# Supplementary material for: Identification of the Molecular Events Involved in the Development of Prefrontal Cortex Through the Analysis of RNA-Seq Data From BrainSpan
Source: ASN Neuro. 2019 Jun 18;11:1759091419854627. doi: 10.1177/1759091419854627 (PMC6582306; doi:10.1177/1759091419854627)
Supplement: Supplemental Material6 - Supplemental material for Identification of the Molecular Events Involved in the Development of Prefrontal Cortex Through the Analysis of RNA-Seq Data From BrainSpan [file Supplemental_Material6.zip › AMY/5/AMY-DEG-5.csv]

id	name	gene-id	gene-symbol	gene-name	entrez-id	chromosome	start-position	end-position	p	fold-change
279858733	ENSG00000231764	0	DLX6-AS1	DLX6 antisense RNA 1 (non-protein coding)	0	7	n/a	n/a	n/a	24.565
1101114	ENSG00000176887	6624	SOX11	SRY (sex determining region Y)-box 11	6664	2	n/a	n/a	n/a	17.918
1094333	ENSG00000137142	110241	IGFBPL1	insulin-like growth factor binding protein-like 1	347252	9	n/a	n/a	n/a	17.349
1088254	ENSG00000077279	1629	DCX	doublecortin	1641	X	n/a	n/a	n/a	17.032
1097980	ENSG00000163508	8262	EOMES	eomesodermin	8320	3	n/a	n/a	n/a	15.355
1098758	ENSG00000166250	55630	CLMP	CXADR-like membrane protein	79827	11	n/a	n/a	n/a	11.505
1105859	ENSG00000213420	85812	GPC2	glypican 2	221914	7	n/a	n/a	n/a	10.968
1087476	ENSG00000044524	2027	EPHA3	EPH receptor A3	2042	3	n/a	n/a	n/a	10.589
1098995	ENSG00000167178	36884	ISLR2	immunoglobulin superfamily containing leucine-rich repeat 2	57611	15	n/a	n/a	n/a	10.543
279967014	ENSG00000242540	0	AC010729.1	AC010729.1	0	2	n/a	n/a	n/a	9.529
1102803	ENSG00000185275	0	CD24P4	CD24 molecule pseudogene 4	0	Y	n/a	n/a	n/a	9.515
1106336	ENSG00000215397	59652	SCRT2	scratch homolog 2, zinc finger protein (Drosophila)	85508	20	n/a	n/a	n/a	9.46
1096861	ENSG00000155926	6467	SLA	Src-like-adaptor	6503	8	n/a	n/a	n/a	9.214
1089788	ENSG00000104332	6386	SFRP1	secreted frizzled-related protein 1	6422	8	n/a	n/a	n/a	9.076
1091390	ENSG00000115844	1734	DLX2	distal-less homeobox 2	1746	2	n/a	n/a	n/a	8.884
1088348	ENSG00000079689	10443	SCGN	secretagogin, EF-hand calcium binding protein	10590	6	n/a	n/a	n/a	8.881
1092124	ENSG00000121966	7806	CXCR4	chemokine (C-X-C motif) receptor 4	7852	2	n/a	n/a	n/a	8.724
1090762	ENSG00000111249	23071	CUX2	cut-like homeobox 2	23316	12	n/a	n/a	n/a	8.686
1089446	ENSG00000101670	9253	LIPG	lipase, endothelial	9388	18	n/a	n/a	n/a	8.565
1088168	ENSG00000075223	10365	SEMA3C	sema domain, immunoglobulin domain (Ig), short basic domain, secreted, (semaphorin) 3C	10512	7	n/a	n/a	n/a	8.273
1095600	ENSG00000145242	2029	EPHA5	EPH receptor A5	2044	4	n/a	n/a	n/a	8.235
1094919	ENSG00000140557	8077	ST8SIA2	ST8 alpha-N-acetyl-neuraminide alpha-2,8-sialyltransferase 2	8128	15	n/a	n/a	n/a	7.984
1092850	ENSG00000127589	0	TUBBP1	tubulin, beta pseudogene 1	0	8	n/a	n/a	n/a	7.683
1089087	ENSG00000100154	23086	TTC28	tetratricopeptide repeat domain 28	23331	22	n/a	n/a	n/a	7.466
279750548	ENSG00000220418	0	RP1-131H7.2	RP1-131H7.2	0	6	n/a	n/a	n/a	7.449
1090276	ENSG00000107105	1978	ELAVL2	ELAV (embryonic lethal, abnormal vision, Drosophila)-like 2 (Hu antigen B)	1993	9	n/a	n/a	n/a	7.42
1091112	ENSG00000113657	1797	DPYSL3	dihydropyrimidinase-like 3	1809	5	n/a	n/a	n/a	7.409
1091072	ENSG00000113368	3976	LMNB1	lamin B1	4001	5	n/a	n/a	n/a	7.288
1106520	ENSG00000221866	60065	PLXNA4	plexin A4	91584	7	n/a	n/a	n/a	7.279
280041412	ENSG00000251621	0	AC009487.5	AC009487.5	0	2	n/a	n/a	n/a	7.125
1100470	ENSG00000173404	3617	INSM1	insulinoma-associated 1	3642	20	n/a	n/a	n/a	7.055
1099413	ENSG00000168824	26810	NSG1	Neuron-specific protein family member 1	27065	4	n/a	n/a	n/a	7.049
1090549	ENSG00000109265	36755	KIAA1211	KIAA1211	57482	4	n/a	n/a	n/a	7.006
1089373	ENSG00000101292	79318	PROKR2	prokineticin receptor 2	128674	20	n/a	n/a	n/a	6.957
1093389	ENSG00000131711	4106	MAP1B	microtubule-associated protein 1B	4131	5	n/a	n/a	n/a	6.907
1092487	ENSG00000124766	6619	SOX4	SRY (sex determining region Y)-box 4	6659	6	n/a	n/a	n/a	6.892
279898164	ENSG00000235207	0	RP11-310H4.4	RP11-310H4.4	0	7	n/a	n/a	n/a	6.763
1108232	ENSG00000233863	0	AC012215.1	Uncharacterized protein	0	8	n/a	n/a	n/a	6.698
1091771	ENSG00000119042	23069	SATB2	SATB homeobox 2	23314	2	n/a	n/a	n/a	6.667
1102722	ENSG00000185008	6060	ROBO2	roundabout, axon guidance receptor, homolog 2 (Drosophila)	6092	3	n/a	n/a	n/a	6.645
1087539	ENSG00000049759	23082	NEDD4L	neural precursor cell expressed, developmentally down-regulated 4-like	23327	18	n/a	n/a	n/a	6.6
1103786	ENSG00000189367	9585	KIAA0408	KIAA0408	9729	6	n/a	n/a	n/a	6.546
280084810	ENSG00000255330	0	RP3-403A15.5	RP3-403A15.5	0	6	n/a	n/a	n/a	6.519
1102349	ENSG00000183496	58416	MEX3B	mex-3 homolog B (C. elegans)	84206	15	n/a	n/a	n/a	6.492
1106058	ENSG00000214338	122201	C6orf174	chromosome 6 open reading frame 174	387104	6	n/a	n/a	n/a	6.461
1087350	ENSG00000029993	3129	HMGB3	high mobility group box 3	3149	X	n/a	n/a	n/a	6.437
1094739	ENSG00000139354	93952	GAS2L3	growth arrest-specific 2 like 3	283431	12	n/a	n/a	n/a	6.437
1101406	ENSG00000178403	40609	NEUROG2	neurogenin 2	63973	4	n/a	n/a	n/a	6.416
1096240	ENSG00000150594	147	ADRA2A	adrenergic, alpha-2A-, receptor	150	10	n/a	n/a	n/a	6.393
1098246	ENSG00000164221	81147	CCDC112	coiled-coil domain containing 112	153733	5	n/a	n/a	n/a	6.378
1090180	ENSG00000106341	10684	PPP1R17	protein phosphatase 1, regulatory subunit 17	10842	7	n/a	n/a	n/a	6.324
1100056	ENSG00000171532	4735	NEUROD2	neurogenic differentiation 2	4761	17	n/a	n/a	n/a	6.28
279937843	ENSG00000239174	0	AC092143.1	AC092143.1	0	16	n/a	n/a	n/a	6.255
279709442	ENSG00000207770	1013146	MIR568	microRNA 568	693153	3	n/a	n/a	n/a	6.126
1097135	ENSG00000158164	10855	TMSB15A	thymosin beta 15a	11013	X	n/a	n/a	n/a	6.029
280125486	ENSG00000259007	0	RP11-463J10.3	RP11-463J10.3	0	14	n/a	n/a	n/a	5.992
1105826	ENSG00000213190	10804	MLLT11	myeloid/lymphoid or mixed-lineage leukemia (trithorax homolog, Drosophila); translocated to, 11	10962	1	n/a	n/a	n/a	5.886
1087723	ENSG00000063015	79037	SEZ6	seizure related 6 homolog (mouse)	124925	17	n/a	n/a	n/a	5.881
1092534	ENSG00000125266	1935	EFNB2	ephrin-B2	1948	13	n/a	n/a	n/a	5.87
1091870	ENSG00000119866	32815	BCL11A	B-cell CLL/lymphoma 11A (zinc finger protein)	53335	2	n/a	n/a	n/a	5.853
1093756	ENSG00000134184	2927	GSTM1	glutathione S-transferase mu 1	2944	1	n/a	n/a	n/a	5.826
1095340	ENSG00000143494	55608	VASH2	vasohibin 2	79805	1	n/a	n/a	n/a	5.814
1100077	ENSG00000171617	8441	ENC1	ectodermal-neural cortex 1 (with BTB-like domain)	8507	5	n/a	n/a	n/a	5.797
1096438	ENSG00000152217	25789	SETBP1	SET binding protein 1	26040	18	n/a	n/a	n/a	5.78
1095237	ENSG00000143061	3301	IGSF3	immunoglobulin superfamily, member 3	3321	1	n/a	n/a	n/a	5.755
1096957	ENSG00000156687	79720	UNC5D	unc-5 homolog D (C. elegans)	137970	8	n/a	n/a	n/a	5.753
1100232	ENSG00000172292	90133	CERS6	ceramide synthase 6	253782	2	n/a	n/a	n/a	5.727
1102471	ENSG00000183908	85535	LRRC55	leucine rich repeat containing 55	219527	11	n/a	n/a	n/a	5.72
279812689	ENSG00000227617	157127455	AC009475.2	AC009475.2	100861402	2	n/a	n/a	n/a	5.691
1097361	ENSG00000160062	151134	ZBTB8A	zinc finger and BTB domain containing 8A	653121	1	n/a	n/a	n/a	5.655
1095381	ENSG00000143702	9715	CEP170	centrosomal protein 170kDa	9859	1	n/a	n/a	n/a	5.649
1101802	ENSG00000180828	27064	BHLHE22	basic helix-loop-helix family, member e22	27319	8	n/a	n/a	n/a	5.648
279771554	ENSG00000224076	0	AC009487.4	AC009487.4	0	2	n/a	n/a	n/a	5.596
1093584	ENSG00000132872	6820	SYT4	synaptotagmin IV	6860	18	n/a	n/a	n/a	5.57
1090324	ENSG00000107643	5567	MAPK8	mitogen-activated protein kinase 8	5599	10	n/a	n/a	n/a	5.556
279760238	ENSG00000222521	0	AC026956.1	AC026956.1	0	15	n/a	n/a	n/a	5.546
1100106	ENSG00000171786	4776	NHLH1	nescient helix loop helix 1	4807	1	n/a	n/a	n/a	5.525
1099974	ENSG00000171208	57511	NETO2	neuropilin (NRP) and tolloid (TLL)-like 2	81831	16	n/a	n/a	n/a	5.436
1095481	ENSG00000144355	1733	DLX1	distal-less homeobox 1	1745	2	n/a	n/a	n/a	5.416
1088243	ENSG00000077097	7112	TOP2B	topoisomerase (DNA) II beta 180kDa	7155	3	n/a	n/a	n/a	5.376
279862629	ENSG00000232085	0	RP11-261C10.4	RP11-261C10.4	0	1	n/a	n/a	n/a	5.372
1100125	ENSG00000171843	4275	MLLT3	myeloid/lymphoid or mixed-lineage leukemia (trithorax homolog, Drosophila); translocated to, 3	4300	9	n/a	n/a	n/a	5.364
279833393	ENSG00000229478	0	RP4-718N17.1	RP4-718N17.1	0	7	n/a	n/a	n/a	5.345
1099087	ENSG00000167588	2802	GPD1	glycerol-3-phosphate dehydrogenase 1 (soluble)	2819	12	n/a	n/a	n/a	5.327
1104638	ENSG00000198553	93991	KCNRG	potassium channel regulator	283518	13	n/a	n/a	n/a	5.327
1098358	ENSG00000164651	85802	SP8	Sp8 transcription factor	221833	7	n/a	n/a	n/a	5.302
1100372	ENSG00000172915	26705	NBEA	neurobeachin	26960	13	n/a	n/a	n/a	5.297
279718840	ENSG00000213070	0	HMGB3P6	high mobility group box 3 pseudogene 6	0	1	n/a	n/a	n/a	5.292
1088252	ENSG00000077264	5031	PAK3	p21 protein (Cdc42/Rac)-activated kinase 3	5063	X	n/a	n/a	n/a	5.278
1099645	ENSG00000169855	6059	ROBO1	roundabout, axon guidance receptor, homolog 1 (Drosophila)	6091	3	n/a	n/a	n/a	5.249
1101752	ENSG00000180537	85783	RNF182	ring finger protein 182	221687	6	n/a	n/a	n/a	5.176
280059868	ENSG00000253668	0	RP11-463C14.1	RP11-463C14.1	0	8	n/a	n/a	n/a	5.164
1088626	ENSG00000087510	6980	TFAP2C	transcription factor AP-2 gamma (activating enhancer binding protein 2 gamma)	7022	20	n/a	n/a	n/a	5.163
279670680	ENSG00000203688	0	RP11-351J23.1	RP11-351J23.1	0	6	n/a	n/a	n/a	5.145
1106436	ENSG00000217236	1002753	SP9	Sp9 transcription factor homolog (mouse)	100131390	2	n/a	n/a	n/a	5.14
1088082	ENSG00000072832	1391	CRMP1	collapsin response mediator protein 1	1400	4	n/a	n/a	n/a	5.133
1089392	ENSG00000101349	36421	PAK7	p21 protein (Cdc42/Rac)-activated kinase 7	57144	20	n/a	n/a	n/a	5.102
1089807	ENSG00000104435	10917	STMN2	stathmin-like 2	11075	8	n/a	n/a	n/a	5.033
279772572	ENSG00000224101	0	AC009196.1	AC009196.1	0	7	n/a	n/a	n/a	4.959
1098589	ENSG00000165617	30820	DACT1	dapper, antagonist of beta-catenin, homolog 1 (Xenopus laevis)	51339	14	n/a	n/a	n/a	4.958
1099495	ENSG00000169184	4304	MN1	meningioma (disrupted in balanced translocation) 1	4330	22	n/a	n/a	n/a	4.955
1101765	ENSG00000180616	6712	SSTR2	somatostatin receptor 2	6752	17	n/a	n/a	n/a	4.942
279707076	ENSG00000207332	0	U6	U6 spliceosomal RNA	0	X	n/a	n/a	n/a	4.94
1091406	ENSG00000115963	387	RND3	Rho family GTPase 3	390	2	n/a	n/a	n/a	4.937
1104545	ENSG00000198211	10234	TUBB3	tubulin, beta 3 class III	10381	16	n/a	n/a	n/a	4.936
280049900	ENSG00000252793	0	5S_rRNA	5S ribosomal RNA	0	5	n/a	n/a	n/a	4.893
280124391	ENSG00000258947	10234	RP11-566K11.2	Melanocyte-stimulating hormone receptor	10381	16	n/a	n/a	n/a	4.803
1098136	ENSG00000163939	34482	PBRM1	polybromo 1	55193	3	n/a	n/a	n/a	4.79
1093749	ENSG00000134121	10594	CHL1	cell adhesion molecule with homology to L1CAM (close homolog of L1)	10752	3	n/a	n/a	n/a	4.781
1096868	ENSG00000155974	23181	GRIP1	glutamate receptor interacting protein 1	23426	12	n/a	n/a	n/a	4.776
1093790	ENSG00000134313	36771	KIDINS220	kinase D-interacting substrate, 220kDa	57498	2	n/a	n/a	n/a	4.77
1087275	ENSG00000021574	6643	SPAST	spastin	6683	2	n/a	n/a	n/a	4.77
1088513	ENSG00000084731	3772	KIF3C	kinesin family member 3C	3797	2	n/a	n/a	n/a	4.768
1088531	ENSG00000085433	22667	WDR47	WD repeat domain 47	22911	1	n/a	n/a	n/a	4.761
1097869	ENSG00000163104	36195	SMARCAD1	SWI/SNF-related, matrix-associated actin-dependent regulator of chromatin, subfamily a, containing DEAD/H box 1	56916	4	n/a	n/a	n/a	4.76
1092047	ENSG00000121210	22995	KIAA0922	KIAA0922	23240	4	n/a	n/a	n/a	4.753
1103999	ENSG00000196591	3049	HDAC2	histone deacetylase 2	3066	6	n/a	n/a	n/a	4.741
1099713	ENSG00000170144	85690	HNRNPA3	heterogeneous nuclear ribonucleoprotein A3	220988	2	n/a	n/a	n/a	4.724
1095294	ENSG00000143324	9089	XPR1	xenotropic and polytropic retrovirus receptor 1	9213	1	n/a	n/a	n/a	4.707
279864150	ENSG00000232229	165806	RP11-248C1.2	RP11-248C1.2	643529	10	n/a	n/a	n/a	4.703
1095480	ENSG00000144354	58113	CDCA7	cell division cycle associated 7	83879	2	n/a	n/a	n/a	4.695
1096061	ENSG00000148798	8995	INA	internexin neuronal intermediate filament protein, alpha	9118	10	n/a	n/a	n/a	4.686
1094209	ENSG00000136535	10558	TBR1	T-box, brain, 1	10716	2	n/a	n/a	n/a	4.666
1091710	ENSG00000118432	1259	CNR1	cannabinoid receptor 1 (brain)	1268	6	n/a	n/a	n/a	4.652
280075036	ENSG00000254726	0	MEX3A	mex-3 homolog A (C. elegans)	0	1	n/a	n/a	n/a	4.645
1090102	ENSG00000105880	1737	DLX5	distal-less homeobox 5	1749	7	n/a	n/a	n/a	4.639
1095030	ENSG00000141424	25549	SLC39A6	solute carrier family 39 (zinc transporter), member 6	25800	18	n/a	n/a	n/a	4.639
279967198	ENSG00000242557	0	RP11-316M1.11	RP11-316M1.11	0	1	n/a	n/a	n/a	4.628
279853522	ENSG00000231300	0	EZH2P1	enhancer of zeste homolog 2 (Drosophila) pseudogene 1	0	21	n/a	n/a	n/a	4.619
1096109	ENSG00000149243	93884	KLHL35	kelch-like 35 (Drosophila)	283212	11	n/a	n/a	n/a	4.615
1091042	ENSG00000113161	3136	HMGCR	3-hydroxy-3-methylglutaryl-CoA reductase	3156	5	n/a	n/a	n/a	4.615
1091023	ENSG00000112972	3137	HMGCS1	3-hydroxy-3-methylglutaryl-CoA synthase 1 (soluble)	3157	5	n/a	n/a	n/a	4.609
1088241	ENSG00000077080	30893	ACTL6B	actin-like 6B	51412	7	n/a	n/a	n/a	4.601
1088506	ENSG00000084628	55373	NKAIN1	Na+/K+ transporting ATPase interacting 1	79570	1	n/a	n/a	n/a	4.586
279891511	ENSG00000234661	0	CHL1-AS1	CHL1 antisense RNA 1 (non-protein coding)	0	3	n/a	n/a	n/a	4.579
1090653	ENSG00000110218	23896	PANX1	pannexin 1	24145	11	n/a	n/a	n/a	4.578
280071565	ENSG00000254497	0	CTD-2560E9.5	CTD-2560E9.5	0	11	n/a	n/a	n/a	4.576
1095130	ENSG00000142149	29802	HUNK	hormonally up-regulated Neu-associated kinase	30811	21	n/a	n/a	n/a	4.575
1099011	ENSG00000167232	7601	ZNF91	zinc finger protein 91	7644	19	n/a	n/a	n/a	4.569
1103864	ENSG00000196230	83710	TUBB	tubulin, beta class I	203068	6	n/a	n/a	n/a	4.564
1100781	ENSG00000175087	80785	PDIK1L	PDLIM1 interacting kinase 1 like	149420	1	n/a	n/a	n/a	4.557
1101551	ENSG00000179242	997	CDH4	cadherin 4, type 1, R-cadherin (retinal)	1002	20	n/a	n/a	n/a	4.553
1092372	ENSG00000124160	37000	NCOA5	nuclear receptor coactivator 5	57727	20	n/a	n/a	n/a	4.531
1086890	ENSG00000002746	22827	HECW1	HECT, C2 and WW domain containing E3 ubiquitin protein ligase 1	23072	7	n/a	n/a	n/a	4.519
1098365	ENSG00000164684	152156	ZNF704	zinc finger protein 704	619279	8	n/a	n/a	n/a	4.513
1098680	ENSG00000165966	29684	PDZRN4	PDZ domain containing ring finger 4	29951	12	n/a	n/a	n/a	4.496
1103100	ENSG00000186469	33622	GNG2	guanine nucleotide binding protein (G protein), gamma 2	54331	14	n/a	n/a	n/a	4.49
1104010	ENSG00000196628	6885	TCF4	transcription factor 4	6925	18	n/a	n/a	n/a	4.489
1087356	ENSG00000031003	30787	FAM13B	family with sequence similarity 13, member B	51306	5	n/a	n/a	n/a	4.482
1093828	ENSG00000134532	6620	SOX5	SRY (sex determining region Y)-box 5	6660	12	n/a	n/a	n/a	4.467
1093398	ENSG00000131747	7110	TOP2A	topoisomerase (DNA) II alpha 170kDa	7153	17	n/a	n/a	n/a	4.461
1102888	ENSG00000185668	5421	POU3F1	POU class 3 homeobox 1	5453	1	n/a	n/a	n/a	4.448
279809089	ENSG00000227253	0	RP11-166N17.1	RP11-166N17.1	0	10	n/a	n/a	n/a	4.447
1103261	ENSG00000187164	36971	KIAA1598	KIAA1598	57698	10	n/a	n/a	n/a	4.445
1097091	ENSG00000157851	36175	DPYSL5	dihydropyrimidinase-like 5	56896	2	n/a	n/a	n/a	4.423
1096110	ENSG00000149256	25760	ODZ4	odz, odd Oz/ten-m homolog 4 (Drosophila)	26011	11	n/a	n/a	n/a	4.418
1096289	ENSG00000151090	7025	THRB	thyroid hormone receptor, beta	7068	3	n/a	n/a	n/a	4.404
280100965	ENSG00000257045	0	RP11-486F17.1	RP11-486F17.1	0	2	n/a	n/a	n/a	4.404
1097697	ENSG00000162490	119528	C1orf187	chromosome 1 open reading frame 187	374946	1	n/a	n/a	n/a	4.4
279778116	ENSG00000224578	0	AC084058.1	AC084058.1	0	16	n/a	n/a	n/a	4.39
1094485	ENSG00000137942	34163	FNBP1L	formin binding protein 1-like	54874	1	n/a	n/a	n/a	4.381
280012176	ENSG00000249331	0	Z83851.2	Z83851.2	0	22	n/a	n/a	n/a	4.378
1090789	ENSG00000111371	57247	SLC38A1	solute carrier family 38, member 1	81539	12	n/a	n/a	n/a	4.377
1100711	ENSG00000174721	80303	FGFBP3	fibroblast growth factor binding protein 3	143282	10	n/a	n/a	n/a	4.374
1095952	ENSG00000147862	4755	NFIB	nuclear factor I/B	4781	9	n/a	n/a	n/a	4.359
1092215	ENSG00000122778	36943	KIAA1549	KIAA1549	57670	7	n/a	n/a	n/a	4.359
1089482	ENSG00000101958	2725	GLRA2	glycine receptor, alpha 2	2742	X	n/a	n/a	n/a	4.341
1092072	ENSG00000121440	22779	PDZRN3	PDZ domain containing ring finger 3	23024	3	n/a	n/a	n/a	4.328
1094107	ENSG00000135999	25871	EPC2	enhancer of polycomb homolog 2 (Drosophila)	26122	2	n/a	n/a	n/a	4.285
279658302	ENSG00000199645	0	U6	U6 spliceosomal RNA	0	5	n/a	n/a	n/a	4.283
1097960	ENSG00000163449	60208	TMEM169	transmembrane protein 169	92691	2	n/a	n/a	n/a	4.282
279891163	ENSG00000234629	0	WDR82P1	WD repeat domain 82 pseudogene 1	0	3	n/a	n/a	n/a	4.279
1096999	ENSG00000157064	22812	NMNAT2	nicotinamide nucleotide adenylyltransferase 2	23057	1	n/a	n/a	n/a	4.274
279720308	ENSG00000213236	0	YWHAZP2	tyrosine 3-monooxygenase/tryptophan 5-monooxygenase activation protein, zeta pseudogene 2	0	2	n/a	n/a	n/a	4.271
1099079	ENSG00000167553	58982	TUBA1C	tubulin, alpha 1c	84790	12	n/a	n/a	n/a	4.266
279659240	ENSG00000199916	5991	RMRP	RNA component of mitochondrial RNA processing endoribonuclease	6023	9	n/a	n/a	n/a	4.265
1099078	ENSG00000167552	7800	TUBA1A	tubulin, alpha 1a	7846	12	n/a	n/a	n/a	4.253
1097666	ENSG00000162374	1981	ELAVL4	ELAV (embryonic lethal, abnormal vision, Drosophila)-like 4 (Hu antigen D)	1996	1	n/a	n/a	n/a	4.248
1101636	ENSG00000179841	9354	AKAP5	A kinase (PRKA) anchor protein 5	9495	14	n/a	n/a	n/a	4.238
1090911	ENSG00000112182	37928	BACH2	BTB and CNC homology 1, basic leucine zipper transcription factor 2	60468	6	n/a	n/a	n/a	4.232
1096340	ENSG00000151490	5768	PTPRO	protein tyrosine phosphatase, receptor type, O	5800	12	n/a	n/a	n/a	4.231
279906666	ENSG00000236051	157129802	MYCBP2-AS1	MYCBP2 antisense RNA 1 (non-protein coding)	100874212	13	n/a	n/a	n/a	4.228
1100660	ENSG00000174442	34344	ZWILCH	Zwilch, kinetochore associated, homolog (Drosophila)	55055	15	n/a	n/a	n/a	4.2
1093794	ENSG00000134323	4587	MYCN	v-myc myelocytomatosis viral related oncogene, neuroblastoma derived (avian)	4613	2	n/a	n/a	n/a	4.198
1095448	ENSG00000144057	58819	ST6GAL2	ST6 beta-galactosamide alpha-2,6-sialyltranferase 2	84620	2	n/a	n/a	n/a	4.165
280072356	ENSG00000254553	0	RP1-27O5.3	RP1-27O5.3	0	1	n/a	n/a	n/a	4.15
1102074	ENSG00000182319	81278	PRAGMIN	Tyrosine-protein kinase SgK223	157285	8	n/a	n/a	n/a	4.143
280002940	ENSG00000248540	94062	AC010931.2	AC010931.2	283731	15	n/a	n/a	n/a	4.142
1087927	ENSG00000068796	3771	KIF2A	kinesin heavy chain member 2A	3796	5	n/a	n/a	n/a	4.14
1096482	ENSG00000152503	34810	TRIM36	tripartite motif containing 36	55521	5	n/a	n/a	n/a	4.139
279994444	ENSG00000247033	0	AC099508.1	AC099508.1	0	16	n/a	n/a	n/a	4.125
1102601	ENSG00000184486	5422	POU3F2	POU class 3 homeobox 2	5454	6	n/a	n/a	n/a	4.11
279949201	ENSG00000240500	0	RP11-160A10.3	RP11-160A10.3	0	6	n/a	n/a	n/a	4.084
1090200	ENSG00000106462	2131	EZH2	enhancer of zeste homolog 2 (Drosophila)	2146	7	n/a	n/a	n/a	4.058
1087078	ENSG00000008300	1938	CELSR3	cadherin, EGF LAG seven-pass G-type receptor 3 (flamingo homolog, Drosophila)	1951	3	n/a	n/a	n/a	4.039
1100983	ENSG00000176165	2274	FOXG1	forkhead box G1	2290	14	n/a	n/a	n/a	4.038
1092216	ENSG00000122779	8728	TRIM24	tripartite motif containing 24	8805	7	n/a	n/a	n/a	4.026
1099776	ENSG00000170396	60094	ZNF804A	zinc finger protein 804A	91752	2	n/a	n/a	n/a	4.002
1088177	ENSG00000075340	116	ADD2	adducin 2 (beta)	119	2	n/a	n/a	n/a	3.996
1092891	ENSG00000128045	41840	RASL11B	RAS-like, family 11, member B	65997	4	n/a	n/a	n/a	3.995
1091629	ENSG00000117569	37188	PTBP2	polypyrimidine tract binding protein 2	58155	1	n/a	n/a	n/a	3.977
1094589	ENSG00000138439	80931	FAM117B	family with sequence similarity 117, member B	150864	2	n/a	n/a	n/a	3.974
1104110	ENSG00000196935	36795	SRGAP1	SLIT-ROBO Rho GTPase activating protein 1	57522	12	n/a	n/a	n/a	3.956
1106354	ENSG00000215475	93989	SIAH3	seven in absentia homolog 3 (Drosophila)	283514	13	n/a	n/a	n/a	3.954
1104174	ENSG00000197121	55857	PGAP1	post-GPI attachment to proteins 1	80055	2	n/a	n/a	n/a	3.951
1088279	ENSG00000078018	4108	MAP2	microtubule-associated protein 2	4133	2	n/a	n/a	n/a	3.951
279963217	ENSG00000242140	0	RP11-262M14.2	RP11-262M14.2	0	3	n/a	n/a	n/a	3.948
1094800	ENSG00000139737	78875	SLAIN1	SLAIN motif family, member 1	122060	13	n/a	n/a	n/a	3.945
280089664	ENSG00000255734	0	RP11-133L14.4	RP11-133L14.4	0	12	n/a	n/a	n/a	3.943
1092499	ENSG00000124795	7867	DEK	DEK oncogene	7913	6	n/a	n/a	n/a	3.939
279801201	ENSG00000226605	0	AC007098.1	AC007098.1	0	2	n/a	n/a	n/a	3.933
1089821	ENSG00000104549	6673	SQLE	squalene epoxidase	6713	8	n/a	n/a	n/a	3.923
1096726	ENSG00000154639	1514	CXADR	coxsackie virus and adenovirus receptor	1525	21	n/a	n/a	n/a	3.921
1101584	ENSG00000179456	10325	ZNF238	zinc finger protein 238	10472	1	n/a	n/a	n/a	3.907
1096392	ENSG00000151835	26026	SACS	spastic ataxia of Charlevoix-Saguenay (sacsin)	26278	13	n/a	n/a	n/a	3.888
1091950	ENSG00000120437	36	ACAT2	acetyl-CoA acetyltransferase 2	39	6	n/a	n/a	n/a	3.881
279736980	ENSG00000215105	0	TTC3P1	tetratricopeptide repeat domain 3 pseudogene 1	0	X	n/a	n/a	n/a	3.861
1101179	ENSG00000177181	94381	RIMKLA	ribosomal modification protein rimK-like family member A	284716	1	n/a	n/a	n/a	3.859
279865461	ENSG00000232358	0	RP5-955M13.4	RP5-955M13.4	0	20	n/a	n/a	n/a	3.838
280135940	ENSG00000259606	0	RP11-316E14.6	RP11-316E14.6	0	14	n/a	n/a	n/a	3.837
280037494	ENSG00000251349	0	C9orf30-TMEFF1	C9orf30-TMEFF1 readthrough	0	9	n/a	n/a	n/a	3.831
280077520	ENSG00000254898	0	RP11-513D5.2	RP11-513D5.2	0	8	n/a	n/a	n/a	3.823
1097837	ENSG00000162992	4734	NEUROD1	neurogenic differentiation 1	4760	2	n/a	n/a	n/a	3.822
1099580	ENSG00000169554	9695	ZEB2	zinc finger E-box binding homeobox 2	9839	2	n/a	n/a	n/a	3.821
1103749	ENSG00000189180	7538	ZNF33A	zinc finger protein 33A	7581	10	n/a	n/a	n/a	3.818
1108513	ENSG00000235872	0	RP11-335O4.3	RP11-335O4.3	0	12	n/a	n/a	n/a	3.817
280026738	ENSG00000250487	0	RP11-43D2.6	RP11-43D2.6	0	5	n/a	n/a	n/a	3.812
1095696	ENSG00000145908	60125	ZNF300	zinc finger protein 300	91975	5	n/a	n/a	n/a	3.811
279912953	ENSG00000236654	0	AC079780.3	AC079780.3	0	7	n/a	n/a	n/a	3.803
1104280	ENSG00000197451	3162	HNRNPAB	heterogeneous nuclear ribonucleoprotein A/B	3182	5	n/a	n/a	n/a	3.803
280031203	ENSG00000250846	1006867	RP11-807H7.1	RP11-807H7.1	100144602	4	n/a	n/a	n/a	3.799
1109003	ENSG00000241697	8511	TMEFF1	transmembrane protein with EGF-like and two follistatin-like domains 1	8577	9	n/a	n/a	n/a	3.784
1094823	ENSG00000139970	6219	RTN1	reticulon 1	6252	14	n/a	n/a	n/a	3.767
1105780	ENSG00000212950	0	RP11-476E15.3	Novel protein (KIAA0894)Sorbin and SH3 domain containing 1, isoform CRA_eUncharacterized protein	0	10	n/a	n/a	n/a	3.764
1101440	ENSG00000178662	55836	CSRNP3	cysteine-serine-rich nuclear protein 3	80034	2	n/a	n/a	n/a	3.762
1090098	ENSG00000105866	6631	SP4	Sp4 transcription factor	6671	7	n/a	n/a	n/a	3.76
1096332	ENSG00000151458	36458	ANKRD50	ankyrin repeat domain 50	57182	4	n/a	n/a	n/a	3.757
1088083	ENSG00000072840	2106	EVC	Ellis van Creveld syndrome	2121	4	n/a	n/a	n/a	3.753
279837964	ENSG00000229932	0	YWHAZP3	tyrosine 3-monooxygenase/tryptophan 5-monooxygenase activation protein, zeta pseudogene 3	0	10	n/a	n/a	n/a	3.743
1108458	ENSG00000235471	0	AL033532.1	Uncharacterized protein	0	1	n/a	n/a	n/a	3.74
1089144	ENSG00000100320	23297	RBFOX2	RNA binding protein, fox-1 homolog (C. elegans) 2	23543	22	n/a	n/a	n/a	3.736
1091311	ENSG00000115355	34993	CCDC88A	coiled-coil domain containing 88A	55704	2	n/a	n/a	n/a	3.732
279872312	ENSG00000232952	0	RP11-90H3.1	RP11-90H3.1	0	1	n/a	n/a	n/a	3.726
279949023	ENSG00000240489	0	SETP14	SET pseudogene 14	0	3	n/a	n/a	n/a	3.711
1089703	ENSG00000103460	27069	TOX3	TOX high mobility group box family member 3	27324	16	n/a	n/a	n/a	3.702
280135671	ENSG00000259589	0	RP11-317G6.1	RP11-317G6.1	0	15	n/a	n/a	n/a	3.697
1086914	ENSG00000004487	22783	KDM1A	lysine (K)-specific demethylase 1A	23028	1	n/a	n/a	n/a	3.696
1099817	ENSG00000170558	995	CDH2	cadherin 2, type 1, N-cadherin (neuronal)	1000	18	n/a	n/a	n/a	3.684
1096433	ENSG00000152193	55399	RNF219	ring finger protein 219	79596	13	n/a	n/a	n/a	3.68
1087344	ENSG00000029363	9630	BCLAF1	BCL2-associated transcription factor 1	9774	6	n/a	n/a	n/a	3.675
1093903	ENSG00000134986	9181	C5orf13	chromosome 5 open reading frame 13	9315	5	n/a	n/a	n/a	3.67
1095034	ENSG00000141431	56587	ASXL3	additional sex combs like 3 (Drosophila)	80816	18	n/a	n/a	n/a	3.67
1089495	ENSG00000102024	5326	PLS3	plastin 3	5358	X	n/a	n/a	n/a	3.667
1093750	ENSG00000134138	4187	MEIS2	Meis homeobox 2	4212	15	n/a	n/a	n/a	3.66
279851004	ENSG00000231092	0	AC012513.6	AC012513.6	0	2	n/a	n/a	n/a	3.658
1090258	ENSG00000106852	26216	LHX6	LIM homeobox 6	26468	9	n/a	n/a	n/a	3.654
1097281	ENSG00000159307	56075	SCUBE1	signal peptide, CUB domain, EGF-like 1	80274	22	n/a	n/a	n/a	3.645
1095238	ENSG00000143067	59985	ZNF697	zinc finger protein 697	90874	1	n/a	n/a	n/a	3.637
1089229	ENSG00000100592	22757	DAAM1	dishevelled associated activator of morphogenesis 1	23002	14	n/a	n/a	n/a	3.631
279985917	ENSG00000244496	0	AC121247.1	AC121247.1	0	3	n/a	n/a	n/a	3.631
1094145	ENSG00000136161	1094	RCBTB2	regulator of chromosome condensation (RCC1) and BTB (POZ) domain containing protein 2	1102	13	n/a	n/a	n/a	3.631
1102299	ENSG00000183287	80606	CCBE1	collagen and calcium binding EGF domains 1	147372	18	n/a	n/a	n/a	3.624
1098144	ENSG00000163960	25792	UBXN7	UBX domain protein 7	26043	3	n/a	n/a	n/a	3.623
1090661	ENSG00000110321	1967	EIF4G2	eukaryotic translation initiation factor 4 gamma, 2	1982	11	n/a	n/a	n/a	3.613
1091694	ENSG00000118263	8542	KLF7	Kruppel-like factor 7 (ubiquitous)	8609	2	n/a	n/a	n/a	3.609
1104060	ENSG00000196767	5424	POU3F4	POU class 3 homeobox 4	5456	X	n/a	n/a	n/a	3.604
1102630	ENSG00000184613	4727	NELL2	NEL-like 2 (chicken)	4753	12	n/a	n/a	n/a	3.602
1095879	ENSG00000147274	27061	RBMX	RNA binding motif protein, X-linked	27316	X	n/a	n/a	n/a	3.593
1088125	ENSG00000074054	23087	CLASP1	cytoplasmic linker associated protein 1	23332	2	n/a	n/a	n/a	3.59
1091478	ENSG00000116560	6385	SFPQ	splicing factor proline/glutamine-rich	6421	1	n/a	n/a	n/a	3.586
1099249	ENSG00000168116	36964	KIAA1586	KIAA1586	57691	6	n/a	n/a	n/a	3.585
1088537	ENSG00000085552	36822	IGSF9	immunoglobulin superfamily, member 9	57549	1	n/a	n/a	n/a	3.58
1099705	ENSG00000170091	31097	HMP19	Neuron-specific protein family member 2	51617	5	n/a	n/a	n/a	3.578
280133333	ENSG00000259460	0	RP11-128A17.1	RP11-128A17.1	0	15	n/a	n/a	n/a	3.577
1093913	ENSG00000135049	23042	AGTPBP1	ATP/GTP binding protein 1	23287	9	n/a	n/a	n/a	3.577
1104756	ENSG00000198824	93981	CHAMP1	chromosome alignment maintaining phosphoprotein 1	283489	13	n/a	n/a	n/a	3.57
1103907	ENSG00000196361	1980	ELAVL3	ELAV (embryonic lethal, abnormal vision, Drosophila)-like 3 (Hu antigen C)	1995	19	n/a	n/a	n/a	3.566
1102477	ENSG00000183943	5581	PRKX	protein kinase, X-linked	5613	X	n/a	n/a	n/a	3.558
1091559	ENSG00000117020	9856	AKT3	v-akt murine thymoma viral oncogene homolog 3 (protein kinase B, gamma)	10000	1	n/a	n/a	n/a	3.552
1101871	ENSG00000181195	5147	PENK	proenkephalin	5179	8	n/a	n/a	n/a	3.551
1098341	ENSG00000164600	40610	NEUROD6	neurogenic differentiation 6	63974	7	n/a	n/a	n/a	3.548
1107235	ENSG00000227487	1002744	RP11-839D17.2	RP11-839D17.2	100288346	11	n/a	n/a	n/a	3.548
1093342	ENSG00000131370	9327	SH3BP5	SH3-domain binding protein 5 (BTK-associated)	9467	3	n/a	n/a	n/a	3.544
1092323	ENSG00000123684	9782	LPGAT1	lysophosphatidylglycerol acyltransferase 1	9926	1	n/a	n/a	n/a	3.544
1101021	ENSG00000176371	34282	ZSCAN2	zinc finger and SCAN domain containing 2	54993	15	n/a	n/a	n/a	3.543
1091460	ENSG00000116299	36808	KIAA1324	KIAA1324	57535	1	n/a	n/a	n/a	3.541
280091968	ENSG00000255994	0	C14orf162	chromosome 14 open reading frame 162	0	14	n/a	n/a	n/a	3.54
1105625	ENSG00000206052	85633	DOK6	docking protein 6	220164	18	n/a	n/a	n/a	3.533
279752723	ENSG00000221243	0	AL031963.2	AL031963.2	0	6	n/a	n/a	n/a	3.527
1105342	ENSG00000204977	10060	TRIM13	tripartite motif containing 13	10206	13	n/a	n/a	n/a	3.525
1087820	ENSG00000065809	57883	FAM107B	family with sequence similarity 107, member B	83641	10	n/a	n/a	n/a	3.518
279810636	ENSG00000227409	0	RP4-765A10.2	RP4-765A10.2	0	1	n/a	n/a	n/a	3.518
279816800	ENSG00000228002	0	DHX9P1	DEAH (Asp-Glu-Ala-His) box polypeptide 9 pseudogene 1	0	13	n/a	n/a	n/a	3.502
1093645	ENSG00000133216	2033	EPHB2	EPH receptor B2	2048	1	n/a	n/a	n/a	3.5
1096729	ENSG00000154645	79951	CHODL	chondrolectin	140578	21	n/a	n/a	n/a	3.5
279795715	ENSG00000226102	0	SEPT7P3	septin 7 pseudogene 3	0	7	n/a	n/a	n/a	3.498
1092798	ENSG00000127152	41443	BCL11B	B-cell CLL/lymphoma 11B (zinc finger protein)	64919	14	n/a	n/a	n/a	3.493
279809307	ENSG00000227279	0	AC015933.2	AC015933.2	0	18	n/a	n/a	n/a	3.492
280094138	ENSG00000256240	0	AC010620.1	AC010620.1	0	19	n/a	n/a	n/a	3.491
1105108	ENSG00000204366	85771	ZBTB12	zinc finger and BTB domain containing 12	221527	6	n/a	n/a	n/a	3.483
1098833	ENSG00000166508	4151	MCM7	minichromosome maintenance complex component 7	4176	7	n/a	n/a	n/a	3.476
1103393	ENSG00000187801	41744	ZNF643	zinc finger protein 643	65243	1	n/a	n/a	n/a	3.466
1094802	ENSG00000139767	58731	SRRM4	serine/arginine repetitive matrix 4	84530	12	n/a	n/a	n/a	3.461
1102314	ENSG00000183337	34169	BCOR	BCL6 corepressor	54880	X	n/a	n/a	n/a	3.454
1086952	ENSG00000005249	5545	PRKAR2B	protein kinase, cAMP-dependent, regulatory, type II, beta	5577	7	n/a	n/a	n/a	3.454
1095464	ENSG00000144218	3874	AFF3	AF4/FMR2 family, member 3	3899	2	n/a	n/a	n/a	3.448
280062761	ENSG00000253861	0	CTC-293A9.2	CTC-293A9.2	0	5	n/a	n/a	n/a	3.447
1103107	ENSG00000186487	22795	MYT1L	myelin transcription factor 1-like	23040	2	n/a	n/a	n/a	3.439
1088522	ENSG00000085224	543	ATRX	alpha thalassemia/mental retardation syndrome X-linked	546	X	n/a	n/a	n/a	3.433
279872402	ENSG00000232959	0	RP11-332H17.1	RP11-332H17.1	0	1	n/a	n/a	n/a	3.433
1089327	ENSG00000101134	35105	DOK5	docking protein 5	55816	20	n/a	n/a	n/a	3.431
1090904	ENSG00000112144	22614	ICK	intestinal cell (MAK-like) kinase	22858	6	n/a	n/a	n/a	3.429
1103519	ENSG00000188295	55665	ZNF669	zinc finger protein 669	79862	1	n/a	n/a	n/a	3.429
1103335	ENSG00000187607	36609	ZNF286A	zinc finger protein 286A	57335	17	n/a	n/a	n/a	3.427
279760546	ENSG00000222611	0	AL355388.1	AL355388.1	0	1	n/a	n/a	n/a	3.424
1087918	ENSG00000068615	41579	REEP1	receptor accessory protein 1	65055	2	n/a	n/a	n/a	3.42
1104810	ENSG00000198914	5423	POU3F3	POU class 3 homeobox 3	5455	2	n/a	n/a	n/a	3.415
1093200	ENSG00000130559	81331	CAMSAP1	calmodulin regulated spectrin-associated protein 1	157922	9	n/a	n/a	n/a	3.409
1101427	ENSG00000178568	2051	ERBB4	v-erb-a erythroblastic leukemia viral oncogene homolog 4 (avian)	2066	2	n/a	n/a	n/a	3.402
1094067	ENSG00000135829	1648	DHX9	DEAH (Asp-Glu-Ala-His) box polypeptide 9	1660	1	n/a	n/a	n/a	3.402
1102586	ENSG00000184402	25788	SS18L1	synovial sarcoma translocation gene on chromosome 18-like 1	26039	20	n/a	n/a	n/a	3.401
1093868	ENSG00000134775	56007	FHOD3	formin homology 2 domain containing 3	80206	18	n/a	n/a	n/a	3.391
279864446	ENSG00000232267	0	ACTR3P2	ARP3 actin-related protein 3 homolog (yeast) pseudogene 2	0	X	n/a	n/a	n/a	3.388
1087153	ENSG00000011258	34088	MBTD1	mbt domain containing 1	54799	17	n/a	n/a	n/a	3.385
1093320	ENSG00000131149	22954	KIAA0182	KIAA0182	23199	16	n/a	n/a	n/a	3.381
1096577	ENSG00000153253	6293	SCN3A	sodium channel, voltage-gated, type III, alpha subunit	6328	2	n/a	n/a	n/a	3.38
1088841	ENSG00000092148	25580	HECTD1	HECT domain containing 1	25831	14	n/a	n/a	n/a	3.377
1095339	ENSG00000143493	25645	INTS7	integrator complex subunit 7	25896	1	n/a	n/a	n/a	3.375
1098308	ENSG00000164434	2158	FABP7	fatty acid binding protein 7, brain	2173	6	n/a	n/a	n/a	3.372
1103667	ENSG00000188848	123337	BEND4	BEN domain containing 4	389206	4	n/a	n/a	n/a	3.37
1092010	ENSG00000120875	1834	DUSP4	dual specificity phosphatase 4	1846	8	n/a	n/a	n/a	3.369
279808690	ENSG00000227230	0	RP11-261C10.5	RP11-261C10.5	0	1	n/a	n/a	n/a	3.364
1103743	ENSG00000189159	30637	HN1	hematological and neurological expressed 1	51155	17	n/a	n/a	n/a	3.363
279908424	ENSG00000236213	0	AC006369.2	AC006369.2	0	2	n/a	n/a	n/a	3.36
1091636	ENSG00000117598	81596	LPPR5	Lipid phosphate phosphatase-related protein type 5	163404	1	n/a	n/a	n/a	3.358
1097757	ENSG00000162702	23283	ZNF281	zinc finger protein 281	23528	1	n/a	n/a	n/a	3.355
279824366	ENSG00000228677	0	AP001432.11	AP001432.11	0	21	n/a	n/a	n/a	3.352
1091820	ENSG00000119596	35532	YLPM1	YLP motif containing 1	56252	14	n/a	n/a	n/a	3.349
279792729	ENSG00000225858	0	RP1-172N19.3	RP1-172N19.3	0	X	n/a	n/a	n/a	3.343
1088323	ENSG00000079102	858	RUNX1T1	runt-related transcription factor 1; translocated to, 1 (cyclin D-related)	862	8	n/a	n/a	n/a	3.343
1088932	ENSG00000096063	6692	SRPK1	SRSF protein kinase 1	6732	6	n/a	n/a	n/a	3.337
1101297	ENSG00000177733	10791	HNRNPA0	heterogeneous nuclear ribonucleoprotein A0	10949	5	n/a	n/a	n/a	3.331
280008103	ENSG00000248966	0	CTD-2089O24.1	CTD-2089O24.1	0	5	n/a	n/a	n/a	3.328
1089719	ENSG00000103540	9594	CCP110	centriolar coiled coil protein 110kDa	9738	16	n/a	n/a	n/a	3.328
1103253	ENSG00000187134	1633	AKR1C1	aldo-keto reductase family 1, member C1 (dihydrodiol dehydrogenase 1; 20-alpha (3-alpha)-hydroxysteroid dehydrogenase)	1645	10	n/a	n/a	n/a	3.325
1087634	ENSG00000056487	76622	PHF21B	PHD finger protein 21B	112885	22	n/a	n/a	n/a	3.314
1094162	ENSG00000136261	28705	BZW2	basic leucine zipper and W2 domains 2	28969	7	n/a	n/a	n/a	3.312
1099272	ENSG00000168246	60147	UBTD2	ubiquitin domain containing 2	92181	5	n/a	n/a	n/a	3.312
279918691	ENSG00000237161	0	RP11-32B5.1	RP11-32B5.1	0	15	n/a	n/a	n/a	3.306
1099615	ENSG00000169710	2179	FASN	fatty acid synthase	2194	17	n/a	n/a	n/a	3.299
1089380	ENSG00000101321	110085	XKR7	XK, Kell blood group complex subunit-related family, member 7	343702	20	n/a	n/a	n/a	3.294
1087422	ENSG00000038427	1451	VCAN	versican	1462	5	n/a	n/a	n/a	3.286
279781493	ENSG00000224883	0	CTA-250D10.19	CTA-250D10.19	0	22	n/a	n/a	n/a	3.285
1091196	ENSG00000114541	22905	FRMD4B	FERM domain containing 4B	23150	3	n/a	n/a	n/a	3.283
1088445	ENSG00000082482	3751	KCNK2	potassium channel, subfamily K, member 2	3776	1	n/a	n/a	n/a	3.283
280137526	ENSG00000259714	0	RP11-64K12.6	RP11-64K12.6	0	15	n/a	n/a	n/a	3.283
1087603	ENSG00000054654	22979	SYNE2	spectrin repeat containing, nuclear envelope 2	23224	14	n/a	n/a	n/a	3.282
279939188	ENSG00000239345	0	HNRNPA1P26	heterogeneous nuclear ribonucleoprotein A1 pseudogene 26	0	X	n/a	n/a	n/a	3.277
1088966	ENSG00000099284	34795	H2AFY2	H2A histone family, member Y2	55506	10	n/a	n/a	n/a	3.277
1088141	ENSG00000074590	9747	NUAK1	NUAK family, SNF1-like kinase, 1	9891	12	n/a	n/a	n/a	3.274
1088945	ENSG00000096717	23166	SIRT1	sirtuin 1	23411	10	n/a	n/a	n/a	3.27
1099689	ENSG00000170004	1099	CHD3	chromodomain helicase DNA binding protein 3	1107	17	n/a	n/a	n/a	3.268
1104234	ENSG00000197323	31072	TRIM33	tripartite motif containing 33	51592	1	n/a	n/a	n/a	3.267
1097892	ENSG00000163171	10455	CDC42EP3	CDC42 effector protein (Rho GTPase binding) 3	10602	2	n/a	n/a	n/a	3.264
1094449	ENSG00000137801	7015	THBS1	thrombospondin 1	7057	15	n/a	n/a	n/a	3.264
279886131	ENSG00000234176	0	HSPA8P1	heat shock 70kDa protein 8 pseudogene 1	0	X	n/a	n/a	n/a	3.263
279791782	ENSG00000225782	0	RP11-322F10.2	RP11-322F10.2	0	1	n/a	n/a	n/a	3.262
280099096	ENSG00000256849	0	RP11-405A12.1	RP11-405A12.1	0	12	n/a	n/a	n/a	3.261
1099030	ENSG00000167325	6207	RRM1	ribonucleotide reductase M1	6240	11	n/a	n/a	n/a	3.261
1087488	ENSG00000047315	5399	POLR2B	polymerase (RNA) II (DNA directed) polypeptide B, 140kDa	5431	4	n/a	n/a	n/a	3.26
1088557	ENSG00000086061	3281	DNAJA1	DnaJ (Hsp40) homolog, subfamily A, member 1	3301	9	n/a	n/a	n/a	3.26
1094494	ENSG00000137968	83771	SLC44A5	solute carrier family 44, member 5	204962	1	n/a	n/a	n/a	3.256
1088219	ENSG00000076356	5330	PLXNA2	plexin A2	5362	1	n/a	n/a	n/a	3.254
1104807	ENSG00000198910	3872	L1CAM	L1 cell adhesion molecule	3897	X	n/a	n/a	n/a	3.253
1086967	ENSG00000005810	22832	MYCBP2	MYC binding protein 2	23077	13	n/a	n/a	n/a	3.247
1097151	ENSG00000158321	25802	AUTS2	autism susceptibility candidate 2	26053	7	n/a	n/a	n/a	3.244
279719558	ENSG00000213148	0	AC073465.1	AC073465.1	0	2	n/a	n/a	n/a	3.244
279887239	ENSG00000234275	0	AC017053.1	AC017053.1	0	2	n/a	n/a	n/a	3.241
1094411	ENSG00000137571	57476	SLCO5A1	solute carrier organic anion transporter family, member 5A1	81796	8	n/a	n/a	n/a	3.239
1092100	ENSG00000121774	10510	KHDRBS1	KH domain containing, RNA binding, signal transduction associated 1	10657	1	n/a	n/a	n/a	3.234
279478878	ENSG00000177144	0	AL359758.1	AL359758.1	0	1	n/a	n/a	n/a	3.233
1093963	ENSG00000135333	2030	EPHA7	EPH receptor A7	2045	6	n/a	n/a	n/a	3.23
1091644	ENSG00000117632	3900	STMN1	stathmin 1	3925	1	n/a	n/a	n/a	3.226
1090118	ENSG00000105976	4208	MET	met proto-oncogene (hepatocyte growth factor receptor)	4233	7	n/a	n/a	n/a	3.225
279829672	ENSG00000229161	0	TCP1P1	t-complex 1 pseudogene 1	0	7	n/a	n/a	n/a	3.224
1099693	ENSG00000170027	7489	YWHAG	tyrosine 3-monooxygenase/tryptophan 5-monooxygenase activation protein, gamma polypeptide	7532	7	n/a	n/a	n/a	3.222
1088943	ENSG00000096654	7694	ZNF184	zinc finger protein 184	7738	6	n/a	n/a	n/a	3.222
1087506	ENSG00000048052	9590	HDAC9	histone deacetylase 9	9734	7	n/a	n/a	n/a	3.22
279963155	ENSG00000242128	0	AC079767.2	AC079767.2	0	2	n/a	n/a	n/a	3.219
280104463	ENSG00000257350	0	RP11-616L12.4	RP11-616L12.4	0	12	n/a	n/a	n/a	3.215
1099826	ENSG00000170606	3288	HSPA4	heat shock 70kDa protein 4	3308	5	n/a	n/a	n/a	3.214
1091784	ENSG00000119283	133890	TRIM67	tripartite motif containing 67	440730	1	n/a	n/a	n/a	3.213
1090376	ENSG00000108055	9003	SMC3	structural maintenance of chromosomes 3	9126	10	n/a	n/a	n/a	3.213
1104307	ENSG00000197535	4618	MYO5A	myosin VA (heavy chain 12, myoxin)	4644	15	n/a	n/a	n/a	3.209
1091912	ENSG00000120137	55449	PANK3	pantothenate kinase 3	79646	5	n/a	n/a	n/a	3.209
1089653	ENSG00000103160	57935	HSDL1	hydroxysteroid dehydrogenase like 1	83693	16	n/a	n/a	n/a	3.208
1091481	ENSG00000116584	9057	ARHGEF2	Rho/Rac guanine nucleotide exchange factor (GEF) 2	9181	1	n/a	n/a	n/a	3.206
1092784	ENSG00000126950	37777	TMEM35	transmembrane protein 35	59353	X	n/a	n/a	n/a	3.204
280060602	ENSG00000253729	5559	PRKDC	protein kinase, DNA-activated, catalytic polypeptide	5591	8	n/a	n/a	n/a	3.202
1104037	ENSG00000196693	7539	ZNF33B	zinc finger protein 33B	7582	10	n/a	n/a	n/a	3.202
1096338	ENSG00000151474	34980	FRMD4A	FERM domain containing 4A	55691	10	n/a	n/a	n/a	3.202
279854596	ENSG00000231397	0	AC004941.5	AC004941.5	0	7	n/a	n/a	n/a	3.202
1106260	ENSG00000215114	79715	UBXN2B	UBX domain protein 2B	137886	8	n/a	n/a	n/a	3.201
1103467	ENSG00000188070	0	C11orf95	chromosome 11 open reading frame 95	0	11	n/a	n/a	n/a	3.199
1103504	ENSG00000188227	124060	ZNF793	zinc finger protein 793	390927	19	n/a	n/a	n/a	3.198
280065501	ENSG00000254065	0	RP11-697N18.2	RP11-697N18.2	0	8	n/a	n/a	n/a	3.18
1094115	ENSG00000136040	10009	PLXNC1	plexin C1	10154	12	n/a	n/a	n/a	3.172
279725262	ENSG00000213877	0	CFL1P7	cofilin 1 (non-muscle) pseudogene 7	0	3	n/a	n/a	n/a	3.171
1096866	ENSG00000155966	2318	AFF2	AF4/FMR2 family, member 2	2334	X	n/a	n/a	n/a	3.171
1093274	ENSG00000130935	25675	NOL11	nucleolar protein 11	25926	17	n/a	n/a	n/a	3.17
1101092	ENSG00000176749	8774	CDK5R1	cyclin-dependent kinase 5, regulatory subunit 1 (p35)	8851	17	n/a	n/a	n/a	3.167
1091124	ENSG00000113758	1615	DBN1	drebrin 1	1627	5	n/a	n/a	n/a	3.165
279788518	ENSG00000225504	0	RP11-160A10.2	RP11-160A10.2	0	6	n/a	n/a	n/a	3.161
1087835	ENSG00000066135	9538	KDM4A	lysine (K)-specific demethylase 4A	9682	1	n/a	n/a	n/a	3.16
280109348	ENSG00000257851	0	RP11-199A1.1	RP11-199A1.1	0	12	n/a	n/a	n/a	3.159
1094243	ENSG00000136750	2556	GAD2	glutamate decarboxylase 2 (pancreatic islets and brain, 65kDa)	2572	10	n/a	n/a	n/a	3.158
280078421	ENSG00000254963	0	CTD-2562J17.9	CTD-2562J17.9	0	11	n/a	n/a	n/a	3.154
1091570	ENSG00000117139	10607	KDM5B	lysine (K)-specific demethylase 5B	10765	1	n/a	n/a	n/a	3.15
280094821	ENSG00000256326	0	RP11-467L13.3	RP11-467L13.3	0	12	n/a	n/a	n/a	3.148
1097467	ENSG00000160716	1133	CHRNB2	cholinergic receptor, nicotinic, beta 2 (neuronal)	1141	1	n/a	n/a	n/a	3.147
1088991	ENSG00000099783	4644	HNRNPM	heterogeneous nuclear ribonucleoprotein M	4670	19	n/a	n/a	n/a	3.143
280088647	ENSG00000255629	0	RP11-196H14.3	RP11-196H14.3	0	12	n/a	n/a	n/a	3.142
1091061	ENSG00000113300	36745	CNOT6	CCR4-NOT transcription complex, subunit 6	57472	5	n/a	n/a	n/a	3.142
1104601	ENSG00000198420	9603	FAM115A	family with sequence similarity 115, member A	9747	7	n/a	n/a	n/a	3.139
1101971	ENSG00000181827	41427	RFX7	regulatory factor X, 7	64864	15	n/a	n/a	n/a	3.138
1095714	ENSG00000146006	25794	LRRTM2	leucine rich repeat transmembrane neuronal 2	26045	5	n/a	n/a	n/a	3.137
280125736	ENSG00000259027	0	RP11-361H10.4	RP11-361H10.4	0	14	n/a	n/a	n/a	3.137
1091652	ENSG00000117707	5597	PROX1	prospero homeobox 1	5629	1	n/a	n/a	n/a	3.137
1088017	ENSG00000071054	9311	MAP4K4	mitogen-activated protein kinase kinase kinase kinase 4	9448	2	n/a	n/a	n/a	3.134
1094373	ENSG00000137343	55771	ATAT1	alpha tubulin acetyltransferase 1	79969	6	n/a	n/a	n/a	3.134
1092852	ENSG00000127616	6558	SMARCA4	SWI/SNF related, matrix associated, actin dependent regulator of chromatin, subfamily a, member 4	6597	19	n/a	n/a	n/a	3.13
1091951	ENSG00000120438	6910	TCP1	t-complex 1	6950	6	n/a	n/a	n/a	3.129
280094124	ENSG00000256238	0	RP11-473N11.2	RP11-473N11.2	0	12	n/a	n/a	n/a	3.123
1104708	ENSG00000198730	9502	CTR9	Ctr9, Paf1/RNA polymerase II complex component, homolog (S. cerevisiae)	9646	11	n/a	n/a	n/a	3.123
1093725	ENSG00000133985	23263	TTC9	tetratricopeptide repeat domain 9	23508	14	n/a	n/a	n/a	3.123
1087312	ENSG00000025156	3278	HSF2	heat shock transcription factor 2	3298	6	n/a	n/a	n/a	3.123
1105039	ENSG00000204178	34508	TMEM57	transmembrane protein 57	55219	1	n/a	n/a	n/a	3.121
279836759	ENSG00000229820	0	RP1-308E4.1	RP1-308E4.1	0	1	n/a	n/a	n/a	3.118
280006830	ENSG00000248854	0	RP11-175M2.2	RP11-175M2.2	0	5	n/a	n/a	n/a	3.116
1099300	ENSG00000168329	1513	CX3CR1	chemokine (C-X3-C motif) receptor 1	1524	3	n/a	n/a	n/a	3.115
279955647	ENSG00000241318	0	RP11-47K11.2	RP11-47K11.2	0	1	n/a	n/a	n/a	3.114
280121103	ENSG00000258759	0	RP11-1012A1.7	RP11-1012A1.7	0	14	n/a	n/a	n/a	3.114
1100938	ENSG00000175906	376	ARL4D	ADP-ribosylation factor-like 4D	379	17	n/a	n/a	n/a	3.111
279902027	ENSG00000235597	80904	AC013402.2	AC013402.2	150568	2	n/a	n/a	n/a	3.111
1100086	ENSG00000171681	35018	ATF7IP	activating transcription factor 7 interacting protein	55729	12	n/a	n/a	n/a	3.108
1088111	ENSG00000073711	5491	PPP2R3A	protein phosphatase 2, regulatory subunit B'', alpha	5523	3	n/a	n/a	n/a	3.106
1096751	ENSG00000154822	22983	PLCL2	phospholipase C-like 2	23228	3	n/a	n/a	n/a	3.097
1087370	ENSG00000033122	36827	LRRC7	leucine rich repeat containing 7	57554	1	n/a	n/a	n/a	3.097
279715976	ENSG00000212238	157130510	5S_rRNA	5S ribosomal RNA	100885864	7	n/a	n/a	n/a	3.095
280056697	ENSG00000253431	0	RP11-442A17.2	RP11-442A17.2	0	8	n/a	n/a	n/a	3.094
1094259	ENSG00000136828	9505	RALGPS1	Ral GEF with PH domain and SH3 binding motif 1	9649	9	n/a	n/a	n/a	3.093
1092386	ENSG00000124207	1423	CSE1L	CSE1 chromosome segregation 1-like (yeast)	1434	20	n/a	n/a	n/a	3.092
279947211	ENSG00000240286	0	MEAF6P1	MYST/Esa1-associated factor 6 pseudogene 1	0	2	n/a	n/a	n/a	3.092
279870599	ENSG00000232794	0	RP11-33N11.1	RP11-33N11.1	0	X	n/a	n/a	n/a	3.084
1089098	ENSG00000100207	6902	TCF20	transcription factor 20 (AR1)	6942	22	n/a	n/a	n/a	3.082
1096173	ENSG00000149639	80062	KIAA0889	KIAA0889	140710	20	n/a	n/a	n/a	3.078
279906284	ENSG00000236018	0	RP4-814D15.1	RP4-814D15.1	0	7	n/a	n/a	n/a	3.074
1089768	ENSG00000104177	30291	MYEF2	myelin expression factor 2	50804	15	n/a	n/a	n/a	3.074
279904499	ENSG00000235837	0	AC073333.8	AC073333.8	0	7	n/a	n/a	n/a	3.073
1095760	ENSG00000146352	79617	CLVS2	clavesin 2	134829	6	n/a	n/a	n/a	3.072
1092530	ENSG00000125247	59089	TMTC4	transmembrane and tetratricopeptide repeat containing 4	84899	13	n/a	n/a	n/a	3.07
279809295	ENSG00000227278	0	RP11-656D10.5	RP11-656D10.5	0	1	n/a	n/a	n/a	3.069
279716347	ENSG00000212330	0	U6	U6 spliceosomal RNA	0	14	n/a	n/a	n/a	3.063
1105955	ENSG00000213976	0	AC010615.1	AC010615.1	0	19	n/a	n/a	n/a	3.062
1087757	ENSG00000064419	23289	TNPO3	transportin 3	23534	7	n/a	n/a	n/a	3.054
279968030	ENSG00000242631	0	RP11-508N12.4	RP11-508N12.4	0	9	n/a	n/a	n/a	3.053
1092813	ENSG00000127334	8384	DYRK2	dual-specificity tyrosine-(Y)-phosphorylation regulated kinase 2	8445	12	n/a	n/a	n/a	3.053
1098685	ENSG00000165985	123649	C1QL3	complement component 1, q subcomponent-like 3	389941	10	n/a	n/a	n/a	3.052
1092172	ENSG00000122482	58357	ZNF644	zinc finger protein 644	84146	1	n/a	n/a	n/a	3.046
1091654	ENSG00000117724	1056	CENPF	centromere protein F, 350/400kDa (mitosin)	1063	1	n/a	n/a	n/a	3.045
1090842	ENSG00000111731	9703	KIAA0528	KIAA0528	9847	12	n/a	n/a	n/a	3.043
1097427	ENSG00000160352	80690	ZNF714	zinc finger protein 714	148206	19	n/a	n/a	n/a	3.043
280011422	ENSG00000249271	0	AC021224.1	AC021224.1	0	18	n/a	n/a	n/a	3.041
1088808	ENSG00000091490	22986	SEL1L3	sel-1 suppressor of lin-12-like 3 (C. elegans)	23231	4	n/a	n/a	n/a	3.04
279912347	ENSG00000236565	0	HNRNPA3P5	heterogeneous nuclear ribonucleoprotein A3 pseudogene 5	0	13	n/a	n/a	n/a	3.04
1089325	ENSG00000101126	23149	ADNP	activity-dependent neuroprotector homeobox	23394	20	n/a	n/a	n/a	3.04
1098503	ENSG00000165209	34631	STRBP	spermatid perinuclear RNA binding protein	55342	9	n/a	n/a	n/a	3.039
1102394	ENSG00000183655	41011	KLHL25	kelch-like 25 (Drosophila)	64410	15	n/a	n/a	n/a	3.037
1103877	ENSG00000196267	81557	ZNF836	zinc finger protein 836	162962	19	n/a	n/a	n/a	3.037
1096646	ENSG00000154001	5497	PPP2R5E	protein phosphatase 2, regulatory subunit B', epsilon isoform	5529	14	n/a	n/a	n/a	3.036
279953770	ENSG00000241095	0	RP11-657G2.1	RP11-657G2.1	0	3	n/a	n/a	n/a	3.036
1090620	ENSG00000109971	3292	HSPA8	heat shock 70kDa protein 8	3312	11	n/a	n/a	n/a	3.033
279869883	ENSG00000232729	0	AC083884.8	AC083884.8	0	7	n/a	n/a	n/a	3.032
279813226	ENSG00000227678	0	RP11-73O6.3	RP11-73O6.3	0	6	n/a	n/a	n/a	3.031
1102876	ENSG00000185630	5055	PBX1	pre-B-cell leukemia homeobox 1	5087	1	n/a	n/a	n/a	3.03
280012692	ENSG00000249376	0	RP11-152N13.11	RP11-152N13.11	0	10	n/a	n/a	n/a	3.028
279795671	ENSG00000226099	0	RP11-544L8__B.2	RP11-544L8__B.2	0	6	n/a	n/a	n/a	3.027
1088442	ENSG00000082397	22891	EPB41L3	erythrocyte membrane protein band 4.1-like 3	23136	18	n/a	n/a	n/a	3.02
1086887	ENSG00000002587	9813	HS3ST1	heparan sulfate (glucosamine) 3-O-sulfotransferase 1	9957	4	n/a	n/a	n/a	3.019
1101998	ENSG00000181965	4736	NEUROG1	neurogenin 1	4762	5	n/a	n/a	n/a	3.017
1089638	ENSG00000103056	34801	SMPD3	sphingomyelin phosphodiesterase 3, neutral membrane (neutral sphingomyelinase II)	55512	16	n/a	n/a	n/a	3.016
1095865	ENSG00000147180	7509	ZNF711	zinc finger protein 711	7552	X	n/a	n/a	n/a	3.015
279709239	ENSG00000207740	1013177	MIR600	microRNA 600	693185	9	n/a	n/a	n/a	3.014
279875484	ENSG00000233229	0	RP11-237F13__B.2	RP11-237F13__B.2	0	X	n/a	n/a	n/a	3.013
279869262	ENSG00000232682	0	RP11-388P9.2	RP11-388P9.2	0	10	n/a	n/a	n/a	3.012
1092074	ENSG00000121481	6013	RNF2	ring finger protein 2	6045	1	n/a	n/a	n/a	3.01
1103528	ENSG00000188322	122887	SBK1	SH3-binding domain kinase 1	388228	16	n/a	n/a	n/a	3.008
1087880	ENSG00000067248	33796	DHX29	DEAH (Asp-Glu-Ala-His) box polypeptide 29	54505	5	n/a	n/a	n/a	3.008
1099821	ENSG00000170579	9104	DLGAP1	discs, large (Drosophila) homolog-associated protein 1	9229	18	n/a	n/a	n/a	3.007
1091670	ENSG00000118007	10128	STAG1	stromal antigen 1	10274	3	n/a	n/a	n/a	3.007
280039366	ENSG00000251485	0	AC068134.10	AC068134.10	0	2	n/a	n/a	n/a	3.007
1104605	ENSG00000198440	80664	ZNF583	zinc finger protein 583	147949	19	n/a	n/a	n/a	3.004
1089993	ENSG00000105426	5770	PTPRS	protein tyrosine phosphatase, receptor type, S	5802	19	n/a	n/a	n/a	3.003
279666387	ENSG00000202025	0	U6	U6 spliceosomal RNA	0	1	n/a	n/a	n/a	3.002
1095619	ENSG00000145362	284	ANK2	ankyrin 2, neuronal	287	4	n/a	n/a	n/a	3.002
280086044	ENSG00000255422	0	AP002954.4	AP002954.4	0	11	n/a	n/a	n/a	3
1093619	ENSG00000133083	9077	DCLK1	doublecortin-like kinase 1	9201	13	n/a	n/a	n/a	2.999
1095466	ENSG00000144227	11088	NXPH2	neurexophilin 2	11249	2	n/a	n/a	n/a	2.997
1097682	ENSG00000162415	36916	ZSWIM5	zinc finger, SWIM-type containing 5	57643	1	n/a	n/a	n/a	2.993
1088329	ENSG00000079246	7477	XRCC5	X-ray repair complementing defective repair in Chinese hamster cells 5 (double-strand-break rejoining)	7520	2	n/a	n/a	n/a	2.991
1097736	ENSG00000162627	30856	SNX7	sorting nexin 7	51375	1	n/a	n/a	n/a	2.989
1104880	ENSG00000203668	1114	CHML	choroideremia-like (Rab escort protein 2)	1122	1	n/a	n/a	n/a	2.988
279986979	ENSG00000244608	0	RP11-47K11.3	RP11-47K11.3	0	1	n/a	n/a	n/a	2.988
279821871	ENSG00000228449	0	RP11-177A2.4	RP11-177A2.4	0	1	n/a	n/a	n/a	2.988
279746167	ENSG00000217241	0	CBX3P9	chromobox homolog 3 pseudogene 9	0	6	n/a	n/a	n/a	2.984
279794347	ENSG00000225994	0	RP11-436D23.1	RP11-436D23.1	0	6	n/a	n/a	n/a	2.982
279971231	ENSG00000243015	0	AC025260.1	AC025260.1	0	12	n/a	n/a	n/a	2.981
1097575	ENSG00000161647	4330	MPP3	membrane protein, palmitoylated 3 (MAGUK p55 subfamily member 3)	4356	17	n/a	n/a	n/a	2.979
279822301	ENSG00000228487	0	RP13-225O21.2	RP13-225O21.2	0	9	n/a	n/a	n/a	2.977
1091129	ENSG00000113810	9906	SMC4	structural maintenance of chromosomes 4	10051	3	n/a	n/a	n/a	2.974
1101101	ENSG00000176788	10262	BASP1	brain abundant, membrane attached signal protein 1	10409	5	n/a	n/a	n/a	2.974
1100811	ENSG00000175216	9649	CKAP5	cytoskeleton associated protein 5	9793	11	n/a	n/a	n/a	2.973
1089730	ENSG00000103657	8846	HERC1	hect (homologous to the E6-AP (UBE3A) carboxyl terminus) domain and RCC1 (CHC1)-like domain (RLD) 1	8925	15	n/a	n/a	n/a	2.97
1091432	ENSG00000116133	1706	DHCR24	24-dehydrocholesterol reductase	1718	1	n/a	n/a	n/a	2.967
1099844	ENSG00000170681	110243	MURC	muscle-related coiled-coil protein	347273	9	n/a	n/a	n/a	2.967
1099242	ENSG00000168078	35160	PBK	PDZ binding kinase	55872	8	n/a	n/a	n/a	2.965
1089450	ENSG00000101746	8644	NOL4	nucleolar protein 4	8715	18	n/a	n/a	n/a	2.963
1089840	ENSG00000104738	4148	MCM4	minichromosome maintenance complex component 4	4173	8	n/a	n/a	n/a	2.963
1104603	ENSG00000198431	7253	TXNRD1	thioredoxin reductase 1	7296	12	n/a	n/a	n/a	2.962
1096545	ENSG00000153044	41470	CENPH	centromere protein H	64946	5	n/a	n/a	n/a	2.961
1088063	ENSG00000072364	26870	AFF4	AF4/FMR2 family, member 4	27125	5	n/a	n/a	n/a	2.96
1091494	ENSG00000116679	10478	IVNS1ABP	influenza virus NS1A binding protein	10625	1	n/a	n/a	n/a	2.959
1098582	ENSG00000165572	59817	KBTBD6	kelch repeat and BTB (POZ) domain containing 6	89890	13	n/a	n/a	n/a	2.958
280098636	ENSG00000256771	0	ZNF253	zinc finger protein 253	0	19	n/a	n/a	n/a	2.957
1089410	ENSG00000101438	80032	SLC32A1	solute carrier family 32 (GABA vesicular transporter), member 1	140679	20	n/a	n/a	n/a	2.957
280095127	ENSG00000256356	0	RP11-320N7.3	RP11-320N7.3	0	12	n/a	n/a	n/a	2.955
1091969	ENSG00000120616	56115	EPC1	enhancer of polycomb homolog 1 (Drosophila)	80314	10	n/a	n/a	n/a	2.953
1095604	ENSG00000145248	83659	SLC10A4	solute carrier family 10 (sodium/bile acid cotransporter family), member 4	201780	4	n/a	n/a	n/a	2.952
1104829	ENSG00000198945	58657	L3MBTL3	l(3)mbt-like 3 (Drosophila)	84456	6	n/a	n/a	n/a	2.949
1095663	ENSG00000145725	23017	PPIP5K2	diphosphoinositol pentakisphosphate kinase 2	23262	5	n/a	n/a	n/a	2.948
1105873	ENSG00000213551	22989	DNAJC9	DnaJ (Hsp40) homolog, subfamily C, member 9	23234	10	n/a	n/a	n/a	2.948
1104591	ENSG00000198380	2657	GFPT1	glutamine--fructose-6-phosphate transaminase 1	2673	2	n/a	n/a	n/a	2.945
1087519	ENSG00000048740	10512	CELF2	CUGBP, Elav-like family member 2	10659	10	n/a	n/a	n/a	2.942
279849899	ENSG00000230982	0	DSTNP1	destrin (actin depolymerizing factor) pseudogene 1	0	21	n/a	n/a	n/a	2.94
279779144	ENSG00000224660	157121235	AC087590.3	AC087590.3	100505696	3	n/a	n/a	n/a	2.939
1095768	ENSG00000146386	37341	C6orf115	chromosome 6 open reading frame 115	58527	6	n/a	n/a	n/a	2.938
1095195	ENSG00000142657	5194	PGD	phosphogluconate dehydrogenase	5226	1	n/a	n/a	n/a	2.937
1087892	ENSG00000067798	59734	NAV3	neuron navigator 3	89795	12	n/a	n/a	n/a	2.937
1090800	ENSG00000111530	35120	CAND1	cullin-associated and neddylation-dissociated 1	55832	12	n/a	n/a	n/a	2.936
1103966	ENSG00000196503	79537	ARL9	ADP-ribosylation factor-like 9	132946	4	n/a	n/a	n/a	2.934
1106065	ENSG00000214391	0	RP11-121L10.3	RP11-121L10.3	0	11	n/a	n/a	n/a	2.932
1088710	ENSG00000089280	2505	FUS	fused in sarcoma	2521	16	n/a	n/a	n/a	2.931
1090808	ENSG00000111605	10894	CPSF6	cleavage and polyadenylation specific factor 6, 68kDa	11052	12	n/a	n/a	n/a	2.93
1087962	ENSG00000069956	5565	MAPK6	mitogen-activated protein kinase 6	5597	15	n/a	n/a	n/a	2.929
280096849	ENSG00000256558	0	RP11-713B9.1	RP11-713B9.1	0	11	n/a	n/a	n/a	2.929
1099830	ENSG00000170616	57726	SCRT1	scratch homolog 1, zinc finger protein (Drosophila)	83482	8	n/a	n/a	n/a	2.928
1105842	ENSG00000213300	0	RP11-642N14.1	RP11-642N14.1	0	3	n/a	n/a	n/a	2.927
279925104	ENSG00000237682	0	RP3-514P16.1	RP3-514P16.1	0	X	n/a	n/a	n/a	2.923
1100456	ENSG00000173320	36256	STOX2	storkhead box 2	56977	4	n/a	n/a	n/a	2.921
279828969	ENSG00000229091	0	AC009945.3	AC009945.3	0	7	n/a	n/a	n/a	2.917
279727644	ENSG00000214077	0	GNAQP1	guanine nucleotide binding protein (G protein), q polypeptide pseudogene 1	0	2	n/a	n/a	n/a	2.916
1087109	ENSG00000009954	8911	BAZ1B	bromodomain adjacent to zinc finger domain, 1B	9031	7	n/a	n/a	n/a	2.914
1099446	ENSG00000168944	81110	CEP120	centrosomal protein 120kDa	153241	5	n/a	n/a	n/a	2.913
280124830	ENSG00000258974	0	RHOXF2	transcriptional regulator Kaiso	0	X	n/a	n/a	n/a	2.912
1104672	ENSG00000198646	22809	NCOA6	nuclear receptor coactivator 6	23054	20	n/a	n/a	n/a	2.909
1089188	ENSG00000100426	9745	ZBED4	zinc finger, BED-type containing 4	9889	22	n/a	n/a	n/a	2.907
1087421	ENSG00000038382	7161	TRIO	triple functional domain (PTPRF interacting)	7204	5	n/a	n/a	n/a	2.905
1101165	ENSG00000177103	36726	DSCAML1	Down syndrome cell adhesion molecule like 1	57453	11	n/a	n/a	n/a	2.905
1087523	ENSG00000049130	4229	KITLG	KIT ligand	4254	12	n/a	n/a	n/a	2.904
1096954	ENSG00000156650	23277	KAT6B	K(lysine) acetyltransferase 6B	23522	10	n/a	n/a	n/a	2.903
1088453	ENSG00000082701	2915	GSK3B	glycogen synthase kinase 3 beta	2932	3	n/a	n/a	n/a	2.903
1093173	ENSG00000130396	4276	MLLT4	myeloid/lymphoid or mixed-lineage leukemia (trithorax homolog, Drosophila); translocated to, 4	4301	6	n/a	n/a	n/a	2.9
1104143	ENSG00000197024	36814	ZNF398	zinc finger protein 398	57541	7	n/a	n/a	n/a	2.899
1087094	ENSG00000008869	33788	HEATR5B	HEAT repeat containing 5B	54497	2	n/a	n/a	n/a	2.898
1101869	ENSG00000181191	40852	PJA1	praja ring finger 1	64219	X	n/a	n/a	n/a	2.898
1095638	ENSG00000145495	10153	6-Mar	membrane-associated ring finger (C3HC4) 6	10299	5	n/a	n/a	n/a	2.898
279991276	ENSG00000245864	0	CTC-467M3.1	CTC-467M3.1	0	5	n/a	n/a	n/a	2.894
279773016	ENSG00000224155	0	RP11-700P18.2	RP11-700P18.2	0	7	n/a	n/a	n/a	2.893
1094191	ENSG00000136450	6390	SRSF1	serine/arginine-rich splicing factor 1	6426	17	n/a	n/a	n/a	2.892
279931754	ENSG00000238247	0	GS1-309P15.4	GS1-309P15.4	0	X	n/a	n/a	n/a	2.892
279711713	ENSG00000211530	0	AL354933.1	AL354933.1	0	6	n/a	n/a	n/a	2.89
1103546	ENSG00000188394	2827	GPR21	G protein-coupled receptor 21	2844	9	n/a	n/a	n/a	2.89
280020510	ENSG00000249986	0	YWHAQP6	YWHAQ pseudogene 6	0	3	n/a	n/a	n/a	2.89
1093592	ENSG00000132932	31241	ATP8A2	ATPase, aminophospholipid transporter, class I, type 8A, member 2	51761	13	n/a	n/a	n/a	2.889
1097898	ENSG00000163214	59991	DHX57	DEAH (Asp-Glu-Ala-Asp/His) box polypeptide 57	90957	2	n/a	n/a	n/a	2.889
1086966	ENSG00000005801	7704	ZNF195	zinc finger protein 195	7748	11	n/a	n/a	n/a	2.888
1094965	ENSG00000140948	22929	ZCCHC14	zinc finger, CCHC domain containing 14	23174	16	n/a	n/a	n/a	2.887
1095976	ENSG00000148143	37313	ZNF462	zinc finger protein 462	58499	9	n/a	n/a	n/a	2.886
279525073	ENSG00000183171	0	RP11-49C9.2	RP11-49C9.2	0	X	n/a	n/a	n/a	2.886
280035763	ENSG00000251204	0	CTC-278L1.1	CTC-278L1.1	0	5	n/a	n/a	n/a	2.885
1092273	ENSG00000123307	37191	NEUROD4	neurogenic differentiation 4	58158	12	n/a	n/a	n/a	2.885
1092187	ENSG00000122566	3161	HNRNPA2B1	heterogeneous nuclear ribonucleoprotein A2/B1	3181	7	n/a	n/a	n/a	2.885
1090462	ENSG00000108654	1643	DDX5	DEAD (Asp-Glu-Ala-Asp) box polypeptide 5	1655	17	n/a	n/a	n/a	2.884
1104168	ENSG00000197102	1766	DYNC1H1	dynein, cytoplasmic 1, heavy chain 1	1778	14	n/a	n/a	n/a	2.883
1090244	ENSG00000106723	10769	SPIN1	spindlin 1	10927	9	n/a	n/a	n/a	2.883
279735887	ENSG00000215007	0	DNAJA1P3	DnaJ (Hsp40) homolog, subfamily A, member 1 pseudogene 3	0	X	n/a	n/a	n/a	2.882
1091693	ENSG00000118260	1376	CREB1	cAMP responsive element binding protein 1	1385	2	n/a	n/a	n/a	2.88
1095239	ENSG00000143079	35204	CTTNBP2NL	CTTNBP2 N-terminal like	55917	1	n/a	n/a	n/a	2.878
1105662	ENSG00000206203	23371	TSSK2	testis-specific serine kinase 2	23617	22	n/a	n/a	n/a	2.878
1089150	ENSG00000100336	56603	APOL4	apolipoprotein L, 4	80832	22	n/a	n/a	n/a	2.876
1094687	ENSG00000139116	34894	KIF21A	kinesin family member 21A	55605	12	n/a	n/a	n/a	2.876
1087769	ENSG00000064692	9483	SNCAIP	synuclein, alpha interacting protein	9627	5	n/a	n/a	n/a	2.875
1096944	ENSG00000156531	58505	PHF6	PHD finger protein 6	84295	X	n/a	n/a	n/a	2.872
1089249	ENSG00000100664	1968	EIF5	eukaryotic translation initiation factor 5	1983	14	n/a	n/a	n/a	2.871
1091998	ENSG00000120784	22591	ZFP30	zinc finger protein 30 homolog (mouse)	22835	19	n/a	n/a	n/a	2.871
1088412	ENSG00000081386	22625	ZNF510	zinc finger protein 510	22869	9	n/a	n/a	n/a	2.87
1096470	ENSG00000152443	94250	ZNF776	zinc finger protein 776	284309	19	n/a	n/a	n/a	2.87
279836135	ENSG00000229750	0	AC096649.2	AC096649.2	0	2	n/a	n/a	n/a	2.868
1090197	ENSG00000106443	9534	PHF14	PHD finger protein 14	9678	7	n/a	n/a	n/a	2.868
1095514	ENSG00000144583	36847	4-Mar	membrane-associated ring finger (C3HC4) 4	57574	2	n/a	n/a	n/a	2.866
1100798	ENSG00000175175	22599	PPM1E	protein phosphatase, Mg2+/Mn2+ dependent, 1E	22843	17	n/a	n/a	n/a	2.865
280089527	ENSG00000255725	0	RP11-443N24.1	RP11-443N24.1	0	12	n/a	n/a	n/a	2.864
1096763	ENSG00000154928	2032	EPHB1	EPH receptor B1	2047	3	n/a	n/a	n/a	2.862
1089465	ENSG00000101868	5390	POLA1	polymerase (DNA directed), alpha 1, catalytic subunit	5422	X	n/a	n/a	n/a	2.86
280100958	ENSG00000257043	0	RP11-137N23.1	RP11-137N23.1	0	11	n/a	n/a	n/a	2.859
1099809	ENSG00000170522	54911	ELOVL6	ELOVL fatty acid elongase 6	79071	4	n/a	n/a	n/a	2.858
1086926	ENSG00000004848	81766	ARX	aristaless related homeobox	170302	X	n/a	n/a	n/a	2.857
1100399	ENSG00000173064	93960	C12orf51	chromosome 12 open reading frame 51	283450	12	n/a	n/a	n/a	2.856
1100449	ENSG00000173273	8589	TNKS	tankyrase, TRF1-interacting ankyrin-related ADP-ribose polymerase	8658	8	n/a	n/a	n/a	2.856
280004885	ENSG00000248694	0	RP11-18D7.2	RP11-18D7.2	0	4	n/a	n/a	n/a	2.854
279869514	ENSG00000232702	0	RP3-437C15.1	RP3-437C15.1	0	6	n/a	n/a	n/a	2.849
1090799	ENSG00000111490	23084	TBC1D30	TBC1 domain family, member 30	23329	12	n/a	n/a	n/a	2.847
1090672	ENSG00000110427	25509	C11orf41	chromosome 11 open reading frame 41	25758	11	n/a	n/a	n/a	2.845
1094624	ENSG00000138660	34724	AP1AR	adaptor-related protein complex 1 associated regulatory protein	55435	4	n/a	n/a	n/a	2.843
1098331	ENSG00000164542	23121	KIAA0895	KIAA0895	23366	7	n/a	n/a	n/a	2.843
1093789	ENSG00000134308	10813	YWHAQ	tyrosine 3-monooxygenase/tryptophan 5-monooxygenase activation protein, theta polypeptide	10971	2	n/a	n/a	n/a	2.843
1088172	ENSG00000075275	9476	CELSR1	cadherin, EGF LAG seven-pass G-type receptor 1 (flamingo homolog, Drosophila)	9620	22	n/a	n/a	n/a	2.843
1099790	ENSG00000170456	81475	DENND5B	DENN/MADD domain containing 5B	160518	12	n/a	n/a	n/a	2.841
279991298	ENSG00000245865	0	AC134943.1	AC134943.1	0	3	n/a	n/a	n/a	2.839
1098052	ENSG00000163683	83664	C4orf34	chromosome 4 open reading frame 34	201895	4	n/a	n/a	n/a	2.838
1093140	ENSG00000130224	36904	LRCH2	leucine-rich repeats and calponin homology (CH) domain containing 2	57631	X	n/a	n/a	n/a	2.838
280006586	ENSG00000248827	0	RP11-252I13.1	RP11-252I13.1	0	5	n/a	n/a	n/a	2.838
1093744	ENSG00000134086	7385	VHL	von Hippel-Lindau tumor suppressor	7428	3	n/a	n/a	n/a	2.835
1096179	ENSG00000149679	57600	CABLES2	Cdk5 and Abl enzyme substrate 2	81928	20	n/a	n/a	n/a	2.832
1091530	ENSG00000116852	22801	KIF21B	kinesin family member 21B	23046	1	n/a	n/a	n/a	2.832
279896626	ENSG00000235082	0	RP11-179G5.4	RP11-179G5.4	0	1	n/a	n/a	n/a	2.83
280002186	ENSG00000248479	0	RP11-807H7.2	RP11-807H7.2	0	4	n/a	n/a	n/a	2.83
1097683	ENSG00000162419	10544	GMEB1	glucocorticoid modulatory element binding protein 1	10691	1	n/a	n/a	n/a	2.83
1100674	ENSG00000174498	9402	IGDCC3	immunoglobulin superfamily, DCC subclass, member 3	9543	15	n/a	n/a	n/a	2.829
1092566	ENSG00000125484	9195	GTF3C4	general transcription factor IIIC, polypeptide 4, 90kDa	9329	9	n/a	n/a	n/a	2.829
1092191	ENSG00000122591	58866	FAM126A	family with sequence similarity 126, member A	84668	7	n/a	n/a	n/a	2.829
1107795	ENSG00000231121	0	RP1-34H18.1	RP1-34H18.1	0	12	n/a	n/a	n/a	2.828
1094113	ENSG00000136021	34970	SCYL2	SCY1-like 2 (S. cerevisiae)	55681	12	n/a	n/a	n/a	2.826
1096781	ENSG00000155096	31062	AZIN1	antizyme inhibitor 1	51582	8	n/a	n/a	n/a	2.826
280124114	ENSG00000258936	0	CXADRP2	coxsackie virus and adenovirus receptor pseudogene 2	0	15	n/a	n/a	n/a	2.824
279841335	ENSG00000230223	0	ATXN8OS	ATXN8 opposite strand (non-protein coding)	0	13	n/a	n/a	n/a	2.823
1087853	ENSG00000066629	1994	EML1	echinoderm microtubule associated protein like 1	2009	14	n/a	n/a	n/a	2.821
1103780	ENSG00000189339	170823	SLC35E2B	solute carrier family 35, member E2B	728661	1	n/a	n/a	n/a	2.821
1100567	ENSG00000173898	6672	SPTBN2	spectrin, beta, non-erythrocytic 2	6712	11	n/a	n/a	n/a	2.82
1097350	ENSG00000159921	9876	GNE	glucosamine (UDP-N-acetyl)-2-epimerase/N-acetylmannosamine kinase	10020	9	n/a	n/a	n/a	2.819
279863498	ENSG00000232157	0	RP1-187N21.2	RP1-187N21.2	0	6	n/a	n/a	n/a	2.817
1096202	ENSG00000149970	22622	CNKSR2	connector enhancer of kinase suppressor of Ras 2	22866	X	n/a	n/a	n/a	2.815
1091430	ENSG00000116128	604	BCL9	B-cell CLL/lymphoma 9	607	1	n/a	n/a	n/a	2.814
280100383	ENSG00000256982	157121867	AC135782.1	AC135782.1	100506183	16	n/a	n/a	n/a	2.814
1106357	ENSG00000215492	0	HNRNPA1P7	heterogeneous nuclear ribonucleoprotein A1 pseudogene 7	0	18	n/a	n/a	n/a	2.814
279997246	ENSG00000248078	0	AC015959.1	AC015959.1	0	18	n/a	n/a	n/a	2.812
1098013	ENSG00000163590	81010	PPM1L	protein phosphatase, Mg2+/Mn2+ dependent, 1L	151742	3	n/a	n/a	n/a	2.812
1092309	ENSG00000123570	30691	RAB9B	RAB9B, member RAS oncogene family	51209	X	n/a	n/a	n/a	2.812
279927600	ENSG00000237897	0	RP11-90H3.2	RP11-90H3.2	0	1	n/a	n/a	n/a	2.812
1100604	ENSG00000174111	29828	SOCS7	suppressor of cytokine signaling 7	30837	17	n/a	n/a	n/a	2.811
1087834	ENSG00000066117	6562	SMARCD1	SWI/SNF related, matrix associated, actin dependent regulator of chromatin, subfamily d, member 1	6602	12	n/a	n/a	n/a	2.808
1090217	ENSG00000106571	2720	GLI3	GLI family zinc finger 3	2737	7	n/a	n/a	n/a	2.808
1104670	ENSG00000198642	35244	KLHL9	kelch-like 9 (Drosophila)	55958	9	n/a	n/a	n/a	2.805
279842570	ENSG00000230330	0	HMGN2P3	high mobility group nucleosomal binding domain 2 pseudogene 3	0	16	n/a	n/a	n/a	2.801
1099890	ENSG00000170903	58638	KIAA1826	KIAA1826	84437	11	n/a	n/a	n/a	2.798
1093682	ENSG00000133627	36456	ACTR3B	ARP3 actin-related protein 3 homolog B (yeast)	57180	7	n/a	n/a	n/a	2.797
280023118	ENSG00000250202	0	RP11-397E7.2	RP11-397E7.2	0	4	n/a	n/a	n/a	2.796
1099758	ENSG00000170325	36259	PRDM10	PR domain containing 10	56980	11	n/a	n/a	n/a	2.796
1101068	ENSG00000176619	59014	LMNB2	lamin B2	84823	19	n/a	n/a	n/a	2.794
1087034	ENSG00000007168	5016	PAFAH1B1	platelet-activating factor acetylhydrolase 1b, regulatory subunit 1 (45kDa)	5048	17	n/a	n/a	n/a	2.793
1099921	ENSG00000171016	25857	PYGO1	pygopus homolog 1 (Drosophila)	26108	15	n/a	n/a	n/a	2.793
279739272	ENSG00000215319	0	RP11-98L4.1	RP11-98L4.1	0	X	n/a	n/a	n/a	2.793
1093998	ENSG00000135454	2567	B4GALNT1	beta-1,4-N-acetyl-galactosaminyl transferase 1	2583	12	n/a	n/a	n/a	2.792
1092633	ENSG00000125827	35535	TMX4	thioredoxin-related transmembrane protein 4	56255	20	n/a	n/a	n/a	2.791
1088676	ENSG00000088930	22559	XRN2	5'-3' exoribonuclease 2	22803	20	n/a	n/a	n/a	2.791
1087574	ENSG00000052802	6273	MSMO1	methylsterol monooxygenase 1	6307	4	n/a	n/a	n/a	2.791
279742864	ENSG00000215861	0	WI2-1896O14.1	WI2-1896O14.1	0	1	n/a	n/a	n/a	2.791
1093243	ENSG00000130751	4830	NPAS1	neuronal PAS domain protein 1	4861	19	n/a	n/a	n/a	2.79
280027194	ENSG00000250526	0	CCT6P2	chaperonin containing TCP1, subunit 6 (zeta) pseudogene 2	0	5	n/a	n/a	n/a	2.787
1088064	ENSG00000072401	7278	UBE2D1	ubiquitin-conjugating enzyme E2D 1	7321	10	n/a	n/a	n/a	2.785
1093654	ENSG00000133302	58460	ANKRD32	ankyrin repeat domain 32	84250	5	n/a	n/a	n/a	2.785
1091184	ENSG00000114423	864	CBLB	Cas-Br-M (murine) ecotropic retroviral transforming sequence b	868	3	n/a	n/a	n/a	2.785
1091434	ENSG00000116141	4114	MARK1	MAP/microtubule affinity-regulating kinase 1	4139	1	n/a	n/a	n/a	2.784
280087051	ENSG00000255500	0	RP11-347H15.2	RP11-347H15.2	0	11	n/a	n/a	n/a	2.782
1086943	ENSG00000005108	85821	THSD7A	thrombospondin, type I, domain containing 7A	221981	7	n/a	n/a	n/a	2.781
1087446	ENSG00000041515	22781	MYO16	myosin XVI	23026	13	n/a	n/a	n/a	2.78
1099881	ENSG00000170873	9644	MTSS1	metastasis suppressor 1	9788	8	n/a	n/a	n/a	2.777
1094318	ENSG00000137075	81029	RNF38	ring finger protein 38	152006	9	n/a	n/a	n/a	2.775
1090306	ENSG00000107443	33910	CCNJ	cyclin J	54619	10	n/a	n/a	n/a	2.775
279827967	ENSG00000228998	0	AC091167.2	Putative PERP-like protein	0	15	n/a	n/a	n/a	2.774
1107538	ENSG00000229387	0	AC103801.2	AC103801.2	0	11	n/a	n/a	n/a	2.774
1087761	ENSG00000064547	9046	LPAR2	lysophosphatidic acid receptor 2	9170	19	n/a	n/a	n/a	2.774
280018251	ENSG00000249835	0	VCAN-AS1	VCAN antisense RNA 1 (non-protein coding)	0	5	n/a	n/a	n/a	2.771
1095232	ENSG00000143013	8477	LMO4	LIM domain only 4	8543	1	n/a	n/a	n/a	2.77
1099466	ENSG00000169045	3167	HNRNPH1	heterogeneous nuclear ribonucleoprotein H1 (H)	3187	5	n/a	n/a	n/a	2.769
1091304	ENSG00000115310	36419	RTN4	reticulon 4	57142	2	n/a	n/a	n/a	2.769
280085222	ENSG00000255351	0	RP11-567I13.1	RP11-567I13.1	0	11	n/a	n/a	n/a	2.769
1106454	ENSG00000218336	35003	ODZ3	odz, odd Oz/ten-m homolog 3 (Drosophila)	55714	4	n/a	n/a	n/a	2.768
1096881	ENSG00000156052	2759	GNAQ	guanine nucleotide binding protein (G protein), q polypeptide	2776	9	n/a	n/a	n/a	2.768
280054360	ENSG00000253276	81726	C7orf74	chromosome 7 open reading frame 74	168455	7	n/a	n/a	n/a	2.766
1097668	ENSG00000162378	55502	ZYG11B	zyg-11 homolog B (C. elegans)	79699	1	n/a	n/a	n/a	2.765
1087517	ENSG00000048649	31253	RSF1	remodeling and spacing factor 1	51773	11	n/a	n/a	n/a	2.764
1087582	ENSG00000053438	4795	NNAT	neuronatin	4826	20	n/a	n/a	n/a	2.764
279785060	ENSG00000225206	125277	MIR2682	microRNA 2682	400765	1	n/a	n/a	n/a	2.763
1092438	ENSG00000124486	8187	USP9X	ubiquitin specific peptidase 9, X-linked	8239	X	n/a	n/a	n/a	2.763
1101763	ENSG00000180611	81026	MB21D2	Mab-21 domain containing 2	151963	3	n/a	n/a	n/a	2.759
1100140	ENSG00000171877	59168	FRMD5	FERM domain containing 5	84978	15	n/a	n/a	n/a	2.759
1095750	ENSG00000146247	34312	PHIP	pleckstrin homology domain interacting protein	55023	6	n/a	n/a	n/a	2.759
1095126	ENSG00000142065	36950	ZFP14	zinc finger protein 14 homolog (mouse)	57677	19	n/a	n/a	n/a	2.758
1093604	ENSG00000132975	2818	GPR12	G protein-coupled receptor 12	2835	13	n/a	n/a	n/a	2.758
1101634	ENSG00000179837	29625	RBM15B	RNA binding motif protein 15B	29890	3	n/a	n/a	n/a	2.756
279867539	ENSG00000232549	0	RP1-93C23.1	RP1-93C23.1	0	X	n/a	n/a	n/a	2.755
1094626	ENSG00000138668	3164	HNRNPD	heterogeneous nuclear ribonucleoprotein D (AU-rich element RNA binding protein 1, 37kDa)	3184	4	n/a	n/a	n/a	2.755
279855267	ENSG00000231453	94465	AC018470.4	AC018470.4	285084	2	n/a	n/a	n/a	2.754
1089835	ENSG00000104722	4715	NEFM	neurofilament, medium polypeptide	4741	8	n/a	n/a	n/a	2.753
279863693	ENSG00000232183	0	RP6-27P15.2	RP6-27P15.2	0	X	n/a	n/a	n/a	2.753
1102516	ENSG00000184156	3761	KCNQ3	potassium voltage-gated channel, KQT-like subfamily, member 3	3786	8	n/a	n/a	n/a	2.752
1087845	ENSG00000066382	740	MPPED2	metallophosphoesterase domain containing 2	744	11	n/a	n/a	n/a	2.75
1090378	ENSG00000108064	6977	TFAM	transcription factor A, mitochondrial	7019	10	n/a	n/a	n/a	2.747
1097012	ENSG00000157168	3066	NRG1	neuregulin 1	3084	8	n/a	n/a	n/a	2.746
1094648	ENSG00000138758	35041	11-Sep	septin 11	55752	4	n/a	n/a	n/a	2.744
1095582	ENSG00000145041	9586	VPRBP	Vpr (HIV-1) binding protein	9730	3	n/a	n/a	n/a	2.744
1099987	ENSG00000171262	94066	FAM98B	family with sequence similarity 98, member B	283742	15	n/a	n/a	n/a	2.743
1101408	ENSG00000178409	36946	BEND3	BEN domain containing 3	57673	6	n/a	n/a	n/a	2.742
1089619	ENSG00000102974	10517	CTCF	CCCTC-binding factor (zinc finger protein)	10664	16	n/a	n/a	n/a	2.741
1104803	ENSG00000198900	7107	TOP1	topoisomerase (DNA) I	7150	20	n/a	n/a	n/a	2.741
279708889	ENSG00000207690	1013207	MIR630	microRNA 630	693215	15	n/a	n/a	n/a	2.741
1096302	ENSG00000151208	9106	DLG5	discs, large homolog 5 (Drosophila)	9231	10	n/a	n/a	n/a	2.737
1101925	ENSG00000181555	28808	SETD2	SET domain containing 2	29072	3	n/a	n/a	n/a	2.737
1088788	ENSG00000091039	77600	OSBPL8	oxysterol binding protein-like 8	114882	12	n/a	n/a	n/a	2.737
1091973	ENSG00000120658	34357	ENOX1	ecto-NOX disulfide-thiol exchanger 1	55068	13	n/a	n/a	n/a	2.736
279842527	ENSG00000230325	0	RP11-385F5.4	RP11-385F5.4	0	1	n/a	n/a	n/a	2.736
280085800	ENSG00000255402	0	RP11-696P8.2	RP11-696P8.2	0	8	n/a	n/a	n/a	2.735
1095141	ENSG00000142197	9836	DOPEY2	dopey family member 2	9980	21	n/a	n/a	n/a	2.734
1104076	ENSG00000196812	56146	ZSCAN16	zinc finger and SCAN domain containing 16	80345	6	n/a	n/a	n/a	2.732
1099435	ENSG00000168916	36780	ZNF608	zinc finger protein 608	57507	5	n/a	n/a	n/a	2.731
279795258	ENSG00000226070	0	RP11-552E20.4	RP11-552E20.4	0	6	n/a	n/a	n/a	2.729
1094192	ENSG00000136451	7672	VEZF1	vascular endothelial zinc finger 1	7716	17	n/a	n/a	n/a	2.728
1092596	ENSG00000125686	5437	MED1	mediator complex subunit 1	5469	17	n/a	n/a	n/a	2.728
1094008	ENSG00000135502	41536	SLC26A10	solute carrier family 26, member 10	65012	12	n/a	n/a	n/a	2.727
1088166	ENSG00000075213	10224	SEMA3A	sema domain, immunoglobulin domain (Ig), short basic domain, secreted, (semaphorin) 3A	10371	7	n/a	n/a	n/a	2.726
1093891	ENSG00000134900	7131	TPP2	tripeptidyl peptidase II	7174	13	n/a	n/a	n/a	2.724
1094451	ENSG00000137804	30685	NUSAP1	nucleolar and spindle associated protein 1	51203	15	n/a	n/a	n/a	2.723
1105222	ENSG00000204624	36813	PTCHD2	patched domain containing 2	57540	1	n/a	n/a	n/a	2.72
1091149	ENSG00000114062	7294	UBE3A	ubiquitin protein ligase E3A	7337	15	n/a	n/a	n/a	2.72
1092498	ENSG00000124789	9828	NUP153	nucleoporin 153kDa	9972	6	n/a	n/a	n/a	2.719
280058638	ENSG00000253576	0	GS1-5L10.1	GS1-5L10.1	0	8	n/a	n/a	n/a	2.717
1091673	ENSG00000118058	4272	MLL	myeloid/lymphoid or mixed-lineage leukemia (trithorax homolog, Drosophila)	4297	11	n/a	n/a	n/a	2.714
279695820	ENSG00000205625	0	RP11-15G8.1	RP11-15G8.1	0	6	n/a	n/a	n/a	2.713
1094387	ENSG00000137460	59617	FHDC1	FH2 domain containing 1	85462	4	n/a	n/a	n/a	2.713
1101314	ENSG00000177888	111094	ZBTB41	zinc finger and BTB domain containing 41	360023	1	n/a	n/a	n/a	2.713
1096481	ENSG00000152495	810	CAMK4	calcium/calmodulin-dependent protein kinase IV	814	5	n/a	n/a	n/a	2.711
280057052	ENSG00000253457	157123361	GS1-211B7.1	GS1-211B7.1	100507341	8	n/a	n/a	n/a	2.711
1096041	ENSG00000148606	10969	POLR3A	polymerase (RNA) III (DNA directed) polypeptide A, 155kDa	11128	10	n/a	n/a	n/a	2.711
1099708	ENSG00000170100	83469	ZNF778	zinc finger protein 778	197320	16	n/a	n/a	n/a	2.71
279880241	ENSG00000233639	0	AC018730.1	AC018730.1	0	2	n/a	n/a	n/a	2.71
280130542	ENSG00000259297	0	DNM1P44	DNM1 pseudogene 44	0	15	n/a	n/a	n/a	2.709
1095334	ENSG00000143469	90311	SYT14	synaptotagmin XIV	255928	1	n/a	n/a	n/a	2.708
1103701	ENSG00000188994	22791	ZNF292	zinc finger protein 292	23036	6	n/a	n/a	n/a	2.708
1090627	ENSG00000110042	22975	DTX4	deltex homolog 4 (Drosophila)	23220	11	n/a	n/a	n/a	2.702
1094007	ENSG00000135486	3158	HNRNPA1	heterogeneous nuclear ribonucleoprotein A1	3178	12	n/a	n/a	n/a	2.698
1092267	ENSG00000123213	36759	NLN	neurolysin (metallopeptidase M3 family)	57486	5	n/a	n/a	n/a	2.693
1093149	ENSG00000130287	1452	NCAN	neurocan	1463	19	n/a	n/a	n/a	2.691
1096222	ENSG00000150361	36899	KLHL1	kelch-like 1 (Drosophila)	57626	13	n/a	n/a	n/a	2.689
1095649	ENSG00000145632	10611	PLK2	polo-like kinase 2	10769	5	n/a	n/a	n/a	2.689
1103535	ENSG00000188368	94256	PRR19	proline rich 19	284338	19	n/a	n/a	n/a	2.688
279742577	ENSG00000215835	0	RP11-7G12.2	RP11-7G12.2	0	1	n/a	n/a	n/a	2.687
1103601	ENSG00000188636	58457	LDOC1L	leucine zipper, down-regulated in cancer 1-like	84247	22	n/a	n/a	n/a	2.683
1105909	ENSG00000213799	60080	ZNF845	zinc finger protein 845	91664	19	n/a	n/a	n/a	2.682
1090580	ENSG00000109654	23076	TRIM2	tripartite motif containing 2	23321	4	n/a	n/a	n/a	2.681
1090406	ENSG00000108312	7300	UBTF	upstream binding transcription factor, RNA polymerase I	7343	17	n/a	n/a	n/a	2.678
1087293	ENSG00000023287	9677	RB1CC1	RB1-inducible coiled-coil 1	9821	8	n/a	n/a	n/a	2.677
279996668	ENSG00000247853	1013899	SCARNA11	SCARNA11	100127974	12	n/a	n/a	n/a	2.675
1097728	ENSG00000162613	8801	FUBP1	far upstream element (FUSE) binding protein 1	8880	1	n/a	n/a	n/a	2.673
279746719	ENSG00000217624	0	RP11-204C16.4	RP11-204C16.4	0	X	n/a	n/a	n/a	2.672
1087695	ENSG00000060749	55635	QSER1	glutamine and serine rich 1	79832	11	n/a	n/a	n/a	2.67
280011335	ENSG00000249264	0	EEF1A1P9	eukaryotic translation elongation factor 1 alpha 1 pseudogene 9	0	4	n/a	n/a	n/a	2.669
1089272	ENSG00000100823	325	APEX1	APEX nuclease (multifunctional DNA repair enzyme) 1	328	14	n/a	n/a	n/a	2.667
279942507	ENSG00000239718	157129265	HLTF-AS1	HLTF antisense RNA 1 (non-protein coding)	100873945	3	n/a	n/a	n/a	2.667
279799552	ENSG00000226441	0	PLCL2-AS1	PLCL2 antisense RNA 1 (non-protein coding)	0	3	n/a	n/a	n/a	2.667
279994002	ENSG00000246859	157121211	CTC-426B10.1	CTC-426B10.1	100505678	5	n/a	n/a	n/a	2.666
1100709	ENSG00000174718	34485	C12orf35	chromosome 12 open reading frame 35	55196	12	n/a	n/a	n/a	2.666
1093759	ENSG00000134198	9955	TSPAN2	tetraspanin 2	10100	1	n/a	n/a	n/a	2.665
279932098	ENSG00000238274	0	LINC00340	long intergenic non-protein coding RNA 340	0	6	n/a	n/a	n/a	2.664
1099889	ENSG00000170899	2924	GSTA4	glutathione S-transferase alpha 4	2941	6	n/a	n/a	n/a	2.664
280094664	ENSG00000256306	0	RP11-4N23.1	RP11-4N23.1	0	12	n/a	n/a	n/a	2.663
279997043	ENSG00000248017	0	AC026449.1	AC026449.1	0	5	n/a	n/a	n/a	2.663
1094539	ENSG00000138160	3807	KIF11	kinesin family member 11	3832	10	n/a	n/a	n/a	2.662
1094094	ENSG00000135932	31199	CAB39	calcium binding protein 39	51719	2	n/a	n/a	n/a	2.661
1096640	ENSG00000153956	777	CACNA2D1	calcium channel, voltage-dependent, alpha 2/delta subunit 1	781	7	n/a	n/a	n/a	2.661
279822895	ENSG00000228549	0	RP11-108M9.3	RP11-108M9.3	0	1	n/a	n/a	n/a	2.659
1087971	ENSG00000070061	8452	IKBKAP	inhibitor of kappa light polypeptide gene enhancer in B-cells, kinase complex-associated protein	8518	9	n/a	n/a	n/a	2.657
1101724	ENSG00000180357	22815	ZNF609	zinc finger protein 609	23060	15	n/a	n/a	n/a	2.657
1103725	ENSG00000189079	83430	ARID2	AT rich interactive domain 2 (ARID, RFX-like)	196528	12	n/a	n/a	n/a	2.656
1098239	ENSG00000164190	25585	NIPBL	Nipped-B homolog (Drosophila)	25836	5	n/a	n/a	n/a	2.656
1089763	ENSG00000104140	82368	RHOV	ras homolog gene family, member V	171177	15	n/a	n/a	n/a	2.655
279484207	ENSG00000177803	0	RP11-606P2.1	RP11-606P2.1	0	4	n/a	n/a	n/a	2.655
1088095	ENSG00000073111	4146	MCM2	minichromosome maintenance complex component 2	4171	3	n/a	n/a	n/a	2.655
1095776	ENSG00000146426	157121025	TIAM2	T-cell lymphoma invasion and metastasis 2	100505519	6	n/a	n/a	n/a	2.654
1096298	ENSG00000151150	285	ANK3	ankyrin 3, node of Ranvier (ankyrin G)	288	10	n/a	n/a	n/a	2.654
1099671	ENSG00000169925	7971	BRD3	bromodomain containing 3	8019	9	n/a	n/a	n/a	2.652
1087201	ENSG00000013503	34992	POLR3B	polymerase (RNA) III (DNA directed) polypeptide B	55703	12	n/a	n/a	n/a	2.652
1087163	ENSG00000011426	33734	ANLN	anillin, actin binding protein	54443	7	n/a	n/a	n/a	2.652
1089826	ENSG00000104643	41879	MTMR9	myotubularin related protein 9	66036	8	n/a	n/a	n/a	2.65
280021880	ENSG00000250091	0	DNAH10OS	dynein, axonemal, heavy chain 10 opposite strand	0	12	n/a	n/a	n/a	2.649
279868131	ENSG00000232597	0	AC013727.1	AC013727.1	0	2	n/a	n/a	n/a	2.649
1096824	ENSG00000155592	109980	ZKSCAN2	zinc finger with KRAB and SCAN domains 2	342357	16	n/a	n/a	n/a	2.648
1098193	ENSG00000164091	56136	WDR82	WD repeat domain 82	80335	3	n/a	n/a	n/a	2.647
1108963	ENSG00000240891	90390	PLCXD2	phosphatidylinositol-specific phospholipase C, X domain containing 2	257068	3	n/a	n/a	n/a	2.645
1103158	ENSG00000186732	754	MPPED1	metallophosphoesterase domain containing 1	758	22	n/a	n/a	n/a	2.643
1089778	ENSG00000104290	7930	FZD3	frizzled family receptor 3	7976	8	n/a	n/a	n/a	2.642
1104758	ENSG00000198826	9680	ARHGAP11A	Rho GTPase activating protein 11A	9824	15	n/a	n/a	n/a	2.641
1104153	ENSG00000197050	80657	ZNF420	zinc finger protein 420	147923	19	n/a	n/a	n/a	2.64
280096044	ENSG00000256464	0	RP11-613F22.5	RP11-613F22.5	0	11	n/a	n/a	n/a	2.638
1103560	ENSG00000188467	94036	SLC24A5	solute carrier family 24, member 5	283652	15	n/a	n/a	n/a	2.637
1095626	ENSG00000145391	56625	SETD7	SET domain containing (lysine methyltransferase) 7	80854	4	n/a	n/a	n/a	2.635
279798449	ENSG00000226338	0	AC079150.2	AC079150.2	0	2	n/a	n/a	n/a	2.635
280014944	ENSG00000249577	0	CTD-2195M15.1	CTD-2195M15.1	0	5	n/a	n/a	n/a	2.635
1088314	ENSG00000078795	26784	PKD2L2	polycystic kidney disease 2-like 2	27039	5	n/a	n/a	n/a	2.634
1090813	ENSG00000111642	1100	CHD4	chromodomain helicase DNA binding protein 4	1108	12	n/a	n/a	n/a	2.633
1089606	ENSG00000102900	9544	NUP93	nucleoporin 93kDa	9688	16	n/a	n/a	n/a	2.632
1088889	ENSG00000094916	23223	CBX5	chromobox homolog 5	23468	12	n/a	n/a	n/a	2.632
1094741	ENSG00000139364	77519	TMEM132B	transmembrane protein 132B	114795	12	n/a	n/a	n/a	2.631
1086881	ENSG00000001630	1583	CYP51A1	cytochrome P450, family 51, subfamily A, polypeptide 1	1595	7	n/a	n/a	n/a	2.631
1089734	ENSG00000103723	8069	AP3B2	adaptor-related protein complex 3, beta 2 subunit	8120	15	n/a	n/a	n/a	2.631
1091426	ENSG00000116106	2028	EPHA4	EPH receptor A4	2043	2	n/a	n/a	n/a	2.63
1096822	ENSG00000155545	81690	MIER3	mesoderm induction early response 1, family member 3	166968	5	n/a	n/a	n/a	2.629
1094448	ENSG00000137776	55614	SLTM	SAFB-like, transcription modulator	79811	15	n/a	n/a	n/a	2.629
279721201	ENSG00000213365	0	AP000593.6	AP000593.6	0	11	n/a	n/a	n/a	2.629
1088205	ENSG00000075945	22676	KIFAP3	kinesin-associated protein 3	22920	1	n/a	n/a	n/a	2.627
280073014	ENSG00000254598	93844	CSNK2A1P	casein kinase 2, alpha 1 polypeptide pseudogene	283106	11	n/a	n/a	n/a	2.62
1095683	ENSG00000145833	9735	DDX46	DEAD (Asp-Glu-Ala-Asp) box polypeptide 46	9879	5	n/a	n/a	n/a	2.618
280115574	ENSG00000258441	94026	CTD-2552B11.4	CTD-2552B11.4	283624	14	n/a	n/a	n/a	2.618
1091176	ENSG00000114374	8234	USP9Y	ubiquitin specific peptidase 9, Y-linked	8287	Y	n/a	n/a	n/a	2.618
1087226	ENSG00000015479	9638	MATR3	matrin 3	9782	5	n/a	n/a	n/a	2.615
1093720	ENSG00000133958	36851	UNC79	unc-79 homolog (C. elegans)	57578	14	n/a	n/a	n/a	2.615
279846638	ENSG00000230667	0	SETP18	SET pseudogene 18	0	1	n/a	n/a	n/a	2.614
1099733	ENSG00000170242	34320	USP47	ubiquitin specific peptidase 47	55031	11	n/a	n/a	n/a	2.614
1096823	ENSG00000155561	22920	NUP205	nucleoporin 205kDa	23165	7	n/a	n/a	n/a	2.613
1095804	ENSG00000146731	903	CCT6A	chaperonin containing TCP1, subunit 6A (zeta 1)	908	7	n/a	n/a	n/a	2.612
1091193	ENSG00000114503	22672	NCBP2	nuclear cap binding protein subunit 2, 20kDa	22916	3	n/a	n/a	n/a	2.611
279821900	ENSG00000228452	0	RP5-994D16.9	RP5-994D16.9	0	1	n/a	n/a	n/a	2.611
1106130	ENSG00000214670	0	AC007956.1	Full-length cDNA 5-PRIME end of clone CS0CAP004YO05 of Thymus of Homo sapiens (human)	0	14	n/a	n/a	n/a	2.611
280080717	ENSG00000255085	0	AF186192.2	Uncharacterized protein	0	8	n/a	n/a	n/a	2.611
1091918	ENSG00000120162	55620	MOB3B	MOB kinase activator 3B	79817	9	n/a	n/a	n/a	2.61
1104030	ENSG00000196670	165058	ZFP62	zinc finger protein 62 homolog (mouse)	643836	5	n/a	n/a	n/a	2.609
1088297	ENSG00000078328	34004	RBFOX1	RNA binding protein, fox-1 homolog (C. elegans) 1	54715	16	n/a	n/a	n/a	2.605
1090972	ENSG00000112541	10688	PDE10A	phosphodiesterase 10A	10846	6	n/a	n/a	n/a	2.605
1093924	ENSG00000135097	4414	MSI1	musashi homolog 1 (Drosophila)	4440	12	n/a	n/a	n/a	2.603
279965886	ENSG00000242396	0	RP11-67L3.5	RP11-67L3.5	0	1	n/a	n/a	n/a	2.603
1093233	ENSG00000130723	58922	PRRC2B	proline-rich coiled-coil 2B	84726	9	n/a	n/a	n/a	2.603
279941988	ENSG00000239665	0	RP11-295P9.3	RP11-295P9.3	0	10	n/a	n/a	n/a	2.603
1103825	ENSG00000196132	4635	MYT1	myelin transcription factor 1	4661	20	n/a	n/a	n/a	2.602
1088344	ENSG00000079462	5018	PAFAH1B3	platelet-activating factor acetylhydrolase 1b, catalytic subunit 3 (29kDa)	5050	19	n/a	n/a	n/a	2.601
279865740	ENSG00000232389	0	RP11-134K13.2	RP11-134K13.2	0	6	n/a	n/a	n/a	2.601
279742433	ENSG00000215805	0	RP11-438O11.1	RP11-438O11.1	0	1	n/a	n/a	n/a	2.6
1096573	ENSG00000153234	4898	NR4A2	nuclear receptor subfamily 4, group A, member 2	4929	2	n/a	n/a	n/a	2.6
1095475	ENSG00000144290	36558	SLC4A10	solute carrier family 4, sodium bicarbonate transporter, member 10	57282	2	n/a	n/a	n/a	2.597
1092668	ENSG00000125944	10090	HNRNPR	heterogeneous nuclear ribonucleoprotein R	10236	1	n/a	n/a	n/a	2.595
1102737	ENSG00000185046	36178	ANKS1B	ankyrin repeat and sterile alpha motif domain containing 1B	56899	12	n/a	n/a	n/a	2.592
279668186	ENSG00000202538	26580	RNU4-2	RNA, U4 small nuclear 2	26834	12	n/a	n/a	n/a	2.591
1093632	ENSG00000133119	5951	RFC3	replication factor C (activator 1) 3, 38kDa	5983	13	n/a	n/a	n/a	2.591
1090436	ENSG00000108510	9825	MED13	mediator complex subunit 13	9969	17	n/a	n/a	n/a	2.589
279891806	ENSG00000234685	0	NUS1P2	nuclear undecaprenyl pyrophosphate synthase 1 homolog (S. cerevisiae) pseudogene 2	0	13	n/a	n/a	n/a	2.589
1102723	ENSG00000185009	26730	AP3M1	adaptor-related protein complex 3, mu 1 subunit	26985	10	n/a	n/a	n/a	2.588
279750791	ENSG00000220635	0	KRASP1	v-Ki-ras2 Kirsten rat sarcoma viral oncogene homolog pseudogene 1	0	6	n/a	n/a	n/a	2.587
1092009	ENSG00000120868	314	APAF1	apoptotic peptidase activating factor 1	317	12	n/a	n/a	n/a	2.587
1089805	ENSG00000104427	30583	FAM164A	family with sequence similarity 164, member A	51101	8	n/a	n/a	n/a	2.586
279759839	ENSG00000222414	0	U2	U2 spliceosomal RNA	0	10	n/a	n/a	n/a	2.584
1098343	ENSG00000164604	33620	GPR85	G protein-coupled receptor 85	54329	7	n/a	n/a	n/a	2.583
1095038	ENSG00000141441	41337	FAM59A	family with sequence similarity 59, member A	64762	18	n/a	n/a	n/a	2.582
1089547	ENSG00000102349	11118	KLF8	Kruppel-like factor 8	11279	X	n/a	n/a	n/a	2.582
1087313	ENSG00000025293	30711	PHF20	PHD finger protein 20	51230	20	n/a	n/a	n/a	2.58
1104733	ENSG00000198785	77775	GRIN3A	glutamate receptor, ionotropic, N-methyl-D-aspartate 3A	116443	9	n/a	n/a	n/a	2.579
279365955	ENSG00000166707	0	ZCCHC18	zinc finger, CCHC domain containing 18	0	X	n/a	n/a	n/a	2.579
1095909	ENSG00000147488	9561	ST18	suppression of tumorigenicity 18 (breast carcinoma) (zinc finger protein)	9705	8	n/a	n/a	n/a	2.578
1093450	ENSG00000132142	28	ACACA	acetyl-CoA carboxylase alpha	31	17	n/a	n/a	n/a	2.578
1097848	ENSG00000163026	56105	C2orf44	chromosome 2 open reading frame 44	80304	2	n/a	n/a	n/a	2.578
279825207	ENSG00000228748	0	RP13-39P12.3	RP13-39P12.3	0	10	n/a	n/a	n/a	2.578
1096519	ENSG00000152795	9843	HNRPDL	heterogeneous nuclear ribonucleoprotein D-like	9987	4	n/a	n/a	n/a	2.578
1092041	ENSG00000121083	80087	DYNLL2	dynein, light chain, LC8-type 2	140735	17	n/a	n/a	n/a	2.574
1097445	ENSG00000160551	36824	TAOK1	TAO kinase 1	57551	17	n/a	n/a	n/a	2.574
279789445	ENSG00000225578	0	NCBP2-AS1	NCBP2 antisense RNA 1 (non-protein coding)	0	3	n/a	n/a	n/a	2.574
1100110	ENSG00000171793	1492	CTPS	CTP synthase	1503	1	n/a	n/a	n/a	2.573
1088261	ENSG00000077458	80327	FAM76B	family with sequence similarity 76, member B	143684	11	n/a	n/a	n/a	2.573
1093392	ENSG00000131725	33812	WDR44	WD repeat domain 44	54521	X	n/a	n/a	n/a	2.573
279802830	ENSG00000226754	157123681	RP5-1024G6.5	RP5-1024G6.5	100507564	1	n/a	n/a	n/a	2.573
1095401	ENSG00000143815	3905	LBR	lamin B receptor	3930	1	n/a	n/a	n/a	2.573
280097524	ENSG00000256633	0	RP11-169D4.2	RP11-169D4.2	0	11	n/a	n/a	n/a	2.571
279499361	ENSG00000179967	0	PPP1R14BP3	protein phosphatase 1, regulatory (inhibitor) subunit 14B pseudogene 3	0	4	n/a	n/a	n/a	2.571
1092278	ENSG00000123352	41745	SPATS2	spermatogenesis associated, serine-rich 2	65244	12	n/a	n/a	n/a	2.57
1087066	ENSG00000008086	6752	CDKL5	cyclin-dependent kinase-like 5	6792	X	n/a	n/a	n/a	2.569
1090726	ENSG00000110925	57268	CSRNP2	cysteine-serine-rich nuclear protein 2	81566	12	n/a	n/a	n/a	2.569
1095341	ENSG00000143498	8896	TAF1A	TATA box binding protein (TBP)-associated factor, RNA polymerase I, A, 48kDa	9015	1	n/a	n/a	n/a	2.569
1099914	ENSG00000170962	56111	PDGFD	platelet derived growth factor D	80310	11	n/a	n/a	n/a	2.568
279827598	ENSG00000228962	128716	HCG23	HLA complex group 23	414764	6	n/a	n/a	n/a	2.567
1095753	ENSG00000146267	58754	C6orf168	chromosome 6 open reading frame 168	84553	6	n/a	n/a	n/a	2.567
1096309	ENSG00000151276	9098	MAGI1	membrane associated guanylate kinase, WW and PDZ domain containing 1	9223	3	n/a	n/a	n/a	2.566
1090880	ENSG00000111913	9606	FAM65B	family with sequence similarity 65, member B	9750	6	n/a	n/a	n/a	2.566
279850307	ENSG00000231025	0	RP11-175O19.4	RP11-175O19.4	0	10	n/a	n/a	n/a	2.566
1090667	ENSG00000110367	1644	DDX6	DEAD (Asp-Glu-Ala-Asp) box polypeptide 6	1656	11	n/a	n/a	n/a	2.565
1096059	ENSG00000148773	4263	MKI67	antigen identified by monoclonal antibody Ki-67	4288	10	n/a	n/a	n/a	2.564
1093964	ENSG00000135334	34411	AKIRIN2	akirin 2	55122	6	n/a	n/a	n/a	2.563
279787481	ENSG00000225423	0	RP11-122F14.3	RP11-122F14.3	0	10	n/a	n/a	n/a	2.563
279948187	ENSG00000240401	0	AC012358.8	AC012358.8	0	2	n/a	n/a	n/a	2.562
1101317	ENSG00000177932	29823	ZNF354C	zinc finger protein 354C	30832	5	n/a	n/a	n/a	2.562
1099923	ENSG00000171033	5537	PKIA	protein kinase (cAMP-dependent, catalytic) inhibitor alpha	5569	8	n/a	n/a	n/a	2.561
1098196	ENSG00000164099	8426	PRSS12	protease, serine, 12 (neurotrypsin, motopsin)	8492	4	n/a	n/a	n/a	2.56
1091792	ENSG00000119335	6382	SET	SET nuclear oncogene	6418	9	n/a	n/a	n/a	2.56
279738854	ENSG00000215283	0	HMGB3P24	high mobility group box 3 pseudogene 24	0	9	n/a	n/a	n/a	2.559
1096848	ENSG00000155849	9700	ELMO1	engulfment and cell motility 1	9844	7	n/a	n/a	n/a	2.559
1087755	ENSG00000064313	6833	TAF2	TAF2 RNA polymerase II, TATA box binding protein (TBP)-associated factor, 150kDa	6873	8	n/a	n/a	n/a	2.558
1101842	ENSG00000181007	94293	ZFP82	zinc finger protein 82 homolog (mouse)	284406	19	n/a	n/a	n/a	2.555
279848640	ENSG00000230863	0	RP4-595K12.2	RP4-595K12.2	0	1	n/a	n/a	n/a	2.555
1092526	ENSG00000125170	35004	DOK4	docking protein 4	55715	16	n/a	n/a	n/a	2.553
1091805	ENSG00000119446	60179	RBM18	RNA binding motif protein 18	92400	9	n/a	n/a	n/a	2.552
1087851	ENSG00000066557	34920	LRRC40	leucine rich repeat containing 40	55631	1	n/a	n/a	n/a	2.552
1092794	ENSG00000127084	59782	FGD3	FYVE, RhoGEF and PH domain containing 3	89846	9	n/a	n/a	n/a	2.552
1088463	ENSG00000083168	7947	KAT6A	K(lysine) acetyltransferase 6A	7994	8	n/a	n/a	n/a	2.552
1097298	ENSG00000159409	11029	CELF3	CUGBP, Elav-like family member 3	11189	1	n/a	n/a	n/a	2.551
1090576	ENSG00000109606	1653	DHX15	DEAH (Asp-Glu-Ala-His) box polypeptide 15	1665	4	n/a	n/a	n/a	2.55
1091718	ENSG00000118496	58296	FBXO30	F-box protein 30	84085	6	n/a	n/a	n/a	2.549
280070774	ENSG00000254433	0	RP11-677I18.3	RP11-677I18.3	0	11	n/a	n/a	n/a	2.549
1094716	ENSG00000139220	8433	PPFIA2	protein tyrosine phosphatase, receptor type, f polypeptide (PTPRF), interacting protein (liprin), alpha 2	8499	12	n/a	n/a	n/a	2.549
279594179	ENSG00000189089	0	RIMKLBP1	ribosomal modification protein rimK-like family member B pseudogene 1	0	21	n/a	n/a	n/a	2.548
279926471	ENSG00000237794	0	TOP1P1	topoisomerase (DNA) I pseudogene 1	0	1	n/a	n/a	n/a	2.548
1100235	ENSG00000172315	76618	TP53RK	TP53 regulating kinase	112858	20	n/a	n/a	n/a	2.548
1093261	ENSG00000130816	1774	DNMT1	DNA (cytosine-5-)-methyltransferase 1	1786	19	n/a	n/a	n/a	2.546
279793944	ENSG00000225953	80901	AC017096.1	AC017096.1	150538	2	n/a	n/a	n/a	2.546
279852262	ENSG00000231198	0	AC004987.10	AC004987.10	0	7	n/a	n/a	n/a	2.545
1100611	ENSG00000174145	36768	KIAA1239	KIAA1239	57495	4	n/a	n/a	n/a	2.544
1094240	ENSG00000136731	36165	UGGT1	UDP-glucose glycoprotein glucosyltransferase 1	56886	2	n/a	n/a	n/a	2.543
280096483	ENSG00000256512	0	RP11-860B13.3	RP11-860B13.3	0	12	n/a	n/a	n/a	2.543
1098064	ENSG00000163714	23105	U2SURP	U2 snRNP-associated SURP domain containing	23350	3	n/a	n/a	n/a	2.543
1090586	ENSG00000109685	7425	WHSC1	Wolf-Hirschhorn syndrome candidate 1	7468	4	n/a	n/a	n/a	2.541
1088144	ENSG00000074657	34494	ZNF532	zinc finger protein 532	55205	18	n/a	n/a	n/a	2.54
1105422	ENSG00000205268	5118	PDE7A	phosphodiesterase 7A	5150	8	n/a	n/a	n/a	2.54
1101242	ENSG00000177485	9865	ZBTB33	zinc finger and BTB domain containing 33	10009	X	n/a	n/a	n/a	2.54
1095161	ENSG00000142449	58668	FBN3	fibrillin 3	84467	19	n/a	n/a	n/a	2.539
1090903	ENSG00000112139	92360	MDGA1	MAM domain containing glycosylphosphatidylinositol anchor 1	266727	6	n/a	n/a	n/a	2.539
1095202	ENSG00000142686	79241	C1orf216	chromosome 1 open reading frame 216	127703	1	n/a	n/a	n/a	2.539
1103284	ENSG00000187257	85840	RSBN1L	round spermatid basic protein 1-like	222194	7	n/a	n/a	n/a	2.538
1092265	ENSG00000123200	22846	ZC3H13	zinc finger CCCH-type containing 13	23091	13	n/a	n/a	n/a	2.535
1095780	ENSG00000146463	9078	ZMYM4	zinc finger, MYM-type 4	9202	1	n/a	n/a	n/a	2.535
1102110	ENSG00000182481	3813	KPNA2	karyopherin alpha 2 (RAG cohort 1, importin alpha 1)	3838	17	n/a	n/a	n/a	2.535
1093357	ENSG00000131437	10968	KIF3A	kinesin family member 3A	11127	5	n/a	n/a	n/a	2.533
1096690	ENSG00000154277	7302	UCHL1	ubiquitin carboxyl-terminal esterase L1 (ubiquitin thiolesterase)	7345	4	n/a	n/a	n/a	2.533
1102229	ENSG00000182985	23458	CADM1	cell adhesion molecule 1	23705	11	n/a	n/a	n/a	2.532
279918364	ENSG00000237126	0	AC073254.1	AC073254.1	0	2	n/a	n/a	n/a	2.532
1090634	ENSG00000110066	30593	SUV420H1	suppressor of variegation 4-20 homolog 1 (Drosophila)	51111	11	n/a	n/a	n/a	2.53
1106008	ENSG00000214182	0	PTMAP5	prothymosin, alpha pseudogene 5	0	13	n/a	n/a	n/a	2.53
1100304	ENSG00000172575	9980	RASGRP1	RAS guanyl releasing protein 1 (calcium and DAG-regulated)	10125	15	n/a	n/a	n/a	2.53
1097454	ENSG00000160633	6260	SAFB	scaffold attachment factor B	6294	19	n/a	n/a	n/a	2.528
1095612	ENSG00000145332	36836	KLHL8	kelch-like 8 (Drosophila)	57563	4	n/a	n/a	n/a	2.527
1101185	ENSG00000177200	56006	CHD9	chromodomain helicase DNA binding protein 9	80205	16	n/a	n/a	n/a	2.527
1102158	ENSG00000182670	7224	TTC3	tetratricopeptide repeat domain 3	7267	21	n/a	n/a	n/a	2.525
279996562	ENSG00000247828	157121485	CTC-358I24.1	CTC-358I24.1	100505894	5	n/a	n/a	n/a	2.524
1096673	ENSG00000154174	9724	TOMM70A	translocase of outer mitochondrial membrane 70 homolog A (S. cerevisiae)	9868	3	n/a	n/a	n/a	2.523
1091756	ENSG00000118922	11117	KLF12	Kruppel-like factor 12	11278	13	n/a	n/a	n/a	2.522
1108677	ENSG00000236901	57273	MIR600HG	MIR600 host gene (non-protein coding)	81571	9	n/a	n/a	n/a	2.522
1087449	ENSG00000041982	3351	TNC	tenascin C	3371	9	n/a	n/a	n/a	2.522
1091637	ENSG00000117600	9746	RP4-788L13.1	Lipid phosphate phosphatase-related protein type 4	9890	1	n/a	n/a	n/a	2.522
279729781	ENSG00000214321	0	CBX1P4	chromobox homolog 1 pseudogene 4	0	X	n/a	n/a	n/a	2.521
1104355	ENSG00000197694	6669	SPTAN1	spectrin, alpha, non-erythrocytic 1 (alpha-fodrin)	6709	9	n/a	n/a	n/a	2.521
1101725	ENSG00000180370	5030	PAK2	p21 protein (Cdc42/Rac)-activated kinase 2	5062	3	n/a	n/a	n/a	2.52
1104046	ENSG00000196730	1600	DAPK1	death-associated protein kinase 1	1612	9	n/a	n/a	n/a	2.519
280019538	ENSG00000249913	0	RP4-671G15.2	RP4-671G15.2	0	1	n/a	n/a	n/a	2.519
280097769	ENSG00000256663	0	RP11-424C20.2	RP11-424C20.2	0	12	n/a	n/a	n/a	2.519
1103973	ENSG00000196526	37778	AFAP1	actin filament associated protein 1	60312	4	n/a	n/a	n/a	2.518
1103862	ENSG00000196227	40582	C20orf177	chromosome 20 open reading frame 177	63939	20	n/a	n/a	n/a	2.517
1099117	ENSG00000167670	9891	CHAF1A	chromatin assembly factor 1, subunit A (p150)	10036	19	n/a	n/a	n/a	2.515
1100627	ENSG00000174231	10447	PRPF8	PRP8 pre-mRNA processing factor 8 homolog (S. cerevisiae)	10594	17	n/a	n/a	n/a	2.515
1092184	ENSG00000122550	35260	KLHL7	kelch-like 7 (Drosophila)	55975	7	n/a	n/a	n/a	2.515
1091336	ENSG00000115504	23056	EHBP1	EH domain binding protein 1	23301	2	n/a	n/a	n/a	2.515
279983921	ENSG00000244295	0	RPS20P21	ribosomal protein S20 pseudogene 21	0	8	n/a	n/a	n/a	2.515
1091490	ENSG00000116668	34112	SWT1	SWT1 RNA endoribonuclease homolog (S. cerevisiae)	54823	1	n/a	n/a	n/a	2.514
1090317	ENSG00000107581	8592	EIF3A	eukaryotic translation initiation factor 3, subunit A	8661	10	n/a	n/a	n/a	2.514
1087544	ENSG00000050030	109873	KIAA2022	KIAA2022	340533	X	n/a	n/a	n/a	2.513
1098749	ENSG00000166206	2546	GABRB3	gamma-aminobutyric acid (GABA) A receptor, beta 3	2562	15	n/a	n/a	n/a	2.511
1097924	ENSG00000163320	8479	CGGBP1	CGG triplet repeat binding protein 1	8545	3	n/a	n/a	n/a	2.511
280118505	ENSG00000258610	0	RP11-488C13.7	RP11-488C13.7	0	14	n/a	n/a	n/a	2.511
1087552	ENSG00000050438	9357	SLC4A8	solute carrier family 4, sodium bicarbonate cotransporter, member 8	9498	12	n/a	n/a	n/a	2.51
1100479	ENSG00000173451	57833	THAP2	THAP domain containing, apoptosis associated protein 2	83591	12	n/a	n/a	n/a	2.51
1090242	ENSG00000106701	58090	FSD1L	fibronectin type III and SPRY domain containing 1-like	83856	9	n/a	n/a	n/a	2.509
279704374	ENSG00000206870	0	U6	U6 spliceosomal RNA	0	14	n/a	n/a	n/a	2.509
1089623	ENSG00000102984	34854	ZNF821	zinc finger protein 821	55565	16	n/a	n/a	n/a	2.508
279879685	ENSG00000233588	0	CYP51P2	cytochrome P450, family 51, pseudogene 2	0	13	n/a	n/a	n/a	2.508
280013619	ENSG00000249456	0	RP11-298J20.4	RP11-298J20.4	0	10	n/a	n/a	n/a	2.507
1095013	ENSG00000141298	59619	SSH2	slingshot homolog 2 (Drosophila)	85464	17	n/a	n/a	n/a	2.505
279816322	ENSG00000227945	0	RP11-103C16.2	RP11-103C16.2	0	6	n/a	n/a	n/a	2.505
1091653	ENSG00000117713	8236	ARID1A	AT rich interactive domain 1A (SWI-like)	8289	1	n/a	n/a	n/a	2.505
1091577	ENSG00000117155	78473	SSX2IP	synovial sarcoma, X breakpoint 2 interacting protein	117178	1	n/a	n/a	n/a	2.505
1093496	ENSG00000132434	35202	LANCL2	LanC lantibiotic synthetase component C-like 2 (bacterial)	55915	7	n/a	n/a	n/a	2.504
1087973	ENSG00000070087	5185	PFN2	profilin 2	5217	3	n/a	n/a	n/a	2.503
1089187	ENSG00000100425	23527	BRD1	bromodomain containing 1	23774	22	n/a	n/a	n/a	2.502
279717040	ENSG00000212498	0	SNORD86	small nucleolar RNA, C/D box 86	0	20	n/a	n/a	n/a	2.502
1088068	ENSG00000072501	8191	SMC1A	structural maintenance of chromosomes 1A	8243	X	n/a	n/a	n/a	2.502
1100486	ENSG00000173473	6560	SMARCC1	SWI/SNF related, matrix associated, actin dependent regulator of chromatin, subfamily c, member 1	6599	3	n/a	n/a	n/a	2.5
1095240	ENSG00000143093	59539	FAM40A	family with sequence similarity 40, member A	85369	1	n/a	n/a	n/a	2.5
1091985	ENSG00000120696	58289	KBTBD7	kelch repeat and BTB (POZ) domain containing 7	84078	13	n/a	n/a	n/a	2.499
1088251	ENSG00000077254	22787	USP33	ubiquitin specific peptidase 33	23032	1	n/a	n/a	n/a	2.499
279484141	ENSG00000177770	0	CDKN2AIPNLP1	CDKN2A interacting protein N-terminal like pseudogene 1	0	1	n/a	n/a	n/a	2.499
1094249	ENSG00000136805	23485	C9orf4	chromosome 9 open reading frame 4	23732	9	n/a	n/a	n/a	2.498
1091259	ENSG00000115091	9951	ACTR3	ARP3 actin-related protein 3 homolog (yeast)	10096	2	n/a	n/a	n/a	2.498
280081040	ENSG00000255104	0	AC005324.8-001	AC005324.8-001	0	17	n/a	n/a	n/a	2.497
1098240	ENSG00000164197	94640	RNF180	ring finger protein 180	285671	5	n/a	n/a	n/a	2.496
1091473	ENSG00000116514	79224	RNF19B	ring finger protein 19B	127544	1	n/a	n/a	n/a	2.495
1093044	ENSG00000129351	3584	ILF3	interleukin enhancer binding factor 3, 90kDa	3609	19	n/a	n/a	n/a	2.495
1103836	ENSG00000196159	55436	FAT4	FAT tumor suppressor homolog 4 (Drosophila)	79633	4	n/a	n/a	n/a	2.495
1087393	ENSG00000035687	156	ADSS	adenylosuccinate synthase	159	1	n/a	n/a	n/a	2.494
1098260	ENSG00000164284	79594	GRPEL2	GrpE-like 2, mitochondrial (E. coli)	134266	5	n/a	n/a	n/a	2.493
1108874	ENSG00000238206	0	RP11-472B18.2	RP11-472B18.2	0	4	n/a	n/a	n/a	2.492
1102901	ENSG00000185728	90146	YTHDF3	YTH domain family, member 3	253943	8	n/a	n/a	n/a	2.492
1092001	ENSG00000120802	7069	TMPO	thymopoietin	7112	12	n/a	n/a	n/a	2.485
1105141	ENSG00000204442	168322	FAM155A	family with sequence similarity 155, member A	728215	13	n/a	n/a	n/a	2.485
1095538	ENSG00000144730	34045	IL17RD	interleukin 17 receptor D	54756	3	n/a	n/a	n/a	2.484
1089281	ENSG00000100888	36953	CHD8	chromodomain helicase DNA binding protein 8	57680	14	n/a	n/a	n/a	2.484
280069987	ENSG00000254376	0	SOX5P	SRY (sex determining region Y)-box 5 pseudogene	0	8	n/a	n/a	n/a	2.483
1102634	ENSG00000184635	57603	ZNF93	zinc finger protein 93	81931	19	n/a	n/a	n/a	2.483
279881131	ENSG00000233723	125369	AC007092.1	AC007092.1	400955	2	n/a	n/a	n/a	2.483
1094882	ENSG00000140396	10352	NCOA2	nuclear receptor coactivator 2	10499	8	n/a	n/a	n/a	2.482
1095085	ENSG00000141646	4064	SMAD4	SMAD family member 4	4089	18	n/a	n/a	n/a	2.482
1092023	ENSG00000120948	23190	TARDBP	TAR DNA binding protein	23435	1	n/a	n/a	n/a	2.481
279657784	ENSG00000199476	0	Y_RNA	Y RNA	0	3	n/a	n/a	n/a	2.481
1087139	ENSG00000010932	2310	FMO1	flavin containing monooxygenase 1	2326	1	n/a	n/a	n/a	2.48
1094197	ENSG00000136485	10092	DCAF7	DDB1 and CUL4 associated factor 7	10238	17	n/a	n/a	n/a	2.479
1101673	ENSG00000180035	83479	ZNF48	zinc finger protein 48	197407	16	n/a	n/a	n/a	2.479
1088181	ENSG00000075407	7544	ZNF37A	zinc finger protein 37A	7587	10	n/a	n/a	n/a	2.478
1091143	ENSG00000114019	30902	AMOTL2	angiomotin like 2	51421	3	n/a	n/a	n/a	2.477
1103586	ENSG00000188580	81181	NKAIN2	Na+/K+ transporting ATPase interacting 2	154215	6	n/a	n/a	n/a	2.477
279740217	ENSG00000215447	0	BX322557.10	BX322557.10	0	21	n/a	n/a	n/a	2.476
279986517	ENSG00000244567	0	AC096772.6	AC096772.6	0	2	n/a	n/a	n/a	2.476
1088258	ENSG00000077380	1769	DYNC1I2	dynein, cytoplasmic 1, intermediate chain 2	1781	2	n/a	n/a	n/a	2.476
1091021	ENSG00000112941	10886	PAPD7	PAP associated domain containing 7	11044	5	n/a	n/a	n/a	2.475
279770492	ENSG00000223984	0	RP11-177H22.2	RP11-177H22.2	0	10	n/a	n/a	n/a	2.474
279745209	ENSG00000216819	0	RP1-40E16.8	RP1-40E16.8	0	6	n/a	n/a	n/a	2.474
279781113	ENSG00000224849	0	RP1-104O17.1	RP1-104O17.1	0	6	n/a	n/a	n/a	2.472
1094207	ENSG00000136527	6398	TRA2B	transformer 2 beta homolog (Drosophila)	6434	3	n/a	n/a	n/a	2.472
1092650	ENSG00000125870	6589	SNRPB2	small nuclear ribonucleoprotein polypeptide B	6629	20	n/a	n/a	n/a	2.471
1095247	ENSG00000143126	1939	CELSR2	cadherin, EGF LAG seven-pass G-type receptor 2 (flamingo homolog, Drosophila)	1952	1	n/a	n/a	n/a	2.471
1092427	ENSG00000124422	23081	USP22	ubiquitin specific peptidase 22	23326	17	n/a	n/a	n/a	2.471
279745716	ENSG00000217060	0	RP11-30P6.1	RP11-30P6.1	0	6	n/a	n/a	n/a	2.468
1098221	ENSG00000164151	23134	KIAA0947	KIAA0947	23379	5	n/a	n/a	n/a	2.468
280133414	ENSG00000259468	0	RP11-1084A12.2	RP11-1084A12.2	0	15	n/a	n/a	n/a	2.466
1099872	ENSG00000170836	8427	PPM1D	protein phosphatase, Mg2+/Mn2+ dependent, 1D	8493	17	n/a	n/a	n/a	2.463
1107938	ENSG00000232040	77545	SCAND3	SCAN domain containing 3	114821	6	n/a	n/a	n/a	2.46
1089758	ENSG00000104093	23067	DMXL2	Dmx-like 2	23312	15	n/a	n/a	n/a	2.46
1097667	ENSG00000162377	41761	SELRC1	Sel1 repeat containing 1	65260	1	n/a	n/a	n/a	2.459
1098718	ENSG00000166128	31242	RAB8B	RAB8B, member RAS oncogene family	51762	15	n/a	n/a	n/a	2.459
1104302	ENSG00000197511	0	AL355149.1	AL355149.1	0	1	n/a	n/a	n/a	2.459
1090564	ENSG00000109466	11114	KLHL2	kelch-like 2, Mayven (Drosophila)	11275	4	n/a	n/a	n/a	2.458
1106308	ENSG00000215301	1642	DDX3X	DEAD (Asp-Glu-Ala-Asp) box polypeptide 3, X-linked	1654	X	n/a	n/a	n/a	2.456
1105120	ENSG00000204388	3284	HSPA1B	heat shock 70kDa protein 1B	3304	6	n/a	n/a	n/a	2.456
279906433	ENSG00000236031	0	RP11-269F20.1	RP11-269F20.1	0	1	n/a	n/a	n/a	2.456
1101352	ENSG00000178104	9515	PDE4DIP	phosphodiesterase 4D interacting protein	9659	1	n/a	n/a	n/a	2.456
280063541	ENSG00000253915	0	MAPRE1P1	MAPRE1 pseudogene 1	0	8	n/a	n/a	n/a	2.455
1098151	ENSG00000164002	41362	DEM1	defects in morphology 1 homolog (S. cerevisiae)	64789	1	n/a	n/a	n/a	2.454
1091083	ENSG00000113456	5778	RAD1	RAD1 homolog (S. pombe)	5810	5	n/a	n/a	n/a	2.453
1087349	ENSG00000029725	9012	RABEP1	rabaptin, RAB GTPase binding effector protein 1	9135	17	n/a	n/a	n/a	2.452
1102223	ENSG00000182968	6616	SOX1	SRY (sex determining region Y)-box 1	6656	13	n/a	n/a	n/a	2.452
1090872	ENSG00000111880	8661	RNGTT	RNA guanylyltransferase and 5'-phosphatase	8732	6	n/a	n/a	n/a	2.451
279978671	ENSG00000243743	0	RP1-34B21.6	RP1-34B21.6	0	6	n/a	n/a	n/a	2.449
279725809	ENSG00000213924	0	GS1-256O22.3	GS1-256O22.3	0	X	n/a	n/a	n/a	2.449
279888123	ENSG00000234377	0	POU4F1-AS1	POU4F1 antisense RNA 1 (non-protein coding)	0	13	n/a	n/a	n/a	2.448
1099339	ENSG00000168496	2222	FEN1	flap structure-specific endonuclease 1	2237	11	n/a	n/a	n/a	2.448
1095080	ENSG00000141622	149622	RNF165	ring finger protein 165	494470	18	n/a	n/a	n/a	2.448
1099039	ENSG00000167378	79127	IRGQ	immunity-related GTPase family, Q	126298	19	n/a	n/a	n/a	2.448
1090373	ENSG00000108018	77539	SORCS1	sortilin-related VPS10 domain containing receptor 1	114815	10	n/a	n/a	n/a	2.447
1095658	ENSG00000145703	10630	IQGAP2	IQ motif containing GTPase activating protein 2	10788	5	n/a	n/a	n/a	2.447
1103291	ENSG00000187323	1618	DCC	deleted in colorectal carcinoma	1630	18	n/a	n/a	n/a	2.445
1089466	ENSG00000101871	4256	MID1	midline 1 (Opitz/BBB syndrome)	4281	X	n/a	n/a	n/a	2.442
1088066	ENSG00000072422	9742	RHOBTB1	Rho-related BTB domain containing 1	9886	10	n/a	n/a	n/a	2.442
280017746	ENSG00000249786	0	EAF1-AS1	EAF1 antisense RNA 1 (non-protein coding)	0	3	n/a	n/a	n/a	2.442
279753437	ENSG00000221366	0	MIR1306	microRNA 1306	0	22	n/a	n/a	n/a	2.442
1092585	ENSG00000125630	58383	POLR1B	polymerase (RNA) I polypeptide B, 128kDa	84172	2	n/a	n/a	n/a	2.442
1090805	ENSG00000111581	36400	NUP107	nucleoporin 107kDa	57122	12	n/a	n/a	n/a	2.441
1099771	ENSG00000170381	9579	SEMA3E	sema domain, immunoglobulin domain (Ig), short basic domain, secreted, (semaphorin) 3E	9723	7	n/a	n/a	n/a	2.441
1088240	ENSG00000077063	58208	CTTNBP2	cortactin binding protein 2	83992	7	n/a	n/a	n/a	2.44
1093613	ENSG00000133056	5255	PIK3C2B	phosphoinositide-3-kinase, class 2, beta polypeptide	5287	1	n/a	n/a	n/a	2.439
1106728	ENSG00000224113	0	AC004223.1	Uncharacterized proteincDNA FLJ52625	0	17	n/a	n/a	n/a	2.439
280110981	ENSG00000258012	0	RP11-603K19.1	RP11-603K19.1	0	12	n/a	n/a	n/a	2.438
279747005	ENSG00000217835	0	RP6-159A1.2	RP6-159A1.2	0	X	n/a	n/a	n/a	2.438
1100530	ENSG00000173692	5675	PSMD1	proteasome (prosome, macropain) 26S subunit, non-ATPase, 1	5707	2	n/a	n/a	n/a	2.438
1108954	ENSG00000240720	125602	LRRD1	leucine-rich repeats and death domain containing 1	401387	7	n/a	n/a	n/a	2.436
279843720	ENSG00000230435	0	AC004160.4	AC004160.4	0	7	n/a	n/a	n/a	2.436
1102783	ENSG00000185219	110735	ZNF445	zinc finger protein 445	353274	3	n/a	n/a	n/a	2.436
280003187	ENSG00000248560	0	CTB-14A14.2	CTB-14A14.2	0	5	n/a	n/a	n/a	2.436
280126702	ENSG00000259080	0	RP11-158I13.2	RP11-158I13.2	0	2	n/a	n/a	n/a	2.435
1087443	ENSG00000040933	3606	INPP4A	inositol polyphosphate-4-phosphatase, type I, 107kDa	3631	2	n/a	n/a	n/a	2.433
280123593	ENSG00000258903	0	RP11-355I22.2	RP11-355I22.2	0	14	n/a	n/a	n/a	2.432
1100570	ENSG00000173914	58001	RBM4B	RNA binding motif protein 4B	83759	11	n/a	n/a	n/a	2.432
1094358	ENSG00000137266	40456	SLC22A23	solute carrier family 22, member 23	63027	6	n/a	n/a	n/a	2.432
1103011	ENSG00000186130	10615	ZBTB6	zinc finger and BTB domain containing 6	10773	9	n/a	n/a	n/a	2.429
1104681	ENSG00000198677	9508	TTC37	tetratricopeptide repeat domain 37	9652	5	n/a	n/a	n/a	2.429
1095933	ENSG00000147650	29700	LRP12	low density lipoprotein receptor-related protein 12	29967	8	n/a	n/a	n/a	2.428
1096967	ENSG00000156804	77623	FBXO32	F-box protein 32	114907	8	n/a	n/a	n/a	2.428
1088704	ENSG00000089199	1106	CHGB	chromogranin B (secretogranin 1)	1114	20	n/a	n/a	n/a	2.428
279820645	ENSG00000228343	0	RP11-1148L6.5	RP11-1148L6.5	0	X	n/a	n/a	n/a	2.427
1097312	ENSG00000159579	59829	RSPRY1	ring finger and SPRY domain containing 1	89970	16	n/a	n/a	n/a	2.427
1109082	ENSG00000243444	77151	PALM2	paralemmin 2	114299	9	n/a	n/a	n/a	2.426
1104036	ENSG00000196690	0	BX284668.1	BX284668.1	0	1	n/a	n/a	n/a	2.425
1093376	ENSG00000131558	37872	EXOC4	exocyst complex component 4	60412	7	n/a	n/a	n/a	2.425
1087351	ENSG00000030066	23034	NUP160	nucleoporin 160kDa	23279	11	n/a	n/a	n/a	2.425
1093162	ENSG00000130338	36274	TULP4	tubby like protein 4	56995	6	n/a	n/a	n/a	2.424
1103889	ENSG00000196323	28804	ZBTB44	zinc finger and BTB domain containing 44	29068	11	n/a	n/a	n/a	2.424
1097000	ENSG00000157077	9237	ZFYVE9	zinc finger, FYVE domain containing 9	9372	1	n/a	n/a	n/a	2.424
1089815	ENSG00000104517	30847	UBR5	ubiquitin protein ligase E3 component n-recognin 5	51366	8	n/a	n/a	n/a	2.424
1090423	ENSG00000108424	3812	KPNB1	karyopherin (importin) beta 1	3837	17	n/a	n/a	n/a	2.423
280064751	ENSG00000254004	109662	ZNF260	zinc finger protein 260	339324	19	n/a	n/a	n/a	2.423
280126794	ENSG00000259081	0	RP11-488C13.6	RP11-488C13.6	0	14	n/a	n/a	n/a	2.422
1109016	ENSG00000241973	5265	PI4KA	phosphatidylinositol 4-kinase, catalytic, alpha	5297	22	n/a	n/a	n/a	2.421
1092426	ENSG00000124406	10249	ATP8A1	ATPase, aminophospholipid transporter (APLT), class I, type 8A, member 1	10396	4	n/a	n/a	n/a	2.421
1097165	ENSG00000158470	9200	B4GALT5	UDP-Gal:betaGlcNAc beta 1,4- galactosyltransferase, polypeptide 5	9334	20	n/a	n/a	n/a	2.421
1100082	ENSG00000171649	94249	ZIK1	zinc finger protein interacting with K protein 1 homolog (mouse)	284307	19	n/a	n/a	n/a	2.42
279979009	ENSG00000243781	0	RP11-193H5.2	RP11-193H5.2	0	1	n/a	n/a	n/a	2.419
280119798	ENSG00000258686	0	RP4-773N10.5	RP4-773N10.5	0	1	n/a	n/a	n/a	2.419
1091285	ENSG00000115241	5464	PPM1G	protein phosphatase, Mg2+/Mn2+ dependent, 1G	5496	2	n/a	n/a	n/a	2.419
1090912	ENSG00000112183	85782	RBM24	RNA binding motif protein 24	221662	6	n/a	n/a	n/a	2.418
1089290	ENSG00000100918	9841	REC8	REC8 homolog (yeast)	9985	14	n/a	n/a	n/a	2.416
1089511	ENSG00000102098	10242	SCML2	sex comb on midleg-like 2 (Drosophila)	10389	X	n/a	n/a	n/a	2.416
1094269	ENSG00000136861	35044	CDK5RAP2	CDK5 regulatory subunit associated protein 2	55755	9	n/a	n/a	n/a	2.416
1096118	ENSG00000149294	4658	NCAM1	neural cell adhesion molecule 1	4684	11	n/a	n/a	n/a	2.414
279719789	ENSG00000213184	0	RP11-335F8.2	RP11-335F8.2	0	11	n/a	n/a	n/a	2.414
1093959	ENSG00000135316	10345	SYNCRIP	synaptotagmin binding, cytoplasmic RNA interacting protein	10492	6	n/a	n/a	n/a	2.414
1088941	ENSG00000096401	983	CDC5L	CDC5 cell division cycle 5-like (S. pombe)	988	6	n/a	n/a	n/a	2.413
1103147	ENSG00000186675	79821	MAGEE2	melanoma antigen family E, 2	139599	X	n/a	n/a	n/a	2.413
1086954	ENSG00000005339	1378	CREBBP	CREB binding protein	1387	16	n/a	n/a	n/a	2.413
280130146	ENSG00000259279	0	CTD-2033D15.1	CTD-2033D15.1	0	15	n/a	n/a	n/a	2.413
1088467	ENSG00000083312	3817	TNPO1	transportin 1	3842	5	n/a	n/a	n/a	2.411
1091859	ENSG00000119772	1776	DNMT3A	DNA (cytosine-5-)-methyltransferase 3 alpha	1788	2	n/a	n/a	n/a	2.411
1102452	ENSG00000183814	94931	LIN9	lin-9 homolog (C. elegans)	286826	1	n/a	n/a	n/a	2.411
1087244	ENSG00000018189	22658	RUFY3	RUN and FYVE domain containing 3	22902	4	n/a	n/a	n/a	2.41
1090823	ENSG00000111670	54997	GNPTAB	N-acetylglucosamine-1-phosphate transferase, alpha and beta subunits	79158	12	n/a	n/a	n/a	2.409
1087625	ENSG00000055917	23124	PUM2	pumilio homolog 2 (Drosophila)	23369	2	n/a	n/a	n/a	2.409
279807154	ENSG00000227096	0	HMGB3P8	high mobility group box 3 pseudogene 8	0	10	n/a	n/a	n/a	2.408
279845739	ENSG00000230584	0	CCT5P2	chaperonin containing TCP1, subunit 5 (epsilon) pseudogene 2	0	13	n/a	n/a	n/a	2.407
1091255	ENSG00000115053	4665	NCL	nucleolin	4691	2	n/a	n/a	n/a	2.407
1088892	ENSG00000095002	4410	MSH2	mutS homolog 2, colon cancer, nonpolyposis type 1 (E. coli)	4436	2	n/a	n/a	n/a	2.406
1090248	ENSG00000106780	1942	MEGF9	multiple EGF-like-domains 9	1955	9	n/a	n/a	n/a	2.404
1088542	ENSG00000085721	33989	RRN3	RRN3 RNA polymerase I transcription factor homolog (S. cerevisiae)	54700	16	n/a	n/a	n/a	2.404
1092423	ENSG00000124383	10053	MPHOSPH10	M-phase phosphoprotein 10 (U3 small nucleolar ribonucleoprotein)	10199	2	n/a	n/a	n/a	2.404
1095206	ENSG00000142700	40593	DMRTA2	DMRT-like family A2	63950	1	n/a	n/a	n/a	2.404
1090151	ENSG00000106123	2036	EPHB6	EPH receptor B6	2051	7	n/a	n/a	n/a	2.403
1094297	ENSG00000136937	4660	NCBP1	nuclear cap binding protein subunit 1, 80kDa	4686	9	n/a	n/a	n/a	2.403
280011091	ENSG00000249242	134151	TMEM150C	transmembrane protein 150C	441027	4	n/a	n/a	n/a	2.403
1087872	ENSG00000067141	4730	NEO1	neogenin 1	4756	15	n/a	n/a	n/a	2.403
1091837	ENSG00000119682	9726	KIAA0317	KIAA0317	9870	14	n/a	n/a	n/a	2.402
1095253	ENSG00000143155	92198	TIPRL	TIP41, TOR signaling pathway regulator-like (S. cerevisiae)	261726	1	n/a	n/a	n/a	2.402
1094698	ENSG00000139163	34789	ETNK1	ethanolamine kinase 1	55500	12	n/a	n/a	n/a	2.402
1095660	ENSG00000145715	5889	RASA1	RAS p21 protein activator (GTPase activating protein) 1	5921	5	n/a	n/a	n/a	2.398
1091089	ENSG00000113522	9966	RAD50	RAD50 homolog (S. cerevisiae)	10111	5	n/a	n/a	n/a	2.398
279738082	ENSG00000215210	0	RBMXP2	RNA binding motif protein, X-linked pseudogene 2	0	9	n/a	n/a	n/a	2.398
1092869	ENSG00000127914	9997	AKAP9	A kinase (PRKA) anchor protein (yotiao) 9	10142	7	n/a	n/a	n/a	2.397
1095711	ENSG00000145996	34190	CDKAL1	CDK5 regulatory subunit associated protein 1-like 1	54901	6	n/a	n/a	n/a	2.397
1089659	ENSG00000103194	8977	USP10	ubiquitin specific peptidase 10	9100	16	n/a	n/a	n/a	2.397
1091228	ENSG00000114805	22762	PLCH1	phospholipase C, eta 1	23007	3	n/a	n/a	n/a	2.397
1096559	ENSG00000153132	1041	CLGN	calmegin	1047	4	n/a	n/a	n/a	2.396
1098428	ENSG00000164924	7491	YWHAZ	tyrosine 3-monooxygenase/tryptophan 5-monooxygenase activation protein, zeta polypeptide	7534	8	n/a	n/a	n/a	2.396
1088290	ENSG00000078177	35017	N4BP2	NEDD4 binding protein 2	55728	4	n/a	n/a	n/a	2.396
1104091	ENSG00000196867	79982	ZFP28	zinc finger protein 28 homolog (mouse)	140612	19	n/a	n/a	n/a	2.395
1091243	ENSG00000114948	8674	ADAM23	ADAM metallopeptidase domain 23	8745	2	n/a	n/a	n/a	2.393
1099467	ENSG00000169047	3642	IRS1	insulin receptor substrate 1	3667	2	n/a	n/a	n/a	2.393
1092540	ENSG00000125351	41627	UPF3B	UPF3 regulator of nonsense transcripts homolog B (yeast)	65109	X	n/a	n/a	n/a	2.391
1095916	ENSG00000147548	34193	WHSC1L1	Wolf-Hirschhorn syndrome candidate 1-like 1	54904	8	n/a	n/a	n/a	2.391
1105569	ENSG00000205794	110150	RP11-333E13.4	RP11-333E13.4	344967	4	n/a	n/a	n/a	2.39
1098831	ENSG00000166503	30297	AC024270.1	Hepatoma-derived growth factor-related protein 3	50810	15	n/a	n/a	n/a	2.389
1105372	ENSG00000205060	59102	SLC35B4	solute carrier family 35, member B4	84912	7	n/a	n/a	n/a	2.389
1095336	ENSG00000143476	30994	DTL	denticleless homolog (Drosophila)	51514	1	n/a	n/a	n/a	2.389
1092493	ENSG00000124784	57974	RIOK1	RIO kinase 1 (yeast)	83732	6	n/a	n/a	n/a	2.388
1095367	ENSG00000143614	36732	GATAD2B	GATA zinc finger domain containing 2B	57459	1	n/a	n/a	n/a	2.388
1090982	ENSG00000112624	23261	KIAA0240	KIAA0240	23506	6	n/a	n/a	n/a	2.387
1099154	ENSG00000167771	93899	RCOR2	REST corepressor 2	283248	11	n/a	n/a	n/a	2.387
1088309	ENSG00000078674	5076	PCM1	pericentriolar material 1	5108	8	n/a	n/a	n/a	2.387
280068291	ENSG00000254254	0	RP11-17A4.2	RP11-17A4.2	0	8	n/a	n/a	n/a	2.387
1092932	ENSG00000128482	7688	RNF112	ring finger protein 112	7732	17	n/a	n/a	n/a	2.386
1095603	ENSG00000145247	79512	OCIAD2	OCIA domain containing 2	132299	4	n/a	n/a	n/a	2.386
1095980	ENSG00000148158	125687	SNX30	sorting nexin family member 30	401548	9	n/a	n/a	n/a	2.385
279897217	ENSG00000235129	0	FABP7P2	fatty acid binding protein 7, brain pseudogene 2	0	2	n/a	n/a	n/a	2.384
1101194	ENSG00000177272	3713	KCNA3	potassium voltage-gated channel, shaker-related subfamily, member 3	3738	1	n/a	n/a	n/a	2.384
279933989	ENSG00000238556	0	snoU13	Small nucleolar RNA U13	0	21	n/a	n/a	n/a	2.384
1091261	ENSG00000115109	36942	EPB41L5	erythrocyte membrane protein band 4.1 like 5	57669	2	n/a	n/a	n/a	2.383
279885834	ENSG00000234149	0	RP11-77G23.2	RP11-77G23.2	0	10	n/a	n/a	n/a	2.383
1101263	ENSG00000177599	79102	ZNF491	zinc finger protein 491	126069	19	n/a	n/a	n/a	2.382
1095207	ENSG00000142731	10575	PLK4	polo-like kinase 4	10733	4	n/a	n/a	n/a	2.382
1091749	ENSG00000118816	10825	CCNI	cyclin I	10983	4	n/a	n/a	n/a	2.382
279814212	ENSG00000227751	0	RP1-20B21.4	RP1-20B21.4	0	1	n/a	n/a	n/a	2.381
1091330	ENSG00000115464	9592	USP34	ubiquitin specific peptidase 34	9736	2	n/a	n/a	n/a	2.378
1100960	ENSG00000176049	9688	JAKMIP2	janus kinase and microtubule interacting protein 2	9832	5	n/a	n/a	n/a	2.378
279908499	ENSG00000236229	0	VEZF1P1	vascular endothelial zinc finger 1 pseudogene 1	0	3	n/a	n/a	n/a	2.378
279922054	ENSG00000237440	0	ZNF737	zinc finger protein 737	0	19	n/a	n/a	n/a	2.378
1106456	ENSG00000218416	1001974	AC110619.2	Uncharacterized protein	100130449	2	n/a	n/a	n/a	2.378
1104621	ENSG00000198492	30922	YTHDF2	YTH domain family, member 2	51441	1	n/a	n/a	n/a	2.377
279809762	ENSG00000227329	0	RP11-258C19.4	RP11-258C19.4	0	X	n/a	n/a	n/a	2.377
1100410	ENSG00000173114	33965	LRRN3	leucine rich repeat neuronal 3	54674	7	n/a	n/a	n/a	2.376
1097471	ENSG00000160753	23377	RUSC1	RUN and SH3 domain containing 1	23623	1	n/a	n/a	n/a	2.376
279998646	ENSG00000248201	0	RP4-671G15.3	RP4-671G15.3	0	1	n/a	n/a	n/a	2.376
1096377	ENSG00000151725	55485	MLF1IP	MLF1 interacting protein	79682	4	n/a	n/a	n/a	2.376
1101049	ENSG00000176490	80696	DIRAS1	DIRAS family, GTP-binding RAS-like 1	148252	19	n/a	n/a	n/a	2.375
1088583	ENSG00000086758	9930	HUWE1	HECT, UBA and WWE domain containing 1	10075	X	n/a	n/a	n/a	2.374
279503493	ENSG00000180673	0	RP11-323K3.1	RP11-323K3.1	0	4	n/a	n/a	n/a	2.374
1098930	ENSG00000166913	7486	YWHAB	tyrosine 3-monooxygenase/tryptophan 5-monooxygenase activation protein, beta polypeptide	7529	20	n/a	n/a	n/a	2.373
1102511	ENSG00000184144	6860	CNTN2	contactin 2 (axonal)	6900	1	n/a	n/a	n/a	2.372
1093977	ENSG00000135387	4051	CAPRIN1	cell cycle associated protein 1	4076	11	n/a	n/a	n/a	2.371
1097186	ENSG00000158560	1768	DYNC1I1	dynein, cytoplasmic 1, intermediate chain 1	1780	7	n/a	n/a	n/a	2.371
279783269	ENSG00000225031	0	EIF4BP7	eukaryotic translation initiation factor 4B pseudogene 7	0	X	n/a	n/a	n/a	2.37
1097181	ENSG00000158528	34896	PPP1R9A	protein phosphatase 1, regulatory subunit 9A	55607	7	n/a	n/a	n/a	2.37
280009091	ENSG00000249056	0	RP11-326I11.1	RP11-326I11.1	0	4	n/a	n/a	n/a	2.37
1103460	ENSG00000188042	9978	ARL4C	ADP-ribosylation factor-like 4C	10123	2	n/a	n/a	n/a	2.369
1087770	ENSG00000064703	11058	DDX20	DEAD (Asp-Glu-Ala-Asp) box polypeptide 20	11218	1	n/a	n/a	n/a	2.369
280101670	ENSG00000257086	0	RP11-783K16.13	RP11-783K16.13	0	11	n/a	n/a	n/a	2.368
1091442	ENSG00000116191	34392	RALGPS2	Ral GEF with PH domain and SH3 binding motif 2	55103	1	n/a	n/a	n/a	2.368
1096805	ENSG00000155330	122900	C16orf87	chromosome 16 open reading frame 87	388272	16	n/a	n/a	n/a	2.368
1094013	ENSG00000135521	59136	LTV1	LTV1 homolog (S. cerevisiae)	84946	6	n/a	n/a	n/a	2.367
1095262	ENSG00000143179	7328	UCK2	uridine-cytidine kinase 2	7371	1	n/a	n/a	n/a	2.367
280022205	ENSG00000250118	0	RP11-136H13.2	RP11-136H13.2	0	5	n/a	n/a	n/a	2.366
1094871	ENSG00000140332	7047	TLE3	transducin-like enhancer of split 3 (E(sp1) homolog, Drosophila)	7090	15	n/a	n/a	n/a	2.366
1098746	ENSG00000166197	9097	NOLC1	nucleolar and coiled-body phosphoprotein 1	9221	10	n/a	n/a	n/a	2.366
1097191	ENSG00000158623	0	COPG2	coatomer protein complex, subunit gamma 2	0	7	n/a	n/a	n/a	2.365
1090601	ENSG00000109805	40784	NCAPG	non-SMC condensin I complex, subunit G	64151	4	n/a	n/a	n/a	2.365
1100316	ENSG00000172660	8097	TAF15	TAF15 RNA polymerase II, TATA box binding protein (TBP)-associated factor, 68kDa	8148	17	n/a	n/a	n/a	2.364
1095807	ENSG00000146757	81719	ZNF92	zinc finger protein 92	168374	7	n/a	n/a	n/a	2.364
279749351	ENSG00000219487	0	RP11-365H23.1	RP11-365H23.1	0	6	n/a	n/a	n/a	2.364
280026341	ENSG00000250444	0	CCT5P1	chaperonin containing TCP1, subunit 5 (epsilon) pseudogene 1	0	5	n/a	n/a	n/a	2.364
1090384	ENSG00000108175	36454	ZMIZ1	zinc finger, MIZ-type containing 1	57178	10	n/a	n/a	n/a	2.363
279813770	ENSG00000227722	0	RP5-1059H15.1	RP5-1059H15.1	0	1	n/a	n/a	n/a	2.363
1091492	ENSG00000116675	9685	DNAJC6	DnaJ (Hsp40) homolog, subfamily C, member 6	9829	1	n/a	n/a	n/a	2.362
1099042	ENSG00000167384	7689	ZNF180	zinc finger protein 180	7733	19	n/a	n/a	n/a	2.362
1095377	ENSG00000143643	55376	TTC13	tetratricopeptide repeat domain 13	79573	1	n/a	n/a	n/a	2.362
1096903	ENSG00000156239	28840	N6AMT1	N-6 adenine-specific DNA methyltransferase 1 (putative)	29104	21	n/a	n/a	n/a	2.362
279958369	ENSG00000241600	0	ZNF578	ZNF578	0	19	n/a	n/a	n/a	2.362
1094341	ENSG00000137185	7702	ZNF193	zinc finger protein 193	7746	6	n/a	n/a	n/a	2.361
1101070	ENSG00000176624	30801	MEX3C	mex-3 homolog C (C. elegans)	51320	18	n/a	n/a	n/a	2.361
1095628	ENSG00000145416	34305	1-Mar	membrane-associated ring finger (C3HC4) 1	55016	4	n/a	n/a	n/a	2.361
1098520	ENSG00000165288	90163	BRWD3	bromodomain and WD repeat domain containing 3	254065	X	n/a	n/a	n/a	2.361
1088486	ENSG00000083842	7511	ZNF8	zinc finger protein 8	7554	19	n/a	n/a	n/a	2.361
1105897	ENSG00000213722	23318	DDAH2	dimethylarginine dimethylaminohydrolase 2	23564	6	n/a	n/a	n/a	2.36
1087513	ENSG00000048471	60130	SNX29	sorting nexin 29	92017	16	n/a	n/a	n/a	2.36
279946493	ENSG00000240225	80662	ZNF542	zinc finger protein 542	147947	19	n/a	n/a	n/a	2.36
280094044	ENSG00000256229	59953	ZNF486	zinc finger protein 486	90649	19	n/a	n/a	n/a	2.36
1102116	ENSG00000182504	55401	CEP97	centrosomal protein 97kDa	79598	3	n/a	n/a	n/a	2.36
1094521	ENSG00000138081	56005	FBXO11	F-box protein 11	80204	2	n/a	n/a	n/a	2.359
1099458	ENSG00000169018	9971	FEM1B	fem-1 homolog b (C. elegans)	10116	15	n/a	n/a	n/a	2.358
1086873	ENSG00000001167	4769	NFYA	nuclear transcription factor Y, alpha	4800	6	n/a	n/a	n/a	2.358
1096566	ENSG00000153187	3172	HNRNPU	heterogeneous nuclear ribonucleoprotein U (scaffold attachment factor A)	3192	1	n/a	n/a	n/a	2.358
279878780	ENSG00000233508	0	RP1-269M15.3	RP1-269M15.3	0	20	n/a	n/a	n/a	2.358
1089090	ENSG00000100167	35250	3-Sep	septin 3	55964	22	n/a	n/a	n/a	2.357
1090417	ENSG00000108389	8987	MTMR4	myotubularin related protein 4	9110	17	n/a	n/a	n/a	2.357
1104484	ENSG00000198040	7594	ZNF84	zinc finger protein 84	7637	12	n/a	n/a	n/a	2.356
1100080	ENSG00000171634	2171	BPTF	bromodomain PHD finger transcription factor	2186	17	n/a	n/a	n/a	2.355
1101367	ENSG00000178177	90182	LCORL	ligand dependent nuclear receptor corepressor-like	254251	4	n/a	n/a	n/a	2.354
1097074	ENSG00000157680	9038	DGKI	diacylglycerol kinase, iota	9162	7	n/a	n/a	n/a	2.353
1089540	ENSG00000102290	27073	PCDH11X	protocadherin 11 X-linked	27328	X	n/a	n/a	n/a	2.352
1094851	ENSG00000140199	9846	SLC12A6	solute carrier family 12 (potassium/chloride transporters), member 6	9990	15	n/a	n/a	n/a	2.351
1104706	ENSG00000198728	8784	LDB1	LIM domain binding 1	8861	10	n/a	n/a	n/a	2.35
280052765	ENSG00000253151	0	RP11-628E19.3	RP11-628E19.3	0	8	n/a	n/a	n/a	2.349
279908224	ENSG00000236200	0	RP11-184I16.2	RP11-184I16.2	0	1	n/a	n/a	n/a	2.348
1095520	ENSG00000144635	30625	DYNC1LI1	dynein, cytoplasmic 1, light intermediate chain 1	51143	3	n/a	n/a	n/a	2.348
1088225	ENSG00000076641	35112	PAG1	phosphoprotein associated with glycosphingolipid microdomains 1	55824	8	n/a	n/a	n/a	2.347
1094964	ENSG00000140945	1007	CDH13	cadherin 13, H-cadherin (heart)	1012	16	n/a	n/a	n/a	2.345
280125593	ENSG00000259018	0	RP11-124D2.3	RP11-124D2.3	0	14	n/a	n/a	n/a	2.345
1088274	ENSG00000077809	2952	GTF2I	general transcription factor IIi	2969	7	n/a	n/a	n/a	2.345
1097391	ENSG00000160208	22831	RRP1B	ribosomal RNA processing 1 homolog B (S. cerevisiae)	23076	21	n/a	n/a	n/a	2.344
1087605	ENSG00000054793	9934	ATP9A	ATPase, class II, type 9A	10079	20	n/a	n/a	n/a	2.344
1087883	ENSG00000067369	7115	TP53BP1	tumor protein p53 binding protein 1	7158	15	n/a	n/a	n/a	2.344
279812651	ENSG00000227612	0	RP5-1177E19.2	RP5-1177E19.2	0	1	n/a	n/a	n/a	2.343
1087855	ENSG00000066654	34912	THUMPD1	THUMP domain containing 1	55623	16	n/a	n/a	n/a	2.342
1108426	ENSG00000235183	0	RP11-613C6.4	RP11-613C6.4	0	17	n/a	n/a	n/a	2.342
1087138	ENSG00000010818	3079	HIVEP2	human immunodeficiency virus type I enhancer binding protein 2	3097	6	n/a	n/a	n/a	2.342
1096787	ENSG00000155130	4057	MARCKS	myristoylated alanine-rich protein kinase C substrate	4082	6	n/a	n/a	n/a	2.342
279770404	ENSG00000223973	0	AC068491.3	AC068491.3	0	2	n/a	n/a	n/a	2.341
1103912	ENSG00000196367	8242	TRRAP	transformation/transcription domain-associated protein	8295	7	n/a	n/a	n/a	2.34
280090448	ENSG00000255817	0	RP11-196H14.4	RP11-196H14.4	0	12	n/a	n/a	n/a	2.34
1094283	ENSG00000136891	34170	TEX10	testis expressed 10	54881	9	n/a	n/a	n/a	2.339
1089442	ENSG00000101638	29640	ST8SIA5	ST8 alpha-N-acetyl-neuraminide alpha-2,8-sialyltransferase 5	29906	18	n/a	n/a	n/a	2.339
279838077	ENSG00000229944	0	AC004797.1	AC004797.1	0	17	n/a	n/a	n/a	2.338
280073228	ENSG00000254612	0	RP11-676M6.1	RP11-676M6.1	0	11	n/a	n/a	n/a	2.337
1091153	ENSG00000114115	5915	RBP1	retinol binding protein 1, cellular	5947	3	n/a	n/a	n/a	2.336
1103024	ENSG00000186187	59127	ZNRF1	zinc and ring finger 1	84937	16	n/a	n/a	n/a	2.336
1098522	ENSG00000165304	9689	MELK	maternal embryonic leucine zipper kinase	9833	9	n/a	n/a	n/a	2.336
279847785	ENSG00000230793	0	SMARCE1P5	SWI/SNF related, matrix associated, actin dependent regulator of chromatin, subfamily e, member 1 pseudogene 5	0	13	n/a	n/a	n/a	2.336
1087537	ENSG00000049618	36765	ARID1B	AT rich interactive domain 1B (SWI1-like)	57492	6	n/a	n/a	n/a	2.335
1089795	ENSG00000104369	35983	JPH1	junctophilin 1	56704	8	n/a	n/a	n/a	2.335
1091423	ENSG00000116062	2939	MSH6	mutS homolog 6 (E. coli)	2956	2	n/a	n/a	n/a	2.335
280115044	ENSG00000258405	0	ZNF578	zinc finger protein 578	0	19	n/a	n/a	n/a	2.334
1093601	ENSG00000132967	0	HMGB1P5	high mobility group box 1 pseudogene 5	0	3	n/a	n/a	n/a	2.333
280085877	ENSG00000255410	0	RP11-732A19.6	RP11-732A19.6	0	11	n/a	n/a	n/a	2.333
1090733	ENSG00000110987	602	BCL7A	B-cell CLL/lymphoma 7A	605	12	n/a	n/a	n/a	2.333
279825030	ENSG00000228732	0	AP001092.5	AP001092.5	0	11	n/a	n/a	n/a	2.333
1089191	ENSG00000100433	33499	KCNK10	potassium channel, subfamily K, member 10	54207	14	n/a	n/a	n/a	2.332
1096785	ENSG00000155111	22852	CDK19	cyclin-dependent kinase 19	23097	6	n/a	n/a	n/a	2.332
279823953	ENSG00000228638	0	CTD-3211M3.1	CTD-3211M3.1	0	3	n/a	n/a	n/a	2.332
1098958	ENSG00000167005	10893	NUDT21	nudix (nucleoside diphosphate linked moiety X)-type motif 21	11051	16	n/a	n/a	n/a	2.331
1087521	ENSG00000048991	23273	R3HDM1	R3H domain containing 1	23518	2	n/a	n/a	n/a	2.331
279874539	ENSG00000233138	0	RP1-67K17.3	RP1-67K17.3	0	6	n/a	n/a	n/a	2.33
1092879	ENSG00000127955	2753	GNAI1	guanine nucleotide binding protein (G protein), alpha inhibiting activity polypeptide 1	2770	7	n/a	n/a	n/a	2.329
280014291	ENSG00000249509	0	RP11-402J6.1	RP11-402J6.1	0	4	n/a	n/a	n/a	2.329
279862132	ENSG00000232044	0	AC073479.1	AC073479.1	0	2	n/a	n/a	n/a	2.329
1104658	ENSG00000198597	9601	ZNF536	zinc finger protein 536	9745	19	n/a	n/a	n/a	2.328
279952855	ENSG00000240963	0	RP11-518L10.2	RP11-518L10.2	0	1	n/a	n/a	n/a	2.328
1104094	ENSG00000196876	6299	SCN8A	sodium channel, voltage gated, type VIII, alpha subunit	6334	12	n/a	n/a	n/a	2.327
1088826	ENSG00000091972	4319	CD200	CD200 molecule	4345	3	n/a	n/a	n/a	2.327
279959976	ENSG00000241790	0	ENO1P4	enolase 1, (alpha) pseudogene 4	0	2	n/a	n/a	n/a	2.327
1094270	ENSG00000136866	7496	ZFP37	zinc finger protein 37 homolog (mouse)	7539	9	n/a	n/a	n/a	2.325
279799736	ENSG00000226455	0	RP3-512E2.2	RP3-512E2.2	0	6	n/a	n/a	n/a	2.325
1097876	ENSG00000163125	23003	RPRD2	regulation of nuclear pre-mRNA domain containing 2	23248	1	n/a	n/a	n/a	2.324
1089024	ENSG00000099956	6559	SMARCB1	SWI/SNF related, matrix associated, actin dependent regulator of chromatin, subfamily b, member 1	6598	22	n/a	n/a	n/a	2.324
1089603	ENSG00000102893	5225	PHKB	phosphorylase kinase, beta	5257	16	n/a	n/a	n/a	2.324
1087258	ENSG00000019505	36859	SYT13	synaptotagmin XIII	57586	11	n/a	n/a	n/a	2.323
280009923	ENSG00000249129	0	RP11-1252I4.1	RP11-1252I4.1	0	5	n/a	n/a	n/a	2.322
279720430	ENSG00000213252	0	RP11-819M15.1	RP11-819M15.1	0	11	n/a	n/a	n/a	2.322
280104782	ENSG00000257386	0	RP11-56G10.2	RP11-56G10.2	0	12	n/a	n/a	n/a	2.321
1100759	ENSG00000174953	81826	DHX36	DEAH (Asp-Glu-Ala-His) box polypeptide 36	170506	3	n/a	n/a	n/a	2.32
1087573	ENSG00000052795	36873	FNIP2	folliculin interacting protein 2	57600	4	n/a	n/a	n/a	2.32
1093607	ENSG00000133026	4602	MYH10	myosin, heavy chain 10, non-muscle	4628	17	n/a	n/a	n/a	2.318
1097679	ENSG00000162408	55510	NOL9	nucleolar protein 9	79707	1	n/a	n/a	n/a	2.318
280136794	ENSG00000259668	0	RP11-707P17.2	RP11-707P17.2	0	15	n/a	n/a	n/a	2.318
1103323	ENSG00000187555	7828	USP7	ubiquitin specific peptidase 7 (herpes virus-associated)	7874	16	n/a	n/a	n/a	2.317
280127236	ENSG00000259113	0	RP11-406H23.2	RP11-406H23.2	0	14	n/a	n/a	n/a	2.316
1090895	ENSG00000112081	6392	SRSF3	serine/arginine-rich splicing factor 3	6428	6	n/a	n/a	n/a	2.315
1090349	ENSG00000107854	56152	TNKS2	tankyrase, TRF1-interacting ankyrin-related ADP-ribose polymerase 2	80351	10	n/a	n/a	n/a	2.315
1095368	ENSG00000143621	3583	ILF2	interleukin enhancer binding factor 2, 45kDa	3608	1	n/a	n/a	n/a	2.314
279889391	ENSG00000234466	0	RP11-266I3.1	RP11-266I3.1	0	X	n/a	n/a	n/a	2.313
279909111	ENSG00000236283	0	AC013463.2	AC013463.2	0	2	n/a	n/a	n/a	2.313
1095556	ENSG00000144834	28850	TAGLN3	transgelin 3	29114	3	n/a	n/a	n/a	2.312
1090946	ENSG00000112320	34373	SOBP	sine oculis binding protein homolog (Drosophila)	55084	6	n/a	n/a	n/a	2.31
1092519	ENSG00000125107	22774	CNOT1	CCR4-NOT transcription complex, subunit 1	23019	16	n/a	n/a	n/a	2.31
279996040	ENSG00000247614	0	AC119673.1	AC119673.1	0	1	n/a	n/a	n/a	2.309
1097192	ENSG00000158636	36225	C11orf30	chromosome 11 open reading frame 30	56946	11	n/a	n/a	n/a	2.309
1088638	ENSG00000088179	5743	PTPN4	protein tyrosine phosphatase, non-receptor type 4 (megakaryocyte)	5775	2	n/a	n/a	n/a	2.308
280135851	ENSG00000259599	0	CTD-2647L4.3	CTD-2647L4.3	0	8	n/a	n/a	n/a	2.308
1101364	ENSG00000178171	83773	FAM123C	family with sequence similarity 123C	205147	2	n/a	n/a	n/a	2.308
279877052	ENSG00000233370	0	AC092664.1	AC092664.1	0	2	n/a	n/a	n/a	2.307
1092110	ENSG00000121879	5258	PIK3CA	phosphoinositide-3-kinase, catalytic, alpha polypeptide	5290	3	n/a	n/a	n/a	2.307
1109077	ENSG00000243335	27087	KCTD7	potassium channel tetramerisation domain containing 7	27342	7	n/a	n/a	n/a	2.307
1101514	ENSG00000179051	35207	RCC2	regulator of chromosome condensation 2	55920	1	n/a	n/a	n/a	2.306
1092950	ENSG00000128594	40734	LRRC4	leucine rich repeat containing 4	64101	7	n/a	n/a	n/a	2.306
1096103	ENSG00000149187	10511	CELF1	CUGBP, Elav-like family member 1	10658	11	n/a	n/a	n/a	2.305
279817459	ENSG00000228056	0	CFL1P3	cofilin 1 (non-muscle) pseudogene 3	0	1	n/a	n/a	n/a	2.303
1094459	ENSG00000137817	36244	PARP6	poly (ADP-ribose) polymerase family, member 6	56965	15	n/a	n/a	n/a	2.303
279659723	ENSG00000200084	0	SNORD68	small nucleolar RNA, C/D box 68	0	16	n/a	n/a	n/a	2.301
1098095	ENSG00000163814	41429	CDCP1	CUB domain containing protein 1	64866	3	n/a	n/a	n/a	2.301
280106287	ENSG00000257529	0	RP1-164F3.9	Ribosomal protein L36a	0	X	n/a	n/a	n/a	2.3
1094236	ENSG00000136715	55398	SAP130	Sin3A-associated protein, 130kDa	79595	2	n/a	n/a	n/a	2.3
1098091	ENSG00000163808	36271	KIF15	kinesin family member 15	56992	3	n/a	n/a	n/a	2.299
1098318	ENSG00000164484	77525	TMEM200A	transmembrane protein 200A	114801	6	n/a	n/a	n/a	2.299
1088530	ENSG00000085415	57601	SEH1L	SEH1-like (S. cerevisiae)	81929	18	n/a	n/a	n/a	2.299
1086938	ENSG00000005059	34302	CCDC109B	coiled-coil domain containing 109B	55013	4	n/a	n/a	n/a	2.299
280012539	ENSG00000249362	0	CTD-2316B1.1	CTD-2316B1.1	0	5	n/a	n/a	n/a	2.298
1097999	ENSG00000163539	22877	CLASP2	cytoplasmic linker associated protein 2	23122	3	n/a	n/a	n/a	2.297
1091249	ENSG00000114999	80893	TTL	tubulin tyrosine ligase	150465	2	n/a	n/a	n/a	2.297
1100277	ENSG00000172461	10543	FUT9	fucosyltransferase 9 (alpha (1,3) fucosyltransferase)	10690	6	n/a	n/a	n/a	2.297
1100838	ENSG00000175352	35954	NRIP3	nuclear receptor interacting protein 3	56675	11	n/a	n/a	n/a	2.296
1106004	ENSG00000214167	0	AC005544.1	AC005544.1	0	17	n/a	n/a	n/a	2.296
1095837	ENSG00000147044	8507	CASK	calcium/calmodulin-dependent serine protein kinase (MAGUK family)	8573	X	n/a	n/a	n/a	2.296
1097740	ENSG00000162639	76691	HENMT1	HEN1 methyltransferase homolog 1 (Arabidopsis)	113802	1	n/a	n/a	n/a	2.296
1087097	ENSG00000009307	7766	CSDE1	cold shock domain containing E1, RNA-binding	7812	1	n/a	n/a	n/a	2.295
1096472	ENSG00000152455	55526	SUV39H2	suppressor of variegation 3-9 homolog 2 (Drosophila)	79723	10	n/a	n/a	n/a	2.294
279725210	ENSG00000213866	0	YBX1P10	Y box binding protein 1 pseudogene 10	0	9	n/a	n/a	n/a	2.294
1093854	ENSG00000134698	82978	EIF2C4	eukaryotic translation initiation factor 2C, 4	192670	1	n/a	n/a	n/a	2.294
1094924	ENSG00000140598	55434	EFTUD1	elongation factor Tu GTP binding domain containing 1	79631	15	n/a	n/a	n/a	2.294
1100689	ENSG00000174579	34456	MSL2	male-specific lethal 2 homolog (Drosophila)	55167	3	n/a	n/a	n/a	2.294
279887489	ENSG00000234297	0	RP11-54D18.4	RP11-54D18.4	0	9	n/a	n/a	n/a	2.293
1090445	ENSG00000108559	4896	NUP88	nucleoporin 88kDa	4927	17	n/a	n/a	n/a	2.291
280123201	ENSG00000258881	0	AC007040.11	AC007040.11	0	2	n/a	n/a	n/a	2.291
279901599	ENSG00000235555	0	AC011450.2	AC011450.2	0	19	n/a	n/a	n/a	2.288
1093373	ENSG00000131504	1717	DIAPH1	diaphanous homolog 1 (Drosophila)	1729	5	n/a	n/a	n/a	2.288
1090933	ENSG00000112290	8857	WASF1	WAS protein family, member 1	8936	6	n/a	n/a	n/a	2.287
1104625	ENSG00000198513	30544	ATL1	atlastin GTPase 1	51062	14	n/a	n/a	n/a	2.287
1098276	ENSG00000164323	36860	KIAA1430	KIAA1430	57587	4	n/a	n/a	n/a	2.287
279750101	ENSG00000219951	0	RP11-378G13.2	RP11-378G13.2	0	6	n/a	n/a	n/a	2.287
280101585	ENSG00000257077	0	RP11-467L20.6	RP11-467L20.6	0	11	n/a	n/a	n/a	2.285
1098766	ENSG00000166266	8015	CUL5	cullin 5	8065	11	n/a	n/a	n/a	2.285
1105213	ENSG00000204611	59883	ZNF616	zinc finger protein 616	90317	19	n/a	n/a	n/a	2.284
1104630	ENSG00000198521	7551	ZNF43	zinc finger protein 43	7594	19	n/a	n/a	n/a	2.284
280111468	ENSG00000258064	0	RP11-293I14.2	RP11-293I14.2	0	12	n/a	n/a	n/a	2.283
1094126	ENSG00000136104	55424	RNASEH2B	ribonuclease H2, subunit B	79621	13	n/a	n/a	n/a	2.282
1093293	ENSG00000131023	8990	LATS1	LATS, large tumor suppressor, homolog 1 (Drosophila)	9113	6	n/a	n/a	n/a	2.282
1087615	ENSG00000055130	8393	CUL1	cullin 1	8454	7	n/a	n/a	n/a	2.282
1098323	ENSG00000164506	79620	STXBP5	syntaxin binding protein 5 (tomosyn)	134957	6	n/a	n/a	n/a	2.28
1099287	ENSG00000168283	644	BMI1	BMI1 polycomb ring finger oncogene	648	10	n/a	n/a	n/a	2.279
1089252	ENSG00000100697	23160	DICER1	dicer 1, ribonuclease type III	23405	14	n/a	n/a	n/a	2.279
1090429	ENSG00000108468	10793	CBX1	chromobox homolog 1	10951	17	n/a	n/a	n/a	2.277
1099486	ENSG00000169131	6900	ZNF354A	zinc finger protein 354A	6940	5	n/a	n/a	n/a	2.277
1093083	ENSG00000129682	2243	FGF13	fibroblast growth factor 13	2258	X	n/a	n/a	n/a	2.276
1097147	ENSG00000158292	122559	GPR153	G protein-coupled receptor 153	387509	1	n/a	n/a	n/a	2.276
1104523	ENSG00000198146	34278	ZNF770	zinc finger protein 770	54989	15	n/a	n/a	n/a	2.276
1088844	ENSG00000092201	11038	SUPT16H	suppressor of Ty 16 homolog (S. cerevisiae)	11198	14	n/a	n/a	n/a	2.275
1101502	ENSG00000178999	9088	AURKB	aurora kinase B	9212	17	n/a	n/a	n/a	2.275
279929436	ENSG00000238057	1023150	ZEB2-AS1	ZEB2 antisense RNA 1 (non-protein coding)	100303491	2	n/a	n/a	n/a	2.275
1098080	ENSG00000163781	10915	TOPBP1	topoisomerase (DNA) II binding protein 1	11073	3	n/a	n/a	n/a	2.274
1092630	ENSG00000125821	60205	DTD1	D-tyrosyl-tRNA deacylase 1 homolog (S. cerevisiae)	92675	20	n/a	n/a	n/a	2.273
1106351	ENSG00000215462	0	AL136218.1	Sarcoma antigen NY-SAR-79	0	13	n/a	n/a	n/a	2.273
1090717	ENSG00000110880	23357	CORO1C	coronin, actin binding protein, 1C	23603	12	n/a	n/a	n/a	2.272
1102610	ENSG00000184517	81535	ZFP1	zinc finger protein 1 homolog (mouse)	162239	16	n/a	n/a	n/a	2.271
1097747	ENSG00000162664	94376	ZNF326	zinc finger protein 326	284695	1	n/a	n/a	n/a	2.271
279883929	ENSG00000233966	0	AC005324.4	AC005324.4	0	17	n/a	n/a	n/a	2.27
1100296	ENSG00000172534	3037	HCFC1	host cell factor C1 (VP16-accessory protein)	3054	X	n/a	n/a	n/a	2.27
1088037	ENSG00000071794	6557	HLTF	helicase-like transcription factor	6596	3	n/a	n/a	n/a	2.27
1098507	ENSG00000165238	41769	WNK2	WNK lysine deficient protein kinase 2	65268	9	n/a	n/a	n/a	2.269
279810529	ENSG00000227401	0	RPL37P1	ribosomal protein L37 pseudogene 1	0	20	n/a	n/a	n/a	2.269
1104537	ENSG00000198182	58970	ZNF607	zinc finger protein 607	84775	19	n/a	n/a	n/a	2.269
1088444	ENSG00000082458	1729	DLG3	discs, large homolog 3 (Drosophila)	1741	X	n/a	n/a	n/a	2.269
279729788	ENSG00000214322	0	CBX1P2	chromobox homolog 1 pseudogene 2	0	X	n/a	n/a	n/a	2.267
279707713	ENSG00000207445	0	SNORD15B	small nucleolar RNA, C/D box 15B	0	11	n/a	n/a	n/a	2.267
1098907	ENSG00000166845	81553	C18orf54	chromosome 18 open reading frame 54	162681	18	n/a	n/a	n/a	2.266
1096423	ENSG00000152102	79405	FAM168B	family with sequence similarity 168, member B	130074	2	n/a	n/a	n/a	2.265
279760049	ENSG00000222466	0	AC117415.1	AC117415.1	0	3	n/a	n/a	n/a	2.264
1094528	ENSG00000138107	9976	ACTR1A	ARP1 actin-related protein 1 homolog A, centractin alpha (yeast)	10121	10	n/a	n/a	n/a	2.264
1087719	ENSG00000062650	22818	WAPAL	wings apart-like homolog (Drosophila)	23063	10	n/a	n/a	n/a	2.264
1097372	ENSG00000160145	8889	KALRN	kalirin, RhoGEF kinase	8997	3	n/a	n/a	n/a	2.263
1103817	ENSG00000196110	119512	ZNF699	zinc finger protein 699	374879	19	n/a	n/a	n/a	2.262
1098485	ENSG00000165156	11083	ZHX1	zinc fingers and homeoboxes 1	11244	8	n/a	n/a	n/a	2.262
1097727	ENSG00000162607	7355	USP1	ubiquitin specific peptidase 1	7398	1	n/a	n/a	n/a	2.261
1087158	ENSG00000011332	8142	DPF1	D4, zinc and double PHD fingers family 1	8193	19	n/a	n/a	n/a	2.261
1103947	ENSG00000196437	80698	ZNF569	zinc finger protein 569	148266	19	n/a	n/a	n/a	2.261
1091785	ENSG00000119285	34416	HEATR1	HEAT repeat containing 1	55127	1	n/a	n/a	n/a	2.26
1102289	ENSG00000183248	55965	AC010336.1	Uncharacterized protein	80164	19	n/a	n/a	n/a	2.26
1103913	ENSG00000196368	34479	NUDT11	nudix (nucleoside diphosphate linked moiety X)-type motif 11	55190	X	n/a	n/a	n/a	2.26
1094372	ENSG00000137338	58748	PGBD1	piggyBac transposable element derived 1	84547	6	n/a	n/a	n/a	2.26
1100904	ENSG00000175745	6983	NR2F1	nuclear receptor subfamily 2, group F, member 1	7025	5	n/a	n/a	n/a	2.259
1103967	ENSG00000196504	34949	PRPF40A	PRP40 pre-mRNA processing factor 40 homolog A (S. cerevisiae)	55660	2	n/a	n/a	n/a	2.259
279800572	ENSG00000226535	0	RP11-417L14.1	RP11-417L14.1	0	9	n/a	n/a	n/a	2.259
1088646	ENSG00000088325	22729	TPX2	TPX2, microtubule-associated, homolog (Xenopus laevis)	22974	20	n/a	n/a	n/a	2.259
1103161	ENSG00000186767	79835	SPIN4	spindlin family, member 4	139886	X	n/a	n/a	n/a	2.258
1091984	ENSG00000120694	10650	HSPH1	heat shock 105kDa/110kDa protein 1	10808	13	n/a	n/a	n/a	2.257
1096381	ENSG00000151746	633	BICD1	bicaudal D homolog 1 (Drosophila)	636	12	n/a	n/a	n/a	2.256
279728552	ENSG00000214181	0	DDX6P2	DEAD (Asp-Glu-Ala-Asp) box polypeptide 6 pseudogene 2	0	13	n/a	n/a	n/a	2.256
1089690	ENSG00000103353	35346	UBFD1	ubiquitin family domain containing 1	56061	16	n/a	n/a	n/a	2.255
1099378	ENSG00000168675	749	C18orf1	chromosome 18 open reading frame 1	753	18	n/a	n/a	n/a	2.255
1099482	ENSG00000169118	33239	CSNK1G1	casein kinase 1, gamma 1	53944	15	n/a	n/a	n/a	2.254
1104737	ENSG00000198791	29618	CNOT7	CCR4-NOT transcription complex, subunit 7	29883	8	n/a	n/a	n/a	2.254
279734033	ENSG00000214832	0	AC008088.2	AC008088.2	0	17	n/a	n/a	n/a	2.253
1092067	ENSG00000121390	34558	PSPC1	paraspeckle component 1	55269	13	n/a	n/a	n/a	2.252
1092045	ENSG00000121152	23152	NCAPH	non-SMC condensin I complex, subunit H	23397	2	n/a	n/a	n/a	2.251
1088933	ENSG00000096070	26899	BRPF3	bromodomain and PHD finger containing, 3	27154	6	n/a	n/a	n/a	2.249
1087653	ENSG00000058056	8875	USP13	ubiquitin specific peptidase 13 (isopeptidase T-3)	8975	3	n/a	n/a	n/a	2.249
1090257	ENSG00000106829	7048	TLE4	transducin-like enhancer of split 4 (E(sp1) homolog, Drosophila)	7091	9	n/a	n/a	n/a	2.249
1089060	ENSG00000100077	154	ADRBK2	adrenergic, beta, receptor kinase 2	157	22	n/a	n/a	n/a	2.249
1092140	ENSG00000122126	4921	OCRL	oculocerebrorenal syndrome of Lowe	4952	X	n/a	n/a	n/a	2.246
279661914	ENSG00000200714	0	Y_RNA	Y RNA	0	8	n/a	n/a	n/a	2.246
1094827	ENSG00000139977	78921	NAA30	N(alpha)-acetyltransferase 30, NatC catalytic subunit	122830	14	n/a	n/a	n/a	2.245
280020553	ENSG00000249992	25656	TMEM158	transmembrane protein 158 (gene/pseudogene)	25907	3	n/a	n/a	n/a	2.244
1088188	ENSG00000075539	94597	FRYL	FRY-like	285527	4	n/a	n/a	n/a	2.244
1093869	ENSG00000134779	25690	C18orf10	chromosome 18 open reading frame 10	25941	18	n/a	n/a	n/a	2.244
1091734	ENSG00000118620	56065	ZNF430	zinc finger protein 430	80264	19	n/a	n/a	n/a	2.244
280115438	ENSG00000258427	0	CTD-2568P8.3	CTD-2568P8.3	0	14	n/a	n/a	n/a	2.244
1094500	ENSG00000138018	59620	EPT1	ethanolaminephosphotransferase 1 (CDP-ethanolamine-specific)	85465	2	n/a	n/a	n/a	2.244
1089697	ENSG00000103404	36751	USP31	ubiquitin specific peptidase 31	57478	16	n/a	n/a	n/a	2.243
1088356	ENSG00000079950	8358	STX7	syntaxin 7	8417	6	n/a	n/a	n/a	2.243
1094654	ENSG00000138769	8890	CDKL2	cyclin-dependent kinase-like 2 (CDC2-related kinase)	8999	4	n/a	n/a	n/a	2.243
279975668	ENSG00000243495	0	GMFBP1	glia maturation factor, beta pseudogene 1	0	3	n/a	n/a	n/a	2.242
1098784	ENSG00000166341	8573	DCHS1	dachsous 1 (Drosophila)	8642	11	n/a	n/a	n/a	2.242
1096038	ENSG00000148600	60149	CDHR1	cadherin-related family member 1	92211	10	n/a	n/a	n/a	2.241
1096330	ENSG00000151422	2226	FER	fer (fps/fes related) tyrosine kinase	2241	5	n/a	n/a	n/a	2.241
1089384	ENSG00000101333	5300	PLCB4	phospholipase C, beta 4	5332	20	n/a	n/a	n/a	2.241
1087217	ENSG00000014824	10316	SLC30A9	solute carrier family 30 (zinc transporter), member 9	10463	4	n/a	n/a	n/a	2.241
1098283	ENSG00000164332	79607	UBLCP1	ubiquitin-like domain containing CTD phosphatase 1	134510	5	n/a	n/a	n/a	2.24
1104245	ENSG00000197362	79662	ZNF786	zinc finger protein 786	136051	7	n/a	n/a	n/a	2.239
279984276	ENSG00000244324	0	RP11-67L3.6	RP11-67L3.6	0	1	n/a	n/a	n/a	2.239
1103842	ENSG00000196172	80691	ZNF681	zinc finger protein 681	148213	19	n/a	n/a	n/a	2.239
279883044	ENSG00000233893	0	RP11-507C10.5	RP11-507C10.5	0	6	n/a	n/a	n/a	2.238
1100160	ENSG00000171988	85697	JMJD1C	jumonji domain containing 1C	221037	10	n/a	n/a	n/a	2.238
1104179	ENSG00000197128	125245	ZNF772	zinc finger protein 772	400720	19	n/a	n/a	n/a	2.238
1096664	ENSG00000154127	59149	UBASH3B	ubiquitin associated and SH3 domain containing B	84959	11	n/a	n/a	n/a	2.238
1093314	ENSG00000131116	79128	ZNF428	zinc finger protein 428	126299	19	n/a	n/a	n/a	2.238
1091182	ENSG00000114405	36689	C3orf14	chromosome 3 open reading frame 14	57415	3	n/a	n/a	n/a	2.238
1093782	ENSG00000134278	36186	SPIRE1	spire homolog 1 (Drosophila)	56907	18	n/a	n/a	n/a	2.238
279794601	ENSG00000226015	0	CCT8P1	chaperonin containing TCP1, subunit 8 (theta) pseudogene 1	0	1	n/a	n/a	n/a	2.237
1088026	ENSG00000071246	22602	VASH1	vasohibin 1	22846	14	n/a	n/a	n/a	2.236
1091508	ENSG00000116731	7753	PRDM2	PR domain containing 2, with ZNF domain	7799	1	n/a	n/a	n/a	2.235
1097073	ENSG00000157657	77643	ZNF618	zinc finger protein 618	114991	9	n/a	n/a	n/a	2.235
1103830	ENSG00000196150	37314	ZNF250	zinc finger protein 250	58500	8	n/a	n/a	n/a	2.235
1094307	ENSG00000136986	54978	DERL1	Der1-like domain family, member 1	79139	8	n/a	n/a	n/a	2.234
1109145	ENSG00000244462	9992	RBM12	RNA binding motif protein 12	10137	20	n/a	n/a	n/a	2.234
1089806	ENSG00000104432	3549	IL7	interleukin 7	3574	8	n/a	n/a	n/a	2.233
1091779	ENSG00000119203	31172	CPSF3	cleavage and polyadenylation specific factor 3, 73kDa	51692	2	n/a	n/a	n/a	2.233
279968284	ENSG00000242659	0	RP11-271C24.2	RP11-271C24.2	0	3	n/a	n/a	n/a	2.23
1091268	ENSG00000115155	9246	OTOF	otoferlin	9381	2	n/a	n/a	n/a	2.229
1099104	ENSG00000167635	7661	ZNF146	zinc finger protein 146	7705	19	n/a	n/a	n/a	2.229
1093692	ENSG00000133703	3820	KRAS	v-Ki-ras2 Kirsten rat sarcoma viral oncogene homolog	3845	12	n/a	n/a	n/a	2.229
1094889	ENSG00000140450	60120	ARRDC4	arrestin domain containing 4	91947	15	n/a	n/a	n/a	2.228
1088840	ENSG00000092140	34921	G2E3	G2/M-phase specific E3 ubiquitin protein ligase	55632	14	n/a	n/a	n/a	2.227
1097236	ENSG00000159055	33362	MIS18A	MIS18 kinetochore protein homolog A (S. pombe)	54069	21	n/a	n/a	n/a	2.227
279866978	ENSG00000232499	0	RP11-512F24.1	RP11-512F24.1	0	1	n/a	n/a	n/a	2.227
1103093	ENSG00000186448	10023	ZNF197	zinc finger protein 197	10168	3	n/a	n/a	n/a	2.225
279881530	ENSG00000233757	0	AC092835.2	AC092835.2	0	2	n/a	n/a	n/a	2.225
1088288	ENSG00000078140	3075	UBE2K	ubiquitin-conjugating enzyme E2K	3093	4	n/a	n/a	n/a	2.225
279896540	ENSG00000235072	0	AC012074.2	AC012074.2	0	2	n/a	n/a	n/a	2.224
1105813	ENSG00000213079	22584	SCAF8	SR-related CTD-associated factor 8	22828	6	n/a	n/a	n/a	2.224
1098342	ENSG00000164603	81199	C7orf60	chromosome 7 open reading frame 60	154743	7	n/a	n/a	n/a	2.223
1100127	ENSG00000171848	6208	RRM2	ribonucleotide reductase M2	6241	2	n/a	n/a	n/a	2.223
279749514	ENSG00000219565	0	ZNF259P1	zinc finger protein 259 pseudogene 1	0	6	n/a	n/a	n/a	2.222
1090155	ENSG00000106144	831	CASP2	caspase 2, apoptosis-related cysteine peptidase	835	7	n/a	n/a	n/a	2.222
1088562	ENSG00000086189	27037	DIMT1	DIM1 dimethyladenosine transferase 1 homolog (S. cerevisiae)	27292	5	n/a	n/a	n/a	2.222
1092904	ENSG00000128250	5956	RFPL1	ret finger protein-like 1	5988	22	n/a	n/a	n/a	2.222
279719216	ENSG00000213090	0	AC007256.5	AC007256.5	0	2	n/a	n/a	n/a	2.222
279833400	ENSG00000229481	0	LOC147976	LOC147976	0	19	n/a	n/a	n/a	2.221
1096371	ENSG00000151693	8776	ASAP2	ArfGAP with SH3 domain, ankyrin repeat and PH domain 2	8853	2	n/a	n/a	n/a	2.22
279897800	ENSG00000235177	0	RP11-398C13.4	RP11-398C13.4	0	10	n/a	n/a	n/a	2.219
1105803	ENSG00000213024	23389	NUP62	nucleoporin 62kDa	23636	19	n/a	n/a	n/a	2.217
1104252	ENSG00000197372	82555	ZNF675	zinc finger protein 675	171392	19	n/a	n/a	n/a	2.216
279873829	ENSG00000233073	0	AC005009.2	AC005009.2	0	7	n/a	n/a	n/a	2.216
280039340	ENSG00000251482	0	RP11-707F2.2	RP11-707F2.2	0	4	n/a	n/a	n/a	2.215
280128568	ENSG00000259185	0	RP11-56B16.4	RP11-56B16.4	0	15	n/a	n/a	n/a	2.214
1102355	ENSG00000183530	90089	PRR14L	proline rich 14-like	253143	22	n/a	n/a	n/a	2.214
1089449	ENSG00000101745	23008	ANKRD12	ankyrin repeat domain 12	23253	18	n/a	n/a	n/a	2.214
1103958	ENSG00000196470	6441	SIAH1	seven in absentia homolog 1 (Drosophila)	6477	16	n/a	n/a	n/a	2.214
1091070	ENSG00000113360	28838	DROSHA	drosha, ribonuclease type III	29102	5	n/a	n/a	n/a	2.213
1087107	ENSG00000009844	31014	VTA1	Vps20-associated 1 homolog (S. cerevisiae)	51534	6	n/a	n/a	n/a	2.213
279790476	ENSG00000225674	0	IPO7P2	importin 7 pseudogene 2	0	13	n/a	n/a	n/a	2.212
1094432	ENSG00000137710	5930	RDX	radixin	5962	11	n/a	n/a	n/a	2.212
1090921	ENSG00000112232	83700	KHDRBS2	KH domain containing, RNA binding, signal transduction associated 2	202559	6	n/a	n/a	n/a	2.212
1105017	ENSG00000204120	25807	GIGYF2	GRB10 interacting GYF protein 2	26058	2	n/a	n/a	n/a	2.211
1089398	ENSG00000101367	22675	MAPRE1	microtubule-associated protein, RP/EB family, member 1	22919	20	n/a	n/a	n/a	2.211
1091194	ENSG00000114520	8652	SNX4	sorting nexin 4	8723	3	n/a	n/a	n/a	2.21
1108172	ENSG00000233476	0	EEF1A1P6	eukaryotic translation elongation factor 1 alpha 1 pseudogene 6	0	7	n/a	n/a	n/a	2.209
1094437	ENSG00000137727	36842	ARHGAP20	Rho GTPase activating protein 20	57569	11	n/a	n/a	n/a	2.209
1090463	ENSG00000108666	40782	C17orf75	chromosome 17 open reading frame 75	64149	17	n/a	n/a	n/a	2.209
1099897	ENSG00000170921	25864	TANC2	tetratricopeptide repeat, ankyrin repeat and coiled-coil containing 2	26115	17	n/a	n/a	n/a	2.207
1087595	ENSG00000054267	31222	ARID4B	AT rich interactive domain 4B (RBP1-like)	51742	1	n/a	n/a	n/a	2.206
280091140	ENSG00000255892	0	RP11-459D22.2	RP11-459D22.2	0	12	n/a	n/a	n/a	2.206
1098902	ENSG00000166828	6305	SCNN1G	sodium channel, nonvoltage-gated 1, gamma	6340	16	n/a	n/a	n/a	2.205
1087173	ENSG00000011638	36422	TMEM159	transmembrane protein 159	57146	16	n/a	n/a	n/a	2.205
279909794	ENSG00000236341	0	RP5-1103B4.3	RP5-1103B4.3	0	1	n/a	n/a	n/a	2.204
1096124	ENSG00000149313	37956	AASDHPPT	aminoadipate-semialdehyde dehydrogenase-phosphopantetheinyl transferase	60496	11	n/a	n/a	n/a	2.204
279728879	ENSG00000214199	0	EEF1A1P12	eukaryotic translation elongation factor 1 alpha 1 pseudogene 12	0	2	n/a	n/a	n/a	2.203
279886983	ENSG00000234241	0	RP4-775C13.1	RP4-775C13.1	0	20	n/a	n/a	n/a	2.203
1091216	ENSG00000114742	36872	WDR48	WD repeat domain 48	57599	3	n/a	n/a	n/a	2.203
1100970	ENSG00000176102	1468	CSTF3	cleavage stimulation factor, 3' pre-RNA, subunit 3, 77kDa	1479	11	n/a	n/a	n/a	2.202
1103583	ENSG00000188559	36462	RALGAPA2	Ral GTPase activating protein, alpha subunit 2 (catalytic)	57186	20	n/a	n/a	n/a	2.202
1091397	ENSG00000115904	6614	SOS1	son of sevenless homolog 1 (Drosophila)	6654	2	n/a	n/a	n/a	2.202
1097382	ENSG00000160190	33313	SLC37A1	solute carrier family 37 (glycerol-3-phosphate transporter), member 1	54020	21	n/a	n/a	n/a	2.201
1104755	ENSG00000198822	2896	GRM3	glutamate receptor, metabotropic 3	2913	7	n/a	n/a	n/a	2.201
1095272	ENSG00000143207	40927	RFWD2	ring finger and WD repeat domain 2	64326	1	n/a	n/a	n/a	2.201
1098026	ENSG00000163618	8549	CADPS	Ca++-dependent secretion activator	8618	3	n/a	n/a	n/a	2.201
1087636	ENSG00000056586	33833	RC3H2	ring finger and CCCH-type domains 2	54542	9	n/a	n/a	n/a	2.199
279585862	ENSG00000188451	0	SRP72P2	signal recognition particle 72kDa pseudogene 2	0	6	n/a	n/a	n/a	2.199
279885911	ENSG00000234160	0	RP11-613M10.6	RP11-613M10.6	0	9	n/a	n/a	n/a	2.198
1095250	ENSG00000143147	23187	GPR161	G protein-coupled receptor 161	23432	1	n/a	n/a	n/a	2.198
1097335	ENSG00000159784	9571	FAM131B	family with sequence similarity 131, member B	9715	7	n/a	n/a	n/a	2.198
1096986	ENSG00000156970	697	BUB1B	budding uninhibited by benzimidazoles 1 homolog beta (yeast)	701	15	n/a	n/a	n/a	2.198
1097737	ENSG00000162630	8637	B3GALT2	UDP-Gal:betaGlcNAc beta 1,3-galactosyltransferase, polypeptide 2	8707	1	n/a	n/a	n/a	2.197
1090864	ENSG00000111846	2635	GCNT2	glucosaminyl (N-acetyl) transferase 2, I-branching enzyme (I blood group)	2651	6	n/a	n/a	n/a	2.197
1098544	ENSG00000165417	2940	GTF2A1	general transcription factor IIA, 1, 19/37kDa	2957	14	n/a	n/a	n/a	2.196
1093365	ENSG00000131473	44	ACLY	ATP citrate lyase	47	17	n/a	n/a	n/a	2.196
1088464	ENSG00000083223	55473	ZCCHC6	zinc finger, CCHC domain containing 6	79670	9	n/a	n/a	n/a	2.196
1099408	ENSG00000168806	9692	LCMT2	leucine carboxyl methyltransferase 2	9836	15	n/a	n/a	n/a	2.196
1087790	ENSG00000065183	10727	WDR3	WD repeat domain 3	10885	1	n/a	n/a	n/a	2.195
1102479	ENSG00000183960	79462	KCNH8	potassium voltage-gated channel, subfamily H (eag-related), member 8	131096	3	n/a	n/a	n/a	2.195
1092907	ENSG00000128266	2764	GNAZ	guanine nucleotide binding protein (G protein), alpha z polypeptide	2781	22	n/a	n/a	n/a	2.195
1105825	ENSG00000213186	94932	TRIM59	tripartite motif containing 59	286827	3	n/a	n/a	n/a	2.195
279989799	ENSG00000245381	0	AC011477.2	AC011477.2	0	19	n/a	n/a	n/a	2.194
1087721	ENSG00000062725	10366	APPBP2	amyloid beta precursor protein (cytoplasmic tail) binding protein 2	10513	17	n/a	n/a	n/a	2.193
1088791	ENSG00000091127	33808	PUS7	pseudouridylate synthase 7 homolog (S. cerevisiae)	54517	7	n/a	n/a	n/a	2.193
1107037	ENSG00000226049	0	TLK2P1	tousled-like kinase 2 pseudogene 1	0	17	n/a	n/a	n/a	2.193
1097677	ENSG00000162402	23113	USP24	ubiquitin specific peptidase 24	23358	1	n/a	n/a	n/a	2.192
279869170	ENSG00000232675	0	RP4-718D20.3	RP4-718D20.3	0	20	n/a	n/a	n/a	2.192
1101180	ENSG00000177182	81319	CLVS1	clavesin 1	157807	8	n/a	n/a	n/a	2.192
1104612	ENSG00000198464	80620	ZNF480	zinc finger protein 480	147657	19	n/a	n/a	n/a	2.191
1102305	ENSG00000183307	27183	CECR6	cat eye syndrome chromosome region, candidate 6	27439	22	n/a	n/a	n/a	2.191
1088106	ENSG00000073584	6565	SMARCE1	SWI/SNF related, matrix associated, actin dependent regulator of chromatin, subfamily e, member 1	6605	17	n/a	n/a	n/a	2.19
1098453	ENSG00000165023	34058	DIRAS2	DIRAS family, GTP-binding RAS-like 2	54769	9	n/a	n/a	n/a	2.19
279950811	ENSG00000240704	0	KLF7P1	kruppel-like factor 7 pseudogene 1	0	3	n/a	n/a	n/a	2.189
280048619	ENSG00000252609	0	snoU13	Small nucleolar RNA U13	0	6	n/a	n/a	n/a	2.189
1095642	ENSG00000145545	6675	SRD5A1	steroid-5-alpha-reductase, alpha polypeptide 1 (3-oxo-5 alpha-steroid delta 4-dehydrogenase alpha 1)	6715	5	n/a	n/a	n/a	2.189
1105691	ENSG00000206579	77510	XKR4	XK, Kell blood group complex subunit-related family, member 4	114786	8	n/a	n/a	n/a	2.189
1094891	ENSG00000140455	9816	USP3	ubiquitin specific peptidase 3	9960	15	n/a	n/a	n/a	2.187
1100362	ENSG00000172845	6630	SP3	Sp3 transcription factor	6670	2	n/a	n/a	n/a	2.187
1090301	ENSG00000107362	30586	FAM108B1	family with sequence similarity 108, member B1	51104	9	n/a	n/a	n/a	2.187
279903559	ENSG00000235734	0	HMGN1P36	high mobility group nucleosome binding domain 1 pseudogene 36	0	2	n/a	n/a	n/a	2.186
1103727	ENSG00000189091	23205	SF3B3	splicing factor 3b, subunit 3, 130kDa	23450	16	n/a	n/a	n/a	2.186
1098824	ENSG00000166477	78942	LEO1	Leo1, Paf1/RNA polymerase II complex component, homolog (S. cerevisiae)	123169	15	n/a	n/a	n/a	2.186
1096233	ENSG00000150510	85624	FAM124A	family with sequence similarity 124A	220108	13	n/a	n/a	n/a	2.185
1091109	ENSG00000113645	23041	WWC1	WW and C2 domain containing 1	23286	5	n/a	n/a	n/a	2.184
1092831	ENSG00000127483	30296	HP1BP3	heterochromatin protein 1, binding protein 3	50809	1	n/a	n/a	n/a	2.184
1104679	ENSG00000198673	109581	FAM19A2	family with sequence similarity 19 (chemokine (C-C motif)-like), member A2	338811	12	n/a	n/a	n/a	2.183
279807120	ENSG00000227091	0	RP5-1028L10.1	RP5-1028L10.1	0	1	n/a	n/a	n/a	2.183
1088785	ENSG00000090989	35052	EXOC1	exocyst complex component 1	55763	4	n/a	n/a	n/a	2.183
1089580	ENSG00000102753	3814	KPNA3	karyopherin alpha 3 (importin alpha 4)	3839	13	n/a	n/a	n/a	2.183
1088311	ENSG00000078699	9016	CBFA2T2	core-binding factor, runt domain, alpha subunit 2; translocated to, 2	9139	20	n/a	n/a	n/a	2.182
1096845	ENSG00000155827	35534	RNF20	ring finger protein 20	56254	9	n/a	n/a	n/a	2.181
279746815	ENSG00000217733	0	CCT7P1	chaperonin containing TCP1, subunit 7 (eta) pseudogene 1	0	6	n/a	n/a	n/a	2.181
1088393	ENSG00000081019	33956	RSBN1	round spermatid basic protein 1	54665	1	n/a	n/a	n/a	2.18
1089998	ENSG00000105443	9138	CYTH2	cytohesin 2	9266	19	n/a	n/a	n/a	2.18
279663146	ENSG00000201098	6052	RNY1	RNA, Ro-associated Y1	6084	7	n/a	n/a	n/a	2.18
1101650	ENSG00000179915	9243	NRXN1	neurexin 1	9378	2	n/a	n/a	n/a	2.18
280137089	ENSG00000259683	0	RP11-182J1.14	RP11-182J1.14	0	15	n/a	n/a	n/a	2.18
279668934	ENSG00000203394	0	RP5-930J4.4	RP5-930J4.4	0	1	n/a	n/a	n/a	2.179
1094413	ENSG00000137574	61024	TGS1	trimethylguanosine synthase 1	96764	8	n/a	n/a	n/a	2.178
1090380	ENSG00000108094	8392	CUL2	cullin 2	8453	10	n/a	n/a	n/a	2.177
1093413	ENSG00000131845	36617	ZNF304	zinc finger protein 304	57343	19	n/a	n/a	n/a	2.177
1089153	ENSG00000100344	56140	PNPLA3	patatin-like phospholipase domain containing 3	80339	22	n/a	n/a	n/a	2.177
279928564	ENSG00000237976	0	RP11-126K1.6	RP11-126K1.6	0	1	n/a	n/a	n/a	2.176
1094127	ENSG00000136108	26333	CKAP2	cytoskeleton associated protein 2	26586	13	n/a	n/a	n/a	2.176
1095825	ENSG00000146918	34181	NCAPG2	non-SMC condensin II complex, subunit G2	54892	7	n/a	n/a	n/a	2.176
280086664	ENSG00000255467	0	RP11-144G7.2	RP11-144G7.2	0	11	n/a	n/a	n/a	2.175
1091394	ENSG00000115884	6346	SDC1	syndecan 1	6382	2	n/a	n/a	n/a	2.174
1095293	ENSG00000143322	24	ABL2	v-abl Abelson murine leukemia viral oncogene homolog 2	27	1	n/a	n/a	n/a	2.173
1099795	ENSG00000170471	36424	RALGAPB	Ral GTPase activating protein, beta subunit (non-catalytic)	57148	20	n/a	n/a	n/a	2.173
1094822	ENSG00000139946	36437	PELI2	pellino homolog 2 (Drosophila)	57161	14	n/a	n/a	n/a	2.172
1094124	ENSG00000136099	5068	PCDH8	protocadherin 8	5100	13	n/a	n/a	n/a	2.171
1101158	ENSG00000177054	33794	ZDHHC13	zinc finger, DHHC-type containing 13	54503	11	n/a	n/a	n/a	2.171
279263307	ENSG00000158427	94904	TMSB15B	thymosin beta 15B	286527	X	n/a	n/a	n/a	2.17
280085622	ENSG00000255387	0	RP11-23F23.3	RP11-23F23.3	0	11	n/a	n/a	n/a	2.17
1098908	ENSG00000166847	58717	DCTN5	dynactin 5 (p25)	84516	16	n/a	n/a	n/a	2.17
1094047	ENSG00000135720	1771	DYNC1LI2	dynein, cytoplasmic 1, light intermediate chain 2	1783	16	n/a	n/a	n/a	2.17
1098003	ENSG00000163558	5552	PRKCI	protein kinase C, iota	5584	3	n/a	n/a	n/a	2.17
1101441	ENSG00000178665	110420	ZNF713	zinc finger protein 713	349075	7	n/a	n/a	n/a	2.169
1107128	ENSG00000226763	1001626	SRRM5	serine/arginine repetitive matrix 5	100170229	19	n/a	n/a	n/a	2.169
1103756	ENSG00000189203	0	RP11-614O9.3	Transmembrane protein 179	0	14	n/a	n/a	n/a	2.168
1092237	ENSG00000122970	28717	IFT81	intraflagellar transport 81 homolog (Chlamydomonas)	28981	12	n/a	n/a	n/a	2.168
1088164	ENSG00000075151	8603	EIF4G3	eukaryotic translation initiation factor 4 gamma, 3	8672	1	n/a	n/a	n/a	2.166
1098217	ENSG00000164134	55956	NAA15	N(alpha)-acetyltransferase 15, NatA auxiliary subunit	80155	4	n/a	n/a	n/a	2.166
1096256	ENSG00000150753	22703	CCT5	chaperonin containing TCP1, subunit 5 (epsilon)	22948	5	n/a	n/a	n/a	2.166
1094368	ENSG00000137310	6901	TCF19	transcription factor 19	6941	6	n/a	n/a	n/a	2.165
1087569	ENSG00000052126	33768	PLEKHA5	pleckstrin homology domain containing, family A member 5	54477	12	n/a	n/a	n/a	2.164
1102642	ENSG00000184675	79798	FAM123B	family with sequence similarity 123B	139285	X	n/a	n/a	n/a	2.164
1090209	ENSG00000106537	26820	TSPAN13	tetraspanin 13	27075	7	n/a	n/a	n/a	2.163
1093999	ENSG00000135457	6982	TFCP2	transcription factor CP2	7024	12	n/a	n/a	n/a	2.163
1096691	ENSG00000154305	119544	MIA3	melanoma inhibitory activity family, member 3	375056	1	n/a	n/a	n/a	2.162
280002995	ENSG00000248546	0	ANP32C	acidic (leucine-rich) nuclear phosphoprotein 32 family, member C	0	4	n/a	n/a	n/a	2.161
1100577	ENSG00000173933	5904	RBM4	RNA binding motif protein 4	5936	11	n/a	n/a	n/a	2.16
279976282	ENSG00000243547	0	HNRNPKP4	heterogeneous nuclear ribonucleoprotein K pseudogene 4	0	3	n/a	n/a	n/a	2.16
1100123	ENSG00000171827	80699	ZNF570	zinc finger protein 570	148268	19	n/a	n/a	n/a	2.159
1098242	ENSG00000164209	60007	SLC25A46	solute carrier family 25, member 46	91137	5	n/a	n/a	n/a	2.159
1089534	ENSG00000102241	27081	HTATSF1	HIV-1 Tat specific factor 1	27336	X	n/a	n/a	n/a	2.159
280116923	ENSG00000258525	157121735	RP11-829H16.3	RP11-829H16.3	100506071	14	n/a	n/a	n/a	2.159
1095777	ENSG00000146433	36856	TMEM181	transmembrane protein 181	57583	6	n/a	n/a	n/a	2.158
279873407	ENSG00000233033	0	CASK-AS1	CASK antisense RNA 1 (non-protein coding)	0	X	n/a	n/a	n/a	2.158
279748917	ENSG00000219329	0	RP11-397G5.2	RP11-397G5.2	0	6	n/a	n/a	n/a	2.157
1098539	ENSG00000165392	7443	WRN	Werner syndrome, RecQ helicase-like	7486	8	n/a	n/a	n/a	2.157
1093503	ENSG00000132466	25806	ANKRD17	ankyrin repeat domain 17	26057	4	n/a	n/a	n/a	2.157
279893673	ENSG00000234818	0	AC092687.5	AC092687.5	0	2	n/a	n/a	n/a	2.157
1099318	ENSG00000168411	34448	RFWD3	ring finger and WD repeat domain 3	55159	16	n/a	n/a	n/a	2.156
1094982	ENSG00000141027	9467	NCOR1	nuclear receptor corepressor 1	9611	17	n/a	n/a	n/a	2.155
1089261	ENSG00000100749	7400	VRK1	vaccinia related kinase 1	7443	14	n/a	n/a	n/a	2.155
1089330	ENSG00000101146	8415	RAE1	RAE1 RNA export 1 homolog (S. pombe)	8480	20	n/a	n/a	n/a	2.154
1103534	ENSG00000188352	34203	KIAA1797	KIAA1797	54914	9	n/a	n/a	n/a	2.153
1089452	ENSG00000101752	36807	MIB1	mindbomb homolog 1 (Drosophila)	57534	18	n/a	n/a	n/a	2.153
1089395	ENSG00000101361	10381	NOP56	NOP56 ribonucleoprotein homolog (yeast)	10528	20	n/a	n/a	n/a	2.151
1089567	ENSG00000102547	57299	CAB39L	calcium binding protein 39-like	81617	13	n/a	n/a	n/a	2.151
1097589	ENSG00000161800	28862	RACGAP1	Rac GTPase activating protein 1	29127	12	n/a	n/a	n/a	2.151
1096311	ENSG00000151292	1445	CSNK1G3	casein kinase 1, gamma 3	1456	5	n/a	n/a	n/a	2.149
1097049	ENSG00000157470	80461	FAM81A	family with sequence similarity 81, member A	145773	15	n/a	n/a	n/a	2.148
1091441	ENSG00000116183	38107	PAPPA2	pappalysin 2	60676	1	n/a	n/a	n/a	2.147
279827284	ENSG00000228941	0	UBE3AP2	ubiquitin protein ligase E3A pseudogene 2	0	21	n/a	n/a	n/a	2.147
1098702	ENSG00000166037	9558	CEP57	centrosomal protein 57kDa	9702	11	n/a	n/a	n/a	2.146
1102979	ENSG00000186007	60269	LEMD1	LEM domain containing 1	93273	1	n/a	n/a	n/a	2.145
280119635	ENSG00000258677	0	RP11-463D19.2	RP11-463D19.2	0	8	n/a	n/a	n/a	2.145
1095686	ENSG00000145860	81155	RNF145	ring finger protein 145	153830	5	n/a	n/a	n/a	2.144
1088298	ENSG00000078369	2765	GNB1	guanine nucleotide binding protein (G protein), beta polypeptide 1	2782	1	n/a	n/a	n/a	2.143
1090748	ENSG00000111186	56740	WNT5B	wingless-type MMTV integration site family, member 5B	81029	12	n/a	n/a	n/a	2.143
1086962	ENSG00000005483	35191	MLL5	myeloid/lymphoid or mixed-lineage leukemia 5 (trithorax homolog, Drosophila)	55904	7	n/a	n/a	n/a	2.142
1092814	ENSG00000127337	8038	YEATS4	YEATS domain containing 4	8089	12	n/a	n/a	n/a	2.142
1094463	ENSG00000137822	26974	TUBGCP4	tubulin, gamma complex associated protein 4	27229	15	n/a	n/a	n/a	2.142
280004085	ENSG00000248643	157124185	RBM14-RBM4	RBM14-RBM4 readthrough	100526737	11	n/a	n/a	n/a	2.142
1087362	ENSG00000032219	5894	ARID4A	AT rich interactive domain 4A (RBP1-like)	5926	14	n/a	n/a	n/a	2.142
1103886	ENSG00000196305	3356	IARS	isoleucyl-tRNA synthetase	3376	9	n/a	n/a	n/a	2.141
1087787	ENSG00000065135	2756	GNAI3	guanine nucleotide binding protein (G protein), alpha inhibiting activity polypeptide 3	2773	1	n/a	n/a	n/a	2.141
280094167	ENSG00000256248	0	RP11-123O10.4	RP11-123O10.4	0	12	n/a	n/a	n/a	2.141
1094024	ENSG00000135596	41353	MICAL1	microtubule associated monoxygenase, calponin and LIM domain containing 1	64780	6	n/a	n/a	n/a	2.14
1098603	ENSG00000165659	1590	DACH1	dachshund homolog 1 (Drosophila)	1602	13	n/a	n/a	n/a	2.139
1096890	ENSG00000156140	9367	ADAMTS3	ADAM metallopeptidase with thrombospondin type 1 motif, 3	9508	4	n/a	n/a	n/a	2.139
1090465	ENSG00000108671	5685	PSMD11	proteasome (prosome, macropain) 26S subunit, non-ATPase, 11	5717	17	n/a	n/a	n/a	2.139
1104361	ENSG00000197705	36838	KLHL14	kelch-like 14 (Drosophila)	57565	18	n/a	n/a	n/a	2.139
1090543	ENSG00000109189	41417	USP46	ubiquitin specific peptidase 46	64854	4	n/a	n/a	n/a	2.139
279928115	ENSG00000237939	0	AC097523.3	AC097523.3	0	2	n/a	n/a	n/a	2.138
1091639	ENSG00000117602	10964	RCAN3	RCAN family member 3	11123	1	n/a	n/a	n/a	2.138
1093666	ENSG00000133422	22636	MORC2	MORC family CW-type zinc finger 2	22880	22	n/a	n/a	n/a	2.137
279884280	ENSG00000233994	0	GDI2P2	GDP dissociation inhibitor 2 pseudogene 2	0	1	n/a	n/a	n/a	2.137
1087763	ENSG00000064607	10002	SUGP2	SURP and G patch domain containing 2	10147	19	n/a	n/a	n/a	2.137
1089121	ENSG00000100271	25558	TTLL1	tubulin tyrosine ligase-like family, member 1	25809	22	n/a	n/a	n/a	2.136
1099596	ENSG00000169618	10729	PROKR1	prokineticin receptor 1	10887	2	n/a	n/a	n/a	2.136
1104639	ENSG00000198554	11010	WDHD1	WD repeat and HMG-box DNA binding protein 1	11169	14	n/a	n/a	n/a	2.136
279994149	ENSG00000246892	0	AL034548.1	AL034548.1	0	20	n/a	n/a	n/a	2.135
1102275	ENSG00000183161	2173	FANCF	Fanconi anemia, complementation group F	2188	11	n/a	n/a	n/a	2.134
1105195	ENSG00000204569	5482	PPP1R10	protein phosphatase 1, regulatory subunit 10	5514	6	n/a	n/a	n/a	2.134
1088367	ENSG00000080345	34472	RIF1	RAP1 interacting factor homolog (yeast)	55183	2	n/a	n/a	n/a	2.134
279908463	ENSG00000236216	0	PPP1R11P1	protein phosphatase 1, regulatory (inhibitor) subunit 11 pseudogene 1	0	1	n/a	n/a	n/a	2.133
279809971	ENSG00000227347	0	HNRNPKP2	heterogeneous nuclear ribonucleoprotein K pseudogene 2	0	2	n/a	n/a	n/a	2.132
1098689	ENSG00000165997	85705	ARL5B	ADP-ribosylation factor-like 5B	221079	10	n/a	n/a	n/a	2.131
1090574	ENSG00000109576	30648	AADAT	aminoadipate aminotransferase	51166	4	n/a	n/a	n/a	2.131
1096906	ENSG00000156261	10547	CCT8	chaperonin containing TCP1, subunit 8 (theta)	10694	21	n/a	n/a	n/a	2.131
1101494	ENSG00000178966	55812	RMI1	RMI1, RecQ mediated genome instability 1, homolog (S. cerevisiae)	80010	9	n/a	n/a	n/a	2.131
279817250	ENSG00000228041	0	RP4-581F12.1	RP4-581F12.1	0	X	n/a	n/a	n/a	2.131
279730133	ENSG00000214354	0	AC133644.3	AC133644.3	0	2	n/a	n/a	n/a	2.13
1087456	ENSG00000042429	9303	MED17	mediator complex subunit 17	9440	11	n/a	n/a	n/a	2.13
1087857	ENSG00000066735	25902	KIF26A	kinesin family member 26A	26153	14	n/a	n/a	n/a	2.13
1105695	ENSG00000211451	0	GNRHR2	gonadotropin-releasing hormone (type 2) receptor 2	0	1	n/a	n/a	n/a	2.13
1096072	ENSG00000148843	22739	PDCD11	programmed cell death 11	22984	10	n/a	n/a	n/a	2.13
1096223	ENSG00000150394	1001	CDH8	cadherin 8, type 2	1006	16	n/a	n/a	n/a	2.129
1087887	ENSG00000067596	1647	DHX8	DEAH (Asp-Glu-Ala-His) box polypeptide 8	1659	17	n/a	n/a	n/a	2.129
1104318	ENSG00000197566	36820	ZNF624	zinc finger protein 624	57547	17	n/a	n/a	n/a	2.129
1105870	ENSG00000213516	142311	RBMXL1	RNA binding motif protein, X-linked-like 1	494115	1	n/a	n/a	n/a	2.128
279911161	ENSG00000236456	0	RP4-785G19.2	RP4-785G19.2	0	20	n/a	n/a	n/a	2.128
1089624	ENSG00000102996	4298	MMP15	matrix metallopeptidase 15 (membrane-inserted)	4324	16	n/a	n/a	n/a	2.128
1089225	ENSG00000100578	9642	KIAA0586	KIAA0586	9786	14	n/a	n/a	n/a	2.128
280038346	ENSG00000251403	0	RP11-298J23.6	RP11-298J23.6	0	6	n/a	n/a	n/a	2.127
279935123	ENSG00000238742	1023040	MIR2110	microRNA 2110	100302224	10	n/a	n/a	n/a	2.127
1108581	ENSG00000236287	37300	ZBED5	zinc finger, BED-type containing 5	58486	11	n/a	n/a	n/a	2.126
279911991	ENSG00000236530	0	AC097711.1	AC097711.1	0	4	n/a	n/a	n/a	2.125
1087667	ENSG00000058804	34995	TMEM48	transmembrane protein 48	55706	1	n/a	n/a	n/a	2.124
1088854	ENSG00000092470	55770	WDR76	WD repeat domain 76	79968	15	n/a	n/a	n/a	2.123
279802059	ENSG00000226684	0	RP3-418C23.2	RP3-418C23.2	0	6	n/a	n/a	n/a	2.123
279857068	ENSG00000231615	0	RP11-296O14.2	RP11-296O14.2	0	1	n/a	n/a	n/a	2.123
1095501	ENSG00000144485	34791	HES6	hairy and enhancer of split 6 (Drosophila)	55502	2	n/a	n/a	n/a	2.122
1101426	ENSG00000178567	9708	EPM2AIP1	EPM2A (laforin) interacting protein 1	9852	3	n/a	n/a	n/a	2.122
1090150	ENSG00000106113	1386	CRHR2	corticotropin releasing hormone receptor 2	1395	7	n/a	n/a	n/a	2.121
279787594	ENSG00000225436	0	AC005971.3	AC005971.3	0	17	n/a	n/a	n/a	2.121
279898400	ENSG00000235238	0	SUMO2P1	SMT3 suppressor of mif two 3 homolog 2 (S. cerevisiae) pseudogene 1	0	6	n/a	n/a	n/a	2.121
280066108	ENSG00000254102	125636	RP11-21C4.1	RP11-21C4.1	401463	8	n/a	n/a	n/a	2.12
1094788	ENSG00000139675	80411	HNRNPA1L2	heterogeneous nuclear ribonucleoprotein A1-like 2	144983	13	n/a	n/a	n/a	2.12
1091511	ENSG00000116747	6698	TROVE2	TROVE domain family, member 2	6738	1	n/a	n/a	n/a	2.12
279798617	ENSG00000226359	0	AC055811.5	AC055811.5	0	17	n/a	n/a	n/a	2.119
1091217	ENSG00000114744	30604	COMMD2	COMM domain containing 2	51122	3	n/a	n/a	n/a	2.118
1090556	ENSG00000109339	5570	MAPK10	mitogen-activated protein kinase 10	5602	4	n/a	n/a	n/a	2.118
279724872	ENSG00000213790	0	RP1-257I20.13	RP1-257I20.13	0	22	n/a	n/a	n/a	2.118
1108342	ENSG00000234616	0	JRK	jerky homolog (mouse)	0	8	n/a	n/a	n/a	2.117
1098114	ENSG00000163877	55556	SNIP1	Smad nuclear interacting protein 1	79753	1	n/a	n/a	n/a	2.117
280130432	ENSG00000259292	0	RP11-150L8.2	RP11-150L8.2	0	15	n/a	n/a	n/a	2.117
1089265	ENSG00000100796	34960	SMEK1	SMEK homolog 1, suppressor of mek1 (Dictyostelium)	55671	14	n/a	n/a	n/a	2.116
1092092	ENSG00000121741	7706	ZMYM2	zinc finger, MYM-type 2	7750	13	n/a	n/a	n/a	2.116
279722696	ENSG00000213514	0	RP11-428P16.2	RP11-428P16.2	0	10	n/a	n/a	n/a	2.115
1105037	ENSG00000204175	0	GPRIN2	G protein regulated inducer of neurite outgrowth 2	0	10	n/a	n/a	n/a	2.114
279780486	ENSG00000224789	0	AC012363.4	AC012363.4	0	2	n/a	n/a	n/a	2.114
1102850	ENSG00000185515	55023	BRCC3	BRCA1/BRCA2-containing complex, subunit 3	79184	X	n/a	n/a	n/a	2.114
1094365	ENSG00000137285	110335	TUBB2B	tubulin, beta 2B class IIb	347733	6	n/a	n/a	n/a	2.113
1104070	ENSG00000196793	8136	ZNF239	zinc finger protein 239	8187	10	n/a	n/a	n/a	2.113
1088692	ENSG00000089094	58876	KDM2B	lysine (K)-specific demethylase 2B	84678	12	n/a	n/a	n/a	2.112
1094983	ENSG00000141030	8467	COPS3	COP9 constitutive photomorphogenic homolog subunit 3 (Arabidopsis)	8533	17	n/a	n/a	n/a	2.112
1093197	ENSG00000130544	55067	ZNF557	zinc finger protein 557	79230	19	n/a	n/a	n/a	2.112
1091082	ENSG00000113448	5112	PDE4D	phosphodiesterase 4D, cAMP-specific	5144	5	n/a	n/a	n/a	2.111
280096273	ENSG00000256500	0	RP11-73M18.2	UPF0671 protein C14orf153	0	14	n/a	n/a	n/a	2.111
1093275	ENSG00000130939	10131	UBE4B	ubiquitination factor E4B	10277	1	n/a	n/a	n/a	2.11
280060410	ENSG00000253711	0	RP11-787D18.1	RP11-787D18.1	0	8	n/a	n/a	n/a	2.11
1092456	ENSG00000124571	36783	XPO5	exportin 5	57510	6	n/a	n/a	n/a	2.109
1103276	ENSG00000187231	60040	SESTD1	SEC14 and spectrin domains 1	91404	2	n/a	n/a	n/a	2.108
1092594	ENSG00000125675	2875	GRIA3	glutamate receptor, ionotrophic, AMPA 3	2892	X	n/a	n/a	n/a	2.107
1094117	ENSG00000136045	10978	PWP1	PWP1 homolog (S. cerevisiae)	11137	12	n/a	n/a	n/a	2.106
1096590	ENSG00000153395	55691	LPCAT1	lysophosphatidylcholine acyltransferase 1	79888	5	n/a	n/a	n/a	2.106
1096728	ENSG00000154642	33442	C21orf91	chromosome 21 open reading frame 91	54149	21	n/a	n/a	n/a	2.106
1096480	ENSG00000152492	81045	CCDC50	coiled-coil domain containing 50	152137	3	n/a	n/a	n/a	2.106
1088521	ENSG00000085185	40457	BCORL1	BCL6 corepressor-like 1	63035	X	n/a	n/a	n/a	2.106
1109034	ENSG00000242265	22844	PEG10	paternally expressed 10	23089	7	n/a	n/a	n/a	2.106
1088174	ENSG00000075292	27077	ZNF638	zinc finger protein 638	27332	2	n/a	n/a	n/a	2.105
1099880	ENSG00000170871	9634	KIAA0232	KIAA0232	9778	4	n/a	n/a	n/a	2.105
1096567	ENSG00000153201	5871	RANBP2	RAN binding protein 2	5903	2	n/a	n/a	n/a	2.104
279776278	ENSG00000224411	0	RP11-1033A18.1	RP11-1033A18.1	0	11	n/a	n/a	n/a	2.103
279917869	ENSG00000237080	0	EHMT2-AS1	EHMT2 antisense RNA 1 (non-protein coding)	0	6	n/a	n/a	n/a	2.103
1096914	ENSG00000156304	36739	SCAF4	SR-related CTD-associated factor 4	57466	21	n/a	n/a	n/a	2.102
1101115	ENSG00000176890	7255	TYMS	thymidylate synthetase	7298	18	n/a	n/a	n/a	2.102
1098779	ENSG00000166326	34054	TRIM44	tripartite motif containing 44	54765	11	n/a	n/a	n/a	2.101
1100590	ENSG00000174013	83603	FBXO45	F-box protein 45	200933	3	n/a	n/a	n/a	2.101
279775188	ENSG00000224334	0	AP000357.4	AP000357.4	0	22	n/a	n/a	n/a	2.1
1090538	ENSG00000109171	36879	SLAIN2	SLAIN motif family, member 2	57606	4	n/a	n/a	n/a	2.099
1093540	ENSG00000132646	5079	PCNA	proliferating cell nuclear antigen	5111	20	n/a	n/a	n/a	2.099
1103881	ENSG00000196277	2900	GRM7	glutamate receptor, metabotropic 7	2917	3	n/a	n/a	n/a	2.097
1094647	ENSG00000138757	9764	G3BP2	GTPase activating protein (SH3 domain) binding protein 2	9908	4	n/a	n/a	n/a	2.097
1091378	ENSG00000115760	36721	BIRC6	baculoviral IAP repeat containing 6	57448	2	n/a	n/a	n/a	2.097
1102282	ENSG00000183199	0	HSP90AB3P	heat shock protein 90kDa alpha (cytosolic), class B member 3, pseudogene	0	4	n/a	n/a	n/a	2.096
279789438	ENSG00000225574	0	GS1-542M4.2	GS1-542M4.2	0	X	n/a	n/a	n/a	2.096
1087437	ENSG00000040341	26812	STAU2	staufen, RNA binding protein, homolog 2 (Drosophila)	27067	8	n/a	n/a	n/a	2.095
279976115	ENSG00000243533	0	RP11-293G6__A.2	RP11-293G6__A.2	0	1	n/a	n/a	n/a	2.095
1101754	ENSG00000180543	59609	TSPYL5	TSPY-like 5	85453	8	n/a	n/a	n/a	2.095
1093181	ENSG00000130475	22904	FCHO1	FCH domain only 1	23149	19	n/a	n/a	n/a	2.094
1095702	ENSG00000145934	36724	ODZ2	odz, odd Oz/ten-m homolog 2 (Drosophila)	57451	5	n/a	n/a	n/a	2.094
1092885	ENSG00000127995	41445	CASD1	CAS1 domain containing 1	64921	7	n/a	n/a	n/a	2.094
1088798	ENSG00000091157	23090	WDR7	WD repeat domain 7	23335	18	n/a	n/a	n/a	2.094
1088659	ENSG00000088756	55625	ARHGAP28	Rho GTPase activating protein 28	79822	18	n/a	n/a	n/a	2.094
1097304	ENSG00000159459	83458	UBR1	ubiquitin protein ligase E3 component n-recognin 1	197131	15	n/a	n/a	n/a	2.094
1088189	ENSG00000075568	23260	TMEM131	transmembrane protein 131	23505	2	n/a	n/a	n/a	2.093
1090806	ENSG00000111596	4817	CNOT2	CCR4-NOT transcription complex, subunit 2	4848	12	n/a	n/a	n/a	2.093
1097047	ENSG00000157450	34067	RNF111	ring finger protein 111	54778	15	n/a	n/a	n/a	2.093
1091014	ENSG00000112852	35416	PCDHB2	protocadherin beta 2	56133	5	n/a	n/a	n/a	2.093
1104493	ENSG00000198060	33997	5-Mar	membrane-associated ring finger (C3HC4) 5	54708	10	n/a	n/a	n/a	2.092
279859969	ENSG00000231871	0	RP11-90L20.3	RP11-90L20.3	0	1	n/a	n/a	n/a	2.092
1107319	ENSG00000228006	0	AC004017.1	AC004017.1	0	19	n/a	n/a	n/a	2.091
1096621	ENSG00000153815	56561	CMIP	c-Maf inducing protein	80790	16	n/a	n/a	n/a	2.091
279845515	ENSG00000230568	0	SF3A3P1	splicing factor 3a, subunit 3 pseudogene 1	0	20	n/a	n/a	n/a	2.09
1091872	ENSG00000119888	4047	EPCAM	epithelial cell adhesion molecule	4072	2	n/a	n/a	n/a	2.09
1105883	ENSG00000213626	57288	LBH	limb bud and heart development homolog (mouse)	81606	2	n/a	n/a	n/a	2.09
1094651	ENSG00000138764	896	CCNG2	cyclin G2	901	4	n/a	n/a	n/a	2.09
1098338	ENSG00000164588	110417	HCN1	hyperpolarization activated cyclic nucleotide-gated potassium channel 1	348980	5	n/a	n/a	n/a	2.09
1104044	ENSG00000196715	81205	VKORC1L1	vitamin K epoxide reductase complex, subunit 1-like 1	154807	7	n/a	n/a	n/a	2.089
1100790	ENSG00000175130	41626	MARCKSL1	MARCKS-like 1	65108	1	n/a	n/a	n/a	2.088
1096360	ENSG00000151632	1634	AKR1C2	aldo-keto reductase family 1, member C2 (dihydrodiol dehydrogenase 2; bile acid binding protein; 3-alpha hydroxysteroid dehydrogenase, type III)	1646	10	n/a	n/a	n/a	2.088
279780341	ENSG00000224773	0	RP1-170D19.3	RP1-170D19.3	0	X	n/a	n/a	n/a	2.088
1091095	ENSG00000113569	9487	NUP155	nucleoporin 155kDa	9631	5	n/a	n/a	n/a	2.087
1087452	ENSG00000042088	35064	TDP1	tyrosyl-DNA phosphodiesterase 1	55775	14	n/a	n/a	n/a	2.087
1099804	ENSG00000170500	81650	LONRF2	LON peptidase N-terminal domain and ring finger 2	164832	2	n/a	n/a	n/a	2.086
1096704	ENSG00000154429	79167	C1orf96	chromosome 1 open reading frame 96	126731	1	n/a	n/a	n/a	2.086
279861153	ENSG00000231967	0	RP11-12D24.6	RP11-12D24.6	0	9	n/a	n/a	n/a	2.086
1093954	ENSG00000135298	574	BAI3	brain-specific angiogenesis inhibitor 3	577	6	n/a	n/a	n/a	2.085
280013648	ENSG00000249459	169810	AC026271.6	AC026271.6	729288	17	n/a	n/a	n/a	2.085
1090752	ENSG00000111206	2289	FOXM1	forkhead box M1	2305	12	n/a	n/a	n/a	2.085
1103376	ENSG00000187742	54888	SECISBP2	SECIS binding protein 2	79048	9	n/a	n/a	n/a	2.085
1106415	ENSG00000215897	182134	ZBTB8B	zinc finger and BTB domain containing 8B	728116	1	n/a	n/a	n/a	2.084
1101402	ENSG00000178394	3330	HTR1A	5-hydroxytryptamine (serotonin) receptor 1A	3350	5	n/a	n/a	n/a	2.084
1094443	ENSG00000137760	60099	ALKBH8	alkB, alkylation repair homolog 8 (E. coli)	91801	11	n/a	n/a	n/a	2.083
1095808	ENSG00000146776	85846	ATXN7L1	ataxin 7-like 1	222255	7	n/a	n/a	n/a	2.083
1098423	ENSG00000164902	31288	PHAX	phosphorylated adaptor for RNA export	51808	5	n/a	n/a	n/a	2.083
1091429	ENSG00000116127	7794	ALMS1	Alstrom syndrome 1	7840	2	n/a	n/a	n/a	2.082
1094314	ENSG00000137055	9238	PLAA	phospholipase A2-activating protein	9373	9	n/a	n/a	n/a	2.082
1089289	ENSG00000100916	58522	BRMS1L	breast cancer metastasis-suppressor 1-like	84312	14	n/a	n/a	n/a	2.082
1093063	ENSG00000129515	37347	SNX6	sorting nexin 6	58533	14	n/a	n/a	n/a	2.081
1091286	ENSG00000115252	5104	PDE1A	phosphodiesterase 1A, calmodulin-dependent	5136	2	n/a	n/a	n/a	2.08
1090149	ENSG00000106105	2601	GARS	glycyl-tRNA synthetase	2617	7	n/a	n/a	n/a	2.08
1088510	ENSG00000084676	8579	NCOA1	nuclear receptor coactivator 1	8648	2	n/a	n/a	n/a	2.08
279931135	ENSG00000238186	0	RP11-656D10.6	RP11-656D10.6	0	1	n/a	n/a	n/a	2.079
1099045	ENSG00000167395	9582	ZNF646	zinc finger protein 646	9726	16	n/a	n/a	n/a	2.079
1094997	ENSG00000141141	10898	DDX52	DEAD (Asp-Glu-Ala-Asp) box polypeptide 52	11056	17	n/a	n/a	n/a	2.078
1095585	ENSG00000145087	9374	STXBP5L	syntaxin binding protein 5-like	9515	3	n/a	n/a	n/a	2.078
1098471	ENSG00000165097	85781	KDM1B	lysine (K)-specific demethylase 1B	221656	6	n/a	n/a	n/a	2.078
279786996	ENSG00000225376	0	RP11-490D19.6	RP11-490D19.6	0	9	n/a	n/a	n/a	2.077
1089438	ENSG00000101596	23102	SMCHD1	structural maintenance of chromosomes flexible hinge domain containing 1	23347	18	n/a	n/a	n/a	2.076
1088722	ENSG00000089639	30772	GMIP	GEM interacting protein	51291	19	n/a	n/a	n/a	2.076
1104577	ENSG00000198331	85573	HYLS1	hydrolethalus syndrome 1	219844	11	n/a	n/a	n/a	2.076
1091861	ENSG00000119778	33745	ATAD2B	ATPase family, AAA domain containing 2B	54454	2	n/a	n/a	n/a	2.075
1093100	ENSG00000129951	55750	MIR3187	microRNA 3187	79948	19	n/a	n/a	n/a	2.075
279715661	ENSG00000212153	0	U1	U1 spliceosomal RNA	0	7	n/a	n/a	n/a	2.075
1101315	ENSG00000177889	7291	UBE2N	ubiquitin-conjugating enzyme E2N	7334	12	n/a	n/a	n/a	2.074
1090067	ENSG00000105708	7518	ZNF14	zinc finger protein 14	7561	19	n/a	n/a	n/a	2.074
1089201	ENSG00000100473	1678	COCH	coagulation factor C homolog, cochlin (Limulus polyphemus)	1690	14	n/a	n/a	n/a	2.074
1094274	ENSG00000136870	7699	ZNF189	zinc finger protein 189	7743	9	n/a	n/a	n/a	2.074
1093180	ENSG00000130449	36961	ZSWIM6	zinc finger, SWIM-type containing 6	57688	5	n/a	n/a	n/a	2.074
1088058	ENSG00000072201	58904	LNX1	ligand of numb-protein X 1	84708	4	n/a	n/a	n/a	2.073
280069994	ENSG00000254377	1015124	RP11-32K4.2	Uncharacterized protein	100130155	8	n/a	n/a	n/a	2.073
1102149	ENSG00000182628	110375	SKA2	spindle and kinetochore associated complex subunit 2	348235	17	n/a	n/a	n/a	2.073
279755593	ENSG00000221743	0	Z95152.1	Z95152.1	0	6	n/a	n/a	n/a	2.072
1102401	ENSG00000183671	2808	GPR1	G protein-coupled receptor 1	2825	2	n/a	n/a	n/a	2.072
1098449	ENSG00000164983	81283	TMEM65	transmembrane protein 65	157378	8	n/a	n/a	n/a	2.072
1104751	ENSG00000198815	22643	FOXJ3	forkhead box J3	22887	1	n/a	n/a	n/a	2.071
1088891	ENSG00000094975	30911	C1orf9	chromosome 1 open reading frame 9	51430	1	n/a	n/a	n/a	2.071
1089393	ENSG00000101350	9236	KIF3B	kinesin family member 3B	9371	20	n/a	n/a	n/a	2.071
280024333	ENSG00000250299	0	MRPS31P4	mitochondrial ribosomal protein S31 pseudogene 4	0	13	n/a	n/a	n/a	2.071
1087788	ENSG00000065150	3818	IPO5	importin 5	3843	13	n/a	n/a	n/a	2.071
1103414	ENSG00000187867	110032	PALM3	paralemmin 3	342979	19	n/a	n/a	n/a	2.071
1091131	ENSG00000113812	60621	ACTR8	ARP8 actin-related protein 8 homolog (yeast)	93973	3	n/a	n/a	n/a	2.07
279899195	ENSG00000235323	0	COTL1P2	coactosin-like 1 (Dictyostelium) pseudogene 2	0	17	n/a	n/a	n/a	2.069
1095031	ENSG00000141425	34486	RPRD1A	regulation of nuclear pre-mRNA domain containing 1A	55197	18	n/a	n/a	n/a	2.069
1087398	ENSG00000036257	8391	CUL3	cullin 3	8452	2	n/a	n/a	n/a	2.069
1093907	ENSG00000135018	29712	UBQLN1	ubiquilin 1	29979	9	n/a	n/a	n/a	2.069
280094268	ENSG00000256261	0	AC104698.1	AC104698.1	0	2	n/a	n/a	n/a	2.069
1096989	ENSG00000156983	7816	BRPF1	bromodomain and PHD finger containing, 1	7862	3	n/a	n/a	n/a	2.068
1090932	ENSG00000112282	9302	MED23	mediator complex subunit 23	9439	6	n/a	n/a	n/a	2.068
1106283	ENSG00000215218	79586	UBE2QL1	ubiquitin-conjugating enzyme E2Q family-like 1	134111	5	n/a	n/a	n/a	2.068
1096098	ENSG00000149136	6709	SSRP1	structure specific recognition protein 1	6749	11	n/a	n/a	n/a	2.068
279806882	ENSG00000227067	0	DPPA3P1	developmental pluripotency associated 3 pseudogene 1	0	X	n/a	n/a	n/a	2.068
279943327	ENSG00000239851	0	AC026464.1	AC026464.1	0	16	n/a	n/a	n/a	2.067
1090958	ENSG00000112406	31176	HECA	headcase homolog (Drosophila)	51696	6	n/a	n/a	n/a	2.067
1096395	ENSG00000151849	35123	CENPJ	centromere protein J	55835	13	n/a	n/a	n/a	2.067
279992307	ENSG00000246181	0	AC022409.1	AC022409.1	0	19	n/a	n/a	n/a	2.066
1100891	ENSG00000175643	77725	RMI2	RMI2, RecQ mediated genome instability 2, homolog (S. cerevisiae)	116028	16	n/a	n/a	n/a	2.066
1093804	ENSG00000134369	59735	NAV1	neuron navigator 1	89796	1	n/a	n/a	n/a	2.065
279784326	ENSG00000225137	0	RP11-56A21.4	RP11-56A21.4	0	10	n/a	n/a	n/a	2.065
280053492	ENSG00000253200	0	RP11-582J16.5	Uncharacterized protein	0	8	n/a	n/a	n/a	2.064
1089477	ENSG00000101938	60108	CHRDL1	chordin-like 1	91851	X	n/a	n/a	n/a	2.064
1092976	ENSG00000128731	8845	HERC2	hect domain and RLD 2	8924	15	n/a	n/a	n/a	2.064
1091905	ENSG00000120071	94160	KIAA1267	KIAA1267	284058	17	n/a	n/a	n/a	2.063
1103568	ENSG00000188501	83456	LCTL	lactase-like	197021	15	n/a	n/a	n/a	2.063
1087591	ENSG00000054118	9823	THRAP3	thyroid hormone receptor associated protein 3	9967	1	n/a	n/a	n/a	2.063
1092157	ENSG00000122335	59137	SERAC1	serine active site containing 1	84947	6	n/a	n/a	n/a	2.063
1096019	ENSG00000148408	770	CACNA1B	calcium channel, voltage-dependent, N type, alpha 1B subunit	774	9	n/a	n/a	n/a	2.063
279882690	ENSG00000233864	41192	TTTY15	testis-specific transcript, Y-linked 15 (non-protein coding)	64595	Y	n/a	n/a	n/a	2.061
1108161	ENSG00000233404	0	AC005035.1	AC005035.1	0	2	n/a	n/a	n/a	2.061
1105626	ENSG00000206053	59980	HN1L	hematological and neurological expressed 1-like	90861	16	n/a	n/a	n/a	2.061
280013748	ENSG00000249465	0	RBMXP4	RNA binding motif protein, X-linked pseudogene 4	0	4	n/a	n/a	n/a	2.061
1095590	ENSG00000145147	9218	SLIT2	slit homolog 2 (Drosophila)	9353	4	n/a	n/a	n/a	2.061
1100566	ENSG00000173894	58929	CBX2	chromobox homolog 2	84733	17	n/a	n/a	n/a	2.06
1100719	ENSG00000174780	6691	SRP72	signal recognition particle 72kDa	6731	4	n/a	n/a	n/a	2.06
280013984	ENSG00000249485	0	RBBP4P1	retinoblastoma binding protein 4 pseudogene 1	0	5	n/a	n/a	n/a	2.06
1092672	ENSG00000125962	41423	ARMCX5	armadillo repeat containing, X-linked 5	64860	X	n/a	n/a	n/a	2.06
1100849	ENSG00000175414	94618	ARL10	ADP-ribosylation factor-like 10	285598	5	n/a	n/a	n/a	2.06
1097962	ENSG00000163462	55929	TRIM46	tripartite motif containing 46	80128	1	n/a	n/a	n/a	2.059
1103856	ENSG00000196214	59884	ZNF766	zinc finger protein 766	90321	19	n/a	n/a	n/a	2.059
279924289	ENSG00000237623	0	RP11-571E6.1	RP11-571E6.1	0	X	n/a	n/a	n/a	2.058
1102841	ENSG00000185477	94594	GPRIN3	GPRIN family member 3	285513	4	n/a	n/a	n/a	2.058
280042389	ENSG00000251705	0	RN5-8S6	RNA, 5.8S ribosomal 6	0	Y	n/a	n/a	n/a	2.057
1087967	ENSG00000070018	4015	LRP6	low density lipoprotein receptor-related protein 6	4040	12	n/a	n/a	n/a	2.057
1090295	ENSG00000107290	22819	SETX	senataxin	23064	9	n/a	n/a	n/a	2.057
1100782	ENSG00000175093	60175	SPSB4	splA/ryanodine receptor domain and SOCS box containing 4	92369	3	n/a	n/a	n/a	2.057
1088045	ENSG00000072041	34406	SLC6A15	solute carrier family 6 (neutral amino acid transporter), member 15	55117	12	n/a	n/a	n/a	2.056
1101268	ENSG00000177614	0	PGBD5	piggyBac transposable element derived 5	0	1	n/a	n/a	n/a	2.056
1090807	ENSG00000111602	8835	TIMELESS	timeless homolog (Drosophila)	8914	12	n/a	n/a	n/a	2.056
1087402	ENSG00000036549	25758	ZZZ3	zinc finger, ZZ-type containing 3	26009	1	n/a	n/a	n/a	2.056
1105174	ENSG00000204519	59871	ZNF551	zinc finger protein 551	90233	19	n/a	n/a	n/a	2.056
1098878	ENSG00000166747	161	AP1G1	adaptor-related protein complex 1, gamma 1 subunit	164	16	n/a	n/a	n/a	2.055
279476140	ENSG00000176868	0	AL358781.1	AL358781.1	0	9	n/a	n/a	n/a	2.055
279914856	ENSG00000236813	0	BTF3P8	basic transcription factor 3 pseudogene 8	0	X	n/a	n/a	n/a	2.055
1089595	ENSG00000102870	23116	ZNF629	zinc finger protein 629	23361	16	n/a	n/a	n/a	2.055
1090844	ENSG00000111737	10863	RAB35	RAB35, member RAS oncogene family	11021	12	n/a	n/a	n/a	2.055
279731422	ENSG00000214561	0	RBBP4P4	retinoblastoma binding protein 4 pseudogene 4	0	6	n/a	n/a	n/a	2.054
1101790	ENSG00000180773	78774	SLC36A4	solute carrier family 36 (proton/amino acid symporter), member 4	120103	11	n/a	n/a	n/a	2.054
1108786	ENSG00000237649	3808	KIFC1	kinesin family member C1	3833	6	n/a	n/a	n/a	2.054
1090999	ENSG00000112739	8820	PRPF4B	PRP4 pre-mRNA processing factor 4 homolog B (yeast)	8899	6	n/a	n/a	n/a	2.054
280134255	ENSG00000259516	181564	ANP32AP1	acidic (leucine-rich) nuclear phosphoprotein 32 family, member A pseudogene 1	723972	15	n/a	n/a	n/a	2.053
279772783	ENSG00000224126	0	AC026271.3	AC026271.3	0	17	n/a	n/a	n/a	2.053
1086988	ENSG00000006114	11115	SYNRG	synergin, gamma	11276	17	n/a	n/a	n/a	2.052
1104739	ENSG00000198793	2459	MTOR	mechanistic target of rapamycin (serine/threonine kinase)	2475	1	n/a	n/a	n/a	2.052
1091867	ENSG00000119844	34101	AFTPH	aftiphilin	54812	2	n/a	n/a	n/a	2.051
1104011	ENSG00000196632	41768	WNK3	WNK lysine deficient protein kinase 3	65267	X	n/a	n/a	n/a	2.051
1096079	ENSG00000148943	34616	LIN7C	lin-7 homolog C (C. elegans)	55327	11	n/a	n/a	n/a	2.051
1105122	ENSG00000204390	3285	HSPA1L	heat shock 70kDa protein 1-like	3305	6	n/a	n/a	n/a	2.05
1103852	ENSG00000196199	34026	MPHOSPH8	M-phase phosphoprotein 8	54737	13	n/a	n/a	n/a	2.05
1090182	ENSG00000106346	58343	USP42	ubiquitin specific peptidase 42	84132	7	n/a	n/a	n/a	2.05
1094603	ENSG00000138593	9584	SECISBP2L	SECIS binding protein 2-like	9728	15	n/a	n/a	n/a	2.05
1100801	ENSG00000175183	1455	CSRP2	cysteine and glycine-rich protein 2	1466	12	n/a	n/a	n/a	2.049
1090560	ENSG00000109436	22913	TBC1D9	TBC1 domain family, member 9 (with GRAM domain)	23158	4	n/a	n/a	n/a	2.049
1105816	ENSG00000213096	9393	ZNF254	zinc finger protein 254	9534	19	n/a	n/a	n/a	2.049
1087372	ENSG00000033178	34525	UBA6	ubiquitin-like modifier activating enzyme 6	55236	4	n/a	n/a	n/a	2.049
1089532	ENSG00000102230	9328	PCYT1B	phosphate cytidylyltransferase 1, choline, beta	9468	X	n/a	n/a	n/a	2.047
280085671	ENSG00000255389	0	C6orf3	C6orf3	0	6	n/a	n/a	n/a	2.046
1086999	ENSG00000006432	4268	MAP3K9	mitogen-activated protein kinase kinase kinase 9	4293	14	n/a	n/a	n/a	2.046
1098029	ENSG00000163625	22756	WDFY3	WD repeat and FYVE domain containing 3	23001	4	n/a	n/a	n/a	2.045
1099998	ENSG00000171316	34925	CHD7	chromodomain helicase DNA binding protein 7	55636	8	n/a	n/a	n/a	2.045
279722866	ENSG00000213539	0	YBX1P6	Y box binding protein 1 pseudogene 6	0	9	n/a	n/a	n/a	2.044
1101499	ENSG00000178988	77635	MRFAP1L1	Morf4 family associated protein 1-like 1	114932	4	n/a	n/a	n/a	2.044
1100224	ENSG00000172262	7646	ZNF131	zinc finger protein 131	7690	5	n/a	n/a	n/a	2.044
1087754	ENSG00000064309	30420	CDON	Cdon homolog (mouse)	50937	11	n/a	n/a	n/a	2.044
1091412	ENSG00000116001	7029	TIA1	TIA1 cytotoxic granule-associated RNA binding protein	7072	2	n/a	n/a	n/a	2.044
1104547	ENSG00000198218	34159	QRICH1	glutamine-rich 1	54870	3	n/a	n/a	n/a	2.043
1099609	ENSG00000169684	1130	CHRNA5	cholinergic receptor, nicotinic, alpha 5	1138	15	n/a	n/a	n/a	2.043
1093075	ENSG00000129636	57243	ITFG1	integrin alpha FG-GAP repeat containing 1	81533	16	n/a	n/a	n/a	2.042
279715389	ENSG00000212076	0	MIR761	microRNA 761	0	1	n/a	n/a	n/a	2.042
279889309	ENSG00000234457	0	AC006960.5	AC006960.5	0	7	n/a	n/a	n/a	2.042
1088179	ENSG00000075391	9322	RASAL2	RAS protein activator like 2	9462	1	n/a	n/a	n/a	2.042
1088946	ENSG00000096746	3169	HNRNPH3	heterogeneous nuclear ribonucleoprotein H3 (2H9)	3189	10	n/a	n/a	n/a	2.042
1088187	ENSG00000075461	26837	CACNG4	calcium channel, voltage-dependent, gamma subunit 4	27092	17	n/a	n/a	n/a	2.042
1096625	ENSG00000153827	9186	TRIP12	thyroid hormone receptor interactor 12	9320	2	n/a	n/a	n/a	2.041
1087485	ENSG00000047188	41411	YTHDC2	YTH domain containing 2	64848	5	n/a	n/a	n/a	2.04
1096864	ENSG00000155961	77774	RAB39B	RAB39B, member RAS oncogene family	116442	X	n/a	n/a	n/a	2.04
279776566	ENSG00000224437	0	RP11-161E22.2	RP11-161E22.2	0	9	n/a	n/a	n/a	2.04
1090309	ENSG00000107518	25782	ATRNL1	attractin-like 1	26033	10	n/a	n/a	n/a	2.04
1093787	ENSG00000134294	33698	SLC38A2	solute carrier family 38, member 2	54407	12	n/a	n/a	n/a	2.038
1101693	ENSG00000180185	57561	FAHD1	fumarylacetoacetate hydrolase domain containing 1	81889	16	n/a	n/a	n/a	2.038
279724247	ENSG00000213713	0	PIGCP1	phosphatidylinositol glycan anchor biosynthesis, class C, pseudogene 1	0	11	n/a	n/a	n/a	2.038
1098853	ENSG00000166582	83613	CENPV	centromere protein V	201161	17	n/a	n/a	n/a	2.038
1087990	ENSG00000070501	5391	POLB	polymerase (DNA directed), beta	5423	8	n/a	n/a	n/a	2.037
1088483	ENSG00000083817	34948	ZNF416	zinc finger protein 416	55659	19	n/a	n/a	n/a	2.035
1088052	ENSG00000072133	27075	RPS6KA6	ribosomal protein S6 kinase, 90kDa, polypeptide 6	27330	X	n/a	n/a	n/a	2.034
279826255	ENSG00000228838	0	RP4-784A16.2	RP4-784A16.2	0	1	n/a	n/a	n/a	2.034
1096799	ENSG00000155304	6742	HSPA13	heat shock protein 70kDa family, member 13	6782	21	n/a	n/a	n/a	2.034
280078084	ENSG00000254944	0	ATP5F1P5	ATP synthase, H+ transporting, mitochondrial Fo complex, subunit B1 pseudogene 5	0	11	n/a	n/a	n/a	2.034
1088773	ENSG00000090686	58406	USP48	ubiquitin specific peptidase 48	84196	1	n/a	n/a	n/a	2.034
280138020	ENSG00000259741	0	AL589988.1	zinc finger MYND domain-containing protein 11 isoform g	0	10	n/a	n/a	n/a	2.033
280074037	ENSG00000254667	1014058	AP000783.1	Uncharacterized protein	100128242	11	n/a	n/a	n/a	2.033
1105732	ENSG00000212719	109648	C17orf51	chromosome 17 open reading frame 51	339263	17	n/a	n/a	n/a	2.033
1094785	ENSG00000139651	93921	ZNF740	zinc finger protein 740	283337	12	n/a	n/a	n/a	2.032
1086917	ENSG00000004700	5933	RECQL	RecQ protein-like (DNA helicase Q1-like)	5965	12	n/a	n/a	n/a	2.032
279923905	ENSG00000237580	0	AC007383.5	AC007383.5	0	2	n/a	n/a	n/a	2.032
1098279	ENSG00000164327	90098	RICTOR	RPTOR independent companion of MTOR, complex 2	253260	5	n/a	n/a	n/a	2.032
1087600	ENSG00000054523	22850	KIF1B	kinesin family member 1B	23095	1	n/a	n/a	n/a	2.032
1090101	ENSG00000105879	55675	CBLL1	Cas-Br-M (murine) ecotropic retroviral transforming sequence-like 1	79872	7	n/a	n/a	n/a	2.032
1088872	ENSG00000093009	8260	CDC45	cell division cycle 45 homolog (S. cerevisiae)	8318	22	n/a	n/a	n/a	2.032
1092792	ENSG00000127081	57986	ZNF484	zinc finger protein 484	83744	9	n/a	n/a	n/a	2.031
280027707	ENSG00000250568	0	RP11-333E13.2	RP11-333E13.2	0	4	n/a	n/a	n/a	2.031
1087714	ENSG00000062370	7727	ZNF285	zinc finger protein 285	7771	19	n/a	n/a	n/a	2.031
1089767	ENSG00000104164	26006	PLDN	pallidin homolog (mouse)	26258	15	n/a	n/a	n/a	2.031
1104693	ENSG00000198700	34994	IPO9	importin 9	55705	1	n/a	n/a	n/a	2.03
279777826	ENSG00000224546	0	EIF4BP3	eukaryotic translation initiation factor 4B pseudogene 3	0	9	n/a	n/a	n/a	2.03
1096983	ENSG00000156959	119574	LHFPL4	lipoma HMGIC fusion partner-like 4	375323	3	n/a	n/a	n/a	2.029
1103603	ENSG00000188641	1794	DPYD	dihydropyrimidine dehydrogenase	1806	1	n/a	n/a	n/a	2.029
280091090	ENSG00000255875	0	CTD-2102P23.1	CTD-2102P23.1	0	19	n/a	n/a	n/a	2.029
279720449	ENSG00000213260	0	YWHAZP5	tyrosine 3-monooxygenase/tryptophan 5-monooxygenase activation protein, zeta pseudogene 5	0	10	n/a	n/a	n/a	2.028
1100324	ENSG00000172687	0	ZNF738	zinc finger protein 738	0	19	n/a	n/a	n/a	2.027
279736941	ENSG00000215102	0	TERF1P4	telomeric repeat binding factor (NIMA-interacting) 1 pseudogene 4	0	X	n/a	n/a	n/a	2.026
1087489	ENSG00000047346	35487	KIAA1370	KIAA1370	56204	15	n/a	n/a	n/a	2.026
1102159	ENSG00000182674	9178	KCNB2	potassium voltage-gated channel, Shab-related subfamily, member 2	9312	8	n/a	n/a	n/a	2.026
1097973	ENSG00000163486	23135	SRGAP2	SLIT-ROBO Rho GTPase activating protein 2	23380	1	n/a	n/a	n/a	2.025
1093949	ENSG00000135250	6693	SRPK2	SRSF protein kinase 2	6733	7	n/a	n/a	n/a	2.025
1103210	ENSG00000186960	122797	C14orf23	chromosome 14 open reading frame 23	387978	14	n/a	n/a	n/a	2.025
279997128	ENSG00000248044	0	CTD-2653M23.2	CTD-2653M23.2	0	5	n/a	n/a	n/a	2.024
1089444	ENSG00000101654	8660	RNMT	RNA (guanine-7-) methyltransferase	8731	18	n/a	n/a	n/a	2.024
279870922	ENSG00000232825	1014812	RP5-896L10.1	RP5-896L10.1	100129620	1	n/a	n/a	n/a	2.024
1094354	ENSG00000137252	3045	HCRTR2	hypocretin (orexin) receptor 2	3062	6	n/a	n/a	n/a	2.024
1096517	ENSG00000152784	36257	PRDM8	PR domain containing 8	56978	4	n/a	n/a	n/a	2.023
1094183	ENSG00000136381	3633	IREB2	iron-responsive element binding protein 2	3658	15	n/a	n/a	n/a	2.022
1099051	ENSG00000167447	34470	SMG8	smg-8 homolog, nonsense mediated mRNA decay factor (C. elegans)	55181	17	n/a	n/a	n/a	2.022
1088475	ENSG00000083642	22802	PDS5B	PDS5, regulator of cohesion maintenance, homolog B (S. cerevisiae)	23047	13	n/a	n/a	n/a	2.022
1090260	ENSG00000106868	41018	SUSD1	sushi domain containing 1	64420	9	n/a	n/a	n/a	2.022
279977138	ENSG00000243637	0	AC019221.4	AC019221.4	0	2	n/a	n/a	n/a	2.022
1103106	ENSG00000186480	3613	INSIG1	insulin induced gene 1	3638	7	n/a	n/a	n/a	2.021
1101719	ENSG00000180340	2519	FZD2	frizzled family receptor 2	2535	17	n/a	n/a	n/a	2.021
1095485	ENSG00000144369	81658	FAM171B	family with sequence similarity 171, member B	165215	2	n/a	n/a	n/a	2.021
280131732	ENSG00000259367	0	RP11-815J21.4	RP11-815J21.4	0	15	n/a	n/a	n/a	2.021
1098628	ENSG00000165733	9646	BMS1	BMS1 homolog, ribosome assembly protein (yeast)	9790	10	n/a	n/a	n/a	2.02
1087411	ENSG00000037749	4213	MFAP3	microfibrillar-associated protein 3	4238	5	n/a	n/a	n/a	2.02
1103832	ENSG00000196152	7590	ZNF79	zinc finger protein 79	7633	9	n/a	n/a	n/a	2.019
279920961	ENSG00000237341	0	SYP-AS1	SYP antisense RNA 1 (non-protein coding)	0	X	n/a	n/a	n/a	2.019
1099024	ENSG00000167291	79052	TBC1D16	TBC1 domain family, member 16	125058	17	n/a	n/a	n/a	2.017
1099788	ENSG00000170448	81067	NFXL1	nuclear transcription factor, X-box binding-like 1	152518	4	n/a	n/a	n/a	2.017
1098477	ENSG00000165119	3170	HNRNPK	heterogeneous nuclear ribonucleoprotein K	3190	9	n/a	n/a	n/a	2.017
1096981	ENSG00000156931	23110	VPS8	vacuolar protein sorting 8 homolog (S. cerevisiae)	23355	3	n/a	n/a	n/a	2.017
1093531	ENSG00000132604	6972	TERF2	telomeric repeat binding factor 2	7014	16	n/a	n/a	n/a	2.017
1088535	ENSG00000085511	4191	MAP3K4	mitogen-activated protein kinase kinase kinase 4	4216	6	n/a	n/a	n/a	2.017
1108720	ENSG00000237187	134217	RP11-65F13.2	RP11-65F13.2	441094	5	n/a	n/a	n/a	2.016
1102992	ENSG00000186073	58730	C15orf41	chromosome 15 open reading frame 41	84529	15	n/a	n/a	n/a	2.016
280033552	ENSG00000251032	0	RP11-483H11.1	RP11-483H11.1	0	5	n/a	n/a	n/a	2.016
1098176	ENSG00000164061	8848	BSN	bassoon (presynaptic cytomatrix protein)	8927	3	n/a	n/a	n/a	2.016
[truncated: 210 more rows]
