# Supplementary material for: Identification of the Molecular Events Involved in the Development of Prefrontal Cortex Through the Analysis of RNA-Seq Data From BrainSpan
Source: ASN Neuro. 2019 Jun 18;11:1759091419854627. doi: 10.1177/1759091419854627 (PMC6582306; doi:10.1177/1759091419854627)
Supplement: Supplemental Material6 - Supplemental material for Identification of the Molecular Events Involved in the Development of Prefrontal Cortex Through the Analysis of RNA-Seq Data From BrainSpan [file Supplemental_Material6.zip › AMY/5/Expression.csv]

279858733	6.4806	8.2536	2.7486
1101114	6.8499	7.5591	3.0412
1094333	4.7980	5.8107	1.1876
1088254	7.8436	8.3242	3.9937
1097980	2.8261	5.1576	0.0512
1098758	4.0925	4.0875	0.5658
1105859	4.4343	5.2286	1.3762
1087476	3.9952	5.0244	1.1053
1098995	7.0123	6.4373	3.3266
279967014	3.7033	3.6123	0.4055
1102803	8.9624	9.3514	5.9067
1106336	3.3877	5.0588	0.9814
1096861	5.2836	4.8152	1.8456
1089788	4.4046	7.2297	2.6352
1091390	3.9725	5.5608	1.6154
1088348	4.6991	5.6611	2.0294
1092124	5.5134	7.2220	3.2427
1090762	4.1428	4.3129	1.1092
1089446	2.3664	4.8357	0.5026
1088168	4.3069	4.4887	1.3494
1095600	4.9154	5.3099	2.0708
1094919	5.4492	5.5469	2.5010
1092850	7.6271	7.9375	4.8407
1089087	4.5047	5.2392	1.9716
279750548	6.3640	5.7507	3.1603
1090276	4.6219	4.9839	1.9115
1091112	8.9027	8.9261	6.0252
1091072	4.4632	5.3821	2.0572
1106520	4.5569	3.1628	0.9961
280041412	4.8241	4.2856	1.7219
1100470	3.9250	5.1230	1.7053
1099413	6.8334	6.3393	3.7689
1090549	5.4162	5.5555	2.6772
1089373	3.7107	2.4696	0.2918
1093389	8.2801	7.4289	5.0664
1092487	7.4611	8.2646	5.0779
279898164	5.8599	6.6705	3.5076
1108232	3.2452	4.9732	1.3655
1091771	5.2585	3.0074	1.3960
1102722	4.1169	4.1773	1.4149
1087539	5.3702	6.1056	3.0155
1103786	5.8560	5.4236	2.9293
280084810	5.6947	5.1344	2.7099
1102349	4.3977	4.7363	1.8683
1106058	5.5969	5.0294	2.6214
1087350	5.0105	5.0890	2.3634
1094739	2.8712	4.0027	0.7506
1101406	2.3929	3.7469	0.3882
1096240	4.2770	4.3087	1.6163
1098246	4.4609	4.0578	1.5862
1090180	1.9130	4.2738	0.4326
1100056	5.9971	6.0836	3.3895
279937843	10.8431	10.5836	8.0683
279709442	1.8302	4.6823	0.6413
1097135	6.0979	6.9007	3.9075
280125486	7.9814	7.4873	5.1513
1105826	7.5725	8.0795	5.2687
1087723	5.7838	6.4951	3.5834
1092534	6.1994	6.0823	3.5874
1091870	4.0328	3.7981	1.3663
1093756	2.6449	2.4401	0.0000
1095340	3.0639	3.4475	0.7162
1100077	8.5135	8.8119	6.1274
1096438	3.9764	4.1898	1.5520
1095237	5.4506	5.1881	2.7944
1096957	2.8232	4.3137	1.0440
1100232	5.0821	5.6253	2.8359
1102471	5.0137	4.5894	2.2855
279812689	5.4228	6.1425	3.2740
1097361	3.6826	3.4540	1.0688
1095381	4.7857	4.7822	2.2861
1101802	6.5147	4.3032	2.9111
279771554	3.4661	3.7240	1.1107
1093584	6.6796	5.6288	3.6764
1090324	4.6954	4.8579	2.3025
279760238	4.5959	5.3713	2.5122
1100106	1.8976	3.8137	0.3896
1099974	5.8212	5.5795	3.2579
1095481	5.1446	6.1541	3.2121
1088243	6.7880	6.7020	4.3186
279862629	3.8563	4.3053	1.6554
1100125	3.9163	4.5430	1.8064
279833393	2.7754	2.8307	0.3849
1099087	3.1700	4.4074	1.3753
1104638	3.7172	3.8403	1.3654
1098358	2.8559	3.3209	0.6820
1100372	5.4990	3.4814	2.0852
279718840	3.9359	3.2163	1.1724
1088252	3.5526	2.7861	0.7694
1099645	5.3606	5.7558	3.1662
1101752	3.7339	3.4578	1.2239
280059868	3.2033	3.4789	0.9726
1088626	2.0858	4.5490	0.9492
279670680	2.1532	2.9021	0.1645
1106436	3.8683	4.5935	1.8692
1088082	8.4898	8.3036	6.0370
1089392	4.7913	4.2501	2.1698
1089807	10.4514	9.8486	7.8187
279772572	1.8986	3.4513	0.3649
1098589	5.7780	4.8273	2.9928
1099495	5.1698	5.8746	3.2134
1101765	5.2687	4.1897	2.4241
279707076	2.9963	3.9439	1.1656
1091406	5.1539	5.8843	3.2153
1104545	9.8599	9.4951	7.3740
280049900	3.2193	3.0298	0.8339
280124391	7.9832	7.6209	5.5380
1098136	4.2089	4.5250	2.1068
1093749	6.4878	4.6992	3.3361
1096868	3.4700	2.8495	0.9039
1093790	6.4792	5.6382	3.8046
1087275	4.4999	4.9325	2.4621
1088513	6.8700	5.9296	4.1463
1088531	6.3125	6.1075	3.9586
1097869	3.9988	4.2301	1.8635
1092047	2.9475	3.8758	1.1628
1103999	4.2602	4.5723	2.1709
1099713	5.1531	5.7886	3.2310
1095294	5.5756	5.4048	3.2552
279864150	3.0877	3.6797	1.1500
1095480	2.8410	4.7793	1.5789
1096061	7.8519	6.9427	5.1690
1094209	4.5235	4.5479	2.3137
1091710	5.2016	5.4152	3.0906
280075036	4.7159	4.8638	2.5743
1090102	3.8778	5.0094	2.2298
1095030	5.8751	6.1931	3.8204
279967198	7.6163	8.0721	5.6338
279853522	3.1465	3.7484	1.2398
1096109	3.4763	3.9997	1.5316
1091042	5.9943	4.6408	3.1112
1091023	7.1385	6.8822	4.8060
1088241	5.6673	5.4612	3.3623
1088506	5.2074	5.4163	3.1145
279891511	4.4958	2.0319	1.0687
1090653	4.8391	3.7267	2.0883
280071565	4.9726	2.2096	1.3971
1095130	2.4852	3.3435	0.7206
1099011	3.9466	3.6643	1.6136
1103864	9.8477	10.3202	7.8937
1100781	4.0687	3.7934	1.7429
1101551	3.8218	4.6789	2.0634
1092372	4.6372	5.2100	2.7437
1086890	2.9510	2.6850	0.6419
1098365	4.4790	4.6689	2.3999
1098680	3.2622	3.8861	1.4055
1103100	6.9998	6.8171	4.7417
1104010	6.0027	6.3036	3.9867
1087356	4.3647	3.8679	1.9521
1093828	3.7831	3.8062	1.6355
1093398	2.8811	4.5162	1.5414
1102888	2.9685	2.9838	0.8231
279809089	4.3140	4.5262	2.2671
1103261	6.1184	5.3647	3.5894
1097091	7.4451	6.6592	4.9072
1096110	3.7029	3.2444	1.3301
1096289	3.8222	3.8859	1.7152
280100965	3.3272	1.4945	0.2721
1097697	6.1749	5.3555	3.6277
279778116	6.4651	6.4142	4.3054
1094485	6.1216	6.2014	4.0303
280012176	3.6417	2.2028	0.7920
1090789	3.6515	2.8755	1.1335
1100711	4.8327	5.2635	2.9190
1095952	5.4571	6.1793	3.6941
1092215	3.9565	3.4918	1.6001
1089482	5.0189	4.2313	2.5071
1092072	4.9536	5.0565	2.8915
1094107	4.1618	4.5421	2.2526
279658302	3.6284	3.1249	1.2779
1097960	3.6256	2.9946	1.2118
279891163	4.6904	4.3797	2.4377
1096999	5.4113	4.6646	2.9424
279720308	6.8652	6.1282	4.4021
1099079	7.1304	6.4987	4.7216
279659240	3.6562	2.9743	1.2226
1099078	10.8284	10.7155	8.6836
1097666	4.3814	4.8959	2.5520
1101636	2.8328	2.0066	0.3363
1090911	4.1506	2.4628	1.2252
1096340	4.5287	3.7902	2.0784
279906666	4.0301	2.6879	1.2789
1100660	4.0445	3.5230	1.7133
1093794	4.6360	3.9667	2.2316
1095448	5.3721	4.8555	3.0557
280072356	3.1950	2.9181	1.0034
1102074	3.1797	4.6087	1.8436
280002940	2.5227	2.6784	0.5504
1087927	5.3198	4.8569	3.0386
1096482	3.8949	3.9112	1.8536
279994444	5.1005	3.9840	2.4980
1102601	4.8858	6.4027	3.6052
279949201	2.9763	3.2349	1.0755
1090200	2.5491	3.3077	0.9078
1087078	3.5548	3.4195	1.4730
1100983	6.8897	7.6803	5.2712
1092216	3.6180	4.0274	1.8134
1099776	2.7079	2.7029	0.7048
1088177	5.5677	4.2372	2.9039
1092891	5.2213	2.7076	1.9664
1091629	4.8073	5.5744	3.1991
1094589	4.3091	4.3271	2.3275
1104110	3.7938	3.3479	1.5869
1106354	3.0058	2.1614	0.6003
1104174	3.6275	4.0196	1.8411
1088279	7.4073	6.9192	5.1811
279963217	6.5207	7.1167	4.8375
1094800	5.6196	6.9207	4.2903
280089664	4.2294	4.3189	2.2948
1092499	4.6686	5.4052	3.0591
279801201	4.1947	3.6004	1.9219
1089821	5.1504	4.9066	3.0566
1096726	5.2301	4.0448	2.6661
1101584	7.6309	6.9092	5.3038
1096392	3.7650	3.3991	1.6231
1091950	4.9827	4.7296	2.8998
279736980	5.4354	5.1279	3.3328
1101179	3.7516	3.0619	1.4586
279865461	4.3154	3.6504	2.0424
280135940	3.9076	3.6562	1.8420
280037494	6.3576	6.2235	4.3529
280077520	3.1173	3.1544	1.2013
1097837	2.8963	3.8013	1.4144
1099580	4.8040	4.8310	2.8834
1103749	3.5288	3.4023	1.5326
1108513	4.4778	2.9948	1.8038
280026738	4.0738	3.8916	2.0520
1095696	3.8698	3.9378	1.9735
279912953	7.3943	7.9259	5.7330
1104280	5.9673	5.9571	4.0352
280031203	3.2762	3.5853	1.5052
1109003	6.0242	5.8978	4.0410
1094823	7.8043	7.8082	5.8929
1105780	2.7948	2.5582	0.7644
1101440	4.5138	3.1739	1.9322
1090098	3.4011	4.3711	1.9754
1096332	4.3372	3.6280	2.0729
1088083	4.4616	4.1429	2.3942
279837964	6.8749	6.2523	4.6594
1108458	4.9094	4.1744	2.6387
1089144	6.1466	5.8038	4.0737
1091311	4.8455	5.3385	3.1921
279872312	5.4557	5.5553	3.6077
279949023	6.3239	6.3284	4.4342
1089703	3.9067	4.7084	2.4193
280135671	3.7999	2.3480	1.1875
1086914	5.9201	6.4516	4.2998
1099817	6.1339	6.5159	4.4438
1096433	4.2130	4.1063	2.2799
1087344	4.5643	4.8621	2.8355
1093903	6.2470	6.9328	4.7139
1095034	3.1760	2.4979	0.9613
1089495	5.7017	7.1490	4.5507
1093750	4.1477	5.1422	2.7730
279851004	3.1153	1.6570	0.5151
1090258	4.3274	4.9887	2.7887
1097281	3.1689	1.9143	0.6756
1095238	3.6109	2.8531	1.3691
1089229	4.3080	3.2457	1.9164
279985917	2.1900	1.5307	0.0000
1094145	4.0721	4.8553	2.6034
1102299	2.9970	2.0001	0.6412
1098144	3.7212	3.8918	1.9493
1090661	7.6881	8.2284	6.1048
1091694	4.8242	4.1346	2.6277
1104060	3.2867	4.6266	2.1070
1102630	7.2337	5.0267	4.2815
1095879	5.5231	6.1366	3.9848
1088125	5.0858	5.2859	3.3419
1091478	5.6709	5.9077	3.9468
1099249	2.9785	3.1770	1.2358
1088537	1.9946	2.8428	0.5786
1099705	8.2605	7.6514	6.1167
280133333	4.2299	4.8307	2.6916
1093913	5.0473	3.6638	2.5169
1104756	4.0098	4.0968	2.2175
1103907	6.5675	6.8043	4.8515
1102477	2.9955	3.8360	1.5846
1091559	5.9095	4.8515	3.5519
1101871	1.9023	4.6332	1.4397
1098341	7.7772	4.8136	4.4683
1107235	5.2811	4.7378	3.1825
1093342	5.7242	4.8229	3.4480
1092323	3.6999	3.4613	1.7551
1101021	2.8603	2.8592	1.0350
1091460	2.4347	2.8844	0.8352
280091968	2.7838	2.7700	0.9532
1105625	4.1128	3.7850	2.1280
279752723	2.8852	2.5364	0.8923
1105342	3.8015	4.1135	2.1399
1087820	4.0208	4.6349	2.5131
279810636	2.9549	1.9994	0.6624
279816800	4.1239	4.7108	2.6090
1093645	3.9309	4.0176	2.1667
1096729	2.4854	1.5805	0.2257
279795715	0.0815	3.7144	0.0913
1092798	3.8264	4.1423	2.1800
279809307	5.3341	5.3285	3.5272
280094138	3.2266	2.3877	1.0034
1105108	4.5200	4.2869	2.6032
1098833	4.7926	5.5143	3.3561
1103393	2.7429	2.2009	0.6787
1094802	3.9818	3.8082	2.1040
1102314	3.3753	3.7381	1.7685
1086952	5.7847	4.7790	3.4937
1095464	3.7767	3.1065	1.6557
280062761	4.9091	4.3888	2.8634
1103107	4.9404	3.2879	2.3321
1088522	4.6961	4.1168	2.6269
279872402	3.9583	3.0171	1.7084
1089327	6.2603	5.4368	4.0701
1090904	3.7118	3.9012	2.0287
1103519	2.9378	2.8057	1.0939
1103335	2.5824	3.1522	1.0903
279760546	4.7915	5.4011	3.3206
1087918	6.1873	4.9977	3.8186
1104810	5.5221	6.3364	4.1574
1093200	5.0600	4.2376	2.8794
1101427	3.9615	4.3983	2.4134
1094067	5.3805	5.8366	3.8422
1102586	4.8353	4.7560	3.0298
1093868	4.3483	4.0550	2.4398
279864446	4.1004	3.8998	2.2395
1087153	3.2670	3.8456	1.7972
1093320	3.5403	4.4528	2.2392
1096577	4.2029	3.1682	1.9284
1088841	4.0363	3.3581	1.9414
1095339	2.9791	3.5148	1.4922
1098308	7.3021	8.6641	6.2296
1103667	1.7421	2.3109	0.2737
1092010	3.0890	2.5899	1.0870
279808690	3.5830	3.7036	1.8929
1103743	7.2954	7.0333	5.4146
279908424	3.3209	3.1275	1.4757
1091636	4.6335	4.1253	2.6319
1097757	3.4114	2.7641	1.3416
279824366	3.0939	2.3776	0.9906
1091820	4.4486	4.4016	2.6813
279792729	4.0951	3.9255	2.2690
1088323	3.6868	2.0259	1.1151
1088932	3.8397	3.5539	1.9581
1101297	6.6112	7.4383	5.2888
280008103	2.9271	3.0414	1.2494
1089719	4.1492	3.6858	2.1828
1103253	2.4080	2.7380	0.8395
1087634	2.9855	3.6576	1.5930
1094162	4.7566	4.6553	2.9781
1099272	4.6925	4.9646	3.1009
279918691	4.5581	4.9261	3.0169
1099615	6.1969	5.2702	4.0114
1089380	2.3445	1.7297	0.3172
1087422	4.5151	5.0754	3.0790
279781493	5.7314	5.7921	4.0459
1091196	2.7684	3.1953	1.2667
1088445	3.6332	3.8213	2.0123
280137526	3.6483	2.0290	1.1238
1087603	2.7730	3.5191	1.4316
279939188	3.3322	2.9743	1.4408
1088966	4.8847	5.4739	3.4669
1088141	3.7619	2.9352	1.6375
1088945	3.6361	3.9461	2.0818
1099689	6.6067	5.7849	4.4875
1104234	3.4281	3.8509	1.9316
1097892	3.2772	3.4900	1.6769
1094449	4.4317	4.5248	2.7716
279886131	5.2605	5.5458	3.6971
279791782	4.3012	3.9783	2.4340
280099096	4.2849	4.5209	2.6977
1099030	4.0322	4.9265	2.7742
1087488	5.2096	5.1427	3.4711
1088557	7.0301	6.3100	4.9650
1094494	3.8987	2.6989	1.5958
1088219	4.3994	4.4745	2.7346
1104807	6.2041	4.8175	3.8090
1086967	4.3860	3.1879	2.0878
1097151	4.6468	4.6598	2.9556
279719558	2.2791	2.4176	0.6508
279887239	1.1311	2.2621	0.0000
1094411	2.0760	1.5232	0.1042
1092100	6.3993	7.0752	5.0441
279478878	4.7521	4.0714	2.7187
1093963	3.6316	2.4597	1.3541
1091644	8.6672	8.0493	6.6686
1090118	3.8126	0.1659	0.3000
279829672	5.2601	5.6948	3.7884
1099693	8.6287	7.6945	6.4735
1088943	3.0784	3.2708	1.4867
1087506	2.8680	3.1009	1.2972
279963155	3.7898	3.9937	2.2050
280104463	2.7585	2.9451	1.1672
1099826	5.5051	4.8119	3.4740
1091784	5.0256	1.3350	1.4963
1090376	4.8779	5.0098	3.2599
1104307	5.3856	3.6049	2.8132
1091912	4.4742	4.1017	2.6059
1089653	5.6859	5.5827	3.9527
1091481	4.4979	4.8546	2.9957
1092784	6.0502	6.4206	4.5554
280060602	3.7132	3.8276	2.0913
1104037	3.4314	2.9593	1.5163
1096338	4.1281	3.9615	2.3660
279854596	4.4998	4.9475	3.0448
1106260	4.6238	4.8867	3.0768
1103467	5.7044	5.1275	3.7383
1103504	3.3162	2.4641	1.2131
280065501	4.3640	3.6865	2.3561
1094115	4.3152	3.7339	2.3594
279725262	3.4862	1.0979	0.6269
1096866	3.4687	2.4381	1.2887
1093274	3.8593	4.3718	2.4509
1101092	7.1024	6.1339	4.9551
1091124	6.4521	6.8673	4.9977
279788518	3.1724	3.5985	1.7251
1087835	4.6460	4.7890	3.0576
280109348	3.1016	2.7856	1.2840
1094243	3.0020	4.3620	2.0232
280078421	4.7132	3.4109	2.4051
1091570	4.5858	4.7409	3.0081
280094821	5.4147	3.2040	2.6548
1097467	3.9523	2.7012	1.6729
1088991	6.4966	6.6375	4.9149
280088647	4.5026	4.2866	2.7427
1091061	3.7813	4.3582	2.4181
1104601	3.5870	3.1227	1.7045
1101971	3.8237	4.0369	2.2806
1095714	4.1192	3.5424	2.1813
280125736	4.1045	2.8860	1.8458
1091652	2.6403	3.3314	1.3365
1088017	5.7111	5.7195	4.0671
1094373	6.5887	6.6031	4.9478
1092852	6.0214	5.8096	4.2692
1091951	5.6233	5.8270	4.0794
280094124	4.0137	3.7687	2.2480
1104708	4.0353	3.9978	2.3735
1093725	4.4577	3.4277	2.2997
1087312	4.0187	4.3290	2.5309
1105039	4.5699	4.7138	2.9998
279836759	3.0446	2.0143	0.8888
280006830	4.4765	4.5481	2.8724
1099300	3.0005	3.5039	1.6132
279955647	3.5550	3.5797	1.9286
280121103	2.6535	2.4352	0.9056
1100938	4.8322	4.5763	3.0666
279902027	2.8570	3.0848	1.3336
1100086	3.5766	3.6563	1.9806
1088111	2.9303	2.9865	1.3235
1096751	3.8836	3.5270	2.0744
1087370	3.6810	2.7872	1.6035
279715976	4.2742	4.1239	2.5691
280056697	2.9377	2.6070	1.1428
1094259	4.1571	3.1479	2.0236
1092386	5.0241	5.3067	3.5367
279947211	4.0058	3.9427	2.3456
279870599	5.2902	5.3430	3.6917
1089098	4.3536	3.4283	2.2673
1096173	4.5988	4.3352	2.8449
279906284	3.7685	3.3833	1.9558
1089768	3.6638	3.9381	2.1810
279904499	3.8385	3.7023	2.1509
1095760	3.1700	2.9422	1.4367
1092530	3.7980	5.0828	2.8223
279809295	2.6536	2.5584	0.9881
279716347	1.9450	1.4446	0.0798
1105955	2.4330	1.3030	0.2536
1087757	4.4252	4.6321	2.9180
279968030	3.4813	2.6885	1.4745
1092813	4.1844	2.8184	1.8912
1098685	4.3949	0.2655	0.7203
1092172	3.7239	3.7362	2.1231
1091654	1.8552	2.6350	0.6385
1090842	3.5075	3.5871	1.9417
1097427	3.1800	2.3625	1.1658
280011422	4.4281	4.7257	2.9723
1088808	3.8045	5.0841	2.8400
279912347	3.9381	3.5062	2.1182
1089325	5.4625	5.2517	3.7533
1098503	3.6860	3.2930	1.8858
1102394	4.1110	4.5170	2.7112
1103877	2.6431	2.4624	0.9501
1096646	3.8673	3.9061	2.2843
279953770	3.2367	3.5501	1.7911
1090620	7.8722	8.1301	6.4002
279869883	3.6128	3.9726	2.1924
279813226	2.6202	1.7314	0.5762
1102876	4.2032	4.7305	2.8674
280012692	3.3201	3.2496	1.6866
279795671	1.7411	2.5808	0.5629
1088442	4.3361	4.6577	2.9026
1086887	1.4375	2.5725	0.4110
1101998	0.8958	2.3663	0.0381
1089638	4.9542	4.1785	2.9737
1095865	4.7671	4.4516	3.0172
279709239	3.2069	2.1139	1.0687
279875484	3.2087	3.8626	1.9443
279869262	3.0830	2.6307	1.2660
1092074	4.1515	3.9768	2.4745
1103528	6.3033	5.8534	4.4894
1087880	3.4237	3.4557	1.8509
1099821	4.1435	3.9740	2.4702
1091670	3.4530	4.2137	2.2450
280039366	2.8105	2.1511	0.8926
1104605	2.3522	2.2644	0.7215
1089993	6.0904	6.5313	4.7245
279666387	3.1018	2.3302	1.1298
1095619	6.1253	4.5268	3.7402
280086044	2.1660	3.0931	1.0447
1093619	5.8613	5.1133	3.9030
1095466	3.0935	1.8950	0.9109
1097682	3.1290	3.4691	1.7173
1088329	6.2212	6.6174	4.8387
1097736	4.8531	4.0959	2.8946
1104880	3.6778	3.1119	1.8157
279986979	3.4051	3.4266	1.8368
279821871	2.8554	2.3628	1.0302
279746167	5.3870	5.4084	3.8204
279794347	1.4894	3.3315	0.8342
279971231	3.1701	3.3702	1.6945
1097575	2.8497	2.7779	1.2392
279822301	3.4883	2.6132	1.4769
1091129	2.4172	3.3689	1.3208
1101101	8.6617	8.5439	7.0306
1100811	5.2896	5.1541	3.6500
1089730	3.9988	3.2597	2.0588
1091432	4.9627	5.2832	3.5541
1099844	2.1308	2.1687	0.5808
1099242	1.7227	3.2157	0.9012
1089450	4.4238	3.5862	2.4378
1089840	3.6254	4.0980	2.2945
1104603	4.1746	4.8686	2.9549
1096545	2.4350	3.2190	1.2607
1088063	4.3343	4.3380	2.7707
1091494	4.8524	5.0122	3.3672
1098582	4.9608	4.5843	3.2078
280098636	3.2057	3.5918	1.8347
1089410	3.5849	4.2162	2.3366
280095127	4.2204	4.5372	2.8155
1091969	3.1240	3.3976	1.6988
1095604	2.0607	3.0453	0.9915
1104829	2.9044	2.0399	0.9118
1095663	3.2261	3.3157	1.7111
1105873	3.8413	3.6411	2.1816
1104591	3.9402	3.5514	2.1876
1087519	5.4862	5.2981	3.8352
279849899	2.3537	1.8777	0.5597
279779144	4.9424	4.1490	2.9903
1095768	3.8034	4.0391	2.3663
1095195	6.0192	5.8798	4.3952
1087892	4.4436	3.5448	2.4399
1090800	4.5247	4.6966	3.0570
1103966	3.1146	3.4950	1.7519
1106065	8.4029	8.5028	6.9009
1088710	6.9196	7.2000	5.5086
1090808	4.1307	4.2680	2.6483
1087962	4.3577	4.6682	2.9623
280096849	6.6721	6.7153	5.1433
1099830	2.9506	3.5282	1.6896
1105842	5.3543	5.1678	3.7116
279925104	3.1849	3.0556	1.5729
1100456	2.9359	2.1444	0.9937
279828969	4.5257	4.7051	3.0710
279727644	4.3915	3.6751	2.4894
1087109	4.2572	4.4385	2.8048
1099446	2.7411	3.2822	1.4691
280124830	3.6660	3.9909	2.2863
1104672	4.3471	4.5964	2.9312
1089188	3.6068	3.2165	1.8720
1087421	4.9548	3.7095	2.7937
1101165	3.4811	3.7988	2.1016
1087523	3.6910	4.2052	2.4100
1096954	3.5667	3.5588	2.0250
1088453	4.6774	4.4654	3.0340
1093173	4.3755	4.0654	2.6843
1104143	3.0783	2.7457	1.3765
1087094	3.7826	3.4914	2.1017
1101869	6.1925	6.2340	4.6783
1095638	5.4239	5.2042	3.7791
279991276	6.6947	3.2884	3.4583
279773016	3.7019	4.0078	2.3225
1094191	5.0853	5.6109	3.8161
279931754	2.7218	3.5638	1.6109
279711713	2.9255	1.0712	0.4671
1103546	2.3308	2.4151	0.8418
280020510	4.3884	4.3661	2.8462
1093592	4.0056	2.0208	1.4825
1097898	3.3882	3.2266	1.7769
1086966	2.8378	3.2005	1.4890
1094965	4.7142	4.2338	2.9444
1095976	3.1012	3.4786	1.7610
279525073	2.9918	3.5356	1.7348
280035763	4.9176	4.5128	3.1866
1092273	0.6055	2.6689	0.1086
1092187	6.7798	6.7200	5.2214
1090462	7.4591	7.5794	5.9910
1104168	6.1863	5.6781	4.4044
1090244	6.3993	6.2662	4.8051
279735887	5.3447	4.9119	3.6014
1091693	3.4213	3.7655	2.0671
1095239	4.0569	4.2202	2.6133
1105662	2.1888	2.2986	0.7187
1089150	2.4858	4.2492	1.8433
1094687	4.2757	3.9527	2.5902
1087769	3.0142	4.0088	1.9880
1096944	3.4410	3.9512	2.1738
1089249	5.0567	5.4624	3.7378
1091998	3.5626	3.0812	1.8005
1088412	2.9934	3.2586	1.6047
1096470	3.4647	3.5992	2.0109
279836135	2.5207	2.1779	0.8290
1090197	3.4751	2.9206	1.6779
1095514	5.3328	3.5827	2.9387
1100798	4.2473	3.0813	2.1458
280089527	3.4798	3.0020	1.7227
1096763	3.4930	3.8566	2.1580
1089465	2.5473	2.6680	1.0914
280100958	5.7411	6.2655	4.4879
1099809	3.4217	2.8617	1.6264
1086926	4.7060	4.9859	3.3317
1100399	3.8836	3.4026	2.1289
1100449	3.7490	4.0707	2.3959
280004885	2.8038	0.7465	0.2624
279869514	4.5158	4.8714	3.1832
1090799	3.6812	1.9703	1.3163
1090672	4.1024	3.2126	2.1493
1094624	3.9263	3.3806	2.1459
1098331	3.7125	1.9392	1.3186
1093789	8.0187	8.5088	6.7565
1088172	1.7503	3.0636	0.8997
1099790	3.3710	3.5054	1.9319
279991298	3.7650	3.6592	2.2068
1098052	3.9281	4.0504	2.4841
1093140	3.5831	4.1097	2.3415
280006586	3.4066	3.1762	1.7867
1093744	4.7978	4.4798	3.1352
1096179	3.3006	3.5414	1.9192
1091530	6.5333	4.9523	4.2410
279896626	5.9248	5.6299	4.2767
280002186	1.4082	1.9049	0.1559
1097683	2.9420	3.0078	1.4743
1100674	2.5161	3.0439	1.2797
1092566	3.4390	3.3775	1.9081
1092191	3.7123	3.2676	1.9899
1107795	2.7153	1.7244	0.7203
1094113	3.4498	3.6497	2.0509
1096781	5.9180	5.8758	4.3982
280124114	2.3939	1.5539	0.4761
279841335	3.1680	0.0800	0.1266
1087853	3.4656	3.2898	1.8815
1103780	4.3522	3.8937	2.6270
1100567	4.7766	3.6966	2.7408
1097350	3.6162	3.5487	2.0873
279863498	5.5226	4.7784	3.6565
1096202	3.9443	2.8591	1.9087
1091430	4.2772	4.2296	2.7606
280100383	2.3171	1.4864	0.4091
1106357	3.4896	3.7836	2.1440
279997246	3.6690	3.4137	2.0495
1098013	3.7835	3.1360	1.9682
1092309	3.2708	2.6826	1.4852
279927600	3.7638	3.6071	2.1941
1100604	3.6783	2.6685	1.6824
1087834	4.4538	5.5416	3.5080
1090217	2.0628	4.1049	1.5942
1104670	4.5350	4.5660	3.0624
279842570	4.0594	3.7771	2.4321
1099890	3.3976	3.7786	2.1034
1093682	3.7152	3.4845	2.1162
280023118	3.1597	3.3706	1.7817
1099758	2.5115	2.5597	1.0523
1101068	4.1138	4.4095	2.7792
1087034	6.6177	5.8350	4.7443
1099921	2.9958	3.4150	1.7235
279739272	2.9284	3.4754	1.7203
1093998	4.0146	4.1045	2.5785
1092633	4.3155	4.3877	2.8707
1088676	4.7828	5.0699	3.4455
1087574	5.7821	6.0350	4.4278
279742864	4.4537	3.6511	2.5718
1093243	3.6880	4.5520	2.6396
280027194	5.0186	4.7398	3.4007
1088064	3.8300	4.6411	2.7577
1093654	2.5511	2.1755	0.8856
1091184	2.3987	2.6024	1.0228
1091434	4.1259	3.7515	2.4615
280087051	2.5991	1.8089	0.7279
1086943	2.7238	2.2401	1.0063
1087446	4.3486	1.6335	1.5160
1099881	5.6763	6.0304	4.3798
1094318	4.2529	5.0057	3.1568
1090306	2.4800	2.7248	1.1301
279827967	3.8845	3.7612	2.3507
1107538	2.8577	3.6933	1.8036
1087761	3.8030	4.5430	2.7012
280018251	4.4857	5.1540	3.3492
1095232	7.0895	5.6744	4.9120
1099466	5.2454	5.4486	3.8775
1091304	7.4359	6.8352	5.6661
280085222	5.4173	5.1429	3.8108
1106454	3.6761	1.5781	1.1581
1096881	5.8770	5.1805	4.0601
280054360	3.4880	3.1019	1.8274
1097668	4.4044	4.1127	2.7912
1087517	3.4214	3.3804	1.9341
1087582	10.0895	10.9988	9.0775
279785060	2.6101	0.9708	0.3243
1092438	4.3777	4.1698	2.8078
1101763	3.3047	3.4293	1.9027
1100140	2.4785	3.2213	1.3860
1095750	2.6131	2.4548	1.0701
1095126	3.0892	2.7210	1.4413
1093604	4.1907	2.3225	1.7930
1101634	4.5191	4.4271	3.0107
279867539	4.2075	3.0442	2.1636
1094626	5.0194	5.3601	3.7279
279855267	1.7224	2.6402	0.7195
1089835	6.1141	2.5590	2.8754
279863693	1.8360	1.0860	0.0000
1102516	3.8462	3.1723	2.0485
1087845	2.8767	3.5137	1.7359
1090378	3.1018	3.4023	1.7942
1097012	1.8588	3.0333	0.9890
1094648	5.0126	6.1408	4.1202
1095582	3.4533	3.7737	2.1570
1099987	3.6078	3.7691	2.2328
1101408	1.7175	2.1518	0.4794
1089619	4.8601	5.0941	3.5222
1104803	4.7561	4.9619	3.4042
279708889	1.3884	1.8213	0.1501
1096302	4.6790	4.7787	3.2760
1101925	3.9453	3.6624	2.3511
1088788	4.1437	4.2379	2.7381
1091973	3.5966	3.7104	2.2014
279842527	3.0988	2.4149	1.3050
280085800	3.6404	0.5409	0.6390
1095141	2.9285	2.6159	1.3210
1104076	2.6272	2.7480	1.2376
1099435	4.1180	3.9730	2.5960
279795258	2.9204	0.0890	0.0562
1094192	4.0324	4.9433	3.0398
1092596	3.3162	3.4844	1.9525
1094008	3.5928	3.5312	2.1146
1088166	2.8780	2.3900	1.1874
1093891	3.1929	3.3891	1.8454
1094451	2.6218	4.3554	2.0434
1105222	3.3925	4.5698	2.5376
1091149	4.7384	4.8454	3.3485
1092498	3.9311	4.2485	2.6466
280058638	2.2958	1.0826	0.2472
1091673	3.5598	3.5764	2.1275
279695820	1.8155	1.7495	0.3425
1094387	2.0030	3.2386	1.1808
1101314	2.9894	2.3963	1.2529
1096481	4.1398	3.3267	2.2943
280057052	3.2399	2.9780	1.6703
1096041	3.4579	3.4083	1.9945
1099708	2.5356	1.7068	0.6830
279880241	5.4674	7.5737	5.0824
280130542	2.5234	1.3977	0.5227
1095334	1.7879	1.5428	0.2280
1103701	3.6009	3.5324	2.1295
1090627	4.8578	4.4609	3.2253
1094007	5.1222	5.5032	3.8807
1092267	3.3398	2.6838	1.5825
1093149	7.0312	7.6136	5.8945
1096222	5.1712	0.5613	1.4390
1095649	5.2206	4.6117	3.4893
1103535	4.2578	4.0807	2.7430
279742577	5.4326	5.5453	4.0631
1103601	5.7207	5.5201	4.1963
1105909	2.4420	2.1609	0.8782
1090580	6.0168	5.4685	4.3197
1090406	5.1072	4.8486	3.5565
1087293	4.4093	4.1515	2.8599
279996668	3.4408	3.9391	2.2704
1097728	4.9552	5.3813	3.7497
279746719	3.8191	3.4214	2.2021
1087695	3.1605	4.2442	2.2856
280011335	2.4610	1.9062	0.7674
1089272	5.8877	7.0897	5.0732
279942507	2.1348	1.7562	0.5302
279799552	2.2619	1.7557	0.5938
279994002	4.9275	5.7658	3.9317
1100709	2.9642	2.8454	1.4900
1093759	3.4870	2.7527	1.7057
279932098	1.6199	2.5321	0.6622
1099889	6.0705	6.2833	4.7632
280094664	3.1762	0.6121	0.4809
279997043	2.8472	3.3314	1.6765
1094539	1.7331	3.1834	1.0456
1094094	4.8180	4.9022	3.4482
1096640	4.4632	2.4873	2.0634
279822895	2.4577	1.4303	0.5331
1087971	3.9006	3.8192	2.4499
1101724	4.0845	4.2515	2.7581
1103725	2.4527	2.5821	1.1081
1098239	3.3557	3.2743	1.9056
1089763	3.7781	1.7037	1.3321
279484207	5.5396	6.4684	4.5953
1088095	2.8703	4.1680	2.1106
1095776	2.9588	2.5811	1.3618
1096298	3.6935	2.0944	1.4858
1099671	4.5496	4.2864	3.0107
1087201	2.5198	2.4380	1.0717
1087163	2.3627	1.7081	0.6285
1089826	3.7805	3.5507	2.2597
280021880	3.5616	2.5115	1.6308
279868131	0.7318	2.2902	0.1054
1096824	2.7993	2.8277	1.4086
1098193	6.0818	5.9542	4.6138
1108963	2.4519	1.1791	0.4123
1103158	6.1216	3.6659	3.4914
1089778	3.1391	3.3429	1.8393
1104758	1.2972	2.5189	0.5067
1104153	2.9655	3.1630	1.6637
280096044	4.7649	4.5039	3.2349
1103560	2.3123	3.0169	1.2657
1095626	3.2256	4.6031	2.5165
279798449	1.0972	1.6984	0.0000
280014944	0.6609	2.1970	0.0314
1088314	1.9320	1.9614	0.5495
1090813	5.0328	5.5760	3.9078
1089606	5.3292	5.7067	4.1218
1088889	5.0291	5.0204	3.6287
1094741	3.5525	4.4363	2.5986
1086881	4.9514	5.1842	3.6721
1089734	4.1719	3.6115	2.4963
1091426	3.7695	3.6573	2.3185
1096822	2.8147	3.0680	1.5467
1094448	3.5368	3.4987	2.1231
279721201	3.5686	4.1757	2.4775
1088205	5.7729	5.1063	4.0460
280073014	5.5100	5.4028	4.0666
1095683	3.1796	3.2440	1.8232
280115574	4.4470	4.1688	2.9196
1091176	2.6345	2.6690	1.2635
1087226	5.8691	5.8450	4.4700
1093720	2.6063	2.4450	1.1388
279846638	2.6115	1.9987	0.9188
1099733	3.8986	4.1283	2.6273
1096823	3.1352	3.6911	2.0275
1095804	5.4431	5.2409	3.9566
1091193	4.8896	5.0163	3.5681
279821900	2.5157	2.2233	0.9848
1106130	3.1552	2.1471	1.2666
280080717	2.5155	1.8152	0.7808
1091918	2.5747	4.7949	2.3006
1104030	3.6114	3.5458	2.1952
1088297	4.5236	3.6897	2.7252
1090972	3.0536	2.7926	1.5419
1093924	3.9534	5.6751	3.4339
279965886	3.3789	3.3675	1.9931
1093233	6.1176	5.7136	4.5356
279941988	3.2043	3.1258	1.7851
1103825	2.7372	3.7574	1.8677
1088344	7.1550	7.5905	5.9934
279865740	3.9001	3.1114	2.1268
279742433	2.3576	2.1232	0.8617
1096573	5.0053	1.6024	1.9256
1095475	3.3498	2.7415	1.6688
1092668	4.7414	4.9254	3.4576
1102737	3.6615	3.2715	2.0922
279668186	2.7473	0.0000	0.0000
1093632	2.8393	2.9406	1.5167
1090436	3.8893	4.0256	2.5849
279891806	2.1336	2.3212	0.8550
1102723	3.8329	4.7373	2.9131
279750791	1.9537	1.5891	0.4000
1092009	3.5710	3.5169	2.1728
1089805	4.4821	4.1175	2.9291
279759839	2.4885	0.8333	0.2915
1098343	3.7943	3.1239	2.0899
1095038	2.9517	2.3645	1.2897
1089547	2.0170	1.7715	0.5259
1087313	3.9149	3.8415	2.5111
1104733	3.5879	0.7508	0.8024
279365955	3.4206	2.7784	1.7329
1095909	0.9160	2.0615	0.1223
1093450	4.4393	3.6659	2.6861
1097848	2.8129	3.0052	1.5427
279825207	3.9960	4.6631	2.9635
1096519	6.0532	6.2360	4.7786
1092041	6.9148	6.6121	5.3992
1097445	4.2833	3.1198	2.3374
279789445	2.9848	2.5839	1.4205
1100110	2.8338	2.2124	1.1594
1088261	2.3222	2.9592	1.2773
1093392	3.5955	3.2269	2.0479
279802830	3.3011	4.0816	2.3280
1095401	3.3086	4.0471	2.3147
280097524	4.6937	2.8484	2.4084
279499361	7.0590	7.1379	5.7361
1092278	3.3151	3.6859	2.1385
1087066	3.1522	1.2767	0.8531
1090726	4.8654	4.7317	3.4373
1095341	1.9428	2.4717	0.8460
1099914	1.9244	3.5861	1.3947
279827598	2.8999	2.6024	1.3909
1095753	4.1731	3.5737	2.5133
1096309	2.6730	2.6051	1.2795
1090880	3.3627	3.6112	2.1274
279850307	2.3085	2.4559	1.0227
1090667	4.7629	5.1965	3.6206
1096059	1.6454	2.7767	0.8524
1093964	5.7576	6.3382	4.6904
279787481	2.7882	3.2223	1.6477
279948187	2.8784	3.1844	1.6740
1101317	3.9097	3.8864	2.5408
1099923	7.0746	5.7341	5.0479
1098196	3.3613	2.5926	1.6208
1091792	5.7944	6.2046	4.6435
279738854	2.4848	2.6084	1.1909
1096848	4.0895	4.6484	3.0136
1087755	2.9110	3.0745	1.6378
1101842	2.9977	2.3976	1.3442
279848640	2.2667	2.0884	0.8245
1092526	5.5963	4.4509	3.6716
1091805	3.7602	4.9435	3.0000
1087851	4.1314	4.2195	2.8239
1092794	2.9070	3.3250	1.7645
1088463	3.7254	3.6317	2.3271
1097298	6.2608	5.7051	4.6318
1090576	3.9692	4.4499	2.8590
1091718	3.7949	3.5774	2.3360
280070774	3.9788	3.2239	2.2516
1094716	4.3284	2.8747	2.2518
279594179	3.3382	2.4726	1.5559
279926471	4.7401	5.1669	3.6040
1100235	3.2044	3.8813	2.1937
1093261	3.8327	3.7344	2.4355
279793944	3.1143	0.7677	0.5929
279852262	3.1190	2.2038	1.3139
1100611	3.3060	0.2990	0.4554
1094240	3.0548	2.9888	1.6750
280096483	2.9655	3.5078	1.8901
1098064	3.6310	3.3250	2.1317
1090586	3.7157	3.5643	2.2949
1088144	4.7611	5.4548	3.7631
1105422	2.5057	2.4880	1.1520
1101242	3.7070	4.3217	2.6696
1095161	2.8037	2.0250	1.0699
1090903	2.9388	1.8066	1.0285
1095202	5.4412	4.6725	3.7127
1103284	3.2225	2.7394	1.6375
1092265	4.1136	3.5519	2.4908
1095780	4.2587	4.5310	3.0530
1102110	4.6452	4.9110	3.4364
1093357	4.6822	3.8099	2.9049
1096690	8.7782	7.6121	6.8541
1102229	5.4464	5.2693	4.0175
279918364	3.9859	4.1656	2.7356
1090634	4.1567	3.9285	2.7033
1106008	7.5415	6.9665	5.9148
1100304	3.0449	3.6797	2.0233
1097454	5.4796	5.4172	4.1102
1095612	3.6920	3.1709	2.0941
1101185	3.3977	3.3399	2.0316
1102158	5.1216	5.2579	3.8532
279996562	3.6539	4.3824	2.6823
1096673	4.9202	4.5798	3.4149
1091756	3.4560	3.8761	2.3312
1108677	3.4417	2.2599	1.5161
1087449	4.7988	6.4549	4.2923
1091637	5.3319	4.0235	3.3433
279729781	3.0797	2.4931	1.4522
1104355	7.3060	6.4907	5.5643
1101725	4.6790	5.6091	3.8107
1104046	3.9115	3.5508	2.3980
280019538	2.3114	2.0161	0.8307
280097769	1.3866	2.5589	0.6401
1103973	4.5086	4.3324	3.0881
1103862	3.7417	3.9515	2.5148
1099117	2.3618	2.4218	1.0611
1100627	5.8414	6.4383	4.8091
1092184	4.5041	4.9312	3.3871
1091336	4.2916	3.9376	2.7841
279983921	2.5381	2.3599	1.1186
1091490	2.0762	2.5428	0.9793
1090317	5.0677	4.9537	3.6809
1087544	3.4012	2.5313	1.6368
1098749	4.4998	3.3484	2.5956
1097924	4.8224	4.9439	3.5547
280118505	6.0132	5.4996	4.4280
1087552	2.0838	1.6935	0.5608
1100479	2.2343	3.0936	1.3362
1090242	3.4121	2.8177	1.7876
279704374	2.7608	2.6575	1.3821
1089623	4.6885	4.7327	3.3838
279879685	3.5430	3.9028	2.3965
280013619	4.4577	3.7563	2.7808
1095013	3.1442	2.6959	1.5950
279816322	2.5306	1.6817	0.7811
1091653	4.5901	4.4706	3.2055
1091577	2.8171	2.6721	1.4197
1093496	4.4314	3.9566	2.8701
1087973	7.4256	8.6689	6.7239
1089187	3.5839	3.5215	2.2295
279717040	2.7540	2.6556	1.3817
1088068	3.6531	3.8539	2.4304
1100486	3.6979	4.4836	2.7685
1095240	4.5528	4.3879	3.1486
1091985	3.5294	2.9754	1.9310
1088251	4.3883	4.4046	3.0750
279484141	2.9349	3.0322	1.6624
1094249	4.0586	1.1524	1.2845
1091259	4.1973	4.1959	2.8758
280081040	2.1813	2.2696	0.9053
1098240	3.0794	2.9766	1.7086
1091473	4.6372	3.6096	2.8045
1093044	5.8101	6.0476	4.6100
1103836	3.0759	1.7900	1.1141
1087393	4.1087	3.7690	2.6206
1098260	3.1093	3.7883	2.1311
1108874	3.8048	4.2477	2.7087
1102901	4.0472	4.3482	2.8804
1092001	3.3774	5.0625	2.9067
1105141	3.9487	2.5763	1.9495
1095538	4.7406	4.5694	3.3423
1089281	4.1884	3.8710	2.7173
280069987	1.9821	1.7582	0.5578
1102634	1.9655	2.9990	1.1701
279881131	2.0238	2.2008	0.8003
1094882	3.6644	3.2991	2.1700
1095085	3.7368	4.9307	3.0225
1092023	5.0428	5.2342	3.8273
279657784	1.6841	1.5092	0.2858
1087139	0.7927	2.3452	0.2588
1094197	5.4998	5.8816	4.3809
1101673	3.8243	3.3576	2.2812
1088181	2.5718	2.3955	1.1745
1091143	4.4433	4.3604	3.0933
1103586	5.5921	4.0629	3.5190
279740217	4.3623	2.1225	1.9341
279986517	3.1760	2.9943	1.7772
1088258	4.6279	4.8168	3.4145
1091021	3.2891	3.3770	2.0259
279770492	3.9808	3.8455	2.6063
279745209	2.0786	1.2161	0.3407
279781113	1.0592	3.1456	0.7966
1094207	3.7609	4.1265	2.6381
1092650	4.5852	4.9604	3.4675
1095247	4.7112	4.8490	3.4751
1092427	7.0452	6.8157	5.6256
279745716	3.2986	3.3020	1.9969
1098221	3.3540	3.3501	2.0487
280133414	2.5974	2.3512	1.1724
1099872	2.6197	3.4156	1.7170
1107938	1.9295	1.6916	0.5120
1089758	3.5783	2.8447	1.9130
1097667	4.2377	2.9329	2.2871
1098718	4.1895	5.1834	3.3884
1104302	1.8650	1.1032	0.1862
1090564	4.5945	3.5501	2.7746
1106308	5.4711	5.7646	4.3213
1105120	3.6721	7.3870	4.2331
279906433	2.6725	1.8939	0.9868
1101352	4.2902	4.2241	2.9611
280063541	3.7486	3.9489	2.5529
1098151	2.4004	2.1673	0.9889
1091083	2.7547	3.0908	1.6283
1087349	5.4221	4.7774	3.8058
1102223	4.4322	5.3085	3.5764
1090872	3.1895	3.0568	1.8299
279978671	2.6337	2.2464	1.1480
279725809	3.1541	2.5347	1.5524
279888123	2.9428	2.8974	1.6283
1099339	2.9365	2.9557	1.6545
1095080	3.4485	2.7953	1.8304
1099039	4.5142	3.8967	2.9140
1090373	2.7103	0.6693	0.3986
1095658	2.7004	4.2825	2.2005
1103291	2.5103	2.7100	1.3204
1089466	2.2677	3.7507	1.7210
1088066	2.9799	2.7467	1.5751
280017746	3.8484	3.8212	2.5467
279753437	3.0824	3.1528	1.8297
1092585	2.7100	2.5941	1.3642
1090805	2.5538	3.1056	1.5419
1099771	1.9896	1.1184	0.2663
1088240	3.3535	2.5350	1.6573
1093613	3.4492	3.0938	1.9850
1106728	2.2184	2.5332	1.0895
280110981	3.1700	3.3146	1.9565
279747005	2.3045	2.2727	1.0030
1100530	4.8090	4.4539	3.3460
1108954	3.9857	4.3170	2.8665
279843720	1.1898	1.5275	0.0741
1102783	3.7686	3.2905	2.2451
280003187	1.6471	3.0971	1.0878
280126702	5.0138	5.0126	3.7290
1087443	3.9691	2.9485	2.1759
280123593	2.7993	0.7716	0.5032
1100570	3.8298	4.4635	2.8645
1094358	4.2684	4.9769	3.3407
1103011	3.2603	2.9895	1.8444
1104681	3.6675	3.9892	2.5481
1095933	2.9751	2.5385	1.4769
1096967	2.3365	2.8216	1.2992
1088704	5.3994	3.9256	3.3830
279820645	3.3964	4.4811	2.6594
1097312	4.1140	4.5495	3.0525
1109082	3.4970	1.0450	0.9925
1104036	2.1757	1.2678	0.4438
1093376	4.6434	4.1304	3.1090
1087351	2.9965	3.5796	2.0101
1093162	3.8362	3.0325	2.1568
1103889	3.1255	3.0624	1.8164
1097000	3.9175	3.4122	2.3877
1089815	3.5645	3.5391	2.2747
1090423	5.4421	5.9841	4.4364
280064751	2.9555	3.2836	1.8430
280126794	4.1793	3.6432	2.6354
1109016	4.2102	3.8742	2.7665
1092426	4.1938	3.4780	2.5605
1097165	5.3869	4.7004	3.7682
1100082	2.0665	3.0749	1.2954
279979009	3.0027	3.2114	1.8326
280119798	4.3675	4.2563	3.0375
1091285	5.2000	5.2127	3.9322
1090912	2.8824	2.1675	1.2509
1089290	4.0048	4.3179	2.8886
1089511	1.5210	2.3486	0.6621
1094269	2.9022	3.2274	1.7924
1096118	6.8483	6.1257	5.2157
279719789	3.7302	3.6297	2.4087
1093959	4.4325	4.8548	3.3725
1088941	3.9679	4.1289	2.7774
1103147	2.2708	1.8091	0.7692
1086954	4.2546	4.2038	2.9586
280130146	4.2970	5.0488	3.4023
1088467	3.9505	4.2430	2.8270
1091859	2.9962	3.2641	1.8604
1102452	1.4522	2.2538	0.5835
1087244	5.6704	5.4179	4.2748
1090823	4.8314	3.9081	3.1015
1087625	4.9265	4.8802	3.6351
279807154	1.0782	1.4578	0.0000
279845739	3.8756	3.9565	2.6489
1091255	6.0940	6.0457	4.8029
1088892	3.5757	3.8086	2.4252
1090248	4.5369	3.9841	2.9948
1088542	4.2619	4.5059	3.1183
1092423	3.5139	3.1304	2.0566
1095206	1.6553	3.7576	1.4410
1090151	4.2488	3.2755	2.4971
1094297	3.6555	3.9297	2.5277
280011091	4.4731	3.5853	2.7644
1087872	5.3576	4.7821	3.8052
1091837	3.9494	3.2378	2.3291
1095253	4.7654	4.7392	3.4880
1094698	3.0133	2.8788	1.6817
1095660	4.0354	4.1512	2.8313
1091089	3.1857	2.8445	1.7533
279738082	2.8122	3.3520	1.8205
1092869	3.4619	2.4579	1.6985
1095711	2.8206	3.9233	2.1107
1089659	4.7756	5.1082	3.6808
1091228	2.3275	2.2815	1.0436
1096559	1.6108	2.4067	0.7481
1098428	7.1377	6.8864	5.7516
1088290	2.4746	1.8655	0.9097
1104091	3.1295	2.8225	1.7161
1091243	3.7244	2.6813	1.9437
1099467	2.7809	2.6416	1.4524
1092540	3.4157	3.2975	2.0990
1095916	3.8554	3.6822	2.5115
1105569	4.1610	2.6217	2.1342
1098831	6.6483	6.2165	5.1760
1105372	3.0662	2.9719	1.7629
1095336	1.1562	1.9445	0.2942
1092493	3.2453	3.2081	1.9708
1095367	4.1944	4.5071	3.0952
1090982	3.2077	3.0519	1.8746
1099154	3.7737	4.6313	2.9473
1088309	3.9826	3.7282	2.6002
280068291	0.5488	2.2498	0.1444
1092932	4.0817	3.7236	2.6482
1095603	4.5943	4.6348	3.3602
1095980	2.9365	2.7968	1.6124
279897217	1.8401	4.2329	1.7830
1101194	2.2678	1.2960	0.5284
279933989	2.9231	1.3363	0.8764
1091261	3.1206	4.1178	2.3662
279885834	3.4694	2.5731	1.7684
1101263	1.5918	2.2434	0.6652
1095207	1.4637	1.9097	0.4344
1091749	8.0328	9.1234	7.3262
279814212	4.0370	5.0450	3.2895
1091330	3.8119	3.2406	2.2762
1100960	4.1405	3.3241	2.4823
279908499	2.6645	2.6480	1.4063
279922054	2.2674	2.3778	1.0729
1106456	2.0363	1.5897	0.5635
1104621	4.4488	4.3495	3.1498
279809762	2.0250	2.7449	1.1359
1100410	5.5578	3.7348	3.3976
1097471	4.9810	4.7195	3.6017
279998646	2.7598	3.2941	1.7784
1096377	1.6556	2.7573	0.9582
1101049	5.4686	5.1331	4.0528
1088583	4.2457	4.2042	2.9775
279503493	3.5993	3.7302	2.4175
1098930	6.9733	6.5428	5.5116
1102511	3.4123	2.8731	1.8967
1093977	5.6954	6.0962	4.6500
1097186	5.7078	2.9873	3.1020
279783269	3.1587	3.5837	2.1261
1097181	3.4582	2.9425	1.9554
280009091	2.0488	1.3321	0.4458
1103460	5.1305	5.2773	3.9593
1087770	2.2525	2.0645	0.9144
280101670	2.5930	2.4007	1.2531
1091442	2.8175	1.8516	1.0910
1096805	3.3241	3.3710	2.1040
1094013	3.2920	2.9027	1.8541
1095262	3.3585	2.8826	1.8775
280022205	2.2047	1.9541	0.8368
1094871	3.3506	3.5529	2.2094
1098746	5.1522	4.9755	3.8216
1097191	4.3325	4.0797	2.9640
1090601	2.4917	2.4877	1.2477
1100316	6.5136	5.9576	4.9941
1095807	2.8224	3.0748	1.7076
279749351	4.2756	4.8292	3.3114
280026341	3.2479	2.9457	1.8558
1090384	5.0847	5.4640	4.0335
279813770	3.0014	2.3352	1.4275
1091492	5.5572	3.2018	3.1393
1099042	2.3986	1.7873	0.8528
1095377	3.3708	2.7825	1.8367
1096903	1.9584	2.1680	0.8233
279958369	2.5451	1.9741	1.0197
1094341	2.9172	2.8789	1.6584
1101070	4.2373	4.6744	3.2162
1095628	3.3509	2.1776	1.5247
1098520	1.9437	2.5384	1.0016
1088486	2.6719	2.2931	1.2433
1105897	5.9884	7.4014	5.4560
1087513	3.1728	3.1139	1.9045
279946493	3.6615	4.1498	2.6668
280094044	1.6344	2.2381	0.6976
1102116	2.3465	2.6169	1.2432
1094521	4.8657	4.6157	3.5027
1099458	5.0360	4.4322	3.4964
1086873	4.1248	3.9067	2.7781
1096566	6.1404	6.1930	4.9291
279878780	3.8386	0.9076	1.1355
1089090	7.7115	8.0359	6.6367
1090417	4.7343	4.0553	3.1579
1104484	3.9098	3.7985	2.6177
1100080	4.0491	3.7045	2.6410
1101367	2.8433	2.3140	1.3437
1097074	2.3502	0.8977	0.3897
1089540	2.7852	1.3755	0.8466
1094851	3.0771	3.1189	1.8649
1104706	5.4419	5.8996	4.4382
280052765	3.4388	0.4264	0.7006
279908224	3.2150	3.4247	2.0885
1095520	3.8787	3.5653	2.4907
1088225	2.9089	3.5577	2.0025
1094964	5.3235	3.4905	3.1775
280125593	4.0451	5.2515	3.4189
1088274	3.1412	3.3706	2.0266
1097391	3.5072	3.6525	2.3507
1087605	6.7725	5.8794	5.0969
1087883	4.4106	3.7671	2.8599
279812651	3.3633	2.5441	1.7253
1087855	3.5678	3.6731	2.3924
1108426	4.8563	4.9210	3.6609
1087138	5.1542	2.9149	2.8068
1096787	7.6127	8.2258	6.6917
279770404	2.5452	1.7989	0.9447
1103912	3.1125	3.1933	1.9262
280090448	2.2804	1.3361	0.5816
1094283	2.5560	2.8939	1.4988
1089442	3.0822	3.6995	2.1649
279838077	4.2498	3.9542	2.8765
280073228	6.5060	6.4281	5.2422
1091153	4.0101	4.6481	3.1049
1103024	5.0023	4.1854	3.3699
1098522	1.1748	2.2348	0.4809
279847785	3.3184	3.4741	2.1723
1087537	3.3824	3.1931	2.0642
1089795	2.0192	1.9392	0.7560
1091423	3.8380	4.2051	2.7983
280115044	2.3481	2.0551	0.9788
1093601	4.9636	4.7107	3.6147
280085877	3.0800	2.8677	1.7516
1090733	4.7589	3.9120	3.1133
279825030	5.2371	3.8829	3.3379
1089191	2.7266	2.5916	1.4374
1096785	4.2056	4.2074	2.9848
279823953	3.6411	3.9567	2.5775
1098958	5.5628	5.9617	4.5413
1087521	5.3702	3.1065	3.0177
279874539	4.9146	3.6759	3.0748
1092879	4.9979	4.0118	3.2850
280014291	1.3297	1.2974	0.0941
279862132	3.1288	3.7548	2.2224
1104658	2.5634	2.7013	1.4131
279952855	3.1896	2.9812	1.8662
1104094	2.5159	1.5594	0.8191
1088826	5.9183	5.8492	4.6652
279959976	2.9375	2.8071	1.6540
1094270	2.3412	1.8913	0.8992
279799736	2.6824	1.1581	0.7032
1097876	3.6924	3.8578	2.5582
1089024	5.6094	6.4321	4.8040
1089603	3.9819	4.5261	3.0374
1087258	6.5548	3.9816	4.0521
280009923	3.5223	3.2886	2.1901
279720430	1.7988	1.4413	0.4049
280104782	6.5575	5.4628	4.7953
1100759	3.3637	3.1276	2.0317
1087573	2.9307	2.3335	1.4182
1093607	5.0616	4.9686	3.8020
1097679	2.9101	3.3014	1.8932
280136794	2.5419	1.9032	1.0100
1103323	4.8785	4.4105	3.4325
280127236	2.1700	2.1465	0.9467
1090895	5.7795	6.5321	4.9449
1090349	4.7323	4.4413	3.3761
1095368	6.2987	7.0230	5.4506
279889391	2.9565	1.8459	1.1912
279909111	2.1274	1.6294	0.6686
1095556	6.5117	6.9417	5.5175
1090946	5.6272	3.9702	3.5906
1092519	4.2328	4.6260	3.2214
279996040	5.6737	5.9340	4.5967
1097192	2.3070	2.5044	1.1986
1088638	2.4620	2.5083	1.2782
280135851	1.8631	1.4564	0.4531
1101364	3.1153	2.0388	1.3707
279877052	3.1027	3.3226	2.0066
1092110	3.0650	3.0615	1.8573
1109077	4.3201	4.1830	3.0457
1101514	3.5964	4.8120	2.9987
1092950	4.0719	3.8478	2.7547
1096103	4.4719	4.7403	3.4015
279817459	1.8165	1.8257	0.6177
1094459	5.8747	5.8816	4.6749
279659723	2.6091	2.8917	1.5482
1098095	0.5471	2.1891	0.1660
280106287	5.2350	4.8448	3.8381
1094236	4.0403	4.1585	2.8980
1098091	1.1769	2.3934	0.5841
1098318	2.6913	1.0379	0.6635
1088530	3.8558	3.8040	2.6288
1086938	3.0396	4.1879	2.4128
280012539	1.2702	1.9149	0.3920
1097999	5.4255	4.5781	3.8018
1091249	4.2805	3.5964	2.7387
1100277	2.7052	2.3335	1.3199
1100838	3.5832	4.6451	2.9148
1106004	6.7068	6.3328	5.3206
1095837	4.1842	3.9897	2.8879
1097740	3.5680	2.2052	1.6878
1087097	6.7212	6.5550	5.4396
1096472	2.0345	2.6268	1.1325
279725210	7.4649	6.4095	5.7391
1093854	3.8364	3.3833	2.4121
1094924	2.8645	2.9175	1.6933
1100689	3.4953	3.5036	2.3019
279887489	5.6545	5.1849	4.2227
1090445	3.7474	4.2176	2.7865
280123201	2.2700	2.3554	1.1169
279901599	2.0442	0.7368	0.1964
1093373	3.7579	3.9664	2.6681
1090933	6.6887	5.5555	4.9285
1104625	4.6560	4.1482	3.2085
1098276	3.4173	3.5463	2.2885
279750101	3.7771	0.0000	0.6953
280101585	3.4221	3.3976	2.2175
1098766	3.1450	3.0611	1.9112
1105213	2.7865	2.7329	1.5679
1104630	2.3486	2.7908	1.3782
280111468	3.3159	3.3603	2.1469
1094126	3.1137	3.4799	2.1067
1093293	3.3540	3.4389	2.2063
1087615	4.8664	4.8281	3.6573
1098323	3.3607	1.5810	1.2817
1099287	4.4774	4.7238	3.4122
1089252	3.3216	2.9631	1.9540
1090429	6.0466	6.5727	5.1223
1099486	2.6050	2.6829	1.4571
1093083	5.6787	4.2889	3.7973
1097147	4.9174	4.2679	3.4063
1104523	4.5554	4.5803	3.3816
1088844	4.4846	4.5810	3.3466
1101502	1.3727	3.1263	1.0636
279929436	3.1086	2.5694	1.6532
1098080	3.2705	3.3578	2.1290
1092630	5.1317	5.0484	3.9055
1106351	3.6864	3.9509	2.6343
1090717	4.9725	5.8737	4.2389
1102610	4.0807	4.0079	2.8607
1097747	3.1988	3.0707	1.9517
279883929	3.4861	4.3961	2.7583
1100296	3.8413	4.2675	2.8717
1088037	3.4588	3.6247	2.3590
1098507	3.6844	3.2779	2.2992
279810529	3.1411	3.6041	2.1907
1104537	2.7113	2.3713	1.3595
1088444	4.3126	3.1077	2.5284
279729788	4.7532	4.8351	3.6131
279707713	2.3618	0.0000	0.0000
1098907	1.5473	2.4236	0.8051
1096423	5.8178	5.6962	4.5772
279760049	6.6576	7.0508	5.6753
1094528	6.0782	6.5120	5.1163
1087719	3.2890	3.5809	2.2561
1097372	3.1120	2.3008	1.5282
1103817	2.0592	1.4871	0.5952
1098485	4.2334	4.4864	3.1821
1097727	3.7173	4.3791	2.8713
1087158	4.5690	2.8622	2.5387
1103947	2.6050	2.4253	1.3384
1091785	3.2223	2.8064	1.8378
1102289	5.2656	5.4476	4.1800
1103913	5.1239	4.7656	3.7685
1094372	2.9439	2.9475	1.7696
1100904	6.4052	6.5809	5.3173
1103967	3.0774	3.5552	2.1406
279800572	2.5705	3.0664	1.6429
1088646	2.3297	3.8294	1.9041
1103161	2.3825	2.3173	1.1748
1091984	5.3540	4.0937	3.5496
1096381	2.7256	2.8308	1.6041
279728552	3.8745	4.3080	2.9174
1089690	4.5967	4.7255	3.4881
1099378	3.0325	3.0736	1.8801
1099482	2.6692	2.6042	1.4639
1104737	3.5948	4.2115	2.7304
279734033	1.7899	2.0933	0.7697
1092067	4.3525	4.1454	3.0780
1092045	0.9566	2.2410	0.4282
1088933	3.4488	3.3285	2.2191
1087653	2.3077	2.5346	1.2521
1090257	3.7493	3.2958	2.3535
1089060	4.0310	2.2742	1.9836
1092140	3.8713	4.0529	2.7946
279661914	1.7069	1.4459	0.4093
1094827	3.0642	2.9228	1.8268
280020553	5.5153	6.7608	4.9717
1088188	2.2238	2.2586	1.0750
1093869	5.7595	7.1889	5.3082
1091734	2.2625	2.3548	1.1428
280115438	6.2235	6.2454	5.0686
1094500	3.2853	2.9899	1.9718
1089697	2.7133	2.3453	1.3638
1088356	5.7743	5.6496	4.5467
1094654	3.6246	1.9906	1.6423
279975668	3.2287	3.4474	2.1730
1098784	4.4806	5.0202	3.5859
1096038	2.1053	4.0320	1.9042
1096330	2.7496	2.5743	1.4978
1089384	1.9095	2.5196	1.0504
1087217	4.9699	4.8499	3.7459
1098283	3.7969	3.3818	2.4257
1104245	2.2765	1.8565	0.9034
279984276	4.8241	5.2441	3.8710
1103842	1.9904	2.0883	0.8764
279883044	3.6063	4.3998	2.8407
1100160	3.5348	3.0095	2.1098
1104179	2.5855	3.1880	1.7244
1096664	2.6421	1.3801	0.8489
1093314	7.1217	7.1645	5.9810
1091182	3.9890	3.6420	2.6535
1093782	4.9560	5.3586	3.9953
279794601	5.5524	6.0774	4.6536
1088026	5.6214	4.8907	4.0949
1091508	3.7860	3.4794	2.4722
1097073	2.4429	2.0960	1.1090
1103830	2.3554	2.5979	1.3163
1094307	4.0040	4.0840	2.8842
1109145	4.4272	4.7188	3.4132
1089806	2.0147	1.8132	0.7547
1091779	3.4197	3.9505	2.5263
279968284	2.4595	1.4390	0.7925
1091268	0.8674	2.4776	0.5160
1099104	4.6213	4.6373	3.4729
1093692	3.8907	3.6069	2.5925
1094889	3.7260	4.2128	2.8139
1088840	2.0159	2.2603	0.9829
1097236	2.0687	2.6774	1.2178
279866978	3.4622	3.3138	2.2332
1103093	3.1073	2.8051	1.8022
279881530	1.7058	1.6182	0.5083
1088288	4.9303	4.4164	3.5199
279896540	1.1491	1.4706	0.1569
1105813	3.9728	3.9673	2.8171
1098342	3.2357	4.0176	2.4741
1100127	1.1138	2.7747	0.7919
279749514	3.0230	3.1190	1.9189
1090155	2.4957	3.5930	1.8922
1088562	4.2049	3.8992	2.9002
1092904	4.4549	2.4063	2.2790
279719216	2.1131	2.0336	0.9218
279833400	3.2200	2.5143	1.7161
1096371	3.5366	4.1115	2.6735
279897800	2.6461	3.0079	1.6773
1105803	4.2283	4.8876	3.4091
1104252	2.9758	3.0428	1.8610
279873829	4.1240	4.0983	2.9631
280039340	3.4669	2.6790	1.9256
280128568	3.2716	3.2198	2.0988
1102355	2.8779	2.7782	1.6812
1089449	4.0253	3.0881	2.4100
1103958	4.0715	4.4359	3.1073
1091070	3.8811	3.9685	2.7788
1087107	5.2685	5.1679	4.0723
279790476	3.6908	3.5409	2.4703
1094432	3.9861	4.9168	3.3060
1090921	3.2686	1.1624	1.0701
1105017	3.1676	2.9439	1.9109
1089398	6.0792	6.4179	5.1037
1091194	4.6055	4.7426	3.5303
1108172	1.7524	1.4504	0.4579
1094437	3.5204	0.9964	1.1151
1090463	3.3628	3.5207	2.2985
1099897	4.4025	3.3434	2.7310
1087595	3.3539	3.3679	2.2195
280091140	2.3177	1.7240	0.8796
1098902	1.1036	1.3197	0.0707
1087173	3.7394	3.6310	2.5445
279909794	3.6174	1.0727	1.2047
1096124	4.9213	4.1855	3.4132
279728879	2.0549	2.0526	0.9139
279886983	3.7434	3.8715	2.6678
1091216	3.9581	4.4846	3.0819
1100970	3.4980	3.2336	2.2267
1103583	2.4794	2.8678	1.5351
1091397	3.6898	3.5905	2.5016
1097382	3.0543	2.5700	1.6739
1104755	5.1630	5.0306	3.9586
1095272	3.6367	3.5701	2.4653
1098026	3.7016	2.5133	1.9695
1087636	3.7631	3.2581	2.3739
279585862	2.9448	3.3004	1.9860
279885911	2.8709	3.1021	1.8502
1095250	3.2494	2.5087	1.7427
1097335	5.0207	4.2085	3.4785
1096986	1.2436	2.2894	0.6305
1097737	4.9795	3.9126	3.3106
1090864	1.6730	2.3114	0.8569
1098544	3.4288	3.7845	2.4718
1093365	6.1327	6.0800	4.9716
1088464	2.3823	2.2528	1.1829
1099408	3.1314	2.9492	1.9057
1087790	3.6410	3.5403	2.4562
1102479	1.7778	2.0066	0.7579
1092907	5.9607	4.3536	4.0229
1105825	1.6536	3.0034	1.1946
279989799	2.8285	3.0434	1.8025
1087721	3.6991	4.0834	2.7582
1088791	1.8236	2.2899	0.9240
1107037	3.1967	2.8555	1.8934
1097677	3.4207	3.2354	2.1956
279869170	4.0836	2.5020	2.1605
1101180	2.6448	2.8622	1.6215
1104612	2.1268	2.2370	1.0500
1102305	3.7023	2.7237	2.0816
1088106	3.4612	3.8591	2.5292
1098453	4.7513	3.4454	2.9675
279950811	1.7707	1.0418	0.2757
280048619	3.2158	2.9760	1.9655
1095642	4.5856	3.6753	3.0003
1105691	3.0987	0.7781	0.8084
1094891	2.8669	3.7424	2.1755
1100362	3.0947	3.8831	2.3601
1090301	3.7597	3.7257	2.6139
279903559	2.3026	1.8734	0.9595
1103727	4.7798	5.3227	3.9232
1098824	3.9868	3.4891	2.6099
1096233	2.7996	2.0663	1.3053
1091109	3.9148	2.5247	2.0929
1092831	5.2606	5.7002	4.3536
1104679	3.3405	1.7348	1.4111
279807120	3.0137	0.6336	0.6973
1088785	3.9829	3.8197	2.7751
1089580	4.6166	4.5008	3.4325
1088311	3.4262	3.8661	2.5208
1096845	4.3305	4.3399	3.2102
279746815	3.4557	3.7659	2.4860
1088393	3.3135	3.4716	2.2681
1089998	3.7716	3.9524	2.7376
279663146	2.5224	0.0000	0.1368
1101650	5.1942	4.4694	3.7077
280137089	2.1613	1.8052	0.8592
279668934	5.4272	6.4554	4.8178
1094413	2.8602	2.9966	1.8051
1090380	3.7261	3.5071	2.4940
1093413	3.0334	2.8708	1.8298
1089153	2.6605	1.7204	1.0682
279928564	1.7663	2.6678	1.0951
1094127	2.5472	3.7466	2.0251
1095825	2.0815	2.3977	1.1181
280086664	2.6810	2.1577	1.2985
1091394	2.4325	1.3357	0.7638
1095293	2.8439	2.2798	1.4419
1099795	3.2438	2.7953	1.8997
1094822	2.6507	4.0136	2.2133
1094124	4.1035	3.0778	2.4725
1101158	1.7346	2.0890	0.7937
279263307	1.7566	2.3075	0.9140
280085622	1.7695	2.2124	0.8730
1098908	4.6341	4.5793	3.4889
1094047	5.7216	5.7854	4.6358
1098003	3.0533	3.1437	1.9809
1101441	2.3179	2.0486	1.0662
1107128	4.8286	4.8358	3.7155
1103756	3.2798	3.0145	2.0310
1092237	2.4977	2.7029	1.4842
1088164	4.3346	3.7512	2.9278
1098217	2.8370	2.6764	1.6418
1096256	4.6615	4.7448	3.5884
1094368	1.5009	2.5668	0.9196
1087569	2.4353	1.8804	1.0440
1102642	2.3557	1.4220	0.7752
1090209	5.7923	5.4560	4.5112
1093999	4.1380	4.0763	2.9944
1096691	3.3582	2.8490	1.9912
280002995	4.5017	4.1405	3.2091
1100577	4.7324	5.1198	3.8150
279976282	6.7087	7.3289	5.9077
1100123	2.4627	2.1339	1.1876
1098242	3.2028	3.4262	2.2040
1089534	5.7862	5.5892	4.5773
280116923	2.6071	2.0541	1.2204
1095777	4.3114	3.6859	2.8887
279873407	3.1336	3.9998	2.4570
279748917	4.1992	3.0877	2.5345
1098539	1.8640	2.0446	0.8454
1093503	4.0347	3.8911	2.8540
279893673	1.8371	2.2723	0.9459
1099318	2.0158	2.7508	1.2750
1094982	4.1241	3.8361	2.8724
1089261	2.8192	2.9848	1.7946
1089330	3.3807	3.7720	2.4693
1103534	3.3114	3.6310	2.3648
1089452	3.4731	3.8874	2.5740
1089395	4.2710	4.3918	3.2261
1089567	3.6609	4.3062	2.8784
1097589	2.3647	3.6433	1.8989
1096311	3.4937	3.5844	2.4351
1097049	4.2449	1.7510	1.8948
1091441	1.8075	1.0505	0.3264
279827284	2.1109	2.1996	1.0529
1098702	3.2971	3.3516	2.2228
1102979	1.7696	2.0989	0.8331
280119635	4.3891	3.5758	2.8814
1095686	5.1469	4.4528	3.6993
1088298	7.5985	7.5729	6.4860
1090748	2.3154	2.1607	1.1386
1086962	4.4400	4.5105	3.3760
1092814	3.5001	3.7561	2.5289
1094463	3.5358	3.6138	2.4758
280004085	5.5039	5.9266	4.6164
1087362	3.3025	2.9008	2.0029
1103886	3.9501	3.9176	2.8353
1087787	5.1063	5.9527	4.4314
280094167	1.4395	0.7564	0.0000
1094024	3.5093	3.5027	2.4083
1098603	1.8104	3.2476	1.4317
1096890	2.3001	1.3694	0.7377
1090465	3.8858	4.5652	3.1285
1104361	2.6250	1.0832	0.7573
1090543	4.0391	4.1342	2.9899
279928115	3.2914	3.2948	2.1965
1091639	1.9356	1.4243	0.5839
1093666	3.9578	4.0715	2.9188
279884280	5.4365	5.8805	4.5629
1087763	4.9129	4.4534	3.5878
1089121	4.5565	4.2309	3.2985
1099596	0.5695	1.6985	0.0392
1104639	1.3574	1.7801	0.4740
279994149	6.3568	5.7368	4.9523
1102275	2.7080	3.5282	2.0244
1105195	4.2278	4.2470	3.1438
1088367	2.4311	2.3432	1.2937
279908463	3.5000	3.8738	2.5943
279809971	5.5800	5.9374	4.6663
1098689	3.1782	3.4608	2.2277
1090574	3.3915	2.9326	2.0705
1096906	4.9702	5.2840	4.0357
1101494	2.5238	3.1355	1.7384
279817250	3.5052	3.9072	2.6149
279730133	1.8180	1.6578	0.6469
1087456	2.2260	2.5212	1.2826
1087857	2.8171	3.3304	1.9828
1105695	2.7109	2.9863	1.7579
1096072	3.1166	2.8635	1.8994
1096223	2.9418	2.6806	1.7207
1087887	3.4924	3.8639	2.5877
1104318	2.2313	1.8085	0.9296
1105870	4.0935	4.1951	3.0548
279911161	3.3556	2.7035	1.9401
1089624	3.9536	5.0696	3.4223
1089225	2.1308	2.3529	1.1525
280038346	2.8050	2.0476	1.3376
279935123	2.1773	0.0000	0.0000
1108581	3.1381	3.3671	2.1645
279911991	1.6154	1.9365	0.6885
1087667	2.9299	3.1983	1.9774
1088854	1.9246	2.6084	1.1802
279802059	0.8061	2.4661	0.5501
279857068	1.7341	1.7240	0.6431
1095501	5.1836	6.5156	4.7639
1101426	3.7961	3.7978	2.7117
1090150	0.6913	1.9435	0.2324
279787594	3.9367	4.0995	2.9331
279898400	7.2251	7.0236	6.0398
280066108	1.8399	1.1634	0.4175
1094788	2.8996	2.6790	1.7052
1091511	3.3472	4.0874	2.6334
279798617	1.8400	1.8660	0.7693
1091217	4.0871	3.8493	2.8853
1090556	3.8171	3.9931	2.8225
279724872	5.3476	5.4770	4.3298
1108342	2.4636	2.2109	1.2552
1098114	3.0918	2.8923	1.9100
280130432	4.3580	4.3153	3.2547
1089265	3.5194	3.8212	2.5891
1092092	3.8770	3.4874	2.6011
279722696	1.8570	2.5495	1.1229
1105037	2.1731	1.1908	0.6018
279780486	2.5577	3.7284	2.0632
1102850	3.0323	2.3241	1.5984
1094365	9.5030	9.3666	8.3553
1104070	2.4234	2.0254	1.1454
1088692	3.1130	2.7957	1.8759
1094983	4.6794	4.7572	3.6400
1093197	2.1224	2.1571	1.0614
1091082	2.4058	1.6796	0.9647
280096273	6.9151	5.7374	5.2483
1093275	3.3687	3.6073	2.4107
280060410	1.3181	1.5344	0.3494
1092456	3.2114	3.4426	2.2501
1103276	4.0005	3.3363	2.5925
1092594	4.5043	3.9482	3.1513
1094117	4.9452	5.0682	3.9319
1096590	5.2257	5.7045	4.3905
1096728	1.5404	2.0874	0.7395
1096480	4.0497	4.5079	3.2045
1088521	2.7701	2.7244	1.6729
1109034	6.8737	6.9247	5.8250
1088174	3.7174	3.4723	2.5208
1099880	4.1203	3.6581	2.8154
1096567	3.2255	2.7055	1.8921
279776278	6.6008	6.3236	5.3895
279917869	4.4126	4.5456	3.4067
1096914	3.0571	3.1879	2.0506
1101115	3.1132	4.3061	2.6381
1098779	4.1640	3.2087	2.6153
1100590	3.5836	2.9732	2.2075
279775188	2.4116	2.2919	1.2816
1090538	3.1276	3.2444	2.1161
1093540	4.3981	5.6341	3.9464
1103881	3.1755	0.7621	0.9004
1094647	5.3470	4.7768	3.9936
1091378	3.1020	2.8592	1.9124
1102282	7.1000	6.9183	5.9415
279789438	1.6660	0.8464	0.1886
1087437	3.7138	3.4184	2.4991
279976115	1.3482	1.3515	0.2829
1101754	4.4757	4.1993	3.2708
1093181	3.6038	2.9545	2.2127
1095702	3.4869	1.4008	1.3774
1092885	3.5256	3.4483	2.4206
1088798	3.3078	2.8291	2.0022
1088659	1.2609	1.5403	0.3344
1097304	2.9523	2.7937	1.8068
1088189	3.1438	3.1483	2.0802
1090806	2.7352	3.1278	1.8660
1097047	3.1409	3.1318	2.0708
1091014	2.0772	2.1475	1.0470
1104493	3.7925	4.3350	2.9987
279859969	3.8429	2.9972	2.3553
1107319	2.7110	2.3652	1.4736
1096621	6.0558	5.2209	4.5741
279845515	2.5816	3.0366	1.7454
1091872	3.1577	2.5989	1.8147
1105883	3.9852	4.6989	3.2786
1094651	4.3533	4.7540	3.4904
1098338	2.5383	0.6411	0.5265
1104044	3.9297	3.6004	2.7020
1100790	9.4930	9.8781	8.6234
1096360	2.3967	1.6592	0.9658
279780341	2.4513	2.8981	1.6126
1091095	2.6036	2.8814	1.6811
1087452	2.1974	2.4309	1.2528
1099804	4.1612	2.4233	2.2318
1096704	4.8619	4.3392	3.5401
279861153	1.7045	0.9555	0.2696
1093954	4.8515	4.0881	3.4097
280013648	1.8105	1.2916	0.4911
1090752	1.4898	3.0997	1.2348
1103376	2.8818	3.3857	2.0739
1106415	2.1529	1.4445	0.7394
1101402	2.8303	0.3849	0.5485
1094443	2.2316	2.0022	1.0581
1095808	2.1154	1.3183	0.6581
1098423	4.0077	3.9520	2.9211
1091429	2.2769	2.3217	1.2410
1094314	3.4174	3.4174	2.3596
1089289	3.2597	2.7484	1.9464
1093063	3.5096	4.3574	2.8765
1091286	3.6655	2.4476	1.9997
1090149	4.8467	4.6369	3.6850
1088510	4.8277	4.2942	3.5043
279931135	2.6049	2.3115	1.4021
1099045	2.1632	2.3897	1.2203
1094997	2.4428	2.5421	1.4372
1095585	1.8977	1.4256	0.6065
1098471	3.8684	3.6219	2.6901
279786996	2.1851	1.1512	0.6136
1089438	3.5349	3.3704	2.3986
1088722	3.4895	3.4033	2.3923
1104577	2.0838	2.0019	0.9888
1091861	1.8826	1.8109	0.7933
1093100	6.3718	5.6528	4.9592
279715661	1.0861	1.3338	0.1572
1101315	4.9176	4.9592	3.8857
1090067	2.6226	2.5978	1.5576
1089201	2.7868	2.2805	1.4811
1094274	3.4144	3.5733	2.4416
1093180	3.3908	2.6907	1.9886
1088058	3.3845	2.4719	1.8764
280069994	3.2449	2.5712	1.8564
1102149	4.1423	5.0727	3.5560
279755593	1.1452	0.9574	0.0000
1102401	1.0341	2.6927	0.8126
1098449	3.9265	3.6370	2.7309
1104751	4.3297	4.1476	3.1880
1088891	3.3390	3.7928	2.5155
1089393	5.8231	4.1934	3.9578
280024333	3.0667	3.0289	1.9976
1087788	4.7206	5.1390	3.8796
1103414	3.0339	1.7190	1.3264
1091131	3.3584	3.2943	2.2768
279899195	1.9201	1.6224	0.7222
1095031	4.6709	5.1103	3.8416
1087398	3.6477	3.5862	2.5682
1093907	5.2563	5.1296	4.1442
280094268	4.7324	5.5756	4.1054
1096989	2.7431	2.9324	1.7892
1090932	2.5527	2.8106	1.6332
1106283	5.1537	4.4006	3.7289
1096098	4.8883	5.2795	4.0357
279806882	1.6586	0.9094	0.2359
279943327	0.5047	1.5910	0.0000
1090958	3.7723	3.6592	2.6680
1096395	2.3567	2.0499	1.1556
279992307	1.2893	2.3923	0.7937
1100891	1.9603	2.3385	1.1029
1093804	4.1936	3.4133	2.7572
279784326	5.9153	6.3238	5.0734
280053492	4.4013	4.0857	3.1979
1089477	3.2517	5.1791	3.1699
1092976	3.4884	2.4012	1.8995
1091905	3.8644	4.5847	3.1796
1103568	1.7053	1.4996	0.5576
1087591	5.0308	5.2593	4.1004
1092157	2.3488	2.6532	1.4563
1096019	3.6256	2.2034	1.8698
279882690	3.3288	3.5842	2.4132
1108161	6.1146	6.4806	5.2543
1105626	3.7953	4.3259	3.0173
280013748	1.6830	1.6070	0.6018
1095590	2.6076	1.4161	0.9688
1100566	1.9492	2.6423	1.2528
1100719	4.3779	4.7785	3.5353
280013984	4.4553	5.3452	3.8578
1092672	3.0726	2.8008	1.8943
1100849	4.4121	3.1470	2.7372
1097962	3.7530	3.3524	2.5107
1103856	2.8812	2.7460	1.7717
279924289	1.9329	1.8971	0.8736
1102841	2.4638	0.4942	0.4379
280042389	9.2497	5.7200	6.4443
1087967	2.7835	2.9244	1.8135
1090295	3.2090	2.8006	1.9644
1100782	2.0593	2.7717	1.3751
1088045	3.2763	1.6671	1.4317
1101268	4.5544	3.7430	3.1088
1090807	1.8053	2.7107	1.2184
1087402	2.8581	2.8958	1.8374
1105174	2.6785	2.2868	1.4431
1098878	4.1977	4.0930	3.1060
279476140	7.2900	6.8670	6.0392
279914856	2.9988	1.6358	1.2780
1089595	3.6207	3.3510	2.4467
1090844	4.5631	4.6477	3.5665
279731422	1.9973	2.6367	1.2785
1101790	1.7770	2.0022	0.8512
1108786	1.4571	2.9175	1.1490
1090999	3.3605	3.4900	2.3872
280134255	3.8466	3.8022	2.7866
279772783	4.0193	4.4923	3.2181
1086988	2.6669	2.9686	1.7806
1104739	3.2188	2.7818	1.9635
1091867	3.5454	3.1860	2.3290
1104011	2.5970	2.1806	1.3524
1096079	4.4816	4.1727	3.2908
1105122	2.2948	3.8401	2.0318
1103852	3.9703	3.8420	2.8705
1090182	2.7861	2.1942	1.4548
1094603	4.2557	3.8318	3.0084
1100801	4.0435	4.2026	3.0882
1090560	4.4430	3.2412	2.8073
1105816	2.8296	3.3037	2.0319
1087372	3.2798	3.1578	2.1841
1089532	3.6041	4.2133	2.8749
280085671	3.4568	3.9996	2.6953
1086999	2.1623	0.7668	0.4317
1098029	3.5339	3.4756	2.4723
1099998	2.8835	2.9606	1.8902
279722866	4.4270	3.7784	3.0712
1101499	6.2093	5.9850	5.0658
1100224	2.5564	2.5526	1.5232
1087754	1.3085	1.5721	0.4091
1091412	3.8312	4.2371	3.0030
1104547	3.9833	4.4030	3.1624
1099609	0.7371	1.8146	0.2454
1093075	5.4900	5.0002	4.2148
279715389	2.0743	1.5982	0.8060
279889309	0.6978	1.3626	0.0000
1088179	3.0038	2.3428	1.6432
1088946	5.6676	5.7886	4.6981
1088187	6.5421	6.3116	5.3969
1096625	4.1584	4.1530	3.1266
1087485	2.3234	2.0353	1.1505
1096864	3.5952	3.0666	2.3021
279776566	2.3567	2.7461	1.5227
1090309	3.4574	1.9290	1.6646
1093787	4.4557	4.8165	3.6089
1101693	3.3639	3.7596	2.5346
279724247	3.5994	3.0343	2.2898
1098853	5.3274	6.0337	4.6535
1087990	3.3970	3.6330	2.4884
1088483	2.2730	2.2246	1.2237
1088052	2.0699	1.4048	0.7128
279826255	2.5369	2.3105	1.3992
1096799	4.9380	4.9496	3.9193
280078084	1.9106	1.6635	0.7627
1088773	3.2735	2.9528	2.0891
280138020	6.1710	5.1561	4.6397
280074037	0.6376	2.5400	0.5654
1105732	3.0891	2.0409	1.5417
1094785	3.0758	3.3183	2.1739
1086917	2.7751	3.4811	2.1050
279923905	3.7789	3.2181	2.4754
1098279	2.0824	2.0268	1.0316
1087600	5.6745	5.2698	4.4493
1090101	2.9912	3.3286	2.1369
1088872	0.7444	1.8243	0.2617
1092792	2.6474	2.4015	1.5019
280027707	6.6138	6.9091	5.7395
1087714	2.1693	2.1403	1.1328
1089767	4.4024	4.6242	3.4914
1104693	3.9573	4.0933	3.0037
279777826	3.6322	4.0282	2.8089
1096983	3.6170	2.4325	2.0038
1103603	1.7086	1.4691	0.5682
280091090	4.3183	4.4655	3.3712
279720449	3.0302	2.8920	1.9413
1100324	2.0967	3.2615	1.6598
279736941	2.7367	2.4891	1.5940
1087489	2.9868	3.9513	2.4504
1102159	2.0035	0.8081	0.3874
1097973	4.5826	4.0503	3.2983
1093949	4.6589	4.3314	3.4773
1103210	2.6856	3.2824	1.9661
279997128	2.3969	1.9585	1.1603
1089444	4.0620	3.6196	2.8235
279870922	2.0507	1.3156	0.6660
1094354	1.8821	0.9850	0.4166
1096517	4.3772	2.9505	2.6472
1094183	3.3162	3.1126	2.1985
1099051	3.3280	3.4073	2.3518
1088475	3.2849	2.5484	1.9009
1090260	2.3176	2.7130	1.4996
279977138	3.3599	1.9209	1.6249
1103106	4.3079	4.7681	3.5227
1101719	2.7929	5.1845	2.9734
1095485	5.2402	6.3212	4.7658
280131732	1.9386	0.7653	0.3372
1098628	3.3442	3.4000	2.3577
1087411	3.6175	3.3860	2.4876
1103832	1.9687	1.6311	0.7865
279920961	5.0203	2.1030	2.5483
1099024	3.4659	3.1862	2.3135
1099788	2.0693	2.0850	1.0648
1098477	5.8635	6.4579	5.1484
1096981	2.8539	2.9708	1.9001
1093531	4.7024	4.7307	3.7046
1088535	2.7184	2.2603	1.4774
1108720	4.2767	4.2421	3.2475
1102992	2.1780	3.2324	1.6938
280033552	1.8280	1.9217	0.8635
1098176	3.2434	2.3353	1.7781
1094628	1.4072	2.2730	0.8292
