# Supplementary material for: Identification of the Molecular Events Involved in the Development of Prefrontal Cortex Through the Analysis of RNA-Seq Data From BrainSpan
Source: ASN Neuro. 2019 Jun 18;11:1759091419854627. doi: 10.1177/1759091419854627 (PMC6582306; doi:10.1177/1759091419854627)
Supplement: Supplemental Material6 - Supplemental material for Identification of the Molecular Events Involved in the Development of Prefrontal Cortex Through the Analysis of RNA-Seq Data From BrainSpan [file Supplemental_Material6.zip › AMY/6/AMY-BPs-6.xlsx]

## Sheet: Sheet1
Sublist	Category	Term	RT	Genes	Count	%	P-Value	Benjamini
	GOTERM_BP_DIRECT	SRP-dependent cotranslational protein targeting to membrane	RT		65	6.2	3.2e-60	1.2e-56
	GOTERM_BP_DIRECT	viral transcription	RT		65	6.2	5.2e-53	9.2e-50
	GOTERM_BP_DIRECT	nuclear-transcribed mRNA catabolic process, nonsense-mediated decay	RT		66	6.3	4.3e-52	5.1e-49
	GOTERM_BP_DIRECT	translational initiation	RT		69	6.6	9.3e-51	8.3e-48
	GOTERM_BP_DIRECT	translation	RT		75	7.2	6e-36	4.3e-33
	GOTERM_BP_DIRECT	rRNA processing	RT		67	6.4	1.1e-33	6.3e-31
	GOTERM_BP_DIRECT	extracellular matrix organization	RT		46	4.4	9.5e-18	4.8e-15
	GOTERM_BP_DIRECT	angiogenesis	RT		47	4.5	4.4e-16	2e-13
	GOTERM_BP_DIRECT	response to hypoxia	RT		35	3.3	1e-11	4.1e-09
	GOTERM_BP_DIRECT	leukocyte migration	RT		27	2.6	5.1e-10	1.8e-07
	GOTERM_BP_DIRECT	positive regulation of angiogenesis	RT		26	2.5	7.1e-10	2.3e-07
	GOTERM_BP_DIRECT	oxygen transport	RT		10	1	9.5e-09	2.8e-06
	GOTERM_BP_DIRECT	cytoplasmic translation	RT		12	1.1	1.5e-08	4.1e-06
	GOTERM_BP_DIRECT	platelet degranulation	RT		22	2.1	5.3e-08	1.4e-05
	GOTERM_BP_DIRECT	inflammatory response	RT		47	4.5	6.1e-08	1.5e-05
	GOTERM_BP_DIRECT	cell adhesion	RT		53	5.1	8.2e-08	1.8e-05
	GOTERM_BP_DIRECT	interferon-gamma-mediated signaling pathway	RT		18	1.7	8.4e-08	1.8e-05
	GOTERM_BP_DIRECT	cellular response to hypoxia	RT		20	1.9	3.7e-07	7.4e-05
	GOTERM_BP_DIRECT	antigen processing and presentation	RT		15	1.4	5.2e-07	9.7e-05
	GOTERM_BP_DIRECT	cell-cell adhesion	RT		36	3.4	5.4e-07	9.6e-05
	GOTERM_BP_DIRECT	negative regulation of apoptotic process	RT		50	4.8	8.9e-07	0.00015
	GOTERM_BP_DIRECT	immune response	RT		47	4.5	1.3e-06	0.00021
	GOTERM_BP_DIRECT	negative regulation of cell proliferation	RT		45	4.3	1.4e-06	0.00022
	GOTERM_BP_DIRECT	cellular response to hormone stimulus	RT		13	1.2	2e-06	0.00029
	GOTERM_BP_DIRECT	ribosomal small subunit assembly	RT		9	0.9	2.2e-06	0.00032
	GOTERM_BP_DIRECT	response to wounding	RT		15	1.4	3e-06	0.00041
	GOTERM_BP_DIRECT	vasculogenesis	RT		14	1.3	4e-06	0.00053
	GOTERM_BP_DIRECT	response to drug	RT		36	3.4	7.6e-06	0.00097
	GOTERM_BP_DIRECT	positive regulation of cell migration	RT		26	2.5	9.1e-06	0.0011
	GOTERM_BP_DIRECT	regulation of cell proliferation	RT		26	2.5	1e-05	0.0012
	GOTERM_BP_DIRECT	response to lipopolysaccharide	RT		24	2.3	1.2e-05	0.0014
	GOTERM_BP_DIRECT	aging	RT		24	2.3	1.3e-05	0.0015
	GOTERM_BP_DIRECT	positive regulation of apoptotic process	RT		35	3.3	1.4e-05	0.0015
	GOTERM_BP_DIRECT	transforming growth factor beta receptor signaling pathway	RT		17	1.6	1.7e-05	0.0018
	GOTERM_BP_DIRECT	cellular response to extracellular stimulus	RT		8	0.8	1.8e-05	0.0019
	GOTERM_BP_DIRECT	type I interferon signaling pathway	RT		14	1.3	1.9e-05	0.0019
	GOTERM_BP_DIRECT	regulation of immune response	RT		24	2.3	4.6e-05	0.0044
	GOTERM_BP_DIRECT	chemotaxis	RT		19	1.8	5.3e-05	0.005
	GOTERM_BP_DIRECT	ribosomal large subunit assembly	RT		8	0.8	5.9e-05	0.0053
	GOTERM_BP_DIRECT	positive regulation of cellular component movement	RT		6	0.6	7.4e-05	0.0065
	GOTERM_BP_DIRECT	liver regeneration	RT		9	0.9	8e-05	0.0069
	GOTERM_BP_DIRECT	positive regulation of cell proliferation	RT		45	4.3	8.2e-05	0.007
	GOTERM_BP_DIRECT	positive regulation of gene expression	RT		30	2.9	9.2e-05	0.0076
	GOTERM_BP_DIRECT	ribosomal small subunit biogenesis	RT		7	0.7	9.5e-05	0.0077
	GOTERM_BP_DIRECT	positive regulation of transcription, DNA-templated	RT		48	4.6	0.00011	0.0083
	GOTERM_BP_DIRECT	immunoglobulin mediated immune response	RT		6	0.6	0.00013	0.0099
	GOTERM_BP_DIRECT	antigen processing and presentation of peptide or polysaccharide antigen via MHC class II	RT		7	0.7	0.00014	0.011
	GOTERM_BP_DIRECT	negative regulation of endopeptidase activity	RT		18	1.7	0.00016	0.012
	GOTERM_BP_DIRECT	erythrocyte differentiation	RT		10	1	0.00016	0.012
	GOTERM_BP_DIRECT	cellular response to transforming growth factor beta stimulus	RT		11	1.1	0.00017	0.012
	GOTERM_BP_DIRECT	positive regulation of endothelial cell proliferation	RT		13	1.2	0.00019	0.013
	GOTERM_BP_DIRECT	negative regulation of cysteine-type endopeptidase activity involved in apoptotic process	RT		13	1.2	0.00019	0.013
	GOTERM_BP_DIRECT	single organismal cell-cell adhesion	RT		16	1.5	0.0002	0.014
	GOTERM_BP_DIRECT	blood coagulation	RT		23	2.2	0.00021	0.014
	GOTERM_BP_DIRECT	cellular response to lipopolysaccharide	RT		17	1.6	0.00022	0.015
	GOTERM_BP_DIRECT	embryo implantation	RT		10	1	0.00024	0.015
	GOTERM_BP_DIRECT	positive regulation of nitric oxide biosynthetic process	RT		10	1	0.00029	0.018
	GOTERM_BP_DIRECT	receptor internalization	RT		10	1	0.00029	0.018
	GOTERM_BP_DIRECT	regulation of cell shape	RT		19	1.8	0.00032	0.02
	GOTERM_BP_DIRECT	bicarbonate transport	RT		10	1	0.00035	0.021
	GOTERM_BP_DIRECT	positive regulation of pri-miRNA transcription from RNA polymerase II promoter	RT		7	0.7	0.00039	0.023
	GOTERM_BP_DIRECT	blood circulation	RT		10	1	0.00041	0.024
	GOTERM_BP_DIRECT	response to estrogen	RT		12	1.1	0.00045	0.026
	GOTERM_BP_DIRECT	extracellular matrix disassembly	RT		13	1.2	0.00049	0.028
	GOTERM_BP_DIRECT	integrin-mediated signaling pathway	RT		15	1.4	0.00055	0.03
	GOTERM_BP_DIRECT	positive regulation of cell division	RT		10	1	0.00058	0.032
	GOTERM_BP_DIRECT	female pregnancy	RT		14	1.3	0.00062	0.034
	GOTERM_BP_DIRECT	cellular response to fibroblast growth factor stimulus	RT		8	0.8	0.00068	0.036
	GOTERM_BP_DIRECT	antigen processing and presentation of exogenous peptide antigen via MHC class I, TAP-independent	RT		5	0.5	0.00072	0.038
	GOTERM_BP_DIRECT	ossification	RT		13	1.2	0.00078	0.04
	GOTERM_BP_DIRECT	negative regulation of transcription from RNA polymerase II promoter	RT		58	5.5	0.00086	0.043
	GOTERM_BP_DIRECT	positive regulation of peptidyl-tyrosine phosphorylation	RT		13	1.2	0.00098	0.049
	GOTERM_BP_DIRECT	positive regulation of vascular endothelial growth factor receptor signaling pathway	RT		6	0.6	0.00098	0.048
	GOTERM_BP_DIRECT	lipopolysaccharide-mediated signaling pathway	RT		8	0.8	0.001	0.05
	GOTERM_BP_DIRECT	response to interferon-gamma	RT		7	0.7	0.0011	0.053
	GOTERM_BP_DIRECT	cell motility	RT		7	0.7	0.0011	0.053
	GOTERM_BP_DIRECT	blood vessel endothelial cell migration	RT		5	0.5	0.0012	0.054
	GOTERM_BP_DIRECT	response to metal ion	RT		5	0.5	0.0012	0.054
	GOTERM_BP_DIRECT	response to cytokine	RT		10	1	0.0012	0.057
	GOTERM_BP_DIRECT	peptide antigen assembly with MHC class II protein complex	RT		4	0.4	0.0013	0.058
	GOTERM_BP_DIRECT	cell-substrate adhesion	RT		6	0.6	0.0013	0.06
	GOTERM_BP_DIRECT	mRNA transcription from RNA polymerase II promoter	RT		6	0.6	0.0013	0.06
	GOTERM_BP_DIRECT	defense response to Gram-positive bacterium	RT		13	1.2	0.0014	0.06
	GOTERM_BP_DIRECT	negative regulation of cell growth	RT		16	1.5	0.0014	0.062
	GOTERM_BP_DIRECT	glycolytic process	RT		8	0.8	0.0015	0.065
	GOTERM_BP_DIRECT	collagen catabolic process	RT		11	1.1	0.0015	0.065
	GOTERM_BP_DIRECT	positive regulation of fibroblast proliferation	RT		10	1	0.0016	0.069
	GOTERM_BP_DIRECT	regulation of blood pressure	RT		11	1.1	0.0017	0.072
	GOTERM_BP_DIRECT	cellular response to peptide	RT		5	0.5	0.0017	0.071
	GOTERM_BP_DIRECT	canonical glycolysis	RT		7	0.7	0.0018	0.071
	GOTERM_BP_DIRECT	positive regulation of ERK1 and ERK2 cascade	RT		20	1.9	0.0018	0.071
	GOTERM_BP_DIRECT	neutrophil chemotaxis	RT		11	1.1	0.0019	0.077
	GOTERM_BP_DIRECT	glutathione metabolic process	RT		10	1	0.0021	0.083
	GOTERM_BP_DIRECT	endodermal cell differentiation	RT		7	0.7	0.0022	0.083
	GOTERM_BP_DIRECT	response to cAMP	RT		9	0.9	0.0022	0.084
	GOTERM_BP_DIRECT	cell-matrix adhesion	RT		13	1.2	0.0022	0.084
	GOTERM_BP_DIRECT	vascular smooth muscle cell development	RT		4	0.4	0.0024	0.09
	GOTERM_BP_DIRECT	response to estradiol	RT		13	1.2	0.0024	0.09
	GOTERM_BP_DIRECT	wound healing	RT		12	1.1	0.0026	0.095
	GOTERM_BP_DIRECT	viral entry into host cell	RT		12	1.1	0.0026	0.095
	GOTERM_BP_DIRECT	response to ethanol	RT		14	1.3	0.0029	0.1
	GOTERM_BP_DIRECT	decidualization	RT		6	0.6	0.0029	0.1
	GOTERM_BP_DIRECT	cellular response to glucocorticoid stimulus	RT		6	0.6	0.0029	0.1
	GOTERM_BP_DIRECT	lipoprotein metabolic process	RT		8	0.8	0.003	0.1
	GOTERM_BP_DIRECT	cellular oxidant detoxification	RT		11	1.1	0.003	0.1
	GOTERM_BP_DIRECT	signal transduction	RT		82	7.8	0.0033	0.11
	GOTERM_BP_DIRECT	skeletal muscle cell differentiation	RT		9	0.9	0.0034	0.11
	GOTERM_BP_DIRECT	cellular response to mechanical stimulus	RT		11	1.1	0.0034	0.11
	GOTERM_BP_DIRECT	collagen fibril organization	RT		8	0.8	0.0034	0.11
	GOTERM_BP_DIRECT	response to progesterone	RT		8	0.8	0.0034	0.11
	GOTERM_BP_DIRECT	negative regulation of sequence-specific DNA binding transcription factor activity	RT		10	1	0.0035	0.11
	GOTERM_BP_DIRECT	fibrinolysis	RT		6	0.6	0.0037	0.12
	GOTERM_BP_DIRECT	one-carbon metabolic process	RT		7	0.7	0.0038	0.12
	GOTERM_BP_DIRECT	response to testosterone	RT		7	0.7	0.0038	0.12
	GOTERM_BP_DIRECT	antigen processing and presentation of peptide antigen via MHC class I	RT		7	0.7	0.0038	0.12
	GOTERM_BP_DIRECT	response to laminar fluid shear stress	RT		4	0.4	0.0041	0.13
	GOTERM_BP_DIRECT	cellular response to phorbol 13-acetate 12-myristate	RT		4	0.4	0.0041	0.13
	GOTERM_BP_DIRECT	cellular defense response	RT		10	1	0.0043	0.13
	GOTERM_BP_DIRECT	cellular response to tumor necrosis factor	RT		14	1.3	0.0044	0.13
	GOTERM_BP_DIRECT	response to virus	RT		14	1.3	0.0044	0.13
	GOTERM_BP_DIRECT	regulation of angiogenesis	RT		7	0.7	0.0045	0.14
	GOTERM_BP_DIRECT	negative regulation of fibroblast proliferation	RT		7	0.7	0.0045	0.14
	GOTERM_BP_DIRECT	positive regulation of neutrophil chemotaxis	RT		6	0.6	0.0046	0.14
	GOTERM_BP_DIRECT	cellular response to nitric oxide	RT		5	0.5	0.0047	0.14
	GOTERM_BP_DIRECT	innate immune response	RT		36	3.4	0.0053	0.16
	GOTERM_BP_DIRECT	lung development	RT		11	1.1	0.0055	0.16
	GOTERM_BP_DIRECT	positive regulation of collagen biosynthetic process	RT		6	0.6	0.0056	0.16
	GOTERM_BP_DIRECT	positive regulation of protein phosphorylation	RT		15	1.4	0.0059	0.17
	GOTERM_BP_DIRECT	erythrocyte development	RT		5	0.5	0.0061	0.17
	GOTERM_BP_DIRECT	negative regulation of bone mineralization	RT		5	0.5	0.0061	0.17
	GOTERM_BP_DIRECT	cell adhesion mediated by integrin	RT		5	0.5	0.0061	0.17
	GOTERM_BP_DIRECT	response to interleukin-1	RT		7	0.7	0.0062	0.17
	GOTERM_BP_DIRECT	cellular response to epidermal growth factor stimulus	RT		7	0.7	0.0062	0.17
	GOTERM_BP_DIRECT	glucose transport	RT		7	0.7	0.0062	0.17
	GOTERM_BP_DIRECT	regulation of stem cell proliferation	RT		4	0.4	0.0063	0.17
	GOTERM_BP_DIRECT	blood vessel maturation	RT		4	0.4	0.0063	0.17
	GOTERM_BP_DIRECT	T cell costimulation	RT		11	1.1	0.0067	0.18
	GOTERM_BP_DIRECT	positive regulation of erythrocyte differentiation	RT		6	0.6	0.0068	0.18
	GOTERM_BP_DIRECT	response to peptide hormone	RT		8	0.8	0.0069	0.18
	GOTERM_BP_DIRECT	antibacterial humoral response	RT		8	0.8	0.0069	0.18
	GOTERM_BP_DIRECT	transformation of host cell by virus	RT		3	0.3	0.0077	0.2
	GOTERM_BP_DIRECT	cellular response to cycloheximide	RT		3	0.3	0.0077	0.2
	GOTERM_BP_DIRECT	nitric oxide transport	RT		3	0.3	0.0077	0.2
	GOTERM_BP_DIRECT	antigen processing and presentation of endogenous peptide antigen via MHC class I via ER pathway, TAP-independent	RT		3	0.3	0.0077	0.2
	GOTERM_BP_DIRECT	cytokine-mediated signaling pathway	RT		15	1.4	0.0078	0.2
	GOTERM_BP_DIRECT	receptor-mediated endocytosis	RT		19	1.8	0.0078	0.2
	GOTERM_BP_DIRECT	cell migration	RT		18	1.7	0.0078	0.2
	GOTERM_BP_DIRECT	cellular response to growth factor stimulus	RT		8	0.8	0.0078	0.2
	GOTERM_BP_DIRECT	astrocyte development	RT		5	0.5	0.0078	0.2
	GOTERM_BP_DIRECT	leukocyte cell-cell adhesion	RT		6	0.6	0.0081	0.2
	GOTERM_BP_DIRECT	response to starvation	RT		7	0.7	0.0084	0.21
	GOTERM_BP_DIRECT	cellular response to hydrogen peroxide	RT		9	0.9	0.0086	0.21
	GOTERM_BP_DIRECT	positive regulation of endothelial cell migration	RT		8	0.8	0.0088	0.21
	GOTERM_BP_DIRECT	male gonad development	RT		12	1.1	0.009	0.22
	GOTERM_BP_DIRECT	activation of MAPK activity	RT		13	1.2	0.0091	0.22
	GOTERM_BP_DIRECT	SMAD protein import into nucleus	RT		4	0.4	0.0091	0.22
	GOTERM_BP_DIRECT	ammonium transmembrane transport	RT		4	0.4	0.0091	0.22
	GOTERM_BP_DIRECT	wound healing, spreading of epidermal cells	RT		4	0.4	0.0091	0.22
	GOTERM_BP_DIRECT	cellular response to low-density lipoprotein particle stimulus	RT		4	0.4	0.0091	0.22
	GOTERM_BP_DIRECT	multicellular organismal iron ion homeostasis	RT		4	0.4	0.0091	0.22
	GOTERM_BP_DIRECT	response to interferon-beta	RT		4	0.4	0.0091	0.22
	GOTERM_BP_DIRECT	cell differentiation	RT		37	3.5	0.0091	0.22
	GOTERM_BP_DIRECT	epithelial cell differentiation	RT		10	1	0.0096	0.22
	GOTERM_BP_DIRECT	negative regulation of cell migration	RT		12	1.1	0.0097	0.22
	GOTERM_BP_DIRECT	cellular response to cadmium ion	RT		5	0.5	0.0098	0.22
	GOTERM_BP_DIRECT	negative regulation of anoikis	RT		5	0.5	0.0098	0.22
	GOTERM_BP_DIRECT	cellular response to organic cyclic compound	RT		9	0.9	0.01	0.24
	GOTERM_BP_DIRECT	cellular response to interleukin-1	RT		10	1	0.011	0.24
	GOTERM_BP_DIRECT	cellular response to heat	RT		7	0.7	0.011	0.24
	GOTERM_BP_DIRECT	positive regulation of cell differentiation	RT		7	0.7	0.011	0.24
	GOTERM_BP_DIRECT	phagocytosis	RT		8	0.8	0.011	0.24
	GOTERM_BP_DIRECT	response to oxidative stress	RT		13	1.2	0.011	0.25
	GOTERM_BP_DIRECT	defense response to virus	RT		17	1.6	0.011	0.25
	GOTERM_BP_DIRECT	positive regulation of smooth muscle cell proliferation	RT		9	0.9	0.012	0.25
	GOTERM_BP_DIRECT	apoptotic process	RT		43	4.1	0.012	0.25
	GOTERM_BP_DIRECT	endothelial cell proliferation	RT		5	0.5	0.012	0.26
	GOTERM_BP_DIRECT	response to corticosterone	RT		5	0.5	0.012	0.26
	GOTERM_BP_DIRECT	translational elongation	RT		5	0.5	0.012	0.26
	GOTERM_BP_DIRECT	bleb assembly	RT		4	0.4	0.013	0.26
	GOTERM_BP_DIRECT	monocarboxylic acid transport	RT		4	0.4	0.013	0.26
	GOTERM_BP_DIRECT	positive regulation of vasculogenesis	RT		4	0.4	0.013	0.26
	GOTERM_BP_DIRECT	response to interferon-alpha	RT		4	0.4	0.013	0.26
	GOTERM_BP_DIRECT	movement of cell or subcellular component	RT		11	1.1	0.013	0.27
	GOTERM_BP_DIRECT	negative regulation of DNA binding	RT		6	0.6	0.013	0.27
	GOTERM_BP_DIRECT	patterning of blood vessels	RT		6	0.6	0.013	0.27
	GOTERM_BP_DIRECT	Rho protein signal transduction	RT		8	0.8	0.014	0.28
	GOTERM_BP_DIRECT	acute-phase response	RT		7	0.7	0.014	0.28
	GOTERM_BP_DIRECT	regulation of apoptotic process	RT		20	1.9	0.014	0.29
	GOTERM_BP_DIRECT	negative regulation of growth	RT		5	0.5	0.015	0.29
	GOTERM_BP_DIRECT	cellular response to zinc ion	RT		5	0.5	0.015	0.29
	GOTERM_BP_DIRECT	adrenal gland development	RT		5	0.5	0.015	0.29
	GOTERM_BP_DIRECT	detection of lipopolysaccharide	RT		3	0.3	0.015	0.29
	GOTERM_BP_DIRECT	negative regulation of mitotic cell cycle phase transition	RT		3	0.3	0.015	0.29
	GOTERM_BP_DIRECT	negative regulation of lipid metabolic process	RT		3	0.3	0.015	0.29
	GOTERM_BP_DIRECT	anatomical structure regression	RT		3	0.3	0.015	0.29
	GOTERM_BP_DIRECT	positive regulation of odontogenesis	RT		3	0.3	0.015	0.29
	GOTERM_BP_DIRECT	regulation of interleukin-4 production	RT		3	0.3	0.015	0.29
	GOTERM_BP_DIRECT	positive regulation of extracellular matrix assembly	RT		3	0.3	0.015	0.29
	GOTERM_BP_DIRECT	response to hydrogen peroxide	RT		8	0.8	0.015	0.3
	GOTERM_BP_DIRECT	positive regulation of cell death	RT		6	0.6	0.015	0.3
	GOTERM_BP_DIRECT	negative regulation of smooth muscle cell proliferation	RT		6	0.6	0.015	0.3
	GOTERM_BP_DIRECT	leukocyte migration involved in inflammatory response	RT		4	0.4	0.017	0.31
	GOTERM_BP_DIRECT	positive regulation of mast cell degranulation	RT		4	0.4	0.017	0.31
	GOTERM_BP_DIRECT	erythrocyte maturation	RT		4	0.4	0.017	0.31
	GOTERM_BP_DIRECT	negative regulation of protein tyrosine kinase activity	RT		4	0.4	0.017	0.31
	GOTERM_BP_DIRECT	negative regulation of transforming growth factor beta receptor signaling pathway	RT		9	0.9	0.017	0.31
	GOTERM_BP_DIRECT	in utero embryonic development	RT		18	1.7	0.017	0.32
	GOTERM_BP_DIRECT	hydrogen peroxide catabolic process	RT		5	0.5	0.018	0.33
	GOTERM_BP_DIRECT	iron ion homeostasis	RT		6	0.6	0.018	0.32
	GOTERM_BP_DIRECT	face morphogenesis	RT		6	0.6	0.018	0.32
	GOTERM_BP_DIRECT	osteoblast differentiation	RT		12	1.1	0.018	0.33
	GOTERM_BP_DIRECT	bone development	RT		7	0.7	0.02	0.35
	GOTERM_BP_DIRECT	antigen processing and presentation of exogenous peptide antigen via MHC class II	RT		11	1.1	0.02	0.36
	GOTERM_BP_DIRECT	intrinsic apoptotic signaling pathway in response to DNA damage by p53 class mediator	RT		6	0.6	0.02	0.35
	GOTERM_BP_DIRECT	positive regulation of catalytic activity	RT		10	1	0.023	0.4
	GOTERM_BP_DIRECT	positive regulation of transcription from RNA polymerase II promoter	RT		66	6.3	0.024	0.4
	GOTERM_BP_DIRECT	regulation of systemic arterial blood pressure by endothelin	RT		3	0.3	0.024	0.4
	GOTERM_BP_DIRECT	cellular response to angiotensin	RT		3	0.3	0.024	0.4
	GOTERM_BP_DIRECT	nitrogen utilization	RT		3	0.3	0.024	0.4
	GOTERM_BP_DIRECT	T cell proliferation involved in immune response	RT		3	0.3	0.024	0.4
	GOTERM_BP_DIRECT	immunoglobulin production involved in immunoglobulin mediated immune response	RT		3	0.3	0.024	0.4
	GOTERM_BP_DIRECT	protection from natural killer cell mediated cytotoxicity	RT		3	0.3	0.024	0.4
	GOTERM_BP_DIRECT	cell growth	RT		8	0.8	0.024	0.4
	GOTERM_BP_DIRECT	heterotypic cell-cell adhesion	RT		5	0.5	0.025	0.4
	GOTERM_BP_DIRECT	regulation of glucose metabolic process	RT		5	0.5	0.025	0.4
	GOTERM_BP_DIRECT	cellular iron ion homeostasis	RT		7	0.7	0.025	0.4
	GOTERM_BP_DIRECT	negative regulation of gene expression	RT		14	1.3	0.025	0.41
	GOTERM_BP_DIRECT	positive regulation of intrinsic apoptotic signaling pathway	RT		6	0.6	0.026	0.42
	GOTERM_BP_DIRECT	negative regulation of extrinsic apoptotic signaling pathway via death domain receptors	RT		6	0.6	0.026	0.42
	GOTERM_BP_DIRECT	negative regulation of nitric oxide biosynthetic process	RT		4	0.4	0.027	0.42
	GOTERM_BP_DIRECT	positive regulation of interleukin-8 secretion	RT		4	0.4	0.027	0.42
	GOTERM_BP_DIRECT	detection of bacterium	RT		4	0.4	0.027	0.42
	GOTERM_BP_DIRECT	mitotic cell cycle arrest	RT		4	0.4	0.027	0.42
	GOTERM_BP_DIRECT	negative regulation of DNA damage response, signal transduction by p53 class mediator	RT		4	0.4	0.027	0.42
	GOTERM_BP_DIRECT	positive regulation of T cell mediated cytotoxicity	RT		4	0.4	0.027	0.42
	GOTERM_BP_DIRECT	cellular response to interferon-gamma	RT		8	0.8	0.027	0.42
	GOTERM_BP_DIRECT	activation of protein kinase activity	RT		7	0.7	0.027	0.43
	GOTERM_BP_DIRECT	Ras protein signal transduction	RT		9	0.9	0.027	0.43
	GOTERM_BP_DIRECT	cellular response to vascular endothelial growth factor stimulus	RT		5	0.5	0.029	0.44
	GOTERM_BP_DIRECT	positive regulation of cell growth	RT		10	1	0.029	0.44
	GOTERM_BP_DIRECT	negative regulation of translation	RT		8	0.8	0.029	0.44
	GOTERM_BP_DIRECT	negative regulation of ERK1 and ERK2 cascade	RT		8	0.8	0.029	0.44
	GOTERM_BP_DIRECT	skin development	RT		6	0.6	0.029	0.44
	GOTERM_BP_DIRECT	outflow tract morphogenesis	RT		7	0.7	0.03	0.45
	GOTERM_BP_DIRECT	response to mechanical stimulus	RT		8	0.8	0.032	0.46
	GOTERM_BP_DIRECT	vascular endothelial growth factor receptor signaling pathway	RT		9	0.9	0.032	0.46
	GOTERM_BP_DIRECT	protein processing	RT		9	0.9	0.032	0.46
	GOTERM_BP_DIRECT	reactive oxygen species metabolic process	RT		6	0.6	0.033	0.47
	GOTERM_BP_DIRECT	amino acid transport	RT		6	0.6	0.033	0.47
	GOTERM_BP_DIRECT	prostaglandin biosynthetic process	RT		4	0.4	0.033	0.47
	GOTERM_BP_DIRECT	negative regulation of blood vessel endothelial cell migration	RT		4	0.4	0.033	0.47
	GOTERM_BP_DIRECT	positive regulation of nuclear-transcribed mRNA catabolic process, deadenylation-dependent decay	RT		4	0.4	0.033	0.47
	GOTERM_BP_DIRECT	positive regulation of endothelial cell apoptotic process	RT		4	0.4	0.033	0.47
	GOTERM_BP_DIRECT	cellular response to interleukin-6	RT		4	0.4	0.033	0.47
	GOTERM_BP_DIRECT	negative regulation of B cell proliferation	RT		4	0.4	0.033	0.47
	GOTERM_BP_DIRECT	ERK1 and ERK2 cascade	RT		5	0.5	0.033	0.47
	GOTERM_BP_DIRECT	cellular response to interleukin-4	RT		5	0.5	0.033	0.47
	GOTERM_BP_DIRECT	positive regulation of fat cell differentiation	RT		7	0.7	0.033	0.47
	GOTERM_BP_DIRECT	organ regeneration	RT		7	0.7	0.033	0.47
	GOTERM_BP_DIRECT	positive regulation of inflammatory response	RT		9	0.9	0.034	0.48
	GOTERM_BP_DIRECT	positive regulation of epithelial cell proliferation	RT		8	0.8	0.034	0.48
	GOTERM_BP_DIRECT	positive regulation of osteoblast differentiation	RT		8	0.8	0.034	0.48
	GOTERM_BP_DIRECT	positive regulation of T cell proliferation	RT		8	0.8	0.034	0.48
	GOTERM_BP_DIRECT	positive regulation of dendritic cell differentiation	RT		3	0.3	0.035	0.48
	GOTERM_BP_DIRECT	membrane raft assembly	RT		3	0.3	0.035	0.48
	GOTERM_BP_DIRECT	cell-substrate junction assembly	RT		3	0.3	0.035	0.48
	GOTERM_BP_DIRECT	establishment of protein localization to mitochondrion	RT		3	0.3	0.035	0.48
	GOTERM_BP_DIRECT	cellular hyperosmotic response	RT		3	0.3	0.035	0.48
	GOTERM_BP_DIRECT	collagen biosynthetic process	RT		3	0.3	0.035	0.48
	GOTERM_BP_DIRECT	leptin-mediated signaling pathway	RT		3	0.3	0.035	0.48
	GOTERM_BP_DIRECT	positive regulation of mast cell chemotaxis	RT		3	0.3	0.035	0.48
	GOTERM_BP_DIRECT	negative regulation of MAP kinase activity	RT		6	0.6	0.036	0.49
	GOTERM_BP_DIRECT	sprouting angiogenesis	RT		5	0.5	0.038	0.51
	GOTERM_BP_DIRECT	ribosomal large subunit biogenesis	RT		5	0.5	0.038	0.51
	GOTERM_BP_DIRECT	maternal process involved in female pregnancy	RT		5	0.5	0.038	0.51
	GOTERM_BP_DIRECT	regulation of sequence-specific DNA binding transcription factor activity	RT		5	0.5	0.038	0.51
	GOTERM_BP_DIRECT	cell migration involved in sprouting angiogenesis	RT		4	0.4	0.039	0.52
	GOTERM_BP_DIRECT	induction of positive chemotaxis	RT		4	0.4	0.039	0.52
	GOTERM_BP_DIRECT	hypothalamus development	RT		4	0.4	0.039	0.52
	GOTERM_BP_DIRECT	negative regulation of cell-cell adhesion	RT		4	0.4	0.039	0.52
	GOTERM_BP_DIRECT	leukotriene metabolic process	RT		4	0.4	0.039	0.52
	GOTERM_BP_DIRECT	positive regulation of I-kappaB kinase/NF-kappaB signaling	RT		15	1.4	0.039	0.52
	GOTERM_BP_DIRECT	response to organic cyclic compound	RT		7	0.7	0.039	0.52
	GOTERM_BP_DIRECT	cell proliferation	RT		28	2.7	0.04	0.52
	GOTERM_BP_DIRECT	regulation of nitric-oxide synthase activity	RT		5	0.5	0.043	0.54
	GOTERM_BP_DIRECT	antigen processing and presentation of exogenous peptide antigen via MHC class I, TAP-dependent	RT		8	0.8	0.043	0.54
	GOTERM_BP_DIRECT	regulation of inflammatory response	RT		8	0.8	0.043	0.54
	GOTERM_BP_DIRECT	positive regulation of cell-substrate adhesion	RT		6	0.6	0.044	0.55
	GOTERM_BP_DIRECT	response to muscle stretch	RT		4	0.4	0.046	0.57
	GOTERM_BP_DIRECT	negative regulation of neurogenesis	RT		4	0.4	0.046	0.57
	GOTERM_BP_DIRECT	cellular response to calcium ion	RT		7	0.7	0.047	0.57
	GOTERM_BP_DIRECT	antigen processing and presentation of endogenous peptide antigen via MHC class I	RT		3	0.3	0.047	0.57
	GOTERM_BP_DIRECT	positive regulation of binding	RT		3	0.3	0.047	0.57
	GOTERM_BP_DIRECT	humoral immune response mediated by circulating immunoglobulin	RT		3	0.3	0.047	0.57
	GOTERM_BP_DIRECT	negative regulation of receptor binding	RT		3	0.3	0.047	0.57
	GOTERM_BP_DIRECT	p38MAPK cascade	RT		3	0.3	0.047	0.57
	GOTERM_BP_DIRECT	negative regulation of mast cell degranulation	RT		3	0.3	0.047	0.57
	GOTERM_BP_DIRECT	neutrophil degranulation	RT		3	0.3	0.047	0.57
	GOTERM_BP_DIRECT	negative regulation of skeletal muscle tissue development	RT		3	0.3	0.047	0.57
	GOTERM_BP_DIRECT	megakaryocyte differentiation	RT		3	0.3	0.047	0.57
	GOTERM_BP_DIRECT	chorio-allantoic fusion	RT		3	0.3	0.047	0.57
	GOTERM_BP_DIRECT	negative regulation of osteoblast differentiation	RT		6	0.6	0.049	0.58
	GOTERM_BP_DIRECT	cell death	RT		6	0.6	0.049	0.58
	GOTERM_BP_DIRECT	response to reactive oxygen species	RT		6	0.6	0.049	0.58
	GOTERM_BP_DIRECT	cell chemotaxis	RT		8	0.8	0.05	0.58
	GOTERM_BP_DIRECT	somatic stem cell population maintenance	RT		8	0.8	0.05	0.58
	GOTERM_BP_DIRECT	muscle contraction	RT		11	1.1	0.05	0.58
	GOTERM_BP_DIRECT	negative regulation of inflammatory response	RT		9	0.9	0.051	0.59
	GOTERM_BP_DIRECT	protein tetramerization	RT		6	0.6	0.054	0.61
	GOTERM_BP_DIRECT	peptidyl-tyrosine autophosphorylation	RT		6	0.6	0.054	0.61
	GOTERM_BP_DIRECT	negative regulation of JAK-STAT cascade	RT		6	0.6	0.054	0.61
	GOTERM_BP_DIRECT	regulation of cell growth	RT		9	0.9	0.054	0.61
	GOTERM_BP_DIRECT	protein import into nucleus, translocation	RT		5	0.5	0.054	0.61
	GOTERM_BP_DIRECT	regulation of transcription from RNA polymerase II promoter in response to hypoxia	RT		5	0.5	0.054	0.61
	GOTERM_BP_DIRECT	positive regulation of cytosolic calcium ion concentration involved in phospholipase C-activating G-protein coupled signaling pathway	RT		5	0.5	0.054	0.61
	GOTERM_BP_DIRECT	negative regulation of endothelial cell apoptotic process	RT		5	0.5	0.054	0.61
	GOTERM_BP_DIRECT	positive regulation of interleukin-6 secretion	RT		4	0.4	0.054	0.61
	GOTERM_BP_DIRECT	response to hyperoxia	RT		4	0.4	0.054	0.61
	GOTERM_BP_DIRECT	positive regulation of heart rate	RT		4	0.4	0.054	0.61
	GOTERM_BP_DIRECT	cAMP biosynthetic process	RT		4	0.4	0.054	0.61
	GOTERM_BP_DIRECT	positive regulation of myoblast fusion	RT		4	0.4	0.054	0.61
	GOTERM_BP_DIRECT	positive regulation of MAPK cascade	RT		9	0.9	0.057	0.63
	GOTERM_BP_DIRECT	platelet aggregation	RT		6	0.6	0.059	0.63
	GOTERM_BP_DIRECT	inner ear development	RT		6	0.6	0.059	0.63
	GOTERM_BP_DIRECT	positive regulation of vasodilation	RT		5	0.5	0.06	0.64
	GOTERM_BP_DIRECT	positive regulation of phagocytosis	RT		5	0.5	0.06	0.64
	GOTERM_BP_DIRECT	cellular response to dexamethasone stimulus	RT		5	0.5	0.06	0.64
	GOTERM_BP_DIRECT	negative regulation of endothelial cell proliferation	RT		5	0.5	0.06	0.64
	GOTERM_BP_DIRECT	mast cell activation	RT		3	0.3	0.061	0.64
	GOTERM_BP_DIRECT	positive regulation of lipopolysaccharide-mediated signaling pathway	RT		3	0.3	0.061	0.64
	GOTERM_BP_DIRECT	nuclear-transcribed mRNA catabolic process, deadenylation-dependent decay	RT		3	0.3	0.061	0.64
	GOTERM_BP_DIRECT	exocrine pancreas development	RT		3	0.3	0.061	0.64
	GOTERM_BP_DIRECT	positive regulation of megakaryocyte differentiation	RT		3	0.3	0.061	0.64
	GOTERM_BP_DIRECT	regulation of mast cell degranulation	RT		3	0.3	0.061	0.64
	GOTERM_BP_DIRECT	response to vitamin D	RT		4	0.4	0.063	0.65
	GOTERM_BP_DIRECT	cell fate specification	RT		4	0.4	0.063	0.65
	GOTERM_BP_DIRECT	toll-like receptor 4 signaling pathway	RT		4	0.4	0.063	0.65
	GOTERM_BP_DIRECT	negative regulation of cell death	RT		7	0.7	0.063	0.66
	GOTERM_BP_DIRECT	defense response to Gram-negative bacterium	RT		7	0.7	0.063	0.66
	GOTERM_BP_DIRECT	positive regulation of stress fiber assembly	RT		6	0.6	0.064	0.66
	GOTERM_BP_DIRECT	ovarian follicle development	RT		6	0.6	0.064	0.66
	GOTERM_BP_DIRECT	activation of cysteine-type endopeptidase activity involved in apoptotic process	RT		9	0.9	0.064	0.66
	GOTERM_BP_DIRECT	cellular response to drug	RT		8	0.8	0.065	0.66
	GOTERM_BP_DIRECT	cell-cell signaling	RT		20	1.9	0.068	0.67
	GOTERM_BP_DIRECT	regulation of cell adhesion	RT		6	0.6	0.069	0.68
	GOTERM_BP_DIRECT	branched-chain amino acid catabolic process	RT		4	0.4	0.072	0.69
	GOTERM_BP_DIRECT	positive regulation of chondrocyte differentiation	RT		4	0.4	0.072	0.69
	GOTERM_BP_DIRECT	labyrinthine layer blood vessel development	RT		4	0.4	0.072	0.69
	GOTERM_BP_DIRECT	nitric oxide mediated signal transduction	RT		4	0.4	0.072	0.69
	GOTERM_BP_DIRECT	response to amino acid	RT		5	0.5	0.074	0.7
	GOTERM_BP_DIRECT	gluconeogenesis	RT		6	0.6	0.075	0.71
	GOTERM_BP_DIRECT	negative regulation of neuron projection development	RT		6	0.6	0.075	0.71
	GOTERM_BP_DIRECT	positive regulation of ceramide biosynthetic process	RT		3	0.3	0.075	0.71
	GOTERM_BP_DIRECT	amelogenesis	RT		3	0.3	0.075	0.71
	GOTERM_BP_DIRECT	negative regulation of stem cell differentiation	RT		3	0.3	0.075	0.71
	GOTERM_BP_DIRECT	thrombin receptor signaling pathway	RT		3	0.3	0.075	0.71
	GOTERM_BP_DIRECT	chondrocyte proliferation	RT		3	0.3	0.075	0.71
	GOTERM_BP_DIRECT	notochord development	RT		3	0.3	0.075	0.71
	GOTERM_BP_DIRECT	embryonic heart tube morphogenesis	RT		3	0.3	0.075	0.71
	GOTERM_BP_DIRECT	somatic stem cell division	RT		3	0.3	0.075	0.71
	GOTERM_BP_DIRECT	regulation of phagocytosis	RT		3	0.3	0.075	0.71
	GOTERM_BP_DIRECT	actin filament organization	RT		8	0.8	0.078	0.72
	GOTERM_BP_DIRECT	positive regulation of vasoconstriction	RT		5	0.5	0.081	0.73
	GOTERM_BP_DIRECT	brown fat cell differentiation	RT		5	0.5	0.081	0.73
	GOTERM_BP_DIRECT	maturation of SSU-rRNA from tricistronic rRNA transcript (SSU-rRNA, 5.8S rRNA, LSU-rRNA)	RT		5	0.5	0.081	0.73
	GOTERM_BP_DIRECT	positive regulation of actin filament polymerization	RT		6	0.6	0.081	0.73
	GOTERM_BP_DIRECT	cellular response to peptide hormone stimulus	RT		4	0.4	0.081	0.73
	GOTERM_BP_DIRECT	leukotriene biosynthetic process	RT		4	0.4	0.081	0.73
	GOTERM_BP_DIRECT	positive regulation of NF-kappaB transcription factor activity	RT		12	1.1	0.083	0.74
	GOTERM_BP_DIRECT	protein homotetramerization	RT		7	0.7	0.088	0.76
	GOTERM_BP_DIRECT	protein kinase B signaling	RT		5	0.5	0.088	0.76
	GOTERM_BP_DIRECT	positive regulation of epithelial to mesenchymal transition	RT		5	0.5	0.088	0.76
	GOTERM_BP_DIRECT	muscle organ development	RT		9	0.9	0.089	0.75
	GOTERM_BP_DIRECT	cell volume homeostasis	RT		3	0.3	0.091	0.76
	GOTERM_BP_DIRECT	angiogenesis involved in wound healing	RT		3	0.3	0.091	0.76
	GOTERM_BP_DIRECT	regulation of anion transport	RT		3	0.3	0.091	0.76
	GOTERM_BP_DIRECT	regulation of mitochondrial membrane permeability	RT		3	0.3	0.091	0.76
	GOTERM_BP_DIRECT	positive regulation of mitochondrial depolarization	RT		3	0.3	0.091	0.76
	GOTERM_BP_DIRECT	positive regulation of glial cell proliferation	RT		3	0.3	0.091	0.76
	GOTERM_BP_DIRECT	negative regulation of phagocytosis	RT		3	0.3	0.091	0.76
	GOTERM_BP_DIRECT	negative regulation of protein autophosphorylation	RT		3	0.3	0.091	0.76
	GOTERM_BP_DIRECT	mammary gland development	RT		4	0.4	0.091	0.76
	GOTERM_BP_DIRECT	RNA catabolic process	RT		4	0.4	0.091	0.76
	GOTERM_BP_DIRECT	heme biosynthetic process	RT		4	0.4	0.091	0.76
	GOTERM_BP_DIRECT	negative regulation of catalytic activity	RT		8	0.8	0.092	0.76
	GOTERM_BP_DIRECT	heart development	RT		15	1.4	0.092	0.76
	GOTERM_BP_DIRECT	negative regulation of signal transduction	RT		5	0.5	0.096	0.78
	GOTERM_BP_DIRECT	BMP signaling pathway	RT		8	0.8	0.097	0.78
	GOTERM_BP_DIRECT	DNA damage response, signal transduction by p53 class mediator resulting in cell cycle arrest	RT		7	0.7	0.1	0.79
	GOTERM_BP_DIRECT	SMAD protein signal transduction	RT		7	0.7	0.1	0.79
