# Supplementary material for: Identification of the Molecular Events Involved in the Development of Prefrontal Cortex Through the Analysis of RNA-Seq Data From BrainSpan
Source: ASN Neuro. 2019 Jun 18;11:1759091419854627. doi: 10.1177/1759091419854627 (PMC6582306; doi:10.1177/1759091419854627)
Supplement: Supplemental Material6 - Supplemental material for Identification of the Molecular Events Involved in the Development of Prefrontal Cortex Through the Analysis of RNA-Seq Data From BrainSpan [file Supplemental_Material6.zip › AMY/6/AMY-DEG-6.csv]

id	name	gene-id	gene-symbol	gene-name	entrez-id	chromosome	start-position	end-position	p	fold-change
1103988	ENSG00000196565	3031	HBG2	hemoglobin, gamma G	3048	11	n/a	n/a	n/a	1040.392
1105945	ENSG00000213934	3030	HBG1	hemoglobin, gamma A	3047	11	n/a	n/a	n/a	346.215
1103578	ENSG00000188536	3023	HBA2	hemoglobin, alpha 2	3040	16	n/a	n/a	n/a	166.419
1105653	ENSG00000206172	3022	HBA1	hemoglobin, alpha 1	3039	16	n/a	n/a	n/a	79.682
1091747	ENSG00000118785	6656	SPP1	secreted phosphoprotein 1	6696	4	n/a	n/a	n/a	66.807
1097188	ENSG00000158578	209	ALAS2	aminolevulinate, delta-, synthase 2	212	X	n/a	n/a	n/a	49.778
279868292	ENSG00000232612	0	GS1-18A18.3	GS1-18A18.3	0	7	n/a	n/a	n/a	41.593
1099653	ENSG00000169877	30808	AHSP	alpha hemoglobin stabilizing protein	51327	16	n/a	n/a	n/a	36.810
1105654	ENSG00000206177	3025	HBM	hemoglobin, mu	3042	16	n/a	n/a	n/a	34.514
1109164	ENSG00000244734	3026	HBB	hemoglobin, beta	3043	11	n/a	n/a	n/a	31.544
1099155	ENSG00000167772	30611	ANGPTL4	angiopoietin-like 4	51129	19	n/a	n/a	n/a	27.267
1090186	ENSG00000106366	5022	SERPINE1	serpin peptidase inhibitor, clade E (nexin, plasminogen activator inhibitor type 1), member 1	5054	7	n/a	n/a	n/a	27.073
1086930	ENSG00000004939	6485	SLC4A1	solute carrier family 4, anion exchanger, member 1 (erythrocyte membrane protein band 3, Diego blood group)	6521	17	n/a	n/a	n/a	23.500
1106213	ENSG00000214921	0	AC003102.1	AC003102.1	0	17	n/a	n/a	n/a	22.677
1093946	ENSG00000135245	29656	C7orf68	chromosome 7 open reading frame 68	29923	7	n/a	n/a	n/a	18.234
1092888	ENSG00000128016	7495	ZFP36	zinc finger protein 36, C3H type, homolog (mouse)	7538	19	n/a	n/a	n/a	16.788
1095060	ENSG00000141526	9000	SLC16A3	solute carrier family 16, member 3 (monocarboxylic acid transporter 4)	9123	17	n/a	n/a	n/a	15.827
1090997	ENSG00000112715	7379	VEGFA	vascular endothelial growth factor A	7422	6	n/a	n/a	n/a	14.344
279951266	ENSG00000240758	0	RP11-155G14.5	RP11-155G14.5	0	7	n/a	n/a	n/a	13.959
1095219	ENSG00000142871	3471	CYR61	cysteine-rich, angiogenic inducer, 61	3491	1	n/a	n/a	n/a	12.891
1103823	ENSG00000196126	3105	HLA-DRB1	major histocompatibility complex, class II, DR beta 1	3123	6	n/a	n/a	n/a	12.513
1099888	ENSG00000170893	7157	TRH	thyrotropin-releasing hormone	7200	3	n/a	n/a	n/a	12.403
1090060	ENSG00000105697	37088	HAMP	hepcidin antimicrobial peptide	57817	19	n/a	n/a	n/a	11.148
1095353	ENSG00000143546	6246	S100A8	S100 calcium binding protein A8	6279	1	n/a	n/a	n/a	10.944
279897786	ENSG00000235174	0	RP11-398K22.3	RP11-398K22.3	0	6	n/a	n/a	n/a	10.833
280095465	ENSG00000256393	0	AC138123.2	AC138123.2	0	12	n/a	n/a	n/a	10.697
279882372	ENSG00000233839	0	RP11-389O22.4	RP11-389O22.4	0	1	n/a	n/a	n/a	10.598
1103826	ENSG00000196136	9	SERPINA3	serpin peptidase inhibitor, clade A (alpha-1 antiproteinase, antitrypsin), member 3	12	14	n/a	n/a	n/a	9.681
1099927	ENSG00000171051	2341	FPR1	formyl peptide receptor 1	2357	19	n/a	n/a	n/a	9.651
1104242	ENSG00000197358	0	BNIP3P1	BCL2/adenovirus E1B 19kDa interacting protein 3 pseudogene 1	0	14	n/a	n/a	n/a	9.613
1100463	ENSG00000173369	709	C1QB	complement component 1, q subcomponent, B chain	713	1	n/a	n/a	n/a	9.566
1088824	ENSG00000091879	282	ANGPT2	angiopoietin 2	285	8	n/a	n/a	n/a	9.479
1088743	ENSG00000090104	5964	RGS1	regulator of G-protein signaling 1	5996	1	n/a	n/a	n/a	9.465
1103195	ENSG00000186897	109573	C1QL4	complement component 1, q subcomponent-like 4	338761	12	n/a	n/a	n/a	9.336
1097903	ENSG00000163220	6247	S100A9	S100 calcium binding protein A9	6280	1	n/a	n/a	n/a	9.170
1104901	ENSG00000203747	2199	FCGR3A	Fc fragment of IgG, low affinity IIIa, receptor (CD16a)	2214	1	n/a	n/a	n/a	8.965
1106522	ENSG00000221869	1045	CEBPD	CCAAT/enhancer binding protein (C/EBP), delta	1052	8	n/a	n/a	n/a	8.897
279883526	ENSG00000233929	0	MT1XP1	metallothionein 1X pseudogene 1	0	1	n/a	n/a	n/a	8.873
1100536	ENSG00000173714	79031	WFIKKN2	WAP, follistatin/kazal, immunoglobulin, kunitz and netrin domain containing 2	124857	17	n/a	n/a	n/a	8.558
1103307	ENSG00000187498	1273	COL4A1	collagen, type IV, alpha 1	1282	13	n/a	n/a	n/a	8.499
279849023	ENSG00000230897	0	AC013248.1	AC013248.1	0	17	n/a	n/a	n/a	8.496
279746160	ENSG00000217239	0	RP1-182O16.1	RP1-182O16.1	0	6	n/a	n/a	n/a	7.937
1103272	ENSG00000187193	4475	MT1X	metallothionein 1X	4501	16	n/a	n/a	n/a	7.792
1093699	ENSG00000133742	755	CA1	carbonic anhydrase I	759	8	n/a	n/a	n/a	7.770
1100985	ENSG00000176171	660	BNIP3	BCL2/adenovirus E1B 19kDa interacting protein 3	664	10	n/a	n/a	n/a	7.646
1105073	ENSG00000204287	3104	HLA-DRA	major histocompatibility complex, class II, DR alpha	3122	6	n/a	n/a	n/a	7.622
279915726	ENSG00000236886	0	AC007563.5	AC007563.5	0	2	n/a	n/a	n/a	7.585
1089129	ENSG00000100292	3142	HMOX1	heme oxygenase (decycling) 1	3162	22	n/a	n/a	n/a	7.373
279720824	ENSG00000213326	0	RPS7P11	ribosomal protein S7 pseudogene 11	0	17	n/a	n/a	n/a	7.326
1102615	ENSG00000184557	8901	SOCS3	suppressor of cytokine signaling 3	9021	17	n/a	n/a	n/a	7.276
1105692	ENSG00000211445	2861	GPX3	glutathione peroxidase 3 (plasma)	2878	5	n/a	n/a	n/a	7.257
1097217	ENSG00000158825	973	CDA	cytidine deaminase	978	1	n/a	n/a	n/a	7.194
1099791	ENSG00000170458	924	CD14	CD14 molecule	929	5	n/a	n/a	n/a	7.166
1094535	ENSG00000138135	8903	CH25H	cholesterol 25-hydroxylase	9023	10	n/a	n/a	n/a	7.077
279746801	ENSG00000217716	0	RPS10P3	ribosomal protein S10 pseudogene 3	0	9	n/a	n/a	n/a	7.068
1102506	ENSG00000184113	7079	CLDN5	claudin 5	7122	22	n/a	n/a	n/a	7.033
279720569	ENSG00000213280	0	RP11-212P7.1	RP11-212P7.1	0	7	n/a	n/a	n/a	6.944
1097256	ENSG00000159189	710	C1QC	complement component 1, q subcomponent, C chain	714	1	n/a	n/a	n/a	6.931
1099760	ENSG00000170345	2337	FOS	FBJ murine osteosarcoma viral oncogene homolog	2353	14	n/a	n/a	n/a	6.922
279994601	ENSG00000247095	157121905	MIR210HG	MIR210 host gene (non-protein coding)	100506211	11	n/a	n/a	n/a	6.877
1097893	ENSG00000163191	6249	S100A11	S100 calcium binding protein A11	6282	1	n/a	n/a	n/a	6.813
1096076	ENSG00000148926	130	ADM	adrenomedullin	133	11	n/a	n/a	n/a	6.805
1104624	ENSG00000198502	3109	HLA-DRB5	major histocompatibility complex, class II, DR beta 5	3127	6	n/a	n/a	n/a	6.733
279725943	ENSG00000213935	0	AC092610.12	AC092610.12	0	7	n/a	n/a	n/a	6.610
1089006	ENSG00000099860	4590	GADD45B	growth arrest and DNA-damage-inducible, beta	4616	19	n/a	n/a	n/a	6.576
1087325	ENSG00000026508	955	CD44	CD44 molecule (Indian blood group)	960	11	n/a	n/a	n/a	6.480
1099108	ENSG00000167644	40706	C19orf33	chromosome 19 open reading frame 33	64073	19	n/a	n/a	n/a	6.462
1099557	ENSG00000169429	3551	IL8	interleukin 8	3576	4	n/a	n/a	n/a	6.421
1091320	ENSG00000115414	2319	FN1	fibronectin 1	2335	2	n/a	n/a	n/a	6.406
1106652	ENSG00000223609	3028	HBD	hemoglobin, delta	3045	11	n/a	n/a	n/a	6.394
279827743	ENSG00000228974	0	AC006483.5	AC006483.5	0	7	n/a	n/a	n/a	6.339
1098072	ENSG00000163739	2902	CXCL1	chemokine (C-X-C motif) ligand 1 (melanoma growth stimulating activity, alpha)	2919	4	n/a	n/a	n/a	6.334
1107667	ENSG00000230291	0	RP11-244J10.1	RP11-244J10.1	0	12	n/a	n/a	n/a	6.279
1100464	ENSG00000173372	708	C1QA	complement component 1, q subcomponent, A chain	712	1	n/a	n/a	n/a	6.216
1106037	ENSG00000214274	280	ANG	angiogenin, ribonuclease, RNase A family, 5	283	14	n/a	n/a	n/a	6.124
279895491	ENSG00000234975	0	FTH1P2	ferritin, heavy polypeptide 1 pseudogene 2	0	1	n/a	n/a	n/a	6.114
1087260	ENSG00000019582	967	CD74	CD74 molecule, major histocompatibility complex, class II invariant chain	972	5	n/a	n/a	n/a	6.106
1089341	ENSG00000101187	27974	SLCO4A1	solute carrier organic anion transporter family, member 4A1	28231	20	n/a	n/a	n/a	6.050
279500265	ENSG00000180139	1016113	RP11-399O19.5	RP11-399O19.5	100132116	10	n/a	n/a	n/a	6.037
1091329	ENSG00000115461	3468	IGFBP5	insulin-like growth factor binding protein 5	3488	2	n/a	n/a	n/a	5.994
1092606	ENSG00000125740	2338	FOSB	FBJ murine osteosarcoma viral oncogene homolog B	2354	19	n/a	n/a	n/a	5.993
1104578	ENSG00000198336	4609	MYL4	myosin, light chain 4, alkali; atrial, embryonic	4635	17	n/a	n/a	n/a	5.970
279841042	ENSG00000230191	0	RP4-725G10.3	RP4-725G10.3	0	7	n/a	n/a	n/a	5.968
279928763	ENSG00000237991	0	RPL35P1	ribosomal protein L35 pseudogene 1	0	1	n/a	n/a	n/a	5.942
1103404	ENSG00000187837	2989	HIST1H1C	histone cluster 1, H1c	3006	6	n/a	n/a	n/a	5.940
1092714	ENSG00000126264	10712	HCST	hematopoietic cell signal transducer	10870	19	n/a	n/a	n/a	5.869
279925566	ENSG00000237730	0	RP11-459A10.1	RP11-459A10.1	0	X	n/a	n/a	n/a	5.845
1090339	ENSG00000107796	56	ACTA2	actin, alpha 2, smooth muscle, aorta	59	10	n/a	n/a	n/a	5.825
1090681	ENSG00000110492	4167	MDK	midkine (neurite growth-promoting factor 2)	4192	11	n/a	n/a	n/a	5.787
279847265	ENSG00000230734	0	RPL10P3	ribosomal protein L10 pseudogene 3	0	9	n/a	n/a	n/a	5.779
1091327	ENSG00000115457	3465	IGFBP2	insulin-like growth factor binding protein 2, 36kDa	3485	2	n/a	n/a	n/a	5.776
1091073	ENSG00000113369	36834	ARRDC3	arrestin domain containing 3	57561	5	n/a	n/a	n/a	5.750
1093884	ENSG00000134871	1275	COL4A2	collagen, type IV, alpha 2	1284	13	n/a	n/a	n/a	5.714
279957575	ENSG00000241511	0	RPS15AP24	ribosomal protein S15a pseudogene 24	0	8	n/a	n/a	n/a	5.676
1094290	ENSG00000136929	34652	HEMGN	hemogen	55363	9	n/a	n/a	n/a	5.652
279996985	ENSG00000248000	0	AC138128.1	AC138128.1	0	19	n/a	n/a	n/a	5.645
1096164	ENSG00000149591	6836	TAGLN	transgelin	6876	11	n/a	n/a	n/a	5.641
1095901	ENSG00000147454	30793	SLC25A37	solute carrier family 25, member 37	51312	8	n/a	n/a	n/a	5.638
280113159	ENSG00000258232	0	RP11-161H23.5	RP11-161H23.5	0	12	n/a	n/a	n/a	5.599
279488997	ENSG00000178464	0	CTD-2192J16.15	CTD-2192J16.15	0	19	n/a	n/a	n/a	5.547
280091246	ENSG00000255905	0	AL391319.1	AL391319.1	0	6	n/a	n/a	n/a	5.539
1090030	ENSG00000105610	10514	KLF1	Kruppel-like factor 1 (erythroid)	10661	19	n/a	n/a	n/a	5.500
1098096	ENSG00000163815	7080	CLEC3B	C-type lectin domain family 3, member B	7123	3	n/a	n/a	n/a	5.491
279873887	ENSG00000233078	0	RP11-5P18.5	RP11-5P18.5	0	1	n/a	n/a	n/a	5.472
279870826	ENSG00000232814	157129784	COL4A2-AS1	COL4A2 antisense RNA 1 (non-protein coding)	100874203	13	n/a	n/a	n/a	5.468
1106668	ENSG00000223722	0	RP11-467L13.5	RP11-467L13.5	0	12	n/a	n/a	n/a	5.468
1098198	ENSG00000164104	3128	HMGB2	high mobility group box 2	3148	4	n/a	n/a	n/a	5.452
1087703	ENSG00000061656	6636	SPAG4	sperm associated antigen 4	6676	20	n/a	n/a	n/a	5.434
279821958	ENSG00000228462	0	RP11-445N18.3	RP11-445N18.3	0	10	n/a	n/a	n/a	5.424
1089825	ENSG00000104635	23271	SLC39A14	solute carrier family 39 (zinc transporter), member 14	23516	8	n/a	n/a	n/a	5.423
279864249	ENSG00000232238	0	AC017080.1	AC017080.1	0	2	n/a	n/a	n/a	5.418
1097251	ENSG00000159167	6741	STC1	stanniocalcin 1	6781	8	n/a	n/a	n/a	5.416
1095796	ENSG00000146674	3466	IGFBP3	insulin-like growth factor binding protein 3	3486	7	n/a	n/a	n/a	5.412
1092726	ENSG00000126458	6204	RRAS	related RAS viral (r-ras) oncogene homolog	6237	19	n/a	n/a	n/a	5.408
280128300	ENSG00000259171	0	AL163636.6	AL163636.6	0	14	n/a	n/a	n/a	5.377
279892626	ENSG00000234742	0	AC144530.1	AC144530.1	0	3	n/a	n/a	n/a	5.372
1102780	ENSG00000185201	10434	IFITM2	interferon induced transmembrane protein 2 (1-8D)	10581	11	n/a	n/a	n/a	5.302
1108387	ENSG00000234906	341	APOC2	apolipoprotein C-II	344	19	n/a	n/a	n/a	5.292
1108238	ENSG00000233913	0	CTC-575D19.1	CTC-575D19.1	0	5	n/a	n/a	n/a	5.277
1099175	ENSG00000167851	11150	CD300A	CD300a molecule	11314	17	n/a	n/a	n/a	5.215
1089794	ENSG00000104368	5295	PLAT	plasminogen activator, tissue	5327	8	n/a	n/a	n/a	5.191
279847635	ENSG00000230777	0	RP11-318C24.1	RP11-318C24.1	0	1	n/a	n/a	n/a	5.189
279665190	ENSG00000201675	0	SNORD32A	small nucleolar RNA, C/D box 32A	0	19	n/a	n/a	n/a	5.170
279731191	ENSG00000214535	0	RPS15AP1	ribosomal protein S15a pseudogene 1	0	20	n/a	n/a	n/a	5.155
280086366	ENSG00000255443	0	RP1-68D18.4	RP1-68D18.4	0	11	n/a	n/a	n/a	5.130
1092486	ENSG00000124762	1020	CDKN1A	cyclin-dependent kinase inhibitor 1A (p21, Cip1)	1026	6	n/a	n/a	n/a	5.116
1105896	ENSG00000213719	1183	CLIC1	chloride intracellular channel 1	1192	6	n/a	n/a	n/a	5.086
1100227	ENSG00000172270	678	BSG	basigin (Ok blood group)	682	19	n/a	n/a	n/a	5.041
279950155	ENSG00000240616	0	AD000092.3	AD000092.3	0	19	n/a	n/a	n/a	5.022
1093798	ENSG00000134333	3914	LDHA	lactate dehydrogenase A	3939	11	n/a	n/a	n/a	4.978
1099347	ENSG00000168528	110337	SERINC2	serine incorporator 2	347735	1	n/a	n/a	n/a	4.960
1099097	ENSG00000167617	80686	CDC42EP5	CDC42 effector protein (Rho GTPase binding) 5	148170	19	n/a	n/a	n/a	4.958
1089977	ENSG00000105372	6190	RPS19	ribosomal protein S19	6223	19	n/a	n/a	n/a	4.944
1087321	ENSG00000026025	7388	VIM	vimentin	7431	10	n/a	n/a	n/a	4.936
1094342	ENSG00000137193	5260	PIM1	pim-1 oncogene	5292	6	n/a	n/a	n/a	4.929
1103441	ENSG00000187990	8281	HIST1H2BG	histone cluster 1, H2bg	8339	6	n/a	n/a	n/a	4.917
278984057	ENSG00000130600	93851	H19	H19, imprinted maternally expressed transcript (non-protein coding)	283120	11	n/a	n/a	n/a	4.903
1087246	ENSG00000018280	6520	SLC11A1	solute carrier family 11 (proton-coupled divalent metal ion transporters), member 1	6556	2	n/a	n/a	n/a	4.901
1095128	ENSG00000142089	10263	IFITM3	interferon induced transmembrane protein 3	10410	11	n/a	n/a	n/a	4.897
279948863	ENSG00000240463	0	RPS19P3	ribosomal protein S19 pseudogene 3	0	14	n/a	n/a	n/a	4.897
1101960	ENSG00000181784	6006	RNASE4	ribonuclease, RNase A family, 4	6038	14	n/a	n/a	n/a	4.894
1102351	ENSG00000183508	34144	FAM46C	family with sequence similarity 46, member C	54855	1	n/a	n/a	n/a	4.885
1088300	ENSG00000078401	1893	EDN1	endothelin 1	1906	6	n/a	n/a	n/a	4.864
1090975	ENSG00000112562	40727	SMOC2	SPARC related modular calcium binding 2	64094	6	n/a	n/a	n/a	4.862
279764663	ENSG00000223505	0	RP11-397P13.7	RP11-397P13.7	0	1	n/a	n/a	n/a	4.855
279895312	ENSG00000234961	0	RP11-124N14.3	RP11-124N14.3	0	10	n/a	n/a	n/a	4.854
1101123	ENSG00000176907	36171	C8orf4	chromosome 8 open reading frame 4	56892	8	n/a	n/a	n/a	4.833
279853735	ENSG00000231313	0	CLIC1P1	chloride intracellular channel 1 pseudogene 1	0	12	n/a	n/a	n/a	4.829
1088250	ENSG00000077238	3541	IL4R	interleukin 4 receptor	3566	16	n/a	n/a	n/a	4.808
280122099	ENSG00000258818	0	RNASE4	Ribonuclease 4	0	14	n/a	n/a	n/a	4.769
279723028	ENSG00000213574	0	LDHAP5	lactate dehydrogenase A pseudogene 5	0	10	n/a	n/a	n/a	4.731
1095891	ENSG00000147403	6102	RPL10	ribosomal protein L10	6134	X	n/a	n/a	n/a	4.729
1091599	ENSG00000117394	6477	SLC2A1	solute carrier family 2 (facilitated glucose transporter), member 1	6513	1	n/a	n/a	n/a	4.729
1101018	ENSG00000176343	0	RPL37AP8	ribosomal protein L37a pseudogene 8	0	11	n/a	n/a	n/a	4.728
1090892	ENSG00000112077	5973	RHAG	Rh-associated glycoprotein	6005	6	n/a	n/a	n/a	4.728
1096831	ENSG00000155659	11161	VSIG4	V-set and immunoglobulin domain containing 4	11326	X	n/a	n/a	n/a	4.727
279720637	ENSG00000213290	0	CTD-2192J16.12	CTD-2192J16.12	0	19	n/a	n/a	n/a	4.721
1092676	ENSG00000125968	3377	ID1	inhibitor of DNA binding 1, dominant negative helix-loop-helix protein	3397	20	n/a	n/a	n/a	4.693
1093505	ENSG00000132470	3666	ITGB4	integrin, beta 4	3691	17	n/a	n/a	n/a	4.690
279908618	ENSG00000236238	0	AC093106.4	AC093106.4	0	7	n/a	n/a	n/a	4.689
279844725	ENSG00000230508	0	RPL19P21	ribosomal protein L19 pseudogene 21	0	X	n/a	n/a	n/a	4.679
279769347	ENSG00000223877	0	RP11-2F9.1	RP11-2F9.1	0	15	n/a	n/a	n/a	4.679
1089852	ENSG00000104812	2980	GYS1	glycogen synthase 1 (muscle)	2997	19	n/a	n/a	n/a	4.666
279722105	ENSG00000213442	0	RPL18AP3	ribosomal protein L18a pseudogene 3	0	12	n/a	n/a	n/a	4.659
1097652	ENSG00000162244	6127	RPL29	ribosomal protein L29	6159	3	n/a	n/a	n/a	4.652
279711594	ENSG00000211502	0	MIR675	microRNA 675	0	11	n/a	n/a	n/a	4.644
1092870	ENSG00000127920	2774	GNG11	guanine nucleotide binding protein (G protein), gamma 11	2791	7	n/a	n/a	n/a	4.641
279826323	ENSG00000228844	0	RP11-467I20.3	RP11-467I20.3	0	1	n/a	n/a	n/a	4.630
279949301	ENSG00000240509	0	CTC-788C1.1	CTC-788C1.1	0	8	n/a	n/a	n/a	4.618
1094516	ENSG00000138074	8805	SLC5A6	solute carrier family 5 (sodium-dependent vitamin transporter), member 6	8884	2	n/a	n/a	n/a	4.611
1091727	ENSG00000118523	1479	CTGF	connective tissue growth factor	1490	6	n/a	n/a	n/a	4.602
279470193	ENSG00000176043	0	RP1-146I3.1	RP1-146I3.1	0	14	n/a	n/a	n/a	4.554
1090442	ENSG00000108551	31135	RASD1	RAS, dexamethasone-induced 1	51655	17	n/a	n/a	n/a	4.538
1100959	ENSG00000176046	26219	NUPR1	nuclear protein, transcriptional regulator, 1	26471	16	n/a	n/a	n/a	4.522
279750066	ENSG00000219928	0	RP11-40C6.2	RP11-40C6.2	0	9	n/a	n/a	n/a	4.520
279796894	ENSG00000226221	0	AC022431.1	AC022431.1	0	5	n/a	n/a	n/a	4.507
1093827	ENSG00000134531	1997	EMP1	epithelial membrane protein 1	2012	12	n/a	n/a	n/a	4.494
1096447	ENSG00000152256	5131	PDK1	pyruvate dehydrogenase kinase, isozyme 1	5163	2	n/a	n/a	n/a	4.491
1098439	ENSG00000164949	2653	GEM	GTP binding protein overexpressed in skeletal muscle	2669	8	n/a	n/a	n/a	4.477
1102938	ENSG00000185885	8453	IFITM1	interferon induced transmembrane protein 1 (9-27)	8519	11	n/a	n/a	n/a	4.440
1091593	ENSG00000117318	3379	ID3	inhibitor of DNA binding 3, dominant negative helix-loop-helix protein	3399	1	n/a	n/a	n/a	4.440
280096171	ENSG00000256492	0	AL118508.1	AL118508.1	0	20	n/a	n/a	n/a	4.414
279596568	ENSG00000189343	0	AC004448.3	AC004448.3	0	17	n/a	n/a	n/a	4.383
279738114	ENSG00000215221	0	UBA52P6	ubiquitin A-52 residue ribosomal protein fusion product 1 pseudogene 6	0	9	n/a	n/a	n/a	4.377
1087308	ENSG00000024422	29837	EHD2	EH-domain containing 2	30846	19	n/a	n/a	n/a	4.367
279750108	ENSG00000219986	0	BTF3P7	basic transcription factor 3 pseudogene 7	0	6	n/a	n/a	n/a	4.358
279951826	ENSG00000240821	0	RP11-352G18.1	RP11-352G18.1	0	15	n/a	n/a	n/a	4.354
280010024	ENSG00000249141	0	RP11-514O12.4	RP11-514O12.4	0	6	n/a	n/a	n/a	4.353
1092621	ENSG00000125810	22674	CD93	CD93 molecule	22918	20	n/a	n/a	n/a	4.344
1106853	ENSG00000224916	341	APOC4	apolipoprotein C-IV	344	19	n/a	n/a	n/a	4.342
1093810	ENSG00000134419	6177	RPS15A	ribosomal protein S15a	6210	16	n/a	n/a	n/a	4.307
1095798	ENSG00000146677	0	AC004453.8	AC004453.8	0	7	n/a	n/a	n/a	4.304
279841165	ENSG00000230202	0	RP11-632C17__A.1	RP11-632C17__A.1	0	6	n/a	n/a	n/a	4.294
279805409	ENSG00000226948	0	RP5-1068H6.3	RP5-1068H6.3	0	20	n/a	n/a	n/a	4.290
279841184	ENSG00000230204	0	FTH1P5	ferritin, heavy polypeptide 1 pseudogene 5	0	6	n/a	n/a	n/a	4.289
1099666	ENSG00000169908	4046	TM4SF1	transmembrane 4 L six family member 1	4071	3	n/a	n/a	n/a	4.278
279902807	ENSG00000235674	0	LDHAP2	lactate dehydrogenase A pseudogene 2	0	1	n/a	n/a	n/a	4.256
279470330	ENSG00000176054	0	RPL23P2	ribosomal protein L23 pseudogene 2	0	21	n/a	n/a	n/a	4.254
1097225	ENSG00000158869	2192	FCER1G	Fc fragment of IgE, high affinity I, receptor for; gamma polypeptide	2207	1	n/a	n/a	n/a	4.246
279526920	ENSG00000183405	0	RPS7P1	ribosomal protein S7 pseudogene 1	0	17	n/a	n/a	n/a	4.239
279884024	ENSG00000233971	0	AC067950.1	AC067950.1	0	2	n/a	n/a	n/a	4.235
1099516	ENSG00000169242	1929	EFNA1	ephrin-A1	1942	1	n/a	n/a	n/a	4.230
279955405	ENSG00000241287	0	XXbac-BPG254F23.6	XXbac-BPG254F23.6	0	6	n/a	n/a	n/a	4.227
1089934	ENSG00000105193	6184	RPS16	ribosomal protein S16	6217	19	n/a	n/a	n/a	4.205
1092579	ENSG00000125538	3528	IL1B	interleukin 1, beta	3553	2	n/a	n/a	n/a	4.203
1092429	ENSG00000124440	40945	HIF3A	hypoxia inducible factor 3, alpha subunit	64344	19	n/a	n/a	n/a	4.202
279981616	ENSG00000244052	0	RPL5P24	ribosomal protein L5 pseudogene 24	0	8	n/a	n/a	n/a	4.201
1108368	ENSG00000234797	0	RPS3AP6	ribosomal protein S3A pseudogene 6	0	15	n/a	n/a	n/a	4.200
1089581	ENSG00000102755	2305	FLT1	fms-related tyrosine kinase 1 (vascular endothelial growth factor/vascular permeability factor receptor)	2321	13	n/a	n/a	n/a	4.189
1092224	ENSG00000122862	5520	SRGN	serglycin	5552	10	n/a	n/a	n/a	4.181
1092231	ENSG00000122884	5001	P4HA1	prolyl 4-hydroxylase, alpha polypeptide I	5033	10	n/a	n/a	n/a	4.177
279964912	ENSG00000242299	0	RP11-234A1.1	RP11-234A1.1	0	3	n/a	n/a	n/a	4.175
1101040	ENSG00000176435	81491	CLEC14A	C-type lectin domain family 14, member A	161198	14	n/a	n/a	n/a	4.171
280050194	ENSG00000252835	0	SCARNA21	small Cajal body-specific RNA 21	0	17	n/a	n/a	n/a	4.167
1107860	ENSG00000231500	6189	RPS18	ribosomal protein S18	6222	6	n/a	n/a	n/a	4.165
279789431	ENSG00000225573	0	RPL35P5	ribosomal protein L35 pseudogene 5	0	7	n/a	n/a	n/a	4.162
279854762	ENSG00000231416	0	RP11-422P24.9	RP11-422P24.9	0	1	n/a	n/a	n/a	4.161
1087316	ENSG00000025708	1878	TYMP	thymidine phosphorylase	1890	22	n/a	n/a	n/a	4.158
279797638	ENSG00000226278	0	PSPHP1	phosphoserine phosphatase pseudogene 1	0	7	n/a	n/a	n/a	4.158
280078548	ENSG00000254969	0	RP11-939C17.2	RP11-939C17.2	0	11	n/a	n/a	n/a	4.155
1093600	ENSG00000132965	238	ALOX5AP	arachidonate 5-lipoxygenase-activating protein	241	13	n/a	n/a	n/a	4.152
280027600	ENSG00000250562	0	RP11-227H4.4	RP11-227H4.4	0	3	n/a	n/a	n/a	4.151
1093729	ENSG00000134013	3992	LOXL2	lysyl oxidase-like 2	4017	8	n/a	n/a	n/a	4.148
279736347	ENSG00000215030	0	AC073621.1	AC073621.1	0	17	n/a	n/a	n/a	4.140
1101624	ENSG00000179776	998	CDH5	cadherin 5, type 2 (vascular endothelium)	1003	16	n/a	n/a	n/a	4.137
1094808	ENSG00000139832	34936	RAB20	RAB20, member RAS oncogene family	55647	13	n/a	n/a	n/a	4.133
279879368	ENSG00000233558	0	RP3-486I3.4	RP3-486I3.4	0	6	n/a	n/a	n/a	4.126
279808628	ENSG00000227220	0	RP11-69I8.3	RP11-69I8.3	0	6	n/a	n/a	n/a	4.118
1101476	ENSG00000178878	57277	APOLD1	apolipoprotein L domain containing 1	81575	12	n/a	n/a	n/a	4.118
279750744	ENSG00000220583	0	RPL35P2	ribosomal protein L35 pseudogene 2	0	6	n/a	n/a	n/a	4.104
279948074	ENSG00000240376	0	RP11-36C20.1	RP11-36C20.1	0	5	n/a	n/a	n/a	4.096
1103071	ENSG00000186352	110770	ANKRD37	ankyrin repeat domain 37	353322	4	n/a	n/a	n/a	4.094
279728016	ENSG00000214110	0	LDHAP4	lactate dehydrogenase A pseudogene 4	0	9	n/a	n/a	n/a	4.083
1100774	ENSG00000175061	79057	C17orf76-AS1	C17orf76 antisense RNA 1 (non-protein coding)	125144	17	n/a	n/a	n/a	4.079
1098051	ENSG00000163682	6101	RPL9	ribosomal protein L9	6133	4	n/a	n/a	n/a	4.072
1102468	ENSG00000183888	80799	C1orf64	chromosome 1 open reading frame 64	149563	1	n/a	n/a	n/a	4.062
1106424	ENSG00000216490	10290	IFI30	interferon, gamma-inducible protein 30	10437	19	n/a	n/a	n/a	4.062
279488699	ENSG00000178429	0	RPS3AP5	ribosomal protein S3A pseudogene 5	0	10	n/a	n/a	n/a	4.038
1092837	ENSG00000127528	10218	KLF2	Kruppel-like factor 2 (lung)	10365	19	n/a	n/a	n/a	4.029
279897722	ENSG00000235169	123051	RP1-286D6.2	RP1-286D6.2	388588	1	n/a	n/a	n/a	4.018
1093381	ENSG00000131634	55455	TMEM204	transmembrane protein 204	79652	16	n/a	n/a	n/a	4.018
279959006	ENSG00000241680	0	RPL31P49	ribosomal protein L31 pseudogene 49	0	12	n/a	n/a	n/a	4.009
279701330	ENSG00000206341	0	HLA-H	major histocompatibility complex, class I, H (pseudogene)	0	6	n/a	n/a	n/a	4.001
1088488	ENSG00000083845	6160	RPS5	ribosomal protein S5	6193	19	n/a	n/a	n/a	3.991
1100596	ENSG00000174059	942	CD34	CD34 molecule	947	1	n/a	n/a	n/a	3.985
1101264	ENSG00000177600	6149	RPLP2	ribosomal protein, large, P2	6181	11	n/a	n/a	n/a	3.977
1092389	ENSG00000124212	5708	PTGIS	prostaglandin I2 (prostacyclin) synthase	5740	20	n/a	n/a	n/a	3.971
279795418	ENSG00000226084	0	RP4-706A16.3	RP4-706A16.3	0	1	n/a	n/a	n/a	3.966
1108087	ENSG00000232888	0	RPS11P5	ribosomal protein S11 pseudogene 5	0	12	n/a	n/a	n/a	3.965
1095046	ENSG00000141469	6527	SLC14A1	solute carrier family 14 (urea transporter), member 1 (Kidd blood group)	6563	18	n/a	n/a	n/a	3.961
1092578	ENSG00000125534	54983	PPDPF	pancreatic progenitor cell differentiation and proliferation factor homolog (zebrafish)	79144	20	n/a	n/a	n/a	3.960
1097955	ENSG00000163430	11008	FSTL1	follistatin-like 1	11167	3	n/a	n/a	n/a	3.956
279730287	ENSG00000214389	0	RPS3AP26	ribosomal protein S3a pseudogene 26	0	7	n/a	n/a	n/a	3.955
279984328	ENSG00000244331	0	CTB-47B8.1	CTB-47B8.1	0	5	n/a	n/a	n/a	3.942
1096111	ENSG00000149257	867	SERPINH1	serpin peptidase inhibitor, clade H (heat shock protein 47), member 1, (collagen binding protein 1)	871	11	n/a	n/a	n/a	3.933
279847987	ENSG00000230807	0	AC099535.4	AC099535.4	0	3	n/a	n/a	n/a	3.926
1094764	ENSG00000139567	91	ACVRL1	activin A receptor type II-like 1	94	12	n/a	n/a	n/a	3.925
1097961	ENSG00000163453	3470	IGFBP7	insulin-like growth factor binding protein 7	3490	4	n/a	n/a	n/a	3.925
1102055	ENSG00000182240	25574	BACE2	beta-site APP-cleaving enzyme 2	25825	21	n/a	n/a	n/a	3.924
1104212	ENSG00000197249	5233	SERPINA1	serpin peptidase inhibitor, clade A (alpha-1 antiproteinase, antitrypsin), member 1	5265	14	n/a	n/a	n/a	3.924
1097571	ENSG00000161638	3653	ITGA5	integrin, alpha 5 (fibronectin receptor, alpha polypeptide)	3678	12	n/a	n/a	n/a	3.922
279760546	ENSG00000222611	0	AL355388.1	AL355388.1	0	1	n/a	n/a	n/a	3.921
1102199	ENSG00000182871	56555	COL18A1	collagen, type XVIII, alpha 1	80781	21	n/a	n/a	n/a	3.909
1087118	ENSG00000010278	923	CD9	CD9 molecule	928	12	n/a	n/a	n/a	3.901
279750574	ENSG00000220472	0	RP11-69L16.5	RP11-69L16.5	0	6	n/a	n/a	n/a	3.883
1093432	ENSG00000131981	3933	LGALS3	lectin, galactoside-binding, soluble, 3	3958	14	n/a	n/a	n/a	3.883
1090255	ENSG00000106819	34118	ASPN	asporin	54829	9	n/a	n/a	n/a	3.878
1100561	ENSG00000173868	81543	PHOSPHO1	phosphatase, orphan 1	162466	17	n/a	n/a	n/a	3.873
1090483	ENSG00000108798	30707	ABI3	ABI family, member 3	51225	17	n/a	n/a	n/a	3.869
279746032	ENSG00000217130	0	RP3-375P9.2	RP3-375P9.2	0	6	n/a	n/a	n/a	3.868
279912261	ENSG00000236552	171027	RPL13AP5	ribosomal protein L13a pseudogene 5	728658	10	n/a	n/a	n/a	3.867
1094973	ENSG00000140988	6154	RPS2	ribosomal protein S2	6187	16	n/a	n/a	n/a	3.867
1099722	ENSG00000170180	2976	GYPA	glycophorin A (MNS blood group)	2993	4	n/a	n/a	n/a	3.861
1089208	ENSG00000100504	5804	PYGL	phosphorylase, glycogen, liver	5836	14	n/a	n/a	n/a	3.859
1100130	ENSG00000171858	6194	RPS21	ribosomal protein S21	6227	20	n/a	n/a	n/a	3.855
1090265	ENSG00000106991	2007	ENG	endoglin	2022	9	n/a	n/a	n/a	3.852
1096810	ENSG00000155380	6530	SLC16A1	solute carrier family 16, member 1 (monocarboxylic acid transporter 1)	6566	1	n/a	n/a	n/a	3.848
1088571	ENSG00000086506	3032	HBQ1	hemoglobin, theta 1	3049	16	n/a	n/a	n/a	3.836
1090037	ENSG00000105640	6110	RPL18A	ribosomal protein L18a	6142	19	n/a	n/a	n/a	3.834
280008357	ENSG00000248993	0	XXbac-BPG181M17.5	Major histocompatibility complex, class II, DM beta	0	6	n/a	n/a	n/a	3.833
1104954	ENSG00000203883	33636	SOX18	SRY (sex determining region Y)-box 18	54345	20	n/a	n/a	n/a	3.831
1094343	ENSG00000137198	2749	GMPR	guanosine monophosphate reductase	2766	6	n/a	n/a	n/a	3.824
279943096	ENSG00000239809	0	RP11-51L5.2	RP11-51L5.2	0	17	n/a	n/a	n/a	3.823
279881622	ENSG00000233766	0	AC098617.2	AC098617.2	0	2	n/a	n/a	n/a	3.821
1104813	ENSG00000198918	6138	RPL39	ribosomal protein L39	6170	X	n/a	n/a	n/a	3.818
279801213	ENSG00000226608	0	FTLP3	ferritin, light polypeptide pseudogene 3	0	20	n/a	n/a	n/a	3.814
1097796	ENSG00000162840	0	MT1P2	metallothionein 1 pseudogene 2	0	4	n/a	n/a	n/a	3.810
1098644	ENSG00000165810	81139	BTNL9	butyrophilin-like 9	153579	5	n/a	n/a	n/a	3.809
279784987	ENSG00000225200	0	AB019441.29	AB019441.29	0	14	n/a	n/a	n/a	3.808
279811756	ENSG00000227514	0	RP11-709P2.1	RP11-709P2.1	0	8	n/a	n/a	n/a	3.802
279770712	ENSG00000224012	0	RP11-756G12.1	RP11-756G12.1	0	5	n/a	n/a	n/a	3.790
279899499	ENSG00000235354	0	CTA-276O3.4	CTA-276O3.4	0	7	n/a	n/a	n/a	3.790
1099047	ENSG00000167414	60869	GNG8	guanine nucleotide binding protein (G protein), gamma 8	94235	19	n/a	n/a	n/a	3.786
1095630	ENSG00000145425	6156	RPS3A	ribosomal protein S3A	6189	4	n/a	n/a	n/a	3.784
1091145	ENSG00000114023	26103	FAM162A	family with sequence similarity 162, member A	26355	3	n/a	n/a	n/a	3.781
279827161	ENSG00000228929	0	RP11-159C21.4	RP11-159C21.4	0	1	n/a	n/a	n/a	3.780
280137153	ENSG00000259685	0	CTD-2315E11.1	CTD-2315E11.1	0	15	n/a	n/a	n/a	3.777
280061459	ENSG00000253764	0	RP11-439C15.4	RP11-439C15.4	0	8	n/a	n/a	n/a	3.774
1089885	ENSG00000104903	4041	LYL1	lymphoblastic leukemia derived sequence 1	4066	19	n/a	n/a	n/a	3.773
279986172	ENSG00000244535	0	RP1-181J22.1	RP1-181J22.1	0	11	n/a	n/a	n/a	3.769
279913934	ENSG00000236735	0	RPL31P63	ribosomal protein L31 pseudogene 63	0	X	n/a	n/a	n/a	3.768
1091504	ENSG00000116717	1635	GADD45A	growth arrest and DNA-damage-inducible, alpha	1647	1	n/a	n/a	n/a	3.765
1090858	ENSG00000111817	29673	DSE	dermatan sulfate epimerase	29940	6	n/a	n/a	n/a	3.758
279721351	ENSG00000213376	0	GAPDHP71	glyceraldehyde-3-phosphate dehydrogenase pseudogene 71	0	5	n/a	n/a	n/a	3.756
279865338	ENSG00000232346	0	SC22CB-1E7.1	SC22CB-1E7.1	0	22	n/a	n/a	n/a	3.756
1102877	ENSG00000185633	36180	NDUFA4L2	NADH dehydrogenase (ubiquinone) 1 alpha subcomplex, 4-like 2	56901	12	n/a	n/a	n/a	3.751
279725168	ENSG00000213864	0	EEF1B2P2	eukaryotic translation elongation factor 1 beta 2 pseudogene 2	0	5	n/a	n/a	n/a	3.751
280044391	ENSG00000251994	0	U2	U2 spliceosomal RNA	0	18	n/a	n/a	n/a	3.746
279399998	ENSG00000169253	0	RP11-220D10.1	RP11-220D10.1	0	9	n/a	n/a	n/a	3.721
279489730	ENSG00000178631	0	ACTG1P1	actin, gamma 1 pseudogene 1	0	3	n/a	n/a	n/a	3.718
1094877	ENSG00000140379	594	BCL2A1	BCL2-related protein A1	597	15	n/a	n/a	n/a	3.715
280028328	ENSG00000250610	0	RP11-738E22.2	RP11-738E22.2	0	4	n/a	n/a	n/a	3.714
1105721	ENSG00000212664	0	RP11-592N21.1	RP11-592N21.1	0	15	n/a	n/a	n/a	3.714
279947817	ENSG00000240342	0	RPS2P5	ribosomal protein S2 pseudogene 5	0	12	n/a	n/a	n/a	3.709
1094656	ENSG00000138772	303	ANXA3	annexin A3	306	4	n/a	n/a	n/a	3.705
1088698	ENSG00000089157	6143	RPLP0	ribosomal protein, large, P0	6175	12	n/a	n/a	n/a	3.685
279898297	ENSG00000235226	0	RP11-419N10.5	RP11-419N10.5	0	1	n/a	n/a	n/a	3.683
1094933	ENSG00000140682	6999	TGFB1I1	transforming growth factor beta 1 induced transcript 1	7041	16	n/a	n/a	n/a	3.680
1097612	ENSG00000161958	2241	FGF11	fibroblast growth factor 11	2256	17	n/a	n/a	n/a	3.669
1107172	ENSG00000227081	0	RP11-543P15.1	RP11-543P15.1	0	12	n/a	n/a	n/a	3.663
280115704	ENSG00000258451	0	RP11-903H12.3	RP11-903H12.3	0	14	n/a	n/a	n/a	3.654
279717886	ENSG00000212802	0	RPL15P3	ribosomal protein L15 pseudogene 3	0	6	n/a	n/a	n/a	3.653
279719695	ENSG00000213169	0	RP11-393N4.2	RP11-393N4.2	0	3	n/a	n/a	n/a	3.647
279806171	ENSG00000227008	0	RP3-417G15.1	RP3-417G15.1	0	X	n/a	n/a	n/a	3.642
279837316	ENSG00000229863	0	RP11-157F20.1	RP11-157F20.1	0	3	n/a	n/a	n/a	3.636
1090567	ENSG00000109475	6132	RPL34	ribosomal protein L34	6164	4	n/a	n/a	n/a	3.635
279906818	ENSG00000236058	0	RP11-215A21.2	RP11-215A21.2	0	10	n/a	n/a	n/a	3.623
280126422	ENSG00000259065	0	RP5-1021I20.1	RP5-1021I20.1	0	14	n/a	n/a	n/a	3.620
1094467	ENSG00000137834	4066	SMAD6	SMAD family member 6	4091	15	n/a	n/a	n/a	3.615
1096934	ENSG00000156482	6124	RPL30	ribosomal protein L30	6156	8	n/a	n/a	n/a	3.614
1093362	ENSG00000131469	6123	RPL27	ribosomal protein L27	6155	17	n/a	n/a	n/a	3.613
1108080	ENSG00000232856	0	MIR3654	microRNA 3654	0	7	n/a	n/a	n/a	3.613
1094257	ENSG00000136826	9180	KLF4	Kruppel-like factor 4 (gut)	9314	9	n/a	n/a	n/a	3.611
279722950	ENSG00000213553	0	RPLP0P6	ribosomal protein, large, P0 pseudogene 6	0	2	n/a	n/a	n/a	3.611
279720790	ENSG00000213315	0	CTD-3035D6.1	CTD-3035D6.1	0	14	n/a	n/a	n/a	3.607
1091844	ENSG00000119699	7001	TGFB3	transforming growth factor, beta 3	7043	14	n/a	n/a	n/a	3.604
279747854	ENSG00000218426	0	RP11-475C16.1	RP11-475C16.1	0	6	n/a	n/a	n/a	3.596
279947570	ENSG00000240311	0	LA16c-306E5.1	LA16c-306E5.1	0	16	n/a	n/a	n/a	3.591
279950381	ENSG00000240652	0	RP11-832N8.1	RP11-832N8.1	0	11	n/a	n/a	n/a	3.591
1091989	ENSG00000120708	7003	TGFBI	transforming growth factor, beta-induced, 68kDa	7045	5	n/a	n/a	n/a	3.589
279748520	ENSG00000219023	0	RP3-340B19.2	RP3-340B19.2	0	6	n/a	n/a	n/a	3.589
1087089	ENSG00000008517	9110	IL32	interleukin 32	9235	16	n/a	n/a	n/a	3.586
1104991	ENSG00000204010	133217	IFIT1B	interferon-induced protein with tetratricopeptide repeats 1B	439996	10	n/a	n/a	n/a	3.585
1104376	ENSG00000197747	6248	S100A10	S100 calcium binding protein A10	6281	1	n/a	n/a	n/a	3.583
1098942	ENSG00000166947	2023	EPB42	erythrocyte membrane protein band 4.2	2038	15	n/a	n/a	n/a	3.580
1099053	ENSG00000167460	7128	TPM4	tropomyosin 4	7171	19	n/a	n/a	n/a	3.575
1089519	ENSG00000102144	5198	PGK1	phosphoglycerate kinase 1	5230	X	n/a	n/a	n/a	3.569
1090216	ENSG00000106565	28695	TMEM176B	transmembrane protein 176B	28959	7	n/a	n/a	n/a	3.562
1090117	ENSG00000105974	853	CAV1	caveolin 1, caveolae protein, 22kDa	857	7	n/a	n/a	n/a	3.560
279991670	ENSG00000245970	0	KB-1208A12.3	KB-1208A12.3	0	8	n/a	n/a	n/a	3.560
1091622	ENSG00000117519	1257	CNN3	calponin 3, acidic	1266	1	n/a	n/a	n/a	3.559
280088769	ENSG00000255644	0	RP11-59N23.1	RP11-59N23.1	0	12	n/a	n/a	n/a	3.546
1096533	ENSG00000152952	5320	PLOD2	procollagen-lysine, 2-oxoglutarate 5-dioxygenase 2	5352	3	n/a	n/a	n/a	3.545
1101892	ENSG00000181350	122934	C17orf76	chromosome 17 open reading frame 76	388341	17	n/a	n/a	n/a	3.539
1103720	ENSG00000189060	2988	H1F0	H1 histone family, member 0	3005	22	n/a	n/a	n/a	3.534
279870683	ENSG00000232803	1013846	RP11-93B14.5	RP11-93B14.5	100127888	20	n/a	n/a	n/a	3.525
279720522	ENSG00000213269	0	AC004386.4	AC004386.4	0	X	n/a	n/a	n/a	3.522
1097367	ENSG00000160111	26896	CPAMD8	C3 and PZP-like, alpha-2-macroglobulin domain containing 8	27151	19	n/a	n/a	n/a	3.522
279509439	ENSG00000181524	0	RPL24P4	ribosomal protein L24 pseudogene 4	0	6	n/a	n/a	n/a	3.522
279884441	ENSG00000234009	0	AL049757.3	AL049757.3	0	22	n/a	n/a	n/a	3.518
1105177	ENSG00000204525	3089	HLA-C	major histocompatibility complex, class I, C	3107	6	n/a	n/a	n/a	3.508
1099385	ENSG00000168710	10610	AHCYL1	adenosylhomocysteinase-like 1	10768	1	n/a	n/a	n/a	3.505
1102848	ENSG00000185507	3640	IRF7	interferon regulatory factor 7	3665	11	n/a	n/a	n/a	3.500
1100804	ENSG00000175197	1637	DDIT3	DNA-damage-inducible transcript 3	1649	12	n/a	n/a	n/a	3.499
1102881	ENSG00000185650	673	ZFP36L1	zinc finger protein 36, C3H type-like 1	677	14	n/a	n/a	n/a	3.499
279728898	ENSG00000214203	0	RP11-135F9.1	RP11-135F9.1	0	12	n/a	n/a	n/a	3.494
279703324	ENSG00000206696	26536	SNORD58B	small nucleolar RNA, C/D box 58B	26790	18	n/a	n/a	n/a	3.492
279965138	ENSG00000242327	0	CTD-2184D3.1	CTD-2184D3.1	0	15	n/a	n/a	n/a	3.491
1107506	ENSG00000229119	0	CTB-63M22.1	CTB-63M22.1	0	5	n/a	n/a	n/a	3.490
1097702	ENSG00000162511	7759	LAPTM5	lysosomal protein transmembrane 5	7805	1	n/a	n/a	n/a	3.490
1103243	ENSG00000187091	5301	PLCD1	phospholipase C, delta 1	5333	3	n/a	n/a	n/a	3.489
1094455	ENSG00000137809	22557	ITGA11	integrin, alpha 11	22801	15	n/a	n/a	n/a	3.482
1104105	ENSG00000196923	9132	PDLIM7	PDZ and LIM domain 7 (enigma)	9260	5	n/a	n/a	n/a	3.482
1099340	ENSG00000168497	8376	SDPR	serum deprivation response	8436	2	n/a	n/a	n/a	3.481
279891617	ENSG00000234665	0	RP11-262H14.3	RP11-262H14.3	0	9	n/a	n/a	n/a	3.478
1097614	ENSG00000161970	6122	RPL26	ribosomal protein L26	6154	17	n/a	n/a	n/a	3.469
279661067	ENSG00000200463	1013267	U8	U8 small nucleolar RNA	727676	17	n/a	n/a	n/a	3.467
1098676	ENSG00000165949	3409	IFI27	interferon, alpha-inducible protein 27	3429	14	n/a	n/a	n/a	3.467
279750201	ENSG00000220105	0	RP11-307I14.2	RP11-307I14.2	0	9	n/a	n/a	n/a	3.467
1090214	ENSG00000106554	34216	CHCHD3	coiled-coil-helix-coiled-coil-helix domain containing 3	54927	7	n/a	n/a	n/a	3.466
279480959	ENSG00000177410	134970	ZNFX1-AS1	ZNFX1 antisense RNA 1 (non-protein coding)	441951	20	n/a	n/a	n/a	3.465
1100035	ENSG00000171476	58726	HOPX	HOP homeobox	84525	4	n/a	n/a	n/a	3.465
1088019	ENSG00000071082	6128	RPL31	ribosomal protein L31	6160	2	n/a	n/a	n/a	3.459
279789857	ENSG00000225616	0	RP4-604A21.1	RP4-604A21.1	0	1	n/a	n/a	n/a	3.457
1092253	ENSG00000123131	10402	PRDX4	peroxiredoxin 4	10549	X	n/a	n/a	n/a	3.457
279748472	ENSG00000218980	0	FTH1P15	ferritin, heavy polypeptide 1 pseudogene 15	0	6	n/a	n/a	n/a	3.451
1092062	ENSG00000121361	3739	KCNJ8	potassium inwardly-rectifying channel, subfamily J, member 8	3764	12	n/a	n/a	n/a	3.450
1097405	ENSG00000160255	3664	ITGB2	integrin, beta 2 (complement component 3 receptor 3 and 4 subunit)	3689	21	n/a	n/a	n/a	3.450
1099123	ENSG00000167693	40960	NXN	nucleoredoxin	64359	17	n/a	n/a	n/a	3.447
279901920	ENSG00000235587	0	GAPDHP65	glyceraldehyde 3 phosphate dehydrogenase pseudogene 65	0	X	n/a	n/a	n/a	3.447
279725149	ENSG00000213862	0	CTD-2270N23.1	CTD-2270N23.1	0	15	n/a	n/a	n/a	3.447
279984959	ENSG00000244398	0	RP11-466H18.1	RP11-466H18.1	0	11	n/a	n/a	n/a	3.447
279781257	ENSG00000224864	0	CTC-260E6.2	CTC-260E6.2	0	19	n/a	n/a	n/a	3.446
1095236	ENSG00000143036	79183	SLC44A3	solute carrier family 44, member 3	126969	1	n/a	n/a	n/a	3.445
280123653	ENSG00000258908	0	RP11-203M5.8	RP11-203M5.8	0	14	n/a	n/a	n/a	3.441
279768508	ENSG00000223803	0	RP11-42D20.2	RP11-42D20.2	0	3	n/a	n/a	n/a	3.440
1087875	ENSG00000067182	7089	TNFRSF1A	tumor necrosis factor receptor superfamily, member 1A	7132	12	n/a	n/a	n/a	3.440
280086293	ENSG00000255439	0	RP11-196G11.1	Uncharacterized protein	0	16	n/a	n/a	n/a	3.440
1089520	ENSG00000102145	2607	GATA1	GATA binding protein 1 (globin transcription factor 1)	2623	X	n/a	n/a	n/a	3.439
280006709	ENSG00000248839	0	RP11-227H4.5	RP11-227H4.5	0	3	n/a	n/a	n/a	3.439
279903973	ENSG00000235776	0	AC000089.3	AC000089.3	0	22	n/a	n/a	n/a	3.436
1101323	ENSG00000177954	6199	RPS27	ribosomal protein S27	6232	1	n/a	n/a	n/a	3.429
1089966	ENSG00000105329	6998	TGFB1	transforming growth factor, beta 1	7040	19	n/a	n/a	n/a	3.428
280089451	ENSG00000255717	23395	SNHG1	small nucleolar RNA host gene 1 (non-protein coding)	23642	11	n/a	n/a	n/a	3.427
1095536	ENSG00000144713	6129	RPL32	ribosomal protein L32	6161	3	n/a	n/a	n/a	3.426
279731840	ENSG00000214612	0	RPS19P1	ribosomal protein S19 pseudogene 1	0	20	n/a	n/a	n/a	3.424
279866672	ENSG00000232472	0	EEF1B2P3	eukaryotic translation elongation factor 1 beta 2 pseudogene 3	0	X	n/a	n/a	n/a	3.423
279871219	ENSG00000232858	0	RPL34P27	ribosomal protein L34 pseudogene 27	0	13	n/a	n/a	n/a	3.422
1088204	ENSG00000075914	22771	EXOSC7	exosome component 7	23016	3	n/a	n/a	n/a	3.422
1093177	ENSG00000130427	2041	EPO	erythropoietin	2056	7	n/a	n/a	n/a	3.416
280040008	ENSG00000251534	0	RP1-96H9.6	RP1-96H9.6	0	12	n/a	n/a	n/a	3.416
1095134	ENSG00000142173	1283	COL6A2	collagen, type VI, alpha 2	1292	21	n/a	n/a	n/a	3.416
1090305	ENSG00000107438	9001	PDLIM1	PDZ and LIM domain 1	9124	10	n/a	n/a	n/a	3.416
279750687	ENSG00000220548	0	RP11-162L10.1	RP11-162L10.1	0	6	n/a	n/a	n/a	3.416
1104925	ENSG00000203813	8299	HIST1H3H	histone cluster 1, H3h	8357	6	n/a	n/a	n/a	3.412
1095204	ENSG00000142694	34483	FAM176B	family with sequence similarity 176, member B	55194	1	n/a	n/a	n/a	3.410
1097783	ENSG00000162772	464	ATF3	activating transcription factor 3	467	1	n/a	n/a	n/a	3.404
279961080	ENSG00000241932	0	RP11-14K2.1	RP11-14K2.1	0	16	n/a	n/a	n/a	3.402
279974667	ENSG00000243404	0	RP11-13J17.1	RP11-13J17.1	0	15	n/a	n/a	n/a	3.402
279799078	ENSG00000226396	0	RP5-1056L3.3	RP5-1056L3.3	0	1	n/a	n/a	n/a	3.400
1096158	ENSG00000149564	59988	ESAM	endothelial cell adhesion molecule	90952	11	n/a	n/a	n/a	3.400
279989135	ENSG00000245067	90248	RP11-12A1.1	RP11-12A1.1	255130	4	n/a	n/a	n/a	3.394
1100951	ENSG00000176014	58816	TUBB6	tubulin, beta 6 class V	84617	18	n/a	n/a	n/a	3.393
280017295	ENSG00000249751	0	ECSCR	endothelial cell-specific chemotaxis regulator	0	5	n/a	n/a	n/a	3.392
279812670	ENSG00000227615	0	RP11-864N7.2	RP11-864N7.2	0	11	n/a	n/a	n/a	3.387
1090432	ENSG00000108479	2568	GALK1	galactokinase 1	2584	17	n/a	n/a	n/a	3.370
1095224	ENSG00000142937	6169	RPS8	ribosomal protein S8	6202	1	n/a	n/a	n/a	3.364
1089896	ENSG00000104953	55619	TLE6	transducin-like enhancer of split 6 (E(sp1) homolog, Drosophila)	79816	19	n/a	n/a	n/a	3.356
1089537	ENSG00000102265	7033	TIMP1	TIMP metallopeptidase inhibitor 1	7076	X	n/a	n/a	n/a	3.354
279818903	ENSG00000228205	0	RP11-778D9.4	RP11-778D9.4	0	3	n/a	n/a	n/a	3.351
1090280	ENSG00000107159	764	CA9	carbonic anhydrase IX	768	9	n/a	n/a	n/a	3.347
1092287	ENSG00000123405	4752	NFE2	nuclear factor (erythroid-derived 2), 45kDa	4778	12	n/a	n/a	n/a	3.346
1089440	ENSG00000101608	10480	MYL12A	myosin, light chain 12A, regulatory, non-sarcomeric	10627	18	n/a	n/a	n/a	3.344
1097296	ENSG00000159399	3081	HK2	hexokinase 2	3099	2	n/a	n/a	n/a	3.341
279915901	ENSG00000236913	0	AC025750.5	AC025750.5	0	2	n/a	n/a	n/a	3.338
279815318	ENSG00000227852	0	RP11-156G14.6	RP11-156G14.6	0	9	n/a	n/a	n/a	3.332
1090332	ENSG00000107738	40748	C10orf54	chromosome 10 open reading frame 54	64115	10	n/a	n/a	n/a	3.332
279984222	ENSG00000244313	0	RP11-425L10.1	RP11-425L10.1	0	11	n/a	n/a	n/a	3.326
279987831	ENSG00000244691	0	RP11-600F24.2	RP11-600F24.2	0	14	n/a	n/a	n/a	3.323
279965437	ENSG00000242358	0	AC006427.1	AC006427.1	0	4	n/a	n/a	n/a	3.323
1104836	ENSG00000198959	7010	TGM2	transglutaminase 2 (C polypeptide, protein-glutamine-gamma-glutamyltransferase)	7052	20	n/a	n/a	n/a	3.322
279833718	ENSG00000229515	0	RP11-793E15.1	RP11-793E15.1	0	3	n/a	n/a	n/a	3.317
1100367	ENSG00000172889	30644	EGFL7	EGF-like-domain, multiple 7	51162	9	n/a	n/a	n/a	3.314
1090707	ENSG00000110799	7407	VWF	von Willebrand factor	7450	12	n/a	n/a	n/a	3.312
279772657	ENSG00000224114	0	RP11-343H5.4	RP11-343H5.4	0	1	n/a	n/a	n/a	3.308
279919204	ENSG00000237214	0	RP11-12M9.3	RP11-12M9.3	0	22	n/a	n/a	n/a	3.299
1096648	ENSG00000154016	10592	GRAP	GRB2-related adaptor protein	10750	17	n/a	n/a	n/a	3.298
279821299	ENSG00000228399	0	RP4-575N6.2	RP4-575N6.2	0	1	n/a	n/a	n/a	3.295
1093146	ENSG00000130255	25622	RPL36	ribosomal protein L36	25873	19	n/a	n/a	n/a	3.292
1103406	ENSG00000187840	1963	EIF4EBP1	eukaryotic translation initiation factor 4E binding protein 1	1978	8	n/a	n/a	n/a	3.292
279720656	ENSG00000213293	0	CTD-2666L21.3	CTD-2666L21.3	0	19	n/a	n/a	n/a	3.287
279500932	ENSG00000180211	0	RP1-278E11.3	RP1-278E11.3	0	6	n/a	n/a	n/a	3.285
280048780	ENSG00000252632	0	AC010326.1	AC010326.1	0	19	n/a	n/a	n/a	3.284
1105223	ENSG00000204628	10252	GNB2L1	guanine nucleotide binding protein (G protein), beta polypeptide 2-like 1	10399	5	n/a	n/a	n/a	3.276
279943471	ENSG00000239872	0	RPL35AP19	ribosomal protein L35a pseudogene 19	0	8	n/a	n/a	n/a	3.274
1094241	ENSG00000136732	2978	GYPC	glycophorin C (Gerbich blood group)	2995	2	n/a	n/a	n/a	3.273
1095173	ENSG00000142534	6172	RPS11	ribosomal protein S11	6205	19	n/a	n/a	n/a	3.270
1088306	ENSG00000078596	9315	ITM2A	integral membrane protein 2A	9452	X	n/a	n/a	n/a	3.265
279880509	ENSG00000233668	0	RP11-571F15.3	RP11-571F15.3	0	9	n/a	n/a	n/a	3.264
279752989	ENSG00000221290	0	MIR1182	microRNA 1182	0	1	n/a	n/a	n/a	3.261
1105959	ENSG00000213988	7600	ZNF90	zinc finger protein 90	7643	19	n/a	n/a	n/a	3.260
279979461	ENSG00000243829	0	CTB-33G10.1	CTB-33G10.1	0	19	n/a	n/a	n/a	3.259
1106352	ENSG00000215472	6107	RPL17	ribosomal protein L17	6139	18	n/a	n/a	n/a	3.258
279979244	ENSG00000243802	0	RP11-390K5.1	RP11-390K5.1	0	11	n/a	n/a	n/a	3.257
1094026	ENSG00000135604	8607	STX11	syntaxin 11	8676	6	n/a	n/a	n/a	3.255
279962728	ENSG00000242083	0	RPL7AP31	ribosomal protein L7a pseudogene 31	0	4	n/a	n/a	n/a	3.249
1105944	ENSG00000213931	3029	HBE1	hemoglobin, epsilon 1	3046	11	n/a	n/a	n/a	3.248
279904581	ENSG00000235847	0	LDHAP7	lactate dehydrogenase A pseudogene 7	0	2	n/a	n/a	n/a	3.247
279948041	ENSG00000240371	0	RP11-624G17.1	RP11-624G17.1	0	11	n/a	n/a	n/a	3.245
279981933	ENSG00000244097	0	RP11-411G7.1	RP11-411G7.1	0	17	n/a	n/a	n/a	3.245
279745688	ENSG00000217027	0	RP1-83M4.2	RP1-83M4.2	0	6	n/a	n/a	n/a	3.244
279817763	ENSG00000228088	0	RP11-119F7.4	RP11-119F7.4	0	10	n/a	n/a	n/a	3.243
279708007	ENSG00000207496	166313	SNORA7A	small nucleolar RNA, H/ACA box 7A	619563	3	n/a	n/a	n/a	3.242
279861446	ENSG00000231991	301	ANXA2P2	annexin A2 pseudogene 2	304	9	n/a	n/a	n/a	3.241
279875657	ENSG00000233243	0	RP11-12D5.5	RP11-12D5.5	0	X	n/a	n/a	n/a	3.241
1093549	ENSG00000132681	477	ATP1A4	ATPase, Na+/K+ transporting, alpha 4 polypeptide	480	1	n/a	n/a	n/a	3.240
280075692	ENSG00000254772	1924	EEF1G	eukaryotic translation elongation factor 1 gamma	1937	11	n/a	n/a	n/a	3.239
1096547	ENSG00000153048	23343	CARHSP1	calcium regulated heat stable protein 1, 24kDa	23589	16	n/a	n/a	n/a	3.237
1096115	ENSG00000149273	6155	RPS3	ribosomal protein S3	6188	11	n/a	n/a	n/a	3.236
1097153	ENSG00000158373	3000	HIST1H2BD	histone cluster 1, H2bd	3017	6	n/a	n/a	n/a	3.235
279879767	ENSG00000233597	0	RP11-343B5.1	RP11-343B5.1	0	3	n/a	n/a	n/a	3.232
279820414	ENSG00000228328	0	RP11-516A11.1	RP11-516A11.1	0	X	n/a	n/a	n/a	3.231
279865535	ENSG00000232368	0	FTLP2	ferritin, light polypeptide pseudogene 2	0	X	n/a	n/a	n/a	3.228
279979709	ENSG00000243859	0	CTD-2331D11.1	CTD-2331D11.1	0	5	n/a	n/a	n/a	3.227
1099046	ENSG00000167397	54841	VKORC1	vitamin K epoxide reductase complex, subunit 1	79001	16	n/a	n/a	n/a	3.226
1107023	ENSG00000225917	0	AC006427.1	AC006427.1	0	4	n/a	n/a	n/a	3.226
279953608	ENSG00000241061	0	AC090602.1	AC090602.1	0	15	n/a	n/a	n/a	3.225
1102728	ENSG00000185022	23517	MAFF	v-maf musculoaponeurotic fibrosarcoma oncogene homolog F (avian)	23764	22	n/a	n/a	n/a	3.220
1087565	ENSG00000051523	1524	CYBA	cytochrome b-245, alpha polypeptide	1535	16	n/a	n/a	n/a	3.220
279793382	ENSG00000225912	0	RP13-258O15.1	RP13-258O15.1	0	X	n/a	n/a	n/a	3.219
1091180	ENSG00000114391	6120	RPL24	ribosomal protein L24	6152	3	n/a	n/a	n/a	3.219
1108586	ENSG00000236312	0	CTB-31C7.1	CTB-31C7.1	0	19	n/a	n/a	n/a	3.219
1097700	ENSG00000162496	9123	DHRS3	dehydrogenase/reductase (SDR family) member 3	9249	1	n/a	n/a	n/a	3.217
279783276	ENSG00000225032	0	RP11-228B15.4	RP11-228B15.4	0	9	n/a	n/a	n/a	3.215
1104453	ENSG00000197958	6104	RPL12	ribosomal protein L12	6136	9	n/a	n/a	n/a	3.212
280074375	ENSG00000254682	0	RP11-660L16.2	RP11-660L16.2	0	11	n/a	n/a	n/a	3.211
1102206	ENSG00000182899	6133	RPL35A	ribosomal protein L35a	6165	3	n/a	n/a	n/a	3.210
279999067	ENSG00000248235	0	AC037459.4	Uncharacterized protein	0	8	n/a	n/a	n/a	3.209
279776311	ENSG00000224415	0	RP11-401L13.4	RP11-401L13.4	0	7	n/a	n/a	n/a	3.209
1090941	ENSG00000112306	6173	RPS12	ribosomal protein S12	6206	6	n/a	n/a	n/a	3.209
279962608	ENSG00000242071	0	RPL7AP6	ribosomal protein L7a pseudogene 6	0	14	n/a	n/a	n/a	3.208
279720762	ENSG00000213307	0	RPL18P11	ribosomal protein L18 pseudogene 11	0	15	n/a	n/a	n/a	3.205
1097936	ENSG00000163359	1284	COL6A3	collagen, type VI, alpha 3	1293	2	n/a	n/a	n/a	3.202
1093210	ENSG00000130635	1280	COL5A1	collagen, type V, alpha 1	1289	9	n/a	n/a	n/a	3.202
279747347	ENSG00000218175	0	AC016739.2	AC016739.2	0	2	n/a	n/a	n/a	3.201
1105419	ENSG00000205246	123009	RPSAP58	ribosomal protein SA pseudogene 58	388524	19	n/a	n/a	n/a	3.199
279740371	ENSG00000215467	0	RPL27AP	ribosomal protein L27a pseudogene	0	20	n/a	n/a	n/a	3.193
1094702	ENSG00000139178	30760	C1RL	complement component 1, r subcomponent-like	51279	12	n/a	n/a	n/a	3.192
1103348	ENSG00000187653	0	TMSL3	thymosin-like 3	0	4	n/a	n/a	n/a	3.189
280094100	ENSG00000256235	59214	C5orf62	chromosome 5 open reading frame 62	85027	5	n/a	n/a	n/a	3.185
280019705	ENSG00000249921	0	CTC-329H14.1	CTC-329H14.1	0	5	n/a	n/a	n/a	3.183
1087172	ENSG00000011600	7262	TYROBP	TYRO protein tyrosine kinase binding protein	7305	19	n/a	n/a	n/a	3.183
1106640	ENSG00000223547	94287	ZNF844	zinc finger protein 844	284391	19	n/a	n/a	n/a	3.183
279666457	ENSG00000202042	0	SNORD49B	small nucleolar RNA, C/D box 49B	0	17	n/a	n/a	n/a	3.180
1094090	ENSG00000135926	40747	TMBIM1	transmembrane BAX inhibitor motif containing 1	64114	2	n/a	n/a	n/a	3.171
279785774	ENSG00000225267	0	RPL8P2	ribosomal protein L8 pseudogene 2	0	21	n/a	n/a	n/a	3.167
1089192	ENSG00000100439	40517	ABHD4	abhydrolase domain containing 4	63874	14	n/a	n/a	n/a	3.165
279718649	ENSG00000213058	0	RP4-765C7.2	RP4-765C7.2	0	1	n/a	n/a	n/a	3.165
280087192	ENSG00000255508	0	MIR3654	microRNA 3654	0	11	n/a	n/a	n/a	3.164
279892599	ENSG00000234741	38105	GAS5	growth arrest-specific 5 (non-protein coding)	60674	1	n/a	n/a	n/a	3.162
1095276	ENSG00000143226	2197	FCGR2A	Fc fragment of IgG, low affinity IIa, receptor (CD32)	2212	1	n/a	n/a	n/a	3.162
1087728	ENSG00000063177	6109	RPL18	ribosomal protein L18	6141	19	n/a	n/a	n/a	3.160
1091121	ENSG00000113739	8547	STC2	stanniocalcin 2	8614	5	n/a	n/a	n/a	3.159
1095998	ENSG00000148303	6098	RPL7A	ribosomal protein L7a	6130	9	n/a	n/a	n/a	3.151
1089957	ENSG00000105281	6474	SLC1A5	solute carrier family 1 (neutral amino acid transporter), member 5	6510	19	n/a	n/a	n/a	3.151
279863736	ENSG00000232187	0	FTH1P7	ferritin, heavy polypeptide 1 pseudogene 7	0	13	n/a	n/a	n/a	3.149
1090458	ENSG00000108622	3364	ICAM2	intercellular adhesion molecule 2	3384	17	n/a	n/a	n/a	3.147
1092597	ENSG00000125691	9214	RPL23	ribosomal protein L23	9349	17	n/a	n/a	n/a	3.143
1100007	ENSG00000171388	8785	APLN	apelin	8862	X	n/a	n/a	n/a	3.139
279784592	ENSG00000225169	0	BRI3P1	brain protein I3 pseudogene 1	0	1	n/a	n/a	n/a	3.139
280123148	ENSG00000258876	0	RP11-270M14.5	RP11-270M14.5	0	14	n/a	n/a	n/a	3.138
1090505	ENSG00000108932	8997	SLC16A6	solute carrier family 16, member 6 (monocarboxylic acid transporter 7)	9120	17	n/a	n/a	n/a	3.138
279970694	ENSG00000242951	0	RP11-507E23.1	RP11-507E23.1	0	14	n/a	n/a	n/a	3.129
279941528	ENSG00000239622	0	CTA-242H14.1	CTA-242H14.1	0	7	n/a	n/a	n/a	3.128
1099884	ENSG00000170889	6170	RPS9	ribosomal protein S9	6203	19	n/a	n/a	n/a	3.124
1099301	ENSG00000168333	149598	C8orf22	chromosome 8 open reading frame 22	492307	8	n/a	n/a	n/a	3.120
1104747	ENSG00000198805	4829	PNP	purine nucleoside phosphorylase	4860	14	n/a	n/a	n/a	3.119
279719187	ENSG00000213087	0	RP11-613F7.1	RP11-613F7.1	0	6	n/a	n/a	n/a	3.119
279751098	ENSG00000220848	0	RPS18P9	ribosomal protein S18 pseudogene 9	0	6	n/a	n/a	n/a	3.113
279840803	ENSG00000230175	0	RP11-466F5.3	RP11-466F5.3	0	1	n/a	n/a	n/a	3.110
279887780	ENSG00000234335	0	RP11-241I20.3	RP11-241I20.3	0	10	n/a	n/a	n/a	3.106
1089067	ENSG00000100097	3931	LGALS1	lectin, galactoside-binding, soluble, 1	3956	22	n/a	n/a	n/a	3.101
280003920	ENSG00000248626	0	GAPDHP40	glyceraldehyde 3 phosphate dehydrogenase pseudogene 40	0	5	n/a	n/a	n/a	3.100
1099151	ENSG00000167768	3823	KRT1	keratin 1	3848	12	n/a	n/a	n/a	3.099
279749168	ENSG00000219451	85877	AC005251.3	AC005251.3	222901	7	n/a	n/a	n/a	3.096
1096189	ENSG00000149806	2182	FAU	Finkel-Biskis-Reilly murine sarcoma virus (FBR-MuSV) ubiquitously expressed	2197	11	n/a	n/a	n/a	3.094
1088594	ENSG00000087086	2496	FTL	ferritin, light polypeptide	2512	19	n/a	n/a	n/a	3.088
279665764	ENSG00000201823	26547	SNORD48	small nucleolar RNA, C/D box 48	26801	6	n/a	n/a	n/a	3.088
279859100	ENSG00000231792	0	RP5-1198E17.1	RP5-1198E17.1	0	1	n/a	n/a	n/a	3.083
1100593	ENSG00000174021	2770	GNG5	guanine nucleotide binding protein (G protein), gamma 5	2787	1	n/a	n/a	n/a	3.076
1092574	ENSG00000125520	36010	SLC2A4RG	SLC2A4 regulator	56731	20	n/a	n/a	n/a	3.069
279781200	ENSG00000224856	0	RP4-796I17.5	RP4-796I17.5	0	22	n/a	n/a	n/a	3.069
1090785	ENSG00000111348	394	ARHGDIB	Rho GDP dissociation inhibitor (GDI) beta	397	12	n/a	n/a	n/a	3.068
1092468	ENSG00000124614	6171	RPS10	ribosomal protein S10	6204	6	n/a	n/a	n/a	3.065
1095647	ENSG00000145623	9056	OSMR	oncostatin M receptor	9180	5	n/a	n/a	n/a	3.064
1104481	ENSG00000198034	6158	RPS4X	ribosomal protein S4, X-linked	6191	X	n/a	n/a	n/a	3.060
1095569	ENSG00000144908	10682	ALDH1L1	aldehyde dehydrogenase 1 family, member L1	10840	3	n/a	n/a	n/a	3.058
280067956	ENSG00000254230	0	RP11-582J16.3	RP11-582J16.3	0	8	n/a	n/a	n/a	3.058
279819235	ENSG00000228232	0	GAPDHP1	glyceraldehyde-3-phosphate dehydrogenase pseudogene 1	0	X	n/a	n/a	n/a	3.057
1089152	ENSG00000100342	8476	APOL1	apolipoprotein L, 1	8542	22	n/a	n/a	n/a	3.047
1088468	ENSG00000083444	5319	PLOD1	procollagen-lysine, 2-oxoglutarate 5-dioxygenase 1	5351	1	n/a	n/a	n/a	3.046
279705676	ENSG00000207103	0	U6	U6 spliceosomal RNA	0	8	n/a	n/a	n/a	3.045
280056802	ENSG00000253437	0	RP11-90P5.4	RP11-90P5.4	0	8	n/a	n/a	n/a	3.045
279876044	ENSG00000233287	0	AC009362.2	AC009362.2	0	7	n/a	n/a	n/a	3.041
1094460	ENSG00000137818	6144	RPLP1	ribosomal protein, large, P1	6176	15	n/a	n/a	n/a	3.038
1092165	ENSG00000122406	6093	RPL5	ribosomal protein L5	6125	1	n/a	n/a	n/a	3.035
1090459	ENSG00000108639	9021	SYNGR2	synaptogyrin 2	9144	17	n/a	n/a	n/a	3.034
279720456	ENSG00000213261	0	AC093106.7	AC093106.7	0	7	n/a	n/a	n/a	3.031
1105898	ENSG00000213741	6202	RPS29	ribosomal protein S29	6235	14	n/a	n/a	n/a	3.030
1087196	ENSG00000013364	9817	MVP	major vault protein	9961	16	n/a	n/a	n/a	3.028
279975760	ENSG00000243504	0	KB-1589B1.1	KB-1589B1.1	0	8	n/a	n/a	n/a	3.025
279797209	ENSG00000226243	0	RPL37AP1	ribosomal protein L37a pseudogene 1	0	20	n/a	n/a	n/a	3.024
279555139	ENSG00000185834	0	RPL12P4	ribosomal protein L12 pseudogene 4	0	20	n/a	n/a	n/a	3.024
1089037	ENSG00000099998	2671	GGT5	gamma-glutamyltransferase 5	2687	22	n/a	n/a	n/a	3.024
279886138	ENSG00000234177	94444	AC068057.2	AC068057.2	284998	2	n/a	n/a	n/a	3.023
1090918	ENSG00000112212	85863	TSPO2	translocator protein 2	222642	6	n/a	n/a	n/a	3.020
279914768	ENSG00000236801	0	RP11-373A9.1	RP11-373A9.1	0	9	n/a	n/a	n/a	3.018
1098337	ENSG00000164587	6175	RPS14	ribosomal protein S14	6208	5	n/a	n/a	n/a	3.015
1105115	ENSG00000204381	80335	LAYN	layilin	143903	11	n/a	n/a	n/a	3.013
1099227	ENSG00000168028	3896	RPSA	ribosomal protein SA	3921	3	n/a	n/a	n/a	3.011
1093356	ENSG00000131435	8506	PDLIM4	PDZ and LIM domain 4	8572	5	n/a	n/a	n/a	3.011
279938356	ENSG00000239246	0	RP11-464D20.2	RP11-464D20.2	0	17	n/a	n/a	n/a	3.008
1091589	ENSG00000117289	10481	TXNIP	thioredoxin interacting protein	10628	1	n/a	n/a	n/a	3.007
1090811	ENSG00000111640	2581	GAPDH	glyceraldehyde-3-phosphate dehydrogenase	2597	12	n/a	n/a	n/a	3.005
1092909	ENSG00000128271	132	ADORA2A	adenosine A2a receptor	135	22	n/a	n/a	n/a	3.005
279917845	ENSG00000237077	0	AC105399.2	AC105399.2	0	2	n/a	n/a	n/a	3.005
1101235	ENSG00000177464	2811	GPR4	G protein-coupled receptor 4	2828	19	n/a	n/a	n/a	3.004
1100134	ENSG00000171863	6168	RPS7	ribosomal protein S7	6201	2	n/a	n/a	n/a	2.999
279853536	ENSG00000231302	0	RPL36P2	ribosomal protein L36 pseudogene 2	0	20	n/a	n/a	n/a	2.995
1094335	ENSG00000137154	6161	RPS6	ribosomal protein S6	6194	9	n/a	n/a	n/a	2.992
280120939	ENSG00000258752	0	RP11-356K23.1	RP11-356K23.1	0	14	n/a	n/a	n/a	2.992
279667962	ENSG00000202477	9170	SNORD25	small nucleolar RNA, C/D box 25	9303	11	n/a	n/a	n/a	2.988
1092292	ENSG00000123427	25644	METTL21B	methyltransferase like 21B	25895	12	n/a	n/a	n/a	2.977
1086903	ENSG00000003436	6993	TFPI	tissue factor pathway inhibitor (lipoprotein-associated coagulation inhibitor)	7035	2	n/a	n/a	n/a	2.976
1099241	ENSG00000168077	30916	SCARA3	scavenger receptor class A, member 3	51435	8	n/a	n/a	n/a	2.965
1105206	ENSG00000204592	3115	HLA-E	major histocompatibility complex, class I, E	3133	6	n/a	n/a	n/a	2.965
279846195	ENSG00000230629	0	RPS23P8	ribosomal protein S23 pseudogene 8	0	X	n/a	n/a	n/a	2.964
279812706	ENSG00000227619	0	RP11-492E3.2	RP11-492E3.2	0	9	n/a	n/a	n/a	2.961
1087767	ENSG00000064666	1256	CNN2	calponin 2	1265	19	n/a	n/a	n/a	2.960
1100467	ENSG00000173391	4941	OLR1	oxidized low density lipoprotein (lectin-like) receptor 1	4973	12	n/a	n/a	n/a	2.958
1106597	ENSG00000222040	148	ADRA2B	adrenergic, alpha-2B-, receptor	151	2	n/a	n/a	n/a	2.957
1098040	ENSG00000163638	36278	ADAMTS9	ADAM metallopeptidase with thrombospondin type 1 motif, 9	56999	3	n/a	n/a	n/a	2.954
1092270	ENSG00000123243	56534	ITIH5	inter-alpha (globulin) inhibitor H5	80760	10	n/a	n/a	n/a	2.952
1088712	ENSG00000089327	33132	FXYD5	FXYD domain containing ion transport regulator 5	53827	19	n/a	n/a	n/a	2.952
279709743	ENSG00000207817	1013191	MIR614	microRNA 614	693199	12	n/a	n/a	n/a	2.948
1095208	ENSG00000142733	8942	MAP3K6	mitogen-activated protein kinase kinase kinase 6	9064	1	n/a	n/a	n/a	2.948
1091721	ENSG00000118508	10823	RAB32	RAB32, member RAS oncogene family	10981	6	n/a	n/a	n/a	2.948
1100877	ENSG00000175567	7308	UCP2	uncoupling protein 2 (mitochondrial, proton carrier)	7351	11	n/a	n/a	n/a	2.945
279807416	ENSG00000227118	0	BTF3P13	basic transcription factor 3 pseudogene 13	0	4	n/a	n/a	n/a	2.944
279706061	ENSG00000207165	0	SNORA70	small nucleolar RNA, H/ACA box 70	0	X	n/a	n/a	n/a	2.944
279981806	ENSG00000244073	0	CTD-2284O10.1	CTD-2284O10.1	0	5	n/a	n/a	n/a	2.942
279781574	ENSG00000224892	0	RPS4XP16	ribosomal protein S4X pseudogene 16	0	13	n/a	n/a	n/a	2.940
1099297	ENSG00000168309	11011	FAM107A	family with sequence similarity 107, member A	11170	3	n/a	n/a	n/a	2.938
1089965	ENSG00000105327	26858	BBC3	BCL2 binding component 3	27113	19	n/a	n/a	n/a	2.937
279975037	ENSG00000243445	0	RP11-715J22.1	RP11-715J22.1	0	16	n/a	n/a	n/a	2.936
1103429	ENSG00000187942	125831	LDLRAD2	low density lipoprotein receptor class A domain containing 2	401944	1	n/a	n/a	n/a	2.934
279945981	ENSG00000240178	0	CA5B-AS1	CA5B antisense RNA 1 (non-protein coding)	0	X	n/a	n/a	n/a	2.930
279744915	ENSG00000216624	0	GAPDHP72	glyceraldehyde-3-phosphate dehydrogenase pseudogene 72	0	6	n/a	n/a	n/a	2.928
1095245	ENSG00000143119	958	CD53	CD53 molecule	963	1	n/a	n/a	n/a	2.928
280118319	ENSG00000258596	0	CTD-2576F9.1	CTD-2576F9.1	0	15	n/a	n/a	n/a	2.925
1095180	ENSG00000142552	36607	RCN3	reticulocalbin 3, EF-hand calcium binding domain	57333	19	n/a	n/a	n/a	2.923
1097698	ENSG00000162493	10483	PDPN	podoplanin	10630	1	n/a	n/a	n/a	2.922
279555193	ENSG00000185839	0	RP4-592A1.2	RP4-592A1.2	0	1	n/a	n/a	n/a	2.920
279493488	ENSG00000179131	0	RP11-458F8.3	RP11-458F8.3	0	7	n/a	n/a	n/a	2.918
1103508	ENSG00000188243	81936	COMMD6	COMM domain containing 6	170622	13	n/a	n/a	n/a	2.918
279885239	ENSG00000234093	0	RP11-269F19.4	RP11-269F19.4	0	1	n/a	n/a	n/a	2.918
1099304	ENSG00000168350	78940	DEGS2	degenerative spermatocyte homolog 2, lipid desaturase (Drosophila)	123099	14	n/a	n/a	n/a	2.918
279924392	ENSG00000237632	0	S100A11P1	S100 calcium binding protein A11 pseudogene 1	0	7	n/a	n/a	n/a	2.913
279968586	ENSG00000242697	0	RP11-799A12.1	RP11-799A12.1	0	4	n/a	n/a	n/a	2.910
1100015	ENSG00000171425	31025	ZNF581	zinc finger protein 581	51545	19	n/a	n/a	n/a	2.909
1105675	ENSG00000206503	3087	HLA-A	major histocompatibility complex, class I, A	3105	6	n/a	n/a	n/a	2.906
1109089	ENSG00000243509	8696	TNFRSF6B	tumor necrosis factor receptor superfamily, member 6b, decoy	8771	20	n/a	n/a	n/a	2.902
1102047	ENSG00000182199	6436	SHMT2	serine hydroxymethyltransferase 2 (mitochondrial)	6472	12	n/a	n/a	n/a	2.900
1096070	ENSG00000148841	59606	ITPRIP	inositol 1,4,5-trisphosphate receptor interacting protein	85450	10	n/a	n/a	n/a	2.897
280042550	ENSG00000251728	0	Y_RNA	Y RNA	0	7	n/a	n/a	n/a	2.896
1104125	ENSG00000196968	81769	FUT11	fucosyltransferase 11 (alpha (1,3) fucosyltransferase)	170384	10	n/a	n/a	n/a	2.895
1096807	ENSG00000155366	386	RHOC	ras homolog gene family, member C	389	1	n/a	n/a	n/a	2.895
279751883	ENSG00000221088	0	AP005264.1	AP005264.1	0	18	n/a	n/a	n/a	2.894
1093660	ENSG00000133321	5888	RARRES3	retinoic acid receptor responder (tazarotene induced) 3	5920	11	n/a	n/a	n/a	2.892
1092943	ENSG00000128567	5388	PODXL	podocalyxin-like	5420	7	n/a	n/a	n/a	2.889
1095182	ENSG00000142583	6482	SLC2A5	solute carrier family 2 (facilitated glucose/fructose transporter), member 5	6518	1	n/a	n/a	n/a	2.887
279814315	ENSG00000227766	0	HCG4P5	HLA complex group 4 pseudogene 5	0	6	n/a	n/a	n/a	2.887
1090700	ENSG00000110719	10166	TCIRG1	T-cell, immune regulator 1, ATPase, H+ transporting, lysosomal V0 subunit A3	10312	11	n/a	n/a	n/a	2.884
279848330	ENSG00000230837	0	RPL31P2	ribosomal protein L31 pseudogene 2	0	20	n/a	n/a	n/a	2.884
1092748	ENSG00000126709	2521	IFI6	interferon, alpha-inducible protein 6	2537	1	n/a	n/a	n/a	2.884
279955941	ENSG00000241352	0	RP11-392P7.1	RP11-392P7.1	0	12	n/a	n/a	n/a	2.882
1099554	ENSG00000169413	6007	RNASE6	ribonuclease, RNase A family, k6	6039	14	n/a	n/a	n/a	2.880
279983244	ENSG00000244251	0	RP11-64K12.1	RP11-64K12.1	0	15	n/a	n/a	n/a	2.880
1097438	ENSG00000160447	29674	PKN3	protein kinase N3	29941	9	n/a	n/a	n/a	2.878
1098727	ENSG00000166148	549	AVPR1A	arginine vasopressin receptor 1A	552	12	n/a	n/a	n/a	2.878
1092277	ENSG00000123349	5172	PFDN5	prefoldin subunit 5	5204	12	n/a	n/a	n/a	2.877
1101622	ENSG00000179772	2291	FOXS1	forkhead box S1	2307	20	n/a	n/a	n/a	2.876
279710443	ENSG00000207985	1013246	MIR663	microRNA 663	724033	20	n/a	n/a	n/a	2.876
279891363	ENSG00000234648	0	AL162151.3	AL162151.3	0	14	n/a	n/a	n/a	2.875
279888388	ENSG00000234392	0	XXbac-BPG248L24.12	XXbac-BPG248L24.12	0	6	n/a	n/a	n/a	2.873
279925078	ENSG00000237676	0	AC138972.1	AC138972.1	0	3	n/a	n/a	n/a	2.870
1102880	ENSG00000185641	0	CTD-2287O16.1	CTD-2287O16.1	0	5	n/a	n/a	n/a	2.868
1106451	ENSG00000218227	0	RP11-889L3.1	RP11-889L3.1	0	5	n/a	n/a	n/a	2.864
1094719	ENSG00000139239	0	RPL14P1	ribosomal protein L14 pseudogene 1	0	12	n/a	n/a	n/a	2.860
1099069	ENSG00000167526	6105	RPL13	ribosomal protein L13	6137	16	n/a	n/a	n/a	2.859
1095056	ENSG00000141510	7114	TP53	tumor protein p53	7157	17	n/a	n/a	n/a	2.859
279817708	ENSG00000228081	0	RP11-385M4.2	RP11-385M4.2	0	1	n/a	n/a	n/a	2.858
279620757	ENSG00000197320	0	AC060834.2	AC060834.2	0	7	n/a	n/a	n/a	2.855
1105503	ENSG00000205544	90221	C17orf61	chromosome 17 open reading frame 61	254863	17	n/a	n/a	n/a	2.854
279912489	ENSG00000236592	0	S100A11P2	S100 calcium binding protein A11 pseudogene 2	0	7	n/a	n/a	n/a	2.854
1098804	ENSG00000166407	3979	LMO1	LIM domain only 1 (rhombotin 1)	4004	11	n/a	n/a	n/a	2.851
1087991	ENSG00000070526	35097	ST6GALNAC1	ST6 (alpha-N-acetyl-neuraminyl-2,3-beta-galactosyl-1,3)-N-acetylgalactosaminide alpha-2,6-sialyltransferase 1	55808	17	n/a	n/a	n/a	2.850
279838749	ENSG00000229994	0	RP4-765A10.1	RP4-765A10.1	0	1	n/a	n/a	n/a	2.846
1088737	ENSG00000090013	642	BLVRB	biliverdin reductase B (flavin reductase (NADPH))	645	19	n/a	n/a	n/a	2.844
279731198	ENSG00000214541	0	RPS4L	RPS4L	0	20	n/a	n/a	n/a	2.841
1098411	ENSG00000164867	4815	NOS3	nitric oxide synthase 3 (endothelial cell)	4846	7	n/a	n/a	n/a	2.840
1089492	ENSG00000102007	5323	PLP2	proteolipid protein 2 (colonic epithelium-enriched)	5355	X	n/a	n/a	n/a	2.838
279718615	ENSG00000213051	0	RP4-635A23.2	RP4-635A23.2	0	1	n/a	n/a	n/a	2.835
1105458	ENSG00000205364	4473	MT1M	metallothionein 1M	4499	16	n/a	n/a	n/a	2.834
279858549	ENSG00000231747	0	AC079922.2	AC079922.2	0	2	n/a	n/a	n/a	2.833
1087218	ENSG00000014914	10745	MTMR11	myotubularin related protein 11	10903	1	n/a	n/a	n/a	2.830
1087324	ENSG00000026297	8566	RNASET2	ribonuclease T2	8635	6	n/a	n/a	n/a	2.830
279880241	ENSG00000233639	0	AC018730.1	AC018730.1	0	2	n/a	n/a	n/a	2.827
279799758	ENSG00000226457	0	RP11-430L17.1	RP11-430L17.1	0	1	n/a	n/a	n/a	2.826
280120830	ENSG00000258745	0	RP11-218E20.5	RP11-218E20.5	0	14	n/a	n/a	n/a	2.825
280076957	ENSG00000254860	0	RP11-318C2.5	RP11-318C2.5	0	11	n/a	n/a	n/a	2.823
279948154	ENSG00000240395	0	RP11-231D20.1	RP11-231D20.1	0	8	n/a	n/a	n/a	2.822
280023250	ENSG00000250218	157129786	ALDH1L1-AS1	ALDH1L1 antisense RNA 1 (non-protein coding)	100874204	3	n/a	n/a	n/a	2.822
1091414	ENSG00000116014	58833	KISS1R	KISS1 receptor	84634	19	n/a	n/a	n/a	2.818
1095145	ENSG00000142227	1999	EMP3	epithelial membrane protein 3	2014	19	n/a	n/a	n/a	2.816
279977670	ENSG00000243680	0	CTC-471J1.1	CTC-471J1.1	0	19	n/a	n/a	n/a	2.814
1094301	ENSG00000136942	11064	RPL35	ribosomal protein L35	11224	9	n/a	n/a	n/a	2.812
1090866	ENSG00000111859	4713	NEDD9	neural precursor cell expressed, developmentally down-regulated 9	4739	6	n/a	n/a	n/a	2.811
1092706	ENSG00000126246	55516	IGFLR1	IGF-like family receptor 1	79713	19	n/a	n/a	n/a	2.808
1109023	ENSG00000242114	31017	MTFP1	mitochondrial fission process 1	51537	22	n/a	n/a	n/a	2.807
279656503	ENSG00000199053	135803	MIR324	microRNA 324	442898	17	n/a	n/a	n/a	2.804
1108439	ENSG00000235297	0	RP11-504H5.1	RP11-504H5.1	0	18	n/a	n/a	n/a	2.803
1104555	ENSG00000198242	6115	RPL23A	ribosomal protein L23a	6147	17	n/a	n/a	n/a	2.799
1088591	ENSG00000087076	30653	HSD17B14	hydroxysteroid (17-beta) dehydrogenase 14	51171	19	n/a	n/a	n/a	2.798
1098554	ENSG00000165475	30566	CRYL1	crystallin, lambda 1	51084	13	n/a	n/a	n/a	2.798
279944859	ENSG00000240036	0	RP11-587D21.1	RP11-587D21.1	0	11	n/a	n/a	n/a	2.798
1097235	ENSG00000159023	2020	EPB41	erythrocyte membrane protein band 4.1 (elliptocytosis 1, RH-linked)	2035	1	n/a	n/a	n/a	2.797
279780860	ENSG00000224820	0	BTF3P4	basic transcription factor 3 pseudogene 4	0	9	n/a	n/a	n/a	2.797
279715969	ENSG00000212237	0	RN5S18	RNA, 5S ribosomal 18	0	1	n/a	n/a	n/a	2.794
1087195	ENSG00000013306	31109	SLC25A39	solute carrier family 25, member 39	51629	17	n/a	n/a	n/a	2.794
1105796	ENSG00000213003	0	BTF3P12	basic transcription factor 3 pseudogene 12	0	8	n/a	n/a	n/a	2.791
1099263	ENSG00000168209	33832	DDIT4	DNA-damage-inducible transcript 4	54541	10	n/a	n/a	n/a	2.790
1094564	ENSG00000138326	6196	RPS24	ribosomal protein S24	6229	10	n/a	n/a	n/a	2.789
1097521	ENSG00000161016	6100	RPL8	ribosomal protein L8	6132	8	n/a	n/a	n/a	2.789
1087224	ENSG00000015413	1788	DPEP1	dipeptidase 1 (renal)	1800	16	n/a	n/a	n/a	2.788
1097197	ENSG00000158710	8349	TAGLN2	transgelin 2	8407	1	n/a	n/a	n/a	2.788
1095176	ENSG00000142541	23276	RPL13A	ribosomal protein L13a	23521	19	n/a	n/a	n/a	2.788
1104414	ENSG00000197859	9575	ADAMTSL2	ADAMTS-like 2	9719	9	n/a	n/a	n/a	2.787
1103200	ENSG00000186918	35180	ZNF395	zinc finger protein 395	55893	8	n/a	n/a	n/a	2.785
1090696	ENSG00000110700	6174	RPS13	ribosomal protein S13	6207	11	n/a	n/a	n/a	2.784
279490113	ENSG00000178715	0	RP11-169K16.8	RP11-169K16.8	0	1	n/a	n/a	n/a	2.783
279734819	ENSG00000214908	0	RP11-229M1.2	RP11-229M1.2	0	9	n/a	n/a	n/a	2.781
1087458	ENSG00000042493	818	CAPG	capping protein (actin filament), gelsolin-like	822	2	n/a	n/a	n/a	2.780
279723185	ENSG00000213598	0	RP11-112J1.1	RP11-112J1.1	0	14	n/a	n/a	n/a	2.780
279936387	ENSG00000238939	0	snoU13	Small nucleolar RNA U13	0	6	n/a	n/a	n/a	2.770
279952730	ENSG00000240950	0	RP11-372E1.1	RP11-372E1.1	0	3	n/a	n/a	n/a	2.770
279908738	ENSG00000236248	0	AC104389.32	AC104389.32	0	11	n/a	n/a	n/a	2.764
1092018	ENSG00000120913	40869	PDLIM2	PDZ and LIM domain 2 (mystique)	64236	8	n/a	n/a	n/a	2.762
280025270	ENSG00000250361	2977	GYPB	glycophorin B (MNS blood group)	2994	4	n/a	n/a	n/a	2.762
1104722	ENSG00000198755	4710	RPL10A	ribosomal protein L10a	4736	6	n/a	n/a	n/a	2.761
1087843	ENSG00000066336	6648	SPI1	spleen focus forming virus (SFFV) proviral integration oncogene spi1	6688	11	n/a	n/a	n/a	2.758
1090403	ENSG00000108298	6111	RPL19	ribosomal protein L19	6143	17	n/a	n/a	n/a	2.757
1091545	ENSG00000116962	4780	NID1	nidogen 1	4811	1	n/a	n/a	n/a	2.757
1093068	ENSG00000129538	6003	RNASE1	ribonuclease, RNase A family, 1 (pancreatic)	6035	14	n/a	n/a	n/a	2.756
1088292	ENSG00000078246	7246	TULP3	tubby like protein 3	7289	12	n/a	n/a	n/a	2.754
280070074	ENSG00000254387	0	RP3-388N13.2	RP3-388N13.2	0	8	n/a	n/a	n/a	2.753
279863491	ENSG00000232155	0	AF277315.19	AF277315.19	0	X	n/a	n/a	n/a	2.752
279665477	ENSG00000201754	26543	SNORD52	small nucleolar RNA, C/D box 52	26797	6	n/a	n/a	n/a	2.752
1107837	ENSG00000231389	3095	HLA-DPA1	major histocompatibility complex, class II, DP alpha 1	3113	6	n/a	n/a	n/a	2.751
1090663	ENSG00000110328	119462	GALNTL4	UDP-N-acetyl-alpha-D-galactosamine:polypeptide N-acetylgalactosaminyltransferase-like 4	374378	11	n/a	n/a	n/a	2.751
1097969	ENSG00000163479	6706	SSR2	signal sequence receptor, beta (translocon-associated protein beta)	6746	1	n/a	n/a	n/a	2.749
1094708	ENSG00000139193	934	CD27	CD27 molecule	939	12	n/a	n/a	n/a	2.745
279959578	ENSG00000241741	0	RP11-119H12.2	RP11-119H12.2	0	4	n/a	n/a	n/a	2.745
1093252	ENSG00000130775	9333	C1orf38	chromosome 1 open reading frame 38	9473	1	n/a	n/a	n/a	2.742
1096045	ENSG00000148671	10816	C10orf116	chromosome 10 open reading frame 116	10974	10	n/a	n/a	n/a	2.741
280059964	ENSG00000253676	0	TAGLN2P1	transgelin 2 pseudogene 1	0	8	n/a	n/a	n/a	2.741
1099785	ENSG00000170439	83410	METTL7B	methyltransferase like 7B	196410	12	n/a	n/a	n/a	2.739
279896495	ENSG00000235065	0	RPL24P2	ribosomal protein L24 pseudogene 2	0	20	n/a	n/a	n/a	2.739
1087022	ENSG00000006747	59625	SCIN	scinderin	85477	7	n/a	n/a	n/a	2.739
279723301	ENSG00000213609	0	RP11-170M17.2	RP11-170M17.2	0	10	n/a	n/a	n/a	2.739
280117347	ENSG00000258542	0	AC068831.11	AC068831.11	0	15	n/a	n/a	n/a	2.738
280097206	ENSG00000256594	119474	RP11-705C15.2	RP11-705C15.2	374443	12	n/a	n/a	n/a	2.737
1089150	ENSG00000100336	56603	APOL4	apolipoprotein L, 4	80832	22	n/a	n/a	n/a	2.731
1093638	ENSG00000133136	0	GNG5P2	guanine nucleotide binding protein (G protein), gamma 5 pseudogene 2	0	X	n/a	n/a	n/a	2.731
1107517	ENSG00000229196	0	RP11-775D22.2	RP11-775D22.2	0	7	n/a	n/a	n/a	2.729
279863672	ENSG00000232176	0	RP11-146N23.1	RP11-146N23.1	0	9	n/a	n/a	n/a	2.728
1091242	ENSG00000114942	1920	EEF1B2	eukaryotic translation elongation factor 1 beta 2	1933	2	n/a	n/a	n/a	2.726
1093263	ENSG00000130821	6499	SLC6A8	solute carrier family 6 (neurotransmitter transporter, creatine), member 8	6535	X	n/a	n/a	n/a	2.725
279798624	ENSG00000226360	0	RPL10AP6	ribosomal protein L10a pseudogene 6	0	3	n/a	n/a	n/a	2.723
279677096	ENSG00000204196	0	AC011737.2	AC011737.2	0	2	n/a	n/a	n/a	2.720
1096656	ENSG00000154080	57782	CHST9	carbohydrate (N-acetylgalactosamine 4-0) sulfotransferase 9	83539	18	n/a	n/a	n/a	2.719
279819863	ENSG00000228288	157122557	RP11-480I12.3	RP11-480I12.3	100506696	1	n/a	n/a	n/a	2.718
279784647	ENSG00000225174	1019220	RP3-429G5.3	RP3-429G5.3	100287366	6	n/a	n/a	n/a	2.716
1103673	ENSG00000188873	0	RPL10AP2	ribosomal protein L10a pseudogene 2	0	8	n/a	n/a	n/a	2.713
279709603	ENSG00000207795	128057	MIR155	microRNA 155	406947	21	n/a	n/a	n/a	2.713
1091735	ENSG00000118640	8604	VAMP8	vesicle-associated membrane protein 8 (endobrevin)	8673	2	n/a	n/a	n/a	2.713
279778787	ENSG00000224631	0	RP11-51O6.1	RP11-51O6.1	0	16	n/a	n/a	n/a	2.712
1088699	ENSG00000089159	5797	PXN	paxillin	5829	12	n/a	n/a	n/a	2.711
1092013	ENSG00000120896	10029	SORBS3	sorbin and SH3 domain containing 3	10174	8	n/a	n/a	n/a	2.711
1092523	ENSG00000125148	4476	MT2A	metallothionein 2A	4502	16	n/a	n/a	n/a	2.708
1095131	ENSG00000142156	1282	COL6A1	collagen, type VI, alpha 1	1291	21	n/a	n/a	n/a	2.707
1093367	ENSG00000131477	10120	RAMP2	receptor (G protein-coupled) activity modifying protein 2	10266	17	n/a	n/a	n/a	2.706
279909632	ENSG00000236325	0	AC005300.5	AC005300.5	0	22	n/a	n/a	n/a	2.705
1094260	ENSG00000136830	41418	FAM129B	family with sequence similarity 129, member B	64855	9	n/a	n/a	n/a	2.704
280088389	ENSG00000255594	0	Z82188.1	Z82188.1	0	22	n/a	n/a	n/a	2.701
1095129	ENSG00000142102	55963	ATHL1	ATH1, acid trehalase-like 1 (yeast)	80162	11	n/a	n/a	n/a	2.701
1096722	ENSG00000154589	23396	LY96	lymphocyte antigen 96	23643	8	n/a	n/a	n/a	2.699
1095694	ENSG00000145901	10172	TNIP1	TNFAIP3 interacting protein 1	10318	5	n/a	n/a	n/a	2.698
1095954	ENSG00000147872	157124067	PLIN2	perilipin 2	100509484	9	n/a	n/a	n/a	2.698
1093628	ENSG00000133112	7135	TPT1	tumor protein, translationally-controlled 1	7178	13	n/a	n/a	n/a	2.697
1093624	ENSG00000133106	60872	EPSTI1	epithelial stromal interaction 1 (breast)	94240	13	n/a	n/a	n/a	2.692
1091698	ENSG00000118292	55433	C1orf54	chromosome 1 open reading frame 54	79630	1	n/a	n/a	n/a	2.692
280014032	ENSG00000249489	0	GAPDHP70	glyceraldehyde 3 phosphate dehydrogenase pseudogene 70	0	11	n/a	n/a	n/a	2.691
1097697	ENSG00000162490	119528	C1orf187	chromosome 1 open reading frame 187	374946	1	n/a	n/a	n/a	2.690
279924956	ENSG00000237668	0	WI2-80423F1.1	WI2-80423F1.1	0	22	n/a	n/a	n/a	2.688
1096483	ENSG00000152518	674	ZFP36L2	zinc finger protein 36, C3H type-like 2	678	2	n/a	n/a	n/a	2.688
1102292	ENSG00000183255	750	PTTG1IP	pituitary tumor-transforming 1 interacting protein	754	21	n/a	n/a	n/a	2.686
1089970	ENSG00000105355	10080	PLIN3	perilipin 3	10226	19	n/a	n/a	n/a	2.685
1097731	ENSG00000162618	40756	ELTD1	EGF, latrophilin and seven transmembrane domain containing 1	64123	1	n/a	n/a	n/a	2.685
279781233	ENSG00000224861	0	YBX1P1	Y box binding protein 1 pseudogene 1	0	14	n/a	n/a	n/a	2.684
279858781	ENSG00000231768	157122673	RP5-855F14.1	RP5-855F14.1	100506795	1	n/a	n/a	n/a	2.684
1096096	ENSG00000149131	706	SERPING1	serpin peptidase inhibitor, clade G (C1 inhibitor), member 1	710	11	n/a	n/a	n/a	2.683
279960266	ENSG00000241836	0	AC073321.5	AC073321.5	0	2	n/a	n/a	n/a	2.683
1086922	ENSG00000004799	5134	PDK4	pyruvate dehydrogenase kinase, isozyme 4	5166	7	n/a	n/a	n/a	2.683
1106090	ENSG00000214485	0	CTB-13H5.1	CTB-13H5.1	0	5	n/a	n/a	n/a	2.682
1102484	ENSG00000183979	90377	NPB	neuropeptide B	256933	17	n/a	n/a	n/a	2.677
1087337	ENSG00000028137	7090	TNFRSF1B	tumor necrosis factor receptor superfamily, member 1B	7133	1	n/a	n/a	n/a	2.676
280110021	ENSG00000257922	0	RP11-796E2.3	RP11-796E2.3	0	12	n/a	n/a	n/a	2.675
280083474	ENSG00000255248	0	RP11-166D19.1	RP11-166D19.1	0	11	n/a	n/a	n/a	2.672
1108360	ENSG00000234745	3088	HLA-B	major histocompatibility complex, class I, B	3106	6	n/a	n/a	n/a	2.670
1105887	ENSG00000213654	40583	GPSM3	G-protein signaling modulator 3	63940	6	n/a	n/a	n/a	2.667
1101864	ENSG00000181104	2134	F2R	coagulation factor II (thrombin) receptor	2149	5	n/a	n/a	n/a	2.666
1093178	ENSG00000130429	9950	ARPC1B	actin related protein 2/3 complex, subunit 1B, 41kDa	10095	7	n/a	n/a	n/a	2.663
1095350	ENSG00000143537	8679	ADAM15	ADAM metallopeptidase domain 15	8751	1	n/a	n/a	n/a	2.660
1088781	ENSG00000090924	41420	PLEKHG2	pleckstrin homology domain containing, family G (with RhoGef domain) member 2	64857	19	n/a	n/a	n/a	2.656
280017561	ENSG00000249774	0	CTD-2206G10.2	CTD-2206G10.2	0	5	n/a	n/a	n/a	2.653
280051741	ENSG00000253058	0	5S_rRNA	5S ribosomal RNA	0	17	n/a	n/a	n/a	2.653
279966438	ENSG00000242477	0	CTD-2161E19.1	CTD-2161E19.1	0	5	n/a	n/a	n/a	2.646
279752268	ENSG00000221162	0	AL031963.1	AL031963.1	0	6	n/a	n/a	n/a	2.646
1095199	ENSG00000142676	6103	RPL11	ribosomal protein L11	6135	1	n/a	n/a	n/a	2.646
1101328	ENSG00000177989	133981	ODF3B	outer dense fiber of sperm tails 3B	440836	22	n/a	n/a	n/a	2.644
1088245	ENSG00000077150	4760	NFKB2	nuclear factor of kappa light polypeptide gene enhancer in B-cells 2 (p49/p100)	4791	10	n/a	n/a	n/a	2.644
279716158	ENSG00000212283	169524	SNORD89	small nucleolar RNA, C/D box 89	692205	2	n/a	n/a	n/a	2.642
279715836	ENSG00000212195	0	U3	Small nucleolar RNA U3	0	17	n/a	n/a	n/a	2.641
280093551	ENSG00000256164	0	RP11-264F23.3	RP11-264F23.3	0	12	n/a	n/a	n/a	2.641
1090714	ENSG00000110852	9832	CLEC2B	C-type lectin domain family 2, member B	9976	12	n/a	n/a	n/a	2.641
1105657	ENSG00000206190	36470	ATP10A	ATPase, class V, type 10A	57194	15	n/a	n/a	n/a	2.640
280037591	ENSG00000251357	0	AP000350.10	AP000350.10	0	22	n/a	n/a	n/a	2.639
1093391	ENSG00000131724	3572	IL13RA1	interleukin 13 receptor, alpha 1	3597	X	n/a	n/a	n/a	2.638
1105923	ENSG00000213867	0	RP11-829H16.2	RP11-829H16.2	0	14	n/a	n/a	n/a	2.637
279752548	ENSG00000221211	0	AC078794.1	AC078794.1	0	3	n/a	n/a	n/a	2.636
1094446	ENSG00000137767	37286	SQRDL	sulfide quinone reductase-like (yeast)	58472	15	n/a	n/a	n/a	2.635
279887629	ENSG00000234315	0	OSTCP5	oligosaccharyltransferase complex subunit pseudogene 5	0	1	n/a	n/a	n/a	2.635
1104083	ENSG00000196843	10707	ARID5A	AT rich interactive domain 5A (MRF1-like)	10865	2	n/a	n/a	n/a	2.635
1105151	ENSG00000204472	196	AIF1	allograft inflammatory factor 1	199	6	n/a	n/a	n/a	2.633
279916227	ENSG00000236942	0	RP11-6B6.3	RP11-6B6.3	0	1	n/a	n/a	n/a	2.632
279787979	ENSG00000225471	0	RP11-262D11.2	RP11-262D11.2	0	X	n/a	n/a	n/a	2.628
280008739	ENSG00000249019	0	RP11-539G18.1	RP11-539G18.1	0	4	n/a	n/a	n/a	2.626
1095054	ENSG00000141505	429	ASGR1	asialoglycoprotein receptor 1	432	17	n/a	n/a	n/a	2.620
1089135	ENSG00000100300	702	TSPO	translocator protein (18kDa)	706	22	n/a	n/a	n/a	2.619
279706908	ENSG00000207307	0	U6	U6 spliceosomal RNA	0	4	n/a	n/a	n/a	2.612
1102114	ENSG00000182492	630	BGN	biglycan	633	X	n/a	n/a	n/a	2.609
279857829	ENSG00000231684	0	RP11-416K24.2	RP11-416K24.2	0	1	n/a	n/a	n/a	2.606
1088803	ENSG00000091409	3630	ITGA6	integrin, alpha 6	3655	2	n/a	n/a	n/a	2.605
1098008	ENSG00000163576	81007	EFHB	EF-hand domain family, member B	151651	3	n/a	n/a	n/a	2.601
1093842	ENSG00000134595	6618	SOX3	SRY (sex determining region Y)-box 3	6658	X	n/a	n/a	n/a	2.600
1097015	ENSG00000157191	34996	NECAP2	NECAP endocytosis associated 2	55707	1	n/a	n/a	n/a	2.600
1095313	ENSG00000143384	4145	MCL1	myeloid cell leukemia sequence 1 (BCL2-related)	4170	1	n/a	n/a	n/a	2.599
1090527	ENSG00000109099	5344	PMP22	peripheral myelin protein 22	5376	17	n/a	n/a	n/a	2.599
1099283	ENSG00000168274	2995	HIST1H2AE	histone cluster 1, H2ae	3012	6	n/a	n/a	n/a	2.598
1093119	ENSG00000130066	6269	SAT1	spermidine/spermine N1-acetyltransferase 1	6303	X	n/a	n/a	n/a	2.598
1098457	ENSG00000165030	4757	NFIL3	nuclear factor, interleukin 3 regulated	4783	9	n/a	n/a	n/a	2.597
280071734	ENSG00000254509	0	RP11-677M14.6	RP11-677M14.6	0	11	n/a	n/a	n/a	2.595
1096405	ENSG00000151929	9390	BAG3	BCL2-associated athanogene 3	9531	10	n/a	n/a	n/a	2.595
1093224	ENSG00000130702	3886	LAMA5	laminin, alpha 5	3911	20	n/a	n/a	n/a	2.593
1091009	ENSG00000112799	9313	LY86	lymphocyte antigen 86	9450	6	n/a	n/a	n/a	2.592
1092124	ENSG00000121966	7806	CXCR4	chemokine (C-X-C motif) receptor 4	7852	2	n/a	n/a	n/a	2.591
279709680	ENSG00000207808	128128	MIR27A	microRNA 27a	407018	19	n/a	n/a	n/a	2.587
1097861	ENSG00000163072	77692	NOSTRIN	nitric oxide synthase trafficker	115677	2	n/a	n/a	n/a	2.586
1095215	ENSG00000142798	3319	HSPG2	heparan sulfate proteoglycan 2	3339	1	n/a	n/a	n/a	2.586
1090126	ENSG00000106003	3930	LFNG	LFNG O-fucosylpeptide 3-beta-N-acetylglucosaminyltransferase	3955	7	n/a	n/a	n/a	2.585
1087904	ENSG00000068079	3410	IFI35	interferon-induced protein 35	3430	17	n/a	n/a	n/a	2.579
279673575	ENSG00000203875	122163	SNHG5	small nucleolar RNA host gene 5 (non-protein coding)	387066	6	n/a	n/a	n/a	2.578
1087682	ENSG00000060138	8465	CSDA	cold shock domain protein A	8531	12	n/a	n/a	n/a	2.577
1098069	ENSG00000163736	5441	PPBP	pro-platelet basic protein (chemokine (C-X-C motif) ligand 7)	5473	4	n/a	n/a	n/a	2.575
1089056	ENSG00000100060	4217	MFNG	MFNG O-fucosylpeptide 3-beta-N-acetylglucosaminyltransferase	4242	22	n/a	n/a	n/a	2.575
279908183	ENSG00000236197	0	AC002429.5	AC002429.5	0	7	n/a	n/a	n/a	2.574
1095312	ENSG00000143382	33798	ADAMTSL4	ADAMTS-like 4	54507	1	n/a	n/a	n/a	2.573
1098771	ENSG00000166289	54995	PLEKHF1	pleckstrin homology domain containing, family F (with FYVE domain) member 1	79156	19	n/a	n/a	n/a	2.573
1093079	ENSG00000129667	55454	RHBDF2	rhomboid 5 homolog 2 (Drosophila)	79651	17	n/a	n/a	n/a	2.573
279806433	ENSG00000227034	0	RP11-234N17.1	RP11-234N17.1	0	1	n/a	n/a	n/a	2.570
279895612	ENSG00000234985	0	RP11-3L10.3	RP11-3L10.3	0	7	n/a	n/a	n/a	2.570
1107205	ENSG00000227304	0	RP11-791G16.2	RP11-791G16.2	0	4	n/a	n/a	n/a	2.570
1094365	ENSG00000137285	110335	TUBB2B	tubulin, beta 2B class IIb	347733	6	n/a	n/a	n/a	2.569
1089368	ENSG00000101276	76657	C20orf54	chromosome 20 open reading frame 54	113278	20	n/a	n/a	n/a	2.568
279799259	ENSG00000226415	0	TPI1P1	triosephosphate isomerase 1 pseudogene 1	0	1	n/a	n/a	n/a	2.566
279899780	ENSG00000235387	81379	RP11-327L3.1	RP11-327L3.1	158376	9	n/a	n/a	n/a	2.565
1101577	ENSG00000179403	41419	VWA1	von Willebrand factor A domain containing 1	64856	1	n/a	n/a	n/a	2.565
1102641	ENSG00000184674	2935	GSTT1	glutathione S-transferase theta 1	2952	22	n/a	n/a	n/a	2.565
280029666	ENSG00000250722	6378	SEPP1	selenoprotein P, plasma, 1	6414	5	n/a	n/a	n/a	2.562
1100396	ENSG00000173039	5938	RELA	v-rel reticuloendotheliosis viral oncogene homolog A (avian)	5970	11	n/a	n/a	n/a	2.562
1090515	ENSG00000109046	25867	WSB1	WD repeat and SOCS box containing 1	26118	17	n/a	n/a	n/a	2.562
1101206	ENSG00000177337	0	AP002478.1	Uncharacterized proteincDNA FLJ35776 fis, clone TESTI2005326	0	18	n/a	n/a	n/a	2.561
1098162	ENSG00000164035	31185	EMCN	endomucin	51705	4	n/a	n/a	n/a	2.560
1090848	ENSG00000111783	5960	RFX4	regulatory factor X, 4 (influences HLA class II expression)	5992	12	n/a	n/a	n/a	2.560
1103752	ENSG00000189184	33801	PCDH18	protocadherin 18	54510	4	n/a	n/a	n/a	2.559
279787081	ENSG00000225383	83798	SFTA1P	surfactant associated 1, pseudogene	207107	10	n/a	n/a	n/a	2.558
279985404	ENSG00000244457	0	ENO1P1	enolase 1, (alpha) pseudogene 1	0	1	n/a	n/a	n/a	2.557
279816284	ENSG00000227939	0	RPL3P2	ribosomal protein L3 pseudogene 2	0	6	n/a	n/a	n/a	2.557
279978981	ENSG00000243777	0	RP11-864G5.1	RP11-864G5.1	0	11	n/a	n/a	n/a	2.556
280051349	ENSG00000253002	0	AC005725.1	AC005725.1	0	17	n/a	n/a	n/a	2.555
1095362	ENSG00000143578	80703	CREB3L4	cAMP responsive element binding protein 3-like 4	148327	1	n/a	n/a	n/a	2.555
279800471	ENSG00000226525	0	RPS7P10	ribosomal protein S7 pseudogene 10	0	13	n/a	n/a	n/a	2.554
280138579	ENSG00000259773	0	RP11-507J18.2	RP11-507J18.2	0	15	n/a	n/a	n/a	2.553
1093350	ENSG00000131389	6497	SLC6A6	solute carrier family 6 (neurotransmitter transporter, taurine), member 6	6533	3	n/a	n/a	n/a	2.552
1093153	ENSG00000130303	680	BST2	bone marrow stromal cell antigen 2	684	19	n/a	n/a	n/a	2.552
1089674	ENSG00000103257	8089	SLC7A5	solute carrier family 7 (amino acid transporter light chain, L system), member 5	8140	16	n/a	n/a	n/a	2.551
279982633	ENSG00000244192	0	RP11-114H7.1	RP11-114H7.1	0	5	n/a	n/a	n/a	2.550
280080421	ENSG00000255066	0	AC005363.7	AC005363.7	0	16	n/a	n/a	n/a	2.549
279707468	ENSG00000207405	0	SNORA64	small nucleolar RNA, H/ACA box 64	0	16	n/a	n/a	n/a	2.549
1095527	ENSG00000144655	41233	CSRNP1	cysteine-serine-rich nuclear protein 1	64651	3	n/a	n/a	n/a	2.547
1098783	ENSG00000166340	1191	TPP1	tripeptidyl peptidase I	1200	11	n/a	n/a	n/a	2.546
280065023	ENSG00000254027	0	RP11-363E6.3	RP11-363E6.3	0	8	n/a	n/a	n/a	2.546
279800605	ENSG00000226540	0	GAPDHP73	glyceraldehyde-3-phosphate dehydrogenase pseudogene 73	0	6	n/a	n/a	n/a	2.542
1088977	ENSG00000099377	56071	HSD3B7	hydroxy-delta-5-steroid dehydrogenase, 3 beta- and steroid delta-isomerase 7	80270	16	n/a	n/a	n/a	2.542
1093684	ENSG00000133639	690	BTG1	B-cell translocation gene 1, anti-proliferative	694	12	n/a	n/a	n/a	2.540
1094403	ENSG00000137507	2599	LRRC32	leucine rich repeat containing 32	2615	11	n/a	n/a	n/a	2.540
1106136	ENSG00000214688	128530	C10orf105	chromosome 10 open reading frame 105	414152	10	n/a	n/a	n/a	2.539
1098566	ENSG00000165507	10909	C10orf10	chromosome 10 open reading frame 10	11067	10	n/a	n/a	n/a	2.539
1094377	ENSG00000137404	11109	NRM	nurim (nuclear envelope membrane protein)	11270	6	n/a	n/a	n/a	2.539
279661298	ENSG00000200534	0	SNORA33	small nucleolar RNA, H/ACA box 33	0	6	n/a	n/a	n/a	2.537
279841854	ENSG00000230269	157123173	RP1-40E16.9	RP1-40E16.9	100507194	6	n/a	n/a	n/a	2.536
279843679	ENSG00000230432	0	AC114803.3	AC114803.3	0	2	n/a	n/a	n/a	2.534
1091624	ENSG00000117525	2137	F3	coagulation factor III (thromboplastin, tissue factor)	2152	1	n/a	n/a	n/a	2.534
1102815	ENSG00000185338	8582	SOCS1	suppressor of cytokine signaling 1	8651	16	n/a	n/a	n/a	2.533
1099185	ENSG00000167900	7040	TK1	thymidine kinase 1, soluble	7083	17	n/a	n/a	n/a	2.533
279703093	ENSG00000206653	9164	SNORD29	small nucleolar RNA, C/D box 29	9297	11	n/a	n/a	n/a	2.532
1091087	ENSG00000113504	10565	SLC12A7	solute carrier family 12 (potassium/chloride transporters), member 7	10723	5	n/a	n/a	n/a	2.530
1092551	ENSG00000125398	6622	SOX9	SRY (sex determining region Y)-box 9	6662	17	n/a	n/a	n/a	2.529
280120678	ENSG00000258734	0	RP11-112J1.3	RP11-112J1.3	0	14	n/a	n/a	n/a	2.528
1088681	ENSG00000089009	6096	RPL6	ribosomal protein L6	6128	12	n/a	n/a	n/a	2.527
1099782	ENSG00000170425	133	ADORA2B	adenosine A2b receptor	136	17	n/a	n/a	n/a	2.525
279998510	ENSG00000248180	0	GAPDHP60	glyceraldehyde-3-phosphate dehydrogenase pseudogene 60	0	4	n/a	n/a	n/a	2.524
279863644	ENSG00000232172	0	RP11-57C19.2	RP11-57C19.2	0	9	n/a	n/a	n/a	2.524
1086894	ENSG00000002933	34654	TMEM176A	transmembrane protein 176A	55365	7	n/a	n/a	n/a	2.524
279842920	ENSG00000230362	0	RP11-809F4.2	RP11-809F4.2	0	3	n/a	n/a	n/a	2.523
1105306	ENSG00000204894	0	RP11-208G20.2	RP11-208G20.2	0	7	n/a	n/a	n/a	2.523
1089948	ENSG00000105246	10003	EBI3	Epstein-Barr virus induced 3	10148	19	n/a	n/a	n/a	2.522
1104320	ENSG00000197575	0	RPS17P2	ribosomal protein S17 pseudogene 2	0	5	n/a	n/a	n/a	2.521
1109049	ENSG00000242574	3091	HLA-DMB	major histocompatibility complex, class II, DM beta	3109	6	n/a	n/a	n/a	2.521
1107800	ENSG00000231167	0	YBX1P2	Y box binding protein 1 pseudogene 2	0	7	n/a	n/a	n/a	2.520
279930738	ENSG00000238150	0	AC008753.3	AC008753.3	0	19	n/a	n/a	n/a	2.519
1092611	ENSG00000125753	7365	VASP	vasodilator-stimulated phosphoprotein	7408	19	n/a	n/a	n/a	2.518
1097453	ENSG00000160613	9035	PCSK7	proprotein convertase subtilisin/kexin type 7	9159	11	n/a	n/a	n/a	2.518
1104319	ENSG00000197568	10988	HHLA3	HERV-H LTR-associating 3	11147	1	n/a	n/a	n/a	2.517
1092238	ENSG00000122971	32	ACADS	acyl-CoA dehydrogenase, C-2 to C-3 short chain	35	12	n/a	n/a	n/a	2.517
1093065	ENSG00000129521	76550	EGLN3	egl nine homolog 3 (C. elegans)	112399	14	n/a	n/a	n/a	2.517
280016121	ENSG00000249679	0	RP11-279O9.4	Uncharacterized protein	0	4	n/a	n/a	n/a	2.515
1103538	ENSG00000188375	133313	H3F3C	H3 histone, family 3C	440093	12	n/a	n/a	n/a	2.514
1090822	ENSG00000111669	7124	TPI1	triosephosphate isomerase 1	7167	12	n/a	n/a	n/a	2.514
1096210	ENSG00000150093	3663	ITGB1	integrin, beta 1 (fibronectin receptor, beta polypeptide, antigen CD29 includes MDF2, MSK12)	3688	10	n/a	n/a	n/a	2.513
1096865	ENSG00000155962	1184	CLIC2	chloride intracellular channel 2	1193	X	n/a	n/a	n/a	2.510
1098366	ENSG00000164687	2156	FABP5	fatty acid binding protein 5 (psoriasis-associated)	2171	8	n/a	n/a	n/a	2.510
1099811	ENSG00000170525	5177	PFKFB3	6-phosphofructo-2-kinase/fructose-2,6-biphosphatase 3	5209	10	n/a	n/a	n/a	2.509
1099074	ENSG00000167543	59881	TP53I13	tumor protein p53 inducible protein 13	90313	17	n/a	n/a	n/a	2.507
1097294	ENSG00000159388	7786	BTG2	BTG family, member 2	7832	1	n/a	n/a	n/a	2.507
280024738	ENSG00000250321	0	RP11-478C6.4	RP11-478C6.4	0	4	n/a	n/a	n/a	2.507
1093507	ENSG00000132475	3004	H3F3B	H3 histone, family 3B (H3.3B)	3021	17	n/a	n/a	n/a	2.506
279791678	ENSG00000225770	0	AC092933.3	AC092933.3	0	3	n/a	n/a	n/a	2.503
1095357	ENSG00000143554	10842	SLC27A3	solute carrier family 27 (fatty acid transporter), member 3	11000	1	n/a	n/a	n/a	2.502
280067086	ENSG00000254170	0	CTD-2073O6.1	CTD-2073O6.1	0	5	n/a	n/a	n/a	2.499
1094532	ENSG00000138119	26257	MYOF	myoferlin	26509	10	n/a	n/a	n/a	2.499
1099220	ENSG00000168003	6484	SLC3A2	solute carrier family 3 (activators of dibasic and neutral amino acid transport), member 2	6520	11	n/a	n/a	n/a	2.498
279858774	ENSG00000231767	0	MIR4426	microRNA 4426	0	1	n/a	n/a	n/a	2.498
1090383	ENSG00000108107	6126	RPL28	ribosomal protein L28	6158	19	n/a	n/a	n/a	2.495
1103029	ENSG00000186197	79260	EDARADD	EDAR-associated death domain	128178	1	n/a	n/a	n/a	2.494
1089582	ENSG00000102760	28720	C13orf15	chromosome 13 open reading frame 15	28984	13	n/a	n/a	n/a	2.492
279766427	ENSG00000223640	0	RP11-734K21.1	RP11-734K21.1	0	2	n/a	n/a	n/a	2.492
1094074	ENSG00000135862	3890	LAMC1	laminin, gamma 1 (formerly LAMB2)	3915	1	n/a	n/a	n/a	2.491
1089386	ENSG00000101336	3038	HCK	hemopoietic cell kinase	3055	20	n/a	n/a	n/a	2.490
279724115	ENSG00000213695	0	RPS7P14	ribosomal protein S7 pseudogene 14	0	X	n/a	n/a	n/a	2.489
1095306	ENSG00000143369	1881	ECM1	extracellular matrix protein 1	1893	1	n/a	n/a	n/a	2.487
1091405	ENSG00000115956	5309	PLEK	pleckstrin	5341	2	n/a	n/a	n/a	2.486
280121903	ENSG00000258805	0	RP11-986E7.6	RP11-986E7.6	0	14	n/a	n/a	n/a	2.486
279662355	ENSG00000200842	0	Y_RNA	Y RNA	0	17	n/a	n/a	n/a	2.482
280117529	ENSG00000258554	0	RP11-973D8.4	RP11-973D8.4	0	12	n/a	n/a	n/a	2.482
279972843	ENSG00000243199	0	RP11-408P14.1	RP11-408P14.1	0	4	n/a	n/a	n/a	2.481
279776912	ENSG00000224469	0	AC009517.2	AC009517.2	0	7	n/a	n/a	n/a	2.481
279839342	ENSG00000230043	0	TMSL6	thymosin-like 6 (pseudogene)	0	20	n/a	n/a	n/a	2.480
1102118	ENSG00000182511	2227	FES	feline sarcoma oncogene	2242	15	n/a	n/a	n/a	2.478
279659506	ENSG00000200016	1013093	SNORD76	small nucleolar RNA, C/D box 76	692196	1	n/a	n/a	n/a	2.477
280045399	ENSG00000252140	0	SNORD22	Small nucleolar RNA SNORD22	0	11	n/a	n/a	n/a	2.473
1090919	ENSG00000112214	9320	FHL5	four and a half LIM domains 5	9457	6	n/a	n/a	n/a	2.472
280069356	ENSG00000254332	0	GS1-44D20.1	GS1-44D20.1	0	8	n/a	n/a	n/a	2.471
1096166	ENSG00000149599	79340	DUSP15	dual specificity phosphatase 15	128853	20	n/a	n/a	n/a	2.468
1091491	ENSG00000116670	10312	MAD2L2	MAD2 mitotic arrest deficient-like 2 (yeast)	10459	1	n/a	n/a	n/a	2.467
1086981	ENSG00000006042	25771	TMEM98	transmembrane protein 98	26022	17	n/a	n/a	n/a	2.467
1100598	ENSG00000174083	0	PIK3R6	phosphoinositide-3-kinase, regulatory subunit 6	0	17	n/a	n/a	n/a	2.467
1091165	ENSG00000114268	5178	PFKFB4	6-phosphofructo-2-kinase/fructose-2,6-biphosphatase 4	5210	3	n/a	n/a	n/a	2.466
1091825	ENSG00000119630	5196	PGF	placental growth factor	5228	14	n/a	n/a	n/a	2.465
280079606	ENSG00000255020	0	AF131216.5	Uncharacterized protein	0	8	n/a	n/a	n/a	2.463
1105919	ENSG00000213853	1998	EMP2	epithelial membrane protein 2	2013	16	n/a	n/a	n/a	2.462
1089069	ENSG00000100100	76689	PIK3IP1	phosphoinositide-3-kinase interacting protein 1	113791	22	n/a	n/a	n/a	2.460
1105389	ENSG00000205129	134177	C4orf47	chromosome 4 open reading frame 47	441054	4	n/a	n/a	n/a	2.459
279896238	ENSG00000235043	0	RP11-397E7.3	RP11-397E7.3	0	4	n/a	n/a	n/a	2.456
1105063	ENSG00000204257	3090	HLA-DMA	major histocompatibility complex, class II, DM alpha	3108	6	n/a	n/a	n/a	2.455
279704059	ENSG00000206817	0	Y_RNA	Y RNA	0	1	n/a	n/a	n/a	2.454
279963452	ENSG00000242163	0	RP11-299L17.1	RP11-299L17.1	0	14	n/a	n/a	n/a	2.454
1101276	ENSG00000177674	36363	AGTRAP	angiotensin II receptor-associated protein	57085	1	n/a	n/a	n/a	2.452
1103099	ENSG00000186468	6195	RPS23	ribosomal protein S23	6228	5	n/a	n/a	n/a	2.452
279923071	ENSG00000237512	168318	RP11-790G19.2	RP11-790G19.2	728978	10	n/a	n/a	n/a	2.451
1089978	ENSG00000105373	29730	GLTSCR2	glioma tumor suppressor candidate region gene 2	29997	19	n/a	n/a	n/a	2.451
1099662	ENSG00000169902	8399	TPST1	tyrosylprotein sulfotransferase 1	8460	7	n/a	n/a	n/a	2.449
279957500	ENSG00000241494	0	RP11-796G6.1	RP11-796G6.1	0	14	n/a	n/a	n/a	2.449
279821554	ENSG00000228417	0	RP11-549L6.3	RP11-549L6.3	0	10	n/a	n/a	n/a	2.448
279921694	ENSG00000237411	0	AC003043.2	AC003043.2	0	17	n/a	n/a	n/a	2.448
280050012	ENSG00000252809	0	AC135050.3	AC135050.3	0	16	n/a	n/a	n/a	2.447
280120190	ENSG00000258708	1001388	RP11-537P22.1	RP11-537P22.1	100129794	14	n/a	n/a	n/a	2.446
1088395	ENSG00000081041	2903	CXCL2	chemokine (C-X-C motif) ligand 2	2920	4	n/a	n/a	n/a	2.444
1107834	ENSG00000231360	0	AL592284.1	Uncharacterized protein	0	1	n/a	n/a	n/a	2.443
1104364	ENSG00000197712	60207	FAM114A1	family with sequence similarity 114, member A1	92689	4	n/a	n/a	n/a	2.441
1089415	ENSG00000101443	10259	WFDC2	WAP four-disulfide core domain 2	10406	20	n/a	n/a	n/a	2.440
279706936	ENSG00000207311	167371	SNORA61	small nucleolar RNA, H/ACA box 61	677838	1	n/a	n/a	n/a	2.439
279830160	ENSG00000229207	0	RP11-571F15.6	RP11-571F15.6	0	9	n/a	n/a	n/a	2.438
1106015	ENSG00000214212	90304	C19orf38	chromosome 19 open reading frame 38	255809	19	n/a	n/a	n/a	2.435
279914252	ENSG00000236762	0	RP11-159H3.1	RP11-159H3.1	0	10	n/a	n/a	n/a	2.435
279909021	ENSG00000236276	0	NDP-AS1	NDP antisense RNA 1 (non-protein coding)	0	X	n/a	n/a	n/a	2.435
1104497	ENSG00000198075	26978	SULT1C4	sulfotransferase family, cytosolic, 1C, member 4	27233	2	n/a	n/a	n/a	2.433
1087322	ENSG00000026036	0	RTEL1	regulator of telomere elongation helicase 1	0	20	n/a	n/a	n/a	2.433
1093090	ENSG00000129824	6159	RPS4Y1	ribosomal protein S4, Y-linked 1	6192	Y	n/a	n/a	n/a	2.432
279709890	ENSG00000207858	1013199	MIR622	microRNA 622	693207	13	n/a	n/a	n/a	2.431
1104513	ENSG00000198113	34152	C9orf167	chromosome 9 open reading frame 167	54863	9	n/a	n/a	n/a	2.431
279973676	ENSG00000243312	0	RP11-397E7.1	RP11-397E7.1	0	4	n/a	n/a	n/a	2.431
1104379	ENSG00000197756	6136	RPL37A	ribosomal protein L37a	6168	2	n/a	n/a	n/a	2.430
1097477	ENSG00000160789	3975	LMNA	lamin A/C	4000	1	n/a	n/a	n/a	2.427
1089869	ENSG00000104870	2202	FCGRT	Fc fragment of IgG, receptor, transporter, alpha	2217	19	n/a	n/a	n/a	2.426
1103405	ENSG00000187838	36326	PLSCR3	phospholipid scramblase 3	57048	17	n/a	n/a	n/a	2.426
1104129	ENSG00000196981	33845	WDR5B	WD repeat domain 5B	54554	3	n/a	n/a	n/a	2.425
1102023	ENSG00000182118	119546	FAM89A	family with sequence similarity 89, member A	375061	1	n/a	n/a	n/a	2.424
280001418	ENSG00000248415	0	GAPDHP61	glyceraldehyde 3 phosphate dehydrogenase pseudogene 61	0	15	n/a	n/a	n/a	2.424
1091932	ENSG00000120279	55978	MYCT1	myc target 1	80177	6	n/a	n/a	n/a	2.424
279821010	ENSG00000228380	0	AC016697.2	AC016697.2	0	2	n/a	n/a	n/a	2.424
279721180	ENSG00000213361	0	RP4-778K6.1	RP4-778K6.1	0	7	n/a	n/a	n/a	2.423
1108810	ENSG00000237774	0	RP11-129B9.1	RP11-129B9.1	0	12	n/a	n/a	n/a	2.423
1099979	ENSG00000171223	3701	JUNB	jun B proto-oncogene	3726	19	n/a	n/a	n/a	2.421
279761568	ENSG00000222937	0	SNORD63	Small nucleolar RNA SNORD63	0	5	n/a	n/a	n/a	2.421
1096666	ENSG00000154134	40854	ROBO3	roundabout, axon guidance receptor, homolog 3 (Drosophila)	64221	11	n/a	n/a	n/a	2.420
1105065	ENSG00000204264	5664	PSMB8	proteasome (prosome, macropain) subunit, beta type, 8 (large multifunctional peptidase 7)	5696	6	n/a	n/a	n/a	2.420
1092916	ENSG00000128294	8398	TPST2	tyrosylprotein sulfotransferase 2	8459	22	n/a	n/a	n/a	2.418
279971278	ENSG00000243023	0	UBA52P3	ubiquitin A-52 residue ribosomal protein fusion product 1 pseudogene 3	0	14	n/a	n/a	n/a	2.417
280008849	ENSG00000249035	0	CTB-113P19.1	CTB-113P19.1	0	5	n/a	n/a	n/a	2.416
1096939	ENSG00000156508	1902	EEF1A1	eukaryotic translation elongation factor 1 alpha 1	1915	6	n/a	n/a	n/a	2.416
1100353	ENSG00000172809	6137	RPL38	ribosomal protein L38	6169	17	n/a	n/a	n/a	2.413
279901831	ENSG00000235579	0	AC007283.4	AC007283.4	0	2	n/a	n/a	n/a	2.412
1088452	ENSG00000082684	33728	SEMA5B	sema domain, seven thrombospondin repeats (type 1 and type 1-like), transmembrane domain (TM) and short cytoplasmic domain, (semaphorin) 5B	54437	3	n/a	n/a	n/a	2.412
279664168	ENSG00000201403	0	SNORD14B	small nucleolar RNA, C/D box 14B	0	11	n/a	n/a	n/a	2.411
1097297	ENSG00000159403	711	C1R	complement component 1, r subcomponent	715	12	n/a	n/a	n/a	2.411
1094729	ENSG00000139318	1836	DUSP6	dual specificity phosphatase 6	1848	12	n/a	n/a	n/a	2.411
279725065	ENSG00000213846	0	AC098614.2	AC098614.2	0	3	n/a	n/a	n/a	2.410
1090826	ENSG00000111678	76653	C12orf57	chromosome 12 open reading frame 57	113246	12	n/a	n/a	n/a	2.410
279817689	ENSG00000228078	0	HLA-U	major histocompatibility complex, class I, U (pseudogene)	0	6	n/a	n/a	n/a	2.408
279838684	ENSG00000229988	0	HBBP1	hemoglobin, beta pseudogene 1	0	11	n/a	n/a	n/a	2.408
280106815	ENSG00000257591	0	ZNF625	Zinc finger protein 625	0	19	n/a	n/a	n/a	2.407
279931679	ENSG00000238240	0	RP4-740C4.5	RP4-740C4.5	0	1	n/a	n/a	n/a	2.406
1096220	ENSG00000150337	2194	FCGR1A	Fc fragment of IgG, high affinity Ia, receptor (CD64)	2209	1	n/a	n/a	n/a	2.402
279657427	ENSG00000199377	26574	RNU5F-1	RNA, U5F small nuclear 1	26828	1	n/a	n/a	n/a	2.402
1095074	ENSG00000141574	6362	SECTM1	secreted and transmembrane 1	6398	17	n/a	n/a	n/a	2.401
1104241	ENSG00000197355	60037	UAP1L1	UDP-N-acteylglucosamine pyrophosphorylase 1-like 1	91373	9	n/a	n/a	n/a	2.400
279975687	ENSG00000243498	0	UBA52P5	ubiquitin A-52 residue ribosomal protein fusion product 1 pseudogene 5	0	8	n/a	n/a	n/a	2.400
279959195	ENSG00000241695	0	GM2AP1	GM2 ganglioside activator pseudogene 1	0	3	n/a	n/a	n/a	2.399
279985204	ENSG00000244425	0	AP000350.3	AP000350.3	0	22	n/a	n/a	n/a	2.398
1102751	ENSG00000185088	30547	RPS27L	ribosomal protein S27-like	51065	15	n/a	n/a	n/a	2.396
279711657	ENSG00000211519	1013728	MIR147B	microRNA 147b	100126311	15	n/a	n/a	n/a	2.393
1096808	ENSG00000155367	109203	PPM1J	protein phosphatase, Mg2+/Mn2+ dependent, 1J	333926	1	n/a	n/a	n/a	2.392
279503857	ENSG00000180769	126382	WDFY3-AS2	WDFY3 antisense RNA 2 (non-protein coding)	404201	4	n/a	n/a	n/a	2.391
1104783	ENSG00000198865	1003752	CCDC152	coiled-coil domain containing 152	100129792	5	n/a	n/a	n/a	2.391
1087049	ENSG00000007384	40887	RHBDF1	rhomboid 5 homolog 1 (Drosophila)	64285	16	n/a	n/a	n/a	2.391
1092280	ENSG00000123358	3144	NR4A1	nuclear receptor subfamily 4, group A, member 1	3164	12	n/a	n/a	n/a	2.389
280057667	ENSG00000253506	109993	NACA2	nascent polypeptide-associated complex alpha subunit 2	342538	17	n/a	n/a	n/a	2.388
1101874	ENSG00000181218	60226	HIST3H2A	histone cluster 3, H2a	92815	1	n/a	n/a	n/a	2.387
1100944	ENSG00000175938	60256	ORAI3	ORAI calcium release-activated calcium modulator 3	93129	16	n/a	n/a	n/a	2.387
1088093	ENSG00000073060	944	SCARB1	scavenger receptor class B, member 1	949	12	n/a	n/a	n/a	2.386
279711997	ENSG00000211591	1023341	MIR762	microRNA 762	100313837	16	n/a	n/a	n/a	2.386
279612954	ENSG00000196861	0	AC002994.1	AC002994.1	0	17	n/a	n/a	n/a	2.386
1095845	ENSG00000147113	55545	CXorf36	chromosome X open reading frame 36	79742	X	n/a	n/a	n/a	2.384
1098872	ENSG00000166710	564	B2M	beta-2-microglobulin	567	15	n/a	n/a	n/a	2.383
1092893	ENSG00000128052	3766	KDR	kinase insert domain receptor (a type III receptor tyrosine kinase)	3791	4	n/a	n/a	n/a	2.383
1108466	ENSG00000235552	0	CTD-2124B20.1	CTD-2124B20.1	0	18	n/a	n/a	n/a	2.383
280134316	ENSG00000259519	0	RP11-519G16.2	RP11-519G16.2	0	15	n/a	n/a	n/a	2.381
1091884	ENSG00000119938	5475	PPP1R3C	protein phosphatase 1, regulatory subunit 3C	5507	10	n/a	n/a	n/a	2.381
279751133	ENSG00000220884	0	MESTP1	mesoderm specific transcript homolog (mouse) pseudogene 1	0	6	n/a	n/a	n/a	2.381
1105064	ENSG00000204262	1281	COL5A2	collagen, type V, alpha 2	1290	2	n/a	n/a	n/a	2.381
279977663	ENSG00000243679	0	RP11-274B21.3	RP11-274B21.3	0	7	n/a	n/a	n/a	2.379
1093309	ENSG00000131095	2654	GFAP	glial fibrillary acidic protein	2670	17	n/a	n/a	n/a	2.379
280065750	ENSG00000254087	0	LYN	v-yes-1 Yamaguchi sarcoma viral related oncogene homolog	0	8	n/a	n/a	n/a	2.378
1093030	ENSG00000129226	963	CD68	CD68 molecule	968	17	n/a	n/a	n/a	2.377
1091516	ENSG00000116761	1480	CTH	cystathionase (cystathionine gamma-lyase)	1491	1	n/a	n/a	n/a	2.377
1098117	ENSG00000163884	28735	KLF15	Kruppel-like factor 15	28999	3	n/a	n/a	n/a	2.376
279766006	ENSG00000223599	0	RP11-216N14.7	RP11-216N14.7	0	1	n/a	n/a	n/a	2.375
1100726	ENSG00000174807	36402	CD248	CD248 molecule, endosialin	57124	11	n/a	n/a	n/a	2.374
1090597	ENSG00000109775	34614	UFSP2	UFM1-specific peptidase 2	55325	4	n/a	n/a	n/a	2.371
1092120	ENSG00000121933	137	ADORA3	adenosine A3 receptor	140	1	n/a	n/a	n/a	2.371
1099547	ENSG00000169385	6004	RNASE2	ribonuclease, RNase A family, 2 (liver, eosinophil-derived neurotoxin)	6036	14	n/a	n/a	n/a	2.369
1088151	ENSG00000074800	2008	ENO1	enolase 1, (alpha)	2023	1	n/a	n/a	n/a	2.368
1093971	ENSG00000135363	3980	LMO2	LIM domain only 2 (rhombotin-like 1)	4005	11	n/a	n/a	n/a	2.368
1093837	ENSG00000134574	1631	DDB2	damage-specific DNA binding protein 2, 48kDa	1643	11	n/a	n/a	n/a	2.367
1098548	ENSG00000165449	85682	SLC16A9	solute carrier family 16, member 9 (monocarboxylic acid transporter 9)	220963	10	n/a	n/a	n/a	2.366
279854286	ENSG00000231369	0	RP1-40G4P.1	RP1-40G4P.1	0	22	n/a	n/a	n/a	2.365
280097901	ENSG00000256673	0	RP11-599J14.2	RP11-599J14.2	0	12	n/a	n/a	n/a	2.364
280045980	ENSG00000252225	0	Y_RNA	Y RNA	0	22	n/a	n/a	n/a	2.363
280026310	ENSG00000250441	0	RP11-47F1.1	RP11-47F1.1	0	5	n/a	n/a	n/a	2.361
1093099	ENSG00000129946	25510	SHC2	SHC (Src homology 2 domain containing) transforming protein 2	25759	19	n/a	n/a	n/a	2.361
1101266	ENSG00000177606	3700	JUN	jun proto-oncogene	3725	1	n/a	n/a	n/a	2.361
1095244	ENSG00000143110	79276	C1orf162	chromosome 1 open reading frame 162	128346	1	n/a	n/a	n/a	2.359
1091040	ENSG00000113140	6638	SPARC	secreted protein, acidic, cysteine-rich (osteonectin)	6678	5	n/a	n/a	n/a	2.359
1095512	ENSG00000144579	37222	CTDSP1	CTD (carboxy-terminal domain, RNA polymerase II, polypeptide A) small phosphatase 1	58190	2	n/a	n/a	n/a	2.358
279722985	ENSG00000213560	0	RP11-386I14.3	RP11-386I14.3	0	1	n/a	n/a	n/a	2.355
279999419	ENSG00000248272	0	AL593851.1	AL593851.1	0	9	n/a	n/a	n/a	2.354
279958562	ENSG00000241622	0	RP11-413E6.5	RP11-413E6.5	0	3	n/a	n/a	n/a	2.354
279600014	ENSG00000196205	0	EEF1A1P5	eukaryotic translation elongation factor 1 alpha 1 pseudogene 5	0	9	n/a	n/a	n/a	2.354
1090204	ENSG00000106484	4207	MEST	mesoderm specific transcript homolog (mouse)	4232	7	n/a	n/a	n/a	2.352
279893236	ENSG00000234782	0	RP11-442A13.1	RP11-442A13.1	0	9	n/a	n/a	n/a	2.351
1093910	ENSG00000135046	298	ANXA1	annexin A1	301	9	n/a	n/a	n/a	2.350
279787317	ENSG00000225410	0	AC107016.1	AC107016.1	0	12	n/a	n/a	n/a	2.350
280043516	ENSG00000251869	0	SCARNA23	small Cajal body-specific RNA 23	0	X	n/a	n/a	n/a	2.349
1098378	ENSG00000164736	40922	SOX17	SRY (sex determining region Y)-box 17	64321	8	n/a	n/a	n/a	2.349
279925140	ENSG00000237686	0	RP5-1120P11.1	RP5-1120P11.1	0	6	n/a	n/a	n/a	2.348
1088130	ENSG00000074219	8402	TEAD2	TEA domain family member 2	8463	19	n/a	n/a	n/a	2.348
1102542	ENSG00000184258	1032	CDR1	cerebellar degeneration-related protein 1, 34kDa	1038	X	n/a	n/a	n/a	2.347
279973293	ENSG00000243256	0	RP11-453M1.1	RP11-453M1.1	0	18	n/a	n/a	n/a	2.347
1091142	ENSG00000114013	937	CD86	CD86 molecule	942	3	n/a	n/a	n/a	2.345
1101567	ENSG00000179344	3101	HLA-DQB1	major histocompatibility complex, class II, DQ beta 1	3119	6	n/a	n/a	n/a	2.344
280006331	ENSG00000248794	0	CTD-2248H3.1	CTD-2248H3.1	0	5	n/a	n/a	n/a	2.344
279802273	ENSG00000226696	0	AC008746.11	AC008746.11	0	19	n/a	n/a	n/a	2.342
1086869	ENSG00000000938	2253	FGR	Gardner-Rasheed feline sarcoma viral (v-fgr) oncogene homolog	2268	1	n/a	n/a	n/a	2.341
1094789	ENSG00000139679	10016	LPAR6	lysophosphatidic acid receptor 6	10161	13	n/a	n/a	n/a	2.341
279923105	ENSG00000237514	0	PTP4A1P7	protein tyrosine phosphatase type IVA, member 1 pseudogene 7	0	1	n/a	n/a	n/a	2.341
1093188	ENSG00000130513	9377	GDF15	growth differentiation factor 15	9518	19	n/a	n/a	n/a	2.340
279892109	ENSG00000234707	0	RP11-745C15.2	RP11-745C15.2	0	7	n/a	n/a	n/a	2.339
1091317	ENSG00000115380	2187	EFEMP1	EGF containing fibulin-like extracellular matrix protein 1	2202	2	n/a	n/a	n/a	2.337
1107547	ENSG00000229453	158897	SPINK8	serine peptidase inhibitor, Kazal type 8 (putative)	646424	3	n/a	n/a	n/a	2.336
1106457	ENSG00000218537	0	AP000350.4	Uncharacterized protein	0	22	n/a	n/a	n/a	2.335
1093088	ENSG00000129757	1022	CDKN1C	cyclin-dependent kinase inhibitor 1C (p57, Kip2)	1028	11	n/a	n/a	n/a	2.334
1088750	ENSG00000090339	3363	ICAM1	intercellular adhesion molecule 1	3383	19	n/a	n/a	n/a	2.334
1090015	ENSG00000105519	824	CAPS	calcyphosine	828	19	n/a	n/a	n/a	2.333
1090210	ENSG00000106538	5887	RARRES2	retinoic acid receptor responder (tazarotene induced) 2	5919	7	n/a	n/a	n/a	2.333
279708259	ENSG00000207561	0	MIR635	microRNA 635	0	17	n/a	n/a	n/a	2.332
1095005	ENSG00000141232	9995	TOB1	transducer of ERBB2, 1	10140	17	n/a	n/a	n/a	2.332
1087359	ENSG00000031691	34455	CENPQ	centromere protein Q	55166	6	n/a	n/a	n/a	2.331
1101485	ENSG00000178927	55227	C17orf62	chromosome 17 open reading frame 62	79415	17	n/a	n/a	n/a	2.330
1106777	ENSG00000224389	717	C4B	complement component 4B (Chido blood group)	721	6	n/a	n/a	n/a	2.330
280090848	ENSG00000255857	157122481	RP1-278C19.3	RP1-278C19.3	100506649	12	n/a	n/a	n/a	2.330
1108966	ENSG00000240972	4257	MIF	macrophage migration inhibitory factor (glycosylation-inhibiting factor)	4282	22	n/a	n/a	n/a	2.329
1089094	ENSG00000100196	10857	KDELR3	KDEL (Lys-Asp-Glu-Leu) endoplasmic reticulum protein retention receptor 3	11015	22	n/a	n/a	n/a	2.329
1099573	ENSG00000169508	1868	GPR183	G protein-coupled receptor 183	1880	13	n/a	n/a	n/a	2.328
1087685	ENSG00000060303	0	RPS17P5	ribosomal protein S17 pseudogene 5	0	6	n/a	n/a	n/a	2.328
280041571	ENSG00000251632	0	RP11-714L20.1	RP11-714L20.1	0	4	n/a	n/a	n/a	2.327
280012482	ENSG00000249353	0	RP11-65F13.1	RP11-65F13.1	0	5	n/a	n/a	n/a	2.327
280032116	ENSG00000250927	0	MESTP3	mesoderm specific transcript homolog (mouse) pseudogene 3	0	4	n/a	n/a	n/a	2.326
1096659	ENSG00000154102	126670	C16orf74	chromosome 16 open reading frame 74	404550	16	n/a	n/a	n/a	2.326
279881574	ENSG00000233762	0	AC007969.5	AC007969.5	0	2	n/a	n/a	n/a	2.324
279865652	ENSG00000232383	0	AC010677.5	AC010677.5	0	7	n/a	n/a	n/a	2.324
280130146	ENSG00000259279	0	CTD-2033D15.1	CTD-2033D15.1	0	15	n/a	n/a	n/a	2.324
1089845	ENSG00000104765	661	BNIP3L	BCL2/adenovirus E1B 19kDa interacting protein 3-like	665	8	n/a	n/a	n/a	2.324
279934143	ENSG00000238578	0	SNORD4A	small nucleolar RNA, C/D box 4A	0	17	n/a	n/a	n/a	2.324
1103219	ENSG00000186994	90379	KANK3	KN motif and ankyrin repeat domains 3	256949	19	n/a	n/a	n/a	2.323
1097904	ENSG00000163221	6250	S100A12	S100 calcium binding protein A12	6283	1	n/a	n/a	n/a	2.323
1091211	ENSG00000114698	36366	PLSCR4	phospholipid scramblase 4	57088	3	n/a	n/a	n/a	2.322
1090853	ENSG00000111796	3795	KLRB1	killer cell lectin-like receptor subfamily B, member 1	3820	12	n/a	n/a	n/a	2.322
279932981	ENSG00000238390	0	SNORA81	Small nucleolar RNA SNORA81	0	21	n/a	n/a	n/a	2.322
1089376	ENSG00000101306	59536	MYLK2	myosin light chain kinase 2	85366	20	n/a	n/a	n/a	2.321
1091590	ENSG00000117298	1877	ECE1	endothelin converting enzyme 1	1889	1	n/a	n/a	n/a	2.319
280089811	ENSG00000255749	0	RP11-134N1.3	RP11-134N1.3	0	12	n/a	n/a	n/a	2.317
1093898	ENSG00000134954	2098	ETS1	v-ets erythroblastosis virus E26 oncogene homolog 1 (avian)	2113	11	n/a	n/a	n/a	2.316
1097605	ENSG00000161921	37223	CXCL16	chemokine (C-X-C motif) ligand 16	58191	17	n/a	n/a	n/a	2.316
279748806	ENSG00000219249	0	AMZ2P2	archaelysin family metallopeptidase 2 pseudogene 2	0	6	n/a	n/a	n/a	2.315
279074280	ENSG00000137970	0	RP11-122C9.1	RP11-122C9.1	0	1	n/a	n/a	n/a	2.314
1095156	ENSG00000142347	4516	MYO1F	myosin IF	4542	19	n/a	n/a	n/a	2.314
1087088	ENSG00000008516	40987	MMP25	matrix metallopeptidase 25	64386	16	n/a	n/a	n/a	2.314
1107728	ENSG00000230715	0	RP11-274B21.4	RP11-274B21.4	0	7	n/a	n/a	n/a	2.313
1087355	ENSG00000030582	2879	GRN	granulin	2896	17	n/a	n/a	n/a	2.312
1089516	ENSG00000102119	1995	EMD	emerin	2010	X	n/a	n/a	n/a	2.311
279934388	ENSG00000238621	0	TRNAI2	transfer RNA isoleucine 2 (anticodon UAU)	0	6	n/a	n/a	n/a	2.308
280060197	ENSG00000253696	0	RP11-439C15.2	RP11-439C15.2	0	8	n/a	n/a	n/a	2.307
280031913	ENSG00000250909	0	RP11-843P14.2	RP11-843P14.2	0	5	n/a	n/a	n/a	2.306
279991424	ENSG00000245910	0	SNHG6	small nucleolar RNA host gene 6 (non-protein coding)	0	8	n/a	n/a	n/a	2.305
280078666	ENSG00000254979	0	RP11-872D17.8	RP11-872D17.8	0	11	n/a	n/a	n/a	2.304
279719747	ENSG00000213178	0	RP11-641D5.1	RP11-641D5.1	0	3	n/a	n/a	n/a	2.304
1087056	ENSG00000007866	6963	TEAD3	TEA domain family member 3	7005	6	n/a	n/a	n/a	2.301
1108950	ENSG00000240583	355	AQP1	aquaporin 1 (Colton blood group)	358	7	n/a	n/a	n/a	2.301
1103446	ENSG00000188002	0	RP11-43F13.1	RP11-43F13.1	0	5	n/a	n/a	n/a	2.300
279926151	ENSG00000237768	0	RP11-344N10.2	RP11-344N10.2	0	10	n/a	n/a	n/a	2.300
1102688	ENSG00000184897	8871	H1FX	H1 histone family, member X	8971	3	n/a	n/a	n/a	2.300
1090689	ENSG00000110660	34022	SLC35F2	solute carrier family 35, member F2	54733	11	n/a	n/a	n/a	2.300
1088550	ENSG00000085871	4233	MGST2	microsomal glutathione S-transferase 2	4258	4	n/a	n/a	n/a	2.299
279845656	ENSG00000230580	0	AC021016.7	AC021016.7	0	2	n/a	n/a	n/a	2.298
1108755	ENSG00000237441	5831	RGL2	ral guanine nucleotide dissociation stimulator-like 2	5863	6	n/a	n/a	n/a	2.297
1102635	ENSG00000184640	10643	SEPT9	septin 9	10801	17	n/a	n/a	n/a	2.296
1090783	ENSG00000111341	4231	MGP	matrix Gla protein	4256	12	n/a	n/a	n/a	2.295
1104366	ENSG00000197714	10636	ZNF460	zinc finger protein 460	10794	19	n/a	n/a	n/a	2.294
1108379	ENSG00000234851	0	RP11-3P17.3	RP11-3P17.3	0	3	n/a	n/a	n/a	2.293
279982254	ENSG00000244137	0	RP11-99J16__A.2	RP11-99J16__A.2	0	1	n/a	n/a	n/a	2.293
279935053	ENSG00000238732	0	snoU13	Small nucleolar RNA U13	0	10	n/a	n/a	n/a	2.292
279783573	ENSG00000225067	0	AD000091.1	AD000091.1	0	19	n/a	n/a	n/a	2.292
280111872	ENSG00000258102	0	RP11-809C9.2	RP11-809C9.2	0	12	n/a	n/a	n/a	2.291
280096507	ENSG00000256514	0	AP003419.11	AP003419.11	0	11	n/a	n/a	n/a	2.288
1093045	ENSG00000129353	36429	SLC44A2	solute carrier family 44, member 2	57153	19	n/a	n/a	n/a	2.286
1108761	ENSG00000237493	0	RP11-603J24.7	RP11-603J24.7	0	12	n/a	n/a	n/a	2.285
1105942	ENSG00000213928	10232	IRF9	interferon regulatory factor 9	10379	14	n/a	n/a	n/a	2.285
1092603	ENSG00000125733	9188	TRIP10	thyroid hormone receptor interactor 10	9322	19	n/a	n/a	n/a	2.284
1090021	ENSG00000105552	584	BCAT2	branched chain amino-acid transaminase 2, mitochondrial	587	19	n/a	n/a	n/a	2.284
279817944	ENSG00000228109	157123001	MFI2-AS1	MFI2 antisense RNA 1 (non-protein coding)	100507057	3	n/a	n/a	n/a	2.283
1101225	ENSG00000177426	7008	TGIF1	TGFB-induced factor homeobox 1	7050	18	n/a	n/a	n/a	2.280
1097054	ENSG00000157514	1819	TSC22D3	TSC22 domain family, member 3	1831	X	n/a	n/a	n/a	2.278
1087096	ENSG00000008988	6191	RPS20	ribosomal protein S20	6224	8	n/a	n/a	n/a	2.277
1098203	ENSG00000164111	305	ANXA5	annexin A5	308	4	n/a	n/a	n/a	2.277
1090746	ENSG00000111145	1989	ELK3	ELK3, ETS-domain protein (SRF accessory protein 2)	2004	12	n/a	n/a	n/a	2.276
279953709	ENSG00000241079	0	AC131055.8	AC131055.8	0	17	n/a	n/a	n/a	2.275
1091347	ENSG00000115548	35106	KDM3A	lysine (K)-specific demethylase 3A	55818	2	n/a	n/a	n/a	2.275
1086919	ENSG00000004776	79143	HSPB6	heat shock protein, alpha-crystallin-related, B6	126393	19	n/a	n/a	n/a	2.274
280089196	ENSG00000255680	0	RP11-732A19.9	RP11-732A19.9	0	11	n/a	n/a	n/a	2.273
1092455	ENSG00000124570	5237	SERPINB6	serpin peptidase inhibitor, clade B (ovalbumin), member 6	5269	6	n/a	n/a	n/a	2.272
1091093	ENSG00000113555	30775	PCDH12	protocadherin 12	51294	5	n/a	n/a	n/a	2.271
1087425	ENSG00000039068	994	CDH1	cadherin 1, type 1, E-cadherin (epithelial)	999	16	n/a	n/a	n/a	2.271
1104702	ENSG00000198721	10308	ECI2	enoyl-CoA delta isomerase 2	10455	6	n/a	n/a	n/a	2.271
1087907	ENSG00000068137	55792	PLEKHH3	pleckstrin homology domain containing, family H (with MyTH4 domain) member 3	79990	17	n/a	n/a	n/a	2.269
1097773	ENSG00000162745	25652	OLFML2B	olfactomedin-like 2B	25903	1	n/a	n/a	n/a	2.268
1091292	ENSG00000115268	6176	RPS15	ribosomal protein S15	6209	19	n/a	n/a	n/a	2.267
279926700	ENSG00000237815	0	AC007000.11	AC007000.11	0	7	n/a	n/a	n/a	2.267
1095135	ENSG00000142178	80847	SIK1	salt-inducible kinase 1	150094	21	n/a	n/a	n/a	2.267
1092913	ENSG00000128283	10976	CDC42EP1	CDC42 effector protein (Rho GTPase binding) 1	11135	22	n/a	n/a	n/a	2.267
279981529	ENSG00000244043	0	RPS27P27	ribosomal protein S27 pseudogene 27	0	16	n/a	n/a	n/a	2.267
279932855	ENSG00000238369	0	snoU13	Small nucleolar RNA U13	0	5	n/a	n/a	n/a	2.266
1093194	ENSG00000130529	34084	TRPM4	transient receptor potential cation channel, subfamily M, member 4	54795	19	n/a	n/a	n/a	2.265
1105119	ENSG00000204387	30338	C6orf48	chromosome 6 open reading frame 48	50854	6	n/a	n/a	n/a	2.265
1103561	ENSG00000188474	0	AC022415.1	Zinc finger protein 788	0	19	n/a	n/a	n/a	2.265
1095111	ENSG00000141934	8545	PPAP2C	phosphatidic acid phosphatase type 2C	8612	19	n/a	n/a	n/a	2.264
279924862	ENSG00000237661	0	RP11-169L17.5	RP11-169L17.5	0	X	n/a	n/a	n/a	2.264
279985803	ENSG00000244485	0	RP11-150D5.1	RP11-150D5.1	0	16	n/a	n/a	n/a	2.264
1100312	ENSG00000172638	29741	EFEMP2	EGF containing fibulin-like extracellular matrix protein 2	30008	11	n/a	n/a	n/a	2.263
279931785	ENSG00000238251	0	RP11-172F4.2	RP11-172F4.2	0	9	n/a	n/a	n/a	2.263
280075562	ENSG00000254760	0	CTD-2616J11.3	CTD-2616J11.3	0	19	n/a	n/a	n/a	2.263
279966259	ENSG00000242445	0	RPL7AP11	ribosomal protein L7a pseudogene 11	0	3	n/a	n/a	n/a	2.263
280121084	ENSG00000258757	0	RP11-841O20.2	RP11-841O20.2	0	14	n/a	n/a	n/a	2.262
280137550	ENSG00000259716	0	RP5-977B1.11	RP5-977B1.11	0	20	n/a	n/a	n/a	2.262
1087761	ENSG00000064547	9046	LPAR2	lysophosphatidic acid receptor 2	9170	19	n/a	n/a	n/a	2.262
1101339	ENSG00000178035	3590	IMPDH2	IMP (inosine 5'-monophosphate) dehydrogenase 2	3615	3	n/a	n/a	n/a	2.260
1102856	ENSG00000185527	5116	PDE6G	phosphodiesterase 6G, cGMP-specific, rod, gamma	5148	17	n/a	n/a	n/a	2.259
1102168	ENSG00000182718	299	ANXA2	annexin A2	302	15	n/a	n/a	n/a	2.256
279869495	ENSG00000232699	0	RP11-758C21.1	RP11-758C21.1	0	6	n/a	n/a	n/a	2.255
1091137	ENSG00000113916	601	BCL6	B-cell CLL/lymphoma 6	604	3	n/a	n/a	n/a	2.254
279867879	ENSG00000232573	0	RPL3P4	ribosomal protein L3 pseudogene 4	0	14	n/a	n/a	n/a	2.252
1093534	ENSG00000132622	78147	HSPA12B	heat shock 70kD protein 12B	116835	20	n/a	n/a	n/a	2.252
280037584	ENSG00000251356	0	CTD-2281D19.1	CTD-2281D19.1	0	5	n/a	n/a	n/a	2.251
1094308	ENSG00000136997	4583	MYC	v-myc myelocytomatosis viral oncogene homolog (avian)	4609	8	n/a	n/a	n/a	2.247
1094565	ENSG00000138336	56113	TET1	tet methylcytosine dioxygenase 1	80312	10	n/a	n/a	n/a	2.247
279936730	ENSG00000238995	0	snoU13	Small nucleolar RNA U13	0	11	n/a	n/a	n/a	2.246
1097847	ENSG00000163017	69	ACTG2	actin, gamma 2, smooth muscle, enteric	72	2	n/a	n/a	n/a	2.245
280033595	ENSG00000251037	0	AC006157.2	AC006157.2	0	Y	n/a	n/a	n/a	2.245
1095786	ENSG00000146535	2751	GNA12	guanine nucleotide binding protein (G protein) alpha 12	2768	7	n/a	n/a	n/a	2.243
1096743	ENSG00000154764	7433	WNT7A	wingless-type MMTV integration site family, member 7A	7476	3	n/a	n/a	n/a	2.243
1104686	ENSG00000198682	8939	PAPSS2	3'-phosphoadenosine 5'-phosphosulfate synthase 2	9060	10	n/a	n/a	n/a	2.241
1096594	ENSG00000153446	80536	C16orf89	chromosome 16 open reading frame 89	146556	16	n/a	n/a	n/a	2.239
1099451	ENSG00000168961	3940	LGALS9	lectin, galactoside-binding, soluble, 9	3965	17	n/a	n/a	n/a	2.238
280011271	ENSG00000249256	0	ATP5LP3	ATP synthase, H+ transporting, mitochondrial Fo complex, subunit g, pseudogene 3	0	4	n/a	n/a	n/a	2.238
279800183	ENSG00000226499	0	RP5-882O7.1	RP5-882O7.1	0	1	n/a	n/a	n/a	2.237
1092877	ENSG00000127952	31137	STYXL1	serine/threonine/tyrosine interacting-like 1	51657	7	n/a	n/a	n/a	2.235
1094248	ENSG00000136802	35542	LRRC8A	leucine rich repeat containing 8 family, member A	56262	9	n/a	n/a	n/a	2.235
279842324	ENSG00000230316	81209	RP11-560I19.4	RP11-560I19.4	154860	7	n/a	n/a	n/a	2.234
1096487	ENSG00000152558	77624	TMEM123	transmembrane protein 123	114908	11	n/a	n/a	n/a	2.234
279850964	ENSG00000231084	0	CTA-253N17.1	CTA-253N17.1	0	1	n/a	n/a	n/a	2.234
280092156	ENSG00000256013	0	RP11-27M24.1	RP11-27M24.1	0	16	n/a	n/a	n/a	2.233
1088928	ENSG00000095970	33501	TREM2	triggering receptor expressed on myeloid cells 2	54209	6	n/a	n/a	n/a	2.233
279873369	ENSG00000233028	0	RP4-725G10.4	RP4-725G10.4	0	7	n/a	n/a	n/a	2.231
279959891	ENSG00000241778	0	AC005077.9	AC005077.9	0	7	n/a	n/a	n/a	2.231
1089385	ENSG00000101335	10251	MYL9	myosin, light chain 9, regulatory	10398	20	n/a	n/a	n/a	2.230
279974544	ENSG00000243384	0	RP11-475O23.2	RP11-475O23.2	0	3	n/a	n/a	n/a	2.228
1091035	ENSG00000113083	3990	LOX	lysyl oxidase	4015	5	n/a	n/a	n/a	2.228
1103227	ENSG00000187017	57957	ESPN	espin	83715	1	n/a	n/a	n/a	2.228
1104771	ENSG00000198844	22655	ARHGEF15	Rho guanine nucleotide exchange factor (GEF) 15	22899	17	n/a	n/a	n/a	2.227
1092437	ENSG00000124479	4667	NDP	Norrie disease (pseudoglioma)	4693	X	n/a	n/a	n/a	2.227
1101970	ENSG00000181826	1002216	RELL1	RELT-like 1	768211	4	n/a	n/a	n/a	2.226
1107630	ENSG00000229974	0	AC083862.1	AC083862.1	0	7	n/a	n/a	n/a	2.226
1087185	ENSG00000012779	237	ALOX5	arachidonate 5-lipoxygenase	240	10	n/a	n/a	n/a	2.226
1088607	ENSG00000087250	4478	MT3	metallothionein 3	4504	16	n/a	n/a	n/a	2.225
279801999	ENSG00000226677	93608	C14orf19	chromosome 14 open reading frame 19	280655	14	n/a	n/a	n/a	2.225
279955171	ENSG00000241255	0	RP1-89D4.1	RP1-89D4.1	0	11	n/a	n/a	n/a	2.225
1089031	ENSG00000099984	2936	GSTT2	glutathione S-transferase theta 2	2953	22	n/a	n/a	n/a	2.224
279851274	ENSG00000231120	0	BTF3P10	basic transcription factor 3 pseudogene 10	0	6	n/a	n/a	n/a	2.223
1091800	ENSG00000119408	10625	NEK6	NIMA (never in mitosis gene a)-related kinase 6	10783	9	n/a	n/a	n/a	2.222
280057777	ENSG00000253518	0	CTD-2031P19.4	CTD-2031P19.4	0	5	n/a	n/a	n/a	2.222
280055426	ENSG00000253341	0	RP11-730G20.2	RP11-730G20.2	0	8	n/a	n/a	n/a	2.222
1106011	ENSG00000214193	55532	SH3D21	SH3 domain containing 21	79729	1	n/a	n/a	n/a	2.221
1106275	ENSG00000215187	169337	FAM166B	family with sequence similarity 166, member B	730112	9	n/a	n/a	n/a	2.220
279822086	ENSG00000228474	1014334	OST4	oligosaccharyltransferase 4 homolog (S. cerevisiae)	100128731	2	n/a	n/a	n/a	2.220
1096375	ENSG00000151715	78782	TMEM45B	transmembrane protein 45B	120224	11	n/a	n/a	n/a	2.219
1097394	ENSG00000160213	1465	CSTB	cystatin B (stefin B)	1476	21	n/a	n/a	n/a	2.217
1102895	ENSG00000185689	126392	C6orf201	chromosome 6 open reading frame 201	404220	6	n/a	n/a	n/a	2.217
279909859	ENSG00000236349	0	RP11-778J16.1	RP11-778J16.1	0	12	n/a	n/a	n/a	2.216
1099310	ENSG00000168389	59069	MFSD2A	major facilitator superfamily domain containing 2A	84879	1	n/a	n/a	n/a	2.215
279952955	ENSG00000240975	0	RP11-313M3.1	RP11-313M3.1	0	11	n/a	n/a	n/a	2.214
1091119	ENSG00000113732	8884	ATP6V0E1	ATPase, H+ transporting, lysosomal 9kDa, V0 subunit e1	8992	5	n/a	n/a	n/a	2.214
1095526	ENSG00000144649	170019	FAM198A	family with sequence similarity 198, member A	729085	3	n/a	n/a	n/a	2.213
1099514	ENSG00000169239	11078	CA5B	carbonic anhydrase VB, mitochondrial	11238	X	n/a	n/a	n/a	2.210
1098178	ENSG00000164066	26897	INTU	inturned planar cell polarity effector homolog (Drosophila)	27152	4	n/a	n/a	n/a	2.210
1088462	ENSG00000083123	591	BCKDHB	branched chain keto acid dehydrogenase E1, beta polypeptide	594	6	n/a	n/a	n/a	2.209
1091831	ENSG00000119655	10430	NPC2	Niemann-Pick disease, type C2	10577	14	n/a	n/a	n/a	2.209
279830440	ENSG00000229230	0	C20orf127	C20orf127	0	20	n/a	n/a	n/a	2.209
1095492	ENSG00000144426	41589	NBEAL1	neurobeachin-like 1	65065	2	n/a	n/a	n/a	2.208
279939777	ENSG00000239405	0	TMED10P2	transmembrane emp24-like trafficking protein 10 (yeast) pseudogene 2	0	3	n/a	n/a	n/a	2.207
1104441	ENSG00000197930	29734	ERO1L	ERO1-like (S. cerevisiae)	30001	14	n/a	n/a	n/a	2.207
279823512	ENSG00000228612	0	HK2P1	hexokinase 2 pseudogene 1	0	X	n/a	n/a	n/a	2.206
279763268	ENSG00000223374	0	AC005104.3	AC005104.3	0	2	n/a	n/a	n/a	2.204
279826704	ENSG00000228887	0	AC022098.2	AC022098.2	0	19	n/a	n/a	n/a	2.203
280108582	ENSG00000257764	0	RP11-1143G9.4	RP11-1143G9.4	0	12	n/a	n/a	n/a	2.202
1087827	ENSG00000065978	4873	YBX1	Y box binding protein 1	4904	1	n/a	n/a	n/a	2.202
279964301	ENSG00000242255	0	CTD-3099C6.4	CTD-3099C6.4	0	19	n/a	n/a	n/a	2.202
279817583	ENSG00000228065	0	RP11-222A11.1	RP11-222A11.1	0	10	n/a	n/a	n/a	2.200
279708301	ENSG00000207570	128157	MIR9-2	microRNA 9-2	407047	5	n/a	n/a	n/a	2.199
1104346	ENSG00000197647	81572	ZNF433	zinc finger protein 433	163059	19	n/a	n/a	n/a	2.199
1090369	ENSG00000107968	1317	MAP3K8	mitogen-activated protein kinase kinase kinase 8	1326	10	n/a	n/a	n/a	2.198
280071396	ENSG00000254483	0	RP11-23J9.6	RP11-23J9.6	0	9	n/a	n/a	n/a	2.197
1099480	ENSG00000169105	76648	CHST14	carbohydrate (N-acetylgalactosamine 4-0) sulfotransferase 14	113189	15	n/a	n/a	n/a	2.197
1087776	ENSG00000064932	22660	SBNO2	strawberry notch homolog 2 (Drosophila)	22904	19	n/a	n/a	n/a	2.197
1089804	ENSG00000104419	10250	NDRG1	N-myc downstream regulated 1	10397	8	n/a	n/a	n/a	2.196
1096736	ENSG00000154721	37308	JAM2	junctional adhesion molecule 2	58494	21	n/a	n/a	n/a	2.196
279955011	ENSG00000241231	0	RP11-275H4.1	RP11-275H4.1	0	3	n/a	n/a	n/a	2.195
1091377	ENSG00000115758	4922	ODC1	ornithine decarboxylase 1	4953	2	n/a	n/a	n/a	2.195
279677975	ENSG00000204261	1021875	XXbac-BPG246D15.8	XXbac-BPG246D15.8	100507463	6	n/a	n/a	n/a	2.195
1097059	ENSG00000157554	2063	ERG	v-ets erythroblastosis virus E26 oncogene homolog (avian)	2078	21	n/a	n/a	n/a	2.195
1094287	ENSG00000136918	125690	WDR38	WD repeat domain 38	401551	9	n/a	n/a	n/a	2.194
1099312	ENSG00000168394	6850	TAP1	transporter 1, ATP-binding cassette, sub-family B (MDR/TAP)	6890	6	n/a	n/a	n/a	2.193
1093138	ENSG00000130208	338	APOC1	apolipoprotein C-I	341	19	n/a	n/a	n/a	2.193
279667584	ENSG00000202364	6035	SNORD3A	small nucleolar RNA, C/D box 3A	780851	17	n/a	n/a	n/a	2.192
279996828	ENSG00000247925	0	RP3-510L9.1	RP3-510L9.1	0	6	n/a	n/a	n/a	2.192
1104431	ENSG00000197905	6962	TEAD4	TEA domain family member 4	7004	12	n/a	n/a	n/a	2.191
1101846	ENSG00000181019	1716	NQO1	NAD(P)H dehydrogenase, quinone 1	1728	16	n/a	n/a	n/a	2.190
279834943	ENSG00000229638	0	RP11-110C15.4	RP11-110C15.4	0	3	n/a	n/a	n/a	2.190
279786905	ENSG00000225364	0	ATP6V0E1P1	ATPase, H+ transporting, lysosomal 9kDa, V0 subunit e1 pseudogene 1	0	5	n/a	n/a	n/a	2.189
1089873	ENSG00000104881	10690	PPP1R13L	protein phosphatase 1, regulatory subunit 13 like	10848	19	n/a	n/a	n/a	2.188
1103975	ENSG00000196531	4640	NACA	nascent polypeptide-associated complex alpha subunit	4666	12	n/a	n/a	n/a	2.188
1087965	ENSG00000069998	27184	CECR5	cat eye syndrome chromosome region, candidate 5	27440	22	n/a	n/a	n/a	2.188
1097287	ENSG00000159346	30576	ADIPOR1	adiponectin receptor 1	51094	1	n/a	n/a	n/a	2.188
1095703	ENSG00000145936	3754	KCNMB1	potassium large conductance calcium-activated channel, subfamily M, beta member 1	3779	5	n/a	n/a	n/a	2.187
280075036	ENSG00000254726	0	MEX3A	mex-3 homolog A (C. elegans)	0	1	n/a	n/a	n/a	2.187
1104261	ENSG00000197405	724	C5AR1	complement component 5a receptor 1	728	19	n/a	n/a	n/a	2.187
1097608	ENSG00000161940	90308	BCL6B	B-cell CLL/lymphoma 6, member B	255877	17	n/a	n/a	n/a	2.187
1089800	ENSG00000104408	3621	EIF3E	eukaryotic translation initiation factor 3, subunit E	3646	8	n/a	n/a	n/a	2.186
1103571	ENSG00000188511	0	C22orf34	chromosome 22 open reading frame 34	0	22	n/a	n/a	n/a	2.183
1092240	ENSG00000123009	0	NME2P1	non-metastatic cells 2, protein (NM23B) expressed in, pseudogene 1	0	12	n/a	n/a	n/a	2.183
280089575	ENSG00000255730	0	CTC-435M10.3	Uncharacterized protein	0	19	n/a	n/a	n/a	2.183
1089925	ENSG00000105137	59530	SYDE1	synapse defective 1, Rho GTPase, homolog 1 (C. elegans)	85360	19	n/a	n/a	n/a	2.183
1097655	ENSG00000162298	58648	SYVN1	synovial apoptosis inhibitor 1, synoviolin	84447	11	n/a	n/a	n/a	2.182
279826753	ENSG00000228889	1002719	UBAC2-AS1	UBAC2 antisense RNA 1 (non-protein coding)	100289373	13	n/a	n/a	n/a	2.180
1094523	ENSG00000138085	30855	C2orf28	chromosome 2 open reading frame 28	51374	2	n/a	n/a	n/a	2.180
1091937	ENSG00000120318	41012	ARAP3	ArfGAP with RhoGAP domain, ankyrin repeat and PH domain 3	64411	5	n/a	n/a	n/a	2.178
279827248	ENSG00000228938	0	SNRPD2P1	small nuclear ribonucleoprotein D2 pseudogene 1	0	10	n/a	n/a	n/a	2.178
1102761	ENSG00000185122	3277	HSF1	heat shock transcription factor 1	3297	8	n/a	n/a	n/a	2.176
1104267	ENSG00000197415	55477	VEPH1	ventricular zone expressed PH domain homolog 1 (zebrafish)	79674	3	n/a	n/a	n/a	2.175
1099351	ENSG00000168542	1272	COL3A1	collagen, type III, alpha 1	1281	2	n/a	n/a	n/a	2.175
279800636	ENSG00000226543	0	MYL6P1	myosin, light chain 6 pseudogene 1	0	21	n/a	n/a	n/a	2.175
1093572	ENSG00000132819	34833	RBM38	RNA binding motif protein 38	55544	20	n/a	n/a	n/a	2.175
1087527	ENSG00000049245	9206	VAMP3	vesicle-associated membrane protein 3 (cellubrevin)	9341	1	n/a	n/a	n/a	2.174
279905164	ENSG00000235912	0	RP1-159A19.3	RP1-159A19.3	0	1	n/a	n/a	n/a	2.174
279665442	ENSG00000201746	0	U6	U6 spliceosomal RNA	0	1	n/a	n/a	n/a	2.174
1102165	ENSG00000182704	25736	TSKU	tsukushi small leucine rich proteoglycan homolog (Xenopus laevis)	25987	11	n/a	n/a	n/a	2.173
1104455	ENSG00000197961	7631	ZNF121	zinc finger protein 121	7675	19	n/a	n/a	n/a	2.172
1099429	ENSG00000168899	10633	VAMP5	vesicle-associated membrane protein 5 (myobrevin)	10791	2	n/a	n/a	n/a	2.171
280106988	ENSG00000257607	0	RP11-449P15.1	RP11-449P15.1	0	7	n/a	n/a	n/a	2.171
1095840	ENSG00000147065	4452	MSN	moesin	4478	X	n/a	n/a	n/a	2.170
1089521	ENSG00000102158	58272	MAGT1	magnesium transporter 1	84061	X	n/a	n/a	n/a	2.170
279702757	ENSG00000206597	1013090	SNORA57	small nucleolar RNA, H/ACA box 57	692158	11	n/a	n/a	n/a	2.170
1099309	ENSG00000168386	11098	FILIP1L	filamin A interacting protein 1-like	11259	3	n/a	n/a	n/a	2.167
280129084	ENSG00000259218	0	RP11-429B14.2	RP11-429B14.2	0	15	n/a	n/a	n/a	2.167
1100578	ENSG00000173947	79275	C1orf88	chromosome 1 open reading frame 88	128344	1	n/a	n/a	n/a	2.166
279661893	ENSG00000200710	0	SNORD81	small nucleolar RNA, C/D box 81	0	1	n/a	n/a	n/a	2.166
280017787	ENSG00000249790	0	RP11-20D14.6	RP11-20D14.6	0	12	n/a	n/a	n/a	2.165
1105978	ENSG00000214050	81297	FBXO16	F-box protein 16	157574	8	n/a	n/a	n/a	2.165
1087162	ENSG00000011422	5297	PLAUR	plasminogen activator, urokinase receptor	5329	19	n/a	n/a	n/a	2.165
280048843	ENSG00000252641	0	U6	U6 spliceosomal RNA	0	3	n/a	n/a	n/a	2.164
1093915	ENSG00000135063	9277	FAM189A2	family with sequence similarity 189, member A2	9413	9	n/a	n/a	n/a	2.164
1099747	ENSG00000170290	6550	SLN	sarcolipin	6588	11	n/a	n/a	n/a	2.164
1089270	ENSG00000100814	37091	CCNB1IP1	cyclin B1 interacting protein 1, E3 ubiquitin protein ligase	57820	14	n/a	n/a	n/a	2.163
1097095	ENSG00000157873	8691	TNFRSF14	tumor necrosis factor receptor superfamily, member 14	8764	1	n/a	n/a	n/a	2.163
1095668	ENSG00000145741	685	BTF3	basic transcription factor 3	689	5	n/a	n/a	n/a	2.161
1100995	ENSG00000176222	110019	ZNF404	zinc finger protein 404	342908	19	n/a	n/a	n/a	2.161
1092263	ENSG00000123179	58848	EBPL	emopamil binding protein-like	84650	13	n/a	n/a	n/a	2.161
1099233	ENSG00000168060	9860	NAALADL1	N-acetylated alpha-linked acidic dipeptidase-like 1	10004	11	n/a	n/a	n/a	2.160
1104032	ENSG00000196683	33834	TOMM7	translocase of outer mitochondrial membrane 7 homolog (yeast)	54543	7	n/a	n/a	n/a	2.160
1087900	ENSG00000068001	8623	HYAL2	hyaluronoglucosaminidase 2	8692	3	n/a	n/a	n/a	2.160
1097023	ENSG00000157227	4297	MMP14	matrix metallopeptidase 14 (membrane-inserted)	4323	14	n/a	n/a	n/a	2.160
1102816	ENSG00000185339	6908	TCN2	transcobalamin II	6948	22	n/a	n/a	n/a	2.158
1089736	ENSG00000103742	36995	IGDCC4	immunoglobulin superfamily, DCC subclass, member 4	57722	15	n/a	n/a	n/a	2.158
1091696	ENSG00000118271	7233	TTR	transthyretin	7276	18	n/a	n/a	n/a	2.157
280078072	ENSG00000254943	0	RP11-664I21.6	Uncharacterized protein	0	11	n/a	n/a	n/a	2.157
280089505	ENSG00000255723	0	RP11-529H2.2	RP11-529H2.2	0	4	n/a	n/a	n/a	2.156
280011944	ENSG00000249313	0	RP4-543J19.8	RP4-543J19.8	0	20	n/a	n/a	n/a	2.155
1091223	ENSG00000114779	59026	ABHD14B	abhydrolase domain containing 14B	84836	3	n/a	n/a	n/a	2.155
279969755	ENSG00000242849	0	ALDOAP1	aldolase A, fructose-bisphosphate pseudogene 1	0	3	n/a	n/a	n/a	2.154
1096665	ENSG00000154133	33829	ROBO4	roundabout homolog 4, magic roundabout (Drosophila)	54538	11	n/a	n/a	n/a	2.154
279857978	ENSG00000231702	0	RP11-54O7.10	RP11-54O7.10	0	1	n/a	n/a	n/a	2.153
1105175	ENSG00000204520	4251	MICA	MHC class I polypeptide-related sequence A	100507436	6	n/a	n/a	n/a	2.153
279912829	ENSG00000236646	0	HBXIPP1	hepatitis B virus x interacting protein pseudogene 1	0	1	n/a	n/a	n/a	2.151
1091033	ENSG00000113070	1827	HBEGF	heparin-binding EGF-like growth factor	1839	5	n/a	n/a	n/a	2.151
1088267	ENSG00000077585	7064	GPR137B	G protein-coupled receptor 137B	7107	1	n/a	n/a	n/a	2.150
279997312	ENSG00000248098	590	BCKDHA	branched chain keto acid dehydrogenase E1, alpha polypeptide	593	19	n/a	n/a	n/a	2.150
1098175	ENSG00000164056	10106	SPRY1	sprouty homolog 1, antagonist of FGF signaling (Drosophila)	10252	4	n/a	n/a	n/a	2.149
1093118	ENSG00000130055	34146	GDPD2	glycerophosphodiester phosphodiesterase domain containing 2	54857	X	n/a	n/a	n/a	2.149
1095618	ENSG00000145358	77663	DDIT4L	DNA-damage-inducible transcript 4-like	115265	4	n/a	n/a	n/a	2.149
1108143	ENSG00000233276	2859	GPX1	glutathione peroxidase 1	2876	3	n/a	n/a	n/a	2.148
1095102	ENSG00000141756	38112	FKBP10	FK506 binding protein 10, 65 kDa	60681	17	n/a	n/a	n/a	2.148
1105891	ENSG00000213689	11116	TREX1	three prime repair exonuclease 1	11277	3	n/a	n/a	n/a	2.146
1092042	ENSG00000121089	0	NACA3P	NACA family member 3 pseudogene	0	4	n/a	n/a	n/a	2.146
1093204	ENSG00000130589	59597	RP4-697K14.7	Peroxisomal proliferator-activated receptor A-interacting complex 285 kDa protein	85441	20	n/a	n/a	n/a	2.145
1093337	ENSG00000131269	19	ABCB7	ATP-binding cassette, sub-family B (MDR/TAP), member 7	22	X	n/a	n/a	n/a	2.144
1088210	ENSG00000076067	5907	RBMS2	RNA binding motif, single stranded interacting protein 2	5939	12	n/a	n/a	n/a	2.143
1100240	ENSG00000172331	665	BPGM	2,3-bisphosphoglycerate mutase	669	7	n/a	n/a	n/a	2.143
279839335	ENSG00000230042	0	AK3P3	adenylate kinase 3 pseudogene 3	0	7	n/a	n/a	n/a	2.142
1091006	ENSG00000112782	32885	CLIC5	chloride intracellular channel 5	53405	6	n/a	n/a	n/a	2.140
280094628	ENSG00000256302	0	RP11-705C15.5	RP11-705C15.5	0	12	n/a	n/a	n/a	2.140
1108758	ENSG00000237456	0	RP11-154D3.1	RP11-154D3.1	0	3	n/a	n/a	n/a	2.139
1099612	ENSG00000169692	10408	AGPAT2	1-acylglycerol-3-phosphate O-acyltransferase 2 (lysophosphatidic acid acyltransferase, beta)	10555	9	n/a	n/a	n/a	2.137
1088794	ENSG00000091136	3887	LAMB1	laminin, beta 1	3912	7	n/a	n/a	n/a	2.137
1087379	ENSG00000034152	5574	MAP2K3	mitogen-activated protein kinase kinase 3	5606	17	n/a	n/a	n/a	2.136
1093244	ENSG00000130755	9394	GMFG	glia maturation factor, gamma	9535	19	n/a	n/a	n/a	2.135
1088352	ENSG00000079805	1773	DNM2	dynamin 2	1785	19	n/a	n/a	n/a	2.134
279836539	ENSG00000229793	0	RP11-190J1.7	RP11-190J1.7	0	10	n/a	n/a	n/a	2.134
279724691	ENSG00000213774	0	AC010904.1	AC010904.1	0	2	n/a	n/a	n/a	2.134
1091724	ENSG00000118515	6410	SGK1	serum/glucocorticoid regulated kinase 1	6446	6	n/a	n/a	n/a	2.134
279822697	ENSG00000228528	0	AC068057.1	AC068057.1	0	2	n/a	n/a	n/a	2.133
1097839	ENSG00000162998	2471	FRZB	frizzled-related protein	2487	2	n/a	n/a	n/a	2.131
1092892	ENSG00000128050	10459	PAICS	phosphoribosylaminoimidazole carboxylase, phosphoribosylaminoimidazole succinocarboxamide synthetase	10606	4	n/a	n/a	n/a	2.129
279664483	ENSG00000201492	0	RN5S78	RNA, 5S ribosomal 78	0	1	n/a	n/a	n/a	2.129
279675026	ENSG00000204055	0	RP11-247A12.2	RP11-247A12.2	0	9	n/a	n/a	n/a	2.128
280008801	ENSG00000249026	0	CTNNAP1	CTNNAP1	0	5	n/a	n/a	n/a	2.128
1101911	ENSG00000181458	34365	TMEM45A	transmembrane protein 45A	55076	3	n/a	n/a	n/a	2.128
279817122	ENSG00000228031	0	AC078842.3	AC078842.3	0	7	n/a	n/a	n/a	2.127
1093981	ENSG00000135406	5598	PRPH	peripherin	5630	12	n/a	n/a	n/a	2.126
1096144	ENSG00000149499	90347	EML3	echinoderm microtubule associated protein like 3	256364	11	n/a	n/a	n/a	2.126
1091361	ENSG00000115641	2259	FHL2	four and a half LIM domains 2	2274	2	n/a	n/a	n/a	2.125
1102124	ENSG00000182541	3960	LIMK2	LIM domain kinase 2	3985	22	n/a	n/a	n/a	2.124
280109960	ENSG00000257918	0	RP11-482D24.3	RP11-482D24.3	0	12	n/a	n/a	n/a	2.124
279781004	ENSG00000224837	0	RP4-702J19.1	RP4-702J19.1	0	1	n/a	n/a	n/a	2.124
280133165	ENSG00000259451	0	RP11-561C5.6	RP11-561C5.6	0	15	n/a	n/a	n/a	2.124
1090955	ENSG00000112378	40698	PERP	PERP, TP53 apoptosis effector	64065	6	n/a	n/a	n/a	2.123
1096894	ENSG00000156171	79274	DRAM2	DNA-damage regulated autophagy modulator 2	128338	1	n/a	n/a	n/a	2.123
1091983	ENSG00000120693	4068	SMAD9	SMAD family member 9	4093	13	n/a	n/a	n/a	2.122
279913026	ENSG00000236662	0	RP11-108L7.4	RP11-108L7.4	0	10	n/a	n/a	n/a	2.122
1105752	ENSG00000212789	0	ST13P5	suppression of tumorigenicity 13 (colon carcinoma) (Hsp70 interacting protein) pseudogene 5	0	11	n/a	n/a	n/a	2.121
279983732	ENSG00000244270	0	RPL32P29	ribosomal protein L32 pseudogene 29	0	14	n/a	n/a	n/a	2.121
280078433	ENSG00000254964	0	RP11-831H9.3	RP11-831H9.3	0	11	n/a	n/a	n/a	2.119
280072641	ENSG00000254568	0	RP11-664I21.5	RP11-664I21.5	0	11	n/a	n/a	n/a	2.119
1091682	ENSG00000118181	6197	RPS25	ribosomal protein S25	6230	11	n/a	n/a	n/a	2.119
279993743	ENSG00000246705	35055	H2AFJ	H2A histone family, member J	55766	12	n/a	n/a	n/a	2.119
1106238	ENSG00000215021	11166	PHB2	prohibitin 2	11331	12	n/a	n/a	n/a	2.118
279708217	ENSG00000207554	0	MIR647	microRNA 647	0	20	n/a	n/a	n/a	2.118
279668498	ENSG00000203315	0	AC015815.2	AC015815.2	0	17	n/a	n/a	n/a	2.118
279724166	ENSG00000213700	0	RP11-344N10.3	RP11-344N10.3	0	10	n/a	n/a	n/a	2.117
279982640	ENSG00000244193	0	RP11-379K17.5	RP11-379K17.5	0	3	n/a	n/a	n/a	2.117
1100661	ENSG00000174444	6092	RPL4	ribosomal protein L4	6124	15	n/a	n/a	n/a	2.115
279953723	ENSG00000241081	0	RP11-488C13.1	RP11-488C13.1	0	14	n/a	n/a	n/a	2.114
1098813	ENSG00000166441	6125	RPL27A	ribosomal protein L27a	6157	11	n/a	n/a	n/a	2.114
1089882	ENSG00000104897	8124	SF3A2	splicing factor 3a, subunit 2, 66kDa	8175	19	n/a	n/a	n/a	2.113
279898421	ENSG00000235241	0	RP11-108M9.5	RP11-108M9.5	0	1	n/a	n/a	n/a	2.113
1094906	ENSG00000140511	80477	HAPLN3	hyaluronan and proteoglycan link protein 3	145864	15	n/a	n/a	n/a	2.113
279857430	ENSG00000231655	0	AC011742.3	AC011742.3	0	2	n/a	n/a	n/a	2.113
280064476	ENSG00000253982	0	CTD-2336O2.1	CTD-2336O2.1	0	8	n/a	n/a	n/a	2.112
1095069	ENSG00000141562	26250	NARF	nuclear prelamin A recognition factor	26502	17	n/a	n/a	n/a	2.112
1091525	ENSG00000116815	960	CD58	CD58 molecule	965	1	n/a	n/a	n/a	2.112
1088679	ENSG00000088992	34286	TESC	tescalcin	54997	12	n/a	n/a	n/a	2.111
1104637	ENSG00000198551	83486	ZNF627	zinc finger protein 627	199692	19	n/a	n/a	n/a	2.109
1104183	ENSG00000197142	31183	ACSL5	acyl-CoA synthetase long-chain family member 5	51703	10	n/a	n/a	n/a	2.109
280064014	ENSG00000253954	0	HMGN1P38	high mobility group nucleosome binding domain 1 pseudogene 38	0	15	n/a	n/a	n/a	2.109
279707580	ENSG00000207424	9166	SNORD30	small nucleolar RNA, C/D box 30	9299	11	n/a	n/a	n/a	2.109
280068173	ENSG00000254244	0	PAICSP4	phosphoribosylaminoimidazole carboxylase, phosphoribosylaminoimidazole succinocarboxamide synthetase pseudogene 4	0	8	n/a	n/a	n/a	2.108
1097117	ENSG00000158042	40518	MRPL17	mitochondrial ribosomal protein L17	63875	11	n/a	n/a	n/a	2.107
279938721	ENSG00000239290	0	RP11-27I1.4	RP11-27I1.4	0	9	n/a	n/a	n/a	2.106
1092743	ENSG00000126603	58860	GLIS2	GLIS family zinc finger 2	84662	16	n/a	n/a	n/a	2.106
279795683	ENSG00000226101	0	AC007461.2	AC007461.2	0	17	n/a	n/a	n/a	2.106
279868780	ENSG00000232640	0	RP1-266L20.2	RP1-266L20.2	0	6	n/a	n/a	n/a	2.105
1096512	ENSG00000152766	78726	ANKRD22	ankyrin repeat domain 22	118932	10	n/a	n/a	n/a	2.105
279977500	ENSG00000243663	0	RP11-21K20.1	RP11-21K20.1	0	12	n/a	n/a	n/a	2.104
1105456	ENSG00000205362	4463	MT1A	metallothionein 1A	4489	16	n/a	n/a	n/a	2.103
1091068	ENSG00000113328	895	CCNG1	cyclin G1	900	5	n/a	n/a	n/a	2.102
280049186	ENSG00000252690	166006	SCARNA15	small Cajal body-specific RNA 15	677778	15	n/a	n/a	n/a	2.101
1094958	ENSG00000140931	78971	CMTM3	CKLF-like MARVEL transmembrane domain containing 3	123920	16	n/a	n/a	n/a	2.100
279528473	ENSG00000183531	0	Z98256.1	Z98256.1	0	22	n/a	n/a	n/a	2.098
279990244	ENSG00000245532	0	NEAT1	nuclear paraspeckle assembly transcript 1 (non-protein coding)	0	11	n/a	n/a	n/a	2.097
1088711	ENSG00000089289	3456	IGBP1	immunoglobulin (CD79A) binding protein 1	3476	X	n/a	n/a	n/a	2.096
279765031	ENSG00000223534	0	HLA-DQB1-AS1	HLA-DQB1 antisense RNA 1 (non-protein coding)	0	6	n/a	n/a	n/a	2.096
1089591	ENSG00000102805	1194	CLN5	ceroid-lipofuscinosis, neuronal 5	1203	13	n/a	n/a	n/a	2.095
279889596	ENSG00000234488	0	AC096664.1	AC096664.1	0	2	n/a	n/a	n/a	2.095
279822415	ENSG00000228499	0	TMSB10P1	thymosin beta 10 pseudogene 1	0	2	n/a	n/a	n/a	2.094
1086911	ENSG00000004455	201	AK2	adenylate kinase 2	204	1	n/a	n/a	n/a	2.094
279702848	ENSG00000206611	0	SNORD24	small nucleolar RNA, C/D box 24	0	9	n/a	n/a	n/a	2.093
1097578	ENSG00000161653	81540	NAGS	N-acetylglutamate synthase	162417	17	n/a	n/a	n/a	2.093
1089713	ENSG00000103507	10149	BCKDK	branched chain ketoacid dehydrogenase kinase	10295	16	n/a	n/a	n/a	2.092
1088137	ENSG00000074410	767	CA12	carbonic anhydrase XII	771	15	n/a	n/a	n/a	2.091
1090973	ENSG00000112559	4163	MDFI	MyoD family inhibitor	4188	6	n/a	n/a	n/a	2.089
1097806	ENSG00000162882	23253	HAAO	3-hydroxyanthranilate 3,4-dioxygenase	23498	2	n/a	n/a	n/a	2.088
1102184	ENSG00000182796	133322	AC023055.2	AC023055.2	440104	12	n/a	n/a	n/a	2.088
280111730	ENSG00000258086	0	RP11-753H16.5	RP11-753H16.5	0	12	n/a	n/a	n/a	2.088
1099280	ENSG00000168268	41467	NT5DC2	5'-nucleotidase domain containing 2	64943	3	n/a	n/a	n/a	2.087
1109094	ENSG00000243646	3563	IL10RB	interleukin 10 receptor, beta	3588	21	n/a	n/a	n/a	2.087
280050950	ENSG00000252945	0	snoU83B	Small nucleolar RNA U83B	0	14	n/a	n/a	n/a	2.087
279877828	ENSG00000233426	0	EIF3FP3	eukaryotic translation initiation factor 3, subunit F pseudogene 3	0	2	n/a	n/a	n/a	2.086
1095499	ENSG00000144476	36286	CXCR7	chemokine (C-X-C motif) receptor 7	57007	2	n/a	n/a	n/a	2.086
279704171	ENSG00000206838	0	SNORA5A	small nucleolar RNA, H/ACA box 5A	0	7	n/a	n/a	n/a	2.086
1092591	ENSG00000125652	58476	ALKBH7	alkB, alkylation repair homolog 7 (E. coli)	84266	19	n/a	n/a	n/a	2.084
279898440	ENSG00000235243	0	AC093716.1	AC093716.1	0	7	n/a	n/a	n/a	2.083
279772294	ENSG00000224081	0	RP11-86H7.1	RP11-86H7.1	0	1	n/a	n/a	n/a	2.083
1088599	ENSG00000087116	9368	ADAMTS2	ADAM metallopeptidase with thrombospondin type 1 motif, 2	9509	5	n/a	n/a	n/a	2.083
1091903	ENSG00000120063	10525	GNA13	guanine nucleotide binding protein (G protein), alpha 13	10672	17	n/a	n/a	n/a	2.082
1094559	ENSG00000138303	30491	ASCC1	activating signal cointegrator 1 complex subunit 1	51008	10	n/a	n/a	n/a	2.082
1099154	ENSG00000167771	93899	RCOR2	REST corepressor 2	283248	11	n/a	n/a	n/a	2.081
1089881	ENSG00000104894	946	CD37	CD37 molecule	951	19	n/a	n/a	n/a	2.078
1086878	ENSG00000001617	6369	SEMA3F	sema domain, immunoglobulin domain (Ig), short basic domain, secreted, (semaphorin) 3F	6405	3	n/a	n/a	n/a	2.078
1102447	ENSG00000183798	59861	EMILIN3	elastin microfibril interfacer 3	90187	20	n/a	n/a	n/a	2.078
1087984	ENSG00000070404	10126	FSTL3	follistatin-like 3 (secreted glycoprotein)	10272	19	n/a	n/a	n/a	2.077
1093023	ENSG00000129194	6625	SOX15	SRY (sex determining region Y)-box 15	6665	17	n/a	n/a	n/a	2.076
1098264	ENSG00000164294	143205	GPX8	glutathione peroxidase 8 (putative)	493869	5	n/a	n/a	n/a	2.076
279970755	ENSG00000242960	0	FTH1P23	ferritin, heavy polypeptide 1 pseudogene 23	0	3	n/a	n/a	n/a	2.075
1091386	ENSG00000115828	25546	QPCT	glutaminyl-peptide cyclotransferase	25797	2	n/a	n/a	n/a	2.075
1102840	ENSG00000185475	119466	TMEM179B	transmembrane protein 179B	374395	11	n/a	n/a	n/a	2.075
1091591	ENSG00000117305	3135	HMGCL	3-hydroxymethyl-3-methylglutaryl-CoA lyase	3155	1	n/a	n/a	n/a	2.074
1087167	ENSG00000011478	34103	QPCTL	glutaminyl-peptide cyclotransferase-like	54814	19	n/a	n/a	n/a	2.074
279931573	ENSG00000238225	0	AC093416.3	AC093416.3	0	3	n/a	n/a	n/a	2.073
1095658	ENSG00000145703	10630	IQGAP2	IQ motif containing GTPase activating protein 2	10788	5	n/a	n/a	n/a	2.073
1099455	ENSG00000168995	26781	SIGLEC7	sialic acid binding Ig-like lectin 7	27036	19	n/a	n/a	n/a	2.073
1094745	ENSG00000139410	76678	SDSL	serine dehydratase-like	113675	12	n/a	n/a	n/a	2.073
279952177	ENSG00000240874	0	CTD-2515H24.1	CTD-2515H24.1	0	15	n/a	n/a	n/a	2.073
1097135	ENSG00000158164	10855	TMSB15A	thymosin beta 15a	11013	X	n/a	n/a	n/a	2.073
280075281	ENSG00000254741	0	RP11-661A12.7	RP11-661A12.7	0	8	n/a	n/a	n/a	2.072
1098199	ENSG00000164105	8742	SAP30	Sin3A-associated protein, 30kDa	8819	4	n/a	n/a	n/a	2.072
1088780	ENSG00000090920	8780	FCGBP	Fc fragment of IgG binding protein	8857	19	n/a	n/a	n/a	2.072
1093070	ENSG00000129562	1591	DAD1	defender against cell death 1	1603	14	n/a	n/a	n/a	2.072
1095222	ENSG00000142910	40762	TINAGL1	tubulointerstitial nephritis antigen-like 1	64129	1	n/a	n/a	n/a	2.071
1102736	ENSG00000185043	10372	CIB1	calcium and integrin binding 1 (calmyrin)	10519	15	n/a	n/a	n/a	2.070
1093386	ENSG00000131669	4783	NINJ1	ninjurin 1	4814	9	n/a	n/a	n/a	2.070
279974580	ENSG00000243388	0	RPL3P3	ribosomal protein L3 pseudogene 3	0	14	n/a	n/a	n/a	2.068
1105838	ENSG00000213250	0	RBMS2P1	RNA binding motif, single stranded interacting protein 2 pseudogene 1	0	12	n/a	n/a	n/a	2.065
1092923	ENSG00000128335	23533	APOL2	apolipoprotein L, 2	23780	22	n/a	n/a	n/a	2.064
279935282	ENSG00000238766	0	AL513185.1	AL513185.1	0	10	n/a	n/a	n/a	2.063
1090466	ENSG00000108679	3934	LGALS3BP	lectin, galactoside-binding, soluble, 3 binding protein	3959	17	n/a	n/a	n/a	2.062
1093160	ENSG00000130313	25545	PGLS	6-phosphogluconolactonase	25796	19	n/a	n/a	n/a	2.062
1088215	ENSG00000076258	2313	FMO4	flavin containing monooxygenase 4	2329	1	n/a	n/a	n/a	2.062
280106956	ENSG00000257606	0	RP11-303O9.2	Uncharacterized protein	0	12	n/a	n/a	n/a	2.062
1104419	ENSG00000197879	4615	MYO1C	myosin IC	4641	17	n/a	n/a	n/a	2.061
1092115	ENSG00000121900	76666	TMEM54	transmembrane protein 54	113452	1	n/a	n/a	n/a	2.061
1108241	ENSG00000233927	6201	RPS28	ribosomal protein S28	6234	19	n/a	n/a	n/a	2.059
1093713	ENSG00000133874	55648	RNF122	ring finger protein 122	79845	8	n/a	n/a	n/a	2.058
280118996	ENSG00000258645	0	CTD-2302E22.3	CTD-2302E22.3	0	14	n/a	n/a	n/a	2.057
1097663	ENSG00000162367	6846	TAL1	T-cell acute lymphocytic leukemia 1	6886	1	n/a	n/a	n/a	2.056
1087992	ENSG00000070540	34351	WIPI1	WD repeat domain, phosphoinositide interacting 1	55062	17	n/a	n/a	n/a	2.056
279864557	ENSG00000232273	0	FTH1P1	ferritin, heavy polypeptide 1 pseudogene	0	1	n/a	n/a	n/a	2.055
280135688	ENSG00000259590	0	RP11-20G13.3	RP11-20G13.3	0	15	n/a	n/a	n/a	2.054
1101940	ENSG00000181652	0	ATG9B	ATG9 autophagy related 9 homolog B (S. cerevisiae)	0	7	n/a	n/a	n/a	2.053
1089497	ENSG00000102032	5941	RENBP	renin binding protein	5973	X	n/a	n/a	n/a	2.052
1095775	ENSG00000146425	6951	DYNLT1	dynein, light chain, Tctex-type 1	6993	6	n/a	n/a	n/a	2.052
279881293	ENSG00000233730	0	RP4-666F24.3	RP4-666F24.3	0	1	n/a	n/a	n/a	2.052
279870135	ENSG00000232751	0	RP11-296O14.1	RP11-296O14.1	0	1	n/a	n/a	n/a	2.051
1098004	ENSG00000163563	4306	MNDA	myeloid cell nuclear differentiation antigen	4332	1	n/a	n/a	n/a	2.051
1101167	ENSG00000177106	41360	EPS8L2	EPS8-like 2	64787	11	n/a	n/a	n/a	2.050
1089651	ENSG00000103152	4324	MPG	N-methylpurine-DNA glycosylase	4350	16	n/a	n/a	n/a	2.050
279747122	ENSG00000218018	1021604	RP4-800J21.3	RP4-800J21.3	100291105	20	n/a	n/a	n/a	2.049
1093877	ENSG00000134825	742	C11orf10	chromosome 11 open reading frame 10	746	11	n/a	n/a	n/a	2.049
280023502	ENSG00000250240	0	CTD-2154I11.2	CTD-2154I11.2	0	5	n/a	n/a	n/a	2.049
279747406	ENSG00000218208	0	RP11-367G18.2	RP11-367G18.2	0	6	n/a	n/a	n/a	2.049
280066574	ENSG00000254138	0	RP11-152K4.2	RP11-152K4.2	0	5	n/a	n/a	n/a	2.048
1105631	ENSG00000206077	0	ZDHHC11B	zinc finger, DHHC-type containing 11B	0	5	n/a	n/a	n/a	2.046
1088145	ENSG00000074660	8512	SCARF1	scavenger receptor class F, member 1	8578	17	n/a	n/a	n/a	2.045
1100490	ENSG00000173511	7380	VEGFB	vascular endothelial growth factor B	7423	11	n/a	n/a	n/a	2.044
1099437	ENSG00000168918	3610	INPP5D	inositol polyphosphate-5-phosphatase, 145kDa	3635	2	n/a	n/a	n/a	2.044
1103612	ENSG00000188672	5974	RHCE	Rh blood group, CcEe antigens	6006	1	n/a	n/a	n/a	2.044
279819242	ENSG00000228234	0	GLRXP	GLRXP	0	20	n/a	n/a	n/a	2.044
1087793	ENSG00000065308	9553	TRAM2	translocation associated membrane protein 2	9697	6	n/a	n/a	n/a	2.044
1099586	ENSG00000169583	8902	CLIC3	chloride intracellular channel 3	9022	9	n/a	n/a	n/a	2.043
1086997	ENSG00000006327	30811	TNFRSF12A	tumor necrosis factor receptor superfamily, member 12A	51330	16	n/a	n/a	n/a	2.043
279852226	ENSG00000231194	0	FARP1-AS1	FARP1 antisense RNA 1 (non-protein coding)	0	13	n/a	n/a	n/a	2.043
1093055	ENSG00000129467	83447	ADCY4	adenylate cyclase 4	196883	14	n/a	n/a	n/a	2.043
1098263	ENSG00000164292	22592	RHOBTB3	Rho-related BTB domain containing 3	22836	5	n/a	n/a	n/a	2.043
1099887	ENSG00000170892	54882	TSEN34	tRNA splicing endonuclease 34 homolog (S. cerevisiae)	79042	19	n/a	n/a	n/a	2.042
279739956	ENSG00000215414	0	PSMA6P1	proteasome (prosome, macropain) subunit, alpha type, 6 pseudogene 1	0	Y	n/a	n/a	n/a	2.041
279725210	ENSG00000213866	0	YBX1P10	Y box binding protein 1 pseudogene 10	0	9	n/a	n/a	n/a	2.041
1100859	ENSG00000175482	37075	POLD4	polymerase (DNA-directed), delta 4	57804	11	n/a	n/a	n/a	2.041
1094664	ENSG00000138795	30658	LEF1	lymphoid enhancer-binding factor 1	51176	4	n/a	n/a	n/a	2.040
1094385	ENSG00000137441	58122	FGFBP2	fibroblast growth factor binding protein 2	83888	4	n/a	n/a	n/a	2.040
279826330	ENSG00000228847	0	ATP5G2P4	ATP synthase, H+ transporting, mitochondrial Fo complex, subunit C2 (subunit 9) pseudogene 4	0	X	n/a	n/a	n/a	2.039
279928040	ENSG00000237931	0	RP11-469E19.1	RP11-469E19.1	0	X	n/a	n/a	n/a	2.038
1101645	ENSG00000179902	79186	C1orf194	chromosome 1 open reading frame 194	127003	1	n/a	n/a	n/a	2.038
1092283	ENSG00000123374	1012	CDK2	cyclin-dependent kinase 2	1017	12	n/a	n/a	n/a	2.038
1091581	ENSG00000117226	2619	GBP3	guanylate binding protein 3	2635	1	n/a	n/a	n/a	2.037
1092044	ENSG00000121104	57260	FAM117A	family with sequence similarity 117, member A	81558	17	n/a	n/a	n/a	2.037
279902612	ENSG00000235652	0	RP11-545I5.3	RP11-545I5.3	0	6	n/a	n/a	n/a	2.037
279804245	ENSG00000226864	1015511	RP11-500G22.2	RP11-500G22.2	100130887	10	n/a	n/a	n/a	2.037
1087948	ENSG00000069431	9915	ABCC9	ATP-binding cassette, sub-family C (CFTR/MRP), member 9	10060	12	n/a	n/a	n/a	2.036
1095755	ENSG00000146278	10799	PNRC1	proline-rich nuclear receptor coactivator 1	10957	6	n/a	n/a	n/a	2.036
1105397	ENSG00000205155	35139	PSENEN	presenilin enhancer 2 homolog (C. elegans)	55851	19	n/a	n/a	n/a	2.036
280094331	ENSG00000256269	3125	HMBS	hydroxymethylbilane synthase	3145	11	n/a	n/a	n/a	2.035
1094956	ENSG00000140876	94119	NUDT7	nudix (nucleoside diphosphate linked moiety X)-type motif 7	283927	16	n/a	n/a	n/a	2.035
1091374	ENSG00000115738	3378	ID2	inhibitor of DNA binding 2, dominant negative helix-loop-helix protein	3398	2	n/a	n/a	n/a	2.035
1097338	ENSG00000159840	7745	ZYX	zyxin	7791	7	n/a	n/a	n/a	2.034
279721853	ENSG00000213406	0	ANXA2P1	annexin A2 pseudogene 1	0	4	n/a	n/a	n/a	2.034
280107497	ENSG00000257664	0	RSL24D1P5	ribosomal L24 domain containing 1 pseudogene 5	0	12	n/a	n/a	n/a	2.034
1093994	ENSG00000135446	1014	CDK4	cyclin-dependent kinase 4	1019	12	n/a	n/a	n/a	2.033
1089160	ENSG00000100353	8595	EIF3D	eukaryotic translation initiation factor 3, subunit D	8664	22	n/a	n/a	n/a	2.033
279905598	ENSG00000235957	0	COX7CP1	cytochrome c oxidase subunit VIIc pseudogene 1	0	13	n/a	n/a	n/a	2.032
1104614	ENSG00000198467	7126	TPM2	tropomyosin 2 (beta)	7169	9	n/a	n/a	n/a	2.032
1089741	ENSG00000103855	56155	CD276	CD276 molecule	80381	15	n/a	n/a	n/a	2.031
1101509	ENSG00000179029	58524	TMEM107	transmembrane protein 107	84314	17	n/a	n/a	n/a	2.031
280107456	ENSG00000257660	157121801	RP11-579D7.4	RP11-579D7.4	100506125	12	n/a	n/a	n/a	2.031
1101308	ENSG00000177854	8216	TMEM187	transmembrane protein 187	8269	X	n/a	n/a	n/a	2.030
1092380	ENSG00000124194	54837	GDAP1L1	ganglioside-induced differentiation-associated protein 1-like 1	78997	20	n/a	n/a	n/a	2.030
279809750	ENSG00000227325	0	AC021106.1	AC021106.1	0	4	n/a	n/a	n/a	2.029
1098407	ENSG00000164849	77669	GPR146	G protein-coupled receptor 146	115330	7	n/a	n/a	n/a	2.029
1090645	ENSG00000110108	54913	TMEM109	transmembrane protein 109	79073	11	n/a	n/a	n/a	2.028
1104235	ENSG00000197324	25769	LRP10	low density lipoprotein receptor-related protein 10	26020	14	n/a	n/a	n/a	2.027
279718965	ENSG00000213078	0	RP5-933K21.2	RP5-933K21.2	0	6	n/a	n/a	n/a	2.027
279943450	ENSG00000239868	0	AC011510.1	AC011510.1	0	19	n/a	n/a	n/a	2.026
1089079	ENSG00000100129	30867	EIF3L	eukaryotic translation initiation factor 3, subunit L	51386	22	n/a	n/a	n/a	2.026
1097762	ENSG00000162722	25642	TRIM58	tripartite motif containing 58	25893	1	n/a	n/a	n/a	2.026
280095802	ENSG00000256428	0	RP11-467L20.9	RP11-467L20.9	0	11	n/a	n/a	n/a	2.026
1092936	ENSG00000128513	25662	POT1	protection of telomeres 1 homolog (S. pombe)	25913	7	n/a	n/a	n/a	2.025
279723315	ENSG00000213613	0	RP11-380G5.3	RP11-380G5.3	0	10	n/a	n/a	n/a	2.025
1091169	ENSG00000114315	3260	HES1	hairy and enhancer of split 1, (Drosophila)	3280	3	n/a	n/a	n/a	2.024
280094681	ENSG00000256309	0	AC009469.1	AC009469.1	0	2	n/a	n/a	n/a	2.024
1104540	ENSG00000198189	30652	HSD17B11	hydroxysteroid (17-beta) dehydrogenase 11	51170	4	n/a	n/a	n/a	2.024
1089073	ENSG00000100106	10920	TRIOBP	TRIO and F-actin binding protein	11078	22	n/a	n/a	n/a	2.023
1104725	ENSG00000198759	25724	EGFL6	EGF-like-domain, multiple 6	25975	X	n/a	n/a	n/a	2.023
279941070	ENSG00000239559	0	RPL37P2	ribosomal protein L37 pseudogene 2	0	11	n/a	n/a	n/a	2.023
1087724	ENSG00000063046	1960	EIF4B	eukaryotic translation initiation factor 4B	1975	12	n/a	n/a	n/a	2.022
1089816	ENSG00000104518	55595	GSDMD	gasdermin D	79792	8	n/a	n/a	n/a	2.022
1101566	ENSG00000179335	1189	CLK3	CDC-like kinase 3	1198	15	n/a	n/a	n/a	2.022
1105956	ENSG00000213977	29842	TAX1BP3	Tax1 (human T-cell leukemia virus type I) binding protein 3	30851	17	n/a	n/a	n/a	2.022
279832400	ENSG00000229399	0	RP11-378J18.6	RP11-378J18.6	0	1	n/a	n/a	n/a	2.022
1101366	ENSG00000178175	81700	ZNF366	zinc finger protein 366	167465	5	n/a	n/a	n/a	2.021
1095369	ENSG00000143622	5984	RIT1	Ras-like without CAAX 1	6016	1	n/a	n/a	n/a	2.021
1098328	ENSG00000164530	85761	PI16	peptidase inhibitor 16	221476	6	n/a	n/a	n/a	2.020
279848254	ENSG00000230829	0	CTD-2186M15.1	CTD-2186M15.1	0	5	n/a	n/a	n/a	2.020
1092721	ENSG00000126391	58020	FRMD8	FERM domain containing 8	83786	11	n/a	n/a	n/a	2.020
279762779	ENSG00000223284	0	U6	U6 spliceosomal RNA	0	19	n/a	n/a	n/a	2.020
1103224	ENSG00000187010	5975	RHD	Rh blood group, D antigen	6007	1	n/a	n/a	n/a	2.019
279750395	ENSG00000220267	0	ACTBP8	actin, beta pseudogene 8	0	6	n/a	n/a	n/a	2.019
1099729	ENSG00000170222	36264	C17orf48	chromosome 17 open reading frame 48	56985	17	n/a	n/a	n/a	2.018
1101813	ENSG00000180879	6708	SSR4	signal sequence receptor, delta	6748	X	n/a	n/a	n/a	2.018
1096074	ENSG00000148908	5969	RGS10	regulator of G-protein signaling 10	6001	10	n/a	n/a	n/a	2.018
279810529	ENSG00000227401	0	RPL37P1	ribosomal protein L37 pseudogene 1	0	20	n/a	n/a	n/a	2.018
1104090	ENSG00000196866	2996	HIST1H2AD	histone cluster 1, H2ad	3013	6	n/a	n/a	n/a	2.017
1099363	ENSG00000168610	6734	STAT3	signal transducer and activator of transcription 3 (acute-phase response factor)	6774	17	n/a	n/a	n/a	2.015
1097665	ENSG00000162373	55459	BEND5	BEN domain containing 5	79656	1	n/a	n/a	n/a	2.015
1098011	ENSG00000163584	83601	RPL22L1	ribosomal protein L22-like 1	200916	3	n/a	n/a	n/a	2.014
279902641	ENSG00000235655	134055	H3F3AP4	H3 histone, family 3A, pseudogene 4	440926	2	n/a	n/a	n/a	2.013
1094383	ENSG00000137434	110342	C6orf52	chromosome 6 open reading frame 52	347744	6	n/a	n/a	n/a	2.013
1095360	ENSG00000143570	26918	SLC39A1	solute carrier family 39 (zinc transporter), member 1	27173	1	n/a	n/a	n/a	2.012
1102754	ENSG00000185100	78903	ADSSL1	adenylosuccinate synthase like 1	122622	14	n/a	n/a	n/a	2.012
1097138	ENSG00000158195	10018	WASF2	WAS protein family, member 2	10163	1	n/a	n/a	n/a	2.012
1099941	ENSG00000171105	3618	INSR	insulin receptor	3643	19	n/a	n/a	n/a	2.012
280089563	ENSG00000255729	0	AC005618.1	AC005618.1	0	5	n/a	n/a	n/a	2.011
1099750	ENSG00000170296	11172	GABARAP	GABA(A) receptor-associated protein	11337	17	n/a	n/a	n/a	2.011
1101756	ENSG00000180573	8276	HIST1H2AC	histone cluster 1, H2ac	8334	6	n/a	n/a	n/a	2.010
279870527	ENSG00000232788	0	AC078883.3	AC078883.3	0	2	n/a	n/a	n/a	2.010
1088782	ENSG00000090932	10536	DLL3	delta-like 3 (Drosophila)	10683	19	n/a	n/a	n/a	2.010
1103464	ENSG00000188060	77664	RAB42	RAB42, member RAS oncogene family	115273	1	n/a	n/a	n/a	2.009
1091749	ENSG00000118816	10825	CCNI	cyclin I	10983	4	n/a	n/a	n/a	2.009
1096719	ENSG00000154553	27040	PDLIM3	PDZ and LIM domain 3	27295	4	n/a	n/a	n/a	2.009
1107349	ENSG00000228224	58172	NACAP1	nascent-polypeptide-associated complex alpha polypeptide pseudogene 1	83955	8	n/a	n/a	n/a	2.009
280024759	ENSG00000250325	0	RP11-127B20.1	RP11-127B20.1	0	4	n/a	n/a	n/a	2.008
280067711	ENSG00000254213	0	RP11-434I12.5	RP11-434I12.5	0	8	n/a	n/a	n/a	2.008
279912667	ENSG00000236618	1023163	AC100748.2	AC100748.2	100306951	17	n/a	n/a	n/a	2.008
1104029	ENSG00000196668	125024	LINC00173	long intergenic non-protein coding RNA 173	100287569	12	n/a	n/a	n/a	2.008
1092924	ENSG00000128340	5848	RAC2	ras-related C3 botulinum toxin substrate 2 (rho family, small GTP binding protein Rac2)	5880	22	n/a	n/a	n/a	2.008
1087272	ENSG00000021355	1977	SERPINB1	serpin peptidase inhibitor, clade B (ovalbumin), member 1	1992	6	n/a	n/a	n/a	2.008
1098770	ENSG00000166278	713	C2	complement component 2	717	6	n/a	n/a	n/a	2.007
1089142	ENSG00000100316	6090	RPL3	ribosomal protein L3	6122	22	n/a	n/a	n/a	2.006
1103666	ENSG00000188846	8925	RPL14	ribosomal protein L14	9045	3	n/a	n/a	n/a	2.006
1097053	ENSG00000157510	79593	AFAP1L1	actin filament associated protein 1-like 1	134265	5	n/a	n/a	n/a	2.005
279705459	ENSG00000207067	0	SNORA72	small nucleolar RNA, H/ACA box 72	0	8	n/a	n/a	n/a	2.005
1090478	ENSG00000108784	4643	NAGLU	N-acetylglucosaminidase, alpha	4669	17	n/a	n/a	n/a	2.005
1099140	ENSG00000167747	58990	C19orf48	chromosome 19 open reading frame 48	84798	19	n/a	n/a	n/a	2.004
1097771	ENSG00000162738	36492	VANGL2	vang-like 2 (van gogh, Drosophila)	57216	1	n/a	n/a	n/a	2.004
1100801	ENSG00000175183	1455	CSRP2	cysteine and glycine-rich protein 2	1466	12	n/a	n/a	n/a	2.004
279753500	ENSG00000221378	0	AL096864.1	AL096864.1	0	10	n/a	n/a	n/a	2.004
1096314	ENSG00000151322	40700	NPAS3	neuronal PAS domain protein 3	64067	14	n/a	n/a	n/a	2.004
1107042	ENSG00000226104	0	AC011475.1	AC011475.1	0	19	n/a	n/a	n/a	2.004
279805582	ENSG00000226963	0	AC078883.4	AC078883.4	0	2	n/a	n/a	n/a	2.003
1106010	ENSG00000214189	0	ZNF788	zinc finger family member 788	0	19	n/a	n/a	n/a	2.003
1105669	ENSG00000206417	0	H1FX-AS1	H1FX antisense RNA 1 (non-protein coding)	0	3	n/a	n/a	n/a	2.003
1092543	ENSG00000125355	34315	FAM70A	family with sequence similarity 70, member A	55026	X	n/a	n/a	n/a	2.002
1091911	ENSG00000120129	1831	DUSP1	dual specificity phosphatase 1	1843	5	n/a	n/a	n/a	2.001
1104040	ENSG00000196704	30802	AMZ2	archaelysin family metallopeptidase 2	51321	17	n/a	n/a	n/a	2.001
279981205	ENSG00000244020	0	MT1P2	MT1P2	0	1	n/a	n/a	n/a	2.001
279946759	ENSG00000240243	0	AL135999.1	AL135999.1	0	14	n/a	n/a	n/a	2.001
1097498	ENSG00000160888	9449	IER2	immediate early response 2	9592	19	n/a	n/a	n/a	2.000
1092793	ENSG00000127083	4927	OMD	osteomodulin	4958	9	n/a	n/a	n/a	1.999
1094449	ENSG00000137801	7015	THBS1	thrombospondin 1	7057	15	n/a	n/a	n/a	1.999
279665568	ENSG00000201784	0	SNORD14A	small nucleolar RNA, C/D box 14A	0	11	n/a	n/a	n/a	1.999
1103458	ENSG00000188038	78970	NRN1L	neuritin 1-like	123904	16	n/a	n/a	n/a	1.997
279735974	ENSG00000215016	0	AC099544.2	AC099544.2	0	3	n/a	n/a	n/a	1.997
1088117	ENSG00000073792	10497	IGF2BP2	insulin-like growth factor 2 mRNA binding protein 2	10644	3	n/a	n/a	n/a	1.996
1088931	ENSG00000096060	2273	FKBP5	FK506 binding protein 5	2289	6	n/a	n/a	n/a	1.995
1086864	ENSG00000000003	7062	TSPAN6	tetraspanin 6	7105	X	n/a	n/a	n/a	1.991
280015545	ENSG00000249624	0	AP000295.9	AP000295.9	0	21	n/a	n/a	n/a	1.990
279994432	ENSG00000247019	0	AC090670.1	AC090670.1	0	12	n/a	n/a	n/a	1.990
1087946	ENSG00000069399	599	BCL3	B-cell CLL/lymphoma 3	602	19	n/a	n/a	n/a	1.989
1096496	ENSG00000152611	79571	CAPSL	calcyphosine-like	133690	5	n/a	n/a	n/a	1.989
1101142	ENSG00000176978	29685	DPP7	dipeptidyl-peptidase 7	29952	9	n/a	n/a	n/a	1.989
1102731	ENSG00000185033	10362	SEMA4B	sema domain, immunoglobulin domain (Ig), transmembrane domain (TM) and short cytoplasmic domain, (semaphorin) 4B	10509	15	n/a	n/a	n/a	1.988
1096588	ENSG00000153363	58983	LINC00467	long intergenic non-protein coding RNA 467	84791	1	n/a	n/a	n/a	1.988
279665575	ENSG00000201785	0	SNORD117	small nucleolar RNA, C/D box 117	0	6	n/a	n/a	n/a	1.987
1087473	ENSG00000044115	1484	CTNNA1	catenin (cadherin-associated protein), alpha 1, 102kDa	1495	5	n/a	n/a	n/a	1.987
1090532	ENSG00000109113	58105	RAB34	RAB34, member RAS oncogene family	83871	17	n/a	n/a	n/a	1.987
279785013	ENSG00000225205	0	AC093818.1	AC093818.1	0	2	n/a	n/a	n/a	1.987
1101625	ENSG00000179796	77738	LRRC3B	leucine rich repeat containing 3B	116135	3	n/a	n/a	n/a	1.986
1091470	ENSG00000116478	3048	HDAC1	histone deacetylase 1	3065	1	n/a	n/a	n/a	1.986
1091392	ENSG00000115866	1603	DARS	aspartyl-tRNA synthetase	1615	2	n/a	n/a	n/a	1.984
279844349	ENSG00000230479	0	AP000695.6	AP000695.6	0	21	n/a	n/a	n/a	1.983
1102252	ENSG00000183077	79053	AFMID	arylformamidase	125061	17	n/a	n/a	n/a	1.983
1099180	ENSG00000167874	60145	TMEM88	transmembrane protein 88	92162	17	n/a	n/a	n/a	1.982
1106566	ENSG00000221983	7268	UBA52	ubiquitin A-52 residue ribosomal protein fusion product 1	7311	19	n/a	n/a	n/a	1.981
280015018	ENSG00000249590	0	RP4-539M6.19	RP4-539M6.19	0	22	n/a	n/a	n/a	1.981
279813419	ENSG00000227694	0	AC005884.1	AC005884.1	0	17	n/a	n/a	n/a	1.981
1087870	ENSG00000067082	1307	KLF6	Kruppel-like factor 6	1316	10	n/a	n/a	n/a	1.980
280063951	ENSG00000253950	0	AC020907.6	AC020907.6	0	19	n/a	n/a	n/a	1.979
279948931	ENSG00000240475	0	RP11-96C23.7	RP11-96C23.7	0	10	n/a	n/a	n/a	1.979
1102040	ENSG00000182179	7275	UBA7	ubiquitin-like modifier activating enzyme 7	7318	3	n/a	n/a	n/a	1.978
279745105	ENSG00000216740	0	ANXA2P3	annexin A2 pseudogene 3	0	10	n/a	n/a	n/a	1.978
279978818	ENSG00000243759	0	ST13P15	suppression of tumorigenicity 13 (colon carcinoma) (Hsp70 interacting protein) pseudogene 15	0	3	n/a	n/a	n/a	1.978
1105228	ENSG00000204642	3116	HLA-F	major histocompatibility complex, class I, F	3134	6	n/a	n/a	n/a	1.976
280073729	ENSG00000254641	0	RP11-732A19.2	RP11-732A19.2	0	11	n/a	n/a	n/a	1.975
1099717	ENSG00000170161	0	RP11-262H14.4	Putative UPF0633 protein ENSP00000303136	0	9	n/a	n/a	n/a	1.974
1090590	ENSG00000109736	10081	MFSD10	major facilitator superfamily domain containing 10	10227	4	n/a	n/a	n/a	1.973
1087329	ENSG00000026950	10960	BTN3A1	butyrophilin, subfamily 3, member A1	11119	6	n/a	n/a	n/a	1.972
1105841	ENSG00000213297	0	ZNF625	zinc finger protein 625	0	19	n/a	n/a	n/a	1.972
1093123	ENSG00000130158	36845	DOCK6	dedicator of cytokinesis 6	57572	19	n/a	n/a	n/a	1.971
1090116	ENSG00000105971	854	CAV2	caveolin 2	858	7	n/a	n/a	n/a	1.971
1093509	ENSG00000132481	60003	TRIM47	tripartite motif containing 47	91107	17	n/a	n/a	n/a	1.971
1099295	ENSG00000168303	79682	C7orf11	chromosome 7 open reading frame 11	136647	7	n/a	n/a	n/a	1.970
1099770	ENSG00000170379	94742	FAM115C	family with sequence similarity 115, member C	285966	7	n/a	n/a	n/a	1.970
280026084	ENSG00000250424	0	RP5-877J2.1	Uncharacterized proteincDNA FLJ51453, highly similar to Aquaporin-1	0	7	n/a	n/a	n/a	1.969
279720817	ENSG00000213318	0	RP11-331F4.1	RP11-331F4.1	0	16	n/a	n/a	n/a	1.969
279667094	ENSG00000202239	0	U6	U6 spliceosomal RNA	0	21	n/a	n/a	n/a	1.969
279942898	ENSG00000239781	0	TRNAE29P	transfer RNA glutamic acid 29 (anticodon UUC) pseudogene	0	1	n/a	n/a	n/a	1.968
279665162	ENSG00000201669	9165	SNORD31	small nucleolar RNA, C/D box 31	9298	11	n/a	n/a	n/a	1.968
280100615	ENSG00000257005	0	RP11-972L6.2	RP11-972L6.2	0	12	n/a	n/a	n/a	1.967
1097048	ENSG00000157456	9010	CCNB2	cyclin B2	9133	15	n/a	n/a	n/a	1.966
280023829	ENSG00000250254	10586	PTTG2	pituitary tumor-transforming 2	10744	4	n/a	n/a	n/a	1.965
279850729	ENSG00000231064	0	RP11-263K19.4	RP11-263K19.4	0	1	n/a	n/a	n/a	1.965
1095576	ENSG00000145014	60255	TMEM44	transmembrane protein 44	93109	3	n/a	n/a	n/a	1.964
1088715	ENSG00000089351	36928	GRAMD1A	GRAM domain containing 1A	57655	19	n/a	n/a	n/a	1.964
280021914	ENSG00000250094	0	RP4-639F20.3	RP4-639F20.3	0	1	n/a	n/a	n/a	1.964
1100043	ENSG00000171490	25905	RSL1D1	ribosomal L1 domain containing 1	26156	16	n/a	n/a	n/a	1.962
1094052	ENSG00000135744	180	AGT	angiotensinogen (serpin peptidase inhibitor, clade A, member 8)	183	1	n/a	n/a	n/a	1.962
1099561	ENSG00000169439	6347	SDC2	syndecan 2	6383	8	n/a	n/a	n/a	1.962
280126683	ENSG00000259078	0	CTD-2509G16.6	CTD-2509G16.6	0	14	n/a	n/a	n/a	1.961
279769492	ENSG00000223891	157121339	RP5-995J12.2	RP5-995J12.2	100505783	20	n/a	n/a	n/a	1.961
1089286	ENSG00000100906	4761	NFKBIA	nuclear factor of kappa light polypeptide gene enhancer in B-cells inhibitor, alpha	4792	14	n/a	n/a	n/a	1.958
1098800	ENSG00000166398	9566	KIAA0355	KIAA0355	9710	19	n/a	n/a	n/a	1.958
1105897	ENSG00000213722	23318	DDAH2	dimethylarginine dimethylaminohydrolase 2	23564	6	n/a	n/a	n/a	1.958
1099124	ENSG00000167695	55653	FAM57A	family with sequence similarity 57, member A	79850	17	n/a	n/a	n/a	1.958
1095286	ENSG00000143303	30575	RRNAD1	ribosomal RNA adenine dimethylase domain containing 1	51093	1	n/a	n/a	n/a	1.958
1089708	ENSG00000103490	28844	PYCARD	PYD and CARD domain containing	29108	16	n/a	n/a	n/a	1.957
279847492	ENSG00000230758	0	SNAP23P	synaptosomal-associated protein, 23kDa pseudogene	0	20	n/a	n/a	n/a	1.957
1089945	ENSG00000105227	36989	PRX	periaxin	57716	19	n/a	n/a	n/a	1.956
1089306	ENSG00000101000	10397	PROCR	protein C receptor, endothelial	10544	20	n/a	n/a	n/a	1.955
1109078	ENSG00000243364	1932	EFNA4	ephrin-A4	1945	1	n/a	n/a	n/a	1.955
1100936	ENSG00000175899	3	A2M	alpha-2-macroglobulin	2	12	n/a	n/a	n/a	1.955
1096194	ENSG00000149925	223	ALDOA	aldolase A, fructose-bisphosphate	226	16	n/a	n/a	n/a	1.955
1093871	ENSG00000134802	28751	SLC43A3	solute carrier family 43, member 3	29015	11	n/a	n/a	n/a	1.954
1092681	ENSG00000125991	31094	ERGIC3	ERGIC and golgi 3	51614	20	n/a	n/a	n/a	1.954
279897580	ENSG00000235162	122751	C12orf75	chromosome 12 open reading frame 75	387882	12	n/a	n/a	n/a	1.954
1088831	ENSG00000092036	34219	HAUS4	HAUS augmin-like complex, subunit 4	54930	14	n/a	n/a	n/a	1.953
1101867	ENSG00000181163	4838	NPM1	nucleophosmin (nucleolar phosphoprotein B23, numatrin)	4869	5	n/a	n/a	n/a	1.953
1092276	ENSG00000123342	4301	MMP19	matrix metallopeptidase 19	4327	12	n/a	n/a	n/a	1.953
1088994	ENSG00000099797	9383	TECR	trans-2,3-enoyl-CoA reductase	9524	19	n/a	n/a	n/a	1.952
1095017	ENSG00000141337	22657	ARSG	arylsulfatase G	22901	17	n/a	n/a	n/a	1.952
1090596	ENSG00000109771	35094	LRP2BP	LRP2 binding protein	55805	4	n/a	n/a	n/a	1.952
1099262	ENSG00000168175	60285	MAPK1IP1L	mitogen-activated protein kinase 1 interacting protein 1-like	93487	14	n/a	n/a	n/a	1.951
1094091	ENSG00000135929	1581	CYP27A1	cytochrome P450, family 27, subfamily A, polypeptide 1	1593	2	n/a	n/a	n/a	1.950
1093541	ENSG00000132661	28843	NXT1	NTF2-like export factor 1	29107	20	n/a	n/a	n/a	1.950
279863679	ENSG00000232177	0	MTND4P24	MT-ND4 pseudogene 24	0	X	n/a	n/a	n/a	1.950
279744568	ENSG00000216285	0	RP11-490H24.5	RP11-490H24.5	0	12	n/a	n/a	n/a	1.950
279708490	ENSG00000207601	0	MIR611	microRNA 611	0	11	n/a	n/a	n/a	1.949
1094907	ENSG00000140519	30939	RHCG	Rh family, C glycoprotein	51458	15	n/a	n/a	n/a	1.947
1102480	ENSG00000183963	6489	SMTN	smoothelin	6525	22	n/a	n/a	n/a	1.947
1088027	ENSG00000071282	29728	LMCD1	LIM and cysteine-rich domains 1	29995	3	n/a	n/a	n/a	1.946
280101174	ENSG00000257058	0	RP11-864I4.4	RP11-864I4.4	0	11	n/a	n/a	n/a	1.946
1103523	ENSG00000188313	5327	PLSCR1	phospholipid scramblase 1	5359	3	n/a	n/a	n/a	1.946
1103101	ENSG00000186470	10959	BTN3A2	butyrophilin, subfamily 3, member A2	11118	6	n/a	n/a	n/a	1.945
1089223	ENSG00000100575	26268	TIMM9	translocase of inner mitochondrial membrane 9 homolog (yeast)	26520	14	n/a	n/a	n/a	1.945
279657259	ENSG00000199325	0	U4	U4 spliceosomal RNA	0	11	n/a	n/a	n/a	1.945
1091448	ENSG00000116212	77672	LRRC42	leucine rich repeat containing 42	115353	1	n/a	n/a	n/a	1.944
280033910	ENSG00000251062	0	CTD-2218G20.1	CTD-2218G20.1	0	5	n/a	n/a	n/a	1.943
1101530	ENSG00000179111	58865	HES7	hairy and enhancer of split 7 (Drosophila)	84667	17	n/a	n/a	n/a	1.943
1098956	ENSG00000166997	89469	CNPY4	canopy 4 homolog (zebrafish)	245812	7	n/a	n/a	n/a	1.943
279710779	ENSG00000208317	1013095	SNORD78	small nucleolar RNA, C/D box 78	692198	1	n/a	n/a	n/a	1.941
1109011	ENSG00000241852	143198	C8orf58	chromosome 8 open reading frame 58	541565	8	n/a	n/a	n/a	1.940
280044727	ENSG00000252042	0	Y_RNA	Y RNA	0	17	n/a	n/a	n/a	1.940
1091848	ENSG00000119711	4303	ALDH6A1	aldehyde dehydrogenase 6 family, member A1	4329	14	n/a	n/a	n/a	1.940
1089099	ENSG00000100209	80869	HSCB	HscB iron-sulfur cluster co-chaperone homolog (E. coli)	150274	22	n/a	n/a	n/a	1.939
1098506	ENSG00000165233	58480	C9orf89	chromosome 9 open reading frame 89	84270	9	n/a	n/a	n/a	1.939
1097479	ENSG00000160796	22973	NBEAL2	neurobeachin-like 2	23218	3	n/a	n/a	n/a	1.939
279710856	ENSG00000209480	0	SNORD83B	small nucleolar RNA, C/D box 83B	0	22	n/a	n/a	n/a	1.939
1101909	ENSG00000181449	6617	SOX2	SRY (sex determining region Y)-box 2	6657	3	n/a	n/a	n/a	1.938
1089897	ENSG00000104957	57278	CCDC130	coiled-coil domain containing 130	81576	19	n/a	n/a	n/a	1.938
1096739	ENSG00000154734	9369	ADAMTS1	ADAM metallopeptidase with thrombospondin type 1 motif, 1	9510	21	n/a	n/a	n/a	1.938
1091995	ENSG00000120738	1945	EGR1	early growth response 1	1958	5	n/a	n/a	n/a	1.937
279709008	ENSG00000207707	1013216	MIR639	microRNA 639	693224	19	n/a	n/a	n/a	1.937
1089365	ENSG00000101255	37033	TRIB3	tribbles homolog 3 (Drosophila)	57761	20	n/a	n/a	n/a	1.937
1093358	ENSG00000131446	4220	MGAT1	mannosyl (alpha-1,3-)-glycoprotein beta-1,2-N-acetylglucosaminyltransferase	4245	5	n/a	n/a	n/a	1.936
1099454	ENSG00000168994	85792	C6orf145	chromosome 6 open reading frame 145	221749	6	n/a	n/a	n/a	1.936
280123832	ENSG00000258920	125073	RP11-33N16.1	RP11-33N16.1	400236	14	n/a	n/a	n/a	1.936
1088190	ENSG00000075618	6584	FSCN1	fascin homolog 1, actin-bundling protein (Strongylocentrotus purpuratus)	6624	7	n/a	n/a	n/a	1.935
1098165	ENSG00000164039	36177	BDH2	3-hydroxybutyrate dehydrogenase, type 2	56898	4	n/a	n/a	n/a	1.935
279879753	ENSG00000233594	0	BTF3P5	basic transcription factor 3 pseudogene 5	0	2	n/a	n/a	n/a	1.935
1088229	ENSG00000076706	4137	MCAM	melanoma cell adhesion molecule	4162	11	n/a	n/a	n/a	1.934
1097878	ENSG00000163131	1509	CTSS	cathepsin S	1520	1	n/a	n/a	n/a	1.934
279707209	ENSG00000207359	0	U6	U6 spliceosomal RNA	0	8	n/a	n/a	n/a	1.933
1099083	ENSG00000167565	29679	SERTAD3	SERTA domain containing 3	29946	19	n/a	n/a	n/a	1.933
279968357	ENSG00000242670	0	RP11-601I15.1	RP11-601I15.1	0	4	n/a	n/a	n/a	1.933
1095424	ENSG00000143947	6200	RPS27A	ribosomal protein S27a	6233	2	n/a	n/a	n/a	1.933
1101854	ENSG00000181038	79004	METTL23	methyltransferase like 23	124512	17	n/a	n/a	n/a	1.932
280071363	ENSG00000254479	0	RP11-878E11.1	RP11-878E11.1	0	11	n/a	n/a	n/a	1.932
279777168	ENSG00000224489	0	RP11-179H18.8	RP11-179H18.8	0	10	n/a	n/a	n/a	1.932
1101301	ENSG00000177791	37343	MYOZ1	myozenin 1	58529	10	n/a	n/a	n/a	1.932
280065475	ENSG00000254061	0	RP11-359B20.1	RP11-359B20.1	0	8	n/a	n/a	n/a	1.931
279965335	ENSG00000242342	0	AF130249.5	AF130249.5	0	21	n/a	n/a	n/a	1.929
1106286	ENSG00000215244	124906	AL137145.2	AL137145.2	399715	10	n/a	n/a	n/a	1.929
279620046	ENSG00000197258	0	EIF4BP6	eukaryotic translation initiation factor 4B pseudogene 6	0	7	n/a	n/a	n/a	1.929
279872252	ENSG00000232946	0	RP11-390F4.2	RP11-390F4.2	0	9	n/a	n/a	n/a	1.929
1094263	ENSG00000136840	26835	ST6GALNAC4	ST6 (alpha-N-acetyl-neuraminyl-2,3-beta-galactosyl-1,3)-N-acetylgalactosaminide alpha-2,6-sialyltransferase 4	27090	9	n/a	n/a	n/a	1.929
279964585	ENSG00000242272	0	AK2P2	adenylate kinase 2 pseudogene 2	0	2	n/a	n/a	n/a	1.927
1093116	ENSG00000130052	9610	STARD8	StAR-related lipid transfer (START) domain containing 8	9754	X	n/a	n/a	n/a	1.927
1103724	ENSG00000189077	0	TMEM120A	transmembrane protein 120A	0	7	n/a	n/a	n/a	1.927
1091669	ENSG00000118004	54829	COLEC11	collectin sub-family member 11	78989	2	n/a	n/a	n/a	1.926
279706299	ENSG00000207200	157128893	U6	U6 spliceosomal RNA	100873759	11	n/a	n/a	n/a	1.925
279912953	ENSG00000236654	0	AC079780.3	AC079780.3	0	7	n/a	n/a	n/a	1.925
280080203	ENSG00000255050	0	RP11-661A12.9	RP11-661A12.9	0	8	n/a	n/a	n/a	1.925
1098070	ENSG00000163737	5164	PF4	platelet factor 4	5196	4	n/a	n/a	n/a	1.925
1102644	ENSG00000184678	8291	HIST2H2BE	histone cluster 2, H2be	8349	1	n/a	n/a	n/a	1.925
1098896	ENSG00000166816	83463	LDHD	lactate dehydrogenase D	197257	16	n/a	n/a	n/a	1.925
1092823	ENSG00000127418	33139	FGFRL1	fibroblast growth factor receptor-like 1	53834	4	n/a	n/a	n/a	1.924
279955384	ENSG00000241282	0	CTC-451A6.1	CTC-451A6.1	0	19	n/a	n/a	n/a	1.924
1092344	ENSG00000123989	55389	CHPF	chondroitin polymerizing factor	79586	2	n/a	n/a	n/a	1.924
279810720	ENSG00000227417	0	RP11-397P13.6	RP11-397P13.6	0	1	n/a	n/a	n/a	1.923
1089819	ENSG00000104529	1923	EEF1D	eukaryotic translation elongation factor 1 delta (guanine nucleotide exchange protein)	1936	8	n/a	n/a	n/a	1.923
1088774	ENSG00000090776	1934	EFNB1	ephrin-B1	1947	X	n/a	n/a	n/a	1.922
279722569	ENSG00000213493	0	RP11-55L3.2	RP11-55L3.2	0	4	n/a	n/a	n/a	1.922
280090412	ENSG00000255813	0	AL162497.1	AL162497.1	0	13	n/a	n/a	n/a	1.920
279831635	ENSG00000229324	0	RP5-1091N2.3	RP5-1091N2.3	0	X	n/a	n/a	n/a	1.919
1102094	ENSG00000182379	11086	NXPH4	neurexophilin 4	11247	12	n/a	n/a	n/a	1.919
1100640	ENSG00000174326	81546	SLC16A11	solute carrier family 16, member 11 (monocarboxylic acid transporter 11)	162515	17	n/a	n/a	n/a	1.919
279898290	ENSG00000235225	0	AC016712.2	AC016712.2	0	2	n/a	n/a	n/a	1.919
280040938	ENSG00000251593	0	MSNP1	moesin pseudogene 1	0	5	n/a	n/a	n/a	1.918
1099749	ENSG00000170293	81048	CMTM8	CKLF-like MARVEL transmembrane domain containing 8	152189	3	n/a	n/a	n/a	1.918
1087412	ENSG00000037757	58455	MRI1	methylthioribose-1-phosphate isomerase homolog (S. cerevisiae)	84245	19	n/a	n/a	n/a	1.918
280138403	ENSG00000259760	0	RP11-20G13.2	RP11-20G13.2	0	15	n/a	n/a	n/a	1.917
1086987	ENSG00000006075	6313	CCL3	chemokine (C-C motif) ligand 3	6348	17	n/a	n/a	n/a	1.917
1103517	ENSG00000188290	37072	HES4	hairy and enhancer of split 4 (Drosophila)	57801	1	n/a	n/a	n/a	1.916
1104002	ENSG00000196604	172078	POTEF	POTE ankyrin domain family, member F	728378	2	n/a	n/a	n/a	1.916
1099073	ENSG00000167536	80575	DHRS13	dehydrogenase/reductase (SDR family) member 13	147015	17	n/a	n/a	n/a	1.915
279882365	ENSG00000233838	0	DPH3P1	DPH3, KTI11 homolog (S. cerevisiae) pseudogene 1	0	20	n/a	n/a	n/a	1.915
1102852	ENSG00000185519	110389	FAM131C	family with sequence similarity 131, member C	348487	1	n/a	n/a	n/a	1.915
1087818	ENSG00000065717	7046	TLE2	transducin-like enhancer of split 2 (E(sp1) homolog, Drosophila)	7089	19	n/a	n/a	n/a	1.914
1092753	ENSG00000126756	8351	UXT	ubiquitously-expressed transcript	8409	X	n/a	n/a	n/a	1.914
1087389	ENSG00000035403	7371	VCL	vinculin	7414	10	n/a	n/a	n/a	1.914
1101722	ENSG00000180353	3042	HCLS1	hematopoietic cell-specific Lyn substrate 1	3059	3	n/a	n/a	n/a	1.913
1087759	ENSG00000064490	8556	RFXANK	regulatory factor X-associated ankyrin-containing protein	8625	19	n/a	n/a	n/a	1.913
1092601	ENSG00000125730	714	C3	complement component 3	718	19	n/a	n/a	n/a	1.913
1100823	ENSG00000175287	90186	PHYHD1	phytanoyl-CoA dioxygenase domain containing 1	254295	9	n/a	n/a	n/a	1.913
1092518	ENSG00000125089	33727	SH3TC1	SH3 domain and tetratricopeptide repeats 1	54436	4	n/a	n/a	n/a	1.912
279783826	ENSG00000225093	0	RP1-111B22.2	RP1-111B22.2	0	6	n/a	n/a	n/a	1.912
1095114	ENSG00000141959	5179	PFKL	phosphofructokinase, liver	5211	21	n/a	n/a	n/a	1.912
280117541	ENSG00000258555	0	KB-1896H10.1	Uncharacterized protein	0	22	n/a	n/a	n/a	1.912
1092439	ENSG00000124490	7137	CRISP2	cysteine-rich secretory protein 2	7180	6	n/a	n/a	n/a	1.911
1092512	ENSG00000124935	10500	SCGB1D2	secretoglobin, family 1D, member 2	10647	11	n/a	n/a	n/a	1.911
1099191	ENSG00000167920	80594	TMEM99	transmembrane protein 99	147184	17	n/a	n/a	n/a	1.911
1094152	ENSG00000136213	34790	CHST12	carbohydrate (chondroitin 4) sulfotransferase 12	55501	7	n/a	n/a	n/a	1.911
279849429	ENSG00000230935	0	RPS3P1	ribosomal protein S3 pseudogene 1	0	20	n/a	n/a	n/a	1.911
280080787	ENSG00000255090	0	RP11-820L6.1	RP11-820L6.1	0	11	n/a	n/a	n/a	1.911
279735880	ENSG00000215006	0	CHCHD2P2	coiled-coil-helix-coiled-coil-helix domain containing 2 pseudogene 2	0	5	n/a	n/a	n/a	1.910
279660465	ENSG00000200285	0	U6	U6 spliceosomal RNA	0	10	n/a	n/a	n/a	1.910
279760931	ENSG00000222720	0	AC027307.1	AC027307.1	0	19	n/a	n/a	n/a	1.909
1089706	ENSG00000103485	23230	QPRT	quinolinate phosphoribosyltransferase	23475	16	n/a	n/a	n/a	1.909
279830495	ENSG00000229235	0	RP11-8L18.3	RP11-8L18.3	0	10	n/a	n/a	n/a	1.909
1088236	ENSG00000076944	6773	STXBP2	syntaxin binding protein 2	6813	19	n/a	n/a	n/a	1.909
279874791	ENSG00000233155	0	HMGA1P8	high mobility group AT-hook 1 pseudogene 8	0	2	n/a	n/a	n/a	1.909
1103634	ENSG00000188747	10653	NOXA1	NADPH oxidase activator 1	10811	9	n/a	n/a	n/a	1.908
1095028	ENSG00000141401	3588	IMPA2	inositol(myo)-1(or 4)-monophosphatase 2	3613	18	n/a	n/a	n/a	1.907
1103902	ENSG00000196352	1592	CD55	CD55 molecule, decay accelerating factor for complement (Cromer blood group)	1604	1	n/a	n/a	n/a	1.907
280116630	ENSG00000258501	0	RP11-705B14.1	RP11-705B14.1	0	14	n/a	n/a	n/a	1.906
1096394	ENSG00000151846	5010	PABPC3	poly(A) binding protein, cytoplasmic 3	5042	13	n/a	n/a	n/a	1.906
279771338	ENSG00000224063	0	AC007319.1	AC007319.1	0	2	n/a	n/a	n/a	1.906
1101316	ENSG00000177917	80956	ARL6IP6	ADP-ribosylation-like factor 6 interacting protein 6	151188	2	n/a	n/a	n/a	1.906
1101527	ENSG00000179094	5155	PER1	period homolog 1 (Drosophila)	5187	17	n/a	n/a	n/a	1.906
1109108	ENSG00000243749	1000425	ZMYM6NB	ZMYM6 neighbor	100506144	1	n/a	n/a	n/a	1.905
279907112	ENSG00000236090	0	LDHAP3	lactate dehydrogenase A pseudogene 3	0	2	n/a	n/a	n/a	1.902
1094573	ENSG00000138379	2644	MSTN	myostatin	2660	2	n/a	n/a	n/a	1.902
279836712	ENSG00000229814	0	RP11-563H8.2	RP11-563H8.2	0	9	n/a	n/a	n/a	1.902
1095168	ENSG00000142512	59730	SIGLEC10	sialic acid binding Ig-like lectin 10	89790	19	n/a	n/a	n/a	1.901
1088112	ENSG00000073712	10821	FERMT2	fermitin family member 2	10979	14	n/a	n/a	n/a	1.901
1093951	ENSG00000135269	25885	TES	testis derived transcript (3 LIM domains)	26136	7	n/a	n/a	n/a	1.900
279804120	ENSG00000226853	0	AC010894.3	AC010894.3	0	2	n/a	n/a	n/a	1.899
1086933	ENSG00000004975	1844	DVL2	dishevelled, dsh homolog 2 (Drosophila)	1856	17	n/a	n/a	n/a	1.899
1091004	ENSG00000112769	3885	LAMA4	laminin, alpha 4	3910	6	n/a	n/a	n/a	1.899
279798477	ENSG00000226342	0	NMD3P1	NMD3 homolog (S. cerevisiae) pseudogene 1	0	7	n/a	n/a	n/a	1.898
1093156	ENSG00000130307	58112	USHBP1	Usher syndrome 1C binding protein 1	83878	19	n/a	n/a	n/a	1.898
1087902	ENSG00000068028	11026	RASSF1	Ras association (RalGDS/AF-6) domain family member 1	11186	3	n/a	n/a	n/a	1.897
280100777	ENSG00000257022	0	RP11-729I10.2	RP11-729I10.2	0	12	n/a	n/a	n/a	1.897
280123488	ENSG00000258892	0	RP11-193F5.1	RP11-193F5.1	0	14	n/a	n/a	n/a	1.897
279984182	ENSG00000244307	0	AF235103.1	AF235103.1	0	8	n/a	n/a	n/a	1.896
279658379	ENSG00000199673	0	SNORD16	small nucleolar RNA, C/D box 16	0	15	n/a	n/a	n/a	1.895
280064975	ENSG00000254023	0	RP11-410F13.2	RP11-410F13.2	0	8	n/a	n/a	n/a	1.895
1087837	ENSG00000066185	58427	ZMYND12	zinc finger, MYND-type containing 12	84217	1	n/a	n/a	n/a	1.895
279815299	ENSG00000227850	0	SEPT2P1	septin 2 pseudogene 1	0	1	n/a	n/a	n/a	1.895
1101038	ENSG00000176428	81253	VPS37D	vacuolar protein sorting 37 homolog D (S. cerevisiae)	155382	7	n/a	n/a	n/a	1.894
1099217	ENSG00000167996	2479	FTH1	ferritin, heavy polypeptide 1	2495	11	n/a	n/a	n/a	1.894
1100922	ENSG00000175832	2103	ETV4	ets variant 4	2118	17	n/a	n/a	n/a	1.894
1108928	ENSG00000240065	5666	PSMB9	proteasome (prosome, macropain) subunit, beta type, 9 (large multifunctional peptidase 2)	5698	6	n/a	n/a	n/a	1.893
279935639	ENSG00000238822	0	snoU13	Small nucleolar RNA U13	0	12	n/a	n/a	n/a	1.892
1096218	ENSG00000150281	1478	CTF1	cardiotrophin 1	1489	16	n/a	n/a	n/a	1.892
1100641	ENSG00000174327	83623	SLC16A13	solute carrier family 16, member 13 (monocarboxylic acid transporter 13)	201232	17	n/a	n/a	n/a	1.892
1101238	ENSG00000177469	94186	PTRF	polymerase I and transcript release factor	284119	17	n/a	n/a	n/a	1.892
1087031	ENSG00000007062	8765	PROM1	prominin 1	8842	4	n/a	n/a	n/a	1.892
279804726	ENSG00000226903	0	LINC00354	long intergenic non-protein coding RNA 354	0	13	n/a	n/a	n/a	1.891
279866478	ENSG00000232456	0	RP11-5P18.10	RP11-5P18.10	0	1	n/a	n/a	n/a	1.891
280049039	ENSG00000252669	0	U3	Small nucleolar RNA U3	0	1	n/a	n/a	n/a	1.890
279959325	ENSG00000241714	0	RP11-76P2.2	RP11-76P2.2	0	10	n/a	n/a	n/a	1.890
279725962	ENSG00000213939	0	RP11-314A20.1	RP11-314A20.1	0	17	n/a	n/a	n/a	1.888
1090631	ENSG00000110057	57304	UNC93B1	unc-93 homolog B1 (C. elegans)	81622	11	n/a	n/a	n/a	1.887
280070562	ENSG00000254415	1000173	SIGLEC14	sialic acid binding Ig-like lectin 14	100049587	19	n/a	n/a	n/a	1.887
1096676	ENSG00000154217	25956	PITPNC1	phosphatidylinositol transfer protein, cytoplasmic 1	26207	17	n/a	n/a	n/a	1.887
1103934	ENSG00000196411	2035	EPHB4	EPH receptor B4	2050	7	n/a	n/a	n/a	1.886
1091887	ENSG00000119950	4575	MXI1	MAX interactor 1	4601	10	n/a	n/a	n/a	1.886
1096185	ENSG00000149781	57948	FERMT3	fermitin family member 3	83706	11	n/a	n/a	n/a	1.886
1089314	ENSG00000101057	4579	MYBL2	v-myb myeloblastosis viral oncogene homolog (avian)-like 2	4605	20	n/a	n/a	n/a	1.886
1096313	ENSG00000151320	9332	AKAP6	A kinase (PRKA) anchor protein 6	9472	14	n/a	n/a	n/a	1.885
280030717	ENSG00000250802	0	CTC-564N23.3	CTC-564N23.3	0	5	n/a	n/a	n/a	1.885
279885476	ENSG00000234123	0	AC090952.4	AC090952.4	0	3	n/a	n/a	n/a	1.884
279788822	ENSG00000225525	0	RP11-236B18.3	RP11-236B18.3	0	10	n/a	n/a	n/a	1.884
1090792	ENSG00000111412	55597	C12orf49	chromosome 12 open reading frame 49	79794	12	n/a	n/a	n/a	1.884
1102377	ENSG00000183615	58930	FAM167B	family with sequence similarity 167, member B	84734	1	n/a	n/a	n/a	1.884
279829317	ENSG00000229130	0	RP11-76P2.3	RP11-76P2.3	0	10	n/a	n/a	n/a	1.884
1093364	ENSG00000131471	8570	AOC3	amine oxidase, copper containing 3 (vascular adhesion protein 1)	8639	17	n/a	n/a	n/a	1.882
1099617	ENSG00000169715	4467	MT1E	metallothionein 1E	4493	16	n/a	n/a	n/a	1.882
279759692	ENSG00000222378	0	RN5S44	RNA, 5S ribosomal 44	0	1	n/a	n/a	n/a	1.882
1099761	ENSG00000170348	10814	TMED10	transmembrane emp24-like trafficking protein 10 (yeast)	10972	14	n/a	n/a	n/a	1.881
1089664	ENSG00000103202	4802	NME4	non-metastatic cells 4, protein expressed in	4833	16	n/a	n/a	n/a	1.881
1091453	ENSG00000116251	6114	RPL22	ribosomal protein L22	6146	1	n/a	n/a	n/a	1.881
1091597	ENSG00000117362	30589	APH1A	anterior pharynx defective 1 homolog A (C. elegans)	51107	1	n/a	n/a	n/a	1.880
1092655	ENSG00000125878	6899	TCF15	transcription factor 15 (basic helix-loop-helix)	6939	20	n/a	n/a	n/a	1.880
279780990	ENSG00000224834	0	BTF3P9	basic transcription factor 3 pseudogene 9	0	1	n/a	n/a	n/a	1.880
1100510	ENSG00000173597	27029	SULT1B1	sulfotransferase family, cytosolic, 1B, member 1	27284	4	n/a	n/a	n/a	1.880
1088270	ENSG00000077713	83741	SLC25A43	solute carrier family 25, member 43	203427	X	n/a	n/a	n/a	1.880
1088647	ENSG00000088340	0	FER1L4	fer-1-like 4 (C. elegans) pseudogene	0	20	n/a	n/a	n/a	1.880
1104106	ENSG00000196924	2300	FLNA	filamin A, alpha	2316	X	n/a	n/a	n/a	1.879
280091116	ENSG00000255885	0	RP11-815D16.1	RP11-815D16.1	0	12	n/a	n/a	n/a	1.879
279931813	ENSG00000238258	0	RP11-342D11.2	RP11-342D11.2	0	10	n/a	n/a	n/a	1.879
1091807	ENSG00000119471	58473	HSDL2	hydroxysteroid dehydrogenase like 2	84263	9	n/a	n/a	n/a	1.879
280011145	ENSG00000249245	0	RP11-557J10.3	RP11-557J10.3	0	4	n/a	n/a	n/a	1.879
1102135	ENSG00000182578	1425	CSF1R	colony stimulating factor 1 receptor	1436	5	n/a	n/a	n/a	1.879
1087864	ENSG00000066926	2220	FECH	ferrochelatase	2235	18	n/a	n/a	n/a	1.878
1101433	ENSG00000178602	80912	OTOS	otospiralin	150677	2	n/a	n/a	n/a	1.878
1100482	ENSG00000173457	26220	PPP1R14B	protein phosphatase 1, regulatory (inhibitor) subunit 14B	26472	11	n/a	n/a	n/a	1.878
1091573	ENSG00000117151	1475	CTBS	chitobiase, di-N-acetyl-	1486	1	n/a	n/a	n/a	1.877
280077641	ENSG00000254909	0	RP11-110I1.5	RP11-110I1.5	0	11	n/a	n/a	n/a	1.877
280040895	ENSG00000251587	0	LDHAP1	lactate dehydrogenase A pseudogene 1	0	4	n/a	n/a	n/a	1.877
279855148	ENSG00000231441	0	RP11-472M19.2	RP11-472M19.2	0	6	n/a	n/a	n/a	1.876
279826150	ENSG00000228830	0	RP4-781K5.2	RP4-781K5.2	0	1	n/a	n/a	n/a	1.876
279709911	ENSG00000207863	128022	MIR125B2	microRNA 125b-2	406912	21	n/a	n/a	n/a	1.876
1089282	ENSG00000100889	5074	PCK2	phosphoenolpyruvate carboxykinase 2 (mitochondrial)	5106	14	n/a	n/a	n/a	1.876
1087618	ENSG00000055208	22873	TAB2	TGF-beta activated kinase 1/MAP3K7 binding protein 2	23118	6	n/a	n/a	n/a	1.875
1105010	ENSG00000204103	9791	MAFB	v-maf musculoaponeurotic fibrosarcoma oncogene homolog B (avian)	9935	20	n/a	n/a	n/a	1.875
1088042	ENSG00000071967	55703	CYBRD1	cytochrome b reductase 1	79901	2	n/a	n/a	n/a	1.875
280000518	ENSG00000248345	0	RP11-262D11.1	RP11-262D11.1	0	X	n/a	n/a	n/a	1.875
1086938	ENSG00000005059	34302	CCDC109B	coiled-coil domain containing 109B	55013	4	n/a	n/a	n/a	1.874
280073300	ENSG00000254618	0	TMED10P1	transmembrane emp24-like trafficking protein 10 (yeast) pseudogene 1	0	8	n/a	n/a	n/a	1.874
279973615	ENSG00000243302	0	RP11-274B21.2	RP11-274B21.2	0	7	n/a	n/a	n/a	1.873
279706481	ENSG00000207234	0	U6	U6 spliceosomal RNA	0	1	n/a	n/a	n/a	1.873
279876089	ENSG00000233293	0	RP11-410N8.3	RP11-410N8.3	0	20	n/a	n/a	n/a	1.873
1094441	ENSG00000137752	830	CASP1	caspase 1, apoptosis-related cysteine peptidase (interleukin 1, beta, convertase)	834	11	n/a	n/a	n/a	1.872
1099094	ENSG00000167613	3878	LAIR1	leukocyte-associated immunoglobulin-like receptor 1	3903	19	n/a	n/a	n/a	1.872
279929289	ENSG00000238041	0	RP11-59K5.1	RP11-59K5.1	0	11	n/a	n/a	n/a	1.872
1091437	ENSG00000116157	2865	GPX7	glutathione peroxidase 7	2882	1	n/a	n/a	n/a	1.872
1104580	ENSG00000198342	55775	ZNF442	zinc finger protein 442	79973	19	n/a	n/a	n/a	1.871
279974587	ENSG00000243389	0	AC012442.5	AC012442.5	0	2	n/a	n/a	n/a	1.871
279935450	ENSG00000238793	0	SNORD124	small nucleolar RNA, C/D box 124	0	17	n/a	n/a	n/a	1.870
1099892	ENSG00000170909	79097	OSCAR	osteoclast associated, immunoglobulin-like receptor	126014	19	n/a	n/a	n/a	1.869
279934542	ENSG00000238649	0	SNORD42A	small nucleolar RNA, C/D box 42A	0	17	n/a	n/a	n/a	1.869
1091363	ENSG00000115649	26758	CNPPD1	cyclin Pas1/PHO80 domain containing 1	27013	2	n/a	n/a	n/a	1.869
1099216	ENSG00000167995	7396	BEST1	bestrophin 1	7439	11	n/a	n/a	n/a	1.868
279662005	ENSG00000200741	0	5S_rRNA	5S ribosomal RNA	0	4	n/a	n/a	n/a	1.868
1094367	ENSG00000137309	3139	HMGA1	high mobility group AT-hook 1	3159	6	n/a	n/a	n/a	1.868
1091856	ENSG00000119737	10778	GPR75	G protein-coupled receptor 75	10936	2	n/a	n/a	n/a	1.867
1096806	ENSG00000155363	4317	MOV10	Mov10, Moloney leukemia virus 10, homolog (mouse)	4343	1	n/a	n/a	n/a	1.865
1105460	ENSG00000205403	3406	CFI	complement factor I	3426	4	n/a	n/a	n/a	1.865
279667304	ENSG00000202290	0	RN5S37	RNA, 5S ribosomal 37	0	13	n/a	n/a	n/a	1.865
1104146	ENSG00000197041	0	AC078819.1	AC078819.1	0	12	n/a	n/a	n/a	1.864
279998207	ENSG00000248161	0	RP11-499E18.1	RP11-499E18.1	0	4	n/a	n/a	n/a	1.864
1090840	ENSG00000111728	6453	ST8SIA1	ST8 alpha-N-acetyl-neuraminide alpha-2,8-sialyltransferase 1	6489	12	n/a	n/a	n/a	1.864
1104700	ENSG00000198719	28250	DLL1	delta-like 1 (Drosophila)	28514	6	n/a	n/a	n/a	1.864
1090031	ENSG00000105612	1765	DNASE2	deoxyribonuclease II, lysosomal	1777	19	n/a	n/a	n/a	1.864
279983141	ENSG00000244239	157121533	AC007009.1	AC007009.1	100505938	7	n/a	n/a	n/a	1.864
280042529	ENSG00000251725	1023388	MIR2277	microRNA 2277	100313887	5	n/a	n/a	n/a	1.864
279875062	ENSG00000233190	0	RP11-460H18.2	RP11-460H18.2	0	10	n/a	n/a	n/a	1.863
1092608	ENSG00000125743	6593	SNRPD2	small nuclear ribonucleoprotein D2 polypeptide 16.5kDa	6633	19	n/a	n/a	n/a	1.863
1092162	ENSG00000122378	58503	C10orf58	chromosome 10 open reading frame 58	84293	10	n/a	n/a	n/a	1.863
280085359	ENSG00000255362	0	RP11-619A14.3	RP11-619A14.3	0	11	n/a	n/a	n/a	1.863
279810587	ENSG00000227407	0	AC008746.3	AC008746.3	0	19	n/a	n/a	n/a	1.862
1101919	ENSG00000181513	55580	ACBD4	acyl-CoA binding domain containing 4	79777	17	n/a	n/a	n/a	1.862
280030524	ENSG00000250786	157121371	CTD-2001E22.2	CTD-2001E22.2	100505806	5	n/a	n/a	n/a	1.862
280074702	ENSG00000254703	157123433	RP11-744N12.2	RP11-744N12.2	100507392	11	n/a	n/a	n/a	1.861
279724663	ENSG00000213763	0	CTD-2309M13.1	CTD-2309M13.1	0	5	n/a	n/a	n/a	1.861
1100447	ENSG00000173269	55615	MMRN2	multimerin 2	79812	10	n/a	n/a	n/a	1.860
279707951	ENSG00000207487	9171	SNORD22	small nucleolar RNA, C/D box 22	9304	11	n/a	n/a	n/a	1.859
280081601	ENSG00000255137	0	RP11-290D2.4	RP11-290D2.4	0	13	n/a	n/a	n/a	1.859
279657791	ENSG00000199477	0	SNORA31	small nucleolar RNA, H/ACA box 31	0	13	n/a	n/a	n/a	1.859
280112872	ENSG00000258204	0	RP11-90E9.1	RP11-90E9.1	0	12	n/a	n/a	n/a	1.859
279784914	ENSG00000225194	1017295	LINC00092	long intergenic non-protein coding RNA 92	100188953	9	n/a	n/a	n/a	1.859
1096373	ENSG00000151702	2297	FLI1	Friend leukemia virus integration 1	2313	11	n/a	n/a	n/a	1.859
1094388	ENSG00000137462	0	TLR2	toll-like receptor 2	0	4	n/a	n/a	n/a	1.859
279930688	ENSG00000238142	0	RP11-108M9.4	RP11-108M9.4	0	1	n/a	n/a	n/a	1.858
1091894	ENSG00000119986	37831	AVPI1	arginine vasopressin-induced 1	60370	10	n/a	n/a	n/a	1.858
279763829	ENSG00000223427	0	AC016716.1	AC016716.1	0	2	n/a	n/a	n/a	1.858
1099215	ENSG00000167994	5834	RAB3IL1	RAB3A interacting protein (rabin3)-like 1	5866	11	n/a	n/a	n/a	1.856
1090140	ENSG00000106066	33795	CPVL	carboxypeptidase, vitellogenic-like	54504	7	n/a	n/a	n/a	1.856
279826075	ENSG00000228825	0	LAMTOR3P1	late endosomal/lysosomal adaptor, MAPK and MTOR activator 3 pseudogene 1	0	13	n/a	n/a	n/a	1.856
280106509	ENSG00000257550	157126289	RP11-793H13.3	RP11-793H13.3	100652999	12	n/a	n/a	n/a	1.856
1099571	ENSG00000169504	25681	CLIC4	chloride intracellular channel 4	25932	1	n/a	n/a	n/a	1.855
1101512	ENSG00000179044	94092	EXOC3L1	exocyst complex component 3-like 1	283849	16	n/a	n/a	n/a	1.855
1087282	ENSG00000022267	2258	FHL1	four and a half LIM domains 1	2273	X	n/a	n/a	n/a	1.855
1088526	ENSG00000085276	2107	MECOM	MDS1 and EVI1 complex locus	2122	3	n/a	n/a	n/a	1.854
1092114	ENSG00000121898	78752	CPXM2	carboxypeptidase X (M14 family), member 2	119587	10	n/a	n/a	n/a	1.854
279812794	ENSG00000227627	0	RP1-101K10.6	RP1-101K10.6	0	6	n/a	n/a	n/a	1.854
279968070	ENSG00000242639	0	RP11-358L16.2	RP11-358L16.2	0	10	n/a	n/a	n/a	1.854
279850530	ENSG00000231050	0	RP1-140A9.1	RP1-140A9.1	0	1	n/a	n/a	n/a	1.854
1089937	ENSG00000105202	2076	FBL	fibrillarin	2091	19	n/a	n/a	n/a	1.853
279866942	ENSG00000232496	0	RPL3P12	ribosomal protein L3 pseudogene 12	0	X	n/a	n/a	n/a	1.853
1100520	ENSG00000173638	6537	SLC19A1	solute carrier family 19 (folate transporter), member 1	6573	21	n/a	n/a	n/a	1.852
1098006	ENSG00000163565	3408	IFI16	interferon, gamma-inducible protein 16	3428	1	n/a	n/a	n/a	1.852
[truncated: 1 more rows]
