# Supplementary material for: Identification of the Molecular Events Involved in the Development of Prefrontal Cortex Through the Analysis of RNA-Seq Data From BrainSpan
Source: ASN Neuro. 2019 Jun 18;11:1759091419854627. doi: 10.1177/1759091419854627 (PMC6582306; doi:10.1177/1759091419854627)
Supplement: Supplemental Material6 - Supplemental material for Identification of the Molecular Events Involved in the Development of Prefrontal Cortex Through the Analysis of RNA-Seq Data From BrainSpan [file Supplemental_Material6.zip › AMY/6/Columns.csv]

donor_id	donor_name	donor_age	donor_color	structure_id	structure_name	structure_abbreviation	structure_color	top_level_structure_id	top_level_structure_name	top_level_structure_abbreviation	top_level_structure_color
263195015	H376.V.53	37 pcw	31C291	10361	amygdaloid complex	AMY	C9E2B1	10153	neural plate	NP	D7D8D8
12296	H376.VI.50	4 mos	80FF80	10361	amygdaloid complex	AMY	C9E2B1	10153	neural plate	NP	D7D8D8
12889	H376.VI.51	4 mos	76EB76	10361	amygdaloid complex	AMY	C9E2B1	10153	neural plate	NP	D7D8D8
12890	H376.VI.52	4 mos	6CD66C	10361	amygdaloid complex	AMY	C9E2B1	10153	neural plate	NP	D7D8D8
