# Supplementary material for: Identification of the Molecular Events Involved in the Development of Prefrontal Cortex Through the Analysis of RNA-Seq Data From BrainSpan
Source: ASN Neuro. 2019 Jun 18;11:1759091419854627. doi: 10.1177/1759091419854627 (PMC6582306; doi:10.1177/1759091419854627)
Supplement: Supplemental Material6 - Supplemental material for Identification of the Molecular Events Involved in the Development of Prefrontal Cortex Through the Analysis of RNA-Seq Data From BrainSpan [file Supplemental_Material6.zip › AMY/6/Expression.csv]

1103988	10.8709	0.2634	1.0719	1.2086
1105945	9.0480	0.2644	0.9693	0.6038
1103578	10.1372	4.1171	0.0764	4.0822
1105653	9.6912	3.3959	3.7898	2.9392
1091747	8.9595	3.6258	2.6454	2.4216
1097188	5.9380	0.0538	0.5645	0.2834
279868292	5.3783	0.0000	0.0000	0.0000
1099653	5.3143	0.0000	0.0000	0.3369
1105654	5.2778	0.1208	0.2463	0.1388
1109164	11.0961	4.1340	7.5753	6.6411
1099155	7.0733	2.0943	2.5300	2.2885
1090186	5.7498	0.5690	2.1533	0.2506
1086930	4.6253	0.0217	0.0684	0.1219
1106213	4.5903	0.0000	0.0843	0.1770
1093946	6.0484	1.8174	1.8402	1.9219
1092888	7.1749	2.1525	5.6961	1.4682
1095060	5.6417	1.5737	1.9344	1.4638
1090997	5.8313	1.8776	2.0899	1.9992
279951266	4.8742	0.9162	1.1385	1.1587
1095219	6.9952	2.1535	5.8453	1.9219
1103823	5.6944	2.2704	2.4063	1.4705
1099888	5.6421	1.4912	2.9391	1.5980
1090060	4.1636	0.6152	0.2623	1.1772
1095353	4.4048	1.0347	1.5228	0.3006
279897786	9.9789	5.4294	7.0353	7.1600
280095465	4.6443	0.0000	3.2146	0.4610
279882372	7.0653	2.2519	4.7070	4.0199
1103826	3.6251	0.7629	0.1524	0.1345
1099927	4.2890	0.8517	1.2863	0.9171
1104242	7.1945	3.9877	3.4178	4.3828
1100463	6.2762	3.3126	2.8387	2.9035
1088824	4.2497	0.5062	1.8605	0.6482
1088743	3.6522	0.1916	0.8473	0.1899
1103195	4.4392	1.9821	0.9401	0.7268
1097903	5.1382	1.6368	3.0975	1.0897
1104901	4.2400	1.3265	0.7597	1.1412
1106522	5.5539	2.0112	3.4966	1.6939
279883526	7.4281	3.5721	4.9756	4.2881
1100536	4.1522	1.6663	1.1662	0.3322
1103307	7.1109	3.1252	5.1384	3.8074
279849023	9.0700	4.8940	6.3442	6.7118
279746160	5.2975	1.1036	2.6666	3.1563
1103272	7.2978	4.1715	5.0824	3.7536
1093699	2.9857	0.0193	0.0000	0.0641
1100985	6.6782	4.1857	2.9591	4.0854
1105073	5.1605	2.6287	2.6519	1.4105
279915726	5.7536	3.2891	2.0564	3.1458
1089129	4.3663	1.1903	2.0135	1.2484
279720824	4.3681	0.1245	2.2965	2.0645
1102615	3.7842	0.5040	1.9893	0.2700
1105692	5.4388	2.5392	2.8431	2.3562
1097217	3.3256	0.3242	0.9167	0.1957
1099791	5.1408	2.4583	2.3281	2.1125
1094535	3.3452	0.4999	0.6446	0.4218
279746801	4.8517	1.6731	2.1056	2.3125
1102506	7.6162	4.3053	6.0573	4.0439
279720569	5.8638	2.7230	3.6343	2.8464
1097256	6.1548	3.7137	3.3800	2.9915
1099760	6.8378	3.4056	5.4827	3.2512
279994601	3.4390	0.6719	0.6731	0.6267
1097893	6.4973	3.3115	4.5724	3.3034
1096076	4.9802	2.4563	3.6855	0.4989
1104624	2.9516	0.2539	0.2958	0.0517
279725943	5.2373	1.9614	2.7296	2.8471
1089006	5.7300	2.5375	4.9001	1.6006
1087325	3.8671	1.1350	1.5141	0.8639
1099108	2.8988	0.0000	0.2426	0.3779
1099557	3.5641	0.1466	2.4974	0.0000
1091320	7.3700	3.7867	5.9552	4.3297
1106652	2.7430	0.0000	0.0783	0.1206
279827743	3.8016	1.2010	1.6777	0.5335
1098072	3.8325	0.3231	2.8742	0.3109
1107667	6.5668	2.8660	4.7003	4.1826
1100464	5.9450	3.5086	3.2973	3.1209
1106037	3.0597	0.2273	0.8273	0.2814
279895491	3.3300	0.1180	0.6908	1.3445
1087260	6.1047	3.9700	3.8734	2.6397
1089341	3.8881	0.7465	2.2665	0.8603
279500265	6.6636	3.3321	5.4670	3.4100
1091329	7.7030	5.1731	5.0866	5.0990
1092606	3.8561	1.0199	1.6172	1.1817
1104578	2.7129	0.1090	0.1151	0.1814
279841042	5.1563	2.0487	3.6449	2.0434
279928763	6.9450	4.2291	4.1552	4.7379
1103404	4.6709	1.9925	2.3133	1.9958
1092714	3.8212	1.4501	1.4173	0.9366
279925566	6.0285	2.6338	4.1661	3.6436
1090339	7.4216	4.1563	6.2108	4.2706
1090681	6.0103	3.4277	4.0299	2.9751
279847265	4.5892	0.4256	2.2794	3.4700
1091327	5.6004	2.8213	3.3128	3.0770
1091073	4.9954	2.2730	2.4276	2.7151
1093884	6.9531	3.7225	5.3992	4.1941
279957575	8.0265	5.1650	6.1068	5.2930
1094290	2.5180	0.0000	0.0000	0.0577
279996985	3.9758	1.2669	1.7722	1.3977
1096164	6.4653	3.5897	5.0469	3.2711
1095901	4.4913	2.1066	1.9123	1.9694
280113159	5.4228	2.6247	3.9013	2.2868
279488997	8.5256	5.7835	5.9305	6.4478
280091246	5.3467	2.7681	3.3258	2.5370
1090030	2.6060	0.0000	0.0410	0.3988
1098096	7.8191	5.2567	6.6043	4.2249
279873887	5.5037	2.7783	4.1175	2.2590
279870826	5.2726	2.4666	3.6330	2.3649
1106668	6.9446	4.2542	5.1984	4.0285
1098198	5.0795	2.6550	3.1032	2.1395
1087703	2.9629	0.2805	0.7011	0.5810
279821958	5.2334	2.0036	3.2076	3.1709
1089825	4.1180	1.7892	1.5768	1.6710
279864249	5.9074	3.2457	3.0794	4.0836
1097251	3.1037	1.1906	0.2724	0.5366
1095796	5.7839	2.2770	4.8419	2.9248
1092726	5.9356	3.0692	4.2116	3.2208
280128300	3.7552	1.1690	1.5948	1.2210
279892626	5.8489	2.2980	3.9713	4.0010
1102780	7.0282	4.6259	5.8362	3.4028
1108387	4.8614	2.9641	2.3708	2.0376
1108238	7.6251	4.5326	5.4570	5.6861
1099175	3.7127	1.4401	1.3929	1.1567
1089794	4.6982	2.2447	3.0561	1.6660
279847635	8.8278	5.8891	6.7012	6.7666
279665190	3.5394	0.6273	1.8288	1.0512
279731191	7.8993	4.9033	5.7937	5.9034
280086366	2.7796	0.2338	0.6364	0.3913
1092486	5.7695	2.0412	5.2822	2.9202
1105896	5.8373	2.9146	4.8798	2.6785
1100227	10.3469	8.0203	8.1348	7.8840
279950155	6.4146	3.0724	4.7557	4.4310
1093798	6.6772	4.6259	3.6711	4.7875
1099347	3.2649	1.0716	1.1771	0.6155
1099097	3.6418	1.4335	1.7780	0.7843
1089977	9.0280	6.4649	6.7682	6.9338
1087321	8.6112	5.5753	7.0602	6.2882
1094342	4.3668	1.9512	2.3416	1.9033
1103441	2.6534	0.7921	0.0000	0.2750
278984057	3.0539	1.0083	0.5833	0.6891
1087246	2.4705	0.2364	0.1622	0.1335
1095128	8.3929	6.1174	7.0246	5.1611
279948863	9.1920	6.7165	6.8838	7.1002
1101960	3.4047	0.9538	1.3822	1.0048
1102351	2.8715	0.3442	0.7699	0.6355
1088300	4.7949	0.7641	5.3236	1.4507
1090975	4.5156	1.8622	2.6981	2.1421
279764663	4.9617	1.4486	3.5703	3.0274
279895312	9.2108	6.1575	7.7149	6.9227
1101123	4.4659	1.6069	2.9766	1.9955
279853735	4.1050	1.4264	2.9609	1.1129
1088250	3.6162	0.7887	2.3676	0.8957
280122099	3.3274	0.9528	1.2921	0.9766
279723028	5.1161	3.1679	2.4419	3.0119
1095891	6.6106	3.8612	4.7468	4.4992
1091599	7.7660	4.5293	7.0765	4.9675
1101018	8.9709	6.4429	7.6518	6.0943
1090892	2.2412	0.0000	0.0000	0.0000
1096831	3.9137	1.5275	1.7454	1.7449
279720637	5.9695	3.9217	3.2877	3.9817
1092676	7.0971	4.0688	5.5984	4.9323
1093505	4.3784	2.4344	2.8451	1.1665
279908618	4.8346	1.5103	3.1415	3.1636
279844725	3.1527	0.6194	1.0835	1.0763
279769347	6.3237	3.6422	4.2444	4.4056
1089852	5.6034	3.1741	3.5880	3.3817
279722105	9.9135	7.6601	7.4874	7.9332
1097652	8.8577	6.0314	6.7247	7.1632
279711594	2.4620	0.7401	0.0000	0.0000
1092870	6.3301	3.3375	5.3246	3.6853
279826323	6.5697	4.4812	4.0819	4.5123
279949301	8.6948	5.9463	6.7284	6.7879
1094516	5.0980	2.9318	3.3875	2.3594
1091727	6.9155	3.6443	6.0956	4.3999
279470193	6.1184	4.0708	3.8833	3.8398
1090442	6.3713	5.0394	3.8941	3.6346
1100959	4.4717	3.2020	2.3549	1.3278
279750066	9.8249	7.1482	8.2646	7.5324
279796894	8.7884	5.9756	6.9858	6.8874
1093827	4.4574	1.1727	4.5372	1.1584
1096447	3.1632	1.0742	0.7273	1.1871
1098439	3.9773	1.4902	2.4795	1.4746
1102938	7.0384	5.0286	5.9593	3.6755
1091593	5.9180	3.2423	4.4962	3.5640
280096171	4.6303	0.9799	4.3500	2.1348
279596568	8.0323	5.2881	5.9305	6.4830
279738114	6.8217	3.5155	5.1852	5.3742
1087308	5.6539	2.9007	4.3834	3.2978
279750108	4.5872	2.7796	2.3762	2.2346
279951826	3.5212	0.9819	1.2087	2.0062
280010024	5.5500	3.4273	3.1849	3.6721
1092621	4.2374	1.0830	3.7933	1.4786
1106853	3.6016	1.8801	1.4012	1.1681
1093810	6.4315	3.9294	4.6259	4.4191
1095798	10.2951	7.6795	8.5782	8.3110
279841165	8.8115	6.7241	6.5438	6.8596
279805409	4.7177	2.0293	2.6110	3.2103
279841184	2.6690	0.0000	1.5868	0.1187
1099666	4.8925	1.8536	4.4016	2.1315
279902807	4.4178	2.6157	1.6222	2.7465
279470330	5.3352	3.2676	3.3624	3.1090
1097225	4.5057	1.9728	2.6350	2.6512
279526920	8.5673	6.2718	6.4406	6.7378
279884024	7.9811	5.0634	6.4197	6.2134
1099516	3.8288	1.6607	2.0590	1.5246
279955405	2.6408	0.0000	0.7149	0.9683
1089934	9.4598	7.2053	7.6768	7.2810
1092579	2.2518	0.2425	0.1157	0.1836
1092429	4.3517	1.9030	2.6323	2.3070
279981616	3.3398	0.4963	1.6963	1.6143
1108368	6.4314	4.3431	3.9177	4.8219
1089581	5.0938	1.8923	4.8531	2.3367
1092224	6.3800	3.4631	6.0775	3.4079
1092231	5.1860	2.8883	3.2964	3.1859
279964912	10.8867	8.6115	8.9359	8.9274
1101040	4.8129	2.1307	3.8251	2.3017
280050194	2.9551	0.8122	0.6929	1.1829
1107860	8.1315	5.8563	6.2354	6.1277
279789431	8.5352	5.8567	6.7076	6.8689
279854762	8.3010	5.8932	6.2317	6.6076
1087316	3.7010	2.3135	2.1218	0.4995
279797638	4.2088	0.0000	3.3621	3.0966
280078548	6.6391	3.9423	5.9278	3.8829
1093600	3.4873	1.0328	1.5403	1.7278
280027600	8.2868	5.3111	7.2814	6.1077
1093729	3.0025	1.0224	1.0394	0.7884
279736347	10.6389	8.1772	8.6323	8.9585
1101624	5.3259	2.0504	5.2893	2.4920
1094808	3.6537	1.3232	2.3169	1.1798
279879368	8.9243	6.4687	7.1318	7.0386
279808628	3.7300	1.5724	1.7539	1.7373
1101476	6.3341	2.7595	7.4418	2.6751
279750744	8.2544	6.2662	6.0627	6.3234
279948074	8.8164	6.6038	6.9411	6.8023
1103071	4.4493	2.4205	2.5666	2.2599
279728016	6.0680	4.4955	3.2042	4.4159
1100774	8.2818	5.8395	6.3262	6.5952
1098051	4.8291	1.5342	2.9553	3.9205
1102468	3.8443	1.5374	2.8323	1.0961
1106424	4.1986	2.1737	2.6610	1.6946
279488699	6.3604	4.2089	4.3419	4.4890
1092837	6.3380	3.5988	5.9784	3.4056
279897722	2.1609	0.1453	0.1533	0.1646
1093381	4.9741	2.7005	3.6299	2.5731
279959006	7.2956	5.1515	5.3959	5.3295
279701330	3.1892	0.6087	1.5136	1.4446
1088488	9.9900	7.7565	8.1526	8.0708
1100596	5.1038	2.0371	4.8361	2.4541
1101264	7.8520	5.5812	5.9577	6.0418
1092389	3.6539	1.6502	1.8131	1.5296
279795418	6.3320	4.4145	4.5708	4.0475
1108087	11.1081	8.7266	9.4600	9.1762
1095046	3.0811	1.2233	1.4720	0.5897
1092578	8.6491	6.9675	6.0302	6.9935
1097955	5.9402	3.2552	4.9410	3.6719
279730287	5.5615	3.9719	3.5102	3.2513
279984328	3.8749	2.8830	1.0872	1.7174
1096111	5.3749	2.7908	4.5512	2.8558
279847987	4.8711	1.6748	3.1520	3.8671
1094764	4.1382	1.3927	3.3172	1.7863
1097961	8.1514	5.8897	6.9611	5.6854
1102055	3.2107	0.9513	1.6544	1.1092
1104212	2.3046	0.3756	0.5409	0.0803
1097571	3.5391	0.6959	2.9057	1.1009
279760546	3.3206	0.2780	2.3907	1.3792
1102199	5.1018	2.9500	3.8527	2.6021
1087118	6.3189	4.3619	4.7715	3.9313
279750574	8.2517	5.9809	6.3576	6.5451
1093432	4.0778	1.9899	2.2217	2.1504
1090255	3.5086	1.2746	2.0809	1.3044
1100561	2.7945	1.2108	0.9517	0.3605
1090483	2.6167	0.6200	1.1654	0.2085
279746032	3.6817	1.8873	1.7678	1.5354
279912261	10.7093	8.5975	8.6967	8.9802
1094973	8.2149	5.5695	6.6286	6.5931
1099722	1.9605	0.0345	0.0000	0.0000
1089208	3.5921	1.6361	1.8309	1.4653
1100130	7.3753	5.5724	5.2067	5.5069
1090265	6.1453	3.6184	5.3899	3.5911
1096810	5.5572	3.1244	4.5084	3.2065
1088571	4.9494	2.9812	2.1145	3.9335
1090037	5.2804	3.5413	3.2093	3.2746
280008357	2.6256	0.9329	0.6986	0.4300
1104954	5.3502	2.5079	4.6071	3.1221
1094343	3.6383	2.1573	2.1153	0.8375
279943096	9.0243	7.1368	6.8885	7.2430
279881622	4.4703	1.3700	5.1022	1.1365
1104813	3.8401	1.4913	1.9531	2.2778
279801213	10.5368	7.8830	8.7763	9.1566
1097796	9.2257	6.7237	8.1191	7.0449
1098644	2.8595	1.0307	1.1389	0.6207
279784987	7.2772	5.0422	5.3942	5.6082
279811756	3.7185	1.5219	1.5755	2.2782
279770712	4.3770	2.5357	3.4047	1.4242
279899499	9.5876	7.6486	8.0137	7.3343
1099047	4.4952	2.3797	2.6023	2.7414
1095630	5.5895	3.4070	3.4511	4.1509
1091145	5.7093	3.7381	3.4589	4.1749
279827161	9.4254	7.1777	7.7857	7.5575
280137153	2.4050	0.7200	0.4851	0.2577
280061459	3.0722	0.5671	1.7122	1.1890
1089885	3.4796	1.3850	1.9120	1.3946
279986172	6.8565	4.5403	5.3897	4.8973
279913934	6.1758	4.2435	4.0397	4.5032
1091504	4.8651	2.8872	3.0999	2.8704
1090858	5.8330	3.4935	4.2122	4.0634
279721351	6.6079	5.7906	4.2057	4.0993
279865338	9.0312	6.4800	7.6234	7.2627
1102877	4.9820	2.6856	3.7569	2.7814
279725168	4.1029	1.7697	2.0202	2.7969
280044391	2.0260	0.0000	0.3623	0.0000
279399998	9.3028	7.3730	7.3825	7.4660
279489730	2.4989	0.5348	0.6880	0.5900
1094877	2.1375	0.2917	0.1098	0.3304
280028328	8.1047	5.8464	7.1151	5.6731
1105721	4.2121	1.9580	2.3682	2.6312
279947817	7.9589	5.2218	6.5154	6.4666
1094656	2.7964	0.8750	1.1868	0.6588
1088698	7.0857	5.0205	5.1814	5.4104
279898297	3.4275	0.9773	1.5085	2.1534
1094933	4.4789	2.2888	3.2875	2.2216
1097612	5.3532	3.0547	3.6508	3.7276
1107172	8.8576	6.5560	7.3690	7.0283
280115704	2.5082	0.4178	1.0291	0.4691
279717886	8.5396	6.0953	6.7744	7.1418
279719695	6.5347	5.4899	5.4176	3.0959
279806171	8.3802	5.8990	6.8691	6.7790
279837316	4.6523	2.3091	2.9925	3.0688
1090567	6.5565	4.3269	5.0277	4.7285
279906818	5.9761	3.7224	4.4744	4.1601
280126422	2.8749	0.8690	1.7678	0.4200
1094467	3.2922	0.8492	2.2371	1.2284
1096934	7.2769	5.0949	5.7725	5.4030
1093362	10.2251	8.0221	8.5326	8.5608
1108080	9.8114	7.6781	7.9491	8.2474
1094257	4.2870	1.2055	4.8248	1.2731
279722950	9.3863	7.3020	7.6567	7.6428
279720790	8.7139	6.9518	6.7535	6.8842
1091844	4.4672	2.8429	2.5561	2.4534
279747854	9.9582	7.8640	8.3307	8.1401
279947570	7.1137	4.7367	5.1837	5.8873
279950381	7.7983	5.8096	5.9317	6.1205
1091989	3.5527	1.5161	2.2970	1.3142
279748520	4.5809	2.2437	3.5011	2.4669
1087089	3.4680	1.2717	2.7464	0.8589
1104991	1.8419	0.0000	0.0000	0.0000
1104376	5.9430	4.1225	4.3281	3.8543
1098942	2.2221	0.2962	0.4225	0.4272
1099053	6.8164	4.2401	6.0330	4.6622
1089519	6.5547	5.1381	4.1930	4.8262
1090216	2.6640	0.7098	0.7831	1.0012
1090117	4.5487	2.1022	3.5935	2.4546
279991670	7.2946	4.9215	5.9545	5.5126
1091622	8.0743	5.6554	6.8081	6.2644
280088769	3.8134	1.7927	1.9647	2.2037
1096533	3.7697	1.6204	2.2175	1.9937
1101892	6.9284	4.6593	5.3108	5.3456
1103720	7.2534	5.5931	5.6011	5.1027
279870683	2.5670	0.3467	1.3668	0.5342
279720522	6.6133	4.5134	5.2750	4.6025
1097367	2.4361	0.7573	0.5175	0.5845
279509439	9.3046	7.2614	7.4422	7.7616
279884441	4.8086	3.4341	2.8510	2.6966
1105177	7.2930	5.4850	6.4281	4.5340
1099385	7.5826	5.6936	5.7544	5.8716
1102848	3.4782	1.9745	1.8515	1.1870
1100804	5.1107	3.8014	3.2165	2.8933
1102881	6.1095	3.8282	5.1670	3.9126
279728898	6.4824	3.8945	4.9750	5.1630
279703324	5.8381	3.9133	3.9116	4.2774
279965138	5.1312	3.1413	3.4936	3.3476
1107506	5.4040	3.4850	3.4482	3.8686
1097702	5.0878	3.1183	3.4667	3.2688
1103243	4.7414	2.4202	3.4116	2.9837
1094455	2.6770	0.7314	1.2206	0.6789
1104105	4.1181	2.1842	2.6863	2.0846
1099340	4.9051	1.8778	5.6046	1.8339
279891617	2.2949	0.4119	0.2656	0.8128
1097614	9.3083	7.2884	7.8323	7.4207
279661067	3.9641	2.2547	2.2557	2.0001
1098676	5.1677	3.0898	4.5534	2.4792
279750201	5.2789	3.5425	3.4763	3.4371
1090214	5.6129	3.7158	3.7522	3.9910
279480959	6.8902	4.9998	5.2208	5.0718
1100035	7.6666	5.3204	6.1294	6.1716
1088019	6.9009	4.8952	5.2603	5.1761
279789857	7.9264	5.9945	6.4257	5.9905
1092253	4.9740	3.0264	3.4955	3.0319
279748472	4.2026	1.8902	2.1711	3.1857
1092062	4.0997	1.9198	2.6716	2.3474
1097405	3.2109	1.5623	1.3064	1.4043
1099123	4.7091	2.6220	3.5699	2.5788
279901920	9.0584	7.1226	6.9422	7.7540
279725149	5.3555	3.4566	3.8685	3.3854
279984959	9.5927	7.3901	8.2393	7.7925
279781257	8.8331	6.7621	7.4081	6.9739
1095236	3.2415	1.1393	1.7624	1.4696
280123653	4.4885	2.1909	3.6785	2.2471
279768508	7.9798	5.8936	6.3433	6.3547
1087875	4.8231	2.4719	3.8473	2.8027
280086293	5.0551	3.7229	3.0744	3.0207
1089520	1.8329	0.1078	0.0000	0.0442
280006709	4.5448	2.2838	3.4922	2.5129
279903973	4.5816	2.1932	3.2032	3.0061
1101323	5.2607	3.2606	3.3650	3.8233
1089966	5.3978	3.3310	4.0724	3.4575
280089451	4.0504	1.7955	2.5930	2.4314
1095536	7.9240	5.9935	6.2543	6.1952
279731840	8.6232	6.9071	6.9724	6.6627
279866672	7.8303	5.9849	5.9685	6.2114
279871219	6.8803	4.8564	5.1606	5.2988
1088204	5.3071	3.5994	4.2202	2.7779
1093177	1.8564	0.1546	0.0000	0.0978
280040008	4.6240	2.4448	3.5554	2.5553
1095134	5.6017	3.7568	4.3967	3.3350
1090305	3.1599	0.8734	2.1640	1.1257
279750687	2.9492	0.3934	2.1321	1.0057
1104925	1.7706	0.0000	0.0000	0.0000
1095204	4.4021	2.4253	2.9313	2.5405
1097783	2.9873	0.8749	2.4655	0.3197
279961080	7.1001	4.9244	5.3797	5.6968
279974667	6.8748	4.7999	5.5199	5.0057
279799078	8.9267	6.7797	7.4127	7.2910
1096158	5.3733	2.8206	5.0317	2.9714
279989135	4.8484	3.0516	3.7567	2.4475
1100951	4.8433	3.0712	3.8717	2.2992
280017295	4.0910	1.7547	3.8453	1.3870
279812670	9.8651	7.6123	8.4234	8.2797
1090432	4.0255	2.3430	2.3402	2.1345
1095224	8.1281	6.2978	6.4328	6.4037
1089896	2.3630	0.5296	0.7266	0.5929
1089537	5.4462	3.2414	4.5348	3.3251
279818903	8.4753	6.4257	6.8106	6.9563
1090280	1.9618	0.4705	0.0694	0.1163
1092287	1.8057	0.0921	0.0973	0.0000
1089440	6.4439	4.1151	6.0006	3.9918
1097296	2.6531	1.0128	0.9648	0.7613
279915901	3.7590	1.3939	2.6247	2.0410
279815318	1.9868	0.0000	0.3943	0.3566
1090332	4.6493	2.3906	3.6799	2.6680
279984222	9.8499	7.9097	8.2278	8.2105
279987831	5.5363	3.3561	3.9010	4.1538
279965437	10.0854	8.4571	8.3988	8.2024
1104836	4.4737	2.1044	4.1493	1.9716
279833718	3.4983	1.2752	3.0102	1.0202
1100367	5.3281	3.4972	3.7341	3.5674
1090707	5.0069	2.2723	4.8227	2.7421
279772657	7.3191	6.0203	5.6980	5.0607
279919204	8.7773	6.7940	7.0757	7.2962
1096648	3.0525	1.1881	1.8144	0.9908
279821299	4.2848	2.4609	2.8119	2.4213
1093146	9.8117	8.3193	7.9690	7.9904
1103406	4.7531	2.4417	3.4042	3.2570
279720656	7.5384	6.5182	4.9096	6.0365
279500932	9.0493	7.4826	7.4102	7.1069
280048780	3.1859	0.0000	2.4117	1.9997
1105223	7.5868	5.5322	6.1640	5.9282
279943471	3.2782	0.8004	1.6288	2.2726
1094241	3.4428	1.4422	2.2900	1.4647
1095173	10.3243	8.6864	8.6835	8.4756
1088306	7.7277	5.3314	7.3529	5.3776
279880509	6.3075	4.5763	4.7649	4.4611
279752989	4.5046	1.9971	3.9191	2.4816
1105959	5.5003	3.5245	4.1422	3.7201
279979461	7.9439	6.4797	6.2149	6.0244
1106352	5.8609	4.1192	4.1568	4.1941
279979244	7.2695	5.0306	5.9895	5.6778
1094026	1.9577	0.2256	0.3433	0.1963
279962728	3.7894	2.1932	1.8451	2.2305
1105944	2.0896	0.6122	0.3543	0.2038
279904581	4.3309	2.9859	2.1650	2.7439
279948041	5.6370	3.3923	4.2909	4.1326
279981933	6.1520	3.9779	4.6163	4.7673
279745688	8.1045	6.2242	6.4198	6.5759
279817763	2.6226	0.7711	1.3193	0.6850
279708007	3.4151	1.6297	1.7653	1.7600
279861446	5.8245	4.8764	4.5797	2.9277
279875657	3.7896	2.1897	1.8633	2.2269
1093549	1.8236	0.0660	0.2049	0.1121
280075692	7.8765	6.2479	6.0590	6.2359
1096547	5.6015	3.3676	4.3938	3.9590
1096115	6.9982	5.0662	5.5393	5.3060
1097153	3.6701	2.2244	1.5736	2.1313
279879767	3.7772	1.8992	2.1276	2.2282
279820414	6.2359	5.5223	3.9213	4.1888
279865535	7.2248	4.9430	5.3159	6.3436
279979709	5.2640	3.1832	3.8151	3.7234
1099046	4.4666	2.7465	2.9669	2.6168
1107023	6.8136	5.1863	5.1650	5.0199
279953608	5.9681	4.0471	4.5947	4.1949
1102728	3.5240	1.0005	3.5171	0.9936
1087565	6.1097	4.0750	4.6292	4.5643
279793382	6.3589	4.6159	5.1282	4.2725
1091180	6.5674	4.7914	4.8462	5.0053
1108586	5.6941	3.8174	4.7427	3.4629
1097700	5.3605	3.3001	4.0291	3.6949
279783276	4.2372	1.9362	3.7446	1.9768
1104453	6.3813	4.1962	4.9845	4.9129
280074375	4.0228	2.4737	3.6720	0.8737
1102206	6.9969	5.0857	5.4745	5.3822
279999067	4.5349	2.9174	3.0039	2.6368
279776311	7.3633	5.2380	5.9393	5.8660
1090941	8.2354	6.7213	6.7658	6.1730
279962608	7.8759	6.2698	6.4270	5.8854
279720762	6.9854	4.9085	5.6418	5.3653
1097936	2.5027	0.8388	1.1510	0.4808
1093210	3.3848	1.4849	2.3290	1.3036
279747347	11.1066	8.9708	9.7593	9.5547
1105419	6.3792	4.1368	4.7411	5.2271
279740371	6.8048	5.1587	5.7157	4.5150
1094702	2.8904	1.1505	1.6483	0.8485
1103348	9.3013	7.5257	6.8725	8.4861
280094100	3.8385	1.9503	3.0497	1.5020
280019705	6.2809	3.9898	5.0629	4.7783
1087172	5.8549	4.0204	4.2777	4.2551
1106640	3.0676	1.0924	1.6728	1.4271
279666457	5.9483	4.3454	4.2302	4.2616
1094090	5.1601	3.1043	4.2135	3.1675
279785774	5.0772	3.1613	3.4977	3.5834
1089192	5.3933	3.0530	4.5237	3.6160
279718649	8.0327	6.0381	6.4118	6.6612
280087192	7.0991	5.5018	5.3323	5.4775
279892599	5.1401	3.1243	3.5870	3.7259
1095276	2.0624	0.3118	0.7281	0.1650
1087728	7.8442	5.9888	6.2631	6.3010
1091121	1.8778	0.2301	0.2076	0.2167
1095998	7.2052	5.3367	5.6922	5.6198
1089957	2.3090	0.8084	0.4046	0.7471
279863736	7.3459	4.7449	5.8856	6.4432
1090458	5.5839	3.3668	5.3185	3.1051
1092597	6.4630	4.8640	4.8151	4.7542
1100007	5.3398	3.4793	4.0481	3.5410
279784592	3.5798	2.0048	2.2153	1.5683
280123148	3.1023	1.5378	1.3329	1.4859
1090505	2.9677	1.0136	2.0872	0.8522
279970694	4.5163	2.4156	3.1522	3.0437
279941528	2.5246	0.2799	1.3706	0.9880
1099884	7.7833	6.1821	5.9894	6.2485
1099301	1.6604	0.0559	0.0000	0.0000
1104747	3.7095	1.6306	2.8567	1.7179
279719187	6.3337	4.5042	5.2555	4.3187
279751098	6.1422	4.6959	4.3686	4.4477
279840803	4.4723	2.1583	3.3190	3.0285
279887780	5.2771	3.3326	3.9348	3.6590
1089067	8.1073	7.0247	6.3147	6.0843
280003920	3.6730	1.1992	2.1745	2.7486
1099151	1.8897	0.3689	0.0697	0.3352
279749168	7.0764	5.4076	5.7580	5.1717
1096189	8.0292	6.2976	6.2190	6.6825
1088594	11.2721	9.3760	9.6441	9.9156
279665764	2.3955	1.6802	0.3233	0.3030
279859100	3.1397	1.0488	1.6579	1.8395
1100593	5.2902	3.1602	4.4422	3.4050
1092574	4.7521	3.1947	3.3647	2.8437
279781200	6.7704	5.2118	4.9895	5.2573
1090785	4.6492	2.6661	3.5692	2.8600
1092468	5.4678	3.4463	4.2148	3.8939
1095647	2.7927	0.6518	2.1818	0.6977
1104481	8.0161	6.0235	6.5914	6.5928
1095569	4.2163	2.4244	2.9511	2.4351
280067956	5.1896	3.4663	4.1137	3.1510
279819235	8.9218	7.5860	6.8196	7.5231
1089152	3.6602	1.9606	2.9146	1.2825
1088468	5.0829	3.3291	3.6917	3.4075
279705676	1.6066	0.0000	0.0000	0.0000
280056802	1.6066	0.0000	0.0000	0.0000
279876044	7.1292	5.5859	5.8122	5.1756
1094460	7.6231	5.8457	6.2675	5.9472
1092165	7.0464	5.4776	5.4856	5.3704
1090459	5.0329	3.3686	3.9659	2.9608
279720456	3.1479	1.4934	1.3430	1.8080
1105898	5.8189	3.8497	4.4296	4.3793
1087196	4.2662	2.5838	3.1641	2.2557
279975760	4.5258	2.3631	3.6041	2.8191
279797209	11.3742	9.7893	9.8252	9.7182
279555139	7.6486	5.8090	5.8720	6.4757
1089037	4.9785	3.1784	4.1378	2.8306
279886138	2.6531	0.8648	1.5647	0.7417
1090918	1.6952	0.1140	0.1874	0.0000
279914768	7.5032	6.0905	5.8951	5.7437
1098337	7.1170	5.3290	5.4412	5.8038
1105115	3.0737	1.4723	1.8969	1.0779
1099227	6.5950	4.6291	4.9180	5.4669
1093356	3.5246	1.8433	2.1430	1.8170
279938356	2.9576	0.8962	1.1781	2.0325
1091589	6.6033	3.8573	6.4355	4.7519
1090811	10.4810	9.1498	8.4076	9.1240
1092909	4.1618	3.5645	1.9935	2.1657
279917845	6.7088	4.6148	5.5619	5.1883
1101235	3.4571	0.8718	3.7293	1.0100
1100134	4.6792	2.8724	3.1892	3.2221
279853536	2.6788	1.5453	1.0108	0.7320
1094335	8.4580	6.7465	7.1116	6.7718
280120939	4.2026	3.0816	4.5131	0.2701
279667962	3.1750	1.7260	1.1979	1.8641
1092292	2.6415	0.7998	1.2768	1.1261
1086903	2.5143	0.4253	1.1959	1.2018
1099241	6.3418	3.8828	5.4504	4.9879
1105206	7.3573	5.2909	7.1972	4.8805
279846195	9.8290	7.6445	8.4271	8.7133
279812706	1.9389	0.0472	1.0170	0.0541
1087767	3.9723	1.4446	3.7404	2.0346
1100467	2.3141	0.6885	0.5638	0.9964
1106597	1.8670	0.5342	0.3343	0.0406
1098040	2.6892	0.7226	1.6908	0.9658
1092270	4.4028	2.3919	3.5828	2.5479
1088712	3.0964	1.2384	2.3505	1.0145
279709743	1.5600	0.0000	0.0000	0.0000
1095208	2.8787	1.2624	1.6812	1.0136
1091721	3.4757	1.7392	2.1334	1.8758
1100877	3.8964	2.0213	2.8641	2.1287
279807416	3.8930	1.5819	2.8026	2.6208
279706061	3.9173	0.8884	3.4851	2.7057
279981806	3.9232	1.5643	3.0248	2.5095
279781574	5.0897	3.4469	3.5682	3.5864
1099297	9.2015	7.2847	7.8907	7.7652
1089965	3.0053	1.7344	1.1045	1.5130
279975037	7.1123	5.5581	5.5711	5.5460
1103429	3.1710	1.3609	2.3604	1.1334
279945981	3.0381	1.0686	1.6452	1.7479
279744915	5.9563	4.1783	4.4025	4.6375
1095245	3.0282	1.3225	1.4482	1.6649
280118319	4.4638	2.5148	3.0417	3.1893
1095180	3.1969	1.6124	1.7223	1.6137
1097698	4.4498	2.6139	3.4057	2.6885
279555193	4.3263	2.4699	3.2875	2.5839
279493488	7.1746	5.5542	5.5576	5.7767
1103508	4.9435	3.3700	3.3565	3.4690
279885239	4.5500	2.5489	3.3777	3.0890
1099304	3.5901	1.3716	2.8392	1.9252
279924392	2.1327	0.5157	0.5663	0.6895
279968586	3.7927	2.1835	2.2779	2.2936
1100015	4.1578	3.0560	2.5056	2.2899
1105675	7.4159	5.8030	6.6050	5.2227
1109089	3.6649	2.2013	2.0614	2.1214
1102047	4.3036	2.4925	3.1151	2.6947
1096070	3.2356	0.7287	3.6272	0.7465
280042550	1.5339	0.0000	0.0000	0.0000
1104125	3.2518	1.6443	1.8781	1.6317
1096807	6.4562	4.5197	5.5555	4.6931
279751883	5.2236	3.4201	4.8488	2.8018
1093660	4.4132	2.8422	3.3728	2.4282
1092943	5.8257	3.4324	5.6472	3.8059
1095182	2.6091	0.7933	1.3073	1.1372
279814315	6.2537	5.0420	5.0399	4.0910
1090700	2.9249	1.5018	1.5016	1.1870
279848330	5.5656	4.4880	3.4326	4.1920
1092748	7.6649	6.4856	6.5270	5.3984
279955941	4.9404	3.1483	3.7472	3.3443
1099554	2.8529	1.2038	1.2004	1.5763
279983244	2.1251	0.6576	0.2051	0.9349
1097438	2.5944	1.0443	1.5774	0.5857
1098727	1.9695	0.3331	0.4965	0.5038
1092277	7.3013	5.5547	5.8432	5.9316
1101622	3.2747	1.2391	1.9558	2.0566
279710443	3.9327	2.5439	0.9115	3.7702
279891363	8.0759	5.8175	6.9723	6.8674
279888388	4.9757	2.9572	4.8238	2.5785
279925078	9.1090	7.3108	8.1437	7.3098
1102880	6.5725	4.6634	5.3448	5.1496
1106451	8.5275	6.8669	7.2302	6.9306
1094719	8.6840	6.9254	7.2295	7.3486
1099069	8.3086	6.6638	6.8493	6.8662
1095056	4.0099	1.9043	3.1791	2.4005
279817708	1.7278	0.0000	0.3078	0.3312
279620757	1.6689	0.2621	0.1718	0.0326
1105503	6.4632	4.7338	4.8728	5.2438
279912489	2.2079	0.0000	1.4085	0.6767
1098804	2.7725	1.4717	0.9814	1.3296
1087991	2.8768	1.0065	2.1981	0.8933
279838749	5.3446	3.4500	4.0669	3.9898
1088737	6.0889	4.8933	4.3940	4.4561
279731198	5.0142	3.5224	3.5402	3.4604
1098411	3.3192	1.5125	2.2826	1.6446
1089492	3.9115	2.0759	3.1558	1.9875
279718615	3.6393	2.0328	2.1892	2.1860
1105458	6.3745	4.2452	5.7221	4.6482
279858549	2.9298	1.2385	2.1103	0.9341
1087218	2.8265	1.0297	1.9611	0.9863
1087324	3.5268	2.0942	1.7965	2.1876
279880241	5.0824	3.0607	4.2561	3.4333
279799758	2.8972	1.3189	2.0525	0.8241
280120830	2.8975	1.1883	1.2946	1.7155
280076957	2.5040	1.0459	1.2480	0.7269
279948154	3.7983	2.3324	2.2699	2.3028
280023250	3.4142	1.5347	2.2189	1.9993
1091414	2.3168	0.9750	0.0745	1.4174
1095145	4.4633	2.8839	3.8641	2.1609
279977670	8.8287	6.8045	8.0652	7.1385
1094301	7.5659	6.1586	6.0964	5.9681
1090866	3.1883	0.7242	3.2687	1.0985
1092706	3.1445	1.4151	1.8066	1.7426
1109023	4.0928	2.6227	2.5450	2.6430
279656503	2.0476	0.0000	0.9592	0.7207
1108439	8.9042	7.3414	7.3672	7.5433
1104555	5.2877	3.3715	4.3232	3.7134
1088591	5.1362	3.5997	3.7381	3.6172
1098554	6.2149	4.2717	5.2498	4.6702
279944859	5.6734	4.0131	4.8080	3.7466
1097235	2.7192	1.1988	1.5156	0.9920
279780860	2.0439	0.2201	0.4316	1.0291
279715969	1.6387	0.0000	0.0000	0.4687
1087195	6.5432	4.9984	5.0359	5.1486
1105796	3.3114	2.4102	1.8583	1.2231
1099263	6.3772	4.5231	5.8609	4.3061
1094564	6.8949	5.3794	5.5650	5.3005
1097521	9.0013	7.5698	7.3004	7.6945
1087224	1.8637	0.2816	0.7038	0.1679
1097197	6.3901	4.2846	5.3854	5.0630
1095176	6.9542	5.2470	5.7563	5.4222
1104414	3.7613	2.4813	1.9846	2.3812
1103200	4.2026	2.6158	2.8993	2.6595
1090696	5.9392	4.4012	4.4699	4.5157
279490113	7.8243	6.7188	6.3302	5.9938
279734819	4.1384	2.2104	3.0378	2.7400
1087458	3.4888	1.9791	2.5606	1.5014
279723185	8.0610	6.2288	6.9048	6.6241
279936387	1.4701	0.0000	0.0000	0.0000
279952730	8.3612	6.9550	6.8375	6.8820
279908738	3.4491	2.0394	2.4300	1.4782
1092018	3.0769	1.4798	1.9890	1.3646
280025270	1.4700	0.0133	0.0000	0.0000
1104722	7.7583	6.1559	6.2400	6.4835
1087843	3.1737	1.9001	1.6218	1.6075
1090403	9.5260	7.8037	8.4189	7.9658
1091545	5.2739	3.0589	4.5711	3.8024
1093068	6.4329	5.2697	5.7662	3.8745
1088292	3.9814	2.1170	3.1713	2.2720
280070074	3.0628	0.9624	2.9115	0.9318
279863491	4.3538	2.9375	2.4735	3.2688
279665477	2.4137	1.1478	1.0209	0.6909
1107837	2.1611	1.1208	0.7763	0.2060
1090663	4.7481	3.8143	2.8441	3.2058
1097969	5.0200	3.1469	3.7646	3.7717
1094708	3.3757	2.4379	1.8456	1.4738
279959578	6.9242	5.3437	5.6518	5.4073
1093252	2.1382	0.8274	0.9217	0.2998
1096045	5.9662	4.1438	5.2925	4.0982
280059964	6.3459	4.5014	5.2497	4.9231
1099785	2.3176	0.7775	0.8827	0.9310
279896495	5.6003	3.9106	4.4134	4.1155
1087022	1.9447	0.5660	0.4557	0.4515
279723301	3.4018	1.5250	2.3788	1.9408
280117347	1.5888	0.0000	0.3985	0.0083
280097206	2.2006	0.2709	1.3658	0.6082
1089150	1.8433	0.2900	0.6672	0.2238
1093638	5.1540	3.0527	4.2751	3.7857
1107517	1.6254	0.4039	0.0000	0.1280
279863672	6.8912	5.1229	5.7747	5.4319
1091242	6.0731	4.6015	4.4809	4.7961
1093263	5.7349	4.2868	4.2443	4.3344
279798624	7.6041	6.0809	6.0085	6.3869
279677096	7.5064	6.1268	6.1097	5.9516
1096656	2.4513	1.0503	1.4035	0.5707
279819863	2.8740	0.8108	1.8388	1.6444
279784647	2.0098	0.3055	0.7903	0.6084
1103673	7.1613	5.5553	5.6834	5.9262
279709603	1.7488	0.9275	0.0000	0.0000
1091735	3.4991	2.1052	2.4592	1.6140
279778787	8.8491	7.1590	7.5530	7.5178
1088699	3.9609	2.0188	3.4109	2.1365
1092013	5.3207	3.8222	4.4159	3.4082
1092523	7.5105	5.7597	7.1490	5.3118
1095131	6.4334	4.4513	5.6755	4.8635
1093367	6.2770	4.2805	5.7542	4.4886
279909632	2.3266	0.2846	1.3871	1.0013
1094260	4.8004	3.0743	4.1947	2.8272
280088389	2.5237	0.8335	1.5651	0.8723
1095129	2.7061	1.4592	1.5372	0.8219
1096722	2.4184	0.8420	0.8786	1.2375
1095694	4.4626	3.2160	3.0325	2.8430
1095954	2.7256	0.8717	1.9659	1.0434
1093628	8.6689	7.1526	7.3292	7.2301
1093624	2.2545	0.9273	1.2331	0.3162
1091698	4.2437	2.5119	3.5974	2.3357
280014032	6.3547	4.9626	4.7980	5.0193
1097697	3.6277	2.2649	1.3830	2.9518
279924956	5.5568	4.5560	4.3694	3.4653
1096483	5.4918	3.3833	4.7052	4.1073
1102292	7.1929	5.2664	6.4045	5.6316
1089970	4.6481	3.0362	3.4351	3.1978
1097731	3.4000	1.1634	3.4348	1.3272
279781233	5.6751	3.9237	4.3442	4.4850
279858781	2.3017	1.0947	1.1492	0.3888
1096096	4.8292	3.0880	4.1630	2.9645
279960266	7.3763	6.2311	5.6740	5.9517
1086922	3.6589	1.7656	2.8436	2.0961
1106090	6.0637	4.2567	4.7665	4.8974
1102484	3.8078	2.3900	1.6962	3.0748
1087337	3.5117	1.6147	3.0063	1.6543
280110021	5.4955	3.1933	4.7513	4.2832
280083474	4.6369	3.0587	3.1512	3.4465
1108360	7.0132	5.3795	6.4556	4.9540
1105887	3.5289	1.6756	2.4661	2.2001
1101864	3.7920	2.0382	2.6802	2.4131
1093178	3.8853	2.3779	2.8906	2.1480
1095350	4.4014	2.4548	3.7500	2.7648
1088781	3.0883	1.0682	2.3253	1.6435
280017561	8.0127	6.3076	6.9382	6.5687
280051741	1.4077	0.0000	0.0000	0.0000
279966438	4.9111	2.9547	3.3402	4.2262
279752268	7.3218	6.0635	3.4855	8.2051
1095199	8.0105	6.4721	7.0349	6.3130
1101328	3.2752	2.5839	2.8674	0.1660
1088245	2.8152	1.2040	2.1484	0.8851
279716158	2.4786	1.1919	1.3911	0.6479
279715836	1.7912	0.0000	1.1698	0.0000
280093551	3.9177	1.6996	3.0513	2.7988
1090714	2.0348	0.3848	1.3715	0.1455
1105657	3.3506	1.6557	2.7788	1.4154
280037591	6.6989	5.5747	4.3866	5.9354
1093391	3.6197	1.6858	3.2702	1.7043
1105923	7.4315	6.2672	6.4648	5.3659
279752548	1.8572	0.0000	1.2327	0.1436
1094446	2.9202	1.1148	2.1838	1.2690
279887629	3.6530	2.2550	2.0150	2.4963
1104083	3.7259	2.0074	2.8592	2.1184
1105151	3.8568	2.8204	2.2499	2.3100
279916227	5.8472	4.2010	4.2809	4.8713
279787979	6.3508	4.4340	5.3702	5.0662
280008739	1.7657	0.0000	1.1185	0.0000
1095054	3.3162	1.9301	1.6200	2.2293
1089135	4.8953	3.3566	3.6695	3.4921
279706908	1.3854	0.0000	0.0000	0.0000
1102114	6.7830	4.6250	6.3722	5.2009
279857829	5.5608	4.0504	3.9816	4.5045
1088803	4.9216	2.6667	4.3493	3.6041
1098008	1.6656	0.2828	0.4106	0.1667
1093842	3.2106	1.5868	2.5423	1.3663
1097015	3.9583	2.2091	3.2251	2.3048
1095313	6.3742	3.9999	6.6507	4.3382
1090527	5.9367	4.1504	5.1911	4.3352
1099283	2.4420	1.7577	0.8380	0.5972
1093119	6.3567	4.2835	5.8935	4.7617
1098457	3.4679	2.2225	2.1694	1.8808
280071734	1.4353	0.0000	0.0000	0.1779
1096405	4.5309	2.7904	3.9103	2.7642
1093224	3.4577	2.0150	2.1168	2.1176
1091009	2.7476	1.4064	0.9302	1.7836
1092124	3.2427	1.4619	2.1904	1.9557
279709680	1.4250	0.0000	0.1611	0.0000
1097861	2.4219	0.6340	1.9210	0.5978
1095215	2.9443	1.1342	2.3417	1.2457
1090126	4.4272	2.5398	3.4548	3.1758
1087904	3.6679	2.4071	2.8850	1.6119
279673575	5.2506	4.1007	3.9360	3.6169
1087682	2.8371	1.3368	2.0599	1.0169
1098069	1.5046	0.0000	0.1638	0.2557
1089056	2.8850	1.2448	2.1884	1.1284
279908183	2.8291	1.1802	1.5602	1.6550
1095312	1.9869	0.6670	0.9895	0.2136
1098771	2.5547	1.4041	1.4020	0.7674
1093079	2.3207	0.8046	1.2679	0.7996
279806433	5.5246	4.1244	4.3743	3.9896
279895612	5.5713	4.1790	3.8759	4.5739
1107205	5.6097	3.9085	4.3932	4.4426
1094365	8.3553	6.9484	6.9595	7.0736
1089368	2.7565	0.5586	2.9512	0.6785
279799259	8.9379	8.2681	6.7519	7.7158
279899780	2.5109	0.6821	2.2818	0.4919
1101577	4.9666	3.3827	4.2190	3.2215
1102641	3.6521	3.4180	0.0000	3.4616
280029666	4.8270	3.4702	3.7439	3.1951
1100396	4.5726	2.7556	3.6011	3.2900
1090515	4.9898	3.1774	4.0860	3.6350
1101206	2.5768	0.9938	1.7938	0.8726
1098162	2.9539	1.0866	2.6428	1.0632
1090848	4.0538	2.2968	3.2076	2.5879
1103752	3.5483	1.6212	2.3133	2.6433
279787081	2.8170	1.4991	2.1440	0.7434
279985404	7.4935	5.9189	6.1003	6.3971
279816284	6.8070	5.2416	5.3248	5.7922
279978981	5.4195	3.8271	4.2912	4.0791
280051349	1.3535	0.0000	0.0000	0.0000
1095362	2.3103	0.6543	1.3644	0.8525
279800471	4.3389	2.8232	2.4410	3.6939
280138579	2.1021	0.3573	1.5161	0.3761
1093350	4.1158	2.1223	3.7554	2.4148
1093153	4.8866	3.4421	4.7005	2.4629
1089674	6.8186	4.9914	6.3917	5.0194
279982633	7.7969	6.2991	6.9111	6.1287
280080421	1.8900	0.4771	0.7131	0.4297
279707468	1.8900	0.4771	0.7131	0.4297
1095527	4.4521	2.4025	4.5599	2.3483
1098783	6.0265	3.8530	5.2886	4.8934
280065023	3.1124	1.2024	2.0656	2.0247
279800605	1.9929	0.8554	0.9575	0.1282
1088977	2.9827	1.4185	1.8732	1.6189
1093684	5.3723	3.4202	4.4933	4.1684
1094403	3.5657	1.5265	3.3443	1.7928
1106136	3.5896	2.5441	3.8845	0.3070
1098566	4.3123	2.2717	4.5412	2.0909
1094377	3.1456	1.1748	2.5222	1.7072
279661298	2.0591	0.3052	1.5075	0.3344
279841854	1.8467	0.5185	0.2973	0.6966
279843679	4.1945	4.3183	0.8558	3.3842
1091624	6.3656	4.0384	5.7472	5.2864
1102815	2.6779	1.3534	1.0878	1.5694
1099185	2.5506	1.2894	1.1791	1.1611
279703093	2.1585	0.0705	1.9563	0.4278
1091087	4.3914	2.7585	3.6150	2.7827
1092551	6.2146	4.1304	5.5812	4.9166
280120678	4.1428	2.5706	3.4256	2.4181
1088681	5.0480	3.2934	3.8060	4.0327
1099782	4.3118	2.1374	3.3232	3.4650
279998510	6.6553	5.6526	4.9084	5.3973
279863644	3.4127	0.8760	2.4380	2.9172
1086894	1.9521	0.5762	0.7928	0.4807
279842920	2.6650	0.6844	1.0313	2.2732
1105306	3.6746	0.8082	3.6451	2.5649
1089948	1.8519	0.2810	0.8171	0.4540
1104320	6.6230	4.7958	5.1946	5.8768
1109049	1.8602	0.5926	0.5105	0.4758
1107800	5.7455	4.3644	4.4440	4.4279
279930738	1.7179	0.3631	0.3817	0.4100
1092611	4.4547	2.4702	3.9677	2.9284
1097453	3.1279	1.6447	2.3014	1.4415
1104319	3.8473	2.1993	2.7298	2.6176
1092238	3.9003	2.4262	2.8583	2.4217
1093065	3.7467	2.2118	2.5804	2.4534
280016121	2.2664	1.3109	0.2880	1.2082
1103538	6.1408	4.9501	5.1718	4.3100
1090822	8.1231	7.0430	6.3791	6.9579
1096210	4.8376	2.9077	4.5833	3.0331
1096865	2.2802	0.8477	1.2414	0.7678
1098366	2.5447	1.0589	1.4135	1.1789
1099811	4.7785	3.5353	3.9067	2.9115
1099074	4.7115	3.1862	3.6394	3.3304
1097294	5.4573	3.1127	6.1988	3.0829
280024738	8.1369	6.0820	7.7982	6.5533
1093507	7.5771	5.9356	6.6995	6.1209
279791678	1.8212	0.0000	1.0026	0.4903
1095357	3.0358	1.3538	2.0933	1.6910
280067086	1.8761	0.3876	0.4072	0.8685
1094532	2.5632	1.0290	1.7034	0.9929
1099220	6.2689	4.4173	5.5283	4.8982
279858774	7.1219	5.2197	6.0375	6.1460
1090383	6.3469	5.0423	5.0974	4.9437
1103029	6.0723	4.5295	4.7369	4.9950
1089582	7.2074	4.9641	7.2702	5.4353
279766427	4.8796	3.4288	4.0673	3.1911
1094074	4.6664	2.5357	4.4942	3.0194
1089386	2.3392	0.7246	1.2340	1.1097
279724115	1.8247	0.1886	0.1989	1.1394
1095306	3.4642	1.4881	2.9009	2.0598
1091405	1.9849	0.4449	0.8846	0.6832
280121903	2.5199	0.8439	1.3657	1.4083
279662355	1.3115	0.0000	0.0000	0.0000
280117529	2.0510	0.1028	1.4918	0.6242
279972843	6.8395	5.3800	5.4788	5.7262
279776912	4.3519	2.7162	3.3535	3.0531
279839342	4.6828	3.8736	3.3053	2.9390
1102118	2.7720	1.3178	2.0246	1.0460
279659506	1.7937	0.0000	1.4555	0.0000
280045399	1.6667	0.0000	0.0000	1.0807
1090919	2.9887	0.9933	2.4300	1.6262
280069356	5.1864	3.8476	4.5670	3.2294
1096166	2.8094	1.3342	1.6055	1.5780
1091491	4.4182	3.1087	3.1017	3.1353
1086981	4.9541	2.9822	4.4132	3.5582
1100598	2.1573	0.6348	1.1106	0.8179
1091165	2.8311	1.5768	1.6096	1.4012
1091825	2.3795	0.7731	1.5411	0.9197
280079606	2.4138	1.4335	1.1216	0.7841
1105919	3.3118	1.6253	2.9550	1.4556
1089069	4.7345	3.1610	3.8817	3.2648
1105389	2.5593	1.2599	2.0289	0.4957
279896238	7.4928	5.8021	6.3750	6.4128
1105063	2.2429	1.2218	0.8221	0.7978
279704059	1.2952	0.0000	0.0000	0.0000
279963452	5.2462	3.9455	4.1320	3.7760
1101276	3.9646	2.3095	3.2571	2.4445
1103099	6.5262	4.9672	5.4149	5.3151
279923071	2.0577	1.1429	0.1731	0.9764
1089978	6.8166	5.8243	5.3730	5.3723
1099662	4.1629	2.7351	3.0339	2.8426
279957500	6.5190	5.0845	5.5754	5.0210
279821554	2.4666	1.3752	1.1284	1.0207
279921694	6.8462	5.3736	5.6027	5.6882
280050012	4.5174	3.8583	1.8519	3.9682
280120190	2.0362	0.7468	0.7421	0.7490
1088395	2.0520	0.3552	1.8443	0.0891
1107834	2.2639	0.7351	0.6584	1.5316
1104364	2.8652	1.0909	2.3278	1.3141
1089415	4.0726	3.3028	2.1930	2.8613
279706936	3.2332	1.4283	2.3768	2.0362
279830160	2.6312	0.9363	1.9635	1.1368
1106015	1.7114	0.2052	0.8508	0.2255
279914252	5.0424	3.9558	3.8088	3.5108
279909021	3.7774	2.2671	2.5672	2.6462
1104497	3.5788	1.9837	2.8498	2.0546
1087322	3.0340	1.7533	1.7538	1.7470
1093090	6.9384	5.5961	5.7756	5.5966
279709890	1.7125	0.0000	0.0000	1.2919
1104513	2.0856	0.5767	1.1404	0.6959
279973676	4.0498	2.2525	3.1315	2.9218
1104379	6.7073	5.4573	5.4539	5.3686
1097477	4.2380	2.9529	3.4190	2.5053
1089869	5.2695	3.7849	4.7113	3.4762
1103405	4.3538	2.9482	3.3104	2.9674
1104129	3.2387	1.6835	2.1071	2.0922
1102023	3.3053	1.9323	2.6494	1.5015
280001418	2.6883	1.6528	1.3473	1.2327
1091932	3.1874	1.1259	3.1733	1.4313
279821010	3.6868	1.8509	2.4602	2.9178
279721180	5.9515	5.1041	4.5955	4.3238
1108810	5.2333	3.8395	3.9919	4.0390
1099979	5.8904	4.6274	4.9445	4.2723
279761568	1.2756	0.0000	0.0000	0.0000
1096666	3.1284	1.6927	2.0610	1.8070
1105065	4.2501	2.8077	3.7277	2.3907
1092916	3.7127	2.1816	2.6894	2.4453
279971278	5.2401	3.8283	4.3331	3.7388
280008849	2.7751	1.5198	1.7227	1.2650
1096939	6.8823	5.2516	5.8980	5.6797
1100353	6.8320	5.6199	5.7032	5.3610
279901831	3.0625	0.8671	2.2505	2.2584
1088452	4.3596	2.7532	3.7160	2.7984
279664168	1.4395	0.0000	0.5089	0.0000
1097297	3.2761	2.0837	2.3181	1.6172
1094729	4.7190	2.8337	4.0301	3.4844
279725065	5.1944	3.7629	4.8921	3.1203
1090826	7.0591	5.7453	5.2293	6.3961
279817689	1.2678	0.0000	0.0000	0.0000
279838684	1.3033	0.0000	0.0000	0.1071
280106815	2.5495	1.2909	1.2522	1.3037
279931679	1.9343	1.1991	0.5070	0.2969
1096220	1.5417	0.3179	0.2289	0.2847
279657427	1.5963	0.0000	0.7417	0.2547
1095074	1.5672	0.2792	0.3382	0.2924
1104241	2.7400	1.1784	1.9211	1.3309
279975687	8.8130	7.2235	7.5444	7.8821
279959195	1.7884	0.5546	0.5812	0.4424
279985204	1.7643	0.0000	0.0190	1.4881
1102751	3.1358	1.6552	2.2208	1.7490
279711657	1.2588	0.0000	0.0000	0.0000
1096808	5.4762	4.0099	4.7767	3.8678
279503857	2.8947	1.2953	1.7130	1.9030
1104783	4.9869	3.7977	4.0154	3.3752
1087049	3.6393	1.7766	3.2065	2.1628
1092280	4.4526	2.3746	4.7840	2.4292
280057667	7.2530	5.8781	6.1078	6.0055
1101874	5.1248	4.3289	2.7797	4.4993
1100944	4.0153	2.4949	3.2208	2.5642
1088093	4.6315	3.0738	3.9480	3.1082
279711997	3.9574	2.6254	2.4701	3.0121
279612954	7.3453	5.9594	6.2054	6.1080
1095845	2.8484	0.9095	2.9867	0.8896
1098872	7.9951	6.1912	7.5122	6.5228
1092893	3.8914	1.7158	4.0635	2.1370
1108466	7.1155	5.4923	5.9198	6.1767
280134316	2.2774	0.8942	1.1774	1.0054
1091884	5.2387	3.3305	4.3302	4.3005
279751133	3.8750	2.3585	2.6769	2.8354
1105064	3.3036	1.7843	2.4967	1.8757
279977663	3.3978	1.8108	2.3294	2.3018
1093309	10.3489	10.1797	8.7064	8.4097
280065750	3.4321	1.3646	2.9214	2.2609
1093030	3.9822	2.6276	2.7810	2.7896
1091516	2.7135	1.1925	1.6653	1.5357
1098117	4.4353	2.6337	3.4905	3.4354
279766006	2.0240	0.3827	1.3262	0.6194
1100726	4.1990	2.1303	4.2125	2.5119
1090597	4.3539	3.0912	3.4145	2.8193
1092120	2.2945	1.0026	1.2008	0.9436
1099547	1.6042	0.4041	0.1558	0.5191
1088151	8.1323	6.8820	6.8957	6.8874
1093971	5.3000	3.7148	4.6451	3.8093
1093837	3.3203	1.7311	2.3617	2.1386
1098548	3.0821	1.3365	2.4174	1.7654
279854286	5.3491	4.5889	3.6732	4.0588
280097901	2.2561	0.2653	1.8369	0.9420
280045980	1.2404	0.0000	0.0000	0.0000
280026310	4.0784	2.8707	3.0444	2.6011
1093099	5.8327	4.7178	4.5960	4.4654
1101266	6.2503	4.7663	5.8358	4.4314
1095244	1.9042	0.3514	0.9612	0.6857
1091040	8.2720	6.6835	7.7914	6.6276
1095512	4.7757	3.0990	4.2496	3.2652
279722985	4.5063	3.0008	3.4009	3.4095
279999419	7.5602	6.1207	6.6698	6.1839
279958562	2.5276	1.5997	1.4807	0.7974
279600014	7.5089	6.0699	6.6188	6.1331
1090204	4.5065	2.9948	3.6263	3.1974
279893236	8.9925	7.7017	7.8717	7.7042
1093910	4.1010	2.9684	4.2359	1.4011
279787317	2.2942	1.4415	0.9509	0.7925
280043516	1.2320	0.0000	0.0000	0.0000
1098378	2.5282	0.9811	1.8384	1.0695
279925140	1.6456	0.2855	0.4070	0.5496
1088130	3.4395	1.8384	2.9124	1.8739
1102542	7.1177	5.8984	6.1105	5.6514
279973293	4.0037	2.5441	3.3412	2.4338
1091142	1.8597	0.6277	0.5376	0.7243
1101567	1.4899	0.1371	0.4520	0.1929
280006331	2.9721	1.8395	1.6913	1.6990
279802273	3.0300	1.7724	2.2725	1.3621
1086869	2.5476	0.8181	2.3468	0.7960
1094789	2.6954	1.0488	2.0112	1.3452
279923105	4.6578	3.1115	3.2098	3.9714
1093188	1.6800	0.0000	1.2012	0.1595
279892109	1.3633	0.2247	0.0000	0.1873
1091317	4.1986	3.1212	3.0177	2.7833
1107547	2.2880	0.7893	1.5672	0.8360
1106457	8.6134	7.7544	6.6859	7.7304
1093088	3.7452	2.4513	2.6682	2.4475
1088750	2.7334	0.9649	2.7323	0.8344
1090015	5.1028	4.6058	5.3814	1.6549
1090210	4.8063	3.8796	4.3077	2.5660
279708259	2.0460	0.0000	1.1309	1.3416
1095005	5.0248	3.5405	4.5477	3.3219
1087359	2.8107	1.2849	1.7852	1.6995
1101485	4.8784	3.5429	3.7201	3.7111
1106777	1.4462	0.1839	0.3088	0.1848
280090848	3.9155	2.2606	3.5272	2.2977
1108966	9.0306	8.1797	7.0990	8.1535
1089094	2.0916	0.6187	0.8870	1.1107
1099573	1.6208	0.3099	0.1394	0.7553
1087685	5.6512	3.9223	4.3409	5.0335
280041571	1.8874	0.2821	1.0465	0.6775
280012482	5.1707	3.9150	3.8348	4.1077
280032116	3.3060	1.5120	2.6856	2.0669
1096659	3.8195	2.4497	3.0811	2.2746
279881574	8.6391	7.4730	7.5934	7.2014
279865652	2.9117	1.6657	2.2515	1.1683
280130146	3.4023	2.4489	1.9927	2.1159
1089845	6.3433	5.2421	4.6039	5.5344
279934143	1.8482	0.0000	0.1109	1.7845
1103219	4.0315	2.6732	3.3363	2.4363
1097904	1.6789	0.2033	1.1856	0.0000
1091211	4.3168	2.4499	3.2907	3.5630
1090853	1.5617	0.1515	0.3874	0.5006
279932981	1.4115	0.0000	0.5894	0.0000
1089376	2.7997	0.9001	2.9018	0.9534
1091590	4.6026	2.8353	4.1869	3.1458
280089811	5.1166	2.9946	5.1012	3.6164
1093898	3.9731	2.2172	3.6920	2.3748
1097605	4.5264	2.5504	4.0449	3.3491
279748806	3.1038	2.2261	1.4998	1.9522
279074280	6.8978	5.7111	5.5507	5.8012
1095156	2.3150	1.1902	1.0668	1.0575
1087088	2.3813	0.8870	1.6989	0.9278
1107728	2.8573	1.4423	1.6361	1.8638
1087355	5.8974	4.5634	4.8501	4.6511
1089516	5.5072	4.2449	4.2880	4.3626
279934388	1.4835	0.0000	0.0000	0.8296
280060197	2.4021	1.0319	1.8731	0.6830
280031913	3.5836	1.9741	2.3021	2.8590
279991424	5.1435	3.9208	4.0492	3.8462
280078666	3.1347	1.3133	2.7629	1.7148
279719747	7.4560	6.2668	6.2821	6.2070
1087056	2.4605	0.8811	2.0128	0.8812
1108950	3.4346	3.1420	2.2534	1.3026
1103446	2.3165	1.5570	0.6478	1.1390
279926151	2.2612	0.4859	1.5287	1.1635
1102688	7.6859	6.5313	5.9216	6.9996
1090689	3.2847	1.7879	2.1831	2.2784
1088550	3.0044	1.8099	2.3210	1.2790
279845656	5.9948	5.3420	4.6364	4.4046
1108755	4.3286	3.0869	3.5758	2.7237
1102635	5.4178	4.1540	4.4335	4.0695
1090783	2.9452	1.4567	2.6490	1.1354
1104366	2.3759	0.9427	1.6389	0.9531
1108379	7.5137	6.3669	6.5662	6.0160
279982254	5.3406	3.8359	4.4003	4.1941
279935053	1.3323	0.0000	0.0000	0.4065
279783573	4.3239	3.4014	3.5223	2.4578
280111872	1.4799	0.0000	0.2947	0.5570
280096507	5.3162	4.0137	4.5191	3.8337
1093045	6.7958	5.0085	6.1875	5.6130
1108761	5.4766	4.3870	4.8911	3.5747
1105942	4.3574	3.2005	3.6197	2.6758
1092603	3.3511	1.8776	2.8605	1.7396
1090021	4.1219	2.9469	3.0996	2.7455
279817944	4.1401	3.0265	3.2983	2.5228
1101225	2.1765	0.7845	1.5531	0.6253
1097054	5.3942	3.9812	4.7632	3.8752
1087096	6.7620	5.7848	5.5059	5.4335
1098203	6.4863	4.7615	5.9574	5.1793
1090746	3.1118	1.5570	2.4573	1.7614
279953709	4.1162	0.0000	4.9344	3.8569
1091347	3.0917	1.7141	2.2538	1.7503
1086919	4.9333	3.4441	4.2717	3.5280
280089196	3.4810	1.6971	2.5996	2.5929
1092455	4.6737	3.1362	4.1888	3.1436
1091093	2.5280	1.1244	1.7105	1.1983
1087425	1.6732	0.4632	0.6359	0.3700
1104702	4.0184	2.5235	3.2562	2.7259
1087907	3.1765	2.2203	2.0458	1.7162
1097773	2.9661	1.2366	2.1863	1.9313
1091292	9.1736	7.8746	8.0536	8.0495
279926700	1.2258	0.0000	0.0000	0.1345
1095135	3.7987	1.7829	4.4112	1.6594
1092913	4.8256	3.7535	4.1926	2.9885
279981529	4.1178	2.4088	2.9997	3.4033
279932855	1.4360	0.7684	0.0000	0.0000
1093194	3.4335	2.0046	2.5490	2.2076
1105119	6.7401	5.4957	5.7655	5.4209
1103561	1.9939	0.6441	1.0381	0.7615
1095111	3.2241	2.1754	2.4925	1.4674
279924862	1.6258	0.4221	0.4432	0.4754
279985803	6.2815	5.1951	5.1260	4.9869
1100312	4.3063	2.7213	3.6989	2.9633
279931785	2.8228	1.5470	1.5093	1.8769
280075562	1.4926	0.1584	0.1911	0.5932
279966259	2.3555	0.8606	1.5568	1.1151
280121084	4.0993	2.5273	2.6772	3.5599
280137550	6.8265	5.3626	6.6805	4.9032
1087761	2.7012	1.7287	1.2930	1.5494
1101339	5.5865	4.3229	4.6402	4.2678
1102856	1.3732	0.3071	0.2228	0.0626
1102168	2.6840	2.0534	1.7919	0.6862
279869495	5.2279	3.3235	4.7085	4.1327
1091137	4.1462	2.1556	3.6458	3.1194
279867879	10.2115	8.9223	9.0554	9.1423
1093534	3.6981	2.4651	3.2494	1.8657
280037584	2.1578	0.0000	1.3151	1.6456
1094308	2.5664	1.2857	1.4773	1.4322
1094565	1.9570	0.5627	0.9677	0.8373
279936730	1.4533	0.0000	0.8575	0.0000
1097847	2.4666	0.6728	2.2818	0.9446
280033595	4.5778	3.2443	3.8431	3.1454
1095786	6.0297	4.3950	5.2421	4.9553
1096743	3.9651	2.7018	2.9077	2.7890
1104686	2.9372	1.1738	2.5444	1.6014
1096594	3.1583	1.8278	2.4726	1.6861
1099451	2.5772	1.0948	2.1716	0.9776
280011271	3.5189	1.7880	2.5527	2.7299
279800183	1.3144	0.0944	0.0000	0.3644
1092877	3.8595	2.7391	3.0334	2.3243
1094248	5.8540	4.3577	5.0374	4.6868
279842324	2.6048	0.9715	1.8472	1.5168
1096487	5.4861	3.9671	5.0348	3.9774
279850964	1.7732	0.2182	0.6962	0.9266
280092156	4.3557	2.8701	4.3141	2.4064
1088928	3.5737	2.6084	2.0913	2.5450
279873369	2.2615	0.7026	1.4702	1.1381
279959891	1.2513	0.2813	0.0000	0.0000
1089385	6.7557	5.2761	6.6913	4.8295
279974544	1.5085	0.0000	0.9622	0.0951
1091035	2.1597	0.9056	1.2475	0.8580
1103227	1.6854	0.5249	0.6926	0.3723
1104771	2.6264	1.0404	2.3201	1.0534
1092437	4.7124	2.9554	3.8415	3.8760
1101970	3.5366	1.8381	3.5601	1.7475
1107630	2.1227	0.8420	1.7575	0.3050
1087185	1.6449	0.5890	0.3717	0.5108
1088607	10.7538	9.5436	9.7611	9.4951
279801999	3.6943	2.7380	2.3222	2.5616
279955171	6.8446	5.7395	5.8625	5.4708
1089031	2.7055	0.4659	1.6005	2.5899
279851274	4.5110	3.1589	3.6109	3.3052
1091800	4.4666	2.9428	3.5610	3.4400
280057777	2.9074	0.3119	2.0275	2.9272
280055426	7.5669	6.3169	6.5458	6.3828
1106011	2.4337	1.5763	0.9576	1.3133
1106275	3.5543	2.7842	3.8138	0.6130
279822086	7.3503	6.0414	6.2814	6.2772
1096375	1.9493	0.4656	1.3119	0.6205
1097394	5.5807	4.2961	4.5770	4.4227
1102895	2.7097	1.2925	1.8048	1.5860
279909859	3.6532	1.9840	2.9857	2.5457
1099310	4.7985	2.9154	5.0355	3.0030
279952955	6.1170	5.1482	5.1413	4.6205
1091119	5.5322	3.8574	5.1754	4.1229
1095526	2.6000	1.2347	1.6109	1.5161
1099514	2.4331	1.1262	1.4560	1.2845
1098178	2.3562	1.0415	1.4851	1.1096
1088462	3.7055	2.3858	2.3315	2.9682
1091831	4.5435	3.1757	3.9002	3.1237
279830440	6.5476	4.9028	6.3762	4.9345
1095492	3.0856	1.9201	1.9929	1.9160
279939777	2.5833	0.6157	2.2052	1.5027
1104441	3.4291	2.1398	2.1757	2.5454
279823512	1.4891	0.5330	0.3245	0.1850
279763268	5.4901	3.1072	4.9687	4.9742
279826704	6.0216	5.2152	4.9004	4.5314
280108582	1.7227	0.4201	0.8619	0.4689
1087827	7.1943	6.1056	5.8730	6.1873
279964301	3.0117	1.2141	2.6767	1.7285
279817583	1.5001	0.1495	0.6261	0.3130
279708301	5.1987	3.5772	4.2287	4.3790
1104346	2.1203	1.0340	0.9867	0.9306
1090369	1.8643	0.4273	1.2384	0.5178
280071396	1.7302	1.5663	0.2178	0.0000
1099480	3.6773	2.0397	3.3170	2.2688
1087776	3.0111	1.8270	2.2630	1.5369
1089804	4.3911	3.2980	3.4636	3.0068
1096736	4.7660	2.7875	4.3760	3.7304
279955011	1.9207	0.6602	1.4186	0.2796
1091377	5.4840	4.2701	4.4863	4.2923
279677975	3.7018	2.1977	3.5332	1.9719
1097059	2.3858	0.8413	2.1599	0.7538
1094287	3.4263	2.8107	3.7570	0.3102
1099312	3.9981	2.4293	3.7262	2.4406
1093138	6.9384	5.9919	6.0216	5.4035
279667584	4.0597	3.3251	2.8805	2.5763
279996828	1.4633	0.0045	0.7911	0.1971
1104431	1.9632	0.8144	1.3890	0.2913
1101846	3.2771	2.0258	2.4069	2.0059
279834943	8.5815	7.4255	7.3794	7.5476
279786905	1.1301	0.0000	0.0000	0.0000
1089873	2.0754	0.6454	1.4509	0.7404
1103975	5.0910	3.8609	4.0006	4.0221
1087965	3.9047	2.8167	2.7059	2.8025
1097287	5.3977	4.0500	4.2567	4.4980
1095703	2.5137	1.3601	1.9074	0.8865
280075036	2.5743	1.3145	1.4262	1.5956
1104261	2.3655	0.9297	2.0331	0.7474
1097608	2.7181	0.6435	3.2962	0.8284
1089800	3.9679	2.6600	2.7336	3.1257
1103571	1.2983	0.1460	0.3124	0.0567
1092240	7.3866	6.3003	5.8530	6.6269
280089575	5.4267	4.4422	4.1950	4.2639
1089925	3.4175	1.9889	2.9153	1.9699
1097655	4.6562	3.1717	3.6024	3.8181
279826753	1.6936	0.5626	0.8909	0.2533
1094523	5.3763	3.8016	4.8310	4.1230
1091937	2.7296	1.0310	2.5125	1.2767
279827248	6.1036	5.2296	4.8692	4.8439
1102761	4.5022	3.4057	3.4559	3.2797
1104267	1.5136	0.4877	0.4798	0.2093
1099351	5.2793	3.9686	4.5948	3.9108
279800636	4.9664	3.4199	4.0018	4.1138
1093572	4.1781	3.0086	3.5900	2.5725
1087527	5.1176	3.5183	4.8021	3.6713
279905164	6.4596	5.7904	4.5675	5.6600
279665442	1.1552	0.0000	0.1051	0.0000
1102165	3.4629	1.6512	2.7554	2.6226
1104455	2.6257	1.3283	2.1912	1.0011
1099429	5.3622	3.9334	5.0554	3.7424
280106988	3.3558	2.3053	2.6917	1.7154
1095840	6.0782	4.1855	6.0474	4.6478
1089521	3.8837	2.1871	3.3494	2.7611
279702757	1.9070	1.6769	0.6909	0.0000
1099309	2.4011	1.2594	1.6959	0.9014
280129084	1.6755	0.4889	0.3551	0.8361
1100578	3.2101	2.3280	3.2111	0.7469
279661893	3.3994	2.5232	1.8307	2.5002
280017787	1.4860	0.0996	0.5399	0.4747
1105978	3.1108	2.0926	1.9275	1.9693
1087162	3.1286	2.1420	2.1960	1.7049
280048843	1.1140	0.0000	0.0000	0.0000
1093915	3.6188	2.3290	2.9339	2.2526
1099747	3.1399	1.9493	0.8153	3.3147
1089270	3.8507	2.5697	2.6121	3.0312
1097095	2.4432	1.3802	1.6025	1.0082
1095668	5.9888	4.7702	4.9089	4.9512
1100995	3.0104	1.7795	2.1886	1.7278
1092263	3.8080	2.7198	2.3443	3.0257
1099233	1.6768	0.6264	0.8373	0.2326
1104032	6.9874	6.0917	5.9736	5.5637
1087900	4.1434	2.0721	4.6342	2.3914
1097023	4.1206	2.6847	3.7104	2.6344
1102816	4.6836	2.8866	4.7331	3.1016
1089736	3.2079	1.7708	2.3145	2.2094
1091696	6.2255	8.4069	4.9723	1.9701
280078072	3.2551	1.4431	3.5931	1.4026
280089505	3.1895	1.6703	2.1876	2.3857
280011944	3.6779	2.1887	3.2761	2.2455
1091223	3.2947	1.6168	2.9477	1.9975
279969755	5.8944	5.2239	4.2208	4.9165
1096665	3.1428	1.3121	3.3383	1.4567
279857978	1.6720	0.0000	1.4455	0.2503
1105175	1.8879	0.8054	1.2690	0.2712
279912829	3.6524	2.4634	2.3619	2.8174
1091033	3.8880	2.0733	4.4766	1.7999
1088267	5.3355	3.5016	4.7641	4.4281
279997312	4.7929	3.8275	3.5956	3.6433
1098175	3.4735	1.5322	2.8976	2.6801
1093118	3.9811	2.5270	3.2208	2.8850
1095618	2.4543	1.2050	1.4477	1.4000
1108143	6.8544	5.5131	5.8867	5.8548
1095102	4.3853	2.8138	3.8363	3.1974
1105891	3.5974	2.2996	2.8910	2.2957
1092042	6.9984	6.0192	5.7771	5.8937
1093204	2.2129	0.8876	1.8044	0.6439
1093337	3.1000	1.6866	2.3080	2.0048
1088210	2.7032	0.9296	2.5920	1.2891
1100240	4.2245	3.1749	3.0786	3.1211
279839335	1.5850	0.3165	1.0049	0.1362
1091006	2.1806	0.7075	1.9264	0.6144
280094628	1.4438	0.0733	0.6137	0.3518
1108758	5.4094	3.6184	4.2035	5.1159
1099612	3.1346	1.9577	2.2843	1.8756
1088794	3.8735	3.1330	2.9525	2.2487
1087379	3.2845	2.2789	2.4875	1.8014
1093244	3.8020	2.5198	3.1347	2.4681
1088352	4.4548	3.1942	3.8008	3.0877
279836539	2.2887	0.6031	1.9168	1.0657
279724691	5.1901	3.6865	4.4069	4.1970
1091724	3.7783	1.8579	4.1442	2.0532
279822697	2.4259	0.6725	1.2803	2.0470
1097839	4.4391	3.0891	3.8433	3.1097
1092892	4.8824	3.3924	4.0665	3.9184
279664483	1.0900	0.0000	0.0000	0.0000
279675026	2.3674	1.2460	1.2284	1.3586
280008801	3.6528	2.2505	2.9650	2.4744
1101911	1.6981	0.5457	0.9692	0.3110
279817122	1.7111	0.6596	0.6863	0.5215
1093981	1.4178	0.2914	0.3073	0.3893
1096144	3.2892	1.8843	2.8716	1.8482
1091361	2.3762	1.2075	1.3415	1.3169
1102124	3.5397	2.2808	2.8999	2.1774
280109960	3.5182	2.1747	2.6892	2.4304
279781004	6.1207	5.2466	4.8771	4.9789
280133165	1.3423	0.0000	0.6310	0.1365
1090955	2.5693	1.6710	1.8543	0.9248
1096894	3.5244	2.2297	2.6680	2.4182
1091983	3.2583	2.1048	2.1080	2.3050
279913026	4.2096	3.2903	2.9360	3.1455
1105752	2.8788	1.7752	1.7358	1.8702
279983732	4.8962	3.3417	4.1557	3.9371
280078433	2.9963	2.6202	2.6776	0.4403
280072641	2.4577	1.0971	2.4308	0.5944
1091682	7.2839	6.1033	6.4004	6.0977
279993743	2.9531	1.8751	2.0128	1.7217
1106238	6.1428	4.9653	5.1368	5.0784
279708217	2.1163	0.1255	1.3647	1.6113
279668498	1.0824	0.0000	0.0000	0.0000
279724166	2.0620	0.6758	1.3765	0.8866
279982640	4.2853	3.2619	3.5849	2.7625
1100661	7.7202	6.6792	6.5205	6.7189
279953723	5.6399	4.8280	4.7551	4.0960
1098813	4.7287	3.8651	3.6033	3.4787
1089882	5.3880	4.2845	4.3455	4.2952
279898421	2.5461	1.4931	1.3159	1.5912
1094906	3.0009	1.4682	2.6045	1.6928
279857430	2.2076	1.0974	1.6756	0.6128
280064476	4.0070	2.5334	3.2907	2.9609
1095069	4.9782	4.0796	3.6163	4.0029
1091525	2.5853	1.1206	2.1759	1.2244
1088679	4.2888	3.3100	2.8456	3.4778
1104637	3.7491	2.4417	2.6980	2.8774
1104183	2.5515	1.0262	2.4731	0.9256
280064014	3.6112	2.6974	2.5200	2.3866
279707580	1.3441	0.8034	0.0000	0.0000
280068173	3.5549	2.0925	2.8436	2.5008
1097117	4.2207	3.2909	2.8745	3.2718
279938721	1.5997	0.9831	0.5272	0.0649
1092743	4.1498	2.6219	3.6653	2.9394
279795683	1.5828	0.4244	0.8169	0.2846
279868780	1.9601	0.0000	1.4964	1.1630
1096512	1.0956	0.0661	0.0000	0.0000
279977500	4.2916	3.3769	3.4361	2.8417
1105456	2.0929	1.2859	1.2173	0.5592
1091068	3.6868	2.4598	2.7330	2.6518
280049186	1.0709	0.0000	0.0000	0.0000
1094958	4.1121	2.2739	4.0289	2.8214
279528473	7.1508	5.2937	6.7617	6.1899
279990244	3.1867	2.4927	2.8144	1.0478
1088711	4.9645	4.2079	3.6961	3.7861
279765031	1.3576	0.0000	0.3913	0.4794
1089591	3.4274	1.9891	2.7630	2.3287
279889596	3.0044	2.2655	1.4311	2.1167
279822415	8.4433	7.5718	6.7067	7.8518
1086911	3.4011	2.1990	2.6588	2.1466
279702848	1.1541	0.1584	0.1067	0.0000
1097578	1.5436	0.6326	0.4086	0.3935
1089713	4.9809	3.8579	3.7649	4.1260
1088137	2.8321	1.4128	1.8533	2.0369
1090973	4.7118	3.3133	4.3945	3.2383
1097806	1.8436	0.4221	1.2321	0.6902
1102184	4.0981	2.6568	3.8448	2.6066
280111730	1.5347	0.3363	0.8340	0.2480
1099280	4.5433	3.1199	3.7906	3.5349
1109094	3.4168	2.0395	3.0531	1.9732
280050950	1.0612	0.0000	0.0000	0.0000
279877828	6.4591	5.2325	5.5517	5.4101
1095499	4.4449	3.2810	3.5047	3.3672
279704171	1.2983	0.0000	0.7131	0.0000
1092591	5.5856	4.6312	4.0848	4.8621
279898440	1.6311	0.7176	0.5427	0.4560
279772294	1.4171	0.4739	0.1016	0.4991
1088599	2.0430	1.0476	0.9799	0.9261
1091903	4.2121	2.5589	3.5217	3.3816
1094559	3.3434	2.1259	2.4086	2.3217
1099154	2.9473	2.0550	1.9231	1.6928
1089881	2.2209	1.2050	1.2063	1.0859
1086878	2.9204	2.2911	1.8499	1.4554
1102447	3.2956	1.9410	2.8956	1.8853
1087984	3.1622	2.3007	2.2135	1.8092
1093023	4.0271	3.0271	2.8558	3.0361
1098264	1.9053	0.7614	1.0178	0.7761
279970755	2.3969	1.2156	1.5260	1.2898
1091386	3.7241	2.7175	2.6819	2.6140
1102840	4.9883	3.4579	4.6996	3.6486
1091591	2.9707	1.8012	2.1554	1.7980
1087167	3.4109	2.7573	2.0543	2.2645
279931573	2.3886	1.6451	2.0960	0.2685
1095658	2.2005	1.1867	1.5849	0.6741
1099455	1.2767	0.5015	0.1349	0.0379
1094745	3.2937	2.4844	1.9473	2.2941
279952177	1.5106	0.0000	0.9690	0.4079
1097135	3.9075	2.5149	3.2097	2.8434
280075281	6.8107	6.3692	5.7000	5.2098
1098199	2.9893	2.0899	2.0442	1.6810
1088780	1.3548	0.3712	0.2363	0.3043
1093070	7.0771	5.9232	6.3307	5.8253
1095222	3.1646	1.6124	3.1153	1.6159
1102736	5.5972	4.3940	5.0279	4.2205
1093386	4.6728	3.6301	3.9155	3.3243
279974580	2.9844	1.8292	1.8317	2.1483
1105838	2.8207	1.1353	2.7081	1.4810
1092923	3.4628	2.2785	2.9064	2.0667
279935282	1.0448	0.0000	0.0000	0.0000
1090466	5.8499	4.5761	5.4737	4.3669
1093160	5.8027	4.5580	4.6004	5.1170
1088215	1.3617	0.2934	0.3066	0.3528
280106956	2.4764	1.1629	1.8474	1.2873
1104419	3.9304	2.4962	3.6320	2.5328
1092115	5.7341	4.6515	4.7801	4.6417
1108241	4.8247	4.0346	4.3806	2.9327
1093713	3.3909	2.1492	3.2682	1.6321
280118996	4.5251	3.9281	2.7560	3.7688
1097663	1.9928	0.6623	1.5235	0.6727
1087992	3.7316	2.6069	3.1034	2.3653
279864557	1.6976	0.5451	1.0933	0.3376
280135688	1.3192	0.3231	0.0000	0.5184
1101940	2.5678	1.4100	1.7060	1.4740
1089497	2.9728	2.1051	2.1128	1.5895
1095775	4.2126	2.9169	3.8065	2.8039
279881293	2.0215	1.3105	1.6437	0.0000
279870135	1.4572	0.0000	1.0629	0.1988
1098004	2.1552	1.2408	1.2685	0.8467
1101167	1.6582	1.0322	0.6525	0.1825
1089651	4.9861	4.0039	3.8692	3.9793
279747122	1.8890	0.7787	1.1016	0.6815
1093877	4.8841	3.8553	4.0750	3.6181
280023502	2.6940	1.4203	1.8478	1.7098
279747406	6.1915	4.5594	5.4124	5.4988
280066574	2.2533	0.7159	1.6726	1.2681
1105631	3.3964	0.8430	3.3706	2.8763
1088145	2.8120	1.4681	2.4742	1.3967
1100490	7.1289	5.9144	6.3385	6.0389
1099437	2.9489	1.4229	2.9676	1.3615
1103612	1.8770	0.8970	0.7440	0.8956
279819242	1.6369	0.9811	0.3307	0.5053
1087793	2.3903	0.8691	2.1565	1.0521
1099586	1.6369	0.5073	0.8100	0.5006
1086997	2.7748	1.4820	2.9424	0.8079
279852226	3.7982	2.8234	2.5114	2.9686
1093055	2.0927	0.8501	1.7068	0.6301
1098263	4.7700	3.0603	4.0159	4.1429
1099887	4.2917	3.1620	3.3025	3.3198
279739956	5.7720	4.7588	4.5315	4.9370
279725210	5.7391	4.9505	4.6005	4.5781
1100859	3.5600	2.5075	2.8728	2.2117
1094664	3.5017	1.8074	3.9075	1.7035
1094385	1.9069	0.7280	1.4952	0.4123
279826330	6.7706	5.4467	5.9031	5.8789
279928040	3.9588	2.3854	3.8606	2.5488
1101645	4.0571	3.3066	3.8184	1.9646
1092283	2.2646	0.8363	1.9985	0.8785
1091581	2.1843	1.1584	1.4052	0.9095
1092044	2.1862	1.1472	1.2287	1.1034
279902612	2.6096	1.5256	1.3877	1.8371
279804245	1.8728	1.4226	0.0000	1.1174
1087948	2.8685	1.4473	2.2492	1.8310
1095755	4.9342	3.6196	4.0674	4.0383
1105397	6.6706	5.3713	5.5949	5.9693
280094331	2.8994	1.8434	1.9367	1.8419
1094956	3.0739	2.1057	2.3038	1.7366
1091374	6.1861	4.4492	5.1175	5.9174
1097338	5.6281	4.2603	5.2693	4.2811
279721853	2.6421	2.1479	1.7346	0.9708
280107497	2.1990	0.8711	1.2651	1.3886
1093994	4.8615	3.3036	4.4577	3.7517
1089160	4.8823	3.7831	4.0559	3.7374
279905598	7.7361	6.8256	6.4407	6.8734
1104614	4.9249	3.8659	4.6169	3.2239
1089741	3.6679	2.3580	2.9956	2.5828
1101509	3.0270	2.1898	2.1253	1.6994
280107456	1.5843	0.3678	0.8767	0.4419
1101308	2.9876	1.8059	2.0788	2.0133
1092380	5.2280	4.5377	3.4544	4.6271
279809750	1.8457	0.6198	0.7461	1.1080
1098407	2.7552	1.8166	2.1533	1.2341
1090645	4.7358	3.3156	4.4290	3.4030
1104235	4.6944	3.0864	4.3458	3.5921
279718965	3.3322	1.5881	2.8634	2.4876
279943450	1.1616	0.0000	0.4279	0.0000
1089079	6.3941	5.3215	5.2753	5.5290
1097762	1.8321	1.2634	0.2773	0.8996
280095802	5.9352	4.9588	5.1635	4.6278
1092936	2.6561	1.4190	1.7950	1.7008
279723315	4.4695	3.8302	3.7657	2.7594
1091169	4.1915	2.6190	4.0507	2.8522
280094681	5.3756	4.1997	5.3105	3.5657
1104540	3.8153	2.5691	2.8905	2.9358
1089073	3.1596	1.8007	2.4313	2.1964
1104725	2.1531	1.3645	1.0348	1.0094
279941070	7.6098	6.3977	6.9913	6.3901
1087724	4.8530	3.8698	3.8233	3.8176
1089816	2.4366	1.5760	1.8546	0.8310
1101566	4.0788	3.1974	3.2339	2.7580
1105956	5.3156	4.0861	4.6897	4.1239
279832400	6.0971	5.1819	4.9897	5.0729
1101366	2.2494	0.8389	2.4163	0.4476
1095369	3.6303	2.3245	3.1660	2.3550
1098328	2.2003	1.1610	1.5452	0.8505
279848254	1.4303	0.2578	0.6969	0.2923
1092721	3.3091	2.0198	2.8519	2.0118
279762779	1.0146	0.0000	0.0000	0.0000
1103224	1.0998	0.0000	0.1179	0.1402
279750395	5.6621	3.2749	5.5035	5.1669
1099729	2.4575	1.6984	1.2908	1.3438
1101813	4.8488	3.7487	3.8359	3.9233
1096074	3.4612	2.5822	2.2670	2.4964
279810529	2.1907	0.8943	1.3302	1.3097
1104090	1.1998	0.1237	0.0000	0.4400
1099363	4.9470	3.5815	4.5636	3.6624
1097665	2.9266	1.9863	1.8150	1.9460
1098011	2.7804	1.7805	2.1091	1.4217
279902641	3.8544	2.1200	3.5059	2.9086
1094383	2.6070	1.0897	2.0408	1.6624
1095360	4.3969	3.0649	4.0412	3.0580
1102754	1.9256	1.1034	1.0256	0.6213
1097138	4.6810	2.9815	4.7764	3.2590
1099941	3.9992	2.6117	3.5044	2.8553
280089563	5.2913	4.1976	4.0816	4.5713
1099750	8.1739	6.8501	7.2882	7.3603
1101756	3.3505	2.2784	2.4308	2.3198
279870527	1.6643	0.4221	0.8096	0.7402
1088782	4.9019	3.7018	4.3787	3.6044
1103464	1.3846	0.2471	0.4851	0.4016
1091749	7.3262	6.1411	5.9407	6.8768
1096719	3.2013	1.7633	2.6068	2.2146
1107349	3.6013	2.4731	2.9653	2.3464
280024759	1.7265	1.0141	0.2584	0.8887
280067711	4.2968	2.8374	3.4104	3.6244
279912667	3.9565	3.1461	2.4685	3.2370
1104029	1.3685	0.4013	0.4075	0.2788
1092924	1.6939	0.4346	1.0493	0.5800
1087272	2.5480	1.3735	1.9526	1.3006
1098770	1.6802	0.7588	0.6726	0.5932
1089142	7.5372	6.7465	6.3930	6.4582
1103666	5.6600	4.4727	4.7983	4.6969
1097053	2.6171	1.2144	2.4819	1.1432
279705459	1.3241	0.1797	0.7817	0.0000
1090478	3.5277	2.2000	2.6813	2.6920
1099140	4.3120	3.3051	3.4326	3.1889
1097771	3.9341	2.3143	3.5321	2.9470
1100801	3.0882	1.8628	2.6389	1.7539
279753500	1.0029	0.0000	0.0000	0.0000
1096314	4.5077	2.8870	3.8138	3.8138
1107042	1.0658	0.0000	0.1897	0.0000
279805582	2.2794	0.6149	1.6135	1.6030
1106010	1.5959	0.4521	0.7689	0.5610
1105669	4.1612	3.1253	2.6679	3.6846
1092543	3.4391	1.7189	2.9633	2.6313
1091911	6.3044	4.6366	7.1328	4.1412
1104040	5.7790	4.8114	4.6130	4.9100
279981205	1.8393	0.7091	0.7413	1.0659
279946759	1.0004	0.0000	0.0000	0.0000
1097498	5.1392	3.9275	4.9232	3.5671
1092793	1.7012	0.6758	0.9624	0.4668
1094449	2.7716	1.6823	2.0273	1.6081
279665568	1.4365	0.9158	0.0000	0.3967
1103458	2.4387	1.7689	1.3887	1.1648
279735974	1.0444	0.0000	0.0000	0.1398
1088117	1.9837	0.7825	1.5523	0.6239
1088931	1.6923	0.3685	1.0021	0.7176
1086864	4.5101	3.0551	4.1284	3.3671
280015545	3.3898	1.8943	3.2136	2.0824
279994432	1.3583	0.2002	0.4790	0.4174
1087946	2.2070	1.0068	1.6189	1.0185
1096496	3.0583	2.4411	3.5390	0.2193
1101142	5.2683	4.3673	4.5645	3.8978
1102731	3.8830	2.7049	3.0265	2.9429
1096588	2.3200	1.4170	1.5317	1.0380
279665575	1.2927	0.9056	0.0000	0.0000
1087473	5.1810	3.8912	4.7157	3.9638
1090532	4.1058	2.6737	3.5634	3.1090
279785013	1.7531	0.3818	1.1204	0.7863
1101625	4.7352	2.8172	4.0513	4.3678
1091470	3.8055	2.4867	3.3848	2.5764
1091392	4.8728	3.4705	3.9935	4.1887
279844349	1.0685	0.2416	0.0000	0.0000
1102252	3.1430	2.0920	2.0961	2.2769
1099180	3.6626	2.2336	3.7944	1.9995
1106566	7.4489	6.5497	6.4319	6.4056
280015018	4.8567	3.8622	3.8093	3.9395
279813419	1.1227	0.1980	0.2118	0.0000
1087870	4.4948	2.7837	5.0123	2.7316
280063951	4.8130	3.9635	3.4536	4.0677
279948931	6.3531	4.5672	5.0303	6.5085
1102040	2.7525	1.8162	2.1231	1.3649
279745105	2.3045	1.5951	1.5271	0.8392
279978818	3.2344	1.7467	2.6186	2.3860
1105228	2.4557	1.5804	1.8314	1.0080
280073729	5.6903	4.3768	5.3002	4.4473
1099717	1.4245	0.4014	0.4216	0.5070
1090590	4.7895	3.8026	3.6914	3.9332
1087329	2.8882	1.3303	2.5336	1.8609
1105841	2.1900	1.1723	1.4604	0.9985
1093123	3.6089	2.2564	3.5241	2.1096
1090116	2.6207	1.3081	2.1022	1.5150
1093509	4.9449	3.6851	4.2104	4.0032
1099295	4.1983	3.3116	2.6498	3.6990
1099770	1.1211	0.1867	0.1522	0.0909
280026084	2.8298	2.5187	1.8427	1.1949
279720817	4.4420	3.5884	3.7127	3.0920
279667094	1.1261	0.0000	0.4469	0.0000
279942898	0.9768	0.0000	0.0000	0.0000
279665162	1.6196	0.0000	1.0603	0.8689
280100615	1.6085	1.0495	0.4592	0.3887
1097048	1.5863	0.2356	1.0481	0.5503
280023829	1.7217	0.5573	0.6736	1.0109
279850729	4.4604	3.0299	4.0096	3.4189
1095576	2.4533	1.3657	1.8182	1.2534
1088715	5.3367	4.4662	3.9755	4.6465
280021914	3.1828	2.0085	2.1495	2.4690
1100043	5.0956	4.1425	4.0055	4.2221
1094052	8.5788	7.2601	8.1180	7.4413
1099561	4.8755	3.4482	3.9966	4.2649
280126683	2.5724	1.3924	2.1430	1.2669
279769492	3.8078	2.6254	3.0693	2.8147
1089286	4.8569	3.3164	5.1764	3.1694
1098800	3.4791	1.9266	3.4188	2.1841
1105897	5.4560	4.3693	4.9794	4.1115
1099124	3.8947	2.4503	3.6141	2.7123
1095286	3.3549	2.3537	2.6877	2.1160
1089708	2.7372	1.8592	1.5850	1.8622
279847492	1.0518	0.0000	0.0000	0.2505
1089945	2.3454	1.0362	1.8898	1.2060
1089306	2.8945	1.3614	3.2621	1.1578
1109078	2.0998	0.8608	1.3719	1.1653
1100936	6.5726	4.8199	7.0828	4.9145
1096194	9.0233	8.3573	7.4757	8.3365
1093871	2.8631	1.4092	2.6828	1.5980
1092681	5.3295	4.3498	4.5827	4.1566
279897580	3.6465	2.6054	2.5705	2.8649
1088831	3.5237	2.2592	2.9350	2.4791
1101867	3.8505	3.0531	2.6775	2.9231
1092276	2.7851	1.4024	2.6253	1.4305
1088994	6.2746	5.3191	5.4304	5.1784
1095017	2.6243	1.6388	1.8632	1.4761
1090596	2.2853	1.1217	1.8111	1.0286
1099262	4.7936	3.3429	3.9285	4.2161
1094091	4.2173	2.8025	3.7833	3.1755
1093541	3.6782	2.4953	2.9400	2.7089
279863679	2.7273	0.4140	4.0874	0.7907
279744568	4.0202	3.0241	2.9562	3.1906
279708490	3.7161	2.9225	2.9397	2.3984
1094907	1.9442	0.7049	1.1881	1.0550
1102480	2.7594	1.2544	2.7496	1.3915
1088027	3.0137	2.0291	2.4784	1.6512
280101174	1.0030	0.1277	0.0000	0.0000
1103523	2.6174	1.5575	2.2046	1.2094
1103101	2.4443	0.6330	2.3435	1.4763
1089223	3.7528	2.8758	2.5322	2.9719
279657259	1.1966	0.7113	0.0000	0.0000
1091448	3.4917	2.3219	2.8769	2.3987
280033910	1.0083	0.0000	0.0000	0.1491
1101530	1.1882	0.0682	0.2061	0.4150
1098956	3.4144	2.4495	2.7740	2.1452
279710779	0.9566	0.0000	0.0000	0.0000
1109011	2.3035	1.1133	1.7460	1.1821
280044727	0.9560	0.0000	0.0000	0.0000
1091848	5.4931	3.6599	4.9515	5.0004
1089099	3.2455	2.2441	2.2239	2.4022
1098506	3.6772	2.9389	2.6784	2.5481
1097479	2.0631	1.0301	1.1353	1.1581
279710856	2.6415	1.5931	1.5167	1.9492
1101909	6.7954	5.5693	6.1917	5.7607
1089897	4.1405	3.3831	3.1280	3.0462
1096739	3.1602	1.0169	4.8104	0.7898
1091995	6.1637	4.6459	6.2863	4.6967
279709008	3.2764	2.8617	1.6527	2.4529
1089365	3.0578	1.7415	2.4182	2.1529
1093358	4.6794	3.6446	4.0251	3.5086
1099454	4.1763	2.6184	4.4118	2.6389
280123832	1.7698	0.8715	0.7127	0.8658
1088190	6.9117	6.0382	5.5615	6.2784
1098165	2.9564	1.5731	2.2664	2.1734
279879753	4.5421	3.0955	3.9114	3.7634
1088229	4.5869	3.2675	4.6543	2.9833
1097878	2.2370	1.1330	1.7428	0.9810
279707209	1.2960	0.7324	0.3025	0.0000
1099083	3.1890	2.0805	2.9610	1.6727
279968357	2.8004	1.5237	1.9915	2.0340
1095424	5.6701	4.7527	4.8666	4.5396
1101854	3.9829	3.0865	2.9352	3.0762
280071363	2.2073	1.6770	1.0166	1.0774
279777168	2.8806	1.7383	2.5809	1.4721
1101301	1.8433	0.4517	1.4459	0.7828
280065475	1.7900	0.6498	1.1576	0.7151
279965335	1.7101	1.3335	0.5342	0.4184
1106286	1.6981	0.6312	1.1742	0.4449
279620046	3.9802	3.1601	3.0800	2.8576
279872252	1.6647	0.3919	0.7438	1.0156
1094263	3.8210	2.8160	2.8623	2.9422
279964585	1.3963	0.6806	0.5112	0.1575
1093116	2.6963	1.1460	2.7948	1.3100
1103724	4.8003	3.8239	3.7059	4.0330
1091669	1.3042	0.6646	0.1340	0.2776
279706299	1.3144	0.0000	0.9477	0.1599
279912953	5.7330	5.0165	4.2796	5.0674
280080203	3.3625	2.1614	2.2162	2.8748
1098070	1.0080	0.0000	0.1894	0.0000
1102644	4.8283	3.6245	4.1664	3.8599
1098896	4.2695	3.2510	3.1774	3.5460
1092823	4.6437	3.1278	4.3932	3.5770
279955384	1.1591	0.3144	0.3307	0.0000
1092344	5.7521	4.9718	4.3354	5.1173
279810720	1.2490	0.0000	0.8162	0.1008
1089819	4.2228	3.3849	3.3409	3.1136
1088774	3.7674	2.3291	3.3118	2.8333
279722569	4.4430	3.3760	4.1843	2.9405
280090412	4.3325	3.6922	2.9865	3.4958
279831635	3.5688	1.9337	2.8476	3.1040
1102094	2.9533	1.4346	2.0303	2.5740
1100640	1.8295	0.9493	1.0239	0.6944
279898290	1.1904	0.0000	0.2960	0.4549
280040938	4.4477	3.0587	4.2597	3.2049
1099749	2.9257	1.5658	2.5205	1.8718
1087412	3.4310	2.5666	2.2370	2.6708
280138403	1.3176	0.4002	0.0000	0.7351
1086987	0.9792	0.0766	0.0000	0.0445
1103517	5.4530	4.7678	4.2176	4.5585
1104002	2.6265	1.0815	1.9335	2.0512
1099073	4.2797	3.5635	2.9394	3.5233
279882365	2.1169	0.9470	1.0521	1.5399
1102852	3.4704	2.6836	2.2113	2.7051
1087818	4.7048	3.8776	3.6634	3.7630
1092753	5.1278	4.0537	4.3895	4.1295
1087389	4.2580	2.4910	4.5093	2.9642
1101722	1.7346	0.8552	0.9879	0.5520
1087759	4.3615	3.5008	3.5596	3.2165
1092601	3.8656	3.2667	2.5101	3.0124
1100823	3.8799	2.7585	3.1751	2.8989
1092518	1.4944	0.3471	1.0870	0.2434
279783826	7.3386	6.4784	6.3253	6.4070
1095114	5.2287	4.3813	4.3418	4.1578
280117541	3.9354	3.5914	2.6972	2.7129
1092439	1.0870	0.1467	0.0000	0.3109
1092512	0.9343	0.0000	0.0000	0.0000
1099191	2.0882	0.5835	1.5522	1.3261
1094152	3.7275	2.8531	2.9238	2.6029
279849429	1.5372	0.5144	0.8267	0.4685
280080787	1.0968	0.2000	0.1152	0.1730
279735880	4.2494	3.1918	3.0410	3.7138
279660465	0.9338	0.0000	0.0000	0.0000
279760931	4.3975	3.1945	3.4948	3.7049
1089706	3.8662	2.5680	3.3136	2.9192
279830495	0.9484	0.0000	0.0475	0.0000
1088236	2.1061	1.4416	1.1805	0.8985
279874791	4.0078	3.3026	3.0359	2.8875
1103634	3.1202	2.2206	2.1814	2.1628
1095028	2.4401	1.3814	1.7972	1.3465
1103902	2.6152	1.4300	2.2397	1.3813
280116630	4.1596	3.0810	3.0865	3.5186
1096394	5.1181	4.1178	4.1816	4.2628
279771338	1.2924	0.0975	0.3492	0.6391
1101316	3.2113	1.8997	2.5787	2.3648
1101527	4.8855	3.4174	4.8181	3.6302
1109108	3.7531	2.3183	3.6210	2.5309
279907112	1.5706	0.9783	0.2279	0.7223
1094573	1.3853	0.3189	0.6348	0.4193
279836712	6.7287	6.2470	5.7150	5.4426
1095168	1.7055	0.7165	0.8799	0.7390
1088112	4.5936	2.9350	4.1156	3.9499
1093951	2.1651	1.0201	2.0114	0.6851
279804120	1.3734	0.5658	0.4502	0.3278
1086933	3.6660	2.6430	3.0917	2.4872
1091004	3.4203	2.0316	3.3231	2.1314
279798477	2.6096	1.3099	1.7052	2.0405
1093156	2.3652	1.3504	1.8941	1.0785
1087902	3.6121	2.3145	3.4036	2.3460
280100777	1.5241	0.1682	1.1845	0.4485
280123488	3.2719	2.4657	2.4283	2.1516
279984182	1.2966	0.3311	0.3852	0.4040
279658379	0.9226	0.0000	0.0000	0.0000
280064975	7.0564	6.2056	6.0309	6.1656
1087837	2.2180	1.3209	2.1017	0.4648
279815299	6.0361	4.4689	5.3702	5.5032
1101038	4.3645	3.5359	3.0717	3.7205
1099217	9.5685	8.7363	8.6043	8.6010
1100922	2.3743	1.0108	1.6315	1.7174
1108928	2.2467	1.3412	1.7637	0.8730
279935639	0.9203	0.0000	0.0000	0.0000
1096218	2.7695	1.4786	2.3646	1.7044
1100641	1.5878	0.7091	0.8761	0.4175
1101238	5.1578	3.9448	5.4347	3.3334
1087031	3.0073	1.3957	3.1601	1.7061
279804726	1.0219	0.0000	0.0000	0.3072
279866478	2.1986	1.7154	0.6844	1.4385
280049039	0.9185	0.0000	0.0000	0.0000
279959325	1.2842	0.2454	0.7677	0.0846
279725962	5.7127	5.4893	4.7114	4.1858
1090631	2.6045	1.5176	2.0814	1.4653
280070562	1.1483	0.0000	0.3767	0.3189
1096676	4.7682	3.7190	3.7336	4.1030
1103934	2.4769	1.1553	2.3174	1.2111
1091887	4.8234	3.6442	4.1813	3.8987
1096185	1.7380	0.9553	0.8043	0.7085
1089314	1.5197	0.3113	1.1484	0.3538
1096313	4.6472	3.7014	3.1050	4.3923
280030717	1.3327	0.2941	0.5356	0.4257
279885476	1.8903	0.7362	1.3284	0.8639
279788822	1.6216	0.9168	1.0253	0.1808
1090792	4.4029	3.1909	3.5350	3.7419
1102377	1.4732	0.4307	0.8704	0.3780
279829317	1.1194	0.1965	0.3054	0.1161
1093364	3.0326	1.6441	3.0237	1.6922
1099617	5.9260	4.7850	5.9909	4.2654
279759692	1.1510	0.0000	0.7173	0.0000
1099761	5.8533	4.5766	5.1549	5.0930
1089664	4.7721	3.5900	4.3796	3.6116
1091453	5.1610	4.1928	4.2087	4.3469
1091597	5.5472	4.1128	5.2695	4.5263
1092655	2.0018	1.2078	1.4131	0.6518
279780990	4.3754	3.1767	3.7503	3.4672
1100510	1.3222	0.1058	0.9090	0.2202
1088270	2.4531	1.4582	1.8580	1.3118
1088647	1.0446	0.0870	0.2050	0.1104
1104106	5.4872	4.1173	5.4680	4.1454
280091116	1.7198	0.3937	1.4114	0.6233
279931813	3.3015	1.8627	3.3748	1.9364
1091807	5.1596	3.7721	4.5507	4.4254
280011145	1.9810	0.7053	1.3214	1.1862
1102135	3.9760	2.9221	3.3713	2.9053
1087864	3.4954	2.4649	2.5374	2.7551
1101433	1.1438	0.1669	0.3412	0.1951
1100482	4.0315	2.6252	3.1712	3.5716
1091573	2.1499	1.0478	1.5115	1.1643
280077641	2.2679	1.1183	2.5065	0.4536
280040895	2.0561	1.9543	0.3343	1.1546
279855148	1.0662	0.0862	0.3884	0.0000
279826150	5.3927	3.9259	5.0123	4.5160
279709911	0.9073	0.0000	0.0000	0.0000
1089282	2.4024	1.5336	1.2959	1.6557
1087618	4.2937	3.1162	3.5605	3.4828
1105010	3.1325	2.0119	1.9908	2.6736
1088042	4.1508	2.8367	3.3353	3.5600
280000518	1.2531	0.0000	0.3554	0.6838
1086938	2.4128	1.6903	1.0064	1.8240
280073300	4.2554	3.4693	3.3027	3.2769
279973615	2.2986	1.0935	1.7209	1.3642
279706481	0.9056	0.0000	0.0000	0.0000
279876089	1.2471	0.2300	0.4445	0.3519
1094441	1.3723	0.2325	0.6973	0.4722
1099094	1.5123	0.5517	0.5862	0.6851
279929289	3.9163	2.4942	3.1193	3.4219
1091437	2.9881	1.6401	2.6853	1.9255
1104580	1.2275	0.3315	0.4391	0.1997
279974587	2.3400	1.1259	1.7683	1.4139
279935450	1.3898	0.8796	0.0780	0.5017
1099892	1.3459	0.4662	0.3465	0.5170
279934542	1.6965	0.8991	1.4826	0.0000
1091363	4.7431	3.9413	3.8948	3.6863
1099216	7.0661	6.1699	6.2868	6.0361
279662005	0.9989	0.2161	0.0000	0.0766
1094367	5.1657	4.4409	3.9661	4.3862
1091856	3.4938	2.6939	2.6302	2.4550
1096806	3.0409	1.8199	2.7634	1.8417
1105460	1.5840	0.4000	1.3608	0.2936
279667304	1.1923	0.0000	0.0000	0.8802
1104146	3.2303	2.3013	2.2397	2.4534
279998207	1.7512	0.9861	1.0246	0.5476
1090840	2.5360	1.5409	1.9443	1.4282
1104700	3.1233	2.0271	3.0600	1.5881
1090031	4.3474	3.0181	3.8139	3.5157
279983141	2.4313	1.9627	1.6486	0.9883
280042529	3.9249	3.3058	1.7739	4.0007
279875062	0.9982	0.0000	0.0000	0.3012
1092608	7.0175	6.4382	5.9547	5.9669
1092162	6.4216	5.3554	5.5452	5.6714
280085359	1.2155	0.5031	0.2878	0.1632
279810587	7.1723	5.4362	6.8703	6.5194
1101919	3.2642	2.3935	2.0380	2.6714
280030524	1.8510	0.9064	1.2587	0.6982
280074702	1.5890	0.4141	1.2571	0.4071
279724663	7.1056	5.5820	6.3373	6.7099
1100447	3.6003	2.1276	3.9177	2.0688
279707951	1.7463	0.5883	1.1693	0.7971
280081601	2.4803	0.8340	2.0351	1.8878
279657791	2.4803	0.8340	2.0351	1.8878
280112872	1.7153	0.7471	1.2405	0.4745
279784914	2.2408	1.2919	1.5549	1.1921
1096373	2.2367	0.9045	2.1509	0.9720
1094388	1.2010	0.1748	0.4818	0.2638
279930688	2.5475	1.5449	1.4824	1.9332
1091894	3.3606	2.7665	2.4564	2.1774
279763829	1.8827	0.6556	1.5701	0.7410
1099215	2.9400	2.1129	2.0736	1.9559
1090140	1.8886	1.2447	0.5938	1.1497
279826075	2.2246	1.2062	1.2358	1.5556
280106509	2.9208	1.3835	2.5217	2.1812
1099571	5.3523	3.9132	5.1522	4.3162
1101512	1.9597	1.2187	0.9836	1.0032
1087282	6.4509	5.3578	5.8394	5.4823
1088526	1.8221	0.4012	1.8342	0.5583
1092114	2.0338	2.6631	0.2856	0.4805
279812794	1.4105	1.0117	0.5483	0.0000
279968070	1.9674	1.0128	1.2984	0.9193
279850530	1.4377	0.7639	0.6558	0.2223
1089937	6.3067	5.5424	5.4685	5.2384
279866942	4.1572	3.3137	3.5012	2.9862
1100520	3.6202	2.4572	3.1880	2.5472
1098006	2.6841	1.4570	2.3285	1.5989
279784223	1.9528	0.9974	1.2733	0.9204
