# Supplementary material for: Identification of the Molecular Events Involved in the Development of Prefrontal Cortex Through the Analysis of RNA-Seq Data From BrainSpan
Source: ASN Neuro. 2019 Jun 18;11:1759091419854627. doi: 10.1177/1759091419854627 (PMC6582306; doi:10.1177/1759091419854627)
Supplement: Supplemental Material6 - Supplemental material for Identification of the Molecular Events Involved in the Development of Prefrontal Cortex Through the Analysis of RNA-Seq Data From BrainSpan [file Supplemental_Material6.zip › AMY/7/AMY-BPs-7.xlsx]

## Sheet: Sheet1
ublist	Category	Term	RT	Genes	Count	%	P-Value	Benjamini
	GOTERM_BP_DIRECT	extracellular matrix organization	RT		22	5.9	7.5e-11	1.6e-07
	GOTERM_BP_DIRECT	collagen catabolic process	RT		13	3.5	1.5e-09	1.7e-06
	GOTERM_BP_DIRECT	cell adhesion	RT		29	7.8	2.5e-08	1.8e-05
	GOTERM_BP_DIRECT	endodermal cell differentiation	RT		8	2.1	4e-07	0.00022
	GOTERM_BP_DIRECT	response to hypoxia	RT		16	4.3	6.1e-07	0.00027
	GOTERM_BP_DIRECT	vasculogenesis	RT		10	2.7	7e-07	0.00025
	GOTERM_BP_DIRECT	response to wounding	RT		10	2.7	2e-06	0.00061
	GOTERM_BP_DIRECT	angiogenesis	RT		16	4.3	1.5e-05	0.0041
	GOTERM_BP_DIRECT	osteoblast differentiation	RT		11	2.9	2e-05	0.0048
	GOTERM_BP_DIRECT	negative regulation of transcription from RNA polymerase II promoter	RT		31	8.3	2.2e-05	0.0048
	GOTERM_BP_DIRECT	positive regulation of cell migration	RT		14	3.8	3.4e-05	0.0066
	GOTERM_BP_DIRECT	skeletal system development	RT		12	3.2	4.2e-05	0.0077
	GOTERM_BP_DIRECT	blood vessel development	RT		7	1.9	5.9e-05	0.0098
	GOTERM_BP_DIRECT	extracellular matrix disassembly	RT		9	2.4	7.1e-05	0.011
	GOTERM_BP_DIRECT	positive regulation of gene expression	RT		16	4.3	9.7e-05	0.014
	GOTERM_BP_DIRECT	positive regulation of cell proliferation	RT		22	5.9	0.00014	0.018
	GOTERM_BP_DIRECT	glycosaminoglycan metabolic process	RT		6	1.6	0.00016	0.02
	GOTERM_BP_DIRECT	brain development	RT		13	3.5	0.0002	0.023
	GOTERM_BP_DIRECT	cellular response to transforming growth factor beta stimulus	RT		7	1.9	0.00025	0.028
	GOTERM_BP_DIRECT	response to estradiol	RT		9	2.4	0.00025	0.027
	GOTERM_BP_DIRECT	Notch signaling pathway	RT		10	2.7	0.00026	0.026
	GOTERM_BP_DIRECT	protein kinase B signaling	RT		6	1.6	0.0003	0.03
	GOTERM_BP_DIRECT	cell migration	RT		12	3.2	0.00032	0.03
	GOTERM_BP_DIRECT	positive regulation of transcription from RNA polymerase II promoter	RT		34	9.1	0.00051	0.045
	GOTERM_BP_DIRECT	positive regulation of transcription, DNA-templated	RT		22	5.9	0.00052	0.044
	GOTERM_BP_DIRECT	single organismal cell-cell adhesion	RT		9	2.4	0.00052	0.042
	GOTERM_BP_DIRECT	positive regulation of osteoblast differentiation	RT		7	1.9	0.00076	0.06
	GOTERM_BP_DIRECT	nervous system development	RT		15	4	0.00083	0.062
	GOTERM_BP_DIRECT	negative regulation of transcription, DNA-templated	RT		21	5.6	0.00087	0.063
	GOTERM_BP_DIRECT	negative regulation of epithelial cell differentiation	RT		4	1.1	0.00089	0.062
	GOTERM_BP_DIRECT	negative regulation of angiogenesis	RT		7	1.9	0.00091	0.062
	GOTERM_BP_DIRECT	dermatan sulfate biosynthetic process	RT		4	1.1	0.0012	0.076
	GOTERM_BP_DIRECT	response to glucocorticoid	RT		7	1.9	0.0012	0.074
	GOTERM_BP_DIRECT	neural crest cell migration	RT		6	1.6	0.0013	0.08
	GOTERM_BP_DIRECT	positive regulation of ERK1 and ERK2 cascade	RT		11	2.9	0.0014	0.084
	GOTERM_BP_DIRECT	response to drug	RT		15	4	0.0014	0.083
	GOTERM_BP_DIRECT	response to glucose	RT		7	1.9	0.0015	0.083
	GOTERM_BP_DIRECT	positive regulation of peptidase activity	RT		4	1.1	0.0015	0.082
	GOTERM_BP_DIRECT	cellular calcium ion homeostasis	RT		8	2.1	0.0015	0.083
	GOTERM_BP_DIRECT	positive regulation of cell division	RT		6	1.6	0.0016	0.083
	GOTERM_BP_DIRECT	protein heterotrimerization	RT		4	1.1	0.0019	0.095
	GOTERM_BP_DIRECT	chondroitin sulfate catabolic process	RT		4	1.1	0.0019	0.095
	GOTERM_BP_DIRECT	forebrain radial glial cell differentiation	RT		3	0.8	0.0019	0.095
	GOTERM_BP_DIRECT	spinal cord development	RT		5	1.3	0.002	0.098
	GOTERM_BP_DIRECT	positive regulation of BMP signaling pathway	RT		5	1.3	0.0023	0.11
	GOTERM_BP_DIRECT	platelet degranulation	RT		8	2.1	0.0028	0.13
	GOTERM_BP_DIRECT	regulation of smooth muscle contraction	RT		4	1.1	0.0028	0.12
	GOTERM_BP_DIRECT	negative regulation of neuron apoptotic process	RT		9	2.4	0.0029	0.13
	GOTERM_BP_DIRECT	cellular response to epidermal growth factor stimulus	RT		5	1.3	0.0029	0.12
	GOTERM_BP_DIRECT	positive regulation of epithelial to mesenchymal transition	RT		5	1.3	0.0029	0.12
	GOTERM_BP_DIRECT	negative regulation of canonical Wnt signaling pathway	RT		10	2.7	0.0031	0.13
	GOTERM_BP_DIRECT	mesenchyme migration	RT		3	0.8	0.0032	0.13
	GOTERM_BP_DIRECT	dentate gyrus development	RT		4	1.1	0.0034	0.13
	GOTERM_BP_DIRECT	positive regulation of MAPK cascade	RT		7	1.9	0.0036	0.14
	GOTERM_BP_DIRECT	cellular response to tumor necrosis factor	RT		8	2.1	0.004	0.15
	GOTERM_BP_DIRECT	cell maturation	RT		5	1.3	0.004	0.15
	GOTERM_BP_DIRECT	negative regulation of protein kinase B signaling	RT		5	1.3	0.0044	0.16
	GOTERM_BP_DIRECT	positive regulation of epithelial cell proliferation	RT		6	1.6	0.0047	0.17
	GOTERM_BP_DIRECT	collagen biosynthetic process	RT		3	0.8	0.0047	0.17
	GOTERM_BP_DIRECT	vascular smooth muscle cell development	RT		3	0.8	0.0047	0.17
	GOTERM_BP_DIRECT	adenohypophysis development	RT		3	0.8	0.0047	0.17
	GOTERM_BP_DIRECT	positive regulation of cell-substrate adhesion	RT		5	1.3	0.0049	0.17
	GOTERM_BP_DIRECT	collagen fibril organization	RT		5	1.3	0.0054	0.18
	GOTERM_BP_DIRECT	response to progesterone	RT		5	1.3	0.0054	0.18
	GOTERM_BP_DIRECT	negative regulation of cell proliferation	RT		16	4.3	0.0062	0.2
	GOTERM_BP_DIRECT	regulation of sodium ion transport	RT		4	1.1	0.0062	0.2
	GOTERM_BP_DIRECT	mammary gland development	RT		4	1.1	0.0062	0.2
	GOTERM_BP_DIRECT	negative regulation of glial cell proliferation	RT		3	0.8	0.0065	0.21
	GOTERM_BP_DIRECT	chorio-allantoic fusion	RT		3	0.8	0.0065	0.21
	GOTERM_BP_DIRECT	very-low-density lipoprotein particle remodeling	RT		3	0.8	0.0065	0.21
	GOTERM_BP_DIRECT	regulation of blood pressure	RT		6	1.6	0.0066	0.2
	GOTERM_BP_DIRECT	cell chemotaxis	RT		6	1.6	0.0066	0.2
	GOTERM_BP_DIRECT	oligodendrocyte development	RT		4	1.1	0.0081	0.24
	GOTERM_BP_DIRECT	nuclear-transcribed mRNA catabolic process, deadenylation-dependent decay	RT		3	0.8	0.0086	0.25
	GOTERM_BP_DIRECT	stem cell proliferation	RT		3	0.8	0.0086	0.25
	GOTERM_BP_DIRECT	neurotransmitter uptake	RT		3	0.8	0.0086	0.25
	GOTERM_BP_DIRECT	ERK1 and ERK2 cascade	RT		4	1.1	0.0091	0.26
	GOTERM_BP_DIRECT	outflow tract morphogenesis	RT		5	1.3	0.0097	0.27
	GOTERM_BP_DIRECT	chondroitin sulfate biosynthetic process	RT		4	1.1	0.01	0.28
	GOTERM_BP_DIRECT	cellular response to amino acid stimulus	RT		5	1.3	0.01	0.28
	GOTERM_BP_DIRECT	negative regulation of stem cell differentiation	RT		3	0.8	0.011	0.29
	GOTERM_BP_DIRECT	endochondral ossification	RT		4	1.1	0.011	0.3
	GOTERM_BP_DIRECT	positive regulation of Rho protein signal transduction	RT		4	1.1	0.011	0.3
	GOTERM_BP_DIRECT	lung development	RT		6	1.6	0.013	0.32
	GOTERM_BP_DIRECT	negative regulation of gene expression	RT		8	2.1	0.013	0.32
	GOTERM_BP_DIRECT	positive regulation of vasculogenesis	RT		3	0.8	0.014	0.33
	GOTERM_BP_DIRECT	positive regulation of vascular permeability	RT		3	0.8	0.014	0.33
	GOTERM_BP_DIRECT	response to hydrogen peroxide	RT		5	1.3	0.014	0.33
	GOTERM_BP_DIRECT	positive regulation of cytosolic calcium ion concentration involved in phospholipase C-activating G-protein coupled signaling pathway	RT		4	1.1	0.014	0.33
	GOTERM_BP_DIRECT	negative regulation of inflammatory response	RT		6	1.6	0.015	0.34
	GOTERM_BP_DIRECT	ossification	RT		6	1.6	0.015	0.35
	GOTERM_BP_DIRECT	positive regulation of catalytic activity	RT		6	1.6	0.016	0.36
	GOTERM_BP_DIRECT	positive regulation of G-protein coupled receptor protein signaling pathway	RT		3	0.8	0.016	0.36
	GOTERM_BP_DIRECT	negative regulation of oligodendrocyte differentiation	RT		3	0.8	0.016	0.36
	GOTERM_BP_DIRECT	cellular response to peptide	RT		3	0.8	0.016	0.36
	GOTERM_BP_DIRECT	regulation of apoptotic process	RT		10	2.7	0.016	0.36
	GOTERM_BP_DIRECT	face morphogenesis	RT		4	1.1	0.017	0.36
	GOTERM_BP_DIRECT	cellular response to fibroblast growth factor stimulus	RT		4	1.1	0.017	0.36
	GOTERM_BP_DIRECT	neural tube development	RT		4	1.1	0.017	0.36
	GOTERM_BP_DIRECT	canonical Wnt signaling pathway	RT		6	1.6	0.018	0.37
	GOTERM_BP_DIRECT	positive regulation of protein kinase B signaling	RT		6	1.6	0.019	0.39
	GOTERM_BP_DIRECT	regulation of cardiac conduction	RT		5	1.3	0.019	0.39
	GOTERM_BP_DIRECT	negative regulation of neuron differentiation	RT		5	1.3	0.019	0.39
	GOTERM_BP_DIRECT	negative regulation of epithelial cell proliferation	RT		5	1.3	0.019	0.39
	GOTERM_BP_DIRECT	positive regulation of cell-cell adhesion	RT		3	0.8	0.019	0.39
	GOTERM_BP_DIRECT	3'-UTR-mediated mRNA destabilization	RT		3	0.8	0.019	0.39
	GOTERM_BP_DIRECT	cell junction assembly	RT		3	0.8	0.019	0.39
	GOTERM_BP_DIRECT	regulation of epithelial cell proliferation	RT		3	0.8	0.019	0.39
	GOTERM_BP_DIRECT	in utero embryonic development	RT		9	2.4	0.022	0.42
	GOTERM_BP_DIRECT	Wnt signaling pathway	RT		9	2.4	0.022	0.42
	GOTERM_BP_DIRECT	semaphorin-plexin signaling pathway	RT		4	1.1	0.022	0.42
	GOTERM_BP_DIRECT	response to mechanical stimulus	RT		5	1.3	0.022	0.43
	GOTERM_BP_DIRECT	cell differentiation	RT		16	4.3	0.023	0.43
	GOTERM_BP_DIRECT	leukocyte migration	RT		7	1.9	0.024	0.44
	GOTERM_BP_DIRECT	cell-matrix adhesion	RT		6	1.6	0.024	0.44
	GOTERM_BP_DIRECT	heart looping	RT		5	1.3	0.025	0.45
	GOTERM_BP_DIRECT	positive regulation of nuclear-transcribed mRNA catabolic process, deadenylation-dependent decay	RT		3	0.8	0.026	0.46
	GOTERM_BP_DIRECT	positive regulation of endothelial cell apoptotic process	RT		3	0.8	0.026	0.46
	GOTERM_BP_DIRECT	organ morphogenesis	RT		6	1.6	0.026	0.46
	GOTERM_BP_DIRECT	transcription from RNA polymerase II promoter	RT		17	4.6	0.027	0.46
	GOTERM_BP_DIRECT	response to nicotine	RT		4	1.1	0.03	0.49
	GOTERM_BP_DIRECT	positive regulation of potassium ion transmembrane transport	RT		3	0.8	0.03	0.49
	GOTERM_BP_DIRECT	high-density lipoprotein particle remodeling	RT		3	0.8	0.03	0.49
	GOTERM_BP_DIRECT	somatic stem cell population maintenance	RT		5	1.3	0.031	0.5
	GOTERM_BP_DIRECT	lipoprotein metabolic process	RT		4	1.1	0.032	0.5
	GOTERM_BP_DIRECT	positive regulation of protein import into nucleus	RT		3	0.8	0.034	0.52
	GOTERM_BP_DIRECT	positive regulation of neural precursor cell proliferation	RT		3	0.8	0.034	0.52
	GOTERM_BP_DIRECT	negative regulation of JAK-STAT cascade	RT		4	1.1	0.036	0.54
	GOTERM_BP_DIRECT	cell proliferation	RT		13	3.5	0.036	0.54
	GOTERM_BP_DIRECT	regulation of keratinocyte apoptotic process	RT		2	0.5	0.036	0.54
	GOTERM_BP_DIRECT	nuclear-transcribed mRNA catabolic process, deadenylation-independent decay	RT		2	0.5	0.036	0.54
	GOTERM_BP_DIRECT	positive regulation of glial cell-derived neurotrophic factor secretion	RT		2	0.5	0.036	0.54
	GOTERM_BP_DIRECT	negative regulation of hydrogen peroxide catabolic process	RT		2	0.5	0.036	0.54
	GOTERM_BP_DIRECT	negative regulation of Notch signaling pathway involved in somitogenesis	RT		2	0.5	0.036	0.54
	GOTERM_BP_DIRECT	negative regulation of forebrain neuron differentiation	RT		2	0.5	0.036	0.54
	GOTERM_BP_DIRECT	developmental growth involved in morphogenesis	RT		2	0.5	0.036	0.54
	GOTERM_BP_DIRECT	positive regulation of intracellular mRNA localization	RT		2	0.5	0.036	0.54
	GOTERM_BP_DIRECT	smoothened signaling pathway	RT		5	1.3	0.037	0.54
	GOTERM_BP_DIRECT	lymph node development	RT		3	0.8	0.038	0.54
	GOTERM_BP_DIRECT	response to light stimulus	RT		3	0.8	0.038	0.54
	GOTERM_BP_DIRECT	response to hyperoxia	RT		3	0.8	0.038	0.54
	GOTERM_BP_DIRECT	positive regulation of insulin secretion	RT		4	1.1	0.038	0.55
	GOTERM_BP_DIRECT	translational initiation	RT		7	1.9	0.04	0.56
	GOTERM_BP_DIRECT	negative regulation of apoptotic process	RT		15	4	0.04	0.56
	GOTERM_BP_DIRECT	cellular response to mechanical stimulus	RT		5	1.3	0.041	0.56
	GOTERM_BP_DIRECT	negative regulation of fat cell differentiation	RT		4	1.1	0.041	0.56
	GOTERM_BP_DIRECT	receptor internalization	RT		4	1.1	0.043	0.58
	GOTERM_BP_DIRECT	chromatin organization	RT		4	1.1	0.043	0.58
	GOTERM_BP_DIRECT	beta-catenin-TCF complex assembly	RT		4	1.1	0.043	0.58
	GOTERM_BP_DIRECT	muscle contraction	RT		6	1.6	0.046	0.6
	GOTERM_BP_DIRECT	negative regulation of growth	RT		3	0.8	0.046	0.59
	GOTERM_BP_DIRECT	positive regulation of branching involved in ureteric bud morphogenesis	RT		3	0.8	0.046	0.59
	GOTERM_BP_DIRECT	cardiac muscle contraction	RT		4	1.1	0.048	0.61
	GOTERM_BP_DIRECT	heart development	RT		8	2.1	0.051	0.62
	GOTERM_BP_DIRECT	regulation of transforming growth factor beta receptor signaling pathway	RT		3	0.8	0.051	0.62
	GOTERM_BP_DIRECT	cellular response to peptide hormone stimulus	RT		3	0.8	0.051	0.62
	GOTERM_BP_DIRECT	cellular response to glucocorticoid stimulus	RT		3	0.8	0.051	0.62
	GOTERM_BP_DIRECT	response to oxidative stress	RT		6	1.6	0.051	0.62
	GOTERM_BP_DIRECT	mammary placode formation	RT		2	0.5	0.054	0.63
	GOTERM_BP_DIRECT	auditory behavior	RT		2	0.5	0.054	0.63
	GOTERM_BP_DIRECT	positive regulation of lipase activity	RT		2	0.5	0.054	0.63
	GOTERM_BP_DIRECT	tendon development	RT		2	0.5	0.054	0.63
	GOTERM_BP_DIRECT	comma-shaped body morphogenesis	RT		2	0.5	0.054	0.63
	GOTERM_BP_DIRECT	mesendoderm development	RT		2	0.5	0.054	0.63
	GOTERM_BP_DIRECT	negative regulation of pro-B cell differentiation	RT		2	0.5	0.054	0.63
	GOTERM_BP_DIRECT	prostate gland stromal morphogenesis	RT		2	0.5	0.054	0.63
	GOTERM_BP_DIRECT	auditory receptor cell fate determination	RT		2	0.5	0.054	0.63
	GOTERM_BP_DIRECT	glial cell fate commitment	RT		2	0.5	0.054	0.63
	GOTERM_BP_DIRECT	cellular response to cycloheximide	RT		2	0.5	0.054	0.63
	GOTERM_BP_DIRECT	metanephric nephron tubule morphogenesis	RT		2	0.5	0.054	0.63
	GOTERM_BP_DIRECT	retinal rod cell differentiation	RT		2	0.5	0.054	0.63
	GOTERM_BP_DIRECT	organ regeneration	RT		4	1.1	0.054	0.63
	GOTERM_BP_DIRECT	pancreas development	RT		3	0.8	0.055	0.64
	GOTERM_BP_DIRECT	artery morphogenesis	RT		3	0.8	0.055	0.64
	GOTERM_BP_DIRECT	neuronal stem cell population maintenance	RT		3	0.8	0.055	0.64
	GOTERM_BP_DIRECT	cellular protein metabolic process	RT		6	1.6	0.065	0.7
	GOTERM_BP_DIRECT	cellular senescence	RT		3	0.8	0.065	0.7
	GOTERM_BP_DIRECT	osteoclast differentiation	RT		3	0.8	0.065	0.7
	GOTERM_BP_DIRECT	negative regulation of myoblast differentiation	RT		3	0.8	0.065	0.7
	GOTERM_BP_DIRECT	cellular response to vascular endothelial growth factor stimulus	RT		3	0.8	0.065	0.7
	GOTERM_BP_DIRECT	response to toxic substance	RT		5	1.3	0.07	0.72
	GOTERM_BP_DIRECT	cell motility	RT		3	0.8	0.07	0.72
	GOTERM_BP_DIRECT	respiratory tube development	RT		2	0.5	0.071	0.72
	GOTERM_BP_DIRECT	positive regulation of necrotic cell death	RT		2	0.5	0.071	0.72
	GOTERM_BP_DIRECT	negative regulation of mitotic cell cycle phase transition	RT		2	0.5	0.071	0.72
	GOTERM_BP_DIRECT	glomerular mesangial cell development	RT		2	0.5	0.071	0.72
	GOTERM_BP_DIRECT	positive regulation of odontogenesis	RT		2	0.5	0.071	0.72
	GOTERM_BP_DIRECT	positive regulation of cell adhesion molecule production	RT		2	0.5	0.071	0.72
	GOTERM_BP_DIRECT	negative regulation of extracellular matrix disassembly	RT		2	0.5	0.071	0.72
	GOTERM_BP_DIRECT	specification of loop of Henle identity	RT		2	0.5	0.071	0.72
	GOTERM_BP_DIRECT	citrate transport	RT		2	0.5	0.071	0.72
	GOTERM_BP_DIRECT	anatomical structure regression	RT		2	0.5	0.071	0.72
	GOTERM_BP_DIRECT	S-shaped body morphogenesis	RT		2	0.5	0.071	0.72
	GOTERM_BP_DIRECT	positive regulation of extracellular matrix assembly	RT		2	0.5	0.071	0.72
	GOTERM_BP_DIRECT	axon guidance	RT		7	1.9	0.071	0.72
	GOTERM_BP_DIRECT	chemotaxis	RT		6	1.6	0.073	0.72
	GOTERM_BP_DIRECT	positive regulation of fibroblast proliferation	RT		4	1.1	0.075	0.73
	GOTERM_BP_DIRECT	phospholipid metabolic process	RT		4	1.1	0.075	0.73
	GOTERM_BP_DIRECT	ventricular cardiac muscle tissue morphogenesis	RT		3	0.8	0.075	0.73
	GOTERM_BP_DIRECT	triglyceride catabolic process	RT		3	0.8	0.075	0.73
	GOTERM_BP_DIRECT	female pregnancy	RT		5	1.3	0.08	0.75
	GOTERM_BP_DIRECT	regulation of sensory perception of pain	RT		3	0.8	0.081	0.75
	GOTERM_BP_DIRECT	positive regulation of mesenchymal cell proliferation	RT		3	0.8	0.081	0.75
	GOTERM_BP_DIRECT	negative regulation of axon extension involved in axon guidance	RT		3	0.8	0.081	0.75
	GOTERM_BP_DIRECT	positive regulation of extrinsic apoptotic signaling pathway	RT		3	0.8	0.081	0.75
	GOTERM_BP_DIRECT	aging	RT		7	1.9	0.082	0.75
	GOTERM_BP_DIRECT	positive regulation of protein phosphorylation	RT		6	1.6	0.083	0.75
	GOTERM_BP_DIRECT	cellular response to hydrogen peroxide	RT		4	1.1	0.086	0.76
	GOTERM_BP_DIRECT	response to axon injury	RT		3	0.8	0.086	0.76
	GOTERM_BP_DIRECT	regulation of striated muscle tissue development	RT		2	0.5	0.088	0.77
	GOTERM_BP_DIRECT	gamma-aminobutyric acid transport	RT		2	0.5	0.088	0.77
	GOTERM_BP_DIRECT	caveolin-mediated endocytosis	RT		2	0.5	0.088	0.77
	GOTERM_BP_DIRECT	positive regulation of glycogen (starch) synthase activity	RT		2	0.5	0.088	0.77
	GOTERM_BP_DIRECT	adenylate cyclase-inhibiting dopamine receptor signaling pathway	RT		2	0.5	0.088	0.77
	GOTERM_BP_DIRECT	positive regulation of integrin-mediated signaling pathway	RT		2	0.5	0.088	0.77
	GOTERM_BP_DIRECT	regulation of synapse structural plasticity	RT		2	0.5	0.088	0.77
	GOTERM_BP_DIRECT	negative regulation of lipid biosynthetic process	RT		2	0.5	0.088	0.77
	GOTERM_BP_DIRECT	negative regulation of striated muscle tissue development	RT		2	0.5	0.088	0.77
	GOTERM_BP_DIRECT	negative regulation of ERK1 and ERK2 cascade	RT		4	1.1	0.089	0.77
	GOTERM_BP_DIRECT	patterning of blood vessels	RT		3	0.8	0.092	0.78
	GOTERM_BP_DIRECT	negative regulation of DNA binding	RT		3	0.8	0.092	0.78
	GOTERM_BP_DIRECT	potassium ion import	RT		3	0.8	0.092	0.78
	GOTERM_BP_DIRECT	translation	RT		9	2.4	0.092	0.78
	GOTERM_BP_DIRECT	cellular response to organic cyclic compound	RT		4	1.1	0.093	0.78
	GOTERM_BP_DIRECT	SRP-dependent cotranslational protein targeting to membrane	RT		5	1.3	0.093	0.77
	GOTERM_BP_DIRECT	cell-cell signaling	RT		9	2.4	0.094	0.78
	GOTERM_BP_DIRECT	neuron differentiation	RT		5	1.3	0.096	0.78
	GOTERM_BP_DIRECT	positive regulation of smooth muscle cell proliferation	RT		4	1.1	0.096	0.78
	GOTERM_BP_DIRECT	negative regulation of smooth muscle cell proliferation	RT		3	0.8	0.097	0.78
	GOTERM_BP_DIRECT	ventricular septum morphogenesis	RT		3	0.8	0.097	0.78
	GOTERM_BP_DIRECT	negative regulation of Notch signaling pathway	RT		3	0.8	0.097	0.78
	GOTERM_BP_DIRECT	positive regulation of vasodilation	RT		3	0.8	0.097	0.78
	GOTERM_BP_DIRECT	positive regulation of cell death	RT		3	0.8	0.097	0.78
	GOTERM_BP_DIRECT	retinoid metabolic process	RT		4	1.1	0.1	0.79
