# Supplementary material for: Identification of the Molecular Events Involved in the Development of Prefrontal Cortex Through the Analysis of RNA-Seq Data From BrainSpan
Source: ASN Neuro. 2019 Jun 18;11:1759091419854627. doi: 10.1177/1759091419854627 (PMC6582306; doi:10.1177/1759091419854627)
Supplement: Supplemental Material6 - Supplemental material for Identification of the Molecular Events Involved in the Development of Prefrontal Cortex Through the Analysis of RNA-Seq Data From BrainSpan [file Supplemental_Material6.zip › AMY/7/AMY-DEG-7.csv]

id	name	gene-id	gene-symbol	gene-name	entrez-id	chromosome	start-position	end-position	p	fold-change
1093090	ENSG00000129824	6159	RPS4Y1	ribosomal protein S4, Y-linked 1	6192	Y	n/a	n/a	n/a	50.425
279794150	ENSG00000225972	0	MTND1P23	MT-ND1 pseudogene 23	0	1	n/a	n/a	n/a	40.245
279928483	ENSG00000237973	0	RP5-857K21.6	RP5-857K21.6	0	1	n/a	n/a	n/a	22.679
280017626	ENSG00000249780	0	RP11-352E6.2	RP11-352E6.2	0	4	n/a	n/a	n/a	17.705
280002750	ENSG00000248527	0	RP5-857K21.10	RP5-857K21.10	0	1	n/a	n/a	n/a	17.168
280093438	ENSG00000256148	0	RP11-809N8.5	RP11-809N8.5	0	11	n/a	n/a	n/a	16.586
279996116	ENSG00000247627	0	MTND4P12	MT-ND4 pseudogene 12	0	5	n/a	n/a	n/a	11.645
279720817	ENSG00000213318	0	RP11-331F4.1	RP11-331F4.1	0	16	n/a	n/a	n/a	11.038
280033595	ENSG00000251037	0	AC006157.2	AC006157.2	0	Y	n/a	n/a	n/a	10.636
279750101	ENSG00000219951	0	RP11-378G13.2	RP11-378G13.2	0	6	n/a	n/a	n/a	9.988
1104784	ENSG00000198868	0	MIR4461	microRNA 4461	0	5	n/a	n/a	n/a	8.358
280119417	ENSG00000258663	0	RP11-123M6.2	RP11-123M6.2	0	14	n/a	n/a	n/a	8.285
1104438	ENSG00000197921	123048	HES5	hairy and enhancer of split 5 (Drosophila)	388585	1	n/a	n/a	n/a	8.086
1104320	ENSG00000197575	0	RPS17P2	ribosomal protein S17 pseudogene 2	0	5	n/a	n/a	n/a	7.957
1087866	ENSG00000067048	8584	DDX3Y	DEAD (Asp-Glu-Ala-Asp) box polypeptide 3, Y-linked	8653	Y	n/a	n/a	n/a	6.939
280042389	ENSG00000251705	0	RN5-8S6	RNA, 5.8S ribosomal 6	0	Y	n/a	n/a	n/a	5.799
1090487	ENSG00000108821	1268	COL1A1	collagen, type I, alpha 1	1277	17	n/a	n/a	n/a	5.440
1099351	ENSG00000168542	1272	COL3A1	collagen, type III, alpha 1	1281	2	n/a	n/a	n/a	4.954
1098510	ENSG00000165246	22585	NLGN4Y	neuroligin 4, Y-linked	22829	Y	n/a	n/a	n/a	4.944
1087685	ENSG00000060303	0	RPS17P5	ribosomal protein S17 pseudogene 5	0	6	n/a	n/a	n/a	4.860
280009794	ENSG00000249119	0	MTND6P4	MT-ND6 pseudogene 4	0	5	n/a	n/a	n/a	4.826
1093662	ENSG00000133392	4603	MYH11	myosin, heavy chain 11, smooth muscle	4629	16	n/a	n/a	n/a	4.607
279797638	ENSG00000226278	0	PSPHP1	phosphoserine phosphatase pseudogene 1	0	7	n/a	n/a	n/a	4.447
1096058	ENSG00000148737	6894	TCF7L2	transcription factor 7-like 2 (T-cell specific, HMG-box)	6934	10	n/a	n/a	n/a	4.377
1103307	ENSG00000187498	1273	COL4A1	collagen, type IV, alpha 1	1282	13	n/a	n/a	n/a	4.254
279648293	ENSG00000198744	0	RP5-857K21.11	RP5-857K21.11	0	1	n/a	n/a	n/a	4.234
1087186	ENSG00000012817	8231	KDM5D	lysine (K)-specific demethylase 5D	8284	Y	n/a	n/a	n/a	4.224
1100964	ENSG00000176076	23384	KCNE1L	KCNE1-like	23630	X	n/a	n/a	n/a	4.195
1095295	ENSG00000143333	5972	RGS16	regulator of G-protein signaling 16	6004	1	n/a	n/a	n/a	4.153
279951718	ENSG00000240801	0	AC132217.4	AC132217.4	0	11	n/a	n/a	n/a	4.126
1101476	ENSG00000178878	57277	APOLD1	apolipoprotein L domain containing 1	81575	12	n/a	n/a	n/a	4.062
1090339	ENSG00000107796	56	ACTA2	actin, alpha 2, smooth muscle, aorta	59	10	n/a	n/a	n/a	4.004
280045392	ENSG00000252139	0	SCARNA18	small Cajal body-specific RNA 18	0	18	n/a	n/a	n/a	3.999
279658631	ENSG00000199753	1013107	SNORD104	small nucleolar RNA, C/D box 104	692227	17	n/a	n/a	n/a	3.940
1104691	ENSG00000198692	8963	EIF1AY	eukaryotic translation initiation factor 1A, Y-linked	9086	Y	n/a	n/a	n/a	3.935
1093884	ENSG00000134871	1275	COL4A2	collagen, type IV, alpha 2	1284	13	n/a	n/a	n/a	3.932
279882690	ENSG00000233864	41192	TTTY15	testis-specific transcript, Y-linked 15 (non-protein coding)	64595	Y	n/a	n/a	n/a	3.892
280137550	ENSG00000259716	0	RP5-977B1.11	RP5-977B1.11	0	20	n/a	n/a	n/a	3.879
1098369	ENSG00000164692	1269	COL1A2	collagen, type I, alpha 2	1278	7	n/a	n/a	n/a	3.863
1099013	ENSG00000167244	3461	IGF2	insulin-like growth factor 2 (somatomedin A)	3481	11	n/a	n/a	n/a	3.849
279660990	ENSG00000200434	0	RN5-8S2	RNA, 5.8S ribosomal 2	0	16	n/a	n/a	n/a	3.822
1096537	ENSG00000152977	7502	ZIC1	Zic family member 1	7545	3	n/a	n/a	n/a	3.717
280116447	ENSG00000258486	5997	RN7SL1	RNA, 7SL, cytoplasmic 1	6029	14	n/a	n/a	n/a	3.697
279500265	ENSG00000180139	1016113	RP11-399O19.5	RP11-399O19.5	100132116	10	n/a	n/a	n/a	3.641
280097368	ENSG00000256618	1023939	MTRNR2L1	MT-RNR2-like 1	100462977	17	n/a	n/a	n/a	3.619
1100191	ENSG00000172137	790	CALB2	calbindin 2	794	16	n/a	n/a	n/a	3.613
1091176	ENSG00000114374	8234	USP9Y	ubiquitin specific peptidase 9, Y-linked	8287	Y	n/a	n/a	n/a	3.561
1106103	ENSG00000214548	34673	MEG3	maternally expressed 3 (non-protein coding)	55384	14	n/a	n/a	n/a	3.537
1095131	ENSG00000142156	1282	COL6A1	collagen, type VI, alpha 1	1291	21	n/a	n/a	n/a	3.514
279870826	ENSG00000232814	157129784	COL4A2-AS1	COL4A2 antisense RNA 1 (non-protein coding)	100874203	13	n/a	n/a	n/a	3.480
1091545	ENSG00000116962	4780	NID1	nidogen 1	4811	1	n/a	n/a	n/a	3.478
279831793	ENSG00000229344	0	RP5-857K21.7	RP5-857K21.7	0	1	n/a	n/a	n/a	3.471
1105100	ENSG00000204347	122962	BTBD17	BTB (POZ) domain containing 17	388419	17	n/a	n/a	n/a	3.460
279761862	ENSG00000223010	0	MIR1914	microRNA 1914	0	20	n/a	n/a	n/a	3.448
279666457	ENSG00000202042	0	SNORD49B	small nucleolar RNA, C/D box 49B	0	17	n/a	n/a	n/a	3.389
279752975	ENSG00000221288	1023337	MIR663B	microRNA 663b	100313824	2	n/a	n/a	n/a	3.363
280049263	ENSG00000252701	0	SNORD112	Small nucleolar RNA SNORD112	0	14	n/a	n/a	n/a	3.348
280078548	ENSG00000254969	0	RP11-939C17.2	RP11-939C17.2	0	11	n/a	n/a	n/a	3.295
1100726	ENSG00000174807	36402	CD248	CD248 molecule, endosialin	57124	11	n/a	n/a	n/a	3.295
1087535	ENSG00000049540	1991	ELN	elastin	2006	7	n/a	n/a	n/a	3.273
1103465	ENSG00000188064	7434	WNT7B	wingless-type MMTV integration site family, member 7B	7477	22	n/a	n/a	n/a	3.269
1089385	ENSG00000101335	10251	MYL9	myosin, light chain 9, regulatory	10398	20	n/a	n/a	n/a	3.258
279754515	ENSG00000221539	182109	SNORD99	small nucleolar RNA, C/D box 99	692212	1	n/a	n/a	n/a	3.255
1094916	ENSG00000140545	4215	MFGE8	milk fat globule-EGF factor 8 protein	4240	15	n/a	n/a	n/a	3.244
1093453	ENSG00000132164	6502	SLC6A11	solute carrier family 6 (neurotransmitter transporter, GABA), member 11	6538	3	n/a	n/a	n/a	3.219
1105448	ENSG00000205336	9156	GPR56	G protein-coupled receptor 56	9289	16	n/a	n/a	n/a	3.194
279515532	ENSG00000182351	0	AP000358.3	AP000358.3	0	22	n/a	n/a	n/a	3.190
279717668	ENSG00000212694	109578	AC084018.1	AC084018.1	338799	12	n/a	n/a	n/a	3.188
1093101	ENSG00000129965	169900	INS-IGF2	INS-IGF2 readthrough	723961	11	n/a	n/a	n/a	3.184
1089624	ENSG00000102996	4298	MMP15	matrix metallopeptidase 15 (membrane-inserted)	4324	16	n/a	n/a	n/a	3.166
279940860	ENSG00000239530	0	AC114498.1	AC114498.1	0	1	n/a	n/a	n/a	3.163
279802091	ENSG00000226686	0	AC012309.5	AC012309.5	0	19	n/a	n/a	n/a	3.139
1096164	ENSG00000149591	6836	TAGLN	transgelin	6876	11	n/a	n/a	n/a	3.122
1092849	ENSG00000127588	31244	GNG13	guanine nucleotide binding protein (G protein), gamma 13	51764	16	n/a	n/a	n/a	3.120
1088606	ENSG00000087245	4287	MMP2	matrix metallopeptidase 2 (gelatinase A, 72kDa gelatinase, 72kDa type IV collagenase)	4313	16	n/a	n/a	n/a	3.114
279957244	ENSG00000241482	0	AC064836.1	AC064836.1	0	2	n/a	n/a	n/a	3.069
279710443	ENSG00000207985	1013246	MIR663	microRNA 663	724033	20	n/a	n/a	n/a	3.065
1090973	ENSG00000112559	4163	MDFI	MyoD family inhibitor	4188	6	n/a	n/a	n/a	3.044
1106070	ENSG00000214401	159020	AC217773.1	AC217773.1	644246	17	n/a	n/a	n/a	3.008
279937983	ENSG00000239195	181195	SNORD5	small nucleolar RNA, C/D box 5	692072	11	n/a	n/a	n/a	2.980
279662474	ENSG00000200879	0	SNORD14E	small nucleolar RNA, C/D box 14E	0	11	n/a	n/a	n/a	2.977
279790000	ENSG00000225630	0	MTND2P28	MT-ND2 pseudogene 28	0	1	n/a	n/a	n/a	2.971
1106481	ENSG00000219607	169334	PPP1R3G	protein phosphatase 1, regulatory subunit 3G	648791	6	n/a	n/a	n/a	2.968
279705767	ENSG00000207118	0	SNORD14D	small nucleolar RNA, C/D box 14D	0	11	n/a	n/a	n/a	2.967
1092888	ENSG00000128016	7495	ZFP36	zinc finger protein 36, C3H type, homolog (mouse)	7538	19	n/a	n/a	n/a	2.966
280090532	ENSG00000255823	1023955	MTRNR2L8	MT-RNR2-like 8	100463486	11	n/a	n/a	n/a	2.963
1093551	ENSG00000132692	40470	BCAN	brevican	63827	1	n/a	n/a	n/a	2.960
279659723	ENSG00000200084	0	SNORD68	small nucleolar RNA, C/D box 68	0	16	n/a	n/a	n/a	2.956
1096076	ENSG00000148926	130	ADM	adrenomedullin	133	11	n/a	n/a	n/a	2.951
1092837	ENSG00000127528	10218	KLF2	Kruppel-like factor 2 (lung)	10365	19	n/a	n/a	n/a	2.944
1093364	ENSG00000131471	8570	AOC3	amine oxidase, copper containing 3 (vascular adhesion protein 1)	8639	17	n/a	n/a	n/a	2.939
1087903	ENSG00000068078	2246	FGFR3	fibroblast growth factor receptor 3	2261	4	n/a	n/a	n/a	2.936
1105375	ENSG00000205078	1000887	SYCE1L	synaptonemal complex central element protein 1-like	100130958	16	n/a	n/a	n/a	2.920
1094257	ENSG00000136826	9180	KLF4	Kruppel-like factor 4 (gut)	9314	9	n/a	n/a	n/a	2.906
1096725	ENSG00000154620	8964	TMSB4Y	thymosin beta 4, Y-linked	9087	Y	n/a	n/a	n/a	2.903
1094973	ENSG00000140988	6154	RPS2	ribosomal protein S2	6187	16	n/a	n/a	n/a	2.889
279708735	ENSG00000207636	1013208	MIR631	microRNA 631	693216	15	n/a	n/a	n/a	2.886
280088647	ENSG00000255629	0	RP11-196H14.3	RP11-196H14.3	0	12	n/a	n/a	n/a	2.872
279661956	ENSG00000200729	26516	SNORD79	small nucleolar RNA, C/D box 79	26770	1	n/a	n/a	n/a	2.871
279663146	ENSG00000201098	6052	RNY1	RNA, Ro-associated Y1	6084	7	n/a	n/a	n/a	2.870
279923600	ENSG00000237550	0	RPL9P9	ribosomal protein L9 pseudogene 9	0	15	n/a	n/a	n/a	2.855
1090315	ENSG00000107562	6351	CXCL12	chemokine (C-X-C motif) ligand 12	6387	10	n/a	n/a	n/a	2.835
279953709	ENSG00000241079	0	AC131055.8	AC131055.8	0	17	n/a	n/a	n/a	2.834
1089411	ENSG00000101439	1460	CST3	cystatin C	1471	20	n/a	n/a	n/a	2.832
1088986	ENSG00000099715	57627	PCDH11Y	protocadherin 11 Y-linked	83259	Y	n/a	n/a	n/a	2.831
1106087	ENSG00000214456	133671	PLIN5	perilipin 5	440503	19	n/a	n/a	n/a	2.829
1088672	ENSG00000088882	35545	CPXM1	carboxypeptidase X (M14 family), member 1	56265	20	n/a	n/a	n/a	2.815
279666968	ENSG00000202198	79050	RN7SK	RNA, 7SK small nuclear	125050	6	n/a	n/a	n/a	2.796
279667682	ENSG00000202394	26548	SNORD47	small nucleolar RNA, C/D box 47	26802	1	n/a	n/a	n/a	2.779
1093136	ENSG00000130203	345	APOE	apolipoprotein E	348	19	n/a	n/a	n/a	2.771
1088136	ENSG00000074370	486	ATP2A3	ATPase, Ca++ transporting, ubiquitous	489	17	n/a	n/a	n/a	2.771
1094365	ENSG00000137285	110335	TUBB2B	tubulin, beta 2B class IIb	347733	6	n/a	n/a	n/a	2.767
279933989	ENSG00000238556	0	snoU13	Small nucleolar RNA U13	0	21	n/a	n/a	n/a	2.760
1090105	ENSG00000105894	5732	PTN	pleiotrophin	5764	7	n/a	n/a	n/a	2.760
1099263	ENSG00000168209	33832	DDIT4	DNA-damage-inducible transcript 4	54541	10	n/a	n/a	n/a	2.746
279972957	ENSG00000243209	0	AC010889.1	AC010889.1	0	Y	n/a	n/a	n/a	2.739
279748792	ENSG00000219222	0	RP11-480N24.3	RP11-480N24.3	0	6	n/a	n/a	n/a	2.738
1091117	ENSG00000113721	5127	PDGFRB	platelet-derived growth factor receptor, beta polypeptide	5159	5	n/a	n/a	n/a	2.734
1096984	ENSG00000156966	60243	B3GNT7	UDP-GlcNAc:betaGal beta-1,3-N-acetylglucosaminyltransferase 7	93010	2	n/a	n/a	n/a	2.732
1096111	ENSG00000149257	867	SERPINH1	serpin peptidase inhibitor, clade H (heat shock protein 47), member 1, (collagen binding protein 1)	871	11	n/a	n/a	n/a	2.718
1095134	ENSG00000142173	1283	COL6A2	collagen, type VI, alpha 2	1292	21	n/a	n/a	n/a	2.713
1091169	ENSG00000114315	3260	HES1	hairy and enhancer of split 1, (Drosophila)	3280	3	n/a	n/a	n/a	2.708
280085678	ENSG00000255390	0	RP11-732A19.5	RP11-732A19.5	0	11	n/a	n/a	n/a	2.704
280044069	ENSG00000251948	0	AC092279.1	AC092279.1	0	19	n/a	n/a	n/a	2.693
1092659	ENSG00000125895	34610	C20orf46	chromosome 20 open reading frame 46	55321	20	n/a	n/a	n/a	2.682
1095444	ENSG00000144040	60743	SFXN5	sideroflexin 5	94097	2	n/a	n/a	n/a	2.674
1100951	ENSG00000176014	58816	TUBB6	tubulin, beta 6 class V	84617	18	n/a	n/a	n/a	2.673
1100852	ENSG00000175445	3998	LPL	lipoprotein lipase	4023	8	n/a	n/a	n/a	2.670
1100087	ENSG00000171695	149625	C20orf201	chromosome 20 open reading frame 201	198437	20	n/a	n/a	n/a	2.669
1095191	ENSG00000142627	1956	EPHA2	EPH receptor A2	1969	1	n/a	n/a	n/a	2.654
1097135	ENSG00000158164	10855	TMSB15A	thymosin beta 15a	11013	X	n/a	n/a	n/a	2.654
279751848	ENSG00000221083	0	SNORA77	Small nucleolar RNA SNORA77	0	1	n/a	n/a	n/a	2.653
1097338	ENSG00000159840	7745	ZYX	zyxin	7791	7	n/a	n/a	n/a	2.649
279715962	ENSG00000212232	0	SNORD17	small nucleolar RNA, C/D box 17	0	20	n/a	n/a	n/a	2.645
1088127	ENSG00000074181	4823	NOTCH3	notch 3	4854	19	n/a	n/a	n/a	2.645
280096171	ENSG00000256492	0	AL118508.1	AL118508.1	0	20	n/a	n/a	n/a	2.638
1101196	ENSG00000177283	8267	FZD8	frizzled family receptor 8	8325	10	n/a	n/a	n/a	2.634
1089189	ENSG00000100427	22964	MLC1	megalencephalic leukoencephalopathy with subcortical cysts 1	23209	22	n/a	n/a	n/a	2.634
279659240	ENSG00000199916	5991	RMRP	RNA component of mitochondrial RNA processing endoribonuclease	6023	9	n/a	n/a	n/a	2.631
1089349	ENSG00000101198	79286	NKAIN4	Na+/K+ transporting ATPase interacting 4	128414	20	n/a	n/a	n/a	2.631
1094193	ENSG00000136457	1093	CHAD	chondroadherin	1101	17	n/a	n/a	n/a	2.629
1108241	ENSG00000233927	6201	RPS28	ribosomal protein S28	6234	19	n/a	n/a	n/a	2.626
1088989	ENSG00000099749	0	TXLNG2P	taxilin gamma 2, pseudogene	0	Y	n/a	n/a	n/a	2.619
279985183	ENSG00000244422	0	RP11-463H12.1	RP11-463H12.1	0	4	n/a	n/a	n/a	2.617
1104604	ENSG00000198435	134573	NRARP	NOTCH-regulated ankyrin repeat protein	441478	9	n/a	n/a	n/a	2.611
1092743	ENSG00000126603	58860	GLIS2	GLIS family zinc finger 2	84662	16	n/a	n/a	n/a	2.608
280093671	ENSG00000256185	0	RP11-612B6.2	RP11-612B6.2	0	12	n/a	n/a	n/a	2.607
1090721	ENSG00000110900	134705	TSPAN11	tetraspanin 11	441631	12	n/a	n/a	n/a	2.599
1092574	ENSG00000125520	36010	SLC2A4RG	SLC2A4 regulator	56731	20	n/a	n/a	n/a	2.593
280116676	ENSG00000258504	0	RP11-638I2.6	RP11-638I2.6	0	14	n/a	n/a	n/a	2.587
280130420	ENSG00000259291	0	RP11-617F23.1	RP11-617F23.1	0	15	n/a	n/a	n/a	2.587
1097089	ENSG00000157833	80935	FAM59B	family with sequence similarity 59, member B	150946	2	n/a	n/a	n/a	2.586
1088055	ENSG00000072163	34968	LIMS2	LIM and senescent cell antigen-like domains 2	55679	2	n/a	n/a	n/a	2.586
279745039	ENSG00000216676	0	RP1-15D7.1	RP1-15D7.1	0	6	n/a	n/a	n/a	2.581
279966906	ENSG00000242527	0	RP11-159H22.1	RP11-159H22.1	0	11	n/a	n/a	n/a	2.571
279872050	ENSG00000232931	0	LINC00342	long intergenic non-protein coding RNA 342	0	2	n/a	n/a	n/a	2.560
1091320	ENSG00000115414	2319	FN1	fibronectin 1	2335	2	n/a	n/a	n/a	2.554
1099096	ENSG00000167615	77547	LENG8	leukocyte receptor cluster (LRC) member 8	114823	19	n/a	n/a	n/a	2.552
1089675	ENSG00000103260	54846	METRN	meteorin, glial cell differentiation regulator	79006	16	n/a	n/a	n/a	2.547
1093105	ENSG00000129991	7094	TNNI3	troponin I type 3 (cardiac)	7137	19	n/a	n/a	n/a	2.540
1103309	ENSG00000187513	2685	GJA4	gap junction protein, alpha 4, 37kDa	2701	1	n/a	n/a	n/a	2.534
1105075	ENSG00000204291	1297	COL15A1	collagen, type XV, alpha 1	1306	9	n/a	n/a	n/a	2.534
279717040	ENSG00000212498	0	SNORD86	small nucleolar RNA, C/D box 86	0	20	n/a	n/a	n/a	2.530
279841304	ENSG00000230216	0	HSPB1P2	heat shock 27kDa protein 1 pseudogene 2	0	X	n/a	n/a	n/a	2.530
1104106	ENSG00000196924	2300	FLNA	filamin A, alpha	2316	X	n/a	n/a	n/a	2.522
1092429	ENSG00000124440	40945	HIF3A	hypoxia inducible factor 3, alpha subunit	64344	19	n/a	n/a	n/a	2.517
1093032	ENSG00000129244	479	ATP1B2	ATPase, Na+/K+ transporting, beta 2 polypeptide	482	17	n/a	n/a	n/a	2.511
280135899	ENSG00000259603	0	CTD-2012M11.3	CTD-2012M11.3	0	5	n/a	n/a	n/a	2.510
1087767	ENSG00000064666	1256	CNN2	calponin 2	1265	19	n/a	n/a	n/a	2.510
279994149	ENSG00000246892	0	AL034548.1	AL034548.1	0	20	n/a	n/a	n/a	2.509
280094015	ENSG00000256225	0	AL590710.1	AL590710.1	0	9	n/a	n/a	n/a	2.509
1090178	ENSG00000106333	5086	PCOLCE	procollagen C-endopeptidase enhancer	5118	7	n/a	n/a	n/a	2.508
1095469	ENSG00000144230	2823	GPR17	G protein-coupled receptor 17	2840	2	n/a	n/a	n/a	2.508
279890425	ENSG00000234555	0	RP11-74C13.4	RP11-74C13.4	0	1	n/a	n/a	n/a	2.504
279677096	ENSG00000204196	0	AC011737.2	AC011737.2	0	2	n/a	n/a	n/a	2.503
1099280	ENSG00000168268	41467	NT5DC2	5'-nucleotidase domain containing 2	64943	3	n/a	n/a	n/a	2.502
280053844	ENSG00000253230	81300	RP11-403C10.2	RP11-403C10.2	157627	8	n/a	n/a	n/a	2.502
1093023	ENSG00000129194	6625	SOX15	SRY (sex determining region Y)-box 15	6665	17	n/a	n/a	n/a	2.498
280081601	ENSG00000255137	0	RP11-290D2.4	RP11-290D2.4	0	13	n/a	n/a	n/a	2.494
279657791	ENSG00000199477	0	SNORA31	small nucleolar RNA, H/ACA box 31	0	13	n/a	n/a	n/a	2.494
1101909	ENSG00000181449	6617	SOX2	SRY (sex determining region Y)-box 2	6657	3	n/a	n/a	n/a	2.494
279849088	ENSG00000230903	0	RPL9P8	ribosomal protein L9 pseudogene 8	0	15	n/a	n/a	n/a	2.493
1087818	ENSG00000065717	7046	TLE2	transducin-like enhancer of split 2 (E(sp1) homolog, Drosophila)	7089	19	n/a	n/a	n/a	2.492
1099918	ENSG00000170989	1888	S1PR1	sphingosine-1-phosphate receptor 1	1901	1	n/a	n/a	n/a	2.490
1102265	ENSG00000183134	11090	GPR44	G protein-coupled receptor 44	11251	11	n/a	n/a	n/a	2.488
279978579	ENSG00000243736	0	RP1-136J15.3	RP1-136J15.3	0	X	n/a	n/a	n/a	2.485
1091911	ENSG00000120129	1831	DUSP1	dual specificity phosphatase 1	1843	5	n/a	n/a	n/a	2.482
1093308	ENSG00000131094	10724	C1QL1	complement component 1, q subcomponent-like 1	10882	17	n/a	n/a	n/a	2.480
1105384	ENSG00000205106	119464	CTD-2210P24.4	Uncharacterized protein	374387	11	n/a	n/a	n/a	2.476
279596568	ENSG00000189343	0	AC004448.3	AC004448.3	0	17	n/a	n/a	n/a	2.476
279907913	ENSG00000236163	0	RP11-501I18.2	RP11-501I18.2	0	6	n/a	n/a	n/a	2.476
1086997	ENSG00000006327	30811	TNFRSF12A	tumor necrosis factor receptor superfamily, member 12A	51330	16	n/a	n/a	n/a	2.472
279755166	ENSG00000221667	1023003	MIR1825	microRNA 1825	100302183	20	n/a	n/a	n/a	2.468
1097144	ENSG00000158270	56746	COLEC12	collectin sub-family member 12	81035	18	n/a	n/a	n/a	2.466
1094933	ENSG00000140682	6999	TGFB1I1	transforming growth factor beta 1 induced transcript 1	7041	16	n/a	n/a	n/a	2.465
1095048	ENSG00000141485	94182	SLC13A5	solute carrier family 13 (sodium-dependent citrate transporter), member 5	284111	17	n/a	n/a	n/a	2.464
1101114	ENSG00000176887	6624	SOX11	SRY (sex determining region Y)-box 11	6664	2	n/a	n/a	n/a	2.462
279784688	ENSG00000225177	0	RP11-390P2.4	RP11-390P2.4	0	6	n/a	n/a	n/a	2.461
1088982	ENSG00000099617	1930	EFNA2	ephrin-A2	1943	19	n/a	n/a	n/a	2.460
1100482	ENSG00000173457	26220	PPP1R14B	protein phosphatase 1, regulatory (inhibitor) subunit 14B	26472	11	n/a	n/a	n/a	2.455
1105121	ENSG00000204389	3283	HSPA1A	heat shock 70kDa protein 1A	3303	6	n/a	n/a	n/a	2.449
1099047	ENSG00000167414	60869	GNG8	guanine nucleotide binding protein (G protein), gamma 8	94235	19	n/a	n/a	n/a	2.446
279887943	ENSG00000234353	0	AP000347.4	AP000347.4	0	22	n/a	n/a	n/a	2.439
279825851	ENSG00000228802	0	AC073641.2	AC073641.2	0	2	n/a	n/a	n/a	2.437
280048087	ENSG00000252531	0	SNORA73	Small nucleolar RNA SNORA73 family	0	2	n/a	n/a	n/a	2.436
1105653	ENSG00000206172	3022	HBA1	hemoglobin, alpha 1	3039	16	n/a	n/a	n/a	2.435
1087934	ENSG00000068976	5805	PYGM	phosphorylase, glycogen, muscle	5837	11	n/a	n/a	n/a	2.435
1093118	ENSG00000130055	34146	GDPD2	glycerophosphodiester phosphodiesterase domain containing 2	54857	X	n/a	n/a	n/a	2.435
1098577	ENSG00000165553	37190	NGB	neuroglobin	58157	14	n/a	n/a	n/a	2.430
1102114	ENSG00000182492	630	BGN	biglycan	633	X	n/a	n/a	n/a	2.426
279802716	ENSG00000226744	0	AC079781.5	AC079781.5	0	7	n/a	n/a	n/a	2.425
1108890	ENSG00000239282	167370	GATSL3	GATS protein-like 3	652968	22	n/a	n/a	n/a	2.425
1092523	ENSG00000125148	4476	MT2A	metallothionein 2A	4502	16	n/a	n/a	n/a	2.415
1089891	ENSG00000104936	1748	DMPK	dystrophia myotonica-protein kinase	1760	19	n/a	n/a	n/a	2.413
280046141	ENSG00000252248	0	AC093693.1	AC093693.1	0	7	n/a	n/a	n/a	2.412
279711853	ENSG00000211574	1013361	MIR770	microRNA 770	768222	14	n/a	n/a	n/a	2.410
279777538	ENSG00000224525	0	RP11-561I11.2	RP11-561I11.2	0	1	n/a	n/a	n/a	2.407
279959518	ENSG00000241732	0	RP11-38P22.2	RP11-38P22.2	0	3	n/a	n/a	n/a	2.401
1087889	ENSG00000067646	7501	ZFY	zinc finger protein, Y-linked	7544	Y	n/a	n/a	n/a	2.397
1098566	ENSG00000165507	10909	C10orf10	chromosome 10 open reading frame 10	11067	10	n/a	n/a	n/a	2.386
279917274	ENSG00000237015	0	CTA-984G1.5	CTA-984G1.5	0	22	n/a	n/a	n/a	2.382
1092720	ENSG00000126368	9430	NR1D1	nuclear receptor subfamily 1, group D, member 1	9572	17	n/a	n/a	n/a	2.380
279659163	ENSG00000199899	0	Y_RNA	Y RNA	0	12	n/a	n/a	n/a	2.380
1102847	ENSG00000185504	56034	C17orf70	chromosome 17 open reading frame 70	80233	17	n/a	n/a	n/a	2.380
280092156	ENSG00000256013	0	RP11-27M24.1	RP11-27M24.1	0	16	n/a	n/a	n/a	2.372
1092564	ENSG00000125462	10338	C1orf61	chromosome 1 open reading frame 61	10485	1	n/a	n/a	n/a	2.370
279933415	ENSG00000238460	0	AC068587.2	AC068587.2	0	8	n/a	n/a	n/a	2.369
279668186	ENSG00000202538	26580	RNU4-2	RNA, U4 small nuclear 2	26834	12	n/a	n/a	n/a	2.366
1088032	ENSG00000071564	6889	TCF3	transcription factor 3 (E2A immunoglobulin enhancer binding factors E12/E47)	6929	19	n/a	n/a	n/a	2.365
280104348	ENSG00000257341	0	AL928654.7	AL928654.7	0	14	n/a	n/a	n/a	2.364
1102461	ENSG00000183853	34532	KIRREL	kin of IRRE like (Drosophila)	55243	1	n/a	n/a	n/a	2.364
280026894	ENSG00000250506	1013	CDK3	cyclin-dependent kinase 3	1018	17	n/a	n/a	n/a	2.361
1088187	ENSG00000075461	26837	CACNG4	calcium channel, voltage-dependent, gamma subunit 4	27092	17	n/a	n/a	n/a	2.358
1098119	ENSG00000163888	60679	CAMK2N2	calcium/calmodulin-dependent protein kinase II inhibitor 2	94032	3	n/a	n/a	n/a	2.355
1089110	ENSG00000100234	7035	TIMP3	TIMP metallopeptidase inhibitor 3	7078	22	n/a	n/a	n/a	2.354
1100490	ENSG00000173511	7380	VEGFB	vascular endothelial growth factor B	7423	11	n/a	n/a	n/a	2.347
1087128	ENSG00000010379	6504	SLC6A13	solute carrier family 6 (neurotransmitter transporter, GABA), member 13	6540	12	n/a	n/a	n/a	2.343
279985225	ENSG00000244428	0	AC006032.1	AC006032.1	0	Y	n/a	n/a	n/a	2.343
1090126	ENSG00000106003	3930	LFNG	LFNG O-fucosylpeptide 3-beta-N-acetylglucosaminyltransferase	3955	7	n/a	n/a	n/a	2.338
1092013	ENSG00000120896	10029	SORBS3	sorbin and SH3 domain containing 3	10174	8	n/a	n/a	n/a	2.337
1101296	ENSG00000177732	6626	SOX12	SRY (sex determining region Y)-box 12	6666	20	n/a	n/a	n/a	2.337
1102869	ENSG00000185610	133317	DBX2	developing brain homeobox 2	440097	12	n/a	n/a	n/a	2.335
1103296	ENSG00000187416	119599	LHFPL3	lipoma HMGIC fusion partner-like 3	375612	7	n/a	n/a	n/a	2.334
279950797	ENSG00000240701	0	AP003040.1	AP003040.1	0	11	n/a	n/a	n/a	2.333
1092955	ENSG00000128606	10088	LRRC17	leucine rich repeat containing 17	10234	7	n/a	n/a	n/a	2.332
1094074	ENSG00000135862	3890	LAMC1	laminin, gamma 1 (formerly LAMB2)	3915	1	n/a	n/a	n/a	2.331
279710786	ENSG00000208342	0	SNORD96A	small nucleolar RNA, C/D box 96A	0	5	n/a	n/a	n/a	2.324
1092621	ENSG00000125810	22674	CD93	CD93 molecule	22918	20	n/a	n/a	n/a	2.323
279869344	ENSG00000232689	0	RP11-561I11.3	RP11-561I11.3	0	1	n/a	n/a	n/a	2.322
1094664	ENSG00000138795	30658	LEF1	lymphoid enhancer-binding factor 1	51176	4	n/a	n/a	n/a	2.322
279820834	ENSG00000228360	0	RP11-365F18.1	RP11-365F18.1	0	7	n/a	n/a	n/a	2.320
1104954	ENSG00000203883	33636	SOX18	SRY (sex determining region Y)-box 18	54345	20	n/a	n/a	n/a	2.320
1087567	ENSG00000051620	23347	HEBP2	heme binding protein 2	23593	6	n/a	n/a	n/a	2.317
1093186	ENSG00000130508	7791	PXDN	peroxidasin homolog (Drosophila)	7837	2	n/a	n/a	n/a	2.313
280126142	ENSG00000259045	0	RP11-320M16.1	RP11-320M16.1	0	14	n/a	n/a	n/a	2.313
279706404	ENSG00000207217	0	SNORA42	Small nucleolar RNA SNORA42/SNORA80 family	0	7	n/a	n/a	n/a	2.312
1087143	ENSG00000011028	9758	MRC2	mannose receptor, C type 2	9902	17	n/a	n/a	n/a	2.306
279725210	ENSG00000213866	0	YBX1P10	Y box binding protein 1 pseudogene 10	0	9	n/a	n/a	n/a	2.305
1090532	ENSG00000109113	58105	RAB34	RAB34, member RAS oncogene family	83871	17	n/a	n/a	n/a	2.303
1094063	ENSG00000135821	2735	GLUL	glutamate-ammonia ligase	2752	1	n/a	n/a	n/a	2.302
1099329	ENSG00000168461	10873	RAB31	RAB31, member RAS oncogene family	11031	18	n/a	n/a	n/a	2.297
1088224	ENSG00000076604	9474	TRAF4	TNF receptor-associated factor 4	9618	17	n/a	n/a	n/a	2.296
1090158	ENSG00000106211	3295	HSPB1	heat shock 27kDa protein 1	3315	7	n/a	n/a	n/a	2.290
1092629	ENSG00000125820	4790	NKX2-2	NK2 homeobox 2	4821	20	n/a	n/a	n/a	2.289
1105693	ENSG00000211448	1722	DIO2	deiodinase, iodothyronine, type II	1734	14	n/a	n/a	n/a	2.286
1089994	ENSG00000105427	58719	CNFN	cornifelin	84518	19	n/a	n/a	n/a	2.285
1093004	ENSG00000129009	3646	ISLR	immunoglobulin superfamily containing leucine-rich repeat	3671	15	n/a	n/a	n/a	2.285
1106545	ENSG00000221932	152866	HEPN1	hepatocellular carcinoma, down-regulated 1	641654	11	n/a	n/a	n/a	2.283
1098308	ENSG00000164434	2158	FABP7	fatty acid binding protein 7, brain	2173	6	n/a	n/a	n/a	2.280
279755747	ENSG00000221770	0	AC010203.1	AC010203.1	0	12	n/a	n/a	n/a	2.279
1104382	ENSG00000197766	1663	CFD	complement factor D (adipsin)	1675	19	n/a	n/a	n/a	2.278
1108987	ENSG00000241404	56635	EGFL8	EGF-like-domain, multiple 8	80864	6	n/a	n/a	n/a	2.277
279881622	ENSG00000233766	0	AC098617.2	AC098617.2	0	2	n/a	n/a	n/a	2.277
1100711	ENSG00000174721	80303	FGFBP3	fibroblast growth factor binding protein 3	143282	10	n/a	n/a	n/a	2.275
1088607	ENSG00000087250	4478	MT3	metallothionein 3	4504	16	n/a	n/a	n/a	2.275
1099340	ENSG00000168497	8376	SDPR	serum deprivation response	8436	2	n/a	n/a	n/a	2.272
1102602	ENSG00000184489	10997	PTP4A3	protein tyrosine phosphatase type IVA, member 3	11156	8	n/a	n/a	n/a	2.268
1088671	ENSG00000088881	36866	EBF4	early B-cell factor 4	57593	20	n/a	n/a	n/a	2.267
279838178	ENSG00000229953	0	RP11-284F21.7	RP11-284F21.7	0	1	n/a	n/a	n/a	2.263
1104105	ENSG00000196923	9132	PDLIM7	PDZ and LIM domain 7 (enigma)	9260	5	n/a	n/a	n/a	2.262
279895612	ENSG00000234985	0	RP11-3L10.3	RP11-3L10.3	0	7	n/a	n/a	n/a	2.262
1099095	ENSG00000167614	36622	TTYH1	tweety homolog 1 (Drosophila)	57348	19	n/a	n/a	n/a	2.255
279528473	ENSG00000183531	0	Z98256.1	Z98256.1	0	22	n/a	n/a	n/a	2.253
1099888	ENSG00000170893	7157	TRH	thyrotropin-releasing hormone	7200	3	n/a	n/a	n/a	2.252
279555139	ENSG00000185834	0	RPL12P4	ribosomal protein L12 pseudogene 4	0	20	n/a	n/a	n/a	2.250
280067956	ENSG00000254230	0	RP11-582J16.3	RP11-582J16.3	0	8	n/a	n/a	n/a	2.248
279998529	ENSG00000248184	0	RP11-231C18.1	RP11-231C18.1	0	4	n/a	n/a	n/a	2.245
1098051	ENSG00000163682	6101	RPL9	ribosomal protein L9	6133	4	n/a	n/a	n/a	2.244
1093036	ENSG00000129270	54987	MMP28	matrix metallopeptidase 28	79148	17	n/a	n/a	n/a	2.243
279940853	ENSG00000239529	0	AC131055.2	AC131055.2	0	17	n/a	n/a	n/a	2.242
1093210	ENSG00000130635	1280	COL5A1	collagen, type V, alpha 1	1289	9	n/a	n/a	n/a	2.242
279810587	ENSG00000227407	0	AC008746.3	AC008746.3	0	19	n/a	n/a	n/a	2.241
1105306	ENSG00000204894	0	RP11-208G20.2	RP11-208G20.2	0	7	n/a	n/a	n/a	2.237
280079739	ENSG00000255031	0	RP11-802E16.3	RP11-802E16.3	0	11	n/a	n/a	n/a	2.236
1093617	ENSG00000133067	37776	LGR6	leucine-rich repeat containing G protein-coupled receptor 6	59352	1	n/a	n/a	n/a	2.236
1103303	ENSG00000187479	122698	C11orf96	chromosome 11 open reading frame 96	387763	11	n/a	n/a	n/a	2.234
1095796	ENSG00000146674	3466	IGFBP3	insulin-like growth factor binding protein 3	3486	7	n/a	n/a	n/a	2.232
279967580	ENSG00000242590	0	RP11-54O7.14	RP11-54O7.14	0	1	n/a	n/a	n/a	2.232
1102439	ENSG00000183779	55940	ZNF703	zinc finger protein 703	80139	8	n/a	n/a	n/a	2.232
1100174	ENSG00000172037	3888	LAMB2	laminin, beta 2 (laminin S)	3913	3	n/a	n/a	n/a	2.232
1094906	ENSG00000140511	80477	HAPLN3	hyaluronan and proteoglycan link protein 3	145864	15	n/a	n/a	n/a	2.231
279961289	ENSG00000241948	0	AL133512.1	AL133512.1	0	X	n/a	n/a	n/a	2.227
279865981	ENSG00000232415	0	CTB-51J22.1	CTB-51J22.1	0	7	n/a	n/a	n/a	2.227
279661893	ENSG00000200710	0	SNORD81	small nucleolar RNA, C/D box 81	0	1	n/a	n/a	n/a	2.227
1105820	ENSG00000213145	1387	CRIP1	cysteine-rich protein 1 (intestinal)	1396	14	n/a	n/a	n/a	2.226
1090515	ENSG00000109046	25867	WSB1	WD repeat and SOCS box containing 1	26118	17	n/a	n/a	n/a	2.226
1088328	ENSG00000079215	6471	SLC1A3	solute carrier family 1 (glial high affinity glutamate transporter), member 3	6507	5	n/a	n/a	n/a	2.223
1099434	ENSG00000168913	119604	ENHO	energy homeostasis associated	375704	9	n/a	n/a	n/a	2.222
280129872	ENSG00000259262	0	RP11-154B12.2	RP11-154B12.2	0	15	n/a	n/a	n/a	2.222
1102024	ENSG00000182132	29811	KCNIP1	Kv channel interacting protein 1	30820	5	n/a	n/a	n/a	2.220
1089668	ENSG00000103241	2278	FOXF1	forkhead box F1	2294	16	n/a	n/a	n/a	2.216
1093271	ENSG00000130876	35581	SLC7A10	solute carrier family 7 (neutral amino acid transporter light chain, asc system), member 10	56301	19	n/a	n/a	n/a	2.216
1096623	ENSG00000153822	3748	KCNJ16	potassium inwardly-rectifying channel, subfamily J, member 16	3773	17	n/a	n/a	n/a	2.216
279879250	ENSG00000233547	0	RP11-57H14.2	RP11-57H14.2	0	10	n/a	n/a	n/a	2.215
279705970	ENSG00000207152	0	SNORA67	small nucleolar RNA, H/ACA box 67	0	17	n/a	n/a	n/a	2.215
279889543	ENSG00000234482	0	RP11-433J22.2	RP11-433J22.2	0	1	n/a	n/a	n/a	2.214
280017295	ENSG00000249751	0	ECSCR	endothelial cell-specific chemotaxis regulator	0	5	n/a	n/a	n/a	2.214
1096483	ENSG00000152518	674	ZFP36L2	zinc finger protein 36, C3H type-like 2	678	2	n/a	n/a	n/a	2.213
1095733	ENSG00000146112	82204	PPP1R18	protein phosphatase 1, regulatory subunit 18	170954	6	n/a	n/a	n/a	2.212
1106004	ENSG00000214167	0	AC005544.1	AC005544.1	0	17	n/a	n/a	n/a	2.211
1099389	ENSG00000168743	90297	NPNT	nephronectin	255743	4	n/a	n/a	n/a	2.210
1106399	ENSG00000215788	8647	TNFRSF25	tumor necrosis factor receptor superfamily, member 25	8718	1	n/a	n/a	n/a	2.209
1097754	ENSG00000162692	7369	VCAM1	vascular cell adhesion molecule 1	7412	1	n/a	n/a	n/a	2.208
280100689	ENSG00000257017	3220	HP	haptoglobin	3240	16	n/a	n/a	n/a	2.208
1097989	ENSG00000163520	2184	FBLN2	fibulin 2	2199	3	n/a	n/a	n/a	2.203
279849163	ENSG00000230910	0	RP3-525N10.2	RP3-525N10.2	0	6	n/a	n/a	n/a	2.203
279956702	ENSG00000241431	0	RP11-17A4.1	RP11-17A4.1	0	8	n/a	n/a	n/a	2.202
279667962	ENSG00000202477	9170	SNORD25	small nucleolar RNA, C/D box 25	9303	11	n/a	n/a	n/a	2.202
279985803	ENSG00000244485	0	RP11-150D5.1	RP11-150D5.1	0	16	n/a	n/a	n/a	2.201
1096314	ENSG00000151322	40700	NPAS3	neuronal PAS domain protein 3	64067	14	n/a	n/a	n/a	2.201
1097955	ENSG00000163430	11008	FSTL1	follistatin-like 1	11167	3	n/a	n/a	n/a	2.200
1099241	ENSG00000168077	30916	SCARA3	scavenger receptor class A, member 3	51435	8	n/a	n/a	n/a	2.199
1088056	ENSG00000072182	34804	ACCN4	amiloride-sensitive cation channel 4, pituitary	55515	2	n/a	n/a	n/a	2.197
1087049	ENSG00000007384	40887	RHBDF1	rhomboid 5 homolog 1 (Drosophila)	64285	16	n/a	n/a	n/a	2.195
279663797	ENSG00000201302	0	SNORA65	small nucleolar RNA, H/ACA box 65	0	9	n/a	n/a	n/a	2.194
1091204	ENSG00000114646	10528	CSPG5	chondroitin sulfate proteoglycan 5 (neuroglycan C)	10675	3	n/a	n/a	n/a	2.192
1104214	ENSG00000197256	25708	KANK2	KN motif and ankyrin repeat domains 2	25959	19	n/a	n/a	n/a	2.191
1104614	ENSG00000198467	7126	TPM2	tropomyosin 2 (beta)	7169	9	n/a	n/a	n/a	2.191
1094766	ENSG00000139574	8551	NPFF	neuropeptide FF-amide peptide precursor	8620	12	n/a	n/a	n/a	2.190
1097573	ENSG00000161642	25695	ZNF385A	zinc finger protein 385A	25946	12	n/a	n/a	n/a	2.190
279822115	ENSG00000228477	0	RP3-342P20.2	RP3-342P20.2	0	1	n/a	n/a	n/a	2.189
1092551	ENSG00000125398	6622	SOX9	SRY (sex determining region Y)-box 9	6662	17	n/a	n/a	n/a	2.189
1092829	ENSG00000127472	5290	PLA2G5	phospholipase A2, group V	5322	1	n/a	n/a	n/a	2.186
1097294	ENSG00000159388	7786	BTG2	BTG family, member 2	7832	1	n/a	n/a	n/a	2.186
1099840	ENSG00000170647	58152	TMEM133	transmembrane protein 133	83935	11	n/a	n/a	n/a	2.185
279876690	ENSG00000233351	0	RP1-69D17.3	RP1-69D17.3	0	6	n/a	n/a	n/a	2.182
1090094	ENSG00000105854	5413	PON2	paraoxonase 2	5445	7	n/a	n/a	n/a	2.181
279891257	ENSG00000234638	0	AC053503.6	AC053503.6	0	2	n/a	n/a	n/a	2.179
1097796	ENSG00000162840	0	MT1P2	metallothionein 1 pseudogene 2	0	4	n/a	n/a	n/a	2.179
1104956	ENSG00000203896	34212	LIME1	Lck interacting transmembrane adaptor 1	54923	20	n/a	n/a	n/a	2.178
1105897	ENSG00000213722	23318	DDAH2	dimethylarginine dimethylaminohydrolase 2	23564	6	n/a	n/a	n/a	2.178
1095222	ENSG00000142910	40762	TINAGL1	tubulointerstitial nephritis antigen-like 1	64129	1	n/a	n/a	n/a	2.175
1087827	ENSG00000065978	4873	YBX1	Y box binding protein 1	4904	1	n/a	n/a	n/a	2.174
1097552	ENSG00000161509	2888	GRIN2C	glutamate receptor, ionotropic, N-methyl D-aspartate 2C	2905	17	n/a	n/a	n/a	2.171
280044377	ENSG00000251992	0	SCARNA17	small Cajal body-specific RNA 17	0	18	n/a	n/a	n/a	2.171
1102816	ENSG00000185339	6908	TCN2	transcobalamin II	6948	22	n/a	n/a	n/a	2.171
1095544	ENSG00000144749	25767	LRIG1	leucine-rich repeats and immunoglobulin-like domains 1	26018	3	n/a	n/a	n/a	2.171
279948299	ENSG00000240409	0	RP5-857K21.14	RP5-857K21.14	0	1	n/a	n/a	n/a	2.171
1093927	ENSG00000135111	6886	TBX3	T-box 3	6926	12	n/a	n/a	n/a	2.171
280105624	ENSG00000257479	0	RP11-1136G11.7	RP11-1136G11.7	0	12	n/a	n/a	n/a	2.168
279710800	ENSG00000208772	0	SNORD94	small nucleolar RNA, C/D box 94	0	2	n/a	n/a	n/a	2.166
279725962	ENSG00000213939	0	RP11-314A20.1	RP11-314A20.1	0	17	n/a	n/a	n/a	2.166
1089615	ENSG00000102935	22845	ZNF423	zinc finger protein 423	23090	16	n/a	n/a	n/a	2.163
280125092	ENSG00000258985	0	RP11-368P15.3	RP11-368P15.3	0	14	n/a	n/a	n/a	2.163
1093885	ENSG00000134873	8949	CLDN10	claudin 10	9071	13	n/a	n/a	n/a	2.162
1098556	ENSG00000165478	85636	HEPACAM	hepatic and glial cell adhesion molecule	220296	11	n/a	n/a	n/a	2.160
1098408	ENSG00000164850	2835	GPER	G protein-coupled estrogen receptor 1	2852	7	n/a	n/a	n/a	2.159
279703947	ENSG00000206799	172279	SNORA32	small nucleolar RNA, H/ACA box 32	692063	11	n/a	n/a	n/a	2.158
1095877	ENSG00000147257	2703	GPC3	glypican 3	2719	X	n/a	n/a	n/a	2.156
279706061	ENSG00000207165	0	SNORA70	small nucleolar RNA, H/ACA box 70	0	X	n/a	n/a	n/a	2.154
279847205	ENSG00000230729	0	RP11-296L22.8	RP11-296L22.8	0	9	n/a	n/a	n/a	2.153
1097950	ENSG00000163406	6529	SLC15A2	solute carrier family 15 (H+/peptide transporter), member 2	6565	3	n/a	n/a	n/a	2.152
1087694	ENSG00000060718	1292	COL11A1	collagen, type XI, alpha 1	1301	1	n/a	n/a	n/a	2.151
1088781	ENSG00000090924	41420	PLEKHG2	pleckstrin homology domain containing, family G (with RhoGef domain) member 2	64857	19	n/a	n/a	n/a	2.150
280103423	ENSG00000257270	0	RP11-521B24.5	RP11-521B24.5	0	14	n/a	n/a	n/a	2.149
279850729	ENSG00000231064	0	RP11-263K19.4	RP11-263K19.4	0	1	n/a	n/a	n/a	2.149
280075312	ENSG00000254744	0	CTD-3076O17.1	CTD-3076O17.1	0	15	n/a	n/a	n/a	2.148
1086878	ENSG00000001617	6369	SEMA3F	sema domain, immunoglobulin domain (Ig), short basic domain, secreted, (semaphorin) 3F	6405	3	n/a	n/a	n/a	2.147
279854113	ENSG00000231359	0	AC072052.7	AC072052.7	0	7	n/a	n/a	n/a	2.147
1107418	ENSG00000228594	165129	RP11-345P4.5	Uncharacterized protein	643988	1	n/a	n/a	n/a	2.147
1102974	ENSG00000185986	0	SDHAP3	succinate dehydrogenase complex, subunit A, flavoprotein pseudogene 3	0	5	n/a	n/a	n/a	2.147
1103517	ENSG00000188290	37072	HES4	hairy and enhancer of split 4 (Drosophila)	57801	1	n/a	n/a	n/a	2.146
280101792	ENSG00000257096	0	AE000658.22	AE000658.22	0	14	n/a	n/a	n/a	2.146
1099617	ENSG00000169715	4467	MT1E	metallothionein 1E	4493	16	n/a	n/a	n/a	2.145
280126236	ENSG00000259052	0	AL157871.2	AL157871.2	0	14	n/a	n/a	n/a	2.145
1091160	ENSG00000114200	587	BCHE	butyrylcholinesterase	590	3	n/a	n/a	n/a	2.144
1097442	ENSG00000160472	80637	TMEM190	transmembrane protein 190	147744	19	n/a	n/a	n/a	2.144
280135928	ENSG00000259605	0	AC074212.5	AC074212.5	0	19	n/a	n/a	n/a	2.143
1096947	ENSG00000156574	4807	NODAL	nodal homolog (mouse)	4838	10	n/a	n/a	n/a	2.142
280075281	ENSG00000254741	0	RP11-661A12.7	RP11-661A12.7	0	8	n/a	n/a	n/a	2.142
1101001	ENSG00000176244	128527	ACBD7	acyl-CoA binding domain containing 7	414149	10	n/a	n/a	n/a	2.142
279712661	ENSG00000211683	0	AP000346.2	AP000346.2	0	22	n/a	n/a	n/a	2.142
279931573	ENSG00000238225	0	AC093416.3	AC093416.3	0	3	n/a	n/a	n/a	2.141
1101139	ENSG00000176971	122695	FIBIN	fin bud initiation factor homolog (zebrafish)	387758	11	n/a	n/a	n/a	2.138
1095249	ENSG00000143140	2686	GJA5	gap junction protein, alpha 5, 40kDa	2702	1	n/a	n/a	n/a	2.136
1093367	ENSG00000131477	10120	RAMP2	receptor (G protein-coupled) activity modifying protein 2	10266	17	n/a	n/a	n/a	2.134
1102208	ENSG00000182902	57975	SLC25A18	solute carrier family 25 (mitochondrial carrier), member 18	83733	22	n/a	n/a	n/a	2.134
1099097	ENSG00000167617	80686	CDC42EP5	CDC42 effector protein (Rho GTPase binding) 5	148170	19	n/a	n/a	n/a	2.132
279667493	ENSG00000202343	0	SNORA2	Small nucleolar RNA SNORA2/SNORA34 family	0	6	n/a	n/a	n/a	2.130
279817944	ENSG00000228109	157123001	MFI2-AS1	MFI2 antisense RNA 1 (non-protein coding)	100507057	3	n/a	n/a	n/a	2.130
1093827	ENSG00000134531	1997	EMP1	epithelial membrane protein 1	2012	12	n/a	n/a	n/a	2.128
1099816	ENSG00000170549	55029	IRX1	iroquois homeobox 1	79192	5	n/a	n/a	n/a	2.126
280078053	ENSG00000254941	0	RP11-677M14.5	RP11-677M14.5	0	11	n/a	n/a	n/a	2.123
1109101	ENSG00000243708	0	PLA2G4B	phospholipase A2, group IVB (cytosolic)	0	15	n/a	n/a	n/a	2.123
1089706	ENSG00000103485	23230	QPRT	quinolinate phosphoribosyltransferase	23475	16	n/a	n/a	n/a	2.121
1100593	ENSG00000174021	2770	GNG5	guanine nucleotide binding protein (G protein), gamma 5	2787	1	n/a	n/a	n/a	2.121
1090028	ENSG00000105607	2623	GCDH	glutaryl-CoA dehydrogenase	2639	19	n/a	n/a	n/a	2.118
1097693	ENSG00000162458	34040	FBLIM1	filamin binding LIM protein 1	54751	1	n/a	n/a	n/a	2.117
1103946	ENSG00000196436	133526	NPIPL2	nuclear pore complex interacting protein-like 2	440348	16	n/a	n/a	n/a	2.116
1092038	ENSG00000121068	6869	TBX2	T-box 2	6909	17	n/a	n/a	n/a	2.116
1096807	ENSG00000155366	386	RHOC	ras homolog gene family, member C	389	1	n/a	n/a	n/a	2.114
279584659	ENSG00000188338	0	SLC38A3	solute carrier family 38, member 3	0	3	n/a	n/a	n/a	2.112
279793707	ENSG00000225938	0	RP4-575N6.4	RP4-575N6.4	0	1	n/a	n/a	n/a	2.111
1098447	ENSG00000164976	36735	KIAA1161	KIAA1161	57462	9	n/a	n/a	n/a	2.110
1095151	ENSG00000142279	79139	WTIP	Wilms tumor 1 interacting protein	126374	19	n/a	n/a	n/a	2.110
279858549	ENSG00000231747	0	AC079922.2	AC079922.2	0	2	n/a	n/a	n/a	2.108
1089067	ENSG00000100097	3931	LGALS1	lectin, galactoside-binding, soluble, 1	3956	22	n/a	n/a	n/a	2.108
1088979	ENSG00000099385	9143	BCL7C	B-cell CLL/lymphoma 7C	9274	16	n/a	n/a	n/a	2.108
1090931	ENSG00000112280	1288	COL9A1	collagen, type IX, alpha 1	1297	6	n/a	n/a	n/a	2.106
1089037	ENSG00000099998	2671	GGT5	gamma-glutamyltransferase 5	2687	22	n/a	n/a	n/a	2.106
279991784	ENSG00000246022	157127591	ALDH1L1-AS2	ALDH1L1 antisense RNA 2 (non-protein coding)	100862662	3	n/a	n/a	n/a	2.105
1104419	ENSG00000197879	4615	MYO1C	myosin IC	4641	17	n/a	n/a	n/a	2.102
1097712	ENSG00000162551	246	ALPL	alkaline phosphatase, liver/bone/kidney	249	1	n/a	n/a	n/a	2.102
1100790	ENSG00000175130	41626	MARCKSL1	MARCKS-like 1	65108	1	n/a	n/a	n/a	2.101
1090254	ENSG00000106809	4937	OGN	osteoglycin	4969	9	n/a	n/a	n/a	2.100
1088910	ENSG00000095539	36988	SEMA4G	sema domain, immunoglobulin domain (Ig), transmembrane domain (TM) and short cytoplasmic domain, (semaphorin) 4G	57715	10	n/a	n/a	n/a	2.097
280040407	ENSG00000251562	119806	MALAT1	metastasis associated lung adenocarcinoma transcript 1 (non-protein coding)	378938	11	n/a	n/a	n/a	2.097
1093146	ENSG00000130255	25622	RPL36	ribosomal protein L36	25873	19	n/a	n/a	n/a	2.094
279960050	ENSG00000241800	0	AC114498.5	AC114498.5	0	1	n/a	n/a	n/a	2.094
1087146	ENSG00000011105	10709	TSPAN9	tetraspanin 9	10867	12	n/a	n/a	n/a	2.094
1087124	ENSG00000010319	36199	SEMA3G	sema domain, immunoglobulin domain (Ig), short basic domain, secreted, (semaphorin) 3G	56920	3	n/a	n/a	n/a	2.093
280000807	ENSG00000248367	0	CTB-129O4.1	CTB-129O4.1	0	5	n/a	n/a	n/a	2.093
1108441	ENSG00000235333	0	CTB-161A2.4	CTB-161A2.4	0	7	n/a	n/a	n/a	2.091
1090681	ENSG00000110492	4167	MDK	midkine (neurite growth-promoting factor 2)	4192	11	n/a	n/a	n/a	2.088
279787317	ENSG00000225410	0	AC107016.1	AC107016.1	0	12	n/a	n/a	n/a	2.087
1091327	ENSG00000115457	3465	IGFBP2	insulin-like growth factor binding protein 2, 36kDa	3485	2	n/a	n/a	n/a	2.087
279815843	ENSG00000227898	0	RP13-100B2.4	RP13-100B2.4	0	9	n/a	n/a	n/a	2.087
1095569	ENSG00000144908	10682	ALDH1L1	aldehyde dehydrogenase 1 family, member L1	10840	3	n/a	n/a	n/a	2.087
280024667	ENSG00000250318	0	CTA-963H5.5	CTA-963H5.5	0	22	n/a	n/a	n/a	2.087
1092953	ENSG00000128602	6568	SMO	smoothened, frizzled family receptor	6608	7	n/a	n/a	n/a	2.085
279898994	ENSG00000235298	0	RP11-575L7.8	RP11-575L7.8	0	9	n/a	n/a	n/a	2.085
1096451	ENSG00000152284	57683	TCF7L1	transcription factor 7-like 1 (T-cell specific, HMG-box)	83439	2	n/a	n/a	n/a	2.085
1102210	ENSG00000182909	60706	LENG9	leukocyte receptor cluster (LRC) member 9	94059	19	n/a	n/a	n/a	2.084
1095920	ENSG00000147576	79713	ADHFE1	alcohol dehydrogenase, iron containing, 1	137872	8	n/a	n/a	n/a	2.084
1100312	ENSG00000172638	29741	EFEMP2	EGF containing fibulin-like extracellular matrix protein 2	30008	11	n/a	n/a	n/a	2.083
1102881	ENSG00000185650	673	ZFP36L1	zinc finger protein 36, C3H type-like 1	677	14	n/a	n/a	n/a	2.083
280116824	ENSG00000258518	0	AC112502.1	short stature homeobox protein 2 isoform c	0	3	n/a	n/a	n/a	2.082
1098117	ENSG00000163884	28735	KLF15	Kruppel-like factor 15	28999	3	n/a	n/a	n/a	2.081
1097299	ENSG00000159423	8590	ALDH4A1	aldehyde dehydrogenase 4 family, member A1	8659	1	n/a	n/a	n/a	2.080
1103282	ENSG00000187244	4034	BCAM	basal cell adhesion molecule (Lutheran blood group)	4059	19	n/a	n/a	n/a	2.080
1094403	ENSG00000137507	2599	LRRC32	leucine rich repeat containing 32	2615	11	n/a	n/a	n/a	2.080
279945859	ENSG00000240155	0	AC114498.2	AC114498.2	0	1	n/a	n/a	n/a	2.079
1101202	ENSG00000177303	36786	CASKIN2	CASK interacting protein 2	57513	17	n/a	n/a	n/a	2.070
279807067	ENSG00000227085	0	RP5-1141O19.2	RP5-1141O19.2	0	1	n/a	n/a	n/a	2.068
1089004	ENSG00000099840	76645	IZUMO4	IZUMO family member 4	113177	19	n/a	n/a	n/a	2.068
279960266	ENSG00000241836	0	AC073321.5	AC073321.5	0	2	n/a	n/a	n/a	2.067
1102858	ENSG00000185551	6984	NR2F2	nuclear receptor subfamily 2, group F, member 2	7026	15	n/a	n/a	n/a	2.067
1105853	ENSG00000213398	3906	LCAT	lecithin-cholesterol acyltransferase	3931	16	n/a	n/a	n/a	2.067
1097929	ENSG00000163346	36601	PBXIP1	pre-B-cell leukemia homeobox interacting protein 1	57326	1	n/a	n/a	n/a	2.066
1092351	ENSG00000124074	58291	C16orf48	chromosome 16 open reading frame 48	84080	16	n/a	n/a	n/a	2.066
279706068	ENSG00000207166	0	SNORA68	small nucleolar RNA, H/ACA box 68	0	19	n/a	n/a	n/a	2.064
1101155	ENSG00000177045	80655	SIX5	SIX homeobox 5	147912	19	n/a	n/a	n/a	2.063
279924956	ENSG00000237668	0	WI2-80423F1.1	WI2-80423F1.1	0	22	n/a	n/a	n/a	2.063
1089664	ENSG00000103202	4802	NME4	non-metastatic cells 4, protein expressed in	4833	16	n/a	n/a	n/a	2.059
1101885	ENSG00000181291	79030	TMEM132E	transmembrane protein 132E	124842	17	n/a	n/a	n/a	2.059
279705585	ENSG00000207088	167574	SNORA7B	small nucleolar RNA, H/ACA box 7B	677797	3	n/a	n/a	n/a	2.057
1103220	ENSG00000186998	79364	EMID1	EMI domain containing 1	129080	22	n/a	n/a	n/a	2.057
1107800	ENSG00000231167	0	YBX1P2	Y box binding protein 1 pseudogene 2	0	7	n/a	n/a	n/a	2.057
1092346	ENSG00000123999	3598	INHA	inhibin, alpha	3623	2	n/a	n/a	n/a	2.056
1098072	ENSG00000163739	2902	CXCL1	chemokine (C-X-C motif) ligand 1 (melanoma growth stimulating activity, alpha)	2919	4	n/a	n/a	n/a	2.055
1092055	ENSG00000121310	34557	ECHDC2	enoyl CoA hydratase domain containing 2	55268	1	n/a	n/a	n/a	2.053
1089031	ENSG00000099984	2936	GSTT2	glutathione S-transferase theta 2	2953	22	n/a	n/a	n/a	2.052
1100596	ENSG00000174059	942	CD34	CD34 molecule	947	1	n/a	n/a	n/a	2.051
1087166	ENSG00000011465	1622	DCN	decorin	1634	12	n/a	n/a	n/a	2.051
1100210	ENSG00000172201	3380	ID4	inhibitor of DNA binding 4, dominant negative helix-loop-helix protein	3400	6	n/a	n/a	n/a	2.050
1094144	ENSG00000136160	1897	EDNRB	endothelin receptor type B	1910	13	n/a	n/a	n/a	2.050
279942524	ENSG00000239719	0	RP4-800G7.1	RP4-800G7.1	0	7	n/a	n/a	n/a	2.050
279657665	ENSG00000199452	0	SNORA71	Small nucleolar RNA SNORA71	0	20	n/a	n/a	n/a	2.048
280023250	ENSG00000250218	157129786	ALDH1L1-AS1	ALDH1L1 antisense RNA 1 (non-protein coding)	100874204	3	n/a	n/a	n/a	2.047
1097697	ENSG00000162490	119528	C1orf187	chromosome 1 open reading frame 187	374946	1	n/a	n/a	n/a	2.047
1106382	ENSG00000215612	3146	HMX1	H6 family homeobox 1	3166	4	n/a	n/a	n/a	2.047
1102223	ENSG00000182968	6616	SOX1	SRY (sex determining region Y)-box 1	6656	13	n/a	n/a	n/a	2.045
279746032	ENSG00000217130	0	RP3-375P9.2	RP3-375P9.2	0	6	n/a	n/a	n/a	2.044
1089290	ENSG00000100918	9841	REC8	REC8 homolog (yeast)	9985	14	n/a	n/a	n/a	2.044
1093550	ENSG00000132688	10605	NES	nestin	10763	1	n/a	n/a	n/a	2.042
1095682	ENSG00000145832	81114	SLC25A48	solute carrier family 25, member 48	153328	5	n/a	n/a	n/a	2.042
1104173	ENSG00000197119	78939	SLC25A29	solute carrier family 25, member 29	123096	14	n/a	n/a	n/a	2.042
1099622	ENSG00000169738	30663	DCXR	dicarbonyl/L-xylulose reductase	51181	17	n/a	n/a	n/a	2.041
1102938	ENSG00000185885	8453	IFITM1	interferon induced transmembrane protein 1 (9-27)	8519	11	n/a	n/a	n/a	2.041
1097023	ENSG00000157227	4297	MMP14	matrix metallopeptidase 14 (membrane-inserted)	4323	14	n/a	n/a	n/a	2.039
1089966	ENSG00000105329	6998	TGFB1	transforming growth factor, beta 1	7040	19	n/a	n/a	n/a	2.039
1102728	ENSG00000185022	23517	MAFF	v-maf musculoaponeurotic fibrosarcoma oncogene homolog F (avian)	23764	22	n/a	n/a	n/a	2.039
1101751	ENSG00000180535	81731	BHLHA15	basic helix-loop-helix family, member a15	168620	7	n/a	n/a	n/a	2.038
1090000	ENSG00000105464	2889	GRIN2D	glutamate receptor, ionotropic, N-methyl D-aspartate 2D	2906	19	n/a	n/a	n/a	2.038
1090044	ENSG00000105655	30957	ISYNA1	inositol-3-phosphate synthase 1	51477	19	n/a	n/a	n/a	2.037
279841982	ENSG00000230286	0	AC013472.4	AC013472.4	0	2	n/a	n/a	n/a	2.036
1094173	ENSG00000136297	85816	MMD2	monocyte to macrophage differentiation-associated 2	221938	7	n/a	n/a	n/a	2.035
1095313	ENSG00000143384	4145	MCL1	myeloid cell leukemia sequence 1 (BCL2-related)	4170	1	n/a	n/a	n/a	2.034
1095703	ENSG00000145936	3754	KCNMB1	potassium large conductance calcium-activated channel, subfamily M, beta member 1	3779	5	n/a	n/a	n/a	2.033
280125474	ENSG00000259006	0	RP11-566K11.4	RP11-566K11.4	0	16	n/a	n/a	n/a	2.032
1089298	ENSG00000100979	5328	PLTP	phospholipid transfer protein	5360	20	n/a	n/a	n/a	2.031
279947817	ENSG00000240342	0	RPS2P5	ribosomal protein S2 pseudogene 5	0	12	n/a	n/a	n/a	2.031
279951106	ENSG00000240742	0	RP11-465L10.7	RP11-465L10.7	0	20	n/a	n/a	n/a	2.031
279917657	ENSG00000237058	0	RP13-436F16.1	RP13-436F16.1	0	1	n/a	n/a	n/a	2.030
1097847	ENSG00000163017	69	ACTG2	actin, gamma 2, smooth muscle, enteric	72	2	n/a	n/a	n/a	2.028
280051104	ENSG00000252967	0	AC093693.2	AC093693.2	0	7	n/a	n/a	n/a	2.027
1099074	ENSG00000167543	59881	TP53I13	tumor protein p53 inducible protein 13	90313	17	n/a	n/a	n/a	2.027
279873887	ENSG00000233078	0	RP11-5P18.5	RP11-5P18.5	0	1	n/a	n/a	n/a	2.027
279707076	ENSG00000207332	0	U6	U6 spliceosomal RNA	0	X	n/a	n/a	n/a	2.025
1093961	ENSG00000135318	4876	NT5E	5'-nucleotidase, ecto (CD73)	4907	6	n/a	n/a	n/a	2.025
1099910	ENSG00000170955	76588	PRKCDBP	protein kinase C, delta binding protein	112464	11	n/a	n/a	n/a	2.024
1096135	ENSG00000149451	56133	ADAM33	ADAM metallopeptidase domain 33	80332	20	n/a	n/a	n/a	2.024
1095014	ENSG00000141314	81544	RHBDL3	rhomboid, veinlet-like 3 (Drosophila)	162494	17	n/a	n/a	n/a	2.023
1097608	ENSG00000161940	90308	BCL6B	B-cell CLL/lymphoma 6, member B	255877	17	n/a	n/a	n/a	2.023
280062352	ENSG00000253830	0	AC005895.3	AC005895.3	0	5	n/a	n/a	n/a	2.021
279988779	ENSG00000244921	0	CTB-36O1.7	CTB-36O1.7	0	5	n/a	n/a	n/a	2.019
1106819	ENSG00000224712	159018	RP11-719K4.1	Uncharacterized protein	642778	16	n/a	n/a	n/a	2.019
1095152	ENSG00000142303	57475	ADAMTS10	ADAM metallopeptidase with thrombospondin type 1 motif, 10	81794	19	n/a	n/a	n/a	2.019
279962742	ENSG00000242086	171245	AC069513.3	AC069513.3	727956	3	n/a	n/a	n/a	2.018
1095451	ENSG00000144115	34547	THNSL2	threonine synthase-like 2 (S. cerevisiae)	55258	2	n/a	n/a	n/a	2.018
1092015	ENSG00000120903	1127	CHRNA2	cholinergic receptor, nicotinic, alpha 2 (neuronal)	1135	8	n/a	n/a	n/a	2.015
1093638	ENSG00000133136	0	GNG5P2	guanine nucleotide binding protein (G protein), gamma 5 pseudogene 2	0	X	n/a	n/a	n/a	2.015
1086919	ENSG00000004776	79143	HSPB6	heat shock protein, alpha-crystallin-related, B6	126393	19	n/a	n/a	n/a	2.015
1109083	ENSG00000243449	125465	C4orf48	chromosome 4 open reading frame 48	401115	4	n/a	n/a	n/a	2.013
1092486	ENSG00000124762	1020	CDKN1A	cyclin-dependent kinase inhibitor 1A (p21, Cip1)	1026	6	n/a	n/a	n/a	2.011
1103825	ENSG00000196132	4635	MYT1	myelin transcription factor 1	4661	20	n/a	n/a	n/a	2.011
280095409	ENSG00000256390	0	AC092143.2	AC092143.2	0	16	n/a	n/a	n/a	2.010
280112782	ENSG00000258197	0	NKX2-2-AS1	NKX2-2 antisense RNA 1 (non-protein coding)	0	20	n/a	n/a	n/a	2.009
1096119	ENSG00000149295	1801	DRD2	dopamine receptor D2	1813	11	n/a	n/a	n/a	2.009
1097139	ENSG00000158201	82725	ABHD3	abhydrolase domain containing 3	171586	18	n/a	n/a	n/a	2.007
279475150	ENSG00000176728	34699	TTTY14	testis-specific transcript, Y-linked 14 (non-protein coding)	55410	Y	n/a	n/a	n/a	2.007
1101235	ENSG00000177464	2811	GPR4	G protein-coupled receptor 4	2828	19	n/a	n/a	n/a	2.006
279814248	ENSG00000227757	0	AP000282.2	AP000282.2	0	21	n/a	n/a	n/a	2.006
279745376	ENSG00000216901	0	AL022393.7	AL022393.7	0	6	n/a	n/a	n/a	2.005
1087250	ENSG00000018625	474	ATP1A2	ATPase, Na+/K+ transporting, alpha 2 polypeptide	477	1	n/a	n/a	n/a	2.004
1092214	ENSG00000122756	1262	CNTFR	ciliary neurotrophic factor receptor	1271	9	n/a	n/a	n/a	2.004
1090117	ENSG00000105974	853	CAV1	caveolin 1, caveolae protein, 22kDa	857	7	n/a	n/a	n/a	2.003
1095102	ENSG00000141756	38112	FKBP10	FK506 binding protein 10, 65 kDa	60681	17	n/a	n/a	n/a	2.003
1097458	ENSG00000160683	640	CXCR5	chemokine (C-X-C motif) receptor 5	643	11	n/a	n/a	n/a	2.002
1099090	ENSG00000167601	555	AXL	AXL receptor tyrosine kinase	558	19	n/a	n/a	n/a	2.002
1093130	ENSG00000130176	1255	CNN1	calponin 1, basic, smooth muscle	1264	19	n/a	n/a	n/a	2.002
1093924	ENSG00000135097	4414	MSI1	musashi homolog 1 (Drosophila)	4440	12	n/a	n/a	n/a	2.001
1087738	ENSG00000063660	2800	GPC1	glypican 1	2817	2	n/a	n/a	n/a	2.001
279765700	ENSG00000223573	90384	PLAC2	placenta-specific 2 (non-protein coding)	257000	19	n/a	n/a	n/a	2.001
279760091	ENSG00000222482	0	AC005071.1	AC005071.1	0	7	n/a	n/a	n/a	2.001
1105874	ENSG00000213563	128790	C8orf82	chromosome 8 open reading frame 82	414919	8	n/a	n/a	n/a	1.998
279583345	ENSG00000188185	0	LINC00265	long intergenic non-protein coding RNA 265	0	7	n/a	n/a	n/a	1.995
1088130	ENSG00000074219	8402	TEAD2	TEA domain family member 2	8463	19	n/a	n/a	n/a	1.993
279934801	ENSG00000238692	0	snoU13	Small nucleolar RNA U13	0	11	n/a	n/a	n/a	1.993
280043264	ENSG00000251832	0	AC005626.1	AC005626.1	0	19	n/a	n/a	n/a	1.991
279705039	ENSG00000206990	0	Y_RNA	Y RNA	0	1	n/a	n/a	n/a	1.990
279990320	ENSG00000245549	0	AL137798.2	AL137798.2	0	1	n/a	n/a	n/a	1.990
1088369	ENSG00000080493	8602	SLC4A4	solute carrier family 4, sodium bicarbonate cotransporter, member 4	8671	4	n/a	n/a	n/a	1.989
280045504	ENSG00000252155	0	U6	U6 spliceosomal RNA	0	Y	n/a	n/a	n/a	1.988
1087350	ENSG00000029993	3129	HMGB3	high mobility group box 3	3149	X	n/a	n/a	n/a	1.986
1109063	ENSG00000243056	8568	EIF4EBP3	eukaryotic translation initiation factor 4E binding protein 3	8637	5	n/a	n/a	n/a	1.986
1097513	ENSG00000160973	8849	FOXH1	forkhead box H1	8928	8	n/a	n/a	n/a	1.985
1095680	ENSG00000145824	9406	CXCL14	chemokine (C-X-C motif) ligand 14	9547	5	n/a	n/a	n/a	1.985
1104879	ENSG00000203667	77754	FAM36A	family with sequence similarity 36, member A	116228	1	n/a	n/a	n/a	1.985
279882372	ENSG00000233839	0	RP11-389O22.4	RP11-389O22.4	0	1	n/a	n/a	n/a	1.983
279706936	ENSG00000207311	167371	SNORA61	small nucleolar RNA, H/ACA box 61	677838	1	n/a	n/a	n/a	1.983
279861446	ENSG00000231991	301	ANXA2P2	annexin A2 pseudogene 2	304	9	n/a	n/a	n/a	1.980
1108930	ENSG00000240184	5066	PCDHGC3	protocadherin gamma subfamily C, 3	5098	5	n/a	n/a	n/a	1.979
1105514	ENSG00000205581	3130	HMGN1	high mobility group nucleosome binding domain 1	3150	21	n/a	n/a	n/a	1.978
1107506	ENSG00000229119	0	CTB-63M22.1	CTB-63M22.1	0	5	n/a	n/a	n/a	1.978
1101107	ENSG00000176845	94211	METRNL	meteorin, glial cell differentiation regulator-like	284207	17	n/a	n/a	n/a	1.978
1097147	ENSG00000158292	122559	GPR153	G protein-coupled receptor 153	387509	1	n/a	n/a	n/a	1.978
1096158	ENSG00000149564	59988	ESAM	endothelial cell adhesion molecule	90952	11	n/a	n/a	n/a	1.977
1102436	ENSG00000183773	80861	AIFM3	apoptosis-inducing factor, mitochondrion-associated, 3	150209	22	n/a	n/a	n/a	1.976
1090989	ENSG00000112667	10444	C6orf108	chromosome 6 open reading frame 108	10591	6	n/a	n/a	n/a	1.976
279983232	ENSG00000244250	0	RP1-283E3.8	RP1-283E3.8	0	1	n/a	n/a	n/a	1.974
1100447	ENSG00000173269	55615	MMRN2	multimerin 2	79812	10	n/a	n/a	n/a	1.973
1097652	ENSG00000162244	6127	RPL29	ribosomal protein L29	6159	3	n/a	n/a	n/a	1.973
279937297	ENSG00000239087	0	snoU13	Small nucleolar RNA U13	0	18	n/a	n/a	n/a	1.972
279814570	ENSG00000227787	0	RP11-266I14.3	RP11-266I14.3	0	1	n/a	n/a	n/a	1.972
1103406	ENSG00000187840	1963	EIF4EBP1	eukaryotic translation initiation factor 4E binding protein 1	1978	8	n/a	n/a	n/a	1.972
1100103	ENSG00000171772	60278	SYCE1	synaptonemal complex central element protein 1	93426	10	n/a	n/a	n/a	1.971
1091004	ENSG00000112769	3885	LAMA4	laminin, alpha 4	3910	6	n/a	n/a	n/a	1.971
1092270	ENSG00000123243	56534	ITIH5	inter-alpha (globulin) inhibitor H5	80760	10	n/a	n/a	n/a	1.970
1095219	ENSG00000142871	3471	CYR61	cysteine-rich, angiogenic inducer, 61	3491	1	n/a	n/a	n/a	1.969
1092611	ENSG00000125753	7365	VASP	vasodilator-stimulated phosphoprotein	7408	19	n/a	n/a	n/a	1.969
1086949	ENSG00000005206	36207	AC004410.1	Signal peptide peptidase-like 2B	56928	19	n/a	n/a	n/a	1.969
1094511	ENSG00000138061	1534	CYP1B1	cytochrome P450, family 1, subfamily B, polypeptide 1	1545	2	n/a	n/a	n/a	1.967
280074496	ENSG00000254690	0	GS1-393G12.12	GS1-393G12.12	0	8	n/a	n/a	n/a	1.967
1092487	ENSG00000124766	6619	SOX4	SRY (sex determining region Y)-box 4	6659	6	n/a	n/a	n/a	1.966
279702792	ENSG00000206602	0	SNORD58A	small nucleolar RNA, C/D box 58A	0	18	n/a	n/a	n/a	1.966
1099701	ENSG00000170075	9152	GPR37L1	G protein-coupled receptor 37 like 1	9283	1	n/a	n/a	n/a	1.965
1094883	ENSG00000140398	55464	NEIL1	nei endonuclease VIII-like 1 (E. coli)	79661	15	n/a	n/a	n/a	1.965
280054857	ENSG00000253305	35385	PCDHGB6	protocadherin gamma subfamily B, 6	56100	5	n/a	n/a	n/a	1.963
280061510	ENSG00000253767	9564	PCDHGA8	protocadherin gamma subfamily A, 8	9708	5	n/a	n/a	n/a	1.963
1106336	ENSG00000215397	59652	SCRT2	scratch homolog 2, zinc finger protein (Drosophila)	85508	20	n/a	n/a	n/a	1.962
1103604	ENSG00000188643	79949	S100A16	S100 calcium binding protein A16	140576	1	n/a	n/a	n/a	1.962
279914144	ENSG00000236754	0	AC004019.13	AC004019.13	0	22	n/a	n/a	n/a	1.962
1088617	ENSG00000087303	22552	NID2	nidogen 2 (osteonidogen)	22795	14	n/a	n/a	n/a	1.962
1096666	ENSG00000154134	40854	ROBO3	roundabout, axon guidance receptor, homolog 3 (Drosophila)	64221	11	n/a	n/a	n/a	1.960
1088419	ENSG00000081791	9668	KIAA0141	KIAA0141	9812	5	n/a	n/a	n/a	1.960
1103028	ENSG00000186193	59828	C9orf140	chromosome 9 open reading frame 140	89958	9	n/a	n/a	n/a	1.960
1105329	ENSG00000204956	35399	PCDHGA1	protocadherin gamma subfamily A, 1	56114	5	n/a	n/a	n/a	1.959
1091624	ENSG00000117525	2137	F3	coagulation factor III (thromboplastin, tissue factor)	2152	1	n/a	n/a	n/a	1.958
1103219	ENSG00000186994	90379	KANK3	KN motif and ankyrin repeat domains 3	256949	19	n/a	n/a	n/a	1.958
1102506	ENSG00000184113	7079	CLDN5	claudin 5	7122	22	n/a	n/a	n/a	1.957
1100782	ENSG00000175093	60175	SPSB4	splA/ryanodine receptor domain and SOCS box containing 4	92369	3	n/a	n/a	n/a	1.957
1097703	ENSG00000162512	9528	SDC3	syndecan 3	9672	1	n/a	n/a	n/a	1.957
1093123	ENSG00000130158	36845	DOCK6	dedicator of cytokinesis 6	57572	19	n/a	n/a	n/a	1.957
1088424	ENSG00000081853	35398	PCDHGA2	protocadherin gamma subfamily A, 2	56113	5	n/a	n/a	n/a	1.956
280063992	ENSG00000253953	8572	PCDHGB4	protocadherin gamma subfamily B, 4	8641	5	n/a	n/a	n/a	1.956
1097452	ENSG00000160606	77756	TLCD1	TLC domain containing 1	116238	17	n/a	n/a	n/a	1.955
280062572	ENSG00000253846	35391	PCDHGA10	protocadherin gamma subfamily A, 10	56106	5	n/a	n/a	n/a	1.955
1090747	ENSG00000111181	6503	SLC6A12	solute carrier family 6 (neurotransmitter transporter, betaine/GABA), member 12	6539	12	n/a	n/a	n/a	1.954
280058001	ENSG00000253537	35393	PCDHGA7	protocadherin gamma subfamily A, 7	56108	5	n/a	n/a	n/a	1.954
280063488	ENSG00000253910	35388	PCDHGB2	protocadherin gamma subfamily B, 2	56103	5	n/a	n/a	n/a	1.954
1109149	ENSG00000244486	60012	SCARF2	scavenger receptor class F, member 2	91179	22	n/a	n/a	n/a	1.954
280066368	ENSG00000254122	35384	PCDHGB7	protocadherin gamma subfamily B, 7	56099	5	n/a	n/a	n/a	1.954
1093350	ENSG00000131389	6497	SLC6A6	solute carrier family 6 (neurotransmitter transporter, taurine), member 6	6533	3	n/a	n/a	n/a	1.953
1105222	ENSG00000204624	36813	PTCHD2	patched domain containing 2	57540	1	n/a	n/a	n/a	1.953
1096808	ENSG00000155367	109203	PPM1J	protein phosphatase, Mg2+/Mn2+ dependent, 1J	333926	1	n/a	n/a	n/a	1.952
279953014	ENSG00000240984	0	AC026271.1	AC026271.1	0	17	n/a	n/a	n/a	1.952
1092339	ENSG00000123933	10461	MXD4	MAX dimerization protein 4	10608	4	n/a	n/a	n/a	1.951
280117894	ENSG00000258575	0	RP11-998D10.2	RP11-998D10.2	0	14	n/a	n/a	n/a	1.951
1088664	ENSG00000088826	33789	SMOX	spermine oxidase	54498	20	n/a	n/a	n/a	1.951
1089049	ENSG00000100033	5593	PRODH	proline dehydrogenase (oxidase) 1	5625	22	n/a	n/a	n/a	1.951
280067773	ENSG00000254221	35389	PCDHGB1	protocadherin gamma subfamily B, 1	56104	5	n/a	n/a	n/a	1.951
279928564	ENSG00000237976	0	RP11-126K1.6	RP11-126K1.6	0	1	n/a	n/a	n/a	1.950
1104453	ENSG00000197958	6104	RPL12	ribosomal protein L12	6136	9	n/a	n/a	n/a	1.950
280068180	ENSG00000254245	35397	PCDHGA3	protocadherin gamma subfamily A, 3	56112	5	n/a	n/a	n/a	1.950
1094019	ENSG00000135547	23248	HEY2	hairy/enhancer-of-split related with YRPW motif 2	23493	6	n/a	n/a	n/a	1.949
1100428	ENSG00000173209	79450	AHSA2	AHA1, activator of heat shock 90kDa protein ATPase homolog 2 (yeast)	130872	2	n/a	n/a	n/a	1.949
1097357	ENSG00000160050	54979	CCDC28B	coiled-coil domain containing 28B	79140	1	n/a	n/a	n/a	1.949
280052844	ENSG00000253159	25774	PCDHGA12	protocadherin gamma subfamily A, 12	26025	5	n/a	n/a	n/a	1.949
280048213	ENSG00000252549	0	U6	U6 spliceosomal RNA	0	20	n/a	n/a	n/a	1.948
279475262	ENSG00000176734	0	TRIL	TLR4 interactor with leucine-rich repeats	0	7	n/a	n/a	n/a	1.948
1098124	ENSG00000163909	26256	HEYL	hairy/enhancer-of-split related with YRPW motif-like	26508	1	n/a	n/a	n/a	1.948
1102467	ENSG00000183878	7361	UTY	ubiquitously transcribed tetratricopeptide repeat gene, Y-linked	7404	Y	n/a	n/a	n/a	1.947
279991718	ENSG00000246013	0	LINC00282	long intergenic non-protein coding RNA 282	0	13	n/a	n/a	n/a	1.946
1106366	ENSG00000215527	0	AP005482.1	Uncharacterized protein	0	18	n/a	n/a	n/a	1.946
279762905	ENSG00000223313	0	U6	U6 spliceosomal RNA	0	15	n/a	n/a	n/a	1.945
1087467	ENSG00000043355	7503	ZIC2	Zic family member 2	7546	13	n/a	n/a	n/a	1.945
280057369	ENSG00000253485	35395	PCDHGA5	protocadherin gamma subfamily A, 5	56110	5	n/a	n/a	n/a	1.945
280089261	ENSG00000255690	0	AC005013.1	AC005013.1	0	7	n/a	n/a	n/a	1.945
1093842	ENSG00000134595	6618	SOX3	SRY (sex determining region Y)-box 3	6658	X	n/a	n/a	n/a	1.944
1093154	ENSG00000130304	119630	SLC27A1	solute carrier family 27 (fatty acid transporter), member 1	376497	19	n/a	n/a	n/a	1.944
1102038	ENSG00000182175	36242	RGMA	RGM domain family, member A	56963	15	n/a	n/a	n/a	1.943
279791794	ENSG00000225783	133970	MIAT	myocardial infarction associated transcript (non-protein coding)	440823	22	n/a	n/a	n/a	1.943
1094460	ENSG00000137818	6144	RPLP1	ribosomal protein, large, P1	6176	15	n/a	n/a	n/a	1.942
280061051	ENSG00000253731	35394	PCDHGA6	protocadherin gamma subfamily A, 6	56109	5	n/a	n/a	n/a	1.942
1102199	ENSG00000182871	56555	COL18A1	collagen, type XVIII, alpha 1	80781	21	n/a	n/a	n/a	1.941
1099456	ENSG00000169006	23374	NTSR2	neurotensin receptor 2	23620	2	n/a	n/a	n/a	1.940
1089360	ENSG00000101230	80182	ISM1	isthmin 1 homolog (zebrafish)	140862	20	n/a	n/a	n/a	1.939
279667157	ENSG00000202252	0	SNORD14C	small nucleolar RNA, C/D box 14C	0	11	n/a	n/a	n/a	1.938
1096755	ENSG00000154856	80613	APCDD1	adenomatosis polyposis coli down-regulated 1	147495	18	n/a	n/a	n/a	1.938
1109041	ENSG00000242419	35383	PCDHGC4	protocadherin gamma subfamily C, 4	56098	5	n/a	n/a	n/a	1.937
1099513	ENSG00000169231	7017	THBS3	thrombospondin 3	7059	1	n/a	n/a	n/a	1.937
279831302	ENSG00000229299	0	RP4-583P15.10	RP4-583P15.10	0	20	n/a	n/a	n/a	1.936
1103429	ENSG00000187942	125831	LDLRAD2	low density lipoprotein receptor class A domain containing 2	401944	1	n/a	n/a	n/a	1.935
1105120	ENSG00000204388	3284	HSPA1B	heat shock 70kDa protein 1B	3304	6	n/a	n/a	n/a	1.935
1094150	ENSG00000136205	41334	TNS3	tensin 3	64759	7	n/a	n/a	n/a	1.935
279716585	ENSG00000212385	0	U6	U6 spliceosomal RNA	0	1	n/a	n/a	n/a	1.934
279710870	ENSG00000209582	0	SNORA48	small nucleolar RNA, H/ACA box 48	0	17	n/a	n/a	n/a	1.934
1092676	ENSG00000125968	3377	ID1	inhibitor of DNA binding 1, dominant negative helix-loop-helix protein	3397	20	n/a	n/a	n/a	1.933
1094522	ENSG00000138083	6460	SIX3	SIX homeobox 3	6496	2	n/a	n/a	n/a	1.933
279709498	ENSG00000207780	1013225	MIR648	microRNA 648	693233	22	n/a	n/a	n/a	1.932
1102294	ENSG00000183260	80053	ABHD16B	abhydrolase domain containing 16B	140701	20	n/a	n/a	n/a	1.932
1099232	ENSG00000168056	4029	LTBP3	latent transforming growth factor beta binding protein 3	4054	11	n/a	n/a	n/a	1.932
1089274	ENSG00000100836	8055	PABPN1	poly(A) binding protein, nuclear 1	8106	14	n/a	n/a	n/a	1.932
280007681	ENSG00000248923	0	MTND5P11	MT-ND5 pseudogene 11	0	5	n/a	n/a	n/a	1.931
1094130	ENSG00000136114	35188	THSD1	thrombospondin, type I, domain containing 1	55901	13	n/a	n/a	n/a	1.931
279800788	ENSG00000226564	0	FTH1P20	ferritin, heavy polypeptide 1 pseudogene 20	0	2	n/a	n/a	n/a	1.930
280029916	ENSG00000250740	0	RP11-710F7.2	RP11-710F7.2	0	4	n/a	n/a	n/a	1.929
1089352	ENSG00000101203	36915	COL20A1	collagen, type XX, alpha 1	57642	20	n/a	n/a	n/a	1.928
1094301	ENSG00000136942	11064	RPL35	ribosomal protein L35	11224	9	n/a	n/a	n/a	1.928
1092535	ENSG00000125285	11007	SOX21	SRY (sex determining region Y)-box 21	11166	13	n/a	n/a	n/a	1.928
1102018	ENSG00000182103	85640	FAM181B	family with sequence similarity 181, member B	220382	11	n/a	n/a	n/a	1.927
1105979	ENSG00000214063	7063	TSPAN4	tetraspanin 4	7106	11	n/a	n/a	n/a	1.927
1090701	ENSG00000110721	1111	CHKA	choline kinase alpha	1119	11	n/a	n/a	n/a	1.926
279836712	ENSG00000229814	0	RP11-563H8.2	RP11-563H8.2	0	9	n/a	n/a	n/a	1.926
1101622	ENSG00000179772	2291	FOXS1	forkhead box S1	2307	20	n/a	n/a	n/a	1.926
1100007	ENSG00000171388	8785	APLN	apelin	8862	X	n/a	n/a	n/a	1.924
280075625	ENSG00000254765	0	RP11-1H15.1	RP11-1H15.1	0	11	n/a	n/a	n/a	1.924
1102447	ENSG00000183798	59861	EMILIN3	elastin microfibril interfacer 3	90187	20	n/a	n/a	n/a	1.923
1101335	ENSG00000178026	123180	C22orf36	chromosome 22 open reading frame 36	388886	22	n/a	n/a	n/a	1.922
1099274	ENSG00000168256	28247	NKIRAS2	NFKB inhibitor interacting Ras-like 2	28511	17	n/a	n/a	n/a	1.922
1092091	ENSG00000121716	29723	PILRB	paired immunoglobin-like type 2 receptor beta	29990	7	n/a	n/a	n/a	1.921
1096919	ENSG00000156381	78886	ANKRD9	ankyrin repeat domain 9	122416	14	n/a	n/a	n/a	1.920
1087766	ENSG00000064655	2124	EYA2	eyes absent homolog 2 (Drosophila)	2139	20	n/a	n/a	n/a	1.919
1093311	ENSG00000131097	31231	HIGD1B	HIG1 hypoxia inducible domain family, member 1B	51751	17	n/a	n/a	n/a	1.918
279706201	ENSG00000207186	0	RN5S122	RNA, 5S ribosomal 122	0	2	n/a	n/a	n/a	1.918
279934395	ENSG00000238622	0	SNORD97	small nucleolar RNA, C/D box 97	0	11	n/a	n/a	n/a	1.917
279964912	ENSG00000242299	0	RP11-234A1.1	RP11-234A1.1	0	3	n/a	n/a	n/a	1.917
1102484	ENSG00000183979	90377	NPB	neuropeptide B	256933	17	n/a	n/a	n/a	1.916
279703709	ENSG00000206760	0	SNORA6	small nucleolar RNA, H/ACA box 6	0	3	n/a	n/a	n/a	1.916
280081943	ENSG00000255153	90284	CTD-2245O6.1	CTD-2245O6.1	255512	11	n/a	n/a	n/a	1.915
1102222	ENSG00000182963	9907	GJC1	gap junction protein, gamma 1, 45kDa	10052	17	n/a	n/a	n/a	1.914
1089515	ENSG00000102109	27089	PCSK1N	proprotein convertase subtilisin/kexin type 1 inhibitor	27344	X	n/a	n/a	n/a	1.914
279665680	ENSG00000201808	6048	SNORA73A	small nucleolar RNA, H/ACA box 73A	6080	1	n/a	n/a	n/a	1.914
1099180	ENSG00000167874	60145	TMEM88	transmembrane protein 88	92162	17	n/a	n/a	n/a	1.912
1095653	ENSG00000145681	1395	HAPLN1	hyaluronan and proteoglycan link protein 1	1404	5	n/a	n/a	n/a	1.912
1091396	ENSG00000115902	6473	SLC1A4	solute carrier family 1 (glutamate/neutral amino acid transporter), member 4	6509	2	n/a	n/a	n/a	1.912
1095593	ENSG00000145194	9574	ECE2	endothelin converting enzyme 2	9718	3	n/a	n/a	n/a	1.912
279966590	ENSG00000242500	0	RP11-24O6.2	RP11-24O6.2	0	X	n/a	n/a	n/a	1.912
1094052	ENSG00000135744	180	AGT	angiotensinogen (serpin peptidase inhibitor, clade A, member 8)	183	1	n/a	n/a	n/a	1.911
279480959	ENSG00000177410	134970	ZNFX1-AS1	ZNFX1 antisense RNA 1 (non-protein coding)	441951	20	n/a	n/a	n/a	1.911
279399998	ENSG00000169253	0	RP11-220D10.1	RP11-220D10.1	0	9	n/a	n/a	n/a	1.910
279776912	ENSG00000224469	0	AC009517.2	AC009517.2	0	7	n/a	n/a	n/a	1.910
280113689	ENSG00000258301	0	RP11-488C13.5	RP11-488C13.5	0	14	n/a	n/a	n/a	1.910
279897217	ENSG00000235129	0	FABP7P2	fatty acid binding protein 7, brain pseudogene 2	0	2	n/a	n/a	n/a	1.908
280117679	ENSG00000258559	0	AC005519.4	AC005519.4	0	14	n/a	n/a	n/a	1.908
280077641	ENSG00000254909	0	RP11-110I1.5	RP11-110I1.5	0	11	n/a	n/a	n/a	1.907
1095406	ENSG00000143845	34513	ETNK2	ethanolamine kinase 2	55224	1	n/a	n/a	n/a	1.905
280075692	ENSG00000254772	1924	EEF1G	eukaryotic translation elongation factor 1 gamma	1937	11	n/a	n/a	n/a	1.905
1095091	ENSG00000141696	10462	LEPREL4	leprecan-like 4	10609	17	n/a	n/a	n/a	1.904
280088659	ENSG00000255633	0	MTRNR2L9	MT-RNR2-like 9 (pseudogene)	0	6	n/a	n/a	n/a	1.903
1102292	ENSG00000183255	750	PTTG1IP	pituitary tumor-transforming 1 interacting protein	754	21	n/a	n/a	n/a	1.903
1087241	ENSG00000017483	60216	SLC38A5	solute carrier family 38, member 5	92745	X	n/a	n/a	n/a	1.903
1098827	ENSG00000166482	4214	MFAP4	microfibrillar-associated protein 4	4239	17	n/a	n/a	n/a	1.903
1095121	ENSG00000141994	36210	DUS3L	dihydrouridine synthase 3-like (S. cerevisiae)	56931	19	n/a	n/a	n/a	1.902
1103020	ENSG00000186166	109550	CCDC84	coiled-coil domain containing 84	338657	11	n/a	n/a	n/a	1.902
1104460	ENSG00000197977	34187	ELOVL2	ELOVL fatty acid elongase 2	54898	6	n/a	n/a	n/a	1.901
1098994	ENSG00000167173	36184	C15orf39	chromosome 15 open reading frame 39	56905	15	n/a	n/a	n/a	1.901
1098658	ENSG00000165886	55821	UBTD1	ubiquitin domain containing 1	80019	10	n/a	n/a	n/a	1.899
1099454	ENSG00000168994	85792	C6orf145	chromosome 6 open reading frame 145	221749	6	n/a	n/a	n/a	1.899
1087389	ENSG00000035403	7371	VCL	vinculin	7414	10	n/a	n/a	n/a	1.899
279708007	ENSG00000207496	166313	SNORA7A	small nucleolar RNA, H/ACA box 7A	619563	3	n/a	n/a	n/a	1.898
1098171	ENSG00000164050	5332	PLXNB1	plexin B1	5364	3	n/a	n/a	n/a	1.898
279902696	ENSG00000235663	0	C6orf26-AS1	C6orf26 antisense RNA 1 (non-protein coding)	0	6	n/a	n/a	n/a	1.898
279892599	ENSG00000234741	38105	GAS5	growth arrest-specific 5 (non-protein coding)	60674	1	n/a	n/a	n/a	1.898
1092962	ENSG00000128641	4404	MYO1B	myosin IB	4430	2	n/a	n/a	n/a	1.897
1088154	ENSG00000074855	36992	ANO8	anoctamin 8	57719	19	n/a	n/a	n/a	1.896
279986334	ENSG00000244553	0	RP5-1092A11.3	RP5-1092A11.3	0	1	n/a	n/a	n/a	1.896
1097571	ENSG00000161638	3653	ITGA5	integrin, alpha 5 (fibronectin receptor, alpha polypeptide)	3678	12	n/a	n/a	n/a	1.895
279706957	ENSG00000207314	167232	SNORA44	small nucleolar RNA, H/ACA box 44	677825	1	n/a	n/a	n/a	1.895
1099777	ENSG00000170412	35177	GPRC5C	G protein-coupled receptor, family C, group 5, member C	55890	17	n/a	n/a	n/a	1.894
280077660	ENSG00000254911	0	SCARNA9	small Cajal body-specific RNA 9	0	11	n/a	n/a	n/a	1.894
1093135	ENSG00000130202	5787	PVRL2	poliovirus receptor-related 2 (herpesvirus entry mediator B)	5819	19	n/a	n/a	n/a	1.894
1098716	ENSG00000166123	58902	GPT2	glutamic pyruvate transaminase (alanine aminotransferase) 2	84706	16	n/a	n/a	n/a	1.894
280108886	ENSG00000257808	0	RP11-1136G11.8	RP11-1136G11.8	0	12	n/a	n/a	n/a	1.893
1090980	ENSG00000112599	2962	GUCA1B	guanylate cyclase activator 1B (retina)	2979	6	n/a	n/a	n/a	1.891
1106565	ENSG00000221978	57351	CCNL2	cyclin L2	81669	1	n/a	n/a	n/a	1.890
1106473	ENSG00000219435	25607	C11orf20	chromosome 11 open reading frame 20	25858	11	n/a	n/a	n/a	1.890
280093176	ENSG00000256116	0	RP11-783K16.14	RP11-783K16.14	0	11	n/a	n/a	n/a	1.890
1103173	ENSG00000186815	32853	TPCN1	two pore segment channel 1	53373	12	n/a	n/a	n/a	1.889
1103480	ENSG00000188126	55824	MYO15B	myosin XVB pseudogene	80022	17	n/a	n/a	n/a	1.888
279996973	ENSG00000247993	0	RP11-79P5.2	RP11-79P5.2	0	5	n/a	n/a	n/a	1.888
279720790	ENSG00000213315	0	CTD-3035D6.1	CTD-3035D6.1	0	14	n/a	n/a	n/a	1.888
1102877	ENSG00000185633	36180	NDUFA4L2	NADH dehydrogenase (ubiquinone) 1 alpha subcomplex, 4-like 2	56901	12	n/a	n/a	n/a	1.886
1088061	ENSG00000072310	6680	SREBF1	sterol regulatory element binding transcription factor 1	6720	17	n/a	n/a	n/a	1.886
1101624	ENSG00000179776	998	CDH5	cadherin 5, type 2 (vascular endothelium)	1003	16	n/a	n/a	n/a	1.885
1096499	ENSG00000152661	2681	GJA1	gap junction protein, alpha 1, 43kDa	2697	6	n/a	n/a	n/a	1.883
1102161	ENSG00000182685	94103	C16orf79	chromosome 16 open reading frame 79	283870	16	n/a	n/a	n/a	1.882
279849213	ENSG00000230916	0	RP11-10B2.1	RP11-10B2.1	0	X	n/a	n/a	n/a	1.881
1102731	ENSG00000185033	10362	SEMA4B	sema domain, immunoglobulin domain (Ig), transmembrane domain (TM) and short cytoplasmic domain, (semaphorin) 4B	10509	15	n/a	n/a	n/a	1.881
1098640	ENSG00000165804	30704	ZNF219	zinc finger protein 219	51222	14	n/a	n/a	n/a	1.881
280072301	ENSG00000254548	0	RP11-429J17.5	RP11-429J17.5	0	8	n/a	n/a	n/a	1.880
1103646	ENSG00000188783	5517	PRELP	proline/arginine-rich end leucine-rich repeat protein	5549	1	n/a	n/a	n/a	1.879
279748239	ENSG00000218748	0	DBIP1	diazepam binding inhibitor (GABA receptor modulator, acyl-CoA binding protein) pseudogene 1	0	6	n/a	n/a	n/a	1.879
279662593	ENSG00000200913	0	SNORD46	small nucleolar RNA, C/D box 46	0	1	n/a	n/a	n/a	1.879
279717439	ENSG00000212588	166966	SNORA26	small nucleolar RNA, H/ACA box 26	677810	4	n/a	n/a	n/a	1.878
1105490	ENSG00000205502	122839	C2CD4B	C2 calcium-dependent domain containing 4B	388125	15	n/a	n/a	n/a	1.878
1092350	ENSG00000124067	6524	SLC12A4	solute carrier family 12 (potassium/chloride transporters), member 4	6560	16	n/a	n/a	n/a	1.878
1095661	ENSG00000145721	81698	LIX1	Lix1 homolog (chicken)	167410	5	n/a	n/a	n/a	1.877
1089537	ENSG00000102265	7033	TIMP1	TIMP metallopeptidase inhibitor 1	7076	X	n/a	n/a	n/a	1.876
1099203	ENSG00000167969	1620	ECI1	enoyl-CoA delta isomerase 1	1632	16	n/a	n/a	n/a	1.876
1092255	ENSG00000123143	5553	PKN1	protein kinase N1	5585	19	n/a	n/a	n/a	1.876
1091012	ENSG00000112837	8973	TBX18	T-box 18	9096	6	n/a	n/a	n/a	1.875
1090329	ENSG00000107719	26888	KIAA1274	KIAA1274	27143	10	n/a	n/a	n/a	1.874
279810244	ENSG00000227370	0	RP4-669P10.19	RP4-669P10.19	0	22	n/a	n/a	n/a	1.874
1100818	ENSG00000175265	22770	GOLGA8A	golgin A8 family, member A	23015	15	n/a	n/a	n/a	1.874
279963452	ENSG00000242163	0	RP11-299L17.1	RP11-299L17.1	0	14	n/a	n/a	n/a	1.874
1087200	ENSG00000013441	1186	CLK1	CDC-like kinase 1	1195	2	n/a	n/a	n/a	1.874
1098982	ENSG00000167113	30599	COQ4	coenzyme Q4 homolog (S. cerevisiae)	51117	9	n/a	n/a	n/a	1.873
1096628	ENSG00000153885	54887	KCTD15	potassium channel tetramerisation domain containing 15	79047	19	n/a	n/a	n/a	1.873
1101860	ENSG00000181085	86280	MAPK15	mitogen-activated protein kinase 15	225689	8	n/a	n/a	n/a	1.872
1096809	ENSG00000155368	1610	DBI	diazepam binding inhibitor (GABA receptor modulator, acyl-CoA binding protein)	1622	2	n/a	n/a	n/a	1.872
280078072	ENSG00000254943	0	RP11-664I21.6	Uncharacterized protein	0	11	n/a	n/a	n/a	1.872
279663258	ENSG00000201136	0	U6	U6 spliceosomal RNA	0	15	n/a	n/a	n/a	1.872
1094362	ENSG00000137273	2279	FOXF2	forkhead box F2	2295	6	n/a	n/a	n/a	1.871
279849023	ENSG00000230897	0	AC013248.1	AC013248.1	0	17	n/a	n/a	n/a	1.871
279945280	ENSG00000240072	0	AP000350.1	AP000350.1	0	22	n/a	n/a	n/a	1.870
1100674	ENSG00000174498	9402	IGDCC3	immunoglobulin superfamily, DCC subclass, member 3	9543	15	n/a	n/a	n/a	1.869
1093533	ENSG00000132613	60144	MTSS1L	metastasis suppressor 1-like	92154	16	n/a	n/a	n/a	1.869
1089582	ENSG00000102760	28720	C13orf15	chromosome 13 open reading frame 15	28984	13	n/a	n/a	n/a	1.869
1089977	ENSG00000105372	6190	RPS19	ribosomal protein S19	6223	19	n/a	n/a	n/a	1.866
1087264	ENSG00000020181	25709	GPR124	G protein-coupled receptor 124	25960	8	n/a	n/a	n/a	1.866
1102480	ENSG00000183963	6489	SMTN	smoothelin	6525	22	n/a	n/a	n/a	1.864
279880509	ENSG00000233668	0	RP11-571F15.3	RP11-571F15.3	0	9	n/a	n/a	n/a	1.864
279968446	ENSG00000242680	0	AL132988.3	AL132988.3	0	14	n/a	n/a	n/a	1.864
1097678	ENSG00000162407	8546	PPAP2B	phosphatidic acid phosphatase type 2B	8613	1	n/a	n/a	n/a	1.864
279896373	ENSG00000235058	0	ZMYND10-AS1	ZMYND10 antisense RNA 1 (non-protein coding)	0	3	n/a	n/a	n/a	1.863
1102030	ENSG00000182154	41499	MRPL41	mitochondrial ribosomal protein L41	64975	9	n/a	n/a	n/a	1.863
1087728	ENSG00000063177	6109	RPL18	ribosomal protein L18	6141	19	n/a	n/a	n/a	1.862
1088276	ENSG00000077942	2177	FBLN1	fibulin 1	2192	22	n/a	n/a	n/a	1.861
280050194	ENSG00000252835	0	SCARNA21	small Cajal body-specific RNA 21	0	17	n/a	n/a	n/a	1.861
1100498	ENSG00000173546	1453	CSPG4	chondroitin sulfate proteoglycan 4	1464	15	n/a	n/a	n/a	1.861
1103760	ENSG00000189238	0	RP11-173C20.1	RP11-173C20.1	0	12	n/a	n/a	n/a	1.860
279668158	ENSG00000202533	0	Y_RNA	Y RNA	0	5	n/a	n/a	n/a	1.860
1089376	ENSG00000101306	59536	MYLK2	myosin light chain kinase 2	85366	20	n/a	n/a	n/a	1.860
279720762	ENSG00000213307	0	RPL18P11	ribosomal protein L18 pseudogene 11	0	15	n/a	n/a	n/a	1.859
1087637	ENSG00000056661	7659	PCGF2	polycomb group ring finger 2	7703	17	n/a	n/a	n/a	1.858
280129848	ENSG00000259260	0	CTD-3094K11.2	CTD-3094K11.2	0	15	n/a	n/a	n/a	1.858
279813746	ENSG00000227719	0	AC006042.6	AC006042.6	0	7	n/a	n/a	n/a	1.857
1096070	ENSG00000148841	59606	ITPRIP	inositol 1,4,5-trisphosphate receptor interacting protein	85450	10	n/a	n/a	n/a	1.857
1108080	ENSG00000232856	0	MIR3654	microRNA 3654	0	7	n/a	n/a	n/a	1.856
1094778	ENSG00000139631	30861	CSAD	cysteine sulfinic acid decarboxylase	51380	12	n/a	n/a	n/a	1.856
279805428	ENSG00000226950	36566	SNHG13	small nucleolar RNA host gene 13 (non-protein coding)	57291	4	n/a	n/a	n/a	1.856
1098060	ENSG00000163702	59009	IL17RC	interleukin 17 receptor C	84818	3	n/a	n/a	n/a	1.856
279913026	ENSG00000236662	0	RP11-108L7.4	RP11-108L7.4	0	10	n/a	n/a	n/a	1.856
1092911	ENSG00000128274	0	A4GALT	alpha 1,4-galactosyltransferase	0	22	n/a	n/a	n/a	1.856
1095578	ENSG00000145020	272	AMT	aminomethyltransferase	275	3	n/a	n/a	n/a	1.855
1099784	ENSG00000170430	4230	MGMT	O-6-methylguanine-DNA methyltransferase	4255	10	n/a	n/a	n/a	1.855
1108514	ENSG00000235878	0	AP001468.1	Uncharacterized protein	0	21	n/a	n/a	n/a	1.855
279968357	ENSG00000242670	0	RP11-601I15.1	RP11-601I15.1	0	4	n/a	n/a	n/a	1.854
279973085	ENSG00000243230	0	RP11-286H14.8	RP11-286H14.8	0	7	n/a	n/a	n/a	1.854
279940244	ENSG00000239467	157121233	AC007405.6	AC007405.6	100505695	2	n/a	n/a	n/a	1.853
1087784	ENSG00000065054	9216	SLC9A3R2	solute carrier family 9 (sodium/hydrogen exchanger), member 3 regulator 2	9351	16	n/a	n/a	n/a	1.853
279768132	ENSG00000223774	0	RP11-307B6.3	RP11-307B6.3	0	1	n/a	n/a	n/a	1.853
1097685	ENSG00000162430	36466	SEPN1	selenoprotein N, 1	57190	1	n/a	n/a	n/a	1.853
1099884	ENSG00000170889	6170	RPS9	ribosomal protein S9	6203	19	n/a	n/a	n/a	1.853
1099678	ENSG00000169957	55527	ZNF768	zinc finger protein 768	79724	16	n/a	n/a	n/a	1.852
280094681	ENSG00000256309	0	AC009469.1	AC009469.1	0	2	n/a	n/a	n/a	1.852
1101471	ENSG00000178821	109681	TMEM52	transmembrane protein 52	339456	1	n/a	n/a	n/a	1.852
1091020	ENSG00000112936	726	C7	complement component 7	730	5	n/a	n/a	n/a	1.852
279991745	ENSG00000246015	0	AC010332.1	AC010332.1	0	19	n/a	n/a	n/a	1.851
1097337	ENSG00000159792	5649	PSKH1	protein serine kinase H1	5681	16	n/a	n/a	n/a	1.851
279943306	ENSG00000239843	0	AC004866.1	AC004866.1	0	7	n/a	n/a	n/a	1.851
279533381	ENSG00000183900	0	FOXD1	forkhead box D1	0	5	n/a	n/a	n/a	1.851
1088300	ENSG00000078401	1893	EDN1	endothelin 1	1906	6	n/a	n/a	n/a	1.850
1095538	ENSG00000144730	34045	IL17RD	interleukin 17 receptor D	54756	3	n/a	n/a	n/a	1.850
280087192	ENSG00000255508	0	MIR3654	microRNA 3654	0	11	n/a	n/a	n/a	1.849
280022807	ENSG00000250166	0	RP11-268P4.5	RP11-268P4.5	0	12	n/a	n/a	n/a	1.849
280113159	ENSG00000258232	0	RP11-161H23.5	RP11-161H23.5	0	12	n/a	n/a	n/a	1.848
279660374	ENSG00000200259	0	SNORD35A	small nucleolar RNA, C/D box 35A	0	19	n/a	n/a	n/a	1.848
1097865	ENSG00000163083	3600	INHBB	inhibin, beta B	3625	2	n/a	n/a	n/a	1.848
279706726	ENSG00000207277	0	5S_rRNA	5S ribosomal RNA	0	9	n/a	n/a	n/a	1.847
1090255	ENSG00000106819	34118	ASPN	asporin	54829	9	n/a	n/a	n/a	1.846
1104060	ENSG00000196767	5424	POU3F4	POU class 3 homeobox 4	5456	X	n/a	n/a	n/a	1.846
279520315	ENSG00000182873	0	RP11-181G12.2	RP11-181G12.2	0	1	n/a	n/a	n/a	1.845
1089073	ENSG00000100106	10920	TRIOBP	TRIO and F-actin binding protein	11078	22	n/a	n/a	n/a	1.844
1101892	ENSG00000181350	122934	C17orf76	chromosome 17 open reading frame 76	388341	17	n/a	n/a	n/a	1.844
280118505	ENSG00000258610	0	RP11-488C13.7	RP11-488C13.7	0	14	n/a	n/a	n/a	1.843
1090002	ENSG00000105472	6285	CLEC11A	C-type lectin domain family 11, member A	6320	19	n/a	n/a	n/a	1.843
280125165	ENSG00000258989	0	RP11-47I22.4	RP11-47I22.4	0	14	n/a	n/a	n/a	1.841
1093764	ENSG00000134215	10304	VAV3	vav 3 guanine nucleotide exchange factor	10451	1	n/a	n/a	n/a	1.841
1091415	ENSG00000116016	2019	EPAS1	endothelial PAS domain protein 1	2034	2	n/a	n/a	n/a	1.841
1087870	ENSG00000067082	1307	KLF6	Kruppel-like factor 6	1316	10	n/a	n/a	n/a	1.841
1087900	ENSG00000068001	8623	HYAL2	hyaluronoglucosaminidase 2	8692	3	n/a	n/a	n/a	1.841
1105437	ENSG00000205309	36232	NT5M	5',3'-nucleotidase, mitochondrial	56953	17	n/a	n/a	n/a	1.840
1104836	ENSG00000198959	7010	TGM2	transglutaminase 2 (C polypeptide, protein-glutamine-gamma-glutamyltransferase)	7052	20	n/a	n/a	n/a	1.840
279818606	ENSG00000228172	0	RP1-317E23.3	RP1-317E23.3	0	1	n/a	n/a	n/a	1.840
279731840	ENSG00000214612	0	RPS19P1	ribosomal protein S19 pseudogene 1	0	20	n/a	n/a	n/a	1.839
1103384	ENSG00000187773	79075	FAM69C	family with sequence similarity 69, member C	125704	18	n/a	n/a	n/a	1.838
280020553	ENSG00000249992	25656	TMEM158	transmembrane protein 158 (gene/pseudogene)	25907	3	n/a	n/a	n/a	1.838
1095101	ENSG00000141753	3467	IGFBP4	insulin-like growth factor binding protein 4	3487	17	n/a	n/a	n/a	1.838
1095215	ENSG00000142798	3319	HSPG2	heparan sulfate proteoglycan 2	3339	1	n/a	n/a	n/a	1.838
1089342	ENSG00000101188	4892	NTSR1	neurotensin receptor 1 (high affinity)	4923	20	n/a	n/a	n/a	1.837
1099864	ENSG00000170801	60678	HTRA3	HtrA serine peptidase 3	94031	4	n/a	n/a	n/a	1.837
1097010	ENSG00000157150	7036	TIMP4	TIMP metallopeptidase inhibitor 4	7079	3	n/a	n/a	n/a	1.837
279499361	ENSG00000179967	0	PPP1R14BP3	protein phosphatase 1, regulatory (inhibitor) subunit 14B pseudogene 3	0	4	n/a	n/a	n/a	1.836
1091641	ENSG00000117616	36313	C1orf63	chromosome 1 open reading frame 63	57035	1	n/a	n/a	n/a	1.836
1096806	ENSG00000155363	4317	MOV10	Mov10, Moloney leukemia virus 10, homolog (mouse)	4343	1	n/a	n/a	n/a	1.836
1097658	ENSG00000162337	4016	LRP5	low density lipoprotein receptor-related protein 5	4041	11	n/a	n/a	n/a	1.834
1090848	ENSG00000111783	5960	RFX4	regulatory factor X, 4 (influences HLA class II expression)	5992	12	n/a	n/a	n/a	1.833
1092578	ENSG00000125534	54983	PPDPF	pancreatic progenitor cell differentiation and proliferation factor homolog (zebrafish)	79144	20	n/a	n/a	n/a	1.833
1097738	ENSG00000162631	22610	NTNG1	netrin G1	22854	1	n/a	n/a	n/a	1.833
1089943	ENSG00000105221	205	AKT2	v-akt murine thymoma viral oncogene homolog 2	208	19	n/a	n/a	n/a	1.833
1098273	ENSG00000164308	40800	ERAP2	endoplasmic reticulum aminopeptidase 2	64167	5	n/a	n/a	n/a	1.832
1106146	ENSG00000214725	133534	AC120114.1	AC120114.1	440356	16	n/a	n/a	n/a	1.832
1101965	ENSG00000181790	572	BAI1	brain-specific angiogenesis inhibitor 1	575	8	n/a	n/a	n/a	1.831
1095405	ENSG00000143842	9438	SOX13	SRY (sex determining region Y)-box 13	9580	1	n/a	n/a	n/a	1.831
1087794	ENSG00000065320	9287	NTN1	netrin 1	9423	17	n/a	n/a	n/a	1.831
1095594	ENSG00000145198	59848	VWA5B2	von Willebrand factor A domain containing 5B2	90113	3	n/a	n/a	n/a	1.831
279829533	ENSG00000229152	0	ANKRD10-IT1	ANKRD10 intronic transcript 1 (non-protein coding)	0	13	n/a	n/a	n/a	1.830
1098413	ENSG00000164877	55581	MICALL2	MICAL-like 2	79778	7	n/a	n/a	n/a	1.830
1102408	ENSG00000183688	110927	FAM101B	family with sequence similarity 101, member B	359845	17	n/a	n/a	n/a	1.828
1091040	ENSG00000113140	6638	SPARC	secreted protein, acidic, cysteine-rich (osteonectin)	6678	5	n/a	n/a	n/a	1.827
1091087	ENSG00000113504	10565	SLC12A7	solute carrier family 12 (potassium/chloride transporters), member 7	10723	5	n/a	n/a	n/a	1.827
279927180	ENSG00000237854	0	AC005332.1	AC005332.1	0	17	n/a	n/a	n/a	1.827
279646109	ENSG00000198683	0	AC012615.1	AC012615.1	0	19	n/a	n/a	n/a	1.827
1091226	ENSG00000114790	25833	ARHGEF26	Rho guanine nucleotide exchange factor (GEF) 26	26084	3	n/a	n/a	n/a	1.826
1089070	ENSG00000100101	0	NOL12	nucleolar protein 12	0	22	n/a	n/a	n/a	1.826
280112045	ENSG00000258116	0	RP11-493L12.6	RP11-493L12.6	0	12	n/a	n/a	n/a	1.826
1105956	ENSG00000213977	29842	TAX1BP3	Tax1 (human T-cell leukemia virus type I) binding protein 3	30851	17	n/a	n/a	n/a	1.825
1101864	ENSG00000181104	2134	F2R	coagulation factor II (thrombin) receptor	2149	5	n/a	n/a	n/a	1.825
1092761	ENSG00000126785	36655	RHOJ	ras homolog gene family, member J	57381	14	n/a	n/a	n/a	1.825
1090518	ENSG00000109062	9233	SLC9A3R1	solute carrier family 9 (sodium/hydrogen exchanger), member 3 regulator 1	9368	17	n/a	n/a	n/a	1.824
1099069	ENSG00000167526	6105	RPL13	ribosomal protein L13	6137	16	n/a	n/a	n/a	1.824
1103414	ENSG00000187867	110032	PALM3	paralemmin 3	342979	19	n/a	n/a	n/a	1.823
280077595	ENSG00000254905	0	RP11-712L6.7	RP11-712L6.7	0	11	n/a	n/a	n/a	1.823
1098638	ENSG00000165801	34990	ARHGEF40	Rho guanine nucleotide exchange factor (GEF) 40	55701	14	n/a	n/a	n/a	1.823
1095786	ENSG00000146535	2751	GNA12	guanine nucleotide binding protein (G protein) alpha 12	2768	7	n/a	n/a	n/a	1.823
279812964	ENSG00000227640	0	SOX21-AS1	SOX21 antisense RNA 1 (non-protein coding)	0	13	n/a	n/a	n/a	1.823
1087157	ENSG00000011304	5693	PTBP1	polypyrimidine tract binding protein 1	5725	19	n/a	n/a	n/a	1.822
1096364	ENSG00000151655	3673	ITIH2	inter-alpha (globulin) inhibitor H2	3698	10	n/a	n/a	n/a	1.822
1104574	ENSG00000198324	80393	FAM109A	family with sequence similarity 109, member A	144717	12	n/a	n/a	n/a	1.822
1108317	ENSG00000234465	124065	AC006276.1	AC006276.1	390940	19	n/a	n/a	n/a	1.822
279721853	ENSG00000213406	0	ANXA2P1	annexin A2 pseudogene 1	0	4	n/a	n/a	n/a	1.821
1089918	ENSG00000105088	60260	OLFM2	olfactomedin 2	93145	19	n/a	n/a	n/a	1.821
1093476	ENSG00000132329	10121	RAMP1	receptor (G protein-coupled) activity modifying protein 1	10267	2	n/a	n/a	n/a	1.821
1094909	ENSG00000140522	5985	RLBP1	retinaldehyde binding protein 1	6017	15	n/a	n/a	n/a	1.821
279845958	ENSG00000230606	157121797	AC159540.1	AC159540.1	100506123	2	n/a	n/a	n/a	1.820
1087205	ENSG00000013573	1651	DDX11	DEAD/H (Asp-Glu-Ala-Asp/His) box polypeptide 11	1663	12	n/a	n/a	n/a	1.820
279774486	ENSG00000224272	0	AC114730.3	AC114730.3	0	2	n/a	n/a	n/a	1.820
280027726	ENSG00000250571	2721	GLI4	GLI family zinc finger 4	2738	8	n/a	n/a	n/a	1.819
1105458	ENSG00000205364	4473	MT1M	metallothionein 1M	4499	16	n/a	n/a	n/a	1.819
279935116	ENSG00000238741	0	SCARNA7	small Cajal body-specific RNA 7	0	3	n/a	n/a	n/a	1.819
280005797	ENSG00000248751	0	RP1-130H16.18	RP1-130H16.18	0	22	n/a	n/a	n/a	1.819
280112801	ENSG00000258199	0	RP11-977G19.5	RP11-977G19.5	0	12	n/a	n/a	n/a	1.819
1107728	ENSG00000230715	0	RP11-274B21.4	RP11-274B21.4	0	7	n/a	n/a	n/a	1.818
1103991	ENSG00000196576	23407	PLXNB2	plexin B2	23654	22	n/a	n/a	n/a	1.818
280122529	ENSG00000258839	4132	MC1R	melanocortin 1 receptor (alpha melanocyte stimulating hormone receptor)	4157	16	n/a	n/a	n/a	1.818
279743262	ENSG00000215908	59000	CROCCP2	ciliary rootlet coiled-coil, rootletin pseudogene 2	84809	1	n/a	n/a	n/a	1.818
1101604	ENSG00000179604	23334	CDC42EP4	CDC42 effector protein (Rho GTPase binding) 4	23580	17	n/a	n/a	n/a	1.817
1106585	ENSG00000222019	1015047	AC133919.6	Uncharacterized proteincDNA FLJ52651	100130015	16	n/a	n/a	n/a	1.817
1102536	ENSG00000184221	77779	OLIG1	oligodendrocyte transcription factor 1	116448	21	n/a	n/a	n/a	1.816
1100774	ENSG00000175061	79057	C17orf76-AS1	C17orf76 antisense RNA 1 (non-protein coding)	125144	17	n/a	n/a	n/a	1.815
1105957	ENSG00000213983	8827	AP1G2	adaptor-related protein complex 1, gamma 2 subunit	8906	14	n/a	n/a	n/a	1.813
280062133	ENSG00000253810	0	RP11-109P6.1	RP11-109P6.1	0	8	n/a	n/a	n/a	1.812
279767767	ENSG00000223749	59038	AC004383.4	AC004383.4	84848	X	n/a	n/a	n/a	1.812
1089660	ENSG00000103196	57958	CRISPLD2	cysteine-rich secretory protein LCCL domain containing 2	83716	16	n/a	n/a	n/a	1.811
279941810	ENSG00000239647	0	AC073366.1	AC073366.1	0	10	n/a	n/a	n/a	1.811
1107860	ENSG00000231500	6189	RPS18	ribosomal protein S18	6222	6	n/a	n/a	n/a	1.811
279802273	ENSG00000226696	0	AC008746.11	AC008746.11	0	19	n/a	n/a	n/a	1.811
1090433	ENSG00000108504	0	TEN1	TEN1 telomerase capping complex subunit homolog (S. cerevisiae)	0	17	n/a	n/a	n/a	1.811
1090623	ENSG00000110011	3318	DNAJC4	DnaJ (Hsp40) homolog, subfamily C, member 4	3338	11	n/a	n/a	n/a	1.810
1102445	ENSG00000183793	1003245	RP11-82O18.1	Uncharacterized protein	100288332	16	n/a	n/a	n/a	1.810
279907014	ENSG00000236078	0	AC095067.1	AC095067.1	0	7	n/a	n/a	n/a	1.809
1092603	ENSG00000125733	9188	TRIP10	thyroid hormone receptor interactor 10	9322	19	n/a	n/a	n/a	1.808
279660346	ENSG00000200253	0	U6	U6 spliceosomal RNA	0	10	n/a	n/a	n/a	1.808
1092865	ENSG00000127863	34793	TNFRSF19	tumor necrosis factor receptor superfamily, member 19	55504	13	n/a	n/a	n/a	1.808
1102165	ENSG00000182704	25736	TSKU	tsukushi small leucine rich proteoglycan homolog (Xenopus laevis)	25987	11	n/a	n/a	n/a	1.808
1093193	ENSG00000130528	3250	HRC	histidine rich calcium binding protein	3270	19	n/a	n/a	n/a	1.807
279830858	ENSG00000229257	0	RP11-229P13.22	RP11-229P13.22	0	9	n/a	n/a	n/a	1.807
279919204	ENSG00000237214	0	RP11-12M9.3	RP11-12M9.3	0	22	n/a	n/a	n/a	1.807
279470193	ENSG00000176043	0	RP1-146I3.1	RP1-146I3.1	0	14	n/a	n/a	n/a	1.807
1102066	ENSG00000182272	109559	B4GALNT4	beta-1,4-N-acetyl-galactosaminyl transferase 4	338707	11	n/a	n/a	n/a	1.807
1100944	ENSG00000175938	60256	ORAI3	ORAI calcium release-activated calcium modulator 3	93129	16	n/a	n/a	n/a	1.805
1092224	ENSG00000122862	5520	SRGN	serglycin	5552	10	n/a	n/a	n/a	1.805
279670183	ENSG00000203583	0	AL021707.1	AL021707.1	0	22	n/a	n/a	n/a	1.805
279774148	ENSG00000224243	0	LINC00403	long intergenic non-protein coding RNA 403	0	13	n/a	n/a	n/a	1.805
1099073	ENSG00000167536	80575	DHRS13	dehydrogenase/reductase (SDR family) member 13	147015	17	n/a	n/a	n/a	1.805
279721187	ENSG00000213362	0	FTH1P12	ferritin, heavy polypeptide 1 pseudogene 12	0	9	n/a	n/a	n/a	1.804
280093412	ENSG00000256142	0	AL513327.1	AL513327.1	0	1	n/a	n/a	n/a	1.803
280049018	ENSG00000252666	0	AD000090.1	AD000090.1	0	19	n/a	n/a	n/a	1.803
280116788	ENSG00000258515	0	RP11-203M5.7	RP11-203M5.7	0	14	n/a	n/a	n/a	1.801
1090469	ENSG00000108691	6312	CCL2	chemokine (C-C motif) ligand 2	6347	17	n/a	n/a	n/a	1.801
279722866	ENSG00000213539	0	YBX1P6	Y box binding protein 1 pseudogene 6	0	9	n/a	n/a	n/a	1.801
1096186	ENSG00000149782	5299	PLCB3	phospholipase C, beta 3 (phosphatidylinositol-specific)	5331	11	n/a	n/a	n/a	1.800
280096027	ENSG00000256463	0	SALL3	sal-like 3 (Drosophila)	0	18	n/a	n/a	n/a	1.800
1091072	ENSG00000113368	3976	LMNB1	lamin B1	4001	5	n/a	n/a	n/a	1.800
1092145	ENSG00000122176	2315	FMOD	fibromodulin	2331	1	n/a	n/a	n/a	1.799
279985305	ENSG00000244439	0	RP4-655L22.2	RP4-655L22.2	0	X	n/a	n/a	n/a	1.799
1102382	ENSG00000183628	8163	DGCR6	DiGeorge syndrome critical region gene 6	8214	22	n/a	n/a	n/a	1.798
1091568	ENSG00000117122	4212	MFAP2	microfibrillar-associated protein 2	4237	1	n/a	n/a	n/a	1.798
1098096	ENSG00000163815	7080	CLEC3B	C-type lectin domain family 3, member B	7123	3	n/a	n/a	n/a	1.798
1102688	ENSG00000184897	8871	H1FX	H1 histone family, member X	8971	3	n/a	n/a	n/a	1.797
1089656	ENSG00000103175	37221	WFDC1	WAP four-disulfide core domain 1	58189	16	n/a	n/a	n/a	1.796
1102864	ENSG00000185585	81748	OLFML2A	olfactomedin-like 2A	169611	9	n/a	n/a	n/a	1.796
279752744	ENSG00000221246	0	AC144522.1	AC144522.1	0	12	n/a	n/a	n/a	1.795
279842324	ENSG00000230316	81209	RP11-560I19.4	RP11-560I19.4	154860	7	n/a	n/a	n/a	1.795
1090176	ENSG00000106330	41195	MOSPD3	motile sperm domain containing 3	64598	7	n/a	n/a	n/a	1.795
280011037	ENSG00000249240	0	AC069368.3	Uncharacterized protein	0	15	n/a	n/a	n/a	1.795
1097421	ENSG00000160325	10935	C9orf7	chromosome 9 open reading frame 7	11094	9	n/a	n/a	n/a	1.794
1095742	ENSG00000146215	125542	CRIP3	cysteine-rich protein 3	401262	6	n/a	n/a	n/a	1.793
280024738	ENSG00000250321	0	RP11-478C6.4	RP11-478C6.4	0	4	n/a	n/a	n/a	1.793
1095512	ENSG00000144579	37222	CTDSP1	CTD (carboxy-terminal domain, RNA polymerase II, polypeptide A) small phosphatase 1	58190	2	n/a	n/a	n/a	1.792
1087674	ENSG00000059588	6854	TARBP1	TAR (HIV-1) RNA binding protein 1	6894	1	n/a	n/a	n/a	1.792
279853536	ENSG00000231302	0	RPL36P2	ribosomal protein L36 pseudogene 2	0	20	n/a	n/a	n/a	1.792
279832585	ENSG00000229413	0	AC018638.1	AC018638.1	0	7	n/a	n/a	n/a	1.791
1089517	ENSG00000102125	6861	TAZ	tafazzin	6901	X	n/a	n/a	n/a	1.791
1092591	ENSG00000125652	58476	ALKBH7	alkB, alkylation repair homolog 7 (E. coli)	84266	19	n/a	n/a	n/a	1.791
280078001	ENSG00000254935	0	RP11-266E8.2	RP11-266E8.2	0	11	n/a	n/a	n/a	1.791
1097197	ENSG00000158710	8349	TAGLN2	transgelin 2	8407	1	n/a	n/a	n/a	1.790
1088306	ENSG00000078596	9315	ITM2A	integral membrane protein 2A	9452	X	n/a	n/a	n/a	1.790
1089263	ENSG00000100767	59824	PAPLN	papilin, proteoglycan-like sulfated glycoprotein	89932	14	n/a	n/a	n/a	1.790
279871219	ENSG00000232858	0	RPL34P27	ribosomal protein L34 pseudogene 27	0	13	n/a	n/a	n/a	1.789
1087173	ENSG00000011638	36422	TMEM159	transmembrane protein 159	57146	16	n/a	n/a	n/a	1.789
1087553	ENSG00000050555	10173	LAMC3	laminin, gamma 3	10319	9	n/a	n/a	n/a	1.787
1087857	ENSG00000066735	25902	KIF26A	kinesin family member 26A	26153	14	n/a	n/a	n/a	1.787
1092870	ENSG00000127920	2774	GNG11	guanine nucleotide binding protein (G protein), gamma 11	2791	7	n/a	n/a	n/a	1.787
1105947	ENSG00000213949	3647	ITGA1	integrin, alpha 1	3672	5	n/a	n/a	n/a	1.786
1090312	ENSG00000107551	58154	RASSF4	Ras association (RalGDS/AF-6) domain family member 4	83937	10	n/a	n/a	n/a	1.785
1105616	ENSG00000205978	36796	NYNRIN	NYN domain and retroviral integrase containing	57523	14	n/a	n/a	n/a	1.785
1094520	ENSG00000138080	10958	EMILIN1	elastin microfibril interfacer 1	11117	2	n/a	n/a	n/a	1.785
1099155	ENSG00000167772	30611	ANGPTL4	angiopoietin-like 4	51129	19	n/a	n/a	n/a	1.785
1095875	ENSG00000147255	3522	IGSF1	immunoglobulin superfamily, member 1	3547	X	n/a	n/a	n/a	1.784
1098700	ENSG00000166033	5622	HTRA1	HtrA serine peptidase 1	5654	10	n/a	n/a	n/a	1.784
1093871	ENSG00000134802	28751	SLC43A3	solute carrier family 43, member 3	29015	11	n/a	n/a	n/a	1.784
279821610	ENSG00000228421	0	AC005013.5	AC005013.5	0	7	n/a	n/a	n/a	1.784
1093713	ENSG00000133874	55648	RNF122	ring finger protein 122	79845	8	n/a	n/a	n/a	1.783
1096020	ENSG00000148411	79730	NACC2	NACC family member 2, BEN and BTB (POZ) domain containing	138151	9	n/a	n/a	n/a	1.783
279667864	ENSG00000202441	0	RNY4P10	RNA, Ro-associated Y4 pseudogene 10	0	6	n/a	n/a	n/a	1.783
279718344	ENSG00000213025	0	RP11-119F7.2	RP11-119F7.2	0	10	n/a	n/a	n/a	1.783
279906558	ENSG00000236041	0	AC013791.2	AC013791.2	0	11	n/a	n/a	n/a	1.782
1095321	ENSG00000143416	8883	SELENBP1	selenium binding protein 1	8991	1	n/a	n/a	n/a	1.782
1101599	ENSG00000179588	81529	ZFPM1	zinc finger protein, multitype 1	161882	16	n/a	n/a	n/a	1.782
1099767	ENSG00000170370	2003	EMX2	empty spiracles homeobox 2	2018	10	n/a	n/a	n/a	1.781
1099310	ENSG00000168389	59069	MFSD2A	major facilitator superfamily domain containing 2A	84879	1	n/a	n/a	n/a	1.780
1092360	ENSG00000124107	6552	SLPI	secretory leukocyte peptidase inhibitor	6590	20	n/a	n/a	n/a	1.780
279942720	ENSG00000239763	0	AC009120.3	AC009120.3	0	16	n/a	n/a	n/a	1.779
280059964	ENSG00000253676	0	TAGLN2P1	transgelin 2 pseudogene 1	0	8	n/a	n/a	n/a	1.779
1096040	ENSG00000148604	5963	RGR	retinal G protein coupled receptor	5995	10	n/a	n/a	n/a	1.779
1090458	ENSG00000108622	3364	ICAM2	intercellular adhesion molecule 2	3384	17	n/a	n/a	n/a	1.779
279957488	ENSG00000241493	0	RP11-274B21.5	RP11-274B21.5	0	7	n/a	n/a	n/a	1.778
1101451	ENSG00000178726	7014	THBD	thrombomodulin	7056	20	n/a	n/a	n/a	1.778
279656713	ENSG00000199133	127996	MIRLET7D	microRNA let-7d	406886	9	n/a	n/a	n/a	1.778
1105919	ENSG00000213853	1998	EMP2	epithelial membrane protein 2	2013	16	n/a	n/a	n/a	1.777
1104235	ENSG00000197324	25769	LRP10	low density lipoprotein receptor-related protein 10	26020	14	n/a	n/a	n/a	1.777
1090718	ENSG00000110881	38	ACCN2	amiloride-sensitive cation channel 2, neuronal	41	12	n/a	n/a	n/a	1.777
1093194	ENSG00000130529	34084	TRPM4	transient receptor potential cation channel, subfamily M, member 4	54795	19	n/a	n/a	n/a	1.776
1099220	ENSG00000168003	6484	SLC3A2	solute carrier family 3 (activators of dibasic and neutral amino acid transport), member 2	6520	11	n/a	n/a	n/a	1.776
279751098	ENSG00000220848	0	RPS18P9	ribosomal protein S18 pseudogene 9	0	6	n/a	n/a	n/a	1.776
1109009	ENSG00000241839	56102	PLEKHO2	pleckstrin homology domain containing, family O member 2	80301	15	n/a	n/a	n/a	1.775
1092632	ENSG00000125826	10469	RBCK1	RanBP-type and C3HC4-type zinc finger containing 1	10616	20	n/a	n/a	n/a	1.775
1093520	ENSG00000132541	10101	HRSP12	heat-responsive protein 12	10247	8	n/a	n/a	n/a	1.775
279794850	ENSG00000226040	0	AC005740.3	AC005740.3	0	5	n/a	n/a	n/a	1.774
1102369	ENSG00000183580	22949	FBXL7	F-box and leucine-rich repeat protein 7	23194	5	n/a	n/a	n/a	1.774
1090491	ENSG00000108828	10346	VAT1	vesicle amine transport protein 1 homolog (T. californica)	10493	17	n/a	n/a	n/a	1.774
1100353	ENSG00000172809	6137	RPL38	ribosomal protein L38	6169	17	n/a	n/a	n/a	1.773
1098636	ENSG00000165795	36720	NDRG2	NDRG family member 2	57447	14	n/a	n/a	n/a	1.773
1102108	ENSG00000182472	80666	CAPN12	calpain 12	147968	19	n/a	n/a	n/a	1.773
1089322	ENSG00000101104	56137	PABPC1L	poly(A) binding protein, cytoplasmic 1-like	80336	20	n/a	n/a	n/a	1.772
1099410	ENSG00000168811	3567	IL12A	interleukin 12A (natural killer cell stimulatory factor 1, cytotoxic lymphocyte maturation factor 1, p35)	3592	3	n/a	n/a	n/a	1.772
279797209	ENSG00000226243	0	RPL37AP1	ribosomal protein L37a pseudogene 1	0	20	n/a	n/a	n/a	1.772
1096411	ENSG00000152022	79255	LIX1L	Lix1 homolog (mouse)-like	128077	1	n/a	n/a	n/a	1.772
1090493	ENSG00000108830	8102	RND2	Rho family GTPase 2	8153	17	n/a	n/a	n/a	1.772
279936989	ENSG00000239037	0	snoU13	Small nucleolar RNA U13	0	X	n/a	n/a	n/a	1.772
279938412	ENSG00000239256	0	RP11-22N12.1	RP11-22N12.1	0	17	n/a	n/a	n/a	1.771
1095536	ENSG00000144713	6129	RPL32	ribosomal protein L32	6161	3	n/a	n/a	n/a	1.771
1099698	ENSG00000170049	9072	KCNAB3	potassium voltage-gated channel, shaker-related subfamily, beta member 3	9196	17	n/a	n/a	n/a	1.770
1089741	ENSG00000103855	56155	CD276	CD276 molecule	80381	15	n/a	n/a	n/a	1.770
1088764	ENSG00000090554	2307	FLT3LG	fms-related tyrosine kinase 3 ligand	2323	19	n/a	n/a	n/a	1.770
279731191	ENSG00000214535	0	RPS15AP1	ribosomal protein S15a pseudogene 1	0	20	n/a	n/a	n/a	1.769
1105891	ENSG00000213689	11116	TREX1	three prime repair exonuclease 1	11277	3	n/a	n/a	n/a	1.769
1107547	ENSG00000229453	158897	SPINK8	serine peptidase inhibitor, Kazal type 8 (putative)	646424	3	n/a	n/a	n/a	1.769
1100725	ENSG00000174804	8264	FZD4	frizzled family receptor 4	8322	11	n/a	n/a	n/a	1.768
1099400	ENSG00000168779	6438	SHOX2	short stature homeobox 2	6474	3	n/a	n/a	n/a	1.767
1103989	ENSG00000196569	3883	LAMA2	laminin, alpha 2	3908	6	n/a	n/a	n/a	1.766
1106503	ENSG00000221821	134269	C6orf226	chromosome 6 open reading frame 226	441150	6	n/a	n/a	n/a	1.766
1097715	ENSG00000162572	6304	SCNN1D	sodium channel, nonvoltage-gated 1, delta	6339	1	n/a	n/a	n/a	1.766
1089286	ENSG00000100906	4761	NFKBIA	nuclear factor of kappa light polypeptide gene enhancer in B-cells inhibitor, alpha	4792	14	n/a	n/a	n/a	1.765
1093224	ENSG00000130702	3886	LAMA5	laminin, alpha 5	3911	20	n/a	n/a	n/a	1.765
1102418	ENSG00000183722	10040	LHFP	lipoma HMGIC fusion partner	10186	13	n/a	n/a	n/a	1.765
1097411	ENSG00000160293	7367	VAV2	vav 2 guanine nucleotide exchange factor	7410	9	n/a	n/a	n/a	1.765
1104456	ENSG00000197965	8899	MPZL1	myelin protein zero-like 1	9019	1	n/a	n/a	n/a	1.764
1106114	ENSG00000214597	109851	GS1-393G12.10	Putative transmembrane protein C8orfK29	340393	8	n/a	n/a	n/a	1.764
1090497	ENSG00000108848	31227	LUC7L3	LUC7-like 3 (S. cerevisiae)	51747	17	n/a	n/a	n/a	1.763
279703093	ENSG00000206653	9164	SNORD29	small nucleolar RNA, C/D box 29	9297	11	n/a	n/a	n/a	1.763
1103634	ENSG00000188747	10653	NOXA1	NADPH oxidase activator 1	10811	9	n/a	n/a	n/a	1.763
1103392	ENSG00000187800	119542	PEAR1	platelet endothelial aggregation receptor 1	375033	1	n/a	n/a	n/a	1.763
1097956	ENSG00000163431	25551	LMOD1	leiomodin 1 (smooth muscle)	25802	1	n/a	n/a	n/a	1.762
1092943	ENSG00000128567	5388	PODXL	podocalyxin-like	5420	7	n/a	n/a	n/a	1.762
1093149	ENSG00000130287	1452	NCAN	neurocan	1463	19	n/a	n/a	n/a	1.762
1088217	ENSG00000076344	8709	RGS11	regulator of G-protein signaling 11	8786	16	n/a	n/a	n/a	1.762
280033740	ENSG00000251050	0	RP11-168A11.4	RP11-168A11.4	0	5	n/a	n/a	n/a	1.762
1089978	ENSG00000105373	29730	GLTSCR2	glioma tumor suppressor candidate region gene 2	29997	19	n/a	n/a	n/a	1.761
279667402	ENSG00000202318	0	Y_RNA	Y RNA	0	12	n/a	n/a	n/a	1.761
1100698	ENSG00000174640	6541	SLCO2A1	solute carrier organic anion transporter family, member 2A1	6578	3	n/a	n/a	n/a	1.760
279859867	ENSG00000231864	0	RP11-229P13.23	RP11-229P13.23	0	9	n/a	n/a	n/a	1.760
280074018	ENSG00000254665	0	RP11-152H18.3	RP11-152H18.3	0	11	n/a	n/a	n/a	1.760
1098676	ENSG00000165949	3409	IFI27	interferon, alpha-inducible protein 27	3429	14	n/a	n/a	n/a	1.759
280049102	ENSG00000252678	59641	RPPH1	ribonuclease P RNA component H1	85495	14	n/a	n/a	n/a	1.758
1100573	ENSG00000173918	77613	C1QTNF1	C1q and tumor necrosis factor related protein 1	114897	17	n/a	n/a	n/a	1.758
1095848	ENSG00000147119	35828	CHST7	carbohydrate (N-acetylglucosamine 6-O) sulfotransferase 7	56548	X	n/a	n/a	n/a	1.758
1089693	ENSG00000103363	6883	TCEB2	transcription elongation factor B (SIII), polypeptide 2 (18kDa, elongin B)	6923	16	n/a	n/a	n/a	1.758
1094944	ENSG00000140807	59569	NKD1	naked cuticle homolog 1 (Drosophila)	85407	16	n/a	n/a	n/a	1.758
279921694	ENSG00000237411	0	AC003043.2	AC003043.2	0	17	n/a	n/a	n/a	1.757
1097215	ENSG00000158815	8745	FGF17	fibroblast growth factor 17	8822	8	n/a	n/a	n/a	1.757
1100840	ENSG00000175356	37030	SCUBE2	signal peptide, CUB domain, EGF-like 2	57758	11	n/a	n/a	n/a	1.756
1101625	ENSG00000179796	77738	LRRC3B	leucine rich repeat containing 3B	116135	3	n/a	n/a	n/a	1.756
1089415	ENSG00000101443	10259	WFDC2	WAP four-disulfide core domain 2	10406	20	n/a	n/a	n/a	1.756
1088717	ENSG00000089472	9699	HEPH	hephaestin	9843	X	n/a	n/a	n/a	1.756
1095499	ENSG00000144476	36286	CXCR7	chemokine (C-X-C motif) receptor 7	57007	2	n/a	n/a	n/a	1.755
279821204	ENSG00000228393	0	RP11-325F22.3	RP11-325F22.3	0	7	n/a	n/a	n/a	1.754
279871465	ENSG00000232882	0	PHKA1P1	phosphorylase kinase, alpha 1 pseudogene 1	0	1	n/a	n/a	n/a	1.754
280025645	ENSG00000250397	0	RP11-1391J7.1	RP11-1391J7.1	0	11	n/a	n/a	n/a	1.753
279747347	ENSG00000218175	0	AC016739.2	AC016739.2	0	2	n/a	n/a	n/a	1.753
279723580	ENSG00000213640	0	RP11-797H7.3	RP11-797H7.3	0	7	n/a	n/a	n/a	1.753
1092163	ENSG00000122386	7711	ZNF205	zinc finger protein 205	7755	16	n/a	n/a	n/a	1.752
279725262	ENSG00000213877	0	CFL1P7	cofilin 1 (non-muscle) pseudogene 7	0	3	n/a	n/a	n/a	1.752
279787991	ENSG00000225472	0	RP11-120J1.1	RP11-120J1.1	0	9	n/a	n/a	n/a	1.751
1093314	ENSG00000131116	79128	ZNF428	zinc finger protein 428	126299	19	n/a	n/a	n/a	1.751
1090590	ENSG00000109736	10081	MFSD10	major facilitator superfamily domain containing 10	10227	4	n/a	n/a	n/a	1.751
1098293	ENSG00000164379	60868	FOXQ1	forkhead box Q1	94234	6	n/a	n/a	n/a	1.751
1094024	ENSG00000135596	41353	MICAL1	microtubule associated monoxygenase, calponin and LIM domain containing 1	64780	6	n/a	n/a	n/a	1.750
1087946	ENSG00000069399	599	BCL3	B-cell CLL/lymphoma 3	602	19	n/a	n/a	n/a	1.750
1088858	ENSG00000092621	25976	PHGDH	phosphoglycerate dehydrogenase	26227	1	n/a	n/a	n/a	1.749
280000078	ENSG00000248321	0	RP4-678E16.4	RP4-678E16.4	0	1	n/a	n/a	n/a	1.748
1091742	ENSG00000118707	37896	TGIF2	TGFB-induced factor homeobox 2	60436	20	n/a	n/a	n/a	1.748
279662166	ENSG00000200792	0	SNORA80	small nucleolar RNA, H/ACA box 80	0	21	n/a	n/a	n/a	1.748
1103235	ENSG00000187049	30740	TMEM216	transmembrane protein 216	51259	11	n/a	n/a	n/a	1.748
1095161	ENSG00000142449	58668	FBN3	fibrillin 3	84467	19	n/a	n/a	n/a	1.746
279841042	ENSG00000230191	0	RP4-725G10.3	RP4-725G10.3	0	7	n/a	n/a	n/a	1.746
279885272	ENSG00000234104	0	RP5-1177M21.1	RP5-1177M21.1	0	20	n/a	n/a	n/a	1.745
1091611	ENSG00000117461	8437	PIK3R3	phosphoinositide-3-kinase, regulatory subunit 3 (gamma)	8503	1	n/a	n/a	n/a	1.745
1098648	ENSG00000165821	6263	SALL2	sal-like 2 (Drosophila)	6297	14	n/a	n/a	n/a	1.745
280062926	ENSG00000253873	35390	PCDHGA11	protocadherin gamma subfamily A, 11	56105	5	n/a	n/a	n/a	1.745
279710751	ENSG00000208038	1012744	MIR492	microRNA 492	574449	12	n/a	n/a	n/a	1.745
279852442	ENSG00000231209	0	GLUD1P6	glutamate dehydrogenase 1 pseudogene 6	0	10	n/a	n/a	n/a	1.744
1095775	ENSG00000146425	6951	DYNLT1	dynein, light chain, Tctex-type 1	6993	6	n/a	n/a	n/a	1.744
1089012	ENSG00000099889	418	ARVCF	armadillo repeat gene deleted in velocardiofacial syndrome	421	22	n/a	n/a	n/a	1.744
1092823	ENSG00000127418	33139	FGFRL1	fibroblast growth factor receptor-like 1	53834	4	n/a	n/a	n/a	1.744
279742398	ENSG00000215791	0	AL645728.2	AL645728.2	0	1	n/a	n/a	n/a	1.743
280106555	ENSG00000257556	0	RP11-44N21.1	RP11-44N21.1	0	14	n/a	n/a	n/a	1.743
279744533	ENSG00000216197	0	AP001623.1	AP001623.1	0	21	n/a	n/a	n/a	1.742
1093750	ENSG00000134138	4187	MEIS2	Meis homeobox 2	4212	15	n/a	n/a	n/a	1.742
1087682	ENSG00000060138	8465	CSDA	cold shock domain protein A	8531	12	n/a	n/a	n/a	1.742
279636847	ENSG00000198150	1001720	AC135178.1	HCG1985372Uncharacterized proteincDNA FLJ37541 fis, clone BRCAN2026340	100128288	17	n/a	n/a	n/a	1.742
1108092	ENSG00000232941	0	AC090186.1	Uncharacterized protein	0	8	n/a	n/a	n/a	1.741
1102172	ENSG00000182749	81621	PAQR7	progestin and adipoQ receptor family member VII	164091	1	n/a	n/a	n/a	1.741
279841165	ENSG00000230202	0	RP11-632C17__A.1	RP11-632C17__A.1	0	6	n/a	n/a	n/a	1.741
1099227	ENSG00000168028	3896	RPSA	ribosomal protein SA	3921	3	n/a	n/a	n/a	1.740
1101422	ENSG00000178537	784	SLC25A20	solute carrier family 25 (carnitine/acylcarnitine translocase), member 20	788	3	n/a	n/a	n/a	1.739
1103354	ENSG00000187678	57528	SPRY4	sprouty homolog 4 (Drosophila)	81848	5	n/a	n/a	n/a	1.738
279922546	ENSG00000237470	0	RP11-271M1.2	RP11-271M1.2	0	10	n/a	n/a	n/a	1.738
1108778	ENSG00000237578	0	RP11-174M13.1	RP11-174M13.1	0	12	n/a	n/a	n/a	1.738
1099426	ENSG00000168887	123225	C2orf68	chromosome 2 open reading frame 68	388969	2	n/a	n/a	n/a	1.738
1089710	ENSG00000103495	4125	MAZ	MYC-associated zinc finger protein (purine-binding transcription factor)	4150	16	n/a	n/a	n/a	1.737
279661529	ENSG00000200608	1013323	SNORD114-11	small nucleolar RNA, C/D box 114-11	767589	14	n/a	n/a	n/a	1.737
280039445	ENSG00000251493	2281	RP11-79P5.6	RP11-79P5.6	2297	5	n/a	n/a	n/a	1.737
1103243	ENSG00000187091	5301	PLCD1	phospholipase C, delta 1	5333	3	n/a	n/a	n/a	1.737
1098955	ENSG00000166987	77509	MBD6	methyl-CpG binding domain protein 6	114785	12	n/a	n/a	n/a	1.737
1107431	ENSG00000228672	123401	C5orf65	chromosome 5 open reading frame 65	389333	5	n/a	n/a	n/a	1.737
279946290	ENSG00000240211	0	RP11-758P17.3	RP11-758P17.3	0	7	n/a	n/a	n/a	1.736
279899780	ENSG00000235387	81379	RP11-327L3.1	RP11-327L3.1	158376	9	n/a	n/a	n/a	1.736
1102975	ENSG00000185988	79152	PLK5	polo-like kinase 5	126520	19	n/a	n/a	n/a	1.734
1098445	ENSG00000164972	58886	C9orf24	chromosome 9 open reading frame 24	84688	9	n/a	n/a	n/a	1.734
279934542	ENSG00000238649	0	SNORD42A	small nucleolar RNA, C/D box 42A	0	17	n/a	n/a	n/a	1.734
1097593	ENSG00000161847	79085	RAVER1	ribonucleoprotein, PTB-binding 1	125950	19	n/a	n/a	n/a	1.734
279721180	ENSG00000213361	0	RP4-778K6.1	RP4-778K6.1	0	7	n/a	n/a	n/a	1.733
1099001	ENSG00000167194	80516	C16orf92	chromosome 16 open reading frame 92	146378	16	n/a	n/a	n/a	1.733
1093916	ENSG00000135069	29701	PSAT1	phosphoserine aminotransferase 1	29968	9	n/a	n/a	n/a	1.733
279977705	ENSG00000243686	0	AC002553.2	AC002553.2	0	17	n/a	n/a	n/a	1.732
1088698	ENSG00000089157	6143	RPLP0	ribosomal protein, large, P0	6175	12	n/a	n/a	n/a	1.732
280060470	ENSG00000253716	0	RP13-582O9.5	RP13-582O9.5	0	8	n/a	n/a	n/a	1.731
1093138	ENSG00000130208	338	APOC1	apolipoprotein C-I	341	19	n/a	n/a	n/a	1.731
1105799	ENSG00000213015	30639	ZNF580	zinc finger protein 580	51157	19	n/a	n/a	n/a	1.731
280076770	ENSG00000254849	0	MIR939	MIR939	0	8	n/a	n/a	n/a	1.730
279744337	ENSG00000216133	0	MIR939	microRNA 939	0	8	n/a	n/a	n/a	1.730
1094564	ENSG00000138326	6196	RPS24	ribosomal protein S24	6229	10	n/a	n/a	n/a	1.729
279710807	ENSG00000208797	0	SNORD73A	small nucleolar RNA, C/D box 73A	0	4	n/a	n/a	n/a	1.729
1095751	ENSG00000146250	81702	PRSS35	protease, serine, 35	167681	6	n/a	n/a	n/a	1.729
1092561	ENSG00000125457	36683	MIF4GD	MIF4G domain containing	57409	17	n/a	n/a	n/a	1.729
279664707	ENSG00000201555	0	Y_RNA	Y RNA	0	6	n/a	n/a	n/a	1.729
1102622	ENSG00000184584	109790	TMEM173	transmembrane protein 173	340061	5	n/a	n/a	n/a	1.728
1093297	ENSG00000131044	81634	TTLL9	tubulin tyrosine ligase-like family, member 9	164395	20	n/a	n/a	n/a	1.728
279839424	ENSG00000230053	0	RP11-76N22.1	RP11-76N22.1	0	1	n/a	n/a	n/a	1.728
1094732	ENSG00000139329	4035	LUM	lumican	4060	12	n/a	n/a	n/a	1.728
279664175	ENSG00000201405	0	Y_RNA	Y RNA	0	1	n/a	n/a	n/a	1.727
279842570	ENSG00000230330	0	HMGN2P3	high mobility group nucleosomal binding domain 2 pseudogene 3	0	16	n/a	n/a	n/a	1.726
279512784	ENSG00000182109	0	RP11-69E11.4	RP11-69E11.4	0	1	n/a	n/a	n/a	1.726
1090265	ENSG00000106991	2007	ENG	endoglin	2022	9	n/a	n/a	n/a	1.725
1106347	ENSG00000215440	157126161	NPEPL1	aminopeptidase-like 1	100652930	20	n/a	n/a	n/a	1.725
1099083	ENSG00000167565	29679	SERTAD3	SERTA domain containing 3	29946	19	n/a	n/a	n/a	1.725
1102017	ENSG00000182095	58828	TNRC18	trinucleotide repeat containing 18	84629	7	n/a	n/a	n/a	1.724
1091599	ENSG00000117394	6477	SLC2A1	solute carrier family 2 (facilitated glucose transporter), member 1	6513	1	n/a	n/a	n/a	1.724
1096743	ENSG00000154764	7433	WNT7A	wingless-type MMTV integration site family, member 7A	7476	3	n/a	n/a	n/a	1.724
279710898	ENSG00000209804	26570	RNU11	RNA, U11 small nuclear	26824	1	n/a	n/a	n/a	1.724
1105201	ENSG00000204580	776	DDR1	discoidin domain receptor tyrosine kinase 1	780	6	n/a	n/a	n/a	1.724
1093649	ENSG00000133247	58980	SUV420H2	suppressor of variegation 4-20 homolog 2 (Drosophila)	84787	19	n/a	n/a	n/a	1.724
1095179	ENSG00000142549	126118	IGLON5	IgLON family member 5	402665	19	n/a	n/a	n/a	1.724
1091153	ENSG00000114115	5915	RBP1	retinol binding protein 1, cellular	5947	3	n/a	n/a	n/a	1.723
1086940	ENSG00000005075	5407	POLR2J	polymerase (RNA) II (DNA directed) polypeptide J, 13.3kDa	5439	7	n/a	n/a	n/a	1.723
1100000	ENSG00000171345	3855	KRT19	keratin 19	3880	17	n/a	n/a	n/a	1.723
1090186	ENSG00000106366	5022	SERPINE1	serpin peptidase inhibitor, clade E (nexin, plasminogen activator inhibitor type 1), member 1	5054	7	n/a	n/a	n/a	1.722
1100823	ENSG00000175287	90186	PHYHD1	phytanoyl-CoA dioxygenase domain containing 1	254295	9	n/a	n/a	n/a	1.722
279902105	ENSG00000235605	0	RP5-827C21.1	RP5-827C21.1	0	1	n/a	n/a	n/a	1.722
1095095	ENSG00000141736	2049	ERBB2	v-erb-b2 erythroblastic leukemia viral oncogene homolog 2, neuro/glioblastoma derived oncogene homolog (avian)	2064	17	n/a	n/a	n/a	1.722
1095725	ENSG00000146067	33831	FAM193B	family with sequence similarity 193, member B	54540	5	n/a	n/a	n/a	1.722
1087162	ENSG00000011422	5297	PLAUR	plasminogen activator, urokinase receptor	5329	19	n/a	n/a	n/a	1.722
1105573	ENSG00000205809	3797	KLRC2	killer cell lectin-like receptor subfamily C, member 2	3822	12	n/a	n/a	n/a	1.722
1087708	ENSG00000061938	10042	TNK2	tyrosine kinase, non-receptor, 2	10188	3	n/a	n/a	n/a	1.722
1106254	ENSG00000215099	0	AC004148.1	Uncharacterized protein	0	17	n/a	n/a	n/a	1.721
1103590	ENSG00000188599	0	NPIPP1	nuclear pore complex interacting protein pseudogene 1	0	16	n/a	n/a	n/a	1.721
1096563	ENSG00000153162	650	BMP6	bone morphogenetic protein 6	654	6	n/a	n/a	n/a	1.721
1103458	ENSG00000188038	78970	NRN1L	neuritin 1-like	123904	16	n/a	n/a	n/a	1.721
1097410	ENSG00000160285	4022	LSS	lanosterol synthase (2,3-oxidosqualene-lanosterol cyclase)	4047	21	n/a	n/a	n/a	1.721
279900213	ENSG00000235426	0	RP11-342M3.5	RP11-342M3.5	0	10	n/a	n/a	n/a	1.720
1102815	ENSG00000185338	8582	SOCS1	suppressor of cytokine signaling 1	8651	16	n/a	n/a	n/a	1.720
1101346	ENSG00000178075	34051	GRAMD1C	GRAM domain containing 1C	54762	3	n/a	n/a	n/a	1.720
279881574	ENSG00000233762	0	AC007969.5	AC007969.5	0	2	n/a	n/a	n/a	1.720
1093205	ENSG00000130590	80052	SAMD10	sterile alpha motif domain containing 10	140700	20	n/a	n/a	n/a	1.720
1088860	ENSG00000092820	7387	EZR	ezrin	7430	6	n/a	n/a	n/a	1.720
279798567	ENSG00000226352	0	RP11-523H24.3	RP11-523H24.3	0	13	n/a	n/a	n/a	1.719
280097757	ENSG00000256661	0	A2ML1-AS1	A2ML1 antisense RNA 1 (non-protein coding)	0	12	n/a	n/a	n/a	1.719
1096045	ENSG00000148671	10816	C10orf116	chromosome 10 open reading frame 116	10974	10	n/a	n/a	n/a	1.719
280092093	ENSG00000256007	0	ARAP1-AS1	ARAP1 antisense RNA 1 (non-protein coding)	0	11	n/a	n/a	n/a	1.719
1088594	ENSG00000087086	2496	FTL	ferritin, light polypeptide	2512	19	n/a	n/a	n/a	1.719
1090031	ENSG00000105612	1765	DNASE2	deoxyribonuclease II, lysosomal	1777	19	n/a	n/a	n/a	1.719
1090488	ENSG00000108823	6406	SGCA	sarcoglycan, alpha (50kDa dystrophin-associated glycoprotein)	6442	17	n/a	n/a	n/a	1.719
280099322	ENSG00000256872	54998	NOL12	Nucleolar protein 12	79159	22	n/a	n/a	n/a	1.718
280037388	ENSG00000251337	0	AL355574.1	AL355574.1	0	9	n/a	n/a	n/a	1.718
1092248	ENSG00000123104	3684	ITPR2	inositol 1,4,5-trisphosphate receptor, type 2	3709	12	n/a	n/a	n/a	1.717
279867879	ENSG00000232573	0	RPL3P4	ribosomal protein L3 pseudogene 4	0	14	n/a	n/a	n/a	1.717
1098431	ENSG00000164932	77719	CTHRC1	collagen triple helix repeat containing 1	115908	8	n/a	n/a	n/a	1.717
1088592	ENSG00000087077	7162	TRIP6	thyroid hormone receptor interactor 6	7205	7	n/a	n/a	n/a	1.717
1089192	ENSG00000100439	40517	ABHD4	abhydrolase domain containing 4	63874	14	n/a	n/a	n/a	1.716
1088235	ENSG00000076928	9015	ARHGEF1	Rho guanine nucleotide exchange factor (GEF) 1	9138	19	n/a	n/a	n/a	1.716
279798449	ENSG00000226338	0	AC079150.2	AC079150.2	0	2	n/a	n/a	n/a	1.716
1106292	ENSG00000215252	133453	GOLGA8B	golgin A8 family, member B	440270	15	n/a	n/a	n/a	1.716
1097698	ENSG00000162493	10483	PDPN	podoplanin	10630	1	n/a	n/a	n/a	1.715
1104760	ENSG00000198830	3131	HMGN2	high mobility group nucleosomal binding domain 2	3151	1	n/a	n/a	n/a	1.715
1102708	ENSG00000184956	4562	MUC6	mucin 6, oligomeric mucus/gel-forming	4588	11	n/a	n/a	n/a	1.715
279736347	ENSG00000215030	0	AC073621.1	AC073621.1	0	17	n/a	n/a	n/a	1.715
279666646	ENSG00000202093	0	SNORD58C	small nucleolar RNA, C/D box 58C	0	18	n/a	n/a	n/a	1.714
279915901	ENSG00000236913	0	AC025750.5	AC025750.5	0	2	n/a	n/a	n/a	1.714
1089736	ENSG00000103742	36995	IGDCC4	immunoglobulin superfamily, DCC subclass, member 4	57722	15	n/a	n/a	n/a	1.714
1091264	ENSG00000115129	9399	TP53I3	tumor protein p53 inducible protein 3	9540	2	n/a	n/a	n/a	1.713
279947570	ENSG00000240311	0	LA16c-306E5.1	LA16c-306E5.1	0	16	n/a	n/a	n/a	1.713
280110957	ENSG00000258010	0	RP11-210M15.1	RP11-210M15.1	0	15	n/a	n/a	n/a	1.713
279909931	ENSG00000236358	0	RP5-827C21.2	RP5-827C21.2	0	1	n/a	n/a	n/a	1.713
1094017	ENSG00000135540	36500	NHSL1	NHS-like 1	57224	6	n/a	n/a	n/a	1.713
1094696	ENSG00000139155	33214	SLCO1C1	solute carrier organic anion transporter family, member 1C1	53919	12	n/a	n/a	n/a	1.713
279849182	ENSG00000230912	0	RP3-508I15.10	RP3-508I15.10	0	22	n/a	n/a	n/a	1.713
1104201	ENSG00000197191	119617	C9orf169	chromosome 9 open reading frame 169	375791	9	n/a	n/a	n/a	1.712
1089648	ENSG00000103145	34274	HCFC1R1	host cell factor C1 regulator 1 (XPO1 dependent)	54985	16	n/a	n/a	n/a	1.712
1098935	ENSG00000166925	57310	TSC22D4	TSC22 domain family, member 4	81628	7	n/a	n/a	n/a	1.712
1094896	ENSG00000140470	82003	ADAMTS17	ADAM metallopeptidase with thrombospondin type 1 motif, 17	170691	15	n/a	n/a	n/a	1.712
1108458	ENSG00000235471	0	AL033532.1	Uncharacterized protein	0	1	n/a	n/a	n/a	1.711
1097481	ENSG00000160801	5713	PTH1R	parathyroid hormone 1 receptor	5745	3	n/a	n/a	n/a	1.710
1087132	ENSG00000010610	915	CD4	CD4 molecule	920	12	n/a	n/a	n/a	1.709
279659744	ENSG00000200087	0	SNORA73B	small nucleolar RNA, H/ACA box 73B	0	1	n/a	n/a	n/a	1.709
279885239	ENSG00000234093	0	RP11-269F19.4	RP11-269F19.4	0	1	n/a	n/a	n/a	1.708
1103639	ENSG00000188763	8268	FZD9	frizzled family receptor 9	8326	7	n/a	n/a	n/a	1.707
280075036	ENSG00000254726	0	MEX3A	mex-3 homolog A (C. elegans)	0	1	n/a	n/a	n/a	1.707
280018251	ENSG00000249835	0	VCAN-AS1	VCAN antisense RNA 1 (non-protein coding)	0	5	n/a	n/a	n/a	1.707
1107641	ENSG00000230055	94178	CISD3	CDGSH iron sulfur domain 3	284106	17	n/a	n/a	n/a	1.706
1096046	ENSG00000148672	2729	GLUD1	glutamate dehydrogenase 1	2746	10	n/a	n/a	n/a	1.706
1086995	ENSG00000006282	41410	SPATA20	spermatogenesis associated 20	64847	17	n/a	n/a	n/a	1.706
1088344	ENSG00000079462	5018	PAFAH1B3	platelet-activating factor acetylhydrolase 1b, catalytic subunit 3 (29kDa)	5050	19	n/a	n/a	n/a	1.706
1093287	ENSG00000131002	89640	CYorf15B	Uncharacterized protein CYorf15B	246126	Y	n/a	n/a	n/a	1.705
1105967	ENSG00000214021	25889	TTLL3	tubulin tyrosine ligase-like family, member 3	26140	3	n/a	n/a	n/a	1.704
280040008	ENSG00000251534	0	RP1-96H9.6	RP1-96H9.6	0	12	n/a	n/a	n/a	1.704
1088229	ENSG00000076706	4137	MCAM	melanoma cell adhesion molecule	4162	11	n/a	n/a	n/a	1.704
280120357	ENSG00000258714	0	RP11-998D10.7	RP11-998D10.7	0	14	n/a	n/a	n/a	1.703
1108853	ENSG00000238045	0	AC009133.1	Uncharacterized protein	0	16	n/a	n/a	n/a	1.703
1100981	ENSG00000176155	94140	CCDC57	coiled-coil domain containing 57	284001	17	n/a	n/a	n/a	1.703
1087984	ENSG00000070404	10126	FSTL3	follistatin-like 3 (secreted glycoprotein)	10272	19	n/a	n/a	n/a	1.703
1093876	ENSG00000134824	9279	FADS2	fatty acid desaturase 2	9415	11	n/a	n/a	n/a	1.702
1106668	ENSG00000223722	0	RP11-467L13.5	RP11-467L13.5	0	12	n/a	n/a	n/a	1.702
1091708	ENSG00000118418	9190	HMGN3	high mobility group nucleosomal binding domain 3	9324	6	n/a	n/a	n/a	1.701
1101216	ENSG00000177374	3072	HIC1	hypermethylated in cancer 1	3090	17	n/a	n/a	n/a	1.701
1089863	ENSG00000104852	6585	SNRNP70	small nuclear ribonucleoprotein 70kDa (U1)	6625	19	n/a	n/a	n/a	1.701
1095056	ENSG00000141510	7114	TP53	tumor protein p53	7157	17	n/a	n/a	n/a	1.701
279914252	ENSG00000236762	0	RP11-159H3.1	RP11-159H3.1	0	10	n/a	n/a	n/a	1.701
1090794	ENSG00000111432	11051	FZD10	frizzled family receptor 10	11211	12	n/a	n/a	n/a	1.701
1089059	ENSG00000100075	6540	SLC25A1	solute carrier family 25 (mitochondrial carrier; citrate transporter), member 1	6576	22	n/a	n/a	n/a	1.701
279841146	ENSG00000230200	0	RP11-426A6.8	RP11-426A6.8	0	9	n/a	n/a	n/a	1.700
1106042	ENSG00000214290	78790	C11orf93	chromosome 11 open reading frame 93	120376	11	n/a	n/a	n/a	1.699
280078666	ENSG00000254979	0	RP11-872D17.8	RP11-872D17.8	0	11	n/a	n/a	n/a	1.699
1105892	ENSG00000213694	1890	S1PR3	sphingosine-1-phosphate receptor 3	1903	9	n/a	n/a	n/a	1.698
279707692	ENSG00000207442	1013496	SNORD116-6	small nucleolar RNA, C/D box 116-6	100033418	15	n/a	n/a	n/a	1.698
280095428	ENSG00000256392	0	RP11-347I19.3	RP11-347I19.3	0	12	n/a	n/a	n/a	1.698
280118420	ENSG00000258604	0	AL161668.5	AL161668.5	0	14	n/a	n/a	n/a	1.698
1089658	ENSG00000103187	23161	COTL1	coactosin-like 1 (Dictyostelium)	23406	16	n/a	n/a	n/a	1.698
1100935	ENSG00000175898	9161	S1PR2	sphingosine-1-phosphate receptor 2	9294	19	n/a	n/a	n/a	1.698
1102076	ENSG00000182325	25982	FBXL6	F-box and leucine-rich repeat protein 6	26233	8	n/a	n/a	n/a	1.698
279771064	ENSG00000224040	0	HMGN1P4	high mobility group nucleosome binding domain 1 pseudogene 4	0	1	n/a	n/a	n/a	1.697
279821547	ENSG00000228415	0	PTMAP1	prothymosin, alpha pseudogene 1 (gene sequence 26)	0	6	n/a	n/a	n/a	1.697
1096485	ENSG00000152527	79412	PLEKHH2	pleckstrin homology domain containing, family H (with MyTH4 domain) member 2	130271	2	n/a	n/a	n/a	1.697
1087907	ENSG00000068137	55792	PLEKHH3	pleckstrin homology domain containing, family H (with MyTH4 domain) member 3	79990	17	n/a	n/a	n/a	1.697
1088966	ENSG00000099284	34795	H2AFY2	H2A histone family, member Y2	55506	10	n/a	n/a	n/a	1.697
1099480	ENSG00000169105	76648	CHST14	carbohydrate (N-acetylgalactosamine 4-0) sulfotransferase 14	113189	15	n/a	n/a	n/a	1.697
1102115	ENSG00000182500	59066	ORAI1	ORAI calcium release-activated calcium modulator 1	84876	12	n/a	n/a	n/a	1.696
279972630	ENSG00000243172	0	AP003035.1	AP003035.1	0	11	n/a	n/a	n/a	1.696
1097696	ENSG00000162482	22732	AKR7A3	aldo-keto reductase family 7, member A3 (aflatoxin aldehyde reductase)	22977	1	n/a	n/a	n/a	1.696
279897580	ENSG00000235162	122751	C12orf75	chromosome 12 open reading frame 75	387882	12	n/a	n/a	n/a	1.695
280124335	ENSG00000258944	0	RP4-647C14.3	RP4-647C14.3	0	14	n/a	n/a	n/a	1.695
1098979	ENSG00000167107	56022	ACSF2	acyl-CoA synthetase family member 2	80221	17	n/a	n/a	n/a	1.695
1103666	ENSG00000188846	8925	RPL14	ribosomal protein L14	9045	3	n/a	n/a	n/a	1.695
1101368	ENSG00000178184	58753	PARD6G	par-6 partitioning defective 6 homolog gamma (C. elegans)	84552	18	n/a	n/a	n/a	1.694
1095981	ENSG00000148175	2025	STOM	stomatin	2040	9	n/a	n/a	n/a	1.694
279978671	ENSG00000243743	0	RP1-34B21.6	RP1-34B21.6	0	6	n/a	n/a	n/a	1.693
1107369	ENSG00000228315	60029	GUSBP11	glucuronidase, beta pseudogene 11	91316	22	n/a	n/a	n/a	1.693
279845656	ENSG00000230580	0	AC021016.7	AC021016.7	0	2	n/a	n/a	n/a	1.693
1087593	ENSG00000054179	949	ENTPD2	ectonucleoside triphosphate diphosphohydrolase 2	954	9	n/a	n/a	n/a	1.693
1091518	ENSG00000116774	36223	OLFML3	olfactomedin-like 3	56944	1	n/a	n/a	n/a	1.693
279893354	ENSG00000234793	0	AC114730.7	AC114730.7	0	2	n/a	n/a	n/a	1.693
1094451	ENSG00000137804	30685	NUSAP1	nucleolar and spindle associated protein 1	51203	15	n/a	n/a	n/a	1.692
1090427	ENSG00000108448	80590	TRIM16L	tripartite motif containing 16-like	147166	17	n/a	n/a	n/a	1.691
1100904	ENSG00000175745	6983	NR2F1	nuclear receptor subfamily 2, group F, member 1	7025	5	n/a	n/a	n/a	1.691
1106551	ENSG00000221946	33127	FXYD7	FXYD domain containing ion transport regulator 7	53822	19	n/a	n/a	n/a	1.690
279928576	ENSG00000237977	0	RP3-430N8.8	RP3-430N8.8	0	22	n/a	n/a	n/a	1.690
1088254	ENSG00000077279	1629	DCX	doublecortin	1641	X	n/a	n/a	n/a	1.690
279760546	ENSG00000222611	0	AL355388.1	AL355388.1	0	1	n/a	n/a	n/a	1.689
1098402	ENSG00000164825	1660	DEFB1	defensin, beta 1	1672	8	n/a	n/a	n/a	1.689
279660031	ENSG00000200170	0	Y_RNA	Y RNA	0	10	n/a	n/a	n/a	1.689
1094980	ENSG00000141013	2606	GAS8	growth arrest-specific 8	2622	16	n/a	n/a	n/a	1.688
280003757	ENSG00000248603	0	RP3-412A9.10	RP3-412A9.10	0	22	n/a	n/a	n/a	1.688
1101921	ENSG00000181523	6412	SGSH	N-sulfoglucosamine sulfohydrolase	6448	17	n/a	n/a	n/a	1.688
1093951	ENSG00000135269	25885	TES	testis derived transcript (3 LIM domains)	26136	7	n/a	n/a	n/a	1.688
1101316	ENSG00000177917	80956	ARL6IP6	ADP-ribosylation-like factor 6 interacting protein 6	151188	2	n/a	n/a	n/a	1.687
1097937	ENSG00000163362	35054	C1orf106	chromosome 1 open reading frame 106	55765	1	n/a	n/a	n/a	1.687
279879368	ENSG00000233558	0	RP3-486I3.4	RP3-486I3.4	0	6	n/a	n/a	n/a	1.687
1104334	ENSG00000197604	0	AC022532.1	Uncharacterized protein	0	10	n/a	n/a	n/a	1.686
1108956	ENSG00000240764	35382	PCDHGC5	protocadherin gamma subfamily C, 5	56097	5	n/a	n/a	n/a	1.686
1097261	ENSG00000159208	80715	C1orf51	chromosome 1 open reading frame 51	148523	1	n/a	n/a	n/a	1.686
279990172	ENSG00000245526	165799	LINC00461	long intergenic non-protein coding RNA 461	645323	5	n/a	n/a	n/a	1.686
1091932	ENSG00000120279	55978	MYCT1	myc target 1	80177	6	n/a	n/a	n/a	1.686
1093971	ENSG00000135363	3980	LMO2	LIM domain only 2 (rhombotin-like 1)	4005	11	n/a	n/a	n/a	1.686
1095106	ENSG00000141858	59899	SAMD1	sterile alpha motif domain containing 1	90378	19	n/a	n/a	n/a	1.685
1103499	ENSG00000188206	94379	HNRNPU-AS1	HNRNPU antisense RNA 1 (non-protein coding)	284702	1	n/a	n/a	n/a	1.684
1105224	ENSG00000204632	3117	HLA-G	major histocompatibility complex, class I, G	3135	6	n/a	n/a	n/a	1.684
1090641	ENSG00000110090	1365	CPT1A	carnitine palmitoyltransferase 1A (liver)	1374	11	n/a	n/a	n/a	1.684
1089083	ENSG00000100146	6623	SOX10	SRY (sex determining region Y)-box 10	6663	22	n/a	n/a	n/a	1.684
1107440	ENSG00000228727	125533	C6orf26	chromosome 6 open reading frame 26	401251	6	n/a	n/a	n/a	1.684
1109156	ENSG00000244617	80992	ASPRV1	aspartic peptidase, retroviral-like 1	151516	2	n/a	n/a	n/a	1.684
1098420	ENSG00000164897	57832	TMUB1	transmembrane and ubiquitin-like domain containing 1	83590	7	n/a	n/a	n/a	1.684
279951059	ENSG00000240731	0	RP5-890O3.9	RP5-890O3.9	0	1	n/a	n/a	n/a	1.683
1088611	ENSG00000087266	6416	SH3BP2	SH3-domain binding protein 2	6452	4	n/a	n/a	n/a	1.683
280064383	ENSG00000253978	0	CTB-178M22.2	CTB-178M22.2	0	5	n/a	n/a	n/a	1.683
280069686	ENSG00000254360	0	AC006160.8	AC006160.8	0	4	n/a	n/a	n/a	1.683
1089925	ENSG00000105137	59530	SYDE1	synapse defective 1, Rho GTPase, homolog 1 (C. elegans)	85360	19	n/a	n/a	n/a	1.683
1087056	ENSG00000007866	6963	TEAD3	TEA domain family member 3	7005	6	n/a	n/a	n/a	1.683
279783276	ENSG00000225032	0	RP11-228B15.4	RP11-228B15.4	0	9	n/a	n/a	n/a	1.682
1087992	ENSG00000070540	34351	WIPI1	WD repeat domain, phosphoinositide interacting 1	55062	17	n/a	n/a	n/a	1.682
1096764	ENSG00000154930	58733	ACSS1	acyl-CoA synthetase short-chain family member 1	84532	20	n/a	n/a	n/a	1.682
279886928	ENSG00000234235	0	BOK-AS1	BOK antisense RNA 1 (non-protein coding)	0	2	n/a	n/a	n/a	1.682
1094377	ENSG00000137404	11109	NRM	nurim (nuclear envelope membrane protein)	11270	6	n/a	n/a	n/a	1.682
1091292	ENSG00000115268	6176	RPS15	ribosomal protein S15	6209	19	n/a	n/a	n/a	1.682
279948863	ENSG00000240463	0	RPS19P3	ribosomal protein S19 pseudogene 3	0	14	n/a	n/a	n/a	1.681
1087089	ENSG00000008517	9110	IL32	interleukin 32	9235	16	n/a	n/a	n/a	1.681
1096659	ENSG00000154102	126670	C16orf74	chromosome 16 open reading frame 74	404550	16	n/a	n/a	n/a	1.680
280094078	ENSG00000256234	0	RP11-283G6.4	RP11-283G6.4	0	12	n/a	n/a	n/a	1.680
279751883	ENSG00000221088	0	AP005264.1	AP005264.1	0	18	n/a	n/a	n/a	1.680
1104600	ENSG00000198417	4468	MT1F	metallothionein 1F	4494	16	n/a	n/a	n/a	1.680
1091159	ENSG00000114166	8773	KAT2B	K(lysine) acetyltransferase 2B	8850	3	n/a	n/a	n/a	1.679
1097383	ENSG00000160191	5120	PDE9A	phosphodiesterase 9A	5152	21	n/a	n/a	n/a	1.679
1088303	ENSG00000078549	114	ADCYAP1R1	adenylate cyclase activating polypeptide 1 (pituitary) receptor type I	117	7	n/a	n/a	n/a	1.679
1099973	ENSG00000171206	57285	TRIM8	tripartite motif containing 8	81603	10	n/a	n/a	n/a	1.679
279887969	ENSG00000234356	0	AC009945.4	AC009945.4	0	7	n/a	n/a	n/a	1.678
1106775	ENSG00000224383	60169	C17orf72	chromosome 17 open reading frame 72	92340	17	n/a	n/a	n/a	1.678
280090679	ENSG00000255839	0	RP11-338K17.8	RP11-338K17.8	0	12	n/a	n/a	n/a	1.678
1101684	ENSG00000180096	1719	SEPT1	septin 1	1731	16	n/a	n/a	n/a	1.678
279745105	ENSG00000216740	0	ANXA2P3	annexin A2 pseudogene 3	0	10	n/a	n/a	n/a	1.678
1088112	ENSG00000073712	10821	FERMT2	fermitin family member 2	10979	14	n/a	n/a	n/a	1.678
1104527	ENSG00000198157	55202	HMGN5	high mobility group nucleosome binding domain 5	79366	X	n/a	n/a	n/a	1.678
1088983	ENSG00000099622	1144	CIRBP	cold inducible RNA binding protein	1153	19	n/a	n/a	n/a	1.678
1100520	ENSG00000173638	6537	SLC19A1	solute carrier family 19 (folate transporter), member 1	6573	21	n/a	n/a	n/a	1.678
1104709	ENSG00000198732	40726	SMOC1	SPARC related modular calcium binding 1	64093	14	n/a	n/a	n/a	1.678
1097428	ENSG00000160360	25835	GPSM1	G-protein signaling modulator 1	26086	9	n/a	n/a	n/a	1.677
1105838	ENSG00000213250	0	RBMS2P1	RNA binding motif, single stranded interacting protein 2 pseudogene 1	0	12	n/a	n/a	n/a	1.677
1103337	ENSG00000187609	34221	EXD3	exonuclease 3'-5' domain containing 3	54932	9	n/a	n/a	n/a	1.676
279818419	ENSG00000228153	0	RP11-23I7.1	RP11-23I7.1	0	1	n/a	n/a	n/a	1.676
279771404	ENSG00000224066	0	RP4-622L5.7	RP4-622L5.7	0	1	n/a	n/a	n/a	1.676
1091526	ENSG00000116819	109688	TFAP2E	transcription factor AP-2 epsilon (activating enhancer binding protein 2 epsilon)	339488	1	n/a	n/a	n/a	1.676
1098725	ENSG00000166145	6652	SPINT1	serine peptidase inhibitor, Kunitz type 1	6692	15	n/a	n/a	n/a	1.675
1105419	ENSG00000205246	123009	RPSAP58	ribosomal protein SA pseudogene 58	388524	19	n/a	n/a	n/a	1.675
279501158	ENSG00000180230	0	RP11-198M6.2	RP11-198M6.2	0	10	n/a	n/a	n/a	1.675
1095324	ENSG00000143434	10353	SEMA6C	sema domain, transmembrane domain (TM), and cytoplasmic domain, (semaphorin) 6C	10500	1	n/a	n/a	n/a	1.674
280022676	ENSG00000250156	0	CTC-498M16.2	CTC-498M16.2	0	5	n/a	n/a	n/a	1.674
1099166	ENSG00000167799	90199	NUDT8	nudix (nucleoside diphosphate linked moiety X)-type motif 8	254552	11	n/a	n/a	n/a	1.674
1089654	ENSG00000103168	8894	TAF1C	TATA box binding protein (TBP)-associated factor, RNA polymerase I, C, 110kDa	9013	16	n/a	n/a	n/a	1.673
280115479	ENSG00000258430	0	RP11-982M15.2	RP11-982M15.2	0	14	n/a	n/a	n/a	1.673
279844725	ENSG00000230508	0	RPL19P21	ribosomal protein L19 pseudogene 21	0	X	n/a	n/a	n/a	1.673
1089876	ENSG00000104885	58645	DOT1L	DOT1-like, histone H3 methyltransferase (S. cerevisiae)	84444	19	n/a	n/a	n/a	1.673
279723301	ENSG00000213609	0	RP11-170M17.2	RP11-170M17.2	0	10	n/a	n/a	n/a	1.673
279722950	ENSG00000213553	0	RPLP0P6	ribosomal protein, large, P0 pseudogene 6	0	2	n/a	n/a	n/a	1.673
1093290	ENSG00000131016	9448	AKAP12	A kinase (PRKA) anchor protein 12	9590	6	n/a	n/a	n/a	1.673
1095540	ENSG00000144741	77665	SLC25A26	solute carrier family 25, member 26	115286	3	n/a	n/a	n/a	1.672
279977663	ENSG00000243679	0	RP11-274B21.3	RP11-274B21.3	0	7	n/a	n/a	n/a	1.672
1097328	ENSG00000159714	29535	ZDHHC1	zinc finger, DHHC-type containing 1	29800	16	n/a	n/a	n/a	1.672
1092199	ENSG00000122679	10122	RAMP3	receptor (G protein-coupled) activity modifying protein 3	10268	7	n/a	n/a	n/a	1.672
1106432	ENSG00000216921	94468	AC131097.4	Uncharacterized protein	285095	2	n/a	n/a	n/a	1.671
279750201	ENSG00000220105	0	RP11-307I14.2	RP11-307I14.2	0	9	n/a	n/a	n/a	1.671
279656377	ENSG00000199004	128101	MIR21	microRNA 21	406991	17	n/a	n/a	n/a	1.671
1089297	ENSG00000100968	4750	NFATC4	nuclear factor of activated T-cells, cytoplasmic, calcineurin-dependent 4	4776	14	n/a	n/a	n/a	1.671
280054840	ENSG00000253304	124762	TMEM200B	transmembrane protein 200B	399474	1	n/a	n/a	n/a	1.671
1100261	ENSG00000172382	58120	PRSS27	protease, serine 27	83886	16	n/a	n/a	n/a	1.671
1102852	ENSG00000185519	110389	FAM131C	family with sequence similarity 131, member C	348487	1	n/a	n/a	n/a	1.670
279660248	ENSG00000200228	1013528	SNORD115-13	small nucleolar RNA, C/D box 115-13	100033450	15	n/a	n/a	n/a	1.670
1097473	ENSG00000160767	10554	FAM189B	family with sequence similarity 189, member B	10712	1	n/a	n/a	n/a	1.670
280064014	ENSG00000253954	0	HMGN1P38	high mobility group nucleosome binding domain 1 pseudogene 38	0	15	n/a	n/a	n/a	1.669
1088984	ENSG00000099624	510	ATP5D	ATP synthase, H+ transporting, mitochondrial F1 complex, delta subunit	513	19	n/a	n/a	n/a	1.669
279855793	ENSG00000231501	0	MTND4LP1	MT-ND4L pseudogene 1	0	X	n/a	n/a	n/a	1.669
1093300	ENSG00000131055	58899	COX4I2	cytochrome c oxidase subunit IV isoform 2 (lung)	84701	20	n/a	n/a	n/a	1.669
1098357	ENSG00000164649	34825	CDCA7L	cell division cycle associated 7-like	55536	7	n/a	n/a	n/a	1.669
1099427	ENSG00000168890	79370	TMEM150A	transmembrane protein 150A	129303	2	n/a	n/a	n/a	1.668
279936436	ENSG00000238946	0	snoU13	Small nucleolar RNA U13	0	17	n/a	n/a	n/a	1.668
1097605	ENSG00000161921	37223	CXCL16	chemokine (C-X-C motif) ligand 16	58191	17	n/a	n/a	n/a	1.668
279833744	ENSG00000229520	0	LINC00404	long intergenic non-protein coding RNA 404	0	13	n/a	n/a	n/a	1.667
1096665	ENSG00000154133	33829	ROBO4	roundabout homolog 4, magic roundabout (Drosophila)	54538	11	n/a	n/a	n/a	1.667
1088488	ENSG00000083845	6160	RPS5	ribosomal protein S5	6193	19	n/a	n/a	n/a	1.667
1089949	ENSG00000105248	34991	CCDC94	coiled-coil domain containing 94	55702	19	n/a	n/a	n/a	1.667
1089819	ENSG00000104529	1923	EEF1D	eukaryotic translation elongation factor 1 delta (guanine nucleotide exchange protein)	1936	8	n/a	n/a	n/a	1.666
279706495	ENSG00000207236	1013510	SNORD116-21	small nucleolar RNA, C/D box 116-21	100033432	15	n/a	n/a	n/a	1.666
1093567	ENSG00000132780	4652	NASP	nuclear autoantigenic sperm protein (histone-binding)	4678	1	n/a	n/a	n/a	1.666
279711997	ENSG00000211591	1023341	MIR762	microRNA 762	100313837	16	n/a	n/a	n/a	1.666
1095128	ENSG00000142089	10263	IFITM3	interferon induced transmembrane protein 3	10410	11	n/a	n/a	n/a	1.666
279830160	ENSG00000229207	0	RP11-571F15.6	RP11-571F15.6	0	9	n/a	n/a	n/a	1.666
1098697	ENSG00000166016	25590	ABTB2	ankyrin repeat and BTB (POZ) domain containing 2	25841	11	n/a	n/a	n/a	1.666
1087613	ENSG00000055070	25848	C1orf144	chromosome 1 open reading frame 144	26099	1	n/a	n/a	n/a	1.665
1095224	ENSG00000142937	6169	RPS8	ribosomal protein S8	6202	1	n/a	n/a	n/a	1.665
1100780	ENSG00000175084	1662	DES	desmin	1674	2	n/a	n/a	n/a	1.664
279681458	ENSG00000204434	134046	POTEKP	POTE ankyrin domain family, member K, pseudogene	440915	2	n/a	n/a	n/a	1.664
1088869	ENSG00000092969	7000	TGFB2	transforming growth factor, beta 2	7042	1	n/a	n/a	n/a	1.664
1098270	ENSG00000164305	832	CASP3	caspase 3, apoptosis-related cysteine peptidase	836	4	n/a	n/a	n/a	1.663
1096565	ENSG00000153179	93926	RASSF3	Ras association (RalGDS/AF-6) domain family member 3	283349	12	n/a	n/a	n/a	1.663
1093119	ENSG00000130066	6269	SAT1	spermidine/spermine N1-acetyltransferase 1	6303	X	n/a	n/a	n/a	1.663
279821354	ENSG00000228404	0	AP001468.58	AP001468.58	0	21	n/a	n/a	n/a	1.663
1090133	ENSG00000106025	23308	TSPAN12	tetraspanin 12	23554	7	n/a	n/a	n/a	1.663
1101140	ENSG00000176973	23379	FAM89B	family with sequence similarity 89, member B	23625	11	n/a	n/a	n/a	1.663
280125409	ENSG00000259001	0	RPPH1	RPPH1	0	14	n/a	n/a	n/a	1.662
279946959	ENSG00000240262	0	AC004383.1	AC004383.1	0	X	n/a	n/a	n/a	1.662
1103752	ENSG00000189184	33801	PCDH18	protocadherin 18	54510	4	n/a	n/a	n/a	1.662
1108927	ENSG00000240053	37310	LY6G5B	lymphocyte antigen 6 complex, locus G5B	58496	6	n/a	n/a	n/a	1.662
1095713	ENSG00000146005	58459	PSD2	pleckstrin and Sec7 domain containing 2	84249	5	n/a	n/a	n/a	1.662
1102848	ENSG00000185507	3640	IRF7	interferon regulatory factor 7	3665	11	n/a	n/a	n/a	1.662
280111359	ENSG00000258048	0	RP11-530C5.1	RP11-530C5.1	0	12	n/a	n/a	n/a	1.661
1089469	ENSG00000101888	35203	NXT2	nuclear transport factor 2-like export factor 2	55916	X	n/a	n/a	n/a	1.661
279988899	ENSG00000244951	0	AL365502.1	AL365502.1	0	9	n/a	n/a	n/a	1.661
279847737	ENSG00000230787	0	RP11-548C21.1	RP11-548C21.1	0	1	n/a	n/a	n/a	1.660
279784987	ENSG00000225200	0	AB019441.29	AB019441.29	0	14	n/a	n/a	n/a	1.660
1103748	ENSG00000189171	6251	S100A13	S100 calcium binding protein A13	6284	1	n/a	n/a	n/a	1.660
1096976	ENSG00000156885	1330	COX6A2	cytochrome c oxidase subunit VIa polypeptide 2	1339	16	n/a	n/a	n/a	1.659
1102577	ENSG00000184371	1424	CSF1	colony stimulating factor 1 (macrophage)	1435	1	n/a	n/a	n/a	1.659
1104874	ENSG00000203618	2795	GP1BB	glycoprotein Ib (platelet), beta polypeptide	2812	22	n/a	n/a	n/a	1.658
1089401	ENSG00000101400	6600	SNTA1	syntrophin, alpha 1 (dystrophin-associated protein A1, 59kDa, acidic component)	6640	20	n/a	n/a	n/a	1.658
279658876	ENSG00000199824	0	U6	U6 spliceosomal RNA	0	12	n/a	n/a	n/a	1.657
1104110	ENSG00000196935	36795	SRGAP1	SLIT-ROBO Rho GTPase activating protein 1	57522	12	n/a	n/a	n/a	1.657
1103769	ENSG00000189292	94450	FAM150B	family with sequence similarity 150, member B	285016	2	n/a	n/a	n/a	1.657
280072672	ENSG00000254572	0	GLULP3	glutamate-ammonia ligase (glutamine synthetase) pseudogene 3	0	11	n/a	n/a	n/a	1.657
1102071	ENSG00000182310	80619	LINC00085	long intergenic non-protein coding RNA 85	147650	19	n/a	n/a	n/a	1.657
1094719	ENSG00000139239	0	RPL14P1	ribosomal protein L14 pseudogene 1	0	12	n/a	n/a	n/a	1.657
279750066	ENSG00000219928	0	RP11-40C6.2	RP11-40C6.2	0	9	n/a	n/a	n/a	1.656
279768508	ENSG00000223803	0	RP11-42D20.2	RP11-42D20.2	0	3	n/a	n/a	n/a	1.655
279748520	ENSG00000219023	0	RP3-340B19.2	RP3-340B19.2	0	6	n/a	n/a	n/a	1.654
279236391	ENSG00000155254	57984	MARVELD1	MARVEL domain containing 1	83742	10	n/a	n/a	n/a	1.654
1096494	ENSG00000152595	36234	MEPE	matrix extracellular phosphoglycoprotein	56955	4	n/a	n/a	n/a	1.654
1086924	ENSG00000004838	30845	ZMYND10	zinc finger, MYND-type containing 10	51364	3	n/a	n/a	n/a	1.654
1100971	ENSG00000176105	7482	YES1	v-yes-1 Yamaguchi sarcoma viral oncogene homolog 1	7525	18	n/a	n/a	n/a	1.654
279980722	ENSG00000243970	0	PPIEL	peptidylprolyl isomerase E-like pseudogene	0	1	n/a	n/a	n/a	1.654
1091848	ENSG00000119711	4303	ALDH6A1	aldehyde dehydrogenase 6 family, member A1	4329	14	n/a	n/a	n/a	1.653
1089457	ENSG00000101825	25627	MXRA5	matrix-remodelling associated 5	25878	X	n/a	n/a	n/a	1.653
1090888	ENSG00000112039	2163	FANCE	Fanconi anemia, complementation group E	2178	6	n/a	n/a	n/a	1.653
1088282	ENSG00000078061	366	ARAF	v-raf murine sarcoma 3611 viral oncogene homolog	369	X	n/a	n/a	n/a	1.653
279795418	ENSG00000226084	0	RP4-706A16.3	RP4-706A16.3	0	1	n/a	n/a	n/a	1.652
1090227	ENSG00000106624	162	AEBP1	AE binding protein 1	165	7	n/a	n/a	n/a	1.652
1103021	ENSG00000186174	93860	BCL9L	B-cell CLL/lymphoma 9-like	283149	11	n/a	n/a	n/a	1.652
1106506	ENSG00000221829	2174	FANCG	Fanconi anemia, complementation group G	2189	9	n/a	n/a	n/a	1.652
1092893	ENSG00000128052	3766	KDR	kinase insert domain receptor (a type III receptor tyrosine kinase)	3791	4	n/a	n/a	n/a	1.652
1102871	ENSG00000185615	41289	PDIA2	protein disulfide isomerase family A, member 2	64714	16	n/a	n/a	n/a	1.652
1097700	ENSG00000162496	9123	DHRS3	dehydrogenase/reductase (SDR family) member 3	9249	1	n/a	n/a	n/a	1.652
280091090	ENSG00000255875	0	CTD-2102P23.1	CTD-2102P23.1	0	19	n/a	n/a	n/a	1.652
280103566	ENSG00000257285	0	RP11-298I3.1	RP11-298I3.1	0	14	n/a	n/a	n/a	1.652
279658617	ENSG00000199744	0	SNORD36A	small nucleolar RNA, C/D box 36A	0	9	n/a	n/a	n/a	1.652
1093915	ENSG00000135063	9277	FAM189A2	family with sequence similarity 189, member A2	9413	9	n/a	n/a	n/a	1.651
1102813	ENSG00000185324	8492	CDK10	cyclin-dependent kinase 10	8558	16	n/a	n/a	n/a	1.651
279812004	ENSG00000227540	0	RP11-152N13.5	RP11-152N13.5	0	10	n/a	n/a	n/a	1.650
1093990	ENSG00000135437	5927	RDH5	retinol dehydrogenase 5 (11-cis/9-cis)	5959	12	n/a	n/a	n/a	1.650
1093523	ENSG00000132561	4122	MATN2	matrilin 2	4147	8	n/a	n/a	n/a	1.650
1103324	ENSG00000187556	110031	NANOS3	nanos homolog 3 (Drosophila)	342977	19	n/a	n/a	n/a	1.650
279993146	ENSG00000246451	0	RP11-894P9.1	RP11-894P9.1	0	14	n/a	n/a	n/a	1.650
1087875	ENSG00000067182	7089	TNFRSF1A	tumor necrosis factor receptor superfamily, member 1A	7132	12	n/a	n/a	n/a	1.650
279703919	ENSG00000206794	0	SNORD56	Small nucleolar RNA SNORD56	0	20	n/a	n/a	n/a	1.649
279835401	ENSG00000229686	0	SNORD56	small nucleolar RNA, C/D box 56	0	20	n/a	n/a	n/a	1.649
1094327	ENSG00000137101	966	CD72	CD72 molecule	971	9	n/a	n/a	n/a	1.648
1095840	ENSG00000147065	4452	MSN	moesin	4478	X	n/a	n/a	n/a	1.648
1106488	ENSG00000220201	1000068	ZGLP1	zinc finger, GATA-like protein 1	100125288	19	n/a	n/a	n/a	1.648
279903525	ENSG00000235732	0	OBSCN-IT2	OBSCN intronic transcript 2 (non-protein coding)	0	1	n/a	n/a	n/a	1.647
279857501	ENSG00000231663	0	RP5-827C21.4	RP5-827C21.4	0	1	n/a	n/a	n/a	1.647
279657973	ENSG00000199545	0	5S_rRNA	5S ribosomal RNA	0	5	n/a	n/a	n/a	1.647
1105845	ENSG00000213339	57562	QTRT1	queuine tRNA-ribosyltransferase 1	81890	19	n/a	n/a	n/a	1.647
1105859	ENSG00000213420	85812	GPC2	glypican 2	221914	7	n/a	n/a	n/a	1.646
279893050	ENSG00000234771	94827	RP11-395P17.3	RP11-395P17.3	100289019	9	n/a	n/a	n/a	1.646
1088454	ENSG00000082781	3668	ITGB5	integrin, beta 5	3693	3	n/a	n/a	n/a	1.646
1093671	ENSG00000133466	77620	C1QTNF6	C1q and tumor necrosis factor related protein 6	114904	22	n/a	n/a	n/a	1.646
1099575	ENSG00000169515	58203	CCDC8	coiled-coil domain containing 8	83987	19	n/a	n/a	n/a	1.646
1095105	ENSG00000141854	76651	AC022098.1	Uncharacterized protein LOC113230	113230	19	n/a	n/a	n/a	1.646
1101372	ENSG00000178201	36467	VN1R1	vomeronasal 1 receptor 1	57191	19	n/a	n/a	n/a	1.646
1093898	ENSG00000134954	2098	ETS1	v-ets erythroblastosis virus E26 oncogene homolog 1 (avian)	2113	11	n/a	n/a	n/a	1.645
1090668	ENSG00000110375	7336	UPK2	uroplakin 2	7379	11	n/a	n/a	n/a	1.645
279758516	ENSG00000222051	0	U6	U6 spliceosomal RNA	0	10	n/a	n/a	n/a	1.645
279770719	ENSG00000224014	0	RP11-488L18.6	RP11-488L18.6	0	1	n/a	n/a	n/a	1.645
1088873	ENSG00000093010	1303	COMT	catechol-O-methyltransferase	1312	22	n/a	n/a	n/a	1.645
280127579	ENSG00000259132	0	RP11-298I3.5	RP11-298I3.5	0	14	n/a	n/a	n/a	1.644
279779948	ENSG00000224729	1014938	RP13-530H6.2	RP13-530H6.2	100129845	7	n/a	n/a	n/a	1.644
1105019	ENSG00000204128	90415	C2orf72	chromosome 2 open reading frame 72	257407	2	n/a	n/a	n/a	1.643
1098901	ENSG00000166825	287	ANPEP	alanyl (membrane) aminopeptidase	290	15	n/a	n/a	n/a	1.643
1103017	ENSG00000186150	81624	UBL4B	ubiquitin-like 4B	164153	1	n/a	n/a	n/a	1.643
1091141	ENSG00000113971	26776	NPHP3	nephronophthisis 3 (adolescent)	27031	3	n/a	n/a	n/a	1.643
279863900	ENSG00000232203	0	RP11-572H4.2	RP11-572H4.2	0	9	n/a	n/a	n/a	1.643
279825207	ENSG00000228748	0	RP13-39P12.3	RP13-39P12.3	0	10	n/a	n/a	n/a	1.642
1097771	ENSG00000162738	36492	VANGL2	vang-like 2 (van gogh, Drosophila)	57216	1	n/a	n/a	n/a	1.642
1094128	ENSG00000136110	10903	LECT1	leukocyte cell derived chemotaxin 1	11061	13	n/a	n/a	n/a	1.642
1089163	ENSG00000100360	10862	IFT27	intraflagellar transport 27 homolog (Chlamydomonas)	11020	22	n/a	n/a	n/a	1.642
1105862	ENSG00000213445	6458	SIPA1	signal-induced proliferation-associated 1	6494	11	n/a	n/a	n/a	1.642
1086870	ENSG00000000971	3057	CFH	complement factor H	3075	1	n/a	n/a	n/a	1.642
1094873	ENSG00000140365	34228	COMMD4	COMM domain containing 4	54939	15	n/a	n/a	n/a	1.641
1087050	ENSG00000007392	34981	LUC7L	LUC7-like (S. cerevisiae)	55692	16	n/a	n/a	n/a	1.641
1101694	ENSG00000180190	81307	C8orf42	chromosome 8 open reading frame 42	157695	8	n/a	n/a	n/a	1.641
1098435	ENSG00000164938	60873	TP53INP1	tumor protein p53 inducible nuclear protein 1	94241	8	n/a	n/a	n/a	1.641
1087164	ENSG00000011451	37339	WIZ	widely interspaced zinc finger motifs	58525	19	n/a	n/a	n/a	1.641
1093160	ENSG00000130313	25545	PGLS	6-phosphogluconolactonase	25796	19	n/a	n/a	n/a	1.641
1087601	ENSG00000054598	2280	FOXC1	forkhead box C1	2296	6	n/a	n/a	n/a	1.640
279778116	ENSG00000224578	0	AC084058.1	AC084058.1	0	16	n/a	n/a	n/a	1.640
1090411	ENSG00000108370	8710	RGS9	regulator of G-protein signaling 9	8787	17	n/a	n/a	n/a	1.640
280023163	ENSG00000250208	133336	RP11-143E21.7	RP11-143E21.7	440119	12	n/a	n/a	n/a	1.639
1090129	ENSG00000106009	85813	BRAT1	BRCA1-associated ATM activator 1	221927	7	n/a	n/a	n/a	1.639
1093381	ENSG00000131634	55455	TMEM204	transmembrane protein 204	79652	16	n/a	n/a	n/a	1.639
279939238	ENSG00000239353	0	RP11-492E3.51	RP11-492E3.51	0	9	n/a	n/a	n/a	1.639
1092958	ENSG00000128610	123486	FEZF1	FEZ family zinc finger 1	389549	7	n/a	n/a	n/a	1.639
279953175	ENSG00000241002	0	RP11-119H12.1	RP11-119H12.1	0	4	n/a	n/a	n/a	1.639
1099561	ENSG00000169439	6347	SDC2	syndecan 2	6383	8	n/a	n/a	n/a	1.639
279854762	ENSG00000231416	0	RP11-422P24.9	RP11-422P24.9	0	1	n/a	n/a	n/a	1.639
280038346	ENSG00000251403	0	RP11-298J23.6	RP11-298J23.6	0	6	n/a	n/a	n/a	1.639
1098550	ENSG00000165458	3611	INPPL1	inositol polyphosphate phosphatase-like 1	3636	11	n/a	n/a	n/a	1.638
279661844	ENSG00000200693	0	U3	Small nucleolar RNA U3	0	14	n/a	n/a	n/a	1.638
1088805	ENSG00000091436	31256	AC013461.1	Mitogen-activated protein kinase kinase kinase MLT	51776	2	n/a	n/a	n/a	1.638
280098691	ENSG00000256786	0	AP001029.2	AP001029.2	0	18	n/a	n/a	n/a	1.638
279488997	ENSG00000178464	0	CTD-2192J16.15	CTD-2192J16.15	0	19	n/a	n/a	n/a	1.638
280110416	ENSG00000257949	1000883	C17orf106	CST complex subunit TEN1	100134934	17	n/a	n/a	n/a	1.637
279866279	ENSG00000232442	157121327	CTD-3184A7.4	CTD-3184A7.4	100505771	20	n/a	n/a	n/a	1.637
1100096	ENSG00000171729	34381	TMEM51	transmembrane protein 51	55092	1	n/a	n/a	n/a	1.637
1098175	ENSG00000164056	10106	SPRY1	sprouty homolog 1, antagonist of FGF signaling (Drosophila)	10252	4	n/a	n/a	n/a	1.636
1093914	ENSG00000135052	30761	GOLM1	golgi membrane protein 1	51280	9	n/a	n/a	n/a	1.636
1094764	ENSG00000139567	91	ACVRL1	activin A receptor type II-like 1	94	12	n/a	n/a	n/a	1.636
1094822	ENSG00000139946	36437	PELI2	pellino homolog 2 (Drosophila)	57161	14	n/a	n/a	n/a	1.636
1093987	ENSG00000135424	3654	ITGA7	integrin, alpha 7	3679	12	n/a	n/a	n/a	1.636
1095822	ENSG00000146904	2026	EPHA1	EPH receptor A1	2041	7	n/a	n/a	n/a	1.635
280096070	ENSG00000256469	0	RP11-856F16.2	RP11-856F16.2	0	11	n/a	n/a	n/a	1.635
279736567	ENSG00000215043	0	GLULP6	glutamate-ammonia ligase (glutamine synthetase) pseudogene 6	0	2	n/a	n/a	n/a	1.635
1095186	ENSG00000142611	40612	PRDM16	PR domain containing 16	63976	1	n/a	n/a	n/a	1.635
280125593	ENSG00000259018	0	RP11-124D2.3	RP11-124D2.3	0	14	n/a	n/a	n/a	1.635
1087031	ENSG00000007062	8765	PROM1	prominin 1	8842	4	n/a	n/a	n/a	1.635
1098391	ENSG00000164776	5228	PHKG1	phosphorylase kinase, gamma 1 (muscle)	5260	7	n/a	n/a	n/a	1.635
1101461	ENSG00000178773	26877	CPNE7	copine VII	27132	16	n/a	n/a	n/a	1.634
1106071	ENSG00000214402	125696	LCNL1	lipocalin-like 1	401562	9	n/a	n/a	n/a	1.634
280081801	ENSG00000255152	0	MSH5-C6orf26	MSH5-C6orf26 readthrough (non-protein coding)	0	6	n/a	n/a	n/a	1.634
1089958	ENSG00000105287	25614	PRKD2	protein kinase D2	25865	19	n/a	n/a	n/a	1.634
1089882	ENSG00000104897	8124	SF3A2	splicing factor 3a, subunit 2, 66kDa	8175	19	n/a	n/a	n/a	1.633
279792407	ENSG00000225828	1013963	RP4-811H24.6	RP4-811H24.6	100128071	1	n/a	n/a	n/a	1.633
1098784	ENSG00000166341	8573	DCHS1	dachsous 1 (Drosophila)	8642	11	n/a	n/a	n/a	1.633
1100522	ENSG00000173653	9842	RCE1	RCE1 homolog, prenyl protein peptidase (S. cerevisiae)	9986	11	n/a	n/a	n/a	1.633
1097642	ENSG00000162148	85611	PPP1R32	protein phosphatase 1, regulatory subunit 32	220004	11	n/a	n/a	n/a	1.633
1092909	ENSG00000128271	132	ADORA2A	adenosine A2a receptor	135	22	n/a	n/a	n/a	1.632
1094843	ENSG00000140092	10369	FBLN5	fibulin 5	10516	14	n/a	n/a	n/a	1.632
1105113	ENSG00000204377	0	C1orf134	chromosome 1 open reading frame 134	0	1	n/a	n/a	n/a	1.632
280010602	ENSG00000249192	0	CTB-36O1.3	CTB-36O1.3	0	5	n/a	n/a	n/a	1.632
279965905	ENSG00000242398	0	AC018628.2	AC018628.2	0	17	n/a	n/a	n/a	1.631
1095054	ENSG00000141505	429	ASGR1	asialoglycoprotein receptor 1	432	17	n/a	n/a	n/a	1.631
279956646	ENSG00000241418	0	RP11-512H23.2	RP11-512H23.2	0	X	n/a	n/a	n/a	1.631
280070633	ENSG00000254418	0	RP11-21L19.1	RP11-21L19.1	0	11	n/a	n/a	n/a	1.630
1089152	ENSG00000100342	8476	APOL1	apolipoprotein L, 1	8542	22	n/a	n/a	n/a	1.630
278832470	ENSG00000111671	58923	SPSB2	splA/ryanodine receptor domain and SOCS box containing 2	84727	12	n/a	n/a	n/a	1.630
279462726	ENSG00000175147	0	C1orf126	chromosome 1 open reading frame 126	0	1	n/a	n/a	n/a	1.630
279885911	ENSG00000234160	0	RP11-613M10.6	RP11-613M10.6	0	9	n/a	n/a	n/a	1.629
279513401	ENSG00000182165	11096	TP53TG1	TP53 target 1 (non-protein coding)	11257	7	n/a	n/a	n/a	1.629
1100059	ENSG00000171551	9291	ECEL1	endothelin converting enzyme-like 1	9427	2	n/a	n/a	n/a	1.629
1087592	ENSG00000054148	28821	PHPT1	phosphohistidine phosphatase 1	29085	9	n/a	n/a	n/a	1.628
280097043	ENSG00000256577	0	RP11-283I3.2	RP11-283I3.2	0	12	n/a	n/a	n/a	1.628
280009840	ENSG00000249124	0	C16orf13	chromosome 16 open reading frame 13	0	16	n/a	n/a	n/a	1.628
1092726	ENSG00000126458	6204	RRAS	related RAS viral (r-ras) oncogene homolog	6237	19	n/a	n/a	n/a	1.628
1095005	ENSG00000141232	9995	TOB1	transducer of ERBB2, 1	10140	17	n/a	n/a	n/a	1.628
280130083	ENSG00000259275	0	RP11-522B15.3	RP11-522B15.3	0	15	n/a	n/a	n/a	1.627
1091589	ENSG00000117289	10481	TXNIP	thioredoxin interacting protein	10628	1	n/a	n/a	n/a	1.627
279966820	ENSG00000242517	0	AC018607.3	AC018607.3	0	8	n/a	n/a	n/a	1.626
1096449	ENSG00000152268	10271	SPON1	spondin 1, extracellular matrix protein	10418	11	n/a	n/a	n/a	1.626
1100863	ENSG00000175505	23284	CLCF1	cardiotrophin-like cytokine factor 1	23529	11	n/a	n/a	n/a	1.626
279843508	ENSG00000230415	0	RP5-902P8.10	RP5-902P8.10	0	1	n/a	n/a	n/a	1.626
1105096	ENSG00000204335	123251	SP5	Sp5 transcription factor	389058	2	n/a	n/a	n/a	1.626
1103435	ENSG00000187957	60215	DNER	delta/notch-like EGF repeat containing	92737	2	n/a	n/a	n/a	1.625
1096218	ENSG00000150281	1478	CTF1	cardiotrophin 1	1489	16	n/a	n/a	n/a	1.625
1097102	ENSG00000157927	34987	RADIL	Ras association and DIL domains	55698	7	n/a	n/a	n/a	1.625
1092562	ENSG00000125458	29824	NT5C	5', 3'-nucleotidase, cytosolic	30833	17	n/a	n/a	n/a	1.625
280024181	ENSG00000250284	0	CTB-1I21.1	CTB-1I21.1	0	5	n/a	n/a	n/a	1.624
1101411	ENSG00000178445	2714	GLDC	glycine dehydrogenase (decarboxylating)	2731	9	n/a	n/a	n/a	1.624
279849618	ENSG00000230955	0	RP11-109P14.10	RP11-109P14.10	0	1	n/a	n/a	n/a	1.624
280018656	ENSG00000249858	0	SNX5P1	sorting nexin 5 pseudogene 1	0	4	n/a	n/a	n/a	1.624
1090266	ENSG00000106992	200	AK1	adenylate kinase 1	203	9	n/a	n/a	n/a	1.624
279781233	ENSG00000224861	0	YBX1P1	Y box binding protein 1 pseudogene 1	0	14	n/a	n/a	n/a	1.624
1095492	ENSG00000144426	41589	NBEAL1	neurobeachin-like 1	65065	2	n/a	n/a	n/a	1.624
1100243	ENSG00000172340	8724	SUCLG2	succinate-CoA ligase, GDP-forming, beta subunit	8801	3	n/a	n/a	n/a	1.624
1105605	ENSG00000205927	10069	OLIG2	oligodendrocyte lineage transcription factor 2	10215	21	n/a	n/a	n/a	1.623
1107055	ENSG00000226210	0	ABC7-42389800N19.1	ABC7-42389800N19.1	0	12	n/a	n/a	n/a	1.623
1101278	ENSG00000177679	85839	SRRM3	serine/arginine repetitive matrix 3	222183	7	n/a	n/a	n/a	1.623
1093028	ENSG00000129219	5306	PLD2	phospholipase D2	5338	17	n/a	n/a	n/a	1.623
279902998	ENSG00000235695	0	RP11-395P16.1	RP11-395P16.1	0	3	n/a	n/a	n/a	1.623
279824730	ENSG00000228701	157123777	RP11-251A15.4	RP11-251A15.4	100507633	10	n/a	n/a	n/a	1.622
1105079	ENSG00000204301	4824	NOTCH4	notch 4	4855	6	n/a	n/a	n/a	1.622
1102540	ENSG00000184232	85637	OAF	OAF homolog (Drosophila)	220323	11	n/a	n/a	n/a	1.622
1105915	ENSG00000213828	0	AC017028.1	Uncharacterized protein	0	2	n/a	n/a	n/a	1.622
1087013	ENSG00000006638	6875	TBXA2R	thromboxane A2 receptor	6915	19	n/a	n/a	n/a	1.622
1099157	ENSG00000167775	30774	CD320	CD320 molecule	51293	19	n/a	n/a	n/a	1.622
279794754	ENSG00000226029	0	RP4-798A10.2	RP4-798A10.2	0	1	n/a	n/a	n/a	1.622
279948332	ENSG00000240414	0	AC114498.4	AC114498.4	0	1	n/a	n/a	n/a	1.622
280061039	ENSG00000253730	0	RP11-893F2.13	RP11-893F2.13	0	17	n/a	n/a	n/a	1.622
1088782	ENSG00000090932	10536	DLL3	delta-like 3 (Drosophila)	10683	19	n/a	n/a	n/a	1.622
280010517	ENSG00000249185	0	AC098850.4	AC098850.4	0	17	n/a	n/a	n/a	1.622
1095798	ENSG00000146677	0	AC004453.8	AC004453.8	0	7	n/a	n/a	n/a	1.621
280042564	ENSG00000251730	0	SNORA4	Small nucleolar RNA SNORA4	0	3	n/a	n/a	n/a	1.621
280056495	ENSG00000253414	0	RP11-150O12.6	Uncharacterized protein	0	8	n/a	n/a	n/a	1.621
279978981	ENSG00000243777	0	RP11-864G5.1	RP11-864G5.1	0	11	n/a	n/a	n/a	1.621
279784914	ENSG00000225194	1017295	LINC00092	long intergenic non-protein coding RNA 92	100188953	9	n/a	n/a	n/a	1.620
279762926	ENSG00000223318	0	RN5S111	RNA, 5S ribosomal 111	0	2	n/a	n/a	n/a	1.620
1094951	ENSG00000140848	85718	CPNE2	copine II	221184	16	n/a	n/a	n/a	1.620
1093362	ENSG00000131469	6123	RPL27	ribosomal protein L27	6155	17	n/a	n/a	n/a	1.619
1090069	ENSG00000105717	56488	PBX4	pre-B-cell leukemia homeobox 4	80714	19	n/a	n/a	n/a	1.619
1094278	ENSG00000136877	2340	FPGS	folylpolyglutamate synthase	2356	9	n/a	n/a	n/a	1.619
1098809	ENSG00000166432	58661	ZMAT1	zinc finger, matrin-type 1	84460	X	n/a	n/a	n/a	1.619
1090168	ENSG00000106278	5771	PTPRZ1	protein tyrosine phosphatase, receptor-type, Z polypeptide 1	5803	7	n/a	n/a	n/a	1.619
1103934	ENSG00000196411	2035	EPHB4	EPH receptor B4	2050	7	n/a	n/a	n/a	1.618
1088558	ENSG00000086062	2667	B4GALT1	UDP-Gal:betaGlcNAc beta 1,4- galactosyltransferase, polypeptide 1	2683	9	n/a	n/a	n/a	1.618
1091174	ENSG00000114353	2754	GNAI2	guanine nucleotide binding protein (G protein), alpha inhibiting activity polypeptide 2	2771	3	n/a	n/a	n/a	1.618
279877676	ENSG00000233411	0	RP11-104L21.2	RP11-104L21.2	0	1	n/a	n/a	n/a	1.617
279789857	ENSG00000225616	0	RP4-604A21.1	RP4-604A21.1	0	1	n/a	n/a	n/a	1.617
279999067	ENSG00000248235	0	AC037459.4	Uncharacterized protein	0	8	n/a	n/a	n/a	1.617
279863206	ENSG00000232133	0	IMPDH1P10	IMP (inosine monophosphate) dehydrogenase 1 pseudogene 10	0	2	n/a	n/a	n/a	1.617
1087314	ENSG00000025423	8561	HSD17B6	hydroxysteroid (17-beta) dehydrogenase 6 homolog (mouse)	8630	12	n/a	n/a	n/a	1.617
1088652	ENSG00000088448	34897	ANKRD10	ankyrin repeat domain 10	55608	13	n/a	n/a	n/a	1.616
1089629	ENSG00000103024	4801	NME3	non-metastatic cells 3, protein expressed in	4832	16	n/a	n/a	n/a	1.616
1089135	ENSG00000100300	702	TSPO	translocator protein (18kDa)	706	22	n/a	n/a	n/a	1.616
1107177	ENSG00000227097	0	RP11-742N3.1	RP11-742N3.1	0	11	n/a	n/a	n/a	1.616
279792178	ENSG00000225808	0	AC079305.9	AC079305.9	0	2	n/a	n/a	n/a	1.615
1095371	ENSG00000143627	5281	PKLR	pyruvate kinase, liver and RBC	5313	1	n/a	n/a	n/a	1.615
1097718	ENSG00000162591	1940	MEGF6	multiple EGF-like-domains 6	1953	1	n/a	n/a	n/a	1.615
280050579	ENSG00000252892	0	U6	U6 spliceosomal RNA	0	2	n/a	n/a	n/a	1.615
1104227	ENSG00000197299	638	BLM	Bloom syndrome, RecQ helicase-like	641	15	n/a	n/a	n/a	1.615
1090018	ENSG00000105538	34211	RASIP1	Ras interacting protein 1	54922	19	n/a	n/a	n/a	1.614
1095154	ENSG00000142327	36417	RNPEPL1	arginyl aminopeptidase (aminopeptidase B)-like 1	57140	2	n/a	n/a	n/a	1.614
280083829	ENSG00000255275	0	RP13-279N23.2	RP13-279N23.2	0	1	n/a	n/a	n/a	1.614
1089674	ENSG00000103257	8089	SLC7A5	solute carrier family 7 (amino acid transporter light chain, L system), member 5	8140	16	n/a	n/a	n/a	1.614
1093572	ENSG00000132819	34833	RBM38	RNA binding motif protein 38	55544	20	n/a	n/a	n/a	1.614
1095357	ENSG00000143554	10842	SLC27A3	solute carrier family 27 (fatty acid transporter), member 3	11000	1	n/a	n/a	n/a	1.614
1094315	ENSG00000137070	3565	IL11RA	interleukin 11 receptor, alpha	3590	9	n/a	n/a	n/a	1.613
1095145	ENSG00000142227	1999	EMP3	epithelial membrane protein 3	2014	19	n/a	n/a	n/a	1.613
1096787	ENSG00000155130	4057	MARCKS	myristoylated alanine-rich protein kinase C substrate	4082	6	n/a	n/a	n/a	1.612
1088783	ENSG00000090971	36384	NAT14	N-acetyltransferase 14 (GCN5-related, putative)	57106	19	n/a	n/a	n/a	1.612
1087752	ENSG00000064270	9770	ATP2C2	ATPase, Ca++ transporting, type 2C, member 2	9914	16	n/a	n/a	n/a	1.612
280088377	ENSG00000255591	0	AL590762.1	AL590762.1	0	X	n/a	n/a	n/a	1.612
1101484	ENSG00000178922	57560	HYI	hydroxypyruvate isomerase (putative)	81888	1	n/a	n/a	n/a	1.612
1092243	ENSG00000123080	1025	CDKN2C	cyclin-dependent kinase inhibitor 2C (p18, inhibits CDK4)	1031	1	n/a	n/a	n/a	1.612
1099164	ENSG00000167797	10117	CDK2AP2	cyclin-dependent kinase 2 associated protein 2	10263	11	n/a	n/a	n/a	1.611
279981679	ENSG00000244056	0	AC136704.2	AC136704.2	0	15	n/a	n/a	n/a	1.610
1093148	ENSG00000130283	2641	GDF1	growth differentiation factor 1	2657	19	n/a	n/a	n/a	1.610
1087638	ENSG00000056736	34829	IL17RB	interleukin 17 receptor B	55540	3	n/a	n/a	n/a	1.610
1091931	ENSG00000120278	36753	PLEKHG1	pleckstrin homology domain containing, family G (with RhoGef domain) member 1	57480	6	n/a	n/a	n/a	1.610
1087220	ENSG00000015133	133396	CCDC88C	coiled-coil domain containing 88C	440193	14	n/a	n/a	n/a	1.610
1090567	ENSG00000109475	6132	RPL34	ribosomal protein L34	6164	4	n/a	n/a	n/a	1.610
1095176	ENSG00000142541	23276	RPL13A	ribosomal protein L13a	23521	19	n/a	n/a	n/a	1.609
1105968	ENSG00000214022	29538	REPIN1	replication initiator 1	29803	7	n/a	n/a	n/a	1.609
1098281	ENSG00000164330	1867	EBF1	early B-cell factor 1	1879	5	n/a	n/a	n/a	1.609
1102973	ENSG00000185985	58830	SLITRK2	SLIT and NTRK-like family, member 2	84631	X	n/a	n/a	n/a	1.608
279720569	ENSG00000213280	0	RP11-212P7.1	RP11-212P7.1	0	7	n/a	n/a	n/a	1.608
1092689	ENSG00000126016	81204	AMOT	angiomotin	154796	X	n/a	n/a	n/a	1.607
1101479	ENSG00000178904	80669	DPY19L3	dpy-19-like 3 (C. elegans)	147991	19	n/a	n/a	n/a	1.607
1097695	ENSG00000162461	94382	SLC25A34	solute carrier family 25, member 34	284723	1	n/a	n/a	n/a	1.607
279965138	ENSG00000242327	0	CTD-2184D3.1	CTD-2184D3.1	0	15	n/a	n/a	n/a	1.607
1104296	ENSG00000197496	56742	SLC2A10	solute carrier family 2 (facilitated glucose transporter), member 10	81031	20	n/a	n/a	n/a	1.607
279529087	ENSG00000183586	0	HMGN3P1	high mobility group nucleosomal binding domain 3 pseudogene 1	0	1	n/a	n/a	n/a	1.607
279984959	ENSG00000244398	0	RP11-466H18.1	RP11-466H18.1	0	11	n/a	n/a	n/a	1.607
279928763	ENSG00000237991	0	RPL35P1	ribosomal protein L35 pseudogene 1	0	1	n/a	n/a	n/a	1.606
279708168	ENSG00000207547	0	MIR25	microRNA 25	0	7	n/a	n/a	n/a	1.606
1086864	ENSG00000000003	7062	TSPAN6	tetraspanin 6	7105	X	n/a	n/a	n/a	1.606
279747854	ENSG00000218426	0	RP11-475C16.1	RP11-475C16.1	0	6	n/a	n/a	n/a	1.605
1095372	ENSG00000143630	36930	HCN3	hyperpolarization activated cyclic nucleotide-gated potassium channel 3	57657	1	n/a	n/a	n/a	1.605
1107603	ENSG00000229833	1003109	C19orf79	chromosome 19 open reading frame 79	100131801	19	n/a	n/a	n/a	1.605
1102777	ENSG00000185187	37731	SIGIRR	single immunoglobulin and toll-interleukin 1 receptor (TIR) domain	59307	11	n/a	n/a	n/a	1.605
1103966	ENSG00000196503	79537	ARL9	ADP-ribosylation factor-like 9	132946	4	n/a	n/a	n/a	1.605
1101397	ENSG00000178363	806	CALML3	calmodulin-like 3	810	10	n/a	n/a	n/a	1.604
1097484	ENSG00000160813	85811	PPP1R35	protein phosphatase 1, regulatory subunit 35	221908	7	n/a	n/a	n/a	1.604
1099347	ENSG00000168528	110337	SERINC2	serine incorporator 2	347735	1	n/a	n/a	n/a	1.604
1101448	ENSG00000178718	34202	RPP25	ribonuclease P/MRP 25kDa subunit	54913	15	n/a	n/a	n/a	1.604
1105223	ENSG00000204628	10252	GNB2L1	guanine nucleotide binding protein (G protein), beta polypeptide 2-like 1	10399	5	n/a	n/a	n/a	1.604
1096970	ENSG00000156858	54834	PRR14	proline rich 14	78994	16	n/a	n/a	n/a	1.603
279863828	ENSG00000232196	1023950	MTRNR2L4	MT-RNR2-like 4	100463285	16	n/a	n/a	n/a	1.603
1088988	ENSG00000099725	5584	PRKY	protein kinase, Y-linked, pseudogene	5616	Y	n/a	n/a	n/a	1.603
279903705	ENSG00000235750	9530	KIAA0040	KIAA0040	9674	1	n/a	n/a	n/a	1.603
1102322	ENSG00000183386	2260	FHL3	four and a half LIM domains 3	2275	1	n/a	n/a	n/a	1.603
279951899	ENSG00000240831	0	AC112777.1	AC112777.1	0	12	n/a	n/a	n/a	1.603
1101273	ENSG00000177666	36382	PNPLA2	patatin-like phospholipase domain containing 2	57104	11	n/a	n/a	n/a	1.603
1093384	ENSG00000131653	58441	TRAF7	TNF receptor-associated factor 7	84231	16	n/a	n/a	n/a	1.602
1096018	ENSG00000148400	4820	NOTCH1	notch 1	4851	9	n/a	n/a	n/a	1.602
1100303	ENSG00000172572	5107	PDE3A	phosphodiesterase 3A, cGMP-inhibited	5139	12	n/a	n/a	n/a	1.601
1096244	ENSG00000150630	7381	VEGFC	vascular endothelial growth factor C	7424	4	n/a	n/a	n/a	1.601
280045021	ENSG00000252084	0	7SK	7SK RNA	0	1	n/a	n/a	n/a	1.601
1099607	ENSG00000169682	58201	SPNS1	spinster homolog 1 (Drosophila)	83985	16	n/a	n/a	n/a	1.601
1105082	ENSG00000204305	174	AGER	advanced glycosylation end product-specific receptor	177	6	n/a	n/a	n/a	1.601
1094007	ENSG00000135486	3158	HNRNPA1	heterogeneous nuclear ribonucleoprotein A1	3178	12	n/a	n/a	n/a	1.600
1101238	ENSG00000177469	94186	PTRF	polymerase I and transcript release factor	284119	17	n/a	n/a	n/a	1.600
1097365	ENSG00000160094	80762	ZNF362	zinc finger protein 362	149076	1	n/a	n/a	n/a	1.600
1087321	ENSG00000026025	7388	VIM	vimentin	7431	10	n/a	n/a	n/a	1.600
1108869	ENSG00000238168	0	RP11-686G8.1	RP11-686G8.1	0	12	n/a	n/a	n/a	1.600
1095012	ENSG00000141295	59927	SCRN2	secernin 2	90507	17	n/a	n/a	n/a	1.599
1091603	ENSG00000117407	8928	ARTN	artemin	9048	1	n/a	n/a	n/a	1.599
1088485	ENSG00000083838	34952	ZNF446	zinc finger protein 446	55663	19	n/a	n/a	n/a	1.599
279979244	ENSG00000243802	0	RP11-390K5.1	RP11-390K5.1	0	11	n/a	n/a	n/a	1.599
1089288	ENSG00000100911	5689	PSME2	proteasome (prosome, macropain) activator subunit 2 (PA28 beta)	5721	14	n/a	n/a	n/a	1.599
280118831	ENSG00000258634	0	RP4-773N10.4	RP4-773N10.4	0	1	n/a	n/a	n/a	1.599
1087208	ENSG00000013619	9901	MAMLD1	mastermind-like domain containing 1	10046	X	n/a	n/a	n/a	1.599
1092660	ENSG00000125898	57784	FAM110A	family with sequence similarity 110, member A	83541	20	n/a	n/a	n/a	1.599
1097498	ENSG00000160888	9449	IER2	immediate early response 2	9592	19	n/a	n/a	n/a	1.598
1088774	ENSG00000090776	1934	EFNB1	ephrin-B1	1947	X	n/a	n/a	n/a	1.598
279937514	ENSG00000239122	0	U2	U2 spliceosomal RNA	0	3	n/a	n/a	n/a	1.598
280071006	ENSG00000254452	0	RP11-867G23.4	RP11-867G23.4	0	11	n/a	n/a	n/a	1.598
280017727	ENSG00000249784	0	SCARNA22	small Cajal body-specific RNA 22	0	4	n/a	n/a	n/a	1.598
280044475	ENSG00000252006	0	SCARNA23	Small Cajal body specific RNA 23	0	4	n/a	n/a	n/a	1.598
279953763	ENSG00000241093	0	AC021914.1	AC021914.1	0	11	n/a	n/a	n/a	1.598
279952223	ENSG00000240877	0	AC073422.1	AC073422.1	0	7	n/a	n/a	n/a	1.598
1106796	ENSG00000224512	0	AC021593.2	AC021593.2	0	17	n/a	n/a	n/a	1.597
279943096	ENSG00000239809	0	RP11-51L5.2	RP11-51L5.2	0	17	n/a	n/a	n/a	1.597
1093099	ENSG00000129946	25510	SHC2	SHC (Src homology 2 domain containing) transforming protein 2	25759	19	n/a	n/a	n/a	1.597
1091337	ENSG00000115507	4981	OTX1	orthodenticle homeobox 1	5013	2	n/a	n/a	n/a	1.596
279884024	ENSG00000233971	0	AC067950.1	AC067950.1	0	2	n/a	n/a	n/a	1.596
1097487	ENSG00000160838	80797	LRRC71	leucine rich repeat containing 71	149499	1	n/a	n/a	n/a	1.596
1088026	ENSG00000071246	22602	VASH1	vasohibin 1	22846	14	n/a	n/a	n/a	1.596
279933065	ENSG00000238403	0	snoU13	Small nucleolar RNA U13	0	17	n/a	n/a	n/a	1.595
1086964	ENSG00000005513	29803	SOX8	SRY (sex determining region Y)-box 8	30812	16	n/a	n/a	n/a	1.595
1087247	ENSG00000018408	25686	WWTR1	WW domain containing transcription regulator 1	25937	3	n/a	n/a	n/a	1.595
1094958	ENSG00000140931	78971	CMTM3	CKLF-like MARVEL transmembrane domain containing 3	123920	16	n/a	n/a	n/a	1.595
1096739	ENSG00000154734	9369	ADAMTS1	ADAM metallopeptidase with thrombospondin type 1 motif, 1	9510	21	n/a	n/a	n/a	1.594
1087079	ENSG00000008311	10012	AASS	aminoadipate-semialdehyde synthase	10157	7	n/a	n/a	n/a	1.594
1100311	ENSG00000172613	5851	RAD9A	RAD9 homolog A (S. pombe)	5883	11	n/a	n/a	n/a	1.594
1090947	ENSG00000112333	7058	NR2E1	nuclear receptor subfamily 2, group E, member 1	7101	6	n/a	n/a	n/a	1.594
1095693	ENSG00000145888	2724	GLRA1	glycine receptor, alpha 1	2741	5	n/a	n/a	n/a	1.594
1098506	ENSG00000165233	58480	C9orf89	chromosome 9 open reading frame 89	84270	9	n/a	n/a	n/a	1.594
1091590	ENSG00000117298	1877	ECE1	endothelin converting enzyme 1	1889	1	n/a	n/a	n/a	1.594
279854911	ENSG00000231424	0	RP1-45C12.1	RP1-45C12.1	0	1	n/a	n/a	n/a	1.593
279780990	ENSG00000224834	0	BTF3P9	basic transcription factor 3 pseudogene 9	0	1	n/a	n/a	n/a	1.593
1087233	ENSG00000016391	34638	CHDH	choline dehydrogenase	55349	3	n/a	n/a	n/a	1.593
1108684	ENSG00000236939	81293	C8orf56	chromosome 8 open reading frame 56	157556	8	n/a	n/a	n/a	1.593
1101576	ENSG00000179399	2247	GPC5	glypican 5	2262	13	n/a	n/a	n/a	1.593
1101870	ENSG00000181192	34815	DHTKD1	dehydrogenase E1 and transketolase domain containing 1	55526	10	n/a	n/a	n/a	1.593
1106889	ENSG00000225138	0	CTD-2228K2.7	CTD-2228K2.7	0	5	n/a	n/a	n/a	1.592
1093835	ENSG00000134569	4013	LRP4	low density lipoprotein receptor-related protein 4	4038	11	n/a	n/a	n/a	1.592
1089142	ENSG00000100316	6090	RPL3	ribosomal protein L3	6122	22	n/a	n/a	n/a	1.592
279955486	ENSG00000241301	0	AL136982.1	AL136982.1	0	10	n/a	n/a	n/a	1.592
280138179	ENSG00000259748	0	RP11-56B16.3	RP11-56B16.3	0	15	n/a	n/a	n/a	1.592
1088699	ENSG00000089159	5797	PXN	paxillin	5829	12	n/a	n/a	n/a	1.592
279725943	ENSG00000213935	0	AC092610.12	AC092610.12	0	7	n/a	n/a	n/a	1.591
1091348	ENSG00000115556	59003	PLCD4	phospholipase C, delta 4	84812	2	n/a	n/a	n/a	1.591
1087874	ENSG00000067177	5223	PHKA1	phosphorylase kinase, alpha 1 (muscle)	5255	X	n/a	n/a	n/a	1.591
1099304	ENSG00000168350	78940	DEGS2	degenerative spermatocyte homolog 2, lipid desaturase (Drosophila)	123099	14	n/a	n/a	n/a	1.591
1104985	ENSG00000203993	59213	C9orf37	chromosome 9 open reading frame 37	85026	9	n/a	n/a	n/a	1.591
1096631	ENSG00000153902	81584	LGI4	leucine-rich repeat LGI family, member 4	163175	19	n/a	n/a	n/a	1.591
1101817	ENSG00000180900	23268	SCRIB	scribbled homolog (Drosophila)	23513	8	n/a	n/a	n/a	1.591
1101581	ENSG00000179431	23898	FJX1	four jointed box 1 (Drosophila)	24147	11	n/a	n/a	n/a	1.590
1098192	ENSG00000164089	41413	AGXT2L1	alanine-glyoxylate aminotransferase 2-like 1	64850	4	n/a	n/a	n/a	1.590
280120546	ENSG00000258728	0	RP11-195F19.29	Galactose-1-phosphate uridyl transferase	0	9	n/a	n/a	n/a	1.590
1088145	ENSG00000074660	8512	SCARF1	scavenger receptor class F, member 1	8578	17	n/a	n/a	n/a	1.590
279016288	ENSG00000133519	0	ZDHHC8P1	zinc finger, DHHC-type containing 8 pseudogene 1	0	22	n/a	n/a	n/a	1.590
1104974	ENSG00000203950	25820	FAM127B	family with sequence similarity 127, member B	26071	X	n/a	n/a	n/a	1.589
1093493	ENSG00000132424	25706	PNISR	PNN-interacting serine/arginine-rich protein	25957	6	n/a	n/a	n/a	1.589
1107953	ENSG00000232112	30853	CCDC72	coiled-coil domain containing 72	51372	3	n/a	n/a	n/a	1.589
1102168	ENSG00000182718	299	ANXA2	annexin A2	302	15	n/a	n/a	n/a	1.589
1097971	ENSG00000163482	26893	STK36	serine/threonine kinase 36	27148	2	n/a	n/a	n/a	1.589
1103486	ENSG00000188157	119616	AGRN	agrin	375790	1	n/a	n/a	n/a	1.589
1103503	ENSG00000188223	35243	LIN37	lin-37 homolog (C. elegans)	55957	19	n/a	n/a	n/a	1.589
1091384	ENSG00000115825	23436	PRKD3	protein kinase D3	23683	2	n/a	n/a	n/a	1.588
279956039	ENSG00000241357	0	RP11-758P17.2	RP11-758P17.2	0	7	n/a	n/a	n/a	1.588
279751666	ENSG00000221048	0	AC079781.1	AC079781.1	0	7	n/a	n/a	n/a	1.588
1106383	ENSG00000215621	0	AC174470.1	Protein FAM195B	0	17	n/a	n/a	n/a	1.588
1088349	ENSG00000079691	34893	LRRC16A	leucine rich repeat containing 16A	55604	6	n/a	n/a	n/a	1.588
1096538	ENSG00000152990	81680	GPR125	G protein-coupled receptor 125	166647	4	n/a	n/a	n/a	1.587
1092614	ENSG00000125775	26856	SDCBP2	syndecan binding protein (syntenin) 2	27111	20	n/a	n/a	n/a	1.587
1089341	ENSG00000101187	27974	SLCO4A1	solute carrier organic anion transporter family, member 4A1	28231	20	n/a	n/a	n/a	1.587
1099377	ENSG00000168672	81301	FAM84B	family with sequence similarity 84, member B	157638	8	n/a	n/a	n/a	1.587
1096419	ENSG00000152082	55898	MZT2B	mitotic spindle organizing protein 2B	80097	2	n/a	n/a	n/a	1.587
1102468	ENSG00000183888	80799	C1orf64	chromosome 1 open reading frame 64	149563	1	n/a	n/a	n/a	1.587
1089329	ENSG00000101144	651	BMP7	bone morphogenetic protein 7	655	20	n/a	n/a	n/a	1.586
1095057	ENSG00000141519	34325	CCDC40	coiled-coil domain containing 40	55036	17	n/a	n/a	n/a	1.586
1088605	ENSG00000087237	1063	CETP	cholesteryl ester transfer protein, plasma	1071	16	n/a	n/a	n/a	1.586
1097517	ENSG00000160999	0	SH2B2	SH2B adaptor protein 2	0	7	n/a	n/a	n/a	1.586
1091622	ENSG00000117519	1257	CNN3	calponin 3, acidic	1266	1	n/a	n/a	n/a	1.586
279834575	ENSG00000229604	0	MT-ATP8	mitochondrially encoded ATP synthase 8	0	2	n/a	n/a	n/a	1.586
1095898	ENSG00000147437	2779	GNRH1	gonadotropin-releasing hormone 1 (luteinizing-releasing hormone)	2796	8	n/a	n/a	n/a	1.585
279754816	ENSG00000221595	0	AC010458.1	AC010458.1	0	19	n/a	n/a	n/a	1.585
1105170	ENSG00000204514	169039	ZNF814	zinc finger protein 814	730051	19	n/a	n/a	n/a	1.585
1091437	ENSG00000116157	2865	GPX7	glutathione peroxidase 7	2882	1	n/a	n/a	n/a	1.584
1087699	ENSG00000061273	31044	HDAC7	histone deacetylase 7	51564	12	n/a	n/a	n/a	1.584
279912261	ENSG00000236552	171027	RPL13AP5	ribosomal protein L13a pseudogene 5	728658	10	n/a	n/a	n/a	1.584
279723315	ENSG00000213613	0	RP11-380G5.3	RP11-380G5.3	0	10	n/a	n/a	n/a	1.584
1098841	ENSG00000166532	36767	RIMKLB	ribosomal modification protein rimK-like family member B	57494	12	n/a	n/a	n/a	1.584
1091261	ENSG00000115109	36942	EPB41L5	erythrocyte membrane protein band 4.1 like 5	57669	2	n/a	n/a	n/a	1.584
1104686	ENSG00000198682	8939	PAPSS2	3'-phosphoadenosine 5'-phosphosulfate synthase 2	9060	10	n/a	n/a	n/a	1.583
1103200	ENSG00000186918	35180	ZNF395	zinc finger protein 395	55893	8	n/a	n/a	n/a	1.583
1088506	ENSG00000084628	55373	NKAIN1	Na+/K+ transporting ATPase interacting 1	79570	1	n/a	n/a	n/a	1.583
280076495	ENSG00000254829	0	RP11-7I15.3	RP11-7I15.3	0	11	n/a	n/a	n/a	1.583
279907286	ENSG00000236106	0	AC010729.2	AC010729.2	0	2	n/a	n/a	n/a	1.583
1093203	ENSG00000130584	80037	ZBTB46	zinc finger and BTB domain containing 46	140685	20	n/a	n/a	n/a	1.583
1097131	ENSG00000158156	34402	XKR8	XK, Kell blood group complex subunit-related family, member 8	55113	1	n/a	n/a	n/a	1.583
1094287	ENSG00000136918	125690	WDR38	WD repeat domain 38	401551	9	n/a	n/a	n/a	1.583
1092993	ENSG00000128917	33858	DLL4	delta-like 4 (Drosophila)	54567	15	n/a	n/a	n/a	1.583
1087412	ENSG00000037757	58455	MRI1	methylthioribose-1-phosphate isomerase homolog (S. cerevisiae)	84245	19	n/a	n/a	n/a	1.583
279814212	ENSG00000227751	0	RP1-20B21.4	RP1-20B21.4	0	1	n/a	n/a	n/a	1.582
1096012	ENSG00000148362	94836	C9orf142	chromosome 9 open reading frame 142	286257	9	n/a	n/a	n/a	1.582
280038219	ENSG00000251396	157121039	RP11-163N6.2	RP11-163N6.2	100505532	8	n/a	n/a	n/a	1.582
1098615	ENSG00000165689	10649	SDCCAG3	serologically defined colon cancer antigen 3	10807	9	n/a	n/a	n/a	1.582
1094493	ENSG00000137965	10414	IFI44	interferon-induced protein 44	10561	1	n/a	n/a	n/a	1.582
1094181	ENSG00000136378	11014	ADAMTS7	ADAM metallopeptidase with thrombospondin type 1 motif, 7	11173	15	n/a	n/a	n/a	1.582
279702757	ENSG00000206597	1013090	SNORA57	small nucleolar RNA, H/ACA box 57	692158	11	n/a	n/a	n/a	1.582
1090174	ENSG00000106327	6994	TFR2	transferrin receptor 2	7036	7	n/a	n/a	n/a	1.582
1100469	ENSG00000173402	1593	DAG1	dystroglycan 1 (dystrophin-associated glycoprotein 1)	1605	3	n/a	n/a	n/a	1.581
1101928	ENSG00000181588	124878	MEX3D	mex-3 homolog D (C. elegans)	399664	19	n/a	n/a	n/a	1.581
1106465	ENSG00000218891	81568	ZNF579	zinc finger protein 579	163033	19	n/a	n/a	n/a	1.580
279806171	ENSG00000227008	0	RP3-417G15.1	RP3-417G15.1	0	X	n/a	n/a	n/a	1.580
1101361	ENSG00000178149	34441	DALRD3	DALR anticodon binding domain containing 3	55152	3	n/a	n/a	n/a	1.580
1092283	ENSG00000123374	1012	CDK2	cyclin-dependent kinase 2	1017	12	n/a	n/a	n/a	1.580
1109078	ENSG00000243364	1932	EFNA4	ephrin-A4	1945	1	n/a	n/a	n/a	1.580
279796133	ENSG00000226143	0	RP1-138B7.5	RP1-138B7.5	0	20	n/a	n/a	n/a	1.580
1102953	ENSG00000185928	55252	C16orf53	chromosome 16 open reading frame 53	79447	16	n/a	n/a	n/a	1.580
280019705	ENSG00000249921	0	CTC-329H14.1	CTC-329H14.1	0	5	n/a	n/a	n/a	1.579
280025770	ENSG00000250410	0	RP11-714G18.1	RP11-714G18.1	0	4	n/a	n/a	n/a	1.579
280097096	ENSG00000256586	0	AC091171.1	AC091171.1	0	8	n/a	n/a	n/a	1.578
1100517	ENSG00000173621	54839	LRFN4	leucine rich repeat and fibronectin type III domain containing 4	78999	11	n/a	n/a	n/a	1.578
279903559	ENSG00000235734	0	HMGN1P36	high mobility group nucleosome binding domain 1 pseudogene 36	0	2	n/a	n/a	n/a	1.578
280085750	ENSG00000255397	0	AC022182.2	AC022182.2	0	8	n/a	n/a	n/a	1.578
279882802	ENSG00000233871	0	RP11-126H7.3	RP11-126H7.3	0	10	n/a	n/a	n/a	1.578
1096096	ENSG00000149131	706	SERPING1	serpin peptidase inhibitor, clade G (C1 inhibitor), member 1	710	11	n/a	n/a	n/a	1.578
279950381	ENSG00000240652	0	RP11-832N8.1	RP11-832N8.1	0	11	n/a	n/a	n/a	1.578
1094186	ENSG00000136425	10371	CIB2	calcium and integrin binding family member 2	10518	15	n/a	n/a	n/a	1.578
1098335	ENSG00000164574	34857	GALNT10	UDP-N-acetyl-alpha-D-galactosamine:polypeptide N-acetylgalactosaminyltransferase 10 (GalNAc-T10)	55568	5	n/a	n/a	n/a	1.577
279975037	ENSG00000243445	0	RP11-715J22.1	RP11-715J22.1	0	16	n/a	n/a	n/a	1.577
1095812	ENSG00000146828	36275	SLC12A9	solute carrier family 12 (potassium/chloride transporters), member 9	56996	7	n/a	n/a	n/a	1.577
279704017	ENSG00000206811	0	SNORA10	small nucleolar RNA, H/ACA box 10	0	16	n/a	n/a	n/a	1.577
280084000	ENSG00000255278	0	AC005363.8	AC005363.8	0	16	n/a	n/a	n/a	1.577
279707951	ENSG00000207487	9171	SNORD22	small nucleolar RNA, C/D box 22	9304	11	n/a	n/a	n/a	1.577
1095696	ENSG00000145908	60125	ZNF300	zinc finger protein 300	91975	5	n/a	n/a	n/a	1.577
279934290	ENSG00000238604	0	Y_RNA	Y RNA	0	22	n/a	n/a	n/a	1.577
279759475	ENSG00000222328	0	RNU2-2	RNA, U2 small nuclear 2	0	11	n/a	n/a	n/a	1.577
1105119	ENSG00000204387	30338	C6orf48	chromosome 6 open reading frame 48	50854	6	n/a	n/a	n/a	1.577
1100396	ENSG00000173039	5938	RELA	v-rel reticuloendotheliosis viral oncogene homolog A (avian)	5970	11	n/a	n/a	n/a	1.576
1093568	ENSG00000132781	4569	MUTYH	mutY homolog (E. coli)	4595	1	n/a	n/a	n/a	1.576
1099193	ENSG00000167930	58202	ITFG3	integrin alpha FG-GAP repeat containing 3	83986	16	n/a	n/a	n/a	1.576
1106502	ENSG00000221819	746	C16orf3	chromosome 16 open reading frame 3	750	16	n/a	n/a	n/a	1.576
1102394	ENSG00000183655	41011	KLHL25	kelch-like 25 (Drosophila)	64410	15	n/a	n/a	n/a	1.575
280026324	ENSG00000250443	0	AC128709.1	AC128709.1	0	3	n/a	n/a	n/a	1.575
1094427	ENSG00000137693	10266	YAP1	Yes-associated protein 1	10413	11	n/a	n/a	n/a	1.575
1090858	ENSG00000111817	29673	DSE	dermatan sulfate epimerase	29940	6	n/a	n/a	n/a	1.575
279819352	ENSG00000228246	0	AC006028.9	AC006028.9	0	7	n/a	n/a	n/a	1.575
279914768	ENSG00000236801	0	RP11-373A9.1	RP11-373A9.1	0	9	n/a	n/a	n/a	1.575
279883526	ENSG00000233929	0	MT1XP1	metallothionein 1X pseudogene 1	0	1	n/a	n/a	n/a	1.575
1093432	ENSG00000131981	3933	LGALS3	lectin, galactoside-binding, soluble, 3	3958	14	n/a	n/a	n/a	1.574
1106550	ENSG00000221944	83589	TIGD1	tigger transposable element derived 1	200765	2	n/a	n/a	n/a	1.574
280119720	ENSG00000258682	0	CTD-2002H8.2	CTD-2002H8.2	0	14	n/a	n/a	n/a	1.574
279971747	ENSG00000243069	157123615	ARHGEF26-AS1	ARHGEF26 antisense RNA 1 (non-protein coding)	100507524	3	n/a	n/a	n/a	1.574
1090709	ENSG00000110811	10389	LEPREL2	leprecan-like 2	10536	12	n/a	n/a	n/a	1.574
1092011	ENSG00000120885	1182	CLU	clusterin	1191	8	n/a	n/a	n/a	1.574
1095948	ENSG00000147813	60252	NAPRT1	nicotinate phosphoribosyltransferase domain containing 1	93100	8	n/a	n/a	n/a	1.574
280051664	ENSG00000253047	0	SNORA40	Small nucleolar RNA SNORA40	0	1	n/a	n/a	n/a	1.574
1105955	ENSG00000213976	0	AC010615.1	AC010615.1	0	19	n/a	n/a	n/a	1.574
1101190	ENSG00000177234	126389	C10orf85	chromosome 10 open reading frame 85	404216	10	n/a	n/a	n/a	1.574
1093729	ENSG00000134013	3992	LOXL2	lysyl oxidase-like 2	4017	8	n/a	n/a	n/a	1.573
280048416	ENSG00000252579	0	U7	U7 small nuclear RNA	0	16	n/a	n/a	n/a	1.573
280090848	ENSG00000255857	157122481	RP1-278C19.3	RP1-278C19.3	100506649	12	n/a	n/a	n/a	1.573
1092794	ENSG00000127084	59782	FGD3	FYVE, RhoGEF and PH domain containing 3	89846	9	n/a	n/a	n/a	1.573
1104167	ENSG00000197093	55493	GAL3ST4	galactose-3-O-sulfotransferase 4	79690	7	n/a	n/a	n/a	1.573
1098755	ENSG00000166228	5060	PCBD1	pterin-4 alpha-carbinolamine dehydratase/dimerization cofactor of hepatocyte nuclear factor 1 alpha	5092	10	n/a	n/a	n/a	1.573
1088591	ENSG00000087076	30653	HSD17B14	hydroxysteroid (17-beta) dehydrogenase 14	51171	19	n/a	n/a	n/a	1.573
279919368	ENSG00000237232	0	ZNF295-AS1	ZNF295 antisense RNA 1 (non-protein coding)	0	21	n/a	n/a	n/a	1.573
1100254	ENSG00000172366	58541	FAM195A	family with sequence similarity 195, member A	84331	16	n/a	n/a	n/a	1.573
1100377	ENSG00000172936	4589	MYD88	myeloid differentiation primary response gene (88)	4615	3	n/a	n/a	n/a	1.573
280106214	ENSG00000257524	0	RP11-203J24.9	RP11-203J24.9	0	9	n/a	n/a	n/a	1.572
1101038	ENSG00000176428	81253	VPS37D	vacuolar protein sorting 37 homolog D (S. cerevisiae)	155382	7	n/a	n/a	n/a	1.572
1092918	ENSG00000128309	4331	MPST	mercaptopyruvate sulfurtransferase	4357	22	n/a	n/a	n/a	1.572
1106680	ENSG00000223802	10557	CERS1	ceramide synthase 1	10715	19	n/a	n/a	n/a	1.572
279943535	ENSG00000239881	0	RPS27P25	ribosomal protein S27 pseudogene 25	0	12	n/a	n/a	n/a	1.572
280070669	ENSG00000254422	0	RP11-864G5.3	RP11-864G5.3	0	11	n/a	n/a	n/a	1.571
1101621	ENSG00000179761	30749	PIPOX	pipecolic acid oxidase	51268	17	n/a	n/a	n/a	1.571
1099695	ENSG00000170037	78152	CNTROB	centrobin, centrosomal BRCA2 interacting protein	116840	17	n/a	n/a	n/a	1.571
280109960	ENSG00000257918	0	RP11-482D24.3	RP11-482D24.3	0	12	n/a	n/a	n/a	1.571
1087565	ENSG00000051523	1524	CYBA	cytochrome b-245, alpha polypeptide	1535	16	n/a	n/a	n/a	1.570
279938997	ENSG00000239317	0	RP11-449H3.2	RP11-449H3.2	0	5	n/a	n/a	n/a	1.570
1093534	ENSG00000132622	78147	HSPA12B	heat shock 70kD protein 12B	116835	20	n/a	n/a	n/a	1.569
1098642	ENSG00000165806	836	CASP7	caspase 7, apoptosis-related cysteine peptidase	840	10	n/a	n/a	n/a	1.569
1099815	ENSG00000170545	36504	SMAGP	small cell adhesion glycoprotein	57228	12	n/a	n/a	n/a	1.569
1095831	ENSG00000146966	26892	DENND2A	DENN/MADD domain containing 2A	27147	7	n/a	n/a	n/a	1.569
1089072	ENSG00000100105	23352	PATZ1	POZ (BTB) and AT hook containing zinc finger 1	23598	22	n/a	n/a	n/a	1.569
1089419	ENSG00000101447	57292	FAM83D	family with sequence similarity 83, member D	81610	20	n/a	n/a	n/a	1.568
1097624	ENSG00000162032	59981	SPSB3	splA/ryanodine receptor domain and SOCS box containing 3	90864	16	n/a	n/a	n/a	1.568
1101301	ENSG00000177791	37343	MYOZ1	myozenin 1	58529	10	n/a	n/a	n/a	1.568
279907713	ENSG00000236144	157122251	AD000090.2	AD000090.2	100506469	19	n/a	n/a	n/a	1.568
1092803	ENSG00000127241	5616	MASP1	mannan-binding lectin serine peptidase 1 (C4/C2 activating component of Ra-reactive factor)	5648	3	n/a	n/a	n/a	1.568
1090778	ENSG00000111328	8048	CDK2AP1	cyclin-dependent kinase 2 associated protein 1	8099	12	n/a	n/a	n/a	1.567
279837524	ENSG00000229891	1001058	Z83851.1	Z83851.1	100134361	22	n/a	n/a	n/a	1.567
1102368	ENSG00000183579	58344	ZNRF3	zinc and ring finger 3	84133	22	n/a	n/a	n/a	1.567
1108439	ENSG00000235297	0	RP11-504H5.1	RP11-504H5.1	0	18	n/a	n/a	n/a	1.566
1098354	ENSG00000164638	85880	SLC29A4	solute carrier family 29 (nucleoside transporters), member 4	222962	7	n/a	n/a	n/a	1.566
1104387	ENSG00000197775	0	AL136419.1	Uncharacterized protein C14orf167	0	14	n/a	n/a	n/a	1.566
279887196	ENSG00000234271	0	RP1-138B7.4	RP1-138B7.4	0	20	n/a	n/a	n/a	1.566
1088098	ENSG00000073169	57884	RP3-402G11.5	Selenoprotein O	83642	22	n/a	n/a	n/a	1.565
280123344	ENSG00000258890	59968	CEP95	centrosomal protein 95kDa	90799	17	n/a	n/a	n/a	1.565
1104379	ENSG00000197756	6136	RPL37A	ribosomal protein L37a	6168	2	n/a	n/a	n/a	1.565
1089869	ENSG00000104870	2202	FCGRT	Fc fragment of IgG, receptor, transporter, alpha	2217	19	n/a	n/a	n/a	1.565
1091682	ENSG00000118181	6197	RPS25	ribosomal protein S25	6230	11	n/a	n/a	n/a	1.565
1104779	ENSG00000198858	60026	C19orf22	chromosome 19 open reading frame 22	91300	19	n/a	n/a	n/a	1.565
1099452	ENSG00000168970	1016985	JMJD7-PLA2G4B	JMJD7-PLA2G4B readthrough	100137049	15	n/a	n/a	n/a	1.565
1089010	ENSG00000099875	2855	MKNK2	MAP kinase interacting serine/threonine kinase 2	2872	19	n/a	n/a	n/a	1.565
279673575	ENSG00000203875	122163	SNHG5	small nucleolar RNA host gene 5 (non-protein coding)	387066	6	n/a	n/a	n/a	1.564
1090217	ENSG00000106571	2720	GLI3	GLI family zinc finger 3	2737	7	n/a	n/a	n/a	1.564
1098959	ENSG00000167011	119597	C7orf52	chromosome 7 open reading frame 52	375607	7	n/a	n/a	n/a	1.564
1104539	ENSG00000198185	35002	ZNF334	zinc finger protein 334	55713	20	n/a	n/a	n/a	1.564
1096205	ENSG00000150048	30748	CLEC1A	C-type lectin domain family 1, member A	51267	12	n/a	n/a	n/a	1.564
279885969	ENSG00000234165	0	AC114877.3	AC114877.3	0	3	n/a	n/a	n/a	1.564
1089266	ENSG00000100802	38117	C14orf93	chromosome 14 open reading frame 93	60686	14	n/a	n/a	n/a	1.564
279988923	ENSG00000244953	0	RP11-613D13.8	RP11-613D13.8	0	11	n/a	n/a	n/a	1.563
1093156	ENSG00000130307	58112	USHBP1	Usher syndrome 1C binding protein 1	83878	19	n/a	n/a	n/a	1.563
280084268	ENSG00000255293	0	RP11-787P24.1	RP11-787P24.1	0	11	n/a	n/a	n/a	1.563
1099247	ENSG00000168096	78990	ANKS3	ankyrin repeat and sterile alpha motif domain containing 3	124401	16	n/a	n/a	n/a	1.563
279667388	ENSG00000202314	180979	SNORD6	small nucleolar RNA, C/D box 6	692075	11	n/a	n/a	n/a	1.563
1089371	ENSG00000101282	110083	RSPO4	R-spondin 4	343637	20	n/a	n/a	n/a	1.562
1108755	ENSG00000237441	5831	RGL2	ral guanine nucleotide dissociation stimulator-like 2	5863	6	n/a	n/a	n/a	1.562
280089451	ENSG00000255717	23395	SNHG1	small nucleolar RNA host gene 1 (non-protein coding)	23642	11	n/a	n/a	n/a	1.562
279933191	ENSG00000238423	0	SNORD42B	small nucleolar RNA, C/D box 42B	0	17	n/a	n/a	n/a	1.562
279665162	ENSG00000201669	9165	SNORD31	small nucleolar RNA, C/D box 31	9298	11	n/a	n/a	n/a	1.562
279536421	ENSG00000184247	0	AC100791.1	AC100791.1	0	17	n/a	n/a	n/a	1.562
280093220	ENSG00000256121	0	AC010296.1	AC010296.1	0	5	n/a	n/a	n/a	1.562
1092218	ENSG00000122786	796	CALD1	caldesmon 1	800	7	n/a	n/a	n/a	1.561
1097521	ENSG00000161016	6100	RPL8	ribosomal protein L8	6132	8	n/a	n/a	n/a	1.561
1097064	ENSG00000157593	110336	SLC35B2	solute carrier family 35, member B2	347734	6	n/a	n/a	n/a	1.561
1101970	ENSG00000181826	1002216	RELL1	RELT-like 1	768211	4	n/a	n/a	n/a	1.561
1089308	ENSG00000101004	22736	NINL	ninein-like	22981	20	n/a	n/a	n/a	1.561
1106082	ENSG00000214435	36686	AS3MT	arsenic (+3 oxidation state) methyltransferase	57412	10	n/a	n/a	n/a	1.561
279874845	ENSG00000233165	0	RP11-96C23.8	RP11-96C23.8	0	10	n/a	n/a	n/a	1.561
1094584	ENSG00000138413	3397	IDH1	isocitrate dehydrogenase 1 (NADP+), soluble	3417	2	n/a	n/a	n/a	1.561
279942946	ENSG00000239791	0	AC002310.7	AC002310.7	0	16	n/a	n/a	n/a	1.561
280028413	ENSG00000250615	0	CTC-564N23.2	CTC-564N23.2	0	5	n/a	n/a	n/a	1.560
1087278	ENSG00000021762	77597	OSBPL5	oxysterol binding protein-like 5	114879	11	n/a	n/a	n/a	1.560
1089100	ENSG00000100211	25525	CBY1	chibby homolog 1 (Drosophila)	25776	22	n/a	n/a	n/a	1.560
1104162	ENSG00000197070	60211	ARRDC1	arrestin domain containing 1	92714	9	n/a	n/a	n/a	1.560
1102780	ENSG00000185201	10434	IFITM2	interferon induced transmembrane protein 2 (1-8D)	10581	11	n/a	n/a	n/a	1.559
1105095	ENSG00000204334	94478	AC007405.7	Uncharacterized protein LOC285141	285141	2	n/a	n/a	n/a	1.559
1103124	ENSG00000186567	36250	CEACAM19	carcinoembryonic antigen-related cell adhesion molecule 19	56971	19	n/a	n/a	n/a	1.559
1090432	ENSG00000108479	2568	GALK1	galactokinase 1	2584	17	n/a	n/a	n/a	1.558
280091563	ENSG00000255949	0	AP003419.16	AP003419.16	0	11	n/a	n/a	n/a	1.558
1094850	ENSG00000140181	125085	HERC2P2	hect domain and RLD 2 pseudogene 2	400322	15	n/a	n/a	n/a	1.558
279988743	ENSG00000244879	0	CTD-3110H11.2	CTD-3110H11.2	0	15	n/a	n/a	n/a	1.558
279992608	ENSG00000246263	0	KB-431C1.4	KB-431C1.4	0	8	n/a	n/a	n/a	1.558
1088536	ENSG00000085514	29725	PILRA	paired immunoglobin-like type 2 receptor alpha	29992	7	n/a	n/a	n/a	1.558
1104269	ENSG00000197417	23482	SHPK	sedoheptulokinase	23729	17	n/a	n/a	n/a	1.558
279723185	ENSG00000213598	0	RP11-112J1.1	RP11-112J1.1	0	14	n/a	n/a	n/a	1.557
1099149	ENSG00000167766	35058	ZNF83	zinc finger protein 83	55769	19	n/a	n/a	n/a	1.557
1106451	ENSG00000218227	0	RP11-889L3.1	RP11-889L3.1	0	5	n/a	n/a	n/a	1.557
1090062	ENSG00000105699	31079	LSR	lipolysis stimulated lipoprotein receptor	51599	19	n/a	n/a	n/a	1.557
280069363	ENSG00000254333	0	CTC-367J11.1	CTC-367J11.1	0	5	n/a	n/a	n/a	1.557
1102186	ENSG00000182809	1388	CRIP2	cysteine-rich protein 2	1397	14	n/a	n/a	n/a	1.557
279806433	ENSG00000227034	0	RP11-234N17.1	RP11-234N17.1	0	1	n/a	n/a	n/a	1.557
1090748	ENSG00000111186	56740	WNT5B	wingless-type MMTV integration site family, member 5B	81029	12	n/a	n/a	n/a	1.556
1088831	ENSG00000092036	34219	HAUS4	HAUS augmin-like complex, subunit 4	54930	14	n/a	n/a	n/a	1.556
1088333	ENSG00000079308	7102	TNS1	tensin 1	7145	2	n/a	n/a	n/a	1.556
1100318	ENSG00000172663	55995	TMEM134	transmembrane protein 134	80194	11	n/a	n/a	n/a	1.556
279784293	ENSG00000225131	0	PSME2P2	proteasome activator subunit 2 pseudogene 2	0	13	n/a	n/a	n/a	1.556
1096358	ENSG00000151617	1896	EDNRA	endothelin receptor type A	1909	4	n/a	n/a	n/a	1.556
1093435	ENSG00000132003	41750	ZSWIM4	zinc finger, SWIM-type containing 4	65249	19	n/a	n/a	n/a	1.555
1105314	ENSG00000204920	7667	ZNF155	zinc finger protein 155	7711	19	n/a	n/a	n/a	1.555
280107393	ENSG00000257653	0	RP11-579D7.2	RP11-579D7.2	0	12	n/a	n/a	n/a	1.555
279490190	ENSG00000178723	0	GLULP4	glutamate-ammonia ligase (glutamine synthetase) pseudogene 4	0	9	n/a	n/a	n/a	1.555
1088919	ENSG00000095739	25554	BAMBI	BMP and activin membrane-bound inhibitor homolog (Xenopus laevis)	25805	10	n/a	n/a	n/a	1.554
1090251	ENSG00000106799	7004	TGFBR1	transforming growth factor, beta receptor 1	7046	9	n/a	n/a	n/a	1.554
1097387	ENSG00000160200	871	CBS	cystathionine-beta-synthase	875	21	n/a	n/a	n/a	1.554
279917845	ENSG00000237077	0	AC105399.2	AC105399.2	0	2	n/a	n/a	n/a	1.554
1101927	ENSG00000181585	92013	TMIE	transmembrane inner ear	259236	3	n/a	n/a	n/a	1.554
1097723	ENSG00000162599	4748	NFIA	nuclear factor I/A	4774	1	n/a	n/a	n/a	1.554
1100535	ENSG00000173706	36766	HEG1	HEG homolog 1 (zebrafish)	57493	3	n/a	n/a	n/a	1.554
1093328	ENSG00000131188	56532	PRR7	proline rich 7 (synaptic)	80758	5	n/a	n/a	n/a	1.554
279724166	ENSG00000213700	0	RP11-344N10.3	RP11-344N10.3	0	10	n/a	n/a	n/a	1.553
1095432	ENSG00000143995	4186	MEIS1	Meis homeobox 1	4211	2	n/a	n/a	n/a	1.553
1096891	ENSG00000156150	254	ALX3	ALX homeobox 3	257	1	n/a	n/a	n/a	1.553
1090015	ENSG00000105519	824	CAPS	calcyphosine	828	19	n/a	n/a	n/a	1.553
1088736	ENSG00000090006	8366	LTBP4	latent transforming growth factor beta binding protein 4	8425	19	n/a	n/a	n/a	1.553
1097362	ENSG00000160072	58092	ATAD3B	ATPase family, AAA domain containing 3B	83858	1	n/a	n/a	n/a	1.552
1099730	ENSG00000170231	2157	FABP6	fatty acid binding protein 6, ileal	2172	5	n/a	n/a	n/a	1.552
1093116	ENSG00000130052	9610	STARD8	StAR-related lipid transfer (START) domain containing 8	9754	X	n/a	n/a	n/a	1.552
1101248	ENSG00000177519	35755	RPRM	reprimo, TP53 dependent G2 arrest mediator candidate	56475	2	n/a	n/a	n/a	1.551
1099056	ENSG00000167470	59833	MIDN	midnolin	90007	19	n/a	n/a	n/a	1.551
1101645	ENSG00000179902	79186	C1orf194	chromosome 1 open reading frame 194	127003	1	n/a	n/a	n/a	1.551
1101123	ENSG00000176907	36171	C8orf4	chromosome 8 open reading frame 4	56892	8	n/a	n/a	n/a	1.551
1091882	ENSG00000119927	36951	GPAM	glycerol-3-phosphate acyltransferase, mitochondrial	57678	10	n/a	n/a	n/a	1.551
1087557	ENSG00000050767	60055	COL23A1	collagen, type XXIII, alpha 1	91522	5	n/a	n/a	n/a	1.550
1102833	ENSG00000185432	25589	METTL7A	methyltransferase like 7A	25840	12	n/a	n/a	n/a	1.550
1104632	ENSG00000198523	5318	PLN	phospholamban	5350	6	n/a	n/a	n/a	1.549
1099123	ENSG00000167693	40960	NXN	nucleoredoxin	64359	17	n/a	n/a	n/a	1.549
1104643	ENSG00000198561	1489	CTNND1	catenin (cadherin-associated protein), delta 1	1500	11	n/a	n/a	n/a	1.549
280124953	ENSG00000258983	0	RP11-507K2.2	RP11-507K2.2	0	14	n/a	n/a	n/a	1.548
1091211	ENSG00000114698	36366	PLSCR4	phospholipid scramblase 4	57088	3	n/a	n/a	n/a	1.548
279939491	ENSG00000239379	0	AC053527.1	AC053527.1	0	4	n/a	n/a	n/a	1.548
1099495	ENSG00000169184	4304	MN1	meningioma (disrupted in balanced translocation) 1	4330	22	n/a	n/a	n/a	1.548
280132222	ENSG00000259397	0	RP11-323I15.2	RP11-323I15.2	0	15	n/a	n/a	n/a	1.547
1094397	ENSG00000137496	9923	IL18BP	interleukin 18 binding protein	10068	11	n/a	n/a	n/a	1.547
1086903	ENSG00000003436	6993	TFPI	tissue factor pathway inhibitor (lipoprotein-associated coagulation inhibitor)	7035	2	n/a	n/a	n/a	1.547
280047730	ENSG00000252478	0	U7	U7 small nuclear RNA	0	2	n/a	n/a	n/a	1.547
1105896	ENSG00000213719	1183	CLIC1	chloride intracellular channel 1	1192	6	n/a	n/a	n/a	1.547
1094662	ENSG00000138792	2013	ENPEP	glutamyl aminopeptidase (aminopeptidase A)	2028	4	n/a	n/a	n/a	1.546
1099136	ENSG00000167733	119510	HSD11B1L	hydroxysteroid (11-beta) dehydrogenase 1-like	374875	19	n/a	n/a	n/a	1.546
1108452	ENSG00000235423	0	RP11-282O18.3	RP11-282O18.3	0	12	n/a	n/a	n/a	1.546
1099308	ENSG00000168385	4709	SEPT2	septin 2	4735	2	n/a	n/a	n/a	1.546
279750715	ENSG00000220563	0	RP11-33E24.1	RP11-33E24.1	0	6	n/a	n/a	n/a	1.546
1099625	ENSG00000169750	5849	RAC3	ras-related C3 botulinum toxin substrate 3 (rho family, small GTP binding protein Rac3)	5881	17	n/a	n/a	n/a	1.545
1104771	ENSG00000198844	22655	ARHGEF15	Rho guanine nucleotide exchange factor (GEF) 15	22899	17	n/a	n/a	n/a	1.545
279743644	ENSG00000215933	0	BX119917.1	BX119917.1	0	X	n/a	n/a	n/a	1.545
1097548	ENSG00000161328	77675	LRRC56	leucine rich repeat containing 56	115399	11	n/a	n/a	n/a	1.545
1090102	ENSG00000105880	1737	DLX5	distal-less homeobox 5	1749	7	n/a	n/a	n/a	1.545
1095501	ENSG00000144485	34791	HES6	hairy and enhancer of split 6 (Drosophila)	55502	2	n/a	n/a	n/a	1.545
1092124	ENSG00000121966	7806	CXCR4	chemokine (C-X-C motif) receptor 4	7852	2	n/a	n/a	n/a	1.545
279998855	ENSG00000248217	0	CLEC4GP1	C-type lectin domain family 4, member G pseudogene 1	0	19	n/a	n/a	n/a	1.545
1089672	ENSG00000103253	58474	HAGHL	hydroxyacylglutathione hydrolase-like	84264	16	n/a	n/a	n/a	1.544
1101294	ENSG00000177728	9628	KIAA0195	KIAA0195	9772	17	n/a	n/a	n/a	1.544
1088750	ENSG00000090339	3363	ICAM1	intercellular adhesion molecule 1	3383	19	n/a	n/a	n/a	1.544
1101375	ENSG00000178209	5307	PLEC	plectin	5339	8	n/a	n/a	n/a	1.544
1099130	ENSG00000167705	57790	RILP	Rab interacting lysosomal protein	83547	17	n/a	n/a	n/a	1.544
279675292	ENSG00000204092	0	RP11-552E20.3	RP11-552E20.3	0	6	n/a	n/a	n/a	1.544
1087308	ENSG00000024422	29837	EHD2	EH-domain containing 2	30846	19	n/a	n/a	n/a	1.543
[truncated: 1 more rows]
