# Supplementary material for: Identification of the Molecular Events Involved in the Development of Prefrontal Cortex Through the Analysis of RNA-Seq Data From BrainSpan
Source: ASN Neuro. 2019 Jun 18;11:1759091419854627. doi: 10.1177/1759091419854627 (PMC6582306; doi:10.1177/1759091419854627)
Supplement: Supplemental Material6 - Supplemental material for Identification of the Molecular Events Involved in the Development of Prefrontal Cortex Through the Analysis of RNA-Seq Data From BrainSpan [file Supplemental_Material6.zip › AMY/7/Expression.csv]

1093090	5.5961	5.7756	5.5966	0.0000
279794150	2.5658	3.8900	12.3621	0.9419
279928483	5.3335	14.1194	12.0579	6.0003
280017626	2.5782	6.1833	5.0013	0.4415
280002750	3.0620	5.3241	10.1973	2.0928
280093438	1.7824	5.5148	5.8256	0.3224
279996116	3.8162	7.7983	9.9227	3.6375
279720817	3.5884	3.7127	3.0920	0.0000
280033595	3.2443	3.8431	3.1454	0.0000
279750101	0.7237	4.1350	5.4539	0.1174
1104784	1.4059	4.7168	8.1330	1.6887
280119417	6.5197	6.8912	5.7453	3.3348
1104438	3.6914	5.3675	4.9320	1.6482
1104320	4.7958	5.1946	5.8768	2.2969
1087866	2.6271	3.1467	2.6103	0.0000
280042389	10.4987	7.9894	8.1424	6.3409
1090487	4.0225	4.7450	3.9603	1.7991
1099351	3.9686	4.5948	3.9108	1.8493
1098510	2.0095	2.4361	2.4713	0.0000
1087685	3.9223	4.3409	5.0335	2.1514
280009794	7.9457	11.0642	8.1928	6.7966
1093662	3.5415	4.9563	2.8779	1.5881
279797638	0.0000	3.3621	3.0966	0.0000
1096058	5.1544	3.2483	2.2883	1.4339
1103307	3.1252	5.1384	3.8074	1.9348
279648293	10.2818	13.3749	11.4817	9.6309
1087186	1.9132	2.3992	1.9238	0.0000
1100964	3.4832	4.0490	3.8010	1.7089
1095295	6.1904	2.7978	1.8595	1.5618
279951718	5.6244	6.9256	5.9554	4.1238
1101476	2.7595	7.4418	2.6751	2.2700
1090339	4.1563	6.2108	4.2706	2.8776
280045392	6.4935	6.7327	4.6284	3.9520
279658631	2.8155	2.6792	1.5398	0.3665
1104691	2.1914	1.8754	1.8619	0.0000
1093884	3.7225	5.3992	4.1941	2.4633
279882690	1.9457	1.6190	2.3173	0.0000
280137550	5.3626	6.6805	4.9032	3.6930
1098369	3.8183	4.8525	4.0292	2.2836
1099013	4.8615	5.7315	4.5384	3.0994
279660990	6.3861	5.3792	4.9056	3.6226
1096537	3.8094	2.5063	2.2063	0.9465
280116447	7.1321	4.8768	6.2059	4.1852
279500265	3.3321	5.4670	3.4100	2.2052
280097368	2.4338	3.0400	0.8151	0.2407
1100191	6.9561	5.4222	6.7732	4.5306
1091176	1.8826	1.5710	2.0429	0.0000
1106103	4.5711	4.6139	4.6381	2.7854
1095131	4.4513	5.6755	4.8635	3.1838
279870826	2.4666	3.6330	2.3649	1.0223
1091545	3.0589	4.5711	3.8024	2.0125
279831793	3.4660	4.5531	2.6696	1.7678
1105100	3.4334	3.9873	4.3492	2.1325
279761862	2.0837	2.0086	2.2433	0.3260
279666457	4.3454	4.2302	4.2616	2.5182
279752975	2.8472	0.7344	1.6676	0.0000
280049263	5.2990	5.5957	4.7031	3.4561
280078548	3.9423	5.9278	3.8829	2.8640
1100726	2.1303	4.2125	2.5119	1.2315
1087535	2.6637	3.9031	2.7846	1.4067
1103465	3.1378	4.6156	4.3629	2.3297
1089385	5.2761	6.6913	4.8295	3.8951
279754515	0.8664	3.2954	0.9785	0.0106
1094916	4.2184	5.5461	5.0244	3.2321
1093453	3.9609	4.3258	4.8297	2.6853
1105448	5.9144	7.5921	7.0876	5.1896
279515532	4.2926	4.9756	3.0725	2.4398
279717668	2.1335	3.1523	2.4073	0.8915
1093101	3.3614	4.2399	3.5241	2.0374
1089624	4.6157	4.2238	3.3144	2.3887
279940860	1.1152	6.7829	6.5852	3.1666
279802091	3.9879	1.4117	1.9398	0.7961
1096164	3.5897	5.0469	3.2711	2.3267
1092849	5.6328	0.3100	0.5733	0.5304
1088606	3.1208	4.8641	3.8453	2.3045
279957244	2.6302	1.7459	1.8180	0.4471
279710443	2.5439	0.9115	3.7702	0.7925
1090973	3.3133	4.3945	3.2383	2.0427
1106070	2.7175	4.6952	1.4085	1.3517
279937983	2.2892	1.8228	2.6481	0.6781
279662474	0.8438	2.6023	1.2752	0.0000
279790000	2.2250	3.7714	2.0308	1.1046
1106481	2.2701	2.3387	2.9581	0.9530
279705767	0.9275	2.7152	1.7906	0.2423
1092888	2.1525	5.6961	1.4682	1.5370
280090532	2.1716	2.3579	2.0336	0.6209
1093551	7.1905	8.5607	7.7166	6.2571
279659723	0.9514	2.3436	1.3954	0.0000
1096076	2.4563	3.6855	0.4989	0.6525
1092837	3.5988	5.9784	3.4056	2.7698
1093364	1.6441	3.0237	1.6922	0.5645
1087903	5.5551	6.2306	5.8234	4.3160
1105375	3.0301	1.9056	2.6456	0.9809
1094257	1.2055	4.8248	1.2731	0.8956
1096725	1.4876	1.5454	1.5803	0.0000
1094973	5.5695	6.6286	6.5931	4.7331
279708735	0.9901	2.5408	2.2623	0.4020
280088647	2.4969	3.6567	2.8880	1.4916
279661956	1.4892	2.0185	1.7991	0.2475
279663146	3.1601	0.0000	1.4023	0.0000
279923600	4.7048	0.4889	0.3274	0.3266
1090315	2.7590	5.4041	3.1581	2.2704
279953709	0.0000	4.9344	3.8569	1.4275
1089411	9.6724	10.6889	10.0352	8.6301
1088986	1.5998	0.5394	2.3819	0.0055
1106087	2.1367	2.6347	2.4023	0.8909
1088672	2.2774	3.2885	2.5304	1.2058
279666968	4.8706	3.8073	3.9171	2.7152
279667682	2.0487	2.8372	2.2252	0.8960
1093136	9.3895	9.6126	9.5874	8.0596
1088136	3.7579	1.7778	1.3074	0.8108
1094365	6.9484	6.9595	7.0736	5.5254
279933989	1.8507	1.8063	1.8741	0.3789
1090105	7.6932	8.7430	8.2766	6.7730
1099263	4.5231	5.8609	4.3061	3.4393
279972957	1.5760	1.4232	1.4439	0.0272
279748792	2.9040	2.1402	2.9054	1.1967
1091117	3.7994	5.3820	4.5787	3.1358
1096984	3.6886	3.9416	2.2665	1.8489
1096111	2.7908	4.5512	2.8558	1.9567
1095134	3.7568	4.3967	3.3350	2.3895
1091169	2.6190	4.0507	2.8522	1.7368
280085678	4.2654	5.0067	4.6383	3.2019
280044069	11.3815	8.7907	6.6548	7.5131
1092659	2.7346	2.8563	2.9001	1.4069
1095444	4.9435	6.1137	5.5752	4.1254
1100951	3.0712	3.8717	2.2992	1.6623
1100852	3.9473	3.3145	3.8364	2.2828
1100087	2.3223	1.6985	2.2225	0.6650
1095191	0.9353	3.8236	1.3043	0.6128
1097135	2.5149	3.2097	2.8434	1.4478
279751848	1.4221	2.1903	0.6111	0.0000
1097338	4.2603	5.2693	4.2811	3.1981
279715962	2.9736	2.5196	0.0000	0.4277
1088127	3.7798	5.3807	4.4000	3.1170
280096171	0.9799	4.3500	2.1348	1.0889
1101196	3.5262	4.5587	4.2988	2.7305
1089189	6.4830	7.9663	7.4390	5.8991
279659240	4.0880	2.4751	4.0335	2.1365
1089349	4.3876	5.6245	5.2207	3.6822
1094193	2.5009	4.8527	3.2603	2.1435
1108241	4.0346	4.3806	2.9327	2.3898
1088989	1.2164	1.5220	1.4800	0.0171
279985183	7.1239	6.3781	6.4623	5.2669
1104604	2.8993	4.0783	3.3442	2.0559
1092743	2.6219	3.6653	2.9394	1.6924
280093671	3.3521	4.0378	3.3385	2.1939
1090721	2.2171	3.9108	2.6817	1.5586
1092574	3.1947	3.3647	2.8437	1.7598
280116676	4.8042	4.9945	3.8798	3.1880
280130420	4.8269	5.6837	4.8463	3.7475
1097089	3.3791	4.6080	4.0982	2.6576
1088055	4.3118	5.9391	3.9560	3.3650
279745039	6.9404	6.0614	7.1531	5.3506
279966906	7.4791	6.6432	5.3743	5.1365
279872050	1.9834	2.8646	2.0450	0.9415
1091320	3.7867	5.9552	4.3297	3.3378
1099096	3.7984	4.5573	4.0861	2.7959
1089675	7.0277	7.5567	7.2218	5.9200
1093105	2.9979	2.4707	2.8981	1.4439
1103309	1.2768	3.8423	2.6230	1.2393
1105075	1.9342	3.1730	1.8105	0.9645
279717040	2.4656	1.9768	1.8928	0.7724
279841304	5.4675	4.3622	3.4505	3.0876
1104106	4.1173	5.4680	4.1454	3.2421
1092429	1.9030	2.6323	2.3070	0.9489
1093032	7.0997	8.3385	8.1773	6.5433
280135899	1.4009	1.1707	1.5231	0.0370
1087767	1.4446	3.7404	2.0346	1.0786
279994149	4.6834	4.5360	4.6355	3.2914
280094015	3.3376	3.6354	3.9491	2.3138
1090178	2.6247	3.1303	2.4054	1.3934
1095469	5.5673	7.7163	5.2964	4.8670
279890425	3.5386	4.0515	4.6469	2.7547
279677096	6.1268	6.1097	5.9516	4.7388
1099280	3.1199	3.7906	3.5349	2.1586
280053844	2.8958	3.1624	3.4114	1.8334
1093023	3.0271	2.8558	3.0361	1.6524
280081601	0.8340	2.0351	1.8878	0.2671
279657791	0.8340	2.0351	1.8878	0.2671
1101909	5.5693	6.1917	5.7607	4.5224
279849088	4.1211	0.2489	0.1615	0.1925
1087818	3.8776	3.6634	3.7630	2.4508
1099918	4.3979	6.4074	5.5230	4.1264
1102265	2.3791	2.3339	2.6010	1.1230
279978579	1.4590	2.4662	2.2314	0.7391
1091911	4.6366	7.1328	4.1412	3.9918
1093308	4.8177	5.4782	5.0079	3.7907
1105384	1.6976	1.5141	2.8269	0.7049
279596568	5.2881	5.9305	6.4830	4.5926
279907913	1.5735	2.2049	1.6107	0.4886
1086997	1.4820	2.9424	0.8079	0.4387
279755166	4.4382	3.5179	3.4217	2.4892
1097144	3.8795	5.1431	4.1753	3.0974
1094933	2.2888	3.2875	2.2216	1.2977
1095048	2.0241	3.7586	3.3183	1.7329
1101114	2.9095	2.8638	3.3998	1.7579
279784688	3.0583	4.7813	3.1709	2.3710
1088982	2.4125	1.5519	2.6469	0.9052
1100482	2.6252	3.1712	3.5716	1.8272
1105121	4.3904	5.8444	4.5508	3.6361
1099047	2.3797	2.6023	2.7414	1.2841
279887943	2.5118	3.1927	2.6002	1.4820
279825851	1.9349	2.1292	3.1409	1.1163
280048087	1.8048	1.8606	1.2705	0.3609
1105653	3.3959	3.7898	2.9392	2.0910
1087934	4.6172	4.1715	3.9230	2.9534
1093118	2.5270	3.2208	2.8850	1.5938
1098577	3.1796	3.3718	4.0526	2.2535
1102114	4.6250	6.3722	5.2009	4.1206
279802716	0.0000	2.2772	2.7952	0.4127
1108890	2.4508	3.2742	3.1160	1.6691
1092523	5.7597	7.1490	5.3118	4.8016
1089891	4.3554	4.4298	4.2342	3.0692
280046141	3.0731	1.6901	1.3766	0.7762
279711853	6.1754	4.2756	3.3923	3.3456
279777538	1.8534	3.2728	2.1469	1.1574
279959518	3.0998	3.9877	3.3316	2.2097
1087889	1.0441	1.2538	1.4851	0.0000
1098566	2.2717	4.5412	2.0909	1.7131
279917274	1.0681	1.5082	1.1800	0.0000
1092720	5.3350	5.6473	5.5719	4.2669
279659163	2.0412	2.9293	0.7245	0.6474
1102847	3.5839	2.9728	3.4912	2.0985
280092156	2.8701	4.3141	2.4064	1.9505
1092564	5.5516	6.5609	6.0436	4.8069
279933415	1.6735	1.3549	0.7037	0.0000
279668186	2.1528	0.0000	1.5748	0.0000
1088032	3.0565	3.8205	3.1303	2.0942
280104348	3.1457	3.8195	2.2485	1.8300
1102461	2.0866	2.7748	2.1365	1.0915
280026894	2.2528	2.2612	1.8145	0.8701
1088187	5.5277	6.4148	5.7226	4.6510
1098119	6.4018	5.4673	6.5462	4.9029
1089110	5.3112	6.6650	6.1246	4.7985
1100490	5.9144	6.3385	6.0389	4.8663
1087128	1.4975	2.5657	1.8831	0.7535
279985225	2.4355	2.7261	2.1901	1.2223
1090126	2.5398	3.4548	3.1758	1.8318
1092013	3.8222	4.4159	3.4082	2.6574
1101296	3.9658	3.7942	3.9809	2.6892
1102869	2.0763	2.6641	2.7660	1.2788
1103296	4.3962	5.7449	4.4734	3.6486
279950797	1.5366	1.0223	1.1082	0.0000
1092955	1.9344	2.8821	2.4460	1.1993
1094074	2.5357	4.4942	3.0194	2.1291
279710786	1.3310	1.4970	0.9688	0.0492
1092621	1.0830	3.7933	1.4786	0.9021
279869344	1.4150	2.7369	2.0063	0.8372
1094664	1.8074	3.9075	1.7035	1.2574
279820834	5.3931	4.8830	4.5881	3.7407
1104954	2.5079	4.6071	3.1221	2.1985
1087567	4.2616	3.3691	2.9485	2.3141
1093186	1.4462	2.4225	1.8203	0.6865
280126142	1.1776	1.8136	2.1919	0.5180
279706404	1.2885	0.9650	1.5810	0.0690
1087143	2.6889	3.6374	2.9268	1.8791
279725210	4.9505	4.6005	4.5781	3.5048
1090532	2.6737	3.5634	3.1090	1.9118
1094063	6.3212	7.9798	7.9761	6.2225
1099329	5.3160	6.8739	6.3735	4.9882
1088224	2.8065	4.1188	3.3740	2.2338
1090158	5.4301	5.4668	4.5368	3.9493
1092629	2.6756	4.2739	3.0213	2.1286
1105693	3.7390	5.4254	5.6996	3.7616
1089994	2.2069	1.5628	2.2833	0.8252
1093004	2.8386	3.7468	2.9678	1.9923
1106545	6.2410	7.8424	6.6462	5.7190
1098308	5.0324	6.5770	5.8415	4.6282
279755747	1.6919	1.9013	0.0000	0.0095
1104382	2.4563	2.1895	2.9711	1.3514
1108987	2.5897	4.1074	2.8318	1.9894
279881622	1.3700	5.1022	1.1365	1.3494
1100711	3.0134	3.8968	3.1703	2.1741
1088607	9.5436	9.7611	9.4951	8.4143
1099340	1.8778	5.6046	1.8339	1.9214
1102602	3.4022	4.0019	3.4116	2.4237
1088671	3.6418	4.0115	3.7682	2.6266
279838178	5.8033	6.7921	6.5705	5.2106
1104105	2.1842	2.6863	2.0846	1.1407
279895612	4.1790	3.8759	4.5739	3.0321
1099095	5.9462	6.7763	6.4147	5.2057
279528473	5.2937	6.7617	6.1899	4.9098
1099888	1.4912	2.9391	1.5980	0.8382
279555139	5.8090	5.8720	6.4757	4.8821
280067956	3.4663	4.1137	3.1510	2.4081
279998529	1.2455	2.4560	1.7962	0.6658
1098051	1.5342	2.9553	3.9205	1.6374
1093036	2.9547	4.2085	3.5861	2.4178
279940853	0.0000	2.8720	1.9537	0.4436
1093210	1.4849	2.3290	1.3036	0.5413
279810587	5.4362	6.8703	6.5194	5.1111
1105306	0.8082	3.6451	2.5649	1.1779
280079739	3.5630	4.4252	3.5687	2.6913
1093617	1.5169	1.9557	2.6130	0.8678
1103303	3.3643	4.6954	3.4491	2.6766
1095796	2.2770	4.8419	2.9248	2.1894
279967580	6.2327	5.7040	5.6314	4.6976
1102439	3.1985	4.2024	3.7951	2.5735
1100174	3.5399	4.8830	3.7756	2.9078
1094906	1.4682	2.6045	1.6928	0.7643
279961289	5.5925	2.5089	1.0121	1.8827
279865981	1.9170	2.9819	1.8717	1.1019
279661893	2.5232	1.8307	2.5002	1.1298
1105820	2.1336	3.0651	1.1703	0.9682
1090515	3.1774	4.0860	3.6350	2.4780
1088328	6.4856	8.0618	7.9030	6.3309
1099434	7.0594	8.3079	7.6636	6.5249
280129872	1.0660	1.2082	1.4055	0.0746
1102024	4.1404	5.0607	4.6536	3.4680
1089668	0.8414	3.5594	0.6474	0.5346
1093271	3.7327	4.4969	4.5008	3.0958
1096623	2.2389	3.6375	3.5236	1.9857
279879250	2.4278	1.9154	1.3816	0.7607
279705970	2.9452	2.5194	2.6838	1.5688
279889543	0.4224	3.3750	1.4738	0.6105
280017295	1.7547	3.8453	1.3870	1.1827
1096483	3.3833	4.7052	4.1073	2.9194
1095733	2.5880	3.8217	3.0872	2.0200
1106004	5.3557	6.3957	5.5965	4.6378
1099389	2.7966	3.3427	3.9012	2.2031
1106399	1.6766	1.9787	1.7740	0.6664
1097754	1.9852	3.2340	3.0105	1.6004
280100689	1.6599	2.3228	1.0362	0.5304
1097989	3.0707	5.2293	3.5398	2.8069
279849163	3.4208	4.8270	3.8142	2.8815
279956702	4.9860	4.2110	3.7446	3.1749
279667962	1.7260	1.1979	1.8641	0.4572
279985803	5.1951	5.1260	4.9869	3.9647
1096314	2.8870	3.8138	3.8138	2.3669
1097955	3.2552	4.9410	3.6719	2.8188
1099241	3.8828	5.4504	4.9879	3.6367
1088056	2.3914	2.8225	2.6327	1.4800
1087049	1.7766	3.2065	2.1628	1.2477
279663797	0.7642	1.5737	1.4989	0.1452
1091204	5.8501	7.0478	6.6118	5.3707
1104214	3.0449	3.9045	3.0519	2.2019
1104614	3.8659	4.6169	3.2239	2.7705
1094766	1.6517	1.8398	1.6392	0.5791
1097573	4.9023	5.4518	5.2689	4.0768
279822115	0.7434	2.2143	1.1118	0.2261
1092551	4.1304	5.5812	4.9166	3.7460
1092829	1.9981	2.7362	2.4608	1.2700
1097294	3.1127	6.1988	3.0829	3.0034
1099840	1.5784	2.6394	2.0242	0.9529
279876690	1.1831	2.3817	1.9564	0.7147
1090094	5.2914	6.7289	6.2720	4.9725
279891257	0.7593	1.7523	1.0975	0.0793
1097796	6.7237	8.1191	7.0449	6.1723
1104956	2.2099	2.4148	2.0834	1.1129
1105897	4.3693	4.9794	4.1115	3.3641
1095222	1.6124	3.1153	1.6159	0.9934
1087827	6.1056	5.8730	6.1873	4.9349
1097552	2.6388	4.2245	3.9176	2.4750
280044377	5.4271	6.4680	4.2592	4.2662
1102816	2.8866	4.7331	3.1016	2.4553
1095544	4.6094	5.7336	5.5906	4.1928
279948299	1.5583	4.1552	1.6794	1.3461
1093927	0.8317	2.8784	1.1836	0.5131
280105624	1.7221	1.9832	2.1566	0.8378
279710800	1.4716	1.3391	0.8537	0.1062
279725962	5.4893	4.7114	4.1858	3.6805
1089615	3.2476	3.8526	3.4171	2.3928
280125092	2.4474	3.2917	1.9867	1.4623
1093885	3.3980	4.8307	4.2390	3.0436
1098556	5.5908	7.1131	6.1348	5.1684
1098408	2.7314	3.5663	3.1237	2.0304
279703947	1.3114	1.4742	1.3657	0.2741
1095877	1.9622	2.5050	1.7740	0.9722
279706061	0.8884	3.4851	2.7057	1.2530
279847205	5.8823	7.0177	6.3657	5.3153
1097950	2.8989	3.9552	4.0467	2.5282
1087694	2.2399	3.3363	2.2502	1.5041
1088781	1.0682	2.3253	1.6435	0.5745
280103423	4.4695	4.7645	4.4139	3.4453
279850729	3.0299	4.0096	3.4189	2.3824
280075312	1.2045	2.2811	1.4668	0.5478
1086878	2.2911	1.8499	1.4554	0.7632
279854113	3.1467	0.6437	1.5116	0.6651
1107418	4.0514	3.4170	4.3583	2.8401
1102974	1.9979	1.5791	2.2154	0.8287
1103517	4.7678	4.2176	4.5585	3.4129
280101792	4.9457	5.5903	4.8372	4.0230
1099617	4.7850	5.9909	4.2654	3.9125
280126236	4.8791	5.0030	4.2868	3.6221
1091160	2.9153	4.3892	3.7603	2.5877
1097442	1.9592	2.3255	0.2099	0.3977
280135928	2.0515	2.6505	1.4447	0.9490
1096947	1.0599	1.5431	1.8125	0.3726
280075281	6.3692	5.7000	5.2098	4.6606
1101001	3.9859	4.5572	4.7878	3.3446
279712661	2.1358	2.4392	2.0866	1.1218
279931573	1.6451	2.0960	0.2685	0.2380
1101139	3.2844	4.7009	3.7765	2.8245
1095249	0.6094	2.9491	1.3434	0.5394
1093367	4.2805	5.7542	4.4886	3.7474
1102208	4.2421	5.1949	4.8002	3.6524
1099097	1.4335	1.7780	0.7843	0.2397
279667493	0.4227	1.7589	1.0914	0.0000
279817944	3.0265	3.2983	2.5228	1.8586
1093827	1.1727	4.5372	1.1584	1.1999
1099816	1.9952	1.5887	1.1253	0.4817
280078053	1.7119	1.2910	2.1910	0.6449
1109101	1.6369	1.9883	1.8203	0.7289
1089706	2.5680	3.3136	2.9192	1.8488
1100593	3.1602	4.4422	3.4050	2.5845
1090028	3.6995	3.9334	3.8597	2.7484
1097693	1.2594	1.8365	1.8624	0.5708
1103946	0.2138	2.0221	1.0088	0.0000
1092038	1.2061	2.3925	1.3895	0.5815
1096807	4.5197	5.5555	4.6931	3.8425
279584659	3.5372	5.2714	3.9990	3.1910
279793707	1.6252	2.3336	1.6302	0.7854
1098447	3.8268	5.2861	4.7172	3.5326
1095151	2.5595	2.9502	2.5816	1.6199
279858549	1.2385	2.1103	0.9341	0.3516
1089067	7.0247	6.3147	6.0843	5.3985
1088979	3.3439	3.6677	3.4217	2.4020
1090931	1.5372	2.8892	1.7246	0.9760
1089037	3.1784	4.1378	2.8306	2.3080
279991784	1.6533	2.3541	2.1108	0.9653
1104419	2.4962	3.6320	2.5328	1.8149
1097712	3.1113	5.1795	3.5611	2.8790
1100790	8.0761	8.7605	8.4726	7.3656
1090254	2.1285	2.3898	1.7895	1.0319
1088910	3.2917	2.5020	3.1673	1.9184
280040407	7.6400	8.4799	6.5313	6.4821
1093146	8.3193	7.9690	7.9904	7.0264
279960050	4.1322	10.6788	9.1479	6.9201
1087146	3.3857	3.6294	2.4702	2.0957
1087124	2.3688	4.6421	2.8279	2.2139
280000807	1.7960	3.0464	1.2193	0.9550
1108441	2.1738	2.0911	2.4354	1.1692
1090681	3.4277	4.0299	2.9751	2.4156
279787317	1.4415	0.9509	0.7925	0.0000
1091327	2.8213	3.3128	3.0770	2.0088
279815843	3.1237	3.7819	3.3303	2.3504
1095569	2.4244	2.9511	2.4351	1.5421
280024667	2.1109	2.9759	2.1872	1.3633
1092953	2.0710	3.3379	2.2596	1.4958
279898994	1.0229	2.1310	1.7143	0.5628
1096451	1.9461	2.8780	1.9281	1.1909
1102210	2.1736	2.5278	1.5150	1.0130
1095920	2.6770	3.4034	3.4597	2.1210
1100312	2.7213	3.6989	2.9633	2.0690
1102881	3.8282	5.1670	3.9126	3.2438
280116824	3.1058	0.0000	0.1953	0.0425
1098117	2.6337	3.4905	3.4354	2.1296
1097299	4.3805	5.4909	5.0447	3.9155
1103282	3.1917	4.5275	3.2089	2.5861
1094403	1.5265	3.3443	1.7928	1.1647
279945859	1.0938	2.0745	0.0000	0.0000
1101202	3.2633	4.9214	3.5529	2.8631
279807067	1.2893	3.1330	1.2892	0.8555
1089004	1.9921	2.5848	1.5638	0.9989
279960266	6.2311	5.6740	5.9517	4.9044
1102858	4.8135	4.0440	4.8244	3.5129
1105853	3.1327	3.0946	2.5329	1.8728
1097929	5.3383	6.3502	5.3900	4.6461
1092351	3.3984	3.5655	2.9715	2.2652
279706068	1.1489	1.0742	0.9132	0.0000
1101155	1.7320	2.2883	1.5896	0.8250
279924956	4.5560	4.3694	3.4653	3.0853
1089664	3.5900	4.3796	3.6116	2.8182
1101885	3.0869	2.5773	2.7798	1.7725
279705585	0.6407	1.2477	1.3014	0.0227
1103220	3.1392	3.9170	4.1049	2.6800
1107800	4.3644	4.4440	4.4279	3.3718
1092346	1.2858	1.7951	1.4395	0.4672
1098072	0.3231	2.8742	0.3109	0.1301
1092055	1.7764	2.1146	1.6541	0.8107
1089031	0.4659	1.6005	2.5899	0.5153
1100596	2.0371	4.8361	2.4541	2.0727
1087166	3.3051	4.4060	3.7777	2.7935
1100210	4.9965	5.2159	5.1232	4.0762
1094144	4.1644	4.8373	5.3714	3.7555
279942524	0.5343	1.2690	1.7415	0.1463
279657665	0.0000	1.5578	1.5451	0.0000
280023250	1.5347	2.2189	1.9993	0.8842
1097697	2.2649	1.3830	2.9518	1.1665
1106382	0.9076	1.8000	0.9981	0.2020
1102223	2.6176	2.6591	2.8483	1.6765
279746032	1.8873	1.7678	1.5354	0.6985
1089290	3.4383	3.4561	3.2585	2.3530
1093550	3.8642	5.3362	3.3580	3.1558
1095682	1.9470	2.9545	2.8469	1.5526
1104173	3.1511	3.5659	3.0158	2.2143
1099622	6.4286	6.7266	6.2515	5.4394
1102938	5.0286	5.9593	3.6755	3.8587
1097023	2.6847	3.7104	2.6344	1.9819
1089966	3.3310	4.0724	3.4575	2.5926
1102728	1.0005	3.5171	0.9936	0.8095
1101751	1.7857	0.7065	2.1286	0.5130
1090000	2.6043	2.6162	3.3182	1.8191
1090044	4.6246	4.6866	4.3139	3.5152
279841982	2.2514	1.9037	2.6501	1.2424
1094173	4.2665	4.9692	4.5033	3.5548
1095313	3.9999	6.6507	4.3382	3.9720
1095703	1.3601	1.9074	0.8865	0.3613
280125474	2.7237	1.7321	2.1296	1.1721
1089298	5.7419	6.8571	5.6130	5.0487
279947817	5.2218	6.5154	6.4666	5.0460
279951106	4.6441	3.5410	4.9732	3.3643
279917657	0.9212	1.7368	0.4068	0.0000
1097847	0.6728	2.2818	0.9446	0.2796
280051104	2.3590	1.0190	0.9723	0.4306
1099074	3.1862	3.6394	3.3304	2.3659
279873887	2.7783	4.1175	2.2590	2.0322
279707076	2.0689	2.0330	1.3441	0.7977
1093961	2.5898	4.1816	3.7233	2.4806
1099910	1.8400	2.6446	1.9343	1.1221
1096135	1.5844	2.0907	1.0655	0.5633
1095014	2.9540	3.1165	2.6507	1.8903
1097608	0.6435	3.2962	0.8284	0.5726
280062352	1.9551	3.2332	2.8422	1.6618
279988779	1.0971	1.7575	1.1838	0.3322
1106819	1.4014	1.6525	1.4272	0.4799
1095152	2.6939	2.7085	2.6224	1.6615
279962742	1.1984	2.0461	1.6004	0.6017
1095451	1.7708	2.5619	1.9161	1.0698
1092015	4.7282	1.3646	1.4995	1.5201
1093638	3.0527	4.2751	3.7857	2.6939
1086919	3.4441	4.2717	3.5280	2.7375
1109083	6.4316	5.3516	6.0975	4.9508
1092486	2.0412	5.2822	2.9202	2.4063
1103825	2.0504	3.0715	1.9852	1.3611
280095409	2.4024	1.7002	1.9888	1.0231
280112782	3.0437	4.8831	3.3962	2.7680
1096119	2.8024	0.9215	2.6076	1.1043
1097139	2.8129	3.7373	3.8860	2.4734
279475150	0.8898	1.3185	0.8059	0.0000
1101235	0.8718	3.7293	1.0100	0.8657
279814248	3.5154	4.9791	4.4734	3.3185
279745376	1.0422	1.4988	1.2343	0.2550
1087250	7.3627	8.3819	8.2146	6.9836
1092214	4.9519	5.5059	5.4190	4.2895
1090117	2.1022	3.5935	2.4546	1.7144
1095102	2.8138	3.8363	3.1974	2.2804
1097458	2.6747	3.1120	3.2112	1.9981
1099090	3.1051	4.5563	4.1054	2.9210
1093130	1.8043	2.7156	1.4827	0.9998
1093924	2.9187	4.0309	3.0714	2.3396
1087738	5.3822	5.0477	5.1579	4.1952
279765700	4.3488	0.8176	2.9101	1.6917
279760091	0.9122	1.8639	0.7931	0.1893
1105874	3.0444	3.0174	2.8039	1.9565
279583345	1.2803	1.7201	2.1042	0.7050
1088130	1.8384	2.9124	1.8739	1.2129
279934801	0.8354	1.3682	0.7808	0.0000
280043264	2.1820	1.1685	0.7332	0.3678
279705039	4.7048	5.4911	5.6863	4.3012
279990320	1.1637	1.8306	1.4003	0.4724
1088369	3.2945	5.0397	5.3889	3.5820
280045504	0.7022	0.8415	1.4305	0.0000
1087350	3.3041	3.4396	3.4475	2.4071
1109063	2.9232	3.9118	3.4227	2.4295
1097513	5.3158	4.7387	5.2989	4.1284
1095680	6.2134	6.7142	7.1569	5.7057
1104879	3.6065	4.2196	4.1063	2.9885
279882372	2.2519	4.7070	4.0199	2.6720
279706936	1.4283	2.3768	2.0362	0.9596
279861446	4.8764	4.5797	2.9277	3.1426
1108930	7.5151	8.6732	8.1507	7.1286
1105514	2.8617	3.1946	3.1721	2.0921
1107506	3.4850	3.4482	3.8686	2.6168
1101107	3.5954	3.7443	3.2337	2.5407
1097147	4.9281	3.2265	4.2373	3.1469
1096158	2.8206	5.0317	2.9714	2.6248
1102436	4.4301	4.6760	4.1724	3.4435
1090989	5.1242	4.4161	4.4368	3.6764
279983232	2.1205	1.6994	1.7410	0.8728
1100447	2.1276	3.9177	2.0688	1.7241
1097652	6.0314	6.7247	7.1632	5.6593
279937297	0.5612	1.7854	0.5934	0.0000
279814570	1.1091	2.5299	0.5732	0.4243
1103406	2.4417	3.4042	3.2570	2.0548
1100103	2.5006	0.7421	1.6194	0.6414
1091004	2.0316	3.3231	2.1314	1.5164
1092270	2.3919	3.5828	2.5479	1.8630
1095219	2.1535	5.8453	1.9219	2.3291
1092611	2.4702	3.9677	2.9284	2.1445
1086949	3.7637	4.0489	3.5906	2.8238
1094511	2.3975	2.9886	2.6648	1.7076
280074496	3.9360	4.4914	4.0186	3.1729
1092487	3.8580	4.3724	4.3920	3.2320
279702792	0.0000	2.3151	0.6111	0.0000
1099701	5.2184	7.0970	6.3010	5.2307
1094883	2.6067	2.7318	2.4847	1.6335
280054857	7.3558	8.4014	7.8903	6.9096
280061510	7.3400	8.3797	7.8632	6.8882
1106336	2.6090	0.2544	0.8668	0.2708
1103604	4.6872	6.0670	5.3699	4.4022
279914144	2.5241	3.1168	3.1347	1.9528
1088617	1.5608	3.2094	2.0070	1.2869
1096666	1.6927	2.0610	1.8070	0.8826
1088419	2.7974	3.5824	3.3404	2.2691
1103028	2.9640	3.9851	2.9449	2.3275
1105329	7.3281	8.3658	7.8501	6.8776
1091624	4.0384	5.7472	5.2864	4.0544
1103219	2.6732	3.3363	2.4363	1.8460
1102506	4.3053	6.0573	4.0439	3.8334
1100782	1.2850	2.0307	1.4189	0.6096
1097703	6.4569	7.4422	6.9151	5.9697
1093123	2.2564	3.5241	2.1096	1.6618
1088424	7.3328	8.3682	7.8593	6.8853
280063992	7.3597	8.3964	7.8803	6.9110
1097452	2.4377	3.1171	2.8305	1.8278
280062572	7.3563	8.3934	7.8867	6.9119
1090747	2.1089	3.2949	2.5718	1.6919
280058001	7.3452	8.3870	7.8691	6.9006
280063488	7.3527	8.3871	7.8813	6.9072
1109149	2.2978	2.0264	2.4718	1.2989
280066368	7.3647	8.4139	7.9120	6.9306
1093350	2.1223	3.7554	2.4148	1.7982
1105222	2.0529	2.4290	2.7565	1.4470
1096808	4.0099	4.7767	3.8678	3.2531
279953014	2.3621	2.5226	2.2675	1.4192
1092339	3.9136	4.3094	4.0580	3.1291
280117894	9.2513	10.0850	9.2223	8.5550
1088664	4.4602	4.7405	4.5040	3.6040
1089049	3.6605	4.3012	3.3984	2.8225
280067773	7.3526	8.3887	7.8771	6.9086
279928564	2.1984	2.7438	2.0052	1.3522
1104453	4.1962	4.9845	4.9129	3.7346
280068180	7.3506	8.3858	7.8733	6.9067
1094019	1.4722	2.4549	1.9164	0.9850
1100428	2.1630	2.7047	2.1237	1.3676
1097357	3.3677	3.1203	2.9242	2.1746
280052844	7.3162	8.3519	7.8454	6.8754
280048213	0.5832	2.3035	0.0000	0.0000
279475262	4.3914	5.2017	4.8292	3.8457
1098124	1.8224	3.7540	1.7865	1.4927
1102467	0.8185	1.1491	0.9152	0.0000
279991718	2.2444	1.1373	1.5507	0.6834
1106366	3.0221	2.1130	3.5338	1.9290
279762905	0.1303	2.0816	2.0973	0.4763
1087467	3.0219	2.3713	1.9921	1.5023
280057369	7.3535	8.3880	7.8776	6.9135
280089261	4.3714	5.1769	4.8051	3.8249
1093842	1.5868	2.5423	1.3663	0.8724
1093154	3.4195	4.5699	3.9701	3.0273
1102038	4.3769	5.5295	4.9423	3.9911
279791794	3.6801	4.0007	3.9105	2.9058
1094460	5.8457	6.2675	5.9472	5.0629
280061051	7.3541	8.3913	7.8734	6.9157
1102199	2.9500	3.8527	2.6021	2.1783
1099456	4.5389	5.1239	4.1046	3.6329
1089360	2.3011	2.3965	2.4438	1.4254
279667157	0.9103	1.9228	0.0305	0.0000
1096755	4.9754	6.1685	4.7676	4.3496
1109041	7.3761	8.3978	7.9105	6.9406
1099513	2.3905	2.9032	2.5373	1.6565
279831302	2.8724	2.9472	3.3361	2.0990
1103429	1.3609	2.3604	1.1334	0.6659
1105120	4.0645	6.0749	3.3435	3.5421
1094150	3.5246	5.0985	3.9029	3.2232
279716585	1.1829	0.0000	1.6727	0.0000
279710870	0.6779	1.7293	0.4468	0.0000
1092676	4.0688	5.5984	4.9323	3.9153
1094522	2.7933	1.4304	1.0524	0.8076
279709498	1.0720	1.7787	0.0000	0.0000
1102294	2.5029	1.9171	2.6018	1.3904
1099232	3.7965	4.3093	3.7054	2.9872
1089274	4.3597	4.5250	4.0655	3.3670
280007681	1.3831	2.5474	0.9973	0.6929
1094130	2.0464	3.3057	2.8801	1.7946
279800788	4.5752	3.0413	3.0446	2.6052
280029916	0.9912	1.5190	1.6464	0.4378
1089352	2.0917	2.7682	2.0809	1.3661
1094301	6.1586	6.0964	5.9681	5.1274
1092535	3.2934	3.9830	3.7449	2.7269
1102018	4.3120	4.3909	4.0555	3.3062
1105979	2.4607	2.5909	2.3187	1.5105
1090701	3.1481	4.1723	3.6423	2.7087
279836712	6.2470	5.7150	5.4426	4.8561
1101622	1.2391	1.9558	2.0566	0.8051
1100007	3.4793	4.0481	3.5410	2.7452
280075625	2.5992	3.8217	4.2888	2.6259
1102447	1.9410	2.8956	1.8853	1.2972
1101335	2.3745	2.6709	2.2876	1.5014
1099274	3.1905	3.2353	3.6150	2.4041
1092091	2.2379	2.3658	2.2497	1.3424
1096919	4.4724	3.8214	3.9926	3.1547
1087766	2.1773	2.3845	1.7924	1.1778
1093311	3.1669	4.8621	3.5237	2.9113
279706201	0.0000	1.6607	1.1577	0.0000
279934395	1.4390	0.6517	0.7269	0.0000
279964912	8.6115	8.9359	8.9274	7.8861
1102484	2.3900	1.6962	3.0748	1.4487
279703709	1.2888	1.8880	0.3361	0.2330
280081943	1.7032	1.6378	1.6519	0.7271
1102222	1.3163	2.5709	1.8366	0.9711
1089515	8.5894	7.3513	8.6366	7.2556
279665680	2.1848	1.1413	0.9298	0.4821
1099180	2.2336	3.7944	1.9995	1.7404
1095653	2.2874	2.7467	3.6097	1.9463
1091396	4.4899	5.3122	5.3483	4.1153
1095593	3.8283	3.1667	4.0691	2.7532
279966590	1.3030	1.9864	1.8431	0.7760
1094052	7.2601	8.1180	7.4413	6.6719
279480959	4.9998	5.2208	5.0718	4.1633
279399998	7.3730	7.3825	7.4660	6.4733
279776912	2.7162	3.3535	3.0531	2.1072
280113689	4.7363	5.2186	4.5860	3.9134
279897217	1.1941	1.7099	1.4465	0.5183
280117679	1.1316	1.5376	1.3889	0.4209
280077641	1.1183	2.5065	0.4536	0.4278
1095406	2.7570	2.8136	3.6518	2.1442
280075692	6.2479	6.0590	6.2359	5.2512
1095091	2.1804	2.7057	2.6064	1.5683
280088659	1.0547	1.2949	0.4355	0.0000
1102292	5.2664	6.4045	5.6316	4.8393
1087241	3.2658	4.9486	2.8864	2.7722
1098827	2.1889	3.3770	2.1770	1.6530
1095121	2.7508	2.5408	2.2622	1.5905
1103020	1.5031	2.3032	1.7524	0.9256
1104460	3.2040	3.9379	4.4869	2.9498
1098994	1.8094	2.5208	1.8102	1.1204
1098658	3.2872	3.5288	2.9709	2.3370
1099454	2.6184	4.4118	2.6389	2.2977
1087389	2.4910	4.5093	2.9642	2.3965
279708007	1.6297	1.7653	1.7600	0.7936
1098171	3.9710	4.8417	4.2437	3.4274
279902696	2.7266	2.0814	1.8023	1.2788
279892599	3.1243	3.5870	3.7259	2.5545
1092962	2.3400	3.1229	2.3294	1.6737
1088154	3.9725	3.9670	3.8495	3.0064
279986334	1.7513	2.0988	2.0054	1.0287
1097571	0.6959	2.9057	1.1009	0.6451
279706957	1.2282	1.9645	0.5846	0.3367
1099777	1.8429	2.5483	1.9244	1.1834
280077660	5.4106	5.5039	3.3337	3.8277
1093135	3.6364	4.4108	3.3440	2.8754
1098716	4.8321	5.6060	5.3747	4.3494
280108886	2.5688	1.6386	2.3037	1.2499
1090980	1.5111	1.2208	0.6361	0.2036
1106565	3.1886	3.5462	3.4998	2.4929
1106473	2.8521	1.8412	2.4913	1.4764
280093176	3.3944	3.4164	3.2472	2.4346
1103173	3.0275	3.8595	3.4863	2.5399
1103480	1.7581	2.2770	1.8623	1.0486
279996973	1.1328	2.7354	1.8318	0.9834
279720790	6.9518	6.7535	6.8842	5.9466
1102877	2.6856	3.7569	2.7814	2.1593
1088061	3.5074	4.5034	3.7034	2.9895
1101624	2.0504	5.2893	2.4920	2.3628
1096499	6.4666	7.4259	7.3676	6.1739
1102161	2.9011	2.7382	2.6305	1.8442
279849213	0.4005	2.1801	1.8797	0.5753
1102731	2.7049	3.0265	2.9429	1.9799
1098640	2.6761	2.9228	2.7699	1.8783
280072301	2.2733	2.7731	1.0395	1.1182
1103646	2.3455	3.6251	2.7292	1.9899
279748239	5.5432	6.5484	5.8860	5.0827
279662593	0.0000	1.5414	1.1877	0.0000
279717439	0.7025	2.0787	0.8747	0.3093
1105490	0.2076	2.8057	0.3064	0.1975
1092350	3.2999	3.8594	3.2096	2.5473
1095661	3.4884	4.6571	4.3640	3.2611
1089537	3.2414	4.5348	3.3251	2.7926
1099203	4.1423	4.7473	4.3152	3.4941
1092255	5.2170	5.2282	5.1727	4.2986
1091012	1.0970	2.1103	1.4746	0.6537
1090329	3.0801	3.7622	3.0289	2.3839
279810244	2.0822	0.8035	1.5928	0.5865
1100818	2.0718	1.9360	1.7529	1.0140
279963452	3.9455	4.1320	3.7760	3.0450
1087200	2.7038	4.2087	3.3281	2.5075
1098982	3.1483	3.2881	3.0740	2.2648
1096628	3.4065	3.6155	3.7808	2.6959
1101860	2.5080	2.5667	1.2319	1.1973
1096809	5.8197	6.8112	5.8902	5.2690
280078072	1.4431	3.5931	1.4026	1.2418
279663258	1.8797	1.9028	0.5332	0.5341
1094362	2.5806	3.0165	2.2707	1.7191
279849023	4.8940	6.3442	6.7118	5.0798
279945280	0.9597	1.2222	1.4123	0.2953
1100674	1.5142	1.7664	1.8098	0.7944
1093533	6.8069	7.2938	6.9160	6.1034
1089582	4.9641	7.2702	5.4353	4.9879
1089977	6.4649	6.7682	6.9338	5.8222
1087264	2.5911	3.9500	2.6799	2.1736
1102480	1.2544	2.7496	1.3915	0.8998
279880509	4.5763	4.7649	4.4611	3.7022
279968446	0.0000	3.2813	1.0145	0.5334
1097678	4.9929	5.9464	5.9151	4.7197
279896373	4.0670	3.8918	2.2162	2.4941
1102030	6.4981	5.8309	5.8397	5.1589
1087728	5.9888	6.2631	6.3010	5.2877
1088276	3.7654	4.2625	3.2967	2.8786
280050194	0.8122	0.6929	1.1829	0.0000
1100498	2.6335	4.4075	3.1293	2.4944
1103760	0.9041	1.3624	2.1454	0.5751
279668158	0.7894	1.0515	0.8454	0.0000
1089376	0.9001	2.9018	0.9534	0.6899
279720762	4.9085	5.6418	5.3653	4.4103
1087637	3.9283	4.3990	3.8162	3.1539
280129848	4.2322	4.2407	4.4682	3.4201
279813746	1.1407	2.1374	1.7360	0.7783
1096070	0.7287	3.6272	0.7465	0.8080
1108080	7.6781	7.9491	8.2474	7.0657
1094778	2.1489	2.0506	2.2770	1.2664
279805428	4.3345	5.2092	4.7208	3.8628
1098060	2.0123	2.4857	2.1727	1.3316
279913026	3.2903	2.9360	3.1455	2.2320
1092911	1.8964	2.1060	1.3262	0.8844
1095578	1.9769	2.4764	1.5130	1.0974
1099784	2.1232	2.6058	2.3900	1.4818
1108514	2.2541	3.7555	2.9239	2.0866
279968357	1.5237	1.9915	2.0340	0.9591
279973085	0.8550	1.8841	1.1550	0.4077
279940244	2.5226	2.1247	2.8324	1.6030
1087784	5.3765	5.0629	4.5057	4.0918
279768132	2.3988	3.4917	1.8822	1.7010
1097685	4.7570	6.1370	5.4028	4.5423
1099884	6.1821	5.9894	6.2485	5.2504
1099678	4.1591	4.5045	4.2110	3.4023
280094681	4.1997	5.3105	3.5657	3.4694
1101471	1.3931	1.5038	2.3335	0.8545
1091020	1.5374	2.4583	1.5650	0.9647
279991745	1.5178	2.2387	1.6537	0.9147
1097337	2.8819	3.7861	3.0986	2.3670
279943306	8.5779	7.2902	7.2932	6.8321
279533381	1.1514	1.6452	1.2012	0.4444
1088300	0.7641	5.3236	1.4507	1.6250
1095538	2.3325	2.9754	3.0094	1.8852
280087192	5.5018	5.3323	5.4775	4.5503
280022807	2.3168	2.7752	2.2516	1.5611
280113159	2.6247	3.9013	2.2868	2.0515
279660374	2.0147	0.0000	1.6266	0.3279
1097865	2.4729	3.1019	2.4396	1.7859
279706726	1.2455	0.9928	0.4169	0.0000
1090255	1.2746	2.0809	1.3044	0.6691
1104060	1.3721	2.0823	1.9829	0.9284
279520315	1.3911	1.9024	1.4757	0.7064
1089073	1.8007	2.4313	2.1964	1.2596
1101892	4.6593	5.3108	5.3456	4.2226
280118505	5.0870	5.4672	4.7920	4.2331
1090002	2.8925	3.1658	2.8649	2.0927
280125165	2.5411	2.4454	1.5020	1.2824
1093764	1.6124	1.2975	1.4649	0.5779
1091415	4.2415	6.7603	4.9396	4.4334
1087870	2.7837	5.0123	2.7316	2.6289
1087900	2.0721	4.6342	2.3914	2.1523
1105437	3.3851	2.8319	3.2044	2.2605
1104836	2.1044	4.1493	1.9716	1.8619
279818606	3.6069	5.7873	4.7927	3.8494
279731840	6.9071	6.9724	6.6627	5.9689
1103384	4.1615	4.5622	4.0085	3.3656
280020553	5.5730	4.2613	5.1208	4.1065
1095101	4.1119	5.5658	3.9498	3.6640
1095215	1.1342	2.3417	1.2457	0.6957
1089342	2.2154	1.3042	3.1766	1.3543
1099864	1.0788	1.2099	0.9852	0.2139
1097010	2.1740	3.4348	2.4501	1.8091
279499361	5.2485	5.4734	4.8048	4.2989
1091641	3.0536	3.6288	3.0730	2.3752
1096806	1.8199	2.7634	1.8417	1.2654
1097658	2.5666	3.3176	2.4011	1.8868
1090848	2.2968	3.2076	2.5879	1.8231
1092578	6.9675	6.0302	6.9935	5.7894
1097738	3.5264	1.7286	1.9230	1.5187
1089943	2.7430	3.4846	2.9670	2.1910
1098273	0.7507	2.1405	0.1317	0.1339
1106146	1.5861	1.3082	1.7124	0.6622
1101965	5.3391	5.5106	5.6751	4.6355
1095405	1.6317	2.9238	1.9035	1.2804
1087794	2.8255	3.6567	2.4300	2.0983
1095594	3.6635	3.3605	4.0474	2.8181
279829533	0.8930	2.1097	1.5841	0.6570
1098413	1.3988	2.1377	1.2504	0.7240
1102408	1.8793	2.7829	2.3890	1.4799
1091040	6.6835	7.7914	6.6276	6.1643
1091087	2.7585	3.6150	2.7827	2.1822
279927180	1.8714	2.3784	2.6228	1.4213
279646109	5.1021	5.6843	4.8132	4.3308
1091226	2.5792	3.5816	3.2266	2.2601
1089070	2.6277	2.9359	2.8757	1.9442
280112045	0.9650	2.6360	0.0000	0.3315
1105956	4.0861	4.6897	4.1239	3.4317
1101864	2.0382	2.6802	2.4131	1.5091
1092761	1.7663	3.4392	2.5927	1.7318
1090518	4.5940	5.6349	5.0489	4.2254
1099069	6.6638	6.8493	6.8662	5.9262
1103414	2.1895	1.1979	1.9604	0.9162
280077595	1.2161	1.8422	2.1186	0.8596
1098638	2.4978	3.6989	2.9932	2.1973
1095786	4.3950	5.2421	4.9553	3.9981
279812964	2.4264	2.3754	2.3280	1.5106
1087157	3.5651	4.8590	3.8439	3.2236
1096364	2.5249	3.7508	1.6018	1.7604
1104574	2.0791	2.3348	2.0291	1.2823
1108317	1.9219	2.4971	2.1483	1.3238
279721853	2.1479	1.7346	0.9708	0.7527
1089918	6.5810	7.7407	7.5727	6.4335
1093476	5.8783	5.8382	5.8439	4.9890
1094909	1.6623	3.0907	2.4206	1.5268
279845958	0.5356	1.1821	1.2383	0.1214
1087205	1.0238	1.1880	0.8790	0.1666
279774486	2.2750	1.8059	1.4943	0.9948
280027726	2.3268	2.7082	2.8307	1.7586
1105458	4.2452	5.7221	4.6482	4.0088
279935116	4.1703	4.7728	1.8830	2.7458
280005797	3.5745	4.1739	4.1084	3.0894
280112801	3.8507	5.2365	4.1837	3.5609
1107728	1.4423	1.6361	1.8638	0.7849
1103991	3.7529	4.4208	3.8725	3.1529
280122529	2.0992	1.4018	1.7428	0.8859
279743262	3.1463	2.2015	2.2922	1.6846
1101604	4.8267	5.9612	5.4121	4.5383
1106585	2.2429	2.4835	2.0466	1.3962
1102536	6.5198	7.9892	6.8069	6.2444
1100774	5.8395	6.3262	6.5952	5.3936
1105957	2.0003	1.9854	1.8489	1.0866
280062133	2.4189	3.5268	3.4685	2.2805
279767767	0.9433	1.7880	0.6880	0.2825
1089660	0.9423	3.7719	1.6247	1.2560
279941810	1.7332	1.3591	0.3134	0.2783
1107860	5.8563	6.2354	6.1277	5.2165
279802273	1.7724	2.2725	1.3621	0.9457
1090433	2.5794	2.3810	2.2039	1.5316
1090623	3.2535	3.3301	3.1081	2.3742
1102445	0.3529	1.5622	1.2179	0.1884
279907014	0.3765	2.4427	0.4773	0.2440
1092603	1.8776	2.8605	1.7396	1.3046
279660346	2.1032	1.2222	2.1433	0.9684
1092865	1.7212	2.4655	2.1909	1.2716
1102165	1.6512	2.7554	2.6226	1.4891
1093193	1.6376	2.1867	1.4537	0.9055
279830858	2.6295	4.2529	2.7252	2.3487
279919204	6.7940	7.0757	7.2962	6.2018
279470193	4.0708	3.8833	3.8398	3.0779
1102066	5.3306	4.7744	5.1847	4.2433
1100944	2.4949	3.2208	2.5642	1.9076
1092224	3.4631	6.0775	3.4079	3.4639
279670183	3.4150	4.4751	3.5471	2.9605
279774148	4.0408	3.7444	3.9393	3.0563
1099073	3.5635	2.9394	3.5233	2.4903
279721187	0.9158	1.0103	0.9373	0.1035
280093412	4.4639	4.7792	4.5075	3.7334
280049018	7.7632	6.5637	4.7110	5.4959
280116788	0.9876	1.5180	1.4516	0.4699
1090469	1.8721	3.5257	1.6312	1.4940
279722866	2.5452	2.3600	1.9172	1.4254
1096186	1.8701	2.5793	2.2115	1.3720
280096027	2.0924	2.9112	2.6521	1.7036
1091072	1.7679	2.6445	2.0154	1.2946
1092145	2.0522	2.8531	1.9664	1.4435
279985305	1.3870	1.8427	1.8783	0.8558
1102382	4.1423	4.2843	4.2149	3.3672
1091568	0.7530	1.2779	0.8532	0.1148
1098096	5.2567	6.6043	4.2249	4.5155
1102688	6.5313	5.9216	6.9996	5.6389
1089656	3.4953	3.3060	2.7946	2.3535
1102864	1.2458	2.5392	1.4126	0.8878
279752744	0.0000	1.3655	1.1667	0.0000
279842324	0.9715	1.8472	1.5168	0.6013
1090176	3.5927	3.4753	3.8496	2.7954
280011037	2.2534	2.5080	2.6257	1.6186
1097421	3.1850	3.4201	3.1179	2.3977
1095742	1.2937	1.3913	1.5038	0.5539
280024738	6.0820	7.7982	6.5533	5.9690
1095512	3.0990	4.2496	3.2652	2.6963
1087674	1.7007	2.0368	2.0930	1.1021
279853536	1.5453	1.0108	0.7320	0.2548
279832585	1.5597	1.2662	1.8663	0.7232
1089517	2.2372	2.3162	2.0183	1.3497
1092591	4.6312	4.0848	4.8621	3.6854
280078001	3.4819	2.3964	2.3124	1.8898
1097197	4.2846	5.3854	5.0630	4.0707
1088306	5.3314	7.3529	5.3776	5.1808
1089263	1.3163	1.9462	2.0303	0.9244
279871219	4.8564	5.1606	5.2988	4.2658
1087173	2.5583	1.9904	3.3438	1.7918
1087553	2.1371	2.4848	2.3972	1.5019
1087857	1.6344	1.9153	1.4657	0.8342
1092870	3.3375	5.3246	3.6853	3.2783
1105947	0.8944	2.5033	1.3589	0.7486
1090312	3.3274	2.8299	2.6085	2.0857
1105616	1.5412	2.2568	1.9797	1.0900
1094520	2.4122	2.6978	2.0932	1.5652
1099155	2.0943	2.5300	2.2885	1.4686
1095875	2.2916	2.1540	2.7552	1.5649
1098700	6.7247	8.1051	7.5209	6.6150
1093871	1.4092	2.6828	1.5980	1.0614
279821610	2.6547	2.7174	3.5074	2.1248
1093713	2.1492	3.2682	1.6321	1.5153
1096020	4.2875	4.6799	4.6299	3.6981
279667864	0.0000	2.5022	0.0000	0.0000
279718344	3.9539	2.9826	4.0100	2.8149
279906558	2.4115	0.1972	0.1843	0.0972
1095321	3.4080	4.3370	3.9640	3.0696
1101599	1.8402	1.6596	1.6085	0.8694
1099767	2.4139	3.3954	2.4651	1.9255
1099310	2.9154	5.0355	3.0030	2.8192
1092360	0.6248	1.3600	0.7934	0.0943
279942720	1.3107	1.7452	1.1317	0.5647
280059964	4.5014	5.2497	4.9231	4.0603
1096040	0.6603	2.9703	2.9888	1.3756
1090458	3.3668	5.3185	3.1051	3.0994
279957488	1.1110	1.3842	0.0136	0.0060
1101451	1.0088	2.8470	1.2571	0.8740
279656713	0.8791	1.6109	0.0000	0.0000
1105919	1.6253	2.9550	1.4556	1.1823
1104235	3.0864	4.3458	3.5921	2.8452
1090718	4.3899	4.7139	4.1791	3.5984
1093194	2.0046	2.5490	2.2076	1.4250
1099220	4.4173	5.5283	4.8982	4.1193
279751098	4.6959	4.3686	4.4477	3.6755
1109009	2.8289	3.9061	3.6042	2.6185
1092632	3.4250	3.9552	3.5365	2.8110
1093520	4.4436	5.1922	4.6587	3.9370
279794850	0.2091	0.5803	2.0199	0.1091
1102369	2.7890	3.6613	3.2702	2.4132
1090491	5.3311	5.5878	4.9619	4.4669
1100353	5.6199	5.7032	5.3610	4.7348
1098636	7.1474	7.9736	7.4188	6.6873
1102108	2.5813	3.1528	2.2581	1.8381
1089322	0.9831	1.5799	1.5794	0.5553
1099410	0.3956	1.2585	1.0743	0.0841
279797209	9.7893	9.8252	9.7182	8.9522
1096411	2.9753	4.3540	3.6993	2.8510
1090493	4.6262	5.2280	3.2060	3.5283
279936989	1.8578	3.2628	3.4363	2.0272
279938412	1.9494	0.9520	1.0571	0.4946
1095536	5.9935	6.2543	6.1952	5.3229
1099698	1.6301	2.2604	2.0059	1.1416
1089741	2.3580	2.9956	2.5828	1.8218
1088764	1.7949	2.0825	1.3965	0.9346
279731191	4.9033	5.7937	5.9034	4.7104
1105891	2.2996	2.8910	2.2957	1.6724
1107547	0.7893	1.5672	0.8360	0.2413
1100725	1.0702	4.3782	1.7241	1.5688
1099400	2.4953	0.0000	0.0394	0.0233
1103989	1.5878	2.7248	1.8411	1.2304
1106503	3.4091	3.0640	3.3321	2.4481
1097715	2.1479	1.9538	1.5927	1.0779
1089286	3.3164	5.1764	3.1694	3.0677
1093224	2.0150	2.1168	2.1176	1.2636
1102418	4.8782	4.9133	4.1341	3.8224
1097411	2.9322	3.2405	3.4754	2.3968
1104456	3.2026	4.6681	3.6752	3.0298
1106114	1.4887	1.1203	1.4234	0.5257
1090497	3.5415	4.0084	3.5195	2.8715
279703093	0.0705	1.9563	0.4278	0.0000
1103634	2.2206	2.1814	2.1628	1.3701
1103392	0.9779	2.3649	1.1886	0.6927
1097956	1.8770	3.0569	1.6893	1.3904
1092943	3.4324	5.6472	3.8059	3.4781
1093149	6.1341	7.1131	7.1176	5.9714
1088217	3.1331	3.1723	3.2582	2.3710
280033740	0.4797	1.6435	1.0338	0.2355
1089978	5.8243	5.3730	5.3723	4.7065
279667402	0.7645	1.2222	0.5040	0.0142
1100698	0.9752	2.6263	0.9452	0.7000
279859867	3.3682	4.2103	3.2693	2.8004
280074018	3.9121	5.3233	4.0653	3.6181
1098676	3.0898	4.5534	2.4792	2.5596
280049102	4.1970	2.9484	4.1673	2.9566
1100573	2.7581	3.1665	2.2080	1.8968
1095848	2.3913	3.4660	3.2469	2.2207
1089693	7.2113	7.0231	7.0524	6.2817
1094944	2.1486	3.2972	1.9653	1.6568
279921694	5.3736	5.6027	5.6882	4.7418
1097215	1.0274	1.0177	1.2234	0.2767
1100840	0.9371	2.4103	1.6866	0.8653
1101625	2.8172	4.0513	4.3678	2.9329
1089415	3.3028	2.1930	2.8613	1.9731
1088717	1.9029	2.7761	2.3531	1.5316
1095499	3.2810	3.5047	3.3672	2.5729
279821204	0.5851	1.3381	1.2248	0.2387
279871465	1.2209	1.5572	1.4886	0.6119
280025645	1.2060	1.7289	0.5956	0.3668
279747347	8.9708	9.7593	9.5547	8.6186
279723580	1.4415	0.9641	0.9529	0.3100
1092163	3.0770	2.8842	2.9934	2.1755
279725262	3.2288	0.7731	0.6572	0.7439
279787991	1.3819	2.8028	2.4781	1.4124
1093314	6.6377	5.5813	6.2585	5.3507
1090590	3.8026	3.6914	3.9332	3.0008
1098293	2.1436	2.9901	2.0063	1.5720
1094024	2.2647	2.4477	2.4010	1.5634
1087946	1.0068	1.6189	1.0185	0.4074
1088858	4.4218	5.4145	4.7710	4.0624
280000078	1.9120	2.1036	1.9654	1.1878
1091742	1.0575	2.7044	1.6471	0.9972
279662166	1.9917	0.0000	0.4242	0.0000
1103235	1.9927	3.2039	2.2514	1.6774
1095161	1.0816	1.3212	1.4363	0.4753
279841042	2.0487	3.6449	2.0434	1.7749
279885272	0.7053	1.3272	0.7107	0.1109
1091611	2.9965	4.1307	3.0685	2.5953
1098648	4.4482	5.1251	4.4496	3.8711
280062926	6.8251	8.0324	7.5734	6.6740
279710751	0.7632	0.7972	0.8485	0.0000
279852442	1.3119	0.0000	1.0964	0.0000
1095775	2.9169	3.8065	2.8039	2.3730
1089012	3.5574	3.2868	3.1573	2.5311
1092823	3.1278	4.3932	3.5770	2.8969
279742398	2.6431	3.1859	2.7000	2.0413
280106555	1.6170	1.6752	1.4816	0.7898
279744533	3.0754	3.2697	2.5063	2.1494
1093750	2.8392	2.5002	2.8563	1.9309
1087682	1.3368	2.0599	1.0169	0.6705
279636847	1.2618	2.1177	1.7547	0.9109
1108092	3.2991	2.9972	3.6668	2.5211
1102172	2.8623	3.3589	2.6969	2.1731
279841165	6.7241	6.5438	6.8596	5.9096
1099227	4.6291	4.9180	5.4669	4.2054
1101422	2.6139	3.3615	3.0228	2.2008
1103354	2.8123	4.6052	3.4680	2.8308
279922546	2.5273	2.5701	2.1515	1.6186
1108778	0.8371	1.2017	0.3535	0.0000
1099426	1.8262	3.0243	2.1157	1.5247
1089710	6.8131	6.6337	6.9799	6.0121
279661529	0.3180	1.2045	0.8674	0.0000
280039445	0.4110	1.1417	0.8371	0.0000
1103243	2.4202	3.4116	2.9837	2.1419
1098955	2.3268	3.1831	2.3486	1.8232
1107431	2.3021	2.5806	1.1772	1.2237
279946290	3.0732	1.7167	1.7239	1.3752
279899780	0.6821	2.2818	0.4919	0.3560
1102975	2.0107	1.2597	1.3209	0.7363
1098445	4.3935	4.4147	2.9045	3.1103
279934542	0.8991	1.4826	0.0000	0.0000
1097593	2.8916	3.7380	3.4377	2.5620
279721180	5.1041	4.5955	4.3238	3.8809
1099001	4.0732	3.0607	4.8300	3.1949
1093916	5.4407	6.5160	6.4164	5.3313
279977705	1.7490	1.6314	1.0386	0.6804
1088698	5.0205	5.1814	5.4104	4.4117
280060470	2.3081	1.8807	1.6931	1.1689
1093138	5.9919	6.0216	5.4035	5.0142
1105799	4.8231	4.7331	5.1197	4.1006
280076770	2.2097	2.5857	1.4209	1.2815
279744337	2.2097	2.5857	1.4209	1.2815
1094564	5.3794	5.5650	5.3005	4.6248
279710807	1.2548	1.7520	1.2972	0.6447
1095751	1.7410	3.2160	2.2527	1.6135
1092561	3.3444	4.0185	3.0412	2.6784
279664707	0.0176	1.2073	1.1437	0.0000
1102622	2.6266	2.8767	2.2590	1.7980
1093297	1.6904	2.1815	0.8947	0.7996
279839424	1.7168	1.6559	1.4599	0.8218
1094732	1.3312	1.9385	2.0544	0.9857
279664175	0.0000	1.3156	1.0500	0.0000
279842570	2.8600	2.0308	2.3161	1.6145
279512784	1.6008	1.7975	1.8091	0.9484
1090265	3.6184	5.3899	3.5911	3.4128
1106347	2.0806	2.4530	1.7104	1.2949
1099083	2.0805	2.9610	1.6727	1.4518
1102017	3.8114	3.4749	3.9068	2.9451
1091599	4.5293	7.0765	4.9675	4.7386
1096743	2.7018	2.9077	2.7890	2.0138
279710898	2.4635	3.4419	0.9403	1.4963
1105201	4.9068	5.7260	5.1856	4.4873
1093649	1.6134	1.7812	1.4667	0.8350
1095179	4.1962	3.8937	3.6933	3.1423
1091153	3.1277	3.6087	2.5479	2.3097
1086940	4.8289	4.4731	4.2062	3.7177
1100000	1.4783	0.2059	2.2473	0.5259
1090186	0.5690	2.1533	0.2506	0.2065
1100823	2.7585	3.1751	2.8989	2.1597
279902105	6.9037	5.7038	6.0623	5.4389
1095095	2.6644	3.5470	2.5871	2.1487
1095725	2.8168	2.8573	2.8380	2.0533
1087162	2.1420	2.1960	1.7049	1.2303
1105573	0.5680	2.0046	1.5770	0.5992
1087708	4.1291	4.5879	4.1363	3.5004
1106254	2.9845	3.2217	3.0737	2.3097
1103590	1.9391	2.5022	2.2250	1.4388
1096563	1.9240	2.9608	1.4733	1.3361
1103458	1.7689	1.3887	1.1648	0.6577
1097410	3.8881	4.2269	3.5619	3.1094
279900213	4.8588	5.8911	4.1590	4.1869
1102815	1.3534	1.0878	1.5694	0.5544
1101346	1.2187	2.0034	2.0129	0.9627
279881574	7.4730	7.5934	7.2014	6.6404
1093205	3.1708	2.4740	3.1094	2.1359
1088860	5.7989	6.8328	5.9593	5.4150
279798567	1.1076	1.1678	1.6235	0.5177
280097757	1.0366	2.4798	1.7545	0.9751
1096045	4.1438	5.2925	4.0982	3.7296
280092093	4.4638	4.7767	4.0793	3.6580
1088594	9.3760	9.6441	9.9156	8.8636
1090031	3.0181	3.8139	3.5157	2.6677
1090488	0.8626	1.0242	0.7727	0.1053
280099322	2.8099	2.6761	2.8792	2.0073
280037388	4.6432	4.7993	4.9814	4.0274
1092248	1.8150	3.3337	2.6041	1.8043
279867879	8.9223	9.0554	9.1423	8.2601
1098431	1.4746	2.0850	1.6979	0.9726
1088592	3.0601	3.6739	2.7020	2.3655
1089192	3.0530	4.5237	3.6160	2.9516
1088235	2.9669	3.4455	2.5686	2.2144
279798449	0.0000	0.9706	1.3664	0.0000
1106292	1.9077	1.5883	1.8391	0.9996
1097698	2.6139	3.4057	2.6885	2.1241
1104760	3.3620	2.1995	2.7845	2.0039
1102708	2.0016	0.9853	0.7260	0.4597
279736347	8.1772	8.6323	8.9585	7.8115
279666646	0.0000	0.9509	1.3822	0.0000
279915901	1.3939	2.6247	2.0410	1.2424
1089736	1.7708	2.3145	2.2094	1.3210
1091264	2.6565	2.4510	1.7018	1.4929
279947570	4.7367	5.1837	5.8873	4.4924
280110957	1.3392	1.3989	0.5241	0.3107
279909931	6.7834	5.5889	5.8769	5.3064
1094017	2.3438	3.2694	2.5840	1.9560
1094696	2.0551	3.5794	3.7739	2.3599
279849182	0.6726	0.8781	0.7776	0.0000
1104201	1.3956	1.5467	1.6379	0.7508
1089648	6.3499	5.6306	6.2567	5.3033
1098935	5.4263	5.8281	5.6023	4.8432
1094896	0.9941	1.8113	1.5332	0.6705
1108458	2.4978	2.5655	2.3550	1.6981
1097481	2.1673	3.1735	2.4615	1.8269
1087132	1.9888	3.0811	2.6296	1.7929
279659744	1.7602	0.5070	0.8427	0.2634
279885239	2.5489	3.3777	3.0890	2.2328
1103639	2.0104	2.2940	1.7391	1.2429
280075036	1.3145	1.4262	1.5956	0.6739
280018251	2.8498	4.3827	2.8877	2.6020
1107641	3.9850	4.1226	4.1073	3.3006
1096046	5.4291	6.7237	6.6461	5.4956
1086995	3.5409	3.0813	3.7597	2.6901
1088344	5.5730	4.8062	6.0300	4.6992
1093287	0.7114	0.9061	0.6925	0.0000
1105967	1.9020	2.5156	1.7691	1.2930
280040008	2.4448	3.5554	2.5553	2.0830
1088229	3.2675	4.6543	2.9833	2.8665
280120357	3.4393	3.7615	3.5612	2.8189
1108853	5.8402	6.0830	6.6864	5.4348
1100981	1.4993	1.6709	1.3800	0.7485
1087984	2.3007	2.2135	1.8092	1.3399
1093876	4.8881	5.5676	4.9633	4.3724
1106668	4.2542	5.1984	4.0285	3.7268
1091708	5.1199	5.6649	5.2245	4.5698
1101216	1.5926	1.7462	1.1394	0.7261
1089863	5.3034	4.7407	4.6996	4.1480
1095056	1.9043	3.1791	2.4005	1.7281
279914252	3.9558	3.8088	3.5108	2.9921
1090794	1.1964	1.4712	0.5980	0.3222
1089059	4.3350	4.5299	4.2894	3.6188
279841146	1.6999	0.4674	1.6849	0.5189
1106042	1.4411	2.3927	1.4628	1.0005
280078666	1.3133	2.7629	1.7148	1.1654
1105892	1.2173	2.3623	1.5861	0.9578
279707692	0.8805	1.4111	0.0000	0.0000
280095428	2.0731	1.7694	1.8102	1.1204
280118420	0.6989	1.8397	1.3822	0.5432
1089658	5.3235	5.2234	5.2953	4.5172
1100935	0.9335	2.1032	1.0856	0.6105
1102076	2.6186	2.5056	2.1549	1.6629
279771064	2.1181	2.9056	2.1760	1.6366
279821547	1.0692	0.7881	0.4324	0.0000
1096485	0.5759	1.9034	1.0099	0.4000
1087907	2.2203	2.0458	1.7162	1.2313
1088966	3.4548	3.7309	3.4361	2.7779
1099480	2.0397	3.3170	2.2688	1.7792
1102115	1.7086	2.6881	2.0172	1.3755
279972630	12.8785	15.1444	13.1901	12.9753
1097696	1.4849	1.9251	1.7867	0.9699
279897580	2.6054	2.5705	2.8649	1.9187
280124335	1.7839	2.1878	2.1729	1.2870
1098979	1.4096	2.4568	1.7512	1.1114
1103666	4.4727	4.7983	4.6969	3.8948
1101368	1.4373	2.4611	1.5510	1.0557
1095981	3.4233	5.9037	3.9996	3.6820
279978671	2.1371	1.8749	2.0245	1.2524
1107369	1.7289	1.9443	1.8227	1.0724
279845656	5.3420	4.6364	4.4046	4.0347
1087593	2.6592	3.3577	1.9349	1.8910
1091518	3.2233	3.7484	3.1605	2.6179
279893354	1.5148	1.9520	0.7767	0.6552
1094451	1.0686	2.1925	1.3852	0.7903
1090427	2.3263	2.3206	2.1033	1.4920
1100904	5.3264	5.0837	5.6911	4.6096
1106551	6.4975	5.6169	5.9883	5.2770
279928576	1.6872	1.7394	1.9483	1.0349
1088254	2.8646	2.8948	4.0025	2.4972
279760546	0.2780	2.3907	1.3792	0.5928
1098402	2.0309	0.2386	0.0000	0.0000
279660031	1.3294	0.0000	0.9398	0.0000
1094980	2.8448	3.0642	2.4725	2.0382
280003757	1.0489	2.1926	0.9907	0.6551
1101921	2.0195	2.8588	2.3730	1.6617
1093951	1.0201	2.0114	0.6851	0.4838
1101316	1.8997	2.5787	2.3648	1.5262
1097937	0.6184	1.9603	0.9729	0.4292
279879368	6.4687	7.1318	7.0386	6.1255
1104334	0.6716	1.1565	1.1861	0.2507
1108956	7.3942	8.3759	7.8884	7.1324
1097261	2.0842	2.1496	1.9873	1.3201
279990172	3.2254	4.1540	4.0301	3.0495
1091932	1.1259	3.1733	1.4313	1.1568
1093971	3.7148	4.6451	3.8093	3.3032
1095106	4.7097	5.0229	5.2464	4.2403
1103499	3.9024	4.4040	4.2935	3.4480
1105224	0.7955	0.7080	0.7522	0.0000
1090641	2.8051	4.0311	3.2478	2.6094
1089083	4.5314	6.4873	4.5355	4.4328
1107440	1.8320	1.6140	1.0375	0.7427
1109156	1.7180	1.9335	1.5664	0.9875
1098420	3.9516	3.5448	3.9595	3.0669
279951059	2.2863	3.1288	2.5719	1.9110
1088611	2.0066	2.4466	2.1457	1.4485
280064383	1.0156	1.8360	1.5084	0.7026
280069686	2.9072	3.4972	3.3825	2.5116
1089925	1.9889	2.9153	1.9699	1.5408
1087056	0.8811	2.0128	0.8812	0.5077
279783276	1.9362	3.7446	1.9768	1.8020
1087992	2.6069	3.1034	2.3653	1.9417
1096764	3.1730	3.9692	3.4196	2.7707
279886928	1.6670	0.5237	0.8343	0.2584
1094377	1.1748	2.5222	1.7072	1.0515
1091292	7.8746	8.0536	8.0495	7.2428
279948863	6.7165	6.8838	7.1002	6.1508
1087089	1.2717	2.7464	0.8589	0.8763
1096659	2.4497	3.0811	2.2746	1.8533
280094078	0.5204	1.4262	0.5027	0.0679
279751883	3.4201	4.8488	2.8018	2.9420
1104600	4.4830	5.0298	3.9849	3.7510
1091159	3.1844	4.2959	3.9886	3.0751
1097383	2.7379	2.8939	2.7867	2.0583
1088303	5.1453	5.8331	5.9149	4.8834
1099973	5.5303	5.6396	5.5419	4.8232
279887969	3.1623	3.5813	3.3115	2.6046
1106775	3.6185	4.5758	2.5522	2.8351
280090679	3.2351	3.6461	2.6661	2.4354
1101684	1.8860	1.0114	1.5383	0.7316
279745105	1.5951	1.5271	0.8392	0.5738
1088112	2.9350	4.1156	3.9499	2.9202
1104527	2.4735	3.0410	2.4444	1.9064
1088983	6.4511	6.3220	6.3352	5.6230
1100520	2.4572	3.1880	2.5472	1.9844
1104709	4.4927	6.3426	4.2199	4.2721
1097428	4.4127	3.9325	4.5040	3.5368
1105838	1.1353	2.7081	1.4810	1.0291
1103337	1.6372	1.5722	1.5231	0.8321
279818419	1.0080	1.1326	0.2745	0.0597
279771404	2.6342	2.5729	2.2474	1.7396
1091526	1.5400	1.2207	1.2455	0.5904
1098725	1.6024	0.3098	1.3261	0.3352
1105419	4.1368	4.7411	5.2271	3.9576
279501158	2.4079	3.0323	3.7644	2.3243
1095324	2.7919	2.5646	3.0460	2.0572
280022676	0.3761	1.2059	0.8149	0.0555
1099166	1.9866	1.6040	1.3859	0.9159
1089654	3.1518	3.6328	2.7907	2.4489
280115479	5.5580	6.0455	5.9088	5.0947
279844725	0.6194	1.0835	1.0763	0.1839
1089876	2.1911	2.2587	2.0730	1.4317
279723301	1.5250	2.3788	1.9408	1.2058
279722950	7.3020	7.6567	7.6428	6.7914
1093290	4.6754	5.0749	4.0048	3.8430
1095540	3.5374	4.0364	4.0003	3.1163
279977663	1.8108	2.3294	2.3018	1.4057
1097328	2.2045	2.9539	2.0814	1.6717
1092199	2.6657	3.2337	3.3162	2.3303
1106432	1.2753	2.0711	1.8275	0.9837
279750201	3.5425	3.4763	3.4371	2.7444
279656377	0.9306	1.5368	0.8530	0.3661
1089297	1.0625	2.0486	1.1276	0.6722
280054840	1.8551	1.6909	1.1814	0.8353
1100261	1.3438	1.1183	1.1851	0.4753
1102852	2.6836	2.2113	2.7051	1.7931
279660248	0.8240	1.3952	0.0000	0.0000
1097473	3.2084	2.8240	3.0997	2.3043
280064014	2.6974	2.5200	2.3866	1.7955
1088984	7.3820	6.6778	7.2164	6.3530
279855793	0.7754	1.1541	0.2873	0.0000
1093300	1.0324	2.3700	1.1096	0.7653
1098357	1.3001	2.6319	2.0147	1.2435
1099427	1.7249	2.5339	1.6344	1.2262
279936436	0.8294	1.3845	0.0000	0.0000
1097605	2.5504	4.0449	3.3491	2.5770
279833744	2.9632	2.8498	3.6883	2.4295
1096665	1.3121	3.3383	1.4567	1.2982
1088488	7.7565	8.1526	8.0708	7.2558
1089949	4.0121	3.7577	3.7819	3.1132
1089819	3.3849	3.3409	3.1136	2.5431
279706495	1.3044	2.4926	1.3005	0.9626
1093567	2.9786	3.5211	2.7172	2.3358
279711997	2.6254	2.4701	3.0121	1.9661
1095128	6.1174	7.0246	5.1611	5.3648
279830160	0.9363	1.9635	1.1368	0.6095
1098697	2.0592	2.9192	2.7590	1.8431
1087613	3.4699	4.5510	3.7929	3.2022
1095224	6.2978	6.4328	6.4037	5.6425
1100780	1.2515	1.9052	0.9729	0.6415
279681458	2.4543	2.4254	2.4834	1.7197
1088869	2.7789	3.4910	3.4008	2.4891
1098270	3.1399	3.8658	3.4363	2.7466
1096565	3.4841	3.0022	2.3315	2.2053
1093119	4.2835	5.8935	4.7617	4.2458
279821354	1.4496	2.3746	0.6555	0.7596
1090133	2.2718	2.6455	2.7574	1.8248
1101140	5.3296	4.9973	5.6965	4.6078
280125409	3.3952	2.1738	3.3152	2.2281
279946959	1.1038	0.6816	0.4138	0.0000
1103752	1.6212	2.3133	2.6433	1.4599
1108927	2.1371	3.0061	2.6037	1.8496
1095713	5.1434	5.4700	5.4333	4.6163
1102848	1.9745	1.8515	1.1870	0.9385
280111359	1.0656	0.9781	1.2235	0.3568
1089469	1.5783	2.3075	2.2657	1.3184
279988899	1.3650	1.8177	1.4442	0.8106
279847737	4.0208	4.8667	5.2823	3.9917
279784987	5.0422	5.3942	5.6082	4.6169
1103748	3.9161	4.8920	3.0095	3.2081
1096976	1.1857	0.8043	1.5584	0.4523
1102577	2.3655	3.3324	2.2535	1.9203
1104874	7.8126	6.9423	8.3332	6.9663
1089401	5.6715	6.4028	5.9500	5.2788
279658876	0.0000	2.1869	0.0000	0.0000
1104110	1.7367	2.1065	1.9077	1.1883
1103769	1.8004	0.2574	1.9470	0.6063
280072672	3.2202	4.7810	5.2016	3.6726
1102071	2.0176	2.1496	1.2584	1.0803
1094719	6.9254	7.2295	7.3486	6.4397
279750066	7.1482	8.2646	7.5324	6.9206
279768508	5.8936	6.3433	6.3547	5.4700
279748520	2.2437	3.5011	2.4669	2.0110
279236391	2.3246	3.1590	2.3837	1.8963
1096494	2.1658	0.3521	0.9951	0.4449
1086924	3.0720	3.7718	1.6033	2.0897
1100971	2.5323	4.0835	3.3539	2.5973
279980722	1.7671	1.8718	1.6416	1.0345
1091848	3.6599	4.9515	5.0004	3.8118
1089457	1.0225	1.6244	1.2064	0.5590
1090888	1.1470	1.8155	1.4380	0.7418
1088282	2.8672	3.5608	3.0244	2.4259
279795418	4.4145	4.5708	4.0475	3.6197
1090227	3.4370	3.4975	2.6180	2.4596
1103021	2.9347	2.9686	3.1924	2.3076
1106506	1.8104	2.1541	2.3026	1.3647
1092893	1.7158	4.0635	2.1370	1.9145
1102871	2.6624	1.9016	2.1401	1.5105
1097700	3.3001	4.0291	3.6949	2.9506
280091090	4.4712	4.1872	3.9472	3.4780
280103566	0.4183	1.3104	0.8510	0.1361
279658617	2.5862	2.4942	2.4065	1.7719
1093915	2.3290	2.9339	2.2526	1.7815
1102813	3.3805	2.6666	3.1196	2.3319
279812004	1.3452	2.7358	1.2146	1.0426
1093990	1.4012	1.4831	1.1405	0.6190
1093523	2.9030	3.3400	2.3795	2.1518
1103324	3.1529	3.4579	3.5080	2.6508
279993146	1.2128	2.2542	1.6128	0.9711
1087875	2.4719	3.8473	2.8027	2.3186
279703919	1.3133	1.5814	1.3085	0.6792
279835401	1.3133	1.5814	1.3085	0.6792
1094327	2.7129	2.6852	2.8054	2.0133
1095840	4.1855	6.0474	4.6478	4.2392
1106488	1.3991	1.3129	1.1150	0.5553
279903525	1.1249	1.1463	1.1559	0.4224
279857501	2.3385	2.0210	1.2402	1.1466
279657973	1.7011	2.7681	0.3670	0.8922
1105845	4.6229	4.0676	3.8832	3.4717
1105859	1.2858	1.4832	1.5706	0.7272
279893050	0.9070	1.4422	1.3713	0.5209
1088454	3.1361	4.3158	3.2610	2.8518
1093671	0.8503	1.5012	1.0741	0.4231
1099575	2.3248	2.7770	1.5712	1.5058
1095105	3.0328	2.3594	2.7026	1.9797
1101372	1.2601	1.8994	1.4621	0.8220
1093898	2.2172	3.6920	2.3748	2.0428
1090668	1.0706	0.7057	1.3334	0.3183
279758516	0.7074	0.8474	0.6000	0.0000
279770719	0.3796	1.3744	0.4005	0.0000
1088873	4.2487	5.0477	4.4393	3.8607
280127579	2.9778	3.9286	3.2114	2.6551
279779948	0.9647	1.2626	1.0345	0.3698
1105019	4.2203	5.2674	4.4804	3.9394
1098901	0.6074	1.7779	0.9265	0.3874
1103017	1.4200	0.9514	0.4237	0.2155
1091141	1.0945	1.9365	1.2802	0.7211
279863900	5.0139	4.1143	4.2050	3.7285
279825207	2.5329	3.6559	3.0907	2.3773
1097771	2.3143	3.5321	2.9470	2.2155
1094128	1.1614	1.8241	0.9093	0.5827
1089163	2.4775	2.8519	2.5011	1.8947
1105862	2.3201	3.2035	2.6015	1.9932
1086870	1.0082	2.2372	1.2209	0.7737
1094873	3.1497	3.5131	3.2869	2.6016
1087050	3.1188	3.1671	3.3835	2.5084
1101694	2.3785	3.0920	2.5072	1.9445
1098435	1.3568	2.8892	1.9243	1.3425
1087164	4.0903	3.6315	4.2960	3.2916
1093160	4.5580	4.6004	5.1170	4.0442
1087601	1.9734	2.6953	1.9070	1.4778
279778116	5.2165	4.2545	3.9595	3.7628
1090411	3.3426	2.0052	1.9481	1.7181
280023163	1.3781	0.9726	0.4049	0.2054
1090129	2.5221	2.7655	2.8191	1.9892
1093381	2.7005	3.6299	2.5731	2.2549
279939238	0.6858	1.1611	0.7089	0.1390
1092958	0.8303	1.5460	1.2210	0.4863
279953175	0.6404	0.9927	0.8948	0.1299
1099561	3.4482	3.9966	4.2649	3.1905
279854762	5.8932	6.2317	6.6076	5.5317
280038346	2.0440	2.2024	1.0126	1.0406
1098550	3.4440	4.1238	3.5964	3.0092
279661844	1.6155	1.7854	1.0434	0.7695
1088805	1.9925	2.3376	1.6813	1.2919
280098691	2.2772	2.7067	2.0300	1.6264
279488997	5.7835	5.9305	6.4478	5.3424
280110416	3.7875	3.3545	3.3712	2.7930
279866279	2.5629	3.1354	2.8564	2.1406
1100096	2.2382	2.9798	2.4316	1.8391
1098175	1.5322	2.8976	2.6801	1.6594
1093914	5.5437	6.3119	5.7192	5.1480
1094764	1.3927	3.3172	1.7863	1.4553
1094822	1.9388	2.7090	2.0217	1.5132
1093987	3.2920	4.1334	3.3486	2.8816
1095822	1.1271	1.5472	0.8102	0.4519
280096070	3.2468	3.4806	3.5183	2.7061
279736567	1.3821	2.7572	2.7743	1.5955
1095186	1.4503	1.7989	1.9146	1.0124
280125593	3.5343	4.7221	2.7711	2.9669
1087031	1.3957	3.1601	1.7061	1.3784
1098391	2.0564	2.1707	1.6744	1.2583
1101461	4.6752	2.4672	4.0151	3.0106
1106071	1.8671	1.7884	1.0228	0.8509
280081801	1.3189	1.3980	1.0770	0.5562
1089958	2.3468	3.5059	2.4790	2.0690
1089882	4.2845	4.3455	4.2952	3.6005
279792407	1.1797	1.7565	1.3217	0.7116
1098784	2.8779	3.6183	3.4164	2.5967
1100522	2.1741	2.3006	2.4569	1.6031
1097642	2.6262	3.5144	1.2448	1.7545
1092909	3.5645	1.9935	2.1657	1.8682
1094843	2.2943	3.7312	2.2236	2.0433
1105113	4.3194	3.8848	4.0578	3.3811
280010602	0.6779	0.7090	0.7319	0.0000
279965905	1.4369	0.7946	0.5833	0.2324
1095054	1.9301	1.6200	2.2293	1.2211
279956646	3.1108	2.2861	2.9393	2.0733
280070633	3.5120	3.5007	4.3727	3.0901
1089152	1.9606	2.9146	1.2825	1.3478
278832470	1.3996	1.4204	1.5154	0.7405
279462726	3.1464	4.2198	3.4097	2.8873
279885911	2.8020	2.7604	2.3790	1.9432
279513401	3.2777	3.7624	3.4673	2.7987
1100059	2.2865	1.0811	1.4539	0.9034
1087592	5.3224	4.8947	5.6322	4.5798
280097043	1.1573	1.3012	1.0122	0.4536
280009840	6.5884	6.3092	6.8489	5.8789
1092726	3.0692	4.2116	3.2208	2.7974
1095005	3.5405	4.5477	3.3219	3.1003
280130083	0.7887	0.7061	0.7003	0.0294
1091589	3.8573	6.4355	4.7519	4.3129
279966820	1.7520	2.6531	0.5393	0.9466
1096449	4.2503	4.3451	4.5463	3.6792
1100863	0.6830	1.4285	0.6557	0.2211
279843508	1.6869	1.6655	1.1476	0.7991
1105096	1.1284	0.5462	1.5039	0.3586
1103435	6.8178	6.7454	7.0612	6.1741
1096218	1.4786	2.3646	1.7044	1.1485
1097102	2.2756	1.6004	1.7413	1.1718
1092562	3.7322	3.9540	3.5717	3.0524
280024181	1.3123	1.0307	2.0106	0.7512
1101411	2.0756	2.8736	2.7547	1.8681
279849618	2.2177	2.9782	1.9922	1.6963
280018656	1.8501	2.4540	2.3804	1.5288
1090266	6.0270	6.0350	5.0564	5.0068
279781233	3.9237	4.3442	4.4850	3.5517
1095492	1.9201	1.9929	1.9160	1.2438
1100243	2.1402	2.8186	2.4792	1.7802
1105605	4.1754	5.8650	4.5490	4.1641
1107055	2.0466	2.1791	2.9248	1.6846
1101278	2.6918	1.8415	2.4299	1.6224
1093028	2.4002	3.2255	2.4686	1.9995
279902998	2.7632	3.0905	3.7265	2.4949
279824730	0.5087	1.9467	0.9339	0.4316
1105079	1.5237	2.8183	1.4916	1.2464
1102540	2.7004	4.4251	3.9283	2.9866
1105915	1.1387	0.9549	0.0000	0.0000
1087013	0.8673	1.3410	1.2239	0.4463
1099157	4.7671	5.4161	4.5098	4.1999
279794754	0.7253	1.4895	1.0690	0.3970
279948332	0.0000	1.0318	1.0610	0.0000
280061039	1.2494	0.9250	0.7944	0.2921
1088782	3.7018	4.3787	3.6044	3.1975
280010517	1.8595	2.0531	1.1821	1.0008
1095798	7.6795	8.5782	8.3110	7.4922
280042564	1.3812	0.7090	0.0000	0.0000
280056495	0.8821	0.4471	0.7609	0.0000
279978981	3.8271	4.2912	4.0791	3.3693
279784914	1.2919	1.5549	1.1921	0.6499
279762926	1.3722	1.8646	0.1447	0.4311
1094951	5.5292	5.6008	5.3653	4.8026
1093362	8.0221	8.5326	8.5608	7.6763
1090069	1.4411	1.3310	1.5400	0.7421
1094278	2.7651	2.9202	2.7135	2.1043
1098809	1.1952	1.9944	1.6297	0.9113
1090168	5.2297	6.9226	6.2979	5.4549
1103934	1.1553	2.3174	1.2111	0.8668
1088558	1.1088	3.2936	1.2364	1.1853
1091174	4.8875	5.6469	5.0211	4.4910
279877676	1.0495	0.8596	0.7596	0.1961
279789857	5.9945	6.4257	5.9905	5.4435
279999067	2.9174	3.0039	2.6368	2.1594
279863206	0.5216	1.8972	0.7990	0.3795
1087314	3.0447	3.4918	3.6499	2.7024
1088652	3.1020	3.5539	3.1009	2.5596
1089629	5.5859	4.9961	5.3226	4.6089
1089135	3.3566	3.6695	3.4921	2.8138
1107177	8.2272	8.1334	8.1112	7.4651
279792178	0.5346	1.5390	0.5293	0.1758
1095371	1.0280	1.2047	1.1391	0.4321
1097718	0.9204	1.7817	0.7243	0.4507
280050579	0.0000	1.2916	0.7826	0.0000
1104227	1.0760	2.0009	1.3137	0.7724
1090018	1.9617	3.4831	2.0746	1.8154
1095154	2.9052	3.5565	3.0848	2.4912
280083829	3.2079	3.9566	3.7867	2.9594
1089674	4.9914	6.3917	5.0194	4.7768
1093572	3.0086	3.5900	2.5725	2.3664
1095357	1.3538	2.0933	1.6910	1.0222
1094315	2.1748	2.0888	1.8602	1.3511
1095145	2.8839	3.8641	2.1609	2.2803
1096787	6.0038	6.5549	6.9037	5.7982
1088783	6.0347	5.5963	5.5795	5.0477
1087752	1.5372	2.1688	1.3676	1.0023
280088377	5.4343	6.4110	6.2518	5.3437
1101484	3.5923	3.3879	3.3272	2.7472
1092243	1.6354	2.5755	1.9874	1.3776
1099164	4.1977	4.5410	4.2292	3.6343
279981679	0.5476	1.2363	1.0592	0.2603
1093148	6.2566	5.8756	6.1997	5.4234
1087638	2.2158	3.3200	2.8053	2.0931
1091931	1.7643	3.6924	2.0782	1.8244
1087220	2.1069	2.4231	1.4744	1.3145
1090567	4.3269	5.0277	4.7285	4.0076
1095176	5.2470	5.7563	5.4222	4.7887
1105968	4.0862	4.5106	3.9696	3.5030
1098281	0.9767	2.2145	1.1345	0.7561
1102973	2.7151	4.2761	3.6687	2.8678
279720569	2.7230	3.6343	2.8464	2.3827
1092689	3.1271	4.0106	3.9871	3.0235
1101479	3.0765	4.1887	4.0059	3.0723
1097695	0.7712	1.2001	1.1401	0.3524
279965138	3.1413	3.4936	3.3476	2.6431
1104296	1.3861	2.5222	1.9263	1.2605
279529087	4.6090	5.2795	4.7405	4.1923
279984959	7.3901	8.2393	7.7925	7.1233
279928763	4.2291	4.1552	4.7379	3.6902
279708168	0.0000	0.6440	1.4076	0.0000
1086864	3.0551	4.1284	3.3671	2.8333
279747854	7.8640	8.3307	8.1401	7.4287
1095372	1.9858	1.9341	2.2511	1.3742
1107603	5.0847	3.9635	4.3450	3.7819
1102777	2.5383	2.7246	2.9960	2.0705
1103966	1.9000	0.8841	1.6562	0.7980
1101397	2.6167	0.0218	0.4001	0.3308
1097484	3.3793	2.7496	2.5343	2.2056
1099347	1.0716	1.1771	0.6155	0.2727
1101448	2.8964	2.1774	3.0467	2.0249
1105223	5.5322	6.1640	5.9282	5.1929
1096970	3.6502	3.7641	3.8826	3.0845
279863828	0.5494	0.8803	0.6137	0.0000
1088988	0.5634	0.8601	0.6197	0.0000
279903705	0.9207	2.4664	1.1725	0.8392
1102322	2.8007	3.2431	3.1127	2.3716
279951899	13.8087	12.0839	11.8904	11.9138
1101273	3.0224	3.4347	2.9762	2.4641
1093384	5.2657	5.0096	5.4501	4.5621
1096018	2.7676	3.7901	2.9345	2.4844
1100303	1.5669	2.0692	1.8134	1.1372
1096244	1.2039	2.8193	0.9573	0.9809
280045021	0.6475	1.0826	0.4063	0.0330
1099607	3.9648	4.2380	4.1305	3.4322
1105082	1.1170	1.5774	0.9329	0.5303
1094007	3.7471	4.0324	3.6495	3.1315
1101238	3.9448	5.4347	3.3334	3.5596
1097365	4.1079	4.3748	4.1772	3.5421
1087321	5.5753	7.0602	6.2882	5.6301
1108869	1.3188	1.9654	0.1492	0.4668
1095012	3.4130	3.3536	2.6369	2.4571
1091603	1.6850	0.2564	0.3540	0.0878
1088485	2.6207	2.7999	2.6938	2.0275
279979244	5.0306	5.9895	5.6778	4.8887
1089288	2.0597	2.1702	1.9508	1.3830
280118831	1.3017	1.8493	1.4673	0.8624
1087208	3.0266	3.3994	3.3974	2.5975
1092660	2.1659	1.2109	2.0772	1.1412
1097498	3.9275	4.9232	3.5671	3.4626
1088774	2.3291	3.3118	2.8333	2.1482
279937514	0.5199	0.9257	0.5833	0.0000
280071006	6.2209	6.2983	6.2344	5.5750
280017727	0.7202	0.8523	0.4560	0.0000
280044475	0.7202	0.8523	0.4560	0.0000
279953763	1.6731	1.1373	0.0000	0.2609
279952223	0.8671	0.9492	0.2113	0.0000
1106796	3.2324	3.3851	3.4219	2.6707
279943096	7.1368	6.8885	7.2430	6.4138
1093099	4.7178	4.5960	4.4654	3.9181
1091337	0.9454	1.7484	1.3869	0.6855
279884024	5.0634	6.4197	6.2134	5.2242
1097487	1.8053	2.6045	0.1054	0.8307
1088026	4.4360	4.8756	4.2119	3.8338
279933065	0.0000	1.6783	0.3420	0.0000
1086964	5.1929	6.4059	4.7880	4.7889
1087247	1.9148	3.4924	1.8440	1.7439
1094958	2.2739	4.0289	2.8214	2.3683
1096739	1.0169	4.8104	0.7898	1.5326
1087079	1.5042	2.4657	1.7919	1.2476
1100311	3.2349	2.8542	3.1996	2.4233
1090947	2.8487	3.6513	3.6292	2.7036
1095693	1.3034	2.3295	2.5145	1.3765
1098506	2.9389	2.6784	2.5481	2.0495
1091590	2.8353	4.1869	3.1458	2.7171
279854911	0.2807	1.1261	0.9494	0.1132
279780990	3.1767	3.7503	3.4672	2.7927
1087233	2.1094	3.3113	2.8722	2.0922
1108684	1.7349	1.4183	0.8595	0.6656
1101576	2.7765	3.6892	3.8776	2.7757
1101870	2.4233	3.5033	3.4014	2.4377
1106889	2.7985	3.0783	3.0283	2.2971
1093835	3.3600	4.8199	4.2460	3.4709
1089142	6.7465	6.3930	6.4582	5.8615
279955486	1.9313	3.2506	2.1395	1.7697
280138179	1.4296	0.9821	1.9630	0.7875
1088699	2.0188	3.4109	2.1365	1.8517
279725943	1.9614	2.7296	2.8471	1.8426
1091348	1.0180	1.3940	1.2341	0.5453
1087874	1.5300	2.4531	2.0978	1.3570
1099304	1.3716	2.8392	1.9252	1.3755
1104985	3.1299	3.0728	3.0199	2.4044
1096631	3.7322	3.9446	3.7977	3.1551
1101817	3.7418	3.6363	3.6810	3.0167
1101581	3.6757	3.5319	3.8137	3.0046
1098192	5.0537	5.3578	5.0865	4.4970
280120546	3.3432	2.9670	2.8182	2.3740
1088145	1.4681	2.4742	1.3967	1.1109
279016288	2.9889	2.6491	3.7193	2.4504
1104974	5.2737	5.4371	5.3876	4.6976
1093493	2.7169	3.1287	2.6776	2.1727
1107953	3.7924	4.5145	4.0424	3.4480
1102168	2.0534	1.7919	0.6862	0.8423
1097971	1.5726	2.3511	1.8267	1.2489
1103486	4.6391	4.8121	4.7657	4.0712
1103503	4.1625	3.4278	4.0149	3.2007
1091384	1.2690	2.4962	2.0424	1.2683
279956039	3.6579	3.0400	2.8237	2.5068
279751666	0.6299	0.9672	0.4036	0.0000
1106383	5.3823	5.3376	5.7890	4.8361
1088349	2.0648	3.1178	2.9298	2.0373
1096538	2.5321	3.2753	2.9100	2.2390
1092614	2.9615	3.4199	3.0445	2.4753
1089341	0.7465	2.2665	0.8603	0.6244
1099377	2.0953	3.2306	2.5968	1.9743
1096419	5.9799	4.9951	5.7111	4.8955
1102468	1.5374	2.8323	1.0961	1.1557
1089329	3.5583	4.7587	3.9489	3.4229
1095057	1.8784	2.8556	0.6884	1.1420
1088605	1.5450	2.9056	1.0746	1.1762
1097517	1.8657	2.2859	2.4150	1.5236
1091622	5.6554	6.8081	6.2644	5.5777
279834575	1.0194	0.0000	0.9755	0.0000
1095898	0.4986	1.3170	0.5612	0.1276
279754816	0.0000	0.6068	1.3868	0.0000
1105170	1.5168	2.2598	1.6636	1.1492
1091437	1.6401	2.6853	1.9255	1.4200
1087699	1.8424	2.5360	1.8694	1.4190
279912261	8.5975	8.6967	8.9802	8.0945
279723315	3.8302	3.7657	2.7594	2.7883
1098841	2.7229	3.7128	2.9930	2.4794
1091261	1.7828	3.0425	2.5535	1.7963
1104686	1.1738	2.5444	1.6014	1.1105
1103200	2.6158	2.8993	2.6595	2.0622
1088506	2.8411	2.5934	3.2855	2.2440
280076495	1.0022	1.5414	1.3327	0.6294
279907286	1.0325	1.2714	0.3425	0.2197
1093203	2.3821	2.2714	2.6517	1.7726
1097131	2.0158	2.4190	2.1113	1.5198
1094287	2.8107	3.7570	0.3102	1.6303
1092993	0.9382	2.4579	0.9982	0.8024
1087412	2.5666	2.2370	2.6708	1.8292
279814212	4.4897	5.1576	3.5686	3.7432
1096012	4.8241	4.5080	4.4544	3.9335
280038219	1.1249	1.8363	1.3705	0.7819
1098615	2.1387	2.5625	2.5036	1.7397
1094493	2.0057	3.0996	1.6888	1.6027
1094181	0.6234	1.2218	0.8178	0.2258
279702757	1.6769	0.6909	0.0000	0.1276
1090174	2.5000	1.3578	3.0084	1.6272
1100469	4.0624	5.1606	4.7095	3.9832
1101928	3.3221	2.8959	3.2098	2.4822
1106465	3.4799	2.3847	3.0483	2.3110
279806171	5.8990	6.8691	6.7790	5.8558
1101361	4.5076	4.6141	4.4134	3.8521
1092283	0.8363	1.9985	0.8785	0.5782
1109078	0.8608	1.3719	1.1653	0.4731
279796133	2.6134	3.2123	3.0434	2.2968
1102953	3.5607	3.2823	3.1534	2.6726
280019705	3.9898	5.0629	4.7783	3.9509
280025770	0.8744	1.6809	1.1615	0.5799
280097096	4.0375	4.1039	3.7146	3.2935
1100517	4.8339	3.8794	4.7102	3.8160
279903559	1.6270	1.1331	0.6085	0.4644
280085750	2.7224	3.3828	2.6130	2.2476
279882802	1.7773	2.1175	1.7899	1.2365
1096096	3.0880	4.1630	2.9645	2.7469
279950381	5.8096	5.9317	6.1205	5.2957
1094186	3.4183	3.2441	3.5986	2.7624
1098335	2.1091	3.4467	2.4325	2.0052
279975037	5.5581	5.5711	5.5460	4.9009
1095812	1.7858	2.3762	1.9738	1.3879
279704017	0.0000	1.0919	0.8803	0.0000
280084000	0.0000	1.0919	0.8803	0.0000
279707951	0.5883	1.1693	0.7971	0.1944
1095696	1.4012	2.1205	1.9838	1.1781
279934290	0.8478	0.8846	0.2387	0.0000
279759475	1.1856	0.9253	0.5732	0.2378
1105119	5.4957	5.7655	5.4209	4.9039
1100396	2.7556	3.6011	3.2900	2.5589
1093568	1.7179	2.1409	1.5771	1.1556
1099193	3.5884	3.8888	3.4862	2.9985
1106502	0.7723	1.1293	0.7275	0.2205
1102394	2.8319	3.0499	2.9014	2.2720
280026324	1.3109	1.2056	1.0752	0.5415
1094427	2.1467	3.4035	2.7819	2.1217
1090858	3.4935	4.2122	4.0634	3.2675
279819352	1.8025	2.1271	1.9274	1.2970
279914768	6.0905	5.8951	5.7437	5.2547
279883526	3.5721	4.9756	4.2881	3.6236
1093432	1.9899	2.2217	2.1504	1.4658
1106550	1.6903	2.0112	1.8801	1.2057
280119720	0.4501	1.3262	0.8597	0.2241
279971747	2.2806	2.8482	2.8177	1.9944
1090709	1.3858	1.5303	1.4776	0.8101
1092011	8.3145	9.2325	8.7604	8.1148
1095948	2.3931	2.8463	3.1305	2.1357
280051664	0.0000	1.2548	0.7074	0.0000
1105955	0.0000	1.0885	0.8737	0.0000
1101190	1.7077	2.4784	2.0045	1.4096
1093729	1.0224	1.0394	0.7884	0.2961
280048416	0.0000	1.0958	0.8661	0.0000
280090848	2.2606	3.5272	2.2977	2.0412
1092794	1.2284	1.5535	1.1730	0.6644
1104167	1.7092	2.7749	2.3691	1.6308
1098755	4.2688	4.2372	4.4108	3.6523
1088591	3.5997	3.7381	3.6172	2.9983
279919368	1.2081	0.7031	0.0486	0.0000
1100254	4.2699	3.8980	4.2724	3.4935
1100377	1.6533	2.7488	1.9122	1.4516
280106214	7.4641	7.2405	6.5632	6.4363
1101038	3.5359	3.0717	3.7205	2.7902
1092918	2.1373	2.1276	2.2172	1.5084
1106680	6.0144	5.6021	5.8318	5.1638
279943535	0.8870	1.9860	0.8376	0.5846
280070669	2.3005	3.4703	3.4391	2.4179
1101621	2.0589	2.5852	2.3317	1.6733
1099695	3.0941	3.0256	2.8282	2.3311
280109960	2.1747	2.6892	2.4304	1.7800
1087565	4.0750	4.6292	4.5643	3.7716
279938997	2.1994	1.7283	2.4126	1.4623
1093534	2.4651	3.2494	1.8657	1.8765
1098642	1.2193	2.1514	1.4281	0.9495
1099815	1.5377	2.3991	1.0901	1.0257
1095831	3.6323	4.0936	3.8776	3.2181
1089072	2.8257	3.6653	3.1887	2.5771
1089419	0.6499	1.9341	0.8844	0.5068
1097624	4.7999	4.4005	4.3906	3.8811
1101301	0.4517	1.4459	0.7828	0.2446
279907713	1.0735	1.7562	1.5766	0.8202
1092803	1.3699	2.3584	1.5666	1.1165
1090778	5.1188	6.0965	5.3445	4.8715
279837524	2.2564	1.8675	1.5916	1.2572
1102368	2.1055	2.9360	2.8984	1.9989
1108439	7.3414	7.3672	7.5433	6.7699
1098354	4.4677	3.7875	4.8289	3.7141
1104387	2.5961	3.8853	3.0491	2.5295
279887196	0.3341	1.4065	0.2012	0.0000
1088098	3.2022	3.3002	3.2324	2.5984
280123344	2.1603	2.7535	2.2054	1.7268
1104379	5.4573	5.4539	5.3686	4.7804
1089869	3.7849	4.7113	3.4762	3.3447
1091682	6.1033	6.4004	6.0977	5.5543
1104779	5.3121	4.9094	5.8846	4.7227
1099452	2.2830	2.3141	2.3437	1.6677
1089010	3.7783	4.0842	3.5330	3.1528
279673575	4.1007	3.9360	3.6169	3.2391
1090217	1.2923	2.1670	1.8566	1.1266
1098959	1.2624	0.5685	0.9247	0.2732
1104539	1.4724	2.0378	1.8541	1.1429
1096205	0.2995	1.9849	0.5995	0.3163
279885969	0.9907	1.2940	2.2313	0.8603
1089266	1.3602	1.8653	1.2573	0.8493
279988923	0.8705	1.9204	0.8359	0.5642
1093156	1.3504	1.8941	1.0785	0.7966
280084268	1.9534	1.5977	2.0267	1.2150
1099247	2.4327	2.2607	2.2786	1.6799
279667388	0.0000	0.9007	1.0310	0.0000
1089371	1.7898	1.2236	1.2015	0.7613
1108755	3.0869	3.5758	2.7237	2.4852
280089451	1.7955	2.5930	2.4314	1.6298
279933191	0.9919	0.4798	0.6992	0.0802
279665162	0.0000	1.0603	0.8689	0.0000
279536421	2.4670	2.7254	2.5643	1.9426
280093220	3.1812	3.9408	3.4617	2.8849
1092218	3.0411	4.1422	2.9907	2.7485
1097521	7.5698	7.3004	7.6945	6.8788
1097064	3.9763	4.8447	3.9069	3.6000
1101970	1.8381	3.5601	1.7475	1.7394
1089308	1.9581	1.8843	1.5334	1.1494
1106082	2.3437	1.9928	1.6325	1.3472
279874845	0.6634	1.3023	0.5977	0.2121
1094584	2.9082	3.7978	3.3108	2.6969
279942946	1.8096	1.6392	1.6078	1.0435
280028413	2.4825	4.3864	3.1446	2.6962
1087278	2.8472	2.1908	1.9582	1.6906
1089100	3.6882	3.9142	3.4598	3.0458
1104162	2.9117	2.9906	2.7468	2.2415
1102780	4.6259	5.8362	3.4028	3.9808
1105095	2.0945	1.3371	2.2713	1.2605
1103124	0.6196	1.1580	1.0470	0.3011
1090432	2.3430	2.3402	2.1345	1.6325
280091563	3.4150	2.9668	2.7668	2.4095
1094850	2.2361	2.6671	1.1056	1.3631
279988743	1.7128	2.5392	1.7310	1.3546
279992608	1.4650	1.5840	1.5800	0.9035
1088536	1.3581	1.7089	1.5404	0.8965
1104269	2.0779	2.2766	2.5359	1.6575
279723185	6.2288	6.9048	6.6241	5.9467
1099149	2.4839	3.1942	2.3399	2.0335
1106451	6.8669	7.2302	6.9306	6.3702
1090062	2.7920	3.0850	2.2562	2.0722
280069363	0.5927	1.6309	0.9188	0.4088
1102186	5.9174	4.9731	5.7760	4.9171
279806433	4.1244	4.3743	3.9896	3.5243
1090748	2.3762	1.4374	1.4673	1.1221
1088831	2.2592	2.9350	2.4791	1.9196
1088333	2.8070	3.9305	2.5971	2.4735
1100318	2.7015	2.8403	2.9598	2.1960
279784293	3.1333	3.9184	3.1475	2.7621
1096358	1.5695	2.3691	2.0216	1.3491
1093435	1.5368	1.9605	1.9353	1.1736
1105314	1.7613	1.8270	2.5325	1.4033
280107393	3.8647	4.1892	3.2391	3.1277
279490190	1.2027	2.8128	2.7800	1.6287
1088919	2.9806	4.4540	2.9434	2.8229
1090251	2.1966	2.7413	2.1347	1.7213
1097387	3.6332	3.8606	3.4227	3.0028
279917845	4.6148	5.5619	5.1883	4.4856
1101927	2.4507	1.9881	2.2720	1.6010
1097723	2.5263	3.9401	3.5599	2.7062
1100535	2.0236	4.6473	2.5495	2.4378
1093328	4.4582	2.9996	4.2386	3.2633
279724166	0.6758	1.3765	0.8866	0.3441
1095432	1.3744	1.5322	1.2800	0.7601
1096891	1.2524	1.5873	1.1386	0.6907
1090015	4.6058	5.3814	1.6549	3.2458
1088736	3.7139	3.2198	3.6111	2.8803
1097362	1.1108	1.1074	1.0025	0.4393
1099730	4.0239	3.2710	2.7125	2.7019
1093116	1.1460	2.7948	1.3100	1.1164
1101248	5.8151	4.7754	5.5441	4.7445
1099056	3.5086	4.8611	3.8814	3.4502
1101645	3.3066	3.8184	1.9646	2.3965
1101123	1.6069	2.9766	1.9955	1.5598
1091882	1.9346	3.1359	2.8080	1.9933
1087557	2.1483	0.8468	1.8324	0.9768
1102833	4.5589	5.7851	5.3438	4.5972
1104632	0.8268	1.3247	0.8051	0.3541
1099123	2.6220	3.5699	2.5788	2.2924
1104643	3.4845	4.8386	3.9527	3.4610
280124953	0.6220	0.9656	1.1497	0.2816
1091211	2.4499	3.2907	3.5630	2.4705
279939491	0.0000	1.2897	0.6020	0.0000
1099495	3.0577	2.9054	3.8566	2.6432
280132222	3.4886	3.2429	3.1350	2.6589
1094397	2.9436	3.8558	2.9022	2.6041
1086903	0.4253	1.1959	1.2018	0.3114
280047730	0.0000	0.4803	1.4080	0.0000
1105896	2.9146	4.8798	2.6785	2.8617
1094662	0.6221	1.5837	1.0586	0.4593
1099136	5.8226	5.1078	5.9216	4.9885
1108452	4.4762	5.9298	4.9986	4.5061
1099308	5.1311	6.2302	5.7662	5.0806
279750715	3.0497	3.1187	2.7935	2.3591
1099625	5.6916	4.2690	5.5949	4.5572
1104771	1.0404	2.3201	1.0534	0.8433
279743644	0.4707	0.2853	1.6634	0.1786
1097548	3.0336	2.2143	3.1431	2.1693
1090102	1.8780	1.0637	2.1708	1.0766
1095501	4.7310	4.6397	3.6029	3.6972
1092124	1.4619	2.1904	1.9557	1.2419
279998855	0.7779	0.3908	1.7593	0.3488
1089672	4.0189	3.5315	3.3820	3.0171
1101294	4.3744	5.2486	4.7994	4.1805
1088750	0.9649	2.7323	0.8344	0.8835
1101375	4.8350	4.6248	4.4354	4.0051
1099130	2.1413	2.0448	1.9780	1.4282
279675292	1.0208	1.5927	1.4693	0.7345
1087308	2.9007	4.3834	3.2978	2.9013
1103567	1.7047	2.7652	1.7275	1.4407
