# Supplementary material for: Identification of the Molecular Events Involved in the Development of Prefrontal Cortex Through the Analysis of RNA-Seq Data From BrainSpan
Source: ASN Neuro. 2019 Jun 18;11:1759091419854627. doi: 10.1177/1759091419854627 (PMC6582306; doi:10.1177/1759091419854627)
Supplement: Supplemental Material6 - Supplemental material for Identification of the Molecular Events Involved in the Development of Prefrontal Cortex Through the Analysis of RNA-Seq Data From BrainSpan [file Supplemental_Material6.zip › AMY/8/AMY-BPs-8.xlsx]

## Sheet: Sheet1
Sublist	Category	Term	RT	Genes	Count	%	P-Value	Benjamini
	GOTERM_BP_DIRECT	chemical synaptic transmission	RT		85	4.6	1.9e-28	7.8e-25
	GOTERM_BP_DIRECT	nervous system development	RT		82	4.4	1.2e-20	2.4e-17
	GOTERM_BP_DIRECT	learning	RT		30	1.6	1e-15	1.4e-12
	GOTERM_BP_DIRECT	homophilic cell adhesion via plasma membrane adhesion molecules	RT		49	2.7	4.9e-14	5.1e-11
	GOTERM_BP_DIRECT	neurotransmitter secretion	RT		26	1.4	2.9e-13	2.4e-10
	GOTERM_BP_DIRECT	positive regulation of GTPase activity	RT		108	5.9	4.2e-13	2.9e-10
	GOTERM_BP_DIRECT	calcium ion transmembrane transport	RT		39	2.1	3.9e-12	2.3e-09
	GOTERM_BP_DIRECT	regulation of ion transmembrane transport	RT		37	2	8.5e-12	4.4e-09
	GOTERM_BP_DIRECT	long-term synaptic potentiation	RT		20	1.1	1.4e-10	6.2e-08
	GOTERM_BP_DIRECT	potassium ion transmembrane transport	RT		36	2	5.8e-10	2.4e-07
	GOTERM_BP_DIRECT	axon guidance	RT		42	2.3	9.6e-10	3.6e-07
	GOTERM_BP_DIRECT	ion transmembrane transport	RT		50	2.7	9.7e-10	3.3e-07
	GOTERM_BP_DIRECT	neuromuscular process controlling balance	RT		21	1.1	1e-09	3.3e-07
	GOTERM_BP_DIRECT	positive regulation of synapse assembly	RT		24	1.3	2.6e-09	7.5e-07
	GOTERM_BP_DIRECT	long-term memory	RT		16	0.9	3.5e-09	9.7e-07
	GOTERM_BP_DIRECT	regulation of synaptic plasticity	RT		17	0.9	3.9e-09	1e-06
	GOTERM_BP_DIRECT	memory	RT		23	1.2	1.5e-08	3.6e-06
	GOTERM_BP_DIRECT	positive regulation of excitatory postsynaptic potential	RT		13	0.7	2.4e-08	5.5e-06
	GOTERM_BP_DIRECT	visual learning	RT		19	1	3.5e-08	7.5e-06
	GOTERM_BP_DIRECT	potassium ion transport	RT		26	1.4	5.2e-08	1.1e-05
	GOTERM_BP_DIRECT	neuron migration	RT		30	1.6	5.3e-08	1e-05
	GOTERM_BP_DIRECT	synapse organization	RT		16	0.9	6.2e-08	1.2e-05
	GOTERM_BP_DIRECT	positive regulation of dendrite extension	RT		12	0.7	7.2e-08	1.3e-05
	GOTERM_BP_DIRECT	brain development	RT		43	2.3	7.8e-08	1.3e-05
	GOTERM_BP_DIRECT	locomotory behavior	RT		26	1.4	8.8e-08	1.4e-05
	GOTERM_BP_DIRECT	axonogenesis	RT		28	1.5	1.6e-07	2.5e-05
	GOTERM_BP_DIRECT	neuron projection development	RT		28	1.5	2.5e-07	3.8e-05
	GOTERM_BP_DIRECT	peptidyl-serine phosphorylation	RT		32	1.7	2.7e-07	3.9e-05
	GOTERM_BP_DIRECT	glutamate secretion	RT		14	0.8	3.5e-07	5e-05
	GOTERM_BP_DIRECT	protein phosphorylation	RT		76	4.1	6.3e-07	8.6e-05
	GOTERM_BP_DIRECT	regulation of short-term neuronal synaptic plasticity	RT		10	0.5	6.4e-07	8.6e-05
	GOTERM_BP_DIRECT	cell adhesion	RT		76	4.1	8.2e-07	0.00011
	GOTERM_BP_DIRECT	intracellular signal transduction	RT		69	3.7	8.2e-07	0.0001
	GOTERM_BP_DIRECT	regulation of circadian rhythm	RT		18	1	9.2e-07	0.00011
	GOTERM_BP_DIRECT	adult behavior	RT		13	0.7	1.1e-06	0.00013
	GOTERM_BP_DIRECT	synapse assembly	RT		20	1.1	1.4e-06	0.00016
	GOTERM_BP_DIRECT	ephrin receptor signaling pathway	RT		24	1.3	2.3e-06	0.00025
	GOTERM_BP_DIRECT	dendrite morphogenesis	RT		15	0.8	2.6e-06	0.00028
	GOTERM_BP_DIRECT	cardiac muscle cell action potential involved in contraction	RT		10	0.5	3.1e-06	0.00033
	GOTERM_BP_DIRECT	positive regulation of calcium ion-dependent exocytosis	RT		10	0.5	3.1e-06	0.00033
	GOTERM_BP_DIRECT	ionotropic glutamate receptor signaling pathway	RT		12	0.7	3.4e-06	0.00035
	GOTERM_BP_DIRECT	MAPK cascade	RT		49	2.7	3.4e-06	0.00034
	GOTERM_BP_DIRECT	social behavior	RT		17	0.9	3.5e-06	0.00035
	GOTERM_BP_DIRECT	regulation of small GTPase mediated signal transduction	RT		31	1.7	4.1e-06	0.00039
	GOTERM_BP_DIRECT	protein localization to synapse	RT		9	0.5	4.5e-06	0.00042
	GOTERM_BP_DIRECT	calcium ion-regulated exocytosis of neurotransmitter	RT		15	0.8	5.3e-06	0.00049
	GOTERM_BP_DIRECT	hippocampus development	RT		18	1	7.4e-06	0.00066
	GOTERM_BP_DIRECT	transport	RT		59	3.2	7.7e-06	0.00068
	GOTERM_BP_DIRECT	vocalization behavior	RT		9	0.5	9.7e-06	0.00083
	GOTERM_BP_DIRECT	synaptic vesicle exocytosis	RT		11	0.6	1e-05	0.00087
	GOTERM_BP_DIRECT	regulation of long-term neuronal synaptic plasticity	RT		10	0.5	1.1e-05	0.00091
	GOTERM_BP_DIRECT	axonal fasciculation	RT		10	0.5	1.1e-05	0.00091
	GOTERM_BP_DIRECT	adult locomotory behavior	RT		17	0.9	1.1e-05	0.00091
	GOTERM_BP_DIRECT	signal transduction	RT		151	8.2	1.4e-05	0.0011
	GOTERM_BP_DIRECT	regulation of N-methyl-D-aspartate selective glutamate receptor activity	RT		9	0.5	1.9e-05	0.0015
	GOTERM_BP_DIRECT	membrane depolarization during action potential	RT		12	0.7	2e-05	0.0016
	GOTERM_BP_DIRECT	excitatory postsynaptic potential	RT		12	0.7	2e-05	0.0016
	GOTERM_BP_DIRECT	sodium ion transmembrane transport	RT		20	1.1	2.6e-05	0.0019
	GOTERM_BP_DIRECT	cellular calcium ion homeostasis	RT		23	1.2	3.1e-05	0.0023
	GOTERM_BP_DIRECT	cardiac conduction	RT		15	0.8	3.5e-05	0.0025
	GOTERM_BP_DIRECT	regulation of neuronal synaptic plasticity	RT		9	0.5	3.5e-05	0.0025
	GOTERM_BP_DIRECT	long term synaptic depression	RT		9	0.5	3.5e-05	0.0025
	GOTERM_BP_DIRECT	receptor localization to synapse	RT		7	0.4	4.1e-05	0.0029
	GOTERM_BP_DIRECT	regulation of heart rate by cardiac conduction	RT		13	0.7	4.3e-05	0.0029
	GOTERM_BP_DIRECT	positive regulation of axon extension	RT		12	0.7	4.4e-05	0.0029
	GOTERM_BP_DIRECT	synaptic transmission, glutamatergic	RT		10	0.5	5.2e-05	0.0034
	GOTERM_BP_DIRECT	learning or memory	RT		13	0.7	5.9e-05	0.0038
	GOTERM_BP_DIRECT	adherens junction organization	RT		13	0.7	7.9e-05	0.0051
	GOTERM_BP_DIRECT	calcium ion transport into cytosol	RT		8	0.4	0.00011	0.007
	GOTERM_BP_DIRECT	heterophilic cell-cell adhesion via plasma membrane cell adhesion molecules	RT		15	0.8	0.00013	0.0078
	GOTERM_BP_DIRECT	neuronal action potential	RT		11	0.6	0.00013	0.0077
	GOTERM_BP_DIRECT	regulation of membrane potential	RT		19	1	0.00013	0.0079
	GOTERM_BP_DIRECT	calcium ion transport	RT		19	1	0.00016	0.0093
	GOTERM_BP_DIRECT	small GTPase mediated signal transduction	RT		42	2.3	0.00016	0.0093
	GOTERM_BP_DIRECT	positive regulation of synaptic transmission, glutamatergic	RT		9	0.5	0.00016	0.0092
	GOTERM_BP_DIRECT	exocytosis	RT		20	1.1	0.00017	0.0096
	GOTERM_BP_DIRECT	behavioral fear response	RT		11	0.6	0.00018	0.0099
	GOTERM_BP_DIRECT	startle response	RT		8	0.4	0.00019	0.011
	GOTERM_BP_DIRECT	positive regulation of dendritic spine morphogenesis	RT		8	0.4	0.00019	0.011
	GOTERM_BP_DIRECT	phosphatidylinositol biosynthetic process	RT		16	0.9	0.00019	0.011
	GOTERM_BP_DIRECT	regulation of calcium ion-dependent exocytosis	RT		12	0.7	0.00022	0.012
	GOTERM_BP_DIRECT	transmission of nerve impulse	RT		9	0.5	0.00024	0.013
	GOTERM_BP_DIRECT	chloride transmembrane transport	RT		21	1.1	0.00028	0.015
	GOTERM_BP_DIRECT	regulation of alpha-amino-3-hydroxy-5-methyl-4-isoxazole propionate selective glutamate receptor activity	RT		8	0.4	0.00031	0.016
	GOTERM_BP_DIRECT	neuron cell-cell adhesion	RT		8	0.4	0.00031	0.016
	GOTERM_BP_DIRECT	regulation of ARF protein signal transduction	RT		8	0.4	0.00031	0.016
	GOTERM_BP_DIRECT	neuropeptide signaling pathway	RT		22	1.2	0.00033	0.017
	GOTERM_BP_DIRECT	response to amphetamine	RT		11	0.6	0.00033	0.017
	GOTERM_BP_DIRECT	adult walking behavior	RT		11	0.6	0.00033	0.017
	GOTERM_BP_DIRECT	regulation of synaptic transmission, GABAergic	RT		7	0.4	0.00036	0.018
	GOTERM_BP_DIRECT	locomotory exploration behavior	RT		7	0.4	0.00036	0.018
	GOTERM_BP_DIRECT	regulation of exocytosis	RT		10	0.5	0.00036	0.018
	GOTERM_BP_DIRECT	cerebellum development	RT		12	0.7	0.00037	0.018
	GOTERM_BP_DIRECT	regulation of cardiac conduction	RT		15	0.8	0.00046	0.022
	GOTERM_BP_DIRECT	negative regulation of neuron projection development	RT		13	0.7	0.00049	0.023
	GOTERM_BP_DIRECT	protein localization to plasma membrane	RT		16	0.9	0.00051	0.024
	GOTERM_BP_DIRECT	regulation of postsynaptic membrane potential	RT		9	0.5	0.00052	0.024
	GOTERM_BP_DIRECT	gamma-aminobutyric acid signaling pathway	RT		9	0.5	0.00052	0.024
	GOTERM_BP_DIRECT	cell communication by electrical coupling involved in cardiac conduction	RT		7	0.4	0.00061	0.028
	GOTERM_BP_DIRECT	branchiomotor neuron axon guidance	RT		6	0.3	0.00062	0.028
	GOTERM_BP_DIRECT	short-term memory	RT		6	0.3	0.00062	0.028
	GOTERM_BP_DIRECT	antigen processing and presentation of exogenous peptide antigen via MHC class II	RT		20	1.1	0.00068	0.03
	GOTERM_BP_DIRECT	sensory perception of pain	RT		14	0.8	0.00072	0.032
	GOTERM_BP_DIRECT	regulation of synaptic transmission, glutamatergic	RT		9	0.5	0.00074	0.032
	GOTERM_BP_DIRECT	cytoskeleton organization	RT		29	1.6	0.00083	0.036
	GOTERM_BP_DIRECT	conditioned taste aversion	RT		5	0.3	0.00095	0.04
	GOTERM_BP_DIRECT	regulation of insulin secretion	RT		16	0.9	0.001	0.043
	GOTERM_BP_DIRECT	axon extension	RT		9	0.5	0.001	0.042
	GOTERM_BP_DIRECT	associative learning	RT		9	0.5	0.001	0.042
	GOTERM_BP_DIRECT	microtubule-based movement	RT		18	1	0.001	0.043
	GOTERM_BP_DIRECT	intracellular protein transport	RT		38	2.1	0.0011	0.043
	GOTERM_BP_DIRECT	rhythmic process	RT		14	0.8	0.0011	0.043
	GOTERM_BP_DIRECT	protein autophosphorylation	RT		30	1.6	0.0011	0.045
	GOTERM_BP_DIRECT	positive regulation of neuron projection development	RT		19	1	0.0012	0.047
	GOTERM_BP_DIRECT	establishment of protein localization to plasma membrane	RT		12	0.7	0.0012	0.047
	GOTERM_BP_DIRECT	ion transport	RT		24	1.3	0.0013	0.052
	GOTERM_BP_DIRECT	vesicle-mediated transport	RT		27	1.5	0.0016	0.061
	GOTERM_BP_DIRECT	regulation of macroautophagy	RT		12	0.7	0.0018	0.068
	GOTERM_BP_DIRECT	peptidyl-threonine phosphorylation	RT		11	0.6	0.0019	0.071
	GOTERM_BP_DIRECT	positive regulation of fibroblast migration	RT		6	0.3	0.002	0.072
	GOTERM_BP_DIRECT	cytoskeletal anchoring at plasma membrane	RT		6	0.3	0.002	0.072
	GOTERM_BP_DIRECT	regulation of axon extension involved in axon guidance	RT		5	0.3	0.002	0.075
	GOTERM_BP_DIRECT	regulation of cardiac muscle contraction by calcium ion signaling	RT		5	0.3	0.002	0.075
	GOTERM_BP_DIRECT	synaptic transmission, GABAergic	RT		5	0.3	0.002	0.075
	GOTERM_BP_DIRECT	positive regulation of exocytosis	RT		8	0.4	0.0021	0.076
	GOTERM_BP_DIRECT	synaptic vesicle endocytosis	RT		7	0.4	0.0022	0.079
	GOTERM_BP_DIRECT	negative regulation of neuron apoptotic process	RT		24	1.3	0.0023	0.08
	GOTERM_BP_DIRECT	cognition	RT		11	0.6	0.0024	0.083
	GOTERM_BP_DIRECT	Wnt signaling pathway, calcium modulating pathway	RT		11	0.6	0.0024	0.083
	GOTERM_BP_DIRECT	myelination	RT		12	0.7	0.0027	0.092
	GOTERM_BP_DIRECT	sodium ion transport	RT		17	0.9	0.0028	0.096
	GOTERM_BP_DIRECT	positive regulation of dendritic spine development	RT		8	0.4	0.0028	0.096
	GOTERM_BP_DIRECT	negative chemotaxis	RT		10	0.5	0.0031	0.1
	GOTERM_BP_DIRECT	dendrite development	RT		9	0.5	0.0031	0.1
	GOTERM_BP_DIRECT	potassium ion import	RT		9	0.5	0.0031	0.1
	GOTERM_BP_DIRECT	adenylate cyclase-activating dopamine receptor signaling pathway	RT		6	0.3	0.0031	0.1
	GOTERM_BP_DIRECT	semaphorin-plexin signaling pathway involved in axon guidance	RT		6	0.3	0.0031	0.1
	GOTERM_BP_DIRECT	protein ubiquitination involved in ubiquitin-dependent protein catabolic process	RT		26	1.4	0.0037	0.12
	GOTERM_BP_DIRECT	regulation of axonogenesis	RT		8	0.4	0.0038	0.12
	GOTERM_BP_DIRECT	response to morphine	RT		8	0.4	0.0038	0.12
	GOTERM_BP_DIRECT	synaptic vesicle maturation	RT		5	0.3	0.0038	0.12
	GOTERM_BP_DIRECT	regulation of synapse assembly	RT		5	0.3	0.0038	0.12
	GOTERM_BP_DIRECT	regulation of clathrin-mediated endocytosis	RT		5	0.3	0.0038	0.12
	GOTERM_BP_DIRECT	cellular response to histamine	RT		5	0.3	0.0038	0.12
	GOTERM_BP_DIRECT	central nervous system projection neuron axonogenesis	RT		5	0.3	0.0038	0.12
	GOTERM_BP_DIRECT	synaptic vesicle docking	RT		5	0.3	0.0038	0.12
	GOTERM_BP_DIRECT	negative regulation of collateral sprouting	RT		5	0.3	0.0038	0.12
	GOTERM_BP_DIRECT	neurotransmitter uptake	RT		5	0.3	0.0038	0.12
	GOTERM_BP_DIRECT	serotonin metabolic process	RT		5	0.3	0.0038	0.12
	GOTERM_BP_DIRECT	G-protein coupled glutamate receptor signaling pathway	RT		5	0.3	0.0038	0.12
	GOTERM_BP_DIRECT	protein transport	RT		54	2.9	0.0039	0.12
	GOTERM_BP_DIRECT	platelet activation	RT		21	1.1	0.0043	0.13
	GOTERM_BP_DIRECT	innervation	RT		7	0.4	0.0044	0.13
	GOTERM_BP_DIRECT	membrane depolarization during cardiac muscle cell action potential	RT		6	0.3	0.0046	0.14
	GOTERM_BP_DIRECT	layer formation in cerebral cortex	RT		6	0.3	0.0046	0.14
	GOTERM_BP_DIRECT	peripheral nervous system development	RT		8	0.4	0.0049	0.15
	GOTERM_BP_DIRECT	microtubule cytoskeleton organization	RT		15	0.8	0.0051	0.15
	GOTERM_BP_DIRECT	regulation of cardiac muscle contraction by regulation of the release of sequestered calcium ion	RT		7	0.4	0.0059	0.17
	GOTERM_BP_DIRECT	Golgi to endosome transport	RT		7	0.4	0.0059	0.17
	GOTERM_BP_DIRECT	Rac protein signal transduction	RT		7	0.4	0.0059	0.17
	GOTERM_BP_DIRECT	retinal ganglion cell axon guidance	RT		7	0.4	0.0059	0.17
	GOTERM_BP_DIRECT	glycosphingolipid biosynthetic process	RT		5	0.3	0.0063	0.18
	GOTERM_BP_DIRECT	behavioral response to cocaine	RT		6	0.3	0.0067	0.19
	GOTERM_BP_DIRECT	regulation of synaptic vesicle priming	RT		4	0.2	0.0069	0.19
	GOTERM_BP_DIRECT	dichotomous subdivision of terminal units involved in salivary gland branching	RT		4	0.2	0.0069	0.19
	GOTERM_BP_DIRECT	calcium ion import across plasma membrane	RT		4	0.2	0.0069	0.19
	GOTERM_BP_DIRECT	NMDA glutamate receptor clustering	RT		4	0.2	0.0069	0.19
	GOTERM_BP_DIRECT	axonogenesis involved in innervation	RT		4	0.2	0.0069	0.19
	GOTERM_BP_DIRECT	vesicle fusion	RT		13	0.7	0.0071	0.2
	GOTERM_BP_DIRECT	cellular response to cAMP	RT		12	0.7	0.0072	0.2
	GOTERM_BP_DIRECT	neurotransmitter transport	RT		8	0.4	0.0079	0.21
	GOTERM_BP_DIRECT	peptidyl-tyrosine dephosphorylation	RT		18	1	0.0092	0.24
	GOTERM_BP_DIRECT	neuromuscular process	RT		6	0.3	0.0093	0.24
	GOTERM_BP_DIRECT	G-protein coupled acetylcholine receptor signaling pathway	RT		6	0.3	0.0093	0.24
	GOTERM_BP_DIRECT	exploration behavior	RT		6	0.3	0.0093	0.24
	GOTERM_BP_DIRECT	glutamate receptor signaling pathway	RT		6	0.3	0.0093	0.24
	GOTERM_BP_DIRECT	protein localization	RT		13	0.7	0.0093	0.24
	GOTERM_BP_DIRECT	regulation of dopamine metabolic process	RT		5	0.3	0.0098	0.25
	GOTERM_BP_DIRECT	regulation of dendritic spine morphogenesis	RT		5	0.3	0.0098	0.25
	GOTERM_BP_DIRECT	retrograde transport, endosome to Golgi	RT		14	0.8	0.01	0.26
	GOTERM_BP_DIRECT	positive regulation of axonogenesis	RT		7	0.4	0.01	0.26
	GOTERM_BP_DIRECT	protein dephosphorylation	RT		21	1.1	0.012	0.29
	GOTERM_BP_DIRECT	neuromuscular junction development	RT		8	0.4	0.012	0.3
	GOTERM_BP_DIRECT	phosphatidylinositol phosphorylation	RT		17	0.9	0.012	0.3
	GOTERM_BP_DIRECT	regulation of sodium ion transmembrane transporter activity	RT		6	0.3	0.012	0.3
	GOTERM_BP_DIRECT	negative regulation of dendrite development	RT		4	0.2	0.013	0.31
	GOTERM_BP_DIRECT	positive regulation of neurotransmitter secretion	RT		4	0.2	0.013	0.31
	GOTERM_BP_DIRECT	postsynaptic density protein 95 clustering	RT		4	0.2	0.013	0.31
	GOTERM_BP_DIRECT	positive regulation of potassium ion transmembrane transporter activity	RT		4	0.2	0.013	0.31
	GOTERM_BP_DIRECT	cerebellar Purkinje cell layer development	RT		5	0.3	0.014	0.33
	GOTERM_BP_DIRECT	positive regulation of long-term synaptic potentiation	RT		5	0.3	0.014	0.33
	GOTERM_BP_DIRECT	calcium ion import	RT		6	0.3	0.016	0.37
	GOTERM_BP_DIRECT	regulation of insulin secretion involved in cellular response to glucose stimulus	RT		6	0.3	0.016	0.37
	GOTERM_BP_DIRECT	calcium-mediated signaling	RT		11	0.6	0.017	0.38
	GOTERM_BP_DIRECT	endocytosis	RT		22	1.2	0.017	0.38
	GOTERM_BP_DIRECT	membrane fusion	RT		10	0.5	0.018	0.39
	GOTERM_BP_DIRECT	retrograde vesicle-mediated transport, Golgi to ER	RT		15	0.8	0.018	0.39
	GOTERM_BP_DIRECT	cochlea development	RT		7	0.4	0.02	0.41
	GOTERM_BP_DIRECT	cellular potassium ion homeostasis	RT		5	0.3	0.02	0.42
	GOTERM_BP_DIRECT	relaxation of cardiac muscle	RT		5	0.3	0.02	0.42
	GOTERM_BP_DIRECT	lipid phosphorylation	RT		5	0.3	0.02	0.42
	GOTERM_BP_DIRECT	axon extension involved in axon guidance	RT		5	0.3	0.02	0.42
	GOTERM_BP_DIRECT	protein complex assembly	RT		19	1	0.02	0.42
	GOTERM_BP_DIRECT	cellular response to hormone stimulus	RT		10	0.5	0.021	0.42
	GOTERM_BP_DIRECT	microtubule nucleation	RT		6	0.3	0.021	0.43
	GOTERM_BP_DIRECT	cellular response to catecholamine stimulus	RT		4	0.2	0.021	0.42
	GOTERM_BP_DIRECT	synapse maturation	RT		4	0.2	0.021	0.42
	GOTERM_BP_DIRECT	positive regulation of Arp2/3 complex-mediated actin nucleation	RT		4	0.2	0.021	0.42
	GOTERM_BP_DIRECT	paranodal junction assembly	RT		4	0.2	0.021	0.42
	GOTERM_BP_DIRECT	commitment of neuronal cell to specific neuron type in forebrain	RT		4	0.2	0.021	0.42
	GOTERM_BP_DIRECT	vocal learning	RT		4	0.2	0.021	0.42
	GOTERM_BP_DIRECT	dynamin polymerization involved in mitochondrial fission	RT		4	0.2	0.021	0.42
	GOTERM_BP_DIRECT	negative regulation of insulin secretion	RT		8	0.4	0.021	0.42
	GOTERM_BP_DIRECT	protein kinase C-activating G-protein coupled receptor signaling pathway	RT		8	0.4	0.021	0.42
	GOTERM_BP_DIRECT	cAMP-mediated signaling	RT		9	0.5	0.021	0.42
	GOTERM_BP_DIRECT	forebrain development	RT		10	0.5	0.024	0.46
	GOTERM_BP_DIRECT	sprouting angiogenesis	RT		7	0.4	0.024	0.46
	GOTERM_BP_DIRECT	apoptotic process involved in luteolysis	RT		3	0.2	0.024	0.46
	GOTERM_BP_DIRECT	positive regulation of high voltage-gated calcium channel activity	RT		3	0.2	0.024	0.46
	GOTERM_BP_DIRECT	calcium ion export	RT		3	0.2	0.024	0.46
	GOTERM_BP_DIRECT	regulation of long term synaptic depression	RT		3	0.2	0.024	0.46
	GOTERM_BP_DIRECT	positive regulation of Rac protein signal transduction	RT		3	0.2	0.024	0.46
	GOTERM_BP_DIRECT	chemorepulsion involved in embryonic olfactory bulb interneuron precursor migration	RT		3	0.2	0.024	0.46
	GOTERM_BP_DIRECT	positive regulation of long term synaptic depression	RT		3	0.2	0.024	0.46
	GOTERM_BP_DIRECT	regulation of synaptic vesicle fusion to presynaptic membrane	RT		3	0.2	0.024	0.46
	GOTERM_BP_DIRECT	endosome organization	RT		8	0.4	0.025	0.47
	GOTERM_BP_DIRECT	motor neuron axon guidance	RT		6	0.3	0.026	0.49
	GOTERM_BP_DIRECT	mitochondrial fission	RT		6	0.3	0.026	0.49
	GOTERM_BP_DIRECT	positive regulation of sodium ion transport	RT		6	0.3	0.026	0.49
	GOTERM_BP_DIRECT	negative regulation of microtubule depolymerization	RT		6	0.3	0.026	0.49
	GOTERM_BP_DIRECT	positive regulation of Ras protein signal transduction	RT		6	0.3	0.026	0.49
	GOTERM_BP_DIRECT	regulation of ryanodine-sensitive calcium-release channel activity	RT		6	0.3	0.026	0.49
	GOTERM_BP_DIRECT	regulation of phosphatidylinositol 3-kinase signaling	RT		14	0.8	0.026	0.49
	GOTERM_BP_DIRECT	positive regulation of synaptic transmission	RT		5	0.3	0.027	0.49
	GOTERM_BP_DIRECT	mast cell degranulation	RT		5	0.3	0.027	0.49
	GOTERM_BP_DIRECT	L-glutamate transmembrane transport	RT		5	0.3	0.027	0.49
	GOTERM_BP_DIRECT	clathrin coat assembly	RT		5	0.3	0.027	0.49
	GOTERM_BP_DIRECT	regulation of dopamine secretion	RT		5	0.3	0.027	0.49
	GOTERM_BP_DIRECT	inositol phosphate metabolic process	RT		10	0.5	0.027	0.49
	GOTERM_BP_DIRECT	central nervous system development	RT		19	1	0.028	0.5
	GOTERM_BP_DIRECT	activation of adenylate cyclase activity	RT		9	0.5	0.028	0.5
	GOTERM_BP_DIRECT	chloride transport	RT		9	0.5	0.028	0.5
	GOTERM_BP_DIRECT	protein targeting to plasma membrane	RT		7	0.4	0.029	0.5
	GOTERM_BP_DIRECT	semaphorin-plexin signaling pathway	RT		8	0.4	0.029	0.51
	GOTERM_BP_DIRECT	actin cytoskeleton organization	RT		20	1.1	0.031	0.53
	GOTERM_BP_DIRECT	synaptic vesicle priming	RT		4	0.2	0.031	0.53
	GOTERM_BP_DIRECT	regulation of cardiac muscle cell action potential involved in regulation of contraction	RT		4	0.2	0.031	0.53
	GOTERM_BP_DIRECT	proline transport	RT		4	0.2	0.031	0.53
	GOTERM_BP_DIRECT	nerve growth factor signaling pathway	RT		4	0.2	0.031	0.53
	GOTERM_BP_DIRECT	clathrin-mediated endocytosis	RT		6	0.3	0.032	0.54
	GOTERM_BP_DIRECT	phagosome acidification	RT		7	0.4	0.034	0.56
	GOTERM_BP_DIRECT	phosphatidylinositol 3-kinase signaling	RT		7	0.4	0.034	0.56
	GOTERM_BP_DIRECT	intra-Golgi vesicle-mediated transport	RT		7	0.4	0.034	0.56
	GOTERM_BP_DIRECT	positive regulation of peptidyl-threonine phosphorylation	RT		7	0.4	0.034	0.56
	GOTERM_BP_DIRECT	positive regulation of receptor recycling	RT		5	0.3	0.035	0.56
	GOTERM_BP_DIRECT	regulation of protein kinase A signaling	RT		5	0.3	0.035	0.56
	GOTERM_BP_DIRECT	vesicle transport along microtubule	RT		5	0.3	0.035	0.56
	GOTERM_BP_DIRECT	regulation of Rho protein signal transduction	RT		14	0.8	0.035	0.56
	GOTERM_BP_DIRECT	circadian regulation of gene expression	RT		11	0.6	0.035	0.56
	GOTERM_BP_DIRECT	regulation of GTPase activity	RT		12	0.7	0.036	0.56
	GOTERM_BP_DIRECT	transferrin transport	RT		8	0.4	0.039	0.59
	GOTERM_BP_DIRECT	positive regulation of protein serine/threonine kinase activity	RT		8	0.4	0.039	0.59
	GOTERM_BP_DIRECT	positive regulation of neurogenesis	RT		6	0.3	0.039	0.6
	GOTERM_BP_DIRECT	melanosome transport	RT		6	0.3	0.039	0.6
	GOTERM_BP_DIRECT	ER to Golgi vesicle-mediated transport	RT		23	1.2	0.04	0.6
	GOTERM_BP_DIRECT	vesicle organization	RT		7	0.4	0.04	0.6
	GOTERM_BP_DIRECT	circadian rhythm	RT		13	0.7	0.042	0.62
	GOTERM_BP_DIRECT	negative regulation of phosphatase activity	RT		10	0.5	0.043	0.62
	GOTERM_BP_DIRECT	cellular response to calcium ion	RT		10	0.5	0.043	0.62
	GOTERM_BP_DIRECT	positive regulation of MAP kinase activity	RT		11	0.6	0.043	0.62
	GOTERM_BP_DIRECT	regulation of microtubule-based process	RT		4	0.2	0.044	0.62
	GOTERM_BP_DIRECT	negative regulation of dendrite morphogenesis	RT		4	0.2	0.044	0.62
	GOTERM_BP_DIRECT	positive regulation of autophagosome assembly	RT		4	0.2	0.044	0.62
	GOTERM_BP_DIRECT	mitochondrion transport along microtubule	RT		4	0.2	0.044	0.62
	GOTERM_BP_DIRECT	plasma membrane repair	RT		4	0.2	0.044	0.62
	GOTERM_BP_DIRECT	facial nerve structural organization	RT		4	0.2	0.044	0.62
	GOTERM_BP_DIRECT	endothelial cell chemotaxis	RT		4	0.2	0.044	0.62
	GOTERM_BP_DIRECT	presynaptic membrane assembly	RT		4	0.2	0.044	0.62
	GOTERM_BP_DIRECT	regulation of potassium ion transmembrane transport	RT		5	0.3	0.044	0.62
	GOTERM_BP_DIRECT	cardiac muscle hypertrophy in response to stress	RT		5	0.3	0.044	0.62
	GOTERM_BP_DIRECT	positive regulation of potassium ion transmembrane transport	RT		5	0.3	0.044	0.62
	GOTERM_BP_DIRECT	regulation of neurotransmitter secretion	RT		5	0.3	0.044	0.62
	GOTERM_BP_DIRECT	ventricular cardiac muscle cell action potential	RT		5	0.3	0.044	0.62
	GOTERM_BP_DIRECT	habituation	RT		3	0.2	0.045	0.63
	GOTERM_BP_DIRECT	brain-derived neurotrophic factor receptor signaling pathway	RT		3	0.2	0.045	0.63
	GOTERM_BP_DIRECT	negative regulation of actin filament bundle assembly	RT		3	0.2	0.045	0.63
	GOTERM_BP_DIRECT	protein localization to juxtaparanode region of axon	RT		3	0.2	0.045	0.63
	GOTERM_BP_DIRECT	voluntary musculoskeletal movement	RT		3	0.2	0.045	0.63
	GOTERM_BP_DIRECT	JUN phosphorylation	RT		3	0.2	0.045	0.63
	GOTERM_BP_DIRECT	AMPA glutamate receptor clustering	RT		3	0.2	0.045	0.63
	GOTERM_BP_DIRECT	protein localization to paranode region of axon	RT		3	0.2	0.045	0.63
	GOTERM_BP_DIRECT	positive regulation of alpha-amino-3-hydroxy-5-methyl-4-isoxazole propionate selective glutamate receptor activity	RT		3	0.2	0.045	0.63
	GOTERM_BP_DIRECT	establishment or maintenance of cell polarity	RT		7	0.4	0.047	0.64
	GOTERM_BP_DIRECT	gluconeogenesis	RT		9	0.5	0.047	0.64
	GOTERM_BP_DIRECT	signal transduction by protein phosphorylation	RT		9	0.5	0.047	0.64
	GOTERM_BP_DIRECT	cell recognition	RT		6	0.3	0.047	0.64
	GOTERM_BP_DIRECT	positive regulation of protein catabolic process	RT		11	0.6	0.048	0.65
	GOTERM_BP_DIRECT	cardiac muscle contraction	RT		9	0.5	0.053	0.68
	GOTERM_BP_DIRECT	positive regulation of protein insertion into mitochondrial membrane involved in apoptotic signaling pathway	RT		7	0.4	0.054	0.69
	GOTERM_BP_DIRECT	mitotic spindle organization	RT		7	0.4	0.054	0.69
	GOTERM_BP_DIRECT	regulation of signal transduction	RT		7	0.4	0.054	0.69
	GOTERM_BP_DIRECT	positive regulation of cardiac muscle hypertrophy	RT		5	0.3	0.054	0.69
	GOTERM_BP_DIRECT	neuron differentiation	RT		15	0.8	0.055	0.69
	GOTERM_BP_DIRECT	negative regulation of extrinsic apoptotic signaling pathway	RT		8	0.4	0.057	0.71
	GOTERM_BP_DIRECT	positive regulation of cardiac muscle cell differentiation	RT		4	0.2	0.058	0.71
	GOTERM_BP_DIRECT	regulation of synaptic vesicle exocytosis	RT		4	0.2	0.058	0.71
	GOTERM_BP_DIRECT	receptor recycling	RT		4	0.2	0.058	0.71
	GOTERM_BP_DIRECT	negative regulation of microtubule polymerization	RT		4	0.2	0.058	0.71
	GOTERM_BP_DIRECT	striated muscle cell differentiation	RT		4	0.2	0.058	0.71
	GOTERM_BP_DIRECT	vacuolar proton-transporting V-type ATPase complex assembly	RT		4	0.2	0.058	0.71
	GOTERM_BP_DIRECT	positive regulation of synapse maturation	RT		4	0.2	0.058	0.71
	GOTERM_BP_DIRECT	microtubule organizing center organization	RT		4	0.2	0.058	0.71
	GOTERM_BP_DIRECT	positive regulation of potassium ion transport	RT		4	0.2	0.058	0.71
	GOTERM_BP_DIRECT	cerebral cortex neuron differentiation	RT		4	0.2	0.058	0.71
	GOTERM_BP_DIRECT	positive regulation of NFAT protein import into nucleus	RT		4	0.2	0.058	0.71
	GOTERM_BP_DIRECT	neuromuscular process controlling posture	RT		4	0.2	0.058	0.71
	GOTERM_BP_DIRECT	activation of GTPase activity	RT		13	0.7	0.059	0.72
	GOTERM_BP_DIRECT	protein homooligomerization	RT		24	1.3	0.061	0.73
	GOTERM_BP_DIRECT	cellular response to nerve growth factor stimulus	RT		7	0.4	0.062	0.73
	GOTERM_BP_DIRECT	protein targeting	RT		8	0.4	0.065	0.74
	GOTERM_BP_DIRECT	regulation of calcium ion transport	RT		6	0.3	0.065	0.74
	GOTERM_BP_DIRECT	endocytic recycling	RT		6	0.3	0.065	0.74
	GOTERM_BP_DIRECT	focal adhesion assembly	RT		6	0.3	0.065	0.74
	GOTERM_BP_DIRECT	cellular response to organic substance	RT		5	0.3	0.066	0.74
	GOTERM_BP_DIRECT	positive regulation of dendrite morphogenesis	RT		5	0.3	0.066	0.74
	GOTERM_BP_DIRECT	dentate gyrus development	RT		5	0.3	0.066	0.74
	GOTERM_BP_DIRECT	regulation of ventricular cardiac muscle cell membrane repolarization	RT		5	0.3	0.066	0.74
	GOTERM_BP_DIRECT	response to cocaine	RT		7	0.4	0.071	0.77
	GOTERM_BP_DIRECT	ATP hydrolysis coupled proton transport	RT		7	0.4	0.071	0.77
	GOTERM_BP_DIRECT	regulation of grooming behavior	RT		3	0.2	0.071	0.77
	GOTERM_BP_DIRECT	positive regulation of long-term neuronal synaptic plasticity	RT		3	0.2	0.071	0.77
	GOTERM_BP_DIRECT	negative regulation of synapse assembly	RT		3	0.2	0.071	0.77
	GOTERM_BP_DIRECT	sarcoplasmic reticulum calcium ion transport	RT		3	0.2	0.071	0.77
	GOTERM_BP_DIRECT	T cell receptor V(D)J recombination	RT		3	0.2	0.071	0.77
	GOTERM_BP_DIRECT	neurofilament cytoskeleton organization	RT		3	0.2	0.071	0.77
	GOTERM_BP_DIRECT	protein retention in Golgi apparatus	RT		3	0.2	0.071	0.77
	GOTERM_BP_DIRECT	regulation of hormone secretion	RT		3	0.2	0.071	0.77
	GOTERM_BP_DIRECT	negative regulation of NFAT protein import into nucleus	RT		3	0.2	0.071	0.77
	GOTERM_BP_DIRECT	trigeminal nerve structural organization	RT		3	0.2	0.071	0.77
	GOTERM_BP_DIRECT	axo-dendritic transport	RT		3	0.2	0.071	0.77
	GOTERM_BP_DIRECT	membrane depolarization during AV node cell action potential	RT		3	0.2	0.071	0.77
	GOTERM_BP_DIRECT	nephric duct morphogenesis	RT		3	0.2	0.071	0.77
	GOTERM_BP_DIRECT	nuclear envelope disassembly	RT		3	0.2	0.071	0.77
	GOTERM_BP_DIRECT	somatostatin signaling pathway	RT		3	0.2	0.071	0.77
	GOTERM_BP_DIRECT	neuron projection morphogenesis	RT		9	0.5	0.072	0.77
	GOTERM_BP_DIRECT	negative regulation of JAK-STAT cascade	RT		8	0.4	0.072	0.77
	GOTERM_BP_DIRECT	negative regulation of protein kinase activity	RT		15	0.8	0.073	0.77
	GOTERM_BP_DIRECT	GDP metabolic process	RT		4	0.2	0.075	0.78
	GOTERM_BP_DIRECT	phosphatidylinositol metabolic process	RT		4	0.2	0.075	0.78
	GOTERM_BP_DIRECT	phospholipid dephosphorylation	RT		4	0.2	0.075	0.78
	GOTERM_BP_DIRECT	protein localization to Golgi apparatus	RT		4	0.2	0.075	0.78
	GOTERM_BP_DIRECT	striatum development	RT		4	0.2	0.075	0.78
	GOTERM_BP_DIRECT	dopamine metabolic process	RT		4	0.2	0.075	0.78
	GOTERM_BP_DIRECT	regulation of release of sequestered calcium ion into cytosol	RT		4	0.2	0.075	0.78
	GOTERM_BP_DIRECT	membrane depolarization	RT		6	0.3	0.076	0.78
	GOTERM_BP_DIRECT	Golgi organization	RT		12	0.7	0.078	0.79
	GOTERM_BP_DIRECT	activation of protein kinase A activity	RT		5	0.3	0.079	0.79
	GOTERM_BP_DIRECT	brain morphogenesis	RT		5	0.3	0.079	0.79
	GOTERM_BP_DIRECT	substantia nigra development	RT		9	0.5	0.08	0.79
	GOTERM_BP_DIRECT	single organismal cell-cell adhesion	RT		15	0.8	0.083	0.81
	GOTERM_BP_DIRECT	response to calcium ion	RT		10	0.5	0.085	0.81
	GOTERM_BP_DIRECT	anterograde axonal transport	RT		6	0.3	0.087	0.82
	GOTERM_BP_DIRECT	positive regulation of filopodium assembly	RT		6	0.3	0.087	0.82
	GOTERM_BP_DIRECT	neuromuscular synaptic transmission	RT		6	0.3	0.087	0.82
	GOTERM_BP_DIRECT	regulation of autophagy	RT		9	0.5	0.088	0.82
	GOTERM_BP_DIRECT	regulation of the force of heart contraction	RT		5	0.3	0.093	0.84
	GOTERM_BP_DIRECT	positive regulation of receptor-mediated endocytosis	RT		5	0.3	0.093	0.84
	GOTERM_BP_DIRECT	cellular sodium ion homeostasis	RT		5	0.3	0.093	0.84
	GOTERM_BP_DIRECT	post-Golgi vesicle-mediated transport	RT		5	0.3	0.093	0.84
	GOTERM_BP_DIRECT	neuron projection extension	RT		5	0.3	0.093	0.84
	GOTERM_BP_DIRECT	dendritic spine morphogenesis	RT		4	0.2	0.093	0.84
	GOTERM_BP_DIRECT	lateral ventricle development	RT		4	0.2	0.093	0.84
	GOTERM_BP_DIRECT	calcium ion regulated exocytosis	RT		4	0.2	0.093	0.84
	GOTERM_BP_DIRECT	cellular response to epinephrine stimulus	RT		4	0.2	0.093	0.84
	GOTERM_BP_DIRECT	Roundabout signaling pathway	RT		4	0.2	0.093	0.84
	GOTERM_BP_DIRECT	nonmotile primary cilium assembly	RT		6	0.3	0.099	0.85
	GOTERM_BP_DIRECT	positive regulation of release of sequestered calcium ion into cytosol	RT		6	0.3	0.099	0.85
	GOTERM_BP_DIRECT	actomyosin structure organization	RT		6	0.3	0.099	0.85
	GOTERM_BP_DIRECT	negative regulation of cell migration	RT		14	0.8	0.1	0.85
