# Supplementary material for: Identification of the Molecular Events Involved in the Development of Prefrontal Cortex Through the Analysis of RNA-Seq Data From BrainSpan
Source: ASN Neuro. 2019 Jun 18;11:1759091419854627. doi: 10.1177/1759091419854627 (PMC6582306; doi:10.1177/1759091419854627)
Supplement: Supplemental Material6 - Supplemental material for Identification of the Molecular Events Involved in the Development of Prefrontal Cortex Through the Analysis of RNA-Seq Data From BrainSpan [file Supplemental_Material6.zip › AMY/8/AMY-DEG-8.csv]

id	name	gene-id	gene-symbol	gene-name	entrez-id	chromosome	start-position	end-position	p	fold-change
1102803	ENSG00000185275	0	CD24P4	CD24 molecule pseudogene 4	0	Y	n/a	n/a	n/a	18.138
1091696	ENSG00000118271	7233	TTR	transthyretin	7276	18	n/a	n/a	n/a	15.293
1103105	ENSG00000186479	125502	RGS7BP	regulator of G-protein signaling 7 binding protein	401190	5	n/a	n/a	n/a	15.072
280071565	ENSG00000254497	0	CTD-2560E9.5	CTD-2560E9.5	0	11	n/a	n/a	n/a	14.007
279991276	ENSG00000245864	0	CTC-467M3.1	CTC-467M3.1	0	5	n/a	n/a	n/a	13.292
280085800	ENSG00000255402	0	RP11-696P8.2	RP11-696P8.2	0	8	n/a	n/a	n/a	12.773
1100928	ENSG00000175874	83565	CREG2	cellular repressor of E1A-stimulated genes 2	200407	2	n/a	n/a	n/a	12.571
1102822	ENSG00000185352	92356	HS6ST3	heparan sulfate 6-O-sulfotransferase 3	266722	13	n/a	n/a	n/a	11.288
280035678	ENSG00000251196	0	RP11-54F2.1	RP11-54F2.1	0	5	n/a	n/a	n/a	10.732
279795715	ENSG00000226102	0	SEPT7P3	septin 7 pseudogene 3	0	7	n/a	n/a	n/a	10.626
279807120	ENSG00000227091	0	RP5-1028L10.1	RP5-1028L10.1	0	1	n/a	n/a	n/a	10.626
279958147	ENSG00000241572	0	PRICKLE2-AS1	PRICKLE2 antisense RNA 1 (non-protein coding)	0	3	n/a	n/a	n/a	10.378
280028691	ENSG00000250638	0	AC068499.6	AC068499.6	0	19	n/a	n/a	n/a	10.311
1098685	ENSG00000165985	123649	C1QL3	complement component 1, q subcomponent-like 3	389941	10	n/a	n/a	n/a	10.179
1104094	ENSG00000196876	6299	SCN8A	sodium channel, voltage gated, type VIII, alpha subunit	6334	12	n/a	n/a	n/a	9.976
1102630	ENSG00000184613	4727	NELL2	NEL-like 2 (chicken)	4753	12	n/a	n/a	n/a	9.452
280094664	ENSG00000256306	0	RP11-4N23.1	RP11-4N23.1	0	12	n/a	n/a	n/a	9.252
280105245	ENSG00000257434	0	RP11-81K13.1	RP11-81K13.1	0	12	n/a	n/a	n/a	9.107
1094249	ENSG00000136805	23485	C9orf4	chromosome 9 open reading frame 4	23732	9	n/a	n/a	n/a	9.066
279920961	ENSG00000237341	0	SYP-AS1	SYP antisense RNA 1 (non-protein coding)	0	X	n/a	n/a	n/a	9.032
280049900	ENSG00000252793	0	5S_rRNA	5S ribosomal RNA	0	5	n/a	n/a	n/a	9.022
1087066	ENSG00000008086	6752	CDKL5	cyclin-dependent kinase-like 5	6792	X	n/a	n/a	n/a	8.902
1096528	ENSG00000152932	77715	RAB3C	RAB3C, member RAS oncogene family	115827	5	n/a	n/a	n/a	8.797
279843679	ENSG00000230432	0	AC114803.3	AC114803.3	0	2	n/a	n/a	n/a	8.691
1090118	ENSG00000105976	4208	MET	met proto-oncogene (hepatocyte growth factor receptor)	4233	7	n/a	n/a	n/a	8.568
279906666	ENSG00000236051	157129802	MYCBP2-AS1	MYCBP2 antisense RNA 1 (non-protein coding)	100874212	13	n/a	n/a	n/a	8.402
1091637	ENSG00000117600	9746	RP4-788L13.1	Lipid phosphate phosphatase-related protein type 4	9890	1	n/a	n/a	n/a	8.394
1092904	ENSG00000128250	5956	RFPL1	ret finger protein-like 1	5988	22	n/a	n/a	n/a	8.265
279752268	ENSG00000221162	0	AL031963.1	AL031963.1	0	6	n/a	n/a	n/a	8.035
279904627	ENSG00000235852	0	AC005540.3	AC005540.3	0	2	n/a	n/a	n/a	7.931
279870346	ENSG00000232767	0	RP11-498B4.5	RP11-498B4.5	0	10	n/a	n/a	n/a	7.749
1087891	ENSG00000067715	6817	SYT1	synaptotagmin I	6857	12	n/a	n/a	n/a	7.739
1090294	ENSG00000107282	317	APBA1	amyloid beta (A4) precursor protein-binding, family A, member 1	320	9	n/a	n/a	n/a	7.694
1099644	ENSG00000169851	5067	PCDH7	protocadherin 7	5099	4	n/a	n/a	n/a	7.688
1097161	ENSG00000158445	3720	KCNB1	potassium voltage-gated channel, Shab-related subfamily, member 1	3745	20	n/a	n/a	n/a	7.661
1089991	ENSG00000105409	475	ATP1A3	ATPase, Na+/K+ transporting, alpha 3 polypeptide	478	19	n/a	n/a	n/a	7.596
1097143	ENSG00000158258	40717	CLSTN2	calsyntenin 2	64084	3	n/a	n/a	n/a	7.486
1100798	ENSG00000175175	22599	PPM1E	protein phosphatase, Mg2+/Mn2+ dependent, 1E	22843	17	n/a	n/a	n/a	7.48
1096622	ENSG00000153820	56110	SPHKAP	SPHK1 interactor, AKAP domain containing	80309	2	n/a	n/a	n/a	7.455
1095600	ENSG00000145242	2029	EPHA5	EPH receptor A5	2044	4	n/a	n/a	n/a	7.436
1103428	ENSG00000187939	0	DOC2B	double C2-like domains, beta	0	17	n/a	n/a	n/a	7.387
1094964	ENSG00000140945	1007	CDH13	cadherin 13, H-cadherin (heart)	1012	16	n/a	n/a	n/a	7.359
1101636	ENSG00000179841	9354	AKAP5	A kinase (PRKA) anchor protein 5	9495	14	n/a	n/a	n/a	7.336
1091426	ENSG00000116106	2028	EPHA4	EPH receptor A4	2043	2	n/a	n/a	n/a	7.31
280092397	ENSG00000256034	0	RP11-707G14.1	RP11-707G14.1	0	11	n/a	n/a	n/a	7.307
1088252	ENSG00000077264	5031	PAK3	p21 protein (Cdc42/Rac)-activated kinase 3	5063	X	n/a	n/a	n/a	7.305
1100077	ENSG00000171617	8441	ENC1	ectodermal-neural cortex 1 (with BTB-like domain)	8507	5	n/a	n/a	n/a	7.287
1095475	ENSG00000144290	36558	SLC4A10	solute carrier family 4, sodium bicarbonate transporter, member 10	57282	2	n/a	n/a	n/a	7.259
280097524	ENSG00000256633	0	RP11-169D4.2	RP11-169D4.2	0	11	n/a	n/a	n/a	7.243
1100139	ENSG00000171873	143	ADRA1D	adrenergic, alpha-1D-, receptor	146	20	n/a	n/a	n/a	7.235
1097042	ENSG00000157404	3790	KIT	v-kit Hardy-Zuckerman 4 feline sarcoma viral oncogene homolog	3815	4	n/a	n/a	n/a	7.196
279957397	ENSG00000241489	0	AF011889.5	AF011889.5	0	X	n/a	n/a	n/a	7.13
280041412	ENSG00000251621	0	AC009487.5	AC009487.5	0	2	n/a	n/a	n/a	7.125
279837964	ENSG00000229932	0	YWHAZP3	tyrosine 3-monooxygenase/tryptophan 5-monooxygenase activation protein, zeta pseudogene 3	0	10	n/a	n/a	n/a	7.09
1093232	ENSG00000130720	59119	FIBCD1	fibrinogen C domain containing 1	84929	9	n/a	n/a	n/a	7.008
279846835	ENSG00000230693	0	RP11-456E1.3	RP11-456E1.3	0	X	n/a	n/a	n/a	7.002
1100851	ENSG00000175426	5090	PCSK1	proprotein convertase subtilisin/kexin type 1	5122	5	n/a	n/a	n/a	6.988
1104807	ENSG00000198910	3872	L1CAM	L1 cell adhesion molecule	3897	X	n/a	n/a	n/a	6.883
280098332	ENSG00000256725	0	RP11-662M24.2	RP11-662M24.2	0	12	n/a	n/a	n/a	6.855
279997912	ENSG00000248138	0	RP11-446J8.1	RP11-446J8.1	0	4	n/a	n/a	n/a	6.849
1101402	ENSG00000178394	3330	HTR1A	5-hydroxytryptamine (serotonin) receptor 1A	3350	5	n/a	n/a	n/a	6.795
280100586	ENSG00000257002	0	AP000438.2	AP000438.2	0	11	n/a	n/a	n/a	6.713
1089060	ENSG00000100077	154	ADRBK2	adrenergic, beta, receptor kinase 2	157	22	n/a	n/a	n/a	6.703
280133825	ENSG00000259486	0	ZIM2	Zinc finger imprinted 2	0	19	n/a	n/a	n/a	6.663
1087193	ENSG00000013293	36982	SLC7A14	solute carrier family 7 (orphan transporter), member 14	57709	3	n/a	n/a	n/a	6.649
280123593	ENSG00000258903	0	RP11-355I22.2	RP11-355I22.2	0	14	n/a	n/a	n/a	6.638
1098323	ENSG00000164506	79620	STXBP5	syntaxin binding protein 5 (tomosyn)	134957	6	n/a	n/a	n/a	6.637
1099821	ENSG00000170579	9104	DLGAP1	discs, large (Drosophila) homolog-associated protein 1	9229	18	n/a	n/a	n/a	6.633
1095689	ENSG00000145864	2545	GABRB2	gamma-aminobutyric acid (GABA) A receptor, beta 2	2561	5	n/a	n/a	n/a	6.581
1105625	ENSG00000206052	85633	DOK6	docking protein 6	220164	18	n/a	n/a	n/a	6.571
279926333	ENSG00000237786	0	GFOD1-AS1	GFOD1 antisense RNA 1 (non-protein coding)	0	6	n/a	n/a	n/a	6.53
1089980	ENSG00000105376	7044	ICAM5	intercellular adhesion molecule 5, telencephalin	7087	19	n/a	n/a	n/a	6.46
1102336	ENSG00000183454	2886	GRIN2A	glutamate receptor, ionotropic, N-methyl D-aspartate 2A	2903	16	n/a	n/a	n/a	6.436
1093619	ENSG00000133083	9077	DCLK1	doublecortin-like kinase 1	9201	13	n/a	n/a	n/a	6.433
1091774	ENSG00000119125	9471	GDA	guanine deaminase	9615	9	n/a	n/a	n/a	6.428
1092741	ENSG00000126583	5550	PRKCG	protein kinase C, gamma	5582	19	n/a	n/a	n/a	6.394
1092365	ENSG00000124140	36741	SLC12A5	solute carrier family 12 (potassium/chloride transporter), member 5	57468	20	n/a	n/a	n/a	6.355
1093182	ENSG00000130477	22780	UNC13A	unc-13 homolog A (C. elegans)	23025	19	n/a	n/a	n/a	6.348
279869170	ENSG00000232675	0	RP4-718D20.3	RP4-718D20.3	0	20	n/a	n/a	n/a	6.348
1090789	ENSG00000111371	57247	SLC38A1	solute carrier family 38, member 1	81539	12	n/a	n/a	n/a	6.324
1099951	ENSG00000171132	5549	PRKCE	protein kinase C, epsilon	5581	2	n/a	n/a	n/a	6.306
1096709	ENSG00000154478	2832	GPR26	G protein-coupled receptor 26	2849	10	n/a	n/a	n/a	6.271
1101738	ENSG00000180440	125038	SERTM1	serine-rich and transmembrane domain containing 1	400120	13	n/a	n/a	n/a	6.255
1088177	ENSG00000075340	116	ADD2	adducin 2 (beta)	119	2	n/a	n/a	n/a	6.252
279953969	ENSG00000241111	157125841	RP11-129B22.1	RP11-129B22.1	100652759	3	n/a	n/a	n/a	6.214
1102516	ENSG00000184156	3761	KCNQ3	potassium voltage-gated channel, KQT-like subfamily, member 3	3786	8	n/a	n/a	n/a	6.182
279885625	ENSG00000234130	0	RP13-88F20.1	RP13-88F20.1	0	X	n/a	n/a	n/a	6.147
280089678	ENSG00000255737	1002874	RP11-571M6.6	HCG2014417, isoform CRA_aUncharacterized proteincDNA FLJ59598	100130776	12	n/a	n/a	n/a	6.127
1096874	ENSG00000156011	23117	PSD3	pleckstrin and Sec7 domain containing 3	23362	8	n/a	n/a	n/a	6.103
1096999	ENSG00000157064	22812	NMNAT2	nicotinamide nucleotide adenylyltransferase 2	23057	1	n/a	n/a	n/a	6.097
280052765	ENSG00000253151	0	RP11-628E19.3	RP11-628E19.3	0	8	n/a	n/a	n/a	6.093
1106532	ENSG00000221890	23222	NPTXR	neuronal pentraxin receptor	23467	22	n/a	n/a	n/a	6.085
280004885	ENSG00000248694	0	RP11-18D7.2	RP11-18D7.2	0	4	n/a	n/a	n/a	6.031
1100372	ENSG00000172915	26705	NBEA	neurobeachin	26960	13	n/a	n/a	n/a	5.977
280130309	ENSG00000259288	0	RP11-133K1.2	RP11-133K1.2	0	15	n/a	n/a	n/a	5.956
1100668	ENSG00000174469	25796	CNTNAP2	contactin associated protein-like 2	26047	7	n/a	n/a	n/a	5.947
1104307	ENSG00000197535	4618	MYO5A	myosin VA (heavy chain 12, myoxin)	4644	15	n/a	n/a	n/a	5.906
1087138	ENSG00000010818	3079	HIVEP2	human immunodeficiency virus type I enhancer binding protein 2	3097	6	n/a	n/a	n/a	5.906
279874539	ENSG00000233138	0	RP1-67K17.3	RP1-67K17.3	0	6	n/a	n/a	n/a	5.874
280064867	ENSG00000254013	0	MAP2K1P1	mitogen-activated protein kinase kinase 1 pseudogene 1	0	8	n/a	n/a	n/a	5.857
1089561	ENSG00000102468	3336	HTR2A	5-hydroxytryptamine (serotonin) receptor 2A	3356	13	n/a	n/a	n/a	5.857
279809733	ENSG00000227323	0	RP11-443A13.3	RP11-443A13.3	0	10	n/a	n/a	n/a	5.851
1096209	ENSG00000150086	2887	GRIN2B	glutamate receptor, ionotropic, N-methyl D-aspartate 2B	2904	12	n/a	n/a	n/a	5.802
1087263	ENSG00000020129	22909	NCDN	neurochondrin	23154	1	n/a	n/a	n/a	5.788
1087659	ENSG00000058335	5891	RASGRF1	Ras protein-specific guanine nucleotide-releasing factor 1	5923	15	n/a	n/a	n/a	5.787
279709239	ENSG00000207740	1013177	MIR600	microRNA 600	693185	9	n/a	n/a	n/a	5.782
279781493	ENSG00000224883	0	CTA-250D10.19	CTA-250D10.19	0	22	n/a	n/a	n/a	5.779
1090482	ENSG00000108797	8440	CNTNAP1	contactin associated protein 1	8506	17	n/a	n/a	n/a	5.751
1102851	ENSG00000185518	9755	SV2B	synaptic vesicle glycoprotein 2B	9899	15	n/a	n/a	n/a	5.749
1091067	ENSG00000113327	2550	GABRG2	gamma-aminobutyric acid (GABA) A receptor, gamma 2	2566	5	n/a	n/a	n/a	5.745
1090902	ENSG00000112137	85784	PHACTR1	phosphatase and actin regulator 1	221692	6	n/a	n/a	n/a	5.713
1101779	ENSG00000180720	1124	CHRM4	cholinergic receptor, muscarinic 4	1132	11	n/a	n/a	n/a	5.677
279720449	ENSG00000213260	0	YWHAZP5	tyrosine 3-monooxygenase/tryptophan 5-monooxygenase activation protein, zeta pseudogene 5	0	10	n/a	n/a	n/a	5.658
280068064	ENSG00000254236	0	KB-1639H6.2	KB-1639H6.2	0	8	n/a	n/a	n/a	5.654
280010802	ENSG00000249212	0	ATP1B1P1	ATPase, Na+/K+ transporting, beta 1 polypeptide pseudogene 1	0	4	n/a	n/a	n/a	5.645
279736980	ENSG00000215105	0	TTC3P1	tetratricopeptide repeat domain 3 pseudogene 1	0	X	n/a	n/a	n/a	5.61
279727644	ENSG00000214077	0	GNAQP1	guanine nucleotide binding protein (G protein), q polypeptide pseudogene 1	0	2	n/a	n/a	n/a	5.59
1097583	ENSG00000161681	30427	SHANK1	SH3 and multiple ankyrin repeat domains 1	50944	19	n/a	n/a	n/a	5.579
279489069	ENSG00000178503	0	AC009530.1	AC009530.1	0	7	n/a	n/a	n/a	5.565
1087693	ENSG00000060709	23259	RIMBP2	RIMS binding protein 2	23504	12	n/a	n/a	n/a	5.561
1107235	ENSG00000227487	1002744	RP11-839D17.2	RP11-839D17.2	100288346	11	n/a	n/a	n/a	5.553
279925104	ENSG00000237682	0	RP3-514P16.1	RP3-514P16.1	0	X	n/a	n/a	n/a	5.541
1088279	ENSG00000078018	4108	MAP2	microtubule-associated protein 2	4133	2	n/a	n/a	n/a	5.528
1106130	ENSG00000214670	0	AC007956.1	Full-length cDNA 5-PRIME end of clone CS0CAP004YO05 of Thymus of Homo sapiens (human)	0	14	n/a	n/a	n/a	5.524
1095714	ENSG00000146006	25794	LRRTM2	leucine rich repeat transmembrane neuronal 2	26045	5	n/a	n/a	n/a	5.484
1098380	ENSG00000164742	104	ADCY1	adenylate cyclase 1 (brain)	107	7	n/a	n/a	n/a	5.482
279724247	ENSG00000213713	0	PIGCP1	phosphatidylinositol glycan anchor biosynthesis, class C, pseudogene 1	0	11	n/a	n/a	n/a	5.478
1087598	ENSG00000054356	5766	PTPRN	protein tyrosine phosphatase, receptor type, N	5798	2	n/a	n/a	n/a	5.473
1094309	ENSG00000136999	4825	NOV	nephroblastoma overexpressed gene	4856	8	n/a	n/a	n/a	5.47
279763443	ENSG00000223388	0	AC091736.11	AC091736.11	0	7	n/a	n/a	n/a	5.466
1098498	ENSG00000165194	36799	PCDH19	protocadherin 19	57526	X	n/a	n/a	n/a	5.465
1098375	ENSG00000164715	22609	LMTK2	lemur tyrosine kinase 2	22853	7	n/a	n/a	n/a	5.465
1100611	ENSG00000174145	36768	KIAA1239	KIAA1239	57495	4	n/a	n/a	n/a	5.457
1105291	ENSG00000204850	0	AC011484.1	Uncharacterized proteincDNA FLJ42076 fis, clone SYNOV2018921	0	19	n/a	n/a	n/a	5.446
1090913	ENSG00000112186	10339	CAP2	CAP, adenylate cyclase-associated protein, 2 (yeast)	10486	6	n/a	n/a	n/a	5.432
1099673	ENSG00000169933	9614	FRMPD4	FERM and PDZ domain containing 4	9758	X	n/a	n/a	n/a	5.416
1099481	ENSG00000169116	25598	PARM1	prostate androgen-regulated mucin-like protein 1	25849	4	n/a	n/a	n/a	5.413
1087284	ENSG00000022355	2538	GABRA1	gamma-aminobutyric acid (GABA) A receptor, alpha 1	2554	5	n/a	n/a	n/a	5.412
279901131	ENSG00000235512	0	TAB3-AS2	TAB3 antisense RNA 2 (non-protein coding)	0	X	n/a	n/a	n/a	5.394
279949201	ENSG00000240500	0	RP11-160A10.3	RP11-160A10.3	0	6	n/a	n/a	n/a	5.389
1098176	ENSG00000164061	8848	BSN	bassoon (presynaptic cytomatrix protein)	8927	3	n/a	n/a	n/a	5.386
1096854	ENSG00000155886	25520	SLC24A2	solute carrier family 24 (sodium/potassium/calcium exchanger), member 2	25769	9	n/a	n/a	n/a	5.375
1087896	ENSG00000067842	489	ATP2B3	ATPase, Ca++ transporting, plasma membrane 3	492	X	n/a	n/a	n/a	5.368
1093683	ENSG00000133636	4891	NTS	neurotensin	4922	12	n/a	n/a	n/a	5.368
1094704	ENSG00000139182	9602	CLSTN3	calsyntenin 3	9746	12	n/a	n/a	n/a	5.362
1098453	ENSG00000165023	34058	DIRAS2	DIRAS family, GTP-binding RAS-like 2	54769	9	n/a	n/a	n/a	5.354
1088007	ENSG00000070808	811	CAMK2A	calcium/calmodulin-dependent protein kinase II alpha	815	5	n/a	n/a	n/a	5.352
280037340	ENSG00000251333	0	RTN3P1	reticulon 3 pseudogene 1	0	4	n/a	n/a	n/a	5.351
280031203	ENSG00000250846	1006867	RP11-807H7.1	RP11-807H7.1	100144602	4	n/a	n/a	n/a	5.325
1086967	ENSG00000005810	22832	MYCBP2	MYC binding protein 2	23077	13	n/a	n/a	n/a	5.31
280006917	ENSG00000248865	0	AC121336.2	AC121336.2	0	12	n/a	n/a	n/a	5.3
1091435	ENSG00000116147	7100	TNR	tenascin R (restrictin, janusin)	7143	1	n/a	n/a	n/a	5.29
280096483	ENSG00000256512	0	RP11-860B13.3	RP11-860B13.3	0	12	n/a	n/a	n/a	5.277
280062761	ENSG00000253861	0	CTC-293A9.2	CTC-293A9.2	0	5	n/a	n/a	n/a	5.253
1096819	ENSG00000155511	2873	GRIA1	glutamate receptor, ionotropic, AMPA 1	2890	5	n/a	n/a	n/a	5.232
279801201	ENSG00000226605	0	AC007098.1	AC007098.1	0	2	n/a	n/a	n/a	5.226
1098692	ENSG00000166006	3722	KCNC2	potassium voltage-gated channel, Shaw-related subfamily, member 2	3747	12	n/a	n/a	n/a	5.219
1101179	ENSG00000177181	94381	RIMKLA	ribosomal modification protein rimK-like family member A	284716	1	n/a	n/a	n/a	5.189
279891511	ENSG00000234661	0	CHL1-AS1	CHL1 antisense RNA 1 (non-protein coding)	0	3	n/a	n/a	n/a	5.186
1098546	ENSG00000165434	93883	PGM2L1	phosphoglucomutase 2-like 1	283209	11	n/a	n/a	n/a	5.166
1094208	ENSG00000136531	6291	SCN2A	sodium channel, voltage-gated, type II, alpha subunit	6326	2	n/a	n/a	n/a	5.162
1109016	ENSG00000241973	5265	PI4KA	phosphatidylinositol 4-kinase, catalytic, alpha	5297	22	n/a	n/a	n/a	5.161
1103756	ENSG00000189203	0	RP11-614O9.3	Transmembrane protein 179	0	14	n/a	n/a	n/a	5.15
1097263	ENSG00000159212	33395	CLIC6	chloride intracellular channel 6	54102	21	n/a	n/a	n/a	5.146
1098683	ENSG00000165973	4719	NELL1	NEL-like 1 (chicken)	4745	11	n/a	n/a	n/a	5.142
279872402	ENSG00000232959	0	RP11-332H17.1	RP11-332H17.1	0	1	n/a	n/a	n/a	5.141
1099503	ENSG00000169213	5833	RAB3B	RAB3B, member RAS oncogene family	5865	1	n/a	n/a	n/a	5.129
279720308	ENSG00000213236	0	YWHAZP2	tyrosine 3-monooxygenase/tryptophan 5-monooxygenase activation protein, zeta pseudogene 2	0	2	n/a	n/a	n/a	5.12
1102678	ENSG00000184845	1800	DRD1	dopamine receptor D1	1812	5	n/a	n/a	n/a	5.113
1098760	ENSG00000166257	35089	SCN3B	sodium channel, voltage-gated, type III, beta	55800	11	n/a	n/a	n/a	5.106
280130576	ENSG00000259299	0	RP11-37J13.1	RP11-37J13.1	0	15	n/a	n/a	n/a	5.104
1096679	ENSG00000154229	5546	PRKCA	protein kinase C, alpha	5578	17	n/a	n/a	n/a	5.104
1104169	ENSG00000197106	123092	SLC6A17	solute carrier family 6, member 17	388662	1	n/a	n/a	n/a	5.098
280096044	ENSG00000256464	0	RP11-613F22.5	RP11-613F22.5	0	11	n/a	n/a	n/a	5.083
1098749	ENSG00000166206	2546	GABRB3	gamma-aminobutyric acid (GABA) A receptor, beta 3	2562	15	n/a	n/a	n/a	5.082
1093538	ENSG00000132639	6576	SNAP25	synaptosomal-associated protein, 25kDa	6616	20	n/a	n/a	n/a	5.08
1095970	ENSG00000148082	32838	SHC3	SHC (Src homology 2 domain containing) transforming protein 3	53358	9	n/a	n/a	n/a	5.062
279660430	ENSG00000200278	0	5S_rRNA	5S ribosomal RNA	0	11	n/a	n/a	n/a	5.041
1094519	ENSG00000138079	6483	SLC3A1	solute carrier family 3 (cystine, dibasic and neutral amino acid transporters, activator of cystine, dibasic and neutral amino acid transport), member 1	6519	2	n/a	n/a	n/a	5.039
1096223	ENSG00000150394	1001	CDH8	cadherin 8, type 2	1006	16	n/a	n/a	n/a	5.022
1097445	ENSG00000160551	36824	TAOK1	TAO kinase 1	57551	17	n/a	n/a	n/a	5.02
279937843	ENSG00000239174	0	AC092143.1	AC092143.1	0	16	n/a	n/a	n/a	5.004
1095080	ENSG00000141622	149622	RNF165	ring finger protein 165	494470	18	n/a	n/a	n/a	4.996
1093168	ENSG00000130368	4117	MAS1	MAS1 oncogene	4142	6	n/a	n/a	n/a	4.996
1094266	ENSG00000136854	6772	STXBP1	syntaxin binding protein 1	6812	9	n/a	n/a	n/a	4.996
1102437	ENSG00000183775	36801	KCTD16	potassium channel tetramerisation domain containing 16	57528	5	n/a	n/a	n/a	4.987
1103107	ENSG00000186487	22795	MYT1L	myelin transcription factor 1-like	23040	2	n/a	n/a	n/a	4.963
1105691	ENSG00000206579	77510	XKR4	XK, Kell blood group complex subunit-related family, member 4	114786	8	n/a	n/a	n/a	4.954
1093482	ENSG00000132359	22863	RAP1GAP2	RAP1 GTPase activating protein 2	23108	17	n/a	n/a	n/a	4.943
1097240	ENSG00000159082	8789	SYNJ1	synaptojanin 1	8867	21	n/a	n/a	n/a	4.937
1098338	ENSG00000164588	110417	HCN1	hyperpolarization activated cyclic nucleotide-gated potassium channel 1	348980	5	n/a	n/a	n/a	4.935
1096202	ENSG00000149970	22622	CNKSR2	connector enhancer of kinase suppressor of Ras 2	22866	X	n/a	n/a	n/a	4.927
1106454	ENSG00000218336	35003	ODZ3	odz, odd Oz/ten-m homolog 3 (Drosophila)	55714	4	n/a	n/a	n/a	4.925
1101574	ENSG00000179388	1947	EGR3	early growth response 3	1960	8	n/a	n/a	n/a	4.925
1093749	ENSG00000134121	10594	CHL1	cell adhesion molecule with homology to L1CAM (close homolog of L1)	10752	3	n/a	n/a	n/a	4.901
1093894	ENSG00000134909	9599	ARHGAP32	Rho GTPase activating protein 32	9743	11	n/a	n/a	n/a	4.889
279867539	ENSG00000232549	0	RP1-93C23.1	RP1-93C23.1	0	X	n/a	n/a	n/a	4.888
1089758	ENSG00000104093	23067	DMXL2	Dmx-like 2	23312	15	n/a	n/a	n/a	4.879
1101247	ENSG00000177511	30528	ST8SIA3	ST8 alpha-N-acetyl-neuraminide alpha-2,8-sialyltransferase 3	51046	18	n/a	n/a	n/a	4.878
1088123	ENSG00000073969	4874	NSF	N-ethylmaleimide-sensitive factor	4905	17	n/a	n/a	n/a	4.867
1100667	ENSG00000174460	81765	ZCCHC12	zinc finger, CCHC domain containing 12	170261	X	n/a	n/a	n/a	4.849
1101288	ENSG00000177699	1014768	RP11-16K12.1	RP11-16K12.1	100129540	15	n/a	n/a	n/a	4.844
279991237	ENSG00000245856	0	RP11-656E20.4	RP11-656E20.4	0	12	n/a	n/a	n/a	4.843
280122580	ENSG00000258842	0	RP11-355I22.5	RP11-355I22.5	0	14	n/a	n/a	n/a	4.843
279857188	ENSG00000231632	0	RP11-82L18.4	RP11-82L18.4	0	9	n/a	n/a	n/a	4.828
1092624	ENSG00000125814	40551	NAPB	N-ethylmaleimide-sensitive factor attachment protein, beta	63908	20	n/a	n/a	n/a	4.822
1090159	ENSG00000106236	4854	NPTX2	neuronal pentraxin II	4885	7	n/a	n/a	n/a	4.801
1103158	ENSG00000186732	754	MPPED1	metallophosphoesterase domain containing 1	758	22	n/a	n/a	n/a	4.798
1090873	ENSG00000111885	4096	MAN1A1	mannosidase, alpha, class 1A, member 1	4121	6	n/a	n/a	n/a	4.792
279771554	ENSG00000224076	0	AC009487.4	AC009487.4	0	2	n/a	n/a	n/a	4.784
1091409	ENSG00000115977	22604	AAK1	AP2 associated kinase 1	22848	2	n/a	n/a	n/a	4.75
1099986	ENSG00000171246	4853	NPTX1	neuronal pentraxin I	4884	17	n/a	n/a	n/a	4.738
279836646	ENSG00000229807	7460	XIST	X (inactive)-specific transcript (non-protein coding)	7503	X	n/a	n/a	n/a	4.73
1094124	ENSG00000136099	5068	PCDH8	protocadherin 8	5100	13	n/a	n/a	n/a	4.722
1096775	ENSG00000155052	79385	CNTNAP5	contactin associated protein-like 5	129684	2	n/a	n/a	n/a	4.722
280098467	ENSG00000256747	0	RP11-860B13.1	RP11-860B13.1	0	12	n/a	n/a	n/a	4.704
280007740	ENSG00000248930	0	CTC-250P20.1-001	CTC-250P20.1-001	0	5	n/a	n/a	n/a	4.692
1098995	ENSG00000167178	36884	ISLR2	immunoglobulin superfamily containing leucine-rich repeat 2	57611	15	n/a	n/a	n/a	4.692
1089638	ENSG00000103056	34801	SMPD3	sphingomyelin phosphodiesterase 3, neutral membrane (neutral sphingomyelinase II)	55512	16	n/a	n/a	n/a	4.675
1089560	ENSG00000102466	2244	FGF14	fibroblast growth factor 14	2259	13	n/a	n/a	n/a	4.674
1090309	ENSG00000107518	25782	ATRNL1	attractin-like 1	26033	10	n/a	n/a	n/a	4.656
279749818	ENSG00000219699	0	RP11-325O24.2	RP11-325O24.2	0	6	n/a	n/a	n/a	4.655
1090672	ENSG00000110427	25509	C11orf41	chromosome 11 open reading frame 41	25758	11	n/a	n/a	n/a	4.654
1087912	ENSG00000068366	2167	ACSL4	acyl-CoA synthetase long-chain family member 4	2182	X	n/a	n/a	n/a	4.643
1102276	ENSG00000183166	57940	CALN1	calneuron 1	83698	7	n/a	n/a	n/a	4.64
1098830	ENSG00000166501	5547	PRKCB	protein kinase C, beta	5579	16	n/a	n/a	n/a	4.629
1089805	ENSG00000104427	30583	FAM164A	family with sequence similarity 164, member A	51101	8	n/a	n/a	n/a	4.626
1104733	ENSG00000198785	77775	GRIN3A	glutamate receptor, ionotropic, N-methyl-D-aspartate 3A	116443	9	n/a	n/a	n/a	4.626
1088364	ENSG00000080224	94508	EPHA6	EPH receptor A6	285220	3	n/a	n/a	n/a	4.613
1100604	ENSG00000174111	29828	SOCS7	suppressor of cytokine signaling 7	30837	17	n/a	n/a	n/a	4.611
1098183	ENSG00000164076	54852	CAMKV	CaM kinase-like vesicle-associated	79012	3	n/a	n/a	n/a	4.609
1092010	ENSG00000120875	1834	DUSP4	dual specificity phosphatase 4	1846	8	n/a	n/a	n/a	4.606
1091322	ENSG00000115419	2727	GLS	glutaminase	2744	2	n/a	n/a	n/a	4.602
280036670	ENSG00000251289	0	RP5-1007M22.3	RP5-1007M22.3	0	1	n/a	n/a	n/a	4.599
1098204	ENSG00000164112	79515	TMEM155	transmembrane protein 155	132332	4	n/a	n/a	n/a	4.597
279825030	ENSG00000228732	0	AP001092.5	AP001092.5	0	11	n/a	n/a	n/a	4.595
1103075	ENSG00000186369	0	RP11-355I22.3	RP11-355I22.3	0	14	n/a	n/a	n/a	4.594
1101113	ENSG00000176884	2885	GRIN1	glutamate receptor, ionotropic, N-methyl D-aspartate 1	2902	9	n/a	n/a	n/a	4.592
1104546	ENSG00000198216	773	CACNA1E	calcium channel, voltage-dependent, R type, alpha 1E subunit	777	1	n/a	n/a	n/a	4.587
1090264	ENSG00000106976	1747	DNM1	dynamin 1	1759	9	n/a	n/a	n/a	4.57
1087245	ENSG00000018236	1263	CNTN1	contactin 1	1272	12	n/a	n/a	n/a	4.569
1091492	ENSG00000116675	9685	DNAJC6	DnaJ (Hsp40) homolog, subfamily C, member 6	9829	1	n/a	n/a	n/a	4.566
1099693	ENSG00000170027	7489	YWHAG	tyrosine 3-monooxygenase/tryptophan 5-monooxygenase activation protein, gamma polypeptide	7532	7	n/a	n/a	n/a	4.564
1095466	ENSG00000144227	11088	NXPH2	neurexophilin 2	11249	2	n/a	n/a	n/a	4.56
1090650	ENSG00000110195	2332	FOLR1	folate receptor 1 (adult)	2348	11	n/a	n/a	n/a	4.558
279794778	ENSG00000226031	1014840	RP1-260J9.2	RP1-260J9.2	100129662	X	n/a	n/a	n/a	4.548
1087258	ENSG00000019505	36859	SYT13	synaptotagmin XIII	57586	11	n/a	n/a	n/a	4.546
280042529	ENSG00000251725	1023388	MIR2277	microRNA 2277	100313887	5	n/a	n/a	n/a	4.538
1095760	ENSG00000146352	79617	CLVS2	clavesin 2	134829	6	n/a	n/a	n/a	4.517
1088297	ENSG00000078328	34004	RBFOX1	RNA binding protein, fox-1 homolog (C. elegans) 1	54715	16	n/a	n/a	n/a	4.515
280119635	ENSG00000258677	0	RP11-463D19.2	RP11-463D19.2	0	8	n/a	n/a	n/a	4.512
1088513	ENSG00000084731	3772	KIF3C	kinesin family member 3C	3797	2	n/a	n/a	n/a	4.505
1097001	ENSG00000157087	488	ATP2B2	ATPase, Ca++ transporting, plasma membrane 2	491	3	n/a	n/a	n/a	4.494
1091809	ENSG00000119508	7965	NR4A3	nuclear receptor subfamily 4, group A, member 3	8013	9	n/a	n/a	n/a	4.494
279941868	ENSG00000239652	0	AC091736.10	AC091736.10	0	7	n/a	n/a	n/a	4.493
1095638	ENSG00000145495	10153	6-Mar	membrane-associated ring finger (C3HC4) 6	10299	5	n/a	n/a	n/a	4.484
1093881	ENSG00000134852	9433	CLOCK	clock homolog (mouse)	9575	4	n/a	n/a	n/a	4.471
279452249	ENSG00000174028	0	FAM3C2	family with sequence similarity 3, member C2 (pseudogene)	0	X	n/a	n/a	n/a	4.466
279915726	ENSG00000236886	0	AC007563.5	AC007563.5	0	2	n/a	n/a	n/a	4.465
1087444	ENSG00000041353	5842	RAB27B	RAB27B, member RAS oncogene family	5874	18	n/a	n/a	n/a	4.462
280119366	ENSG00000258660	0	RP4-693M11.3	RP4-693M11.3	0	14	n/a	n/a	n/a	4.46
1091925	ENSG00000120251	2874	GRIA2	glutamate receptor, ionotropic, AMPA 2	2891	4	n/a	n/a	n/a	4.459
1097186	ENSG00000158560	1768	DYNC1I1	dynein, cytoplasmic 1, intermediate chain 1	1780	7	n/a	n/a	n/a	4.451
1096114	ENSG00000149269	5026	PAK1	p21 protein (Cdc42/Rac)-activated kinase 1	5058	11	n/a	n/a	n/a	4.446
1102416	ENSG00000183715	4946	OPCML	opioid binding protein/cell adhesion molecule-like	4978	11	n/a	n/a	n/a	4.439
279880902	ENSG00000233705	94754	AC078937.4	AC078937.4	286002	7	n/a	n/a	n/a	4.437
279742426	ENSG00000215802	0	RFKP1	riboflavin kinase pseudogene 1	0	1	n/a	n/a	n/a	4.434
279912953	ENSG00000236654	0	AC079780.3	AC079780.3	0	7	n/a	n/a	n/a	4.431
1104222	ENSG00000197283	8754	SYNGAP1	synaptic Ras GTPase activating protein 1	8831	6	n/a	n/a	n/a	4.414
279872312	ENSG00000232952	0	RP11-90H3.1	RP11-90H3.1	0	1	n/a	n/a	n/a	4.409
1093592	ENSG00000132932	31241	ATP8A2	ATPase, aminophospholipid transporter, class I, type 8A, member 2	51761	13	n/a	n/a	n/a	4.407
1092211	ENSG00000122733	23104	KIAA1045	KIAA1045	23349	9	n/a	n/a	n/a	4.407
279913647	ENSG00000236713	0	RP11-363I22.3	RP11-363I22.3	0	1	n/a	n/a	n/a	4.406
279787891	ENSG00000225465	0	RFPL1-AS1	RFPL1 antisense RNA 1 (non-protein coding)	0	22	n/a	n/a	n/a	4.404
1099771	ENSG00000170381	9579	SEMA3E	sema domain, immunoglobulin domain (Ig), short basic domain, secreted, (semaphorin) 3E	9723	7	n/a	n/a	n/a	4.403
1086897	ENSG00000003137	35883	CYP26B1	cytochrome P450, family 26, subfamily B, polypeptide 1	56603	2	n/a	n/a	n/a	4.402
279975668	ENSG00000243495	0	GMFBP1	glia maturation factor, beta pseudogene 1	0	3	n/a	n/a	n/a	4.401
1093487	ENSG00000132386	5144	SERPINF1	serpin peptidase inhibitor, clade F (alpha-2 antiplasmin, pigment epithelium derived factor), member 1	5176	17	n/a	n/a	n/a	4.394
1096640	ENSG00000153956	777	CACNA2D1	calcium channel, voltage-dependent, alpha 2/delta subunit 1	781	7	n/a	n/a	n/a	4.392
280074753	ENSG00000254706	0	RP11-565P22.6	RP11-565P22.6	0	1	n/a	n/a	n/a	4.392
1087443	ENSG00000040933	3606	INPP4A	inositol polyphosphate-4-phosphatase, type I, 107kDa	3631	2	n/a	n/a	n/a	4.39
1105780	ENSG00000212950	0	RP11-476E15.3	Novel protein (KIAA0894)Sorbin and SH3 domain containing 1, isoform CRA_eUncharacterized protein	0	10	n/a	n/a	n/a	4.381
1105569	ENSG00000205794	110150	RP11-333E13.4	RP11-333E13.4	344967	4	n/a	n/a	n/a	4.377
1101440	ENSG00000178662	55836	CSRNP3	cysteine-serine-rich nuclear protein 3	80034	2	n/a	n/a	n/a	4.375
279713176	ENSG00000211767	0	TRBJ2-3	T cell receptor beta joining 2-3	0	7	n/a	n/a	n/a	4.369
1090042	ENSG00000105649	5832	RAB3A	RAB3A, member RAS oncogene family	5864	19	n/a	n/a	n/a	4.362
1104131	ENSG00000196990	158665	FAM163B	family with sequence similarity 163, member B	642968	9	n/a	n/a	n/a	4.361
280096058	ENSG00000256466	0	AP003026.1	AP003026.1	0	11	n/a	n/a	n/a	4.358
1087825	ENSG00000065923	58877	SLC9A7	solute carrier family 9 (sodium/hydrogen exchanger), member 7	84679	X	n/a	n/a	n/a	4.348
1096464	ENSG00000152413	9319	HOMER1	homer homolog 1 (Drosophila)	9456	5	n/a	n/a	n/a	4.34
1092188	ENSG00000122574	152643	WIPF3	WAS/WASL interacting protein family, member 3	644150	7	n/a	n/a	n/a	4.338
280051153	ENSG00000252974	0	AC121334.1	AC121334.1	0	12	n/a	n/a	n/a	4.335
1098655	ENSG00000165868	91995	HSPA12A	heat shock 70kDa protein 12A	259217	10	n/a	n/a	n/a	4.331
1095335	ENSG00000143473	3731	KCNH1	potassium voltage-gated channel, subfamily H (eag-related), member 1	3756	1	n/a	n/a	n/a	4.327
1088073	ENSG00000072657	29686	TRHDE	thyrotropin-releasing hormone degrading enzyme	29953	12	n/a	n/a	n/a	4.321
1097372	ENSG00000160145	8889	KALRN	kalirin, RhoGEF kinase	8997	3	n/a	n/a	n/a	4.313
279746719	ENSG00000217624	0	RP11-204C16.4	RP11-204C16.4	0	X	n/a	n/a	n/a	4.312
1098785	ENSG00000166342	57512	NETO1	neuropilin (NRP) and tolloid (TLL)-like 1	81832	18	n/a	n/a	n/a	4.309
1091744	ENSG00000118733	78681	OLFM3	olfactomedin 3	118427	1	n/a	n/a	n/a	4.308
1102147	ENSG00000182621	22991	PLCB1	phospholipase C, beta 1 (phosphoinositide-specific)	23236	20	n/a	n/a	n/a	4.306
279942507	ENSG00000239718	157129265	HLTF-AS1	HLTF antisense RNA 1 (non-protein coding)	100873945	3	n/a	n/a	n/a	4.303
279823606	ENSG00000228620	0	RP3-434P1.6	RP3-434P1.6	0	22	n/a	n/a	n/a	4.295
1094823	ENSG00000139970	6219	RTN1	reticulon 1	6252	14	n/a	n/a	n/a	4.286
1095247	ENSG00000143126	1939	CELSR2	cadherin, EGF LAG seven-pass G-type receptor 2 (flamingo homolog, Drosophila)	1952	1	n/a	n/a	n/a	4.284
1089410	ENSG00000101438	80032	SLC32A1	solute carrier family 32 (GABA vesicular transporter), member 1	140679	20	n/a	n/a	n/a	4.275
279886450	ENSG00000234203	0	AC004771.2	AC004771.2	0	17	n/a	n/a	n/a	4.275
1095572	ENSG00000144959	36825	NCEH1	neutral cholesterol ester hydrolase 1	57552	3	n/a	n/a	n/a	4.273
1108953	ENSG00000240694	10540	PNMA2	paraneoplastic antigen MA2	10687	8	n/a	n/a	n/a	4.262
1091548	ENSG00000116983	30921	HPCAL4	hippocalcin like 4	51440	1	n/a	n/a	n/a	4.262
1104882	ENSG00000203685	119545	C1orf95	chromosome 1 open reading frame 95	375057	1	n/a	n/a	n/a	4.259
1088428	ENSG00000081985	3570	IL12RB2	interleukin 12 receptor, beta 2	3595	1	n/a	n/a	n/a	4.258
1087174	ENSG00000011677	2540	GABRA3	gamma-aminobutyric acid (GABA) A receptor, alpha 3	2556	X	n/a	n/a	n/a	4.258
279791697	ENSG00000225774	0	SIRPAP1	signal-regulatory protein alpha pseudogene 1	0	22	n/a	n/a	n/a	4.257
280011091	ENSG00000249242	134151	TMEM150C	transmembrane protein 150C	441027	4	n/a	n/a	n/a	4.252
1102911	ENSG00000185760	35759	KCNQ5	potassium voltage-gated channel, KQT-like subfamily, member 5	56479	6	n/a	n/a	n/a	4.252
1090691	ENSG00000110675	152634	ELMOD1	ELMO/CED-12 domain containing 1	643923	11	n/a	n/a	n/a	4.25
1104666	ENSG00000198626	6229	RYR2	ryanodine receptor 2 (cardiac)	6262	1	n/a	n/a	n/a	4.235
1096867	ENSG00000155970	94787	EFHA2	EF-hand domain family, member A2	286097	8	n/a	n/a	n/a	4.226
1089837	ENSG00000104725	0	NEFL	neurofilament, light polypeptide	0	8	n/a	n/a	n/a	4.216
1089373	ENSG00000101292	79318	PROKR2	prokineticin receptor 2	128674	20	n/a	n/a	n/a	4.204
1100678	ENSG00000174514	80735	MFSD4	major facilitator superfamily domain containing 4	148808	1	n/a	n/a	n/a	4.202
1096277	ENSG00000150995	3683	ITPR1	inositol 1,4,5-trisphosphate receptor, type 1	3708	3	n/a	n/a	n/a	4.195
279907079	ENSG00000236083	0	OR13E1P	olfactory receptor, family 13, subfamily E, member 1 pseudogene	0	9	n/a	n/a	n/a	4.191
1098714	ENSG00000166111	34819	SVOP	SV2 related protein homolog (rat)	55530	12	n/a	n/a	n/a	4.185
1090933	ENSG00000112290	8857	WASF1	WAS protein family, member 1	8936	6	n/a	n/a	n/a	4.182
1102906	ENSG00000185742	124974	C11orf87	chromosome 11 open reading frame 87	399947	11	n/a	n/a	n/a	4.181
1096304	ENSG00000151229	76986	SLC2A13	solute carrier family 2 (facilitated glucose transporter), member 13	114134	12	n/a	n/a	n/a	4.181
1094437	ENSG00000137727	36842	ARHGAP20	Rho GTPase activating protein 20	57569	11	n/a	n/a	n/a	4.18
1106520	ENSG00000221866	60065	PLXNA4	plexin A4	91584	7	n/a	n/a	n/a	4.178
1098758	ENSG00000166250	55630	CLMP	CXADR-like membrane protein	79827	11	n/a	n/a	n/a	4.168
1103103	ENSG00000186472	27189	PCLO	piccolo (presynaptic cytomatrix protein)	27445	7	n/a	n/a	n/a	4.162
1103352	ENSG00000187672	25808	ERC2	ELKS/RAB6-interacting/CAST family member 2	26059	3	n/a	n/a	n/a	4.16
1088512	ENSG00000084710	22734	EFR3B	EFR3 homolog B (S. cerevisiae)	22979	2	n/a	n/a	n/a	4.159
279836216	ENSG00000229758	0	DYNLT3P2	dynein, light chain, Tctex-type 3 pseudogene 2	0	2	n/a	n/a	n/a	4.159
1095702	ENSG00000145934	36724	ODZ2	odz, odd Oz/ten-m homolog 2 (Drosophila)	57451	5	n/a	n/a	n/a	4.15
1088014	ENSG00000070961	487	ATP2B1	ATPase, Ca++ transporting, plasma membrane 1	490	12	n/a	n/a	n/a	4.15
1098393	ENSG00000164794	26757	KCNV1	potassium channel, subfamily V, member 1	27012	8	n/a	n/a	n/a	4.146
1096983	ENSG00000156959	119574	LHFPL4	lipoma HMGIC fusion partner-like 4	375323	3	n/a	n/a	n/a	4.144
1108513	ENSG00000235872	0	RP11-335O4.3	RP11-335O4.3	0	12	n/a	n/a	n/a	4.14
1090683	ENSG00000110514	8501	MADD	MAP-kinase activating death domain	8567	11	n/a	n/a	n/a	4.137
1097046	ENSG00000157445	35088	CACNA2D3	calcium channel, voltage-dependent, alpha 2/delta subunit 3	55799	3	n/a	n/a	n/a	4.133
1093991	ENSG00000135439	78291	AGAP2	ArfGAP with GTPase domain, ankyrin repeat and PH domain 2	116986	12	n/a	n/a	n/a	4.117
1097467	ENSG00000160716	1133	CHRNB2	cholinergic receptor, nicotinic, beta 2 (neuronal)	1141	1	n/a	n/a	n/a	4.115
1094243	ENSG00000136750	2556	GAD2	glutamate decarboxylase 2 (pancreatic islets and brain, 65kDa)	2572	10	n/a	n/a	n/a	4.115
280017507	ENSG00000249772	0	CTD-2193P3.2	CTD-2193P3.2	0	5	n/a	n/a	n/a	4.099
1101419	ENSG00000178502	34464	KLHL11	kelch-like 11 (Drosophila)	55175	17	n/a	n/a	n/a	4.098
1096780	ENSG00000155093	5767	PTPRN2	protein tyrosine phosphatase, receptor type, N polypeptide 2	5799	7	n/a	n/a	n/a	4.091
280137004	ENSG00000259678	0	RP11-707P17.1	RP11-707P17.1	0	15	n/a	n/a	n/a	4.09
1091843	ENSG00000119698	36991	PPP4R4	protein phosphatase 4, regulatory subunit 4	57718	14	n/a	n/a	n/a	4.086
1100567	ENSG00000173898	6672	SPTBN2	spectrin, beta, non-erythrocytic 2	6712	11	n/a	n/a	n/a	4.085
1097949	ENSG00000163399	473	ATP1A1	ATPase, Na+/K+ transporting, alpha 1 polypeptide	476	1	n/a	n/a	n/a	4.076
1095640	ENSG00000145526	1011	CDH18	cadherin 18, type 2	1016	5	n/a	n/a	n/a	4.072
280078421	ENSG00000254963	0	CTD-2562J17.9	CTD-2562J17.9	0	11	n/a	n/a	n/a	4.069
1105958	ENSG00000213985	0	AC078899.1	AC078899.1	0	19	n/a	n/a	n/a	4.067
280006586	ENSG00000248827	0	RP11-252I13.1	RP11-252I13.1	0	5	n/a	n/a	n/a	4.066
1100399	ENSG00000173064	93960	C12orf51	chromosome 12 open reading frame 51	283450	12	n/a	n/a	n/a	4.065
279945099	ENSG00000240055	0	AC113407.2	AC113407.2	0	5	n/a	n/a	n/a	4.052
1102246	ENSG00000183049	36396	CAMK1D	calcium/calmodulin-dependent protein kinase ID	57118	10	n/a	n/a	n/a	4.047
1087129	ENSG00000010404	3403	IDS	iduronate 2-sulfatase	3423	X	n/a	n/a	n/a	4.045
1098521	ENSG00000165300	25799	SLITRK5	SLIT and NTRK-like family, member 5	26050	13	n/a	n/a	n/a	4.044
1108883	ENSG00000238244	0	GABARAPL3	GABA(A) receptors associated protein like 3, pseudogene	0	15	n/a	n/a	n/a	4.041
279927250	ENSG00000237861	0	RP11-332L8.1	RP11-332L8.1	0	1	n/a	n/a	n/a	4.037
1100232	ENSG00000172292	90133	CERS6	ceramide synthase 6	253782	2	n/a	n/a	n/a	4.034
279863498	ENSG00000232157	0	RP1-187N21.2	RP1-187N21.2	0	6	n/a	n/a	n/a	4.034
1102740	ENSG00000185052	36693	SLC24A3	solute carrier family 24 (sodium/potassium/calcium exchanger), member 3	57419	20	n/a	n/a	n/a	4.03
1092644	ENSG00000125851	5094	PCSK2	proprotein convertase subtilisin/kexin type 2	5126	20	n/a	n/a	n/a	4.029
1100143	ENSG00000171914	57902	TLN2	talin 2	83660	15	n/a	n/a	n/a	4.022
1087839	ENSG00000066248	25540	NGEF	neuronal guanine nucleotide exchange factor	25791	2	n/a	n/a	n/a	4.019
279762261	ENSG00000223134	0	AL122015.1	AL122015.1	0	11	n/a	n/a	n/a	4.016
1103653	ENSG00000188803	122929	SHISA6	shisa homolog 6 (Xenopus laevis)	388336	17	n/a	n/a	n/a	4.014
1101092	ENSG00000176749	8774	CDK5R1	cyclin-dependent kinase 5, regulatory subunit 1 (p35)	8851	17	n/a	n/a	n/a	4.008
279812689	ENSG00000227617	157127455	AC009475.2	AC009475.2	100861402	2	n/a	n/a	n/a	4.003
1104651	ENSG00000198576	22992	ARC	activity-regulated cytoskeleton-associated protein	23237	8	n/a	n/a	n/a	4.002
1097629	ENSG00000162065	36738	TBC1D24	TBC1 domain family, member 24	57465	16	n/a	n/a	n/a	3.996
1088158	ENSG00000075035	9527	WSCD2	WSC domain containing 2	9671	12	n/a	n/a	n/a	3.995
1095937	ENSG00000147676	0	MAL2	mal, T-cell differentiation protein 2 (gene/pseudogene)	0	8	n/a	n/a	n/a	3.994
1094825	ENSG00000139973	58085	SYT16	synaptotagmin XVI	83851	14	n/a	n/a	n/a	3.99
279755733	ENSG00000221767	1022995	MIR1307	microRNA 1307	100302174	10	n/a	n/a	n/a	3.985
1088654	ENSG00000088538	1783	DOCK3	dedicator of cytokinesis 3	1795	3	n/a	n/a	n/a	3.977
280014847	ENSG00000249566	0	AC117517.1	AC117517.1	0	X	n/a	n/a	n/a	3.973
1088405	ENSG00000081189	4183	MEF2C	myocyte enhancer factor 2C	4208	5	n/a	n/a	n/a	3.971
1099715	ENSG00000170153	36757	RNF150	ring finger protein 150	57484	4	n/a	n/a	n/a	3.966
1088045	ENSG00000072041	34406	SLC6A15	solute carrier family 6 (neutral amino acid transporter), member 15	55117	12	n/a	n/a	n/a	3.963
1092229	ENSG00000122877	1946	EGR2	early growth response 2	1959	10	n/a	n/a	n/a	3.963
1095585	ENSG00000145087	9374	STXBP5L	syntaxin binding protein 5-like	9515	3	n/a	n/a	n/a	3.958
1093707	ENSG00000133816	9501	MICAL2	microtubule associated monoxygenase, calponin and LIM domain containing 2	9645	11	n/a	n/a	n/a	3.957
1106283	ENSG00000215218	79586	UBE2QL1	ubiquitin-conjugating enzyme E2Q family-like 1	134111	5	n/a	n/a	n/a	3.956
1091167	ENSG00000114279	2242	FGF12	fibroblast growth factor 12	2257	3	n/a	n/a	n/a	3.956
279733554	ENSG00000214812	0	RP5-1053E7.3	RP5-1053E7.3	0	1	n/a	n/a	n/a	3.954
279800478	ENSG00000226526	0	RP1-37C10.3	RP1-37C10.3	0	1	n/a	n/a	n/a	3.952
1100514	ENSG00000173611	94825	SCAI	suppressor of cancer cell invasion	286205	9	n/a	n/a	n/a	3.951
1088281	ENSG00000078053	270	AMPH	amphiphysin	273	7	n/a	n/a	n/a	3.95
1094046	ENSG00000135709	9620	KIAA0513	KIAA0513	9764	16	n/a	n/a	n/a	3.945
279989067	ENSG00000245025	0	RP11-875O11.1	RP11-875O11.1	0	8	n/a	n/a	n/a	3.938
280017746	ENSG00000249786	0	EAF1-AS1	EAF1 antisense RNA 1 (non-protein coding)	0	3	n/a	n/a	n/a	3.925
1098026	ENSG00000163618	8549	CADPS	Ca++-dependent secretion activator	8618	3	n/a	n/a	n/a	3.92
279888788	ENSG00000234422	0	UBE2WP1	ubiquitin-conjugating enzyme E2W pseudogene 1	0	1	n/a	n/a	n/a	3.919
1103054	ENSG00000186297	2542	GABRA5	gamma-aminobutyric acid (GABA) A receptor, alpha 5	2558	15	n/a	n/a	n/a	3.918
1087446	ENSG00000041515	22781	MYO16	myosin XVI	23026	13	n/a	n/a	n/a	3.918
1096340	ENSG00000151490	5768	PTPRO	protein tyrosine phosphatase, receptor type, O	5800	12	n/a	n/a	n/a	3.915
1090560	ENSG00000109436	22913	TBC1D9	TBC1 domain family, member 9 (with GRAM domain)	23158	4	n/a	n/a	n/a	3.914
1088999	ENSG00000099814	94031	KIAA0284	KIAA0284	283638	14	n/a	n/a	n/a	3.908
1097638	ENSG00000162105	22696	SHANK2	SH3 and multiple ankyrin repeat domains 2	22941	11	n/a	n/a	n/a	3.907
1090815	ENSG00000111647	22829	UHRF1BP1L	UHRF1 binding protein 1-like	23074	12	n/a	n/a	n/a	3.905
280136794	ENSG00000259668	0	RP11-707P17.2	RP11-707P17.2	0	15	n/a	n/a	n/a	3.901
1087356	ENSG00000031003	30787	FAM13B	family with sequence similarity 13, member B	51306	5	n/a	n/a	n/a	3.896
1093389	ENSG00000131711	4106	MAP1B	microtubule-associated protein 1B	4131	5	n/a	n/a	n/a	3.892
1087145	ENSG00000011083	6498	SLC6A7	solute carrier family 6 (neurotransmitter transporter, L-proline), member 7	6534	5	n/a	n/a	n/a	3.891
1086999	ENSG00000006432	4268	MAP3K9	mitogen-activated protein kinase kinase kinase 9	4293	14	n/a	n/a	n/a	3.889
1093902	ENSG00000134982	321	APC	adenomatous polyposis coli	324	5	n/a	n/a	n/a	3.871
279725123	ENSG00000213856	0	VDAC1P2	voltage-dependent anion channel 1 pseudogene 2	0	X	n/a	n/a	n/a	3.87
280064236	ENSG00000253972	0	RP11-4K16.2	RP11-4K16.2	0	8	n/a	n/a	n/a	3.868
1091710	ENSG00000118432	1259	CNR1	cannabinoid receptor 1 (brain)	1268	6	n/a	n/a	n/a	3.868
1103808	ENSG00000196090	10963	PTPRT	protein tyrosine phosphatase, receptor type, T	11122	20	n/a	n/a	n/a	3.864
1094654	ENSG00000138769	8890	CDKL2	cyclin-dependent kinase-like 2 (CDC2-related kinase)	8999	4	n/a	n/a	n/a	3.856
279958277	ENSG00000241592	0	RP11-372E1.7	RP11-372E1.7	0	3	n/a	n/a	n/a	3.846
1087277	ENSG00000021645	9234	NRXN3	neurexin 3	9369	14	n/a	n/a	n/a	3.843
1098341	ENSG00000164600	40610	NEUROD6	neurogenic differentiation 6	63974	7	n/a	n/a	n/a	3.842
280104782	ENSG00000257386	0	RP11-56G10.2	RP11-56G10.2	0	12	n/a	n/a	n/a	3.841
1099450	ENSG00000168959	2898	GRM5	glutamate receptor, metabotropic 5	2915	11	n/a	n/a	n/a	3.832
1092320	ENSG00000123612	79417	ACVR1C	activin A receptor, type IC	130399	2	n/a	n/a	n/a	3.83
1098039	ENSG00000163637	81675	PRICKLE2	prickle homolog 2 (Drosophila)	166336	3	n/a	n/a	n/a	3.827
1097739	ENSG00000162636	94352	FAM102B	family with sequence similarity 102, member B	284611	1	n/a	n/a	n/a	3.826
1105014	ENSG00000204116	32824	CHIC1	cysteine-rich hydrophobic domain 1	53344	X	n/a	n/a	n/a	3.825
1091200	ENSG00000114573	520	ATP6V1A	ATPase, H+ transporting, lysosomal 70kDa, V1 subunit A	523	3	n/a	n/a	n/a	3.824
280030901	ENSG00000250810	0	AC096753.1	AC096753.1	0	2	n/a	n/a	n/a	3.822
1102802	ENSG00000185274	41010	WBSCR17	Williams-Beuren syndrome chromosome region 17	64409	7	n/a	n/a	n/a	3.822
1104415	ENSG00000197860	33848	SGTB	small glutamine-rich tetratricopeptide repeat (TPR)-containing, beta	54557	5	n/a	n/a	n/a	3.82
1091243	ENSG00000114948	8674	ADAM23	ADAM metallopeptidase domain 23	8745	2	n/a	n/a	n/a	3.812
279496787	ENSG00000179611	0	DGKZP1	diacylglycerol kinase, zeta pseudogene 1	0	13	n/a	n/a	n/a	3.812
279778687	ENSG00000224620	0	MEF2AP1	myocyte enhancer factor 2A pseudogene 1	0	1	n/a	n/a	n/a	3.805
1091874	ENSG00000119900	55430	OGFRL1	opioid growth factor receptor-like 1	79627	6	n/a	n/a	n/a	3.805
1093691	ENSG00000133687	58091	TMTC1	transmembrane and tetratricopeptide repeat containing 1	83857	12	n/a	n/a	n/a	3.803
279753199	ENSG00000221323	0	MIR1178	microRNA 1178	0	12	n/a	n/a	n/a	3.799
279764176	ENSG00000223467	0	CALM1P1	calmodulin 1 (phosphorylase kinase, delta) pseudogene 1	0	X	n/a	n/a	n/a	3.798
1095619	ENSG00000145362	284	ANK2	ankyrin 2, neuronal	287	4	n/a	n/a	n/a	3.794
279905478	ENSG00000235949	0	AC061961.2	AC061961.2	0	2	n/a	n/a	n/a	3.792
1089878	ENSG00000104888	36308	SLC17A7	solute carrier family 17 (sodium-dependent inorganic phosphate cotransporter), member 7	57030	19	n/a	n/a	n/a	3.784
1089707	ENSG00000103489	40764	XYLT1	xylosyltransferase I	64131	16	n/a	n/a	n/a	3.784
1102542	ENSG00000184258	1032	CDR1	cerebellar degeneration-related protein 1, 34kDa	1038	X	n/a	n/a	n/a	3.783
1087519	ENSG00000048740	10512	CELF2	CUGBP, Elav-like family member 2	10659	10	n/a	n/a	n/a	3.78
1090766	ENSG00000111262	3711	KCNA1	potassium voltage-gated channel, shaker-related subfamily, member 1 (episodic ataxia with myokymia)	3736	12	n/a	n/a	n/a	3.778
1090536	ENSG00000109158	2541	GABRA4	gamma-aminobutyric acid (GABA) A receptor, alpha 4	2557	4	n/a	n/a	n/a	3.778
1094065	ENSG00000135824	59563	RGS8	regulator of G-protein signaling 8	85397	1	n/a	n/a	n/a	3.773
1097850	ENSG00000163032	7404	VSNL1	visinin-like 1	7447	2	n/a	n/a	n/a	3.772
1088531	ENSG00000085433	22667	WDR47	WD repeat domain 47	22911	1	n/a	n/a	n/a	3.769
279773016	ENSG00000224155	0	RP11-700P18.2	RP11-700P18.2	0	7	n/a	n/a	n/a	3.764
279828969	ENSG00000229091	0	AC009945.3	AC009945.3	0	7	n/a	n/a	n/a	3.762
1100838	ENSG00000175352	35954	NRIP3	nuclear receptor interacting protein 3	56675	11	n/a	n/a	n/a	3.753
1104944	ENSG00000203865	59042	ATP1A1OS	ATP1A1 opposite strand	84852	1	n/a	n/a	n/a	3.742
1097917	ENSG00000163288	2544	GABRB1	gamma-aminobutyric acid (GABA) A receptor, beta 1	2560	4	n/a	n/a	n/a	3.734
1091128	ENSG00000113805	5035	CNTN3	contactin 3 (plasmacytoma associated)	5067	3	n/a	n/a	n/a	3.733
1087811	ENSG00000065609	9748	SNAP91	synaptosomal-associated protein, 91kDa homolog (mouse)	9892	6	n/a	n/a	n/a	3.728
1087809	ENSG00000065559	6380	MAP2K4	mitogen-activated protein kinase kinase 4	6416	17	n/a	n/a	n/a	3.727
279478878	ENSG00000177144	0	AL359758.1	AL359758.1	0	1	n/a	n/a	n/a	3.727
1093963	ENSG00000135333	2030	EPHA7	EPH receptor A7	2045	6	n/a	n/a	n/a	3.727
1087039	ENSG00000007237	8456	GAS7	growth arrest-specific 7	8522	17	n/a	n/a	n/a	3.714
1096313	ENSG00000151320	9332	AKAP6	A kinase (PRKA) anchor protein 6	9472	14	n/a	n/a	n/a	3.713
1100212	ENSG00000172209	2828	GPR22	G protein-coupled receptor 22	2845	7	n/a	n/a	n/a	3.713
1096392	ENSG00000151835	26026	SACS	spastic ataxia of Charlevoix-Saguenay (sacsin)	26278	13	n/a	n/a	n/a	3.709
1088444	ENSG00000082458	1729	DLG3	discs, large homolog 3 (Drosophila)	1741	X	n/a	n/a	n/a	3.709
280102272	ENSG00000257151	0	RP11-701H24.2	RP11-701H24.2	0	15	n/a	n/a	n/a	3.707
280095940	ENSG00000256448	0	RP11-809N8.4	RP11-809N8.4	0	11	n/a	n/a	n/a	3.702
1092443	ENSG00000124507	29726	PACSIN1	protein kinase C and casein kinase substrate in neurons 1	29993	6	n/a	n/a	n/a	3.688
280082829	ENSG00000255202	0	RP4-541C22.5	RP4-541C22.5	0	11	n/a	n/a	n/a	3.687
1096407	ENSG00000151952	78825	TMEM132D	transmembrane protein 132D	121256	12	n/a	n/a	n/a	3.686
1096650	ENSG00000154027	26037	AK5	adenylate kinase 5	26289	1	n/a	n/a	n/a	3.685
279751133	ENSG00000220884	0	MESTP1	mesoderm specific transcript homolog (mouse) pseudogene 1	0	6	n/a	n/a	n/a	3.683
1099804	ENSG00000170500	81650	LONRF2	LON peptidase N-terminal domain and ring finger 2	164832	2	n/a	n/a	n/a	3.681
1097011	ENSG00000157152	6814	SYN2	synapsin II	6854	3	n/a	n/a	n/a	3.679
1096412	ENSG00000152034	58740	MCHR2	melanin-concentrating hormone receptor 2	84539	6	n/a	n/a	n/a	3.673
279760238	ENSG00000222521	0	AC026956.1	AC026956.1	0	15	n/a	n/a	n/a	3.672
1094716	ENSG00000139220	8433	PPFIA2	protein tyrosine phosphatase, receptor type, f polypeptide (PTPRF), interacting protein (liprin), alpha 2	8499	12	n/a	n/a	n/a	3.671
280130146	ENSG00000259279	0	CTD-2033D15.1	CTD-2033D15.1	0	15	n/a	n/a	n/a	3.67
1095202	ENSG00000142686	79241	C1orf216	chromosome 1 open reading frame 216	127703	1	n/a	n/a	n/a	3.666
1105141	ENSG00000204442	168322	FAM155A	family with sequence similarity 155, member A	728215	13	n/a	n/a	n/a	3.664
1089461	ENSG00000101846	409	STS	steroid sulfatase (microsomal), isozyme S	412	X	n/a	n/a	n/a	3.663
1087297	ENSG00000023516	11055	AKAP11	A kinase (PRKA) anchor protein 11	11215	13	n/a	n/a	n/a	3.652
1101802	ENSG00000180828	27064	BHLHE22	basic helix-loop-helix family, member e22	27319	8	n/a	n/a	n/a	3.65
1091454	ENSG00000116254	25787	CHD5	chromodomain helicase DNA binding protein 5	26038	1	n/a	n/a	n/a	3.647
1093307	ENSG00000131089	22984	ARHGEF9	Cdc42 guanine nucleotide exchange factor (GEF) 9	23229	X	n/a	n/a	n/a	3.647
279875806	ENSG00000233259	0	FABP3P2	fatty acid binding protein 3, pseudogene 2	0	13	n/a	n/a	n/a	3.641
280124352	ENSG00000258945	0	RP11-497E19.2	RP11-497E19.2	0	14	n/a	n/a	n/a	3.64
1091187	ENSG00000114450	37769	GNB4	guanine nucleotide binding protein (G protein), beta polypeptide 4	59345	3	n/a	n/a	n/a	3.627
1088110	ENSG00000073670	4160	ADAM11	ADAM metallopeptidase domain 11	4185	17	n/a	n/a	n/a	3.627
1095489	ENSG00000144406	94487	UNC80	unc-80 homolog (C. elegans)	285175	2	n/a	n/a	n/a	3.616
1098139	ENSG00000163947	30139	ARHGEF3	Rho guanine nucleotide exchange factor (GEF) 3	50650	3	n/a	n/a	n/a	3.611
1093075	ENSG00000129636	57243	ITFG1	integrin alpha FG-GAP repeat containing 1	81533	16	n/a	n/a	n/a	3.61
279914634	ENSG00000236792	0	RP11-142L4.2	RP11-142L4.2	0	1	n/a	n/a	n/a	3.609
1104824	ENSG00000198934	36965	MAGEE1	melanoma antigen family E, 1	57692	X	n/a	n/a	n/a	3.602
1094635	ENSG00000138688	58373	KIAA1109	KIAA1109	84162	4	n/a	n/a	n/a	3.597
1100456	ENSG00000173320	36256	STOX2	storkhead box 2	56977	4	n/a	n/a	n/a	3.594
1103044	ENSG00000186260	36769	MKL2	MKL/myocardin-like 2	57496	16	n/a	n/a	n/a	3.594
1099534	ENSG00000169313	41377	P2RY12	purinergic receptor P2Y, G-protein coupled, 12	64805	3	n/a	n/a	n/a	3.593
1096309	ENSG00000151276	9098	MAGI1	membrane associated guanylate kinase, WW and PDZ domain containing 1	9223	3	n/a	n/a	n/a	3.585
1088148	ENSG00000074706	25783	IPCEF1	interaction protein for cytohesin exchange factors 1	26034	6	n/a	n/a	n/a	3.584
279965886	ENSG00000242396	0	RP11-67L3.5	RP11-67L3.5	0	1	n/a	n/a	n/a	3.584
280080153	ENSG00000255045	0	RP11-677M14.2-001	RP11-677M14.2-001	0	11	n/a	n/a	n/a	3.582
1096481	ENSG00000152495	810	CAMK4	calcium/calmodulin-dependent protein kinase IV	814	5	n/a	n/a	n/a	3.581
1107795	ENSG00000231121	0	RP1-34H18.1	RP1-34H18.1	0	12	n/a	n/a	n/a	3.581
1091562	ENSG00000117069	57529	ST6GALNAC5	ST6 (alpha-N-acetyl-neuraminyl-2,3-beta-galactosyl-1,3)-N-acetylgalactosaminide alpha-2,6-sialyltransferase 5	81849	1	n/a	n/a	n/a	3.578
1104259	ENSG00000197386	3047	HTT	huntingtin	3064	4	n/a	n/a	n/a	3.577
1087074	ENSG00000008277	32934	ADAM22	ADAM metallopeptidase domain 22	53616	7	n/a	n/a	n/a	3.576
1092414	ENSG00000124313	22851	IQSEC2	IQ motif and Sec7 domain 2	23096	X	n/a	n/a	n/a	3.576
1093667	ENSG00000133424	9091	LARGE	like-glycosyltransferase	9215	22	n/a	n/a	n/a	3.575
1106504	ENSG00000221823	5502	PPP3R1	protein phosphatase 3, regulatory subunit B, alpha	5534	2	n/a	n/a	n/a	3.571
1091679	ENSG00000118160	6507	SLC8A2	solute carrier family 8 (sodium/calcium exchanger), member 2	6543	19	n/a	n/a	n/a	3.566
1098440	ENSG00000164951	33993	PDP1	pyruvate dehyrogenase phosphatase catalytic subunit 1	54704	8	n/a	n/a	n/a	3.559
1095482	ENSG00000144357	79423	UBR3	ubiquitin protein ligase E3 component n-recognin 3 (putative)	130507	2	n/a	n/a	n/a	3.558
1095642	ENSG00000145545	6675	SRD5A1	steroid-5-alpha-reductase, alpha polypeptide 1 (3-oxo-5 alpha-steroid delta 4-dehydrogenase alpha 1)	6715	5	n/a	n/a	n/a	3.556
1104757	ENSG00000198825	22632	INPP5F	inositol polyphosphate-5-phosphatase F	22876	10	n/a	n/a	n/a	3.551
1101194	ENSG00000177272	3713	KCNA3	potassium voltage-gated channel, shaker-related subfamily, member 3	3738	1	n/a	n/a	n/a	3.549
280115010	ENSG00000258403	0	RP11-355I22.6	RP11-355I22.6	0	14	n/a	n/a	n/a	3.545
1100794	ENSG00000175161	90115	CADM2	cell adhesion molecule 2	253559	3	n/a	n/a	n/a	3.539
1104472	ENSG00000198010	9103	DLGAP2	discs, large (Drosophila) homolog-associated protein 2	9228	8	n/a	n/a	n/a	3.538
279818910	ENSG00000228206	0	AC016717.1	AC016717.1	0	2	n/a	n/a	n/a	3.538
1095649	ENSG00000145632	10611	PLK2	polo-like kinase 2	10769	5	n/a	n/a	n/a	3.536
279976916	ENSG00000243613	0	RP11-216N14.8	RP11-216N14.8	0	1	n/a	n/a	n/a	3.534
279750548	ENSG00000220418	0	RP1-131H7.2	RP1-131H7.2	0	6	n/a	n/a	n/a	3.529
279793550	ENSG00000225923	0	RP4-736I12.1	RP4-736I12.1	0	1	n/a	n/a	n/a	3.527
1101153	ENSG00000177034	110189	MTX3	metaxin 3	345778	5	n/a	n/a	n/a	3.526
279935569	ENSG00000238810	60038	SNORD107	small nucleolar RNA, C/D box 107	91380	15	n/a	n/a	n/a	3.524
1086992	ENSG00000006128	6823	TAC1	tachykinin, precursor 1	6863	7	n/a	n/a	n/a	3.523
1087159	ENSG00000011347	8944	SYT7	synaptotagmin VII	9066	11	n/a	n/a	n/a	3.522
1087605	ENSG00000054793	9934	ATP9A	ATPase, class II, type 9A	10079	20	n/a	n/a	n/a	3.521
1087020	ENSG00000006740	9768	ARHGAP44	Rho GTPase activating protein 44	9912	17	n/a	n/a	n/a	3.516
1089145	ENSG00000100321	9022	SYNGR1	synaptogyrin 1	9145	22	n/a	n/a	n/a	3.516
279891163	ENSG00000234629	0	WDR82P1	WD repeat domain 82 pseudogene 1	0	3	n/a	n/a	n/a	3.514
1091199	ENSG00000114554	5329	PLXNA1	plexin A1	5361	3	n/a	n/a	n/a	3.506
279728552	ENSG00000214181	0	DDX6P2	DEAD (Asp-Glu-Ala-Asp) box polypeptide 6 pseudogene 2	0	13	n/a	n/a	n/a	3.503
279803162	ENSG00000226783	0	TLK1P1	tousled-like kinase 1 pseudogene 1	0	9	n/a	n/a	n/a	3.495
1096573	ENSG00000153234	4898	NR4A2	nuclear receptor subfamily 4, group A, member 2	4929	2	n/a	n/a	n/a	3.493
279728016	ENSG00000214110	0	LDHAP4	lactate dehydrogenase A pseudogene 4	0	9	n/a	n/a	n/a	3.486
1093607	ENSG00000133026	4602	MYH10	myosin, heavy chain 10, non-muscle	4628	17	n/a	n/a	n/a	3.486
280021880	ENSG00000250091	0	DNAH10OS	dynein, axonemal, heavy chain 10 opposite strand	0	12	n/a	n/a	n/a	3.481
1093605	ENSG00000133019	1123	CHRM3	cholinergic receptor, muscarinic 3	1131	1	n/a	n/a	n/a	3.48
1094518	ENSG00000138078	9439	PREPL	prolyl endopeptidase-like	9581	2	n/a	n/a	n/a	3.477
1092968	ENSG00000128683	2555	GAD1	glutamate decarboxylase 1 (brain, 67kDa)	2571	2	n/a	n/a	n/a	3.476
1088704	ENSG00000089199	1106	CHGB	chromogranin B (secretogranin 1)	1114	20	n/a	n/a	n/a	3.474
1102722	ENSG00000185008	6060	ROBO2	roundabout, axon guidance receptor, homolog 2 (Drosophila)	6092	3	n/a	n/a	n/a	3.471
1091833	ENSG00000119661	57787	DNAL1	dynein, axonemal, light chain 1	83544	14	n/a	n/a	n/a	3.467
1104418	ENSG00000197872	57255	FAM49A	family with sequence similarity 49, member A	81553	2	n/a	n/a	n/a	3.467
1091530	ENSG00000116852	22801	KIF21B	kinesin family member 21B	23046	1	n/a	n/a	n/a	3.466
280136559	ENSG00000259653	0	RP11-616K22.3	RP11-616K22.3	0	15	n/a	n/a	n/a	3.464
1100893	ENSG00000175662	80540	TOM1L2	target of myb1-like 2 (chicken)	146691	17	n/a	n/a	n/a	3.463
1092903	ENSG00000128245	7490	YWHAH	tyrosine 3-monooxygenase/tryptophan 5-monooxygenase activation protein, eta polypeptide	7533	22	n/a	n/a	n/a	3.461
1094054	ENSG00000135749	55805	PCNXL2	pecanex-like 2 (Drosophila)	80003	1	n/a	n/a	n/a	3.456
1096019	ENSG00000148408	770	CACNA1B	calcium channel, voltage-dependent, N type, alpha 1B subunit	774	9	n/a	n/a	n/a	3.456
1096421	ENSG00000152092	457	ASTN1	astrotactin 1	460	1	n/a	n/a	n/a	3.456
1096866	ENSG00000155966	2318	AFF2	AF4/FMR2 family, member 2	2334	X	n/a	n/a	n/a	3.444
1089126	ENSG00000100285	4718	NEFH	neurofilament, heavy polypeptide	4744	22	n/a	n/a	n/a	3.444
1100151	ENSG00000171951	7811	SCG2	secretogranin II	7857	2	n/a	n/a	n/a	3.443
1104092	ENSG00000196872	110099	C2orf55	chromosome 2 open reading frame 55	343990	2	n/a	n/a	n/a	3.442
1100304	ENSG00000172575	9980	RASGRP1	RAS guanyl releasing protein 1 (calcium and DAG-regulated)	10125	15	n/a	n/a	n/a	3.439
279851112	ENSG00000231104	0	RP11-354M20.3	RP11-354M20.3	0	10	n/a	n/a	n/a	3.435
280012176	ENSG00000249331	0	Z83851.2	Z83851.2	0	22	n/a	n/a	n/a	3.434
279770404	ENSG00000223973	0	AC068491.3	AC068491.3	0	2	n/a	n/a	n/a	3.426
280113634	ENSG00000258290	0	RP11-654D12.1	RP11-654D12.1	0	12	n/a	n/a	n/a	3.422
1090880	ENSG00000111913	9606	FAM65B	family with sequence similarity 65, member B	9750	6	n/a	n/a	n/a	3.421
1091706	ENSG00000118407	26890	FILIP1	filamin A interacting protein 1	27145	6	n/a	n/a	n/a	3.419
280036136	ENSG00000251246	0	RP11-540D14.8	Uncharacterized proteincDNA FLJ57652, highly similar to Ephrin-A3	0	1	n/a	n/a	n/a	3.418
1091559	ENSG00000117020	9856	AKT3	v-akt murine thymoma viral oncogene homolog 3 (protein kinase B, gamma)	10000	1	n/a	n/a	n/a	3.416
280084810	ENSG00000255330	0	RP3-403A15.5	RP3-403A15.5	0	6	n/a	n/a	n/a	3.416
1092935	ENSG00000128512	9588	DOCK4	dedicator of cytokinesis 4	9732	7	n/a	n/a	n/a	3.414
278638676	ENSG00000073905	0	VDAC1P1	voltage-dependent anion channel 1 pseudogene 1	0	X	n/a	n/a	n/a	3.414
280091968	ENSG00000255994	0	C14orf162	chromosome 14 open reading frame 162	0	14	n/a	n/a	n/a	3.412
1093584	ENSG00000132872	6820	SYT4	synaptotagmin IV	6860	18	n/a	n/a	n/a	3.409
1088476	ENSG00000083720	4987	OXCT1	3-oxoacid CoA transferase 1	5019	5	n/a	n/a	n/a	3.407
279967002	ENSG00000242539	0	AC007620.3	AC007620.3	0	3	n/a	n/a	n/a	3.405
1096774	ENSG00000155034	55830	FBXL18	F-box and leucine-rich repeat protein 18	80028	7	n/a	n/a	n/a	3.404
1096249	ENSG00000150672	1728	DLG2	discs, large homolog 2 (Drosophila)	1740	11	n/a	n/a	n/a	3.402
1094217	ENSG00000136603	6462	SKIL	SKI-like oncogene	6498	3	n/a	n/a	n/a	3.402
1099985	ENSG00000171243	25677	SOSTDC1	sclerostin domain containing 1	25928	7	n/a	n/a	n/a	3.399
1092967	ENSG00000128656	1115	CHN1	chimerin (chimaerin) 1	1123	2	n/a	n/a	n/a	3.398
1096782	ENSG00000155097	525	ATP6V1C1	ATPase, H+ transporting, lysosomal 42kDa, V1 subunit C1	528	8	n/a	n/a	n/a	3.393
1094115	ENSG00000136040	10009	PLXNC1	plexin C1	10154	12	n/a	n/a	n/a	3.392
1103449	ENSG00000188011	94467	C2orf85	chromosome 2 open reading frame 85	285093	2	n/a	n/a	n/a	3.389
1103903	ENSG00000196353	79458	CPNE4	copine IV	131034	3	n/a	n/a	n/a	3.388
279656426	ENSG00000199024	0	MIR103A2	microRNA 103a-2	0	20	n/a	n/a	n/a	3.379
1088815	ENSG00000091622	57643	PITPNM3	PITPNM family member 3	83394	17	n/a	n/a	n/a	3.377
280134130	ENSG00000259506	0	RP11-352D13.3	RP11-352D13.3	0	15	n/a	n/a	n/a	3.377
279833393	ENSG00000229478	0	RP4-718N17.1	RP4-718N17.1	0	7	n/a	n/a	n/a	3.375
1104184	ENSG00000197147	23262	LRRC8B	leucine rich repeat containing 8 family, member B	23507	1	n/a	n/a	n/a	3.373
1096240	ENSG00000150594	147	ADRA2A	adrenergic, alpha-2A-, receptor	150	10	n/a	n/a	n/a	3.37
1090335	ENSG00000107758	5500	PPP3CB	protein phosphatase 3, catalytic subunit, beta isozyme	5532	10	n/a	n/a	n/a	3.37
280133414	ENSG00000259468	0	RP11-1084A12.2	RP11-1084A12.2	0	15	n/a	n/a	n/a	3.368
1106058	ENSG00000214338	122201	C6orf174	chromosome 6 open reading frame 174	387104	6	n/a	n/a	n/a	3.366
1091771	ENSG00000119042	23069	SATB2	SATB homeobox 2	23314	2	n/a	n/a	n/a	3.365
1105609	ENSG00000205940	0	HSP90AB2P	heat shock protein 90kDa alpha (cytosolic), class B member 2, pseudogene	0	4	n/a	n/a	n/a	3.364
1090373	ENSG00000108018	77539	SORCS1	sortilin-related VPS10 domain containing receptor 1	114815	10	n/a	n/a	n/a	3.364
1099527	ENSG00000169282	7835	KCNAB1	potassium voltage-gated channel, shaker-related subfamily, beta member 1	7881	3	n/a	n/a	n/a	3.364
1103786	ENSG00000189367	9585	KIAA0408	KIAA0408	9729	6	n/a	n/a	n/a	3.363
1087552	ENSG00000050438	9357	SLC4A8	solute carrier family 4, sodium bicarbonate cotransporter, member 8	9498	12	n/a	n/a	n/a	3.362
280124007	ENSG00000258930	0	RP5-1163L11.2	RP5-1163L11.2	0	14	n/a	n/a	n/a	3.361
1090762	ENSG00000111249	23071	CUX2	cut-like homeobox 2	23316	12	n/a	n/a	n/a	3.361
1094008	ENSG00000135502	41536	SLC26A10	solute carrier family 26, member 10	65012	12	n/a	n/a	n/a	3.357
279996040	ENSG00000247614	0	AC119673.1	AC119673.1	0	1	n/a	n/a	n/a	3.356
279932110	ENSG00000238275	0	AB019439.68	AB019439.68	0	14	n/a	n/a	n/a	3.355
1088798	ENSG00000091157	23090	WDR7	WD repeat domain 7	23335	18	n/a	n/a	n/a	3.355
1103140	ENSG00000186642	5106	PDE2A	phosphodiesterase 2A, cGMP-stimulated	5138	11	n/a	n/a	n/a	3.354
279951847	ENSG00000240825	0	RP11-392A14.7	RP11-392A14.7	0	9	n/a	n/a	n/a	3.353
1091697	ENSG00000118276	9197	B4GALT6	UDP-Gal:betaGlcNAc beta 1,4- galactosyltransferase, polypeptide 6	9331	18	n/a	n/a	n/a	3.35
1102951	ENSG00000185924	80547	RTN4RL1	reticulon 4 receptor-like 1	146760	17	n/a	n/a	n/a	3.349
1089683	ENSG00000103316	1417	CRYM	crystallin, mu	1428	16	n/a	n/a	n/a	3.348
1087956	ENSG00000069712	23040	KIAA1107	KIAA1107	23285	1	n/a	n/a	n/a	3.347
279786996	ENSG00000225376	0	RP11-490D19.6	RP11-490D19.6	0	9	n/a	n/a	n/a	3.346
1098207	ENSG00000164116	2965	GUCY1A3	guanylate cyclase 1, soluble, alpha 3	2982	4	n/a	n/a	n/a	3.346
1095590	ENSG00000145147	9218	SLIT2	slit homolog 2 (Drosophila)	9353	4	n/a	n/a	n/a	3.346
1098816	ENSG00000166448	85875	TMEM130	transmembrane protein 130	222865	7	n/a	n/a	n/a	3.343
1095659	ENSG00000145708	1384	CRHBP	corticotropin releasing hormone binding protein	1393	5	n/a	n/a	n/a	3.341
1096283	ENSG00000151025	36785	GPR158	G protein-coupled receptor 158	57512	10	n/a	n/a	n/a	3.34
1092118	ENSG00000121905	3188	HPCA	hippocalcin	3208	1	n/a	n/a	n/a	3.339
279743875	ENSG00000215998	0	MIR935	microRNA 935	0	19	n/a	n/a	n/a	3.337
1088256	ENSG00000077327	9434	SPAG6	sperm associated antigen 6	9576	10	n/a	n/a	n/a	3.337
1090591	ENSG00000109738	2726	GLRB	glycine receptor, beta	2743	4	n/a	n/a	n/a	3.335
1090829	ENSG00000111696	31039	NT5DC3	5'-nucleotidase domain containing 3	51559	12	n/a	n/a	n/a	3.334
1090549	ENSG00000109265	36755	KIAA1211	KIAA1211	57482	4	n/a	n/a	n/a	3.334
279790423	ENSG00000225670	1015969	CTA-134P22.2	CTA-134P22.2	100131825	1	n/a	n/a	n/a	3.334
280036320	ENSG00000251260	0	WDFY3-AS1	WDFY3 antisense RNA 1 (non-protein coding)	0	4	n/a	n/a	n/a	3.332
1096621	ENSG00000153815	56561	CMIP	c-Maf inducing protein	80790	16	n/a	n/a	n/a	3.327
280129070	ENSG00000259216	0	RP11-227D13.2	RP11-227D13.2	0	15	n/a	n/a	n/a	3.326
1096761	ENSG00000154917	31040	RAB6B	RAB6B, member RAS oncogene family	51560	3	n/a	n/a	n/a	3.325
279709442	ENSG00000207770	1013146	MIR568	microRNA 568	693153	3	n/a	n/a	n/a	3.323
279979883	ENSG00000243888	0	RP11-548B3.3	RP11-548B3.3	0	9	n/a	n/a	n/a	3.32
280122303	ENSG00000258830	0	RP11-123K3.4	RP11-123K3.4	0	12	n/a	n/a	n/a	3.31
1101314	ENSG00000177888	111094	ZBTB41	zinc finger and BTB domain containing 41	360023	1	n/a	n/a	n/a	3.309
1097759	ENSG00000162706	37134	CADM3	cell adhesion molecule 3	57863	1	n/a	n/a	n/a	3.309
279874387	ENSG00000233123	157122321	RP5-1059M17.1	RP5-1059M17.1	100506527	7	n/a	n/a	n/a	3.307
1089807	ENSG00000104435	10917	STMN2	stathmin-like 2	11075	8	n/a	n/a	n/a	3.306
1090032	ENSG00000105613	22738	MAST1	microtubule associated serine/threonine kinase 1	22983	19	n/a	n/a	n/a	3.303
1093725	ENSG00000133985	23263	TTC9	tetratricopeptide repeat domain 9	23508	14	n/a	n/a	n/a	3.301
280124830	ENSG00000258974	0	RHOXF2	transcriptional regulator Kaiso	0	X	n/a	n/a	n/a	3.299
279911943	ENSG00000236526	0	RP4-742J24.2	RP4-742J24.2	0	20	n/a	n/a	n/a	3.297
1100019	ENSG00000171435	93962	KSR2	kinase suppressor of ras 2	283455	12	n/a	n/a	n/a	3.294
1088701	ENSG00000089169	22651	RPH3A	rabphilin 3A homolog (mouse)	22895	12	n/a	n/a	n/a	3.294
280131744	ENSG00000259368	0	RP11-64K12.4	RP11-64K12.4	0	15	n/a	n/a	n/a	3.294
280070774	ENSG00000254433	0	RP11-677I18.3	RP11-677I18.3	0	11	n/a	n/a	n/a	3.291
279922723	ENSG00000237481	0	RP4-803J11.2	RP4-803J11.2	0	1	n/a	n/a	n/a	3.291
1092438	ENSG00000124486	8187	USP9X	ubiquitin specific peptidase 9, X-linked	8239	X	n/a	n/a	n/a	3.291
279889713	ENSG00000234497	0	RP4-612J11.1	RP4-612J11.1	0	1	n/a	n/a	n/a	3.291
280135565	ENSG00000259581	0	RP11-685G9.1	RP11-685G9.1	0	15	n/a	n/a	n/a	3.289
1096517	ENSG00000152784	36257	PRDM8	PR domain containing 8	56978	4	n/a	n/a	n/a	3.289
1105732	ENSG00000212719	109648	C17orf51	chromosome 17 open reading frame 51	339263	17	n/a	n/a	n/a	3.281
1102299	ENSG00000183287	80606	CCBE1	collagen and calcium binding EGF domains 1	147372	18	n/a	n/a	n/a	3.28
1093196	ENSG00000130540	25579	SULT4A1	sulfotransferase family 4A, member 1	25830	22	n/a	n/a	n/a	3.28
279812651	ENSG00000227612	0	RP5-1177E19.2	RP5-1177E19.2	0	1	n/a	n/a	n/a	3.279
279968284	ENSG00000242659	0	RP11-271C24.2	RP11-271C24.2	0	3	n/a	n/a	n/a	3.278
279755593	ENSG00000221743	0	Z95152.1	Z95152.1	0	6	n/a	n/a	n/a	3.275
1094289	ENSG00000136928	9426	GABBR2	gamma-aminobutyric acid (GABA) B receptor, 2	9568	9	n/a	n/a	n/a	3.272
1093519	ENSG00000132535	1730	DLG4	discs, large homolog 4 (Drosophila)	1742	17	n/a	n/a	n/a	3.268
1098404	ENSG00000164830	34363	OXR1	oxidation resistance 1	55074	8	n/a	n/a	n/a	3.266
1096061	ENSG00000148798	8995	INA	internexin neuronal intermediate filament protein, alpha	9118	10	n/a	n/a	n/a	3.266
1094812	ENSG00000139874	6711	SSTR1	somatostatin receptor 1	6751	14	n/a	n/a	n/a	3.261
280106287	ENSG00000257529	0	RP1-164F3.9	Ribosomal protein L36a	0	X	n/a	n/a	n/a	3.261
1095158	ENSG00000142408	37707	CACNG8	calcium channel, voltage-dependent, gamma subunit 8	59283	19	n/a	n/a	n/a	3.259
280073014	ENSG00000254598	93844	CSNK2A1P	casein kinase 2, alpha 1 polypeptide pseudogene	283106	11	n/a	n/a	n/a	3.257
1092594	ENSG00000125675	2875	GRIA3	glutamate receptor, ionotrophic, AMPA 3	2892	X	n/a	n/a	n/a	3.254
1090824	ENSG00000111674	2011	ENO2	enolase 2 (gamma, neuronal)	2026	12	n/a	n/a	n/a	3.253
279925869	ENSG00000237752	0	RP13-75G22.1	RP13-75G22.1	0	X	n/a	n/a	n/a	3.252
1100236	ENSG00000172318	8638	B3GALT1	UDP-Gal:betaGlcNAc beta 1,3-galactosyltransferase, polypeptide 1	8708	2	n/a	n/a	n/a	3.251
1096927	ENSG00000156453	5065	PCDH1	protocadherin 1	5097	5	n/a	n/a	n/a	3.25
1100609	ENSG00000174136	94653	RGMB	RGM domain family, member B	285704	5	n/a	n/a	n/a	3.249
280028267	ENSG00000250607	0	Z98883.2	Z98883.2	0	16	n/a	n/a	n/a	3.248
279723028	ENSG00000213574	0	LDHAP5	lactate dehydrogenase A pseudogene 5	0	10	n/a	n/a	n/a	3.245
1092096	ENSG00000121753	573	BAI2	brain-specific angiogenesis inhibitor 2	576	1	n/a	n/a	n/a	3.245
1090296	ENSG00000107295	6420	SH3GL2	SH3-domain GRB2-like 2	6456	9	n/a	n/a	n/a	3.245
279713183	ENSG00000211768	0	TRBJ2-4	T cell receptor beta joining 2-4	0	7	n/a	n/a	n/a	3.242
279966920	ENSG00000242529	0	XX-CR54.2	XX-CR54.2	0	1	n/a	n/a	n/a	3.238
1087617	ENSG00000055163	26744	CYFIP2	cytoplasmic FMR1 interacting protein 2	26999	5	n/a	n/a	n/a	3.237
1096731	ENSG00000154654	4659	NCAM2	neural cell adhesion molecule 2	4685	21	n/a	n/a	n/a	3.236
1091713	ENSG00000118473	58461	SGIP1	SH3-domain GRB2-like (endophilin) interacting protein 1	84251	1	n/a	n/a	n/a	3.234
279931317	ENSG00000238199	0	RP4-796F18.2	RP4-796F18.2	0	1	n/a	n/a	n/a	3.233
1102819	ENSG00000185345	5039	PARK2	parkinson protein 2, E3 ubiquitin protein ligase (parkin)	5071	6	n/a	n/a	n/a	3.228
1087034	ENSG00000007168	5016	PAFAH1B1	platelet-activating factor acetylhydrolase 1b, regulatory subunit 1 (45kDa)	5048	17	n/a	n/a	n/a	3.228
1094698	ENSG00000139163	34789	ETNK1	ethanolamine kinase 1	55500	12	n/a	n/a	n/a	3.228
1088502	ENSG00000084444	36886	KIAA1467	KIAA1467	57613	12	n/a	n/a	n/a	3.227
1103188	ENSG00000186868	4112	MAPT	microtubule-associated protein tau	4137	17	n/a	n/a	n/a	3.225
1088088	ENSG00000072954	54881	TMEM38A	transmembrane protein 38A	79041	19	n/a	n/a	n/a	3.224
1098802	ENSG00000166402	7232	TUB	tubby homolog (mouse)	7275	11	n/a	n/a	n/a	3.224
279740217	ENSG00000215447	0	BX322557.10	BX322557.10	0	21	n/a	n/a	n/a	3.224
1096837	ENSG00000155744	94485	FAM126B	family with sequence similarity 126, member B	285172	2	n/a	n/a	n/a	3.219
1093468	ENSG00000132294	22922	EFR3A	EFR3 homolog A (S. cerevisiae)	23167	8	n/a	n/a	n/a	3.219
1103573	ENSG00000188517	58771	COL25A1	collagen, type XXV, alpha 1	84570	4	n/a	n/a	n/a	3.218
279685023	ENSG00000204637	0	AC068538.2	AC068538.2	0	2	n/a	n/a	n/a	3.218
1094163	ENSG00000136267	1595	DGKB	diacylglycerol kinase, beta 90kDa	1607	7	n/a	n/a	n/a	3.218
280067476	ENSG00000254198	0	RP11-598P20.3	RP11-598P20.3	0	8	n/a	n/a	n/a	3.218
279898164	ENSG00000235207	0	RP11-310H4.4	RP11-310H4.4	0	7	n/a	n/a	n/a	3.217
279763812	ENSG00000223424	0	AC097467.2	AC097467.2	0	4	n/a	n/a	n/a	3.216
1101873	ENSG00000181215	123332	C4orf50	chromosome 4 open reading frame 50	389197	4	n/a	n/a	n/a	3.213
279918638	ENSG00000237154	0	MCFD2P1	multiple coagulation factor deficiency 2 pseudogene 1	0	6	n/a	n/a	n/a	3.213
280102958	ENSG00000257225	0	RP11-328C8.4	RP11-328C8.4	0	12	n/a	n/a	n/a	3.212
1099624	ENSG00000169744	8956	LDB2	LIM domain binding 2	9079	4	n/a	n/a	n/a	3.21
1088354	ENSG00000079841	22754	RIMS1	regulating synaptic membrane exocytosis 1	22999	6	n/a	n/a	n/a	3.208
1087484	ENSG00000047056	22640	WDR37	WD repeat domain 37	22884	10	n/a	n/a	n/a	3.208
279906284	ENSG00000236018	0	RP4-814D15.1	RP4-814D15.1	0	7	n/a	n/a	n/a	3.208
1106584	ENSG00000222018	0	AP000322.54	Uncharacterized protein	0	21	n/a	n/a	n/a	3.206
1096455	ENSG00000152332	79250	UHMK1	U2AF homology motif (UHM) kinase 1	127933	1	n/a	n/a	n/a	3.206
1096110	ENSG00000149256	25760	ODZ4	odz, odd Oz/ten-m homolog 4 (Drosophila)	26011	11	n/a	n/a	n/a	3.205
280128196	ENSG00000259164	0	RP11-463C8.4	RP11-463C8.4	0	14	n/a	n/a	n/a	3.201
279745716	ENSG00000217060	0	RP11-30P6.1	RP11-30P6.1	0	6	n/a	n/a	n/a	3.201
1105507	ENSG00000205562	0	RP11-497E19.1	RP11-497E19.1	0	14	n/a	n/a	n/a	3.199
1096953	ENSG00000156642	26765	NPTN	neuroplastin	27020	15	n/a	n/a	n/a	3.199
280138020	ENSG00000259741	0	AL589988.1	zinc finger MYND domain-containing protein 11 isoform g	0	10	n/a	n/a	n/a	3.197
280128616	ENSG00000259189	0	RP11-17L5.1	RP11-17L5.1	0	15	n/a	n/a	n/a	3.194
1096242	ENSG00000150627	78272	WDR17	WD repeat domain 17	116966	4	n/a	n/a	n/a	3.193
1103914	ENSG00000196369	0	SRGAP2P2	SLIT-ROBO Rho GTPase activating protein 2 pseudogene 2	0	1	n/a	n/a	n/a	3.191
1106936	ENSG00000225477	0	CTD-2302A16.2	CTD-2302A16.2	0	11	n/a	n/a	n/a	3.191
280056697	ENSG00000253431	0	RP11-442A17.2	RP11-442A17.2	0	8	n/a	n/a	n/a	3.189
280013619	ENSG00000249456	0	RP11-298J20.4	RP11-298J20.4	0	10	n/a	n/a	n/a	3.189
1101400	ENSG00000178385	123258	PLEKHM3	pleckstrin homology domain containing, family M, member 3	389072	2	n/a	n/a	n/a	3.188
1099352	ENSG00000168546	2659	GFRA2	GDNF family receptor alpha 2	2675	8	n/a	n/a	n/a	3.187
1101250	ENSG00000177542	55554	SLC25A22	solute carrier family 25 (mitochondrial carrier: glutamate), member 22	79751	11	n/a	n/a	n/a	3.186
279943115	ENSG00000239815	0	RP11-309L24.4	RP11-309L24.4	0	7	n/a	n/a	n/a	3.185
1089730	ENSG00000103657	8846	HERC1	hect (homologous to the E6-AP (UBE3A) carboxyl terminus) domain and RCC1 (CHC1)-like domain (RLD) 1	8925	15	n/a	n/a	n/a	3.183
1104601	ENSG00000198420	9603	FAM115A	family with sequence similarity 115, member A	9747	7	n/a	n/a	n/a	3.183
1093870	ENSG00000134780	743	DAGLA	diacylglycerol lipase, alpha	747	11	n/a	n/a	n/a	3.179
1100749	ENSG00000174938	26218	SEZ6L2	seizure related 6 homolog (mouse)-like 2	26470	16	n/a	n/a	n/a	3.178
1088058	ENSG00000072201	58904	LNX1	ligand of numb-protein X 1	84708	4	n/a	n/a	n/a	3.173
1098237	ENSG00000164187	60156	LMBRD2	LMBR1 domain containing 2	92255	5	n/a	n/a	n/a	3.17
1100979	ENSG00000176148	34635	TCP11L1	t-complex 11 (mouse)-like 1	55346	11	n/a	n/a	n/a	3.166
279864270	ENSG00000232241	0	DYNLT3P1	dynein, light chain, Tctex-type 3 pseudogene 1	0	20	n/a	n/a	n/a	3.165
1099464	ENSG00000169032	5572	MAP2K1	mitogen-activated protein kinase kinase 1	5604	15	n/a	n/a	n/a	3.164
1100442	ENSG00000173258	81383	ZNF483	zinc finger protein 483	158399	9	n/a	n/a	n/a	3.164
1097846	ENSG00000163013	80918	FBXO41	F-box protein 41	150726	2	n/a	n/a	n/a	3.158
1088164	ENSG00000075151	8603	EIF4G3	eukaryotic translation initiation factor 4 gamma, 3	8672	1	n/a	n/a	n/a	3.156
280127939	ENSG00000259153	0	RP6-65G23.3	RP6-65G23.3	0	14	n/a	n/a	n/a	3.155
279668688	ENSG00000203343	0	AC009107.1	AC009107.1	0	16	n/a	n/a	n/a	3.155
1105802	ENSG00000213023	58468	SYT3	synaptotagmin III	84258	19	n/a	n/a	n/a	3.152
1095514	ENSG00000144583	36847	4-Mar	membrane-associated ring finger (C3HC4) 4	57574	2	n/a	n/a	n/a	3.151
1095701	ENSG00000145920	10656	CPLX2	complexin 2	10814	5	n/a	n/a	n/a	3.151
1098372	ENSG00000164707	26014	SLC13A4	solute carrier family 13 (sodium/sulfate symporters), member 4	26266	7	n/a	n/a	n/a	3.147
1097249	ENSG00000159164	9756	SV2A	synaptic vesicle glycoprotein 2A	9900	1	n/a	n/a	n/a	3.14
280050418	ENSG00000252868	0	snoZ278	Small nucleolar RNA Z278	0	15	n/a	n/a	n/a	3.14
1091577	ENSG00000117155	78473	SSX2IP	synovial sarcoma, X breakpoint 2 interacting protein	117178	1	n/a	n/a	n/a	3.14
1092014	ENSG00000120899	2170	PTK2B	PTK2B protein tyrosine kinase 2 beta	2185	8	n/a	n/a	n/a	3.14
1087064	ENSG00000008056	6813	SYN1	synapsin I	6853	X	n/a	n/a	n/a	3.132
279878780	ENSG00000233508	0	RP1-269M15.3	RP1-269M15.3	0	20	n/a	n/a	n/a	3.125
1090956	ENSG00000112379	36497	KIAA1244	KIAA1244	57221	6	n/a	n/a	n/a	3.124
1099253	ENSG00000168135	3736	KCNJ4	potassium inwardly-rectifying channel, subfamily J, member 4	3761	22	n/a	n/a	n/a	3.124
1089491	ENSG00000102003	6815	SYP	synaptophysin	6855	X	n/a	n/a	n/a	3.122
1093077	ENSG00000129654	2286	FOXJ1	forkhead box J1	2302	17	n/a	n/a	n/a	3.121
1096522	ENSG00000152822	2894	GRM1	glutamate receptor, metabotropic 1	2911	6	n/a	n/a	n/a	3.12
1102305	ENSG00000183307	27183	CECR6	cat eye syndrome chromosome region, candidate 6	27439	22	n/a	n/a	n/a	3.117
1098948	ENSG00000166963	4105	MAP1A	microtubule-associated protein 1A	4130	15	n/a	n/a	n/a	3.114
280025378	ENSG00000250366	157122977	RP11-185P18.1	RP11-185P18.1	100507043	14	n/a	n/a	n/a	3.114
1087974	ENSG00000070159	5742	PTPN3	protein tyrosine phosphatase, non-receptor type 3	5774	9	n/a	n/a	n/a	3.114
1091066	ENSG00000113319	5892	RASGRF2	Ras protein-specific guanine nucleotide-releasing factor 2	5924	5	n/a	n/a	n/a	3.107
1103270	ENSG00000187189	23025	TSPYL4	TSPY-like 4	23270	6	n/a	n/a	n/a	3.105
1087370	ENSG00000033122	36827	LRRC7	leucine rich repeat containing 7	57554	1	n/a	n/a	n/a	3.104
1087683	ENSG00000060140	34648	STYK1	serine/threonine/tyrosine kinase 1	55359	12	n/a	n/a	n/a	3.095
1088052	ENSG00000072133	27075	RPS6KA6	ribosomal protein S6 kinase, 90kDa, polypeptide 6	27330	X	n/a	n/a	n/a	3.092
1095613	ENSG00000145335	6582	SNCA	synuclein, alpha (non A4 component of amyloid precursor)	6622	4	n/a	n/a	n/a	3.092
1098247	ENSG00000164236	167976	ANKRD33B	ankyrin repeat domain 33B	651746	5	n/a	n/a	n/a	3.091
1090147	ENSG00000106089	6764	STX1A	syntaxin 1A (brain)	6804	7	n/a	n/a	n/a	3.091
1097074	ENSG00000157680	9038	DGKI	diacylglycerol kinase, iota	9162	7	n/a	n/a	n/a	3.089
1092178	ENSG00000122512	5363	PMS2	PMS2 postmeiotic segregation increased 2 (S. cerevisiae)	5395	7	n/a	n/a	n/a	3.089
1099525	ENSG00000169258	77511	GPRIN1	G protein regulated inducer of neurite outgrowth 1	114787	5	n/a	n/a	n/a	3.088
1098318	ENSG00000164484	77525	TMEM200A	transmembrane protein 200A	114801	6	n/a	n/a	n/a	3.087
1091008	ENSG00000112796	37644	ENPP5	ectonucleotide pyrophosphatase/phosphodiesterase 5 (putative)	59084	6	n/a	n/a	n/a	3.085
279832690	ENSG00000229419	0	RALGAPA1P	Ral GTPase activating protein, alpha subunit 1 (catalytic) pseudogene	0	9	n/a	n/a	n/a	3.085
1089047	ENSG00000100030	5562	MAPK1	mitogen-activated protein kinase 1	5594	22	n/a	n/a	n/a	3.085
1089280	ENSG00000100884	9227	CPNE6	copine VI (neuronal)	9362	14	n/a	n/a	n/a	3.081
1086906	ENSG00000003987	8985	MTMR7	myotubularin related protein 7	9108	8	n/a	n/a	n/a	3.079
279880919	ENSG00000233706	0	RP5-1087E8.3	RP5-1087E8.3	0	1	n/a	n/a	n/a	3.077
1089155	ENSG00000100346	8832	CACNA1I	calcium channel, voltage-dependent, T type, alpha 1I subunit	8911	22	n/a	n/a	n/a	3.076
1104763	ENSG00000198836	4944	OPA1	optic atrophy 1 (autosomal dominant)	4976	3	n/a	n/a	n/a	3.075
1096301	ENSG00000151176	83417	PLBD2	phospholipase B domain containing 2	196463	12	n/a	n/a	n/a	3.074
279890461	ENSG00000234558	0	API5P1	API5 pseudogene 1	0	X	n/a	n/a	n/a	3.072
1091574	ENSG00000117152	5967	RGS4	regulator of G-protein signaling 4	5999	1	n/a	n/a	n/a	3.071
1087899	ENSG00000067992	5133	PDK3	pyruvate dehydrogenase kinase, isozyme 3	5165	X	n/a	n/a	n/a	3.071
279739272	ENSG00000215319	0	RP11-98L4.1	RP11-98L4.1	0	X	n/a	n/a	n/a	3.07
1099897	ENSG00000170921	25864	TANC2	tetratricopeptide repeat, ankyrin repeat and coiled-coil containing 2	26115	17	n/a	n/a	n/a	3.069
280085222	ENSG00000255351	0	RP11-567I13.1	RP11-567I13.1	0	11	n/a	n/a	n/a	3.068
1102862	ENSG00000185565	4020	LSAMP	limbic system-associated membrane protein	4045	3	n/a	n/a	n/a	3.067
1103251	ENSG00000187122	6548	SLIT1	slit homolog 1 (Drosophila)	6585	10	n/a	n/a	n/a	3.066
280002246	ENSG00000248485	151628	PCP4L1	Purkinje cell protein 4 like 1	654790	1	n/a	n/a	n/a	3.063
1106351	ENSG00000215462	0	AL136218.1	Sarcoma antigen NY-SAR-79	0	13	n/a	n/a	n/a	3.062
1100005	ENSG00000171368	10918	TPPP	tubulin polymerization promoting protein	11076	5	n/a	n/a	n/a	3.06
1095679	ENSG00000145819	22847	ARHGAP26	Rho GTPase activating protein 26	23092	5	n/a	n/a	n/a	3.059
1087883	ENSG00000067369	7115	TP53BP1	tumor protein p53 binding protein 1	7158	15	n/a	n/a	n/a	3.058
1098589	ENSG00000165617	30820	DACT1	dapper, antagonist of beta-catenin, homolog 1 (Xenopus laevis)	51339	14	n/a	n/a	n/a	3.058
279851004	ENSG00000231092	0	AC012513.6	AC012513.6	0	2	n/a	n/a	n/a	3.057
1090653	ENSG00000110218	23896	PANX1	pannexin 1	24145	11	n/a	n/a	n/a	3.056
1088793	ENSG00000091129	4866	NRCAM	neuronal cell adhesion molecule	4897	7	n/a	n/a	n/a	3.054
1099228	ENSG00000168032	951	ENTPD3	ectonucleoside triphosphate diphosphohydrolase 3	956	3	n/a	n/a	n/a	3.052
1099176	ENSG00000167858	57901	TEKT1	tektin 1	83659	17	n/a	n/a	n/a	3.052
1092426	ENSG00000124406	10249	ATP8A1	ATPase, aminophospholipid transporter (APLT), class I, type 8A, member 1	10396	4	n/a	n/a	n/a	3.051
1090784	ENSG00000111344	8377	RASAL1	RAS protein activator like 1 (GAP1 like)	8437	12	n/a	n/a	n/a	3.046
1098032	ENSG00000163630	79506	SYNPR	synaptoporin	132204	3	n/a	n/a	n/a	3.046
1089066	ENSG00000100095	23298	SEZ6L	seizure related 6 homolog (mouse)-like	23544	22	n/a	n/a	n/a	3.046
1099324	ENSG00000168438	30843	CDC40	cell division cycle 40 homolog (S. cerevisiae)	51362	6	n/a	n/a	n/a	3.045
1093539	ENSG00000132640	22659	BTBD3	BTB (POZ) domain containing 3	22903	20	n/a	n/a	n/a	3.044
1094583	ENSG00000138411	36793	HECW2	HECT, C2 and WW domain containing E3 ubiquitin protein ligase 2	57520	2	n/a	n/a	n/a	3.044
1091017	ENSG00000112877	35011	CEP72	centrosomal protein 72kDa	55722	5	n/a	n/a	n/a	3.042
279881105	ENSG00000233719	0	GOT2P3	glutamic-oxaloacetic transaminase 2 pseudogene 3	0	12	n/a	n/a	n/a	3.04
1096161	ENSG00000149575	6292	SCN2B	sodium channel, voltage-gated, type II, beta	6327	11	n/a	n/a	n/a	3.038
1106389	ENSG00000215695	6215	RSC1A1	regulatory solute carrier protein, family 1, member 1	6248	1	n/a	n/a	n/a	3.036
279832028	ENSG00000229368	0	AC090587.4	AC090587.4	0	11	n/a	n/a	n/a	3.034
280096273	ENSG00000256500	0	RP11-73M18.2	UPF0671 protein C14orf153	0	14	n/a	n/a	n/a	3.033
1096289	ENSG00000151090	7025	THRB	thyroid hormone receptor, beta	7068	3	n/a	n/a	n/a	3.032
280137526	ENSG00000259714	0	RP11-64K12.6	RP11-64K12.6	0	15	n/a	n/a	n/a	3.031
1098370	ENSG00000164694	58823	FNDC1	fibronectin type III domain containing 1	84624	6	n/a	n/a	n/a	3.029
279822031	ENSG00000228466	0	RP5-1189B24.4	RP5-1189B24.4	0	X	n/a	n/a	n/a	3.028
279905310	ENSG00000235934	0	AC007405.8	AC007405.8	0	2	n/a	n/a	n/a	3.027
1099656	ENSG00000169891	9061	REPS2	RALBP1 associated Eps domain containing 2	9185	X	n/a	n/a	n/a	3.027
1087947	ENSG00000069424	8448	KCNAB2	potassium voltage-gated channel, shaker-related subfamily, beta member 2	8514	1	n/a	n/a	n/a	3.024
279874897	ENSG00000233175	0	AC138150.4	AC138150.4	0	17	n/a	n/a	n/a	3.022
279743329	ENSG00000215909	0	RP4-597A16.3	RP4-597A16.3	0	1	n/a	n/a	n/a	3.022
279722072	ENSG00000213435	0	ATP6V0CP3	ATPase, H+ transporting, lysosomal 16kDa, V0 subunit c pseudogene 3	0	6	n/a	n/a	n/a	3.022
279730133	ENSG00000214354	0	AC133644.3	AC133644.3	0	2	n/a	n/a	n/a	3.022
1094834	ENSG00000140015	26878	KCNH5	potassium voltage-gated channel, subfamily H (eag-related), member 5	27133	14	n/a	n/a	n/a	3.021
1101493	ENSG00000178965	79205	C1orf173	chromosome 1 open reading frame 173	127254	1	n/a	n/a	n/a	3.02
1094333	ENSG00000137142	110241	IGFBPL1	insulin-like growth factor binding protein-like 1	347252	9	n/a	n/a	n/a	3.017
279893528	ENSG00000234813	0	RP11-288D15.1	RP11-288D15.1	0	10	n/a	n/a	n/a	3.015
1093167	ENSG00000130363	58095	RSPH3	radial spoke 3 homolog (Chlamydomonas)	83861	6	n/a	n/a	n/a	3.012
1096298	ENSG00000151150	285	ANK3	ankyrin 3, node of Ranvier (ankyrin G)	288	10	n/a	n/a	n/a	3.011
1098674	ENSG00000165943	40745	MOAP1	modulator of apoptosis 1	64112	14	n/a	n/a	n/a	3.011
280089285	ENSG00000255692	0	RP1-127H14.3	Uncharacterized protein	0	12	n/a	n/a	n/a	3.011
1089144	ENSG00000100320	23297	RBFOX2	RNA binding protein, fox-1 homolog (C. elegans) 2	23543	22	n/a	n/a	n/a	3.01
1104625	ENSG00000198513	30544	ATL1	atlastin GTPase 1	51062	14	n/a	n/a	n/a	3.009
1090289	ENSG00000107242	8337	PIP5K1B	phosphatidylinositol-4-phosphate 5-kinase, type I, beta	8395	9	n/a	n/a	n/a	3.008
1095253	ENSG00000143155	92198	TIPRL	TIP41, TOR signaling pathway regulator-like (S. cerevisiae)	261726	1	n/a	n/a	n/a	3.004
1103100	ENSG00000186469	33622	GNG2	guanine nucleotide binding protein (G protein), gamma 2	54331	14	n/a	n/a	n/a	3.004
1095343	ENSG00000143502	34350	SUSD4	sushi domain containing 4	55061	1	n/a	n/a	n/a	2.998
1098815	ENSG00000166446	78989	CDYL2	chromodomain protein, Y-like 2	124359	16	n/a	n/a	n/a	2.998
1091123	ENSG00000113749	3254	HRH2	histamine receptor H2	3274	5	n/a	n/a	n/a	2.997
1091984	ENSG00000120694	10650	HSPH1	heat shock 105kDa/110kDa protein 1	10808	13	n/a	n/a	n/a	2.997
279957818	ENSG00000241547	0	RP11-4K3__A.5	RP11-4K3__A.5	0	1	n/a	n/a	n/a	2.995
1094209	ENSG00000136535	10558	TBR1	T-box, brain, 1	10716	2	n/a	n/a	n/a	2.993
1102888	ENSG00000185668	5421	POU3F1	POU class 3 homeobox 1	5453	1	n/a	n/a	n/a	2.992
279865461	ENSG00000232358	0	RP5-955M13.4	RP5-955M13.4	0	20	n/a	n/a	n/a	2.992
1088638	ENSG00000088179	5743	PTPN4	protein tyrosine phosphatase, non-receptor type 4 (megakaryocyte)	5775	2	n/a	n/a	n/a	2.992
1093357	ENSG00000131437	10968	KIF3A	kinesin family member 3A	11127	5	n/a	n/a	n/a	2.99
1087867	ENSG00000067057	5182	PFKP	phosphofructokinase, platelet	5214	10	n/a	n/a	n/a	2.984
1099350	ENSG00000168539	1120	CHRM1	cholinergic receptor, muscarinic 1	1128	11	n/a	n/a	n/a	2.984
1087876	ENSG00000067191	778	CACNB1	calcium channel, voltage-dependent, beta 1 subunit	782	17	n/a	n/a	n/a	2.979
1099336	ENSG00000168490	9652	PHYHIP	phytanoyl-CoA 2-hydroxylase interacting protein	9796	8	n/a	n/a	n/a	2.975
1086916	ENSG00000004660	58464	CAMKK1	calcium/calmodulin-dependent protein kinase kinase 1, alpha	84254	17	n/a	n/a	n/a	2.974
1094412	ENSG00000137573	22968	SULF1	sulfatase 1	23213	8	n/a	n/a	n/a	2.974
279782198	ENSG00000224936	0	SUCLA2P1	succinate-CoA ligase, ADP-forming, beta subunit pseudogene 1	0	6	n/a	n/a	n/a	2.973
1087421	ENSG00000038382	7161	TRIO	triple functional domain (PTPRF interacting)	7204	5	n/a	n/a	n/a	2.97
1093868	ENSG00000134775	56007	FHOD3	formin homology 2 domain containing 3	80206	18	n/a	n/a	n/a	2.97
1104819	ENSG00000198929	9578	NOS1AP	nitric oxide synthase 1 (neuronal) adaptor protein	9722	1	n/a	n/a	n/a	2.969
279747828	ENSG00000218418	0	RP11-296E7.1	RP11-296E7.1	0	6	n/a	n/a	n/a	2.968
1088943	ENSG00000096654	7694	ZNF184	zinc finger protein 184	7738	6	n/a	n/a	n/a	2.968
1091042	ENSG00000113161	3136	HMGCR	3-hydroxy-3-methylglutaryl-CoA reductase	3156	5	n/a	n/a	n/a	2.966
1103006	ENSG00000186111	23151	PIP5K1C	phosphatidylinositol-4-phosphate 5-kinase, type I, gamma	23396	19	n/a	n/a	n/a	2.962
1093998	ENSG00000135454	2567	B4GALNT1	beta-1,4-N-acetyl-galactosaminyl transferase 1	2583	12	n/a	n/a	n/a	2.957
1088322	ENSG00000079101	26843	CLUL1	clusterin-like 1 (retinal)	27098	18	n/a	n/a	n/a	2.955
1099183	ENSG00000167889	80538	MGAT5B	mannosyl (alpha-1,6-)-glycoprotein beta-1,6-N-acetyl-glucosaminyltransferase, isozyme B	146664	17	n/a	n/a	n/a	2.953
1103802	ENSG00000196071	94328	OR2L13	olfactory receptor, family 2, subfamily L, member 13	284521	1	n/a	n/a	n/a	2.952
1103291	ENSG00000187323	1618	DCC	deleted in colorectal carcinoma	1630	18	n/a	n/a	n/a	2.952
1091037	ENSG00000113100	1002	CDH9	cadherin 9, type 2 (T1-cadherin)	1007	5	n/a	n/a	n/a	2.95
1089734	ENSG00000103723	8069	AP3B2	adaptor-related protein complex 3, beta 2 subunit	8120	15	n/a	n/a	n/a	2.946
279842266	ENSG00000230311	0	AC004074.3	AC004074.3	0	X	n/a	n/a	n/a	2.945
1093682	ENSG00000133627	36456	ACTR3B	ARP3 actin-related protein 3 homolog B (yeast)	57180	7	n/a	n/a	n/a	2.943
1090244	ENSG00000106723	10769	SPIN1	spindlin 1	10927	9	n/a	n/a	n/a	2.943
1090418	ENSG00000108395	4565	TRIM37	tripartite motif containing 37	4591	17	n/a	n/a	n/a	2.943
279863693	ENSG00000232183	0	RP6-27P15.2	RP6-27P15.2	0	X	n/a	n/a	n/a	2.942
1092956	ENSG00000128607	22763	KLHDC10	kelch domain containing 10	23008	7	n/a	n/a	n/a	2.942
1092850	ENSG00000127589	0	TUBBP1	tubulin, beta pseudogene 1	0	8	n/a	n/a	n/a	2.94
1095089	ENSG00000141668	80607	CBLN2	cerebellin 2 precursor	147381	18	n/a	n/a	n/a	2.939
1088121	ENSG00000073910	9984	FRY	furry homolog (Drosophila)	10129	13	n/a	n/a	n/a	2.939
1092861	ENSG00000127824	7234	TUBA4A	tubulin, alpha 4a	7277	2	n/a	n/a	n/a	2.936
1094393	ENSG00000137486	405	ARRB1	arrestin, beta 1	408	11	n/a	n/a	n/a	2.933
280048619	ENSG00000252609	0	snoU13	Small nucleolar RNA U13	0	6	n/a	n/a	n/a	2.932
1096406	ENSG00000151948	80367	GLT1D1	glycosyltransferase 1 domain containing 1	144423	12	n/a	n/a	n/a	2.932
1095763	ENSG00000146374	59060	RSPO3	R-spondin 3	84870	6	n/a	n/a	n/a	2.928
1102557	ENSG00000184307	90223	ZDHHC23	zinc finger, DHHC-type containing 23	254887	3	n/a	n/a	n/a	2.928
280122889	ENSG00000258864	0	CTC-554D6.1	CTC-554D6.1	0	5	n/a	n/a	n/a	2.927
1088219	ENSG00000076356	5330	PLXNA2	plexin A2	5362	1	n/a	n/a	n/a	2.927
1090504	ENSG00000108924	3113	HLF	hepatic leukemia factor	3131	17	n/a	n/a	n/a	2.927
1102944	ENSG00000185900	58407	SGK196	Protein kinase-like protein SgK196	84197	8	n/a	n/a	n/a	2.927
1087663	ENSG00000058668	490	ATP2B4	ATPase, Ca++ transporting, plasma membrane 4	493	1	n/a	n/a	n/a	2.926
280077520	ENSG00000254898	0	RP11-513D5.2	RP11-513D5.2	0	8	n/a	n/a	n/a	2.925
1087892	ENSG00000067798	59734	NAV3	neuron navigator 3	89795	12	n/a	n/a	n/a	2.923
1091899	ENSG00000120053	2788	GOT1	glutamic-oxaloacetic transaminase 1, soluble (aspartate aminotransferase 1)	2805	10	n/a	n/a	n/a	2.923
1104355	ENSG00000197694	6669	SPTAN1	spectrin, alpha, non-erythrocytic 1 (alpha-fodrin)	6709	9	n/a	n/a	n/a	2.922
1086994	ENSG00000006210	6340	CX3CL1	chemokine (C-X3-C motif) ligand 1	6376	16	n/a	n/a	n/a	2.92
1094670	ENSG00000138814	5498	PPP3CA	protein phosphatase 3, catalytic subunit, alpha isozyme	5530	4	n/a	n/a	n/a	2.917
1102568	ENSG00000184347	6549	SLIT3	slit homolog 3 (Drosophila)	6586	5	n/a	n/a	n/a	2.916
1092323	ENSG00000123684	9782	LPGAT1	lysophosphatidylglycerol acyltransferase 1	9926	1	n/a	n/a	n/a	2.916
1087521	ENSG00000048991	23273	R3HDM1	R3H domain containing 1	23518	2	n/a	n/a	n/a	2.915
1095710	ENSG00000145990	33729	GFOD1	glucose-fructose oxidoreductase domain containing 1	54438	6	n/a	n/a	n/a	2.915
1098930	ENSG00000166913	7486	YWHAB	tyrosine 3-monooxygenase/tryptophan 5-monooxygenase activation protein, beta polypeptide	7529	20	n/a	n/a	n/a	2.914
1097430	ENSG00000160396	80638	HIPK4	homeodomain interacting protein kinase 4	147746	19	n/a	n/a	n/a	2.913
1091388	ENSG00000115840	8538	SLC25A12	solute carrier family 25 (mitochondrial carrier, Aralar), member 12	8604	2	n/a	n/a	n/a	2.912
280103724	ENSG00000257307	0	RP11-317N8.4	RP11-317N8.4	0	14	n/a	n/a	n/a	2.912
1090972	ENSG00000112541	10688	PDE10A	phosphodiesterase 10A	10846	6	n/a	n/a	n/a	2.91
1087723	ENSG00000063015	79037	SEZ6	seizure related 6 homolog (mouse)	124925	17	n/a	n/a	n/a	2.91
1091126	ENSG00000113763	59873	UNC5A	unc-5 homolog A (C. elegans)	90249	5	n/a	n/a	n/a	2.909
1103985	ENSG00000196557	8833	CACNA1H	calcium channel, voltage-dependent, T type, alpha 1H subunit	8912	16	n/a	n/a	n/a	2.909
1095873	ENSG00000147246	3338	HTR2C	5-hydroxytryptamine (serotonin) receptor 2C	3358	X	n/a	n/a	n/a	2.908
1088730	ENSG00000089818	25726	NECAP1	NECAP endocytosis associated 1	25977	12	n/a	n/a	n/a	2.907
1096482	ENSG00000152503	34810	TRIM36	tripartite motif containing 36	55521	5	n/a	n/a	n/a	2.906
1090879	ENSG00000111912	79624	NCOA7	nuclear receptor coactivator 7	135112	6	n/a	n/a	n/a	2.905
1093593	ENSG00000132938	23036	MTUS2	microtubule associated tumor suppressor candidate 2	23281	13	n/a	n/a	n/a	2.904
1093233	ENSG00000130723	58922	PRRC2B	proline-rich coiled-coil 2B	84726	9	n/a	n/a	n/a	2.903
280111205	ENSG00000258034	0	RP11-493P1.2	RP11-493P1.2	0	12	n/a	n/a	n/a	2.903
1090743	ENSG00000111110	36733	PPM1H	protein phosphatase, Mg2+/Mn2+ dependent, 1H	57460	12	n/a	n/a	n/a	2.903
1087318	ENSG00000025772	10795	TOMM34	translocase of outer mitochondrial membrane 34	10953	20	n/a	n/a	n/a	2.9
1089382	ENSG00000101327	5141	PDYN	prodynorphin	5173	20	n/a	n/a	n/a	2.899
1087556	ENSG00000050748	5569	MAPK9	mitogen-activated protein kinase 9	5601	5	n/a	n/a	n/a	2.898
1088103	ENSG00000073464	1174	CLCN4	chloride channel 4	1183	X	n/a	n/a	n/a	2.898
1092382	ENSG00000124198	10417	ARFGEF2	ADP-ribosylation factor guanine nucleotide-exchange factor 2 (brefeldin A-inhibited)	10564	20	n/a	n/a	n/a	2.896
1088062	ENSG00000072315	7181	TRPC5	transient receptor potential cation channel, subfamily C, member 5	7224	X	n/a	n/a	n/a	2.894
279770437	ENSG00000223977	0	AC138623.1	AC138623.1	0	2	n/a	n/a	n/a	2.893
1093790	ENSG00000134313	36771	KIDINS220	kinase D-interacting substrate, 220kDa	57498	2	n/a	n/a	n/a	2.89
1096706	ENSG00000154447	36903	SH3RF1	SH3 domain containing ring finger 1	57630	4	n/a	n/a	n/a	2.888
1102904	ENSG00000185737	10560	NRG3	neuregulin 3	10718	10	n/a	n/a	n/a	2.885
279791782	ENSG00000225782	0	RP11-322F10.2	RP11-322F10.2	0	1	n/a	n/a	n/a	2.885
280008103	ENSG00000248966	0	CTD-2089O24.1	CTD-2089O24.1	0	5	n/a	n/a	n/a	2.882
1090706	ENSG00000110786	59057	PTPN5	protein tyrosine phosphatase, non-receptor type 5 (striatum-enriched)	84867	11	n/a	n/a	n/a	2.88
1087290	ENSG00000023171	36749	GRAMD1B	GRAM domain containing 1B	57476	11	n/a	n/a	n/a	2.878
279892892	ENSG00000234758	0	AC034228.4	AC034228.4	0	5	n/a	n/a	n/a	2.877
280115402	ENSG00000258424	0	RP11-471B22.2	RP11-471B22.2	0	14	n/a	n/a	n/a	2.877
1101650	ENSG00000179915	9243	NRXN1	neurexin 1	9378	2	n/a	n/a	n/a	2.877
1099776	ENSG00000170396	60094	ZNF804A	zinc finger protein 804A	91752	2	n/a	n/a	n/a	2.877
1091286	ENSG00000115252	5104	PDE1A	phosphodiesterase 1A, calmodulin-dependent	5136	2	n/a	n/a	n/a	2.877
1100277	ENSG00000172461	10543	FUT9	fucosyltransferase 9 (alpha (1,3) fucosyltransferase)	10690	6	n/a	n/a	n/a	2.876
1100392	ENSG00000172995	10619	ARPP21	cAMP-regulated phosphoprotein, 21kDa	10777	3	n/a	n/a	n/a	2.875
280090909	ENSG00000255863	0	AC073610.5	AC073610.5	0	12	n/a	n/a	n/a	2.875
1088663	ENSG00000088812	8394	ATRN	attractin	8455	20	n/a	n/a	n/a	2.874
1104838	ENSG00000198961	9723	PJA2	praja ring finger 2	9867	5	n/a	n/a	n/a	2.874
1091483	ENSG00000116604	4184	MEF2D	myocyte enhancer factor 2D	4209	1	n/a	n/a	n/a	2.873
1093604	ENSG00000132975	2818	GPR12	G protein-coupled receptor 12	2835	13	n/a	n/a	n/a	2.873
1100943	ENSG00000175931	40536	UBE2O	ubiquitin-conjugating enzyme E2O	63893	17	n/a	n/a	n/a	2.872
1098111	ENSG00000163873	2882	GRIK3	glutamate receptor, ionotropic, kainate 3	2899	1	n/a	n/a	n/a	2.871
1094802	ENSG00000139767	58731	SRRM4	serine/arginine repetitive matrix 4	84530	12	n/a	n/a	n/a	2.869
280025251	ENSG00000250359	0	PTP4A1P4	protein tyrosine phosphatase type IVA, member 1 pseudogene 4	0	5	n/a	n/a	n/a	2.868
1100006	ENSG00000171385	3727	KCND3	potassium voltage-gated channel, Shal-related subfamily, member 3	3752	1	n/a	n/a	n/a	2.868
1099830	ENSG00000170616	57726	SCRT1	scratch homolog 1, zinc finger protein (Drosophila)	83482	8	n/a	n/a	n/a	2.866
1088568	ENSG00000086300	29622	SNX10	sorting nexin 10	29887	7	n/a	n/a	n/a	2.864
1105587	ENSG00000205867	133242	KRTAP5-2	keratin associated protein 5-2	440021	11	n/a	n/a	n/a	2.864
1091477	ENSG00000116544	37326	DLGAP3	discs, large (Drosophila) homolog-associated protein 3	58512	1	n/a	n/a	n/a	2.863
1088082	ENSG00000072832	1391	CRMP1	collapsin response mediator protein 1	1400	4	n/a	n/a	n/a	2.863
1089317	ENSG00000101079	36719	NDRG3	NDRG family member 3	57446	20	n/a	n/a	n/a	2.861
1094831	ENSG00000139998	119625	RAB15	RAB15, member RAS onocogene family	376267	14	n/a	n/a	n/a	2.861
1098132	ENSG00000163932	5548	PRKCD	protein kinase C, delta	5580	3	n/a	n/a	n/a	2.859
1098533	ENSG00000165376	8952	CLDN2	claudin 2	9075	X	n/a	n/a	n/a	2.859
279949691	ENSG00000240553	0	RP1-184J9.2	RP1-184J9.2	0	1	n/a	n/a	n/a	2.859
279864446	ENSG00000232267	0	ACTR3P2	ARP3 actin-related protein 3 homolog (yeast) pseudogene 2	0	X	n/a	n/a	n/a	2.858
280035763	ENSG00000251204	0	CTC-278L1.1	CTC-278L1.1	0	5	n/a	n/a	n/a	2.857
1093553	ENSG00000132694	9682	ARHGEF11	Rho guanine nucleotide exchange factor (GEF) 11	9826	1	n/a	n/a	n/a	2.856
279875484	ENSG00000233229	0	RP11-237F13__B.2	RP11-237F13__B.2	0	X	n/a	n/a	n/a	2.854
279913348	ENSG00000236686	0	BZW1P1	basic leucine zipper and W2 domains 1 pseudogene 1	0	3	n/a	n/a	n/a	2.854
1087624	ENSG00000055813	77524	CCDC85A	coiled-coil domain containing 85A	114800	2	n/a	n/a	n/a	2.854
280087051	ENSG00000255500	0	RP11-347H15.2	RP11-347H15.2	0	11	n/a	n/a	n/a	2.854
1095497	ENSG00000144460	36897	KIAA1486	KIAA1486	57624	2	n/a	n/a	n/a	2.853
280107367	ENSG00000257647	0	RP11-701H24.3	RP11-701H24.3	0	15	n/a	n/a	n/a	2.851
1097827	ENSG00000162951	110332	LRRTM1	leucine rich repeat transmembrane neuronal 1	347730	2	n/a	n/a	n/a	2.851
1103780	ENSG00000189339	170823	SLC35E2B	solute carrier family 35, member E2B	728661	1	n/a	n/a	n/a	2.85
1087094	ENSG00000008869	33788	HEATR5B	HEAT repeat containing 5B	54497	2	n/a	n/a	n/a	2.849
1087677	ENSG00000059758	5096	CDK17	cyclin-dependent kinase 17	5128	12	n/a	n/a	n/a	2.849
1104046	ENSG00000196730	1600	DAPK1	death-associated protein kinase 1	1612	9	n/a	n/a	n/a	2.848
1099507	ENSG00000169220	10489	RGS14	regulator of G-protein signaling 14	10636	5	n/a	n/a	n/a	2.848
1090353	ENSG00000107864	22605	CPEB3	cytoplasmic polyadenylation element binding protein 3	22849	10	n/a	n/a	n/a	2.847
1094253	ENSG00000136813	23147	KIAA0368	KIAA0368	23392	9	n/a	n/a	n/a	2.845
1104465	ENSG00000197991	41430	PCDH20	protocadherin 20	64881	13	n/a	n/a	n/a	2.845
279904581	ENSG00000235847	0	LDHAP7	lactate dehydrogenase A pseudogene 7	0	2	n/a	n/a	n/a	2.845
1101268	ENSG00000177614	0	PGBD5	piggyBac transposable element derived 5	0	1	n/a	n/a	n/a	2.844
1087706	ENSG00000061918	2966	GUCY1B3	guanylate cyclase 1, soluble, beta 3	2983	4	n/a	n/a	n/a	2.844
1102207	ENSG00000182901	5968	RGS7	regulator of G-protein signaling 7	6000	1	n/a	n/a	n/a	2.841
1092988	ENSG00000128881	80493	TTBK2	tau tubulin kinase 2	146057	15	n/a	n/a	n/a	2.839
1098534	ENSG00000165379	80448	LRFN5	leucine rich repeat and fibronectin type III domain containing 5	145581	14	n/a	n/a	n/a	2.839
1087704	ENSG00000061676	10629	NCKAP1	NCK-associated protein 1	10787	2	n/a	n/a	n/a	2.837
279776164	ENSG00000224404	0	LL22NC03-13G6.2	LL22NC03-13G6.2	0	22	n/a	n/a	n/a	2.833
279869883	ENSG00000232729	0	AC083884.8	AC083884.8	0	7	n/a	n/a	n/a	2.832
1101380	ENSG00000178233	134270	TMEM151B	transmembrane protein 151B	441151	6	n/a	n/a	n/a	2.831
1089798	ENSG00000104381	33623	GDAP1	ganglioside-induced differentiation-associated protein 1	54332	8	n/a	n/a	n/a	2.828
279733788	ENSG00000214820	0	RP11-944L7.2	RP11-944L7.2	0	3	n/a	n/a	n/a	2.825
1104168	ENSG00000197102	1766	DYNC1H1	dynein, cytoplasmic 1, heavy chain 1	1778	14	n/a	n/a	n/a	2.825
279790476	ENSG00000225674	0	IPO7P2	importin 7 pseudogene 2	0	13	n/a	n/a	n/a	2.823
280110358	ENSG00000257941	0	RP11-290L1.4	RP11-290L1.4	0	12	n/a	n/a	n/a	2.822
1102237	ENSG00000183023	6510	SLC8A1	solute carrier family 8 (sodium/calcium exchanger), member 1	6546	2	n/a	n/a	n/a	2.822
1090379	ENSG00000108091	7982	CCDC6	coiled-coil domain containing 6	8030	10	n/a	n/a	n/a	2.822
1089392	ENSG00000101349	36421	PAK7	p21 protein (Cdc42/Rac)-activated kinase 7	57144	20	n/a	n/a	n/a	2.82
279858733	ENSG00000231764	0	DLX6-AS1	DLX6 antisense RNA 1 (non-protein coding)	0	7	n/a	n/a	n/a	2.819
279788518	ENSG00000225504	0	RP11-160A10.2	RP11-160A10.2	0	6	n/a	n/a	n/a	2.818
1099974	ENSG00000171208	57511	NETO2	neuropilin (NRP) and tolloid (TLL)-like 2	81831	16	n/a	n/a	n/a	2.817
280008004	ENSG00000248955	0	RP11-114H7.3	RP11-114H7.3	0	5	n/a	n/a	n/a	2.816
279834455	ENSG00000229591	0	RP5-981O7.2	RP5-981O7.2	0	7	n/a	n/a	n/a	2.814
1096620	ENSG00000153814	85809	JAZF1	JAZF zinc finger 1	221895	7	n/a	n/a	n/a	2.813
279927924	ENSG00000237922	0	RP11-478H16.1	RP11-478H16.1	0	1	n/a	n/a	n/a	2.812
1088649	ENSG00000088367	2021	EPB41L1	erythrocyte membrane protein band 4.1-like 1	2036	20	n/a	n/a	n/a	2.812
1095464	ENSG00000144218	3874	AFF3	AF4/FMR2 family, member 3	3899	2	n/a	n/a	n/a	2.812
280107583	ENSG00000257675	0	RP11-641A6.9	RP11-641A6.9	0	12	n/a	n/a	n/a	2.812
1108963	ENSG00000240891	90390	PLCXD2	phosphatidylinositol-specific phospholipase C, X domain containing 2	257068	3	n/a	n/a	n/a	2.811
1090738	ENSG00000111052	8748	LIN7A	lin-7 homolog A (C. elegans)	8825	12	n/a	n/a	n/a	2.81
1091442	ENSG00000116191	34392	RALGPS2	Ral GEF with PH domain and SH3 binding motif 2	55103	1	n/a	n/a	n/a	2.809
280093711	ENSG00000256193	157127629	RP11-749H20.6	RP11-749H20.6	100862680	12	n/a	n/a	n/a	2.808
1102629	ENSG00000184611	59853	KCNH7	potassium voltage-gated channel, subfamily H (eag-related), member 7	90134	2	n/a	n/a	n/a	2.808
1093083	ENSG00000129682	2243	FGF13	fibroblast growth factor 13	2258	X	n/a	n/a	n/a	2.808
1093281	ENSG00000130957	8712	FBP2	fructose-1,6-bisphosphatase 2	8789	9	n/a	n/a	n/a	2.805
1108232	ENSG00000233863	0	AC012215.1	Uncharacterized protein	0	8	n/a	n/a	n/a	2.804
1088179	ENSG00000075391	9322	RASAL2	RAS protein activator like 2	9462	1	n/a	n/a	n/a	2.804
1100688	ENSG00000174576	92372	NPAS4	neuronal PAS domain protein 4	266743	11	n/a	n/a	n/a	2.802
279779258	ENSG00000224668	0	IPO8P1	importin 8 pseudogene 1	0	1	n/a	n/a	n/a	2.801
1093104	ENSG00000129990	6821	SYT5	synaptotagmin V	6861	19	n/a	n/a	n/a	2.799
1098197	ENSG00000164100	9213	NDST3	N-deacetylase/N-sulfotransferase (heparan glucosaminyl) 3	9348	4	n/a	n/a	n/a	2.799
279982751	ENSG00000244202	0	RP11-18A3.4	RP11-18A3.4	0	9	n/a	n/a	n/a	2.798
1101811	ENSG00000180875	40989	GREM2	gremlin 2	64388	1	n/a	n/a	n/a	2.798
279656524	ENSG00000199060	128114	MIR22	microRNA 22	407004	17	n/a	n/a	n/a	2.797
1095137	ENSG00000142185	7183	TRPM2	transient receptor potential cation channel, subfamily M, member 2	7226	21	n/a	n/a	n/a	2.796
1094591	ENSG00000138443	10007	ABI2	abl-interactor 2	10152	2	n/a	n/a	n/a	2.796
1094356	ENSG00000137261	9712	KIAA0319	KIAA0319	9856	6	n/a	n/a	n/a	2.795
279953272	ENSG00000241020	0	RP11-727A23.1	RP11-727A23.1	0	11	n/a	n/a	n/a	2.793
1098951	ENSG00000166974	10824	MAPRE2	microtubule-associated protein, RP/EB family, member 2	10982	18	n/a	n/a	n/a	2.793
1105851	ENSG00000213390	59176	ARHGAP19	Rho GTPase activating protein 19	84986	10	n/a	n/a	n/a	2.791
1103059	ENSG00000186310	4649	NAP1L3	nucleosome assembly protein 1-like 3	4675	X	n/a	n/a	n/a	2.791
279738006	ENSG00000215199	0	YWHAZP6	tyrosine 3-monooxygenase/tryptophan 5-monooxygenase activation protein, zeta pseudogene 6	0	9	n/a	n/a	n/a	2.791
279812388	ENSG00000227581	0	RP13-140E4.1	RP13-140E4.1	0	X	n/a	n/a	n/a	2.788
1089927	ENSG00000105143	6475	SLC1A6	solute carrier family 1 (high affinity aspartate/glutamate transporter), member 6	6511	19	n/a	n/a	n/a	2.788
1101627	ENSG00000179813	80399	C13orf30	chromosome 13 open reading frame 30	144809	13	n/a	n/a	n/a	2.786
1103717	ENSG00000189056	5617	RELN	reelin	5649	7	n/a	n/a	n/a	2.786
280100965	ENSG00000257045	0	RP11-486F17.1	RP11-486F17.1	0	2	n/a	n/a	n/a	2.785
1100800	ENSG00000175182	79471	FAM131A	family with sequence similarity 131, member A	131408	3	n/a	n/a	n/a	2.785
1100670	ENSG00000174482	81339	LINGO2	leucine rich repeat and Ig domain containing 2	158038	9	n/a	n/a	n/a	2.784
279817250	ENSG00000228041	0	RP4-581F12.1	RP4-581F12.1	0	X	n/a	n/a	n/a	2.784
280078060	ENSG00000254942	0	RP5-1160K1.8	RP5-1160K1.8	0	1	n/a	n/a	n/a	2.783
1099790	ENSG00000170456	81475	DENND5B	DENN/MADD domain containing 5B	160518	12	n/a	n/a	n/a	2.783
1093141	ENSG00000130226	1792	DPP6	dipeptidyl-peptidase 6	1804	7	n/a	n/a	n/a	2.783
279955647	ENSG00000241318	0	RP11-47K11.2	RP11-47K11.2	0	1	n/a	n/a	n/a	2.782
1092489	ENSG00000124772	36972	CPNE5	copine V	57699	6	n/a	n/a	n/a	2.781
1109072	ENSG00000243232	35417	PCDHAC2	protocadherin alpha subfamily C, 2	56134	5	n/a	n/a	n/a	2.781
1098928	ENSG00000166908	55640	PIP4K2C	phosphatidylinositol-5-phosphate 4-kinase, type II, gamma	79837	12	n/a	n/a	n/a	2.779
1089562	ENSG00000102471	33893	NDFIP2	Nedd4 family interacting protein 2	54602	13	n/a	n/a	n/a	2.779
280115574	ENSG00000258441	94026	CTD-2552B11.4	CTD-2552B11.4	283624	14	n/a	n/a	n/a	2.779
1093200	ENSG00000130559	81331	CAMSAP1	calmodulin regulated spectrin-associated protein 1	157922	9	n/a	n/a	n/a	2.778
279893121	ENSG00000234775	0	RP11-335O13.7	RP11-335O13.7	0	1	n/a	n/a	n/a	2.778
279708301	ENSG00000207570	128157	MIR9-2	microRNA 9-2	407047	5	n/a	n/a	n/a	2.776
1100659	ENSG00000174437	485	ATP2A2	ATPase, Ca++ transporting, cardiac muscle, slow twitch 2	488	12	n/a	n/a	n/a	2.775
1086890	ENSG00000002746	22827	HECW1	HECT, C2 and WW domain containing E3 ubiquitin protein ligase 1	23072	7	n/a	n/a	n/a	2.775
1096861	ENSG00000155926	6467	SLA	Src-like-adaptor	6503	8	n/a	n/a	n/a	2.774
280094821	ENSG00000256326	0	RP11-467L13.3	RP11-467L13.3	0	12	n/a	n/a	n/a	2.774
279986049	ENSG00000244513	0	CTD-2013N24.2	CTD-2013N24.2	0	3	n/a	n/a	n/a	2.773
1090660	ENSG00000110318	36835	KIAA1377	KIAA1377	57562	11	n/a	n/a	n/a	2.773
1097057	ENSG00000157542	3738	KCNJ6	potassium inwardly-rectifying channel, subfamily J, member 6	3763	21	n/a	n/a	n/a	2.773
279839731	ENSG00000230082	157129441	PRRT3-AS1	PRRT3 antisense RNA 1 (non-protein coding)	100874032	3	n/a	n/a	n/a	2.772
1088651	ENSG00000088387	23103	DOCK9	dedicator of cytokinesis 9	23348	13	n/a	n/a	n/a	2.771
280135671	ENSG00000259589	0	RP11-317G6.1	RP11-317G6.1	0	15	n/a	n/a	n/a	2.771
1090276	ENSG00000107105	1978	ELAVL2	ELAV (embryonic lethal, abnormal vision, Drosophila)-like 2 (Hu antigen B)	1993	9	n/a	n/a	n/a	2.769
1087542	ENSG00000049860	3056	HEXB	hexosaminidase B (beta polypeptide)	3074	5	n/a	n/a	n/a	2.769
1095827	ENSG00000146938	36775	NLGN4X	neuroligin 4, X-linked	57502	X	n/a	n/a	n/a	2.767
1089444	ENSG00000101654	8660	RNMT	RNA (guanine-7-) methyltransferase	8731	18	n/a	n/a	n/a	2.766
1102192	ENSG00000182836	110175	PLCXD3	phosphatidylinositol-specific phospholipase C, X domain containing 3	345557	5	n/a	n/a	n/a	2.765
1091886	ENSG00000119946	26255	CNNM1	cyclin M1	26507	10	n/a	n/a	n/a	2.763
1093620	ENSG00000133101	8821	CCNA1	cyclin A1	8900	13	n/a	n/a	n/a	2.763
279740632	ENSG00000215493	0	XXbac-B562F10.11	XXbac-B562F10.11	0	22	n/a	n/a	n/a	2.763
1092140	ENSG00000122126	4921	OCRL	oculocerebrorenal syndrome of Lowe	4952	X	n/a	n/a	n/a	2.763
1105860	ENSG00000213424	79055	KRT222	keratin 222	125113	17	n/a	n/a	n/a	2.762
1104713	ENSG00000198739	110333	LRRTM3	leucine rich repeat transmembrane neuronal 3	347731	10	n/a	n/a	n/a	2.762
1087656	ENSG00000058091	5186	CDK14	cyclin-dependent kinase 14	5218	7	n/a	n/a	n/a	2.762
280024333	ENSG00000250299	0	MRPS31P4	mitochondrial ribosomal protein S31 pseudogene 4	0	13	n/a	n/a	n/a	2.762
1101101	ENSG00000176788	10262	BASP1	brain abundant, membrane attached signal protein 1	10409	5	n/a	n/a	n/a	2.761
1088492	ENSG00000084070	41319	SMAP2	small ArfGAP2	64744	1	n/a	n/a	n/a	2.76
280039655	ENSG00000251508	0	RP5-862P8.3	RP5-862P8.3	0	1	n/a	n/a	n/a	2.759
1097355	ENSG00000160014	804	CALM3	calmodulin 3 (phosphorylase kinase, delta)	808	19	n/a	n/a	n/a	2.759
1096671	ENSG00000154162	1005	CDH12	cadherin 12, type 2 (N-cadherin 2)	1010	5	n/a	n/a	n/a	2.758
279716557	ENSG00000212381	171982	SNORD65	small nucleolar RNA, C/D box 65	692106	17	n/a	n/a	n/a	2.758
279775326	ENSG00000224345	0	AKIRIN2-AS1	AKIRIN2 antisense RNA 1 (non-protein coding)	0	6	n/a	n/a	n/a	2.757
1094139	ENSG00000136153	3983	LMO7	LIM domain 7	4008	13	n/a	n/a	n/a	2.757
279912368	ENSG00000236570	0	AC105765.1	AC105765.1	0	3	n/a	n/a	n/a	2.755
1087975	ENSG00000070182	6670	SPTB	spectrin, beta, erythrocytic	6710	14	n/a	n/a	n/a	2.754
1107125	ENSG00000226757	1001516	AC079341.1	Uncharacterized protein	100192379	4	n/a	n/a	n/a	2.752
1091513	ENSG00000116750	30858	UCHL5	ubiquitin carboxyl-terminal hydrolase L5	51377	1	n/a	n/a	n/a	2.752
279710849	ENSG00000209418	110295	SNORD64	small nucleolar RNA, C/D box 64	347686	15	n/a	n/a	n/a	2.75
1091329	ENSG00000115461	3468	IGFBP5	insulin-like growth factor binding protein 5	3488	2	n/a	n/a	n/a	2.75
1100858	ENSG00000175471	55575	MCTP1	multiple C2 domains, transmembrane 1	79772	5	n/a	n/a	n/a	2.749
1088037	ENSG00000071794	6557	HLTF	helicase-like transcription factor	6596	3	n/a	n/a	n/a	2.749
1089482	ENSG00000101958	2725	GLRA2	glycine receptor, alpha 2	2742	X	n/a	n/a	n/a	2.748
279968969	ENSG00000242756	0	RHOT1P3	ras homolog gene family, member T1 pseudogene 3	0	13	n/a	n/a	n/a	2.745
279718946	ENSG00000213076	0	yR211F11.2	yR211F11.2	0	6	n/a	n/a	n/a	2.745
1087518	ENSG00000048707	34476	VPS13D	vacuolar protein sorting 13 homolog D (S. cerevisiae)	55187	1	n/a	n/a	n/a	2.744
1096779	ENSG00000155090	7028	KLF10	Kruppel-like factor 10	7071	8	n/a	n/a	n/a	2.744
1089559	ENSG00000102452	92009	NALCN	sodium leak channel, non-selective	259232	13	n/a	n/a	n/a	2.743
280058985	ENSG00000253606	0	AFG3L2P1	AFG3 ATPase family gene 3-like 2 (S. cerevisiae) pseudogene 1	0	8	n/a	n/a	n/a	2.741
1094618	ENSG00000138641	8837	HERC3	hect domain and RLD 3	8916	4	n/a	n/a	n/a	2.741
1092987	ENSG00000128872	29502	TMOD2	tropomodulin 2 (neuronal)	29767	15	n/a	n/a	n/a	2.74
279848757	ENSG00000230870	0	FBXW11P1	F-box and WD repeat domain containing 11 pseudogene 1	0	21	n/a	n/a	n/a	2.739
279681451	ENSG00000204429	0	RP11-1E11.1	RP11-1E11.1	0	9	n/a	n/a	n/a	2.738
1098484	ENSG00000165152	58512	C9orf125	chromosome 9 open reading frame 125	84302	9	n/a	n/a	n/a	2.737
279873004	ENSG00000233009	157130468	NALCN-AS1	NALCN antisense RNA 1 (non-protein coding)	100885778	13	n/a	n/a	n/a	2.736
279786287	ENSG00000225302	0	RP11-539I5.1	RP11-539I5.1	0	10	n/a	n/a	n/a	2.735
279799166	ENSG00000226405	0	RP5-984P4.1	RP5-984P4.1	0	20	n/a	n/a	n/a	2.734
1098857	ENSG00000166596	80556	WDR16	WD repeat domain 16	146845	17	n/a	n/a	n/a	2.734
1103500	ENSG00000188211	119463	RP1-239B22.1	B7 homolog 6	374383	11	n/a	n/a	n/a	2.732
1102095	ENSG00000182389	781	CACNB4	calcium channel, voltage-dependent, beta 4 subunit	785	2	n/a	n/a	n/a	2.732
1102863	ENSG00000185567	76639	AHNAK2	AHNAK nucleoprotein 2	113146	14	n/a	n/a	n/a	2.731
1087343	ENSG00000029153	36217	ARNTL2	aryl hydrocarbon receptor nuclear translocator-like 2	56938	12	n/a	n/a	n/a	2.73
1087449	ENSG00000041982	3351	TNC	tenascin C	3371	9	n/a	n/a	n/a	2.727
1096770	ENSG00000155008	79801	APOOL	apolipoprotein O-like	139322	X	n/a	n/a	n/a	2.727
1088976	ENSG00000099365	76608	STX1B	syntaxin 1B	112755	16	n/a	n/a	n/a	2.727
1089835	ENSG00000104722	4715	NEFM	neurofilament, medium polypeptide	4741	8	n/a	n/a	n/a	2.726
1093351	ENSG00000131398	3723	KCNC3	potassium voltage-gated channel, Shaw-related subfamily, member 3	3748	19	n/a	n/a	n/a	2.726
1104174	ENSG00000197121	55857	PGAP1	post-GPI attachment to proteins 1	80055	2	n/a	n/a	n/a	2.724
280022205	ENSG00000250118	0	RP11-136H13.2	RP11-136H13.2	0	5	n/a	n/a	n/a	2.724
1099615	ENSG00000169710	2179	FASN	fatty acid synthase	2194	17	n/a	n/a	n/a	2.721
1090095	ENSG00000105855	3671	ITGB8	integrin, beta 8	3696	7	n/a	n/a	n/a	2.718
1099779	ENSG00000170419	85823	VSTM2A	V-set and transmembrane domain containing 2A	222008	7	n/a	n/a	n/a	2.718
1089112	ENSG00000100241	6271	SBF1	SET binding factor 1	6305	22	n/a	n/a	n/a	2.718
1088314	ENSG00000078795	26784	PKD2L2	polycystic kidney disease 2-like 2	27039	5	n/a	n/a	n/a	2.718
1098013	ENSG00000163590	81010	PPM1L	protein phosphatase, Mg2+/Mn2+ dependent, 1L	151742	3	n/a	n/a	n/a	2.717
1092337	ENSG00000123901	10730	GPR83	G protein-coupled receptor 83	10888	11	n/a	n/a	n/a	2.716
279775188	ENSG00000224334	0	AP000357.4	AP000357.4	0	22	n/a	n/a	n/a	2.714
279947211	ENSG00000240286	0	MEAF6P1	MYST/Esa1-associated factor 6 pseudogene 1	0	2	n/a	n/a	n/a	2.713
280121072	ENSG00000258756	0	RP11-361H10.2	RP11-361H10.2	0	14	n/a	n/a	n/a	2.713
1089627	ENSG00000103021	28806	CCDC113	coiled-coil domain containing 113	29070	16	n/a	n/a	n/a	2.712
1106032	ENSG00000214262	59022	ANKRD36BP1	ankyrin repeat domain 36B pseudogene 1	84832	1	n/a	n/a	n/a	2.711
279881334	ENSG00000233735	0	RP11-567G24.3	RP11-567G24.3	0	1	n/a	n/a	n/a	2.71
1089944	ENSG00000105223	23399	PLD3	phospholipase D family, member 3	23646	19	n/a	n/a	n/a	2.709
279917404	ENSG00000237027	0	RP11-16C18.3	RP11-16C18.3	0	6	n/a	n/a	n/a	2.708
1101584	ENSG00000179456	10325	ZNF238	zinc finger protein 238	10472	1	n/a	n/a	n/a	2.708
1108768	ENSG00000237515	169061	SHISA9	shisa homolog 9 (Xenopus laevis)	729993	16	n/a	n/a	n/a	2.708
1095930	ENSG00000147642	34927	SYBU	syntabulin (syntaxin-interacting)	55638	8	n/a	n/a	n/a	2.707
1094919	ENSG00000140557	8077	ST8SIA2	ST8 alpha-N-acetyl-neuraminide alpha-2,8-sialyltransferase 2	8128	15	n/a	n/a	n/a	2.705
1086952	ENSG00000005249	5545	PRKAR2B	protein kinase, cAMP-dependent, regulatory, type II, beta	5577	7	n/a	n/a	n/a	2.702
1096150	ENSG00000149531	94403	FRG1B	FSHD region gene 1 family, member B	284802	20	n/a	n/a	n/a	2.701
1105042	ENSG00000204186	36956	ZDBF2	zinc finger, DBF-type containing 2	57683	2	n/a	n/a	n/a	2.699
279719305	ENSG00000213110	0	AC019178.2	AC019178.2	0	2	n/a	n/a	n/a	2.698
1102471	ENSG00000183908	85535	LRRC55	leucine rich repeat containing 55	219527	11	n/a	n/a	n/a	2.697
1098028	ENSG00000163624	1034	CDS1	CDP-diacylglycerol synthase (phosphatidate cytidylyltransferase) 1	1040	4	n/a	n/a	n/a	2.697
1092697	ENSG00000126214	3806	KLC1	kinesin light chain 1	3831	14	n/a	n/a	n/a	2.695
1096817	ENSG00000155506	23122	LARP1	La ribonucleoprotein domain family, member 1	23367	5	n/a	n/a	n/a	2.695
1093855	ENSG00000134709	30842	HOOK1	hook homolog 1 (Drosophila)	51361	1	n/a	n/a	n/a	2.694
1100071	ENSG00000171603	22639	CLSTN1	calsyntenin 1	22883	1	n/a	n/a	n/a	2.694
1101200	ENSG00000177301	3712	KCNA2	potassium voltage-gated channel, shaker-related subfamily, member 2	3737	1	n/a	n/a	n/a	2.694
279902612	ENSG00000235652	0	RP11-545I5.3	RP11-545I5.3	0	6	n/a	n/a	n/a	2.693
1101768	ENSG00000180638	80553	SLC47A2	solute carrier family 47, member 2	146802	17	n/a	n/a	n/a	2.693
279720637	ENSG00000213290	0	CTD-2192J16.12	CTD-2192J16.12	0	19	n/a	n/a	n/a	2.693
1093100	ENSG00000129951	55750	MIR3187	microRNA 3187	79948	19	n/a	n/a	n/a	2.693
279986979	ENSG00000244608	0	RP11-47K11.3	RP11-47K11.3	0	1	n/a	n/a	n/a	2.693
279813770	ENSG00000227722	0	RP5-1059H15.1	RP5-1059H15.1	0	1	n/a	n/a	n/a	2.692
279712233	ENSG00000211643	0	IGLV5-52	immunoglobulin lambda variable 5-52	0	22	n/a	n/a	n/a	2.692
1093344	ENSG00000131374	9635	TBC1D5	TBC1 domain family, member 5	9779	3	n/a	n/a	n/a	2.692
1090417	ENSG00000108389	8987	MTMR4	myotubularin related protein 4	9110	17	n/a	n/a	n/a	2.691
280011215	ENSG00000249252	0	RP11-665G4.1	RP11-665G4.1	0	4	n/a	n/a	n/a	2.69
1097149	ENSG00000158301	77634	GPRASP2	G protein-coupled receptor associated sorting protein 2	114928	X	n/a	n/a	n/a	2.69
1094463	ENSG00000137822	26974	TUBGCP4	tubulin, gamma complex associated protein 4	27229	15	n/a	n/a	n/a	2.69
1089826	ENSG00000104643	41879	MTMR9	myotubularin related protein 9	66036	8	n/a	n/a	n/a	2.689
1103551	ENSG00000188419	1113	CHM	choroideremia (Rab escort protein 1)	1121	X	n/a	n/a	n/a	2.687
1089098	ENSG00000100207	6902	TCF20	transcription factor 20 (AR1)	6942	22	n/a	n/a	n/a	2.687
1095893	ENSG00000147416	523	ATP6V1B2	ATPase, H+ transporting, lysosomal 56/58kDa, V1 subunit B2	526	8	n/a	n/a	n/a	2.686
1103887	ENSG00000196312	58488	HIATL2	hippocampus abundant transcript-like 2	84278	9	n/a	n/a	n/a	2.686
1094500	ENSG00000138018	59620	EPT1	ethanolaminephosphotransferase 1 (CDP-ethanolamine-specific)	85465	2	n/a	n/a	n/a	2.686
280042000	ENSG00000251667	0	RP11-844P9.3	RP11-844P9.3	0	5	n/a	n/a	n/a	2.686
1089573	ENSG00000102606	8795	ARHGEF7	Rho guanine nucleotide exchange factor (GEF) 7	8874	13	n/a	n/a	n/a	2.686
1096080	ENSG00000148948	36962	LRRC4C	leucine rich repeat containing 4C	57689	11	n/a	n/a	n/a	2.685
279743658	ENSG00000215937	0	hsa-mir-220b	hsa-mir-220b	0	19	n/a	n/a	n/a	2.685
1095407	ENSG00000143847	8431	PPFIA4	protein tyrosine phosphatase, receptor type, f polypeptide (PTPRF), interacting protein (liprin), alpha 4	8497	1	n/a	n/a	n/a	2.685
1097427	ENSG00000160352	80690	ZNF714	zinc finger protein 714	148206	19	n/a	n/a	n/a	2.684
1102443	ENSG00000183785	31287	TUBA8	tubulin, alpha 8	51807	22	n/a	n/a	n/a	2.683
280119525	ENSG00000258672	0	RP11-543C4.3	RP11-543C4.3	0	14	n/a	n/a	n/a	2.682
1099476	ENSG00000169085	90213	C8orf46	chromosome 8 open reading frame 46	254778	8	n/a	n/a	n/a	2.681
1091837	ENSG00000119682	9726	KIAA0317	KIAA0317	9870	14	n/a	n/a	n/a	2.68
1097668	ENSG00000162378	55502	ZYG11B	zyg-11 homolog B (C. elegans)	79699	1	n/a	n/a	n/a	2.68
1106784	ENSG00000224453	0	AC073610.1	Uncharacterized proteincDNA, FLJ78869	0	12	n/a	n/a	n/a	2.677
1097021	ENSG00000157219	3341	HTR5A	5-hydroxytryptamine (serotonin) receptor 5A	3361	7	n/a	n/a	n/a	2.677
279792249	ENSG00000225811	0	RP11-547I7.1	RP11-547I7.1	0	1	n/a	n/a	n/a	2.677
280088286	ENSG00000255575	0	RP1-267D11.1	RP1-267D11.1	0	12	n/a	n/a	n/a	2.676
1089321	ENSG00000101098	80082	RIMS4	regulating synaptic membrane exocytosis 4	140730	20	n/a	n/a	n/a	2.676
1103546	ENSG00000188394	2827	GPR21	G protein-coupled receptor 21	2844	9	n/a	n/a	n/a	2.676
1097860	ENSG00000163071	79525	SPATA18	spermatogenesis associated 18 homolog (rat)	132671	4	n/a	n/a	n/a	2.675
1096751	ENSG00000154822	22983	PLCL2	phospholipase C-like 2	23228	3	n/a	n/a	n/a	2.674
279781183	ENSG00000224855	157129257	OPA1-AS1	OPA1 antisense RNA 1 (non-protein coding)	100873941	3	n/a	n/a	n/a	2.671
279750791	ENSG00000220635	0	KRASP1	v-Ki-ras2 Kirsten rat sarcoma viral oncogene homolog pseudogene 1	0	6	n/a	n/a	n/a	2.671
279875429	ENSG00000233222	0	RP11-216N14.9	RP11-216N14.9	0	1	n/a	n/a	n/a	2.67
279832407	ENSG00000229400	0	RP11-3L21.2	RP11-3L21.2	0	1	n/a	n/a	n/a	2.669
1103858	ENSG00000196220	9757	SRGAP3	SLIT-ROBO Rho GTPase activating protein 3	9901	3	n/a	n/a	n/a	2.669
1088597	ENSG00000087095	31181	NLK	nemo-like kinase	51701	17	n/a	n/a	n/a	2.669
1093496	ENSG00000132434	35202	LANCL2	LanC lantibiotic synthetase component C-like 2 (bacterial)	55915	7	n/a	n/a	n/a	2.669
1101746	ENSG00000180488	119536	FAM73A	family with sequence similarity 73, member A	374986	1	n/a	n/a	n/a	2.668
1093913	ENSG00000135049	23042	AGTPBP1	ATP/GTP binding protein 1	23287	9	n/a	n/a	n/a	2.667
1104699	ENSG00000198718	22871	FAM179B	family with sequence similarity 179, member B	23116	14	n/a	n/a	n/a	2.667
1093906	ENSG00000135002	34601	RFK	riboflavin kinase	55312	9	n/a	n/a	n/a	2.667
1095029	ENSG00000141404	2757	GNAL	guanine nucleotide binding protein (G protein), alpha activating activity polypeptide, olfactory type	2774	18	n/a	n/a	n/a	2.667
1091705	ENSG00000118402	6745	ELOVL4	ELOVL fatty acid elongase 4	6785	6	n/a	n/a	n/a	2.665
1107046	ENSG00000226137	133634	AC127496.3	HCG1992346Uncharacterized proteincDNA FLJ90757 fis, clone SKNMC1000014	440465	17	n/a	n/a	n/a	2.665
1099689	ENSG00000170004	1099	CHD3	chromodomain helicase DNA binding protein 3	1107	17	n/a	n/a	n/a	2.662
1104205	ENSG00000197217	9441	ENTPD4	ectonucleoside triphosphate diphosphohydrolase 4	9583	8	n/a	n/a	n/a	2.662
1091274	ENSG00000115194	7736	SLC30A3	solute carrier family 30 (zinc transporter), member 3	7781	2	n/a	n/a	n/a	2.658
280004386	ENSG00000248668	0	CTD-2062O1.3	CTD-2062O1.3	0	5	n/a	n/a	n/a	2.656
1099870	ENSG00000170832	157122779	USP32	ubiquitin specific peptidase 32	100506882	17	n/a	n/a	n/a	2.656
279824754	ENSG00000228703	0	RP5-1160K1.6	RP5-1160K1.6	0	1	n/a	n/a	n/a	2.656
1088784	ENSG00000090975	36878	PITPNM2	phosphatidylinositol transfer protein, membrane-associated 2	57605	12	n/a	n/a	n/a	2.656
280000969	ENSG00000248381	0	RP11-539I5.2	RP11-539I5.2	0	10	n/a	n/a	n/a	2.655
1093625	ENSG00000133107	7180	TRPC4	transient receptor potential cation channel, subfamily C, member 4	7223	13	n/a	n/a	n/a	2.653
1099634	ENSG00000169783	59084	LINGO1	leucine rich repeat and Ig domain containing 1	84894	15	n/a	n/a	n/a	2.653
1103886	ENSG00000196305	3356	IARS	isoleucyl-tRNA synthetase	3376	9	n/a	n/a	n/a	2.652
1092847	ENSG00000127585	80513	FBXL16	F-box and leucine-rich repeat protein 16	146330	16	n/a	n/a	n/a	2.651
1090410	ENSG00000108352	30677	RAPGEFL1	Rap guanine nucleotide exchange factor (GEF)-like 1	51195	17	n/a	n/a	n/a	2.651
1108242	ENSG00000233930	109548	RP13-25N22.1	RP13-25N22.1	338651	11	n/a	n/a	n/a	2.649
1089778	ENSG00000104290	7930	FZD3	frizzled family receptor 3	7976	8	n/a	n/a	n/a	2.647
280125736	ENSG00000259027	0	RP11-361H10.4	RP11-361H10.4	0	14	n/a	n/a	n/a	2.647
279899147	ENSG00000235316	0	RP11-574K11.20	RP11-574K11.20	0	10	n/a	n/a	n/a	2.646
1100496	ENSG00000173542	60197	MOB1B	MOB kinase activator 1B	92597	4	n/a	n/a	n/a	2.646
1095777	ENSG00000146433	36856	TMEM181	transmembrane protein 181	57583	6	n/a	n/a	n/a	2.645
1095020	ENSG00000141367	1204	CLTC	clathrin, heavy chain (Hc)	1213	17	n/a	n/a	n/a	2.645
279806340	ENSG00000227028	1014251	AC007254.3	AC007254.3	100128590	2	n/a	n/a	n/a	2.645
279941542	ENSG00000239626	0	RP11-398K22.13	RP11-398K22.13	0	6	n/a	n/a	n/a	2.644
1088688	ENSG00000089057	9818	SLC23A2	solute carrier family 23 (nucleobase transporters), member 2	9962	20	n/a	n/a	n/a	2.644
1091023	ENSG00000112972	3137	HMGCS1	3-hydroxy-3-methylglutaryl-CoA synthase 1 (soluble)	3157	5	n/a	n/a	n/a	2.643
1093450	ENSG00000132142	28	ACACA	acetyl-CoA carboxylase alpha	31	17	n/a	n/a	n/a	2.643
1091219	ENSG00000114757	31035	PEX5L	peroxisomal biogenesis factor 5-like	51555	3	n/a	n/a	n/a	2.642
279800643	ENSG00000226544	0	RPL7P22	ribosomal protein L7 pseudogene 22	0	5	n/a	n/a	n/a	2.641
1092833	ENSG00000127511	23064	SIN3B	SIN3 homolog B, transcription regulator (yeast)	23309	19	n/a	n/a	n/a	2.64
1087927	ENSG00000068796	3771	KIF2A	kinesin heavy chain member 2A	3796	5	n/a	n/a	n/a	2.64
1087375	ENSG00000033800	8488	PIAS1	protein inhibitor of activated STAT, 1	8554	15	n/a	n/a	n/a	2.638
279848485	ENSG00000230849	0	GOT2P2	glutamic-oxaloacetic transaminase 2 pseudogene 2	0	1	n/a	n/a	n/a	2.638
279962627	ENSG00000242073	0	AC006014.7	AC006014.7	0	7	n/a	n/a	n/a	2.635
1097666	ENSG00000162374	1981	ELAVL4	ELAV (embryonic lethal, abnormal vision, Drosophila)-like 4 (Hu antigen D)	1996	1	n/a	n/a	n/a	2.634
279781534	ENSG00000224886	0	RP11-119F19.4	RP11-119F19.4	0	10	n/a	n/a	n/a	2.633
1088453	ENSG00000082701	2915	GSK3B	glycogen synthase kinase 3 beta	2932	3	n/a	n/a	n/a	2.632
1092322	ENSG00000123643	83789	SLC36A1	solute carrier family 36 (proton/amino acid symporter), member 1	206358	5	n/a	n/a	n/a	2.632
1107166	ENSG00000227051	0	C14orf132	chromosome 14 open reading frame 132	0	14	n/a	n/a	n/a	2.631
1102254	ENSG00000183090	81682	FREM3	FRAS1 related extracellular matrix 3	166752	4	n/a	n/a	n/a	2.63
280008253	ENSG00000248980	0	RP11-87F15.2	RP11-87F15.2	0	4	n/a	n/a	n/a	2.63
1096461	ENSG00000152402	2960	GUCY1A2	guanylate cyclase 1, soluble, alpha 2	2977	11	n/a	n/a	n/a	2.63
1090075	ENSG00000105738	22849	SIPA1L3	signal-induced proliferation-associated 1 like 3	23094	19	n/a	n/a	n/a	2.628
1095634	ENSG00000145451	7953	GLRA3	glycine receptor, alpha 3	8001	4	n/a	n/a	n/a	2.627
1103534	ENSG00000188352	34203	KIAA1797	KIAA1797	54914	9	n/a	n/a	n/a	2.627
279755208	ENSG00000221674	0	AL445309.1	AL445309.1	0	6	n/a	n/a	n/a	2.627
280137456	ENSG00000259709	0	CTD-2184D3.7	CTD-2184D3.7	0	15	n/a	n/a	n/a	2.627
280034253	ENSG00000251095	0	RP11-115D19.1	RP11-115D19.1	0	4	n/a	n/a	n/a	2.626
279935226	ENSG00000238757	0	AL031431.1	AL031431.1	0	1	n/a	n/a	n/a	2.625
1088479	ENSG00000083799	1529	CYLD	cylindromatosis (turban tumor syndrome)	1540	16	n/a	n/a	n/a	2.625
1087125	ENSG00000010322	11028	NISCH	nischarin	11188	3	n/a	n/a	n/a	2.624
1104814	ENSG00000198919	9522	DZIP3	DAZ interacting protein 3, zinc finger	9666	3	n/a	n/a	n/a	2.623
1094679	ENSG00000138944	59523	KIAA1644	KIAA1644	85352	22	n/a	n/a	n/a	2.623
1102004	ENSG00000182013	34517	PNMAL1	PNMA-like 1	55228	19	n/a	n/a	n/a	2.623
1088951	ENSG00000097021	11167	ACOT7	acyl-CoA thioesterase 7	11332	1	n/a	n/a	n/a	2.623
1092795	ENSG00000127124	37693	HIVEP3	human immunodeficiency virus type I enhancer binding protein 3	59269	1	n/a	n/a	n/a	2.62
280127567	ENSG00000259131	0	AC093510.2	metallo-beta-lactamase domain-containing protein 2	0	5	n/a	n/a	n/a	2.62
280127768	ENSG00000259144	0	RP11-903H12.2	RP11-903H12.2	0	14	n/a	n/a	n/a	2.619
1093630	ENSG00000133115	81486	STOML3	stomatin (EPB72)-like 3	161003	13	n/a	n/a	n/a	2.618
1087918	ENSG00000068615	41579	REEP1	receptor accessory protein 1	65055	2	n/a	n/a	n/a	2.617
1098650	ENSG00000165832	80281	TRUB1	TruB pseudouridine (psi) synthase homolog 1 (E. coli)	142940	10	n/a	n/a	n/a	2.613
1096577	ENSG00000153253	6293	SCN3A	sodium channel, voltage-gated, type III, alpha subunit	6328	2	n/a	n/a	n/a	2.613
279940170	ENSG00000239455	0	RP11-561O4.1	RP11-561O4.1	0	3	n/a	n/a	n/a	2.612
1106493	ENSG00000220575	1014069	AC093726.4	Uncharacterized proteincDNA FLJ50038	100128264	7	n/a	n/a	n/a	2.612
280119429	ENSG00000258664	0	AL359853.3	interferon alpha responsive protein isoform a	0	1	n/a	n/a	n/a	2.609
1091043	ENSG00000113163	9942	COL4A3BP	collagen, type IV, alpha 3 (Goodpasture antigen) binding protein	10087	5	n/a	n/a	n/a	2.605
1089754	ENSG00000104059	23114	FAM189A1	family with sequence similarity 189, member A1	23359	15	n/a	n/a	n/a	2.604
1094418	ENSG00000137642	6613	SORL1	sortilin-related receptor, L(DLR class) A repeats containing	6653	11	n/a	n/a	n/a	2.603
1092885	ENSG00000127995	41445	CASD1	CAS1 domain containing 1	64921	7	n/a	n/a	n/a	2.602
279880229	ENSG00000233635	0	AC037445.1	AC037445.1	0	17	n/a	n/a	n/a	2.602
280063951	ENSG00000253950	0	AC020907.6	AC020907.6	0	19	n/a	n/a	n/a	2.602
1089717	ENSG00000103528	31240	SYT17	synaptotagmin XVII	51760	16	n/a	n/a	n/a	2.601
279977138	ENSG00000243637	0	AC019221.4	AC019221.4	0	2	n/a	n/a	n/a	2.6
1098507	ENSG00000165238	41769	WNK2	WNK lysine deficient protein kinase 2	65268	9	n/a	n/a	n/a	2.6
279844699	ENSG00000230502	0	CTD-2230M5.1	CTD-2230M5.1	0	X	n/a	n/a	n/a	2.598
280017399	ENSG00000249761	0	CTD-2278B20.1	CTD-2278B20.1	0	5	n/a	n/a	n/a	2.598
1095268	ENSG00000143195	122627	ILDR2	immunoglobulin-like domain containing receptor 2	387597	1	n/a	n/a	n/a	2.598
1102841	ENSG00000185477	94594	GPRIN3	GPRIN family member 3	285513	4	n/a	n/a	n/a	2.597
279799552	ENSG00000226441	0	PLCL2-AS1	PLCL2 antisense RNA 1 (non-protein coding)	0	3	n/a	n/a	n/a	2.596
1108677	ENSG00000236901	57273	MIR600HG	MIR600 host gene (non-protein coding)	81571	9	n/a	n/a	n/a	2.595
1094647	ENSG00000138757	9764	G3BP2	GTPase activating protein (SH3 domain) binding protein 2	9908	4	n/a	n/a	n/a	2.595
279809307	ENSG00000227279	0	AC015933.2	AC015933.2	0	18	n/a	n/a	n/a	2.594
1106400	ENSG00000215790	9762	SLC35E2	solute carrier family 35, member E2	9906	1	n/a	n/a	n/a	2.593
1090670	ENSG00000110400	5786	PVRL1	poliovirus receptor-related 1 (herpesvirus entry mediator C)	5818	11	n/a	n/a	n/a	2.591
1090727	ENSG00000110931	10498	CAMKK2	calcium/calmodulin-dependent protein kinase kinase 2, beta	10645	12	n/a	n/a	n/a	2.59
1097079	ENSG00000157764	669	BRAF	v-raf murine sarcoma viral oncogene homolog B1	673	7	n/a	n/a	n/a	2.587
1087577	ENSG00000053108	22860	FSTL4	follistatin-like 4	23105	5	n/a	n/a	n/a	2.587
280021049	ENSG00000250031	0	RP11-114M5.1	RP11-114M5.1	0	8	n/a	n/a	n/a	2.584
1096536	ENSG00000152969	81086	JAKMIP1	janus kinase and microtubule interacting protein 1	152789	4	n/a	n/a	n/a	2.584
280065992	ENSG00000254099	0	AC005740.5	AC005740.5	0	5	n/a	n/a	n/a	2.583
1102396	ENSG00000183662	128168	FAM19A1	family with sequence similarity 19 (chemokine (C-C motif)-like), member A1	407738	3	n/a	n/a	n/a	2.582
1106104	ENSG00000214552	0	RP11-89A12.1	RP11-89A12.1	0	3	n/a	n/a	n/a	2.581
279748274	ENSG00000218772	0	FAM8A6P	family with sequence similarity 8, member A6 pseudogene	0	6	n/a	n/a	n/a	2.58
1087487	ENSG00000047249	31086	ATP6V1H	ATPase, H+ transporting, lysosomal 50/57kDa, V1 subunit H	51606	8	n/a	n/a	n/a	2.58
1101894	ENSG00000181359	0	HSP90AA6P	heat shock protein 90kDa alpha (cytosolic), class A member 6, pseudogene	0	4	n/a	n/a	n/a	2.58
1087495	ENSG00000047597	7461	XK	X-linked Kx blood group (McLeod syndrome)	7504	X	n/a	n/a	n/a	2.58
279923905	ENSG00000237580	0	AC007383.5	AC007383.5	0	2	n/a	n/a	n/a	2.579
280052426	ENSG00000253125	0	RP11-459E5.1	RP11-459E5.1	0	8	n/a	n/a	n/a	2.579
1092749	ENSG00000126733	78450	DACH2	dachshund homolog 2 (Drosophila)	117154	X	n/a	n/a	n/a	2.578
1089354	ENSG00000101210	1904	EEF1A2	eukaryotic translation elongation factor 1 alpha 2	1917	20	n/a	n/a	n/a	2.577
1101582	ENSG00000179454	34102	KLHL28	kelch-like 28 (Drosophila)	54813	14	n/a	n/a	n/a	2.577
1102887	ENSG00000185666	8172	SYN3	synapsin III	8224	22	n/a	n/a	n/a	2.573
1101382	ENSG00000178235	77522	SLITRK1	SLIT and NTRK-like family, member 1	114798	13	n/a	n/a	n/a	2.573
1087644	ENSG00000057294	5286	PKP2	plakophilin 2	5318	12	n/a	n/a	n/a	2.57
279786821	ENSG00000225355	0	RP13-331H15.1	RP13-331H15.1	0	10	n/a	n/a	n/a	2.569
280058638	ENSG00000253576	0	GS1-5L10.1	GS1-5L10.1	0	8	n/a	n/a	n/a	2.568
1090149	ENSG00000106105	2601	GARS	glycyl-tRNA synthetase	2617	7	n/a	n/a	n/a	2.567
1094470	ENSG00000137843	36203	PAK6	p21 protein (Cdc42/Rac)-activated kinase 6	56924	15	n/a	n/a	n/a	2.566
1104454	ENSG00000197959	25801	DNM3	dynamin 3	26052	1	n/a	n/a	n/a	2.565
280089563	ENSG00000255729	0	AC005618.1	AC005618.1	0	5	n/a	n/a	n/a	2.564
280105024	ENSG00000257405	0	RP11-609L23.2	RP11-609L23.2	0	12	n/a	n/a	n/a	2.563
279736241	ENSG00000215022	0	RP1-257A7.4	RP1-257A7.4	0	6	n/a	n/a	n/a	2.563
1094687	ENSG00000139116	34894	KIF21A	kinesin family member 21A	55605	12	n/a	n/a	n/a	2.563
1094851	ENSG00000140199	9846	SLC12A6	solute carrier family 12 (potassium/chloride transporters), member 6	9990	15	n/a	n/a	n/a	2.562
1104043	ENSG00000196712	4737	NF1	neurofibromin 1	4763	17	n/a	n/a	n/a	2.562
280094124	ENSG00000256238	0	RP11-473N11.2	RP11-473N11.2	0	12	n/a	n/a	n/a	2.562
279792936	ENSG00000225874	0	RP3-322I12.2	RP3-322I12.2	0	6	n/a	n/a	n/a	2.561
1096935	ENSG00000156486	3763	KCNS2	potassium voltage-gated channel, delayed-rectifier, subfamily S, member 2	3788	8	n/a	n/a	n/a	2.56
1087067	ENSG00000008118	36448	CAMK1G	calcium/calmodulin-dependent protein kinase IG	57172	1	n/a	n/a	n/a	2.56
1101765	ENSG00000180616	6712	SSTR2	somatostatin receptor 2	6752	17	n/a	n/a	n/a	2.559
279865228	ENSG00000232332	0	RP3-481A17.1	RP3-481A17.1	0	X	n/a	n/a	n/a	2.558
1109082	ENSG00000243444	77151	PALM2	paralemmin 2	114299	9	n/a	n/a	n/a	2.558
1104583	ENSG00000198354	109884	DCAF12L2	DDB1 and CUL4 associated factor 12-like 2	340578	X	n/a	n/a	n/a	2.557
1087093	ENSG00000008853	22976	RHOBTB2	Rho-related BTB domain containing 2	23221	8	n/a	n/a	n/a	2.557
1091970	ENSG00000120645	133294	IQSEC3	IQ motif and Sec7 domain 3	440073	12	n/a	n/a	n/a	2.557
1100849	ENSG00000175414	94618	ARL10	ADP-ribosylation factor-like 10	285598	5	n/a	n/a	n/a	2.557
1101496	ENSG00000178974	34319	FBXO34	F-box protein 34	55030	14	n/a	n/a	n/a	2.555
1100712	ENSG00000174738	9831	NR1D2	nuclear receptor subfamily 1, group D, member 2	9975	3	n/a	n/a	n/a	2.555
279969755	ENSG00000242849	0	ALDOAP1	aldolase A, fructose-bisphosphate pseudogene 1	0	3	n/a	n/a	n/a	2.555
1101256	ENSG00000177570	125643	SAMD12	sterile alpha motif domain containing 12	401474	8	n/a	n/a	n/a	2.554
1094634	ENSG00000138686	34501	BBS7	Bardet-Biedl syndrome 7	55212	4	n/a	n/a	n/a	2.553
1105287	ENSG00000204843	1627	DCTN1	dynactin 1	1639	2	n/a	n/a	n/a	2.553
1098405	ENSG00000164841	81315	TMEM74	transmembrane protein 74	157753	8	n/a	n/a	n/a	2.553
1100246	ENSG00000172348	10085	RCAN2	regulator of calcineurin 2	10231	6	n/a	n/a	n/a	2.552
1097339	ENSG00000159842	26	ABR	active BCR-related gene	29	17	n/a	n/a	n/a	2.552
1104679	ENSG00000198673	109581	FAM19A2	family with sequence similarity 19 (chemokine (C-C motif)-like), member A2	338811	12	n/a	n/a	n/a	2.551
1091240	ENSG00000114923	6472	SLC4A3	solute carrier family 4, anion exchanger, member 3	6508	2	n/a	n/a	n/a	2.551
280014871	ENSG00000249568	0	RP11-234O6.2	RP11-234O6.2	0	4	n/a	n/a	n/a	2.55
279875458	ENSG00000233225	0	AC004987.9	AC004987.9	0	7	n/a	n/a	n/a	2.55
1098915	ENSG00000166863	6826	TAC3	tachykinin 3	6866	12	n/a	n/a	n/a	2.549
280080839	ENSG00000255091	0	RP11-495O11.1	RP11-495O11.1	0	11	n/a	n/a	n/a	2.549
1098736	ENSG00000166167	8866	BTRC	beta-transducin repeat containing	8945	10	n/a	n/a	n/a	2.549
1096580	ENSG00000153291	9341	SLC25A27	solute carrier family 25, member 27	9481	6	n/a	n/a	n/a	2.548
1101164	ENSG00000177098	6295	SCN4B	sodium channel, voltage-gated, type IV, beta	6330	11	n/a	n/a	n/a	2.548
1086991	ENSG00000006125	160	AP2B1	adaptor-related protein complex 2, beta 1 subunit	163	17	n/a	n/a	n/a	2.547
279904499	ENSG00000235837	0	AC073333.8	AC073333.8	0	7	n/a	n/a	n/a	2.546
1097998	ENSG00000163536	5242	SERPINI1	serpin peptidase inhibitor, clade I (neuroserpin), member 1	5274	3	n/a	n/a	n/a	2.546
279874527	ENSG00000233137	125660	RP11-220I1.1	RP11-220I1.1	100506710	9	n/a	n/a	n/a	2.544
279999296	ENSG00000248256	0	RP11-702A23.1	RP11-702A23.1	0	4	n/a	n/a	n/a	2.544
1089628	ENSG00000103023	85720	PRSS54	protease, serine, 54	221191	16	n/a	n/a	n/a	2.543
1092215	ENSG00000122778	36943	KIAA1549	KIAA1549	57670	7	n/a	n/a	n/a	2.541
1102134	ENSG00000182575	11087	NXPH3	neurexophilin 3	11248	17	n/a	n/a	n/a	2.539
1090080	ENSG00000105778	22835	AVL9	AVL9 homolog (S. cerevisiase)	23080	7	n/a	n/a	n/a	2.539
279775761	ENSG00000224381	0	AC000035.3	AC000035.3	0	22	n/a	n/a	n/a	2.538
279908424	ENSG00000236213	0	AC006369.2	AC006369.2	0	2	n/a	n/a	n/a	2.537
1089450	ENSG00000101746	8644	NOL4	nucleolar protein 4	8715	18	n/a	n/a	n/a	2.537
280115675	ENSG00000258449	0	RP11-713N11.4	RP11-713N11.4	0	12	n/a	n/a	n/a	2.536
1090593	ENSG00000109756	9549	RAPGEF2	Rap guanine nucleotide exchange factor (GEF) 2	9693	4	n/a	n/a	n/a	2.535
279957193	ENSG00000241478	0	RP11-598P12.1	RP11-598P12.1	0	3	n/a	n/a	n/a	2.535
279979218	ENSG00000243799	0	PEX5L-AS1	PEX5L antisense RNA 1 (non-protein coding)	0	3	n/a	n/a	n/a	2.534
1099158	ENSG00000167778	59116	SPRYD3	SPRY domain containing 3	84926	12	n/a	n/a	n/a	2.533
1090921	ENSG00000112232	83700	KHDRBS2	KH domain containing, RNA binding, signal transduction associated 2	202559	6	n/a	n/a	n/a	2.53
1105088	ENSG00000204314	1016643	PRRT1	proline-rich transmembrane protein 1	100507547	6	n/a	n/a	n/a	2.53
1091565	ENSG00000117114	23021	LPHN2	latrophilin 2	23266	1	n/a	n/a	n/a	2.53
1089552	ENSG00000102385	1809	DRP2	dystrophin related protein 2	1821	X	n/a	n/a	n/a	2.528
1098242	ENSG00000164209	60007	SLC25A46	solute carrier family 25, member 46	91137	5	n/a	n/a	n/a	2.528
279824207	ENSG00000228661	0	AC090587.5	AC090587.5	0	11	n/a	n/a	n/a	2.528
1091434	ENSG00000116141	4114	MARK1	MAP/microtubule affinity-regulating kinase 1	4139	1	n/a	n/a	n/a	2.528
1089499	ENSG00000102038	6555	SMARCA1	SWI/SNF related, matrix associated, actin dependent regulator of chromatin, subfamily a, member 1	6594	X	n/a	n/a	n/a	2.527
1096601	ENSG00000153558	25576	FBXL2	F-box and leucine-rich repeat protein 2	25827	3	n/a	n/a	n/a	2.527
1090351	ENSG00000107862	8658	GBF1	golgi brefeldin A resistant guanine nucleotide exchange factor 1	8729	10	n/a	n/a	n/a	2.526
1104624	ENSG00000198502	3109	HLA-DRB5	major histocompatibility complex, class II, DR beta 5	3127	6	n/a	n/a	n/a	2.525
1100881	ENSG00000175582	5838	RAB6A	RAB6A, member RAS oncogene family	5870	11	n/a	n/a	n/a	2.524
1100223	ENSG00000172260	90401	NEGR1	neuronal growth regulator 1	257194	1	n/a	n/a	n/a	2.524
1095052	ENSG00000141503	29978	MINK1	misshapen-like kinase 1	50488	17	n/a	n/a	n/a	2.523
1087757	ENSG00000064419	23289	TNPO3	transportin 3	23534	7	n/a	n/a	n/a	2.523
279902807	ENSG00000235674	0	LDHAP2	lactate dehydrogenase A pseudogene 2	0	1	n/a	n/a	n/a	2.523
1087374	ENSG00000033627	532	ATP6V0A1	ATPase, H+ transporting, lysosomal V0 subunit a1	535	17	n/a	n/a	n/a	2.522
1088933	ENSG00000096070	26899	BRPF3	bromodomain and PHD finger containing, 3	27154	6	n/a	n/a	n/a	2.522
1088421	ENSG00000081803	60316	CADPS2	Ca++-dependent secretion activator 2	93664	7	n/a	n/a	n/a	2.521
1106453	ENSG00000218328	0	C1orf196	chromosome 1 open reading frame 196	0	1	n/a	n/a	n/a	2.52
1093814	ENSG00000134444	36887	KIAA1468	KIAA1468	57614	18	n/a	n/a	n/a	2.52
1094525	ENSG00000138095	9983	LRPPRC	leucine-rich PPR-motif containing	10128	2	n/a	n/a	n/a	2.52
1086996	ENSG00000006283	8834	CACNA1G	calcium channel, voltage-dependent, T type, alpha 1G subunit	8913	17	n/a	n/a	n/a	2.52
1102419	ENSG00000183723	80503	CMTM4	CKLF-like MARVEL transmembrane domain containing 4	146223	16	n/a	n/a	n/a	2.519
279877553	ENSG00000233401	0	RP4-621B10.6	RP4-621B10.6	0	1	n/a	n/a	n/a	2.519
1104311	ENSG00000197555	25786	SIPA1L1	signal-induced proliferation-associated 1 like 1	26037	14	n/a	n/a	n/a	2.517
1091870	ENSG00000119866	32815	BCL11A	B-cell CLL/lymphoma 11A (zinc finger protein)	53335	2	n/a	n/a	n/a	2.516
1094701	ENSG00000139174	80348	PRICKLE1	prickle homolog 1 (Drosophila)	144165	12	n/a	n/a	n/a	2.516
1089437	ENSG00000101577	9519	LPIN2	lipin 2	9663	18	n/a	n/a	n/a	2.513
279667948	ENSG00000202474	0	5S_rRNA	5S ribosomal RNA	0	9	n/a	n/a	n/a	2.513
279819242	ENSG00000228234	0	GLRXP	GLRXP	0	20	n/a	n/a	n/a	2.512
1102453	ENSG00000183826	77505	BTBD9	BTB (POZ) domain containing 9	114781	6	n/a	n/a	n/a	2.511
1088159	ENSG00000075043	3760	KCNQ2	potassium voltage-gated channel, KQT-like subfamily, member 2	3785	20	n/a	n/a	n/a	2.51
1097000	ENSG00000157077	9237	ZFYVE9	zinc finger, FYVE domain containing 9	9372	1	n/a	n/a	n/a	2.509
279745174	ENSG00000216802	0	RP11-390P2.2	RP11-390P2.2	0	6	n/a	n/a	n/a	2.508
1090435	ENSG00000108509	22880	CAMTA2	calmodulin binding transcription activator 2	23125	17	n/a	n/a	n/a	2.508
1102060	ENSG00000182256	2551	GABRG3	gamma-aminobutyric acid (GABA) A receptor, gamma 3	2567	15	n/a	n/a	n/a	2.508
1093631	ENSG00000133116	9230	KL	klotho	9365	13	n/a	n/a	n/a	2.507
1089332	ENSG00000101152	56132	DNAJC5	DnaJ (Hsp40) homolog, subfamily C, member 5	80331	20	n/a	n/a	n/a	2.507
279746220	ENSG00000217289	0	AC018865.5	AC018865.5	0	2	n/a	n/a	n/a	2.507
1089709	ENSG00000103494	23077	RPGRIP1L	RPGRIP1-like	23322	16	n/a	n/a	n/a	2.507
280078255	ENSG00000254953	0	RP11-100N3.2	RP11-100N3.2	0	11	n/a	n/a	n/a	2.506
280094551	ENSG00000256293	0	RP11-114F3.2	RP11-114F3.2	0	12	n/a	n/a	n/a	2.504
279728586	ENSG00000214185	0	XPOTP1	exportin, tRNA (nuclear export receptor for tRNAs) pseudogene 1	0	20	n/a	n/a	n/a	2.504
1103034	ENSG00000186212	110157	ANKRD56	ankyrin repeat domain 56	345079	4	n/a	n/a	n/a	2.503
1088442	ENSG00000082397	22891	EPB41L3	erythrocyte membrane protein band 4.1-like 3	23136	18	n/a	n/a	n/a	2.501
279726202	ENSG00000213962	0	API5P2	API5 pseudogene 2	0	2	n/a	n/a	n/a	2.5
1096281	ENSG00000151014	25568	CCRN4L	CCR4 carbon catabolite repression 4-like (S. cerevisiae)	25819	4	n/a	n/a	n/a	2.5
1106065	ENSG00000214391	0	RP11-121L10.3	RP11-121L10.3	0	11	n/a	n/a	n/a	2.499
1096957	ENSG00000156687	79720	UNC5D	unc-5 homolog D (C. elegans)	137970	8	n/a	n/a	n/a	2.499
1097075	ENSG00000157693	83721	C9orf91	chromosome 9 open reading frame 91	203197	9	n/a	n/a	n/a	2.499
280020344	ENSG00000249967	0	RP11-548K23.11	Uncharacterized protein	0	10	n/a	n/a	n/a	2.498
1092976	ENSG00000128731	8845	HERC2	hect domain and RLD 2	8924	15	n/a	n/a	n/a	2.497
1095872	ENSG00000147234	58644	FRMPD3	FERM and PDZ domain containing 3	84443	X	n/a	n/a	n/a	2.497
1104148	ENSG00000197043	306	ANXA6	annexin A6	309	5	n/a	n/a	n/a	2.496
279884923	ENSG00000234061	0	AC007969.4	AC007969.4	0	2	n/a	n/a	n/a	2.494
279779779	ENSG00000224713	0	AC025165.8	AC025165.8	0	12	n/a	n/a	n/a	2.494
279794484	ENSG00000226009	1021095	RP11-190J1.10	RP11-190J1.10	100289509	10	n/a	n/a	n/a	2.494
280005051	ENSG00000248710	0	RP11-432B6.3	RP11-432B6.3	0	3	n/a	n/a	n/a	2.493
280135548	ENSG00000259580	0	RP11-37C7.1	RP11-37C7.1	0	15	n/a	n/a	n/a	2.493
1096332	ENSG00000151458	36458	ANKRD50	ankyrin repeat domain 50	57182	4	n/a	n/a	n/a	2.493
1101081	ENSG00000176697	624	BDNF	brain-derived neurotrophic factor	627	11	n/a	n/a	n/a	2.492
279898240	ENSG00000235217	79341	TSPY26P	testis specific protein, Y-linked 26, pseudogene	128854	20	n/a	n/a	n/a	2.491
1094029	ENSG00000135622	10358	SEMA4F	sema domain, immunoglobulin domain (Ig), transmembrane domain (TM) and short cytoplasmic domain, (semaphorin) 4F	10505	2	n/a	n/a	n/a	2.487
1090164	ENSG00000106261	7543	ZKSCAN1	zinc finger with KRAB and SCAN domains 1	7586	7	n/a	n/a	n/a	2.487
1090799	ENSG00000111490	23084	TBC1D30	TBC1 domain family, member 30	23329	12	n/a	n/a	n/a	2.485
1100420	ENSG00000173166	41583	RAPH1	Ras association (RalGDS/AF-6) and pleckstrin homology domains 1	65059	2	n/a	n/a	n/a	2.485
279997535	ENSG00000248113	0	RP11-791G16.4	RP11-791G16.4	0	4	n/a	n/a	n/a	2.484
1097999	ENSG00000163539	22877	CLASP2	cytoplasmic linker associated protein 2	23122	3	n/a	n/a	n/a	2.484
279754970	ENSG00000221625	0	AC013283.1	AC013283.1	0	12	n/a	n/a	n/a	2.481
279784893	ENSG00000225191	0	RP11-97C18.1	RP11-97C18.1	0	1	n/a	n/a	n/a	2.481
280080656	ENSG00000255082	157129353	RP11-657K20.2	RP11-657K20.2	100873989	11	n/a	n/a	n/a	2.481
1089836	ENSG00000104723	7944	TUSC3	tumor suppressor candidate 3	7991	8	n/a	n/a	n/a	2.479
1101234	ENSG00000177463	7139	NR2C2	nuclear receptor subfamily 2, group C, member 2	7182	3	n/a	n/a	n/a	2.477
1091445	ENSG00000116199	9773	FAM20B	family with sequence similarity 20, member B	9917	1	n/a	n/a	n/a	2.476
279930557	ENSG00000238132	0	CASC4P1	cancer susceptibility candidate 4 pseudogene 1	0	13	n/a	n/a	n/a	2.475
1092232	ENSG00000122912	7985	SLC25A16	solute carrier family 25 (mitochondrial carrier; Graves disease autoantigen), member 16	8034	10	n/a	n/a	n/a	2.474
1096041	ENSG00000148606	10969	POLR3A	polymerase (RNA) III (DNA directed) polypeptide A, 155kDa	11128	10	n/a	n/a	n/a	2.474
279744568	ENSG00000216285	0	RP11-490H24.5	RP11-490H24.5	0	12	n/a	n/a	n/a	2.474
1093781	ENSG00000134265	8699	NAPG	N-ethylmaleimide-sensitive factor attachment protein, gamma	8774	18	n/a	n/a	n/a	2.473
279728670	ENSG00000214192	0	UBE2V1P2	ubiquitin-conjugating enzyme E2 variant 1 pseudogene 2	0	3	n/a	n/a	n/a	2.472
1092309	ENSG00000123570	30691	RAB9B	RAB9B, member RAS oncogene family	51209	X	n/a	n/a	n/a	2.471
1091964	ENSG00000120549	35523	KIAA1217	KIAA1217	56243	10	n/a	n/a	n/a	2.471
279893311	ENSG00000234789	0	RP11-483H20.4	RP11-483H20.4	0	9	n/a	n/a	n/a	2.471
1089473	ENSG00000101911	5602	PRPS2	phosphoribosyl pyrophosphate synthetase 2	5634	X	n/a	n/a	n/a	2.469
279926360	ENSG00000237788	0	RP5-1041C10.3	RP5-1041C10.3	0	20	n/a	n/a	n/a	2.468
1099705	ENSG00000170091	31097	HMP19	Neuron-specific protein family member 2	51617	5	n/a	n/a	n/a	2.466
279816246	ENSG00000227934	0	RP11-423F24.3	RP11-423F24.3	0	1	n/a	n/a	n/a	2.463
1094717	ENSG00000139223	23274	ANP32D	acidic (leucine-rich) nuclear phosphoprotein 32 family, member D	23519	12	n/a	n/a	n/a	2.463
280087855	ENSG00000255542	0	RP4-683L5.1	RP4-683L5.1	0	11	n/a	n/a	n/a	2.463
279780409	ENSG00000224781	0	RP13-77O11.2	RP13-77O11.2	0	X	n/a	n/a	n/a	2.461
1095075	ENSG00000141576	77528	RNF157	ring finger protein 157	114804	17	n/a	n/a	n/a	2.461
280025120	ENSG00000250349	0	RP5-972B16.2	Uncharacterized proteincDNA FLJ59144, highly similar to Tetraspanin-7	0	X	n/a	n/a	n/a	2.461
1092942	ENSG00000128564	7382	VGF	VGF nerve growth factor inducible	7425	7	n/a	n/a	n/a	2.461
279827102	ENSG00000228925	0	AC016722.4	AC016722.4	0	2	n/a	n/a	n/a	2.461
279918886	ENSG00000237180	0	CYP46A4P	cytochrome P450, family 46, subfamily A, polypeptide 4, pseudogene	0	1	n/a	n/a	n/a	2.46
1090349	ENSG00000107854	56152	TNKS2	tankyrase, TRF1-interacting ankyrin-related ADP-ribose polymerase 2	80351	10	n/a	n/a	n/a	2.458
1096159	ENSG00000149571	58822	KIRREL3	kin of IRRE like 3 (Drosophila)	84623	11	n/a	n/a	n/a	2.458
279671717	ENSG00000203772	149607	SPRN	shadow of prion protein homolog (zebrafish)	503542	10	n/a	n/a	n/a	2.457
1104688	ENSG00000198689	10332	SLC9A6	solute carrier family 9 (sodium/hydrogen exchanger), member 6	10479	X	n/a	n/a	n/a	2.457
1090667	ENSG00000110367	1644	DDX6	DEAD (Asp-Glu-Ala-Asp) box polypeptide 6	1656	11	n/a	n/a	n/a	2.457
1098621	ENSG00000165704	3231	HPRT1	hypoxanthine phosphoribosyltransferase 1	3251	X	n/a	n/a	n/a	2.455
1087660	ENSG00000058404	812	CAMK2B	calcium/calmodulin-dependent protein kinase II beta	816	7	n/a	n/a	n/a	2.455
1088288	ENSG00000078140	3075	UBE2K	ubiquitin-conjugating enzyme E2K	3093	4	n/a	n/a	n/a	2.455
1090038	ENSG00000105641	6492	SLC5A5	solute carrier family 5 (sodium iodide symporter), member 5	6528	19	n/a	n/a	n/a	2.454
1090582	ENSG00000109670	34583	FBXW7	F-box and WD repeat domain containing 7	55294	4	n/a	n/a	n/a	2.453
279935123	ENSG00000238742	1023040	MIR2110	microRNA 2110	100302224	10	n/a	n/a	n/a	2.453
1102132	ENSG00000182568	6270	SATB1	SATB homeobox 1	6304	3	n/a	n/a	n/a	2.452
279808673	ENSG00000227227	0	AC017101.10	AC017101.10	0	2	n/a	n/a	n/a	2.452
1098180	ENSG00000164070	22580	HSPA4L	heat shock 70kDa protein 4-like	22824	4	n/a	n/a	n/a	2.452
1092813	ENSG00000127334	8384	DYRK2	dual-specificity tyrosine-(Y)-phosphorylation regulated kinase 2	8445	12	n/a	n/a	n/a	2.452
1099834	ENSG00000170629	110424	DPY19L2P2	dpy-19-like 2 pseudogene 2 (C. elegans)	349152	7	n/a	n/a	n/a	2.452
1091476	ENSG00000116539	35158	ASH1L	ash1 (absent, small, or homeotic)-like (Drosophila)	55870	1	n/a	n/a	n/a	2.451
1090501	ENSG00000108861	1833	DUSP3	dual specificity phosphatase 3	1845	17	n/a	n/a	n/a	2.451
280062413	ENSG00000253833	0	RP11-367E12.4	RP11-367E12.4	0	8	n/a	n/a	n/a	2.45
1094031	ENSG00000135625	1948	EGR4	early growth response 4	1961	2	n/a	n/a	n/a	2.449
1088085	ENSG00000072858	34136	SIDT1	SID1 transmembrane family, member 1	54847	3	n/a	n/a	n/a	2.449
1104116	ENSG00000196950	36457	SLC39A10	solute carrier family 39 (zinc transporter), member 10	57181	2	n/a	n/a	n/a	2.448
1103357	ENSG00000187688	30874	TRPV2	transient receptor potential cation channel, subfamily V, member 2	51393	17	n/a	n/a	n/a	2.448
1100961	ENSG00000176055	81117	MBLAC2	metallo-beta-lactamase domain containing 2	153364	5	n/a	n/a	n/a	2.447
1101228	ENSG00000177432	92419	NAP1L5	nucleosome assembly protein 1-like 5	266812	4	n/a	n/a	n/a	2.447
1102698	ENSG00000184922	748	FMNL1	formin-like 1	752	17	n/a	n/a	n/a	2.446
1096288	ENSG00000151079	3717	KCNA6	potassium voltage-gated channel, shaker-related subfamily, member 6	3742	12	n/a	n/a	n/a	2.445
279808690	ENSG00000227230	0	RP11-261C10.5	RP11-261C10.5	0	1	n/a	n/a	n/a	2.444
1096287	ENSG00000151067	771	CACNA1C	calcium channel, voltage-dependent, L type, alpha 1C subunit	775	12	n/a	n/a	n/a	2.444
1103334	ENSG00000187605	83567	TET3	tet methylcytosine dioxygenase 3	200424	2	n/a	n/a	n/a	2.444
1090260	ENSG00000106868	41018	SUSD1	sushi domain containing 1	64420	9	n/a	n/a	n/a	2.443
1089996	ENSG00000105429	1941	MEGF8	multiple EGF-like-domains 8	1954	19	n/a	n/a	n/a	2.442
1104677	ENSG00000198668	797	CALM1	calmodulin 1 (phosphorylase kinase, delta)	801	14	n/a	n/a	n/a	2.442
1094686	ENSG00000139112	23463	GABARAPL1	GABA(A) receptor-associated protein like 1	23710	12	n/a	n/a	n/a	2.441
1089502	ENSG00000102053	109879	ZC3H12B	zinc finger CCCH-type containing 12B	340554	X	n/a	n/a	n/a	2.44
1092642	ENSG00000125848	23520	FLRT3	fibronectin leucine rich transmembrane protein 3	23767	20	n/a	n/a	n/a	2.439
1090920	ENSG00000112218	57201	GPR63	G protein-coupled receptor 63	81491	6	n/a	n/a	n/a	2.439
1103420	ENSG00000187902	168534	SHISA7	shisa homolog 7 (Xenopus laevis)	729956	19	n/a	n/a	n/a	2.439
1091336	ENSG00000115504	23056	EHBP1	EH domain binding protein 1	23301	2	n/a	n/a	n/a	2.438
1097800	ENSG00000162852	81616	CNST	consortin, connexin sorting protein	163882	1	n/a	n/a	n/a	2.438
1095141	ENSG00000142197	9836	DOPEY2	dopey family member 2	9980	21	n/a	n/a	n/a	2.438
1096946	ENSG00000156564	36770	LRFN2	leucine rich repeat and fibronectin type III domain containing 2	57497	6	n/a	n/a	n/a	2.437
279816322	ENSG00000227945	0	RP11-103C16.2	RP11-103C16.2	0	6	n/a	n/a	n/a	2.437
1096921	ENSG00000156395	22741	SORCS3	sortilin-related VPS10 domain containing receptor 3	22986	10	n/a	n/a	n/a	2.436
1096884	ENSG00000156097	58107	GPR61	G protein-coupled receptor 61	83873	1	n/a	n/a	n/a	2.436
280089527	ENSG00000255725	0	RP11-443N24.1	RP11-443N24.1	0	12	n/a	n/a	n/a	2.434
1104775	ENSG00000198853	9709	RUSC2	RUN and SH3 domain containing 2	9853	9	n/a	n/a	n/a	2.433
1089993	ENSG00000105426	5770	PTPRS	protein tyrosine phosphatase, receptor type, S	5802	19	n/a	n/a	n/a	2.433
280060602	ENSG00000253729	5559	PRKDC	protein kinase, DNA-activated, catalytic polypeptide	5591	8	n/a	n/a	n/a	2.432
1100660	ENSG00000174442	34344	ZWILCH	Zwilch, kinetochore associated, homolog (Drosophila)	55055	15	n/a	n/a	n/a	2.431
1098278	ENSG00000164326	9463	CARTPT	CART prepropeptide	9607	5	n/a	n/a	n/a	2.431
279795367	ENSG00000226081	0	USP12PX	ubiquitin specific peptidase 12 pseudogene, X-linked	0	X	n/a	n/a	n/a	2.431
1097353	ENSG00000160007	2892	ARHGAP35	Rho GTPase activating protein 35	2909	19	n/a	n/a	n/a	2.43
1094869	ENSG00000140323	59610	DISP2	dispatched homolog 2 (Drosophila)	85455	15	n/a	n/a	n/a	2.43
279902424	ENSG00000235636	0	NUS1P1	nuclear undecaprenyl pyrophosphate synthase 1 homolog (S. cerevisiae) pseudogene 1	0	X	n/a	n/a	n/a	2.429
1098934	ENSG00000166924	85878	C7orf51	chromosome 7 open reading frame 51	222950	7	n/a	n/a	n/a	2.428
1098914	ENSG00000166862	10222	CACNG2	calcium channel, voltage-dependent, gamma subunit 2	10369	22	n/a	n/a	n/a	2.428
1095944	ENSG00000147724	30541	FAM135B	family with sequence similarity 135, member B	51059	8	n/a	n/a	n/a	2.427
1090336	ENSG00000107771	33753	FAM190B	family with sequence similarity 190, member B	54462	10	n/a	n/a	n/a	2.427
1088985	ENSG00000099625	90242	C19orf26	chromosome 19 open reading frame 26	255057	19	n/a	n/a	n/a	2.426
1095595	ENSG00000145214	1597	DGKQ	diacylglycerol kinase, theta 110kDa	1609	4	n/a	n/a	n/a	2.426
279729781	ENSG00000214321	0	CBX1P4	chromobox homolog 1 pseudogene 4	0	X	n/a	n/a	n/a	2.425
1089947	ENSG00000105245	9126	NUMBL	numb homolog (Drosophila)-like	9253	19	n/a	n/a	n/a	2.425
1096868	ENSG00000155974	23181	GRIP1	glutamate receptor interacting protein 1	23426	12	n/a	n/a	n/a	2.424
1093954	ENSG00000135298	574	BAI3	brain-specific angiogenesis inhibitor 3	577	6	n/a	n/a	n/a	2.424
1099112	ENSG00000167654	59487	ATCAY	ataxia, cerebellar, Cayman type	85300	19	n/a	n/a	n/a	2.423
1091912	ENSG00000120137	55449	PANK3	pantothenate kinase 3	79646	5	n/a	n/a	n/a	2.423
1089630	ENSG00000103034	41533	NDRG4	NDRG family member 4	65009	16	n/a	n/a	n/a	2.422
279871067	ENSG00000232842	0	RP5-961K14.1	RP5-961K14.1	0	X	n/a	n/a	n/a	2.422
1095408	ENSG00000143850	22630	PLEKHA6	pleckstrin homology domain containing, family A member 6	22874	1	n/a	n/a	n/a	2.421
280137836	ENSG00000259729	0	RP5-977B1.12	RP5-977B1.12	0	20	n/a	n/a	n/a	2.42
1104880	ENSG00000203668	1114	CHML	choroideremia-like (Rab escort protein 2)	1122	1	n/a	n/a	n/a	2.42
1099206	ENSG00000167972	18	ABCA3	ATP-binding cassette, sub-family A (ABC1), member 3	21	16	n/a	n/a	n/a	2.419
1090314	ENSG00000107560	22597	RAB11FIP2	RAB11 family interacting protein 2 (class I)	22841	10	n/a	n/a	n/a	2.419
279489256	ENSG00000178550	0	AC010170.1	AC010170.1	0	3	n/a	n/a	n/a	2.418
1098471	ENSG00000165097	85781	KDM1B	lysine (K)-specific demethylase 1B	221656	6	n/a	n/a	n/a	2.418
1105372	ENSG00000205060	59102	SLC35B4	solute carrier family 35, member B4	84912	7	n/a	n/a	n/a	2.417
1102587	ENSG00000184408	3726	KCND2	potassium voltage-gated channel, Shal-related subfamily, member 2	3751	7	n/a	n/a	n/a	2.417
1096149	ENSG00000149527	9507	PLCH2	phospholipase C, eta 2	9651	1	n/a	n/a	n/a	2.415
1087435	ENSG00000040199	22790	PHLPP2	PH domain and leucine rich repeat protein phosphatase 2	23035	16	n/a	n/a	n/a	2.415
1101876	ENSG00000181222	5398	POLR2A	polymerase (RNA) II (DNA directed) polypeptide A, 220kDa	5430	17	n/a	n/a	n/a	2.414
1086918	ENSG00000004766	34899	CCDC132	coiled-coil domain containing 132	55610	7	n/a	n/a	n/a	2.414
280098058	ENSG00000256694	0	RP11-598F7.5	RP11-598F7.5	0	12	n/a	n/a	n/a	2.413
1104550	ENSG00000198225	0	FKBP1C	FK506 binding protein 1C	0	6	n/a	n/a	n/a	2.413
1090507	ENSG00000108947	1936	EFNB3	ephrin-B3	1949	17	n/a	n/a	n/a	2.411
1093949	ENSG00000135250	6693	SRPK2	SRSF protein kinase 2	6733	7	n/a	n/a	n/a	2.409
1097024	ENSG00000157240	8263	FZD1	frizzled family receptor 1	8321	7	n/a	n/a	n/a	2.406
1102262	ENSG00000183117	41076	CSMD1	CUB and Sushi multiple domains 1	64478	8	n/a	n/a	n/a	2.405
1088083	ENSG00000072840	2106	EVC	Ellis van Creveld syndrome	2121	4	n/a	n/a	n/a	2.404
1103098	ENSG00000186462	4648	NAP1L2	nucleosome assembly protein 1-like 2	4674	X	n/a	n/a	n/a	2.403
279853241	ENSG00000231270	0	RP13-347D8.1	RP13-347D8.1	0	X	n/a	n/a	n/a	2.403
1100511	ENSG00000173598	11004	NUDT4	nudix (nucleoside diphosphate linked moiety X)-type motif 4	11163	12	n/a	n/a	n/a	2.401
1087216	ENSG00000014641	4165	MDH1	malate dehydrogenase 1, NAD (soluble)	4190	2	n/a	n/a	n/a	2.4
279746053	ENSG00000217159	0	RP1-221C16.7	RP1-221C16.7	0	6	n/a	n/a	n/a	2.398
1094792	ENSG00000139697	34495	SBNO1	strawberry notch homolog 1 (Drosophila)	55206	12	n/a	n/a	n/a	2.398
279918806	ENSG00000237174	0	RP11-415D17.3	RP11-415D17.3	0	6	n/a	n/a	n/a	2.397
1086989	ENSG00000006116	10221	CACNG3	calcium channel, voltage-dependent, gamma subunit 3	10368	16	n/a	n/a	n/a	2.397
279928280	ENSG00000237951	0	PPIL1P1	peptidylprolyl isomerase (cyclophilin)-like 1 pseudogene 1	0	2	n/a	n/a	n/a	2.396
1105048	ENSG00000204217	655	BMPR2	bone morphogenetic protein receptor, type II (serine/threonine kinase)	659	2	n/a	n/a	n/a	2.395
1106260	ENSG00000215114	79715	UBXN2B	UBX domain protein 2B	137886	8	n/a	n/a	n/a	2.394
280059635	ENSG00000253653	0	CTC-248O19.1	CTC-248O19.1	0	5	n/a	n/a	n/a	2.394
279897639	ENSG00000235165	0	AC016405.1	AC016405.1	0	8	n/a	n/a	n/a	2.393
279995801	ENSG00000247556	0	RP11-46M12.1	RP11-46M12.1	0	15	n/a	n/a	n/a	2.393
1089598	ENSG00000102879	10992	CORO1A	coronin, actin binding protein, 1A	11151	16	n/a	n/a	n/a	2.393
1087544	ENSG00000050030	109873	KIAA2022	KIAA2022	340533	X	n/a	n/a	n/a	2.392
1100364	ENSG00000172869	1645	DMXL1	Dmx-like 1	1657	5	n/a	n/a	n/a	2.392
279844606	ENSG00000230498	0	RP4-706A16.2	RP4-706A16.2	0	1	n/a	n/a	n/a	2.391
1103881	ENSG00000196277	2900	GRM7	glutamate receptor, metabotropic 7	2917	3	n/a	n/a	n/a	2.391
1099349	ENSG00000168538	38115	C4orf41	chromosome 4 open reading frame 41	60684	4	n/a	n/a	n/a	2.391
280126702	ENSG00000259080	0	RP11-158I13.2	RP11-158I13.2	0	2	n/a	n/a	n/a	2.39
1089795	ENSG00000104369	35983	JPH1	junctophilin 1	56704	8	n/a	n/a	n/a	2.39
1090324	ENSG00000107643	5567	MAPK8	mitogen-activated protein kinase 8	5599	10	n/a	n/a	n/a	2.39
279775114	ENSG00000224324	0	AC093662.6	AC093662.6	0	7	n/a	n/a	n/a	2.39
1098179	ENSG00000164068	40534	RNF123	ring finger protein 123	63891	3	n/a	n/a	n/a	2.389
1097752	ENSG00000162687	110066	KCNT2	potassium channel, subfamily T, member 2	343450	1	n/a	n/a	n/a	2.389
1097191	ENSG00000158623	0	COPG2	coatomer protein complex, subunit gamma 2	0	7	n/a	n/a	n/a	2.389
279788283	ENSG00000225486	0	RP11-301G21.1	RP11-301G21.1	0	1	n/a	n/a	n/a	2.388
1094674	ENSG00000138834	22917	MAPK8IP3	mitogen-activated protein kinase 8 interacting protein 3	23162	16	n/a	n/a	n/a	2.388
1097108	ENSG00000157985	78292	AGAP1	ArfGAP with GTPase domain, ankyrin repeat and PH domain 1	116987	2	n/a	n/a	n/a	2.387
1097765	ENSG00000162728	3740	KCNJ9	potassium inwardly-rectifying channel, subfamily J, member 9	3765	1	n/a	n/a	n/a	2.386
1096124	ENSG00000149313	37956	AASDHPPT	aminoadipate-semialdehyde dehydrogenase-phosphopantetheinyl transferase	60496	11	n/a	n/a	n/a	2.385
1099418	ENSG00000168843	36163	FSTL5	follistatin-like 5	56884	4	n/a	n/a	n/a	2.384
1088265	ENSG00000077522	85	ACTN2	actinin, alpha 2	88	1	n/a	n/a	n/a	2.384
1096426	ENSG00000152127	4224	MGAT5	mannosyl (alpha-1,6-)-glycoprotein beta-1,6-N-acetyl-glucosaminyltransferase	4249	2	n/a	n/a	n/a	2.384
1101690	ENSG00000180155	41847	LYNX1	Ly6/neurotoxin 1	66004	8	n/a	n/a	n/a	2.383
1088918	ENSG00000095713	34407	CRTAC1	cartilage acidic protein 1	55118	10	n/a	n/a	n/a	2.383
1088622	ENSG00000087470	9914	DNM1L	dynamin 1-like	10059	12	n/a	n/a	n/a	2.382
1093792	ENSG00000134318	9335	ROCK2	Rho-associated, coiled-coil containing protein kinase 2	9475	2	n/a	n/a	n/a	2.382
1109034	ENSG00000242265	22844	PEG10	paternally expressed 10	23089	7	n/a	n/a	n/a	2.382
1098080	ENSG00000163781	10915	TOPBP1	topoisomerase (DNA) II binding protein 1	11073	3	n/a	n/a	n/a	2.381
1091754	ENSG00000118898	5461	PPL	periplakin	5493	16	n/a	n/a	n/a	2.38
1105451	ENSG00000205356	25600	TECPR1	tectonin beta-propeller repeat containing 1	25851	7	n/a	n/a	n/a	2.38
1088788	ENSG00000091039	77600	OSBPL8	oxysterol binding protein-like 8	114882	12	n/a	n/a	n/a	2.38
1100302	ENSG00000172568	128444	FNDC9	fibronectin type III domain containing 9	408263	5	n/a	n/a	n/a	2.379
1095381	ENSG00000143702	9715	CEP170	centrosomal protein 170kDa	9859	1	n/a	n/a	n/a	2.378
1087100	ENSG00000009694	10032	ODZ1	odz, odd Oz/ten-m homolog 1 (Drosophila)	10178	X	n/a	n/a	n/a	2.378
279882840	ENSG00000233875	0	RP11-61L14.6	RP11-61L14.6	0	1	n/a	n/a	n/a	2.378
1090041	ENSG00000105647	5264	PIK3R2	phosphoinositide-3-kinase, regulatory subunit 2 (beta)	5296	19	n/a	n/a	n/a	2.377
280037050	ENSG00000251322	59528	SHANK3	SH3 and multiple ankyrin repeat domains 3	85358	22	n/a	n/a	n/a	2.376
279718932	ENSG00000213073	0	RP11-288H12.3	RP11-288H12.3	0	6	n/a	n/a	n/a	2.376
1101381	ENSG00000178234	40560	GALNT11	UDP-N-acetyl-alpha-D-galactosamine:polypeptide N-acetylgalactosaminyltransferase 11 (GalNAc-T11)	63917	7	n/a	n/a	n/a	2.375
279641115	ENSG00000198406	0	BZW1P2	basic leucine zipper and W2 domains 1 pseudogene 2	0	3	n/a	n/a	n/a	2.374
280130982	ENSG00000259327	0	CTD-2184D3.6	CTD-2184D3.6	0	15	n/a	n/a	n/a	2.374
279893514	ENSG00000234811	0	RP11-241I20.5	RP11-241I20.5	0	10	n/a	n/a	n/a	2.372
1088141	ENSG00000074590	9747	NUAK1	NUAK family, SNF1-like kinase, 1	9891	12	n/a	n/a	n/a	2.372
279724872	ENSG00000213790	0	RP1-257I20.13	RP1-257I20.13	0	22	n/a	n/a	n/a	2.372
1090800	ENSG00000111530	35120	CAND1	cullin-associated and neddylation-dissociated 1	55832	12	n/a	n/a	n/a	2.371
1089011	ENSG00000099882	0	AC000036.5	AC000036.5	0	22	n/a	n/a	n/a	2.371
1088312	ENSG00000078725	1608	DBC1	deleted in bladder cancer 1	1620	9	n/a	n/a	n/a	2.37
1095297	ENSG00000143340	80731	FAM163A	family with sequence similarity 163, member A	148753	1	n/a	n/a	n/a	2.37
1087858	ENSG00000066739	34391	ATG2B	ATG2 autophagy related 2 homolog B (S. cerevisiae)	55102	14	n/a	n/a	n/a	2.37
1104815	ENSG00000198920	9707	KIAA0753	KIAA0753	9851	17	n/a	n/a	n/a	2.37
1092798	ENSG00000127152	41443	BCL11B	B-cell CLL/lymphoma 11B (zinc finger protein)	64919	14	n/a	n/a	n/a	2.369
1101147	ENSG00000176994	80120	SMCR8	Smith-Magenis syndrome chromosome region, candidate 8	140775	17	n/a	n/a	n/a	2.369
1097290	ENSG00000159363	23155	ATP13A2	ATPase type 13A2	23400	1	n/a	n/a	n/a	2.368
1088826	ENSG00000091972	4319	CD200	CD200 molecule	4345	3	n/a	n/a	n/a	2.368
1097298	ENSG00000159409	11029	CELF3	CUGBP, Elav-like family member 3	11189	1	n/a	n/a	n/a	2.368
1098164	ENSG00000164038	79554	SLC9B2	solute carrier family 9, subfamily B (cation proton antiporter 2), member 2	133308	4	n/a	n/a	n/a	2.368
1100480	ENSG00000173452	90325	TMEM196	transmembrane protein 196	256130	7	n/a	n/a	n/a	2.367
1088459	ENSG00000083067	55838	TRPM3	transient receptor potential cation channel, subfamily M, member 3	80036	9	n/a	n/a	n/a	2.367
1096668	ENSG00000154144	59087	TBRG1	transforming growth factor beta regulator 1	84897	11	n/a	n/a	n/a	2.366
1087182	ENSG00000012232	2122	EXTL3	exostoses (multiple)-like 3	2137	8	n/a	n/a	n/a	2.366
1094349	ENSG00000137216	34651	TMEM63B	transmembrane protein 63B	55362	6	n/a	n/a	n/a	2.365
279889490	ENSG00000234478	0	RP11-275I14.4	RP11-275I14.4	0	1	n/a	n/a	n/a	2.365
280086276	ENSG00000255438	0	CTD-2653D5.1	CTD-2653D5.1	0	20	n/a	n/a	n/a	2.364
1105826	ENSG00000213190	10804	MLLT11	myeloid/lymphoid or mixed-lineage leukemia (trithorax homolog, Drosophila); translocated to, 11	10962	1	n/a	n/a	n/a	2.363
1094942	ENSG00000140795	60100	MYLK3	myosin light chain kinase 3	91807	16	n/a	n/a	n/a	2.363
1104121	ENSG00000196961	157	AP2A1	adaptor-related protein complex 2, alpha 1 subunit	160	19	n/a	n/a	n/a	2.363
1098958	ENSG00000167005	10893	NUDT21	nudix (nucleoside diphosphate linked moiety X)-type motif 21	11051	16	n/a	n/a	n/a	2.363
279999274	ENSG00000248255	0	AC126775.1	AC126775.1	0	5	n/a	n/a	n/a	2.363
1096652	ENSG00000154040	26004	CABYR	calcium binding tyrosine-(Y)-phosphorylation regulated	26256	18	n/a	n/a	n/a	2.361
279851688	ENSG00000231158	0	PTP4A1P1	protein tyrosine phosphatase type IVA, member 1 pseudogene 1	0	2	n/a	n/a	n/a	2.361
279837548	ENSG00000229893	0	AC004549.6	AC004549.6	0	7	n/a	n/a	n/a	2.361
280096849	ENSG00000256558	0	RP11-713B9.1	RP11-713B9.1	0	11	n/a	n/a	n/a	2.361
1093800	ENSG00000134343	40618	ANO3	anoctamin 3	63982	11	n/a	n/a	n/a	2.361
1090580	ENSG00000109654	23076	TRIM2	tripartite motif containing 2	23321	4	n/a	n/a	n/a	2.36
1086943	ENSG00000005108	85821	THSD7A	thrombospondin, type I, domain containing 7A	221981	7	n/a	n/a	n/a	2.36
1090860	ENSG00000111834	110192	RSPH4A	radial spoke head 4 homolog A (Chlamydomonas)	345895	6	n/a	n/a	n/a	2.359
1096925	ENSG00000156414	78884	TDRD9	tudor domain containing 9	122402	14	n/a	n/a	n/a	2.358
279953770	ENSG00000241095	0	RP11-657G2.1	RP11-657G2.1	0	3	n/a	n/a	n/a	2.358
1088050	ENSG00000072110	84	ACTN1	actinin, alpha 1	87	14	n/a	n/a	n/a	2.358
1096673	ENSG00000154174	9724	TOMM70A	translocase of outer mitochondrial membrane 70 homolog A (S. cerevisiae)	9868	3	n/a	n/a	n/a	2.358
1099011	ENSG00000167232	7601	ZNF91	zinc finger protein 91	7644	19	n/a	n/a	n/a	2.358
1095237	ENSG00000143061	3301	IGSF3	immunoglobulin superfamily, member 3	3321	1	n/a	n/a	n/a	2.357
1094882	ENSG00000140396	10352	NCOA2	nuclear receptor coactivator 2	10499	8	n/a	n/a	n/a	2.357
279750395	ENSG00000220267	0	ACTBP8	actin, beta pseudogene 8	0	6	n/a	n/a	n/a	2.357
1094012	ENSG00000135519	23171	KCNH3	potassium voltage-gated channel, subfamily H (eag-related), member 3	23416	12	n/a	n/a	n/a	2.357
1093769	ENSG00000134243	6239	SORT1	sortilin 1	6272	1	n/a	n/a	n/a	2.357
1100811	ENSG00000175216	9649	CKAP5	cytoskeleton associated protein 5	9793	11	n/a	n/a	n/a	2.356
1091107	ENSG00000113638	23302	TTC33	tetratricopeptide repeat domain 33	23548	5	n/a	n/a	n/a	2.355
1105337	ENSG00000204967	35427	PCDHA4	protocadherin alpha 4	56144	5	n/a	n/a	n/a	2.355
1104569	ENSG00000198300	5146	ZIM2	zinc finger, imprinted 2	5178	19	n/a	n/a	n/a	2.355
279780341	ENSG00000224773	0	RP1-170D19.3	RP1-170D19.3	0	X	n/a	n/a	n/a	2.354
1087865	ENSG00000066933	4623	MYO9A	myosin IXA	4649	15	n/a	n/a	n/a	2.353
1090151	ENSG00000106123	2036	EPHB6	EPH receptor B6	2051	7	n/a	n/a	n/a	2.353
1098536	ENSG00000165388	78719	ZNF488	zinc finger protein 488	118738	10	n/a	n/a	n/a	2.353
279794620	ENSG00000226017	157129864	PRICKLE2-AS3	PRICKLE2 antisense RNA 3 (non-protein coding)	100874243	3	n/a	n/a	n/a	2.353
1093545	ENSG00000132671	6714	SSTR4	somatostatin receptor 4	6754	20	n/a	n/a	n/a	2.352
279780435	ENSG00000224785	0	AC006026.9	AC006026.9	0	7	n/a	n/a	n/a	2.351
1087027	ENSG00000006837	30746	CDKL3	cyclin-dependent kinase-like 3	51265	5	n/a	n/a	n/a	2.351
1087884	ENSG00000067445	7173	TRO	trophinin	7216	X	n/a	n/a	n/a	2.348
279757094	ENSG00000221930	0	FAM45B	family with sequence similarity 45, member B (pseudogene)	0	X	n/a	n/a	n/a	2.348
1086955	ENSG00000005379	9129	BZRAP1	benzodiazapine receptor (peripheral) associated protein 1	9256	17	n/a	n/a	n/a	2.347
279849630	ENSG00000230956	0	RP3-452M16.1	RP3-452M16.1	0	X	n/a	n/a	n/a	2.347
1103993	ENSG00000196581	35251	AJAP1	adherens junctions associated protein 1	55966	1	n/a	n/a	n/a	2.346
1094975	ENSG00000140992	5138	PDPK1	3-phosphoinositide dependent protein kinase-1	5170	16	n/a	n/a	n/a	2.346
1103197	ENSG00000186908	23145	ZDHHC17	zinc finger, DHHC-type containing 17	23390	12	n/a	n/a	n/a	2.345
1089745	ENSG00000103942	9318	HOMER2	homer homolog 2 (Drosophila)	9455	15	n/a	n/a	n/a	2.344
1096661	ENSG00000154118	36612	JPH3	junctophilin 3	57338	16	n/a	n/a	n/a	2.344
1093018	ENSG00000129159	3721	KCNC1	potassium voltage-gated channel, Shaw-related subfamily, member 1	3746	11	n/a	n/a	n/a	2.344
1088475	ENSG00000083642	22802	PDS5B	PDS5, regulator of cohesion maintenance, homolog B (S. cerevisiae)	23047	13	n/a	n/a	n/a	2.343
1098932	ENSG00000166922	6411	SCG5	secretogranin V (7B2 protein)	6447	15	n/a	n/a	n/a	2.343
279847420	ENSG00000230750	0	SDAD1P2	SDA1 domain containing 1 pseudogene 2	0	20	n/a	n/a	n/a	2.342
1091797	ENSG00000119401	22709	TRIM32	tripartite motif containing 32	22954	9	n/a	n/a	n/a	2.342
1094102	ENSG00000135968	9504	GCC2	GRIP and coiled-coil domain containing 2	9648	2	n/a	n/a	n/a	2.342
1099261	ENSG00000168172	58577	HOOK3	hook homolog 3 (Drosophila)	84376	8	n/a	n/a	n/a	2.341
279941063	ENSG00000239557	0	RP11-168J18.6	RP11-168J18.6	0	3	n/a	n/a	n/a	2.341
280012692	ENSG00000249376	0	RP11-152N13.11	RP11-152N13.11	0	10	n/a	n/a	n/a	2.341
1093142	ENSG00000130227	22794	XPO7	exportin 7	23039	8	n/a	n/a	n/a	2.34
1097836	ENSG00000162989	3735	KCNJ3	potassium inwardly-rectifying channel, subfamily J, member 3	3760	2	n/a	n/a	n/a	2.339
1096850	ENSG00000155858	79597	LSM11	LSM11, U7 small nuclear RNA associated	134353	5	n/a	n/a	n/a	2.339
280125486	ENSG00000259007	0	RP11-463J10.3	RP11-463J10.3	0	14	n/a	n/a	n/a	2.339
1088423	ENSG00000081842	35425	PCDHA6	protocadherin alpha 6	56142	5	n/a	n/a	n/a	2.338
280057856	ENSG00000253525	0	CTD-2114J12.1	CTD-2114J12.1	0	8	n/a	n/a	n/a	2.338
1104739	ENSG00000198793	2459	MTOR	mechanistic target of rapamycin (serine/threonine kinase)	2475	1	n/a	n/a	n/a	2.338
1088609	ENSG00000087258	2758	GNAO1	guanine nucleotide binding protein (G protein), alpha activating activity polypeptide O	2775	16	n/a	n/a	n/a	2.337
1087851	ENSG00000066557	34920	LRRC40	leucine rich repeat containing 40	55631	1	n/a	n/a	n/a	2.337
279489796	ENSG00000178660	0	RP11-668N23.1	RP11-668N23.1	0	3	n/a	n/a	n/a	2.336
1088841	ENSG00000092148	25580	HECTD1	HECT domain containing 1	25831	14	n/a	n/a	n/a	2.335
279852141	ENSG00000231187	0	RP11-38L15.3	RP11-38L15.3	0	10	n/a	n/a	n/a	2.335
1088581	ENSG00000086717	5443	PPEF1	protein phosphatase, EF-hand calcium binding domain 1	5475	X	n/a	n/a	n/a	2.335
1091701	ENSG00000118308	4008	LRMP	lymphoid-restricted membrane protein	4033	12	n/a	n/a	n/a	2.335
280041741	ENSG00000251644	0	RP11-442P12.1	RP11-442P12.1	0	4	n/a	n/a	n/a	2.334
1105336	ENSG00000204965	35426	PCDHA5	protocadherin alpha 5	56143	5	n/a	n/a	n/a	2.333
280121084	ENSG00000258757	0	RP11-841O20.2	RP11-841O20.2	0	14	n/a	n/a	n/a	2.332
1087996	ENSG00000070669	437	ASNS	asparagine synthetase (glutamine-hydrolyzing)	440	7	n/a	n/a	n/a	2.332
1104102	ENSG00000196914	23120	ARHGEF12	Rho guanine nucleotide exchange factor (GEF) 12	23365	11	n/a	n/a	n/a	2.331
1087963	ENSG00000069966	10534	GNB5	guanine nucleotide binding protein (G protein), beta 5	10681	15	n/a	n/a	n/a	2.331
279779415	ENSG00000224680	0	PLA2G12AP1	phospholipase A2, group XIIA pseudogene 1	0	1	n/a	n/a	n/a	2.331
1098468	ENSG00000165084	77762	C8orf34	chromosome 8 open reading frame 34	116328	8	n/a	n/a	n/a	2.331
279809475	ENSG00000227295	0	ELL2P1	elongation factor, RNA polymerase II, 2 pseudogene 1	0	1	n/a	n/a	n/a	2.33
280057345	ENSG00000253483	0	CTC-756D1.1	CTC-756D1.1	0	8	n/a	n/a	n/a	2.327
1088819	ENSG00000091664	36362	SLC17A6	solute carrier family 17 (sodium-dependent inorganic phosphate cotransporter), member 6	57084	11	n/a	n/a	n/a	2.326
1097165	ENSG00000158470	9200	B4GALT5	UDP-Gal:betaGlcNAc beta 1,4- galactosyltransferase, polypeptide 5	9334	20	n/a	n/a	n/a	2.326
1093335	ENSG00000131263	30614	RLIM	ring finger protein, LIM domain interacting	51132	X	n/a	n/a	n/a	2.324
1090141	ENSG00000106069	1116	CHN2	chimerin (chimaerin) 2	1124	7	n/a	n/a	n/a	2.324
279906433	ENSG00000236031	0	RP11-269F20.1	RP11-269F20.1	0	1	n/a	n/a	n/a	2.324
280131457	ENSG00000259352	0	RP11-109D20.2	RP11-109D20.2	0	15	n/a	n/a	n/a	2.324
280000986	ENSG00000248383	35418	PCDHAC1	protocadherin alpha subfamily C, 1	56135	5	n/a	n/a	n/a	2.324
280096239	ENSG00000256498	0	AL928654.1	AL928654.1	0	14	n/a	n/a	n/a	2.324
279729356	ENSG00000214269	0	LGMNP1	legumain pseudogene 1	0	13	n/a	n/a	n/a	2.323
1087908	ENSG00000068305	4180	MEF2A	myocyte enhancer factor 2A	4205	15	n/a	n/a	n/a	2.323
279880275	ENSG00000233642	1014369	RP11-80K21.1	RP11-80K21.1	100128811	10	n/a	n/a	n/a	2.323
280120939	ENSG00000258752	0	RP11-356K23.1	RP11-356K23.1	0	14	n/a	n/a	n/a	2.322
1087190	ENSG00000013016	29836	EHD3	EH-domain containing 3	30845	2	n/a	n/a	n/a	2.322
279979037	ENSG00000243787	0	AC126544.2	AC126544.2	0	17	n/a	n/a	n/a	2.322
1092191	ENSG00000122591	58866	FAM126A	family with sequence similarity 126, member A	84668	7	n/a	n/a	n/a	2.322
280053682	ENSG00000253213	0	RP11-546B8.3	RP11-546B8.3	0	5	n/a	n/a	n/a	2.321
279945718	ENSG00000240132	0	ETF1P2	eukaryotic translation termination factor 1 pseudogene 2	0	7	n/a	n/a	n/a	2.321
280109305	ENSG00000257846	0	RP11-597A11.3	RP11-597A11.3	0	14	n/a	n/a	n/a	2.321
1086900	ENSG00000003393	36952	ALS2	amyotrophic lateral sclerosis 2 (juvenile)	57679	2	n/a	n/a	n/a	2.32
279668151	ENSG00000202532	0	U6	U6 spliceosomal RNA	0	2	n/a	n/a	n/a	2.319
1087698	ENSG00000060982	583	BCAT1	branched chain amino-acid transaminase 1, cytosolic	586	12	n/a	n/a	n/a	2.319
1096572	ENSG00000153233	5769	PTPRR	protein tyrosine phosphatase, receptor type, R	5801	12	n/a	n/a	n/a	2.317
1087442	ENSG00000040731	1003	CDH10	cadherin 10, type 2 (T2-cadherin)	1008	5	n/a	n/a	n/a	2.317
1101565	ENSG00000179331	34023	RAB39	RAB39, member RAS oncogene family	54734	11	n/a	n/a	n/a	2.317
1087607	ENSG00000054803	80041	CBLN4	cerebellin 4 precursor	140689	20	n/a	n/a	n/a	2.317
1088129	ENSG00000074211	5490	PPP2R2C	protein phosphatase 2, regulatory subunit B, gamma	5522	4	n/a	n/a	n/a	2.316
279901213	ENSG00000235522	0	AC009505.2	AC009505.2	0	2	n/a	n/a	n/a	2.315
1106273	ENSG00000215183	181486	MSMP	microseminoprotein, prostate associated	692094	9	n/a	n/a	n/a	2.315
1104839	ENSG00000198963	6064	RORB	RAR-related orphan receptor B	6096	9	n/a	n/a	n/a	2.315
1103669	ENSG00000188859	80776	FAM78B	family with sequence similarity 78, member B	149297	1	n/a	n/a	n/a	2.315
280022212	ENSG00000250120	35422	PCDHA10	protocadherin alpha 10	56139	5	n/a	n/a	n/a	2.315
1096391	ENSG00000151834	2539	GABRA2	gamma-aminobutyric acid (GABA) A receptor, alpha 2	2555	4	n/a	n/a	n/a	2.314
280049641	ENSG00000252755	0	U6	U6 spliceosomal RNA	0	8	n/a	n/a	n/a	2.314
1098962	ENSG00000167037	79363	SGSM1	small G protein signaling modulator 1	129049	22	n/a	n/a	n/a	2.312
1099037	ENSG00000167371	76591	PRRT2	proline-rich transmembrane protein 2	112476	16	n/a	n/a	n/a	2.309
279874020	ENSG00000233087	0	AC073869.1	AC073869.1	0	2	n/a	n/a	n/a	2.309
1101056	ENSG00000176542	83783	KIAA2018	KIAA2018	205717	3	n/a	n/a	n/a	2.308
1088546	ENSG00000085788	23014	DDHD2	DDHD domain containing 2	23259	8	n/a	n/a	n/a	2.308
1095797	ENSG00000146676	5782	PURB	purine-rich element binding protein B	5814	7	n/a	n/a	n/a	2.308
1088583	ENSG00000086758	9930	HUWE1	HECT, UBA and WWE domain containing 1	10075	X	n/a	n/a	n/a	2.308
1089812	ENSG00000104490	58204	NCALD	neurocalcin delta	83988	8	n/a	n/a	n/a	2.308
1095485	ENSG00000144369	81658	FAM171B	family with sequence similarity 171, member B	165215	2	n/a	n/a	n/a	2.307
1101954	ENSG00000181754	36736	AMIGO1	adhesion molecule with Ig-like domain 1	57463	1	n/a	n/a	n/a	2.305
280010188	ENSG00000249158	35421	PCDHA11	protocadherin alpha 11	56138	5	n/a	n/a	n/a	2.304
1096704	ENSG00000154429	79167	C1orf96	chromosome 1 open reading frame 96	126731	1	n/a	n/a	n/a	2.302
1093610	ENSG00000133030	22919	MPRIP	myosin phosphatase Rho interacting protein	23164	17	n/a	n/a	n/a	2.302
1102528	ENSG00000184205	40694	TSPYL2	TSPY-like 2	64061	X	n/a	n/a	n/a	2.302
1087940	ENSG00000069188	33840	SDK2	sidekick homolog 2 (chicken)	54549	17	n/a	n/a	n/a	2.3
1089251	ENSG00000100678	6511	SLC8A3	solute carrier family 8 (sodium/calcium exchanger), member 3	6547	14	n/a	n/a	n/a	2.299
1090106	ENSG00000105926	31158	MPP6	membrane protein, palmitoylated 6 (MAGUK p55 subfamily member 6)	51678	7	n/a	n/a	n/a	2.299
1100024	ENSG00000171450	8862	CDK5R2	cyclin-dependent kinase 5, regulatory subunit 2 (p39)	8941	2	n/a	n/a	n/a	2.298
279845739	ENSG00000230584	0	CCT5P2	chaperonin containing TCP1, subunit 5 (epsilon) pseudogene 2	0	13	n/a	n/a	n/a	2.298
1095743	ENSG00000146216	58829	TTBK1	tau tubulin kinase 1	84630	6	n/a	n/a	n/a	2.298
1096720	ENSG00000154556	8408	SORBS2	sorbin and SH3 domain containing 2	8470	4	n/a	n/a	n/a	2.298
279834209	ENSG00000229562	0	ZFYVE9P1	zinc finger, FYVE domain containing 9 pseudogene 1	0	X	n/a	n/a	n/a	2.296
1087417	ENSG00000038219	92046	BOD1L	biorientation of chromosomes in cell division 1-like	259282	4	n/a	n/a	n/a	2.296
280085843	ENSG00000255408	35428	PCDHA3	protocadherin alpha 3	56145	5	n/a	n/a	n/a	2.296
279826002	ENSG00000228819	0	RP1-305B16.3	RP1-305B16.3	0	X	n/a	n/a	n/a	2.296
279704374	ENSG00000206870	0	U6	U6 spliceosomal RNA	0	14	n/a	n/a	n/a	2.295
1101049	ENSG00000176490	80696	DIRAS1	DIRAS family, GTP-binding RAS-like 1	148252	19	n/a	n/a	n/a	2.293
279881949	ENSG00000233799	0	AC139887.4	AC139887.4	0	4	n/a	n/a	n/a	2.293
1100654	ENSG00000174405	3956	LIG4	ligase IV, DNA, ATP-dependent	3981	13	n/a	n/a	n/a	2.293
1094624	ENSG00000138660	34724	AP1AR	adaptor-related protein complex 1 associated regulatory protein	55435	4	n/a	n/a	n/a	2.293
1091387	ENSG00000115839	22686	RAB3GAP1	RAB3 GTPase activating protein subunit 1 (catalytic)	22930	2	n/a	n/a	n/a	2.292
280059868	ENSG00000253668	0	RP11-463C14.1	RP11-463C14.1	0	8	n/a	n/a	n/a	2.292
1105335	ENSG00000204963	35424	PCDHA7	protocadherin alpha 7	56141	5	n/a	n/a	n/a	2.292
1095978	ENSG00000148154	7314	UGCG	UDP-glucose ceramide glucosyltransferase	7357	9	n/a	n/a	n/a	2.292
1105225	ENSG00000204634	10979	TBC1D8	TBC1 domain family, member 8 (with GRAM domain)	11138	2	n/a	n/a	n/a	2.291
1088548	ENSG00000085832	2045	EPS15	epidermal growth factor receptor pathway substrate 15	2060	1	n/a	n/a	n/a	2.291
279503493	ENSG00000180673	0	RP11-323K3.1	RP11-323K3.1	0	4	n/a	n/a	n/a	2.291
1104146	ENSG00000197041	0	AC078819.1	AC078819.1	0	12	n/a	n/a	n/a	2.29
1102059	ENSG00000182255	3714	KCNA4	potassium voltage-gated channel, shaker-related subfamily, member 4	3739	11	n/a	n/a	n/a	2.289
1108898	ENSG00000239389	35419	PCDHA13	protocadherin alpha 13	56136	5	n/a	n/a	n/a	2.288
1088530	ENSG00000085415	57601	SEH1L	SEH1-like (S. cerevisiae)	81929	18	n/a	n/a	n/a	2.288
1104822	ENSG00000198932	9593	GPRASP1	G protein-coupled receptor associated sorting protein 1	9737	X	n/a	n/a	n/a	2.288
1105340	ENSG00000204970	35430	PCDHA1	protocadherin alpha 1	56147	5	n/a	n/a	n/a	2.287
280019294	ENSG00000249896	0	RP11-586D19.1	RP11-586D19.1	0	4	n/a	n/a	n/a	2.287
279891806	ENSG00000234685	0	NUS1P2	nuclear undecaprenyl pyrophosphate synthase 1 homolog (S. cerevisiae) pseudogene 2	0	13	n/a	n/a	n/a	2.286
1091508	ENSG00000116731	7753	PRDM2	PR domain containing 2, with ZNF domain	7799	1	n/a	n/a	n/a	2.286
280032116	ENSG00000250927	0	MESTP3	mesoderm specific transcript homolog (mouse) pseudogene 3	0	4	n/a	n/a	n/a	2.286
280050012	ENSG00000252809	0	AC135050.3	AC135050.3	0	16	n/a	n/a	n/a	2.284
1096801	ENSG00000155313	29496	USP25	ubiquitin specific peptidase 25	29761	21	n/a	n/a	n/a	2.284
1092784	ENSG00000126950	37777	TMEM35	transmembrane protein 35	59353	X	n/a	n/a	n/a	2.284
1106109	ENSG00000214575	41104	CPEB1	cytoplasmic polyadenylation element binding protein 1	64506	15	n/a	n/a	n/a	2.283
1088567	ENSG00000086289	34038	EPDR1	ependymin related protein 1 (zebrafish)	54749	7	n/a	n/a	n/a	2.283
1100938	ENSG00000175906	376	ARL4D	ADP-ribosylation factor-like 4D	379	17	n/a	n/a	n/a	2.283
1092153	ENSG00000122254	9812	HS3ST2	heparan sulfate (glucosamine) 3-O-sulfotransferase 2	9956	16	n/a	n/a	n/a	2.283
1098428	ENSG00000164924	7491	YWHAZ	tyrosine 3-monooxygenase/tryptophan 5-monooxygenase activation protein, zeta polypeptide	7534	8	n/a	n/a	n/a	2.282
1101749	ENSG00000180530	8153	NRIP1	nuclear receptor interacting protein 1	8204	21	n/a	n/a	n/a	2.281
280031930	ENSG00000250910	0	RP11-27G13.2	RP11-27G13.2	0	4	n/a	n/a	n/a	2.281
280089372	ENSG00000255703	0	RP11-46H11.2	RP11-46H11.2	0	12	n/a	n/a	n/a	2.281
1095474	ENSG00000144285	6288	SCN1A	sodium channel, voltage-gated, type I, alpha subunit	6323	2	n/a	n/a	n/a	2.28
1102005	ENSG00000182022	30844	CHST15	carbohydrate (N-acetylgalactosamine 4-sulfate 6-O) sulfotransferase 15	51363	10	n/a	n/a	n/a	2.279
1096942	ENSG00000156515	3080	HK1	hexokinase 1	3098	10	n/a	n/a	n/a	2.279
1096913	ENSG00000156299	7031	TIAM1	T-cell lymphoma invasion and metastasis 1	7074	21	n/a	n/a	n/a	2.277
1097181	ENSG00000158528	34896	PPP1R9A	protein phosphatase 1, regulatory subunit 9A	55607	7	n/a	n/a	n/a	2.277
1087652	ENSG00000057935	36777	MTA3	metastasis associated 1 family, member 3	57504	2	n/a	n/a	n/a	2.277
1091028	ENSG00000112992	23285	NNT	nicotinamide nucleotide transhydrogenase	23530	5	n/a	n/a	n/a	2.277
279818101	ENSG00000228125	0	RP11-516A11.3	RP11-516A11.3	0	X	n/a	n/a	n/a	2.275
1088063	ENSG00000072364	26870	AFF4	AF4/FMR2 family, member 4	27125	5	n/a	n/a	n/a	2.273
1094741	ENSG00000139364	77519	TMEM132B	transmembrane protein 132B	114795	12	n/a	n/a	n/a	2.272
1096585	ENSG00000153317	30294	ASAP1	ArfGAP with SH3 domain, ankyrin repeat and PH domain 1	50807	8	n/a	n/a	n/a	2.272
1095534	ENSG00000144711	9778	IQSEC1	IQ motif and Sec7 domain 1	9922	3	n/a	n/a	n/a	2.27
1094155	ENSG00000136237	9627	RAPGEF5	Rap guanine nucleotide exchange factor (GEF) 5	9771	7	n/a	n/a	n/a	2.27
1095529	ENSG00000144668	3655	ITGA9	integrin, alpha 9	3680	3	n/a	n/a	n/a	2.269
279781782	ENSG00000224904	0	RP5-934G17.6	RP5-934G17.6	0	1	n/a	n/a	n/a	2.268
280041949	ENSG00000251664	35420	PCDHA12	protocadherin alpha 12	56137	5	n/a	n/a	n/a	2.268
279479626	ENSG00000177236	0	AP006621.1	AP006621.1	0	11	n/a	n/a	n/a	2.267
1104163	ENSG00000197077	59549	KIAA1671	KIAA1671	85379	22	n/a	n/a	n/a	2.267
1090754	ENSG00000111218	35621	PRMT8	protein arginine methyltransferase 8	56341	12	n/a	n/a	n/a	2.267
279867936	ENSG00000232584	0	RP11-397O8.4	RP11-397O8.4	0	13	n/a	n/a	n/a	2.267
1100097	ENSG00000171735	23016	CAMTA1	calmodulin binding transcription activator 1	23261	1	n/a	n/a	n/a	2.267
1097667	ENSG00000162377	41761	SELRC1	Sel1 repeat containing 1	65260	1	n/a	n/a	n/a	2.267
279745138	ENSG00000216775	181861	RP1-152L7.5	RP1-152L7.5	730101	6	n/a	n/a	n/a	2.266
1088445	ENSG00000082482	3751	KCNK2	potassium channel, subfamily K, member 2	3776	1	n/a	n/a	n/a	2.266
279794082	ENSG00000225968	124627	PPP1R28	protein phosphatase 1, regulatory subunit 28	392617	7	n/a	n/a	n/a	2.266
1100354	ENSG00000172817	9284	CYP7B1	cytochrome P450, family 7, subfamily B, polypeptide 1	9420	8	n/a	n/a	n/a	2.265
1091432	ENSG00000116133	1706	DHCR24	24-dehydrocholesterol reductase	1718	1	n/a	n/a	n/a	2.265
1104740	ENSG00000198794	82990	SCAMP5	secretory carrier membrane protein 5	192683	15	n/a	n/a	n/a	2.265
1090170	ENSG00000106299	8876	WASL	Wiskott-Aldrich syndrome-like	8976	7	n/a	n/a	n/a	2.265
1087217	ENSG00000014824	10316	SLC30A9	solute carrier family 30 (zinc transporter), member 9	10463	4	n/a	n/a	n/a	2.264
1095011	ENSG00000141294	59926	LRRC46	leucine rich repeat containing 46	90506	17	n/a	n/a	n/a	2.264
1093907	ENSG00000135018	29712	UBQLN1	ubiquilin 1	29979	9	n/a	n/a	n/a	2.264
1095130	ENSG00000142149	29802	HUNK	hormonally up-regulated Neu-associated kinase	30811	21	n/a	n/a	n/a	2.263
1102282	ENSG00000183199	0	HSP90AB3P	heat shock protein 90kDa alpha (cytosolic), class B member 3, pseudogene	0	4	n/a	n/a	n/a	2.263
279776278	ENSG00000224411	0	RP11-1033A18.1	RP11-1033A18.1	0	11	n/a	n/a	n/a	2.263
1107287	ENSG00000227825	78842	SLC9A7P1	solute carrier family 9 (sodium/hydrogen exchanger), member 7 pseudogene 1	121456	12	n/a	n/a	n/a	2.263
1102876	ENSG00000185630	5055	PBX1	pre-B-cell leukemia homeobox 1	5087	1	n/a	n/a	n/a	2.262
1093955	ENSG00000135299	22637	ANKRD6	ankyrin repeat domain 6	22881	6	n/a	n/a	n/a	2.261
1087037	ENSG00000007202	9559	KIAA0100	KIAA0100	9703	17	n/a	n/a	n/a	2.261
279925580	ENSG00000237732	134063	AC010980.2	AC010980.2	440934	2	n/a	n/a	n/a	2.261
1094318	ENSG00000137075	81029	RNF38	ring finger protein 38	152006	9	n/a	n/a	n/a	2.261
1093291	ENSG00000131018	23100	SYNE1	spectrin repeat containing, nuclear envelope 1	23345	6	n/a	n/a	n/a	2.26
1103761	ENSG00000189241	7216	TSPYL1	TSPY-like 1	7259	6	n/a	n/a	n/a	2.26
279553797	ENSG00000185716	169455	C16orf52	chromosome 16 open reading frame 52	730094	16	n/a	n/a	n/a	2.26
1102810	ENSG00000185305	33913	ARL15	ADP-ribosylation factor-like 15	54622	5	n/a	n/a	n/a	2.26
279847253	ENSG00000230733	0	AC092171.4	AC092171.4	0	7	n/a	n/a	n/a	2.26
1090380	ENSG00000108094	8392	CUL2	cullin 2	8453	10	n/a	n/a	n/a	2.26
1101855	ENSG00000181039	94355	ANKRD34A	ankyrin repeat domain 34A	284615	1	n/a	n/a	n/a	2.259
1096541	ENSG00000153012	34492	LGI2	leucine-rich repeat LGI family, member 2	55203	4	n/a	n/a	n/a	2.259
279985204	ENSG00000244425	0	AP000350.3	AP000350.3	0	22	n/a	n/a	n/a	2.259
279535078	ENSG00000184068	0	RP5-821D11.7	RP5-821D11.7	0	22	n/a	n/a	n/a	2.258
1088527	ENSG00000085365	0	SCAMP1	secretory carrier membrane protein 1	0	5	n/a	n/a	n/a	2.258
1105334	ENSG00000204962	35423	PCDHA8	protocadherin alpha 8	56140	5	n/a	n/a	n/a	2.258
1098160	ENSG00000164031	55784	DNAJB14	DnaJ (Hsp40) homolog, subfamily B, member 14	79982	4	n/a	n/a	n/a	2.258
279899320	ENSG00000235335	0	AC016723.4	AC016723.4	0	2	n/a	n/a	n/a	2.258
1088274	ENSG00000077809	2952	GTF2I	general transcription factor IIi	2969	7	n/a	n/a	n/a	2.257
1092109	ENSG00000121871	22621	SLITRK3	SLIT and NTRK-like family, member 3	22865	3	n/a	n/a	n/a	2.256
1092869	ENSG00000127914	9997	AKAP9	A kinase (PRKA) anchor protein (yotiao) 9	10142	7	n/a	n/a	n/a	2.256
1103615	ENSG00000188681	0	MAFIP	MAFF interacting protein	0	21	n/a	n/a	n/a	2.254
1089955	ENSG00000105270	25748	CLIP3	CAP-GLY domain containing linker protein 3	25999	19	n/a	n/a	n/a	2.254
1089372	ENSG00000101290	8688	CDS2	CDP-diacylglycerol synthase (phosphatidate cytidylyltransferase) 2	8760	20	n/a	n/a	n/a	2.254
1090413	ENSG00000108379	7430	WNT3	wingless-type MMTV integration site family, member 3	7473	17	n/a	n/a	n/a	2.253
1096758	ENSG00000154889	41759	MPPE1	metallophosphoesterase 1	65258	18	n/a	n/a	n/a	2.253
1097049	ENSG00000157470	80461	FAM81A	family with sequence similarity 81, member A	145773	15	n/a	n/a	n/a	2.253
280116923	ENSG00000258525	157121735	RP11-829H16.3	RP11-829H16.3	100506071	14	n/a	n/a	n/a	2.253
1087895	ENSG00000067840	36868	PDZD4	PDZ domain containing 4	57595	X	n/a	n/a	n/a	2.252
279710709	ENSG00000208032	1013122	MIR548A3	microRNA 548a-3	693127	8	n/a	n/a	n/a	2.252
1087078	ENSG00000008300	1938	CELSR3	cadherin, EGF LAG seven-pass G-type receptor 3 (flamingo homolog, Drosophila)	1951	3	n/a	n/a	n/a	2.251
1093988	ENSG00000135426	9696	KIAA0748	KIAA0748	9840	12	n/a	n/a	n/a	2.25
1096578	ENSG00000153266	34368	FEZF2	FEZ family zinc finger 2	55079	3	n/a	n/a	n/a	2.25
279594179	ENSG00000189089	0	RIMKLBP1	ribosomal modification protein rimK-like family member B pseudogene 1	0	21	n/a	n/a	n/a	2.25
280033800	ENSG00000251057	0	AL390877.1	AL390877.1	0	1	n/a	n/a	n/a	2.249
1102766	ENSG00000185133	26869	INPP5J	inositol polyphosphate-5-phosphatase J	27124	22	n/a	n/a	n/a	2.249
1087582	ENSG00000053438	4795	NNAT	neuronatin	4826	20	n/a	n/a	n/a	2.248
1089692	ENSG00000103356	78997	EARS2	glutamyl-tRNA synthetase 2, mitochondrial (putative)	124454	16	n/a	n/a	n/a	2.248
1103973	ENSG00000196526	37778	AFAP1	actin filament associated protein 1	60312	4	n/a	n/a	n/a	2.248
1095294	ENSG00000143324	9089	XPR1	xenotropic and polytropic retrovirus receptor 1	9213	1	n/a	n/a	n/a	2.248
1105339	ENSG00000204969	35429	PCDHA2	protocadherin alpha 2	56146	5	n/a	n/a	n/a	2.247
280038830	ENSG00000251440	0	RP11-425J20.2	RP11-425J20.2	0	4	n/a	n/a	n/a	2.247
280004639	ENSG00000248673	0	CTC-419K13.1	CTC-419K13.1	0	5	n/a	n/a	n/a	2.247
1104719	ENSG00000198752	9436	CDC42BPB	CDC42 binding protein kinase beta (DMPK-like)	9578	14	n/a	n/a	n/a	2.246
279814397	ENSG00000227775	0	RP1-283E3.3	RP1-283E3.3	0	1	n/a	n/a	n/a	2.246
280079566	ENSG00000255014	0	RP11-686G23.1	RP11-686G23.1	0	11	n/a	n/a	n/a	2.245
1100960	ENSG00000176049	9688	JAKMIP2	janus kinase and microtubule interacting protein 2	9832	5	n/a	n/a	n/a	2.245
1092242	ENSG00000123066	23144	MED13L	mediator complex subunit 13-like	23389	12	n/a	n/a	n/a	2.245
1094195	ENSG00000136478	35140	TEX2	testis expressed 2	55852	17	n/a	n/a	n/a	2.245
1089442	ENSG00000101638	29640	ST8SIA5	ST8 alpha-N-acetyl-neuraminide alpha-2,8-sialyltransferase 5	29906	18	n/a	n/a	n/a	2.244
1095616	ENSG00000145349	813	CAMK2D	calcium/calmodulin-dependent protein kinase II delta	817	4	n/a	n/a	n/a	2.244
279759139	ENSG00000222234	0	AC093628.1	AC093628.1	0	4	n/a	n/a	n/a	2.244
279836135	ENSG00000229750	0	AC096649.2	AC096649.2	0	2	n/a	n/a	n/a	2.243
279843720	ENSG00000230435	0	AC004160.4	AC004160.4	0	7	n/a	n/a	n/a	2.243
1092524	ENSG00000125149	56063	C16orf70	chromosome 16 open reading frame 70	80262	16	n/a	n/a	n/a	2.243
1096657	ENSG00000154096	7027	THY1	Thy-1 cell surface antigen	7070	11	n/a	n/a	n/a	2.243
1090669	ENSG00000110395	863	CBL	Cas-Br-M (murine) ecotropic retroviral transforming sequence	867	11	n/a	n/a	n/a	2.242
1087380	ENSG00000034239	55448	EFCAB1	EF-hand calcium binding domain 1	79645	8	n/a	n/a	n/a	2.241
1099075	ENSG00000167548	8034	MLL2	myeloid/lymphoid or mixed-lineage leukemia 2	8085	12	n/a	n/a	n/a	2.241
1095252	ENSG00000143153	478	ATP1B1	ATPase, Na+/K+ transporting, beta 1 polypeptide	481	1	n/a	n/a	n/a	2.241
279954888	ENSG00000241216	0	SNAPC5P1	small nuclear RNA activating complex, polypeptide 5, 19kDa pseudogene 1	0	6	n/a	n/a	n/a	2.241
1094514	ENSG00000138071	9952	ACTR2	ARP2 actin-related protein 2 homolog (yeast)	10097	2	n/a	n/a	n/a	2.24
1096369	ENSG00000151690	34131	MFSD6	major facilitator superfamily domain containing 6	54842	2	n/a	n/a	n/a	2.24
280059971	ENSG00000253677	0	UBE2HP1	ubiquitin-conjugating enzyme E2H pseudogene 1	0	8	n/a	n/a	n/a	2.24
1097995	ENSG00000163531	22869	NFASC	neurofascin	23114	1	n/a	n/a	n/a	2.239
1104457	ENSG00000197969	22985	VPS13A	vacuolar protein sorting 13 homolog A (S. cerevisiae)	23230	9	n/a	n/a	n/a	2.239
1095737	ENSG00000146151	33802	HMGCLL1	3-hydroxymethyl-3-methylglutaryl-CoA lyase-like 1	54511	6	n/a	n/a	n/a	2.239
1104811	ENSG00000198915	85693	RASGEF1A	RasGEF domain family, member 1A	221002	10	n/a	n/a	n/a	2.239
1090695	ENSG00000110697	9456	PITPNM1	phosphatidylinositol transfer protein, membrane-associated 1	9600	11	n/a	n/a	n/a	2.238
1095916	ENSG00000147548	34193	WHSC1L1	Wolf-Hirschhorn syndrome candidate 1-like 1	54904	8	n/a	n/a	n/a	2.237
280082105	ENSG00000255164	0	RP5-1047A19.4	Uncharacterized protein	0	8	n/a	n/a	n/a	2.237
1099919	ENSG00000171004	59857	HS6ST2	heparan sulfate 6-O-sulfotransferase 2	90161	X	n/a	n/a	n/a	2.236
1096636	ENSG00000153933	8460	DGKE	diacylglycerol kinase, epsilon 64kDa	8526	17	n/a	n/a	n/a	2.235
1091752	ENSG00000118873	25531	RAB3GAP2	RAB3 GTPase activating protein subunit 2 (non-catalytic)	25782	1	n/a	n/a	n/a	2.235
279866449	ENSG00000232454	0	RP11-3J10.7	RP11-3J10.7	0	9	n/a	n/a	n/a	2.235
1094552	ENSG00000138246	23072	DNAJC13	DnaJ (Hsp40) homolog, subfamily C, member 13	23317	3	n/a	n/a	n/a	2.234
1108874	ENSG00000238206	0	RP11-472B18.2	RP11-472B18.2	0	4	n/a	n/a	n/a	2.233
1098779	ENSG00000166326	34054	TRIM44	tripartite motif containing 44	54765	11	n/a	n/a	n/a	2.233
1091636	ENSG00000117598	81596	LPPR5	Lipid phosphate phosphatase-related protein type 5	163404	1	n/a	n/a	n/a	2.233
1091558	ENSG00000117016	9639	RIMS3	regulating synaptic membrane exocytosis 3	9783	1	n/a	n/a	n/a	2.232
279963217	ENSG00000242140	0	RP11-262M14.2	RP11-262M14.2	0	3	n/a	n/a	n/a	2.232
1090556	ENSG00000109339	5570	MAPK10	mitogen-activated protein kinase 10	5602	4	n/a	n/a	n/a	2.232
279869262	ENSG00000232682	0	RP11-388P9.2	RP11-388P9.2	0	10	n/a	n/a	n/a	2.231
1094445	ENSG00000137766	133462	UNC13C	unc-13 homolog C (C. elegans)	440279	15	n/a	n/a	n/a	2.231
1087523	ENSG00000049130	4229	KITLG	KIT ligand	4254	12	n/a	n/a	n/a	2.23
1087098	ENSG00000009335	9546	UBE3C	ubiquitin protein ligase E3C	9690	7	n/a	n/a	n/a	2.229
1095753	ENSG00000146267	58754	C6orf168	chromosome 6 open reading frame 168	84553	6	n/a	n/a	n/a	2.229
1090103	ENSG00000105887	79673	MTPN	myotrophin	136319	7	n/a	n/a	n/a	2.229
1087772	ENSG00000064763	35000	FAR2	fatty acyl CoA reductase 2	55711	12	n/a	n/a	n/a	2.228
1089258	ENSG00000100731	22745	PCNX	pecanex homolog (Drosophila)	22990	14	n/a	n/a	n/a	2.227
1094688	ENSG00000139117	80364	CPNE8	copine VIII	144402	12	n/a	n/a	n/a	2.226
1096680	ENSG00000154237	55508	LRRK1	leucine-rich repeat kinase 1	79705	15	n/a	n/a	n/a	2.226
1098031	ENSG00000163629	5751	PTPN13	protein tyrosine phosphatase, non-receptor type 13 (APO-1/CD95 (Fas)-associated phosphatase)	5783	4	n/a	n/a	n/a	2.226
279859204	ENSG00000231806	0	RP11-342C23.4	RP11-342C23.4	0	9	n/a	n/a	n/a	2.225
1102158	ENSG00000182670	7224	TTC3	tetratricopeptide repeat domain 3	7267	21	n/a	n/a	n/a	2.225
1095140	ENSG00000142192	348	APP	amyloid beta (A4) precursor protein	351	21	n/a	n/a	n/a	2.224
279708266	ENSG00000207562	128152	MIR34C	microRNA 34c	407042	11	n/a	n/a	n/a	2.224
280008357	ENSG00000248993	0	XXbac-BPG181M17.5	Major histocompatibility complex, class II, DM beta	0	6	n/a	n/a	n/a	2.222
1096687	ENSG00000154265	23216	ABCA5	ATP-binding cassette, sub-family A (ABC1), member 5	23461	17	n/a	n/a	n/a	2.222
1096364	ENSG00000151655	3673	ITIH2	inter-alpha (globulin) inhibitor H2	3698	10	n/a	n/a	n/a	2.22
1090025	ENSG00000105576	29733	TNPO2	transportin 2	30000	19	n/a	n/a	n/a	2.219
1107538	ENSG00000229387	0	AC103801.2	AC103801.2	0	11	n/a	n/a	n/a	2.219
1097471	ENSG00000160753	23377	RUSC1	RUN and SH3 domain containing 1	23623	1	n/a	n/a	n/a	2.219
1088794	ENSG00000091136	3887	LAMB1	laminin, beta 1	3912	7	n/a	n/a	n/a	2.218
1104411	ENSG00000197852	35211	C1orf183	chromosome 1 open reading frame 183	55924	1	n/a	n/a	n/a	2.218
1089531	ENSG00000102226	8185	USP11	ubiquitin specific peptidase 11	8237	X	n/a	n/a	n/a	2.218
1087231	ENSG00000015676	23141	NUDCD3	NudC domain containing 3	23386	7	n/a	n/a	n/a	2.217
1088125	ENSG00000074054	23087	CLASP1	cytoplasmic linker associated protein 1	23332	2	n/a	n/a	n/a	2.216
279854500	ENSG00000231386	0	AC007395.4	AC007395.4	0	2	n/a	n/a	n/a	2.216
1087036	ENSG00000007174	1758	DNAH9	dynein, axonemal, heavy chain 9	1770	17	n/a	n/a	n/a	2.215
1091315	ENSG00000115365	10168	LANCL1	LanC lantibiotic synthetase component C-like 1 (bacterial)	10314	2	n/a	n/a	n/a	2.214
1099923	ENSG00000171033	5537	PKIA	protein kinase (cAMP-dependent, catalytic) inhibitor alpha	5569	8	n/a	n/a	n/a	2.214
1091089	ENSG00000113522	9966	RAD50	RAD50 homolog (S. cerevisiae)	10111	5	n/a	n/a	n/a	2.213
1105863	ENSG00000213462	2071	ERV3-1	endogenous retrovirus group 3, member 1	2086	7	n/a	n/a	n/a	2.212
279923105	ENSG00000237514	0	PTP4A1P7	protein tyrosine phosphatase type IVA, member 1 pseudogene 7	0	1	n/a	n/a	n/a	2.212
279820890	ENSG00000228364	0	SAR1P1	SAR1P1	0	6	n/a	n/a	n/a	2.211
1088205	ENSG00000075945	22676	KIFAP3	kinesin-associated protein 3	22920	1	n/a	n/a	n/a	2.211
1088247	ENSG00000077157	4634	PPP1R12B	protein phosphatase 1, regulatory subunit 12B	4660	1	n/a	n/a	n/a	2.211
1096402	ENSG00000151914	663	DST	dystonin	667	6	n/a	n/a	n/a	2.21
1101941	ENSG00000181656	33405	GPR88	G protein-coupled receptor 88	54112	1	n/a	n/a	n/a	2.21
1101730	ENSG00000180398	59908	MCFD2	multiple coagulation factor deficiency 2	90411	2	n/a	n/a	n/a	2.209
1094125	ENSG00000136100	30511	VPS36	vacuolar protein sorting 36 homolog (S. cerevisiae)	51028	13	n/a	n/a	n/a	2.207
1091302	ENSG00000115306	6671	SPTBN1	spectrin, beta, non-erythrocytic 1	6711	2	n/a	n/a	n/a	2.207
279957811	ENSG00000241546	0	RP11-767L7.2	RP11-767L7.2	0	3	n/a	n/a	n/a	2.207
1099605	ENSG00000169676	1804	DRD5	dopamine receptor D5	1816	4	n/a	n/a	n/a	2.207
1103601	ENSG00000188636	58457	LDOC1L	leucine zipper, down-regulated in cancer 1-like	84247	22	n/a	n/a	n/a	2.206
1096625	ENSG00000153827	9186	TRIP12	thyroid hormone receptor interactor 12	9320	2	n/a	n/a	n/a	2.205
280133407	ENSG00000259467	0	RP11-325E5.3	RP11-325E5.3	0	15	n/a	n/a	n/a	2.205
1089393	ENSG00000101350	9236	KIF3B	kinesin family member 3B	9371	20	n/a	n/a	n/a	2.205
1088620	ENSG00000087448	36815	KLHDC5	kelch domain containing 5	57542	12	n/a	n/a	n/a	2.204
1095697	ENSG00000145911	22893	N4BP3	NEDD4 binding protein 3	23138	5	n/a	n/a	n/a	2.204
279890644	ENSG00000234577	0	RP3-398G3.3	RP3-398G3.3	0	6	n/a	n/a	n/a	2.203
1094484	ENSG00000137941	55542	TTLL7	tubulin tyrosine ligase-like family, member 7	79739	1	n/a	n/a	n/a	2.203
1089434	ENSG00000101557	8974	USP14	ubiquitin specific peptidase 14 (tRNA-guanine transglycosylase)	9097	18	n/a	n/a	n/a	2.203
1096690	ENSG00000154277	7302	UCHL1	ubiquitin carboxyl-terminal esterase L1 (ubiquitin thiolesterase)	7345	4	n/a	n/a	n/a	2.203
1089027	ENSG00000099960	6509	SLC7A4	solute carrier family 7 (orphan transporter), member 4	6545	22	n/a	n/a	n/a	2.202
1104792	ENSG00000198883	77548	PNMA5	paraneoplastic antigen like 5	114824	X	n/a	n/a	n/a	2.202
1096961	ENSG00000156711	5571	MAPK13	mitogen-activated protein kinase 13	5603	6	n/a	n/a	n/a	2.202
1098746	ENSG00000166197	9097	NOLC1	nucleolar and coiled-body phosphoprotein 1	9221	10	n/a	n/a	n/a	2.201
1087782	ENSG00000065000	8864	AP3D1	adaptor-related protein complex 3, delta 1 subunit	8943	19	n/a	n/a	n/a	2.201
280105773	ENSG00000257494	0	RP3-521E19.2	RP3-521E19.2	0	12	n/a	n/a	n/a	2.201
1108009	ENSG00000232434	123592	C9orf172	chromosome 9 open reading frame 172	389813	9	n/a	n/a	n/a	2.2
1096452	ENSG00000152291	10471	TGOLN2	trans-golgi network protein 2	10618	2	n/a	n/a	n/a	2.2
1092945	ENSG00000128578	36737	FAM40B	family with sequence similarity 40, member B	57464	7	n/a	n/a	n/a	2.2
1093720	ENSG00000133958	36851	UNC79	unc-79 homolog (C. elegans)	57578	14	n/a	n/a	n/a	2.2
1091694	ENSG00000118263	8542	KLF7	Kruppel-like factor 7 (ubiquitous)	8609	2	n/a	n/a	n/a	2.2
1093270	ENSG00000130856	7732	ZNF236	zinc finger protein 236	7776	18	n/a	n/a	n/a	2.2
1087169	ENSG00000011523	22932	CEP68	centrosomal protein 68kDa	23177	2	n/a	n/a	n/a	2.2
1091265	ENSG00000115137	30758	DNAJC27	DnaJ (Hsp40) homolog, subfamily C, member 27	51277	2	n/a	n/a	n/a	2.2
279709358	ENSG00000207757	0	MIR93	microRNA 93	0	7	n/a	n/a	n/a	2.199
1095006	ENSG00000141252	34564	VPS53	vacuolar protein sorting 53 homolog (S. cerevisiae)	55275	17	n/a	n/a	n/a	2.199
1092688	ENSG00000126012	8190	KDM5C	lysine (K)-specific demethylase 5C	8242	X	n/a	n/a	n/a	2.198
1088455	ENSG00000082805	22840	ERC1	ELKS/RAB6-interacting/CAST family member 1	23085	12	n/a	n/a	n/a	2.197
1091460	ENSG00000116299	36808	KIAA1324	KIAA1324	57535	1	n/a	n/a	n/a	2.197
279891033	ENSG00000234614	0	AL450992.2	AL450992.2	0	1	n/a	n/a	n/a	2.196
279879685	ENSG00000233588	0	CYP51P2	cytochrome P450, family 51, pseudogene 2	0	13	n/a	n/a	n/a	2.196
280058992	ENSG00000253607	0	RP11-557C18.3	RP11-557C18.3	0	8	n/a	n/a	n/a	2.196
279890487	ENSG00000234564	0	RP13-158L7.2	RP13-158L7.2	0	X	n/a	n/a	n/a	2.196
1101364	ENSG00000178171	83773	FAM123C	family with sequence similarity 123C	205147	2	n/a	n/a	n/a	2.196
1099817	ENSG00000170558	995	CDH2	cadherin 2, type 1, N-cadherin (neuronal)	1000	18	n/a	n/a	n/a	2.196
1099413	ENSG00000168824	26810	NSG1	Neuron-specific protein family member 1	27065	4	n/a	n/a	n/a	2.196
280066574	ENSG00000254138	0	RP11-152K4.2	RP11-152K4.2	0	5	n/a	n/a	n/a	2.196
1092830	ENSG00000127481	23107	UBR4	ubiquitin protein ligase E3 component n-recognin 4	23352	1	n/a	n/a	n/a	2.196
279878345	ENSG00000233459	0	AC125238.2	AC125238.2	0	2	n/a	n/a	n/a	2.195
1094036	ENSG00000135638	2001	EMX1	empty spiracles homeobox 1	2016	2	n/a	n/a	n/a	2.195
1088355	ENSG00000079931	25751	MOXD1	monooxygenase, DBH-like 1	26002	6	n/a	n/a	n/a	2.194
1088927	ENSG00000095951	3078	HIVEP1	human immunodeficiency virus type I enhancer binding protein 1	3096	6	n/a	n/a	n/a	2.194
280127315	ENSG00000259115	0	CTD-2540L5.5	CTD-2540L5.5	0	14	n/a	n/a	n/a	2.194
1096359	ENSG00000151623	4281	NR3C2	nuclear receptor subfamily 3, group C, member 2	4306	4	n/a	n/a	n/a	2.193
1093756	ENSG00000134184	2927	GSTM1	glutathione S-transferase mu 1	2944	1	n/a	n/a	n/a	2.192
1098731	ENSG00000166159	153026	LRTM2	leucine-rich repeats and transmembrane domains 2	654429	12	n/a	n/a	n/a	2.192
279982502	ENSG00000244171	0	PBX2P1	pre-B-cell leukemia homeobox 2 pseudogene 1	0	3	n/a	n/a	n/a	2.192
1094729	ENSG00000139318	1836	DUSP6	dual specificity phosphatase 6	1848	12	n/a	n/a	n/a	2.191
279752261	ENSG00000221160	1023051	MIR1281	microRNA 1281	100302237	22	n/a	n/a	n/a	2.191
279881781	ENSG00000233786	0	CDC27P1	cell division cycle 27 homolog (S. cerevisiae) pseudogene 1	0	2	n/a	n/a	n/a	2.188
1098868	ENSG00000166685	9247	COG1	component of oligomeric golgi complex 1	9382	17	n/a	n/a	n/a	2.187
279802988	ENSG00000226767	0	RP11-328P23.3	RP11-328P23.3	0	7	n/a	n/a	n/a	2.187
1094449	ENSG00000137801	7015	THBS1	thrombospondin 1	7057	15	n/a	n/a	n/a	2.187
1098029	ENSG00000163625	22756	WDFY3	WD repeat and FYVE domain containing 3	23001	4	n/a	n/a	n/a	2.186
279780348	ENSG00000224775	0	BRAFP1	v-raf murine sarcoma viral oncogene homolog B1 pseudogene 1	0	X	n/a	n/a	n/a	2.186
1093436	ENSG00000132004	58471	FBXW9	F-box and WD repeat domain containing 9	84261	19	n/a	n/a	n/a	2.185
1106354	ENSG00000215475	93989	SIAH3	seven in absentia homolog 3 (Drosophila)	283514	13	n/a	n/a	n/a	2.184
279882169	ENSG00000233820	0	RP11-535M15.2	RP11-535M15.2	0	9	n/a	n/a	n/a	2.184
1096962	ENSG00000156735	9389	BAG4	BCL2-associated athanogene 4	9530	8	n/a	n/a	n/a	2.183
1104731	ENSG00000198780	25798	FAM169A	family with sequence similarity 169, member A	26049	5	n/a	n/a	n/a	2.182
279711087	ENSG00000210825	167129	SNORA40	small nucleolar RNA, H/ACA box 40	677822	11	n/a	n/a	n/a	2.182
1092344	ENSG00000123989	55389	CHPF	chondroitin polymerizing factor	79586	2	n/a	n/a	n/a	2.182
1102198	ENSG00000182870	30104	GALNT9	UDP-N-acetyl-alpha-D-galactosamine:polypeptide N-acetylgalactosaminyltransferase 9 (GalNAc-T9)	50614	12	n/a	n/a	n/a	2.181
279807521	ENSG00000227126	0	RP11-316C12.2	RP11-316C12.2	0	1	n/a	n/a	n/a	2.181
1103482	ENSG00000188133	125657	TMEM215	transmembrane protein 215	401498	9	n/a	n/a	n/a	2.181
1095946	ENSG00000147799	56502	ARHGAP39	Rho GTPase activating protein 39	80728	8	n/a	n/a	n/a	2.18
279914803	ENSG00000236809	0	SNX25P1	sorting nexin 25 pseudogene 1	0	1	n/a	n/a	n/a	2.18
1087859	ENSG00000066777	10418	ARFGEF1	ADP-ribosylation factor guanine nucleotide-exchange factor 1 (brefeldin A-inhibited)	10565	8	n/a	n/a	n/a	2.18
279996792	ENSG00000247909	0	AL669918.1	AL669918.1	0	6	n/a	n/a	n/a	2.179
1092950	ENSG00000128594	40734	LRRC4	leucine rich repeat containing 4	64101	7	n/a	n/a	n/a	2.179
1100932	ENSG00000175893	109859	ZDHHC21	zinc finger, DHHC-type containing 21	340481	9	n/a	n/a	n/a	2.179
[truncated: 719 more rows]
