# Supplementary material for: Identification of the Molecular Events Involved in the Development of Prefrontal Cortex Through the Analysis of RNA-Seq Data From BrainSpan
Source: ASN Neuro. 2019 Jun 18;11:1759091419854627. doi: 10.1177/1759091419854627 (PMC6582306; doi:10.1177/1759091419854627)
Supplement: Supplemental Material6 - Supplemental material for Identification of the Molecular Events Involved in the Development of Prefrontal Cortex Through the Analysis of RNA-Seq Data From BrainSpan [file Supplemental_Material6.zip › AMY/8/Columns.csv]

donor_id	donor_name	donor_age	donor_color	structure_id	structure_name	structure_abbreviation	structure_color	top_level_structure_id	top_level_structure_name	top_level_structure_abbreviation	top_level_structure_color
12830	H376.VIII.51	1 yrs	FFFF00	10361	amygdaloid complex	AMY	C9E2B1	10153	neural plate	NP	D7D8D8
12836	H376.VIII.52	3 yrs	D6D600	10361	amygdaloid complex	AMY	C9E2B1	10153	neural plate	NP	D7D8D8
12980	H376.VIII.54	3 yrs	C2C200	10361	amygdaloid complex	AMY	C9E2B1	10153	neural plate	NP	D7D8D8
12298	H376.VIII.50	4 yrs	ADAD00	10361	amygdaloid complex	AMY	C9E2B1	10153	neural plate	NP	D7D8D8
