# Supplementary material for: Identification of the Molecular Events Involved in the Development of Prefrontal Cortex Through the Analysis of RNA-Seq Data From BrainSpan
Source: ASN Neuro. 2019 Jun 18;11:1759091419854627. doi: 10.1177/1759091419854627 (PMC6582306; doi:10.1177/1759091419854627)
Supplement: Supplemental Material6 - Supplemental material for Identification of the Molecular Events Involved in the Development of Prefrontal Cortex Through the Analysis of RNA-Seq Data From BrainSpan [file Supplemental_Material6.zip › AMY/8/Expression.csv]

1102803	5.6808	1.1511	1.1730	2.1757
1091696	9.4596	5.0273	6.4314	5.1158
1103105	4.6758	0.6127	0.6069	1.0665
280071565	4.1497	0.3112	0.0000	0.7137
279991276	5.5601	1.8836	2.1356	1.4634
280085800	4.2433	0.0000	0.4125	1.2923
1100928	5.2138	1.1615	1.4619	2.0620
1102822	3.9067	0.3209	0.7200	0.1891
280035678	4.0018	0.6395	0.4863	0.6079
279795715	3.7520	0.2679	0.5341	0.2251
279807120	4.5326	0.9742	1.4677	0.9275
279958147	4.0787	0.5774	1.1564	0.3758
280028691	8.1930	3.9172	3.8190	6.7443
1098685	4.7304	1.0722	1.0974	1.9790
1104094	4.1770	0.8915	0.9816	0.7026
1102630	6.9116	2.8958	2.7421	5.3749
280094664	3.5649	0.5605	0.4379	0.0671
280105245	4.3344	0.4282	0.5049	2.5092
1094249	4.5639	1.6063	1.4386	1.1054
279920961	6.1364	1.8861	2.2406	4.7571
280049900	3.2557	0.0000	0.1642	0.0824
1087066	3.7700	0.6182	0.8898	0.3398
1096528	5.5112	1.8698	1.8258	3.4268
279843679	5.1772	1.4999	1.2768	3.3964
1090118	3.4286	0.1988	0.3181	0.4718
279906666	3.9834	0.9935	1.4761	0.2681
1091637	6.5060	2.5597	3.0220	4.7282
1092904	4.7180	1.0873	1.1701	2.7556
279752268	7.8006	3.3019	4.7102	6.3709
279904627	3.4468	0.5809	0.6119	0.1854
279870346	5.5617	2.0162	2.1688	3.6384
1087891	7.7486	4.1385	4.0759	6.1750
1090294	5.4186	2.3292	2.7581	2.3374
1099644	3.8920	0.8562	1.3915	0.6006
1097161	4.1168	1.3424	1.1728	1.0223
1089991	8.3153	4.7368	4.9649	6.4687
1097143	4.5421	1.4830	1.6582	1.7725
1100798	4.8694	1.4336	1.4427	3.0230
1096622	4.6176	1.3942	1.2937	2.4703
1095600	4.4165	0.9628	0.8260	2.7772
1103428	3.9721	0.7027	0.8245	1.7343
1094964	4.8219	1.5069	1.8497	2.4704
1101636	3.3879	0.3835	0.4032	0.7523
1091426	5.1323	2.1085	1.6605	3.0182
280092397	5.6915	3.1520	3.3835	1.9312
1088252	3.8771	1.1500	0.9216	0.9533
1100077	8.4633	4.9352	4.5172	7.3417
1095475	4.6877	1.3831	1.4155	2.6852
280097524	5.2755	2.2956	2.6796	2.2816
1100139	3.7665	0.6474	0.7438	1.3433
1097042	4.4198	1.4199	1.3066	1.9913
279957397	7.4254	4.8014	3.9594	5.0138
280041412	3.4760	0.0000	0.6906	1.2390
279837964	6.6172	3.4181	3.7169	4.2390
1093232	3.9847	0.6826	1.3004	1.5440
279846835	3.7621	1.2533	0.9423	0.6678
1100851	3.9197	0.7348	0.6680	1.9419
1104807	5.1647	1.7169	1.9821	3.4462
280098332	3.2348	0.6121	0.7607	0.0000
279997912	3.3603	0.2416	0.5695	0.9421
1101402	3.3297	0.5986	0.3564	0.7408
280100586	4.2101	0.8876	0.7541	2.7478
1089060	3.9642	1.2936	1.2827	1.0822
280133825	4.0161	1.9027	1.3632	0.5742
1087193	3.5339	0.7303	0.7174	0.9544
280123593	3.1263	0.5586	0.3195	0.3081
1098323	3.8611	0.9369	0.7927	1.6619
1099821	5.0636	1.8014	2.0786	3.1219
1095689	4.8333	1.4622	1.4467	3.4361
1105625	5.0037	1.8669	1.7701	3.2258
279926333	3.4286	1.4459	0.0213	0.6973
1089980	5.7312	2.3527	2.4897	4.2766
1102336	4.5804	1.6452	1.4212	2.6160
1093619	5.7692	2.3964	2.3258	4.5291
1091774	5.7353	2.0000	2.4476	4.7052
1092741	6.8610	3.6203	3.7884	5.1445
1092365	5.7355	2.5479	2.4287	4.2261
1093182	5.7733	2.8718	3.0309	3.4181
279869170	4.6336	2.1165	2.7961	0.9893
1090789	3.2192	0.6991	0.5949	0.3813
1099951	4.8130	1.5913	2.0401	2.8377
1096709	3.8375	1.5974	0.9791	0.9896
1101738	4.1565	0.7431	0.6262	3.1655
1088177	4.6933	2.1416	1.8450	2.1602
279953969	3.8198	1.1879	1.4751	0.8898
1102516	4.1051	1.2965	1.2224	1.9124
279885625	5.1160	2.7942	2.9580	1.7365
280089678	7.1879	4.0308	4.1042	5.5834
1096874	5.3721	2.4169	2.5255	3.3453
1096999	5.1018	2.3170	2.1909	2.9732
280052765	3.0639	0.0000	0.5068	0.8631
1106532	8.3162	5.9766	5.3275	5.8286
280004885	2.6824	0.0000	0.2702	0.0000
1100372	4.3964	1.6771	1.5253	2.2487
280130309	4.4338	1.1081	1.6365	2.8339
1100668	4.8496	1.8709	1.9613	3.0002
1104307	5.5165	2.3348	2.5799	3.9480
1087138	5.3208	2.7845	2.7038	2.7875
279874539	5.0103	3.1166	2.6458	1.6053
280064867	5.3780	2.4957	2.7805	3.2072
1089561	3.4648	1.1602	0.5731	1.0107
279809733	3.6632	1.2618	1.4719	0.6099
1096209	3.6817	1.3504	1.5117	0.5735
1087263	7.3327	4.2025	4.2784	5.9182
1087659	4.9354	2.0129	2.0122	3.1831
279709239	3.1563	1.1284	0.7459	0.0000
279781493	5.2549	2.6620	2.2803	3.2296
1090482	5.7281	2.8535	3.0214	3.7379
1102851	5.3678	2.2613	2.4521	3.8201
1091067	4.8883	1.5912	1.4596	4.0471
1090902	3.9275	1.4104	1.2807	1.5488
1101779	3.1059	0.2076	0.1894	1.4052
279720449	3.4447	0.9586	0.4615	1.4133
280068064	3.3431	0.7339	0.9381	0.8599
280010802	4.9854	2.3830	2.9145	2.1678
279736980	4.8752	2.2759	2.9773	1.9083
279727644	4.1903	2.3554	2.1464	0.6204
1097583	5.4146	2.7236	3.0339	3.0459
279489069	4.2263	1.8886	1.1204	2.2406
1087693	3.9132	0.8708	1.2797	2.1633
1107235	4.1566	2.0821	1.9794	0.9882
279925104	3.2803	1.0106	0.6039	0.8161
1088279	7.3616	4.2465	4.3812	6.0566
1106130	2.9330	0.7367	0.2855	0.3794
1095714	4.0070	1.3155	1.4857	1.8538
1098380	5.1212	2.4344	2.6039	2.9610
279724247	4.4117	1.2542	2.2709	2.3490
1087598	5.8271	2.8819	2.8638	4.3786
1094309	4.7522	1.6338	1.8610	3.4070
279763443	2.7586	0.0000	0.5403	0.3843
1098498	3.9867	1.3766	1.3027	1.9299
1098375	4.4343	1.8316	1.9124	2.2081
1100611	3.3193	0.3763	0.3002	1.9373
1105291	5.2404	2.4969	3.2052	2.6834
1090913	6.4219	3.5515	3.0034	5.3864
1099673	3.6288	1.0715	0.9307	1.5726
1099481	4.4484	1.5304	1.4873	3.0180
1087284	5.5868	2.2781	2.1640	5.0095
279901131	2.7856	0.2891	0.7734	0.0000
279949201	3.0709	0.7005	0.4296	0.7921
1098176	5.1171	2.6678	2.4421	2.9540
1096854	4.3228	2.6515	2.4429	0.5951
1087896	3.8566	1.0395	1.1768	2.0803
1093683	4.9805	1.9339	1.6680	4.0666
1094704	6.0874	3.1666	3.0848	4.7422
1098453	6.4714	3.1405	3.4040	5.6076
1088007	8.1909	5.7725	5.2140	6.3258
280037340	8.3578	5.9756	5.8685	5.9702
280031203	3.1391	0.4088	0.3596	1.4106
1086967	4.6927	2.1992	2.2688	2.3838
280006917	2.5749	0.1950	0.0000	0.3114
1091435	4.4424	2.5711	2.8655	0.6807
280096483	3.8839	1.8158	1.4215	1.2153
280062761	4.1324	2.4420	2.2482	0.5274
1096819	5.9469	3.6561	3.2014	3.8208
279801201	3.5504	1.7315	1.4653	0.2975
1098692	4.3267	0.8825	1.2253	3.7208
1101179	3.9785	1.0895	1.2103	2.5095
279891511	3.0460	0.6298	1.2391	0.1450
1098546	5.8832	2.6957	2.6902	5.1564
1094208	5.1616	2.4797	1.9703	3.9312
1109016	5.4458	2.5852	2.9219	3.7270
1103756	3.8496	0.9594	1.3335	2.1625
1097263	2.8502	0.3622	0.6502	0.4480
1098683	3.9845	1.2771	1.1414	2.4481
279872402	3.6946	1.2178	1.3395	1.4407
1099503	4.1599	1.6562	1.5701	2.1777
279720308	6.3525	3.4384	3.7824	4.7688
1102678	2.9003	0.0941	0.2885	1.2560
1098760	6.3545	3.6071	3.8179	4.5820
280130576	3.6869	1.3250	1.5569	1.1235
1096679	3.7327	1.5581	2.0656	0.5197
1104169	5.8512	3.1254	3.2246	4.1538
280096044	5.3281	2.4947	3.2851	3.1675
1098749	4.6793	1.7940	1.9281	3.2798
1093538	8.9624	5.3909	5.5641	8.8981
1095970	4.2298	1.6946	2.4427	1.5331
279660430	3.8630	2.7176	0.6842	1.1858
1094519	4.4512	1.9811	1.8806	2.4928
1096223	3.9637	1.3911	1.2810	2.2344
1097445	4.1078	2.3101	2.1585	0.8719
279937843	8.6001	5.3619	5.6025	7.8670
1095080	3.2085	0.8369	1.1135	0.7125
1093168	2.3721	0.0000	0.0000	0.1540
1094266	7.6854	4.8646	4.7890	6.4405
1102437	3.1188	0.5000	0.3909	1.5110
1103107	4.6303	2.0310	2.0386	2.8879
1105691	3.0646	0.7689	0.9741	0.5246
1093482	5.1491	2.3336	2.5251	3.6724
1097240	5.0006	2.0130	2.2300	3.8480
1098338	3.5519	0.6648	0.7173	2.3642
1096202	4.6783	1.9604	1.9145	3.2580
1106454	3.6113	0.8525	1.2891	1.7920
1101574	4.7419	2.1775	1.5900	3.5581
1093749	5.3534	2.2067	2.8343	4.1397
1093894	4.1609	1.7142	2.0626	1.8371
279867539	3.3102	0.2330	0.9513	1.8785
1089758	3.9376	1.2710	1.4432	2.2387
1101247	5.0329	2.6604	2.3415	3.2381
1088123	6.8424	3.8969	3.6251	6.1562
1100667	5.7470	2.5538	2.0438	5.8099
1101288	3.2112	0.7736	0.6403	1.3914
279991237	4.4776	2.2582	1.6552	2.6916
280122580	2.6037	0.4018	0.3846	0.1971
279857188	4.6810	2.7815	3.5141	0.9332
1092624	7.1716	4.6493	4.1511	5.9051
1090159	5.9816	3.1904	2.8659	5.0982
1103158	4.7368	1.7932	2.3716	3.2583
1090873	3.5676	1.1970	0.9758	1.7484
279771554	2.6204	0.0000	0.9456	0.1413
1091409	3.7615	1.4982	1.6173	1.4256
1099986	6.1450	2.8375	3.5211	5.3440
279836646	3.2101	2.8921	0.0077	0.0047
1094124	3.8409	1.0471	1.1464	2.6109
1096775	2.7979	0.9970	0.5031	0.1758
280098467	2.9918	1.0032	0.9591	0.3118
280007740	4.1456	2.5721	1.6032	1.5709
1098995	3.9875	0.9971	1.4892	2.7858
1089638	4.3823	1.9735	1.8440	2.6548
1089560	3.1244	0.9133	0.6711	1.1151
1090309	4.0935	1.4252	1.2756	2.9224
279749818	3.4789	1.7959	1.6297	0.3542
1090672	4.4366	1.8266	2.0048	2.8231
1087912	4.7894	2.0810	1.9497	3.6922
1102276	4.1667	1.6672	2.1117	2.0791
1098830	6.1411	3.4871	3.4282	4.8758
1089805	3.1084	0.7711	0.8385	1.0860
1104733	3.1809	0.4030	0.5469	1.9636
1088364	2.4947	0.2634	0.2621	0.3415
1100604	3.5518	1.5855	1.8391	0.6154
1098183	6.8269	4.1560	3.7664	5.9454
1092010	3.0559	0.6152	0.7831	1.1591
1091322	4.6487	2.0857	1.8615	3.3917
280036670	4.3083	1.6834	1.2671	3.3702
1098204	4.5183	0.3482	1.7746	4.8297
279825030	4.8655	2.7813	3.3351	1.8802
1103075	3.2953	1.0604	1.0642	1.1620
1101113	6.8225	4.1354	4.6736	5.0615
1104546	3.8885	1.4075	1.6333	2.0322
1090264	6.9538	4.0271	4.3691	5.8886
1087245	6.5372	3.9335	3.9870	5.1153
1091492	6.1619	3.1545	3.7578	5.0007
1099693	8.7172	6.1292	5.7693	7.6824
1095466	2.5451	0.1774	0.1205	0.7703
1090650	3.0828	0.6796	1.1838	0.8200
279794778	2.5808	0.2797	0.4257	0.4816
1087258	5.7286	3.2447	2.6455	4.7415
280042529	3.6975	1.9616	1.4558	1.1289
1095760	3.2079	1.1264	1.1640	0.8075
1088297	4.9286	2.2146	2.0151	4.0323
280119635	4.2303	2.1722	1.9301	2.0673
1088513	6.4871	4.1716	4.0365	4.7388
1097001	5.8199	3.5599	3.2471	4.1484
1091809	3.1498	0.6878	0.5358	1.7219
279941868	2.5296	0.0000	0.7472	0.3389
1095638	4.8488	2.9745	2.9794	2.0978
1093881	2.9624	0.9108	0.9129	0.5815
279452249	6.0869	3.8629	4.2570	3.6642
279915726	2.8266	0.8273	1.0193	0.1572
1087444	3.6187	0.7219	0.8009	2.8605
280119366	3.3744	0.8125	1.5919	1.2480
1091925	5.8473	3.2051	3.2840	4.5829
1097186	5.5332	2.7282	2.3982	5.0112
1096114	5.6543	2.9898	2.6040	4.9120
1102416	5.2818	2.6859	3.0338	3.6749
279880902	3.9984	0.9938	1.2172	3.3355
279742426	2.7612	0.7311	0.2866	0.8201
279912953	5.5281	3.0190	2.9009	4.2218
1104222	5.5719	3.2038	3.6354	3.4499
279872312	4.9493	3.0090	3.3110	2.1070
1093592	4.0262	1.4639	1.8203	2.3748
1092211	5.7607	3.1731	3.2249	4.4648
279913647	4.2486	2.5346	0.9872	2.8051
279787891	4.6204	1.9781	1.6900	3.7763
1099771	2.6120	0.2380	0.5226	0.6601
1086897	4.7245	2.7795	1.7395	3.2402
279975668	4.0059	2.2831	1.8380	1.4825
1093487	5.3520	2.5462	2.3405	4.7625
1096640	4.5447	1.8854	1.9014	3.4425
280074753	3.1321	1.2761	0.7386	0.9769
1087443	4.0532	1.5788	1.7438	2.4337
1105780	2.4588	0.3861	0.3979	0.1982
1105569	4.2306	1.3427	1.6856	3.2740
1101440	3.7774	1.2453	1.4490	2.2504
279713176	2.7309	0.0000	0.4567	1.3543
1090042	8.3881	5.4125	5.7417	7.6352
1104131	4.9212	1.8226	2.5205	4.0466
280096058	6.0918	4.1725	4.1448	3.5872
1087825	2.9147	1.0330	0.8126	0.5372
1096464	4.4895	1.9845	1.8066	3.3245
1092188	3.9753	1.7672	1.4208	2.3871
280051153	2.6725	0.0000	1.6695	0.0000
1098655	5.4585	2.8640	2.9636	4.2035
1095335	2.5147	0.6356	0.2839	0.2844
1088073	3.0969	0.6298	0.3983	1.9289
1097372	4.1874	1.5288	2.0506	2.6569
279746719	3.6473	1.2090	1.5220	1.8858
1098785	3.7736	1.1845	1.3535	2.4608
1091744	3.5355	0.8603	0.7407	2.6843
1102147	4.3674	1.6694	1.7833	3.3308
279942507	2.4087	0.5230	0.1809	0.2055
279823606	4.7107	1.8308	2.2473	3.7460
1094823	7.4729	4.5071	4.5450	7.0679
1095247	5.5804	3.4469	3.7483	3.2492
1089410	3.8017	1.2004	0.9985	2.9181
279886450	5.2112	3.0559	2.5511	3.7391
1095572	4.3457	1.6400	1.6483	3.4626
1108953	6.4902	3.7496	3.9217	5.5244
1091548	7.1365	4.3805	4.2463	6.5080
1104882	5.9781	3.6509	3.7068	4.3050
1088428	2.5183	0.0907	0.3807	0.8133
1087174	4.6217	2.3557	2.3555	2.8837
279791697	4.5790	2.4015	3.1601	1.9055
280011091	3.8037	1.3062	2.4614	1.3785
1102911	3.1687	0.3678	0.6827	2.1914
1090691	4.5453	1.7995	1.6339	3.9401
1104666	3.2196	1.1990	1.0345	1.1784
1096867	3.8700	0.9843	1.3382	3.0495
1089837	7.4566	4.9388	4.5159	6.6872
1089373	2.1720	0.1080	0.1412	0.0511
1100678	5.3313	2.8793	2.5247	4.3771
1096277	3.7918	1.5162	1.2647	2.3888
279907079	3.7270	2.1231	2.1129	0.7430
1098714	5.8180	3.3890	2.9025	4.9664
1090933	6.4828	4.0849	3.8208	5.3502
1102906	4.3845	1.8386	1.2558	3.8672
1096304	3.6131	0.9543	0.8282	2.8656
1094437	3.3329	0.8562	1.1753	1.7763
1106520	3.1341	0.9127	1.1659	1.1352
1098758	2.3616	0.2099	0.1638	0.5329
1103103	3.7234	1.3018	1.3612	2.3354
1103352	4.2989	1.8008	1.7427	3.1830
1088512	3.9357	2.0893	2.4821	1.0672
279836216	3.7626	1.7423	1.1697	2.2074
1095702	3.3721	1.0679	1.2357	1.6530
1088014	5.8779	3.4846	3.2356	4.7547
1098393	4.1173	1.4717	0.9681	3.7569
1096983	3.3989	1.6502	1.3344	1.0588
1108513	2.8739	0.8862	1.2690	0.3175
1090683	5.2644	3.2571	3.1093	3.2808
1097046	3.5574	1.3670	0.8899	2.2736
1093991	7.2710	4.9857	4.8756	5.8271
1097467	4.3951	2.0679	2.1844	2.8103
1094243	3.9567	1.2407	1.2718	3.2350
280017507	3.1425	1.7567	1.2219	0.3433
1101419	2.8671	1.2204	0.8850	0.3908
1096780	6.1078	3.6354	3.6249	4.9653
280137004	4.1797	1.8670	2.0634	2.5126
1091843	3.6099	0.8323	1.1397	2.7655
1100567	5.5715	3.5269	3.7044	3.3922
1097949	6.8304	4.6837	4.2993	5.4270
1095640	2.7536	0.5793	0.5655	1.0390
280078421	5.3797	3.3780	3.6235	3.0634
1105958	4.5718	2.9183	3.3373	1.3875
280006586	3.3928	1.7777	1.6052	0.7246
1100399	3.9476	1.7814	2.0456	1.9457
279945099	2.0188	0.0000	0.0000	0.0000
1102246	4.8846	2.6234	2.6504	3.3298
1087129	7.6055	5.1078	4.8200	6.8406
1098521	3.7523	1.5134	1.4773	2.2193
1108883	3.5110	1.3584	1.2859	1.8447
279927250	4.6001	2.6623	2.5560	2.5418
1100232	4.4714	2.1752	1.8108	3.3921
279863498	5.2624	3.8059	3.8582	2.0868
1102740	5.3859	3.5315	3.2355	3.3586
1092644	4.2026	1.8036	1.2911	3.4819
1100143	4.4152	2.2080	2.5712	2.4432
1087839	5.4115	2.1430	2.8820	5.1889
279762261	3.8310	3.7006	1.7748	0.0000
1103653	3.1049	1.3539	1.3136	0.6325
1101092	6.3520	3.9924	3.8964	5.1581
279812689	4.8101	2.5260	2.0566	3.8447
1104651	5.4088	2.8561	3.9782	3.3896
1097629	3.5374	1.5082	1.6622	1.4460
1088158	3.8770	1.8224	1.3963	2.4181
1095937	4.9718	1.8346	2.0418	5.0456
1094825	2.7720	0.9126	0.5464	0.8676
279755733	2.4573	0.0000	0.3483	1.0392
1088654	4.7827	2.3576	2.6818	3.3340
280014847	4.4636	2.4102	2.6451	2.3650
1088405	5.7424	3.4892	3.2101	4.5592
1099715	2.9204	0.8985	0.9846	0.9150
1088045	3.0786	0.6273	0.5699	2.0786
1092229	3.0436	0.9201	0.7345	1.5163
1095585	3.0459	0.6957	0.8591	1.6284
1093707	3.9618	1.6966	1.5710	2.6645
1106283	5.4852	2.9571	2.5300	5.0166
1091167	4.1918	1.8389	1.8560	2.9286
279733554	4.4038	2.7423	2.7955	1.7232
279800478	4.0906	1.6312	2.5330	2.1595
1100514	2.3924	0.3417	0.5085	0.3802
1088281	4.9470	2.3274	2.3125	4.2557
1094046	5.9641	3.8388	3.9045	4.2089
279989067	4.3098	2.3748	2.4921	2.1303
280017746	3.9142	2.1476	2.1630	1.5142
1098026	4.1196	1.5219	1.6904	3.2341
279888788	2.5668	0.4900	0.3441	0.9549
1103054	5.6818	2.7049	3.1665	5.2638
1087446	3.1565	1.1838	0.9014	1.4743
1096340	3.5985	1.5529	1.5090	1.8263
1090560	4.5038	2.3584	1.9308	3.3164
1088999	4.6878	2.3575	2.4385	3.3680
1097638	3.2988	1.0908	1.2672	1.6407
1090815	3.9530	1.7890	1.9130	2.2608
280136794	2.8060	0.7423	1.3455	0.4393
1087356	3.8889	1.4951	1.7960	2.4897
1093389	7.4262	5.3557	5.3106	5.7309
1087145	4.2488	2.1311	1.9840	2.7507
1086999	2.7511	1.0307	0.7329	0.6111
1093902	6.0256	4.0078	4.4112	3.7995
279725123	3.7260	1.8453	1.4333	2.0426
280064236	3.0809	0.8707	0.2419	2.2753
1091710	3.9916	1.4925	1.7297	2.8980
1103808	3.4264	1.2968	1.5667	1.5652
1094654	2.5629	0.5864	0.6284	0.6326
279958277	1.9765	0.0000	0.1000	0.0000
1087277	3.9288	1.8169	1.5329	2.6097
1098341	5.6183	3.0311	3.1203	4.8775
280104782	6.1093	4.1780	4.7062	3.6196
1099450	4.1993	1.8979	2.2016	2.6836
1092320	2.1162	0.1225	0.2682	0.1457
1098039	4.8789	2.7727	2.8768	3.1788
1097739	3.8503	1.1061	1.3847	3.2529
1105014	2.8789	1.1210	0.6338	1.0756
1091200	6.0924	3.5210	3.4672	5.4840
280030901	4.4047	2.4803	3.8586	1.0716
1102802	5.7414	3.9492	3.2527	4.2195
1104415	4.3540	1.5574	1.9302	3.7741
1091243	4.3565	1.8731	2.1643	3.2400
279496787	7.0483	4.7483	4.6176	5.9877
279778687	2.6965	0.9775	1.1264	0.2015
1091874	3.9624	1.6241	2.6039	1.8756
1093691	3.1135	1.1427	0.9469	1.4690
279753199	1.9257	0.0000	0.0000	0.0000
279764176	7.3319	5.3803	5.7288	5.1107
1095619	5.7017	3.5382	3.6129	4.1831
279905478	2.4500	0.6675	0.7637	0.1500
1089878	8.8923	6.4962	6.2369	8.1842
1089707	3.0286	1.3122	1.8249	0.1890
1102542	6.9684	6.4544	4.6174	4.0752
1087519	5.0142	2.7433	2.9826	3.5615
1090766	3.4551	1.2931	0.9498	2.3694
1090536	3.0016	0.6695	0.5906	1.9918
1094065	2.2843	0.4255	0.3666	0.3141
1097850	6.9449	4.2000	3.9211	6.9672
1088531	5.6429	3.0549	3.3160	4.8148
279773016	3.0355	1.5593	1.1300	0.6802
279828969	4.9815	3.3854	3.3784	2.4467
1100838	5.2797	2.8438	2.6708	4.6003
1104944	5.2787	3.2633	2.8791	3.9822
1097917	2.8784	1.0624	1.0824	0.7876
1091128	2.8127	1.1189	0.5217	1.0967
1087811	5.9972	3.3343	3.3727	5.5897
1087809	5.5082	3.1900	2.9347	4.7054
279478878	4.5213	3.2614	2.9185	1.6902
1093963	2.7971	0.5102	0.7802	1.4071
1087039	6.3378	4.5062	4.5227	4.3057
1096313	4.4114	2.2224	2.6036	2.7301
1100212	3.2302	0.8069	0.6540	2.5524
1096392	3.2952	1.0022	1.3948	1.8150
1088444	4.7449	2.8365	2.5195	3.2059
280102272	5.3245	2.3242	2.6573	5.3218
280095940	4.3919	3.1089	3.1639	1.2378
1092443	6.9133	4.8958	4.3980	5.7978
280082829	3.1925	1.5591	0.8507	1.5199
1096407	3.2254	1.3654	1.1971	1.4671
1096650	6.1716	3.6131	3.7398	5.5169
279751133	2.8500	1.5590	0.9455	0.4034
1099804	4.6991	2.7684	2.8029	2.8855
1097011	6.8454	4.5058	3.5759	6.8168
1096412	2.2868	0.0810	0.1568	0.9913
279760238	2.1513	0.0000	0.6565	0.1681
1094716	4.1952	1.8296	2.5065	2.6215
280130146	2.2086	0.4940	0.2912	0.2128
1095202	6.0211	3.8358	3.3582	5.2466
1105141	4.0866	2.2328	2.6291	1.7776
1089461	3.4699	1.4600	1.1521	2.1783
1087297	5.1209	2.9224	2.9450	3.8898
1101802	4.5807	1.9959	2.4129	3.7296
1091454	4.9653	2.8873	3.4944	2.9139
1093307	5.7395	3.6213	3.7009	4.2959
279875806	3.2518	0.6922	0.4957	2.9740
280124352	2.7025	0.8460	0.1921	1.4782
1091187	3.5378	1.9985	1.8073	1.2307
1088110	4.8126	2.6091	2.5220	3.7307
1095489	2.9016	0.7282	0.9416	1.4720
1098139	3.9220	1.4319	1.9416	2.8353
1093075	5.8289	3.2562	3.6187	5.0561
279914634	3.2731	1.1543	1.5169	1.5936
1104824	4.4313	1.9244	2.1852	3.6381
1094635	3.6871	1.8492	2.2135	1.4581
1100456	2.8120	1.2076	1.2658	0.4260
1103044	4.6471	2.3639	2.1842	3.8567
1099534	4.0195	1.2877	1.4860	3.7488
1096309	2.9328	1.2667	1.5099	0.4958
1088148	3.4273	1.2701	1.3909	2.0958
279965886	4.4261	2.5967	2.9942	2.1627
280080153	6.0109	2.9868	3.5812	5.9430
1096481	4.1690	1.9189	2.1439	2.9230
1107795	2.4479	0.5025	0.7203	0.5999
1091562	4.0901	1.9176	1.4326	3.4020
1104259	3.9940	2.2667	2.2492	1.9499
1087074	4.0097	2.0960	2.1037	2.3140
1092414	4.7291	2.5622	2.8294	3.2807
1093667	4.7047	2.5092	2.5891	3.5020
1106504	6.7425	4.3551	4.2066	6.1572
1091679	6.0443	4.1290	3.9824	4.5184
1098440	4.7916	2.3352	2.2154	4.3299
1095482	4.1412	2.0169	2.0951	2.8186
1095642	3.6825	1.3868	1.2400	2.9294
1104757	5.5467	3.3097	3.2971	4.5488
1101194	1.9905	0.0583	0.1503	0.2806
280115010	2.0929	0.4652	0.3366	0.0000
1100794	4.9069	3.2391	3.1066	2.9054
1104472	2.6991	0.6882	0.7788	1.1612
279818910	2.1442	0.5645	0.3994	0.0000
1095649	5.0865	2.4186	2.8277	4.5473
279976916	3.3380	1.9437	1.7244	0.8820
279750548	3.9555	1.5994	1.6169	3.1920
279793550	2.6943	0.9472	1.0790	0.6011
1101153	2.3541	0.4498	0.8698	0.2888
279935569	2.8855	1.1225	0.1562	1.9258
1086992	4.1727	0.7269	0.8650	5.4763
1087159	4.8273	2.2746	2.8771	3.8810
1087605	6.5081	4.6147	4.7755	4.6862
1087020	5.1979	2.7420	2.9527	4.4570
1089145	6.1768	4.0245	4.1688	4.8953
279891163	3.6121	2.0290	1.8632	1.5050
1091199	4.1017	2.2968	2.5072	2.0712
279728552	3.1401	1.7952	1.7643	0.4347
279803162	2.5095	1.0123	0.9566	0.1439
1096573	4.3644	1.3746	2.0074	4.2977
279728016	5.0810	3.4516	2.5403	3.8461
1093607	5.1254	3.4122	3.7426	2.8174
280021880	2.5534	0.6797	0.8630	0.7196
1093605	2.8791	0.7187	0.9121	1.6094
1094518	5.9994	3.6647	3.8540	5.0861
1092968	3.9393	1.4192	1.3422	3.6641
1088704	6.2928	4.4398	3.7903	5.2591
1102722	2.7558	0.4927	0.6156	1.7732
1091833	2.9539	0.7518	1.2815	1.4468
1104418	5.6243	3.2396	3.4352	4.8177
1091530	5.3392	3.7145	3.8247	3.0985
280136559	4.2369	3.2595	3.3951	0.6781
1100893	4.6766	2.8501	3.5883	2.2150
1092903	8.6502	6.1076	6.0363	8.4326
1094054	2.9546	1.1484	1.0898	1.2577
1096019	3.2992	1.1992	1.4439	1.8875
1096421	5.3194	3.4241	3.8691	3.2983
1096866	2.4644	0.4782	0.5113	1.0509
1089126	3.9960	2.1456	1.6989	2.7909
1100151	6.7211	4.8966	3.6981	6.2181
1104092	4.4046	2.1518	2.0323	3.6803
1100304	4.0059	1.6171	1.5353	3.5191
279851112	2.5640	1.1297	1.0402	0.1805
280012176	2.5049	0.5205	1.2733	0.3811
279770404	2.4758	0.9172	0.7360	0.4444
280113634	2.8605	1.3884	0.3441	1.5245
1090880	3.6482	1.3676	2.0068	2.2468
1091706	2.7862	0.9035	0.8981	1.2365
280036136	3.7369	1.4311	1.5374	2.9232
1091559	4.7650	3.2602	2.7048	3.0126
280084810	4.2085	2.3221	2.1917	2.7953
1092935	4.1715	2.0730	2.4595	2.6673
278638676	5.8150	3.9049	3.9250	4.3012
280091968	2.3117	0.3223	0.2931	1.0078
1093584	5.8017	3.2630	3.4051	5.4285
1088476	5.6892	3.3887	3.5076	4.8659
279967002	4.4287	2.7384	2.8989	2.3453
1096774	2.5641	0.5746	1.2636	0.5521
1096249	4.7840	3.0710	2.8175	3.1637
1094217	2.8273	1.3645	1.1458	0.6720
1099985	2.2324	0.0000	0.0525	1.3493
1092967	7.7715	5.5828	5.2580	7.1803
1096782	5.4205	3.1765	3.1287	4.6679
1094115	2.9105	0.9475	0.9085	1.5895
1103449	4.5012	2.3391	2.5322	3.3498
1103903	3.8221	1.3155	1.1134	3.7567
279656426	2.0024	0.0000	0.0000	0.7379
1088815	4.7560	2.7903	2.5218	3.6889
280134130	2.7932	1.4341	1.1573	0.5213
279833393	1.8876	0.0000	0.3982	0.0000
1104184	4.1627	2.0988	2.1436	2.9839
1096240	3.0604	1.0491	1.4122	1.4610
1090335	6.3408	4.1080	3.6165	6.0401
280133414	2.3299	0.3210	1.4127	0.0000
1106058	4.1033	2.2325	2.1240	2.7001
1091771	2.9358	0.5659	1.0932	1.8960
1105609	4.6341	3.4206	2.4514	2.7792
1090373	2.0866	0.3189	0.5095	0.1810
1099527	4.2049	2.1993	1.9863	3.1790
1103786	4.3309	2.3630	2.2626	3.1181
1087552	2.9083	0.9108	1.2373	1.3286
280124007	2.8429	0.9742	0.7157	1.5917
1090762	3.0310	1.0419	1.0851	1.7194
1094008	3.4131	1.3967	1.4819	2.1191
279996040	5.8635	4.6878	4.6301	3.0328
279932110	1.9394	0.3865	0.0000	0.1922
1088798	4.2891	2.4883	2.2377	2.9026
1103140	5.8445	3.7248	3.8112	4.7600
279951847	5.8409	3.7781	3.5832	4.9245
1091697	3.9301	1.6234	1.5180	3.4159
1102951	4.1105	2.1105	2.2565	2.7339
1089683	6.5251	3.8268	3.7352	6.7833
1087956	4.2838	1.7925	2.2503	3.5797
279786996	2.4199	0.3993	0.8554	0.7773
1098207	3.4507	1.6293	1.4393	2.0565
1095590	2.7611	0.7726	0.8980	1.3856
1098816	6.3170	4.2738	3.9829	5.4701
1095659	3.4025	0.3141	0.6049	4.0682
1096283	3.9698	1.9673	1.5964	3.1260
1092118	8.1824	6.2115	5.5145	7.6036
279743875	2.6011	1.2122	1.0931	0.2824
1088256	2.1293	0.1855	0.4002	0.5870
1090591	4.8575	2.6940	2.4886	4.1763
1090829	3.6424	1.7737	1.9119	2.0293
1090549	2.7741	1.2556	1.4376	0.4168
279790423	6.5244	4.5433	4.5353	5.2828
280036320	2.9583	1.7408	1.4005	0.5246
1096621	5.4762	3.3086	3.8334	4.0841
280129070	4.5518	2.7839	2.8401	2.8306
1096761	7.1026	5.0316	4.8602	6.2159
279709442	2.5542	0.8909	1.5364	0.0385
279979883	6.1471	3.8611	4.6388	4.7476
280122303	4.9078	3.1834	3.4474	2.9121
1101314	2.3302	0.5890	0.8830	0.3395
1097759	7.6004	5.6906	5.5977	6.3342
279874387	2.8981	1.1374	0.6377	1.7424
1089807	8.7439	6.4417	5.7852	8.8299
1090032	4.6440	2.5616	2.8950	3.3046
1093725	3.6527	1.9054	1.5420	2.3413
280124830	2.8180	1.4144	1.6957	0.1772
279911943	3.0152	1.4293	1.6364	0.8165
1100019	2.5408	0.8859	0.7888	0.7875
1088701	4.6183	2.2769	2.9210	3.4971
280131744	3.6595	2.1019	1.8533	1.8644
280070774	3.4497	1.6108	1.7665	1.8156
279922723	2.8099	0.2599	1.2371	1.7766
1092438	4.2781	2.9413	2.9155	1.8224
279889713	2.5898	1.1219	0.8465	0.6460
280135565	3.7359	1.7852	2.2430	2.0267
1096517	3.8564	1.6673	1.7148	3.0345
1105732	3.5159	1.7866	1.7850	1.8343
1102299	2.0994	0.3417	0.3077	0.5076
1093196	6.7574	4.3120	4.7665	6.0532
279812651	3.3700	1.3506	2.6851	0.9345
279968284	2.1980	0.5383	0.6691	0.2475
279755593	1.8552	0.0000	0.0000	0.4306
1094289	5.9962	4.2736	3.8483	4.7359
1093519	6.7863	4.3059	4.6499	6.2778
1098404	4.4335	2.1808	2.1844	3.8120
1096061	5.9525	3.7948	3.4133	5.5266
1094812	4.3215	2.6713	2.4046	2.7725
280106287	5.1582	3.9481	3.9437	2.4668
1095158	5.4874	3.9831	4.1555	3.2106
280073014	4.8421	3.2793	3.4940	2.6421
1092594	4.8898	2.8990	3.2037	3.4595
1090824	7.3251	5.2660	4.8185	6.7861
279925869	2.7021	0.9712	1.3766	0.6544
1100236	2.2725	0.3981	1.0118	0.3056
1096927	4.7892	3.8894	3.0177	2.3591
1100609	3.8960	2.0732	1.9528	2.5627
280028267	3.9586	2.0309	2.3670	2.3798
279723028	4.1937	2.6584	1.9265	2.9015
1092096	6.0418	4.0760	4.3602	4.5945
1090296	6.4626	4.1961	3.7903	6.3071
279713183	1.6968	0.0000	0.0000	0.0000
279966920	1.8085	0.0000	0.3403	0.0000
1087617	5.9013	3.9698	4.1174	4.5334
1096731	5.0689	3.2412	3.1688	3.7141
1091713	3.8042	1.5313	1.9330	2.8681
279931317	3.1006	0.3942	1.8118	2.0178
1102819	2.8517	0.6797	1.0015	1.8019
1087034	6.4581	4.5248	4.6374	5.1405
1094698	2.9178	1.4938	1.0146	1.1734
1088502	4.4182	2.5124	2.3398	3.3314
1103188	6.8626	5.2084	5.0239	5.2883
1088088	4.3189	2.1791	2.4987	3.2119
1098802	4.9898	3.2648	3.4548	3.1831
279740217	3.4157	2.0980	1.7218	1.3607
1096837	2.3311	0.5787	0.7520	0.6032
1093468	4.8708	2.9909	2.7210	3.8414
1103573	2.3406	0.7363	0.7229	0.5035
279685023	5.5551	3.4163	3.3048	4.8855
1094163	3.3914	1.4219	1.4273	2.2668
280067476	2.8460	1.6679	1.5169	0.2950
279898164	3.9638	2.1423	2.2806	2.4117
279763812	1.8789	0.0000	0.2669	0.3138
1101873	2.2067	0.6263	0.7528	0.1893
279918638	2.2277	1.2477	0.3842	0.0000
280102958	3.6637	1.7731	2.1450	2.0220
1099624	4.3163	2.3434	2.2666	3.2916
1088354	4.3014	2.7240	2.1627	2.9718
1087484	3.7649	1.8816	2.0569	2.3110
279906284	2.9216	1.9400	0.7804	1.0000
1106584	2.1828	0.2415	0.4478	0.8163
1096455	4.4912	2.4353	2.2355	3.7611
1096110	2.8103	1.3212	1.1007	0.9680
280128196	3.5126	1.5056	2.5531	1.4435
279745716	3.2396	1.6208	1.7734	1.2895
1105507	2.5148	0.5579	0.5060	1.4477
1096953	7.0744	4.6480	4.5905	6.9519
280138020	5.7053	4.5560	4.8886	2.6410
280128616	1.7870	0.1199	0.1576	0.0569
1096242	2.8152	0.5887	1.2431	1.5895
1103914	3.2983	2.1345	2.2100	0.5279
1106936	1.8406	0.0998	0.1199	0.2802
280056697	3.2875	1.5871	2.0309	1.2246
280013619	3.5153	2.6323	2.0765	0.8175
1101400	2.1933	0.7726	0.6322	0.1576
1099352	2.6545	0.6810	1.0389	1.2277
1101250	5.6009	3.3939	3.8115	4.5822
279943115	2.1626	0.3559	0.7602	0.3580
1089730	3.8086	2.0982	2.4142	1.9017
1104601	2.9146	1.0174	1.3873	1.3285
1093870	3.9286	2.1884	2.2434	2.3483
1100749	6.3725	4.5550	4.4129	5.1453
1088058	3.6471	1.3797	1.8917	2.6726
1098237	3.9197	1.7502	1.7661	3.2495
1100979	3.2211	1.2823	1.6367	1.7558
279864270	2.8772	1.1303	0.6115	1.9035
1099464	6.3238	3.7097	4.0590	6.2172
1100442	2.9189	1.3357	1.2852	1.1508
1097846	5.2774	3.5836	3.3037	3.9677
1088164	4.4427	2.4571	3.1714	2.7249
280127939	2.8894	1.0355	0.0000	2.6592
279668688	2.6551	0.3531	1.3886	1.2507
1105802	4.0277	2.1084	1.9076	3.0980
1095514	4.0875	2.6145	2.2948	2.3856
1095701	7.9964	6.7255	5.5052	6.7917
1098372	2.2094	0.4548	0.8338	0.3772
1097249	6.6767	4.8754	4.7538	5.4484
280050418	2.1986	0.0000	1.0388	0.6045
1091577	3.9077	1.8409	1.7771	3.1531
1092014	4.7651	3.0162	2.8799	3.4474
1087064	7.4614	5.4749	5.5912	6.3762
279878780	2.2218	0.2276	0.5413	0.9647
1090956	3.8826	2.0413	2.4372	2.2386
1099253	5.3899	3.2737	3.4741	4.4913
1089491	7.7256	5.4435	5.5823	7.2232
1093077	3.0568	1.2712	1.8262	1.1475
1096522	2.6987	0.8882	0.5272	1.7557
1102305	3.7822	1.8518	2.0841	2.4904
1098948	7.4010	5.8365	5.6720	5.7782
280025378	3.7911	1.6503	1.5357	3.2714
1087974	2.3411	0.5502	0.4623	1.0952
1091066	3.5552	1.8148	1.7693	2.1750
1103270	6.3990	4.7123	4.1103	5.4704
1087370	3.2948	1.1112	1.5448	2.3255
1087683	2.3970	0.2208	0.2756	1.8043
1088052	2.0137	0.4114	0.4596	0.2846
1095613	6.3842	3.7635	3.9378	6.5658
1098247	2.2089	0.8184	0.9234	0.0000
1090147	6.2230	4.1072	3.9782	5.7000
1097074	2.2594	0.7413	0.5578	0.5969
1092178	2.5758	0.6710	1.2968	0.8784
1099525	5.0297	2.8255	3.3060	4.0780
1098318	2.3862	0.4429	0.2012	1.6364
1091008	3.2178	0.8611	0.9251	2.9912
279832690	2.4810	1.0322	1.0454	0.4895
1089047	6.0089	4.3202	4.1205	4.7104
1089280	5.4783	3.4606	3.4946	4.6101
1086906	3.0300	1.0751	1.4872	1.6597
279880919	4.1211	2.3582	3.3649	1.7752
1089155	3.1633	1.6848	1.6142	1.3270
1104763	4.2821	2.3458	2.6137	3.0246
1096301	4.2959	2.3661	2.8735	2.7876
279890461	3.1931	2.0177	1.4807	1.2236
1091574	5.7286	3.2226	3.6780	5.4285
1087899	2.4314	0.8163	0.3511	1.2705
279739272	2.9695	1.3603	0.9776	1.7162
1099897	4.0034	2.4867	2.4388	2.2321
280085222	4.6755	3.2269	3.3976	2.5498
1102862	4.5600	3.2325	3.4404	2.1568
1103251	5.2754	3.7480	3.5537	3.6755
280002246	4.9459	2.1942	2.7875	5.0107
1106351	3.1881	0.8720	1.7614	2.0880
1100005	6.5076	5.0970	5.5489	4.0357
1095679	3.2472	1.4862	1.3096	2.1072
1087883	4.0245	2.5773	2.4844	2.1741
1098589	3.0025	1.4372	1.1713	1.5619
279851004	1.9081	0.0000	0.1957	0.6916
1090653	3.0412	1.3736	1.4788	1.4362
1088793	5.9593	3.8113	4.4123	4.8227
1099228	2.7603	0.4940	0.9276	2.0300
1099176	2.0407	0.1644	0.4719	0.6563
1092426	4.9539	3.1089	3.3959	3.5283
1090784	4.2082	2.2348	2.1804	3.3885
1098032	5.8626	3.1852	3.0105	6.5710
1089066	5.8097	4.1229	4.1230	4.3623
1099324	3.2119	1.4180	1.5760	1.8216
1093539	5.1769	3.4319	3.2976	3.9834
1094583	2.7164	0.9837	1.4061	0.9422
1091017	3.6728	1.9523	2.5322	1.7186
279881105	2.8577	1.2457	1.7150	0.8004
1096161	4.9444	3.3125	3.0015	3.7097
1106389	2.5234	0.8686	1.0630	0.8323
279832028	2.1185	0.4504	0.7509	0.3501
280096273	6.8854	4.9490	5.0735	5.8317
1096289	3.6255	1.8629	1.8225	2.3900
280137526	2.2162	0.4831	0.8511	0.5152
1098370	1.7206	0.1099	0.0564	0.1998
279822031	4.9445	3.7965	3.3225	2.9189
279905310	1.8589	0.2206	0.1506	0.4119
1099656	3.6559	1.6569	1.8399	2.6774
1087947	5.3624	3.3215	3.5927	4.3828
279874897	3.2582	1.2372	1.3992	2.3513
279743329	3.0474	1.0768	1.3089	1.9697
279722072	5.4227	3.0511	3.6973	4.7336
279730133	2.0551	0.1981	0.9124	0.2689
1094834	1.8555	0.3075	0.0742	0.3993
1101493	3.7867	2.3368	2.3806	1.8594
1094333	2.1253	0.3214	0.5868	0.6882
279893528	1.7814	0.3827	0.0000	0.1854
1093167	2.1853	0.6468	0.3998	0.7372
1096298	3.7612	2.3208	2.5111	1.6806
1098674	6.9232	4.4923	4.5456	6.9609
280089285	2.4266	1.1757	0.7410	0.5925
1089144	4.7565	3.1980	2.8870	3.4148
1104625	5.1851	3.0634	3.0952	4.6295
1090289	3.1843	1.4737	1.3261	1.9871
1095253	4.3407	2.6625	2.3636	3.2348
1103100	5.6052	3.1773	3.3296	5.5487
1095343	4.2224	2.4160	2.2849	3.2137
1098815	2.8440	2.1482	1.1264	0.5058
1091123	1.8095	0.1681	0.2401	0.2691
1091984	6.2852	4.6673	4.2161	5.2213
279957818	6.0835	5.0209	4.2640	4.2175
1094209	3.2207	0.6677	1.3056	2.9438
1102888	2.7812	1.1836	1.4125	1.0037
279865461	3.7570	1.4693	2.1906	2.8675
1088638	2.8245	1.1147	1.1639	1.4521
1093357	4.8285	2.6325	3.2151	3.8968
1087867	5.7019	3.4161	3.8392	5.1180
1099350	5.2276	3.2009	3.1724	4.5782
1087876	5.0261	3.1860	3.1839	3.9845
1099336	7.0344	5.2208	4.9699	6.1937
1086916	4.5647	2.4602	2.3754	4.1411
1094412	2.4098	0.4014	0.5969	1.5138
279782198	3.5280	1.6816	2.1412	2.0453
1087421	3.8066	2.3789	2.5374	1.7925
1093868	3.8306	1.8731	2.4739	2.4337
1104819	3.3779	1.8729	1.3680	2.1825
279747828	3.6642	2.9828	2.7016	0.5991
1088943	3.1578	1.1009	1.4576	2.2069
1091042	4.8274	2.8708	3.0000	3.9062
1103006	5.5047	3.9150	3.7737	4.1264
1093998	4.2697	2.4418	2.1269	3.5483
1088322	2.4999	0.4935	0.4009	1.9161
1099183	4.3369	2.6362	2.5682	3.1194
1103802	2.0718	0.5242	0.0000	1.0062
1103291	2.3665	0.8196	0.8900	0.7049
1091037	2.3468	0.5729	0.5434	1.2421
1089734	4.2764	2.2801	2.6046	3.2686
279842266	5.5456	4.1442	3.5797	4.2382
1093682	4.0154	1.7481	1.8183	3.8074
1090244	5.7998	4.0389	3.9239	4.7643
1090418	5.3304	3.2291	3.3558	4.7351
279863693	1.5570	0.0000	0.0000	0.0000
1092956	3.6916	2.4063	2.5204	1.4770
1092850	5.0143	2.9754	3.3462	4.0547
1095089	3.8797	1.3979	1.1665	4.4092
1088121	3.7992	2.4327	2.2134	2.0861
1092861	6.1900	3.8126	3.8145	6.2821
1094393	4.5825	3.0156	3.2217	2.8526
280048619	3.2363	1.4320	1.8994	1.7210
1096406	3.8180	2.1998	1.4906	3.1085
1095763	2.5816	0.7013	0.5754	1.8179
1102557	2.9348	1.0891	1.1253	1.9399
280122889	5.2363	3.5307	3.3715	4.1578
1088219	3.3949	2.0137	2.1243	1.3980
1090504	4.7303	2.8489	2.7015	3.9922
1102944	2.6802	1.6130	1.1527	0.6271
1087663	5.3368	3.6459	3.6645	4.0527
280077520	2.2940	0.9628	0.7217	0.5520
1087892	3.9060	1.8067	2.3193	2.9492
1091899	6.6155	4.2528	4.2915	6.6606
1104355	6.9001	5.5039	5.6547	4.9007
1086994	6.8239	5.4210	4.7856	5.6271
1094670	6.5198	4.5886	4.2760	6.0616
1102568	2.9332	1.4175	1.6586	1.0912
1092323	3.7321	2.1136	2.2938	2.1572
1087521	4.4584	2.2427	2.5575	3.9439
1095710	3.8466	2.4661	1.9951	2.4479
1098930	7.5170	5.5851	5.5235	6.8127
1097430	2.7359	1.1780	0.5976	1.8051
1091388	3.8526	1.6754	2.2077	3.0480
280103724	2.5575	1.1148	1.1069	0.8246
1090972	2.4161	0.8854	0.5651	1.1747
1087723	4.8752	2.9331	3.5870	3.4829
1091126	4.7250	2.7166	3.1259	3.7103
1103985	3.0324	1.7453	1.0433	1.6876
1095873	2.8067	0.5965	0.3229	2.8799
1088730	5.3565	3.1436	3.0464	5.2616
1096482	3.4864	1.3154	1.3787	3.1482
1090879	4.5056	2.4832	2.4797	3.9386
1093593	1.8679	0.1692	0.4253	0.3949
1093233	5.5719	4.3269	4.4709	3.3046
280111205	2.8117	1.8306	1.7795	0.2119
1090743	3.8639	2.4546	2.2910	2.2332
1087318	5.2030	3.5238	2.8619	4.6156
1089382	4.2590	2.3078	2.0533	3.8099
1087556	4.5441	2.7287	2.5825	3.7161
1088103	4.9381	3.4276	3.1341	3.6478
1092382	3.3721	2.0229	1.7761	1.7148
1088062	1.6391	0.1600	0.0225	0.1355
279770437	1.5324	0.0000	0.0000	0.0000
1093790	4.7076	3.0981	3.4733	2.9579
1096706	4.0968	2.4305	2.6907	2.5787
1102904	3.3825	1.4784	1.7897	2.2937
279791782	3.2672	1.9481	1.6041	1.6642
280008103	2.3730	0.8994	1.1213	0.5170
1090706	4.2761	2.3199	2.3002	3.6297
1087290	4.3827	3.0165	2.6984	2.8573
279892892	2.7400	0.9877	1.8298	0.8287
280115402	7.5351	5.9104	5.7279	6.3935
1101650	4.8090	2.6762	3.3090	3.8685
1099776	2.2689	0.4967	0.5817	1.1552
1091286	4.2300	2.0973	2.1285	3.8911
1100277	2.2396	0.4035	0.8916	0.8522
1100392	4.3512	2.4079	2.1718	3.9028
280090909	7.4589	5.5382	5.4509	6.8168
1088663	4.4201	2.6076	3.3043	2.7787
1104838	6.9896	5.0671	5.1266	6.2056
1091483	4.9515	3.4824	3.3628	3.4412
1093604	2.7960	0.8745	0.9734	1.9724
1100943	4.4038	2.6624	2.9911	2.9924
1098111	3.5731	1.9537	2.5811	1.6195
1094802	3.0513	1.4210	1.5168	1.6542
280025251	1.9725	0.0000	1.0959	0.2608
1100006	3.8126	2.1816	2.1264	2.5703
1099830	3.2272	1.4696	1.3741	2.2802
1088568	4.9537	2.6357	2.7206	4.9507
1105587	2.3640	0.7998	1.1266	0.6117
1091477	4.9751	3.5231	3.3767	3.4730
1088082	6.2377	4.4436	4.4592	5.2579
1089317	6.3060	4.4158	4.5388	5.4139
1094831	5.6549	4.1488	3.4831	4.7838
1098132	3.4506	1.5570	1.5580	2.6896
1098533	1.6177	0.0571	0.2489	0.0000
279949691	1.9898	0.8284	0.2926	0.3022
279864446	3.5128	2.6718	1.7695	1.5525
280035763	4.1156	2.8656	2.8859	2.0525
1093553	3.6033	2.1031	2.2237	1.9404
279875484	3.1375	1.6332	1.6069	1.6326
279913348	3.2112	1.9569	1.9063	1.2309
1087624	3.9612	2.1217	2.0293	3.1937
280087051	2.4353	1.1915	0.7724	0.8034
1095497	1.6972	0.1558	0.2539	0.1449
280107367	4.8013	3.5144	4.4196	1.9352
1097827	3.5246	1.3243	2.0811	2.6345
1103780	3.4785	1.5615	1.9123	2.4289
1087094	3.0348	1.4437	1.6567	1.4724
1087677	4.5012	2.6402	2.7487	3.5834
1104046	2.9946	1.1256	1.7954	1.5332
1099507	4.1153	2.1370	1.8243	3.8553
1090353	2.7733	1.3380	1.4992	0.9551
1094253	4.5728	2.8970	3.1800	3.1159
1104465	3.2387	1.7413	1.4786	1.9709
279904581	3.6235	2.6237	1.3876	2.3343
1101268	5.1778	3.4628	3.3874	4.1588
1087706	5.4002	3.3063	2.9764	5.3940
1102207	4.1069	2.2162	2.1767	3.4090
1092988	2.5238	1.2995	1.2045	0.5510
1098534	2.9756	1.3408	1.1176	1.9520
1087704	6.1056	4.2664	4.2066	5.3316
279776164	1.5256	0.0705	0.0000	0.0000
279869883	3.0122	1.6736	2.4759	0.3821
1101380	4.7956	3.1700	2.8097	3.9032
1089798	5.0512	3.0580	2.8581	4.7375
279733788	3.9450	3.1477	2.9596	1.2329
1104168	6.1355	4.7090	4.8499	4.3531
279790476	3.2176	1.8790	2.3181	0.9637
280110358	2.0560	0.0000	1.0569	0.6208
1102237	3.9348	2.7819	2.6100	1.9223
1090379	3.8395	2.3283	2.0239	2.6762
1089392	3.5189	1.6335	1.8539	2.5821
279858733	2.3051	0.7801	0.5701	1.0792
279788518	3.0043	1.0580	0.7233	2.7473
1099974	4.1425	2.3077	2.1302	3.5072
280008004	2.2709	0.8927	1.4391	0.0000
279834455	3.7203	2.3623	1.9234	2.3972
1096620	4.2776	2.4518	2.2727	3.6324
279927924	2.1883	0.2745	0.3552	1.4598
1088649	5.5392	3.7363	4.0056	4.4007
1095464	3.0225	1.2496	1.0437	2.2990
280107583	2.9350	1.2174	1.4673	1.6455
1108963	1.6746	0.1296	0.3899	0.0311
1090738	3.1328	1.4122	1.0793	2.4359
1091442	2.2081	0.7342	0.7339	0.6858
280093711	1.7789	0.0000	0.1723	0.6949
1102629	1.7249	0.0777	0.3228	0.3052
1093083	5.2750	3.0698	2.8897	5.3970
1093281	1.7658	0.0000	0.2750	0.5584
1108232	2.5047	0.6312	1.2818	1.1389
1088179	2.6783	1.1122	1.3005	1.1601
1100688	1.9103	0.0000	0.7953	0.4769
279779258	2.4287	1.3007	1.3591	0.1680
1093104	6.2281	4.0377	4.5791	5.6124
1098197	1.9195	0.1197	0.2129	0.9710
279982751	3.0524	1.5084	1.0834	2.1120
1101811	2.5920	0.8691	1.1302	1.3239
279656524	2.1542	0.6971	0.0000	1.3141
1095137	3.1777	1.5019	1.5975	1.9832
1094591	5.5739	3.9202	4.2823	4.0691
1094356	3.6179	1.6771	2.6291	2.0984
279953272	2.6118	1.1155	1.3701	0.9041
1098951	6.0792	4.3596	4.6395	4.7936
1105851	4.7423	3.3805	3.2114	3.1920
1103059	6.1404	3.9534	4.2338	5.7911
279738006	2.0484	0.4603	0.4599	0.7824
279812388	2.7400	1.4512	1.1478	1.1831
1089927	3.9090	2.1767	1.7866	3.3259
1101627	1.6575	0.1147	0.2397	0.1828
1103717	2.9512	1.8103	0.7169	1.8921
280100965	1.5596	0.0000	0.1738	0.0715
1100800	5.2818	3.1502	3.3651	4.8971
1100670	2.2463	0.5056	0.4925	1.3095
279817250	3.1420	1.5373	1.1807	2.2771
280078060	1.6900	0.3059	0.2107	0.1228
1099790	3.1670	1.3804	1.7623	1.9276
1093141	4.5866	3.3464	2.9729	3.0104
279955647	2.7383	1.3335	1.1702	1.2826
1092489	4.8243	3.0964	2.4466	4.5026
1109072	4.7133	2.6802	2.7325	4.3001
1098928	4.5057	2.9605	2.9317	3.2005
1089562	5.2595	2.9317	3.1658	5.2568
280115574	4.5646	3.2663	3.0437	2.9605
1093200	4.1576	2.4552	2.7598	2.8353
279893121	2.2171	0.4855	1.1326	0.6112
279708301	4.0302	2.1128	4.1096	1.4488
1100659	5.9435	4.5184	4.5598	4.3344
1086890	2.3915	0.8097	0.9572	0.9908
1096861	2.7359	1.2352	0.6536	1.9023
280094821	4.4149	2.6673	2.3665	3.7957
279986049	2.4762	0.6559	1.6808	0.6775
1090660	2.5746	0.6977	1.1201	1.4914
1097057	2.0075	0.5162	0.6370	0.4555
279839731	2.2510	0.2906	0.5985	1.4510
1088651	4.3166	3.0687	2.9920	2.4781
280135671	3.3745	2.3235	2.5465	0.8427
1090276	3.7669	1.2178	1.6968	3.9772
1087542	4.0425	2.3536	2.4474	2.9181
1095827	3.7541	2.6305	2.3614	1.8646
1089444	3.8010	2.1977	2.4050	2.3972
1102192	2.4503	0.7617	0.7559	1.4310
1091886	3.0542	1.4070	1.4102	1.9461
1093620	3.1575	0.9172	1.4325	2.7245
279740632	2.6168	1.2969	1.1633	0.9918
1092140	4.0367	2.5618	2.1139	3.0363
1105860	3.4897	1.5054	1.0187	3.5478
1104713	3.5259	1.8865	1.7876	2.5069
1087656	4.4827	2.6345	2.5452	3.8718
280024333	2.6291	0.6930	1.5593	1.2385
1101101	8.0029	5.9423	6.1447	7.5259
1088492	5.7495	3.9352	3.9725	4.9464
280039655	1.8533	0.5090	0.5874	0.0709
1097355	9.6630	7.7662	7.6925	9.1385
1096671	1.9650	0.2445	0.4855	0.7744
279716557	1.6667	0.0000	0.0000	0.6097
279775326	2.4044	0.9144	0.9375	0.9714
1094139	2.7973	1.0730	1.1889	1.7405
279912368	3.8724	2.7256	2.7408	1.7644
1087975	3.2917	2.0059	2.0697	1.4141
1107125	1.8325	0.0868	0.0995	0.9291
1091513	3.4291	1.8617	1.7947	2.2499
279710849	3.5230	1.6748	3.1425	1.3729
1091329	4.8977	3.3501	3.7135	3.2516
1100858	2.5786	0.8481	0.6517	1.8585
1088037	3.2364	1.3048	2.0492	1.9788
1089482	3.2948	1.4344	1.2356	2.8385
279968969	2.3455	1.4124	1.2530	0.0000
279718946	3.2538	1.4108	2.1609	1.8193
1087518	3.0893	1.6113	2.1538	1.1334
1096779	3.9211	2.8108	1.6360	2.9480
1089559	3.7335	2.0632	2.3249	2.4456
280058985	2.9916	1.2665	1.9681	1.3755
1094618	3.0084	1.6399	1.6151	1.4061
1092987	5.5668	3.8129	4.5514	3.9738
279848757	3.1735	2.1965	2.2476	0.7160
279681451	2.9853	1.3145	1.3135	1.9686
1098484	4.7077	3.1419	2.7189	3.9038
279873004	2.4931	0.7723	1.3623	0.9890
279786287	1.7512	0.0206	0.4191	0.4595
279799166	3.3686	2.3107	2.7039	0.7385
1098857	2.0408	0.4591	0.4457	0.8650
1103500	1.6937	0.2058	0.1923	0.3327
1102095	2.7841	0.8342	1.0048	2.1637
1102863	2.1280	0.5558	0.5600	0.9206
1087343	2.4488	0.7521	0.6746	1.5726
1087449	2.9003	1.4841	1.5877	1.2868
1096770	2.3264	1.0879	0.8646	0.6847
1088976	5.9737	4.3065	4.2843	4.9883
1089835	6.2662	4.8883	4.5822	4.9870
1093351	3.3129	1.7528	1.6867	2.1590
1104174	3.3106	1.4869	1.4696	2.6378
280022205	1.4615	0.0471	0.0000	0.0000
1099615	5.3859	3.7610	4.5367	3.5278
1090095	2.2463	1.0409	1.0598	0.3103
1099779	3.9496	1.9075	2.0800	3.5334
1089112	5.3544	3.8329	4.0858	3.8175
1088314	1.7878	0.4653	0.2376	0.3335
1098013	3.3518	1.7426	2.0153	1.9708
1092337	2.2549	0.3305	0.5987	1.5118
279775188	2.3761	1.1263	1.1254	0.5553
279947211	3.7398	1.3614	2.5470	2.9915
280121072	2.4526	1.0739	1.2409	0.7234
1089627	3.2048	1.3430	1.7795	2.1735
1106032	2.1727	1.0053	1.0020	0.1939
279881334	2.6233	1.6072	1.5393	0.4081
1089944	7.1519	5.2489	5.3985	6.4951
279917404	1.8283	0.1601	0.6932	0.3197
1101584	6.3493	4.8579	4.5050	5.3736
1108768	2.8867	1.2576	1.3727	1.7187
1095930	4.5941	2.9727	2.7444	3.7545
1094919	2.0044	0.4135	0.3995	0.8942
1086952	4.7903	2.7412	3.0280	4.2992
1096150	3.2920	1.6108	1.9796	1.9858
1105042	2.5983	0.9519	1.1578	1.3879
279719305	3.0761	2.2373	1.1679	1.5272
1102471	2.5937	0.9199	1.2682	1.2995
1098028	3.3960	1.7269	1.6282	2.5395
1092697	6.8783	5.1947	5.2097	5.9398
1096817	5.0893	3.6925	3.8693	3.4157
1093855	2.3955	0.7349	0.5462	1.6155
1100071	7.9415	6.4883	6.6608	6.3858
1101200	3.4153	1.7600	2.2307	1.9656
279902612	2.3167	0.6672	1.2208	0.7737
1101768	1.9018	0.1336	0.5345	0.7493
279720637	4.7940	3.1698	3.0381	3.8862
1093100	4.9118	3.0184	3.3719	4.0579
279986979	2.6585	1.3390	1.1848	1.1649
279813770	2.9647	2.0929	1.1185	1.3962
279712233	2.9779	2.0310	0.7714	1.8449
1093344	3.2103	2.2213	2.3941	0.7293
1090417	4.0963	2.5321	2.4718	3.0000
280011215	2.0478	1.1950	0.3183	0.3473
1097149	4.4642	2.4234	2.4473	4.2399
1094463	3.2222	1.8757	1.9807	1.5282
1089826	3.6351	2.0286	1.9815	2.6138
1103551	2.9327	1.2623	1.0709	2.1865
1089098	3.3250	1.9212	2.3131	1.4632
1095893	5.6970	3.7531	3.6346	5.4264
1103887	2.0008	0.6002	0.3037	0.8219
1094500	3.9379	2.2667	2.3770	2.8935
280042000	2.1640	1.3750	0.6589	0.1820
1089573	4.2380	2.5878	2.6038	3.2463
1096080	3.7048	2.4335	2.3839	2.0215
279743658	9.3938	8.0009	8.0907	7.8146
1095407	3.9499	2.5772	2.0021	2.9951
1097427	2.1408	0.6519	1.0098	0.4868
1102443	3.3393	1.1717	1.2927	3.2812
280119525	3.4167	1.5349	1.7484	2.6972
1099476	5.9531	4.1401	4.0571	5.3930
1091837	3.7042	2.1037	2.4408	2.3017
1097668	4.3019	2.4562	2.5368	3.6468
1106784	7.4041	6.0140	5.5833	6.3530
1097021	2.4876	0.4146	0.5434	2.2429
279792249	2.2263	1.1197	0.5681	0.7297
280088286	1.4202	0.0000	0.0000	0.0000
1089321	5.0213	3.8090	3.1640	3.8308
1103546	1.9136	0.1606	0.4774	0.8431
1097860	1.7831	0.2546	0.3112	0.5250
1096751	3.4574	1.8204	2.0739	2.2203
279781183	1.9300	0.9993	0.5130	0.0247
279750791	2.0935	0.9983	0.8722	0.1580
279875429	2.6682	0.8315	1.9373	0.9848
279832407	1.7671	0.0000	0.0233	1.0292
1103858	3.2348	1.7308	1.9780	1.7468
1088597	4.7775	3.0011	3.0385	4.0442
1093496	4.9753	3.2932	3.5782	3.8059
1101746	2.9154	1.4913	1.9118	1.0964
1093913	4.2701	2.7635	2.8833	2.9173
1104699	2.8035	1.1995	1.1805	1.7844
1093906	4.6514	2.5854	2.4103	4.7129
1095029	4.5972	2.6076	2.8969	4.0414
1091705	4.2008	1.9945	1.9918	4.3734
1107046	4.1808	2.3879	2.8868	3.0252
1099689	5.4699	3.9806	4.3927	3.7992
1104205	3.4959	1.9443	2.2391	2.0675
1091274	4.2074	3.3436	1.8721	3.1760
280004386	2.0522	0.9642	0.5730	0.3908
1099870	3.8691	2.4161	2.5780	2.3847
279824754	4.5503	2.7504	2.9139	3.7583
1088784	3.5828	2.0952	2.3197	2.1056
280000969	1.8332	0.2167	0.6057	0.4517
1093625	1.9527	0.5761	0.4309	0.6285
1099634	6.8470	5.3714	5.1377	5.8096
1103886	4.0861	2.4634	2.5129	3.0605
1092847	8.1835	6.3655	6.4572	7.5085
1090410	4.4752	2.9533	2.7934	3.4594
1108242	1.9467	0.6124	0.6673	0.3440
1089778	2.7375	1.0976	1.2300	1.6719
280125736	2.8414	1.4105	1.5821	1.3188
279899147	1.9909	0.6448	0.6432	0.4727
1100496	3.1847	1.7155	1.9596	1.6672
1095777	4.6185	3.0312	3.1387	3.4761
1095020	6.1521	4.5136	4.5666	5.1668
279806340	1.7765	0.5248	0.3460	0.2496
279941542	2.1092	0.8488	0.2790	0.9909
1088688	4.9557	3.5539	4.1353	2.9702
1091023	5.9751	3.5175	5.0553	5.1461
1093450	3.9668	2.5633	2.8319	2.2991
1091219	4.3945	2.9820	3.1306	2.8666
279800643	1.8981	0.2484	0.9076	0.3352
1092833	4.8392	3.3268	3.5341	3.4542
1087927	4.5045	3.1317	3.3811	2.7997
1087375	3.0061	2.1807	1.9077	0.7312
279848485	2.5334	0.9938	0.7314	1.6772
279962627	1.5557	0.0986	0.0793	0.2964
1097666	3.5491	1.9214	1.8433	2.6905
279781534	2.7231	2.3786	1.5440	0.0571
1088453	4.2203	2.6921	2.8388	2.9412
1092322	2.7980	1.3335	1.3999	1.4720
1107166	5.6928	4.5145	4.3903	3.9864
1102254	1.8732	0.3564	0.3963	0.6813
280008253	2.3768	0.7931	1.2650	0.8870
1096461	2.8299	1.4790	1.5270	1.2984
1090075	2.8182	1.6655	1.7248	0.8819
1095634	2.0314	0.2458	0.5531	1.1144
1103534	3.6256	1.7757	2.0339	2.8864
279755208	5.7462	4.9671	5.0799	3.0118
280137456	1.9769	0.4525	0.4844	0.8142
280034253	3.4801	1.2257	0.8974	4.1392
279935226	5.2762	4.7404	4.1192	2.7918
1088479	3.8954	2.5512	2.3518	2.6069
1087125	4.8500	3.4458	3.2724	3.6570
1104814	3.5598	1.5595	2.2804	2.6658
1094679	4.4863	2.8973	2.7314	3.6566
1102004	6.0955	3.9366	4.3352	5.8415
1088951	5.3039	3.3414	2.9556	5.4416
1092795	2.3320	0.8933	0.9476	0.9858
280127567	2.9308	1.2924	1.1663	2.1646
280127768	2.4375	1.1932	1.3344	0.6177
1093630	1.6612	0.0000	0.0587	0.7592
1087918	4.7172	2.5532	2.9601	4.4741
1098650	3.5744	1.6491	1.8242	3.0927
1096577	3.1925	1.7882	1.6885	1.9442
279940170	2.7781	1.8934	1.9609	0.3242
1106493	2.3122	0.4131	0.3636	2.0050
280119429	2.7744	1.4074	2.1914	0.5734
1091043	3.9314	2.2829	2.6267	2.7402
1089754	4.0796	2.5311	2.5148	3.0501
1094418	3.8698	2.4765	2.7731	2.2186
1092885	3.9838	2.0322	2.6805	3.0997
279880229	1.7841	0.5353	0.2461	0.4322
280063951	4.0001	2.6520	2.5957	2.6143
1089717	4.6325	2.9025	3.1083	3.7492
279977138	2.0906	0.6322	0.8992	0.6041
1098507	3.5585	1.9215	2.4282	2.1901
279844699	2.2864	1.3963	0.0000	1.3304
280017399	1.7152	0.0000	1.0134	0.0000
1095268	2.2607	1.0200	1.1980	0.4323
1102841	1.7179	0.4982	0.1391	0.3863
279799552	2.1419	0.6240	0.9878	0.6849
1108677	2.7863	1.4520	1.7680	1.0113
1094647	5.3922	3.5513	3.5513	4.9475
279809307	4.1300	2.7389	3.3019	2.2229
1106400	1.8818	0.6927	0.4103	0.4178
1090670	4.8923	3.7611	3.9358	2.8595
1090727	5.3282	3.8815	3.1231	4.8619
1097079	2.4109	0.9731	1.2530	0.8929
1087577	1.8430	0.4216	0.3464	0.6478
280021049	2.5466	1.9214	1.2884	0.3203
1096536	4.8507	3.0722	3.3821	3.9892
280065992	3.0219	2.0106	1.6120	1.3365
1102396	4.5381	2.9151	2.4736	4.1194
1106104	5.8828	4.4358	4.5650	4.5434
279748274	1.9550	0.7505	0.7872	0.2247
1087487	5.4652	3.3475	3.5808	5.3651
1101894	4.1352	3.8630	2.7422	1.6985
1087495	2.5017	0.7097	0.7091	1.9849
279923905	3.9067	2.3202	3.2288	2.0708
280052426	1.4966	0.1694	0.1514	0.0692
1092749	2.4026	0.5104	0.4296	2.1698
1089354	8.6431	6.6292	6.9146	8.2884
1101582	2.2003	1.0000	1.1277	0.3767
1102887	1.8212	0.4213	0.4095	0.5424
1101382	4.2320	2.4436	2.7776	3.3844
1087644	1.6715	0.1545	0.3291	0.4459
279786821	5.0745	4.1399	3.6511	3.3493
280058638	1.4494	0.1951	0.0000	0.0709
1090149	4.6874	2.9096	3.1683	3.9043
1094470	4.0691	2.1164	2.6807	3.3312
1104454	3.8570	1.9565	2.2547	3.2824
280089563	5.0935	3.7322	3.9239	3.5487
280105024	2.4632	0.7009	0.2779	2.3367
279736241	2.2608	0.8967	1.0042	0.8076
1094687	4.2581	2.4576	2.9306	3.3128
1094851	2.5726	1.5904	1.5998	0.4552
1104043	3.4002	2.1381	2.2982	1.6926
280094124	3.0276	1.8810	2.2528	0.8776
279792936	2.3031	1.1689	0.8790	0.7909
1096935	2.1135	0.5499	0.3884	1.3332
1087067	4.2966	2.5573	2.4607	3.8030
1101765	4.2665	2.4870	2.2939	3.9510
279865228	2.5104	1.9413	0.5063	1.0180
1109082	3.0818	1.8205	1.6171	1.7433
1104583	1.8737	0.4108	0.6203	0.5265
1087093	4.7472	3.5860	3.5139	3.0787
1091970	4.0426	2.6600	2.3644	3.0402
1100849	3.0703	1.6035	1.6311	1.9135
1101496	3.6598	2.2163	1.8841	2.8181
1100712	3.3196	1.9079	2.4708	1.5205
279969755	5.4459	3.8731	3.5067	4.8988
1101256	2.9380	1.5845	1.2974	1.8730
1094634	3.0658	1.0730	1.4311	2.6361
1105287	6.0824	4.6960	4.8607	4.6337
1098405	2.1583	0.7393	0.4997	1.1798
1100246	5.2804	3.7474	3.1425	4.8971
1097339	6.8083	5.3932	5.4985	5.4792
1104679	2.9402	1.2331	0.9444	2.5898
1091240	5.0500	3.7627	3.2317	4.1030
280014871	1.8242	0.5714	0.3930	0.4565
279875458	4.3288	2.6986	2.9405	3.2960
1098915	2.7299	0.9619	0.7422	2.4353
280080839	3.6739	1.7681	2.7947	2.4089
1098736	4.3692	2.9784	2.9481	3.1319
1096580	3.2803	1.2486	1.8348	2.7087
1101164	3.7659	2.5514	1.7895	2.9089
1086991	6.7137	5.2848	5.2993	5.5111
279904499	2.6091	0.1746	1.2987	2.3087
1097998	6.7048	4.7684	4.6610	6.6410
279874527	3.9339	2.2827	2.4898	2.9877
279999296	2.7834	0.4094	1.2229	2.6765
1089628	2.3061	0.8039	0.9742	1.1002
1092215	2.5642	1.6557	1.2324	0.7679
1102134	4.0304	2.0213	2.7680	3.2695
1090080	2.8294	1.2517	1.4597	1.7444
279775761	1.5890	0.3117	0.2067	0.2182
279908424	1.7133	0.1167	0.6322	0.3614
1089450	3.4286	2.0869	1.8214	2.3482
280115675	1.6652	0.2725	0.0000	0.6953
1090593	3.9925	2.7525	2.6802	2.5182
279957193	3.9782	2.7012	2.6024	2.6058
279979218	2.1043	1.5538	0.6608	0.0734
1099158	6.5731	5.1234	4.7535	5.8205
1090921	2.4773	0.7499	0.7423	1.9219
1105088	5.1023	3.3974	3.5640	4.3281
1091565	3.1102	2.3686	1.5259	1.4194
1089552	2.8699	1.6923	1.2518	1.6511
1098242	3.5284	1.8581	1.8913	2.8217
279824207	1.7938	0.7027	0.3337	0.3312
1091434	3.1038	1.5272	1.5184	2.2523
1089499	4.2359	2.6714	3.0849	2.9387
1096601	2.9531	0.9025	1.2007	2.7434
1090351	4.2856	2.9761	3.2450	2.6247
1104624	3.3497	2.0666	2.8956	1.0773
1100881	5.9377	4.4173	4.5859	4.8028
1100223	5.1552	3.7752	3.3703	4.3133
1095052	5.8074	4.0738	4.9431	4.3991
1087757	3.5047	2.4791	2.4414	1.5879
279902807	3.0983	1.4215	1.6269	2.2415
1087374	6.7263	5.5075	5.0927	5.5748
1088933	3.5864	2.4862	2.5070	1.7623
1088421	3.5149	2.1098	1.7271	2.7055
1106453	1.4728	0.0000	0.4178	0.0000
1093814	3.5360	1.8705	2.2398	2.4972
1094525	4.3754	2.7135	3.0463	3.3668
1086996	2.7420	1.2753	1.4406	1.5107
1102419	4.5830	3.2411	3.5424	2.9662
279877553	2.8225	1.8650	1.5716	1.0325
1104311	3.6903	2.4317	2.2297	2.4150
1091870	3.2867	1.3838	1.7372	2.7457
1094701	3.6022	2.0593	2.3006	2.4535
1089437	4.2067	2.7506	3.0508	2.8305
279667948	1.4992	0.0000	0.5100	0.0000
279819242	1.9790	0.0000	0.0000	1.9507
1102453	3.6680	2.5764	2.3949	2.0474
1088159	4.9999	4.1121	3.4968	3.4079
1097000	3.8523	2.6918	2.5882	2.2948
279745174	5.9351	4.5294	3.9273	5.3682
1090435	5.5880	4.1041	4.0711	4.6084
1102060	1.4575	0.0509	0.0994	0.2418
1093631	2.0716	0.6761	0.9124	0.6478
1089332	6.0755	4.6824	4.6245	4.9413
279746220	2.7388	1.7106	1.1426	1.3851
1089709	1.8680	0.3146	0.5375	0.7745
280078255	6.2726	4.8087	4.7584	5.2750
280094551	4.9697	3.1182	3.2181	4.6007
279728586	2.7062	1.7473	1.8336	0.5658
1103034	1.5085	0.1301	0.0880	0.3363
1088442	4.9198	3.4626	3.8621	3.4663
279726202	2.1968	0.7959	1.2315	0.5968
1096281	2.8960	1.1493	1.3812	2.1918
1106065	7.5361	6.0199	5.1890	7.4344
1096957	2.1788	0.5563	0.9625	1.0529
1097075	3.6963	2.3112	2.0861	2.7270
280020344	3.3883	1.9187	2.2997	1.9850
1092976	3.4816	2.1976	2.6476	1.6387
1095872	1.9799	0.4760	0.7464	0.7574
1104148	6.1649	4.4287	4.6339	5.4735
279884923	1.3187	0.0000	0.0000	0.0000
279779779	3.9336	2.4369	2.1558	3.2523
279794484	3.7880	1.8603	2.3303	3.2185
280005051	3.1764	1.3966	2.1254	2.0528
280135548	2.2858	0.6499	0.9529	1.3004
1096332	2.9072	1.6783	1.7474	1.3418
1101081	2.5230	0.7229	0.7140	2.1795
279898240	2.3561	0.9560	1.3141	0.8486
1094029	3.5291	2.1015	1.7357	2.8061
1090164	3.1090	1.9121	2.4967	0.9745
1090799	2.1643	0.7259	0.8075	1.0191
1100420	3.0848	1.6054	1.8096	1.9005
279997535	2.8001	2.3113	1.8255	0.3251
1097999	5.0094	3.5452	3.6736	3.8711
279754970	5.0013	3.5764	3.2700	4.2242
279784893	2.4245	1.2226	0.8593	1.2585
280080656	4.1446	2.3761	2.7302	3.3946
1089836	4.2658	2.4182	2.0925	4.3573
1101234	2.5150	1.1634	1.2785	1.1776
1091445	4.5104	2.9819	2.9968	3.6277
279930557	3.7793	2.8476	3.4507	1.1176
1092232	2.6681	1.1014	1.1556	1.8262
1096041	2.8900	1.4650	1.4949	1.7897
279744568	3.9619	2.5950	2.3095	3.0608
1093781	4.6302	2.8185	2.9350	4.2176
279728670	4.5813	2.9729	3.5558	3.2976
1092309	2.9682	1.2165	1.4009	2.3720
1091964	2.7849	0.7506	1.6597	2.0293
279893311	2.1253	0.8837	0.6562	0.9216
1089473	3.5043	1.6956	1.9204	2.9849
279926360	2.5518	1.4151	1.4730	0.8576
1099705	7.4016	5.7904	5.6224	6.8862
279816246	2.9388	1.8221	1.6230	1.4693
1094717	1.6178	0.0000	0.5487	0.4032
280087855	2.5863	0.7370	1.7842	1.3373
279780409	6.7845	5.3187	4.8880	6.2483
1095075	5.4432	4.2276	3.6922	4.5119
280025120	8.5045	7.1056	7.6833	6.8267
1092942	5.6872	3.8677	4.5087	4.7875
279827102	2.1525	0.6640	1.0559	0.8407
279918886	4.5722	2.7206	2.9955	4.1035
1090349	4.1234	3.1752	3.0318	2.2709
1096159	3.4523	2.0769	2.0916	2.2960
279671717	4.8714	3.4268	3.5192	3.7771
1104688	5.4964	3.9661	3.7607	4.8717
1090667	3.5452	2.6451	2.6832	1.4174
1098621	5.4272	3.0910	2.9952	6.3076
1087660	6.1368	4.4897	5.2411	4.7923
1088288	5.0302	3.3073	3.5378	4.3591
1090038	1.4227	0.0537	0.2056	0.1232
1090582	5.4838	3.8064	3.7278	5.0333
279935123	1.5854	0.0000	0.0000	0.8724
1102132	3.6312	2.2192	2.4324	2.3592
279808673	2.9062	2.3889	2.3468	0.1007
1098180	3.1294	1.8568	1.5219	2.1279
1092813	2.6398	1.2394	1.4296	1.3689
1099834	1.6118	0.2288	0.4609	0.2644
1091476	3.5939	2.4505	2.7392	1.7125
1090501	5.5696	3.8427	3.8629	5.1238
280062413	2.9006	1.9915	1.5025	1.3297
1094031	3.7439	2.1633	2.3249	2.8666
1088085	2.2868	0.7223	0.8405	1.4209
1104116	4.8098	3.2883	3.2463	4.0201
1103357	2.7983	1.0634	1.4581	1.9989
1100961	2.5974	1.0652	0.9785	1.8761
1101228	5.6931	3.5764	3.7754	5.8551
1102698	4.5287	2.7059	3.2124	3.7967
1096288	3.9383	2.5109	2.6689	2.7650
279808690	2.0371	0.5883	1.3032	0.3515
1096287	2.0950	0.7808	0.9270	0.7087
1103334	1.8145	0.5574	0.8694	0.1495
1090260	2.7191	1.2793	1.2421	1.7699
1089996	4.6870	3.3338	4.0984	2.7649
1104677	8.8685	7.1656	7.3608	8.2155
1094686	6.5736	4.8148	4.7583	6.2848
1089502	2.2665	0.8764	0.7683	1.2948
1092642	2.4083	1.0113	0.7959	1.5586
1090920	1.5719	0.3220	0.4148	0.1204
1103420	4.3607	3.2984	3.3723	2.5534
1091336	3.7920	2.3237	2.6940	2.5005
1097800	3.4231	1.7918	1.7707	2.8494
1095141	2.3248	0.7688	1.1589	1.1900
1096946	3.0055	1.5211	1.3793	2.2608
279816322	2.2477	1.0348	1.5645	0.2888
1096921	3.0808	1.4672	1.7672	2.1541
1096884	2.1138	0.5759	0.5034	1.4088
280089527	1.8616	0.5022	0.9786	0.2548
1104775	5.2039	3.8698	4.0212	3.8718
1089993	5.5639	3.9346	4.5624	4.3470
280060602	3.3226	1.9739	2.4025	1.7457
1100660	2.3359	0.6063	0.6883	1.8680
1098278	4.6105	3.0594	2.3612	4.5666
279795367	2.0269	1.0272	0.8300	0.3797
1097353	5.3094	4.2878	4.4029	3.3940
1094869	3.5921	2.2901	2.1437	2.4999
279902424	2.9714	2.5465	1.2341	1.2925
1098934	4.5766	2.9889	3.2196	3.6823
1098914	1.8975	0.6657	0.4522	0.7356
1095944	1.8481	0.5104	0.4558	0.7399
1090336	4.0300	2.8128	2.9877	2.4527
1088985	3.3143	1.6085	2.3443	2.1538
1095595	3.4969	1.9634	2.0457	2.6463
279729781	2.0800	1.1405	1.2653	0.0000
1089947	4.6790	3.1092	2.9942	4.0995
1096868	1.8274	0.3173	0.4484	0.8838
1093954	4.4519	2.7484	3.2386	3.5375
1099112	6.0532	4.8654	4.5816	4.8816
1091912	3.6977	2.3948	2.3825	2.4848
1089630	7.5006	5.4651	6.5076	6.6999
279871067	3.0837	1.7603	2.3793	1.2832
1095408	3.5337	2.3685	2.7409	1.6655
280137836	4.3056	3.2230	2.5623	3.3059
1104880	2.3832	0.7994	0.9805	1.5442
1099206	5.3734	3.8917	4.4259	3.9784
1090314	3.5118	1.9537	2.1766	2.5819
279489256	3.5084	1.9945	1.9707	2.7379
1098471	3.3105	2.0246	2.2175	1.8677
1105372	3.3094	1.8059	1.9315	2.3704
1102587	3.8452	2.3467	2.1835	3.1855
1096149	2.8286	1.5103	1.6214	1.5385
1087435	2.5440	1.3983	1.3542	1.0639
1101876	4.9141	3.8791	4.1756	2.8730
1086918	3.0553	1.4152	1.5138	2.4225
280098058	2.9104	1.4974	1.6468	1.7739
1104550	4.9305	3.8254	3.0224	4.1311
1090507	5.0479	3.5009	3.4136	4.4200
1093949	4.7996	3.4237	3.2836	3.8870
1097024	2.8634	1.5667	2.0441	1.1793
1102262	1.9803	0.5338	0.9666	0.6427
1088083	2.4351	0.8745	1.4415	1.1921
1103098	5.3702	3.5154	3.6588	5.1411
279853241	2.5018	1.4183	2.1019	0.1905
1100511	3.0058	1.4585	1.6088	2.1588
1087216	6.2822	4.1528	4.1858	6.7188
279746053	2.2350	1.5438	1.3755	0.0000
1094792	3.2794	2.0250	1.9078	2.1199
279918806	1.3015	0.0000	0.1205	0.0000
1086989	5.5271	3.6235	3.9782	5.1961
279928280	2.6454	0.8699	1.3043	1.9797
1105048	4.5222	2.9958	2.9368	3.8539
1106260	3.8124	2.2160	2.4564	2.9862
280059635	1.3762	0.0000	0.1611	0.1891
279897639	4.7018	3.2924	2.2841	4.7522
279995801	4.7567	3.2348	3.4141	3.8445
1089598	5.5927	4.1066	3.6356	5.2594
1087544	2.4224	0.7941	1.0696	1.6282
1100364	2.6196	1.2743	1.5213	1.2890
279844606	1.3899	0.0000	0.0000	0.3961
1103881	2.4418	1.1320	0.8093	1.6104
1099349	3.0509	1.6431	1.8112	1.9259
280126702	3.6888	2.4960	2.7424	2.0566
1089795	2.2330	0.5577	0.7654	1.6046
1090324	3.3523	1.9766	1.7119	2.5978
279775114	1.9317	1.0348	0.9901	0.0000
1098179	3.2516	1.9873	1.8451	2.1528
1097752	1.8176	0.3756	0.4722	0.8356
1097191	4.0318	2.6518	3.0453	2.6291
279788283	4.6973	2.6904	3.5083	4.1253
1094674	5.7812	4.4478	4.6955	4.4331
1097108	3.5656	2.4491	2.7192	1.7622
1097765	5.4884	4.2775	4.3774	4.0457
1096124	4.3795	2.6271	2.8318	3.9173
1099418	3.0808	1.6432	1.3704	2.4681
1088265	3.3857	1.7584	1.9892	2.6491
1096426	4.1909	3.2105	2.9308	2.6718
1101690	5.9145	4.7427	4.5463	4.6960
1088918	3.9818	2.3039	2.2074	3.6758
1088622	4.6266	2.8154	3.0441	4.2632
1093792	3.5626	2.4062	2.4556	2.0689
1109034	5.9393	4.5687	4.5299	4.9633
1098080	2.7547	1.1886	1.6297	1.6907
1091754	2.1044	0.6465	1.0765	0.8364
1105451	3.5421	2.2068	2.3582	2.3082
1088788	3.5387	2.0395	2.0802	2.7439
1100302	2.5982	0.8325	1.0871	2.1237
1095381	2.7508	1.4214	1.6202	1.4612
1087100	2.3068	0.7648	0.8723	1.5338
279882840	5.0181	3.3527	3.6660	4.2864
1090041	5.3391	3.7712	4.1520	4.3469
280037050	5.0416	3.9532	3.6512	3.7743
279718932	1.9531	0.8493	0.9734	0.2913
1101381	3.5897	2.1875	2.4497	2.3881
279641115	4.7285	3.5223	3.9675	2.9534
280130982	3.7352	2.1270	1.7487	3.5877
279893514	3.7019	3.9140	2.2476	1.2055
1088141	4.0617	2.5297	2.7811	3.1357
279724872	5.0602	3.2572	3.2925	4.8930
1090800	3.9086	2.5616	2.4915	2.9355
1089011	4.9657	3.8797	3.5793	3.7024
1088312	5.5582	3.9667	4.4600	4.5124
1095297	1.7753	0.3606	0.5586	0.6717
1087858	2.6131	1.3418	1.4889	1.2738
1104815	2.5114	1.1099	1.2992	1.3906
1092798	2.7383	1.4618	1.1871	1.8324
1101147	1.9921	1.0195	1.0419	0.1817
1097290	5.5551	4.1816	4.2713	4.4817
1088826	5.4386	3.6435	3.6751	5.2666
1097298	5.2719	3.7870	3.9234	4.3752
1098164	3.2132	1.8313	1.7885	2.2897
1100480	2.2134	0.9078	0.6304	1.3723
1088459	1.5855	0.5207	0.2990	0.2076
1096668	4.0933	2.7776	2.6746	3.0997
1087182	3.7827	2.8239	2.6534	2.1439
1094349	4.2217	2.9891	3.0346	2.9151
279889490	2.7633	2.2464	1.5152	0.8025
280086276	1.9307	0.6949	0.9847	0.3890
1105826	6.2846	4.1318	3.9227	7.0766
1094942	1.3261	0.1299	0.1262	0.0000
1104121	6.0883	4.6153	4.8394	5.0882
1098958	5.1039	3.6225	3.6166	4.3509
279999274	2.4724	1.7829	1.5488	0.3643
1096652	2.7588	1.2161	1.4379	1.9036
279851688	1.6549	0.6179	0.0000	0.6289
279837548	2.2297	1.0537	1.5475	0.3699
280096849	5.5800	4.9106	4.9734	3.1381
1093800	3.1408	1.8566	1.1834	2.6650
1090580	5.6003	4.0498	4.1932	4.8413
1086943	2.0264	0.8455	1.0442	0.4733
1090860	1.6147	0.3557	0.4650	0.3094
1096925	1.6221	0.0694	0.1147	0.9690
279953770	2.8712	1.5908	1.9722	1.3379
1088050	3.4903	2.2115	2.1540	2.3926
1096673	4.7047	3.1491	3.1773	4.0755
1099011	2.6470	1.0561	1.5518	1.6210
1095237	2.0847	0.9068	0.7708	0.8649
1094882	3.1612	1.9437	1.9188	1.9094
279750395	4.8960	4.0484	3.1753	3.7528
1094012	5.4621	3.9775	3.8070	4.8905
1093769	5.9079	5.0884	4.8995	4.0253
1100811	4.5742	3.4919	3.6999	2.8220
1091107	3.3939	1.9286	1.8134	2.7326
1105337	4.5459	2.7377	2.7650	4.4285
1104569	5.4385	3.7070	3.8256	5.0763
279780341	2.6895	1.5200	1.3742	1.4689
1087865	2.8231	1.5888	1.7780	1.3981
1090151	4.2864	2.6984	3.0709	3.3859
1098536	3.8839	2.7879	2.9602	2.2003
279794620	1.3989	0.2762	0.1872	0.0301
1093545	1.3043	0.0000	0.0708	0.1397
279780435	2.0502	0.8193	1.0842	0.5471
1087027	3.4715	1.8934	2.2734	2.5480
1087884	3.8083	2.1686	2.3890	3.1723
279757094	3.2196	1.9346	2.3508	1.6793
1086955	5.1456	3.7440	4.2372	3.7630
279849630	2.4587	0.9970	1.6323	1.0553
1103993	2.9413	1.3173	1.4190	2.3963
1094975	2.9511	1.5458	1.7867	1.8299
1103197	3.6360	2.2808	2.4665	2.4719
1089745	2.6815	1.3399	1.3507	1.6664
1096661	5.9390	4.7991	4.3779	4.9535
1093018	2.7543	1.4744	1.1756	1.9263
1088475	3.0513	1.5922	1.7304	2.1456
1098932	6.8365	4.9090	4.6145	7.3013
279847420	2.2173	0.9136	1.0564	0.9984
1091797	3.0005	1.7354	1.4026	2.1800
1094102	2.6657	1.2114	1.5600	1.5424
1099261	2.3480	1.0112	1.6404	0.7104
279941063	3.7916	2.3881	2.6683	2.6366
280012692	2.3035	1.3081	1.0582	0.8633
1093142	4.2621	3.0786	3.1199	2.9079
1097836	4.0196	2.3768	2.0155	3.9879
1096850	2.6433	1.2128	1.0421	1.9966
280125486	6.3269	4.0622	4.8140	6.4266
1088423	4.5406	2.7494	2.7693	4.4277
280057856	1.3974	0.0000	0.4247	0.0924
1104739	3.4656	2.1362	2.5678	2.0178
1088609	6.9144	4.8875	5.8452	6.3367
1087851	3.4173	1.4581	2.0877	3.0329
279489796	2.7768	1.3848	1.0517	2.2214
1088841	3.8707	2.6618	2.8152	2.4641
279852141	3.2561	2.2639	1.8058	2.0280
1088581	2.1936	0.2090	0.6027	2.0990
1091701	2.1655	0.5369	0.3305	1.9595
280041741	1.8780	0.2738	0.0000	1.6917
1105336	4.5042	2.6975	2.7398	4.4085
280121084	2.9689	1.9634	1.6428	1.6353
1087996	4.2795	2.3211	2.3951	4.4571
1104102	3.8018	2.8876	3.0711	1.7837
1087963	3.6717	2.2501	1.8039	3.2984
279779415	2.8214	1.7962	1.6367	1.3691
1098468	1.7378	0.1942	0.2842	1.0729
279809475	2.3421	1.3328	1.4762	0.5557
280057345	1.2183	0.0000	0.0000	0.0000
1088819	2.7477	1.0245	0.7830	2.7815
1097165	4.5468	3.4656	3.1959	3.3260
1093335	3.9279	2.5325	2.5624	3.0383
1090141	3.5753	2.3878	1.8439	2.8437
279906433	1.9145	0.9901	0.6744	0.4291
280131457	2.0611	1.1920	1.3415	0.0000
280000986	4.4018	2.6145	2.6500	4.2912
280096239	4.3032	2.8389	3.3325	3.0889
279729356	3.2685	1.7757	2.1565	2.2243
1087908	4.1777	2.9076	2.4297	3.5481
279880275	1.7746	0.5944	0.3381	0.7437
280120939	2.4089	0.7935	1.1448	1.6417
1087190	5.1611	4.1405	3.6102	4.0866
279979037	2.4964	1.3535	1.4820	1.0079
1092191	3.0810	1.9418	1.7179	1.9377
280053682	1.6122	0.3182	0.7931	0.0803
279945718	2.1608	0.7615	1.2564	0.8207
280109305	2.5566	1.6433	1.1745	1.2085
1086900	2.7578	1.6439	1.5090	1.4781
279668151	3.5510	0.9172	2.2113	3.8841
1087698	2.4378	1.0800	1.1384	1.4554
1096572	3.3694	1.7571	1.0916	3.6231
1087442	4.0385	2.2593	3.0996	3.1201
1101565	1.4538	0.3798	0.0706	0.2745
1087607	2.6947	0.3974	1.4802	2.5704
1088129	5.6197	4.2793	4.6932	4.2510
279901213	3.3455	2.1873	2.7022	1.5135
1106273	3.4905	2.5177	2.2698	2.0512
1104839	2.1335	1.0694	1.1896	0.5086
1103669	2.2111	0.7688	0.8247	1.4072
280022212	4.5440	2.7570	2.7916	4.4509
1096391	3.6848	2.0337	2.6261	2.7624
280049641	1.2367	0.0000	0.0000	0.0787
1098962	2.7348	1.1728	1.5367	1.8667
1099037	5.6493	4.2741	3.9561	5.0964
279874020	2.0206	1.0379	0.8290	0.5738
1101056	2.0710	0.8497	0.9871	0.7555
1088546	3.7977	2.4296	2.5243	2.8196
1095797	3.8147	2.5147	2.7090	2.6009
1088583	4.1744	3.2765	3.4350	2.1922
1089812	5.2354	4.0284	3.4472	4.6116
1095485	6.1927	4.5921	4.4952	5.8730
1101954	4.2846	3.0040	3.0059	3.2299
280010188	4.5488	2.7518	2.8216	4.4603
1096704	4.4753	3.0195	2.8218	3.9755
1093610	4.9406	4.0735	4.1210	3.0188
1102528	5.3854	3.9470	4.1020	4.4996
1087940	2.3246	0.8192	1.3987	1.1501
1089251	2.6557	1.3311	1.6870	1.3459
1090106	2.8073	1.6826	1.7924	1.3440
1100024	5.9525	4.1188	4.4347	5.7020
279845739	3.6798	2.3906	2.3889	2.6592
1095743	3.4350	2.2627	2.4898	1.9519
1096720	3.1168	1.6407	1.6115	2.4982
279834209	2.7775	1.7985	1.6461	1.2910
1087417	2.9878	1.9309	2.0942	1.3414
280085843	4.5227	2.7514	2.7798	4.4401
279826002	1.9861	0.6286	1.0641	0.6693
279704374	2.1833	1.6406	0.8758	0.4370
1101049	5.8454	4.5656	4.2543	5.1238
279881949	2.3740	1.0926	1.0815	1.3553
1100654	3.2655	1.7286	1.8009	2.6744
1094624	3.4794	2.0351	1.6790	3.1328
1091387	4.1814	3.1473	3.1769	2.6297
280059868	1.8984	1.6129	0.1031	0.3893
1105335	4.5293	2.7531	2.7794	4.4663
1095978	3.0459	1.4625	1.2896	2.7967
1105225	2.1374	0.9406	1.0348	0.8481
1088548	5.1547	3.6037	3.8500	4.4223
279503493	2.9525	2.0775	2.2839	0.9082
1104146	3.1748	1.9170	1.6686	2.3526
1102059	2.5026	1.2752	1.0699	1.5790
1108898	4.5080	2.7281	2.7706	4.4429
1088530	4.2735	2.7933	2.5955	3.8495
1104822	4.9156	3.7082	3.6966	3.7600
1105340	4.5041	2.7241	2.7871	4.4213
280019294	2.2547	0.6731	0.8402	1.6714
279891806	1.3885	0.0123	0.2684	0.3063
1091508	3.6531	2.4197	2.5650	2.3964
280032116	2.2674	1.5815	1.0305	0.6120
280050012	3.8031	1.8703	3.6613	2.3031
1096801	2.9475	1.7542	1.7779	1.7361
1092784	4.9575	3.6183	3.1853	4.4948
1106109	2.2722	0.9686	1.1399	1.1344
1088567	5.1817	3.6636	3.2089	5.0997
1100938	4.2602	2.6559	2.7129	3.8391
1092153	3.4020	1.8119	1.5439	3.2777
1098428	6.8434	5.0119	4.9101	7.0371
1101749	3.1162	1.8253	1.7723	2.1813
280031930	1.7120	0.5558	0.7859	0.2249
280089372	2.5593	1.2805	0.5616	2.2671
1095474	2.3885	1.0092	1.1331	1.4560
1102005	3.3283	2.2227	2.1766	2.0204
1096942	5.7994	4.4441	4.5610	4.8278
1096913	3.5160	2.4471	1.9971	2.5418
1097181	3.5938	2.2497	2.2973	2.6722
1087652	3.5884	2.4501	2.2605	2.4933
1091028	4.0840	2.4776	2.8663	3.3473
279818101	2.6278	1.8725	1.4564	0.9966
1088063	3.5720	2.3901	2.5725	2.1989
1094741	3.6951	2.4720	2.8519	2.2086
1096585	3.5843	2.3716	2.4338	2.3965
1095534	5.4598	4.1924	4.1629	4.4757
1094155	4.6260	3.9501	3.7869	2.5926
1095529	2.3052	1.2602	1.0271	1.0830
279781782	2.3533	1.0690	1.3000	1.1460
280041949	4.5157	2.7598	2.7751	4.4682
279479626	3.1447	2.5078	2.6811	0.7019
1104163	2.7159	1.4976	1.7551	1.3521
1090754	2.4150	0.7501	0.8201	2.1325
279867936	2.7998	1.4535	1.2116	2.1921
1100097	3.8241	2.5367	2.6687	2.7250
1097667	3.2414	1.8499	2.2176	2.1149
279745138	1.5367	0.0775	0.2707	0.7209
1088445	3.0546	1.7463	1.6902	2.1867
279794082	2.4067	1.1428	1.3866	1.1503
1100354	2.4633	1.8618	1.4432	0.5463
1091432	6.2624	5.0227	4.8743	5.3519
1104740	7.0542	5.8535	5.2431	6.5281
1090170	5.0939	3.5698	3.5536	4.6204
1087217	4.9962	3.1074	3.4489	4.8956
1095011	2.0187	0.6051	0.9693	0.9458
1093907	5.1514	3.6356	3.7403	4.5427
1095130	1.7860	0.5337	0.6389	0.6504
1102282	7.1330	6.3061	5.7706	5.7879
279776278	7.0829	6.7750	5.6555	5.2839
1107287	1.5098	0.2223	0.3215	0.4512
1102876	3.2283	2.2024	1.9509	1.9994
1093955	3.3174	1.7063	1.9215	2.7929
1087037	4.9470	3.9972	3.9237	3.3891
279925580	2.2484	0.7097	1.0189	1.4858
1094318	3.7044	2.5800	2.4016	2.6013
1093291	3.0118	1.8846	2.4496	1.1713
1103761	7.0773	5.3749	5.3929	6.9342
279553797	3.0771	1.4866	1.6614	2.5539
1102810	3.2608	2.0733	1.8535	2.3261
279847253	3.8194	2.8021	2.4810	2.6465
1090380	3.4271	1.5100	2.3217	2.9213
1101855	3.7561	2.5188	1.8803	3.3415
1096541	1.9659	0.9070	0.4400	1.0234
279985204	1.7160	0.6064	0.6755	0.3395
279535078	2.3857	0.9614	1.5938	1.0761
1088527	4.5396	3.0794	3.1016	3.9123
1105334	4.4910	2.7417	2.7619	4.4439
1098160	2.8120	1.3189	1.2933	2.2991
279899320	1.2797	0.0000	0.3146	0.0000
1088274	2.4406	1.2583	1.9710	0.5698
1092109	3.1577	2.2635	1.9283	1.7591
1092869	2.6964	1.5062	1.5885	1.4729
1103615	3.0162	1.8794	1.6391	2.0127
1089955	7.8526	6.5859	6.5599	6.8945
1089372	4.6201	3.5291	3.6520	3.1619
1090413	1.7803	0.4534	0.8573	0.5138
1096758	4.1012	2.2764	2.7461	3.7646
1097049	3.3422	1.5818	1.6039	3.3261
280116923	2.0323	0.8385	0.2291	1.5146
1087895	7.2692	5.7809	5.9374	6.5753
279710709	1.1709	0.0000	0.0000	0.0000
1087078	2.2847	1.2904	1.0342	1.0175
1093988	2.0033	0.3491	0.7514	1.3985
1096578	4.3753	3.0721	2.7741	3.7700
279594179	2.0971	1.4101	0.9606	0.4110
280033800	1.7923	0.7742	0.4937	0.6008
1102766	2.4404	0.9218	0.9900	1.9020
1087582	8.4855	6.2645	6.3116	9.3746
1089692	3.2394	1.9474	2.0961	2.1688
1103973	3.3038	2.4107	2.5892	1.4062
1095294	3.0968	2.0307	2.0765	1.6781
1105339	4.3223	2.5839	2.6110	4.2673
280038830	2.1609	1.1151	0.9164	0.9468
280004639	1.8441	0.2892	0.2152	1.5244
1104719	5.4299	4.4839	4.7885	3.5159
279814397	2.3056	1.0474	1.4392	0.9291
280079566	4.0138	3.3358	2.8847	2.3199
1100960	3.4222	2.3026	2.4739	1.9894
1092242	2.8359	1.9678	2.0752	0.9650
1094195	4.8903	3.8236	3.7071	3.6410
1089442	3.1848	1.7542	1.9229	2.3790
1095616	4.3763	2.6100	2.5215	4.4991
279759139	1.5051	0.0000	1.0172	0.0000
279836135	1.9232	1.1684	0.6954	0.4088
279843720	1.2790	0.1229	0.2170	0.0000
1092524	3.8543	2.5696	2.6373	2.8596
1096657	7.6222	5.9735	5.7351	7.6624
1090669	2.6460	2.0202	2.0122	0.4120
1087380	1.5881	0.1608	0.3426	0.7681
1099075	2.7915	1.8135	2.2167	0.8524
1095252	8.0975	6.3280	6.4120	8.0608
279954888	1.7034	0.5427	0.0000	1.0761
1094514	5.6601	4.2210	4.5413	4.7267
1096369	4.6139	3.1998	3.1761	3.9751
280059971	3.5336	2.9060	2.8291	1.3760
1097995	3.8729	3.1887	3.2352	1.7055
1104457	1.9832	0.7067	0.9064	0.8473
1095737	2.5347	0.7784	0.6859	2.6512
1104811	3.7121	2.4817	1.8485	3.3176
1090695	4.4338	2.9790	2.9244	3.9112
1095916	2.9216	1.8719	1.9067	1.5009
280082105	1.7166	0.6629	0.4198	0.5832
1099919	2.9966	1.1774	1.3922	2.9364
1096636	2.6528	1.5503	1.1775	1.7489
1091752	2.9059	1.5632	1.7227	1.9518
279866449	3.3231	1.5256	2.1712	2.7927
1094552	2.7187	1.6406	1.9813	1.0555
1108874	3.7319	3.0077	2.4333	2.2769
1098779	4.9254	4.5197	4.2476	2.5318
1091636	3.5868	1.9023	1.8887	3.4927
1091558	4.4466	3.1067	2.6427	4.1147
279963217	5.9796	4.4825	4.5587	5.4221
1090556	4.4811	3.0275	3.0551	3.8856
279869262	3.2437	2.4183	2.8042	1.0347
1094445	3.9217	3.1760	2.4405	2.6753
1087523	2.6684	1.3210	1.3128	1.9001
1087098	3.3012	2.1433	2.2806	2.0108
1095753	3.5650	2.1945	2.0689	2.9628
1090103	6.9336	5.5374	5.1528	6.6417
1087772	3.0091	1.7310	1.3511	2.4776
1089258	2.7241	1.6572	1.7975	1.2517
1094688	2.6705	1.9236	1.1364	1.4875
1096680	1.4512	0.4211	0.1773	0.2921
1098031	2.6137	1.6693	1.9604	0.7485
279859204	1.3526	0.0000	0.2262	0.3693
1102158	4.4247	3.0904	3.0837	3.6392
1095140	8.2875	7.1513	7.0897	7.1614
279708266	1.1530	0.0000	0.0000	0.0000
280008357	2.6409	1.2545	1.4663	1.7467
1096687	2.1752	0.7278	0.9892	1.3539
1096364	1.7604	0.7466	0.6846	0.3990
1090025	5.6262	4.4178	4.6081	4.4022
1107538	2.1323	0.6056	1.5090	0.8321
1097471	4.0488	2.8935	2.4193	3.3844
1088794	2.3002	1.1751	1.0492	1.2281
1104411	3.6131	2.1590	2.4906	2.7420
1089531	6.5111	5.1752	5.2194	5.6910
1087231	5.5322	4.4322	3.9276	4.7912
1088125	3.7361	2.6776	3.0465	2.0398
279854500	2.8672	1.2774	1.9430	1.9380
1087036	1.4251	0.2534	0.3358	0.2437
1091315	5.9175	4.6514	4.8046	4.8571
1099923	5.4708	3.6063	3.6902	5.6769
1091089	2.8724	1.7868	1.6298	1.7634
1105863	1.8063	0.5727	0.7155	0.6940
279923105	3.7783	2.7659	2.8723	2.2611
279820890	2.6825	1.6226	2.0224	0.9680
1088205	5.4346	3.7523	4.0366	5.0809
1088247	3.2104	2.2192	2.1953	1.7831
1096402	3.7221	2.8955	3.2456	1.5929
1101941	2.9020	1.6716	0.7027	2.8994
1101730	4.5675	3.1318	3.3379	3.8018
1094125	3.4010	2.0981	2.0575	2.6209
1091302	6.9222	5.9469	6.1043	5.2890
279957811	1.8901	0.8403	0.6101	0.7937
1099605	2.2840	0.4920	0.3009	2.6337
1103601	4.8443	3.7191	3.7653	3.6238
1096625	4.0212	3.1996	3.1300	2.3119
280133407	1.6832	0.6140	0.4365	0.5775
1089393	5.4608	4.4483	4.1718	4.3407
1088620	3.6553	2.3485	2.3007	2.8964
1095697	2.2203	0.9825	0.8953	1.3636
279890644	2.0919	0.9860	1.8130	0.0573
1094484	3.9919	2.4494	2.7788	3.3294
1089434	4.3706	2.9658	2.9256	3.8027
1096690	8.5894	6.6176	6.1010	9.6320
1089027	2.5339	0.7275	1.1423	2.3146
1104792	2.8879	1.6055	1.8853	1.7567
1096961	2.0222	0.6242	0.4355	1.5910
1098746	4.8032	3.6638	3.7109	3.6194
1087782	5.4732	4.2780	4.5158	4.2109
280105773	1.2978	0.3133	0.1660	0.0000
1108009	3.4617	2.1047	2.3546	2.5124
1096452	5.0630	4.1491	4.1445	3.4821
1092945	2.3369	0.7793	1.3090	1.5093
1093720	2.3014	1.1336	1.3881	0.9701
1091694	2.7281	1.7233	1.8446	1.2041
1093270	1.8802	0.8357	0.8804	0.5124
1087169	3.3449	2.0989	2.0894	2.4345
1091265	2.5646	1.2154	1.4082	1.6585
279709358	1.1369	0.0000	0.0000	0.0000
1095006	3.4439	2.2830	2.4460	2.1927
1092688	3.8510	3.2384	2.9080	1.9981
1088455	3.4230	2.9621	2.4590	1.4408
1091460	2.2574	0.7684	0.8612	1.7363
279891033	2.2893	1.0414	0.9999	1.4216
279879685	3.0393	1.9443	2.3331	1.4359
280058992	1.8141	0.8042	0.7961	0.4378
279890487	1.3715	0.4958	0.1257	0.0887
1101364	2.3413	1.2056	1.0174	1.3965
1099817	4.6937	3.4220	3.7461	3.5087
1099413	3.8959	2.1817	1.8958	4.2062
280066574	1.5704	0.9857	0.3117	0.0097
1092830	2.9064	1.7503	2.1280	1.4371
279878345	2.9283	1.5432	2.1512	1.6874
1094036	2.2366	0.9898	0.7759	1.5424
1088355	3.7013	2.1674	2.5664	2.9686
1088927	2.0268	0.8771	1.0678	0.7354
280127315	3.0129	1.8008	1.8868	1.9512
1096359	2.9070	2.1901	1.9968	1.1353
1093756	2.3578	3.1536	0.1476	0.3747
1098731	2.9868	1.4191	1.6137	2.5307
279982502	2.6571	1.6550	1.8597	1.0602
1094729	4.2950	3.1760	3.1733	3.1402
279752261	1.8372	0.0000	2.1177	0.0000
279881781	1.7694	0.9732	0.8235	0.1235
1098868	4.6024	3.1042	3.5802	3.7356
279802988	1.1289	0.0000	0.0000	0.0000
1094449	2.0525	1.1837	0.7131	0.8749
1098029	3.5745	2.6280	2.7534	1.9568
279780348	1.5122	0.4373	0.5239	0.1901
1093436	2.7733	0.9791	1.2237	2.7337
1106354	1.5165	0.1489	0.2178	0.8020
279882169	2.0960	0.8974	0.8075	1.2023
1096962	3.6961	2.3379	2.1969	3.1745
1104731	3.6206	2.2051	2.0234	3.2563
279711087	1.9738	0.0000	0.1850	2.3600
1092344	5.0863	4.1047	3.7920	3.9860
1102198	4.2331	3.0250	2.5844	3.7145
279807521	1.2508	0.0000	0.3772	0.0000
1103482	1.2418	0.1577	0.0000	0.1927
1095946	2.9406	1.6671	2.0922	1.6893
279914803	1.8199	0.5801	0.8230	0.6837
1087859	2.5837	1.3869	1.6340	1.3581
279996792	3.1213	1.5953	1.7822	2.6150
1092950	4.3581	3.1018	3.3546	3.2467
1100932	2.9681	1.2983	1.7739	2.4610
1100437	3.4318	2.4047	2.9186	1.6017
