# Supplementary material for: Identification of the Molecular Events Involved in the Development of Prefrontal Cortex Through the Analysis of RNA-Seq Data From BrainSpan
Source: ASN Neuro. 2019 Jun 18;11:1759091419854627. doi: 10.1177/1759091419854627 (PMC6582306; doi:10.1177/1759091419854627)
Supplement: Supplemental Material6 - Supplemental material for Identification of the Molecular Events Involved in the Development of Prefrontal Cortex Through the Analysis of RNA-Seq Data From BrainSpan [file Supplemental_Material6.zip › AMY/9/AMY-BPs-9.xlsx]

## Sheet: Sheet1
Sublist	Category	Term	RT	Genes	Count	%	P-Value	Benjamini
	GOTERM_BP_DIRECT	SRP-dependent cotranslational protein targeting to membrane	RT		26	5.8	3.7e-22	7.9e-19
	GOTERM_BP_DIRECT	viral transcription	RT		26	5.8	4e-20	4.2e-17
	GOTERM_BP_DIRECT	nuclear-transcribed mRNA catabolic process, nonsense-mediated decay	RT		26	5.8	1.9e-19	1.4e-16
	GOTERM_BP_DIRECT	translational initiation	RT		26	5.8	6.9e-18	3.7e-15
	GOTERM_BP_DIRECT	rRNA processing	RT		27	6	4.4e-14	1.9e-11
	GOTERM_BP_DIRECT	translation	RT		28	6.2	3.4e-13	1.2e-10
	GOTERM_BP_DIRECT	angiogenesis	RT		24	5.3	4.1e-11	1.2e-08
	GOTERM_BP_DIRECT	type I interferon signaling pathway	RT		13	2.9	2.3e-09	6e-07
	GOTERM_BP_DIRECT	vasculogenesis	RT		11	2.4	8.2e-08	1.9e-05
	GOTERM_BP_DIRECT	cell adhesion	RT		28	6.2	1.9e-07	4.1e-05
	GOTERM_BP_DIRECT	extracellular matrix organization	RT		18	4	1.9e-07	3.7e-05
	GOTERM_BP_DIRECT	ribosomal small subunit assembly	RT		7	1.6	9.5e-07	0.00017
	GOTERM_BP_DIRECT	transforming growth factor beta receptor signaling pathway	RT		12	2.7	1.3e-06	0.00021
	GOTERM_BP_DIRECT	positive regulation of angiogenesis	RT		13	2.9	1.8e-06	0.00027
	GOTERM_BP_DIRECT	positive regulation of cell migration	RT		16	3.6	2.2e-06	0.00032
	GOTERM_BP_DIRECT	positive regulation of cell proliferation	RT		26	5.8	2.9e-06	0.00039
	GOTERM_BP_DIRECT	cell migration	RT		15	3.3	5e-06	0.00062
	GOTERM_BP_DIRECT	interferon-gamma-mediated signaling pathway	RT		10	2.2	7.2e-06	0.00085
	GOTERM_BP_DIRECT	patterning of blood vessels	RT		7	1.6	1.1e-05	0.0013
	GOTERM_BP_DIRECT	antigen processing and presentation of exogenous peptide antigen via MHC class I, TAP-independent	RT		5	1.1	1.5e-05	0.0015
	GOTERM_BP_DIRECT	response to wounding	RT		9	2	2.3e-05	0.0023
	GOTERM_BP_DIRECT	positive regulation of gene expression	RT		17	3.8	4e-05	0.0039
	GOTERM_BP_DIRECT	response to virus	RT		11	2.4	4.4e-05	0.0041
	GOTERM_BP_DIRECT	cellular response to vascular endothelial growth factor stimulus	RT		6	1.3	5.9e-05	0.0052
	GOTERM_BP_DIRECT	lipoprotein metabolic process	RT		7	1.6	7.2e-05	0.0061
	GOTERM_BP_DIRECT	antigen processing and presentation	RT		8	1.8	7.5e-05	0.0061
	GOTERM_BP_DIRECT	response to hypoxia	RT		13	2.9	0.00011	0.0083
	GOTERM_BP_DIRECT	antigen processing and presentation of exogenous peptide antigen via MHC class I, TAP-dependent	RT		8	1.8	0.00018	0.013
	GOTERM_BP_DIRECT	regulation of blood pressure	RT		8	1.8	0.00022	0.016
	GOTERM_BP_DIRECT	in utero embryonic development	RT		13	2.9	0.00023	0.016
	GOTERM_BP_DIRECT	cellular response to tumor necrosis factor	RT		10	2.2	0.00024	0.016
	GOTERM_BP_DIRECT	positive regulation of BMP signaling pathway	RT		6	1.3	0.00026	0.017
	GOTERM_BP_DIRECT	cellular response to transforming growth factor beta stimulus	RT		7	1.6	0.0003	0.019
	GOTERM_BP_DIRECT	regulation of cell shape	RT		11	2.4	0.00033	0.02
	GOTERM_BP_DIRECT	Notch signaling pathway	RT		10	2.2	0.00033	0.02
	GOTERM_BP_DIRECT	cellular response to zinc ion	RT		5	1.1	0.00039	0.022
	GOTERM_BP_DIRECT	digestive tract development	RT		6	1.3	0.00047	0.027
	GOTERM_BP_DIRECT	leukocyte migration	RT		10	2.2	0.00051	0.028
	GOTERM_BP_DIRECT	artery morphogenesis	RT		5	1.1	0.00058	0.031
	GOTERM_BP_DIRECT	single organismal cell-cell adhesion	RT		9	2	0.00065	0.034
	GOTERM_BP_DIRECT	negative regulation of inflammatory response	RT		8	1.8	0.00072	0.037
	GOTERM_BP_DIRECT	brain development	RT		12	2.7	0.001	0.049
	GOTERM_BP_DIRECT	antigen processing and presentation of endogenous peptide antigen via MHC class I via ER pathway, TAP-independent	RT		3	0.7	0.0011	0.051
	GOTERM_BP_DIRECT	negative regulation of angiogenesis	RT		7	1.6	0.0011	0.051
	GOTERM_BP_DIRECT	monocyte chemotaxis	RT		6	1.3	0.0011	0.051
	GOTERM_BP_DIRECT	negative regulation of gene expression	RT		10	2.2	0.0012	0.053
	GOTERM_BP_DIRECT	positive regulation of nitric oxide biosynthetic process	RT		6	1.3	0.0012	0.054
	GOTERM_BP_DIRECT	cell chemotaxis	RT		7	1.6	0.0014	0.06
	GOTERM_BP_DIRECT	positive regulation of actin filament polymerization	RT		6	1.3	0.0015	0.064
	GOTERM_BP_DIRECT	positive regulation of T cell mediated cytotoxicity	RT		4	0.9	0.0017	0.068
	GOTERM_BP_DIRECT	negative regulation of endothelial cell apoptotic process	RT		5	1.1	0.0018	0.072
	GOTERM_BP_DIRECT	positive regulation of endothelial cell apoptotic process	RT		4	0.9	0.0021	0.081
	GOTERM_BP_DIRECT	positive regulation of odontogenesis	RT		3	0.7	0.0021	0.08
	GOTERM_BP_DIRECT	anatomical structure regression	RT		3	0.7	0.0021	0.08
	GOTERM_BP_DIRECT	forebrain radial glial cell differentiation	RT		3	0.7	0.0021	0.08
	GOTERM_BP_DIRECT	regulation of immune response	RT		11	2.4	0.0021	0.079
	GOTERM_BP_DIRECT	antigen processing and presentation of peptide antigen via MHC class I	RT		5	1.1	0.0023	0.086
	GOTERM_BP_DIRECT	face morphogenesis	RT		5	1.1	0.0023	0.086
	GOTERM_BP_DIRECT	cellular response to fibroblast growth factor stimulus	RT		5	1.1	0.0023	0.086
	GOTERM_BP_DIRECT	inflammatory response	RT		17	3.8	0.0023	0.085
	GOTERM_BP_DIRECT	vascular endothelial growth factor receptor signaling pathway	RT		7	1.6	0.0024	0.084
	GOTERM_BP_DIRECT	high-density lipoprotein particle remodeling	RT		4	0.9	0.0026	0.089
	GOTERM_BP_DIRECT	immune response	RT		18	4	0.0028	0.095
	GOTERM_BP_DIRECT	blood vessel remodeling	RT		5	1.1	0.003	0.099
	GOTERM_BP_DIRECT	ribosomal small subunit biogenesis	RT		4	0.9	0.0031	0.1
	GOTERM_BP_DIRECT	positive regulation of epithelial to mesenchymal transition	RT		5	1.1	0.0033	0.11
	GOTERM_BP_DIRECT	cell-cell signaling	RT		13	2.9	0.0033	0.11
	GOTERM_BP_DIRECT	platelet degranulation	RT		8	1.8	0.0034	0.11
	GOTERM_BP_DIRECT	protection from natural killer cell mediated cytotoxicity	RT		3	0.7	0.0034	0.11
	GOTERM_BP_DIRECT	regulation of systemic arterial blood pressure by endothelin	RT		3	0.7	0.0034	0.11
	GOTERM_BP_DIRECT	cellular response to cadmium ion	RT		4	0.9	0.0037	0.11
	GOTERM_BP_DIRECT	cell maturation	RT		5	1.1	0.0046	0.13
	GOTERM_BP_DIRECT	negative regulation of protein kinase B signaling	RT		5	1.1	0.005	0.15
	GOTERM_BP_DIRECT	cellular response to organic cyclic compound	RT		6	1.3	0.0051	0.14
	GOTERM_BP_DIRECT	vascular smooth muscle cell development	RT		3	0.7	0.0051	0.14
	GOTERM_BP_DIRECT	endothelium development	RT		3	0.7	0.0051	0.14
	GOTERM_BP_DIRECT	regulation of blood vessel endothelial cell migration	RT		3	0.7	0.0051	0.14
	GOTERM_BP_DIRECT	negative regulation of growth	RT		4	0.9	0.0052	0.14
	GOTERM_BP_DIRECT	negative regulation of transcription from RNA polymerase II promoter	RT		25	5.6	0.0052	0.14
	GOTERM_BP_DIRECT	positive regulation of smooth muscle cell proliferation	RT		6	1.3	0.0054	0.15
	GOTERM_BP_DIRECT	blood vessel development	RT		5	1.1	0.0055	0.15
	GOTERM_BP_DIRECT	negative regulation of apoptotic process	RT		18	4	0.006	0.16
	GOTERM_BP_DIRECT	response to progesterone	RT		5	1.1	0.0061	0.16
	GOTERM_BP_DIRECT	positive regulation of ERK1 and ERK2 cascade	RT		10	2.2	0.0061	0.16
	GOTERM_BP_DIRECT	positive regulation of transcription from RNA polymerase II promoter	RT		31	6.9	0.0064	0.16
	GOTERM_BP_DIRECT	negative regulation of viral genome replication	RT		5	1.1	0.0067	0.16
	GOTERM_BP_DIRECT	protein localization to plasma membrane	RT		6	1.3	0.0067	0.16
	GOTERM_BP_DIRECT	blood vessel endothelial cell proliferation involved in sprouting angiogenesis	RT		3	0.7	0.007	0.17
	GOTERM_BP_DIRECT	xenobiotic transport	RT		3	0.7	0.007	0.17
	GOTERM_BP_DIRECT	cardiac atrium morphogenesis	RT		3	0.7	0.007	0.17
	GOTERM_BP_DIRECT	very-low-density lipoprotein particle remodeling	RT		3	0.7	0.007	0.17
	GOTERM_BP_DIRECT	negative regulation of transforming growth factor beta receptor signaling pathway	RT		6	1.3	0.0071	0.17
	GOTERM_BP_DIRECT	response to estradiol	RT		7	1.6	0.0075	0.18
	GOTERM_BP_DIRECT	negative regulation of cell growth	RT		8	1.8	0.0081	0.19
	GOTERM_BP_DIRECT	chemotaxis	RT		8	1.8	0.0084	0.19
	GOTERM_BP_DIRECT	negative regulation of cell proliferation	RT		16	3.6	0.0086	0.19
	GOTERM_BP_DIRECT	negative regulation of myoblast differentiation	RT		4	0.9	0.0089	0.2
	GOTERM_BP_DIRECT	positive regulation of collagen biosynthetic process	RT		4	0.9	0.0089	0.2
	GOTERM_BP_DIRECT	receptor-mediated endocytosis	RT		10	2.2	0.009	0.19
	GOTERM_BP_DIRECT	cholesterol metabolic process	RT		6	1.3	0.0092	0.2
	GOTERM_BP_DIRECT	negative regulation of cell migration	RT		7	1.6	0.0092	0.2
	GOTERM_BP_DIRECT	astrocyte differentiation	RT		3	0.7	0.0092	0.19
	GOTERM_BP_DIRECT	stem cell proliferation	RT		3	0.7	0.0092	0.19
	GOTERM_BP_DIRECT	blood vessel maturation	RT		3	0.7	0.0092	0.19
	GOTERM_BP_DIRECT	dorsal aorta morphogenesis	RT		3	0.7	0.0092	0.19
	GOTERM_BP_DIRECT	negative regulation of platelet activation	RT		3	0.7	0.0092	0.19
	GOTERM_BP_DIRECT	positive regulation of endothelial cell proliferation	RT		6	1.3	0.0098	0.2
	GOTERM_BP_DIRECT	cell motility	RT		4	0.9	0.01	0.21
	GOTERM_BP_DIRECT	cellular response to interleukin-1	RT		6	1.3	0.011	0.22
	GOTERM_BP_DIRECT	regulation of ERK1 and ERK2 cascade	RT		4	0.9	0.011	0.22
	GOTERM_BP_DIRECT	cytoplasmic translation	RT		4	0.9	0.011	0.22
	GOTERM_BP_DIRECT	response to interferon-beta	RT		3	0.7	0.012	0.23
	GOTERM_BP_DIRECT	negative regulation of stem cell differentiation	RT		3	0.7	0.012	0.23
	GOTERM_BP_DIRECT	regulation of nitric-oxide synthase activity	RT		4	0.9	0.013	0.24
	GOTERM_BP_DIRECT	negative regulation of neuron apoptotic process	RT		8	1.8	0.013	0.24
	GOTERM_BP_DIRECT	response to drug	RT		13	2.9	0.013	0.25
	GOTERM_BP_DIRECT	BMP signaling pathway	RT		6	1.3	0.014	0.26
	GOTERM_BP_DIRECT	lipid transport	RT		6	1.3	0.014	0.26
	GOTERM_BP_DIRECT	response to interferon-alpha	RT		3	0.7	0.014	0.26
	GOTERM_BP_DIRECT	regulation of blood vessel size	RT		3	0.7	0.014	0.26
	GOTERM_BP_DIRECT	blood vessel endothelial cell migration	RT		3	0.7	0.014	0.26
	GOTERM_BP_DIRECT	positive regulation of vasculogenesis	RT		3	0.7	0.014	0.26
	GOTERM_BP_DIRECT	regulation of translation	RT		5	1.1	0.017	0.29
	GOTERM_BP_DIRECT	positive regulation of cell death	RT		4	0.9	0.017	0.3
	GOTERM_BP_DIRECT	positive regulation of mast cell degranulation	RT		3	0.7	0.017	0.3
	GOTERM_BP_DIRECT	negative regulation of cell migration involved in sprouting angiogenesis	RT		3	0.7	0.017	0.3
	GOTERM_BP_DIRECT	negative regulation of neural precursor cell proliferation	RT		3	0.7	0.017	0.3
	GOTERM_BP_DIRECT	cellular response to peptide	RT		3	0.7	0.017	0.3
	GOTERM_BP_DIRECT	leukocyte migration involved in inflammatory response	RT		3	0.7	0.017	0.3
	GOTERM_BP_DIRECT	cholesterol catabolic process	RT		3	0.7	0.017	0.3
	GOTERM_BP_DIRECT	positive regulation of reactive oxygen species metabolic process	RT		4	0.9	0.019	0.31
	GOTERM_BP_DIRECT	positive regulation of phosphatidylinositol 3-kinase activity	RT		4	0.9	0.02	0.34
	GOTERM_BP_DIRECT	regulation of angiogenesis	RT		4	0.9	0.02	0.34
	GOTERM_BP_DIRECT	response to amino acid	RT		4	0.9	0.02	0.34
	GOTERM_BP_DIRECT	cellular response to lipopolysaccharide	RT		7	1.6	0.02	0.33
	GOTERM_BP_DIRECT	negative regulation of blood coagulation	RT		3	0.7	0.021	0.34
	GOTERM_BP_DIRECT	positive regulation of chemotaxis	RT		3	0.7	0.021	0.34
	GOTERM_BP_DIRECT	negative regulation of neuron differentiation	RT		5	1.1	0.021	0.34
	GOTERM_BP_DIRECT	maturation of SSU-rRNA from tricistronic rRNA transcript (SSU-rRNA, 5.8S rRNA, LSU-rRNA)	RT		4	0.9	0.022	0.35
	GOTERM_BP_DIRECT	response to antibiotic	RT		4	0.9	0.022	0.35
	GOTERM_BP_DIRECT	defense response to Gram-positive bacterium	RT		6	1.3	0.022	0.35
	GOTERM_BP_DIRECT	heart development	RT		9	2	0.023	0.36
	GOTERM_BP_DIRECT	protein kinase B signaling	RT		4	0.9	0.024	0.37
	GOTERM_BP_DIRECT	positive regulation of Notch signaling pathway	RT		4	0.9	0.024	0.37
	GOTERM_BP_DIRECT	positive regulation of pseudopodium assembly	RT		3	0.7	0.024	0.37
	GOTERM_BP_DIRECT	detection of bacterium	RT		3	0.7	0.024	0.37
	GOTERM_BP_DIRECT	regulation of cell proliferation	RT		9	2	0.024	0.37
	GOTERM_BP_DIRECT	cell-matrix adhesion	RT		6	1.3	0.028	0.4
	GOTERM_BP_DIRECT	negative regulation of blood vessel endothelial cell migration	RT		3	0.7	0.028	0.4
	GOTERM_BP_DIRECT	positive regulation of nuclear-transcribed mRNA catabolic process, deadenylation-dependent decay	RT		3	0.7	0.028	0.4
	GOTERM_BP_DIRECT	maturation of SSU-rRNA	RT		3	0.7	0.028	0.4
	GOTERM_BP_DIRECT	amino acid transport	RT		4	0.9	0.028	0.4
	GOTERM_BP_DIRECT	oxygen transport	RT		3	0.7	0.032	0.44
	GOTERM_BP_DIRECT	negative regulation of cell-cell adhesion	RT		3	0.7	0.032	0.44
	GOTERM_BP_DIRECT	positive regulation of cell differentiation	RT		4	0.9	0.032	0.44
	GOTERM_BP_DIRECT	collagen catabolic process	RT		5	1.1	0.033	0.44
	GOTERM_BP_DIRECT	positive regulation of I-kappaB kinase/NF-kappaB signaling	RT		8	1.8	0.033	0.45
	GOTERM_BP_DIRECT	positive regulation of protein phosphorylation	RT		7	1.6	0.033	0.44
	GOTERM_BP_DIRECT	somatic stem cell population maintenance	RT		5	1.1	0.034	0.45
	GOTERM_BP_DIRECT	positive regulation of tyrosine phosphorylation of Stat3 protein	RT		4	0.9	0.035	0.45
	GOTERM_BP_DIRECT	ureteric bud development	RT		4	0.9	0.035	0.45
	GOTERM_BP_DIRECT	positive regulation of cell-substrate adhesion	RT		4	0.9	0.035	0.45
	GOTERM_BP_DIRECT	astrocyte development	RT		3	0.7	0.036	0.46
	GOTERM_BP_DIRECT	positive regulation of neural precursor cell proliferation	RT		3	0.7	0.036	0.46
	GOTERM_BP_DIRECT	ventricular trabecula myocardium morphogenesis	RT		3	0.7	0.036	0.46
	GOTERM_BP_DIRECT	definitive hemopoiesis	RT		3	0.7	0.036	0.46
	GOTERM_BP_DIRECT	positive regulation of vascular endothelial growth factor receptor signaling pathway	RT		3	0.7	0.036	0.46
	GOTERM_BP_DIRECT	embryonic digestive tract development	RT		3	0.7	0.036	0.46
	GOTERM_BP_DIRECT	neutrophil chemotaxis	RT		5	1.1	0.036	0.46
	GOTERM_BP_DIRECT	collagen fibril organization	RT		4	0.9	0.037	0.46
	GOTERM_BP_DIRECT	somitogenesis	RT		4	0.9	0.037	0.46
	GOTERM_BP_DIRECT	negative regulation of forebrain neuron differentiation	RT		2	0.4	0.037	0.47
	GOTERM_BP_DIRECT	establishment of blood-brain barrier	RT		2	0.4	0.037	0.47
	GOTERM_BP_DIRECT	cellular response to mineralocorticoid stimulus	RT		2	0.4	0.037	0.47
	GOTERM_BP_DIRECT	positive regulation of cellular response to insulin stimulus	RT		2	0.4	0.037	0.47
	GOTERM_BP_DIRECT	negative regulation of muscle hyperplasia	RT		2	0.4	0.037	0.47
	GOTERM_BP_DIRECT	protein heterooligomerization	RT		5	1.1	0.038	0.47
	GOTERM_BP_DIRECT	defense response	RT		5	1.1	0.038	0.47
	GOTERM_BP_DIRECT	positive regulation of cysteine-type endopeptidase activity involved in apoptotic process	RT		4	0.9	0.039	0.48
	GOTERM_BP_DIRECT	blood vessel morphogenesis	RT		3	0.7	0.04	0.48
	GOTERM_BP_DIRECT	cell-substrate adhesion	RT		3	0.7	0.04	0.48
	GOTERM_BP_DIRECT	dentate gyrus development	RT		3	0.7	0.04	0.48
	GOTERM_BP_DIRECT	smoothened signaling pathway	RT		5	1.1	0.041	0.49
	GOTERM_BP_DIRECT	response to retinoic acid	RT		4	0.9	0.042	0.49
	GOTERM_BP_DIRECT	platelet aggregation	RT		4	0.9	0.042	0.49
	GOTERM_BP_DIRECT	epithelial cell differentiation	RT		5	1.1	0.043	0.5
	GOTERM_BP_DIRECT	cellular oxidant detoxification	RT		5	1.1	0.043	0.5
	GOTERM_BP_DIRECT	negative regulation of fat cell differentiation	RT		4	0.9	0.045	0.51
	GOTERM_BP_DIRECT	embryo implantation	RT		4	0.9	0.045	0.51
	GOTERM_BP_DIRECT	reverse cholesterol transport	RT		3	0.7	0.045	0.51
	GOTERM_BP_DIRECT	cell-cell junction assembly	RT		3	0.7	0.045	0.51
	GOTERM_BP_DIRECT	response to vitamin D	RT		3	0.7	0.045	0.51
	GOTERM_BP_DIRECT	positive regulation of leukocyte chemotaxis	RT		3	0.7	0.045	0.51
	GOTERM_BP_DIRECT	cellular response to extracellular stimulus	RT		3	0.7	0.045	0.51
	GOTERM_BP_DIRECT	chemokine-mediated signaling pathway	RT		5	1.1	0.045	0.51
	GOTERM_BP_DIRECT	cellular response to mechanical stimulus	RT		5	1.1	0.045	0.51
	GOTERM_BP_DIRECT	regulation of mRNA stability	RT		6	1.3	0.046	0.51
	GOTERM_BP_DIRECT	osteoblast differentiation	RT		6	1.3	0.047	0.52
	GOTERM_BP_DIRECT	nitric oxide mediated signal transduction	RT		3	0.7	0.049	0.53
	GOTERM_BP_DIRECT	fat cell differentiation	RT		5	1.1	0.049	0.53
	GOTERM_BP_DIRECT	positive regulation of inflammatory response	RT		5	1.1	0.049	0.53
	GOTERM_BP_DIRECT	regulation of apoptotic process	RT		9	2	0.05	0.53
	GOTERM_BP_DIRECT	antibacterial humoral response	RT		4	0.9	0.05	0.53
	GOTERM_BP_DIRECT	bicarbonate transport	RT		4	0.9	0.05	0.53
	GOTERM_BP_DIRECT	blood circulation	RT		4	0.9	0.053	0.55
	GOTERM_BP_DIRECT	cellular response to glucocorticoid stimulus	RT		3	0.7	0.054	0.55
	GOTERM_BP_DIRECT	middle ear morphogenesis	RT		3	0.7	0.054	0.55
	GOTERM_BP_DIRECT	hydrogen peroxide catabolic process	RT		3	0.7	0.054	0.55
	GOTERM_BP_DIRECT	palate development	RT		5	1.1	0.056	0.56
	GOTERM_BP_DIRECT	nitric oxide transport	RT		2	0.4	0.056	0.56
	GOTERM_BP_DIRECT	endocardial cushion to mesenchymal transition	RT		2	0.4	0.056	0.56
	GOTERM_BP_DIRECT	negative regulation of pro-B cell differentiation	RT		2	0.4	0.056	0.56
	GOTERM_BP_DIRECT	negative regulation of lymphangiogenesis	RT		2	0.4	0.056	0.56
	GOTERM_BP_DIRECT	cellular response to cycloheximide	RT		2	0.4	0.056	0.56
	GOTERM_BP_DIRECT	very-low-density lipoprotein particle clearance	RT		2	0.4	0.056	0.56
	GOTERM_BP_DIRECT	extracellular matrix constituent secretion	RT		2	0.4	0.056	0.56
	GOTERM_BP_DIRECT	positive regulation of cellular extravasation	RT		2	0.4	0.056	0.56
	GOTERM_BP_DIRECT	metanephric nephron tubule morphogenesis	RT		2	0.4	0.056	0.56
	GOTERM_BP_DIRECT	auditory receptor cell fate determination	RT		2	0.4	0.056	0.56
	GOTERM_BP_DIRECT	comma-shaped body morphogenesis	RT		2	0.4	0.056	0.56
	GOTERM_BP_DIRECT	outflow tract morphogenesis	RT		4	0.9	0.056	0.56
	GOTERM_BP_DIRECT	cell differentiation	RT		15	3.3	0.056	0.56
	GOTERM_BP_DIRECT	positive regulation of tumor necrosis factor production	RT		4	0.9	0.059	0.57
	GOTERM_BP_DIRECT	positive regulation of fat cell differentiation	RT		4	0.9	0.059	0.57
	GOTERM_BP_DIRECT	regulation of sodium ion transport	RT		3	0.7	0.059	0.57
	GOTERM_BP_DIRECT	positive regulation of apoptotic process	RT		11	2.4	0.059	0.57
	GOTERM_BP_DIRECT	response to heat	RT		4	0.9	0.062	0.58
	GOTERM_BP_DIRECT	positive regulation of transcription, DNA-templated	RT		16	3.6	0.065	0.6
	GOTERM_BP_DIRECT	ossification	RT		5	1.1	0.065	0.6
	GOTERM_BP_DIRECT	wound healing	RT		5	1.1	0.065	0.6
	GOTERM_BP_DIRECT	Rho protein signal transduction	RT		4	0.9	0.068	0.61
	GOTERM_BP_DIRECT	protein complex assembly	RT		6	1.3	0.069	0.62
	GOTERM_BP_DIRECT	oligodendrocyte development	RT		3	0.7	0.069	0.62
	GOTERM_BP_DIRECT	outflow tract septum morphogenesis	RT		3	0.7	0.069	0.62
	GOTERM_BP_DIRECT	response to hydrogen peroxide	RT		4	0.9	0.072	0.63
	GOTERM_BP_DIRECT	activation of cysteine-type endopeptidase activity involved in apoptotic process	RT		5	1.1	0.072	0.63
	GOTERM_BP_DIRECT	cellular protein metabolic process	RT		6	1.3	0.073	0.63
	GOTERM_BP_DIRECT	establishment of Sertoli cell barrier	RT		2	0.4	0.073	0.63
	GOTERM_BP_DIRECT	S-shaped body morphogenesis	RT		2	0.4	0.073	0.63
	GOTERM_BP_DIRECT	negative regulation of extracellular matrix disassembly	RT		2	0.4	0.073	0.63
	GOTERM_BP_DIRECT	positive regulation of necrotic cell death	RT		2	0.4	0.073	0.63
	GOTERM_BP_DIRECT	vein smooth muscle contraction	RT		2	0.4	0.073	0.63
	GOTERM_BP_DIRECT	positive regulation of mononuclear cell migration	RT		2	0.4	0.073	0.63
	GOTERM_BP_DIRECT	positive regulation of establishment of endothelial barrier	RT		2	0.4	0.073	0.63
	GOTERM_BP_DIRECT	peptide hormone secretion	RT		2	0.4	0.073	0.63
	GOTERM_BP_DIRECT	retinal blood vessel morphogenesis	RT		2	0.4	0.073	0.63
	GOTERM_BP_DIRECT	regulation of cholesterol transport	RT		2	0.4	0.073	0.63
	GOTERM_BP_DIRECT	notochord formation	RT		2	0.4	0.073	0.63
	GOTERM_BP_DIRECT	venous blood vessel development	RT		2	0.4	0.073	0.63
	GOTERM_BP_DIRECT	ERK1 and ERK2 cascade	RT		3	0.7	0.075	0.63
	GOTERM_BP_DIRECT	response to interferon-gamma	RT		3	0.7	0.075	0.63
	GOTERM_BP_DIRECT	cortical actin cytoskeleton organization	RT		3	0.7	0.075	0.63
	GOTERM_BP_DIRECT	ventricular cardiac muscle tissue morphogenesis	RT		3	0.7	0.08	0.66
	GOTERM_BP_DIRECT	sprouting angiogenesis	RT		3	0.7	0.08	0.66
	GOTERM_BP_DIRECT	negative regulation of cell death	RT		4	0.9	0.085	0.68
	GOTERM_BP_DIRECT	triglyceride homeostasis	RT		3	0.7	0.086	0.68
	GOTERM_BP_DIRECT	positive regulation of mitotic nuclear division	RT		3	0.7	0.086	0.68
	GOTERM_BP_DIRECT	positive regulation of extrinsic apoptotic signaling pathway	RT		3	0.7	0.086	0.68
	GOTERM_BP_DIRECT	positive regulation of mesenchymal cell proliferation	RT		3	0.7	0.086	0.68
	GOTERM_BP_DIRECT	positive regulation of endothelial cell chemotaxis by VEGF-activated vascular endothelial growth factor receptor signaling pathway	RT		2	0.4	0.091	0.7
	GOTERM_BP_DIRECT	apoptotic process involved in patterning of blood vessels	RT		2	0.4	0.091	0.7
	GOTERM_BP_DIRECT	negative regulation of lipoprotein lipase activity	RT		2	0.4	0.091	0.7
	GOTERM_BP_DIRECT	positive regulation of CD8-positive, alpha-beta T cell proliferation	RT		2	0.4	0.091	0.7
	GOTERM_BP_DIRECT	negative regulation of endothelial cell differentiation	RT		2	0.4	0.091	0.7
	GOTERM_BP_DIRECT	negative regulation of lipid biosynthetic process	RT		2	0.4	0.091	0.7
	GOTERM_BP_DIRECT	lymphatic endothelial cell differentiation	RT		2	0.4	0.091	0.7
	GOTERM_BP_DIRECT	positive regulation of epithelial to mesenchymal transition involved in endocardial cushion formation	RT		2	0.4	0.091	0.7
	GOTERM_BP_DIRECT	regulation of striated muscle tissue development	RT		2	0.4	0.091	0.7
	GOTERM_BP_DIRECT	positive regulation of integrin-mediated signaling pathway	RT		2	0.4	0.091	0.7
	GOTERM_BP_DIRECT	positive regulation of release of sequestered calcium ion into cytosol	RT		3	0.7	0.092	0.7
	GOTERM_BP_DIRECT	cellular response to hydrogen peroxide	RT		4	0.9	0.093	0.7
	GOTERM_BP_DIRECT	cellular response to interferon-gamma	RT		4	0.9	0.093	0.7
	GOTERM_BP_DIRECT	defense response to virus	RT		7	1.6	0.093	0.7
	GOTERM_BP_DIRECT	negative regulation of translation	RT		4	0.9	0.096	0.71
	GOTERM_BP_DIRECT	ventricular septum development	RT		3	0.7	0.097	0.72
	GOTERM_BP_DIRECT	pituitary gland development	RT		3	0.7	0.097	0.72
	GOTERM_BP_DIRECT	positive regulation of cytosolic calcium ion concentration involved in phospholipase C-activating G-protein coupled signaling pathway	RT		3	0.7	0.097	0.72
	GOTERM_BP_DIRECT	cellular calcium ion homeostasis	RT		5	1.1	0.099	0.72
