# Supplementary material for: Identification of the Molecular Events Involved in the Development of Prefrontal Cortex Through the Analysis of RNA-Seq Data From BrainSpan
Source: ASN Neuro. 2019 Jun 18;11:1759091419854627. doi: 10.1177/1759091419854627 (PMC6582306; doi:10.1177/1759091419854627)
Supplement: Supplemental Material6 - Supplemental material for Identification of the Molecular Events Involved in the Development of Prefrontal Cortex Through the Analysis of RNA-Seq Data From BrainSpan [file Supplemental_Material6.zip › AMY/9/AMY-DEG-9.csv]

id	name	gene-id	gene-symbol	gene-name	entrez-id	chromosome	start-position	end-position	p	fold-change
280042389	ENSG00000251705	0	RN5-8S6	RNA, 5.8S ribosomal 6	0	Y	n/a	n/a	3.86e-01	124.297
279660990	ENSG00000200434	0	RN5-8S2	RNA, 5.8S ribosomal 2	0	16	n/a	n/a	3.96e-01	80.284
279710898	ENSG00000209804	26570	RNU11	RNA, U11 small nuclear	26824	1	n/a	n/a	3.78e-01	46.970
280090532	ENSG00000255823	1023955	MTRNR2L8	MT-RNR2-like 8	100463486	11	n/a	n/a	3.89e-01	38.449
279941810	ENSG00000239647	0	AC073366.1	AC073366.1	0	10	n/a	n/a	3.88e-01	37.269
279790000	ENSG00000225630	0	MTND2P28	MT-ND2 pseudogene 28	0	1	n/a	n/a	3.99e-01	35.040
279663146	ENSG00000201098	6052	RNY1	RNA, Ro-associated Y1	6084	7	n/a	n/a	3.81e-01	30.746
279668186	ENSG00000202538	26580	RNU4-2	RNA, U4 small nuclear 2	26834	12	n/a	n/a	3.78e-01	25.639
279715962	ENSG00000212232	0	SNORD17	small nucleolar RNA, C/D box 17	0	20	n/a	n/a	4.43e-01	17.677
280049102	ENSG00000252678	59641	RPPH1	ribonuclease P RNA component H1	85495	14	n/a	n/a	4.45e-01	16.512
280093438	ENSG00000256148	0	RP11-809N8.5	RP11-809N8.5	0	11	n/a	n/a	3.79e-01	15.049
279661207	ENSG00000200503	1013520	SNORD115-5	small nucleolar RNA, C/D box 115-5	100033442	15	n/a	n/a	4.13e-01	14.445
279659240	ENSG00000199916	5991	RMRP	RNA component of mitochondrial RNA processing endoribonuclease	6023	9	n/a	n/a	3.85e-01	13.010
279983888	ENSG00000244288	0	AC090360.1	AC090360.1	0	18	n/a	n/a	3.97e-01	12.531
279667584	ENSG00000202364	6035	SNORD3A	small nucleolar RNA, C/D box 3A	780851	17	n/a	n/a	3.97e-01	12.299
279968565	ENSG00000242693	0	AC108047.1	AC108047.1	0	2	n/a	n/a	3.90e-01	11.650
279662180	ENSG00000200795	26581	RNU4-1	RNA, U4 small nuclear 1	26835	12	n/a	n/a	3.97e-01	11.426
280125409	ENSG00000259001	0	RPPH1	RPPH1	0	14	n/a	n/a	4.58e-01	11.220
279961289	ENSG00000241948	0	AL133512.1	AL133512.1	0	X	n/a	n/a	4.01e-01	10.963
280045392	ENSG00000252139	0	SCARNA18	small Cajal body-specific RNA 18	0	18	n/a	n/a	3.92e-01	10.158
279666968	ENSG00000202198	79050	RN7SK	RNA, 7SK small nuclear	125050	6	n/a	n/a	3.87e-01	9.929
279943306	ENSG00000239843	0	AC004866.1	AC004866.1	0	7	n/a	n/a	3.84e-01	9.777
280044069	ENSG00000251948	0	AC092279.1	AC092279.1	0	19	n/a	n/a	4.08e-01	9.239
279658393	ENSG00000199675	0	snoU2-30	Small nucleolar RNA U2-30	0	11	n/a	n/a	4.01e-01	9.177
279960050	ENSG00000241800	0	AC114498.5	AC114498.5	0	1	n/a	n/a	4.16e-01	8.993
280043264	ENSG00000251832	0	AC005626.1	AC005626.1	0	19	n/a	n/a	3.92e-01	8.938
279710870	ENSG00000209582	0	SNORA48	small nucleolar RNA, H/ACA box 48	0	17	n/a	n/a	3.96e-01	8.764
279935116	ENSG00000238741	0	SCARNA7	small Cajal body-specific RNA 7	0	3	n/a	n/a	3.79e-01	8.452
279945859	ENSG00000240155	0	AC114498.2	AC114498.2	0	1	n/a	n/a	4.61e-01	8.277
279957244	ENSG00000241482	0	AC064836.1	AC064836.1	0	2	n/a	n/a	3.92e-01	8.273
279972735	ENSG00000243185	0	AC108078.1	AC108078.1	0	4	n/a	n/a	6.30e-01	8.077
279972630	ENSG00000243172	0	AP003035.1	AP003035.1	0	11	n/a	n/a	3.84e-01	8.058
1098096	ENSG00000163815	7080	CLEC3B	C-type lectin domain family 3, member B	7123	3	n/a	n/a	3.87e-01	7.896
279966459	ENSG00000242481	0	AL592546.1	AL592546.1	0	10	n/a	n/a	3.78e-01	7.872
279970565	ENSG00000242927	0	AC073308.1	AC073308.1	0	7	n/a	n/a	4.04e-01	7.709
280046722	ENSG00000252331	0	AP002812.1	AP002812.1	0	11	n/a	n/a	4.05e-01	7.675
279759475	ENSG00000222328	0	RNU2-2	RNA, U2 small nuclear 2	0	11	n/a	n/a	4.01e-01	7.435
279855793	ENSG00000231501	0	MTND4LP1	MT-ND4L pseudogene 1	0	X	n/a	n/a	4.46e-01	7.380
280097368	ENSG00000256618	1023939	MTRNR2L1	MT-RNR2-like 1	100462977	17	n/a	n/a	4.31e-01	7.374
280051104	ENSG00000252967	0	AC093693.2	AC093693.2	0	7	n/a	n/a	4.21e-01	7.325
279889596	ENSG00000234488	0	AC096664.1	AC096664.1	0	2	n/a	n/a	3.81e-01	7.028
279986623	ENSG00000244580	0	AL121959.1	AL121959.1	0	6	n/a	n/a	4.02e-01	7.025
280116447	ENSG00000258486	5997	RN7SL1	RNA, 7SL, cytoplasmic 1	6029	14	n/a	n/a	3.84e-01	7.011
279792604	ENSG00000225840	0	RN18S1	RNA, 18S ribosomal 1	0	Y	n/a	n/a	3.84e-01	6.972
279987728	ENSG00000244683	0	AC092656.1	AC092656.1	0	4	n/a	n/a	3.95e-01	6.870
279959910	ENSG00000241781	0	AL161626.1	AL161626.1	0	9	n/a	n/a	4.04e-01	6.742
279937003	ENSG00000239039	182393	SNORD13	small nucleolar RNA, C/D box 13	692084	8	n/a	n/a	3.93e-01	6.737
279659744	ENSG00000200087	0	SNORA73B	small nucleolar RNA, H/ACA box 73B	0	1	n/a	n/a	3.83e-01	6.566
280045763	ENSG00000252194	0	AC114491.2	AC114491.2	0	1	n/a	n/a	3.85e-01	6.496
279948299	ENSG00000240409	0	RP5-857K21.14	RP5-857K21.14	0	1	n/a	n/a	3.81e-01	6.397
279942583	ENSG00000239735	0	AC116316.1	AC116316.1	0	4	n/a	n/a	3.78e-01	6.347
279942860	ENSG00000239776	0	AC079949.1	AC079949.1	0	12	n/a	n/a	3.97e-01	6.242
279944035	ENSG00000239935	0	AC116340.1	AC116340.1	0	5	n/a	n/a	3.84e-01	6.224
279658631	ENSG00000199753	1013107	SNORD104	small nucleolar RNA, C/D box 104	692227	17	n/a	n/a	3.93e-01	6.203
279950430	ENSG00000240656	0	AC068594.1	AC068594.1	0	17	n/a	n/a	3.83e-01	6.127
280119417	ENSG00000258663	0	RP11-123M6.2	RP11-123M6.2	0	14	n/a	n/a	3.79e-01	6.079
279988779	ENSG00000244921	0	CTB-36O1.7	CTB-36O1.7	0	5	n/a	n/a	4.03e-01	6.035
280046631	ENSG00000252318	0	AC097532.1	AC097532.1	0	2	n/a	n/a	4.76e-01	5.969
1092837	ENSG00000127528	10218	KLF2	Kruppel-like factor 2 (lung)	10365	19	n/a	n/a	3.82e-01	5.952
279665680	ENSG00000201808	6048	SNORA73A	small nucleolar RNA, H/ACA box 73A	6080	1	n/a	n/a	3.85e-01	5.801
280082791	ENSG00000255198	182016	SNHG9	small nucleolar RNA host gene 9 (non-protein coding)	735301	16	n/a	n/a	3.81e-01	5.766
279826323	ENSG00000228844	0	RP11-467I20.3	RP11-467I20.3	0	1	n/a	n/a	3.82e-01	5.562
280077660	ENSG00000254911	0	SCARNA9	small Cajal body-specific RNA 9	0	11	n/a	n/a	4.17e-01	5.516
1092676	ENSG00000125968	3377	ID1	inhibitor of DNA binding 1, dominant negative helix-loop-helix protein	3397	20	n/a	n/a	3.96e-01	5.468
280046008	ENSG00000252229	0	AC098691.1	AC098691.1	0	1	n/a	n/a	4.17e-01	5.420
280126142	ENSG00000259045	0	RP11-320M16.1	RP11-320M16.1	0	14	n/a	n/a	4.05e-01	5.418
279980634	ENSG00000243964	0	RP11-16F15.1	RP11-16F15.1	0	11	n/a	n/a	4.09e-01	5.404
279663559	ENSG00000201229	0	SNORA63	Small nucleolar RNA SNORA63	0	3	n/a	n/a	3.77e-01	5.377
1104438	ENSG00000197921	123048	HES5	hairy and enhancer of split 5 (Drosophila)	388585	1	n/a	n/a	3.85e-01	5.368
279783573	ENSG00000225067	0	AD000091.1	AD000091.1	0	19	n/a	n/a	3.86e-01	5.316
1098676	ENSG00000165949	3409	IFI27	interferon, alpha-inducible protein 27	3429	14	n/a	n/a	3.83e-01	5.309
1104954	ENSG00000203883	33636	SOX18	SRY (sex determining region Y)-box 18	54345	20	n/a	n/a	3.77e-01	5.302
279944075	ENSG00000239943	0	AC079460.1	AC079460.1	0	12	n/a	n/a	4.83e-01	5.259
279707713	ENSG00000207445	0	SNORD15B	small nucleolar RNA, C/D box 15B	0	11	n/a	n/a	4.00e-01	5.217
279659982	ENSG00000200156	26578	RNU5B-1	RNA, U5B small nuclear 1	26832	15	n/a	n/a	3.82e-01	5.133
279723829	ENSG00000213661	0	RP11-510I6.2	RP11-510I6.2	0	5	n/a	n/a	3.81e-01	5.075
279662131	ENSG00000200785	0	SNORD8	small nucleolar RNA, C/D box 8	0	14	n/a	n/a	4.06e-01	5.069
279863828	ENSG00000232196	1023950	MTRNR2L4	MT-RNR2-like 4	100463285	16	n/a	n/a	3.76e-01	5.060
1092870	ENSG00000127920	2774	GNG11	guanine nucleotide binding protein (G protein), gamma 11	2791	7	n/a	n/a	3.97e-01	5.046
279732919	ENSG00000214748	0	RP11-332E4.1	RP11-332E4.1	0	X	n/a	n/a	3.83e-01	5.042
279660346	ENSG00000200253	0	U6	U6 spliceosomal RNA	0	10	n/a	n/a	3.86e-01	5.027
279705144	ENSG00000207008	0	SNORA54	small nucleolar RNA, H/ACA box 54	0	11	n/a	n/a	3.88e-01	5.021
279831793	ENSG00000229344	0	RP5-857K21.7	RP5-857K21.7	0	1	n/a	n/a	3.78e-01	4.895
1091696	ENSG00000118271	7233	TTR	transthyretin	7276	18	n/a	n/a	4.14e-01	4.869
279957731	ENSG00000241530	0	AC006368.1	AC006368.1	0	2	n/a	n/a	3.80e-01	4.797
279954000	ENSG00000241115	0	AP001347.1	AP001347.1	0	21	n/a	n/a	3.77e-01	4.757
279951899	ENSG00000240831	0	AC112777.1	AC112777.1	0	12	n/a	n/a	3.85e-01	4.746
279936016	ENSG00000238881	167909	SCARNA2	small Cajal body-specific RNA 2	677766	1	n/a	n/a	3.86e-01	4.714
279989201	ENSG00000245105	80380	RP11-436I9.2	RP11-436I9.2	144571	12	n/a	n/a	4.16e-01	4.709
279660605	ENSG00000200320	0	SNORA63	small nucleolar RNA, H/ACA box 63	0	3	n/a	n/a	4.07e-01	4.684
279716158	ENSG00000212283	169524	SNORD89	small nucleolar RNA, C/D box 89	692205	2	n/a	n/a	3.98e-01	4.656
280088659	ENSG00000255633	0	MTRNR2L9	MT-RNR2-like 9 (pseudogene)	0	6	n/a	n/a	4.08e-01	4.631
279895491	ENSG00000234975	0	FTH1P2	ferritin, heavy polypeptide 1 pseudogene 2	0	1	n/a	n/a	3.91e-01	4.630
1102506	ENSG00000184113	7079	CLDN5	claudin 5	7122	22	n/a	n/a	3.87e-01	4.570
279985225	ENSG00000244428	0	AC006032.1	AC006032.1	0	Y	n/a	n/a	3.82e-01	4.544
279964315	ENSG00000242257	0	AC044839.1	AC044839.1	0	11	n/a	n/a	3.86e-01	4.519
280017626	ENSG00000249780	0	RP11-352E6.2	RP11-352E6.2	0	4	n/a	n/a	4.05e-01	4.467
1091593	ENSG00000117318	3379	ID3	inhibitor of DNA binding 3, dominant negative helix-loop-helix protein	3399	1	n/a	n/a	4.02e-01	4.441
280094828	ENSG00000256329	0	SCARNA10	SCARNA10	0	12	n/a	n/a	3.81e-01	4.439
280046141	ENSG00000252248	0	AC093693.1	AC093693.1	0	7	n/a	n/a	3.88e-01	4.403
1093311	ENSG00000131097	31231	HIGD1B	HIG1 hypoxia inducible domain family, member 1B	51751	17	n/a	n/a	3.84e-01	4.264
1103578	ENSG00000188536	3023	HBA2	hemoglobin, alpha 2	3040	16	n/a	n/a	3.86e-01	4.261
1102938	ENSG00000185885	8453	IFITM1	interferon induced transmembrane protein 1 (9-27)	8519	11	n/a	n/a	4.17e-01	4.250
1090265	ENSG00000106991	2007	ENG	endoglin	2022	9	n/a	n/a	3.86e-01	4.249
1107172	ENSG00000227081	0	RP11-543P15.1	RP11-543P15.1	0	12	n/a	n/a	4.04e-01	4.213
280049018	ENSG00000252666	0	AD000090.1	AD000090.1	0	19	n/a	n/a	3.93e-01	4.201
279657385	ENSG00000199363	0	SNORA63	Small nucleolar RNA SNORA63	0	3	n/a	n/a	3.86e-01	4.160
279705620	ENSG00000207093	1013498	SNORD116-8	small nucleolar RNA, C/D box 116-8	100033420	15	n/a	n/a	3.91e-01	4.152
279731840	ENSG00000214612	0	RPS19P1	ribosomal protein S19 pseudogene 1	0	20	n/a	n/a	4.08e-01	4.130
279956702	ENSG00000241431	0	RP11-17A4.1	RP11-17A4.1	0	8	n/a	n/a	3.76e-01	4.096
279725962	ENSG00000213939	0	RP11-314A20.1	RP11-314A20.1	0	17	n/a	n/a	3.82e-01	4.085
1092107	ENSG00000121858	8672	TNFSF10	tumor necrosis factor (ligand) superfamily, member 10	8743	3	n/a	n/a	3.81e-01	4.047
279750066	ENSG00000219928	0	RP11-40C6.2	RP11-40C6.2	0	9	n/a	n/a	4.12e-01	4.042
280009236	ENSG00000249072	0	RP11-777B9.5	RP11-777B9.5	0	4	n/a	n/a	3.85e-01	4.036
279667472	ENSG00000202337	0	U6	U6 spliceosomal RNA	0	14	n/a	n/a	3.86e-01	3.993
1087124	ENSG00000010319	36199	SEMA3G	sema domain, immunoglobulin domain (Ig), short basic domain, secreted, (semaphorin) 3G	56920	3	n/a	n/a	3.97e-01	3.935
279706124	ENSG00000207174	1013505	SNORD116-15	small nucleolar RNA, C/D box 116-15	100033427	15	n/a	n/a	3.80e-01	3.927
279663461	ENSG00000201199	0	snoU2_19	Small nucleolar RNA U2-19	0	11	n/a	n/a	3.82e-01	3.925
280044377	ENSG00000251992	0	SCARNA17	small Cajal body-specific RNA 17	0	18	n/a	n/a	4.07e-01	3.912
280045784	ENSG00000252197	0	AC091047.1	AC091047.1	0	8	n/a	n/a	3.96e-01	3.900
279981623	ENSG00000244053	0	RPL13AP2	ribosomal protein L13a pseudogene 2	0	14	n/a	n/a	3.79e-01	3.822
279876044	ENSG00000233287	0	AC009362.2	AC009362.2	0	7	n/a	n/a	3.81e-01	3.817
279751848	ENSG00000221083	0	SNORA77	Small nucleolar RNA SNORA77	0	1	n/a	n/a	3.84e-01	3.811
1091911	ENSG00000120129	1831	DUSP1	dual specificity phosphatase 1	1843	5	n/a	n/a	3.87e-01	3.801
279936779	ENSG00000239002	0	SCARNA10	small Cajal body-specific RNA 10	0	12	n/a	n/a	3.83e-01	3.794
279661844	ENSG00000200693	0	U3	Small nucleolar RNA U3	0	14	n/a	n/a	3.79e-01	3.789
279848330	ENSG00000230837	0	RPL31P2	ribosomal protein L31 pseudogene 2	0	20	n/a	n/a	3.89e-01	3.781
279706019	ENSG00000207159	1013511	SNORD116-22	small nucleolar RNA, C/D box 116-22	100033433	15	n/a	n/a	3.79e-01	3.780
279873887	ENSG00000233078	0	RP11-5P18.5	RP11-5P18.5	0	1	n/a	n/a	3.95e-01	3.765
1097712	ENSG00000162551	246	ALPL	alkaline phosphatase, liver/bone/kidney	249	1	n/a	n/a	3.77e-01	3.753
279499361	ENSG00000179967	0	PPP1R14BP3	protein phosphatase 1, regulatory (inhibitor) subunit 14B pseudogene 3	0	4	n/a	n/a	4.11e-01	3.726
280024738	ENSG00000250321	0	RP11-478C6.4	RP11-478C6.4	0	4	n/a	n/a	3.92e-01	3.706
279940860	ENSG00000239530	0	AC114498.1	AC114498.1	0	1	n/a	n/a	3.96e-01	3.694
279971217	ENSG00000243013	0	AL592307.1	AL592307.1	0	1	n/a	n/a	4.70e-01	3.666
1094257	ENSG00000136826	9180	KLF4	Kruppel-like factor 4 (gut)	9314	9	n/a	n/a	4.11e-01	3.665
279794150	ENSG00000225972	0	MTND1P23	MT-ND1 pseudogene 23	0	1	n/a	n/a	4.07e-01	3.635
280046617	ENSG00000252316	6054	RNY4	RNA, Ro-associated Y4	6086	7	n/a	n/a	3.91e-01	3.632
1101536	ENSG00000179144	81729	GIMAP7	GTPase, IMAP family member 7	168537	7	n/a	n/a	3.84e-01	3.626
280000807	ENSG00000248367	0	CTB-129O4.1	CTB-129O4.1	0	5	n/a	n/a	4.08e-01	3.611
279805544	ENSG00000226958	0	RN28S1	RNA, 28S ribosomal 1	0	X	n/a	n/a	3.81e-01	3.590
1104836	ENSG00000198959	7010	TGM2	transglutaminase 2 (C polypeptide, protein-glutamine-gamma-glutamyltransferase)	7052	20	n/a	n/a	3.89e-01	3.531
280007681	ENSG00000248923	0	MTND5P11	MT-ND5 pseudogene 11	0	5	n/a	n/a	3.83e-01	3.529
1089675	ENSG00000103260	54846	METRN	meteorin, glial cell differentiation regulator	79006	16	n/a	n/a	3.83e-01	3.522
280043222	ENSG00000251826	0	AL365332.1	AL365332.1	0	1	n/a	n/a	6.04e-01	3.515
1087969	ENSG00000070031	6308	SCT	secretin	6343	11	n/a	n/a	4.17e-01	3.499
279853536	ENSG00000231302	0	RPL36P2	ribosomal protein L36 pseudogene 2	0	20	n/a	n/a	3.76e-01	3.475
1109083	ENSG00000243449	125465	C4orf48	chromosome 4 open reading frame 48	401115	4	n/a	n/a	3.86e-01	3.473
279953709	ENSG00000241079	0	AC131055.8	AC131055.8	0	17	n/a	n/a	3.79e-01	3.462
1102780	ENSG00000185201	10434	IFITM2	interferon induced transmembrane protein 2 (1-8D)	10581	11	n/a	n/a	3.88e-01	3.432
1087241	ENSG00000017483	60216	SLC38A5	solute carrier family 38, member 5	92745	X	n/a	n/a	4.06e-01	3.422
279705480	ENSG00000207070	169142	SNORA16A	small nucleolar RNA, H/ACA box 16A	692073	1	n/a	n/a	3.82e-01	3.422
1108586	ENSG00000236312	0	CTB-31C7.1	CTB-31C7.1	0	19	n/a	n/a	3.87e-01	3.410
279864249	ENSG00000232238	0	AC017080.1	AC017080.1	0	2	n/a	n/a	3.84e-01	3.403
1093367	ENSG00000131477	10120	RAMP2	receptor (G protein-coupled) activity modifying protein 2	10266	17	n/a	n/a	3.87e-01	3.394
1091746	ENSG00000118777	9293	ABCG2	ATP-binding cassette, sub-family G (WHITE), member 2	9429	4	n/a	n/a	3.85e-01	3.391
1098293	ENSG00000164379	60868	FOXQ1	forkhead box Q1	94234	6	n/a	n/a	3.81e-01	3.380
1090062	ENSG00000105699	31079	LSR	lipolysis stimulated lipoprotein receptor	51599	19	n/a	n/a	3.85e-01	3.371
279936114	ENSG00000238896	0	snoU13	Small nucleolar RNA U13	0	6	n/a	n/a	3.84e-01	3.358
1100596	ENSG00000174059	942	CD34	CD34 molecule	947	1	n/a	n/a	3.97e-01	3.357
279710828	ENSG00000208892	0	SNORA49	small nucleolar RNA, H/ACA box 49	0	12	n/a	n/a	3.86e-01	3.335
279772657	ENSG00000224114	0	RP11-343H5.4	RP11-343H5.4	0	1	n/a	n/a	3.83e-01	3.335
1109164	ENSG00000244734	3026	HBB	hemoglobin, beta	3043	11	n/a	n/a	3.91e-01	3.332
1093153	ENSG00000130303	680	BST2	bone marrow stromal cell antigen 2	684	19	n/a	n/a	4.08e-01	3.317
280138145	ENSG00000259746	0	CTD-3065B20.1	CTD-3065B20.1	0	15	n/a	n/a	4.02e-01	3.310
1105653	ENSG00000206172	3022	HBA1	hemoglobin, alpha 1	3039	16	n/a	n/a	4.02e-01	3.295
279847635	ENSG00000230777	0	RP11-318C24.1	RP11-318C24.1	0	1	n/a	n/a	3.89e-01	3.293
1100936	ENSG00000175899	3	A2M	alpha-2-macroglobulin	2	12	n/a	n/a	3.93e-01	3.279
279909931	ENSG00000236358	0	RP5-827C21.2	RP5-827C21.2	0	1	n/a	n/a	3.95e-01	3.257
279800471	ENSG00000226525	0	RPS7P10	ribosomal protein S7 pseudogene 10	0	13	n/a	n/a	4.17e-01	3.252
279706642	ENSG00000207263	1013506	SNORD116-16	small nucleolar RNA, C/D box 116-16	100033428	15	n/a	n/a	3.89e-01	3.251
279751098	ENSG00000220848	0	RPS18P9	ribosomal protein S18 pseudogene 9	0	6	n/a	n/a	3.86e-01	3.239
1093534	ENSG00000132622	78147	HSPA12B	heat shock 70kD protein 12B	116835	20	n/a	n/a	3.82e-01	3.216
279657448	ENSG00000199382	92447	RNU12	RNA, U12 small nuclear	267010	22	n/a	n/a	3.81e-01	3.211
1101476	ENSG00000178878	57277	APOLD1	apolipoprotein L domain containing 1	81575	12	n/a	n/a	3.97e-01	3.209
279902105	ENSG00000235605	0	RP5-827C21.1	RP5-827C21.1	0	1	n/a	n/a	4.14e-01	3.203
1093676	ENSG00000133574	34592	GIMAP4	GTPase, IMAP family member 4	55303	7	n/a	n/a	3.96e-01	3.199
279953423	ENSG00000241047	0	AC008434.2	AC008434.2	0	5	n/a	n/a	3.84e-01	3.197
1096158	ENSG00000149564	59988	ESAM	endothelial cell adhesion molecule	90952	11	n/a	n/a	4.00e-01	3.197
279710856	ENSG00000209480	0	SNORD83B	small nucleolar RNA, C/D box 83B	0	22	n/a	n/a	3.83e-01	3.196
279755166	ENSG00000221667	1023003	MIR1825	microRNA 1825	100302183	20	n/a	n/a	3.83e-01	3.195
1097498	ENSG00000160888	9449	IER2	immediate early response 2	9592	19	n/a	n/a	4.02e-01	3.186
280040407	ENSG00000251562	119806	MALAT1	metastasis associated lung adenocarcinoma transcript 1 (non-protein coding)	378938	11	n/a	n/a	4.10e-01	3.179
1100328	ENSG00000172724	6328	CCL19	chemokine (C-C motif) ligand 19	6363	9	n/a	n/a	3.86e-01	3.177
1087784	ENSG00000065054	9216	SLC9A3R2	solute carrier family 9 (sodium/hydrogen exchanger), member 3 regulator 2	9351	16	n/a	n/a	3.85e-01	3.175
279966820	ENSG00000242517	0	AC018607.3	AC018607.3	0	8	n/a	n/a	3.79e-01	3.164
279750954	ENSG00000220771	0	RP3-322L4.2	RP3-322L4.2	0	6	n/a	n/a	3.77e-01	3.158
279780020	ENSG00000224731	0	AC016716.2	AC016716.2	0	2	n/a	n/a	3.86e-01	3.147
279720790	ENSG00000213315	0	CTD-3035D6.1	CTD-3035D6.1	0	14	n/a	n/a	3.79e-01	3.137
1094764	ENSG00000139567	91	ACVRL1	activin A receptor type II-like 1	94	12	n/a	n/a	3.78e-01	3.136
279880509	ENSG00000233668	0	RP11-571F15.3	RP11-571F15.3	0	9	n/a	n/a	3.80e-01	3.133
279710793	ENSG00000208506	1017093	RNU4ATAC	RNA, U4atac small nuclear (U12-dependent splicing)	100151683	2	n/a	n/a	3.97e-01	3.133
1090790	ENSG00000111404	55588	RERGL	RERG/RAS-like	79785	12	n/a	n/a	3.86e-01	3.121
1093381	ENSG00000131634	55455	TMEM204	transmembrane protein 204	79652	16	n/a	n/a	3.87e-01	3.105
279952955	ENSG00000240975	0	RP11-313M3.1	RP11-313M3.1	0	11	n/a	n/a	3.79e-01	3.101
279836712	ENSG00000229814	0	RP11-563H8.2	RP11-563H8.2	0	9	n/a	n/a	3.85e-01	3.089
279827168	ENSG00000228930	0	MTCO1P3	MT-CO1 pseudogene 3	0	21	n/a	n/a	3.94e-01	3.087
279720762	ENSG00000213307	0	RPL18P11	ribosomal protein L18 pseudogene 11	0	15	n/a	n/a	3.84e-01	3.082
1099815	ENSG00000170545	36504	SMAGP	small cell adhesion glycoprotein	57228	12	n/a	n/a	4.04e-01	3.075
279759839	ENSG00000222414	0	U2	U2 spliceosomal RNA	0	10	n/a	n/a	3.86e-01	3.070
1099180	ENSG00000167874	60145	TMEM88	transmembrane protein 88	92162	17	n/a	n/a	4.05e-01	3.069
279956340	ENSG00000241376	0	AL606830.1	AL606830.1	0	6	n/a	n/a	3.79e-01	3.056
279938216	ENSG00000239223	0	RP11-173M1.1	RP11-173M1.1	0	17	n/a	n/a	3.88e-01	3.052
1101624	ENSG00000179776	998	CDH5	cadherin 5, type 2 (vascular endothelium)	1003	16	n/a	n/a	3.88e-01	3.047
1087832	ENSG00000066056	7032	TIE1	tyrosine kinase with immunoglobulin-like and EGF-like domains 1	7075	1	n/a	n/a	3.84e-01	3.044
279706614	ENSG00000207259	1013509	SNORD116-20	small nucleolar RNA, C/D box 116-20	100033431	15	n/a	n/a	3.78e-01	3.042
1091169	ENSG00000114315	3260	HES1	hairy and enhancer of split 1, (Drosophila)	3280	3	n/a	n/a	3.92e-01	3.034
279800531	ENSG00000226532	0	RP5-1052M9.1	RP5-1052M9.1	0	X	n/a	n/a	3.81e-01	3.030
280112379	ENSG00000258153	0	RP11-511H9.4	RP11-511H9.4	0	12	n/a	n/a	3.81e-01	3.024
1108085	ENSG00000232871	0	AC008888.7	AC008888.7	0	19	n/a	n/a	4.51e-01	3.021
1093138	ENSG00000130208	338	APOC1	apolipoprotein C-I	341	19	n/a	n/a	3.96e-01	3.018
279723315	ENSG00000213613	0	RP11-380G5.3	RP11-380G5.3	0	10	n/a	n/a	3.79e-01	3.018
1102961	ENSG00000185955	126083	C7orf61	chromosome 7 open reading frame 61	402573	7	n/a	n/a	3.87e-01	3.012
279969545	ENSG00000242814	0	RP11-436H11.1	RP11-436H11.1	0	5	n/a	n/a	4.42e-01	3.005
279959006	ENSG00000241680	0	RPL31P49	ribosomal protein L31 pseudogene 49	0	12	n/a	n/a	3.91e-01	2.999
279708140	ENSG00000207523	0	SNORA66	small nucleolar RNA, H/ACA box 66	0	1	n/a	n/a	3.78e-01	2.995
1092199	ENSG00000122679	10122	RAMP3	receptor (G protein-coupled) activity modifying protein 3	10268	7	n/a	n/a	3.81e-01	2.992
279706068	ENSG00000207166	0	SNORA68	small nucleolar RNA, H/ACA box 68	0	19	n/a	n/a	3.86e-01	2.986
280028328	ENSG00000250610	0	RP11-738E22.2	RP11-738E22.2	0	4	n/a	n/a	3.79e-01	2.984
279950155	ENSG00000240616	0	AD000092.3	AD000092.3	0	19	n/a	n/a	3.81e-01	2.984
1095848	ENSG00000147119	35828	CHST7	carbohydrate (N-acetylglucosamine 6-O) sulfotransferase 7	56548	X	n/a	n/a	3.77e-01	2.980
1105898	ENSG00000213741	6202	RPS29	ribosomal protein S29	6235	14	n/a	n/a	3.85e-01	2.976
1088055	ENSG00000072163	34968	LIMS2	LIM and senescent cell antigen-like domains 2	55679	2	n/a	n/a	3.93e-01	2.976
1090973	ENSG00000112559	4163	MDFI	MyoD family inhibitor	4188	6	n/a	n/a	3.85e-01	2.968
1089152	ENSG00000100342	8476	APOL1	apolipoprotein L, 1	8542	22	n/a	n/a	3.96e-01	2.959
279667493	ENSG00000202343	0	SNORA2	Small nucleolar RNA SNORA2/SNORA34 family	0	6	n/a	n/a	3.77e-01	2.958
279719187	ENSG00000213087	0	RP11-613F7.1	RP11-613F7.1	0	6	n/a	n/a	3.95e-01	2.952
1099155	ENSG00000167772	30611	ANGPTL4	angiopoietin-like 4	51129	19	n/a	n/a	3.84e-01	2.946
279751883	ENSG00000221088	0	AP005264.1	AP005264.1	0	18	n/a	n/a	3.92e-01	2.945
1092224	ENSG00000122862	5520	SRGN	serglycin	5552	10	n/a	n/a	4.17e-01	2.944
279985803	ENSG00000244485	0	RP11-150D5.1	RP11-150D5.1	0	16	n/a	n/a	4.01e-01	2.941
279853735	ENSG00000231313	0	CLIC1P1	chloride intracellular channel 1 pseudogene 1	0	12	n/a	n/a	3.87e-01	2.940
279871219	ENSG00000232858	0	RPL34P27	ribosomal protein L34 pseudogene 27	0	13	n/a	n/a	3.97e-01	2.937
279702757	ENSG00000206597	1013090	SNORA57	small nucleolar RNA, H/ACA box 57	692158	11	n/a	n/a	3.88e-01	2.934
279754515	ENSG00000221539	182109	SNORD99	small nucleolar RNA, C/D box 99	692212	1	n/a	n/a	3.84e-01	2.933
1094137	ENSG00000136149	0	RPL13AP25	ribosomal protein L13a pseudogene 25	0	13	n/a	n/a	3.82e-01	2.932
1089934	ENSG00000105193	6184	RPS16	ribosomal protein S16	6217	19	n/a	n/a	3.79e-01	2.931
1092748	ENSG00000126709	2521	IFI6	interferon, alpha-inducible protein 6	2537	1	n/a	n/a	4.04e-01	2.926
280078548	ENSG00000254969	0	RP11-939C17.2	RP11-939C17.2	0	11	n/a	n/a	3.85e-01	2.923
279719726	ENSG00000213174	0	RP11-373E16.1	RP11-373E16.1	0	3	n/a	n/a	4.08e-01	2.897
1105100	ENSG00000204347	122962	BTBD17	BTB (POZ) domain containing 17	388419	17	n/a	n/a	3.85e-01	2.893
279948863	ENSG00000240463	0	RPS19P3	ribosomal protein S19 pseudogene 3	0	14	n/a	n/a	3.85e-01	2.892
1102877	ENSG00000185633	36180	NDUFA4L2	NADH dehydrogenase (ubiquinone) 1 alpha subcomplex, 4-like 2	56901	12	n/a	n/a	3.99e-01	2.889
1096111	ENSG00000149257	867	SERPINH1	serpin peptidase inhibitor, clade H (heat shock protein 47), member 1, (collagen binding protein 1)	871	11	n/a	n/a	3.90e-01	2.886
1090458	ENSG00000108622	3364	ICAM2	intercellular adhesion molecule 2	3384	17	n/a	n/a	3.96e-01	2.884
279936289	ENSG00000238923	1016997	RNU7-1	RNA, U7 small nuclear 1	100147744	12	n/a	n/a	3.97e-01	2.883
279817689	ENSG00000228078	0	HLA-U	major histocompatibility complex, class I, U (pseudogene)	0	6	n/a	n/a	3.95e-01	2.871
1088538	ENSG00000085563	5211	ABCB1	ATP-binding cassette, sub-family B (MDR/TAP), member 1	5243	7	n/a	n/a	3.87e-01	2.870
279941070	ENSG00000239559	0	RPL37P2	ribosomal protein L37 pseudogene 2	0	11	n/a	n/a	3.80e-01	2.868
280006331	ENSG00000248794	0	CTD-2248H3.1	CTD-2248H3.1	0	5	n/a	n/a	3.97e-01	2.867
279989135	ENSG00000245067	90248	RP11-12A1.1	RP11-12A1.1	255130	4	n/a	n/a	3.83e-01	2.862
280113159	ENSG00000258232	0	RP11-161H23.5	RP11-161H23.5	0	12	n/a	n/a	3.85e-01	2.848
279667577	ENSG00000202363	0	SNORA62	Small nucleolar RNA SNORA62/SNORA6 family	0	3	n/a	n/a	3.90e-01	2.847
1098079	ENSG00000163762	77773	TM4SF18	transmembrane 4 L six family member 18	116441	3	n/a	n/a	3.81e-01	2.847
280044741	ENSG00000252044	0	AL928646.1	AL928646.1	0	X	n/a	n/a	3.97e-01	2.843
1087089	ENSG00000008517	9110	IL32	interleukin 32	9235	16	n/a	n/a	4.06e-01	2.841
279955171	ENSG00000241255	0	RP1-89D4.1	RP1-89D4.1	0	11	n/a	n/a	3.79e-01	2.840
279899499	ENSG00000235354	0	CTA-276O3.4	CTA-276O3.4	0	7	n/a	n/a	3.86e-01	2.836
1097961	ENSG00000163453	3470	IGFBP7	insulin-like growth factor binding protein 7	3490	4	n/a	n/a	4.00e-01	2.830
1094916	ENSG00000140545	4215	MFGE8	milk fat globule-EGF factor 8 protein	4240	15	n/a	n/a	3.93e-01	2.828
280049354	ENSG00000252714	0	5S_rRNA	5S ribosomal RNA	0	15	n/a	n/a	4.08e-01	2.827
1102018	ENSG00000182103	85640	FAM181B	family with sequence similarity 181, member B	220382	11	n/a	n/a	3.75e-01	2.825
1093550	ENSG00000132688	10605	NES	nestin	10763	1	n/a	n/a	3.88e-01	2.825
1091130	ENSG00000113811	37329	RP11-884K10.5	Selenoprotein K	58515	3	n/a	n/a	3.76e-01	2.824
279841165	ENSG00000230202	0	RP11-632C17__A.1	RP11-632C17__A.1	0	6	n/a	n/a	3.76e-01	2.823
1106417	ENSG00000215902	0	AL353354.1	AL353354.1	0	1	n/a	n/a	3.95e-01	2.816
279964912	ENSG00000242299	0	RP11-234A1.1	RP11-234A1.1	0	3	n/a	n/a	3.82e-01	2.807
279806433	ENSG00000227034	0	RP11-234N17.1	RP11-234N17.1	0	1	n/a	n/a	4.02e-01	2.806
279748472	ENSG00000218980	0	FTH1P15	ferritin, heavy polypeptide 1 pseudogene 15	0	6	n/a	n/a	3.79e-01	2.805
280074496	ENSG00000254690	0	GS1-393G12.12	GS1-393G12.12	0	8	n/a	n/a	3.84e-01	2.804
280017295	ENSG00000249751	0	ECSCR	endothelial cell-specific chemotaxis regulator	0	5	n/a	n/a	3.84e-01	2.803
1099666	ENSG00000169908	4046	TM4SF1	transmembrane 4 L six family member 1	4071	3	n/a	n/a	3.89e-01	2.799
280108903	ENSG00000257809	0	RP11-603J24.14	RP11-603J24.14	0	12	n/a	n/a	3.86e-01	2.797
279934395	ENSG00000238622	0	SNORD97	small nucleolar RNA, C/D box 97	0	11	n/a	n/a	4.06e-01	2.795
279786924	ENSG00000225366	6956	TDGF1P3	teratocarcinoma-derived growth factor 1 pseudogene 3	6998	X	n/a	n/a	3.92e-01	2.794
279725262	ENSG00000213877	0	CFL1P7	cofilin 1 (non-muscle) pseudogene 7	0	3	n/a	n/a	4.19e-01	2.793
280044503	ENSG00000252010	0	SCARNA5	small Cajal body-specific RNA 5	0	2	n/a	n/a	3.91e-01	2.793
279819364	ENSG00000228247	0	UBBP2	ubiquitin B pseudogene 2	0	1	n/a	n/a	3.76e-01	2.793
1099340	ENSG00000168497	8376	SDPR	serum deprivation response	8436	2	n/a	n/a	4.06e-01	2.792
279973293	ENSG00000243256	0	RP11-453M1.1	RP11-453M1.1	0	18	n/a	n/a	3.97e-01	2.791
279940853	ENSG00000239529	0	AC131055.2	AC131055.2	0	17	n/a	n/a	4.14e-01	2.789
1095469	ENSG00000144230	2823	GPR17	G protein-coupled receptor 17	2840	2	n/a	n/a	4.14e-01	2.788
1089411	ENSG00000101439	1460	CST3	cystatin C	1471	20	n/a	n/a	3.76e-01	2.788
280048087	ENSG00000252531	0	SNORA73	Small nucleolar RNA SNORA73 family	0	2	n/a	n/a	3.98e-01	2.785
1105206	ENSG00000204592	3115	HLA-E	major histocompatibility complex, class I, E	3133	6	n/a	n/a	3.81e-01	2.784
279980201	ENSG00000243923	0	AL449305.1	AL449305.1	0	9	n/a	n/a	3.89e-01	2.783
279984328	ENSG00000244331	0	CTB-47B8.1	CTB-47B8.1	0	5	n/a	n/a	3.80e-01	2.781
1107177	ENSG00000227097	0	RP11-742N3.1	RP11-742N3.1	0	11	n/a	n/a	3.81e-01	2.779
1102641	ENSG00000184674	2935	GSTT1	glutathione S-transferase theta 1	2952	22	n/a	n/a	3.99e-01	2.778
279820834	ENSG00000228360	0	RP11-365F18.1	RP11-365F18.1	0	7	n/a	n/a	3.94e-01	2.773
1105896	ENSG00000213719	1183	CLIC1	chloride intracellular channel 1	1192	6	n/a	n/a	3.98e-01	2.771
279951564	ENSG00000240787	0	RP11-615J4.4	RP11-615J4.4	0	3	n/a	n/a	3.85e-01	2.768
280094842	ENSG00000256338	0	AC091304.4	AC091304.4	0	15	n/a	n/a	4.07e-01	2.766
1090941	ENSG00000112306	6173	RPS12	ribosomal protein S12	6206	6	n/a	n/a	3.77e-01	2.766
280023313	ENSG00000250222	0	CTC-338M12.5	CTC-338M12.5	0	5	n/a	n/a	3.78e-01	2.765
1094958	ENSG00000140931	78971	CMTM3	CKLF-like MARVEL transmembrane domain containing 3	123920	16	n/a	n/a	3.81e-01	2.764
1103324	ENSG00000187556	110031	NANOS3	nanos homolog 3 (Drosophila)	342977	19	n/a	n/a	3.79e-01	2.761
1092943	ENSG00000128567	5388	PODXL	podocalyxin-like	5420	7	n/a	n/a	3.79e-01	2.761
279920650	ENSG00000237310	1020736	GS1-124K5.4	GS1-124K5.4	100289098	7	n/a	n/a	3.97e-01	2.759
279720656	ENSG00000213293	0	CTD-2666L21.3	CTD-2666L21.3	0	19	n/a	n/a	3.81e-01	2.758
1104600	ENSG00000198417	4468	MT1F	metallothionein 1F	4494	16	n/a	n/a	3.80e-01	2.757
279662593	ENSG00000200913	0	SNORD46	small nucleolar RNA, C/D box 46	0	1	n/a	n/a	5.76e-01	2.757
279863679	ENSG00000232177	0	MTND4P24	MT-ND4 pseudogene 24	0	X	n/a	n/a	3.97e-01	2.757
1092385	ENSG00000124205	1895	EDN3	endothelin 3	1908	20	n/a	n/a	3.83e-01	2.755
280051384	ENSG00000253007	0	SNORA50	Small nucleolar RNA SNORA50	0	22	n/a	n/a	3.79e-01	2.744
1096984	ENSG00000156966	60243	B3GNT7	UDP-GlcNAc:betaGal beta-1,3-N-acetylglucosaminyltransferase 7	93010	2	n/a	n/a	3.84e-01	2.744
279830440	ENSG00000229230	0	C20orf127	C20orf127	0	20	n/a	n/a	3.82e-01	2.740
279881622	ENSG00000233766	0	AC098617.2	AC098617.2	0	2	n/a	n/a	3.98e-01	2.738
280075586	ENSG00000254762	0	RP11-867G23.2	RP11-867G23.2	0	11	n/a	n/a	4.05e-01	2.737
1101040	ENSG00000176435	81491	CLEC14A	C-type lectin domain family 14, member A	161198	14	n/a	n/a	3.90e-01	2.736
1093509	ENSG00000132481	60003	TRIM47	tripartite motif containing 47	91107	17	n/a	n/a	3.80e-01	2.735
279854762	ENSG00000231416	0	RP11-422P24.9	RP11-422P24.9	0	1	n/a	n/a	4.09e-01	2.732
1104139	ENSG00000197019	29683	SERTAD1	SERTA domain containing 1	29950	19	n/a	n/a	3.87e-01	2.732
1094301	ENSG00000136942	11064	RPL35	ribosomal protein L35	11224	9	n/a	n/a	3.76e-01	2.728
1099429	ENSG00000168899	10633	VAMP5	vesicle-associated membrane protein 5 (myobrevin)	10791	2	n/a	n/a	3.88e-01	2.725
1094516	ENSG00000138074	8805	SLC5A6	solute carrier family 5 (sodium-dependent vitamin transporter), member 6	8884	2	n/a	n/a	3.96e-01	2.720
279677096	ENSG00000204196	0	AC011737.2	AC011737.2	0	2	n/a	n/a	3.81e-01	2.719
1093146	ENSG00000130255	25622	RPL36	ribosomal protein L36	25873	19	n/a	n/a	3.77e-01	2.717
279988435	ENSG00000244741	0	AC008670.5	AC008670.5	0	5	n/a	n/a	3.82e-01	2.717
279966906	ENSG00000242527	0	RP11-159H22.1	RP11-159H22.1	0	11	n/a	n/a	3.85e-01	2.715
1093971	ENSG00000135363	3980	LMO2	LIM domain only 2 (rhombotin-like 1)	4005	11	n/a	n/a	3.76e-01	2.713
1103219	ENSG00000186994	90379	KANK3	KN motif and ankyrin repeat domains 3	256949	19	n/a	n/a	3.85e-01	2.707
279924956	ENSG00000237668	0	WI2-80423F1.1	WI2-80423F1.1	0	22	n/a	n/a	3.80e-01	2.702
279945534	ENSG00000240115	0	AC064853.4	AC064853.4	0	2	n/a	n/a	3.84e-01	2.702
1108379	ENSG00000234851	0	RP11-3P17.3	RP11-3P17.3	0	3	n/a	n/a	3.85e-01	2.698
279935681	ENSG00000238828	0	hsa-mir-1974	hsa-mir-1974	0	5	n/a	n/a	3.81e-01	2.693
1097903	ENSG00000163220	6247	S100A9	S100 calcium binding protein A9	6280	1	n/a	n/a	3.63e-01	2.690
1094403	ENSG00000137507	2599	LRRC32	leucine rich repeat containing 32	2615	11	n/a	n/a	4.01e-01	2.690
1088979	ENSG00000099385	9143	BCL7C	B-cell CLL/lymphoma 7C	9274	16	n/a	n/a	4.11e-01	2.685
1093675	ENSG00000133561	149615	GIMAP6	GTPase, IMAP family member 6	474344	7	n/a	n/a	3.98e-01	2.677
279900213	ENSG00000235426	0	RP11-342M3.5	RP11-342M3.5	0	10	n/a	n/a	3.78e-01	2.674
1102468	ENSG00000183888	80799	C1orf64	chromosome 1 open reading frame 64	149563	1	n/a	n/a	4.03e-01	2.674
1089581	ENSG00000102755	2305	FLT1	fms-related tyrosine kinase 1 (vascular endothelial growth factor/vascular permeability factor receptor)	2321	13	n/a	n/a	3.84e-01	2.672
1101622	ENSG00000179772	2291	FOXS1	forkhead box S1	2307	20	n/a	n/a	4.33e-01	2.667
1091599	ENSG00000117394	6477	SLC2A1	solute carrier family 2 (facilitated glucose transporter), member 1	6513	1	n/a	n/a	4.06e-01	2.660
279719457	ENSG00000213130	0	EEF1DP5	eukaryotic translation elongation factor 1 delta pseudogene 5	0	6	n/a	n/a	4.11e-01	2.657
1092888	ENSG00000128016	7495	ZFP36	zinc finger protein 36, C3H type, homolog (mouse)	7538	19	n/a	n/a	4.02e-01	2.655
1103282	ENSG00000187244	4034	BCAM	basal cell adhesion molecule (Lutheran blood group)	4059	19	n/a	n/a	3.83e-01	2.655
279720522	ENSG00000213269	0	AC004386.4	AC004386.4	0	X	n/a	n/a	4.06e-01	2.654
1092726	ENSG00000126458	6204	RRAS	related RAS viral (r-ras) oncogene homolog	6237	19	n/a	n/a	3.85e-01	2.654
279799078	ENSG00000226396	0	RP5-1056L3.3	RP5-1056L3.3	0	1	n/a	n/a	3.82e-01	2.651
1092682	ENSG00000125995	80152	ROMO1	reactive oxygen species modulator 1	140823	20	n/a	n/a	3.94e-01	2.644
279731198	ENSG00000214541	0	RPS4L	RPS4L	0	20	n/a	n/a	4.00e-01	2.642
1088127	ENSG00000074181	4823	NOTCH3	notch 3	4854	19	n/a	n/a	3.86e-01	2.640
279951718	ENSG00000240801	0	AC132217.4	AC132217.4	0	11	n/a	n/a	3.97e-01	2.639
279925813	ENSG00000237749	0	RP3-423B22.5	RP3-423B22.5	0	1	n/a	n/a	3.85e-01	2.632
1095680	ENSG00000145824	9406	CXCL14	chemokine (C-X-C motif) ligand 14	9547	5	n/a	n/a	3.78e-01	2.632
1103517	ENSG00000188290	37072	HES4	hairy and enhancer of split 4 (Drosophila)	57801	1	n/a	n/a	3.81e-01	2.629
1090781	ENSG00000111335	4908	OAS2	2'-5'-oligoadenylate synthetase 2, 69/71kDa	4939	12	n/a	n/a	3.87e-01	2.629
279710800	ENSG00000208772	0	SNORD94	small nucleolar RNA, C/D box 94	0	2	n/a	n/a	3.88e-01	2.626
280090412	ENSG00000255813	0	AL162497.1	AL162497.1	0	13	n/a	n/a	3.85e-01	2.625
1101107	ENSG00000176845	94211	METRNL	meteorin, glial cell differentiation regulator-like	284207	17	n/a	n/a	4.14e-01	2.621
1088300	ENSG00000078401	1893	EDN1	endothelin 1	1906	6	n/a	n/a	4.13e-01	2.621
279815843	ENSG00000227898	0	RP13-100B2.4	RP13-100B2.4	0	9	n/a	n/a	4.03e-01	2.620
279735974	ENSG00000215016	0	AC099544.2	AC099544.2	0	3	n/a	n/a	3.96e-01	2.619
1093136	ENSG00000130203	345	APOE	apolipoprotein E	348	19	n/a	n/a	3.89e-01	2.616
279814315	ENSG00000227766	0	HCG4P5	HLA complex group 4 pseudogene 5	0	6	n/a	n/a	4.10e-01	2.614
280009794	ENSG00000249119	0	MTND6P4	MT-ND6 pseudogene 4	0	5	n/a	n/a	3.84e-01	2.612
1088204	ENSG00000075914	22771	EXOSC7	exosome component 7	23016	3	n/a	n/a	4.44e-01	2.604
1096045	ENSG00000148671	10816	C10orf116	chromosome 10 open reading frame 116	10974	10	n/a	n/a	3.86e-01	2.603
1091320	ENSG00000115414	2319	FN1	fibronectin 1	2335	2	n/a	n/a	3.86e-01	2.595
279911549	ENSG00000236494	0	RP11-89N17.4	RP11-89N17.4	0	7	n/a	n/a	3.93e-01	2.592
279667535	ENSG00000202354	6053	RNY3	RNA, Ro-associated Y3	6085	7	n/a	n/a	4.09e-01	2.590
280112801	ENSG00000258199	0	RP11-977G19.5	RP11-977G19.5	0	12	n/a	n/a	4.21e-01	2.589
1089349	ENSG00000101198	79286	NKAIN4	Na+/K+ transporting ATPase interacting 4	128414	20	n/a	n/a	3.81e-01	2.588
1087939	ENSG00000069122	85748	GPR116	G protein-coupled receptor 116	221395	6	n/a	n/a	3.82e-01	2.587
1108360	ENSG00000234745	3088	HLA-B	major histocompatibility complex, class I, B	3106	6	n/a	n/a	4.10e-01	2.585
279951288	ENSG00000240759	0	RP11-25I15.1	RP11-25I15.1	0	12	n/a	n/a	3.97e-01	2.581
1097294	ENSG00000159388	7786	BTG2	BTG family, member 2	7832	1	n/a	n/a	3.82e-01	2.576
279667157	ENSG00000202252	0	SNORD14C	small nucleolar RNA, C/D box 14C	0	11	n/a	n/a	4.07e-01	2.575
279470193	ENSG00000176043	0	RP1-146I3.1	RP1-146I3.1	0	14	n/a	n/a	4.08e-01	2.574
279707300	ENSG00000207375	1013512	SNORD116-23	small nucleolar RNA, C/D box 116-23	100033434	15	n/a	n/a	3.82e-01	2.573
279730287	ENSG00000214389	0	RPS3AP26	ribosomal protein S3a pseudogene 26	0	7	n/a	n/a	4.02e-01	2.570
1092901	ENSG00000128228	23506	SDF2L1	stromal cell-derived factor 2-like 1	23753	22	n/a	n/a	4.01e-01	2.570
1108241	ENSG00000233927	6201	RPS28	ribosomal protein S28	6234	19	n/a	n/a	4.03e-01	2.568
279721187	ENSG00000213362	0	FTH1P12	ferritin, heavy polypeptide 1 pseudogene 12	0	9	n/a	n/a	3.81e-01	2.568
279888388	ENSG00000234392	0	XXbac-BPG248L24.12	XXbac-BPG248L24.12	0	6	n/a	n/a	3.87e-01	2.561
279706166	ENSG00000207181	0	SNORA14B	small nucleolar RNA, H/ACA box 14B	0	1	n/a	n/a	3.83e-01	2.559
1099782	ENSG00000170425	133	ADORA2B	adenosine A2b receptor	136	17	n/a	n/a	3.83e-01	2.550
1096065	ENSG00000148826	58705	NKX6-2	NK6 homeobox 2	84504	10	n/a	n/a	4.14e-01	2.546
1100447	ENSG00000173269	55615	MMRN2	multimerin 2	79812	10	n/a	n/a	3.89e-01	2.545
279399998	ENSG00000169253	0	RP11-220D10.1	RP11-220D10.1	0	9	n/a	n/a	3.93e-01	2.536
1106848	ENSG00000224877	94201	C17orf89	chromosome 17 open reading frame 89	284184	17	n/a	n/a	3.80e-01	2.533
279880241	ENSG00000233639	0	AC018730.1	AC018730.1	0	2	n/a	n/a	4.09e-01	2.529
279706495	ENSG00000207236	1013510	SNORD116-21	small nucleolar RNA, C/D box 116-21	100033432	15	n/a	n/a	3.82e-01	2.529
1100585	ENSG00000173991	8491	TCAP	titin-cap (telethonin)	8557	17	n/a	n/a	3.83e-01	2.519
1089977	ENSG00000105372	6190	RPS19	ribosomal protein S19	6223	19	n/a	n/a	3.85e-01	2.518
1094933	ENSG00000140682	6999	TGFB1I1	transforming growth factor beta 1 induced transcript 1	7041	16	n/a	n/a	3.85e-01	2.512
280028955	ENSG00000250661	0	RP11-458I7.4	RP11-458I7.4	0	1	n/a	n/a	4.04e-01	2.509
279934297	ENSG00000238605	0	snoU13	Small nucleolar RNA U13	0	5	n/a	n/a	4.08e-01	2.500
1099520	ENSG00000169248	6337	CXCL11	chemokine (C-X-C motif) ligand 11	6373	4	n/a	n/a	4.09e-01	2.496
279715591	ENSG00000212135	0	SNORD67	small nucleolar RNA, C/D box 67	0	11	n/a	n/a	4.61e-01	2.492
1088306	ENSG00000078596	9315	ITM2A	integral membrane protein 2A	9452	X	n/a	n/a	4.15e-01	2.489
1088130	ENSG00000074219	8402	TEAD2	TEA domain family member 2	8463	19	n/a	n/a	3.81e-01	2.487
1089738	ENSG00000103811	1501	CTSH	cathepsin H	1512	15	n/a	n/a	3.95e-01	2.486
279762632	ENSG00000223247	0	U2	U2 spliceosomal RNA	0	3	n/a	n/a	3.85e-01	2.485
1108987	ENSG00000241404	56635	EGFL8	EGF-like-domain, multiple 8	80864	6	n/a	n/a	3.95e-01	2.485
279927382	ENSG00000237875	0	RP5-1174J21.1	RP5-1174J21.1	0	X	n/a	n/a	3.82e-01	2.483
1107667	ENSG00000230291	0	RP11-244J10.1	RP11-244J10.1	0	12	n/a	n/a	4.11e-01	2.483
279928763	ENSG00000237991	0	RPL35P1	ribosomal protein L35 pseudogene 1	0	1	n/a	n/a	3.95e-01	2.480
1092523	ENSG00000125148	4476	MT2A	metallothionein 2A	4502	16	n/a	n/a	3.79e-01	2.478
1094664	ENSG00000138795	30658	LEF1	lymphoid enhancer-binding factor 1	51176	4	n/a	n/a	4.03e-01	2.476
279818903	ENSG00000228205	0	RP11-778D9.4	RP11-778D9.4	0	3	n/a	n/a	3.93e-01	2.474
279748520	ENSG00000219023	0	RP3-340B19.2	RP3-340B19.2	0	6	n/a	n/a	4.01e-01	2.474
279783276	ENSG00000225032	0	RP11-228B15.4	RP11-228B15.4	0	9	n/a	n/a	4.02e-01	2.473
279971932	ENSG00000243092	0	AC140847.1	AC140847.1	0	12	n/a	n/a	3.89e-01	2.470
280009590	ENSG00000249106	0	RP11-806K15.1	RP11-806K15.1	0	4	n/a	n/a	4.01e-01	2.469
1098408	ENSG00000164850	2835	GPER	G protein-coupled estrogen receptor 1	2852	7	n/a	n/a	3.84e-01	2.464
1106209	ENSG00000214899	0	C17orf84	chromosome 17 open reading frame 84	0	17	n/a	n/a	3.80e-01	2.464
279665813	ENSG00000201839	1013315	SNORD114-3	small nucleolar RNA, C/D box 114-3	767579	14	n/a	n/a	3.95e-01	2.464
1089037	ENSG00000099998	2671	GGT5	gamma-glutamyltransferase 5	2687	22	n/a	n/a	4.07e-01	2.463
279663433	ENSG00000201185	0	5S_rRNA	5S ribosomal RNA	0	6	n/a	n/a	4.00e-01	2.462
1091932	ENSG00000120279	55978	MYCT1	myc target 1	80177	6	n/a	n/a	4.12e-01	2.462
279797209	ENSG00000226243	0	RPL37AP1	ribosomal protein L37a pseudogene 1	0	20	n/a	n/a	3.83e-01	2.462
1092522	ENSG00000125144	4469	MT1G	metallothionein 1G	4495	16	n/a	n/a	3.88e-01	2.461
1096665	ENSG00000154133	33829	ROBO4	roundabout homolog 4, magic roundabout (Drosophila)	54538	11	n/a	n/a	3.97e-01	2.461
1105490	ENSG00000205502	122839	C2CD4B	C2 calcium-dependent domain containing 4B	388125	15	n/a	n/a	4.03e-01	2.460
1097879	ENSG00000163132	4461	MSX1	msh homeobox 1	4487	4	n/a	n/a	5.27e-01	2.457
1087904	ENSG00000068079	3410	IFI35	interferon-induced protein 35	3430	17	n/a	n/a	3.94e-01	2.454
1101196	ENSG00000177283	8267	FZD8	frizzled family receptor 8	8325	10	n/a	n/a	3.91e-01	2.454
279784688	ENSG00000225177	0	RP11-390P2.4	RP11-390P2.4	0	6	n/a	n/a	4.06e-01	2.454
279967580	ENSG00000242590	0	RP11-54O7.14	RP11-54O7.14	0	1	n/a	n/a	3.89e-01	2.453
1089668	ENSG00000103241	2278	FOXF1	forkhead box F1	2294	16	n/a	n/a	4.02e-01	2.452
1096809	ENSG00000155368	1610	DBI	diazepam binding inhibitor (GABA receptor modulator, acyl-CoA binding protein)	1622	2	n/a	n/a	4.12e-01	2.452
1101568	ENSG00000179348	2608	GATA2	GATA binding protein 2	2624	3	n/a	n/a	3.94e-01	2.450
1099157	ENSG00000167775	30774	CD320	CD320 molecule	51293	19	n/a	n/a	3.90e-01	2.449
1105065	ENSG00000204264	5664	PSMB8	proteasome (prosome, macropain) subunit, beta type, 8 (large multifunctional peptidase 7)	5696	6	n/a	n/a	3.96e-01	2.448
1095219	ENSG00000142871	3471	CYR61	cysteine-rich, angiogenic inducer, 61	3491	1	n/a	n/a	3.89e-01	2.445
279802091	ENSG00000226686	0	AC012309.5	AC012309.5	0	19	n/a	n/a	3.87e-01	2.445
280040008	ENSG00000251534	0	RP1-96H9.6	RP1-96H9.6	0	12	n/a	n/a	3.93e-01	2.445
1089629	ENSG00000103024	4801	NME3	non-metastatic cells 3, protein expressed in	4832	16	n/a	n/a	3.80e-01	2.444
1096483	ENSG00000152518	674	ZFP36L2	zinc finger protein 36, C3H type-like 2	678	2	n/a	n/a	3.78e-01	2.443
1099444	ENSG00000168938	5448	PPIC	peptidylprolyl isomerase C (cyclophilin C)	5480	5	n/a	n/a	3.77e-01	2.443
279955486	ENSG00000241301	0	AL136982.1	AL136982.1	0	10	n/a	n/a	3.88e-01	2.440
280042970	ENSG00000251790	166027	SCARNA16	small Cajal body-specific RNA 16	677781	17	n/a	n/a	4.45e-01	2.436
279724584	ENSG00000213757	0	CTC-451P13.1	CTC-451P13.1	0	5	n/a	n/a	3.86e-01	2.434
1092629	ENSG00000125820	4790	NKX2-2	NK2 homeobox 2	4821	20	n/a	n/a	3.78e-01	2.431
1102030	ENSG00000182154	41499	MRPL41	mitochondrial ribosomal protein L41	64975	9	n/a	n/a	4.74e-01	2.431
1099050	ENSG00000167434	758	CA4	carbonic anhydrase IV	762	17	n/a	n/a	4.61e-01	2.430
1101238	ENSG00000177469	94186	PTRF	polymerase I and transcript release factor	284119	17	n/a	n/a	4.17e-01	2.429
279787865	ENSG00000225461	0	RP11-525A16.4	RP11-525A16.4	0	10	n/a	n/a	3.83e-01	2.427
279950381	ENSG00000240652	0	RP11-832N8.1	RP11-832N8.1	0	11	n/a	n/a	3.85e-01	2.424
1107860	ENSG00000231500	6189	RPS18	ribosomal protein S18	6222	6	n/a	n/a	4.01e-01	2.421
1099074	ENSG00000167543	59881	TP53I13	tumor protein p53 inducible protein 13	90313	17	n/a	n/a	4.24e-01	2.418
1105177	ENSG00000204525	3089	HLA-C	major histocompatibility complex, class I, C	3107	6	n/a	n/a	3.97e-01	2.417
1092486	ENSG00000124762	1020	CDKN1A	cyclin-dependent kinase inhibitor 1A (p21, Cip1)	1026	6	n/a	n/a	3.81e-01	2.416
279962419	ENSG00000242041	0	RP11-70F11.2	RP11-70F11.2	0	12	n/a	n/a	4.01e-01	2.416
279845656	ENSG00000230580	0	AC021016.7	AC021016.7	0	2	n/a	n/a	3.96e-01	2.414
279934549	ENSG00000238650	0	SNORD54	small nucleolar RNA, C/D box 54	0	8	n/a	n/a	3.85e-01	2.414
1098872	ENSG00000166710	564	B2M	beta-2-microglobulin	567	15	n/a	n/a	4.09e-01	2.410
279948074	ENSG00000240376	0	RP11-36C20.1	RP11-36C20.1	0	5	n/a	n/a	3.79e-01	2.407
280112782	ENSG00000258197	0	NKX2-2-AS1	NKX2-2 antisense RNA 1 (non-protein coding)	0	20	n/a	n/a	4.01e-01	2.403
279859867	ENSG00000231864	0	RP11-229P13.23	RP11-229P13.23	0	9	n/a	n/a	3.98e-01	2.400
1092993	ENSG00000128917	33858	DLL4	delta-like 4 (Drosophila)	54567	15	n/a	n/a	4.14e-01	2.400
1092564	ENSG00000125462	10338	C1orf61	chromosome 1 open reading frame 61	10485	1	n/a	n/a	3.97e-01	2.396
1092914	ENSG00000128284	56604	APOL3	apolipoprotein L, 3	80833	22	n/a	n/a	4.18e-01	2.396
279723185	ENSG00000213598	0	RP11-112J1.1	RP11-112J1.1	0	14	n/a	n/a	4.01e-01	2.395
1102108	ENSG00000182472	80666	CAPN12	calpain 12	147968	19	n/a	n/a	4.88e-01	2.393
1096012	ENSG00000148362	94836	C9orf142	chromosome 9 open reading frame 142	286257	9	n/a	n/a	3.96e-01	2.391
279515532	ENSG00000182351	0	AP000358.3	AP000358.3	0	22	n/a	n/a	3.84e-01	2.390
1106481	ENSG00000219607	169334	PPP1R3G	protein phosphatase 1, regulatory subunit 3G	648791	6	n/a	n/a	3.84e-01	2.389
279985183	ENSG00000244422	0	RP11-463H12.1	RP11-463H12.1	0	4	n/a	n/a	4.03e-01	2.386
279827743	ENSG00000228974	0	AC006483.5	AC006483.5	0	7	n/a	n/a	3.89e-01	2.384
279999067	ENSG00000248235	0	AC037459.4	Uncharacterized protein	0	8	n/a	n/a	4.02e-01	2.381
279935946	ENSG00000238868	0	snoU13	Small nucleolar RNA U13	0	7	n/a	n/a	3.88e-01	2.380
279480959	ENSG00000177410	134970	ZNFX1-AS1	ZNFX1 antisense RNA 1 (non-protein coding)	441951	20	n/a	n/a	3.97e-01	2.380
1090707	ENSG00000110799	7407	VWF	von Willebrand factor	7450	12	n/a	n/a	3.81e-01	2.379
279953955	ENSG00000241109	0	AC113407.8	AC113407.8	0	5	n/a	n/a	3.79e-01	2.377
1091292	ENSG00000115268	6176	RPS15	ribosomal protein S15	6209	19	n/a	n/a	3.82e-01	2.377
279934262	ENSG00000238597	0	SNORD4B	small nucleolar RNA, C/D box 4B	0	17	n/a	n/a	3.85e-01	2.376
1089368	ENSG00000101276	76657	C20orf54	chromosome 20 open reading frame 54	113278	20	n/a	n/a	4.05e-01	2.374
1094394	ENSG00000137491	11145	SLCO2B1	solute carrier organic anion transporter family, member 2B1	11309	11	n/a	n/a	3.76e-01	2.373
279662474	ENSG00000200879	0	SNORD14E	small nucleolar RNA, C/D box 14E	0	11	n/a	n/a	3.80e-01	2.373
1090210	ENSG00000106538	5887	RARRES2	retinoic acid receptor responder (tazarotene induced) 2	5919	7	n/a	n/a	4.13e-01	2.370
279849213	ENSG00000230916	0	RP11-10B2.1	RP11-10B2.1	0	X	n/a	n/a	3.79e-01	2.369
1102536	ENSG00000184221	77779	OLIG1	oligodendrocyte transcription factor 1	116448	21	n/a	n/a	3.85e-01	2.369
1103735	ENSG00000189129	85507	PLAC9	placenta-specific 9	219348	10	n/a	n/a	3.83e-01	2.367
279749894	ENSG00000219747	0	RP1-292B18.1	RP1-292B18.1	0	6	n/a	n/a	3.84e-01	2.367
280132567	ENSG00000259417	0	RP11-2E17.1	RP11-2E17.1	0	15	n/a	n/a	3.83e-01	2.366
1097983	ENSG00000163513	7006	TGFBR2	transforming growth factor, beta receptor II (70/80kDa)	7048	3	n/a	n/a	3.81e-01	2.361
1091087	ENSG00000113504	10565	SLC12A7	solute carrier family 12 (potassium/chloride transporters), member 7	10723	5	n/a	n/a	3.89e-01	2.360
280103423	ENSG00000257270	0	RP11-521B24.5	RP11-521B24.5	0	14	n/a	n/a	3.95e-01	2.360
1099910	ENSG00000170955	76588	PRKCDBP	protein kinase C, delta binding protein	112464	11	n/a	n/a	4.69e-01	2.359
279970755	ENSG00000242960	0	FTH1P23	ferritin, heavy polypeptide 1 pseudogene 23	0	3	n/a	n/a	3.97e-01	2.358
1094260	ENSG00000136830	41418	FAM129B	family with sequence similarity 129, member B	64855	9	n/a	n/a	3.92e-01	2.349
1089440	ENSG00000101608	10480	MYL12A	myosin, light chain 12A, regulatory, non-sarcomeric	10627	18	n/a	n/a	3.75e-01	2.347
1086869	ENSG00000000938	2253	FGR	Gardner-Rasheed feline sarcoma viral (v-fgr) oncogene homolog	2268	1	n/a	n/a	4.01e-01	2.344
1099617	ENSG00000169715	4467	MT1E	metallothionein 1E	4493	16	n/a	n/a	3.88e-01	2.343
1088750	ENSG00000090339	3363	ICAM1	intercellular adhesion molecule 1	3383	19	n/a	n/a	3.89e-01	2.342
1097604	ENSG00000161920	125154	MED11	mediator complex subunit 11	400569	17	n/a	n/a	3.88e-01	2.341
1090018	ENSG00000105538	34211	RASIP1	Ras interacting protein 1	54922	19	n/a	n/a	3.87e-01	2.340
1093300	ENSG00000131055	58899	COX4I2	cytochrome c oxidase subunit IV isoform 2 (lung)	84701	20	n/a	n/a	3.94e-01	2.340
1102540	ENSG00000184232	85637	OAF	OAF homolog (Drosophila)	220323	11	n/a	n/a	3.88e-01	2.340
279701330	ENSG00000206341	0	HLA-H	major histocompatibility complex, class I, H (pseudogene)	0	6	n/a	n/a	3.88e-01	2.340
1088607	ENSG00000087250	4478	MT3	metallothionein 3	4504	16	n/a	n/a	3.86e-01	2.335
279660031	ENSG00000200170	0	Y_RNA	Y RNA	0	10	n/a	n/a	3.87e-01	2.333
1095204	ENSG00000142694	34483	FAM176B	family with sequence similarity 176, member B	55194	1	n/a	n/a	3.80e-01	2.328
1102377	ENSG00000183615	58930	FAM167B	family with sequence similarity 167, member B	84734	1	n/a	n/a	3.89e-01	2.327
279705970	ENSG00000207152	0	SNORA67	small nucleolar RNA, H/ACA box 67	0	17	n/a	n/a	3.96e-01	2.327
1105828	ENSG00000213203	81895	GIMAP1	GTPase, IMAP family member 1	170575	7	n/a	n/a	3.85e-01	2.326
1099611	ENSG00000169689	83627	STRA13	stimulated by retinoic acid 13 homolog (mouse)	201254	17	n/a	n/a	4.11e-01	2.325
280045819	ENSG00000252202	0	Y_RNA	Y RNA	0	5	n/a	n/a	3.77e-01	2.325
1104813	ENSG00000198918	6138	RPL39	ribosomal protein L39	6170	X	n/a	n/a	3.97e-01	2.323
1088375	ENSG00000080573	29999	COL5A3	collagen, type V, alpha 3	50509	19	n/a	n/a	3.82e-01	2.319
1102436	ENSG00000183773	80861	AIFM3	apoptosis-inducing factor, mitochondrion-associated, 3	150209	22	n/a	n/a	4.62e-01	2.317
1093241	ENSG00000130748	34247	TMEM160	transmembrane protein 160	54958	19	n/a	n/a	3.96e-01	2.316
279657973	ENSG00000199545	0	5S_rRNA	5S ribosomal RNA	0	5	n/a	n/a	3.81e-01	2.315
1087991	ENSG00000070526	35097	ST6GALNAC1	ST6 (alpha-N-acetyl-neuraminyl-2,3-beta-galactosyl-1,3)-N-acetylgalactosaminide alpha-2,6-sialyltransferase 1	55808	17	n/a	n/a	3.85e-01	2.314
279753773	ENSG00000221420	0	SNORA81	small nucleolar RNA, H/ACA box 81	0	3	n/a	n/a	3.97e-01	2.314
279991670	ENSG00000245970	0	KB-1208A12.3	KB-1208A12.3	0	8	n/a	n/a	3.79e-01	2.309
279808061	ENSG00000227173	0	MYL6P3	myosin, light chain 6 pseudogene 3	0	10	n/a	n/a	3.88e-01	2.308
279839304	ENSG00000230037	0	UBBP1	ubiquitin B pseudogene 1	0	2	n/a	n/a	4.17e-01	2.307
1090459	ENSG00000108639	9021	SYNGR2	synaptogyrin 2	9144	17	n/a	n/a	3.77e-01	2.306
1087900	ENSG00000068001	8623	HYAL2	hyaluronoglucosaminidase 2	8692	3	n/a	n/a	4.08e-01	2.306
279841304	ENSG00000230216	0	HSPB1P2	heat shock 27kDa protein 1 pseudogene 2	0	X	n/a	n/a	3.86e-01	2.302
279962796	ENSG00000242088	0	AC090602.2	AC090602.2	0	15	n/a	n/a	4.17e-01	2.302
1092270	ENSG00000123243	56534	ITIH5	inter-alpha (globulin) inhibitor H5	80760	10	n/a	n/a	3.89e-01	2.302
280078390	ENSG00000254960	157129880	KIRREL3-AS2	KIRREL3 antisense RNA 2 (non-protein coding)	100874251	11	n/a	n/a	4.05e-01	2.301
279979244	ENSG00000243802	0	RP11-390K5.1	RP11-390K5.1	0	11	n/a	n/a	3.91e-01	2.299
1092574	ENSG00000125520	36010	SLC2A4RG	SLC2A4 regulator	56731	20	n/a	n/a	3.79e-01	2.299
280094100	ENSG00000256235	59214	C5orf62	chromosome 5 open reading frame 62	85027	5	n/a	n/a	3.82e-01	2.297
279814212	ENSG00000227751	0	RP1-20B21.4	RP1-20B21.4	0	1	n/a	n/a	3.81e-01	2.295
1096697	ENSG00000154330	5207	PGM5	phosphoglucomutase 5	5239	9	n/a	n/a	3.85e-01	2.292
279949301	ENSG00000240509	0	CTC-788C1.1	CTC-788C1.1	0	8	n/a	n/a	3.14e-01	2.292
1099304	ENSG00000168350	78940	DEGS2	degenerative spermatocyte homolog 2, lipid desaturase (Drosophila)	123099	14	n/a	n/a	3.82e-01	2.291
279865652	ENSG00000232383	0	AC010677.5	AC010677.5	0	7	n/a	n/a	3.82e-01	2.290
279948332	ENSG00000240414	0	AC114498.4	AC114498.4	0	1	n/a	n/a	4.09e-01	2.288
1102816	ENSG00000185339	6908	TCN2	transcobalamin II	6948	22	n/a	n/a	4.03e-01	2.287
280022807	ENSG00000250166	0	RP11-268P4.5	RP11-268P4.5	0	12	n/a	n/a	3.79e-01	2.286
1100254	ENSG00000172366	58541	FAM195A	family with sequence similarity 195, member A	84331	16	n/a	n/a	3.84e-01	2.286
1099203	ENSG00000167969	1620	ECI1	enoyl-CoA delta isomerase 1	1632	16	n/a	n/a	4.18e-01	2.284
279887175	ENSG00000234268	0	AP000936.1	AP000936.1	0	11	n/a	n/a	3.91e-01	2.282
1093308	ENSG00000131094	10724	C1QL1	complement component 1, q subcomponent-like 1	10882	17	n/a	n/a	4.04e-01	2.282
1104604	ENSG00000198435	134573	NRARP	NOTCH-regulated ankyrin repeat protein	441478	9	n/a	n/a	4.13e-01	2.281
1099227	ENSG00000168028	3896	RPSA	ribosomal protein SA	3921	3	n/a	n/a	3.88e-01	2.281
1102038	ENSG00000182175	36242	RGMA	RGM domain family, member A	56963	15	n/a	n/a	3.80e-01	2.279
279490113	ENSG00000178715	0	RP11-169K16.8	RP11-169K16.8	0	1	n/a	n/a	3.97e-01	2.278
279943082	ENSG00000239806	0	AC113407.1	AC113407.1	0	5	n/a	n/a	3.83e-01	2.278
280096171	ENSG00000256492	0	AL118508.1	AL118508.1	0	20	n/a	n/a	3.82e-01	2.277
279821958	ENSG00000228462	0	RP11-445N18.3	RP11-445N18.3	0	10	n/a	n/a	4.01e-01	2.276
1087728	ENSG00000063177	6109	RPL18	ribosomal protein L18	6141	19	n/a	n/a	3.85e-01	2.272
1100174	ENSG00000172037	3888	LAMB2	laminin, beta 2 (laminin S)	3913	3	n/a	n/a	4.14e-01	2.271
1105853	ENSG00000213398	3906	LCAT	lecithin-cholesterol acyltransferase	3931	16	n/a	n/a	4.20e-01	2.268
1097989	ENSG00000163520	2184	FBLN2	fibulin 2	2199	3	n/a	n/a	4.09e-01	2.262
280091246	ENSG00000255905	0	AL391319.1	AL391319.1	0	6	n/a	n/a	3.83e-01	2.261
1103604	ENSG00000188643	79949	S100A16	S100 calcium binding protein A16	140576	1	n/a	n/a	3.81e-01	2.260
279781257	ENSG00000224864	0	CTC-260E6.2	CTC-260E6.2	0	19	n/a	n/a	3.78e-01	2.257
279896495	ENSG00000235065	0	RPL24P2	ribosomal protein L24 pseudogene 2	0	20	n/a	n/a	3.80e-01	2.257
1093617	ENSG00000133067	37776	LGR6	leucine-rich repeat containing G protein-coupled receptor 6	59352	1	n/a	n/a	4.14e-01	2.254
1105455	ENSG00000205361	0	MT1DP	metallothionein 1D, pseudogene	0	16	n/a	n/a	3.86e-01	2.252
1097861	ENSG00000163072	77692	NOSTRIN	nitric oxide synthase trafficker	115677	2	n/a	n/a	4.07e-01	2.252
279975037	ENSG00000243445	0	RP11-715J22.1	RP11-715J22.1	0	16	n/a	n/a	3.77e-01	2.252
279810529	ENSG00000227401	0	RPL37P1	ribosomal protein L37 pseudogene 1	0	20	n/a	n/a	4.01e-01	2.252
1104624	ENSG00000198502	3109	HLA-DRB5	major histocompatibility complex, class II, DR beta 5	3127	6	n/a	n/a	4.01e-01	2.251
279812670	ENSG00000227615	0	RP11-864N7.2	RP11-864N7.2	0	11	n/a	n/a	3.91e-01	2.248
1089888	ENSG00000104915	8608	STX10	syntaxin 10	8677	19	n/a	n/a	3.83e-01	2.241
1093116	ENSG00000130052	9610	STARD8	StAR-related lipid transfer (START) domain containing 8	9754	X	n/a	n/a	4.09e-01	2.241
279706061	ENSG00000207165	0	SNORA70	small nucleolar RNA, H/ACA box 70	0	X	n/a	n/a	3.79e-01	2.237
1100448	ENSG00000173272	166317	MZT2A	mitotic spindle organizing protein 2A	653784	2	n/a	n/a	3.84e-01	2.237
1094086	ENSG00000135917	56478	SLC19A3	solute carrier family 19, member 3	80704	2	n/a	n/a	4.00e-01	2.236
1100573	ENSG00000173918	77613	C1QTNF1	C1q and tumor necrosis factor related protein 1	114897	17	n/a	n/a	3.88e-01	2.236
279857430	ENSG00000231655	0	AC011742.3	AC011742.3	0	2	n/a	n/a	3.83e-01	2.235
1095352	ENSG00000143545	5840	RAB13	RAB13, member RAS oncogene family	5872	1	n/a	n/a	3.87e-01	2.228
1090681	ENSG00000110492	4167	MDK	midkine (neurite growth-promoting factor 2)	4192	11	n/a	n/a	3.92e-01	2.227
279947817	ENSG00000240342	0	RPS2P5	ribosomal protein S2 pseudogene 5	0	12	n/a	n/a	4.02e-01	2.227
1097746	ENSG00000162654	77673	GBP4	guanylate binding protein 4	115361	1	n/a	n/a	3.84e-01	2.225
1100951	ENSG00000176014	58816	TUBB6	tubulin, beta 6 class V	84617	18	n/a	n/a	4.18e-01	2.225
1087601	ENSG00000054598	2280	FOXC1	forkhead box C1	2296	6	n/a	n/a	4.12e-01	2.224
279979461	ENSG00000243829	0	CTB-33G10.1	CTB-33G10.1	0	19	n/a	n/a	3.86e-01	2.224
1104825	ENSG00000198937	81191	CCDC167	coiled-coil domain containing 167	154467	6	n/a	n/a	3.84e-01	2.223
1102199	ENSG00000182871	56555	COL18A1	collagen, type XVIII, alpha 1	80781	21	n/a	n/a	3.95e-01	2.223
279707692	ENSG00000207442	1013496	SNORD116-6	small nucleolar RNA, C/D box 116-6	100033418	15	n/a	n/a	3.90e-01	2.222
1097206	ENSG00000158769	30332	F11R	F11 receptor	50848	1	n/a	n/a	4.01e-01	2.222
279884149	ENSG00000233984	0	RPSAP14	ribosomal protein SA pseudogene 14	0	X	n/a	n/a	3.95e-01	2.219
280125593	ENSG00000259018	0	RP11-124D2.3	RP11-124D2.3	0	14	n/a	n/a	3.81e-01	2.217
279493488	ENSG00000179131	0	RP11-458F8.3	RP11-458F8.3	0	7	n/a	n/a	3.82e-01	2.217
1102115	ENSG00000182500	59066	ORAI1	ORAI calcium release-activated calcium modulator 1	84876	12	n/a	n/a	3.76e-01	2.212
1100593	ENSG00000174021	2770	GNG5	guanine nucleotide binding protein (G protein), gamma 5	2787	1	n/a	n/a	4.02e-01	2.211
279658484	ENSG00000199704	1013541	SNORD115-29	small nucleolar RNA, C/D box 115-29	100033803	15	n/a	n/a	3.85e-01	2.208
1101287	ENSG00000177697	972	CD151	CD151 molecule (Raph blood group)	977	11	n/a	n/a	4.50e-01	2.207
1102777	ENSG00000185187	37731	SIGIRR	single immunoglobulin and toll-interleukin 1 receptor (TIR) domain	59307	11	n/a	n/a	3.84e-01	2.206
279784785	ENSG00000225183	0	RP4-758J24.4	RP4-758J24.4	0	1	n/a	n/a	4.14e-01	2.206
279718649	ENSG00000213058	0	RP4-765C7.2	RP4-765C7.2	0	1	n/a	n/a	4.02e-01	2.203
1100720	ENSG00000174788	79096	PCP2	Purkinje cell protein 2	126006	19	n/a	n/a	3.80e-01	2.201
1089966	ENSG00000105329	6998	TGFB1	transforming growth factor, beta 1	7040	19	n/a	n/a	4.00e-01	2.201
1097144	ENSG00000158270	56746	COLEC12	collectin sub-family member 12	81035	18	n/a	n/a	4.07e-01	2.200
1091698	ENSG00000118292	55433	C1orf54	chromosome 1 open reading frame 54	79630	1	n/a	n/a	3.95e-01	2.200
1088919	ENSG00000095739	25554	BAMBI	BMP and activin membrane-bound inhibitor homolog (Xenopus laevis)	25805	10	n/a	n/a	3.85e-01	2.196
279936079	ENSG00000238890	0	AC078917.1	AC078917.1	0	12	n/a	n/a	3.87e-01	2.196
280106988	ENSG00000257607	0	RP11-449P15.1	RP11-449P15.1	0	7	n/a	n/a	3.82e-01	2.196
1102161	ENSG00000182685	94103	C16orf79	chromosome 16 open reading frame 79	283870	16	n/a	n/a	3.84e-01	2.195
279705438	ENSG00000207063	1013491	SNORD116-1	small nucleolar RNA, C/D box 116-1	100033413	15	n/a	n/a	3.92e-01	2.195
1105675	ENSG00000206503	3087	HLA-A	major histocompatibility complex, class I, A	3105	6	n/a	n/a	3.89e-01	2.194
279832400	ENSG00000229399	0	RP11-378J18.6	RP11-378J18.6	0	1	n/a	n/a	4.07e-01	2.194
279555146	ENSG00000185837	1000372	CECR5-AS1	CECR5 antisense RNA 1 (non-protein coding)	100130717	22	n/a	n/a	3.80e-01	2.191
1098771	ENSG00000166289	54995	PLEKHF1	pleckstrin homology domain containing, family F (with FYVE domain) member 1	79156	19	n/a	n/a	3.84e-01	2.191
279879368	ENSG00000233558	0	RP3-486I3.4	RP3-486I3.4	0	6	n/a	n/a	4.03e-01	2.190
279827161	ENSG00000228929	0	RP11-159C21.4	RP11-159C21.4	0	1	n/a	n/a	4.10e-01	2.189
1089056	ENSG00000100060	4217	MFNG	MFNG O-fucosylpeptide 3-beta-N-acetylglucosaminyltransferase	4242	22	n/a	n/a	3.93e-01	2.189
280066519	ENSG00000254132	0	MTND6P3	MT-ND6 pseudogene 3	0	5	n/a	n/a	4.07e-01	2.188
280066424	ENSG00000254126	0	AC108868.4	AC108868.4	0	2	n/a	n/a	3.94e-01	2.186
1092823	ENSG00000127418	33139	FGFRL1	fibroblast growth factor receptor-like 1	53834	4	n/a	n/a	4.03e-01	2.183
1087308	ENSG00000024422	29837	EHD2	EH-domain containing 2	30846	19	n/a	n/a	3.79e-01	2.183
1092930	ENSG00000128422	3847	KRT17	keratin 17	3872	17	n/a	n/a	4.13e-01	2.182
279963452	ENSG00000242163	0	RP11-299L17.1	RP11-299L17.1	0	14	n/a	n/a	3.95e-01	2.179
279914768	ENSG00000236801	0	RP11-373A9.1	RP11-373A9.1	0	9	n/a	n/a	4.14e-01	2.176
1089979	ENSG00000105374	4787	NKG7	natural killer cell group 7 sequence	4818	19	n/a	n/a	4.02e-01	2.176
279776912	ENSG00000224469	0	AC009517.2	AC009517.2	0	7	n/a	n/a	3.85e-01	2.176
1102880	ENSG00000185641	0	CTD-2287O16.1	CTD-2287O16.1	0	5	n/a	n/a	3.94e-01	2.176
1089135	ENSG00000100300	702	TSPO	translocator protein (18kDa)	706	22	n/a	n/a	3.98e-01	2.173
279666611	ENSG00000202079	0	Y_RNA	Y RNA	0	1	n/a	n/a	3.82e-01	2.172
1093432	ENSG00000131981	3933	LGALS3	lectin, galactoside-binding, soluble, 3	3958	14	n/a	n/a	3.97e-01	2.172
1090158	ENSG00000106211	3295	HSPB1	heat shock 27kDa protein 1	3315	7	n/a	n/a	3.79e-01	2.171
279872700	ENSG00000232993	0	RP11-334A14.5	RP11-334A14.5	0	1	n/a	n/a	3.77e-01	2.169
1101264	ENSG00000177600	6149	RPLP2	ribosomal protein, large, P2	6181	11	n/a	n/a	4.01e-01	2.168
1104771	ENSG00000198844	22655	ARHGEF15	Rho guanine nucleotide exchange factor (GEF) 15	22899	17	n/a	n/a	3.81e-01	2.168
279943535	ENSG00000239881	0	RPS27P25	ribosomal protein S27 pseudogene 25	0	12	n/a	n/a	4.02e-01	2.168
1095557	ENSG00000144837	30846	PLA1A	phospholipase A1 member A	51365	3	n/a	n/a	4.12e-01	2.167
1092893	ENSG00000128052	3766	KDR	kinase insert domain receptor (a type III receptor tyrosine kinase)	3791	4	n/a	n/a	3.90e-01	2.167
1087157	ENSG00000011304	5693	PTBP1	polypyrimidine tract binding protein 1	5725	19	n/a	n/a	3.91e-01	2.166
1099310	ENSG00000168389	59069	MFSD2A	major facilitator superfamily domain containing 2A	84879	1	n/a	n/a	4.17e-01	2.166
279965138	ENSG00000242327	0	CTD-2184D3.1	CTD-2184D3.1	0	15	n/a	n/a	3.86e-01	2.165
279810351	ENSG00000227376	0	FTH1P16	ferritin, heavy polypeptide 1 pseudogene 16	0	11	n/a	n/a	3.80e-01	2.164
279787081	ENSG00000225383	83798	SFTA1P	surfactant associated 1, pseudogene	207107	10	n/a	n/a	3.95e-01	2.163
280110957	ENSG00000258010	0	RP11-210M15.1	RP11-210M15.1	0	15	n/a	n/a	3.86e-01	2.162
279660010	ENSG00000200164	0	Y_RNA	Y RNA	0	16	n/a	n/a	3.84e-01	2.161
1107122	ENSG00000226742	133666	HSBP1L1	heat shock factor binding protein 1-like 1	440498	18	n/a	n/a	4.19e-01	2.160
279841982	ENSG00000230286	0	AC013472.4	AC013472.4	0	2	n/a	n/a	3.97e-01	2.159
279938997	ENSG00000239317	0	RP11-449H3.2	RP11-449H3.2	0	5	n/a	n/a	3.79e-01	2.158
1105959	ENSG00000213988	7600	ZNF90	zinc finger protein 90	7643	19	n/a	n/a	3.77e-01	2.158
279706936	ENSG00000207311	167371	SNORA61	small nucleolar RNA, H/ACA box 61	677838	1	n/a	n/a	3.85e-01	2.155
1101577	ENSG00000179403	41419	VWA1	von Willebrand factor A domain containing 1	64856	1	n/a	n/a	4.14e-01	2.155
1092614	ENSG00000125775	26856	SDCBP2	syndecan binding protein (syntenin) 2	27111	20	n/a	n/a	3.81e-01	2.153
1092911	ENSG00000128274	0	A4GALT	alpha 1,4-galactosyltransferase	0	22	n/a	n/a	3.97e-01	2.153
279841184	ENSG00000230204	0	FTH1P5	ferritin, heavy polypeptide 1 pseudogene 5	0	6	n/a	n/a	4.14e-01	2.153
1086979	ENSG00000006016	9118	CRLF1	cytokine receptor-like factor 1	9244	19	n/a	n/a	3.84e-01	2.152
1103309	ENSG00000187513	2685	GJA4	gap junction protein, alpha 4, 37kDa	2701	1	n/a	n/a	3.87e-01	2.152
279870729	ENSG00000232807	0	RP11-536K7.3	RP11-536K7.3	0	10	n/a	n/a	5.47e-01	2.152
1105897	ENSG00000213722	23318	DDAH2	dimethylarginine dimethylaminohydrolase 2	23564	6	n/a	n/a	3.85e-01	2.152
1102615	ENSG00000184557	8901	SOCS3	suppressor of cytokine signaling 3	9021	17	n/a	n/a	4.05e-01	2.151
1089006	ENSG00000099860	4590	GADD45B	growth arrest and DNA-damage-inducible, beta	4616	19	n/a	n/a	3.87e-01	2.149
1090469	ENSG00000108691	6312	CCL2	chemokine (C-C motif) ligand 2	6347	17	n/a	n/a	3.96e-01	2.147
1100096	ENSG00000171729	34381	TMEM51	transmembrane protein 51	55092	1	n/a	n/a	3.78e-01	2.147
279936527	ENSG00000238961	166122	SNORA47	small nucleolar RNA, H/ACA box 47	677828	5	n/a	n/a	4.12e-01	2.143
1093178	ENSG00000130429	9950	ARPC1B	actin related protein 2/3 complex, subunit 1B, 41kDa	10095	7	n/a	n/a	3.80e-01	2.143
1105095	ENSG00000204334	94478	AC007405.7	Uncharacterized protein LOC285141	285141	2	n/a	n/a	4.02e-01	2.142
279509320	ENSG00000181511	0	RP4-655L22.4	RP4-655L22.4	0	X	n/a	n/a	3.80e-01	2.142
1087565	ENSG00000051523	1524	CYBA	cytochrome b-245, alpha polypeptide	1535	16	n/a	n/a	3.90e-01	2.141
279792763	ENSG00000225864	0	HCG4P11	HLA complex group 4 pseudogene 11	0	6	n/a	n/a	3.78e-01	2.141
1098411	ENSG00000164867	4815	NOS3	nitric oxide synthase 3 (endothelial cell)	4846	7	n/a	n/a	4.14e-01	2.139
1089674	ENSG00000103257	8089	SLC7A5	solute carrier family 7 (amino acid transporter light chain, L system), member 5	8140	16	n/a	n/a	3.89e-01	2.137
1103028	ENSG00000186193	59828	C9orf140	chromosome 9 open reading frame 140	89958	9	n/a	n/a	3.96e-01	2.133
279667724	ENSG00000202406	0	7SK	7SK RNA	0	7	n/a	n/a	3.89e-01	2.133
1093156	ENSG00000130307	58112	USHBP1	Usher syndrome 1C binding protein 1	83878	19	n/a	n/a	5.38e-01	2.132
1101604	ENSG00000179604	23334	CDC42EP4	CDC42 effector protein (Rho GTPase binding) 4	23580	17	n/a	n/a	4.11e-01	2.131
280001842	ENSG00000248455	0	RP11-321E2.3	RP11-321E2.3	0	5	n/a	n/a	4.04e-01	2.130
1088591	ENSG00000087076	30653	HSD17B14	hydroxysteroid (17-beta) dehydrogenase 14	51171	19	n/a	n/a	3.97e-01	2.130
279887427	ENSG00000234287	0	RP11-761N21.2	RP11-761N21.2	0	3	n/a	n/a	3.81e-01	2.129
279865957	ENSG00000232412	0	RP1-315G1.3	RP1-315G1.3	0	X	n/a	n/a	3.82e-01	2.129
1101323	ENSG00000177954	6199	RPS27	ribosomal protein S27	6232	1	n/a	n/a	3.94e-01	2.128
1096115	ENSG00000149273	6155	RPS3	ribosomal protein S3	6188	11	n/a	n/a	3.97e-01	2.127
1099434	ENSG00000168913	119604	ENHO	energy homeostasis associated	375704	9	n/a	n/a	3.85e-01	2.127
279810587	ENSG00000227407	0	AC008746.3	AC008746.3	0	19	n/a	n/a	3.88e-01	2.125
1089885	ENSG00000104903	4041	LYL1	lymphoblastic leukemia derived sequence 1	4066	19	n/a	n/a	4.08e-01	2.125
280027600	ENSG00000250562	0	RP11-227H4.4	RP11-227H4.4	0	3	n/a	n/a	3.82e-01	2.125
279470330	ENSG00000176054	0	RPL23P2	ribosomal protein L23 pseudogene 2	0	21	n/a	n/a	4.04e-01	2.124
1088145	ENSG00000074660	8512	SCARF1	scavenger receptor class F, member 1	8578	17	n/a	n/a	3.85e-01	2.123
1099425	ENSG00000168884	54994	TNIP2	TNFAIP3 interacting protein 2	79155	4	n/a	n/a	3.79e-01	2.123
1098658	ENSG00000165886	55821	UBTD1	ubiquitin domain containing 1	80019	10	n/a	n/a	4.05e-01	2.121
279715836	ENSG00000212195	0	U3	Small nucleolar RNA U3	0	17	n/a	n/a	3.88e-01	2.120
1105796	ENSG00000213003	0	BTF3P12	basic transcription factor 3 pseudogene 12	0	8	n/a	n/a	3.88e-01	2.119
1097416	ENSG00000160307	6252	S100B	S100 calcium binding protein B	6285	21	n/a	n/a	4.02e-01	2.118
1092913	ENSG00000128283	10976	CDC42EP1	CDC42 effector protein (Rho GTPase binding) 1	11135	22	n/a	n/a	4.00e-01	2.118
279743198	ENSG00000215900	0	SEPW1P	selenoprotein W, 1 pseudogene	0	1	n/a	n/a	3.87e-01	2.117
279724166	ENSG00000213700	0	RP11-344N10.3	RP11-344N10.3	0	10	n/a	n/a	3.78e-01	2.116
1096648	ENSG00000154016	10592	GRAP	GRB2-related adaptor protein	10750	17	n/a	n/a	3.87e-01	2.116
1103851	ENSG00000196196	166902	HRCT1	histidine rich carboxyl terminus 1	646962	9	n/a	n/a	3.91e-01	2.113
279892599	ENSG00000234741	38105	GAS5	growth arrest-specific 5 (non-protein coding)	60674	1	n/a	n/a	3.89e-01	2.112
279967770	ENSG00000242604	0	AL512503.1	AL512503.1	0	1	n/a	n/a	4.02e-01	2.112
279956646	ENSG00000241418	0	RP11-512H23.2	RP11-512H23.2	0	X	n/a	n/a	3.86e-01	2.112
1090383	ENSG00000108107	6126	RPL28	ribosomal protein L28	6158	19	n/a	n/a	3.78e-01	2.111
1097483	ENSG00000160808	4608	MYL3	myosin, light chain 3, alkali; ventricular, skeletal, slow	4634	3	n/a	n/a	3.86e-01	2.109
1090747	ENSG00000111181	6503	SLC6A12	solute carrier family 6 (neurotransmitter transporter, betaine/GABA), member 12	6539	12	n/a	n/a	4.08e-01	2.108
1095845	ENSG00000147113	55545	CXorf36	chromosome X open reading frame 36	79742	X	n/a	n/a	4.07e-01	2.108
280046575	ENSG00000252310	6058	RNY5	RNA, Ro-associated Y5	6090	7	n/a	n/a	4.07e-01	2.105
279734819	ENSG00000214908	0	RP11-229M1.2	RP11-229M1.2	0	9	n/a	n/a	3.98e-01	2.105
1103220	ENSG00000186998	79364	EMID1	EMI domain containing 1	129080	22	n/a	n/a	4.22e-01	2.103
1088698	ENSG00000089157	6143	RPLP0	ribosomal protein, large, P0	6175	12	n/a	n/a	4.03e-01	2.103
1088873	ENSG00000093010	1303	COMT	catechol-O-methyltransferase	1312	22	n/a	n/a	4.55e-01	2.099
1103307	ENSG00000187498	1273	COL4A1	collagen, type IV, alpha 1	1282	13	n/a	n/a	3.91e-01	2.096
1098200	ENSG00000164106	11176	SCRG1	stimulator of chondrogenesis 1	11341	4	n/a	n/a	4.10e-01	2.095
279784987	ENSG00000225200	0	AB019441.29	AB019441.29	0	14	n/a	n/a	3.87e-01	2.095
1094467	ENSG00000137834	4066	SMAD6	SMAD family member 6	4091	15	n/a	n/a	4.07e-01	2.094
279648293	ENSG00000198744	0	RP5-857K21.11	RP5-857K21.11	0	1	n/a	n/a	4.08e-01	2.093
279702932	ENSG00000206624	0	U1	U1 spliceosomal RNA	0	5	n/a	n/a	3.89e-01	2.092
1100353	ENSG00000172809	6137	RPL38	ribosomal protein L38	6169	17	n/a	n/a	4.09e-01	2.089
1100416	ENSG00000173153	2086	ESRRA	estrogen-related receptor alpha	2101	11	n/a	n/a	3.97e-01	2.089
280070226	ENSG00000254400	0	RP11-732A19.8	RP11-732A19.8	0	11	n/a	n/a	3.87e-01	2.087
280072641	ENSG00000254568	0	RP11-664I21.5	RP11-664I21.5	0	11	n/a	n/a	3.81e-01	2.086
1087875	ENSG00000067182	7089	TNFRSF1A	tumor necrosis factor receptor superfamily, member 1A	7132	12	n/a	n/a	4.09e-01	2.086
1096419	ENSG00000152082	55898	MZT2B	mitotic spindle organizing protein 2B	80097	2	n/a	n/a	4.14e-01	2.085
1089925	ENSG00000105137	59530	SYDE1	synapse defective 1, Rho GTPase, homolog 1 (C. elegans)	85360	19	n/a	n/a	3.96e-01	2.085
279951259	ENSG00000240756	0	AL132988.2	AL132988.2	0	14	n/a	n/a	3.80e-01	2.084
279887969	ENSG00000234356	0	AC009945.4	AC009945.4	0	7	n/a	n/a	3.86e-01	2.084
1104419	ENSG00000197879	4615	MYO1C	myosin IC	4641	17	n/a	n/a	3.82e-01	2.084
279831748	ENSG00000229336	0	AP000568.2	AP000568.2	0	21	n/a	n/a	4.00e-01	2.083
1105413	ENSG00000205220	5667	PSMB10	proteasome (prosome, macropain) subunit, beta type, 10	5699	16	n/a	n/a	3.97e-01	2.082
1100490	ENSG00000173511	7380	VEGFB	vascular endothelial growth factor B	7423	11	n/a	n/a	3.86e-01	2.081
279913934	ENSG00000236735	0	RPL31P63	ribosomal protein L31 pseudogene 63	0	X	n/a	n/a	4.01e-01	2.080
1108761	ENSG00000237493	0	RP11-603J24.7	RP11-603J24.7	0	12	n/a	n/a	3.81e-01	2.079
1087767	ENSG00000064666	1256	CNN2	calponin 2	1265	19	n/a	n/a	3.97e-01	2.078
1093928	ENSG00000135114	8569	OASL	2'-5'-oligoadenylate synthetase-like	8638	12	n/a	n/a	4.12e-01	2.077
279814248	ENSG00000227757	0	AP000282.2	AP000282.2	0	21	n/a	n/a	3.83e-01	2.077
1088984	ENSG00000099624	510	ATP5D	ATP synthase, H+ transporting, mitochondrial F1 complex, delta subunit	513	19	n/a	n/a	4.03e-01	2.076
1088803	ENSG00000091409	3630	ITGA6	integrin, alpha 6	3655	2	n/a	n/a	3.82e-01	2.076
1095191	ENSG00000142627	1956	EPHA2	EPH receptor A2	1969	1	n/a	n/a	3.87e-01	2.075
280023916	ENSG00000250261	0	AC007050.18	AC007050.18	0	22	n/a	n/a	4.16e-01	2.074
280027256	ENSG00000250534	0	RP11-475D8.1	RP11-475D8.1	0	X	n/a	n/a	4.11e-01	2.071
1105631	ENSG00000206077	0	ZDHHC11B	zinc finger, DHHC-type containing 11B	0	5	n/a	n/a	3.84e-01	2.071
279761862	ENSG00000223010	0	MIR1914	microRNA 1914	0	20	n/a	n/a	3.92e-01	2.070
279957575	ENSG00000241511	0	RPS15AP24	ribosomal protein S15a pseudogene 24	0	8	n/a	n/a	3.84e-01	2.069
1092561	ENSG00000125457	36683	MIF4GD	MIF4G domain containing	57409	17	n/a	n/a	3.80e-01	2.068
280093671	ENSG00000256185	0	RP11-612B6.2	RP11-612B6.2	0	12	n/a	n/a	4.01e-01	2.067
279964301	ENSG00000242255	0	CTD-3099C6.4	CTD-3099C6.4	0	19	n/a	n/a	4.18e-01	2.067
1092349	ENSG00000124019	55646	FAM124B	family with sequence similarity 124B	79843	2	n/a	n/a	4.01e-01	2.066
1101086	ENSG00000176720	662	BOK	BCL2-related ovarian killer	666	2	n/a	n/a	3.90e-01	2.066
1095733	ENSG00000146112	82204	PPP1R18	protein phosphatase 1, regulatory subunit 18	170954	6	n/a	n/a	4.06e-01	2.066
1095176	ENSG00000142541	23276	RPL13A	ribosomal protein L13a	23521	19	n/a	n/a	3.77e-01	2.065
279735661	ENSG00000214975	0	PPIAP29	peptidylprolyl isomerase A (cyclophilin A) pseudogene 29	0	6	n/a	n/a	3.83e-01	2.061
1088488	ENSG00000083845	6160	RPS5	ribosomal protein S5	6193	19	n/a	n/a	4.14e-01	2.059
1090696	ENSG00000110700	6174	RPS13	ribosomal protein S13	6207	11	n/a	n/a	4.19e-01	2.058
1089794	ENSG00000104368	5295	PLAT	plasminogen activator, tissue	5327	8	n/a	n/a	3.79e-01	2.057
279710443	ENSG00000207985	1013246	MIR663	microRNA 663	724033	20	n/a	n/a	3.92e-01	2.057
1106008	ENSG00000214182	0	PTMAP5	prothymosin, alpha pseudogene 5	0	13	n/a	n/a	4.03e-01	2.056
1089869	ENSG00000104870	2202	FCGRT	Fc fragment of IgG, receptor, transporter, alpha	2217	19	n/a	n/a	3.81e-01	2.055
1098765	ENSG00000166265	77746	CYYR1	cysteine/tyrosine-rich 1	116159	21	n/a	n/a	4.01e-01	2.054
1089693	ENSG00000103363	6883	TCEB2	transcription elongation factor B (SIII), polypeptide 2 (18kDa, elongin B)	6923	16	n/a	n/a	4.14e-01	2.054
1098549	ENSG00000165457	2334	FOLR2	folate receptor 2 (fetal)	2350	11	n/a	n/a	4.17e-01	2.053
1090795	ENSG00000111445	5953	RFC5	replication factor C (activator 1) 5, 36.5kDa	5985	12	n/a	n/a	3.87e-01	2.052
279708826	ENSG00000207650	1013148	MIR570	microRNA 570	693155	3	n/a	n/a	3.88e-01	2.052
1102163	ENSG00000182698	123261	RESP18	regulated endocrine-specific protein 18 homolog (rat)	389075	2	n/a	n/a	3.89e-01	2.049
279750744	ENSG00000220583	0	RPL35P2	ribosomal protein L35 pseudogene 2	0	6	n/a	n/a	3.91e-01	2.049
1091727	ENSG00000118523	1479	CTGF	connective tissue growth factor	1490	6	n/a	n/a	3.79e-01	2.049
279958840	ENSG00000241656	0	UBA52P7	ubiquitin A-52 residue ribosomal protein fusion product 1 pseudogene 7	0	12	n/a	n/a	3.95e-01	2.047
1105721	ENSG00000212664	0	RP11-592N21.1	RP11-592N21.1	0	15	n/a	n/a	3.91e-01	2.047
1088605	ENSG00000087237	1063	CETP	cholesteryl ester transfer protein, plasma	1071	16	n/a	n/a	3.84e-01	2.046
1097658	ENSG00000162337	4016	LRP5	low density lipoprotein receptor-related protein 5	4041	11	n/a	n/a	4.03e-01	2.044
279956039	ENSG00000241357	0	RP11-758P17.2	RP11-758P17.2	0	7	n/a	n/a	4.03e-01	2.043
1105919	ENSG00000213853	1998	EMP2	epithelial membrane protein 2	2013	16	n/a	n/a	3.86e-01	2.043
279712747	ENSG00000211692	0	TRGJP1	T cell receptor gamma joining P1	0	7	n/a	n/a	3.93e-01	2.043
279706740	ENSG00000207279	1013513	SNORD116-24	small nucleolar RNA, C/D box 116-24	100033435	15	n/a	n/a	3.19e-01	2.043
280070074	ENSG00000254387	0	RP3-388N13.2	RP3-388N13.2	0	8	n/a	n/a	3.97e-01	2.042
1090037	ENSG00000105640	6110	RPL18A	ribosomal protein L18a	6142	19	n/a	n/a	4.09e-01	2.042
1092611	ENSG00000125753	7365	VASP	vasodilator-stimulated phosphoprotein	7408	19	n/a	n/a	4.18e-01	2.041
1093810	ENSG00000134419	6177	RPS15A	ribosomal protein S15a	6210	16	n/a	n/a	4.05e-01	2.041
279968586	ENSG00000242697	0	RP11-799A12.1	RP11-799A12.1	0	4	n/a	n/a	3.80e-01	2.039
279750574	ENSG00000220472	0	RP11-69L16.5	RP11-69L16.5	0	6	n/a	n/a	4.01e-01	2.037
1094130	ENSG00000136114	35188	THSD1	thrombospondin, type I, domain containing 1	55901	13	n/a	n/a	3.82e-01	2.036
279984222	ENSG00000244313	0	RP11-425L10.1	RP11-425L10.1	0	11	n/a	n/a	3.89e-01	2.036
1093842	ENSG00000134595	6618	SOX3	SRY (sex determining region Y)-box 3	6658	X	n/a	n/a	3.86e-01	2.034
280071115	ENSG00000254459	0	RP11-91P24.7	RP11-91P24.7	0	11	n/a	n/a	3.86e-01	2.034
1089383	ENSG00000101331	80058	C20orf160	chromosome 20 open reading frame 160	140706	20	n/a	n/a	3.86e-01	2.033
1087057	ENSG00000007908	6365	SELE	selectin E	6401	1	n/a	n/a	3.79e-01	2.032
1098369	ENSG00000164692	1269	COL1A2	collagen, type I, alpha 2	1278	7	n/a	n/a	3.79e-01	2.032
279914856	ENSG00000236813	0	BTF3P8	basic transcription factor 3 pseudogene 8	0	X	n/a	n/a	3.80e-01	2.032
280036481	ENSG00000251274	0	RP11-436H11.4	RP11-436H11.4	0	5	n/a	n/a	3.80e-01	2.032
1099097	ENSG00000167617	80686	CDC42EP5	CDC42 effector protein (Rho GTPase binding) 5	148170	19	n/a	n/a	3.83e-01	2.032
279771404	ENSG00000224066	0	RP4-622L5.7	RP4-622L5.7	0	1	n/a	n/a	3.80e-01	2.032
279721180	ENSG00000213361	0	RP4-778K6.1	RP4-778K6.1	0	7	n/a	n/a	3.12e-01	2.030
1104183	ENSG00000197142	31183	ACSL5	acyl-CoA synthetase long-chain family member 5	51703	10	n/a	n/a	4.04e-01	2.030
279965437	ENSG00000242358	0	AC006427.1	AC006427.1	0	4	n/a	n/a	3.84e-01	2.029
279663867	ENSG00000201321	1017109	RN5S9	RNA, 5S ribosomal 9	100169760	1	n/a	n/a	3.79e-01	2.029
1094091	ENSG00000135929	1581	CYP27A1	cytochrome P450, family 27, subfamily A, polypeptide 1	1593	2	n/a	n/a	3.79e-01	2.029
1099516	ENSG00000169242	1929	EFNA1	ephrin-A1	1942	1	n/a	n/a	4.20e-01	2.029
1100726	ENSG00000174807	36402	CD248	CD248 molecule, endosialin	57124	11	n/a	n/a	4.08e-01	2.029
1095178	ENSG00000142546	30552	NOSIP	nitric oxide synthase interacting protein	51070	19	n/a	n/a	3.97e-01	2.028
1098337	ENSG00000164587	6175	RPS14	ribosomal protein S14	6208	5	n/a	n/a	4.08e-01	2.028
279708007	ENSG00000207496	166313	SNORA7A	small nucleolar RNA, H/ACA box 7A	619563	3	n/a	n/a	4.10e-01	2.027
1106516	ENSG00000221857	5316	FXYD1	FXYD domain containing ion transport regulator 1	5348	19	n/a	n/a	3.81e-01	2.027
279747347	ENSG00000218175	0	AC016739.2	AC016739.2	0	2	n/a	n/a	4.03e-01	2.026
1095512	ENSG00000144579	37222	CTDSP1	CTD (carboxy-terminal domain, RNA polymerase II, polypeptide A) small phosphatase 1	58190	2	n/a	n/a	3.77e-01	2.025
279725142	ENSG00000213860	0	AC005062.3	AC005062.3	0	7	n/a	n/a	6.08e-01	2.024
1097731	ENSG00000162618	40756	ELTD1	EGF, latrophilin and seven transmembrane domain containing 1	64123	1	n/a	n/a	4.17e-01	2.023
279657315	ENSG00000199347	26575	RNU5E-1	RNA, U5E small nuclear 1	26829	1	n/a	n/a	3.81e-01	2.023
279701308	ENSG00000206337	0	HCP5	HLA complex P5 (non-protein coding)	0	6	n/a	n/a	4.07e-01	2.023
1092812	ENSG00000127329	5755	PTPRB	protein tyrosine phosphatase, receptor type, B	5787	12	n/a	n/a	3.80e-01	2.023
1103673	ENSG00000188873	0	RPL10AP2	ribosomal protein L10a pseudogene 2	0	8	n/a	n/a	3.87e-01	2.021
279953763	ENSG00000241093	0	AC021914.1	AC021914.1	0	11	n/a	n/a	3.86e-01	2.021
1099517	ENSG00000169245	3602	CXCL10	chemokine (C-X-C motif) ligand 10	3627	4	n/a	n/a	3.37e-01	2.021
1099047	ENSG00000167414	60869	GNG8	guanine nucleotide binding protein (G protein), gamma 8	94235	19	n/a	n/a	3.94e-01	2.021
280060053	ENSG00000253683	0	CTB-79E8.3	CTB-79E8.3	0	5	n/a	n/a	4.11e-01	2.020
279584659	ENSG00000188338	0	SLC38A3	solute carrier family 38, member 3	0	3	n/a	n/a	4.08e-01	2.020
279915901	ENSG00000236913	0	AC025750.5	AC025750.5	0	2	n/a	n/a	4.12e-01	2.019
1087778	ENSG00000064961	10215	HMG20B	high mobility group 20B	10362	19	n/a	n/a	3.79e-01	2.018
1095224	ENSG00000142937	6169	RPS8	ribosomal protein S8	6202	1	n/a	n/a	4.02e-01	2.016
1093638	ENSG00000133136	0	GNG5P2	guanine nucleotide binding protein (G protein), gamma 5 pseudogene 2	0	X	n/a	n/a	3.81e-01	2.015
1090532	ENSG00000109113	58105	RAB34	RAB34, member RAS oncogene family	83871	17	n/a	n/a	3.79e-01	2.014
1094362	ENSG00000137273	2279	FOXF2	forkhead box F2	2295	6	n/a	n/a	4.03e-01	2.011
1095173	ENSG00000142534	6172	RPS11	ribosomal protein S11	6205	19	n/a	n/a	3.97e-01	2.011
1098813	ENSG00000166441	6125	RPL27A	ribosomal protein L27a	6157	11	n/a	n/a	3.91e-01	2.011
1104820	ENSG00000198930	81396	CSAG1	chondrosarcoma associated gene 1	158511	X	n/a	n/a	3.81e-01	2.011
1090714	ENSG00000110852	9832	CLEC2B	C-type lectin domain family 2, member B	9976	12	n/a	n/a	3.80e-01	2.009
1104211	ENSG00000197245	55729	GRRP1	glycine/arginine rich protein 1	79927	1	n/a	n/a	3.85e-01	2.009
1093884	ENSG00000134871	1275	COL4A2	collagen, type IV, alpha 2	1284	13	n/a	n/a	3.91e-01	2.009
280121857	ENSG00000258802	0	RP11-589M4.2	RP11-589M4.2	0	14	n/a	n/a	3.99e-01	2.008
279748706	ENSG00000219146	0	RP11-134L4.1	RP11-134L4.1	0	6	n/a	n/a	4.09e-01	2.007
1088019	ENSG00000071082	6128	RPL31	ribosomal protein L31	6160	2	n/a	n/a	4.02e-01	2.006
1090858	ENSG00000111817	29673	DSE	dermatan sulfate epimerase	29940	6	n/a	n/a	4.03e-01	2.006
1090015	ENSG00000105519	824	CAPS	calcyphosine	828	19	n/a	n/a	4.07e-01	2.005
1107630	ENSG00000229974	0	AC083862.1	AC083862.1	0	7	n/a	n/a	3.79e-01	2.004
1100087	ENSG00000171695	149625	C20orf201	chromosome 20 open reading frame 201	198437	20	n/a	n/a	3.83e-01	2.003
279590188	ENSG00000188765	0	TMSB4XP2	thymosin beta 4, X-linked pseudogene 2	0	2	n/a	n/a	3.90e-01	2.002
1097053	ENSG00000157510	79593	AFAP1L1	actin filament associated protein 1-like 1	134265	5	n/a	n/a	4.10e-01	2.000
1094973	ENSG00000140988	6154	RPS2	ribosomal protein S2	6187	16	n/a	n/a	3.85e-01	1.998
1092621	ENSG00000125810	22674	CD93	CD93 molecule	22918	20	n/a	n/a	3.87e-01	1.998
279885431	ENSG00000234118	150894	RPL13AP6	ribosomal protein L13a pseudogene 6	644511	10	n/a	n/a	3.88e-01	1.998
280088769	ENSG00000255644	0	RP11-59N23.1	RP11-59N23.1	0	12	n/a	n/a	3.81e-01	1.997
279800788	ENSG00000226564	0	FTH1P20	ferritin, heavy polypeptide 1 pseudogene 20	0	2	n/a	n/a	4.02e-01	1.997
280117894	ENSG00000258575	0	RP11-998D10.2	RP11-998D10.2	0	14	n/a	n/a	3.84e-01	1.997
279862600	ENSG00000232083	0	AC109327.1	AC109327.1	0	17	n/a	n/a	3.98e-01	1.997
1108890	ENSG00000239282	167370	GATSL3	GATS protein-like 3	652968	22	n/a	n/a	3.76e-01	1.996
1091204	ENSG00000114646	10528	CSPG5	chondroitin sulfate proteoglycan 5 (neuroglycan C)	10675	3	n/a	n/a	3.76e-01	1.995
279927520	ENSG00000237887	0	AC092839.1	AC092839.1	0	2	n/a	n/a	3.96e-01	1.993
1099164	ENSG00000167797	10117	CDK2AP2	cyclin-dependent kinase 2 associated protein 2	10263	11	n/a	n/a	3.84e-01	1.992
1103891	ENSG00000196329	34629	GIMAP5	GTPase, IMAP family member 5	55340	7	n/a	n/a	4.10e-01	1.992
279875657	ENSG00000233243	0	RP11-12D5.5	RP11-12D5.5	0	X	n/a	n/a	3.87e-01	1.990
1090403	ENSG00000108298	6111	RPL19	ribosomal protein L19	6143	17	n/a	n/a	3.82e-01	1.989
279860462	ENSG00000231903	0	AC079354.5	AC079354.5	0	2	n/a	n/a	3.85e-01	1.989
1107023	ENSG00000225917	0	AC006427.1	AC006427.1	0	4	n/a	n/a	3.84e-01	1.989
279919780	ENSG00000237264	0	FTH1P11	ferritin, heavy polypeptide 1 pseudogene 11	0	8	n/a	n/a	3.87e-01	1.989
279748239	ENSG00000218748	0	DBIP1	diazepam binding inhibitor (GABA receptor modulator, acyl-CoA binding protein) pseudogene 1	0	6	n/a	n/a	3.88e-01	1.988
1089306	ENSG00000101000	10397	PROCR	protein C receptor, endothelial	10544	20	n/a	n/a	3.94e-01	1.988
1099979	ENSG00000171223	3701	JUNB	jun B proto-oncogene	3726	19	n/a	n/a	3.80e-01	1.987
279479626	ENSG00000177236	0	AP006621.1	AP006621.1	0	11	n/a	n/a	3.79e-01	1.985
1097893	ENSG00000163191	6249	S100A11	S100 calcium binding protein A11	6282	1	n/a	n/a	3.79e-01	1.984
279662166	ENSG00000200792	0	SNORA80	small nucleolar RNA, H/ACA box 80	0	21	n/a	n/a	3.95e-01	1.984
1100535	ENSG00000173706	36766	HEG1	HEG homolog 1 (zebrafish)	57493	3	n/a	n/a	3.98e-01	1.984
1102118	ENSG00000182511	2227	FES	feline sarcoma oncogene	2242	15	n/a	n/a	3.76e-01	1.983
1104032	ENSG00000196683	33834	TOMM7	translocase of outer mitochondrial membrane 7 homolog (yeast)	54543	7	n/a	n/a	3.88e-01	1.983
1097754	ENSG00000162692	7369	VCAM1	vascular cell adhesion molecule 1	7412	1	n/a	n/a	4.10e-01	1.983
279526920	ENSG00000183405	0	RPS7P1	ribosomal protein S7 pseudogene 1	0	17	n/a	n/a	3.87e-01	1.983
1086978	ENSG00000006015	34338	C19orf60	chromosome 19 open reading frame 60	55049	19	n/a	n/a	3.85e-01	1.982
1095145	ENSG00000142227	1999	EMP3	epithelial membrane protein 3	2014	19	n/a	n/a	3.96e-01	1.981
1099943	ENSG00000171115	81226	GIMAP8	GTPase, IMAP family member 8	155038	7	n/a	n/a	3.97e-01	1.981
279807067	ENSG00000227085	0	RP5-1141O19.2	RP5-1141O19.2	0	1	n/a	n/a	3.91e-01	1.980
1105887	ENSG00000213654	40583	GPSM3	G-protein signaling modulator 3	63940	6	n/a	n/a	4.10e-01	1.980
279710079	ENSG00000207933	0	MIR9-1	microRNA 9-1	0	1	n/a	n/a	4.08e-01	1.980
279947245	ENSG00000240289	0	RP11-240D10.2	RP11-240D10.2	0	1	n/a	n/a	3.80e-01	1.980
1109134	ENSG00000244255	0	XXbac-BPG116M5.17	Uncharacterized proteinUncharacterized proteincDNA FLJ55673, highly similar to Complement factor B	0	6	n/a	n/a	3.82e-01	1.979
1106451	ENSG00000218227	0	RP11-889L3.1	RP11-889L3.1	0	5	n/a	n/a	3.80e-01	1.979
1093123	ENSG00000130158	36845	DOCK6	dedicator of cytokinesis 6	57572	19	n/a	n/a	3.94e-01	1.978
1100969	ENSG00000176101	8567	SSNA1	Sjogren syndrome nuclear autoantigen 1	8636	9	n/a	n/a	3.83e-01	1.978
1090483	ENSG00000108798	30707	ABI3	ABI family, member 3	51225	17	n/a	n/a	3.81e-01	1.977
279677975	ENSG00000204261	1021875	XXbac-BPG246D15.8	XXbac-BPG246D15.8	100507463	6	n/a	n/a	3.97e-01	1.977
1089286	ENSG00000100906	4761	NFKBIA	nuclear factor of kappa light polypeptide gene enhancer in B-cells inhibitor, alpha	4792	14	n/a	n/a	3.84e-01	1.976
1098407	ENSG00000164849	77669	GPR146	G protein-coupled receptor 146	115330	7	n/a	n/a	3.79e-01	1.976
1097135	ENSG00000158164	10855	TMSB15A	thymosin beta 15a	11013	X	n/a	n/a	3.88e-01	1.975
1094246	ENSG00000136770	40848	DNAJC1	DnaJ (Hsp40) homolog, subfamily C, member 1	64215	10	n/a	n/a	3.84e-01	1.975
279750108	ENSG00000219986	0	BTF3P7	basic transcription factor 3 pseudogene 7	0	6	n/a	n/a	3.89e-01	1.975
1097459	ENSG00000160685	30525	ZBTB7B	zinc finger and BTB domain containing 7B	51043	1	n/a	n/a	3.98e-01	1.975
279983141	ENSG00000244239	157121533	AC007009.1	AC007009.1	100505938	7	n/a	n/a	3.82e-01	1.974
1100056	ENSG00000171532	4735	NEUROD2	neurogenic differentiation 2	4761	17	n/a	n/a	3.96e-01	1.973
1095536	ENSG00000144713	6129	RPL32	ribosomal protein L32	6161	3	n/a	n/a	3.96e-01	1.973
1095492	ENSG00000144426	41589	NBEAL1	neurobeachin-like 1	65065	2	n/a	n/a	3.85e-01	1.971
279488699	ENSG00000178429	0	RPS3AP5	ribosomal protein S3A pseudogene 5	0	10	n/a	n/a	3.17e-01	1.970
1101024	ENSG00000176386	89695	CDC26	cell division cycle 26 homolog (S. cerevisiae)	246184	9	n/a	n/a	3.85e-01	1.970
279979111	ENSG00000243790	0	AC100827.1	AC100827.1	0	15	n/a	n/a	3.89e-01	1.965
1100922	ENSG00000175832	2103	ETV4	ets variant 4	2118	17	n/a	n/a	3.97e-01	1.964
1088032	ENSG00000071564	6889	TCF3	transcription factor 3 (E2A immunoglobulin enhancer binding factors E12/E47)	6929	19	n/a	n/a	4.04e-01	1.964
279955384	ENSG00000241282	0	CTC-451A6.1	CTC-451A6.1	0	19	n/a	n/a	4.06e-01	1.963
1090642	ENSG00000110092	592	CCND1	cyclin D1	595	11	n/a	n/a	3.89e-01	1.963
280048297	ENSG00000252561	0	U1	U1 spliceosomal RNA	0	16	n/a	n/a	3.79e-01	1.963
1093551	ENSG00000132692	40470	BCAN	brevican	63827	1	n/a	n/a	4.18e-01	1.963
1092627	ENSG00000125817	1052	CENPB	centromere protein B, 80kDa	1059	20	n/a	n/a	3.79e-01	1.962
1092280	ENSG00000123358	3144	NR4A1	nuclear receptor subfamily 4, group A, member 1	3164	12	n/a	n/a	3.80e-01	1.961
1102848	ENSG00000185507	3640	IRF7	interferon regulatory factor 7	3665	11	n/a	n/a	3.82e-01	1.960
1092578	ENSG00000125534	54983	PPDPF	pancreatic progenitor cell differentiation and proliferation factor homolog (zebrafish)	79144	20	n/a	n/a	3.85e-01	1.960
1100007	ENSG00000171388	8785	APLN	apelin	8862	X	n/a	n/a	3.85e-01	1.958
280137550	ENSG00000259716	0	RP5-977B1.11	RP5-977B1.11	0	20	n/a	n/a	3.97e-01	1.958
1096024	ENSG00000148450	22677	MSRB2	methionine sulfoxide reductase B2	22921	10	n/a	n/a	3.88e-01	1.957
1091721	ENSG00000118508	10823	RAB32	RAB32, member RAS oncogene family	10981	6	n/a	n/a	3.88e-01	1.957
1090407	ENSG00000108342	1429	CSF3	colony stimulating factor 3 (granulocyte)	1440	17	n/a	n/a	3.26e-01	1.957
1091937	ENSG00000120318	41012	ARAP3	ArfGAP with RhoGAP domain, ankyrin repeat and PH domain 3	64411	5	n/a	n/a	3.97e-01	1.956
279996973	ENSG00000247993	0	RP11-79P5.2	RP11-79P5.2	0	5	n/a	n/a	3.88e-01	1.955
279901845	ENSG00000235582	0	RP11-448G4.2	RP11-448G4.2	0	1	n/a	n/a	4.08e-01	1.953
1088630	ENSG00000087884	28707	C11orf67	chromosome 11 open reading frame 67	28971	11	n/a	n/a	3.82e-01	1.952
1095066	ENSG00000141552	31009	ANAPC11	anaphase promoting complex subunit 11	51529	17	n/a	n/a	4.18e-01	1.952
1099586	ENSG00000169583	8902	CLIC3	chloride intracellular channel 3	9022	9	n/a	n/a	3.89e-01	1.951
1100020	ENSG00000171443	80647	ZNF524	zinc finger protein 524	147807	19	n/a	n/a	3.93e-01	1.950
1096373	ENSG00000151702	2297	FLI1	Friend leukemia virus integration 1	2313	11	n/a	n/a	3.96e-01	1.948
279666646	ENSG00000202093	0	SNORD58C	small nucleolar RNA, C/D box 58C	0	18	n/a	n/a	3.94e-01	1.948
1089385	ENSG00000101335	10251	MYL9	myosin, light chain 9, regulatory	10398	20	n/a	n/a	3.95e-01	1.946
1094050	ENSG00000135736	60234	CCDC102A	coiled-coil domain containing 102A	92922	16	n/a	n/a	3.97e-01	1.945
1091117	ENSG00000113721	5127	PDGFRB	platelet-derived growth factor receptor, beta polypeptide	5159	5	n/a	n/a	4.04e-01	1.944
1097561	ENSG00000161570	6317	CCL5	chemokine (C-C motif) ligand 5	6352	17	n/a	n/a	3.82e-01	1.944
280092498	ENSG00000256045	1023957	MTRNR2L10	MT-RNR2-like 10	100463488	X	n/a	n/a	3.86e-01	1.944
1093910	ENSG00000135046	298	ANXA1	annexin A1	301	9	n/a	n/a	3.88e-01	1.943
1104379	ENSG00000197756	6136	RPL37A	ribosomal protein L37a	6168	2	n/a	n/a	3.89e-01	1.943
1103336	ENSG00000187608	9492	ISG15	ISG15 ubiquitin-like modifier	9636	1	n/a	n/a	3.59e-01	1.942
1095128	ENSG00000142089	10263	IFITM3	interferon induced transmembrane protein 3	10410	11	n/a	n/a	3.31e-01	1.942
1088224	ENSG00000076604	9474	TRAF4	TNF receptor-associated factor 4	9618	17	n/a	n/a	3.84e-01	1.941
1092013	ENSG00000120896	10029	SORBS3	sorbin and SH3 domain containing 3	10174	8	n/a	n/a	3.87e-01	1.941
279888939	ENSG00000234431	0	AC007283.5	AC007283.5	0	2	n/a	n/a	3.90e-01	1.941
1095154	ENSG00000142327	36417	RNPEPL1	arginyl aminopeptidase (aminopeptidase B)-like 1	57140	2	n/a	n/a	3.77e-01	1.940
279724691	ENSG00000213774	0	AC010904.1	AC010904.1	0	2	n/a	n/a	3.81e-01	1.940
1090126	ENSG00000106003	3930	LFNG	LFNG O-fucosylpeptide 3-beta-N-acetylglucosaminyltransferase	3955	7	n/a	n/a	3.85e-01	1.939
1101544	ENSG00000179172	110040	HNRNPCL1	heterogeneous nuclear ribonucleoprotein C-like 1	343069	1	n/a	n/a	4.02e-01	1.939
1089816	ENSG00000104518	55595	GSDMD	gasdermin D	79792	8	n/a	n/a	5.01e-01	1.938
1097357	ENSG00000160050	54979	CCDC28B	coiled-coil domain containing 28B	79140	1	n/a	n/a	3.97e-01	1.937
1089189	ENSG00000100427	22964	MLC1	megalencephalic leukoencephalopathy with subcortical cysts 1	23209	22	n/a	n/a	4.07e-01	1.937
279982337	ENSG00000244151	0	RP11-148K1.12	RP11-148K1.12	0	7	n/a	n/a	4.33e-01	1.936
279952277	ENSG00000240889	1001530	RP4-726N20.2	RP4-726N20.2	100134713	7	n/a	n/a	4.12e-01	1.935
1099216	ENSG00000167995	7396	BEST1	bestrophin 1	7439	11	n/a	n/a	3.80e-01	1.935
1099013	ENSG00000167244	3461	IGF2	insulin-like growth factor 2 (somatomedin A)	3481	11	n/a	n/a	3.88e-01	1.935
1097839	ENSG00000162998	2471	FRZB	frizzled-related protein	2487	2	n/a	n/a	3.87e-01	1.934
1093793	ENSG00000134321	60059	RSAD2	radical S-adenosyl methionine domain containing 2	91543	2	n/a	n/a	3.12e-01	1.934
1087196	ENSG00000013364	9817	MVP	major vault protein	9961	16	n/a	n/a	3.89e-01	1.931
1096934	ENSG00000156482	6124	RPL30	ribosomal protein L30	6156	8	n/a	n/a	3.89e-01	1.931
1088829	ENSG00000092010	5688	PSME1	proteasome (prosome, macropain) activator subunit 1 (PA28 alpha)	5720	14	n/a	n/a	3.79e-01	1.929
1100489	ENSG00000173486	2270	FKBP2	FK506 binding protein 2, 13kDa	2286	11	n/a	n/a	4.15e-01	1.929
1105009	ENSG00000204099	79390	NEU4	sialidase 4	129807	2	n/a	n/a	3.81e-01	1.929
279797216	ENSG00000226245	128575	ZNF32-AS1	ZNF32 antisense RNA 1 (non-protein coding)	414197	10	n/a	n/a	3.16e-01	1.927
1090567	ENSG00000109475	6132	RPL34	ribosomal protein L34	6164	4	n/a	n/a	3.87e-01	1.927
1106424	ENSG00000216490	10290	IFI30	interferon, gamma-inducible protein 30	10437	19	n/a	n/a	4.06e-01	1.927
1092743	ENSG00000126603	58860	GLIS2	GLIS family zinc finger 2	84662	16	n/a	n/a	4.04e-01	1.926
1090315	ENSG00000107562	6351	CXCL12	chemokine (C-X-C motif) ligand 12	6387	10	n/a	n/a	3.92e-01	1.925
1086940	ENSG00000005075	5407	POLR2J	polymerase (RNA) II (DNA directed) polypeptide J, 13.3kDa	5439	7	n/a	n/a	3.82e-01	1.925
1095222	ENSG00000142910	40762	TINAGL1	tubulointerstitial nephritis antigen-like 1	64129	1	n/a	n/a	3.95e-01	1.924
1093161	ENSG00000130332	31170	LSM7	LSM7 homolog, U6 small nuclear RNA associated (S. cerevisiae)	51690	19	n/a	n/a	4.17e-01	1.922
280072754	ENSG00000254578	0	CTD-2517M22.16	Uncharacterized protein	0	8	n/a	n/a	3.81e-01	1.922
280043705	ENSG00000251896	1013517	SNORD116-27	small nucleolar RNA, C/D box 116-27	100033439	15	n/a	n/a	3.87e-01	1.922
1095134	ENSG00000142173	1283	COL6A2	collagen, type VI, alpha 2	1292	21	n/a	n/a	3.88e-01	1.921
1092829	ENSG00000127472	5290	PLA2G5	phospholipase A2, group V	5322	1	n/a	n/a	3.83e-01	1.920
1096189	ENSG00000149806	2182	FAU	Finkel-Biskis-Reilly murine sarcoma virus (FBR-MuSV) ubiquitously expressed	2197	11	n/a	n/a	4.07e-01	1.920
279760112	ENSG00000222489	0	SNORA79	Small nucleolar RNA SNORA79	0	14	n/a	n/a	3.79e-01	1.919
1096244	ENSG00000150630	7381	VEGFC	vascular endothelial growth factor C	7424	4	n/a	n/a	3.85e-01	1.918
279799154	ENSG00000226403	0	RP11-31F19.1	RP11-31F19.1	0	9	n/a	n/a	3.14e-01	1.918
1092350	ENSG00000124067	6524	SLC12A4	solute carrier family 12 (potassium/chloride transporters), member 4	6560	16	n/a	n/a	3.93e-01	1.918
1099106	ENSG00000167641	60906	PPP1R14A	protein phosphatase 1, regulatory (inhibitor) subunit 14A	94274	19	n/a	n/a	3.86e-01	1.918
1092916	ENSG00000128294	8398	TPST2	tyrosylprotein sulfotransferase 2	8459	22	n/a	n/a	4.07e-01	1.917
279712709	ENSG00000211688	0	TRGJP2	T cell receptor gamma joining P2	0	7	n/a	n/a	3.95e-01	1.917
279926490	ENSG00000237797	0	RP11-472N13.3	RP11-472N13.3	0	10	n/a	n/a	3.92e-01	1.917
1101216	ENSG00000177374	3072	HIC1	hypermethylated in cancer 1	3090	17	n/a	n/a	3.94e-01	1.916
1095444	ENSG00000144040	60743	SFXN5	sideroflexin 5	94097	2	n/a	n/a	3.97e-01	1.916
279928576	ENSG00000237977	0	RP3-430N8.8	RP3-430N8.8	0	22	n/a	n/a	4.04e-01	1.915
279899780	ENSG00000235387	81379	RP11-327L3.1	RP11-327L3.1	158376	9	n/a	n/a	4.02e-01	1.914
1099359	ENSG00000168589	57899	DYNLRB2	dynein, light chain, roadblock-type 2	83657	16	n/a	n/a	4.06e-01	1.914
279705102	ENSG00000207001	1013492	SNORD116-2	small nucleolar RNA, C/D box 116-2	100033414	15	n/a	n/a	4.14e-01	1.911
279736347	ENSG00000215030	0	AC073621.1	AC073621.1	0	17	n/a	n/a	3.83e-01	1.911
1106775	ENSG00000224383	60169	C17orf72	chromosome 17 open reading frame 72	92340	17	n/a	n/a	4.18e-01	1.911
1090178	ENSG00000106333	5086	PCOLCE	procollagen C-endopeptidase enhancer	5118	7	n/a	n/a	4.50e-01	1.910
1095424	ENSG00000143947	6200	RPS27A	ribosomal protein S27a	6233	2	n/a	n/a	3.80e-01	1.910
279983189	ENSG00000244245	0	RP11-120B7.1	RP11-120B7.1	0	5	n/a	n/a	3.88e-01	1.907
279657609	ENSG00000199437	166847	SNORA43	small nucleolar RNA, H/ACA box 43	677824	9	n/a	n/a	3.79e-01	1.907
1094671	ENSG00000138821	40749	SLC39A8	solute carrier family 39 (zinc transporter), member 8	64116	4	n/a	n/a	3.82e-01	1.905
1104762	ENSG00000198835	36441	GJC2	gap junction protein, gamma 2, 47kDa	57165	1	n/a	n/a	3.86e-01	1.904
1097652	ENSG00000162244	6127	RPL29	ribosomal protein L29	6159	3	n/a	n/a	3.89e-01	1.904
279839686	ENSG00000230076	0	AC016708.2	AC016708.2	0	2	n/a	n/a	3.84e-01	1.904
279904208	ENSG00000235808	0	MYL6P2	myosin, light chain 6 pseudogene 2	0	21	n/a	n/a	3.89e-01	1.904
1088454	ENSG00000082781	3668	ITGB5	integrin, beta 5	3693	3	n/a	n/a	4.01e-01	1.903
1090117	ENSG00000105974	853	CAV1	caveolin 1, caveolae protein, 22kDa	857	7	n/a	n/a	3.89e-01	1.900
1094460	ENSG00000137818	6144	RPLP1	ribosomal protein, large, P1	6176	15	n/a	n/a	3.88e-01	1.900
1089376	ENSG00000101306	59536	MYLK2	myosin light chain kinase 2	85366	20	n/a	n/a	3.94e-01	1.899
1105605	ENSG00000205927	10069	OLIG2	oligodendrocyte lineage transcription factor 2	10215	21	n/a	n/a	4.01e-01	1.899
1095059	ENSG00000141524	11158	TMC6	transmembrane channel-like 6	11322	17	n/a	n/a	3.79e-01	1.899
279830858	ENSG00000229257	0	RP11-229P13.22	RP11-229P13.22	0	9	n/a	n/a	4.11e-01	1.899
1090721	ENSG00000110900	134705	TSPAN11	tetraspanin 11	441631	12	n/a	n/a	3.94e-01	1.898
1092841	ENSG00000127540	10817	UQCR11	ubiquinol-cytochrome c reductase, complex III subunit XI	10975	19	n/a	n/a	3.90e-01	1.897
279725149	ENSG00000213862	0	CTD-2270N23.1	CTD-2270N23.1	0	15	n/a	n/a	3.87e-01	1.897
1094335	ENSG00000137154	6161	RPS6	ribosomal protein S6	6194	9	n/a	n/a	4.17e-01	1.896
280128026	ENSG00000259159	0	RP11-334E6.11	RP11-334E6.11	0	11	n/a	n/a	4.02e-01	1.896
1099480	ENSG00000169105	76648	CHST14	carbohydrate (N-acetylgalactosamine 4-0) sulfotransferase 14	113189	15	n/a	n/a	3.84e-01	1.896
279866740	ENSG00000232480	181322	RP11-224O19.2	RP11-224O19.2	728463	1	n/a	n/a	3.99e-01	1.895
1106796	ENSG00000224512	0	AC021593.2	AC021593.2	0	17	n/a	n/a	4.01e-01	1.895
1103934	ENSG00000196411	2035	EPHB4	EPH receptor B4	2050	7	n/a	n/a	3.97e-01	1.895
279960266	ENSG00000241836	0	AC073321.5	AC073321.5	0	2	n/a	n/a	3.96e-01	1.894
1106703	ENSG00000223953	77618	C1QTNF5	C1q and tumor necrosis factor related protein 5	114902	11	n/a	n/a	4.04e-01	1.894
1098374	ENSG00000164713	25547	BRI3	brain protein I3	25798	7	n/a	n/a	3.76e-01	1.894
1097608	ENSG00000161940	90308	BCL6B	B-cell CLL/lymphoma 6, member B	255877	17	n/a	n/a	3.90e-01	1.894
1094564	ENSG00000138326	6196	RPS24	ribosomal protein S24	6229	10	n/a	n/a	3.91e-01	1.892
280116676	ENSG00000258504	0	RP11-638I2.6	RP11-638I2.6	0	14	n/a	n/a	4.00e-01	1.892
279769347	ENSG00000223877	0	RP11-2F9.1	RP11-2F9.1	0	15	n/a	n/a	3.91e-01	1.890
1099791	ENSG00000170458	924	CD14	CD14 molecule	929	5	n/a	n/a	3.84e-01	1.890
1095360	ENSG00000143570	26918	SLC39A1	solute carrier family 39 (zinc transporter), member 1	27173	1	n/a	n/a	3.73e-01	1.890
1095501	ENSG00000144485	34791	HES6	hairy and enhancer of split 6 (Drosophila)	55502	2	n/a	n/a	3.84e-01	1.888
1098378	ENSG00000164736	40922	SOX17	SRY (sex determining region Y)-box 17	64321	8	n/a	n/a	4.07e-01	1.887
1095353	ENSG00000143546	6246	S100A8	S100 calcium binding protein A8	6279	1	n/a	n/a	4.09e-01	1.887
1099095	ENSG00000167614	36622	TTYH1	tweety homolog 1 (Drosophila)	57348	19	n/a	n/a	3.84e-01	1.886
1099083	ENSG00000167565	29679	SERTAD3	SERTA domain containing 3	29946	19	n/a	n/a	4.00e-01	1.886
1093518	ENSG00000132530	34028	XAF1	XIAP associated factor 1	54739	17	n/a	n/a	4.14e-01	1.886
1093713	ENSG00000133874	55648	RNF122	ring finger protein 122	79845	8	n/a	n/a	4.02e-01	1.886
1099451	ENSG00000168961	3940	LGALS9	lectin, galactoside-binding, soluble, 9	3965	17	n/a	n/a	3.81e-01	1.886
1105874	ENSG00000213563	128790	C8orf82	chromosome 8 open reading frame 82	414919	8	n/a	n/a	3.84e-01	1.885
1095131	ENSG00000142156	1282	COL6A1	collagen, type VI, alpha 1	1291	21	n/a	n/a	3.82e-01	1.884
279657154	ENSG00000199293	0	SNORA21	small nucleolar RNA, H/ACA box 21	0	17	n/a	n/a	4.18e-01	1.884
279903705	ENSG00000235750	9530	KIAA0040	KIAA0040	9674	1	n/a	n/a	3.79e-01	1.884
1092455	ENSG00000124570	5237	SERPINB6	serpin peptidase inhibitor, clade B (ovalbumin), member 6	5269	6	n/a	n/a	3.81e-01	1.883
279750201	ENSG00000220105	0	RP11-307I14.2	RP11-307I14.2	0	9	n/a	n/a	3.82e-01	1.883
1102870	ENSG00000185614	123285	C3orf54	chromosome 3 open reading frame 54	389119	3	n/a	n/a	3.92e-01	1.882
1090105	ENSG00000105894	5732	PTN	pleiotrophin	5764	7	n/a	n/a	4.18e-01	1.882
1096659	ENSG00000154102	126670	C16orf74	chromosome 16 open reading frame 74	404550	16	n/a	n/a	3.84e-01	1.882
280078001	ENSG00000254935	0	RP11-266E8.2	RP11-266E8.2	0	11	n/a	n/a	4.06e-01	1.882
1108487	ENSG00000235718	57795	MFRP	membrane frizzled-related protein	83552	11	n/a	n/a	4.06e-01	1.882
279722950	ENSG00000213553	0	RPLP0P6	ribosomal protein, large, P0 pseudogene 6	0	2	n/a	n/a	3.88e-01	1.881
279768508	ENSG00000223803	0	RP11-42D20.2	RP11-42D20.2	0	3	n/a	n/a	3.96e-01	1.880
279881574	ENSG00000233762	0	AC007969.5	AC007969.5	0	2	n/a	n/a	3.98e-01	1.879
1100329	ENSG00000172725	36451	CORO1B	coronin, actin binding protein, 1B	57175	11	n/a	n/a	3.81e-01	1.879
1105573	ENSG00000205809	3797	KLRC2	killer cell lectin-like receptor subfamily C, member 2	3822	12	n/a	n/a	3.79e-01	1.879
1090975	ENSG00000112562	40727	SMOC2	SPARC related modular calcium binding 2	64094	6	n/a	n/a	3.95e-01	1.879
1092761	ENSG00000126785	36655	RHOJ	ras homolog gene family, member J	57381	14	n/a	n/a	4.16e-01	1.879
1102265	ENSG00000183134	11090	GPR44	G protein-coupled receptor 44	11251	11	n/a	n/a	3.97e-01	1.877
279708504	ENSG00000207603	0	MIR7-1	microRNA 7-1	0	9	n/a	n/a	3.79e-01	1.876
1093135	ENSG00000130202	5787	PVRL2	poliovirus receptor-related 2 (herpesvirus entry mediator B)	5819	19	n/a	n/a	3.86e-01	1.875
1091884	ENSG00000119938	5475	PPP1R3C	protein phosphatase 1, regulatory subunit 3C	5507	10	n/a	n/a	3.97e-01	1.875
1093898	ENSG00000134954	2098	ETS1	v-ets erythroblastosis virus E26 oncogene homolog 1 (avian)	2113	11	n/a	n/a	3.95e-01	1.875
1093660	ENSG00000133321	5888	RARRES3	retinoic acid receptor responder (tazarotene induced) 3	5920	11	n/a	n/a	4.16e-01	1.875
1097612	ENSG00000161958	2241	FGF11	fibroblast growth factor 11	2256	17	n/a	n/a	3.79e-01	1.874
1095630	ENSG00000145425	6156	RPS3A	ribosomal protein S3A	6189	4	n/a	n/a	3.17e-01	1.873
279995922	ENSG00000247585	0	AC008567.1	AC008567.1	0	19	n/a	n/a	3.86e-01	1.873
279906558	ENSG00000236041	0	AC013791.2	AC013791.2	0	11	n/a	n/a	3.91e-01	1.871
279663258	ENSG00000201136	0	U6	U6 spliceosomal RNA	0	15	n/a	n/a	4.04e-01	1.870
1089672	ENSG00000103253	58474	HAGHL	hydroxyacylglutathione hydrolase-like	84264	16	n/a	n/a	4.01e-01	1.870
1092902	ENSG00000128242	9373	GAL3ST1	galactose-3-O-sulfotransferase 1	9514	22	n/a	n/a	3.83e-01	1.870
1089298	ENSG00000100979	5328	PLTP	phospholipid transfer protein	5360	20	n/a	n/a	3.80e-01	1.869
1099312	ENSG00000168394	6850	TAP1	transporter 1, ATP-binding cassette, sub-family B (MDR/TAP)	6890	6	n/a	n/a	4.01e-01	1.869
1101756	ENSG00000180573	8276	HIST1H2AC	histone cluster 1, H2ac	8334	6	n/a	n/a	4.02e-01	1.869
1092062	ENSG00000121361	3739	KCNJ8	potassium inwardly-rectifying channel, subfamily J, member 8	3764	12	n/a	n/a	3.82e-01	1.867
279616128	ENSG00000197047	0	Z73979.1	Z73979.1	0	22	n/a	n/a	3.85e-01	1.866
279907913	ENSG00000236163	0	RP11-501I18.2	RP11-501I18.2	0	6	n/a	n/a	3.95e-01	1.865
279663909	ENSG00000201331	1013538	SNORD115-23	small nucleolar RNA, C/D box 115-23	100033800	15	n/a	n/a	4.12e-01	1.865
1094738	ENSG00000139352	426	ASCL1	achaete-scute complex homolog 1 (Drosophila)	429	12	n/a	n/a	3.86e-01	1.865
1101202	ENSG00000177303	36786	CASKIN2	CASK interacting protein 2	57513	17	n/a	n/a	3.79e-01	1.865
1093101	ENSG00000129965	169900	INS-IGF2	INS-IGF2 readthrough	723961	11	n/a	n/a	4.12e-01	1.864
279658057	ENSG00000199568	26577	RNU5A-1	RNA, U5A small nuclear 1	26831	15	n/a	n/a	3.94e-01	1.864
1094542	ENSG00000138166	1835	DUSP5	dual specificity phosphatase 5	1847	10	n/a	n/a	4.08e-01	1.864
1089010	ENSG00000099875	2855	MKNK2	MAP kinase interacting serine/threonine kinase 2	2872	19	n/a	n/a	4.14e-01	1.863
280092093	ENSG00000256007	0	ARAP1-AS1	ARAP1 antisense RNA 1 (non-protein coding)	0	11	n/a	n/a	3.84e-01	1.863
1090077	ENSG00000105755	23229	ETHE1	ethylmalonic encephalopathy 1	23474	19	n/a	n/a	4.05e-01	1.862
279875441	ENSG00000233223	0	AC113189.5	AC113189.5	0	17	n/a	n/a	3.80e-01	1.861
279709988	ENSG00000207875	127994	MIRLET7B	microRNA let-7b	406884	22	n/a	n/a	3.86e-01	1.861
1088027	ENSG00000071282	29728	LMCD1	LIM and cysteine-rich domains 1	29995	3	n/a	n/a	3.79e-01	1.861
1105448	ENSG00000205336	9156	GPR56	G protein-coupled receptor 56	9289	16	n/a	n/a	3.88e-01	1.860
279997026	ENSG00000248015	0	AC005329.7	AC005329.7	0	19	n/a	n/a	3.87e-01	1.860
280006874	ENSG00000248859	0	RP11-375B1.3	RP11-375B1.3	0	5	n/a	n/a	3.94e-01	1.860
279791794	ENSG00000225783	133970	MIAT	myocardial infarction associated transcript (non-protein coding)	440823	22	n/a	n/a	3.97e-01	1.860
1102796	ENSG00000185262	94136	FAM100B	family with sequence similarity 100, member B	283991	17	n/a	n/a	3.81e-01	1.859
1105861	ENSG00000213433	0	RP11-54C4.1	RP11-54C4.1	0	5	n/a	n/a	3.78e-01	1.859
1106522	ENSG00000221869	1045	CEBPD	CCAAT/enhancer binding protein (C/EBP), delta	1052	8	n/a	n/a	4.16e-01	1.859
1100801	ENSG00000175183	1455	CSRP2	cysteine and glycine-rich protein 2	1466	12	n/a	n/a	3.76e-01	1.859
279766427	ENSG00000223640	0	RP11-734K21.1	RP11-734K21.1	0	2	n/a	n/a	4.00e-01	1.858
1101276	ENSG00000177674	36363	AGTRAP	angiotensin II receptor-associated protein	57085	1	n/a	n/a	3.88e-01	1.857
1094173	ENSG00000136297	85816	MMD2	monocyte to macrophage differentiation-associated 2	221938	7	n/a	n/a	4.17e-01	1.856
279944859	ENSG00000240036	0	RP11-587D21.1	RP11-587D21.1	0	11	n/a	n/a	4.18e-01	1.855
1098935	ENSG00000166925	57310	TSC22D4	TSC22 domain family, member 4	81628	7	n/a	n/a	4.02e-01	1.853
1088995	ENSG00000099800	26265	TIMM13	translocase of inner mitochondrial membrane 13 homolog (yeast)	26517	19	n/a	n/a	3.92e-01	1.853
279705116	ENSG00000207003	0	U6	U6 spliceosomal RNA	0	19	n/a	n/a	3.96e-01	1.852
279969175	ENSG00000242777	0	AL590704.1	AL590704.1	0	6	n/a	n/a	3.80e-01	1.852
1102165	ENSG00000182704	25736	TSKU	tsukushi small leucine rich proteoglycan homolog (Xenopus laevis)	25987	11	n/a	n/a	3.97e-01	1.851
1093924	ENSG00000135097	4414	MSI1	musashi homolog 1 (Drosophila)	4440	12	n/a	n/a	4.00e-01	1.851
1087954	ENSG00000069696	1803	DRD4	dopamine receptor D4	1815	11	n/a	n/a	3.84e-01	1.850
279788290	ENSG00000225487	0	RP11-403P14.1	RP11-403P14.1	0	1	n/a	n/a	3.23e-01	1.850
280075281	ENSG00000254741	0	RP11-661A12.7	RP11-661A12.7	0	8	n/a	n/a	3.88e-01	1.849
1096547	ENSG00000153048	23343	CARHSP1	calcium regulated heat stable protein 1, 24kDa	23589	16	n/a	n/a	4.31e-01	1.849
279664448	ENSG00000201482	1013532	SNORD115-17	small nucleolar RNA, C/D box 115-17	100033455	15	n/a	n/a	4.12e-01	1.848
1105855	ENSG00000213402	5758	PTPRCAP	protein tyrosine phosphatase, receptor type, C-associated protein	5790	11	n/a	n/a	3.77e-01	1.848
279754207	ENSG00000221491	0	SNORA34	small nucleolar RNA, H/ACA box 34	0	12	n/a	n/a	3.80e-01	1.847
279872252	ENSG00000232946	0	RP11-390F4.2	RP11-390F4.2	0	9	n/a	n/a	3.87e-01	1.846
280098691	ENSG00000256786	0	AP001029.2	AP001029.2	0	18	n/a	n/a	3.78e-01	1.845
1089582	ENSG00000102760	28720	C13orf15	chromosome 13 open reading frame 15	28984	13	n/a	n/a	3.79e-01	1.845
1091266	ENSG00000115138	5411	POMC	proopiomelanocortin	5443	2	n/a	n/a	4.07e-01	1.844
1105069	ENSG00000204278	94139	TMEM235	transmembrane protein 235	283999	17	n/a	n/a	3.83e-01	1.843
1098162	ENSG00000164035	31185	EMCN	endomucin	51705	4	n/a	n/a	3.78e-01	1.843
1094370	ENSG00000137331	8791	IER3	immediate early response 3	8870	6	n/a	n/a	3.83e-01	1.843
1103406	ENSG00000187840	1963	EIF4EBP1	eukaryotic translation initiation factor 4E binding protein 1	1978	8	n/a	n/a	4.03e-01	1.842
279596568	ENSG00000189343	0	AC004448.3	AC004448.3	0	17	n/a	n/a	4.07e-01	1.842
279747854	ENSG00000218426	0	RP11-475C16.1	RP11-475C16.1	0	6	n/a	n/a	3.94e-01	1.838
1091291	ENSG00000115267	40768	IFIH1	interferon induced with helicase C domain 1	64135	2	n/a	n/a	3.91e-01	1.838
1087561	ENSG00000051128	9317	HOMER3	homer homolog 3 (Drosophila)	9454	19	n/a	n/a	3.83e-01	1.837
1089537	ENSG00000102265	7033	TIMP1	TIMP metallopeptidase inhibitor 1	7076	X	n/a	n/a	3.82e-01	1.837
279916038	ENSG00000236924	0	RP11-390F4.6	RP11-390F4.6	0	9	n/a	n/a	4.06e-01	1.836
280026476	ENSG00000250461	0	RP11-631M6.2	RP11-631M6.2	0	5	n/a	n/a	3.98e-01	1.835
1099069	ENSG00000167526	6105	RPL13	ribosomal protein L13	6137	16	n/a	n/a	3.85e-01	1.835
1103833	ENSG00000196154	6242	S100A4	S100 calcium binding protein A4	6275	1	n/a	n/a	4.01e-01	1.835
280086453	ENSG00000255449	0	RP11-91P24.6	RP11-91P24.6	0	11	n/a	n/a	3.84e-01	1.835
1089708	ENSG00000103490	28844	PYCARD	PYD and CARD domain containing	29108	16	n/a	n/a	4.03e-01	1.834
279887780	ENSG00000234335	0	RP11-241I20.3	RP11-241I20.3	0	10	n/a	n/a	3.96e-01	1.834
1097517	ENSG00000160999	0	SH2B2	SH2B adaptor protein 2	0	7	n/a	n/a	4.14e-01	1.832
279884479	ENSG00000234017	0	RP11-214N15.5	RP11-214N15.5	0	10	n/a	n/a	3.84e-01	1.832
1090190	ENSG00000106397	8877	PLOD3	procollagen-lysine, 2-oxoglutarate 5-dioxygenase 3	8985	7	n/a	n/a	3.88e-01	1.832
280030524	ENSG00000250786	157121371	CTD-2001E22.2	CTD-2001E22.2	100505806	5	n/a	n/a	3.84e-01	1.832
279846195	ENSG00000230629	0	RPS23P8	ribosomal protein S23 pseudogene 8	0	X	n/a	n/a	3.80e-01	1.831
1097059	ENSG00000157554	2063	ERG	v-ets erythroblastosis virus E26 oncogene homolog (avian)	2078	21	n/a	n/a	3.80e-01	1.830
1095798	ENSG00000146677	0	AC004453.8	AC004453.8	0	7	n/a	n/a	3.79e-01	1.830
1103564	ENSG00000188486	2997	H2AFX	H2A histone family, member X	3014	11	n/a	n/a	3.99e-01	1.830
279661893	ENSG00000200710	0	SNORD81	small nucleolar RNA, C/D box 81	0	1	n/a	n/a	3.38e-01	1.828
280078072	ENSG00000254943	0	RP11-664I21.6	Uncharacterized protein	0	11	n/a	n/a	3.86e-01	1.828
1097573	ENSG00000161642	25695	ZNF385A	zinc finger protein 385A	25946	12	n/a	n/a	4.02e-01	1.828
1099529	ENSG00000169291	79165	SHE	Src homology 2 domain containing E	126669	1	n/a	n/a	4.01e-01	1.828
1091177	ENSG00000114378	3353	HYAL1	hyaluronoglucosaminidase 1	3373	3	n/a	n/a	4.17e-01	1.828
1105019	ENSG00000204128	90415	C2orf72	chromosome 2 open reading frame 72	257407	2	n/a	n/a	3.76e-01	1.828
1092090	ENSG00000121691	843	CAT	catalase	847	11	n/a	n/a	3.80e-01	1.827
1090605	ENSG00000109846	1401	CRYAB	crystallin, alpha B	1410	11	n/a	n/a	3.89e-01	1.827
279665757	ENSG00000201822	0	RN5S149	RNA, 5S ribosomal 149	0	3	n/a	n/a	3.89e-01	1.826
279915555	ENSG00000236869	0	RP11-944L7.4	RP11-944L7.4	0	3	n/a	n/a	4.01e-01	1.826
1095111	ENSG00000141934	8545	PPAP2C	phosphatidic acid phosphatase type 2C	8612	19	n/a	n/a	3.85e-01	1.826
279970694	ENSG00000242951	0	RP11-507E23.1	RP11-507E23.1	0	14	n/a	n/a	3.87e-01	1.825
1108755	ENSG00000237441	5831	RGL2	ral guanine nucleotide dissociation stimulator-like 2	5863	6	n/a	n/a	4.03e-01	1.825
1096164	ENSG00000149591	6836	TAGLN	transgelin	6876	11	n/a	n/a	3.87e-01	1.825
1097421	ENSG00000160325	10935	C9orf7	chromosome 9 open reading frame 7	11094	9	n/a	n/a	4.16e-01	1.825
279917845	ENSG00000237077	0	AC105399.2	AC105399.2	0	2	n/a	n/a	3.88e-01	1.825
279971278	ENSG00000243023	0	UBA52P3	ubiquitin A-52 residue ribosomal protein fusion product 1 pseudogene 3	0	14	n/a	n/a	4.08e-01	1.824
280024667	ENSG00000250318	0	CTA-963H5.5	CTA-963H5.5	0	22	n/a	n/a	3.85e-01	1.824
279848349	ENSG00000230839	0	RP5-968J1.1	RP5-968J1.1	0	20	n/a	n/a	3.83e-01	1.823
280074702	ENSG00000254703	157123433	RP11-744N12.2	RP11-744N12.2	100507392	11	n/a	n/a	3.81e-01	1.823
279838178	ENSG00000229953	0	RP11-284F21.7	RP11-284F21.7	0	1	n/a	n/a	4.02e-01	1.822
279789431	ENSG00000225573	0	RPL35P5	ribosomal protein L35 pseudogene 5	0	7	n/a	n/a	3.88e-01	1.821
1087567	ENSG00000051620	23347	HEBP2	heme binding protein 2	23593	6	n/a	n/a	3.88e-01	1.821
1093703	ENSG00000133800	10736	LYVE1	lymphatic vessel endothelial hyaluronan receptor 1	10894	11	n/a	n/a	4.11e-01	1.820
1089192	ENSG00000100439	40517	ABHD4	abhydrolase domain containing 4	63874	14	n/a	n/a	3.97e-01	1.820
279943690	ENSG00000239899	0	AC011994.1	AC011994.1	0	2	n/a	n/a	3.83e-01	1.819
279747456	ENSG00000218265	0	RP11-501I19.4	RP11-501I19.4	0	6	n/a	n/a	4.02e-01	1.818
1094263	ENSG00000136840	26835	ST6GALNAC4	ST6 (alpha-N-acetyl-neuraminyl-2,3-beta-galactosyl-1,3)-N-acetylgalactosaminide alpha-2,6-sialyltransferase 4	27090	9	n/a	n/a	3.85e-01	1.818
279527277	ENSG00000183444	0	AC004967.8	AC004967.8	0	7	n/a	n/a	4.04e-01	1.818
1086870	ENSG00000000971	3057	CFH	complement factor H	3075	1	n/a	n/a	3.86e-01	1.817
279781883	ENSG00000224915	0	RP11-108L7.7	RP11-108L7.7	0	10	n/a	n/a	3.78e-01	1.816
1086878	ENSG00000001617	6369	SEMA3F	sema domain, immunoglobulin domain (Ig), short basic domain, secreted, (semaphorin) 3F	6405	3	n/a	n/a	3.87e-01	1.815
1103256	ENSG00000187144	119529	SPATA21	spermatogenesis associated 21	374955	1	n/a	n/a	3.80e-01	1.814
1097481	ENSG00000160801	5713	PTH1R	parathyroid hormone 1 receptor	5745	3	n/a	n/a	4.01e-01	1.814
1104453	ENSG00000197958	6104	RPL12	ribosomal protein L12	6136	9	n/a	n/a	4.06e-01	1.814
1100457	ENSG00000173327	4271	MAP3K11	mitogen-activated protein kinase kinase kinase 11	4296	11	n/a	n/a	3.78e-01	1.813
1101892	ENSG00000181350	122934	C17orf76	chromosome 17 open reading frame 76	388341	17	n/a	n/a	4.14e-01	1.813
279898290	ENSG00000235225	0	AC016712.2	AC016712.2	0	2	n/a	n/a	3.82e-01	1.812
280026642	ENSG00000250479	125339	CHCHD10	coiled-coil-helix-coiled-coil-helix domain containing 10	400916	22	n/a	n/a	3.95e-01	1.812
1089624	ENSG00000102996	4298	MMP15	matrix metallopeptidase 15 (membrane-inserted)	4324	16	n/a	n/a	4.01e-01	1.811
1107599	ENSG00000229809	80534	ZNF688	zinc finger protein 688	146542	16	n/a	n/a	3.93e-01	1.810
1104429	ENSG00000197901	9221	SLC22A6	solute carrier family 22 (organic anion transporter), member 6	9356	11	n/a	n/a	3.86e-01	1.810
1092437	ENSG00000124479	4667	NDP	Norrie disease (pseudoglioma)	4693	X	n/a	n/a	4.57e-01	1.808
1097474	ENSG00000160781	55759	PAQR6	progestin and adipoQ receptor family member VI	79957	1	n/a	n/a	3.79e-01	1.807
279895985	ENSG00000235024	0	AC097468.7	AC097468.7	0	2	n/a	n/a	4.07e-01	1.807
279947570	ENSG00000240311	0	LA16c-306E5.1	LA16c-306E5.1	0	16	n/a	n/a	3.90e-01	1.807
1088060	ENSG00000072274	6995	TFRC	transferrin receptor (p90, CD71)	7037	3	n/a	n/a	3.81e-01	1.807
279698613	ENSG00000205871	0	RP11-473C18.1	RP11-473C18.1	0	15	n/a	n/a	3.87e-01	1.807
279661151	ENSG00000200486	1013526	SNORD115-11	small nucleolar RNA, C/D box 115-11	100033448	15	n/a	n/a	4.15e-01	1.806
280123653	ENSG00000258908	0	RP11-203M5.8	RP11-203M5.8	0	14	n/a	n/a	3.84e-01	1.806
1087759	ENSG00000064490	8556	RFXANK	regulatory factor X-associated ankyrin-containing protein	8625	19	n/a	n/a	3.98e-01	1.806
279975760	ENSG00000243504	0	KB-1589B1.1	KB-1589B1.1	0	8	n/a	n/a	3.80e-01	1.805
1091420	ENSG00000116035	25555	VAX2	ventral anterior homeobox 2	25806	2	n/a	n/a	3.83e-01	1.805
1094193	ENSG00000136457	1093	CHAD	chondroadherin	1101	17	n/a	n/a	3.86e-01	1.805
1097521	ENSG00000161016	6100	RPL8	ribosomal protein L8	6132	8	n/a	n/a	3.79e-01	1.804
1094737	ENSG00000139351	30001	SYCP3	synaptonemal complex protein 3	50511	12	n/a	n/a	3.97e-01	1.804
279855800	ENSG00000231503	0	RP11-118B22.3	RP11-118B22.3	0	12	n/a	n/a	3.91e-01	1.803
1094520	ENSG00000138080	10958	EMILIN1	elastin microfibril interfacer 1	11117	2	n/a	n/a	4.09e-01	1.803
1097700	ENSG00000162496	9123	DHRS3	dehydrogenase/reductase (SDR family) member 3	9249	1	n/a	n/a	4.03e-01	1.803
1105419	ENSG00000205246	123009	RPSAP58	ribosomal protein SA pseudogene 58	388524	19	n/a	n/a	4.03e-01	1.803
1090023	ENSG00000105559	36937	PLEKHA4	pleckstrin homology domain containing, family A (phosphoinositide binding specific) member 4	57664	19	n/a	n/a	3.87e-01	1.803
1091346	ENSG00000115541	3316	HSPE1	heat shock 10kDa protein 1 (chaperonin 10)	3336	2	n/a	n/a	4.12e-01	1.802
1088782	ENSG00000090932	10536	DLL3	delta-like 3 (Drosophila)	10683	19	n/a	n/a	3.82e-01	1.801
1094490	ENSG00000137959	10806	IFI44L	interferon-induced protein 44-like	10964	1	n/a	n/a	3.25e-01	1.800
1089874	ENSG00000104883	60238	PEX11G	peroxisomal biogenesis factor 11 gamma	92960	19	n/a	n/a	3.89e-01	1.800
279711997	ENSG00000211591	1023341	MIR762	microRNA 762	100313837	16	n/a	n/a	3.82e-01	1.800
1091503	ENSG00000116711	5289	PLA2G4A	phospholipase A2, group IVA (cytosolic, calcium-dependent)	5321	1	n/a	n/a	3.85e-01	1.800
1089746	ENSG00000103966	29835	EHD4	EH-domain containing 4	30844	15	n/a	n/a	3.97e-01	1.799
279912052	ENSG00000236533	0	AC009413.2	AC009413.2	0	2	n/a	n/a	4.09e-01	1.799
279714435	ENSG00000211899	0	IGHM	immunoglobulin heavy constant mu	0	14	n/a	n/a	3.88e-01	1.798
279803563	ENSG00000226808	157122719	RP11-168P8.2	RP11-168P8.2	100506835	10	n/a	n/a	3.94e-01	1.798
280000078	ENSG00000248321	0	RP4-678E16.4	RP4-678E16.4	0	1	n/a	n/a	3.84e-01	1.797
1093885	ENSG00000134873	8949	CLDN10	claudin 10	9071	13	n/a	n/a	3.79e-01	1.797
279942867	ENSG00000239777	0	AC091189.1	AC091189.1	0	8	n/a	n/a	3.76e-01	1.797
1088592	ENSG00000087077	7162	TRIP6	thyroid hormone receptor interactor 6	7205	7	n/a	n/a	3.96e-01	1.796
279500265	ENSG00000180139	1016113	RP11-399O19.5	RP11-399O19.5	100132116	10	n/a	n/a	3.99e-01	1.796
1100680	ENSG00000174521	80672	TTC9B	tetratricopeptide repeat domain 9B	148014	19	n/a	n/a	3.97e-01	1.795
1090640	ENSG00000110080	6448	ST3GAL4	ST3 beta-galactoside alpha-2,3-sialyltransferase 4	6484	11	n/a	n/a	3.83e-01	1.795
1099263	ENSG00000168209	33832	DDIT4	DNA-damage-inducible transcript 4	54541	10	n/a	n/a	3.80e-01	1.795
1091826	ENSG00000119632	58198	IFI27L2	interferon, alpha-inducible protein 27-like 2	83982	14	n/a	n/a	3.89e-01	1.795
280051090	ENSG00000252965	0	Y_RNA	Y RNA	0	3	n/a	n/a	3.97e-01	1.795
1100318	ENSG00000172663	55995	TMEM134	transmembrane protein 134	80194	11	n/a	n/a	3.79e-01	1.794
279906818	ENSG00000236058	0	RP11-215A21.2	RP11-215A21.2	0	10	n/a	n/a	3.53e-01	1.794
279763565	ENSG00000223401	0	RP11-211G3.2	RP11-211G3.2	0	3	n/a	n/a	3.83e-01	1.794
1098328	ENSG00000164530	85761	PI16	peptidase inhibitor 16	221476	6	n/a	n/a	3.84e-01	1.793
279789594	ENSG00000225591	0	RP11-360D2.2	RP11-360D2.2	0	1	n/a	n/a	3.80e-01	1.793
1097614	ENSG00000161970	6122	RPL26	ribosomal protein L26	6154	17	n/a	n/a	3.80e-01	1.792
1092069	ENSG00000121410	2	A1BG	alpha-1-B glycoprotein	1	19	n/a	n/a	4.05e-01	1.792
1089943	ENSG00000105221	205	AKT2	v-akt murine thymoma viral oncogene homolog 2	208	19	n/a	n/a	3.80e-01	1.791
279939049	ENSG00000239325	0	AC006323.1	AC006323.1	0	7	n/a	n/a	3.90e-01	1.791
1108368	ENSG00000234797	0	RPS3AP6	ribosomal protein S3A pseudogene 6	0	15	n/a	n/a	4.05e-01	1.791
1095393	ENSG00000143774	2970	GUK1	guanylate kinase 1	2987	1	n/a	n/a	3.84e-01	1.791
1109095	ENSG00000243649	626	CFB	complement factor B	629	6	n/a	n/a	3.83e-01	1.790
1094991	ENSG00000141086	1495	CTRL	chymotrypsin-like	1506	16	n/a	n/a	3.83e-01	1.789
279074280	ENSG00000137970	0	RP11-122C9.1	RP11-122C9.1	0	1	n/a	n/a	3.82e-01	1.788
279931573	ENSG00000238225	0	AC093416.3	AC093416.3	0	3	n/a	n/a	3.80e-01	1.788
1092042	ENSG00000121089	0	NACA3P	NACA family member 3 pseudogene	0	4	n/a	n/a	3.82e-01	1.787
279908618	ENSG00000236238	0	AC093106.4	AC093106.4	0	7	n/a	n/a	3.95e-01	1.787
280127579	ENSG00000259132	0	RP11-298I3.5	RP11-298I3.5	0	14	n/a	n/a	3.85e-01	1.787
279925078	ENSG00000237676	0	AC138972.1	AC138972.1	0	3	n/a	n/a	4.18e-01	1.787
1099454	ENSG00000168994	85792	C6orf145	chromosome 6 open reading frame 145	221749	6	n/a	n/a	4.01e-01	1.787
1087331	ENSG00000027075	5551	PRKCH	protein kinase C, eta	5583	14	n/a	n/a	3.80e-01	1.786
280091563	ENSG00000255949	0	AP003419.16	AP003419.16	0	11	n/a	n/a	3.76e-01	1.786
1090339	ENSG00000107796	56	ACTA2	actin, alpha 2, smooth muscle, aorta	59	10	n/a	n/a	4.01e-01	1.786
279717355	ENSG00000212569	0	Y_RNA	Y RNA	0	22	n/a	n/a	3.81e-01	1.786
1093119	ENSG00000130066	6269	SAT1	spermidine/spermine N1-acetyltransferase 1	6303	X	n/a	n/a	4.12e-01	1.785
1095056	ENSG00000141510	7114	TP53	tumor protein p53	7157	17	n/a	n/a	3.79e-01	1.784
1104082	ENSG00000196839	97	ADA	adenosine deaminase	100	20	n/a	n/a	3.80e-01	1.784
1109108	ENSG00000243749	1000425	ZMYM6NB	ZMYM6 neighbor	100506144	1	n/a	n/a	3.80e-01	1.783
1102071	ENSG00000182310	80619	LINC00085	long intergenic non-protein coding RNA 85	147650	19	n/a	n/a	3.99e-01	1.783
279985486	ENSG00000244468	0	RP11-206M11.7	RP11-206M11.7	0	3	n/a	n/a	4.08e-01	1.782
279754039	ENSG00000221462	167679	SNORA76	small nucleolar RNA, H/ACA box 76	677842	17	n/a	n/a	3.89e-01	1.782
280074018	ENSG00000254665	0	RP11-152H18.3	RP11-152H18.3	0	11	n/a	n/a	3.84e-01	1.781
1101523	ENSG00000179085	33635	DPM3	dolichyl-phosphate mannosyltransferase polypeptide 3	54344	1	n/a	n/a	4.09e-01	1.781
1097015	ENSG00000157191	34996	NECAP2	NECAP endocytosis associated 2	55707	1	n/a	n/a	4.71e-01	1.781
280091109	ENSG00000255883	0	AC099522.1	AC099522.1	0	5	n/a	n/a	3.84e-01	1.780
1093099	ENSG00000129946	25510	SHC2	SHC (Src homology 2 domain containing) transforming protein 2	25759	19	n/a	n/a	3.77e-01	1.780
279731191	ENSG00000214535	0	RPS15AP1	ribosomal protein S15a pseudogene 1	0	20	n/a	n/a	3.80e-01	1.780
1097582	ENSG00000161677	79106	JOSD2	Josephin domain containing 2	126119	19	n/a	n/a	3.83e-01	1.779
279665176	ENSG00000201672	1013306	SNORD113-4	small nucleolar RNA, C/D box 113-4	767564	14	n/a	n/a	3.95e-01	1.779
1103458	ENSG00000188038	78970	NRN1L	neuritin 1-like	123904	16	n/a	n/a	3.78e-01	1.779
1088645	ENSG00000088320	28690	REM1	RAS (RAD and GEM)-like GTP-binding 1	28954	20	n/a	n/a	3.81e-01	1.778
1098308	ENSG00000164434	2158	FABP7	fatty acid binding protein 7, brain	2173	6	n/a	n/a	4.28e-01	1.778
280112454	ENSG00000258168	0	RP11-588H23.3	RP11-588H23.3	0	12	n/a	n/a	4.03e-01	1.777
1091641	ENSG00000117616	36313	C1orf63	chromosome 1 open reading frame 63	57035	1	n/a	n/a	3.93e-01	1.777
1093102	ENSG00000129968	57598	FAM108A1	family with sequence similarity 108, member A1	81926	19	n/a	n/a	4.03e-01	1.777
1107506	ENSG00000229119	0	CTB-63M22.1	CTB-63M22.1	0	5	n/a	n/a	4.07e-01	1.776
1100711	ENSG00000174721	80303	FGFBP3	fibroblast growth factor binding protein 3	143282	10	n/a	n/a	3.78e-01	1.775
279963224	ENSG00000242142	0	RP11-5O17.2	RP11-5O17.2	0	3	n/a	n/a	4.12e-01	1.775
1099140	ENSG00000167747	58990	C19orf48	chromosome 19 open reading frame 48	84798	19	n/a	n/a	3.98e-01	1.775
1098889	ENSG00000166794	5447	PPIB	peptidylprolyl isomerase B (cyclophilin B)	5479	15	n/a	n/a	4.28e-01	1.774
1101155	ENSG00000177045	80655	SIX5	SIX homeobox 5	147912	19	n/a	n/a	3.83e-01	1.774
1103823	ENSG00000196126	3105	HLA-DRB1	major histocompatibility complex, class II, DR beta 1	3123	6	n/a	n/a	3.85e-01	1.774
1104555	ENSG00000198242	6115	RPL23A	ribosomal protein L23a	6147	17	n/a	n/a	3.87e-01	1.774
1102136	ENSG00000182580	2034	EPHB3	EPH receptor B3	2049	3	n/a	n/a	3.87e-01	1.774
280081601	ENSG00000255137	0	RP11-290D2.4	RP11-290D2.4	0	13	n/a	n/a	3.90e-01	1.773
279657791	ENSG00000199477	0	SNORA31	small nucleolar RNA, H/ACA box 31	0	13	n/a	n/a	3.90e-01	1.773
1100482	ENSG00000173457	26220	PPP1R14B	protein phosphatase 1, regulatory (inhibitor) subunit 14B	26472	11	n/a	n/a	3.84e-01	1.773
280085678	ENSG00000255390	0	RP11-732A19.5	RP11-732A19.5	0	11	n/a	n/a	3.94e-01	1.773
279847205	ENSG00000230729	0	RP11-296L22.8	RP11-296L22.8	0	9	n/a	n/a	3.90e-01	1.773
1092953	ENSG00000128602	6568	SMO	smoothened, frizzled family receptor	6608	7	n/a	n/a	3.97e-01	1.773
1102799	ENSG00000185269	80583	NOTUM	notum pectinacetylesterase homolog (Drosophila)	147111	17	n/a	n/a	3.83e-01	1.772
1089909	ENSG00000104983	181795	CCDC61	coiled-coil domain containing 61	729440	19	n/a	n/a	3.84e-01	1.772
1087264	ENSG00000020181	25709	GPR124	G protein-coupled receptor 124	25960	8	n/a	n/a	3.88e-01	1.772
1097955	ENSG00000163430	11008	FSTL1	follistatin-like 1	11167	3	n/a	n/a	3.79e-01	1.772
1105979	ENSG00000214063	7063	TSPAN4	tetraspanin 4	7106	11	n/a	n/a	4.63e-01	1.772
1098665	ENSG00000165912	29498	PACSIN3	protein kinase C and casein kinase substrate in neurons 3	29763	11	n/a	n/a	3.81e-01	1.771
279709883	ENSG00000207857	0	AC097639.1	AC097639.1	0	3	n/a	n/a	3.89e-01	1.771
1105375	ENSG00000205078	1000887	SYCE1L	synaptonemal complex central element protein 1-like	100130958	16	n/a	n/a	3.97e-01	1.769
1105862	ENSG00000213445	6458	SIPA1	signal-induced proliferation-associated 1	6494	11	n/a	n/a	4.01e-01	1.769
279710233	ENSG00000207955	128113	MIR219-2	microRNA 219-2	407003	9	n/a	n/a	4.12e-01	1.769
279755852	ENSG00000221792	1023061	MIR1282	microRNA 1282	100302254	15	n/a	n/a	3.90e-01	1.768
1096186	ENSG00000149782	5299	PLCB3	phospholipase C, beta 3 (phosphatidylinositol-specific)	5331	11	n/a	n/a	3.88e-01	1.768
1095199	ENSG00000142676	6103	RPL11	ribosomal protein L11	6135	1	n/a	n/a	3.76e-01	1.768
1101719	ENSG00000180340	2519	FZD2	frizzled family receptor 2	2535	17	n/a	n/a	3.77e-01	1.768
279719443	ENSG00000213126	0	AC092642.1	AC092642.1	0	2	n/a	n/a	3.91e-01	1.767
1094152	ENSG00000136213	34790	CHST12	carbohydrate (chondroitin 4) sulfotransferase 12	55501	7	n/a	n/a	3.79e-01	1.767
1088924	ENSG00000095906	9956	NUBP2	nucleotide binding protein 2	10101	16	n/a	n/a	4.01e-01	1.767
1100774	ENSG00000175061	79057	C17orf76-AS1	C17orf76 antisense RNA 1 (non-protein coding)	125144	17	n/a	n/a	3.82e-01	1.767
279866942	ENSG00000232496	0	RPL3P12	ribosomal protein L3 pseudogene 12	0	X	n/a	n/a	4.14e-01	1.767
1092918	ENSG00000128309	4331	MPST	mercaptopyruvate sulfurtransferase	4357	22	n/a	n/a	3.98e-01	1.766
279979850	ENSG00000243884	0	AL163011.1	AL163011.1	0	14	n/a	n/a	3.51e-01	1.766
279668276	ENSG00000203260	0	AL356475.1	AL356475.1	0	1	n/a	n/a	4.02e-01	1.765
1101235	ENSG00000177464	2811	GPR4	G protein-coupled receptor 4	2828	19	n/a	n/a	3.19e-01	1.764
1095820	ENSG00000146859	34570	TMEM140	transmembrane protein 140	55281	7	n/a	n/a	3.90e-01	1.764
279834575	ENSG00000229604	0	MT-ATP8	mitochondrially encoded ATP synthase 8	0	2	n/a	n/a	3.83e-01	1.763
279959578	ENSG00000241741	0	RP11-119H12.2	RP11-119H12.2	0	4	n/a	n/a	3.88e-01	1.763
1105079	ENSG00000204301	4824	NOTCH4	notch 4	4855	6	n/a	n/a	3.86e-01	1.763
1104614	ENSG00000198467	7126	TPM2	tropomyosin 2 (beta)	7169	9	n/a	n/a	3.87e-01	1.762
1093204	ENSG00000130589	59597	RP4-697K14.7	Peroxisomal proliferator-activated receptor A-interacting complex 285 kDa protein	85441	20	n/a	n/a	3.97e-01	1.762
1100130	ENSG00000171858	6194	RPS21	ribosomal protein S21	6227	20	n/a	n/a	3.90e-01	1.762
1089945	ENSG00000105227	36989	PRX	periaxin	57716	19	n/a	n/a	3.87e-01	1.762
1098979	ENSG00000167107	56022	ACSF2	acyl-CoA synthetase family member 2	80221	17	n/a	n/a	6.19e-01	1.762
1096807	ENSG00000155366	386	RHOC	ras homolog gene family, member C	389	1	n/a	n/a	4.03e-01	1.760
1108143	ENSG00000233276	2859	GPX1	glutathione peroxidase 1	2876	3	n/a	n/a	4.02e-01	1.759
280120678	ENSG00000258734	0	RP11-112J1.3	RP11-112J1.3	0	14	n/a	n/a	4.03e-01	1.759
280135928	ENSG00000259605	0	AC074212.5	AC074212.5	0	19	n/a	n/a	3.82e-01	1.759
280055659	ENSG00000253356	0	RP11-90P5.2	RP11-90P5.2	0	8	n/a	n/a	4.03e-01	1.758
1097691	ENSG00000162444	77765	RBP7	retinol binding protein 7, cellular	116362	1	n/a	n/a	3.97e-01	1.757
1100312	ENSG00000172638	29741	EFEMP2	EGF containing fibulin-like extracellular matrix protein 2	30008	11	n/a	n/a	3.81e-01	1.757
1093154	ENSG00000130304	119630	SLC27A1	solute carrier family 27 (fatty acid transporter), member 1	376497	19	n/a	n/a	4.17e-01	1.757
280003454	ENSG00000248592	157124207	TMEM110-MUSTN1	TMEM110-MUSTN1 readthrough	100526772	3	n/a	n/a	3.84e-01	1.757
1090299	ENSG00000107338	6425	SHB	Src homology 2 domain containing adaptor protein B	6461	9	n/a	n/a	3.84e-01	1.757
1090035	ENSG00000105619	29579	TFPT	TCF3 (E2A) fusion partner (in childhood Leukemia)	29844	19	n/a	n/a	4.17e-01	1.756
279972597	ENSG00000243167	0	AC005204.2	AC005204.2	0	19	n/a	n/a	3.88e-01	1.755
280008311	ENSG00000248988	0	RP11-815N9.2	RP11-815N9.2	0	4	n/a	n/a	3.81e-01	1.755
1103465	ENSG00000188064	7434	WNT7B	wingless-type MMTV integration site family, member 7B	7477	22	n/a	n/a	3.88e-01	1.755
279970823	ENSG00000242971	0	AC091038.1	AC091038.1	0	18	n/a	n/a	4.12e-01	1.755
1090078	ENSG00000105767	83493	CADM4	cell adhesion molecule 4	199731	19	n/a	n/a	3.82e-01	1.755
279716816	ENSG00000212443	0	SNORA53	small nucleolar RNA, H/ACA box 53	0	12	n/a	n/a	4.04e-01	1.755
1092277	ENSG00000123349	5172	PFDN5	prefoldin subunit 5	5204	12	n/a	n/a	3.85e-01	1.755
1092535	ENSG00000125285	11007	SOX21	SRY (sex determining region Y)-box 21	11166	13	n/a	n/a	4.01e-01	1.755
1103384	ENSG00000187773	79075	FAM69C	family with sequence similarity 69, member C	125704	18	n/a	n/a	3.88e-01	1.754
1101968	ENSG00000181804	94500	SLC9A9	solute carrier family 9 (sodium/hydrogen exchanger), member 9	285195	3	n/a	n/a	4.10e-01	1.753
1087672	ENSG00000059378	41336	PARP12	poly (ADP-ribose) polymerase family, member 12	64761	7	n/a	n/a	3.86e-01	1.753
1094493	ENSG00000137965	10414	IFI44	interferon-induced protein 44	10561	1	n/a	n/a	4.01e-01	1.752
279494036	ENSG00000179178	79264	TMEM125	transmembrane protein 125	128218	1	n/a	n/a	4.03e-01	1.752
1090061	ENSG00000105698	7349	USF2	upstream transcription factor 2, c-fos interacting	7392	19	n/a	n/a	4.03e-01	1.752
280107698	ENSG00000257698	0	RP11-620J15.3	RP11-620J15.3	0	12	n/a	n/a	4.11e-01	1.751
279666387	ENSG00000202025	0	U6	U6 spliceosomal RNA	0	1	n/a	n/a	4.04e-01	1.750
279722866	ENSG00000213539	0	YBX1P6	Y box binding protein 1 pseudogene 6	0	9	n/a	n/a	3.87e-01	1.749
1088671	ENSG00000088881	36866	EBF4	early B-cell factor 4	57593	20	n/a	n/a	3.80e-01	1.748
1109009	ENSG00000241839	56102	PLEKHO2	pleckstrin homology domain containing, family O member 2	80301	15	n/a	n/a	4.17e-01	1.748
1106070	ENSG00000214401	159020	AC217773.1	AC217773.1	644246	17	n/a	n/a	3.92e-01	1.747
279912261	ENSG00000236552	171027	RPL13AP5	ribosomal protein L13a pseudogene 5	728658	10	n/a	n/a	4.07e-01	1.747
279939458	ENSG00000239373	0	AL021579.1	AL021579.1	0	1	n/a	n/a	3.95e-01	1.747
1090518	ENSG00000109062	9233	SLC9A3R1	solute carrier family 9 (sodium/hydrogen exchanger), member 3 regulator 1	9368	17	n/a	n/a	3.81e-01	1.747
1104628	ENSG00000198518	8309	HIST1H4E	histone cluster 1, H4e	8367	6	n/a	n/a	3.92e-01	1.746
279986172	ENSG00000244535	0	RP1-181J22.1	RP1-181J22.1	0	11	n/a	n/a	3.47e-01	1.746
1103495	ENSG00000188186	123484	C7orf59	chromosome 7 open reading frame 59	389541	7	n/a	n/a	3.82e-01	1.746
1105891	ENSG00000213689	11116	TREX1	three prime repair exonuclease 1	11277	3	n/a	n/a	3.83e-01	1.745
1093992	ENSG00000135441	2631	BLOC1S1	biogenesis of lysosomal organelles complex-1, subunit 1	2647	12	n/a	n/a	4.13e-01	1.745
279898440	ENSG00000235243	0	AC093716.1	AC093716.1	0	7	n/a	n/a	3.95e-01	1.745
279853929	ENSG00000231333	0	RPL34P1	ribosomal protein L34 pseudogene 1	0	1	n/a	n/a	4.16e-01	1.744
1087449	ENSG00000041982	3351	TNC	tenascin C	3371	9	n/a	n/a	6.32e-01	1.744
1101422	ENSG00000178537	784	SLC25A20	solute carrier family 25 (carnitine/acylcarnitine translocase), member 20	788	3	n/a	n/a	3.96e-01	1.743
279626017	ENSG00000197582	0	GPX1P1	glutathione peroxidase pseudogene 1	0	X	n/a	n/a	4.06e-01	1.743
1100311	ENSG00000172613	5851	RAD9A	RAD9 homolog A (S. pombe)	5883	11	n/a	n/a	3.86e-01	1.743
1099420	ENSG00000168874	59103	ATOH8	atonal homolog 8 (Drosophila)	84913	2	n/a	n/a	4.14e-01	1.743
279946628	ENSG00000240233	0	AF111168.1	AF111168.1	0	14	n/a	n/a	4.00e-01	1.743
279978639	ENSG00000243742	76641	RPLP0P2	ribosomal protein, large, P0 pseudogene 2	113157	11	n/a	n/a	3.88e-01	1.743
279717668	ENSG00000212694	109578	AC084018.1	AC084018.1	338799	12	n/a	n/a	3.95e-01	1.742
279658736	ENSG00000199785	0	SNORA52	small nucleolar RNA, H/ACA box 52	0	11	n/a	n/a	4.02e-01	1.742
1093271	ENSG00000130876	35581	SLC7A10	solute carrier family 7 (neutral amino acid transporter light chain, asc system), member 10	56301	19	n/a	n/a	4.04e-01	1.741
1097089	ENSG00000157833	80935	FAM59B	family with sequence similarity 59, member B	150946	2	n/a	n/a	3.88e-01	1.741
280010874	ENSG00000249222	92455	ATP5L2	ATP synthase, H+ transporting, mitochondrial Fo complex, subunit G2	267020	22	n/a	n/a	3.79e-01	1.740
1101664	ENSG00000179965	30814	ZNF771	zinc finger protein 771	51333	16	n/a	n/a	3.88e-01	1.740
1101850	ENSG00000181029	79095	TRAPPC5	trafficking protein particle complex 5	126003	19	n/a	n/a	3.81e-01	1.740
1104083	ENSG00000196843	10707	ARID5A	AT rich interactive domain 5A (MRF1-like)	10865	2	n/a	n/a	4.17e-01	1.740
279745695	ENSG00000217030	0	RP11-428J1.2	RP11-428J1.2	0	6	n/a	n/a	3.89e-01	1.739
1093068	ENSG00000129538	6003	RNASE1	ribonuclease, RNase A family, 1 (pancreatic)	6035	14	n/a	n/a	4.10e-01	1.739
279806452	ENSG00000227036	125185	AC007639.1	AC007639.1	400619	17	n/a	n/a	3.97e-01	1.739
1095060	ENSG00000141526	9000	SLC16A3	solute carrier family 16, member 3 (monocarboxylic acid transporter 4)	9123	17	n/a	n/a	3.91e-01	1.739
1091307	ENSG00000115325	1784	DOK1	docking protein 1, 62kDa (downstream of tyrosine kinase 1)	1796	2	n/a	n/a	5.49e-01	1.738
1089733	ENSG00000103710	30766	RASL12	RAS-like, family 12	51285	15	n/a	n/a	3.85e-01	1.738
279662754	ENSG00000200983	0	SNORA3	small nucleolar RNA, H/ACA box 3	0	11	n/a	n/a	3.82e-01	1.737
1101970	ENSG00000181826	1002216	RELL1	RELT-like 1	768211	4	n/a	n/a	3.87e-01	1.737
279976341	ENSG00000243554	0	AC004967.7	AC004967.7	0	7	n/a	n/a	3.97e-01	1.737
1097438	ENSG00000160447	29674	PKN3	protein kinase N3	29941	9	n/a	n/a	3.89e-01	1.737
1096747	ENSG00000154783	81054	FGD5	FYVE, RhoGEF and PH domain containing 5	152273	3	n/a	n/a	3.91e-01	1.737
1092639	ENSG00000125844	6205	RRBP1	ribosome binding protein 1 homolog 180kDa (dog)	6238	20	n/a	n/a	3.91e-01	1.737
1102114	ENSG00000182492	630	BGN	biglycan	633	X	n/a	n/a	3.95e-01	1.737
1096755	ENSG00000154856	80613	APCDD1	adenomatosis polyposis coli down-regulated 1	147495	18	n/a	n/a	4.08e-01	1.736
1099299	ENSG00000168314	4310	MOBP	myelin-associated oligodendrocyte basic protein	4336	3	n/a	n/a	4.14e-01	1.736
279863736	ENSG00000232187	0	FTH1P7	ferritin, heavy polypeptide 1 pseudogene 7	0	13	n/a	n/a	3.87e-01	1.736
1089873	ENSG00000104881	10690	PPP1R13L	protein phosphatase 1, regulatory subunit 13 like	10848	19	n/a	n/a	3.85e-01	1.736
279811756	ENSG00000227514	0	RP11-709P2.1	RP11-709P2.1	0	8	n/a	n/a	3.82e-01	1.735
279953993	ENSG00000241114	0	AC008280.3	AC008280.3	0	2	n/a	n/a	3.97e-01	1.735
279861298	ENSG00000231982	0	RP11-573D15.1	RP11-573D15.1	0	3	n/a	n/a	3.79e-01	1.734
279962608	ENSG00000242071	0	RPL7AP6	ribosomal protein L7a pseudogene 6	0	14	n/a	n/a	4.06e-01	1.733
1091327	ENSG00000115457	3465	IGFBP2	insulin-like growth factor binding protein 2, 36kDa	3485	2	n/a	n/a	3.88e-01	1.733
280094821	ENSG00000256326	0	RP11-467L13.3	RP11-467L13.3	0	12	n/a	n/a	4.19e-01	1.733
1093174	ENSG00000130402	78	ACTN4	actinin, alpha 4	81	19	n/a	n/a	3.86e-01	1.732
1090002	ENSG00000105472	6285	CLEC11A	C-type lectin domain family 11, member A	6320	19	n/a	n/a	4.12e-01	1.732
1091119	ENSG00000113732	8884	ATP6V0E1	ATPase, H+ transporting, lysosomal 9kDa, V0 subunit e1	8992	5	n/a	n/a	3.79e-01	1.731
1095993	ENSG00000148290	6794	SURF1	surfeit 1	6834	9	n/a	n/a	4.07e-01	1.731
1105969	ENSG00000214026	6118	MRPL23	mitochondrial ribosomal protein L23	6150	11	n/a	n/a	3.92e-01	1.731
1094268	ENSG00000136859	23207	ANGPTL2	angiopoietin-like 2	23452	9	n/a	n/a	3.82e-01	1.731
1101625	ENSG00000179796	77738	LRRC3B	leucine rich repeat containing 3B	116135	3	n/a	n/a	3.81e-01	1.731
1092018	ENSG00000120913	40869	PDLIM2	PDZ and LIM domain 2 (mystique)	64236	8	n/a	n/a	3.82e-01	1.731
1099062	ENSG00000167508	4571	MVD	mevalonate (diphospho) decarboxylase	4597	16	n/a	n/a	3.87e-01	1.731
1091470	ENSG00000116478	3048	HDAC1	histone deacetylase 1	3065	1	n/a	n/a	3.91e-01	1.730
1086964	ENSG00000005513	29803	SOX8	SRY (sex determining region Y)-box 8	30812	16	n/a	n/a	3.79e-01	1.730
1105246	ENSG00000204682	124909	C10orf114	chromosome 10 open reading frame 114	399726	10	n/a	n/a	3.95e-01	1.730
1097809	ENSG00000162889	9133	MAPKAPK2	mitogen-activated protein kinase-activated protein kinase 2	9261	1	n/a	n/a	3.88e-01	1.729
279662327	ENSG00000200834	0	Y_RNA	Y RNA	0	9	n/a	n/a	4.12e-01	1.729
1099767	ENSG00000170370	2003	EMX2	empty spiracles homeobox 2	2018	10	n/a	n/a	4.12e-01	1.728
279983706	ENSG00000244266	0	RP11-112N23.1	RP11-112N23.1	0	12	n/a	n/a	4.14e-01	1.728
279661529	ENSG00000200608	1013323	SNORD114-11	small nucleolar RNA, C/D box 114-11	767589	14	n/a	n/a	3.47e-01	1.728
1088696	ENSG00000089127	4907	OAS1	2'-5'-oligoadenylate synthetase 1, 40/46kDa	4938	12	n/a	n/a	3.61e-01	1.728
279828268	ENSG00000229020	0	AKR7A2P1	aldo-keto reductase family 7, member A2 pseudogene 1	0	1	n/a	n/a	3.93e-01	1.728
1106383	ENSG00000215621	0	AC174470.1	Protein FAM195B	0	17	n/a	n/a	4.18e-01	1.728
279887737	ENSG00000234327	0	AC012146.7	AC012146.7	0	17	n/a	n/a	3.61e-01	1.727
279895312	ENSG00000234961	0	RP11-124N14.3	RP11-124N14.3	0	10	n/a	n/a	4.10e-01	1.727
1095430	ENSG00000143977	6597	SNRPG	small nuclear ribonucleoprotein polypeptide G	6637	2	n/a	n/a	3.79e-01	1.726
1088664	ENSG00000088826	33789	SMOX	spermine oxidase	54498	20	n/a	n/a	4.14e-01	1.726
1108030	ENSG00000232560	33369	C21orf37	chromosome 21 open reading frame 37	100505929	21	n/a	n/a	3.81e-01	1.725
279962039	ENSG00000241988	0	AC093311.4	AC093311.4	0	5	n/a	n/a	3.95e-01	1.725
1100944	ENSG00000175938	60256	ORAI3	ORAI calcium release-activated calcium modulator 3	93129	16	n/a	n/a	3.76e-01	1.723
1104664	ENSG00000198624	25861	CCDC69	coiled-coil domain containing 69	26112	5	n/a	n/a	4.02e-01	1.722
279664259	ENSG00000201428	0	7SK	7SK RNA	0	12	n/a	n/a	3.87e-01	1.722
1103615	ENSG00000188681	0	MAFIP	MAFF interacting protein	0	21	n/a	n/a	3.79e-01	1.721
1100270	ENSG00000172428	80913	MYEOV2	myeloma overexpressed 2	150678	2	n/a	n/a	4.06e-01	1.721
1093125	ENSG00000130164	3924	LDLR	low density lipoprotein receptor	3949	19	n/a	n/a	4.04e-01	1.721
1105923	ENSG00000213867	0	RP11-829H16.2	RP11-829H16.2	0	14	n/a	n/a	3.80e-01	1.721
280024181	ENSG00000250284	0	CTB-1I21.1	CTB-1I21.1	0	5	n/a	n/a	3.90e-01	1.720
279849460	ENSG00000230939	0	RP11-314C16.1	RP11-314C16.1	0	6	n/a	n/a	3.83e-01	1.720
1104235	ENSG00000197324	25769	LRP10	low density lipoprotein receptor-related protein 10	26020	14	n/a	n/a	3.79e-01	1.720
1099622	ENSG00000169738	30663	DCXR	dicarbonyl/L-xylulose reductase	51181	17	n/a	n/a	3.77e-01	1.720
1088235	ENSG00000076928	9015	ARHGEF1	Rho guanine nucleotide exchange factor (GEF) 1	9138	19	n/a	n/a	3.88e-01	1.719
1087535	ENSG00000049540	1991	ELN	elastin	2006	7	n/a	n/a	4.08e-01	1.719
279781233	ENSG00000224861	0	YBX1P1	Y box binding protein 1 pseudogene 1	0	14	n/a	n/a	3.96e-01	1.719
1088250	ENSG00000077238	3541	IL4R	interleukin 4 receptor	3566	16	n/a	n/a	4.09e-01	1.718
279940468	ENSG00000239486	0	RP11-163E9.1	RP11-163E9.1	0	7	n/a	n/a	3.83e-01	1.717
280076033	ENSG00000254791	0	FAR1-IT1	FAR1 intronic transcript 1 (non-protein coding)	0	11	n/a	n/a	3.87e-01	1.717
1086884	ENSG00000002330	569	BAD	BCL2-associated agonist of cell death	572	11	n/a	n/a	3.97e-01	1.716
1089154	ENSG00000100345	4601	MYH9	myosin, heavy chain 9, non-muscle	4627	22	n/a	n/a	3.37e-01	1.716
1095775	ENSG00000146425	6951	DYNLT1	dynein, light chain, Tctex-type 1	6993	6	n/a	n/a	4.02e-01	1.716
1089143	ENSG00000100319	35241	ZMAT5	zinc finger, matrin-type 5	55954	22	n/a	n/a	3.84e-01	1.716
279636820	ENSG00000198134	0	RP11-267J23.4	RP11-267J23.4	0	12	n/a	n/a	3.86e-01	1.715
1105123	ENSG00000204392	37090	LSM2	LSM2 homolog, U6 small nuclear RNA associated (S. cerevisiae)	57819	6	n/a	n/a	4.10e-01	1.715
1109032	ENSG00000242252	629	BGLAP	bone gamma-carboxyglutamate (gla) protein	632	1	n/a	n/a	3.80e-01	1.713
280043873	ENSG00000251920	0	5S_rRNA	5S ribosomal RNA	0	6	n/a	n/a	3.51e-01	1.713
279668053	ENSG00000202502	0	RN5S151	RNA, 5S ribosomal 151	0	3	n/a	n/a	3.79e-01	1.712
280097206	ENSG00000256594	119474	RP11-705C15.2	RP11-705C15.2	374443	12	n/a	n/a	3.82e-01	1.712
280036105	ENSG00000251239	0	CTB-22K21.2	CTB-22K21.2	0	17	n/a	n/a	3.84e-01	1.712
1098638	ENSG00000165801	34990	ARHGEF40	Rho guanine nucleotide exchange factor (GEF) 40	55701	14	n/a	n/a	4.14e-01	1.712
1093476	ENSG00000132329	10121	RAMP1	receptor (G protein-coupled) activity modifying protein 1	10267	2	n/a	n/a	5.91e-01	1.712
1097571	ENSG00000161638	3653	ITGA5	integrin, alpha 5 (fibronectin receptor, alpha polypeptide)	3678	12	n/a	n/a	3.80e-01	1.710
279826704	ENSG00000228887	0	AC022098.2	AC022098.2	0	19	n/a	n/a	3.84e-01	1.709
1099241	ENSG00000168077	30916	SCARA3	scavenger receptor class A, member 3	51435	8	n/a	n/a	3.79e-01	1.709
279978981	ENSG00000243777	0	RP11-864G5.1	RP11-864G5.1	0	11	n/a	n/a	3.83e-01	1.708
279774486	ENSG00000224272	0	AC114730.3	AC114730.3	0	2	n/a	n/a	4.06e-01	1.708
1091415	ENSG00000116016	2019	EPAS1	endothelial PAS domain protein 1	2034	2	n/a	n/a	4.13e-01	1.708
279749400	ENSG00000219507	0	FTH1P8	ferritin, heavy polypeptide 1 pseudogene 8	0	X	n/a	n/a	3.88e-01	1.708
1102716	ENSG00000184990	10425	SIVA1	SIVA1, apoptosis-inducing factor	10572	14	n/a	n/a	3.89e-01	1.708
279726343	ENSG00000213970	0	RP11-264F23.1	RP11-264F23.1	0	12	n/a	n/a	4.07e-01	1.707
1097865	ENSG00000163083	3600	INHBB	inhibin, beta B	3625	2	n/a	n/a	3.89e-01	1.707
280009403	ENSG00000249093	0	AC135050.2	AC135050.2	0	16	n/a	n/a	4.03e-01	1.707
1091033	ENSG00000113070	1827	HBEGF	heparin-binding EGF-like growth factor	1839	5	n/a	n/a	3.89e-01	1.706
280135899	ENSG00000259603	0	CTD-2012M11.3	CTD-2012M11.3	0	5	n/a	n/a	3.96e-01	1.706
1101210	ENSG00000177352	41449	CCDC71	coiled-coil domain containing 71	64925	3	n/a	n/a	4.02e-01	1.706
279967670	ENSG00000242597	0	AL139240.1	AL139240.1	0	10	n/a	n/a	3.85e-01	1.705
1105201	ENSG00000204580	776	DDR1	discoidin domain receptor tyrosine kinase 1	780	6	n/a	n/a	3.83e-01	1.705
1089083	ENSG00000100146	6623	SOX10	SRY (sex determining region Y)-box 10	6663	22	n/a	n/a	3.82e-01	1.704
1102518	ENSG00000184162	79141	NR2C2AP	nuclear receptor 2C2-associated protein	126382	19	n/a	n/a	3.80e-01	1.704
279793382	ENSG00000225912	0	RP13-258O15.1	RP13-258O15.1	0	X	n/a	n/a	4.07e-01	1.704
1088245	ENSG00000077150	4760	NFKB2	nuclear factor of kappa light polypeptide gene enhancer in B-cells 2 (p49/p100)	4791	10	n/a	n/a	4.18e-01	1.703
1097477	ENSG00000160789	3975	LMNA	lamin A/C	4000	1	n/a	n/a	3.80e-01	1.703
279881356	ENSG00000233739	0	RP5-1039K5.13	RP5-1039K5.13	0	22	n/a	n/a	3.80e-01	1.703
279747406	ENSG00000218208	0	RP11-367G18.2	RP11-367G18.2	0	6	n/a	n/a	3.29e-01	1.702
1108810	ENSG00000237774	0	RP11-129B9.1	RP11-129B9.1	0	12	n/a	n/a	3.69e-01	1.702
1099506	ENSG00000169218	94365	RSPO1	R-spondin 1	284654	1	n/a	n/a	3.85e-01	1.702
280132466	ENSG00000259409	0	RP11-521C20.3	RP11-521C20.3	0	15	n/a	n/a	3.96e-01	1.702
279808249	ENSG00000227191	0	TRGC2	T cell receptor gamma constant 2	0	7	n/a	n/a	3.79e-01	1.701
1097605	ENSG00000161921	37223	CXCL16	chemokine (C-X-C motif) ligand 16	58191	17	n/a	n/a	3.88e-01	1.701
279725210	ENSG00000213866	0	YBX1P10	Y box binding protein 1 pseudogene 10	0	9	n/a	n/a	3.80e-01	1.698
1095350	ENSG00000143537	8679	ADAM15	ADAM metallopeptidase domain 15	8751	1	n/a	n/a	4.07e-01	1.698
1105820	ENSG00000213145	1387	CRIP1	cysteine-rich protein 1 (intestinal)	1396	14	n/a	n/a	3.88e-01	1.698
1091818	ENSG00000119559	80692	C19orf25	chromosome 19 open reading frame 25	148223	19	n/a	n/a	4.09e-01	1.697
1106668	ENSG00000223722	0	RP11-467L13.5	RP11-467L13.5	0	12	n/a	n/a	3.68e-01	1.697
1094377	ENSG00000137404	11109	NRM	nurim (nuclear envelope membrane protein)	11270	6	n/a	n/a	3.97e-01	1.697
280100689	ENSG00000257017	3220	HP	haptoglobin	3240	16	n/a	n/a	3.82e-01	1.697
279937899	ENSG00000239183	1013694	SNORA84	small nucleolar RNA, H/ACA box 84	100124534	9	n/a	n/a	3.89e-01	1.697
280081407	ENSG00000255125	0	RP11-685M7.5	RP11-685M7.5	0	11	n/a	n/a	4.04e-01	1.694
1096722	ENSG00000154589	23396	LY96	lymphocyte antigen 96	23643	8	n/a	n/a	3.93e-01	1.694
1089070	ENSG00000100101	0	NOL12	nucleolar protein 12	0	22	n/a	n/a	3.96e-01	1.694
1093572	ENSG00000132819	34833	RBM38	RNA binding motif protein 38	55544	20	n/a	n/a	3.83e-01	1.694
280096507	ENSG00000256514	0	AP003419.11	AP003419.11	0	11	n/a	n/a	4.11e-01	1.694
279707566	ENSG00000207421	0	SNORD38B	small nucleolar RNA, C/D box 38B	0	1	n/a	n/a	3.88e-01	1.693
279780561	ENSG00000224795	0	AP003039.3	AP003039.3	0	11	n/a	n/a	4.04e-01	1.693
1098417	ENSG00000164889	6486	SLC4A2	solute carrier family 4, anion exchanger, member 2 (erythrocyte membrane protein band 3-like 1)	6522	7	n/a	n/a	3.76e-01	1.693
279731548	ENSG00000214578	0	HMGN2P42	high mobility group nucleosomal binding domain 2 pseudogene 42	0	17	n/a	n/a	3.78e-01	1.692
1099621	ENSG00000169733	5954	RFNG	RFNG O-fucosylpeptide 3-beta-N-acetylglucosaminyltransferase	5986	17	n/a	n/a	3.99e-01	1.692
1098421	ENSG00000164898	81203	C7orf55	chromosome 7 open reading frame 55	154791	7	n/a	n/a	3.96e-01	1.692
1099220	ENSG00000168003	6484	SLC3A2	solute carrier family 3 (activators of dibasic and neutral amino acid transport), member 2	6520	11	n/a	n/a	4.01e-01	1.691
279718615	ENSG00000213051	0	RP4-635A23.2	RP4-635A23.2	0	1	n/a	n/a	3.25e-01	1.691
1090783	ENSG00000111341	4231	MGP	matrix Gla protein	4256	12	n/a	n/a	3.85e-01	1.691
279882372	ENSG00000233839	0	RP11-389O22.4	RP11-389O22.4	0	1	n/a	n/a	3.75e-01	1.691
279930738	ENSG00000238150	0	AC008753.3	AC008753.3	0	19	n/a	n/a	4.09e-01	1.691
1101596	ENSG00000179564	79508	C3orf45	chromosome 3 open reading frame 45	132228	3	n/a	n/a	3.83e-01	1.691
279839342	ENSG00000230043	0	TMSL6	thymosin-like 6 (pseudogene)	0	20	n/a	n/a	4.09e-01	1.690
279778787	ENSG00000224631	0	RP11-51O6.1	RP11-51O6.1	0	16	n/a	n/a	3.94e-01	1.690
1098642	ENSG00000165806	836	CASP7	caspase 7, apoptosis-related cysteine peptidase	840	10	n/a	n/a	3.86e-01	1.690
1102868	ENSG00000185608	41500	MRPL40	mitochondrial ribosomal protein L40	64976	22	n/a	n/a	3.89e-01	1.690
1089021	ENSG00000099949	8165	LZTR1	leucine-zipper-like transcription regulator 1	8216	22	n/a	n/a	3.76e-01	1.689
279722105	ENSG00000213442	0	RPL18AP3	ribosomal protein L18a pseudogene 3	0	12	n/a	n/a	3.79e-01	1.689
1100074	ENSG00000171608	5261	PIK3CD	phosphoinositide-3-kinase, catalytic, delta polypeptide	5293	1	n/a	n/a	3.85e-01	1.689
1088982	ENSG00000099617	1930	EFNA2	ephrin-A2	1943	19	n/a	n/a	4.14e-01	1.689
279709519	ENSG00000207783	0	MIR564	microRNA 564	0	3	n/a	n/a	3.10e-01	1.689
279974082	ENSG00000243329	0	AC114498.7	AC114498.7	0	1	n/a	n/a	3.88e-01	1.689
1088536	ENSG00000085514	29725	PILRA	paired immunoglobin-like type 2 receptor alpha	29992	7	n/a	n/a	3.80e-01	1.689
1094241	ENSG00000136732	2978	GYPC	glycophorin C (Gerbich blood group)	2995	2	n/a	n/a	3.79e-01	1.688
1090677	ENSG00000110446	30777	SLC15A3	solute carrier family 15, member 3	51296	11	n/a	n/a	3.87e-01	1.688
1103809	ENSG00000196091	4578	MYBPC1	myosin binding protein C, slow type	4604	12	n/a	n/a	3.88e-01	1.687
1093951	ENSG00000135269	25885	TES	testis derived transcript (3 LIM domains)	26136	7	n/a	n/a	3.89e-01	1.687
1093235	ENSG00000130725	8920	UBE2M	ubiquitin-conjugating enzyme E2M	9040	19	n/a	n/a	3.91e-01	1.687
1092603	ENSG00000125733	9188	TRIP10	thyroid hormone receptor interactor 10	9322	19	n/a	n/a	4.09e-01	1.687
1096689	ENSG00000154274	34575	C4orf19	chromosome 4 open reading frame 19	55286	4	n/a	n/a	3.86e-01	1.687
1097545	ENSG00000161281	1337	COX7A1	cytochrome c oxidase subunit VIIa polypeptide 1 (muscle)	1346	19	n/a	n/a	4.09e-01	1.687
1090951	ENSG00000112343	10328	TRIM38	tripartite motif containing 38	10475	6	n/a	n/a	3.99e-01	1.686
1096018	ENSG00000148400	4820	NOTCH1	notch 1	4851	9	n/a	n/a	3.95e-01	1.686
1087903	ENSG00000068078	2246	FGFR3	fibroblast growth factor receptor 3	2261	4	n/a	n/a	3.86e-01	1.686
1097928	ENSG00000163344	10507	PMVK	phosphomevalonate kinase	10654	1	n/a	n/a	4.15e-01	1.686
1108087	ENSG00000232888	0	RPS11P5	ribosomal protein S11 pseudogene 5	0	12	n/a	n/a	3.82e-01	1.685
279740371	ENSG00000215467	0	RPL27AP	ribosomal protein L27a pseudogene	0	20	n/a	n/a	4.13e-01	1.684
1089770	ENSG00000104213	5125	PDGFRL	platelet-derived growth factor receptor-like	5157	8	n/a	n/a	3.97e-01	1.684
1091297	ENSG00000115286	119456	NDUFS7	NADH dehydrogenase (ubiquinone) Fe-S protein 7, 20kDa (NADH-coenzyme Q reductase)	374291	19	n/a	n/a	4.01e-01	1.684
279977670	ENSG00000243680	0	CTC-471J1.1	CTC-471J1.1	0	19	n/a	n/a	3.83e-01	1.684
278832470	ENSG00000111671	58923	SPSB2	splA/ryanodine receptor domain and SOCS box containing 2	84727	12	n/a	n/a	3.84e-01	1.684
1109063	ENSG00000243056	8568	EIF4EBP3	eukaryotic translation initiation factor 4E binding protein 3	8637	5	n/a	n/a	3.86e-01	1.683
279999555	ENSG00000248285	0	RP11-158J3.2	RP11-158J3.2	0	5	n/a	n/a	3.57e-01	1.683
1096143	ENSG00000149489	6062	ROM1	retinal outer segment membrane protein 1	6094	11	n/a	n/a	3.96e-01	1.682
1097077	ENSG00000157734	55659	SNX22	sorting nexin 22	79856	15	n/a	n/a	3.99e-01	1.682
1093444	ENSG00000132109	6697	TRIM21	tripartite motif containing 21	6737	11	n/a	n/a	4.09e-01	1.682
1095306	ENSG00000143369	1881	ECM1	extracellular matrix protein 1	1893	1	n/a	n/a	3.88e-01	1.682
1102714	ENSG00000184986	56531	TMEM121	transmembrane protein 121	80757	14	n/a	n/a	3.80e-01	1.681
1098165	ENSG00000164039	36177	BDH2	3-hydroxybutyrate dehydrogenase, type 2	56898	4	n/a	n/a	3.88e-01	1.681
1088993	ENSG00000099795	4687	NDUFB7	NADH dehydrogenase (ubiquinone) 1 beta subcomplex, 7, 18kDa	4713	19	n/a	n/a	4.09e-01	1.679
280030925	ENSG00000250813	0	RP11-327I3.1	RP11-327I3.1	0	4	n/a	n/a	3.86e-01	1.679
1094446	ENSG00000137767	37286	SQRDL	sulfide quinone reductase-like (yeast)	58472	15	n/a	n/a	4.18e-01	1.679
279994149	ENSG00000246892	0	AL034548.1	AL034548.1	0	20	n/a	n/a	3.79e-01	1.679
279669008	ENSG00000203403	0	AC020907.2	AC020907.2	0	19	n/a	n/a	3.81e-01	1.678
1104158	ENSG00000197061	8306	HIST1H4C	histone cluster 1, H4c	8364	6	n/a	n/a	3.84e-01	1.678
279973085	ENSG00000243230	0	RP11-286H14.8	RP11-286H14.8	0	7	n/a	n/a	3.96e-01	1.678
279968446	ENSG00000242680	0	AL132988.3	AL132988.3	0	14	n/a	n/a	3.35e-01	1.678
1090270	ENSG00000107020	35136	C9orf46	chromosome 9 open reading frame 46	55848	9	n/a	n/a	3.84e-01	1.678
1096028	ENSG00000148482	85703	SLC39A12	solute carrier family 39 (zinc transporter), member 12	221074	10	n/a	n/a	4.01e-01	1.678
1098566	ENSG00000165507	10909	C10orf10	chromosome 10 open reading frame 10	11067	10	n/a	n/a	3.25e-01	1.677
279800183	ENSG00000226499	0	RP5-882O7.1	RP5-882O7.1	0	1	n/a	n/a	3.77e-01	1.677
1100214	ENSG00000172216	1044	CEBPB	CCAAT/enhancer binding protein (C/EBP), beta	1051	20	n/a	n/a	3.92e-01	1.677
279911250	ENSG00000236465	0	RP11-65N13.4	RP11-65N13.4	0	9	n/a	n/a	4.10e-01	1.677
1093096	ENSG00000129925	37549	TMEM8A	transmembrane protein 8A	58986	16	n/a	n/a	3.93e-01	1.677
279660717	ENSG00000200354	167130	SNORA71D	small nucleolar RNA, H/ACA box 71D	677840	20	n/a	n/a	3.84e-01	1.676
280084944	ENSG00000255337	0	RP11-315O6.1	RP11-315O6.1	0	11	n/a	n/a	3.80e-01	1.676
1089004	ENSG00000099840	76645	IZUMO4	IZUMO family member 4	113177	19	n/a	n/a	4.07e-01	1.676
279982633	ENSG00000244192	0	RP11-114H7.1	RP11-114H7.1	0	5	n/a	n/a	3.96e-01	1.675
1095637	ENSG00000145494	4700	NDUFS6	NADH dehydrogenase (ubiquinone) Fe-S protein 6, 13kDa (NADH-coenzyme Q reductase)	4726	5	n/a	n/a	3.88e-01	1.675
1090044	ENSG00000105655	30957	ISYNA1	inositol-3-phosphate synthase 1	51477	19	n/a	n/a	3.86e-01	1.674
1095117	ENSG00000141971	60272	FAM125A	family with sequence similarity 125, member A	93343	19	n/a	n/a	4.15e-01	1.674
279961886	ENSG00000241975	0	TCEB1P19	transcription elongation factor B (SIII), polypeptide 1 pseudogene 19	0	1	n/a	n/a	4.02e-01	1.674
1094298	ENSG00000136938	10394	ANP32B	acidic (leucine-rich) nuclear phosphoprotein 32 family, member B	10541	9	n/a	n/a	3.80e-01	1.673
1090526	ENSG00000109089	29841	CDR2L	cerebellar degeneration-related protein 2-like	30850	17	n/a	n/a	3.84e-01	1.673
279818580	ENSG00000228169	0	PPIAP19	peptidylprolyl isomerase A (cyclophilin A) pseudogene 19	0	10	n/a	n/a	3.80e-01	1.673
280067956	ENSG00000254230	0	RP11-582J16.3	RP11-582J16.3	0	8	n/a	n/a	3.90e-01	1.672
1105281	ENSG00000204822	77862	MRPL53	mitochondrial ribosomal protein L53	116540	2	n/a	n/a	3.79e-01	1.672
1099730	ENSG00000170231	2157	FABP6	fatty acid binding protein 6, ileal	2172	5	n/a	n/a	4.04e-01	1.672
1099530	ENSG00000169297	187	NR0B1	nuclear receptor subfamily 0, group B, member 1	190	X	n/a	n/a	4.07e-01	1.671
1088957	ENSG00000099203	10860	TMED1	transmembrane emp24 protein transport domain containing 1	11018	19	n/a	n/a	3.87e-01	1.671
1096375	ENSG00000151715	78782	TMEM45B	transmembrane protein 45B	120224	11	n/a	n/a	3.97e-01	1.671
1092259	ENSG00000123159	10597	GIPC1	GIPC PDZ domain containing family, member 1	10755	19	n/a	n/a	4.14e-01	1.671
1098630	ENSG00000165757	36881	KIAA1462	KIAA1462	57608	10	n/a	n/a	3.99e-01	1.670
279790883	ENSG00000225712	0	ATP5G2P1	ATP synthase, H+ transporting, mitochondrial Fo complex, subunit C2 (subunit 9) pseudogene 1	0	1	n/a	n/a	4.09e-01	1.670
1109156	ENSG00000244617	80992	ASPRV1	aspartic peptidase, retroviral-like 1	151516	2	n/a	n/a	3.80e-01	1.670
1090846	ENSG00000111775	1328	COX6A1	cytochrome c oxidase subunit VIa polypeptide 1	1337	12	n/a	n/a	3.87e-01	1.669
1101684	ENSG00000180096	1719	SEPT1	septin 1	1731	16	n/a	n/a	3.82e-01	1.669
1090989	ENSG00000112667	10444	C6orf108	chromosome 6 open reading frame 108	10591	6	n/a	n/a	3.88e-01	1.668
1098300	ENSG00000164403	79611	SHROOM1	shroom family member 1	134549	5	n/a	n/a	3.81e-01	1.668
279912829	ENSG00000236646	0	HBXIPP1	hepatitis B virus x interacting protein pseudogene 1	0	1	n/a	n/a	3.21e-01	1.668
1090497	ENSG00000108848	31227	LUC7L3	LUC7-like 3 (S. cerevisiae)	51747	17	n/a	n/a	3.81e-01	1.668
1106382	ENSG00000215612	3146	HMX1	H6 family homeobox 1	3166	4	n/a	n/a	3.97e-01	1.667
1087305	ENSG00000023902	30659	PLEKHO1	pleckstrin homology domain containing, family O member 1	51177	1	n/a	n/a	3.85e-01	1.667
1105556	ENSG00000205763	134327	RP9P	retinitis pigmentosa 9 pseudogene	441212	7	n/a	n/a	3.88e-01	1.667
1108684	ENSG00000236939	81293	C8orf56	chromosome 8 open reading frame 56	157556	8	n/a	n/a	3.89e-01	1.666
1092909	ENSG00000128271	132	ADORA2A	adenosine A2a receptor	135	22	n/a	n/a	3.80e-01	1.666
280062352	ENSG00000253830	0	AC005895.3	AC005895.3	0	5	n/a	n/a	3.91e-01	1.665
1092860	ENSG00000127804	54906	METTL16	methyltransferase like 16	79066	17	n/a	n/a	3.88e-01	1.665
279846130	ENSG00000230622	0	UQCRHP1	ubiquinol-cytochrome c reductase hinge protein pseudogene 1	0	6	n/a	n/a	3.84e-01	1.665
280065750	ENSG00000254087	0	LYN	v-yes-1 Yamaguchi sarcoma viral related oncogene homolog	0	8	n/a	n/a	4.10e-01	1.665
1102040	ENSG00000182179	7275	UBA7	ubiquitin-like modifier activating enzyme 7	7318	3	n/a	n/a	3.81e-01	1.665
1092986	ENSG00000128849	59142	CGNL1	cingulin-like 1	84952	15	n/a	n/a	3.36e-01	1.664
1087613	ENSG00000055070	25848	C1orf144	chromosome 1 open reading frame 144	26099	1	n/a	n/a	3.81e-01	1.664
1096623	ENSG00000153822	3748	KCNJ16	potassium inwardly-rectifying channel, subfamily J, member 16	3773	17	n/a	n/a	3.79e-01	1.664
1089918	ENSG00000105088	60260	OLFM2	olfactomedin 2	93145	19	n/a	n/a	4.07e-01	1.663
1088098	ENSG00000073169	57884	RP3-402G11.5	Selenoprotein O	83642	22	n/a	n/a	3.83e-01	1.663
1089673	ENSG00000103254	41833	FAM173A	family with sequence similarity 173, member A	65990	16	n/a	n/a	3.86e-01	1.663
1095787	ENSG00000146540	58520	C7orf50	chromosome 7 open reading frame 50	84310	7	n/a	n/a	3.80e-01	1.662
1108238	ENSG00000233913	0	CTC-575D19.1	CTC-575D19.1	0	5	n/a	n/a	4.17e-01	1.662
1091622	ENSG00000117519	1257	CNN3	calponin 3, acidic	1266	1	n/a	n/a	3.78e-01	1.662
279781825	ENSG00000224908	0	TIMM8BP2	translocase of inner mitochondrial membrane 8B pseudogene 2	0	X	n/a	n/a	3.21e-01	1.662
1099701	ENSG00000170075	9152	GPR37L1	G protein-coupled receptor 37 like 1	9283	1	n/a	n/a	3.90e-01	1.661
279940537	ENSG00000239496	0	AC063927.1	AC063927.1	0	3	n/a	n/a	3.87e-01	1.661
1087172	ENSG00000011600	7262	TYROBP	TYRO protein tyrosine kinase binding protein	7305	19	n/a	n/a	3.25e-01	1.661
279849920	ENSG00000230988	0	RP11-661D19.1	RP11-661D19.1	0	14	n/a	n/a	4.14e-01	1.661
280027574	ENSG00000250559	0	RP11-397D12.6	RP11-397D12.6	0	9	n/a	n/a	3.97e-01	1.661
1089141	ENSG00000100314	81640	CABP7	calcium binding protein 7	164633	22	n/a	n/a	3.91e-01	1.660
279791685	ENSG00000225771	0	RP4-537K17.2	RP4-537K17.2	0	1	n/a	n/a	3.74e-01	1.660
1088093	ENSG00000073060	944	SCARB1	scavenger receptor class B, member 1	949	12	n/a	n/a	4.00e-01	1.659
279940278	ENSG00000239470	0	RP11-16F15.2	RP11-16F15.2	0	11	n/a	n/a	3.86e-01	1.659
279885834	ENSG00000234149	0	RP11-77G23.2	RP11-77G23.2	0	10	n/a	n/a	4.05e-01	1.659
1104214	ENSG00000197256	25708	KANK2	KN motif and ankyrin repeat domains 2	25959	19	n/a	n/a	3.82e-01	1.659
1104481	ENSG00000198034	6158	RPS4X	ribosomal protein S4, X-linked	6191	X	n/a	n/a	3.94e-01	1.659
1106889	ENSG00000225138	0	CTD-2228K2.7	CTD-2228K2.7	0	5	n/a	n/a	3.86e-01	1.658
1103639	ENSG00000188763	8268	FZD9	frizzled family receptor 9	8326	7	n/a	n/a	4.02e-01	1.658
279784242	ENSG00000225127	0	LINC00237	long intergenic non-protein coding RNA 237	0	20	n/a	n/a	4.02e-01	1.658
279818606	ENSG00000228172	0	RP1-317E23.3	RP1-317E23.3	0	1	n/a	n/a	3.25e-01	1.657
1087682	ENSG00000060138	8465	CSDA	cold shock domain protein A	8531	12	n/a	n/a	3.97e-01	1.657
1096180	ENSG00000149716	85617	ORAOV1	oral cancer overexpressed 1	220064	11	n/a	n/a	3.83e-01	1.657
1095206	ENSG00000142700	40593	DMRTA2	DMRT-like family A2	63950	1	n/a	n/a	4.14e-01	1.657
1096551	ENSG00000153071	1589	DAB2	disabled homolog 2, mitogen-responsive phosphoprotein (Drosophila)	1601	5	n/a	n/a	4.08e-01	1.657
1089103	ENSG00000100219	7451	XBP1	X-box binding protein 1	7494	22	n/a	n/a	3.82e-01	1.657
1092255	ENSG00000123143	5553	PKN1	protein kinase N1	5585	19	n/a	n/a	4.01e-01	1.656
1094074	ENSG00000135862	3890	LAMC1	laminin, gamma 1 (formerly LAMB2)	3915	1	n/a	n/a	4.08e-01	1.656
1097338	ENSG00000159840	7745	ZYX	zyxin	7791	7	n/a	n/a	3.81e-01	1.656
280107158	ENSG00000257624	0	RP1-128M12.3	RP1-128M12.3	0	12	n/a	n/a	3.83e-01	1.655
279893323	ENSG00000234790	0	RP11-426L16.7	RP11-426L16.7	0	1	n/a	n/a	3.86e-01	1.655
1095682	ENSG00000145832	81114	SLC25A48	solute carrier family 25, member 48	153328	5	n/a	n/a	4.05e-01	1.655
279998529	ENSG00000248184	0	RP11-231C18.1	RP11-231C18.1	0	4	n/a	n/a	4.03e-01	1.654
279858774	ENSG00000231767	0	MIR4426	microRNA 4426	0	1	n/a	n/a	3.26e-01	1.654
280063922	ENSG00000253948	0	RP11-410L14.2	RP11-410L14.2	0	8	n/a	n/a	3.83e-01	1.654
1098171	ENSG00000164050	5332	PLXNB1	plexin B1	5364	3	n/a	n/a	3.90e-01	1.654
1092452	ENSG00000124562	6591	SNRPC	small nuclear ribonucleoprotein polypeptide C	6631	6	n/a	n/a	3.80e-01	1.653
279931147	ENSG00000238188	0	RP5-875H3.2	RP5-875H3.2	0	X	n/a	n/a	3.85e-01	1.653
1095048	ENSG00000141485	94182	SLC13A5	solute carrier family 13 (sodium-dependent citrate transporter), member 5	284111	17	n/a	n/a	3.90e-01	1.653
279661627	ENSG00000200632	1013309	SNORD113-7	small nucleolar RNA, C/D box 113-7	767567	14	n/a	n/a	3.90e-01	1.652
279940846	ENSG00000239528	0	CTB-118N6.1	CTB-118N6.1	0	5	n/a	n/a	3.96e-01	1.652
1098550	ENSG00000165458	3611	INPPL1	inositol polyphosphate phosphatase-like 1	3636	11	n/a	n/a	3.80e-01	1.652
279805513	ENSG00000226955	0	AC104306.4	AC104306.4	0	3	n/a	n/a	4.17e-01	1.651
1092165	ENSG00000122406	6093	RPL5	ribosomal protein L5	6125	1	n/a	n/a	3.83e-01	1.651
1088712	ENSG00000089327	33132	FXYD5	FXYD domain containing ion transport regulator 5	53827	19	n/a	n/a	3.83e-01	1.651
279812077	ENSG00000227544	157122593	AC018647.3	AC018647.3	100506725	7	n/a	n/a	3.97e-01	1.651
279994288	ENSG00000246979	0	AC009108.1	AC009108.1	0	16	n/a	n/a	4.05e-01	1.651
1093036	ENSG00000129270	54987	MMP28	matrix metallopeptidase 28	79148	17	n/a	n/a	3.80e-01	1.651
1102048	ENSG00000182208	57242	MOB2	MOB kinase activator 2	81532	11	n/a	n/a	3.91e-01	1.650
279665526	ENSG00000201772	0	SNORA5C	small nucleolar RNA, H/ACA box 5C	0	7	n/a	n/a	3.85e-01	1.650
1093927	ENSG00000135111	6886	TBX3	T-box 3	6926	12	n/a	n/a	3.84e-01	1.650
1095091	ENSG00000141696	10462	LEPREL4	leprecan-like 4	10609	17	n/a	n/a	3.77e-01	1.649
280006709	ENSG00000248839	0	RP11-227H4.5	RP11-227H4.5	0	3	n/a	n/a	3.95e-01	1.649
1094593	ENSG00000138449	29772	SLC40A1	solute carrier family 40 (iron-regulated transporter), member 1	30061	2	n/a	n/a	3.90e-01	1.648
279774614	ENSG00000224282	0	CTD-2290C23.1	CTD-2290C23.1	0	5	n/a	n/a	3.84e-01	1.648
1102577	ENSG00000184371	1424	CSF1	colony stimulating factor 1 (macrophage)	1435	1	n/a	n/a	4.06e-01	1.648
279839090	ENSG00000230022	0	FNTAP2	farnesyltransferase, CAAX box, alpha pseudogene 2	0	13	n/a	n/a	3.90e-01	1.648
279938419	ENSG00000239257	0	RPL23AP1	ribosomal protein L23a pseudogene 1	0	6	n/a	n/a	3.95e-01	1.648
279753934	ENSG00000221445	1023057	MIR1301	microRNA 1301	100302246	2	n/a	n/a	3.91e-01	1.648
1093362	ENSG00000131469	6123	RPL27	ribosomal protein L27	6155	17	n/a	n/a	4.16e-01	1.647
280027295	ENSG00000250536	0	RP11-365D23.1	RP11-365D23.1	0	1	n/a	n/a	4.01e-01	1.647
1105384	ENSG00000205106	119464	CTD-2210P24.4	Uncharacterized protein	374387	11	n/a	n/a	3.22e-01	1.647
1105947	ENSG00000213949	3647	ITGA1	integrin, alpha 1	3672	5	n/a	n/a	3.81e-01	1.647
1089648	ENSG00000103145	34274	HCFC1R1	host cell factor C1 regulator 1 (XPO1 dependent)	54985	16	n/a	n/a	3.88e-01	1.647
1108439	ENSG00000235297	0	RP11-504H5.1	RP11-504H5.1	0	18	n/a	n/a	3.90e-01	1.646
1098956	ENSG00000166997	89469	CNPY4	canopy 4 homolog (zebrafish)	245812	7	n/a	n/a	3.86e-01	1.646
279922306	ENSG00000237457	0	RP11-547I7.2	RP11-547I7.2	0	1	n/a	n/a	4.14e-01	1.646
1091846	ENSG00000119705	57564	SLIRP	SRA stem-loop interacting RNA binding protein	81892	14	n/a	n/a	3.91e-01	1.646
279957589	ENSG00000241514	0	AC115220.5	AC115220.5	0	7	n/a	n/a	4.14e-01	1.646
1099678	ENSG00000169957	55527	ZNF768	zinc finger protein 768	79724	16	n/a	n/a	4.02e-01	1.646
279784592	ENSG00000225169	0	BRI3P1	brain protein I3 pseudogene 1	0	1	n/a	n/a	4.10e-01	1.646
279933814	ENSG00000238527	169704	SNORD112	small nucleolar RNA, C/D box 112	692215	14	n/a	n/a	3.81e-01	1.645
1096537	ENSG00000152977	7502	ZIC1	Zic family member 1	7545	3	n/a	n/a	3.43e-01	1.645
279658379	ENSG00000199673	0	SNORD16	small nucleolar RNA, C/D box 16	0	15	n/a	n/a	3.81e-01	1.645
1089958	ENSG00000105287	25614	PRKD2	protein kinase D2	25865	19	n/a	n/a	4.05e-01	1.645
1104320	ENSG00000197575	0	RPS17P2	ribosomal protein S17 pseudogene 2	0	5	n/a	n/a	4.01e-01	1.645
279842570	ENSG00000230330	0	HMGN2P3	high mobility group nucleosomal binding domain 2 pseudogene 3	0	16	n/a	n/a	3.80e-01	1.644
279720456	ENSG00000213261	0	AC093106.7	AC093106.7	0	7	n/a	n/a	3.91e-01	1.644
1088942	ENSG00000096433	3685	ITPR3	inositol 1,4,5-trisphosphate receptor, type 3	3710	6	n/a	n/a	4.10e-01	1.644
279960057	ENSG00000241801	0	AC093616.1	AC093616.1	0	2	n/a	n/a	3.87e-01	1.643
279866820	ENSG00000232489	0	MFAP1P1	microfibrillar-associated protein 1 pseudogene 1	0	13	n/a	n/a	3.82e-01	1.643
1101642	ENSG00000179886	59138	TIGD5	tigger transposable element derived 5	84948	8	n/a	n/a	3.88e-01	1.642
1094747	ENSG00000139433	30710	GLTP	glycolipid transfer protein	51228	12	n/a	n/a	3.82e-01	1.642
1095151	ENSG00000142279	79139	WTIP	Wilms tumor 1 interacting protein	126374	19	n/a	n/a	3.86e-01	1.642
1095102	ENSG00000141756	38112	FKBP10	FK506 binding protein 10, 65 kDa	60681	17	n/a	n/a	4.01e-01	1.642
1091545	ENSG00000116962	4780	NID1	nidogen 1	4811	1	n/a	n/a	3.88e-01	1.642
1091153	ENSG00000114115	5915	RBP1	retinol binding protein 1, cellular	5947	3	n/a	n/a	3.85e-01	1.641
1106545	ENSG00000221932	152866	HEPN1	hepatocellular carcinoma, down-regulated 1	641654	11	n/a	n/a	4.01e-01	1.641
1088520	ENSG00000085117	3707	CD82	CD82 molecule	3732	11	n/a	n/a	3.97e-01	1.640
279751813	ENSG00000221077	0	AL117190.1	AL117190.1	0	14	n/a	n/a	4.07e-01	1.640
1093077	ENSG00000129654	2286	FOXJ1	forkhead box J1	2302	17	n/a	n/a	3.82e-01	1.640
1100546	ENSG00000173801	3703	JUP	junction plakoglobin	3728	17	n/a	n/a	4.12e-01	1.640
1098388	ENSG00000164758	59902	MED30	mediator complex subunit 30	90390	8	n/a	n/a	3.89e-01	1.640
1097023	ENSG00000157227	4297	MMP14	matrix metallopeptidase 14 (membrane-inserted)	4323	14	n/a	n/a	3.95e-01	1.639
280059964	ENSG00000253676	0	TAGLN2P1	transgelin 2 pseudogene 1	0	8	n/a	n/a	3.81e-01	1.639
280026483	ENSG00000250462	0	AC005562.3	AC005562.3	0	17	n/a	n/a	3.84e-01	1.638
279977889	ENSG00000243698	0	RP11-574K11.18	RP11-574K11.18	0	10	n/a	n/a	3.87e-01	1.638
1105657	ENSG00000206190	36470	ATP10A	ATPase, class V, type 10A	57194	15	n/a	n/a	3.88e-01	1.637
1100478	ENSG00000173442	90168	EHBP1L1	EH domain binding protein 1-like 1	254102	11	n/a	n/a	3.98e-01	1.637
1091624	ENSG00000117525	2137	F3	coagulation factor III (thromboplastin, tissue factor)	2152	1	n/a	n/a	3.90e-01	1.637
280077867	ENSG00000254928	0	RP11-702H23.6	RP11-702H23.6	0	11	n/a	n/a	3.86e-01	1.637
279964585	ENSG00000242272	0	AK2P2	adenylate kinase 2 pseudogene 2	0	2	n/a	n/a	3.80e-01	1.636
1100674	ENSG00000174498	9402	IGDCC3	immunoglobulin superfamily, DCC subclass, member 3	9543	15	n/a	n/a	4.02e-01	1.636
1089614	ENSG00000102934	30572	PLLP	plasmolipin	51090	16	n/a	n/a	4.15e-01	1.636
1088035	ENSG00000071655	32933	MBD3	methyl-CpG binding domain protein 3	53615	19	n/a	n/a	3.85e-01	1.635
279488997	ENSG00000178464	0	CTD-2192J16.15	CTD-2192J16.15	0	19	n/a	n/a	3.88e-01	1.635
279807872	ENSG00000227157	0	AC068535.2	AC068535.2	0	2	n/a	n/a	3.79e-01	1.635
1096739	ENSG00000154734	9369	ADAMTS1	ADAM metallopeptidase with thrombospondin type 1 motif, 1	9510	21	n/a	n/a	3.17e-01	1.634
279967677	ENSG00000242598	0	RP5-837I24.3	RP5-837I24.3	0	1	n/a	n/a	4.02e-01	1.634
1104619	ENSG00000198483	80730	ANKRD35	ankyrin repeat domain 35	148741	1	n/a	n/a	3.78e-01	1.633
279951197	ENSG00000240749	0	AC004979.3	AC004979.3	0	7	n/a	n/a	4.14e-01	1.632
1090779	ENSG00000111331	4909	OAS3	2'-5'-oligoadenylate synthetase 3, 100kDa	4940	12	n/a	n/a	3.55e-01	1.632
1109094	ENSG00000243646	3563	IL10RB	interleukin 10 receptor, beta	3588	21	n/a	n/a	3.82e-01	1.631
280045847	ENSG00000252206	0	RNU7-40P	RNA, U7 small nuclear 40 pseudogene	0	12	n/a	n/a	4.14e-01	1.631
279817944	ENSG00000228109	157123001	MFI2-AS1	MFI2 antisense RNA 1 (non-protein coding)	100507057	3	n/a	n/a	3.82e-01	1.631
1099280	ENSG00000168268	41467	NT5DC2	5'-nucleotidase domain containing 2	64943	3	n/a	n/a	3.82e-01	1.630
1088443	ENSG00000082438	22593	COBLL1	COBL-like 1	22837	2	n/a	n/a	3.86e-01	1.630
279788370	ENSG00000225492	125272	GBP1P1	guanylate binding protein 1, interferon-inducible pseudogene 1	400759	1	n/a	n/a	3.85e-01	1.630
280078433	ENSG00000254964	0	RP11-831H9.3	RP11-831H9.3	0	11	n/a	n/a	3.25e-01	1.630
279948041	ENSG00000240371	0	RP11-624G17.1	RP11-624G17.1	0	11	n/a	n/a	3.34e-01	1.629
279847193	ENSG00000230728	0	RP11-240D10.4	RP11-240D10.4	0	1	n/a	n/a	3.97e-01	1.627
279859100	ENSG00000231792	0	RP5-1198E17.1	RP5-1198E17.1	0	1	n/a	n/a	4.18e-01	1.627
1090641	ENSG00000110090	1365	CPT1A	carnitine palmitoyltransferase 1A (liver)	1374	11	n/a	n/a	4.13e-01	1.626
1101289	ENSG00000177700	5409	POLR2L	polymerase (RNA) II (DNA directed) polypeptide L, 7.6kDa	5441	11	n/a	n/a	3.96e-01	1.626
280018251	ENSG00000249835	0	VCAN-AS1	VCAN antisense RNA 1 (non-protein coding)	0	5	n/a	n/a	3.91e-01	1.626
1105693	ENSG00000211448	1722	DIO2	deiodinase, iodothyronine, type II	1734	14	n/a	n/a	3.91e-01	1.626
1090974	ENSG00000112561	7896	TFEB	transcription factor EB	7942	6	n/a	n/a	3.82e-01	1.626
279871292	ENSG00000232864	0	CTD-2090I13.2	CTD-2090I13.2	0	1	n/a	n/a	3.87e-01	1.626
1089288	ENSG00000100911	5689	PSME2	proteasome (prosome, macropain) activator subunit 2 (PA28 beta)	5721	14	n/a	n/a	3.80e-01	1.625
1087738	ENSG00000063660	2800	GPC1	glypican 1	2817	2	n/a	n/a	3.81e-01	1.625
1100498	ENSG00000173546	1453	CSPG4	chondroitin sulfate proteoglycan 4	1464	15	n/a	n/a	4.19e-01	1.625
279935876	ENSG00000238858	0	snoU13	Small nucleolar RNA U13	0	17	n/a	n/a	3.84e-01	1.624
1102233	ENSG00000183011	58526	LSMD1	LSM domain containing 1	84316	17	n/a	n/a	4.19e-01	1.624
1100804	ENSG00000175197	1637	DDIT3	DNA-damage-inducible transcript 3	1649	12	n/a	n/a	3.89e-01	1.624
1092203	ENSG00000122694	81030	GLIPR2	GLI pathogenesis-related 2	152007	9	n/a	n/a	3.85e-01	1.624
279819378	ENSG00000228251	0	AC012442.6	AC012442.6	0	2	n/a	n/a	3.99e-01	1.624
1087143	ENSG00000011028	9758	MRC2	mannose receptor, C type 2	9902	17	n/a	n/a	4.06e-01	1.623
1101816	ENSG00000180891	126376	CUEDC1	CUE domain containing 1	404093	17	n/a	n/a	3.97e-01	1.623
279933205	ENSG00000238425	0	snoU13	Small nucleolar RNA U13	0	18	n/a	n/a	4.14e-01	1.623
1099215	ENSG00000167994	5834	RAB3IL1	RAB3A interacting protein (rabin3)-like 1	5866	11	n/a	n/a	3.84e-01	1.623
279702981	ENSG00000206634	166834	SNORA22	small nucleolar RNA, H/ACA box 22	677807	7	n/a	n/a	3.13e-01	1.623
1092591	ENSG00000125652	58476	ALKBH7	alkB, alkylation repair homolog 7 (E. coli)	84266	19	n/a	n/a	3.80e-01	1.623
279808383	ENSG00000227198	0	C6orf47-AS1	C6orf47 antisense RNA 1 (non-protein coding)	0	6	n/a	n/a	3.80e-01	1.623
1092723	ENSG00000126453	57838	BCL2L12	BCL2-like 12 (proline rich)	83596	19	n/a	n/a	3.89e-01	1.623
279808616	ENSG00000227218	0	RP11-203J24.8	RP11-203J24.8	0	9	n/a	n/a	3.79e-01	1.623
1104431	ENSG00000197905	6962	TEAD4	TEA domain family member 4	7004	12	n/a	n/a	3.89e-01	1.623
279953175	ENSG00000241002	0	RP11-119H12.1	RP11-119H12.1	0	4	n/a	n/a	3.86e-01	1.622
1088858	ENSG00000092621	25976	PHGDH	phosphoglycerate dehydrogenase	26227	1	n/a	n/a	3.82e-01	1.622
1100959	ENSG00000176046	26219	NUPR1	nuclear protein, transcriptional regulator, 1	26471	16	n/a	n/a	3.87e-01	1.622
1100134	ENSG00000171863	6168	RPS7	ribosomal protein S7	6201	2	n/a	n/a	4.04e-01	1.622
1092655	ENSG00000125878	6899	TCF15	transcription factor 15 (basic helix-loop-helix)	6939	20	n/a	n/a	3.86e-01	1.622
1089067	ENSG00000100097	3931	LGALS1	lectin, galactoside-binding, soluble, 1	3956	22	n/a	n/a	4.03e-01	1.621
1089073	ENSG00000100106	10920	TRIOBP	TRIO and F-actin binding protein	11078	22	n/a	n/a	3.85e-01	1.621
1098085	ENSG00000163794	7306	UCN	urocortin	7349	2	n/a	n/a	4.11e-01	1.620
279933401	ENSG00000238458	0	snoU13	Small nucleolar RNA U13	0	6	n/a	n/a	3.87e-01	1.620
1097588	ENSG00000161798	359	AQP5	aquaporin 5	362	12	n/a	n/a	4.02e-01	1.619
1098420	ENSG00000164897	57832	TMUB1	transmembrane and ubiquitin-like domain containing 1	83590	7	n/a	n/a	3.85e-01	1.619
1100859	ENSG00000175482	37075	POLD4	polymerase (DNA-directed), delta 4	57804	11	n/a	n/a	3.97e-01	1.619
279716928	ENSG00000212464	0	SNORA12	small nucleolar RNA, H/ACA box 12	0	10	n/a	n/a	4.06e-01	1.619
1106551	ENSG00000221946	33127	FXYD7	FXYD domain containing ion transport regulator 7	53822	19	n/a	n/a	3.93e-01	1.619
1101908	ENSG00000181444	81730	ZNF467	zinc finger protein 467	168544	7	n/a	n/a	3.81e-01	1.619
279846412	ENSG00000230648	0	RP3-406P24.3	RP3-406P24.3	0	6	n/a	n/a	3.83e-01	1.617
1101609	ENSG00000179632	58442	MAF1	MAF1 homolog (S. cerevisiae)	84232	8	n/a	n/a	3.82e-01	1.617
1105838	ENSG00000213250	0	RBMS2P1	RNA binding motif, single stranded interacting protein 2 pseudogene 1	0	12	n/a	n/a	4.04e-01	1.617
1090058	ENSG00000105695	4074	MAG	myelin associated glycoprotein	4099	19	n/a	n/a	3.96e-01	1.617
1098105	ENSG00000163840	81002	DTX3L	deltex 3-like (Drosophila)	151636	3	n/a	n/a	3.28e-01	1.617
1101296	ENSG00000177732	6626	SOX12	SRY (sex determining region Y)-box 12	6666	20	n/a	n/a	3.83e-01	1.617
1100924	ENSG00000175854	119611	SWI5	SWI5 recombination repair homolog (yeast)	375757	9	n/a	n/a	3.86e-01	1.617
279984959	ENSG00000244398	0	RP11-466H18.1	RP11-466H18.1	0	11	n/a	n/a	4.07e-01	1.617
279704612	ENSG00000206913	0	SNORA7	Small nucleolar RNA SNORA7	0	11	n/a	n/a	3.85e-01	1.616
1090215	ENSG00000106560	25906	GIMAP2	GTPase, IMAP family member 2	26157	7	n/a	n/a	4.08e-01	1.616
279881385	ENSG00000233741	0	AC016691.2	AC016691.2	0	2	n/a	n/a	4.07e-01	1.616
279659464	ENSG00000199994	0	RN5S145	RNA, 5S ribosomal 145	0	3	n/a	n/a	3.88e-01	1.616
280088647	ENSG00000255629	0	RP11-196H14.3	RP11-196H14.3	0	12	n/a	n/a	3.88e-01	1.615
1091306	ENSG00000115318	58893	LOXL3	lysyl oxidase-like 3	84695	2	n/a	n/a	3.85e-01	1.615
1099839	ENSG00000170638	56106	TRABD	TraB domain containing	80305	22	n/a	n/a	3.84e-01	1.615
1091437	ENSG00000116157	2865	GPX7	glutathione peroxidase 7	2882	1	n/a	n/a	3.92e-01	1.615
1092897	ENSG00000128185	59529	DGCR6L	DiGeorge syndrome critical region gene 6-like	85359	22	n/a	n/a	3.80e-01	1.614
1093231	ENSG00000130717	57792	UCK1	uridine-cytidine kinase 1	83549	9	n/a	n/a	3.76e-01	1.614
279750919	ENSG00000220744	0	RP3-351K20.4	RP3-351K20.4	0	6	n/a	n/a	4.18e-01	1.614
1090297	ENSG00000107317	5698	PTGDS	prostaglandin D2 synthase 21kDa (brain)	5730	9	n/a	n/a	4.09e-01	1.614
279908183	ENSG00000236197	0	AC002429.5	AC002429.5	0	7	n/a	n/a	4.22e-01	1.614
1108847	ENSG00000238000	0	RP11-274E7.2	RP11-274E7.2	0	5	n/a	n/a	3.92e-01	1.614
280091899	ENSG00000255987	0	RP11-1094M14.4	RP11-1094M14.4	0	17	n/a	n/a	3.81e-01	1.613
1088764	ENSG00000090554	2307	FLT3LG	fms-related tyrosine kinase 3 ligand	2323	19	n/a	n/a	3.85e-01	1.613
279874416	ENSG00000233125	0	ACTBP12	actin, beta pseudogene 12	0	1	n/a	n/a	3.61e-01	1.612
1089664	ENSG00000103202	4802	NME4	non-metastatic cells 4, protein expressed in	4833	16	n/a	n/a	3.78e-01	1.612
1106166	ENSG00000214784	0	AC010468.1	AC010468.1	0	5	n/a	n/a	4.01e-01	1.612
1089891	ENSG00000104936	1748	DMPK	dystrophia myotonica-protein kinase	1760	19	n/a	n/a	3.96e-01	1.612
1105942	ENSG00000213928	10232	IRF9	interferon regulatory factor 9	10379	14	n/a	n/a	3.31e-01	1.612
1092604	ENSG00000125734	36206	GPR108	G protein-coupled receptor 108	56927	19	n/a	n/a	4.01e-01	1.612
1093244	ENSG00000130755	9394	GMFG	glia maturation factor, gamma	9535	19	n/a	n/a	3.92e-01	1.612
1094142	ENSG00000136158	10107	SPRY2	sprouty homolog 2 (Drosophila)	10253	13	n/a	n/a	3.92e-01	1.611
1092038	ENSG00000121068	6869	TBX2	T-box 2	6909	17	n/a	n/a	3.80e-01	1.611
1099001	ENSG00000167194	80516	C16orf92	chromosome 16 open reading frame 92	146378	16	n/a	n/a	3.79e-01	1.611
279884024	ENSG00000233971	0	AC067950.1	AC067950.1	0	2	n/a	n/a	4.13e-01	1.610
279767055	ENSG00000223701	157125799	RP11-244K5.1	RP11-244K5.1	100652739	6	n/a	n/a	4.01e-01	1.610
1099777	ENSG00000170412	35177	GPRC5C	G protein-coupled receptor, family C, group 5, member C	55890	17	n/a	n/a	4.06e-01	1.610
1099079	ENSG00000167553	58982	TUBA1C	tubulin, alpha 1c	84790	12	n/a	n/a	4.09e-01	1.610
279559170	ENSG00000186162	81058	CIDECP	cell death-inducing DFFA-like effector c pseudogene	152302	3	n/a	n/a	3.82e-01	1.610
1093055	ENSG00000129467	83447	ADCY4	adenylate cyclase 4	196883	14	n/a	n/a	3.87e-01	1.610
1090305	ENSG00000107438	9001	PDLIM1	PDZ and LIM domain 1	9124	10	n/a	n/a	3.90e-01	1.610
279896373	ENSG00000235058	0	ZMYND10-AS1	ZMYND10 antisense RNA 1 (non-protein coding)	0	3	n/a	n/a	3.85e-01	1.610
279789857	ENSG00000225616	0	RP4-604A21.1	RP4-604A21.1	0	1	n/a	n/a	3.33e-01	1.609
279915252	ENSG00000236844	0	AC091633.2	AC091633.2	0	3	n/a	n/a	3.87e-01	1.609
1092487	ENSG00000124766	6619	SOX4	SRY (sex determining region Y)-box 4	6659	6	n/a	n/a	3.88e-01	1.609
1096695	ENSG00000154319	57890	FAM167A	family with sequence similarity 167, member A	83648	8	n/a	n/a	3.79e-01	1.609
279500356	ENSG00000180172	0	RPS12P23	ribosomal protein S12 pseudogene 23	0	13	n/a	n/a	3.80e-01	1.609
1089082	ENSG00000100142	5403	POLR2F	polymerase (RNA) II (DNA directed) polypeptide F	5435	22	n/a	n/a	4.02e-01	1.608
1091004	ENSG00000112769	3885	LAMA4	laminin, alpha 4	3910	6	n/a	n/a	3.80e-01	1.608
1088861	ENSG00000092841	4611	MYL6	myosin, light chain 6, alkali, smooth muscle and non-muscle	4637	12	n/a	n/a	3.97e-01	1.608
280111434	ENSG00000258056	0	RP11-644F5.11	RP11-644F5.11	0	12	n/a	n/a	3.85e-01	1.608
280118996	ENSG00000258645	0	CTD-2302E22.3	CTD-2302E22.3	0	14	n/a	n/a	4.01e-01	1.608
1091093	ENSG00000113555	30775	PCDH12	protocadherin 12	51294	5	n/a	n/a	3.78e-01	1.607
1093015	ENSG00000129151	8365	BBOX1	butyrobetaine (gamma), 2-oxoglutarate dioxygenase (gamma-butyrobetaine hydroxylase) 1	8424	11	n/a	n/a	3.90e-01	1.607
1091582	ENSG00000117228	2617	GBP1	guanylate binding protein 1, interferon-inducible	2633	1	n/a	n/a	3.87e-01	1.607
279983949	ENSG00000244300	0	RP11-475N22.4	RP11-475N22.4	0	3	n/a	n/a	4.10e-01	1.607
280099676	ENSG00000256905	0	AC090571.1	AC090571.1	0	8	n/a	n/a	3.99e-01	1.607
1104392	ENSG00000197785	34499	ATAD3A	ATPase family, AAA domain containing 3A	55210	1	n/a	n/a	3.85e-01	1.607
279752975	ENSG00000221288	1023337	MIR663B	microRNA 663b	100313824	2	n/a	n/a	3.31e-01	1.607
1092714	ENSG00000126264	10712	HCST	hematopoietic cell signal transducer	10870	19	n/a	n/a	3.79e-01	1.605
279801213	ENSG00000226608	0	FTLP3	ferritin, light polypeptide pseudogene 3	0	20	n/a	n/a	3.49e-01	1.605
1088480	ENSG00000083807	10840	SLC27A5	solute carrier family 27 (fatty acid transporter), member 5	10998	19	n/a	n/a	3.79e-01	1.605
1101251	ENSG00000177548	55677	RABEP2	rabaptin, RAB GTPase binding effector protein 2	79874	16	n/a	n/a	3.85e-01	1.604
1108452	ENSG00000235423	0	RP11-282O18.3	RP11-282O18.3	0	12	n/a	n/a	3.86e-01	1.603
1105223	ENSG00000204628	10252	GNB2L1	guanine nucleotide binding protein (G protein), beta polypeptide 2-like 1	10399	5	n/a	n/a	3.85e-01	1.603
279818046	ENSG00000228118	0	AC118653.1	AC118653.1	0	17	n/a	n/a	4.08e-01	1.603
280042977	ENSG00000251791	0	SCARNA6	small Cajal body-specific RNA 6	0	2	n/a	n/a	3.98e-01	1.602
1090700	ENSG00000110719	10166	TCIRG1	T-cell, immune regulator 1, ATPase, H+ transporting, lysosomal V0 subunit A3	10312	11	n/a	n/a	3.76e-01	1.602
1088606	ENSG00000087245	4287	MMP2	matrix metallopeptidase 2 (gelatinase A, 72kDa gelatinase, 72kDa type IV collagenase)	4313	16	n/a	n/a	4.17e-01	1.602
1105175	ENSG00000204520	4251	MICA	MHC class I polypeptide-related sequence A	100507436	6	n/a	n/a	3.76e-01	1.602
1099188	ENSG00000167912	0	RP11-25K19.1	RP11-25K19.1	0	8	n/a	n/a	3.96e-01	1.602
280101439	ENSG00000257074	0	CTD-2518G19.1	CTD-2518G19.1	0	19	n/a	n/a	3.90e-01	1.601
1091669	ENSG00000118004	54829	COLEC11	collectin sub-family member 11	78989	2	n/a	n/a	4.90e-01	1.601
1094035	ENSG00000135637	59055	CCDC142	coiled-coil domain containing 142	84865	2	n/a	n/a	3.88e-01	1.601
1090332	ENSG00000107738	40748	C10orf54	chromosome 10 open reading frame 54	64115	10	n/a	n/a	4.05e-01	1.601
1094028	ENSG00000135617	58489	PRADC1	protease-associated domain containing 1	84279	2	n/a	n/a	3.90e-01	1.601
279664217	ENSG00000201416	26522	SNORA71B	small nucleolar RNA, H/ACA box 71B	26776	20	n/a	n/a	3.98e-01	1.601
1102278	ENSG00000183172	60084	C22orf32	chromosome 22 open reading frame 32	91689	22	n/a	n/a	3.87e-01	1.601
1101166	ENSG00000177105	388	RHOG	ras homolog gene family, member G (rho G)	391	11	n/a	n/a	3.86e-01	1.600
1102253	ENSG00000183087	2605	GAS6	growth arrest-specific 6	2621	13	n/a	n/a	3.77e-01	1.600
279489730	ENSG00000178631	0	ACTG1P1	actin, gamma 1 pseudogene 1	0	3	n/a	n/a	4.00e-01	1.600
279780503	ENSG00000224790	0	AP000704.5	AP000704.5	0	21	n/a	n/a	3.85e-01	1.600
279666184	ENSG00000201955	0	RNY3P1	RNA, Ro-associated Y3 pseudogene 1	0	5	n/a	n/a	3.80e-01	1.600
1095453	ENSG00000144119	81659	C1QL2	complement component 1, q subcomponent-like 2	165257	2	n/a	n/a	3.85e-01	1.599
1087776	ENSG00000064932	22660	SBNO2	strawberry notch homolog 2 (Drosophila)	22904	19	n/a	n/a	4.12e-01	1.599
1105955	ENSG00000213976	0	AC010615.1	AC010615.1	0	19	n/a	n/a	3.83e-01	1.599
1104463	ENSG00000197982	79238	C1orf122	chromosome 1 open reading frame 122	127687	1	n/a	n/a	3.97e-01	1.599
1098490	ENSG00000165175	37340	MID1IP1	MID1 interacting protein 1 (gastrulation specific G12 homolog (zebrafish))	58526	X	n/a	n/a	4.12e-01	1.599
1103486	ENSG00000188157	119616	AGRN	agrin	375790	1	n/a	n/a	4.14e-01	1.598
1087696	ENSG00000060762	31140	BRP44L	brain protein 44-like	51660	6	n/a	n/a	4.08e-01	1.598
1099311	ENSG00000168393	1829	DTYMK	deoxythymidylate kinase (thymidylate kinase)	1841	2	n/a	n/a	3.92e-01	1.598
1106473	ENSG00000219435	25607	C11orf20	chromosome 11 open reading frame 20	25858	11	n/a	n/a	3.81e-01	1.598
1106366	ENSG00000215527	0	AP005482.1	Uncharacterized protein	0	18	n/a	n/a	3.95e-01	1.598
279961040	ENSG00000241923	0	RP11-425I13.1	RP11-425I13.1	0	4	n/a	n/a	3.89e-01	1.597
280104348	ENSG00000257341	0	AL928654.7	AL928654.7	0	14	n/a	n/a	3.80e-01	1.597
1107102	ENSG00000226593	0	AC004258.1	Uncharacterized membrane protein C19orf24	0	19	n/a	n/a	4.09e-01	1.597
279791678	ENSG00000225770	0	AC092933.3	AC092933.3	0	3	n/a	n/a	3.47e-01	1.597
1089118	ENSG00000100258	60024	LMF2	lipase maturation factor 2	91289	22	n/a	n/a	3.79e-01	1.597
1093187	ENSG00000130511	81785	SSBP4	single stranded DNA binding protein 4	170463	19	n/a	n/a	3.96e-01	1.596
1087049	ENSG00000007384	40887	RHBDF1	rhomboid 5 homolog 1 (Drosophila)	64285	16	n/a	n/a	3.96e-01	1.596
279751897	ENSG00000221090	0	SNORA11	Small nucleolar RNA SNORA11	0	15	n/a	n/a	3.88e-01	1.596
1089232	ENSG00000100599	55693	RIN3	Ras and Rab interactor 3	79890	14	n/a	n/a	3.97e-01	1.596
1101813	ENSG00000180879	6708	SSR4	signal sequence receptor, delta	6748	X	n/a	n/a	3.88e-01	1.596
1088643	ENSG00000088298	35030	EDEM2	ER degradation enhancer, mannosidase alpha-like 2	55741	20	n/a	n/a	3.76e-01	1.595
280059616	ENSG00000253651	0	RP11-622O11.3	RP11-622O11.3	0	8	n/a	n/a	3.90e-01	1.595
1089352	ENSG00000101203	36915	COL20A1	collagen, type XX, alpha 1	57642	20	n/a	n/a	3.97e-01	1.595
1099166	ENSG00000167799	90199	NUDT8	nudix (nucleoside diphosphate linked moiety X)-type motif 8	254552	11	n/a	n/a	3.84e-01	1.594
1099485	ENSG00000169129	58831	AFAP1L2	actin filament associated protein 1-like 2	84632	10	n/a	n/a	4.07e-01	1.594
1087907	ENSG00000068137	55792	PLEKHH3	pleckstrin homology domain containing, family H (with MyTH4 domain) member 3	79990	17	n/a	n/a	3.79e-01	1.593
280042669	ENSG00000251745	0	U7	U7 small nuclear RNA	0	9	n/a	n/a	3.91e-01	1.593
1108322	ENSG00000234498	122731	RP11-392P7.2	RP11-392P7.2	387841	12	n/a	n/a	3.97e-01	1.593
1089031	ENSG00000099984	2936	GSTT2	glutathione S-transferase theta 2	2953	22	n/a	n/a	3.86e-01	1.593
1102394	ENSG00000183655	41011	KLHL25	kelch-like 25 (Drosophila)	64410	15	n/a	n/a	4.06e-01	1.593
1101915	ENSG00000181481	58492	RNF135	ring finger protein 135	84282	17	n/a	n/a	3.98e-01	1.593
1087685	ENSG00000060303	0	RPS17P5	ribosomal protein S17 pseudogene 5	0	6	n/a	n/a	3.99e-01	1.592
279943096	ENSG00000239809	0	RP11-51L5.2	RP11-51L5.2	0	17	n/a	n/a	3.96e-01	1.591
1100886	ENSG00000175602	10849	CCDC85B	coiled-coil domain containing 85B	11007	11	n/a	n/a	3.99e-01	1.591
1104722	ENSG00000198755	4710	RPL10A	ribosomal protein L10a	4736	6	n/a	n/a	4.01e-01	1.591
1102664	ENSG00000184785	150816	CXorf69	chromosome X open reading frame 69	644538	X	n/a	n/a	3.97e-01	1.591
280089273	ENSG00000255691	0	AC127496.4	AC127496.4	0	17	n/a	n/a	3.86e-01	1.590
279833718	ENSG00000229515	0	RP11-793E15.1	RP11-793E15.1	0	3	n/a	n/a	3.33e-01	1.590
1097883	ENSG00000163154	55429	TNFAIP8L2	tumor necrosis factor, alpha-induced protein 8-like 2	79626	1	n/a	n/a	3.89e-01	1.590
1088558	ENSG00000086062	2667	B4GALT1	UDP-Gal:betaGlcNAc beta 1,4- galactosyltransferase, polypeptide 1	2683	9	n/a	n/a	3.88e-01	1.590
279936282	ENSG00000238922	0	snoU13	Small nucleolar RNA U13	0	7	n/a	n/a	3.88e-01	1.590
1093358	ENSG00000131446	4220	MGAT1	mannosyl (alpha-1,3-)-glycoprotein beta-1,2-N-acetylglucosaminyltransferase	4245	5	n/a	n/a	3.88e-01	1.589
279943471	ENSG00000239872	0	RPL35AP19	ribosomal protein L35a pseudogene 19	0	8	n/a	n/a	3.89e-01	1.589
279899980	ENSG00000235408	0	SNORA71B	SNORA71B	0	20	n/a	n/a	3.99e-01	1.589
1092217	ENSG00000122783	158924	C7orf49	chromosome 7 open reading frame 49	653739	7	n/a	n/a	3.82e-01	1.589
1089642	ENSG00000103067	55806	ESRP2	epithelial splicing regulatory protein 2	80004	16	n/a	n/a	4.06e-01	1.589
1087902	ENSG00000068028	11026	RASSF1	Ras association (RalGDS/AF-6) domain family member 1	11186	3	n/a	n/a	3.81e-01	1.588
1097465	ENSG00000160712	3545	IL6R	interleukin 6 receptor	3570	1	n/a	n/a	4.09e-01	1.588
279781548	ENSG00000224888	1021157	RP5-1142A6.2	RP5-1142A6.2	100289580	16	n/a	n/a	3.79e-01	1.588
1099816	ENSG00000170549	55029	IRX1	iroquois homeobox 1	79192	5	n/a	n/a	4.14e-01	1.587
279790385	ENSG00000225666	0	AC005534.9	AC005534.9	0	7	n/a	n/a	3.99e-01	1.587
1099056	ENSG00000167470	59833	MIDN	midnolin	90007	19	n/a	n/a	3.91e-01	1.587
1104356	ENSG00000197696	4797	NMB	neuromedin B	4828	15	n/a	n/a	3.30e-01	1.587
1108460	ENSG00000235478	0	AC006946.15	Uncharacterized protein	0	22	n/a	n/a	3.80e-01	1.587
1087166	ENSG00000011465	1622	DCN	decorin	1634	12	n/a	n/a	3.94e-01	1.587
1096947	ENSG00000156574	4807	NODAL	nodal homolog (mouse)	4838	10	n/a	n/a	3.82e-01	1.586
279663755	ENSG00000201294	0	U6	U6 spliceosomal RNA	0	20	n/a	n/a	3.89e-01	1.586
280047751	ENSG00000252481	165837	SCARNA13	small Cajal body-specific RNA 13	677768	14	n/a	n/a	3.95e-01	1.586
279865408	ENSG00000232352	0	U73167.7	U73167.7	0	3	n/a	n/a	4.14e-01	1.586
279712605	ENSG00000211675	0	IGLC1	immunoglobulin lambda constant 1 (Mcg marker)	0	22	n/a	n/a	3.88e-01	1.585
280091290	ENSG00000255909	0	RP11-841C19.3	RP11-841C19.3	0	12	n/a	n/a	3.77e-01	1.585
279900403	ENSG00000235445	0	XXbac-B476C20.14	XXbac-B476C20.14	0	22	n/a	n/a	4.01e-01	1.585
1090021	ENSG00000105552	584	BCAT2	branched chain amino-acid transaminase 2, mitochondrial	587	19	n/a	n/a	4.61e-01	1.585
1090697	ENSG00000110711	8929	AIP	aryl hydrocarbon receptor interacting protein	9049	11	n/a	n/a	4.01e-01	1.585
1088971	ENSG00000099331	4624	MYO9B	myosin IXB	4650	19	n/a	n/a	3.86e-01	1.584
1087857	ENSG00000066735	25902	KIF26A	kinesin family member 26A	26153	14	n/a	n/a	4.06e-01	1.583
1101987	ENSG00000181924	30768	CHCHD8	coiled-coil-helix-coiled-coil-helix domain containing 8	51287	11	n/a	n/a	3.79e-01	1.583
279817910	ENSG00000228107	0	AP000692.9	AP000692.9	0	21	n/a	n/a	4.01e-01	1.583
1087337	ENSG00000028137	7090	TNFRSF1B	tumor necrosis factor receptor superfamily, member 1B	7133	1	n/a	n/a	4.16e-01	1.583
280133333	ENSG00000259460	0	RP11-128A17.1	RP11-128A17.1	0	15	n/a	n/a	3.78e-01	1.583
1103666	ENSG00000188846	8925	RPL14	ribosomal protein L14	9045	3	n/a	n/a	3.98e-01	1.582
1087722	ENSG00000062822	5392	POLD1	polymerase (DNA directed), delta 1, catalytic subunit 125kDa	5424	19	n/a	n/a	4.47e-01	1.581
279705879	ENSG00000207137	1013503	SNORD116-13	small nucleolar RNA, C/D box 116-13	100033425	15	n/a	n/a	3.89e-01	1.581
1093987	ENSG00000135424	3654	ITGA7	integrin, alpha 7	3679	12	n/a	n/a	4.16e-01	1.581
279957376	ENSG00000241485	0	AC131055.10	AC131055.10	0	17	n/a	n/a	4.14e-01	1.581
1096199	ENSG00000149932	78995	TMEM219	transmembrane protein 219	124446	16	n/a	n/a	4.09e-01	1.580
1095090	ENSG00000141682	5334	PMAIP1	phorbol-12-myristate-13-acetate-induced protein 1	5366	18	n/a	n/a	3.79e-01	1.580
279755950	ENSG00000221809	0	AC074051.1	AC074051.1	0	16	n/a	n/a	3.80e-01	1.580
1096719	ENSG00000154553	27040	PDLIM3	PDZ and LIM domain 3	27295	4	n/a	n/a	4.65e-01	1.579
280091882	ENSG00000255986	4472	MT1JP	metallothionein 1J, pseudogene	4498	16	n/a	n/a	4.08e-01	1.579
280099872	ENSG00000256928	0	RP11-809N8.2	RP11-809N8.2	0	11	n/a	n/a	3.84e-01	1.579
1089341	ENSG00000101187	27974	SLCO4A1	solute carrier organic anion transporter family, member 4A1	28231	20	n/a	n/a	3.51e-01	1.579
1096491	ENSG00000152583	8346	SPARCL1	SPARC-like 1 (hevin)	8404	4	n/a	n/a	3.83e-01	1.578
279974110	ENSG00000243334	0	AC012363.3	AC012363.3	0	2	n/a	n/a	3.79e-01	1.578
1092632	ENSG00000125826	10469	RBCK1	RanBP-type and C3HC4-type zinc finger containing 1	10616	20	n/a	n/a	3.97e-01	1.578
1103235	ENSG00000187049	30740	TMEM216	transmembrane protein 216	51259	11	n/a	n/a	3.82e-01	1.578
1100499	ENSG00000173548	90411	SNX33	sorting nexin 33	257364	15	n/a	n/a	3.93e-01	1.578
1105460	ENSG00000205403	3406	CFI	complement factor I	3426	4	n/a	n/a	4.11e-01	1.577
279938775	ENSG00000239298	0	RP4-758J18.3	RP4-758J18.3	0	1	n/a	n/a	3.83e-01	1.577
1098006	ENSG00000163565	3408	IFI16	interferon, gamma-inducible protein 16	3428	1	n/a	n/a	3.82e-01	1.577
279854003	ENSG00000231344	0	RP3-426I6.2	RP3-426I6.2	0	1	n/a	n/a	3.23e-01	1.577
1099661	ENSG00000169900	92196	PYDC1	PYD (pyrin domain) containing 1	260434	16	n/a	n/a	3.19e-01	1.577
1093994	ENSG00000135446	1014	CDK4	cyclin-dependent kinase 4	1019	12	n/a	n/a	3.74e-01	1.577
279749901	ENSG00000219755	0	RP1-199J3.5	RP1-199J3.5	0	6	n/a	n/a	3.98e-01	1.577
279752989	ENSG00000221290	0	MIR1182	microRNA 1182	0	1	n/a	n/a	4.08e-01	1.576
280124941	ENSG00000258982	0	RP11-638I2.4	RP11-638I2.4	0	14	n/a	n/a	3.81e-01	1.576
1096197	ENSG00000149929	8414	HIRIP3	HIRA interacting protein 3	8479	16	n/a	n/a	3.82e-01	1.576
279869495	ENSG00000232699	0	RP11-758C21.1	RP11-758C21.1	0	6	n/a	n/a	4.03e-01	1.576
1092019	ENSG00000120915	2038	EPHX2	epoxide hydrolase 2, cytoplasmic	2053	8	n/a	n/a	3.97e-01	1.576
1091419	ENSG00000116032	77776	GRIN3B	glutamate receptor, ionotropic, N-methyl-D-aspartate 3B	116444	19	n/a	n/a	3.97e-01	1.576
1092844	ENSG00000127564	8965	PKMYT1	protein kinase, membrane associated tyrosine/threonine 1	9088	16	n/a	n/a	4.06e-01	1.576
1091232	ENSG00000114853	60242	ZBTB47	zinc finger and BTB domain containing 47	92999	3	n/a	n/a	4.00e-01	1.575
279784293	ENSG00000225131	0	PSME2P2	proteasome activator subunit 2 pseudogene 2	0	13	n/a	n/a	4.09e-01	1.574
279478771	ENSG00000177133	133718	RP1-163G9.1	RP1-163G9.1	440556	1	n/a	n/a	3.83e-01	1.574
279950362	ENSG00000240650	0	AC093311.3	AC093311.3	0	5	n/a	n/a	3.89e-01	1.572
1096414	ENSG00000152049	23457	KCNE4	potassium voltage-gated channel, Isk-related family, member 4	23704	2	n/a	n/a	3.79e-01	1.571
1088352	ENSG00000079805	1773	DNM2	dynamin 2	1785	19	n/a	n/a	3.99e-01	1.571
1088774	ENSG00000090776	1934	EFNB1	ephrin-B1	1947	X	n/a	n/a	3.89e-01	1.571
280074572	ENSG00000254693	0	RP11-58K22.5	RP11-58K22.5	0	11	n/a	n/a	3.83e-01	1.571
279952144	ENSG00000240869	0	AL136303.1	AL136303.1	0	6	n/a	n/a	4.09e-01	1.570
1093481	ENSG00000132357	58872	CARD6	caspase recruitment domain family, member 6	84674	5	n/a	n/a	3.79e-01	1.570
279795381	ENSG00000226083	1000557	RP11-110H10.2	RP11-110H10.2	100129213	10	n/a	n/a	4.07e-01	1.570
1091354	ENSG00000115594	3529	IL1R1	interleukin 1 receptor, type I	3554	2	n/a	n/a	4.01e-01	1.570
280020756	ENSG00000250011	0	HMGB1P3	high mobility group box 1 pseudogene 3	0	2	n/a	n/a	4.06e-01	1.569
1102759	ENSG00000185112	79479	FAM43A	family with sequence similarity 43, member A	131583	3	n/a	n/a	3.95e-01	1.569
279706278	ENSG00000207197	1013502	SNORD116-12	small nucleolar RNA, C/D box 116-12	100033424	15	n/a	n/a	3.89e-01	1.569
1090645	ENSG00000110108	54913	TMEM109	transmembrane protein 109	79073	11	n/a	n/a	3.87e-01	1.569
1092163	ENSG00000122386	7711	ZNF205	zinc finger protein 205	7755	16	n/a	n/a	3.84e-01	1.568
1101139	ENSG00000176971	122695	FIBIN	fin bud initiation factor homolog (zebrafish)	387758	11	n/a	n/a	3.88e-01	1.568
1103404	ENSG00000187837	2989	HIST1H1C	histone cluster 1, H1c	3006	6	n/a	n/a	3.29e-01	1.568
1091825	ENSG00000119630	5196	PGF	placental growth factor	5228	14	n/a	n/a	3.81e-01	1.568
279858549	ENSG00000231747	0	AC079922.2	AC079922.2	0	2	n/a	n/a	3.98e-01	1.568
279908738	ENSG00000236248	0	AC104389.32	AC104389.32	0	11	n/a	n/a	3.47e-01	1.568
1102037	ENSG00000182173	94135	TSEN54	tRNA splicing endonuclease 54 homolog (S. cerevisiae)	283989	17	n/a	n/a	4.11e-01	1.568
279963586	ENSG00000242184	0	AC090193.1	AC090193.1	0	8	n/a	n/a	4.14e-01	1.567
1088550	ENSG00000085871	4233	MGST2	microsomal glutathione S-transferase 2	4258	4	n/a	n/a	3.86e-01	1.567
279705921	ENSG00000207145	166764	SNORA18	small nucleolar RNA, H/ACA box 18	677805	11	n/a	n/a	3.13e-01	1.567
1087522	ENSG00000049089	1289	COL9A2	collagen, type IX, alpha 2	1298	1	n/a	n/a	3.97e-01	1.566
279750940	ENSG00000220749	1015664	RP11-565J7.3	RP11-565J7.3	100131205	1	n/a	n/a	4.08e-01	1.566
280120357	ENSG00000258714	0	RP11-998D10.7	RP11-998D10.7	0	14	n/a	n/a	3.88e-01	1.565
1092238	ENSG00000122971	32	ACADS	acyl-CoA dehydrogenase, C-2 to C-3 short chain	35	12	n/a	n/a	5.71e-01	1.565
1101163	ENSG00000177096	80881	FAM109B	family with sequence similarity 109, member B	150368	22	n/a	n/a	3.86e-01	1.565
1106141	ENSG00000214706	7820	IFRD2	interferon-related developmental regulator 2	7866	3	n/a	n/a	4.14e-01	1.565
1097256	ENSG00000159189	710	C1QC	complement component 1, q subcomponent, C chain	714	1	n/a	n/a	3.50e-01	1.565
279845442	ENSG00000230562	0	AC019201.1	AC019201.1	0	2	n/a	n/a	4.04e-01	1.565
279873501	ENSG00000233045	0	AC097523.1	AC097523.1	0	2	n/a	n/a	3.89e-01	1.565
279944347	ENSG00000239983	0	RP11-79E3.1	RP11-79E3.1	0	4	n/a	n/a	4.00e-01	1.565
279945739	ENSG00000240137	0	RP11-103G8.2	RP11-103G8.2	0	3	n/a	n/a	4.08e-01	1.565
279971224	ENSG00000243014	0	PTMAP8	prothymosin, alpha pseudogene 8	0	3	n/a	n/a	3.84e-01	1.564
1098710	ENSG00000166091	77749	CMTM5	CKLF-like MARVEL transmembrane domain containing 5	116173	14	n/a	n/a	3.81e-01	1.564
1098506	ENSG00000165233	58480	C9orf89	chromosome 9 open reading frame 89	84270	9	n/a	n/a	3.90e-01	1.564
279978450	ENSG00000243721	0	RP11-472I20.1	RP11-472I20.1	0	11	n/a	n/a	3.82e-01	1.564
280107727	ENSG00000257702	0	RP11-523H20.2	RP11-523H20.2	0	2	n/a	n/a	4.17e-01	1.564
1102045	ENSG00000182196	30810	ARL6IP4	ADP-ribosylation-like factor 6 interacting protein 4	51329	12	n/a	n/a	4.17e-01	1.564
1088860	ENSG00000092820	7387	EZR	ezrin	7430	6	n/a	n/a	3.88e-01	1.563
1102232	ENSG00000183010	5799	PYCR1	pyrroline-5-carboxylate reductase 1	5831	17	n/a	n/a	3.81e-01	1.563
279850208	ENSG00000231017	0	AC013404.1	AC013404.1	0	2	n/a	n/a	4.20e-01	1.563
279957724	ENSG00000241529	0	AC055740.1	AC055740.1	0	3	n/a	n/a	4.05e-01	1.562
1092254	ENSG00000123136	10066	DDX39A	DEAD (Asp-Glu-Ala-Asp) box polypeptide 39A	10212	19	n/a	n/a	3.75e-01	1.562
1104106	ENSG00000196924	2300	FLNA	filamin A, alpha	2316	X	n/a	n/a	3.66e-01	1.561
279837524	ENSG00000229891	1001058	Z83851.1	Z83851.1	100134361	22	n/a	n/a	3.97e-01	1.561
1094926	ENSG00000140612	23233	SEC11A	SEC11 homolog A (S. cerevisiae)	23478	15	n/a	n/a	3.91e-01	1.561
1088229	ENSG00000076706	4137	MCAM	melanoma cell adhesion molecule	4162	11	n/a	n/a	3.83e-01	1.561
1095643	ENSG00000145555	4625	MYO10	myosin X	4651	5	n/a	n/a	3.99e-01	1.561
1109140	ENSG00000244405	2104	ETV5	ets variant 5	2119	3	n/a	n/a	3.83e-01	1.561
279957500	ENSG00000241494	0	RP11-796G6.1	RP11-796G6.1	0	14	n/a	n/a	3.79e-01	1.560
1099108	ENSG00000167644	40706	C19orf33	chromosome 19 open reading frame 33	64073	19	n/a	n/a	3.78e-01	1.560
279805428	ENSG00000226950	36566	SNHG13	small nucleolar RNA host gene 13 (non-protein coding)	57291	4	n/a	n/a	3.88e-01	1.560
1092706	ENSG00000126246	55516	IGFLR1	IGF-like family receptor 1	79713	19	n/a	n/a	3.82e-01	1.560
279934143	ENSG00000238578	0	SNORD4A	small nucleolar RNA, C/D box 4A	0	17	n/a	n/a	4.04e-01	1.560
1095249	ENSG00000143140	2686	GJA5	gap junction protein, alpha 5, 40kDa	2702	1	n/a	n/a	4.00e-01	1.560
279859821	ENSG00000231859	0	AC007875.2	AC007875.2	0	7	n/a	n/a	3.81e-01	1.560
279942678	ENSG00000239747	0	TRNAQ42P	transfer RNA glutamine 42 (anticodon UUG) pseudogene	0	3	n/a	n/a	3.83e-01	1.560
1100423	ENSG00000173193	33916	PARP14	poly (ADP-ribose) polymerase family, member 14	54625	3	n/a	n/a	3.42e-01	1.559
1091374	ENSG00000115738	3378	ID2	inhibitor of DNA binding 2, dominant negative helix-loop-helix protein	3398	2	n/a	n/a	4.08e-01	1.559
1096808	ENSG00000155367	109203	PPM1J	protein phosphatase, Mg2+/Mn2+ dependent, 1J	333926	1	n/a	n/a	3.96e-01	1.559
1086951	ENSG00000005243	30708	COPZ2	coatomer protein complex, subunit zeta 2	51226	17	n/a	n/a	3.88e-01	1.559
1089401	ENSG00000101400	6600	SNTA1	syntrophin, alpha 1 (dystrophin-associated protein A1, 59kDa, acidic component)	6640	20	n/a	n/a	3.84e-01	1.558
279890425	ENSG00000234555	0	RP11-74C13.4	RP11-74C13.4	0	1	n/a	n/a	4.01e-01	1.558
1088827	ENSG00000091986	81022	CCDC80	coiled-coil domain containing 80	151887	3	n/a	n/a	4.02e-01	1.558
1091879	ENSG00000119917	3417	IFIT3	interferon-induced protein with tetratricopeptide repeats 3	3437	10	n/a	n/a	3.83e-01	1.558
1092091	ENSG00000121716	29723	PILRB	paired immunoglobin-like type 2 receptor beta	29990	7	n/a	n/a	3.91e-01	1.558
279720649	ENSG00000213291	0	RP11-420H19.3	RP11-420H19.3	0	7	n/a	n/a	4.14e-01	1.558
280100871	ENSG00000257034	0	AL021707.2	AL021707.2	0	22	n/a	n/a	3.82e-01	1.557
1089651	ENSG00000103152	4324	MPG	N-methylpurine-DNA glycosylase	4350	16	n/a	n/a	4.14e-01	1.557
279438953	ENSG00000172799	0	ZBTB8OSP2	zinc finger and BTB domain containing 8 opposite strand pseudogene 2	0	2	n/a	n/a	3.43e-01	1.557
279930480	ENSG00000238123	0	MID1IP1-AS1	MID1IP1 antisense RNA 1 (non-protein coding)	0	X	n/a	n/a	3.89e-01	1.557
1087583	ENSG00000053501	35138	USE1	unconventional SNARE in the ER 1 homolog (S. cerevisiae)	55850	19	n/a	n/a	3.82e-01	1.557
279706754	ENSG00000207281	0	Y_RNA	Y RNA	0	19	n/a	n/a	4.14e-01	1.557
1097484	ENSG00000160813	85811	PPP1R35	protein phosphatase 1, regulatory subunit 35	221908	7	n/a	n/a	3.79e-01	1.556
279768795	ENSG00000223821	0	RP11-505P4.6	RP11-505P4.6	0	6	n/a	n/a	3.87e-01	1.556
279979265	ENSG00000243806	0	CTC-484P3.1	CTC-484P3.1	0	5	n/a	n/a	3.78e-01	1.556
1096205	ENSG00000150048	30748	CLEC1A	C-type lectin domain family 1, member A	51267	12	n/a	n/a	3.82e-01	1.556
1099090	ENSG00000167601	555	AXL	AXL receptor tyrosine kinase	558	19	n/a	n/a	3.87e-01	1.556
1105108	ENSG00000204366	85771	ZBTB12	zinc finger and BTB domain containing 12	221527	6	n/a	n/a	3.88e-01	1.556
1099884	ENSG00000170889	6170	RPS9	ribosomal protein S9	6203	19	n/a	n/a	4.10e-01	1.555
1104559	ENSG00000198258	37710	UBL5	ubiquitin-like 5	59286	19	n/a	n/a	3.48e-01	1.555
279970279	ENSG00000242883	0	AL590666.1	AL590666.1	0	1	n/a	n/a	3.88e-01	1.555
279956594	ENSG00000241409	0	AC064852.4	AC064852.4	0	2	n/a	n/a	3.14e-01	1.555
279662145	ENSG00000200788	0	Y_RNA	Y RNA	0	9	n/a	n/a	3.94e-01	1.555
279720769	ENSG00000213309	0	RP11-164N20.1	RP11-164N20.1	0	6	n/a	n/a	4.01e-01	1.555
279836759	ENSG00000229820	0	RP1-308E4.1	RP1-308E4.1	0	1	n/a	n/a	4.00e-01	1.555
1091525	ENSG00000116815	960	CD58	CD58 molecule	965	1	n/a	n/a	3.78e-01	1.555
280005797	ENSG00000248751	0	RP1-130H16.18	RP1-130H16.18	0	22	n/a	n/a	3.85e-01	1.555
1097217	ENSG00000158825	973	CDA	cytidine deaminase	978	1	n/a	n/a	4.04e-01	1.554
279945981	ENSG00000240178	0	CA5B-AS1	CA5B antisense RNA 1 (non-protein coding)	0	X	n/a	n/a	4.12e-01	1.554
1100753	ENSG00000174944	9790	P2RY14	purinergic receptor P2Y, G-protein coupled, 14	9934	3	n/a	n/a	4.08e-01	1.554
1097201	ENSG00000158716	34224	DUSP23	dual specificity phosphatase 23	54935	1	n/a	n/a	3.14e-01	1.554
1102543	ENSG00000184260	8280	HIST2H2AC	histone cluster 2, H2ac	8338	1	n/a	n/a	3.78e-01	1.554
279666520	ENSG00000202058	0	7SK	7SK RNA	0	22	n/a	n/a	3.82e-01	1.554
280129123	ENSG00000259220	0	RP11-702L15.2	Uncharacterized protein	0	15	n/a	n/a	3.25e-01	1.553
1100417	ENSG00000173156	29717	RHOD	ras homolog gene family, member D	29984	11	n/a	n/a	3.84e-01	1.553
1096970	ENSG00000156858	54834	PRR14	proline rich 14	78994	16	n/a	n/a	3.80e-01	1.553
279839760	ENSG00000230084	0	RP4-613B23.1	RP4-613B23.1	0	3	n/a	n/a	4.39e-01	1.553
1103785	ENSG00000189366	83592	ALG1L	asparagine-linked glycosylation 1-like	200810	3	n/a	n/a	3.85e-01	1.553
1105834	ENSG00000213221	169338	DNLZ	DNL-type zinc finger	728489	9	n/a	n/a	4.07e-01	1.553
279967931	ENSG00000242620	0	AC091167.4	AC091167.4	0	15	n/a	n/a	3.80e-01	1.553
[truncated: 1 more rows]
