# Supplementary material for: Identification of the Molecular Events Involved in the Development of Prefrontal Cortex Through the Analysis of RNA-Seq Data From BrainSpan
Source: ASN Neuro. 2019 Jun 18;11:1759091419854627. doi: 10.1177/1759091419854627 (PMC6582306; doi:10.1177/1759091419854627)
Supplement: Supplemental Material6 - Supplemental material for Identification of the Molecular Events Involved in the Development of Prefrontal Cortex Through the Analysis of RNA-Seq Data From BrainSpan [file Supplemental_Material6.zip › AMY/9/Expression.csv]

280042389	10.3769	14.4566	13.0366	5.7096	6.2553	5.0322
279660990	7.9498	10.5890	11.0206	3.3905	4.2474	2.9403
279710898	7.3490	6.3074	3.8482	0.2199	0.0000	0.6237
280090532	10.9200	5.2012	5.5006	1.5936	2.7126	1.5209
279941810	3.7556	6.1633	6.1955	0.4547	0.0000	0.0000
279790000	13.8313	5.3798	5.5925	2.7543	4.8688	1.7877
279663146	2.2109	6.3455	7.7624	0.0362	1.4557	0.0000
279668186	1.9686	5.5518	6.6461	0.0000	0.0000	0.1257
279715962	5.2626	4.6172	3.5554	0.7779	0.0000	0.2257
280049102	4.7558	6.4487	5.7721	1.6513	0.6734	2.5155
280093438	3.4685	11.1095	3.4648	1.4533	3.2416	1.6130
279661207	3.2598	4.0293	4.9258	0.0000	0.0000	0.6574
279659240	3.5765	6.5042	7.2746	0.8556	2.6435	2.7514
279983888	9.8352	11.3002	11.1560	7.5880	5.7784	7.9827
279667584	5.7821	5.7293	5.3614	2.7932	2.0186	1.1996
279968565	10.3626	8.4127	7.7741	7.3709	0.0000	8.5518
279662180	0.9792	4.1552	5.4082	0.0000	0.0000	0.0000
280125409	3.8749	5.5338	4.8739	1.1221	0.8343	1.8624
279961289	4.0014	7.8694	7.1367	0.8333	5.7893	2.0212
280045392	7.6711	6.9689	5.2292	4.3207	0.6360	4.8787
279666968	5.3087	7.1338	7.6378	3.8853	2.4299	3.8300
279943306	8.2905	10.7254	10.2003	7.0545	4.6591	7.6344
280044069	10.6060	12.0623	10.8996	8.1294	8.2547	7.5606
279658393	5.9335	6.4271	5.2324	3.5699	0.0000	4.4292
279960050	10.9637	10.6541	8.1221	8.6653	3.4680	8.1003
280043264	3.5678	4.2423	4.9066	1.0162	0.0000	2.2207
279710870	1.0102	4.6748	4.5615	0.3925	0.0000	0.4591
279935116	5.2978	4.9528	4.0580	1.7543	0.2631	3.0534
279945859	3.2817	3.1504	3.5350	0.0000	0.8199	0.0000
279957244	3.2894	4.3350	5.2098	2.0817	0.0000	1.6071
279972735	13.9240	14.6601	13.6857	11.3721	10.8002	11.0564
279972630	16.2505	15.5459	14.5041	13.4042	11.0372	12.8276
1098096	6.9726	6.1237	6.1160	2.4121	4.6243	3.2322
279966459	2.3728	2.7152	4.2653	0.0000	0.0000	0.4234
279970565	4.7110	2.9967	4.0863	1.2289	1.7257	0.0000
280046722	4.0537	5.2619	4.6720	2.0908	0.7070	2.3695
279759475	0.7810	4.1098	4.8745	1.0823	0.0000	0.0000
279855793	3.6194	2.9985	3.5879	0.6885	0.0000	0.8664
280097368	2.7515	3.4374	3.8050	0.4969	0.2268	0.6230
280051104	3.6156	4.7967	4.1093	1.5459	1.9853	0.3719
279889596	3.3434	3.8620	6.0826	2.5059	0.7232	1.6193
279986623	9.7083	10.9100	7.0947	7.3939	4.1279	7.7539
280116447	6.5619	8.1964	9.3020	5.5574	4.2677	5.8065
279792604	7.8983	9.3253	8.9275	6.7285	4.3447	6.6735
279987728	1.3963	3.5440	4.8015	0.5091	0.4770	0.4147
279959910	10.9922	12.4152	11.0005	9.1537	7.8126	9.1820
279937003	1.7865	2.1696	4.9192	0.0000	0.0000	0.6192
279659744	1.2300	3.3773	3.5379	0.0000	0.0000	0.0000
280045763	10.7011	9.2384	9.4948	8.4122	5.4177	7.5055
279948299	5.3118	5.8642	4.2037	2.0499	3.9781	1.3193
279942583	4.1926	4.1088	4.3480	2.2713	0.0000	2.3802
279942860	12.2849	13.2435	12.1879	10.4637	8.8665	10.4601
279944035	14.9909	14.8697	13.4488	12.3261	10.5958	12.4738
279658631	2.7770	2.6426	4.0513	1.5722	0.0000	0.0000
279950430	9.1492	9.8464	8.7473	7.4326	5.4941	6.9703
280119417	6.1898	6.6519	6.2992	4.4589	2.6353	4.2353
279988779	3.9013	2.9293	2.5959	0.7392	0.2352	0.6724
280046631	15.0512	15.0927	14.1423	12.4009	12.4753	11.6772
1092837	6.2973	5.5092	3.7920	3.5630	2.8682	1.4473
279665680	1.2220	4.0853	3.7406	0.3772	0.0000	1.0618
280082791	3.2650	4.1786	5.7694	3.1244	1.1239	1.3819
279826323	5.8349	4.2143	5.7240	4.2052	1.2961	2.8449
280077660	5.8648	5.9596	4.8133	3.8208	0.6427	4.7837
1092676	5.8703	6.4137	4.9321	3.4000	3.5441	2.9188
280046008	15.7935	16.5311	15.5693	14.8669	11.0537	14.6582
280126142	3.5652	4.5408	3.4318	1.1472	2.1331	0.9438
279980634	7.1514	6.2739	7.1822	5.1727	4.1769	3.9560
279663559	1.0265	3.2153	3.0388	0.0000	0.0000	0.0000
1104438	4.1266	6.2365	4.1238	2.1325	2.4182	2.6632
279783573	4.5454	3.9912	5.6925	3.7055	1.0907	2.2016
1098676	5.6897	4.1218	4.1798	2.7566	2.0807	1.9288
1104954	4.5855	4.8605	2.2116	1.1919	2.3028	0.9435
279944075	2.7440	3.1954	3.3769	0.6699	0.3490	1.1129
279707713	0.6744	3.9422	2.5333	0.0000	0.0000	0.0000
279659982	0.0000	2.0497	5.0298	0.0000	0.0000	0.0000
279723829	5.9396	5.5063	6.2787	2.6941	4.8127	3.1876
279662131	0.0000	3.0785	3.9462	0.0000	0.0000	0.0000
279863828	3.3937	2.1429	1.9081	0.3012	0.0000	0.1261
1092870	5.4708	5.3235	5.6648	3.4075	2.4475	3.5987
279732919	3.3238	3.2716	2.9972	1.6398	0.3470	0.6039
279660346	1.7489	3.9873	3.4904	0.0000	0.2271	2.0099
279705144	0.0000	3.5982	4.0648	0.0000	0.0000	0.6790
279831793	6.1143	5.7216	5.2769	3.2765	4.4861	2.4767
1091696	5.0273	6.4314	5.1158	2.9309	1.4001	5.3927
279957731	10.0720	9.9684	8.0112	7.1867	6.4221	7.6567
279954000	12.9710	12.7227	11.8455	10.9468	9.1535	10.6888
279951899	13.8450	16.0010	14.9765	12.3422	13.7983	11.9417
279936016	4.3621	4.2561	3.6117	1.6818	1.1452	2.6921
279989201	3.9233	3.5890	4.0903	1.8965	1.0490	1.9506
279660605	2.6124	5.3881	4.7999	3.3646	0.0000	2.7530
279716158	3.3212	3.9727	4.7890	2.3507	2.1198	0.9554
280088659	4.8701	4.8215	4.0954	6.4241	0.5850	0.1442
279895491	3.7484	2.7753	3.1022	2.6379	0.0000	0.3553
1102506	6.8405	5.0488	4.5439	3.6019	3.8952	2.3597
279985225	2.4535	3.8956	4.5275	2.0389	0.7823	1.5034
279964315	10.9623	12.6045	12.4766	9.8590	10.5640	9.0926
280017626	6.6328	3.7653	6.6687	1.6137	3.6928	5.2824
1091593	5.1186	4.7682	4.3879	3.3657	2.3325	2.1238
280094828	3.2976	2.3370	1.4634	0.6477	0.0000	0.0000
280046141	2.4844	5.2408	3.1636	1.3925	0.8095	2.2716
1093311	6.3074	4.9158	4.4930	3.8366	2.8729	2.7297
1103578	5.5927	4.8289	4.1464	3.4153	3.4436	1.4358
1102938	8.4556	5.4147	5.0219	5.5387	3.8982	3.1930
1090265	5.3248	4.8371	3.0486	1.7305	3.1866	2.0319
1107172	8.4835	7.9261	9.1333	8.0273	4.6905	6.6007
280049018	7.4111	9.7538	7.1854	6.7377	6.2613	5.1394
279657385	1.3917	3.3932	1.9176	0.5327	0.0000	0.0000
279705620	0.0000	2.5320	3.6297	0.0000	0.0000	0.0000
279731840	8.1892	7.3718	8.5211	6.5831	5.8331	5.5278
279956702	5.3795	5.6857	5.6470	4.2918	2.9488	3.3692
279725962	5.8448	5.7877	6.7323	4.9783	3.5335	3.7622
1092107	3.9223	2.9777	2.3749	0.5379	1.1089	1.5777
279750066	8.8656	7.6324	9.4658	8.2262	4.7354	6.9571
280009236	0.0000	4.0842	1.9547	0.0000	0.0000	0.0000
279667472	3.1263	1.1115	3.0840	1.3290	0.0000	0.0000
1087124	4.4835	3.9425	1.7307	0.7995	2.0130	1.4145
279706124	0.0000	1.7609	4.2397	0.0000	0.0000	0.0803
279663461	6.0783	6.2426	5.0643	4.5131	1.2178	5.7362
280044377	6.5285	5.6379	4.4311	4.0978	1.7181	4.8780
280045784	16.6851	16.2403	15.3764	15.0838	12.5308	14.7971
279981623	2.7137	2.5967	1.2177	0.6217	0.0000	0.1036
279876044	6.9080	6.3329	7.6949	6.1940	3.7618	5.1828
279751848	4.1709	1.2384	0.3807	0.0000	0.0000	0.0000
1091911	6.3375	7.3275	4.8074	5.2618	3.9082	3.5227
279936779	3.0110	2.1181	1.2348	0.5926	0.0000	0.0000
279661844	3.0705	2.1379	3.9647	1.2981	0.3471	1.7627
279848330	5.1387	4.7803	7.0972	4.0565	3.9795	3.2236
279706019	1.7246	1.6425	3.2107	0.8229	0.0000	0.0000
279873887	5.2780	3.0362	2.8954	2.6947	0.7606	2.0168
1097712	4.7890	4.4468	3.1022	1.7310	2.7085	2.1742
279499361	5.6690	5.6747	5.6290	3.6958	4.1169	3.4667
280024738	8.6437	7.6580	8.4296	6.9771	5.6137	6.4712
279940860	7.0389	8.0176	5.7150	4.8247	3.9176	6.3734
279971217	12.4212	12.6950	11.9383	10.3797	10.7661	10.2859
1094257	4.0592	3.7198	1.0916	1.8772	0.7661	0.6056
279794150	5.5551	14.3450	13.1506	2.4858	12.7250	12.2543
280046617	0.0000	0.9612	4.6206	0.0000	0.0000	0.0000
1101536	4.3941	3.0770	2.2503	1.0150	2.1099	1.0207
280000807	2.5346	3.1720	2.6384	0.4561	1.4399	0.8913
279805544	13.4626	14.1183	12.5760	12.3921	10.3033	11.9293
1104836	5.3426	3.7822	1.6136	1.8563	2.3945	1.0277
280007681	3.8683	3.6209	2.5152	2.0743	1.4797	0.9924
1089675	7.6634	7.4077	7.4859	5.5415	6.5096	5.0572
280043222	6.3327	6.3874	6.9375	4.9096	4.8625	4.4447
1087969	2.3563	3.3785	0.3593	0.2518	0.2167	0.2043
279853536	2.7038	1.5579	3.0134	1.0066	0.6987	0.1793
1109083	6.2796	5.6498	7.0813	4.5035	5.5479	3.5701
279953709	4.3139	1.3747	0.5119	0.0000	0.0000	0.8253
1102780	7.7528	5.0005	4.9800	5.6035	3.9286	2.8646
1087241	4.3304	4.1589	3.4901	1.7307	2.6547	2.2694
279705480	0.0000	2.7665	3.6589	0.8841	0.0000	0.2168
1108586	5.4508	3.6000	6.0465	4.9642	0.8043	4.0196
279864249	4.8969	3.0711	6.4537	4.4507	1.3915	3.2795
1093367	5.7607	5.0706	4.5720	3.1092	3.3224	3.6822
1091746	5.2189	4.7858	3.0468	1.9431	2.7913	3.0324
1098293	2.6610	3.9338	2.1642	0.6319	1.8980	0.9584
1090062	4.2393	3.4912	2.6125	1.1398	2.5733	1.3699
279936114	2.4768	2.5705	2.1791	1.6173	0.0000	0.3662
1100596	4.7059	4.0856	2.2467	1.0575	2.7533	1.9861
279710828	1.0049	1.5904	2.6179	0.0000	0.0000	0.0000
279772657	6.7688	5.7466	7.0140	6.5235	2.8593	4.9338
1109164	8.2583	6.0237	7.2724	8.1095	3.9630	4.2726
1093153	6.5958	4.1558	3.9925	4.1845	3.1095	2.2599
280138145	3.9135	3.0716	5.2457	3.1446	0.8911	3.0144
1105653	4.9649	3.6306	4.3228	4.1297	1.9842	1.6440
279847635	7.6171	6.6760	8.2810	7.5024	3.9659	5.9472
1100936	6.4989	6.3368	4.4630	3.5582	4.2062	4.3941
279909931	6.8380	6.5328	6.5725	4.9418	5.3722	4.5191
279800471	3.8860	3.6034	5.5959	4.0243	1.0639	2.8927
279706642	0.0000	0.9716	4.1306	0.0000	0.0000	0.0000
279751098	5.3064	4.8715	6.6020	4.6460	3.7634	3.2837
1093534	3.3143	3.2402	1.8559	0.9232	1.5606	0.8705
279657448	1.4992	2.4411	1.1090	0.0000	0.0000	0.0000
1101476	5.8818	5.3891	1.8188	4.5438	1.5282	1.9714
279902105	6.9670	6.6583	6.7386	5.1244	5.4935	4.7074
1093676	4.8019	3.1266	2.6869	1.9270	2.1085	1.5473
279953423	1.2537	1.6855	2.0914	0.0000	0.0000	0.0000
1096158	5.1939	4.0498	2.8019	2.3330	2.5772	2.1057
279710856	1.7312	2.8117	3.1074	0.1810	0.5144	1.9257
279755166	4.3356	5.0562	3.7334	2.3601	3.1028	2.6348
1097498	5.2039	5.4655	3.0498	3.2650	3.0606	2.3787
280040407	9.0477	8.6457	6.7316	8.2311	3.4265	7.7620
1100328	3.4651	2.6508	2.2972	1.7135	1.3323	0.3647
1087784	5.8754	5.5513	5.1070	3.2921	4.7692	3.4723
279966820	2.6643	3.4691	3.8704	1.6211	1.8334	1.5645
279750954	3.7900	2.2492	3.6919	1.4593	1.6692	1.6250
279780020	2.8688	2.2721	1.4993	0.6076	0.0000	1.0701
279720790	8.0396	7.1161	8.4639	7.0318	5.7204	5.9189
1094764	3.6273	2.8778	1.7566	1.1098	1.4310	0.7747
279880509	5.2127	4.8008	5.8272	4.9386	1.4557	4.5041
279710793	2.9170	0.9274	3.0702	1.1229	0.0000	0.8497
1090790	3.9890	2.3173	3.8640	2.4647	1.2081	1.5716
1093381	4.1792	3.1674	2.2419	1.3653	1.7446	1.5749
279952955	6.0316	5.5468	6.6997	4.4907	4.4201	4.4698
279836712	6.9686	6.2706	8.0620	6.0763	4.9812	5.3619
279827168	2.5856	0.5616	1.7317	0.0000	0.0000	0.0000
279720762	6.0712	4.8505	6.0978	4.3405	3.9743	3.8325
1099815	2.7098	1.8707	1.7291	0.8337	0.0419	0.5714
279759839	0.0000	3.1037	2.6609	0.0000	0.0000	0.9102
1099180	2.7392	2.9676	2.8229	0.9176	1.6059	1.1528
279956340	6.0916	6.4358	5.1257	3.5098	6.3566	2.9512
279938216	1.0788	0.7997	3.5862	0.2537	0.0000	0.3814
1101624	4.5061	3.7189	1.5595	1.6994	1.9422	1.3213
1087832	3.6232	2.9750	1.8919	0.8860	1.5422	1.2434
279706614	2.4301	1.0293	1.9079	0.0000	0.0000	0.5520
1091169	3.6129	4.5553	2.5491	2.0957	2.0466	1.7717
279800531	3.8456	4.8893	4.7289	4.0351	0.7249	3.9062
280112379	2.7233	2.4738	3.8657	2.2374	0.2802	1.7560
1108085	4.7765	4.3308	5.0250	3.5180	2.9533	2.8763
1093138	5.7537	6.9086	7.8685	5.2382	5.2258	5.2852
279723315	4.5481	4.6271	5.1988	3.8930	2.4897	3.2112
1102961	3.2952	2.2211	2.0860	1.4657	0.6345	0.7300
279969545	6.4610	6.5986	6.4715	5.1256	4.9575	4.6866
279959006	6.6920	5.1701	7.2067	5.7031	4.0792	4.5332
279708140	1.0210	1.8676	2.0642	0.0000	0.0000	0.2057
1092199	4.7563	2.9728	3.2123	1.9229	2.5460	1.7290
279706068	2.0314	0.7531	1.9507	0.0000	0.0000	0.0000
280028328	7.0497	6.7627	6.6689	5.9357	4.7969	5.0171
279950155	5.7039	3.9752	6.4604	5.5513	2.0224	3.8345
1095848	3.2806	3.7047	2.3274	1.3200	1.8958	1.3709
1105898	5.1787	4.8846	6.3347	4.6410	3.3559	3.6809
1088055	4.5674	4.7841	2.7996	2.7582	2.6916	1.9811
1090973	3.7501	2.6867	2.2695	1.3362	1.1216	1.5397
1089152	3.3368	2.1043	1.2502	0.7036	0.7925	0.5002
279667493	2.3382	2.1831	1.3478	1.1749	0.0000	0.0000
279719187	6.3990	4.7437	5.9781	5.3781	3.6125	3.4445
1099155	4.0789	3.0307	2.6097	2.2328	1.5038	1.3064
279751883	3.9568	3.5160	1.9184	2.0678	0.8473	1.8013
1092224	6.0045	4.9375	4.4863	5.2146	2.7218	2.8192
279985803	6.0829	5.4602	6.2649	4.0248	5.6844	3.4295
279853735	3.2856	1.7139	1.9354	1.3664	0.3494	0.5516
279871219	6.5501	5.0838	7.0235	5.6560	3.5683	4.7700
279702757	0.0000	2.2724	3.0072	0.5306	0.0256	0.0644
279754515	1.0829	2.5441	2.0684	0.0000	0.0000	1.0388
1094137	2.7587	2.9945	3.9024	2.3749	1.4122	1.2126
1089934	8.5825	7.3514	9.0298	7.6832	6.1424	6.4844
1092748	10.7229	6.3311	7.7168	8.3234	6.3212	5.4801
280078548	6.2004	4.1926	3.1595	4.3207	2.4550	2.1350
279719726	5.9883	5.4279	6.6102	3.9028	5.9533	3.5667
1105100	3.1569	3.8094	3.5087	1.4518	2.9252	1.5001
279948863	8.0139	6.9514	7.9167	6.7360	5.6128	5.9370
1102877	4.0490	3.6748	3.1039	1.9819	2.3780	1.8761
1096111	4.7349	3.1153	1.8213	2.6729	1.2792	1.1330
1090458	5.5571	3.9563	3.5181	3.1658	2.6422	2.6391
279936289	4.6131	4.0542	6.1240	3.8121	2.9757	3.4207
279817689	1.3075	4.0815	0.0000	0.4455	0.0000	0.3796
1088538	4.1611	3.9142	1.3823	1.4085	1.8089	1.6770
279941070	8.0225	7.6260	7.7476	7.0399	6.1127	5.6836
280006331	2.3425	3.1353	4.5784	2.4725	0.9837	2.0409
279989135	3.3752	3.1029	2.5621	1.5314	1.4559	1.5020
280113159	4.4709	2.9735	3.7933	2.6107	2.3806	1.7163
279667577	1.4300	1.1328	2.9300	0.3659	0.0000	0.5980
1098079	3.2276	2.6547	1.4285	0.5456	1.1019	1.1349
280044741	10.0657	10.4162	9.2825	9.3217	7.1833	8.7369
1087089	3.5082	1.3213	1.6336	0.9038	0.6415	0.3980
279955171	6.9920	5.9130	7.2683	5.7846	4.7618	5.1092
279899499	8.7780	7.7949	9.4467	7.9072	7.0932	6.5075
1097961	6.9211	6.7423	6.4424	5.6894	5.1584	4.7549
1094916	5.1407	5.3992	3.6570	3.1362	3.4818	3.0795
280049354	2.4774	3.3589	2.7948	2.4157	0.0000	1.7173
1102018	4.6076	5.0688	4.4068	2.9080	3.9256	2.7544
1093550	4.8484	4.6597	2.1010	2.2049	2.0459	2.8640
1091130	5.0532	4.7771	5.8884	4.3196	3.0686	3.8369
279841165	7.4477	6.8226	8.5574	6.9317	5.5436	5.8605
1106417	5.4112	5.5828	7.2283	4.2310	4.8862	4.6244
279964912	9.7982	8.4751	10.2206	8.9124	7.4694	7.6453
279806433	4.8745	4.3625	6.5122	4.6505	2.8401	3.7939
279748472	4.0664	4.2404	4.6135	4.4495	1.1504	2.8558
280074496	4.9959	3.8852	4.6898	3.6024	2.0741	3.4313
280017295	2.6187	2.7298	2.4427	0.7596	1.8290	0.7423
1099666	4.7832	3.3869	2.8818	2.9286	2.2129	1.4558
280108903	5.0148	4.8001	6.0679	4.1646	3.2591	4.0081
279934395	0.0000	2.2791	2.2877	0.0000	0.0000	0.1178
279786924	2.1787	2.0259	0.5030	0.0000	0.0000	0.2608
279725262	0.6475	2.9616	3.0405	1.0200	0.0000	1.1834
280044503	1.5810	2.3159	0.5480	0.0000	0.0000	0.0000
279819364	2.5251	3.0092	3.6361	1.8725	0.5640	2.2892
1099340	4.0941	3.3100	1.4026	2.0657	1.1702	1.1271
279973293	4.6424	3.0378	5.1914	3.6767	2.2952	2.4577
279940853	2.3378	2.1771	0.1443	0.0000	0.0000	0.2196
1095469	6.1639	6.1578	3.9282	4.7538	4.0531	3.0049
1089411	10.3351	10.0500	10.1049	9.0816	8.8928	8.0782
280048087	1.2480	2.1017	1.5088	0.0000	0.0000	0.4256
1105206	7.2585	6.5397	5.5372	5.3507	5.2748	4.2790
279980201	2.0988	1.7015	2.2291	1.5987	0.0000	0.0000
279984328	2.9522	3.0322	3.0883	2.0912	0.7200	1.8345
1107177	9.3005	8.0019	9.7245	7.7389	7.7637	7.1005
1102641	0.0000	3.5814	3.3124	0.0000	2.4097	0.0620
279820834	6.0669	5.2855	6.2797	4.2512	4.7814	4.1846
1105896	5.1273	3.3536	3.2132	3.0936	1.9616	2.2269
279951564	2.4905	1.5742	0.9401	0.5976	0.0000	0.0000
280094842	1.6158	1.6328	4.0040	0.5533	1.6619	0.6339
1090941	7.9259	7.1831	8.3528	7.3907	5.7519	5.9163
280023313	3.2734	2.5740	4.2248	2.7950	1.4878	1.3872
1094958	3.3950	2.9631	2.4749	2.1385	0.9899	1.3044
1103324	4.3993	3.2475	4.5962	2.8260	3.3734	1.6480
1092943	5.5702	4.3240	2.2895	2.2369	3.0772	2.4748
279920650	2.5817	2.2894	4.2761	2.3072	0.6879	1.7599
279720656	6.5726	6.9489	5.7780	5.2631	5.6459	3.9990
1104600	5.2693	5.8329	6.5446	5.3306	4.4433	3.4828
279662593	1.5533	1.3362	1.5001	0.0000	0.0000	0.0000
279863679	5.0696	2.8467	2.6825	2.2601	2.0556	1.8942
1092385	3.1191	3.4694	2.4243	1.2799	1.6981	1.6482
280051384	0.9898	1.5834	2.2358	0.4406	0.0000	0.0000
1096984	3.4005	3.3955	2.1627	2.0410	1.4535	1.0960
279830440	7.9731	5.9141	6.4428	6.9398	3.8680	5.1601
279881622	3.0309	2.7885	0.5406	1.1616	0.1832	0.6557
280075586	3.8385	3.4285	3.0949	1.9916	2.1515	1.8605
1101040	3.9553	3.5370	2.1876	1.5002	2.0653	1.7579
1093509	4.3210	4.3225	2.9726	2.3415	2.2421	2.6773
279854762	7.4362	6.5605	8.4124	7.2647	4.6419	6.1522
1104139	4.2797	2.7727	3.2141	2.1629	2.2511	1.5021
1094301	7.0203	6.6334	8.0363	6.0965	6.4224	4.8274
1099429	5.4594	4.5065	5.5994	4.6137	3.5360	3.0764
1094516	4.3199	3.0209	2.4571	1.7863	1.7893	1.8916
279677096	6.4064	5.8364	7.4593	5.5185	5.0132	4.8408
1093146	9.0161	8.3003	9.4850	7.7128	7.8998	6.8622
279988435	1.9545	2.6020	1.1284	0.0000	0.0000	1.3587
279966906	6.2642	6.6210	7.4931	6.2301	4.6913	5.1342
1093971	4.2740	5.0006	3.6661	2.9465	2.4920	3.1824
1103219	3.0344	3.3496	2.3530	1.6262	1.5471	1.2537
279924956	5.2611	4.5934	5.8927	4.3463	4.2563	2.8419
279945534	2.8181	2.0482	1.3781	1.0058	0.5435	0.3936
1108379	7.5831	6.5173	8.0208	6.2549	5.9624	5.6081
279935681	1.9491	2.5849	1.1173	0.0000	0.0000	1.3643
1097903	6.0945	1.0748	2.3620	5.2482	0.0000	0.0000
1094403	3.7411	2.9325	1.1311	1.2973	1.5422	0.6827
1088979	3.8830	3.7090	4.2080	2.6282	2.8090	2.0887
1093675	3.7053	2.6078	1.5729	0.8730	1.9213	0.8304
279900213	6.4437	5.9135	5.7614	5.3277	4.2876	4.2456
1102468	3.4846	1.8454	1.3781	1.1350	0.5645	0.7523
1089581	4.0308	3.7256	0.9529	1.2584	1.6889	1.5085
1101622	2.2523	2.2511	1.7139	0.4063	0.9289	0.6366
1091599	6.7319	6.0416	4.4479	4.1728	4.9372	3.8773
279719457	3.9664	3.6052	4.3941	2.9877	2.4248	2.3231
1092888	5.0941	4.5639	1.8616	4.3819	1.7590	1.1530
1103282	4.6401	4.2974	2.9234	2.3269	3.2555	2.0530
279720522	6.1942	5.1213	6.9726	5.9476	3.3887	4.7268
1092726	4.8028	4.0179	4.1006	3.1568	3.2618	2.2790
279799078	8.2761	7.0251	8.7392	7.0851	6.3283	6.4079
1092682	5.9737	5.7064	7.5368	5.0472	5.5649	4.3958
279731198	4.3212	2.9092	5.0323	4.0392	0.4005	3.6186
1088127	4.6738	4.5685	1.6503	1.5680	2.9330	2.1898
279951718	4.4763	3.9206	4.1074	2.3395	3.9160	2.0480
279925813	1.5320	0.9449	2.3743	0.3424	0.3197	0.0000
1095680	7.2704	7.3573	7.3872	6.5944	5.2014	6.0304
1103517	3.3106	4.3231	4.6766	3.3549	2.6348	2.1366
1090781	4.2596	1.9343	0.8026	1.5817	0.7620	0.4700
279710800	0.0000	2.3201	2.2358	0.1979	0.0000	0.1792
280090412	4.7666	4.2307	4.7569	3.3363	2.3957	3.8448
1101107	3.4788	3.5437	2.8780	1.8011	2.2486	1.6798
1088300	2.4538	3.9331	1.5406	1.7525	0.9335	1.0715
279815843	3.6757	2.8359	1.7512	2.1923	0.2741	1.6274
279735974	0.6775	1.4835	2.5681	0.3928	0.0000	0.1686
1093136	9.4593	10.3184	9.2290	7.9302	9.3390	7.5762
279814315	6.3548	4.9813	4.0437	3.5795	4.6600	2.9821
280009794	11.4234	10.8533	8.2666	9.0887	9.3075	7.9912
1088204	4.6273	4.0025	4.2267	2.5598	3.2395	2.9152
1096045	5.6535	5.7218	6.4181	4.8633	3.9377	4.8512
1091320	4.5925	4.4908	1.5902	1.6820	2.6272	2.2373
279911549	2.1060	2.5243	2.1596	1.8909	0.4731	0.3033
279667535	0.0000	1.8778	2.2413	0.0000	0.0000	0.0000
280112801	5.4718	5.4429	4.8372	3.7091	3.8507	4.0742
1089349	5.3289	5.0123	4.9436	3.8056	4.3065	3.0567
1087939	4.2651	3.7855	1.5149	1.8113	1.9223	1.7176
1108360	7.9995	5.9702	5.9237	5.9652	5.1700	4.6471
279951288	1.6593	0.4468	2.3336	0.0000	0.3355	0.0000
1097294	5.8997	5.5151	3.1725	4.5260	3.0766	2.8891
279667157	1.3504	3.6332	2.4361	1.6946	0.6258	1.0060
279470193	5.9788	3.7379	4.9064	4.0176	3.9911	2.5232
279707300	0.0000	0.9911	3.0993	0.0000	0.0000	0.0000
279730287	4.2316	3.3735	5.3562	3.8279	2.0464	3.0011
1092901	4.2409	3.4564	3.7976	2.4683	2.7194	2.2226
1108241	5.1129	5.0402	3.2357	2.8110	3.1635	3.3327
279721187	1.5812	0.9792	3.9768	0.7791	1.2350	0.4417
279888388	5.0161	2.6914	2.5332	2.2088	2.2666	1.6959
279706166	0.0000	2.5225	2.4799	0.0000	0.4526	0.4824
1099782	3.6644	3.5864	2.7606	2.2786	1.7971	1.8845
1096065	5.1688	5.6625	5.8323	4.5698	5.1529	2.8959
1100447	3.8270	2.9337	1.1669	1.0671	1.5713	1.2462
279399998	8.3589	7.1837	9.0000	7.1280	7.1814	6.2052
1106848	6.6385	5.9290	7.5953	6.1113	4.8651	5.1645
279880241	4.5817	3.9809	4.5488	4.1832	1.9541	2.9583
279706495	2.5971	0.9011	2.9194	0.0000	0.0000	2.4019
1100585	2.7367	1.6259	2.4384	0.9885	1.0524	0.7610
1089977	7.6426	6.5009	8.1419	6.8893	5.6383	5.7605
1094933	2.9321	2.6264	1.6507	0.9856	1.5849	0.6530
280028955	4.5525	4.2627	4.8965	3.1232	3.3811	3.2264
279934297	2.9217	3.1674	6.0422	3.5247	0.7992	3.8410
1099520	3.7990	0.1323	0.1812	0.1040	0.0491	0.0000
279715591	1.1580	1.4006	1.4406	0.0000	0.0000	0.0482
1088306	6.5906	6.2418	5.9242	4.7228	5.0318	5.0546
1088130	2.9345	2.6712	1.5476	1.0527	1.3655	0.7926
1089738	2.5214	3.0266	4.3602	1.5730	2.1167	2.2772
279762632	0.7810	1.2840	1.8745	0.0000	0.0000	0.0000
1108987	2.9217	3.5301	3.2710	2.0251	1.8227	1.9361
279927382	0.0000	1.1509	2.7856	0.0000	0.0000	0.0000
1107667	5.3966	3.1169	6.4035	5.0359	1.6294	4.3158
279928763	5.4954	5.2309	6.9139	5.3608	4.0093	4.3384
1092523	7.9126	7.2955	7.4755	6.8121	6.5832	5.3613
1094664	2.9855	2.7701	1.1373	0.7683	1.1857	1.0147
279818903	7.4648	6.3941	7.9259	6.7728	5.0875	6.0046
279748520	4.5305	3.2386	4.8561	3.3871	3.5381	1.7801
279783276	3.5961	2.8557	1.5879	1.2215	1.8838	1.0156
279971932	4.4998	4.1602	3.4410	3.5012	1.1802	3.5065
280009590	3.0133	1.8847	0.9278	1.1457	0.1514	0.6165
1098408	3.6591	3.6544	2.2284	2.2521	1.6322	1.7541
1106209	3.8073	3.5672	3.9238	2.9507	1.6223	2.8221
279665813	1.5180	1.3788	1.6661	0.0000	0.0000	0.6603
1089037	4.2046	3.2887	2.0598	2.1765	1.9950	1.4800
279663433	0.0000	2.2587	1.6410	0.0000	0.0000	0.0000
1091932	3.2336	2.7996	1.1533	1.1700	0.7831	1.3337
279797209	10.7121	9.6201	10.6741	9.6786	8.5585	8.8696
1092522	5.1313	5.7946	6.0102	5.4891	4.6068	2.9416
1096665	2.7351	2.6477	1.1216	0.7520	1.2601	0.5944
1105490	2.4136	2.1807	0.4683	0.9965	0.1708	0.0000
1097879	2.0869	2.3081	1.9274	1.0428	0.7266	0.6628
1087904	4.6460	2.6480	2.7501	3.2010	1.6174	1.3395
1101196	3.2878	3.9320	2.1795	1.1741	2.4995	1.8409
279784688	3.9200	3.7401	3.6532	2.4601	2.7782	2.1904
279967580	5.5307	5.7384	4.4753	2.7545	5.3496	3.7562
1089668	2.3552	2.5466	0.7007	1.0240	0.3321	0.3644
1096809	6.5634	6.6583	7.2282	5.8686	5.1282	5.5717
1101568	2.1745	1.9109	0.6656	0.2336	0.3743	0.2646
1099157	5.4749	5.1540	5.0825	3.5834	4.4265	3.8253
1105065	5.0068	3.2418	3.6824	3.5622	2.3215	2.1731
1095219	3.2179	4.5388	1.9121	2.8802	1.5795	1.3389
279802091	1.0802	1.9015	2.6453	0.3846	0.7758	0.5964
280040008	4.3907	3.2100	2.6156	2.4717	2.2986	1.5766
1089629	5.5753	5.2774	6.3070	4.5192	4.5910	4.1826
1096483	3.8533	5.0099	3.7589	2.9663	3.0062	2.7835
1099444	2.4837	2.2017	1.6213	0.8851	0.7323	0.8234
279955486	3.6469	4.1003	3.5606	1.5709	3.1843	2.6923
280042970	1.8350	1.6534	1.2482	0.5281	0.0000	0.3552
279724584	0.4330	0.7202	3.2533	0.1606	0.1164	0.2801
1092629	3.6949	3.8302	2.3873	2.2105	2.3758	1.4813
1102030	6.5657	6.3332	6.2621	5.3620	5.1059	4.8486
1099050	4.6027	4.0329	4.3134	3.0267	2.8830	3.1971
1101238	5.6744	5.3014	3.5332	3.4338	4.3486	2.8860
279787865	1.9970	1.1862	0.9778	0.0552	0.1057	0.1628
279950381	6.7420	5.7715	6.8661	6.0099	4.7872	4.7505
1107860	7.1706	5.9431	7.6831	6.7054	5.0909	5.1741
1099074	3.5997	3.2731	2.9757	2.4178	1.9112	1.6980
1105177	7.6908	5.9005	6.2039	5.5136	5.8565	4.6063
1092486	4.9805	2.3734	2.8155	3.3884	1.4967	1.4666
279962419	1.6477	1.5226	3.3366	0.9122	1.2866	0.4910
279845656	5.3986	6.1336	6.4246	4.9915	5.4551	3.6954
279934549	2.0250	1.5352	1.6197	1.3660	0.0000	0.0000
1098872	8.6381	7.1344	7.7160	7.7831	5.9031	5.9959
279948074	7.3457	6.8490	8.4024	6.7469	5.8354	6.2136
280112782	4.1969	4.3128	2.5092	2.9211	2.2998	2.0036
279859867	3.8181	3.3535	2.3203	2.7545	1.9779	0.9703
1092993	2.5499	2.1720	0.5585	0.6560	0.3715	0.4647
1092564	6.2602	6.4078	6.9229	5.6297	4.8335	5.3452
1092914	3.1065	1.6196	0.9740	0.7678	0.5161	0.6348
279723185	7.7449	6.5555	8.1351	7.1215	5.2963	6.2382
1102108	3.2775	3.4696	3.0457	1.8156	2.1648	2.0354
1096012	4.5741	4.5141	5.3093	3.9539	3.2740	3.3962
279515532	4.3625	3.2755	3.2524	1.7932	3.9035	1.4231
1106481	2.6230	2.8837	1.5055	0.6713	1.6130	0.9580
279985183	7.8119	7.0405	8.1590	7.1229	6.8893	5.2360
279827743	3.1549	2.0765	2.3438	2.5317	0.0000	1.2832
279999067	3.3027	3.4182	3.2137	1.9782	3.0076	1.1934
279935946	0.8470	0.9067	2.1515	0.0000	0.1516	0.0000
279480959	6.1865	5.5363	6.7657	5.7506	3.8857	5.1001
1090707	4.2325	3.6181	1.5039	1.2042	2.8829	1.5157
279953955	1.6899	0.8284	1.2298	0.0000	0.0000	0.0000
1091292	8.7363	8.0066	9.1159	7.4213	7.6459	7.0448
279934262	1.6293	2.1152	0.9965	0.9948	0.0000	0.0000
1089368	4.0418	1.2523	0.3539	1.1390	0.3428	0.4247
1094394	3.8996	3.2820	2.3863	2.2067	2.2989	1.3212
279662474	1.7495	2.3984	1.9584	1.5356	0.0000	0.8304
1090210	4.3080	3.7701	4.4755	3.0789	3.1905	2.5499
279849213	3.4675	4.2673	1.5159	1.5099	2.4117	1.5961
1102536	8.0823	7.7670	6.8998	6.9548	6.3887	5.6732
1103735	2.9468	3.1034	3.8060	2.0539	1.7417	2.3319
279749894	1.6033	1.0916	3.5952	1.3676	0.8411	0.3530
280132567	4.3943	4.1213	3.4528	2.4379	3.0006	2.8018
1097983	4.3980	3.7371	1.7792	1.8953	2.4676	1.8341
1091087	3.5536	3.3238	1.4339	1.5243	1.5906	1.4794
280103423	4.3465	5.1645	4.4465	3.2362	3.7331	3.2723
1099910	2.5479	2.6719	2.3355	1.1066	1.4546	1.2805
279970755	2.4565	1.8932	3.7150	1.9110	1.0442	1.3966
1094260	4.3101	3.7849	2.7868	2.3821	2.5372	2.2656
1089440	5.9163	5.3005	5.2143	4.6443	4.4558	3.6390
1086869	2.8743	2.0814	1.0077	1.5111	0.2881	0.4776
1099617	6.8214	5.9651	6.5736	6.1133	4.5108	5.0505
1088750	3.2559	2.1490	0.7721	1.1677	0.8258	0.5008
1097604	3.8592	3.7303	4.3385	3.2720	2.2660	2.7079
1090018	3.3158	2.7963	1.9708	1.5291	1.8754	0.9980
1093300	3.1730	1.9168	1.5973	1.5819	1.0230	0.4021
1102540	4.6708	4.6293	3.8481	3.5492	3.5309	2.3884
279701330	3.6373	2.4917	2.4470	1.9978	1.0772	1.8216
1088607	10.2435	9.9705	10.9171	9.8847	8.6416	8.9343
279660031	2.5284	1.0671	2.1651	0.7257	0.0000	1.3677
1095204	3.4259	2.7899	2.5644	1.9286	2.0673	1.1271
1102377	2.6379	1.3835	0.3481	0.5767	0.0984	0.0381
279705970	2.7236	2.7620	3.6873	3.3733	0.0000	2.1448
1105828	1.9299	1.7815	0.9625	0.2530	0.5216	0.2457
1099611	5.3570	4.7284	6.8024	4.5013	4.9037	3.8308
280045819	1.5180	1.6375	0.4958	0.0000	0.0000	0.0000
1104813	2.6928	2.7960	3.8527	2.5908	0.9263	2.1760
1088375	2.3216	3.2446	1.7046	1.7818	0.7276	1.1201
1102436	4.4621	4.9062	4.4230	3.1095	3.5841	3.4615
1093241	6.8205	5.7047	7.1508	5.2855	6.2119	4.5433
279657973	2.8046	1.8765	0.0000	0.0350	0.0000	1.0131
1087991	2.5793	1.9431	1.1032	0.4273	0.8873	0.6795
279753773	1.3454	2.9394	1.5063	0.9991	0.0000	1.1611
279991670	6.6717	5.8102	6.7439	6.4310	3.7016	5.4707
279808061	5.8425	5.4120	7.6530	5.8030	4.4464	5.0375
279839304	0.6617	0.8945	2.5547	0.0000	0.1863	0.3074
1090459	5.2066	4.7503	4.7961	3.5981	4.2716	3.2666
1087900	4.1746	2.6559	2.2658	2.1869	2.0188	1.2753
279841304	6.0401	5.4028	4.4557	4.0380	5.3677	2.8834
279962796	1.0433	0.4468	2.4689	0.3505	0.0000	0.0000
1092270	2.9900	2.8113	0.8610	0.8504	1.2415	0.9623
280078390	1.7792	1.4946	1.0467	0.1947	0.0000	0.5193
279979244	7.0412	5.2139	6.6910	6.2301	3.3363	5.7759
1092574	3.0604	3.7489	3.1100	1.7816	2.7673	1.7671
280094100	3.5396	2.7108	2.2983	2.1068	1.5347	1.3086
279814212	5.6908	4.6997	4.5549	3.7036	3.6794	3.9660
1096697	2.1164	1.8748	1.1533	0.4023	0.6725	0.4792
279949301	7.5948	6.1574	7.9265	7.7665	3.7144	6.6080
1099304	3.1299	2.4997	2.2185	1.1323	1.8492	1.2792
279865652	1.5868	2.0404	2.8163	1.1454	0.8494	0.8620
279948332	1.9916	2.8418	1.6100	2.1715	0.0000	0.6897
1102816	4.6121	3.4446	2.6693	2.8918	2.4483	1.8047
280022807	2.0704	2.6935	2.9643	1.5817	0.9426	1.6256
1100254	4.7701	4.0164	5.0874	3.5532	3.8000	2.9428
1099203	4.7627	4.4827	5.1939	3.9791	3.4933	3.3927
279887175	0.0000	0.8826	3.0444	0.3554	0.0000	0.0000
1093308	5.7205	5.3805	4.5727	4.2897	4.8627	2.9504
1104604	3.2737	4.7031	2.6146	2.3710	2.5971	2.0547
1099227	5.5955	4.6505	6.0889	5.2124	2.9909	4.5632
1102038	3.8784	4.8289	3.5387	2.3372	3.6646	2.6782
279490113	7.6852	6.1183	7.1439	5.8347	6.5271	5.0219
279943082	1.5338	0.6682	1.3609	0.0000	0.0000	0.0000
280096171	2.8846	2.7228	0.4095	0.8182	0.9804	0.6574
279821958	3.5061	1.8168	3.4028	2.4123	1.1207	1.6338
1087728	6.8539	5.9236	7.1693	5.6385	5.6203	5.1355
1100174	3.9772	4.1088	2.2138	1.9829	2.8148	1.9526
1105853	2.7245	3.1923	2.9158	1.3948	1.8196	2.0731
1097989	3.6627	3.6051	1.9394	1.3155	2.6897	1.6687
280091246	3.6360	3.0668	2.7459	2.2005	1.4802	2.2367
1103604	5.8161	5.6541	5.7658	5.0570	4.2678	4.3815
279781257	8.2436	7.2474	8.5853	7.4224	6.8586	6.2710
279896495	5.3673	4.0384	6.1091	5.0960	2.7435	4.1526
1093617	1.8174	2.8363	0.7964	0.7308	0.3010	0.9004
1105455	2.9722	0.4906	0.4720	0.3731	0.0000	0.0478
1097861	2.9898	1.6113	1.0754	1.1822	0.3222	0.6585
279975037	6.1047	5.1307	6.5434	5.2555	4.4749	4.5354
279810529	2.7671	2.4626	3.9807	2.5894	2.4370	0.6712
1104624	2.0666	2.8956	1.0773	1.0860	1.1516	0.2896
279812670	9.2403	7.8549	9.5522	9.2101	6.1585	7.7734
1089888	4.4756	4.3045	5.0708	3.5839	3.2712	3.5029
1093116	2.8437	1.7296	0.7929	0.7257	0.6495	0.4994
279706061	2.2201	2.4617	3.6502	2.7208	0.1867	1.9393
1100448	3.8599	3.0841	4.1232	2.5905	2.5144	2.4773
1094086	2.4751	1.6310	0.8216	0.6686	0.4302	0.3453
1100573	3.6076	3.1653	2.1281	2.1573	2.1450	1.1157
279857430	1.8982	0.8306	1.0170	0.2655	0.0000	0.0000
1095352	3.1881	3.1339	2.5805	2.3218	1.5240	1.5894
1090681	3.8027	3.1963	3.3117	2.0375	2.7684	2.0395
279947817	6.0914	5.1086	6.1672	5.5152	3.7171	4.6699
1097746	3.2103	1.9290	0.8310	0.7445	0.8190	0.9445
1100951	3.6304	3.0648	1.6297	1.4047	1.9436	1.5152
1087601	2.5711	3.2604	1.2870	1.1250	1.8823	0.6516
279979461	6.7057	6.0444	7.1836	5.8662	5.7581	4.8510
1104825	4.9570	4.1108	5.3734	4.0427	3.2925	3.6486
1102199	2.9716	3.0323	1.6302	1.3371	1.5761	1.2636
279707692	0.0000	0.9612	2.9256	0.4316	0.0000	0.0000
1097206	3.2668	2.1006	1.6054	1.3127	1.1170	1.0878
279884149	2.1244	1.4365	2.1254	0.3881	0.9410	0.9066
280125593	4.2242	4.4533	4.1660	3.8291	2.7151	2.8529
279493488	6.8206	5.3802	7.8866	6.1232	5.3299	5.1881
1102115	3.2712	2.6013	1.8914	1.3462	1.8485	1.1327
1100593	4.4116	4.1624	4.2861	4.0827	2.4621	2.8812
279658484	0.6635	1.6153	1.1500	0.0000	0.0000	0.0000
1101287	4.1796	3.8466	3.7578	2.5471	3.0633	2.7474
1102777	3.2676	3.3322	2.8907	2.1171	2.5001	1.4487
279784785	0.6573	1.3433	2.6532	0.9242	0.0000	0.3051
279718649	7.4492	5.9910	8.0752	7.3733	4.2577	6.4660
1100720	1.6448	0.3685	2.9162	0.2655	0.0000	1.2492
1089966	3.7071	3.6455	3.0035	2.3878	3.1413	1.4125
1097144	3.3844	4.1185	2.0649	1.7379	2.1920	2.2246
1091698	4.1779	3.4478	3.7826	2.8548	2.6108	2.5307
1088919	3.8983	4.0941	3.4793	3.3541	2.5838	2.1285
279936079	2.0171	2.0543	0.0000	0.6669	0.0000	0.0000
280106988	3.6328	2.8612	2.3137	2.3555	1.5995	1.4484
1102161	2.7803	2.3984	2.9076	1.8434	0.8543	1.9863
279705438	0.0000	2.2712	2.9233	1.1558	0.0000	0.6365
1105675	7.8630	5.9626	5.9053	5.6584	5.2040	5.4668
279832400	6.4679	5.0436	6.6788	4.9683	4.9746	4.8460
279555146	1.0570	1.0610	2.0080	0.2939	0.0000	0.4377
1098771	2.6933	1.9873	1.8466	1.3702	1.1766	0.5862
279879368	7.6977	6.3935	8.1265	7.0431	5.9695	5.8128
279827161	8.5337	7.7429	9.0141	8.2423	6.1822	7.4747
1089056	2.3185	1.8014	1.5561	0.9166	0.8984	0.4697
280066519	0.3265	1.9939	1.6627	0.2363	0.2160	0.1423
280066424	1.8652	1.5912	1.0974	0.3033	0.2415	0.6247
1092823	4.0589	4.0739	2.2219	2.2458	2.8288	1.9005
1087308	4.6253	4.1691	2.2349	2.1638	3.4269	2.0600
1092930	1.3803	3.3679	5.0988	2.3154	2.6981	1.4561
279963452	5.2105	4.3680	5.4797	3.5452	4.8335	3.3081
279914768	7.1859	6.5033	8.2578	7.0473	5.3433	6.1904
1089979	2.2676	0.5287	1.5192	0.7663	0.0000	0.1835
279776912	3.5983	3.0703	3.2676	2.6748	1.6798	2.2162
1102880	6.0690	6.0523	6.9804	5.9776	4.4027	5.3570
1089135	3.9701	3.6287	3.9831	2.9410	2.9610	2.3215
279666611	1.2409	1.5904	0.5265	0.0000	0.0000	0.0000
1093432	2.7859	3.0399	2.8494	2.5119	1.0348	1.7721
1090158	7.0961	5.9792	5.0940	5.4922	5.7032	3.6185
279872700	3.2070	2.5630	1.8598	1.6765	0.8854	1.7165
1101264	6.7869	5.6078	6.8993	6.1682	4.5615	5.2146
1104771	2.1232	1.9554	1.1112	0.4165	0.8772	0.5467
279943535	1.6775	0.4269	2.1097	0.7021	0.0000	0.1634
1095557	3.9575	0.8307	0.7570	1.3698	0.5026	0.3253
1092893	3.4817	3.1014	0.8247	1.4750	1.3740	1.2123
1087157	4.1364	4.0911	2.8411	2.7259	2.7015	2.2953
1099310	4.4966	3.5292	2.5406	2.3274	2.2252	2.6682
279965138	4.4146	3.7325	5.6182	4.5531	2.0227	3.8468
279810351	1.3199	1.6596	3.6389	1.4827	1.2125	0.5816
279787081	2.3938	1.9281	2.3427	1.5245	0.9672	0.8333
280110957	2.3269	2.0323	0.1910	0.6323	0.0000	0.5814
279660010	0.0000	2.5736	0.7615	0.0000	0.0000	0.0000
1107122	3.0680	3.9067	4.0572	3.2593	1.3960	3.0439
279841982	2.1378	2.2534	2.1321	1.3803	0.2030	1.6085
279938997	2.7359	2.5740	4.2594	3.0309	0.7816	2.4272
1105959	4.9177	3.9720	5.2495	4.1367	3.6011	3.0725
279706936	3.1253	2.9884	2.9401	2.2583	1.6311	1.8413
1101577	4.5248	4.9408	4.0484	3.2436	4.4493	2.4987
1092614	3.2144	3.2234	3.6471	2.7350	1.6721	2.3595
1092911	2.6169	2.1263	1.1022	0.7480	1.0081	0.7711
279841184	2.2286	0.4184	1.1555	0.1776	0.1652	0.1415
1086979	3.9736	4.1361	3.0562	2.1323	3.2236	2.4921
1103309	3.7721	3.0154	1.8051	2.7344	1.5295	1.0107
279870729	3.4079	3.3829	3.0874	2.0154	2.4355	2.1097
1105897	4.9408	4.3522	4.0137	2.9919	3.7001	3.2975
1102615	3.9104	1.4049	0.8052	1.9753	0.6618	0.1675
1089006	4.8764	3.8647	3.1948	4.2977	1.6846	2.6417
1090469	3.2629	2.1954	2.2721	2.3358	1.3388	0.7483
1100096	2.8366	2.8825	2.0874	1.1260	1.9931	1.3804
279936527	0.0000	1.5765	1.7234	0.0000	0.0000	0.0000
1093178	3.4693	2.4744	2.2383	2.0295	1.6014	1.2516
1105095	2.2700	2.9020	2.6227	0.6906	1.4337	2.3727
279509320	2.8769	2.3009	3.3594	1.7452	0.5218	2.9726
1087565	4.8478	4.1710	4.7753	3.7534	4.7826	1.9628
279792763	2.3387	1.8222	1.5110	0.9576	0.7929	0.6270
1098411	3.0369	1.9175	1.1724	1.0081	1.1062	0.7222
1089674	6.4066	5.2593	4.1726	3.4577	4.8441	4.2507
1103028	3.6225	3.4179	2.3203	2.8186	1.8463	1.4173
279667724	2.2377	0.7855	0.2550	0.0000	0.0000	0.0000
1093156	1.7772	1.5968	1.4637	0.5734	0.6204	0.3672
1101604	5.5316	6.3854	4.4871	4.3507	4.3438	4.4344
280001842	1.9298	2.0733	4.8439	2.4737	1.7931	1.3067
1088591	3.6148	4.4592	4.3202	2.4812	3.9423	2.6991
279887427	0.5732	0.3684	2.6617	0.0000	0.3319	0.0000
279865957	1.8559	0.8916	3.2461	0.9777	1.5206	0.2256
1101323	4.5556	3.3421	4.7692	3.3153	3.3659	2.7181
1096115	6.1017	5.0125	6.5935	5.1893	4.7176	4.5335
1099434	8.7300	8.0966	8.5457	7.9403	7.3102	6.8557
279810587	6.3317	6.3934	5.8552	5.7113	3.9094	5.6966
1089885	1.8784	2.2824	1.7063	0.6978	1.1920	0.7144
280027600	7.6795	6.0051	7.1447	7.2307	4.8129	5.5243
279470330	3.7107	4.2100	3.8384	2.7921	2.9106	2.7957
1088145	2.3396	2.0119	1.0601	0.9354	0.5832	0.6340
1099425	2.8403	2.1366	1.8711	1.5567	0.9308	1.1031
1098658	3.4156	3.3383	3.3292	2.1462	2.4954	2.1869
279715836	1.8989	0.0000	1.7123	0.0000	0.0000	0.3598
1105796	3.0893	2.3237	2.7102	1.6348	2.3467	0.8922
1097416	8.2616	8.6032	9.1611	8.5765	6.9433	7.2573
1092913	4.6076	4.9875	4.1547	3.2106	4.4757	2.8157
279743198	7.6084	7.2693	9.5510	8.0031	6.0213	7.1574
279724166	1.8447	0.9560	1.7271	0.1770	0.3516	0.7544
1096648	2.0338	1.1226	1.1887	0.3910	0.3655	0.3439
1103851	2.0164	1.6641	0.7290	0.2935	0.5037	0.3739
279892599	4.2800	3.0613	4.7722	3.8697	1.9144	3.0934
279967770	0.6278	1.4933	2.3355	0.8859	0.3355	0.0000
279956646	3.4193	2.5835	3.2668	2.4141	1.9433	1.6773
1090383	5.6932	5.4387	6.0187	5.0644	4.7743	4.0776
1097483	1.9270	1.8460	2.8219	1.4107	1.2272	0.7277
1090747	3.7292	3.1800	2.0088	1.6495	2.0393	2.0020
1095845	2.6612	2.1985	0.9430	1.1752	0.8138	0.5865
280046575	0.0000	1.4199	1.8018	0.0000	0.0000	0.0000
279734819	4.0051	2.8449	4.8467	4.1197	1.2798	3.0760
1103220	3.3544	3.5359	3.4209	2.3164	2.6028	2.1747
1088698	5.3388	4.9691	6.6372	5.1856	4.0952	4.4474
1088873	4.9774	4.6822	4.5678	3.6218	3.9581	3.4377
1103307	3.3868	2.5960	0.6544	1.0456	1.3199	1.0681
1098200	5.4905	5.4197	6.5382	6.6749	3.3972	4.1759
279784987	6.0165	5.1012	6.6257	6.1032	3.4710	4.9693
1094467	1.5539	2.5068	0.7184	0.1775	1.1526	0.2500
279648293	14.2179	12.0513	10.8868	11.6681	11.4568	10.8350
279702932	1.3566	2.4793	0.2793	0.0250	0.0000	0.8963
1100353	6.6918	5.9053	7.0135	5.7933	6.1792	4.4501
1100416	3.5770	2.9650	3.3143	2.3264	1.8388	2.5030
280070226	3.8730	3.6811	3.3909	2.2639	3.7996	1.6967
280072641	2.7748	2.0355	1.5470	1.1295	1.3203	0.7246
1087875	4.3847	3.2929	2.4350	2.5933	2.4094	1.9277
1096419	5.9792	5.1256	6.8396	4.5412	5.8167	4.4054
1089925	2.6966	2.6316	1.3287	1.1337	1.4738	0.8691
279951259	0.2466	2.3644	0.5674	0.0000	0.0000	0.0000
279887969	3.9355	3.1758	3.4391	2.4710	2.2526	2.6485
1104419	3.4947	3.0400	1.3029	1.1946	2.1631	1.3029
279831748	2.1401	1.6991	2.2498	1.0908	1.2299	0.5928
1105413	5.8455	5.0847	6.5940	4.9212	4.9654	4.4644
1100490	6.3975	6.3381	6.2769	5.7070	5.3671	4.7656
279913934	5.5173	3.6177	5.5582	5.2177	2.3881	3.9170
1108761	4.8021	5.3058	4.2854	4.4998	3.2371	3.4896
1087767	2.7327	2.6225	1.3366	1.4698	1.1914	0.8658
1093928	3.5320	0.4398	0.6527	1.0332	0.3264	0.1015
279814248	4.8488	4.0438	2.6224	3.5409	2.5700	2.2416
1088984	6.8582	6.9241	7.4339	5.7150	6.3935	5.9456
1088803	4.5372	3.8244	2.3383	2.5759	2.6245	2.3385
1095191	2.3669	1.6760	0.4079	0.6285	0.4465	0.2158
280023916	1.4261	1.3862	1.7541	0.1710	0.5308	0.7083
280027256	0.9356	0.4454	2.1385	0.0507	0.0000	0.3177
1105631	3.6958	3.5455	2.0719	2.5564	0.8899	2.7160
279761862	1.5523	1.6248	1.5149	0.3087	0.0000	1.2339
279957575	6.6295	5.6815	7.0404	6.5558	5.2541	4.3954
1092561	3.7731	3.6872	4.5046	3.2575	2.6362	2.9255
280093671	2.9379	3.6747	3.1615	2.1660	1.4260	3.0384
279964301	2.6785	1.5308	1.6291	0.5657	0.1705	1.9605
1092349	1.9502	1.3796	0.4776	0.0848	0.2919	0.2896
1101086	5.5906	5.0331	5.6961	4.5734	4.4088	4.1972
1095733	3.9336	3.2981	2.2311	2.6998	2.0776	1.5452
1095176	6.1986	5.6816	6.5000	5.3902	4.5856	5.2669
279735661	2.2310	0.7278	2.8651	1.5437	0.1613	0.9878
1088488	8.6846	7.3786	9.1341	7.9959	7.2463	6.8291
1090696	4.8801	4.8497	6.1652	5.1644	3.3905	4.2172
1089794	3.5685	2.7518	1.2778	1.7405	1.8214	0.9150
279710443	3.2549	3.7666	1.1289	1.8810	2.1465	1.0023
1106008	7.2454	7.2834	6.7210	5.4833	7.7995	4.8481
1089869	4.2303	3.6157	3.5674	3.0030	3.0655	2.2274
1098765	2.7988	2.7503	1.4670	1.1672	1.4377	1.2956
1089693	7.4333	6.7145	8.4818	6.5479	6.6619	6.3043
1098549	2.3420	2.0533	2.4207	1.1052	2.2009	0.3965
1090795	2.6604	3.0296	5.0704	2.8599	2.2465	2.5425
279708826	1.0984	2.3515	0.3489	0.6883	0.0000	0.0000
1102163	2.2322	0.8420	2.7406	0.8995	0.6011	1.2098
279750744	6.7058	6.5069	7.8109	6.5983	5.7632	5.5581
1091727	4.1801	4.4771	4.6542	3.3160	3.9112	2.9803
279958840	3.6536	0.9740	1.4221	1.4272	0.6055	0.9155
1105721	3.0562	2.5541	5.1399	2.5714	2.6363	2.4419
1088605	1.1311	2.0832	0.8493	0.0553	0.4080	0.5012
1097658	2.5693	2.6490	0.9365	0.8553	1.4123	0.7923
279956039	3.1727	3.1398	4.5857	2.3778	3.2916	2.1362
1105919	2.7678	2.4520	1.7791	1.5838	1.0651	1.2582
279712747	2.6095	0.0000	0.4823	0.0000	0.0000	0.0000
279706740	0.0000	1.1383	3.6666	0.5636	0.0000	1.1495
280070074	2.4710	1.9441	1.9459	0.9783	1.0192	1.2737
1090037	3.5118	3.7137	4.5349	2.6535	3.8645	2.1527
1092611	3.9338	2.9022	2.0999	2.0543	2.1089	1.6839
1093810	5.4199	4.2795	5.8546	4.8936	3.9013	3.6721
279968586	2.8706	2.3797	3.5246	2.4679	1.4384	1.7841
279750574	6.9031	6.3428	7.7297	6.6649	5.2603	5.9714
1094130	2.5776	3.1238	1.8805	1.3391	1.4041	1.7615
279984222	9.0420	8.0604	10.0127	8.7056	7.5027	7.8305
1093842	2.2390	2.1678	1.5413	0.9996	1.0821	0.7927
280071115	2.4383	2.5255	2.5262	1.8531	0.9429	1.6220
1089383	2.7869	2.3875	1.8682	1.2091	1.5152	1.2473
1087057	2.3196	0.9480	0.0430	0.0943	0.1087	0.0379
1098369	2.9537	2.4420	0.7482	0.9131	1.4644	0.6967
279914856	1.5018	1.9217	2.3924	0.4927	2.2540	0.0000
280036481	1.4819	0.9042	0.6831	0.0000	0.0000	0.0000
1099097	1.5497	2.0458	1.2243	0.6336	0.6616	0.4561
279771404	1.7112	2.1495	2.4157	1.2398	0.6298	1.3391
279721180	5.5844	5.0330	6.2812	3.8489	6.6428	3.3427
1104183	3.8201	2.0539	0.7413	1.7910	0.7845	0.9759
279965437	9.7727	8.0458	10.0785	8.5788	8.4562	7.7986
279663867	0.0000	0.8200	2.2429	0.0000	0.0000	0.0000
1094091	4.2202	4.2726	4.0771	3.5821	2.8232	3.1024
1099516	3.4507	2.8480	3.0520	2.3738	1.8370	2.0778
1100726	2.2871	2.9404	1.1213	0.7404	1.8741	0.6725
1095178	5.2012	4.7450	5.9644	3.8379	5.1163	3.8953
1098337	6.4229	5.3704	6.9035	5.9682	4.5705	5.0970
279708007	2.7148	1.5696	3.1082	2.2599	0.8214	1.2541
1106516	7.2222	7.2248	7.4796	6.8734	6.1790	5.8172
279747347	10.5506	9.1787	10.5484	9.7982	8.5173	8.9056
1095512	4.1872	4.0404	3.1028	2.7351	3.0114	2.5307
279725142	1.3913	1.2653	1.6394	0.3077	0.3020	0.6353
1097731	2.8562	2.4456	1.1893	1.0950	1.1067	1.2390
279657315	0.0000	1.3324	2.3872	0.6699	0.0000	0.0000
279701308	2.7869	1.6095	1.1249	1.3833	0.3957	0.6933
1092812	3.0878	2.4684	0.9109	0.9351	1.2335	1.2499
1103673	6.0442	5.2559	7.0960	5.7627	4.2277	5.3601
279953763	1.2537	3.1948	0.9826	0.7806	0.0000	1.6053
1099517	4.0557	0.9891	0.6751	2.5434	0.0000	0.1318
1099047	2.5938	2.9410	2.4755	2.0314	1.3402	1.5944
280060053	6.6477	6.9936	8.3100	6.3580	6.8239	5.7265
279584659	4.5265	3.9864	2.8344	2.8914	3.1274	2.2863
279915901	2.9501	2.1578	3.5215	3.6342	0.3715	1.5833
1087778	3.1042	3.1074	2.7773	1.7723	2.6205	1.5572
1095224	6.9806	6.3414	7.9296	6.6261	5.6931	5.8971
1093638	4.0790	3.6859	3.9065	3.9543	1.6354	3.0483
1090532	2.9957	3.3947	3.0509	2.4128	1.6108	2.3869
1094362	2.9633	3.0386	2.4285	1.6722	2.0516	1.6819
1095173	9.6022	8.5631	9.9897	8.6971	8.5728	7.8606
1098813	4.8140	4.2539	5.1713	3.6430	4.4779	3.0953
1104820	1.8623	1.0600	0.6599	0.4748	0.0846	0.0000
1090714	2.8506	0.9506	0.8647	1.0710	0.2012	0.3738
1104211	2.2571	1.4913	1.0747	0.5070	0.7578	0.5395
1093884	3.6215	3.1462	1.0945	1.2066	1.9454	1.6918
280121857	4.1278	2.7606	5.2386	4.0654	1.7977	3.2471
279748706	1.2690	1.8067	2.8867	1.6676	0.3865	0.8922
1088019	6.2002	5.1616	6.9937	5.8789	4.6225	4.8408
1090858	4.6679	3.4770	4.9678	3.9996	3.1135	2.9874
1090015	1.9505	2.4806	2.9560	2.2183	0.5392	1.6189
1107630	3.2057	1.1709	1.3632	1.1204	0.7297	0.8814
1100087	1.7144	1.5837	2.3206	1.1951	0.8776	0.5388
279590188	1.2062	0.0000	2.5930	0.0000	0.1782	0.6168
1097053	2.0619	1.8805	0.5951	0.5751	0.4141	0.5476
1094973	6.5357	5.3939	6.4663	5.5234	5.3295	4.5463
1092621	2.3477	2.0990	0.4461	0.7408	0.8709	0.2846
279885431	1.0413	0.9737	2.7243	0.3025	1.1994	0.2417
280088769	2.4543	2.1660	1.6600	2.3324	0.0000	0.9535
279800788	3.9839	4.8127	5.1729	4.3783	2.8754	3.7217
280117894	10.6046	10.1713	10.2390	9.9506	8.9146	9.1562
279862600	0.3816	1.1127	1.7810	0.0000	0.0000	0.2824
1108890	2.7495	2.9878	2.3974	2.1982	1.3543	1.5909
1091204	5.9313	6.7530	5.5550	4.6790	5.5067	5.0654
279927520	1.3765	1.3544	0.8059	0.5523	0.0000	0.0000
1099164	5.0916	4.5092	4.3497	3.5505	3.8967	3.5204
1103891	2.8483	1.4366	1.1760	1.0868	0.8121	0.5792
279875657	2.1086	1.2653	2.2549	0.7000	1.3733	0.5768
1090403	8.9349	8.1102	9.2725	8.3997	7.4278	7.5134
279860462	2.3207	3.1874	4.3356	2.2304	2.3834	2.2535
1107023	6.5007	4.8515	6.8275	5.3707	5.1837	4.6494
279919780	1.3278	0.9844	3.2472	1.1207	0.6819	0.7815
279748239	6.4365	6.0620	6.1474	5.7735	4.5441	5.3537
1089306	2.2412	2.4936	1.9439	0.7347	2.0093	0.9617
1099979	5.0792	6.2794	4.3482	4.3645	5.1339	3.2368
279479626	2.5078	2.6811	0.7019	1.2678	0.6495	1.0058
1097893	5.2636	3.7351	4.1270	4.5743	2.9403	2.6457
279662166	0.0000	1.2271	1.7380	0.0000	0.0000	0.0000
1100535	3.5859	3.3924	1.0478	1.2610	2.1854	1.6149
1102118	1.9473	1.6564	1.0893	0.9385	0.3874	0.4032
1104032	7.2100	6.2382	7.4833	6.3485	5.7262	5.8927
1097754	2.7770	2.5396	1.1209	0.8706	1.3116	1.2914
279526920	7.2275	6.8249	8.1038	7.3610	5.3479	6.4845
1086978	4.7276	4.7849	6.5451	4.2843	4.9985	3.8145
1095145	4.5172	3.3915	3.1690	2.6874	3.0287	2.4019
1099943	1.9744	1.9764	0.6881	0.4600	0.9230	0.2968
279807067	2.8978	2.3090	1.0966	1.7510	1.1363	0.4585
1105887	2.7931	2.1149	2.3684	2.4157	0.9436	0.9599
279710079	0.0000	1.6241	1.3325	0.0000	0.0000	0.0000
279947245	2.1772	2.1482	1.5670	1.5264	0.3566	1.0539
1109134	3.2119	1.1330	1.2432	1.3363	0.6983	0.5984
1106451	7.5977	7.3459	7.9692	7.2263	6.4487	6.2839
1093123	2.2364	2.2145	1.1153	0.9686	0.9352	0.7099
1100969	5.1326	4.9759	6.1274	4.2449	4.7544	4.2845
1090483	2.1903	1.0521	1.1797	0.9971	0.2942	0.1800
279677975	4.8155	2.5478	2.9159	3.6629	1.5895	2.0770
1089286	5.1866	4.4586	3.1235	3.9425	3.1436	2.7340
1098407	2.9388	2.2764	1.7148	1.7431	1.2563	0.9838
1097135	1.9957	1.5160	1.2564	1.0282	0.0000	0.7941
1094246	2.6270	2.3449	2.2613	1.6229	0.9925	1.6727
279750108	3.5134	3.0477	3.9329	3.0806	2.0759	2.3926
1097459	2.7939	2.6066	1.5781	1.5022	1.3075	1.2243
279983141	2.2738	1.3172	3.4614	1.7962	1.1512	1.1615
1100056	4.4315	4.5762	4.5961	2.8663	4.0988	3.6974
1095536	7.0906	6.1662	7.5517	6.5759	5.6023	5.6892
1095492	2.1495	1.8081	2.9873	1.5655	1.2096	1.2327
279488699	4.7461	3.8367	6.5776	5.1784	2.4250	4.6218
1101024	2.2464	1.7328	1.6856	1.3564	0.5339	0.8401
279979111	1.8946	1.0298	0.0000	0.0000	0.0000	0.0000
1100922	1.6226	2.0402	0.6519	0.7445	0.2430	0.4057
1088032	3.0665	3.1445	1.7692	1.5075	1.9679	1.5835
279955384	0.4975	0.6307	3.1844	0.5129	0.0000	0.8797
1090642	4.1711	4.5279	2.6395	2.8233	3.1892	2.4060
280048297	2.1462	1.2709	0.0000	0.3838	0.1145	0.0000
1093551	7.5798	7.6295	6.1462	6.2505	6.7769	5.4094
1092627	6.4280	5.9625	5.7160	5.7045	4.9260	4.5583
1092280	4.1987	3.6765	2.0653	3.0370	2.2124	1.7766
1102848	3.3120	1.5378	1.3885	2.0949	0.5850	0.6456
1092578	6.6771	6.7378	7.2459	6.2080	6.2683	5.2730
1100007	3.4419	4.3959	3.4489	2.4301	2.9322	3.0152
280137550	6.3769	5.8413	5.2152	4.9770	6.1356	3.4117
1096024	5.0876	4.4107	5.2670	4.4453	3.4470	3.9667
1091721	2.7055	1.8608	3.1455	1.9789	1.2699	1.5570
1090407	3.2704	0.0000	0.0927	0.4578	0.0000	0.0000
1091937	1.9817	1.6496	0.7561	0.6127	0.4604	0.4096
279996973	2.7453	1.9127	1.3522	2.0078	0.2085	0.8929
279901845	0.3323	0.8266	3.1618	0.4132	0.5679	0.4422
1088630	2.9387	2.7038	3.1185	2.5930	1.4470	1.8254
1095066	5.8485	5.1667	6.8367	5.0723	5.0150	4.8708
1099586	1.1444	1.1471	0.7284	0.0000	0.0688	0.0579
1100020	3.1264	3.0183	3.5069	2.0390	2.9897	1.7320
1096373	2.2137	2.0881	0.9249	0.6214	1.2028	0.5159
279666646	1.6556	0.7218	1.6395	1.1305	0.0000	0.0000
1089385	6.2249	5.7473	5.2103	4.9036	6.0088	3.3882
1094050	1.7342	1.5635	0.5244	0.2990	0.2462	0.3978
1091117	4.1481	4.3861	1.7481	2.8399	2.2950	2.2704
1097561	2.0754	0.9834	1.3141	0.8162	0.4792	0.2012
280092498	1.7322	0.8611	1.0982	0.2524	0.3058	0.2573
1093910	2.3194	2.1089	3.0330	2.6753	1.0325	0.8792
1104379	6.4166	5.5694	6.8162	5.5064	5.4703	4.9512
1103336	9.1919	4.9163	5.9527	7.0450	4.8170	5.3256
1095128	8.8747	6.2379	6.4661	7.9850	5.7427	4.9785
1088224	3.1806	3.1606	3.2428	3.3800	1.6034	1.7299
1092013	4.0423	4.2227	3.0601	2.9258	3.2274	2.3015
279888939	2.4712	3.0430	1.6789	2.1134	0.0286	2.1807
1095154	3.4614	3.2180	2.7007	2.2471	2.2951	1.9695
279724691	4.2400	3.9573	3.3091	3.5683	2.4882	2.5817
1090126	3.0353	3.2612	2.2939	2.0299	1.6932	2.0003
1101544	3.6786	2.1885	3.2703	1.7858	2.6847	1.8009
1089816	1.7581	1.5128	1.5721	0.8303	0.6939	0.4558
1097357	2.5940	2.7890	3.0434	1.7815	1.9326	1.8512
1089189	7.0409	7.5195	5.8274	5.5922	6.0913	5.8433
279982337	3.5461	3.6100	3.1523	2.5804	2.6115	2.2571
279952277	2.8461	2.8386	4.1936	1.9868	3.0966	1.9370
1099216	7.1371	6.8853	7.6429	7.4238	5.3272	6.0566
1099013	2.8408	3.3494	2.3209	1.1730	3.2936	1.1880
1097839	3.6643	3.5897	2.7500	2.6637	2.5990	1.8864
1093793	4.0423	1.7980	0.9098	2.2657	0.6664	0.9637
1087196	4.1542	3.4238	2.4335	2.7365	2.8801	1.5463
1096934	6.5946	5.6377	6.6651	6.3293	4.4143	5.3063
1088829	5.3185	4.9804	5.5326	4.8390	3.7296	4.4184
1100489	4.8339	4.6329	5.0706	3.8801	4.0199	3.7935
1105009	2.3171	2.2527	1.9617	1.6925	1.1068	0.8897
279797216	4.3050	3.6348	5.8837	4.7247	1.9008	4.3585
1090567	5.7316	4.6244	6.3231	5.6562	3.4516	4.7329
1106424	4.0388	1.8105	1.8374	2.7679	1.5633	0.5171
1092743	2.9844	2.5201	1.5075	1.1922	1.6883	1.2946
1090315	3.2461	2.7711	1.9898	1.1865	2.0845	1.9006
1086940	4.4610	4.2014	5.3395	3.9974	3.9693	3.2009
1095222	2.5973	2.1494	1.3072	1.7035	0.9366	0.5806
1093161	5.7386	5.3662	6.9523	4.8402	5.7935	4.5954
280072754	4.2089	4.2598	5.0731	3.9972	2.9036	3.8138
280043705	1.1260	0.9911	1.2374	0.0000	0.0000	0.5277
1095134	2.8532	2.5305	1.1510	0.8029	1.9650	0.9405
1092829	2.5429	3.0519	2.3811	2.0911	1.9118	1.1490
1096189	7.4089	6.1662	7.8730	6.4398	6.4448	5.7408
279760112	0.0000	1.7932	1.8388	0.0000	0.0000	0.8118
1096244	1.8229	1.6363	0.8158	0.4429	0.4650	0.5477
279799154	3.0464	2.4444	1.5522	3.2135	0.0000	1.0105
1092350	2.8958	3.5392	2.2727	1.8153	2.1855	1.8890
1099106	5.9092	6.6258	7.6415	6.1451	6.6139	4.5997
1092916	3.9232	2.6178	2.6709	2.2001	2.1274	2.0676
279712709	2.5277	0.0000	0.7731	0.0000	0.0000	0.4843
279926490	1.8843	1.2116	2.4885	1.1513	0.6501	0.9668
1101216	1.1821	1.8174	0.6601	0.3175	0.2717	0.2551
1095444	5.0365	5.7859	4.3892	3.5771	4.5847	4.2361
279928576	2.0791	1.5894	1.5707	1.5121	0.0000	0.9142
279899780	2.1618	1.3429	0.7434	0.6585	0.5374	0.2417
1099359	1.7995	2.3929	3.0301	2.2020	0.7357	1.4753
279705102	0.0000	0.0000	2.8036	0.0000	0.0000	0.0000
279736347	8.9088	8.1200	8.8869	8.2246	7.4688	7.4187
1106775	4.2448	2.7878	2.9142	2.3161	2.4701	2.3581
1090178	1.5929	1.7611	1.3947	0.5146	0.9199	0.5135
1095424	5.9368	5.3630	6.4874	5.5408	4.5870	4.8590
279983189	0.4679	0.5948	2.5639	0.1366	0.4520	0.2434
279657609	1.3664	0.8958	1.2639	0.0000	0.0000	0.7317
1094671	2.5320	2.5932	1.6584	1.1222	1.3180	1.5544
1104762	4.0747	3.9281	3.4073	2.4718	4.1744	1.9756
1097652	6.8682	5.5101	7.1732	6.2376	4.8576	5.6697
279839686	1.8125	0.6597	2.6215	1.1784	0.5181	0.6106
279904208	3.5190	2.6505	3.5713	2.9524	0.9362	3.0660
1088454	3.7153	3.7394	2.5020	2.3607	2.5697	2.2403
1090117	3.8622	2.9533	1.4946	1.4220	2.1853	1.9241
1094460	7.0933	5.7393	6.8542	5.7132	6.4098	4.7854
1089376	1.2417	1.4706	1.4631	0.2799	0.7696	0.3492
1105605	5.4530	5.6105	4.5372	4.8473	4.4942	3.4832
1095059	3.0330	3.3341	3.0823	2.6884	2.3060	1.6801
279830858	4.1246	3.4382	2.6476	3.2264	2.1605	2.0487
1090721	2.8110	2.3438	1.5903	1.4523	1.3872	1.1325
1092841	6.9651	6.3552	8.2080	6.6717	6.0848	6.0012
279725149	3.9319	3.0523	4.8582	3.6694	1.8436	3.5591
1094335	7.8069	7.2477	8.6300	7.8340	6.5126	6.5684
280128026	2.1193	1.9995	1.7626	0.8409	1.3864	0.8856
1099480	2.8894	2.5030	1.7240	1.4123	1.7456	1.1903
279866740	1.2836	1.2448	0.9003	0.5450	0.0000	0.1166
1106796	3.7596	3.9183	3.1633	2.1910	2.3333	3.5499
1103934	2.0563	1.5736	0.7177	0.4611	0.9434	0.1772
279960266	6.5530	5.9842	7.2360	6.1415	5.8399	5.0265
1106703	2.1150	1.9954	1.7587	0.8385	1.3830	0.8830
1098374	4.6071	4.2472	4.9630	3.7875	3.2495	4.0163
1097608	2.7091	1.2366	0.3191	0.9104	0.3067	0.2838
1094564	6.3205	5.4929	6.7482	5.7577	4.9233	5.1198
280116676	3.8904	4.4424	4.0834	3.6497	2.4125	3.5953
279769347	4.7688	3.3168	5.4084	4.4358	2.5282	3.7757
1099791	2.6118	2.5631	2.7501	2.1640	1.8742	1.1325
1095360	4.3170	3.6540	3.6097	3.0322	3.1055	2.6888
1095501	3.7544	3.7718	4.5752	3.6664	3.1825	2.5009
1098378	1.2704	2.5202	1.1201	0.4501	1.1458	0.5655
1095353	5.4515	0.8621	1.1366	4.7016	0.0000	0.0000
1099095	6.3273	6.5967	5.9204	5.2102	5.6800	5.2072
1099083	2.9869	2.5159	2.5512	2.4208	1.0405	1.8463
1093518	3.5170	2.8855	1.4623	3.1746	0.4474	1.4972
1093713	2.6011	1.6110	1.3986	1.5318	0.2774	1.0559
1099451	3.1493	1.3362	1.2488	1.2180	1.3130	0.4581
1105874	2.9270	3.0067	2.6781	1.6128	2.4328	1.8226
1095131	4.3904	4.3220	2.4748	2.5176	3.2901	2.6384
279657154	2.3641	1.7846	1.2890	1.6356	0.0000	1.0610
279903705	2.4387	2.1295	0.5506	1.4066	0.6605	0.3111
1092455	4.1730	4.1771	3.9801	3.5566	3.0416	2.9921
279750201	4.0446	2.7262	4.7102	3.8317	2.4848	2.4251
1102870	1.5710	1.9002	2.7719	0.6697	1.5991	1.2364
1090105	7.5691	8.6250	7.0763	6.7817	6.7794	6.9722
1096659	2.4811	2.9270	2.8959	1.6137	2.2738	1.6799
280078001	2.6305	2.4121	2.1582	0.0000	2.8232	1.6409
1108487	2.0842	1.9654	1.7305	0.8209	1.3584	0.8648
279722950	7.6113	6.8115	8.6331	7.3170	6.3372	6.6678
279768508	7.2704	6.7991	7.7017	7.0542	5.7846	6.1994
279881574	8.1437	7.6881	8.4457	7.3042	7.7973	6.4451
1100329	3.6594	3.9449	3.2542	2.5935	3.3318	2.2026
1105573	2.0017	1.7505	3.1299	2.5064	0.9715	0.6741
1090975	3.0623	2.5389	1.8882	1.7217	1.5315	1.5066
1092761	3.1302	3.0020	1.6987	1.8718	1.4617	1.7682
1102265	2.9747	2.4328	1.6659	1.6920	1.2883	1.3683
279708504	0.0000	1.9826	0.7399	0.0000	0.0000	0.0000
1093135	4.3511	3.7768	2.4868	2.3156	3.0322	2.5454
1091884	5.2156	5.1463	4.0512	4.1715	3.4000	4.1205
1093898	3.4155	3.1918	1.1595	1.8956	1.6229	1.5286
1093660	4.3937	3.4978	3.8453	3.9452	2.5772	2.4948
1097612	3.3731	3.5570	2.9673	3.0435	2.0648	2.0705
1095630	4.3635	3.2001	6.1042	4.6316	2.4170	3.9036
279995922	2.5811	2.9483	3.1897	1.8659	1.6273	2.5106
279906558	0.3034	2.6703	1.5324	0.2778	0.8501	0.6659
279663258	0.2896	1.4613	2.9939	0.5294	0.5539	0.9523
1089672	2.8252	3.0261	4.1039	2.5552	2.5801	2.1111
1092902	2.6470	2.9397	2.5961	1.9272	2.1537	1.3938
1089298	5.4680	5.9741	5.0384	4.3461	4.9940	4.4326
1099312	4.8520	2.8745	2.6637	3.6218	2.0176	2.0438
1101756	4.6629	3.3572	4.2180	3.8769	2.9473	2.7072
1092062	2.9250	2.3173	2.3475	2.2436	1.2998	1.3438
279616128	1.1544	1.5646	0.7009	0.4793	0.0000	0.2401
279907913	1.5005	2.1256	1.2325	1.1151	0.0000	1.0454
279663909	1.4124	0.0000	1.2857	0.0000	0.0000	0.0000
1094738	4.0771	3.3125	3.1949	3.0890	2.5924	2.2062
1101202	3.9922	4.4070	2.5084	2.5379	3.3321	2.3412
1093101	1.8014	2.1613	0.6494	0.4720	1.0961	0.3477
279658057	0.0000	0.8360	2.4265	0.0000	0.0000	0.5666
1094542	4.7500	2.1194	2.6356	2.5142	1.4691	2.8265
1089010	4.5363	3.6470	2.9499	3.0499	2.9140	2.4772
280092093	4.6068	4.8223	4.2371	3.6997	3.7062	3.5685
1090077	3.8914	3.2922	4.7570	3.5309	2.5793	3.1409
279875441	3.1987	2.9674	3.7464	2.6011	2.5943	2.0279
279709988	2.0990	0.0000	0.5893	0.0000	0.0000	0.0000
1088027	1.9137	2.4957	2.4966	1.3310	1.5530	1.3343
1105448	6.5377	6.7905	4.7139	5.0608	5.2821	5.0123
279997026	3.2292	3.5204	4.1711	2.7605	3.0185	2.4550
280006874	1.9034	1.5990	2.2693	1.0553	1.6509	0.3794
279791794	3.4551	4.0156	2.5435	3.0563	1.0315	3.2416
1102796	4.8052	4.2075	4.4884	3.3925	4.1346	3.2905
1105861	1.3721	1.8657	2.3688	1.5468	0.5931	0.7833
1106522	4.3079	2.5679	2.1189	3.5233	1.8042	0.9840
1100801	2.2374	2.2153	2.2822	1.7223	0.8372	1.4923
279766427	5.0714	4.3593	4.1895	4.5924	3.3948	2.9523
1101276	3.4494	2.9282	2.8043	2.7330	2.2240	1.5449
1094173	3.7238	4.9233	3.3960	2.9049	2.8763	3.5864
279944859	5.3533	4.5933	6.1427	5.1375	4.3820	3.8952
1098935	6.1638	6.3263	6.2947	5.9899	5.4280	4.6964
1088995	4.7856	4.6193	5.7507	4.0290	4.6175	3.8390
279705116	0.9029	1.0781	0.6866	0.0000	0.0000	0.0000
279969175	0.0000	1.8357	1.6032	0.0000	0.3360	0.4368
1102165	2.2229	2.1497	1.0964	0.6530	1.0057	1.1447
1093924	2.4404	3.1443	1.8887	1.4908	1.7139	1.6033
1087954	1.0810	2.2670	0.4162	0.2578	0.6602	0.1846
279788290	0.0000	0.7919	3.1763	0.4240	0.8826	0.0000
280075281	6.0343	6.4824	6.7047	5.4974	6.4174	4.6472
1096547	4.6461	4.4492	4.2532	3.7543	3.6237	3.3113
279664448	1.2719	1.3869	0.0000	0.0000	0.0000	0.0000
1105855	2.1014	1.0745	1.4155	0.7012	0.8559	0.3763
279754207	0.0000	0.7360	1.9194	0.0000	0.0000	0.0000
279872252	1.0156	1.5904	2.8174	1.4407	0.8223	0.5074
280098691	2.6986	2.7303	2.6436	2.0733	1.2750	2.0733
1089582	6.9290	6.8674	6.4100	7.0116	5.2561	5.2879
1091266	1.4327	1.4454	2.8360	0.8300	0.9597	1.2770
1105069	3.6076	3.2587	2.7632	2.7037	2.2610	2.0178
1098162	2.0951	1.9563	1.1213	0.5854	0.9579	0.9837
1094370	3.7058	3.1622	3.0691	2.7351	2.6129	1.9435
1103406	3.5667	2.1674	2.5785	2.2716	1.5666	1.8306
279596568	5.5377	5.1088	6.3077	5.3798	4.0381	4.8928
279747854	9.1163	8.1976	9.3916	8.2887	8.1737	7.6084
1091291	3.1934	1.7189	1.0439	1.9961	0.6450	0.6812
1087561	2.7760	3.3900	3.5098	2.2198	2.5769	2.2463
1089537	4.6899	3.7870	3.9677	3.8671	3.1062	2.8390
279916038	1.9956	1.5398	1.4804	1.4098	0.0000	0.9753
280026476	1.9134	1.3110	1.4839	0.9689	0.4364	0.6746
1099069	7.2273	6.6667	7.7937	6.6122	6.3762	6.0723
1103833	3.5778	1.1073	2.1169	1.7124	1.8861	0.5770
280086453	2.7478	2.5978	2.3340	2.1859	1.6180	1.2493
1089708	2.3684	2.0181	2.4439	1.6945	1.3423	1.1677
279887780	4.6489	3.6873	4.0060	3.7438	2.2796	3.6937
1097517	1.6193	2.8501	1.4938	0.9533	1.3390	1.0503
279884479	1.0975	0.4642	1.6095	0.0000	0.0000	0.5510
1090190	3.6841	3.0216	2.0279	1.5880	2.7162	1.8100
280030524	1.0902	1.5727	1.8682	1.1020	0.3817	0.4280
279846195	9.2584	8.3179	9.8213	9.1263	7.2783	8.3750
1097059	2.3604	1.4064	0.3909	0.5744	0.5253	0.4412
1095798	9.3001	7.8980	9.7418	8.8099	7.7476	7.7658
1103564	4.9806	4.9342	4.6927	3.8804	4.3298	3.7817
279661893	2.6400	1.7395	3.9179	3.2327	0.0000	2.4529
280078072	2.5336	2.5461	0.6776	0.9335	1.5601	0.6522
1097573	4.6480	5.9077	4.7796	4.0766	4.7540	3.8937
1099529	1.4224	1.7141	0.4847	0.3314	0.3846	0.2945
1091177	2.2860	1.1990	0.8687	0.6713	0.5494	0.5228
1105019	4.2521	4.9050	4.1278	3.7756	2.9703	3.9292
1092090	4.2145	4.5004	3.8562	3.5391	3.4487	2.9749
1090605	8.3897	7.2498	7.6262	7.8029	6.7556	6.0989
279665757	0.0000	0.9911	1.6157	0.0000	0.0000	0.0000
279915555	1.5342	1.4189	0.8395	0.0000	0.0000	1.1864
1095111	4.3953	3.8827	4.0604	2.8303	3.7680	3.1353
279970694	3.8236	3.0632	3.4088	3.5938	1.4228	2.6740
1108755	3.1397	2.9402	3.0155	2.9262	1.7144	1.8500
1096164	4.4196	3.9621	3.8282	3.5214	4.0913	1.9932
1097421	3.4049	3.0505	1.9850	2.0736	1.8745	1.8884
279917845	6.4106	5.0024	6.2122	5.8547	4.8535	4.3142
279971278	4.8624	3.5301	4.7406	3.7155	2.9849	3.8303
280024667	2.1265	2.6012	2.1063	1.1015	1.3277	1.8036
279848349	2.3431	2.1948	1.9990	1.4363	0.9606	1.5399
280074702	1.6196	1.1312	0.7978	0.2215	0.4955	0.2316
279838178	5.2559	6.0649	3.8011	4.1050	5.1573	3.2625
279789431	7.4753	6.6261	8.2051	7.2725	6.0084	6.4304
1087567	3.7975	3.6413	4.2006	3.5909	1.9903	3.4633
1093703	1.7066	2.3220	1.7284	1.6532	1.2955	0.2155
1089192	4.3062	3.8955	3.0843	3.2689	2.7126	2.7128
279943690	0.0000	0.9365	2.0649	0.0000	0.4109	0.0000
279747456	0.4364	1.3385	1.6464	0.2426	0.2260	0.3654
1094263	3.1225	2.9823	2.8695	1.8790	2.7239	1.7849
279527277	2.3025	1.8018	2.5590	2.1794	0.9258	0.9719
1086870	2.1350	1.8115	0.4748	0.7327	0.6146	0.4888
279781883	4.8737	4.9591	4.7902	4.2172	3.6309	4.1925
1086878	2.7854	1.3266	0.6942	0.8183	1.1079	0.3004
1103256	3.0638	2.4960	2.3276	2.0653	1.3837	1.8599
1097481	3.2664	3.2232	2.4778	2.8512	2.0171	1.5222
1104453	5.2732	4.0574	5.2399	4.5067	4.0222	3.4651
1100457	3.0323	2.8335	2.0600	1.6502	2.2033	1.4963
1101892	5.7224	5.0518	6.5346	5.4943	4.4057	4.8341
279898290	0.7890	0.7883	2.3813	0.2463	0.6081	0.5315
280026642	5.1936	5.3269	6.3615	4.8620	5.0601	4.3877
1089624	2.8353	2.9804	1.7178	1.1842	1.8103	1.9680
1107599	2.6382	2.7720	3.1673	2.0018	2.3036	1.7034
1104429	1.4222	1.6856	1.6691	0.5487	1.1136	0.5461
1092437	4.5222	4.4180	4.6945	3.6821	3.4934	3.8969
1097474	8.2043	7.4382	7.7772	8.0047	6.7491	6.1041
279895985	2.1315	2.1835	3.4120	1.5701	1.4163	2.1799
279947570	5.8018	4.6092	4.3546	4.9676	2.8879	4.3495
1088060	4.4231	4.4844	3.7639	3.5385	3.2273	3.3457
279698613	0.9518	0.6004	2.5819	0.8126	0.4230	0.3387
279661151	0.8185	1.0121	0.7281	0.0000	0.0000	0.0000
280123653	3.4533	2.7094	3.3011	3.2300	1.3894	2.2863
1087759	3.7991	3.8596	3.8302	3.1978	2.8612	2.8717
279975760	4.6916	3.2112	4.2753	4.2228	2.5963	2.8030
1091420	1.6325	1.5434	1.1485	0.5825	0.9281	0.2579
1094193	4.0753	3.7045	2.1035	2.4202	2.8303	2.0776
1097521	8.0783	7.1794	8.6367	6.9546	8.0649	6.3214
1094737	1.6865	2.2950	2.6637	1.6890	0.6837	1.7193
279855800	1.1846	1.9665	2.3191	0.5565	2.2314	0.1299
1094520	2.3198	2.1883	1.1202	0.6520	1.7391	0.6853
1097700	4.0822	4.2425	4.0119	3.9615	3.1554	2.6687
1105419	5.7250	3.8943	5.6729	5.1962	3.1254	4.4200
1090023	3.3471	1.8192	1.2823	1.8205	1.2792	0.7988
1091346	4.1866	4.1470	5.4098	4.3279	3.2702	3.5959
1088782	3.4340	2.9629	3.9125	3.0038	2.5988	2.1616
1094490	3.7924	1.5305	1.1542	2.5974	0.5148	0.8199
1089874	1.0232	1.6109	2.7184	1.3338	0.8468	0.6272
279711997	1.5291	2.8373	2.8559	1.6821	2.4130	0.5830
1091503	2.3176	1.7920	1.4991	1.3936	0.7620	0.9096
1089746	2.7573	2.5356	1.5938	1.8538	1.3736	1.1175
279912052	0.0000	0.2982	2.4801	0.2373	0.0000	0.0000
279714435	2.4033	0.8002	0.3493	0.9072	0.0000	0.1054
279803563	1.6267	0.9117	0.4713	0.0000	0.0475	0.4219
280000078	1.2899	1.0552	2.0016	0.6778	0.2406	0.8908
1093885	4.1255	4.7620	4.3911	3.9091	3.4484	3.3836
279942867	0.5412	1.0433	1.1122	0.1609	0.0000	0.0000
1088592	3.4329	3.3443	2.9233	2.5489	2.4814	2.1351
279500265	4.6398	3.4980	3.2698	2.6823	4.2446	1.9456
1100680	7.5684	6.6218	8.9391	6.9582	7.4429	6.1953
1090640	2.5625	2.8412	3.1264	2.4638	1.5697	1.9644
1099263	5.7382	5.3687	4.1856	5.1984	3.5894	3.9724
1091826	4.4997	4.0775	5.5391	3.8261	4.5968	3.1615
280051090	0.9949	1.7262	1.4615	0.4353	0.0000	1.2154
1100318	3.0643	2.9419	3.5945	2.1794	2.7430	2.1486
279906818	5.1261	3.8809	4.0399	4.9311	1.2821	4.3044
279763565	1.5508	1.5661	0.0230	0.2229	0.1589	0.2295
1098328	1.8199	1.4462	2.1955	0.9690	1.0031	0.9614
279789594	0.6318	0.0142	1.8800	0.0000	0.0000	0.0000
1097614	8.9890	7.6009	9.2815	8.5240	7.5354	7.2863
1092069	1.6724	1.4619	3.7963	1.8613	0.9709	1.5737
1089943	2.8669	2.9954	2.1379	1.8834	1.6461	1.9479
279939049	1.3406	1.5648	0.0000	0.0000	0.0000	0.3832
1108368	5.0351	4.3792	5.9776	5.3460	2.9519	4.5721
1095393	6.5097	6.1178	7.8414	6.1914	6.1840	5.5719
1109095	2.6591	0.8989	0.9131	0.9849	0.5199	0.4463
1094991	1.6958	1.9099	1.5146	1.0338	0.4011	1.1670
279074280	6.5496	6.0555	6.8954	6.3776	4.5205	6.0876
279931573	2.5863	0.8323	1.4205	0.8729	1.4517	0.0000
1092042	6.4875	5.8647	6.1660	5.9465	4.1788	5.8797
279908618	3.8364	2.2937	3.8677	3.2182	1.3225	2.9441
280127579	3.3682	3.3959	3.8642	2.8651	2.2986	2.9517
279925078	9.0594	7.6530	8.6560	8.2913	7.2368	7.3282
1099454	3.8571	3.5263	2.6063	2.7396	2.5702	2.1682
1087331	2.4330	1.8751	0.6514	0.7983	0.7569	0.8933
280091563	2.5609	2.5961	3.4629	2.3007	2.0745	1.7348
1090339	5.3319	4.1992	3.7072	3.4911	4.7635	2.4743
279717355	0.0000	1.7897	0.7194	0.0000	0.0000	0.0000
1093119	5.3089	5.4661	5.6989	6.0922	3.3680	4.5061
1095056	2.5914	2.5211	1.7535	1.6318	1.3372	1.3924
1104082	1.6718	2.1931	1.8045	1.0655	1.1449	0.9547
1109108	3.5399	2.8761	3.2434	2.8841	1.8903	2.3811
1102071	2.6424	2.4621	1.7846	2.3756	1.0454	0.9651
279985486	1.6243	0.8400	0.3150	0.0833	0.0550	0.1398
279754039	1.3024	0.7445	0.9522	0.0000	0.0000	0.4996
280074018	4.6858	4.6241	3.9546	3.5536	3.3108	3.9021
1101523	5.0534	4.7703	6.1803	3.7281	5.9868	3.7914
1097015	3.0641	3.0524	2.8869	2.3443	2.1330	2.0284
280091109	4.1819	4.2972	5.6005	4.1495	3.0341	4.3995
1093099	4.2347	4.1915	4.1783	3.6307	3.1150	3.3624
279731191	6.2335	5.7454	7.2955	6.5439	5.2671	4.9677
1097582	4.2098	4.5054	4.8498	3.8014	4.1107	3.1590
279665176	1.1704	1.1216	1.6661	0.3269	0.0000	1.1380
1103458	1.7468	1.5150	2.1669	1.0812	0.9475	0.9075
1088645	1.4033	1.2132	0.5817	0.5568	0.0561	0.0941
1098308	5.7998	6.0509	6.1221	5.1541	4.9472	5.3810
280112454	1.9323	1.6920	0.6855	0.5369	0.2618	1.0222
1091641	3.1736	3.2818	3.4173	3.3684	1.2102	2.8057
1093102	4.5894	4.1253	4.4896	3.4145	4.4111	2.8914
1107506	3.4920	3.2287	3.3023	3.0857	1.7913	2.6601
1100711	2.4575	3.1476	2.1652	1.7357	1.5503	1.9998
279963224	1.5040	1.3069	0.1097	0.4363	0.0000	0.0000
1099140	2.8206	2.6337	3.7283	2.3402	1.7541	2.6047
1098889	6.5834	6.3128	6.7078	5.7187	5.8230	5.5805
1101155	1.4331	1.6244	0.9812	0.2898	0.8343	0.4332
1103823	3.9710	3.3828	3.6099	3.4433	3.2066	1.8331
1104555	5.1187	3.6242	4.5289	4.5221	2.5804	3.6887
1102136	2.3179	2.6106	1.9288	1.2687	1.7562	1.3519
280081601	1.6349	1.3420	2.3800	1.4351	0.0000	1.4428
279657791	1.6349	1.3420	2.3800	1.4351	0.0000	1.4428
1100482	3.1692	2.6436	2.6395	1.8946	2.1241	1.9547
280085678	4.5296	4.1781	2.4293	2.5988	3.1475	2.9121
279847205	7.1853	6.9920	7.1168	6.3784	7.0294	5.4081
1092953	2.5970	2.0453	1.4462	1.3145	1.1314	1.1646
1102799	1.2063	1.5236	0.8489	0.0989	0.5666	0.4361
1089909	2.0986	2.3798	1.8072	0.9725	1.7971	1.0390
1087264	3.3490	2.9027	2.2530	1.8085	2.3504	1.8696
1097955	3.5814	3.3349	1.8456	2.3859	1.8432	2.0570
1105979	2.1968	1.9609	2.0084	1.0314	1.3888	1.2708
1098665	3.2703	3.4343	2.8725	2.3163	2.3737	2.4122
279709883	1.5276	0.0000	0.9466	0.0000	0.0000	0.0000
1105375	2.0431	1.7926	2.4598	1.0464	1.9510	0.8286
1105862	2.5877	2.9139	1.7042	1.6138	1.8214	1.3025
279710233	1.3343	1.4781	1.8100	1.4096	0.7449	0.0000
279755852	7.7279	7.8151	9.2238	7.6703	7.7053	6.9239
1096186	2.0494	2.6949	1.1407	1.0064	1.1205	1.2915
1095199	7.5219	6.8748	7.3677	7.0122	6.0740	6.2123
1101719	1.3729	1.4203	1.1367	0.3108	0.8712	0.2824
279719443	2.3810	2.5219	4.2684	2.9787	1.6675	2.0602
1094152	3.3526	3.0736	2.6476	1.8923	2.3627	2.3550
1088924	4.5625	4.4528	5.6057	4.1038	4.4462	3.6075
1100774	6.7730	5.9769	7.6683	6.6274	5.3150	6.0124
279866942	3.6519	3.4686	3.5465	3.0644	1.9487	3.1911
1092918	2.2664	2.4170	2.2663	1.6286	1.6389	1.2207
279979850	1.1947	2.4007	4.3320	2.0027	3.1271	0.3368
279668276	1.5438	0.3009	1.0581	0.3458	0.0000	0.0990
1101235	3.4236	2.0584	0.5272	1.9226	1.1768	0.4535
1095820	3.7772	2.4453	2.2255	2.4416	1.7347	1.8161
279834575	0.4855	2.2288	1.0798	0.7352	0.6036	0.0000
279959578	6.0421	5.0809	6.5856	5.6488	4.5197	5.0864
1105079	2.0205	1.9527	1.2557	1.0727	0.9168	0.7864
1104614	3.7392	4.2053	3.1909	2.9556	3.7065	2.0208
1093204	2.4631	0.8083	0.2511	0.5662	0.3103	0.1941
1100130	6.7615	5.6800	7.6841	6.0332	6.5383	5.1020
1089945	2.0729	1.5383	0.4903	0.3891	0.8984	0.3624
1098979	2.2218	2.3148	2.0223	1.5157	1.2621	1.3302
1096807	5.4134	5.0735	5.4436	4.6391	5.0601	3.7849
1108143	6.2098	5.5100	6.9991	6.0506	5.1780	5.0463
280120678	3.5319	3.7843	2.5300	2.7602	2.2033	2.4396
280135928	1.8193	1.9738	1.3126	0.5106	1.4200	0.7319
280055659	4.3676	4.6092	5.6103	4.3435	3.7489	4.0533
1097691	2.6099	2.4617	3.4352	2.0175	1.9715	2.0774
1100312	2.8822	3.1058	2.8847	2.0963	2.5471	1.7896
1093154	4.0662	4.3020	2.9587	2.8256	3.1661	2.8966
280003454	4.1429	3.7739	3.3646	3.2769	3.1120	2.4540
1090299	2.6503	2.9897	2.5170	1.7564	2.3376	1.6248
1090035	5.5721	5.2128	6.4532	4.8742	5.6024	4.3244
279972597	0.0000	0.7948	2.0602	0.0000	0.0000	0.4197
280008311	2.6292	1.6666	2.0110	1.6283	0.7974	1.4459
1103465	3.8327	4.0657	2.1833	1.9398	3.0891	2.6178
279970823	1.5757	0.4012	0.4577	0.0000	0.0000	0.0000
1090078	6.4557	7.2260	6.0537	5.5577	6.7191	5.0242
279716816	0.5773	1.8185	1.6160	1.2673	0.0000	0.3107
1092277	6.7146	5.6249	7.5436	6.4562	5.2277	5.7658
1092535	3.2837	4.2078	3.0758	2.8915	2.6885	2.5539
1103384	4.1484	4.6743	3.9163	3.3155	3.4991	3.4919
1101968	3.4105	3.0971	2.0771	2.5569	1.7290	1.8683
1087672	2.4953	1.2619	0.9905	1.4790	0.5475	0.2928
1094493	3.3712	2.2801	2.3477	3.1977	1.2534	1.1201
279494036	3.5890	3.8516	4.6699	3.9082	2.9979	2.7776
1090061	6.3923	6.8393	6.8137	6.0161	6.4405	5.1627
280107698	3.8572	3.6141	4.7988	3.7371	2.6079	3.4995
279666387	1.8231	1.8857	3.3020	1.8011	0.3088	2.4777
279722866	2.1052	2.2221	1.8876	1.2547	1.5673	0.9727
1088671	2.7358	3.2457	2.6647	2.1101	2.3788	1.7401
1109009	4.3252	4.4877	3.1691	2.9033	3.3788	3.2834
1106070	2.1720	1.2044	2.9600	2.3738	0.6392	0.9081
279912261	9.4225	8.5350	9.6388	8.5284	8.9076	7.7453
279939458	1.2762	1.3252	0.2798	0.0000	0.0000	0.4663
1090518	5.7717	5.9377	5.1156	4.6518	5.2841	4.4747
1104628	1.5437	1.9274	1.2640	0.4913	0.4101	1.4203
279986172	6.3893	3.7160	6.4802	5.8560	3.4203	4.8965
1103495	5.3866	5.0436	6.6647	4.9626	4.9081	4.8118
1105891	3.2925	2.5242	3.0591	2.3958	1.9075	2.1619
1093992	5.5391	5.5317	6.7461	5.3543	5.2166	4.8371
279898440	1.4980	0.5682	0.5926	0.2500	0.0000	0.0000
279853929	2.4377	0.0000	2.2424	1.0303	0.2547	0.9887
1087449	1.4841	1.5877	1.2868	0.4944	0.7428	0.7153
1101422	3.2978	3.4747	3.4657	3.1668	2.0552	2.6109
279626017	4.4532	3.3969	5.8552	4.0583	3.9754	3.2664
1100311	2.9355	3.0070	3.6643	2.4333	2.2522	2.5163
1099420	2.2542	1.4755	0.8260	1.0505	0.6959	0.4046
279946628	1.2675	0.9540	0.1831	0.0000	0.0000	0.0000
279978639	0.5784	1.4765	2.1226	0.9555	0.2462	0.5720
279717668	1.9687	2.1179	1.9740	1.5935	0.6364	1.4290
279658736	0.9449	0.6592	1.8510	0.8494	0.0000	0.2043
1093271	3.8563	4.5910	3.3128	2.9136	3.3285	3.1189
1097089	3.6263	3.7679	2.3160	2.0438	2.3543	2.9129
280010874	2.9168	2.5974	4.2893	2.8594	1.8507	2.6950
1101664	3.5422	3.3285	4.3220	2.9280	3.3555	2.5109
1101850	6.1775	5.6967	7.5044	5.4027	6.1560	5.4223
1104083	2.8723	2.0283	1.8753	2.1081	1.5502	0.7205
279745695	0.4063	0.2829	1.7067	0.0000	0.0000	0.0000
1093068	7.4994	7.3211	7.7590	6.7934	7.3669	6.0241
279806452	2.9162	2.6839	2.7398	2.5156	1.4381	1.9915
1095060	2.2102	1.8513	1.5070	1.2397	1.5005	0.4336
1091307	1.9054	1.7143	1.8776	1.1010	1.0123	0.9906
1089733	3.4242	2.7946	2.6012	2.5397	1.8581	2.0296
279662754	0.0000	1.2644	1.8669	0.7410	0.0000	0.0000
1101970	2.2779	2.6668	1.1085	1.3344	1.2855	1.0431
279976341	1.4887	2.1367	2.6466	1.7436	1.1069	1.0316
1097438	1.7833	1.3092	0.7360	0.5683	0.6460	0.2248
1096747	2.1873	1.7182	0.7255	0.5364	0.9466	0.7588
1092639	3.7123	4.1056	2.1313	2.5351	2.4591	2.5661
1102114	5.4787	5.1680	3.7373	4.5017	4.5370	2.9564
1096755	5.0995	6.0202	4.5498	4.6383	4.5898	4.0528
1099299	7.8153	7.3407	6.7048	7.9973	5.6877	5.7881
279863736	6.6690	5.8339	6.6123	6.6954	4.7761	5.2572
1089873	1.5526	1.4450	0.8791	0.3349	0.5690	0.5867
279811756	2.5228	2.1166	2.1057	2.0982	0.4646	1.7970
279953993	1.6124	0.6749	0.6326	0.3518	0.0000	0.1837
279861298	2.6413	1.0443	1.9357	0.2387	1.5951	1.4042
279962608	6.6480	5.9631	7.2134	6.3560	5.3529	5.7352
1091327	1.5568	2.6319	1.9449	1.1640	2.0471	0.5428
280094821	2.6673	2.3665	3.7957	3.1802	0.6677	2.6025
1093174	5.2888	5.4009	3.8929	3.4916	4.9826	3.7302
1090002	2.8557	2.6339	2.9144	1.7121	2.7709	1.5443
1091119	5.8158	5.0892	5.5653	5.2547	4.3645	4.4757
1095993	5.3308	4.6989	5.5219	5.0602	3.7573	4.3587
1105969	3.4042	3.4497	4.3777	2.7878	3.2680	2.8005
1094268	3.5503	3.6320	2.7210	2.8332	2.5702	2.1251
1101625	3.7497	3.7952	3.5004	3.1483	2.4437	3.0785
1092018	2.1947	1.9154	2.0364	1.4710	1.4683	0.8326
1099062	4.0464	4.5709	4.8279	3.1940	4.2182	3.6593
1091470	3.0935	3.2654	2.4640	2.7446	1.7283	1.9766
1086964	6.2076	6.0233	4.5658	4.9935	5.0356	4.3948
1105246	2.3598	2.8263	2.1733	1.4172	2.3028	1.2668
1097809	4.2951	3.7611	2.8238	3.0461	2.7371	2.7272
279662327	1.2340	0.0000	1.1346	0.0000	0.0000	0.0000
1099767	3.1495	4.2416	3.0862	3.2731	2.6289	2.2069
279983706	0.0000	0.0000	2.3684	0.0000	0.0000	0.0000
279661529	3.1964	0.0000	0.8902	0.0000	0.0000	1.7188
1088696	4.5202	1.2734	1.6706	3.0804	1.0667	0.9494
279828268	2.8027	2.6945	3.1089	2.1149	2.1284	1.9955
1106383	5.7505	5.0500	6.3286	4.6975	5.6163	4.4486
279887737	2.5131	3.0489	5.5358	3.9156	1.2458	3.5716
279895312	6.6567	6.6420	5.4625	5.8575	5.1823	5.3577
1095430	2.2304	2.2849	3.7971	2.3729	1.8902	1.6866
1088664	4.9917	4.9335	3.7445	3.5495	4.1349	3.6228
1108030	1.5413	1.2673	1.3280	1.0222	0.4531	0.3022
279962039	0.1460	2.1677	1.8107	0.9654	0.8004	0.0000
1100944	2.9111	2.7345	2.7037	2.3706	1.7517	1.8729
1104664	2.4196	1.5372	1.3100	0.8989	1.0578	0.9576
279664259	0.0000	0.6561	1.9293	0.0000	0.0000	0.2344
1103615	1.8794	1.6391	2.0127	1.3827	0.0637	1.7338
1100270	5.3754	5.0887	7.3140	5.6737	4.6869	5.0666
1093125	3.3363	2.0502	0.9844	1.1757	1.4397	1.4052
1105923	7.3449	5.6852	6.7423	5.9448	6.4006	5.0773
280024181	0.9780	2.1923	1.8869	0.7054	0.2918	1.7120
279849460	1.2566	1.5125	2.3417	1.2109	0.0000	1.5524
1104235	4.0064	3.9568	2.4745	2.8005	2.8249	2.4659
1099622	6.9843	6.4422	6.9442	6.3617	5.9315	5.7313
1088235	2.4182	3.0066	2.0038	2.1787	1.4694	1.4351
1087535	1.9001	2.3850	1.0956	0.8051	1.2407	0.9901
279781233	3.8713	3.6728	3.7641	3.1875	3.3938	2.3831
1088250	2.9440	1.1370	0.6595	1.5671	0.5647	0.2676
279940468	0.7606	1.2262	2.3342	0.8473	0.0000	1.1345
280076033	1.5629	1.5388	0.6030	1.3660	0.0000	0.0000
1086884	5.4564	4.9073	6.0457	4.7287	4.8865	4.4566
1089154	5.2924	5.5131	2.6298	3.1532	4.2650	3.6805
1095775	3.5256	3.0553	3.8916	3.3123	2.0817	2.7423
1089143	2.8664	2.4424	3.2030	2.1109	2.2542	1.8106
279636820	1.1773	1.2051	1.5366	0.0746	0.8843	0.6253
1105123	4.3692	3.9316	5.3078	3.9834	3.6564	3.6353
1109032	2.7856	2.0495	2.9500	2.0454	1.3814	2.0278
280043873	5.6616	2.0953	4.1957	3.6352	3.2128	2.7750
279668053	1.3583	1.6534	0.0000	0.6835	0.0000	0.0000
280097206	1.5159	0.5203	1.0818	0.0000	0.2010	0.5895
280036105	1.4232	1.9525	2.3258	0.5978	1.4108	1.3659
1098638	2.7960	3.2078	1.9299	1.8899	1.7526	1.9647
1093476	6.2579	6.1102	6.1453	5.3783	5.4540	5.3551
1097571	2.0864	1.3551	0.3365	0.5076	0.5770	0.3725
279826704	5.6306	4.9593	5.5627	4.8655	4.7446	4.2221
1099241	4.3513	5.2785	3.6261	4.3616	3.2024	3.3719
279978981	4.5765	4.5674	5.3677	4.9942	3.7998	3.3999
279774486	2.0087	2.4596	2.4564	2.3625	1.0522	1.1923
1091415	5.7733	6.2906	3.8803	4.3418	5.0614	4.2235
279749400	6.9596	6.6047	7.2760	7.3182	5.6499	5.5548
1102716	2.8132	2.2363	3.7540	2.1367	2.2111	2.1394
279726343	0.3114	0.6520	1.4805	0.0000	0.0000	0.1285
1097865	2.2109	2.6542	1.1620	1.4184	1.0074	1.2865
280009403	1.2531	1.8593	1.9983	1.5593	0.3024	0.9347
1091033	3.5484	3.1821	2.1665	2.9059	1.9070	1.7710
280135899	1.4170	1.2818	0.4286	0.1215	0.3628	0.3320
1101210	2.2367	2.5984	2.6575	1.8508	1.7238	1.6074
279967670	0.6179	0.7757	1.3152	0.3530	0.0000	0.0460
1105201	5.2361	5.5457	4.0267	3.9479	4.7995	3.7519
1089083	5.9712	6.0120	4.4788	5.0219	5.1190	4.0133
1102518	3.6142	3.2105	3.8413	2.8404	2.7934	2.7244
279793382	6.0169	5.2791	6.4005	5.6228	5.2586	4.5087
1088245	1.9848	1.5261	0.6640	0.7927	0.4903	0.5867
1097477	2.8847	3.3759	2.4044	2.0833	2.4555	1.8211
279881356	1.4581	1.0189	0.7801	0.1066	0.3775	0.4687
279747406	5.9956	5.0256	6.4035	6.2574	3.4272	5.4379
1108810	4.1739	3.3044	4.7132	4.8001	1.0353	4.0538
1099506	1.2850	0.4915	0.9927	0.0945	0.2986	0.0749
280132466	0.7556	1.3133	0.2741	0.0000	0.0000	0.0420
279808249	1.9727	0.5533	0.4160	0.2750	0.1766	0.1907
1097605	4.0383	3.5961	2.4067	3.2344	2.8217	1.6864
279725210	3.9462	4.4523	4.0707	3.8117	3.5001	2.8649
1095350	4.0319	3.2568	2.8137	2.6890	2.7102	2.4114
1105820	2.2109	1.5001	2.2817	1.0992	2.0564	0.5462
1091818	3.8310	3.5361	4.8430	3.2758	3.4650	3.1801
1106668	7.2496	4.4321	4.6140	6.3611	4.3628	3.2828
1094377	2.7299	1.6554	1.4012	1.3115	1.1849	1.0015
280100689	1.0049	2.4831	1.0800	1.1442	0.3583	0.7771
279937899	1.4088	0.0000	0.8790	0.0000	0.0000	0.0000
280081407	0.0000	1.1643	1.1852	0.0000	0.0000	0.0676
1096722	2.4486	1.1299	2.6536	2.3395	0.8986	0.7126
1089070	2.2303	2.4427	2.2952	1.6643	1.7360	1.2865
1093572	3.0365	2.8722	2.2268	1.6752	2.2392	1.9401
280096507	4.6622	4.1708	5.0904	4.6232	3.5550	3.4642
279707566	1.9348	1.1406	0.8490	0.2788	0.0000	1.3657
279780561	3.3998	2.7628	3.6709	3.6615	2.5134	1.3796
1098417	2.6950	3.0841	2.1697	1.9016	2.1967	1.5725
279731548	1.9778	1.2457	1.5874	0.8738	0.3729	1.2876
1099621	3.9683	3.6334	4.1100	3.3906	2.9069	3.1380
1098421	3.9002	3.4762	4.5280	3.2302	3.3655	3.0333
1099220	5.4686	5.1234	4.3269	4.2359	4.4336	3.9747
279718615	2.4075	1.9890	3.8093	2.9108	0.4927	2.5281
1090783	2.4888	1.7730	2.0017	1.6990	1.3570	0.9341
279882372	5.4309	2.2445	4.2892	4.7644	1.4948	3.4327
279930738	0.9767	0.4030	2.7255	0.8096	0.7631	0.2600
1101596	1.9705	1.2986	2.0945	1.7153	0.1222	1.2537
279839342	4.6626	3.9016	5.9388	4.2783	4.9196	3.0331
279778787	8.6946	7.6504	8.8469	8.5845	6.6126	7.7236
1098642	2.3494	2.0007	0.8841	1.0395	0.9061	1.0176
1102868	3.7847	3.7184	4.6656	3.8870	2.4476	3.5641
1089021	3.6094	4.2721	3.8205	2.9318	3.3974	3.1030
279722105	8.0054	7.4841	8.9968	7.4066	8.0988	6.7115
1100074	2.8926	2.9386	3.2849	2.1983	1.8443	2.8041
1088982	1.4510	2.0135	0.6742	0.3592	1.0827	0.4275
279709519	1.5761	3.6162	2.8981	1.1243	3.1742	1.5227
279974082	1.3973	0.0000	0.8713	0.0000	0.0000	0.0000
1088536	1.6184	1.6750	1.8220	1.3801	0.5173	0.9504
1094241	2.4336	1.6527	1.6427	1.1996	1.4334	0.8292
1090677	3.3034	1.8824	1.5224	1.4363	1.6553	1.3510
1103809	3.3410	2.7943	2.9980	2.3147	2.0453	2.5086
1093951	1.8018	1.1298	0.3403	0.3940	0.2807	0.3336
1093235	6.0227	5.2288	5.9582	4.8279	5.5278	4.5906
1092603	2.4633	1.8608	1.1715	1.3996	1.0509	0.7820
1096689	1.2024	1.4613	0.8535	0.5915	0.3826	0.2804
1097545	5.4584	4.1901	6.6085	5.1429	4.4946	4.3571
1090951	1.8371	0.9054	0.4506	0.5532	0.1109	0.2674
1096018	2.7400	3.2205	1.2465	1.3050	2.2452	1.3960
1087903	4.9401	6.3530	4.5975	4.0710	4.8468	4.7123
1097928	5.8178	5.5754	6.0037	5.0651	4.8796	5.1919
1108087	10.1760	8.6965	10.1306	9.6532	8.4935	8.5973
279740371	6.3706	5.4554	6.7556	5.4005	6.6650	4.2598
1089770	3.1590	2.9996	3.0893	2.8566	1.8864	2.2489
1091297	3.4446	3.8617	4.6358	3.1095	3.6382	2.9385
279977670	8.7212	7.4199	7.7098	8.0871	7.0621	6.4462
278832470	1.8481	1.8561	1.3495	1.1358	0.9258	0.7368
1109063	3.6791	3.5520	3.7166	2.5270	3.2292	2.9380
279999555	2.1591	2.6259	5.3845	2.8542	1.7101	3.3532
1096143	3.5146	2.9869	3.3768	2.9781	2.7220	1.9266
1097077	4.7685	4.6647	5.0484	4.3394	4.0618	3.8299
1093444	3.2027	1.6109	1.4976	2.4909	0.5902	0.9799
1095306	2.2481	2.0701	1.4849	1.3349	1.2685	0.9497
1102714	2.9741	3.0107	3.5703	2.1530	3.3835	1.7704
1098165	1.9784	2.5210	2.4940	1.8416	1.0043	1.8994
1088993	6.5792	7.0469	8.3521	6.0438	7.7766	5.9145
280030925	1.6785	2.4322	2.0228	1.7147	1.0404	1.1358
1094446	3.0570	1.9505	2.0716	2.2709	1.1514	1.4149
279994149	3.6045	4.1656	3.3072	2.7291	3.1252	2.9811
279669008	2.1237	2.1502	2.5364	2.0468	1.1168	1.4053
1104158	0.9961	1.5526	0.9434	0.2289	0.3988	0.6240
279973085	2.1538	0.7580	1.3179	1.1565	0.2590	0.5739
279968446	2.8319	0.0000	0.7630	1.3549	0.0000	0.0000
1090270	2.1566	2.4034	3.2248	2.4328	0.9956	2.1169
1096028	3.2255	4.7545	2.6339	2.9933	2.3726	3.0089
1098566	4.8345	2.3831	2.3802	2.7084	2.5038	2.1474
279800183	1.0922	1.0309	0.8447	0.7295	0.0000	0.0000
1100214	3.5051	2.8067	2.4934	2.0386	2.5805	1.9480
279911250	0.0000	1.0418	1.1960	0.0000	0.0000	0.0000
1093096	3.2355	2.8997	2.2337	2.2447	2.1484	1.7386
279660717	0.6471	1.2392	0.9621	0.6133	0.0000	0.0000
280084944	0.8440	1.3284	1.4749	0.6895	0.1315	0.5920
1089004	1.7714	1.7708	2.1844	1.8815	0.8387	0.7725
279982633	7.3646	6.5686	7.1248	6.8711	5.8149	6.1391
1095637	5.3102	5.2903	6.5115	4.5862	5.5995	4.6936
1090044	4.1689	4.1080	4.1655	3.0975	3.7874	3.3265
1095117	2.2925	1.9364	2.1244	1.4460	1.5238	1.1530
279961886	0.5184	0.8982	1.6812	0.2918	0.0000	0.5764
1094298	5.6223	5.3459	5.0492	5.5489	4.2020	4.0394
1090526	3.4262	3.2882	2.8504	2.6499	2.2159	2.4724
279818580	0.0000	1.0373	1.6812	0.1954	0.0000	0.2967
280067956	3.5970	3.5611	2.2815	2.9338	2.2467	2.0335
1105281	4.2741	3.7899	5.1574	3.7462	4.3739	2.8759
1099730	4.1532	2.6070	4.7921	3.2938	3.2647	2.7688
1099530	1.6816	1.2339	1.7445	1.4680	0.7316	0.2370
1088957	4.0657	3.8345	4.3533	3.2312	3.4783	3.3208
1096375	1.6261	0.9293	0.5698	0.7132	0.0000	0.1894
1092259	5.3372	5.3568	5.7130	4.3510	5.4721	4.3628
1098630	3.8139	3.7340	1.9643	2.0176	3.0256	2.2486
279790883	4.6194	4.6116	5.8114	4.9610	2.9680	4.8939
1109156	2.2341	1.7982	1.3256	1.2601	0.8419	1.0373
1090846	6.9840	6.4262	8.2451	6.6401	6.5424	6.2557
1101684	1.9013	1.7502	1.7667	1.3530	1.1478	0.7016
1090989	4.0702	4.6418	5.2608	3.3296	4.6485	3.7791
1098300	2.4207	2.8758	2.2122	1.8371	1.8206	1.6365
279912829	3.4155	2.8952	3.5684	3.4630	0.9837	3.2183
1090497	4.0644	3.8475	3.5227	3.5791	2.0719	3.5703
1106382	1.2937	1.8744	0.7905	0.7727	0.7847	0.1885
1087305	3.4938	3.2760	3.7822	2.8510	2.6900	2.7990
1105556	3.0289	2.6335	3.0753	2.5441	1.3357	2.6464
1108684	1.8755	0.9147	2.1773	1.4805	0.3728	0.9050
1092909	2.7095	2.1969	1.9812	1.2478	1.5917	1.8400
280062352	1.9235	2.2515	0.4269	1.1897	0.6757	0.5289
1092860	2.7746	2.8135	2.3432	2.1483	1.6346	1.9424
279846130	0.8478	1.0014	0.5009	0.0000	0.0000	0.1442
280065750	2.7066	2.9391	1.7803	1.9097	1.7010	1.6095
1102040	2.1899	1.5365	1.4241	1.9470	0.2987	0.6994
1092986	4.3003	3.8003	1.4531	2.5145	2.2052	2.6294
1087613	4.5837	4.2653	3.8194	3.3884	3.7620	3.3137
1096623	3.1573	3.6529	2.0357	2.2434	1.9327	2.4666
1089918	7.4304	7.6612	6.5107	6.3639	7.0934	5.9438
1088098	2.6237	2.8017	3.2686	2.3634	1.8327	2.2974
1089673	4.2592	4.5666	5.6680	3.8210	4.9844	3.4880
1095787	4.7014	4.1403	5.0298	3.7346	4.3127	3.6255
1108238	5.8136	4.1819	5.5940	5.6827	3.4897	4.2190
1091622	6.2975	6.3771	6.2945	6.0295	5.3746	5.3672
279781825	4.5168	3.6626	6.2608	4.0782	4.6986	3.4659
1099701	6.5225	7.0466	5.1991	5.7229	5.8239	5.0250
279940537	1.7412	0.0000	0.4549	0.0000	0.0000	0.0000
1087172	4.9708	3.9255	5.3507	4.6920	4.8782	2.4812
279849920	0.0000	0.0000	2.1956	0.0000	0.0000	0.0000
280027574	3.9525	4.2057	4.9397	3.7435	3.6624	3.4968
1089141	2.9444	2.7465	3.7009	2.4299	2.6594	2.1085
279791685	0.9387	1.0201	1.0947	0.5255	0.0000	0.3347
1088093	3.6581	3.1735	2.5446	2.3598	2.6439	2.1810
279940278	0.3182	0.2195	1.8151	0.0000	0.1615	0.0000
279885834	2.5339	2.2557	0.4603	1.4964	0.6863	0.8767
1104214	2.9262	3.2508	1.6138	1.8227	2.1487	1.6292
1104481	7.1746	6.2134	7.2449	6.9050	5.0566	6.4816
1106889	2.2296	2.6235	1.8380	1.3948	1.3141	1.7930
1103639	2.2710	2.0887	1.1914	1.2094	1.2540	0.8989
279784242	1.2897	1.5164	1.1965	1.2303	0.1221	0.4628
279818606	5.1696	4.2387	3.4904	4.3674	2.0851	4.2597
1087682	2.0477	1.5469	1.0167	1.1704	0.8773	0.3775
1096180	2.1378	2.2480	1.6973	1.2696	1.2849	1.3427
1095206	1.1611	1.6106	0.3302	0.2080	0.6352	0.0735
1096551	2.0141	2.1273	1.0922	1.0346	0.9675	1.0468
1089103	3.8506	3.2466	3.9038	3.2555	2.4890	3.0718
1092255	5.2139	5.4138	4.6047	3.9580	5.0036	4.0872
1094074	3.0089	2.7231	0.9101	1.5061	1.5050	1.4481
1097338	4.3039	3.9617	3.6011	3.5286	3.4420	2.7133
280107158	0.5519	1.1867	1.2452	0.3347	0.0000	0.4681
279893323	2.3137	1.6618	3.4663	1.8853	1.3954	1.9806
1095682	2.3762	2.8456	2.6047	2.0679	1.6323	1.9468
279998529	2.0305	2.4180	2.9843	2.9531	0.8756	1.4252
279858774	6.5526	5.6549	7.5390	6.9556	4.5156	6.0978
280063922	3.5297	4.1394	4.5677	3.7003	3.8638	2.4959
1098171	4.4139	4.8027	3.0270	3.2608	3.5773	3.2287
1092452	4.4446	3.9571	5.5431	4.2698	3.5242	3.9746
279931147	1.4992	1.3338	0.9662	0.4385	0.7294	0.4570
1095048	2.6267	4.0132	2.1979	1.8710	2.3469	2.4456
279661627	1.4183	0.0000	0.7548	0.0000	0.0000	0.0000
279940846	0.7046	0.6040	1.5730	0.4715	0.2376	0.0000
1098550	3.4102	3.6321	2.1623	2.4337	2.4508	2.1486
279805513	2.0794	1.9834	2.9862	1.7995	0.9769	2.1013
1092165	5.8757	5.6344	7.1383	6.1074	4.8304	5.5401
1088712	2.8549	1.9945	1.3786	1.1919	1.9719	0.8937
279812077	3.0613	3.4996	4.0984	3.3020	2.4378	2.7492
279994288	1.4013	0.6434	0.3268	0.0829	0.0157	0.1034
1093036	3.9591	3.6404	3.0589	2.8692	3.0502	2.5701
1102048	2.9331	2.5399	2.8197	2.0136	1.9851	2.1252
279665526	1.3447	0.6804	0.7458	0.6024	0.0000	0.0000
1093927	1.6612	1.6215	0.3090	0.8250	0.3148	0.2843
1095091	2.2517	2.6574	1.8043	1.3622	1.7119	1.4745
280006709	4.1172	2.7767	3.4671	3.8085	2.0904	2.2974
1094593	2.9643	3.2454	2.7473	2.5317	2.1845	2.0775
279774614	0.3092	0.6607	1.7825	0.4561	0.0000	0.1343
1102577	3.5889	2.7256	1.3667	2.0637	2.1044	1.3513
279839090	2.6353	2.6340	3.2117	2.8009	1.0307	2.4876
279938419	0.6604	1.6856	1.2475	0.2978	0.1894	0.9447
279753934	1.2719	0.8894	0.0000	0.0000	0.0000	0.0000
1093362	9.3063	8.0602	10.3028	9.3785	7.8237	8.3076
280027295	2.4221	1.1955	2.3942	2.0273	0.1587	1.6663
1105384	1.6356	2.5677	4.1968	2.7908	1.4435	2.0071
1105947	1.6901	1.6631	0.3305	0.5491	0.5588	0.4172
1089648	6.3086	5.8029	7.2236	5.7652	6.1031	5.3084
1108439	8.3097	6.9393	8.6742	7.4516	7.6836	6.6300
1098956	2.6472	2.7019	2.2820	2.1120	1.5046	1.8568
279922306	2.1002	3.0308	3.1021	2.4209	1.3870	2.2683
1091846	4.1994	4.1433	5.5774	4.5429	3.0484	4.1721
279957589	2.1563	0.0000	0.0000	0.0000	0.0000	0.0000
1099678	4.4543	4.2628	3.2281	3.1899	3.4264	3.1728
279784592	2.6076	1.6695	2.9550	1.9375	1.2618	1.8769
279933814	0.8955	0.8824	1.7960	1.3637	0.0000	0.0552
1096537	2.6418	2.1542	3.0540	1.0657	0.9427	3.6872
279658379	0.0000	1.6598	0.7137	0.2194	0.0000	0.0000
1089958	3.0245	2.3113	1.8991	1.5380	1.8375	1.7060
1104320	6.0449	5.1733	6.4492	6.1438	4.1458	5.2243
279842570	1.7946	2.5896	3.4037	2.3748	1.9876	1.2740
279720456	2.4600	2.0945	3.8359	2.7953	1.7049	1.7390
1088942	1.9488	1.4367	0.6553	0.7553	0.4063	0.7284
279960057	0.0000	0.7176	1.4311	0.0000	0.0000	0.0000
279866820	1.8179	0.9187	0.2676	0.3640	0.0000	0.4925
1101642	1.9691	1.9595	1.9403	1.0266	1.4329	1.2626
1094747	4.5621	4.8907	4.3089	4.6608	3.1036	3.8507
1095151	3.1487	2.2985	1.7205	1.3543	2.2801	1.3867
1095102	3.0985	3.5165	2.4359	2.0820	2.7360	2.0872
1091545	2.6983	2.5651	1.0557	1.5514	1.6207	1.0019
1091153	3.1121	3.2180	3.3695	2.1368	2.8273	2.5906
1106545	7.5779	7.6761	6.6868	6.8525	6.5311	6.4136
1088520	3.9723	3.7425	2.9932	3.1467	2.9267	2.4933
279751813	0.9443	1.1969	0.0000	0.0000	0.0000	0.0000
1093077	1.2712	1.8262	1.1475	0.6998	0.6348	0.7701
1100546	2.9351	3.3474	4.1233	2.6487	3.2518	2.3653
1098388	2.4447	2.4401	2.8852	2.1392	1.8443	1.6468
1097023	1.9932	1.6880	1.0489	0.7519	1.0513	0.7880
280059964	5.5832	4.0159	4.9518	3.9325	4.4464	4.0345
280026483	2.4505	2.3894	2.8709	1.9341	1.5075	2.1338
279977889	2.3474	2.3955	3.1753	1.8496	2.8453	1.0883
1105657	2.2461	1.7508	0.9071	0.9265	1.0853	0.7578
1100478	2.2759	2.2586	2.6231	1.5865	1.7342	1.7029
1091624	4.6429	5.6555	3.8096	4.2506	3.6306	4.0935
280077867	1.1146	0.7118	1.4360	0.8858	0.0000	0.2439
279964585	1.4322	0.5385	0.9604	0.6120	0.0000	0.1873
1100674	1.1152	1.7495	0.6961	0.4152	0.4870	0.5283
1089614	6.5422	6.6062	6.8369	6.5883	5.9071	5.3601
1088035	5.4888	5.1440	4.9022	4.5923	4.5337	4.2812
279488997	6.6119	5.7097	6.6712	6.3271	5.5313	5.0077
279807872	0.9037	1.3436	1.4584	0.1589	0.7656	0.6544
1096739	3.2706	3.3030	1.3037	2.9324	1.3082	1.5104
279967677	1.5180	1.5354	0.9143	1.0662	0.0000	0.7761
1104619	2.8132	2.9831	2.2546	1.9068	1.9950	2.0269
279951197	2.1209	0.0000	0.0000	0.0000	0.0000	0.0000
1090779	4.0316	1.8765	0.9301	2.5689	1.2723	0.8771
1109094	2.4179	2.5776	2.4480	2.1560	1.4368	1.7321
280045847	0.0000	2.1183	0.0000	0.0000	0.0000	0.0000
279817944	2.6944	2.3865	2.8314	2.4054	1.7206	1.6681
1099280	2.0819	2.8540	2.8143	2.2969	1.6151	1.7229
1088443	1.7924	1.7718	0.5210	0.4647	0.8157	0.6903
279788370	1.8080	0.2301	0.4973	0.2187	0.0808	0.1220
280078433	1.9616	2.7926	0.9412	2.3684	0.0000	1.2133
279948041	4.8015	3.2981	5.2516	4.7730	2.3762	4.0899
279847193	0.7637	1.1984	0.2688	0.0000	0.0000	0.1244
279859100	1.9999	1.5456	2.7921	2.2192	0.0722	1.9398
1090641	2.8754	3.5869	2.4202	2.7532	1.6960	2.3287
1101289	5.9814	5.6495	7.3174	5.3331	6.4409	5.0700
280018251	3.6016	3.1779	2.8691	3.5675	1.8454	2.1315
1105693	4.9342	5.3677	3.6007	3.8393	3.7694	4.1902
1090974	2.5278	2.4742	1.9046	1.7756	1.5992	1.4285
279871292	3.8792	4.0008	3.3479	3.3709	2.0372	3.7171
1089288	2.5110	2.0728	2.6377	2.0198	1.6671	1.4327
1087738	4.5108	4.5167	3.9505	3.3796	3.7048	3.7932
1100498	3.7928	3.2387	1.6716	2.8088	2.5141	1.2799
279935876	0.6661	1.4335	0.0000	0.0000	0.0000	0.0000
1102233	5.7582	4.9905	7.3472	4.9330	5.8241	5.2401
1100804	4.2313	3.9751	4.7171	4.1800	2.8203	3.8246
1092203	3.0564	3.2873	3.9124	2.9557	2.9100	2.2921
279819378	0.8789	0.9277	0.8067	0.3462	0.1696	0.0000
1087143	2.0556	2.0848	1.2314	0.7778	1.7217	0.7752
1101816	3.1603	3.8545	2.8947	2.7764	2.6051	2.4313
279933205	2.0967	0.0000	0.0000	0.0000	0.0000	0.0000
1099215	2.0788	2.1773	1.7094	1.1679	1.7347	0.9661
279702981	0.0000	2.3455	0.5598	0.8087	0.0000	0.0000
1092591	4.1813	4.0515	5.5040	3.8504	4.1251	3.6652
279808383	3.0874	2.5845	2.2375	1.5417	2.0688	2.2033
1092723	1.8540	1.6475	1.3295	1.0235	1.0270	0.6853
279808616	2.9205	3.4185	3.7771	2.9999	2.3668	2.6547
1104431	1.9076	0.8470	0.5306	0.7381	0.1947	0.2578
279953175	0.7073	0.8818	1.4654	0.5773	0.3827	0.0000
1088858	5.3357	5.4193	4.6738	4.2921	4.7509	4.2916
1100959	4.5898	2.9315	4.3004	3.5336	3.3740	2.8214
1100134	3.9684	2.8803	4.9412	3.7827	2.7262	3.1886
1092655	0.8458	1.3073	0.6553	0.2433	0.2782	0.1948
1089067	6.6695	6.1302	6.9094	6.4392	5.8590	5.3190
1089073	1.7850	1.9343	1.1984	1.2085	0.8494	0.7681
1098085	1.9781	1.7020	2.0281	1.3358	0.9833	1.2997
279933401	0.0000	1.2618	0.8258	0.0000	0.0000	0.0000
1097588	1.8437	1.5646	1.1611	0.6556	1.4493	0.3790
1098420	3.7953	3.6727	3.4579	2.5255	3.7799	2.5349
1100859	2.9386	2.6371	3.3754	2.8430	2.1321	1.8905
279716928	0.0881	0.6965	2.1719	0.8348	0.0000	0.0366
1106551	5.8148	5.6014	6.5112	5.3984	5.5741	4.8698
1101908	2.7248	2.6501	2.1850	1.5498	2.2234	1.7026
279846412	0.0000	1.4548	0.6840	0.0583	0.0000	0.0000
1101609	5.2998	4.6763	5.0847	4.2697	4.4559	4.2550
1105838	2.7522	1.9493	0.6542	0.8757	1.5034	0.8965
1090058	6.9708	7.4730	6.8204	6.1438	7.4628	5.5780
1098105	3.3963	1.6724	0.9204	2.2052	0.9007	0.8041
1101296	2.7969	3.4107	2.5342	1.9966	2.5227	2.1433
1100924	3.2151	2.8344	3.5106	2.7256	2.1711	2.5844
279984959	8.9228	7.8687	8.7085	8.2747	7.7526	7.3939
279704612	0.9199	0.6154	0.5431	0.0000	0.0000	0.0000
1090215	2.0957	0.9379	1.5892	1.0863	0.5274	0.9311
279881385	0.0000	0.9164	1.1614	0.0000	0.0000	0.0000
279659464	0.0000	0.7567	1.3198	0.0000	0.0000	0.0000
280088647	3.0557	3.1876	1.9469	2.4186	1.6750	2.0215
1091306	2.4547	2.3908	2.6715	2.1904	1.4643	1.7872
1099839	2.0985	2.2430	2.3272	1.7756	1.2687	1.5503
1091437	1.4376	2.0310	2.3852	1.5562	0.9642	1.2597
1092897	5.2354	4.7696	6.2483	4.6112	4.9013	4.6683
1093231	4.7777	4.2360	4.7089	4.1700	3.7261	3.7542
279750919	0.8263	0.4976	1.6889	0.4863	0.2901	0.1649
1090297	8.0324	8.7041	8.5471	7.6047	8.3819	7.2262
279908183	1.9596	1.9132	1.5931	1.0165	1.3063	1.0722
1108847	3.7617	3.4642	3.7850	3.4355	2.5071	2.9975
280091899	1.5488	0.5214	0.0000	0.0000	0.0000	0.0000
1088764	2.4536	1.6789	1.7473	1.6023	1.3460	0.8628
279874416	3.3057	4.0113	3.6029	3.4461	4.3535	1.0528
1089664	3.9862	3.8918	3.8775	3.3404	3.4159	2.9317
1106166	0.0000	0.2923	1.8711	0.0000	0.0000	0.0960
1089891	3.5055	4.1252	3.1366	3.1010	3.1626	2.4371
1105942	5.0030	3.5360	3.3507	4.7028	2.5990	2.5215
1092604	3.8256	3.6882	3.7289	3.2696	2.9754	2.9316
1093244	4.1474	3.2957	4.0804	3.2233	3.4128	2.8215
1094142	4.4038	4.8058	4.6210	3.6531	4.1525	3.9608
1092038	1.6786	1.8377	0.4435	0.8337	0.6196	0.4430
1099001	3.2624	2.9005	3.4069	2.6302	2.1345	2.7420
279884024	7.1406	6.2925	6.7760	7.1272	4.8788	6.1409
279767055	2.0166	0.2456	1.8934	1.0234	0.1080	0.9620
1099777	2.5029	2.3963	2.1439	1.7284	1.5848	1.6684
1099079	3.4932	3.5850	4.5064	3.1811	3.0486	3.2933
279559170	3.3522	3.1021	3.9083	3.6693	2.0848	2.5472
1093055	0.9855	1.2743	0.5987	0.3942	0.1558	0.2475
1090305	2.7673	1.1781	1.2736	1.3175	1.1200	0.7211
279896373	2.3456	1.6877	1.9811	1.1725	1.2605	1.5216
279789857	6.9364	5.3156	8.0000	5.9554	6.7268	5.5103
279915252	0.2537	1.2057	1.9870	0.7860	0.0000	0.6014
1092487	3.6299	3.4757	2.7820	2.7738	2.8528	2.2031
1096695	3.3684	3.9453	2.4230	2.3396	2.7029	2.6365
279500356	0.4293	0.7590	1.8964	0.4429	0.5842	0.0000
1089082	3.3936	3.1974	4.0927	2.6847	3.4219	2.5202
1091004	2.3512	2.2391	0.9520	1.2761	0.9596	1.2500
1088861	6.4214	5.9138	7.7732	6.2837	5.8427	5.9254
280111434	3.1526	3.3754	3.1877	2.8591	2.3899	2.4116
280118996	4.6202	3.8374	5.1249	4.7608	2.8714	3.8957
1091093	1.5336	1.4351	0.8487	0.4830	0.5981	0.6826
1093015	3.4583	3.7014	3.4685	3.5260	2.1564	2.8927
1091582	2.3791	1.3337	0.6792	1.1460	0.5829	0.6103
279983949	1.3435	0.6697	0.1531	0.0444	0.0000	0.0693
280099676	2.0746	1.4511	0.1590	0.8659	0.0000	0.7665
1104392	2.0564	2.0969	1.9200	1.0094	1.6483	1.3633
279752975	0.0000	2.6521	0.9776	0.0000	1.0459	0.5319
1092714	2.6034	2.0130	2.7133	2.4422	1.9375	0.9012
279801213	9.5799	8.2894	9.8488	10.0667	7.1400	8.4645
1088480	3.4164	2.4426	3.9504	2.4424	3.0673	2.2531
1101251	2.0559	2.4271	1.9231	1.2614	1.6303	1.4700
1108452	5.3936	5.6348	6.3097	5.7306	4.3588	5.2059
1105223	6.1183	5.3004	5.9529	5.4630	4.7741	5.0917
279818046	6.4463	5.7091	7.1214	5.4021	6.8761	4.9566
280042977	1.0265	1.0257	0.7839	0.4394	0.0000	0.3564
1090700	1.6829	1.1353	0.8890	0.7923	0.4423	0.4325
1088606	2.5646	2.3540	1.4222	1.7375	1.6026	0.9613
1105175	1.3671	1.3776	0.9528	0.8324	0.2500	0.5761
1099188	2.1962	2.2338	2.3735	2.1224	1.4273	1.2151
280101439	0.6708	0.0000	1.7376	0.2060	0.0000	0.1645
1091669	0.7864	0.9243	0.9081	0.2488	0.1043	0.2282
1094035	2.7033	2.3206	3.4010	2.1995	2.6855	1.5027
1090332	4.6626	3.5928	2.8948	3.8634	3.0561	2.1937
1094028	4.3634	3.7157	5.0995	4.1132	3.3845	3.6443
279664217	0.0000	1.8887	1.2416	0.2287	0.0000	0.8659
1102278	4.7544	4.1248	5.7573	4.8359	3.7987	3.9663
1101166	4.8466	4.5034	4.2595	4.0358	4.1162	3.4229
1102253	3.5674	3.7400	3.6416	2.6836	3.1822	3.0492
279489730	0.8910	1.5611	1.3706	0.8789	0.9101	0.0000
279780503	1.6440	0.8684	1.2012	0.6127	0.3091	0.7585
279666184	0.0000	1.4769	1.1652	0.6092	0.0000	0.0000
1095453	4.4075	4.2777	3.1096	2.5065	3.8282	3.4279
1087776	2.0642	1.6896	0.9204	0.8529	1.1044	0.6854
1105955	0.9212	0.6659	0.5005	0.0562	0.0000	0.0000
1104463	5.2285	4.8210	5.7989	5.0106	4.3683	4.4383
1098490	5.5677	5.5288	5.0405	5.0005	5.0844	4.0216
1103486	4.0368	4.0405	2.4495	2.0300	3.8351	2.6319
1087696	4.8384	5.5028	6.8389	5.6348	4.3671	5.1493
1099311	2.5204	2.2059	3.1355	1.9179	1.7062	2.2100
1106473	1.6570	2.1135	2.3273	1.3751	1.2882	1.4066
1106366	2.5911	2.2684	3.2643	1.3738	3.0783	1.6443
279961040	0.2885	0.6688	1.5616	0.0000	0.1458	0.3460
280104348	3.0511	2.2437	3.2189	2.0546	2.9629	1.4692
1107102	4.3438	3.9460	5.0860	3.4947	4.0311	3.8235
279791678	1.3806	0.6173	2.7988	2.3667	0.0000	0.4036
1089118	3.2766	3.4519	3.1115	2.2357	3.0093	2.5690
1093187	4.9602	4.5438	5.4842	4.0943	4.7424	4.1272
1087049	2.2050	1.9886	1.2320	1.4558	0.9263	1.0195
279751897	0.0000	1.2774	0.7460	0.0000	0.0000	0.0000
1089232	1.5701	1.5882	0.7191	0.8005	0.6387	0.4153
1101813	4.2573	3.6358	5.3212	4.2665	3.4299	3.4949
1088643	2.8363	2.5184	2.9669	2.4263	1.8404	2.0332
280059616	2.1159	1.3868	1.9833	2.1045	0.3686	0.9924
1089352	1.3217	1.8265	0.8715	0.7266	0.8140	0.4596
1099166	1.6920	1.4370	2.1020	1.0921	1.2759	0.8448
1099485	3.3103	3.5926	2.4972	2.7903	2.2631	2.3301
1087907	1.5257	1.9975	1.3664	0.8790	1.3986	0.5954
280042669	1.7765	0.6338	0.0000	0.0000	0.0000	0.3938
1108322	0.7415	0.7100	2.2224	0.0000	1.3072	0.3510
1089031	1.6894	1.9281	2.3768	1.5177	0.9197	1.5413
1102394	2.0024	2.2511	1.8760	1.1728	1.6136	1.3282
1101915	2.2652	1.8351	1.2926	1.2576	0.7840	1.3368
1087685	5.0752	3.9423	5.5059	4.9413	3.3774	4.1920
279943096	7.5875	6.8937	7.7177	7.2287	6.4008	6.5585
1100886	7.2534	6.3968	7.8463	6.2161	7.4575	5.8119
1104722	6.9564	6.0802	8.0342	6.8724	6.0610	6.1271
1102664	2.7323	2.7528	1.9829	2.0904	1.3267	2.0414
280089273	0.7327	1.2407	1.1747	0.3105	0.5857	0.2444
279833718	2.1524	2.4826	0.0000	0.6242	0.9278	1.0756
1097883	1.1553	0.7899	1.5352	1.2589	0.0000	0.2147
1088558	2.2994	1.5829	0.9623	1.2871	0.9145	0.6366
279936282	1.3310	0.0000	0.7683	0.0000	0.0000	0.0934
1093358	4.5422	3.5218	3.3102	2.9237	3.5517	2.8943
279943471	4.3382	0.6385	2.7277	2.8648	0.4869	2.3485
279899980	0.0000	1.8661	1.2410	0.2515	0.0000	0.8519
1092217	2.6333	2.1193	1.9725	2.0403	1.2717	1.4097
1089642	2.7291	2.0766	1.6644	1.9473	0.8781	1.6414
1087902	2.5006	2.3621	2.5070	2.1254	1.3839	1.8580
1097465	2.5690	1.0078	0.5185	0.8640	0.7625	0.4668
279781548	1.1231	0.5427	0.8470	0.3639	0.0000	0.1480
1099816	1.7935	1.4178	0.6630	0.3429	1.1173	0.4141
279790385	0.8524	0.8353	1.0872	0.1117	0.1698	0.4939
1099056	4.1586	4.1970	2.7322	2.9167	3.6542	2.5176
1104356	2.6103	2.6662	4.4162	2.7215	1.4208	3.5513
1108460	1.7344	0.9573	2.3900	1.6640	0.5727	0.8464
1087166	3.6998	3.5864	3.5138	3.3642	2.9397	2.4979
1096947	1.0341	1.4434	0.8370	0.2212	0.5542	0.5422
279663755	1.1872	0.0000	0.8096	0.0000	0.0000	0.0000
280047751	1.3215	1.4136	2.3051	1.6979	0.0000	1.3466
279865408	2.0405	1.4317	2.0242	2.4184	0.3250	0.7580
279712605	1.8608	0.2621	0.5677	0.6964	0.0000	0.0000
280091290	4.5519	4.5073	5.2052	4.2959	3.7009	4.2739
279900403	1.8818	1.3226	0.0000	0.4654	0.0000	0.7456
1090021	2.9163	2.8111	2.6064	2.0118	2.0411	2.2880
1090697	5.6154	5.0686	6.1345	4.7899	5.3339	4.7024
1088971	2.6367	3.5979	1.9687	2.3983	1.8625	1.9525
1087857	1.3599	1.4787	0.4721	0.2888	0.7508	0.2819
1101987	3.5447	3.2493	3.6855	3.3057	2.6115	2.5732
279817910	1.1718	1.3472	0.3810	0.4423	0.0000	0.4689
1087337	3.1495	2.3964	1.0715	2.0505	1.8437	0.7350
280133333	2.6807	2.3175	2.0734	1.7197	1.5262	1.8387
1103666	5.0849	4.7259	5.6772	4.7814	4.5326	4.1881
1087722	1.5117	1.5155	1.2659	0.6435	0.7980	0.8678
279705879	1.2282	0.0000	0.7555	0.0000	0.0000	0.0000
1093987	3.1283	3.5866	2.3843	2.6254	2.3550	2.1368
279957376	0.0000	1.9819	0.0000	0.0000	0.0000	0.0000
1096199	7.0482	6.1676	7.3493	6.6047	5.9974	5.9821
1095090	2.0006	1.8539	0.7386	1.2803	0.2111	1.1225
279755950	0.5084	1.4703	0.0000	0.0000	0.0000	0.0000
1096719	1.9313	2.0580	2.2331	1.2432	1.4808	1.5203
280091882	0.6891	0.9145	0.5530	0.1785	0.0000	0.0000
280099872	2.3325	2.1603	1.9672	1.8837	1.3586	1.2398
1089341	3.4433	0.9273	0.7382	1.5203	0.7617	0.8508
1096491	8.5213	9.4269	8.2172	8.5877	7.4581	8.1450
279974110	1.0939	1.4184	0.0000	0.0000	0.0000	0.5379
1092632	4.1380	3.7473	3.1586	3.4170	2.8033	2.8494
1103235	2.9517	2.6113	2.3197	2.1915	1.6795	2.0382
1100499	2.4798	2.5124	0.9520	1.2146	1.4820	1.2743
1105460	1.5151	1.1159	0.3863	0.3693	0.3631	0.3127
279938775	3.8104	4.0612	5.2836	4.0011	3.2761	3.9058
1098006	2.7538	2.3519	1.4662	2.1258	1.0346	1.4395
279854003	2.0596	2.2247	3.4428	2.8746	0.6486	2.2321
1099661	2.8107	2.2413	4.5486	2.2789	2.8786	2.4719
1093994	4.0412	3.5798	4.1151	3.4624	3.0368	3.2663
279749901	0.5823	0.3176	1.1956	0.1252	0.0000	0.0000
279752989	3.1152	2.8618	2.9279	2.2014	1.8454	2.8880
280124941	1.0293	0.6023	1.0130	0.0000	0.6751	0.0000
1096197	3.9059	3.9680	3.3848	3.1653	3.1739	2.9502
279869495	4.0345	4.6969	4.1356	3.7949	2.9489	4.1541
1092019	1.8080	2.6486	1.8694	1.5901	1.0123	1.7550
1091419	0.6734	0.9143	0.9631	0.2018	0.1691	0.2118
1092844	3.3126	3.5847	3.7082	2.9671	2.9027	2.7681
1091232	5.2424	5.0910	4.1435	4.6750	3.7993	4.0377
279784293	4.2366	3.4669	3.9854	4.2171	2.1347	3.3738
279478771	2.1418	3.0274	1.6272	1.8911	1.4806	1.4622
279950362	1.2856	0.0000	0.6718	0.0000	0.0000	0.0000
1096414	1.8762	1.6689	1.4103	1.8327	0.3828	0.7842
1088352	3.7619	3.9199	2.8342	2.7703	3.3551	2.4357
1088774	2.9257	2.3554	1.6588	1.1680	2.0938	1.7235
280074572	2.9759	2.7170	1.6828	1.8125	2.2260	1.3827
279952144	0.0000	0.8200	2.0704	0.0000	0.6340	0.3039
1093481	1.7299	0.7194	0.3352	0.4407	0.2021	0.1895
279795381	1.4297	2.1678	1.0462	0.9976	0.3848	1.3094
1091354	2.0974	1.0010	0.1942	0.8707	0.3449	0.1254
280020756	1.2749	0.5327	0.1424	0.0000	0.0000	0.0000
1102759	1.9946	1.9606	1.5331	0.7302	1.8863	0.9226
279706278	1.2158	0.9617	0.0000	0.0000	0.0000	0.2286
1090645	4.7091	3.9950	3.3571	3.1083	3.7773	3.2273
1092163	2.6324	2.3722	2.5599	1.5885	2.0521	1.9767
1101139	3.9072	3.7019	3.0997	3.1922	3.0403	2.5290
1103404	3.2426	3.1983	3.4908	4.1338	1.8916	1.9592
1091825	1.5299	1.2426	0.7883	0.5992	0.5841	0.4308
279858549	2.6699	1.6639	2.3683	2.1940	1.1183	1.4434
279908738	2.7749	0.8306	3.4639	2.6209	1.0858	1.4164
1102037	1.5729	2.0720	2.2054	1.6729	0.6573	1.5746
279963586	1.9440	0.0000	0.0000	0.0000	0.0000	0.0000
1088550	2.5834	1.9154	2.4454	2.0246	1.5424	1.4344
279705921	2.3483	2.6340	3.4039	2.8002	0.8540	2.7892
1087522	4.0416	4.1697	3.3553	3.6351	3.1370	2.8519
279750940	0.8020	0.0000	2.0418	0.5893	0.3144	0.0000
280120357	3.7893	3.2264	2.4730	2.0415	2.6993	2.8083
1092238	2.6003	2.7252	2.8575	2.0877	1.9699	2.1861
1101163	1.4252	1.0597	1.0303	0.9283	0.4046	0.2429
1106141	2.2134	2.1123	2.5354	2.0018	0.9855	1.9346
1097256	4.1693	3.3865	3.6441	3.9558	3.9121	1.3930
279845442	2.1212	1.1340	1.5108	0.8693	0.9310	1.0268
279873501	0.0168	0.6561	1.2657	0.0000	0.0000	0.0000
279944347	0.4747	0.3328	2.0219	0.2655	0.6263	0.0000
279945739	1.3111	1.7267	3.1714	1.6690	0.7262	1.8763
279971224	0.0000	0.6188	1.3177	0.0000	0.0000	0.0000
1098710	3.8914	4.0795	4.9512	3.9917	4.1437	2.8503
1098506	2.3059	2.0159	2.8853	2.3742	1.0902	1.8065
279978450	0.0000	0.4688	1.4661	0.0000	0.0000	0.0000
280107727	1.3922	0.7501	0.2971	0.1637	0.1988	0.1421
1102045	5.5696	5.0494	6.1989	5.0954	5.2632	4.5247
1088860	5.6978	6.5954	5.3570	4.8224	5.4214	5.4732
1102232	3.2063	2.6656	2.7888	2.2540	2.1743	2.3003
279850208	0.0000	0.0000	1.9321	0.0000	0.0000	0.0000
279957724	0.0000	0.5521	1.9313	0.5519	0.0000	0.0000
1092254	3.7979	3.5785	4.1420	2.9848	3.4219	3.1822
1104106	4.1679	4.3530	1.9693	2.1726	4.3305	2.0594
279837524	2.2783	1.6964	2.6199	1.7257	1.2369	1.7043
1094926	2.7182	2.9711	3.1858	2.5256	2.2792	2.1432
1088229	4.2007	3.8406	2.8528	2.7104	3.3862	2.8707
1095643	4.4878	4.9726	3.1795	3.8921	3.4435	3.3778
1109140	4.2246	4.3442	3.7675	3.3583	3.3950	3.6568
279957500	6.4786	5.3532	6.4819	5.8728	5.7083	4.8071
1099108	1.6137	0.6665	0.1837	0.5391	0.0000	0.0000
279805428	4.6050	4.4842	5.2299	4.5566	3.8951	3.9434
1092706	2.5485	1.0664	2.0278	1.5427	1.4344	0.7419
279934143	1.5932	0.0000	1.6690	0.3688	0.0000	0.9697
1095249	2.0901	1.5145	0.2818	0.4092	1.1631	0.3905
279859821	1.6987	0.7528	0.2166	0.0554	0.0000	0.6891
279942678	1.3228	0.0000	0.6008	0.0000	0.0000	0.0000
1100423	3.3039	1.8498	0.6552	2.0695	0.8318	0.9853
1091374	3.9088	5.1503	5.9258	4.5528	4.3071	4.2031
1096808	4.2829	4.0761	4.5763	3.7976	4.0742	3.1420
1086951	3.0577	3.1232	3.2638	2.9382	2.1706	2.4147
1089401	6.6079	6.4932	6.0824	6.1314	5.7382	5.3935
279890425	4.1463	3.2804	4.0287	3.4534	2.7257	3.3562
1088827	1.7786	2.7627	2.1217	1.7768	1.4292	1.5376
1091879	6.0920	4.0593	3.3997	5.6134	2.9548	3.0638
1092091	1.7006	2.0362	1.7045	1.7879	0.2086	1.5257
279720649	0.0000	0.0000	1.9178	0.0000	0.0000	0.0000
280100871	4.6875	3.6870	3.3400	3.2558	3.0107	3.5308
1089651	4.0387	3.8609	4.9091	3.7700	3.9054	3.2164
279438953	2.8091	2.6495	3.6476	3.2898	0.8374	3.0627
279930480	1.9467	1.8377	1.2755	0.8045	1.7436	0.5955
1087583	5.3967	5.0703	6.4229	5.1844	5.1963	4.5936
279706754	0.0000	1.9155	0.0000	0.0000	0.0000	0.0000
1097484	2.5469	2.6831	3.8316	2.3253	2.8668	1.9552
279768795	1.5676	1.4795	1.6069	1.5726	0.0309	1.1362
279979265	0.9548	0.7662	0.2994	0.0000	0.0000	0.1064
1096205	1.8303	0.8928	0.4673	0.7439	0.0585	0.4743
1099090	4.2201	4.5365	3.0312	3.5788	3.1110	3.1855
1105108	2.3084	2.3413	1.2532	1.0380	1.5729	1.3796
1099884	6.6218	5.9308	7.3106	5.7633	7.0232	5.1646
1104559	6.5667	6.6383	9.0922	6.6476	7.1214	6.6161
279970279	1.1537	0.7583	0.0000	0.0000	0.0000	0.0000
279956594	2.4154	2.8902	0.8135	0.7582	2.0017	1.4476
279662145	0.0000	1.7261	0.6428	0.4573	0.0000	0.0000
279720769	0.3304	0.0000	1.7618	0.1807	0.0000	0.0000
279836759	1.9968	2.2517	2.4109	1.7708	1.3762	1.6013
1091525	1.2506	1.4037	1.5622	1.1044	0.3737	0.8285
280005797	3.3757	3.7619	3.3872	2.9021	3.1198	2.5932
1097217	2.3939	0.4646	1.2504	0.9689	0.8647	0.3667
279945981	1.9457	1.5137	2.3104	1.5676	0.6663	1.6273
1100753	2.3952	1.6085	0.7876	1.9391	0.4602	0.4843
1097201	4.6226	3.2527	5.2891	4.5872	3.4134	3.2564
1102543	0.8412	0.7041	0.7529	0.3908	0.0000	0.0000
279666520	0.0000	1.3340	0.5726	0.0000	0.0000	0.0000
280129123	3.7252	3.0338	1.3718	2.1551	1.8803	2.1890
1100417	1.4522	1.0027	1.3232	0.5320	0.9535	0.3865
1096970	3.6267	3.6121	3.1104	2.8338	3.0560	2.5533
279839760	2.7437	2.7429	2.9795	2.1839	2.0910	2.2853
1103785	1.6768	1.5591	2.2130	1.0041	1.0023	1.5369
1105834	2.6242	2.1755	3.2200	1.8994	2.2757	1.9394
279967931	0.8845	1.3865	0.0000	0.0000	0.0000	0.3666
279657042	0.0000	0.0000	1.9043	0.0000	0.0000	0.0000
