# Supplementary material for: Identification of the Molecular Events Involved in the Development of Prefrontal Cortex Through the Analysis of RNA-Seq Data From BrainSpan
Source: ASN Neuro. 2019 Jun 18;11:1759091419854627. doi: 10.1177/1759091419854627 (PMC6582306; doi:10.1177/1759091419854627)
Supplement: Supplemental Material6 - Supplemental material for Identification of the Molecular Events Involved in the Development of Prefrontal Cortex Through the Analysis of RNA-Seq Data From BrainSpan [file Supplemental_Material6.zip › CBC/10/CBC-DEG-10.csv]

id	name	gene-id	gene-symbol	gene-name	entrez-id	chromosome	start-position	end-position	p	fold-change
1088574	ENSG00000086570	2181	FAT2	FAT tumor suppressor homolog 2 (Drosophila)	2196	5	n/a	n/a	5.19E-01	1.382
1089878	ENSG00000104888	36308	SLC17A7	solute carrier family 17 (sodium-dependent inorganic phosphate cotransporter), member 7	57030	19	n/a	n/a	5.13E-01	1.305
1099986	ENSG00000171246	4853	NPTX1	neuronal pentraxin I	4884	17	n/a	n/a	5.15E-01	1.297
280105245	ENSG00000257434	0	RP11-81K13.1	RP11-81K13.1	0	12	n/a	n/a	5.19E-01	1.295
1097837	ENSG00000162992	4734	NEUROD1	neurogenic differentiation 1	4760	2	n/a	n/a	5.13E-01	1.292
1093094	ENSG00000129910	1008	CDH15	cadherin 15, type 1, M-cadherin (myotubule)	1013	16	n/a	n/a	5.20E-01	1.23
1098392	ENSG00000164778	2005	EN2	engrailed homeobox 2	2020	7	n/a	n/a	5.16E-01	1.227
1095234	ENSG00000143032	110067	BARHL2	BarH-like homeobox 2	343472	1	n/a	n/a	5.17E-01	1.215
1090159	ENSG00000106236	4854	NPTX2	neuronal pentraxin II	4885	7	n/a	n/a	5.14E-01	1.208
1097980	ENSG00000163508	8262	EOMES	eomesodermin	8320	3	n/a	n/a	5.18E-01	1.207
279883526	ENSG00000233929	0	MT1XP1	metallothionein 1X pseudogene 1	0	1	n/a	n/a	5.19E-01	1.203
1099628	ENSG00000169758	78952	C15orf27	chromosome 15 open reading frame 27	123591	15	n/a	n/a	5.18E-01	1.202
1101584	ENSG00000179456	10325	ZNF238	zinc finger protein 238	10472	1	n/a	n/a	5.17E-01	1.193
1100244	ENSG00000172345	56539	STARD5	StAR-related lipid transfer (START) domain containing 5	80765	15	n/a	n/a	5.18E-01	1.189
1103206	ENSG00000186940	0	CHCHD2P9	coiled-coil-helix-coiled-coil-helix domain containing 2 pseudogene 9	0	9	n/a	n/a	5.20E-01	1.179
1098192	ENSG00000164089	41413	AGXT2L1	alanine-glyoxylate aminotransferase 2-like 1	64850	4	n/a	n/a	5.12E-01	1.178
1093083	ENSG00000129682	2243	FGF13	fibroblast growth factor 13	2258	X	n/a	n/a	5.16E-01	1.175
1090702	ENSG00000110723	22841	EXPH5	exophilin 5	23086	11	n/a	n/a	5.16E-01	1.171
1091286	ENSG00000115252	5104	PDE1A	phosphodiesterase 1A, calmodulin-dependent	5136	2	n/a	n/a	5.18E-01	1.17
1093707	ENSG00000133816	9501	MICAL2	microtubule associated monoxygenase, calponin and LIM domain containing 2	9645	11	n/a	n/a	5.15E-01	1.169
1094651	ENSG00000138764	896	CCNG2	cyclin G2	901	4	n/a	n/a	5.19E-01	1.168
1092093	ENSG00000121742	10646	GJB6	gap junction protein, beta 6, 30kDa	10804	13	n/a	n/a	5.08E-01	1.165
1090617	ENSG00000109943	35533	CRTAM	cytotoxic and regulatory T cell molecule	56253	11	n/a	n/a	5.10E-01	1.163
1101802	ENSG00000180828	27064	BHLHE22	basic helix-loop-helix family, member e22	27319	8	n/a	n/a	5.14E-01	1.163
1087974	ENSG00000070159	5742	PTPN3	protein tyrosine phosphatase, non-receptor type 3	5774	9	n/a	n/a	5.14E-01	1.162
1096435	ENSG00000152208	2878	GRID2	glutamate receptor, ionotropic, delta 2	2895	4	n/a	n/a	5.15E-01	1.162
1096058	ENSG00000148737	6894	TCF7L2	transcription factor 7-like 2 (T-cell specific, HMG-box)	6934	10	n/a	n/a	5.08E-01	1.16
1089812	ENSG00000104490	58204	NCALD	neurocalcin delta	83988	8	n/a	n/a	5.13E-01	1.159
279801213	ENSG00000226608	0	FTLP3	ferritin, light polypeptide pseudogene 3	0	20	n/a	n/a	5.19E-01	1.158
1091710	ENSG00000118432	1259	CNR1	cannabinoid receptor 1 (brain)	1268	6	n/a	n/a	5.13E-01	1.153
280100383	ENSG00000256982	157121867	AC135782.1	AC135782.1	100506183	16	n/a	n/a	5.19E-01	1.153
1096690	ENSG00000154277	7302	UCHL1	ubiquitin carboxyl-terminal esterase L1 (ubiquitin thiolesterase)	7345	4	n/a	n/a	5.19E-01	1.152
1098692	ENSG00000166006	3722	KCNC2	potassium voltage-gated channel, Shaw-related subfamily, member 2	3747	12	n/a	n/a	5.08E-01	1.146
1099447	ENSG00000168952	28827	STXBP6	syntaxin binding protein 6 (amisyn)	29091	14	n/a	n/a	5.12E-01	1.146
1108368	ENSG00000234797	0	RPS3AP6	ribosomal protein S3A pseudogene 6	0	15	n/a	n/a	5.13E-01	1.146
1103332	ENSG00000187595	83618	ZNF385C	zinc finger protein 385C	201181	17	n/a	n/a	5.19E-01	1.141
1088704	ENSG00000089199	1106	CHGB	chromogranin B (secretogranin 1)	1114	20	n/a	n/a	5.13E-01	1.139
1094343	ENSG00000137198	2749	GMPR	guanosine monophosphate reductase	2766	6	n/a	n/a	5.18E-01	1.139
1087578	ENSG00000053254	1104	FOXN3	forkhead box N3	1112	14	n/a	n/a	5.19E-01	1.139
1091679	ENSG00000118160	6507	SLC8A2	solute carrier family 8 (sodium/calcium exchanger), member 2	6543	19	n/a	n/a	5.14E-01	1.136
1097323	ENSG00000159674	10270	SPON2	spondin 2, extracellular matrix protein	10417	4	n/a	n/a	5.16E-01	1.135
280099925	ENSG00000256943	0	RP13-895J2.2	RP13-895J2.2	0	12	n/a	n/a	5.18E-01	1.135
1087990	ENSG00000070501	5391	POLB	polymerase (DNA directed), beta	5423	8	n/a	n/a	5.14E-01	1.133
279707566	ENSG00000207421	0	SNORD38B	small nucleolar RNA, C/D box 38B	0	1	n/a	n/a	5.18E-01	1.132
1102906	ENSG00000185742	124974	C11orf87	chromosome 11 open reading frame 87	399947	11	n/a	n/a	5.18E-01	1.132
1098815	ENSG00000166446	78989	CDYL2	chromodomain protein, Y-like 2	124359	16	n/a	n/a	5.17E-01	1.131
279781849	ENSG00000224911	0	AC015936.3	AC015936.3	0	17	n/a	n/a	5.18E-01	1.131
279708602	ENSG00000207617	1023659	MIR24-1	microRNA 24-1	100422842	9	n/a	n/a	5.19E-01	1.131
1098529	ENSG00000165349	59079	SLC7A3	solute carrier family 7 (cationic amino acid transporter, y+ system), member 3	84889	X	n/a	n/a	5.18E-01	1.13
279989230	ENSG00000245112	1013954	SMARCA5-AS1	SMARCA5 antisense RNA 1 (non-protein coding)	100128055	4	n/a	n/a	5.18E-01	1.127
1104049	ENSG00000196739	59488	COL27A1	collagen, type XXVII, alpha 1	85301	9	n/a	n/a	5.13E-01	1.126
1106516	ENSG00000221857	5316	FXYD1	FXYD domain containing ion transport regulator 1	5348	19	n/a	n/a	5.19E-01	1.126
1097973	ENSG00000163486	23135	SRGAP2	SLIT-ROBO Rho GTPase activating protein 2	23380	1	n/a	n/a	5.13E-01	1.125
1087444	ENSG00000041353	5842	RAB27B	RAB27B, member RAS oncogene family	5874	18	n/a	n/a	5.17E-01	1.124
1100829	ENSG00000175318	83453	GRAMD2	GRAM domain containing 2	196996	15	n/a	n/a	5.13E-01	1.123
1088421	ENSG00000081803	60316	CADPS2	Ca++-dependent secretion activator 2	93664	7	n/a	n/a	5.07E-01	1.122
1094998	ENSG00000141150	60068	RASL10B	RAS-like, family 10, member B	91608	17	n/a	n/a	5.14E-01	1.12
1096390	ENSG00000151812	109965	SLC35F4	solute carrier family 35, member F4	341880	14	n/a	n/a	5.19E-01	1.119
1096841	ENSG00000155760	8266	FZD7	frizzled family receptor 7	8324	2	n/a	n/a	5.10E-01	1.118
1105823	ENSG00000213171	109672	LINGO4	leucine rich repeat and Ig domain containing 4	339398	1	n/a	n/a	5.13E-01	1.118
1097294	ENSG00000159388	7786	BTG2	BTG family, member 2	7832	1	n/a	n/a	5.18E-01	1.118
279717886	ENSG00000212802	0	RPL15P3	ribosomal protein L15 pseudogene 3	0	6	n/a	n/a	5.19E-01	1.117
279868160	ENSG00000232599	0	RP1-161N10.1	RP1-161N10.1	0	X	n/a	n/a	5.19E-01	1.116
279753199	ENSG00000221323	0	MIR1178	microRNA 1178	0	12	n/a	n/a	5.14E-01	1.115
1093638	ENSG00000133136	0	GNG5P2	guanine nucleotide binding protein (G protein), gamma 5 pseudogene 2	0	X	n/a	n/a	5.17E-01	1.115
280127756	ENSG00000259143	0	CTD-2240H23.2	CTD-2240H23.2	0	14	n/a	n/a	5.14E-01	1.113
1102431	ENSG00000183760	124061	AC011443.1	Iron/zinc purple acid phosphatase-like protein	390928	19	n/a	n/a	5.18E-01	1.113
279484508	ENSG00000177855	0	AC074182.1	AC074182.1	0	2	n/a	n/a	5.19E-01	1.113
1087683	ENSG00000060140	34648	STYK1	serine/threonine/tyrosine kinase 1	55359	12	n/a	n/a	5.19E-01	1.112
1100035	ENSG00000171476	58726	HOPX	HOP homeobox	84525	4	n/a	n/a	5.19E-01	1.112
1095219	ENSG00000142871	3471	CYR61	cysteine-rich, angiogenic inducer, 61	3491	1	n/a	n/a	5.17E-01	1.11
1103653	ENSG00000188803	122929	SHISA6	shisa homolog 6 (Xenopus laevis)	388336	17	n/a	n/a	5.20E-01	1.11
280059406	ENSG00000253641	0	RP11-981G7.2	RP11-981G7.2	0	8	n/a	n/a	5.13E-01	1.109
1102367	ENSG00000183578	122836	TNFAIP8L3	tumor necrosis factor, alpha-induced protein 8-like 3	388121	15	n/a	n/a	5.16E-01	1.109
1090000	ENSG00000105464	2889	GRIN2D	glutamate receptor, ionotropic, N-methyl D-aspartate 2D	2906	19	n/a	n/a	5.16E-01	1.109
1089039	ENSG00000100003	23295	SEC14L2	SEC14-like 2 (S. cerevisiae)	23541	22	n/a	n/a	5.18E-01	1.109
1096655	ENSG00000154079	79630	C6orf57	chromosome 6 open reading frame 57	135154	6	n/a	n/a	5.19E-01	1.108
1093684	ENSG00000133639	690	BTG1	B-cell translocation gene 1, anti-proliferative	694	12	n/a	n/a	5.10E-01	1.105
1095585	ENSG00000145087	9374	STXBP5L	syntaxin binding protein 5-like	9515	3	n/a	n/a	5.13E-01	1.105
1092952	ENSG00000128596	41328	CCDC136	coiled-coil domain containing 136	64753	7	n/a	n/a	5.16E-01	1.105
1099272	ENSG00000168246	60147	UBTD2	ubiquitin domain containing 2	92181	5	n/a	n/a	5.13E-01	1.104
1102396	ENSG00000183662	128168	FAM19A1	family with sequence similarity 19 (chemokine (C-C motif)-like), member A1	407738	3	n/a	n/a	5.18E-01	1.104
1096455	ENSG00000152332	79250	UHMK1	U2AF homology motif (UHM) kinase 1	127933	1	n/a	n/a	5.18E-01	1.104
279820076	ENSG00000228305	0	AC016734.2	AC016734.2	0	2	n/a	n/a	5.18E-01	1.104
1097903	ENSG00000163220	6247	S100A9	S100 calcium binding protein A9	6280	1	n/a	n/a	5.06E-01	1.103
279879210	ENSG00000233542	0	RP11-547D24.1	RP11-547D24.1	0	1	n/a	n/a	5.09E-01	1.103
1099727	ENSG00000170214	144	ADRA1B	adrenergic, alpha-1B-, receptor	147	5	n/a	n/a	5.13E-01	1.103
1094412	ENSG00000137573	22968	SULF1	sulfatase 1	23213	8	n/a	n/a	5.14E-01	1.103
1093430	ENSG00000131969	80438	ABHD12B	abhydrolase domain containing 12B	145447	14	n/a	n/a	5.10E-01	1.102
1094829	ENSG00000139988	80419	RDH12	retinol dehydrogenase 12 (all-trans/9-cis/11-cis)	145226	14	n/a	n/a	5.14E-01	1.102
1093149	ENSG00000130287	1452	NCAN	neurocan	1463	19	n/a	n/a	5.16E-01	1.102
279955405	ENSG00000241287	0	XXbac-BPG254F23.6	XXbac-BPG254F23.6	0	6	n/a	n/a	5.14E-01	1.101
1095968	ENSG00000148053	4884	NTRK2	neurotrophic tyrosine kinase, receptor, type 2	4915	9	n/a	n/a	5.18E-01	1.101
1094898	ENSG00000140474	25738	ULK3	unc-51-like kinase 3 (C. elegans)	25989	15	n/a	n/a	5.19E-01	1.101
1100470	ENSG00000173404	3617	INSM1	insulinoma-associated 1	3642	20	n/a	n/a	5.08E-01	1.1
1098679	ENSG00000165959	55592	CLMN	calmin (calponin-like, transmembrane)	79789	14	n/a	n/a	5.18E-01	1.1
1089380	ENSG00000101321	110085	XKR7	XK, Kell blood group complex subunit-related family, member 7	343702	20	n/a	n/a	5.10E-01	1.099
1093119	ENSG00000130066	6269	SAT1	spermidine/spermine N1-acetyltransferase 1	6303	X	n/a	n/a	5.13E-01	1.099
279722985	ENSG00000213560	0	RP11-386I14.3	RP11-386I14.3	0	1	n/a	n/a	5.18E-01	1.099
1089477	ENSG00000101938	60108	CHRDL1	chordin-like 1	91851	X	n/a	n/a	5.19E-01	1.099
1093447	ENSG00000132130	3950	LHX1	LIM homeobox 1	3975	17	n/a	n/a	5.08E-01	1.098
1101612	ENSG00000179673	122953	RPRML	reprimo-like	388394	17	n/a	n/a	5.10E-01	1.098
1107536	ENSG00000229377	0	AC016757.1	Protein FAM132B	0	2	n/a	n/a	5.17E-01	1.098
1105056	ENSG00000204241	1001982	RP11-713P17.3	RP11-713P17.3	100128239	11	n/a	n/a	5.18E-01	1.098
1096755	ENSG00000154856	80613	APCDD1	adenomatosis polyposis coli down-regulated 1	147495	18	n/a	n/a	5.19E-01	1.098
1102544	ENSG00000184261	35939	KCNK12	potassium channel, subfamily K, member 12	56660	2	n/a	n/a	5.19E-01	1.098
1100851	ENSG00000175426	5090	PCSK1	proprotein convertase subtilisin/kexin type 1	5122	5	n/a	n/a	5.08E-01	1.097
279856641	ENSG00000231581	0	RP5-997D24.5	RP5-997D24.5	0	1	n/a	n/a	5.19E-01	1.097
1095230	ENSG00000143001	83514	TMEM61	transmembrane protein 61	199964	1	n/a	n/a	5.14E-01	1.096
279866672	ENSG00000232472	0	EEF1B2P3	eukaryotic translation elongation factor 1 beta 2 pseudogene 3	0	X	n/a	n/a	5.17E-01	1.096
280128623	ENSG00000259190	0	RP11-761I4.1	RP11-761I4.1	0	15	n/a	n/a	5.06E-01	1.095
279725065	ENSG00000213846	0	AC098614.2	AC098614.2	0	3	n/a	n/a	5.14E-01	1.095
279904742	ENSG00000235874	0	RP11-525A16.1	RP11-525A16.1	0	10	n/a	n/a	5.19E-01	1.095
1101047	ENSG00000176476	76621	CCDC101	coiled-coil domain containing 101	112869	16	n/a	n/a	5.18E-01	1.094
279886909	ENSG00000234233	0	KCNH1-IT1	KCNH1 intronic transcript 1 (non-protein coding)	0	1	n/a	n/a	5.19E-01	1.094
279703093	ENSG00000206653	9164	SNORD29	small nucleolar RNA, C/D box 29	9297	11	n/a	n/a	5.20E-01	1.094
1092441	ENSG00000124493	2897	GRM4	glutamate receptor, metabotropic 4	2914	6	n/a	n/a	5.07E-01	1.093
1090646	ENSG00000110148	882	CCKBR	cholecystokinin B receptor	887	11	n/a	n/a	5.10E-01	1.093
279941112	ENSG00000239569	0	RP11-325F22.4	RP11-325F22.4	0	7	n/a	n/a	5.10E-01	1.093
1102439	ENSG00000183779	55940	ZNF703	zinc finger protein 703	80139	8	n/a	n/a	5.13E-01	1.093
1094993	ENSG00000141098	57279	GFOD2	glucose-fructose oxidoreductase domain containing 2	81577	16	n/a	n/a	5.16E-01	1.093
1109082	ENSG00000243444	77151	PALM2	paralemmin 2	114299	9	n/a	n/a	5.18E-01	1.093
1090273	ENSG00000107077	22836	KDM4C	lysine (K)-specific demethylase 4C	23081	9	n/a	n/a	5.18E-01	1.092
279821010	ENSG00000228380	0	AC016697.2	AC016697.2	0	2	n/a	n/a	5.19E-01	1.092
1096431	ENSG00000152154	79440	TMEM178	transmembrane protein 178	130733	2	n/a	n/a	5.08E-01	1.091
279711860	ENSG00000211575	1013763	MIR760	microRNA 760	100126348	1	n/a	n/a	5.13E-01	1.091
1099159	ENSG00000167779	3469	IGFBP6	insulin-like growth factor binding protein 6	3489	12	n/a	n/a	5.18E-01	1.091
1107128	ENSG00000226763	1001626	SRRM5	serine/arginine repetitive matrix 5	100170229	19	n/a	n/a	5.19E-01	1.091
1099494	ENSG00000169181	80517	GSG1L	GSG1-like	146395	16	n/a	n/a	5.08E-01	1.09
1087185	ENSG00000012779	237	ALOX5	arachidonate 5-lipoxygenase	240	10	n/a	n/a	5.12E-01	1.09
1105503	ENSG00000205544	90221	C17orf61	chromosome 17 open reading frame 61	254863	17	n/a	n/a	5.13E-01	1.09
1088623	ENSG00000087494	5712	PTHLH	parathyroid hormone-like hormone	5744	12	n/a	n/a	5.13E-01	1.09
279720637	ENSG00000213290	0	CTD-2192J16.12	CTD-2192J16.12	0	19	n/a	n/a	5.14E-01	1.09
1087070	ENSG00000008196	6979	TFAP2B	transcription factor AP-2 beta (activating enhancer binding protein 2 beta)	7021	6	n/a	n/a	5.15E-01	1.09
1093518	ENSG00000132530	34028	XAF1	XIAP associated factor 1	54739	17	n/a	n/a	5.18E-01	1.09
279723185	ENSG00000213598	0	RP11-112J1.1	RP11-112J1.1	0	14	n/a	n/a	5.19E-01	1.09
1091959	ENSG00000120509	30729	PDZD11	PDZ domain containing 11	51248	X	n/a	n/a	5.19E-01	1.09
1091412	ENSG00000116001	7029	TIA1	TIA1 cytotoxic granule-associated RNA binding protein	7072	2	n/a	n/a	5.19E-01	1.09
279846111	ENSG00000230620	0	RP11-367H5.7	RP11-367H5.7	0	10	n/a	n/a	5.13E-01	1.089
1100636	ENSG00000174292	8641	TNK1	tyrosine kinase, non-receptor, 1	8711	17	n/a	n/a	5.10E-01	1.088
1090507	ENSG00000108947	1936	EFNB3	ephrin-B3	1949	17	n/a	n/a	5.14E-01	1.088
1103825	ENSG00000196132	4635	MYT1	myelin transcription factor 1	4661	20	n/a	n/a	5.16E-01	1.088
1099429	ENSG00000168899	10633	VAMP5	vesicle-associated membrane protein 5 (myobrevin)	10791	2	n/a	n/a	5.18E-01	1.088
1104097	ENSG00000196890	79271	HIST3H2BB	histone cluster 3, H2bb	128312	1	n/a	n/a	5.19E-01	1.088
1095100	ENSG00000141750	110003	STAC2	SH3 and cysteine rich domain 2	342667	17	n/a	n/a	5.20E-01	1.088
1090727	ENSG00000110931	10498	CAMKK2	calcium/calmodulin-dependent protein kinase kinase 2, beta	10645	12	n/a	n/a	5.06E-01	1.087
1094193	ENSG00000136457	1093	CHAD	chondroadherin	1101	17	n/a	n/a	5.12E-01	1.087
1109012	ENSG00000241878	23514	PISD	phosphatidylserine decarboxylase	23761	22	n/a	n/a	5.13E-01	1.087
280096914	ENSG00000256566	0	RP4-734P14.4	RP4-734P14.4	0	20	n/a	n/a	5.18E-01	1.087
280089285	ENSG00000255692	0	RP1-127H14.3	Uncharacterized protein	0	12	n/a	n/a	5.10E-01	1.086
1090121	ENSG00000105989	7429	WNT2	wingless-type MMTV integration site family member 2	7472	7	n/a	n/a	5.10E-01	1.086
1094606	ENSG00000138604	25784	GLCE	glucuronic acid epimerase	26035	15	n/a	n/a	5.15E-01	1.086
280077103	ENSG00000254869	0	RP11-91I20.2	RP11-91I20.2	0	8	n/a	n/a	5.17E-01	1.086
1099556	ENSG00000169427	30786	KCNK9	potassium channel, subfamily K, member 9	51305	8	n/a	n/a	5.12E-01	1.085
279719695	ENSG00000213169	0	RP11-393N4.2	RP11-393N4.2	0	3	n/a	n/a	5.12E-01	1.085
1089941	ENSG00000105219	55737	CNTD2	cyclin N-terminal domain containing 2	79935	19	n/a	n/a	5.16E-01	1.085
1095403	ENSG00000143819	2037	EPHX1	epoxide hydrolase 1, microsomal (xenobiotic)	2052	1	n/a	n/a	5.10E-01	1.084
279895997	ENSG00000235026	123236	AC066593.1	AC066593.1	389023	2	n/a	n/a	5.13E-01	1.084
1087523	ENSG00000049130	4229	KITLG	KIT ligand	4254	12	n/a	n/a	5.14E-01	1.084
279774148	ENSG00000224243	0	LINC00403	long intergenic non-protein coding RNA 403	0	13	n/a	n/a	5.14E-01	1.084
1100959	ENSG00000176046	26219	NUPR1	nuclear protein, transcriptional regulator, 1	26471	16	n/a	n/a	5.15E-01	1.084
1098556	ENSG00000165478	85636	HEPACAM	hepatic and glial cell adhesion molecule	220296	11	n/a	n/a	5.17E-01	1.084
1088393	ENSG00000081019	33956	RSBN1	round spermatid basic protein 1	54665	1	n/a	n/a	5.18E-01	1.084
1089066	ENSG00000100095	23298	SEZ6L	seizure related 6 homolog (mouse)-like	23544	22	n/a	n/a	5.18E-01	1.084
279969189	ENSG00000242779	55788	ZNF702P	zinc finger protein 702, pseudogene	79986	19	n/a	n/a	5.08E-01	1.083
1098760	ENSG00000166257	35089	SCN3B	sodium channel, voltage-gated, type III, beta	55800	11	n/a	n/a	5.09E-01	1.083
280018571	ENSG00000249853	85856	HS3ST5	heparan sulfate (glucosamine) 3-O-sulfotransferase 5	222537	6	n/a	n/a	5.14E-01	1.083
1100246	ENSG00000172348	10085	RCAN2	regulator of calcineurin 2	10231	6	n/a	n/a	5.16E-01	1.083
1099865	ENSG00000170802	3324	FOXN2	forkhead box N2	3344	2	n/a	n/a	5.16E-01	1.083
280092105	ENSG00000256008	0	RP11-728G15.1	RP11-728G15.1	0	12	n/a	n/a	5.18E-01	1.083
279904627	ENSG00000235852	0	AC005540.3	AC005540.3	0	2	n/a	n/a	5.09E-01	1.082
1105538	ENSG00000205683	8059	DPF3	D4, zinc and double PHD fingers, family 3	8110	14	n/a	n/a	5.10E-01	1.082
280055707	ENSG00000253361	0	RP11-675F6.3	RP11-675F6.3	0	8	n/a	n/a	5.11E-01	1.082
1095469	ENSG00000144230	2823	GPR17	G protein-coupled receptor 17	2840	2	n/a	n/a	5.12E-01	1.082
1101323	ENSG00000177954	6199	RPS27	ribosomal protein S27	6232	1	n/a	n/a	5.13E-01	1.082
1094142	ENSG00000136158	10107	SPRY2	sprouty homolog 2 (Drosophila)	10253	13	n/a	n/a	5.13E-01	1.082
1094637	ENSG00000138698	5878	RAP1GDS1	RAP1, GTP-GDP dissociation stimulator 1	5910	4	n/a	n/a	5.15E-01	1.082
1097232	ENSG00000158966	36958	CACHD1	cache domain containing 1	57685	1	n/a	n/a	5.12E-01	1.081
1099624	ENSG00000169744	8956	LDB2	LIM domain binding 2	9079	4	n/a	n/a	5.12E-01	1.081
1100712	ENSG00000174738	9831	NR1D2	nuclear receptor subfamily 1, group D, member 2	9975	3	n/a	n/a	5.18E-01	1.081
1095048	ENSG00000141485	94182	SLC13A5	solute carrier family 13 (sodium-dependent citrate transporter), member 5	284111	17	n/a	n/a	5.18E-01	1.081
280101711	ENSG00000257093	36465	KIAA1147	KIAA1147	57189	7	n/a	n/a	5.20E-01	1.081
1094607	ENSG00000138606	59932	SHF	Src homology 2 domain containing F	90525	15	n/a	n/a	5.06E-01	1.08
279660374	ENSG00000200259	0	SNORD35A	small nucleolar RNA, C/D box 35A	0	19	n/a	n/a	5.14E-01	1.08
1088884	ENSG00000094796	3856	KRT31	keratin 31	3881	17	n/a	n/a	5.14E-01	1.08
280135565	ENSG00000259581	0	RP11-685G9.1	RP11-685G9.1	0	15	n/a	n/a	5.17E-01	1.08
1094008	ENSG00000135502	41536	SLC26A10	solute carrier family 26, member 10	65012	12	n/a	n/a	5.18E-01	1.08
1103912	ENSG00000196367	8242	TRRAP	transformation/transcription domain-associated protein	8295	7	n/a	n/a	5.18E-01	1.08
279969755	ENSG00000242849	0	ALDOAP1	aldolase A, fructose-bisphosphate pseudogene 1	0	3	n/a	n/a	5.19E-01	1.08
1089837	ENSG00000104725	0	NEFL	neurofilament, light polypeptide	0	8	n/a	n/a	5.06E-01	1.079
279600014	ENSG00000196205	0	EEF1A1P5	eukaryotic translation elongation factor 1 alpha 1 pseudogene 5	0	9	n/a	n/a	5.13E-01	1.079
1090053	ENSG00000105675	492	ATP4A	ATPase, H+/K+ exchanging, alpha polypeptide	495	19	n/a	n/a	5.14E-01	1.079
279908618	ENSG00000236238	0	AC093106.4	AC093106.4	0	7	n/a	n/a	5.15E-01	1.079
1098275	ENSG00000164318	79564	EGFLAM	EGF-like, fibronectin type III and laminin G domains	133584	5	n/a	n/a	5.18E-01	1.079
1087084	ENSG00000008405	1398	CRY1	cryptochrome 1 (photolyase-like)	1407	12	n/a	n/a	5.19E-01	1.079
1094757	ENSG00000139517	85853	LNX2	ligand of numb-protein X 2	222484	13	n/a	n/a	5.20E-01	1.079
1089927	ENSG00000105143	6475	SLC1A6	solute carrier family 1 (high affinity aspartate/glutamate transporter), member 6	6511	19	n/a	n/a	5.06E-01	1.078
279750744	ENSG00000220583	0	RPL35P2	ribosomal protein L35 pseudogene 2	0	6	n/a	n/a	5.09E-01	1.078
279999419	ENSG00000248272	0	AL593851.1	AL593851.1	0	9	n/a	n/a	5.13E-01	1.078
1093081	ENSG00000129675	9321	ARHGEF6	Rac/Cdc42 guanine nucleotide exchange factor (GEF) 6	9459	X	n/a	n/a	5.16E-01	1.078
280075692	ENSG00000254772	1924	EEF1G	eukaryotic translation elongation factor 1 gamma	1937	11	n/a	n/a	5.18E-01	1.078
1092165	ENSG00000122406	6093	RPL5	ribosomal protein L5	6125	1	n/a	n/a	5.19E-01	1.078
1095295	ENSG00000143333	5972	RGS16	regulator of G-protein signaling 16	6004	1	n/a	n/a	5.05E-01	1.077
1108535	ENSG00000235978	0	AC018816.3	Uncharacterized protein	0	3	n/a	n/a	5.10E-01	1.077
1096454	ENSG00000152315	35938	KCNK13	potassium channel, subfamily K, member 13	56659	14	n/a	n/a	5.12E-01	1.077
279781574	ENSG00000224892	0	RPS4XP16	ribosomal protein S4X pseudogene 16	0	13	n/a	n/a	5.13E-01	1.077
1089201	ENSG00000100473	1678	COCH	coagulation factor C homolog, cochlin (Limulus polyphemus)	1690	14	n/a	n/a	5.13E-01	1.077
1091229	ENSG00000114812	7390	VIPR1	vasoactive intestinal peptide receptor 1	7433	3	n/a	n/a	5.13E-01	1.077
1107166	ENSG00000227051	0	C14orf132	chromosome 14 open reading frame 132	0	14	n/a	n/a	5.14E-01	1.077
1106997	ENSG00000225794	0	AC073321.4	AC073321.4	0	2	n/a	n/a	5.16E-01	1.077
1089175	ENSG00000100393	2018	EP300	E1A binding protein p300	2033	22	n/a	n/a	5.16E-01	1.077
280087192	ENSG00000255508	0	MIR3654	microRNA 3654	0	11	n/a	n/a	5.18E-01	1.077
1097624	ENSG00000162032	59981	SPSB3	splA/ryanodine receptor domain and SOCS box containing 3	90864	16	n/a	n/a	5.10E-01	1.076
1094144	ENSG00000136160	1897	EDNRB	endothelin receptor type B	1910	13	n/a	n/a	5.10E-01	1.076
1102076	ENSG00000182325	25982	FBXL6	F-box and leucine-rich repeat protein 6	26233	8	n/a	n/a	5.13E-01	1.076
1091119	ENSG00000113732	8884	ATP6V0E1	ATPase, H+ transporting, lysosomal 9kDa, V0 subunit e1	8992	5	n/a	n/a	5.18E-01	1.076
279968446	ENSG00000242680	0	AL132988.3	AL132988.3	0	14	n/a	n/a	5.18E-01	1.076
280064617	ENSG00000253992	0	RP11-737F9.1	RP11-737F9.1	0	8	n/a	n/a	5.19E-01	1.076
1095104	ENSG00000141837	157123373	CACNA1A	calcium channel, voltage-dependent, P/Q type, alpha 1A subunit	100507353	19	n/a	n/a	5.08E-01	1.075
280067384	ENSG00000254191	0	KB-1552D7.2	KB-1552D7.2	0	8	n/a	n/a	5.08E-01	1.075
1098902	ENSG00000166828	6305	SCNN1G	sodium channel, nonvoltage-gated 1, gamma	6340	16	n/a	n/a	5.10E-01	1.075
279797561	ENSG00000226268	0	RP11-61N20.3	RP11-61N20.3	0	11	n/a	n/a	5.10E-01	1.075
1100574	ENSG00000173926	77655	3-Mar	membrane-associated ring finger (C3HC4) 3	115123	5	n/a	n/a	5.14E-01	1.075
279668060	ENSG00000202503	0	SNORD34	small nucleolar RNA, C/D box 34	0	19	n/a	n/a	5.18E-01	1.075
1099528	ENSG00000169288	41532	MRPL1	mitochondrial ribosomal protein L1	65008	4	n/a	n/a	5.18E-01	1.075
1102159	ENSG00000182674	9178	KCNB2	potassium voltage-gated channel, Shab-related subfamily, member 2	9312	8	n/a	n/a	5.19E-01	1.075
1093790	ENSG00000134313	36771	KIDINS220	kinase D-interacting substrate, 220kDa	57498	2	n/a	n/a	5.20E-01	1.075
1097618	ENSG00000161992	80512	C16orf11	chromosome 16 open reading frame 11	146325	16	n/a	n/a	5.05E-01	1.074
1098338	ENSG00000164588	110417	HCN1	hyperpolarization activated cyclic nucleotide-gated potassium channel 1	348980	5	n/a	n/a	5.09E-01	1.074
1097484	ENSG00000160813	85811	PPP1R35	protein phosphatase 1, regulatory subunit 35	221908	7	n/a	n/a	5.09E-01	1.074
280030901	ENSG00000250810	0	AC096753.1	AC096753.1	0	2	n/a	n/a	5.11E-01	1.074
1094213	ENSG00000136546	6297	SCN7A	sodium channel, voltage-gated, type VII, alpha	6332	2	n/a	n/a	5.12E-01	1.074
1104799	ENSG00000198892	80779	SHISA4	shisa homolog 4 (Xenopus laevis)	149345	1	n/a	n/a	5.13E-01	1.074
279909104	ENSG00000236281	0	AC093106.5	AC093106.5	0	7	n/a	n/a	5.14E-01	1.074
279776912	ENSG00000224469	0	AC009517.2	AC009517.2	0	7	n/a	n/a	5.16E-01	1.074
279710786	ENSG00000208342	0	SNORD96A	small nucleolar RNA, C/D box 96A	0	5	n/a	n/a	5.17E-01	1.074
279821134	ENSG00000228384	0	AC007040.6	AC007040.6	0	2	n/a	n/a	5.17E-01	1.074
1088179	ENSG00000075391	9322	RASAL2	RAS protein activator like 2	9462	1	n/a	n/a	5.18E-01	1.074
1095089	ENSG00000141668	80607	CBLN2	cerebellin 2 precursor	147381	18	n/a	n/a	5.06E-01	1.073
1091911	ENSG00000120129	1831	DUSP1	dual specificity phosphatase 1	1843	5	n/a	n/a	5.08E-01	1.073
280069356	ENSG00000254332	0	GS1-44D20.1	GS1-44D20.1	0	8	n/a	n/a	5.08E-01	1.073
1092162	ENSG00000122378	58503	C10orf58	chromosome 10 open reading frame 58	84293	10	n/a	n/a	5.09E-01	1.073
1096202	ENSG00000149970	22622	CNKSR2	connector enhancer of kinase suppressor of Ras 2	22866	X	n/a	n/a	5.10E-01	1.073
1089625	ENSG00000103005	55453	C16orf57	chromosome 16 open reading frame 57	79650	16	n/a	n/a	5.13E-01	1.073
1101749	ENSG00000180530	8153	NRIP1	nuclear receptor interacting protein 1	8204	21	n/a	n/a	5.13E-01	1.073
280131720	ENSG00000259366	0	CTD-2647L4.4	CTD-2647L4.4	0	8	n/a	n/a	5.15E-01	1.073
280076317	ENSG00000254815	0	RP11-496I9.1	RP11-496I9.1	0	11	n/a	n/a	5.11E-01	1.072
1099078	ENSG00000167552	7800	TUBA1A	tubulin, alpha 1a	7846	12	n/a	n/a	5.12E-01	1.072
280059868	ENSG00000253668	0	RP11-463C14.1	RP11-463C14.1	0	8	n/a	n/a	5.12E-01	1.072
1097182	ENSG00000158545	78986	ZC3H18	zinc finger CCCH-type containing 18	124245	16	n/a	n/a	5.13E-01	1.072
1103352	ENSG00000187672	25808	ERC2	ELKS/RAB6-interacting/CAST family member 2	26059	3	n/a	n/a	5.19E-01	1.072
279709883	ENSG00000207857	0	AC097639.1	AC097639.1	0	3	n/a	n/a	5.11E-01	1.071
1091317	ENSG00000115380	2187	EFEMP1	EGF containing fibulin-like extracellular matrix protein 1	2202	2	n/a	n/a	5.11E-01	1.071
279475262	ENSG00000176734	0	TRIL	TLR4 interactor with leucine-rich repeats	0	7	n/a	n/a	5.12E-01	1.071
280089261	ENSG00000255690	0	AC005013.1	AC005013.1	0	7	n/a	n/a	5.12E-01	1.071
1105397	ENSG00000205155	35139	PSENEN	presenilin enhancer 2 homolog (C. elegans)	55851	19	n/a	n/a	5.13E-01	1.071
1090818	ENSG00000111664	2767	GNB3	guanine nucleotide binding protein (G protein), beta polypeptide 3	2784	12	n/a	n/a	5.13E-01	1.071
1097333	ENSG00000159761	122910	C16orf86	chromosome 16 open reading frame 86	388284	16	n/a	n/a	5.13E-01	1.071
280002632	ENSG00000248511	0	RP11-9B6.1	HCG2045747Uncharacterized protein	0	4	n/a	n/a	5.13E-01	1.071
279931101	ENSG00000238184	0	AC129929.5	AC129929.5	0	11	n/a	n/a	5.14E-01	1.071
279744533	ENSG00000216197	0	AP001623.1	AP001623.1	0	21	n/a	n/a	5.14E-01	1.071
280073647	ENSG00000254635	0	RP11-164A7.1	RP11-164A7.1	0	10	n/a	n/a	5.18E-01	1.071
279932203	ENSG00000238279	0	BX470102.3	BX470102.3	0	1	n/a	n/a	5.19E-01	1.071
1092710	ENSG00000126254	55010	RBM42	RNA binding motif protein 42	79171	19	n/a	n/a	5.19E-01	1.071
1094635	ENSG00000138688	58373	KIAA1109	KIAA1109	84162	4	n/a	n/a	5.20E-01	1.071
1094679	ENSG00000138944	59523	KIAA1644	KIAA1644	85352	22	n/a	n/a	5.06E-01	1.07
1094301	ENSG00000136942	11064	RPL35	ribosomal protein L35	11224	9	n/a	n/a	5.08E-01	1.07
1103973	ENSG00000196526	37778	AFAP1	actin filament associated protein 1	60312	4	n/a	n/a	5.14E-01	1.07
1097677	ENSG00000162402	23113	USP24	ubiquitin specific peptidase 24	23358	1	n/a	n/a	5.15E-01	1.07
1094618	ENSG00000138641	8837	HERC3	hect domain and RLD 3	8916	4	n/a	n/a	5.16E-01	1.07
1100350	ENSG00000172794	108276	RAB37	RAB37, member RAS oncogene family	326624	17	n/a	n/a	5.16E-01	1.07
1090820	ENSG00000111666	36273	CHPT1	choline phosphotransferase 1	56994	12	n/a	n/a	5.16E-01	1.07
279441324	ENSG00000172974	0	AC007318.5	AC007318.5	0	2	n/a	n/a	5.18E-01	1.07
1106453	ENSG00000218328	0	C1orf196	chromosome 1 open reading frame 196	0	1	n/a	n/a	5.19E-01	1.07
1105507	ENSG00000205562	0	RP11-497E19.1	RP11-497E19.1	0	14	n/a	n/a	5.19E-01	1.07
1098388	ENSG00000164758	59902	MED30	mediator complex subunit 30	90390	8	n/a	n/a	5.20E-01	1.07
1095035	ENSG00000141433	113	ADCYAP1	adenylate cyclase activating polypeptide 1 (pituitary)	116	18	n/a	n/a	5.08E-01	1.069
1090493	ENSG00000108830	8102	RND2	Rho family GTPase 2	8153	17	n/a	n/a	5.10E-01	1.069
279909421	ENSG00000236307	0	AC104651.1	AC104651.1	0	2	n/a	n/a	5.14E-01	1.069
1098981	ENSG00000167112	26740	TRUB2	TruB pseudouridine (psi) synthase homolog 2 (E. coli)	26995	9	n/a	n/a	5.14E-01	1.069
1090982	ENSG00000112624	23261	KIAA0240	KIAA0240	23506	6	n/a	n/a	5.14E-01	1.069
1091636	ENSG00000117598	81596	LPPR5	Lipid phosphate phosphatase-related protein type 5	163404	1	n/a	n/a	5.14E-01	1.069
279746340	ENSG00000217416	0	ISCA1P1	iron-sulfur cluster assembly 1 homolog (S. cerevisiae) pseudogene 1	0	5	n/a	n/a	5.17E-01	1.069
1103314	ENSG00000187531	31027	SIRT7	sirtuin 7	51547	17	n/a	n/a	5.18E-01	1.069
1095173	ENSG00000142534	6172	RPS11	ribosomal protein S11	6205	19	n/a	n/a	5.19E-01	1.069
1097952	ENSG00000163421	38106	PROK2	prokineticin 2	60675	3	n/a	n/a	5.19E-01	1.069
1088087	ENSG00000072952	10188	MRVI1	murine retrovirus integration site 1 homolog	10335	11	n/a	n/a	5.06E-01	1.068
1101235	ENSG00000177464	2811	GPR4	G protein-coupled receptor 4	2828	19	n/a	n/a	5.08E-01	1.068
1100686	ENSG00000174567	79249	GOLT1A	golgi transport 1A	127845	1	n/a	n/a	5.08E-01	1.068
280113159	ENSG00000258232	0	RP11-161H23.5	RP11-161H23.5	0	12	n/a	n/a	5.09E-01	1.068
1087772	ENSG00000064763	35000	FAR2	fatty acyl CoA reductase 2	55711	12	n/a	n/a	5.12E-01	1.068
1089684	ENSG00000103319	29638	EEF2K	eukaryotic elongation factor-2 kinase	29904	16	n/a	n/a	5.13E-01	1.068
1100130	ENSG00000171858	6194	RPS21	ribosomal protein S21	6227	20	n/a	n/a	5.14E-01	1.068
1092203	ENSG00000122694	81030	GLIPR2	GLI pathogenesis-related 2	152007	9	n/a	n/a	5.16E-01	1.068
1090879	ENSG00000111912	79624	NCOA7	nuclear receptor coactivator 7	135112	6	n/a	n/a	5.18E-01	1.068
1102316	ENSG00000183346	85544	C10orf107	chromosome 10 open reading frame 107	219621	10	n/a	n/a	5.18E-01	1.068
1093474	ENSG00000132323	56665	ILKAP	integrin-linked kinase-associated serine/threonine phosphatase	80895	2	n/a	n/a	5.19E-01	1.068
1100369	ENSG00000172893	1705	DHCR7	7-dehydrocholesterol reductase	1717	11	n/a	n/a	5.20E-01	1.068
1097940	ENSG00000163377	81004	FAM19A4	family with sequence similarity 19 (chemokine (C-C motif)-like), member A4	151647	3	n/a	n/a	5.06E-01	1.067
1095410	ENSG00000143858	79247	SYT2	synaptotagmin II	127833	1	n/a	n/a	5.09E-01	1.067
1092562	ENSG00000125458	29824	NT5C	5', 3'-nucleotidase, cytosolic	30833	17	n/a	n/a	5.09E-01	1.067
1101928	ENSG00000181588	124878	MEX3D	mex-3 homolog D (C. elegans)	399664	19	n/a	n/a	5.11E-01	1.067
1088698	ENSG00000089157	6143	RPLP0	ribosomal protein, large, P0	6175	12	n/a	n/a	5.13E-01	1.067
1100434	ENSG00000173221	2728	GLRX	glutaredoxin (thioltransferase)	2745	5	n/a	n/a	5.14E-01	1.067
280127219	ENSG00000259112	0	NDUFC2-KCTD14	NDUFC2-KCTD14 readthrough	0	11	n/a	n/a	5.14E-01	1.067
1100771	ENSG00000175040	9299	CHST2	carbohydrate (N-acetylglucosamine-6-O) sulfotransferase 2	9435	3	n/a	n/a	5.14E-01	1.067
280097524	ENSG00000256633	0	RP11-169D4.2	RP11-169D4.2	0	11	n/a	n/a	5.17E-01	1.067
1094266	ENSG00000136854	6772	STXBP1	syntaxin binding protein 1	6812	9	n/a	n/a	5.18E-01	1.067
1102875	ENSG00000185627	5687	PSMD13	proteasome (prosome, macropain) 26S subunit, non-ATPase, 13	5719	11	n/a	n/a	5.18E-01	1.067
279785631	ENSG00000225254	0	RP11-403F21.1	RP11-403F21.1	0	9	n/a	n/a	5.18E-01	1.067
279747910	ENSG00000218483	0	RP11-554D15.2	RP11-554D15.2	0	6	n/a	n/a	5.19E-01	1.067
1104279	ENSG00000197448	119414	GSTK1	glutathione S-transferase kappa 1	373156	7	n/a	n/a	5.19E-01	1.067
1097738	ENSG00000162631	22610	NTNG1	netrin G1	22854	1	n/a	n/a	5.06E-01	1.066
1098554	ENSG00000165475	30566	CRYL1	crystallin, lambda 1	51084	13	n/a	n/a	5.08E-01	1.066
1090239	ENSG00000106688	6469	SLC1A1	solute carrier family 1 (neuronal/epithelial high affinity glutamate transporter, system Xag), member 1	6505	9	n/a	n/a	5.10E-01	1.066
1104672	ENSG00000198646	22809	NCOA6	nuclear receptor coactivator 6	23054	20	n/a	n/a	5.13E-01	1.066
1100409	ENSG00000173113	30984	TRMT112	tRNA methyltransferase 11-2 homolog (S. cerevisiae)	51504	11	n/a	n/a	5.13E-01	1.066
1098001	ENSG00000163545	57470	NUAK2	NUAK family, SNF1-like kinase, 2	81788	1	n/a	n/a	5.13E-01	1.066
279946172	ENSG00000240200	0	RP11-88H9.2	RP11-88H9.2	0	1	n/a	n/a	5.14E-01	1.066
279944995	ENSG00000240045	157123637	RP11-451G4.2	RP11-451G4.2	100507537	3	n/a	n/a	5.15E-01	1.066
1096774	ENSG00000155034	55830	FBXL18	F-box and leucine-rich repeat protein 18	80028	7	n/a	n/a	5.15E-01	1.066
1090443	ENSG00000108556	1137	CHRNE	cholinergic receptor, nicotinic, epsilon	1145	17	n/a	n/a	5.15E-01	1.066
280100946	ENSG00000257042	0	RP11-993B23.3	RP11-993B23.3	0	12	n/a	n/a	5.16E-01	1.066
279804828	ENSG00000226912	0	ISCA2P1	iron-sulfur cluster assembly 2 homolog (S. cerevisiae) pseudogene 1	0	22	n/a	n/a	5.18E-01	1.066
279705816	ENSG00000207128	0	U6	U6 spliceosomal RNA	0	8	n/a	n/a	5.18E-01	1.066
1091181	ENSG00000114395	10910	CYB561D2	cytochrome b-561 domain containing 2	11068	3	n/a	n/a	5.19E-01	1.066
1103749	ENSG00000189180	7538	ZNF33A	zinc finger protein 33A	7581	10	n/a	n/a	5.19E-01	1.066
280085049	ENSG00000255342	0	RP11-762B21.5	RP11-762B21.5	0	11	n/a	n/a	5.19E-01	1.066
279719740	ENSG00000213177	0	RP3-344J20.2	RP3-344J20.2	0	6	n/a	n/a	5.19E-01	1.066
279914993	ENSG00000236822	0	RP11-137J7.2	RP11-137J7.2	0	6	n/a	n/a	5.19E-01	1.066
1103790	ENSG00000189376	59123	C8orf76	chromosome 8 open reading frame 76	84933	8	n/a	n/a	5.19E-01	1.066
1099028	ENSG00000167315	10302	ACAA2	acetyl-CoA acyltransferase 2	10449	18	n/a	n/a	5.11E-01	1.065
279991402	ENSG00000245904	0	RP11-796E2.4	RP11-796E2.4	0	12	n/a	n/a	5.11E-01	1.065
1095141	ENSG00000142197	9836	DOPEY2	dopey family member 2	9980	21	n/a	n/a	5.12E-01	1.065
279988168	ENSG00000244730	0	RP13-1056D16.2	RP13-1056D16.2	0	3	n/a	n/a	5.13E-01	1.065
1094096	ENSG00000135945	30936	REV1	REV1 homolog (S. cerevisiae)	51455	2	n/a	n/a	5.15E-01	1.065
1087458	ENSG00000042493	818	CAPG	capping protein (actin filament), gelsolin-like	822	2	n/a	n/a	5.16E-01	1.065
1107270	ENSG00000227709	0	RP11-118D22.3	RP11-118D22.3	0	3	n/a	n/a	5.18E-01	1.065
279887629	ENSG00000234315	0	OSTCP5	oligosaccharyltransferase complex subunit pseudogene 5	0	1	n/a	n/a	5.18E-01	1.065
1095920	ENSG00000147576	79713	ADHFE1	alcohol dehydrogenase, iron containing, 1	137872	8	n/a	n/a	5.18E-01	1.065
279770664	ENSG00000224004	0	ATP5C1P1	ATP synthase, H+ transporting, mitochondrial F1 complex, gamma polypeptide 1 pseudogene 1	0	14	n/a	n/a	5.18E-01	1.065
1098531	ENSG00000165359	83748	DDX26B	DEAD/H (Asp-Glu-Ala-Asp/His) box polypeptide 26B	203522	X	n/a	n/a	5.18E-01	1.065
1094311	ENSG00000137038	59984	C9orf123	chromosome 9 open reading frame 123	90871	9	n/a	n/a	5.18E-01	1.065
1091969	ENSG00000120616	56115	EPC1	enhancer of polycomb homolog 1 (Drosophila)	80314	10	n/a	n/a	5.19E-01	1.065
1102094	ENSG00000182379	11086	NXPH4	neurexophilin 4	11247	12	n/a	n/a	5.06E-01	1.064
1087305	ENSG00000023902	30659	PLEKHO1	pleckstrin homology domain containing, family O member 1	51177	1	n/a	n/a	5.09E-01	1.064
1103309	ENSG00000187513	2685	GJA4	gap junction protein, alpha 4, 37kDa	2701	1	n/a	n/a	5.11E-01	1.064
1095268	ENSG00000143195	122627	ILDR2	immunoglobulin-like domain containing receptor 2	387597	1	n/a	n/a	5.11E-01	1.064
1099683	ENSG00000169976	57687	SF3B5	splicing factor 3b, subunit 5, 10kDa	83443	6	n/a	n/a	5.13E-01	1.064
1093792	ENSG00000134318	9335	ROCK2	Rho-associated, coiled-coil containing protein kinase 2	9475	2	n/a	n/a	5.14E-01	1.064
1103467	ENSG00000188070	0	C11orf95	chromosome 11 open reading frame 95	0	11	n/a	n/a	5.16E-01	1.064
280136794	ENSG00000259668	0	RP11-707P17.2	RP11-707P17.2	0	15	n/a	n/a	5.16E-01	1.064
279879685	ENSG00000233588	0	CYP51P2	cytochrome P450, family 51, pseudogene 2	0	13	n/a	n/a	5.18E-01	1.064
279909658	ENSG00000236330	0	AC096591.1	AC096591.1	0	2	n/a	n/a	5.18E-01	1.064
279705277	ENSG00000207031	0	SNORD59A	small nucleolar RNA, C/D box 59A	0	12	n/a	n/a	5.19E-01	1.064
1094402	ENSG00000137504	37301	CREBZF	CREB/ATF bZIP transcription factor	58487	11	n/a	n/a	5.19E-01	1.064
1102682	ENSG00000184867	9679	ARMCX2	armadillo repeat containing, X-linked 2	9823	X	n/a	n/a	5.20E-01	1.064
1089652	ENSG00000103154	33841	NECAB2	N-terminal EF-hand calcium binding protein 2	54550	16	n/a	n/a	5.04E-01	1.063
279991237	ENSG00000245856	0	RP11-656E20.4	RP11-656E20.4	0	12	n/a	n/a	5.09E-01	1.063
1095029	ENSG00000141404	2757	GNAL	guanine nucleotide binding protein (G protein), alpha activating activity polypeptide, olfactory type	2774	18	n/a	n/a	5.09E-01	1.063
279890425	ENSG00000234555	0	RP11-74C13.4	RP11-74C13.4	0	1	n/a	n/a	5.09E-01	1.063
1096283	ENSG00000151025	36785	GPR158	G protein-coupled receptor 158	57512	10	n/a	n/a	5.10E-01	1.063
1096237	ENSG00000150551	77767	LYPD1	LY6/PLAUR domain containing 1	116372	2	n/a	n/a	5.10E-01	1.063
1100839	ENSG00000175354	5739	PTPN2	protein tyrosine phosphatase, non-receptor type 2	5771	18	n/a	n/a	5.13E-01	1.063
279881574	ENSG00000233762	0	AC007969.5	AC007969.5	0	2	n/a	n/a	5.13E-01	1.063
279725943	ENSG00000213935	0	AC092610.12	AC092610.12	0	7	n/a	n/a	5.15E-01	1.063
1097350	ENSG00000159921	9876	GNE	glucosamine (UDP-N-acetyl)-2-epimerase/N-acetylmannosamine kinase	10020	9	n/a	n/a	5.18E-01	1.063
1096403	ENSG00000151917	85737	BEND6	BEN domain containing 6	221336	6	n/a	n/a	5.19E-01	1.063
1093308	ENSG00000131094	10724	C1QL1	complement component 1, q subcomponent-like 1	10882	17	n/a	n/a	5.06E-01	1.062
1089978	ENSG00000105373	29730	GLTSCR2	glioma tumor suppressor candidate region gene 2	29997	19	n/a	n/a	5.08E-01	1.062
1100171	ENSG00000172020	2580	GAP43	growth associated protein 43	2596	3	n/a	n/a	5.10E-01	1.062
279984222	ENSG00000244313	0	RP11-425L10.1	RP11-425L10.1	0	11	n/a	n/a	5.11E-01	1.062
1095764	ENSG00000146376	60315	ARHGAP18	Rho GTPase activating protein 18	93663	6	n/a	n/a	5.13E-01	1.062
1089463	ENSG00000101850	4904	GPR143	G protein-coupled receptor 143	4935	X	n/a	n/a	5.13E-01	1.062
279852937	ENSG00000231245	0	C1DP1	C1D nuclear receptor corepressor pseudogene 1	0	10	n/a	n/a	5.13E-01	1.062
280120546	ENSG00000258728	0	RP11-195F19.29	Galactose-1-phosphate uridyl transferase	0	9	n/a	n/a	5.13E-01	1.062
279673965	ENSG00000203914	0	HSP90B3P	heat shock protein 90kDa beta (Grp94), member 3, pseudogene	0	1	n/a	n/a	5.14E-01	1.062
1099118	ENSG00000167671	56474	UBXN6	UBX domain protein 6	80700	19	n/a	n/a	5.15E-01	1.062
280111533	ENSG00000258072	0	RP11-554D14.2	RP11-554D14.2	0	12	n/a	n/a	5.16E-01	1.062
280121613	ENSG00000258790	0	RP11-561B11.2	RP11-561B11.2	0	14	n/a	n/a	5.17E-01	1.062
1105887	ENSG00000213654	40583	GPSM3	G-protein signaling modulator 3	63940	6	n/a	n/a	5.18E-01	1.062
279963445	ENSG00000242162	0	RP11-128A6.3	RP11-128A6.3	0	7	n/a	n/a	5.18E-01	1.062
280121392	ENSG00000258777	0	RP11-618G20.4	RP11-618G20.4	0	14	n/a	n/a	5.19E-01	1.062
279765700	ENSG00000223573	90384	PLAC2	placenta-specific 2 (non-protein coding)	257000	19	n/a	n/a	5.05E-01	1.061
1102904	ENSG00000185737	10560	NRG3	neuregulin 3	10718	10	n/a	n/a	5.06E-01	1.061
279990916	ENSG00000245719	0	RP11-34F13.2	RP11-34F13.2	0	15	n/a	n/a	5.12E-01	1.061
1087759	ENSG00000064490	8556	RFXANK	regulatory factor X-associated ankyrin-containing protein	8625	19	n/a	n/a	5.13E-01	1.061
1092702	ENSG00000126226	35084	PCID2	PCI domain containing 2	55795	13	n/a	n/a	5.14E-01	1.061
1094825	ENSG00000139973	58085	SYT16	synaptotagmin XVI	83851	14	n/a	n/a	5.16E-01	1.061
279968070	ENSG00000242639	0	RP11-358L16.2	RP11-358L16.2	0	10	n/a	n/a	5.17E-01	1.061
280109348	ENSG00000257851	0	RP11-199A1.1	RP11-199A1.1	0	12	n/a	n/a	5.17E-01	1.061
1095201	ENSG00000142684	30524	ZNF593	zinc finger protein 593	51042	1	n/a	n/a	5.18E-01	1.061
1096877	ENSG00000156030	60091	C14orf43	chromosome 14 open reading frame 43	91748	14	n/a	n/a	5.19E-01	1.061
1089258	ENSG00000100731	22745	PCNX	pecanex homolog (Drosophila)	22990	14	n/a	n/a	5.19E-01	1.061
1094055	ENSG00000135750	3750	KCNK1	potassium channel, subfamily K, member 1	3775	1	n/a	n/a	5.05E-01	1.06
280110317	ENSG00000257935	0	RP11-82C23.2	RP11-82C23.2	0	12	n/a	n/a	5.06E-01	1.06
279780341	ENSG00000224773	0	RP1-170D19.3	RP1-170D19.3	0	X	n/a	n/a	5.07E-01	1.06
279882232	ENSG00000233825	0	RP11-135A24.4	RP11-135A24.4	0	10	n/a	n/a	5.09E-01	1.06
1099095	ENSG00000167614	36622	TTYH1	tweety homolog 1 (Drosophila)	57348	19	n/a	n/a	5.10E-01	1.06
1090175	ENSG00000106328	29732	FSCN3	fascin homolog 3, actin-bundling protein, testicular (Strongylocentrotus purpuratus)	29999	7	n/a	n/a	5.14E-01	1.06
280059519	ENSG00000253645	0	CTD-2544N14.3	CTD-2544N14.3	0	8	n/a	n/a	5.14E-01	1.06
1096782	ENSG00000155097	525	ATP6V1C1	ATPase, H+ transporting, lysosomal 42kDa, V1 subunit C1	528	8	n/a	n/a	5.14E-01	1.06
279910006	ENSG00000236365	0	RP5-849L7.1	RP5-849L7.1	0	X	n/a	n/a	5.19E-01	1.06
280083474	ENSG00000255248	0	RP11-166D19.1	RP11-166D19.1	0	11	n/a	n/a	5.11E-01	1.059
1087603	ENSG00000054654	22979	SYNE2	spectrin repeat containing, nuclear envelope 2	23224	14	n/a	n/a	5.13E-01	1.059
1086890	ENSG00000002746	22827	HECW1	HECT, C2 and WW domain containing E3 ubiquitin protein ligase 1	23072	7	n/a	n/a	5.14E-01	1.059
1105141	ENSG00000204442	168322	FAM155A	family with sequence similarity 155, member A	728215	13	n/a	n/a	5.14E-01	1.059
1103742	ENSG00000189157	157125769	FAM47E	family with sequence similarity 47, member E	100631383	4	n/a	n/a	5.16E-01	1.059
279878780	ENSG00000233508	0	RP1-269M15.3	RP1-269M15.3	0	20	n/a	n/a	5.17E-01	1.059
1104020	ENSG00000196653	60039	ZNF502	zinc finger protein 502	91392	3	n/a	n/a	5.18E-01	1.059
1099764	ENSG00000170365	4061	SMAD1	SMAD family member 1	4086	4	n/a	n/a	5.18E-01	1.059
1087963	ENSG00000069966	10534	GNB5	guanine nucleotide binding protein (G protein), beta 5	10681	15	n/a	n/a	5.20E-01	1.059
1104795	ENSG00000198887	22892	SMC5	structural maintenance of chromosomes 5	23137	9	n/a	n/a	5.20E-01	1.059
1092189	ENSG00000122584	29743	NXPH1	neurexophilin 1	30010	7	n/a	n/a	5.06E-01	1.058
279892626	ENSG00000234742	0	AC144530.1	AC144530.1	0	3	n/a	n/a	5.06E-01	1.058
1098504	ENSG00000165215	1356	CLDN3	claudin 3	1365	7	n/a	n/a	5.08E-01	1.058
1091743	ENSG00000118729	841	CASQ2	calsequestrin 2 (cardiac muscle)	845	1	n/a	n/a	5.08E-01	1.058
279957193	ENSG00000241478	0	RP11-598P12.1	RP11-598P12.1	0	3	n/a	n/a	5.08E-01	1.058
1088141	ENSG00000074590	9747	NUAK1	NUAK family, SNF1-like kinase, 1	9891	12	n/a	n/a	5.10E-01	1.058
279641115	ENSG00000198406	0	BZW1P2	basic leucine zipper and W2 domains 1 pseudogene 2	0	3	n/a	n/a	5.10E-01	1.058
1091243	ENSG00000114948	8674	ADAM23	ADAM metallopeptidase domain 23	8745	2	n/a	n/a	5.10E-01	1.058
1098009	ENSG00000163577	35927	EIF5A2	eukaryotic translation initiation factor 5A2	56648	3	n/a	n/a	5.11E-01	1.058
1109023	ENSG00000242114	31017	MTFP1	mitochondrial fission process 1	51537	22	n/a	n/a	5.12E-01	1.058
279722039	ENSG00000213430	0	HSPD1P1	heat shock 60kDa protein 1 (chaperonin) pseudogene 1	0	5	n/a	n/a	5.13E-01	1.058
280071625	ENSG00000254502	0	FNTAL1	FNTAL1	0	11	n/a	n/a	5.13E-01	1.058
1097895	ENSG00000163206	4159	SMCP	sperm mitochondria-associated cysteine-rich protein	4184	1	n/a	n/a	5.13E-01	1.058
1101717	ENSG00000180332	122048	KCTD4	potassium channel tetramerisation domain containing 4	386618	13	n/a	n/a	5.13E-01	1.058
1091109	ENSG00000113645	23041	WWC1	WW and C2 domain containing 1	23286	5	n/a	n/a	5.14E-01	1.058
1090218	ENSG00000106588	5651	PSMA2	proteasome (prosome, macropain) subunit, alpha type, 2	5683	7	n/a	n/a	5.16E-01	1.058
1089573	ENSG00000102606	8795	ARHGEF7	Rho guanine nucleotide exchange factor (GEF) 7	8874	13	n/a	n/a	5.16E-01	1.058
280038310	ENSG00000251400	0	ALDH7A1P1	aldehyde dehydrogenase 7 family, member A1 pseudogene 1	0	5	n/a	n/a	5.17E-01	1.058
279925944	ENSG00000237758	0	AC084031.1	AC084031.1	0	2	n/a	n/a	5.19E-01	1.058
1090767	ENSG00000111266	56595	DUSP16	dual specificity phosphatase 16	80824	12	n/a	n/a	5.19E-01	1.058
1101976	ENSG00000181856	6481	SLC2A4	solute carrier family 2 (facilitated glucose transporter), member 4	6517	17	n/a	n/a	5.19E-01	1.058
1099278	ENSG00000168264	111030	IRF2BP2	interferon regulatory factor 2 binding protein 2	359948	1	n/a	n/a	5.20E-01	1.058
1103054	ENSG00000186297	2542	GABRA5	gamma-aminobutyric acid (GABA) A receptor, alpha 5	2558	15	n/a	n/a	5.04E-01	1.057
1089401	ENSG00000101400	6600	SNTA1	syntrophin, alpha 1 (dystrophin-associated protein A1, 59kDa, acidic component)	6640	20	n/a	n/a	5.05E-01	1.057
1087174	ENSG00000011677	2540	GABRA3	gamma-aminobutyric acid (GABA) A receptor, alpha 3	2556	X	n/a	n/a	5.06E-01	1.057
1098699	ENSG00000166025	81206	AMOTL1	angiomotin like 1	154810	11	n/a	n/a	5.07E-01	1.057
280089505	ENSG00000255723	0	RP11-529H2.2	RP11-529H2.2	0	4	n/a	n/a	5.08E-01	1.057
1091811	ENSG00000119514	55498	GALNT12	UDP-N-acetyl-alpha-D-galactosamine:polypeptide N-acetylgalactosaminyltransferase 12 (GalNAc-T12)	79695	9	n/a	n/a	5.08E-01	1.057
1105588	ENSG00000205869	122353	KRTAP5-1	keratin associated protein 5-1	387264	11	n/a	n/a	5.10E-01	1.057
1088641	ENSG00000088256	2750	GNA11	guanine nucleotide binding protein (G protein), alpha 11 (Gq class)	2767	19	n/a	n/a	5.11E-01	1.057
1088123	ENSG00000073969	4874	NSF	N-ethylmaleimide-sensitive factor	4905	17	n/a	n/a	5.12E-01	1.057
1098948	ENSG00000166963	4105	MAP1A	microtubule-associated protein 1A	4130	15	n/a	n/a	5.13E-01	1.057
280125736	ENSG00000259027	0	RP11-361H10.4	RP11-361H10.4	0	14	n/a	n/a	5.13E-01	1.057
1103662	ENSG00000188827	58665	SLX4	SLX4 structure-specific endonuclease subunit homolog (S. cerevisiae)	84464	16	n/a	n/a	5.13E-01	1.057
279936408	ENSG00000238942	0	snR39B	Small nucleolar RNA snR39B	0	3	n/a	n/a	5.13E-01	1.057
1099083	ENSG00000167565	29679	SERTAD3	SERTA domain containing 3	29946	19	n/a	n/a	5.13E-01	1.057
1102848	ENSG00000185507	3640	IRF7	interferon regulatory factor 7	3665	11	n/a	n/a	5.13E-01	1.057
279914467	ENSG00000236782	0	RP11-96L14.7	RP11-96L14.7	0	1	n/a	n/a	5.14E-01	1.057
1098082	ENSG00000163788	34150	SNRK	SNF related kinase	54861	3	n/a	n/a	5.16E-01	1.057
1088153	ENSG00000074842	35290	C19orf10	chromosome 19 open reading frame 10	56005	19	n/a	n/a	5.16E-01	1.057
1093031	ENSG00000129235	59008	TXNDC17	thioredoxin domain containing 17	84817	17	n/a	n/a	5.16E-01	1.057
1108907	ENSG00000239672	4799	NME1	non-metastatic cells 1, protein (NM23A) expressed in	4830	17	n/a	n/a	5.17E-01	1.057
1103827	ENSG00000196139	8575	AKR1C3	aldo-keto reductase family 1, member C3 (3-alpha hydroxysteroid dehydrogenase, type II)	8644	10	n/a	n/a	5.18E-01	1.057
1104379	ENSG00000197756	6136	RPL37A	ribosomal protein L37a	6168	2	n/a	n/a	5.18E-01	1.057
280010958	ENSG00000249233	0	ZNF154	ZNF154	0	19	n/a	n/a	5.19E-01	1.057
1090815	ENSG00000111647	22829	UHRF1BP1L	UHRF1 binding protein 1-like	23074	12	n/a	n/a	5.20E-01	1.057
279595433	ENSG00000189223	1001793	AC016683.6	AC016683.6	654433	2	n/a	n/a	5.06E-01	1.056
1098124	ENSG00000163909	26256	HEYL	hairy/enhancer-of-split related with YRPW motif-like	26508	1	n/a	n/a	5.06E-01	1.056
279910785	ENSG00000236431	0	AC009237.11	AC009237.11	0	2	n/a	n/a	5.06E-01	1.056
1104896	ENSG00000203727	123454	SAMD5	sterile alpha motif domain containing 5	389432	6	n/a	n/a	5.08E-01	1.056
1093667	ENSG00000133424	9091	LARGE	like-glycosyltransferase	9215	22	n/a	n/a	5.08E-01	1.056
279765031	ENSG00000223534	0	HLA-DQB1-AS1	HLA-DQB1 antisense RNA 1 (non-protein coding)	0	6	n/a	n/a	5.10E-01	1.056
1099075	ENSG00000167548	8034	MLL2	myeloid/lymphoid or mixed-lineage leukemia 2	8085	12	n/a	n/a	5.10E-01	1.056
1090822	ENSG00000111669	7124	TPI1	triosephosphate isomerase 1	7167	12	n/a	n/a	5.13E-01	1.056
1093258	ENSG00000130811	8597	EIF3G	eukaryotic translation initiation factor 3, subunit G	8666	19	n/a	n/a	5.13E-01	1.056
280008357	ENSG00000248993	0	XXbac-BPG181M17.5	Major histocompatibility complex, class II, DM beta	0	6	n/a	n/a	5.13E-01	1.056
279827248	ENSG00000228938	0	SNRPD2P1	small nuclear ribonucleoprotein D2 pseudogene 1	0	10	n/a	n/a	5.13E-01	1.056
1088241	ENSG00000077080	30893	ACTL6B	actin-like 6B	51412	7	n/a	n/a	5.13E-01	1.056
1090968	ENSG00000112514	31076	CUTA	cutA divalent cation tolerance homolog (E. coli)	51596	6	n/a	n/a	5.14E-01	1.056
1087421	ENSG00000038382	7161	TRIO	triple functional domain (PTPRF interacting)	7204	5	n/a	n/a	5.14E-01	1.056
279944541	ENSG00000240004	0	AC003111.2	AC003111.2	0	19	n/a	n/a	5.15E-01	1.056
1098544	ENSG00000165417	2940	GTF2A1	general transcription factor IIA, 1, 19/37kDa	2957	14	n/a	n/a	5.16E-01	1.056
1087539	ENSG00000049759	23082	NEDD4L	neural precursor cell expressed, developmentally down-regulated 4-like	23327	18	n/a	n/a	5.16E-01	1.056
1100417	ENSG00000173156	29717	RHOD	ras homolog gene family, member D	29984	11	n/a	n/a	5.16E-01	1.056
1108761	ENSG00000237493	0	RP11-603J24.7	RP11-603J24.7	0	12	n/a	n/a	5.17E-01	1.056
1094367	ENSG00000137309	3139	HMGA1	high mobility group AT-hook 1	3159	6	n/a	n/a	5.18E-01	1.056
1089466	ENSG00000101871	4256	MID1	midline 1 (Opitz/BBB syndrome)	4281	X	n/a	n/a	5.18E-01	1.056
280086293	ENSG00000255439	0	RP11-196G11.1	Uncharacterized protein	0	16	n/a	n/a	5.18E-01	1.056
1093593	ENSG00000132938	23036	MTUS2	microtubule associated tumor suppressor candidate 2	23281	13	n/a	n/a	5.18E-01	1.056
1101646	ENSG00000179909	7666	ZNF154	zinc finger protein 154	7710	19	n/a	n/a	5.19E-01	1.056
1098105	ENSG00000163840	81002	DTX3L	deltex 3-like (Drosophila)	151636	3	n/a	n/a	5.20E-01	1.056
1101656	ENSG00000179933	34306	C14orf119	chromosome 14 open reading frame 119	55017	14	n/a	n/a	5.20E-01	1.056
1099053	ENSG00000167460	7128	TPM4	tropomyosin 4	7171	19	n/a	n/a	5.06E-01	1.055
1089110	ENSG00000100234	7035	TIMP3	TIMP metallopeptidase inhibitor 3	7078	22	n/a	n/a	5.07E-01	1.055
1091648	ENSG00000117676	6162	RPS6KA1	ribosomal protein S6 kinase, 90kDa, polypeptide 1	6195	1	n/a	n/a	5.08E-01	1.055
1089950	ENSG00000105251	36240	SHD	Src homology 2 domain containing transforming protein D	56961	19	n/a	n/a	5.08E-01	1.055
279748806	ENSG00000219249	0	AMZ2P2	archaelysin family metallopeptidase 2 pseudogene 2	0	6	n/a	n/a	5.09E-01	1.055
1100429	ENSG00000173210	22641	ABLIM3	actin binding LIM protein family, member 3	22885	5	n/a	n/a	5.10E-01	1.055
1091576	ENSG00000117154	59156	IGSF21	immunoglobin superfamily, member 21	84966	1	n/a	n/a	5.10E-01	1.055
280130915	ENSG00000259321	0	RP11-468E2.5	RP11-468E2.5	0	14	n/a	n/a	5.11E-01	1.055
279708259	ENSG00000207561	0	MIR635	microRNA 635	0	17	n/a	n/a	5.11E-01	1.055
1098026	ENSG00000163618	8549	CADPS	Ca++-dependent secretion activator	8618	3	n/a	n/a	5.13E-01	1.055
279808177	ENSG00000227183	0	HDGFP1	hepatoma-derived growth factor pseudogene 1	0	X	n/a	n/a	5.13E-01	1.055
1102352	ENSG00000183513	149572	COA5	cytochrome C oxidase assembly factor 5	493753	2	n/a	n/a	5.13E-01	1.055
1088376	ENSG00000080603	10689	SRCAP	Snf2-related CREBBP activator protein	10847	16	n/a	n/a	5.13E-01	1.055
279705823	ENSG00000207129	0	5S_rRNA	5S ribosomal RNA	0	5	n/a	n/a	5.13E-01	1.055
279966308	ENSG00000242457	0	RBBP4P2	retinoblastoma binding protein 4 pseudogene 2	0	3	n/a	n/a	5.15E-01	1.055
1087825	ENSG00000065923	58877	SLC9A7	solute carrier family 9 (sodium/hydrogen exchanger), member 7	84679	X	n/a	n/a	5.16E-01	1.055
279910986	ENSG00000236440	0	AC117947.1	AC117947.1	0	2	n/a	n/a	5.16E-01	1.055
1103725	ENSG00000189079	83430	ARID2	AT rich interactive domain 2 (ARID, RFX-like)	196528	12	n/a	n/a	5.17E-01	1.055
1096643	ENSG00000153982	94197	GDPD1	glycerophosphodiester phosphodiesterase domain containing 1	284161	17	n/a	n/a	5.17E-01	1.055
1094771	ENSG00000139617	0	RP11-298P3.4	Uncharacterized protein	0	13	n/a	n/a	5.18E-01	1.055
279731342	ENSG00000214549	0	RP11-360G10.2	RP11-360G10.2	0	10	n/a	n/a	5.19E-01	1.055
279812651	ENSG00000227612	0	RP5-1177E19.2	RP5-1177E19.2	0	1	n/a	n/a	5.19E-01	1.055
1099888	ENSG00000170893	7157	TRH	thyrotropin-releasing hormone	7200	3	n/a	n/a	5.20E-01	1.055
279789178	ENSG00000225554	0	RP11-527D7.1	RP11-527D7.1	0	1	n/a	n/a	5.08E-01	1.054
1087055	ENSG00000007545	36858	CRAMP1L	Crm, cramped-like (Drosophila)	57585	16	n/a	n/a	5.09E-01	1.054
1087350	ENSG00000029993	3129	HMGB3	high mobility group box 3	3149	X	n/a	n/a	5.09E-01	1.054
1095139	ENSG00000142188	753	TMEM50B	transmembrane protein 50B	757	21	n/a	n/a	5.10E-01	1.054
1104905	ENSG00000203778	151786	C6orf225	chromosome 6 open reading frame 225	619208	6	n/a	n/a	5.10E-01	1.054
1090441	ENSG00000108528	8344	SLC25A11	solute carrier family 25 (mitochondrial carrier; oxoglutarate carrier), member 11	8402	17	n/a	n/a	5.12E-01	1.054
1090781	ENSG00000111335	4908	OAS2	2'-5'-oligoadenylate synthetase 2, 69/71kDa	4939	12	n/a	n/a	5.14E-01	1.054
280014847	ENSG00000249566	0	AC117517.1	AC117517.1	0	X	n/a	n/a	5.14E-01	1.054
1094748	ENSG00000139436	9671	GIT2	G protein-coupled receptor kinase interacting ArfGAP 2	9815	12	n/a	n/a	5.14E-01	1.054
1093338	ENSG00000131323	7144	TRAF3	TNF receptor-associated factor 3	7187	14	n/a	n/a	5.14E-01	1.054
1097728	ENSG00000162613	8801	FUBP1	far upstream element (FUSE) binding protein 1	8880	1	n/a	n/a	5.16E-01	1.054
1091254	ENSG00000115042	30494	FAHD2A	fumarylacetoacetate hydrolase domain containing 2A	51011	2	n/a	n/a	5.17E-01	1.054
1099454	ENSG00000168994	85792	C6orf145	chromosome 6 open reading frame 145	221749	6	n/a	n/a	5.17E-01	1.054
280072356	ENSG00000254553	0	RP1-27O5.3	RP1-27O5.3	0	1	n/a	n/a	5.18E-01	1.054
1091295	ENSG00000115275	7795	MOGS	mannosyl-oligosaccharide glucosidase	7841	2	n/a	n/a	5.18E-01	1.054
279962627	ENSG00000242073	0	AC006014.7	AC006014.7	0	7	n/a	n/a	5.18E-01	1.054
1104698	ENSG00000198715	76610	C1orf85	chromosome 1 open reading frame 85	112770	1	n/a	n/a	5.19E-01	1.054
1095236	ENSG00000143036	79183	SLC44A3	solute carrier family 44, member 3	126969	1	n/a	n/a	5.19E-01	1.054
279775114	ENSG00000224324	0	AC093662.6	AC093662.6	0	7	n/a	n/a	5.19E-01	1.054
1091984	ENSG00000120694	10650	HSPH1	heat shock 105kDa/110kDa protein 1	10808	13	n/a	n/a	5.06E-01	1.053
279895612	ENSG00000234985	0	RP11-3L10.3	RP11-3L10.3	0	7	n/a	n/a	5.07E-01	1.053
1087996	ENSG00000070669	437	ASNS	asparagine synthetase (glutamine-hydrolyzing)	440	7	n/a	n/a	5.10E-01	1.053
279807120	ENSG00000227091	0	RP5-1028L10.1	RP5-1028L10.1	0	1	n/a	n/a	5.11E-01	1.053
1102835	ENSG00000185437	6414	SH3BGR	SH3 domain binding glutamic acid-rich protein	6450	21	n/a	n/a	5.11E-01	1.053
1094486	ENSG00000137944	35547	CCBL2	cysteine conjugate-beta lyase 2	56267	1	n/a	n/a	5.11E-01	1.053
1102568	ENSG00000184347	6549	SLIT3	slit homolog 3 (Drosophila)	6586	5	n/a	n/a	5.11E-01	1.053
1096393	ENSG00000151838	169497	C14orf38	chromosome 14 open reading frame 38	729665	14	n/a	n/a	5.13E-01	1.053
1093844	ENSG00000134602	31245	MST4	Serine/threonine-protein kinase MST4	51765	X	n/a	n/a	5.13E-01	1.053
1094821	ENSG00000139926	78917	FRMD6	FERM domain containing 6	122786	14	n/a	n/a	5.13E-01	1.053
1100904	ENSG00000175745	6983	NR2F1	nuclear receptor subfamily 2, group F, member 1	7025	5	n/a	n/a	5.13E-01	1.053
280103108	ENSG00000257242	90316	RP11-24B21.1	Uncharacterized protein	256021	12	n/a	n/a	5.13E-01	1.053
1099219	ENSG00000168002	5404	POLR2G	polymerase (RNA) II (DNA directed) polypeptide G	5436	11	n/a	n/a	5.18E-01	1.053
1097650	ENSG00000162236	6771	STX5	syntaxin 5	6811	11	n/a	n/a	5.18E-01	1.053
1093035	ENSG00000129255	9385	MPDU1	mannose-P-dolichol utilization defect 1	9526	17	n/a	n/a	5.19E-01	1.053
1087823	ENSG00000065883	8552	CDK13	cyclin-dependent kinase 13	8621	7	n/a	n/a	5.19E-01	1.053
279475785	ENSG00000176812	0	RP11-629O4.1	RP11-629O4.1	0	X	n/a	n/a	5.19E-01	1.053
1100427	ENSG00000173208	222	ABCD2	ATP-binding cassette, sub-family D (ALD), member 2	225	12	n/a	n/a	5.20E-01	1.053
1096173	ENSG00000149639	80062	KIAA0889	KIAA0889	140710	20	n/a	n/a	5.05E-01	1.052
280132567	ENSG00000259417	0	RP11-2E17.1	RP11-2E17.1	0	15	n/a	n/a	5.08E-01	1.052
1101357	ENSG00000178125	94820	PPP1R42	protein phosphatase 1, regulatory subunit 42	286187	8	n/a	n/a	5.10E-01	1.052
1090027	ENSG00000105605	37708	CACNG7	calcium channel, voltage-dependent, gamma subunit 7	59284	19	n/a	n/a	5.10E-01	1.052
1097716	ENSG00000162576	33878	MXRA8	matrix-remodelling associated 8	54587	1	n/a	n/a	5.13E-01	1.052
1098808	ENSG00000166428	78902	PLD4	phospholipase D family, member 4	122618	14	n/a	n/a	5.14E-01	1.052
280056180	ENSG00000253392	0	AC006277.2	AC006277.2	0	19	n/a	n/a	5.14E-01	1.052
1088629	ENSG00000087842	8478	PIR	pirin (iron-binding nuclear protein)	8544	X	n/a	n/a	5.14E-01	1.052
1088487	ENSG00000083844	9286	ZNF264	zinc finger protein 264	9422	19	n/a	n/a	5.15E-01	1.052
280137004	ENSG00000259678	0	RP11-707P17.1	RP11-707P17.1	0	15	n/a	n/a	5.15E-01	1.052
1104688	ENSG00000198689	10332	SLC9A6	solute carrier family 9 (sodium/hydrogen exchanger), member 6	10479	X	n/a	n/a	5.15E-01	1.052
1097011	ENSG00000157152	6814	SYN2	synapsin II	6854	3	n/a	n/a	5.16E-01	1.052
1101404	ENSG00000178397	58984	C7orf70	chromosome 7 open reading frame 70	84792	7	n/a	n/a	5.16E-01	1.052
279806538	ENSG00000227040	0	RP11-533F5.2	RP11-533F5.2	0	4	n/a	n/a	5.18E-01	1.052
1089047	ENSG00000100030	5562	MAPK1	mitogen-activated protein kinase 1	5594	22	n/a	n/a	5.18E-01	1.052
1090953	ENSG00000112365	9697	ZBTB24	zinc finger and BTB domain containing 24	9841	6	n/a	n/a	5.18E-01	1.052
1093907	ENSG00000135018	29712	UBQLN1	ubiquilin 1	29979	9	n/a	n/a	5.18E-01	1.052
1098741	ENSG00000166181	8473	API5	apoptosis inhibitor 5	8539	11	n/a	n/a	5.19E-01	1.052
1099400	ENSG00000168779	6438	SHOX2	short stature homeobox 2	6474	3	n/a	n/a	5.05E-01	1.051
1096079	ENSG00000148943	34616	LIN7C	lin-7 homolog C (C. elegans)	55327	11	n/a	n/a	5.06E-01	1.051
1104256	ENSG00000197380	80654	DACT3	dapper, antagonist of beta-catenin, homolog 3 (Xenopus laevis)	147906	19	n/a	n/a	5.06E-01	1.051
279991549	ENSG00000245949	0	AC074099.1	AC074099.1	0	2	n/a	n/a	5.07E-01	1.051
1104617	ENSG00000198478	57941	SH3BGRL2	SH3 domain binding glutamic acid-rich protein like 2	83699	6	n/a	n/a	5.08E-01	1.051
1094578	ENSG00000138386	4638	NAB1	NGFI-A binding protein 1 (EGR1 binding protein 1)	4664	2	n/a	n/a	5.08E-01	1.051
1088905	ENSG00000095380	33479	NANS	N-acetylneuraminic acid synthase	54187	9	n/a	n/a	5.08E-01	1.051
1095634	ENSG00000145451	7953	GLRA3	glycine receptor, alpha 3	8001	4	n/a	n/a	5.09E-01	1.051
1100076	ENSG00000171612	58485	SLC25A33	solute carrier family 25, member 33	84275	1	n/a	n/a	5.09E-01	1.051
279489796	ENSG00000178660	0	RP11-668N23.1	RP11-668N23.1	0	3	n/a	n/a	5.10E-01	1.051
280020311	ENSG00000249962	0	RP11-80H5.5	RP11-80H5.5	0	10	n/a	n/a	5.11E-01	1.051
1088933	ENSG00000096070	26899	BRPF3	bromodomain and PHD finger containing, 3	27154	6	n/a	n/a	5.11E-01	1.051
279738006	ENSG00000215199	0	YWHAZP6	tyrosine 3-monooxygenase/tryptophan 5-monooxygenase activation protein, zeta pseudogene 6	0	9	n/a	n/a	5.13E-01	1.051
1090716	ENSG00000110876	6368	SELPLG	selectin P ligand	6404	12	n/a	n/a	5.13E-01	1.051
1087268	ENSG00000020577	22789	SAMD4A	sterile alpha motif domain containing 4A	23034	14	n/a	n/a	5.13E-01	1.051
279874020	ENSG00000233087	0	AC073869.1	AC073869.1	0	2	n/a	n/a	5.13E-01	1.051
280000630	ENSG00000248354	0	AP001055.7	AP001055.7	0	21	n/a	n/a	5.13E-01	1.051
1102110	ENSG00000182481	3813	KPNA2	karyopherin alpha 2 (RAG cohort 1, importin alpha 1)	3838	17	n/a	n/a	5.14E-01	1.051
1099545	ENSG00000169375	25691	SIN3A	SIN3 homolog A, transcription regulator (yeast)	25942	15	n/a	n/a	5.16E-01	1.051
1099030	ENSG00000167325	6207	RRM1	ribonucleotide reductase M1	6240	11	n/a	n/a	5.16E-01	1.051
1103323	ENSG00000187555	7828	USP7	ubiquitin specific peptidase 7 (herpes virus-associated)	7874	16	n/a	n/a	5.18E-01	1.051
1087566	ENSG00000051596	58531	THOC3	THO complex 3	84321	5	n/a	n/a	5.18E-01	1.051
280037906	ENSG00000251374	0	RPS23P5	ribosomal protein S23 pseudogene 5	0	5	n/a	n/a	5.19E-01	1.051
1104643	ENSG00000198561	1489	CTNND1	catenin (cadherin-associated protein), delta 1	1500	11	n/a	n/a	5.19E-01	1.051
1102378	ENSG00000183617	77863	MRPL54	mitochondrial ribosomal protein L54	116541	19	n/a	n/a	5.06E-01	1.05
279827547	ENSG00000228958	0	RP5-1125A11.5	RP5-1125A11.5	0	20	n/a	n/a	5.08E-01	1.05
1099816	ENSG00000170549	55029	IRX1	iroquois homeobox 1	79192	5	n/a	n/a	5.09E-01	1.05
1100593	ENSG00000174021	2770	GNG5	guanine nucleotide binding protein (G protein), gamma 5	2787	1	n/a	n/a	5.09E-01	1.05
1105569	ENSG00000205794	110150	RP11-333E13.4	RP11-333E13.4	344967	4	n/a	n/a	5.09E-01	1.05
1091303	ENSG00000115307	547	AUP1	ancient ubiquitous protein 1	550	2	n/a	n/a	5.10E-01	1.05
1087262	ENSG00000019995	34053	ZRANB1	zinc finger, RAN-binding domain containing 1	54764	10	n/a	n/a	5.12E-01	1.05
1109003	ENSG00000241697	8511	TMEFF1	transmembrane protein with EGF-like and two follistatin-like domains 1	8577	9	n/a	n/a	5.13E-01	1.05
1106460	ENSG00000218739	157121457	AC007390.5	HCG1988162Uncharacterized protein	100505876	2	n/a	n/a	5.13E-01	1.05
1102700	ENSG00000184924	124224	PTRHD1	peptidyl-tRNA hydrolase domain containing 1	391356	2	n/a	n/a	5.13E-01	1.05
1095292	ENSG00000143321	3051	HDGF	hepatoma-derived growth factor	3068	1	n/a	n/a	5.14E-01	1.05
1088767	ENSG00000090612	10637	ZNF268	zinc finger protein 268	10795	12	n/a	n/a	5.14E-01	1.05
1088343	ENSG00000079459	2207	FDFT1	farnesyl-diphosphate farnesyltransferase 1	2222	8	n/a	n/a	5.14E-01	1.05
1105990	ENSG00000214106	1002948	AC093726.6	HCG1999107Uncharacterized protein	100132707	7	n/a	n/a	5.14E-01	1.05
1088818	ENSG00000091656	55579	ZFHX4	zinc finger homeobox 4	79776	8	n/a	n/a	5.15E-01	1.05
1094054	ENSG00000135749	55805	PCNXL2	pecanex-like 2 (Drosophila)	80003	1	n/a	n/a	5.16E-01	1.05
1091707	ENSG00000118412	0	CASP8AP2	caspase 8 associated protein 2	0	6	n/a	n/a	5.16E-01	1.05
279750619	ENSG00000220505	0	RP11-111D3.1	RP11-111D3.1	0	6	n/a	n/a	5.18E-01	1.05
1087027	ENSG00000006837	30746	CDKL3	cyclin-dependent kinase-like 3	51265	5	n/a	n/a	5.20E-01	1.05
1093351	ENSG00000131398	3723	KCNC3	potassium voltage-gated channel, Shaw-related subfamily, member 3	3748	19	n/a	n/a	5.06E-01	1.049
1091186	ENSG00000114446	34370	IFT57	intraflagellar transport 57 homolog (Chlamydomonas)	55081	3	n/a	n/a	5.07E-01	1.049
1093756	ENSG00000134184	2927	GSTM1	glutathione S-transferase mu 1	2944	1	n/a	n/a	5.08E-01	1.049
279995993	ENSG00000247596	11179	TWF2	twinfilin, actin-binding protein, homolog 2 (Drosophila)	11344	3	n/a	n/a	5.08E-01	1.049
1087285	ENSG00000022556	34944	NLRP2	NLR family, pyrin domain containing 2	55655	19	n/a	n/a	5.09E-01	1.049
1096970	ENSG00000156858	54834	PRR14	proline rich 14	78994	16	n/a	n/a	5.09E-01	1.049
279745716	ENSG00000217060	0	RP11-30P6.1	RP11-30P6.1	0	6	n/a	n/a	5.10E-01	1.049
1098331	ENSG00000164542	23121	KIAA0895	KIAA0895	23366	7	n/a	n/a	5.11E-01	1.049
1100552	ENSG00000173825	85639	TIGD3	tigger transposable element derived 3	220359	11	n/a	n/a	5.11E-01	1.049
1087019	ENSG00000006715	26817	VPS41	vacuolar protein sorting 41 homolog (S. cerevisiae)	27072	7	n/a	n/a	5.13E-01	1.049
279818859	ENSG00000228203	122039	AC017076.4	AC017076.4	386597	2	n/a	n/a	5.13E-01	1.049
1105881	ENSG00000213619	4696	NDUFS3	NADH dehydrogenase (ubiquinone) Fe-S protein 3, 30kDa (NADH-coenzyme Q reductase)	4722	11	n/a	n/a	5.14E-01	1.049
279902228	ENSG00000235617	0	XXbac-B476C20.10	XXbac-B476C20.10	0	22	n/a	n/a	5.14E-01	1.049
1094592	ENSG00000138448	3660	ITGAV	integrin, alpha V (vitronectin receptor, alpha polypeptide, antigen CD51)	3685	2	n/a	n/a	5.14E-01	1.049
1093854	ENSG00000134698	82978	EIF2C4	eukaryotic translation initiation factor 2C, 4	192670	1	n/a	n/a	5.14E-01	1.049
279941542	ENSG00000239626	0	RP11-398K22.13	RP11-398K22.13	0	6	n/a	n/a	5.15E-01	1.049
1088444	ENSG00000082458	1729	DLG3	discs, large homolog 3 (Drosophila)	1741	X	n/a	n/a	5.15E-01	1.049
280107583	ENSG00000257675	0	RP11-641A6.9	RP11-641A6.9	0	12	n/a	n/a	5.15E-01	1.049
1093264	ENSG00000130822	79826	PNCK	pregnancy up-regulated non-ubiquitously expressed CaM kinase	139728	X	n/a	n/a	5.16E-01	1.049
1106007	ENSG00000214176	0	AC103810.1	Uncharacterized proteincDNA FLJ60005, moderately similar to Homo sapiens pleckstrin homology domain containing, family M member 1, mRNA	0	17	n/a	n/a	5.18E-01	1.049
1104492	ENSG00000198056	5525	PRIM1	primase, DNA, polypeptide 1 (49kDa)	5557	12	n/a	n/a	5.18E-01	1.049
279667493	ENSG00000202343	0	SNORA2	Small nucleolar RNA SNORA2/SNORA34 family	0	6	n/a	n/a	5.18E-01	1.049
1104355	ENSG00000197694	6669	SPTAN1	spectrin, alpha, non-erythrocytic 1 (alpha-fodrin)	6709	9	n/a	n/a	5.18E-01	1.049
1089908	ENSG00000104980	10322	TIMM44	translocase of inner mitochondrial membrane 44 homolog (yeast)	10469	19	n/a	n/a	5.19E-01	1.049
1090659	ENSG00000110315	30346	RNF141	ring finger protein 141	50862	11	n/a	n/a	5.19E-01	1.049
1104089	ENSG00000196865	119460	NHLRC2	NHL repeat containing 2	374354	10	n/a	n/a	5.19E-01	1.049
1093131	ENSG00000130177	8802	CDC16	cell division cycle 16 homolog (S. cerevisiae)	8881	13	n/a	n/a	5.19E-01	1.049
1088523	ENSG00000085231	6840	TAF9	TAF9 RNA polymerase II, TATA box binding protein (TBP)-associated factor, 32kDa	6880	5	n/a	n/a	5.20E-01	1.049
280116824	ENSG00000258518	0	AC112502.1	short stature homeobox protein 2 isoform c	0	3	n/a	n/a	5.05E-01	1.048
1100179	ENSG00000172059	8401	KLF11	Kruppel-like factor 11	8462	2	n/a	n/a	5.06E-01	1.048
1093856	ENSG00000134716	1561	CYP2J2	cytochrome P450, family 2, subfamily J, polypeptide 2	1573	1	n/a	n/a	5.06E-01	1.048
1088727	ENSG00000089723	54830	OTUB2	OTU domain, ubiquitin aldehyde binding 2	78990	14	n/a	n/a	5.06E-01	1.048
1107187	ENSG00000227164	0	AL354993.1	Cell growth-inhibiting protein 7HCG1784586Uncharacterized protein	0	20	n/a	n/a	5.08E-01	1.048
1105073	ENSG00000204287	3104	HLA-DRA	major histocompatibility complex, class II, DR alpha	3122	6	n/a	n/a	5.08E-01	1.048
279749400	ENSG00000219507	0	FTH1P8	ferritin, heavy polypeptide 1 pseudogene 8	0	X	n/a	n/a	5.09E-01	1.048
1105088	ENSG00000204314	1016643	PRRT1	proline-rich transmembrane protein 1	100507547	6	n/a	n/a	5.09E-01	1.048
1104757	ENSG00000198825	22632	INPP5F	inositol polyphosphate-5-phosphatase F	22876	10	n/a	n/a	5.10E-01	1.048
279784338	ENSG00000225140	0	RP11-809C18.3	RP11-809C18.3	0	10	n/a	n/a	5.11E-01	1.048
1100804	ENSG00000175197	1637	DDIT3	DNA-damage-inducible transcript 3	1649	12	n/a	n/a	5.11E-01	1.048
1095850	ENSG00000147123	33830	NDUFB11	NADH dehydrogenase (ubiquinone) 1 beta subcomplex, 11, 17.3kDa	54539	X	n/a	n/a	5.12E-01	1.048
1104465	ENSG00000197991	41430	PCDH20	protocadherin 20	64881	13	n/a	n/a	5.12E-01	1.048
279867879	ENSG00000232573	0	RPL3P4	ribosomal protein L3 pseudogene 4	0	14	n/a	n/a	5.13E-01	1.048
279507812	ENSG00000181260	0	RP11-145M9.3	RP11-145M9.3	0	3	n/a	n/a	5.13E-01	1.048
1095357	ENSG00000143554	10842	SLC27A3	solute carrier family 27 (fatty acid transporter), member 3	11000	1	n/a	n/a	5.13E-01	1.048
1089072	ENSG00000100105	23352	PATZ1	POZ (BTB) and AT hook containing zinc finger 1	23598	22	n/a	n/a	5.13E-01	1.048
280133548	ENSG00000259475	0	RP11-654A16.3	RP11-654A16.3	0	15	n/a	n/a	5.13E-01	1.048
1100902	ENSG00000175727	22633	MLXIP	MLX interacting protein	22877	12	n/a	n/a	5.13E-01	1.048
1099395	ENSG00000168763	26253	CNNM3	cyclin M3	26505	2	n/a	n/a	5.13E-01	1.048
1091234	ENSG00000114857	4789	NKTR	natural killer-tumor recognition sequence	4820	3	n/a	n/a	5.14E-01	1.048
279877457	ENSG00000233396	0	RP11-458D21.1	RP11-458D21.1	0	1	n/a	n/a	5.14E-01	1.048
280077967	ENSG00000254933	0	RP11-619A14.2	RP11-619A14.2	0	11	n/a	n/a	5.16E-01	1.048
279742433	ENSG00000215805	0	RP11-438O11.1	RP11-438O11.1	0	1	n/a	n/a	5.18E-01	1.048
1109069	ENSG00000243147	9411	MRPL33	mitochondrial ribosomal protein L33	9553	2	n/a	n/a	5.18E-01	1.048
1098456	ENSG00000165029	16	ABCA1	ATP-binding cassette, sub-family A (ABC1), member 1	19	9	n/a	n/a	5.18E-01	1.048
279885390	ENSG00000234115	0	RP11-288G3.4	RP11-288G3.4	0	6	n/a	n/a	5.19E-01	1.048
1087374	ENSG00000033627	532	ATP6V0A1	ATPase, H+ transporting, lysosomal V0 subunit a1	535	17	n/a	n/a	5.19E-01	1.048
1104782	ENSG00000198863	80569	RUNDC1	RUN domain containing 1	146923	17	n/a	n/a	5.20E-01	1.048
1098589	ENSG00000165617	30820	DACT1	dapper, antagonist of beta-catenin, homolog 1 (Xenopus laevis)	51339	14	n/a	n/a	5.06E-01	1.047
279759398	ENSG00000222309	0	AL391839.1	AL391839.1	0	10	n/a	n/a	5.06E-01	1.047
1094616	ENSG00000138639	57722	ARHGAP24	Rho GTPase activating protein 24	83478	4	n/a	n/a	5.07E-01	1.047
1088144	ENSG00000074657	34494	ZNF532	zinc finger protein 532	55205	18	n/a	n/a	5.08E-01	1.047
279570804	ENSG00000187186	169186	RP11-195F19.5	HCG2040265, isoform CRA_acDNA FLJ50015	730098	9	n/a	n/a	5.08E-01	1.047
1095418	ENSG00000143891	79432	GALM	galactose mutarotase (aldose 1-epimerase)	130589	2	n/a	n/a	5.08E-01	1.047
1098443	ENSG00000164967	79753	C9orf23	chromosome 9 open reading frame 23	138716	9	n/a	n/a	5.08E-01	1.047
279906832	ENSG00000236062	0	GSTM5P1	glutathione S-transferase mu 5 pseudogene 1	0	3	n/a	n/a	5.11E-01	1.047
279658085	ENSG00000199574	0	SNORD18C	small nucleolar RNA, C/D box 18C	0	15	n/a	n/a	5.11E-01	1.047
279728390	ENSG00000214147	0	RP11-332P22.2	RP11-332P22.2	0	3	n/a	n/a	5.14E-01	1.047
280100852	ENSG00000257028	94049	AC015871.2	C15orf37 protein	283687	15	n/a	n/a	5.14E-01	1.047
279763946	ENSG00000223442	0	AC004041.2	AC004041.2	0	5	n/a	n/a	5.14E-01	1.047
1096588	ENSG00000153363	58983	LINC00467	long intergenic non-protein coding RNA 467	84791	1	n/a	n/a	5.14E-01	1.047
279845466	ENSG00000230564	0	CALM1P2	calmodulin 1 (phosphorylase kinase, delta) pseudogene 2	0	7	n/a	n/a	5.14E-01	1.047
1104583	ENSG00000198354	109884	DCAF12L2	DDB1 and CUL4 associated factor 12-like 2	340578	X	n/a	n/a	5.16E-01	1.047
279718421	ENSG00000213036	0	RP11-365D23.4	RP11-365D23.4	0	1	n/a	n/a	5.16E-01	1.047
1094521	ENSG00000138081	56005	FBXO11	F-box protein 11	80204	2	n/a	n/a	5.16E-01	1.047
1091434	ENSG00000116141	4114	MARK1	MAP/microtubule affinity-regulating kinase 1	4139	1	n/a	n/a	5.18E-01	1.047
1089130	ENSG00000100294	27094	MCAT	malonyl CoA:ACP acyltransferase (mitochondrial)	27349	22	n/a	n/a	5.18E-01	1.047
1089722	ENSG00000103549	9666	RNF40	ring finger protein 40	9810	16	n/a	n/a	5.19E-01	1.047
1091646	ENSG00000117643	36411	MAN1C1	mannosidase, alpha, class 1C, member 1	57134	1	n/a	n/a	5.20E-01	1.047
279771588	ENSG00000224078	0	SNHG14	small nucleolar RNA host gene 14 (non-protein coding)	0	15	n/a	n/a	5.20E-01	1.047
280091768	ENSG00000255973	0	RP11-592H6.3	RP11-592H6.3	0	12	n/a	n/a	5.06E-01	1.046
1089287	ENSG00000100908	30499	FAM158A	family with sequence similarity 158, member A	51016	14	n/a	n/a	5.08E-01	1.046
279809089	ENSG00000227253	0	RP11-166N17.1	RP11-166N17.1	0	10	n/a	n/a	5.08E-01	1.046
1097708	ENSG00000162526	57311	TSSK3	testis-specific serine kinase 3	81629	1	n/a	n/a	5.09E-01	1.046
1104235	ENSG00000197324	25769	LRP10	low density lipoprotein receptor-related protein 10	26020	14	n/a	n/a	5.10E-01	1.046
1093011	ENSG00000129084	5650	PSMA1	proteasome (prosome, macropain) subunit, alpha type, 1	5682	11	n/a	n/a	5.10E-01	1.046
279858639	ENSG00000231754	0	RP11-204E9.1	RP11-204E9.1	0	6	n/a	n/a	5.11E-01	1.046
1094625	ENSG00000138663	30620	COPS4	COP9 constitutive photomorphogenic homolog subunit 4 (Arabidopsis)	51138	4	n/a	n/a	5.11E-01	1.046
280019294	ENSG00000249896	0	RP11-586D19.1	RP11-586D19.1	0	4	n/a	n/a	5.12E-01	1.046
279707692	ENSG00000207442	1013496	SNORD116-6	small nucleolar RNA, C/D box 116-6	100033418	15	n/a	n/a	5.12E-01	1.046
1098169	ENSG00000164048	30866	ZNF589	zinc finger protein 589	51385	3	n/a	n/a	5.13E-01	1.046
280093419	ENSG00000256143	0	Z95704.3	Z95704.3	0	4	n/a	n/a	5.14E-01	1.046
279752723	ENSG00000221243	0	AL031963.2	AL031963.2	0	6	n/a	n/a	5.14E-01	1.046
1107538	ENSG00000229387	0	AC103801.2	AC103801.2	0	11	n/a	n/a	5.14E-01	1.046
1086937	ENSG00000005022	289	SLC25A5	solute carrier family 25 (mitochondrial carrier; adenine nucleotide translocator), member 5	292	X	n/a	n/a	5.14E-01	1.046
1092304	ENSG00000123552	59202	USP45	ubiquitin specific peptidase 45	85015	6	n/a	n/a	5.15E-01	1.046
280098636	ENSG00000256771	0	ZNF253	zinc finger protein 253	0	19	n/a	n/a	5.15E-01	1.046
1094962	ENSG00000140941	57313	MAP1LC3B	microtubule-associated protein 1 light chain 3 beta	81631	16	n/a	n/a	5.16E-01	1.046
279786371	ENSG00000225313	0	RP11-415J8.3	RP11-415J8.3	0	1	n/a	n/a	5.16E-01	1.046
1090610	ENSG00000109906	7660	ZBTB16	zinc finger and BTB domain containing 16	7704	11	n/a	n/a	5.16E-01	1.046
1102708	ENSG00000184956	4562	MUC6	mucin 6, oligomeric mucus/gel-forming	4588	11	n/a	n/a	5.16E-01	1.046
1092302	ENSG00000123505	259	AMD1	adenosylmethionine decarboxylase 1	262	6	n/a	n/a	5.17E-01	1.046
1092530	ENSG00000125247	59089	TMTC4	transmembrane and tetratricopeptide repeat containing 4	84899	13	n/a	n/a	5.18E-01	1.046
279859969	ENSG00000231871	0	RP11-90L20.3	RP11-90L20.3	0	1	n/a	n/a	5.18E-01	1.046
279967248	ENSG00000242562	0	CTA-332P12.2	CTA-332P12.2	0	7	n/a	n/a	5.18E-01	1.046
280083961	ENSG00000255276	0	RP11-23F23.1	RP11-23F23.1	0	11	n/a	n/a	5.18E-01	1.046
1097616	ENSG00000161980	31208	POLR3K	polymerase (RNA) III (DNA directed) polypeptide K, 12.3 kDa	51728	16	n/a	n/a	5.19E-01	1.046
280018528	ENSG00000249849	0	RP11-1101H11.1	RP11-1101H11.1	0	5	n/a	n/a	5.19E-01	1.046
1099714	ENSG00000170145	22990	SIK2	salt-inducible kinase 2	23235	11	n/a	n/a	5.19E-01	1.046
1088990	ENSG00000099769	3463	IGFALS	insulin-like growth factor binding protein, acid labile subunit	3483	16	n/a	n/a	5.19E-01	1.046
1092277	ENSG00000123349	5172	PFDN5	prefoldin subunit 5	5204	12	n/a	n/a	5.06E-01	1.045
280135899	ENSG00000259603	0	CTD-2012M11.3	CTD-2012M11.3	0	5	n/a	n/a	5.08E-01	1.045
1102374	ENSG00000183605	78750	SFXN4	sideroflexin 4	119559	10	n/a	n/a	5.11E-01	1.045
1094617	ENSG00000138640	9999	FAM13A	family with sequence similarity 13, member A	10144	4	n/a	n/a	5.12E-01	1.045
279865408	ENSG00000232352	0	U73167.7	U73167.7	0	3	n/a	n/a	5.13E-01	1.045
1100781	ENSG00000175087	80785	PDIK1L	PDLIM1 interacting kinase 1 like	149420	1	n/a	n/a	5.14E-01	1.045
1088146	ENSG00000074695	3973	LMAN1	lectin, mannose-binding, 1	3998	18	n/a	n/a	5.14E-01	1.045
1095944	ENSG00000147724	30541	FAM135B	family with sequence similarity 135, member B	51059	8	n/a	n/a	5.14E-01	1.045
1100204	ENSG00000172175	10734	MALT1	mucosa associated lymphoid tissue lymphoma translocation gene 1	10892	18	n/a	n/a	5.14E-01	1.045
1098037	ENSG00000163635	6280	ATXN7	ataxin 7	6314	3	n/a	n/a	5.15E-01	1.045
1095007	ENSG00000141255	58888	SPATA22	spermatogenesis associated 22	84690	17	n/a	n/a	5.17E-01	1.045
1090219	ENSG00000106591	41507	MRPL32	mitochondrial ribosomal protein L32	64983	7	n/a	n/a	5.17E-01	1.045
1090381	ENSG00000108100	85565	CCNY	cyclin Y	219771	10	n/a	n/a	5.18E-01	1.045
279836488	ENSG00000229789	0	RP11-391M20.1	RP11-391M20.1	0	9	n/a	n/a	5.18E-01	1.045
279881820	ENSG00000233789	0	RP11-44D15.2	RP11-44D15.2	0	10	n/a	n/a	5.18E-01	1.045
1096406	ENSG00000151948	80367	GLT1D1	glycosyltransferase 1 domain containing 1	144423	12	n/a	n/a	5.18E-01	1.045
1098134	ENSG00000163935	30941	SFMBT1	Scm-like with four mbt domains 1	51460	3	n/a	n/a	5.18E-01	1.045
1094974	ENSG00000140990	4690	NDUFB10	NADH dehydrogenase (ubiquinone) 1 beta subcomplex, 10, 22kDa	4716	16	n/a	n/a	5.19E-01	1.045
1088025	ENSG00000071243	33847	ING3	inhibitor of growth family, member 3	54556	7	n/a	n/a	5.19E-01	1.045
279845128	ENSG00000230537	0	RP11-305L7.1	RP11-305L7.1	0	9	n/a	n/a	5.19E-01	1.045
1089459	ENSG00000101843	5684	PSMD10	proteasome (prosome, macropain) 26S subunit, non-ATPase, 10	5716	X	n/a	n/a	5.20E-01	1.045
1093564	ENSG00000132763	25723	MMACHC	methylmalonic aciduria (cobalamin deficiency) cblC type, with homocystinuria	25974	1	n/a	n/a	5.20E-01	1.045
1090903	ENSG00000112139	92360	MDGA1	MAM domain containing glycosylphosphatidylinositol anchor 1	266727	6	n/a	n/a	5.05E-01	1.044
1102171	ENSG00000182747	109805	SLC35D3	solute carrier family 35, member D3	340146	6	n/a	n/a	5.06E-01	1.044
280075281	ENSG00000254741	0	RP11-661A12.7	RP11-661A12.7	0	8	n/a	n/a	5.06E-01	1.044
1096585	ENSG00000153317	30294	ASAP1	ArfGAP with SH3 domain, ankyrin repeat and PH domain 1	50807	8	n/a	n/a	5.07E-01	1.044
1103619	ENSG00000188690	7347	UROS	uroporphyrinogen III synthase	7390	10	n/a	n/a	5.08E-01	1.044
1092613	ENSG00000125772	35541	GPCPD1	glycerophosphocholine phosphodiesterase GDE1 homolog (S. cerevisiae)	56261	20	n/a	n/a	5.09E-01	1.044
279921060	ENSG00000237350	0	RP11-800K23.2	RP11-800K23.2	0	4	n/a	n/a	5.09E-01	1.044
1088185	ENSG00000075426	2339	FOSL2	FOS-like antigen 2	2355	2	n/a	n/a	5.11E-01	1.044
1090864	ENSG00000111846	2635	GCNT2	glucosaminyl (N-acetyl) transferase 2, I-branching enzyme (I blood group)	2651	6	n/a	n/a	5.12E-01	1.044
1090051	ENSG00000105671	33846	DDX49	DEAD (Asp-Glu-Ala-Asp) box polypeptide 49	54555	19	n/a	n/a	5.13E-01	1.044
1098775	ENSG00000166313	319	APBB1	amyloid beta (A4) precursor protein-binding, family B, member 1 (Fe65)	322	11	n/a	n/a	5.13E-01	1.044
1097268	ENSG00000159228	869	CBR1	carbonyl reductase 1	873	21	n/a	n/a	5.13E-01	1.044
1093251	ENSG00000130772	34086	MED18	mediator complex subunit 18	54797	1	n/a	n/a	5.13E-01	1.044
1093963	ENSG00000135333	2030	EPHA7	EPH receptor A7	2045	6	n/a	n/a	5.14E-01	1.044
279945785	ENSG00000240143	0	RP4-753P9.3	RP4-753P9.3	0	X	n/a	n/a	5.14E-01	1.044
1096942	ENSG00000156515	3080	HK1	hexokinase 1	3098	10	n/a	n/a	5.14E-01	1.044
1093918	ENSG00000135074	8657	ADAM19	ADAM metallopeptidase domain 19	8728	5	n/a	n/a	5.14E-01	1.044
1109134	ENSG00000244255	0	XXbac-BPG116M5.17	Uncharacterized proteinUncharacterized proteincDNA FLJ55673, highly similar to Complement factor B	0	6	n/a	n/a	5.15E-01	1.044
1101531	ENSG00000179115	2178	FARSA	phenylalanyl-tRNA synthetase, alpha subunit	2193	19	n/a	n/a	5.16E-01	1.044
1096242	ENSG00000150627	78272	WDR17	WD repeat domain 17	116966	4	n/a	n/a	5.17E-01	1.044
1088339	ENSG00000079387	29578	SENP1	SUMO1/sentrin specific peptidase 1	29843	12	n/a	n/a	5.18E-01	1.044
1099817	ENSG00000170558	995	CDH2	cadherin 2, type 1, N-cadherin (neuronal)	1000	18	n/a	n/a	5.18E-01	1.044
1093997	ENSG00000135452	6268	TSPAN31	tetraspanin 31	6302	12	n/a	n/a	5.18E-01	1.044
1087161	ENSG00000011405	5254	PIK3C2A	phosphoinositide-3-kinase, class 2, alpha polypeptide	5286	11	n/a	n/a	5.19E-01	1.044
1104793	ENSG00000198885	80924	ITPRIPL1	inositol 1,4,5-trisphosphate receptor interacting protein-like 1	150771	2	n/a	n/a	5.19E-01	1.044
1102321	ENSG00000183379	152440	SYNDIG1L	synapse differentiation inducing 1-like	646658	14	n/a	n/a	5.03E-01	1.043
1099418	ENSG00000168843	36163	FSTL5	follistatin-like 5	56884	4	n/a	n/a	5.05E-01	1.043
1093015	ENSG00000129151	8365	BBOX1	butyrobetaine (gamma), 2-oxoglutarate dioxygenase (gamma-butyrobetaine hydroxylase) 1	8424	11	n/a	n/a	5.05E-01	1.043
1096238	ENSG00000150556	79431	LYPD6B	LY6/PLAUR domain containing 6B	130576	2	n/a	n/a	5.06E-01	1.043
1093023	ENSG00000129194	6625	SOX15	SRY (sex determining region Y)-box 15	6665	17	n/a	n/a	5.06E-01	1.043
1089141	ENSG00000100314	81640	CABP7	calcium binding protein 7	164633	22	n/a	n/a	5.06E-01	1.043
1091091	ENSG00000113532	7857	ST8SIA4	ST8 alpha-N-acetyl-neuraminide alpha-2,8-sialyltransferase 4	7903	5	n/a	n/a	5.06E-01	1.043
279829957	ENSG00000229186	0	ADAM1	ADAM metallopeptidase domain 1, pseudogene	0	12	n/a	n/a	5.07E-01	1.043
1091611	ENSG00000117461	8437	PIK3R3	phosphoinositide-3-kinase, regulatory subunit 3 (gamma)	8503	1	n/a	n/a	5.07E-01	1.043
1103756	ENSG00000189203	0	RP11-614O9.3	Transmembrane protein 179	0	14	n/a	n/a	5.08E-01	1.043
1096699	ENSG00000154358	58249	OBSCN	obscurin, cytoskeletal calmodulin and titin-interacting RhoGEF	84033	1	n/a	n/a	5.08E-01	1.043
280119542	ENSG00000258673	0	RP4-773N10.6	RP4-773N10.6	0	1	n/a	n/a	5.08E-01	1.043
279862629	ENSG00000232085	0	RP11-261C10.4	RP11-261C10.4	0	1	n/a	n/a	5.08E-01	1.043
1092343	ENSG00000123983	2166	ACSL3	acyl-CoA synthetase long-chain family member 3	2181	2	n/a	n/a	5.09E-01	1.043
1094173	ENSG00000136297	85816	MMD2	monocyte to macrophage differentiation-associated 2	221938	7	n/a	n/a	5.10E-01	1.043
279890461	ENSG00000234558	0	API5P1	API5 pseudogene 1	0	X	n/a	n/a	5.10E-01	1.043
1087411	ENSG00000037749	4213	MFAP3	microfibrillar-associated protein 3	4238	5	n/a	n/a	5.11E-01	1.043
280098759	ENSG00000256799	0	RP11-500M8.6	RP11-500M8.6	0	12	n/a	n/a	5.11E-01	1.043
280097361	ENSG00000256616	0	AP002414.1	AP002414.1	0	18	n/a	n/a	5.12E-01	1.043
1088710	ENSG00000089280	2505	FUS	fused in sarcoma	2521	16	n/a	n/a	5.12E-01	1.043
280096015	ENSG00000256462	0	RP11-116G8.5	RP11-116G8.5	0	10	n/a	n/a	5.12E-01	1.043
1087551	ENSG00000050426	25624	LETMD1	LETM1 domain containing 1	25875	12	n/a	n/a	5.13E-01	1.043
279915548	ENSG00000236867	0	RP3-522J7.5	RP3-522J7.5	0	22	n/a	n/a	5.13E-01	1.043
1106542	ENSG00000221923	125242	ZNF880	zinc finger protein 880	400713	19	n/a	n/a	5.13E-01	1.043
1091888	ENSG00000119953	10139	SMNDC1	survival motor neuron domain containing 1	10285	10	n/a	n/a	5.13E-01	1.043
279958562	ENSG00000241622	0	RP11-413E6.5	RP11-413E6.5	0	3	n/a	n/a	5.13E-01	1.043
1088314	ENSG00000078795	26784	PKD2L2	polycystic kidney disease 2-like 2	27039	5	n/a	n/a	5.13E-01	1.043
1106109	ENSG00000214575	41104	CPEB1	cytoplasmic polyadenylation element binding protein 1	64506	15	n/a	n/a	5.13E-01	1.043
1093345	ENSG00000131375	23228	CAPN7	calpain 7	23473	3	n/a	n/a	5.14E-01	1.043
1087909	ENSG00000068308	34882	OTUD5	OTU domain containing 5	55593	X	n/a	n/a	5.14E-01	1.043
1106357	ENSG00000215492	0	HNRNPA1P7	heterogeneous nuclear ribonucleoprotein A1 pseudogene 7	0	18	n/a	n/a	5.14E-01	1.043
279786059	ENSG00000225282	0	AP000350.6	AP000350.6	0	22	n/a	n/a	5.15E-01	1.043
279946210	ENSG00000240204	1000490	RP11-305M3.3	RP11-305M3.3	100287482	7	n/a	n/a	5.15E-01	1.043
1092998	ENSG00000128951	1842	DUT	deoxyuridine triphosphatase	1854	15	n/a	n/a	5.16E-01	1.043
1097179	ENSG00000158526	59850	TSR2	TSR2, 20S rRNA accumulation, homolog (S. cerevisiae)	90121	X	n/a	n/a	5.17E-01	1.043
1091028	ENSG00000112992	23285	NNT	nicotinamide nucleotide transhydrogenase	23530	5	n/a	n/a	5.17E-01	1.043
1104515	ENSG00000198125	4126	MB	myoglobin	4151	22	n/a	n/a	5.17E-01	1.043
280076923	ENSG00000254858	58964	MPV17L2	MPV17 mitochondrial membrane protein-like 2	84769	19	n/a	n/a	5.18E-01	1.043
279661697	ENSG00000200651	0	Y_RNA	Y RNA	0	17	n/a	n/a	5.18E-01	1.043
279842131	ENSG00000230299	0	AC093162.3	AC093162.3	0	2	n/a	n/a	5.18E-01	1.043
1100228	ENSG00000172273	25737	HINFP	histone H4 transcription factor	25988	11	n/a	n/a	5.18E-01	1.043
1091275	ENSG00000115204	4332	MPV17	MpV17 mitochondrial inner membrane protein	4358	2	n/a	n/a	5.18E-01	1.043
1089875	ENSG00000104884	2053	ERCC2	excision repair cross-complementing rodent repair deficiency, complementation group 2	2068	19	n/a	n/a	5.19E-01	1.043
1101252	ENSG00000177551	4777	NHLH2	nescient helix loop helix 2	4808	1	n/a	n/a	5.19E-01	1.043
1093142	ENSG00000130227	22794	XPO7	exportin 7	23039	8	n/a	n/a	5.20E-01	1.043
1101894	ENSG00000181359	0	HSP90AA6P	heat shock protein 90kDa alpha (cytosolic), class A member 6, pseudogene	0	4	n/a	n/a	5.06E-01	1.042
279980111	ENSG00000243912	0	AC005232.1	AC005232.1	0	7	n/a	n/a	5.06E-01	1.042
1088521	ENSG00000085185	40457	BCORL1	BCL6 corepressor-like 1	63035	X	n/a	n/a	5.08E-01	1.042
1087989	ENSG00000070495	22965	JMJD6	jumonji domain containing 6	23210	17	n/a	n/a	5.09E-01	1.042
1094746	ENSG00000139428	108277	MMAB	methylmalonic aciduria (cobalamin deficiency) cblB type	326625	12	n/a	n/a	5.11E-01	1.042
1094535	ENSG00000138135	8903	CH25H	cholesterol 25-hydroxylase	9023	10	n/a	n/a	5.11E-01	1.042
1089545	ENSG00000102316	10758	MAGED2	melanoma antigen family D, 2	10916	X	n/a	n/a	5.11E-01	1.042
279723941	ENSG00000213673	0	RP11-436F9.2	RP11-436F9.2	0	7	n/a	n/a	5.11E-01	1.042
1098605	ENSG00000165661	81752	QSOX2	quiescin Q6 sulfhydryl oxidase 2	169714	9	n/a	n/a	5.11E-01	1.042
1103692	ENSG00000188971	0	AC114772.1	Uncharacterized protein FLJ45252	0	2	n/a	n/a	5.13E-01	1.042
1103038	ENSG00000186230	123037	ZNF749	zinc finger protein 749	388567	19	n/a	n/a	5.13E-01	1.042
1087422	ENSG00000038427	1451	VCAN	versican	1462	5	n/a	n/a	5.13E-01	1.042
1104681	ENSG00000198677	9508	TTC37	tetratricopeptide repeat domain 37	9652	5	n/a	n/a	5.13E-01	1.042
1096218	ENSG00000150281	1478	CTF1	cardiotrophin 1	1489	16	n/a	n/a	5.14E-01	1.042
1088415	ENSG00000081692	41612	JMJD4	jumonji domain containing 4	65094	1	n/a	n/a	5.14E-01	1.042
1092448	ENSG00000124535	36176	WRNIP1	Werner helicase interacting protein 1	56897	6	n/a	n/a	5.14E-01	1.042
1087813	ENSG00000065615	30649	CYB5R4	cytochrome b5 reductase 4	51167	6	n/a	n/a	5.16E-01	1.042
1089526	ENSG00000102189	8353	EEA1	early endosome antigen 1	8411	12	n/a	n/a	5.16E-01	1.042
1098687	ENSG00000165995	779	CACNB2	calcium channel, voltage-dependent, beta 2 subunit	783	10	n/a	n/a	5.18E-01	1.042
279787798	ENSG00000225450	0	RP3-508I15.14	RP3-508I15.14	0	22	n/a	n/a	5.18E-01	1.042
1098595	ENSG00000165632	58094	TAF3	TAF3 RNA polymerase II, TATA box binding protein (TBP)-associated factor, 140kDa	83860	10	n/a	n/a	5.19E-01	1.042
1094433	ENSG00000137713	5487	PPP2R1B	protein phosphatase 2, regulatory subunit A, beta	5519	11	n/a	n/a	5.19E-01	1.042
1099325	ENSG00000168439	10805	STIP1	stress-induced-phosphoprotein 1	10963	11	n/a	n/a	5.19E-01	1.042
1099434	ENSG00000168913	119604	ENHO	energy homeostasis associated	375704	9	n/a	n/a	5.04E-01	1.041
279732919	ENSG00000214748	0	RP11-332E4.1	RP11-332E4.1	0	X	n/a	n/a	5.05E-01	1.041
280076495	ENSG00000254829	0	RP11-7I15.3	RP11-7I15.3	0	11	n/a	n/a	5.06E-01	1.041
280074153	ENSG00000254675	0	RP11-7I15.4	RP11-7I15.4	0	11	n/a	n/a	5.06E-01	1.041
1100738	ENSG00000174886	79134	NDUFA11	NADH dehydrogenase (ubiquinone) 1 alpha subcomplex, 11, 14.7kDa	126328	19	n/a	n/a	5.06E-01	1.041
1087494	ENSG00000047579	58273	DTNBP1	dystrobrevin binding protein 1	84062	6	n/a	n/a	5.06E-01	1.041
1095176	ENSG00000142541	23276	RPL13A	ribosomal protein L13a	23521	19	n/a	n/a	5.07E-01	1.041
280098181	ENSG00000256712	0	RP11-785H5.2	RP11-785H5.2	0	12	n/a	n/a	5.08E-01	1.041
279867539	ENSG00000232549	0	RP1-93C23.1	RP1-93C23.1	0	X	n/a	n/a	5.08E-01	1.041
1095406	ENSG00000143845	34513	ETNK2	ethanolamine kinase 2	55224	1	n/a	n/a	5.08E-01	1.041
1095998	ENSG00000148303	6098	RPL7A	ribosomal protein L7a	6130	9	n/a	n/a	5.09E-01	1.041
280115107	ENSG00000258409	0	RP11-195F19.30	RP11-195F19.30	0	9	n/a	n/a	5.09E-01	1.041
279782198	ENSG00000224936	0	SUCLA2P1	succinate-CoA ligase, ADP-forming, beta subunit pseudogene 1	0	6	n/a	n/a	5.10E-01	1.041
1094735	ENSG00000139344	80350	AMDHD1	amidohydrolase domain containing 1	144193	12	n/a	n/a	5.11E-01	1.041
1096509	ENSG00000152749	81485	GPR180	G protein-coupled receptor 180	160897	13	n/a	n/a	5.11E-01	1.041
1088147	ENSG00000074696	30975	PTPLAD1	protein tyrosine phosphatase-like A domain containing 1	51495	15	n/a	n/a	5.12E-01	1.041
1096534	ENSG00000152953	34640	STK32B	serine/threonine kinase 32B	55351	4	n/a	n/a	5.12E-01	1.041
279891065	ENSG00000234617	0	SNRK-AS1	SNRK antisense RNA 1 (non-protein coding)	0	3	n/a	n/a	5.13E-01	1.041
1099039	ENSG00000167378	79127	IRGQ	immunity-related GTPase family, Q	126298	19	n/a	n/a	5.13E-01	1.041
279758929	ENSG00000222169	0	AL162590.1	AL162590.1	0	9	n/a	n/a	5.13E-01	1.041
1108927	ENSG00000240053	37310	LY6G5B	lymphocyte antigen 6 complex, locus G5B	58496	6	n/a	n/a	5.14E-01	1.041
1095579	ENSG00000145022	6946	TCTA	T-cell leukemia translocation altered gene	6988	3	n/a	n/a	5.14E-01	1.041
1100025	ENSG00000171451	60141	DSEL	dermatan sulfate epimerase-like	92126	18	n/a	n/a	5.15E-01	1.041
1095782	ENSG00000146476	55427	C6orf211	chromosome 6 open reading frame 211	79624	6	n/a	n/a	5.15E-01	1.041
1089737	ENSG00000103769	8693	RAB11A	RAB11A, member RAS oncogene family	8766	15	n/a	n/a	5.15E-01	1.041
1098597	ENSG00000165637	7374	VDAC2	voltage-dependent anion channel 2	7417	10	n/a	n/a	5.16E-01	1.041
1091705	ENSG00000118402	6745	ELOVL4	ELOVL fatty acid elongase 4	6785	6	n/a	n/a	5.16E-01	1.041
1092111	ENSG00000121892	22999	PDS5A	PDS5, regulator of cohesion maintenance, homolog A (S. cerevisiae)	23244	4	n/a	n/a	5.18E-01	1.041
279663860	ENSG00000201318	1013342	SNORD114-30	small nucleolar RNA, C/D box 114-30	767611	14	n/a	n/a	5.18E-01	1.041
279492151	ENSG00000178977	94152	LINC00324	long intergenic non-protein coding RNA 324	284029	17	n/a	n/a	5.18E-01	1.041
279722562	ENSG00000213492	0	AC092661.2	AC092661.2	0	4	n/a	n/a	5.18E-01	1.041
1104827	ENSG00000198939	55909	ZFP2	zinc finger protein 2 homolog (mouse)	80108	5	n/a	n/a	5.19E-01	1.041
1088749	ENSG00000090316	10150	MAEA	macrophage erythroblast attacher	10296	4	n/a	n/a	5.20E-01	1.041
1099051	ENSG00000167447	34470	SMG8	smg-8 homolog, nonsense mediated mRNA decay factor (C. elegans)	55181	17	n/a	n/a	5.20E-01	1.041
1093229	ENSG00000130713	23159	EXOSC2	exosome component 2	23404	9	n/a	n/a	5.20E-01	1.041
1109164	ENSG00000244734	3026	HBB	hemoglobin, beta	3043	11	n/a	n/a	5.02E-01	1.04
280067711	ENSG00000254213	0	RP11-434I12.5	RP11-434I12.5	0	8	n/a	n/a	5.06E-01	1.04
1098859	ENSG00000166603	4135	MC4R	melanocortin 4 receptor	4160	18	n/a	n/a	5.06E-01	1.04
280079606	ENSG00000255020	0	AF131216.5	Uncharacterized protein	0	8	n/a	n/a	5.06E-01	1.04
1095931	ENSG00000147647	1795	DPYS	dihydropyrimidinase	1807	8	n/a	n/a	5.08E-01	1.04
279837524	ENSG00000229891	1001058	Z83851.1	Z83851.1	100134361	22	n/a	n/a	5.08E-01	1.04
1103639	ENSG00000188763	8268	FZD9	frizzled family receptor 9	8326	7	n/a	n/a	5.08E-01	1.04
279997398	ENSG00000248101	0	AC002116.5	AC002116.5	0	19	n/a	n/a	5.08E-01	1.04
1106424	ENSG00000216490	10290	IFI30	interferon, gamma-inducible protein 30	10437	19	n/a	n/a	5.08E-01	1.04
1088544	ENSG00000085741	7438	WNT11	wingless-type MMTV integration site family, member 11	7481	11	n/a	n/a	5.09E-01	1.04
1087026	ENSG00000006831	55405	ADIPOR2	adiponectin receptor 2	79602	12	n/a	n/a	5.10E-01	1.04
279928741	ENSG00000237990	0	CNTN4-AS1	CNTN4 antisense RNA 1 (non-protein coding)	0	3	n/a	n/a	5.11E-01	1.04
280045098	ENSG00000252096	0	SNORA31	Small nucleolar RNA SNORA31	0	20	n/a	n/a	5.13E-01	1.04
280013006	ENSG00000249402	0	AC108134.4	AC108134.4	0	16	n/a	n/a	5.14E-01	1.04
1087549	ENSG00000050393	40576	CCDC90A	coiled-coil domain containing 90A	63933	6	n/a	n/a	5.15E-01	1.04
1103284	ENSG00000187257	85840	RSBN1L	round spermatid basic protein 1-like	222194	7	n/a	n/a	5.16E-01	1.04
1088516	ENSG00000084754	3013	HADHA	hydroxyacyl-CoA dehydrogenase/3-ketoacyl-CoA thiolase/enoyl-CoA hydratase (trifunctional protein), alpha subunit	3030	2	n/a	n/a	5.18E-01	1.04
1091064	ENSG00000113312	7222	TTC1	tetratricopeptide repeat domain 1	7265	5	n/a	n/a	5.18E-01	1.04
279980511	ENSG00000243952	0	RP11-392M18.5	RP11-392M18.5	0	20	n/a	n/a	5.18E-01	1.04
1101291	ENSG00000177707	25694	PVRL3	poliovirus receptor-related 3	25945	3	n/a	n/a	5.18E-01	1.04
1099941	ENSG00000171105	3618	INSR	insulin receptor	3643	19	n/a	n/a	5.18E-01	1.04
1098163	ENSG00000164037	80854	SLC9B1	solute carrier family 9, subfamily B (cation proton antiporter 2), member 1	150159	4	n/a	n/a	5.18E-01	1.04
279828525	ENSG00000229043	0	AC091729.9	AC091729.9	0	7	n/a	n/a	5.19E-01	1.04
279674912	ENSG00000204044	1013937	RP11-465L10.10	RP11-465L10.10	100128028	20	n/a	n/a	5.19E-01	1.04
1094220	ENSG00000136631	11147	VPS45	vacuolar protein sorting 45 homolog (S. cerevisiae)	11311	1	n/a	n/a	5.19E-01	1.04
1102514	ENSG00000184154	85619	LRTOMT	leucine rich transmembrane and 0-methyltransferase domain containing	220074	11	n/a	n/a	5.20E-01	1.04
1088492	ENSG00000084070	41319	SMAP2	small ArfGAP2	64744	1	n/a	n/a	5.20E-01	1.04
1093547	ENSG00000132677	36405	RHBG	Rh family, B glycoprotein (gene/pseudogene)	57127	1	n/a	n/a	5.05E-01	1.039
1088536	ENSG00000085514	29725	PILRA	paired immunoglobin-like type 2 receptor alpha	29992	7	n/a	n/a	5.05E-01	1.039
1088239	ENSG00000077044	8461	DGKD	diacylglycerol kinase, delta 130kDa	8527	2	n/a	n/a	5.06E-01	1.039
1093261	ENSG00000130816	1774	DNMT1	DNA (cytosine-5-)-methyltransferase 1	1786	19	n/a	n/a	5.06E-01	1.039
1099069	ENSG00000167526	6105	RPL13	ribosomal protein L13	6137	16	n/a	n/a	5.06E-01	1.039
1104046	ENSG00000196730	1600	DAPK1	death-associated protein kinase 1	1612	9	n/a	n/a	5.06E-01	1.039
1095172	ENSG00000142530	76601	FAM71E1	family with sequence similarity 71, member E1	112703	19	n/a	n/a	5.08E-01	1.039
1092341	ENSG00000123975	1155	CKS2	CDC28 protein kinase regulatory subunit 2	1164	9	n/a	n/a	5.08E-01	1.039
280083575	ENSG00000255252	0	RP1-65P5.3	RP1-65P5.3	0	11	n/a	n/a	5.08E-01	1.039
280055426	ENSG00000253341	0	RP11-730G20.2	RP11-730G20.2	0	8	n/a	n/a	5.09E-01	1.039
1097073	ENSG00000157657	77643	ZNF618	zinc finger protein 618	114991	9	n/a	n/a	5.09E-01	1.039
1100068	ENSG00000171587	1814	DSCAM	Down syndrome cell adhesion molecule	1826	21	n/a	n/a	5.09E-01	1.039
1109013	ENSG00000241935	76613	HOGA1	4-hydroxy-2-oxoglutarate aldolase 1	112817	10	n/a	n/a	5.10E-01	1.039
1092372	ENSG00000124160	37000	NCOA5	nuclear receptor coactivator 5	57727	20	n/a	n/a	5.10E-01	1.039
279855189	ENSG00000231445	0	TIMM8AP1	translocase of inner mitochondrial membrane 8 homolog A (yeast) pseudogene 1	0	2	n/a	n/a	5.10E-01	1.039
1091591	ENSG00000117305	3135	HMGCL	3-hydroxymethyl-3-methylglutaryl-CoA lyase	3155	1	n/a	n/a	5.10E-01	1.039
1096187	ENSG00000149792	736	MRPL49	mitochondrial ribosomal protein L49	740	11	n/a	n/a	5.10E-01	1.039
1092100	ENSG00000121774	10510	KHDRBS1	KH domain containing, RNA binding, signal transduction associated 1	10657	1	n/a	n/a	5.11E-01	1.039
1093124	ENSG00000130159	30776	ECSIT	ECSIT homolog (Drosophila)	51295	19	n/a	n/a	5.11E-01	1.039
1094790	ENSG00000139684	2083	ESD	esterase D	2098	13	n/a	n/a	5.12E-01	1.039
1101720	ENSG00000180346	81686	TIGD2	tigger transposable element derived 2	166815	4	n/a	n/a	5.13E-01	1.039
1092796	ENSG00000127125	55520	PPCS	phosphopantothenoylcysteine synthetase	79717	1	n/a	n/a	5.13E-01	1.039
1094552	ENSG00000138246	23072	DNAJC13	DnaJ (Hsp40) homolog, subfamily C, member 13	23317	3	n/a	n/a	5.13E-01	1.039
280114905	ENSG00000258398	0	RP11-218E20.6	RP11-218E20.6	0	14	n/a	n/a	5.13E-01	1.039
1092678	ENSG00000125971	57900	DYNLRB1	dynein, light chain, roadblock-type 1	83658	20	n/a	n/a	5.13E-01	1.039
1100307	ENSG00000172590	78909	MRPL52	mitochondrial ribosomal protein L52	122704	14	n/a	n/a	5.14E-01	1.039
279728879	ENSG00000214199	0	EEF1A1P12	eukaryotic translation elongation factor 1 alpha 1 pseudogene 12	0	2	n/a	n/a	5.14E-01	1.039
1102978	ENSG00000186001	59049	LRCH3	leucine-rich repeats and calponin homology (CH) domain containing 3	84859	3	n/a	n/a	5.14E-01	1.039
1098802	ENSG00000166402	7232	TUB	tubby homolog (mouse)	7275	11	n/a	n/a	5.16E-01	1.039
279881530	ENSG00000233757	0	AC092835.2	AC092835.2	0	2	n/a	n/a	5.18E-01	1.039
1091156	ENSG00000114125	9472	RNF7	ring finger protein 7	9616	3	n/a	n/a	5.19E-01	1.039
1094166	ENSG00000136273	3344	HUS1	HUS1 checkpoint homolog (S. pombe)	3364	7	n/a	n/a	5.19E-01	1.039
279852809	ENSG00000231235	0	RP11-75A9.1	RP11-75A9.1	0	X	n/a	n/a	5.19E-01	1.039
1093263	ENSG00000130821	6499	SLC6A8	solute carrier family 6 (neurotransmitter transporter, creatine), member 8	6535	X	n/a	n/a	5.19E-01	1.039
1100056	ENSG00000171532	4735	NEUROD2	neurogenic differentiation 2	4761	17	n/a	n/a	5.02E-01	1.038
1107513	ENSG00000229164	0	TRAC	T cell receptor alpha constant	0	14	n/a	n/a	5.05E-01	1.038
279916227	ENSG00000236942	0	RP11-6B6.3	RP11-6B6.3	0	1	n/a	n/a	5.05E-01	1.038
280070226	ENSG00000254400	0	RP11-732A19.8	RP11-732A19.8	0	11	n/a	n/a	5.05E-01	1.038
1100678	ENSG00000174514	80735	MFSD4	major facilitator superfamily domain containing 4	148808	1	n/a	n/a	5.06E-01	1.038
1088709	ENSG00000089250	4811	NOS1	nitric oxide synthase 1 (neuronal)	4842	12	n/a	n/a	5.06E-01	1.038
279859867	ENSG00000231864	0	RP11-229P13.23	RP11-229P13.23	0	9	n/a	n/a	5.06E-01	1.038
1089392	ENSG00000101349	36421	PAK7	p21 protein (Cdc42/Rac)-activated kinase 7	57144	20	n/a	n/a	5.06E-01	1.038
279496787	ENSG00000179611	0	DGKZP1	diacylglycerol kinase, zeta pseudogene 1	0	13	n/a	n/a	5.07E-01	1.038
1095949	ENSG00000147852	7393	VLDLR	very low density lipoprotein receptor	7436	9	n/a	n/a	5.08E-01	1.038
1086936	ENSG00000005020	8856	SKAP2	src kinase associated phosphoprotein 2	8935	7	n/a	n/a	5.08E-01	1.038
1092641	ENSG00000125846	7648	ZNF133	zinc finger protein 133	7692	20	n/a	n/a	5.08E-01	1.038
1090023	ENSG00000105559	36937	PLEKHA4	pleckstrin homology domain containing, family A (phosphoinositide binding specific) member 4	57664	19	n/a	n/a	5.09E-01	1.038
1092753	ENSG00000126756	8351	UXT	ubiquitously-expressed transcript	8409	X	n/a	n/a	5.10E-01	1.038
280012482	ENSG00000249353	0	RP11-65F13.1	RP11-65F13.1	0	5	n/a	n/a	5.10E-01	1.038
1108513	ENSG00000235872	0	RP11-335O4.3	RP11-335O4.3	0	12	n/a	n/a	5.10E-01	1.038
279860462	ENSG00000231903	0	AC079354.5	AC079354.5	0	2	n/a	n/a	5.10E-01	1.038
279809027	ENSG00000227245	0	RP11-136C24.2	RP11-136C24.2	0	3	n/a	n/a	5.11E-01	1.038
1107287	ENSG00000227825	78842	SLC9A7P1	solute carrier family 9 (sodium/hydrogen exchanger), member 7 pseudogene 1	121456	12	n/a	n/a	5.11E-01	1.038
279778808	ENSG00000224635	0	RP4-564F22.5	RP4-564F22.5	0	20	n/a	n/a	5.11E-01	1.038
1090295	ENSG00000107290	22819	SETX	senataxin	23064	9	n/a	n/a	5.11E-01	1.038
1104879	ENSG00000203667	77754	FAM36A	family with sequence similarity 36, member A	116228	1	n/a	n/a	5.11E-01	1.038
280021042	ENSG00000250030	0	RP11-584P21.4	RP11-584P21.4	0	4	n/a	n/a	5.12E-01	1.038
280040541	ENSG00000251569	0	RP11-724O16.1	Uncharacterized proteinUncharacterized protein	0	2	n/a	n/a	5.12E-01	1.038
1093492	ENSG00000132423	31285	COQ3	coenzyme Q3 homolog, methyltransferase (S. cerevisiae)	51805	6	n/a	n/a	5.12E-01	1.038
1090798	ENSG00000111481	22574	COPZ1	coatomer protein complex, subunit zeta 1	22818	12	n/a	n/a	5.13E-01	1.038
1102437	ENSG00000183775	36801	KCTD16	potassium channel tetramerisation domain containing 16	57528	5	n/a	n/a	5.13E-01	1.038
279786996	ENSG00000225376	0	RP11-490D19.6	RP11-490D19.6	0	9	n/a	n/a	5.13E-01	1.038
279822832	ENSG00000228544	1010378	RP11-216L13.8	RP11-216L13.8	100131193	9	n/a	n/a	5.14E-01	1.038
1088189	ENSG00000075568	23260	TMEM131	transmembrane protein 131	23505	2	n/a	n/a	5.14E-01	1.038
279849875	ENSG00000230979	0	AC079250.1	AC079250.1	0	2	n/a	n/a	5.14E-01	1.038
1093008	ENSG00000129055	25596	ANAPC13	anaphase promoting complex subunit 13	25847	3	n/a	n/a	5.15E-01	1.038
280129509	ENSG00000259238	0	RP11-361D15.2	RP11-361D15.2	0	15	n/a	n/a	5.16E-01	1.038
1098080	ENSG00000163781	10915	TOPBP1	topoisomerase (DNA) II binding protein 1	11073	3	n/a	n/a	5.16E-01	1.038
280042403	ENSG00000251707	0	RNU7-37P	RNA, U7 small nuclear 37 pseudogene	0	X	n/a	n/a	5.16E-01	1.038
1092136	ENSG00000122068	58458	FYTTD1	forty-two-three domain containing 1	84248	3	n/a	n/a	5.17E-01	1.038
279713245	ENSG00000211777	0	TRAV3	T cell receptor alpha variable 3 (gene/pseudogene)	0	14	n/a	n/a	5.17E-01	1.038
1091032	ENSG00000113068	5169	PFDN1	prefoldin subunit 1	5201	5	n/a	n/a	5.18E-01	1.038
279708861	ENSG00000207655	0	hsa-mir-220a	hsa-mir-220a	0	X	n/a	n/a	5.18E-01	1.038
280119238	ENSG00000258656	0	RP11-193F5.4	RP11-193F5.4	0	14	n/a	n/a	5.18E-01	1.038
1104716	ENSG00000198743	6490	SLC5A3	solute carrier family 5 (sodium/myo-inositol cotransporter), member 3	6526	21	n/a	n/a	5.19E-01	1.038
1095730	ENSG00000146090	90280	RASGEF1C	RasGEF domain family, member 1C	255426	5	n/a	n/a	5.04E-01	1.037
1095824	ENSG00000146910	94714	CNPY1	canopy 1 homolog (zebrafish)	285888	7	n/a	n/a	5.04E-01	1.037
279973293	ENSG00000243256	0	RP11-453M1.1	RP11-453M1.1	0	18	n/a	n/a	5.06E-01	1.037
1106083	ENSG00000214447	0	FAM187A	family with sequence similarity 187, member A	0	17	n/a	n/a	5.06E-01	1.037
1089031	ENSG00000099984	2936	GSTT2	glutathione S-transferase theta 2	2953	22	n/a	n/a	5.07E-01	1.037
279472571	ENSG00000176318	0	RP5-1100E15.2	RP5-1100E15.2	0	X	n/a	n/a	5.08E-01	1.037
1091322	ENSG00000115419	2727	GLS	glutaminase	2744	2	n/a	n/a	5.08E-01	1.037
280034253	ENSG00000251095	0	RP11-115D19.1	RP11-115D19.1	0	4	n/a	n/a	5.08E-01	1.037
279716158	ENSG00000212283	169524	SNORD89	small nucleolar RNA, C/D box 89	692205	2	n/a	n/a	5.08E-01	1.037
279804197	ENSG00000226860	0	AC109638.1	AC109638.1	0	2	n/a	n/a	5.09E-01	1.037
1104974	ENSG00000203950	25820	FAM127B	family with sequence similarity 127, member B	26071	X	n/a	n/a	5.09E-01	1.037
279726807	ENSG00000214003	0	ATP5F1P3	ATP synthase, H+ transporting, mitochondrial Fo complex, subunit B1 pseudogene 3	0	7	n/a	n/a	5.10E-01	1.037
1090331	ENSG00000107736	40705	CDH23	cadherin-related 23	64072	10	n/a	n/a	5.10E-01	1.037
1103220	ENSG00000186998	79364	EMID1	EMI domain containing 1	129080	22	n/a	n/a	5.10E-01	1.037
279773857	ENSG00000224217	0	RP11-232D9.1	RP11-232D9.1	0	X	n/a	n/a	5.10E-01	1.037
279710072	ENSG00000207932	0	MIR33A	microRNA 33a	0	22	n/a	n/a	5.11E-01	1.037
1103896	ENSG00000196338	33704	NLGN3	neuroligin 3	54413	X	n/a	n/a	5.12E-01	1.037
279890978	ENSG00000234608	30756	C12orf47	chromosome 12 open reading frame 47	51275	12	n/a	n/a	5.12E-01	1.037
1095426	ENSG00000143952	31022	VPS54	vacuolar protein sorting 54 homolog (S. cerevisiae)	51542	2	n/a	n/a	5.12E-01	1.037
279909651	ENSG00000236327	0	RP11-759F5.1	RP11-759F5.1	0	1	n/a	n/a	5.12E-01	1.037
279664721	ENSG00000201558	0	U1	U1 spliceosomal RNA	0	1	n/a	n/a	5.13E-01	1.037
1094487	ENSG00000137947	2942	GTF2B	general transcription factor IIB	2959	1	n/a	n/a	5.13E-01	1.037
1097468	ENSG00000160741	83540	CRTC2	CREB regulated transcription coactivator 2	200186	1	n/a	n/a	5.13E-01	1.037
280094609	ENSG00000256299	0	RP11-989F5.3	RP11-989F5.3	0	12	n/a	n/a	5.13E-01	1.037
279776392	ENSG00000224426	0	SLC31A1P1	solute carrier family 31 (copper transporters), member 1 pseudogene 1	0	3	n/a	n/a	5.13E-01	1.037
279786931	ENSG00000225369	0	AC009506.2	AC009506.2	0	2	n/a	n/a	5.13E-01	1.037
279856998	ENSG00000231609	110399	AC009501.4	AC009501.4	100132215	2	n/a	n/a	5.14E-01	1.037
279728317	ENSG00000214142	0	AC073842.18	AC073842.18	0	7	n/a	n/a	5.14E-01	1.037
1091623	ENSG00000117523	22970	PRRC2C	proline-rich coiled-coil 2C	23215	1	n/a	n/a	5.14E-01	1.037
1095160	ENSG00000142444	59939	C19orf52	chromosome 19 open reading frame 52	90580	19	n/a	n/a	5.14E-01	1.037
279788892	ENSG00000225530	0	SP3P	Sp3 transcription factor pseudogene	0	13	n/a	n/a	5.14E-01	1.037
1100811	ENSG00000175216	9649	CKAP5	cytoskeleton associated protein 5	9793	11	n/a	n/a	5.14E-01	1.037
280063014	ENSG00000253878	0	RP11-347C18.3	RP11-347C18.3	0	8	n/a	n/a	5.18E-01	1.037
279953669	ENSG00000241073	0	RP4-714D9.2	RP4-714D9.2	0	1	n/a	n/a	5.18E-01	1.037
1099346	ENSG00000168522	2323	FNTA	farnesyltransferase, CAAX box, alpha	2339	8	n/a	n/a	5.18E-01	1.037
1092034	ENSG00000121058	8110	COIL	coilin	8161	17	n/a	n/a	5.19E-01	1.037
279836639	ENSG00000229806	0	RPS15P5	ribosomal protein S15 pseudogene 5	0	3	n/a	n/a	5.19E-01	1.037
279800471	ENSG00000226525	0	RPS7P10	ribosomal protein S7 pseudogene 10	0	13	n/a	n/a	5.04E-01	1.036
279905478	ENSG00000235949	0	AC061961.2	AC061961.2	0	2	n/a	n/a	5.06E-01	1.036
1103634	ENSG00000188747	10653	NOXA1	NADPH oxidase activator 1	10811	9	n/a	n/a	5.06E-01	1.036
1097341	ENSG00000159871	94262	LYPD5	LY6/PLAUR domain containing 5	284348	19	n/a	n/a	5.06E-01	1.036
1098987	ENSG00000167131	122951	CCDC103	coiled-coil domain containing 103	388389	17	n/a	n/a	5.06E-01	1.036
1087693	ENSG00000060709	23259	RIMBP2	RIMS binding protein 2	23504	12	n/a	n/a	5.06E-01	1.036
279788559	ENSG00000225507	0	AC069282.6	AC069282.6	0	7	n/a	n/a	5.06E-01	1.036
1087640	ENSG00000056998	8829	GYG2	glycogenin 2	8908	X	n/a	n/a	5.07E-01	1.036
1088257	ENSG00000077348	36194	EXOSC5	exosome component 5	56915	19	n/a	n/a	5.08E-01	1.036
1099345	ENSG00000168517	79025	HEXIM2	hexamethylene bis-acetamide inducible 2	124790	17	n/a	n/a	5.09E-01	1.036
1105952	ENSG00000213971	1000944	AC092329.1	HCG2000535Uncharacterized proteincDNA FLJ32177 fis, clone PLACE6001294	100132815	19	n/a	n/a	5.09E-01	1.036
280104463	ENSG00000257350	0	RP11-616L12.4	RP11-616L12.4	0	12	n/a	n/a	5.10E-01	1.036
1108466	ENSG00000235552	0	CTD-2124B20.1	CTD-2124B20.1	0	18	n/a	n/a	5.10E-01	1.036
1096104	ENSG00000149196	30981	C11orf73	chromosome 11 open reading frame 73	51501	11	n/a	n/a	5.11E-01	1.036
1090142	ENSG00000106070	2870	GRB10	growth factor receptor-bound protein 10	2887	7	n/a	n/a	5.11E-01	1.036
280088207	ENSG00000255571	0	CTD-2335A18.1	CTD-2335A18.1	0	15	n/a	n/a	5.11E-01	1.036
280086686	ENSG00000255468	0	RP11-867G23.8	Uncharacterized protein	0	11	n/a	n/a	5.11E-01	1.036
1089985	ENSG00000105393	28822	BABAM1	BRISC and BRCA1 A complex member 1	29086	19	n/a	n/a	5.11E-01	1.036
1106039	ENSG00000214280	0	RP11-553K23.2	RP11-553K23.2	0	3	n/a	n/a	5.12E-01	1.036
1099733	ENSG00000170242	34320	USP47	ubiquitin specific peptidase 47	55031	11	n/a	n/a	5.12E-01	1.036
1088785	ENSG00000090989	35052	EXOC1	exocyst complex component 1	55763	4	n/a	n/a	5.12E-01	1.036
1103092	ENSG00000186446	77685	ZNF501	zinc finger protein 501	115560	3	n/a	n/a	5.12E-01	1.036
280106287	ENSG00000257529	0	RP1-164F3.9	Ribosomal protein L36a	0	X	n/a	n/a	5.13E-01	1.036
1091182	ENSG00000114405	36689	C3orf14	chromosome 3 open reading frame 14	57415	3	n/a	n/a	5.13E-01	1.036
279795270	ENSG00000226072	0	AC016772.4	AC016772.4	0	2	n/a	n/a	5.13E-01	1.036
1100526	ENSG00000173674	1951	EIF1AX	eukaryotic translation initiation factor 1A, X-linked	1964	X	n/a	n/a	5.13E-01	1.036
1103172	ENSG00000186814	1000126	ZSCAN30	zinc finger and SCAN domain containing 30	100101467	18	n/a	n/a	5.13E-01	1.036
1100669	ENSG00000174473	135097	GALNTL6	UDP-N-acetyl-alpha-D-galactosamine:polypeptide N-acetylgalactosaminyltransferase-like 6	442117	4	n/a	n/a	5.14E-01	1.036
279719216	ENSG00000213090	0	AC007256.5	AC007256.5	0	2	n/a	n/a	5.14E-01	1.036
1100288	ENSG00000172493	4274	AFF1	AF4/FMR2 family, member 1	4299	4	n/a	n/a	5.14E-01	1.036
1091661	ENSG00000117862	30542	TXNDC12	thioredoxin domain containing 12 (endoplasmic reticulum)	51060	1	n/a	n/a	5.14E-01	1.036
1091265	ENSG00000115137	30758	DNAJC27	DnaJ (Hsp40) homolog, subfamily C, member 27	51277	2	n/a	n/a	5.14E-01	1.036
1095520	ENSG00000144635	30625	DYNC1LI1	dynein, cytoplasmic 1, light intermediate chain 1	51143	3	n/a	n/a	5.14E-01	1.036
280042809	ENSG00000251765	0	AF111168.2	AF111168.2	0	14	n/a	n/a	5.14E-01	1.036
1094653	ENSG00000138768	8548	USO1	USO1 vesicle docking protein homolog (yeast)	8615	4	n/a	n/a	5.14E-01	1.036
1091273	ENSG00000115183	59616	TANC1	tetratricopeptide repeat, ankyrin repeat and coiled-coil containing 1	85461	2	n/a	n/a	5.14E-01	1.036
1091031	ENSG00000113048	22862	MRPS27	mitochondrial ribosomal protein S27	23107	5	n/a	n/a	5.16E-01	1.036
1093901	ENSG00000134970	30497	TMED7	transmembrane emp24 protein transport domain containing 7	51014	5	n/a	n/a	5.17E-01	1.036
1089546	ENSG00000102317	5903	RBM3	RNA binding motif (RNP1, RRM) protein 3	5935	X	n/a	n/a	5.17E-01	1.036
1093565	ENSG00000132768	1790	DPH2	DPH2 homolog (S. cerevisiae)	1802	1	n/a	n/a	5.18E-01	1.036
1089310	ENSG00000101019	34534	UQCC	ubiquinol-cytochrome c reductase complex chaperone	55245	20	n/a	n/a	5.19E-01	1.036
279786215	ENSG00000225294	0	OSTCP2	oligosaccharyltransferase complex subunit pseudogene 2	0	1	n/a	n/a	5.19E-01	1.036
1102589	ENSG00000184432	9145	COPB2	coatomer protein complex, subunit beta 2 (beta prime)	9276	3	n/a	n/a	5.19E-01	1.036
280128341	ENSG00000259174	0	RP11-1180F24.1	RP11-1180F24.1	0	15	n/a	n/a	5.20E-01	1.036
280091563	ENSG00000255949	0	AP003419.16	AP003419.16	0	11	n/a	n/a	5.06E-01	1.035
1090549	ENSG00000109265	36755	KIAA1211	KIAA1211	57482	4	n/a	n/a	5.06E-01	1.035
1094028	ENSG00000135617	58489	PRADC1	protease-associated domain containing 1	84279	2	n/a	n/a	5.06E-01	1.035
1088973	ENSG00000099338	37099	CATSPERG	cation channel, sperm-associated, gamma	57828	19	n/a	n/a	5.08E-01	1.035
1104951	ENSG00000203877	79614	RIPPLY2	ripply2 homolog (zebrafish)	134701	6	n/a	n/a	5.08E-01	1.035
1088364	ENSG00000080224	94508	EPHA6	EPH receptor A6	285220	3	n/a	n/a	5.08E-01	1.035
1104163	ENSG00000197077	59549	KIAA1671	KIAA1671	85379	22	n/a	n/a	5.08E-01	1.035
1087617	ENSG00000055163	26744	CYFIP2	cytoplasmic FMR1 interacting protein 2	26999	5	n/a	n/a	5.09E-01	1.035
1101478	ENSG00000178896	33803	EXOSC4	exosome component 4	54512	8	n/a	n/a	5.09E-01	1.035
280045399	ENSG00000252140	0	SNORD22	Small nucleolar RNA SNORD22	0	11	n/a	n/a	5.09E-01	1.035
279743329	ENSG00000215909	0	RP4-597A16.3	RP4-597A16.3	0	1	n/a	n/a	5.10E-01	1.035
279928093	ENSG00000237938	0	RP11-288I21.1	RP11-288I21.1	0	1	n/a	n/a	5.10E-01	1.035
279702946	ENSG00000206627	0	U6	U6 spliceosomal RNA	0	1	n/a	n/a	5.10E-01	1.035
1101455	ENSG00000178741	9242	COX5A	cytochrome c oxidase subunit Va	9377	15	n/a	n/a	5.10E-01	1.035
1091737	ENSG00000118680	68077	MYL12B	myosin, light chain 12B, regulatory	103910	18	n/a	n/a	5.10E-01	1.035
1098619	ENSG00000165699	7205	TSC1	tuberous sclerosis 1	7248	9	n/a	n/a	5.10E-01	1.035
1104653	ENSG00000198585	79488	NUDT16	nudix (nucleoside diphosphate linked moiety X)-type motif 16	131870	3	n/a	n/a	5.10E-01	1.035
1103501	ENSG00000188215	78968	DCUN1D3	DCN1, defective in cullin neddylation 1, domain containing 3 (S. cerevisiae)	123879	16	n/a	n/a	5.10E-01	1.035
1087096	ENSG00000008988	6191	RPS20	ribosomal protein S20	6224	8	n/a	n/a	5.10E-01	1.035
279795425	ENSG00000226085	0	UQCRFS1P1	ubiquinol-cytochrome c reductase, Rieske iron-sulfur polypeptide 1 pseudogene 1	0	22	n/a	n/a	5.11E-01	1.035
1098891	ENSG00000166797	58402	FAM96A	family with sequence similarity 96, member A	84191	15	n/a	n/a	5.12E-01	1.035
1094845	ENSG00000140104	78901	C14orf79	chromosome 14 open reading frame 79	122616	14	n/a	n/a	5.12E-01	1.035
1101350	ENSG00000178093	0	TSSK6	testis-specific serine kinase 6	0	19	n/a	n/a	5.13E-01	1.035
1087663	ENSG00000058668	490	ATP2B4	ATPase, Ca++ transporting, plasma membrane 4	493	1	n/a	n/a	5.13E-01	1.035
280023972	ENSG00000250264	0	XXbac-BPG246D15.9	Uncharacterized protein	0	6	n/a	n/a	5.13E-01	1.035
280010210	ENSG00000249159	0	RP11-480D4.2	RP11-480D4.2	0	5	n/a	n/a	5.14E-01	1.035
279668934	ENSG00000203394	0	RP5-930J4.4	RP5-930J4.4	0	1	n/a	n/a	5.14E-01	1.035
1092317	ENSG00000123607	55612	TTC21B	tetratricopeptide repeat domain 21B	79809	2	n/a	n/a	5.14E-01	1.035
1096123	ENSG00000149311	469	ATM	ataxia telangiectasia mutated	472	11	n/a	n/a	5.14E-01	1.035
1088810	ENSG00000091527	34862	CDV3	CDV3 homolog (mouse)	55573	3	n/a	n/a	5.14E-01	1.035
1087109	ENSG00000009954	8911	BAZ1B	bromodomain adjacent to zinc finger domain, 1B	9031	7	n/a	n/a	5.14E-01	1.035
1097012	ENSG00000157168	3066	NRG1	neuregulin 1	3084	8	n/a	n/a	5.15E-01	1.035
1106285	ENSG00000215241	0	RP11-266K4.9	RP11-266K4.9	0	12	n/a	n/a	5.15E-01	1.035
1097660	ENSG00000162344	9821	FGF19	fibroblast growth factor 19	9965	11	n/a	n/a	5.16E-01	1.035
1098204	ENSG00000164112	79515	TMEM155	transmembrane protein 155	132332	4	n/a	n/a	5.16E-01	1.035
1092686	ENSG00000126003	5294	PLAGL2	pleiomorphic adenoma gene-like 2	5326	20	n/a	n/a	5.16E-01	1.035
1087176	ENSG00000012061	2052	ERCC1	excision repair cross-complementing rodent repair deficiency, complementation group 1 (includes overlapping antisense sequence)	2067	19	n/a	n/a	5.16E-01	1.035
1091706	ENSG00000118407	26890	FILIP1	filamin A interacting protein 1	27145	6	n/a	n/a	5.18E-01	1.035
280010464	ENSG00000249180	0	CTC-506B8.1	CTC-506B8.1	0	5	n/a	n/a	5.18E-01	1.035
1098516	ENSG00000165275	81360	RG9MTD3	RNA (guanine-9-) methyltransferase domain containing 3	158234	9	n/a	n/a	5.19E-01	1.035
1092178	ENSG00000122512	5363	PMS2	PMS2 postmeiotic segregation increased 2 (S. cerevisiae)	5395	7	n/a	n/a	5.19E-01	1.035
1091953	ENSG00000120451	124990	SNX19	sorting nexin 19	399979	11	n/a	n/a	5.19E-01	1.035
1108768	ENSG00000237515	169061	SHISA9	shisa homolog 9 (Xenopus laevis)	729993	16	n/a	n/a	5.04E-01	1.034
1105946	ENSG00000213937	8957	CLDN9	claudin 9	9080	16	n/a	n/a	5.05E-01	1.034
1109034	ENSG00000242265	22844	PEG10	paternally expressed 10	23089	7	n/a	n/a	5.05E-01	1.034
1086954	ENSG00000005339	1378	CREBBP	CREB binding protein	1387	16	n/a	n/a	5.06E-01	1.034
1098681	ENSG00000165970	9029	SLC6A5	solute carrier family 6 (neurotransmitter transporter, glycine), member 5	9152	11	n/a	n/a	5.06E-01	1.034
1087706	ENSG00000061918	2966	GUCY1B3	guanylate cyclase 1, soluble, beta 3	2983	4	n/a	n/a	5.06E-01	1.034
279343108	ENSG00000165121	0	RP11-213G2.3	RP11-213G2.3	0	9	n/a	n/a	5.07E-01	1.034
279592112	ENSG00000188916	152302	FAM196A	family with sequence similarity 196, member A	642938	10	n/a	n/a	5.07E-01	1.034
1093529	ENSG00000132600	33787	PRMT7	protein arginine methyltransferase 7	54496	16	n/a	n/a	5.08E-01	1.034
279976380	ENSG00000243558	0	RP11-181G12.5	RP11-181G12.5	0	1	n/a	n/a	5.08E-01	1.034
1101426	ENSG00000178567	9708	EPM2AIP1	EPM2A (laforin) interacting protein 1	9852	3	n/a	n/a	5.08E-01	1.034
1102358	ENSG00000183549	34277	ACSM5	acyl-CoA synthetase medium-chain family member 5	54988	16	n/a	n/a	5.09E-01	1.034
279886041	ENSG00000234171	157121707	AC108488.3	AC108488.3	100506054	2	n/a	n/a	5.09E-01	1.034
1100031	ENSG00000171467	23900	ZNF318	zinc finger protein 318	24149	6	n/a	n/a	5.09E-01	1.034
1091380	ENSG00000115762	34330	PLEKHB2	pleckstrin homology domain containing, family B (evectins) member 2	55041	2	n/a	n/a	5.10E-01	1.034
1098615	ENSG00000165689	10649	SDCCAG3	serologically defined colon cancer antigen 3	10807	9	n/a	n/a	5.10E-01	1.034
279883136	ENSG00000233901	157121791	RP11-65J3.1	RP11-65J3.1	100506119	9	n/a	n/a	5.11E-01	1.034
1095250	ENSG00000143147	23187	GPR161	G protein-coupled receptor 161	23432	1	n/a	n/a	5.12E-01	1.034
1096337	ENSG00000151470	79514	C4orf33	chromosome 4 open reading frame 33	132321	4	n/a	n/a	5.12E-01	1.034
1088475	ENSG00000083642	22802	PDS5B	PDS5, regulator of cohesion maintenance, homolog B (S. cerevisiae)	23047	13	n/a	n/a	5.12E-01	1.034
1102055	ENSG00000182240	25574	BACE2	beta-site APP-cleaving enzyme 2	25825	21	n/a	n/a	5.13E-01	1.034
1100821	ENSG00000175279	157124189	APITD1	apoptosis-inducing, TAF9-like domain 1	100526739	1	n/a	n/a	5.13E-01	1.034
1104952	ENSG00000203879	2648	GDI1	GDP dissociation inhibitor 1	2664	X	n/a	n/a	5.13E-01	1.034
1098642	ENSG00000165806	836	CASP7	caspase 7, apoptosis-related cysteine peptidase	840	10	n/a	n/a	5.13E-01	1.034
279898283	ENSG00000235224	0	RP11-236P24.1	RP11-236P24.1	0	X	n/a	n/a	5.13E-01	1.034
1090096	ENSG00000105856	26704	HBP1	HMG-box transcription factor 1	26959	7	n/a	n/a	5.13E-01	1.034
279779893	ENSG00000224722	0	RP11-255B23.1	RP11-255B23.1	0	8	n/a	n/a	5.14E-01	1.034
1101610	ENSG00000179636	78907	TPPP2	tubulin polymerization-promoting protein family member 2	122664	14	n/a	n/a	5.14E-01	1.034
279897877	ENSG00000235189	0	RP4-537K23.4	RP4-537K23.4	0	X	n/a	n/a	5.16E-01	1.034
280123875	ENSG00000258924	0	CTB-96E2.3	CTB-96E2.3	0	17	n/a	n/a	5.16E-01	1.034
280089420	ENSG00000255710	0	RP11-667M19.9	RP11-667M19.9	0	11	n/a	n/a	5.16E-01	1.034
1105485	ENSG00000205488	0	RP11-116G8.4	RP11-116G8.4	0	10	n/a	n/a	5.17E-01	1.034
1098871	ENSG00000166704	55897	ZNF606	zinc finger protein 606	80095	19	n/a	n/a	5.17E-01	1.034
1098442	ENSG00000164961	9753	KIAA0196	KIAA0196	9897	8	n/a	n/a	5.17E-01	1.034
1087147	ENSG00000011114	35016	BTBD7	BTB (POZ) domain containing 7	55727	14	n/a	n/a	5.18E-01	1.034
1094879	ENSG00000140386	29965	SCAPER	S-phase cyclin A-associated protein in the ER	49855	15	n/a	n/a	5.19E-01	1.034
1087156	ENSG00000011295	34191	TTC19	tetratricopeptide repeat domain 19	54902	17	n/a	n/a	5.19E-01	1.034
279898486	ENSG00000235246	0	RP1-5O6.5	RP1-5O6.5	0	22	n/a	n/a	5.20E-01	1.034
1088745	ENSG00000090263	31130	MRPS33	mitochondrial ribosomal protein S33	51650	7	n/a	n/a	5.06E-01	1.033
1102975	ENSG00000185988	79152	PLK5	polo-like kinase 5	126520	19	n/a	n/a	5.06E-01	1.033
1095897	ENSG00000147434	8873	CHRNA6	cholinergic receptor, nicotinic, alpha 6	8973	8	n/a	n/a	5.06E-01	1.033
1095710	ENSG00000145990	33729	GFOD1	glucose-fructose oxidoreductase domain containing 1	54438	6	n/a	n/a	5.06E-01	1.033
1095921	ENSG00000147586	28693	MRPS28	mitochondrial ribosomal protein S28	28957	8	n/a	n/a	5.06E-01	1.033
1089449	ENSG00000101745	23008	ANKRD12	ankyrin repeat domain 12	23253	18	n/a	n/a	5.06E-01	1.033
279928115	ENSG00000237939	0	AC097523.3	AC097523.3	0	2	n/a	n/a	5.06E-01	1.033
1089024	ENSG00000099956	6559	SMARCB1	SWI/SNF related, matrix associated, actin dependent regulator of chromatin, subfamily b, member 1	6598	22	n/a	n/a	5.06E-01	1.033
1094707	ENSG00000139192	34369	TAPBPL	TAP binding protein-like	55080	12	n/a	n/a	5.06E-01	1.033
1102063	ENSG00000182263	34426	FIGN	fidgetin	55137	2	n/a	n/a	5.08E-01	1.033
1098697	ENSG00000166016	25590	ABTB2	ankyrin repeat and BTB (POZ) domain containing 2	25841	11	n/a	n/a	5.08E-01	1.033
1094315	ENSG00000137070	3565	IL11RA	interleukin 11 receptor, alpha	3590	9	n/a	n/a	5.08E-01	1.033
1090365	ENSG00000107954	9025	NEURL	neuralized homolog (Drosophila)	9148	10	n/a	n/a	5.08E-01	1.033
279979709	ENSG00000243859	0	CTD-2331D11.1	CTD-2331D11.1	0	5	n/a	n/a	5.08E-01	1.033
1094975	ENSG00000140992	5138	PDPK1	3-phosphoinositide dependent protein kinase-1	5170	16	n/a	n/a	5.08E-01	1.033
1087626	ENSG00000055950	58746	MRPL43	mitochondrial ribosomal protein L43	84545	10	n/a	n/a	5.08E-01	1.033
1089231	ENSG00000100596	9376	SPTLC2	serine palmitoyltransferase, long chain base subunit 2	9517	14	n/a	n/a	5.08E-01	1.033
1098136	ENSG00000163939	34482	PBRM1	polybromo 1	55193	3	n/a	n/a	5.08E-01	1.033
1102164	ENSG00000182700	149566	IGIP	IgA-inducing protein homolog (Bos taurus)	492311	5	n/a	n/a	5.08E-01	1.033
1102531	ENSG00000184208	55443	C22orf46	chromosome 22 open reading frame 46	79640	22	n/a	n/a	5.09E-01	1.033
1104614	ENSG00000198467	7126	TPM2	tropomyosin 2 (beta)	7169	9	n/a	n/a	5.09E-01	1.033
1091515	ENSG00000116754	9162	SRSF11	serine/arginine-rich splicing factor 11	9295	1	n/a	n/a	5.09E-01	1.033
1096600	ENSG00000153551	76600	CMTM7	CKLF-like MARVEL transmembrane domain containing 7	112616	3	n/a	n/a	5.09E-01	1.033
1098698	ENSG00000166024	27036	C10orf28	chromosome 10 open reading frame 28	27291	10	n/a	n/a	5.10E-01	1.033
1101724	ENSG00000180357	22815	ZNF609	zinc finger protein 609	23060	15	n/a	n/a	5.10E-01	1.033
280045168	ENSG00000252106	0	Y_RNA	Y RNA	0	6	n/a	n/a	5.10E-01	1.033
279934710	ENSG00000238678	109431	SNORD109A	small nucleolar RNA, C/D box 109A	338428	15	n/a	n/a	5.10E-01	1.033
1094273	ENSG00000136869	7056	TLR4	toll-like receptor 4	7099	9	n/a	n/a	5.10E-01	1.033
1094138	ENSG00000136152	57791	COG3	component of oligomeric golgi complex 3	83548	13	n/a	n/a	5.11E-01	1.033
279970628	ENSG00000242937	0	RP11-206L10.7	RP11-206L10.7	0	1	n/a	n/a	5.11E-01	1.033
1104596	ENSG00000198399	30108	ITSN2	intersectin 2	50618	2	n/a	n/a	5.11E-01	1.033
279831748	ENSG00000229336	0	AP000568.2	AP000568.2	0	21	n/a	n/a	5.12E-01	1.033
1098582	ENSG00000165572	59817	KBTBD6	kelch repeat and BTB (POZ) domain containing 6	89890	13	n/a	n/a	5.12E-01	1.033
1101760	ENSG00000180596	8289	HIST1H2BC	histone cluster 1, H2bc	8347	6	n/a	n/a	5.12E-01	1.033
1092258	ENSG00000123154	58502	WDR83	WD repeat domain 83	84292	19	n/a	n/a	5.13E-01	1.033
1088722	ENSG00000089639	30772	GMIP	GEM interacting protein	51291	19	n/a	n/a	5.13E-01	1.033
1091627	ENSG00000117543	31091	DPH5	DPH5 homolog (S. cerevisiae)	51611	1	n/a	n/a	5.14E-01	1.033
279896488	ENSG00000235064	0	AC069303.1	AC069303.1	0	2	n/a	n/a	5.14E-01	1.033
1096469	ENSG00000152439	119524	ZNF773	zinc finger protein 773	374928	19	n/a	n/a	5.15E-01	1.033
279921821	ENSG00000237417	0	RP11-280G19.2	RP11-280G19.2	0	10	n/a	n/a	5.15E-01	1.033
1087630	ENSG00000056097	31143	ZFR	zinc finger RNA binding protein	51663	5	n/a	n/a	5.15E-01	1.033
280092687	ENSG00000256061	81519	DYX1C1-CCPG1	DYX1C1-CCPG1 readthrough (non-protein coding)	161582	15	n/a	n/a	5.16E-01	1.033
1108933	ENSG00000240230	59952	COX19	COX19 cytochrome c oxidase assembly homolog (S. cerevisiae)	90639	7	n/a	n/a	5.16E-01	1.033
1090612	ENSG00000109917	8803	ZNF259	zinc finger protein 259	8882	11	n/a	n/a	5.17E-01	1.033
1097349	ENSG00000159917	9176	ZNF235	zinc finger protein 235	9310	19	n/a	n/a	5.17E-01	1.033
279869117	ENSG00000232665	0	PHBP10	prohibitin pseudogene 10	0	X	n/a	n/a	5.19E-01	1.033
279996939	ENSG00000247970	157123067	RP11-543C4.1	RP11-543C4.1	100507108	14	n/a	n/a	5.19E-01	1.033
1091895	ENSG00000120008	35006	WDR11	WD repeat domain 11	55717	10	n/a	n/a	5.20E-01	1.033
279942848	ENSG00000239775	0	AC017116.11	AC017116.11	0	7	n/a	n/a	5.03E-01	1.032
1099336	ENSG00000168490	9652	PHYHIP	phytanoyl-CoA 2-hydroxylase interacting protein	9796	8	n/a	n/a	5.05E-01	1.032
280059978	ENSG00000253678	0	RP11-981G7.3	RP11-981G7.3	0	8	n/a	n/a	5.05E-01	1.032
280102958	ENSG00000257225	0	RP11-328C8.4	RP11-328C8.4	0	12	n/a	n/a	5.05E-01	1.032
1087838	ENSG00000066230	6514	SLC9A3	solute carrier family 9 (sodium/hydrogen exchanger), member 3	6550	5	n/a	n/a	5.06E-01	1.032
279907079	ENSG00000236083	0	OR13E1P	olfactory receptor, family 13, subfamily E, member 1 pseudogene	0	9	n/a	n/a	5.06E-01	1.032
280013619	ENSG00000249456	0	RP11-298J20.4	RP11-298J20.4	0	10	n/a	n/a	5.06E-01	1.032
279836930	ENSG00000229835	0	KHSRPP1	KH-type splicing regulatory protein pseudogene 1	0	9	n/a	n/a	5.06E-01	1.032
1101397	ENSG00000178363	806	CALML3	calmodulin-like 3	810	10	n/a	n/a	5.06E-01	1.032
1097654	ENSG00000162290	0	DCP1A	DCP1 decapping enzyme homolog A (S. cerevisiae)	0	3	n/a	n/a	5.06E-01	1.032
279998600	ENSG00000248197	172283	LINC00290	long intergenic non-protein coding RNA 290	728081	4	n/a	n/a	5.06E-01	1.032
279751617	ENSG00000221039	0	MIR1286	microRNA 1286	0	22	n/a	n/a	5.06E-01	1.032
1092028	ENSG00000121005	57932	CRISPLD1	cysteine-rich secretory protein LCCL domain containing 1	83690	8	n/a	n/a	5.06E-01	1.032
1090288	ENSG00000107223	8650	EDF1	endothelial differentiation-related factor 1	8721	9	n/a	n/a	5.07E-01	1.032
1102107	ENSG00000182463	79302	TSHZ2	teashirt zinc finger homeobox 2	128553	20	n/a	n/a	5.07E-01	1.032
1104160	ENSG00000197063	4072	MAFG	v-maf musculoaponeurotic fibrosarcoma oncogene homolog G (avian)	4097	17	n/a	n/a	5.07E-01	1.032
1095860	ENSG00000147162	8410	OGT	O-linked N-acetylglucosamine (GlcNAc) transferase (UDP-N-acetylglucosamine:polypeptide-N-acetylglucosaminyl transferase)	8473	X	n/a	n/a	5.08E-01	1.032
1092756	ENSG00000126768	10099	TIMM17B	translocase of inner mitochondrial membrane 17 homolog B (yeast)	10245	X	n/a	n/a	5.08E-01	1.032
280118437	ENSG00000258605	0	RP11-299L17.4	RP11-299L17.4	0	14	n/a	n/a	5.08E-01	1.032
1096356	ENSG00000151612	81065	ZNF827	zinc finger protein 827	152485	4	n/a	n/a	5.08E-01	1.032
1093231	ENSG00000130717	57792	UCK1	uridine-cytidine kinase 1	83549	9	n/a	n/a	5.08E-01	1.032
279898510	ENSG00000235251	0	RP11-384B12.2	RP11-384B12.2	0	1	n/a	n/a	5.08E-01	1.032
1090580	ENSG00000109654	23076	TRIM2	tripartite motif containing 2	23321	4	n/a	n/a	5.09E-01	1.032
1104644	ENSG00000198563	7873	DDX39B	DEAD (Asp-Glu-Ala-Asp) box polypeptide 39B	7919	6	n/a	n/a	5.09E-01	1.032
1101263	ENSG00000177599	79102	ZNF491	zinc finger protein 491	126069	19	n/a	n/a	5.10E-01	1.032
279872194	ENSG00000232940	128717	HCG25	HLA complex group 25	414765	6	n/a	n/a	5.10E-01	1.032
1087719	ENSG00000062650	22818	WAPAL	wings apart-like homolog (Drosophila)	23063	10	n/a	n/a	5.10E-01	1.032
1102477	ENSG00000183943	5581	PRKX	protein kinase, X-linked	5613	X	n/a	n/a	5.10E-01	1.032
1102523	ENSG00000184182	80090	UBE2F	ubiquitin-conjugating enzyme E2F (putative)	140739	2	n/a	n/a	5.11E-01	1.032
1092051	ENSG00000121274	40884	PAPD5	PAP associated domain containing 5	64282	16	n/a	n/a	5.12E-01	1.032
1102218	ENSG00000182944	2115	EWSR1	Ewing sarcoma breakpoint region 1	2130	22	n/a	n/a	5.12E-01	1.032
1088269	ENSG00000077684	55762	PHF17	PHD finger protein 17	79960	4	n/a	n/a	5.12E-01	1.032
1096025	ENSG00000148459	23344	PDSS1	prenyl (decaprenyl) diphosphate synthase, subunit 1	23590	10	n/a	n/a	5.13E-01	1.032
1104416	ENSG00000197863	123016	ZNF790	zinc finger protein 790	388536	19	n/a	n/a	5.13E-01	1.032
279724851	ENSG00000213785	0	RP11-449L13.2	RP11-449L13.2	0	11	n/a	n/a	5.13E-01	1.032
279851004	ENSG00000231092	0	AC012513.6	AC012513.6	0	2	n/a	n/a	5.13E-01	1.032
1087649	ENSG00000057663	9334	ATG5	ATG5 autophagy related 5 homolog (S. cerevisiae)	9474	6	n/a	n/a	5.13E-01	1.032
1108928	ENSG00000240065	5666	PSMB9	proteasome (prosome, macropain) subunit, beta type, 9 (large multifunctional peptidase 2)	5698	6	n/a	n/a	5.13E-01	1.032
1100773	ENSG00000175054	542	ATR	ataxia telangiectasia and Rad3 related	545	3	n/a	n/a	5.13E-01	1.032
1095732	ENSG00000146109	29512	ABT1	activator of basal transcription 1	29777	6	n/a	n/a	5.14E-01	1.032
1094162	ENSG00000136261	28705	BZW2	basic leucine zipper and W2 domains 2	28969	7	n/a	n/a	5.14E-01	1.032
1101483	ENSG00000178921	5166	PFAS	phosphoribosylformylglycinamidine synthase	5198	17	n/a	n/a	5.14E-01	1.032
1092777	ENSG00000126883	7973	NUP214	nucleoporin 214kDa	8021	9	n/a	n/a	5.14E-01	1.032
280043859	ENSG00000251918	0	SNORD112	Small nucleolar RNA SNORD112	0	14	n/a	n/a	5.15E-01	1.032
1088335	ENSG00000079332	35960	SAR1A	SAR1 homolog A (S. cerevisiae)	56681	10	n/a	n/a	5.16E-01	1.032
279967878	ENSG00000242615	0	CTC-359D24.3	CTC-359D24.3	0	19	n/a	n/a	5.17E-01	1.032
279751652	ENSG00000221044	0	U3	Small nucleolar RNA U3	0	17	n/a	n/a	5.18E-01	1.032
1087402	ENSG00000036549	25758	ZZZ3	zinc finger, ZZ-type containing 3	26009	1	n/a	n/a	5.18E-01	1.032
1104630	ENSG00000198521	7551	ZNF43	zinc finger protein 43	7594	19	n/a	n/a	5.18E-01	1.032
1107813	ENSG00000231228	0	CTD-2593A12.4	CTD-2593A12.4	0	5	n/a	n/a	5.19E-01	1.032
1089845	ENSG00000104765	661	BNIP3L	BCL2/adenovirus E1B 19kDa interacting protein 3-like	665	8	n/a	n/a	5.19E-01	1.032
279845145	ENSG00000230538	0	RP3-428A13.1	RP3-428A13.1	0	X	n/a	n/a	5.19E-01	1.032
1097892	ENSG00000163171	10455	CDC42EP3	CDC42 effector protein (Rho GTPase binding) 3	10602	2	n/a	n/a	5.19E-01	1.032
1096832	ENSG00000155660	9457	PDIA4	protein disulfide isomerase family A, member 4	9601	7	n/a	n/a	5.19E-01	1.032
1098868	ENSG00000166685	9247	COG1	component of oligomeric golgi complex 1	9382	17	n/a	n/a	5.19E-01	1.032
1103809	ENSG00000196091	4578	MYBPC1	myosin binding protein C, slow type	4604	12	n/a	n/a	5.03E-01	1.031
1109076	ENSG00000243284	124138	VSIG8	V-set and immunoglobulin domain containing 8	391123	1	n/a	n/a	5.05E-01	1.031
279800636	ENSG00000226543	0	MYL6P1	myosin, light chain 6 pseudogene 1	0	21	n/a	n/a	5.05E-01	1.031
279828969	ENSG00000229091	0	AC009945.3	AC009945.3	0	7	n/a	n/a	5.05E-01	1.031
1087505	ENSG00000048028	36919	USP28	ubiquitin specific peptidase 28	57646	11	n/a	n/a	5.05E-01	1.031
1096976	ENSG00000156885	1330	COX6A2	cytochrome c oxidase subunit VIa polypeptide 2	1339	16	n/a	n/a	5.06E-01	1.031
1095301	ENSG00000143355	36235	LHX9	LIM homeobox 9	56956	1	n/a	n/a	5.06E-01	1.031
1096739	ENSG00000154734	9369	ADAMTS1	ADAM metallopeptidase with thrombospondin type 1 motif, 1	9510	21	n/a	n/a	5.06E-01	1.031
280011316	ENSG00000249262	0	RP11-710E1.1	RP11-710E1.1	0	4	n/a	n/a	5.06E-01	1.031
279816349	ENSG00000227946	0	AC007383.3	AC007383.3	0	2	n/a	n/a	5.06E-01	1.031
1089819	ENSG00000104529	1923	EEF1D	eukaryotic translation elongation factor 1 delta (guanine nucleotide exchange protein)	1936	8	n/a	n/a	5.06E-01	1.031
1087333	ENSG00000027697	3439	IFNGR1	interferon gamma receptor 1	3459	6	n/a	n/a	5.06E-01	1.031
1094982	ENSG00000141027	9467	NCOR1	nuclear receptor corepressor 1	9611	17	n/a	n/a	5.06E-01	1.031
1087896	ENSG00000067842	489	ATP2B3	ATPase, Ca++ transporting, plasma membrane 3	492	X	n/a	n/a	5.06E-01	1.031
1098970	ENSG00000167085	5213	PHB	prohibitin	5245	17	n/a	n/a	5.06E-01	1.031
1091675	ENSG00000118096	36191	IFT46	intraflagellar transport 46 homolog (Chlamydomonas)	56912	11	n/a	n/a	5.08E-01	1.031
1092039	ENSG00000121073	10091	SLC35B1	solute carrier family 35, member B1	10237	17	n/a	n/a	5.08E-01	1.031
1099401	ENSG00000168781	9533	PPIP5K1	diphosphoinositol pentakisphosphate kinase 1	9677	15	n/a	n/a	5.08E-01	1.031
1090487	ENSG00000108821	1268	COL1A1	collagen, type I, alpha 1	1277	17	n/a	n/a	5.08E-01	1.031
1091244	ENSG00000114956	1704	DGUOK	deoxyguanosine kinase	1716	2	n/a	n/a	5.09E-01	1.031
1093462	ENSG00000132254	23400	ARFIP2	ADP-ribosylation factor interacting protein 2	23647	11	n/a	n/a	5.09E-01	1.031
280058222	ENSG00000253550	0	RP11-115C21.4	RP11-115C21.4	0	8	n/a	n/a	5.10E-01	1.031
280098915	ENSG00000256819	0	AC099545.2	AC099545.2	0	3	n/a	n/a	5.10E-01	1.031
1094758	ENSG00000139531	6781	SUOX	sulfite oxidase	6821	12	n/a	n/a	5.10E-01	1.031
1088196	ENSG00000075711	1727	DLG1	discs, large homolog 1 (Drosophila)	1739	3	n/a	n/a	5.10E-01	1.031
1105218	ENSG00000204618	56153	RNF39	ring finger protein 39	80352	6	n/a	n/a	5.10E-01	1.031
1092540	ENSG00000125351	41627	UPF3B	UPF3 regulator of nonsense transcripts homolog B (yeast)	65109	X	n/a	n/a	5.11E-01	1.031
280089018	ENSG00000255663	0	RP11-212D19.4	RP11-212D19.4	0	11	n/a	n/a	5.11E-01	1.031
279875729	ENSG00000233251	1002199	AC007743.1	AC007743.1	100129434	2	n/a	n/a	5.11E-01	1.031
1096568	ENSG00000153207	25658	AHCTF1	AT hook containing transcription factor 1	25909	1	n/a	n/a	5.12E-01	1.031
279723513	ENSG00000213630	0	RP11-772E11.1	RP11-772E11.1	0	5	n/a	n/a	5.12E-01	1.031
1091925	ENSG00000120251	2874	GRIA2	glutamate receptor, ionotropic, AMPA 2	2891	4	n/a	n/a	5.13E-01	1.031
279997157	ENSG00000248049	158581	RP11-453E17.1	RP11-453E17.1	550112	4	n/a	n/a	5.13E-01	1.031
279724684	ENSG00000213772	0	RP11-385J23.1	RP11-385J23.1	0	2	n/a	n/a	5.13E-01	1.031
1092092	ENSG00000121741	7706	ZMYM2	zinc finger, MYM-type 2	7750	13	n/a	n/a	5.13E-01	1.031
1090007	ENSG00000105497	7684	ZNF175	zinc finger protein 175	7728	19	n/a	n/a	5.13E-01	1.031
1094238	ENSG00000136718	60231	IMP4	IMP4, U3 small nucleolar ribonucleoprotein, homolog (yeast)	92856	2	n/a	n/a	5.13E-01	1.031
1101309	ENSG00000177868	119531	CCDC23	coiled-coil domain containing 23	374969	1	n/a	n/a	5.14E-01	1.031
279751890	ENSG00000221089	0	AL353782.1	AL353782.1	0	9	n/a	n/a	5.14E-01	1.031
1097006	ENSG00000157110	10872	RBPMS	RNA binding protein with multiple splicing	11030	8	n/a	n/a	5.14E-01	1.031
1093889	ENSG00000134897	34130	BIVM	basic, immunoglobulin-like variable motif containing	54841	13	n/a	n/a	5.14E-01	1.031
1099822	ENSG00000170581	6733	STAT2	signal transducer and activator of transcription 2, 113kDa	6773	12	n/a	n/a	5.15E-01	1.031
280073857	ENSG00000254651	0	RP11-430H10.3	RP11-430H10.3	0	11	n/a	n/a	5.16E-01	1.031
279298108	ENSG00000162699	0	DNAJA1P5	DnaJ (Hsp40) homolog, subfamily A, member 1 pseudogene 5	0	1	n/a	n/a	5.16E-01	1.031
1099757	ENSG00000170324	80296	FRMPD2	FERM and PDZ domain containing 2	143162	10	n/a	n/a	5.16E-01	1.031
1094432	ENSG00000137710	5930	RDX	radixin	5962	11	n/a	n/a	5.16E-01	1.031
280064113	ENSG00000253961	0	RP11-363L24.3	RP11-363L24.3	0	8	n/a	n/a	5.16E-01	1.031
1089530	ENSG00000102225	5095	CDK16	cyclin-dependent kinase 16	5127	X	n/a	n/a	5.16E-01	1.031
279884353	ENSG00000233998	0	SETP5	SET pseudogene 5	0	9	n/a	n/a	5.17E-01	1.031
1089088	ENSG00000100156	23293	SLC16A8	solute carrier family 16, member 8 (monocarboxylic acid transporter 3)	23539	22	n/a	n/a	5.18E-01	1.031
1098811	ENSG00000166436	9722	TRIM66	tripartite motif containing 66	9866	11	n/a	n/a	5.18E-01	1.031
1095932	ENSG00000147649	60143	MTDH	metadherin	92140	8	n/a	n/a	5.18E-01	1.031
279991869	ENSG00000246051	0	AC020915.1	AC020915.1	0	19	n/a	n/a	5.18E-01	1.031
280033306	ENSG00000251009	0	RP13-494C23.1	RP13-494C23.1	0	4	n/a	n/a	5.19E-01	1.031
1094537	ENSG00000138138	59086	ATAD1	ATPase family, AAA domain containing 1	84896	10	n/a	n/a	5.19E-01	1.031
1091247	ENSG00000114988	57264	LMAN2L	lectin, mannose-binding 2-like	81562	2	n/a	n/a	5.19E-01	1.031
1103911	ENSG00000196366	81341	C9orf163	chromosome 9 open reading frame 163	158055	9	n/a	n/a	5.19E-01	1.031
1103681	ENSG00000188906	78809	LRRK2	leucine-rich repeat kinase 2	120892	12	n/a	n/a	5.20E-01	1.031
1096871	ENSG00000155984	58749	TMEM185A	transmembrane protein 185A	84548	X	n/a	n/a	5.20E-01	1.031
1092522	ENSG00000125144	4469	MT1G	metallothionein 1G	4495	16	n/a	n/a	5.02E-01	1.03
279822415	ENSG00000228499	0	TMSB10P1	thymosin beta 10 pseudogene 1	0	2	n/a	n/a	5.04E-01	1.03
1097823	ENSG00000162931	30609	TRIM17	tripartite motif containing 17	51127	1	n/a	n/a	5.05E-01	1.03
280110995	ENSG00000258016	0	HIGD1AP1	HIG1 hypoxia inducible domain family, member 1A pseudogene 1	0	12	n/a	n/a	5.05E-01	1.03
1096807	ENSG00000155366	386	RHOC	ras homolog gene family, member C	389	1	n/a	n/a	5.06E-01	1.03
1088429	ENSG00000082014	6564	SMARCD3	SWI/SNF related, matrix associated, actin dependent regulator of chromatin, subfamily d, member 3	6604	7	n/a	n/a	5.06E-01	1.03
279703261	ENSG00000206685	0	U6	U6 spliceosomal RNA	0	X	n/a	n/a	5.06E-01	1.03
1088583	ENSG00000086758	9930	HUWE1	HECT, UBA and WWE domain containing 1	10075	X	n/a	n/a	5.06E-01	1.03
280037494	ENSG00000251349	0	C9orf30-TMEFF1	C9orf30-TMEFF1 readthrough	0	9	n/a	n/a	5.06E-01	1.03
279910030	ENSG00000236370	157123347	RP11-574K11.16	RP11-574K11.16	100507331	10	n/a	n/a	5.06E-01	1.03
279740371	ENSG00000215467	0	RPL27AP	ribosomal protein L27a pseudogene	0	20	n/a	n/a	5.07E-01	1.03
1091068	ENSG00000113328	895	CCNG1	cyclin G1	900	5	n/a	n/a	5.08E-01	1.03
279964479	ENSG00000242261	0	RP11-62J1.3	RP11-62J1.3	0	7	n/a	n/a	5.08E-01	1.03
1101644	ENSG00000179899	0	PHC1P1	polyhomeotic homolog 1 (Drosophila) pseudogene 1	0	12	n/a	n/a	5.08E-01	1.03
1108895	ENSG00000239382	59154	ALKBH6	alkB, alkylation repair homolog 6 (E. coli)	84964	19	n/a	n/a	5.08E-01	1.03
1096935	ENSG00000156486	3763	KCNS2	potassium voltage-gated channel, delayed-rectifier, subfamily S, member 2	3788	8	n/a	n/a	5.08E-01	1.03
279906627	ENSG00000236048	0	AC013470.6	AC013470.6	0	7	n/a	n/a	5.08E-01	1.03
1087883	ENSG00000067369	7115	TP53BP1	tumor protein p53 binding protein 1	7158	15	n/a	n/a	5.08E-01	1.03
1092720	ENSG00000126368	9430	NR1D1	nuclear receptor subfamily 1, group D, member 1	9572	17	n/a	n/a	5.08E-01	1.03
1096861	ENSG00000155926	6467	SLA	Src-like-adaptor	6503	8	n/a	n/a	5.08E-01	1.03
280101152	ENSG00000257057	0	RP11-867G2.2	RP11-867G2.2	0	11	n/a	n/a	5.09E-01	1.03
1094060	ENSG00000135776	23211	ABCB10	ATP-binding cassette, sub-family B (MDR/TAP), member 10	23456	1	n/a	n/a	5.10E-01	1.03
1091462	ENSG00000116337	268	AMPD2	adenosine monophosphate deaminase 2	271	1	n/a	n/a	5.10E-01	1.03
1091388	ENSG00000115840	8538	SLC25A12	solute carrier family 25 (mitochondrial carrier, Aralar), member 12	8604	2	n/a	n/a	5.10E-01	1.03
1093344	ENSG00000131374	9635	TBC1D5	TBC1 domain family, member 5	9779	3	n/a	n/a	5.11E-01	1.03
1103963	ENSG00000196497	55514	IPO4	importin 4	79711	14	n/a	n/a	5.12E-01	1.03
1102143	ENSG00000182606	22662	TRAK1	trafficking protein, kinesin binding 1	22906	3	n/a	n/a	5.12E-01	1.03
1094480	ENSG00000137877	30813	SPTBN5	spectrin, beta, non-erythrocytic 5	51332	15	n/a	n/a	5.12E-01	1.03
1089606	ENSG00000102900	9544	NUP93	nucleoporin 93kDa	9688	16	n/a	n/a	5.12E-01	1.03
1097359	ENSG00000160055	35348	TMEM234	transmembrane protein 234	56063	1	n/a	n/a	5.13E-01	1.03
1088662	ENSG00000088808	23123	PPP1R13B	protein phosphatase 1, regulatory subunit 13B	23368	14	n/a	n/a	5.13E-01	1.03
279848378	ENSG00000230841	0	RP5-915N17.3	RP5-915N17.3	0	1	n/a	n/a	5.13E-01	1.03
1095056	ENSG00000141510	7114	TP53	tumor protein p53	7157	17	n/a	n/a	5.13E-01	1.03
1109095	ENSG00000243649	626	CFB	complement factor B	629	6	n/a	n/a	5.13E-01	1.03
1090604	ENSG00000109832	28854	DDX25	DEAD (Asp-Glu-Ala-Asp) box polypeptide 25	29118	11	n/a	n/a	5.14E-01	1.03
279658568	ENSG00000199730	0	7SK	7SK RNA	0	15	n/a	n/a	5.14E-01	1.03
1093471	ENSG00000132305	10831	IMMT	inner membrane protein, mitochondrial	10989	2	n/a	n/a	5.14E-01	1.03
279771090	ENSG00000224043	0	AC016725.4	AC016725.4	0	2	n/a	n/a	5.15E-01	1.03
1095423	ENSG00000143942	142303	CHAC2	ChaC, cation transport regulator homolog 2 (E. coli)	494143	2	n/a	n/a	5.15E-01	1.03
1095004	ENSG00000141219	34317	C17orf80	chromosome 17 open reading frame 80	55028	17	n/a	n/a	5.16E-01	1.03
1100065	ENSG00000171566	5324	PLRG1	pleiotropic regulator 1	5356	4	n/a	n/a	5.18E-01	1.03
1100324	ENSG00000172687	0	ZNF738	zinc finger protein 738	0	19	n/a	n/a	5.18E-01	1.03
1091282	ENSG00000115233	10067	PSMD14	proteasome (prosome, macropain) 26S subunit, non-ATPase, 14	10213	2	n/a	n/a	5.18E-01	1.03
1092076	ENSG00000121542	26729	SEC22A	SEC22 vesicle trafficking protein homolog A (S. cerevisiae)	26984	3	n/a	n/a	5.18E-01	1.03
1094255	ENSG00000136819	31239	C9orf78	chromosome 9 open reading frame 78	51759	9	n/a	n/a	5.19E-01	1.03
1090431	ENSG00000108474	9347	PIGL	phosphatidylinositol glycan anchor biosynthesis, class L	9487	17	n/a	n/a	5.20E-01	1.03
1092644	ENSG00000125851	5094	PCSK2	proprotein convertase subtilisin/kexin type 2	5126	20	n/a	n/a	5.05E-01	1.029
1101141	ENSG00000176974	6434	SHMT1	serine hydroxymethyltransferase 1 (soluble)	6470	17	n/a	n/a	5.06E-01	1.029
1097713	ENSG00000162552	33652	WNT4	wingless-type MMTV integration site family, member 4	54361	1	n/a	n/a	5.06E-01	1.029
1109132	ENSG00000244187	59201	TMEM141	transmembrane protein 141	85014	9	n/a	n/a	5.06E-01	1.029
1086948	ENSG00000005194	36297	CIAPIN1	cytokine induced apoptosis inhibitor 1	57019	16	n/a	n/a	5.06E-01	1.029
279911238	ENSG00000236464	0	CTA-796E4.3	CTA-796E4.3	0	22	n/a	n/a	5.07E-01	1.029
1102423	ENSG00000183734	427	ASCL2	achaete-scute complex homolog 2 (Drosophila)	430	11	n/a	n/a	5.07E-01	1.029
279819268	ENSG00000228237	1015149	RP11-8J9.4	RP11-8J9.4	100130197	1	n/a	n/a	5.07E-01	1.029
1094469	ENSG00000137842	55823	TMEM62	transmembrane protein 62	80021	15	n/a	n/a	5.07E-01	1.029
1094098	ENSG00000135953	58995	MFSD9	major facilitator superfamily domain containing 9	84804	2	n/a	n/a	5.08E-01	1.029
1093333	ENSG00000131238	5506	PPT1	palmitoyl-protein thioesterase 1	5538	1	n/a	n/a	5.08E-01	1.029
1088794	ENSG00000091136	3887	LAMB1	laminin, beta 1	3912	7	n/a	n/a	5.08E-01	1.029
1104976	ENSG00000203952	110266	CCDC160	coiled-coil domain containing 160	347475	X	n/a	n/a	5.08E-01	1.029
1092420	ENSG00000124370	58891	MCEE	methylmalonyl CoA epimerase	84693	2	n/a	n/a	5.08E-01	1.029
1095557	ENSG00000144837	30846	PLA1A	phospholipase A1 member A	51365	3	n/a	n/a	5.08E-01	1.029
1095417	ENSG00000143889	60232	HNRPLL	heterogeneous nuclear ribonucleoprotein L-like	92906	2	n/a	n/a	5.09E-01	1.029
1098279	ENSG00000164327	90098	RICTOR	RPTOR independent companion of MTOR, complex 2	253260	5	n/a	n/a	5.09E-01	1.029
279695820	ENSG00000205625	0	RP11-15G8.1	RP11-15G8.1	0	6	n/a	n/a	5.09E-01	1.029
1093880	ENSG00000134851	35146	TMEM165	transmembrane protein 165	55858	4	n/a	n/a	5.09E-01	1.029
1093002	ENSG00000129003	34121	VPS13C	vacuolar protein sorting 13 homolog C (S. cerevisiae)	54832	15	n/a	n/a	5.09E-01	1.029
1105930	ENSG00000213903	1232	LTB4R	leukotriene B4 receptor	1241	14	n/a	n/a	5.09E-01	1.029
279708245	ENSG00000207559	0	MIR578	microRNA 578	0	4	n/a	n/a	5.10E-01	1.029
1090155	ENSG00000106144	831	CASP2	caspase 2, apoptosis-related cysteine peptidase	835	7	n/a	n/a	5.10E-01	1.029
1088678	ENSG00000088986	8586	DYNLL1	dynein, light chain, LC8-type 1	8655	12	n/a	n/a	5.10E-01	1.029
1094813	ENSG00000139880	41004	CDH24	cadherin 24, type 2	64403	14	n/a	n/a	5.11E-01	1.029
1087568	ENSG00000051825	10052	MPHOSPH9	M-phase phosphoprotein 9	10198	12	n/a	n/a	5.11E-01	1.029
279719593	ENSG00000213155	0	RP11-252O18.3	RP11-252O18.3	0	3	n/a	n/a	5.11E-01	1.029
280110539	ENSG00000257954	0	RP11-161H23.10	RP11-161H23.10	0	12	n/a	n/a	5.11E-01	1.029
279660010	ENSG00000200164	0	Y_RNA	Y RNA	0	16	n/a	n/a	5.11E-01	1.029
1093403	ENSG00000131778	9415	CHD1L	chromodomain helicase DNA binding protein 1-like	9557	1	n/a	n/a	5.12E-01	1.029
1092315	ENSG00000123595	9232	RAB9A	RAB9A, member RAS oncogene family	9367	X	n/a	n/a	5.12E-01	1.029
280104482	ENSG00000257355	0	CTD-2006C1.10	CTD-2006C1.10	0	19	n/a	n/a	5.13E-01	1.029
279861153	ENSG00000231967	0	RP11-12D24.6	RP11-12D24.6	0	9	n/a	n/a	5.13E-01	1.029
279754039	ENSG00000221462	167679	SNORA76	small nucleolar RNA, H/ACA box 76	677842	17	n/a	n/a	5.13E-01	1.029
1104441	ENSG00000197930	29734	ERO1L	ERO1-like (S. cerevisiae)	30001	14	n/a	n/a	5.13E-01	1.029
280068718	ENSG00000254283	0	RP11-267M23.7	RP11-267M23.7	0	8	n/a	n/a	5.13E-01	1.029
1093234	ENSG00000130724	26988	CHMP2A	charged multivesicular body protein 2A	27243	19	n/a	n/a	5.13E-01	1.029
1087018	ENSG00000006712	33914	PAF1	Paf1, RNA polymerase II associated factor, homolog (S. cerevisiae)	54623	19	n/a	n/a	5.14E-01	1.029
1087690	ENSG00000060642	34939	PIGV	phosphatidylinositol glycan anchor biosynthesis, class V	55650	1	n/a	n/a	5.15E-01	1.029
1095914	ENSG00000147535	58714	PPAPDC1B	phosphatidic acid phosphatase type 2 domain containing 1B	84513	8	n/a	n/a	5.15E-01	1.029
1102810	ENSG00000185305	33913	ARL15	ADP-ribosylation factor-like 15	54622	5	n/a	n/a	5.16E-01	1.029
279939141	ENSG00000239335	0	RP11-745O10.2	RP11-745O10.2	0	12	n/a	n/a	5.16E-01	1.029
1101115	ENSG00000176890	7255	TYMS	thymidylate synthetase	7298	18	n/a	n/a	5.17E-01	1.029
1088472	ENSG00000083535	10317	PIBF1	progesterone immunomodulatory binding factor 1	10464	13	n/a	n/a	5.18E-01	1.029
1102604	ENSG00000184497	110359	FAM70B	family with sequence similarity 70, member B	348013	13	n/a	n/a	5.18E-01	1.029
279931597	ENSG00000238228	0	AC004967.11	AC004967.11	0	7	n/a	n/a	5.18E-01	1.029
1088610	ENSG00000087263	34528	OGFOD1	2-oxoglutarate and iron-dependent oxygenase domain containing 1	55239	16	n/a	n/a	5.18E-01	1.029
1091125	ENSG00000113761	23321	ZNF346	zinc finger protein 346	23567	5	n/a	n/a	5.18E-01	1.029
1088083	ENSG00000072840	2106	EVC	Ellis van Creveld syndrome	2121	4	n/a	n/a	5.19E-01	1.029
1087456	ENSG00000042429	9303	MED17	mediator complex subunit 17	9440	11	n/a	n/a	5.19E-01	1.029
1096920	ENSG00000156384	78743	SFR1	SWI5-dependent recombination repair 1	119392	10	n/a	n/a	5.20E-01	1.029
1099848	ENSG00000170703	94169	TTLL6	tubulin tyrosine ligase-like family, member 6	284076	17	n/a	n/a	5.20E-01	1.029
279752261	ENSG00000221160	1023051	MIR1281	microRNA 1281	100302237	22	n/a	n/a	5.02E-01	1.028
1091060	ENSG00000113296	7018	THBS4	thrombospondin 4	7060	5	n/a	n/a	5.03E-01	1.028
279871714	ENSG00000232903	0	RP13-137A17.4	RP13-137A17.4	0	10	n/a	n/a	5.04E-01	1.028
1096176	ENSG00000149654	41006	CDH22	cadherin 22, type 2	64405	20	n/a	n/a	5.04E-01	1.028
280006154	ENSG00000248782	0	AC026469.1	AC026469.1	0	16	n/a	n/a	5.04E-01	1.028
1088806	ENSG00000091482	23429	SMPX	small muscle protein, X-linked	23676	X	n/a	n/a	5.05E-01	1.028
1103303	ENSG00000187479	122698	C11orf96	chromosome 11 open reading frame 96	387763	11	n/a	n/a	5.05E-01	1.028
279981806	ENSG00000244073	0	CTD-2284O10.1	CTD-2284O10.1	0	5	n/a	n/a	5.06E-01	1.028
1105065	ENSG00000204264	5664	PSMB8	proteasome (prosome, macropain) subunit, beta type, 8 (large multifunctional peptidase 7)	5696	6	n/a	n/a	5.06E-01	1.028
1099300	ENSG00000168329	1513	CX3CR1	chemokine (C-X3-C motif) receptor 1	1524	3	n/a	n/a	5.06E-01	1.028
1100873	ENSG00000175550	10442	DRAP1	DR1-associated protein 1 (negative cofactor 2 alpha)	10589	11	n/a	n/a	5.06E-01	1.028
1092036	ENSG00000121064	37766	SCPEP1	serine carboxypeptidase 1	59342	17	n/a	n/a	5.06E-01	1.028
279726836	ENSG00000214009	0	RP4-774G10.1	RP4-774G10.1	0	X	n/a	n/a	5.06E-01	1.028
1093312	ENSG00000131100	526	ATP6V1E1	ATPase, H+ transporting, lysosomal 31kDa, V1 subunit E1	529	22	n/a	n/a	5.06E-01	1.028
1088286	ENSG00000078114	10382	NEBL	nebulette	10529	10	n/a	n/a	5.06E-01	1.028
1089396	ENSG00000101363	40548	MANBAL	mannosidase, beta A, lysosomal-like	63905	20	n/a	n/a	5.06E-01	1.028
1089368	ENSG00000101276	76657	C20orf54	chromosome 20 open reading frame 54	113278	20	n/a	n/a	5.06E-01	1.028
1100202	ENSG00000172171	55539	C17orf42	chromosome 17 open reading frame 42	79736	17	n/a	n/a	5.06E-01	1.028
1103878	ENSG00000196268	94310	ZNF493	zinc finger protein 493	284443	19	n/a	n/a	5.06E-01	1.028
1094347	ENSG00000137207	25593	YIPF3	Yip1 domain family, member 3	25844	6	n/a	n/a	5.06E-01	1.028
279808544	ENSG00000227212	0	PFN1P7	profilin 1 pseudogene 7	0	1	n/a	n/a	5.07E-01	1.028
1091867	ENSG00000119844	34101	AFTPH	aftiphilin	54812	2	n/a	n/a	5.07E-01	1.028
1103886	ENSG00000196305	3356	IARS	isoleucyl-tRNA synthetase	3376	9	n/a	n/a	5.07E-01	1.028
279993743	ENSG00000246705	35055	H2AFJ	H2A histone family, member J	55766	12	n/a	n/a	5.07E-01	1.028
1093772	ENSG00000134248	10395	HBXIP	hepatitis B virus x interacting protein	10542	1	n/a	n/a	5.08E-01	1.028
279744685	ENSG00000216439	0	DUTP5	deoxyuridine triphosphatase pseudogene 5	0	6	n/a	n/a	5.08E-01	1.028
279941063	ENSG00000239557	0	RP11-168J18.6	RP11-168J18.6	0	3	n/a	n/a	5.08E-01	1.028
1093951	ENSG00000135269	25885	TES	testis derived transcript (3 LIM domains)	26136	7	n/a	n/a	5.08E-01	1.028
1094294	ENSG00000136933	10098	RABEPK	Rab9 effector protein with kelch motifs	10244	9	n/a	n/a	5.08E-01	1.028
1089686	ENSG00000103335	9636	PIEZO1	piezo-type mechanosensitive ion channel component 1	9780	16	n/a	n/a	5.08E-01	1.028
279666730	ENSG00000202129	0	RNY5P1	RNA, Ro-associated Y5 pseudogene 1	0	1	n/a	n/a	5.09E-01	1.028
1102004	ENSG00000182013	34517	PNMAL1	PNMA-like 1	55228	19	n/a	n/a	5.09E-01	1.028
1094575	ENSG00000138381	33820	ASNSD1	asparagine synthetase domain containing 1	54529	2	n/a	n/a	5.09E-01	1.028
1097873	ENSG00000163114	5129	PDHA2	pyruvate dehydrogenase (lipoamide) alpha 2	5161	4	n/a	n/a	5.10E-01	1.028
1089131	ENSG00000100296	8497	THOC5	THO complex 5	8563	22	n/a	n/a	5.11E-01	1.028
1094700	ENSG00000139173	58426	TMEM117	transmembrane protein 117	84216	12	n/a	n/a	5.12E-01	1.028
279748065	ENSG00000218586	0	RP4-791C19.1	RP4-791C19.1	0	7	n/a	n/a	5.12E-01	1.028
1097086	ENSG00000157823	10093	AP3S2	adaptor-related protein complex 3, sigma 2 subunit	10239	15	n/a	n/a	5.12E-01	1.028
1087202	ENSG00000013523	23112	ANGEL1	angel homolog 1 (Drosophila)	23357	14	n/a	n/a	5.12E-01	1.028
1101042	ENSG00000176444	1187	CLK2	CDC-like kinase 2	1196	1	n/a	n/a	5.12E-01	1.028
1098333	ENSG00000164548	29631	TRA2A	transformer 2 alpha homolog (Drosophila)	29896	7	n/a	n/a	5.13E-01	1.028
1104322	ENSG00000197579	10064	TOPORS	topoisomerase I binding, arginine/serine-rich, E3 ubiquitin protein ligase	10210	9	n/a	n/a	5.13E-01	1.028
280086664	ENSG00000255467	0	RP11-144G7.2	RP11-144G7.2	0	11	n/a	n/a	5.13E-01	1.028
1091089	ENSG00000113522	9966	RAD50	RAD50 homolog (S. cerevisiae)	10111	5	n/a	n/a	5.13E-01	1.028
1094435	ENSG00000137720	41349	C11orf1	chromosome 11 open reading frame 1	64776	11	n/a	n/a	5.13E-01	1.028
1089202	ENSG00000100478	10995	AP4S1	adaptor-related protein complex 4, sigma 1 subunit	11154	14	n/a	n/a	5.14E-01	1.028
279876649	ENSG00000233346	0	RP11-324O2.4	RP11-324O2.4	0	10	n/a	n/a	5.14E-01	1.028
1097013	ENSG00000157181	34242	C1orf27	chromosome 1 open reading frame 27	54953	1	n/a	n/a	5.15E-01	1.028
1102742	ENSG00000185055	1015453	EFCAB10	EF-hand calcium binding domain 10	100130771	7	n/a	n/a	5.15E-01	1.028
279732507	ENSG00000214696	0	AC007347.1	AC007347.1	0	16	n/a	n/a	5.15E-01	1.028
1097491	ENSG00000160867	2249	FGFR4	fibroblast growth factor receptor 4	2264	5	n/a	n/a	5.16E-01	1.028
1092889	ENSG00000128039	55447	SRD5A3	steroid 5 alpha-reductase 3	79644	4	n/a	n/a	5.16E-01	1.028
1096181	ENSG00000149735	81905	GPHA2	glycoprotein hormone alpha 2	170589	11	n/a	n/a	5.18E-01	1.028
1088802	ENSG00000091317	34207	CMTM6	CKLF-like MARVEL transmembrane domain containing 6	54918	3	n/a	n/a	5.18E-01	1.028
1094499	ENSG00000138002	25909	IFT172	intraflagellar transport 172 homolog (Chlamydomonas)	26160	2	n/a	n/a	5.18E-01	1.028
1105203	ENSG00000204584	0	RP11-304F15.3	RP11-304F15.3	0	17	n/a	n/a	5.18E-01	1.028
1102819	ENSG00000185345	5039	PARK2	parkinson protein 2, E3 ubiquitin protein ligase (parkin)	5071	6	n/a	n/a	5.19E-01	1.028
280036883	ENSG00000251307	0	RP11-506H20.1	RP11-506H20.1	0	5	n/a	n/a	5.19E-01	1.028
279942867	ENSG00000239777	0	AC091189.1	AC091189.1	0	8	n/a	n/a	5.19E-01	1.028
1089205	ENSG00000100485	6615	SOS2	son of sevenless homolog 2 (Drosophila)	6655	14	n/a	n/a	5.19E-01	1.028
280115438	ENSG00000258427	0	CTD-2568P8.3	CTD-2568P8.3	0	14	n/a	n/a	5.19E-01	1.028
1098336	ENSG00000164576	55488	SAP30L	SAP30-like	79685	5	n/a	n/a	5.20E-01	1.028
1097335	ENSG00000159784	9571	FAM131B	family with sequence similarity 131, member B	9715	7	n/a	n/a	5.04E-01	1.027
279722759	ENSG00000213526	0	SETP8	SET pseudogene 8	0	X	n/a	n/a	5.04E-01	1.027
1102441	ENSG00000183783	122047	KCTD8	potassium channel tetramerisation domain containing 8	386617	4	n/a	n/a	5.04E-01	1.027
1102410	ENSG00000183691	9115	NOG	noggin	9241	17	n/a	n/a	5.04E-01	1.027
1094706	ENSG00000139190	6803	VAMP1	vesicle-associated membrane protein 1 (synaptobrevin 1)	6843	12	n/a	n/a	5.04E-01	1.027
1093551	ENSG00000132692	40470	BCAN	brevican	63827	1	n/a	n/a	5.05E-01	1.027
1096979	ENSG00000156925	7504	ZIC3	Zic family member 3	7547	X	n/a	n/a	5.05E-01	1.027
1088224	ENSG00000076604	9474	TRAF4	TNF receptor-associated factor 4	9618	17	n/a	n/a	5.05E-01	1.027
1098995	ENSG00000167178	36884	ISLR2	immunoglobulin superfamily containing leucine-rich repeat 2	57611	15	n/a	n/a	5.06E-01	1.027
1096209	ENSG00000150086	2887	GRIN2B	glutamate receptor, ionotropic, N-methyl D-aspartate 2B	2904	12	n/a	n/a	5.06E-01	1.027
1089907	ENSG00000104979	28710	C19orf53	chromosome 19 open reading frame 53	28974	19	n/a	n/a	5.06E-01	1.027
280099053	ENSG00000256844	0	RP11-282K24.2	RP11-282K24.2	0	12	n/a	n/a	5.06E-01	1.027
1095054	ENSG00000141505	429	ASGR1	asialoglycoprotein receptor 1	432	17	n/a	n/a	5.06E-01	1.027
280077482	ENSG00000254894	0	NAV2-AS1	NAV2 antisense RNA 1 (non-protein coding)	0	11	n/a	n/a	5.06E-01	1.027
1099382	ENSG00000168701	28836	TMEM208	transmembrane protein 208	29100	16	n/a	n/a	5.06E-01	1.027
279707475	ENSG00000207406	0	SNORA41	small nucleolar RNA, H/ACA box 41	0	2	n/a	n/a	5.06E-01	1.027
1095519	ENSG00000144619	81059	CNTN4	contactin 4	152330	3	n/a	n/a	5.06E-01	1.027
1098736	ENSG00000166167	8866	BTRC	beta-transducin repeat containing	8945	10	n/a	n/a	5.06E-01	1.027
280098119	ENSG00000256703	0	RP11-266K4.7	RP11-266K4.7	0	12	n/a	n/a	5.06E-01	1.027
279770404	ENSG00000223973	0	AC068491.3	AC068491.3	0	2	n/a	n/a	5.06E-01	1.027
1088604	ENSG00000087206	31200	UIMC1	ubiquitin interaction motif containing 1	51720	5	n/a	n/a	5.07E-01	1.027
1103938	ENSG00000196419	2531	XRCC6	X-ray repair complementing defective repair in Chinese hamster cells 6	2547	22	n/a	n/a	5.08E-01	1.027
1090333	ENSG00000107742	9662	SPOCK2	sparc/osteonectin, cwcv and kazal-like domains proteoglycan (testican) 2	9806	10	n/a	n/a	5.08E-01	1.027
279990556	ENSG00000245602	0	AC073548.1	AC073548.1	0	19	n/a	n/a	5.08E-01	1.027
1087543	ENSG00000049883	55613	PTCD2	pentatricopeptide repeat domain 2	79810	5	n/a	n/a	5.08E-01	1.027
1104502	ENSG00000198087	23361	CD2AP	CD2-associated protein	23607	6	n/a	n/a	5.09E-01	1.027
280095928	ENSG00000256443	0	RP11-794G24.1	RP11-794G24.1	0	11	n/a	n/a	5.09E-01	1.027
279835459	ENSG00000229691	0	RP11-21N7.2	RP11-21N7.2	0	1	n/a	n/a	5.10E-01	1.027
279930557	ENSG00000238132	0	CASC4P1	cancer susceptibility candidate 4 pseudogene 1	0	13	n/a	n/a	5.10E-01	1.027
1095945	ENSG00000147789	7510	ZNF7	zinc finger protein 7	7553	8	n/a	n/a	5.11E-01	1.027
1087292	ENSG00000023228	4693	NDUFS1	NADH dehydrogenase (ubiquinone) Fe-S protein 1, 75kDa (NADH-coenzyme Q reductase)	4719	2	n/a	n/a	5.11E-01	1.027
1092635	ENSG00000125834	80214	STK35	serine/threonine kinase 35	140901	20	n/a	n/a	5.11E-01	1.027
1105816	ENSG00000213096	9393	ZNF254	zinc finger protein 254	9534	19	n/a	n/a	5.12E-01	1.027
1090248	ENSG00000106780	1942	MEGF9	multiple EGF-like-domains 9	1955	9	n/a	n/a	5.12E-01	1.027
1101514	ENSG00000179051	35207	RCC2	regulator of chromosome condensation 2	55920	1	n/a	n/a	5.12E-01	1.027
1101117	ENSG00000176894	5795	PXMP2	peroxisomal membrane protein 2, 22kDa	5827	12	n/a	n/a	5.13E-01	1.027
279772676	ENSG00000224116	94734	AC005027.4	AC005027.4	285954	7	n/a	n/a	5.13E-01	1.027
1102985	ENSG00000186020	36984	ZNF529	zinc finger protein 529	57711	19	n/a	n/a	5.13E-01	1.027
1090935	ENSG00000112294	7869	ALDH5A1	aldehyde dehydrogenase 5 family, member A1	7915	6	n/a	n/a	5.14E-01	1.027
1097687	ENSG00000162434	3691	JAK1	Janus kinase 1	3716	1	n/a	n/a	5.14E-01	1.027
279933408	ENSG00000238459	0	snoU13	Small nucleolar RNA U13	0	7	n/a	n/a	5.14E-01	1.027
1095332	ENSG00000143458	79160	GABPB2	GA binding protein transcription factor, beta subunit 2	126626	1	n/a	n/a	5.14E-01	1.027
1092471	ENSG00000124641	9337	MED20	mediator complex subunit 20	9477	6	n/a	n/a	5.14E-01	1.027
279982923	ENSG00000244218	0	AC024952.1	AC024952.1	0	7	n/a	n/a	5.15E-01	1.027
1089957	ENSG00000105281	6474	SLC1A5	solute carrier family 1 (neutral amino acid transporter), member 5	6510	19	n/a	n/a	5.15E-01	1.027
280137989	ENSG00000259738	0	RP11-30K9.2	RP11-30K9.2	0	15	n/a	n/a	5.16E-01	1.027
1092053	ENSG00000121289	59092	CEP89	centrosomal protein 89kDa	84902	19	n/a	n/a	5.16E-01	1.027
279832407	ENSG00000229400	0	RP11-3L21.2	RP11-3L21.2	0	1	n/a	n/a	5.19E-01	1.027
1099317	ENSG00000168405	8359	CMAHP	cytidine monophospho-N-acetylneuraminic acid hydroxylase, pseudogene	8418	6	n/a	n/a	5.19E-01	1.027
1103610	ENSG00000188662	0	HILS1	histone linker H1 domain, spermatid-specific 1	0	17	n/a	n/a	5.20E-01	1.027
279985803	ENSG00000244485	0	RP11-150D5.1	RP11-150D5.1	0	16	n/a	n/a	5.03E-01	1.026
1099481	ENSG00000169116	25598	PARM1	prostate androgen-regulated mucin-like protein 1	25849	4	n/a	n/a	5.03E-01	1.026
1098281	ENSG00000164330	1867	EBF1	early B-cell factor 1	1879	5	n/a	n/a	5.04E-01	1.026
1089676	ENSG00000103264	55594	FBXO31	F-box protein 31	79791	16	n/a	n/a	5.04E-01	1.026
279751883	ENSG00000221088	0	AP005264.1	AP005264.1	0	18	n/a	n/a	5.04E-01	1.026
279979850	ENSG00000243884	0	AL163011.1	AL163011.1	0	14	n/a	n/a	5.04E-01	1.026
1092905	ENSG00000128253	10581	RFPL2	ret finger protein-like 2	10739	22	n/a	n/a	5.05E-01	1.026
279718840	ENSG00000213070	0	HMGB3P6	high mobility group box 3 pseudogene 6	0	1	n/a	n/a	5.06E-01	1.026
279914271	ENSG00000236764	0	COX7A2P2	cytochrome c oxidase subunit VIIa polypeptide 2 (liver) pseudogene 2	0	4	n/a	n/a	5.06E-01	1.026
279896578	ENSG00000235078	0	AC142528.1	AC142528.1	0	2	n/a	n/a	5.06E-01	1.026
1109075	ENSG00000243279	11070	PRAF2	PRA1 domain family, member 2	11230	X	n/a	n/a	5.06E-01	1.026
1093429	ENSG00000131966	35148	ACTR10	actin-related protein 10 homolog (S. cerevisiae)	55860	14	n/a	n/a	5.06E-01	1.026
279861298	ENSG00000231982	0	RP11-573D15.1	RP11-573D15.1	0	3	n/a	n/a	5.06E-01	1.026
1092535	ENSG00000125285	11007	SOX21	SRY (sex determining region Y)-box 21	11166	13	n/a	n/a	5.06E-01	1.026
280011422	ENSG00000249271	0	AC021224.1	AC021224.1	0	18	n/a	n/a	5.06E-01	1.026
1093644	ENSG00000133195	83630	SLC39A11	solute carrier family 39 (metal ion transporter), member 11	201266	17	n/a	n/a	5.06E-01	1.026
1089281	ENSG00000100888	36953	CHD8	chromodomain helicase DNA binding protein 8	57680	14	n/a	n/a	5.06E-01	1.026
1099870	ENSG00000170832	157122779	USP32	ubiquitin specific peptidase 32	100506882	17	n/a	n/a	5.06E-01	1.026
1097283	ENSG00000159322	57684	ADPGK	ADP-dependent glucokinase	83440	15	n/a	n/a	5.08E-01	1.026
280123514	ENSG00000258895	0	CTD-2643K12.1	CTD-2643K12.1	0	15	n/a	n/a	5.08E-01	1.026
1104127	ENSG00000196976	8217	LAGE3	L antigen family, member 3	8270	X	n/a	n/a	5.08E-01	1.026
1089265	ENSG00000100796	34960	SMEK1	SMEK homolog 1, suppressor of mek1 (Dictyostelium)	55671	14	n/a	n/a	5.08E-01	1.026
1088532	ENSG00000085449	36863	WDFY1	WD repeat and FYVE domain containing 1	57590	2	n/a	n/a	5.08E-01	1.026
1088006	ENSG00000070785	8812	EIF2B3	eukaryotic translation initiation factor 2B, subunit 3 gamma, 58kDa	8891	1	n/a	n/a	5.09E-01	1.026
279705032	ENSG00000206989	0	SNORD63	small nucleolar RNA, C/D box 63	0	5	n/a	n/a	5.09E-01	1.026
1097396	ENSG00000160216	36173	AGPAT3	1-acylglycerol-3-phosphate O-acyltransferase 3	56894	21	n/a	n/a	5.09E-01	1.026
1103899	ENSG00000196345	35175	ZNF167	zinc finger protein 167	55888	3	n/a	n/a	5.11E-01	1.026
1092825	ENSG00000127423	54840	C1orf135	chromosome 1 open reading frame 135	79000	1	n/a	n/a	5.11E-01	1.026
1100226	ENSG00000172269	1786	DPAGT1	dolichyl-phosphate (UDP-N-acetylglucosamine) N-acetylglucosaminephosphotransferase 1 (GlcNAc-1-P transferase)	1798	11	n/a	n/a	5.11E-01	1.026
1094976	ENSG00000140993	60010	TIGD7	tigger transposable element derived 7	91151	16	n/a	n/a	5.11E-01	1.026
280095258	ENSG00000256370	0	AL353660.1	AL353660.1	0	13	n/a	n/a	5.12E-01	1.026
1096941	ENSG00000156510	56002	HKDC1	hexokinase domain containing 1	80201	10	n/a	n/a	5.12E-01	1.026
279764140	ENSG00000223461	0	AC004471.9	AC004471.9	0	22	n/a	n/a	5.13E-01	1.026
1100414	ENSG00000173141	54828	MRP63	mitochondrial ribosomal protein 63	78988	13	n/a	n/a	5.13E-01	1.026
1105800	ENSG00000213020	57536	ZNF611	zinc finger protein 611	81856	19	n/a	n/a	5.13E-01	1.026
1102900	ENSG00000185722	30959	ANKFY1	ankyrin repeat and FYVE domain containing 1	51479	17	n/a	n/a	5.13E-01	1.026
1086987	ENSG00000006075	6313	CCL3	chemokine (C-C motif) ligand 3	6348	17	n/a	n/a	5.14E-01	1.026
1104558	ENSG00000198252	6775	STYX	serine/threonine/tyrosine interacting protein	6815	14	n/a	n/a	5.14E-01	1.026
1087542	ENSG00000049860	3056	HEXB	hexosaminidase B (beta polypeptide)	3074	5	n/a	n/a	5.14E-01	1.026
279880100	ENSG00000233626	0	RP11-565J7.1	RP11-565J7.1	0	1	n/a	n/a	5.15E-01	1.026
280110565	ENSG00000257957	0	RP11-102C24.1	RP11-102C24.1	0	14	n/a	n/a	5.16E-01	1.026
279966495	ENSG00000242486	0	RP1-104O17.2	RP1-104O17.2	0	6	n/a	n/a	5.16E-01	1.026
1102983	ENSG00000186017	59114	ZNF566	zinc finger protein 566	84924	19	n/a	n/a	5.16E-01	1.026
1096633	ENSG00000153914	80205	SREK1	splicing regulatory glutamine/lysine-rich protein 1	140890	5	n/a	n/a	5.17E-01	1.026
279943035	ENSG00000239800	0	AC000029.2	AC000029.2	0	22	n/a	n/a	5.18E-01	1.026
279700800	ENSG00000206176	0	AC023490.1	AC023490.1	0	22	n/a	n/a	5.18E-01	1.026
1108702	ENSG00000237102	0	AC040160.1	Uncharacterized proteincDNA FLJ57407, weakly similar to Mus musculus leucine rich repeat containing 29 (Lrrc29), mRNA	0	16	n/a	n/a	5.18E-01	1.026
280045231	ENSG00000252115	0	Y_RNA	Y RNA	0	7	n/a	n/a	5.18E-01	1.026
1087396	ENSG00000035928	5949	RFC1	replication factor C (activator 1) 1, 145kDa	5981	4	n/a	n/a	5.18E-01	1.026
279918855	ENSG00000237176	0	RP11-813P10.2	RP11-813P10.2	0	12	n/a	n/a	5.19E-01	1.026
1096880	ENSG00000156050	80441	FAM161B	family with sequence similarity 161, member B	145483	14	n/a	n/a	5.19E-01	1.026
279770652	ENSG00000224003	0	CTA-407F11.6	CTA-407F11.6	0	22	n/a	n/a	5.19E-01	1.026
279832561	ENSG00000229407	0	RP11-12M5.3	RP11-12M5.3	0	1	n/a	n/a	5.04E-01	1.025
1090442	ENSG00000108551	31135	RASD1	RAS, dexamethasone-induced 1	51655	17	n/a	n/a	5.04E-01	1.025
1094493	ENSG00000137965	10414	IFI44	interferon-induced protein 44	10561	1	n/a	n/a	5.05E-01	1.025
1095351	ENSG00000143543	10741	JTB	jumping translocation breakpoint	10899	1	n/a	n/a	5.06E-01	1.025
1103278	ENSG00000187239	22803	FNBP1	formin binding protein 1	23048	9	n/a	n/a	5.06E-01	1.025
1093827	ENSG00000134531	1997	EMP1	epithelial membrane protein 1	2012	12	n/a	n/a	5.06E-01	1.025
1092325	ENSG00000123689	29976	G0S2	G0/G1switch 2	50486	1	n/a	n/a	5.06E-01	1.025
279742426	ENSG00000215802	0	RFKP1	riboflavin kinase pseudogene 1	0	1	n/a	n/a	5.06E-01	1.025
279721388	ENSG00000213383	0	AC104297.1	AC104297.1	0	3	n/a	n/a	5.06E-01	1.025
279997644	ENSG00000248121	0	AC005562.2	AC005562.2	0	17	n/a	n/a	5.06E-01	1.025
279812964	ENSG00000227640	0	SOX21-AS1	SOX21 antisense RNA 1 (non-protein coding)	0	13	n/a	n/a	5.06E-01	1.025
1087556	ENSG00000050748	5569	MAPK9	mitogen-activated protein kinase 9	5601	5	n/a	n/a	5.06E-01	1.025
280097776	ENSG00000256664	0	RP11-611O2.3	RP11-611O2.3	0	12	n/a	n/a	5.06E-01	1.025
279740632	ENSG00000215493	0	XXbac-B562F10.11	XXbac-B562F10.11	0	22	n/a	n/a	5.06E-01	1.025
1090380	ENSG00000108094	8392	CUL2	cullin 2	8453	10	n/a	n/a	5.07E-01	1.025
1089228	ENSG00000100591	10451	AHSA1	AHA1, activator of heat shock 90kDa protein ATPase homolog 1 (yeast)	10598	14	n/a	n/a	5.07E-01	1.025
1097475	ENSG00000160783	11082	PMF1	polyamine-modulated factor 1	11243	1	n/a	n/a	5.07E-01	1.025
1102586	ENSG00000184402	25788	SS18L1	synovial sarcoma translocation gene on chromosome 18-like 1	26039	20	n/a	n/a	5.07E-01	1.025
1105391	ENSG00000205133	94802	C8orf83	chromosome 8 open reading frame 83	286144	8	n/a	n/a	5.07E-01	1.025
1092426	ENSG00000124406	10249	ATP8A1	ATPase, aminophospholipid transporter (APLT), class I, type 8A, member 1	10396	4	n/a	n/a	5.08E-01	1.025
279995447	ENSG00000247373	0	RP11-486O12.2	RP11-486O12.2	0	12	n/a	n/a	5.08E-01	1.025
1099513	ENSG00000169231	7017	THBS3	thrombospondin 3	7059	1	n/a	n/a	5.08E-01	1.025
1105745	ENSG00000212747	134611	FAM127C	family with sequence similarity 127, member C	441518	X	n/a	n/a	5.08E-01	1.025
1089591	ENSG00000102805	1194	CLN5	ceroid-lipofuscinosis, neuronal 5	1203	13	n/a	n/a	5.08E-01	1.025
1091202	ENSG00000114631	30002	PODXL2	podocalyxin-like 2	50512	3	n/a	n/a	5.08E-01	1.025
1102275	ENSG00000183161	2173	FANCF	Fanconi anemia, complementation group F	2188	11	n/a	n/a	5.08E-01	1.025
1104839	ENSG00000198963	6064	RORB	RAR-related orphan receptor B	6096	9	n/a	n/a	5.09E-01	1.025
279996562	ENSG00000247828	157121485	CTC-358I24.1	CTC-358I24.1	100505894	5	n/a	n/a	5.10E-01	1.025
279800190	ENSG00000226500	0	RP11-196G18.1	RP11-196G18.1	0	1	n/a	n/a	5.10E-01	1.025
1095516	ENSG00000144591	29659	GMPPA	GDP-mannose pyrophosphorylase A	29926	2	n/a	n/a	5.10E-01	1.025
279956316	ENSG00000241374	0	RP4-798A10.5	RP4-798A10.5	0	1	n/a	n/a	5.10E-01	1.025
280041468	ENSG00000251627	0	CTD-2089O24.2	CTD-2089O24.2	0	5	n/a	n/a	5.10E-01	1.025
1100772	ENSG00000175048	55486	ZDHHC14	zinc finger, DHHC-type containing 14	79683	6	n/a	n/a	5.10E-01	1.025
1094629	ENSG00000138674	22628	SEC31A	SEC31 homolog A (S. cerevisiae)	22872	4	n/a	n/a	5.12E-01	1.025
1094053	ENSG00000135747	60284	ZNF670	zinc finger protein 670	93474	1	n/a	n/a	5.12E-01	1.025
279838127	ENSG00000229950	0	RP1-290I10.6	RP1-290I10.6	0	6	n/a	n/a	5.13E-01	1.025
279942999	ENSG00000239795	0	AC109826.2	AC109826.2	0	2	n/a	n/a	5.13E-01	1.025
279868780	ENSG00000232640	0	RP1-266L20.2	RP1-266L20.2	0	6	n/a	n/a	5.13E-01	1.025
279833699	ENSG00000229512	0	AC068580.5	AC068580.5	0	11	n/a	n/a	5.13E-01	1.025
1088673	ENSG00000088888	36779	MAVS	mitochondrial antiviral signaling protein	57506	20	n/a	n/a	5.13E-01	1.025
1099668	ENSG00000169914	23007	OTUD3	OTU domain containing 3	23252	1	n/a	n/a	5.13E-01	1.025
279515505	ENSG00000182347	0	RP11-39K24.9	RP11-39K24.9	0	9	n/a	n/a	5.14E-01	1.025
279801499	ENSG00000226632	0	UBE2V1P1	ubiquitin-conjugating enzyme E2 variant 1 pseudogene 1	0	20	n/a	n/a	5.16E-01	1.025
1105549	ENSG00000205744	55760	DENND1C	DENN/MADD domain containing 1C	79958	19	n/a	n/a	5.16E-01	1.025
279951899	ENSG00000240831	0	AC112777.1	AC112777.1	0	12	n/a	n/a	5.02E-01	1.024
1108441	ENSG00000235333	0	CTB-161A2.4	CTB-161A2.4	0	7	n/a	n/a	5.04E-01	1.024
1093931	ENSG00000135124	4993	P2RX4	purinergic receptor P2X, ligand-gated ion channel, 4	5025	12	n/a	n/a	5.04E-01	1.024
280076108	ENSG00000254802	0	AC022182.3	AC022182.3	0	8	n/a	n/a	5.04E-01	1.024
1088310	ENSG00000078687	36963	TNRC6C	trinucleotide repeat containing 6C	57690	17	n/a	n/a	5.05E-01	1.024
279797681	ENSG00000226284	0	ARPC3P1	actin related protein 2/3 complex, subunit 3 pseudogene 1	0	20	n/a	n/a	5.05E-01	1.024
1105055	ENSG00000204237	109637	C17orf90	chromosome 17 open reading frame 90	339229	17	n/a	n/a	5.05E-01	1.024
1102854	ENSG00000185522	90344	C11orf35	chromosome 11 open reading frame 35	256329	11	n/a	n/a	5.05E-01	1.024
1101297	ENSG00000177733	10791	HNRNPA0	heterogeneous nuclear ribonucleoprotein A0	10949	5	n/a	n/a	5.05E-01	1.024
280116726	ENSG00000258509	0	RP11-857B24.3	RP11-857B24.3	0	14	n/a	n/a	5.06E-01	1.024
279996191	ENSG00000247679	0	RP11-1277A3.1	RP11-1277A3.1	0	5	n/a	n/a	5.06E-01	1.024
279893121	ENSG00000234775	0	RP11-335O13.7	RP11-335O13.7	0	1	n/a	n/a	5.06E-01	1.024
280064867	ENSG00000254013	0	MAP2K1P1	mitogen-activated protein kinase kinase 1 pseudogene 1	0	8	n/a	n/a	5.06E-01	1.024
1092496	ENSG00000124787	10641	RPP40	ribonuclease P/MRP 40kDa subunit	10799	6	n/a	n/a	5.06E-01	1.024
1104143	ENSG00000197024	36814	ZNF398	zinc finger protein 398	57541	7	n/a	n/a	5.06E-01	1.024
279932062	ENSG00000238271	0	IFNWP19	interferon, omega 1 pseudogene 19	0	9	n/a	n/a	5.06E-01	1.024
1100562	ENSG00000173875	81569	ZNF791	zinc finger protein 791	163049	19	n/a	n/a	5.06E-01	1.024
279888788	ENSG00000234422	0	UBE2WP1	ubiquitin-conjugating enzyme E2W pseudogene 1	0	1	n/a	n/a	5.06E-01	1.024
1090960	ENSG00000112419	9605	PHACTR2	phosphatase and actin regulator 2	9749	6	n/a	n/a	5.06E-01	1.024
1093085	ENSG00000129696	55986	TTI2	Tel2 interacting protein 2 homolog (S. pombe)	80185	8	n/a	n/a	5.06E-01	1.024
279869182	ENSG00000232676	0	ADH5P2	alcohol dehydrogenase 5 (class III), chi polypeptide, pseudogene 2	0	1	n/a	n/a	5.07E-01	1.024
279944312	ENSG00000239976	0	AP001160.1	AP001160.1	0	11	n/a	n/a	5.08E-01	1.024
1104822	ENSG00000198932	9593	GPRASP1	G protein-coupled receptor associated sorting protein 1	9737	X	n/a	n/a	5.08E-01	1.024
279874595	ENSG00000233144	0	RP11-537A6.9	RP11-537A6.9	0	10	n/a	n/a	5.08E-01	1.024
1087831	ENSG00000066044	1979	ELAVL1	ELAV (embryonic lethal, abnormal vision, Drosophila)-like 1 (Hu antigen R)	1994	19	n/a	n/a	5.08E-01	1.024
1097862	ENSG00000163075	83562	AC069154.2	Primary ciliary dyskinesia protein 1	200373	2	n/a	n/a	5.08E-01	1.024
1099100	ENSG00000167625	77736	ZNF526	zinc finger protein 526	116115	19	n/a	n/a	5.09E-01	1.024
1090272	ENSG00000107036	36862	KIAA1432	KIAA1432	57589	9	n/a	n/a	5.09E-01	1.024
1102610	ENSG00000184517	81535	ZFP1	zinc finger protein 1 homolog (mouse)	162239	16	n/a	n/a	5.09E-01	1.024
1087077	ENSG00000008294	8923	SPAG9	sperm associated antigen 9	9043	17	n/a	n/a	5.09E-01	1.024
1101063	ENSG00000176593	1002112	CTD-2368P22.1	Uncharacterized proteincDNA FLJ37429 fis, clone BRAWH2001666	100128398	19	n/a	n/a	5.10E-01	1.024
1088681	ENSG00000089009	6096	RPL6	ribosomal protein L6	6128	12	n/a	n/a	5.10E-01	1.024
280014253	ENSG00000249504	0	AC005609.12	AC005609.12	0	5	n/a	n/a	5.11E-01	1.024
1093693	ENSG00000133704	10379	IPO8	importin 8	10526	12	n/a	n/a	5.11E-01	1.024
280089055	ENSG00000255664	0	AE000658.29	AE000658.29	0	14	n/a	n/a	5.11E-01	1.024
1087790	ENSG00000065183	10727	WDR3	WD repeat domain 3	10885	1	n/a	n/a	5.11E-01	1.024
1092240	ENSG00000123009	0	NME2P1	non-metastatic cells 2, protein (NM23B) expressed in, pseudogene 1	0	12	n/a	n/a	5.11E-01	1.024
1100909	ENSG00000175768	125661	TOMM5	translocase of outer mitochondrial membrane 5 homolog (yeast)	401505	9	n/a	n/a	5.11E-01	1.024
1093265	ENSG00000130826	1724	DKC1	dyskeratosis congenita 1, dyskerin	1736	X	n/a	n/a	5.11E-01	1.024
1102084	ENSG00000182348	85540	ZNF804B	zinc finger protein 804B	219578	7	n/a	n/a	5.12E-01	1.024
279917513	ENSG00000237037	1016176	RP4-669P10.18	RP4-669P10.18	100132273	22	n/a	n/a	5.16E-01	1.024
1101845	ENSG00000181016	94755	C7orf53	chromosome 7 open reading frame 53	286006	7	n/a	n/a	5.18E-01	1.024
279994949	ENSG00000247207	0	AC020928.2	AC020928.2	0	19	n/a	n/a	5.18E-01	1.024
280004330	ENSG00000248664	0	CTC-498J12.3	CTC-498J12.3	0	5	n/a	n/a	5.18E-01	1.024
1098986	ENSG00000167130	36447	DOLPP1	dolichyl pyrophosphate phosphatase 1	57171	9	n/a	n/a	5.19E-01	1.024
279763915	ENSG00000223437	0	TMSB4XP3	thymosin beta 4, X-linked pseudogene 3	0	7	n/a	n/a	5.19E-01	1.024
279862352	ENSG00000232063	1016090	RP11-307E17.8	RP11-307E17.8	100132077	9	n/a	n/a	5.19E-01	1.024
1099977	ENSG00000171219	34850	CDC42BPG	CDC42 binding protein kinase gamma (DMPK-like)	55561	11	n/a	n/a	5.02E-01	1.023
279928251	ENSG00000237949	0	RP11-456A18.1	RP11-456A18.1	0	10	n/a	n/a	5.03E-01	1.023
1090289	ENSG00000107242	8337	PIP5K1B	phosphatidylinositol-4-phosphate 5-kinase, type I, beta	8395	9	n/a	n/a	5.03E-01	1.023
279750574	ENSG00000220472	0	RP11-69L16.5	RP11-69L16.5	0	6	n/a	n/a	5.03E-01	1.023
279708231	ENSG00000207556	0	MIR636	microRNA 636	0	17	n/a	n/a	5.03E-01	1.023
1094775	ENSG00000139625	7741	MAP3K12	mitogen-activated protein kinase kinase kinase 12	7786	12	n/a	n/a	5.05E-01	1.023
1089417	ENSG00000101445	25800	PPP1R16B	protein phosphatase 1, regulatory subunit 16B	26051	20	n/a	n/a	5.05E-01	1.023
1096100	ENSG00000149177	5763	PTPRJ	protein tyrosine phosphatase, receptor type, J	5795	11	n/a	n/a	5.05E-01	1.023
1098068	ENSG00000163735	6338	CXCL5	chemokine (C-X-C motif) ligand 5	6374	4	n/a	n/a	5.06E-01	1.023
279955713	ENSG00000241326	0	RP11-807G9.2	RP11-807G9.2	0	1	n/a	n/a	5.06E-01	1.023
1105295	ENSG00000204859	3086	ZBTB48	zinc finger and BTB domain containing 48	3104	1	n/a	n/a	5.06E-01	1.023
1096061	ENSG00000148798	8995	INA	internexin neuronal intermediate filament protein, alpha	9118	10	n/a	n/a	5.06E-01	1.023
1102936	ENSG00000185880	80043	TRIM69	tripartite motif containing 69	140691	15	n/a	n/a	5.06E-01	1.023
280104672	ENSG00000257376	0	RP11-328C8.2	RP11-328C8.2	0	12	n/a	n/a	5.06E-01	1.023
1100571	ENSG00000173915	59023	USMG5	up-regulated during skeletal muscle growth 5 homolog (mouse)	84833	10	n/a	n/a	5.06E-01	1.023
1089504	ENSG00000102057	3725	KCND1	potassium voltage-gated channel, Shal-related subfamily, member 1	3750	X	n/a	n/a	5.06E-01	1.023
280108582	ENSG00000257764	0	RP11-1143G9.4	RP11-1143G9.4	0	12	n/a	n/a	5.06E-01	1.023
1098657	ENSG00000165879	9879	FRAT1	frequently rearranged in advanced T-cell lymphomas	10023	10	n/a	n/a	5.06E-01	1.023
1092718	ENSG00000126351	7024	THRA	thyroid hormone receptor, alpha	7067	17	n/a	n/a	5.06E-01	1.023
1090013	ENSG00000105516	1616	DBP	D site of albumin promoter (albumin D-box) binding protein	1628	19	n/a	n/a	5.06E-01	1.023
280043705	ENSG00000251896	1013517	SNORD116-27	small nucleolar RNA, C/D box 116-27	100033439	15	n/a	n/a	5.06E-01	1.023
1103173	ENSG00000186815	32853	TPCN1	two pore segment channel 1	53373	12	n/a	n/a	5.07E-01	1.023
1100183	ENSG00000172071	9314	EIF2AK3	eukaryotic translation initiation factor 2-alpha kinase 3	9451	2	n/a	n/a	5.07E-01	1.023
1091345	ENSG00000115540	25592	MOB4	MOB family member 4, phocein	25843	2	n/a	n/a	5.08E-01	1.023
1089997	ENSG00000105438	10787	KDELR1	KDEL (Lys-Asp-Glu-Leu) endoplasmic reticulum protein retention receptor 1	10945	19	n/a	n/a	5.08E-01	1.023
1094312	ENSG00000137040	26698	RANBP6	RAN binding protein 6	26953	9	n/a	n/a	5.08E-01	1.023
280048318	ENSG00000252564	0	RN5S108	RNA, 5S ribosomal 108	0	2	n/a	n/a	5.08E-01	1.023
1105994	ENSG00000214113	36406	LYRM4	LYR motif containing 4	57128	6	n/a	n/a	5.08E-01	1.023
1088465	ENSG00000083290	9562	ULK2	unc-51-like kinase 2 (C. elegans)	9706	17	n/a	n/a	5.08E-01	1.023
1093040	ENSG00000129295	23392	LRRC6	leucine rich repeat containing 6	23639	8	n/a	n/a	5.08E-01	1.023
279830687	ENSG00000229241	0	AC023480.1	AC023480.1	0	3	n/a	n/a	5.09E-01	1.023
1090665	ENSG00000110344	9219	UBE4A	ubiquitination factor E4A	9354	11	n/a	n/a	5.09E-01	1.023
1102915	ENSG00000185787	10775	MORF4L1	mortality factor 4 like 1	10933	15	n/a	n/a	5.10E-01	1.023
280086421	ENSG00000255448	0	RP1-59M18.2	RP1-59M18.2	0	11	n/a	n/a	5.10E-01	1.023
279874845	ENSG00000233165	0	RP11-96C23.8	RP11-96C23.8	0	10	n/a	n/a	5.10E-01	1.023
279962533	ENSG00000242060	0	RP11-795H16.1	RP11-795H16.1	0	18	n/a	n/a	5.11E-01	1.023
279990771	ENSG00000245680	60160	ZNF585B	zinc finger protein 585B	92285	19	n/a	n/a	5.13E-01	1.023
280103394	ENSG00000257267	10620	ZNF271	zinc finger protein 271	10778	18	n/a	n/a	5.13E-01	1.023
1098517	ENSG00000165280	7372	VCP	valosin containing protein	7415	9	n/a	n/a	5.13E-01	1.023
279748460	ENSG00000218976	0	RP11-528A10.1	RP11-528A10.1	0	6	n/a	n/a	5.13E-01	1.023
1108973	ENSG00000241127	36281	C7orf36	chromosome 7 open reading frame 36	57002	7	n/a	n/a	5.13E-01	1.023
1103562	ENSG00000188477	0	CLEC19A	C-type lectin domain family 19, member A	0	16	n/a	n/a	5.13E-01	1.023
279800296	ENSG00000226509	0	AC005588.2	AC005588.2	0	7	n/a	n/a	5.14E-01	1.023
279951031	ENSG00000240723	0	AC093602.1	AC093602.1	0	4	n/a	n/a	5.14E-01	1.023
1091975	ENSG00000120662	9473	MTRF1	mitochondrial translational release factor 1	9617	13	n/a	n/a	5.14E-01	1.023
1091561	ENSG00000117054	31	ACADM	acyl-CoA dehydrogenase, C-4 to C-12 straight chain	34	1	n/a	n/a	5.14E-01	1.023
1087575	ENSG00000052841	35050	TTC17	tetratricopeptide repeat domain 17	55761	11	n/a	n/a	5.18E-01	1.023
279790151	ENSG00000225649	157122261	AC064875.2	AC064875.2	100506474	2	n/a	n/a	5.19E-01	1.023
279766975	ENSG00000223694	0	ADH5P3	alcohol dehydrogenase 5 (class III), chi polypeptide, pseudogene 3	0	1	n/a	n/a	5.19E-01	1.023
280000236	ENSG00000248333	979	CDC2L1	CDC2L1	984	1	n/a	n/a	5.20E-01	1.023
1087260	ENSG00000019582	967	CD74	CD74 molecule, major histocompatibility complex, class II invariant chain	972	5	n/a	n/a	5.04E-01	1.022
1106545	ENSG00000221932	152866	HEPN1	hepatocellular carcinoma, down-regulated 1	641654	11	n/a	n/a	5.04E-01	1.022
1103955	ENSG00000196465	79879	MYL6B	myosin, light chain 6B, alkali, smooth muscle and non-muscle	140465	12	n/a	n/a	5.05E-01	1.022
280120757	ENSG00000258741	0	RP11-386M24.4	RP11-386M24.4	0	15	n/a	n/a	5.05E-01	1.022
1104779	ENSG00000198858	60026	C19orf22	chromosome 19 open reading frame 22	91300	19	n/a	n/a	5.05E-01	1.022
1092991	ENSG00000128908	33908	INO80	INO80 homolog (S. cerevisiae)	54617	15	n/a	n/a	5.05E-01	1.022
1091298	ENSG00000115289	58954	PCGF1	polycomb group ring finger 1	84759	2	n/a	n/a	5.05E-01	1.022
1102770	ENSG00000185158	77386	LRRC37B	leucine rich repeat containing 37B	114659	17	n/a	n/a	5.06E-01	1.022
279548685	ENSG00000185290	123473	RP4-725G10.1	RP4-725G10.1	389493	7	n/a	n/a	5.06E-01	1.022
1090407	ENSG00000108342	1429	CSF3	colony stimulating factor 3 (granulocyte)	1440	17	n/a	n/a	5.06E-01	1.022
1093238	ENSG00000130733	54832	YIPF2	Yip1 domain family, member 2	78992	19	n/a	n/a	5.06E-01	1.022
280097599	ENSG00000256646	0	RP11-111K18.1	RP11-111K18.1	0	7	n/a	n/a	5.06E-01	1.022
1095801	ENSG00000146701	4166	MDH2	malate dehydrogenase 2, NAD (mitochondrial)	4191	7	n/a	n/a	5.06E-01	1.022
1088350	ENSG00000079739	5204	PGM1	phosphoglucomutase 1	5236	1	n/a	n/a	5.06E-01	1.022
1096427	ENSG00000152128	57297	TMEM163	transmembrane protein 163	81615	2	n/a	n/a	5.06E-01	1.022
1103406	ENSG00000187840	1963	EIF4EBP1	eukaryotic translation initiation factor 4E binding protein 1	1978	8	n/a	n/a	5.06E-01	1.022
1101571	ENSG00000179363	83753	TMEM31	transmembrane protein 31	203562	X	n/a	n/a	5.06E-01	1.022
1100030	ENSG00000171466	34100	ZNF562	zinc finger protein 562	54811	19	n/a	n/a	5.06E-01	1.022
1104037	ENSG00000196693	7539	ZNF33B	zinc finger protein 33B	7582	10	n/a	n/a	5.06E-01	1.022
1088620	ENSG00000087448	36815	KLHDC5	kelch domain containing 5	57542	12	n/a	n/a	5.06E-01	1.022
280026710	ENSG00000250483	0	PPM1AP1	protein phosphatase, Mg2+/Mn2+ dependent 1A, pseudogene 1	0	8	n/a	n/a	5.06E-01	1.022
280093048	ENSG00000256093	0	RP11-158L12.2	RP11-158L12.2	0	12	n/a	n/a	5.07E-01	1.022
280107928	ENSG00000257730	0	RP11-70F11.4	RP11-70F11.4	0	12	n/a	n/a	5.08E-01	1.022
1088065	ENSG00000072415	40999	MPP5	membrane protein, palmitoylated 5 (MAGUK p55 subfamily member 5)	64398	14	n/a	n/a	5.08E-01	1.022
1093575	ENSG00000132824	10797	SERINC3	serine incorporator 3	10955	20	n/a	n/a	5.08E-01	1.022
279849194	ENSG00000230913	0	RP4-696P19.2	RP4-696P19.2	0	6	n/a	n/a	5.08E-01	1.022
279786828	ENSG00000225356	0	RP11-433O3.1	RP11-433O3.1	0	4	n/a	n/a	5.08E-01	1.022
1089639	ENSG00000103061	58349	SLC7A6OS	solute carrier family 7, member 6 opposite strand	84138	16	n/a	n/a	5.09E-01	1.022
280048164	ENSG00000252542	0	SNORD36C	small nucleolar RNA, C/D box 36C	0	9	n/a	n/a	5.09E-01	1.022
1087615	ENSG00000055130	8393	CUL1	cullin 1	8454	7	n/a	n/a	5.10E-01	1.022
1090034	ENSG00000105618	25870	PRPF31	PRP31 pre-mRNA processing factor 31 homolog (S. cerevisiae)	26121	19	n/a	n/a	5.10E-01	1.022
279919000	ENSG00000237188	0	RP11-337C18.8	RP11-337C18.8	0	1	n/a	n/a	5.10E-01	1.022
279994332	ENSG00000246982	0	RP1-179N16.6	RP1-179N16.6	0	6	n/a	n/a	5.10E-01	1.022
279666940	ENSG00000202190	0	Y_RNA	Y RNA	0	10	n/a	n/a	5.10E-01	1.022
1087641	ENSG00000057019	79476	DCBLD2	discoidin, CUB and LCCL domain containing 2	131566	3	n/a	n/a	5.11E-01	1.022
279973262	ENSG00000243250	0	RPS6P16	ribosomal protein S6 pseudogene 16	0	11	n/a	n/a	5.11E-01	1.022
1102949	ENSG00000185917	33386	SETD4	SET domain containing 4	54093	21	n/a	n/a	5.11E-01	1.022
1087452	ENSG00000042088	35064	TDP1	tyrosyl-DNA phosphodiesterase 1	55775	14	n/a	n/a	5.13E-01	1.022
1100885	ENSG00000175600	55586	C7orf10	chromosome 7 open reading frame 10	79783	7	n/a	n/a	5.13E-01	1.022
1090181	ENSG00000106344	34420	RBM28	RNA binding motif protein 28	55131	7	n/a	n/a	5.13E-01	1.022
1093457	ENSG00000132196	30958	HSD17B7	hydroxysteroid (17-beta) dehydrogenase 7	51478	1	n/a	n/a	5.13E-01	1.022
280045441	ENSG00000252146	0	AL390776.1	AL390776.1	0	1	n/a	n/a	5.13E-01	1.022
280094469	ENSG00000256283	0	RP11-365O10.1	RP11-365O10.1	0	12	n/a	n/a	5.14E-01	1.022
280028972	ENSG00000250662	0	HNRNPKP5	heterogeneous nuclear ribonucleoprotein K pseudogene 5	0	5	n/a	n/a	5.14E-01	1.022
279887122	ENSG00000234263	0	RP3-325F22.3	RP3-325F22.3	0	6	n/a	n/a	5.14E-01	1.022
1104470	ENSG00000198001	30617	IRAK4	interleukin-1 receptor-associated kinase 4	51135	12	n/a	n/a	5.14E-01	1.022
1101829	ENSG00000180938	79693	ZNF572	zinc finger protein 572	137209	8	n/a	n/a	5.15E-01	1.022
279837565	ENSG00000229895	0	RP4-655J12.3	RP4-655J12.3	0	1	n/a	n/a	5.15E-01	1.022
279824152	ENSG00000228656	0	MYO5BP3	myosin VB pseudogene 3	0	9	n/a	n/a	5.15E-01	1.022
1101688	ENSG00000180116	93966	C12orf40	chromosome 12 open reading frame 40	283461	12	n/a	n/a	5.16E-01	1.022
1094966	ENSG00000140950	36980	KIAA1609	KIAA1609	57707	16	n/a	n/a	5.16E-01	1.022
1095775	ENSG00000146425	6951	DYNLT1	dynein, light chain, Tctex-type 1	6993	6	n/a	n/a	5.17E-01	1.022
279862803	ENSG00000232104	0	RP11-509J21.1	RP11-509J21.1	0	9	n/a	n/a	5.17E-01	1.022
279992767	ENSG00000246323	0	RP11-325L7.1	RP11-325L7.1	0	5	n/a	n/a	5.17E-01	1.022
1089852	ENSG00000104812	2980	GYS1	glycogen synthase 1 (muscle)	2997	19	n/a	n/a	5.17E-01	1.022
279884434	ENSG00000234008	0	PPP1R2P2	protein phosphatase 1, regulatory (inhibitor) subunit 2 pseudogene 2	0	21	n/a	n/a	5.17E-01	1.022
279971827	ENSG00000243079	0	RP11-189B4.5	RP11-189B4.5	0	13	n/a	n/a	5.18E-01	1.022
280129528	ENSG00000259240	0	RP11-108K3.1	RP11-108K3.1	0	15	n/a	n/a	5.18E-01	1.022
1099904	ENSG00000170946	78796	DNAJC24	DnaJ (Hsp40) homolog, subfamily C, member 24	120526	11	n/a	n/a	5.18E-01	1.022
1100685	ENSG00000174564	33138	IL20RB	interleukin 20 receptor beta	53833	3	n/a	n/a	5.18E-01	1.022
1097918	ENSG00000163291	81069	PAQR3	progestin and adipoQ receptor family member III	152559	4	n/a	n/a	5.18E-01	1.022
279911503	ENSG00000236489	0	RP11-537I16.2	RP11-537I16.2	0	3	n/a	n/a	5.19E-01	1.022
1093759	ENSG00000134198	9955	TSPAN2	tetraspanin 2	10100	1	n/a	n/a	5.02E-01	1.021
279977138	ENSG00000243637	0	AC019221.4	AC019221.4	0	2	n/a	n/a	5.03E-01	1.021
279887415	ENSG00000234286	0	AC006026.13	AC006026.13	0	7	n/a	n/a	5.03E-01	1.021
1092636	ENSG00000125835	6588	SNRPB	small nuclear ribonucleoprotein polypeptides B and B1	6628	20	n/a	n/a	5.03E-01	1.021
1099144	ENSG00000167754	25567	KLK5	kallikrein-related peptidase 5	25818	19	n/a	n/a	5.03E-01	1.021
280091109	ENSG00000255883	0	AC099522.1	AC099522.1	0	5	n/a	n/a	5.04E-01	1.021
1094519	ENSG00000138079	6483	SLC3A1	solute carrier family 3 (cystine, dibasic and neutral amino acid transporters, activator of cystine, dibasic and neutral amino acid transport), member 1	6519	2	n/a	n/a	5.04E-01	1.021
1099771	ENSG00000170381	9579	SEMA3E	sema domain, immunoglobulin domain (Ig), short basic domain, secreted, (semaphorin) 3E	9723	7	n/a	n/a	5.04E-01	1.021
1108890	ENSG00000239282	167370	GATSL3	GATS protein-like 3	652968	22	n/a	n/a	5.04E-01	1.021
279781257	ENSG00000224864	0	CTC-260E6.2	CTC-260E6.2	0	19	n/a	n/a	5.04E-01	1.021
1095365	ENSG00000143603	3757	KCNN3	potassium intermediate/small conductance calcium-activated channel, subfamily N, member 3	3782	1	n/a	n/a	5.05E-01	1.021
1096194	ENSG00000149925	223	ALDOA	aldolase A, fructose-bisphosphate	226	16	n/a	n/a	5.05E-01	1.021
1092267	ENSG00000123213	36759	NLN	neurolysin (metallopeptidase M3 family)	57486	5	n/a	n/a	5.05E-01	1.021
280110416	ENSG00000257949	1000883	C17orf106	CST complex subunit TEN1	100134934	17	n/a	n/a	5.05E-01	1.021
1090940	ENSG00000112305	38113	SMAP1	small ArfGAP 1	60682	6	n/a	n/a	5.06E-01	1.021
1090730	ENSG00000110955	503	ATP5B	ATP synthase, H+ transporting, mitochondrial F1 complex, beta polypeptide	506	12	n/a	n/a	5.06E-01	1.021
1092549	ENSG00000125386	8537	FAM193A	family with sequence similarity 193, member A	8603	4	n/a	n/a	5.06E-01	1.021
1088164	ENSG00000075151	8603	EIF4G3	eukaryotic translation initiation factor 4 gamma, 3	8672	1	n/a	n/a	5.06E-01	1.021
1103952	ENSG00000196458	1007029	ZNF605	zinc finger protein 605	100289635	12	n/a	n/a	5.06E-01	1.021
1104428	ENSG00000197894	125	ADH5	alcohol dehydrogenase 5 (class III), chi polypeptide	128	4	n/a	n/a	5.06E-01	1.021
279832332	ENSG00000229391	3110	HLA-DRB6	major histocompatibility complex, class II, DR beta 6 (pseudogene)	3128	6	n/a	n/a	5.06E-01	1.021
280091263	ENSG00000255906	0	RP11-522N14.1	RP11-522N14.1	0	12	n/a	n/a	5.06E-01	1.021
1103300	ENSG00000187461	0	AL583828.1	AL583828.1	0	6	n/a	n/a	5.06E-01	1.021
1101341	ENSG00000178053	4266	MLF1	myeloid leukemia factor 1	4291	3	n/a	n/a	5.06E-01	1.021
1092335	ENSG00000123870	0	ZNF137P	zinc finger protein 137, pseudogene	0	19	n/a	n/a	5.06E-01	1.021
279837445	ENSG00000229880	0	IMMTP1	inner membrane protein, mitochondrial (mitofilin) pseudogene 1	0	21	n/a	n/a	5.06E-01	1.021
1088175	ENSG00000075303	35257	SLC25A40	solute carrier family 25, member 40	55972	7	n/a	n/a	5.06E-01	1.021
279908738	ENSG00000236248	0	AC104389.32	AC104389.32	0	11	n/a	n/a	5.06E-01	1.021
1090925	ENSG00000112242	1859	E2F3	E2F transcription factor 3	1871	6	n/a	n/a	5.06E-01	1.021
1100388	ENSG00000172985	110123	SH3RF3	SH3 domain containing ring finger 3	344558	2	n/a	n/a	5.07E-01	1.021
1098184	ENSG00000164077	58525	MON1A	MON1 homolog A (yeast)	84315	3	n/a	n/a	5.07E-01	1.021
1102880	ENSG00000185641	0	CTD-2287O16.1	CTD-2287O16.1	0	5	n/a	n/a	5.07E-01	1.021
1091752	ENSG00000118873	25531	RAB3GAP2	RAB3 GTPase activating protein subunit 2 (non-catalytic)	25782	1	n/a	n/a	5.08E-01	1.021
1097026	ENSG00000157303	83733	SUSD3	sushi domain containing 3	203328	9	n/a	n/a	5.08E-01	1.021
1089055	ENSG00000100056	8168	DGCR14	DiGeorge syndrome critical region gene 14	8220	22	n/a	n/a	5.08E-01	1.021
1098228	ENSG00000164169	59972	PRMT10	protein arginine methyltransferase 10 (putative)	90826	4	n/a	n/a	5.08E-01	1.021
279851163	ENSG00000231107	0	RP11-389K14.3	RP11-389K14.3	0	9	n/a	n/a	5.08E-01	1.021
1101363	ENSG00000178163	59615	ZNF518B	zinc finger protein 518B	85460	4	n/a	n/a	5.08E-01	1.021
279915940	ENSG00000236917	0	DNAJA1P2	DnaJ (Hsp40) homolog, subfamily A, member 1 pseudogene 2	0	2	n/a	n/a	5.08E-01	1.021
280096673	ENSG00000256530	0	AC019294.4	AC019294.4	0	15	n/a	n/a	5.08E-01	1.021
1094612	ENSG00000138621	37950	PPCDC	phosphopantothenoylcysteine decarboxylase	60490	15	n/a	n/a	5.08E-01	1.021
280030944	ENSG00000250815	0	RP11-89B16.2	RP11-89B16.2	0	4	n/a	n/a	5.09E-01	1.021
1090434	ENSG00000108506	36781	INTS2	integrator complex subunit 2	57508	17	n/a	n/a	5.09E-01	1.021
1104443	ENSG00000197933	34841	ZNF823	zinc finger protein 823	55552	19	n/a	n/a	5.09E-01	1.021
279759251	ENSG00000222267	0	U6	U6 spliceosomal RNA	0	8	n/a	n/a	5.11E-01	1.021
279936030	ENSG00000238883	0	AC114491.1	AC114491.1	0	1	n/a	n/a	5.12E-01	1.021
1104485	ENSG00000198042	58750	MAK16	MAK16 homolog (S. cerevisiae)	84549	8	n/a	n/a	5.12E-01	1.021
279786654	ENSG00000225335	0	XXbac-B476C20.9	XXbac-B476C20.9	0	22	n/a	n/a	5.12E-01	1.021
1094270	ENSG00000136866	7496	ZFP37	zinc finger protein 37 homolog (mouse)	7539	9	n/a	n/a	5.13E-01	1.021
279771281	ENSG00000224057	157123587	RP5-1091E12.1	RP5-1091E12.1	100507500	7	n/a	n/a	5.13E-01	1.021
1089822	ENSG00000104611	40541	SH2D4A	SH2 domain containing 4A	63898	8	n/a	n/a	5.13E-01	1.021
279753262	ENSG00000221333	0	MIR548K	microRNA 548k	0	11	n/a	n/a	5.13E-01	1.021
280074520	ENSG00000254692	0	RP11-468E2.1	transmembrane 9 superfamily member 1 isoform a	0	14	n/a	n/a	5.13E-01	1.021
1096925	ENSG00000156414	78884	TDRD9	tudor domain containing 9	122402	14	n/a	n/a	5.13E-01	1.021
1102757	ENSG00000185104	10965	FAF1	Fas (TNFRSF6) associated factor 1	11124	1	n/a	n/a	5.13E-01	1.021
279995679	ENSG00000247498	157122055	RP11-392P7.8	RP11-392P7.8	100506314	12	n/a	n/a	5.14E-01	1.021
1090753	ENSG00000111215	11111	PRR4	proline rich 4 (lacrimal)	11272	12	n/a	n/a	5.16E-01	1.021
279771471	ENSG00000224072	0	RP11-75A9.3	RP11-75A9.3	0	X	n/a	n/a	5.16E-01	1.021
279989167	ENSG00000245070	0	AC068765.1	AC068765.1	0	3	n/a	n/a	5.16E-01	1.021
1098863	ENSG00000166669	1002775	ATF7IP2	activating transcription factor 7 interacting protein 2	100287628	16	n/a	n/a	5.17E-01	1.021
1095550	ENSG00000144810	1286	COL8A1	collagen, type VIII, alpha 1	1295	3	n/a	n/a	5.17E-01	1.021
1088913	ENSG00000095585	29495	BLNK	B-cell linker	29760	10	n/a	n/a	5.18E-01	1.021
1098166	ENSG00000164040	10277	PGRMC2	progesterone receptor membrane component 2	10424	4	n/a	n/a	5.18E-01	1.021
1106230	ENSG00000214999	0	AC129492.6	AC129492.6	0	17	n/a	n/a	5.19E-01	1.021
1097076	ENSG00000157703	79671	SVOPL	SVOP-like	136306	7	n/a	n/a	5.19E-01	1.021
1098920	ENSG00000166886	4639	NAB2	NGFI-A binding protein 2 (EGR1 binding protein 2)	4665	12	n/a	n/a	5.02E-01	1.02
1087698	ENSG00000060982	583	BCAT1	branched chain amino-acid transaminase 1, cytosolic	586	12	n/a	n/a	5.02E-01	1.02
280118476	ENSG00000258608	0	RP11-35B20.1	RP11-35B20.1	0	14	n/a	n/a	5.04E-01	1.02
1093541	ENSG00000132661	28843	NXT1	NTF2-like export factor 1	29107	20	n/a	n/a	5.04E-01	1.02
1097136	ENSG00000158169	2161	FANCC	Fanconi anemia, complementation group C	2176	9	n/a	n/a	5.04E-01	1.02
279802530	ENSG00000226721	0	EEF1DP2	eukaryotic translation elongation factor 1 delta pseudogene 2	0	9	n/a	n/a	5.04E-01	1.02
279957596	ENSG00000241516	0	AC025283.5	AC025283.5	0	16	n/a	n/a	5.05E-01	1.02
1104464	ENSG00000197989	59215	SNHG12	small nucleolar RNA host gene 12 (non-protein coding)	85028	1	n/a	n/a	5.05E-01	1.02
1088211	ENSG00000076108	11016	BAZ2A	bromodomain adjacent to zinc finger domain, 2A	11176	12	n/a	n/a	5.06E-01	1.02
1092842	ENSG00000127554	2655	GFER	growth factor, augmenter of liver regeneration	2671	16	n/a	n/a	5.06E-01	1.02
280028771	ENSG00000250644	0	RP11-295K3.1	RP11-295K3.1	0	11	n/a	n/a	5.06E-01	1.02
1100847	ENSG00000175395	85562	ZNF25	zinc finger protein 25	219749	10	n/a	n/a	5.06E-01	1.02
279850162	ENSG00000231013	0	AC013275.2	AC013275.2	0	2	n/a	n/a	5.06E-01	1.02
1090366	ENSG00000107957	9500	SH3PXD2A	SH3 and PX domains 2A	9644	10	n/a	n/a	5.06E-01	1.02
1089395	ENSG00000101361	10381	NOP56	NOP56 ribonucleoprotein homolog (yeast)	10528	20	n/a	n/a	5.06E-01	1.02
1104056	ENSG00000196757	59943	ZNF700	zinc finger protein 700	90592	19	n/a	n/a	5.06E-01	1.02
1104217	ENSG00000197265	2944	GTF2E2	general transcription factor IIE, polypeptide 2, beta 34kDa	2961	8	n/a	n/a	5.06E-01	1.02
1099700	ENSG00000170074	94617	FAM153A	family with sequence similarity 153, member A	285596	5	n/a	n/a	5.06E-01	1.02
1103197	ENSG00000186908	23145	ZDHHC17	zinc finger, DHHC-type containing 17	23390	12	n/a	n/a	5.06E-01	1.02
279897906	ENSG00000235191	0	AC026803.14	AC026803.14	0	19	n/a	n/a	5.06E-01	1.02
1098474	ENSG00000165113	56119	GKAP1	G kinase anchoring protein 1	80318	9	n/a	n/a	5.07E-01	1.02
1087079	ENSG00000008311	10012	AASS	aminoadipate-semialdehyde synthase	10157	7	n/a	n/a	5.08E-01	1.02
279660451	ENSG00000200281	0	U6	U6 spliceosomal RNA	0	2	n/a	n/a	5.08E-01	1.02
1104745	ENSG00000198799	9716	LRIG2	leucine-rich repeats and immunoglobulin-like domains 2	9860	1	n/a	n/a	5.08E-01	1.02
1091469	ENSG00000116473	5874	RAP1A	RAP1A, member of RAS oncogene family	5906	1	n/a	n/a	5.08E-01	1.02
1094684	ENSG00000139083	2105	ETV6	ets variant 6	2120	12	n/a	n/a	5.08E-01	1.02
1105976	ENSG00000214046	54925	C19orf42	chromosome 19 open reading frame 42	79086	19	n/a	n/a	5.08E-01	1.02
279807214	ENSG00000227105	0	PARP1P1	poly (ADP-ribose) polymerase family, member 1 pseudogene 1	0	13	n/a	n/a	5.08E-01	1.02
1093033	ENSG00000129245	9372	FXR2	fragile X mental retardation, autosomal homolog 2	9513	17	n/a	n/a	5.08E-01	1.02
1101225	ENSG00000177426	7008	TGIF1	TGFB-induced factor homeobox 1	7050	18	n/a	n/a	5.08E-01	1.02
1102273	ENSG00000183155	5845	RABIF	RAB interacting factor	5877	1	n/a	n/a	5.09E-01	1.02
280093002	ENSG00000256087	9524	ZNF432	zinc finger protein 432	9668	19	n/a	n/a	5.09E-01	1.02
279746460	ENSG00000217539	0	IQCB2P	IQ motif containing B2 pseudogene	0	6	n/a	n/a	5.09E-01	1.02
279721075	ENSG00000213344	0	PCNPP3	PEST containing nuclear protein pseudogene 3	0	12	n/a	n/a	5.09E-01	1.02
280070550	ENSG00000254414	0	RP11-182J1.1	RP11-182J1.1	0	15	n/a	n/a	5.09E-01	1.02
1099353	ENSG00000168556	3597	ING2	inhibitor of growth family, member 2	3622	4	n/a	n/a	5.09E-01	1.02
1090367	ENSG00000107959	10384	PITRM1	pitrilysin metallopeptidase 1	10531	10	n/a	n/a	5.09E-01	1.02
1106311	ENSG00000215305	41198	VPS16	vacuolar protein sorting 16 homolog (S. cerevisiae)	64601	20	n/a	n/a	5.10E-01	1.02
1089400	ENSG00000101391	31134	CDK5RAP1	CDK5 regulatory subunit associated protein 1	51654	20	n/a	n/a	5.11E-01	1.02
1090076	ENSG00000105750	7596	ZNF85	zinc finger protein 85	7639	19	n/a	n/a	5.11E-01	1.02
1104927	ENSG00000203815	150407	AL358813.2	UPF0627 protein ENSP00000358171	644634	1	n/a	n/a	5.12E-01	1.02
279948126	ENSG00000240388	0	CTD-2061E19.1	CTD-2061E19.1	0	5	n/a	n/a	5.12E-01	1.02
1099405	ENSG00000168795	9781	ZBTB5	zinc finger and BTB domain containing 5	9925	9	n/a	n/a	5.12E-01	1.02
1096721	ENSG00000154582	6881	TCEB1	transcription elongation factor B (SIII), polypeptide 1 (15kDa, elongin C)	6921	8	n/a	n/a	5.13E-01	1.02
1092185	ENSG00000122557	40857	HERPUD2	HERPUD family member 2	64224	7	n/a	n/a	5.13E-01	1.02
1095992	ENSG00000148288	26049	GBGT1	globoside alpha-1,3-N-acetylgalactosaminyltransferase 1	26301	9	n/a	n/a	5.14E-01	1.02
279769385	ENSG00000223882	157129339	ABCC5-AS1	ABCC5 antisense RNA 1 (non-protein coding)	100873982	3	n/a	n/a	5.14E-01	1.02
279951045	ENSG00000240729	0	CTD-2301A4.3	CTD-2301A4.3	0	5	n/a	n/a	5.14E-01	1.02
280067252	ENSG00000254184	0	TYW1B	tRNA-yW synthesizing protein 1 homolog B (S. cerevisiae)	0	7	n/a	n/a	5.16E-01	1.02
1096922	ENSG00000156398	78731	SFXN2	sideroflexin 2	118980	10	n/a	n/a	5.18E-01	1.02
1092971	ENSG00000128708	8454	HAT1	histone acetyltransferase 1	8520	2	n/a	n/a	5.18E-01	1.02
279862958	ENSG00000232118	0	BACH1-AS1	BACH1 antisense RNA 1 (non-protein coding)	0	21	n/a	n/a	5.18E-01	1.02
1088644	ENSG00000088305	1777	DNMT3B	DNA (cytosine-5-)-methyltransferase 3 beta	1789	20	n/a	n/a	5.18E-01	1.02
280064154	ENSG00000253965	0	CTC-329D1.3	CTC-329D1.3	0	5	n/a	n/a	5.18E-01	1.02
280002186	ENSG00000248479	0	RP11-807H7.2	RP11-807H7.2	0	4	n/a	n/a	5.19E-01	1.02
1095627	ENSG00000145414	60172	NAF1	nuclear assembly factor 1 homolog (S. cerevisiae)	92345	4	n/a	n/a	5.19E-01	1.02
280094138	ENSG00000256240	0	AC010620.1	AC010620.1	0	19	n/a	n/a	5.04E-01	1.019
279720456	ENSG00000213261	0	AC093106.7	AC093106.7	0	7	n/a	n/a	5.04E-01	1.019
1104944	ENSG00000203865	59042	ATP1A1OS	ATP1A1 opposite strand	84852	1	n/a	n/a	5.04E-01	1.019
1092564	ENSG00000125462	10338	C1orf61	chromosome 1 open reading frame 61	10485	1	n/a	n/a	5.04E-01	1.019
1094368	ENSG00000137310	6901	TCF19	transcription factor 19	6941	6	n/a	n/a	5.04E-01	1.019
1088694	ENSG00000089116	40844	LHX5	LIM homeobox 5	64211	12	n/a	n/a	5.04E-01	1.019
1105746	ENSG00000212768	0	AC114546.1	HCG37415PRO1914Uncharacterized protein	0	15	n/a	n/a	5.04E-01	1.019
1099749	ENSG00000170293	81048	CMTM8	CKLF-like MARVEL transmembrane domain containing 8	152189	3	n/a	n/a	5.04E-01	1.019
279810101	ENSG00000227358	0	RP11-180I4.1	RP11-180I4.1	0	9	n/a	n/a	5.05E-01	1.019
1093869	ENSG00000134779	25690	C18orf10	chromosome 18 open reading frame 10	25941	18	n/a	n/a	5.05E-01	1.019
1090824	ENSG00000111674	2011	ENO2	enolase 2 (gamma, neuronal)	2026	12	n/a	n/a	5.05E-01	1.019
279728016	ENSG00000214110	0	LDHAP4	lactate dehydrogenase A pseudogene 4	0	9	n/a	n/a	5.05E-01	1.019
279559170	ENSG00000186162	81058	CIDECP	cell death-inducing DFFA-like effector c pseudogene	152302	3	n/a	n/a	5.06E-01	1.019
279979037	ENSG00000243787	0	AC126544.2	AC126544.2	0	17	n/a	n/a	5.06E-01	1.019
279808628	ENSG00000227220	0	RP11-69I8.3	RP11-69I8.3	0	6	n/a	n/a	5.06E-01	1.019
280129123	ENSG00000259220	0	RP11-702L15.2	Uncharacterized protein	0	15	n/a	n/a	5.06E-01	1.019
1089579	ENSG00000102743	10021	SLC25A15	solute carrier family 25 (mitochondrial carrier; ornithine transporter) member 15	10166	13	n/a	n/a	5.06E-01	1.019
279806584	ENSG00000227045	0	RP11-98D18.1	RP11-98D18.1	0	1	n/a	n/a	5.06E-01	1.019
280127579	ENSG00000259132	0	RP11-298I3.5	RP11-298I3.5	0	14	n/a	n/a	5.06E-01	1.019
279877722	ENSG00000233416	0	AC012065.5	AC012065.5	0	2	n/a	n/a	5.06E-01	1.019
1104887	ENSG00000203705	79284	TATDN3	TatD DNase domain containing 3	128387	1	n/a	n/a	5.06E-01	1.019
1100608	ENSG00000174132	110187	FAM174A	family with sequence similarity 174, member A	345757	5	n/a	n/a	5.06E-01	1.019
1092567	ENSG00000125485	41367	DDX31	DEAD (Asp-Glu-Ala-Asp) box polypeptide 31	64794	9	n/a	n/a	5.06E-01	1.019
1094044	ENSG00000135698	10054	MPHOSPH6	M-phase phosphoprotein 6	10200	16	n/a	n/a	5.06E-01	1.019
1094014	ENSG00000135525	8933	MAP7	microtubule-associated protein 7	9053	6	n/a	n/a	5.07E-01	1.019
279704654	ENSG00000206921	0	U6	U6 spliceosomal RNA	0	1	n/a	n/a	5.07E-01	1.019
1088406	ENSG00000081237	5756	PTPRC	protein tyrosine phosphatase, receptor type, C	5788	1	n/a	n/a	5.07E-01	1.019
1100331	ENSG00000172731	34511	LRRC20	leucine rich repeat containing 20	55222	10	n/a	n/a	5.07E-01	1.019
279901143	ENSG00000235513	157122343	RP4-756G23.5	RP4-756G23.5	100506544	22	n/a	n/a	5.08E-01	1.019
1097239	ENSG00000159079	35962	C21orf59	chromosome 21 open reading frame 59	56683	21	n/a	n/a	5.08E-01	1.019
1101538	ENSG00000179151	55954	EDC3	enhancer of mRNA decapping 3 homolog (S. cerevisiae)	80153	15	n/a	n/a	5.08E-01	1.019
279747710	ENSG00000218337	0	RP4-724P12.1	RP4-724P12.1	0	6	n/a	n/a	5.08E-01	1.019
1095571	ENSG00000144935	7177	TRPC1	transient receptor potential cation channel, subfamily C, member 1	7220	3	n/a	n/a	5.08E-01	1.019
280119706	ENSG00000258680	0	RP11-506K19.1	RP11-506K19.1	0	14	n/a	n/a	5.10E-01	1.019
1099000	ENSG00000167193	1389	CRK	v-crk sarcoma virus CT10 oncogene homolog (avian)	1398	17	n/a	n/a	5.10E-01	1.019
1089780	ENSG00000104312	8694	RIPK2	receptor-interacting serine-threonine kinase 2	8767	8	n/a	n/a	5.10E-01	1.019
280052692	ENSG00000253146	0	CTD-2568P10.1	CTD-2568P10.1	0	5	n/a	n/a	5.10E-01	1.019
280077089	ENSG00000254866	0	DEFB109P3	defensin, beta 109, pseudogene 3	0	8	n/a	n/a	5.12E-01	1.019
1102855	ENSG00000185523	80803	C1orf227	chromosome 1 open reading frame 227	149643	1	n/a	n/a	5.12E-01	1.019
1093395	ENSG00000131737	3860	KRT34	keratin 34	3885	17	n/a	n/a	5.12E-01	1.019
279785276	ENSG00000225224	0	RP4-814D15.2	RP4-814D15.2	0	7	n/a	n/a	5.13E-01	1.019
1101008	ENSG00000176273	81455	SLC35G1	solute carrier family 35, member G1	159371	10	n/a	n/a	5.13E-01	1.019
1098153	ENSG00000164008	54918	C1orf50	chromosome 1 open reading frame 50	79078	1	n/a	n/a	5.13E-01	1.019
1090083	ENSG00000105793	59659	GTPBP10	GTP-binding protein 10 (putative)	85865	7	n/a	n/a	5.13E-01	1.019
1103754	ENSG00000189195	94377	BTBD8	BTB (POZ) domain containing 8	284697	1	n/a	n/a	5.14E-01	1.019
280032653	ENSG00000250969	0	RP11-364L4.3	RP11-364L4.3	0	4	n/a	n/a	5.15E-01	1.019
1091057	ENSG00000113272	34263	THG1L	tRNA-histidine guanylyltransferase 1-like (S. cerevisiae)	54974	5	n/a	n/a	5.16E-01	1.019
279859879	ENSG00000231865	0	AP000936.3	AP000936.3	0	11	n/a	n/a	5.16E-01	1.019
279769856	ENSG00000223935	0	AC008074.3	AC008074.3	0	2	n/a	n/a	5.16E-01	1.019
1092894	ENSG00000128059	5439	PPAT	phosphoribosyl pyrophosphate amidotransferase	5471	4	n/a	n/a	5.17E-01	1.019
279906026	ENSG00000235993	0	AC007559.1	AC007559.1	0	2	n/a	n/a	5.17E-01	1.019
279935869	ENSG00000238857	0	snoU13	Small nucleolar RNA U13	0	7	n/a	n/a	5.19E-01	1.019
279747882	ENSG00000218459	0	RP3-397H23.2	RP3-397H23.2	0	6	n/a	n/a	5.19E-01	1.019
1094478	ENSG00000137875	9873	BCL2L10	BCL2-like 10 (apoptosis facilitator)	10017	15	n/a	n/a	5.20E-01	1.019
280099122	ENSG00000256852	0	RP11-615I16.3	RP11-615I16.3	0	12	n/a	n/a	5.20E-01	1.019
1102289	ENSG00000183248	55965	AC010336.1	Uncharacterized protein	80164	19	n/a	n/a	5.02E-01	1.018
1097553	ENSG00000161513	2217	FDXR	ferredoxin reductase	2232	17	n/a	n/a	5.03E-01	1.018
1091483	ENSG00000116604	4184	MEF2D	myocyte enhancer factor 2D	4209	1	n/a	n/a	5.03E-01	1.018
1108883	ENSG00000238244	0	GABARAPL3	GABA(A) receptors associated protein like 3, pseudogene	0	15	n/a	n/a	5.04E-01	1.018
1099428	ENSG00000168894	30736	RNF181	ring finger protein 181	51255	2	n/a	n/a	5.04E-01	1.018
279914863	ENSG00000236814	0	RP11-446E9.1	RP11-446E9.1	0	8	n/a	n/a	5.04E-01	1.018
1095002	ENSG00000141198	9895	TOM1L1	target of myb1 (chicken)-like 1	10040	17	n/a	n/a	5.05E-01	1.018
280103767	ENSG00000257315	0	ZBED6	zinc finger, BED-type containing 6	0	1	n/a	n/a	5.05E-01	1.018
1098187	ENSG00000164081	30849	TEX264	testis expressed 264	51368	3	n/a	n/a	5.05E-01	1.018
279934549	ENSG00000238650	0	SNORD54	small nucleolar RNA, C/D box 54	0	8	n/a	n/a	5.05E-01	1.018
1093650	ENSG00000133250	58540	ZNF414	zinc finger protein 414	84330	19	n/a	n/a	5.05E-01	1.018
1093924	ENSG00000135097	4414	MSI1	musashi homolog 1 (Drosophila)	4440	12	n/a	n/a	5.05E-01	1.018
279818587	ENSG00000228170	0	RP1-40E16.11	RP1-40E16.11	0	6	n/a	n/a	5.05E-01	1.018
1092029	ENSG00000121022	10829	COPS5	COP9 constitutive photomorphogenic homolog subunit 5 (Arabidopsis)	10987	8	n/a	n/a	5.05E-01	1.018
279793423	ENSG00000225915	0	RP3-511B24.5	RP3-511B24.5	0	20	n/a	n/a	5.06E-01	1.018
1089325	ENSG00000101126	23149	ADNP	activity-dependent neuroprotector homeobox	23394	20	n/a	n/a	5.06E-01	1.018
1107259	ENSG00000227624	0	SNRPEL1	small nuclear ribonucleoprotein polypeptide E-like 1	0	9	n/a	n/a	5.06E-01	1.018
279979049	ENSG00000243788	0	AC007390.6	AC007390.6	0	2	n/a	n/a	5.06E-01	1.018
279461234	ENSG00000174977	0	AC026271.5	AC026271.5	0	17	n/a	n/a	5.06E-01	1.018
1094695	ENSG00000139154	78850	AEBP2	AE binding protein 2	121536	12	n/a	n/a	5.06E-01	1.018
280056391	ENSG00000253406	0	AC012613.2	AC012613.2	0	5	n/a	n/a	5.06E-01	1.018
1089559	ENSG00000102452	92009	NALCN	sodium leak channel, non-selective	259232	13	n/a	n/a	5.06E-01	1.018
279916949	ENSG00000236986	0	RP11-544A12.4	RP11-544A12.4	0	9	n/a	n/a	5.06E-01	1.018
1097853	ENSG00000163046	149597	ANKRD30BL	ankyrin repeat domain 30B-like	554226	2	n/a	n/a	5.06E-01	1.018
1094405	ENSG00000137513	55534	NARS2	asparaginyl-tRNA synthetase 2, mitochondrial (putative)	79731	11	n/a	n/a	5.06E-01	1.018
279759699	ENSG00000222383	0	5S_rRNA	5S ribosomal RNA	0	6	n/a	n/a	5.06E-01	1.018
1097547	ENSG00000161326	10914	DUSP14	dual specificity phosphatase 14	11072	17	n/a	n/a	5.06E-01	1.018
1105063	ENSG00000204257	3090	HLA-DMA	major histocompatibility complex, class II, DM alpha	3108	6	n/a	n/a	5.06E-01	1.018
1100541	ENSG00000173744	3247	AGFG1	ArfGAP with FG repeats 1	3267	2	n/a	n/a	5.06E-01	1.018
1091228	ENSG00000114805	22762	PLCH1	phospholipase C, eta 1	23007	3	n/a	n/a	5.06E-01	1.018
1095959	ENSG00000147889	1023	CDKN2A	cyclin-dependent kinase inhibitor 2A (melanoma, p16, inhibits CDK4)	1029	9	n/a	n/a	5.06E-01	1.018
1109049	ENSG00000242574	3091	HLA-DMB	major histocompatibility complex, class II, DM beta	3109	6	n/a	n/a	5.07E-01	1.018
1094515	ENSG00000138073	9968	PREB	prolactin regulatory element binding	10113	2	n/a	n/a	5.07E-01	1.018
1092759	ENSG00000126777	3870	KTN1	kinectin 1 (kinesin receptor)	3895	14	n/a	n/a	5.07E-01	1.018
1101369	ENSG00000178187	94642	ZNF454	zinc finger protein 454	285676	5	n/a	n/a	5.07E-01	1.018
279937325	ENSG00000239091	0	snoU13	Small nucleolar RNA U13	0	10	n/a	n/a	5.08E-01	1.018
279769902	ENSG00000223942	0	RP11-252P19.2	RP11-252P19.2	0	6	n/a	n/a	5.08E-01	1.018
279741750	ENSG00000215586	0	RP5-836E8.1	RP5-836E8.1	0	20	n/a	n/a	5.09E-01	1.018
280100178	ENSG00000256967	0	RP11-273B20.1	RP11-273B20.1	0	12	n/a	n/a	5.09E-01	1.018
279497972	ENSG00000179859	94151	AC025335.1	AC025335.1	284023	17	n/a	n/a	5.09E-01	1.018
1104817	ENSG00000198924	9793	DCLRE1A	DNA cross-link repair 1A	9937	10	n/a	n/a	5.09E-01	1.018
1101023	ENSG00000176383	55205	B3GNT4	UDP-GlcNAc:betaGal beta-1,3-N-acetylglucosaminyltransferase 4	79369	12	n/a	n/a	5.09E-01	1.018
1094580	ENSG00000138398	9225	PPIG	peptidylprolyl isomerase G (cyclophilin G)	9360	2	n/a	n/a	5.09E-01	1.018
279848254	ENSG00000230829	0	CTD-2186M15.1	CTD-2186M15.1	0	5	n/a	n/a	5.10E-01	1.018
280040534	ENSG00000251568	0	RP11-531A21.5	RP11-531A21.5	0	5	n/a	n/a	5.10E-01	1.018
1097758	ENSG00000162704	9947	ARPC5	actin related protein 2/3 complex, subunit 5, 16kDa	10092	1	n/a	n/a	5.10E-01	1.018
279722627	ENSG00000213509	0	PPIAP16	peptidylprolyl isomerase A (cyclophilin A) pseudogene 16	0	3	n/a	n/a	5.11E-01	1.018
279919115	ENSG00000237206	0	RP11-315O19.1	RP11-315O19.1	0	X	n/a	n/a	5.11E-01	1.018
280137650	ENSG00000259721	0	RP11-758N13.1	RP11-758N13.1	0	15	n/a	n/a	5.12E-01	1.018
280081574	ENSG00000255136	0	CTD-2562J17.4	CTD-2562J17.4	0	11	n/a	n/a	5.13E-01	1.018
1093063	ENSG00000129515	37347	SNX6	sorting nexin 6	58533	14	n/a	n/a	5.13E-01	1.018
279904427	ENSG00000235830	0	SRGAP3-AS4	SRGAP3 antisense RNA 4 (non-protein coding)	0	3	n/a	n/a	5.13E-01	1.018
280092262	ENSG00000256025	157129846	CACNA1C-AS4	CACNA1C antisense RNA 4 (non-protein coding)	100874234	12	n/a	n/a	5.13E-01	1.018
1092043	ENSG00000121101	35438	TEX14	testis expressed 14	56155	17	n/a	n/a	5.13E-01	1.018
1095049	ENSG00000141497	58435	ZMYND15	zinc finger, MYND-type containing 15	84225	17	n/a	n/a	5.14E-01	1.018
1103411	ENSG00000187860	149618	CCDC157	coiled-coil domain containing 157	550631	22	n/a	n/a	5.14E-01	1.018
280109182	ENSG00000257839	0	RP11-290L1.2	RP11-290L1.2	0	12	n/a	n/a	5.14E-01	1.018
1094828	ENSG00000139985	0	ADAM21	ADAM metallopeptidase domain 21	0	14	n/a	n/a	5.16E-01	1.018
279921850	ENSG00000237419	0	RP11-885N19.6	RP11-885N19.6	0	9	n/a	n/a	5.17E-01	1.018
1091569	ENSG00000117133	55936	RPF1	ribosome production factor 1 homolog (S. cerevisiae)	80135	1	n/a	n/a	5.18E-01	1.018
1104948	ENSG00000203872	83790	C6orf163	chromosome 6 open reading frame 163	206412	6	n/a	n/a	5.18E-01	1.018
279764879	ENSG00000223522	157121257	AC093690.1	AC093690.1	100505716	2	n/a	n/a	5.18E-01	1.018
279476846	ENSG00000176933	0	TOB2P1	transducer of ERBB2, 2 pseudogene 1	0	6	n/a	n/a	5.19E-01	1.018
1095209	ENSG00000142748	8481	FCN3	ficolin (collagen/fibrinogen domain containing) 3 (Hakata antigen)	8547	1	n/a	n/a	5.19E-01	1.018
279867936	ENSG00000232584	0	RP11-397O8.4	RP11-397O8.4	0	13	n/a	n/a	5.03E-01	1.017
1105959	ENSG00000213988	7600	ZNF90	zinc finger protein 90	7643	19	n/a	n/a	5.04E-01	1.017
1095787	ENSG00000146540	58520	C7orf50	chromosome 7 open reading frame 50	84310	7	n/a	n/a	5.04E-01	1.017
279754242	ENSG00000221496	0	U3	Small nucleolar RNA U3	0	17	n/a	n/a	5.04E-01	1.017
[truncated: 2,000 more rows]
