# Supplementary material for: Identification of the Molecular Events Involved in the Development of Prefrontal Cortex Through the Analysis of RNA-Seq Data From BrainSpan
Source: ASN Neuro. 2019 Jun 18;11:1759091419854627. doi: 10.1177/1759091419854627 (PMC6582306; doi:10.1177/1759091419854627)
Supplement: Supplemental Material6 - Supplemental material for Identification of the Molecular Events Involved in the Development of Prefrontal Cortex Through the Analysis of RNA-Seq Data From BrainSpan [file Supplemental_Material6.zip › CBC/10/Expression.csv]

279658547	0.2707	0.3062	0.3493	0.2748	0.4931	0.5885	0.6542	0.3538	0.2896	0.4873
279795468	0.0000	0.0000	0.0000	0.1132	0.0000	0.0000	0.0928	0.0770	0.0000	0.0000
1092094	0.0000	0.0000	0.0322	0.0000	0.0000	0.0214	0.0000	0.0000	0.0000	0.0000
1095047	4.3596	4.3357	4.6754	5.4116	5.4040	4.3911	4.7741	5.2315	5.1472	5.1855
280129834	0.2474	0.3900	0.7470	0.5710	0.0651	1.9984	0.9814	0.4022	0.5987	1.2033
1099291	3.9206	3.1771	4.0029	3.7723	3.6306	3.9897	4.1550	4.1162	3.5336	3.9845
1098671	0.3199	0.0171	0.2968	0.0787	0.1186	0.0361	0.0243	0.1968	0.1980	0.0969
279866279	2.0148	2.9170	2.0805	4.7373	2.5235	2.7658	2.9018	3.5742	3.7702	2.8168
1096108	1.9493	1.5702	1.7143	1.9418	1.7489	2.6941	2.5149	2.4094	2.2646	2.0270
279865728	4.8381	4.8300	4.8527	6.1490	4.9655	4.7630	5.0453	5.4088	5.8518	5.0838
1104280	4.3548	4.1341	4.1113	3.8589	5.1880	4.3972	4.5486	4.7138	4.6436	4.5458
280096529	0.0000	0.1256	0.0000	0.0000	0.0838	0.0000	0.0000	0.0000	0.0000	0.0000
1089584	2.6422	1.3371	2.4134	1.7131	1.7918	1.9007	1.8727	2.7643	1.7856	1.8979
1105790	0.0171	0.0193	0.0313	0.0346	0.0000	0.0000	0.0000	0.0000	0.0269	0.0000
1095272	2.5450	1.9671	2.4442	2.6057	2.1108	2.7617	2.6212	2.6968	2.5023	2.8025
279810701	0.0000	0.0000	0.0847	0.1267	0.0000	0.0000	0.0000	0.0000	0.0000	0.1051
279944639	0.0000	0.0000	0.0037	0.2736	0.0000	0.0000	0.0903	0.0000	0.3140	0.0000
279729767	0.0000	0.0000	0.0000	0.2110	0.3026	0.0000	0.0000	0.1431	0.4508	0.1760
1097659	1.3235	1.4699	1.2677	1.8531	1.8534	2.1722	1.9238	2.0729	1.7529	2.3093
1093200	3.3425	3.0428	4.0150	2.9986	4.5156	4.3369	4.1084	4.0936	3.4051	4.1139
280086044	1.6428	0.5736	0.8681	1.3866	0.5723	1.6056	2.3221	1.5977	0.9338	1.5048
279982995	2.1351	1.3246	1.9440	2.2071	0.8674	1.9471	2.2623	1.5622	1.5577	2.0736
279730354	2.6328	2.4842	2.3418	3.0448	2.7210	3.2521	3.1675	3.0298	3.3362	3.1156
1088292	2.1315	2.7141	2.0935	3.0135	3.3539	3.1897	3.4365	3.2921	2.9434	3.0440
1091098	2.8029	2.5087	2.8387	2.8317	3.4507	4.0488	3.7978	3.9045	3.1367	3.5036
1102329	0.1237	0.1186	0.0197	0.0000	0.0000	0.0000	0.0175	0.0288	0.0000	0.0000
1103039	3.0975	2.8293	3.4887	2.8081	2.5202	2.7460	2.9080	2.8547	2.0382	2.6376
1088161	3.6337	2.3775	3.0718	3.0903	1.8113	2.8402	2.7535	3.1421	2.8206	2.8857
1087478	0.1535	0.1404	0.0586	0.2427	0.0243	0.0195	0.2753	0.0537	0.0381	0.0920
279798029	0.1340	0.2532	0.4152	0.0000	0.0171	0.8487	0.2691	0.1542	0.3384	0.0629
279795984	0.0685	0.0000	0.0000	0.0000	0.0000	0.0000	0.0562	0.0465	0.0000	0.0000
1100560	4.5646	3.1692	4.5042	4.4871	2.7345	3.8726	3.8055	4.0187	3.7677	4.2081
280062340	0.0000	0.0000	0.1692	0.0000	0.0000	0.4123	0.2949	0.1515	0.0000	0.0000
1093476	4.8817	6.3135	4.3772	6.3138	4.6842	3.2623	4.4527	4.0486	5.2178	4.2854
279919780	0.4332	0.9532	0.6191	0.7719	0.4323	0.1921	0.0000	0.5575	0.3521	0.2577
1104504	0.8076	1.2328	1.0473	2.8555	2.2017	2.6107	2.7307	2.5579	2.7193	2.4225
280005051	2.7658	1.7713	2.9247	1.8776	1.6967	2.3936	2.1862	2.6577	1.3823	2.1763
279985317	0.3869	0.0000	0.3588	0.3926	0.0000	0.0000	0.4788	0.0000	0.0000	0.3308
1089441	1.6704	1.1588	1.3266	3.5134	3.0161	3.0638	4.0009	4.3152	2.0690	4.0067
280135483	0.2528	0.8145	0.0000	0.0000	0.0459	1.0888	0.4149	0.0000	0.5040	0.3464
1100787	2.7785	2.0444	2.3624	2.5120	1.6901	2.2446	2.3818	2.5193	2.3193	2.2028
1089440	4.3243	4.6836	4.3303	5.0838	4.6723	4.0451	4.5060	4.6820	4.6371	4.3431
1096540	1.3738	0.8503	1.2037	1.1281	1.5964	1.6985	1.5487	2.0016	1.7979	1.2918
1089138	4.1967	4.2618	4.6295	5.3196	5.2618	4.7314	5.1114	5.1053	4.5701	5.5840
1088108	0.5659	0.9319	0.5925	1.4285	0.6964	1.9450	1.5636	1.5040	1.3138	1.0385
1096376	0.9989	1.3052	1.1576	0.8561	1.3138	1.5024	1.2659	1.2273	0.8384	1.2088
1090821	6.1355	5.3071	6.5444	5.6511	5.2438	4.4719	4.9670	5.1485	4.8163	5.4600
1090179	0.0974	0.2057	0.2027	0.4252	0.1676	0.2157	0.2127	0.1067	0.4091	0.2195
280091829	2.9385	1.7441	2.9019	2.8853	3.2622	2.8595	2.8004	3.5910	3.8437	3.0350
1101841	1.5814	1.1481	1.8197	1.1576	0.6426	0.9666	1.0638	0.8182	0.6805	0.9835
279959673	0.0000	0.0000	0.0000	0.0000	0.0000	0.2644	0.3651	0.0000	0.0293	0.0000
280071344	0.2310	0.3214	0.0931	0.7352	0.7241	0.3401	0.7926	0.8434	0.5598	0.4297
1087655	0.0478	0.0160	0.0129	1.2882	1.6891	2.1129	1.7050	1.7338	1.5695	2.6564
1096485	0.4858	1.0860	0.5604	0.6843	0.6683	0.8886	1.0131	0.6068	0.4656	0.3575
1092771	4.3073	3.3527	4.2829	3.8371	3.8941	4.3499	4.4098	4.4945	3.7543	4.2809
1098409	0.2470	1.5658	0.6264	3.5217	5.2053	2.2707	3.3044	3.8856	4.3845	3.0623
1090860	0.3941	0.3969	1.3072	0.5878	0.4837	0.3463	0.4069	0.1429	0.3328	0.1298
1089278	0.1094	0.0545	0.3881	0.2236	0.0449	0.0722	0.0197	0.0374	0.0746	0.0987
1090664	3.1096	2.3826	3.0701	2.5912	2.7557	3.4087	3.2615	3.4355	2.6831	2.9567
279992625	1.6650	1.7606	1.6130	1.6980	1.2820	2.1009	1.6795	1.7873	1.2713	1.9993
1095022	3.7729	3.2499	4.0149	3.5339	3.4493	3.2758	3.6344	3.3276	3.0723	3.7431
279713365	0.0000	0.2794	0.0000	0.0000	0.0000	0.2922	0.0000	0.1554	0.0000	0.0000
1103578	2.3295	3.1609	2.2526	4.1719	2.9097	1.0006	1.7282	1.0387	5.1034	2.3032
280116982	0.1118	0.4534	0.2892	0.1283	0.0850	0.7338	0.8387	0.0000	0.0000	0.0000
280097930	0.0000	0.2091	0.0000	0.3526	0.2491	0.0000	0.4910	0.2015	0.0000	0.0000
1092539	0.9127	1.1371	0.6859	1.2639	1.0555	1.1052	1.1855	0.8957	1.3530	1.2441
279852425	0.0000	0.1778	0.1500	0.0000	0.0000	0.8999	0.6606	0.0000	0.1181	0.2384
1095107	2.8096	3.1769	3.1808	2.8541	4.2975	3.3960	3.4435	3.5939	2.9654	3.6425
1105003	4.9980	4.9462	5.0148	5.1521	6.0419	4.9667	5.0255	5.5652	5.5977	5.5768
1086944	1.7325	1.6386	1.7516	1.9044	2.1661	2.2911	2.3776	2.4254	1.7065	2.2335
1088499	2.1416	1.9558	2.4847	2.0715	3.4187	3.6924	3.2694	3.3349	2.3995	3.5247
279810713	0.0485	0.0964	0.0316	0.5541	0.0000	0.3668	0.0397	0.7563	0.2026	0.3211
280134387	2.8952	2.4388	2.9495	2.2913	2.3247	2.0184	2.3028	2.0492	2.0878	2.4620
280100615	0.7266	0.6787	0.1665	0.4979	0.2639	0.0000	0.0000	0.9368	0.1384	0.3046
1097382	1.4945	1.9031	1.9031	2.3852	3.3440	1.9892	2.6331	2.7355	1.8499	2.7555
1102237	4.6487	2.9256	4.2288	2.2736	2.6181	1.8617	2.5587	3.1723	1.3401	2.8530
1090488	0.3522	1.0242	0.2922	2.3614	0.6665	1.1867	1.5242	1.4971	1.3775	1.0908
1092499	2.6958	2.6623	2.5094	3.7605	3.9439	4.2490	4.3577	4.4820	3.8380	4.1208
279760546	0.0000	0.0000	0.5164	0.2389	1.5509	0.0000	0.0000	0.2244	1.4983	0.4412
1092899	2.2462	1.8225	2.8183	3.6897	3.6902	3.8124	4.0531	3.8114	3.6611	3.9699
1101969	3.8265	4.0572	4.1584	4.4321	3.9073	3.1647	3.6157	3.4274	4.0051	3.7204
280039366	1.1214	1.8301	1.0492	1.2621	1.9040	2.7484	2.1840	2.3580	1.1207	2.0029
279991310	0.0549	0.0000	0.0000	0.0000	0.0000	0.0000	0.0450	0.0372	0.0000	0.0000
1095660	2.9679	2.3636	3.4651	2.6134	3.1178	3.6732	3.2761	3.5890	2.5740	3.2636
279871465	1.7508	2.2893	0.5580	0.8772	0.2078	0.4610	0.8795	0.5703	0.2171	0.4273
279904871	0.0000	0.0000	0.0000	0.1419	0.0000	0.2432	0.2028	0.0564	0.2458	0.0699
1100999	0.6059	0.7005	0.5311	1.1378	0.6430	0.2942	0.7908	0.7242	0.6583	0.6128
1102789	0.3783	0.6701	0.3622	0.8526	0.4810	0.9522	0.9194	0.6467	0.8305	0.5611
280092122	5.2929	5.0219	5.4784	6.0915	6.1748	5.1714	5.4953	6.0088	5.9223	6.1408
279893887	0.1089	0.0000	0.0000	0.0000	0.0251	0.0000	0.0000	0.1308	0.0672	0.0000
280072112	3.2422	3.5558	3.6700	4.6517	3.4543	3.8384	3.7392	3.9158	3.8896	4.0061
1094094	4.7884	3.4638	5.0139	3.4061	4.1977	4.5627	4.3297	4.4996	3.6436	4.4678
279724183	3.9438	3.6805	3.8376	3.4891	4.3116	5.2228	4.7020	4.2228	4.2136	4.7575
1093711	0.1139	0.0793	0.1247	0.0080	0.0411	0.0381	0.0128	0.0471	0.0309	0.0066
279889127	0.0000	0.2956	0.0000	0.1536	0.0000	0.4095	0.1588	0.0000	0.3877	0.0000
280093671	1.9566	3.5073	1.0447	1.4664	1.5046	1.9078	1.7713	0.6921	2.1427	1.0867
280111848	0.0000	0.1134	0.0000	1.0602	0.4387	1.2000	1.0345	1.2576	0.9644	0.6750
279776271	1.9087	1.2646	2.6645	1.5199	2.6023	2.5498	2.7000	2.2976	1.1428	2.7862
1093782	3.8159	3.8260	3.7286	3.6467	4.3852	4.2397	4.3962	4.5475	3.3761	4.2549
279718414	0.5805	0.2232	0.5956	1.3018	0.4115	1.0391	0.5532	1.2099	1.2109	1.1952
1102300	5.4816	4.8686	5.1010	5.6621	4.3736	4.9144	5.2410	5.3402	4.9541	5.1312
1091577	2.4210	1.4917	2.6282	2.6082	3.2268	4.2193	3.9159	3.8531	3.1337	3.6854
279910481	0.4985	0.2966	0.4203	0.7204	1.0069	0.9312	0.7942	1.2340	0.6988	1.2735
1104722	5.6266	5.6339	5.1554	7.4627	5.2248	5.6244	6.0802	6.3661	6.7686	5.8948
279815332	1.4578	1.0340	1.1153	1.1133	0.8376	1.1807	1.3921	1.3623	0.5532	1.4243
1090276	4.5836	2.8352	4.7144	2.5979	3.2315	3.6871	3.4464	3.8263	3.0056	3.3013
1103336	6.8745	6.6334	5.5763	6.0902	2.4301	1.2094	2.4311	3.1125	4.2881	2.8076
279166827	0.0000	0.0000	0.0000	0.0000	0.0000	0.0898	0.0591	0.0110	0.0000	0.0623
279732029	1.8016	0.2858	1.7717	1.1477	0.1480	0.8143	1.3123	0.7726	0.3382	1.3798
280093036	0.2569	1.5219	0.7063	2.3120	1.1879	0.8837	1.0703	1.0021	1.8042	0.8504
1103956	0.5304	0.5356	0.4008	0.7581	0.2775	0.3401	0.6540	0.4416	0.3606	0.4614
1089577	1.3687	1.3126	1.5482	1.7816	1.8202	2.4179	2.1608	2.1805	1.7256	2.1507
1100496	1.9232	1.3865	1.7095	1.1964	1.5767	1.9756	1.8354	1.9822	1.3821	1.6933
1088510	3.5480	3.5107	3.7504	3.3409	4.2901	4.5140	4.4570	4.2612	3.3344	4.2128
279787045	0.0000	0.0000	0.0000	0.0438	0.1171	0.0000	0.0697	0.0000	0.0000	0.1709
1097850	7.4048	5.4934	7.5661	6.8600	7.6890	7.5080	7.6645	8.0790	7.4588	7.9270
279926246	0.0000	0.3780	0.2485	0.3465	0.4353	0.3217	0.2506	0.4362	0.3118	0.0281
1097913	2.1903	1.7108	1.8534	2.4919	2.3635	2.7726	2.9881	3.1457	2.6164	2.4109
1103623	4.2313	3.5429	4.2789	3.5904	3.2247	3.3509	3.7332	3.4580	2.8594	3.7184
279882840	5.9714	5.6190	6.2505	3.8266	4.9041	4.4040	4.0457	4.0038	4.1249	4.5602
280076583	0.2850	0.1070	0.2166	0.0244	0.0971	0.0293	0.0582	0.2191	0.0095	0.0400
1097123	4.0099	3.1058	4.1263	2.0008	1.8909	1.4084	1.1277	1.7262	1.5752	2.2730
1097552	1.8119	3.4662	1.8473	5.2850	6.0798	5.2814	5.4966	5.5318	5.5776	5.7151
1106623	0.6936	0.9746	0.7514	0.8504	0.9529	0.5584	0.6258	0.7763	0.6535	0.7921
280133798	0.4602	0.5275	0.1612	0.0000	0.0000	0.0000	0.0000	0.0000	0.0000	0.0000
1088121	3.1571	2.4620	3.8480	2.8168	3.9474	4.3937	4.0717	3.9206	2.8944	4.2355
280022819	0.3617	0.3421	0.1135	0.0000	0.0000	0.0000	0.0821	0.0000	0.0000	0.0000
1101579	1.7234	1.5347	1.9173	2.1618	2.2409	2.5135	2.5459	2.2000	2.1504	2.6076
1093612	0.4495	0.3857	0.3539	0.0208	0.0000	0.0607	0.0162	0.0000	0.0000	0.0358
1089501	0.1147	0.2111	0.0361	0.2244	0.0584	0.0478	0.1532	0.0266	0.1768	0.0635
1088131	1.2553	1.2338	1.2332	1.6972	1.4900	1.6236	1.5998	1.8182	1.7268	1.4858
279970896	0.0982	0.0000	0.1297	0.8118	1.4421	0.5158	0.7571	1.3148	0.5003	1.5647
279840118	0.0000	0.0000	0.0000	0.0000	0.2762	0.0000	0.0000	0.0000	0.4099	0.0000
280134062	0.8066	0.5571	1.0896	0.5200	0.2208	0.0098	0.2240	0.1872	0.0000	0.2578
279876642	0.4601	0.2847	0.0000	0.0000	0.0000	0.0000	0.2084	0.1917	0.0000	0.0000
1101723	8.5276	8.4949	7.6257	7.0669	6.8570	7.5692	7.1538	7.3906	7.2001	7.1461
1100623	1.4282	1.0454	1.5053	1.0890	0.7915	1.0870	1.1911	1.2236	0.6176	1.0027
1089010	3.1506	4.2229	2.9851	4.7475	5.1003	3.8325	4.2880	4.6234	4.3565	4.7260
1103737	1.9109	0.8153	1.5318	0.6736	0.7946	0.6938	0.5319	1.2302	1.1141	0.8707
1097963	2.6159	3.0471	2.4300	2.8844	2.7969	1.9003	2.2247	2.3360	2.8688	2.3673
279900671	0.4752	0.7120	0.6533	0.3385	0.4769	1.2173	0.4004	0.9119	0.5533	0.5218
279875196	0.0705	0.1648	0.1550	0.3592	0.0630	0.2626	0.1387	0.2595	0.1481	0.2660
1092967	6.6022	4.8993	6.2042	4.5361	4.0989	5.0160	4.7210	5.0785	4.0317	5.4380
1093507	5.9453	6.1317	5.4459	6.9022	7.2088	7.0820	7.0917	7.3027	7.4469	7.2483
1097388	1.5839	2.1075	1.6317	2.1670	2.6379	2.1014	2.1618	2.2125	2.5933	2.0166
279731575	0.7518	0.5133	0.7030	0.5905	0.5074	0.2038	0.4903	0.5045	0.2586	0.6049
1105544	0.5315	0.3795	0.6021	1.0781	2.4010	1.6077	1.3645	1.9508	1.6980	2.4263
1101351	2.3798	2.7967	2.4245	4.0057	2.6012	1.8237	2.5606	2.8218	3.1244	2.4457
1090858	2.9817	3.1644	3.1181	5.3374	2.8145	3.1560	3.4789	3.7808	4.0077	3.8580
279877910	1.5347	0.8880	1.2409	1.1753	0.3903	0.5390	0.9582	0.8300	0.6947	0.8438
1089697	2.6959	2.0927	2.9270	1.8738	2.7024	3.3761	3.0694	2.9160	2.0562	2.8778
1096126	0.5340	0.7063	0.6526	0.5081	0.5328	0.7018	0.5914	0.8072	0.0758	0.5762
279840284	0.4879	0.8835	0.6504	1.2642	0.8482	1.6151	1.2681	1.2716	1.1350	1.1020
1093487	5.4547	5.4869	4.4183	2.7398	1.9719	1.6823	1.7138	2.0368	1.9470	2.1571
1098493	0.1632	0.3718	0.2070	0.3679	0.1690	0.2750	0.1109	0.2726	0.1159	0.3781
1104711	3.0924	3.6606	2.6648	4.4193	1.9606	2.4224	2.6942	2.6351	3.2010	2.9595
280108927	0.6767	0.8740	1.2881	2.7053	2.6282	1.4963	1.9850	2.5553	2.3938	2.1178
1099466	3.4097	3.4689	3.0099	3.8982	4.4749	4.6283	4.5695	4.8105	4.2309	4.5220
279754200	0.0000	0.0000	0.0000	0.0000	0.0000	0.9150	1.3461	0.0000	0.0000	0.0000
1090636	2.5699	2.5752	2.6171	2.8676	3.2657	3.6464	3.5372	3.3612	3.0532	3.3620
280063257	0.2949	0.4735	0.2439	0.5493	0.1182	0.2574	0.3733	0.0000	0.2151	0.5128
280020517	0.0000	0.0000	0.0000	0.1166	0.0000	0.0000	0.0943	0.0782	0.0000	0.0000
1088188	1.9579	1.6763	2.0896	1.2510	1.7733	2.3580	2.0942	2.0599	1.3199	1.7530
1097516	0.0509	0.0000	0.0348	0.0000	0.0000	0.0000	0.0000	0.0000	0.0409	0.0000
279880644	1.3198	0.8931	0.9381	0.3261	0.1295	0.5425	0.2674	0.3241	0.7562	0.2738
279723308	0.3196	0.2502	0.4501	0.0000	0.0000	0.5057	0.0942	0.1523	0.0912	0.1871
1095551	3.3603	2.4491	3.4981	1.8550	2.6013	2.8769	2.6695	2.6753	2.0784	2.6391
279781493	4.2763	2.9608	4.7067	4.3282	4.0321	4.6248	4.8340	5.1827	3.2319	4.9414
1105388	0.0000	0.0000	0.0000	0.0491	0.0000	0.0000	0.0000	0.0327	0.0000	0.0400
1100263	2.1150	1.4390	2.2018	0.8400	0.9242	0.3880	0.8891	0.7799	0.5722	0.4909
279897693	0.0000	0.1870	0.2915	0.4738	0.0000	0.3165	0.1556	0.0000	0.3296	0.2131
279668151	3.4922	2.6370	2.7404	3.2843	2.2420	3.8439	3.4226	3.7019	3.0255	3.7406
1100002	1.7707	1.6359	2.0510	2.3439	3.2786	2.9685	3.2131	3.2684	2.4637	2.8818
1090829	3.5605	2.6034	3.5537	1.2565	1.1816	1.6602	1.6520	0.9385	0.9679	1.7398
1095359	4.1963	3.8755	4.4475	3.4127	4.6060	3.8341	4.0275	3.8595	3.6736	4.1718
279878391	0.0000	0.0000	0.0000	0.1255	0.0000	0.0000	0.1016	0.0843	0.0000	0.0000
1102299	2.1818	1.0761	2.4319	0.2301	0.4092	0.1092	0.1125	0.2897	0.0735	0.3608
1095496	1.6228	1.2740	1.6442	1.4138	0.8893	1.0686	1.0954	1.2842	0.9285	1.2529
1094717	1.0895	0.9434	0.9167	1.9206	0.3135	1.5687	2.0557	1.2694	0.4663	1.6599
1092595	1.6421	1.6382	1.5261	1.5647	1.8967	2.4225	2.2622	2.2388	1.7071	1.9054
1087812	2.6146	2.8289	2.6611	2.5866	3.2926	3.8296	3.5815	3.4156	2.7655	3.2116
1092547	0.6779	1.1080	1.3100	1.7089	1.2818	1.3286	2.0357	1.6197	0.4714	0.9264
1103697	0.4153	0.4641	0.0000	0.7594	0.1775	0.0000	0.3605	0.5541	0.6312	0.0000
279798279	0.1044	0.0000	0.0000	0.0000	0.0000	0.0000	0.0000	0.0712	0.0831	0.0000
1102458	3.9043	4.2552	3.5553	2.8165	2.7700	1.8127	2.5877	2.2262	2.3496	1.9467
1105668	0.0472	0.0726	0.1268	0.0000	0.0474	0.1509	0.0488	0.0229	0.0250	0.0697
279948849	0.0000	0.2455	0.0000	0.0000	0.1661	0.0000	0.0000	0.0000	0.0000	0.0000
279879606	0.5825	0.7934	0.5428	0.4903	0.0000	1.0653	1.1574	0.2642	0.1091	0.3220
279710359	0.0000	0.9118	0.3978	1.0757	0.0000	0.0000	0.2855	0.0000	0.0000	0.0000
1093411	2.0168	2.2452	2.2847	2.2817	3.2587	2.4318	2.3307	2.7140	2.5798	2.8095
1102373	0.0880	0.0998	0.1245	0.1159	0.1985	0.2868	0.2198	0.2244	0.1005	0.2606
1103903	4.9584	3.0314	5.0036	0.8083	0.0848	0.0176	0.0233	0.0097	0.3251	0.2944
280099060	1.2166	0.9589	1.4554	1.1052	1.2285	2.0866	1.4088	1.7300	1.0709	1.8185
1106632	0.0236	0.0729	0.0476	0.0624	0.0000	0.2276	0.1014	0.1141	0.0333	0.0980
1096005	4.0304	4.8588	4.7930	6.1651	5.0903	4.4871	4.7319	4.8915	5.2522	5.1023
1087847	2.3067	1.3900	2.5069	2.2546	2.3614	3.0832	3.1472	2.8979	2.2267	2.8181
1101179	3.7833	2.2783	4.0946	2.4428	3.2075	3.2283	3.2411	3.6669	2.0353	3.6359
279706278	0.3860	0.0000	0.1518	0.0000	1.0060	0.5398	1.4207	0.5977	0.0000	0.6987
1094548	1.2780	0.8478	1.5198	2.0031	1.8744	2.3010	2.0870	2.3299	2.1713	2.2137
1095486	5.3870	4.2234	4.5879	4.0642	3.5060	4.2390	4.2911	4.4915	3.9264	4.2495
1089725	4.3499	3.1608	4.2031	2.9421	2.7921	3.0137	3.1166	3.3427	2.5011	3.2908
1094221	0.1407	0.0000	0.0000	0.0466	0.0000	0.0550	0.0375	0.2836	0.0000	0.0380
279915439	2.3065	2.6814	1.8634	2.2388	1.9595	1.6462	1.6319	1.8840	2.2532	1.8956
1097001	5.3237	4.8978	5.6670	5.2342	7.0401	6.3440	6.4737	6.4756	5.4709	6.8868
279628034	0.0927	0.1044	0.0843	0.0000	0.0695	0.0000	0.0381	0.0145	0.0000	0.0000
1088756	1.0674	1.6097	1.0902	2.1518	2.9117	1.6074	2.0203	2.3671	2.4227	2.0556
279871726	0.6887	0.8309	0.9991	1.8589	0.4954	1.0555	1.0388	0.8671	1.3234	1.0581
279866827	0.0876	0.0244	0.0000	0.0000	0.0000	0.0000	0.0183	0.0000	0.0599	0.0277
279915798	0.6054	0.5635	0.8590	1.0430	0.8984	0.2520	0.7494	0.5424	0.4973	0.9716
1087949	1.5332	1.2231	2.3363	0.9870	0.2495	0.1628	0.4398	0.0000	0.1074	0.2671
1089434	4.3997	2.9084	4.2623	2.6882	2.9476	3.4780	3.4140	3.5229	2.7683	3.3535
1097386	1.4282	1.4773	1.3768	2.1651	2.0682	3.0197	2.7005	2.6425	2.1875	2.6093
1100432	0.6882	0.4264	0.7310	0.5224	0.5056	0.8248	0.6941	0.7863	0.6691	0.4992
1104339	1.6971	1.4521	1.5756	1.4897	1.8446	2.5980	2.3521	2.2522	1.7742	2.0185
279712257	0.2106	0.0000	0.1945	0.0000	0.0477	0.2405	0.1541	0.1016	0.1687	0.1230
1089095	0.1423	1.0816	0.4630	0.3807	1.4947	1.0304	1.2238	0.5180	0.6405	0.6202
1087621	1.5700	2.0852	2.1243	2.0252	3.0854	2.8312	2.7108	2.6050	1.8025	2.9168
280036910	0.3663	0.3200	0.1860	0.2182	0.1647	0.2343	0.1722	0.2124	0.0000	0.5785
1096067	5.8167	4.8485	5.3771	6.1705	3.1049	4.5668	4.7273	4.9164	5.0647	4.5182
1093185	3.7210	3.7461	3.8450	5.2346	3.7521	3.5001	3.9897	4.0192	4.5214	4.1601
1097546	0.7121	0.7070	0.8214	0.8095	1.2763	2.2923	1.7684	1.8664	1.2110	1.2408
279888062	0.2644	0.1573	0.4536	0.6554	1.3249	1.6521	1.2097	1.4431	1.3063	1.2393
1095450	0.0000	0.0325	0.1977	0.1134	0.1447	0.0351	0.0696	0.1118	0.0000	0.0238
1093348	3.5291	3.3020	3.5786	3.2317	3.5208	3.8821	3.7651	3.6668	3.0584	3.8576
279789779	0.0000	0.0330	0.0985	0.0000	0.0422	0.1201	0.0815	0.0093	0.0196	0.0000
1091358	0.1414	0.0938	0.2868	0.1038	0.0912	0.0257	0.0172	0.0561	0.0000	0.0858
1103048	1.8579	1.3178	1.5772	1.4780	1.0458	2.1564	2.1667	1.9756	1.2646	1.4780
279818640	0.0000	0.0000	0.0000	0.0000	0.0000	0.3460	0.2557	0.0000	0.2560	0.0000
1101875	1.3895	1.8739	1.7049	2.0777	2.6491	1.8099	2.1831	2.0582	1.9453	2.1031
279992791	0.1680	0.0594	0.0535	0.0000	0.0868	0.0000	0.0000	0.0394	0.1763	0.0489
280034348	1.4883	0.8570	1.4510	0.6782	0.4390	1.0059	0.7438	1.2813	0.0000	1.0619
279800218	0.0000	0.1059	0.0107	0.0944	0.1377	0.1572	0.0386	0.0632	0.2110	0.1524
1099490	2.0360	2.0153	1.7535	1.7024	1.9377	2.4582	2.4456	2.0767	1.7834	2.1169
279994759	0.4195	0.3861	0.5597	0.1614	0.0713	0.2938	0.1682	0.0555	0.1457	0.0983
1087381	9.7371	9.0232	9.5106	8.1741	7.7014	6.4576	6.6702	7.5063	8.3138	7.0414
1097742	3.6484	2.7992	3.6916	3.0516	2.8195	3.0562	3.0366	3.0992	3.1922	3.0339
1088596	1.7996	2.4400	1.9796	2.7548	2.6370	1.9207	2.0406	2.3811	2.4304	2.3711
1109133	2.7140	3.5399	2.6776	3.8966	4.1971	3.3512	3.6967	3.5264	3.9440	3.8184
279900251	0.0000	0.0000	0.0423	0.0000	0.0000	0.1619	0.0000	0.1209	0.0000	0.0764
1097042	3.5772	3.7082	4.2838	4.5210	5.3952	4.6295	4.7306	5.2046	3.7063	5.5172
1089428	5.6228	5.2723	5.8113	6.5944	6.9445	6.6836	6.7654	6.9605	6.7460	7.1715
1101686	3.5289	3.6896	3.7928	3.9470	3.8405	3.5497	3.7358	3.8279	3.3598	3.8811
1091021	1.8097	2.0785	2.2003	2.3940	3.4663	3.3615	3.2330	3.2349	2.6583	3.1199
279805469	0.4591	0.2814	0.2297	0.1945	0.0000	0.0000	0.1060	0.1520	0.0971	0.1086
1093550	2.0415	3.4162	3.0392	3.3048	5.2301	3.9099	3.7982	4.0240	3.7973	3.6059
1103769	0.5353	0.7360	0.3134	0.2037	0.2860	0.1738	0.2556	0.1342	0.2688	0.0833
1100735	5.8391	5.9885	5.8265	5.3587	4.8592	3.7022	4.2733	4.3377	4.6193	4.5649
1100741	1.0483	0.5261	0.9791	0.2652	0.0000	0.0000	0.0909	0.1648	0.0354	0.1587
279877553	3.3010	1.9156	3.2910	2.0856	1.3643	2.6864	2.6240	2.5399	0.9990	2.7473
1103960	2.9162	2.5314	3.1489	2.4115	2.0356	2.0363	1.6708	2.2297	2.1434	2.3533
279937794	0.5717	0.4878	0.6961	0.0000	0.0000	0.6721	0.0000	0.0000	0.6658	0.0000
1093053	2.3187	1.6663	2.2506	2.6984	2.1301	2.5404	2.6361	2.7026	2.5909	2.6737
1101052	0.6364	1.2225	0.3945	0.6956	0.8762	0.2359	0.4685	0.4095	0.8202	0.3404
279855499	3.2711	2.3634	3.0580	3.1505	1.3455	2.7732	2.6030	2.5299	2.2149	3.0145
279832364	0.6224	1.2979	0.6514	0.5661	1.8458	1.7473	1.4563	2.0294	0.8245	0.8836
1088158	1.5848	1.5175	2.2184	5.1186	5.3086	5.5883	5.5225	5.5726	5.3267	6.1217
280071420	0.6503	0.5884	0.7633	0.5304	0.9391	0.4756	0.6782	1.0379	0.3712	0.4440
1093052	0.0778	0.0000	0.2050	1.5805	1.1413	0.6819	0.9827	1.4541	1.0900	1.4597
1102851	4.1198	2.6977	4.5562	4.0063	4.9399	5.4090	5.2175	5.0979	4.5635	5.5497
280111024	0.0000	0.0000	0.0000	0.0377	0.2920	0.7217	0.7009	0.6268	0.0000	0.2379
279763577	0.0000	0.2743	0.0000	0.0000	0.1861	0.0000	0.0000	0.0000	0.0000	0.0000
1093254	0.2071	0.1347	0.1999	0.2203	0.1311	0.3563	0.2846	0.2563	0.2521	0.2417
1098419	3.7230	4.4582	4.0239	5.4055	3.8664	3.6326	3.7476	3.9668	4.3595	4.3518
1096321	0.8667	0.6164	1.0277	2.8123	2.0718	2.8440	2.8649	2.6659	2.3745	3.2953
1092989	1.1278	0.8354	0.9006	1.9130	0.9984	1.9074	1.9327	1.8375	1.7412	1.6551
1105180	0.2304	0.3583	0.3057	0.8242	1.4983	1.2982	1.1704	1.5919	0.9906	1.3406
279831350	0.0000	0.4882	0.0291	0.1624	0.0000	0.3628	0.1318	0.0000	0.1276	0.0000
278638676	6.0299	4.2527	6.1114	4.8505	4.5335	4.9884	4.9905	5.2984	4.4171	5.5092
1098036	4.7196	3.4189	4.2978	3.9901	3.1314	3.8124	3.7360	3.9584	4.0689	3.9655
279940020	0.0000	0.0000	0.0000	0.0000	0.0339	0.0000	0.0000	0.0497	0.0000	0.0000
1098132	3.1082	2.2346	3.8029	2.7993	3.5588	2.6834	2.8009	3.1839	2.3263	3.8568
279818690	0.0000	0.0934	0.0000	0.0000	0.0637	0.0000	0.0000	0.0000	0.0000	0.0000
279900838	0.4845	0.2146	0.3301	0.4555	0.3965	0.0000	0.4303	0.2813	0.7338	0.0000
1095617	4.0432	2.9666	4.0427	3.8464	3.2701	3.5870	3.7555	3.9237	3.5908	3.8182
1092674	4.0957	4.2110	4.2970	6.3227	5.7499	5.6315	6.0438	5.9336	5.7203	6.4272
280015087	1.3155	0.8858	1.3782	0.9428	0.2876	0.5803	0.7506	0.5931	0.5514	0.5047
280032634	0.2218	0.2514	0.0000	0.2253	0.3223	0.2664	0.1742	0.0000	0.4787	0.6369
1095119	1.5000	1.7351	1.8390	1.5719	3.0709	1.5276	2.0208	2.1450	1.7515	1.9706
1102059	2.9042	1.6448	2.8262	0.1077	0.1418	0.1283	0.0355	0.1001	0.1166	0.1065
1096127	5.3872	5.1836	5.1718	5.7781	4.1507	3.7999	4.3676	4.4046	4.7315	4.7647
280059307	0.0000	0.0000	0.0000	0.1033	0.0000	0.3619	0.4322	0.2531	0.0000	0.0000
1091283	5.2762	4.7216	5.2918	6.0006	4.3000	4.8271	4.9223	5.1413	4.9910	5.4964
280075312	0.5598	0.5503	0.3594	0.3036	0.2650	0.2126	0.1849	0.2268	0.4710	0.2084
1102249	0.2841	0.2354	0.1038	0.2797	0.0581	0.4245	0.3974	0.2475	0.3136	0.2635
1086875	5.0997	4.1865	5.4234	4.6191	4.9693	5.4858	5.2198	5.4504	4.2900	5.6556
1100157	1.2019	0.8879	1.3278	1.9604	0.9479	1.5433	1.7524	1.2400	1.8132	1.4298
1098302	6.1549	5.9486	5.9482	6.6165	5.5455	4.6265	5.1325	5.6590	6.0253	5.6504
279819996	0.4588	0.0838	0.7191	0.0000	0.1608	0.0000	0.0000	0.0492	0.0000	0.0617
1093746	6.0119	4.4506	5.7506	4.8251	4.4880	5.3384	5.3462	5.4625	4.5781	5.3632
280069303	0.0000	0.0077	0.0000	0.1811	0.0000	0.0000	0.2578	0.0000	0.0000	0.0000
1092121	3.3420	3.3043	3.0606	2.8284	2.6968	3.1997	3.2237	3.1048	2.5500	2.8358
1088953	1.7170	1.0145	1.8499	1.9117	2.2786	2.5954	2.6807	2.6235	2.1648	2.3843
1089829	4.1166	4.2806	4.1830	4.6411	3.8402	3.3111	3.5673	3.7708	4.0175	4.0131
1098567	0.1863	0.1057	0.1213	0.0000	0.0407	0.0000	0.0223	0.0366	0.0271	0.0226
1087890	4.2107	3.4964	4.0318	3.3612	3.3923	4.2170	3.9494	4.1462	3.1521	3.9662
279874996	1.6855	1.3983	1.6863	1.7645	0.4589	1.5169	1.1605	1.1918	1.2879	1.3782
279875916	0.2001	0.2271	0.3917	3.2688	2.2688	1.8937	2.5236	2.0117	3.1948	3.0118
280124159	1.3746	1.0765	1.0985	1.3759	0.6933	1.1588	1.2609	1.4293	0.9133	1.1071
1091939	2.0544	1.4453	2.6275	1.1924	1.6711	1.5756	1.4351	1.2584	1.1157	1.8278
1089213	1.5028	0.8633	0.9570	0.6355	0.6676	0.8189	0.8740	0.9694	0.7750	0.9763
1097015	2.0914	2.7229	1.9779	3.0973	1.7340	2.1210	2.3355	2.1364	2.3714	1.9898
1104587	0.1841	0.0000	0.5099	0.3526	0.1408	0.1151	0.0000	0.1265	0.2808	0.2616
1099360	3.8942	3.8093	4.2020	4.6123	3.6287	3.9772	4.1816	4.0024	3.6738	4.2756
280134822	3.2286	3.4635	3.4424	2.2851	2.7804	2.7789	2.2797	2.5001	2.6543	2.2394
1100734	3.3077	4.0002	3.5535	4.7410	3.8079	2.9364	3.5261	3.3627	3.9090	3.7918
1105941	0.7173	0.7867	0.5846	1.1976	0.6985	0.9138	0.7127	1.0327	1.1059	1.0536
1100191	8.1649	7.5684	8.0138	7.2077	7.1923	6.6429	7.4476	7.5108	6.8096	6.4214
1106539	1.8266	2.0654	1.6905	2.2162	2.8909	1.4909	2.1412	2.0351	2.6711	1.9990
1099552	0.6387	0.6981	0.6889	0.3204	0.7264	0.1757	0.3405	0.5523	0.1201	0.3740
279773876	0.5562	0.0000	0.0000	0.5640	0.0000	0.6544	0.0000	0.7080	0.8012	1.1258
1087918	5.1231	3.1641	5.2843	2.8095	3.2934	3.7718	3.5417	3.8704	2.8084	3.7666
279792178	0.8903	0.1456	0.2452	0.5600	0.0000	0.3176	0.7780	0.3469	0.8877	0.2254
279827102	1.7141	0.9385	2.3265	1.5337	1.9176	1.4053	1.6643	2.0486	1.0749	1.7768
279706544	0.0000	0.5223	0.0000	0.7306	0.0000	0.0000	0.0000	0.0000	0.5490	0.0000
1095293	1.8229	1.3275	2.1243	1.6343	2.2975	3.0560	2.4616	2.6500	1.8205	2.7884
279759650	0.0000	0.0000	0.0000	0.0000	0.0000	0.3007	0.0000	0.0000	0.4401	0.0000
1090170	4.6337	3.6266	4.5835	3.4080	4.1648	4.0486	4.2456	4.2806	3.6333	3.9789
1098471	1.6559	2.1282	1.7629	1.8969	2.5925	2.4566	2.5058	2.4484	1.6773	2.3472
1088394	2.3776	1.7452	2.7054	1.5624	1.8427	2.4406	2.0068	2.2967	1.6067	1.9430
1105706	0.1776	0.1692	0.1267	0.5049	0.1942	0.7362	0.6802	0.7005	0.2647	0.4584
279927000	3.6602	2.7418	3.3553	3.4220	2.7419	3.8924	3.9071	3.7792	2.9850	3.7678
1100619	2.6907	2.7610	3.0727	3.7443	3.1534	2.0125	2.5381	2.7120	3.1713	3.0992
279957575	5.1277	4.8050	4.9348	6.4829	4.9244	4.9900	5.4224	5.2700	5.9902	5.8134
280123500	0.0000	0.2011	0.0000	0.0000	0.0000	0.2246	0.0000	0.1282	0.0000	0.0000
280088530	1.5657	1.6388	1.5920	0.8058	0.0982	0.2966	0.0978	0.0881	0.3733	0.3046
1087923	3.2963	3.0838	3.5098	4.7757	3.4433	3.9219	4.1072	4.1467	4.0728	4.1894
1091972	2.7404	2.4892	2.5307	2.9548	1.8155	2.3792	2.4589	2.6164	2.4522	2.2578
279956039	2.3966	3.8899	2.3408	5.2801	4.4555	3.1046	3.6183	4.5544	5.0221	3.3437
1099026	1.2523	0.3471	1.6532	0.1195	0.1401	0.2839	0.2033	0.1135	0.1455	0.1884
1093764	2.1327	1.4820	2.4074	1.5544	1.6743	1.2785	1.5618	1.6322	0.8641	1.9786
280060470	1.2030	1.2876	1.3027	3.1082	1.6150	1.5063	1.6709	2.3764	2.3955	2.0575
1101029	3.8603	3.0109	3.8620	3.5277	3.4680	3.6754	3.4844	3.8112	3.9510	3.6586
279776566	2.3417	1.3527	2.2750	2.1533	1.4344	1.7419	2.1117	2.0952	1.3818	2.2593
1088002	1.9029	2.0430	1.9384	2.1266	1.8026	2.0432	1.9739	2.0870	1.8820	1.8788
279957500	4.5539	4.5825	4.0550	5.2196	4.0653	4.3178	4.1784	4.7761	5.4361	4.1661
279781233	3.1246	3.4781	2.7142	4.2232	3.2166	3.5904	3.6275	4.0953	3.4914	3.7895
279802920	1.0255	0.6444	0.8575	0.0000	0.0000	0.0000	0.0000	0.0000	0.0000	0.0000
1088422	1.6339	1.9693	1.9532	1.8401	2.1199	1.5192	1.8991	1.2346	1.3531	2.2361
1099211	3.7507	3.1359	3.5524	4.1955	2.5313	2.8730	3.2401	3.1601	3.4174	3.4732
1092779	0.0000	0.0000	0.0739	1.1296	1.0663	1.0411	0.9919	1.1975	1.0962	1.4543
1087078	1.5828	1.8650	2.3270	2.0718	3.8048	3.5766	3.2134	3.1958	2.4973	3.3804
1095339	1.6204	1.3167	2.0500	1.5826	1.1332	1.8854	1.6272	1.7107	1.0584	1.5446
1097923	2.1128	1.1631	1.6003	1.8650	0.7270	1.5261	1.5303	1.7697	1.6237	1.6196
1093566	2.0773	1.6656	1.8788	2.6383	1.7526	2.1206	2.1836	2.3006	2.3084	2.5200
1094667	4.7169	4.0708	4.7612	4.2120	4.4052	4.5843	4.5215	4.5547	4.1276	4.8208
1102123	5.0407	5.0186	4.7252	5.0036	4.3834	4.7213	5.2407	4.6051	4.2230	4.8860
1093136	7.9130	10.3336	7.2466	9.2776	8.8774	5.6441	7.2486	6.9957	8.7290	6.8920
1089266	1.1704	1.5775	1.1453	1.5410	0.8641	1.0517	1.1438	0.8588	1.0843	1.1110
280009794	8.7603	9.7705	7.1789	6.3916	7.5291	5.8731	7.1033	4.8914	7.9304	5.8452
280050362	0.0000	0.5175	0.0000	0.0000	0.0000	0.7565	0.4619	0.0000	0.0000	0.1286
280100200	3.0274	2.2391	2.6589	3.1146	1.4938	2.9218	2.1000	3.0301	3.3563	2.3980
279970708	0.9235	0.0000	0.8286	0.1440	0.0000	0.3600	0.0000	0.1600	0.0000	1.1160
1087205	0.7382	0.6236	1.0206	1.3611	1.0064	0.1228	0.2307	0.1966	1.2684	1.4596
1087803	0.6004	0.5452	0.7458	0.9124	0.6438	0.8783	0.7725	0.8785	0.5995	0.9976
1088954	0.1394	0.1697	0.0696	0.0430	0.0528	0.0844	0.0458	0.0840	0.0714	0.0353
1088276	2.0136	3.6635	2.1414	3.4703	3.3613	1.3848	2.7051	2.1709	2.1152	2.4727
279947333	0.0353	0.0000	0.0183	0.1155	0.1316	0.0000	0.0000	0.2262	0.1020	0.0711
279809882	0.0000	0.1618	0.0000	0.0000	0.1113	0.0000	0.0000	0.0000	0.0000	0.0000
1091155	0.0282	0.0000	0.0000	0.0000	0.0000	0.1326	0.0761	0.0564	0.0872	0.0170
279704766	0.5631	1.7664	1.1736	2.0414	0.0000	0.0000	0.0000	0.3242	0.0000	0.5719
1101436	0.3607	0.6049	0.5355	0.4485	0.8893	1.0280	0.6354	0.7697	0.6475	0.8744
1102617	2.1433	0.7469	1.4933	0.7335	0.5098	0.7229	1.3144	1.0955	1.0609	0.3982
1088307	4.7850	3.8592	4.7134	3.9784	3.6660	4.2190	4.1225	4.2633	3.7443	4.2331
279816561	1.3338	0.6153	1.4327	2.0319	0.7848	1.6788	1.6939	2.0863	1.2363	1.6365
1088700	1.3568	1.2542	1.3089	2.7257	0.8304	1.1838	2.0395	1.4578	1.4227	1.6065
1088384	5.9297	5.1381	5.8740	5.4321	4.9170	4.7771	5.0874	5.5472	4.7851	5.1135
1092582	1.6984	2.3894	1.8200	2.2403	1.6180	0.8123	1.1117	1.2006	1.5339	1.4538
1096203	2.1836	0.6105	2.5367	0.2631	0.1383	0.1416	0.1789	0.2329	0.0856	0.3639
1095993	4.3487	4.3901	4.4221	4.9405	3.1398	3.4369	3.5195	3.5972	3.8366	3.9735
279905073	0.0431	0.0000	0.0000	0.0000	0.0000	0.0000	0.0000	0.0292	0.0000	0.0338
1100377	1.4312	1.8050	1.1217	1.5920	1.5898	1.9127	1.8633	1.6692	1.6723	1.6371
279869045	4.4810	3.2396	3.9271	3.9047	1.9997	3.2157	3.2299	3.5111	2.8145	3.6067
279956167	0.2723	0.0000	0.0000	0.0000	0.3928	0.0000	0.4213	0.3279	0.0000	0.2314
1089453	1.1558	1.0207	0.9630	0.8645	0.6272	1.3526	1.0825	1.0861	1.0097	0.8156
279758915	0.0000	0.0000	0.0000	0.0000	0.6302	0.0000	0.6103	0.3106	0.0000	0.0000
1099349	2.7507	1.9684	2.8541	2.2511	2.5611	2.9008	2.9426	2.8358	2.2578	2.8089
280122536	1.3897	1.4783	1.5715	0.5165	1.0081	0.7540	0.6736	0.6701	0.4334	0.6403
280121601	0.7747	1.2145	1.2855	2.7728	1.8603	1.4249	2.0017	2.1383	1.2000	2.3454
1096939	5.0234	4.5533	4.8516	6.9667	3.5294	5.6633	5.6622	5.9371	4.9632	5.7081
1095297	3.1129	1.9025	3.6997	0.6965	0.7787	0.2754	0.1933	0.1800	0.2726	0.9350
279900973	0.2181	0.4207	0.2014	0.0000	0.2052	0.0000	0.0000	0.0000	0.0000	0.0000
1092961	4.2511	3.9294	3.8754	4.7820	2.6364	2.3065	3.0170	3.0632	3.4741	3.5223
1091538	4.3289	3.5921	3.7287	4.2906	2.0071	2.4555	2.8402	3.0437	3.3398	2.9932
1099990	1.5673	1.0432	1.3502	1.4217	0.7256	1.8436	1.7727	1.6424	1.0878	1.4048
280003511	5.2480	3.4761	4.6986	5.2931	2.9291	5.1267	4.6909	5.4018	4.7326	4.8087
1089607	2.9633	3.6715	3.3496	5.7738	3.7358	4.2108	4.4438	4.6199	4.6027	4.2513
1100948	1.1349	0.6828	1.8789	1.4586	2.4167	1.5531	1.8897	2.3620	0.7017	2.2735
1107748	0.0000	0.0000	0.2806	0.0000	0.0969	0.4215	0.0000	0.2712	0.0000	0.2100
1096371	2.3716	2.5848	2.4757	3.1707	3.7841	4.0314	3.9233	4.0314	3.1331	3.8245
1087223	1.0924	1.2863	0.7542	0.8100	0.9699	0.1340	0.4884	0.9140	0.5085	0.5240
1089876	0.6750	1.7731	1.0426	1.5898	3.1286	2.1593	2.1338	2.3015	1.9173	2.0851
280091775	0.4784	0.7781	0.1882	0.2419	0.1263	0.1250	0.2038	0.0658	0.1178	0.0847
1094963	3.6438	3.5771	4.1588	4.6245	4.3298	4.6903	4.5043	4.6619	4.1465	4.8425
1099935	0.9622	0.9158	0.9714	0.2218	0.2811	0.1386	0.1925	0.1118	0.0818	0.0968
279966259	1.0837	1.1316	1.0713	1.9737	0.3114	1.0520	1.2052	0.7108	1.2175	1.2459
1094582	1.4062	1.1128	1.6368	1.4110	0.6757	0.5552	0.6310	0.9735	0.6189	1.0536
280065221	0.2826	0.2570	0.5587	0.8183	0.9489	0.8811	0.7841	0.9899	0.4290	1.3411
279900492	1.3612	1.6161	1.3123	2.1177	1.2551	0.9507	1.2026	1.2883	1.4537	1.6117
1103108	0.7318	2.3595	0.9270	2.1596	1.9539	0.2154	1.1114	0.6791	1.6762	0.7612
280001743	0.9395	1.4068	1.5810	0.8943	2.0230	1.0487	1.1507	1.3540	0.6097	1.2057
279860588	0.0232	0.0000	0.0207	0.0000	0.0000	0.0282	0.0085	0.0464	0.0000	0.0000
279788957	4.8620	3.3196	4.7440	4.1328	3.9994	4.3333	4.3505	4.6523	4.0769	4.7996
1098920	2.0851	2.8620	2.8356	5.7805	5.8858	4.8366	5.0628	5.5077	5.8868	5.5520
280130927	2.0681	1.4607	2.3616	3.3061	1.4730	1.8918	2.1525	2.7065	1.8795	2.4749
279931237	3.9520	4.6285	3.3827	3.6201	2.5072	2.5210	3.1775	2.3921	2.5567	2.6818
1089338	5.9709	5.9298	6.1142	4.2709	3.9934	3.2672	3.4156	3.4652	3.4290	3.7923
1086908	6.0422	6.1033	6.3425	7.6064	6.1656	6.0002	6.2084	6.3178	6.8718	6.8117
1102783	1.6009	1.8776	1.8382	2.0175	2.8463	3.3839	2.9765	2.8429	2.4386	2.7349
1096803	3.3443	3.5772	2.5116	2.4878	1.4956	1.2874	2.0320	1.5871	1.7103	1.4117
1097524	2.0409	2.6013	2.4018	3.0184	3.6276	2.6606	2.9970	3.2363	3.0595	2.6755
1099173	2.6685	2.3607	2.1457	3.1666	1.5361	2.4524	2.7532	2.6171	2.3449	2.4635
279919773	0.6433	0.3460	0.5476	0.8335	0.6794	0.9277	0.9210	1.3067	0.4331	1.0465
1088010	1.3258	0.9185	1.4254	0.2977	0.3338	0.2409	0.1984	0.2442	0.2457	0.2115
1094506	2.2512	1.7461	1.8290	1.4771	1.3381	1.7363	1.5761	1.9199	1.4599	1.6378
1106784	6.6636	6.1032	6.7931	6.4840	6.3478	6.2265	6.5585	6.6088	5.6226	6.8661
1090037	1.6252	2.7607	1.4571	4.3709	3.8800	2.0891	2.9293	3.3407	4.2689	3.0663
1087226	4.7506	3.8588	4.6033	5.0054	4.6640	5.3119	5.2939	5.5713	4.9304	5.2915
1111532	2.1988	2.5717	2.7451	3.0950	3.5899	1.9836	2.3386	3.2021	2.3449	3.0318
279992215	0.0152	0.0000	0.0000	0.0000	0.0000	0.0000	0.0220	0.0000	0.0000	0.0000
279809295	1.1065	1.2458	1.3313	1.8114	1.5979	2.8588	2.1636	2.0520	2.0219	2.1894
1097705	3.3931	3.1283	2.8502	3.2232	2.6026	3.2177	3.3947	3.5549	2.7917	2.8993
280029404	0.2932	0.5318	0.0000	0.3493	0.2360	0.2315	0.5431	0.0000	0.3027	0.2726
1087692	2.3075	1.7591	2.4049	3.0303	2.2620	2.7849	2.8507	3.0168	2.7035	2.7981
1095894	3.8932	3.1097	3.8841	3.0695	2.9384	3.2143	3.0862	3.3018	2.8127	3.4357
280122303	4.4834	4.2696	5.0309	3.8592	5.4927	4.8271	4.8129	4.7762	3.9070	5.1410
1090550	3.9319	2.6910	3.9399	3.4474	2.9909	4.0585	3.8648	4.0412	3.1621	3.8980
279810536	0.0383	0.0000	0.0000	0.0000	0.0000	0.0000	0.0000	0.0255	0.0303	0.0000
280105330	0.0000	0.3887	0.0000	0.3373	0.0000	0.0000	0.1023	0.0000	0.0000	0.0000
1107728	1.0354	2.2015	0.7137	0.9003	2.2092	2.1383	2.1115	1.5827	1.3029	1.4526
1096011	3.9876	3.5887	4.1642	3.5555	3.7739	4.0961	3.9644	3.8749	3.2846	4.2164
279994522	0.8519	0.9579	0.4131	0.4859	0.2689	0.3002	0.5041	0.3260	0.4716	0.1603
1099814	2.5011	2.0116	1.7278	1.7934	1.7161	2.3303	2.6107	2.0829	1.8499	2.1952
1101270	3.4855	2.7708	3.8566	2.9962	2.4607	1.9610	2.3686	2.4412	2.0229	2.8354
1097700	3.2599	3.7765	2.1250	3.2214	1.3794	0.5450	1.8838	1.3068	2.1272	1.2759
1088779	2.6041	2.7306	2.7734	2.1172	3.0612	3.6632	3.1622	2.9965	2.5055	2.9499
1089148	2.6706	3.1061	2.8009	2.5907	3.3278	3.6054	3.3412	3.1394	2.5906	3.2736
1088362	3.6767	3.7600	3.6349	4.0138	2.8624	2.6233	2.9180	2.7993	3.2943	3.2967
279867807	0.1201	0.0000	0.3093	0.6132	0.0000	0.2772	0.1912	0.3031	0.0956	0.5936
279750201	2.6764	2.0530	3.0157	5.2679	2.1194	3.0626	3.3558	3.6561	3.7209	3.7634
1096799	4.1577	2.9769	4.2454	3.6015	3.5761	4.1124	4.0508	4.3166	3.4254	4.1160
1102976	2.5740	3.4622	2.9574	2.5874	3.8437	2.6150	2.7955	2.6012	2.5985	2.9579
1092965	4.9877	3.5356	4.7345	3.5897	2.9322	3.8047	3.5018	3.7240	3.4657	3.9391
280046743	0.4149	0.0866	0.0000	0.1385	0.0000	1.5902	1.0723	0.6838	0.9495	0.3637
1104985	2.5794	2.8777	2.6046	3.7535	3.3101	2.3666	2.7283	3.2409	3.2956	3.2091
279886385	2.3617	2.5291	2.2385	1.5975	1.2486	2.0141	1.5411	1.7526	1.3671	1.3593
1092413	2.9170	2.9329	2.5905	3.5309	3.3519	1.8703	2.2539	2.9823	3.4326	3.2504
1093294	0.1968	0.3282	0.1458	0.0593	0.0970	0.0604	0.0242	0.0398	0.0729	0.0000
1091193	3.5926	3.3669	3.1249	3.0068	3.4373	3.8020	3.5570	3.6585	3.3962	3.6262
279787594	2.0154	2.6513	1.8492	3.1761	2.5541	2.9231	2.8416	2.9408	3.0073	2.6614
1103806	1.9081	0.8226	1.6825	0.4826	0.3892	0.1963	0.5176	0.5470	0.3715	0.4570
279878403	3.7443	3.0467	3.8082	4.7468	2.1172	3.1848	3.2470	3.6932	3.2558	3.5553
280117995	0.1013	0.2192	0.0705	0.1648	0.0691	0.1202	0.0966	0.0226	0.0000	0.2668
1092299	0.0731	0.0835	0.0228	0.0000	0.0000	0.0000	0.0000	0.0000	0.0000	0.0000
280138528	2.2047	1.8656	2.2804	2.1861	1.2248	1.1080	1.3483	1.8280	0.9518	1.7570
279924022	0.1561	0.0000	0.1439	0.0000	0.0000	0.0000	0.0000	0.0830	0.0000	0.0000
1088428	1.0670	0.2951	1.0807	0.0435	0.0483	0.0000	0.0715	0.0709	0.1153	0.0595
1105578	0.3225	0.2322	0.4126	0.1252	0.1052	0.0761	0.0636	0.1178	0.0168	0.0885
279897468	0.1527	0.7133	0.0000	0.4229	0.0000	0.0000	0.1259	0.0000	0.0000	0.0000
1097591	2.1085	1.9147	2.0801	1.3540	2.2343	2.3325	2.2764	2.2412	1.5740	1.9156
1100056	0.0879	0.1003	0.3656	5.4231	6.6495	4.7177	5.8673	6.2297	6.6785	5.7549
1097955	1.7977	2.6985	1.9119	2.1895	1.9521	1.8668	2.2102	1.8825	1.3235	1.6489
279954105	0.0000	0.0000	0.0000	0.0000	0.0231	0.3514	0.3722	0.0000	0.1735	0.0000
1106474	4.4198	4.9468	4.8786	4.9834	5.7658	3.8715	4.6767	4.5032	4.7312	4.7632
1088383	4.3955	3.6981	4.6044	3.7710	3.8392	3.3817	3.6115	4.2668	3.0320	3.8169
1090357	1.1921	1.0093	1.0802	0.9381	0.9320	1.8481	1.3155	1.5582	1.1553	1.2113
1100166	1.9449	1.5748	2.0261	1.8703	1.9475	2.3885	2.2296	2.0338	1.9124	2.4246
279864463	0.2429	0.0985	0.0584	0.5630	0.0477	0.2586	0.3937	0.3304	0.1984	0.5688
1103383	0.2028	0.0929	0.1737	0.0169	0.0247	0.0000	0.0271	0.0384	0.0262	0.0000
280048213	0.0000	0.8093	0.4901	0.4202	0.0000	1.6321	0.9073	0.0000	0.5710	0.2401
1098826	2.9749	2.4848	2.9225	2.6459	2.9264	3.3889	3.3177	3.6671	2.4546	3.0194
279849559	0.0000	0.1036	0.0836	0.2251	0.0000	0.0000	0.0000	0.0000	0.1410	0.0000
279957712	1.8854	1.8377	1.5651	1.0779	0.6933	1.0498	0.8144	0.5049	1.1996	1.0883
1102213	1.3251	1.2326	1.0312	1.5559	1.0278	1.4672	1.5710	1.5562	1.4985	1.1525
280112649	0.1165	0.0000	0.0000	0.0000	0.0000	0.0000	0.0000	0.1679	0.0000	0.0000
1098078	1.7919	1.2235	1.6024	1.4859	0.9110	1.6013	1.5823	1.6000	1.1022	1.5419
279685832	1.6377	2.0270	1.8687	1.6930	2.3902	1.1080	1.3023	1.9683	1.4139	1.6137
1087009	1.8681	1.4833	2.2201	2.2977	2.1580	2.8531	2.5326	2.6993	2.3300	2.4593
1100510	0.1526	0.0608	0.0489	0.1069	0.0408	0.0646	0.0864	0.1717	0.0427	0.1318
1093513	1.3805	2.6604	1.4180	2.1202	3.8045	2.8426	2.8113	2.9047	2.4621	2.8761
279834826	0.1332	0.1739	0.0722	0.0000	0.0000	0.1199	0.1261	0.0000	0.0000	0.0000
279862035	0.0000	0.0000	0.0617	0.0000	0.0000	0.0815	0.0000	0.0000	0.0000	0.0564
279962391	0.5540	0.2459	0.2110	0.0000	0.0000	0.0000	0.0000	0.1577	0.0000	0.1912
280037286	1.6828	0.2171	1.5470	0.0869	0.6490	0.2361	0.2339	0.6516	0.4945	0.7672
279906057	1.3198	0.4067	2.4226	0.5233	1.5590	0.2254	0.1646	0.4676	0.2611	1.6350
1093818	1.8609	1.6881	2.1440	2.4702	1.8595	1.8638	1.8836	2.1398	1.9290	2.2670
1090584	2.4841	1.2310	2.4580	1.1685	1.2692	1.5816	1.6203	1.8766	0.9785	1.5286
1105242	2.5436	3.2493	2.7989	3.1851	3.5209	1.9184	2.3946	2.6218	2.9634	2.6595
1105804	4.9633	3.5899	4.3409	4.2105	2.6750	4.3645	4.2494	3.8660	3.8938	4.2922
1099303	1.0135	0.4991	1.1556	0.1195	0.3101	0.3323	0.3331	0.2459	0.1161	0.2707
279890499	6.2199	4.9606	5.8738	6.0121	4.0864	4.2660	4.7348	4.4814	5.3615	5.3601
279907713	1.1431	1.5229	1.3088	2.4106	1.6021	1.3148	1.7081	2.0661	1.4764	1.5713
279844423	1.6131	2.5334	1.7046	1.5254	2.0660	1.5900	1.9240	1.4182	1.2583	1.3125
1087370	2.8539	1.4928	3.0283	0.4109	0.1083	0.2269	0.2344	0.1903	0.1972	0.1170
1100637	3.2675	3.7064	3.1074	2.8726	3.6647	3.7538	3.7555	3.2768	2.8317	3.6164
1099579	0.0522	0.0000	0.0751	0.0000	0.0000	0.0000	0.0000	0.0000	0.0000	0.0000
1090533	2.2336	2.8143	2.4731	2.4185	3.7346	3.2651	3.3504	2.9984	2.6300	3.1455
1100828	0.0000	0.0000	0.1071	1.8098	0.3954	0.4941	0.8038	0.4189	1.5074	1.1316
279707657	0.0000	0.0000	0.0000	0.9624	0.9894	0.0000	1.1604	1.0829	0.6217	0.0000
279752261	0.0000	2.5291	0.5619	0.0000	5.0194	0.0000	0.1742	1.6692	1.8650	0.4939
1091013	3.1110	3.3041	2.7048	2.0203	1.5295	2.2368	2.0622	2.0052	1.8773	1.3173
279944451	0.0000	0.0000	0.0000	0.0000	0.0000	0.5690	0.5174	0.0000	0.3068	0.0000
1099759	3.5669	2.1941	3.4602	1.6897	1.5612	1.3828	1.6643	1.7681	1.4189	1.6899
279785704	3.3459	2.0533	3.1863	2.7962	2.6374	3.4313	3.1473	3.7594	2.5575	3.5554
279965952	0.0000	0.3093	0.0000	0.1455	0.2107	0.0000	0.0000	0.0980	0.1142	0.0000
280041424	0.0594	0.0000	0.0000	0.0000	0.0331	0.0277	0.0761	0.0314	0.0000	0.0695
1097509	0.9829	1.1206	1.0312	1.6091	1.3562	1.8394	1.7531	1.8279	1.3224	1.5864
279763227	0.0000	0.2017	0.2868	0.1160	0.2185	0.0000	0.0000	0.0000	0.0000	0.0000
1092904	4.1506	2.5904	4.4304	1.9785	1.7940	1.6227	1.5852	1.7019	1.1948	2.6835
1093962	5.6205	3.4144	5.0468	4.1013	3.1287	3.9842	4.2145	3.9387	4.1580	4.3787
279552129	0.0650	0.0000	0.2099	0.1599	0.1744	0.1875	0.0655	0.3426	0.1846	0.0671
1103024	3.0429	2.8843	3.4068	2.3410	3.4763	2.3424	2.5889	2.7622	2.2385	2.8673
1091670	1.7204	1.7305	1.5660	2.3396	2.6634	3.3949	3.2059	3.0801	2.6048	2.9113
280034407	0.0000	0.2400	0.1954	0.2095	0.3080	0.0000	0.0000	0.1458	0.0000	0.1793
279984719	1.0413	1.9937	0.7824	2.3056	2.3235	0.4269	1.1935	1.8729	1.9489	1.2604
279727597	0.0000	0.2091	0.0000	0.3526	0.0000	0.2217	0.3366	0.0000	0.2962	0.0000
1098647	2.2068	2.4228	2.3396	3.3483	2.6465	3.3529	3.1655	3.4805	2.9512	2.9141
279893165	0.1997	0.0000	0.1198	0.0000	0.0000	0.0000	0.0000	0.0000	0.0000	0.1691
1099324	1.9620	1.4152	2.2197	1.5906	1.7781	2.2956	2.0478	2.3374	1.3397	2.0388
1088120	0.1356	0.0798	0.1556	0.0000	0.1761	0.0430	0.0573	0.0706	0.1603	0.0000
1097686	3.0261	2.7339	2.5077	2.2839	2.8612	3.7087	3.0325	3.3225	2.8174	3.3478
1096294	2.8698	1.8349	1.8368	1.1902	1.0749	1.1425	1.2879	1.3395	1.8302	1.2043
279982582	0.9577	0.9270	1.0551	0.9348	1.1409	0.9759	1.2680	1.2345	0.3153	1.1853
279951059	1.9481	2.2981	1.9819	2.9265	2.4945	4.1804	3.6067	3.4134	2.7434	3.1822
279860185	0.0000	0.0000	0.0000	0.0000	0.0000	0.2545	0.0000	0.0000	0.3657	0.0000
280112328	0.0000	0.2806	0.1466	0.4388	0.0000	0.0000	0.0000	0.2090	0.0000	0.0000
1090825	5.1955	6.2542	5.6685	5.9637	7.9799	6.0418	6.5775	6.3753	6.1400	6.6369
279908164	0.0000	0.0125	0.1194	0.1316	0.0000	0.2905	0.0000	0.0000	0.3747	0.1093
1106506	1.1279	1.7102	1.1144	2.5612	1.6776	2.4139	2.2395	2.3629	2.0331	2.1375
1106301	0.0000	0.2550	0.0000	0.1778	0.0000	0.0000	0.0000	0.0000	0.0000	0.0000
279845958	0.6662	1.4248	0.6061	0.3994	0.3398	0.5635	0.2338	0.1445	0.2456	0.2589
1101051	0.0000	0.0000	0.0244	0.0000	0.0201	0.0000	0.0044	0.0000	0.0000	0.0000
1104167	1.0376	1.4966	0.9242	0.8069	1.2485	0.4753	0.6861	1.1550	0.5753	0.4712
1098748	4.0099	2.5252	3.6805	3.4775	2.5955	3.6334	3.5458	3.9328	3.2540	3.5708
1097064	3.8628	4.3954	3.9685	4.8969	3.8179	3.5128	4.0685	3.7452	3.7707	4.1262
1092522	5.2777	6.5828	3.5187	4.4560	0.7728	1.9113	2.9331	1.2447	2.9679	1.1223
1097194	2.7991	3.1197	3.4060	3.5250	4.1775	4.1752	3.8924	3.8791	3.3648	4.2814
279705186	0.2279	0.2951	0.0000	0.0000	0.0000	0.2736	0.4361	0.0000	0.0000	0.0000
1100152	2.0229	2.0306	2.0282	2.2969	2.0550	2.0284	2.2325	2.1187	2.0416	2.1388
279316768	0.0000	0.0567	0.0438	0.0000	0.2787	0.1487	0.1655	0.1095	0.0834	0.1691
1104783	5.4157	4.8930	5.2907	5.8567	4.1819	4.3941	4.9743	5.2183	4.5442	4.7750
280023673	0.6888	1.3583	0.9092	1.6411	2.6237	2.3580	2.2214	2.7248	1.5525	2.1019
1098393	1.1717	0.4171	1.2838	0.1408	0.1148	0.0770	0.0319	0.0777	0.3001	0.0860
1098881	0.5688	0.8033	0.3767	0.6919	0.8700	2.0250	1.5238	1.1894	1.6469	0.6180
279991298	1.9306	1.9953	1.9659	2.1358	2.8757	3.4191	3.2377	2.8866	2.4123	2.9696
279800716	1.4440	0.2314	1.5154	0.9840	0.7860	1.3817	1.4298	1.1770	1.0831	1.4080
279908183	0.7438	0.8117	0.4047	0.1293	0.0000	0.1044	0.0707	0.0296	0.0715	0.0367
1100802	0.0916	0.1433	0.0375	0.1594	0.3326	0.2404	0.2931	0.3946	0.0323	0.3200
280089157	7.0386	5.2778	6.4532	6.3548	4.9251	5.7275	6.0822	5.9291	5.9808	6.2573
279516594	0.3603	1.5607	0.7793	1.6284	1.4093	0.6833	0.8565	0.8950	1.1938	0.7766
1098701	0.3408	0.1547	0.2506	0.0427	0.0477	0.0259	0.0792	0.0723	0.0779	0.0350
1099673	2.7604	2.0108	3.4522	1.6802	2.6264	2.2133	2.1584	2.6118	1.1822	2.4285
1088419	3.0543	3.6204	3.0191	3.5195	2.6359	3.5313	3.2168	3.2034	2.8868	3.1181
280072253	0.5236	0.1378	0.4873	1.4281	0.0000	0.7143	1.0508	0.7716	0.6347	0.8532
1090763	1.9562	1.8514	1.6461	1.0586	1.3248	1.5466	1.4429	1.4638	1.1110	1.2736
1089267	6.3236	5.5159	6.2907	6.4778	5.0034	5.0328	5.3537	5.6500	5.6658	5.7018
1095681	0.0822	0.0703	0.0885	0.0000	0.0163	0.1930	0.0648	0.1018	0.0000	0.1026
279990085	0.1394	0.0000	0.0467	0.0106	0.0629	0.0000	0.0000	0.0287	0.0663	0.1697
1093479	5.2782	3.9191	5.0316	4.5888	3.9563	4.5856	4.5220	4.9322	4.4788	4.6716
1087197	3.0102	2.9524	3.2814	3.2444	3.5354	3.0949	3.2681	3.2902	3.0856	3.4250
1088017	4.6119	5.1540	4.2803	3.0922	4.2779	4.0644	3.5002	3.9443	3.7035	3.4087
279666191	0.5810	0.0000	0.0000	0.0000	0.0000	0.0000	0.0000	0.0000	0.8342	0.0000
1101833	5.1680	4.2412	4.6575	5.1135	4.0287	4.5795	4.9627	4.8943	5.0027	4.5213
279987564	0.1618	0.0696	0.3764	0.4279	0.1160	0.5310	0.4776	0.4144	0.2684	0.2254
1093605	2.6180	1.5641	2.2570	0.1536	0.0833	0.0456	0.0367	0.0453	0.1799	0.1277
280021597	5.0313	5.2336	5.4490	6.2003	4.8816	4.3481	4.3904	4.9751	5.4579	5.1022
280104301	1.6421	2.5738	1.8766	1.8501	2.2306	1.4516	1.5516	1.5078	1.6376	1.5704
1096166	0.8166	1.4548	0.8832	1.8153	0.9744	0.4042	0.8475	0.6125	1.2852	0.8726
279809463	0.1577	0.2263	0.0000	0.0000	0.0000	0.0000	0.0000	0.0000	0.0000	0.0000
1097838	0.7049	0.7942	0.6194	1.0211	0.4972	1.2024	1.0946	0.9608	0.8108	0.8244
1091147	3.2034	2.7391	3.2046	2.7896	3.2786	3.6133	3.5788	3.6122	2.9025	3.2488
279831642	0.5395	0.8446	0.6413	0.8544	1.6734	2.2123	1.7573	1.6188	1.5796	1.3937
1092640	0.9461	0.9996	0.8628	1.0111	0.7870	0.3341	0.6344	0.8221	0.5365	0.7286
280116343	0.0567	0.1284	0.0528	0.1145	0.0000	0.0000	0.0180	0.0508	0.0000	0.0000
1100242	3.0249	2.3458	2.7400	3.2054	1.1248	2.3722	2.1353	2.2910	2.3968	2.5839
279952082	0.9941	0.4540	1.2433	0.3679	0.2803	0.2224	0.2165	0.2837	0.1477	0.4030
279951899	12.8039	13.4907	11.5316	13.0652	13.5436	10.3196	11.4474	11.6113	15.6249	10.6833
1104311	1.8364	1.8169	2.1861	2.9295	3.1952	3.6717	3.4640	3.3538	3.0035	3.5276
279660710	0.0000	0.0000	0.0000	0.9755	0.0000	0.0000	0.1146	0.3773	0.9147	0.0000
1093837	1.6784	1.6374	1.9471	3.2186	2.3469	2.1846	2.4790	2.5505	2.8711	2.5832
280070863	0.1869	0.0757	0.0705	0.0000	0.0000	0.1176	0.1702	0.1293	0.0000	0.0000
1087168	3.8297	3.4675	4.1425	4.1285	3.5591	3.1229	3.4789	3.5952	3.4184	3.8093
279805388	0.2739	0.4428	0.1322	1.0448	0.7048	0.0000	0.3289	0.7688	0.7312	0.5798
279874261	0.4681	0.1576	0.4222	0.4901	0.1094	0.8458	0.4748	0.7270	0.4633	0.5909
278717554	2.4035	3.4680	2.6517	2.6958	2.7068	1.7364	2.1660	2.1582	1.4785	2.3190
279914107	1.1986	0.8660	0.6834	0.5169	0.2971	0.5076	0.6682	0.5676	0.3747	0.5777
279723850	0.6436	0.2806	0.5449	0.0000	0.0000	0.8786	0.4405	0.5066	0.0694	0.3940
1090624	4.3772	3.2498	4.4002	3.3457	3.0982	2.9524	3.1605	3.4040	2.8069	3.5597
279762898	1.2922	1.0533	0.0000	0.3985	1.4259	0.6986	1.2209	0.5999	1.1974	1.5851
279806995	0.0000	0.6700	0.0000	0.0000	0.1757	0.8792	0.0000	0.3242	0.3465	0.1942
1099977	0.0295	0.2538	0.1176	2.0797	3.5756	2.8812	2.8177	3.1186	2.9367	3.4040
280029666	5.1586	4.5590	5.0621	5.5962	3.7442	4.1405	4.7224	4.9046	4.0440	4.5755
279891163	2.8870	1.8987	3.4176	3.1066	3.2100	4.4214	4.0002	4.2277	2.6958	4.0845
279668343	1.4631	0.7398	1.0471	0.1843	0.0282	0.0000	0.0768	0.1246	0.1543	0.2913
280119204	0.0572	0.1070	0.0526	0.1140	0.0000	0.0000	0.0469	0.0388	0.0000	0.0046
1095195	5.1959	4.5343	4.9259	4.2532	4.2789	4.1055	4.2630	4.2635	4.2526	4.4496
1093444	3.1242	2.1729	2.3658	2.1257	0.6309	0.6738	1.0435	0.8215	1.6741	1.6192
1091392	3.7483	3.8388	3.2579	3.8977	3.5438	3.5655	3.9817	3.9139	3.8184	3.2869
1093759	3.2596	1.0259	3.2398	0.4241	0.3408	0.0952	0.4329	0.6329	0.1412	0.5235
279668984	0.0000	0.1705	0.0708	0.2228	0.2203	0.7930	0.5552	0.3099	0.4082	0.2979
1087787	2.9433	3.1313	2.8057	3.2845	3.4833	3.8253	3.7071	3.9121	3.1575	3.5386
1090793	0.0942	0.0185	0.0725	0.0326	0.1059	0.1140	0.1143	0.0431	0.0989	0.1666
1097748	0.1341	0.1906	0.1495	0.8734	0.2019	0.5601	0.6092	0.6420	0.6381	0.3817
1090552	1.4606	1.7338	1.7737	1.9935	2.2228	2.3289	2.2007	2.3189	1.6241	2.3041
1097778	1.9867	1.1118	1.7255	3.0503	2.2576	2.3180	2.8288	3.1909	2.4170	3.0531
279799377	0.0000	0.1550	0.0000	0.2647	0.0000	0.0000	0.1122	0.0000	0.0000	0.1150
278964532	0.0354	0.2449	0.0642	0.2506	0.0135	0.1430	0.1125	0.0592	0.0959	0.0733
1100682	2.1269	1.5702	2.3737	2.2033	2.1664	3.0798	2.9442	2.6859	2.0917	2.6351
279973615	1.2743	1.6909	1.4693	1.3693	1.2443	2.0471	2.1096	1.2505	0.8459	1.4784
1093003	1.1982	1.2826	0.9332	1.5014	1.7480	2.1610	1.9147	1.6760	2.3873	1.6551
1100859	3.0284	3.0136	2.9409	3.2697	1.9627	1.4682	1.8610	1.8398	2.6338	2.1940
1091262	0.7141	1.2177	0.1209	0.3840	0.0291	0.0414	0.1931	0.0327	0.1048	0.0326
1093152	0.6390	1.0157	0.4422	0.2268	0.5680	0.0950	0.1254	0.3567	0.0923	0.2186
1087625	3.8921	3.2518	3.9597	3.1480	4.2930	5.2631	4.7208	4.5600	3.7299	4.5565
1096149	2.4519	3.0035	2.8375	3.4278	4.4794	3.8954	3.5808	4.1558	3.6301	4.0637
1097374	1.0217	0.8594	0.8902	0.5433	0.6718	0.1564	0.3654	0.2494	0.6162	0.5628
1087698	3.4569	1.9088	3.3512	1.0349	1.2364	0.7762	0.9058	1.5503	0.7320	1.1402
1104849	0.5117	0.3211	0.6624	0.6933	0.7284	1.3497	1.1585	1.0678	0.7615	0.9051
280023904	0.1358	0.0000	0.0000	0.1380	0.1035	0.3114	0.0000	0.1801	0.6202	0.2097
1089760	1.4798	1.7629	1.5895	2.4037	1.9401	1.8144	1.8940	2.1300	2.1673	1.8696
279927440	0.0790	0.0000	0.0000	0.0000	0.0000	0.0000	0.0000	0.0000	0.1125	0.0000
1091638	0.3247	0.1681	0.0326	0.0263	0.0387	0.0000	0.2636	0.0843	0.0000	0.0164
1087089	0.7565	0.8064	0.9898	1.5756	0.6177	0.3989	0.2142	0.5407	1.6123	0.7868
279663755	0.0000	0.0000	0.0000	0.0000	0.0000	0.4031	0.4221	0.0000	0.1554	0.0000
1102289	3.5212	3.9976	3.7748	3.7164	6.4436	3.7085	4.4587	4.5936	4.5312	4.5762
1092874	2.6412	2.4947	2.4647	1.9787	2.3388	3.1317	2.7086	2.6418	2.3653	2.4024
1090873	1.3807	0.8847	1.3111	1.5523	2.1040	1.4701	1.8171	2.5381	0.9355	2.2068
279670460	0.0000	0.0706	0.0000	0.0000	0.1868	0.0000	0.0000	0.0582	0.0680	0.0721
1106155	0.7863	0.7250	0.5340	1.7479	0.5298	1.1035	1.0720	1.2582	1.1189	1.4756
280014618	2.5649	1.9886	1.7668	1.4253	1.1262	1.3163	1.3331	1.5038	1.5945	1.3829
279778249	0.5843	0.5699	0.0570	0.1830	0.0230	0.1548	0.2011	0.1689	0.2844	0.1067
1108930	6.6723	8.1176	6.3276	7.0307	7.9466	6.7802	7.3563	6.7522	6.8951	7.1168
1101758	4.7880	3.7227	4.5161	4.1529	3.1811	4.1348	4.1665	4.3318	3.2707	4.2989
1109164	6.7776	5.0355	5.0372	7.9745	2.3024	3.3291	4.4167	3.1142	7.5180	5.1174
1103049	0.1656	0.1356	0.1692	0.1176	0.1584	0.2722	0.1711	0.0957	0.1937	0.2966
1091474	4.5485	4.2713	4.7370	4.5330	4.3169	3.4312	4.0802	3.8141	3.9186	4.3555
1094068	0.5343	1.1221	0.4825	1.9057	2.3466	2.1900	2.0257	2.2061	2.1558	2.3540
279804387	0.5336	0.2895	0.9662	0.8933	1.1525	0.7928	0.6677	0.7198	0.8299	1.5368
1090253	0.3725	0.6895	0.5274	0.5050	0.3564	0.8193	0.5921	0.3828	0.4571	0.4064
279965057	0.1823	0.0000	0.0000	0.0000	0.0000	0.0000	0.0000	0.0000	0.1078	0.1542
1098931	0.2913	0.0731	0.1684	0.0000	0.0478	0.0000	0.0525	0.0434	0.0508	0.1050
279901290	0.2535	0.6130	0.2078	0.0542	0.1950	0.9064	0.5563	0.4731	0.1054	0.1117
279900069	0.4196	0.1332	0.4724	0.5993	0.0000	0.5993	0.4992	0.2271	0.4148	0.6468
1095562	0.1456	0.0000	0.2043	0.0344	0.0000	0.0412	0.0139	0.0342	0.0000	0.0698
279903355	0.9582	0.7772	1.0678	0.9455	1.4397	1.6976	1.6753	2.1875	0.5804	1.2081
280093438	0.0000	1.6800	0.4417	0.0000	2.0814	0.5617	0.3989	0.3365	0.6922	0.2982
279660493	0.0000	0.0000	0.0000	0.0000	0.0000	1.1303	0.5641	0.7492	0.0000	0.3096
1104313	0.0906	0.8431	0.6114	0.2616	1.0120	1.0211	0.3558	0.7540	0.3580	0.5989
1091304	7.2249	5.7741	7.2916	6.5448	6.7398	6.8174	6.8245	7.4034	6.4672	7.1671
279941890	0.2254	0.3910	0.1456	0.2077	0.4091	0.6982	0.6503	0.6653	0.2212	0.2056
279866096	0.6580	1.2159	0.8283	0.4454	1.3639	0.4629	0.3678	0.5935	0.4425	0.8927
1089731	2.0238	1.7834	2.0243	2.3396	1.4808	2.3166	2.1467	2.0847	2.1347	2.0233
1099672	3.9200	4.1301	4.1565	4.1676	5.7002	5.5291	5.3093	5.3594	4.4368	5.4726
1100411	2.7508	2.8356	3.1776	2.7388	3.8799	3.8685	3.7221	3.5606	2.7004	3.7816
1101442	1.5852	2.7734	1.2675	2.2662	1.9060	0.7924	1.2784	1.3170	1.8295	1.2736
1096251	0.2408	0.0371	0.1961	0.1276	0.0486	0.0000	0.0526	0.2976	0.0257	0.0000
279965404	0.7653	0.2228	0.9932	0.4704	0.1215	1.2556	0.8555	0.8520	0.2716	0.6657
1102321	6.3064	6.5492	6.2577	3.0719	0.7800	1.1128	0.8141	0.6860	0.6409	1.5975
279900664	0.8784	1.1378	0.8999	1.2542	0.9318	1.1882	1.1077	1.0902	1.0533	1.0686
280040957	1.4744	1.2084	1.7026	2.1898	1.0475	1.9766	1.8296	1.7012	1.7387	1.7926
1089261	1.6812	1.3157	1.5077	2.1260	0.8717	1.4818	1.5349	1.7704	1.6775	1.3763
279495604	0.0000	0.0654	0.0607	0.1287	0.0000	0.0000	0.0141	0.0448	0.0000	0.0000
279879375	0.6306	1.0457	0.1489	0.0000	0.0000	0.5122	0.2128	0.0777	0.1322	0.0444
1100565	0.1181	0.1137	0.0188	0.0617	0.0756	0.0496	0.0497	0.1068	0.0963	0.0674
280000762	0.0000	0.0000	0.0000	0.2367	0.0000	0.0000	0.0919	0.0762	0.1727	0.0000
279937486	0.3276	0.0000	0.0000	0.0000	0.0000	0.0000	0.0000	0.4653	0.0000	0.0000
279912740	0.0000	0.0000	0.0000	0.0812	0.0420	0.3799	0.0000	0.1066	0.4899	0.1314
279319765	2.8303	2.3462	3.1654	3.1263	2.3486	1.9571	2.2411	2.4302	2.4326	2.7100
1092047	0.5752	0.4823	0.4462	0.0980	0.1332	0.2098	0.1336	0.1455	0.1294	0.1573
1106652	0.0449	0.0000	0.0000	0.2424	0.0000	0.0000	0.0000	0.0000	0.4100	0.0000
280067631	0.1098	0.3916	0.3941	0.4387	0.0549	0.4138	0.3689	0.2593	0.0249	0.0588
1097384	1.6013	1.5624	1.8643	1.4179	2.1409	1.6685	1.4439	2.0155	1.4832	1.8314
279928251	4.9954	4.6715	4.0536	5.6844	2.3237	3.1351	3.8186	3.1415	5.2212	3.1012
279929429	0.4764	0.2918	0.0000	0.0000	0.0000	0.0000	0.2138	0.1785	0.0000	0.0000
279964091	0.8894	0.1865	0.2686	0.0000	0.0000	0.0000	0.7891	0.0000	0.0305	0.0000
1092187	5.5913	5.5979	5.4097	5.5699	6.5987	6.1656	5.9984	6.5364	6.0196	6.2565
279908905	1.5019	0.4707	1.2753	0.6457	0.6017	0.7302	1.1235	0.6813	0.8128	0.7987
1090289	1.1338	1.4741	1.7584	3.7764	3.6031	4.0921	4.0817	4.0664	3.0321	4.2976
279777538	1.2864	1.7943	0.5261	0.6863	0.0279	0.1968	0.1346	0.1119	0.6377	0.0000
280032428	1.2268	0.9785	0.3153	0.0000	0.0000	0.7067	0.7583	0.4190	0.2075	0.1448
279781825	3.4123	3.8458	3.4316	5.1744	3.1749	2.8471	3.0451	3.8921	4.0557	3.5137
1104481	5.8351	5.6500	5.4884	7.2717	5.0872	6.3963	6.4774	6.2682	6.4425	6.4418
1089372	5.2655	4.7225	5.5706	4.3095	4.9209	5.2106	5.1122	4.9494	3.8938	5.2364
280134173	3.8256	3.2431	4.7549	3.7229	4.2109	4.0756	3.9827	4.1376	3.2750	4.2952
1094163	1.7282	1.0637	1.2579	1.0328	1.2335	0.9730	1.0716	1.6024	0.7181	1.6848
1090328	2.1444	1.3088	2.0059	1.4207	1.5005	1.9089	1.8816	2.0082	1.3872	1.8200
1093994	3.2918	3.5351	3.3665	4.3797	3.1071	3.2621	3.4782	3.3056	3.7050	3.5990
1104579	0.1926	0.1918	0.0617	0.3127	0.0508	0.0000	0.0470	0.1506	0.2020	0.1630
279774655	1.4682	1.0869	1.3182	1.3286	0.9163	1.0904	1.2611	1.1432	1.0132	1.3509
279747986	0.1971	0.0000	0.0000	0.1309	0.0981	1.1830	0.8706	0.7381	0.2882	0.4453
1103567	1.9642	2.2177	1.7589	1.8258	1.6311	0.9177	1.3755	1.1505	1.4459	1.4938
1102433	0.6627	0.6196	0.8115	0.9691	0.2382	0.3418	0.3271	0.4333	0.4456	0.6374
1098805	5.0950	4.6743	4.9595	4.6799	4.2862	4.3433	4.4626	4.6790	4.0939	4.6851
1103504	1.1150	1.0137	1.0923	1.2747	1.2961	2.1832	1.8380	1.8768	1.4937	1.4219
280111468	3.0697	2.3366	2.6459	2.8053	2.2820	3.1542	3.1238	3.6014	2.0764	3.1105
1092481	0.0121	0.0000	0.0166	0.0000	0.0000	0.0074	0.0000	0.0040	0.0077	0.0000
279977138	0.9189	1.2675	1.2760	2.2207	3.6445	3.2727	3.3059	3.7124	2.0870	3.2571
279985803	3.1283	4.8785	2.7147	5.4030	6.0021	2.9210	3.6063	4.9039	6.0116	3.8423
1096642	0.0000	0.0813	0.0331	0.0000	0.0802	0.0000	0.0000	0.0000	0.0000	0.0000
279750574	5.3262	5.2516	5.1551	8.1261	4.5533	6.3716	6.1074	6.7645	6.7260	6.3617
1094687	4.6558	3.3867	5.0344	2.9811	3.8659	4.2422	3.9847	4.0728	3.0691	3.9624
1103809	3.9062	3.7944	2.4615	1.7229	0.0276	0.1844	0.4246	0.1044	1.3839	0.3326
1088355	1.3089	0.4978	1.0564	0.1188	0.1247	0.0623	0.2091	0.1004	0.3923	0.0847
1098900	1.6075	2.2242	1.4624	3.2883	2.2873	0.9759	1.6886	1.8633	2.7613	2.1105
279951092	0.0000	0.0000	0.4267	0.0000	0.3840	0.3185	0.0600	0.1844	0.1281	0.2260
1094763	0.0000	0.2497	0.0849	0.2237	0.8434	0.3103	0.3732	0.8282	0.0371	0.4421
1093363	3.1635	3.1544	2.7691	3.6106	2.8938	3.1607	3.1841	3.2797	3.5618	3.2496
279708231	0.3327	2.1202	1.2896	1.8940	3.3635	0.1028	0.2687	1.8015	1.8314	1.0307
1089174	4.3496	3.7544	4.1888	4.8949	3.4608	4.0867	4.0537	4.2320	4.6120	4.2701
1087581	3.8835	3.2560	3.7813	3.7955	2.4773	2.7518	2.7545	2.9828	3.2169	3.2757
1105802	4.0897	3.7771	4.3333	3.2431	4.3947	2.8402	3.3204	3.4208	3.1595	3.7428
1102752	4.0119	3.5323	4.2522	3.4936	3.5996	3.2918	3.3274	3.4888	3.1402	3.8010
1087132	2.1708	2.0612	1.6772	1.8324	2.0418	0.7904	1.5690	2.2656	1.1980	1.3963
1094862	0.0537	0.0312	0.0619	0.0000	0.0000	0.0332	0.0111	0.0000	0.0108	0.0115
280023313	2.1310	2.3126	1.6425	2.9879	1.9993	2.4621	2.0218	2.5223	3.2997	2.4941
1092393	1.7415	1.3334	2.0705	1.4294	1.6531	1.4903	1.4869	1.2316	1.5480	1.7652
280115622	1.4705	1.2824	1.3395	1.7360	0.3050	1.1836	1.1315	1.3468	0.4969	1.3618
1095890	1.5461	1.0788	2.0067	0.1441	0.5602	0.4360	0.3132	0.2252	0.1239	0.1760
280053555	0.0000	0.0000	0.0536	0.0000	0.0000	0.0378	0.0000	0.0000	0.0000	0.0000
1090039	2.1490	2.9621	2.2362	3.8016	3.5484	2.6428	2.9419	3.2386	3.0851	3.6429
1097381	2.2253	1.9284	3.0151	1.2941	1.2019	0.7429	0.6213	0.7913	0.8817	0.8369
1089603	4.0296	2.9695	3.9122	2.7718	3.1142	3.5798	3.3682	3.7980	2.6410	3.4710
279656279	0.6131	0.4426	0.0000	0.0000	0.0000	0.0000	0.0000	0.0000	0.4327	0.0000
279886928	0.5862	1.1855	0.3856	1.3457	1.8616	0.4399	0.9714	1.3167	1.3742	1.0261
1101495	1.8868	1.6945	2.3757	2.5371	2.6916	3.0695	2.8857	2.9169	2.3660	2.9605
279810237	1.1138	0.6182	0.8076	0.0000	0.2337	1.3601	0.8936	0.8368	0.2440	0.5744
1099627	1.3328	1.6123	0.7932	0.8055	0.7735	0.8926	0.9079	0.7579	0.8781	0.7108
1095788	0.3846	0.5822	0.7746	0.3054	0.8152	0.3801	0.3884	0.3073	0.3733	0.3681
1097649	3.0744	3.2001	3.2400	3.9203	3.5306	3.5156	3.9427	3.8103	3.3103	3.5052
1101171	1.1645	1.3723	1.4991	1.6535	2.2950	2.6749	2.4544	2.4363	1.6104	2.2120
1099481	4.5209	2.6604	4.7611	2.1435	2.1105	1.2308	1.8523	2.0895	1.2401	2.1863
1095422	7.5297	6.0193	7.0085	6.9650	5.5732	6.4032	6.4698	6.6654	6.7116	6.7192
279747861	0.1686	0.0000	0.0000	0.0000	0.0000	0.0000	0.0000	0.0000	0.0977	0.1426
1102594	0.2648	0.1227	0.3773	0.0882	0.1288	0.0796	0.0361	0.1295	0.0000	0.1595
1090994	2.0513	1.4375	2.0018	1.4698	1.6201	1.0750	1.2998	1.4994	1.5517	1.4760
279867936	2.4309	1.2621	2.7847	3.3569	3.6806	3.9572	4.2738	4.5693	3.2329	3.8656
279887415	0.8279	1.5724	1.7482	1.5825	3.4537	0.4629	0.6323	2.4458	1.6600	1.2532
279979595	0.0000	0.1789	0.0000	0.3039	0.0000	0.0000	0.1298	0.0000	0.1256	0.0000
1101059	2.8912	2.2470	2.5517	2.4987	2.0093	2.5697	2.4976	2.4115	2.7892	2.4069
280106460	0.8228	0.9449	0.7555	0.5840	1.4620	0.5971	0.7050	1.0916	0.6843	0.9611
279884771	0.0000	0.4363	0.7048	0.3353	0.4386	0.6441	0.3615	0.2962	0.0945	0.1937
1101104	0.8479	0.9650	0.9779	0.9576	0.6421	1.1015	0.8741	0.7453	0.8935	0.8412
279716249	0.5420	1.4663	0.0000	0.7116	0.3225	0.5610	0.6329	0.4074	0.6368	0.0000
1097492	0.0000	0.0765	0.0746	0.0290	0.0428	0.1515	0.0402	0.1103	0.0000	0.0240
1089216	5.5148	4.0905	5.2349	4.2163	3.5148	4.3906	4.2857	4.4947	3.7248	4.5075
1089721	0.0059	0.0000	0.0000	0.0000	0.0113	0.0000	0.0123	0.0000	0.0000	0.0126
1092636	3.5917	3.9999	3.8719	6.4308	5.1416	4.2744	5.0668	5.1699	5.6525	5.2191
1099885	0.0000	0.0000	0.2424	0.1285	0.1044	0.0000	0.0000	0.0937	0.0000	0.0000
279829868	1.6809	1.8439	2.2379	1.5152	0.9872	2.4894	2.0022	1.7300	0.1664	1.9196
1096408	0.0670	0.0000	0.1205	0.0681	0.0171	0.0000	0.0369	0.0455	0.0000	0.0190
1088670	1.1643	1.4580	1.3925	1.5721	1.7815	2.4559	2.1043	1.9453	1.5816	1.9045
280041595	0.0319	0.0000	0.0135	0.0325	0.0000	0.1135	0.1185	0.0722	0.0547	0.0000
1094929	1.8409	1.8252	1.2397	2.1151	1.4741	1.4605	1.8944	1.7900	1.9071	1.6307
1100755	0.0000	0.1131	0.0913	0.0000	0.0000	0.2758	0.0413	0.0323	0.1167	0.0000
1093914	4.7749	5.1268	4.5847	4.9758	5.2204	5.4154	5.2011	5.2678	5.0789	5.2764
280111193	3.0032	3.0702	2.7956	2.8697	2.3609	2.6917	2.7770	2.7916	2.2179	2.6901
1097553	1.5911	2.3557	1.2988	4.0004	2.9907	2.1520	2.8397	2.8748	3.4880	3.0907
279950127	0.0000	0.0000	0.5230	0.7183	0.0000	1.6547	0.3905	0.7192	1.5407	0.2702
1091483	3.5101	3.7530	4.3184	4.1932	6.1572	4.8478	5.0848	5.0276	4.3592	5.3613
1097936	0.0556	0.1538	0.1562	0.3597	0.3883	0.0952	0.2570	0.3083	0.0832	0.3651
1104367	0.0000	0.0738	0.0000	0.0000	0.0303	0.0393	0.0264	0.0000	0.0000	0.0000
1098481	0.0121	0.0000	0.0522	0.0000	0.0732	0.3200	0.0792	0.2270	0.0000	0.2271
1094437	2.0992	0.9789	2.5988	1.4136	2.3718	1.7537	2.2547	2.3272	0.9812	2.2252
1089689	3.7553	3.2328	3.5080	3.0668	2.9612	3.6501	3.4398	3.5325	2.7239	3.6496
1087337	2.1297	2.1567	1.5653	1.7773	1.7165	0.4288	1.0166	1.8024	1.1018	1.3275
279762135	0.0000	0.0000	0.0000	0.0000	0.0000	0.3924	0.0000	0.0000	0.5534	0.0000
1093784	1.5853	1.2612	1.6179	1.0652	1.2799	1.5499	1.3491	1.5097	1.2455	1.2005
1099144	2.4482	2.0621	1.9272	0.4993	0.0437	0.1370	0.0931	0.1143	0.1749	0.1409
1096141	4.1313	4.7092	3.3368	3.2870	3.1040	2.9956	3.3111	2.8579	2.8516	3.1100
279942848	2.2215	3.3310	3.0014	5.9689	6.0207	4.9107	5.2968	5.6150	5.8694	5.3005
279999574	0.0000	0.0000	0.3067	0.0000	0.3304	0.0000	0.0000	0.0000	0.0000	0.1632
1095662	1.3517	0.8621	1.2359	1.4084	0.9823	1.8765	1.5815	1.7987	1.4405	1.4508
1091060	4.1825	4.5213	2.6415	2.4483	1.2805	0.8328	1.7484	1.3691	1.5316	1.0652
1092749	1.0768	0.3401	1.2055	0.0640	0.0097	0.0466	0.0210	0.0429	0.0698	0.0320
279771220	0.1480	0.2376	0.2069	0.0000	0.0000	0.4549	0.2403	0.0881	0.1011	0.0000
1105074	0.3969	0.3507	0.1984	0.1217	0.0422	0.0678	0.0979	0.0625	0.1573	0.0512
1097806	0.6406	1.0375	0.6475	0.9689	0.6065	0.2277	0.4826	0.3011	0.6151	0.5338
280079165	2.4217	2.5181	2.6663	2.5960	3.0119	3.4963	3.3128	2.9842	2.7493	2.9876
1094668	2.9689	2.5027	3.2383	2.8866	3.1896	3.6915	3.5901	3.5410	2.7423	3.4229
280094138	0.8889	0.5592	1.7393	2.2630	1.6409	3.2473	2.5325	3.3502	1.8886	1.8239
1104137	1.9358	1.4706	1.7666	2.2415	1.9599	2.8534	2.6133	2.8909	2.2202	2.4438
279799655	0.1182	0.6369	0.1672	0.3821	0.1555	0.2713	0.1004	0.2602	0.1311	0.0667
1089157	5.1974	5.3257	5.0223	6.1409	4.2310	4.1959	4.6078	4.6923	4.8106	5.0607
1102808	0.1246	0.1419	0.2208	1.1754	0.8050	1.2018	1.1892	0.8031	0.9319	1.5839
280035678	1.8579	0.9859	2.1059	0.8081	0.5065	0.2131	0.5287	0.5454	0.0000	0.7898
1095310	4.4111	4.2499	4.2229	3.9097	4.0246	4.5953	4.7126	4.2712	3.4691	4.4236
1100670	1.9118	0.7917	2.0309	0.0258	0.2953	0.2568	0.1009	0.2741	0.1411	0.2549
280138333	0.3273	0.5797	0.2903	0.7915	0.9972	0.4080	1.0152	0.7680	0.2552	0.8240
1092856	0.4994	0.6534	0.3689	1.5271	0.5745	0.7694	0.8844	1.1297	1.0389	0.9100
280028921	0.0000	0.0000	0.0000	0.0436	0.0325	0.0000	0.0000	0.0290	0.0805	0.0000
280049760	0.4231	0.0000	0.5959	0.0000	0.0000	0.0000	0.0000	0.0000	0.0000	0.0000
1089627	3.2244	2.3332	3.5099	1.4247	2.1828	1.6216	1.6387	1.7135	1.4476	1.9018
279871714	3.0469	2.0304	3.2883	0.6678	0.0263	0.2751	0.2134	0.0590	0.0811	0.1134
1097854	2.1103	2.3006	2.5501	3.6904	3.4400	3.2620	3.4579	3.2379	3.4859	3.6101
279993485	0.8038	1.0752	1.4933	0.6499	1.2987	0.8478	0.5845	1.0034	0.4746	0.7094
1091613	2.3751	1.5611	2.1006	1.4370	1.9634	2.1884	2.1760	2.5668	1.6150	1.8580
1100425	0.1022	0.0188	0.0625	0.0000	0.0371	0.0000	0.0270	0.0659	0.0000	0.0277
1091933	0.1418	0.0558	0.0000	0.0000	0.0000	0.1156	0.0400	0.1582	0.0000	0.1197
1090014	5.7152	5.7004	5.9692	6.1582	5.4494	4.4450	4.8907	5.1772	5.2489	5.5508
279810178	0.0000	0.0000	0.0000	1.4090	1.2759	0.2546	1.0491	1.3061	0.6486	1.2865
280033416	1.5815	1.9302	1.7045	1.8939	2.7363	1.6217	1.9051	1.8403	2.2002	2.0937
279975760	3.0425	2.9162	2.3028	4.0812	2.0797	2.3636	2.8862	3.0809	3.1205	2.9178
279832561	2.8583	2.1356	2.8972	0.5673	0.5643	0.0641	0.0000	0.0000	0.4690	0.3622
1103443	0.0000	0.1194	0.0000	0.0000	0.0796	0.0435	0.0293	0.0000	0.0283	0.0000
1095889	5.1444	4.2744	4.8426	4.4685	3.0194	3.8189	3.7764	3.8762	3.9309	3.8358
1098335	1.9242	2.3938	1.9535	1.2305	1.6785	1.4979	1.5411	1.2827	1.1082	1.1482
1098281	0.7183	1.2623	0.9144	2.6325	3.3233	3.3079	3.3406	3.5264	2.7839	2.9265
1088977	1.0372	1.7564	1.1025	2.2832	2.0822	1.9330	1.9986	2.0489	1.9638	2.0426
279854402	1.5433	0.6661	1.0363	1.0567	0.8895	1.8168	1.8387	2.0847	0.8363	1.4104
1101815	0.4081	0.7304	0.7124	0.9019	0.9724	1.6626	1.4124	1.0881	0.6367	1.2572
1105959	3.0630	3.2401	2.8929	5.0540	3.2314	3.3004	3.6265	3.9536	4.4086	3.7083
1104474	2.6875	2.1036	2.6115	2.4941	2.0338	2.7511	2.8378	2.9489	1.9391	2.4406
1089653	4.0010	3.2549	4.2469	3.0417	3.9877	4.2375	3.9162	4.0627	3.4749	3.8641
1092129	1.2971	0.6536	1.4799	1.9530	1.8789	2.8410	2.4059	2.5385	2.1420	2.6064
279943115	1.9653	1.1677	1.7962	1.8662	2.1504	2.3725	2.3139	2.1086	2.1253	2.9466
1091496	5.4926	5.3023	5.8659	4.9545	5.4649	5.1360	5.1275	5.1809	4.5027	5.5266
1106595	0.0000	0.0155	0.0000	0.0000	0.0314	0.0222	0.0146	0.0472	0.0000	0.0000
1106037	0.3422	0.9212	0.6661	1.5846	0.2524	0.1491	0.6196	0.4714	0.2600	0.4581
280118476	5.3141	4.3303	5.0171	5.3171	2.9907	3.8031	3.9209	4.2413	4.3397	4.1208
1101581	3.2071	3.7036	3.5176	2.8401	3.7999	2.1085	2.5121	2.4779	2.7309	2.8768
279720456	1.9790	1.6164	1.5009	2.9191	0.1928	1.7296	1.2125	2.1748	1.9437	1.6171
1089652	7.1975	6.5533	6.5966	2.8243	1.4791	1.0003	0.7143	0.7697	2.1273	1.4659
279707363	0.0000	0.7582	0.0000	0.0000	0.5406	0.0000	0.0000	0.0000	0.0000	0.0000
279797919	0.4077	0.0000	0.5489	0.3703	0.3793	0.5540	0.2870	0.5494	0.5604	0.5907
1089013	2.5280	3.1308	2.8496	4.4238	3.0773	2.6527	3.0921	3.0534	3.4920	3.2794
1097329	7.2091	6.2908	7.6429	6.7917	6.6659	6.3434	6.3963	6.5253	6.4625	7.1140
279872908	1.2412	1.1215	1.5012	1.7239	0.6280	1.7885	1.1785	1.5742	1.2308	1.3857
280091109	4.3728	3.6192	4.2403	5.9925	3.1994	4.4175	4.2493	5.2782	4.6265	4.7798
1094411	0.0762	0.0657	0.0178	0.0198	0.0000	0.0000	0.0000	0.0390	0.0154	0.0000
1100482	1.4735	2.7064	1.1241	2.3612	2.0269	1.1072	1.6227	1.6168	2.2637	1.0043
1090267	3.3657	2.3348	3.1364	3.0392	2.4133	3.0549	3.1766	3.4950	2.5838	3.0114
1093180	2.4517	2.5930	2.5046	1.4420	2.5797	2.5299	2.2805	2.3387	1.6996	2.0003
1091916	1.9011	1.7845	1.7785	2.4443	1.8401	1.9958	2.2066	2.1212	2.3378	1.9964
1104944	4.9124	4.1285	5.3184	5.8616	6.7023	6.3441	6.1657	6.5886	6.2949	7.0741
1099221	1.2625	0.9042	1.1018	0.1879	0.2703	0.1310	0.1927	0.0189	0.1479	0.3160
1098421	2.9314	3.6415	2.8283	3.7634	3.3761	2.4128	2.7177	3.1971	3.2338	3.0162
279801804	5.0438	4.1961	4.9450	4.0510	3.9097	4.0937	4.2929	4.3161	3.2936	4.5081
1089676	3.1863	3.3543	3.9121	5.6483	6.0061	5.2641	5.7652	5.6457	5.2161	6.0380
1091857	3.6501	3.2155	3.7575	3.4511	3.2445	3.7536	3.7112	3.7674	3.0767	3.5738
1101880	2.8539	3.1504	2.5074	2.3581	2.1372	2.6400	2.4977	2.4305	1.9361	2.3996
1095787	3.0071	3.8278	2.9009	4.4967	3.7119	2.4549	2.9693	3.0466	4.1401	3.4747
1108768	3.7271	1.8486	3.7911	0.3688	0.3966	0.2560	0.2090	0.2952	0.3576	0.3349
280009840	5.9846	6.6589	6.1288	7.3999	6.5240	5.2145	5.9102	5.7502	6.9989	6.1003
280132310	0.7024	0.2625	0.7414	0.2781	0.9401	1.3635	1.2421	1.1658	0.2540	1.1733
1091179	2.8439	2.9349	3.2693	4.1980	2.3907	2.8061	3.0173	2.9364	3.0029	3.0797
279909620	0.0000	0.0000	0.0000	0.0000	0.0000	0.0792	0.0000	0.0000	0.1114	0.0000
1097855	2.9912	2.1552	3.0975	2.8531	2.8463	3.1206	3.0690	3.3162	2.6160	3.4047
1097525	0.3732	0.1618	0.4556	0.1534	0.0646	0.2119	0.0967	0.1328	0.1916	0.1420
280091116	0.7975	0.8841	0.7360	0.9075	0.0000	0.0000	0.1381	0.1148	0.0000	0.5997
279822415	7.8640	6.3086	7.4777	6.2517	4.5505	4.3783	4.7391	5.3633	5.5467	4.8721
1100530	4.9352	3.6667	5.1286	4.1413	4.1812	4.5904	4.5918	4.5865	4.0007	4.7171
280111836	0.1758	0.5335	0.4456	0.5481	0.1361	0.2145	0.2804	0.0000	0.1677	0.1506
1099800	0.0000	0.0000	0.0280	0.2830	0.0456	0.0371	0.1434	0.1193	0.0000	0.2373
1088044	2.2380	1.9559	2.1935	2.6480	1.7330	2.3974	2.2160	2.4578	2.3483	2.2951
1087301	5.8276	4.9418	5.5694	5.2736	4.9943	4.9140	5.1847	5.4340	5.0480	5.2725
1090442	4.9346	5.0282	4.3106	5.5554	4.0090	2.1640	4.1210	4.1128	3.6023	3.6074
1089361	2.6656	2.4996	2.7303	1.5882	1.8778	2.0318	1.9961	1.8781	1.1104	1.9390
1108441	1.5511	3.1912	1.9474	4.3753	3.4221	3.5914	3.9358	3.9760	2.8479	3.3100
1105982	3.6215	3.5044	3.5906	4.4908	3.4165	3.5706	3.6262	4.2087	3.8864	3.7605
280018091	0.0000	0.0000	0.0000	0.4108	0.1661	0.0000	0.4820	0.0000	0.0000	0.3464
1108883	3.8273	2.0027	3.9858	3.2374	1.8488	2.6579	2.9576	2.8361	2.1402	3.2839
1098425	2.6480	3.3506	3.0465	2.1701	3.5008	3.0141	2.9301	2.7676	2.0656	2.7427
1094356	3.5803	2.9117	4.3672	2.2461	3.0980	3.6847	3.0599	3.0506	2.4489	2.9499
1092564	5.2581	6.3394	4.5514	5.9288	3.9459	4.3735	4.8289	3.9691	5.3050	4.0991
279892035	0.0000	0.0000	0.1232	0.3089	0.0000	0.4387	0.3973	0.2315	0.1065	0.2283
1102600	3.8468	4.9519	3.5539	3.9010	4.1502	3.3816	3.5217	3.6067	3.7167	3.4849
1095385	1.3778	1.3606	1.2763	2.1098	1.1182	1.9483	1.8676	1.8087	1.6178	1.8297
1094547	2.1409	1.7862	2.0381	1.3317	1.5482	1.9229	1.6859	1.9438	1.1600	1.7396
279705914	0.0000	0.0000	0.0000	0.4168	0.0000	0.0000	0.5825	0.0000	0.0000	0.0000
1096176	2.7407	2.5420	3.0584	4.7964	5.7666	4.1885	4.6467	5.2330	5.1572	5.3653
279962250	2.2082	1.9129	2.3402	2.3482	1.0218	1.7042	1.7786	1.4221	1.5388	1.8326
1100722	0.0000	0.0000	0.0801	0.0000	0.0000	0.1055	0.0000	0.0000	0.0691	0.0000
1096525	4.1761	3.4843	4.7432	3.4861	4.3822	4.7876	3.8828	4.6181	3.6645	4.7498
1093364	0.9538	1.4896	0.7717	0.8309	0.8775	0.5117	0.4734	0.6260	0.7448	0.6027
280088176	0.0931	0.3670	0.0750	0.0000	0.0000	0.2174	0.0000	0.0000	0.0000	0.0000
1087339	0.1595	0.1656	0.3084	0.3503	1.7097	0.8924	0.8450	1.0413	1.2929	0.8971
1094368	0.3858	0.6766	0.5656	1.2999	2.6312	2.0909	1.9955	2.4519	1.6156	2.1424
1099435	2.0177	2.2147	2.4925	1.6924	2.8493	2.9531	2.4496	2.5096	1.9380	2.5659
1096575	0.3461	0.2817	0.5192	0.6891	0.5850	1.4855	1.0309	1.1669	0.6255	0.9511
1107047	5.9792	4.6193	6.2442	6.2246	4.6603	4.9701	5.2772	5.1130	5.3836	5.9789
280072100	0.0657	0.2252	0.2798	0.1307	0.3572	0.0798	0.1059	0.3130	0.0000	0.0000
1104197	0.4826	0.2199	0.0568	0.0475	0.3202	0.2331	0.2060	0.1800	0.8040	0.1154
1092249	3.1833	2.1197	3.0069	2.1346	2.1618	2.3432	2.3330	2.6491	2.2432	2.2976
279667192	0.2739	0.0000	0.0000	0.0000	0.0000	0.0000	0.1664	0.0000	0.2204	0.0000
280104470	0.1568	0.0000	0.1446	0.8695	0.4287	0.7932	1.1825	0.4607	0.7133	0.7979
1103019	0.3574	0.1499	0.2936	0.1338	0.0342	0.0543	0.0370	0.1141	0.0358	0.2134
1094419	0.0000	0.0106	0.0188	0.0373	0.0070	0.0113	0.0000	0.0125	0.0310	0.0078
1098746	4.3513	3.5215	4.6150	4.0388	4.8583	5.0128	4.7117	5.0496	4.1592	5.2320
280124801	0.0000	0.0000	0.0000	0.2761	0.0000	0.2826	0.2526	0.0000	0.5484	0.0000
1098825	1.8584	1.5937	1.6509	2.3217	2.1750	2.5830	2.7096	2.7899	2.1951	2.3890
1100167	2.1602	1.5393	2.0610	2.9218	2.2959	2.8238	3.1016	3.1488	2.7538	2.6006
1096974	3.9984	3.3852	4.4133	3.1886	3.7595	3.9724	3.8270	3.7606	3.1197	3.7931
279754242	0.0000	0.8249	1.0810	1.4045	0.3261	1.8760	0.7673	1.3192	0.3318	0.9430
1104412	0.9661	0.8999	0.9918	1.3175	0.8781	1.8306	1.6341	1.5324	1.0495	1.3052
279800514	0.2036	0.3014	0.5835	0.3762	0.6099	0.4957	0.6010	0.4848	0.1378	0.3846
1097335	3.5582	3.6108	4.3678	5.3172	6.4357	5.6426	5.7482	5.8425	5.3007	6.3338
1100987	3.1410	3.4208	3.0450	3.2451	4.2676	2.5858	2.9984	3.2295	3.4408	3.6125
1094350	2.6879	3.5255	3.1133	3.3994	3.7966	2.4822	2.8372	3.1193	2.9938	2.8601
279865326	0.3316	0.5342	0.8887	0.9698	0.9097	1.9534	1.2916	1.2957	0.6056	1.5171
279923581	0.0749	0.1879	0.0782	0.0864	0.2970	0.5305	0.3194	0.4081	0.0675	0.3842
1095730	1.0405	1.6958	1.2304	3.7133	4.7606	4.3389	4.2673	4.3090	4.4349	4.5257
280000420	0.0366	0.0000	0.0000	0.0000	0.0000	0.2549	0.0000	0.0000	0.4089	0.0000
1094519	4.8325	2.4967	4.9272	4.0294	3.2583	4.8250	4.7693	5.0723	3.0933	4.8758
1087804	3.1581	2.5640	3.1746	3.1572	2.9422	2.7630	3.1426	3.0683	2.6594	3.3718
280006154	0.1323	0.6283	0.4372	3.2499	1.6293	2.2689	2.1381	2.4315	2.5560	2.4927
1098154	1.6552	1.6230	1.6978	1.0264	1.3763	0.6726	0.7883	0.9520	0.9354	1.0179
1088104	2.1642	2.3267	2.4453	3.0764	2.5348	2.4764	2.4901	2.5914	2.3440	3.1125
279799002	0.0000	0.0000	0.0546	0.0000	0.0000	0.0722	0.0000	0.0000	0.0471	0.0000
1099428	4.6963	4.3810	4.8050	5.5326	3.7300	3.5103	3.8570	4.1857	4.4291	4.3949
279954352	0.0849	0.0898	0.0177	0.0243	0.1189	0.0109	0.0523	0.0387	0.0542	0.0973
279892575	0.0000	0.0796	0.2411	0.6819	0.1530	0.1646	0.1651	0.0473	0.5927	0.3207
1092386	4.2030	2.9209	4.1571	4.0107	3.5758	4.4205	4.5040	4.4832	3.6792	4.4721
279861513	1.0518	1.0209	1.1391	0.8015	0.4274	0.8781	0.7094	0.7923	0.4845	0.5397
1087260	5.6152	4.8900	4.7252	5.2376	5.2986	3.1818	3.9433	5.7884	4.6702	4.7924
1098635	0.0000	0.0000	0.0280	0.3187	0.0000	0.0000	0.1365	0.1135	0.1737	0.0000
1099434	7.8523	8.6309	6.8144	8.6813	5.3369	4.5341	5.9905	5.0225	6.9747	5.8239
1104398	0.1930	0.4862	0.3162	0.1072	0.6479	0.0921	0.0803	0.3477	0.2049	0.0791
1091433	2.4751	1.7618	2.4342	1.6169	1.9803	2.3795	2.4227	2.0873	1.5691	2.3259
1099558	0.8812	0.5434	0.8232	0.1044	0.1545	0.0543	0.0916	0.1008	0.0964	0.0603
279751883	3.6439	4.4502	4.1345	3.7828	3.5681	1.4994	2.9375	2.9073	1.6969	2.3919
279722759	0.3842	0.8605	0.3563	0.2713	3.0625	0.3199	0.6611	1.8490	1.0867	1.0161
1099771	2.6208	1.5351	2.7229	0.8213	0.9830	0.5021	0.7584	0.8953	0.4862	0.8124
1088948	1.1391	1.1292	1.1697	0.9899	1.6394	2.0346	1.6742	1.9174	1.2219	1.5070
279979850	1.4821	2.0294	0.8370	2.0129	2.0540	0.0000	0.3151	1.0047	3.5946	0.3224
1091981	3.4799	2.7865	3.3077	2.6532	3.2079	2.9633	3.0963	3.2840	2.9345	2.9842
279917717	3.5572	2.8344	3.4847	3.6737	1.9402	2.6232	3.0690	2.4463	2.2964	3.4106
1096075	4.3604	2.7809	4.1840	3.3004	3.1077	3.6607	3.7126	3.9403	3.0742	3.8361
1102441	1.9522	1.5901	3.1695	3.8422	4.8014	3.7647	4.3412	4.5023	3.5586	4.1466
279472554	0.1125	0.2412	0.1651	0.1143	0.0855	0.1648	0.0470	0.1136	0.0895	0.0482
279998804	0.0000	0.0120	0.2864	0.0000	0.1244	0.5238	0.3151	0.1117	0.0665	0.1377
279950437	0.1358	0.3348	0.6255	0.0475	0.7602	0.0000	0.2807	0.0316	0.0370	0.0392
279918765	0.0000	0.0000	0.0000	0.3349	0.1332	0.2101	0.1439	0.6031	0.2315	0.0000
1099702	1.4745	1.2933	1.5909	1.4287	1.6386	1.7635	1.7631	1.5730	1.5189	1.6870
1103054	5.3132	3.1428	4.9779	1.1905	0.2012	0.1771	0.2485	0.4872	0.5459	0.4414
1089502	1.2783	0.9664	1.6636	0.9843	1.2533	2.0609	1.6404	1.3823	1.0026	1.6231
279939851	0.0000	0.2129	0.0000	0.0000	0.0927	0.5139	0.5239	0.0000	0.1247	0.0000
1103257	5.8680	5.4635	5.5897	5.8712	4.6455	4.5289	4.7401	4.9765	5.3626	5.1078
279882358	3.6764	3.2925	3.6073	4.6605	3.6308	4.6576	4.5045	4.4515	4.3901	4.5718
279490694	0.0810	0.4185	0.2352	0.3290	0.2325	0.5456	0.2148	0.3791	0.2462	0.2542
1095248	0.5221	0.7949	0.5833	1.2467	0.2591	0.6442	0.5228	0.7076	0.5547	0.7738
1101379	0.8055	0.8940	0.7678	1.0438	1.2546	2.2385	2.1071	1.3804	1.3322	1.4125
1094711	5.4579	5.2430	5.6844	4.5888	5.5883	4.3622	4.7452	4.5328	4.5170	5.1585
1102044	6.6047	6.0055	6.6739	6.0181	6.4821	5.0237	6.3836	5.7474	5.5344	5.7215
279800471	3.1778	2.4683	2.2898	5.2335	0.9311	2.8226	3.0316	3.7615	3.4234	2.9695
1093541	2.1303	2.1329	2.0998	4.1099	1.9033	2.3681	2.8042	2.7366	3.2376	2.5843
1108890	2.3637	3.1688	1.4923	2.6378	1.0858	0.7169	1.5981	0.8330	1.6538	1.2778
1094205	4.3304	3.8126	3.8253	4.1298	3.2493	3.7126	3.9074	3.9553	3.7508	3.8027
1088694	0.1133	0.5071	0.4213	1.5694	2.2090	0.9162	1.3528	1.3912	1.6607	1.7161
1103986	0.8116	0.8136	0.8162	0.7406	0.2982	0.9953	0.5118	0.7067	0.7065	0.6627
1089687	3.6043	3.2031	3.3759	2.9911	3.2458	3.6693	3.5851	3.6139	3.0244	3.4029
1097692	1.0792	0.2415	1.1998	0.0330	0.0000	0.0000	0.0000	0.0000	0.0915	0.0272
1094839	1.8415	2.2399	1.7748	1.7055	2.1758	1.5104	1.6885	1.8730	1.5846	1.6343
1107915	1.2971	1.6569	1.8052	1.7017	0.8895	1.4561	1.5106	0.9011	0.5909	1.4663
1106893	0.5838	0.6392	0.8093	0.3397	0.4413	0.2313	0.1335	0.3467	0.1180	0.3037
1103875	1.6171	1.6260	1.5215	1.4667	1.0605	2.2586	1.8911	2.0707	0.9737	1.4289
1094414	4.7248	4.0960	4.6935	4.1039	3.9291	4.4833	4.3596	4.4598	3.7511	4.4309
280057052	3.2905	1.5534	2.8798	2.7914	1.3729	2.4185	2.5401	2.7094	2.3982	2.5849
1105746	3.5336	3.7128	3.3069	2.9935	5.1545	4.4973	4.3658	4.1910	4.3716	4.1567
279914863	5.1593	3.7431	4.8847	5.3790	3.3874	4.6438	4.6247	5.1243	4.6363	4.6871
1093931	0.7760	0.9220	0.8481	3.0889	2.3206	2.3722	2.7911	2.5731	2.7566	2.7416
1101984	2.8962	2.3716	3.0291	3.2460	3.9263	4.3200	4.2656	4.4892	3.3452	3.9348
280008842	0.1802	0.2361	0.3954	0.3197	0.8951	0.9724	0.9417	0.8045	0.4198	0.6808
1102410	2.7310	2.5334	2.9898	1.0911	1.2181	0.2203	0.6045	0.4884	0.8560	0.1910
279997312	3.6843	4.2445	3.6938	4.8150	4.1845	2.8761	3.6761	3.7401	3.9666	3.8771
279781257	6.2687	6.4403	6.0596	8.3803	6.4347	6.4933	6.8282	7.2144	7.7005	6.9402
1105082	0.4271	1.4271	0.6650	1.5658	1.2669	1.6208	1.3223	1.5585	1.4029	0.8458
1095327	2.6100	2.8740	2.9948	2.9920	3.8199	4.1637	3.9840	3.7334	3.0540	3.6029
1097136	0.4522	0.5244	0.5867	1.2534	1.8637	2.3786	1.9651	2.0821	1.7778	1.8179
1109102	0.4904	0.6579	0.6945	0.6939	0.4923	0.6938	0.4463	0.2573	0.8038	0.6640
1099749	0.5197	1.3151	1.2066	1.5575	2.3953	0.3382	1.4437	1.1777	0.7858	1.1214
1106545	6.6302	7.5551	5.9604	6.2231	5.6421	4.6987	5.8373	4.8874	5.3601	5.0004
279882924	1.1748	0.6859	1.2690	1.9524	1.8355	2.4830	1.9661	2.7175	1.6883	2.7012
1089989	6.9297	6.5840	7.1750	7.9848	7.3726	7.3071	7.4812	7.5416	7.7019	7.8136
1095824	0.0000	0.2357	0.0338	3.2583	2.3120	2.8478	2.9947	3.2397	2.8770	2.9300
279800986	0.9033	0.0000	1.1473	0.3164	0.6480	0.0000	0.4386	0.1568	0.7545	0.2173
1108021	4.3781	4.0707	4.5919	4.6650	4.1251	3.5710	3.9205	4.0130	3.7507	4.6699
279966445	2.1736	1.2730	2.1109	1.4613	0.9414	2.0289	1.6745	1.5615	1.2534	1.9344
1096293	1.9698	1.4866	2.0358	0.9516	1.1977	0.9656	0.8447	1.0300	0.9578	1.1721
1104033	0.4292	0.2535	0.0850	0.2204	0.0423	0.0384	0.0973	0.3205	0.1342	0.1712
280076108	0.3676	0.2254	0.2686	2.0701	1.9019	2.2924	1.8478	2.2882	2.4421	2.6664
1101651	4.4547	3.7586	4.3966	4.5988	3.8344	4.2151	4.2844	4.2198	4.2916	4.6351
1088597	3.3902	2.6464	3.5281	2.7116	3.3419	3.1309	3.1775	3.4592	2.6950	3.2825
280085189	0.0000	0.0000	0.0000	0.2152	0.0000	0.0000	0.0000	0.2138	0.0874	0.0000
1094706	5.1801	3.8359	5.6982	3.2925	3.8074	2.9027	2.6382	3.0426	2.8198	4.5072
1105047	3.0173	3.2911	3.1032	3.6773	3.8519	3.1091	3.5712	3.5790	3.3354	3.5285
1105294	3.7111	2.4330	3.7631	4.0552	2.6730	3.1642	3.4025	3.6805	3.4142	3.5889
1099711	0.0734	0.0838	0.0000	0.0000	0.0000	0.0000	0.0000	0.0000	0.0000	0.0186
1090928	1.1369	1.0939	1.2672	1.0666	1.1338	1.7757	1.4842	1.4038	0.9591	1.3983
279856321	6.2775	6.2076	5.8472	5.9867	6.4818	5.1366	5.3024	5.7046	7.0014	5.6320
1089105	3.7026	3.5122	3.8747	3.8244	4.1405	4.2259	4.0180	4.2312	3.7306	4.4113
280072234	0.0000	0.1663	0.0000	0.0000	0.0000	0.3655	0.0000	0.0000	0.2244	0.1234
279974216	0.5334	0.3291	0.2695	0.0000	0.0000	0.3482	0.2420	0.0910	0.3308	0.0109
1093399	3.1153	3.2459	3.0276	3.2855	2.5549	2.1946	2.4732	2.6038	2.6117	2.6683
1103442	1.3706	1.4778	1.5458	2.6549	1.3271	1.0381	1.3995	1.6357	1.7914	1.6105
1098894	0.2972	0.1584	0.2178	0.0729	0.0274	0.0000	0.0870	0.0487	0.0287	0.0305
279936429	0.0000	0.0000	0.0000	0.0000	0.0000	0.7561	1.0468	0.0000	0.0000	0.0000
1091792	4.8294	4.3253	4.5030	4.6055	4.6596	5.1515	4.9688	5.0980	4.9228	4.9914
279794366	0.1892	0.3214	0.2551	0.1309	0.1799	0.1191	0.1195	0.0722	0.0396	0.1039
279802530	2.3720	3.3031	2.7388	4.3449	3.7200	2.7471	2.8197	3.2738	4.0696	3.4026
280062926	6.3166	7.3873	6.0302	6.5223	7.0830	6.2771	6.7683	6.1072	6.1935	6.7153
280019550	3.0128	2.6253	3.4912	3.9714	3.2837	2.9871	2.9916	3.4251	3.5187	3.7341
280116824	3.9703	2.2892	4.3528	0.6817	0.2619	0.0000	0.0000	0.0630	0.0000	0.2635
1098560	1.7824	2.2065	1.6927	2.3556	2.6120	3.0531	2.9038	2.6739	2.4920	2.6230
1099254	2.6180	2.8805	2.9122	2.8574	3.8201	4.1220	3.8663	3.7730	2.8953	3.6561
1092127	1.1457	1.0812	1.1774	1.2596	1.4679	1.6981	1.7857	1.8678	1.0783	1.3016
1088433	2.6947	2.5351	2.1129	2.1324	1.5190	2.2310	2.1276	1.9744	2.1411	1.8823
1087765	2.9885	2.4666	2.9420	2.1827	1.8188	2.1950	2.0910	2.1784	1.8284	2.1704
1090808	2.7872	2.4228	3.0942	2.8623	3.5754	3.9815	3.7984	4.0248	2.9153	3.4214
1098138	2.0361	2.1066	2.1327	2.1736	2.2129	3.0873	2.6516	2.6347	2.3208	2.3290
1097539	2.5689	2.7005	2.9499	3.0991	3.8524	3.5641	3.5512	3.4737	3.1478	3.6892
1093551	5.6798	6.8735	4.6899	5.5709	5.2038	3.3290	4.5328	4.1891	4.8228	4.3341
1109076	0.2312	0.3562	0.5564	2.7926	2.6614	2.1437	2.3061	2.7966	2.2129	3.2539
1086892	5.6435	5.3152	5.5532	4.4965	5.1187	4.2926	4.8452	4.6658	4.0708	4.7482
1097618	0.0410	0.0000	0.1102	5.3529	5.6096	4.1001	5.0494	5.1469	6.3226	5.4110
279936611	1.1727	0.4633	0.0000	0.0000	0.0000	0.0000	0.6547	0.0000	0.5276	0.0000
279968499	1.0141	1.1742	1.2115	1.1295	1.9494	2.1550	1.8684	2.0456	1.1340	1.8220
1088310	1.8927	2.5211	2.1923	1.8686	3.8892	3.6098	3.1256	3.1545	2.6584	3.0346
280023279	0.1910	0.4710	0.3621	0.6527	0.9205	0.1327	0.5136	0.5779	0.3426	0.5100
280072332	0.6389	0.4017	1.0048	0.4198	0.2457	0.2150	0.2984	0.1176	0.0000	0.3971
1095002	3.4138	2.2588	2.7027	2.4387	1.4765	2.0341	2.3196	2.4537	2.0573	2.1011
1106183	0.0487	0.0281	0.2307	0.0246	0.0904	0.1433	0.0399	0.0492	0.0575	0.0409
280082008	0.5054	0.8021	0.3978	0.7388	0.0000	1.7012	1.5452	0.4403	0.4712	0.6235
1097823	0.1712	0.5419	0.6681	2.6810	2.0786	2.7967	2.2930	2.7386	2.7719	2.3219
1092303	4.8161	2.9709	4.3525	3.5341	3.4953	3.6704	3.8710	4.5170	3.4003	4.0272
280103767	1.0336	1.2806	0.9736	1.3349	1.4885	2.6438	2.5045	2.4246	1.2104	1.2012
1099418	2.2697	1.9881	2.7078	4.6972	5.2406	5.7719	5.6831	5.9467	4.5754	5.7073
280127236	0.5891	1.0734	1.1314	1.1860	0.9850	1.6818	1.3625	1.5470	0.6852	0.7691
279800636	4.4311	3.7300	4.2565	5.4210	1.9508	3.6060	3.6707	3.5628	3.6516	3.9779
279828969	5.2896	2.9906	5.2817	5.5460	2.6256	4.3248	4.7947	4.6957	3.5003	5.1483
1099336	5.0755	4.9068	5.5773	7.5433	7.8768	6.8812	7.4940	7.3639	7.6401	7.8074
279810101	2.8658	2.0314	2.5729	2.9220	1.2349	1.7706	2.0289	2.3545	2.0917	1.9488
1095365	2.1233	2.7303	1.7861	1.2566	1.3893	0.3225	1.1424	0.4912	0.7899	0.5171
279872050	1.3471	2.2873	1.1443	1.1789	1.0871	2.3269	1.8333	0.9368	1.6253	0.9544
279726195	0.1547	0.3328	0.2725	0.4281	0.1181	0.3520	0.2447	0.1060	0.3427	0.2506
279740978	0.3127	0.3005	0.2542	0.3576	0.1247	0.0935	0.0746	0.3354	0.0650	0.2748
1094775	2.9952	2.9982	3.3692	4.7341	4.5185	4.8258	4.8578	4.9277	4.4399	4.8202
1090897	4.9982	4.5915	4.3304	4.6595	4.2629	3.7424	4.3221	4.4799	4.5826	4.0880
1098187	2.7924	2.7877	2.7109	3.1466	2.0526	1.4409	1.8592	1.9310	2.3369	2.3684
279817000	0.9096	0.6427	0.7382	0.8774	0.2341	0.4652	0.6503	0.3505	0.7509	0.5311
1095791	1.6382	1.4531	1.4446	1.5475	1.8621	2.5180	2.3793	2.1182	1.8917	1.9632
1093869	6.0908	4.9224	6.1852	5.0310	4.7057	4.2294	4.7541	4.7478	4.4599	4.8516
1093547	0.0269	0.0308	0.0248	2.8886	2.4278	3.1033	3.0592	2.8637	3.4165	2.9399
279764485	0.0000	0.0250	0.0000	0.4989	0.3202	0.0000	0.0143	0.2919	0.5934	0.2502
1101203	2.3660	1.8996	2.7228	2.4955	3.1426	3.4943	3.3815	3.5560	2.3574	3.2012
279898708	0.0000	0.0000	0.0000	0.2722	0.0000	0.0000	0.0000	0.0000	0.3735	0.0000
1101135	0.5291	0.7925	0.3817	0.7348	0.5402	1.1051	1.0414	0.7495	0.9028	0.4348
1089317	6.6170	5.0195	6.8517	6.0341	6.6828	6.9083	6.8715	7.0116	6.1850	7.2782
1091997	1.7060	0.5254	1.2736	0.4613	0.1836	0.3056	0.4451	0.5902	0.2739	0.7388
1091103	2.6121	1.6565	2.3439	2.3871	1.4492	2.0425	2.2186	2.2225	2.1016	2.0897
279781113	1.4050	0.8396	0.9376	0.0000	0.0000	0.0000	0.0536	0.0000	0.1380	0.0000
279836558	1.0031	0.9229	1.3716	1.5309	0.2168	0.4048	0.0000	0.8573	0.5049	0.9476
1093577	0.6341	0.9221	0.4964	0.3029	0.3378	0.3831	0.3740	0.2958	0.1439	0.2037
1088807	5.0977	4.1581	4.7751	5.0422	4.2224	4.2998	4.6812	4.9270	4.5864	4.7706
1098991	0.0000	0.2355	0.0000	0.1430	0.3471	0.0000	0.0000	0.0956	0.3581	0.0084
1091882	1.9670	2.8287	1.0842	1.2378	1.1352	1.5890	1.4049	1.1749	1.2068	1.0656
1090097	1.1403	0.9778	0.7911	0.8271	0.7776	0.7160	0.8534	0.9739	0.7285	0.8277
1087612	2.7438	2.3320	2.6099	2.8078	2.2215	3.0535	2.8396	2.9256	2.7504	2.7128
1105138	4.5947	4.2439	4.4744	5.1790	3.6622	4.3674	4.4761	4.4208	4.4873	4.4804
1091733	1.1474	1.0209	1.2347	1.1240	0.9525	1.0061	0.9335	1.0128	1.0302	1.0914
279797681	4.1020	2.3936	2.9873	3.6524	1.6625	2.9641	3.3167	3.1423	3.3991	3.1257
279946046	0.4619	0.7548	0.2616	0.7654	0.7988	0.0000	0.6937	0.8115	0.3151	0.1218
279939645	0.1700	0.1931	0.3853	0.2259	0.0878	0.3269	0.1402	0.1535	0.1783	0.1437
1099616	6.6582	6.1246	6.3054	7.3504	6.3586	6.8039	7.0782	7.2579	6.9260	6.9622
279842292	0.4333	0.5219	0.4516	0.8073	0.6062	0.2618	0.5822	0.1971	0.9752	0.3761
1100396	2.5012	3.3270	2.4888	3.3742	3.6283	2.5288	2.9738	2.9184	3.1184	3.1119
1105946	0.9986	1.3429	0.7301	2.1353	4.1634	2.2418	2.7888	3.2013	3.1874	2.7695
279848776	0.1209	0.2745	0.0974	0.3091	0.1042	0.8571	0.5821	0.2457	0.4591	0.3595
279725058	2.6744	1.9473	2.4810	1.7757	1.1461	2.1567	2.0141	1.9004	1.5769	1.5835
1089417	3.3429	3.8592	4.0222	5.1575	5.1385	5.1035	5.1542	5.3088	4.2406	5.3299
1088806	3.8482	1.9505	2.8999	2.8787	1.6475	1.2684	2.3602	3.0303	1.3728	2.6149
1105850	2.9033	2.4221	3.1910	2.5663	2.6842	2.9625	2.8618	2.7389	2.4262	2.9759
1098906	0.1739	0.1608	0.1333	0.1860	0.0710	0.0953	0.1386	0.2306	0.0424	0.0691
1105055	3.6278	4.2631	3.5705	5.1841	3.5315	2.6998	3.0422	3.4229	4.5035	3.5553
1097344	4.1171	4.4348	3.8419	4.8245	4.8714	3.4961	3.8809	4.1403	5.0795	4.4477
1107703	3.4773	3.0589	3.0055	3.1965	3.6104	4.3119	4.1048	3.8681	3.8665	3.8747
1103606	0.1037	0.0742	0.0703	0.0315	0.0334	0.0380	0.0739	0.0106	0.0491	0.0237
1109034	4.0126	3.1628	4.9410	5.3246	6.2972	6.5592	6.3218	6.5931	5.3578	6.6215
279732219	0.2821	0.5451	0.9213	0.6279	0.5832	1.2131	0.5702	0.7388	0.4807	0.7289
1107588	0.9308	0.5987	0.8841	1.0855	0.8761	1.3428	1.3415	1.6824	0.6839	1.0907
280059978	0.0000	0.3925	0.5323	0.9654	0.3560	3.0791	1.5681	1.4394	1.8575	0.5374
280063481	0.2912	0.4001	0.1182	0.0000	0.0000	0.9537	0.5806	0.0876	0.3069	0.2844
1095823	1.6588	1.4054	1.7512	1.1080	1.4552	1.8142	1.4804	1.4553	1.2264	1.6733
280031374	0.0000	0.3465	0.0000	0.1641	0.2369	0.3664	0.1955	0.3096	0.1290	0.1365
1100186	2.7915	2.6471	2.3026	2.8935	2.1071	2.9358	2.8058	2.9811	2.9005	2.3712
1097274	1.9660	1.6375	2.1256	2.3733	2.3969	3.4600	3.0792	3.0935	2.4913	2.7231
1089249	4.8002	3.7523	4.8475	4.6943	4.3983	4.9527	4.9177	5.2872	4.3244	5.0415
1101126	1.3884	1.5439	1.6536	2.0097	2.0918	2.1538	2.3325	2.0257	1.8509	1.9799
279811775	0.2116	0.0000	0.0000	0.0000	0.0000	0.0000	0.1750	0.0000	0.1189	0.0000
1087746	0.0000	0.0758	0.2032	0.1631	0.0503	0.0000	0.0000	0.0227	0.0000	0.0000
1089982	0.3804	0.4513	0.1024	0.2486	0.4828	0.0465	0.1204	0.5568	0.1984	0.2647
1093372	2.3544	2.4606	2.6136	2.5498	2.9669	3.4260	3.2445	2.9325	2.6799	2.9184
279868843	0.5509	1.0391	0.3522	1.7138	0.5894	0.1276	0.7412	0.4466	1.0539	0.7086
1102796	3.0317	4.2176	3.2407	4.1597	4.2871	2.8606	3.2803	3.3254	3.8057	3.4925
1091145	4.3888	3.8601	4.0526	3.9837	2.7935	3.3632	3.4271	3.1921	3.6040	3.5239
279871479	0.0000	0.1147	0.0926	0.0000	0.1490	0.0000	0.0000	0.0000	0.0000	0.0000
1096604	0.7647	0.5878	1.0203	0.7764	1.1719	1.0588	0.7518	0.9903	1.1260	1.1300
1100827	0.0000	0.0000	0.0000	0.2777	0.3393	0.6500	0.6234	0.4981	0.3888	0.3266
1090903	0.7583	1.4425	1.3461	3.7936	4.2749	4.3585	4.3464	4.1603	3.4724	4.6374
1102798	0.4910	0.4226	0.6602	0.8168	0.2232	0.5030	0.6334	0.4644	0.4142	0.4061
1092813	0.8733	1.0830	1.0918	0.7049	1.5540	1.5088	1.3748	1.3062	0.9141	1.1085
279729788	3.0564	2.7392	3.2371	2.8900	3.1093	3.4336	3.2356	3.4617	2.3535	3.6204
280057109	0.0000	0.0000	0.0000	0.0000	0.0000	0.3450	0.1536	0.2005	0.0000	0.1279
1099402	3.7675	3.2831	3.8397	4.7355	4.2723	4.8324	4.8280	4.8836	4.3034	5.1381
279934549	0.0000	1.5108	0.7459	1.3143	0.0000	0.8284	0.0000	0.8031	0.0000	0.0000
1095591	2.9217	2.5950	3.2539	3.5280	2.8316	3.3210	3.2680	3.3320	2.8239	3.5474
1087733	4.9049	5.0578	4.9110	4.8571	4.4621	4.2747	4.4059	4.0476	4.4941	4.7541
1095295	8.5888	6.6227	8.2928	4.3308	3.0359	2.5941	3.0732	3.0196	2.2308	3.9472
1087609	5.6024	5.3394	5.5010	4.7429	5.1404	5.3646	5.3226	5.3091	4.3321	5.3750
1099269	0.3707	0.7890	0.7027	1.4224	0.6900	0.7699	0.8278	0.7351	0.8443	0.8941
280052137	0.0807	0.0921	0.0000	0.2333	0.0000	0.0000	0.0000	0.1586	0.0641	0.1328
280102958	3.8768	2.3527	4.1449	1.2481	1.6708	1.9566	1.7918	1.6453	1.0444	1.8730
280124147	0.6264	1.0427	0.8348	0.9344	1.0721	0.4950	0.7474	0.4035	0.9495	0.6520
280019705	3.9130	3.6616	3.8242	4.7345	3.6696	4.5735	4.3048	4.0991	4.7962	4.5321
279922347	0.1561	0.2827	0.0614	0.2713	0.0097	0.0699	0.1596	0.0780	0.1041	0.0490
1102854	0.0906	0.1543	0.1746	1.7760	1.4823	1.6855	1.3631	2.2448	1.9091	1.5018
1092362	2.8495	1.9531	2.7384	1.3456	1.9658	2.3475	2.1136	1.9658	1.6474	2.2096
1098028	3.9079	2.4950	4.1877	3.3645	3.8955	3.6938	4.1063	4.2874	2.6913	4.3788
279957596	0.0000	1.2255	0.2018	0.0000	0.0000	1.5552	0.0000	0.0000	0.7346	0.0000
1103303	3.1464	4.2944	1.9534	3.9497	2.9748	1.4868	2.1581	3.0534	3.1908	2.4494
279792819	0.1612	0.1165	0.3500	0.5422	0.1054	0.0355	0.0975	0.2536	0.1344	0.2676
1098226	1.7257	1.4667	1.5374	2.0598	2.1640	1.6105	1.8604	2.2544	2.2288	1.9194
280136491	0.0000	0.2579	0.2102	0.5109	0.2054	0.5241	0.4585	0.3524	0.4279	0.0997
280081349	0.6353	0.5573	0.8289	0.2524	0.3933	1.1996	0.9080	0.5292	0.4157	0.3928
1088382	3.0632	2.6060	3.2820	2.8662	2.6188	2.9966	2.9205	2.9957	2.4331	3.0183
1089020	4.3345	4.4124	4.5802	4.6234	5.1879	5.3696	5.4597	5.2298	4.2602	5.2082
1093650	2.5379	3.3613	2.7175	3.8819	3.7678	2.5567	2.8807	3.0758	3.6595	3.2661
1104978	1.6912	0.7652	1.7809	1.7029	0.9364	1.3717	1.6085	1.5734	1.2285	1.5066
1100387	3.9585	4.0019	4.2933	5.1273	4.2681	4.0647	4.3343	4.4302	4.3018	4.6580
1096979	0.7958	1.1040	0.9522	2.1050	3.0168	2.7416	2.8834	2.8579	2.4260	2.5318
279793207	0.1297	0.0423	0.3528	0.6873	0.0348	1.1969	1.2476	0.5672	0.4769	0.2644
279969266	0.5289	0.1516	0.5789	0.0000	0.0000	0.0000	0.0000	0.0000	0.0000	0.0000
1093924	1.7532	3.2127	1.5981	1.9755	3.0585	1.7494	2.2618	1.7572	1.9627	1.8604
1108458	2.3735	2.0173	2.0334	1.0894	1.2533	1.2048	1.2826	1.0046	0.9467	1.4581
1096489	0.9408	0.6562	0.8977	0.4073	0.5188	0.9147	0.7692	0.6111	0.5660	0.6148
1093567	2.5584	2.9238	2.3033	2.6345	2.2310	3.0499	2.6949	2.6971	2.5393	2.4781
279822656	0.0000	0.0000	0.0000	0.0000	0.0000	0.4754	0.3347	0.0000	0.3248	0.0000
280016155	0.0000	0.0000	0.0000	0.0000	0.0000	0.2498	0.1718	0.0000	0.0856	0.0907
1107513	1.4080	1.3709	1.8375	4.1066	4.1955	3.3277	3.7135	4.0578	3.7312	4.5232
1097510	2.2734	2.2399	2.4121	2.3038	2.0915	1.3789	1.3956	1.7895	1.8713	2.2592
280006644	0.7474	1.1016	0.9348	1.0828	1.5147	0.6101	0.9090	0.6963	1.1424	1.0657
280032142	0.0000	0.0742	0.0000	0.0000	0.0000	0.0789	0.0000	0.0000	0.0350	0.0000
279980954	0.4573	0.0000	0.5327	0.0000	0.0000	0.0000	0.0000	0.0000	0.0000	0.0972
280062121	0.6389	1.1037	0.4950	0.3188	0.0000	0.4851	0.0000	0.1165	0.1669	0.1980
1093015	3.6290	3.6943	2.3037	3.2592	0.4316	0.8070	2.0813	0.6842	2.1294	0.9310
1092452	4.1366	3.6143	3.9990	4.8763	3.4897	3.2576	3.8598	3.8234	4.2760	3.9191
1097345	1.6827	1.4044	1.5179	1.9166	1.1452	1.7567	1.9285	1.7443	1.7807	1.2996
1091554	1.9615	1.6255	1.8503	2.1298	1.9075	3.0892	2.8451	2.6947	2.2094	2.2755
1098221	2.0383	1.9094	2.4205	2.1667	2.6238	3.3368	2.8329	2.9546	2.3057	2.6943
1098703	1.7102	1.1936	1.6262	1.4369	0.9664	1.5734	1.7365	1.5348	0.8922	1.4666
1093657	2.3848	2.3995	2.2496	3.4705	2.6435	2.1828	2.5319	2.7880	3.3973	2.5272
1092435	0.0226	0.0259	0.0000	0.0000	0.0000	0.0000	0.0053	0.0000	0.0000	0.0000
1090824	7.8713	6.5946	8.5053	8.0206	8.8181	8.3984	8.6456	8.6824	8.1288	8.9441
279765700	5.0175	4.0925	5.0644	1.1204	0.9271	0.9552	0.5190	0.4407	0.5697	0.8274
280022205	1.2424	1.3589	1.6278	1.1094	1.9691	0.6375	1.4184	1.1547	1.2855	0.4662
280115010	0.8341	0.4170	0.6984	0.0000	0.2415	0.0000	0.0000	0.1391	0.1315	0.1392
279711895	0.0000	0.0000	0.0000	0.0000	0.3275	0.0000	0.2513	0.1848	0.0000	0.0181
279782371	0.0574	0.2460	0.1037	0.2204	0.2429	0.0697	0.0925	0.1496	0.1323	0.1401
279660745	0.0000	0.3657	1.3235	0.0244	1.2651	0.0000	0.0956	0.0000	0.0000	0.0000
280010017	0.0000	0.1697	0.0000	0.0000	0.1138	0.1801	0.2304	0.0000	0.0167	0.0000
1094493	2.5571	2.1213	1.4814	1.6852	0.4846	0.5681	1.1273	1.0798	1.2362	0.6841
1104464	1.0411	1.6110	0.8692	2.7324	1.2082	1.6169	1.7938	1.8573	2.2244	1.3728
1089937	4.4075	5.0016	4.4332	5.6577	5.4547	5.0322	4.9554	5.3470	5.5354	5.4267
280103676	0.1309	0.1080	0.0355	0.6266	0.0859	1.0892	0.9093	0.7450	0.6306	0.3608
280071178	0.4844	0.4352	0.1662	0.0000	0.0000	0.5465	0.5994	0.0000	0.2750	0.0000
279887787	1.7229	0.8427	1.3088	0.8470	1.5326	0.8940	1.3298	1.5024	1.0949	1.2999
1096100	3.1389	2.4772	3.4319	1.5579	2.3184	2.3418	2.1133	2.3291	1.4710	2.0138
1103955	4.5798	4.7881	4.7367	5.2364	4.8263	3.1576	3.7904	4.1727	4.6680	4.3523
1092644	4.3972	2.5208	4.1709	2.0173	2.7200	2.2843	2.4639	2.7399	1.9438	3.0415
1099400	3.7350	2.1168	3.7128	0.4436	0.1186	0.0654	0.0441	0.0244	0.0000	0.2119
1090562	1.7577	1.0135	1.7804	0.9993	1.0275	0.7602	0.9205	1.0514	0.7278	1.2205
1100502	3.1567	2.9515	3.3683	3.3788	2.5742	2.2143	2.2759	2.5199	2.8748	2.8721
279831139	0.0000	0.4255	0.0000	0.0000	0.1705	0.4922	0.1840	0.0000	0.3185	0.0000
279782918	0.0000	0.0000	0.0000	0.2064	0.1081	0.0000	0.1223	0.1399	0.1856	0.0000
279728016	5.2337	3.5088	5.6517	4.2154	4.1290	4.7793	4.5787	5.0883	3.9146	4.6303
1089367	4.2631	3.5913	3.9914	3.7561	3.5048	4.1444	4.0704	4.0665	3.5231	4.1607
279764651	0.1757	0.3749	0.0000	0.1785	0.2571	0.0000	0.0000	0.2319	0.2684	0.0000
1089401	6.0795	7.0583	4.9211	6.2283	3.9083	2.8460	4.2980	3.0693	5.1319	3.6357
1096279	0.2395	0.8943	0.4689	1.4969	0.9351	1.3395	1.0550	1.1483	1.1909	1.1142
279983066	0.1875	0.5626	0.0000	0.0000	0.0000	0.4208	0.2947	0.0000	0.0000	0.0000
279958701	0.0000	0.9825	0.0000	0.7194	0.0000	0.0000	0.0000	0.0000	0.0000	0.0000
1094055	2.6757	2.1498	2.9768	5.3127	5.7732	6.0462	5.9615	6.1637	5.7109	6.2471
279818587	3.6823	2.8177	3.4095	3.6286	2.0882	2.9810	2.7162	2.8740	3.2980	3.2967
1096173	2.4249	3.1366	2.7175	4.4081	6.2832	6.3693	6.0994	5.8272	4.9358	6.0710
1102840	3.4453	3.9598	3.6775	4.2834	3.0715	2.8746	3.2991	2.7545	3.5353	3.1430
1092862	0.7277	0.8635	0.7956	1.0368	1.3970	1.7298	1.4981	1.4824	1.2163	1.3618
1096194	9.0681	8.4644	9.1825	8.8825	8.2273	7.5935	8.0854	8.0084	8.1695	8.5655
1089078	3.3521	3.7436	3.5645	4.2372	3.5382	3.3027	3.3751	3.5070	3.6714	3.6754
279793445	0.0000	0.1796	0.0000	0.3049	0.0000	0.1905	0.0000	0.3913	0.1261	0.0000
1087191	5.6966	5.2962	5.7079	5.8920	5.8626	5.2195	5.7330	5.8809	5.5534	5.7643
1092267	2.0584	1.4302	1.9511	0.6159	0.8663	0.9594	0.9425	0.7404	0.6127	0.8946
279730064	0.0000	0.1678	0.0696	0.1747	0.0000	0.0000	0.0000	0.0000	0.0000	0.0000
279916227	5.6086	4.5465	5.0085	5.9670	3.0583	4.2568	4.9892	4.1656	4.6241	4.6783
1097770	4.5315	4.1501	4.7810	4.5587	3.9963	3.8870	4.2848	4.1905	3.4609	4.4921
279796934	2.1132	2.1757	1.9771	2.4394	1.3460	1.7407	1.5776	2.3605	1.4946	1.7477
1101297	4.4933	4.5851	4.6662	5.3359	6.2573	5.5224	5.6874	5.9543	5.4809	5.8308
280002940	0.0000	0.0000	0.1855	0.0713	0.3889	0.0851	0.1128	0.0937	0.1332	0.2483
280120757	3.6087	4.3656	4.0701	3.8000	4.8962	4.8006	4.3425	5.0093	3.3040	4.3762
1091368	4.7653	4.4435	4.9900	4.2216	4.9224	4.4532	4.5799	4.7326	3.8246	4.8641
1088224	2.6501	3.3652	2.2151	3.2304	1.4291	1.6693	2.0608	1.7433	2.0794	1.7711
1092029	3.8056	2.6483	3.5059	3.1109	2.3380	2.8476	2.8985	3.0530	2.9775	2.9147
1094159	0.1598	0.5947	0.0247	0.3890	0.0503	0.0000	0.1318	0.0879	0.0000	0.0000
1104779	3.7072	4.4156	3.4376	4.3205	5.0308	3.3093	3.8870	4.0093	4.4855	4.1289
1105511	0.1435	0.0342	0.0808	0.3996	0.1303	0.1733	0.4780	0.2932	0.2205	0.1212
1087505	0.9570	1.2752	1.1402	2.3309	2.4525	3.0561	2.9162	3.0238	1.8926	2.6792
1096883	0.0721	0.0000	0.0984	0.0000	0.0000	0.0000	0.0000	0.0000	0.0000	0.0000
1087684	4.5503	4.6835	4.5414	3.3586	4.3532	4.3141	4.0104	4.1170	3.4798	3.8848
1090238	0.5435	0.2803	0.7902	0.8012	0.4554	0.8616	0.7245	0.7889	0.4675	0.8770
280070226	2.4581	4.0214	3.1059	4.3776	4.6573	2.2087	3.0104	4.0261	2.8912	3.1779
279750626	0.0000	0.1528	0.0000	0.3334	0.0000	0.3024	0.4835	0.0429	0.2195	0.0000
279784900	0.0000	0.0000	0.0000	0.0000	0.0000	0.0601	0.0000	0.0335	0.0392	0.0108
1100701	2.7305	3.2373	2.0855	3.3340	2.5373	2.4026	2.9138	2.4882	2.9098	2.7503
279773157	0.6249	1.0480	0.5815	0.8350	1.3478	0.4823	0.8982	0.5852	0.7164	1.0074
280110995	6.5505	5.2302	6.1543	6.2911	4.5102	4.8950	5.3531	5.9684	4.7800	5.6317
279732919	0.9730	0.7241	0.3689	2.7722	0.5877	0.0000	0.0000	1.0121	3.1917	0.8534
1106012	2.9017	2.5031	2.5124	2.4110	1.7487	2.1691	2.0866	2.1389	2.4154	2.0677
1092991	1.3053	1.6395	1.5917	1.7734	2.6193	2.7966	2.5159	2.1183	2.0128	2.6757
280120381	0.0755	0.0000	0.0000	0.0000	0.0000	0.0000	0.0000	0.0000	0.0000	0.1030
280110416	3.0371	3.7641	3.0700	3.6188	2.4548	1.9256	2.1309	2.4673	2.4606	2.4814
1096666	0.8570	1.7506	1.3027	1.5021	1.1412	0.6645	0.7592	0.6125	1.0240	0.6757
1088536	1.2088	2.3387	1.1480	3.9777	3.3600	3.0700	3.4323	3.3554	3.5950	3.2268
1087479	2.0603	2.3787	2.6679	2.6758	2.0009	2.1568	2.0348	2.0446	1.8795	2.2459
280039601	0.3362	0.0000	0.2375	0.0000	0.0000	0.0000	0.0321	0.0988	0.0000	0.0935
1091298	2.1605	1.9826	2.6757	3.6357	1.8752	2.2431	2.3034	2.5554	2.6377	2.5251
1092905	2.4966	1.5709	2.0152	1.2366	0.3380	0.4616	1.1878	0.5433	0.3653	0.8913
1101268	4.0329	4.0182	4.5730	4.3317	5.0524	4.3168	4.5351	4.6527	4.0024	4.7000
1088439	1.9707	1.4823	2.3190	2.0725	2.1771	2.9288	2.7351	2.5731	2.1433	2.3579
279995141	0.6241	0.5921	0.6358	0.9726	0.6210	0.5437	0.8338	0.6789	0.6551	0.6990
280036255	1.4844	1.0595	1.2038	0.7430	0.6510	0.9440	1.0577	1.0141	0.5342	0.7770
279988923	1.2137	1.3193	0.3692	1.2223	0.7684	0.2685	0.7664	1.0890	1.1759	0.3758
1099363	3.9060	4.0662	4.0882	3.8203	4.2777	4.0985	4.1173	4.1306	3.4570	4.2325
1087309	0.0461	0.0353	0.0284	0.0000	0.0000	0.0000	0.0000	0.0000	0.0000	0.0000
279865863	1.1715	0.9772	1.0653	0.7660	0.8305	1.4833	1.1217	1.1249	0.8207	1.1918
1102770	1.9186	1.5761	1.8294	2.6442	2.1564	3.3880	3.1690	2.7895	2.7087	2.8972
1099422	0.9797	0.8886	0.9477	1.8825	1.2578	1.7027	1.8532	1.8414	1.6503	1.4268
1097738	5.6919	3.6543	5.6567	1.2050	1.2650	1.2982	0.8849	1.0740	1.0876	1.2832
1088211	2.3995	2.7919	2.5194	2.4365	3.6311	3.4736	3.3331	3.3438	2.5819	3.1717
1108317	1.0614	1.4761	1.3491	2.1725	1.3430	1.4556	1.5968	1.5215	1.7453	1.2443
279995258	0.4760	0.2259	0.5031	0.4398	0.3664	0.3249	0.4483	0.5300	0.3274	0.3522
279739716	0.0000	0.3889	0.0000	0.3544	0.0000	0.2229	0.0000	0.4273	0.0000	0.0000
280136811	0.0692	0.0000	0.1613	0.3572	0.4421	0.6384	0.6855	0.8222	0.3459	0.1601
279718840	2.1891	1.7181	1.4016	0.4069	1.0327	0.3342	0.6071	0.6387	0.5074	0.8522
1094679	6.3407	4.9975	6.4083	2.4607	2.2435	2.4088	1.9253	1.9563	1.7963	2.5134
279793423	2.5161	3.4228	2.8812	2.7708	2.9754	3.6943	3.6324	2.5909	1.8443	3.4092
1092842	2.8192	3.5741	3.0510	4.2320	4.3564	3.1765	3.4514	3.7458	3.9009	3.9778
1096380	3.6119	2.5185	3.5498	3.0889	2.7224	3.2466	3.1007	3.4518	3.0826	3.2061
1108970	0.6347	0.4407	0.4951	0.1874	0.2081	0.2298	0.1533	0.1874	0.0386	0.5172
1090166	2.2002	2.8028	2.5518	2.9622	3.3201	2.5574	2.7778	2.7431	2.5532	3.0117
1098068	1.5383	1.3695	1.0154	0.5697	0.0000	0.0436	0.2441	0.1173	0.1366	0.1502
279559170	3.0241	2.5472	2.9656	3.6484	2.0716	2.3206	2.5391	2.4247	2.8513	3.1074
1095351	5.8191	5.2183	5.5737	6.9928	4.9072	5.4459	5.7102	5.8485	6.1580	6.0232
279976623	0.0207	0.0237	0.0603	0.0000	0.0000	0.0515	0.0000	0.0000	0.0168	0.0000
279859045	0.4639	0.5721	0.6458	0.3691	1.5444	1.0955	0.8784	1.0963	0.8179	1.0735
1101141	1.4114	1.6163	1.4987	3.4483	2.2057	2.8319	3.2659	2.7547	2.8111	2.6553
1099102	0.0000	0.0396	0.0000	0.0352	0.0258	0.0000	0.0000	0.0461	0.0000	0.0000
1102171	3.0266	1.8005	2.5547	0.1146	0.0000	0.0924	0.0000	0.0261	0.0000	0.0950
1097033	0.7686	0.9328	0.4960	0.6715	0.0000	0.0000	0.2864	0.0848	0.1914	0.0533
1089325	3.4256	3.1784	3.6631	3.4263	3.8600	4.7883	4.3744	4.0631	3.6457	4.1746
279548685	1.3692	1.4255	0.7459	2.8537	1.5624	1.8339	1.8284	2.2546	3.0554	1.9338
1087349	4.9562	4.3498	4.8877	3.9560	3.9907	4.9494	4.4922	4.5948	3.7626	4.5414
279852077	1.6646	1.0404	1.4024	1.5516	0.4944	0.4826	0.8459	0.8216	1.1086	0.9330
1089374	4.1616	3.6134	4.2578	4.0929	3.5650	2.9478	3.4617	3.5107	3.3352	3.8427
1100607	0.2646	0.1653	0.2328	0.0459	0.3462	0.0185	0.1870	0.2566	0.0591	0.0749
279779876	0.2240	0.2242	0.1488	0.1247	0.1524	0.0512	0.1309	0.1370	0.0333	0.1364
1095773	0.8372	0.8544	0.8588	1.1860	1.4214	2.1177	1.8931	1.7564	1.3005	1.5469
280091021	3.8857	3.3784	3.8173	3.5477	2.9549	3.0564	3.0842	3.2155	3.4405	3.1316
1096385	2.9473	2.1480	3.1195	2.5557	2.5950	3.2089	3.0309	3.1407	2.2952	3.1165
1103278	3.9023	4.3568	4.0350	4.7417	5.4017	5.6665	5.6200	5.3596	4.7513	5.2282
1098745	1.3396	0.5329	1.2051	0.7487	0.7120	1.0133	1.2227	0.9887	0.7553	0.9340
280051741	0.0000	0.5877	0.0000	0.0000	0.0000	0.4318	0.0000	0.0000	0.0000	0.0000
280028771	6.9986	6.9874	7.5670	7.2779	7.2886	5.8123	6.4440	6.6120	6.1867	7.1009
1092687	0.0705	0.1055	0.0432	0.0478	0.3600	0.1121	0.2500	0.2642	0.1089	0.0769
279981806	1.9873	1.7604	1.6483	2.6174	0.5086	2.7385	2.7117	1.3889	1.5352	2.4940
1095934	2.7505	1.8898	2.4467	2.7162	1.7584	2.4916	2.4582	2.6513	2.5087	2.5050
1093109	1.7144	2.0154	1.9513	2.6547	1.3637	2.2462	1.9194	1.6725	2.2216	2.0450
280064014	1.1302	1.8457	1.3554	2.0388	1.5870	1.9382	1.2268	2.2894	1.5169	1.6912
280067711	4.5940	3.7471	3.8783	2.8144	1.0823	2.3428	2.3034	2.3207	1.8905	1.7689
1107259	2.4925	1.7394	2.0873	2.5126	1.1572	2.3652	1.6376	2.5045	2.7659	1.9018
1098589	0.8968	1.1896	1.1504	2.7390	4.4498	3.7871	4.1052	4.0696	3.1577	3.7360
1090940	5.1483	3.9655	4.9840	3.6343	3.5325	3.9453	3.7671	3.9071	3.5543	4.0310
279910321	0.0000	0.1560	0.0000	0.0000	0.1150	0.0000	0.0000	0.0000	0.0000	0.0000
279955725	0.0000	0.0000	0.0000	0.4786	0.2840	0.4988	1.7166	0.0462	0.0000	0.0000
1100694	2.0410	1.7459	1.8247	2.0239	2.3303	2.7816	2.7665	2.6164	2.2210	2.4863
1105065	3.3149	3.5357	2.6136	3.6001	1.7352	1.5701	1.7755	1.9993	3.0746	2.0897
279914271	7.7439	6.8122	7.4063	8.4659	6.2203	6.9080	6.9477	7.3443	7.7625	7.5140
1096927	3.4469	3.2212	4.0089	3.2925	4.5206	3.7352	3.9474	3.8103	2.9815	4.3767
279879613	0.0622	0.1991	0.1653	0.2881	0.1369	0.5694	0.5463	0.0422	0.5636	0.0000
1095471	2.1125	2.1956	2.2853	2.0343	2.6486	2.7071	2.6376	2.5931	1.8548	2.5949
1106746	1.9062	1.6882	2.2472	2.4029	2.5149	2.7433	2.5268	2.7173	2.3889	2.6769
1098995	0.1042	0.7416	0.6428	0.8575	2.2781	0.6302	0.7151	0.9999	1.0035	1.4681
280116726	4.8505	5.1172	5.3434	4.6671	4.8960	3.1134	3.9486	3.8287	3.7787	4.0656
279857489	0.0000	0.0000	0.0000	0.0000	0.0000	0.2410	0.0000	0.1538	0.1787	0.0000
1097499	1.8846	1.9840	1.7603	2.2280	1.4289	2.2618	2.2049	1.7056	2.1890	1.7634
1090537	0.2686	0.1134	0.2630	0.1636	0.0628	0.6182	0.3344	0.6249	0.0570	0.2159
1105797	0.3946	0.4441	0.0000	0.5126	0.7748	0.3288	0.4249	0.8855	0.4997	0.6916
279896578	0.6865	2.6479	0.6805	1.8337	2.3116	0.4239	1.0911	1.5225	1.0712	0.6459
280050495	0.0000	0.0000	0.0000	0.0000	0.0000	0.8906	0.9189	0.3052	0.0000	0.0000
279983440	0.1490	0.3211	0.4455	0.5286	0.0000	0.0000	0.0000	0.1873	0.0000	0.0000
1100847	3.8061	2.6017	3.9737	3.3234	3.5032	4.6879	4.2517	4.4208	3.5217	4.0375
1093827	1.9836	2.2536	1.1638	2.0781	0.6187	0.4511	1.6838	1.1706	0.4620	0.7535
1102873	1.6728	1.2033	1.9250	0.9381	1.5067	1.3744	1.3934	1.3050	0.8695	1.4473
1092969	1.2413	1.1390	1.2604	2.1623	0.9886	1.9273	1.8987	1.7513	1.7827	1.5223
279850162	1.5336	0.5063	1.4689	0.0871	0.0000	0.2007	0.1373	0.1142	0.0344	0.2993
1096238	3.2287	1.6687	3.0338	0.4237	0.1863	0.1676	0.2194	0.1546	0.1616	0.4042
1095821	1.9130	1.7309	1.8249	2.0478	2.0327	2.3594	2.4468	2.1734	2.1182	2.1704
1095089	5.9432	3.8252	5.3179	1.7751	1.4037	0.9654	1.0534	1.3730	1.1567	1.7958
279979037	2.5127	1.1411	2.5322	2.9785	2.1636	2.7213	3.1761	3.1471	2.3402	3.0618
1100974	0.8250	1.1234	1.0445	1.0783	1.2945	0.6560	0.6087	0.8999	0.8576	1.1679
1095082	4.4573	5.4528	3.4388	4.0026	4.7356	4.3628	4.7710	4.3459	3.8701	4.3220
1090758	4.1363	3.1376	3.8662	4.0304	3.1263	3.5666	3.7059	4.1408	3.6487	3.6778
1094295	2.3973	2.4511	2.3563	2.1639	1.7808	2.4985	2.2940	2.0383	1.8609	2.1843
1088745	4.0848	2.7342	3.9247	3.7943	2.2023	2.6161	2.8159	3.1630	2.8787	3.2472
280076495	1.0235	1.0291	1.2003	3.3574	2.3660	3.4826	3.3023	3.0082	2.8802	3.5766
1105910	0.0767	0.1294	0.0556	0.3218	0.2073	0.3024	0.3244	0.3245	0.1476	0.3499
279933821	0.0000	0.0000	0.4143	0.4168	0.0000	0.0000	0.0000	0.1589	0.0000	0.0000
280070702	0.5473	0.4880	0.6727	1.7327	0.6239	0.9722	0.8354	1.3566	0.9630	1.3697
1096976	1.7431	2.7403	0.9800	2.3889	2.6298	0.3757	1.4783	2.0316	2.3502	0.8615
1096209	2.1463	1.5212	2.0142	0.2603	0.5896	0.2322	0.2430	0.1945	0.3730	0.2645
1095301	2.0910	0.7707	2.1216	0.0393	0.0074	0.0000	0.0076	0.0000	0.0000	0.0448
1102503	3.2286	3.0317	2.9437	2.5345	3.1778	3.4923	3.0514	3.1988	3.0415	3.2608
1105186	0.1053	0.0886	0.0849	0.1819	0.0120	0.0000	0.0385	0.0422	0.0736	0.1027
279883462	0.0945	0.2008	0.0442	0.0534	0.2632	0.0584	0.0617	0.1787	0.0000	0.1913
1099505	4.1094	4.4009	4.3019	4.8198	4.6567	4.4866	4.5249	4.5924	4.3432	4.8672
1097713	2.1964	1.8555	2.6121	0.6045	1.0672	0.3120	0.3139	0.4349	0.2774	0.5287
1099300	2.0531	1.4618	2.0687	0.8860	2.4401	0.5735	0.6879	2.5207	0.8552	1.0954
1102297	0.0411	0.0000	0.0000	0.3011	0.0518	0.1333	0.1337	0.3428	0.2646	0.0110
279730260	3.0007	2.8240	3.1090	2.6822	2.6836	3.4076	2.8189	3.1941	2.4693	3.1529
279905478	1.0958	0.4634	2.3134	1.8845	3.6926	1.9508	2.4823	3.4541	1.6736	2.2398
1090407	0.3787	1.2944	0.0000	1.0596	0.0000	0.0000	0.5221	0.1538	0.0000	0.0000
279772722	0.3861	0.0000	0.3581	0.0000	0.0000	0.0000	0.1702	0.0000	0.0000	0.0000
279770256	1.5179	1.2539	1.4162	1.3492	1.3317	1.7389	1.7738	1.6509	1.2989	1.4559
1102495	3.2983	2.9323	3.0055	3.4287	2.3746	2.6283	2.8694	2.8273	2.9552	2.8989
279836678	0.1898	0.0755	0.0000	0.1928	0.1258	0.2972	0.3424	0.2880	0.0635	0.3941
1100855	0.0670	0.6017	0.2612	0.2577	0.3910	0.4576	0.1541	0.2438	0.2642	0.1900
1109132	4.6189	4.3584	4.6806	5.2398	3.8048	2.7556	3.1833	3.9248	4.2149	4.0229
279955713	2.8312	2.1765	2.3610	2.0304	0.7808	1.3470	1.3137	1.4880	1.3355	1.6137
1102975	0.3251	1.3435	0.3593	3.0977	1.7855	1.7050	1.5604	1.7684	2.6234	2.4328
1101618	0.0000	0.0545	0.0864	0.0942	0.0361	0.0000	0.0391	0.0000	0.0000	0.0000
1109075	6.2952	5.6438	5.9683	5.5898	5.3822	4.0554	4.9907	4.7976	5.0450	5.3129
1088460	1.2607	0.9853	1.5057	1.3728	1.9190	2.1804	1.9593	1.7846	1.7634	1.9831
1103233	0.9558	0.5586	0.7188	0.0620	0.0168	0.0272	0.0421	0.0658	0.0523	0.0422
279923672	0.9079	0.0000	0.6021	0.1235	0.0925	0.5149	0.5871	0.7741	0.0968	0.2879
1100873	4.3796	5.3459	4.3626	5.9797	6.3961	4.3310	4.9778	5.7092	5.9368	5.0577
1087838	1.3220	1.6845	2.2289	2.6616	3.9325	2.4632	2.9275	3.3573	1.8575	3.2398
1087512	0.0000	0.0000	0.0000	0.2314	0.0000	0.1880	0.0656	0.1573	0.2928	0.0806
279907079	2.5835	2.3005	3.0612	1.0246	2.6312	2.4321	1.6215	2.3117	1.1159	2.3257
1092036	3.4955	3.2838	3.6593	3.8100	2.0964	3.0468	3.1310	3.2226	2.3080	2.8268
279726836	1.5304	0.7299	1.3266	2.3483	0.4554	2.3243	1.6837	1.8253	1.9457	2.2373
1102746	3.3773	2.6432	3.1054	3.1400	2.2124	2.6462	2.6348	2.9369	2.7348	2.8875
279979049	1.4631	1.0869	1.4313	2.1539	0.6670	1.4386	1.7467	1.3216	1.4469	1.3965
279461234	4.5233	3.6400	3.9542	4.0882	3.5416	4.4134	4.4117	4.6092	3.7018	4.3742
279786010	0.2592	0.0000	0.1248	0.0000	0.0000	0.3106	0.3428	0.1796	0.1065	0.0583
1088239	1.5955	2.0328	1.9124	3.3760	4.5131	4.1540	4.1205	4.1532	3.3963	4.5090
1092325	1.8680	2.1814	1.3154	1.9135	0.8125	0.7799	0.9723	0.8427	1.5431	0.9907
1088660	2.4253	2.7202	2.1526	2.7948	2.3716	2.8754	2.7526	2.8519	2.5975	2.5323
1098814	1.9106	2.6811	1.8589	1.9572	2.3351	2.0799	2.1567	1.9275	1.8881	1.8425
279996191	0.9109	0.8312	0.8682	1.6029	1.0009	2.2214	1.8705	1.9120	1.3814	1.5356
1105295	1.5017	2.1780	1.8886	3.3894	1.8382	1.7516	2.1122	2.0512	2.1885	2.1082
1090730	9.2263	7.9048	9.2538	9.2239	7.7325	8.4396	8.5989	8.7160	8.1686	9.1115
1100861	0.4569	0.3807	0.3154	0.4631	0.3559	0.0000	0.1488	0.6204	0.2498	0.1232
1095897	2.7697	0.8378	2.9232	0.6643	0.4339	0.6740	0.2876	0.6973	0.5430	1.2419
279573889	0.0000	0.3770	0.0000	0.1227	0.0000	0.3389	0.0000	0.0000	0.2710	0.0000
1093429	4.9489	3.4504	4.6709	4.8495	3.4898	4.2986	4.4471	4.7469	4.3303	4.5137
279996668	2.8787	2.4475	3.0237	2.4100	2.8862	3.4648	3.2981	2.9555	2.3975	3.2094
1107515	0.0000	0.0461	0.0261	0.0709	0.0355	0.0839	0.0237	0.0000	0.1015	0.0759
1089907	5.7970	5.9162	5.7247	6.5370	5.6481	4.1820	4.9134	5.2524	5.9188	5.2939
1088877	2.8399	2.4246	2.6474	2.5028	2.0715	2.4397	2.4575	2.5787	2.2456	2.3518
280099053	3.1209	2.6983	3.3822	3.4472	2.5307	1.7478	2.4327	2.5019	2.2188	2.8015
1101494	1.5080	1.1852	1.1192	1.5415	2.0249	2.3923	2.4852	2.4241	1.7793	2.0680
279893121	1.8011	0.8878	2.4321	0.9825	1.2138	0.0776	1.0976	0.5760	0.4856	0.4256
280091563	1.8651	3.2118	2.3895	4.3710	4.0278	3.1116	3.1970	3.6062	3.7227	3.6353
1101326	3.6829	3.0539	3.3161	3.5224	2.8672	3.5325	3.8199	3.6167	3.0701	3.4334
1098859	2.8243	1.4966	2.0515	0.1257	0.0775	0.0000	0.1011	0.0850	0.0000	0.4689
1092549	2.2941	2.6534	2.6467	2.4912	3.7960	3.2217	3.1292	3.0680	2.8821	3.1451
1095804	4.9473	3.9308	4.7058	4.5104	4.2213	4.7638	4.6647	4.8755	4.4771	4.9030
1089916	1.4681	2.0398	1.8164	2.0799	2.6067	1.8624	1.9585	1.9070	1.8335	2.3258
1088164	4.2322	3.3556	4.5694	2.7007	3.9796	3.8903	3.6182	3.8505	2.8217	3.8095
280064867	4.3403	2.8030	4.6127	3.8153	4.0032	4.0554	4.2047	4.4436	3.2977	4.7578
280087841	0.0000	0.0000	0.0000	0.0729	0.0183	0.0586	0.0967	0.0164	0.0382	0.0603
279955654	0.0000	0.0000	0.0000	0.0000	0.0000	0.1855	0.2432	0.0000	0.0000	0.0000
280013619	2.8157	2.7370	3.3909	2.9520	4.2611	4.5823	4.2848	4.4861	2.7136	4.0331
1097527	2.9789	2.0059	3.1224	2.0641	2.3789	2.9955	2.7875	2.9311	2.0238	2.6266
1096061	7.6115	5.7867	7.5962	6.2415	6.4739	6.1104	6.4902	6.6742	5.9120	7.0035
1096807	4.1308	4.8863	4.1552	4.8796	3.7458	2.4259	3.3925	3.1006	3.8502	3.1294
280015490	0.0000	0.0000	0.4312	0.2118	0.4294	0.0000	0.0000	0.0000	0.0000	0.4705
279855208	0.0217	0.0000	0.0294	0.0000	0.0000	0.0000	0.0000	0.0000	0.0000	0.0000
279863651	0.1259	0.0000	0.1718	0.0900	0.0730	0.1164	0.1596	0.2455	0.0000	0.0112
1091472	1.8709	1.6337	1.9130	1.7920	1.6030	2.2662	2.3908	2.1422	1.6119	1.5191
279990683	0.3040	0.3576	0.0296	0.1267	0.1177	0.0112	0.1268	0.1427	0.1215	0.0270
1094067	4.2086	3.6989	4.2931	4.3221	4.4579	4.8656	4.8488	4.9271	3.9981	4.9025
1096739	2.9801	3.7658	1.6733	3.0505	2.1805	1.4004	3.0276	2.7286	1.3471	1.6095
1098130	5.0247	5.1723	4.9700	4.9843	4.5948	4.3344	4.4626	4.4767	4.2684	4.9615
279861298	0.5659	1.3041	0.4025	2.3794	1.2584	0.6066	1.5772	1.0398	1.5531	1.1163
279920830	0.0000	0.4888	0.0094	0.0000	0.0000	0.7174	0.0084	0.0831	0.2229	0.1668
279748098	0.2139	0.0000	0.0000	0.0000	0.0000	0.0000	0.0000	0.2896	0.0000	0.0000
1095054	1.4471	1.8935	1.3363	3.4241	2.8559	2.2546	2.4649	2.8661	3.3823	2.7998
1092535	2.3679	3.9183	1.6368	1.3552	2.3388	1.5043	1.7821	1.2986	1.8142	0.6772
280053399	0.0348	0.3192	0.2324	0.6926	0.1970	0.4314	0.2675	0.5096	0.2033	0.4356
1094695	1.9561	2.1753	2.0386	1.8088	2.7218	2.7227	2.5646	2.4594	1.9719	2.4506
279812447	0.0000	0.0000	0.0000	0.0000	0.0062	0.2705	0.0293	0.1525	0.2000	0.0000
279742426	1.9087	0.4337	1.7608	1.0632	0.2993	1.9957	1.4591	1.6619	0.8841	1.4829
1109085	2.9316	2.7003	3.0819	2.9158	2.5388	2.1542	2.4194	2.4479	2.5140	2.5559
279940573	0.3893	0.1179	0.1290	0.0000	0.0857	0.0000	0.0000	0.1949	0.0000	0.2202
1093238	3.6340	3.9848	3.9718	5.1737	3.9570	3.1288	3.7180	3.9318	4.0757	3.9657
1095882	2.4983	1.8971	2.5650	2.8515	2.2769	3.2455	3.1023	3.1475	2.5854	2.8705
1089644	2.9421	2.8388	3.1481	2.7334	2.9789	3.1114	3.0856	3.0924	2.3578	3.0620
280097599	4.2469	3.4114	3.9359	4.4937	2.8434	3.9102	3.8439	3.9333	4.0283	3.9006
1087994	5.4152	4.8266	5.8882	4.8029	5.3413	4.9657	4.9307	5.0388	4.4087	5.5638
1094607	1.3363	1.8924	2.0498	6.0926	5.7895	5.1172	5.6239	5.8080	5.7658	5.6936
1100398	1.5198	1.8321	1.4144	1.9201	1.6854	2.1374	2.0074	2.1708	1.6113	1.7721
280013175	0.0000	0.0000	0.1820	0.0000	0.0000	0.2613	0.1672	0.0000	0.0000	0.0000
1097664	5.0151	4.1722	4.6058	4.1768	4.1344	4.5247	4.5290	4.7574	4.1343	4.4480
1093141	4.6432	3.9563	5.3655	4.2071	5.0088	4.2910	4.4152	4.2758	4.1314	4.9431
279945356	0.0000	0.0000	0.0923	0.1971	0.0000	0.3373	0.0000	0.1958	0.2270	0.2398
280016618	0.0000	0.0399	0.0523	0.0000	0.0000	0.0691	0.0000	0.0000	0.0000	0.0000
1090366	3.3644	3.7126	3.5697	2.6134	3.8645	3.9284	3.4573	3.6864	2.8358	3.2267
1093082	0.6503	0.4559	0.4201	0.2752	0.3608	0.1068	0.3988	0.3335	0.2353	0.1924
279938154	0.0000	0.0000	0.0000	0.0000	0.0000	0.2602	0.1792	0.0000	0.1736	0.0000
1088626	0.0580	0.1598	0.0269	0.1958	0.0000	0.0000	0.0707	0.0775	0.0232	0.0000
279808628	0.3968	1.1215	0.7281	0.1775	0.9061	0.0000	0.0000	0.2103	0.0000	0.0000
1092496	1.9818	1.0119	1.7337	1.0349	0.5183	0.6696	0.8413	0.7824	0.8987	0.8331
279822598	4.4028	4.3004	4.1697	4.9144	3.6163	4.0975	4.1002	4.2955	4.2914	4.2504
1089395	3.8614	3.1754	3.9722	4.5594	3.4839	3.8967	4.0576	4.3540	3.7798	4.1937
279973293	2.3856	2.5336	1.8156	3.7672	0.8632	2.7134	1.9975	2.7394	3.1751	2.0226
280136848	0.0000	0.1176	0.1940	0.2135	0.0000	0.5513	0.1266	0.5227	0.0000	0.0990
1102936	3.5866	2.6963	3.2531	3.0130	2.2147	2.6583	2.5833	3.1099	2.3841	2.9872
1101119	0.5203	0.5430	0.6612	0.9216	0.7246	1.0219	0.9421	1.0498	0.7314	0.7964
1095854	1.4263	1.7288	1.6493	1.2161	1.5910	2.1992	1.7417	1.6996	1.1134	1.6141
280011422	2.4162	2.2112	2.1587	3.3878	1.8248	3.0876	3.1146	2.8072	2.5842	2.9751
280086366	1.1655	0.9167	0.7315	0.8178	0.0471	0.0000	0.7418	0.3036	0.1980	0.0124
1101439	0.0421	0.0243	0.1132	0.0638	0.0160	0.0000	0.0000	0.0000	0.0168	0.0178
280084872	1.4031	0.1364	0.9663	0.5263	0.2578	0.6118	0.9402	1.1149	0.1848	0.7249
279813114	1.2202	1.0405	1.0949	1.1575	1.2240	1.6858	1.5197	1.8353	1.0436	1.3098
1095801	6.2740	5.1790	6.1373	5.7154	5.1401	5.0129	5.3216	5.3718	5.2365	5.7809
1093261	2.5789	2.8825	3.0024	3.7394	4.9053	4.1860	4.2007	4.5921	3.6463	4.4561
280054460	0.0000	0.0000	0.0000	0.0000	0.0917	0.3319	0.1895	0.3033	0.0000	0.1017
279204677	0.0000	0.0000	0.0000	0.4082	0.0000	0.1458	0.1426	0.2282	0.0707	0.3258
1091984	6.9401	4.3413	6.6859	4.1126	4.1411	3.7666	4.1967	5.1369	2.9717	4.6648
1096490	0.5904	0.5459	0.7603	0.5232	0.2502	0.5553	0.4447	0.3706	0.2902	0.4156
1091582	1.3540	1.2185	0.7898	0.7752	0.6565	0.6843	0.7804	0.9841	0.6902	0.6364
1105806	0.9871	0.4072	0.9271	0.6649	0.3308	0.8757	0.7781	0.8483	0.5760	0.6579
280091768	5.2498	3.4364	5.0357	5.0061	2.5075	4.4978	4.5674	3.8117	3.8593	4.7960
279721388	4.3182	3.1415	4.3662	5.0767	3.5927	4.6857	4.6326	5.0137	4.1119	5.0321
1097857	0.0000	0.0364	0.0571	0.0323	0.2848	0.0000	0.0516	0.1044	0.1676	0.0267
1099069	5.6348	6.1931	5.3825	7.8445	6.0453	6.0861	6.2124	6.6241	7.2081	6.4617
280056391	0.1661	0.3863	0.3795	0.5408	1.1197	1.1793	0.8903	0.9698	0.7637	0.9628
1092588	6.1221	6.1103	5.9099	5.5194	5.6831	5.1937	5.4235	5.2731	5.2056	5.7357
1104056	1.3887	1.0293	1.0395	1.3528	0.5519	1.8942	1.6760	1.5051	1.0598	1.2963
279942685	0.0000	0.0000	0.0000	0.0000	0.0000	0.3640	0.2534	0.0000	0.2334	0.0000
279997644	1.7746	1.5704	1.3679	1.8318	1.5501	2.6190	2.4352	3.0853	1.3555	1.6354
1102802	4.9337	4.3430	5.4401	5.1316	5.7850	4.8564	5.1556	5.2762	4.8356	5.8634
280104672	2.9212	2.5832	3.0306	1.7955	3.3905	2.3817	2.6912	3.0484	1.6050	2.5792
279952765	0.0000	0.3376	0.2765	0.0000	0.0000	0.6430	0.2484	0.0000	0.0000	0.0000
1096130	1.3202	1.7455	1.6599	1.5043	2.5119	1.6990	2.0930	1.8571	1.0567	1.9922
1098133	1.9193	1.7048	1.8244	2.0139	1.5591	1.8608	2.1050	1.7769	1.4368	2.1027
280131130	0.0000	0.0766	0.0000	0.1333	0.0000	0.0000	0.0000	0.0000	0.1045	0.0000
1104506	0.0854	0.0495	0.0000	0.0000	0.0000	0.0000	0.0000	0.0285	0.0000	0.0364
1104143	1.4267	1.3069	1.7060	1.7100	2.4075	3.0054	2.7083	2.5345	1.9295	2.4338
1104217	2.7365	2.0870	2.7809	3.4943	2.3933	2.9992	3.0314	3.2933	2.9885	3.0800
279726157	0.0495	0.1992	0.3072	0.6095	0.0000	0.0000	0.1447	0.1204	0.1401	0.0000
280066512	0.3828	0.4310	0.1884	0.0000	0.2974	0.0000	0.1687	0.0000	0.1634	0.0000
1094924	1.6806	1.4793	1.9060	1.5652	1.2636	1.7038	1.4484	1.6472	1.0910	1.6634
1097403	0.0966	0.2959	0.0000	0.4275	0.1657	0.5918	0.6524	0.3927	0.2680	0.2299
1092478	0.3566	0.3900	0.3640	0.0670	0.0000	0.5027	0.0540	0.0447	0.2129	0.2573
280101597	0.1781	0.1182	0.0000	0.0000	0.1361	0.0000	0.0534	0.1223	0.0000	0.1506
1093023	1.9803	2.8877	2.0438	4.0744	3.8910	1.9507	2.8610	3.0410	3.6162	3.0325
1099942	2.1869	2.0190	1.8820	2.2061	1.6138	2.5572	2.5530	2.2978	1.9594	2.0049
1098008	0.4641	0.2507	0.6661	0.4341	0.0327	0.1763	0.1036	0.2438	0.3152	0.0000
1088312	5.5655	4.8773	5.4244	4.7248	5.0338	4.5868	4.8473	5.0661	4.4638	5.0618
1087576	0.0907	0.4264	0.1665	0.2118	0.3416	0.0947	0.0765	0.1240	0.1095	0.1594
1092189	4.8199	2.9005	4.9427	1.9804	2.4042	2.2005	2.0525	2.2719	1.9873	2.4680
1095323	4.9313	4.7097	4.9822	4.5877	4.9993	4.7285	4.6370	4.9512	4.6767	4.8489
1088429	4.7824	4.7804	4.4678	5.2188	3.6712	3.4707	3.8594	4.0281	4.4003	3.9268
279864667	0.0951	0.2093	0.0000	0.0000	0.0000	0.1152	0.0781	0.0000	0.0000	0.0000
1089559	3.2212	2.5394	3.7954	2.5423	3.2439	3.4041	3.1622	3.4037	2.1325	3.4299
1101894	4.7923	2.9582	4.3678	4.1428	1.8450	3.4531	3.6063	4.3500	2.1068	3.6037
279808772	0.0383	0.0438	0.0000	0.0000	0.1914	0.0000	0.0620	0.0259	0.0303	0.1541
1097940	4.3436	2.0872	4.2753	0.7952	0.2580	0.5932	0.4710	0.5884	0.3866	0.6184
280129123	2.0583	2.5583	1.5580	1.5753	2.8235	2.3245	2.4291	2.1238	2.1983	2.1389
1096472	0.8519	0.7282	0.8214	1.3378	0.9395	1.9138	1.4939	1.8091	1.1751	1.3931
1100571	5.9229	5.0072	5.5815	5.6017	4.7414	4.7356	4.7999	5.3313	5.6321	4.9535
279779948	0.1306	0.5695	0.2779	0.5884	0.9822	0.5584	0.6809	0.3694	0.6814	0.7039
1086954	2.4898	3.0312	2.8671	2.7527	4.7611	4.2640	4.0764	3.8879	3.2782	3.9672
279703261	0.0000	0.0000	0.0000	0.1345	0.0000	1.8629	1.6434	0.0000	0.5534	0.5420
279751077	0.0000	0.2295	0.0000	0.0000	0.0000	0.4008	0.1672	0.0000	0.1242	0.0171
1095330	0.0000	0.0000	0.0000	0.0000	0.0000	0.0454	0.0000	0.0000	0.0295	0.0313
279905664	0.0000	0.0000	0.0000	0.1125	0.0000	0.0000	0.0000	0.1472	0.0000	0.0000
279867193	0.2924	0.3144	0.3320	0.1932	0.0000	0.0488	0.0773	0.0000	0.0317	0.0000
1094880	5.7457	5.4471	5.5751	5.0528	5.2697	4.9085	5.0684	5.0963	4.8188	5.3294
1100918	0.0000	0.0000	0.0000	0.0000	0.0000	0.0727	0.0490	0.0000	0.0474	0.0000
1100678	3.4011	2.2626	3.6092	3.3270	4.7222	4.7926	4.8114	4.4825	4.2188	4.6536
1095395	1.4554	1.2077	1.7400	1.0884	0.8516	0.6582	0.6038	0.7340	0.7851	0.8638
1095710	2.4503	2.2953	3.0844	2.8575	4.3451	4.3281	4.0275	4.2745	2.9783	4.0284
1095153	0.3091	0.0452	0.3892	0.0000	0.0000	0.0246	0.0000	0.0000	0.0000	0.0169
279932062	1.6182	0.4046	1.6835	0.7639	0.5979	0.0000	0.3068	0.4824	0.3424	1.0490
279916949	0.2995	0.9414	1.1221	1.0288	1.4122	1.3038	1.2370	0.7327	0.7382	1.1447
279836930	2.3678	2.7875	2.5439	2.8914	4.4297	3.0378	3.4711	3.7397	2.8237	3.4507
280073669	0.0000	0.1235	0.0000	0.2125	0.0000	0.0000	0.0000	0.0739	0.0862	0.0000
1103634	1.6873	2.9815	2.2281	4.2800	2.4277	1.9201	2.3349	2.2601	3.3003	2.0623
279746878	1.1642	0.8220	1.5823	1.3662	1.8205	1.1369	1.0689	1.7050	1.2056	1.7209
1093644	3.0121	3.6398	2.1409	2.3214	1.9685	2.0235	2.4331	1.6638	2.0831	1.8017
279905363	0.1569	0.0000	0.0000	0.0000	0.0000	0.3482	0.0000	0.0000	0.2346	0.4592
280077482	2.8732	3.4267	2.3585	2.0304	3.0857	4.1482	3.4172	3.2268	2.5552	2.9917
1100179	0.9183	1.1447	1.0649	2.5977	3.0595	3.2867	3.3948	3.0784	2.6943	3.0071
1103952	1.2383	1.4799	1.5676	1.1892	1.7960	2.4562	1.9708	1.9038	1.2925	1.6269
1089927	3.6933	2.8330	3.6864	7.3584	6.8093	4.9649	6.8032	7.2616	5.3525	7.6531
1098394	1.1019	0.4363	1.1904	0.5164	0.3947	0.3894	0.5766	0.4942	0.2372	0.5398
1098681	0.0509	0.0294	0.1434	1.4630	1.6834	0.9566	1.2680	1.5845	0.7328	2.1805
1100543	0.0700	0.2275	0.0644	0.1389	0.8641	0.0000	0.0574	0.1381	0.5936	0.4045
1092177	1.6229	1.6366	1.7449	1.8708	1.2731	2.1015	1.7980	2.0079	1.2603	1.7522
280128623	0.4838	0.1808	0.9375	3.3138	4.2653	5.1520	4.6012	4.6420	3.8261	4.8492
1097282	1.4254	1.7135	1.6631	1.8613	1.0933	0.8856	0.9219	1.2790	1.1686	1.0038
279595433	2.7800	1.8657	2.2465	0.4136	0.0651	0.0868	0.0932	0.1417	0.0000	0.2027
1100788	3.3654	3.4380	3.6962	3.6629	4.1720	3.4963	3.5452	3.7646	3.4249	4.0574
1099543	3.5348	3.0579	3.5539	3.3036	2.9144	3.0688	3.0339	3.1303	2.9267	3.4304
1104046	2.9195	2.0399	3.4602	1.1463	1.7301	1.3560	1.3966	1.2396	0.7201	1.5405
1088087	4.8247	4.4087	4.4402	2.6940	1.3214	1.5413	1.9418	1.1265	1.8165	1.2705
1089281	2.8724	2.9145	3.3322	3.1849	4.0253	4.1980	3.9501	3.9319	3.1725	3.8970
1088583	4.1037	3.8334	4.7512	3.3047	5.0306	4.6407	4.3622	4.4917	3.3503	4.5773
280115668	0.1169	0.0000	0.0000	0.0000	0.0000	0.1839	0.2712	0.0000	0.0000	0.1436
280060499	0.2360	0.0000	0.2181	0.0000	0.0000	0.1409	0.0000	0.1357	0.0000	0.1773
1098472	2.3232	2.4666	2.7676	2.3321	3.0915	3.1548	3.0372	2.6714	2.3609	2.8991
1089579	2.1066	1.3425	2.0425	1.0102	1.2540	1.2629	1.2664	1.2317	1.0668	1.3362
280017519	3.0663	2.0420	2.4938	2.6818	2.0840	2.1674	2.4867	2.7799	2.4578	2.6164
1088080	4.4982	3.9649	4.4347	4.0062	4.3079	4.6072	4.6698	4.6036	3.7670	4.5870
1100562	1.8949	1.6238	1.9859	2.0746	2.3684	3.1857	2.7232	2.7063	2.4108	2.6326
1093856	4.1706	3.5058	3.0159	2.4449	1.1712	1.6813	1.9985	1.7723	2.0688	1.4333
1094219	0.1771	0.2392	0.2099	0.3841	0.4520	0.0567	0.1607	0.3290	0.3669	0.2425
279806584	0.0000	0.0000	0.0205	0.1222	1.3144	0.6837	0.6569	0.7963	0.7138	0.8276
279991898	1.4289	1.3748	1.2153	1.4589	1.2439	1.5576	1.3257	1.5420	1.6457	1.3851
280037494	4.9939	3.6935	4.7748	3.4692	3.0396	3.8060	3.5502	3.6821	3.5320	3.4721
280011316	2.1333	0.9161	1.1661	1.3645	0.1015	0.7728	1.0195	1.2832	1.0493	0.8567
1097442	0.6583	0.5183	1.5132	0.8478	1.2207	0.8753	0.7873	0.9010	1.0299	0.5390
279975493	0.0000	0.0000	0.0000	0.0000	0.0000	0.1041	0.1368	0.0000	0.0000	0.0000
1101397	1.6600	1.4854	1.8470	0.6767	0.8328	0.0000	0.2893	0.2867	0.2079	0.3651
1099382	4.9904	4.9466	5.0504	5.2853	4.0906	3.9075	3.8991	4.0178	4.8358	4.4299
1087403	0.0904	0.0782	0.1428	0.0907	0.0000	0.0000	0.0000	0.0311	0.0000	0.0000
1097205	0.0000	0.0000	0.0000	0.1619	0.2688	0.0660	0.0451	0.2741	0.2056	0.1757
1094392	3.5449	3.2577	3.3632	2.8873	2.8860	3.4291	3.2480	3.2929	2.8178	3.0242
1089504	1.3528	1.2370	1.3706	1.8005	2.7623	2.5022	2.5481	2.4194	2.1213	2.7316
1090549	2.9616	2.3038	2.9820	1.0224	2.0535	1.4907	1.3736	1.6558	0.9822	1.6941
1103356	0.1065	0.0620	0.1447	0.0726	0.0207	0.0978	0.1086	0.0769	0.0000	0.0374
1099053	4.3484	4.3989	4.1918	6.3056	7.0823	6.8571	7.0079	7.1769	6.7873	6.8615
1089928	0.8328	0.5233	0.6246	1.1594	0.3047	0.5682	0.3686	0.9312	1.1301	0.5933
1102378	4.7766	4.8753	4.7223	7.0028	4.6391	3.9228	4.4301	5.0084	6.0640	4.9890
279783964	0.0000	0.0000	0.0000	0.0622	0.0000	0.0000	0.0000	0.0818	0.0000	0.0000
1101825	0.7459	0.8855	0.9125	0.2481	0.7906	0.3477	0.2978	0.1361	0.2905	0.5684
1088350	3.8223	4.3384	3.2314	4.8803	3.8997	3.7268	4.1871	4.1725	3.7247	4.6505
279994161	2.1839	1.4024	2.3195	1.4177	1.3996	2.0089	1.8232	1.5011	1.4366	1.8851
1097341	3.4101	2.3602	3.7242	2.0257	1.5974	1.8233	1.6102	1.6318	1.2227	2.4320
1097853	0.3784	0.8503	0.2910	1.0251	0.0404	0.0879	0.0147	0.1190	0.8087	0.0601
1104428	4.0085	3.5692	3.8091	3.4069	2.7058	3.1033	3.0664	3.1198	2.7872	3.3008
1106083	2.2065	2.0602	2.2675	1.2919	0.5693	0.5873	0.6045	0.2808	0.6079	0.8483
279743496	0.0000	0.0337	0.0000	0.0561	0.0000	0.0000	0.0426	0.0000	0.0000	0.0000
1109111	0.3527	0.2562	0.2911	0.3038	0.2517	0.0000	0.2001	0.1386	0.3432	0.0890
1108365	0.0000	0.2974	0.2115	0.2238	0.3283	0.3823	0.0000	0.1941	0.0340	0.5928
1098987	2.1796	2.0322	2.2361	1.2679	0.5561	0.5737	0.5906	0.2737	0.5939	0.8302
1089490	0.2176	0.1980	0.3323	0.8566	0.7277	0.3752	0.5194	0.6558	0.7457	0.7111
1103854	0.8038	1.4303	0.9616	0.7847	0.9014	1.0000	0.8642	0.6337	0.4900	0.7676
1096427	4.8264	3.2604	4.5707	4.1533	3.6552	3.7117	3.9877	4.2211	3.9724	4.3153
279790452	0.0000	0.0781	0.0000	0.0000	0.0518	0.2360	0.0000	0.0464	0.1065	0.1661
1099700	0.2341	0.4617	0.1627	0.7780	0.4092	1.3897	1.1346	0.8172	0.8990	0.5678
280021073	0.2097	0.4950	0.1969	0.1954	0.2888	0.1808	0.3082	0.1162	0.0240	0.1296
279816349	0.8110	1.7439	0.6447	2.5123	1.9890	1.6373	1.8453	2.1863	2.2559	1.4872
1095921	3.7897	3.4364	3.4779	5.2409	2.7692	3.0073	3.5293	3.8453	4.1576	3.4843
1102904	3.6683	2.6287	3.4758	1.0188	0.8564	0.7439	0.8730	0.7072	0.6222	0.6137
1089337	3.4437	3.3134	2.8537	3.0591	2.8912	3.4084	3.3675	3.2927	3.0651	3.2235
279888788	1.9313	1.2975	1.7546	1.4088	1.0912	1.3661	1.6375	2.2600	0.1992	1.3436
1089074	3.1963	2.8186	3.2294	3.2527	3.0684	3.3947	3.4646	3.2049	3.1039	3.4875
1093312	6.6702	5.4036	6.5545	6.4339	5.1143	5.6890	5.8127	5.9213	5.8740	6.0588
279980111	0.0812	0.0758	0.0000	2.1899	0.8053	1.1738	1.4931	2.6249	1.4481	0.3770
280105583	0.2228	0.2032	0.1066	0.0000	0.0000	0.3849	0.1926	0.0000	0.2507	0.0976
280107067	2.0943	2.0891	2.5244	2.5102	2.9567	2.5585	2.5967	2.8527	2.1193	2.8651
280079606	1.2597	0.9885	1.8104	3.1521	0.7271	1.1410	0.9621	1.5628	1.6787	2.0741
1098486	0.0828	0.0288	0.1543	0.0501	0.0000	0.0000	0.0000	0.0000	0.0000	0.0000
280108582	0.9827	1.0852	0.4404	1.3887	0.6797	0.1156	0.4417	0.9987	1.3721	0.2182
279882826	0.1192	0.1357	0.0000	0.1211	0.0000	0.0000	0.0000	0.0000	0.0000	0.1944
1090588	2.1976	1.7560	2.3585	2.0806	2.1141	2.7405	2.5357	2.5654	1.9902	2.3704
1095790	3.0650	3.2303	3.1518	3.4564	3.6211	3.0656	3.4491	3.3955	3.2488	3.2479
280017568	0.6658	0.6555	0.5449	0.1489	0.4494	0.1397	0.4193	0.0787	0.1782	0.1337
279892626	4.2271	3.4968	3.7698	5.2510	1.4921	4.0276	3.8414	3.3868	3.1374	4.3736
279759398	0.2823	1.4691	0.8656	3.0595	2.2176	0.2490	2.6692	1.0765	0.3881	1.8496
1098657	0.9564	1.1115	1.2592	2.0663	2.0633	1.7188	1.4083	1.6811	2.3747	2.1740
1103406	1.6979	2.0411	1.0615	2.2433	1.6529	0.7237	1.4538	1.3961	1.7985	1.5373
1096345	1.6223	1.6211	2.0237	1.6129	2.3249	1.9998	2.0514	2.1624	1.3294	2.0434
1087590	4.0431	3.7003	4.0674	4.2742	3.4943	3.7650	3.9698	3.7601	3.7872	3.9699
279881131	0.9693	0.3678	0.9421	0.7726	0.5433	0.5049	0.8131	0.8485	0.4121	0.7284
1088727	2.9979	0.9942	2.3764	0.5866	0.4822	0.3911	0.7908	0.6672	0.5009	0.9489
279996351	0.8229	0.9120	1.0946	1.0844	1.0825	1.3653	1.2827	1.1747	0.9180	1.0824
1095382	4.3221	3.2200	4.1026	3.7446	3.0909	3.3712	3.6334	3.6889	3.3766	3.6235
280002451	0.0000	0.0000	0.0000	0.0501	0.0000	0.0000	0.0000	0.0660	0.0000	0.0000
1103179	3.2295	3.7913	3.4201	3.1490	3.6588	2.9838	3.2523	2.7841	3.1753	2.9974
280039146	0.2929	0.0308	0.1026	0.4870	0.0621	1.1681	0.6418	0.4192	1.0529	0.6246
1104023	0.6419	0.6222	1.1214	0.7903	0.5419	0.6295	0.7460	0.6192	0.3157	0.4105
1091635	1.5116	1.2237	1.7623	1.3681	1.4343	1.3014	1.5111	1.4398	0.9697	1.4422
279841797	0.0000	0.0000	0.0000	0.0000	0.0000	0.1366	0.1800	0.0000	0.0000	0.0000
279832332	1.0895	0.1803	0.7169	1.1405	0.2944	0.0372	0.1040	1.1524	0.8086	0.7026
1087693	2.6872	1.4381	3.1634	0.9363	1.0849	0.5864	0.7932	0.7630	0.5852	0.8920
1092718	4.9402	5.6251	5.2571	6.0582	6.4130	5.4380	5.5961	5.8199	5.6446	6.1380
1095588	0.9842	0.5395	0.8135	1.2320	0.3328	0.7107	0.9463	0.8206	0.8220	0.8239
1089819	2.3894	3.3020	2.6601	4.3207	3.8113	2.7669	2.9170	3.4869	3.7630	3.5410
1103197	3.4946	2.5642	3.6416	3.1182	3.2232	3.8733	3.8123	3.8325	2.9129	3.6328
1094836	0.6763	0.6106	0.8438	0.8678	0.5484	0.6146	0.6825	0.7543	0.5397	0.5848
279812964	1.2049	2.6363	0.7535	0.6048	1.2783	0.8522	0.8185	0.3243	0.8344	0.3274
1088709	0.6163	1.1071	1.1808	1.4055	3.2120	1.9215	1.9307	2.2332	1.4443	2.5118
1088286	3.2858	3.6211	2.8627	3.8958	4.4262	4.8929	4.7940	4.9611	3.8999	4.3746
279944347	0.6158	0.4998	0.0000	0.4516	0.0000	0.0000	0.1985	0.4490	0.3621	0.0000
1107654	0.0000	0.3333	0.3123	0.3763	0.6494	0.1721	0.2346	0.3683	0.1777	0.2915
1107168	2.9072	2.6995	3.0487	3.0398	2.6914	2.4356	2.6727	2.9495	2.4485	2.7057
1107964	0.0000	0.0000	0.0000	0.0539	0.0000	0.0133	0.0364	0.0000	0.0000	0.0557
1089396	5.3102	4.8057	5.3850	5.4180	4.2010	4.1257	4.3061	4.2261	4.7762	4.8458
1094405	2.0842	1.5903	2.1433	2.7131	1.5805	2.4253	2.3303	2.4822	1.9619	2.5406
279752884	0.0000	0.0000	0.8869	0.0000	0.0000	0.6827	0.0000	0.0000	0.0000	0.0000
1091411	2.0636	1.6563	2.1736	2.5725	2.4094	2.7063	2.7695	2.7979	2.3200	2.7835
280091263	2.2396	3.3034	2.4385	2.5778	3.4594	2.1948	2.5761	2.9817	1.9125	2.3158
1105175	0.6440	1.6205	0.6611	1.4156	1.0985	1.0337	0.8880	0.7523	1.0691	1.1809
279896719	0.1589	0.6340	0.5818	0.2868	0.4106	0.7873	0.2479	0.2873	0.3647	0.2563
1089449	1.9480	1.9575	1.8996	2.2628	2.9099	3.9961	3.4914	3.3932	2.8381	2.8123
280004957	0.0000	0.0000	0.0000	0.0000	0.0000	0.6267	0.3229	0.4871	0.0204	0.0000
1092167	0.4350	0.2465	0.2317	0.4708	0.1665	0.0469	0.3014	0.3871	0.0638	0.3857
280136434	0.0752	0.1257	0.0000	0.4502	0.0000	0.1516	0.5184	0.0000	0.2780	0.0137
1086948	4.4665	3.5419	4.6915	5.0345	3.2952	4.1736	4.2152	4.2386	4.0530	4.4695
280127579	2.7347	3.3748	2.8106	4.1355	3.5502	3.3341	3.6336	3.4655	3.3890	3.7959
280055393	1.7054	1.3020	1.2590	1.0631	0.7988	1.0620	1.3255	1.2403	0.5784	1.1188
1087556	4.4487	3.2522	4.6563	3.8920	4.4797	4.9182	4.7015	4.7748	3.9858	5.0269
279877722	0.0000	0.7861	0.3923	0.0000	0.4346	1.1545	0.4381	0.4262	0.1795	0.0000
279772287	1.2331	0.7263	0.6150	0.9041	0.1474	0.7630	0.7476	1.0672	0.8391	0.4424
279917957	0.1327	0.1510	0.1223	0.0690	0.1955	0.0824	0.0557	0.2566	0.1057	0.0000
1093594	1.4556	1.1369	1.3911	1.8889	1.0950	1.9832	1.9062	1.8874	1.5733	1.5936
279788559	2.1769	1.3130	1.6024	1.6586	0.5529	3.1585	2.3108	1.9617	1.5435	2.2823
1093071	0.6524	0.9847	0.5815	0.9498	1.3839	1.6484	1.5459	1.6125	0.8413	1.2461
1093701	2.0714	1.7963	2.0058	1.0426	1.5992	1.4355	1.3535	1.5722	0.9642	1.3928
1099706	0.0317	0.1650	0.0577	0.1541	0.0623	0.2420	0.2362	0.0533	0.1317	0.0629
279928115	3.6050	2.7493	2.6774	2.3462	1.3079	2.8272	2.7905	2.3477	1.8901	2.3973
279997280	2.1033	2.0009	2.0211	1.3362	1.9901	1.4839	1.7209	1.8213	1.2090	1.4731
1092277	5.5019	5.0647	5.3930	7.5876	4.3873	5.2503	5.4093	5.8825	6.1197	5.8436
279707475	0.0000	0.8152	0.0000	1.3636	0.0000	0.0000	0.0000	0.4048	0.5975	0.0000
279759699	0.4025	0.8029	0.5148	0.0000	1.2297	0.0000	0.2517	0.4404	0.1500	0.1311
1101571	1.2709	0.9175	0.8430	0.2363	0.0921	0.2810	0.0000	0.3520	0.4149	0.1021
1089485	1.1594	0.8905	1.3616	0.6139	0.6662	1.6555	1.2379	1.0602	0.8412	0.6066
279910030	2.7894	3.4424	3.2747	3.5687	4.6854	3.8222	3.9449	3.8937	3.5585	3.9303
1087198	2.3377	2.2966	2.1124	2.1978	2.2002	2.8198	2.6872	2.6440	2.2619	2.2352
1097547	3.5455	2.8349	3.4261	2.9494	2.4472	2.3543	2.9120	2.3785	2.6143	2.6215
1099595	1.2974	0.7248	1.3752	1.2505	1.5689	1.1606	1.5118	1.2603	1.5632	1.3870
1093027	0.4291	0.8022	0.5087	0.8767	0.1458	0.2770	0.1461	0.1584	0.5974	0.2831
1088650	0.0858	0.0106	0.0657	0.0000	0.0000	0.0000	0.0222	0.0181	0.0000	0.0000
279972163	0.8876	0.6273	0.0000	0.0000	0.0000	0.0000	0.0000	0.0000	0.5744	0.0000
279827953	0.0000	0.0000	0.2467	0.0000	0.0000	0.2206	0.0139	0.0000	0.0340	0.0000
1090727	3.8107	3.2038	3.9660	6.9751	7.1655	7.3149	7.4353	7.6122	7.0006	7.9567
280006018	0.0000	0.0000	0.0000	0.0000	0.0000	0.1021	0.1351	0.0000	0.0000	0.0000
279920624	2.0302	1.2887	2.0428	2.1734	1.4508	2.3996	2.5487	2.3857	1.6111	2.0550
1101532	1.5524	1.2255	1.6581	1.4199	1.7341	2.1873	2.2469	2.0155	1.3808	1.6979
1098173	1.3259	1.3024	1.3221	1.9143	1.6040	2.0714	1.9287	1.9176	1.7710	2.0028
1094028	3.5804	3.9698	3.2350	5.2808	3.2178	3.0976	3.4189	3.5325	4.3846	3.9293
279859867	2.0663	3.4567	1.4575	1.4139	1.4330	0.7000	0.7070	0.7126	1.2659	0.4942
1094754	2.4740	2.1498	2.1313	2.5497	1.8253	2.2449	2.6369	2.4787	1.7549	2.3627
1089024	4.1134	4.4877	4.4212	5.6733	5.8052	4.6580	5.3291	5.4788	5.3007	5.0805
279656384	0.6496	0.7576	0.9167	0.0000	0.0000	0.7366	0.0000	0.0000	0.2708	0.0000
280058954	0.0000	0.0478	0.0000	0.3019	0.0000	0.0000	0.0342	0.1885	0.0000	0.1321
1097654	1.8472	1.4992	1.8416	2.3042	2.9037	3.3704	3.1407	3.1264	2.6468	3.1096
1098296	3.3926	3.2038	3.2226	3.5357	3.2595	3.1730	3.4118	3.6503	2.7947	3.6736
1102094	0.4398	0.9644	1.2736	3.6545	4.6625	2.7724	3.3742	3.8427	3.7389	3.5631
1094997	1.8924	1.3540	1.4851	1.3902	1.2061	1.8081	1.7206	1.7811	1.4072	1.6058
1088298	6.8916	6.2495	7.2172	6.2803	7.2767	6.7671	6.8377	7.1442	6.1610	7.0663
1096079	2.6412	2.5756	2.2014	4.2886	3.9897	4.9957	5.0811	4.8273	4.1738	4.5820
1100030	2.0859	1.6975	1.8922	1.9261	1.7723	2.9593	2.6505	2.5026	1.9610	2.2232
1090960	2.6892	1.7971	2.8640	1.4266	1.5399	1.4323	1.6617	1.7648	0.8446	1.4920
1091816	3.8911	3.0558	3.7997	2.9618	3.7739	3.9426	3.8910	3.7277	3.4780	3.7628
1091216	3.0822	2.8311	3.1312	3.0683	3.0908	3.6148	3.5140	3.4258	2.8744	3.4151
279750495	0.0000	0.0000	0.0000	0.0000	0.1287	0.0489	0.0095	0.1023	0.1092	0.0258
279718084	1.7935	1.6624	1.6479	1.5573	0.8028	1.0211	1.1725	1.3138	0.8806	0.9469
1104589	3.2994	3.7116	3.3959	3.4757	4.1866	3.6313	3.8456	3.7530	3.3557	3.7211
1095519	3.2256	1.5859	3.3872	1.7058	2.3472	2.7092	2.4214	2.8005	1.7533	2.8067
1103300	0.9114	0.5624	0.6922	1.3665	1.3188	1.6798	1.8057	1.7084	1.0164	1.9470
280074153	0.5261	0.1916	0.3289	2.7016	1.4609	1.8636	1.4411	2.3791	2.8680	2.2733
1093351	2.7535	2.7188	2.8569	4.2921	5.7373	3.9477	4.8887	5.0289	3.9413	5.2498
1089392	2.4067	1.7279	2.9211	2.9700	4.2668	4.3235	4.1503	4.2943	3.4301	4.1054
1101341	2.7252	1.9996	2.4716	2.5599	1.2842	1.9889	1.9835	2.3326	1.8072	2.0601
1099870	3.9488	2.9341	4.2340	2.3957	3.2843	3.6138	3.3755	3.3506	2.4199	3.3291
1089368	1.0957	1.4538	1.2455	2.1646	0.4908	0.2393	0.7117	0.9796	0.3860	0.9726
1092335	0.7456	0.4919	0.6993	0.5767	0.2482	1.6920	0.9605	0.9746	0.5263	1.0646
1109166	2.3900	2.1579	2.0544	2.4291	1.7772	2.5039	2.4917	2.4593	2.3697	2.0206
1100202	1.9843	1.1271	1.2047	2.5517	0.6229	1.9088	2.1928	2.2561	2.0441	1.5403
1099186	1.2208	0.9682	1.0135	1.2010	0.8796	1.3076	1.3774	1.4089	0.9568	1.1234
279914789	0.0000	0.0000	0.0000	0.2184	0.2408	0.0000	0.2592	0.2827	0.0000	0.0940
1105063	1.9232	1.5972	2.0079	1.9024	1.7709	0.8361	1.0315	1.9964	1.4166	1.4442
279837445	2.5391	1.6982	2.3656	2.0379	1.1191	2.2729	2.2735	2.1800	1.3615	1.8984
1098752	2.9410	3.4883	2.7213	2.6483	2.6468	3.2936	3.0140	2.6707	2.5323	2.7594
1095502	0.0340	0.1135	0.0618	0.4841	0.8304	0.2596	0.6441	0.1111	1.2901	0.0565
1104037	1.7474	0.9673	2.0729	2.0458	1.6600	2.8777	2.3833	2.7343	1.7940	2.3525
1098736	4.2432	3.2223	4.4823	2.9254	3.2713	3.7513	3.5248	3.4739	2.6904	3.6625
279998600	1.6391	0.8124	0.9740	0.1495	0.0000	0.0000	0.3354	0.2924	0.0000	0.0000
279785425	0.2889	0.3484	0.3438	0.6280	0.8928	1.0404	1.1097	0.8808	0.7357	0.7493
1100541	3.6995	2.7622	3.9566	3.0108	3.0900	3.6951	3.6523	3.7523	2.6068	3.3574
1103878	1.1300	1.3208	0.7578	1.7803	1.4126	2.8002	2.4981	2.5479	1.5852	1.7346
279958094	0.0000	0.5836	0.0116	0.2884	0.0000	0.7530	0.4463	0.1100	0.0655	0.2416
279751617	0.0000	0.0000	0.0000	0.0000	0.0000	1.9072	0.6192	0.2439	0.6187	1.1078
279665400	0.0000	0.0000	0.0000	0.0000	0.0000	0.6357	0.4334	0.0000	0.0000	0.4267
1087016	2.6272	1.8119	2.5543	1.9662	2.2696	1.9338	2.2108	2.1771	2.0532	2.2859
280124601	0.2821	0.1280	0.0726	0.2825	0.2307	0.1820	0.3183	0.3043	0.3667	0.2470
1100738	5.9706	6.5287	6.0904	7.2914	6.7861	4.4050	5.3975	5.9143	6.3593	6.0419
1097429	2.3093	2.9285	2.5386	2.9129	2.8559	1.9212	2.2334	2.2642	2.4237	2.4789
1087333	4.1923	3.2977	3.7141	4.4178	2.4043	2.9068	3.3728	3.6956	3.0750	3.4626
1100381	1.4096	1.7500	1.7183	1.9119	2.3091	2.3025	2.3725	2.1116	1.5174	2.2979
1094707	2.9788	2.8492	3.2054	2.5226	1.9665	1.0131	1.3004	1.5387	1.3637	2.1835
279916825	0.0000	0.0951	0.0000	0.1648	0.0000	0.0000	0.0000	0.0000	0.1279	0.0000
1088175	3.2673	1.8071	3.2095	2.5966	2.0248	2.4462	2.6244	2.9687	1.9361	2.7774
1102642	0.9209	0.6611	1.3072	0.5854	1.3090	1.4475	1.2353	1.0989	0.7447	1.2260
280131396	0.2395	0.1393	0.3147	0.1243	0.0931	0.1479	0.0375	0.0000	0.3766	0.0000
280129616	0.5942	0.6042	0.1917	0.0000	0.0000	0.2105	0.0602	0.0000	0.1821	0.0817
1104887	2.8690	2.2131	2.4094	2.8158	1.5260	2.2286	2.3515	2.4063	2.2489	2.3631
280021741	0.2909	0.0640	0.2991	0.0000	0.0000	0.0007	0.0150	0.0124	0.0000	0.0000
1088620	3.6529	2.4286	3.5631	2.5311	2.9462	3.1851	3.3760	3.3733	2.5137	3.0301
1100608	3.5665	3.8748	4.0212	3.6535	4.6003	3.1782	3.4247	3.7655	3.7101	3.5364
280032094	0.1179	0.0000	0.0712	0.0000	0.0000	0.0000	0.0000	0.0477	0.0412	0.0000
1092567	1.0252	1.1570	1.1524	1.8495	1.7723	2.2731	2.0118	1.7405	1.7652	2.3873
1095663	2.1123	1.3407	2.1640	1.7256	1.4672	2.3071	2.0695	2.1864	1.5596	1.9759
1087174	4.6220	2.7814	4.5918	2.0315	1.8720	1.0574	1.5189	1.7174	1.2320	2.0558
1091228	1.2796	1.4480	1.7692	1.8111	2.3980	2.1314	2.0603	2.0728	1.5460	2.3832
279917106	0.5978	0.0825	0.1908	0.4017	0.1597	0.3226	0.5051	0.5257	0.1124	0.7325
1100803	3.5960	3.3756	3.5233	4.1254	2.9558	3.9592	3.6109	3.6580	3.8566	3.7869
279861465	0.3519	0.3967	0.1690	0.0000	0.0000	0.4216	0.2531	0.1275	0.1503	0.0000
279869344	0.6514	1.2276	0.1716	0.4083	0.1183	0.1343	0.0346	0.0000	0.4116	0.0000
1098124	3.7149	4.4193	1.7179	2.2573	0.7802	0.5626	1.3334	0.9414	1.2729	0.8124
1091618	2.7112	2.1220	2.2912	2.0486	1.6645	1.6705	2.1349	2.1662	1.4595	1.8276
1087494	4.7074	3.5979	4.4771	2.8458	2.3839	2.2736	2.3565	2.4913	2.4503	2.5923
279794465	0.0350	0.0000	0.0000	0.1041	0.0000	0.0425	0.0842	0.1145	0.0000	0.0581
279817207	0.0468	0.0000	0.0000	0.0000	0.0000	0.2565	0.0032	0.1852	0.0000	0.2270
1089837	9.0079	6.8638	8.8156	5.2455	5.6123	4.1615	4.4939	5.3228	4.0886	5.7995
279823410	0.8230	0.4387	0.3851	0.7938	0.1509	0.5130	0.9096	0.5019	0.4963	0.5987
280132613	0.1756	0.1196	0.1192	0.4663	0.0797	0.0000	0.3168	0.2046	0.0834	0.1717
1087706	5.6722	4.0371	5.7642	4.5201	3.9403	4.3579	4.4237	4.6539	3.8291	4.7420
279833063	0.0734	0.0000	0.0000	0.1820	0.0000	0.0000	0.3462	0.0000	0.0000	0.0000
279830645	0.0000	0.0000	0.0000	0.0000	0.0000	0.0337	0.0000	0.0000	0.0447	0.0000
1098572	2.8739	2.1224	2.8188	2.1103	2.2133	2.6816	2.5716	2.6225	2.1970	2.3752
1102434	0.5538	0.4484	0.4075	0.5259	0.3079	0.1144	0.2818	0.4536	0.3795	0.2133
1098624	2.4593	2.7599	2.7159	2.9287	3.3115	2.4030	2.5752	2.6661	3.1489	2.6659
1090013	4.6421	5.3574	4.2636	5.9331	4.9826	4.6923	4.9521	4.8599	5.8394	4.9096
280026710	1.7263	0.5377	2.1535	0.8028	1.7909	1.6776	1.8191	1.6606	0.7370	1.9017
279908738	2.4875	1.8009	2.2429	2.2808	1.6049	1.4081	1.4701	1.8301	2.3407	1.8066
280072811	0.0000	0.0000	0.0000	0.0000	0.0000	0.0518	0.0672	0.0000	0.0000	0.0000
279958422	0.3612	0.4874	0.5155	0.4402	0.1546	0.1925	0.0000	0.2110	0.1855	0.2582
279871845	0.0000	0.2567	0.1694	0.3545	0.0000	0.2449	0.3064	0.0000	0.0000	0.1013
280097776	3.4227	2.7865	2.8703	2.8488	2.7802	4.0431	3.8861	3.4789	3.0787	3.3294
279710877	0.0000	0.0000	0.0000	0.7173	0.0000	0.0000	0.0000	0.0000	0.4235	0.5240
1090925	1.4321	1.3014	1.8543	0.5114	0.9756	1.0251	0.8284	0.6361	0.5260	0.5939
1094982	3.0316	2.7383	3.2617	2.7626	4.1159	4.2259	3.9796	3.7941	3.2199	3.9440
279740632	2.6013	1.5746	3.1277	1.9781	1.9577	2.8818	2.6084	2.3914	1.5343	2.6742
1087896	3.3553	2.7075	3.8854	2.9416	4.6048	3.7327	3.6821	3.8977	3.2165	4.2993
280110317	1.0053	2.1579	1.2891	4.4438	1.9174	1.3741	2.0816	2.3330	2.6797	2.0649
1089141	1.8863	2.3046	1.5730	3.8693	3.7005	2.7152	3.2634	3.4832	3.3527	3.9161
1094044	3.5379	3.0604	3.0227	3.7469	2.6243	3.1250	3.3436	3.5707	3.3296	3.0585
279719565	0.2761	1.0335	0.1752	0.8862	0.3389	0.6511	0.4872	0.5094	0.3533	0.5546
1094347	5.2302	4.9480	5.2245	5.5542	4.5159	3.9399	4.4553	4.4442	4.4970	5.0485
1091630	0.6338	0.4161	0.6185	0.5798	0.5000	0.8939	0.6932	0.7638	0.4686	0.8811
280098119	0.7721	0.9993	0.3907	1.5075	0.0000	0.1914	0.5824	0.5098	0.0702	0.9212
279906558	0.2509	0.2841	0.1371	0.8260	0.4704	0.0000	0.2354	0.4494	0.8737	0.2131
280043705	0.6902	0.0000	0.6603	0.0000	0.6023	0.8703	0.0000	0.0000	1.3864	1.0033
1100503	0.2073	0.1670	0.1794	0.3334	0.3218	0.6675	0.5357	0.6167	0.2104	0.5046
1104256	4.4528	4.0434	4.3995	2.8665	3.0990	1.7905	2.1214	2.2101	2.6061	2.5058
279771252	0.0000	0.0000	0.0000	0.0000	0.0301	0.0000	0.0000	0.0390	0.0000	0.0000
1095959	0.0451	0.2196	0.0822	0.9310	0.8227	0.2531	0.5006	0.8699	0.6123	0.6386
1094789	1.2311	1.3887	1.0209	1.6403	0.9352	0.9746	0.7484	1.6471	1.2747	0.9618
1092028	1.8512	0.8678	1.4208	0.4690	0.2509	0.1624	0.4363	0.3996	0.3628	0.3436
279897906	4.7141	3.8083	4.8806	4.7028	3.9880	4.0045	4.0431	4.3572	4.0408	4.8126
280131691	0.0000	0.0000	0.2616	0.0000	0.0000	0.2384	0.0000	0.0000	0.0000	0.0507
279792249	1.8327	1.4624	1.2396	0.9463	1.1991	1.5341	1.7556	1.2883	1.1320	1.2563
1097159	0.3007	0.2502	0.6172	0.3830	0.0727	0.0287	0.0196	0.0252	0.1274	0.0591
280075281	4.6838	5.7651	4.9489	6.4384	6.6833	4.6461	4.8320	5.8259	6.1669	5.7629
1098970	4.3819	3.9224	4.2598	4.2678	3.1878	2.8032	3.2433	3.2598	3.4477	3.5624
279910785	0.0000	0.6176	0.2536	0.8922	1.7372	3.1040	2.2864	2.3404	0.9339	1.6949
279770404	2.1373	1.1630	2.2293	1.8346	1.3734	2.3464	2.2068	2.7110	0.8585	2.1405
1098182	0.9040	0.7286	0.8280	1.2013	0.9047	1.5445	1.3482	1.4010	1.2261	1.1804
279864557	0.5657	0.1929	0.4409	0.5736	0.0000	0.5254	0.5164	0.0000	0.9615	0.2644
1093085	1.8684	1.5544	1.9796	2.9639	1.6948	1.8491	2.2964	2.3287	1.9624	2.2414
1091091	2.1745	0.7408	2.1751	0.4139	0.2037	0.1672	0.2733	0.5926	0.0699	0.2246
1093308	3.5621	4.6566	3.0733	3.7225	3.0717	0.8731	1.6134	1.9165	3.5127	1.5472
1097903	4.3188	3.9172	1.4409	4.5852	0.4115	0.0000	1.6994	1.6185	3.6495	0.7964
279745565	0.0000	0.0607	0.0000	0.0000	0.0887	0.1998	0.0000	0.2407	0.0928	0.0000
1096137	3.2097	2.7009	3.4132	3.4265	3.1047	3.4556	3.4841	3.5950	3.0436	3.4537
280056555	0.0000	0.0000	0.2120	0.0000	0.0000	0.5066	0.0000	0.0923	0.3661	0.0000
1092738	1.4305	1.8642	1.3129	1.4399	1.2266	1.1942	1.0989	0.9638	1.1295	1.4720
279939209	0.2130	0.1628	0.0000	0.0000	0.0000	0.2560	0.4749	0.0000	0.0000	0.0000
1095176	4.3246	4.9192	3.9832	6.3389	4.2982	5.3318	4.9667	5.3216	5.9668	4.9318
1091186	4.4201	2.9486	4.3290	2.3959	2.2386	2.0065	2.2145	2.2252	2.1026	2.3539
279937094	0.2199	0.0000	0.0000	0.0000	0.0000	0.8020	0.6018	0.4960	0.2957	0.0000
1109049	1.0868	0.6759	0.7584	0.4161	0.9406	0.2644	0.2651	1.2249	0.4521	0.5330
280016513	0.1061	0.0000	0.0537	0.0000	0.0000	0.0587	0.0000	0.0000	0.0844	0.0894
1089031	1.4906	2.7140	0.1446	0.7648	0.3816	0.4344	0.6433	0.0000	0.7873	0.0000
1092441	3.0262	2.8577	3.6182	6.0258	7.3881	6.4737	6.7132	6.8766	6.4138	7.1247
279911238	0.3585	1.0739	0.9022	1.4394	0.0000	0.0000	0.0000	0.0132	0.1001	0.3585
279907742	0.0000	0.2886	0.0000	0.0000	0.0000	0.3055	0.0000	0.0000	0.0000	0.1123
279343108	1.0421	1.1644	1.4130	2.4330	1.4364	2.7586	2.1431	2.5137	1.9020	2.0788
1094515	3.8810	3.8995	4.1832	4.7195	3.8086	3.7558	3.9062	3.9318	3.8758	4.2971
1104338	0.0000	0.0262	0.0129	0.0425	0.0000	0.0000	0.0115	0.0058	0.0000	0.0000
279496787	4.1039	4.3466	4.5691	5.8433	5.9966	5.0923	5.5054	5.7409	5.0017	6.0637
1088012	0.0794	0.0788	0.0733	0.0301	0.0194	0.0000	0.0267	0.0000	0.0000	0.0000
1090288	6.5433	7.0016	6.6551	7.3837	8.0138	6.2783	6.7222	7.0257	7.6651	6.9861
1088791	1.3159	0.9668	1.2373	1.1952	1.2323	1.7847	1.7394	1.6497	1.0804	1.4992
280093048	3.1463	2.9203	2.8673	3.0789	2.3963	2.1205	2.3742	2.3211	3.0734	2.3723
279991549	0.1746	0.3270	0.2607	2.1749	1.9740	2.4132	2.1511	3.0318	1.9455	1.9564
279829957	0.8418	0.7439	0.8310	1.9071	2.1236	2.9986	2.7566	2.5328	2.0248	2.5503
1100388	1.0853	1.5677	0.9577	0.4175	0.7609	0.3122	0.1242	0.4924	0.2831	0.2548
280127342	0.4565	0.5803	0.7479	0.6955	0.3773	0.6040	0.5407	0.6964	0.2295	0.3353
280047373	0.7502	0.0000	0.0000	0.0000	0.0000	0.0000	0.5068	0.4805	0.0000	0.0000
1093597	0.0386	0.1683	0.0359	0.2494	0.0000	0.2219	0.1223	0.2485	0.0802	0.0641
1089291	3.7669	3.7333	3.9280	3.6394	3.5207	3.1889	3.3467	3.3463	3.2418	3.4726
1109137	0.2723	0.0000	0.1314	0.0000	0.0000	0.0000	0.1174	0.0000	0.1122	0.0000
280014229	0.5315	0.5201	0.3906	0.0000	0.0895	0.4212	0.1719	0.0000	0.3805	0.0000
1089110	5.9797	7.0365	4.9186	5.4125	4.3021	3.6023	4.7449	3.8356	3.8653	4.0780
280058788	0.2313	0.2786	0.0000	0.0000	0.0000	0.0000	0.0000	0.0210	0.0000	0.0000
1094896	0.4148	0.5845	0.2971	0.2675	0.2655	0.1388	0.1763	0.1725	0.2455	0.0960
1103173	3.1658	4.5114	2.8726	3.7805	4.0332	3.6983	4.0736	3.3484	3.2699	3.7454
1098184	2.6175	2.8397	2.8081	2.2444	2.5557	1.7164	1.9764	1.9008	1.7696	2.2264
279895612	2.0978	3.4015	2.0997	4.8906	3.7149	2.6076	3.0326	3.4384	4.3603	3.1891
1090380	3.6168	2.1436	3.5662	2.6707	2.5239	3.1604	3.1248	3.2675	2.5368	3.1090
1094014	3.5083	3.7005	3.6906	3.5229	4.4751	3.8657	3.8550	4.2663	3.7457	3.6410
1092759	3.2988	3.0276	2.9684	2.7190	2.5255	3.3402	2.9639	3.3494	2.4713	2.8930
279717641	0.0993	0.0000	0.0000	0.0000	0.0000	0.1928	0.0000	0.0000	0.3867	0.0000
1102423	1.4272	0.7416	0.9162	0.0498	0.1083	0.0000	0.0000	0.1586	0.3163	0.0000
1101369	0.7099	0.4974	0.8938	0.8902	1.1274	1.5927	1.2370	1.4457	1.0542	1.2018
1088421	1.3597	1.5889	1.6160	5.7703	5.5435	6.7917	6.3288	6.5372	5.5148	6.6123
1101336	3.0684	3.1076	3.3134	3.6641	2.8454	2.9965	2.9057	3.1222	3.2769	3.0120
1089462	2.0999	2.4977	1.9226	1.5954	2.1451	1.9402	2.0021	1.7261	1.4008	1.9969
280026005	0.0000	0.0000	0.0000	0.0447	0.0000	0.0534	0.0000	0.0297	0.0688	0.0369
279592112	2.3135	1.3433	2.2076	1.0491	1.0301	0.5280	0.7512	0.9326	0.7075	1.1524
1091044	3.4690	2.8858	3.4163	3.1435	3.1423	3.5860	3.6737	3.2938	3.1379	3.4999
279808544	0.0000	0.0000	0.0000	0.0000	0.0000	1.3479	0.1771	1.0423	0.1715	0.3892
1091867	3.0684	2.3890	3.2535	2.9250	3.4384	4.1904	3.8379	3.9020	3.0924	3.7205
1089228	6.1049	4.9442	5.9432	5.0431	5.1850	4.8061	4.9620	5.3218	4.8317	5.4906
279740371	3.9938	4.2049	3.8655	5.4844	4.7383	4.3299	4.5454	4.8230	5.5719	4.5512
1098474	1.6680	1.4188	1.5091	2.4049	1.9581	2.3761	2.3595	2.5097	2.3819	2.2612
1098767	0.0236	0.0274	0.0431	0.2585	0.1521	0.0589	0.1292	0.1320	0.1990	0.1704
279819268	1.5167	1.5741	1.5917	1.2930	0.8244	2.4322	1.9398	1.6909	0.6139	1.4394
279704822	0.0000	0.0000	0.0000	0.0000	0.0000	0.7749	0.0000	0.5601	0.4584	0.0000
1097475	3.5124	4.0371	3.4288	4.7650	3.8345	3.4195	3.7731	3.7891	4.1422	3.9148
1101174	2.4112	2.0510	2.2896	1.8215	1.5224	1.9311	1.9216	1.8421	1.6040	1.6841
1091906	0.0000	0.0508	0.0000	0.0000	0.0665	0.0000	0.0364	0.0000	0.0000	0.0000
1101515	0.0000	0.0000	0.0000	0.0000	0.0000	0.0513	0.0000	0.0000	0.0660	0.0000
1102107	1.5769	0.7133	1.1589	0.1394	0.0572	0.0400	0.1128	0.2015	0.2335	0.0276
279880483	0.0000	0.0000	0.0000	0.0000	0.0000	0.0141	0.0000	0.0181	0.0000	0.0000
1091168	2.5626	2.0468	2.7173	1.9667	2.4287	2.5878	2.4893	2.6474	1.8915	2.3977
1103886	4.3221	2.8263	4.4670	3.8276	3.3354	4.2020	4.1159	4.3609	3.1913	4.3337
279704654	0.0000	0.3712	0.3718	0.0000	0.5141	0.8797	0.0000	0.0000	0.9094	0.2725
1102586	3.3059	2.5549	3.1934	3.5427	3.8498	4.0843	4.0868	4.2189	3.7336	4.1765
1099117	1.6177	1.7516	1.5853	1.5514	2.2396	1.4120	1.6524	1.4734	1.9205	1.7200
1100183	1.7612	1.4512	1.8770	1.4246	1.8195	2.7027	2.1081	2.1298	1.5484	2.2486
1090153	0.4952	0.3660	0.4230	0.2539	0.1573	0.0713	0.0716	0.3099	0.1281	0.0964
1104160	3.7971	3.8566	4.4379	2.5938	4.0168	3.4159	3.0132	3.1720	2.4203	3.5598
279993743	1.3613	1.7646	1.3250	2.8983	1.8379	1.8802	1.9809	2.0191	2.6974	1.9387
1098699	4.5117	3.1792	4.7923	1.8534	2.5479	2.4581	2.1259	2.1772	1.5891	2.7106
1104031	0.8827	1.0269	0.6659	1.0088	0.4591	1.1408	0.9505	1.0114	0.7633	0.7138
1093230	2.6231	3.0661	2.9506	2.9618	3.1435	3.0856	3.0456	3.1300	2.5354	2.8985
1094616	2.5834	1.8080	2.2905	0.6768	0.5109	0.5191	0.6463	0.4018	0.3846	0.5105
1096585	3.7121	2.9276	3.7689	1.7307	2.2497	1.9112	2.0861	1.9088	1.4431	1.8997
279831824	0.4804	0.6123	0.2581	0.7539	1.2076	0.5141	0.4104	1.1153	1.0646	0.8296
1092374	0.7678	0.7034	0.5857	0.9820	0.8671	1.4051	1.6050	1.0755	1.0096	0.9217
1094469	3.0355	2.4425	2.8719	4.0995	2.5016	3.0866	3.5775	3.3310	3.2030	3.4152
1089320	0.5642	0.5975	0.4755	0.2496	0.3880	0.2307	0.2017	0.4142	0.1583	0.2327
1105391	2.5234	1.7255	2.3031	2.6176	2.6663	3.1945	3.0736	3.7489	2.6130	2.8262
1087640	2.5309	2.2582	3.0187	1.5107	1.6785	1.0025	1.4179	1.0157	1.1277	0.9409
1088406	1.0816	0.5285	0.9471	0.4066	0.4799	0.0974	0.1813	0.8194	0.2907	0.1697
1103915	0.4136	0.5344	0.5704	0.5066	1.1238	1.0595	0.8711	0.9241	0.7808	0.8450
1102730	0.4390	0.0656	0.9545	0.4920	0.2038	0.1346	0.1497	0.0657	0.1741	0.3854
1097875	0.0881	0.1943	0.0810	0.2141	0.1975	0.2534	0.3139	0.1631	0.2354	0.1093
279780341	3.3529	1.1575	3.3942	3.5414	0.7473	2.7731	2.8301	3.1891	1.2926	3.2576
280054991	0.0000	0.0000	0.0000	0.0000	0.0000	0.0723	0.0000	0.0000	0.0929	0.0000
279676737	0.0082	0.0000	0.0151	0.0084	0.0075	0.0397	0.0298	0.0204	0.0129	0.0117
1098757	0.5979	0.7382	1.0138	0.8291	0.4780	0.5025	0.6110	0.3581	0.3956	0.4077
1091611	3.2244	2.8404	3.4663	4.0491	4.7439	5.0844	4.9296	4.9622	4.1126	4.9788
1088604	1.2156	1.6000	1.3615	2.3860	1.9052	2.6239	2.2584	2.4396	2.0633	2.2390
1105271	0.0320	0.0265	0.0213	0.0000	0.0087	0.0000	0.0000	0.0000	0.0000	0.0072
1100331	3.7640	3.5762	4.1456	4.2043	3.4262	3.3536	3.4343	3.3390	3.3757	4.0904
280041918	0.2399	0.1228	0.0000	0.0000	0.0000	0.0000	0.1915	0.0000	0.0000	0.0000
279869182	2.0650	1.4296	1.7663	1.2558	0.9893	0.9276	1.1722	0.8816	0.7034	1.6956
1102880	4.5624	4.3534	4.0215	4.8468	3.8584	4.6784	4.4796	4.6070	5.1145	4.1666
1091684	0.0000	0.0000	0.0115	0.0124	0.0045	0.0934	0.0205	0.0000	0.1049	0.0105
1098786	0.6353	0.6821	0.4027	1.2039	0.5221	1.0862	0.9102	1.0126	1.2682	0.7595
1096553	0.0230	0.1429	0.0862	0.1251	0.1346	0.3868	0.2986	0.2284	0.1234	0.0679
1107187	2.3831	1.1748	1.6027	0.2557	0.0000	0.3018	0.1081	0.4016	0.6105	0.1109
1087453	1.2639	1.9591	1.1693	1.2332	1.1638	1.3287	1.0638	0.9902	1.1918	1.0054
1101594	0.4910	0.1678	0.5810	0.0000	0.0944	0.0769	0.0000	0.0216	0.0502	0.0792
1095931	1.7687	0.6811	1.6650	0.1032	0.0000	0.0000	0.0000	0.0174	0.0000	0.1056
1091068	3.2644	2.5022	2.6837	3.4019	1.7907	2.7540	3.0252	3.1098	2.7204	2.5209
1087079	1.2105	1.6237	1.0613	0.8967	0.6654	0.4859	0.7486	0.5681	0.4315	0.2860
280107928	0.0000	0.4975	0.0000	0.4494	0.2557	1.2114	0.6662	0.5695	0.5760	0.3797
1094098	1.3314	0.9986	1.4617	1.5304	2.2943	2.2606	2.2591	2.4622	1.3232	2.3736
1105073	4.6853	3.3356	3.5547	3.9088	4.5991	2.4856	2.9717	5.4337	3.7963	4.0188
279964479	1.7999	1.8162	2.0341	1.5562	2.3151	3.1064	2.5875	2.2010	1.8289	2.4432
1088973	0.1395	0.5658	0.3046	1.7381	1.2316	1.4771	1.9238	1.5372	1.3301	0.9182
1091446	1.1945	1.1816	1.1940	0.7196	0.5561	0.8919	0.5511	0.7085	0.6798	0.6074
279660451	0.0000	0.0000	0.0000	0.0000	0.3117	0.7848	0.9714	0.5009	0.0000	0.0000
280050985	0.0000	0.0000	0.0000	0.6577	0.0000	0.0000	0.4660	0.3945	0.0000	0.0000
279472571	0.2304	0.2610	0.3085	1.2466	1.8553	1.2904	1.8167	2.1176	0.7217	1.3928
1102063	1.7507	0.9365	1.6707	0.3403	0.3000	0.3063	0.3640	0.2397	0.2972	0.2543
279944312	0.0000	0.2056	0.0000	0.0000	0.0000	1.0879	0.6078	0.0000	0.6113	0.0000
1091322	5.1188	3.3347	4.9872	3.4838	4.2426	4.7106	4.4821	4.9836	3.5663	4.6626
1093772	5.1124	4.4443	4.8224	5.4217	3.8464	4.5594	4.4073	4.7146	4.8974	4.8807
1097283	3.5039	2.7665	3.7638	3.8677	2.4738	3.1829	3.3281	3.1344	2.8675	3.4608
1088065	2.9090	2.3777	2.7502	1.8810	1.9673	2.3260	2.1434	2.3224	1.6529	2.1920
1101644	1.1280	1.7809	1.3822	2.0118	2.3147	2.5641	2.4341	2.6453	1.3696	2.1568
1088144	2.5053	3.3753	2.9377	3.2105	4.5442	4.7467	4.4124	4.0072	3.3045	4.0734
1093670	2.0710	1.7626	2.2777	2.4454	1.9070	2.2270	2.1943	2.3412	2.1520	2.1543
1099494	4.2283	3.6117	4.6383	1.4206	1.9121	0.5002	0.7271	0.6158	0.8012	0.9527
279983720	0.2235	0.2862	0.0000	0.0000	0.0000	0.0000	0.0000	0.0000	0.0000	0.0000
1103756	4.0023	3.0471	4.9471	2.9872	3.1393	2.5612	2.8702	2.5227	1.7388	3.5430
1104951	2.7418	2.6659	2.0945	3.9410	3.2859	2.3249	2.9492	3.5807	3.9431	2.9095
280013086	0.1510	0.0000	0.0000	0.0000	0.0000	0.2855	0.1765	0.1062	0.1879	0.1310
280132567	3.2151	5.0917	2.4775	2.9533	3.2975	1.6445	2.7722	1.8665	2.2976	1.7177
1108895	2.7413	3.0527	2.8992	3.1144	1.8658	1.8698	1.8842	1.9747	2.3308	1.9898
279668438	0.3908	0.3687	0.0730	0.6556	0.0602	0.1421	0.2961	0.2046	0.4160	0.4133
1091752	2.4653	1.6963	2.7516	2.0796	2.2897	2.8595	2.6845	2.8048	1.8288	2.5981
279837524	1.0049	1.7001	0.8094	2.2107	2.6647	0.7962	1.5874	1.8543	1.8877	1.8362
1104745	1.0316	1.0130	1.2427	1.2050	1.3268	1.9995	1.9299	1.5045	1.1474	1.3341
1098697	2.3225	2.9424	3.1356	2.1281	3.5339	2.0193	2.6274	2.1796	1.6124	2.2271
279814060	0.1817	0.2537	0.0000	0.0000	0.0254	0.0000	0.0170	0.0000	0.0000	0.0000
1096935	1.6977	0.6430	1.6109	0.6182	0.4933	0.2855	0.4134	0.5221	0.4020	0.7948
1096699	0.6971	1.0962	1.1115	1.7536	2.8240	2.3506	2.0579	2.1544	1.9519	2.7006
279996877	0.1825	0.2435	0.2516	0.8539	0.2587	0.3999	0.5554	0.4224	0.6824	0.2741
280001676	0.0000	0.0652	0.0000	0.3510	0.2149	0.2293	0.2316	0.2130	0.3838	0.2371
1091648	1.7169	1.5648	1.8151	3.6103	3.8011	3.7175	3.8665	3.6879	3.7802	4.0924
280123514	2.5820	2.4806	1.9313	2.2057	1.2554	2.6388	2.1998	1.9290	2.0435	2.2161
279744685	1.7866	1.2651	1.5234	2.6139	1.1572	1.4119	1.4152	2.3314	1.9638	1.7140
1091345	3.7024	2.2848	3.3929	2.9180	2.6453	3.2166	3.3492	3.4334	2.9243	3.1401
280109718	0.0000	0.0000	0.0000	0.0000	0.0000	0.1147	0.0000	0.0000	0.1468	0.0000
1091675	3.0065	2.8124	3.3105	4.1528	2.3653	3.1263	3.3005	3.2748	2.7897	3.2275
1092039	3.5590	2.3975	3.6507	2.4341	2.1063	2.3838	2.4319	2.2314	2.2082	2.5389
1089950	3.6043	3.4837	3.2556	2.3596	2.0049	1.0162	1.1485	1.3795	2.0192	1.7270
1099404	1.1378	1.6001	1.0750	1.0332	0.7191	0.7033	0.7656	0.5975	0.5812	0.6359
1104822	4.9198	4.4147	5.3502	4.5479	4.9061	5.7147	5.3453	5.1839	4.4367	5.1934
1095860	3.2396	2.8695	3.5370	4.0271	3.2735	4.5564	4.5510	4.2617	3.2743	3.8748
1101235	3.5258	3.0576	3.1617	2.0112	1.0424	0.4147	0.9958	1.2188	0.7762	0.7077
279943230	0.0000	0.5787	0.2311	0.5242	0.0000	0.0894	0.0000	0.0000	0.0000	0.0000
1095861	5.0038	4.4052	5.0387	4.6214	4.8586	4.8694	4.8609	5.0702	4.4435	5.1057
279901143	1.9485	1.2864	2.3343	1.8045	2.1670	1.9624	2.2073	2.1441	1.2898	2.4023
1094315	1.5441	2.3754	1.7031	3.1781	1.3974	1.9652	1.9319	1.7602	2.1110	1.9654
1097239	3.0342	2.8589	2.9290	3.9140	3.0023	3.0020	3.3060	3.4500	3.3711	3.3474
1094301	4.7306	5.8169	4.4319	7.4018	5.8463	3.8632	4.6548	5.7767	6.4588	5.0415
1092418	2.7453	2.2565	2.5390	2.3237	2.0299	2.2254	2.3194	2.4219	1.9667	2.3632
1095949	2.1060	2.0438	2.6683	2.7051	3.4105	3.7353	3.2465	3.8431	2.1546	3.6566
280065613	0.1277	0.1623	0.0000	0.0000	0.0000	0.0000	0.0000	0.0000	0.0000	0.0000
1096434	0.9935	0.6815	0.7150	0.6894	0.2267	0.2464	0.4312	0.5917	0.3531	0.3246
1103938	5.3069	4.4130	5.2242	5.9372	4.4927	5.1772	5.3403	5.4120	5.2237	5.5303
280111359	0.2384	0.6201	0.0000	0.0000	0.8894	0.2825	0.3712	0.4064	0.1914	0.3797
279874595	4.2505	3.5345	4.3881	4.5776	3.5698	4.0413	4.0684	4.5101	3.4187	4.5367
1103777	0.0238	0.0273	0.0647	0.0000	0.1214	0.0000	0.0387	0.0477	0.0188	0.0000
1105220	0.8637	0.7741	0.9162	0.9923	0.4435	0.7600	0.8425	0.6190	0.5594	0.7870
1090365	3.1164	3.4863	3.5785	4.5335	4.8914	3.9363	4.3960	4.3911	4.1304	4.4496
1104127	3.5141	4.0529	3.5229	4.5779	4.2836	3.3298	3.7510	3.6692	4.2736	4.0677
1097026	0.7332	1.0164	0.4588	0.4473	1.2280	0.2472	0.2225	1.0664	0.4453	0.5971
279830769	0.0000	0.0000	0.0000	0.4191	0.0000	0.0000	0.0607	0.0783	0.1774	0.2355
280102629	0.0000	0.0393	0.0000	0.0000	0.0000	0.1107	0.0000	0.0000	0.1048	0.0000
279888832	0.0950	0.2327	0.1039	0.2300	0.0000	0.0000	0.0000	0.0429	0.0496	0.0133
1091469	3.1765	2.5658	2.7135	3.0296	3.1229	3.6571	3.5317	3.9794	3.1935	3.3242
1102755	0.0000	0.0501	0.0136	0.0446	0.0143	0.0180	0.0119	0.0196	0.0000	0.0124
280038910	0.0000	0.0000	0.0000	0.0068	0.0000	0.1892	0.0000	0.0605	0.0656	0.1325
280085388	0.1889	0.0000	0.5056	0.7673	0.0000	0.6430	0.1295	0.4724	0.6009	0.5497
1099152	0.0000	0.0923	0.0745	0.4385	0.0000	0.0000	0.1915	0.0550	0.0651	0.1041
279818990	0.5984	0.5646	0.6616	0.6488	0.6754	1.0061	0.9023	0.7267	0.9186	0.5411
280109561	0.0000	0.0000	0.0000	0.0000	0.1343	0.4536	0.4130	0.2319	0.0000	0.1486
279152346	0.1908	0.0387	0.2096	0.1008	0.0000	0.0412	0.0548	0.0381	0.1218	0.0000
279906627	2.7502	1.0731	1.9635	1.5656	1.0524	1.7449	1.8212	1.8021	1.7512	2.0018
279941063	3.3026	2.3663	3.0677	2.4480	1.9972	3.0987	2.9959	2.9025	1.9456	2.7523
1093721	2.1093	1.9403	2.1321	2.5197	2.7120	2.7344	2.9351	2.7967	2.4516	2.7091
1092756	3.3440	3.2945	3.2767	4.3996	3.0167	2.6067	3.2902	3.1799	3.3548	3.3837
279786716	0.2940	0.0000	0.2263	0.0897	0.0000	0.0000	0.1226	0.1018	0.0000	0.0726
1093575	5.9286	4.8675	5.9621	5.0181	5.3836	5.3243	5.3608	5.6228	4.7864	5.6937
1089997	5.3998	5.2668	5.2242	5.5777	4.9125	4.3570	4.9460	4.7850	4.9452	5.0096
279746511	0.9856	0.9056	1.1775	1.3277	0.8346	1.1758	1.1469	1.0676	1.0421	1.0645
1098504	0.0000	0.9414	0.5482	2.8162	2.4296	1.2686	1.5956	1.5496	2.8134	1.8344
1088549	0.1108	0.1872	0.1979	0.3859	0.2773	0.4742	0.3538	0.3597	0.1312	0.5726
1093333	6.1943	5.2192	5.7203	6.2100	4.7787	5.5098	5.6867	5.9824	5.2347	5.9498
1094684	1.1548	1.0056	1.2608	0.6126	0.7346	0.2197	0.5534	0.4355	0.1537	0.5055
1091743	4.2120	2.0668	3.5789	2.2780	1.7297	1.4596	2.0829	2.7662	1.3299	2.2051
279937325	0.3072	0.5897	0.0000	0.0000	0.0000	0.8199	0.5080	0.0000	0.4378	0.0000
1089265	2.3705	2.4152	2.2853	2.6190	3.1295	3.5387	3.3337	3.2133	2.7980	3.2171
1105976	3.4506	2.9546	3.3292	3.6784	2.7607	2.7445	3.0279	3.1944	3.1129	3.1644
280119542	1.7652	0.7021	1.8477	0.1759	0.0000	0.0000	0.0000	0.0000	0.0000	0.0000
279769902	0.0000	0.0000	0.0000	0.2391	0.0000	0.6851	0.0000	0.3088	0.9201	0.0058
1092426	3.2702	2.3304	3.5880	2.6524	3.0289	3.6477	3.4648	3.6307	2.5801	3.0891
1094312	3.8066	2.5824	3.7323	3.0032	3.0310	3.7548	3.5863	3.8259	2.9127	3.5545
1088878	2.2738	2.1286	2.1120	1.7665	2.1807	2.5219	2.4007	2.3464	1.9455	2.0662
1091911	6.2667	6.7275	4.9844	8.0338	5.2079	4.8335	5.4817	8.3703	5.0773	5.2604
1103836	0.2742	0.3516	0.3989	0.1920	0.3066	0.3556	0.3869	0.2485	0.1189	0.1470
279570804	1.9041	2.9750	2.1013	3.4914	3.6411	1.6833	1.9877	2.7436	3.3953	2.4811
279828640	0.0000	0.3149	0.2480	0.4057	0.0000	0.3332	0.2384	0.0000	0.1164	0.1120
279979709	3.2621	2.7569	2.9922	4.5379	3.4141	3.3819	3.4110	4.2029	4.5144	3.7367
1103639	2.2941	2.9138	2.5739	2.4295	2.1687	0.7367	1.4535	1.2276	1.5660	1.3663
280098181	0.6586	1.4915	1.4299	1.1431	2.2280	0.0000	0.1089	0.8757	1.1700	0.6237
1099401	2.0858	1.3312	2.3131	2.5339	2.6355	3.3387	3.1422	3.0995	2.5466	3.1906
1104434	0.4797	0.0000	0.2456	0.0900	0.0000	0.0000	0.0000	0.1181	0.3995	0.0000
279969189	1.2966	0.2554	1.6743	3.7165	3.0113	4.6161	4.2780	4.9100	3.0747	4.0814
1094975	2.2522	1.8891	2.7624	2.0385	3.4635	3.0829	3.0901	2.8686	2.1940	3.1721
279931476	0.2859	0.2544	0.3284	0.1083	0.1170	0.2634	0.0587	0.2669	0.1224	0.0866
1105812	0.3415	0.1452	0.1473	0.0000	0.0074	0.0134	0.0000	0.0437	0.0000	0.1440
279995447	2.0074	1.9639	2.0212	2.6748	2.1251	1.5439	2.4474	2.7034	1.1763	2.0003
1093951	1.5806	0.8584	1.6585	0.5514	0.3905	0.4824	0.5059	0.4309	0.3695	0.4424
1087883	3.4661	2.6393	3.8648	2.6941	3.5055	3.9614	3.6354	3.9307	2.4766	3.6338
1100606	0.6442	0.0953	0.3754	0.1750	0.2403	0.0725	0.1873	0.5404	0.2087	0.1911
1090333	7.4355	7.3332	7.9224	7.6055	8.3253	7.0122	7.4590	7.6159	6.9329	8.0765
1107147	0.3690	0.1786	0.2588	0.0599	0.0890	0.0222	0.0662	0.0952	0.1049	0.0456
1103619	4.7353	4.1404	4.3762	3.7613	2.5333	3.1851	2.9093	2.9705	3.3584	3.1915
