# Supplementary material for: Identification of the Molecular Events Involved in the Development of Prefrontal Cortex Through the Analysis of RNA-Seq Data From BrainSpan
Source: ASN Neuro. 2019 Jun 18;11:1759091419854627. doi: 10.1177/1759091419854627 (PMC6582306; doi:10.1177/1759091419854627)
Supplement: Supplemental Material6 - Supplemental material for Identification of the Molecular Events Involved in the Development of Prefrontal Cortex Through the Analysis of RNA-Seq Data From BrainSpan [file Supplemental_Material6.zip › CBC/11/CBC-DEG-11.csv]

id	name	gene-id	gene-symbol	gene-name	entrez-id	chromosome	start-position	end-position	p	fold-change
1097721	ENSG00000162595	8954	DIRAS3	DIRAS family, GTP-binding RAS-like 3	9077	1	n/a	n/a	4.95E-01	1.363
279759475	ENSG00000222328	0	RNU2-2	RNA, U2 small nuclear 2	0	11	n/a	n/a	4.95E-01	1.362
279668186	ENSG00000202538	26580	RNU4-2	RNA, U4 small nuclear 2	26834	12	n/a	n/a	4.95E-01	1.356
1096664	ENSG00000154127	59149	UBASH3B	ubiquitin associated and SH3 domain containing B	84959	11	n/a	n/a	4.96E-01	1.353
1096913	ENSG00000156299	7031	TIAM1	T-cell lymphoma invasion and metastasis 1	7074	21	n/a	n/a	4.96E-01	1.349
1092093	ENSG00000121742	10646	GJB6	gap junction protein, beta 6, 30kDa	10804	13	n/a	n/a	4.95E-01	1.339
1094020	ENSG00000135549	5538	PKIB	protein kinase (cAMP-dependent, catalytic) inhibitor beta	5570	6	n/a	n/a	4.94E-01	1.327
1096669	ENSG00000154146	4869	NRGN	neurogranin (protein kinase C substrate, RC3)	4900	11	n/a	n/a	4.95E-01	1.315
1087903	ENSG00000068078	2246	FGFR3	fibroblast growth factor receptor 3	2261	4	n/a	n/a	4.95E-01	1.287
1087990	ENSG00000070501	5391	POLB	polymerase (DNA directed), beta	5423	8	n/a	n/a	4.95E-01	1.287
1101802	ENSG00000180828	27064	BHLHE22	basic helix-loop-helix family, member e22	27319	8	n/a	n/a	4.95E-01	1.282
1098309	ENSG00000164438	29745	TLX3	T-cell leukemia homeobox 3	30012	5	n/a	n/a	4.95E-01	1.282
279970565	ENSG00000242927	0	AC073308.1	AC073308.1	0	7	n/a	n/a	4.96E-01	1.271
279666968	ENSG00000202198	79050	RN7SK	RNA, 7SK small nuclear	125050	6	n/a	n/a	4.94E-01	1.265
1102542	ENSG00000184258	1032	CDR1	cerebellar degeneration-related protein 1, 34kDa	1038	X	n/a	n/a	4.95E-01	1.26
1102038	ENSG00000182175	36242	RGMA	RGM domain family, member A	56963	15	n/a	n/a	4.95E-01	1.257
279716928	ENSG00000212464	0	SNORA12	small nucleolar RNA, H/ACA box 12	0	10	n/a	n/a	4.96E-01	1.256
279662180	ENSG00000200795	26581	RNU4-1	RNA, U4 small nuclear 1	26835	12	n/a	n/a	4.94E-01	1.255
1103194	ENSG00000186895	2233	FGF3	fibroblast growth factor 3	2248	11	n/a	n/a	4.95E-01	1.231
279875916	ENSG00000233271	0	RP11-12C17.2	RP11-12C17.2	0	1	n/a	n/a	4.95E-01	1.229
280011181	ENSG00000249250	0	AC107983.2	AC107983.2	0	17	n/a	n/a	4.95E-01	1.227
280043222	ENSG00000251826	0	AL365332.1	AL365332.1	0	1	n/a	n/a	4.94E-01	1.226
1087449	ENSG00000041982	3351	TNC	tenascin C	3371	9	n/a	n/a	4.95E-01	1.224
1098453	ENSG00000165023	34058	DIRAS2	DIRAS family, GTP-binding RAS-like 2	54769	9	n/a	n/a	4.95E-01	1.216
279936856	ENSG00000239014	109430	SNORD108	small nucleolar RNA, C/D box 108	338427	15	n/a	n/a	4.95E-01	1.212
279968565	ENSG00000242693	0	AC108047.1	AC108047.1	0	2	n/a	n/a	4.94E-01	1.209
1094208	ENSG00000136531	6291	SCN2A	sodium channel, voltage-gated, type II, alpha subunit	6326	2	n/a	n/a	4.95E-01	1.204
1101421	ENSG00000178531	126390	CTXN1	cortexin 1	404217	19	n/a	n/a	4.94E-01	1.203
279948299	ENSG00000240409	0	RP5-857K21.14	RP5-857K21.14	0	1	n/a	n/a	4.95E-01	1.202
279720656	ENSG00000213293	0	CTD-2666L21.3	CTD-2666L21.3	0	19	n/a	n/a	4.96E-01	1.202
279954000	ENSG00000241115	0	AP001347.1	AP001347.1	0	21	n/a	n/a	4.94E-01	1.2
1088354	ENSG00000079841	22754	RIMS1	regulating synaptic membrane exocytosis 1	22999	6	n/a	n/a	4.95E-01	1.2
1101909	ENSG00000181449	6617	SOX2	SRY (sex determining region Y)-box 2	6657	3	n/a	n/a	4.95E-01	1.199
279947245	ENSG00000240289	0	RP11-240D10.2	RP11-240D10.2	0	1	n/a	n/a	4.97E-01	1.199
1087277	ENSG00000021645	9234	NRXN3	neurexin 3	9369	14	n/a	n/a	4.95E-01	1.196
280053844	ENSG00000253230	81300	RP11-403C10.2	RP11-403C10.2	157627	8	n/a	n/a	4.94E-01	1.195
279867936	ENSG00000232584	0	RP11-397O8.4	RP11-397O8.4	0	13	n/a	n/a	4.95E-01	1.195
1100667	ENSG00000174460	81765	ZCCHC12	zinc finger, CCHC domain containing 12	170261	X	n/a	n/a	4.96E-01	1.193
1097083	ENSG00000157782	9338	CABP1	calcium binding protein 1	9478	12	n/a	n/a	4.96E-01	1.193
279662131	ENSG00000200785	0	SNORD8	small nucleolar RNA, C/D box 8	0	14	n/a	n/a	4.95E-01	1.192
1088079	ENSG00000072786	6753	STK10	serine/threonine kinase 10	6793	5	n/a	n/a	4.96E-01	1.191
279950430	ENSG00000240656	0	AC068594.1	AC068594.1	0	17	n/a	n/a	4.94E-01	1.188
279991549	ENSG00000245949	0	AC074099.1	AC074099.1	0	2	n/a	n/a	4.96E-01	1.188
1091639	ENSG00000117602	10964	RCAN3	RCAN family member 3	11123	1	n/a	n/a	4.94E-01	1.187
1100728	ENSG00000174827	5142	PDZK1	PDZ domain containing 1	5174	1	n/a	n/a	4.95E-01	1.185
280027810	ENSG00000250579	0	CTD-2297D10.2	CTD-2297D10.2	0	5	n/a	n/a	4.95E-01	1.183
1090650	ENSG00000110195	2332	FOLR1	folate receptor 1 (adult)	2348	11	n/a	n/a	4.95E-01	1.183
1101874	ENSG00000181218	60226	HIST3H2A	histone cluster 3, H2a	92815	1	n/a	n/a	4.94E-01	1.181
279660346	ENSG00000200253	0	U6	U6 spliceosomal RNA	0	10	n/a	n/a	4.96E-01	1.181
279956340	ENSG00000241376	0	AL606830.1	AL606830.1	0	6	n/a	n/a	4.94E-01	1.179
1098341	ENSG00000164600	40610	NEUROD6	neurogenic differentiation 6	63974	7	n/a	n/a	4.95E-01	1.179
1086887	ENSG00000002587	9813	HS3ST1	heparan sulfate (glucosamine) 3-O-sulfotransferase 1	9957	4	n/a	n/a	4.96E-01	1.179
1095875	ENSG00000147255	3522	IGSF1	immunoglobulin superfamily, member 1	3547	X	n/a	n/a	4.95E-01	1.178
279914144	ENSG00000236754	0	AC004019.13	AC004019.13	0	22	n/a	n/a	4.94E-01	1.176
1102833	ENSG00000185432	25589	METTL7A	methyltransferase like 7A	25840	12	n/a	n/a	4.96E-01	1.176
1097335	ENSG00000159784	9571	FAM131B	family with sequence similarity 131, member B	9715	7	n/a	n/a	4.96E-01	1.176
1096610	ENSG00000153714	94852	C9orf150	chromosome 9 open reading frame 150	286343	9	n/a	n/a	4.94E-01	1.175
1089441	ENSG00000101624	55761	CEP76	centrosomal protein 76kDa	79959	18	n/a	n/a	4.94E-01	1.174
1087003	ENSG00000006468	2100	ETV1	ets variant 1	2115	7	n/a	n/a	4.94E-01	1.174
1095909	ENSG00000147488	9561	ST18	suppression of tumorigenicity 18 (breast carcinoma) (zinc finger protein)	9705	8	n/a	n/a	4.94E-01	1.174
279659744	ENSG00000200087	0	SNORA73B	small nucleolar RNA, H/ACA box 73B	0	1	n/a	n/a	4.94E-01	1.174
1106493	ENSG00000220575	1014069	AC093726.4	Uncharacterized proteincDNA FLJ50038	100128264	7	n/a	n/a	4.94E-01	1.173
1103295	ENSG00000187398	109547	LUZP2	leucine zipper protein 2	338645	11	n/a	n/a	4.94E-01	1.173
1093835	ENSG00000134569	4013	LRP4	low density lipoprotein receptor-related protein 4	4038	11	n/a	n/a	4.96E-01	1.173
280076108	ENSG00000254802	0	AC022182.3	AC022182.3	0	8	n/a	n/a	4.96E-01	1.173
280108611	ENSG00000257767	0	RP11-162P23.2	Uncharacterized protein	0	12	n/a	n/a	4.96E-01	1.17
279859867	ENSG00000231864	0	RP11-229P13.23	RP11-229P13.23	0	9	n/a	n/a	4.96E-01	1.169
1104287	ENSG00000197467	1296	COL13A1	collagen, type XIII, alpha 1	1305	10	n/a	n/a	4.96E-01	1.169
1093118	ENSG00000130055	34146	GDPD2	glycerophosphodiester phosphodiesterase domain containing 2	54857	X	n/a	n/a	4.96E-01	1.169
1088061	ENSG00000072310	6680	SREBF1	sterol regulatory element binding transcription factor 1	6720	17	n/a	n/a	4.96E-01	1.169
1100232	ENSG00000172292	90133	CERS6	ceramide synthase 6	253782	2	n/a	n/a	4.96E-01	1.168
280132478	ENSG00000259410	0	RP11-34F13.3	RP11-34F13.3	0	15	n/a	n/a	4.94E-01	1.165
279768693	ENSG00000223814	0	RP11-543D5.2	RP11-543D5.2	0	1	n/a	n/a	4.95E-01	1.165
1100818	ENSG00000175265	22770	GOLGA8A	golgin A8 family, member A	23015	15	n/a	n/a	4.96E-01	1.165
1089941	ENSG00000105219	55737	CNTD2	cyclin N-terminal domain containing 2	79935	19	n/a	n/a	4.95E-01	1.164
279664350	ENSG00000201448	0	SNORA63	Small nucleolar RNA SNORA63	0	1	n/a	n/a	4.96E-01	1.164
1091863	ENSG00000119787	40858	ATL2	atlastin GTPase 2	64225	2	n/a	n/a	4.97E-01	1.164
1095680	ENSG00000145824	9406	CXCL14	chemokine (C-X-C motif) ligand 14	9547	5	n/a	n/a	4.94E-01	1.163
1098515	ENSG00000165272	357	AQP3	aquaporin 3 (Gill blood group)	360	9	n/a	n/a	4.95E-01	1.163
280042389	ENSG00000251705	0	RN5-8S6	RNA, 5.8S ribosomal 6	0	Y	n/a	n/a	4.96E-01	1.163
1100678	ENSG00000174514	80735	MFSD4	major facilitator superfamily domain containing 4	148808	1	n/a	n/a	4.97E-01	1.163
279883044	ENSG00000233893	0	RP11-507C10.5	RP11-507C10.5	0	6	n/a	n/a	4.95E-01	1.162
1088536	ENSG00000085514	29725	PILRA	paired immunoglobin-like type 2 receptor alpha	29992	7	n/a	n/a	4.95E-01	1.162
1095100	ENSG00000141750	110003	STAC2	SH3 and cysteine rich domain 2	342667	17	n/a	n/a	4.95E-01	1.161
1090507	ENSG00000108947	1936	EFNB3	ephrin-B3	1949	17	n/a	n/a	4.94E-01	1.16
279710870	ENSG00000209582	0	SNORA48	small nucleolar RNA, H/ACA box 48	0	17	n/a	n/a	4.94E-01	1.159
279889596	ENSG00000234488	0	AC096664.1	AC096664.1	0	2	n/a	n/a	4.96E-01	1.159
1098848	ENSG00000166569	109656	CPLX4	complexin 4	339302	18	n/a	n/a	4.96E-01	1.158
1087070	ENSG00000008196	6979	TFAP2B	transcription factor AP-2 beta (activating enhancer binding protein 2 beta)	7021	6	n/a	n/a	4.95E-01	1.157
1088858	ENSG00000092621	25976	PHGDH	phosphoglycerate dehydrogenase	26227	1	n/a	n/a	4.96E-01	1.157
279830440	ENSG00000229230	0	C20orf127	C20orf127	0	20	n/a	n/a	4.94E-01	1.156
1107456	ENSG00000228804	1015878	RP11-211G3.3	Uncharacterized protein	100131635	3	n/a	n/a	4.94E-01	1.154
280026510	ENSG00000250463	0	RP11-226L15.4	RP11-226L15.4	0	1	n/a	n/a	4.94E-01	1.154
1093308	ENSG00000131094	10724	C1QL1	complement component 1, q subcomponent-like 1	10882	17	n/a	n/a	4.94E-01	1.154
1089733	ENSG00000103710	30766	RASL12	RAS-like, family 12	51285	15	n/a	n/a	4.95E-01	1.154
1090126	ENSG00000106003	3930	LFNG	LFNG O-fucosylpeptide 3-beta-N-acetylglucosaminyltransferase	3955	7	n/a	n/a	4.94E-01	1.153
280085501	ENSG00000255373	180891	RP11-546B8.6	RP11-546B8.6	728145	5	n/a	n/a	4.95E-01	1.153
280070633	ENSG00000254418	0	RP11-21L19.1	RP11-21L19.1	0	11	n/a	n/a	4.94E-01	1.151
1089560	ENSG00000102466	2244	FGF14	fibroblast growth factor 14	2259	13	n/a	n/a	4.95E-01	1.151
1091331	ENSG00000115468	56104	EFHD1	EF-hand domain family, member D1	80303	2	n/a	n/a	4.96E-01	1.151
1098192	ENSG00000164089	41413	AGXT2L1	alanine-glyoxylate aminotransferase 2-like 1	64850	4	n/a	n/a	4.94E-01	1.15
279943054	ENSG00000239802	0	RP4-683M8.1	RP4-683M8.1	0	1	n/a	n/a	4.94E-01	1.15
279840803	ENSG00000230175	0	RP11-466F5.3	RP11-466F5.3	0	1	n/a	n/a	4.95E-01	1.15
1100839	ENSG00000175354	5739	PTPN2	protein tyrosine phosphatase, non-receptor type 2	5771	18	n/a	n/a	4.95E-01	1.15
279967580	ENSG00000242590	0	RP11-54O7.14	RP11-54O7.14	0	1	n/a	n/a	4.95E-01	1.149
280132642	ENSG00000259422	0	RP11-593F23.1	RP11-593F23.1	0	15	n/a	n/a	4.95E-01	1.149
280120888	ENSG00000258749	0	RP11-688G15.3	RP11-688G15.3	0	14	n/a	n/a	4.96E-01	1.148
1102142	ENSG00000182601	9807	HS3ST4	heparan sulfate (glucosamine) 3-O-sulfotransferase 4	9951	16	n/a	n/a	4.96E-01	1.148
1102953	ENSG00000185928	55252	C16orf53	chromosome 16 open reading frame 53	79447	16	n/a	n/a	4.96E-01	1.148
1098124	ENSG00000163909	26256	HEYL	hairy/enhancer-of-split related with YRPW motif-like	26508	1	n/a	n/a	4.94E-01	1.147
1099492	ENSG00000169174	90296	PCSK9	proprotein convertase subtilisin/kexin type 9	255738	1	n/a	n/a	4.94E-01	1.146
279942860	ENSG00000239776	0	AC079949.1	AC079949.1	0	12	n/a	n/a	4.94E-01	1.145
1088137	ENSG00000074410	767	CA12	carbonic anhydrase XII	771	15	n/a	n/a	4.94E-01	1.145
279931679	ENSG00000238240	0	RP4-740C4.5	RP4-740C4.5	0	1	n/a	n/a	4.94E-01	1.145
1102601	ENSG00000184486	5422	POU3F2	POU class 3 homeobox 2	5454	6	n/a	n/a	4.94E-01	1.145
1100259	ENSG00000172380	35255	GNG12	guanine nucleotide binding protein (G protein), gamma 12	55970	1	n/a	n/a	4.95E-01	1.145
1094137	ENSG00000136149	0	RPL13AP25	ribosomal protein L13a pseudogene 25	0	13	n/a	n/a	4.95E-01	1.145
279912169	ENSG00000236544	0	AC008060.8	AC008060.8	0	7	n/a	n/a	4.95E-01	1.145
1089411	ENSG00000101439	1460	CST3	cystatin C	1471	20	n/a	n/a	4.94E-01	1.144
1095392	ENSG00000143772	3682	ITPKB	inositol-trisphosphate 3-kinase B	3707	1	n/a	n/a	4.94E-01	1.144
1087074	ENSG00000008277	32934	ADAM22	ADAM metallopeptidase domain 22	53616	7	n/a	n/a	4.94E-01	1.144
280082829	ENSG00000255202	0	RP4-541C22.5	RP4-541C22.5	0	11	n/a	n/a	4.95E-01	1.142
1094266	ENSG00000136854	6772	STXBP1	syntaxin binding protein 1	6812	9	n/a	n/a	4.96E-01	1.142
1095717	ENSG00000146021	25998	KLHL3	kelch-like 3 (Drosophila)	26249	5	n/a	n/a	4.95E-01	1.141
1104635	ENSG00000198542	9223	ITGBL1	integrin, beta-like 1 (with EGF-like repeat domains)	9358	13	n/a	n/a	4.95E-01	1.141
1099452	ENSG00000168970	1016985	JMJD7-PLA2G4B	JMJD7-PLA2G4B readthrough	100137049	15	n/a	n/a	4.95E-01	1.141
1089005	ENSG00000099849	7996	RASSF7	Ras association (RalGDS/AF-6) domain family (N-terminal) member 7	8045	11	n/a	n/a	4.95E-01	1.141
1093453	ENSG00000132164	6502	SLC6A11	solute carrier family 6 (neurotransmitter transporter, GABA), member 11	6538	3	n/a	n/a	4.94E-01	1.14
1102587	ENSG00000184408	3726	KCND2	potassium voltage-gated channel, Shal-related subfamily, member 2	3751	7	n/a	n/a	4.95E-01	1.14
1096120	ENSG00000149300	60115	C11orf52	chromosome 11 open reading frame 52	91894	11	n/a	n/a	4.96E-01	1.14
1099495	ENSG00000169184	4304	MN1	meningioma (disrupted in balanced translocation) 1	4330	22	n/a	n/a	4.96E-01	1.14
1107536	ENSG00000229377	0	AC016757.1	Protein FAM132B	0	2	n/a	n/a	4.94E-01	1.139
279807002	ENSG00000227078	0	AC004448.2	AC004448.2	0	17	n/a	n/a	4.94E-01	1.138
1095760	ENSG00000146352	79617	CLVS2	clavesin 2	134829	6	n/a	n/a	4.94E-01	1.138
1098338	ENSG00000164588	110417	HCN1	hyperpolarization activated cyclic nucleotide-gated potassium channel 1	348980	5	n/a	n/a	4.94E-01	1.138
1088664	ENSG00000088826	33789	SMOX	spermine oxidase	54498	20	n/a	n/a	4.94E-01	1.138
1098550	ENSG00000165458	3611	INPPL1	inositol polyphosphate phosphatase-like 1	3636	11	n/a	n/a	4.95E-01	1.138
1098707	ENSG00000166073	11084	GPR176	G protein-coupled receptor 176	11245	15	n/a	n/a	4.95E-01	1.138
1089702	ENSG00000103449	6265	SALL1	sal-like 1 (Drosophila)	6299	16	n/a	n/a	4.96E-01	1.138
1088860	ENSG00000092820	7387	EZR	ezrin	7430	6	n/a	n/a	4.94E-01	1.137
280125409	ENSG00000259001	0	RPPH1	RPPH1	0	14	n/a	n/a	4.94E-01	1.137
279942583	ENSG00000239735	0	AC116316.1	AC116316.1	0	4	n/a	n/a	4.94E-01	1.137
1094578	ENSG00000138386	4638	NAB1	NGFI-A binding protein 1 (EGR1 binding protein 1)	4664	2	n/a	n/a	4.96E-01	1.137
1087090	ENSG00000008710	5278	PKD1	polycystic kidney disease 1 (autosomal dominant)	5310	16	n/a	n/a	4.96E-01	1.136
279962039	ENSG00000241988	0	AC093311.4	AC093311.4	0	5	n/a	n/a	4.96E-01	1.136
1096874	ENSG00000156011	23117	PSD3	pleckstrin and Sec7 domain containing 3	23362	8	n/a	n/a	4.94E-01	1.135
1087039	ENSG00000007237	8456	GAS7	growth arrest-specific 7	8522	17	n/a	n/a	4.94E-01	1.135
1099881	ENSG00000170873	9644	MTSS1	metastasis suppressor 1	9788	8	n/a	n/a	4.95E-01	1.135
1101803	ENSG00000180834	55731	MAP6D1	MAP6 domain containing 1	79929	3	n/a	n/a	4.95E-01	1.135
280097361	ENSG00000256616	0	AP002414.1	AP002414.1	0	18	n/a	n/a	4.95E-01	1.135
279812964	ENSG00000227640	0	SOX21-AS1	SOX21 antisense RNA 1 (non-protein coding)	0	13	n/a	n/a	4.96E-01	1.135
280096849	ENSG00000256558	0	RP11-713B9.1	RP11-713B9.1	0	11	n/a	n/a	4.94E-01	1.134
279954112	ENSG00000241131	157123531	RP11-639B1.1	RP11-639B1.1	100507461	3	n/a	n/a	4.95E-01	1.134
1100116	ENSG00000171812	1287	COL8A2	collagen, type VIII, alpha 2	1296	1	n/a	n/a	4.95E-01	1.134
1106678	ENSG00000223796	0	AC009041.2	AC009041.2	0	16	n/a	n/a	4.94E-01	1.133
1102431	ENSG00000183760	124061	AC011443.1	Iron/zinc purple acid phosphatase-like protein	390928	19	n/a	n/a	4.94E-01	1.133
1104624	ENSG00000198502	3109	HLA-DRB5	major histocompatibility complex, class II, DR beta 5	3127	6	n/a	n/a	4.95E-01	1.133
279966820	ENSG00000242517	0	AC018607.3	AC018607.3	0	8	n/a	n/a	4.95E-01	1.133
1088055	ENSG00000072163	34968	LIMS2	LIM and senescent cell antigen-like domains 2	55679	2	n/a	n/a	4.96E-01	1.133
1095794	ENSG00000146648	1943	EGFR	epidermal growth factor receptor	1956	7	n/a	n/a	4.94E-01	1.132
1093619	ENSG00000133083	9077	DCLK1	doublecortin-like kinase 1	9201	13	n/a	n/a	4.94E-01	1.132
1100162	ENSG00000171992	11181	SYNPO	synaptopodin	11346	5	n/a	n/a	4.96E-01	1.132
279760091	ENSG00000222482	0	AC005071.1	AC005071.1	0	7	n/a	n/a	4.94E-01	1.131
1089708	ENSG00000103490	28844	PYCARD	PYD and CARD domain containing	29108	16	n/a	n/a	4.94E-01	1.13
280135548	ENSG00000259580	0	RP11-37C7.1	RP11-37C7.1	0	15	n/a	n/a	4.96E-01	1.13
1090770	ENSG00000111275	214	ALDH2	aldehyde dehydrogenase 2 family (mitochondrial)	217	12	n/a	n/a	4.94E-01	1.128
1109012	ENSG00000241878	23514	PISD	phosphatidylserine decarboxylase	23761	22	n/a	n/a	4.94E-01	1.128
1093271	ENSG00000130876	35581	SLC7A10	solute carrier family 7 (neutral amino acid transporter light chain, asc system), member 10	56301	19	n/a	n/a	4.94E-01	1.128
1094389	ENSG00000137463	58905	C4orf49	chromosome 4 open reading frame 49	84709	4	n/a	n/a	4.95E-01	1.128
1090766	ENSG00000111262	3711	KCNA1	potassium voltage-gated channel, shaker-related subfamily, member 1 (episodic ataxia with myokymia)	3736	12	n/a	n/a	4.95E-01	1.128
1108156	ENSG00000233389	0	AC005071.3	Uncharacterized protein	0	7	n/a	n/a	4.95E-01	1.128
1094824	ENSG00000139971	80435	C14orf37	chromosome 14 open reading frame 37	145407	14	n/a	n/a	4.96E-01	1.128
1094447	ENSG00000137770	30976	CTDSPL2	CTD (carboxy-terminal domain, RNA polymerase II, polypeptide A) small phosphatase like 2	51496	15	n/a	n/a	4.96E-01	1.128
279788518	ENSG00000225504	0	RP11-160A10.2	RP11-160A10.2	0	6	n/a	n/a	4.94E-01	1.127
1098331	ENSG00000164542	23121	KIAA0895	KIAA0895	23366	7	n/a	n/a	4.94E-01	1.127
279709883	ENSG00000207857	0	AC097639.1	AC097639.1	0	3	n/a	n/a	4.95E-01	1.127
1094812	ENSG00000139874	6711	SSTR1	somatostatin receptor 1	6751	14	n/a	n/a	4.94E-01	1.126
279957193	ENSG00000241478	0	RP11-598P12.1	RP11-598P12.1	0	3	n/a	n/a	4.95E-01	1.126
1092499	ENSG00000124795	7867	DEK	DEK oncogene	7913	6	n/a	n/a	4.95E-01	1.126
1096999	ENSG00000157064	22812	NMNAT2	nicotinamide nucleotide adenylyltransferase 2	23057	1	n/a	n/a	4.94E-01	1.125
1088648	ENSG00000088356	57274	PDRG1	p53 and DNA-damage regulated 1	81572	20	n/a	n/a	4.95E-01	1.125
1087290	ENSG00000023171	36749	GRAMD1B	GRAM domain containing 1B	57476	11	n/a	n/a	4.96E-01	1.125
1089392	ENSG00000101349	36421	PAK7	p21 protein (Cdc42/Rac)-activated kinase 7	57144	20	n/a	n/a	4.94E-01	1.124
1097903	ENSG00000163220	6247	S100A9	S100 calcium binding protein A9	6280	1	n/a	n/a	4.95E-01	1.124
1101900	ENSG00000181392	81585	C19orf46	chromosome 19 open reading frame 46	163183	19	n/a	n/a	4.95E-01	1.124
1092764	ENSG00000126803	3286	HSPA2	heat shock 70kDa protein 2	3306	14	n/a	n/a	4.95E-01	1.124
1101022	ENSG00000176381	94687	PRR18	proline rich 18	285800	6	n/a	n/a	4.95E-01	1.124
1086964	ENSG00000005513	29803	SOX8	SRY (sex determining region Y)-box 8	30812	16	n/a	n/a	4.94E-01	1.123
279910785	ENSG00000236431	0	AC009237.11	AC009237.11	0	2	n/a	n/a	4.94E-01	1.122
279825030	ENSG00000228732	0	AP001092.5	AP001092.5	0	11	n/a	n/a	4.95E-01	1.122
1087234	ENSG00000016402	33137	IL20RA	interleukin 20 receptor, alpha	53832	6	n/a	n/a	4.96E-01	1.122
1099821	ENSG00000170579	9104	DLGAP1	discs, large (Drosophila) homolog-associated protein 1	9229	18	n/a	n/a	4.94E-01	1.121
1096876	ENSG00000156026	59936	MCU	mitochondrial calcium uniporter	90550	10	n/a	n/a	4.95E-01	1.121
1098171	ENSG00000164050	5332	PLXNB1	plexin B1	5364	3	n/a	n/a	4.96E-01	1.121
1092085	ENSG00000121644	30512	PPPDE1	PPPDE peptidase domain containing 1	51029	1	n/a	n/a	4.96E-01	1.121
1089049	ENSG00000100033	5593	PRODH	proline dehydrogenase (oxidase) 1	5625	22	n/a	n/a	4.94E-01	1.12
1089675	ENSG00000103260	54846	METRN	meteorin, glial cell differentiation regulator	79006	16	n/a	n/a	4.94E-01	1.12
1093774	ENSG00000134250	4822	NOTCH2	notch 2	4853	1	n/a	n/a	4.94E-01	1.12
1104236	ENSG00000197329	36438	PELI1	pellino homolog 1 (Drosophila)	57162	2	n/a	n/a	4.96E-01	1.12
279949201	ENSG00000240500	0	RP11-160A10.3	RP11-160A10.3	0	6	n/a	n/a	4.94E-01	1.119
1098214	ENSG00000164125	30794	FAM198B	family with sequence similarity 198, member B	51313	4	n/a	n/a	4.95E-01	1.119
279691965	ENSG00000205274	0	TRBV20OR9-2	T cell receptor beta variable 20/OR9-2 (non-functional)	0	9	n/a	n/a	4.95E-01	1.119
1102536	ENSG00000184221	77779	OLIG1	oligodendrocyte transcription factor 1	116448	21	n/a	n/a	4.94E-01	1.118
279799552	ENSG00000226441	0	PLCL2-AS1	PLCL2 antisense RNA 1 (non-protein coding)	0	3	n/a	n/a	4.94E-01	1.118
1095453	ENSG00000144119	81659	C1QL2	complement component 1, q subcomponent-like 2	165257	2	n/a	n/a	4.94E-01	1.118
1099297	ENSG00000168309	11011	FAM107A	family with sequence similarity 107, member A	11170	3	n/a	n/a	4.96E-01	1.118
1101426	ENSG00000178567	9708	EPM2AIP1	EPM2A (laforin) interacting protein 1	9852	3	n/a	n/a	4.96E-01	1.118
280117894	ENSG00000258575	0	RP11-998D10.2	RP11-998D10.2	0	14	n/a	n/a	4.94E-01	1.117
280096058	ENSG00000256466	0	AP003026.1	AP003026.1	0	11	n/a	n/a	4.94E-01	1.117
280047632	ENSG00000252464	0	7SK	7SK RNA	0	5	n/a	n/a	4.94E-01	1.117
280049102	ENSG00000252678	59641	RPPH1	ribonuclease P RNA component H1	85495	14	n/a	n/a	4.95E-01	1.117
280040008	ENSG00000251534	0	RP1-96H9.6	RP1-96H9.6	0	12	n/a	n/a	4.95E-01	1.117
1104762	ENSG00000198835	36441	GJC2	gap junction protein, gamma 2, 47kDa	57165	1	n/a	n/a	4.95E-01	1.117
280071292	ENSG00000254470	0	RP11-770G2.3	RP11-770G2.3	0	11	n/a	n/a	4.96E-01	1.117
1098636	ENSG00000165795	36720	NDRG2	NDRG family member 2	57447	14	n/a	n/a	4.94E-01	1.116
1103028	ENSG00000186193	59828	C9orf140	chromosome 9 open reading frame 140	89958	9	n/a	n/a	4.95E-01	1.116
1096701	ENSG00000154370	57261	TRIM11	tripartite motif containing 11	81559	1	n/a	n/a	4.95E-01	1.116
1102568	ENSG00000184347	6549	SLIT3	slit homolog 3 (Drosophila)	6586	5	n/a	n/a	4.95E-01	1.116
1091435	ENSG00000116147	7100	TNR	tenascin R (restrictin, janusin)	7143	1	n/a	n/a	4.95E-01	1.116
1103486	ENSG00000188157	119616	AGRN	agrin	375790	1	n/a	n/a	4.94E-01	1.115
1091226	ENSG00000114790	25833	ARHGEF26	Rho guanine nucleotide exchange factor (GEF) 26	26084	3	n/a	n/a	4.94E-01	1.115
279920961	ENSG00000237341	0	SYP-AS1	SYP antisense RNA 1 (non-protein coding)	0	X	n/a	n/a	4.94E-01	1.115
279963452	ENSG00000242163	0	RP11-299L17.1	RP11-299L17.1	0	14	n/a	n/a	4.95E-01	1.115
280071139	ENSG00000254461	0	RP11-755F10.3	RP11-755F10.3	0	11	n/a	n/a	4.97E-01	1.115
1106283	ENSG00000215218	79586	UBE2QL1	ubiquitin-conjugating enzyme E2Q family-like 1	134111	5	n/a	n/a	4.94E-01	1.114
1101001	ENSG00000176244	128527	ACBD7	acyl-CoA binding domain containing 7	414149	10	n/a	n/a	4.94E-01	1.114
280069356	ENSG00000254332	0	GS1-44D20.1	GS1-44D20.1	0	8	n/a	n/a	4.94E-01	1.114
1096979	ENSG00000156925	7504	ZIC3	Zic family member 3	7547	X	n/a	n/a	4.94E-01	1.114
1086922	ENSG00000004799	5134	PDK4	pyruvate dehydrogenase kinase, isozyme 4	5166	7	n/a	n/a	4.94E-01	1.114
1098935	ENSG00000166925	57310	TSC22D4	TSC22 domain family, member 4	81628	7	n/a	n/a	4.94E-01	1.114
1096631	ENSG00000153902	81584	LGI4	leucine-rich repeat LGI family, member 4	163175	19	n/a	n/a	4.95E-01	1.114
1096386	ENSG00000151789	55553	ZNF385D	zinc finger protein 385D	79750	3	n/a	n/a	4.96E-01	1.114
1094096	ENSG00000135945	30936	REV1	REV1 homolog (S. cerevisiae)	51455	2	n/a	n/a	4.96E-01	1.114
1100372	ENSG00000172915	26705	NBEA	neurobeachin	26960	13	n/a	n/a	4.94E-01	1.113
279779779	ENSG00000224713	0	AC025165.8	AC025165.8	0	12	n/a	n/a	4.94E-01	1.113
1102841	ENSG00000185477	94594	GPRIN3	GPRIN family member 3	285513	4	n/a	n/a	4.94E-01	1.113
1107166	ENSG00000227051	0	C14orf132	chromosome 14 open reading frame 132	0	14	n/a	n/a	4.94E-01	1.113
1092344	ENSG00000123989	55389	CHPF	chondroitin polymerizing factor	79586	2	n/a	n/a	4.95E-01	1.113
1098716	ENSG00000166123	58902	GPT2	glutamic pyruvate transaminase (alanine aminotransferase) 2	84706	16	n/a	n/a	4.95E-01	1.113
279871067	ENSG00000232842	0	RP5-961K14.1	RP5-961K14.1	0	X	n/a	n/a	4.95E-01	1.113
1092700	ENSG00000126217	157121723	MCF2L	MCF.2 cell line derived transforming sequence-like	100506063	13	n/a	n/a	4.95E-01	1.113
1092920	ENSG00000128311	7220	TST	thiosulfate sulfurtransferase (rhodanese)	7263	22	n/a	n/a	4.94E-01	1.112
1101749	ENSG00000180530	8153	NRIP1	nuclear receptor interacting protein 1	8204	21	n/a	n/a	4.94E-01	1.112
1086912	ENSG00000004468	947	CD38	CD38 molecule	952	4	n/a	n/a	4.94E-01	1.112
1094368	ENSG00000137310	6901	TCF19	transcription factor 19	6941	6	n/a	n/a	4.94E-01	1.112
1090297	ENSG00000107317	5698	PTGDS	prostaglandin D2 synthase 21kDa (brain)	5730	9	n/a	n/a	4.94E-01	1.112
1088136	ENSG00000074370	486	ATP2A3	ATPase, Ca++ transporting, ubiquitous	489	17	n/a	n/a	4.94E-01	1.112
279946290	ENSG00000240211	0	RP11-758P17.3	RP11-758P17.3	0	7	n/a	n/a	4.94E-01	1.112
1089431	ENSG00000101542	28053	CDH20	cadherin 20, type 2	28316	18	n/a	n/a	4.95E-01	1.112
1091754	ENSG00000118898	5461	PPL	periplakin	5493	16	n/a	n/a	4.95E-01	1.112
279852226	ENSG00000231194	0	FARP1-AS1	FARP1 antisense RNA 1 (non-protein coding)	0	13	n/a	n/a	4.94E-01	1.111
1091051	ENSG00000113240	36670	CLK4	CDC-like kinase 4	57396	5	n/a	n/a	4.95E-01	1.111
279883117	ENSG00000233899	0	RP4-742C19.8	RP4-742C19.8	0	22	n/a	n/a	4.95E-01	1.111
1102331	ENSG00000183426	9153	NPIP	nuclear pore complex interacting protein	9284	16	n/a	n/a	4.96E-01	1.111
1099241	ENSG00000168077	30916	SCARA3	scavenger receptor class A, member 3	51435	8	n/a	n/a	4.94E-01	1.11
1088731	ENSG00000089820	390	ARHGAP4	Rho GTPase activating protein 4	393	X	n/a	n/a	4.95E-01	1.11
279705039	ENSG00000206990	0	Y_RNA	Y RNA	0	1	n/a	n/a	4.95E-01	1.11
280055426	ENSG00000253341	0	RP11-730G20.2	RP11-730G20.2	0	8	n/a	n/a	4.95E-01	1.11
1086928	ENSG00000004866	7936	ST7	suppression of tumorigenicity 7	7982	7	n/a	n/a	4.96E-01	1.11
279658631	ENSG00000199753	1013107	SNORD104	small nucleolar RNA, C/D box 104	692227	17	n/a	n/a	4.94E-01	1.109
1089110	ENSG00000100234	7035	TIMP3	TIMP metallopeptidase inhibitor 3	7078	22	n/a	n/a	4.94E-01	1.109
1106138	ENSG00000214694	1000112	ARHGEF33	Rho guanine nucleotide exchange factor (GEF) 33	100271715	2	n/a	n/a	4.95E-01	1.109
280135340	ENSG00000259566	0	AL139008.2	T cell receptor beta variable 20/OR9-2Uncharacterized protein	0	9	n/a	n/a	4.95E-01	1.109
1100622	ENSG00000174197	23024	MGA	MAX gene associated	23269	15	n/a	n/a	4.96E-01	1.109
1091599	ENSG00000117394	6477	SLC2A1	solute carrier family 2 (facilitated glucose transporter), member 1	6513	1	n/a	n/a	4.96E-01	1.109
1098714	ENSG00000166111	34819	SVOP	SV2 related protein homolog (rat)	55530	12	n/a	n/a	4.94E-01	1.108
279674676	ENSG00000204018	0	RP11-543D5.3	RP11-543D5.3	0	1	n/a	n/a	4.94E-01	1.108
1087585	ENSG00000053702	57956	NRIP2	nuclear receptor interacting protein 2	83714	12	n/a	n/a	4.94E-01	1.108
279928763	ENSG00000237991	0	RPL35P1	ribosomal protein L35 pseudogene 1	0	1	n/a	n/a	4.94E-01	1.108
279924371	ENSG00000237629	0	UQCRHP2	ubiquinol-cytochrome c reductase hinge protein pseudogene 2	0	2	n/a	n/a	4.94E-01	1.108
1099744	ENSG00000170276	3296	HSPB2	heat shock 27kDa protein 2	3316	11	n/a	n/a	4.94E-01	1.108
279728023	ENSG00000214111	0	RP1-258N20.3	RP1-258N20.3	0	X	n/a	n/a	4.95E-01	1.108
1096280	ENSG00000151012	23410	SLC7A11	solute carrier family 7 (anionic amino acid transporter light chain, xc- system), member 11	23657	4	n/a	n/a	4.94E-01	1.107
1104864	ENSG00000203485	41021	INF2	inverted formin, FH2 and WH2 domain containing	64423	14	n/a	n/a	4.94E-01	1.107
279703723	ENSG00000206762	0	U6	U6 spliceosomal RNA	0	1	n/a	n/a	4.94E-01	1.107
280044741	ENSG00000252044	0	AL928646.1	AL928646.1	0	X	n/a	n/a	4.95E-01	1.107
279884441	ENSG00000234009	0	AL049757.3	AL049757.3	0	22	n/a	n/a	4.95E-01	1.107
280106988	ENSG00000257607	0	RP11-449P15.1	RP11-449P15.1	0	7	n/a	n/a	4.95E-01	1.107
1099608	ENSG00000169683	83628	LRRC45	leucine rich repeat containing 45	201255	17	n/a	n/a	4.96E-01	1.107
279808673	ENSG00000227227	0	AC017101.10	AC017101.10	0	2	n/a	n/a	4.94E-01	1.106
1097256	ENSG00000159189	710	C1QC	complement component 1, q subcomponent, C chain	714	1	n/a	n/a	4.95E-01	1.106
1106079	ENSG00000214425	0	AC091132.2	LOC652203 proteinUncharacterized protein	0	17	n/a	n/a	4.94E-01	1.105
1103143	ENSG00000186654	34904	PRR5	proline rich 5 (renal)	55615	22	n/a	n/a	4.94E-01	1.105
280087347	ENSG00000255513	0	AC005363.9	AC005363.9	0	16	n/a	n/a	4.94E-01	1.105
1089410	ENSG00000101438	80032	SLC32A1	solute carrier family 32 (GABA vesicular transporter), member 1	140679	20	n/a	n/a	4.95E-01	1.105
279936016	ENSG00000238881	167909	SCARNA2	small Cajal body-specific RNA 2	677766	1	n/a	n/a	4.95E-01	1.105
1093644	ENSG00000133195	83630	SLC39A11	solute carrier family 39 (metal ion transporter), member 11	201266	17	n/a	n/a	4.95E-01	1.105
1103107	ENSG00000186487	22795	MYT1L	myelin transcription factor 1-like	23040	2	n/a	n/a	4.95E-01	1.105
1092254	ENSG00000123136	10066	DDX39A	DEAD (Asp-Glu-Ala-Asp) box polypeptide 39A	10212	19	n/a	n/a	4.96E-01	1.105
1103631	ENSG00000188735	80365	TMEM120B	transmembrane protein 120B	144404	12	n/a	n/a	4.96E-01	1.105
280020510	ENSG00000249986	0	YWHAQP6	YWHAQ pseudogene 6	0	3	n/a	n/a	4.96E-01	1.105
1097850	ENSG00000163032	7404	VSNL1	visinin-like 1	7447	2	n/a	n/a	4.94E-01	1.104
1104497	ENSG00000198075	26978	SULT1C4	sulfotransferase family, cytosolic, 1C, member 4	27233	2	n/a	n/a	4.94E-01	1.104
280070916	ENSG00000254445	0	HSPB2-C11orf52	HSPB2-C11orf52 readthrough (non-protein coding)	0	11	n/a	n/a	4.94E-01	1.104
1101162	ENSG00000177084	5394	POLE	polymerase (DNA directed), epsilon	5426	12	n/a	n/a	4.94E-01	1.104
279725065	ENSG00000213846	0	AC098614.2	AC098614.2	0	3	n/a	n/a	4.95E-01	1.104
1105676	ENSG00000206527	83649	PTPLB	protein tyrosine phosphatase-like (proline instead of catalytic arginine), member b	201562	3	n/a	n/a	4.95E-01	1.104
1106529	ENSG00000221886	40563	C5orf54	chromosome 5 open reading frame 54	63920	5	n/a	n/a	4.94E-01	1.103
280092105	ENSG00000256008	0	RP11-728G15.1	RP11-728G15.1	0	12	n/a	n/a	4.94E-01	1.103
1096541	ENSG00000153012	34492	LGI2	leucine-rich repeat LGI family, member 2	55203	4	n/a	n/a	4.94E-01	1.103
279756767	ENSG00000221879	0	RP11-332L8.2	RP11-332L8.2	0	1	n/a	n/a	4.94E-01	1.103
1091908	ENSG00000120088	1385	CRHR1	corticotropin releasing hormone receptor 1	1394	17	n/a	n/a	4.95E-01	1.103
280130432	ENSG00000259292	0	RP11-150L8.2	RP11-150L8.2	0	15	n/a	n/a	4.96E-01	1.103
1089971	ENSG00000105357	55587	MYH14	myosin, heavy chain 14, non-muscle	79784	19	n/a	n/a	4.96E-01	1.103
1101457	ENSG00000178752	0	FAM132B	family with sequence similarity 132, member B	0	2	n/a	n/a	4.94E-01	1.102
1097001	ENSG00000157087	488	ATP2B2	ATPase, Ca++ transporting, plasma membrane 2	491	3	n/a	n/a	4.94E-01	1.102
1105483	ENSG00000205476	106012	CCDC85C	coiled-coil domain containing 85C	317762	14	n/a	n/a	4.94E-01	1.102
1102851	ENSG00000185518	9755	SV2B	synaptic vesicle glycoprotein 2B	9899	15	n/a	n/a	4.94E-01	1.102
1095379	ENSG00000143669	1122	LYST	lysosomal trafficking regulator	1130	1	n/a	n/a	4.95E-01	1.102
279926471	ENSG00000237794	0	TOP1P1	topoisomerase (DNA) I pseudogene 1	0	1	n/a	n/a	4.95E-01	1.102
280134255	ENSG00000259516	181564	ANP32AP1	acidic (leucine-rich) nuclear phosphoprotein 32 family, member A pseudogene 1	723972	15	n/a	n/a	4.95E-01	1.102
1097249	ENSG00000159164	9756	SV2A	synaptic vesicle glycoprotein 2A	9900	1	n/a	n/a	4.95E-01	1.102
1094745	ENSG00000139410	76678	SDSL	serine dehydratase-like	113675	12	n/a	n/a	4.96E-01	1.102
1093015	ENSG00000129151	8365	BBOX1	butyrobetaine (gamma), 2-oxoglutarate dioxygenase (gamma-butyrobetaine hydroxylase) 1	8424	11	n/a	n/a	4.94E-01	1.101
279470193	ENSG00000176043	0	RP1-146I3.1	RP1-146I3.1	0	14	n/a	n/a	4.94E-01	1.101
280045763	ENSG00000252194	0	AC114491.2	AC114491.2	0	1	n/a	n/a	4.95E-01	1.101
280099884	ENSG00000256929	0	AC067852.1	AC067852.1	0	17	n/a	n/a	4.95E-01	1.101
1094735	ENSG00000139344	80350	AMDHD1	amidohydrolase domain containing 1	144193	12	n/a	n/a	4.96E-01	1.101
1097610	ENSG00000161955	8670	TNFSF13	tumor necrosis factor (ligand) superfamily, member 13	8741	17	n/a	n/a	4.94E-01	1.1
1088018	ENSG00000071073	11156	MGAT4A	mannosyl (alpha-1,3-)-glycoprotein beta-1,4-N-acetylglucosaminyltransferase, isozyme A	11320	2	n/a	n/a	4.94E-01	1.1
279938997	ENSG00000239317	0	RP11-449H3.2	RP11-449H3.2	0	5	n/a	n/a	4.95E-01	1.1
1098275	ENSG00000164318	79564	EGFLAM	EGF-like, fibronectin type III and laminin G domains	133584	5	n/a	n/a	4.95E-01	1.1
279805409	ENSG00000226948	0	RP5-1068H6.3	RP5-1068H6.3	0	20	n/a	n/a	4.96E-01	1.1
280024470	ENSG00000250305	36877	KIAA1456	Putative methyltransferase KIAA1456	57604	8	n/a	n/a	4.94E-01	1.099
280016169	ENSG00000249684	0	RP11-423H2.3	RP11-423H2.3	0	5	n/a	n/a	4.94E-01	1.099
1099120	ENSG00000167676	169708	PLIN4	perilipin 4	729359	19	n/a	n/a	4.94E-01	1.099
1104097	ENSG00000196890	79271	HIST3H2BB	histone cluster 3, H2bb	128312	1	n/a	n/a	4.94E-01	1.099
1092564	ENSG00000125462	10338	C1orf61	chromosome 1 open reading frame 61	10485	1	n/a	n/a	4.94E-01	1.099
1101406	ENSG00000178403	40609	NEUROG2	neurogenin 2	63973	4	n/a	n/a	4.94E-01	1.099
1095873	ENSG00000147246	3338	HTR2C	5-hydroxytryptamine (serotonin) receptor 2C	3358	X	n/a	n/a	4.95E-01	1.099
1100021	ENSG00000171444	4138	MCC	mutated in colorectal cancers	4163	5	n/a	n/a	4.95E-01	1.099
279846236	ENSG00000230633	0	RP11-37E23.5	RP11-37E23.5	0	13	n/a	n/a	4.95E-01	1.099
1096984	ENSG00000156966	60243	B3GNT7	UDP-GlcNAc:betaGal beta-1,3-N-acetylglucosaminyltransferase 7	93010	2	n/a	n/a	4.95E-01	1.099
1087052	ENSG00000007516	8859	BAIAP3	BAI1-associated protein 3	8938	16	n/a	n/a	4.95E-01	1.099
279731198	ENSG00000214541	0	RPS4L	RPS4L	0	20	n/a	n/a	4.95E-01	1.099
279849163	ENSG00000230910	0	RP3-525N10.2	RP3-525N10.2	0	6	n/a	n/a	4.95E-01	1.099
1094030	ENSG00000135624	10427	CCT7	chaperonin containing TCP1, subunit 7 (eta)	10574	2	n/a	n/a	4.96E-01	1.099
280002280	ENSG00000248487	25613	ABHD14A	abhydrolase domain containing 14A	25864	3	n/a	n/a	4.96E-01	1.099
280119916	ENSG00000258691	0	RP11-404P21.8	RP11-404P21.8	0	14	n/a	n/a	4.96E-01	1.099
1109016	ENSG00000241973	5265	PI4KA	phosphatidylinositol 4-kinase, catalytic, alpha	5297	22	n/a	n/a	4.95E-01	1.098
1095211	ENSG00000142765	59148	SYTL1	synaptotagmin-like 1	84958	1	n/a	n/a	4.95E-01	1.098
1093926	ENSG00000135108	22769	FBXO21	F-box protein 21	23014	12	n/a	n/a	4.95E-01	1.098
1101248	ENSG00000177519	35755	RPRM	reprimo, TP53 dependent G2 arrest mediator candidate	56475	2	n/a	n/a	4.94E-01	1.097
1091548	ENSG00000116983	30921	HPCAL4	hippocalcin like 4	51440	1	n/a	n/a	4.94E-01	1.097
1092018	ENSG00000120913	40869	PDLIM2	PDZ and LIM domain 2 (mystique)	64236	8	n/a	n/a	4.95E-01	1.097
1090611	ENSG00000109911	26357	ELP4	elongation protein 4 homolog (S. cerevisiae)	26610	11	n/a	n/a	4.95E-01	1.097
279661389	ENSG00000200556	0	U6	U6 spliceosomal RNA	0	16	n/a	n/a	4.95E-01	1.097
1088217	ENSG00000076344	8709	RGS11	regulator of G-protein signaling 11	8786	16	n/a	n/a	4.96E-01	1.097
1094630	ENSG00000138675	2235	FGF5	fibroblast growth factor 5	2250	4	n/a	n/a	4.94E-01	1.096
1102208	ENSG00000182902	57975	SLC25A18	solute carrier family 25 (mitochondrial carrier), member 18	83733	22	n/a	n/a	4.95E-01	1.096
280098583	ENSG00000256761	0	AL008733.1	AL008733.1	0	1	n/a	n/a	4.95E-01	1.096
279879731	ENSG00000233593	80780	RP4-665J23.1	RP4-665J23.1	149351	1	n/a	n/a	4.95E-01	1.096
1100969	ENSG00000176101	8567	SSNA1	Sjogren syndrome nuclear autoantigen 1	8636	9	n/a	n/a	4.95E-01	1.096
1097138	ENSG00000158195	10018	WASF2	WAS protein family, member 2	10163	1	n/a	n/a	4.95E-01	1.096
1091128	ENSG00000113805	5035	CNTN3	contactin 3 (plasmacytoma associated)	5067	3	n/a	n/a	4.96E-01	1.096
279959701	ENSG00000241760	0	AP000807.3	AP000807.3	0	11	n/a	n/a	4.96E-01	1.096
1092300	ENSG00000123496	3573	IL13RA2	interleukin 13 receptor, alpha 2	3598	X	n/a	n/a	4.94E-01	1.095
279701330	ENSG00000206341	0	HLA-H	major histocompatibility complex, class I, H (pseudogene)	0	6	n/a	n/a	4.94E-01	1.095
279548685	ENSG00000185290	123473	RP4-725G10.1	RP4-725G10.1	389493	7	n/a	n/a	4.94E-01	1.095
1090873	ENSG00000111885	4096	MAN1A1	mannosidase, alpha, class 1A, member 1	4121	6	n/a	n/a	4.94E-01	1.095
1090864	ENSG00000111846	2635	GCNT2	glucosaminyl (N-acetyl) transferase 2, I-branching enzyme (I blood group)	2651	6	n/a	n/a	4.94E-01	1.095
1104799	ENSG00000198892	80779	SHISA4	shisa homolog 4 (Xenopus laevis)	149345	1	n/a	n/a	4.95E-01	1.095
280107367	ENSG00000257647	0	RP11-701H24.3	RP11-701H24.3	0	15	n/a	n/a	4.95E-01	1.095
1093519	ENSG00000132535	1730	DLG4	discs, large homolog 4 (Drosophila)	1742	17	n/a	n/a	4.95E-01	1.095
1089145	ENSG00000100321	9022	SYNGR1	synaptogyrin 1	9145	22	n/a	n/a	4.96E-01	1.095
279472571	ENSG00000176318	0	RP5-1100E15.2	RP5-1100E15.2	0	X	n/a	n/a	4.94E-01	1.094
1095661	ENSG00000145721	81698	LIX1	Lix1 homolog (chicken)	167410	5	n/a	n/a	4.94E-01	1.094
1088393	ENSG00000081019	33956	RSBN1	round spermatid basic protein 1	54665	1	n/a	n/a	4.94E-01	1.094
1092956	ENSG00000128607	22763	KLHDC10	kelch domain containing 10	23008	7	n/a	n/a	4.94E-01	1.094
1097107	ENSG00000157978	25868	LDLRAP1	low density lipoprotein receptor adaptor protein 1	26119	1	n/a	n/a	4.94E-01	1.094
279953655	ENSG00000241069	0	CTD-3141N22.1	CTD-3141N22.1	0	19	n/a	n/a	4.94E-01	1.094
1099047	ENSG00000167414	60869	GNG8	guanine nucleotide binding protein (G protein), gamma 8	94235	19	n/a	n/a	4.94E-01	1.094
1097299	ENSG00000159423	8590	ALDH4A1	aldehyde dehydrogenase 4 family, member A1	8659	1	n/a	n/a	4.94E-01	1.094
1097221	ENSG00000158859	9366	ADAMTS4	ADAM metallopeptidase with thrombospondin type 1 motif, 4	9507	1	n/a	n/a	4.95E-01	1.094
280006548	ENSG00000248821	0	AC009238.6	AC009238.6	0	2	n/a	n/a	4.94E-01	1.093
1094917	ENSG00000140548	119492	ZNF710	zinc finger protein 710	374655	15	n/a	n/a	4.94E-01	1.093
279707580	ENSG00000207424	9166	SNORD30	small nucleolar RNA, C/D box 30	9299	11	n/a	n/a	4.94E-01	1.093
280072672	ENSG00000254572	0	GLULP3	glutamate-ammonia ligase (glutamine synthetase) pseudogene 3	0	11	n/a	n/a	4.95E-01	1.093
1100351	ENSG00000172795	81696	DCP2	DCP2 decapping enzyme homolog (S. cerevisiae)	167227	5	n/a	n/a	4.95E-01	1.093
1104060	ENSG00000196767	5424	POU3F4	POU class 3 homeobox 4	5456	X	n/a	n/a	4.95E-01	1.093
1104540	ENSG00000198189	30652	HSD17B11	hydroxysteroid (17-beta) dehydrogenase 11	51170	4	n/a	n/a	4.95E-01	1.093
1092845	ENSG00000127578	78461	WFIKKN1	WAP, follistatin/kazal, immunoglobulin, kunitz and netrin domain containing 1	117166	16	n/a	n/a	4.95E-01	1.093
279656426	ENSG00000199024	0	MIR103A2	microRNA 103a-2	0	20	n/a	n/a	4.96E-01	1.093
279717040	ENSG00000212498	0	SNORD86	small nucleolar RNA, C/D box 86	0	20	n/a	n/a	4.97E-01	1.093
279934395	ENSG00000238622	0	SNORD97	small nucleolar RNA, C/D box 97	0	11	n/a	n/a	4.94E-01	1.092
279834209	ENSG00000229562	0	ZFYVE9P1	zinc finger, FYVE domain containing 9 pseudogene 1	0	X	n/a	n/a	4.94E-01	1.092
279720762	ENSG00000213307	0	RPL18P11	ribosomal protein L18 pseudogene 11	0	15	n/a	n/a	4.95E-01	1.092
1099315	ENSG00000168398	621	BDKRB2	bradykinin receptor B2	624	14	n/a	n/a	4.95E-01	1.092
1088416	ENSG00000081721	11105	DUSP12	dual specificity phosphatase 12	11266	1	n/a	n/a	4.95E-01	1.092
1100489	ENSG00000173486	2270	FKBP2	FK506 binding protein 2, 13kDa	2286	11	n/a	n/a	4.96E-01	1.092
1099001	ENSG00000167194	80516	C16orf92	chromosome 16 open reading frame 92	146378	16	n/a	n/a	4.96E-01	1.092
279943082	ENSG00000239806	0	AC113407.1	AC113407.1	0	5	n/a	n/a	4.96E-01	1.092
1094202	ENSG00000136504	10984	KAT7	K(lysine) acetyltransferase 7	11143	17	n/a	n/a	4.96E-01	1.092
279661081	ENSG00000200469	0	U6	U6 spliceosomal RNA	0	4	n/a	n/a	4.94E-01	1.091
279996169	ENSG00000247675	157123445	RP11-411D10.1	RP11-411D10.1	100507401	11	n/a	n/a	4.94E-01	1.091
1087753	ENSG00000064300	4773	NGFR	nerve growth factor receptor	4804	17	n/a	n/a	4.95E-01	1.091
1088592	ENSG00000087077	7162	TRIP6	thyroid hormone receptor interactor 6	7205	7	n/a	n/a	4.95E-01	1.091
1089966	ENSG00000105329	6998	TGFB1	transforming growth factor, beta 1	7040	19	n/a	n/a	4.95E-01	1.091
1089888	ENSG00000104915	8608	STX10	syntaxin 10	8677	19	n/a	n/a	4.96E-01	1.091
1094652	ENSG00000138767	89687	CNOT6L	CCR4-NOT transcription complex, subunit 6-like	246175	4	n/a	n/a	4.94E-01	1.09
280131457	ENSG00000259352	0	RP11-109D20.2	RP11-109D20.2	0	15	n/a	n/a	4.94E-01	1.09
1107506	ENSG00000229119	0	CTB-63M22.1	CTB-63M22.1	0	5	n/a	n/a	4.94E-01	1.09
279501001	ENSG00000180229	94071	HERC2P3	hect domain and RLD 2 pseudogene 3	283755	15	n/a	n/a	4.94E-01	1.09
1093998	ENSG00000135454	2567	B4GALNT1	beta-1,4-N-acetyl-galactosaminyl transferase 1	2583	12	n/a	n/a	4.94E-01	1.09
1098450	ENSG00000164985	11009	PSIP1	PC4 and SFRS1 interacting protein 1	11168	9	n/a	n/a	4.94E-01	1.09
1103669	ENSG00000188859	80776	FAM78B	family with sequence similarity 78, member B	149297	1	n/a	n/a	4.94E-01	1.09
1100191	ENSG00000172137	790	CALB2	calbindin 2	794	16	n/a	n/a	4.94E-01	1.09
279912261	ENSG00000236552	171027	RPL13AP5	ribosomal protein L13a pseudogene 5	728658	10	n/a	n/a	4.95E-01	1.09
280001243	ENSG00000248405	0	PRR5-ARHGAP8	PRR5-ARHGAP8 readthrough	0	22	n/a	n/a	4.95E-01	1.09
279955725	ENSG00000241328	0	RP11-331K15.1	RP11-331K15.1	0	3	n/a	n/a	4.95E-01	1.09
1105903	ENSG00000213762	7649	ZNF134	zinc finger protein 134	7693	19	n/a	n/a	4.95E-01	1.09
1097846	ENSG00000163013	80918	FBXO41	F-box protein 41	150726	2	n/a	n/a	4.95E-01	1.09
1093825	ENSG00000134508	60096	CABLES1	Cdk5 and Abl enzyme substrate 1	91768	18	n/a	n/a	4.95E-01	1.09
1091755	ENSG00000118900	29590	UBN1	ubinuclein 1	29855	16	n/a	n/a	4.95E-01	1.09
1102888	ENSG00000185668	5421	POU3F1	POU class 3 homeobox 1	5453	1	n/a	n/a	4.96E-01	1.09
1090081	ENSG00000105784	81195	RUNDC3B	RUN domain containing 3B	154661	7	n/a	n/a	4.96E-01	1.09
280081153	ENSG00000255108	0	AP006621.8	AP006621.8	0	11	n/a	n/a	4.96E-01	1.09
1092365	ENSG00000124140	36741	SLC12A5	solute carrier family 12 (potassium/chloride transporter), member 5	57468	20	n/a	n/a	4.94E-01	1.089
279710296	ENSG00000207964	0	MIR628	microRNA 628	0	15	n/a	n/a	4.94E-01	1.089
1106532	ENSG00000221890	23222	NPTXR	neuronal pentraxin receptor	23467	22	n/a	n/a	4.94E-01	1.089
1088110	ENSG00000073670	4160	ADAM11	ADAM metallopeptidase domain 11	4185	17	n/a	n/a	4.94E-01	1.089
1095560	ENSG00000144847	81063	IGSF11	immunoglobulin superfamily, member 11	152404	3	n/a	n/a	4.94E-01	1.089
1109140	ENSG00000244405	2104	ETV5	ets variant 5	2119	3	n/a	n/a	4.94E-01	1.089
280046141	ENSG00000252248	0	AC093693.1	AC093693.1	0	7	n/a	n/a	4.94E-01	1.089
1091491	ENSG00000116670	10312	MAD2L2	MAD2 mitotic arrest deficient-like 2 (yeast)	10459	1	n/a	n/a	4.94E-01	1.089
1091122	ENSG00000113742	56116	CPEB4	cytoplasmic polyadenylation element binding protein 4	80315	5	n/a	n/a	4.94E-01	1.089
280069479	ENSG00000254341	0	SNORD87	SNORD87	0	8	n/a	n/a	4.95E-01	1.089
1089449	ENSG00000101745	23008	ANKRD12	ankyrin repeat domain 12	23253	18	n/a	n/a	4.95E-01	1.089
1097904	ENSG00000163221	6250	S100A12	S100 calcium binding protein A12	6283	1	n/a	n/a	4.95E-01	1.089
1088227	ENSG00000076662	3365	ICAM3	intercellular adhesion molecule 3	3385	19	n/a	n/a	4.95E-01	1.089
1104275	ENSG00000197442	4192	MAP3K5	mitogen-activated protein kinase kinase kinase 5	4217	6	n/a	n/a	4.96E-01	1.089
1092850	ENSG00000127589	0	TUBBP1	tubulin, beta pseudogene 1	0	8	n/a	n/a	4.96E-01	1.089
1108581	ENSG00000236287	37300	ZBED5	zinc finger, BED-type containing 5	58486	11	n/a	n/a	4.97E-01	1.089
1099401	ENSG00000168781	9533	PPIP5K1	diphosphoinositol pentakisphosphate kinase 1	9677	15	n/a	n/a	4.94E-01	1.088
1099715	ENSG00000170153	36757	RNF150	ring finger protein 150	57484	4	n/a	n/a	4.94E-01	1.088
280110317	ENSG00000257935	0	RP11-82C23.2	RP11-82C23.2	0	12	n/a	n/a	4.94E-01	1.088
279902807	ENSG00000235674	0	LDHAP2	lactate dehydrogenase A pseudogene 2	0	1	n/a	n/a	4.94E-01	1.088
279931101	ENSG00000238184	0	AC129929.5	AC129929.5	0	11	n/a	n/a	4.94E-01	1.088
1088098	ENSG00000073169	57884	RP3-402G11.5	Selenoprotein O	83642	22	n/a	n/a	4.94E-01	1.088
1098681	ENSG00000165970	9029	SLC6A5	solute carrier family 6 (neurotransmitter transporter, glycine), member 5	9152	11	n/a	n/a	4.94E-01	1.088
280036383	ENSG00000251267	0	RP1-5O6.6	RP1-5O6.6	0	22	n/a	n/a	4.94E-01	1.088
1098064	ENSG00000163714	23105	U2SURP	U2 snRNP-associated SURP domain containing	23350	3	n/a	n/a	4.95E-01	1.088
1094098	ENSG00000135953	58995	MFSD9	major facilitator superfamily domain containing 9	84804	2	n/a	n/a	4.95E-01	1.088
1094596	ENSG00000138468	36611	SENP7	SUMO1/sentrin specific peptidase 7	57337	3	n/a	n/a	4.95E-01	1.088
1096277	ENSG00000150995	3683	ITPR1	inositol 1,4,5-trisphosphate receptor, type 1	3708	3	n/a	n/a	4.95E-01	1.088
1093601	ENSG00000132967	0	HMGB1P5	high mobility group box 1 pseudogene 5	0	3	n/a	n/a	4.95E-01	1.088
1091211	ENSG00000114698	36366	PLSCR4	phospholipid scramblase 4	57088	3	n/a	n/a	4.94E-01	1.087
279990320	ENSG00000245549	0	AL137798.2	AL137798.2	0	1	n/a	n/a	4.94E-01	1.087
280075822	ENSG00000254777	0	AC022182.1	AC022182.1	0	8	n/a	n/a	4.94E-01	1.087
1096513	ENSG00000152767	10015	FARP1	FERM, RhoGEF (ARHGEF) and pleckstrin domain protein 1 (chondrocyte-derived)	10160	13	n/a	n/a	4.94E-01	1.087
1094872	ENSG00000140350	8074	ANP32A	acidic (leucine-rich) nuclear phosphoprotein 32 family, member A	8125	15	n/a	n/a	4.95E-01	1.087
1094550	ENSG00000138207	5918	RBP4	retinol binding protein 4, plasma	5950	10	n/a	n/a	4.95E-01	1.087
1093568	ENSG00000132781	4569	MUTYH	mutY homolog (E. coli)	4595	1	n/a	n/a	4.95E-01	1.087
1101495	ENSG00000178971	55970	CTC1	CTS telomere maintenance complex component 1	80169	17	n/a	n/a	4.95E-01	1.087
1100359	ENSG00000172830	34250	SSH3	slingshot homolog 3 (Drosophila)	54961	11	n/a	n/a	4.95E-01	1.087
1094693	ENSG00000139146	37330	FAM60A	family with sequence similarity 60, member A	58516	12	n/a	n/a	4.96E-01	1.087
1106565	ENSG00000221978	57351	CCNL2	cyclin L2	81669	1	n/a	n/a	4.96E-01	1.087
1102337	ENSG00000183458	0	RP11-958N24.1	RP11-958N24.1	0	16	n/a	n/a	4.94E-01	1.086
1096237	ENSG00000150551	77767	LYPD1	LY6/PLAUR domain containing 1	116372	2	n/a	n/a	4.94E-01	1.086
280125736	ENSG00000259027	0	RP11-361H10.4	RP11-361H10.4	0	14	n/a	n/a	4.94E-01	1.086
1087514	ENSG00000048540	35172	LMO3	LIM domain only 3 (rhombotin-like 2)	55885	12	n/a	n/a	4.94E-01	1.086
1090920	ENSG00000112218	57201	GPR63	G protein-coupled receptor 63	81491	6	n/a	n/a	4.94E-01	1.086
1103112	ENSG00000186510	1178	CLCNKA	chloride channel Ka	1187	1	n/a	n/a	4.94E-01	1.086
279468695	ENSG00000175827	0	AP001266.1	AP001266.1	0	11	n/a	n/a	4.95E-01	1.086
279979883	ENSG00000243888	0	RP11-548B3.3	RP11-548B3.3	0	9	n/a	n/a	4.95E-01	1.086
1101971	ENSG00000181827	41427	RFX7	regulatory factor X, 7	64864	15	n/a	n/a	4.95E-01	1.086
1106417	ENSG00000215902	0	AL353354.1	AL353354.1	0	1	n/a	n/a	4.95E-01	1.086
279879685	ENSG00000233588	0	CYP51P2	cytochrome P450, family 51, pseudogene 2	0	13	n/a	n/a	4.96E-01	1.086
1096470	ENSG00000152443	94250	ZNF776	zinc finger protein 776	284309	19	n/a	n/a	4.96E-01	1.086
280050012	ENSG00000252809	0	AC135050.3	AC135050.3	0	16	n/a	n/a	4.94E-01	1.085
1092574	ENSG00000125520	36010	SLC2A4RG	SLC2A4 regulator	56731	20	n/a	n/a	4.94E-01	1.085
1102117	ENSG00000182508	109888	LHFPL1	lipoma HMGIC fusion partner-like 1	340596	X	n/a	n/a	4.94E-01	1.085
280062133	ENSG00000253810	0	RP11-109P6.1	RP11-109P6.1	0	8	n/a	n/a	4.94E-01	1.085
1091574	ENSG00000117152	5967	RGS4	regulator of G-protein signaling 4	5999	1	n/a	n/a	4.94E-01	1.085
1090053	ENSG00000105675	492	ATP4A	ATPase, H+/K+ exchanging, alpha polypeptide	495	19	n/a	n/a	4.94E-01	1.085
1090527	ENSG00000109099	5344	PMP22	peripheral myelin protein 22	5376	17	n/a	n/a	4.95E-01	1.085
1098116	ENSG00000163882	5405	POLR2H	polymerase (RNA) II (DNA directed) polypeptide H	5437	3	n/a	n/a	4.95E-01	1.085
280081407	ENSG00000255125	0	RP11-685M7.5	RP11-685M7.5	0	11	n/a	n/a	4.96E-01	1.085
280112782	ENSG00000258197	0	NKX2-2-AS1	NKX2-2 antisense RNA 1 (non-protein coding)	0	20	n/a	n/a	4.94E-01	1.084
279818910	ENSG00000228206	0	AC016717.1	AC016717.1	0	2	n/a	n/a	4.94E-01	1.084
1103069	ENSG00000186340	7016	THBS2	thrombospondin 2	7058	6	n/a	n/a	4.94E-01	1.084
1094502	ENSG00000138029	3015	HADHB	hydroxyacyl-CoA dehydrogenase/3-ketoacyl-CoA thiolase/enoyl-CoA hydratase (trifunctional protein), beta subunit	3032	2	n/a	n/a	4.94E-01	1.084
1102770	ENSG00000185158	77386	LRRC37B	leucine rich repeat containing 37B	114659	17	n/a	n/a	4.94E-01	1.084
278998202	ENSG00000131797	1001774	KIAA0664L3	KIAA0664-like 3	100132341	16	n/a	n/a	4.94E-01	1.084
1088141	ENSG00000074590	9747	NUAK1	NUAK family, SNF1-like kinase, 1	9891	12	n/a	n/a	4.94E-01	1.084
279922546	ENSG00000237470	0	RP11-271M1.2	RP11-271M1.2	0	10	n/a	n/a	4.94E-01	1.084
1089532	ENSG00000102230	9328	PCYT1B	phosphate cytidylyltransferase 1, choline, beta	9468	X	n/a	n/a	4.95E-01	1.084
279816349	ENSG00000227946	0	AC007383.3	AC007383.3	0	2	n/a	n/a	4.95E-01	1.084
1103851	ENSG00000196196	166902	HRCT1	histidine rich carboxyl terminus 1	646962	9	n/a	n/a	4.95E-01	1.084
279889490	ENSG00000234478	0	RP11-275I14.4	RP11-275I14.4	0	1	n/a	n/a	4.95E-01	1.084
1092522	ENSG00000125144	4469	MT1G	metallothionein 1G	4495	16	n/a	n/a	4.95E-01	1.084
279911327	ENSG00000236472	0	AC002401.1	AC002401.1	0	17	n/a	n/a	4.96E-01	1.084
1101675	ENSG00000180044	125451	C3orf80	chromosome 3 open reading frame 80	401097	3	n/a	n/a	4.94E-01	1.083
280091563	ENSG00000255949	0	AP003419.16	AP003419.16	0	11	n/a	n/a	4.94E-01	1.083
280098636	ENSG00000256771	0	ZNF253	zinc finger protein 253	0	19	n/a	n/a	4.94E-01	1.083
1094898	ENSG00000140474	25738	ULK3	unc-51-like kinase 3 (C. elegans)	25989	15	n/a	n/a	4.94E-01	1.083
280130146	ENSG00000259279	0	CTD-2033D15.1	CTD-2033D15.1	0	15	n/a	n/a	4.94E-01	1.083
1100464	ENSG00000173372	708	C1QA	complement component 1, q subcomponent, A chain	712	1	n/a	n/a	4.94E-01	1.083
1108908	ENSG00000239697	8671	TNFSF12	tumor necrosis factor (ligand) superfamily, member 12	8742	17	n/a	n/a	4.94E-01	1.083
1094007	ENSG00000135486	3158	HNRNPA1	heterogeneous nuclear ribonucleoprotein A1	3178	12	n/a	n/a	4.95E-01	1.083
1104756	ENSG00000198824	93981	CHAMP1	chromosome alignment maintaining phosphoprotein 1	283489	13	n/a	n/a	4.95E-01	1.083
279989799	ENSG00000245381	0	AC011477.2	AC011477.2	0	19	n/a	n/a	4.95E-01	1.083
1099468	ENSG00000169057	4179	MECP2	methyl CpG binding protein 2 (Rett syndrome)	4204	X	n/a	n/a	4.95E-01	1.083
1091504	ENSG00000116717	1635	GADD45A	growth arrest and DNA-damage-inducible, alpha	1647	1	n/a	n/a	4.95E-01	1.083
1090032	ENSG00000105613	22738	MAST1	microtubule associated serine/threonine kinase 1	22983	19	n/a	n/a	4.96E-01	1.083
1097573	ENSG00000161642	25695	ZNF385A	zinc finger protein 385A	25946	12	n/a	n/a	4.94E-01	1.082
280027543	ENSG00000250555	0	CTC-467M3.2	CTC-467M3.2	0	5	n/a	n/a	4.94E-01	1.082
1098965	ENSG00000167074	6966	TEF	thyrotrophic embryonic factor	7008	22	n/a	n/a	4.94E-01	1.082
279953955	ENSG00000241109	0	AC113407.8	AC113407.8	0	5	n/a	n/a	4.94E-01	1.082
279863491	ENSG00000232155	0	AF277315.19	AF277315.19	0	X	n/a	n/a	4.94E-01	1.082
1090956	ENSG00000112379	36497	KIAA1244	KIAA1244	57221	6	n/a	n/a	4.94E-01	1.082
1088709	ENSG00000089250	4811	NOS1	nitric oxide synthase 1 (neuronal)	4842	12	n/a	n/a	4.94E-01	1.082
1093734	ENSG00000134042	58110	MRO	maestro	83876	18	n/a	n/a	4.94E-01	1.082
1096019	ENSG00000148408	770	CACNA1B	calcium channel, voltage-dependent, N type, alpha 1B subunit	774	9	n/a	n/a	4.95E-01	1.082
280053097	ENSG00000253173	0	RP11-152C15.1	RP11-152C15.1	0	8	n/a	n/a	4.95E-01	1.082
1108230	ENSG00000233836	0	RP11-255H23.2	RP11-255H23.2	0	19	n/a	n/a	4.95E-01	1.082
1089020	ENSG00000099942	1390	CRKL	v-crk sarcoma virus CT10 oncogene homolog (avian)-like	1399	22	n/a	n/a	4.95E-01	1.082
1089685	ENSG00000103326	6610	SOLH	small optic lobes homolog (Drosophila)	6650	16	n/a	n/a	4.95E-01	1.082
279915252	ENSG00000236844	0	AC091633.2	AC091633.2	0	3	n/a	n/a	4.96E-01	1.082
279665267	ENSG00000201692	26520	SNORD80	small nucleolar RNA, C/D box 80	26774	1	n/a	n/a	4.96E-01	1.082
1091225	ENSG00000114786	0	RP11-155D18.11	Uncharacterized protein	0	3	n/a	n/a	4.96E-01	1.082
1087084	ENSG00000008405	1398	CRY1	cryptochrome 1 (photolyase-like)	1407	12	n/a	n/a	4.94E-01	1.081
1086910	ENSG00000004399	22884	PLXND1	plexin D1	23129	3	n/a	n/a	4.94E-01	1.081
1087852	ENSG00000066583	30498	ISOC1	isochorismatase domain containing 1	51015	5	n/a	n/a	4.94E-01	1.081
1090385	ENSG00000108176	35801	DNAJC12	DnaJ (Hsp40) homolog, subfamily C, member 12	56521	10	n/a	n/a	4.94E-01	1.081
279657056	ENSG00000199266	167349	SNORA60	small nucleolar RNA, H/ACA box 60	677837	20	n/a	n/a	4.94E-01	1.081
1101644	ENSG00000179899	0	PHC1P1	polyhomeotic homolog 1 (Drosophila) pseudogene 1	0	12	n/a	n/a	4.95E-01	1.081
1093581	ENSG00000132849	10061	INADL	InaD-like (Drosophila)	10207	1	n/a	n/a	4.95E-01	1.081
280121072	ENSG00000258756	0	RP11-361H10.2	RP11-361H10.2	0	14	n/a	n/a	4.95E-01	1.081
1097449	ENSG00000160588	83398	MPZL3	myelin protein zero-like 3	196264	11	n/a	n/a	4.95E-01	1.081
1101109	ENSG00000176857	0	CTC-298B17.1	CTC-298B17.1	0	5	n/a	n/a	4.95E-01	1.081
1101763	ENSG00000180611	81026	MB21D2	Mab-21 domain containing 2	151963	3	n/a	n/a	4.95E-01	1.081
1104137	ENSG00000197013	110605	ZNF429	zinc finger protein 429	353088	19	n/a	n/a	4.95E-01	1.081
1096231	ENSG00000150471	23039	LPHN3	latrophilin 3	23284	4	n/a	n/a	4.95E-01	1.081
1099079	ENSG00000167553	58982	TUBA1C	tubulin, alpha 1c	84790	12	n/a	n/a	4.95E-01	1.081
279950127	ENSG00000240607	0	AC018737.1	AC018737.1	0	2	n/a	n/a	4.95E-01	1.081
280107074	ENSG00000257621	119835	RP11-349A22.5	RP11-349A22.5	379025	14	n/a	n/a	4.96E-01	1.081
279662383	ENSG00000200851	9168	SNORD27	small nucleolar RNA, C/D box 27	9301	11	n/a	n/a	4.96E-01	1.081
280075692	ENSG00000254772	1924	EEF1G	eukaryotic translation elongation factor 1 gamma	1937	11	n/a	n/a	4.96E-01	1.081
280087192	ENSG00000255508	0	MIR3654	microRNA 3654	0	11	n/a	n/a	4.96E-01	1.081
1094345	ENSG00000137203	6978	TFAP2A	transcription factor AP-2 alpha (activating enhancer binding protein 2 alpha)	7020	6	n/a	n/a	4.96E-01	1.081
1098380	ENSG00000164742	104	ADCY1	adenylate cyclase 1 (brain)	107	7	n/a	n/a	4.94E-01	1.08
1097148	ENSG00000158296	41412	SLC13A3	solute carrier family 13 (sodium-dependent dicarboxylate transporter), member 3	64849	20	n/a	n/a	4.94E-01	1.08
1104953	ENSG00000203880	34540	PCMTD2	protein-L-isoaspartate (D-aspartate) O-methyltransferase domain containing 2	55251	20	n/a	n/a	4.94E-01	1.08
279974667	ENSG00000243404	0	RP11-13J17.1	RP11-13J17.1	0	15	n/a	n/a	4.94E-01	1.08
1088426	ENSG00000081913	22994	PHLPP1	PH domain and leucine rich repeat protein phosphatase 1	23239	18	n/a	n/a	4.94E-01	1.08
1087691	ENSG00000060656	9931	PTPRU	protein tyrosine phosphatase, receptor type, U	10076	1	n/a	n/a	4.94E-01	1.08
1105227	ENSG00000204640	79375	NMS	neuromedin S	129521	2	n/a	n/a	4.94E-01	1.08
279478771	ENSG00000177133	133718	RP1-163G9.1	RP1-163G9.1	440556	1	n/a	n/a	4.94E-01	1.08
1097778	ENSG00000162757	80702	C1orf74	chromosome 1 open reading frame 74	148304	1	n/a	n/a	4.94E-01	1.08
279917404	ENSG00000237027	0	RP11-16C18.3	RP11-16C18.3	0	6	n/a	n/a	4.94E-01	1.08
1108407	ENSG00000235034	110021	C19orf81	chromosome 19 open reading frame 81	342918	19	n/a	n/a	4.94E-01	1.08
279980634	ENSG00000243964	0	RP11-16F15.1	RP11-16F15.1	0	11	n/a	n/a	4.94E-01	1.08
280069152	ENSG00000254317	0	RP11-473O4.5	RP11-473O4.5	0	8	n/a	n/a	4.94E-01	1.08
280039067	ENSG00000251458	0	RP11-844P9.1	RP11-844P9.1	0	5	n/a	n/a	4.94E-01	1.08
1099573	ENSG00000169508	1868	GPR183	G protein-coupled receptor 183	1880	13	n/a	n/a	4.95E-01	1.08
1095683	ENSG00000145833	9735	DDX46	DEAD (Asp-Glu-Ala-Asp) box polypeptide 46	9879	5	n/a	n/a	4.95E-01	1.08
1090716	ENSG00000110876	6368	SELPLG	selectin P ligand	6404	12	n/a	n/a	4.95E-01	1.08
279528473	ENSG00000183531	0	Z98256.1	Z98256.1	0	22	n/a	n/a	4.95E-01	1.08
280127470	ENSG00000259125	0	RP11-545N8.3	RP11-545N8.3	0	12	n/a	n/a	4.95E-01	1.08
280070326	ENSG00000254406	0	RP11-215D10.1	RP11-215D10.1	0	11	n/a	n/a	4.95E-01	1.08
1089706	ENSG00000103485	23230	QPRT	quinolinate phosphoribosyltransferase	23475	16	n/a	n/a	4.95E-01	1.08
1094319	ENSG00000137076	7051	TLN1	talin 1	7094	9	n/a	n/a	4.95E-01	1.08
280135671	ENSG00000259589	0	RP11-317G6.1	RP11-317G6.1	0	15	n/a	n/a	4.95E-01	1.08
1100031	ENSG00000171467	23900	ZNF318	zinc finger protein 318	24149	6	n/a	n/a	4.96E-01	1.08
279734184	ENSG00000214843	0	ZFYVE9P2	zinc finger, FYVE domain containing 9 pseudogene 2	0	2	n/a	n/a	4.96E-01	1.08
279782463	ENSG00000224962	0	RP11-450H5.2	RP11-450H5.2	0	3	n/a	n/a	4.94E-01	1.079
1102458	ENSG00000183840	2846	GPR39	G protein-coupled receptor 39	2863	2	n/a	n/a	4.94E-01	1.079
1087262	ENSG00000019995	34053	ZRANB1	zinc finger, RAN-binding domain containing 1	54764	10	n/a	n/a	4.94E-01	1.079
1088894	ENSG00000095059	1713	DHPS	deoxyhypusine synthase	1725	19	n/a	n/a	4.94E-01	1.079
1090577	ENSG00000109610	6609	SOD3	superoxide dismutase 3, extracellular	6649	4	n/a	n/a	4.94E-01	1.079
1101113	ENSG00000176884	2885	GRIN1	glutamate receptor, ionotropic, N-methyl D-aspartate 1	2902	9	n/a	n/a	4.94E-01	1.079
1092010	ENSG00000120875	1834	DUSP4	dual specificity phosphatase 4	1846	8	n/a	n/a	4.94E-01	1.079
280069558	ENSG00000254348	0	RP11-1134I14.4	RP11-1134I14.4	0	8	n/a	n/a	4.95E-01	1.079
1093720	ENSG00000133958	36851	UNC79	unc-79 homolog (C. elegans)	57578	14	n/a	n/a	4.95E-01	1.079
279957038	ENSG00000241471	0	RP11-336K24.4	RP11-336K24.4	0	1	n/a	n/a	4.95E-01	1.079
279783971	ENSG00000225110	0	LL0XNC01-16G2.1	LL0XNC01-16G2.1	0	X	n/a	n/a	4.95E-01	1.079
279964859	ENSG00000242294	0	CTB-161A2.3	CTB-161A2.3	0	7	n/a	n/a	4.95E-01	1.079
1099240	ENSG00000168071	93893	CCDC88B	coiled-coil domain containing 88B	283234	11	n/a	n/a	4.95E-01	1.079
1090799	ENSG00000111490	23084	TBC1D30	TBC1 domain family, member 30	23329	12	n/a	n/a	4.95E-01	1.079
1089468	ENSG00000101883	81420	RHOXF1	Rhox homeobox family, member 1	158800	X	n/a	n/a	4.95E-01	1.079
279710604	ENSG00000208010	128017	MIR124-1	microRNA 124-1	406907	8	n/a	n/a	4.95E-01	1.079
1102447	ENSG00000183798	59861	EMILIN3	elastin microfibril interfacer 3	90187	20	n/a	n/a	4.96E-01	1.079
1088031	ENSG00000071553	534	ATP6AP1	ATPase, H+ transporting, lysosomal accessory protein 1	537	X	n/a	n/a	4.96E-01	1.079
1089258	ENSG00000100731	22745	PCNX	pecanex homolog (Drosophila)	22990	14	n/a	n/a	4.96E-01	1.079
1087375	ENSG00000033800	8488	PIAS1	protein inhibitor of activated STAT, 1	8554	15	n/a	n/a	4.94E-01	1.078
1088063	ENSG00000072364	26870	AFF4	AF4/FMR2 family, member 4	27125	5	n/a	n/a	4.94E-01	1.078
279660276	ENSG00000200237	0	SNORA70	Small nucleolar RNA SNORA70	0	19	n/a	n/a	4.94E-01	1.078
280005272	ENSG00000248719	0	RP11-377G16.2	RP11-377G16.2	0	4	n/a	n/a	4.94E-01	1.078
1097658	ENSG00000162337	4016	LRP5	low density lipoprotein receptor-related protein 5	4041	11	n/a	n/a	4.94E-01	1.078
1093289	ENSG00000131015	56129	ULBP2	UL16 binding protein 2	80328	6	n/a	n/a	4.94E-01	1.078
280072901	ENSG00000254589	0	AP000435.1	AP000435.1	0	11	n/a	n/a	4.94E-01	1.078
1096416	ENSG00000152061	9766	RABGAP1L	RAB GTPase activating protein 1-like	9910	1	n/a	n/a	4.94E-01	1.078
279759398	ENSG00000222309	0	AL391839.1	AL391839.1	0	10	n/a	n/a	4.94E-01	1.078
1101031	ENSG00000176401	79124	EID2B	EP300 interacting inhibitor of differentiation 2B	126272	19	n/a	n/a	4.95E-01	1.078
1091021	ENSG00000112941	10886	PAPD7	PAP associated domain containing 7	11044	5	n/a	n/a	4.95E-01	1.078
1087805	ENSG00000065518	4684	NDUFB4	NADH dehydrogenase (ubiquinone) 1 beta subcomplex, 4, 15kDa	4710	3	n/a	n/a	4.95E-01	1.078
1088734	ENSG00000089902	22941	RCOR1	REST corepressor 1	23186	14	n/a	n/a	4.95E-01	1.078
279626017	ENSG00000197582	0	GPX1P1	glutathione peroxidase pseudogene 1	0	X	n/a	n/a	4.95E-01	1.078
1097247	ENSG00000159140	6611	SON	SON DNA binding protein	6651	21	n/a	n/a	4.95E-01	1.078
1090895	ENSG00000112081	6392	SRSF3	serine/arginine-rich splicing factor 3	6428	6	n/a	n/a	4.95E-01	1.078
279973361	ENSG00000243270	0	AC092436.3	AC092436.3	0	4	n/a	n/a	4.96E-01	1.078
1100311	ENSG00000172613	5851	RAD9A	RAD9 homolog A (S. pombe)	5883	11	n/a	n/a	4.96E-01	1.078
1108991	ENSG00000241484	142313	ARHGAP8	Rho GTPase activating protein 8	553158	22	n/a	n/a	4.96E-01	1.078
279829976	ENSG00000229190	0	RP11-390B4.3	RP11-390B4.3	0	10	n/a	n/a	4.97E-01	1.078
279302907	ENSG00000162997	110117	NCRNA00117	NCRNA00117	344405	2	n/a	n/a	4.97E-01	1.078
280106287	ENSG00000257529	0	RP1-164F3.9	Ribosomal protein L36a	0	X	n/a	n/a	4.94E-01	1.077
1097215	ENSG00000158815	8745	FGF17	fibroblast growth factor 17	8822	8	n/a	n/a	4.94E-01	1.077
1100413	ENSG00000173137	83707	ADCK5	aarF domain containing kinase 5	203054	8	n/a	n/a	4.94E-01	1.077
279822508	ENSG00000228509	0	AC006460.2	AC006460.2	0	2	n/a	n/a	4.94E-01	1.077
1088159	ENSG00000075043	3760	KCNQ2	potassium voltage-gated channel, KQT-like subfamily, member 2	3785	20	n/a	n/a	4.94E-01	1.077
279873629	ENSG00000233055	0	RP11-490D19.8	RP11-490D19.8	0	9	n/a	n/a	4.94E-01	1.077
1101968	ENSG00000181804	94500	SLC9A9	solute carrier family 9 (sodium/hydrogen exchanger), member 9	285195	3	n/a	n/a	4.95E-01	1.077
279665358	ENSG00000201719	167372	SNORD87	small nucleolar RNA, C/D box 87	641648	8	n/a	n/a	4.95E-01	1.077
280072356	ENSG00000254553	0	RP1-27O5.3	RP1-27O5.3	0	1	n/a	n/a	4.95E-01	1.077
1094349	ENSG00000137216	34651	TMEM63B	transmembrane protein 63B	55362	6	n/a	n/a	4.95E-01	1.077
1088782	ENSG00000090932	10536	DLL3	delta-like 3 (Drosophila)	10683	19	n/a	n/a	4.95E-01	1.077
1108535	ENSG00000235978	0	AC018816.3	Uncharacterized protein	0	3	n/a	n/a	4.95E-01	1.077
1094300	ENSG00000136940	5050	PDCL	phosducin-like	5082	9	n/a	n/a	4.96E-01	1.077
1100943	ENSG00000175931	40536	UBE2O	ubiquitin-conjugating enzyme E2O	63893	17	n/a	n/a	4.96E-01	1.077
1099340	ENSG00000168497	8376	SDPR	serum deprivation response	8436	2	n/a	n/a	4.94E-01	1.076
280130975	ENSG00000259326	0	RP11-102L12.2	RP11-102L12.2	0	15	n/a	n/a	4.94E-01	1.076
1089772	ENSG00000104219	30683	ZDHHC2	zinc finger, DHHC-type containing 2	51201	8	n/a	n/a	4.94E-01	1.076
279867365	ENSG00000232533	0	AC093673.5	AC093673.5	0	7	n/a	n/a	4.94E-01	1.076
1100154	ENSG00000171956	26768	FOXB1	forkhead box B1	27023	15	n/a	n/a	4.94E-01	1.076
1098700	ENSG00000166033	5622	HTRA1	HtrA serine peptidase 1	5654	10	n/a	n/a	4.94E-01	1.076
1106354	ENSG00000215475	93989	SIAH3	seven in absentia homolog 3 (Drosophila)	283514	13	n/a	n/a	4.94E-01	1.076
1093023	ENSG00000129194	6625	SOX15	SRY (sex determining region Y)-box 15	6665	17	n/a	n/a	4.94E-01	1.076
1101352	ENSG00000178104	9515	PDE4DIP	phosphodiesterase 4D interacting protein	9659	1	n/a	n/a	4.94E-01	1.076
1099958	ENSG00000171150	9511	SOCS5	suppressor of cytokine signaling 5	9655	2	n/a	n/a	4.94E-01	1.076
279872050	ENSG00000232931	0	LINC00342	long intergenic non-protein coding RNA 342	0	2	n/a	n/a	4.95E-01	1.076
1103507	ENSG00000188242	25594	CTD-2228K2.5	Uncharacterized protein	25845	5	n/a	n/a	4.95E-01	1.076
280111848	ENSG00000258100	0	RP11-121E16.1	RP11-121E16.1	0	12	n/a	n/a	4.95E-01	1.076
1095802	ENSG00000146707	22688	POMZP3	POM121 and ZP3 fusion	22932	7	n/a	n/a	4.95E-01	1.076
279881334	ENSG00000233735	0	RP11-567G24.3	RP11-567G24.3	0	1	n/a	n/a	4.95E-01	1.076
1100339	ENSG00000172765	22778	TMCC1	transmembrane and coiled-coil domain family 1	23023	3	n/a	n/a	4.96E-01	1.076
279764261	ENSG00000223476	0	VN1R42P	vomeronasal 1 receptor 42 pseudogene	0	7	n/a	n/a	4.96E-01	1.076
1099613	ENSG00000169696	54898	ASPSCR1	alveolar soft part sarcoma chromosome region, candidate 1	79058	17	n/a	n/a	4.96E-01	1.076
1087962	ENSG00000069956	5565	MAPK6	mitogen-activated protein kinase 6	5597	15	n/a	n/a	4.94E-01	1.075
1101479	ENSG00000178904	80669	DPY19L3	dpy-19-like 3 (C. elegans)	147991	19	n/a	n/a	4.94E-01	1.075
280060410	ENSG00000253711	0	RP11-787D18.1	RP11-787D18.1	0	8	n/a	n/a	4.94E-01	1.075
279709211	ENSG00000207736	0	MIR657	microRNA 657	0	17	n/a	n/a	4.94E-01	1.075
279963124	ENSG00000242125	8361	SNHG3	small nucleolar RNA host gene 3 (non-protein coding)	8420	1	n/a	n/a	4.94E-01	1.075
1091577	ENSG00000117155	78473	SSX2IP	synovial sarcoma, X breakpoint 2 interacting protein	117178	1	n/a	n/a	4.94E-01	1.075
279768132	ENSG00000223774	0	RP11-307B6.3	RP11-307B6.3	0	1	n/a	n/a	4.94E-01	1.075
1094592	ENSG00000138448	3660	ITGAV	integrin, alpha V (vitronectin receptor, alpha polypeptide, antigen CD51)	3685	2	n/a	n/a	4.94E-01	1.075
279791685	ENSG00000225771	0	RP4-537K17.2	RP4-537K17.2	0	1	n/a	n/a	4.94E-01	1.075
280066009	ENSG00000254100	0	RP11-675F6.4	RP11-675F6.4	0	8	n/a	n/a	4.94E-01	1.075
1092446	ENSG00000124529	8308	HIST1H4B	histone cluster 1, H4b	8366	6	n/a	n/a	4.94E-01	1.075
1090332	ENSG00000107738	40748	C10orf54	chromosome 10 open reading frame 54	64115	10	n/a	n/a	4.94E-01	1.075
279744015	ENSG00000216042	1013737	MIR922	microRNA 922	100126321	3	n/a	n/a	4.95E-01	1.075
279971463	ENSG00000243043	0	AC021914.2	AC021914.2	0	11	n/a	n/a	4.95E-01	1.075
1093235	ENSG00000130725	8920	UBE2M	ubiquitin-conjugating enzyme E2M	9040	19	n/a	n/a	4.95E-01	1.075
279973615	ENSG00000243302	0	RP11-274B21.2	RP11-274B21.2	0	7	n/a	n/a	4.96E-01	1.075
1089671	ENSG00000103249	1177	CLCN7	chloride channel 7	1186	16	n/a	n/a	4.96E-01	1.075
1090349	ENSG00000107854	56152	TNKS2	tankyrase, TRF1-interacting ankyrin-related ADP-ribose polymerase 2	80351	10	n/a	n/a	4.94E-01	1.074
279616769	ENSG00000197083	0	ZNF300P1	zinc finger protein 300 pseudogene 1	0	5	n/a	n/a	4.94E-01	1.074
1088953	ENSG00000097046	8259	CDC7	cell division cycle 7 homolog (S. cerevisiae)	8317	1	n/a	n/a	4.94E-01	1.074
1093915	ENSG00000135063	9277	FAM189A2	family with sequence similarity 189, member A2	9413	9	n/a	n/a	4.94E-01	1.074
1088436	ENSG00000082196	77615	C1QTNF3	C1q and tumor necrosis factor related protein 3	114899	5	n/a	n/a	4.94E-01	1.074
1104573	ENSG00000198315	7701	ZNF192	zinc finger protein 192	7745	6	n/a	n/a	4.94E-01	1.074
1092986	ENSG00000128849	59142	CGNL1	cingulin-like 1	84952	15	n/a	n/a	4.94E-01	1.074
1100498	ENSG00000173546	1453	CSPG4	chondroitin sulfate proteoglycan 4	1464	15	n/a	n/a	4.94E-01	1.074
1102923	ENSG00000185818	109778	NAT8L	N-acetyltransferase 8-like (GCN5-related, putative)	339983	4	n/a	n/a	4.94E-01	1.074
1094696	ENSG00000139155	33214	SLCO1C1	solute carrier organic anion transporter family, member 1C1	53919	12	n/a	n/a	4.94E-01	1.074
1102799	ENSG00000185269	80583	NOTUM	notum pectinacetylesterase homolog (Drosophila)	147111	17	n/a	n/a	4.95E-01	1.074
280111872	ENSG00000258102	0	RP11-809C9.2	RP11-809C9.2	0	12	n/a	n/a	4.95E-01	1.074
1087933	ENSG00000068971	5494	PPP2R5B	protein phosphatase 2, regulatory subunit B', beta	5526	11	n/a	n/a	4.95E-01	1.074
1093794	ENSG00000134323	4587	MYCN	v-myc myelocytomatosis viral related oncogene, neuroblastoma derived (avian)	4613	2	n/a	n/a	4.95E-01	1.074
1087709	ENSG00000061987	22796	MON2	MON2 homolog (S. cerevisiae)	23041	12	n/a	n/a	4.95E-01	1.074
1094963	ENSG00000140943	8649	MBTPS1	membrane-bound transcription factor peptidase, site 1	8720	16	n/a	n/a	4.96E-01	1.074
279909111	ENSG00000236283	0	AC013463.2	AC013463.2	0	2	n/a	n/a	4.96E-01	1.074
279792604	ENSG00000225840	0	RN18S1	RNA, 18S ribosomal 1	0	Y	n/a	n/a	4.96E-01	1.074
1089123	ENSG00000100280	159	AP1B1	adaptor-related protein complex 1, beta 1 subunit	162	22	n/a	n/a	4.96E-01	1.074
1099839	ENSG00000170638	56106	TRABD	TraB domain containing	80305	22	n/a	n/a	4.94E-01	1.073
1097203	ENSG00000158747	4655	NBL1	neuroblastoma, suppression of tumorigenicity 1	4681	1	n/a	n/a	4.94E-01	1.073
1092945	ENSG00000128578	36737	FAM40B	family with sequence similarity 40, member B	57464	7	n/a	n/a	4.94E-01	1.073
1089944	ENSG00000105223	23399	PLD3	phospholipase D family, member 3	23646	19	n/a	n/a	4.94E-01	1.073
1095797	ENSG00000146676	5782	PURB	purine-rich element binding protein B	5814	7	n/a	n/a	4.94E-01	1.073
1098830	ENSG00000166501	5547	PRKCB	protein kinase C, beta	5579	16	n/a	n/a	4.94E-01	1.073
280081250	ENSG00000255114	0	RP11-110I1.6	RP11-110I1.6	0	11	n/a	n/a	4.94E-01	1.073
1087766	ENSG00000064655	2124	EYA2	eyes absent homolog 2 (Drosophila)	2139	20	n/a	n/a	4.94E-01	1.073
279982126	ENSG00000244124	0	ATP1B3-AS1	ATP1B3 antisense RNA 1 (non-protein coding)	0	3	n/a	n/a	4.94E-01	1.073
1105206	ENSG00000204592	3115	HLA-E	major histocompatibility complex, class I, E	3133	6	n/a	n/a	4.95E-01	1.073
279909658	ENSG00000236330	0	AC096591.1	AC096591.1	0	2	n/a	n/a	4.95E-01	1.073
279702848	ENSG00000206611	0	SNORD24	small nucleolar RNA, C/D box 24	0	9	n/a	n/a	4.95E-01	1.073
1098784	ENSG00000166341	8573	DCHS1	dachsous 1 (Drosophila)	8642	11	n/a	n/a	4.95E-01	1.073
1088553	ENSG00000085982	34519	USP40	ubiquitin specific peptidase 40	55230	2	n/a	n/a	4.95E-01	1.073
1089530	ENSG00000102225	5095	CDK16	cyclin-dependent kinase 16	5127	X	n/a	n/a	4.95E-01	1.073
279962608	ENSG00000242071	0	RPL7AP6	ribosomal protein L7a pseudogene 6	0	14	n/a	n/a	4.95E-01	1.073
1098179	ENSG00000164068	40534	RNF123	ring finger protein 123	63891	3	n/a	n/a	4.95E-01	1.073
1094328	ENSG00000137103	31234	TMEM8B	transmembrane protein 8B	51754	9	n/a	n/a	4.95E-01	1.073
1090333	ENSG00000107742	9662	SPOCK2	sparc/osteonectin, cwcv and kazal-like domains proteoglycan (testican) 2	9806	10	n/a	n/a	4.96E-01	1.073
279931135	ENSG00000238186	0	RP11-656D10.6	RP11-656D10.6	0	1	n/a	n/a	4.96E-01	1.073
1099988	ENSG00000171282	36870	BAHCC1	BAH domain and coiled-coil containing 1	57597	17	n/a	n/a	4.96E-01	1.073
1109009	ENSG00000241839	56102	PLEKHO2	pleckstrin homology domain containing, family O member 2	80301	15	n/a	n/a	4.94E-01	1.072
279855109	ENSG00000231437	0	RP11-88H9.1	RP11-88H9.1	0	1	n/a	n/a	4.94E-01	1.072
279712233	ENSG00000211643	0	IGLV5-52	immunoglobulin lambda variable 5-52	0	22	n/a	n/a	4.94E-01	1.072
278717554	ENSG00000100058	1407	CRYBB2P1	crystallin, beta B2 pseudogene 1	1416	22	n/a	n/a	4.94E-01	1.072
279905310	ENSG00000235934	0	AC007405.8	AC007405.8	0	2	n/a	n/a	4.94E-01	1.072
1093744	ENSG00000134086	7385	VHL	von Hippel-Lindau tumor suppressor	7428	3	n/a	n/a	4.94E-01	1.072
1097751	ENSG00000162685	0	LSP1P3	lymphocyte-specific protein 1 pseudogene 3	0	5	n/a	n/a	4.94E-01	1.072
1087226	ENSG00000015479	9638	MATR3	matrin 3	9782	5	n/a	n/a	4.94E-01	1.072
1095710	ENSG00000145990	33729	GFOD1	glucose-fructose oxidoreductase domain containing 1	54438	6	n/a	n/a	4.94E-01	1.072
1101548	ENSG00000179222	9359	MAGED1	melanoma antigen family D, 1	9500	X	n/a	n/a	4.94E-01	1.072
1090530	ENSG00000109107	227	ALDOC	aldolase C, fructose-bisphosphate	230	17	n/a	n/a	4.94E-01	1.072
279758929	ENSG00000222169	0	AL162590.1	AL162590.1	0	9	n/a	n/a	4.95E-01	1.072
1109120	ENSG00000243989	92	ACY1	aminoacylase 1	95	3	n/a	n/a	4.95E-01	1.072
1087241	ENSG00000017483	60216	SLC38A5	solute carrier family 38, member 5	92745	X	n/a	n/a	4.95E-01	1.072
1091508	ENSG00000116731	7753	PRDM2	PR domain containing 2, with ZNF domain	7799	1	n/a	n/a	4.96E-01	1.072
279710079	ENSG00000207933	0	MIR9-1	microRNA 9-1	0	1	n/a	n/a	4.96E-01	1.072
279953224	ENSG00000241013	0	HIST2H2BB	histone cluster 2, H2bb	0	1	n/a	n/a	4.94E-01	1.071
1087421	ENSG00000038382	7161	TRIO	triple functional domain (PTPRF interacting)	7204	5	n/a	n/a	4.94E-01	1.071
1090697	ENSG00000110711	8929	AIP	aryl hydrocarbon receptor interacting protein	9049	11	n/a	n/a	4.94E-01	1.071
1094394	ENSG00000137491	11145	SLCO2B1	solute carrier organic anion transporter family, member 2B1	11309	11	n/a	n/a	4.94E-01	1.071
1101954	ENSG00000181754	36736	AMIGO1	adhesion molecule with Ig-like domain 1	57463	1	n/a	n/a	4.94E-01	1.071
1091232	ENSG00000114853	60242	ZBTB47	zinc finger and BTB domain containing 47	92999	3	n/a	n/a	4.94E-01	1.071
1101964	ENSG00000181789	22576	COPG	coatomer protein complex, subunit gamma	22820	3	n/a	n/a	4.94E-01	1.071
1098403	ENSG00000164828	23108	SUN1	Sad1 and UNC84 domain containing 1	23353	7	n/a	n/a	4.94E-01	1.071
280076300	ENSG00000254814	0	RP11-535A19.1	RP11-535A19.1	0	11	n/a	n/a	4.94E-01	1.071
1092559	ENSG00000125450	55704	NUP85	nucleoporin 85kDa	79902	17	n/a	n/a	4.94E-01	1.071
1089177	ENSG00000100399	80879	CHADL	chondroadherin-like	150356	22	n/a	n/a	4.94E-01	1.071
1097153	ENSG00000158373	3000	HIST1H2BD	histone cluster 1, H2bd	3017	6	n/a	n/a	4.95E-01	1.071
1091341	ENSG00000115524	23206	SF3B1	splicing factor 3b, subunit 1, 155kDa	23451	2	n/a	n/a	4.95E-01	1.071
1093231	ENSG00000130717	57792	UCK1	uridine-cytidine kinase 1	83549	9	n/a	n/a	4.95E-01	1.071
1097824	ENSG00000162944	79409	RFTN2	raftlin family member 2	130132	2	n/a	n/a	4.95E-01	1.071
280102007	ENSG00000257122	0	RRN3P3	RNA polymerase I transcription factor homolog (S. cerevisiae) pseudogene 3	0	16	n/a	n/a	4.95E-01	1.071
279739709	ENSG00000215380	0	AC090625.1	AC090625.1	0	11	n/a	n/a	4.95E-01	1.071
1090670	ENSG00000110400	5786	PVRL1	poliovirus receptor-related 1 (herpesvirus entry mediator C)	5818	11	n/a	n/a	4.95E-01	1.071
279705585	ENSG00000207088	167574	SNORA7B	small nucleolar RNA, H/ACA box 7B	677797	3	n/a	n/a	4.95E-01	1.071
280007071	ENSG00000248873	0	CTD-2265D6.1	CTD-2265D6.1	0	5	n/a	n/a	4.96E-01	1.071
1101124	ENSG00000176909	94269	MAMSTR	MEF2 activating motif and SAP domain containing transcriptional regulator	284358	19	n/a	n/a	4.96E-01	1.071
1100204	ENSG00000172175	10734	MALT1	mucosa associated lymphoid tissue lymphoma translocation gene 1	10892	18	n/a	n/a	4.96E-01	1.071
1099355	ENSG00000168566	81166	SNRNP48	small nuclear ribonucleoprotein 48kDa (U11/U12)	154007	6	n/a	n/a	4.94E-01	1.07
279926700	ENSG00000237815	0	AC007000.11	AC007000.11	0	7	n/a	n/a	4.94E-01	1.07
1093281	ENSG00000130957	8712	FBP2	fructose-1,6-bisphosphatase 2	8789	9	n/a	n/a	4.94E-01	1.07
1100086	ENSG00000171681	35018	ATF7IP	activating transcription factor 7 interacting protein	55729	12	n/a	n/a	4.94E-01	1.07
1099772	ENSG00000170382	10299	LRRN2	leucine rich repeat neuronal 2	10446	1	n/a	n/a	4.94E-01	1.07
1089192	ENSG00000100439	40517	ABHD4	abhydrolase domain containing 4	63874	14	n/a	n/a	4.94E-01	1.07
1099973	ENSG00000171206	57285	TRIM8	tripartite motif containing 8	81603	10	n/a	n/a	4.94E-01	1.07
1102524	ENSG00000184185	3743	KCNJ12	potassium inwardly-rectifying channel, subfamily J, member 12	3768	17	n/a	n/a	4.94E-01	1.07
1095184	ENSG00000142606	55095	MMEL1	membrane metallo-endopeptidase-like 1	79258	1	n/a	n/a	4.94E-01	1.07
1089622	ENSG00000102981	30339	PARD6A	par-6 partitioning defective 6 homolog alpha (C. elegans)	50855	16	n/a	n/a	4.94E-01	1.07
1088794	ENSG00000091136	3887	LAMB1	laminin, beta 1	3912	7	n/a	n/a	4.94E-01	1.07
279959418	ENSG00000241720	0	RP4-735C1.4	RP4-735C1.4	0	1	n/a	n/a	4.94E-01	1.07
1104257	ENSG00000197381	101	ADARB1	adenosine deaminase, RNA-specific, B1	104	21	n/a	n/a	4.95E-01	1.07
1088347	ENSG00000079616	3810	KIF22	kinesin family member 22	3835	16	n/a	n/a	4.95E-01	1.07
1088910	ENSG00000095539	36988	SEMA4G	sema domain, immunoglobulin domain (Ig), transmembrane domain (TM) and short cytoplasmic domain, (semaphorin) 4G	57715	10	n/a	n/a	4.95E-01	1.07
1091415	ENSG00000116016	2019	EPAS1	endothelial PAS domain protein 1	2034	2	n/a	n/a	4.95E-01	1.07
1100875	ENSG00000175556	55639	LONRF3	LON peptidase N-terminal domain and ring finger 3	79836	X	n/a	n/a	4.95E-01	1.07
279873407	ENSG00000233033	0	CASK-AS1	CASK antisense RNA 1 (non-protein coding)	0	X	n/a	n/a	4.95E-01	1.07
280129743	ENSG00000259250	0	RP11-50C13.1	RP11-50C13.1	0	15	n/a	n/a	4.95E-01	1.07
1092723	ENSG00000126453	57838	BCL2L12	BCL2-like 12 (proline rich)	83596	19	n/a	n/a	4.95E-01	1.07
280109305	ENSG00000257846	0	RP11-597A11.3	RP11-597A11.3	0	14	n/a	n/a	4.95E-01	1.07
1100830	ENSG00000175322	81552	ZNF519	zinc finger protein 519	162655	18	n/a	n/a	4.95E-01	1.07
279874539	ENSG00000233138	0	RP1-67K17.3	RP1-67K17.3	0	6	n/a	n/a	4.95E-01	1.07
1099042	ENSG00000167384	7689	ZNF180	zinc finger protein 180	7733	19	n/a	n/a	4.95E-01	1.07
1093205	ENSG00000130590	80052	SAMD10	sterile alpha motif domain containing 10	140700	20	n/a	n/a	4.95E-01	1.07
1090884	ENSG00000112029	26019	FBXO5	F-box protein 5	26271	6	n/a	n/a	4.95E-01	1.07
279859204	ENSG00000231806	0	RP11-342C23.4	RP11-342C23.4	0	9	n/a	n/a	4.95E-01	1.07
1096302	ENSG00000151208	9106	DLG5	discs, large homolog 5 (Drosophila)	9231	10	n/a	n/a	4.95E-01	1.07
1093338	ENSG00000131323	7144	TRAF3	TNF receptor-associated factor 3	7187	14	n/a	n/a	4.96E-01	1.07
1089113	ENSG00000100242	25526	SUN2	Sad1 and UNC84 domain containing 2	25777	22	n/a	n/a	4.96E-01	1.07
1109031	ENSG00000242247	26034	ARFGAP3	ADP-ribosylation factor GTPase activating protein 3	26286	22	n/a	n/a	4.96E-01	1.07
1099442	ENSG00000168936	60166	TMEM129	transmembrane protein 129	92305	4	n/a	n/a	4.96E-01	1.07
1104492	ENSG00000198056	5525	PRIM1	primase, DNA, polypeptide 1 (49kDa)	5557	12	n/a	n/a	4.94E-01	1.069
1093421	ENSG00000131899	3971	LLGL1	lethal giant larvae homolog 1 (Drosophila)	3996	17	n/a	n/a	4.94E-01	1.069
1088583	ENSG00000086758	9930	HUWE1	HECT, UBA and WWE domain containing 1	10075	X	n/a	n/a	4.94E-01	1.069
279800183	ENSG00000226499	0	RP5-882O7.1	RP5-882O7.1	0	1	n/a	n/a	4.94E-01	1.069
1101216	ENSG00000177374	3072	HIC1	hypermethylated in cancer 1	3090	17	n/a	n/a	4.94E-01	1.069
1091205	ENSG00000114648	23031	KLHL18	kelch-like 18 (Drosophila)	23276	3	n/a	n/a	4.94E-01	1.069
280127727	ENSG00000259141	77730	AC027323.1	lysM and putative peptidoglycan-binding domain-containing protein 3	116068	5	n/a	n/a	4.94E-01	1.069
1095464	ENSG00000144218	3874	AFF3	AF4/FMR2 family, member 3	3899	2	n/a	n/a	4.94E-01	1.069
1108242	ENSG00000233930	109548	RP13-25N22.1	RP13-25N22.1	338651	11	n/a	n/a	4.94E-01	1.069
279744533	ENSG00000216197	0	AP001623.1	AP001623.1	0	21	n/a	n/a	4.94E-01	1.069
1107431	ENSG00000228672	123401	C5orf65	chromosome 5 open reading frame 65	389333	5	n/a	n/a	4.94E-01	1.069
280060547	ENSG00000253722	0	RP11-10N23.4	RP11-10N23.4	0	8	n/a	n/a	4.94E-01	1.069
280006997	ENSG00000248871	128239	TNFSF12-TNFSF13	TNFSF12-TNFSF13 readthrough	407977	17	n/a	n/a	4.94E-01	1.069
1092976	ENSG00000128731	8845	HERC2	hect domain and RLD 2	8924	15	n/a	n/a	4.94E-01	1.069
1088289	ENSG00000078142	5257	PIK3C3	phosphoinositide-3-kinase, class 3	5289	18	n/a	n/a	4.95E-01	1.069
1087435	ENSG00000040199	22790	PHLPP2	PH domain and leucine rich repeat protein phosphatase 2	23035	16	n/a	n/a	4.95E-01	1.069
1095969	ENSG00000148057	128683	C9orf103	chromosome 9 open reading frame 103	414328	9	n/a	n/a	4.95E-01	1.069
1097011	ENSG00000157152	6814	SYN2	synapsin II	6854	3	n/a	n/a	4.95E-01	1.069
1102115	ENSG00000182500	59066	ORAI1	ORAI calcium release-activated calcium modulator 1	84876	12	n/a	n/a	4.96E-01	1.069
279787178	ENSG00000225392	0	AC016700.4	AC016700.4	0	2	n/a	n/a	4.96E-01	1.069
279984335	ENSG00000244332	0	RP11-119K6.6	RP11-119K6.6	0	10	n/a	n/a	4.97E-01	1.069
1091081	ENSG00000113441	3987	LNPEP	leucyl/cystinyl aminopeptidase	4012	5	n/a	n/a	4.94E-01	1.068
279902910	ENSG00000235688	0	AC116614.1	AC116614.1	0	2	n/a	n/a	4.94E-01	1.068
1101757	ENSG00000180574	0	EIF2S3L	Uncharacterized protein	0	12	n/a	n/a	4.94E-01	1.068
1088809	ENSG00000091513	6976	TF	transferrin	7018	3	n/a	n/a	4.94E-01	1.068
1099648	ENSG00000169860	4996	P2RY1	purinergic receptor P2Y, G-protein coupled, 1	5028	3	n/a	n/a	4.94E-01	1.068
279925944	ENSG00000237758	0	AC084031.1	AC084031.1	0	2	n/a	n/a	4.94E-01	1.068
1098773	ENSG00000166295	78747	ANAPC16	anaphase promoting complex subunit 16	119504	10	n/a	n/a	4.94E-01	1.068
1099733	ENSG00000170242	34320	USP47	ubiquitin specific peptidase 47	55031	11	n/a	n/a	4.94E-01	1.068
280072001	ENSG00000254528	0	RP11-728F11.4	RP11-728F11.4	0	11	n/a	n/a	4.94E-01	1.068
1089142	ENSG00000100316	6090	RPL3	ribosomal protein L3	6122	22	n/a	n/a	4.94E-01	1.068
279708294	ENSG00000207569	0	MIR433	microRNA 433	0	14	n/a	n/a	4.94E-01	1.068
1106737	ENSG00000224153	0	RP11-433C9.2	Uncharacterized protein	0	3	n/a	n/a	4.94E-01	1.068
279663559	ENSG00000201229	0	SNORA63	Small nucleolar RNA SNORA63	0	3	n/a	n/a	4.94E-01	1.068
279919584	ENSG00000237249	0	RP1-102G20.2	RP1-102G20.2	0	1	n/a	n/a	4.94E-01	1.068
1105902	ENSG00000213760	531	ATP6V1G2	ATPase, H+ transporting, lysosomal 13kDa, V1 subunit G2	534	6	n/a	n/a	4.94E-01	1.068
1101633	ENSG00000179833	9648	SERTAD2	SERTA domain containing 2	9792	2	n/a	n/a	4.94E-01	1.068
1106703	ENSG00000223953	77618	C1QTNF5	C1q and tumor necrosis factor related protein 5	114902	11	n/a	n/a	4.94E-01	1.068
280128026	ENSG00000259159	0	RP11-334E6.11	RP11-334E6.11	0	11	n/a	n/a	4.94E-01	1.068
1098804	ENSG00000166407	3979	LMO1	LIM domain only 1 (rhombotin 1)	4004	11	n/a	n/a	4.95E-01	1.068
1108487	ENSG00000235718	57795	MFRP	membrane frizzled-related protein	83552	11	n/a	n/a	4.95E-01	1.068
1089414	ENSG00000101442	55715	ACTR5	ARP5 actin-related protein 5 homolog (yeast)	79913	20	n/a	n/a	4.95E-01	1.068
1099359	ENSG00000168589	57899	DYNLRB2	dynein, light chain, roadblock-type 2	83657	16	n/a	n/a	4.95E-01	1.068
1107800	ENSG00000231167	0	YBX1P2	Y box binding protein 1 pseudogene 2	0	7	n/a	n/a	4.95E-01	1.068
1096665	ENSG00000154133	33829	ROBO4	roundabout homolog 4, magic roundabout (Drosophila)	54538	11	n/a	n/a	4.96E-01	1.068
280111788	ENSG00000258092	0	RP4-816N1.7	RP4-816N1.7	0	12	n/a	n/a	4.96E-01	1.068
279886928	ENSG00000234235	0	BOK-AS1	BOK antisense RNA 1 (non-protein coding)	0	2	n/a	n/a	4.97E-01	1.068
279833393	ENSG00000229478	0	RP4-718N17.1	RP4-718N17.1	0	7	n/a	n/a	4.94E-01	1.067
1093762	ENSG00000134202	2930	GSTM3	glutathione S-transferase mu 3 (brain)	2947	1	n/a	n/a	4.94E-01	1.067
1098772	ENSG00000166292	34562	TMEM100	transmembrane protein 100	55273	17	n/a	n/a	4.94E-01	1.067
1100952	ENSG00000176018	0	LYSMD3	LysM, putative peptidoglycan-binding, domain containing 3	0	5	n/a	n/a	4.94E-01	1.067
1100308	ENSG00000172594	10766	SMPDL3A	sphingomyelin phosphodiesterase, acid-like 3A	10924	6	n/a	n/a	4.94E-01	1.067
1101323	ENSG00000177954	6199	RPS27	ribosomal protein S27	6232	1	n/a	n/a	4.94E-01	1.067
279935450	ENSG00000238793	0	SNORD124	small nucleolar RNA, C/D box 124	0	17	n/a	n/a	4.94E-01	1.067
1103749	ENSG00000189180	7538	ZNF33A	zinc finger protein 33A	7581	10	n/a	n/a	4.94E-01	1.067
279858053	ENSG00000231707	0	PABPC1P1	poly(A) binding protein, cytoplasmic 1 pseudogene 1	0	4	n/a	n/a	4.94E-01	1.067
1093150	ENSG00000130294	544	KIF1A	kinesin family member 1A	547	2	n/a	n/a	4.94E-01	1.067
280039655	ENSG00000251508	0	RP5-862P8.3	RP5-862P8.3	0	1	n/a	n/a	4.94E-01	1.067
1095746	ENSG00000146232	4763	NFKBIE	nuclear factor of kappa light polypeptide gene enhancer in B-cells inhibitor, epsilon	4794	6	n/a	n/a	4.94E-01	1.067
1100291	ENSG00000172508	36844	CARNS1	carnosine synthase 1	57571	11	n/a	n/a	4.94E-01	1.067
1098760	ENSG00000166257	35089	SCN3B	sodium channel, voltage-gated, type III, beta	55800	11	n/a	n/a	4.94E-01	1.067
279704094	ENSG00000206823	166857	SNORA24	small nucleolar RNA, H/ACA box 24	677809	4	n/a	n/a	4.94E-01	1.067
1087411	ENSG00000037749	4213	MFAP3	microfibrillar-associated protein 3	4238	5	n/a	n/a	4.94E-01	1.067
1089346	ENSG00000101193	34283	C20orf11	chromosome 20 open reading frame 11	54994	20	n/a	n/a	4.95E-01	1.067
1092274	ENSG00000123329	40934	ARHGAP9	Rho GTPase activating protein 9	64333	12	n/a	n/a	4.95E-01	1.067
1089778	ENSG00000104290	7930	FZD3	frizzled family receptor 3	7976	8	n/a	n/a	4.95E-01	1.067
1100570	ENSG00000173914	58001	RBM4B	RNA binding motif protein 4B	83759	11	n/a	n/a	4.95E-01	1.067
279981517	ENSG00000244041	125523	RP1-90J20.7	RP1-90J20.7	401232	6	n/a	n/a	4.95E-01	1.067
1103673	ENSG00000188873	0	RPL10AP2	ribosomal protein L10a pseudogene 2	0	8	n/a	n/a	4.95E-01	1.067
1092697	ENSG00000126214	3806	KLC1	kinesin light chain 1	3831	14	n/a	n/a	4.95E-01	1.067
1100080	ENSG00000171634	2171	BPTF	bromodomain PHD finger transcription factor	2186	17	n/a	n/a	4.95E-01	1.067
1088612	ENSG00000087269	8536	NOP14	NOP14 nucleolar protein homolog (yeast)	8602	4	n/a	n/a	4.95E-01	1.067
1089513	ENSG00000102103	9939	PQBP1	polyglutamine binding protein 1	10084	X	n/a	n/a	4.95E-01	1.067
1097507	ENSG00000160957	0	RECQL4	RecQ protein-like 4	0	8	n/a	n/a	4.95E-01	1.067
280042613	ENSG00000251737	0	snoU13	Small nucleolar RNA U13	0	22	n/a	n/a	4.95E-01	1.067
1088456	ENSG00000082898	7471	XPO1	exportin 1 (CRM1 homolog, yeast)	7514	2	n/a	n/a	4.95E-01	1.067
1089295	ENSG00000100941	5379	PNN	pinin, desmosome associated protein	5411	14	n/a	n/a	4.95E-01	1.067
1093240	ENSG00000130741	1955	EIF2S3	eukaryotic translation initiation factor 2, subunit 3 gamma, 52kDa	1968	X	n/a	n/a	4.95E-01	1.067
1105915	ENSG00000213828	0	AC017028.1	Uncharacterized protein	0	2	n/a	n/a	4.96E-01	1.067
1105127	ENSG00000204397	77494	CARD16	caspase recruitment domain family, member 16	114769	11	n/a	n/a	4.96E-01	1.067
1093862	ENSG00000134758	30925	RNF138	ring finger protein 138	51444	18	n/a	n/a	4.96E-01	1.067
1105670	ENSG00000206418	83641	RAB12	RAB12, member RAS oncogene family	201475	18	n/a	n/a	4.94E-01	1.066
1086908	ENSG00000004059	378	ARF5	ADP-ribosylation factor 5	381	7	n/a	n/a	4.94E-01	1.066
1095043	ENSG00000141452	29652	C18orf8	chromosome 18 open reading frame 8	29919	18	n/a	n/a	4.94E-01	1.066
279946172	ENSG00000240200	0	RP11-88H9.2	RP11-88H9.2	0	1	n/a	n/a	4.94E-01	1.066
1105180	ENSG00000204531	5428	POU5F1	POU class 5 homeobox 1	5460	6	n/a	n/a	4.94E-01	1.066
1098332	ENSG00000164543	9135	STK17A	serine/threonine kinase 17a	9263	7	n/a	n/a	4.94E-01	1.066
1095011	ENSG00000141294	59926	LRRC46	leucine rich repeat containing 46	90506	17	n/a	n/a	4.94E-01	1.066
1090175	ENSG00000106328	29732	FSCN3	fascin homolog 3, actin-bundling protein, testicular (Strongylocentrotus purpuratus)	29999	7	n/a	n/a	4.94E-01	1.066
1103583	ENSG00000188559	36462	RALGAPA2	Ral GTPase activating protein, alpha subunit 2 (catalytic)	57186	20	n/a	n/a	4.94E-01	1.066
1101581	ENSG00000179431	23898	FJX1	four jointed box 1 (Drosophila)	24147	11	n/a	n/a	4.94E-01	1.066
1100536	ENSG00000173714	79031	WFIKKN2	WAP, follistatin/kazal, immunoglobulin, kunitz and netrin domain containing 2	124857	17	n/a	n/a	4.94E-01	1.066
279802716	ENSG00000226744	0	AC079781.5	AC079781.5	0	7	n/a	n/a	4.94E-01	1.066
1092629	ENSG00000125820	4790	NKX2-2	NK2 homeobox 2	4821	20	n/a	n/a	4.94E-01	1.066
280094821	ENSG00000256326	0	RP11-467L13.3	RP11-467L13.3	0	12	n/a	n/a	4.94E-01	1.066
280127315	ENSG00000259115	0	CTD-2540L5.5	CTD-2540L5.5	0	14	n/a	n/a	4.94E-01	1.066
280055476	ENSG00000253346	0	CTD-3107M8.1	CTD-3107M8.1	0	8	n/a	n/a	4.94E-01	1.066
1087483	ENSG00000046889	56044	PREX2	phosphatidylinositol-3,4,5-trisphosphate-dependent Rac exchange factor 2	80243	8	n/a	n/a	4.94E-01	1.066
1093224	ENSG00000130702	3886	LAMA5	laminin, alpha 5	3911	20	n/a	n/a	4.94E-01	1.066
279822337	ENSG00000228492	0	RAB11FIP1P1	RAB11 family interacting protein 1 (class I) pseudogene 1	0	X	n/a	n/a	4.94E-01	1.066
279814248	ENSG00000227757	0	AP000282.2	AP000282.2	0	21	n/a	n/a	4.95E-01	1.066
279770404	ENSG00000223973	0	AC068491.3	AC068491.3	0	2	n/a	n/a	4.95E-01	1.066
1091714	ENSG00000118482	23224	PHF3	PHD finger protein 3	23469	6	n/a	n/a	4.95E-01	1.066
1101851	ENSG00000181031	9360	RPH3AL	rabphilin 3A-like (without C2 domains)	9501	17	n/a	n/a	4.95E-01	1.066
1092854	ENSG00000127666	80674	TICAM1	toll-like receptor adaptor molecule 1	148022	19	n/a	n/a	4.95E-01	1.066
1092154	ENSG00000122257	5898	RBBP6	retinoblastoma binding protein 6	5930	16	n/a	n/a	4.95E-01	1.066
279785221	ENSG00000225216	0	AC007362.3	AC007362.3	0	2	n/a	n/a	4.95E-01	1.066
1100228	ENSG00000172273	25737	HINFP	histone H4 transcription factor	25988	11	n/a	n/a	4.95E-01	1.066
1092519	ENSG00000125107	22774	CNOT1	CCR4-NOT transcription complex, subunit 1	23019	16	n/a	n/a	4.95E-01	1.066
1100499	ENSG00000173548	90411	SNX33	sorting nexin 33	257364	15	n/a	n/a	4.95E-01	1.066
1093255	ENSG00000130787	8906	HIP1R	huntingtin interacting protein 1 related	9026	12	n/a	n/a	4.95E-01	1.066
1097699	ENSG00000162494	79168	LRRC38	leucine rich repeat containing 38	126755	1	n/a	n/a	4.95E-01	1.066
279834943	ENSG00000229638	0	RP11-110C15.4	RP11-110C15.4	0	3	n/a	n/a	4.95E-01	1.066
1104577	ENSG00000198331	85573	HYLS1	hydrolethalus syndrome 1	219844	11	n/a	n/a	4.95E-01	1.066
279778773	ENSG00000224629	0	RP5-1142J19.2	RP5-1142J19.2	0	7	n/a	n/a	4.95E-01	1.066
279711734	ENSG00000211535	0	MIR711	microRNA 711	0	3	n/a	n/a	4.95E-01	1.066
1093353	ENSG00000131401	90335	NAPSB	napsin B aspartic peptidase pseudogene	256236	19	n/a	n/a	4.96E-01	1.066
1099532	ENSG00000169302	83691	STK32A	serine/threonine kinase 32A	202374	5	n/a	n/a	4.96E-01	1.066
280052047	ENSG00000253102	0	RP1-117B12.4	RP1-117B12.4	0	17	n/a	n/a	4.96E-01	1.066
1086989	ENSG00000006116	10221	CACNG3	calcium channel, voltage-dependent, gamma subunit 3	10368	16	n/a	n/a	4.96E-01	1.066
1095606	ENSG00000145284	55768	SCD5	stearoyl-CoA desaturase 5	79966	4	n/a	n/a	4.96E-01	1.066
1087640	ENSG00000056998	8829	GYG2	glycogenin 2	8908	X	n/a	n/a	4.94E-01	1.065
1092001	ENSG00000120802	7069	TMPO	thymopoietin	7112	12	n/a	n/a	4.94E-01	1.065
1087357	ENSG00000031081	36787	ARHGAP31	Rho GTPase activating protein 31	57514	3	n/a	n/a	4.94E-01	1.065
280044671	ENSG00000252034	0	Y_RNA	Y RNA	0	18	n/a	n/a	4.94E-01	1.065
280105393	ENSG00000257453	0	RP11-290L1.3	RP11-290L1.3	0	12	n/a	n/a	4.94E-01	1.065
1102701	ENSG00000184925	94835	LCN12	lipocalin 12	286256	9	n/a	n/a	4.94E-01	1.065
1088267	ENSG00000077585	7064	GPR137B	G protein-coupled receptor 137B	7107	1	n/a	n/a	4.94E-01	1.065
1087700	ENSG00000061337	11018	LZTS1	leucine zipper, putative tumor suppressor 1	11178	8	n/a	n/a	4.94E-01	1.065
1096679	ENSG00000154229	5546	PRKCA	protein kinase C, alpha	5578	17	n/a	n/a	4.94E-01	1.065
280104701	ENSG00000257379	0	RP11-793H13.8	RP11-793H13.8	0	12	n/a	n/a	4.94E-01	1.065
279723599	ENSG00000213642	0	RP11-561N12.5	RP11-561N12.5	0	7	n/a	n/a	4.94E-01	1.065
1095565	ENSG00000144868	41843	TMEM108	transmembrane protein 108	66000	3	n/a	n/a	4.94E-01	1.065
1094618	ENSG00000138641	8837	HERC3	hect domain and RLD 3	8916	4	n/a	n/a	4.94E-01	1.065
280127219	ENSG00000259112	0	NDUFC2-KCTD14	NDUFC2-KCTD14 readthrough	0	11	n/a	n/a	4.94E-01	1.065
1094012	ENSG00000135519	23171	KCNH3	potassium voltage-gated channel, subfamily H (eag-related), member 3	23416	12	n/a	n/a	4.94E-01	1.065
1097234	ENSG00000158987	31215	RAPGEF6	Rap guanine nucleotide exchange factor (GEF) 6	51735	5	n/a	n/a	4.94E-01	1.065
1087728	ENSG00000063177	6109	RPL18	ribosomal protein L18	6141	19	n/a	n/a	4.94E-01	1.065
279604815	ENSG00000196421	94385	LINC00176	long intergenic non-protein coding RNA 176	284739	20	n/a	n/a	4.94E-01	1.065
279818835	ENSG00000228196	0	PTPN2P1	protein tyrosine phosphatase, non-receptor type 2 pseudogene 1	0	1	n/a	n/a	4.94E-01	1.065
279854402	ENSG00000231381	0	RNF2P1	ring finger protein 2 pseudogene 1	0	9	n/a	n/a	4.95E-01	1.065
279817539	ENSG00000228063	0	RP11-135J2.4	RP11-135J2.4	0	1	n/a	n/a	4.95E-01	1.065
1091454	ENSG00000116254	25787	CHD5	chromodomain helicase DNA binding protein 5	26038	1	n/a	n/a	4.95E-01	1.065
280127579	ENSG00000259132	0	RP11-298I3.5	RP11-298I3.5	0	14	n/a	n/a	4.95E-01	1.065
1098439	ENSG00000164949	2653	GEM	GTP binding protein overexpressed in skeletal muscle	2669	8	n/a	n/a	4.95E-01	1.065
1091476	ENSG00000116539	35158	ASH1L	ash1 (absent, small, or homeotic)-like (Drosophila)	55870	1	n/a	n/a	4.95E-01	1.065
280096027	ENSG00000256463	0	SALL3	sal-like 3 (Drosophila)	0	18	n/a	n/a	4.95E-01	1.065
1108986	ENSG00000241399	9792	CD302	CD302 molecule	9936	2	n/a	n/a	4.95E-01	1.065
1097089	ENSG00000157833	80935	FAM59B	family with sequence similarity 59, member B	150946	2	n/a	n/a	4.95E-01	1.065
1098846	ENSG00000166558	80496	SLC38A8	solute carrier family 38, member 8	146167	16	n/a	n/a	4.95E-01	1.065
279976380	ENSG00000243558	0	RP11-181G12.5	RP11-181G12.5	0	1	n/a	n/a	4.95E-01	1.065
1107912	ENSG00000231880	0	AC104942.1	HCG1992246KBTBD4 protein	0	11	n/a	n/a	4.95E-01	1.065
1094485	ENSG00000137942	34163	FNBP1L	formin binding protein 1-like	54874	1	n/a	n/a	4.95E-01	1.065
1101627	ENSG00000179813	80399	C13orf30	chromosome 13 open reading frame 30	144809	13	n/a	n/a	4.95E-01	1.065
1103581	ENSG00000188554	4052	NBR1	neighbor of BRCA1 gene 1	4077	17	n/a	n/a	4.95E-01	1.065
1096833	ENSG00000155666	55634	JMJD5	jumonji domain containing 5	79831	16	n/a	n/a	4.95E-01	1.065
1091079	ENSG00000113407	6857	TARS	threonyl-tRNA synthetase	6897	5	n/a	n/a	4.95E-01	1.065
1094307	ENSG00000136986	54978	DERL1	Der1-like domain family, member 1	79139	8	n/a	n/a	4.96E-01	1.065
1106720	ENSG00000224051	56546	GLTPD1	glycolipid transfer protein domain containing 1	80772	1	n/a	n/a	4.96E-01	1.065
280081361	ENSG00000255122	0	RP11-303G3.6	RP11-303G3.6	0	8	n/a	n/a	4.94E-01	1.064
279872312	ENSG00000232952	0	RP11-90H3.1	RP11-90H3.1	0	1	n/a	n/a	4.94E-01	1.064
1091725	ENSG00000118518	57527	RNF146	ring finger protein 146	81847	6	n/a	n/a	4.94E-01	1.064
1098424	ENSG00000164904	498	ALDH7A1	aldehyde dehydrogenase 7 family, member A1	501	5	n/a	n/a	4.94E-01	1.064
280106314	ENSG00000257530	0	RP11-843B15.2	RP11-843B15.2	0	12	n/a	n/a	4.94E-01	1.064
1090254	ENSG00000106809	4937	OGN	osteoglycin	4969	9	n/a	n/a	4.94E-01	1.064
1087279	ENSG00000021776	9572	AQR	aquarius homolog (mouse)	9716	15	n/a	n/a	4.94E-01	1.064
279762618	ENSG00000223244	0	MIR1909	microRNA 1909	0	19	n/a	n/a	4.94E-01	1.064
279657315	ENSG00000199347	26575	RNU5E-1	RNA, U5E small nuclear 1	26829	1	n/a	n/a	4.94E-01	1.064
1088207	ENSG00000076003	4150	MCM6	minichromosome maintenance complex component 6	4175	2	n/a	n/a	4.94E-01	1.064
1096283	ENSG00000151025	36785	GPR158	G protein-coupled receptor 158	57512	10	n/a	n/a	4.94E-01	1.064
279658827	ENSG00000199804	0	5S_rRNA	5S ribosomal RNA	0	14	n/a	n/a	4.94E-01	1.064
1096381	ENSG00000151746	633	BICD1	bicaudal D homolog 1 (Drosophila)	636	12	n/a	n/a	4.94E-01	1.064
279824754	ENSG00000228703	0	RP5-1160K1.6	RP5-1160K1.6	0	1	n/a	n/a	4.94E-01	1.064
1104824	ENSG00000198934	36965	MAGEE1	melanoma antigen family E, 1	57692	X	n/a	n/a	4.94E-01	1.064
1087902	ENSG00000068028	11026	RASSF1	Ras association (RalGDS/AF-6) domain family member 1	11186	3	n/a	n/a	4.94E-01	1.064
1093102	ENSG00000129968	57598	FAM108A1	family with sequence similarity 108, member A1	81926	19	n/a	n/a	4.94E-01	1.064
279886909	ENSG00000234233	0	KCNH1-IT1	KCNH1 intronic transcript 1 (non-protein coding)	0	1	n/a	n/a	4.94E-01	1.064
1094644	ENSG00000138750	32851	NUP54	nucleoporin 54kDa	53371	4	n/a	n/a	4.94E-01	1.064
1099220	ENSG00000168003	6484	SLC3A2	solute carrier family 3 (activators of dibasic and neutral amino acid transport), member 2	6520	11	n/a	n/a	4.95E-01	1.064
280120490	ENSG00000258725	157123083	AC068831.8	AC068831.8	100507118	15	n/a	n/a	4.95E-01	1.064
1094083	ENSG00000135913	36968	USP37	ubiquitin specific peptidase 37	57695	2	n/a	n/a	4.95E-01	1.064
280093501	ENSG00000256152	0	RP11-463O12.3	RP11-463O12.3	0	12	n/a	n/a	4.95E-01	1.064
1103348	ENSG00000187653	0	TMSL3	thymosin-like 3	0	4	n/a	n/a	4.95E-01	1.064
1090293	ENSG00000107281	35933	NPDC1	neural proliferation, differentiation and control, 1	56654	9	n/a	n/a	4.95E-01	1.064
279928681	ENSG00000237984	11031	PTENP1	phosphatase and tensin homolog pseudogene 1	11191	9	n/a	n/a	4.95E-01	1.064
1087896	ENSG00000067842	489	ATP2B3	ATPase, Ca++ transporting, plasma membrane 3	492	X	n/a	n/a	4.95E-01	1.064
279876875	ENSG00000233364	0	RP11-203P2.1	RP11-203P2.1	0	13	n/a	n/a	4.95E-01	1.064
1105830	ENSG00000213213	59150	KIAA1984	KIAA1984	84960	9	n/a	n/a	4.95E-01	1.064
1088490	ENSG00000083896	60090	YTHDC1	YTH domain containing 1	91746	4	n/a	n/a	4.95E-01	1.064
279794287	ENSG00000225986	0	RP3-340N1.5	RP3-340N1.5	0	1	n/a	n/a	4.95E-01	1.064
279847804	ENSG00000230795	0	HLA-K	major histocompatibility complex, class I, K (pseudogene)	0	6	n/a	n/a	4.95E-01	1.064
1094854	ENSG00000140262	6898	TCF12	transcription factor 12	6938	15	n/a	n/a	4.95E-01	1.064
279802285	ENSG00000226698	0	RP1-50O24.6	RP1-50O24.6	0	1	n/a	n/a	4.95E-01	1.064
1097332	ENSG00000159753	80501	RLTPR	RGD motif, leucine rich repeats, tropomodulin domain and proline-rich containing	146206	16	n/a	n/a	4.95E-01	1.064
1103070	ENSG00000186350	6223	RXRA	retinoid X receptor, alpha	6256	9	n/a	n/a	4.95E-01	1.064
1101609	ENSG00000179632	58442	MAF1	MAF1 homolog (S. cerevisiae)	84232	8	n/a	n/a	4.95E-01	1.064
1093497	ENSG00000132436	40615	FIGNL1	fidgetin-like 1	63979	7	n/a	n/a	4.95E-01	1.064
1087674	ENSG00000059588	6854	TARBP1	TAR (HIV-1) RNA binding protein 1	6894	1	n/a	n/a	4.96E-01	1.064
279796359	ENSG00000226167	1019538	RP5-1073O3.5	RP5-1073O3.5	100287722	1	n/a	n/a	4.96E-01	1.064
1100077	ENSG00000171617	8441	ENC1	ectodermal-neural cortex 1 (with BTB-like domain)	8507	5	n/a	n/a	4.94E-01	1.063
280109960	ENSG00000257918	0	RP11-482D24.3	RP11-482D24.3	0	12	n/a	n/a	4.94E-01	1.063
279706957	ENSG00000207314	167232	SNORA44	small nucleolar RNA, H/ACA box 44	677825	1	n/a	n/a	4.94E-01	1.063
1100119	ENSG00000171817	81591	ZNF540	zinc finger protein 540	163255	19	n/a	n/a	4.94E-01	1.063
1091098	ENSG00000113580	2891	NR3C1	nuclear receptor subfamily 3, group C, member 1 (glucocorticoid receptor)	2908	5	n/a	n/a	4.94E-01	1.063
280021880	ENSG00000250091	0	DNAH10OS	dynein, axonemal, heavy chain 10 opposite strand	0	12	n/a	n/a	4.94E-01	1.063
279904742	ENSG00000235874	0	RP11-525A16.1	RP11-525A16.1	0	10	n/a	n/a	4.94E-01	1.063
1102054	ENSG00000182230	157123423	FAM153B	family with sequence similarity 153, member B	100507387	5	n/a	n/a	4.94E-01	1.063
1103108	ENSG00000186493	81136	C5orf38	chromosome 5 open reading frame 38	153571	5	n/a	n/a	4.94E-01	1.063
1086894	ENSG00000002933	34654	TMEM176A	transmembrane protein 176A	55365	7	n/a	n/a	4.94E-01	1.063
280121487	ENSG00000258782	0	RP11-701B16.2	RP11-701B16.2	0	14	n/a	n/a	4.94E-01	1.063
1096635	ENSG00000153930	81536	ANKFN1	ankyrin-repeat and fibronectin type III domain containing 1	162282	17	n/a	n/a	4.94E-01	1.063
1098238	ENSG00000164188	83680	RANBP3L	RAN binding protein 3-like	202151	5	n/a	n/a	4.94E-01	1.063
1096634	ENSG00000153922	1097	CHD1	chromodomain helicase DNA binding protein 1	1105	5	n/a	n/a	4.94E-01	1.063
1101140	ENSG00000176973	23379	FAM89B	family with sequence similarity 89, member B	23625	11	n/a	n/a	4.94E-01	1.063
1104792	ENSG00000198883	77548	PNMA5	paraneoplastic antigen like 5	114824	X	n/a	n/a	4.94E-01	1.063
280099359	ENSG00000256873	0	AL021977.1	AL021977.1	0	22	n/a	n/a	4.94E-01	1.063
1096193	ENSG00000149923	5499	PPP4C	protein phosphatase 4, catalytic subunit	5531	16	n/a	n/a	4.94E-01	1.063
1089816	ENSG00000104518	55595	GSDMD	gasdermin D	79792	8	n/a	n/a	4.94E-01	1.063
279777826	ENSG00000224546	0	EIF4BP3	eukaryotic translation initiation factor 4B pseudogene 3	0	9	n/a	n/a	4.94E-01	1.063
1090294	ENSG00000107282	317	APBA1	amyloid beta (A4) precursor protein-binding, family A, member 1	320	9	n/a	n/a	4.94E-01	1.063
1097553	ENSG00000161513	2217	FDXR	ferredoxin reductase	2232	17	n/a	n/a	4.95E-01	1.063
1093486	ENSG00000132383	6085	RPA1	replication protein A1, 70kDa	6117	17	n/a	n/a	4.95E-01	1.063
279891163	ENSG00000234629	0	WDR82P1	WD repeat domain 82 pseudogene 1	0	3	n/a	n/a	4.95E-01	1.063
1103666	ENSG00000188846	8925	RPL14	ribosomal protein L14	9045	3	n/a	n/a	4.95E-01	1.063
1089039	ENSG00000100003	23295	SEC14L2	SEC14-like 2 (S. cerevisiae)	23541	22	n/a	n/a	4.95E-01	1.063
279806234	ENSG00000227014	0	AC007285.6	AC007285.6	0	7	n/a	n/a	4.95E-01	1.063
1094483	ENSG00000137936	8354	BCAR3	breast cancer anti-estrogen resistance 3	8412	1	n/a	n/a	4.95E-01	1.063
280071006	ENSG00000254452	0	RP11-867G23.4	RP11-867G23.4	0	11	n/a	n/a	4.95E-01	1.063
279763213	ENSG00000223361	0	FTH1P10	ferritin, heavy polypeptide 1 pseudogene 10	0	5	n/a	n/a	4.95E-01	1.063
279994320	ENSG00000246981	0	AL139044.1	AL139044.1	0	6	n/a	n/a	4.95E-01	1.063
1097308	ENSG00000159496	92375	RGL4	ral guanine nucleotide dissociation stimulator-like 4	266747	22	n/a	n/a	4.95E-01	1.063
1095882	ENSG00000147364	26008	FBXO25	F-box protein 25	26260	8	n/a	n/a	4.95E-01	1.063
279754459	ENSG00000221531	0	AC074091.1	AC074091.1	0	2	n/a	n/a	4.95E-01	1.063
1098080	ENSG00000163781	10915	TOPBP1	topoisomerase (DNA) II binding protein 1	11073	3	n/a	n/a	4.95E-01	1.063
279704717	ENSG00000206932	0	U6	U6 spliceosomal RNA	0	3	n/a	n/a	4.95E-01	1.063
1087907	ENSG00000068137	55792	PLEKHH3	pleckstrin homology domain containing, family H (with MyTH4 domain) member 3	79990	17	n/a	n/a	4.96E-01	1.063
1088348	ENSG00000079689	10443	SCGN	secretagogin, EF-hand calcium binding protein	10590	6	n/a	n/a	4.97E-01	1.063
279744915	ENSG00000216624	0	GAPDHP72	glyceraldehyde-3-phosphate dehydrogenase pseudogene 72	0	6	n/a	n/a	4.94E-01	1.062
1092823	ENSG00000127418	33139	FGFRL1	fibroblast growth factor receptor-like 1	53834	4	n/a	n/a	4.94E-01	1.062
1095397	ENSG00000143797	79382	MBOAT2	membrane bound O-acyltransferase domain containing 2	129642	2	n/a	n/a	4.94E-01	1.062
280122303	ENSG00000258830	0	RP11-123K3.4	RP11-123K3.4	0	12	n/a	n/a	4.94E-01	1.062
280092093	ENSG00000256007	0	ARAP1-AS1	ARAP1 antisense RNA 1 (non-protein coding)	0	11	n/a	n/a	4.94E-01	1.062
279899603	ENSG00000235363	0	SNRPGP10	small nuclear ribonucleoprotein polypeptide G pseudogene 10	0	1	n/a	n/a	4.94E-01	1.062
280024181	ENSG00000250284	0	CTB-1I21.1	CTB-1I21.1	0	5	n/a	n/a	4.94E-01	1.062
1102127	ENSG00000182551	34545	ADI1	acireductone dioxygenase 1	55256	2	n/a	n/a	4.94E-01	1.062
280096723	ENSG00000256541	0	RP4-761J14.5	RP4-761J14.5	0	12	n/a	n/a	4.94E-01	1.062
280119231	ENSG00000258655	59027	RP11-431H16.2	RP11-431H16.2	84837	14	n/a	n/a	4.94E-01	1.062
279933065	ENSG00000238403	0	snoU13	Small nucleolar RNA U13	0	17	n/a	n/a	4.94E-01	1.062
1100303	ENSG00000172572	5107	PDE3A	phosphodiesterase 3A, cGMP-inhibited	5139	12	n/a	n/a	4.94E-01	1.062
1105897	ENSG00000213722	23318	DDAH2	dimethylarginine dimethylaminohydrolase 2	23564	6	n/a	n/a	4.94E-01	1.062
1098783	ENSG00000166340	1191	TPP1	tripeptidyl peptidase I	1200	11	n/a	n/a	4.94E-01	1.062
1088303	ENSG00000078549	114	ADCYAP1R1	adenylate cyclase activating polypeptide 1 (pituitary) receptor type I	117	7	n/a	n/a	4.94E-01	1.062
279666387	ENSG00000202025	0	U6	U6 spliceosomal RNA	0	1	n/a	n/a	4.94E-01	1.062
279991215	ENSG00000245849	157121177	CTD-2339L15.1	CTD-2339L15.1	100505648	15	n/a	n/a	4.94E-01	1.062
280046925	ENSG00000252361	0	U6	U6 spliceosomal RNA	0	11	n/a	n/a	4.95E-01	1.062
1101279	ENSG00000177683	81725	THAP5	THAP domain containing 5	168451	7	n/a	n/a	4.95E-01	1.062
279901082	ENSG00000235510	0	BX842568.1	BX842568.1	0	X	n/a	n/a	4.95E-01	1.062
1100660	ENSG00000174442	34344	ZWILCH	Zwilch, kinetochore associated, homolog (Drosophila)	55055	15	n/a	n/a	4.95E-01	1.062
1096092	ENSG00000149091	8459	DGKZ	diacylglycerol kinase, zeta	8525	11	n/a	n/a	4.95E-01	1.062
1099616	ENSG00000169714	7512	CNBP	CCHC-type zinc finger, nucleic acid binding protein	7555	3	n/a	n/a	4.95E-01	1.062
1104227	ENSG00000197299	638	BLM	Bloom syndrome, RecQ helicase-like	641	15	n/a	n/a	4.95E-01	1.062
1089073	ENSG00000100106	10920	TRIOBP	TRIO and F-actin binding protein	11078	22	n/a	n/a	4.95E-01	1.062
279993743	ENSG00000246705	35055	H2AFJ	H2A histone family, member J	55766	12	n/a	n/a	4.95E-01	1.062
1098282	ENSG00000164331	37035	ANKRA2	ankyrin repeat, family A (RFXANK-like), 2	57763	5	n/a	n/a	4.95E-01	1.062
279985204	ENSG00000244425	0	AP000350.3	AP000350.3	0	22	n/a	n/a	4.95E-01	1.062
1091427	ENSG00000116117	78651	PARD3B	par-3 partitioning defective 3 homolog B (C. elegans)	117583	2	n/a	n/a	4.95E-01	1.062
1098087	ENSG00000163798	22705	SLC4A1AP	solute carrier family 4 (anion exchanger), member 1, adaptor protein	22950	2	n/a	n/a	4.95E-01	1.062
1105527	ENSG00000205643	80887	C22orf40	chromosome 22 open reading frame 40	150383	22	n/a	n/a	4.95E-01	1.062
279831151	ENSG00000229278	0	RP11-483F11.7	RP11-483F11.7	0	10	n/a	n/a	4.95E-01	1.062
1096477	ENSG00000152467	94251	ZSCAN1	zinc finger and SCAN domain containing 1	284312	19	n/a	n/a	4.96E-01	1.062
1095877	ENSG00000147257	2703	GPC3	glypican 3	2719	X	n/a	n/a	4.96E-01	1.062
279972735	ENSG00000243185	0	AC108078.1	AC108078.1	0	4	n/a	n/a	4.96E-01	1.062
279815831	ENSG00000227896	0	RP11-77P6.2	RP11-77P6.2	0	10	n/a	n/a	4.97E-01	1.062
1103953	ENSG00000196459	6363	TRAPPC2	trafficking protein particle complex 2	6399	X	n/a	n/a	4.97E-01	1.062
280071396	ENSG00000254483	0	RP11-23J9.6	RP11-23J9.6	0	9	n/a	n/a	4.94E-01	1.061
1097654	ENSG00000162290	0	DCP1A	DCP1 decapping enzyme homolog A (S. cerevisiae)	0	3	n/a	n/a	4.94E-01	1.061
1097431	ENSG00000160401	94826	C9orf117	chromosome 9 open reading frame 117	286207	9	n/a	n/a	4.94E-01	1.061
1089365	ENSG00000101255	37033	TRIB3	tribbles homolog 3 (Drosophila)	57761	20	n/a	n/a	4.94E-01	1.061
279891847	ENSG00000234688	0	RP1-293L6.1	RP1-293L6.1	0	22	n/a	n/a	4.94E-01	1.061
1092087	ENSG00000121671	1399	CRY2	cryptochrome 2 (photolyase-like)	1408	11	n/a	n/a	4.94E-01	1.061
1087320	ENSG00000025800	23387	KPNA6	karyopherin alpha 6 (importin alpha 7)	23633	1	n/a	n/a	4.94E-01	1.061
279937269	ENSG00000239082	0	U7	U7 small nuclear RNA	0	12	n/a	n/a	4.94E-01	1.061
1087153	ENSG00000011258	34088	MBTD1	mbt domain containing 1	54799	17	n/a	n/a	4.94E-01	1.061
279951564	ENSG00000240787	0	RP11-615J4.4	RP11-615J4.4	0	3	n/a	n/a	4.94E-01	1.061
1103310	ENSG00000187514	5725	PTMA	prothymosin, alpha	5757	2	n/a	n/a	4.94E-01	1.061
279805428	ENSG00000226950	36566	SNHG13	small nucleolar RNA host gene 13 (non-protein coding)	57291	4	n/a	n/a	4.94E-01	1.061
279982219	ENSG00000244130	0	RP11-648C16.1	RP11-648C16.1	0	3	n/a	n/a	4.94E-01	1.061
279520315	ENSG00000182873	0	RP11-181G12.2	RP11-181G12.2	0	1	n/a	n/a	4.94E-01	1.061
1095399	ENSG00000143801	5632	PSEN2	presenilin 2 (Alzheimer disease 4)	5664	1	n/a	n/a	4.94E-01	1.061
1098482	ENSG00000165138	83731	ANKS6	ankyrin repeat and sterile alpha motif domain containing 6	203286	9	n/a	n/a	4.94E-01	1.061
1087539	ENSG00000049759	23082	NEDD4L	neural precursor cell expressed, developmentally down-regulated 4-like	23327	18	n/a	n/a	4.94E-01	1.061
279744685	ENSG00000216439	0	DUTP5	deoxyuridine triphosphatase pseudogene 5	0	6	n/a	n/a	4.95E-01	1.061
1095990	ENSG00000148229	33400	POLE3	polymerase (DNA directed), epsilon 3 (p17 subunit)	54107	9	n/a	n/a	4.95E-01	1.061
1092433	ENSG00000124459	7553	ZNF45	zinc finger protein 45	7596	19	n/a	n/a	4.95E-01	1.061
1088570	ENSG00000086504	10426	MRPL28	mitochondrial ribosomal protein L28	10573	16	n/a	n/a	4.95E-01	1.061
1094761	ENSG00000139546	6855	TARBP2	TAR (HIV-1) RNA binding protein 2	6895	12	n/a	n/a	4.95E-01	1.061
279718932	ENSG00000213073	0	RP11-288H12.3	RP11-288H12.3	0	6	n/a	n/a	4.95E-01	1.061
1100834	ENSG00000175334	8738	BANF1	barrier to autointegration factor 1	8815	11	n/a	n/a	4.95E-01	1.061
1097510	ENSG00000160963	79665	EMID2	EMI domain containing 2	136227	7	n/a	n/a	4.95E-01	1.061
1090451	ENSG00000108588	36282	CCDC47	coiled-coil domain containing 47	57003	17	n/a	n/a	4.95E-01	1.061
1097954	ENSG00000163428	77728	LRRC58	leucine rich repeat containing 58	116064	3	n/a	n/a	4.95E-01	1.061
280050194	ENSG00000252835	0	SCARNA21	small Cajal body-specific RNA 21	0	17	n/a	n/a	4.95E-01	1.061
280098698	ENSG00000256789	0	RP11-697H9.2	RP11-697H9.2	0	11	n/a	n/a	4.95E-01	1.061
1090374	ENSG00000108021	34195	FAM208B	family with sequence similarity 208, member B	54906	10	n/a	n/a	4.95E-01	1.061
1098923	ENSG00000166889	85606	PATL1	protein associated with topoisomerase II homolog 1 (yeast)	219988	11	n/a	n/a	4.96E-01	1.061
1089064	ENSG00000100084	7247	HIRA	HIR histone cell cycle regulation defective homolog A (S. cerevisiae)	7290	22	n/a	n/a	4.96E-01	1.061
279842280	ENSG00000230313	0	HCG24	HLA complex group 24	0	6	n/a	n/a	4.96E-01	1.061
1097034	ENSG00000157349	11108	DDX19B	DEAD (Asp-Glu-Ala-As) box polypeptide 19B	11269	16	n/a	n/a	4.96E-01	1.061
279943306	ENSG00000239843	0	AC004866.1	AC004866.1	0	7	n/a	n/a	4.97E-01	1.061
1094251	ENSG00000136810	7252	TXN	thioredoxin	7295	9	n/a	n/a	4.94E-01	1.06
1095838	ENSG00000147050	7360	KDM6A	lysine (K)-specific demethylase 6A	7403	X	n/a	n/a	4.94E-01	1.06
1103300	ENSG00000187461	0	AL583828.1	AL583828.1	0	6	n/a	n/a	4.94E-01	1.06
1105905	ENSG00000213780	2951	GTF2H4	general transcription factor IIH, polypeptide 4, 52kDa	2968	6	n/a	n/a	4.94E-01	1.06
279896238	ENSG00000235043	0	RP11-397E7.3	RP11-397E7.3	0	4	n/a	n/a	4.94E-01	1.06
1088510	ENSG00000084676	8579	NCOA1	nuclear receptor coactivator 1	8648	2	n/a	n/a	4.94E-01	1.06
1094278	ENSG00000136877	2340	FPGS	folylpolyglutamate synthase	2356	9	n/a	n/a	4.94E-01	1.06
1098698	ENSG00000166024	27036	C10orf28	chromosome 10 open reading frame 28	27291	10	n/a	n/a	4.94E-01	1.06
1088367	ENSG00000080345	34472	RIF1	RAP1 interacting factor homolog (yeast)	55183	2	n/a	n/a	4.94E-01	1.06
280011422	ENSG00000249271	0	AC021224.1	AC021224.1	0	18	n/a	n/a	4.94E-01	1.06
1089925	ENSG00000105137	59530	SYDE1	synapse defective 1, Rho GTPase, homolog 1 (C. elegans)	85360	19	n/a	n/a	4.94E-01	1.06
1099249	ENSG00000168116	36964	KIAA1586	KIAA1586	57691	6	n/a	n/a	4.94E-01	1.06
1106308	ENSG00000215301	1642	DDX3X	DEAD (Asp-Glu-Ala-Asp) box polypeptide 3, X-linked	1654	X	n/a	n/a	4.94E-01	1.06
1094796	ENSG00000139722	55523	VPS37B	vacuolar protein sorting 37 homolog B (S. cerevisiae)	79720	12	n/a	n/a	4.94E-01	1.06
1104561	ENSG00000198265	9787	HELZ	helicase with zinc finger	9931	17	n/a	n/a	4.94E-01	1.06
280039125	ENSG00000251463	0	RP13-588I20.1	RP13-588I20.1	0	4	n/a	n/a	4.94E-01	1.06
1093112	ENSG00000130035	26038	GALNT8	UDP-N-acetyl-alpha-D-galactosamine:polypeptide N-acetylgalactosaminyltransferase 8 (GalNAc-T8)	26290	12	n/a	n/a	4.94E-01	1.06
1086924	ENSG00000004838	30845	ZMYND10	zinc finger, MYND-type containing 10	51364	3	n/a	n/a	4.94E-01	1.06
279838572	ENSG00000229980	125176	AC091062.2	AC091062.2	400604	17	n/a	n/a	4.95E-01	1.06
1092811	ENSG00000127328	78472	RAB3IP	RAB3A interacting protein (rabin3)	117177	12	n/a	n/a	4.95E-01	1.06
1096440	ENSG00000152223	36997	EPG5	ectopic P-granules autophagy protein 5 homolog (C. elegans)	57724	18	n/a	n/a	4.95E-01	1.06
279533381	ENSG00000183900	0	FOXD1	forkhead box D1	0	5	n/a	n/a	4.95E-01	1.06
1097929	ENSG00000163346	36601	PBXIP1	pre-B-cell leukemia homeobox interacting protein 1	57326	1	n/a	n/a	4.95E-01	1.06
1099081	ENSG00000167555	58637	ZNF528	zinc finger protein 528	84436	19	n/a	n/a	4.95E-01	1.06
279811756	ENSG00000227514	0	RP11-709P2.1	RP11-709P2.1	0	8	n/a	n/a	4.95E-01	1.06
1090636	ENSG00000110075	34580	PPP6R3	protein phosphatase 6, regulatory subunit 3	55291	11	n/a	n/a	4.95E-01	1.06
1103227	ENSG00000187017	57957	ESPN	espin	83715	1	n/a	n/a	4.95E-01	1.06
1092198	ENSG00000122678	27178	POLM	polymerase (DNA directed), mu	27434	7	n/a	n/a	4.95E-01	1.06
279982640	ENSG00000244193	0	RP11-379K17.5	RP11-379K17.5	0	3	n/a	n/a	4.95E-01	1.06
1091623	ENSG00000117523	22970	PRRC2C	proline-rich coiled-coil 2C	23215	1	n/a	n/a	4.96E-01	1.06
1096770	ENSG00000155008	79801	APOOL	apolipoprotein O-like	139322	X	n/a	n/a	4.94E-01	1.059
280067834	ENSG00000254224	0	KB-1043D8.6	KB-1043D8.6	0	8	n/a	n/a	4.94E-01	1.059
1093729	ENSG00000134013	3992	LOXL2	lysyl oxidase-like 2	4017	8	n/a	n/a	4.94E-01	1.059
1102565	ENSG00000184343	26323	SRPK3	SRSF protein kinase 3	26576	X	n/a	n/a	4.94E-01	1.059
1105228	ENSG00000204642	3116	HLA-F	major histocompatibility complex, class I, F	3134	6	n/a	n/a	4.94E-01	1.059
1089531	ENSG00000102226	8185	USP11	ubiquitin specific peptidase 11	8237	X	n/a	n/a	4.94E-01	1.059
1106488	ENSG00000220201	1000068	ZGLP1	zinc finger, GATA-like protein 1	100125288	19	n/a	n/a	4.94E-01	1.059
279730354	ENSG00000214413	60185	BBIP1	BBSome interacting protein 1	92482	10	n/a	n/a	4.94E-01	1.059
1101185	ENSG00000177200	56006	CHD9	chromodomain helicase DNA binding protein 9	80205	16	n/a	n/a	4.94E-01	1.059
279857501	ENSG00000231663	0	RP5-827C21.4	RP5-827C21.4	0	1	n/a	n/a	4.94E-01	1.059
280099322	ENSG00000256872	54998	NOL12	Nucleolar protein 12	79159	22	n/a	n/a	4.94E-01	1.059
279762415	ENSG00000223187	0	Y_RNA	Y RNA	0	11	n/a	n/a	4.94E-01	1.059
1087892	ENSG00000067798	59734	NAV3	neuron navigator 3	89795	12	n/a	n/a	4.94E-01	1.059
1091494	ENSG00000116679	10478	IVNS1ABP	influenza virus NS1A binding protein	10625	1	n/a	n/a	4.94E-01	1.059
1096249	ENSG00000150672	1728	DLG2	discs, large homolog 2 (Drosophila)	1740	11	n/a	n/a	4.94E-01	1.059
279526920	ENSG00000183405	0	RPS7P1	ribosomal protein S7 pseudogene 1	0	17	n/a	n/a	4.94E-01	1.059
280082105	ENSG00000255164	0	RP5-1047A19.4	Uncharacterized protein	0	8	n/a	n/a	4.94E-01	1.059
1087905	ENSG00000068097	40540	HEATR6	HEAT repeat containing 6	63897	17	n/a	n/a	4.94E-01	1.059
1100547	ENSG00000173805	8891	HAP1	huntingtin-associated protein 1	9001	17	n/a	n/a	4.95E-01	1.059
279898323	ENSG00000235231	0	AP000351.10	AP000351.10	0	22	n/a	n/a	4.95E-01	1.059
1101247	ENSG00000177511	30528	ST8SIA3	ST8 alpha-N-acetyl-neuraminide alpha-2,8-sialyltransferase 3	51046	18	n/a	n/a	4.95E-01	1.059
1091862	ENSG00000119782	2265	FKBP1B	FK506 binding protein 1B, 12.6 kDa	2281	2	n/a	n/a	4.95E-01	1.059
1087263	ENSG00000020129	22909	NCDN	neurochondrin	23154	1	n/a	n/a	4.95E-01	1.059
1106357	ENSG00000215492	0	HNRNPA1P7	heterogeneous nuclear ribonucleoprotein A1 pseudogene 7	0	18	n/a	n/a	4.95E-01	1.059
279670362	ENSG00000203616	0	RHOT1P2	ras homolog gene family, member T1 pseudogene 2	0	21	n/a	n/a	4.95E-01	1.059
1101705	ENSG00000180257	79079	ZNF816	zinc finger protein 816	125893	19	n/a	n/a	4.95E-01	1.059
280025645	ENSG00000250397	0	RP11-1391J7.1	RP11-1391J7.1	0	11	n/a	n/a	4.95E-01	1.059
279824366	ENSG00000228677	0	AP001432.11	AP001432.11	0	21	n/a	n/a	4.95E-01	1.059
279743262	ENSG00000215908	59000	CROCCP2	ciliary rootlet coiled-coil, rootletin pseudogene 2	84809	1	n/a	n/a	4.95E-01	1.059
1098471	ENSG00000165097	85781	KDM1B	lysine (K)-specific demethylase 1B	221656	6	n/a	n/a	4.95E-01	1.059
1093824	ENSG00000134504	94228	KCTD1	potassium channel tetramerisation domain containing 1	284252	18	n/a	n/a	4.95E-01	1.059
1109078	ENSG00000243364	1932	EFNA4	ephrin-A4	1945	1	n/a	n/a	4.95E-01	1.059
1098118	ENSG00000163885	110406	CCDC37	coiled-coil domain containing 37	348807	3	n/a	n/a	4.95E-01	1.059
1095262	ENSG00000143179	7328	UCK2	uridine-cytidine kinase 2	7371	1	n/a	n/a	4.96E-01	1.059
1087544	ENSG00000050030	109873	KIAA2022	KIAA2022	340533	X	n/a	n/a	4.96E-01	1.059
280025120	ENSG00000250349	0	RP5-972B16.2	Uncharacterized proteincDNA FLJ59144, highly similar to Tetraspanin-7	0	X	n/a	n/a	4.94E-01	1.058
279991088	ENSG00000245773	0	AL121928.1	AL121928.1	0	10	n/a	n/a	4.94E-01	1.058
1091287	ENSG00000115255	60230	REEP6	receptor accessory protein 6	92840	19	n/a	n/a	4.94E-01	1.058
1097057	ENSG00000157542	3738	KCNJ6	potassium inwardly-rectifying channel, subfamily J, member 6	3763	21	n/a	n/a	4.94E-01	1.058
279989687	ENSG00000245322	0	RP11-15B17.1	RP11-15B17.1	0	4	n/a	n/a	4.94E-01	1.058
1097125	ENSG00000158104	3222	HPD	4-hydroxyphenylpyruvate dioxygenase	3242	12	n/a	n/a	4.94E-01	1.058
1100661	ENSG00000174444	6092	RPL4	ribosomal protein L4	6124	15	n/a	n/a	4.94E-01	1.058
1088957	ENSG00000099203	10860	TMED1	transmembrane emp24 protein transport domain containing 1	11018	19	n/a	n/a	4.94E-01	1.058
1101958	ENSG00000181778	81751	C9orf71	chromosome 9 open reading frame 71	169693	9	n/a	n/a	4.94E-01	1.058
280095258	ENSG00000256370	0	AL353660.1	AL353660.1	0	13	n/a	n/a	4.94E-01	1.058
1088900	ENSG00000095261	5679	PSMD5	proteasome (prosome, macropain) 26S subunit, non-ATPase, 5	5711	9	n/a	n/a	4.94E-01	1.058
279995922	ENSG00000247585	0	AC008567.1	AC008567.1	0	19	n/a	n/a	4.94E-01	1.058
1106382	ENSG00000215612	3146	HMX1	H6 family homeobox 1	3166	4	n/a	n/a	4.94E-01	1.058
1087242	ENSG00000017621	55719	MAGIX	MAGI family member, X-linked	79917	X	n/a	n/a	4.94E-01	1.058
1088025	ENSG00000071243	33847	ING3	inhibitor of growth family, member 3	54556	7	n/a	n/a	4.94E-01	1.058
1101419	ENSG00000178502	34464	KLHL11	kelch-like 11 (Drosophila)	55175	17	n/a	n/a	4.94E-01	1.058
280060602	ENSG00000253729	5559	PRKDC	protein kinase, DNA-activated, catalytic polypeptide	5591	8	n/a	n/a	4.94E-01	1.058
1100828	ENSG00000175315	1463	CST6	cystatin E/M	1474	11	n/a	n/a	4.94E-01	1.058
279656342	ENSG00000198986	127993	MIRLET7A3	microRNA let-7a-3	406883	22	n/a	n/a	4.94E-01	1.058
1100638	ENSG00000174307	23366	PHLDA3	pleckstrin homology-like domain, family A, member 3	23612	1	n/a	n/a	4.95E-01	1.058
1097634	ENSG00000162076	77640	FLYWCH2	FLYWCH family member 2	114984	16	n/a	n/a	4.95E-01	1.058
1092596	ENSG00000125686	5437	MED1	mediator complex subunit 1	5469	17	n/a	n/a	4.95E-01	1.058
1099591	ENSG00000169604	58379	ANTXR1	anthrax toxin receptor 1	84168	2	n/a	n/a	4.95E-01	1.058
1095665	ENSG00000145734	35103	BDP1	B double prime 1, subunit of RNA polymerase III transcription initiation factor IIIB	55814	5	n/a	n/a	4.95E-01	1.058
280126422	ENSG00000259065	0	RP5-1021I20.1	RP5-1021I20.1	0	14	n/a	n/a	4.95E-01	1.058
1093656	ENSG00000133315	28728	MACROD1	MACRO domain containing 1	28992	11	n/a	n/a	4.95E-01	1.058
279722569	ENSG00000213493	0	RP11-55L3.2	RP11-55L3.2	0	4	n/a	n/a	4.95E-01	1.058
1101981	ENSG00000181894	55476	ZNF329	zinc finger protein 329	79673	19	n/a	n/a	4.95E-01	1.058
1103140	ENSG00000186642	5106	PDE2A	phosphodiesterase 2A, cGMP-stimulated	5138	11	n/a	n/a	4.95E-01	1.058
1102541	ENSG00000184254	217	ALDH1A3	aldehyde dehydrogenase 1 family, member A3	220	15	n/a	n/a	4.95E-01	1.058
280025552	ENSG00000250385	0	RP11-310P5.2	RP11-310P5.2	0	5	n/a	n/a	4.95E-01	1.058
279722072	ENSG00000213435	0	ATP6V0CP3	ATPase, H+ transporting, lysosomal 16kDa, V0 subunit c pseudogene 3	0	6	n/a	n/a	4.95E-01	1.058
1095742	ENSG00000146215	125542	CRIP3	cysteine-rich protein 3	401262	6	n/a	n/a	4.96E-01	1.058
1095410	ENSG00000143858	79247	SYT2	synaptotagmin II	127833	1	n/a	n/a	4.96E-01	1.058
1097328	ENSG00000159714	29535	ZDHHC1	zinc finger, DHHC-type containing 1	29800	16	n/a	n/a	4.96E-01	1.058
1095499	ENSG00000144476	36286	CXCR7	chemokine (C-X-C motif) receptor 7	57007	2	n/a	n/a	4.94E-01	1.057
279660465	ENSG00000200285	0	U6	U6 spliceosomal RNA	0	10	n/a	n/a	4.94E-01	1.057
1088736	ENSG00000090006	8366	LTBP4	latent transforming growth factor beta binding protein 4	8425	19	n/a	n/a	4.94E-01	1.057
1088112	ENSG00000073712	10821	FERMT2	fermitin family member 2	10979	14	n/a	n/a	4.94E-01	1.057
1100020	ENSG00000171443	80647	ZNF524	zinc finger protein 524	147807	19	n/a	n/a	4.94E-01	1.057
1094469	ENSG00000137842	55823	TMEM62	transmembrane protein 62	80021	15	n/a	n/a	4.94E-01	1.057
280118838	ENSG00000258636	0	CTD-2298J14.2	CTD-2298J14.2	0	14	n/a	n/a	4.94E-01	1.057
280124007	ENSG00000258930	0	RP5-1163L11.2	RP5-1163L11.2	0	14	n/a	n/a	4.94E-01	1.057
280104470	ENSG00000257354	0	RP11-631N16.2	RP11-631N16.2	0	12	n/a	n/a	4.94E-01	1.057
1096849	ENSG00000155850	1824	SLC26A2	solute carrier family 26 (sulfate transporter), member 2	1836	5	n/a	n/a	4.94E-01	1.057
1089730	ENSG00000103657	8846	HERC1	hect (homologous to the E6-AP (UBE3A) carboxyl terminus) domain and RCC1 (CHC1)-like domain (RLD) 1	8925	15	n/a	n/a	4.94E-01	1.057
1104110	ENSG00000196935	36795	SRGAP1	SLIT-ROBO Rho GTPase activating protein 1	57522	12	n/a	n/a	4.94E-01	1.057
1090216	ENSG00000106565	28695	TMEM176B	transmembrane protein 176B	28959	7	n/a	n/a	4.94E-01	1.057
1104100	ENSG00000196911	3816	KPNA5	karyopherin alpha 5 (importin alpha 6)	3841	6	n/a	n/a	4.94E-01	1.057
1098243	ENSG00000164211	79601	STARD4	StAR-related lipid transfer (START) domain containing 4	134429	5	n/a	n/a	4.94E-01	1.057
1104041	ENSG00000196705	82208	ZNF431	zinc finger protein 431	170959	19	n/a	n/a	4.94E-01	1.057
1103208	ENSG00000186951	5433	PPARA	peroxisome proliferator-activated receptor alpha	5465	22	n/a	n/a	4.94E-01	1.057
279660703	ENSG00000200350	0	U6	U6 spliceosomal RNA	0	4	n/a	n/a	4.94E-01	1.057
279708217	ENSG00000207554	0	MIR647	microRNA 647	0	20	n/a	n/a	4.94E-01	1.057
280113361	ENSG00000258260	0	RP11-977G19.14	RP11-977G19.14	0	12	n/a	n/a	4.94E-01	1.057
1097817	ENSG00000162913	149577	C1orf145	chromosome 1 open reading frame 145	574407	1	n/a	n/a	4.94E-01	1.057
1091130	ENSG00000113811	37329	RP11-884K10.5	Selenoprotein K	58515	3	n/a	n/a	4.95E-01	1.057
1091741	ENSG00000118705	6153	RPN2	ribophorin II	6185	20	n/a	n/a	4.95E-01	1.057
1090560	ENSG00000109436	22913	TBC1D9	TBC1 domain family, member 9 (with GRAM domain)	23158	4	n/a	n/a	4.95E-01	1.057
1091201	ENSG00000114626	56126	ABTB1	ankyrin repeat and BTB (POZ) domain containing 1	80325	3	n/a	n/a	4.95E-01	1.057
279663944	ENSG00000201343	0	Y_RNA	Y RNA	0	3	n/a	n/a	4.95E-01	1.057
1094197	ENSG00000136485	10092	DCAF7	DDB1 and CUL4 associated factor 7	10238	17	n/a	n/a	4.95E-01	1.057
1100362	ENSG00000172845	6630	SP3	Sp3 transcription factor	6670	2	n/a	n/a	4.95E-01	1.057
1097375	ENSG00000160179	9475	ABCG1	ATP-binding cassette, sub-family G (WHITE), member 1	9619	21	n/a	n/a	4.95E-01	1.057
1102480	ENSG00000183963	6489	SMTN	smoothelin	6525	22	n/a	n/a	4.95E-01	1.057
1097568	ENSG00000161610	3043	HCRT	hypocretin (orexin) neuropeptide precursor	3060	17	n/a	n/a	4.95E-01	1.057
279937976	ENSG00000239194	0	U1	U1 spliceosomal RNA	0	16	n/a	n/a	4.95E-01	1.057
1106746	ENSG00000224186	0	CTC-203F4.1	CDNA: FLJ23312 fis, clone HEP11874Uncharacterized protein	0	5	n/a	n/a	4.95E-01	1.057
279818089	ENSG00000228124	0	RP1-122O8.7	RP1-122O8.7	0	6	n/a	n/a	4.95E-01	1.057
1097447	ENSG00000160570	81564	DEDD2	death effector domain containing 2	162989	19	n/a	n/a	4.95E-01	1.057
1087208	ENSG00000013619	9901	MAMLD1	mastermind-like domain containing 1	10046	X	n/a	n/a	4.95E-01	1.057
280082769	ENSG00000255197	157123463	RP11-750H9.5	RP11-750H9.5	100507417	11	n/a	n/a	4.96E-01	1.057
1109050	ENSG00000242612	25812	DECR2	2,4-dienoyl CoA reductase 2, peroxisomal	26063	16	n/a	n/a	4.96E-01	1.057
279797931	ENSG00000226312	41596	CFLAR-AS1	CFLAR antisense RNA 1 (non-protein coding)	65072	2	n/a	n/a	4.96E-01	1.057
1088403	ENSG00000081177	34507	EXD2	exonuclease 3'-5' domain containing 2	55218	14	n/a	n/a	4.96E-01	1.057
1104026	ENSG00000196663	9751	TECPR2	tectonin beta-propeller repeat containing 2	9895	14	n/a	n/a	4.96E-01	1.057
1090688	ENSG00000110651	970	CD81	CD81 molecule	975	11	n/a	n/a	4.94E-01	1.056
280045469	ENSG00000252150	0	AC092574.2	AC092574.2	0	4	n/a	n/a	4.94E-01	1.056
1099689	ENSG00000170004	1099	CHD3	chromodomain helicase DNA binding protein 3	1107	17	n/a	n/a	4.94E-01	1.056
1094797	ENSG00000139725	33800	RHOF	ras homolog gene family, member F (in filopodia)	54509	12	n/a	n/a	4.94E-01	1.056
1103585	ENSG00000188573	0	FBLL1	fibrillarin-like 1	0	5	n/a	n/a	4.94E-01	1.056
279982502	ENSG00000244171	0	PBX2P1	pre-B-cell leukemia homeobox 2 pseudogene 1	0	3	n/a	n/a	4.94E-01	1.056
1098487	ENSG00000165168	1525	CYBB	cytochrome b-245, beta polypeptide	1536	X	n/a	n/a	4.94E-01	1.056
1104956	ENSG00000203896	34212	LIME1	Lck interacting transmembrane adaptor 1	54923	20	n/a	n/a	4.94E-01	1.056
1092448	ENSG00000124535	36176	WRNIP1	Werner helicase interacting protein 1	56897	6	n/a	n/a	4.94E-01	1.056
1101226	ENSG00000177427	79062	SMCR7	Smith-Magenis syndrome chromosome region, candidate 7	125170	17	n/a	n/a	4.94E-01	1.056
1090576	ENSG00000109606	1653	DHX15	DEAH (Asp-Glu-Ala-His) box polypeptide 15	1665	4	n/a	n/a	4.94E-01	1.056
1087374	ENSG00000033627	532	ATP6V0A1	ATPase, H+ transporting, lysosomal V0 subunit a1	535	17	n/a	n/a	4.94E-01	1.056
1092145	ENSG00000122176	2315	FMOD	fibromodulin	2331	1	n/a	n/a	4.94E-01	1.056
1091903	ENSG00000120063	10525	GNA13	guanine nucleotide binding protein (G protein), alpha 13	10672	17	n/a	n/a	4.94E-01	1.056
1094933	ENSG00000140682	6999	TGFB1I1	transforming growth factor beta 1 induced transcript 1	7041	16	n/a	n/a	4.94E-01	1.056
1091171	ENSG00000114331	23282	ACAP2	ArfGAP with coiled-coil, ankyrin repeat and PH domains 2	23527	3	n/a	n/a	4.94E-01	1.056
279806433	ENSG00000227034	0	RP11-234N17.1	RP11-234N17.1	0	1	n/a	n/a	4.94E-01	1.056
280013006	ENSG00000249402	0	AC108134.4	AC108134.4	0	16	n/a	n/a	4.94E-01	1.056
1097000	ENSG00000157077	9237	ZFYVE9	zinc finger, FYVE domain containing 9	9372	1	n/a	n/a	4.94E-01	1.056
279710310	ENSG00000207966	128136	MIR29C	microRNA 29c	407026	1	n/a	n/a	4.94E-01	1.056
1090500	ENSG00000108854	41325	SMURF2	SMAD specific E3 ubiquitin protein ligase 2	64750	17	n/a	n/a	4.95E-01	1.056
279846040	ENSG00000230614	0	AC073958.2	AC073958.2	0	7	n/a	n/a	4.95E-01	1.056
279710807	ENSG00000208797	0	SNORD73A	small nucleolar RNA, C/D box 73A	0	4	n/a	n/a	4.95E-01	1.056
1094477	ENSG00000137872	55833	SEMA6D	sema domain, transmembrane domain (TM), and cytoplasmic domain, (semaphorin) 6D	80031	15	n/a	n/a	4.95E-01	1.056
1091887	ENSG00000119950	4575	MXI1	MAX interactor 1	4601	10	n/a	n/a	4.95E-01	1.056
1099940	ENSG00000171103	34295	TRMT61B	tRNA methyltransferase 61 homolog B (S. cerevisiae)	55006	2	n/a	n/a	4.95E-01	1.056
1096680	ENSG00000154237	55508	LRRK1	leucine-rich repeat kinase 1	79705	15	n/a	n/a	4.95E-01	1.056
279662369	ENSG00000200847	0	Y_RNA	Y RNA	0	7	n/a	n/a	4.96E-01	1.056
1093403	ENSG00000131778	9415	CHD1L	chromodomain helicase DNA binding protein 1-like	9557	1	n/a	n/a	4.96E-01	1.056
279934710	ENSG00000238678	109431	SNORD109A	small nucleolar RNA, C/D box 109A	338428	15	n/a	n/a	4.96E-01	1.056
1102864	ENSG00000185585	81748	OLFML2A	olfactomedin-like 2A	169611	9	n/a	n/a	4.96E-01	1.056
1102803	ENSG00000185275	0	CD24P4	CD24 molecule pseudogene 4	0	Y	n/a	n/a	4.96E-01	1.056
1088187	ENSG00000075461	26837	CACNG4	calcium channel, voltage-dependent, gamma subunit 4	27092	17	n/a	n/a	4.96E-01	1.056
280046008	ENSG00000252229	0	AC098691.1	AC098691.1	0	1	n/a	n/a	4.96E-01	1.056
1103732	ENSG00000189114	123023	BLOC1S3	biogenesis of lysosomal organelles complex-1, subunit 3	388552	19	n/a	n/a	4.96E-01	1.056
1090934	ENSG00000112293	2805	GPLD1	glycosylphosphatidylinositol specific phospholipase D1	2822	6	n/a	n/a	4.94E-01	1.055
279821554	ENSG00000228417	0	RP11-549L6.3	RP11-549L6.3	0	10	n/a	n/a	4.94E-01	1.055
279882358	ENSG00000233837	0	EIF3LP2	eukaryotic translation initiation factor 3, subunit L pseudogene 2	0	10	n/a	n/a	4.94E-01	1.055
1093854	ENSG00000134698	82978	EIF2C4	eukaryotic translation initiation factor 2C, 4	192670	1	n/a	n/a	4.94E-01	1.055
279989880	ENSG00000245385	0	RP11-334E6.10	RP11-334E6.10	0	11	n/a	n/a	4.94E-01	1.055
1091631	ENSG00000117592	9446	PRDX6	peroxiredoxin 6	9588	1	n/a	n/a	4.94E-01	1.055
280070669	ENSG00000254422	0	RP11-864G5.3	RP11-864G5.3	0	11	n/a	n/a	4.94E-01	1.055
1087164	ENSG00000011451	37339	WIZ	widely interspaced zinc finger motifs	58525	19	n/a	n/a	4.94E-01	1.055
279976916	ENSG00000243613	0	RP11-216N14.8	RP11-216N14.8	0	1	n/a	n/a	4.94E-01	1.055
1098474	ENSG00000165113	56119	GKAP1	G kinase anchoring protein 1	80318	9	n/a	n/a	4.94E-01	1.055
1105085	ENSG00000204310	10407	AGPAT1	1-acylglycerol-3-phosphate O-acyltransferase 1 (lysophosphatidic acid acyltransferase, alpha)	10554	6	n/a	n/a	4.94E-01	1.055
1100137	ENSG00000171867	5589	PRNP	prion protein	5621	20	n/a	n/a	4.94E-01	1.055
1103314	ENSG00000187531	31027	SIRT7	sirtuin 7	51547	17	n/a	n/a	4.94E-01	1.055
1108985	ENSG00000241370	55700	RPP21	ribonuclease P/MRP 21kDa subunit	79897	6	n/a	n/a	4.94E-01	1.055
1096636	ENSG00000153933	8460	DGKE	diacylglycerol kinase, epsilon 64kDa	8526	17	n/a	n/a	4.94E-01	1.055
279751281	ENSG00000220960	0	RP1-72A23.1	RP1-72A23.1	0	6	n/a	n/a	4.94E-01	1.055
1087924	ENSG00000068781	94919	STON1-GTF2A1L	STON1-GTF2A1L readthrough	286749	2	n/a	n/a	4.94E-01	1.055
280123875	ENSG00000258924	0	CTB-96E2.3	CTB-96E2.3	0	17	n/a	n/a	4.94E-01	1.055
1103110	ENSG00000186501	58276	TMEM222	transmembrane protein 222	84065	1	n/a	n/a	4.95E-01	1.055
1106400	ENSG00000215790	9762	SLC35E2	solute carrier family 35, member E2	9906	1	n/a	n/a	4.95E-01	1.055
1094738	ENSG00000139352	426	ASCL1	achaete-scute complex homolog 1 (Drosophila)	429	12	n/a	n/a	4.95E-01	1.055
1101063	ENSG00000176593	1002112	CTD-2368P22.1	Uncharacterized proteincDNA FLJ37429 fis, clone BRAWH2001666	100128398	19	n/a	n/a	4.95E-01	1.055
1092129	ENSG00000122025	2306	FLT3	fms-related tyrosine kinase 3	2322	13	n/a	n/a	4.95E-01	1.055
1097197	ENSG00000158710	8349	TAGLN2	transgelin 2	8407	1	n/a	n/a	4.95E-01	1.055
1102900	ENSG00000185722	30959	ANKFY1	ankyrin repeat and FYVE domain containing 1	51479	17	n/a	n/a	4.95E-01	1.055
1091489	ENSG00000116667	57265	C1orf21	chromosome 1 open reading frame 21	81563	1	n/a	n/a	4.95E-01	1.055
279840524	ENSG00000230149	0	RP3-508I15.19	RP3-508I15.19	0	22	n/a	n/a	4.95E-01	1.055
1103832	ENSG00000196152	7590	ZNF79	zinc finger protein 79	7633	9	n/a	n/a	4.95E-01	1.055
1101446	ENSG00000178695	77660	KCTD12	potassium channel tetramerisation domain containing 12	115207	13	n/a	n/a	4.95E-01	1.055
1102191	ENSG00000182831	28771	C16orf72	chromosome 16 open reading frame 72	29035	16	n/a	n/a	4.95E-01	1.055
1093780	ENSG00000134262	10559	AP4B1	adaptor-related protein complex 4, beta 1 subunit	10717	1	n/a	n/a	4.95E-01	1.055
1094928	ENSG00000140632	58854	GLYR1	glyoxylate reductase 1 homolog (Arabidopsis)	84656	16	n/a	n/a	4.95E-01	1.055
279797071	ENSG00000226233	0	RP1-151B14.9	RP1-151B14.9	0	22	n/a	n/a	4.96E-01	1.055
279707713	ENSG00000207445	0	SNORD15B	small nucleolar RNA, C/D box 15B	0	11	n/a	n/a	4.97E-01	1.055
1091901	ENSG00000120055	55748	C10orf95	chromosome 10 open reading frame 95	79946	10	n/a	n/a	4.94E-01	1.054
1089819	ENSG00000104529	1923	EEF1D	eukaryotic translation elongation factor 1 delta (guanine nucleotide exchange protein)	1936	8	n/a	n/a	4.94E-01	1.054
1101306	ENSG00000177842	90121	ZNF620	zinc finger protein 620	253639	3	n/a	n/a	4.94E-01	1.054
1091077	ENSG00000113391	58205	FAM172A	family with sequence similarity 172, member A	83989	5	n/a	n/a	4.94E-01	1.054
1097383	ENSG00000160191	5120	PDE9A	phosphodiesterase 9A	5152	21	n/a	n/a	4.94E-01	1.054
1109110	ENSG00000243789	0	JMJD7	jumonji domain containing 7	0	15	n/a	n/a	4.94E-01	1.054
1099091	ENSG00000167604	58998	NFKBID	nuclear factor of kappa light polypeptide gene enhancer in B-cells inhibitor, delta	84807	19	n/a	n/a	4.94E-01	1.054
1089306	ENSG00000101000	10397	PROCR	protein C receptor, endothelial	10544	20	n/a	n/a	4.94E-01	1.054
1097005	ENSG00000157107	77683	FCHO2	FCH domain only 2	115548	5	n/a	n/a	4.94E-01	1.054
1089864	ENSG00000104853	1200	CLPTM1	cleft lip and palate associated transmembrane protein 1	1209	19	n/a	n/a	4.94E-01	1.054
279717439	ENSG00000212588	166966	SNORA26	small nucleolar RNA, H/ACA box 26	677810	4	n/a	n/a	4.94E-01	1.054
1105308	ENSG00000204899	133361	MZT1	mitotic spindle organizing protein 1	440145	13	n/a	n/a	4.94E-01	1.054
1097410	ENSG00000160285	4022	LSS	lanosterol synthase (2,3-oxidosqualene-lanosterol cyclase)	4047	21	n/a	n/a	4.95E-01	1.054
280121601	ENSG00000258789	0	RP11-507K2.3	RP11-507K2.3	0	14	n/a	n/a	4.95E-01	1.054
1103848	ENSG00000196187	9581	TMEM63A	transmembrane protein 63A	9725	1	n/a	n/a	4.95E-01	1.054
1087165	ENSG00000011454	23390	RABGAP1	RAB GTPase activating protein 1	23637	9	n/a	n/a	4.95E-01	1.054
1099339	ENSG00000168496	2222	FEN1	flap structure-specific endonuclease 1	2237	11	n/a	n/a	4.95E-01	1.054
280060053	ENSG00000253683	0	CTB-79E8.3	CTB-79E8.3	0	5	n/a	n/a	4.95E-01	1.054
1108721	ENSG00000237190	60034	CDKN2AIPNL	CDKN2A interacting protein N-terminal like	91368	5	n/a	n/a	4.95E-01	1.054
1097364	ENSG00000160087	78678	UBE2J2	ubiquitin-conjugating enzyme E2, J2	118424	1	n/a	n/a	4.95E-01	1.054
1100274	ENSG00000172458	32822	IL17D	interleukin 17D	53342	13	n/a	n/a	4.95E-01	1.054
279719500	ENSG00000213137	0	ARF1P2	ADP-ribosylation factor 1 pseudogene 2	0	12	n/a	n/a	4.95E-01	1.054
279663454	ENSG00000201198	0	U6	U6 spliceosomal RNA	0	12	n/a	n/a	4.95E-01	1.054
1087920	ENSG00000068654	25634	POLR1A	polymerase (RNA) I polypeptide A, 194kDa	25885	2	n/a	n/a	4.95E-01	1.054
1089395	ENSG00000101361	10381	NOP56	NOP56 ribonucleoprotein homolog (yeast)	10528	20	n/a	n/a	4.95E-01	1.054
280007681	ENSG00000248923	0	MTND5P11	MT-ND5 pseudogene 11	0	5	n/a	n/a	4.95E-01	1.054
1090290	ENSG00000107249	81753	GLIS3	GLIS family zinc finger 3	169792	9	n/a	n/a	4.96E-01	1.054
279990771	ENSG00000245680	60160	ZNF585B	zinc finger protein 585B	92285	19	n/a	n/a	4.96E-01	1.054
279792178	ENSG00000225808	0	AC079305.9	AC079305.9	0	2	n/a	n/a	4.97E-01	1.054
1101056	ENSG00000176542	83783	KIAA2018	KIAA2018	205717	3	n/a	n/a	4.94E-01	1.053
1105134	ENSG00000204422	0	LY6G6E	lymphocyte antigen 6 complex, locus G6E (pseudogene)	0	6	n/a	n/a	4.94E-01	1.053
1107058	ENSG00000226232	0	RP11-419C5.2	Uncharacterized protein	0	16	n/a	n/a	4.94E-01	1.053
1104121	ENSG00000196961	157	AP2A1	adaptor-related protein complex 2, alpha 1 subunit	160	19	n/a	n/a	4.94E-01	1.053
1091641	ENSG00000117616	36313	C1orf63	chromosome 1 open reading frame 63	57035	1	n/a	n/a	4.94E-01	1.053
1104502	ENSG00000198087	23361	CD2AP	CD2-associated protein	23607	6	n/a	n/a	4.94E-01	1.053
1102722	ENSG00000185008	6060	ROBO2	roundabout, axon guidance receptor, homolog 2 (Drosophila)	6092	3	n/a	n/a	4.94E-01	1.053
279897580	ENSG00000235162	122751	C12orf75	chromosome 12 open reading frame 75	387882	12	n/a	n/a	4.94E-01	1.053
1101639	ENSG00000179862	81608	CITED4	Cbp/p300-interacting transactivator, with Glu/Asp-rich carboxy-terminal domain, 4	163732	1	n/a	n/a	4.94E-01	1.053
279931237	ENSG00000238193	0	RP11-555H23.1	RP11-555H23.1	0	X	n/a	n/a	4.94E-01	1.053
1102557	ENSG00000184307	90223	ZDHHC23	zinc finger, DHHC-type containing 23	254887	3	n/a	n/a	4.94E-01	1.053
279932110	ENSG00000238275	0	AB019439.68	AB019439.68	0	14	n/a	n/a	4.94E-01	1.053
279799951	ENSG00000226479	0	TMEM185B	transmembrane protein 185B	0	2	n/a	n/a	4.94E-01	1.053
1098832	ENSG00000166507	8443	NDST2	N-deacetylase/N-sulfotransferase (heparan glucosaminyl) 2	8509	10	n/a	n/a	4.94E-01	1.053
1102808	ENSG00000185303	168877	SFTPA2	surfactant protein A2	729238	10	n/a	n/a	4.94E-01	1.053
1091087	ENSG00000113504	10565	SLC12A7	solute carrier family 12 (potassium/chloride transporters), member 7	10723	5	n/a	n/a	4.94E-01	1.053
280024738	ENSG00000250321	0	RP11-478C6.4	RP11-478C6.4	0	4	n/a	n/a	4.94E-01	1.053
280107131	ENSG00000257622	0	RP11-44N21.4	RP11-44N21.4	0	14	n/a	n/a	4.94E-01	1.053
279751771	ENSG00000221069	0	AC000029.1	AC000029.1	0	22	n/a	n/a	4.94E-01	1.053
279702960	ENSG00000206630	26534	SNORD60	small nucleolar RNA, C/D box 60	26788	16	n/a	n/a	4.95E-01	1.053
279847737	ENSG00000230787	0	RP11-548C21.1	RP11-548C21.1	0	1	n/a	n/a	4.95E-01	1.053
1091547	ENSG00000116981	58817	NT5C1A	5'-nucleotidase, cytosolic IA	84618	1	n/a	n/a	4.95E-01	1.053
279703653	ENSG00000206751	0	Y_RNA	Y RNA	0	14	n/a	n/a	4.95E-01	1.053
279993534	ENSG00000246634	0	AC068152.2	AC068152.2	0	17	n/a	n/a	4.95E-01	1.053
1105544	ENSG00000205710	1000062	C17orf107	chromosome 17 open reading frame 107	100130311	17	n/a	n/a	4.95E-01	1.053
1087517	ENSG00000048649	31253	RSF1	remodeling and spacing factor 1	51773	11	n/a	n/a	4.95E-01	1.053
279849698	ENSG00000230964	0	AC018696.4	AC018696.4	0	2	n/a	n/a	4.95E-01	1.053
1099493	ENSG00000169180	22969	XPO6	exportin 6	23214	16	n/a	n/a	4.95E-01	1.053
1099330	ENSG00000168476	56147	REEP4	receptor accessory protein 4	80346	8	n/a	n/a	4.95E-01	1.053
280024667	ENSG00000250318	0	CTA-963H5.5	CTA-963H5.5	0	22	n/a	n/a	4.95E-01	1.053
1097486	ENSG00000160828	0	STAG3L2	stromal antigen 3-like 2	0	7	n/a	n/a	4.95E-01	1.053
1105845	ENSG00000213339	57562	QTRT1	queuine tRNA-ribosyltransferase 1	81890	19	n/a	n/a	4.95E-01	1.053
280119720	ENSG00000258682	0	CTD-2002H8.2	CTD-2002H8.2	0	14	n/a	n/a	4.95E-01	1.053
1100730	ENSG00000174839	83654	FAM116A	family with sequence similarity 116, member A	201627	3	n/a	n/a	4.95E-01	1.053
279913026	ENSG00000236662	0	RP11-108L7.4	RP11-108L7.4	0	10	n/a	n/a	4.95E-01	1.053
279787245	ENSG00000225400	0	RP11-1114A5.5	RP11-1114A5.5	0	X	n/a	n/a	4.95E-01	1.053
279715962	ENSG00000212232	0	SNORD17	small nucleolar RNA, C/D box 17	0	20	n/a	n/a	4.96E-01	1.053
279666149	ENSG00000201943	1013525	SNORD115-10	small nucleolar RNA, C/D box 115-10	100033447	15	n/a	n/a	4.96E-01	1.053
1098186	ENSG00000164080	22887	RAD54L2	RAD54-like 2 (S. cerevisiae)	23132	3	n/a	n/a	4.97E-01	1.053
1090935	ENSG00000112294	7869	ALDH5A1	aldehyde dehydrogenase 5 family, member A1	7915	6	n/a	n/a	4.97E-01	1.053
1104038	ENSG00000196696	94128	PDXDC2P	pyridoxal-dependent decarboxylase domain containing 2, pseudogene	283970	16	n/a	n/a	4.94E-01	1.052
279996973	ENSG00000247993	0	RP11-79P5.2	RP11-79P5.2	0	5	n/a	n/a	4.94E-01	1.052
1090061	ENSG00000105698	7349	USF2	upstream transcription factor 2, c-fos interacting	7392	19	n/a	n/a	4.94E-01	1.052
279750968	ENSG00000220785	0	MTMR9LP	myotubularin related protein 9-like, pseudogene	0	1	n/a	n/a	4.94E-01	1.052
1088764	ENSG00000090554	2307	FLT3LG	fms-related tyrosine kinase 3 ligand	2323	19	n/a	n/a	4.94E-01	1.052
1101093	ENSG00000176753	151516	C15orf56	chromosome 15 open reading frame 56	644809	15	n/a	n/a	4.94E-01	1.052
1101650	ENSG00000179915	9243	NRXN1	neurexin 1	9378	2	n/a	n/a	4.94E-01	1.052
279820916	ENSG00000228367	0	RP11-524L6.2	RP11-524L6.2	0	5	n/a	n/a	4.94E-01	1.052
279839731	ENSG00000230082	157129441	PRRT3-AS1	PRRT3 antisense RNA 1 (non-protein coding)	100874032	3	n/a	n/a	4.94E-01	1.052
1089450	ENSG00000101746	8644	NOL4	nucleolar protein 4	8715	18	n/a	n/a	4.94E-01	1.052
1090667	ENSG00000110367	1644	DDX6	DEAD (Asp-Glu-Ala-Asp) box polypeptide 6	1656	11	n/a	n/a	4.94E-01	1.052
1098456	ENSG00000165029	16	ABCA1	ATP-binding cassette, sub-family A (ABC1), member 1	19	9	n/a	n/a	4.94E-01	1.052
1089181	ENSG00000100412	47	ACO2	aconitase 2, mitochondrial	50	22	n/a	n/a	4.94E-01	1.052
1087574	ENSG00000052802	6273	MSMO1	methylsterol monooxygenase 1	6307	4	n/a	n/a	4.94E-01	1.052
279836558	ENSG00000229795	0	RP11-293G6__A.3	RP11-293G6__A.3	0	1	n/a	n/a	4.94E-01	1.052
1106146	ENSG00000214725	133534	AC120114.1	AC120114.1	440356	16	n/a	n/a	4.94E-01	1.052
1092997	ENSG00000128944	59911	C15orf23	chromosome 15 open reading frame 23	90417	15	n/a	n/a	4.94E-01	1.052
1097350	ENSG00000159921	9876	GNE	glucosamine (UDP-N-acetyl)-2-epimerase/N-acetylmannosamine kinase	10020	9	n/a	n/a	4.94E-01	1.052
1105259	ENSG00000204711	79737	C9orf135	chromosome 9 open reading frame 135	138255	9	n/a	n/a	4.94E-01	1.052
1103940	ENSG00000196422	9714	PPP1R26	protein phosphatase 1, regulatory subunit 26	9858	9	n/a	n/a	4.94E-01	1.052
1097346	ENSG00000159899	4851	NPR2	natriuretic peptide receptor B/guanylate cyclase B (atrionatriuretic peptide receptor B)	4882	9	n/a	n/a	4.94E-01	1.052
279777293	ENSG00000224505	0	AC002117.1	AC002117.1	0	17	n/a	n/a	4.94E-01	1.052
1101319	ENSG00000177943	81342	MAMDC4	MAM domain containing 4	158056	9	n/a	n/a	4.94E-01	1.052
1089678	ENSG00000103269	8908	RHBDL1	rhomboid, veinlet-like 1 (Drosophila)	9028	16	n/a	n/a	4.94E-01	1.052
1087275	ENSG00000021574	6643	SPAST	spastin	6683	2	n/a	n/a	4.94E-01	1.052
1089800	ENSG00000104408	3621	EIF3E	eukaryotic translation initiation factor 3, subunit E	3646	8	n/a	n/a	4.95E-01	1.052
1091323	ENSG00000115421	41433	PAPOLG	poly(A) polymerase gamma	64895	2	n/a	n/a	4.95E-01	1.052
1088146	ENSG00000074695	3973	LMAN1	lectin, mannose-binding, 1	3998	18	n/a	n/a	4.95E-01	1.052
1090738	ENSG00000111052	8748	LIN7A	lin-7 homolog A (C. elegans)	8825	12	n/a	n/a	4.95E-01	1.052
1086944	ENSG00000005156	3955	LIG3	ligase III, DNA, ATP-dependent	3980	17	n/a	n/a	4.95E-01	1.052
279956702	ENSG00000241431	0	RP11-17A4.1	RP11-17A4.1	0	8	n/a	n/a	4.95E-01	1.052
1094521	ENSG00000138081	56005	FBXO11	F-box protein 11	80204	2	n/a	n/a	4.95E-01	1.052
280098022	ENSG00000256690	0	RP11-727F15.9	RP11-727F15.9	0	11	n/a	n/a	4.95E-01	1.052
1105408	ENSG00000205208	83657	C4orf46	chromosome 4 open reading frame 46	201725	4	n/a	n/a	4.95E-01	1.052
1090989	ENSG00000112667	10444	C6orf108	chromosome 6 open reading frame 108	10591	6	n/a	n/a	4.95E-01	1.052
279720611	ENSG00000213283	0	AC009237.8	AC009237.8	0	2	n/a	n/a	4.95E-01	1.052
1087838	ENSG00000066230	6514	SLC9A3	solute carrier family 9 (sodium/hydrogen exchanger), member 3	6550	5	n/a	n/a	4.95E-01	1.052
1093043	ENSG00000129347	41613	KRI1	KRI1 homolog (S. cerevisiae)	65095	19	n/a	n/a	4.95E-01	1.052
280106956	ENSG00000257606	0	RP11-303O9.2	Uncharacterized protein	0	12	n/a	n/a	4.95E-01	1.052
1100742	ENSG00000174903	57555	RAB1B	RAB1B, member RAS oncogene family	81876	11	n/a	n/a	4.95E-01	1.052
280081574	ENSG00000255136	0	CTD-2562J17.4	CTD-2562J17.4	0	11	n/a	n/a	4.97E-01	1.052
279749414	ENSG00000219532	0	RP3-323K23.3	RP3-323K23.3	0	6	n/a	n/a	4.94E-01	1.051
279665281	ENSG00000201699	0	U1	U1 spliceosomal RNA	0	1	n/a	n/a	4.94E-01	1.051
1098293	ENSG00000164379	60868	FOXQ1	forkhead box Q1	94234	6	n/a	n/a	4.94E-01	1.051
1093373	ENSG00000131504	1717	DIAPH1	diaphanous homolog 1 (Drosophila)	1729	5	n/a	n/a	4.94E-01	1.051
1087842	ENSG00000066322	41397	ELOVL1	ELOVL fatty acid elongase 1	64834	1	n/a	n/a	4.94E-01	1.051
1088979	ENSG00000099385	9143	BCL7C	B-cell CLL/lymphoma 7C	9274	16	n/a	n/a	4.94E-01	1.051
1093064	ENSG00000129518	35125	EAPP	E2F-associated phosphoprotein	55837	14	n/a	n/a	4.94E-01	1.051
279953608	ENSG00000241061	0	AC090602.1	AC090602.1	0	15	n/a	n/a	4.94E-01	1.051
279978818	ENSG00000243759	0	ST13P15	suppression of tumorigenicity 13 (colon carcinoma) (Hsp70 interacting protein) pseudogene 15	0	3	n/a	n/a	4.94E-01	1.051
1099621	ENSG00000169733	5954	RFNG	RFNG O-fucosylpeptide 3-beta-N-acetylglucosaminyltransferase	5986	17	n/a	n/a	4.94E-01	1.051
1091526	ENSG00000116819	109688	TFAP2E	transcription factor AP-2 epsilon (activating enhancer binding protein 2 epsilon)	339488	1	n/a	n/a	4.94E-01	1.051
279997644	ENSG00000248121	0	AC005562.2	AC005562.2	0	17	n/a	n/a	4.94E-01	1.051
1103011	ENSG00000186130	10615	ZBTB6	zinc finger and BTB domain containing 6	10773	9	n/a	n/a	4.94E-01	1.051
280092156	ENSG00000256013	0	RP11-27M24.1	RP11-27M24.1	0	16	n/a	n/a	4.94E-01	1.051
1095756	ENSG00000146281	79636	PM20D2	peptidase M20 domain containing 2	135293	6	n/a	n/a	4.94E-01	1.051
1102147	ENSG00000182621	22991	PLCB1	phospholipase C, beta 1 (phosphoinositide-specific)	23236	20	n/a	n/a	4.94E-01	1.051
1092385	ENSG00000124205	1895	EDN3	endothelin 3	1908	20	n/a	n/a	4.94E-01	1.051
1094436	ENSG00000137726	33131	FXYD6	FXYD domain containing ion transport regulator 6	53826	11	n/a	n/a	4.94E-01	1.051
1095632	ENSG00000145431	35319	PDGFC	platelet derived growth factor C	56034	4	n/a	n/a	4.94E-01	1.051
1097580	ENSG00000161664	60195	ASB16	ankyrin repeat and SOCS box containing 16	92591	17	n/a	n/a	4.94E-01	1.051
1088656	ENSG00000088682	36295	COQ9	coenzyme Q9 homolog (S. cerevisiae)	57017	16	n/a	n/a	4.94E-01	1.051
1094841	ENSG00000140067	59840	FAM181A	family with sequence similarity 181, member A	90050	14	n/a	n/a	4.94E-01	1.051
1102077	ENSG00000182326	712	C1S	complement component 1, s subcomponent	716	12	n/a	n/a	4.94E-01	1.051
1094481	ENSG00000137878	157127185	GCOM1	GRINL1A complex locus	100820829	15	n/a	n/a	4.94E-01	1.051
1087874	ENSG00000067177	5223	PHKA1	phosphorylase kinase, alpha 1 (muscle)	5255	X	n/a	n/a	4.94E-01	1.051
1093290	ENSG00000131016	9448	AKAP12	A kinase (PRKA) anchor protein 12	9590	6	n/a	n/a	4.94E-01	1.051
279816246	ENSG00000227934	0	RP11-423F24.3	RP11-423F24.3	0	1	n/a	n/a	4.94E-01	1.051
1088831	ENSG00000092036	34219	HAUS4	HAUS augmin-like complex, subunit 4	54930	14	n/a	n/a	4.94E-01	1.051
279938125	ENSG00000239213	0	RP11-85F14.5	RP11-85F14.5	0	3	n/a	n/a	4.94E-01	1.051
1100277	ENSG00000172461	10543	FUT9	fucosyltransferase 9 (alpha (1,3) fucosyltransferase)	10690	6	n/a	n/a	4.94E-01	1.051
280101902	ENSG00000257108	94124	NHLRC4	NHL repeat containing 4	283948	16	n/a	n/a	4.94E-01	1.051
280013619	ENSG00000249456	0	RP11-298J20.4	RP11-298J20.4	0	10	n/a	n/a	4.94E-01	1.051
1095879	ENSG00000147274	27061	RBMX	RNA binding motif protein, X-linked	27316	X	n/a	n/a	4.94E-01	1.051
1102860	ENSG00000185559	8711	DLK1	delta-like 1 homolog (Drosophila)	8788	14	n/a	n/a	4.94E-01	1.051
279700519	ENSG00000206145	133954	P2RX6P	purinergic receptor P2X, ligand-gated ion channel, 6 pseudogene	440799	22	n/a	n/a	4.94E-01	1.051
1096912	ENSG00000156298	7059	TSPAN7	tetraspanin 7	7102	X	n/a	n/a	4.95E-01	1.051
1095682	ENSG00000145832	81114	SLC25A48	solute carrier family 25, member 48	153328	5	n/a	n/a	4.95E-01	1.051
1092824	ENSG00000127419	58496	TMEM175	transmembrane protein 175	84286	4	n/a	n/a	4.95E-01	1.051
1098323	ENSG00000164506	79620	STXBP5	syntaxin binding protein 5 (tomosyn)	134957	6	n/a	n/a	4.95E-01	1.051
1105572	ENSG00000205808	126343	PPAPDC2	phosphatidic acid phosphatase type 2 domain containing 2	403313	9	n/a	n/a	4.95E-01	1.051
1089510	ENSG00000102096	10882	PIM2	pim-2 oncogene	11040	X	n/a	n/a	4.95E-01	1.051
280020311	ENSG00000249962	0	RP11-80H5.5	RP11-80H5.5	0	10	n/a	n/a	4.95E-01	1.051
1088880	ENSG00000093217	9798	XYLB	xylulokinase homolog (H. influenzae)	9942	3	n/a	n/a	4.95E-01	1.051
1102629	ENSG00000184611	59853	KCNH7	potassium voltage-gated channel, subfamily H (eag-related), member 7	90134	2	n/a	n/a	4.95E-01	1.051
1101922	ENSG00000181541	10439	MAB21L2	mab-21-like 2 (C. elegans)	10586	4	n/a	n/a	4.95E-01	1.051
1093241	ENSG00000130748	34247	TMEM160	transmembrane protein 160	54958	19	n/a	n/a	4.95E-01	1.051
1093052	ENSG00000129455	11042	KLK8	kallikrein-related peptidase 8	11202	19	n/a	n/a	4.95E-01	1.051
1088948	ENSG00000096968	3692	JAK2	Janus kinase 2	3717	9	n/a	n/a	4.95E-01	1.051
279668144	ENSG00000202529	0	SNORD18B	small nucleolar RNA, C/D box 18B	0	15	n/a	n/a	4.95E-01	1.051
1103342	ENSG00000187626	122129	ZKSCAN4	zinc finger with KRAB and SCAN domains 4	387032	6	n/a	n/a	4.95E-01	1.051
279736941	ENSG00000215102	0	TERF1P4	telomeric repeat binding factor (NIMA-interacting) 1 pseudogene 4	0	X	n/a	n/a	4.95E-01	1.051
1091598	ENSG00000117385	40808	LEPRE1	leucine proline-enriched proteoglycan (leprecan) 1	64175	1	n/a	n/a	4.95E-01	1.051
1099406	ENSG00000168802	34210	CHTF8	CTF8, chromosome transmission fidelity factor 8 homolog (S. cerevisiae)	54921	16	n/a	n/a	4.95E-01	1.051
1096844	ENSG00000155816	36055	FMN2	formin 2	56776	1	n/a	n/a	4.96E-01	1.051
1097766	ENSG00000162729	60264	IGSF8	immunoglobulin superfamily, member 8	93185	1	n/a	n/a	4.96E-01	1.051
1093994	ENSG00000135446	1014	CDK4	cyclin-dependent kinase 4	1019	12	n/a	n/a	4.96E-01	1.051
1088751	ENSG00000090372	29623	STRN4	striatin, calmodulin binding protein 4	29888	19	n/a	n/a	4.96E-01	1.051
1091562	ENSG00000117069	57529	ST6GALNAC5	ST6 (alpha-N-acetyl-neuraminyl-2,3-beta-galactosyl-1,3)-N-acetylgalactosaminide alpha-2,6-sialyltransferase 5	81849	1	n/a	n/a	4.94E-01	1.05
279869262	ENSG00000232682	0	RP11-388P9.2	RP11-388P9.2	0	10	n/a	n/a	4.94E-01	1.05
279928093	ENSG00000237938	0	RP11-288I21.1	RP11-288I21.1	0	1	n/a	n/a	4.94E-01	1.05
1094309	ENSG00000136999	4825	NOV	nephroblastoma overexpressed gene	4856	8	n/a	n/a	4.94E-01	1.05
1097337	ENSG00000159792	5649	PSKH1	protein serine kinase H1	5681	16	n/a	n/a	4.94E-01	1.05
279776769	ENSG00000224459	0	RP11-169K16.4	RP11-169K16.4	0	1	n/a	n/a	4.94E-01	1.05
1092830	ENSG00000127481	23107	UBR4	ubiquitin protein ligase E3 component n-recognin 4	23352	1	n/a	n/a	4.94E-01	1.05
1087516	ENSG00000048545	2961	GUCA1A	guanylate cyclase activator 1A (retina)	2978	6	n/a	n/a	4.94E-01	1.05
1098689	ENSG00000165997	85705	ARL5B	ADP-ribosylation factor-like 5B	221079	10	n/a	n/a	4.94E-01	1.05
1101151	ENSG00000177025	80625	C19orf18	chromosome 19 open reading frame 18	147685	19	n/a	n/a	4.94E-01	1.05
1107404	ENSG00000228532	0	RP1-241P17.4	RP1-241P17.4	0	X	n/a	n/a	4.94E-01	1.05
279723315	ENSG00000213613	0	RP11-380G5.3	RP11-380G5.3	0	10	n/a	n/a	4.94E-01	1.05
279795432	ENSG00000226086	0	RP11-508N22.4	RP11-508N22.4	0	10	n/a	n/a	4.94E-01	1.05
279785387	ENSG00000225236	0	AP000936.5	AP000936.5	0	11	n/a	n/a	4.94E-01	1.05
1105326	ENSG00000204950	123760	LRRC10B	leucine rich repeat containing 10B	390205	11	n/a	n/a	4.94E-01	1.05
1098419	ENSG00000164896	10764	FASTK	Fas-activated serine/threonine kinase	10922	7	n/a	n/a	4.94E-01	1.05
1097716	ENSG00000162576	33878	MXRA8	matrix-remodelling associated 8	54587	1	n/a	n/a	4.94E-01	1.05
1088090	ENSG00000073008	5785	PVR	poliovirus receptor	5817	19	n/a	n/a	4.94E-01	1.05
280058933	ENSG00000253598	0	SLC10A5	solute carrier family 10 (sodium/bile acid cotransporter family), member 5	0	8	n/a	n/a	4.94E-01	1.05
279982870	ENSG00000244213	0	ZFAND6P1	zinc finger, AN1-type domain 6 pseudogene 1	0	9	n/a	n/a	4.94E-01	1.05
1099989	ENSG00000171291	59944	ZNF439	zinc finger protein 439	90594	19	n/a	n/a	4.94E-01	1.05
280108886	ENSG00000257808	0	RP11-1136G11.8	RP11-1136G11.8	0	12	n/a	n/a	4.94E-01	1.05
1098659	ENSG00000165887	26035	ANKRD2	ankyrin repeat domain 2 (stretch responsive muscle)	26287	10	n/a	n/a	4.94E-01	1.05
279664798	ENSG00000201579	0	U6	U6 spliceosomal RNA	0	12	n/a	n/a	4.94E-01	1.05
280070550	ENSG00000254414	0	RP11-182J1.1	RP11-182J1.1	0	15	n/a	n/a	4.94E-01	1.05
1089826	ENSG00000104643	41879	MTMR9	myotubularin related protein 9	66036	8	n/a	n/a	4.94E-01	1.05
279938775	ENSG00000239298	0	RP4-758J18.3	RP4-758J18.3	0	1	n/a	n/a	4.94E-01	1.05
1090478	ENSG00000108784	4643	NAGLU	N-acetylglucosaminidase, alpha	4669	17	n/a	n/a	4.94E-01	1.05
1098405	ENSG00000164841	81315	TMEM74	transmembrane protein 74	157753	8	n/a	n/a	4.94E-01	1.05
1096754	ENSG00000154845	9845	PPP4R1	protein phosphatase 4, regulatory subunit 1	9989	18	n/a	n/a	4.94E-01	1.05
1100340	ENSG00000172766	55415	NAA16	N(alpha)-acetyltransferase 16, NatA auxiliary subunit	79612	13	n/a	n/a	4.94E-01	1.05
1105862	ENSG00000213445	6458	SIPA1	signal-induced proliferation-associated 1	6494	11	n/a	n/a	4.94E-01	1.05
1096125	ENSG00000149328	59826	GLB1L2	galactosidase, beta 1-like 2	89944	11	n/a	n/a	4.94E-01	1.05
279828474	ENSG00000229036	0	RP1-20N2.6	RP1-20N2.6	0	6	n/a	n/a	4.94E-01	1.05
279715389	ENSG00000212076	0	MIR761	microRNA 761	0	1	n/a	n/a	4.94E-01	1.05
1087362	ENSG00000032219	5894	ARID4A	AT rich interactive domain 4A (RBP1-like)	5926	14	n/a	n/a	4.94E-01	1.05
280080385	ENSG00000255062	0	RP11-712L6.5	Uncharacterized protein	0	11	n/a	n/a	4.94E-01	1.05
1106008	ENSG00000214182	0	PTMAP5	prothymosin, alpha pseudogene 5	0	13	n/a	n/a	4.95E-01	1.05
1098353	ENSG00000164631	7516	ZNF12	zinc finger protein 12	7559	7	n/a	n/a	4.95E-01	1.05
280086276	ENSG00000255438	0	CTD-2653D5.1	CTD-2653D5.1	0	20	n/a	n/a	4.95E-01	1.05
280035549	ENSG00000251188	0	RP11-478C6.6	RP11-478C6.6	0	4	n/a	n/a	4.95E-01	1.05
280123201	ENSG00000258881	0	AC007040.11	AC007040.11	0	2	n/a	n/a	4.95E-01	1.05
1104211	ENSG00000197245	55729	GRRP1	glycine/arginine rich protein 1	79927	1	n/a	n/a	4.95E-01	1.05
1090484	ENSG00000108799	2130	EZH1	enhancer of zeste homolog 1 (Drosophila)	2145	17	n/a	n/a	4.95E-01	1.05
279744295	ENSG00000216119	0	AC046130.1	AC046130.1	0	12	n/a	n/a	4.95E-01	1.05
1089253	ENSG00000100711	54878	ZFYVE21	zinc finger, FYVE domain containing 21	79038	14	n/a	n/a	4.95E-01	1.05
280042690	ENSG00000251748	0	U4atac	U4atac minor spliceosomal RNA	0	9	n/a	n/a	4.95E-01	1.05
279774614	ENSG00000224282	0	CTD-2290C23.1	CTD-2290C23.1	0	5	n/a	n/a	4.95E-01	1.05
1108987	ENSG00000241404	56635	EGFL8	EGF-like-domain, multiple 8	80864	6	n/a	n/a	4.95E-01	1.05
279775266	ENSG00000224339	0	AL121578.5	AL121578.5	0	X	n/a	n/a	4.95E-01	1.05
1087363	ENSG00000032389	7217	TSSC1	tumor suppressing subtransferable candidate 1	7260	2	n/a	n/a	4.95E-01	1.05
279719593	ENSG00000213155	0	RP11-252O18.3	RP11-252O18.3	0	3	n/a	n/a	4.95E-01	1.05
1104441	ENSG00000197930	29734	ERO1L	ERO1-like (S. cerevisiae)	30001	14	n/a	n/a	4.95E-01	1.05
280020415	ENSG00000249971	0	RP11-256P1.1	RP11-256P1.1	0	5	n/a	n/a	4.95E-01	1.05
1094053	ENSG00000135747	60284	ZNF670	zinc finger protein 670	93474	1	n/a	n/a	4.96E-01	1.05
1103754	ENSG00000189195	94377	BTBD8	BTB (POZ) domain containing 8	284697	1	n/a	n/a	4.96E-01	1.05
279759461	ENSG00000222326	0	MIR1908	microRNA 1908	0	11	n/a	n/a	4.96E-01	1.05
279759286	ENSG00000222282	0	U6	U6 spliceosomal RNA	0	1	n/a	n/a	4.97E-01	1.05
1106351	ENSG00000215462	0	AL136218.1	Sarcoma antigen NY-SAR-79	0	13	n/a	n/a	4.94E-01	1.049
279842570	ENSG00000230330	0	HMGN2P3	high mobility group nucleosomal binding domain 2 pseudogene 3	0	16	n/a	n/a	4.94E-01	1.049
1092425	ENSG00000124399	0	RP11-663P9.2	RP11-663P9.2	0	4	n/a	n/a	4.94E-01	1.049
1093137	ENSG00000130204	10305	TOMM40	translocase of outer mitochondrial membrane 40 homolog (yeast)	10452	19	n/a	n/a	4.94E-01	1.049
1105136	ENSG00000204427	7874	ABHD16A	abhydrolase domain containing 16A	7920	6	n/a	n/a	4.94E-01	1.049
1087595	ENSG00000054267	31222	ARID4B	AT rich interactive domain 4B (RBP1-like)	51742	1	n/a	n/a	4.94E-01	1.049
1093838	ENSG00000134575	50	ACP2	acid phosphatase 2, lysosomal	53	11	n/a	n/a	4.94E-01	1.049
1102294	ENSG00000183260	80053	ABHD16B	abhydrolase domain containing 16B	140701	20	n/a	n/a	4.94E-01	1.049
1095079	ENSG00000141582	8469	CBX4	chromobox homolog 4	8535	17	n/a	n/a	4.94E-01	1.049
1092319	ENSG00000123610	7087	TNFAIP6	tumor necrosis factor, alpha-induced protein 6	7130	2	n/a	n/a	4.94E-01	1.049
1089499	ENSG00000102038	6555	SMARCA1	SWI/SNF related, matrix associated, actin dependent regulator of chromatin, subfamily a, member 1	6594	X	n/a	n/a	4.94E-01	1.049
1097700	ENSG00000162496	9123	DHRS3	dehydrogenase/reductase (SDR family) member 3	9249	1	n/a	n/a	4.94E-01	1.049
280102491	ENSG00000257173	0	RP11-297L6.2	RP11-297L6.2	0	12	n/a	n/a	4.94E-01	1.049
1097396	ENSG00000160216	36173	AGPAT3	1-acylglycerol-3-phosphate O-acyltransferase 3	56894	21	n/a	n/a	4.94E-01	1.049
1087850	ENSG00000066468	2248	FGFR2	fibroblast growth factor receptor 2	2263	10	n/a	n/a	4.94E-01	1.049
1088532	ENSG00000085449	36863	WDFY1	WD repeat and FYVE domain containing 1	57590	2	n/a	n/a	4.94E-01	1.049
1090997	ENSG00000112715	7379	VEGFA	vascular endothelial growth factor A	7422	6	n/a	n/a	4.94E-01	1.049
279787952	ENSG00000225470	0	JPX	JPX transcript, XIST activator (non-protein coding)	0	X	n/a	n/a	4.94E-01	1.049
280093036	ENSG00000256092	0	RP13-942N8.1	RP13-942N8.1	0	12	n/a	n/a	4.94E-01	1.049
1102838	ENSG00000185453	119523	C19orf68	chromosome 19 open reading frame 68	374920	19	n/a	n/a	4.94E-01	1.049
1104816	ENSG00000198923	0	RP11-290L1.7	RP11-290L1.7	0	12	n/a	n/a	4.94E-01	1.049
1089977	ENSG00000105372	6190	RPS19	ribosomal protein S19	6223	19	n/a	n/a	4.94E-01	1.049
1094888	ENSG00000140443	3460	IGF1R	insulin-like growth factor 1 receptor	3480	15	n/a	n/a	4.94E-01	1.049
1102643	ENSG00000184677	9779	ZBTB40	zinc finger and BTB domain containing 40	9923	1	n/a	n/a	4.94E-01	1.049
1091800	ENSG00000119408	10625	NEK6	NIMA (never in mitosis gene a)-related kinase 6	10783	9	n/a	n/a	4.94E-01	1.049
279775849	ENSG00000224387	0	RP3-395M20.2	RP3-395M20.2	0	1	n/a	n/a	4.94E-01	1.049
279746220	ENSG00000217289	0	AC018865.5	AC018865.5	0	2	n/a	n/a	4.94E-01	1.049
1101043	ENSG00000176454	90198	LPCAT4	lysophosphatidylcholine acyltransferase 4	254531	15	n/a	n/a	4.94E-01	1.049
279719676	ENSG00000213165	0	AC090425.1	AC090425.1	0	3	n/a	n/a	4.95E-01	1.049
279976868	ENSG00000243607	0	RPL35AP26	ribosomal protein L35a pseudogene 26	0	11	n/a	n/a	4.95E-01	1.049
1091693	ENSG00000118260	1376	CREB1	cAMP responsive element binding protein 1	1385	2	n/a	n/a	4.95E-01	1.049
1098667	ENSG00000165915	60018	SLC39A13	solute carrier family 39 (zinc transporter), member 13	91252	11	n/a	n/a	4.95E-01	1.049
1099164	ENSG00000167797	10117	CDK2AP2	cyclin-dependent kinase 2 associated protein 2	10263	11	n/a	n/a	4.95E-01	1.049
280005165	ENSG00000248712	93862	CCDC153	coiled-coil domain containing 153	283152	11	n/a	n/a	4.95E-01	1.049
1088542	ENSG00000085721	33989	RRN3	RRN3 RNA polymerase I transcription factor homolog (S. cerevisiae)	54700	16	n/a	n/a	4.95E-01	1.049
1090883	ENSG00000111981	56130	ULBP1	UL16 binding protein 1	80329	6	n/a	n/a	4.95E-01	1.049
1096115	ENSG00000149273	6155	RPS3	ribosomal protein S3	6188	11	n/a	n/a	4.95E-01	1.049
1088775	ENSG00000090857	34355	PDPR	pyruvate dehydrogenase phosphatase regulatory subunit	55066	16	n/a	n/a	4.95E-01	1.049
1106561	ENSG00000221968	3970	FADS3	fatty acid desaturase 3	3995	11	n/a	n/a	4.95E-01	1.049
1105452	ENSG00000205358	4470	MT1H	metallothionein 1H	4496	16	n/a	n/a	4.95E-01	1.049
280051160	ENSG00000252975	0	Y_RNA	Y RNA	0	4	n/a	n/a	4.95E-01	1.049
1107717	ENSG00000230626	0	RP11-286H14.4	RP11-286H14.4	0	7	n/a	n/a	4.95E-01	1.049
1101147	ENSG00000176994	80120	SMCR8	Smith-Magenis syndrome chromosome region, candidate 8	140775	17	n/a	n/a	4.95E-01	1.049
279708861	ENSG00000207655	0	hsa-mir-220a	hsa-mir-220a	0	X	n/a	n/a	4.95E-01	1.049
1093538	ENSG00000132639	6576	SNAP25	synaptosomal-associated protein, 25kDa	6616	20	n/a	n/a	4.95E-01	1.049
1091578	ENSG00000117174	33971	ZNHIT6	zinc finger, HIT-type containing 6	54680	1	n/a	n/a	4.95E-01	1.049
1097807	ENSG00000162885	80734	B3GALNT2	beta-1,3-N-acetylgalactosaminyltransferase 2	148789	1	n/a	n/a	4.95E-01	1.049
1093886	ENSG00000134874	22629	DZIP1	DAZ interacting protein 1	22873	13	n/a	n/a	4.95E-01	1.049
279847265	ENSG00000230734	0	RPL10P3	ribosomal protein L10 pseudogene 3	0	9	n/a	n/a	4.96E-01	1.049
1100718	ENSG00000174776	81012	WDR49	WD repeat domain 49	151790	3	n/a	n/a	4.96E-01	1.049
1092696	ENSG00000126107	55457	HECTD3	HECT domain containing 3	79654	1	n/a	n/a	4.96E-01	1.049
1099266	ENSG00000168228	28799	ZCCHC4	zinc finger, CCHC domain containing 4	29063	4	n/a	n/a	4.96E-01	1.049
1096748	ENSG00000154803	83614	FLCN	folliculin	201163	17	n/a	n/a	4.94E-01	1.048
279962419	ENSG00000242041	0	RP11-70F11.2	RP11-70F11.2	0	12	n/a	n/a	4.94E-01	1.048
279986096	ENSG00000244522	0	AC092669.1	AC092669.1	0	2	n/a	n/a	4.94E-01	1.048
1087858	ENSG00000066739	34391	ATG2B	ATG2 autophagy related 2 homolog B (S. cerevisiae)	55102	14	n/a	n/a	4.94E-01	1.048
1099209	ENSG00000167981	80521	ZNF597	zinc finger protein 597	146434	16	n/a	n/a	4.94E-01	1.048
1103817	ENSG00000196110	119512	ZNF699	zinc finger protein 699	374879	19	n/a	n/a	4.94E-01	1.048
279778116	ENSG00000224578	0	AC084058.1	AC084058.1	0	16	n/a	n/a	4.94E-01	1.048
1095296	ENSG00000143337	25841	TOR1AIP1	torsin A interacting protein 1	26092	1	n/a	n/a	4.94E-01	1.048
1093610	ENSG00000133030	22919	MPRIP	myosin phosphatase Rho interacting protein	23164	17	n/a	n/a	4.94E-01	1.048
280084137	ENSG00000255284	157122313	AP006621.5	Uncharacterized protein	100506518	11	n/a	n/a	4.94E-01	1.048
1092150	ENSG00000122218	1305	COPA	coatomer protein complex, subunit alpha	1314	1	n/a	n/a	4.94E-01	1.048
280015592	ENSG00000249626	0	RP11-496H1.1	RP11-496H1.1	0	3	n/a	n/a	4.94E-01	1.048
1103536	ENSG00000188372	7739	ZP3	zona pellucida glycoprotein 3 (sperm receptor)	7784	7	n/a	n/a	4.94E-01	1.048
1106640	ENSG00000223547	94287	ZNF844	zinc finger protein 844	284391	19	n/a	n/a	4.94E-01	1.048
280030114	ENSG00000250751	0	RP11-613C6.2	RP11-613C6.2	0	17	n/a	n/a	4.94E-01	1.048
1088133	ENSG00000074317	6580	SNCB	synuclein, beta	6620	5	n/a	n/a	4.94E-01	1.048
1105891	ENSG00000213689	11116	TREX1	three prime repair exonuclease 1	11277	3	n/a	n/a	4.94E-01	1.048
1088274	ENSG00000077809	2952	GTF2I	general transcription factor IIi	2969	7	n/a	n/a	4.94E-01	1.048
279750791	ENSG00000220635	0	KRASP1	v-Ki-ras2 Kirsten rat sarcoma viral oncogene homolog pseudogene 1	0	6	n/a	n/a	4.94E-01	1.048
1094185	ENSG00000136404	32826	TM6SF1	transmembrane 6 superfamily member 1	53346	15	n/a	n/a	4.94E-01	1.048
1099829	ENSG00000170615	119598	SLC26A5	solute carrier family 26, member 5 (prestin)	375611	7	n/a	n/a	4.94E-01	1.048
280128642	ENSG00000259192	0	AC109631.1	AC109631.1	0	15	n/a	n/a	4.94E-01	1.048
1091554	ENSG00000117000	5986	RLF	rearranged L-myc fusion	6018	1	n/a	n/a	4.94E-01	1.048
1089121	ENSG00000100271	25558	TTLL1	tubulin tyrosine ligase-like family, member 1	25809	22	n/a	n/a	4.94E-01	1.048
1104804	ENSG00000198901	8935	PRC1	protein regulator of cytokinesis 1	9055	15	n/a	n/a	4.94E-01	1.048
279935226	ENSG00000238757	0	AL031431.1	AL031431.1	0	1	n/a	n/a	4.94E-01	1.048
279856382	ENSG00000231552	0	AC104306.5	AC104306.5	0	3	n/a	n/a	4.94E-01	1.048
1090320	ENSG00000107614	1775	TRDMT1	tRNA aspartic acid methyltransferase 1	1787	10	n/a	n/a	4.94E-01	1.048
280050215	ENSG00000252838	0	7SK	7SK RNA	0	16	n/a	n/a	4.94E-01	1.048
279934059	ENSG00000238566	0	snoU13	Small nucleolar RNA U13	0	8	n/a	n/a	4.94E-01	1.048
1096488	ENSG00000152578	2876	GRIA4	glutamate receptor, ionotrophic, AMPA 4	2893	11	n/a	n/a	4.95E-01	1.048
1097079	ENSG00000157764	669	BRAF	v-raf murine sarcoma viral oncogene homolog B1	673	7	n/a	n/a	4.95E-01	1.048
1092562	ENSG00000125458	29824	NT5C	5', 3'-nucleotidase, cytosolic	30833	17	n/a	n/a	4.95E-01	1.048
1093678	ENSG00000133606	23362	MKRN1	makorin ring finger protein 1	23608	7	n/a	n/a	4.95E-01	1.048
279721149	ENSG00000213355	0	CNN2P8	calponin 2 pseudogene 8	0	2	n/a	n/a	4.95E-01	1.048
279978221	ENSG00000243712	0	RNY4P21	RNA, Ro-associated Y4 pseudogene 21	0	14	n/a	n/a	4.95E-01	1.048
280119003	ENSG00000258646	0	RP11-950C14.3	RP11-950C14.3	0	14	n/a	n/a	4.95E-01	1.048
280008413	ENSG00000248996	0	RP11-1334A24.6	RP11-1334A24.6	0	5	n/a	n/a	4.95E-01	1.048
1097487	ENSG00000160838	80797	LRRC71	leucine rich repeat containing 71	149499	1	n/a	n/a	4.95E-01	1.048
1102681	ENSG00000184863	81258	RBM33	RNA binding motif protein 33	155435	7	n/a	n/a	4.95E-01	1.048
1102270	ENSG00000183150	2825	GPR19	G protein-coupled receptor 19	2842	12	n/a	n/a	4.95E-01	1.048
279669110	ENSG00000203423	0	AC140061.4	AC140061.4	0	12	n/a	n/a	4.96E-01	1.048
1097302	ENSG00000159450	7020	TCHH	trichohyalin	7062	1	n/a	n/a	4.96E-01	1.048
1101596	ENSG00000179564	79508	C3orf45	chromosome 3 open reading frame 45	132228	3	n/a	n/a	4.96E-01	1.048
1089901	ENSG00000104969	6413	SGTA	small glutamine-rich tetratricopeptide repeat (TPR)-containing, alpha	6449	19	n/a	n/a	4.96E-01	1.048
280019212	ENSG00000249889	0	AC145124.1	AC145124.1	0	8	n/a	n/a	4.96E-01	1.048
280070731	ENSG00000254429	0	CTD-2562J17.7	CTD-2562J17.7	0	11	n/a	n/a	4.94E-01	1.047
1089989	ENSG00000105402	8700	NAPA	N-ethylmaleimide-sensitive factor attachment protein, alpha	8775	19	n/a	n/a	4.94E-01	1.047
279663244	ENSG00000201134	0	Y_RNA	Y RNA	0	1	n/a	n/a	4.94E-01	1.047
280096963	ENSG00000256569	0	RP11-173P15.5	RP11-173P15.5	0	12	n/a	n/a	4.94E-01	1.047
1086902	ENSG00000003402	8760	CFLAR	CASP8 and FADD-like apoptosis regulator	8837	2	n/a	n/a	4.94E-01	1.047
1095926	ENSG00000147604	6097	RPL7	ribosomal protein L7	6129	8	n/a	n/a	4.94E-01	1.047
1100699	ENSG00000174652	10623	ZNF266	zinc finger protein 266	10781	19	n/a	n/a	4.94E-01	1.047
1089199	ENSG00000100461	34436	RBM23	RNA binding motif protein 23	55147	14	n/a	n/a	4.94E-01	1.047
1103950	ENSG00000196455	29840	PIK3R4	phosphoinositide-3-kinase, regulatory subunit 4	30849	3	n/a	n/a	4.94E-01	1.047
1097052	ENSG00000157502	79792	MUM1L1	melanoma associated antigen (mutated) 1-like 1	139221	X	n/a	n/a	4.94E-01	1.047
279970293	ENSG00000242886	0	GLUD1P2	glutamate dehydrogenase 1 pseudogene 2	0	10	n/a	n/a	4.94E-01	1.047
1097696	ENSG00000162482	22732	AKR7A3	aldo-keto reductase family 7, member A3 (aflatoxin aldehyde reductase)	22977	1	n/a	n/a	4.94E-01	1.047
1095483	ENSG00000144362	149620	PHOSPHO2	phosphatase, orphan 2	493911	2	n/a	n/a	4.94E-01	1.047
1091248	ENSG00000114993	6209	RTKN	rhotekin	6242	2	n/a	n/a	4.94E-01	1.047
1102407	ENSG00000183684	10043	THOC4	THO complex 4	10189	17	n/a	n/a	4.94E-01	1.047
1094463	ENSG00000137822	26974	TUBGCP4	tubulin, gamma complex associated protein 4	27229	15	n/a	n/a	4.94E-01	1.047
279859780	ENSG00000231856	0	RP11-327P2.5	RP11-327P2.5	0	13	n/a	n/a	4.94E-01	1.047
1103312	ENSG00000187522	30664	HSPA14	heat shock 70kDa protein 14	51182	10	n/a	n/a	4.94E-01	1.047
280081943	ENSG00000255153	90284	CTD-2245O6.1	CTD-2245O6.1	255512	11	n/a	n/a	4.94E-01	1.047
1092613	ENSG00000125772	35541	GPCPD1	glycerophosphocholine phosphodiesterase GDE1 homolog (S. cerevisiae)	56261	20	n/a	n/a	4.94E-01	1.047
1105245	ENSG00000204681	2534	GABBR1	gamma-aminobutyric acid (GABA) B receptor, 1	2550	6	n/a	n/a	4.95E-01	1.047
279931825	ENSG00000238259	0	AC067940.1	AC067940.1	0	2	n/a	n/a	4.95E-01	1.047
280103767	ENSG00000257315	0	ZBED6	zinc finger, BED-type containing 6	0	1	n/a	n/a	4.95E-01	1.047
1092014	ENSG00000120899	2170	PTK2B	PTK2B protein tyrosine kinase 2 beta	2185	8	n/a	n/a	4.95E-01	1.047
279813114	ENSG00000227671	0	RP11-488L18.4	RP11-488L18.4	0	1	n/a	n/a	4.95E-01	1.047
1102695	ENSG00000184909	125293	AL513013.1	AL513013.1	400798	1	n/a	n/a	4.95E-01	1.047
1089070	ENSG00000100101	0	NOL12	nucleolar protein 12	0	22	n/a	n/a	4.95E-01	1.047
1092019	ENSG00000120915	2038	EPHX2	epoxide hydrolase 2, cytoplasmic	2053	8	n/a	n/a	4.95E-01	1.047
280038346	ENSG00000251403	0	RP11-298J23.6	RP11-298J23.6	0	6	n/a	n/a	4.95E-01	1.047
1094823	ENSG00000139970	6219	RTN1	reticulon 1	6252	14	n/a	n/a	4.95E-01	1.047
279801463	ENSG00000226628	0	RP1-283E3.4	RP1-283E3.4	0	1	n/a	n/a	4.95E-01	1.047
1087151	ENSG00000011201	3705	KAL1	Kallmann syndrome 1 sequence	3730	X	n/a	n/a	4.95E-01	1.047
1089052	ENSG00000100038	8861	TOP3B	topoisomerase (DNA) III beta	8940	22	n/a	n/a	4.95E-01	1.047
1101871	ENSG00000181195	5147	PENK	proenkephalin	5179	8	n/a	n/a	4.95E-01	1.047
1089095	ENSG00000100197	1553	CYP2D6	cytochrome P450, family 2, subfamily D, polypeptide 6	1565	22	n/a	n/a	4.95E-01	1.047
279668200	ENSG00000202560	1013057	MIR539	microRNA 539	664612	14	n/a	n/a	4.95E-01	1.047
280101585	ENSG00000257077	0	RP11-467L20.6	RP11-467L20.6	0	11	n/a	n/a	4.95E-01	1.047
279668242	ENSG00000203257	0	AL691479.1	AL691479.1	0	1	n/a	n/a	4.95E-01	1.047
279906088	ENSG00000235999	0	RP11-403I13.8	RP11-403I13.8	0	1	n/a	n/a	4.96E-01	1.047
279722491	ENSG00000213478	0	CFL1P2	cofilin 1 (non-muscle) pseudogene 2	0	1	n/a	n/a	4.96E-01	1.047
1100066	ENSG00000171570	76549	EGLN2	egl nine homolog 2 (C. elegans)	112398	19	n/a	n/a	4.96E-01	1.047
1093085	ENSG00000129696	55986	TTI2	Tel2 interacting protein 2 homolog (S. pombe)	80185	8	n/a	n/a	4.96E-01	1.047
1101576	ENSG00000179399	2247	GPC5	glypican 5	2262	13	n/a	n/a	4.96E-01	1.047
279488711	ENSG00000178430	0	AC006111.1	AC006111.1	0	16	n/a	n/a	4.96E-01	1.047
1092130	ENSG00000122026	6112	RPL21	ribosomal protein L21	6144	13	n/a	n/a	4.96E-01	1.047
1100904	ENSG00000175745	6983	NR2F1	nuclear receptor subfamily 2, group F, member 1	7025	5	n/a	n/a	4.97E-01	1.047
1089367	ENSG00000101266	1446	CSNK2A1	casein kinase 2, alpha 1 polypeptide	1457	20	n/a	n/a	4.97E-01	1.047
1100951	ENSG00000176014	58816	TUBB6	tubulin, beta 6 class V	84617	18	n/a	n/a	4.94E-01	1.046
1093407	ENSG00000131791	5533	PRKAB2	protein kinase, AMP-activated, beta 2 non-catalytic subunit	5565	1	n/a	n/a	4.94E-01	1.046
1096163	ENSG00000149582	59056	TMEM25	transmembrane protein 25	84866	11	n/a	n/a	4.94E-01	1.046
1095114	ENSG00000141959	5179	PFKL	phosphofructokinase, liver	5211	21	n/a	n/a	4.94E-01	1.046
1091019	ENSG00000112902	8917	SEMA5A	sema domain, seven thrombospondin repeats (type 1 and type 1-like), transmembrane domain (TM) and short cytoplasmic domain, (semaphorin) 5A	9037	5	n/a	n/a	4.94E-01	1.046
279818535	ENSG00000228162	0	AC097713.3	AC097713.3	0	2	n/a	n/a	4.94E-01	1.046
279870729	ENSG00000232807	0	RP11-536K7.3	RP11-536K7.3	0	10	n/a	n/a	4.94E-01	1.046
1090317	ENSG00000107581	8592	EIF3A	eukaryotic translation initiation factor 3, subunit A	8661	10	n/a	n/a	4.94E-01	1.046
1095837	ENSG00000147044	8507	CASK	calcium/calmodulin-dependent serine protein kinase (MAGUK family)	8573	X	n/a	n/a	4.94E-01	1.046
1090176	ENSG00000106330	41195	MOSPD3	motile sperm domain containing 3	64598	7	n/a	n/a	4.94E-01	1.046
1102290	ENSG00000183250	58737	C21orf67	chromosome 21 open reading frame 67	84536	21	n/a	n/a	4.94E-01	1.046
1088927	ENSG00000095951	3078	HIVEP1	human immunodeficiency virus type I enhancer binding protein 1	3096	6	n/a	n/a	4.94E-01	1.046
1088753	ENSG00000090382	4044	LYZ	lysozyme	4069	12	n/a	n/a	4.94E-01	1.046
1105082	ENSG00000204305	174	AGER	advanced glycosylation end product-specific receptor	177	6	n/a	n/a	4.94E-01	1.046
1098386	ENSG00000164754	5853	RAD21	RAD21 homolog (S. pombe)	5885	8	n/a	n/a	4.94E-01	1.046
279909375	ENSG00000236304	0	AP001189.4	AP001189.4	0	11	n/a	n/a	4.94E-01	1.046
1102124	ENSG00000182541	3960	LIMK2	LIM domain kinase 2	3985	22	n/a	n/a	4.94E-01	1.046
1088897	ENSG00000095139	369	ARCN1	archain 1	372	11	n/a	n/a	4.94E-01	1.046
1093123	ENSG00000130158	36845	DOCK6	dedicator of cytokinesis 6	57572	19	n/a	n/a	4.94E-01	1.046
1098014	ENSG00000163596	79401	ICA1L	islet cell autoantigen 1,69kDa-like	130026	2	n/a	n/a	4.94E-01	1.046
1097239	ENSG00000159079	35962	C21orf59	chromosome 21 open reading frame 59	56683	21	n/a	n/a	4.94E-01	1.046
1098460	ENSG00000165059	5536	PRKACG	protein kinase, cAMP-dependent, catalytic, gamma	5568	9	n/a	n/a	4.94E-01	1.046
279343108	ENSG00000165121	0	RP11-213G2.3	RP11-213G2.3	0	9	n/a	n/a	4.94E-01	1.046
1091127	ENSG00000113790	1949	EHHADH	enoyl-CoA, hydratase/3-hydroxyacyl CoA dehydrogenase	1962	3	n/a	n/a	4.94E-01	1.046
1101842	ENSG00000181007	94293	ZFP82	zinc finger protein 82 homolog (mouse)	284406	19	n/a	n/a	4.94E-01	1.046
279934801	ENSG00000238692	0	snoU13	Small nucleolar RNA U13	0	11	n/a	n/a	4.94E-01	1.046
1101026	ENSG00000176390	30860	CRLF3	cytokine receptor-like factor 3	51379	17	n/a	n/a	4.94E-01	1.046
1089781	ENSG00000104313	2123	EYA1	eyes absent homolog 1 (Drosophila)	2138	8	n/a	n/a	4.94E-01	1.046
1088203	ENSG00000075891	5044	PAX2	paired box 2	5076	10	n/a	n/a	4.94E-01	1.046
1095531	ENSG00000144674	2786	GOLGA4	golgin A4	2803	3	n/a	n/a	4.94E-01	1.046
280086269	ENSG00000255437	0	RP11-510I21.1	RP11-510I21.1	0	8	n/a	n/a	4.94E-01	1.046
1087457	ENSG00000042445	34173	RETSAT	retinol saturase (all-trans-retinol 13,14-reductase)	54884	2	n/a	n/a	4.94E-01	1.046
1099731	ENSG00000170234	77549	PWWP2A	PWWP domain containing 2A	114825	5	n/a	n/a	4.94E-01	1.046
1101429	ENSG00000178585	36277	CTNNBIP1	catenin, beta interacting protein 1	56998	1	n/a	n/a	4.94E-01	1.046
1098161	ENSG00000164032	2998	H2AFZ	H2A histone family, member Z	3015	4	n/a	n/a	4.94E-01	1.046
1101380	ENSG00000178233	134270	TMEM151B	transmembrane protein 151B	441151	6	n/a	n/a	4.94E-01	1.046
280091418	ENSG00000255927	0	AC005000.1	AC005000.1	0	X	n/a	n/a	4.94E-01	1.046
279775326	ENSG00000224345	0	AKIRIN2-AS1	AKIRIN2 antisense RNA 1 (non-protein coding)	0	6	n/a	n/a	4.94E-01	1.046
1091115	ENSG00000113716	22748	HMGXB3	HMG box domain containing 3	22993	5	n/a	n/a	4.94E-01	1.046
1094200	ENSG00000136490	56548	LIMD2	LIM domain containing 2	80774	17	n/a	n/a	4.94E-01	1.046
1100101	ENSG00000171763	54869	SPATA5L1	spermatogenesis associated 5-like 1	79029	15	n/a	n/a	4.94E-01	1.046
1091337	ENSG00000115507	4981	OTX1	orthodenticle homeobox 1	5013	2	n/a	n/a	4.94E-01	1.046
1098437	ENSG00000164944	25711	KIAA1429	KIAA1429	25962	8	n/a	n/a	4.95E-01	1.046
280130915	ENSG00000259321	0	RP11-468E2.5	RP11-468E2.5	0	14	n/a	n/a	4.95E-01	1.046
1095247	ENSG00000143126	1939	CELSR2	cadherin, EGF LAG seven-pass G-type receptor 2 (flamingo homolog, Drosophila)	1952	1	n/a	n/a	4.95E-01	1.046
280068130	ENSG00000254239	0	GS1-39E22.2	GS1-39E22.2	0	5	n/a	n/a	4.95E-01	1.046
1090559	ENSG00000109424	7307	UCP1	uncoupling protein 1 (mitochondrial, proton carrier)	7350	4	n/a	n/a	4.95E-01	1.046
279983232	ENSG00000244250	0	RP1-283E3.8	RP1-283E3.8	0	1	n/a	n/a	4.95E-01	1.046
1102787	ENSG00000185236	9105	RAB11B	RAB11B, member RAS oncogene family	9230	19	n/a	n/a	4.95E-01	1.046
1093748	ENSG00000134115	27000	CNTN6	contactin 6	27255	3	n/a	n/a	4.95E-01	1.046
1096577	ENSG00000153253	6293	SCN3A	sodium channel, voltage-gated, type III, alpha subunit	6328	2	n/a	n/a	4.95E-01	1.046
280091690	ENSG00000255967	0	RP11-438L7.3	RP11-438L7.3	0	12	n/a	n/a	4.95E-01	1.046
1095194	ENSG00000142655	5163	PEX14	peroxisomal biogenesis factor 14	5195	1	n/a	n/a	4.95E-01	1.046
1091990	ENSG00000120709	30788	FAM53C	family with sequence similarity 53, member C	51307	5	n/a	n/a	4.95E-01	1.046
1089577	ENSG00000102710	34867	FAM48A	family with sequence similarity 48, member A	55578	13	n/a	n/a	4.95E-01	1.046
1087254	ENSG00000019144	22942	PHLDB1	pleckstrin homology-like domain, family B, member 1	23187	11	n/a	n/a	4.95E-01	1.046
1094241	ENSG00000136732	2978	GYPC	glycophorin C (Gerbich blood group)	2995	2	n/a	n/a	4.95E-01	1.046
279932724	ENSG00000238349	0	snoU13	Small nucleolar RNA U13	0	19	n/a	n/a	4.95E-01	1.046
1103584	ENSG00000188566	26903	NDOR1	NADPH dependent diflavin oxidoreductase 1	27158	9	n/a	n/a	4.95E-01	1.046
279800788	ENSG00000226564	0	FTH1P20	ferritin, heavy polypeptide 1 pseudogene 20	0	2	n/a	n/a	4.95E-01	1.046
1090951	ENSG00000112343	10328	TRIM38	tripartite motif containing 38	10475	6	n/a	n/a	4.96E-01	1.046
1100059	ENSG00000171551	9291	ECEL1	endothelin converting enzyme-like 1	9427	2	n/a	n/a	4.96E-01	1.046
1097342	ENSG00000159873	80870	CCDC117	coiled-coil domain containing 117	150275	22	n/a	n/a	4.94E-01	1.045
1088871	ENSG00000093000	10604	NUP50	nucleoporin 50kDa	10762	22	n/a	n/a	4.94E-01	1.045
1100894	ENSG00000175664	78874	C13orf26	chromosome 13 open reading frame 26	122046	13	n/a	n/a	4.94E-01	1.045
279665442	ENSG00000201746	0	U6	U6 spliceosomal RNA	0	1	n/a	n/a	4.94E-01	1.045
1088108	ENSG00000073605	35164	GSDMB	gasdermin B	55876	17	n/a	n/a	4.94E-01	1.045
279663615	ENSG00000201247	1013325	SNORD114-13	small nucleolar RNA, C/D box 114-13	767591	14	n/a	n/a	4.94E-01	1.045
1104037	ENSG00000196693	7539	ZNF33B	zinc finger protein 33B	7582	10	n/a	n/a	4.94E-01	1.045
1098082	ENSG00000163788	34150	SNRK	SNF related kinase	54861	3	n/a	n/a	4.94E-01	1.045
1092592	ENSG00000125656	8141	CLPP	ClpP caseinolytic peptidase, ATP-dependent, proteolytic subunit homolog (E. coli)	8192	19	n/a	n/a	4.94E-01	1.045
1100256	ENSG00000172375	9710	C2CD2L	C2CD2-like	9854	11	n/a	n/a	4.94E-01	1.045
1088496	ENSG00000084092	58483	C4orf14	chromosome 4 open reading frame 14	84273	4	n/a	n/a	4.94E-01	1.045
1096861	ENSG00000155926	6467	SLA	Src-like-adaptor	6503	8	n/a	n/a	4.94E-01	1.045
279703709	ENSG00000206760	0	SNORA6	small nucleolar RNA, H/ACA box 6	0	3	n/a	n/a	4.94E-01	1.045
279799782	ENSG00000226465	0	RP13-401N8.1	RP13-401N8.1	0	20	n/a	n/a	4.94E-01	1.045
1099694	ENSG00000170035	10330	UBE2E3	ubiquitin-conjugating enzyme E2E 3	10477	2	n/a	n/a	4.94E-01	1.045
280126988	ENSG00000259093	0	RP11-1112J20.2	RP11-1112J20.2	0	14	n/a	n/a	4.94E-01	1.045
1102961	ENSG00000185955	126083	C7orf61	chromosome 7 open reading frame 61	402573	7	n/a	n/a	4.94E-01	1.045
280014883	ENSG00000249572	0	CTD-2203K17.1	CTD-2203K17.1	0	5	n/a	n/a	4.94E-01	1.045
280026310	ENSG00000250441	0	RP11-47F1.1	RP11-47F1.1	0	5	n/a	n/a	4.94E-01	1.045
1091121	ENSG00000113739	8547	STC2	stanniocalcin 2	8614	5	n/a	n/a	4.94E-01	1.045
1097165	ENSG00000158470	9200	B4GALT5	UDP-Gal:betaGlcNAc beta 1,4- galactosyltransferase, polypeptide 5	9334	20	n/a	n/a	4.94E-01	1.045
1097405	ENSG00000160255	3664	ITGB2	integrin, beta 2 (complement component 3 receptor 3 and 4 subunit)	3689	21	n/a	n/a	4.94E-01	1.045
280028771	ENSG00000250644	0	RP11-295K3.1	RP11-295K3.1	0	11	n/a	n/a	4.94E-01	1.045
1101101	ENSG00000176788	10262	BASP1	brain abundant, membrane attached signal protein 1	10409	5	n/a	n/a	4.94E-01	1.045
1101264	ENSG00000177600	6149	RPLP2	ribosomal protein, large, P2	6181	11	n/a	n/a	4.94E-01	1.045
279763399	ENSG00000223385	0	COX10-AS1	COX10 antisense RNA 1 (non-protein coding)	0	17	n/a	n/a	4.94E-01	1.045
280047128	ENSG00000252391	0	U6	U6 spliceosomal RNA	0	17	n/a	n/a	4.94E-01	1.045
279790967	ENSG00000225721	0	RP11-269F19.2	RP11-269F19.2	0	1	n/a	n/a	4.94E-01	1.045
279785363	ENSG00000225234	0	AC114810.5	AC114810.5	0	2	n/a	n/a	4.94E-01	1.045
280019154	ENSG00000249884	0	RNF103-VPS24	RNF103-VPS24 readthrough	0	2	n/a	n/a	4.94E-01	1.045
279818296	ENSG00000228144	0	RP11-745O10.4	RP11-745O10.4	0	12	n/a	n/a	4.95E-01	1.045
279955384	ENSG00000241282	0	CTC-451A6.1	CTC-451A6.1	0	19	n/a	n/a	4.95E-01	1.045
1086867	ENSG00000000457	36423	SCYL3	SCY1-like 3 (S. cerevisiae)	57147	1	n/a	n/a	4.95E-01	1.045
1100104	ENSG00000171773	77718	NXNL1	nucleoredoxin-like 1	115861	19	n/a	n/a	4.95E-01	1.045
280023673	ENSG00000250251	0	PKD1P6	polycystic kidney disease 1 (autosomal dominant) pseudogene 6	0	16	n/a	n/a	4.95E-01	1.045
279857978	ENSG00000231702	0	RP11-54O7.10	RP11-54O7.10	0	1	n/a	n/a	4.95E-01	1.045
1089690	ENSG00000103353	35346	UBFD1	ubiquitin family domain containing 1	56061	16	n/a	n/a	4.95E-01	1.045
1102785	ENSG00000185222	30668	WBP5	WW domain binding protein 5	51186	X	n/a	n/a	4.95E-01	1.045
279843679	ENSG00000230432	0	AC114803.3	AC114803.3	0	2	n/a	n/a	4.95E-01	1.045
280026789	ENSG00000250492	0	CTD-2120M21.1	CTD-2120M21.1	0	5	n/a	n/a	4.95E-01	1.045
1091378	ENSG00000115760	36721	BIRC6	baculoviral IAP repeat containing 6	57448	2	n/a	n/a	4.95E-01	1.045
279977889	ENSG00000243698	0	RP11-574K11.18	RP11-574K11.18	0	10	n/a	n/a	4.95E-01	1.045
1101610	ENSG00000179636	78907	TPPP2	tubulin polymerization-promoting protein family member 2	122664	14	n/a	n/a	4.95E-01	1.045
1090223	ENSG00000106609	34358	C7orf42	chromosome 7 open reading frame 42	55069	7	n/a	n/a	4.95E-01	1.045
1094633	ENSG00000138685	2232	FGF2	fibroblast growth factor 2 (basic)	2247	4	n/a	n/a	4.95E-01	1.045
1102759	ENSG00000185112	79479	FAM43A	family with sequence similarity 43, member A	131583	3	n/a	n/a	4.95E-01	1.045
1101363	ENSG00000178163	59615	ZNF518B	zinc finger protein 518B	85460	4	n/a	n/a	4.95E-01	1.045
1091112	ENSG00000113657	1797	DPYSL3	dihydropyrimidinase-like 3	1809	5	n/a	n/a	4.95E-01	1.045
279946046	ENSG00000240185	0	AC008806.2	AC008806.2	0	19	n/a	n/a	4.95E-01	1.045
280093671	ENSG00000256185	0	RP11-612B6.2	RP11-612B6.2	0	12	n/a	n/a	4.95E-01	1.045
1088802	ENSG00000091317	34207	CMTM6	CKLF-like MARVEL transmembrane domain containing 6	54918	3	n/a	n/a	4.96E-01	1.045
1090750	ENSG00000111199	37765	TRPV4	transient receptor potential cation channel, subfamily V, member 4	59341	12	n/a	n/a	4.96E-01	1.045
1088941	ENSG00000096401	983	CDC5L	CDC5 cell division cycle 5-like (S. pombe)	988	6	n/a	n/a	4.94E-01	1.044
1089770	ENSG00000104213	5125	PDGFRL	platelet-derived growth factor receptor-like	5157	8	n/a	n/a	4.94E-01	1.044
1102417	ENSG00000183718	59041	TRIM52	tripartite motif containing 52	84851	5	n/a	n/a	4.94E-01	1.044
279707097	ENSG00000207336	0	U6	U6 spliceosomal RNA	0	5	n/a	n/a	4.94E-01	1.044
279736347	ENSG00000215030	0	AC073621.1	AC073621.1	0	17	n/a	n/a	4.94E-01	1.044
1099755	ENSG00000170322	4767	NFRKB	nuclear factor related to kappaB binding protein	4798	11	n/a	n/a	4.94E-01	1.044
1100221	ENSG00000172247	77616	C1QTNF4	C1q and tumor necrosis factor related protein 4	114900	11	n/a	n/a	4.94E-01	1.044
279853241	ENSG00000231270	0	RP13-347D8.1	RP13-347D8.1	0	X	n/a	n/a	4.94E-01	1.044
1091596	ENSG00000117360	9006	PRPF3	PRP3 pre-mRNA processing factor 3 homolog (S. cerevisiae)	9129	1	n/a	n/a	4.94E-01	1.044
279765268	ENSG00000223550	0	SNRPBP1	small nuclear ribonucleoprotein polypeptides B and B1 pseudogene 1	0	7	n/a	n/a	4.94E-01	1.044
1087150	ENSG00000011198	30581	ABHD5	abhydrolase domain containing 5	51099	3	n/a	n/a	4.94E-01	1.044
1096871	ENSG00000155984	58749	TMEM185A	transmembrane protein 185A	84548	X	n/a	n/a	4.94E-01	1.044
1100520	ENSG00000173638	6537	SLC19A1	solute carrier family 19 (folate transporter), member 1	6573	21	n/a	n/a	4.94E-01	1.044
1091608	ENSG00000117425	8574	PTCH2	patched 2	8643	1	n/a	n/a	4.94E-01	1.044
280007664	ENSG00000248922	0	AL137061.2	AL137061.2	0	13	n/a	n/a	4.94E-01	1.044
279784785	ENSG00000225183	0	RP4-758J24.4	RP4-758J24.4	0	1	n/a	n/a	4.94E-01	1.044
1094460	ENSG00000137818	6144	RPLP1	ribosomal protein, large, P1	6176	15	n/a	n/a	4.94E-01	1.044
279664098	ENSG00000201382	0	U6	U6 spliceosomal RNA	0	12	n/a	n/a	4.94E-01	1.044
1104738	ENSG00000198792	25578	TMEM184B	transmembrane protein 184B	25829	22	n/a	n/a	4.94E-01	1.044
1098914	ENSG00000166862	10222	CACNG2	calcium channel, voltage-dependent, gamma subunit 2	10369	22	n/a	n/a	4.94E-01	1.044
1102309	ENSG00000183317	94366	EPHA10	EPH receptor A10	284656	1	n/a	n/a	4.94E-01	1.044
1095596	ENSG00000145216	57290	FIP1L1	FIP1 like 1 (S. cerevisiae)	81608	4	n/a	n/a	4.94E-01	1.044
279667577	ENSG00000202363	0	SNORA62	Small nucleolar RNA SNORA62/SNORA6 family	0	3	n/a	n/a	4.94E-01	1.044
1093401	ENSG00000131771	58363	PPP1R1B	protein phosphatase 1, regulatory (inhibitor) subunit 1B	84152	17	n/a	n/a	4.94E-01	1.044
1087692	ENSG00000060688	9274	SNRNP40	small nuclear ribonucleoprotein 40kDa (U5)	9410	1	n/a	n/a	4.94E-01	1.044
279936436	ENSG00000238946	0	snoU13	Small nucleolar RNA U13	0	17	n/a	n/a	4.94E-01	1.044
1091941	ENSG00000120328	35407	PCDHB12	protocadherin beta 12	56124	5	n/a	n/a	4.95E-01	1.044
280047849	ENSG00000252496	0	RN5S33	RNA, 5S ribosomal 33	0	13	n/a	n/a	4.95E-01	1.044
1106523	ENSG00000221870	9019	CXorf1	chromosome X open reading frame 1	9142	X	n/a	n/a	4.95E-01	1.044
280043005	ENSG00000251795	0	SNORA66	Small nucleolar RNA SNORA66	0	1	n/a	n/a	4.95E-01	1.044
279700507	ENSG00000206144	0	RP11-400K9.2	RP11-400K9.2	0	8	n/a	n/a	4.95E-01	1.044
279983694	ENSG00000244265	0	SIAH2-AS1	SIAH2 antisense RNA 1 (non-protein coding)	0	3	n/a	n/a	4.95E-01	1.044
1094480	ENSG00000137877	30813	SPTBN5	spectrin, beta, non-erythrocytic 5	51332	15	n/a	n/a	4.95E-01	1.044
1089086	ENSG00000100151	9323	PICK1	protein interacting with PRKCA 1	9463	22	n/a	n/a	4.95E-01	1.044
279911238	ENSG00000236464	0	CTA-796E4.3	CTA-796E4.3	0	22	n/a	n/a	4.95E-01	1.044
1105372	ENSG00000205060	59102	SLC35B4	solute carrier family 35, member B4	84912	7	n/a	n/a	4.95E-01	1.044
1104537	ENSG00000198182	58970	ZNF607	zinc finger protein 607	84775	19	n/a	n/a	4.95E-01	1.044
1098653	ENSG00000165861	32829	ZFYVE1	zinc finger, FYVE domain containing 1	53349	14	n/a	n/a	4.95E-01	1.044
1092379	ENSG00000124193	6395	SRSF6	serine/arginine-rich splicing factor 6	6431	20	n/a	n/a	4.95E-01	1.044
279674912	ENSG00000204044	1013937	RP11-465L10.10	RP11-465L10.10	100128028	20	n/a	n/a	4.95E-01	1.044
1086905	ENSG00000003756	10035	RBM5	RNA binding motif protein 5	10181	3	n/a	n/a	4.95E-01	1.044
279925714	ENSG00000237741	0	AC002368.4	AC002368.4	0	X	n/a	n/a	4.95E-01	1.044
1091453	ENSG00000116251	6114	RPL22	ribosomal protein L22	6146	1	n/a	n/a	4.95E-01	1.044
1095306	ENSG00000143369	1881	ECM1	extracellular matrix protein 1	1893	1	n/a	n/a	4.96E-01	1.044
1108201	ENSG00000233670	165596	PIRT	phosphoinositide-interacting regulator of transient receptor potential channels	644139	17	n/a	n/a	4.96E-01	1.044
1091247	ENSG00000114988	57264	LMAN2L	lectin, mannose-binding 2-like	81562	2	n/a	n/a	4.96E-01	1.044
1100304	ENSG00000172575	9980	RASGRP1	RAS guanyl releasing protein 1 (calcium and DAG-regulated)	10125	15	n/a	n/a	4.96E-01	1.044
1095996	ENSG00000148297	6797	MED22	mediator complex subunit 22	6837	9	n/a	n/a	4.96E-01	1.044
1093837	ENSG00000134574	1631	DDB2	damage-specific DNA binding protein 2, 48kDa	1643	11	n/a	n/a	4.94E-01	1.043
1100953	ENSG00000176020	122093	AMIGO3	adhesion molecule with Ig-like domain 3	386724	3	n/a	n/a	4.94E-01	1.043
1092591	ENSG00000125652	58476	ALKBH7	alkB, alkylation repair homolog 7 (E. coli)	84266	19	n/a	n/a	4.94E-01	1.043
279988825	ENSG00000244932	0	RP11-529F4.1	RP11-529F4.1	0	3	n/a	n/a	4.94E-01	1.043
1096131	ENSG00000149418	6728	ST14	suppression of tumorigenicity 14 (colon carcinoma)	6768	11	n/a	n/a	4.94E-01	1.043
1096646	ENSG00000154001	5497	PPP2R5E	protein phosphatase 2, regulatory subunit B', epsilon isoform	5529	14	n/a	n/a	4.94E-01	1.043
1089488	ENSG00000101986	212	ABCD1	ATP-binding cassette, sub-family D (ALD), member 1	215	X	n/a	n/a	4.94E-01	1.043
279857939	ENSG00000231700	0	RP11-367J7.4	RP11-367J7.4	0	1	n/a	n/a	4.94E-01	1.043
1099375	ENSG00000168661	59844	ZNF30	zinc finger protein 30	90075	19	n/a	n/a	4.94E-01	1.043
1088052	ENSG00000072133	27075	RPS6KA6	ribosomal protein S6 kinase, 90kDa, polypeptide 6	27330	X	n/a	n/a	4.94E-01	1.043
1094564	ENSG00000138326	6196	RPS24	ribosomal protein S24	6229	10	n/a	n/a	4.94E-01	1.043
279665113	ENSG00000201659	0	RNU12-2P	RNA, U12 small nuclear 2, pseudogene	0	X	n/a	n/a	4.94E-01	1.043
1090190	ENSG00000106397	8877	PLOD3	procollagen-lysine, 2-oxoglutarate 5-dioxygenase 3	8985	7	n/a	n/a	4.94E-01	1.043
1104389	ENSG00000197779	110248	ZNF81	zinc finger protein 81	347344	X	n/a	n/a	4.94E-01	1.043
1099385	ENSG00000168710	10610	AHCYL1	adenosylhomocysteinase-like 1	10768	1	n/a	n/a	4.94E-01	1.043
1099767	ENSG00000170370	2003	EMX2	empty spiracles homeobox 2	2018	10	n/a	n/a	4.94E-01	1.043
1093097	ENSG00000129932	57719	DOHH	deoxyhypusine hydroxylase/monooxygenase	83475	19	n/a	n/a	4.94E-01	1.043
1103155	ENSG00000186716	610	BCR	breakpoint cluster region	613	22	n/a	n/a	4.94E-01	1.043
1096116	ENSG00000149289	59618	ZC3H12C	zinc finger CCCH-type containing 12C	85463	11	n/a	n/a	4.94E-01	1.043
279816284	ENSG00000227939	0	RPL3P2	ribosomal protein L3 pseudogene 2	0	6	n/a	n/a	4.94E-01	1.043
279750434	ENSG00000220305	0	RP1-56L9.3	RP1-56L9.3	0	6	n/a	n/a	4.94E-01	1.043
1096159	ENSG00000149571	58822	KIRREL3	kin of IRRE like 3 (Drosophila)	84623	11	n/a	n/a	4.94E-01	1.043
1099802	ENSG00000170486	80147	KRT72	keratin 72	140807	12	n/a	n/a	4.94E-01	1.043
1089492	ENSG00000102007	5323	PLP2	proteolipid protein 2 (colonic epithelium-enriched)	5355	X	n/a	n/a	4.94E-01	1.043
280112893	ENSG00000258210	0	RP11-478C19.2	Uncharacterized protein	0	12	n/a	n/a	4.94E-01	1.043
1088407	ENSG00000081248	775	CACNA1S	calcium channel, voltage-dependent, L type, alpha 1S subunit	779	1	n/a	n/a	4.94E-01	1.043
1088372	ENSG00000080546	26989	SESN1	sestrin 1	27244	6	n/a	n/a	4.94E-01	1.043
1097533	ENSG00000161179	80864	YDJC	YdjC homolog (bacterial)	150223	22	n/a	n/a	4.94E-01	1.043
1103985	ENSG00000196557	8833	CACNA1H	calcium channel, voltage-dependent, T type, alpha 1H subunit	8912	16	n/a	n/a	4.94E-01	1.043
1088235	ENSG00000076928	9015	ARHGEF1	Rho guanine nucleotide exchange factor (GEF) 1	9138	19	n/a	n/a	4.95E-01	1.043
1090482	ENSG00000108797	8440	CNTNAP1	contactin associated protein 1	8506	17	n/a	n/a	4.95E-01	1.043
1095396	ENSG00000143793	55008	C1orf35	chromosome 1 open reading frame 35	79169	1	n/a	n/a	4.95E-01	1.043
279706474	ENSG00000207233	0	SNORA37	small nucleolar RNA, H/ACA box 37	0	18	n/a	n/a	4.95E-01	1.043
1087934	ENSG00000068976	5805	PYGM	phosphorylase, glycogen, muscle	5837	11	n/a	n/a	4.95E-01	1.043
279809853	ENSG00000227339	0	THRAP3P1	thyroid hormone receptor associated protein 3 pseudogene 1	0	3	n/a	n/a	4.95E-01	1.043
1100873	ENSG00000175550	10442	DRAP1	DR1-associated protein 1 (negative cofactor 2 alpha)	10589	11	n/a	n/a	4.95E-01	1.043
1092368	ENSG00000124151	8151	NCOA3	nuclear receptor coactivator 3	8202	20	n/a	n/a	4.95E-01	1.043
1106260	ENSG00000215114	79715	UBXN2B	UBX domain protein 2B	137886	8	n/a	n/a	4.95E-01	1.043
279707160	ENSG00000207347	0	U6	U6 spliceosomal RNA	0	10	n/a	n/a	4.95E-01	1.043
280105624	ENSG00000257479	0	RP11-1136G11.7	RP11-1136G11.7	0	12	n/a	n/a	4.95E-01	1.043
1089679	ENSG00000103274	4656	NUBP1	nucleotide binding protein 1	4682	16	n/a	n/a	4.95E-01	1.043
279847492	ENSG00000230758	0	SNAP23P	synaptosomal-associated protein, 23kDa pseudogene	0	20	n/a	n/a	4.95E-01	1.043
1099360	ENSG00000168591	54928	TMUB2	transmembrane and ubiquitin-like domain containing 2	79089	17	n/a	n/a	4.95E-01	1.043
1093328	ENSG00000131188	56532	PRR7	proline rich 7 (synaptic)	80758	5	n/a	n/a	4.95E-01	1.043
1094192	ENSG00000136451	7672	VEZF1	vascular endothelial zinc finger 1	7716	17	n/a	n/a	4.95E-01	1.043
279667773	ENSG00000202415	0	7SK	7SK RNA	0	1	n/a	n/a	4.95E-01	1.043
1088213	ENSG00000076242	4267	MLH1	mutL homolog 1, colon cancer, nonpolyposis type 2 (E. coli)	4292	3	n/a	n/a	4.95E-01	1.043
1108158	ENSG00000233391	0	AC006504.1	AC006504.1	0	19	n/a	n/a	4.95E-01	1.043
1099703	ENSG00000170088	83665	TMEM192	transmembrane protein 192	201931	4	n/a	n/a	4.96E-01	1.043
280068718	ENSG00000254283	0	RP11-267M23.7	RP11-267M23.7	0	8	n/a	n/a	4.96E-01	1.043
1093431	ENSG00000131979	2627	GCH1	GTP cyclohydrolase 1	2643	14	n/a	n/a	4.96E-01	1.043
1104926	ENSG00000203814	133851	HIST2H2BF	histone cluster 2, H2bf	440689	1	n/a	n/a	4.96E-01	1.043
1088865	ENSG00000092871	78652	RFFL	ring finger and FYVE-like domain containing 1	117584	17	n/a	n/a	4.94E-01	1.042
279762898	ENSG00000223309	0	U6	U6 spliceosomal RNA	0	X	n/a	n/a	4.94E-01	1.042
1098980	ENSG00000167110	2784	GOLGA2	golgin A2	2801	9	n/a	n/a	4.94E-01	1.042
1100495	ENSG00000173540	29658	GMPPB	GDP-mannose pyrophosphorylase B	29925	3	n/a	n/a	4.94E-01	1.042
280131082	ENSG00000259332	0	RP11-38G5.1	RP11-38G5.1	0	15	n/a	n/a	4.94E-01	1.042
279819851	ENSG00000228287	0	AC000093.3	AC000093.3	0	22	n/a	n/a	4.94E-01	1.042
1105888	ENSG00000213658	26785	LAT	linker for activation of T cells	27040	16	n/a	n/a	4.94E-01	1.042
1103200	ENSG00000186918	35180	ZNF395	zinc finger protein 395	55893	8	n/a	n/a	4.94E-01	1.042
1093299	ENSG00000131051	9442	RBM39	RNA binding motif protein 39	9584	20	n/a	n/a	4.94E-01	1.042
1092035	ENSG00000121060	7662	TRIM25	tripartite motif containing 25	7706	17	n/a	n/a	4.94E-01	1.042
279855807	ENSG00000231504	0	NMD3P2	NMD3 homolog (S. cerevisiae) pseudogene 2	0	7	n/a	n/a	4.94E-01	1.042
279935653	ENSG00000238824	0	snoU13	Small nucleolar RNA U13	0	9	n/a	n/a	4.94E-01	1.042
1108080	ENSG00000232856	0	MIR3654	microRNA 3654	0	7	n/a	n/a	4.94E-01	1.042
279811655	ENSG00000227502	0	RP1-249H1.4	RP1-249H1.4	0	6	n/a	n/a	4.94E-01	1.042
280111514	ENSG00000258068	0	RP11-328C8.5	RP11-328C8.5	0	12	n/a	n/a	4.94E-01	1.042
1096001	ENSG00000148334	55943	PTGES2	prostaglandin E synthase 2	80142	9	n/a	n/a	4.94E-01	1.042
1089846	ENSG00000104774	4100	MAN2B1	mannosidase, alpha, class 2B, member 1	4125	19	n/a	n/a	4.94E-01	1.042
1097765	ENSG00000162728	3740	KCNJ9	potassium inwardly-rectifying channel, subfamily J, member 9	3765	1	n/a	n/a	4.94E-01	1.042
1093858	ENSG00000134744	23073	ZCCHC11	zinc finger, CCHC domain containing 11	23318	1	n/a	n/a	4.94E-01	1.042
1088783	ENSG00000090971	36384	NAT14	N-acetyltransferase 14 (GCN5-related, putative)	57106	19	n/a	n/a	4.94E-01	1.042
1094719	ENSG00000139239	0	RPL14P1	ribosomal protein L14 pseudogene 1	0	12	n/a	n/a	4.94E-01	1.042
1099215	ENSG00000167994	5834	RAB3IL1	RAB3A interacting protein (rabin3)-like 1	5866	11	n/a	n/a	4.94E-01	1.042
1105808	ENSG00000213057	0	C1orf220	chromosome 1 open reading frame 220	0	1	n/a	n/a	4.94E-01	1.042
1108360	ENSG00000234745	3088	HLA-B	major histocompatibility complex, class I, B	3106	6	n/a	n/a	4.94E-01	1.042
1100202	ENSG00000172171	55539	C17orf42	chromosome 17 open reading frame 42	79736	17	n/a	n/a	4.94E-01	1.042
1098735	ENSG00000166166	77697	TRMT61A	tRNA methyltransferase 61 homolog A (S. cerevisiae)	115708	14	n/a	n/a	4.94E-01	1.042
1096423	ENSG00000152102	79405	FAM168B	family with sequence similarity 168, member B	130074	2	n/a	n/a	4.94E-01	1.042
1105957	ENSG00000213983	8827	AP1G2	adaptor-related protein complex 1, gamma 2 subunit	8906	14	n/a	n/a	4.94E-01	1.042
1097464	ENSG00000160710	100	ADAR	adenosine deaminase, RNA-specific	103	1	n/a	n/a	4.94E-01	1.042
279909544	ENSG00000236319	0	AC007638.2	AC007638.2	0	17	n/a	n/a	4.94E-01	1.042
1089640	ENSG00000103064	8937	SLC7A6	solute carrier family 7 (amino acid transporter light chain, y+L system), member 6	9057	16	n/a	n/a	4.94E-01	1.042
1090193	ENSG00000106404	23897	CLDN15	claudin 15	24146	7	n/a	n/a	4.95E-01	1.042
1089970	ENSG00000105355	10080	PLIN3	perilipin 3	10226	19	n/a	n/a	4.95E-01	1.042
1095540	ENSG00000144741	77665	SLC25A26	solute carrier family 25, member 26	115286	3	n/a	n/a	4.95E-01	1.042
280038310	ENSG00000251400	0	ALDH7A1P1	aldehyde dehydrogenase 7 family, member A1 pseudogene 1	0	5	n/a	n/a	4.95E-01	1.042
279792345	ENSG00000225820	0	ERRFI1-IT1	ERRFI1 intronic transcript 1 (non-protein coding)	0	1	n/a	n/a	4.95E-01	1.042
1103404	ENSG00000187837	2989	HIST1H1C	histone cluster 1, H1c	3006	6	n/a	n/a	4.95E-01	1.042
279992354	ENSG00000246203	0	RP11-29H23.5	RP11-29H23.5	0	1	n/a	n/a	4.95E-01	1.042
1098200	ENSG00000164106	11176	SCRG1	stimulator of chondrogenesis 1	11341	4	n/a	n/a	4.95E-01	1.042
1098900	ENSG00000166823	35184	MESP1	mesoderm posterior 1 homolog (mouse)	55897	15	n/a	n/a	4.95E-01	1.042
1090262	ENSG00000106948	56483	AKNA	AT-hook transcription factor	80709	9	n/a	n/a	4.95E-01	1.042
1087004	ENSG00000006530	35039	AGK	acylglycerol kinase	55750	7	n/a	n/a	4.95E-01	1.042
1092678	ENSG00000125971	57900	DYNLRB1	dynein, light chain, roadblock-type 1	83658	20	n/a	n/a	4.95E-01	1.042
1105819	ENSG00000213139	1416	CRYGS	crystallin, gamma S	1427	3	n/a	n/a	4.95E-01	1.042
1089649	ENSG00000103148	8080	NPRL3	nitrogen permease regulator-like 3 (S. cerevisiae)	8131	16	n/a	n/a	4.95E-01	1.042
279812077	ENSG00000227544	157122593	AC018647.3	AC018647.3	100506725	7	n/a	n/a	4.95E-01	1.042
1109072	ENSG00000243232	35417	PCDHAC2	protocadherin alpha subfamily C, 2	56134	5	n/a	n/a	4.95E-01	1.042
1097890	ENSG00000163166	34966	IWS1	IWS1 homolog (S. cerevisiae)	55677	2	n/a	n/a	4.95E-01	1.042
1100884	ENSG00000175595	2057	ERCC4	excision repair cross-complementing rodent repair deficiency, complementation group 4	2072	16	n/a	n/a	4.95E-01	1.042
1091047	ENSG00000113209	25916	PCDHB5	protocadherin beta 5	26167	5	n/a	n/a	4.95E-01	1.042
279993674	ENSG00000246675	0	AL512641.1	AL512641.1	0	10	n/a	n/a	4.95E-01	1.042
1087069	ENSG00000008130	41738	NADK	NAD kinase	65220	1	n/a	n/a	4.95E-01	1.042
1098250	ENSG00000164244	79567	PRRC1	proline-rich coiled-coil 1	133619	5	n/a	n/a	4.96E-01	1.042
280070645	ENSG00000254419	0	RP11-261P9.4	RP11-261P9.4	0	20	n/a	n/a	4.96E-01	1.042
280119417	ENSG00000258663	0	RP11-123M6.2	RP11-123M6.2	0	14	n/a	n/a	4.96E-01	1.042
279704724	ENSG00000206935	0	U6	U6 spliceosomal RNA	0	1	n/a	n/a	4.96E-01	1.042
280046855	ENSG00000252351	0	U6atac	U6atac minor spliceosomal RNA	0	11	n/a	n/a	4.96E-01	1.042
279991984	ENSG00000246089	1003154	RP11-115C21.2	RP11-115C21.2	100287015	8	n/a	n/a	4.97E-01	1.042
1099617	ENSG00000169715	4467	MT1E	metallothionein 1E	4493	16	n/a	n/a	4.97E-01	1.042
279659842	ENSG00000200114	0	RN5S123	RNA, 5S ribosomal 123	0	3	n/a	n/a	4.97E-01	1.042
1090382	ENSG00000108106	27083	UBE2S	ubiquitin-conjugating enzyme E2S	27338	19	n/a	n/a	4.94E-01	1.041
279772698	ENSG00000224117	0	PTPN2P2	protein tyrosine phosphatase, non-receptor type 2 pseudogene 2	0	13	n/a	n/a	4.94E-01	1.041
1098003	ENSG00000163558	5552	PRKCI	protein kinase C, iota	5584	3	n/a	n/a	4.94E-01	1.041
1105315	ENSG00000204922	1000796	C11orf83	chromosome 11 open reading frame 83	790955	11	n/a	n/a	4.94E-01	1.041
279930968	ENSG00000238171	0	AC068196.1	AC068196.1	0	2	n/a	n/a	4.94E-01	1.041
1101532	ENSG00000179119	80343	SPTY2D1	SPT2, Suppressor of Ty, domain containing 1 (S. cerevisiae)	144108	11	n/a	n/a	4.94E-01	1.041
1094755	ENSG00000139514	6505	SLC7A1	solute carrier family 7 (cationic amino acid transporter, y+ system), member 1	6541	13	n/a	n/a	4.94E-01	1.041
1102169	ENSG00000182732	9484	RGS6	regulator of G-protein signaling 6	9628	14	n/a	n/a	4.94E-01	1.041
279705851	ENSG00000207133	1013497	SNORD116-7	small nucleolar RNA, C/D box 116-7	100033419	15	n/a	n/a	4.94E-01	1.041
279598293	ENSG00000196114	0	RP3-391O22.3	RP3-391O22.3	0	6	n/a	n/a	4.94E-01	1.041
1099640	ENSG00000169814	682	BTD	biotinidase	686	3	n/a	n/a	4.94E-01	1.041
279804940	ENSG00000226920	0	RP5-1068B5.3	RP5-1068B5.3	0	1	n/a	n/a	4.94E-01	1.041
279816865	ENSG00000228009	0	LINC00357	long intergenic non-protein coding RNA 357	0	13	n/a	n/a	4.94E-01	1.041
1106960	ENSG00000225614	58826	ZNF469	zinc finger protein 469	84627	16	n/a	n/a	4.94E-01	1.041
1100586	ENSG00000173992	9829	CCS	copper chaperone for superoxide dismutase	9973	11	n/a	n/a	4.94E-01	1.041
279928452	ENSG00000237970	0	RP11-20F24.5	RP11-20F24.5	0	10	n/a	n/a	4.94E-01	1.041
279772882	ENSG00000224138	0	AC000123.4	AC000123.4	0	7	n/a	n/a	4.94E-01	1.041
1094274	ENSG00000136870	7699	ZNF189	zinc finger protein 189	7743	9	n/a	n/a	4.94E-01	1.041
1104259	ENSG00000197386	3047	HTT	huntingtin	3064	4	n/a	n/a	4.94E-01	1.041
279710030	ENSG00000207926	128035	MIR135A1	microRNA 135a-1	406925	3	n/a	n/a	4.94E-01	1.041
1102477	ENSG00000183943	5581	PRKX	protein kinase, X-linked	5613	X	n/a	n/a	4.94E-01	1.041
279703184	ENSG00000206673	0	Y_RNA	Y RNA	0	22	n/a	n/a	4.94E-01	1.041
279707076	ENSG00000207332	0	U6	U6 spliceosomal RNA	0	X	n/a	n/a	4.94E-01	1.041
280081989	ENSG00000255156	0	KLHL22-IT1	KLHL22 intronic transcript 1 (non-protein coding)	0	22	n/a	n/a	4.94E-01	1.041
1089809	ENSG00000104447	7184	TRPS1	trichorhinophalangeal syndrome I	7227	8	n/a	n/a	4.94E-01	1.041
280138427	ENSG00000259762	0	RP11-158M2.4	RP11-158M2.4	0	15	n/a	n/a	4.94E-01	1.041
1100478	ENSG00000173442	90168	EHBP1L1	EH domain binding protein 1-like 1	254102	11	n/a	n/a	4.94E-01	1.041
279664952	ENSG00000201614	0	U4	U4 spliceosomal RNA	0	1	n/a	n/a	4.94E-01	1.041
1098628	ENSG00000165733	9646	BMS1	BMS1 homolog, ribosome assembly protein (yeast)	9790	10	n/a	n/a	4.94E-01	1.041
279898371	ENSG00000235236	0	RP13-131K19.1	RP13-131K19.1	0	3	n/a	n/a	4.94E-01	1.041
1098457	ENSG00000165030	4757	NFIL3	nuclear factor, interleukin 3 regulated	4783	9	n/a	n/a	4.94E-01	1.041
1097423	ENSG00000160336	0	ZNF761	zinc finger protein 761	0	19	n/a	n/a	4.94E-01	1.041
1091580	ENSG00000117222	5897	RBBP5	retinoblastoma binding protein 5	5929	1	n/a	n/a	4.94E-01	1.041
1099432	ENSG00000168906	4119	MAT2A	methionine adenosyltransferase II, alpha	4144	2	n/a	n/a	4.94E-01	1.041
279663230	ENSG00000201129	0	SNORA58	Small nucleolar RNA SNORA58	0	1	n/a	n/a	4.94E-01	1.041
279843847	ENSG00000230444	0	TFAMP1	transcription factor A, mitochondrial pseudogene 1	0	7	n/a	n/a	4.94E-01	1.041
1095594	ENSG00000145198	59848	VWA5B2	von Willebrand factor A domain containing 5B2	90113	3	n/a	n/a	4.94E-01	1.041
1091898	ENSG00000120051	81457	CCDC147	coiled-coil domain containing 147	159686	10	n/a	n/a	4.94E-01	1.041
1089484	ENSG00000101972	10577	STAG2	stromal antigen 2	10735	X	n/a	n/a	4.94E-01	1.041
1090524	ENSG00000109083	59907	IFT20	intraflagellar transport 20 homolog (Chlamydomonas)	90410	17	n/a	n/a	4.94E-01	1.041
1090805	ENSG00000111581	36400	NUP107	nucleoporin 107kDa	57122	12	n/a	n/a	4.94E-01	1.041
280002649	ENSG00000248514	0	CTC-338M12.1	CTC-338M12.1	0	5	n/a	n/a	4.94E-01	1.041
279636847	ENSG00000198150	1001720	AC135178.1	HCG1985372Uncharacterized proteincDNA FLJ37541 fis, clone BRCAN2026340	100128288	17	n/a	n/a	4.94E-01	1.041
1104849	ENSG00000203326	82207	ZNF525	zinc finger protein 525	170958	19	n/a	n/a	4.94E-01	1.041
1097228	ENSG00000158887	4333	MPZ	myelin protein zero	4359	1	n/a	n/a	4.95E-01	1.041
279821253	ENSG00000228395	0	RP11-216B9.6	RP11-216B9.6	0	9	n/a	n/a	4.95E-01	1.041
280130982	ENSG00000259327	0	CTD-2184D3.6	CTD-2184D3.6	0	15	n/a	n/a	4.95E-01	1.041
279754767	ENSG00000221585	0	MIR1226	microRNA 1226	0	3	n/a	n/a	4.95E-01	1.041
279763268	ENSG00000223374	0	AC005104.3	AC005104.3	0	2	n/a	n/a	4.95E-01	1.041
1088281	ENSG00000078053	270	AMPH	amphiphysin	273	7	n/a	n/a	4.95E-01	1.041
279762359	ENSG00000223169	0	5S_rRNA	5S ribosomal RNA	0	6	n/a	n/a	4.95E-01	1.041
1108038	ENSG00000232615	0	CTD-2012J19.1	CTD-2012J19.1	0	5	n/a	n/a	4.95E-01	1.041
280011145	ENSG00000249245	0	RP11-557J10.3	RP11-557J10.3	0	4	n/a	n/a	4.95E-01	1.041
280062686	ENSG00000253855	0	AC133633.1	AC133633.1	0	8	n/a	n/a	4.95E-01	1.041
1096004	ENSG00000148339	77513	SLC25A25	solute carrier family 25 (mitochondrial carrier; phosphate carrier), member 25	114789	9	n/a	n/a	4.95E-01	1.041
279936072	ENSG00000238889	0	snoU13	Small nucleolar RNA U13	0	1	n/a	n/a	4.95E-01	1.041
1094646	ENSG00000138756	34878	BMP2K	BMP2 inducible kinase	55589	4	n/a	n/a	4.95E-01	1.041
1104019	ENSG00000196652	23413	ZKSCAN5	zinc finger with KRAB and SCAN domains 5	23660	7	n/a	n/a	4.95E-01	1.041
1099742	ENSG00000170271	10668	C5orf4	chromosome 5 open reading frame 4	10826	5	n/a	n/a	4.95E-01	1.041
1101400	ENSG00000178385	123258	PLEKHM3	pleckstrin homology domain containing, family M, member 3	389072	2	n/a	n/a	4.95E-01	1.041
279831879	ENSG00000229356	157127513	AP001065.3	AP001065.3	100861510	21	n/a	n/a	4.95E-01	1.041
1093747	ENSG00000134109	9551	EDEM1	ER degradation enhancer, mannosidase alpha-like 1	9695	3	n/a	n/a	4.95E-01	1.041
1092598	ENSG00000125695	60168	STRADA	STE20-related kinase adaptor alpha	92335	17	n/a	n/a	4.95E-01	1.041
1089793	ENSG00000104365	3526	IKBKB	inhibitor of kappa light polypeptide gene enhancer in B-cells, kinase beta	3551	8	n/a	n/a	4.96E-01	1.041
1107547	ENSG00000229453	158897	SPINK8	serine peptidase inhibitor, Kazal type 8 (putative)	646424	3	n/a	n/a	4.96E-01	1.041
1095640	ENSG00000145526	1011	CDH18	cadherin 18, type 2	1016	5	n/a	n/a	4.96E-01	1.041
1091177	ENSG00000114378	3353	HYAL1	hyaluronoglucosaminidase 1	3373	3	n/a	n/a	4.96E-01	1.041
1088034	ENSG00000071626	26276	DAZAP1	DAZ associated protein 1	26528	19	n/a	n/a	4.96E-01	1.041
1102520	ENSG00000184164	55013	CRELD2	cysteine-rich with EGF-like domains 2	79174	22	n/a	n/a	4.96E-01	1.041
1091060	ENSG00000113296	7018	THBS4	thrombospondin 4	7060	5	n/a	n/a	4.97E-01	1.041
1102723	ENSG00000185009	26730	AP3M1	adaptor-related protein complex 3, mu 1 subunit	26985	10	n/a	n/a	4.94E-01	1.04
[truncated: 4,000 more rows]
