# Supplementary material for: Identification of the Molecular Events Involved in the Development of Prefrontal Cortex Through the Analysis of RNA-Seq Data From BrainSpan
Source: ASN Neuro. 2019 Jun 18;11:1759091419854627. doi: 10.1177/1759091419854627 (PMC6582306; doi:10.1177/1759091419854627)
Supplement: Supplemental Material6 - Supplemental material for Identification of the Molecular Events Involved in the Development of Prefrontal Cortex Through the Analysis of RNA-Seq Data From BrainSpan [file Supplemental_Material6.zip › CBC/11/Expression.csv]

1090370	0.4469	0.9371	0.4217	0.4285	0.1101	0.7191	0.3501	0.4167	0.3451	0.1844	0.2963	0.6806	0.4184	0.5622	0.3717	0.4989	0.6071	0.5538
1098380	2.7919	3.9619	4.5988	2.6681	4.0820	3.8608	4.5987	2.5516	4.9073	5.2609	3.8400	5.4007	5.5666	4.8864	5.3269	5.3617	4.1948	3.3039
1087235	0.0000	0.0250	0.0000	0.0000	0.0000	0.0000	0.0000	0.0000	0.0000	0.0000	0.0000	0.0000	0.0365	0.0000	0.0000	0.0000	0.0000	0.0000
280135012	0.8896	0.0000	0.0000	0.0000	0.0000	0.0000	0.0000	0.0000	0.0883	0.0000	0.3816	0.2357	0.4352	0.0000	0.0000	0.0000	0.7659	1.4819
1105670	3.8889	4.1539	4.2533	3.8023	4.1108	4.3304	3.9667	4.3179	5.0540	5.1715	4.8663	5.0543	5.0693	4.9216	4.8874	4.8532	5.3720	5.3822
1089708	1.1725	0.9616	0.7716	1.6331	1.1024	1.3529	1.7677	1.1317	2.4834	3.0538	3.3912	3.0690	2.1916	3.3849	3.1847	3.0530	3.5578	3.0120
279817459	1.0246	1.3446	1.3325	0.8814	1.3738	1.1525	1.6340	1.2097	1.0377	0.9674	1.3945	1.5088	0.6842	1.2963	1.2083	0.9448	1.5867	0.9218
1106351	2.3736	3.1560	2.9166	1.8250	2.1411	2.2297	2.4109	2.7735	2.6400	3.0288	1.3350	2.7068	3.2218	2.6114	2.7163	2.4720	3.1431	1.1936
1094259	2.1843	2.7096	2.5876	2.0283	2.6401	2.5510	2.7100	2.1361	3.1172	3.2108	2.3512	3.2797	3.4020	3.0204	3.3801	3.5420	3.0350	2.0328
279842570	1.0596	1.3021	0.7257	1.4162	1.4740	0.9365	1.0056	2.7199	1.8100	2.7165	2.2237	1.5390	1.6081	2.4411	2.1835	1.3414	2.4736	2.1478
1089635	1.7192	1.6475	1.4176	1.4127	1.5755	1.4157	1.6213	1.2950	1.8963	1.4473	1.6958	2.0011	1.4921	1.9397	2.1385	1.9656	2.0220	2.0331
1096748	2.3715	2.5024	2.2903	2.2390	2.6429	2.3937	2.4670	1.8051	3.4309	3.7254	2.9569	3.3107	3.5570	3.5892	3.7023	3.7545	4.0498	3.2940
279888742	0.0000	0.0301	0.0000	0.0000	0.0000	0.0559	0.0223	0.0000	0.0530	0.0221	0.0000	0.0000	0.0221	0.0247	0.0000	0.0000	0.0422	0.0000
1098598	0.9658	0.5251	0.4845	0.2744	1.0665	0.8016	0.9011	1.2444	0.2732	0.2784	1.1100	1.1160	0.2145	0.2814	0.3596	0.5166	0.5202	1.3484
1106553	0.2074	0.0494	0.0000	0.1145	0.2093	0.0000	0.0368	0.0498	0.1686	0.2685	0.3105	0.0890	0.1732	0.2283	0.0679	0.1133	0.3170	0.6103
1105183	1.9042	1.5697	1.5049	1.6357	1.6444	1.7625	1.2514	1.7460	1.5284	1.6835	2.0779	2.0308	1.6634	1.7900	2.2001	2.1101	2.1005	1.8541
1106970	1.6328	2.2522	2.3160	2.1001	1.5474	1.8496	1.8044	1.7207	1.9659	2.5165	1.0752	1.7047	1.5994	2.2678	1.4029	1.8601	1.5970	1.6414
279705221	0.0000	0.0000	0.4021	0.0000	0.0000	0.0000	0.0866	0.0000	0.2153	0.1336	0.0000	0.0000	0.0000	0.0000	0.0000	0.0000	0.0000	0.0000
279749414	1.8484	0.9979	1.3230	1.3990	0.9937	1.1227	1.0916	1.2872	1.7129	1.1932	1.8590	1.8890	1.7719	1.2297	1.5588	1.6128	2.2363	2.5210
279843530	0.2122	0.4350	0.2092	0.2162	0.3102	0.3090	0.1873	0.2247	0.0504	0.0000	0.0963	0.1021	0.0000	0.0000	0.1031	0.0000	0.0403	0.0000
1090382	2.1657	1.5847	2.0339	1.1142	1.8946	1.6221	1.5949	1.0385	1.1253	1.4685	2.6199	1.8858	1.8636	1.7523	1.6630	1.3160	2.1201	2.9943
280006548	1.0816	0.9812	0.3181	0.5688	1.1243	1.2624	0.9219	0.4741	2.1965	2.6173	1.5582	1.9709	2.3517	2.0834	2.7126	2.1042	2.8614	2.4833
279843696	0.0000	0.0961	0.0000	0.0000	0.0000	0.0000	0.1400	0.0000	0.0000	0.0000	0.0000	0.0000	0.0000	0.0000	0.0000	0.0000	0.0000	0.0000
1101432	0.0224	0.0000	0.0154	0.0000	0.0000	0.0000	0.0000	0.0000	0.0000	0.0000	0.0000	0.0000	0.0000	0.0000	0.0000	0.0000	0.0127	0.0000
279665281	0.0000	0.4440	0.0000	0.8908	1.2868	0.3703	0.5258	1.1834	1.1874	0.3383	0.7860	0.6124	0.3377	0.6697	0.0000	0.0696	0.1725	0.3721
280096849	4.0592	5.0051	4.8356	4.4669	4.1147	4.5212	4.8879	4.3997	6.2249	6.9065	5.0686	6.5117	6.4605	6.3093	6.5663	6.7354	6.3019	5.7724
1105382	0.0000	0.0000	0.0000	0.0000	0.0000	0.0000	0.0000	0.0000	0.2000	0.0000	0.0342	0.0000	0.0857	0.0000	0.0000	0.1491	0.1352	0.0000
1098937	0.2035	0.1648	0.2155	0.4705	0.0570	0.3680	0.4811	0.2837	0.2745	0.7693	0.0331	0.1026	0.2019	0.2643	0.0529	0.1576	0.1432	0.0948
279983706	0.0000	0.3442	0.0000	0.1729	0.0000	0.1718	0.0000	0.0000	0.0000	0.1359	0.0000	0.0000	0.0000	0.0000	0.0000	0.0000	0.1309	0.2260
1093017	3.6107	4.1737	3.1919	3.0434	4.2758	4.1409	4.2290	3.9277	3.6591	3.8225	3.4881	3.9895	3.1771	3.6807	3.8721	3.9120	4.0100	3.6021
1090693	1.0954	0.3691	0.5475	1.2108	0.1409	0.6502	0.5842	0.4726	0.5010	0.4075	0.3635	0.1615	0.4068	0.7189	0.0295	0.2154	0.3104	0.0734
1099340	3.1916	2.3311	2.0542	3.1649	1.5613	2.2227	1.7858	3.5366	2.0810	2.1151	1.4258	1.8949	1.7856	1.7003	1.5157	1.5715	1.3862	2.5201
279962419	1.2188	0.4573	0.5738	0.7964	0.8592	1.3874	0.7282	1.8992	0.8199	2.0595	1.9498	0.9562	0.2519	1.3304	1.5435	1.0856	1.8030	1.8457
279784712	0.0000	0.0000	0.0000	0.0000	0.0000	0.0000	0.0000	0.0000	0.0000	0.0818	0.0000	0.0000	0.0233	0.0000	0.0000	0.0000	0.0777	0.0000
1098350	0.0570	0.0000	0.1148	0.0535	0.1329	0.0988	0.1318	0.0904	0.3643	0.1306	0.2554	0.0419	0.1304	0.3080	0.1815	0.1053	0.1848	0.0000
280114553	2.1266	2.5233	2.4163	2.2208	2.3277	2.5995	2.7493	2.2363	2.8375	2.6010	2.8443	2.8959	2.7445	2.7415	2.6838	2.7072	3.1137	2.5373
279982017	0.0000	0.0000	0.0000	0.1404	0.0000	0.1291	0.0000	0.0000	0.2355	0.1018	0.0000	0.0000	0.0000	0.2184	0.0000	0.0000	0.0000	0.0000
1106493	0.3556	1.2465	1.4810	0.4961	1.3373	1.3004	1.1510	0.5832	2.5751	3.2216	2.7999	4.2671	3.4373	3.1755	3.4800	3.6540	3.0847	2.9902
279807696	0.0000	0.0221	0.0000	0.0000	0.0000	0.0210	0.0063	0.0000	0.0000	0.0000	0.0000	0.0000	0.0000	0.0000	0.0000	0.0000	0.0000	0.0000
280036084	3.1177	4.0013	3.1241	3.6277	3.5797	3.5572	3.3455	3.9253	3.7498	4.0286	3.8713	3.8283	2.9024	3.8909	3.7876	3.5821	4.1749	5.1338
1094297	2.2564	2.7246	3.0672	2.5097	2.4104	2.4427	2.5856	2.6984	3.3152	3.3219	2.3867	3.0839	3.5936	3.1541	2.8315	3.2293	2.6967	2.3697
1092920	4.7464	2.7620	2.5960	4.5880	3.0697	3.2380	2.9244	3.1780	3.1850	2.3455	3.4025	2.4850	2.0238	3.8693	1.3597	2.3183	4.2540	2.5963
279708245	0.0000	0.0000	0.0000	0.0000	0.0000	0.0000	0.0000	0.0000	0.0000	0.6061	0.6441	0.1139	0.8014	0.2885	0.0000	0.4616	0.7590	0.0000
1094652	1.4268	1.2824	1.7170	1.8611	0.7781	1.3243	1.3305	1.4643	2.7259	2.9409	2.0201	2.5742	3.5268	2.4782	2.3804	2.9795	2.4656	2.1425
279797890	1.4782	0.4945	0.3759	1.0786	0.8760	0.8607	0.6169	0.8286	0.6425	0.5151	0.9756	0.4030	0.2345	0.6857	0.2587	0.5099	1.3190	0.8582
1100300	0.0000	0.0659	0.0000	0.0000	0.0961	0.0000	0.0000	0.0000	0.0000	0.0000	0.0000	0.0000	0.0000	0.0000	0.0000	0.0000	0.0000	0.0000
1098057	0.3247	0.0770	0.1897	0.1127	0.0720	0.0877	0.1787	0.1317	0.0686	0.1049	0.0085	0.0179	0.0357	0.0477	0.0000	0.0381	0.0942	0.0050
279931621	0.0000	0.3799	0.0000	0.4405	0.0000	0.0000	0.0000	0.0000	0.2835	0.0466	0.1757	0.0000	0.2572	0.4545	0.2730	0.0000	0.0000	0.0000
1104985	2.8777	2.6046	2.1848	2.4473	2.8155	2.7841	2.7205	2.5398	2.7283	3.2409	3.2956	3.2091	2.6410	3.1605	3.1521	2.9372	3.9694	4.0250
1099280	3.1571	2.8568	1.5465	2.8267	2.6754	2.4878	2.6182	2.1742	3.1806	2.5274	3.3005	3.2206	3.3783	3.7224	3.2846	3.5386	3.4862	4.0903
1102723	2.1528	2.5134	3.0029	2.5616	1.7880	2.1020	2.3200	2.2278	3.0625	3.4003	2.0437	2.7695	3.3058	2.9922	2.8432	2.9950	2.8943	2.1699
1098293	2.8919	1.0522	1.8334	2.6836	1.7442	1.7410	1.8391	1.8228	1.6076	2.3160	1.7690	0.9665	1.2938	1.6117	1.5948	0.7919	1.3518	2.0331
279719331	0.3165	0.5768	0.3720	0.1590	0.5265	0.2444	0.5939	0.3193	0.6491	0.5895	0.3260	0.2919	0.5885	0.4884	0.6888	0.6561	0.4659	0.1683
1101749	1.5853	1.9181	2.4387	2.0994	1.5187	1.9862	2.2346	1.7035	3.6994	3.7714	2.9068	3.1792	4.2084	3.4911	3.1357	3.7985	3.1201	2.5500
279857068	0.4685	0.4807	0.6788	0.5024	0.3362	0.4982	0.4412	0.4375	1.1700	0.9992	0.7244	0.9426	0.9978	1.1993	0.6295	1.0210	0.9237	1.2856
1092360	0.5691	0.1347	0.0000	0.4293	0.0938	0.7123	0.8417	0.8362	0.1204	0.1000	0.8125	0.5303	0.0000	0.3087	0.0000	0.5447	0.3506	0.0000
279808206	0.0000	0.0000	0.2596	0.0000	0.0000	0.0000	0.0000	0.0000	0.0000	0.0000	0.1791	0.0000	0.0000	0.0000	0.0000	0.0000	0.0000	0.0000
279943997	0.8536	0.8371	0.4587	0.6418	0.8132	0.7808	0.6016	0.3755	0.2916	0.4635	0.3663	0.2822	0.2908	0.3233	0.2557	0.4589	0.3492	0.3407
1093373	2.2392	3.0464	2.0684	2.1142	2.6521	2.7454	3.0375	2.3199	3.0836	3.1946	2.4592	3.1627	3.1949	2.9396	3.2312	3.3522	3.0342	2.8243
279981933	4.3739	3.9577	3.1649	3.8172	3.9281	3.9345	3.8963	4.6078	4.4434	4.5047	3.6726	4.7902	3.9416	4.7096	4.7181	4.6028	5.0860	4.4695
1094857	1.8428	1.8537	2.2453	2.2956	1.5692	1.6899	1.9823	2.1008	2.3522	2.2746	1.6473	2.1515	2.5227	2.1286	1.8495	2.3369	1.5799	1.2983
1095138	4.2199	4.5252	4.2064	3.7658	4.7771	4.3225	4.3972	3.7168	4.2208	4.2878	4.2863	4.5982	3.9974	4.5396	4.9634	4.3393	4.6062	4.3002
1090688	7.1514	6.1014	5.4783	6.8822	6.1100	6.1205	6.0576	5.5199	5.5249	5.0124	5.5717	5.3904	4.6186	5.9847	5.3409	5.1034	5.9792	5.3617
279942196	0.3172	0.2596	0.4190	0.1635	0.3722	0.2450	0.3314	0.0000	0.1212	0.3664	0.0000	0.0000	0.0000	0.0000	0.0000	0.2997	0.0532	0.0335
280002683	0.0000	0.0000	0.0000	0.0387	0.0000	0.0000	0.0000	0.0000	0.0000	0.0000	0.0000	0.0535	0.0000	0.0000	0.0000	0.0000	0.0415	0.0000
280138126	0.2234	0.0015	0.0332	0.2436	0.0000	0.1962	0.0000	0.0000	0.1782	0.0000	0.1101	0.0987	0.0000	0.0890	0.1471	0.0000	0.4095	0.0000
1087842	4.6700	5.3546	4.5832	5.4392	5.3540	4.2604	4.3825	4.9250	3.9285	3.8337	3.9025	4.4986	2.9720	3.8606	4.3297	3.7259	4.2885	3.3854
280011030	0.4810	0.2513	0.2174	0.2934	0.2503	0.5027	0.0000	0.1736	0.3584	0.3017	0.3478	0.3004	0.1281	0.3917	0.4340	0.7172	0.4880	0.3098
1090323	2.3339	2.8940	2.8036	2.5446	2.5056	3.0164	2.7279	3.0456	2.9191	3.2126	3.0262	3.1871	3.1218	3.0001	2.9807	3.2136	2.9241	2.8713
1099314	3.3538	3.5514	3.0210	2.9567	3.8202	3.4002	3.4275	2.8072	3.3787	3.6545	3.4129	3.7134	3.2759	3.6641	4.0399	3.7646	4.0200	3.5766
1100908	0.5305	1.0068	0.7610	0.2247	1.0410	1.0287	0.6455	0.5897	0.4623	0.7082	0.6455	0.8881	0.4739	0.7627	0.9222	0.7632	0.4186	0.5613
280081361	1.3468	1.1452	0.0000	0.4439	0.5083	0.5575	0.1334	0.7781	0.3063	0.0000	0.2713	0.0000	0.8729	0.8750	0.0659	0.2841	0.5532	0.0000
1087294	2.2773	2.4387	2.7456	2.3738	2.1158	2.6329	2.3568	2.6874	2.6353	3.1311	2.2693	2.6324	2.9650	2.6956	2.4797	2.7570	2.2961	2.0269
1091562	0.4798	1.2908	0.2766	0.3893	0.8803	0.4385	1.2241	0.7636	0.1022	0.2528	0.5031	0.2638	0.0429	0.0634	0.0801	0.0603	0.3572	0.3696
1099241	6.1732	3.8495	3.2216	5.7426	3.2219	4.2286	3.9547	3.4970	3.7480	1.6951	3.1991	2.5450	3.2286	3.8424	1.8392	2.6153	3.0438	2.1822
280054903	0.2874	0.3167	0.3959	0.3319	0.3170	0.4326	0.2502	0.3859	0.8984	0.5141	0.4073	0.7411	1.1622	0.5689	0.6731	0.7479	0.4832	0.3363
1096992	3.3681	3.6420	3.4251	3.3520	3.7624	3.5102	3.7297	3.1528	3.8466	3.6485	3.0774	3.9137	3.7449	3.5087	4.0101	3.9343	3.3954	2.8036
279555877	0.2265	0.4500	0.2927	0.5002	0.2734	0.4800	0.4182	0.5135	0.6879	0.7042	0.5866	0.4717	0.7586	0.5995	0.3946	0.6237	0.4857	0.5721
279908069	0.2378	0.0000	0.0000	0.0000	0.0000	0.0000	0.1457	0.0000	0.0000	0.1445	0.0000	0.0000	0.2753	0.0000	0.0000	0.0000	0.1391	0.0000
279879409	0.0000	0.0000	0.0000	0.0000	0.0000	0.0000	0.0888	0.0000	0.0000	0.0972	0.2882	0.0000	0.3938	0.0485	0.0000	0.0000	0.0847	0.0000
1092384	0.0333	0.1126	0.0677	0.0421	0.1649	0.0417	0.0967	0.0622	0.0000	0.0197	0.0382	0.1183	0.0038	0.0147	0.0124	0.0209	0.0689	0.0000
1086907	1.6263	1.2011	1.6248	1.2585	1.0380	1.5483	1.5160	1.1777	1.3641	0.5528	0.6715	0.9147	0.5779	1.1125	0.1409	0.9708	0.7068	0.4180
1091882	2.8287	1.0842	1.5505	3.2705	0.6833	1.6194	0.9850	1.5506	1.4049	1.1749	1.2068	1.0656	1.5484	1.4616	0.8476	1.2540	1.1978	0.8921
280096627	0.0000	1.1694	0.6115	0.0000	0.5498	0.3950	0.5012	0.0990	0.0000	0.0727	0.0849	0.0900	0.0000	0.0000	0.0000	0.0000	0.1367	0.0000
1089923	3.6578	3.2072	2.5903	3.3363	3.3621	2.9474	3.1239	2.5587	2.9625	3.0867	3.1291	3.1639	2.3132	3.4203	3.4806	2.7191	3.9512	4.0990
1087640	2.2582	3.0187	1.3784	2.4269	2.2051	2.0330	2.1013	2.6262	1.4179	1.0157	1.1277	0.9409	0.7968	1.8121	0.3865	0.9014	1.1911	0.6054
279669283	0.0000	0.3090	0.0022	0.2133	0.2242	0.1715	0.3212	0.4188	0.0000	0.1981	0.2306	0.3516	0.0077	0.2197	0.2445	0.0000	0.1623	0.0000
280025089	0.0000	0.0000	0.0000	0.0000	0.0983	0.0000	0.0496	0.0000	0.0000	0.0000	0.0574	0.0609	0.0000	0.0000	0.0000	0.0000	0.0472	0.0000
1097370	1.2489	0.8013	0.8052	1.3539	0.6044	0.8926	0.7993	1.5158	0.9683	1.4185	1.6927	0.6086	0.5167	1.2427	0.6908	1.0701	1.0859	2.4547
1089821	2.7860	3.8665	3.6509	3.3127	3.3629	3.0854	3.3398	3.6549	3.3411	3.1686	2.8760	3.0902	3.1898	2.9644	3.2836	2.9045	2.7278	2.2619
1096280	3.2972	1.3914	1.3435	3.9073	0.8585	1.6854	1.5808	1.9876	2.0185	1.1102	1.4366	1.0066	1.5223	1.9359	0.7202	1.0611	1.3525	0.8073
1106421	0.2270	0.3551	0.0535	0.4865	0.3122	0.3972	0.2038	0.1768	0.5086	0.4957	0.6620	0.4748	0.3016	0.5439	0.5477	0.3475	0.6396	1.1588
1104708	2.4568	3.1246	3.3491	2.9216	2.7176	3.0780	3.0386	2.8738	3.0441	2.9536	2.7591	2.9513	3.0153	2.9153	2.7911	3.0331	2.2908	2.1924
1090059	7.6683	8.0884	7.6490	6.0202	8.7365	8.0325	8.1127	6.9170	7.2597	7.5980	7.6502	7.7860	7.0155	7.5386	8.1058	7.5441	8.0866	7.8744
1102844	0.6991	0.3137	0.1714	0.6408	0.5325	0.6261	0.3481	0.4522	0.8983	0.6538	1.0448	0.7108	0.4771	1.0271	0.7010	0.9710	1.0835	1.2376
280024470	1.1902	1.3865	1.8326	1.0756	1.4400	1.6480	1.7015	1.6990	3.9984	3.8112	3.0224	3.2667	4.5162	3.6353	3.1134	4.0113	3.7668	3.2748
1093837	1.6374	1.9471	1.4043	1.8682	1.5347	1.6982	1.7771	1.9519	2.4790	2.5505	2.8711	2.5832	2.0449	2.8010	3.0248	2.9169	3.1337	3.2444
1088941	2.3243	2.5409	2.9289	2.6700	2.3803	2.6339	2.4102	2.6862	3.2311	3.1511	2.6330	3.0142	3.2853	3.1665	2.8566	3.0880	2.8132	2.1287
1088979	3.8143	2.4504	2.7857	3.1218	2.9809	2.7172	2.7169	2.9717	2.6430	3.1542	4.2007	2.9490	3.0633	3.2917	2.9379	2.4861	4.1097	4.3823
1086908	6.1033	6.3425	5.6336	5.2062	6.6430	6.4292	6.2375	5.3174	6.2084	6.3178	6.8718	6.8117	5.6167	6.5939	6.9570	6.4059	7.4938	7.6702
279772698	0.3694	0.2637	0.3160	0.4932	0.1322	0.3437	0.7513	0.2999	1.2434	1.4522	0.5862	1.2731	1.2346	1.3733	1.6642	1.1607	1.4077	0.5060
1104309	0.5313	0.3182	0.4991	0.3197	0.2425	0.5934	0.3494	0.0000	0.4408	1.0608	1.0077	0.4182	0.5813	0.8189	0.7509	0.2637	1.1500	1.5074
279913098	0.0000	0.2192	0.0000	0.1339	0.0577	0.1066	0.0573	0.1862	0.0000	0.0000	0.2761	0.0000	0.0000	0.0000	0.0000	0.0000	0.0272	0.1861
279831572	0.0000	0.0000	0.0000	0.0000	0.0000	0.0000	0.0000	0.0000	0.0816	0.0000	0.0000	0.0000	0.0000	0.0000	0.0000	0.0977	0.0000	0.0000
1103777	0.0273	0.0647	0.0187	0.0000	0.0326	0.0608	0.0482	0.0221	0.0387	0.0477	0.0188	0.0000	0.1088	0.0357	0.0000	0.0171	0.0155	0.0000
1093978	4.5632	4.4203	3.5303	4.3132	4.6888	4.7025	4.5725	4.2824	4.5326	4.4798	4.8904	4.8318	3.7589	4.8675	5.0053	4.8592	5.4588	4.9254
1089518	0.0000	0.1558	0.1437	0.0000	0.0000	0.1711	0.1169	0.1570	0.0714	0.0000	0.1349	0.2163	0.2228	0.0659	0.1095	0.0000	0.0569	0.0000
1094733	0.0000	0.0000	0.0000	0.0000	0.0000	0.0000	0.0000	0.0000	0.0344	0.0000	0.0000	0.1362	0.1878	0.0000	0.0532	0.0000	0.0273	0.0000
1090106	1.4312	1.6100	1.3405	1.8032	0.7960	1.1099	1.5881	1.3679	1.7374	1.2535	1.0063	0.9698	2.0830	2.0489	0.2686	0.9453	1.6017	0.4900
279585954	1.8444	1.6635	1.8588	2.1826	1.3075	1.3477	1.2562	1.4038	1.4943	1.3478	0.6725	1.0598	1.1686	1.4353	1.1388	1.1480	0.8761	0.4783
280004897	0.0000	0.0000	0.0000	0.0000	0.0000	0.0000	0.0000	0.0000	0.1900	0.0511	0.0000	0.0000	0.1582	0.0000	0.0000	0.1682	0.0597	0.0000
1102984	2.1002	2.7721	2.4489	2.4153	2.4664	2.5715	2.5793	2.2199	3.0159	3.0360	1.8597	2.5523	3.0493	2.9141	2.5523	2.9857	2.5854	1.2473
1100951	4.0098	3.2764	2.5725	3.4109	3.4004	2.7551	2.2212	2.8478	2.4145	2.0921	2.0563	1.7127	2.5779	2.6943	1.7839	1.7347	2.1442	2.2075
1089770	2.2966	2.0371	2.7507	2.8175	2.3956	2.6084	2.2273	3.3574	3.1681	3.2641	3.7035	3.0614	3.0200	2.9961	2.7450	2.7698	2.9944	3.6312
1087287	4.1568	4.8634	4.4318	4.1167	4.8745	4.7321	4.8815	4.3781	4.9459	4.9091	4.5736	5.2879	4.8414	4.9223	5.3887	5.1519	5.0174	4.3613
1097342	1.8026	1.8765	2.3803	1.9970	1.6629	2.1466	2.2189	2.2878	3.0190	3.2572	2.4233	2.7118	3.3578	2.7918	2.4205	3.0262	2.9634	2.1634
279833393	0.3261	1.0117	1.1480	0.0000	0.6844	1.1009	0.8092	0.6911	1.3932	1.3165	0.2323	0.0000	0.6736	0.4149	0.6437	1.0780	0.1932	0.0000
1098003	1.4792	1.7411	2.0930	1.5332	1.2827	1.9116	1.7532	2.1442	2.6488	2.7394	2.2388	2.5083	3.0853	2.4592	2.4478	2.7540	2.4395	2.1180
1101081	1.3897	1.9638	1.6663	1.3541	2.0692	1.9668	1.4797	1.2265	1.8022	1.7553	1.2729	1.9821	2.0717	2.1519	1.4021	1.8545	1.3140	1.3527
1104700	2.4391	1.6691	2.0029	2.6460	1.6636	1.6599	1.4517	1.5254	1.1664	1.1305	1.0711	0.7505	0.7884	1.2146	0.7534	0.8120	0.8109	0.5246
279915798	0.5635	0.8590	0.3634	0.4825	0.5149	0.8906	0.4748	0.8253	0.7494	0.5424	0.4973	0.9716	0.3565	1.0145	0.7895	0.7098	1.0565	0.6804
280127055	0.2937	0.3802	0.4981	0.4408	0.3533	0.3911	0.3427	0.3320	0.8468	0.6865	0.3058	0.4565	0.4826	0.7525	0.5877	0.5335	0.3993	0.5627
1099218	6.8554	7.8380	6.8655	5.8008	7.9745	7.5041	7.5832	6.2550	6.7367	6.5466	6.6399	7.1894	6.1904	6.8424	7.4727	7.0028	7.1290	6.4540
280111987	2.1883	2.4382	1.3125	2.1532	2.8849	2.3264	2.1978	2.5571	1.9218	2.1540	2.5311	2.2936	0.5033	2.5909	2.4689	1.3555	2.5170	3.5121
279872312	3.1002	4.3342	4.5669	3.5360	3.8823	3.9680	4.2009	4.1368	5.1723	5.4745	3.9025	5.0069	5.3393	4.9234	4.8615	5.1718	4.4793	3.8330
1094677	0.0383	0.0000	0.0000	0.0000	0.0457	0.0000	0.0000	0.0000	0.0000	0.0000	0.0000	0.0000	0.0000	0.0000	0.0000	0.0000	0.0000	0.0000
279724098	2.3732	1.7752	1.9193	2.6235	1.7132	1.8325	1.7074	1.4665	2.6197	2.5021	1.7080	2.7868	2.5661	2.4990	2.9426	2.8924	2.5372	2.1942
1099027	0.0000	0.1427	0.0000	0.0000	0.0000	0.0000	0.1070	0.2745	0.0863	0.0000	0.0424	0.1307	0.0714	0.0000	0.1321	0.0730	0.0000	0.0000
1105417	0.1312	0.0724	0.0969	0.0867	0.0611	0.0000	0.0950	0.0000	0.0795	0.0093	0.0108	0.0110	0.0977	0.0514	0.0435	0.0319	0.0000	0.0014
280076207	0.7802	0.0635	0.1748	0.7936	0.1818	0.1170	0.2540	0.0000	0.2141	0.1788	0.0000	0.2193	0.0000	0.0000	0.0241	0.1897	0.1657	0.6472
279744183	1.0965	0.9559	1.4078	1.8155	0.6402	0.2069	0.5114	0.5366	0.7497	1.5429	0.7968	1.4231	1.3002	1.8961	1.1615	0.8691	1.7320	0.4756
279895802	0.0000	0.0849	0.1935	0.0070	0.1250	0.0799	0.1952	0.0844	0.0000	0.0000	0.1430	0.1514	0.0000	0.0000	0.0000	0.0000	0.0000	0.0000
1105548	0.1085	0.2858	0.0381	0.0525	0.1877	0.2372	0.1877	0.2113	0.0781	0.1144	0.2159	0.0406	0.1564	0.1553	0.1383	0.0689	0.1362	0.0000
280110957	0.5425	0.2257	0.2775	0.8478	0.0653	0.4315	0.1783	0.3142	0.1864	0.0324	0.3253	0.0403	0.1870	0.0255	0.0000	0.0000	0.0917	0.0000
280016043	2.0654	2.3516	1.9738	1.7849	2.3176	2.0733	2.4361	1.8695	2.1618	2.1769	1.9628	2.4868	2.2290	2.2366	2.6084	2.3991	2.3677	1.8255
280025270	0.0000	0.0000	0.0000	0.0480	0.0000	0.1364	0.0000	0.0000	0.0000	0.0000	0.1237	0.0000	0.0000	0.0000	0.0000	0.0000	0.0000	0.0000
1104206	0.9545	1.5096	1.3907	1.2341	1.1512	1.9008	1.5715	0.7994	1.2866	1.6522	1.2230	1.5184	0.9304	1.2743	1.0579	1.3837	1.7074	1.6096
1103857	1.8785	1.2970	0.7779	1.6589	1.3831	1.3668	1.5449	1.4307	1.3670	1.4872	1.2612	1.4100	1.8081	1.8564	1.4234	1.7315	1.2053	0.9541
279774868	0.3201	0.0000	0.0000	0.3057	0.2012	0.1281	0.2899	0.1388	0.1232	0.4516	0.0000	0.1263	0.1022	0.1124	0.0000	0.1087	0.4304	0.0000
1090779	2.3547	1.2355	1.2082	2.6162	1.0976	1.5353	1.8932	1.7422	1.3212	1.8605	0.9510	1.1143	1.2057	1.7693	1.0254	1.0333	1.0320	1.0012
279911588	3.5477	3.4285	2.7413	3.2535	3.6284	3.3937	3.0255	3.4788	3.0347	2.9080	3.4316	2.8658	2.7259	3.0859	3.2414	2.7862	2.9404	3.7084
280048696	0.9718	0.0000	0.0000	0.4724	0.0000	0.1500	0.1592	0.0000	0.7168	0.6928	0.2578	0.0000	0.0000	0.8998	0.0000	0.0000	0.6638	2.2648
1091925	2.8774	3.5731	3.4843	3.1746	2.9497	3.4195	3.4198	3.1115	3.9969	4.1190	3.0118	3.6404	4.2183	3.6260	3.7583	4.0341	3.2996	3.3285
1088865	2.5952	2.8750	3.0226	3.2007	2.6700	2.4575	2.4647	2.8722	2.5645	2.3240	2.1449	2.4717	2.2981	2.1768	2.3252	2.1357	2.2404	1.3691
1097853	0.8503	0.2910	0.2982	0.6252	0.2564	0.4006	0.2741	0.4139	0.0147	0.1190	0.8087	0.0601	0.0836	0.3618	0.0459	0.0889	0.2873	0.4776
1101056	1.1299	1.0989	1.5285	1.4255	0.9875	1.1527	1.3769	0.8596	2.1046	1.8461	1.3020	1.5609	2.5748	1.7074	1.3563	1.9952	1.1909	1.0339
1105586	0.0000	0.0000	0.0000	0.1685	0.0000	0.2585	0.0000	0.0000	0.0000	0.0813	0.0000	0.2282	0.0000	0.0000	0.0000	0.0000	0.1026	0.0000
279733788	3.8616	3.3567	3.9822	3.7668	3.1266	3.1864	3.8480	3.2271	3.5205	4.0807	2.5291	3.4949	4.3782	3.9966	3.4678	3.6250	2.9135	1.5691
1092425	5.6352	5.3766	5.2079	5.2262	5.2405	5.4892	5.1775	6.2151	5.6528	5.8584	6.8350	5.9381	5.5603	6.2788	5.2950	5.4426	7.0759	7.5556
279886634	0.3068	0.2521	0.1838	0.3947	0.0813	0.4055	0.3465	0.1865	0.2827	0.5590	0.4406	0.0942	0.5923	0.1484	0.2155	0.2556	0.5008	0.3472
280120122	0.4683	0.2882	0.0000	0.3614	0.2435	0.1469	0.2125	0.2681	0.3973	0.2801	0.3826	0.1734	0.2376	0.1999	0.2859	0.3215	0.5273	1.0075
1109009	4.6353	2.4073	2.2926	4.2783	2.2748	3.2168	3.0614	2.8893	3.0786	2.2793	2.4436	2.3652	2.6703	3.6772	1.2592	2.2780	3.4988	1.8225
1095275	2.2408	2.2807	1.5743	1.9970	2.3535	2.1129	2.1161	1.9027	2.3394	2.3436	2.7001	2.4845	1.8454	2.4437	2.8176	2.3943	3.2736	3.4545
1089639	2.7287	3.0111	2.6302	2.6893	3.0152	2.9050	3.0995	2.6121	3.4510	3.4316	2.6177	3.4750	3.2805	3.3185	3.5518	3.5832	3.5013	2.7316
1095043	2.9548	3.4141	3.3121	2.9587	3.3405	3.2518	3.2355	3.2375	4.1478	4.1778	3.3438	4.2873	3.7143	3.9509	4.6080	3.7629	4.1104	4.0649
1104747	2.6167	1.9074	1.6267	2.3930	1.9694	2.0973	2.2239	1.8729	2.5386	1.6612	2.0649	1.4290	1.3780	2.6065	1.0415	1.5445	2.7645	2.2701
279753318	0.0826	0.2149	0.1335	0.1238	0.0792	0.1689	0.2914	0.0406	0.4089	0.0491	0.0798	0.3709	0.1604	0.2832	0.3792	0.3895	0.1634	0.0000
280012982	0.0000	0.0000	0.0000	0.0000	0.0000	0.0000	0.0000	0.0000	0.0000	0.0000	0.0000	0.0703	0.0000	0.0000	0.0000	0.0000	0.0000	0.1024
279986594	0.4336	0.0000	0.3349	0.0000	0.6274	0.0000	0.0000	0.0000	0.3518	0.0000	0.0000	0.0000	0.0000	0.0000	0.0000	0.0000	0.3302	0.0000
280026772	0.1086	0.0568	0.1414	0.3624	0.0840	0.1878	0.3588	0.0000	0.6979	0.3552	0.4278	0.1264	0.4668	0.2915	0.2558	0.5401	0.3436	0.2956
279629085	0.1541	0.1248	0.1073	0.2800	0.0000	0.0000	0.0194	0.1258	0.7266	0.5498	0.5745	0.3189	0.4122	0.9722	0.4199	0.3673	1.0575	0.5410
1102389	0.2081	0.8383	0.0856	0.2507	0.1463	0.4684	0.1948	0.5173	0.0000	0.0000	0.0000	0.0000	0.0000	0.0000	0.0000	0.0000	0.0359	0.0000
279967689	0.0000	0.0000	0.0000	0.0543	0.0000	0.0000	0.0000	0.0000	0.0959	0.0000	0.0000	0.0000	0.0000	0.0886	0.0000	0.0000	0.0000	0.0000
1099839	3.0241	2.1696	1.6968	2.4675	2.5728	2.5092	2.3390	1.9266	2.9472	3.2567	3.6118	3.0811	3.1690	3.3698	3.4420	3.6898	3.9914	3.7934
280097295	0.4787	0.4013	0.4177	0.2208	0.6783	0.5095	0.4006	0.3532	0.2717	0.1199	0.1401	0.5526	0.4265	0.0460	0.2995	0.1525	0.1720	0.0000
1098189	2.8131	2.7052	2.7196	2.8146	2.7789	2.6125	2.5861	2.2945	2.3868	1.9458	2.0292	2.1258	2.0838	2.0377	2.1759	2.1713	2.1782	1.1650
279751126	0.0000	0.1897	0.0000	0.0000	0.0000	0.3378	0.0000	0.1911	0.4593	0.2687	0.3122	0.3293	0.6935	0.1573	0.2563	0.6311	0.5805	0.0000
279723050	0.4006	0.0000	0.1090	0.0000	0.0000	0.1640	0.0000	0.0000	0.0000	0.0000	0.0000	0.0000	0.0000	0.0000	0.2327	0.0000	0.0000	0.0000
1104038	0.7741	0.7444	0.4024	0.9714	0.8148	1.0007	0.6009	0.7262	1.5562	1.6096	1.3228	1.4106	1.5432	1.6418	1.4197	1.9053	1.7213	1.2177
279657504	0.6524	0.0000	0.0000	0.0000	0.0000	0.0000	0.0000	0.0000	0.0000	0.0000	0.6046	0.0000	0.8063	0.5814	0.0000	0.0000	0.6884	0.0000
280121864	0.1358	0.0375	0.0000	0.0875	0.0557	0.0353	0.0821	0.0378	0.0000	0.0000	0.0000	0.0000	0.0000	0.0000	0.0000	0.0000	0.0000	0.0000
1105315	2.9022	2.1822	1.9517	2.2381	2.4569	2.0536	1.8881	2.1913	2.0000	2.6729	3.1875	2.5088	2.1176	2.8816	2.6692	2.3133	3.2949	4.1547
279725255	0.0000	0.1223	0.0000	0.0000	0.1790	0.0000	0.0000	0.0000	0.2081	0.1760	0.1057	0.4037	0.0000	0.1010	0.4494	0.6348	0.3213	0.0000
1093407	2.2076	2.3730	2.5311	2.3807	1.9863	2.2999	2.1826	3.1080	3.8398	3.8620	3.0691	3.8983	3.9080	3.5990	4.0842	3.8780	3.9476	3.8123
280068585	0.2544	0.0000	0.0000	0.2427	0.0000	0.3676	0.0000	0.0000	0.1858	0.2894	0.0000	0.0000	0.4216	0.0000	0.0000	0.1283	0.0000	0.0000
279807002	0.0000	0.0174	0.1977	0.2325	0.0000	0.0000	0.0000	0.4241	1.9245	2.2525	2.1744	1.8137	2.6852	2.0551	1.9646	2.0767	1.8581	2.6347
279664448	0.0000	0.0000	0.0000	0.7679	0.0000	0.0000	0.0000	0.0000	0.0000	0.5279	0.0000	0.0000	0.0000	0.0000	0.0000	0.0000	0.0000	0.0000
1089127	3.4169	3.4366	2.6505	2.6867	3.5446	3.5339	3.4226	3.2464	3.3481	3.8927	3.6887	3.5854	3.0803	3.5035	3.6463	3.8748	4.4620	4.5629
1093064	2.9612	3.7713	3.3837	3.0917	3.4328	3.7998	3.4253	3.6452	3.8740	4.0331	4.1198	4.0611	3.5230	3.9797	4.1566	3.8752	4.0821	4.3840
1099288	3.7269	3.7536	3.1241	3.7284	3.6847	3.6991	3.4449	3.2864	4.1411	3.8885	4.0815	4.3021	3.6123	4.3609	4.7538	4.2862	4.7530	4.5331
279781861	0.8551	0.5260	0.4445	0.7368	0.0340	0.6496	0.6608	0.7402	0.6000	0.2759	0.4667	0.3652	0.2234	0.3972	0.5533	0.8733	0.3249	0.0676
1103952	1.4799	1.5676	1.7182	1.8428	1.2312	1.6459	1.5784	1.5924	1.9708	1.9038	1.2925	1.6269	2.0871	1.7658	1.3418	1.9449	1.4303	0.9216
1088871	1.7949	2.4043	2.4990	1.7983	2.0644	2.1923	2.2551	1.8780	2.5405	2.4639	1.6712	2.2198	2.6536	2.3502	2.2045	2.3928	1.9216	1.2105
1091536	2.4675	2.5656	2.0308	1.9847	2.9323	2.8139	2.6709	2.2988	2.4936	2.2686	2.2348	3.1007	2.5998	2.5505	2.9062	2.9360	2.6602	1.3833
280134050	0.3905	0.1146	0.0000	0.1366	0.1701	0.0000	0.2452	0.0000	0.0000	0.0000	0.0000	0.0000	0.1669	0.0000	0.0000	0.0000	0.0828	0.0000
1087864	2.6876	3.0735	2.8716	2.9685	2.4742	2.6896	2.7337	2.6044	2.9399	2.7032	2.3005	2.7436	2.6496	2.8586	2.8147	2.6155	2.8923	2.2124
1103787	2.1793	2.9272	2.9323	2.2599	2.5904	2.7518	2.7894	2.4569	3.2590	3.0916	2.7468	3.1551	3.1518	3.2133	2.9733	3.0111	3.0585	3.0481
280131457	1.7114	1.9726	1.0738	1.6360	1.3743	1.3978	0.0000	0.6405	1.4952	0.0000	1.1912	1.7371	1.2456	1.3447	2.5265	2.2123	0.1332	1.1436
1090934	1.2103	2.1386	2.2454	1.0877	1.7274	1.8034	2.1126	1.1321	2.5819	3.0067	1.7309	2.8108	2.9659	2.7095	3.0727	3.0423	2.2647	1.8666
1091823	0.0000	0.0554	0.0239	0.0000	0.0820	0.0000	0.0205	0.0282	0.0249	0.0408	0.1607	0.0753	0.0804	0.0453	0.0000	0.0857	0.0393	0.2296
280132696	0.2847	0.0000	0.0000	0.0000	0.2516	0.0000	0.0000	0.2341	0.2084	0.2004	0.4322	0.2135	0.0000	0.1932	0.3125	0.0000	0.0000	1.3451
280106287	4.0892	5.2828	4.7324	4.3760	5.0070	4.8222	4.6447	4.0291	4.9274	5.3104	3.9836	5.3888	5.0397	5.2186	5.4740	5.5471	4.1473	3.6443
279891972	0.6656	0.5260	0.2032	0.2662	0.6120	0.0000	0.3356	0.4817	0.0791	0.0907	0.1112	0.1120	0.0000	0.0000	0.1666	0.4850	0.0000	0.2901
1095589	0.1094	0.0156	0.0515	0.0232	0.1001	0.0595	0.0430	0.0867	0.0422	0.0823	0.0498	0.0257	0.0669	0.0097	0.0219	0.0492	0.0371	0.0570
1094837	0.0580	0.0466	0.1167	0.1594	0.0000	0.1673	0.3431	0.0000	0.1212	0.3931	0.0000	0.1242	0.1325	0.1121	0.0641	0.0365	0.1877	0.0000
280132478	0.0991	0.0826	0.0000	0.0000	0.0000	0.0000	0.0373	0.0000	2.1892	2.5808	1.7278	2.7292	2.4689	3.0116	2.7073	2.0564	2.5960	3.2920
1091901	1.7713	1.8760	1.3389	1.6617	1.9728	1.8182	1.8483	2.6250	3.1397	3.4401	3.6538	3.0949	2.5939	3.3267	3.3516	3.4218	4.2833	4.8025
279725229	0.0000	0.0249	0.1667	0.4019	0.0000	0.4890	0.0000	0.1946	0.5941	0.1441	0.1373	0.0000	0.0000	0.0000	0.2609	0.0000	0.0000	0.0000
1096163	3.1169	3.8322	3.2130	2.4434	4.0153	3.7279	3.7835	2.8259	4.1507	4.1300	3.6709	4.5172	3.8409	4.1110	4.8495	4.5631	4.5807	4.1021
1087962	2.6203	3.4754	3.9926	2.8481	2.9277	3.3530	3.3121	3.4124	4.5281	4.9403	3.8514	4.7279	4.9370	4.4835	4.4960	4.8183	4.4635	3.9861
279996973	2.6491	0.9060	0.4266	2.0021	1.4180	1.9519	0.8861	2.2918	1.5983	1.0032	1.0958	0.7055	0.6521	1.0090	0.7016	1.4006	1.2867	1.0129
1095680	6.0850	3.5666	3.7853	6.3145	2.9583	4.6885	3.5607	4.2553	2.1356	0.8688	3.7380	0.7220	0.3097	2.3640	0.1141	0.6594	1.6283	0.9788
279780317	0.4452	0.0974	0.0000	0.1867	0.4489	0.1353	0.2399	0.2339	0.3901	0.1068	0.3450	0.3638	0.2059	0.4260	0.3121	0.6768	0.2887	0.0000
279772467	0.5884	0.1036	0.1082	0.4791	0.0969	0.0501	0.1186	0.1428	0.1563	0.1005	0.1414	0.0636	0.2255	0.4676	0.0794	0.0854	0.1798	0.0320
1100077	2.5271	4.3282	2.6260	1.9623	3.1342	2.9480	3.9604	2.7044	2.2750	2.2495	3.0981	2.5899	3.0202	2.4852	2.5316	2.6400	2.6022	2.4604
1091725	3.6542	4.0515	4.0420	4.1280	3.8915	4.2935	4.1091	4.5330	5.0306	5.1386	4.5377	4.7388	4.8134	4.8491	4.9228	4.9763	4.5160	4.1491
280010138	0.0000	0.3956	0.1247	0.0000	0.3262	0.2914	0.1086	0.1460	0.2484	0.1077	0.0556	0.1328	0.3010	0.0000	0.0000	0.4355	0.0000	0.0000
1100894	0.8383	0.7233	0.0428	0.6613	0.0000	0.4821	0.3621	0.9417	0.0445	0.0000	0.1254	0.0000	0.0000	0.0804	0.0000	0.0000	0.1357	0.0000
280087940	1.2208	1.5757	1.0299	1.3420	1.4958	1.5863	1.4967	0.7579	1.7532	1.8584	1.5357	2.1396	1.5886	1.6715	2.0572	1.9692	2.3300	2.3299
1089112	4.6254	4.9302	4.6880	4.3443	5.2157	4.7238	4.8201	4.2021	4.8604	4.9719	4.3478	5.0292	5.0039	5.0638	5.2884	5.1798	4.7744	3.5916
279986096	0.1431	0.3227	0.4385	0.1362	0.1696	0.0000	0.0000	0.4176	1.5728	1.1483	0.9630	0.8979	0.9379	1.6386	0.7981	1.1307	2.1230	1.4982
280079470	0.0000	0.0000	0.0000	0.0000	0.0000	0.0000	0.0000	0.0000	0.0000	0.0000	0.0000	0.2141	0.0000	0.0000	0.3133	0.0000	0.0000	0.0000
279602167	0.2983	0.0000	0.0000	0.4055	0.0000	0.2770	0.6913	0.0000	0.0000	0.9075	0.0000	0.0000	0.0000	0.4358	0.0000	0.0000	0.1656	0.0000
279988634	1.1917	0.7859	0.6183	0.7861	0.6376	0.7780	0.5393	0.5569	0.3605	0.2175	0.5376	0.3245	0.1610	0.2986	0.3016	0.2921	0.5320	0.6688
280058870	0.0000	0.1550	0.0000	0.0000	0.0000	0.0000	0.0978	0.0000	0.0000	0.0000	0.0000	0.0000	0.0000	0.0000	0.0000	0.0000	0.1110	0.0000
279736792	3.2959	3.4148	2.9947	3.1983	3.4647	3.3108	3.3540	1.8951	2.8880	2.7488	2.4582	3.1543	2.6354	2.8690	3.4612	3.2530	3.0816	1.8231
1098424	4.0678	2.4344	2.3673	4.3293	1.8623	2.6359	2.2809	3.1019	2.4881	1.9595	2.0416	1.9250	2.0600	2.7701	1.6374	1.8943	2.2194	1.5965
280025120	7.2068	8.4763	7.6719	6.8669	8.7366	8.3484	8.5492	6.6639	8.6259	8.7556	7.5674	8.9888	8.2084	8.6824	9.2666	8.8759	8.4252	7.9622
279880663	0.0000	0.0866	0.2767	0.1020	0.1092	0.0358	0.0646	0.0000	0.0772	0.0263	0.0000	0.2256	0.0000	0.0000	0.0000	0.0680	0.0616	0.0000
280045469	0.0000	0.6173	0.0352	1.0550	1.2505	0.0386	0.0000	0.6280	1.8855	0.0451	1.4094	0.0831	1.5236	0.5237	0.6681	1.1192	0.2914	0.0000
279869262	2.6338	3.4922	4.1532	2.8414	3.3879	3.3920	3.2419	3.6513	4.2847	4.1050	3.0778	4.0624	4.6434	3.4711	4.0148	4.2004	2.7064	2.7706
279472571	0.2610	0.3085	0.3940	0.3051	0.3749	0.4946	0.6940	0.4441	1.8167	2.1176	0.7217	1.3928	2.0570	1.6106	1.4670	1.9610	1.3454	0.5363
1098878	2.9332	3.8351	4.1821	3.1510	3.3936	3.4829	3.8380	3.1222	4.0386	4.0031	3.0617	3.8461	4.1492	3.9203	3.6632	4.0044	3.4484	2.5989
279853459	0.0000	0.0000	0.0000	0.3681	0.3554	0.0000	0.1871	0.0000	0.8355	0.0000	0.0000	0.4237	0.0000	0.0557	0.1209	0.4616	0.3377	0.0000
1091397	2.1188	2.4029	2.7950	2.4645	1.9609	2.3423	2.4453	2.1998	2.8464	2.8862	2.0429	2.4723	3.5280	2.5587	2.2253	2.6289	2.0363	1.7650
1087001	0.7672	0.4733	0.4428	0.6266	0.5770	0.4079	0.4440	0.5836	0.4386	0.4668	0.2919	0.4247	0.4654	0.4056	0.4418	0.5142	0.4163	0.2048
1090751	1.7636	1.9244	1.3490	1.9395	1.9024	1.9443	1.8556	1.6331	2.3076	2.3499	2.3173	2.5694	2.0626	2.5731	2.9041	2.8120	2.5794	2.4048
279746319	0.1254	0.1014	0.0871	0.0000	0.0000	0.0954	0.3921	0.0000	0.2560	0.0790	0.0000	0.4699	0.1329	0.2316	0.1384	0.0798	0.1409	0.5441
280109960	2.7035	1.6922	0.2830	3.1414	1.1084	1.2776	1.2041	0.7608	1.2175	0.4124	0.8209	0.6571	1.1641	1.7502	0.6104	0.5988	1.1206	0.9349
279953608	3.6088	3.9712	3.3285	4.1880	3.9923	3.9743	4.0199	4.9276	4.5828	5.5641	4.7623	4.7702	4.2326	5.0582	4.7500	4.8326	5.2568	5.1049
1102194	0.9256	0.7421	0.5588	1.2522	0.4824	1.0109	0.6694	0.8174	0.7038	0.6893	1.2829	0.8967	0.6161	0.7363	0.5876	0.9271	1.4952	0.9922
280000078	1.7557	1.1278	0.5173	1.6005	1.5286	1.0978	1.2438	1.4351	0.7948	0.8944	0.9852	0.5898	0.8091	0.9322	0.7406	0.4863	1.1201	0.2363
1095114	4.9445	4.9947	4.0727	4.7198	5.2642	4.6912	4.8660	3.6693	3.5252	4.0751	3.9393	3.9621	3.5395	4.1908	4.0681	3.7216	3.9075	3.3883
279800923	0.6374	0.8322	0.2947	1.2290	0.5902	0.9321	0.6690	0.6272	0.8627	0.3312	0.3328	0.6030	0.5058	0.7642	0.3156	0.4235	0.4533	0.0388
280040032	0.0522	0.0000	0.0000	0.0497	0.0000	0.0000	0.0000	0.0835	0.0000	0.0000	0.0362	0.0000	0.0000	0.0000	0.0000	0.0000	0.0000	0.0000
1091368	4.4435	4.9900	4.8339	4.5159	4.7951	4.6367	4.9959	4.4564	4.5799	4.7326	3.8246	4.8641	4.6832	4.6570	4.7884	4.7510	3.9764	3.1019
279911349	0.0000	0.0000	0.0000	0.0000	0.0000	0.0000	0.0000	0.0000	0.0000	0.0000	0.0000	0.0460	0.0670	0.0000	0.0000	0.0000	0.0000	0.0000
1096204	0.0767	0.1269	0.1092	0.0771	0.0000	0.0614	0.0000	0.3017	0.0582	0.0475	0.3083	0.0000	0.1834	0.0537	0.0443	0.0512	0.0000	0.1570
1090395	5.4982	5.2760	4.9011	4.8141	5.4949	5.4294	5.4015	4.3612	4.5769	4.5889	4.6941	4.7659	4.3121	4.8398	5.0423	4.8383	4.8957	3.9243
1089278	0.0545	0.3881	0.0470	0.0520	0.0967	0.1105	0.0408	0.2184	0.0197	0.0374	0.0746	0.0987	0.0162	0.0273	0.1604	0.0429	0.0911	0.2092
279744246	1.7778	1.1880	0.8593	1.4453	1.9844	0.8853	1.4757	1.2769	1.5735	1.6558	1.5903	1.6128	1.8840	1.6366	1.9767	1.7010	1.9649	1.1977
1097631	0.4436	0.3139	0.2235	0.6582	0.1888	0.1510	0.2205	0.0422	0.2270	0.0213	0.1443	0.1451	0.2001	0.2789	0.1124	0.1271	0.1793	0.0094
1090512	4.1430	4.3092	3.6579	3.7586	4.5210	4.1765	4.3811	3.4620	4.3854	4.3587	4.4169	4.7031	4.0226	4.7371	4.9486	4.8112	5.0976	4.5980
1097321	0.2052	0.0000	0.0635	0.0000	0.0368	0.0695	0.0551	0.0000	0.0000	0.0000	0.0000	0.0000	0.0458	0.0203	0.0000	0.0000	0.0251	0.0000
280068149	0.0808	0.0651	0.0559	0.0000	0.0000	0.0000	0.0954	0.0000	0.0000	0.0000	0.0000	0.0000	0.0000	0.0000	0.0893	0.0000	0.0000	0.0000
279978818	2.2935	2.9608	2.7167	2.2318	2.6195	2.4540	2.2531	2.7692	2.8712	3.2619	2.0512	3.2278	3.2298	2.4981	3.0965	3.2205	2.9416	2.4341
1090677	2.1201	1.2108	1.0503	1.8180	1.3631	1.5344	1.8169	1.4634	1.1574	1.1289	1.4832	1.0317	0.9621	1.2109	1.0079	0.7979	1.4050	1.3208
279821554	1.0970	0.4445	1.1180	1.4638	0.5544	0.7916	0.9236	0.3740	2.0516	2.3946	0.5476	1.4587	1.4966	2.0231	1.8170	1.7924	1.6383	1.0621
279619518	0.0126	0.0281	0.0000	0.0142	0.0166	0.0322	0.0000	0.0102	0.0134	0.0160	0.0165	0.0379	0.0000	0.0000	0.0744	0.0118	0.0000	0.0561
279789545	0.4649	0.9841	0.8130	0.6948	0.7507	0.7784	0.8395	0.2991	0.6247	0.5118	0.3357	0.7614	0.5322	0.6434	0.5075	0.3080	0.6539	0.2531
1104589	3.7116	3.3959	3.4955	3.5618	3.5990	3.4446	3.7656	3.1770	3.8456	3.7530	3.3557	3.7211	3.7042	3.9821	4.0188	3.8936	3.5523	2.8403
1090349	3.0152	3.1066	3.6733	3.2290	2.7093	3.2429	3.2314	2.9483	4.1004	4.2911	2.9380	3.5508	4.3370	3.8290	3.7452	4.2854	3.2941	2.2489
1091019	2.2917	2.5563	2.5484	2.4640	1.3364	2.1613	2.1716	2.4436	1.4489	1.7545	1.3125	1.1585	1.9968	1.3208	0.8614	1.1106	1.0997	0.7507
279939870	1.2563	1.7847	1.2398	1.1654	1.6575	1.4021	1.5883	1.5820	1.6519	1.5270	1.3211	1.7148	1.6000	1.7493	1.7236	1.8775	1.3304	1.1623
1095776	1.3150	1.4460	1.9096	1.1892	1.6158	1.6415	1.4545	1.3948	1.8493	1.8335	1.5704	1.9078	1.8003	1.9185	1.7629	1.8997	1.5420	1.2028
1101792	0.1597	0.0479	0.0416	0.0385	0.0000	0.0453	0.0707	0.1397	0.0000	0.0000	0.0000	0.0000	0.0000	0.0000	0.0000	0.0000	0.0000	0.0000
280051979	0.1369	0.0000	0.0000	0.7970	0.0000	0.3529	0.1341	0.0000	1.0725	0.6431	0.3262	0.5801	0.7387	0.5110	0.3072	0.0000	1.6610	0.4558
1094470	2.4457	2.0194	2.2715	1.5138	2.5855	2.3662	2.0243	1.8450	2.4681	2.0781	2.4063	2.8975	2.4822	2.4151	2.9885	2.9052	2.6018	2.1618
1097041	1.1058	1.1442	0.5113	1.2155	1.0877	1.0163	0.7814	1.0159	0.8648	0.8714	0.4330	0.8061	0.5216	0.9694	0.8174	0.6786	0.8596	0.5333
1097610	4.9716	2.5757	2.6053	4.7539	2.1113	3.1406	2.5946	3.1828	2.4476	1.7867	2.5858	1.7704	1.6268	2.8812	1.3560	1.6460	2.5074	2.2203
1099999	0.0262	0.0104	0.1140	0.0249	0.0158	0.0000	0.0156	0.0525	0.0633	0.0380	0.0090	0.0473	0.0528	0.0621	0.0000	0.0083	0.0075	0.0000
1092366	0.0644	0.1012	0.0000	0.0810	0.0767	0.0377	0.0511	0.0000	0.0000	0.0000	0.0000	0.0000	0.0120	0.0009	0.0000	0.0000	0.0000	0.0000
279659352	0.0000	0.0000	0.0000	0.0000	0.0000	0.0000	0.0000	0.6490	0.0000	0.0000	0.4499	0.0000	0.0000	0.0000	0.0000	0.0000	0.0000	0.0000
1101272	1.4910	1.3489	1.2649	1.6302	0.8354	1.3228	1.1790	1.2509	0.9174	1.1087	0.9210	1.4258	1.0578	1.3306	1.1082	1.3482	0.8567	0.7103
279762898	1.0533	0.0000	0.5255	1.0470	0.9369	0.5403	1.5007	0.8662	1.2209	0.5999	1.1974	1.5851	1.5268	1.0809	0.1298	1.2977	0.5859	0.5708
1097704	4.5201	5.2628	4.5277	4.3092	5.2707	5.0167	4.9781	4.1832	4.7947	4.8892	4.9175	5.3977	4.3868	5.0511	5.4486	5.0649	5.6048	5.3467
279683253	0.1979	0.0689	0.0000	0.1549	0.0000	0.1405	0.0000	0.0000	0.0000	0.0000	0.2196	0.2345	0.0000	0.1986	0.5351	0.0000	0.2353	0.0000
279818535	0.0000	1.0675	0.0000	0.0000	0.5495	0.4755	0.0000	0.0000	0.0000	0.0000	0.0000	0.0000	0.0000	0.1180	0.0000	0.1126	0.1020	0.0000
279744915	4.3422	5.4800	4.5390	4.2407	5.1152	4.8892	4.9061	3.6680	4.6481	3.5426	3.5653	4.7130	3.8305	4.4595	4.2298	4.2865	4.4055	2.9638
1088130	1.4114	0.9791	0.4768	1.2638	1.0999	1.3105	0.8911	1.7359	1.1526	1.2588	1.3056	1.0452	1.0547	1.0867	0.6552	0.8391	1.7547	1.7622
280072641	1.8949	0.9494	0.7432	1.8129	1.6191	1.1136	1.3995	1.4813	0.5963	1.1879	0.9288	0.9253	0.3732	0.7842	1.0363	0.6003	0.8489	0.5625
1091081	2.0956	2.2645	3.3701	2.3778	2.1135	2.4941	2.4533	2.0309	3.3838	3.2876	2.3479	3.1168	4.0212	2.7653	2.6525	3.3311	2.3644	1.8867
1088134	3.1892	3.6213	3.2365	3.2234	3.5349	3.6583	3.4775	3.3305	3.9822	3.8534	3.8871	4.0178	3.5408	4.0048	4.2452	3.8601	4.3558	4.0317
1099621	4.3463	3.5072	3.1191	3.6297	3.9301	3.6463	3.6119	3.1297	3.8151	3.8689	4.3652	3.8020	3.1831	4.3790	4.0429	3.6663	5.1749	5.0338
279820509	0.1498	0.1343	0.1467	0.0693	0.0718	0.0453	0.1497	0.0327	0.0145	0.0239	0.0101	0.0585	0.0118	0.0267	0.0322	0.0169	0.0115	0.0804
1099349	1.9684	2.8541	2.9529	2.0712	2.3646	2.5894	2.5883	2.3180	2.9426	2.8358	2.2578	2.8089	3.0000	2.6444	2.7677	2.9811	2.3690	2.1953
1094892	0.7503	0.7380	0.3997	0.5705	0.2377	0.4920	0.4531	0.5993	0.3212	0.1216	0.3014	0.4987	0.2325	0.3407	0.4632	0.3412	0.3396	0.7008
1098980	3.4647	3.9037	3.6646	3.1571	3.7758	3.3558	3.6345	3.3332	3.0927	3.1375	3.0071	3.4989	3.5030	3.0724	3.5851	3.3585	2.4462	2.6181
279870729	3.6148	2.3797	2.5882	3.0097	3.0914	2.9196	2.9147	2.9086	2.4041	2.7332	3.1103	2.7232	2.5204	2.7085	2.9997	2.2519	2.6790	2.5533
1103795	3.4205	3.2162	3.4908	3.7419	3.0609	3.8895	3.3256	4.3314	4.1144	4.3267	4.3354	4.0456	4.2283	3.7950	3.7496	4.3220	4.2619	4.1184
1089819	3.3020	2.6601	2.4037	3.1138	2.9222	3.0493	2.7083	2.8284	2.9170	3.4869	3.7630	3.5410	3.0929	3.6127	3.6658	3.4509	4.1263	3.4594
279942860	12.6935	9.7081	10.6628	12.5461	10.5226	10.1110	9.7787	11.6026	9.5909	9.4559	13.2648	8.7251	8.2297	11.1334	8.6658	8.2739	9.8005	13.2019
279830750	0.0000	0.0000	0.0000	0.1430	0.0000	0.0000	0.0000	0.0000	0.3700	0.1773	0.1065	0.0000	0.0000	0.3732	0.3161	0.2453	0.0879	0.0000
1093453	7.3279	3.8672	3.6896	6.8940	2.5849	4.4533	3.8020	3.0688	2.3970	0.6555	1.8225	0.8763	0.8943	2.7254	0.8257	0.8342	1.1078	0.7396
1102143	3.2729	3.4452	3.3597	3.0229	3.2772	3.3565	3.6321	2.9343	3.6805	3.4034	2.8657	3.6309	3.8418	3.5146	3.6903	3.6113	3.2126	2.7390
279953993	0.0000	0.7598	0.0000	0.7755	0.0000	0.4416	0.7704	0.8036	0.7607	0.8552	0.0000	0.7071	0.0000	0.7968	0.6113	0.4798	0.9663	0.0000
279838261	0.0000	0.1142	0.0335	0.0000	0.0000	0.1416	0.2174	0.0000	0.5256	0.4230	0.3121	0.6334	0.4524	0.4951	0.7579	0.9343	0.3311	0.1424
279716403	0.0000	0.4585	0.0000	0.0000	0.0000	0.0000	0.0000	0.0000	0.0000	0.0000	0.0000	0.0000	0.7236	0.0000	0.0000	0.0000	0.0000	0.0000
1104492	0.4943	1.2783	1.2173	0.9762	0.9401	0.8657	0.9667	0.7896	1.6599	2.2373	1.8390	1.9835	1.9512	2.0794	1.8323	2.0357	2.2257	1.9539
1093421	4.6553	4.0131	3.6070	4.6543	4.0334	3.4624	3.5467	3.5018	3.3652	3.0876	3.1389	3.5683	2.9870	3.7914	3.5597	3.1101	3.7949	2.4541
280029404	0.5318	0.0000	0.1405	0.5055	0.0000	0.0000	0.1584	0.3136	0.5431	0.0000	0.3027	0.2726	0.7948	0.1349	0.1845	0.4137	0.1907	0.0000
279869514	2.8204	3.3169	3.1343	2.8833	3.0154	2.7325	3.1188	2.8481	3.9374	3.7646	3.1731	3.6919	3.4120	4.0273	3.8410	3.7857	4.0446	3.8936
279882358	3.2925	3.6073	3.1625	3.3520	4.0062	3.7780	3.9111	4.0515	4.5045	4.4515	4.3901	4.5718	3.9207	4.5369	4.5016	4.8683	4.5008	4.1185
1099914	0.1840	0.8434	0.3313	0.1130	0.4081	0.3888	0.5734	0.4284	0.2560	0.1385	0.1611	0.2179	0.1889	0.1393	0.1558	0.1471	0.1833	0.0965
1106283	2.9003	4.2646	3.9157	2.1937	4.2188	3.9877	4.1167	3.2548	5.1091	5.2263	4.7702	5.5113	4.9928	5.2706	5.5547	5.4307	5.4522	5.3048
279930968	0.3358	0.1891	0.1807	0.2558	0.0000	0.1782	0.2909	0.3206	0.6371	0.5590	1.1600	0.6592	0.8819	0.6599	0.2283	0.6175	1.0383	1.7275
279955303	0.0000	0.7424	0.0000	0.1981	0.2454	0.0000	0.2435	0.5856	0.0000	0.1258	0.1463	0.1549	0.2076	0.0000	0.0000	0.2558	0.1211	0.0000
1090174	0.7681	1.0662	0.3910	0.5212	0.8334	0.7982	0.7900	0.6281	0.8254	0.7947	1.0070	1.1492	0.9650	1.2799	1.2538	1.1467	1.3218	1.0004
1090317	4.4732	4.3229	4.6028	4.6733	4.0916	4.3265	4.2931	4.6358	4.4792	4.4212	3.6652	4.3177	4.7885	4.2847	4.0520	4.5449	3.2462	3.0402
1101083	1.1440	0.9147	1.3560	1.4232	0.6652	0.9912	1.0086	1.4239	1.0569	1.1819	0.9313	0.9557	0.8594	1.2022	0.5981	0.9876	1.0233	0.5698
1097203	5.6937	4.2961	3.1560	4.9294	4.4209	4.5527	4.3858	4.4436	3.9468	3.8209	4.4888	3.9781	3.5345	4.2827	4.2906	3.7965	4.6370	4.7930
280026191	0.0000	0.2159	0.0000	0.0000	0.0000	0.1676	0.1435	0.0000	0.0000	0.0000	0.0000	0.0000	0.0000	0.0000	0.0000	0.0000	0.0000	0.0000
279855109	0.7382	1.0272	0.9050	0.6477	1.2098	1.2221	0.9236	0.8753	2.1574	2.3779	1.7435	1.5474	1.5102	2.4287	1.6175	1.7909	2.4287	2.4255
279688171	0.1477	0.0000	0.0000	0.1406	0.0000	0.0000	0.0894	0.0000	0.1068	0.0000	0.1033	0.0000	0.1718	0.0000	0.0000	0.1826	0.0000	0.0000
279769819	0.0374	0.0595	0.0514	0.0000	0.0880	0.2602	0.0440	0.1175	0.4778	0.6229	0.0939	0.2763	0.5481	0.4207	0.4009	0.3390	0.2947	0.1435
1105792	0.1094	0.0448	0.0384	0.2012	0.0000	0.0421	0.0333	0.0452	0.0788	0.0000	0.0000	0.0808	0.0000	0.0368	0.0178	0.0000	0.0628	0.0562
279989921	0.1334	0.0520	0.0316	0.0859	0.0000	0.0000	0.0274	0.1768	0.0000	0.0537	0.0000	0.0000	0.0000	0.0303	0.0000	0.0000	0.0261	0.0000
280030717	0.4291	0.4509	0.3140	0.5711	0.2438	0.4212	0.2653	0.3975	0.2461	0.2863	0.2037	0.2903	0.1479	0.2803	0.2186	0.2835	0.2612	0.1929
280135067	0.1161	0.0000	0.1200	0.1638	0.0000	0.1313	0.0000	0.0000	0.2031	0.0000	0.0000	0.0000	0.0000	0.0000	0.0000	0.1186	0.0000	0.0000
279819090	0.6017	0.9024	0.9842	1.1737	0.5253	1.0466	0.7117	1.0201	1.5366	1.5236	0.5982	1.0509	0.9601	1.2797	1.0904	1.3657	0.9568	0.9453
280003808	1.4331	0.9058	0.3091	0.6971	1.1029	1.1250	1.0063	0.8560	0.4241	0.5472	0.5662	0.4674	0.2376	0.7301	0.7035	0.3481	0.7777	0.4350
280002427	0.5515	1.2739	1.8024	1.0437	0.5319	0.7661	0.9137	0.3795	1.0439	1.4603	0.0000	0.8066	1.4869	0.6328	0.6955	0.7651	0.7519	0.0000
1107302	0.0454	0.1740	0.0915	0.0851	0.2983	0.1006	0.1308	0.0000	0.0643	0.2256	0.4004	0.5766	0.4199	0.2499	0.2829	0.4441	0.4830	0.1333
279876241	0.1401	0.4288	0.0595	0.1334	0.4120	0.1296	0.2058	0.0576	0.0000	0.0173	0.0000	0.0000	0.0000	0.0000	0.0000	0.0184	0.0000	0.0000
280007977	0.0000	0.0458	0.0000	0.0505	0.0000	0.0147	0.0000	0.0000	0.0000	0.0000	0.0000	0.0000	0.0000	0.0000	0.0000	0.0000	0.0000	0.0000
1101532	1.2255	1.6581	2.0007	1.5014	1.1150	1.3958	1.5711	1.3249	2.2469	2.0155	1.3808	1.6979	2.3916	2.0455	1.5968	2.0790	1.6774	1.0562
279926750	0.2112	0.0000	0.0000	0.3183	0.0000	0.0000	0.0000	0.0000	0.0000	0.0000	0.0000	0.0245	0.0000	0.0000	0.0000	0.0342	0.0000	0.0000
1092001	1.3706	1.7574	1.8397	1.5392	1.3320	1.7122	1.5803	1.6965	3.1525	3.1539	2.6462	2.9277	3.3249	2.8924	2.8153	3.1733	3.5783	3.4496
279830951	0.0000	0.0000	0.0000	0.0000	0.0000	0.0000	0.0320	0.0000	0.0000	0.0317	0.0371	0.0000	0.0000	0.0000	0.0000	0.0667	0.0000	0.0000
1087858	1.7682	2.6552	3.2510	1.9351	2.0540	2.4886	2.6802	2.1470	3.2139	3.2131	2.2146	3.1631	3.7843	2.8942	2.9336	3.4961	2.2771	1.7042
1087084	1.6819	2.0016	1.9388	2.0621	1.7235	1.8893	1.8698	1.4953	3.1141	3.5331	2.4887	3.2775	3.3768	3.2441	3.3886	3.4524	3.6231	2.7742
280090732	0.1859	0.4017	0.0502	0.1661	0.0831	0.2763	0.2475	0.1156	0.0000	0.0124	0.0000	0.0000	0.0000	0.0000	0.0000	0.0000	0.0000	0.0000
1105919	2.1369	1.9629	1.0557	2.5735	1.5186	1.7905	1.6513	2.1184	1.4253	1.5403	1.2695	1.5787	1.1578	1.6969	1.4920	1.0897	1.5685	1.6147
1109152	1.7669	1.6982	0.9993	1.7668	1.5472	1.3599	1.4728	1.3482	1.4522	1.4461	1.6440	1.5661	1.5853	1.5579	1.6452	2.0808	1.7699	1.7601
1088583	3.8334	4.7512	4.4403	4.1278	4.3303	4.2664	4.6050	3.9953	4.3622	4.4917	3.3503	4.5773	4.8686	4.1433	4.4244	4.7547	2.9591	2.6695
280136368	0.0000	0.2938	0.3315	0.0828	0.1266	0.0134	0.0000	0.0000	0.3282	0.5583	0.3655	0.2775	0.5346	0.4968	0.3719	0.4782	0.6995	0.1242
280096818	0.3848	0.3599	0.1120	0.3963	0.1903	0.6154	0.0975	0.6517	0.5057	0.3196	0.3961	0.0332	0.0000	0.2076	0.3349	0.1770	0.4145	0.4400
1100495	2.9359	3.0833	2.4733	2.3201	3.3924	3.1466	3.0278	1.9592	2.3306	2.2903	2.2525	2.7770	2.1034	2.2502	2.8809	2.6721	2.4024	1.9966
1109055	0.0809	0.0857	0.0970	0.1406	0.0000	0.0806	0.0796	0.1878	0.1132	0.1383	0.0500	0.0395	0.0476	0.0534	0.0000	0.0669	0.1639	0.0277
1091480	1.3913	1.7865	1.6533	1.7050	1.4249	1.5052	1.7046	1.4110	1.7969	1.6843	1.2348	1.7295	2.0264	1.7361	1.7454	1.9345	0.9614	1.0359
280084063	0.0000	0.0251	0.0000	0.0000	0.0000	0.0469	0.0187	0.0000	0.0000	0.0185	0.0000	0.0000	0.0000	0.0000	0.0000	0.0000	0.0000	0.0000
1099209	0.4004	1.4109	1.5018	0.7001	0.5643	0.8095	0.9252	0.7591	1.3521	1.1379	0.8253	1.0695	1.7588	1.4825	0.7739	1.2586	1.0425	0.0000
279928093	3.8446	3.5840	3.3796	2.9466	4.3086	3.7560	3.6183	2.3832	3.5658	3.2577	3.4768	4.1581	3.6715	3.9574	4.2413	3.6273	4.2005	2.8446
1093657	2.3995	2.2496	1.9196	2.3482	2.5207	2.4901	2.2294	2.2720	2.5319	2.7880	3.3973	2.5272	1.9834	3.5984	2.7410	2.6440	3.0744	3.3541
1099817	3.6663	4.5263	4.3775	3.9227	4.2551	4.1813	4.3862	3.2977	3.9522	4.2182	3.0570	3.9530	4.0121	3.6597	4.0798	3.8862	3.2735	2.7321
1093762	3.9622	3.2401	2.6360	3.5622	2.0899	2.8676	3.2834	3.2666	4.0997	3.9294	2.8303	2.8988	3.8297	4.2401	2.7290	3.6241	4.6602	4.0105
1091526	1.3266	0.7933	0.6980	1.3149	1.2965	1.1785	0.9900	1.2798	2.3565	2.1322	2.3478	1.8877	2.4569	2.4742	2.1573	2.6982	2.5719	1.7079
1099320	0.6852	0.2054	0.2803	0.2264	0.1467	0.3811	0.2457	0.0512	0.2133	0.0923	0.0000	0.1350	0.2109	0.1977	0.1364	0.0499	0.1877	0.2393
280039209	0.1783	0.2761	0.2932	0.4594	0.0000	0.1362	0.0000	0.0747	0.3038	0.1584	0.0640	0.4188	0.1073	0.2822	0.1016	0.2200	0.3756	0.4836
1088483	1.0755	1.3983	1.0559	0.9362	1.3022	1.3178	1.5118	0.8105	2.0261	1.7430	1.6740	1.7117	1.7660	2.2076	1.8680	1.9261	2.4194	1.5426
279712233	2.2244	3.2552	2.4748	2.4011	3.1978	2.7156	2.8404	1.4523	3.0539	3.5869	2.1571	3.1652	2.8135	3.3457	3.5443	3.3470	3.2103	2.3338
279902679	0.0000	0.0000	0.0638	0.0000	0.0000	0.0000	0.2098	0.0440	0.1903	0.2028	0.0385	0.0680	0.0000	0.3022	0.0000	0.1468	0.1037	0.0000
280053844	3.7872	2.8073	2.3903	2.8388	3.6525	3.9441	3.5109	3.5705	6.4847	6.4820	6.5830	5.8834	6.2477	6.2815	6.2249	7.0180	7.5864	7.6995
1093009	2.2812	2.5817	2.7270	2.4413	2.3483	2.6776	2.4177	3.3026	3.1650	3.2859	2.9965	3.0566	3.0881	3.0367	2.8580	3.1313	3.1941	2.8710
1094755	3.5610	3.9904	3.8726	3.9021	3.7188	3.6044	3.9040	2.7860	3.6089	3.8556	2.6876	3.7436	3.9597	3.6387	4.0851	3.7687	2.9651	2.0013
279991088	2.3347	2.4575	1.9297	2.2409	2.5392	2.4876	2.4781	3.3765	3.8550	4.2223	4.4354	3.8451	3.2541	3.9845	4.1014	4.1938	5.0657	5.6661
280050012	3.3485	3.4281	3.7712	2.7947	3.2486	2.1915	3.0847	1.5459	1.8060	2.7184	3.4239	2.4546	3.4082	3.3605	2.9471	1.8618	2.9437	1.7858
1097215	1.1115	0.5086	0.3420	0.6311	0.5170	0.6729	0.6813	0.7028	1.6752	1.8343	2.1375	1.2275	2.0407	1.7951	1.3883	2.4001	2.4090	2.1213
1088919	2.9268	2.7325	2.2389	2.7241	2.8082	2.6110	2.4029	2.7413	2.3934	2.8208	2.1835	2.6584	2.3275	2.1781	3.3948	1.9881	2.7366	2.6721
280009403	2.3098	1.4980	1.3621	2.5445	1.6827	1.4233	1.1382	2.1074	1.5448	1.7370	1.6717	0.8821	1.1284	1.2297	1.2836	1.4386	1.6838	1.8247
1086910	3.3574	2.4091	2.0966	3.3426	2.2470	2.2834	2.2873	2.3609	1.4631	1.7274	1.5642	1.6494	1.3839	1.7874	1.9773	1.2958	1.3011	0.6258
279870142	0.1555	0.0000	0.0000	0.0000	0.0000	0.0000	0.0000	0.0000	0.0000	0.0000	0.0000	0.0000	0.0000	0.2010	0.0000	0.0000	0.0000	0.0000
1097655	3.8586	3.7736	3.3696	3.4999	4.1912	3.7396	3.7720	2.9903	3.7857	3.6600	3.3992	3.9515	3.1879	3.7430	4.2788	3.8174	4.3449	3.3570
1090061	6.7789	5.7130	5.5251	6.2844	6.0003	6.2087	5.9021	6.3143	6.1686	6.7536	6.8439	6.4360	6.1692	6.8107	6.5109	6.4295	7.1280	7.2301
279891082	0.5798	0.6122	0.4210	0.2099	0.7576	0.3198	0.5262	0.4146	0.2342	0.2130	0.7003	0.7757	0.3676	0.6244	0.6308	0.6003	0.6493	0.3214
1107077	0.0000	0.1441	0.0000	0.0680	0.0000	0.0832	0.0581	0.0480	0.0000	0.0941	0.0000	0.2885	0.0424	0.1870	0.1401	0.1223	0.0900	0.1161
1100413	1.8496	1.4588	0.9758	1.2254	1.7129	1.2096	1.0743	1.3461	2.0664	2.2376	2.8140	2.2082	1.5319	2.5366	2.8010	2.2619	3.3396	3.9773
1087352	2.2219	2.0997	1.5182	1.7044	2.0202	1.9036	2.0441	1.3395	1.9339	1.7992	1.7054	2.3215	1.5262	1.9296	2.2467	2.0082	2.8521	2.4583
279927546	0.3222	0.0000	0.4669	0.7694	0.2891	0.0000	0.0052	0.0000	0.3469	0.1778	0.1303	0.1131	0.0000	0.1020	0.0000	0.1088	0.0882	0.0000
279717033	0.0000	0.0000	0.0000	0.0000	0.0000	0.0000	0.0000	0.0000	0.2146	0.4768	0.0000	0.0000	0.0000	0.0000	0.0000	0.0000	1.0696	0.0000
280016169	0.2560	0.3563	0.1422	0.0687	0.0849	0.0539	0.2239	0.2207	1.4918	1.5058	1.0737	2.2216	1.4340	1.7811	1.9826	1.9128	1.7623	2.5129
279750968	1.9944	1.4100	0.8925	1.5100	1.5402	1.2799	1.5231	1.0167	1.2112	0.9317	0.9268	0.7592	0.3104	0.9324	0.9374	0.6808	1.8452	1.1216
1098989	0.0000	0.0000	0.0000	0.0000	0.0000	0.0000	0.0000	0.0000	0.0000	0.0000	0.0000	0.0196	0.0000	0.0000	0.0000	0.0000	0.0243	0.0000
279976063	0.0000	0.1688	0.0000	0.2490	0.0000	0.1630	0.1107	0.0000	0.7713	0.1714	0.4637	0.6519	0.7024	0.4751	0.5259	0.8805	0.5473	0.2632
280120458	1.5928	1.6707	1.2678	1.5547	1.8395	1.5194	1.5674	1.4361	1.9363	1.8486	1.3380	1.8037	1.6178	2.2068	1.6085	1.5383	2.0379	1.7797
1095499	3.7483	1.7390	1.0917	3.6395	1.3515	2.3634	1.8067	1.4475	1.5670	0.7529	1.5663	0.9619	0.5796	1.9111	1.3465	1.3458	1.3971	1.4323
280071396	0.1209	1.3453	0.4214	1.0512	0.1773	1.2213	0.7358	0.0000	1.4258	1.1393	1.1337	1.4007	2.0272	1.1843	1.8640	0.6878	1.5669	1.1740
1090712	0.1077	0.0296	0.2977	0.1351	0.0434	0.0550	0.0856	0.2480	0.0776	0.6013	0.1227	0.0270	0.0642	0.1399	0.1922	0.0000	0.1776	0.2097
1095704	3.4144	3.6199	3.4071	3.2029	3.7076	3.3779	3.6477	3.2168	3.9037	4.0093	4.0842	4.1239	3.9012	4.3439	4.3272	4.0694	4.2836	4.1829
279781510	0.0000	0.0000	0.0000	0.0933	0.0000	0.0000	0.0000	0.1442	0.1280	0.2054	0.2321	0.2468	0.1062	0.2959	0.2500	0.1902	0.2556	0.1780
1094000	2.6755	2.1866	1.6273	2.6021	1.9967	2.3835	2.2097	2.2753	2.6462	2.7695	2.6871	3.0314	2.4777	2.8536	3.2257	3.0197	3.5516	3.3703
280070731	6.4237	5.8572	5.5374	5.8353	6.0017	6.1177	6.0209	6.1368	5.5468	5.1710	5.5363	5.7252	5.4637	5.0027	5.7885	5.4102	5.0681	5.3408
280036274	0.0000	0.1121	0.0000	0.0000	0.0000	0.0000	0.0000	0.0000	0.0000	0.0000	0.0000	0.0000	0.0000	0.0000	0.0000	0.0000	0.1556	0.0000
1098844	3.3175	3.0935	2.8490	3.2138	3.1202	3.0545	3.1179	2.6766	3.1274	3.0719	2.5314	3.3994	2.7736	3.2700	3.5935	3.1467	3.2586	2.7165
1107498	0.1621	0.0996	0.0856	0.5657	0.0000	0.0631	0.0500	0.2242	0.3884	0.5518	0.8061	0.5070	0.4073	0.3633	0.4781	0.5620	0.5838	1.1081
1087357	2.5769	1.5496	1.7442	2.7855	1.3435	1.5385	1.7203	1.4722	2.1375	1.5380	1.3005	1.2992	2.2116	2.4980	0.8576	1.1873	1.6335	0.7245
279766740	0.0000	0.0000	0.0000	0.1264	0.0000	0.0000	0.3045	0.0000	0.3588	0.0000	0.2819	0.3516	0.0000	0.0000	0.0000	0.3196	0.2914	0.6531
1103389	0.1549	0.4418	0.7761	0.5009	0.1809	0.4076	0.3566	0.3993	0.6791	0.7316	0.5017	0.4699	0.7443	0.6370	0.3597	0.4882	0.4555	0.2840
1088277	1.1145	1.4699	1.1400	1.0874	0.6052	0.9042	0.9253	1.2702	0.6385	0.6782	0.7648	0.6102	0.7717	1.0602	0.7068	0.6641	0.5167	0.3266
1090652	0.0736	0.0000	0.0508	0.0000	0.0000	0.0550	0.0000	0.0000	0.0000	0.0000	0.0511	0.0000	0.0000	0.0000	0.0000	0.0000	0.0829	0.0000
279903242	0.0000	0.0000	0.0000	0.0000	0.0000	0.0000	0.0000	0.0000	0.0000	0.0000	0.1071	0.0000	0.0000	0.0000	0.0000	0.0000	0.0000	0.1543
279923511	0.0000	0.0113	0.0000	0.0000	0.0000	0.4095	0.0000	0.0000	0.0000	0.4297	0.1834	0.0807	0.0000	0.1726	0.2804	0.2143	0.0000	0.0000
280069462	0.4181	0.1839	0.0000	0.3998	0.4860	0.1168	0.2482	0.3466	0.1108	0.1683	0.3224	0.1136	0.0000	0.2678	0.0570	0.3472	0.1720	0.0000
280044349	0.0000	0.0000	0.4806	0.8948	0.5247	0.0499	0.0000	0.5458	0.6682	0.2869	0.8441	0.3361	0.0000	0.4637	0.0000	0.4449	0.4167	0.0000
279790310	0.3281	0.0000	0.0000	0.3322	0.0000	0.1761	0.0000	0.0000	0.0351	0.0000	0.0000	0.0000	0.0000	0.0033	0.0000	0.0550	0.0000	0.0000
280083713	0.0000	0.1539	0.0000	0.0000	0.0941	0.0299	0.0233	0.0000	0.0000	0.0000	0.0000	0.0000	0.0000	0.0524	0.0000	0.0116	0.0000	0.0000
280084211	1.8547	2.2629	2.0087	1.7922	1.9162	1.8313	2.0528	1.5074	1.7895	2.1090	1.3491	1.8038	1.4966	1.6632	2.2733	1.5611	2.1336	1.5223
1094251	4.9778	5.2710	4.3299	4.4970	5.8297	5.3320	5.1435	5.1379	4.3363	4.3581	4.5577	4.4722	3.2840	3.9173	4.6082	4.0097	4.3678	4.4849
1089989	6.5840	7.1750	6.8593	5.6831	7.8478	7.2824	7.2629	6.1826	7.4812	7.5416	7.7019	7.8136	7.0715	7.6411	8.2648	7.8276	8.1599	7.7191
1100293	1.0267	0.9665	1.1959	0.7801	0.9101	0.9816	1.0238	0.9634	1.5380	1.7273	1.4067	1.6656	1.6086	1.8133	1.9169	1.7182	1.5917	1.4793
1103817	0.3364	0.7239	1.0623	0.7229	0.4824	0.4492	0.6618	0.4730	1.7910	1.5147	0.6957	1.2110	1.7857	1.5997	1.0253	1.3558	1.5668	0.5561
1097306	3.1449	3.8029	3.2864	2.9450	3.8709	3.7701	3.7154	3.2544	3.6950	3.8517	3.2785	3.7829	3.1125	3.6437	3.9584	3.5995	3.9496	3.5356
280053555	0.0000	0.0536	0.0000	0.0338	0.0000	0.0000	0.0328	0.0000	0.0000	0.0000	0.0000	0.0000	0.0000	0.0000	0.0000	0.0000	0.0000	0.0000
1101161	2.1322	2.2260	1.7491	2.0714	2.1457	2.1273	2.1531	1.7860	2.7862	2.2451	2.1307	2.1982	2.1544	2.6948	2.2574	2.5282	2.8566	2.3796
1092365	5.0921	6.3030	6.1420	3.5928	6.2203	5.9178	6.0969	5.1707	6.3548	6.3240	5.4029	6.8695	6.5397	6.3561	7.1511	6.7371	5.8843	5.4109
280131082	3.0780	3.3590	2.6214	2.8111	3.4544	3.3519	3.3216	3.0801	3.3238	4.0014	3.4562	3.3486	3.1870	3.4594	3.7967	3.2391	4.1311	3.9724
1091287	3.8976	2.6753	2.6116	3.5018	3.0809	2.8328	2.5512	2.7444	2.6213	2.0913	3.2003	3.1162	2.1614	3.1371	3.1802	2.6298	3.1158	2.6848
279597238	0.7758	0.0000	0.6454	0.0000	0.0000	0.0000	0.0000	0.0000	0.0000	0.0000	0.0000	0.0000	0.0000	0.3701	0.0000	0.0000	0.0000	0.0000
1102314	1.6810	1.5238	1.7640	1.9951	1.6945	1.5489	1.6439	1.3868	2.1189	1.8067	1.2635	1.9457	2.1162	2.0378	1.8978	2.0914	1.1875	0.7049
1095838	1.3666	1.5649	1.8279	1.5882	1.5039	1.1603	1.2865	1.2029	2.4468	1.8965	1.2518	2.3962	2.7020	1.8852	2.4347	2.2197	1.7640	1.2607
279923612	0.2181	0.0000	0.2912	0.0000	0.0000	0.0000	0.0664	0.0000	0.1588	0.0000	0.0000	0.0000	0.0000	0.0000	0.0000	0.0000	0.2442	0.0000
1098658	4.1737	2.6592	2.7538	3.5728	3.2668	3.1050	2.7297	2.6441	2.5028	2.8325	3.5293	2.9732	2.3266	3.1738	3.1500	2.6984	3.5920	3.7575
280053460	0.0000	0.0253	0.0000	0.0124	0.0000	0.0380	0.0000	0.0000	0.0000	0.0000	0.0000	0.0246	0.0000	0.0000	0.0130	0.0000	0.0190	0.0000
1096770	1.8540	2.3591	2.8282	1.6847	1.7448	1.8473	2.1160	1.3719	1.8329	2.2543	0.9581	1.9769	2.2077	1.7264	1.7503	1.8801	1.6824	0.6381
1099120	2.7014	1.1479	0.8120	3.0624	0.8946	1.4012	0.7930	0.7422	0.5401	0.0829	0.6564	0.2239	0.1746	0.6998	0.0184	0.1964	0.2037	0.0657
1088829	4.2818	4.1142	3.6981	4.3445	4.1732	4.2609	4.0472	4.6535	4.2048	4.6107	4.7388	4.2999	3.8243	4.1634	4.3797	4.1298	4.8501	5.6239
279876366	0.0000	0.0000	0.0000	0.0000	0.0000	0.0552	0.0000	0.0000	0.0000	0.0000	0.0000	0.0536	0.0243	0.0000	0.0000	0.0000	0.0000	0.0000
1091967	0.0000	0.0481	0.0000	0.0000	0.0000	0.0450	0.0238	0.0000	0.0142	0.0000	0.0139	0.0148	0.0000	0.0133	0.0444	0.0000	0.0226	0.0000
280067834	1.8829	1.9492	1.2304	1.2923	2.3978	2.1109	1.6035	1.8766	0.7359	2.0168	1.1421	1.4403	0.7683	1.2379	1.5499	1.0034	1.3378	0.9264
279796285	0.0000	0.2758	0.0000	0.0874	0.0000	0.0501	0.0000	0.0000	0.8026	0.3854	0.4425	0.3364	0.6482	0.5347	0.8047	0.6194	0.2728	0.9077
1102487	9.1960	9.4136	8.8377	8.8794	9.4546	9.2702	9.1943	8.6579	8.7261	8.7753	8.6761	8.9116	8.2685	9.0759	9.0112	8.5871	9.0821	8.5239
280114109	0.0000	0.0000	0.0000	0.1665	0.0000	0.0000	0.0000	0.0000	0.0000	0.0000	0.3595	0.0398	0.2706	0.0000	0.0000	0.1119	0.0000	0.0000
279902910	1.6678	0.9378	1.4850	0.5648	0.5233	1.7508	0.7949	1.1657	0.9130	2.7475	1.0105	0.3872	0.8143	0.8007	0.4036	0.5132	2.9477	2.4302
279853270	0.0000	0.0000	0.0000	0.0000	0.2548	0.0000	0.0000	0.0000	0.0398	0.0000	0.1521	0.0000	0.0000	0.0000	0.0000	0.0000	0.0000	0.0000
1094309	1.0270	2.3411	1.5497	1.6693	1.7316	1.5170	1.6870	2.3145	2.0227	2.1049	2.0707	2.2043	1.7685	1.7370	2.0519	2.3482	1.5714	2.7452
279833649	0.0586	0.0472	0.1180	0.2381	0.0680	0.0000	0.0000	0.1382	0.0420	0.0646	0.1927	0.0000	0.0347	0.0765	0.0000	0.0370	0.0334	0.0000
279952099	0.0000	0.0000	0.0000	0.3400	0.0000	0.0000	0.0000	0.0000	0.2623	0.0000	0.0000	0.0000	0.0000	0.0000	0.0000	0.0000	0.0000	0.0000
1087852	3.0400	3.1232	2.6776	3.1192	2.4691	2.4588	2.6101	3.3333	2.6134	2.2285	1.2390	1.8430	1.7361	2.1764	1.9946	1.2846	1.7079	1.2575
280110988	0.0000	0.0000	0.0000	0.0000	0.0000	0.0000	0.0000	0.0000	0.0000	0.2272	0.0000	0.0000	0.0000	0.0000	0.0000	0.2790	0.0000	0.0000
1100953	3.0474	3.2031	2.5828	2.4288	3.5098	3.2702	3.1482	2.0653	2.4356	2.3846	2.3571	2.8928	2.2054	2.3336	3.0021	2.7743	2.5135	2.0838
279875184	0.0000	0.0000	0.0000	0.0310	0.0000	0.0000	0.0000	0.0000	0.0000	0.0000	0.0000	0.0239	0.0000	0.0000	0.0000	0.0000	0.0000	0.0000
1103589	0.0724	0.2814	0.0614	0.0862	0.0387	0.1556	0.1180	0.0913	0.0293	0.0333	0.0114	0.0250	0.0894	0.0377	0.0184	0.0252	0.0140	0.0116
279778116	3.9386	3.5188	3.1332	4.6116	3.7934	3.8281	3.4556	4.8397	4.2615	4.9278	4.8165	4.9254	4.7697	5.1711	5.0580	4.9068	3.9624	4.4426
1101306	0.5515	1.0250	0.8306	0.8182	0.7710	0.8929	0.9473	0.7946	1.5809	1.8257	1.3804	1.3809	1.7678	1.6425	1.4876	1.6978	1.5111	1.4245
1095837	2.4162	3.0651	3.0528	2.5335	2.5808	2.8237	3.0470	2.5002	2.7722	2.7676	2.0339	2.6207	2.9322	2.5326	2.4978	2.8355	1.9176	1.3209
1088558	1.5207	0.9701	0.6805	1.8207	1.1335	1.1999	1.3141	0.9166	1.9092	1.7925	1.5941	1.8131	2.0220	2.0032	1.8326	1.9664	1.9531	1.6735
279830440	7.4090	5.0549	4.4453	6.0714	4.9969	5.8692	5.3239	5.1537	5.0530	3.3463	4.0520	3.8340	2.9962	4.1027	3.6740	3.0972	4.6825	4.5737
278717554	3.4680	2.6517	2.5369	2.9044	1.7996	2.4760	2.6757	2.4615	2.1660	2.1582	1.4785	2.3190	1.8551	2.4477	1.3280	1.4289	2.5441	2.8224
1098772	2.0004	1.7463	0.9594	2.0098	0.5623	1.2523	0.9192	1.1375	0.3353	0.4431	0.3015	0.0935	0.3441	0.4030	0.1834	0.1566	0.4657	0.3190
1107436	0.0000	0.2828	0.0000	0.0000	0.1009	0.0000	0.0753	0.0000	0.0000	0.0000	0.0000	0.0191	0.2446	0.0000	0.0000	0.0000	0.0000	0.0000
1091401	1.4236	1.5329	1.8268	1.4744	1.1765	1.5622	1.4403	1.5113	2.2469	2.1454	1.7971	2.0988	2.3036	2.1502	1.9108	2.1495	2.2250	2.0761
1099689	4.4543	4.8923	4.2721	3.7666	4.6910	4.4023	5.0807	4.1270	3.7929	4.3705	3.1456	4.4156	4.2235	3.7752	4.3361	4.4980	3.3103	2.7208
279752779	0.0566	0.0000	0.0000	0.0000	0.5049	0.0000	0.0000	0.0000	0.3378	0.0000	0.0000	0.0000	0.0000	0.0000	0.0000	0.0000	0.0000	0.0000
1088854	0.4213	0.6253	0.7509	0.2464	0.4680	0.7748	0.8932	0.6295	1.6764	1.7288	1.1600	1.3995	1.7991	1.6086	1.4536	1.8013	1.7928	1.2658
1099695	2.8162	2.7077	2.3606	2.4615	2.9409	2.7602	2.6802	2.5034	2.3025	2.4162	2.5780	2.7327	2.4879	2.7808	2.8893	2.7664	2.4222	1.6705
1092591	4.5040	3.7076	3.4849	3.7336	4.3702	3.8995	3.9310	3.6411	4.2285	4.6118	5.4203	4.6062	3.5673	4.7584	4.9910	4.3979	6.1862	6.4737
279665442	0.0000	0.0000	0.0964	0.0000	0.5791	0.4642	0.2776	0.8301	1.2463	0.0000	0.9334	0.0000	0.0000	0.4891	0.0000	0.0000	0.8629	0.0000
1096300	0.1712	0.2134	0.2292	0.3327	0.0772	0.2541	0.1104	0.3110	0.1461	0.2808	0.2301	0.1506	0.1264	0.2250	0.1062	0.0493	0.2429	0.1838
279752884	0.0000	0.8869	0.0000	0.0000	0.0000	0.0000	0.0000	0.0000	0.0000	0.0000	0.0000	0.0000	0.3451	0.4575	0.0000	0.4079	0.0000	0.0000
1101757	2.6387	3.4881	3.3013	2.6315	3.0347	2.7062	2.8911	2.9744	3.9617	4.1855	2.5693	3.9581	4.0172	3.9742	3.9171	3.8937	3.7978	3.3256
1088764	2.0244	1.2487	0.9150	2.0702	1.4068	1.2445	1.2268	1.2985	0.7568	0.9355	1.6408	0.6922	0.8297	1.3292	0.4083	0.6934	1.2453	1.0458
1088860	6.0379	4.3890	3.2122	5.9634	3.3961	4.3341	4.0602	4.2441	2.8810	1.6681	3.3597	1.4524	1.6424	3.0686	1.3469	1.6185	2.4871	1.9749
1093137	4.5579	4.1131	4.0610	3.3146	4.5191	4.0197	4.0203	3.3797	3.2090	3.3692	4.0510	3.7823	3.4487	3.9023	3.7483	3.2160	3.9610	3.7464
279822229	0.7597	1.0681	0.5894	1.2806	0.3732	0.7227	0.7292	1.3674	1.0757	0.8441	1.0203	0.7659	0.8239	1.0917	0.4428	1.0196	1.4107	0.7940
1092300	0.4382	2.3612	0.6312	0.6684	0.9694	0.9152	0.7660	0.5879	0.2134	0.0370	0.1260	0.3334	0.3600	0.1918	0.0000	0.1872	0.1704	0.0000
1089455	1.7581	1.9416	1.7601	1.8892	1.8438	1.7422	1.7775	1.7044	2.3478	2.5527	2.0167	2.3741	2.4841	2.5945	2.5606	2.7510	2.3779	1.9851
279783406	1.8097	0.9111	1.2498	1.6263	0.9554	1.2732	1.2315	1.5659	1.4508	1.6635	1.4189	1.7453	1.6824	2.0470	1.4511	1.5372	1.5392	1.5360
1097057	0.3943	0.8133	1.3265	0.4187	0.6296	0.6545	1.2302	0.3102	1.3598	1.7122	1.1619	1.0153	2.0316	1.3554	0.9210	1.4042	0.9213	0.7412
1097654	1.4992	1.8416	2.1251	1.9482	1.9053	1.8847	2.0035	1.8603	3.1407	3.1264	2.6468	3.1096	3.1793	2.8989	3.1699	3.3143	2.8417	2.5731
279817775	3.3480	3.1980	2.4088	3.2572	3.3445	3.3154	3.3332	2.9759	3.3519	3.3068	4.0718	3.5010	2.1017	3.7198	3.7689	3.4878	4.4495	4.7406
1096661	4.9283	5.0835	5.0191	3.7417	5.4928	5.2573	5.4332	4.5879	4.7550	4.8064	4.7079	5.0685	4.9144	4.7085	5.0583	4.9889	4.6865	4.2380
1092160	0.3164	0.1999	0.1405	0.4515	0.2074	0.1606	0.0423	0.1081	0.0423	0.0633	0.0859	0.0302	0.0000	0.0967	0.0058	0.0000	0.0371	0.0000
1095212	4.0856	4.2293	4.0074	3.6768	4.2722	4.1415	4.3092	3.3939	4.1825	3.9781	3.5040	4.5071	4.0696	4.2289	4.5956	4.3477	4.1943	3.1898
1098714	3.3391	5.1937	4.3983	2.2975	4.8467	4.1813	5.0980	3.8272	5.2006	5.4998	4.5157	5.4604	5.3445	5.2173	5.5973	5.5749	5.3154	4.9464
1088059	3.3382	3.5564	3.8783	3.4810	3.2998	3.4292	3.4640	3.5202	4.0122	4.0633	3.5619	4.0352	4.0054	4.0674	4.0704	4.0220	3.7953	3.6876
1096818	3.0087	3.1860	3.3983	3.2087	2.6846	3.1055	3.0344	3.5648	3.6851	3.7614	3.2089	3.6892	3.5031	3.4533	3.7170	3.5563	3.6135	3.7565
279791733	0.1859	0.2863	0.1893	0.3542	0.5224	0.1604	0.1523	0.2432	0.6664	0.5441	0.5237	0.5441	0.3528	0.6397	0.7846	0.6410	0.7951	0.4653
1102169	1.9416	1.9304	1.4189	1.4089	1.3324	1.4689	1.5716	1.7129	1.3600	1.3349	0.9540	1.5254	1.4920	1.2389	1.9066	1.1084	1.5301	1.1992
1107658	0.0424	0.0674	0.0578	0.0403	0.0000	0.0320	0.0502	0.0679	0.0304	0.0251	0.0294	0.1207	0.0496	0.0824	0.0924	0.0000	0.0942	0.0000
1101093	0.3980	0.1729	0.0311	0.2401	0.0000	0.0674	0.0269	0.0366	0.7282	0.6168	0.9979	1.1752	0.7350	1.0547	1.1359	1.2403	1.2859	1.4493
280030245	0.0484	0.0196	0.0333	0.0685	0.0000	0.0545	0.0432	0.0000	0.0685	0.0568	0.0000	0.0356	0.0842	0.0633	0.0000	0.0305	0.0272	0.0000
279767297	0.0000	0.2518	0.0000	0.0000	0.0000	0.0000	0.0000	0.1324	0.0000	0.2748	0.2190	0.0000	0.0973	0.0000	0.2519	0.3388	0.0939	0.3104
1089762	1.9666	2.1458	2.2566	2.3058	1.8387	1.9664	1.9733	1.9989	2.2357	2.1458	1.8296	2.2870	2.3619	2.2909	2.2548	2.3365	1.7310	1.7120
1091132	1.4802	1.6694	1.6638	1.5457	1.5926	1.4525	1.5553	1.4572	2.1678	2.2484	1.5762	2.0583	2.0218	2.1545	2.0879	2.0186	2.4006	1.7740
1105336	3.1658	4.0409	4.4010	3.0950	3.9805	4.2267	4.3225	3.1839	4.5890	4.5223	4.0274	4.5605	4.8855	4.2872	4.5894	4.6090	4.1388	3.5520
279792695	0.0000	0.6039	0.1520	0.2067	0.2559	0.4500	0.4696	0.3356	0.8551	0.8176	0.0000	0.3070	0.6514	0.2786	0.2385	0.1395	1.0700	0.5760
1104069	2.2248	2.7843	2.7832	2.7089	2.3019	2.7909	2.7592	2.4677	3.1642	3.1560	2.2644	2.9499	3.0546	2.9411	2.8428	2.8499	2.7113	2.2064
279889735	0.7097	0.3004	0.3096	0.4717	0.5964	0.4361	0.5820	0.2030	0.8752	0.5412	0.6337	0.3659	1.0213	0.4093	0.6581	0.7021	1.1165	0.1043
1088174	2.2932	2.7148	3.3110	2.8358	2.2522	2.7403	2.7769	3.0113	3.3894	3.5455	2.6737	3.0899	4.0010	3.1177	2.7649	3.3816	2.2427	2.3044
279953224	0.5423	0.8228	1.0127	0.6293	0.7587	0.4508	1.0174	1.1647	2.2261	1.4503	1.3345	1.6423	1.5276	1.1830	1.9182	1.8965	1.9407	1.3496
1094501	3.4609	3.8644	3.1316	2.4870	4.1409	3.4637	3.6598	3.2029	3.5046	3.6204	3.6764	3.9663	3.2522	3.5591	4.3256	3.6967	4.1460	4.4630
1088809	5.7165	6.7469	6.4188	7.2446	6.5841	5.6078	5.5787	6.6299	5.1467	5.3520	5.2543	5.8818	4.4474	5.4826	5.5126	4.8520	4.8618	3.8374
1097577	0.0000	0.0958	0.0000	0.0000	0.2517	0.1795	0.0735	0.0000	0.0000	0.0738	0.0850	0.0912	0.0000	0.0000	0.0000	0.0774	0.0000	0.0000
279825962	0.0000	0.1932	0.3160	0.0000	0.0000	0.0716	0.0000	0.0000	0.1730	0.0000	0.0285	0.0000	0.0000	0.0000	0.0000	0.0000	0.2654	0.0000
1097343	0.6473	0.7961	1.1920	0.6364	0.8166	0.9467	0.8548	0.7665	1.5855	1.4108	1.4038	1.3000	1.2390	1.5867	1.1219	1.4595	1.5767	1.4110
279988899	1.3751	0.9526	1.1662	1.1385	0.8759	1.0840	1.3334	0.9046	1.4572	1.1742	1.4240	1.2844	1.8604	1.2244	1.3034	1.5496	1.6447	0.8194
1096587	0.4010	0.6834	0.4203	0.2546	0.2746	0.5663	0.3931	0.4985	0.3013	0.4175	0.1376	0.2265	0.5919	0.1975	0.2251	0.1258	0.3390	0.1068
1095296	3.3080	3.0005	3.2888	3.4704	2.3885	2.7921	2.9594	2.8760	3.3444	3.1880	2.4369	3.0955	3.5777	3.5319	2.8581	2.9977	3.2709	1.9194
1105269	0.3035	0.3147	0.3033	0.3229	0.3111	0.2700	0.3775	0.3456	0.5840	0.5270	0.2695	0.2416	0.5231	0.3652	0.2990	0.4611	0.3572	0.2871
1105136	3.6876	4.1715	3.5543	3.3688	4.2402	3.9212	3.9326	3.2743	4.0792	4.2843	4.1773	4.6588	3.6774	4.4769	4.8387	4.3811	4.7488	4.8778
280109657	0.0000	0.4437	0.6476	0.2558	0.9292	0.2504	0.2605	0.1753	0.4296	0.6582	0.0000	0.5040	0.0000	0.1558	0.6983	0.1952	0.0000	0.0000
279905310	1.7276	1.5827	1.8218	0.7206	1.5165	0.8305	1.1832	1.1701	1.6544	2.3321	0.7885	2.5130	2.4078	2.5510	3.1539	1.7552	2.1724	0.7086
1109032	2.4319	1.6049	1.8022	1.9949	2.1041	2.0452	2.0135	1.8051	2.2427	2.5965	2.3357	2.2941	1.9916	2.6067	2.0097	1.7983	3.5049	2.8055
279660465	0.1605	0.0000	0.0000	0.6914	0.0000	0.0000	0.0000	0.0000	1.2146	0.0000	0.3679	0.0000	0.0000	0.4714	0.0000	0.0000	1.3637	0.0000
279641955	0.0000	0.5696	0.0000	0.0370	0.5395	0.0582	0.3648	0.0315	0.0279	0.0677	0.0000	0.0566	0.0230	0.0000	0.0000	0.0402	0.0654	0.0000
279894369	0.0000	0.0121	0.0876	0.2924	0.0000	0.0000	0.0000	0.1489	0.0462	0.2241	0.1656	0.1343	0.1469	0.0824	0.0713	0.1059	0.1418	0.0000
279771281	0.8867	0.0331	0.0446	0.9442	0.0176	0.1723	0.0895	0.1035	0.2549	0.1124	0.1002	0.0273	0.2089	0.3305	0.1751	0.1990	0.2097	0.0375
280096404	0.1972	0.0000	0.0000	0.1034	0.0000	0.0000	0.0000	0.1620	0.5016	0.3532	0.3085	0.4026	0.2374	0.4391	0.3710	0.6494	0.3918	0.8005
279924606	0.0000	0.0000	0.0000	0.2069	0.0000	0.0000	0.0000	0.0000	0.0000	0.0000	0.1437	0.0000	0.0000	0.0000	0.0000	0.0000	0.0000	0.0000
1093610	4.7471	4.9643	5.0775	4.4913	5.0416	4.6386	5.1041	4.1907	4.6285	4.9226	3.6898	4.8695	5.1789	4.7023	5.0055	4.6739	3.5974	3.1349
1090176	3.3096	2.5732	2.3701	2.8160	3.0912	2.8602	2.8085	2.3478	2.6750	2.3766	3.3238	2.7165	1.9852	2.5849	3.0084	2.4468	3.4606	3.3979
280114087	0.0000	0.0839	0.0000	0.0000	0.0000	0.0833	0.0227	0.0000	0.0000	0.0000	0.0000	0.0000	0.0000	0.0000	0.0000	0.0000	0.0000	0.0000
279923931	0.0000	0.0000	0.0000	0.0000	0.0000	0.1310	0.0000	0.0000	0.0000	0.1998	0.1204	0.0000	0.0000	0.0000	0.3327	0.0000	0.0000	0.0000
279927474	2.0207	1.9915	1.5432	1.5182	2.2441	2.1609	2.1156	2.0864	2.1504	2.4421	2.4817	2.2398	1.8795	2.1009	2.3987	1.9994	2.6577	3.3006
1093854	2.0468	1.5506	1.6971	2.2909	1.3741	1.8232	1.8676	1.9839	2.6513	2.5372	2.0016	2.4087	2.9176	2.4686	2.4974	2.9299	2.0464	1.5709
1096409	3.1279	3.5138	3.5689	3.7588	3.6510	3.5275	3.2953	3.8331	3.9142	4.3109	3.9509	4.0382	3.4480	3.7712	3.9957	3.8270	4.2953	4.1612
280113171	0.0703	0.0000	0.0245	0.0000	0.0000	0.0268	0.0000	0.0288	0.0000	0.0000	0.0000	0.0000	0.0000	0.0235	0.0000	0.0000	0.0000	0.0000
1108923	0.5715	0.2155	0.2224	0.1789	0.2220	0.1773	0.2684	0.3857	0.1354	0.3391	0.0341	0.0000	0.1131	0.1252	0.1578	0.1608	0.1672	0.0959
279724858	0.2129	0.0000	0.0000	0.0000	0.0000	0.0000	0.1300	0.0000	0.2947	0.0000	0.2858	0.0000	0.2468	0.0000	0.2342	0.0000	0.0000	0.7151
279813374	0.0000	0.0000	0.1052	0.2747	0.3382	0.2465	0.0000	0.0000	0.1092	0.0000	0.6865	0.1120	0.0905	0.3509	0.0000	0.0000	0.0000	0.0000
1093033	4.8853	5.4365	5.1676	4.3790	5.3516	5.1780	5.4167	4.7172	5.2362	5.3525	4.8747	5.4376	5.1793	5.2764	5.6437	5.4556	5.4224	4.8104
1102417	1.5834	1.8588	1.7958	1.6973	1.7701	2.1086	2.0279	1.6441	2.6635	2.9225	2.0189	2.3615	2.6223	2.8954	2.3238	2.8148	2.7017	1.6618
279988825	0.4877	0.3679	0.3960	0.9950	0.3373	0.2951	0.3853	0.4901	0.7864	1.3303	0.3514	0.4444	0.5794	0.9097	0.7353	0.9280	0.7296	0.0192
1086941	2.1280	2.2614	2.3829	2.1803	2.1166	2.2836	2.4783	1.8766	2.6948	2.5704	1.9807	2.6566	2.6913	2.5460	2.7777	2.8124	2.1162	1.7619
279776566	1.3527	2.2750	2.0681	1.3743	2.0889	1.7391	1.8822	1.5788	2.1117	2.0952	1.3818	2.2593	1.6448	2.2196	2.0560	1.4767	2.2197	2.2196
1096131	0.0894	0.3980	0.1057	0.1052	0.1314	0.2084	0.0403	0.1904	0.5063	0.4196	1.0468	0.7203	0.5364	0.7191	1.1916	0.8396	0.6371	0.9327
279810701	0.0000	0.0847	0.0000	0.2587	0.0000	0.0000	0.0000	0.0000	0.0000	0.0000	0.0000	0.1051	0.0000	0.0000	0.0000	0.0000	0.0000	0.0000
1097337	3.4710	2.5603	2.2635	3.1997	2.3952	2.6596	2.5502	1.9729	2.1861	1.9383	2.3165	2.4579	1.9447	2.4884	2.4527	2.3161	2.8044	1.9662
279944828	0.2968	0.0000	0.0000	0.1843	0.0000	0.0000	0.0434	0.1003	0.1023	0.0246	0.0000	0.0000	0.0847	0.0000	0.0000	0.0902	0.1498	0.0000
279808322	0.0825	0.0000	0.0000	0.0000	0.0000	0.0625	0.0495	0.0000	0.0000	0.0000	0.0000	0.0000	0.0000	0.0000	0.0000	0.0000	0.0000	0.0000
280024522	0.0000	0.1190	0.0000	0.0000	0.0000	0.0000	0.1871	0.0000	0.0000	0.1855	0.0000	0.0000	0.0000	0.0000	0.3320	0.0000	0.0000	0.0000
1099401	1.3312	2.3131	1.8867	1.2322	2.2933	2.1124	2.4113	1.6418	3.1422	3.0995	2.5466	3.1906	2.9567	3.0021	3.3354	3.2694	2.8695	2.7723
1089533	0.0368	0.0000	0.0000	0.0350	0.0000	0.0000	0.0000	0.0298	0.0263	0.0000	0.0000	0.0000	0.0000	0.0000	0.0000	0.0000	0.0000	0.0371
280135940	1.9776	2.6667	2.8677	2.8444	2.4110	2.5826	2.5145	2.8821	2.6569	2.9418	2.1981	3.0620	3.0507	2.3369	2.6595	2.9507	1.5658	1.9219
280072797	0.0000	0.0000	0.2081	0.0000	0.3461	0.0000	0.0000	0.0000	0.2159	0.0000	0.2093	0.0000	0.0000	0.1035	0.0000	0.0000	0.0000	0.0000
1107948	0.1626	0.1847	0.0167	0.1283	0.0000	0.1069	0.1224	0.1120	0.0684	0.0144	0.0499	0.0179	0.0704	0.0786	0.0270	0.0305	0.0844	0.0959
279806815	0.1651	0.4028	0.7805	0.0000	0.1727	0.6135	0.2381	0.3899	0.3469	0.0831	0.3537	0.2883	0.2356	0.2517	0.1529	0.0000	0.0799	0.0000
1088108	0.9319	0.5925	0.5650	0.7657	0.8463	0.8071	0.7633	0.8565	1.5636	1.5040	1.3138	1.0385	1.9342	1.1636	0.9529	1.8100	1.4495	1.2096
279743044	0.0000	0.0000	0.0000	0.0000	0.0000	0.0000	0.0000	0.0000	0.0000	0.0000	0.0729	0.0000	0.0000	0.0000	0.1156	0.0000	0.0000	0.0000
279985970	0.0000	0.2496	0.0000	0.0000	0.3584	0.0000	0.0000	0.0000	0.0000	0.0000	0.0000	0.0000	0.0000	0.0000	0.0000	0.0000	0.0000	0.0000
279990308	0.4008	0.2676	0.1023	0.3273	0.3296	0.0571	0.0518	0.1829	0.1566	0.5136	0.6183	0.7207	0.2107	0.8050	0.5612	0.3737	0.7049	1.2912
1096529	0.0666	0.2025	0.0000	0.0316	0.0000	0.0342	0.0821	0.1802	0.0708	0.0395	0.0456	0.0247	0.1050	0.1686	0.0615	0.0621	0.1107	0.0000
279664518	0.0000	0.0000	0.7619	0.0000	0.0000	0.0000	0.0000	0.0573	0.0000	0.6279	0.0000	0.0000	0.0000	0.0000	0.0000	0.0000	0.0000	0.0000
279819851	0.6123	1.2671	0.8987	0.1534	1.4619	0.9121	1.0544	0.1370	0.5592	0.9975	0.2473	1.1650	0.4346	0.9457	1.2000	0.7232	0.6981	0.3652
279851004	0.5755	1.1977	0.7989	0.2101	1.0193	1.0320	1.0087	0.3259	0.3543	0.5223	0.1201	0.3077	0.2933	0.2624	0.4292	0.1253	0.1352	0.0000
279663615	1.1896	0.0000	0.0000	0.9093	0.0000	0.0000	0.0000	0.7043	0.0000	0.0000	0.0000	0.0000	0.0000	0.0000	0.0000	0.0000	0.0000	0.0000
1103429	1.6016	0.9395	0.4652	1.2632	1.0392	0.8718	0.9707	0.8025	0.3746	0.4619	0.5891	0.5606	0.3522	0.3383	0.7966	0.4326	0.4322	0.8780
280070347	0.0808	0.0651	0.0810	0.1646	0.1573	0.1647	0.0926	0.3528	0.3478	0.3320	0.2576	0.3061	0.2998	0.2348	0.0750	0.1697	0.3311	0.4015
1102757	2.7587	3.3891	3.3743	2.8624	3.2618	3.2202	3.2255	2.9715	3.3130	3.4265	2.8442	3.5405	3.3419	3.3244	3.4797	3.3905	3.0608	2.4765
1087282	5.0778	5.5846	4.9213	4.9168	5.5967	5.6155	5.3629	5.0488	5.2842	5.3340	5.0915	5.6639	5.1061	5.3478	5.8890	5.5991	5.3290	4.9288
1104037	0.9673	2.0729	2.0513	1.0894	1.7734	1.8887	1.8608	1.9432	2.3833	2.7343	1.7940	2.3525	2.6519	2.2623	2.2098	2.4879	1.8342	1.7958
1097964	0.7442	0.0335	0.1116	0.1883	0.0000	0.2616	0.2100	0.5127	0.1159	0.0489	0.1390	0.0606	0.0000	0.1072	0.0000	0.0263	0.0927	0.2718
280093633	0.2992	0.4536	0.3959	0.0000	0.0000	0.2307	0.4959	0.2463	0.2194	0.1833	0.0000	0.4142	0.3453	0.5402	0.3283	0.1944	0.0000	0.0000
1099038	2.0527	2.1849	2.4215	2.0839	2.3279	2.2171	2.4217	2.8559	2.7076	2.7984	2.2635	2.6910	2.8475	2.4865	2.4376	2.6460	1.9131	2.3410
279917094	0.4562	0.5541	0.3752	0.1681	0.6389	0.5529	0.5767	0.0185	0.4618	0.2757	0.5895	0.4065	0.2800	0.3032	0.5932	0.3705	0.5827	0.7497
1090378	1.8450	1.8894	2.1757	1.9897	1.3902	2.0732	1.8281	1.9378	2.8040	2.7758	2.2359	2.6200	3.1203	2.9809	2.3476	2.8612	2.5820	2.4236
1092823	3.1967	1.6657	1.8762	3.4754	1.8666	2.2181	1.7391	1.6677	2.2085	1.7993	2.1226	1.9265	2.0062	2.6912	1.3622	2.7334	2.2554	0.9071
279855267	0.0887	0.0954	0.0206	0.0000	0.1064	0.0000	0.1055	0.0246	0.0000	0.0102	0.0000	0.0223	0.0000	0.0201	0.0000	0.0000	0.0679	0.0000
1105066	2.5197	2.5216	2.2744	2.4694	2.2771	2.2394	2.5783	2.0515	2.1827	2.2968	1.9977	2.8045	2.2294	2.6193	2.6711	2.6132	2.3131	1.8157
279707097	0.0000	0.3831	0.0000	0.0000	0.0000	0.0000	0.0000	0.0000	0.8465	0.0000	0.2370	0.0000	0.0000	0.0000	0.0000	0.5833	0.0000	1.6065
1098305	2.6821	2.7475	2.6300	2.5632	2.8285	3.0474	2.3891	3.2271	3.1249	3.1081	3.0395	2.9909	2.7755	2.7183	3.1126	3.0253	3.1714	3.5323
1087462	0.0378	0.0590	0.0372	0.0178	0.0443	0.0660	0.0547	0.0669	0.0803	0.0041	0.0320	0.0206	0.0055	0.0306	0.0286	0.0235	0.0053	0.0372
1091635	1.2237	1.7623	1.4843	1.4717	1.3671	1.3500	1.4572	1.1932	1.5111	1.4398	0.9697	1.4422	1.4608	1.4038	1.5109	1.3924	1.2259	0.8735
279810763	0.0000	0.2888	0.0000	0.3365	0.4125	0.0000	0.4094	0.0000	0.2595	0.3673	0.0000	0.0000	0.4054	0.0000	0.0000	0.0000	0.0000	0.0000
1091165	1.6448	1.4371	1.1545	1.5297	1.1579	1.0669	1.2613	1.2156	1.5771	1.2514	1.3760	1.4904	1.5010	1.6876	1.8672	1.5241	1.8832	1.4075
280008117	0.0000	0.1224	0.0127	0.1387	0.2138	0.1109	0.2384	0.0493	0.2928	0.1816	0.1971	0.0329	0.0097	0.0389	0.0717	0.0929	0.4760	0.0392
279822508	0.7253	1.2832	0.9769	1.0804	0.8223	0.9340	1.0030	1.3855	2.0741	2.4448	1.0132	1.9088	2.1331	1.8912	1.9323	2.3536	1.8697	1.2364
1102060	0.0802	0.7845	0.0372	0.1012	0.0955	0.0205	0.4592	0.2247	0.7902	0.6906	0.2642	0.5772	1.3318	1.5215	0.2247	0.4831	1.0151	0.1822
1099715	0.6767	1.4217	1.6539	0.8538	0.7658	0.9661	1.7093	1.1622	2.3972	3.0656	1.2140	2.0343	3.2140	2.4225	1.8004	2.6554	1.8490	1.1061
1087421	2.5824	3.2226	3.4326	2.3559	3.1747	3.0367	3.4909	2.0308	3.5856	3.9295	2.6382	3.8069	4.1899	3.5388	3.9183	4.1146	2.7209	2.3421
1099355	0.9377	0.8424	1.4676	1.0725	0.6153	1.0751	1.1528	1.4033	2.3326	2.8608	1.8454	2.2328	2.6873	2.1869	1.9814	2.6374	2.6574	1.9931
1095397	3.3316	2.4081	2.7186	3.8647	1.7164	2.5823	2.3847	3.0081	2.9793	2.6966	2.1448	2.4984	3.4032	3.1720	1.7996	2.3780	2.7396	1.3025
279873943	0.2066	0.1679	0.0000	0.0000	0.0000	0.1581	0.0000	0.3205	0.0000	0.0856	0.0000	0.0000	0.0000	0.0000	0.2245	0.0000	0.1203	0.0000
279946172	0.7533	0.9632	0.9681	0.5178	0.9246	0.8506	0.9151	0.3305	1.7179	2.2324	1.3725	0.9523	1.1010	2.4691	1.5718	1.4211	2.1701	1.6392
279989880	4.3062	4.5041	4.0353	3.4033	4.6117	4.4556	4.7637	3.4899	3.8944	3.3537	3.8724	4.0686	3.0535	3.8846	4.2412	3.7036	3.9453	3.4857
279866679	0.1786	0.0000	0.1247	0.0000	0.0000	0.0000	0.0000	0.0000	0.0000	0.0000	0.0000	0.0000	0.0000	0.0000	0.0000	0.0000	0.1036	0.0000
279926700	1.6579	0.5179	0.0702	1.0171	0.2425	0.9040	0.1423	0.0000	0.5427	0.7453	0.0000	0.0000	0.7069	1.3693	0.5620	0.6295	0.1086	0.0000
1089443	1.1372	0.8936	1.2465	1.5216	0.7634	0.8454	0.8730	0.9569	1.5038	1.3524	0.9549	1.3326	1.4632	1.4109	1.2890	1.4373	0.8751	1.2805
279858556	0.2242	0.0000	0.0000	0.2921	0.0000	0.0000	0.0135	0.0000	0.2463	0.0418	0.1581	0.0000	0.4575	0.2100	0.0000	0.0224	0.1527	0.0000
1097212	2.8340	2.3223	1.8904	2.6135	2.5273	2.4555	2.2766	2.4100	2.5801	2.8672	2.5321	2.6763	2.7306	2.8174	2.9703	3.1687	2.9761	2.3861
1096838	0.5827	0.4010	0.3128	0.4169	0.0918	0.2923	0.4165	0.5500	0.2453	0.1457	0.1377	0.2149	0.3131	0.1622	0.0436	0.1565	0.1265	0.2655
279742659	0.1447	0.1815	0.2288	0.3119	0.1864	0.1441	0.0698	0.0113	0.1728	0.2357	0.0000	0.0472	0.0000	0.0902	0.0930	0.1476	0.1181	0.0000
279870785	0.1918	0.5492	0.4896	0.6964	0.2458	0.3458	0.4304	0.4301	0.5431	0.5526	0.4246	0.4810	0.7033	0.4574	0.3893	0.4072	0.3672	0.2484
1091631	5.5097	5.0559	4.4229	5.8153	4.7387	5.1197	4.8491	5.4534	4.9224	4.3165	5.2495	4.3697	3.9454	5.4280	4.0617	4.2439	5.2229	4.6198
1097558	4.5671	4.8159	4.5649	4.5418	4.8978	4.9275	4.7917	4.6080	5.0712	4.9381	5.0304	4.9458	4.6610	5.0269	5.1410	5.0347	5.3415	4.8882
280128699	0.0000	0.0000	0.0000	0.0248	0.0000	0.0390	0.0000	0.0211	0.0000	0.0899	0.0534	0.0000	0.0000	0.0000	0.0289	0.0325	0.0294	0.0521
279783442	0.7720	0.5109	0.7455	0.9039	0.5481	0.5768	0.5991	0.7190	0.9845	0.8102	0.5675	0.8639	1.1918	0.8169	0.6704	0.9612	0.4266	0.4516
279851223	1.3274	2.2621	1.4839	1.6300	2.0835	1.3359	1.7143	1.1340	1.7113	1.3831	1.6677	2.1850	1.6000	1.9930	2.2477	2.3156	2.1159	1.0141
280011537	0.0825	0.0000	0.0000	0.1221	0.0000	0.0000	0.0000	0.0000	0.0000	0.0000	0.0000	0.0608	0.0000	0.0547	0.0000	0.0522	0.0000	0.0000
279714229	0.0000	0.0000	0.0000	0.0000	0.0000	0.0722	0.0573	0.0000	0.0000	0.0000	0.1297	0.0000	0.0000	0.0000	0.0000	0.0603	0.0000	0.0000
279879697	0.0000	0.0855	0.0000	0.0000	0.0000	0.0211	0.0000	0.1981	0.0642	0.0000	0.0000	0.0000	0.0000	0.0000	0.0000	0.0000	0.0000	0.0000
1087033	0.1903	0.9031	0.0634	0.5500	0.5629	0.2579	0.3723	0.5518	0.1939	0.5109	0.5890	0.3009	0.1413	0.6131	0.6848	0.3447	0.3499	0.3682
1105134	4.3975	4.9107	4.2302	4.0745	4.9661	4.6595	4.6617	3.9882	4.7835	4.9896	4.9021	5.3977	4.3399	5.1945	5.5705	5.1060	5.4648	5.6116
280067990	0.0000	0.0000	0.0000	0.0000	0.0000	0.0168	0.0000	0.0656	0.0000	0.0000	0.0562	0.0000	0.0000	0.0000	0.0000	0.0000	0.0000	0.0000
1089441	1.1588	1.3266	1.4548	1.1281	1.4279	1.5446	1.5388	1.2856	4.0009	4.3152	2.0690	4.0067	4.1030	3.6426	4.4606	3.2060	3.9789	3.2068
279987564	0.0696	0.3764	0.2232	0.2872	0.1490	0.2305	0.2307	0.1274	0.4776	0.4144	0.2684	0.2254	0.3923	0.6249	0.2711	0.3527	0.4261	0.0346
1095661	3.6748	2.4322	2.2450	4.1504	1.5936	2.6103	2.1985	3.1619	2.4708	0.8595	1.9041	1.2867	0.9764	2.7811	0.6340	0.9507	1.7301	0.6707
280033450	0.0655	0.1283	0.2129	0.3133	0.0780	0.2106	0.0773	0.5172	0.2810	0.0952	0.3649	0.0948	0.0187	0.0645	0.1073	0.0815	0.0738	0.0660
280070669	3.0251	1.8851	1.9624	3.5047	1.0007	1.9732	1.7374	2.5240	2.3900	1.9702	1.2575	1.7171	2.3628	2.9694	0.7823	1.7266	1.8397	1.1850
1091211	3.2606	1.9265	1.3474	3.6957	1.1473	2.1108	2.1274	2.5984	2.6313	1.6679	1.6343	1.5983	2.2143	2.9336	0.8339	1.6788	2.5187	0.7931
279879229	0.9524	0.7275	0.9114	0.1519	0.6411	0.6114	0.9271	0.0000	0.5848	0.4980	0.6450	0.2277	1.1149	0.4688	0.3325	0.5966	0.9932	0.0000
1099163	5.4815	5.5108	5.1683	5.1294	5.8170	5.4175	5.0820	4.7709	4.8838	5.2707	5.3737	5.4981	4.7029	5.6405	5.6933	5.3654	5.4254	5.4082
1091381	3.2526	3.9867	3.6309	3.2678	3.9215	3.6065	3.8541	3.2108	3.9730	3.7459	3.5552	4.0948	3.6125	3.9648	4.2346	3.9614	4.1019	3.3595
1095854	1.7288	1.6493	1.7664	1.9070	1.2132	1.3336	1.4299	1.7464	1.7417	1.6996	1.1134	1.6141	1.9747	1.4462	1.6120	1.8865	1.0184	1.2557
279937955	0.7871	0.0000	0.3736	0.0000	0.0000	0.0000	0.8870	0.0000	0.1347	0.0000	0.0000	0.0000	0.0000	0.0000	0.0000	0.0000	0.0000	0.0000
280110317	2.1579	1.2891	0.8391	0.7916	1.5052	1.5239	0.9241	1.6905	2.0816	2.3330	2.6797	2.0649	1.4176	2.6093	2.9260	1.5965	3.4438	4.4832
1098082	3.2100	4.0005	4.2149	3.1918	3.7915	4.1882	4.3341	3.4170	4.6983	4.6591	3.8493	4.5344	4.8856	4.4408	4.3375	4.7012	4.0213	3.6110
1096646	1.7191	2.4226	2.7852	1.7881	1.9386	2.2515	2.5618	2.2803	2.8743	3.1927	2.2849	2.6946	3.3178	2.7887	2.3240	2.8542	2.3701	2.3847
1087699	2.4943	1.6440	1.3443	2.2127	1.7677	1.8784	1.8322	1.5299	1.6294	1.6489	1.7248	1.6870	1.5716	1.7209	1.9655	1.9029	1.8589	1.5186
1103300	0.5624	0.6922	0.8600	0.5425	0.8055	0.9828	0.9133	1.0751	1.8057	1.7084	1.0164	1.9470	1.6216	1.5255	1.5698	1.3636	1.7204	1.4823
1087812	2.8289	2.6611	3.3027	3.1743	2.3970	2.7578	2.7583	3.1091	3.5815	3.4156	2.7655	3.2116	4.1422	3.2332	3.0151	3.4636	2.6673	2.4942
280012756	0.1713	0.4260	0.4201	0.3854	0.2081	0.4282	0.6104	0.2761	0.2289	0.2720	0.2849	0.1835	0.0887	0.1273	0.2237	0.0776	0.1197	0.0000
279989687	1.8236	2.0877	1.5443	1.6264	2.3315	2.0342	2.2865	1.8837	2.2394	3.0327	2.4918	2.5448	1.5934	2.9019	2.6071	2.5569	2.6543	3.4417
280084137	2.0104	1.6251	0.8407	1.9692	1.6221	1.6077	1.2251	2.4750	1.6230	1.6096	2.7598	1.9596	2.0467	1.9067	1.6158	2.3197	2.2986	2.4363
279990320	1.7513	1.1319	1.6592	1.2887	1.2396	1.0145	1.2130	0.7035	2.9096	2.4678	2.0972	2.1338	3.5892	2.6319	2.2444	2.8660	3.1955	1.8892
279823457	0.8229	0.6671	1.1064	0.8940	0.8560	0.4421	1.0605	0.8998	1.5487	1.7372	1.0121	1.2579	1.3967	1.3877	0.8206	1.2628	1.6393	1.9148
1094302	0.5505	1.0024	0.5741	0.9404	0.4351	0.2122	0.2788	1.0499	0.0429	0.1365	0.4326	0.5696	0.0690	0.2217	0.1286	0.0853	0.3211	0.5096
279167094	0.0000	0.0000	0.0000	0.0000	0.0000	0.0000	0.0000	0.0000	0.0654	0.0505	0.1101	0.0000	0.0000	0.1419	0.0700	0.1122	0.0361	0.0000
1090028	4.0356	3.1052	2.7523	3.7413	3.0177	2.9967	2.8243	2.9052	2.7646	2.9132	3.0222	3.0901	3.0300	3.5999	2.7765	2.8361	3.6087	3.3529
279730750	0.1920	0.0000	0.6644	0.1829	0.4229	0.4019	0.2251	0.5458	0.5918	0.6650	0.7539	0.2728	0.5033	0.6424	0.5591	0.1231	0.1116	0.0000
1092574	3.5110	1.6757	1.5924	3.0032	2.1575	1.8868	1.8081	2.3761	2.0302	2.2585	3.4714	2.1159	2.2694	2.6603	2.3839	1.9786	3.2519	3.3377
1094832	1.4855	1.4031	1.6950	1.8686	1.1205	1.5918	1.3992	2.0079	2.3198	2.1020	1.8491	1.8620	1.9817	2.2044	1.7461	1.9628	1.9822	1.8470
279997644	1.5704	1.3679	0.8868	2.0404	1.3535	1.2113	1.2828	1.7739	2.4352	3.0853	1.3555	1.6354	2.3205	2.5970	1.8221	2.8170	2.0559	1.8819
1092150	4.4460	5.4697	5.2137	4.8277	5.2366	5.0158	5.1665	4.5205	5.3697	5.3449	4.5574	5.5325	5.3214	5.3796	5.6115	5.5257	4.6116	4.1924
1088736	2.3795	2.1741	1.2507	2.1600	2.1751	1.8988	1.9189	1.3873	1.2113	1.5070	1.1499	1.4481	1.3352	1.3459	2.0723	1.3883	1.1628	0.6823
279668276	0.1277	0.1032	0.0000	0.5965	0.0000	0.2748	0.0000	0.6138	0.0921	0.0764	0.9682	0.0000	0.0000	0.0000	0.0000	0.0000	0.0000	0.6417
1102893	0.5306	0.4376	0.4751	0.5340	0.4073	0.4144	0.6218	0.3984	0.5872	0.5419	0.5792	0.4296	0.5285	0.5951	0.4145	0.5872	0.5839	0.5020
279663244	0.0410	1.7641	0.0000	1.4566	1.7181	0.2399	0.2695	1.5905	1.2618	0.0000	0.2931	1.8459	1.4588	1.1334	1.1124	0.6301	0.0000	0.0000
1095794	3.6303	1.1109	1.3841	3.6341	0.5897	1.5345	1.1262	1.5254	1.7624	0.9190	0.8656	0.8920	1.8090	1.9843	0.2952	0.9028	1.1819	0.2480
1107058	0.9059	0.8862	0.4921	1.0800	0.9491	1.1563	0.6774	0.8774	1.7194	1.8692	1.4915	1.6361	1.7944	1.8651	1.6039	2.2023	1.9434	1.4859
1093580	1.8145	2.0825	1.9430	2.4158	1.9102	1.6113	1.5347	1.8787	1.6505	1.6793	1.3141	1.7729	1.4474	1.6178	1.6575	1.4578	1.5328	1.0628
279951744	0.0000	0.0000	0.0000	0.0000	0.0000	0.0000	0.0000	0.0000	0.0869	0.0070	0.0000	0.0000	0.0000	0.0000	0.1331	0.0000	0.0000	0.0000
1101650	3.1306	4.4206	4.6204	3.1617	3.8742	4.1233	4.3535	3.2005	4.1861	4.7130	3.5961	4.3461	4.8144	3.8053	4.2352	4.6996	3.5575	3.4547
1092945	2.1566	3.2680	3.2035	1.2638	2.6599	3.0465	3.1770	2.0002	3.3193	3.3678	2.0245	2.5899	3.1422	2.7673	2.5618	3.0426	3.1318	2.2296
279759146	0.2951	0.0000	0.0000	0.0000	0.0000	0.0000	0.4120	0.0000	0.0000	0.0000	0.0000	0.0000	0.0000	0.0000	0.0000	0.0000	0.0000	0.0000
1096874	2.8525	4.6268	5.1956	2.6701	4.6277	4.6298	5.0146	3.5563	5.8603	6.1756	4.9572	6.3134	6.1247	5.3496	5.9667	6.3836	5.3355	4.5221
280015592	0.4765	0.3936	0.2235	0.3892	0.3036	0.3889	0.5702	0.3070	0.7633	1.1487	0.1390	1.0723	0.3212	0.5676	1.0104	1.2217	1.3925	0.4829
1089411	10.5495	8.1363	8.1684	10.4227	8.1372	9.0692	7.9924	8.4951	8.2979	6.9388	8.7527	7.1493	6.4543	8.7767	6.2500	6.8717	8.7482	7.9406
1090654	3.9570	4.2198	3.6568	3.4308	4.1611	4.0092	4.1965	3.4151	3.9967	3.7119	3.5554	4.3576	3.8244	4.1799	4.4769	4.3523	3.9919	3.4073
1105888	1.7216	0.7790	0.4259	1.4599	0.9548	1.0476	0.9556	1.3090	1.3356	1.4256	1.4497	0.9822	1.6069	0.9643	0.7352	1.5636	1.7692	1.8816
279666275	0.0000	0.0000	0.0000	0.0000	0.0000	0.0000	0.0000	0.0000	0.5522	0.0075	0.0000	0.0000	0.6797	0.0000	0.0000	0.0000	0.0000	0.0000
1092724	3.9837	3.5311	2.7747	3.5063	3.5940	3.5730	3.4226	3.5549	3.2159	3.6913	3.8829	3.7076	2.9193	3.6895	3.6543	3.6243	4.4341	4.7075
279954895	0.5610	0.2596	0.5770	0.1306	0.6678	0.2450	0.0000	0.0000	0.4335	0.1112	0.4087	0.0000	0.0000	0.5701	0.3479	0.1042	0.5027	0.0000
1093820	0.5544	0.3444	0.2369	0.7034	0.5010	0.3040	0.3531	0.6496	0.1516	0.3512	0.5477	0.2283	0.0857	0.1397	0.2637	0.0922	0.3034	0.4526
1093281	1.7379	0.1810	0.4648	0.5105	0.2626	0.2738	1.0610	0.0637	0.0000	0.0000	0.0545	0.0000	0.0000	0.1022	0.0000	0.0000	0.0448	0.0000
1089488	1.5655	1.1027	0.9240	1.6914	1.0692	0.9082	0.7976	0.5153	0.5947	0.4864	0.7450	0.6242	0.4292	0.9304	0.6376	0.5572	0.6285	0.4254
279881605	0.0000	0.0000	0.1093	0.0000	0.0000	0.2300	0.0000	0.0000	0.2188	0.0000	0.2120	0.0000	0.0000	0.1050	0.0000	0.1002	0.1761	0.0000
279773661	0.2531	0.1673	0.0364	0.1496	0.2981	0.1944	0.0642	0.1282	0.6267	0.2399	0.5718	0.2947	0.4225	0.5633	0.7848	0.6427	0.2324	0.4719
1100372	1.8597	3.0721	3.6265	1.6371	2.7485	2.8877	3.3824	2.0912	4.1184	4.3399	2.9600	4.1771	4.7551	3.7935	4.1272	4.4608	3.0634	2.6320
280029916	0.2228	0.4618	0.0050	0.4993	0.1440	0.2729	0.5335	0.0000	0.0138	0.2272	0.0000	0.1710	0.0000	0.1196	0.0940	0.1963	0.0191	0.0000
280096963	3.9953	4.0371	3.1127	3.9258	3.7060	3.8536	4.0434	3.0600	4.2036	4.1379	3.0040	4.3419	4.0786	4.2338	4.9333	4.7002	4.0294	2.9625
1089557	6.6866	7.1249	6.8703	6.1826	6.9549	7.4640	6.9120	7.4190	6.8208	6.8952	6.9509	6.9192	6.7634	6.5996	6.6746	6.9536	6.9099	6.6834
280112045	0.0000	1.0738	0.2344	0.0000	0.4518	0.1578	0.3163	0.3199	0.0000	0.0000	0.0000	0.0000	0.0000	0.0000	0.0000	0.0000	0.0000	0.0000
1103536	0.3097	0.7648	0.6587	0.5854	0.4988	0.4672	0.6198	0.5444	0.3295	0.3343	1.4357	0.8239	0.6118	0.6032	0.3401	0.2827	0.8648	1.1152
279883056	0.0000	0.0000	0.0000	0.0000	0.0000	0.0851	0.0675	0.4071	0.1541	0.2049	0.4284	0.0827	0.4130	0.0745	0.0000	0.2036	0.1819	0.0000
1108471	1.0190	0.7902	0.5160	0.6541	0.6242	0.5401	0.6133	0.5697	0.2047	0.3816	0.1084	0.2986	0.2622	0.3397	0.2741	0.2401	0.2531	0.1724
1087201	1.3998	2.0753	2.3837	1.4584	1.8513	1.7978	1.8511	1.5577	2.1293	1.9263	1.4919	2.1140	2.1719	2.2038	1.9175	1.7541	1.4756	1.2047
279475338	0.0235	0.0803	0.3714	0.0922	0.1844	0.0000	0.2834	0.2996	0.6383	0.2749	0.1970	0.2083	0.2152	0.1386	0.4283	0.3721	0.0833	0.0000
1106126	0.2267	0.0000	0.0000	0.0000	0.0000	0.0000	0.0000	0.0903	0.0000	0.0000	0.0000	0.0000	0.0000	0.0000	0.2215	0.0257	0.0000	0.0000
279871547	0.0000	0.4304	0.0000	0.0000	0.0000	0.4074	0.0000	0.0000	0.0000	0.0000	0.0000	0.0000	0.0000	0.0000	0.0000	0.0000	0.1496	0.0000
280072718	0.2007	0.0000	0.1405	0.0000	0.0000	0.0000	0.0000	0.0000	0.0000	0.0000	0.0000	0.0000	0.0000	0.0000	0.0000	0.0000	0.1168	0.0000
1093457	0.9592	1.2656	0.8639	0.9249	1.0338	0.9586	0.9484	1.0840	1.0451	1.3341	0.7398	0.7833	0.8629	1.0473	0.8475	1.0290	1.2631	1.0989
1098192	6.4930	3.8728	3.7463	6.1696	2.8350	4.4028	3.3977	5.0435	3.8408	1.4731	3.3358	1.4216	1.5455	3.3784	0.8626	1.8265	3.3654	1.8745
279661809	0.0000	0.6340	0.0000	0.0000	0.0000	0.5190	0.0000	0.0000	0.0000	0.0000	0.0000	0.0000	0.0000	0.3408	0.0000	0.0000	0.0000	0.0000
279971519	0.0000	0.2094	0.0000	0.0000	0.3025	0.0000	0.0000	0.0000	0.7220	0.0000	0.1818	0.1922	0.0000	0.3289	0.0000	0.0000	0.5634	0.9879
279732507	5.3280	5.6089	5.1455	4.8713	5.8731	5.6708	5.8306	5.0868	5.4970	5.2446	5.0654	5.2450	5.1521	5.2482	5.6410	5.4361	5.0247	4.7267
1090543	3.7062	3.7976	3.8261	4.1060	2.8132	3.8075	3.4999	4.5939	4.6115	5.0492	3.3612	4.4691	5.1302	4.5454	4.5035	4.8489	4.3055	3.3598
280111526	0.0000	0.0000	0.0000	0.0000	0.0000	0.1539	0.0000	0.0000	0.1461	0.1216	0.2704	0.0000	0.0000	0.2588	0.2214	0.1291	0.1170	0.0000
1091312	0.4838	0.1961	0.1262	0.5536	0.0285	0.1528	0.0693	0.3423	0.3255	0.1339	0.2705	0.0685	0.2334	0.5530	0.0775	0.2088	0.2137	0.0940
1087595	2.2328	2.4420	2.8580	2.7365	2.0713	2.6487	2.3846	3.0029	3.1151	3.1540	2.8662	2.9228	3.3603	2.8063	2.6248	3.1094	2.3198	2.7170
1100640	1.1189	0.3902	0.3503	0.6238	0.4842	0.3538	0.4022	0.4322	0.8163	0.3630	1.1191	0.4039	0.5205	0.9894	0.9246	0.6557	1.2924	0.8823
280039192	0.0000	0.0000	0.0000	0.0000	0.0000	0.0000	0.0000	0.1495	0.1327	0.0000	0.0000	0.0000	0.0000	0.0460	0.0000	0.0000	0.0000	0.0000
1101286	0.1259	0.1733	0.1528	0.3065	0.1061	0.1219	0.1499	0.1907	0.1831	0.2119	0.1627	0.2214	0.2354	0.2302	0.0784	0.1912	0.1478	0.1510
1097850	5.4934	7.5661	7.1608	4.3909	7.8488	7.7595	7.4235	6.5525	7.6645	8.0790	7.4588	7.9270	7.6116	7.3002	7.9533	8.0537	7.1997	7.4143
1087039	4.5113	5.2009	4.9467	5.1575	4.5502	4.4500	4.9431	5.7087	7.0918	6.8413	5.4552	7.1653	7.4101	6.6109	6.8667	7.3640	6.5064	5.8182
1102290	1.4215	1.5145	1.0794	0.7164	1.2154	0.9430	1.5087	0.8578	0.5414	0.6603	0.5194	0.8618	0.4726	0.5069	0.6870	0.5676	0.6697	1.0392
1089212	1.5779	1.8013	2.4539	1.5877	1.6059	2.0118	1.8486	1.6443	2.0950	2.2016	1.5309	1.7829	2.2675	1.8030	1.5079	1.9470	1.6816	1.3325
1088216	1.8470	2.3388	2.2344	2.0915	2.0999	2.1590	2.1217	1.9838	2.4081	2.5093	1.7812	2.3788	2.5193	2.4481	2.4479	2.4310	2.1136	1.3239
279865235	0.0000	0.0000	0.2815	0.0000	0.0000	0.0000	0.0000	0.0000	0.0000	0.3418	0.1484	0.0000	0.2306	0.0000	0.0000	0.0000	0.2360	0.0000
1094758	3.1408	2.7352	2.3232	2.8038	2.7659	2.7447	2.7456	1.9685	2.3732	1.8096	2.0364	2.3341	1.8057	2.4948	2.4105	1.9589	2.5994	1.8339
1095053	5.4761	5.3711	4.6523	5.1953	5.6426	5.8707	5.1332	5.3022	5.1995	5.3723	5.7412	5.5038	5.0270	5.1897	5.6377	5.4996	5.6468	5.9863
279776769	0.2322	0.1764	0.0000	0.5012	0.4085	0.5748	0.2683	0.2657	1.0567	1.2833	0.6016	0.9951	0.6789	1.2828	1.1725	1.5164	1.1800	0.0000
1101479	3.1855	1.8070	2.0599	3.6877	1.2510	2.2774	2.0253	2.1788	3.0860	2.4363	2.1975	2.0992	3.1696	3.4201	1.5434	2.3245	2.7852	1.6559
1092592	5.0811	4.5336	4.2807	4.3094	4.8582	4.5853	4.9279	4.3193	4.7712	4.8797	5.1290	4.8886	4.2086	5.0738	5.0811	4.4935	5.8917	5.7707
279736347	7.8702	7.1545	6.9455	7.1393	7.4104	7.4042	7.2365	7.8054	7.5277	7.6946	8.7405	8.0138	7.5586	8.1873	7.9406	7.8499	9.0982	8.6880
1106529	1.0884	1.4031	1.3155	1.5814	0.9235	1.5023	1.5492	1.5187	3.0699	3.0156	2.2997	2.4612	2.3614	3.0178	2.0668	2.6503	3.3854	3.1030
1092918	2.6125	1.8806	1.5650	2.1119	2.2070	2.0990	1.7724	1.6603	1.2614	1.0930	1.6549	1.1085	0.7647	1.6309	0.7318	0.8204	2.1026	1.2426
280084398	0.3030	0.3092	0.1403	0.1039	0.5853	0.0787	0.1797	0.0000	0.0000	0.0346	0.0000	0.0000	0.0000	0.0000	0.0000	0.0000	0.0000	0.0000
1103200	2.7778	1.6719	1.6527	3.0959	1.5365	1.8886	1.6723	2.2188	2.5222	2.3195	2.3154	2.2355	2.5193	2.7076	2.6545	2.5071	2.4215	2.0898
279855170	0.1486	0.5488	0.4517	0.5260	0.2414	0.2018	0.1361	0.2987	0.6333	0.5845	0.1998	0.5628	0.6558	0.5775	0.6238	0.6209	0.4904	0.3285
1098285	0.8874	1.1290	1.5023	0.8962	0.6801	1.0391	1.0520	0.9451	1.2925	1.1711	0.9117	1.1044	1.3278	1.2117	0.8619	1.1602	1.0719	1.0652
1099755	1.8964	1.8461	1.4284	2.1353	1.7398	1.7762	1.6017	1.2301	2.2807	2.1895	1.8692	2.4118	2.2789	2.4251	2.8701	2.8767	2.0299	1.8513
1094786	0.2359	0.1921	0.0000	0.2334	0.0247	0.3190	0.1155	0.1450	0.1510	0.0362	0.0000	0.0741	0.0000	0.0000	0.0000	0.1186	0.2680	0.0000
1105239	0.4177	0.6554	0.1832	0.2408	0.5259	0.4446	0.3285	0.3674	0.0000	0.0791	0.2743	0.0997	0.1154	0.0882	0.0000	0.0427	0.2041	0.0000
1093838	3.8527	4.5410	3.7624	3.3842	4.4662	3.9483	4.1153	3.1860	3.4923	3.2885	3.4528	4.0914	3.2494	3.6422	4.2748	3.7168	3.6169	3.2450
1101295	3.7727	4.2479	3.7625	3.7851	4.3457	3.9604	4.0692	3.2317	3.6579	4.0173	3.4507	4.1355	3.6883	3.8945	4.2949	4.3068	3.4513	3.1143
279706957	1.6597	0.8995	0.6520	1.6294	1.7530	0.4716	0.4032	1.8255	0.3988	1.0080	1.7441	0.5217	0.3946	0.9223	0.5070	0.8971	1.8328	0.1245
279674676	0.1713	0.2646	0.0000	0.3751	0.1049	0.2775	0.0676	0.3830	1.8873	1.7996	0.8279	1.9921	1.8223	1.9717	2.7290	1.3052	1.7804	1.2975
1102294	2.4588	1.9383	1.5153	1.8288	2.4684	1.5781	1.8791	1.8142	1.0203	0.9633	1.8540	1.1840	1.1752	1.4339	1.3146	1.0391	1.1105	0.8458
1100947	0.3460	0.1521	0.2437	0.3509	0.1718	0.2567	0.2275	0.3550	0.4029	0.5380	0.3791	0.3690	0.4907	0.3647	0.2520	0.5649	0.3399	0.4730
1090697	5.0970	5.0126	4.4438	4.7069	5.2880	5.0185	4.8021	4.9057	5.2035	5.7074	5.7979	5.8289	4.7555	5.8694	5.9463	5.3533	6.5029	6.5081
1092662	0.0000	0.0000	0.0000	0.0000	0.0000	0.0399	0.0000	0.0000	0.1102	0.0000	0.0000	0.0000	0.0917	0.0000	0.0000	0.0333	0.0000	0.0000
1088260	2.2473	1.6253	1.6308	1.8397	1.9455	1.5558	1.8547	1.4193	1.6079	1.8983	1.8477	1.5242	1.8519	1.5960	1.7495	1.9122	2.2234	1.5774
1092045	0.1225	0.1684	0.2577	0.1445	0.1793	0.1795	0.1265	0.1922	0.2659	0.1822	0.1255	0.2944	0.2083	0.1777	0.1982	0.1506	0.3630	0.0000
1088393	1.3014	1.7892	2.3322	1.7105	1.2144	2.0439	1.9465	1.6858	3.5981	3.4433	2.7558	2.9680	3.8361	3.3380	2.7899	3.3450	3.3939	2.5143
279987277	0.3241	0.0000	0.4025	0.0000	0.0000	0.0000	0.0000	0.0000	0.0000	0.0000	0.0000	0.0000	0.0000	0.0000	0.0000	0.0000	0.0000	0.0000
279766588	0.6905	1.0751	0.9606	0.8840	0.5268	0.7982	0.7889	0.9202	1.3018	1.1662	0.7627	1.1158	1.3083	1.0058	1.2185	1.6114	0.9662	0.7758
1095079	3.4650	3.5372	3.5149	2.9970	4.0715	3.4836	3.6075	3.0380	2.9220	2.9649	2.9425	2.7182	2.6783	3.1003	2.7625	2.3764	2.5020	2.1397
279663860	0.7470	0.0000	0.0000	0.0000	0.0000	0.0000	0.0000	0.0000	0.3235	0.0000	0.0000	0.0000	1.5877	0.0000	0.0000	0.0000	0.0000	0.0000
1095570	2.3248	1.8208	2.1984	2.6607	1.5790	1.8450	1.9351	1.8184	2.3910	2.0796	1.6119	2.0234	2.2655	2.2472	2.0640	2.1340	1.7900	1.3562
1086902	1.3556	1.1869	1.3209	1.6459	1.2599	1.2005	1.2417	1.4314	2.1626	2.3878	1.6757	1.5478	1.9959	2.3379	1.6476	2.1655	2.0129	1.5757
279957965	0.6400	1.0206	0.5130	0.6191	0.7533	0.4843	0.6307	0.6731	0.2053	0.2245	0.1998	0.4421	0.0000	0.1301	0.3079	0.2372	0.5239	0.0000
1098124	4.4193	1.7179	1.4881	3.7242	1.4469	2.3817	1.7090	2.2532	1.3334	0.9414	1.2729	0.8124	0.4503	1.2599	0.9272	0.8942	1.0238	1.0568
1093292	0.2001	0.2723	0.1731	0.0982	0.0630	0.2395	0.0928	0.0845	0.0000	0.0000	0.0993	0.0399	0.0000	0.0349	0.0000	0.0000	0.2249	0.0000
1103295	3.6556	2.5207	1.5838	3.6788	0.8483	2.4119	2.1121	2.1390	0.9652	0.8156	0.9388	0.4442	0.9006	0.8665	0.1024	0.4139	0.6652	0.1924
280113267	0.0000	0.0000	0.0000	0.0000	0.0000	0.0000	0.0000	0.0000	0.1746	0.0000	0.0000	0.0000	0.0000	0.2104	0.0000	0.0000	0.0000	0.0000
1087003	2.4489	3.4264	4.6870	2.6712	2.7320	3.5649	3.3895	3.4690	6.1394	6.4005	4.9057	5.7147	6.5105	5.8026	5.3044	6.1452	5.9368	5.0793
1099812	1.7641	2.3056	2.6259	2.7529	2.2932	1.9145	1.8050	2.5072	2.5927	2.3682	2.0402	2.3117	2.3674	2.2613	2.2182	2.3844	2.1553	1.1767
279892444	0.1392	0.2666	0.0000	0.2539	0.1651	0.3412	0.0842	0.0578	0.1946	0.0423	0.0000	0.1993	0.0422	0.2626	0.1536	0.1311	0.0000	0.0000
279859216	0.2346	1.0099	0.6332	1.2568	0.3102	0.1800	0.2472	0.9989	0.1155	0.3772	0.4489	0.4724	0.0938	0.2525	0.4767	0.0000	0.2625	0.0000
1094811	0.0697	0.0394	0.0251	0.0467	0.0141	0.0273	0.0580	0.0200	0.0000	0.0000	0.0000	0.0000	0.0000	0.0000	0.0000	0.0000	0.0000	0.0000
1097656	3.1929	2.8504	2.5268	2.8664	3.1570	2.7886	2.6738	2.4813	2.5026	2.6133	3.1375	2.7645	2.2574	2.8516	2.9773	2.6292	3.3452	3.0108
1092319	1.5955	1.1853	0.5275	1.9217	0.4116	0.8177	0.6030	0.7050	0.2600	0.3741	0.1307	0.0000	0.1483	0.1254	0.2058	0.0802	0.4757	0.2456
1091077	2.4975	2.5801	2.8314	2.7581	2.0772	2.7038	2.5098	3.0349	3.5267	3.6575	3.2275	3.2381	3.7171	3.4242	3.0377	3.3994	3.7820	3.2653
1095926	2.0929	1.6596	1.7326	1.9914	1.2169	2.0555	1.5545	3.2620	1.9505	2.6913	2.2948	2.3046	2.1091	2.3858	2.0642	2.2769	2.0859	2.4650
1104198	0.8629	0.3429	0.1696	0.8543	0.3231	0.3770	0.2666	0.6951	0.6994	0.3085	1.2550	0.7423	0.7752	0.8161	0.5994	0.5042	1.1687	1.3381
1094880	5.4471	5.5751	5.1802	5.5859	5.3785	5.4498	5.4451	5.3302	5.0684	5.0963	4.8188	5.3294	4.7317	5.0903	5.4348	5.0786	4.9965	4.4335
279820916	4.2102	4.2023	3.8843	3.9568	4.1961	4.1619	3.8752	3.6459	3.6474	3.3697	3.1767	3.9822	3.2206	3.7520	3.7757	3.5116	3.2312	3.0922
280106314	0.8301	1.0283	1.2196	0.9081	1.0534	1.1047	1.6118	0.8759	1.9764	2.8957	1.6402	1.4945	2.7827	2.3017	1.8978	2.3520	1.1084	1.4387
279738121	0.1982	0.0419	0.0359	0.1439	0.1218	0.0394	0.0847	0.0000	0.0374	0.0000	0.0000	0.0000	0.0000	0.0000	0.0000	0.0000	0.0000	0.0000
1100221	6.1641	4.7019	5.3640	5.3173	5.4489	4.8448	5.0492	3.3760	4.1119	4.5111	5.8781	4.8893	4.3550	5.4701	5.4973	4.6400	4.8079	5.5888
279808271	0.1792	0.4852	0.1252	0.2757	0.2120	0.2796	0.3050	0.4012	0.2492	0.0000	0.3886	0.0000	0.0000	0.0743	0.0000	0.2211	0.0000	0.3413
1101675	0.3278	1.3559	0.7829	0.3228	0.7193	0.5772	0.5744	0.9565	1.3675	1.6782	1.7884	2.4623	2.0958	2.1773	2.3463	1.9039	1.8359	2.2845
279954250	0.0000	0.0000	0.0693	0.0862	0.0563	0.0000	0.0844	0.0333	0.3465	0.0745	0.2230	0.1068	0.2094	0.2268	0.0000	0.0956	0.3761	0.0025
1088112	3.1068	1.9759	2.3026	3.5037	1.5123	2.2990	1.7503	2.6206	2.6526	2.2863	1.9433	1.9652	2.2690	2.6760	1.6389	2.0971	2.4264	1.8102
280128501	0.0000	0.0000	0.0000	0.0000	0.0000	0.0000	0.0000	0.0000	0.1341	0.0000	0.1299	0.0000	0.1113	0.1241	0.0000	0.1185	0.0401	0.0000
1088927	1.0710	1.8086	1.4514	1.1621	1.2988	1.2789	1.6169	1.0074	1.9132	1.5674	0.8291	1.6396	2.1534	1.5513	1.6601	1.8195	0.8755	1.0091
279826028	0.1534	0.2348	0.1362	0.0769	0.0000	0.1459	0.0485	0.2453	0.0000	0.0000	0.0688	0.0000	0.0000	0.0271	0.0000	0.0000	0.0463	0.0000
279705851	1.1354	0.2208	0.5384	0.2344	0.6714	0.0000	0.0000	0.4060	0.0825	0.0000	0.0000	0.0000	0.0000	0.3383	0.0000	0.0000	0.0000	0.0000
279704549	0.0000	0.0000	0.0000	0.0000	0.0000	0.0000	0.0000	0.4916	0.0000	0.0000	0.4673	0.0000	0.0000	0.0000	0.0000	0.0000	0.1996	0.0000
1087220	1.2507	1.2406	0.7570	1.3308	0.7278	0.7088	0.6964	1.4848	0.7807	0.8238	0.7229	0.6553	0.7088	0.8532	0.7709	0.5730	0.5896	1.1281
1090254	1.1271	0.9902	0.7925	1.0457	0.8804	1.3803	1.2502	2.2014	1.8149	1.9293	1.0001	2.1794	1.6436	1.0179	1.1795	2.1582	1.6531	1.8017
279714842	0.0000	0.0000	0.0000	0.0000	0.0000	0.1831	0.0000	0.0000	0.0000	0.1450	0.0000	0.0000	0.0000	0.0000	0.0000	0.0000	0.0000	0.0000
1100699	1.9373	1.7859	1.9794	1.9591	1.9884	2.2620	1.8566	1.9332	2.9782	2.9811	2.9901	2.4794	2.7070	2.7231	2.9321	3.1795	2.9929	2.9920
1098246	1.5595	1.6688	2.0096	1.5407	1.5468	1.9189	1.6542	2.2471	1.9334	1.9468	2.0711	1.7685	2.6435	1.7931	1.4859	1.8687	1.3206	1.3364
1097148	2.8984	2.4288	2.4349	3.2871	2.8776	2.6918	2.2345	2.2421	1.3576	2.1342	1.2409	2.5879	0.9451	1.5482	1.3315	2.2411	1.4566	0.6777
1091188	0.1659	0.2150	0.1344	0.1071	0.1960	0.1464	0.1162	0.0603	0.0250	0.0339	0.0201	0.0000	0.0171	0.0000	0.0000	0.0000	0.0165	0.0000
1106515	0.0000	0.0000	0.0000	0.0000	0.0000	0.0000	0.0663	0.0000	0.0593	0.0000	0.0000	0.0000	0.0000	0.0000	0.0000	0.0000	0.0000	0.0000
1105563	0.1229	0.0000	0.0433	0.0000	0.0000	0.0513	0.0742	0.1477	0.0887	0.0000	0.0000	0.0000	0.0000	0.0000	0.0000	0.0000	0.0000	0.0000
279666968	4.9241	3.1056	2.6187	6.1420	3.6880	4.9336	2.6105	5.6189	3.9663	5.2861	8.7422	3.5227	1.7360	6.2139	4.4465	4.3269	4.0300	8.6633
279796517	0.0000	0.0000	0.0000	0.0000	0.0000	0.0000	0.0000	0.0000	0.0000	0.0456	0.0117	0.0000	0.0000	0.0522	0.0000	0.0000	0.0297	0.0000
1099080	1.3707	1.4304	1.6801	1.6138	1.2786	1.3081	1.4969	1.8850	1.6017	1.6102	1.1327	1.3475	1.4170	1.5223	0.8870	1.1058	1.4583	1.1408
279926360	1.7403	2.6008	2.1145	2.1399	2.1692	1.8609	2.1920	1.4966	2.3363	2.3687	1.3366	2.4217	2.0706	2.3177	2.4380	2.6015	2.0799	1.5243
1097431	1.8990	2.8314	1.3014	1.4215	1.8396	1.7999	1.6399	1.2596	0.5491	0.7035	1.0938	0.9568	0.7508	0.9719	0.7298	0.7437	1.1085	1.4755
279936261	0.8867	0.0000	0.6316	0.0000	0.0000	0.0000	0.0000	0.0000	0.0000	0.0000	0.0000	0.0000	0.0000	0.0000	0.0000	0.0000	0.5056	0.0000
1100020	3.1964	2.1564	2.2262	2.4771	2.6345	2.3521	2.0949	2.3136	2.4982	2.8890	3.5098	2.8114	2.5227	3.1036	2.8969	2.7592	3.7057	4.0715
280112521	0.0000	0.0000	0.0381	0.0000	0.0000	0.0000	0.0000	0.0227	0.0201	0.0166	0.0000	0.0206	0.0125	0.0000	0.0194	0.0000	0.0000	0.0000
1104401	0.5390	0.3814	0.4917	0.9511	0.2551	0.4577	0.5410	0.5137	0.8227	0.8679	0.2726	0.5440	0.6733	0.6410	0.5294	0.5246	0.5602	0.4200
279879930	0.1167	0.3594	0.1808	0.5538	0.1136	0.0000	0.0000	0.3832	0.5680	0.1565	0.7111	0.0000	0.3748	0.6437	0.0415	0.5147	0.2516	0.2526
279893165	0.0000	0.1198	0.0000	0.2160	0.0000	0.1715	0.0000	0.0000	0.0000	0.0000	0.0000	0.1691	0.0000	0.0000	0.0000	0.0000	0.0748	0.0000
279816411	0.6311	0.4486	0.3519	0.7101	0.4285	0.2883	0.2701	0.4050	1.0513	1.0181	0.6714	0.7970	1.1515	1.2426	1.0609	1.2540	0.7121	0.8151
280106118	0.2140	0.0000	0.0000	0.1395	0.1087	0.0865	0.0314	0.0456	0.0000	0.0000	0.0652	0.0000	0.0000	0.0025	0.0000	0.0000	0.0000	0.0000
1094797	2.3796	2.4799	2.5394	1.8846	2.6048	2.4771	2.4598	2.1401	3.3898	3.2913	3.1268	3.2959	3.3328	3.4577	3.6395	3.5072	3.9722	2.9629
1091170	2.8101	3.4102	3.0777	3.0824	3.2674	3.1801	3.2701	2.8487	3.4720	3.5204	2.9122	3.5525	3.2769	3.6092	3.7299	3.5304	3.4775	2.7175
1106450	0.0272	0.9980	0.3987	0.0000	0.5425	0.2563	0.3430	0.0474	0.0000	0.0535	0.0406	0.0430	0.0230	0.0000	0.0000	0.0000	0.0659	0.0000
1087430	0.0437	0.4197	0.0301	0.0616	0.2869	0.1867	0.2520	0.0178	0.0313	0.0259	0.1029	0.0479	0.0877	0.0143	0.0478	0.0275	0.0492	0.0000
279857939	3.1223	3.5496	4.0448	3.3737	3.2464	3.3481	3.7268	3.4971	4.1661	4.1459	3.1481	4.1506	4.5136	3.5211	3.8508	4.2473	2.9943	3.4665
1108685	0.0310	0.0422	0.0213	0.3494	0.0370	0.0336	0.0000	0.0251	0.1776	0.1219	0.0969	0.0392	0.0000	0.2437	0.0071	0.0471	0.0956	0.0000
279770933	0.2389	0.0000	0.0000	0.0000	0.1895	0.2040	0.0000	0.0000	0.6253	0.0722	0.0000	0.0000	0.0000	0.1797	0.0682	0.3980	0.1398	0.4930
1104121	5.8986	6.6016	6.1733	4.9747	6.9181	6.3273	6.3782	5.1104	5.5978	5.7547	5.6312	6.2229	5.5282	6.0924	6.2601	5.9696	5.7250	5.0637
279750817	0.3927	0.9758	0.7838	0.5775	0.8168	0.7158	0.9840	0.2550	0.6217	1.0264	0.4980	0.6760	0.6845	0.6111	0.9102	0.8107	0.5590	0.2401
1089550	0.6032	1.4657	1.2876	0.6489	0.9652	1.1947	1.2192	0.8578	1.0289	1.2596	0.8415	1.2105	1.0566	1.0095	1.0343	1.1880	0.8827	0.9553
1102828	3.5986	3.4848	2.8823	2.6758	3.8159	3.5950	3.2157	2.6597	3.4777	3.1885	3.5509	3.5668	3.0875	3.5545	3.9575	3.6444	3.9466	4.0315
279803353	0.2104	0.1094	0.2616	0.1102	0.1357	0.2830	0.1276	0.3562	0.1138	0.1832	0.0765	0.3279	0.2178	0.2070	0.0000	0.0736	0.0666	0.0000
1097125	1.6878	0.0990	0.3833	0.5356	0.1918	0.1525	1.3449	0.3900	0.1445	0.0494	0.2668	0.1908	0.0489	0.0550	0.1734	0.2443	0.0049	0.3730
1100034	3.5210	3.4376	3.4307	3.6884	3.2328	3.4322	3.5251	3.5170	3.4790	3.4302	2.9940	3.3933	3.5236	3.5410	2.9462	3.4074	3.1674	2.7778
1106678	4.0997	1.9570	3.0451	3.9946	2.5763	2.5013	2.7524	1.8377	1.0803	1.9545	2.1876	1.3079	0.2216	2.1261	1.1302	1.8724	0.9516	0.0000
279598293	0.9382	0.0000	0.0000	0.0000	0.0000	0.1863	0.0000	0.3741	0.5535	0.0816	0.0000	0.0689	1.0520	0.3112	0.2668	0.1566	0.0000	0.2447
1104864	4.0721	3.7601	3.7175	4.1892	3.8270	3.0185	3.1037	3.2720	2.0776	2.4237	2.8339	2.3601	1.8881	2.4937	2.3375	1.8597	2.3631	1.2287
1090385	3.1775	4.4487	4.0463	3.1944	4.1477	4.5254	4.2500	4.5249	5.0641	5.1886	5.2158	5.0556	4.6644	4.8205	5.0547	4.9822	5.2888	5.4501
279487155	0.0000	0.0000	0.0000	0.1117	0.1393	0.0000	0.0000	0.0000	0.0000	0.0000	0.1995	0.0000	0.0000	0.0000	0.0000	0.0000	0.0000	0.0000
1100952	1.1147	1.2141	1.6381	1.6452	0.9257	1.5229	1.2522	1.5598	2.4184	2.5287	1.9148	2.1576	2.5912	2.1701	1.5801	2.2788	2.2716	2.1450
1093066	0.3412	0.6224	0.5001	0.5993	0.1877	0.4035	0.4584	0.5491	0.3513	0.4811	0.3109	0.6119	0.6071	0.4744	0.2710	0.3110	0.6395	0.2203
1092209	1.0265	1.0545	1.2662	1.2007	0.8168	0.8536	1.0199	0.9651	1.0993	1.2247	0.5727	1.1306	1.4949	0.9596	1.0140	1.2463	0.5717	0.1774
1091194	2.8322	3.4861	3.6183	3.2022	2.8262	3.5425	3.1310	3.2840	3.6656	3.6288	3.2659	3.5892	3.5014	3.0773	3.6434	3.6855	3.7035	3.1266
279495577	0.0000	0.0000	0.0612	0.0000	0.1379	0.0000	0.0000	0.0719	0.0636	0.4563	0.1206	0.0653	0.1998	0.2219	0.3612	0.0000	0.0507	0.0000
280102219	0.2159	0.0000	0.0000	0.0000	0.0000	0.0000	0.1044	0.1768	0.0000	0.0000	0.0000	0.0000	0.0000	0.0000	0.0000	0.0000	0.0000	0.0000
1102501	1.8927	1.4269	1.7999	2.4168	1.0166	1.3745	1.2836	1.6474	1.7961	1.8098	1.2043	1.8072	1.9763	1.8853	1.3841	1.8083	1.4102	1.2400
280014267	0.0000	0.0000	0.0000	0.0000	0.0000	0.0781	0.0000	0.0000	0.0000	0.0613	0.0000	0.0000	0.0000	0.0000	0.0000	0.0000	0.0000	0.0000
1100308	1.4989	1.6162	1.5899	1.9129	1.7329	1.7329	1.6153	2.0035	2.7671	2.8355	2.4240	2.8325	2.7141	2.7689	2.6814	2.7384	2.7770	2.5650
279859684	0.0802	0.0000	0.0000	0.0000	0.0000	0.2775	0.0000	0.2959	0.0984	0.0000	0.4735	0.0000	0.0000	0.0000	0.0000	0.0000	0.3989	0.0000
279710296	0.6099	0.0000	0.7832	1.2756	0.0000	1.2800	0.4577	0.0356	1.8072	0.3686	1.0569	1.2468	1.1364	1.3706	0.0164	0.9866	1.3672	0.0000
1093729	0.4729	0.3673	0.5143	0.6238	0.4464	0.3485	0.4003	0.5791	0.9725	1.2808	0.9241	1.4943	1.1959	1.1877	1.6853	1.0449	1.1180	0.8866
1108897	0.6375	0.8904	1.1622	0.7600	0.4840	0.8977	0.8179	0.7503	1.0655	1.3354	0.9240	1.0940	1.3230	1.0736	0.9515	1.3474	0.8555	1.1403
1103011	1.2143	1.3471	1.7886	1.7138	0.9871	1.5720	1.4461	1.3128	2.5215	2.3252	1.6781	1.8976	2.2337	2.3400	1.7458	2.2920	2.1091	1.5637
1092830	2.6336	3.2306	3.1971	2.8176	2.8224	2.7222	3.1728	2.1196	2.8883	3.0400	2.0668	3.1233	3.5054	2.7911	2.9566	3.3034	2.0644	1.6394
1102642	0.6611	1.3072	1.0856	0.5228	0.9522	0.9167	1.0954	0.6094	1.2353	1.0989	0.7447	1.2260	1.4756	0.9942	1.3443	1.4897	1.0555	0.4144
1089199	2.9980	3.7306	3.0830	2.9040	3.6634	3.3975	3.6765	2.4086	3.5721	3.7260	3.1774	3.9990	3.5419	3.8505	4.2146	3.8906	3.8183	3.1618
1087452	0.9834	1.3159	1.1445	1.1123	1.3894	1.0728	1.1900	1.0898	1.6805	1.7385	1.2398	1.5978	1.6662	1.6854	1.8325	1.5970	1.7053	1.3356
1104373	5.7350	5.7015	5.0331	6.0481	5.8681	5.5729	5.3245	6.0598	5.5032	6.4257	5.7962	5.9434	5.2458	5.8719	6.1118	5.7969	6.5760	6.0486
280044671	0.0000	0.0000	0.0000	0.0139	0.8917	1.0211	0.0000	0.3189	1.5784	0.3174	0.7445	0.5562	0.7764	0.1383	0.9303	0.0000	0.3721	0.8342
280105393	3.6688	3.1017	2.5896	3.1488	2.9670	3.4025	3.9324	1.5812	2.5519	3.2451	2.2048	2.4421	2.8545	3.3696	2.1662	2.7799	2.5451	2.0035
1101001	5.0485	2.8798	2.8009	5.0297	2.3625	3.1501	2.2066	3.4068	3.3016	2.5622	2.3987	2.3241	3.3699	3.9145	1.2483	2.6621	3.1804	1.8308
1101439	0.0243	0.1132	0.0167	0.0000	0.0718	0.0183	0.0000	0.0000	0.0000	0.0000	0.0168	0.0178	0.0425	0.0470	0.0269	0.0152	0.0138	0.0245
1094951	4.4839	4.3833	3.8619	4.4633	4.4482	3.9464	4.1128	4.0560	4.1963	3.7294	3.8571	3.8614	3.9580	4.5983	3.6183	3.5676	4.5689	3.2992
1098892	0.0000	0.0478	0.0621	0.0000	0.0944	0.1733	0.1501	0.0644	0.4561	0.7454	0.4489	0.3673	0.6769	0.5651	0.4058	0.4406	0.5270	0.4341
1088721	4.9284	5.6445	5.0244	4.7643	5.6802	5.1310	5.5616	4.3227	5.1890	5.2582	4.4051	5.5143	4.8427	5.2042	5.9024	5.5245	4.9962	4.2853
1088753	1.2157	0.4817	0.7222	1.1716	0.2612	1.4542	0.6671	0.7663	0.4969	1.1146	1.0974	0.2411	0.4731	0.9814	0.4981	0.1425	0.8407	0.5460
1105082	1.4271	0.6650	0.7132	0.9710	0.6670	0.5565	0.6891	1.4161	1.3223	1.5585	1.4029	0.8458	1.2020	1.2226	0.9228	1.4543	1.9006	1.9563
279853929	0.5133	0.0000	0.0000	0.0000	0.5959	0.4022	0.1722	0.7573	0.3835	0.4613	0.6680	0.3355	0.0000	0.1895	0.7746	0.3420	0.4459	0.7196
1100086	1.4894	1.8808	2.0320	1.9396	1.5043	1.7137	1.7720	1.5516	2.8447	2.7020	1.7254	2.5052	3.2669	2.7787	2.3672	2.9063	1.9233	1.3622
1097621	1.7691	1.4812	0.8439	0.9610	1.5408	1.5495	0.9681	1.3402	1.6127	1.5653	1.6713	1.2668	1.4547	1.6685	1.4899	1.7672	2.5871	2.0936
1102431	0.5302	0.7002	1.1591	0.8322	1.0943	0.6816	0.5653	0.7181	2.7579	2.9335	2.6117	2.9691	2.7326	2.9837	3.0680	3.3237	3.0571	2.6319
1091152	0.1161	0.1038	0.0000	0.1134	0.0000	0.0000	0.3002	0.0970	0.0000	0.0409	0.2452	0.0000	0.0417	0.1724	0.0000	0.1073	0.0000	0.0000
280075822	0.1141	0.1956	0.1971	0.4001	0.0658	0.4293	0.0450	0.1194	1.2081	1.6131	1.5456	1.8277	1.6439	1.4553	1.5042	1.5452	1.8698	2.2887
279759650	0.0000	0.0000	0.0000	0.0000	0.7115	0.0000	0.0000	0.0000	0.0000	0.0000	0.4401	0.0000	0.0000	0.0000	0.0000	0.0000	0.0000	0.0000
1087279	1.4020	1.6019	1.9548	1.7308	1.0478	1.3981	1.4405	1.3339	2.3111	2.3352	1.3286	1.9368	2.8054	2.1950	1.7920	2.2464	1.5682	1.2408
1099640	1.7575	2.0440	1.6712	2.2169	1.8923	1.9098	1.5367	1.5259	1.9607	2.4539	1.6734	2.2973	1.7231	2.2747	2.4841	2.1986	2.1949	2.0561
280028495	0.0000	0.0000	0.0736	0.0000	0.1317	0.0000	0.0000	0.0000	0.1238	0.0000	0.0000	0.1269	0.1985	0.0000	0.0000	0.0000	0.0000	0.0000
1090304	5.1323	4.2202	4.0407	4.3735	4.6477	4.3803	4.4003	3.9873	4.2722	4.6528	4.6911	4.5787	4.4401	4.9326	4.7236	4.5608	5.1768	4.8004
1104479	0.0000	0.0298	0.0255	0.0000	0.0000	0.0000	0.0439	0.0000	0.0000	0.0219	0.0757	0.0000	0.1063	0.0000	0.0000	0.0233	0.0000	0.0000
279944293	0.6810	0.0000	0.0000	0.0000	0.0000	0.0000	0.0000	0.0000	0.0000	0.0000	0.0000	0.0000	0.0000	0.0000	0.0000	0.0000	0.8097	0.0000
279783964	0.0000	0.0000	0.0000	0.0000	0.0000	0.0000	0.0000	0.0000	0.0000	0.0818	0.0000	0.0000	0.0816	0.0000	0.0000	0.0000	0.0110	0.0000
1096474	0.3763	0.0623	0.0302	0.1972	0.0000	0.1169	0.0832	0.3908	0.0921	0.0000	0.1162	0.0318	0.0000	0.0286	0.0000	0.0000	0.0735	0.2377
279661480	0.0000	0.0000	0.0000	0.0000	0.0000	0.0000	0.3912	0.0000	0.0000	0.0000	0.3180	0.0000	0.0000	0.0000	0.0000	0.0000	0.0000	0.0000
1089570	0.3454	0.6635	0.2355	0.2063	0.3668	0.3327	0.2988	0.2322	0.1265	0.2960	0.1235	0.5305	0.1390	0.4501	0.3047	0.3715	0.4927	0.3164
1095823	1.4054	1.7512	1.7031	1.3502	1.4734	1.3904	1.5054	1.3876	1.4804	1.4553	1.2264	1.6733	1.8959	1.3153	1.4424	1.6422	1.2237	1.2645
1089944	6.3641	7.1580	6.5551	5.1765	7.2091	6.5018	6.7145	5.4208	5.6495	5.7069	5.8734	6.3174	5.4393	5.9622	6.5097	5.9713	5.9642	5.4869
1105905	2.3950	2.5303	2.1046	2.1917	2.5036	2.3641	2.5212	1.9995	3.2061	3.3824	3.1034	3.1699	2.8657	3.3990	3.4308	3.4823	3.9117	3.7944
1088665	0.3002	0.1533	0.1071	0.1919	0.2354	0.2146	0.5904	0.2471	0.2199	0.4822	0.0792	0.0822	0.1131	0.0608	0.1275	0.0933	0.1364	0.2233
279704731	0.0000	0.5085	0.0000	0.4423	0.0000	0.0000	0.0000	0.0000	0.0000	0.0000	0.0000	0.0000	0.0000	0.0000	0.0000	0.0000	0.2451	0.0000
1088890	0.6110	0.4398	0.0568	0.6786	0.2600	0.6924	0.3239	0.7574	0.3694	0.3350	0.1754	0.3100	0.1053	0.1672	0.2247	0.3707	0.3756	0.1305
279960203	0.0975	0.0000	0.0000	0.1800	0.0000	0.0740	0.0586	0.0348	0.0702	0.0000	0.1327	0.0000	0.0000	0.0000	0.0000	0.1211	0.0000	0.0000
1099375	1.1960	1.5996	1.6027	1.4240	1.5004	1.8059	1.8275	1.4805	2.6653	2.1745	1.9599	2.2285	2.4178	2.3690	2.3327	2.6823	2.0198	1.4483
279912984	0.2112	0.0000	0.0000	0.0000	0.0000	0.1617	0.1239	0.0000	0.0000	0.0000	0.0000	0.0000	0.0000	0.0000	0.0000	0.0000	0.0000	0.0000
1094141	7.5159	7.7446	7.8545	7.7910	7.5437	8.1900	7.5163	7.8106	8.7946	8.8992	8.4919	8.7553	8.7046	8.7691	8.8261	8.5448	9.1688	9.0894
279720630	0.2373	0.5158	0.5752	0.4218	0.0000	0.6211	0.6137	0.0000	0.1730	0.5062	0.3177	0.0000	0.1439	0.1602	0.0000	0.0000	0.4895	0.0000
280017022	0.0000	0.1266	0.1252	0.0000	0.0000	0.0000	0.0000	0.0000	0.1908	0.0000	0.0711	0.0000	0.3383	0.0678	0.0000	0.1148	0.0000	0.0000
280117894	11.2410	9.0891	8.6283	10.6553	8.6404	9.9387	9.0019	9.9479	9.7624	9.3347	9.4245	9.0579	9.1456	10.0960	7.7393	9.2176	10.6284	10.2600
280112782	3.3150	2.6917	3.1632	3.5127	2.4788	2.3515	2.3358	2.0570	2.3210	2.1405	2.3380	1.9156	2.6061	2.8482	1.1605	1.7558	2.8716	0.9135
1102701	1.9809	1.0628	0.3189	1.4624	1.2140	1.2149	1.0441	0.8960	0.4219	0.4028	0.6170	0.3709	0.2311	0.4722	0.3036	0.6060	0.6854	0.1768
279469054	0.1257	0.1016	0.0000	0.1197	0.3291	0.2619	0.0759	0.1980	0.0907	0.4017	0.5867	0.0000	0.1982	0.0000	0.3649	0.0800	0.2699	0.3228
1103585	4.9208	5.1949	4.2676	3.9124	5.3578	5.1545	4.7806	4.4398	4.2853	4.8680	5.0999	5.0604	3.9823	4.9531	5.1984	4.9884	5.2614	5.6167
1094469	2.4425	2.8719	2.5332	2.3270	2.7396	2.7151	2.5469	2.4845	3.5775	3.3310	3.2030	3.4152	3.0211	3.1930	3.6951	3.4686	4.1173	3.8830
1095830	3.7015	3.4975	3.6380	3.7341	3.4609	3.5970	3.3916	4.1000	3.9973	3.9783	3.5312	3.6110	3.7747	3.8598	3.6487	3.7658	3.5386	3.7220
280000530	0.0000	0.0935	0.0000	0.1195	0.0000	0.0000	0.0000	0.0000	0.0000	0.0000	0.0000	0.0000	0.0000	0.0000	0.0000	0.0000	0.0000	0.0000
1088765	4.3415	3.8936	3.5578	3.7832	4.1508	3.8241	3.8055	3.5922	3.7866	4.0145	3.9487	4.4064	4.2192	4.2046	4.4654	4.3170	4.2364	4.1014
280030371	0.0454	0.0365	0.0312	0.0851	0.0000	0.0000	0.1798	0.0368	0.0643	0.1541	0.0000	0.0659	0.0531	0.1712	0.0000	0.0566	0.0000	0.0000
280090460	0.6010	0.4402	0.3660	0.4510	0.0880	0.3481	0.4096	0.1904	0.1192	0.1407	0.0843	0.0451	0.0252	0.0967	0.1264	0.1165	0.0989	0.1629
1103950	2.0851	3.2150	3.1126	2.4112	2.7552	2.7680	2.8167	2.2531	2.9454	2.8546	2.1392	2.8871	3.0404	2.7217	2.8678	2.9582	2.1318	1.6197
1088267	4.6233	3.1607	3.2991	4.5765	2.8552	3.3223	3.2698	3.5104	3.6399	3.3994	3.0173	3.2023	3.9695	3.8148	3.0967	2.9503	3.9259	2.4124
279953416	0.1338	0.0000	0.0000	0.1208	0.0000	0.0000	0.0000	0.0000	0.0966	0.0000	0.0000	0.0000	0.0000	0.0000	0.0000	0.0000	0.2200	0.0000
279982502	2.1997	3.0847	2.3493	2.0451	2.6659	2.3272	2.7651	1.8015	2.4277	2.9174	1.6675	2.6054	2.4632	2.5447	2.7987	2.7214	2.6055	1.7680
1094394	3.3445	3.0281	2.4088	3.5881	3.2796	2.5377	3.1543	1.9376	2.0588	2.8648	2.0804	2.5012	2.0140	2.2351	3.2908	2.0507	2.4017	1.6745
280087841	0.0000	0.0000	0.0000	0.0000	0.0000	0.0000	0.0166	0.0000	0.0967	0.0164	0.0382	0.0603	0.0000	0.0183	0.0308	0.1968	0.0158	0.0825
279954000	12.5230	10.1446	10.6355	12.6076	11.0058	10.5140	9.9532	11.6338	10.4405	9.2213	13.1224	9.1593	8.1751	10.9305	9.1800	8.4680	10.0596	12.9022
280038173	0.0000	0.0000	0.0679	0.0933	0.0000	0.0000	0.0456	0.0000	0.0687	0.0000	0.0000	0.1211	0.0000	0.0161	0.0000	0.0622	0.0000	0.0000
1090928	1.0939	1.2672	1.6189	1.4210	1.0371	1.2715	1.2896	1.1641	1.4842	1.4038	0.9591	1.3983	1.6084	1.2222	1.2334	1.5249	0.8820	0.7336
279851963	0.0000	0.0000	0.0000	0.0000	0.0000	0.0000	0.0737	0.0000	0.1211	0.0000	0.0000	0.0000	0.0000	0.1220	0.0000	0.0000	0.0000	0.0000
1089270	2.3106	2.5865	2.2259	2.2148	2.3682	2.9186	2.6732	2.8793	2.9925	2.9956	2.7363	2.7056	2.4907	2.8037	2.8207	2.7420	3.3294	2.7629
1093185	3.7461	3.8450	3.3757	2.8665	4.3583	3.8636	3.8082	2.8639	3.9897	4.0192	4.5214	4.1601	3.6038	4.3028	4.6260	4.1141	5.2549	5.0243
1097383	2.3786	1.9066	2.1907	2.8027	1.8818	2.0896	1.8807	2.2450	2.9243	2.7601	2.6940	2.8514	2.7160	2.9706	3.2455	2.6328	2.8327	2.6295
1087375	1.6650	2.3369	2.7146	1.8409	1.8919	2.1051	2.5935	1.6573	3.4535	3.3886	2.0355	2.9361	3.4770	3.2959	3.0802	3.5246	2.5866	1.5569
1100256	3.0400	3.7351	3.2167	2.1641	3.9338	3.4381	3.8135	2.3530	2.9832	3.1370	2.7942	3.3072	2.9041	3.0588	3.5372	3.2625	3.1491	2.4073
1087164	3.5929	2.8832	2.9043	2.6834	3.2404	3.0253	3.1147	2.6164	2.5500	2.6477	2.5051	2.5693	2.5805	2.6778	2.8881	2.3741	2.6731	1.7834
279566177	0.2604	0.0046	0.0000	0.0000	0.1614	0.0000	0.0823	0.0490	0.0000	0.0815	0.0951	0.0000	0.0000	0.0000	0.1501	0.0867	0.0503	0.1372
1088496	1.8917	2.5580	2.4191	1.7637	2.3779	2.3157	2.2417	2.0448	2.8422	2.9710	2.4821	2.8416	2.6342	2.9017	2.9424	2.8577	3.2261	2.6790
1098386	4.0683	4.6606	4.7887	4.5119	3.9512	4.5583	4.3911	4.9225	5.0584	5.2474	4.6082	5.0406	5.3483	4.9025	4.9231	5.1059	4.7858	4.4016
1103904	0.5118	0.4196	0.4750	0.4499	0.2558	0.3415	0.3196	0.3538	0.6605	0.7596	0.4304	0.0927	0.5209	0.3597	0.4960	0.5826	0.9458	0.1305
1107506	2.5121	2.7559	1.3372	2.1020	2.7921	1.9931	2.4734	2.2630	2.0622	2.2582	3.5117	2.8022	1.7947	2.7071	3.5822	1.5921	3.5224	4.1486
280069356	3.6150	3.0923	3.2393	4.0383	3.3074	3.2541	3.2962	4.5706	5.0629	5.8435	4.8332	5.4008	5.4780	5.4990	5.3851	5.2980	5.1441	5.3217
280091563	3.2118	2.3895	2.4307	2.6319	2.4972	2.7400	2.1584	2.2290	3.1970	3.6062	3.7227	3.6353	3.0697	3.4403	3.9353	3.3854	4.5929	5.0404
1089499	3.0066	3.6756	3.8882	3.2340	2.9142	3.5640	3.4053	3.5690	3.8982	4.1219	3.1331	3.7566	4.2372	3.6802	3.6808	4.1252	3.1848	2.8800
279909375	1.4775	0.4071	0.3860	1.2405	0.5090	0.5911	0.7545	0.4654	0.2458	0.3779	0.2312	0.3959	0.1439	0.4691	0.1937	0.2007	0.2716	0.2664
279671486	0.8997	0.5225	0.5871	0.4169	0.7576	0.4958	0.6635	0.7711	1.0370	1.2753	0.8437	0.7410	0.9155	0.7593	0.9070	0.6838	1.4744	1.6338
279762618	3.1256	2.2637	2.0383	1.7375	2.7074	2.8936	2.7240	1.8861	1.9116	2.0623	1.8760	2.1543	1.4671	1.7212	2.7688	2.4615	2.5484	0.7577
280092156	3.2506	3.3179	1.5782	3.4248	2.8416	2.8830	2.5113	2.9101	2.5493	2.3828	1.5094	2.5516	1.7447	2.6828	2.6065	1.7850	2.5441	2.7538
279894274	0.1782	0.5483	0.4653	0.3264	0.0000	0.5628	0.3890	0.1163	0.9162	0.6436	0.5606	0.3829	0.8510	0.6709	0.3129	0.8934	0.8143	0.5268
1100661	5.7737	5.7178	5.2128	5.9731	5.7615	6.0029	5.9400	6.8689	6.3879	6.3556	6.7298	6.4671	6.2548	6.6642	6.0483	6.3416	6.6930	6.1236
1100119	2.0199	2.6135	2.7913	1.8500	2.1936	2.7035	2.5254	2.5967	3.3263	3.1294	3.0030	2.9711	3.2255	3.3481	2.6493	3.0945	2.9564	3.1308
1092247	2.0176	1.2481	1.5012	2.2894	0.9631	1.2544	1.3347	1.5691	2.1375	1.9277	1.0902	1.5295	2.1118	2.2481	1.4274	1.7696	1.9819	1.0559
1093821	2.0125	2.6545	2.3888	2.5802	2.4774	2.7071	2.4212	2.6403	2.8122	3.0379	2.9250	2.7440	2.6212	2.7575	2.7507	2.7365	2.7630	2.9619
279887610	0.1006	0.0000	0.0000	0.0000	0.1196	0.0127	0.0605	0.0000	0.0000	0.0000	0.0700	0.0000	0.0000	0.0000	0.1082	0.0000	0.0000	0.0000
279501001	2.5705	0.7178	0.7451	2.4741	1.1200	1.3499	1.8388	1.3087	1.4689	2.0632	0.6508	0.6067	0.5366	1.6297	1.0498	1.0937	1.1281	0.3826
279657315	0.0000	0.0000	0.0000	0.0000	0.0000	0.0000	0.0000	0.0000	0.5865	1.2368	0.6242	0.0000	0.4790	1.3189	0.0000	0.0000	0.0000	2.0198
1093299	2.7753	2.6967	2.9343	3.1683	2.3791	2.9072	2.7224	3.3112	3.6186	3.6422	3.3147	3.0738	3.6160	3.2339	2.9083	3.4320	3.3183	3.6000
1093120	1.4651	2.1622	1.6416	2.2746	1.7409	1.3172	1.6446	1.0334	1.8350	1.9729	1.3162	1.6750	2.0439	2.4056	1.7598	1.8060	1.3927	1.1186
279869618	0.1369	0.0937	0.1135	0.2363	0.1938	0.1492	0.0655	0.0580	0.1487	0.1028	0.1985	0.0130	0.0714	0.1506	0.0000	0.1533	0.0789	0.0000
1099146	0.5984	0.0000	0.0000	0.0000	0.0000	0.1007	0.7010	0.0008	0.0000	0.0402	0.0000	0.0000	0.0000	0.0000	0.0000	0.0209	0.0000	0.0000
279781240	0.0000	0.0730	0.0000	0.0000	0.0000	0.0000	0.0000	0.0020	0.0000	0.0539	0.0630	0.0000	0.1557	0.0000	0.0895	0.0573	0.0000	0.0000
280060410	0.0000	1.0980	1.0451	0.1402	1.3585	0.9760	1.4928	0.1201	1.8287	1.9304	0.6693	1.3217	1.5591	1.4736	1.6558	0.9204	1.4859	0.2101
1088052	0.6735	1.2836	1.5049	0.3610	0.8759	0.8874	1.1829	0.8763	1.5358	2.2022	0.7965	1.3919	2.0987	1.5842	1.5240	1.6800	1.1448	1.3249
1099492	0.0000	0.0163	0.0277	0.0000	0.0000	0.0304	0.0000	0.0000	2.0905	2.0091	1.7449	2.9020	1.9284	1.9875	3.0056	3.2430	3.0080	1.9341
1093577	0.9221	0.4964	0.2333	1.0964	0.2622	0.3717	0.4205	0.5772	0.3740	0.2958	0.1439	0.2037	0.1329	0.4000	0.2059	0.1428	0.3603	0.0201
1092321	1.4830	1.0623	1.4368	1.9901	0.7813	1.2126	0.9660	1.8116	1.8813	1.8082	1.7409	1.5627	2.2756	1.7147	1.4853	1.9378	1.2774	1.5210
1102183	0.0000	0.0454	0.0643	0.0000	0.0000	0.0427	0.0226	0.0154	0.0271	0.0224	0.0392	0.0276	0.0224	0.0250	0.0420	0.0473	0.0000	0.0000
1104953	2.9709	3.2424	3.1724	3.4208	2.8742	3.4815	3.2396	3.2349	4.4774	4.7210	4.0766	4.3317	4.6493	4.4014	4.4312	4.5386	4.6996	4.1563
1096793	3.7676	4.3168	3.7075	3.0144	4.2264	3.9272	4.1461	3.1532	3.7711	3.8534	3.8467	4.3084	3.5822	4.0107	4.4224	4.0924	4.5202	4.2432
1106640	1.5090	1.3413	1.5333	1.7459	1.0234	1.1879	1.3499	1.3954	2.0857	2.0746	1.7199	1.9223	2.2679	2.2787	1.6592	2.0711	2.3349	1.6470
1091098	2.5087	2.8387	3.5456	3.0446	2.4438	2.9595	2.8655	2.6434	3.7978	3.9045	3.1367	3.5036	4.2584	3.5664	3.3349	3.6844	3.2259	2.7525
1086964	5.6703	4.2859	4.7819	5.4923	4.2790	4.2134	4.1411	4.4166	3.2788	3.3290	3.9867	2.9410	3.2089	3.7837	2.3945	2.6354	3.3669	2.2568
280086551	0.6151	0.3259	0.6410	0.4461	0.2957	0.3895	0.3613	0.3775	0.3638	0.2327	0.2323	0.3539	0.3123	0.3586	0.0975	0.2368	0.5004	0.0896
279668025	0.1800	0.0000	0.2909	0.0000	0.0000	0.0000	0.0000	0.0000	0.2132	0.6325	0.8370	0.0000	0.0000	0.0000	0.2641	0.2993	0.7505	1.5274
279779456	0.0000	0.2417	0.0000	0.0000	0.0000	0.0000	0.0000	0.0000	0.0000	0.0000	0.0000	0.0000	0.0000	0.0000	0.0000	0.1922	0.1745	0.0000
1089915	4.6482	4.4599	4.2008	3.9799	4.7354	4.4696	4.5032	3.6139	3.8046	4.1194	3.8208	4.1406	3.7772	4.1959	4.2458	4.0063	4.0875	3.4876
280118838	0.2975	1.3259	0.9234	0.7583	0.0752	0.4029	0.7044	0.2738	0.0000	0.4237	0.1807	0.5885	0.1721	0.4916	0.2051	0.2108	0.4478	0.0000
279869545	0.0607	0.0000	0.0000	0.1660	0.0000	0.0000	0.0363	0.0492	0.0000	0.0360	0.0830	0.0441	0.0000	0.0000	0.0672	0.0383	0.0000	0.0000
1101323	2.9307	2.2147	2.1862	2.7460	2.7152	2.9794	2.7162	3.1984	3.3591	3.7730	4.0137	3.3583	3.1382	3.7524	3.3865	3.2827	4.3319	3.7511
279829317	0.3299	0.0000	0.0000	0.0000	0.0000	0.3651	0.0000	0.0000	0.0000	0.0000	0.0000	0.0000	0.0000	0.0000	0.0000	0.0000	0.1018	0.0000
280039776	0.0000	0.2402	0.2902	0.2061	0.0000	0.1868	0.2252	0.0000	0.7001	0.9485	0.7064	0.7391	1.1352	0.6146	1.1757	1.2208	1.0192	0.0000
1096979	1.1040	0.9522	1.4375	1.1870	0.9807	1.0784	1.0859	0.9354	2.8834	2.8579	2.4260	2.5318	3.0658	2.8945	2.5712	3.0922	3.0485	2.2574
280036454	0.1839	0.0000	0.0000	0.1753	0.0000	0.0000	0.0000	0.0000	0.0000	0.0000	0.0000	0.0000	0.0000	0.0000	0.0000	0.0537	0.0000	0.0000
279838828	0.2583	0.2620	0.1227	0.2767	0.1409	0.2823	0.1311	0.1591	0.0185	0.0616	0.0453	0.0193	0.0078	0.0348	0.0000	0.0247	0.0104	0.0395
280135717	0.1927	0.0000	0.0000	0.0000	0.0000	0.0000	0.0000	0.1576	0.0000	0.0000	0.0000	0.1434	0.0000	0.1294	0.2121	0.0000	0.0000	0.0000
279914144	4.0636	1.9129	1.3775	3.7820	1.3293	2.5053	1.7055	1.9878	1.6347	0.4233	1.5877	0.4367	0.1835	1.8928	0.5948	0.5100	0.9987	0.4495
279454841	2.4851	2.2975	1.8162	1.9231	2.4151	2.4092	2.1523	1.8969	2.0303	2.0229	2.4519	2.3321	1.4359	2.1423	2.5110	2.1537	2.9615	2.8640
1098056	0.0921	0.1825	0.1396	0.0372	0.1424	0.1324	0.1778	0.0865	0.0695	0.0823	0.0373	0.0869	0.0575	0.0854	0.0717	0.0543	0.0670	0.0000
279807582	0.0000	0.0000	0.1141	0.3705	0.0000	0.1715	0.0000	0.0000	0.0859	0.1251	0.2113	0.0000	0.0000	0.0000	0.0000	0.0000	0.0000	0.0000
1088063	2.5067	3.0255	3.5510	2.9780	2.3240	2.8368	3.1587	2.7140	4.1099	4.0680	2.9929	3.6928	4.7195	3.7473	3.4605	4.2199	3.1423	2.6344
279660276	0.0000	0.0000	1.2886	0.6073	0.6939	0.1845	0.0000	0.5027	1.3139	0.5930	1.4387	0.3964	0.0000	1.0479	0.0000	0.3206	0.9749	0.5710
279884503	0.0000	0.1329	0.1129	0.2936	0.1918	0.2373	0.0014	0.1322	0.3409	0.3596	0.8486	0.4906	0.5097	0.2748	0.4581	0.4884	0.6395	0.5135
1087112	1.1065	1.1457	1.3022	1.3362	0.9334	1.0837	1.0819	1.2220	1.1602	1.2438	1.0690	1.2018	1.2009	1.4341	1.0892	1.0435	1.0928	0.8380
279921175	0.1179	0.1555	0.0551	0.0758	0.0949	0.0000	0.0711	0.0960	0.0289	0.0932	0.0000	0.1425	0.1154	0.1038	0.0447	0.0000	0.0230	0.2637
280124007	1.8315	3.4678	3.4371	1.8788	3.5526	3.2159	3.2267	1.6182	2.8128	2.7493	2.7292	3.4002	2.8101	2.9193	3.4115	3.4732	2.4564	1.0244
280104470	0.0000	0.1446	0.1245	0.4996	0.2707	0.2606	0.1706	0.0000	1.1825	0.4607	0.7133	0.7979	1.0160	0.6400	0.0856	0.7514	0.6290	1.1827
279941342	0.0000	0.0000	0.2268	0.3057	0.0000	0.0000	0.0000	0.0000	0.2145	0.0000	0.4248	0.0000	0.4145	0.0000	0.0000	0.0000	0.0000	0.0000
1087158	2.2195	2.3836	2.1382	1.4685	2.2066	1.8151	2.1074	1.7186	1.5511	1.8312	1.7934	1.7708	2.0581	1.8456	1.8319	1.7846	2.0008	1.8728
1102117	1.9968	1.1209	0.5471	2.3525	0.4132	0.7101	0.5331	1.0330	0.0402	0.2463	0.3164	0.0925	0.0973	0.2313	0.0621	0.1688	0.0628	0.0000
1101457	0.3628	0.4238	0.4922	0.0551	0.5756	0.6069	0.3137	0.1365	1.6861	1.6842	2.3698	2.2822	1.8535	2.3065	2.8441	2.2820	2.1225	2.3467
1095797	2.5161	2.6654	3.5969	2.7051	2.4123	2.8569	2.9845	2.8340	4.5196	4.8232	3.5919	4.2295	5.3018	4.2250	3.9502	4.6887	4.2918	3.6264
279950437	0.3348	0.6255	0.4451	0.3226	0.0000	0.0000	0.1529	0.3493	0.2807	0.0316	0.0370	0.0392	0.2618	0.1683	0.0590	0.0336	0.1459	0.3404
279839731	1.9344	2.8067	2.0408	1.0209	2.9767	2.1824	2.7442	1.0953	2.0558	1.8430	1.7157	2.2664	1.5130	2.1234	2.6345	1.9373	2.0117	2.0830
1104157	0.0553	0.4085	0.0905	0.1522	0.1482	0.2336	0.0330	0.1579	0.0652	0.0327	0.0000	0.0137	0.0219	0.0485	0.0000	0.0000	0.0104	0.0000
1104097	0.3336	0.9131	0.4573	0.6480	1.4320	0.8423	1.0102	0.4809	1.7580	3.0154	1.5895	1.9783	1.9138	1.9665	2.0237	2.1069	2.2869	2.3729
1099648	1.5984	0.4428	0.2360	2.0104	0.1905	0.4570	0.4161	0.4550	0.9319	0.5298	0.1127	0.3320	0.5776	1.2799	0.2425	0.3231	0.5654	0.0000
279925944	4.8069	5.0727	4.1502	4.7335	4.8045	5.1673	4.5596	5.1700	5.2971	5.8520	5.2739	5.7021	4.8978	5.6085	5.3908	5.2663	6.2003	6.9249
1087516	1.0485	0.9624	0.4913	0.7706	0.5701	0.4589	0.5091	0.4624	0.0932	0.1158	0.0902	0.1256	0.1740	0.1670	0.1419	0.0764	0.0734	0.1302
279964063	0.0000	0.1046	0.0899	0.1232	0.0000	0.0000	0.0782	0.0000	0.0000	0.0000	0.0904	0.0000	0.0000	0.0000	0.0000	0.0000	0.0000	0.0000
1090030	0.0639	0.0514	0.0441	0.0000	0.0000	0.0951	0.0000	0.0518	0.0458	0.0000	0.0874	0.0925	0.0000	0.0834	0.0000	0.0000	0.1737	0.1854
1097184	0.0000	0.0250	0.0214	0.0000	0.0372	0.0235	0.0000	0.0000	0.0223	0.0000	0.0000	0.0000	0.0000	0.0000	0.0000	0.0000	0.0000	0.0000
279711983	0.0000	0.6574	0.0099	0.1802	0.0000	0.0000	0.7093	0.0000	0.0000	0.0000	0.0000	0.0000	0.0000	0.0000	0.0000	0.0445	0.0000	0.0000
279764485	0.0250	0.0000	0.0000	0.0000	0.0000	0.0000	0.3797	0.0000	0.0143	0.2919	0.5934	0.2502	0.2496	0.3199	0.0000	0.0000	0.8423	0.0000
1088957	4.1137	3.1610	2.8227	3.7718	3.4682	3.3003	3.1925	2.5467	2.8580	2.7930	3.5196	2.9978	2.1816	3.3267	2.9236	2.5926	3.9300	3.8506
1093388	1.0480	0.9257	0.6488	0.8599	0.8819	0.7656	0.7978	0.4082	0.8761	0.7184	0.5831	0.8176	0.7728	0.9427	1.0042	0.8735	0.9758	0.7204
280030114	0.3305	0.3444	0.4571	0.7358	0.4211	0.3709	0.5512	0.3993	0.8072	1.5354	1.0515	0.9894	1.4204	0.7951	0.7463	1.1481	1.1762	1.0761
1094897	0.8304	0.7854	1.0069	0.8481	0.8714	0.9160	0.9559	0.7185	1.3094	1.3009	0.9071	1.1718	1.2806	1.2294	0.9725	1.2258	1.3446	0.7767
1096861	0.7064	1.3865	0.8783	0.6367	1.0458	0.9568	1.6779	0.6751	0.8461	1.1156	0.4015	0.9981	0.7179	0.6705	1.0201	0.5933	0.6439	0.6324
279956340	5.0421	2.4642	3.5519	5.2664	3.7808	2.3901	2.1192	3.8233	1.8791	2.2271	5.4217	2.0727	1.0721	2.5699	1.6246	1.1219	2.4857	5.5587
279925441	0.0000	0.2754	0.0000	0.0000	0.0000	0.0000	0.2169	0.0000	0.0151	0.0000	0.0000	0.0000	0.0000	0.0000	0.0000	0.0000	0.2073	0.0000
1101119	0.5430	0.6612	0.7094	0.5327	0.5201	0.5109	0.5165	0.8557	0.9421	1.0498	0.7314	0.7964	0.8060	0.8376	0.6487	0.8923	0.8995	1.2596
1103472	0.0347	0.0140	0.0000	0.0330	0.0000	0.0089	0.0811	0.0141	0.0125	0.0103	0.0000	0.0128	0.0000	0.0000	0.0000	0.0000	0.0000	0.0000
279778128	0.0000	0.0000	0.0000	0.0000	0.0000	0.0000	0.0000	0.0000	0.2132	0.0000	0.0000	0.0000	0.2418	0.0000	0.0000	0.0000	0.0000	0.0000
1105316	0.2476	0.5989	0.5721	0.3032	0.4220	0.5288	0.4084	0.4910	0.5443	0.8739	0.3521	0.6966	0.7565	0.5307	0.3076	0.8335	0.6022	0.4791
1096778	0.0979	0.0000	0.0000	0.0000	0.1164	0.0000	0.0000	0.0000	0.0000	0.0000	0.0000	0.0000	0.0000	0.0000	0.0000	0.0000	0.0000	0.0000
279808673	2.6263	2.0275	2.2923	3.3822	1.3614	1.7480	1.8231	1.7235	3.3206	3.9221	1.3720	2.8914	3.9333	3.4432	3.2689	3.4025	2.5489	1.6561
279782463	3.7191	2.1492	2.6347	3.8479	2.0512	2.3086	2.1787	2.5368	2.1851	2.4081	0.8933	1.6432	1.4775	2.5384	0.9410	1.3054	1.9888	0.8774
1091641	3.0741	2.9429	2.8054	3.6089	2.6155	3.1655	2.5819	3.9246	3.5718	4.1649	3.5421	3.1306	3.3394	3.4262	2.5349	3.4681	3.9336	4.5484
280094131	1.0265	1.0545	1.2662	1.2007	0.8168	0.8536	1.0199	0.9651	1.0993	1.2247	0.5727	1.1306	1.4949	0.9596	1.0140	1.2463	0.5717	0.1774
279955417	0.4116	0.3047	0.2692	0.2317	0.2863	0.1865	0.2441	0.2824	0.2181	0.0609	0.0711	0.2153	0.0903	0.0344	0.1047	0.1568	0.2467	0.1519
1103102	0.2577	0.7194	0.2865	0.1814	0.1034	0.1314	0.3350	0.2483	0.0434	0.1390	0.3197	0.1827	0.0516	0.1659	0.2698	0.0550	0.5618	0.6000
1102565	3.6704	3.2755	2.7428	3.4126	3.2583	2.6936	2.6045	3.2954	2.3902	2.3035	2.4398	2.5012	2.1356	2.0248	2.4637	2.5185	2.4281	2.5867
1093126	4.9529	4.3237	4.3167	4.3957	4.7354	4.5093	4.6022	4.4318	4.6795	4.7648	5.2720	4.8593	4.3658	5.0216	5.0404	4.8554	5.3859	5.5154
1099397	0.8916	0.7994	1.0381	1.2396	0.5507	0.7526	0.8954	0.8043	0.8773	0.8471	0.5618	0.6278	0.8459	0.7408	0.4218	0.6034	0.5990	0.3782
1099821	2.1912	2.9714	3.7799	1.5588	2.7488	3.0837	3.0622	2.9031	4.6831	4.7104	3.6351	4.5370	5.2172	4.5977	4.5396	4.8039	4.0196	3.1578
1102124	3.2957	2.3401	2.0037	3.2955	2.2061	2.2964	2.4741	2.2278	2.4698	2.2295	2.1069	2.4714	2.4007	2.5133	2.7701	2.7076	2.3272	1.8303
1089465	1.2376	1.0693	1.3973	1.6013	0.8647	1.1459	1.1858	1.4376	1.7188	1.6274	0.9968	1.5177	1.6953	1.4697	1.3841	1.5831	1.1095	0.9331
1101637	0.2614	0.3368	0.4025	0.2182	0.1389	0.2052	0.2725	0.0536	0.1888	0.1627	0.1932	0.2307	0.1802	0.2516	0.2516	0.1360	0.2105	0.3245
279887855	0.1112	0.0000	0.0000	0.1345	0.1321	0.0844	0.3075	0.0904	0.3905	0.2130	0.0000	0.2336	0.0000	0.1443	0.0000	0.0706	0.1299	0.4896
1087302	0.0498	0.0630	0.0341	0.0778	0.0969	0.0376	0.0100	0.0794	0.1414	0.0579	0.0329	0.0718	0.1041	0.1132	0.0526	0.0819	0.0704	0.0000
1092929	0.3099	0.6106	0.0768	0.2509	0.1317	0.2756	0.3445	0.2165	0.0000	0.0000	0.0394	0.0418	0.0000	0.1090	0.0000	0.0704	0.0324	0.0000
279831177	0.0000	0.0000	0.0000	0.0631	0.0000	0.0000	0.0000	0.0000	0.0000	0.0000	0.0000	0.0564	0.0000	0.0000	0.0000	0.0000	0.0000	0.0000
1088018	1.5762	2.4077	2.4650	1.6367	1.9129	2.2842	2.6198	1.8344	3.4473	3.3891	2.5167	3.2198	3.9328	2.9155	3.0113	3.5191	2.6771	2.6502
279853241	1.7539	1.3159	1.9014	2.1046	1.4027	1.6169	1.0388	2.4257	1.8212	1.9620	1.0411	1.7245	1.5103	1.4603	1.5709	1.7984	1.3518	0.3156
1099964	1.0472	1.2098	1.0049	0.8601	1.1614	1.3474	1.1426	0.9359	1.2152	1.2023	1.2841	1.5248	1.1432	1.4124	1.4476	1.2947	1.4748	1.4076
279974667	3.8384	4.2535	3.6888	4.4730	4.3335	4.3939	4.1798	5.8852	4.7822	5.5946	5.6511	5.0296	4.2373	4.4112	5.0981	4.3259	5.8215	6.1138
1095662	0.8621	1.2359	1.3554	1.1114	0.7917	1.2088	1.2303	1.7017	1.5815	1.7987	1.4405	1.4508	1.6272	1.4060	1.0972	1.5947	1.4443	1.6361
279901650	0.0649	0.1297	0.0382	0.0527	0.0660	0.0419	0.0706	0.0000	0.0000	0.0000	0.0000	0.0000	0.0000	0.0000	0.0000	0.0000	0.0311	0.0000
1090770	7.9879	6.6033	5.8302	7.5989	6.0872	6.7714	6.1497	6.7910	5.9726	5.1260	5.9946	5.5845	5.3853	6.3312	5.2062	5.4497	5.7511	5.0990
279986289	0.0000	0.0000	0.4049	0.0000	0.0000	0.0000	0.0000	0.4346	0.2397	0.2005	0.5441	0.0000	0.5324	0.0000	0.0000	0.0000	0.3014	0.0000
280131894	1.3741	1.6978	1.8308	1.6737	1.6636	2.1059	1.6096	1.8895	2.0461	1.7326	1.6407	1.7522	1.5038	1.5055	1.4673	1.6609	1.4689	1.7339
279976916	2.3831	3.1803	2.3026	2.5652	2.7347	2.8971	2.8275	1.6647	3.0973	3.5050	2.4489	3.0378	3.3416	3.2993	3.2482	3.6147	3.0561	2.8313
1088990	0.5799	0.1111	0.0955	0.3253	0.2266	0.0357	0.1358	0.1109	0.5945	0.3929	0.5671	0.3583	0.3312	0.6803	0.4683	0.3458	1.2892	0.5885
280021880	1.5007	2.0541	1.8834	1.4867	2.1197	1.6462	2.0646	1.1755	2.2678	2.3037	1.3409	2.4383	2.6929	2.0702	2.2955	2.4537	1.8205	1.0397
1097722	0.2395	0.4894	0.1004	0.1285	0.2590	0.2606	0.1573	0.2638	0.0000	0.0000	0.0000	0.0344	0.0413	0.0000	0.0000	0.0000	0.0000	0.0000
279905140	1.2260	0.1427	0.7190	0.8394	0.5516	0.4451	0.2065	0.0000	0.4247	0.3377	0.4098	0.2707	0.4337	0.3611	0.4938	0.0000	0.3830	0.5104
279274710	0.0859	0.4530	0.4585	0.0000	0.2638	0.1719	0.0431	0.0482	0.0840	0.1681	0.0000	0.0437	0.2298	0.1512	0.0000	0.0000	0.0000	0.0000
1095460	0.6532	1.0581	0.6850	0.9967	0.5167	1.0086	0.7600	1.6014	1.1870	0.9501	1.3441	0.9417	1.0244	1.1288	0.7060	1.1850	1.3941	0.8789
1095171	0.9774	1.5843	1.2061	1.2318	1.2960	1.2258	1.4159	0.8384	1.7454	1.7590	1.1514	1.7150	1.6177	1.7657	1.8470	2.0010	1.7326	1.0709
279909256	0.0000	0.0000	0.0000	0.0000	0.0000	0.0251	0.0000	0.0000	0.0000	0.0197	0.0859	0.0000	0.0581	0.0193	0.0000	0.0000	0.0503	0.0000
1105228	2.3863	1.7913	0.8525	2.2644	1.6714	1.0842	1.5776	2.5344	1.2082	1.3940	1.6856	1.7323	1.0297	1.1980	1.8624	0.5692	1.7231	3.0395
279716823	0.0000	0.0000	0.0000	0.5964	0.0000	0.0000	0.0000	0.0000	0.4689	0.0000	0.0000	0.0000	0.0000	0.0000	0.0000	0.0000	0.0000	0.0000
279847082	0.0000	0.2439	0.0000	0.1395	0.1709	0.0000	0.0000	0.0000	0.0000	0.1077	0.1254	0.2160	0.0000	0.1198	0.0000	0.2023	0.3468	0.1801
1088495	5.1308	5.2266	5.0785	5.2016	4.8324	5.1223	5.0545	4.8834	5.2455	5.2586	4.6861	5.3908	5.2775	5.1460	5.3578	5.3692	5.2998	4.7969
1105180	0.3583	0.3057	0.1317	0.5714	0.2228	0.4050	0.3212	0.3368	1.1704	1.5919	0.9906	1.3406	1.2081	1.0185	1.7004	1.6044	1.4192	1.4677
1101954	3.7318	4.6327	4.5209	3.2368	4.3998	4.1599	4.6068	3.6613	4.8015	4.7619	4.0569	4.9845	4.7966	4.8249	5.2568	4.9991	4.5379	3.7488
1099070	2.0971	2.1985	2.3419	2.3413	1.6597	2.1570	2.2192	1.8926	2.5524	2.6429	1.8727	2.3474	2.6567	2.6530	2.1169	2.3376	2.6218	1.8881
280010188	3.2113	4.0991	4.4470	3.1605	4.0375	4.2900	4.3898	3.2247	4.6618	4.6497	4.0751	4.6283	4.9505	4.4065	4.6653	4.6908	4.2238	3.6138
280092105	0.1387	0.2474	0.1828	0.1517	0.3056	0.0305	0.2689	0.1300	1.7644	1.8559	1.6957	1.8118	1.5895	2.1935	1.7886	1.9767	2.5583	2.1484
280127878	0.0519	0.0417	0.0000	0.0000	0.0619	0.0392	0.0000	0.0000	0.0000	0.0000	0.0000	0.0000	0.0307	0.0000	0.0000	0.0327	0.0000	0.0000
280049277	0.0000	0.0000	0.3074	0.0000	0.0000	0.5699	0.0000	0.0000	0.3083	0.0000	0.2377	0.0000	0.0000	0.0000	0.0000	0.0000	0.0000	0.0000
279661529	0.9154	0.0000	0.0000	0.0000	0.0000	0.3049	0.6167	0.8224	0.1281	0.0000	0.0000	0.0000	0.0000	0.0000	0.0000	0.0000	0.0000	0.0000
279818910	0.7697	1.6565	1.2137	0.0690	0.4372	0.6017	1.4359	0.3442	2.0288	2.0359	0.1023	0.9490	2.2669	1.6115	2.2192	1.9529	0.9375	0.5979
1104526	0.0690	0.0000	0.0000	0.0461	0.0000	0.0000	0.0000	0.1867	0.1018	0.1382	0.0336	0.0704	0.0909	0.0634	0.0000	0.0605	0.2074	0.0963
279773422	0.0000	0.0000	0.0000	0.0000	0.0000	0.0000	0.0000	0.0000	0.0000	0.0707	0.0000	0.0000	0.0000	0.0399	0.0000	0.0000	0.0000	0.0520
1098689	1.5310	1.5433	2.4239	1.7183	0.8792	1.7437	1.4965	1.5100	2.5422	2.4176	1.9307	2.0256	2.9330	2.3394	1.6738	2.3189	2.3677	1.7243
1097265	0.1499	0.0981	0.0843	0.1486	0.0245	0.0805	0.1562	0.0808	0.0900	0.0827	0.0511	0.0494	0.1199	0.0791	0.0301	0.0298	0.0533	0.0810
280122303	4.2696	5.0309	4.3851	4.0997	4.9752	4.7439	5.1597	3.7930	4.8129	4.7762	3.9070	5.1410	4.7385	5.0472	5.2825	5.1467	4.4994	2.9657
280052275	0.0562	0.3273	0.1122	0.1022	0.2504	0.2360	0.0860	0.0891	0.0397	0.0654	0.0000	0.0815	0.0000	0.0372	0.0000	0.0000	0.0320	0.0000
1094267	3.1491	2.9993	2.9374	2.6455	3.4489	3.1638	3.0688	2.8077	3.3695	3.4249	3.3657	3.6054	2.9106	3.3629	3.8320	3.2429	4.0857	4.0279
279778600	0.0000	0.3294	0.1064	0.0000	0.0000	0.1165	0.1658	0.0000	0.0000	0.0000	0.0000	0.0000	0.0000	0.0000	0.0000	0.0000	0.0000	0.0000
1086912	2.2832	0.5477	0.3345	2.2198	0.1178	0.4005	0.3574	0.7589	0.5035	0.0398	0.1565	0.0249	0.0592	0.7395	0.0742	0.1233	0.0934	0.0000
1087553	1.7149	1.0264	0.8018	1.5427	0.8178	1.2140	1.1062	1.4036	0.7740	0.7672	0.9286	0.7484	0.5497	0.7543	0.9620	0.6079	0.6527	0.8294
279712740	0.0000	0.4689	0.0000	0.0000	0.0000	0.0000	0.0000	0.0000	0.0000	0.0000	0.0000	0.0000	0.0000	0.0000	0.7576	0.0000	0.0000	0.0000
279804940	0.7404	0.4265	0.6864	1.1256	0.8261	0.6927	0.8106	0.6720	1.1783	0.5055	1.1614	0.9916	0.2642	0.4399	0.9078	1.1467	0.8061	0.9254
1105205	3.9609	4.3039	4.2187	3.8774	4.1848	4.0907	4.3351	4.1178	4.1993	4.4027	3.8031	4.5054	4.4366	4.2053	4.4873	4.5292	3.7446	3.5818
1102097	0.1584	0.0211	0.0359	0.0734	0.0000	0.0198	0.1062	0.1620	0.0188	0.0611	0.0538	0.0190	0.0308	0.1171	0.0000	0.0000	0.0149	0.0000
1090387	1.6635	0.9477	0.7774	1.4119	0.9118	1.0306	0.8376	1.4207	0.9967	0.8161	0.8155	0.7070	0.8364	0.8283	0.8978	0.7502	0.7327	0.8948
280035751	0.0000	0.1211	0.0000	0.3471	0.0000	0.0426	0.0000	0.0000	0.3488	0.0898	0.0000	0.0000	0.0896	0.0000	0.0000	0.2265	0.1572	0.0000
1092035	2.3777	1.9313	1.4181	2.2901	1.6197	1.9576	1.9843	1.7582	2.7264	2.2634	1.9599	2.4575	2.8041	2.6897	2.8625	2.9770	2.2876	2.0742
279824089	0.2922	0.0000	0.0000	0.1443	0.0000	0.0000	0.1159	0.0000	0.0000	0.0922	0.0000	0.0000	0.0000	0.0000	0.1692	0.0590	0.0852	0.0000
1100510	0.0608	0.0489	0.0425	0.1148	0.1423	0.0466	0.0363	0.1449	0.0864	0.1717	0.0427	0.1318	0.1723	0.0521	0.0681	0.0867	0.0689	0.0000
279817507	0.0000	0.0000	0.0000	0.1429	0.0000	0.0000	0.0646	0.2729	0.3971	0.7424	0.6529	0.3605	0.5680	0.3261	0.1185	0.4532	0.7326	1.0062
1107005	1.1307	1.1637	1.5536	1.5180	0.9743	0.9704	1.1121	0.9631	1.7877	1.8622	1.2721	1.6791	2.1931	1.9493	1.6555	1.6552	1.2878	1.3129
280134752	0.2074	0.0000	0.2110	0.0000	0.0000	0.0000	0.1266	0.0000	0.0000	0.0000	0.0000	0.0000	0.0000	0.0000	0.0000	0.0000	0.0000	0.0000
280092093	4.8858	3.7366	3.4325	4.5639	4.1625	3.8612	3.9321	4.1634	3.4486	3.2805	4.3704	3.8062	3.3801	3.0626	3.7110	3.4001	4.1744	4.1780
280128117	0.0000	0.0822	0.0000	0.0000	0.0470	0.0000	0.0000	0.0000	0.0000	0.0000	0.0000	0.0000	0.0067	0.0000	0.0000	0.0646	0.0000	0.0000
279902807	2.0944	4.2014	3.0850	2.0380	3.7595	3.1808	3.4760	3.0364	3.1266	3.2774	2.0895	3.1770	2.5559	2.6693	3.2586	2.9129	3.0485	1.4461
280046547	0.0000	0.0000	0.0000	0.0000	0.0000	0.0000	0.5903	0.4367	0.4096	0.2748	0.0000	0.5656	0.0000	0.0000	0.9115	0.0000	0.0000	0.0000
279968565	9.0043	7.3546	7.7842	9.5305	8.0651	6.1613	6.2498	9.1150	7.7703	5.0672	9.5974	5.9681	5.0519	7.2935	5.9495	4.6287	6.4237	9.9835
279904742	0.0000	0.0000	0.0000	0.0000	0.0000	0.0000	0.0000	0.0000	0.7034	1.0594	2.0260	1.0003	1.3150	1.1021	1.0027	1.5492	1.4880	2.0625
279779779	2.8403	3.6432	2.8973	2.2523	3.4895	3.3621	3.4095	2.8630	4.0444	4.9082	4.1266	4.9827	4.1883	4.4921	4.9869	5.0166	5.0333	5.2426
279747437	0.0000	0.0000	0.0000	0.0000	0.0000	0.0568	0.0000	0.0609	0.0272	0.0422	0.0521	0.0000	0.0000	0.0978	0.0000	0.0000	0.0000	0.0000
280094402	0.0000	0.0000	0.0000	0.0412	0.0000	0.0327	0.0000	0.0351	0.0000	0.0256	0.1979	0.0000	0.0000	0.0567	0.0480	0.1061	0.0000	0.0000
1097700	3.7765	2.1250	1.9759	3.3964	1.9616	2.7143	2.1260	2.7180	1.8838	1.3068	2.1272	1.2759	0.9049	1.9086	1.0224	1.2115	2.1749	2.0454
1088133	7.5347	7.1314	7.2544	5.6516	7.9694	7.5738	7.4608	7.1132	6.9622	7.3253	7.9344	7.3881	6.9529	7.4754	7.6644	7.0362	7.6451	7.9442
279816865	0.3520	0.5818	0.5318	0.1779	0.6920	0.7562	0.6526	0.7381	1.2980	1.0488	0.9757	0.9128	1.0231	1.2211	0.1939	1.0298	1.5169	1.1036
1101321	0.0664	0.0270	0.0000	0.0319	0.1059	0.0253	0.0200	0.0000	0.0108	0.0198	0.0907	0.0134	0.0776	0.0221	0.0000	0.0000	0.0191	0.1084
1087446	1.1828	1.6528	1.5918	0.7374	1.1420	0.9382	1.3607	1.1326	1.1136	0.8459	0.7951	1.1430	1.1496	1.2958	1.2076	0.8489	0.8731	0.6285
280041700	0.0870	0.5832	0.2432	0.0000	0.3758	0.4086	0.2441	0.1793	0.2354	0.4102	0.2281	0.1255	0.4486	0.2601	0.1863	0.3635	0.3171	0.0000
1094458	3.2217	3.6708	3.6793	3.3799	3.3318	3.5539	3.6816	3.9835	4.0196	4.0476	3.7264	3.9979	4.2207	3.6764	3.9823	4.1325	3.4071	3.7243
279742279	0.0000	0.3262	0.1485	0.2021	0.0000	0.0000	0.2483	0.0000	0.1542	0.0000	0.0000	0.0000	0.0000	0.0789	0.0000	0.0000	0.0000	0.0000
280098636	1.6106	1.5536	2.3071	1.5283	1.2138	1.5602	1.6638	1.4737	2.9191	2.7915	1.6656	2.2586	3.0286	2.5352	1.9631	2.6099	2.4797	1.8579
279658631	3.7901	1.5419	0.0000	2.5386	2.8567	0.8462	1.9984	2.5910	2.7582	4.0304	2.9518	2.6065	2.1037	3.6773	3.3198	3.6747	3.8360	6.1322
1106236	0.7351	0.7820	0.7966	0.8149	0.6229	0.7612	0.9554	0.6729	1.1097	0.9812	0.3540	0.7716	0.8785	0.8693	0.4200	0.9902	0.7626	0.4795
1100312	3.5358	1.8920	1.6105	3.1011	2.0098	2.4627	2.0060	2.1134	2.2141	1.8064	2.5035	1.8637	1.7809	2.4976	2.0956	2.1699	2.8294	2.4271
279946070	0.0000	0.0000	0.0000	0.0000	0.0000	0.0000	0.0000	0.0000	0.1665	0.0000	0.0000	0.0000	0.0000	0.0000	0.0000	0.2130	0.0000	0.0000
1102536	7.2378	5.4010	6.1090	7.0158	5.5911	5.9229	5.7710	6.1133	4.7251	5.0039	5.7828	4.0832	4.4506	5.2271	3.6422	3.8909	4.9529	3.8484
1099772	3.3561	3.9799	3.4593	2.5976	4.3152	3.6762	4.1144	1.8740	2.7087	2.8515	2.7612	2.8809	2.3245	2.7860	3.2145	2.6536	2.7140	2.1677
279707664	0.0000	0.0000	0.0000	0.0000	0.0000	0.0000	0.0000	0.0000	0.5648	0.0000	0.0000	0.0000	0.0000	0.2007	0.0000	0.0000	0.4646	0.0000
279736799	0.0000	0.0000	0.0000	0.0000	0.0000	0.0000	0.0000	0.0000	0.0000	0.1235	0.0000	0.0000	0.0000	0.1374	0.0000	0.0000	0.0000	0.0000
1100918	0.0000	0.0000	0.0000	0.0000	0.0000	0.0000	0.0000	0.0554	0.0490	0.0000	0.0474	0.0000	0.0799	0.0000	0.0000	0.0000	0.0000	0.0000
1086922	3.3170	2.1761	2.6544	3.5058	1.0897	1.6455	1.0861	3.7957	1.8958	1.1562	1.0354	1.4076	1.4298	1.3904	0.4011	0.9436	0.8612	1.2991
1088207	1.6297	2.1934	1.9210	1.8229	2.2110	2.2337	2.3049	2.0951	3.2621	3.0129	2.7151	3.0662	2.9829	3.1387	3.0530	3.2781	2.9041	2.7333
1092622	2.6873	2.7072	3.0073	2.9358	2.4076	2.7889	2.5472	3.0060	3.0872	2.8975	2.5307	3.0482	2.9872	2.9773	2.7883	3.0370	2.6477	2.2950
1088069	5.1131	4.7890	3.9318	5.0941	4.7089	4.6818	4.3890	4.4364	4.5447	4.5341	4.6650	4.8770	4.0557	4.8190	4.8579	4.7462	5.2758	5.4473
280062133	2.6393	2.3465	2.0617	3.0413	1.8539	1.8836	1.6237	1.9184	1.9728	1.6509	0.9005	1.4300	1.3304	1.9843	1.0198	1.1113	1.7308	0.9017
279896238	7.0159	6.4588	6.5794	6.6238	6.9021	6.5403	6.5561	6.0357	6.9877	6.3108	7.2925	7.2850	6.3098	7.1580	7.2262	6.6079	7.7738	7.3855
279982804	0.7093	0.8709	0.5291	1.1345	0.3311	0.5090	0.4917	0.8852	0.6554	0.6223	0.5296	0.3954	0.0000	0.7062	0.7497	0.7008	1.0088	0.0000
279739363	2.8660	3.0675	2.5315	2.8157	3.8049	2.9876	3.0812	1.4394	2.6389	3.3256	2.6115	3.5804	2.4686	3.3974	3.6343	3.1451	3.7775	2.6498
1097957	0.0432	0.0463	0.0493	0.0276	0.0000	0.0219	0.0258	0.0000	0.0609	0.0172	0.1076	0.0319	0.1101	0.0381	0.0162	0.1395	0.0569	0.0575
1106532	5.0879	5.8940	4.2333	4.4340	5.9524	5.2870	7.5151	5.0083	5.7283	5.6211	4.8230	6.2604	5.7225	5.3122	6.3514	6.0649	5.2778	4.1985
1106960	1.0596	0.4087	0.4079	0.6551	0.3533	0.3627	0.4696	0.2269	0.0614	0.0868	0.1063	0.0461	0.1216	0.1113	0.0351	0.0248	0.0533	0.0240
279693455	0.0597	0.0942	0.1008	0.0560	0.0712	0.0672	0.0532	0.0030	0.1047	0.0178	0.1400	0.0439	0.2000	0.1693	0.0334	0.0377	0.0000	0.0594
1088137	3.9286	3.1145	2.1743	3.4600	2.9369	2.8819	3.0268	2.7997	2.3300	2.1071	0.7085	2.3056	1.8431	2.3376	2.0542	1.1288	1.6395	0.3591
1108091	0.4742	0.0370	0.0000	0.3530	0.0000	0.0000	0.0000	0.0000	0.1276	0.0000	0.0000	0.0000	0.0268	0.4000	0.0989	0.0574	0.0772	0.0000
1096849	0.7000	0.7936	1.0116	1.1991	0.5241	0.6739	0.7012	0.6759	1.7438	1.7909	1.2789	1.4939	2.1582	1.6458	1.4219	1.9859	1.5476	1.0922
280102491	0.8289	1.0841	0.5115	0.6690	1.0806	1.1166	0.7179	0.7023	0.7346	0.6300	0.1466	1.2404	0.6291	0.5945	0.7558	1.1152	0.6101	0.0000
1101151	1.1551	0.4968	0.5731	0.7653	0.0882	0.4377	0.4105	1.4704	0.1520	0.1894	0.9000	0.2312	0.5277	0.2294	0.0000	0.1992	0.3726	0.3226
1093998	2.9750	3.7519	3.3343	1.9400	4.0838	3.6834	3.8036	2.6414	4.2361	4.2984	3.9284	4.4392	4.1898	4.2255	4.6321	4.6498	4.5485	4.0359
1097676	0.0301	0.0242	0.0411	0.0000	0.0000	0.0000	0.0179	0.0000	0.2020	0.1342	0.1397	0.4699	0.1840	0.3044	0.3564	0.4393	0.1928	0.1733
279953749	0.0000	0.0000	0.0000	0.0000	0.0000	0.0000	0.0000	0.0000	0.0000	0.1077	0.0000	0.0000	0.0000	0.1198	0.0000	0.0000	0.0000	0.0000
1104502	1.0277	0.8338	1.1248	1.4045	0.6621	1.0713	0.9504	1.1469	1.5716	1.9455	1.3337	1.2330	2.1140	1.2063	1.0610	1.5997	1.2289	1.4313
1095612	1.1659	1.9203	2.1779	1.5214	1.5113	1.7747	1.9055	1.6174	2.3224	2.7843	1.6487	2.2304	2.5830	2.3245	2.1077	2.4430	1.9151	1.7709
279953737	0.2444	0.0000	0.0000	0.2331	0.0000	0.0000	0.2574	0.2005	0.0000	0.0000	0.0000	0.1827	0.0000	0.0000	0.0000	0.0000	0.0000	0.0000
1087700	1.9343	0.8904	0.9823	1.7400	0.7182	1.3347	1.0413	1.3933	0.6894	0.5606	1.1099	0.7117	0.5444	0.7937	0.6103	0.6510	0.5990	0.2870
279978671	2.0775	1.2068	1.6379	2.4425	2.1688	1.8397	1.4689	2.2196	1.7363	2.1137	2.0806	2.2846	1.9267	1.8714	1.9011	1.9498	1.4115	1.6054
1090726	2.9198	3.5818	3.5833	2.7726	3.4093	3.4290	3.6989	3.0205	4.0967	3.9750	3.3118	3.9031	4.0350	3.8221	4.0047	3.9755	4.1177	3.0542
279855807	1.2885	1.5110	1.3681	1.3523	0.5464	1.1560	1.0984	1.1654	1.9037	1.6546	0.9469	1.1802	2.3717	1.4361	1.0471	1.7690	1.5901	1.3519
1095039	1.2282	1.1916	1.6649	1.4645	1.0308	1.3239	1.2865	1.7978	2.2242	2.3610	1.8688	1.9008	2.5780	1.8333	1.6228	1.9970	2.0283	2.2566
1091230	1.0873	1.3511	0.7957	1.1587	0.9358	1.1317	1.1456	0.8716	0.9576	0.8915	0.7185	1.0584	1.1909	0.9605	1.0428	1.3070	0.8627	0.5370
280005272	0.2988	0.6688	0.3380	0.3163	0.3860	0.2560	0.1064	0.7231	0.7652	1.8444	0.3411	1.5693	1.1461	1.8221	1.7125	1.2138	0.9618	0.6922
1101507	0.2810	0.0000	0.0000	0.0388	0.0245	0.0155	0.1948	0.0000	0.1267	0.0827	0.1616	0.3117	0.2243	0.1787	0.2899	0.2160	0.2065	0.3172
279838458	0.0000	0.0000	0.0000	0.0000	0.0000	0.0000	0.0000	0.0000	0.0000	0.0000	0.1228	0.0000	0.0000	0.0000	0.0000	0.1541	0.0000	0.0000
1088110	4.1836	5.1060	4.8823	2.5198	5.5812	5.0539	5.2388	2.9668	5.2337	5.5432	5.1345	5.8636	5.0632	5.5610	6.1543	5.6343	6.1964	5.8089
279616769	0.6805	0.2480	0.3036	0.6847	0.3234	0.4810	0.3085	0.8359	1.6202	1.5738	1.1340	1.2427	1.7013	1.4925	1.3505	1.7495	1.3853	1.1395
279931679	0.9683	0.3635	1.2590	1.0070	0.8920	0.6211	0.8362	1.4127	3.0571	3.3498	2.2892	2.7014	3.3939	3.3724	2.5610	2.9815	2.8000	1.9832
280132425	0.5501	0.0000	0.6640	0.0528	0.0000	0.5312	0.0000	0.2575	0.5333	0.2559	0.1452	0.0902	0.3343	0.0457	0.0000	0.3816	0.3486	0.0000
1088510	3.5107	3.7504	3.9790	3.6807	3.5565	3.8132	4.1606	3.3673	4.4570	4.2612	3.3344	4.2128	4.6809	4.1269	4.3336	4.4095	3.3535	2.5881
1090800	2.4497	3.8173	4.0744	2.7715	3.1699	3.5513	3.6316	2.9652	4.1107	4.2571	3.0952	3.9997	4.4408	3.8507	3.8376	4.2149	3.4581	2.8354
280057212	0.1566	0.0000	0.1091	0.0000	0.1856	0.2297	0.0950	0.0000	0.1133	0.2657	0.0000	0.0000	0.0939	0.1048	0.0000	0.1000	0.0000	0.0000
280042893	0.0000	0.0000	0.0000	0.0000	0.0000	0.0000	0.0000	0.0000	0.0000	0.0000	0.0000	0.4319	0.5617	0.0000	0.0000	0.0000	0.0000	0.0000
279768594	0.0000	0.0000	0.0000	0.0000	0.2854	0.0000	0.0000	0.0000	0.1766	0.0000	0.0000	0.0000	0.0000	0.0000	0.0000	0.0000	0.0000	0.0000
1105891	3.4550	2.5533	2.0813	3.0176	2.5523	3.0695	2.6851	2.7002	2.8410	2.5092	3.0737	2.8309	2.0375	2.9771	2.5881	2.9197	3.4442	3.6482
1089450	1.7810	2.5683	2.4986	1.5019	2.3090	2.6085	2.5263	2.1233	3.0017	3.0829	2.3501	2.6881	3.1949	2.8121	3.0076	3.0390	2.5154	1.9258
1108115	0.0355	0.0000	0.0000	0.0000	0.0424	0.0000	0.0000	0.0000	0.0000	0.0000	0.0027	0.0000	0.0000	0.0000	0.0000	0.0055	0.0000	0.0000
1103413	2.1289	2.5315	2.5977	1.9766	2.4895	2.7940	2.6163	2.3154	2.9841	3.0543	2.6544	3.0779	2.8818	2.9691	2.8838	2.8895	3.3157	2.5770
1103069	3.1555	3.0539	3.1487	3.9335	2.5833	2.7743	2.8416	2.6506	2.4017	2.7229	1.7479	2.1366	1.6902	2.5420	1.6372	2.0125	1.8697	1.3640
279484124	0.1048	0.2406	0.2395	0.1502	0.0000	0.1435	0.1235	0.1657	0.2776	0.2227	0.0370	0.2206	0.0566	0.3077	0.0968	0.2665	0.4409	0.0000
1088274	1.8267	2.2556	2.5600	2.0430	1.7814	1.7321	2.0649	1.9883	2.5941	2.9084	1.5570	2.6231	3.0988	2.7633	2.6800	2.7766	2.0531	1.1824
1091455	3.0523	3.2661	3.0360	2.6569	3.3860	2.6941	3.1539	2.4815	2.9402	2.9098	2.4767	3.3194	2.5806	3.1115	3.7423	2.7652	3.0423	2.6683
1098037	1.3956	1.1288	1.2234	1.4891	0.9699	1.2411	1.2927	1.2002	1.7410	1.7610	1.1732	1.3786	2.1842	1.6777	1.4338	1.7679	1.3211	0.7391
1096520	0.9054	0.3309	0.5273	1.0345	0.4115	0.5969	0.4478	0.4688	0.3374	0.6082	0.4644	0.3174	0.1827	0.4246	0.3479	0.3210	0.4100	0.3013
279939896	0.1114	0.0000	0.0000	0.9472	0.0000	0.0000	0.0000	0.0000	0.7129	0.0000	0.0000	0.5935	0.6537	0.0000	0.0000	0.0000	0.5986	0.0000
1087313	2.2609	2.9342	3.4355	2.5097	2.7309	2.7398	3.0316	2.5465	3.4147	3.4267	2.6139	3.4019	3.7141	3.1946	3.4038	3.5765	2.6339	2.1469
1094278	3.2178	2.5699	1.7975	2.7761	2.8428	2.4228	2.4435	1.9439	2.5833	2.4567	3.0308	2.8879	1.9396	2.9788	3.2568	2.7687	3.5359	3.7842
1100586	3.6378	2.8172	2.0272	3.3224	2.9069	2.9729	2.7935	3.1374	2.7921	2.9630	3.2321	2.6985	2.4948	3.4402	2.7953	2.8599	3.3374	3.5037
280092599	0.5763	0.4894	0.7627	0.9292	0.5014	0.0244	0.6072	0.5383	0.2624	0.3372	0.1072	0.4088	0.0918	0.1510	0.0000	0.0977	0.2118	0.0000
279790883	4.2881	4.6241	3.5913	4.2052	4.6339	4.5997	4.4843	4.3898	4.8463	4.4317	5.0516	4.9306	4.1632	4.6705	4.9215	4.7776	5.5506	5.7123
1097052	0.5406	1.3361	0.3351	0.5814	0.5298	0.4781	0.6316	0.7371	0.1004	0.2485	0.0814	0.1194	0.1230	0.1798	0.1288	0.0742	0.1684	0.0949
1098830	2.0792	3.6915	3.5404	2.1791	3.7869	3.4067	3.6082	2.9527	3.6989	4.2352	3.0602	3.6603	3.6025	2.5470	3.8392	3.5290	3.0524	3.5809
279978995	0.0000	0.0000	0.0000	0.0000	0.0000	0.0000	0.0000	0.0000	0.0000	0.4868	0.0000	0.0000	0.0000	0.1754	0.3088	0.0000	0.1723	0.0000
1104717	2.6561	2.5547	2.2730	2.3571	2.6850	2.5898	2.5404	2.4725	2.8415	2.7389	2.9923	3.0761	2.4297	2.9337	3.1756	2.9500	3.3946	3.3629
1092623	0.1208	0.0250	0.0423	0.0871	0.0735	0.0235	0.0000	0.0252	0.0000	0.0000	0.0215	0.0000	0.0000	0.0408	0.0000	0.0000	0.0000	0.0000
279911907	0.0000	0.1108	0.0952	0.1304	0.0000	0.0000	0.0000	0.4024	0.0000	0.1597	0.0000	0.1014	0.0000	0.0000	0.0000	0.0000	0.0000	0.0000
279971988	0.3261	0.0000	0.2282	0.9972	0.0000	0.0000	0.0000	0.0000	0.0000	0.3584	0.5252	0.2454	1.0296	0.0000	0.0000	0.0000	0.0000	0.0000
1097585	1.2795	1.2480	1.0245	1.2422	0.9741	1.0782	1.1836	1.0528	0.9523	0.9700	0.9037	0.9929	0.8131	0.9550	0.7023	1.1972	1.3399	0.7209
1109012	2.9840	3.6399	3.3072	2.6214	4.1512	3.6806	3.8391	2.7671	5.3442	5.3818	5.0830	5.4879	4.9063	5.4142	5.9261	5.3943	6.1459	5.6033
1096679	2.3960	1.5322	1.9840	2.7528	0.8136	1.2542	1.5561	1.4632	1.8902	1.5515	0.9110	1.0555	2.1390	2.4297	0.5995	1.1635	1.1637	0.2615
1101958	0.0000	0.0000	0.0569	0.2234	0.0000	0.1159	0.0475	0.0000	0.4650	0.5773	0.6122	1.4345	0.7439	0.8178	1.5631	1.2304	0.4005	0.0000
1089365	0.9923	1.1833	0.8726	1.2842	1.6750	0.9782	1.0557	0.8044	2.0227	1.7296	2.1922	2.1252	1.5456	2.1390	2.6374	1.8753	2.6566	1.9455
1097658	2.8602	1.1525	1.1947	2.5991	1.4416	1.1998	1.1378	1.1560	0.9559	1.0753	0.9117	0.7932	1.0696	1.4240	1.0490	0.7083	0.6888	0.5260
1097360	4.0323	4.0939	3.6045	3.7146	4.1750	3.9911	4.1317	3.5791	4.2308	4.0566	3.8637	4.4216	4.0207	4.2948	4.5336	4.2615	4.6562	3.8462
280028425	1.3599	0.8824	0.9809	0.9681	1.1711	1.1184	1.0097	1.2395	1.5779	1.6203	1.6814	1.5165	1.4104	1.6629	1.5239	1.5518	2.0794	1.9287
280091882	0.8148	0.0000	0.0000	0.2229	0.1004	0.0000	0.0822	0.5415	0.0000	0.0000	0.0656	0.1768	0.0000	0.0000	0.0000	0.0000	0.0709	0.5693
1087115	2.4981	2.8970	2.7608	2.6885	2.7562	2.8924	2.7187	2.3874	3.3314	3.2561	2.8269	2.9634	3.3706	3.2425	2.9559	3.1635	3.2287	2.7963
280003896	0.1396	0.0000	0.0000	0.1487	0.0000	0.0729	0.0000	0.0000	0.0185	0.0000	0.0000	0.0000	0.0000	0.0000	0.0000	0.0000	0.0000	0.0000
1098820	3.5060	4.1972	4.3810	3.5820	3.9142	4.0383	4.2302	3.6906	4.1099	4.0387	3.6362	4.1580	4.4038	3.7489	4.0676	4.2722	3.6442	2.8352
1102054	0.2819	0.1817	0.2264	0.1876	0.1217	0.2849	0.2189	0.2250	1.2648	1.0216	1.4709	0.9981	1.6721	1.1778	0.7816	1.4218	1.6505	1.4167
1101008	0.7237	1.3552	1.1111	0.5998	1.0548	1.2658	0.9239	1.0796	1.0197	1.0715	0.8941	1.1567	0.9321	0.8747	1.1468	1.1339	1.0536	0.8524
279656559	0.7921	0.2058	0.0000	0.0000	0.0000	0.0000	0.0000	0.0000	0.0000	0.0000	0.0000	0.0000	0.0000	0.5733	0.8368	0.0000	0.0000	0.0000
1102337	1.3703	1.0788	0.9408	1.1515	1.3116	1.4801	1.0521	0.9750	2.5331	2.8120	1.5686	2.2925	2.6595	2.9149	2.6169	3.2305	2.2952	1.2589
1103910	5.2981	4.6457	4.5858	4.8351	4.9812	4.7493	4.7020	4.3203	4.2809	4.5873	4.3998	4.6319	4.2707	4.8610	4.8534	4.5987	4.3189	3.9707
279579257	1.0879	0.9277	1.4607	0.5363	1.4339	0.7387	1.0387	0.1319	0.5908	0.7919	0.5752	1.1461	0.5720	0.7986	1.2899	0.8005	0.6188	0.2380
279797650	0.0000	0.0000	0.0000	0.0000	0.0000	0.0000	0.1205	0.1617	0.0000	0.1195	0.1391	0.0000	0.0000	0.0000	0.0000	0.0000	0.1150	0.0000
279952437	0.0000	0.0000	0.0000	0.3057	0.0000	0.0000	0.0000	0.0000	0.2352	0.0000	0.0000	0.0000	0.0000	0.0000	0.0000	0.0000	0.0000	0.0000
279433001	0.0000	0.0000	0.0000	0.0000	0.0000	0.0000	0.0000	0.1368	0.0000	0.1008	0.1175	0.1244	0.1007	0.1123	0.0000	0.0000	0.1880	0.0000
1098487	0.7784	1.1562	1.4105	1.0351	0.4171	1.0982	1.6857	0.9506	0.9078	2.2293	0.6278	0.9194	1.3548	1.0353	0.5894	1.0739	0.9600	0.6825
1103933	0.1667	0.3249	0.4258	0.1451	0.1806	0.1629	0.1931	0.3006	0.4445	0.5194	0.2419	0.3634	0.6182	0.5176	0.4323	0.4669	0.4075	0.0660
1102689	1.1932	0.5211	0.6883	1.1901	0.3748	0.6308	0.5554	0.8489	0.7721	0.6630	0.5203	0.4941	0.8347	0.8184	0.5836	0.3995	0.8031	0.0445
280115010	0.4170	0.6984	0.4576	0.7295	0.2213	0.4095	0.3447	0.0000	0.0000	0.1391	0.1315	0.1392	0.0620	0.2472	0.0000	0.0482	0.0510	0.0000
279952659	0.0345	0.0277	0.0000	0.0000	0.0000	0.0000	0.0000	0.0553	0.0962	0.0000	0.0000	0.0000	0.1179	0.0185	0.0000	0.0217	0.0389	0.0000
1103241	0.0924	0.0000	0.0000	0.0000	0.0000	0.1369	0.0555	0.0000	0.0000	0.0000	0.0000	0.0682	0.0000	0.0000	0.0000	0.0000	0.0529	0.0000
1100493	1.2428	0.8496	0.6629	0.9447	0.7732	0.7135	0.6427	0.5940	0.7209	0.9143	1.0625	0.7231	0.8801	0.9974	0.9963	1.0840	1.4658	0.9694
279660556	0.0000	0.0000	0.0000	0.0000	0.0000	0.0000	0.0000	0.0000	0.2254	0.0683	0.0991	0.0000	0.0000	0.0290	0.0000	0.0000	0.4996	0.0000
279658736	0.7999	0.1219	0.4078	1.1503	0.0000	0.8615	1.0621	0.5305	0.9607	0.8838	0.8550	1.1422	0.2185	0.9122	1.0120	1.2523	1.1869	0.2539
1087712	3.0086	3.6128	3.9957	3.4506	3.2315	3.6136	3.5583	4.0641	4.4779	4.5614	3.8361	4.2421	4.7548	4.2268	3.9806	4.3732	4.1549	3.5884
1107932	0.0000	0.0000	0.0000	0.0000	0.0000	0.0000	0.0000	0.0000	0.0000	0.0252	0.0000	0.0000	0.0000	0.0281	0.0000	0.0000	0.0000	0.0000
279703709	1.0486	0.0000	0.9137	0.0000	0.9235	0.0000	0.8325	0.6445	1.3796	0.6827	0.2922	0.1562	0.0000	1.1725	0.7905	0.2281	0.8559	0.0000
1092699	1.5996	2.1560	2.0628	1.8433	1.9892	2.0895	2.1147	1.8917	2.5554	2.4226	1.9721	2.4791	2.2615	2.3746	2.6466	2.7572	2.0856	1.5853
280119272	0.0000	0.3167	0.0000	0.0000	0.1688	0.0000	0.0417	0.0000	0.0000	0.1827	0.0000	0.1199	0.3541	0.0000	0.0000	0.0504	0.0000	0.3635
1090519	0.4688	0.5690	0.2208	0.6308	0.4116	0.3863	0.2918	0.5932	0.4287	0.2199	0.4339	0.3094	0.3083	0.2468	0.3707	0.5438	0.3404	0.3272
1096283	2.5581	4.1733	5.0321	2.6936	4.0845	4.2720	4.4610	3.3004	5.5681	5.5585	4.5603	5.2110	5.8720	5.1052	4.9943	5.5558	4.6455	4.1690
279799641	0.0000	0.1073	0.0000	0.0000	0.1574	0.0000	0.0000	0.0000	0.0000	0.0000	0.0000	0.0000	0.0000	0.0000	0.0000	0.0000	0.0000	0.0000
279842546	0.0000	0.0000	0.0000	0.0000	0.0000	0.1055	0.0000	0.0000	0.0000	0.0000	0.0969	0.1026	0.0000	0.0000	0.0000	0.1715	0.0000	0.0000
279859387	0.8117	0.3521	0.0764	0.7448	0.2885	0.3354	0.3020	0.3601	0.0794	0.0030	0.1023	0.1024	0.0000	0.1757	0.0412	0.0000	0.0214	0.0099
279935450	1.6295	1.4131	0.0000	0.4419	0.7845	0.8609	0.7168	0.9708	0.5563	1.0802	0.0000	1.2339	1.6387	0.9757	0.5969	1.9165	1.8071	0.0000
1097064	4.3954	3.9685	3.6874	4.2343	4.1233	3.8478	3.8208	3.3073	4.0685	3.7452	3.7707	4.1262	3.3860	4.2093	4.3802	3.9846	4.7769	4.1134
279709358	0.0000	0.5368	0.6504	0.0000	0.0000	0.0000	0.2840	0.6803	0.0000	0.6220	0.4725	0.0382	0.4872	0.6060	0.0000	0.0000	0.2551	0.0000
1095756	1.5039	1.1079	1.1615	1.2365	0.8604	1.4156	1.3619	1.1759	2.1685	2.1052	1.5531	1.5798	2.3154	1.9340	1.3889	2.0642	2.3072	1.9566
1096468	1.0441	1.0944	0.9069	1.2887	0.9795	1.1394	1.0507	1.1065	1.5764	1.5813	1.6581	1.3596	1.4193	1.5978	1.5853	1.5672	1.8097	1.6517
1108973	1.6378	1.6873	1.7519	1.8368	1.5454	1.5121	1.8312	2.4995	2.1565	2.1412	2.6680	1.9258	2.1484	2.3442	1.7887	1.8463	2.3536	2.4303
1090667	2.6222	3.4746	4.0147	3.1101	2.6851	3.0331	3.4783	2.8672	4.1875	4.1361	2.6775	3.8895	4.5672	3.9539	3.2187	4.1347	3.4839	2.5523
279959790	0.4887	0.4184	0.0630	0.4033	0.5534	0.7576	0.3899	0.3080	0.4730	0.5108	0.1482	0.2476	0.1748	0.4173	0.2582	0.2406	0.4895	0.2271
1104319	3.4824	2.7985	2.4794	2.6842	3.0005	3.0524	3.0154	3.3538	2.7714	2.3543	2.0924	1.9854	1.3826	2.1462	1.9153	1.9444	3.0462	2.3795
1088953	1.0145	1.8499	1.7466	1.2555	1.5317	1.7138	1.6921	1.4703	2.6807	2.6235	2.1648	2.3843	2.4777	2.5518	2.3075	2.4762	2.3079	2.6714
279884130	0.1928	0.0000	0.0000	0.0000	0.0000	0.0000	0.0000	0.0000	0.0000	0.0000	0.0000	0.0000	0.0000	0.1687	0.0000	0.0807	0.0000	0.0000
1107404	2.5559	2.9399	2.8861	2.7502	2.8277	3.0422	2.7817	2.9712	3.7908	3.8995	3.6466	3.7984	3.4843	3.6811	3.9966	4.0522	3.8625	4.0878
279918604	0.0982	0.8041	0.7687	0.2969	0.9504	0.6855	0.8859	0.2865	0.4830	0.5971	0.4267	0.4782	0.0000	0.1785	0.4780	0.2541	0.0639	0.4045
1102147	2.6998	2.7877	2.4939	2.6631	2.2038	2.8031	3.1359	3.1199	2.5717	2.5954	1.6605	1.8521	2.6399	1.8995	1.5467	2.5989	1.4647	0.9046
280104701	5.4973	6.2372	5.5552	5.5809	6.3338	5.8846	6.0525	5.5773	6.6139	7.1648	6.1440	6.8927	6.3005	6.9956	7.2316	6.9836	7.1583	6.3587
279992869	0.0363	0.0858	0.0250	0.0345	0.0854	0.0000	0.1051	0.0454	0.3680	0.3038	0.1201	0.2237	0.1118	0.3697	0.1475	0.4339	0.3320	0.2698
280095258	1.8679	0.9107	0.8695	2.0704	0.5241	1.0023	0.4834	1.2483	1.3049	0.7116	0.7585	0.5411	1.0423	1.4229	0.1394	0.5750	1.5950	0.2444
279903826	0.2320	0.5010	0.0000	0.0110	0.4903	0.3773	0.1892	0.0000	0.0000	0.0000	0.0000	0.0000	0.0000	0.0000	0.0000	0.0000	0.0000	0.0000
1098332	2.2001	1.5406	2.0432	2.2207	1.2344	1.9236	1.6841	1.8572	2.7730	2.8177	2.0344	2.2009	2.9973	3.1496	1.5571	2.1525	3.4278	1.7871
1100837	4.5474	4.5037	4.5119	4.7645	4.3128	4.6713	4.4877	4.1686	4.6877	4.2687	4.4345	4.4432	4.1791	4.5441	4.5296	4.2380	4.8967	4.1153
1096812	0.1356	0.1090	0.0482	0.1900	0.1619	0.0529	0.1221	0.0567	0.2489	0.4245	0.4243	0.6256	0.2313	0.4421	0.4107	0.6588	1.0010	0.2601
1102639	0.0267	0.0426	0.0181	0.0254	0.0000	0.0397	0.0470	0.0213	0.0000	0.0349	0.0184	0.0196	0.0000	0.0176	0.0585	0.0168	0.0151	0.0000
1090004	1.3998	0.9000	1.1803	1.8740	0.6007	0.9998	1.0058	1.4124	1.7191	1.5282	1.0302	1.3136	1.7912	1.5746	1.1593	1.3312	1.5747	0.9452
279993375	1.2950	0.8652	1.3519	1.3684	0.9867	1.3339	1.1827	1.0321	1.2155	1.6235	1.2811	1.3817	0.7576	1.5362	1.0699	1.3620	1.4793	1.4119
280077250	0.5894	0.9905	0.8186	0.9488	0.8588	0.8542	0.9104	0.5429	1.1249	1.0009	0.8094	0.8080	0.9440	1.0328	0.9230	1.1395	0.7265	0.5139
279778302	0.0422	0.2023	0.0603	0.2007	0.0284	0.1273	0.1382	0.2489	0.2828	0.3069	0.2746	0.6114	0.4565	0.4933	0.1927	0.3481	0.5244	0.2978
279931101	3.4397	1.6676	1.5265	2.7342	1.9829	1.5475	2.0754	1.3742	1.2928	1.6153	1.5407	1.3735	0.9623	2.3885	1.6680	1.1384	1.7346	1.2631
279927070	0.0000	0.0000	0.0000	0.0000	0.4576	0.2004	0.0000	0.0000	0.2895	0.6253	0.0000	0.0000	0.2663	0.0000	0.4680	0.0000	0.0000	0.0000
279767987	0.7696	1.1815	0.0857	0.6437	1.2232	0.8498	0.6688	0.6955	0.1570	0.1521	0.3761	0.1609	0.0115	0.1298	0.2158	0.0711	0.1226	0.2665
1094638	0.9156	1.0493	1.3279	1.1999	0.9225	1.2492	1.0463	1.3745	1.7475	1.7637	1.4260	1.4600	1.6083	1.6224	1.3534	1.6294	1.4981	1.4499
1092451	0.4096	0.3364	0.1625	0.1718	0.3810	0.3397	0.2740	0.0857	0.1182	0.0227	0.0494	0.0093	0.0212	0.0881	0.0000	0.0000	0.0000	0.0000
279983092	0.0000	0.0000	0.0000	0.3002	0.0000	0.0000	0.0000	0.0000	0.2308	0.0000	0.0000	0.0000	0.0000	0.0000	0.0000	0.0000	0.0000	0.0000
1104472	0.2505	0.3584	0.2858	0.1072	0.2453	0.2267	0.2689	0.3488	0.2892	0.1051	0.2061	0.2122	0.3579	0.2250	0.2012	0.1453	0.2055	0.0674
279793411	0.0302	0.1620	0.0208	0.0113	0.0714	0.0892	0.1216	0.0245	0.0639	0.0701	0.1016	0.0000	0.0700	0.1625	0.0662	0.0746	0.0509	0.0000
1104956	2.7586	1.4900	1.6650	1.9993	1.8327	1.5093	1.7643	1.8192	1.9938	2.2822	2.8974	2.0052	2.6376	2.4715	2.2095	2.5319	2.9124	2.5628
279709211	1.6327	1.3445	0.6622	0.2964	0.9780	0.8096	1.2273	1.3830	0.0000	0.3520	0.8586	0.6242	0.8653	0.1697	0.6871	0.8642	0.4213	0.0000
1101933	0.5914	0.9848	0.9264	0.8335	0.7976	0.9225	1.0353	0.5017	0.8621	1.0006	0.9051	0.8581	1.0894	1.2681	0.5691	1.0192	0.6501	0.5329
1099116	0.5469	0.3010	0.5231	0.5270	0.5721	0.1751	0.6958	0.1229	0.1150	0.6247	0.4429	0.1734	0.2274	0.3422	0.1148	0.1497	0.5434	0.0000
1098456	2.0490	0.9195	0.9658	2.4582	0.5097	1.0087	0.8970	0.8631	0.8497	0.5866	0.4016	0.5826	0.6331	1.0641	0.3848	0.3921	0.5360	0.1842
279723315	3.3463	2.9358	2.0483	3.1872	3.3827	3.9761	3.2939	4.9348	3.0410	3.6265	4.0110	3.3631	2.4063	2.7188	3.1788	3.7736	2.9070	3.9910
279799782	0.7376	0.7058	0.3706	0.4917	0.2616	0.6287	0.6417	0.1464	0.3065	1.2626	0.1481	0.4812	0.1507	0.9899	0.7177	0.9980	1.1301	0.0000
280130975	0.2562	1.5970	1.6042	0.0757	1.1858	0.6866	1.2858	0.6258	1.6871	1.7761	1.1794	1.3277	1.5401	1.6528	1.3599	1.8619	1.2577	1.2470
1091703	2.1658	1.5591	1.7550	2.3714	1.4385	2.4204	1.8369	1.9443	1.9470	2.0912	1.7842	2.0330	1.8126	2.2800	1.6407	2.0875	2.0116	1.3168
279993949	0.7209	0.1414	0.1217	0.5007	0.2064	0.1713	0.1632	0.0643	0.1857	0.0795	0.0932	0.0983	0.2491	0.1447	0.0000	0.3906	0.1253	0.0000
1099694	3.3653	4.0567	3.6941	3.2818	4.0654	4.0840	4.0369	3.8566	4.1035	4.1519	4.6298	4.4856	4.0207	4.1158	4.5768	4.2161	4.4307	4.4514
1097396	4.3238	3.7998	4.1167	4.0057	3.6907	3.7197	3.8216	3.2969	3.8215	3.3265	3.1341	3.5720	3.7502	4.0184	3.4354	3.4029	3.7289	2.1392
279949201	0.6834	2.1852	2.9669	0.4034	1.8071	2.1330	2.5805	1.6262	4.0698	4.2298	2.7612	3.9880	5.0828	3.3733	3.1517	4.1470	3.6074	3.0033
279970293	0.7730	0.1492	0.9219	0.4819	0.7681	0.3410	0.2958	0.0000	0.3089	1.0986	0.1159	0.3325	0.0000	0.0000	1.0874	0.0000	0.8684	0.0000
1087267	1.5446	1.2174	1.3733	1.6225	1.2363	1.4637	1.2789	2.0018	1.8922	1.6810	1.7779	1.5472	1.7173	1.4802	1.3621	1.5448	1.7409	2.0075
1088204	3.4222	3.0340	2.4791	3.2195	3.2920	3.0758	2.8150	3.3344	2.9528	3.4822	3.6180	3.3191	2.7703	3.3599	3.7620	3.2065	3.5458	4.2661
1088609	5.8962	6.6650	6.4167	5.5235	6.7867	6.6022	6.8204	6.0741	6.5932	6.8083	5.8353	6.7211	6.5036	6.6665	6.9399	6.4254	6.2396	5.6487
280060074	0.0000	0.0000	0.0000	0.0000	0.0000	0.0103	0.0030	0.0300	0.0518	0.1493	0.0256	0.1112	0.0218	0.1807	0.1544	0.0919	0.0958	0.0000
279833419	0.2223	0.0000	0.0000	0.0000	0.0000	0.0000	0.1359	0.1821	0.0000	0.0000	0.0000	0.0000	0.0000	0.0000	0.0000	0.0000	0.0000	0.0000
1097001	4.8978	5.6670	6.3585	4.2913	5.9156	5.8305	5.9825	4.4591	6.4737	6.4756	5.4709	6.8868	6.7790	6.3804	6.9713	6.7173	5.4607	4.9222
280056507	0.1411	0.0536	0.0548	0.1099	0.0206	0.0792	0.1295	0.1954	0.1980	0.1929	0.1526	0.1624	0.1621	0.2963	0.2408	0.2319	0.2187	0.0000
1092383	2.7026	2.4793	2.1965	2.9780	2.2478	2.4411	2.5740	2.4833	2.7749	2.4815	2.1495	2.7091	2.6937	2.7464	2.8673	2.8230	2.1965	1.7036
279839468	0.5946	0.4519	1.1524	0.3681	0.3152	0.2532	0.7875	0.3187	0.7575	1.1948	0.1897	0.7410	1.3706	0.7399	0.2942	1.0155	0.6827	0.0000
280085215	0.1322	0.0929	0.0000	0.3489	0.0806	0.0512	0.0799	0.0000	0.0000	0.0000	0.1365	0.0000	0.0000	0.0448	0.0000	0.0000	0.0000	0.0000
1088897	3.9744	4.9673	5.1112	4.0618	4.8567	4.8048	4.9612	4.2716	5.4173	5.4195	4.4308	5.4130	5.2935	5.1015	5.4419	5.4318	4.8371	4.2853
280138579	0.8081	0.5114	0.1942	1.4752	0.7095	0.4544	0.6404	0.1366	1.0385	0.8952	0.1981	0.8518	0.0721	0.7615	1.2100	0.7227	0.4263	1.1428
279935653	0.0000	0.0000	0.0000	0.0000	0.0000	0.0000	0.0000	0.0000	1.0970	0.0000	0.0000	0.0000	0.0000	0.0000	0.4989	0.0000	0.9900	0.0000
1093289	0.0000	0.2301	0.2684	0.0000	0.0906	0.3090	0.0898	0.0395	1.0145	1.1898	0.8627	1.7688	1.2144	0.6475	1.8852	1.6480	0.9324	1.7138
1087554	0.1652	0.1733	0.0659	0.0906	0.0514	0.0722	0.1654	0.1667	0.0155	0.0128	0.0224	0.0080	0.0000	0.0000	0.0121	0.0000	0.0605	0.0000
279481372	0.0440	0.1107	0.0000	0.0853	0.0540	0.0170	0.0000	0.0000	0.0000	0.0000	0.0000	0.0000	0.0022	0.0000	0.0507	0.0000	0.0257	0.0000
280130803	0.6355	0.2581	0.1935	0.3395	0.3607	0.3365	0.1527	0.3490	0.0608	0.0383	0.2405	0.2044	0.0579	0.1646	0.2070	0.1454	0.1096	0.0969
1101475	0.8714	0.4372	0.3055	0.5464	0.5001	0.3916	0.6173	0.6391	0.2599	0.3383	0.7169	0.1720	0.1918	0.1554	0.3863	0.1199	0.3266	0.8224
280126988	2.6851	3.2047	2.9450	3.2801	3.3006	2.9084	2.7448	2.1272	2.9351	2.5207	2.1370	2.9351	2.3290	2.3672	3.1932	2.6815	2.1029	2.0990
279947364	1.4269	1.7030	2.1838	1.5484	1.5950	1.7894	1.9773	1.7888	2.2049	2.1066	1.3067	2.1827	2.0828	2.0115	1.5836	2.1997	1.3362	1.4349
279889577	0.0000	0.1259	0.0299	0.0000	0.0000	0.0201	0.0000	0.1086	0.0000	0.0000	0.0000	0.0000	0.0000	0.0000	0.0000	0.0000	0.0000	0.0000
279896488	3.2336	4.0040	3.3302	3.4596	4.3323	3.9129	3.7897	2.7374	3.5050	3.9575	3.3052	3.9094	2.9455	3.8643	4.0656	3.4743	4.0195	3.2943
1103108	2.3595	0.9270	0.7444	1.7239	1.0833	1.0308	0.8361	1.5252	1.1114	0.6791	1.6762	0.7612	0.6986	1.7455	0.6303	0.8388	1.7131	1.4030
279849578	0.1005	0.0000	0.0000	0.0000	0.1195	0.0000	0.0000	0.0000	0.0000	0.0000	0.0000	0.0000	0.0000	0.0000	0.0000	0.0000	0.0000	0.0000
1090507	2.6017	4.4753	1.7072	1.6973	3.9249	3.4143	3.8986	2.2555	1.6026	1.6360	1.5396	2.2727	1.1276	1.1195	2.2168	1.7480	1.7123	0.8678
1093123	2.5292	1.5523	1.3576	2.3876	1.6052	1.6757	1.5477	1.7145	1.1013	1.3714	1.0761	1.2092	1.0169	1.4270	1.3953	0.9003	1.0273	0.8417
279748799	0.1205	0.4319	0.3088	0.2712	0.4487	0.1353	0.6009	0.0000	0.3554	0.2688	0.4751	0.2903	0.1734	0.3305	0.4200	0.2185	0.4789	0.2336
1089866	3.4718	2.9896	2.7128	3.3621	3.2718	3.0488	2.7645	3.4374	2.7565	3.3221	3.5713	3.1856	2.6732	3.2965	3.4061	3.4937	3.1850	3.3888
280113100	0.0633	0.0000	0.0000	0.0000	0.0000	0.0000	0.0000	0.0975	0.0000	0.1763	0.2184	0.2308	0.0000	0.0000	0.0000	0.0000	0.1952	0.7806
1087850	3.9794	3.7442	4.0527	4.6760	3.8014	3.3272	3.4189	4.2970	4.0697	3.3473	3.2812	3.4003	3.7532	4.3088	2.4927	3.0269	3.7831	1.8768
1089256	2.1625	2.5177	2.6188	2.5107	2.2301	2.4330	2.4467	2.5002	3.0207	3.1486	2.5207	2.7497	3.2924	2.9229	2.5539	2.9880	2.6267	2.4945
279795432	2.5818	2.9331	2.5257	2.5620	3.1342	3.3665	3.1319	3.4780	3.9922	3.7277	3.6549	3.9440	3.5625	4.0135	3.9737	4.2183	3.8813	2.9686
1099530	0.9783	0.3220	0.1971	0.6490	0.3984	0.6844	0.3285	0.4727	0.0667	0.2807	0.4252	0.1116	0.1342	0.2584	0.0522	0.1718	0.2271	0.3417
1097990	1.4036	1.8169	1.2292	1.1312	1.5055	1.3609	1.3386	1.1200	1.0260	0.7351	0.9439	0.7373	0.6348	0.6980	1.0576	0.8300	0.7793	0.9763
1094898	4.4780	4.0533	3.7744	3.7100	4.4418	4.2702	4.0398	3.5993	5.1310	5.1595	4.8886	5.3288	4.6323	5.1997	5.3765	5.4544	6.2318	5.9601
279903050	0.8519	0.5435	0.3488	0.6392	0.6227	0.5488	0.4290	0.5698	0.3812	0.2797	0.2978	0.2560	0.2960	0.2956	0.2069	0.4107	0.2046	0.2324
279833792	0.0646	0.1022	0.0878	0.1204	0.0770	0.1857	0.1489	0.1030	0.1348	0.2814	0.2491	0.3039	0.0383	0.2394	0.3177	0.2290	0.1421	0.3531
1089669	3.2804	3.0159	2.5323	2.9110	3.3895	2.8249	2.8127	2.6109	3.0951	3.2946	3.7560	3.4601	2.7244	3.6144	3.7142	3.3134	4.2595	4.4881
279785387	0.1468	1.0816	1.6456	1.0838	0.5973	0.7181	0.9660	1.1451	1.6143	1.6800	0.7976	1.4035	1.4647	0.7688	1.4131	1.7717	1.0209	0.0000
1095560	2.8776	2.0885	2.6628	3.2024	1.4594	1.4533	1.5667	2.2282	1.6138	1.3228	1.0039	1.3180	1.4255	1.7832	0.8290	0.8360	1.2987	0.2206
1105326	2.4006	2.3335	1.5459	1.4981	2.4539	2.1805	2.2250	1.0843	0.3331	0.2330	0.7324	0.8166	0.1591	0.6063	0.1508	0.1670	0.3358	0.4517
1108080	6.9857	6.8052	6.0010	6.9584	6.9285	7.0651	6.9897	7.2220	7.4407	7.7682	7.6170	7.7560	6.9974	7.8100	7.9210	7.8213	8.5326	7.7903
1102765	0.0000	0.0000	0.0000	0.0000	0.0000	0.1050	0.1319	0.0000	0.0000	0.2507	0.1521	0.2833	0.2991	0.1454	0.2375	0.1389	0.1259	0.0000
1095011	0.8275	1.7030	0.2081	0.7810	1.0558	1.0741	0.6852	0.3202	0.2704	0.2265	0.6000	0.3234	0.5130	0.3919	0.5484	0.4691	0.4333	0.3109
1097770	4.1501	4.7810	4.2761	4.1567	4.7211	4.1893	4.4680	3.7689	4.2848	4.1905	3.4609	4.4921	3.8721	4.2271	4.8290	4.2092	4.1610	3.4146
280105556	0.0737	0.0000	0.0000	0.1369	0.0000	0.0357	0.0000	0.0000	0.0529	0.0000	0.0000	0.0000	0.0000	0.0000	0.0000	0.0000	0.0000	0.0000
1100245	5.5871	4.8883	4.7002	3.8329	5.5024	5.0507	5.0714	4.3685	4.8543	4.7530	4.7975	5.2806	4.8105	5.2299	5.4427	4.9063	5.6618	5.1265
1100264	0.4328	0.2134	0.7385	0.8533	0.3251	0.4556	0.3231	0.2353	0.8935	1.0150	0.4208	0.6953	0.9970	0.8140	0.4653	0.5382	0.6808	0.3955
279773023	0.0000	0.6437	0.0000	0.2237	0.0000	0.0000	0.3340	0.0000	0.0000	0.1498	0.4155	0.0000	0.0000	0.0000	0.0000	0.1513	0.3733	0.8123
1090583	0.0000	0.0283	0.0242	0.0000	0.0000	0.0523	0.0000	0.0000	0.0248	0.0208	0.0000	0.0000	0.0000	0.0000	0.0000	0.0439	0.0000	0.0000
279928452	0.5875	0.8844	1.0717	0.6967	0.7840	0.8127	0.5916	0.4493	0.9762	1.3259	0.5014	1.1932	0.9143	1.0169	1.2250	1.1552	0.9327	0.5918
1093915	3.2121	2.3296	1.4961	3.2354	2.0213	2.1428	2.3020	2.1723	1.4928	0.5106	1.3926	0.8494	0.4849	1.6323	0.6262	0.5739	1.1821	0.4693
1097696	1.7392	0.8164	0.5298	1.9386	0.3804	1.0187	0.8781	1.0159	0.8715	0.4394	1.0269	0.6094	0.6781	0.9726	0.6113	0.6895	1.3023	0.1893
1088532	2.3680	2.9326	3.2671	2.5753	2.6150	2.8971	3.0339	2.7085	3.3917	3.6126	2.7962	3.3592	3.7436	3.2051	3.2492	3.5742	2.8309	2.3964
279494632	0.3718	0.1299	0.1384	0.3553	0.2763	0.2883	0.2767	0.3074	0.2492	0.3325	0.3602	0.0902	0.1876	0.2073	0.0457	0.1025	0.3210	0.3413
280081250	6.0421	5.9512	5.3528	4.9315	6.1854	6.0002	6.1991	5.0883	4.8149	4.7125	4.7496	5.1444	4.6636	4.5597	5.0921	4.9740	4.5077	4.0556
279932855	0.5758	0.6410	0.5575	0.0000	0.0000	0.7617	0.0554	0.0000	0.1820	0.0000	0.7337	0.0000	0.8849	0.8524	0.0000	0.1686	0.3469	0.0000
1098698	1.2450	1.3987	1.7371	1.7477	1.3458	1.3165	1.4661	2.0069	2.2943	2.7150	1.8150	2.2842	2.5012	2.1922	2.3123	2.3730	1.8044	1.7003
1106040	0.0000	0.1694	0.0000	0.0000	0.0000	0.0000	0.0000	0.2414	0.0000	0.0000	0.0000	0.0000	0.0000	0.0000	0.0000	0.0000	0.0000	0.0000
1087127	3.9717	3.2365	3.0351	3.2520	3.6249	3.5864	3.1337	3.3011	3.0493	3.1982	3.7625	3.3243	2.7392	3.5358	3.2654	3.2029	3.9075	3.9941
1096237	5.0797	4.3458	3.1156	4.5604	4.2555	4.0852	4.3580	4.1198	3.4207	2.9918	3.0627	2.4993	2.6624	3.8349	1.5561	2.4093	3.8856	2.5230
279950913	0.0000	0.0000	0.0000	0.0000	0.0000	0.0000	0.0000	0.0000	0.0000	0.0000	0.1192	0.2424	0.0000	0.0000	0.0000	0.0000	0.4826	0.0000
1088426	4.2376	3.8455	4.2212	4.6434	3.6385	3.5301	3.6230	3.3146	3.6112	3.1828	2.9155	3.2869	3.6088	3.6686	3.0979	3.0869	2.8253	1.5758
279888337	0.0774	0.0000	0.0535	0.0000	0.0000	0.0000	0.0000	0.0628	0.0000	0.0000	0.0000	0.0570	0.0904	0.0000	0.0000	0.0000	0.0000	0.0000
1090169	4.0866	3.8296	3.5842	3.3606	4.4094	4.1362	4.1725	3.2947	3.9893	4.2330	3.8668	4.2727	3.7905	4.3109	4.4993	4.2821	4.4778	3.9766
1106707	0.1751	0.2712	0.0000	0.0000	0.0619	0.4720	0.3223	0.3910	0.0000	0.2037	0.2361	0.1301	0.1905	0.0599	0.1458	0.0000	0.1015	0.0000
1090175	3.6891	3.2500	2.5593	2.3420	3.7036	3.8387	3.6472	2.6042	3.3362	3.2081	3.9009	3.8546	2.6146	3.4502	3.8029	3.6060	4.7943	4.4161
1089908	3.8079	3.5174	3.2581	3.4316	3.7572	3.5452	3.2706	3.2228	3.6360	3.8846	4.2398	3.8715	3.6586	4.1253	4.0185	3.6712	4.6212	4.6946
1090851	0.3370	0.3990	0.0344	0.3554	0.3380	0.0922	0.2012	0.4424	0.1209	0.0460	0.1799	0.2489	0.0434	0.2877	0.1474	0.0312	0.0696	0.3641
279804543	0.2161	0.2298	0.2739	0.4417	0.3061	0.1594	0.1994	0.1395	0.2128	0.3655	0.2139	0.4168	0.1850	0.3035	0.4249	0.2707	0.3602	0.1009
280122768	0.1320	0.8220	0.6089	0.6286	0.7553	0.7831	0.4832	0.3012	0.6911	0.9268	0.0922	0.8243	0.6944	0.3947	0.5108	0.8793	0.3456	0.0000
279928122	0.8620	1.1311	0.7264	0.5871	0.8445	0.6649	0.8199	0.3862	0.3197	0.1582	0.1546	0.1283	0.4860	0.0000	0.1553	0.1946	0.0964	0.0000
279921278	0.0000	0.0000	0.3383	0.0000	0.0000	0.0391	0.2190	0.0000	0.3712	1.2164	0.7067	0.7764	0.8852	0.6743	0.9704	0.8683	0.0000	1.4711
1098474	1.4188	1.5091	1.6745	1.6586	1.0439	1.5199	1.1077	2.3833	2.3595	2.5097	2.3819	2.2612	2.5793	2.2408	1.9756	2.2627	2.3860	3.1170
1098419	4.4582	4.0239	3.3914	3.6110	4.4123	4.0928	3.8646	3.1090	3.7476	3.9668	4.3595	4.3518	3.5148	4.2356	4.5728	4.1410	5.2436	4.7884
279781335	3.6380	3.4716	2.7461	3.6495	3.4398	3.6607	3.1037	4.1102	2.8303	3.0959	3.4316	3.4946	2.6083	3.2703	3.2241	3.0779	3.0962	3.3422
279736371	0.0000	0.0000	0.0000	0.0000	0.0000	0.1566	0.0000	0.0000	0.0000	0.1237	0.0000	0.0000	0.0000	0.0000	0.0000	0.0000	0.0000	0.0000
280079661	0.3289	0.7069	0.0542	0.4030	0.3649	0.3591	0.5386	0.1912	0.7105	0.9178	0.6553	0.8252	0.8120	0.9794	1.2994	0.9437	0.8729	0.9765
1094534	0.5796	1.1201	0.7638	0.5997	0.9429	0.8610	1.0315	0.9073	1.2790	1.5315	1.0473	1.4360	1.5684	1.1457	1.4216	1.3823	1.1933	1.5489
1090431	1.1609	1.3776	1.1087	0.8823	1.5658	1.2306	1.3904	1.1840	1.6085	1.6327	1.2338	1.4872	1.2744	1.3970	1.5994	1.5590	1.7006	1.6606
1088473	1.7093	1.5237	2.3078	1.8507	1.4138	1.8646	1.7743	2.1571	2.2631	2.0798	2.1595	2.0088	2.2704	1.8850	1.5669	2.1540	2.1330	1.6053
1107394	0.3923	0.2918	0.3293	0.6417	0.0000	0.3547	0.0000	0.4979	0.0000	0.2851	0.0000	0.2707	0.0768	0.0858	0.0000	0.0808	0.0731	0.0000
1093744	2.4086	2.6735	2.5094	2.8860	2.2199	2.4305	2.4899	2.3638	3.6175	3.6474	3.0012	3.5893	3.8628	3.6277	3.6091	3.8739	3.7548	3.0355
1103905	1.1243	1.3697	1.1913	1.5997	1.3255	1.3297	1.2881	1.3935	1.5261	1.3557	1.2654	1.2555	1.0936	1.3350	1.1064	1.3744	1.3061	1.2138
279815325	0.4828	0.0000	0.0000	0.0000	0.0000	0.0000	0.2966	0.7155	0.0000	0.2985	0.0000	0.3987	0.0000	0.0000	0.0000	0.0000	0.5280	0.4666
1088159	3.5384	4.1240	4.4190	2.5118	3.9880	3.5106	4.5272	2.3039	3.9584	4.3229	3.2819	4.2078	4.4631	4.2026	4.3357	4.2405	3.9440	3.1353
1095189	0.0591	0.2817	0.0111	0.0970	0.1191	0.1161	0.1323	0.1195	0.0246	0.0143	0.0333	0.0075	0.0067	0.0422	0.0090	0.0151	0.0091	0.0243
280050278	0.0000	0.0000	0.0000	0.0000	0.0000	0.0000	0.0000	0.0000	0.4161	0.4994	0.0000	0.5560	1.0710	1.2059	0.0000	0.2315	0.0000	0.0000
280095885	2.8090	2.1652	2.0996	2.9595	2.0947	2.2452	2.3624	2.6786	2.3148	2.1778	2.2207	2.1173	1.9385	1.7568	2.4280	2.1707	2.2756	2.1825
1099276	0.0000	0.1306	0.0000	0.0000	0.1585	0.0528	0.0626	0.0000	0.2771	0.0000	0.0000	0.0000	0.0496	0.0200	0.0000	0.0199	0.2204	0.0000
279811655	1.2154	0.3703	0.0914	0.7191	0.0000	0.2579	0.6077	0.3621	0.5768	0.1534	0.0000	0.2597	1.0435	0.3065	0.4740	0.1513	0.4191	0.0000
1092956	2.4921	3.6741	3.6135	2.7644	2.7119	2.7211	3.4412	2.5957	4.1563	4.3437	2.5064	3.9560	4.3300	4.1105	3.8644	4.3473	3.6249	2.5823
1093084	2.9314	3.5965	3.2788	2.7333	3.3644	3.4057	3.4437	3.2328	3.5776	3.5164	3.1335	3.5999	3.4424	3.4401	3.7263	3.5437	3.4996	3.1953
1104715	2.2651	2.4725	2.7548	2.6253	2.3654	2.2027	2.3461	2.3999	2.7294	2.8781	2.1438	2.6843	2.6909	2.5991	2.7646	2.7990	2.5064	1.7744
279872252	1.0892	0.1782	0.3352	0.9397	0.0000	0.9447	0.5959	1.3664	0.8944	1.3011	1.3585	0.5484	0.6464	1.2917	0.2411	0.7610	1.2244	1.7314
279810648	0.1229	0.0993	0.0259	0.1170	0.0000	0.0000	0.0742	0.0000	0.0000	0.0000	0.1668	0.0000	0.2735	0.0000	0.0000	0.0782	0.0707	0.0000
280128809	0.1731	0.3218	0.0000	0.1899	0.2048	0.0000	0.1052	0.0000	0.0000	0.0000	0.0000	0.0000	0.0000	0.2234	0.0000	0.0519	0.0000	0.0000
1093015	3.6943	2.3037	1.7061	4.1649	1.4844	2.4956	2.2073	2.4801	2.0813	0.6842	2.1294	0.9310	0.8711	2.5305	0.5121	0.9140	2.0082	0.6138
1086894	2.7287	2.2050	1.5690	2.3789	1.6579	2.0393	2.0028	2.0368	0.8926	0.8962	1.3910	1.2261	0.4136	1.3732	0.7422	0.6689	1.8211	0.9165
1095760	1.1987	2.4508	3.1379	0.8534	2.1117	2.0136	2.9725	1.3987	3.7650	4.4713	2.7542	3.4855	4.7640	3.6548	3.3607	4.1937	3.0468	2.5121
1097716	3.2408	2.3972	1.4782	2.5491	2.6659	2.4323	2.4416	2.4115	1.9586	1.4878	2.3095	1.9352	1.3726	2.2596	1.8044	1.9080	2.5466	1.9444
280072901	1.5910	2.4462	1.9459	1.2537	2.6590	2.3280	2.6579	1.8619	2.8345	4.2534	2.3939	3.1150	2.7959	3.2518	3.3980	2.9266	3.1886	3.7052
279873655	0.5419	1.1491	0.7630	0.5763	0.6929	0.6262	0.7890	0.3748	1.2993	1.0720	0.6709	1.0112	1.3638	1.1836	1.3451	1.4138	1.2382	0.5361
280060518	0.0558	0.3801	0.3475	0.9478	0.0546	0.2461	0.2133	0.0673	0.9527	0.0286	0.2659	0.0556	0.2550	0.4323	0.0943	0.0878	0.1042	0.0000
1094368	0.6766	0.5656	0.3755	0.9432	0.5551	0.5977	0.6357	0.6785	1.9955	2.4519	1.6156	2.1424	1.9584	1.8207	2.6103	2.4728	2.3311	2.0746
1105085	5.5494	5.8491	5.0355	4.8538	5.7779	5.4034	5.7916	4.5966	4.9398	4.4668	4.6149	5.1602	4.4238	4.9796	5.1405	4.8796	5.0920	4.2631
1094564	4.4141	4.1249	3.7311	4.7687	4.7153	4.9241	4.3287	5.8394	4.4870	5.3222	5.1105	4.4494	3.8239	4.2856	4.6259	4.8290	4.3326	4.8791
279887943	3.4015	2.3510	1.9632	2.8166	2.7449	2.5162	2.5914	3.2418	2.7786	2.9119	3.0802	2.7076	2.7641	2.4893	3.0084	3.2534	3.2536	3.2685
1102961	2.1875	1.2114	1.2875	2.1865	1.1653	1.1656	1.1129	1.2911	0.9000	1.3546	1.2350	0.6648	0.8248	1.0809	0.6810	0.7825	1.9131	0.8520
279878429	0.0000	0.0000	0.0000	0.0000	0.0000	0.0000	0.0000	0.0648	0.1125	0.0000	0.1089	0.0121	0.1377	0.0000	0.0883	0.0505	0.0457	0.0000
1089181	6.8216	6.3668	6.0742	6.3710	6.5091	6.5057	6.2266	6.0425	5.6808	5.6515	5.6862	6.1901	5.4395	6.1184	6.1102	5.9562	5.5731	4.9925
1096541	0.7270	2.0566	1.2591	0.6017	1.3587	1.5019	1.3221	1.3730	2.4843	2.4504	1.9497	3.4790	2.9943	2.6261	3.1605	3.3906	2.6540	2.3501
1091596	2.0554	2.0220	2.0307	2.4490	1.8327	2.0603	1.8313	2.4044	2.8219	2.6629	2.3268	2.4550	2.7024	2.6927	2.4535	2.7669	2.6390	2.0790
1090391	0.0000	0.0931	0.0545	0.0000	0.0189	0.0302	0.0000	0.0000	0.5361	0.7913	0.1582	0.5329	0.4063	0.6162	1.0809	0.2749	0.7211	0.7233
1097813	0.0000	0.0192	0.0000	0.0000	0.0000	0.0000	0.0832	0.0000	0.0000	0.0419	0.0000	0.0000	0.0000	0.0000	0.0000	0.0000	0.0136	0.0000
279859164	0.0000	0.0000	0.0000	0.5995	0.0000	0.0000	0.0000	0.0000	0.5825	0.0000	0.3109	0.0000	0.5616	0.0000	0.0000	0.0000	0.2596	0.0000
1090997	3.0183	1.3050	1.6287	2.8979	1.2734	1.5823	1.4637	0.8434	1.4897	1.4488	1.1665	1.1881	1.5101	1.7708	1.2314	1.4366	1.6382	1.1261
279996768	0.6828	0.4211	0.5785	0.7523	0.2635	0.4063	0.6932	0.4568	0.5373	0.6092	0.5028	0.4640	0.4914	0.5775	0.3647	0.4025	0.7192	0.4626
1102458	4.2552	3.5553	2.3912	3.7541	3.5502	3.3379	3.5597	3.2262	2.5877	2.2262	2.3496	1.9467	1.9691	3.0261	1.0854	1.7380	3.0784	1.8037
1096330	1.3570	0.9251	1.4804	1.6283	0.5784	0.9830	0.9509	1.3465	1.5224	1.6133	1.0546	1.1385	2.1773	1.4553	0.8418	1.4682	0.9706	0.8362
1087262	3.0043	3.2981	3.5897	3.3682	3.2059	3.3951	3.4509	3.3555	4.7121	4.6146	3.8365	4.3674	4.8641	4.3184	4.4742	4.7393	4.1496	3.4327
279799204	0.0000	0.0000	0.0000	0.3029	0.0000	0.0000	0.0000	0.0000	0.2330	0.0000	0.0000	0.0000	0.0000	0.0000	0.0000	0.0000	0.0000	0.0000
1089772	2.0855	2.5213	2.8579	2.5010	1.9941	2.6100	2.6901	2.4268	3.8723	4.2971	2.7925	3.5904	4.3586	3.4764	3.1888	4.0152	4.0969	2.8419
280110565	0.2899	0.2368	0.2517	0.4602	0.1804	0.1160	0.1789	0.0000	0.6231	0.1350	0.0543	0.2176	0.0000	0.3701	0.0864	0.1882	0.2107	0.6938
1094178	0.0653	0.0000	0.0671	0.0000	0.0000	0.0135	0.0197	0.0000	0.0000	0.0000	0.0228	0.0000	0.0000	0.0000	0.0000	0.0208	0.0000	0.0000
1099131	0.5138	0.1694	0.1456	0.3729	0.2450	0.2184	0.2061	0.1152	0.1009	0.2194	0.2009	0.1845	0.2623	0.3070	0.0489	0.1715	0.2740	0.1705
1104497	2.7981	1.3688	0.9413	3.2410	0.7645	1.1154	1.3162	1.6210	1.7006	1.1429	0.7985	0.8552	1.1455	2.0342	0.7858	0.7418	1.1113	0.7963
1101863	0.6751	0.4101	0.1735	0.3196	0.2575	0.1894	0.0887	0.6071	0.1458	0.1929	0.2863	0.0388	0.1780	0.2582	0.1687	0.3563	0.1985	0.3373
1103486	3.9740	3.2315	2.5583	3.5618	3.5368	3.0920	2.9051	2.5208	1.6122	1.7385	2.0640	1.7395	1.4217	1.7553	2.0178	1.4955	1.3592	0.6029
1098330	2.0168	2.3568	2.2007	1.7274	2.3614	2.1287	2.2818	1.7109	2.4771	2.5873	2.2266	2.2522	2.3984	2.7562	2.6336	2.7032	2.6137	2.0818
1098014	1.5208	1.8871	1.8962	1.6704	1.6112	2.1141	2.0764	2.0887	2.8737	2.9898	2.2882	2.2770	3.0459	2.5559	2.1296	2.6752	2.6719	2.3628
279723599	2.9926	3.2802	3.1071	1.8270	3.6483	2.7500	3.2372	1.8010	2.7842	3.4043	2.8060	3.5298	3.0650	3.4021	4.1140	3.4273	3.4972	2.6305
1098773	3.2899	2.9899	2.6688	3.5169	2.8571	3.4129	3.0417	3.8513	4.2463	4.1848	4.2614	4.0294	3.6912	4.0645	3.9944	4.0283	4.6626	5.0795
279867365	2.4432	2.3906	2.2735	2.2142	2.6201	2.5976	2.9431	2.7703	3.3928	3.7531	4.0122	3.7368	3.2010	4.0822	3.9201	3.6822	4.1134	3.7664
279742440	0.0000	0.0000	0.0000	0.0000	0.0000	0.0000	0.0000	0.2426	0.0000	0.0437	0.2389	0.0541	0.0436	0.0487	0.0000	0.0000	0.0000	0.2119
1087957	0.0414	0.1830	0.1208	0.0209	0.0000	0.1888	0.0344	0.0121	0.0390	0.0222	0.0483	0.0423	0.0046	0.0000	0.1246	0.1395	0.0200	0.0000
1088900	1.8793	2.8048	2.9618	1.9859	2.2832	2.5884	2.6068	2.3347	3.1073	3.0524	2.6589	2.9722	3.1127	3.0045	2.4923	2.8361	3.1038	2.6631
279891847	2.0904	0.8749	0.6173	1.5187	1.4981	1.2287	1.3098	1.1158	2.5905	2.2563	1.8198	2.3395	1.6604	2.5903	3.0938	2.1900	3.1467	2.9554
279722730	0.0000	0.0000	0.0000	0.0000	0.0000	0.0677	0.0000	0.0000	0.0000	0.1044	0.0000	0.1288	0.0000	0.2237	0.0000	0.1109	0.0000	0.0000
279816253	0.0000	0.1147	0.0000	0.0000	0.0000	0.0000	0.0000	0.1155	0.2484	0.0000	0.2790	0.1050	0.7079	0.2077	0.2437	0.0000	0.0818	0.0000
280125736	1.2905	1.6493	2.2077	2.5043	1.3697	1.6169	1.8952	1.8403	3.0276	3.3582	2.2950	2.3796	3.4668	2.6725	2.2426	3.1178	1.8884	1.7563
279799187	0.3399	0.0000	0.0000	0.0000	0.0000	0.1812	0.2305	0.1937	0.0887	0.0000	0.0000	0.0000	0.0262	0.0000	0.0000	0.0000	0.0000	0.0000
1103376	1.8326	2.2114	2.2059	1.9476	1.9587	2.1304	2.0644	2.0756	2.6050	2.6461	2.1524	2.5931	2.6732	2.6662	2.6516	2.6906	2.4225	2.1101
1089192	3.5763	2.7777	2.2642	3.6793	2.6290	2.8234	2.7275	2.2895	2.6338	2.2633	2.1500	2.3177	1.8784	2.7591	2.3800	2.2132	2.6811	1.9400
279917657	0.4760	0.4657	0.0000	0.6364	0.3032	0.3541	0.0000	0.5298	0.0000	0.1569	0.6318	0.0944	0.5446	0.1743	0.4060	0.1665	0.0938	0.0000
280041219	0.0000	0.0000	0.0000	0.0000	0.0000	0.0000	0.1645	0.0000	0.1955	0.6634	0.0000	0.8160	0.4989	0.4200	0.4692	0.8705	0.3204	0.0000
279716361	0.0000	0.0000	0.4794	0.0000	0.0000	0.0000	0.0000	0.0000	0.0000	0.0000	0.0000	0.3437	0.0000	0.0000	0.0000	0.0000	0.0000	0.0000
1094782	6.6655	6.3951	6.0038	6.8749	6.1775	6.1942	6.2011	5.7490	6.4609	6.2071	5.7043	6.3508	5.9539	6.6857	6.4921	6.2590	6.7541	5.5842
1098102	0.1253	0.5029	0.3212	0.2898	0.0991	0.0418	0.1478	0.2443	0.6548	0.8534	0.6759	0.9275	1.2740	1.2099	0.7572	0.9486	0.6718	0.8060
1101248	2.1328	3.2416	0.7208	1.5320	2.0764	1.3846	1.8595	1.6093	0.6487	1.2122	1.3662	0.7893	0.9079	1.8045	1.2171	1.1272	1.6105	1.3259
279899603	2.1913	2.5700	2.9183	3.0693	1.7349	1.9738	2.4179	3.0591	2.8922	3.3698	3.5504	2.9336	1.8280	3.2511	2.5930	2.3391	3.7308	5.0611
1088090	2.7609	3.6221	3.0039	2.3211	3.2668	2.9892	3.3307	2.4545	2.9385	2.9228	2.4211	3.0661	3.0382	2.8747	3.1374	2.9983	2.7229	2.4845
279951942	0.0000	0.4196	0.0000	0.4856	0.0000	0.0000	0.0000	0.1450	0.0000	0.0000	0.0000	0.0000	0.0000	0.0000	0.0000	0.0000	0.0000	0.0000
279470193	4.5225	2.5744	2.0489	3.6474	3.4420	2.4543	2.7745	3.7436	2.8808	3.7568	4.6521	3.2027	2.4059	4.6040	3.4799	2.3666	4.9431	5.6097
1090057	0.4871	0.5619	0.1550	0.2581	0.3031	0.3114	0.0000	0.2168	0.1929	0.0520	0.1893	0.0000	0.1190	0.3378	0.0000	0.0000	0.1550	0.6850
280111514	0.9040	0.0000	0.2912	0.1245	0.0000	0.2500	0.2554	0.1787	0.0000	0.0000	0.0000	0.0000	0.0000	0.0000	0.0000	0.0000	0.0000	0.0000
1103135	1.6641	1.6752	1.4411	2.1924	1.4239	1.7483	1.3053	1.9156	2.2081	2.2464	2.0059	2.0331	2.1008	2.1924	2.1676	1.9728	2.5229	2.2620
280014883	0.4418	0.5700	0.0000	0.1753	0.7233	0.1405	0.4270	0.0000	0.0000	0.4972	0.0000	0.9959	0.0000	1.1222	0.2026	0.0000	0.7115	0.7535
1101707	0.9645	0.6267	0.6894	1.2186	0.6296	0.7793	0.7078	0.5372	0.9606	0.8789	0.5095	0.7024	0.9126	0.7849	0.6447	0.7181	0.7034	0.6398
280058933	0.1924	0.4254	0.6473	0.2506	0.1847	0.2980	0.4387	0.4306	1.0168	1.0708	0.8144	0.8483	1.6869	0.7955	0.6517	1.1126	0.7998	0.6022
1103970	2.7326	3.3764	3.1175	2.7346	3.4466	3.3922	3.2163	2.7943	3.4793	3.4099	3.2659	3.6211	3.2336	3.4741	3.5545	3.3913	3.5691	3.2271
1104042	0.0000	0.1324	0.1139	0.0789	0.0000	0.0000	0.0000	0.0000	0.0000	0.0000	0.0000	0.0611	0.0492	0.0000	0.0000	0.0000	0.0481	0.0000
1104408	0.1266	0.1015	0.0358	0.0249	0.2081	0.0393	0.0120	0.0625	0.2733	0.2711	0.2657	0.4164	0.3924	0.2645	0.6326	0.4305	0.4259	0.1030
1096387	0.0387	0.2339	0.0922	0.0736	0.0000	0.0730	0.0118	0.1084	0.0142	0.0000	0.0000	0.0000	0.0348	0.0000	0.0000	0.0000	0.0000	0.0000
1096578	0.0925	0.0751	0.0321	0.0450	0.1100	0.0706	0.0559	0.1822	0.0000	0.0000	0.2692	0.0000	0.0553	0.0000	0.0000	0.0000	0.1786	0.0000
1101038	2.9686	2.4563	2.1106	1.7587	2.7070	1.9901	2.4727	2.1433	2.2580	2.4539	3.0981	2.4105	2.2148	2.9076	2.9079	2.3966	3.4942	3.7807
279810560	0.0000	0.0000	0.0000	0.0000	0.0000	0.0000	0.0000	0.0000	0.0000	0.0343	0.0000	0.0000	0.0000	0.0383	0.0000	0.0000	0.0000	0.0000
1101464	0.0326	0.0765	0.0000	0.0310	0.0384	0.0000	0.0319	0.0450	0.0000	0.0278	0.0000	0.0000	0.0000	0.0215	0.0361	0.0000	0.0193	0.0000
279982870	2.4843	2.8870	2.0746	2.7289	2.8621	2.8399	2.6530	2.7233	3.3084	3.3682	2.8985	2.9551	2.9122	3.2164	3.6953	3.1146	3.4947	2.6488
279787952	1.7980	1.5588	1.5623	1.0134	1.1628	1.4200	1.2518	3.0617	1.8472	1.9415	1.5472	1.5646	2.2353	1.3068	1.5671	1.6604	1.3679	2.0790
1100733	0.0290	0.2039	0.0526	0.1079	0.0232	0.0648	0.0340	0.0542	0.0075	0.0286	0.0202	0.0000	0.0115	0.0192	0.0215	0.0183	0.0468	0.0655
1090586	1.9975	2.2598	2.3445	1.9904	2.1049	2.2902	2.3851	2.2766	2.7295	2.8415	2.0565	2.7310	3.1381	2.5746	2.6932	2.9388	2.2096	1.5996
279821508	0.0000	0.0000	0.0000	0.0000	0.0000	0.2134	0.0000	0.0000	0.0549	0.1693	0.1916	0.0000	0.0000	0.2645	0.0000	0.0000	0.2203	0.0000
1097107	2.3826	2.4595	2.6202	3.0763	2.5680	2.2624	2.3681	2.4262	4.3257	4.4803	4.0304	4.6112	4.6269	4.5850	4.4736	4.7714	4.9503	4.2959
280057270	0.8810	0.7321	0.5249	0.0000	0.6995	1.0470	0.9591	0.6861	0.9166	1.3781	1.1391	0.9272	1.3590	0.8345	0.9468	1.7590	1.0625	1.4995
1093062	0.3004	0.1374	0.0000	0.1168	0.0602	0.2802	0.0302	0.1571	0.0000	0.0000	0.0000	0.0000	0.0000	0.0000	0.0000	0.0000	0.0000	0.0000
280017818	0.2931	0.1636	0.1437	0.5302	0.2037	0.2572	0.1378	0.3407	0.5601	0.5329	0.9291	0.0377	0.4060	0.5213	0.4496	0.3794	0.1757	0.9518
1105906	2.1295	2.6177	2.4635	2.2949	2.5319	2.6645	2.4274	2.5312	2.9894	3.1749	2.9361	3.0014	2.7245	3.0006	3.0801	3.0888	3.2465	3.0882
280026310	2.7874	3.1412	2.5649	2.6189	3.1739	2.5958	3.0588	2.8088	3.4951	3.5996	3.0428	3.3592	2.8794	3.6838	3.2002	3.1988	4.5029	3.8052
279718958	0.0456	0.0000	0.0621	0.0434	0.0000	0.0344	0.0000	0.1759	0.2702	0.2029	0.0000	0.0335	0.2708	0.1278	0.0000	0.1899	0.0514	0.0000
279913854	0.2541	0.1073	0.1279	0.0000	0.2993	0.1193	0.0000	0.0000	0.3687	0.0794	0.2619	0.1349	0.5931	0.5417	0.0000	0.2517	0.1756	0.0281
280093036	1.5219	0.7063	0.5520	1.0759	1.0478	0.5219	0.4987	1.4592	1.0703	1.0021	1.8042	0.8504	0.8367	1.4124	1.1964	0.9461	2.1695	1.3738
1103749	1.5530	2.1701	2.5610	1.9670	1.7074	2.0212	2.1243	2.5839	3.0745	3.1306	2.4165	2.9042	3.7245	2.7336	2.5979	3.2676	2.1666	1.9204
280010389	0.0000	0.0429	0.0368	0.0000	0.0000	0.0000	0.0319	0.0000	0.0382	0.0316	0.0731	0.0392	0.0678	0.0334	0.0000	0.0000	0.0000	0.2043
1094379	2.5975	2.6221	2.0393	2.6371	2.7862	2.3855	2.6717	2.0764	3.0195	3.1123	2.7750	2.9071	2.6625	3.2568	3.2740	3.3001	3.5484	2.9219
1099733	2.6825	3.1022	3.5168	3.2831	2.6686	2.9814	2.9876	3.3084	3.8928	3.8151	3.1390	3.7719	4.3688	3.5055	3.5585	3.9943	2.7502	2.7432
1094966	1.5602	1.4910	1.3888	1.3066	1.6325	1.5931	1.5171	1.2633	1.3019	1.1706	1.0595	1.3780	1.0797	1.3563	1.1857	1.2737	1.2987	0.7043
1088098	3.6736	3.1249	2.9999	3.1436	3.6412	3.1234	3.0106	2.7346	3.8793	4.1650	4.6335	4.2151	3.7498	4.4274	4.6243	4.3750	5.1806	4.9135
1097630	2.9811	2.3451	2.1377	2.5590	3.0265	2.5399	2.2903	2.0631	2.5891	2.5448	2.5657	2.7379	2.3701	2.6203	2.9171	2.7919	2.8691	2.7717
1087766	2.7372	1.2912	0.8667	2.7650	1.0840	1.4267	1.1427	1.3348	0.8109	0.3727	0.7319	0.8060	0.2052	1.0994	0.6067	0.3925	0.4465	0.9051
1092448	3.4610	3.9998	3.6581	3.2721	3.9432	3.8482	3.9214	3.4126	4.2012	4.3091	3.8969	4.6349	4.3347	4.2564	4.6833	4.5421	4.2149	3.9736
1100154	2.3707	0.6004	0.2932	1.8805	0.2931	0.5579	0.6512	0.4762	0.0000	0.0000	0.1138	0.0000	0.0253	0.5948	0.0000	0.0753	0.0489	0.0000
279835415	0.0000	0.0358	0.0000	0.0000	0.0000	0.0000	0.0266	0.0361	0.0000	0.0000	0.0080	0.0000	0.0000	0.0000	0.0000	0.0000	0.0000	0.0000
280001743	1.4068	1.5810	1.9097	1.6605	1.2689	0.8045	1.2255	1.1864	1.1507	1.3540	0.6097	1.2057	1.1353	1.2715	1.0594	0.8893	0.8808	0.6453
1095778	0.5714	0.1047	0.2419	0.1475	0.1241	0.0787	0.1805	0.6126	0.3210	0.2943	0.1530	0.1134	0.2570	0.0537	0.0000	0.0754	0.4089	0.5925
1094502	5.5451	4.2950	4.1815	5.7951	3.8424	4.5694	3.7960	5.0974	4.2145	3.5885	4.0091	3.7338	3.3520	4.4921	3.3849	3.3166	4.1074	3.4457
1092564	6.3394	4.5514	3.9458	6.1719	4.1821	5.2235	4.4950	5.1909	4.8289	3.9691	5.3050	4.0991	3.7389	5.1788	3.3107	4.1264	5.8349	5.1582
1101226	2.3263	2.6641	2.0577	1.8962	2.8229	2.4172	2.5216	1.3043	2.8084	2.7295	3.2197	3.1956	2.3204	3.3751	3.4709	3.0026	3.9156	3.8312
279761316	0.0000	0.0000	0.9167	0.0000	0.0000	0.0000	0.0000	0.0000	0.0000	0.3897	0.6602	0.0000	0.0000	0.5360	0.0000	0.0000	0.0000	0.0000
280086686	2.0731	1.3980	1.0335	1.6924	2.2095	1.7011	1.7747	1.2628	2.2599	1.7956	2.6210	2.3282	1.8754	2.4801	2.5058	2.5732	2.8778	2.4974
1096747	1.5275	1.3196	0.8595	1.5526	1.2784	1.1807	1.3217	0.9852	0.7873	1.1700	0.6701	0.7815	0.5656	0.8846	1.1211	0.7686	0.7771	0.7606
1089058	0.7679	0.4156	0.2801	0.4974	0.1317	0.3938	0.3545	0.1423	0.0483	0.0660	0.0924	0.1138	0.0664	0.1169	0.0748	0.1508	0.2283	0.0460
280115228	0.0767	0.2819	0.0860	0.0782	0.2787	0.1825	0.0658	0.0682	0.0303	0.0499	0.0000	0.0623	0.0000	0.0283	0.0000	0.0000	0.0244	0.0000
280007688	1.4430	1.7034	1.1493	1.1768	1.0788	1.8786	2.0705	1.6408	1.7718	1.7647	1.1652	1.8273	1.8068	1.0920	1.4882	1.7964	1.6184	1.9782
280100615	0.6787	0.1665	0.0000	0.8070	0.0000	0.2398	0.4150	0.2996	0.0000	0.9368	0.1384	0.3046	0.0000	0.4396	0.6230	0.4669	0.1120	0.5511
279705928	0.0000	0.6402	0.0000	0.0000	0.0000	0.0000	0.0000	0.7935	0.0000	0.0000	0.0000	0.0000	0.0000	0.1641	0.0000	0.0000	0.0000	0.0000
1102838	3.5555	2.9562	2.2684	2.8267	2.8675	2.6646	2.6370	3.4151	1.5657	2.2400	1.6450	2.1241	2.3321	1.9220	1.6085	2.1628	1.1026	1.5358
1090576	2.5575	3.1509	3.2120	3.0472	2.8915	2.9550	2.8739	2.8997	3.8439	3.9974	3.1630	3.7130	3.8226	3.7979	3.7399	3.8644	3.4658	3.3361
279662180	2.0345	0.0000	0.0000	4.4965	0.0000	0.8292	0.0000	1.1704	0.0000	2.2143	6.1227	0.0000	0.6831	5.3814	1.1006	0.4039	0.0000	2.7501
1092087	4.2752	4.3968	4.0273	3.9064	4.3292	4.3630	4.3328	3.2590	4.7374	4.5121	4.1088	5.0391	4.6602	4.7955	5.4368	5.2691	4.5927	4.1494
1095565	2.3397	2.3363	2.0755	1.7220	2.3104	2.2352	2.3335	1.1601	2.0840	1.4152	1.2532	1.6446	1.7689	2.1006	1.5683	1.2875	1.8115	0.6810
279786716	0.0000	0.2263	0.0000	0.1694	0.0000	0.0000	0.1214	0.4406	0.1226	0.1018	0.0000	0.0726	0.0000	0.0470	0.0861	0.0315	0.0000	0.0000
279894982	0.0207	0.0000	0.2423	0.1723	0.0000	0.0000	0.0000	0.0000	0.2897	0.0000	0.0000	0.0000	0.0000	0.0000	0.0566	0.0000	0.0000	0.0000
280077520	1.6621	1.6105	1.9352	1.4752	1.3018	1.1262	1.9358	1.1743	2.2373	2.1369	1.5030	1.6127	2.6354	1.8626	1.9825	2.4524	1.6826	1.3093
1094618	1.9658	3.2307	3.3992	2.1109	2.9071	2.9151	3.1683	2.0956	4.1703	4.0887	2.7718	3.9756	4.3246	3.8165	4.1980	4.2755	3.4992	2.6057
279979030	0.0000	0.0000	0.0000	0.0000	0.0000	0.0000	0.0000	0.0000	0.0000	0.0000	0.3511	0.0000	0.0000	0.0000	0.0000	0.0000	0.4835	0.0000
279665113	0.0000	0.0000	0.0000	0.0000	0.0000	0.0000	0.0000	0.0000	0.0000	0.8664	0.7166	0.0000	0.1851	0.3346	0.6017	0.0000	1.3119	0.0000
1089531	5.8998	7.0167	5.8156	5.3696	6.7447	6.3749	6.6745	5.6721	6.0594	6.1142	5.6261	6.4162	5.9562	6.4417	6.7777	6.6167	5.6332	5.1902
279872556	0.0000	0.0000	0.0000	0.3633	0.0000	0.0000	0.0000	0.0000	0.0000	0.0301	0.1230	0.1756	0.0000	0.1587	0.0000	0.0000	0.0000	0.0000
279962871	0.3172	0.0000	0.0000	0.0000	0.3722	0.0000	0.0000	0.0000	0.0000	0.0000	0.0000	0.0000	0.0000	0.0000	0.0000	0.1509	0.0000	0.0000
1087098	2.7526	3.5173	3.7326	2.6620	3.2884	3.2591	3.5286	2.6597	3.7071	3.6623	2.8029	3.7619	3.7964	3.5685	3.7970	3.7672	3.3211	2.4223
280130146	1.9522	1.0290	1.0357	0.8727	0.9359	0.4105	1.0548	0.9549	1.0001	0.6934	0.0000	1.3024	0.4008	0.0000	1.7075	0.6723	0.8675	1.6635
279811706	0.0000	0.0000	0.0000	0.0000	0.0000	0.1052	0.0000	0.0000	0.0000	0.0828	0.0000	0.0000	0.0000	0.0000	0.0000	0.0000	0.0000	0.0000
280127219	5.5792	5.5196	5.5528	5.0655	5.6666	5.4885	5.5178	5.4988	6.2762	6.2850	6.5865	6.2783	5.8473	6.3137	5.9112	5.9070	7.5539	7.6355
1092394	4.1973	4.2847	4.1898	4.1729	4.0917	4.0684	4.1972	4.0696	4.2215	4.3321	3.6809	4.0715	4.2851	4.2685	3.9524	4.3924	4.1572	3.2470
1091044	2.8858	3.4163	3.4254	2.7972	3.2537	3.1918	3.4151	2.7976	3.6737	3.2938	3.1379	3.4999	3.4567	3.7027	3.5873	3.5463	3.2983	2.9047
279750791	0.8441	1.5937	1.9315	1.0052	1.6144	1.1353	1.9375	0.6185	1.7490	2.0504	0.9359	1.8128	1.8884	1.9687	1.4254	2.1105	1.5221	0.0000
280024181	1.7589	0.3450	0.6193	1.9844	0.3889	1.1228	0.5512	0.1322	0.4018	0.1056	0.5469	0.2498	0.0000	0.8670	0.0000	0.0000	0.1017	0.0000
279701330	2.4726	1.8379	0.7926	1.7038	1.5555	0.3272	1.7744	2.1124	1.6195	1.0610	1.1395	2.3705	0.8676	1.1186	2.6187	0.3033	2.9805	3.2717
279840743	0.1059	0.0000	0.0000	0.0000	0.0000	0.0000	0.0000	0.0862	0.0000	0.0000	0.0000	0.0000	0.0000	0.0000	0.0000	0.0672	0.0000	0.0000
1087645	0.0000	0.1698	0.0219	0.1609	0.1102	0.1156	0.1607	0.1936	0.3072	0.4884	0.1245	0.2613	0.3852	0.3643	0.2274	0.2325	0.3148	0.1534
1087691	3.2665	3.8332	1.9785	2.4098	3.0084	2.8398	3.2508	2.7058	2.4081	1.7652	2.4554	2.6853	2.3510	2.2590	2.6489	3.3050	2.3728	2.3598
279658827	1.5477	0.0000	0.0000	0.5293	0.0000	0.9347	0.0000	0.4544	0.1816	0.3054	1.0309	0.5290	0.0000	0.6358	0.5665	0.5420	0.4246	2.0315
279899622	0.2475	0.0000	0.0604	0.1616	0.1039	0.0000	0.0524	0.0709	0.0627	0.0519	0.0000	0.0000	0.0000	0.0579	0.0000	0.0553	0.0000	0.0000
279820464	3.3992	3.3390	3.2872	3.2862	3.3321	3.5195	3.3525	3.8433	3.6047	3.9360	4.3398	3.4884	3.4604	3.3480	3.7763	3.3337	4.1511	4.9126
279994922	0.4292	0.4521	0.2727	0.4461	0.4287	0.2387	0.2113	0.4576	0.3872	0.6621	0.4343	0.3234	0.4205	0.4979	0.4885	0.4015	0.2125	1.0201
1104809	1.9655	1.9446	1.6935	1.5972	2.1006	1.9520	1.9093	1.7294	1.9967	1.8993	1.8771	2.0069	1.6318	2.0411	2.2162	2.1242	2.4529	1.7880
279997043	1.2104	0.9668	0.5062	1.4215	0.9341	0.8587	0.6674	0.7799	1.0579	1.5242	0.8643	0.9467	0.7805	1.9041	0.9370	1.2047	1.0955	1.4593
279496787	4.3466	4.5691	4.7711	3.7982	5.0050	4.6236	4.7643	3.6328	5.5054	5.7409	5.0017	6.0637	5.5383	6.0144	6.5616	5.4947	6.1242	5.4532
1098768	3.6985	3.4366	3.1178	3.7613	2.9925	3.2387	3.4277	3.0330	3.2459	3.0881	2.7569	2.9851	2.8612	3.2904	3.0756	2.9216	3.5102	2.7129
1107456	1.8564	1.6844	1.8608	1.8187	1.5395	1.4270	1.6752	1.6876	3.8448	3.4402	1.7356	3.9244	3.7357	3.9182	3.5426	4.1351	3.0873	2.0603
279786088	0.2285	0.0344	0.2373	0.2179	0.1410	0.0225	0.0372	0.0967	0.0000	0.0321	0.5564	0.0000	0.0320	0.0000	0.0000	0.0755	0.3223	0.1167
279684042	0.3623	0.6084	0.2233	0.3257	0.2357	0.3220	0.2570	0.6180	0.2470	0.2386	0.0648	0.2751	0.2852	0.2480	0.1676	0.1670	0.1367	0.2379
1104816	0.7263	1.7485	1.5933	1.3528	1.7439	1.3087	1.2380	1.2150	0.9506	1.5475	1.3662	1.9528	0.6561	1.4433	1.0623	0.2688	1.7669	2.1046
1093800	0.2318	0.6862	0.4011	0.2096	0.2314	0.4341	0.4239	0.3157	0.0643	0.0308	0.2959	0.1642	0.1750	0.0427	0.0713	0.1417	0.0586	0.0471
280096058	4.0086	4.8334	4.6386	3.7424	4.2879	4.1847	4.6460	4.2462	5.3158	5.4468	3.5404	5.8952	5.3105	5.0419	6.0089	5.1761	4.8782	3.9986
1097239	2.8589	2.9290	2.5045	2.7807	2.8576	2.9025	2.6087	3.4364	3.3060	3.4500	3.3711	3.3474	3.0695	3.3813	3.1932	3.2602	3.5555	4.2022
1088367	1.0505	1.3418	2.2396	1.6644	0.9195	1.3109	1.3898	1.4668	2.5844	2.6654	1.8385	2.0481	3.4913	2.2731	1.6434	2.5802	1.5403	1.5257
1101421	5.2632	4.4661	3.1793	3.2236	4.5198	3.4967	4.5095	3.1047	0.8686	1.0639	3.8046	0.7817	1.5544	1.1245	0.8763	0.5946	1.7693	1.3398
1095471	2.1956	2.2853	2.1563	2.2312	2.1674	2.1136	2.3215	1.6881	2.6376	2.5931	1.8548	2.5949	2.5293	2.5851	2.7185	2.7323	2.5310	1.9873
279823841	0.0000	0.0000	0.0000	0.0000	0.0000	0.0000	0.0000	0.0000	0.0794	0.0000	0.0000	0.2470	0.0000	0.2237	0.2891	0.0400	0.0000	0.0000
1092884	1.3905	1.7921	1.8897	1.7346	1.4063	1.6425	1.6837	1.5429	2.0105	2.1157	1.8028	1.6241	1.9896	1.9938	1.7566	1.8242	2.1534	1.5021
279765268	1.3527	0.8720	0.4381	0.3173	1.3503	0.2568	1.1564	0.2740	1.3083	0.5427	0.6185	2.0108	0.6850	2.0222	1.1033	1.6357	1.9184	1.5002
1096278	0.0000	0.0000	0.0250	0.0000	0.0000	0.0000	0.0000	0.0000	0.0000	0.0653	0.0000	0.0000	0.0438	0.0000	0.0000	0.0000	0.0212	0.0000
280137331	0.0000	0.0000	0.0000	0.0000	0.0000	0.0000	0.0000	0.0000	0.1401	0.0000	0.0000	0.0000	0.0000	0.0526	0.0000	0.0000	0.1459	0.0000
1097573	6.8041	4.6978	4.8009	5.6918	5.1191	5.1819	5.0549	4.8466	4.2438	4.1500	4.7294	4.3187	4.1203	4.8793	4.3638	3.7153	4.9944	3.7546
1094812	1.9794	2.8682	1.0695	1.8462	1.5248	1.5044	1.7530	1.4588	0.6602	0.7922	0.4727	0.4210	0.4007	0.6416	0.5393	0.4691	0.8136	0.3113
279821864	0.0000	0.0000	0.0000	0.2564	0.0000	0.0000	0.0000	0.1146	0.3416	0.0000	0.0983	0.0000	0.0841	0.0000	0.1551	0.0000	0.0811	0.0000
1095392	5.7646	4.2302	3.9756	5.9116	3.8493	4.3591	3.9688	4.5076	3.8008	3.0355	3.4836	3.2631	3.2486	4.1511	2.6802	2.8121	3.3879	1.9728
279669170	0.4598	0.0000	0.0000	0.5514	0.0000	0.0000	0.0000	0.0360	0.0000	0.0000	0.0000	0.0000	0.0000	0.0000	0.0000	0.0000	0.0000	0.0000
279784242	1.2442	0.8111	0.8599	0.9795	0.4107	1.5275	0.2393	1.1011	0.6090	0.3857	0.5063	0.2566	0.2106	0.3380	0.1998	0.5247	0.5554	0.0894
279938180	0.4151	0.3457	0.2045	0.6990	0.6767	0.3223	0.4808	0.1822	0.9857	0.6542	0.7602	0.9180	1.0320	0.9974	0.5173	1.0035	0.9022	0.6657
279882795	0.0000	0.3923	0.0000	0.0000	0.5274	0.0000	0.0000	0.0000	0.0000	0.0000	0.0000	0.0000	0.0000	0.0000	0.0000	0.0000	0.0000	0.0228
1105135	0.0000	0.0639	0.0000	0.0259	0.0000	0.0000	0.0936	0.0124	0.0570	0.0000	0.0544	0.0000	0.0000	0.0526	0.0000	0.0501	0.0663	0.0000
279816019	0.0762	0.0000	0.0000	0.0000	0.0000	0.0577	0.0000	0.0000	0.0000	0.0000	0.0000	0.0000	0.0000	0.0000	0.0000	0.0000	0.0436	0.0000
279908164	0.0125	0.1194	0.1026	0.0276	0.1748	0.0000	0.0000	0.0000	0.0000	0.0000	0.3747	0.1093	0.0341	0.1516	0.0000	0.0941	0.0569	0.3843
1091676	0.1976	0.0000	0.0208	0.0873	0.0000	0.2902	0.0000	0.0000	0.0418	0.0179	0.0000	0.0000	0.0000	0.0000	0.0000	0.0000	0.0000	0.0000
1091625	2.6276	2.6839	3.2271	3.0150	2.0869	2.6385	2.5247	2.8562	3.0922	2.9934	2.4676	2.7282	3.0219	2.8944	2.4610	2.7093	2.8703	2.3837
1087441	3.7600	4.0858	3.8715	3.2875	4.1088	4.1103	4.0975	3.5282	3.8474	3.6159	3.7846	3.6890	3.3576	3.8995	3.6433	3.5830	4.2618	3.5174
279903999	0.0000	0.1855	0.0000	0.1128	0.0000	0.0347	0.0715	0.0000	0.0000	0.0000	0.0000	0.0000	0.0000	0.0000	0.0000	0.0279	0.0000	0.0000
1107428	1.8056	1.7639	1.1720	1.6094	1.4474	1.4424	1.3094	1.5849	1.3224	1.1421	1.0690	1.5098	0.8896	1.0465	1.5068	1.3963	1.4149	1.7879
280121487	1.2124	0.9538	0.7070	1.6275	0.8805	1.4049	0.7294	1.6366	2.3355	1.9600	2.2234	1.5439	1.9601	1.7424	1.4923	1.6392	2.2672	3.3096
280039014	0.8056	0.7699	0.8275	0.9907	0.6102	0.8262	0.7902	0.8286	0.9931	0.9477	1.6279	1.0505	0.9077	0.9742	0.9091	0.6316	1.3339	2.0990
279960800	5.0167	5.2161	4.5559	4.9584	5.2603	5.1435	5.3805	4.4848	4.9720	4.7559	4.8344	5.2809	4.5367	5.0218	5.3206	5.2943	5.3025	4.5128
1096635	1.2274	0.8267	0.3526	1.1413	0.4421	0.6396	0.3179	0.6801	0.2847	0.0000	0.1679	0.0000	0.0000	0.2195	0.0000	0.0884	0.0716	0.0000
1102722	1.1338	2.6424	1.6314	0.8606	1.4830	1.5779	1.9204	1.9263	2.0521	1.8666	1.0080	0.9590	2.4534	1.7685	1.5022	1.8261	1.0374	0.4455
1109104	0.4576	0.0539	0.0982	0.3227	0.2152	0.1541	0.2364	0.0274	0.3222	0.1404	0.1204	0.1947	0.1462	0.2598	0.2544	0.3129	0.2208	0.0227
280030951	0.0000	0.0000	0.0000	0.0000	0.0000	0.0000	0.0211	0.0000	0.0000	0.1075	0.0000	0.0000	0.0000	0.1196	0.0000	0.0000	0.0000	0.0000
279797912	0.5064	0.7843	0.8536	0.6350	0.8406	0.7176	0.8637	0.4027	0.8346	1.0908	0.3671	0.7132	0.3838	0.8573	0.9294	0.7000	0.8047	0.0000
279772882	0.8335	0.2171	0.7313	0.9417	0.0000	0.5335	0.2557	0.0675	0.7129	0.6055	0.6426	0.0457	1.5681	0.2135	0.3294	0.3426	0.4318	0.0000
280072001	6.4350	7.4744	6.2191	5.5348	7.5737	7.1719	7.9661	6.5747	7.3609	7.1468	7.0320	7.2057	6.5168	7.0596	7.6696	7.2789	7.5761	7.0253
279918527	0.0000	0.0000	0.0000	0.6266	0.0000	0.0000	0.0000	0.0000	0.4594	0.3584	0.6512	0.0000	0.0000	0.4337	0.0000	0.8277	0.1034	0.5153
1099740	2.4099	2.8612	2.3000	2.4145	2.7151	2.5913	2.7271	1.7926	2.5433	2.3923	2.2211	2.7332	2.1244	2.5038	2.8959	2.5882	2.7260	2.5561
1088755	3.7620	4.2133	3.7301	3.4293	4.0784	3.8324	4.0497	2.9326	3.4653	3.1069	3.3646	3.8002	2.8723	3.7956	3.7567	3.4600	3.9763	3.1528
279858053	1.9503	1.9497	1.5562	1.5798	2.0522	1.9684	2.2730	1.8021	2.6876	3.3081	1.9947	2.5739	2.3353	2.7188	3.5083	3.1972	2.9106	1.9007
1092385	2.9457	2.5385	2.1400	2.6767	2.1787	1.9420	2.7941	2.7379	1.9486	1.9790	1.7290	1.8759	1.5648	1.6544	2.0935	1.3970	2.1782	1.8117
1098460	1.0512	1.7777	1.3590	0.6560	1.8118	1.2859	1.4260	0.6460	1.0449	1.5586	1.0427	1.3799	1.4160	1.4732	1.5423	1.3974	1.2286	0.6884
1090166	2.8028	2.5518	2.4795	3.1028	2.6536	2.3786	2.3261	2.3520	2.7778	2.7431	2.5532	3.0117	2.5793	2.9914	3.2762	3.0948	2.5976	2.7228
1103543	0.0000	0.0483	0.0225	0.0000	0.0000	0.0000	0.0000	0.0487	0.0000	0.0000	0.0000	0.0000	0.0000	0.0000	0.0000	0.0000	0.0000	0.0000
279951963	2.3560	2.1247	2.4470	2.5575	1.7100	2.2323	1.8075	2.6701	2.1875	2.2305	2.2666	2.1816	2.9484	2.1403	1.8793	2.2433	2.1236	1.5835
1105227	2.4141	0.2884	0.0000	0.5775	0.2324	0.3881	1.1171	1.7846	0.0000	0.0135	0.0000	0.0000	0.0000	0.0000	0.0000	0.0000	0.0000	0.0000
280099060	0.9589	1.4554	1.2736	1.2705	1.5113	1.0993	1.1215	1.0128	1.4088	1.7300	1.0709	1.8185	1.7050	1.6836	1.9736	1.6526	1.4826	0.6003
1087574	4.7381	4.5517	4.0095	4.8241	4.0952	4.1198	4.3298	4.6662	4.0638	3.5230	3.9587	3.5341	3.2817	3.9035	3.3901	3.2230	4.2439	3.7746
279903179	0.0000	0.1286	0.0378	0.0000	0.0654	0.0415	0.0649	0.0000	0.0000	0.0111	0.0000	0.0000	0.0000	0.0000	0.0000	0.0000	0.0000	0.0000
279966007	0.0000	0.4979	0.0000	0.0000	0.6920	0.2552	0.0000	0.2723	0.2428	0.2031	0.0000	0.2486	0.0000	0.0000	0.3619	0.4026	0.0000	0.0000
279716179	0.7065	0.0000	0.8063	0.2468	0.0000	0.0000	0.0000	0.0000	0.5363	0.3403	0.0000	0.0000	0.4549	0.0000	0.0000	0.8147	0.2310	0.0000
1090818	1.2787	0.4496	0.6618	0.7749	1.0798	1.3167	1.1009	0.9251	2.0573	2.2958	2.3600	1.8264	2.0094	2.3283	2.1146	2.9694	2.1319	2.4537
1090673	1.6856	2.3728	2.3239	1.9464	1.9782	2.3954	2.2634	1.8266	2.7158	2.6015	2.1056	2.5865	2.6449	2.5193	2.5232	2.6418	2.5353	1.9862
279867865	0.0000	0.1170	0.0000	0.1888	0.0000	0.0000	0.0000	0.0000	0.0000	0.0000	0.0000	0.0000	0.0000	0.0000	0.0000	0.0000	0.0000	0.0000
279343108	1.1644	1.4130	1.2434	1.6846	0.9008	1.2647	1.3510	2.4813	2.1431	2.5137	1.9020	2.0788	2.4681	2.0567	1.5364	2.0937	2.0512	2.5139
1093150	7.2201	7.3129	7.1807	6.7093	7.2901	6.8235	7.2783	6.6917	6.4619	6.6018	5.7921	6.8268	6.7945	6.6631	6.6184	6.6099	5.6883	4.9578
1100111	0.3085	0.2042	0.3327	0.0000	0.1052	0.1917	0.1044	0.0000	0.0000	0.0000	0.1772	0.0000	0.0526	0.0000	0.0000	0.0560	0.0000	0.2526
1091121	1.3039	1.8408	0.7262	0.5953	2.1594	1.2471	1.8860	0.5300	0.7491	0.8810	0.1569	0.5738	0.7048	0.4688	0.8843	0.2738	0.4621	0.3116
1088555	0.7936	0.4738	0.4250	0.7142	0.4820	0.4987	0.8526	0.7222	1.0097	0.7616	1.0466	0.8918	0.6084	0.9465	1.2318	0.9198	1.0251	1.1063
280076811	0.0324	0.0576	0.0972	0.0681	0.2816	0.0000	0.1250	0.0000	0.0000	0.0000	0.6742	0.0527	0.1237	0.0175	0.2934	0.0000	0.1937	0.0000
280091829	1.7441	2.9019	2.3290	2.2103	3.1554	2.8457	3.0863	3.0830	2.8004	3.5910	3.8437	3.0350	2.6252	3.1712	3.2918	2.6835	2.9333	3.7650
279854168	0.5312	0.4288	0.4512	0.5783	0.3520	0.4466	0.5554	0.6074	0.6982	0.5635	0.4595	0.5836	0.5931	0.6270	0.2893	0.4210	0.7836	0.6956
1096001	4.7396	4.4073	3.8743	3.8968	4.8367	4.3660	4.3817	3.7136	4.0759	4.3830	4.8274	4.8494	3.9706	4.8689	5.0063	4.6888	5.1183	5.1321
280015376	0.2660	0.0000	0.0000	0.0000	0.0000	0.0000	0.0000	0.0000	0.0000	0.0000	0.1002	0.0000	0.0000	0.3638	0.0000	0.0000	0.1563	0.0000
279512412	0.1607	0.0000	0.0470	0.0009	0.0000	0.1055	0.0827	0.0576	0.0502	0.0831	0.0094	0.1026	0.1989	0.0470	0.0785	0.0883	0.0405	0.0000
280004976	0.0000	0.0000	0.0000	0.0000	0.1014	0.0000	0.0000	0.0000	0.0000	0.0000	0.0000	0.0628	0.0000	0.0000	0.0000	0.0000	0.0000	0.0000
279974455	1.9569	1.7633	1.4269	1.5530	1.6517	1.8018	1.4608	1.3927	1.5914	0.9813	1.6521	1.1918	1.2229	1.3094	1.5970	1.2512	1.6119	1.4180
1094274	2.2262	2.7252	3.2157	3.1821	2.1147	2.7549	2.3648	3.1879	3.2393	3.2756	3.0004	3.0922	3.3353	3.1630	2.7609	3.1016	2.7432	2.5000
280087160	0.1720	0.0657	0.2874	0.1765	0.0000	0.1152	0.0973	0.0187	0.0951	0.2997	0.0926	0.2196	0.3120	0.2568	0.1537	0.0538	0.2239	0.0233
1103583	1.5861	2.0729	2.2997	1.5407	1.8996	1.8371	2.2403	1.2154	2.4423	2.4024	1.4070	2.6201	2.7432	2.0747	2.5994	2.3311	1.9461	1.2251
279478771	2.5404	0.6362	0.7666	2.0744	0.4340	1.0078	1.0153	1.4299	0.0751	0.0864	0.8863	0.0770	0.1558	0.1224	0.0000	0.0268	0.1283	0.1014
1098320	0.9642	0.6875	0.7038	0.7584	0.7483	0.5030	0.4966	0.2750	0.9911	1.1780	1.1637	1.2125	1.3158	1.6163	1.4643	1.0968	1.6032	1.3673
1098370	0.0737	0.1511	0.0098	0.0145	0.2364	0.1004	0.0271	0.1070	0.1297	0.2008	0.0722	0.1380	0.1930	0.1708	0.3047	0.1020	0.1000	0.0096
279748527	0.0000	0.1078	0.0000	0.2436	0.1582	0.1950	0.0000	0.0000	0.0000	0.0798	0.1726	0.1716	0.0000	0.1246	0.0000	0.0000	0.1859	0.0000
1095369	2.4468	1.9999	2.2357	2.7939	1.7952	2.1858	1.8451	2.4645	2.1718	2.2794	1.8987	1.9969	1.9802	2.3480	1.9227	2.0564	2.0999	1.3956
1103098	4.3538	5.5956	5.8332	4.0885	5.4448	5.8461	5.3649	5.0370	5.7651	5.9133	5.3436	5.8712	6.0172	5.7478	5.5405	5.8120	5.3903	5.0516
1088894	5.0550	5.7586	5.0916	4.7324	5.8989	5.5452	5.3775	4.9520	6.0439	6.2026	6.1762	6.4293	5.7734	6.4029	6.4855	6.3889	6.6617	6.7065
1094436	5.3988	6.4697	5.2413	4.7269	6.4107	6.1158	6.8384	5.6103	6.2025	6.2571	6.1005	6.2666	5.6846	6.2486	6.6168	6.4276	6.4717	6.1307
1090844	3.7057	4.1082	3.7380	3.1655	4.1634	3.8832	4.0020	3.0061	3.7694	3.7659	3.2642	3.7971	3.6642	3.8511	3.9864	3.6730	3.7517	3.3550
1091038	3.2701	3.7097	3.0139	2.5526	4.0587	3.7462	3.4220	2.6450	3.4113	3.6160	3.3453	3.6635	2.9700	3.5275	3.7426	3.7615	4.0719	4.0040
280065204	0.0000	0.0000	0.0000	0.0000	0.0000	0.0000	0.0555	0.0000	0.0000	0.0000	0.0688	0.0729	0.0000	0.0657	0.1063	0.0000	0.0000	0.0000
1097503	4.8272	4.5597	4.1875	4.2527	4.8099	4.6186	4.3598	4.1034	4.5460	4.4790	5.1839	4.6769	4.1389	4.9494	4.8435	4.5776	5.5454	5.5371
279510886	0.5643	0.7137	0.7048	0.7474	0.9157	0.5424	0.2255	0.5417	0.4982	0.4210	0.5500	0.5414	0.3401	0.6079	0.4994	0.4130	0.4811	0.4279
279979329	0.0000	0.0000	0.0000	0.0000	0.1780	0.0000	0.0000	0.0000	0.0000	0.0000	0.2031	0.1113	0.0000	0.0000	0.0000	0.0000	0.0000	0.2885
279953655	0.2577	1.3828	0.1759	1.3034	1.4642	1.1098	1.7050	1.7037	1.4659	1.8786	2.1626	2.2648	1.5842	1.2954	1.5338	1.7825	1.0088	2.6007
1102857	1.0736	0.7075	0.5543	1.4300	0.2557	0.8440	0.8234	1.0681	1.1198	1.7139	0.7753	1.2202	1.3600	1.2616	1.3005	0.6456	1.4329	1.5589
1090438	2.5100	1.8961	1.7393	2.0466	2.2463	1.8706	1.9363	1.8945	1.7366	2.5556	2.6793	3.2223	1.8312	3.3290	3.2686	2.5473	2.6568	3.1982
279897580	1.1965	1.3090	0.9260	1.3128	1.4163	1.4451	1.5671	2.0526	2.2764	2.7433	1.8769	2.5337	2.3162	2.0149	2.4185	1.8592	2.4253	3.2267
279815658	0.0000	0.0000	0.0000	0.0428	0.0000	0.0000	0.0000	0.0000	0.0000	0.0000	0.0312	0.0000	0.0000	0.0000	0.0000	0.0000	0.0000	0.0000
1095632	1.4089	0.3583	0.6525	1.4446	0.3747	0.7706	0.5245	0.7705	0.9688	0.5304	0.5800	0.3844	0.6118	0.6461	0.2308	0.3160	0.7267	0.5331
279965092	0.0000	0.0000	0.0000	0.0571	0.0000	0.0000	0.0000	0.0000	0.0669	0.0000	0.0000	0.0441	0.1040	0.0000	0.0000	0.0000	0.0000	0.0000
1087374	6.4336	7.6513	7.2325	5.7454	7.5740	7.1400	7.6256	5.9490	6.7986	6.7769	6.0183	7.2238	6.7091	6.7051	7.2988	7.2116	6.2989	5.3722
280051237	0.0000	0.0000	0.1474	0.0000	0.0000	0.0000	0.0000	0.2214	0.0000	0.0000	0.0000	0.3690	0.0000	0.0000	0.0000	0.1841	0.0000	0.0000
279787648	0.0000	0.0638	0.0000	0.0000	0.0000	0.0000	0.0000	0.0000	0.0000	0.0000	0.0000	0.0000	0.0000	0.0434	0.0000	0.0000	0.0416	0.0000
280013648	0.3808	0.4499	0.5082	0.4763	0.3176	0.4653	0.4148	0.4963	0.8383	0.6721	0.4456	0.7511	0.8380	0.4220	0.6090	0.8130	0.4070	0.8726
1105872	2.2649	2.2727	2.2399	2.3114	2.3520	2.1442	2.2188	1.7272	2.3951	2.2484	1.7140	2.4170	2.1557	2.2455	2.5362	2.5597	2.2211	1.5116
279659597	0.0829	0.0000	0.0000	0.0000	0.0000	0.0000	0.1053	0.0000	0.0000	0.0000	0.0000	0.0000	0.0000	0.0000	0.0000	0.0000	0.0000	0.0000
279710870	2.0027	0.9207	0.7977	3.3545	0.7180	1.3906	0.5137	0.5213	1.0634	1.5596	4.2056	0.0000	1.2867	2.6053	1.4306	0.6167	0.6026	3.1063
279847294	0.2437	0.0702	0.0000	0.3060	0.0000	0.1590	0.1158	0.0537	0.6253	0.4095	0.2293	0.2217	0.2873	0.5182	0.7862	0.3950	0.5847	0.0000
278530963	0.0728	0.0198	0.0334	0.0101	0.0342	0.0319	0.0230	0.0132	0.0372	0.0426	0.0127	0.0054	0.0350	0.0340	0.0030	0.0202	0.1072	0.0000
279880716	0.0057	0.2088	0.1373	0.0000	0.0815	0.0518	0.1196	0.1090	0.0000	0.0000	0.0000	0.1259	0.0000	0.0000	0.0000	0.0000	0.0000	0.0000
280027543	0.1129	0.0000	0.0619	0.0851	0.2285	0.0818	0.0000	0.0000	1.3433	1.3939	0.6717	1.0157	1.0200	1.3473	0.8612	0.9777	1.6196	1.4210
280092811	0.3789	0.3052	0.4332	0.0000	0.4987	0.2797	0.3652	0.0000	0.2442	0.5330	0.0000	0.4969	0.0000	0.1925	0.5429	0.2289	0.4899	0.6000
280057751	0.1648	0.0000	0.0000	0.4300	0.0000	0.0000	0.0000	0.1987	0.0000	0.2459	0.1711	0.0000	0.4024	0.0000	0.0000	0.0000	0.0000	0.0000
1102420	4.0058	4.0953	4.1384	4.2112	4.1739	4.2393	3.9147	4.3215	4.8299	4.7227	4.3644	4.6222	4.4669	4.5846	4.7346	4.6866	4.8131	4.3931
1087456	1.0354	1.0745	1.4068	1.1637	1.0760	1.1469	1.0618	1.0934	1.7875	1.5779	1.4602	1.6119	1.5426	1.7495	1.5898	1.6103	1.7976	1.5595
1090190	2.5805	2.5190	2.3850	2.8137	2.6047	2.2005	2.1691	2.1854	1.6080	2.0096	1.9431	2.0087	1.6223	2.1843	1.6957	1.6206	1.8476	1.2811
1099989	1.3596	1.5763	1.8094	1.6882	1.4506	1.5173	1.6926	1.7326	2.5115	2.2474	1.8742	2.0445	2.5025	2.2856	1.8187	2.2364	2.1268	1.5297
1090015	2.7727	3.2244	1.5928	2.4043	2.4407	2.2417	2.2753	2.2824	1.2999	1.3229	1.6082	1.2038	1.1881	1.4913	1.2096	1.3761	2.1037	1.5793
1097741	0.2864	0.0282	0.0996	0.2316	0.0361	0.0870	0.1169	0.1550	0.1401	0.1837	0.1419	0.1354	0.0950	0.2734	0.1011	0.1332	0.1857	0.1782
1089765	0.1235	0.1033	0.3237	0.2282	0.2230	0.2360	0.1729	0.5153	0.5376	0.5755	0.3541	0.3804	0.3514	0.2081	0.0915	0.3326	0.6299	0.5686
1097580	1.0372	0.9291	0.9719	1.0723	1.2948	0.7665	0.7673	0.3098	1.9648	1.9484	1.8592	2.0589	2.2869	2.4778	2.3578	2.4905	2.3390	1.6018
1100377	1.8050	1.1217	0.9384	1.9206	1.0536	1.2677	1.3627	1.1216	1.8633	1.6692	1.6723	1.6371	1.7598	1.7432	1.9493	2.1112	2.0413	1.7119
279835825	0.0000	0.0000	0.0000	0.0000	0.0000	0.0000	0.0000	0.0000	0.1388	0.0913	0.0000	0.0000	0.0000	0.2464	0.0000	0.0359	0.0656	0.0000
279908183	0.8117	0.4047	0.0440	0.9381	0.1168	0.4081	0.1128	0.3642	0.0707	0.0296	0.0715	0.0367	0.0000	0.1277	0.1085	0.0000	0.0829	0.0000
1087150	1.8127	2.0086	1.5103	2.1531	1.5893	1.7711	1.4002	1.6803	2.1402	2.2241	1.2937	2.1525	1.8487	2.0530	2.0206	2.0950	2.3167	2.0799
1104389	0.6659	0.6585	1.1767	1.0156	0.5095	0.6830	0.7450	0.3629	1.2973	1.3568	0.7635	0.8343	1.7206	1.1715	0.7293	1.1676	0.8473	0.2947
1094012	2.0547	1.9457	1.2915	0.9240	2.3756	1.9009	1.3672	1.1574	1.3540	1.0531	2.3922	1.8025	1.1577	2.0315	1.9288	2.0589	2.1161	1.8111
1099973	6.1655	5.0950	5.1241	5.5782	5.3595	5.1814	5.3913	5.0065	4.8905	4.5220	4.7919	4.6049	4.6526	4.9833	4.5862	4.4145	4.6824	4.0116
1106488	1.3243	0.5897	0.5377	1.0083	0.8683	1.0860	0.9243	0.8540	0.9901	1.8087	1.8304	0.7099	1.4628	1.5228	0.9841	1.2366	1.9436	1.0848
279784230	0.0000	0.0000	0.0000	0.0000	0.0000	0.0000	0.0000	0.0000	0.0000	0.0000	0.4205	0.0000	0.2340	0.0000	0.0000	0.0000	0.2965	0.0000
279897123	0.2659	0.0570	0.0395	0.3608	0.0682	0.0433	0.1706	0.0979	0.0000	0.1621	0.0783	0.0421	0.0339	0.0379	0.0000	0.0361	0.1177	0.0000
280093690	0.0000	0.0493	0.0000	0.0583	0.0000	0.0000	0.0000	0.0000	0.0000	0.0000	0.0425	0.0000	0.0000	0.0000	0.0000	0.0387	0.0350	0.0000
279847994	0.0000	0.0000	0.0000	0.1277	0.0000	0.0000	0.0000	0.0000	0.0000	0.0000	0.0000	0.0993	0.0000	0.0000	0.0000	0.0000	0.0000	0.0000
279925424	1.7366	1.5974	0.6871	0.9715	1.8304	1.8650	1.2791	1.3567	1.1128	0.6619	0.6742	0.8201	0.9026	0.7948	0.8590	0.8477	0.5046	0.6351
280132310	0.2625	0.7414	1.0280	0.3396	0.5160	0.8568	0.6708	0.2156	1.2421	1.1658	0.2540	1.1733	1.0868	0.9590	1.2989	1.1529	0.7839	0.2155
280081774	0.0000	0.0000	0.0000	0.0000	0.0000	0.0000	0.0000	0.0614	0.0543	0.0000	0.0000	0.0000	0.0000	0.0000	0.0000	0.0000	0.0000	0.0000
1088656	5.3656	4.7708	3.8096	5.0517	4.7299	4.8823	4.4981	4.4276	4.3357	4.3441	4.4159	4.8665	3.8234	4.6979	4.8179	4.6018	5.1380	4.8609
280012874	0.0918	0.8023	0.0407	0.2415	0.2055	0.3001	0.4429	0.3372	0.1259	0.2421	0.2062	0.0000	0.2990	0.0610	0.1938	0.1133	0.2316	0.0926
279982126	1.3496	0.2700	0.6597	0.8630	0.5926	0.8749	0.3436	0.0000	1.9982	1.2378	1.0246	0.1913	1.4098	1.5498	0.1205	1.7114	1.6340	1.1667
280088623	0.4315	0.9334	0.4146	1.1200	0.4098	0.6006	0.6847	1.1316	0.6638	0.5460	0.7071	0.8942	1.3734	0.9272	0.5567	0.2401	0.5808	0.0000
280026510	6.1882	5.0269	5.3435	6.3703	4.6045	4.4202	4.3469	4.2654	4.6916	3.9625	2.8555	3.8475	4.1619	5.1115	3.0471	3.6129	4.1178	1.2623
1097165	3.3825	4.6487	3.9855	3.1285	4.1253	3.8297	4.1958	3.2657	4.2429	4.4097	3.5485	4.5029	4.5974	4.2232	4.8435	4.6516	4.2838	3.5718
280072463	4.0895	4.6054	3.7021	3.8860	4.5626	4.4073	4.5454	3.2196	3.9805	4.0813	3.7192	4.6623	3.2870	4.1458	5.0438	4.7299	4.4148	3.8374
1105455	0.3863	0.3471	0.0000	0.0000	0.4946	0.1498	0.1571	0.2869	0.0000	0.0000	0.1585	0.0000	0.0000	0.1256	0.0000	0.0000	0.1312	0.1739
1109062	0.5193	0.3543	0.4290	0.8417	0.0909	0.2756	0.1560	0.0550	0.1480	0.1729	0.0927	0.1676	0.3429	0.1514	0.0145	0.1048	0.0000	0.0000
279866585	0.0445	0.1282	0.0000	0.0000	0.0000	0.0000	0.0000	0.0000	0.0000	0.0000	0.0000	0.0000	0.2401	0.0000	0.0000	0.0000	0.0000	0.0000
279836558	0.9229	1.3716	0.2730	1.5598	0.7431	0.6946	0.3648	1.3202	0.0000	0.8573	0.5049	0.9476	0.0000	0.9025	0.4192	0.3479	1.3432	0.3583
280108886	2.0747	1.6304	1.5112	2.2874	2.0443	2.0360	1.6078	1.1834	2.0254	2.1245	2.3863	1.7073	0.9326	2.4482	2.1168	2.3381	2.5519	1.9909
1100437	3.0326	3.1631	3.5904	3.4700	2.6212	2.7937	3.1880	3.1159	3.2992	3.1067	2.3472	2.9304	3.8949	2.6687	2.7264	3.1895	1.8965	1.9862
1087075	3.9313	3.8817	4.0500	4.8321	3.2694	3.5755	3.3339	4.4259	3.5625	3.3661	3.2141	3.4694	2.7577	3.3364	3.2388	3.0042	3.4926	2.8654
1104484	2.1306	2.3007	2.5385	2.4294	1.8575	2.3047	2.4413	2.4292	2.8227	2.8306	2.1243	2.5945	3.0978	2.6355	2.2069	2.8382	2.3311	1.8876
1106146	1.5751	1.7407	0.9808	1.1775	1.2377	1.3142	0.9927	1.4567	0.6077	0.5318	1.0777	1.0440	0.5966	0.8853	1.4230	0.8106	0.7533	0.6518
1101491	3.7487	3.6158	4.2126	3.2571	4.0808	3.7493	3.9889	3.8053	4.2115	4.5160	4.2704	4.1620	4.7168	4.4927	4.1772	4.2904	4.0036	3.6545
1101018	5.8617	6.4052	5.0870	5.8341	6.7080	6.4853	6.4663	7.5449	6.5128	6.4248	6.4973	7.0818	5.5142	6.1149	6.7983	6.5582	7.0248	6.9705
1087320	3.2232	4.2458	4.2131	3.2009	3.7211	3.5967	4.2688	3.2776	4.1661	4.1100	3.1540	4.0826	4.2029	3.8654	4.0628	4.0970	3.6553	2.7736
1097751	1.2646	2.3030	0.3106	0.9995	1.5612	1.6373	1.6230	0.6475	1.5846	0.2704	1.5523	1.6095	0.2699	1.5073	1.7367	1.6758	2.0601	1.9374
1094100	0.0695	0.0742	0.0314	0.0935	0.0282	0.0178	0.0555	0.0165	0.0000	0.0000	0.0000	0.0298	0.0000	0.0462	0.0000	0.0148	0.0132	0.0000
1088481	1.6609	1.9266	1.4109	1.4276	1.9694	1.6895	1.9405	1.2366	1.9090	1.7611	1.5582	2.1148	2.0018	2.0255	2.2613	2.1716	1.7304	1.3982
280036910	0.3200	0.1860	0.2473	0.1247	0.1459	0.0000	0.2074	0.3588	0.1722	0.2124	0.0000	0.5785	0.0000	0.5372	0.0000	0.2718	0.5296	0.2381
1092997	1.0106	1.5150	1.5334	1.0952	1.5133	1.5985	1.3882	1.1212	2.0188	1.7241	2.2384	1.9744	1.9941	1.8190	2.1988	2.0020	1.9690	1.8534
1091127	1.9498	1.0087	0.8333	1.9266	0.7978	1.1521	0.9706	1.1828	0.6793	0.5159	0.6150	0.4794	0.6089	0.7118	0.4043	0.4400	0.6005	0.0869
1102524	1.7164	3.5054	4.2015	1.1825	3.7178	3.0339	3.8702	1.6228	4.6691	4.9459	3.5921	5.1419	5.1393	4.8116	5.2954	5.0242	4.5758	3.4930
1090891	2.0625	2.4582	2.4793	2.2460	2.2333	2.4056	2.3888	2.0271	3.2685	3.4616	2.6864	3.2039	3.3805	3.3210	3.4357	3.5017	3.2975	3.0151
1104656	0.9214	1.3143	1.4617	1.3891	0.8989	1.1852	1.2952	0.9342	1.7853	1.8336	1.0867	1.7989	2.3242	1.6846	1.7932	2.1335	1.0265	0.9226
1105129	1.0011	1.4651	1.5771	1.0970	1.1767	1.3119	1.5517	1.2305	1.9935	1.8910	1.2869	1.8992	2.1842	1.7335	1.9572	2.1302	1.4326	1.0601
279995922	2.7568	2.2599	1.2412	2.1795	1.8576	1.5044	1.9294	2.6261	1.4351	0.9112	1.6308	1.6495	0.9794	0.9909	0.7568	1.1180	2.0895	3.0394
1091869	4.2286	4.9603	4.2016	4.0492	4.9471	4.8437	4.7791	4.6942	5.0254	5.2220	5.0526	5.3650	4.6470	5.0838	5.4060	5.2236	5.6178	5.6093
1095377	1.6647	2.0888	2.2560	1.7848	1.8013	1.8773	1.8375	1.6823	2.2185	2.3178	1.7950	2.0238	2.2285	2.1848	2.0460	2.2094	2.1174	1.9813
279786905	0.0000	0.4549	0.0000	0.3813	0.4713	0.0000	0.0000	0.0000	0.2988	0.0000	0.0000	0.0000	0.2502	0.0000	0.0000	0.0000	0.0000	0.0000
1087514	2.3894	1.5706	1.3857	2.6577	1.0217	1.6551	1.3452	1.9917	1.7443	1.0056	1.5164	0.8157	1.5092	1.7828	0.1913	0.8314	1.9174	0.3722
280020707	0.0989	0.3205	0.1001	0.0630	0.1176	0.1731	0.1352	0.2978	0.3247	0.2416	0.1006	0.2927	0.3126	0.3133	0.3787	0.1856	0.3845	0.1303
280091633	1.6716	1.1141	1.4021	1.5099	1.7869	0.7046	1.4170	0.5920	1.1746	1.3549	1.1073	1.0129	0.9554	2.0234	0.8954	1.1442	1.7007	0.1878
1099963	3.0845	2.4514	1.7621	2.8291	2.8174	2.9498	2.7665	2.7750	2.9171	3.0326	3.0067	2.7704	2.5602	2.8504	2.9467	3.2496	3.5219	2.9385
1106382	1.4485	0.4630	0.7843	0.8142	0.5205	0.3269	0.4726	0.2886	0.2084	0.2277	0.3791	0.0379	0.2786	0.2805	0.0570	0.1257	0.2270	0.3712
1097257	0.9459	0.9935	0.4480	0.8991	0.8178	1.1590	0.5940	0.7414	0.4234	0.5141	0.2488	0.3640	0.0207	0.3411	0.6831	0.3107	0.5987	0.0000
1102127	4.1176	2.8211	2.8747	3.6125	2.3838	2.9949	3.1618	3.5500	3.2584	2.7524	2.9075	2.7302	2.7272	3.0851	2.3540	2.5886	3.7372	3.0675
280049557	0.7287	0.5211	0.0000	0.7394	0.0000	0.4265	0.0000	0.0000	0.0000	0.0000	0.0000	0.0000	0.0860	0.0268	0.0000	0.5272	0.2226	0.0000
1104259	2.8981	3.5363	3.5172	2.6134	3.4620	3.2360	3.7403	2.3894	3.2983	3.2848	2.4423	3.5428	3.6089	3.0960	3.5620	3.6010	2.3428	2.1338
1101842	1.1346	1.4025	1.4587	1.5556	1.0785	1.3873	1.4069	1.1564	2.2265	1.9809	1.6751	1.8794	2.0268	2.2743	1.8624	1.9663	1.9928	1.6481
1102006	0.0000	0.0795	0.0000	0.0937	0.1171	0.0000	0.0000	0.0000	0.0000	0.0587	0.0000	0.0000	0.0000	0.0000	0.0000	0.0000	0.0000	0.0000
1098233	0.6250	0.8188	0.9567	0.7279	0.6489	1.0398	0.9331	0.7427	1.2053	1.1791	1.0449	1.0559	1.2835	1.0408	0.9486	1.0602	1.1622	1.0216
1100137	7.0157	7.8662	7.8670	7.0245	7.8362	7.7594	7.7884	7.3942	8.2406	8.2301	7.6631	8.1993	8.0688	7.9501	8.3971	8.0320	7.5597	7.8208
1088673	2.6211	2.0457	2.1124	2.7419	1.5416	1.8266	1.9783	2.0022	2.3540	2.3556	1.9259	2.1218	2.4949	2.7992	2.0549	2.3378	2.7261	1.6419
1091232	5.3994	4.2793	3.9605	5.1075	4.5914	4.6593	4.2696	5.0077	3.8215	3.7953	4.2114	4.5588	3.6602	4.0781	4.1786	4.1497	3.9262	3.3474
1106079	0.9348	0.6061	1.3584	0.5017	1.5706	0.0000	1.6290	0.8604	2.3924	2.0389	0.6531	1.4582	2.8257	1.8302	1.6653	0.0000	1.3587	0.8448
1104152	0.0859	0.2339	0.2136	0.0000	0.1022	0.0000	0.1960	0.0000	0.6027	0.1777	0.0597	0.2381	0.6227	0.3418	0.0000	0.4006	0.4202	0.3190
1095504	2.6881	2.7902	2.4099	2.5747	3.0546	2.6133	2.8725	2.3579	2.6176	2.5718	2.2870	2.8149	2.1850	2.4589	2.9333	2.6413	2.8716	2.1671
1103056	0.7460	0.9310	0.9423	1.0414	0.7629	0.6425	0.9194	0.7763	1.3053	1.1916	0.8972	1.2726	1.3887	1.4731	0.9750	1.3680	1.2637	0.7729
279827872	0.0000	0.0000	0.0000	0.2037	0.0000	0.0000	0.0000	0.0000	0.1555	0.0000	0.0000	0.0000	0.0000	0.0000	0.0000	0.0000	0.0000	0.0000
1095239	1.8532	1.8020	2.1434	2.3479	1.4424	1.8342	1.7896	2.0004	2.2820	2.2449	1.5806	1.9358	2.4372	2.1577	1.6791	1.9784	1.7584	1.3810
280095957	0.1097	0.1720	0.0760	0.0000	0.1303	0.1620	0.1292	0.0892	0.1539	0.1881	0.0000	0.1577	0.0653	0.2087	0.4332	0.0696	0.0000	0.1106
279770821	0.5226	0.3353	0.7771	0.5425	0.0000	0.2681	0.2018	0.0000	0.9607	0.2109	0.0000	0.0569	0.4723	0.3529	0.0000	0.5722	0.3791	0.0000
1100656	0.0000	0.1438	0.0000	0.0585	0.0000	0.0000	0.1416	0.1318	0.0000	0.0000	0.0842	0.0000	0.0000	0.0000	0.0000	0.0000	0.0000	0.0000
1089730	2.8332	3.7591	3.7339	2.9511	3.4765	3.3232	3.6664	2.6708	3.4672	3.5194	2.4637	3.6525	4.0185	3.0295	3.5124	3.8174	2.0427	2.1816
1092230	2.4167	2.9235	3.1492	2.6262	2.7828	2.8870	2.8251	2.7504	3.2079	3.2109	2.8053	3.0989	2.9614	3.1722	2.9972	2.9488	3.0225	2.9641
279781721	0.0000	0.0000	0.0000	0.0000	0.0000	0.0000	0.0000	0.0000	0.6433	0.3704	0.1521	0.0000	0.7255	0.3973	0.2989	0.1751	0.4502	0.0000
1088038	4.6737	4.5244	3.8565	4.4738	5.0014	4.8240	4.2602	4.6179	4.1802	4.7902	4.8617	4.5813	3.8988	4.6757	4.9293	4.7010	4.3277	5.0877
279850530	0.6095	1.0804	0.6747	1.0419	0.6995	0.4149	1.3345	0.5301	0.7533	0.6590	0.9472	1.1498	0.6326	0.6823	0.8620	0.5841	1.3368	1.1321
1094830	2.6602	2.9849	3.0060	2.7993	2.6219	2.6990	2.9619	2.3492	3.1813	3.0870	2.4375	2.8255	3.0713	3.2686	2.9028	3.0311	3.0044	1.9986
1098659	1.6299	1.5336	0.1787	1.2977	1.7002	1.6351	1.0592	1.1689	0.7221	1.0399	0.6148	0.7335	0.0398	1.2258	0.9004	0.6331	0.6524	1.2066
279548685	1.4255	0.7459	0.4135	0.8524	1.2022	1.3228	0.7162	1.1170	1.8284	2.2546	3.0554	1.9338	1.7094	2.3795	2.8025	1.7413	2.9423	3.7089
280059156	0.0000	0.4910	0.0000	0.5793	0.0000	0.0000	0.0000	0.0000	0.0000	0.0000	0.0000	0.0000	0.0000	0.0000	0.0000	0.0000	0.0000	0.0000
279817264	0.3534	0.0628	0.0000	0.0653	0.2622	0.0590	0.1359	0.1486	0.0560	0.0000	0.0000	0.0000	0.0000	0.0517	0.0000	0.0000	0.0000	0.0000
1094185	1.3919	2.3632	2.0366	1.7397	1.5272	2.2985	2.0843	2.4127	3.2668	3.4392	1.9125	3.3827	3.2466	2.8426	3.4963	3.0014	3.2160	2.8031
280002966	0.3069	0.2039	0.2106	0.4597	0.0596	0.0706	0.0591	0.3499	0.1345	0.1421	0.2247	0.2220	0.3378	0.1740	0.0886	0.2145	0.1864	0.0990
280080131	0.0298	0.0474	0.0802	0.0561	0.0000	0.0225	0.0353	0.0000	0.0190	0.0176	0.0000	0.0000	0.0000	0.0000	0.0000	0.0000	0.0000	0.0000
1095184	2.5031	2.2228	1.1888	1.6936	2.4263	2.0679	1.9789	1.2686	1.0382	1.1581	1.4328	1.3079	0.9780	1.3500	1.5277	1.3453	1.3674	0.9654
279864557	0.1929	0.4409	0.5568	0.4770	0.4105	0.1420	0.2180	0.7367	0.5164	0.0000	0.9615	0.2644	0.0000	0.4450	0.0000	0.2715	0.3904	0.6368
1094509	2.6213	2.5702	2.9920	2.8364	2.2166	2.7234	2.6939	2.9935	3.6196	3.7274	3.0860	3.2849	4.1088	3.4242	3.0645	3.5667	3.3551	3.2202
1106747	0.6990	0.5397	0.6341	0.7406	0.3044	0.3787	0.4671	0.4714	0.6564	0.9803	0.2771	0.2433	0.7305	0.5975	0.4101	0.6147	0.4816	0.5242
280096723	3.6592	4.5418	3.7346	3.3334	4.7509	4.3750	4.2273	3.0807	4.2119	4.4976	3.7672	4.7000	3.8162	4.2714	4.8319	4.4704	5.0571	3.7647
1100464	2.7668	2.9663	2.6930	2.6340	1.8313	2.4678	3.7131	2.2790	1.7639	3.5581	2.3751	2.3243	2.4216	2.4287	1.5783	1.9450	3.3968	2.7425
280077077	0.1889	0.0000	0.0000	0.0000	0.0917	0.0000	0.0000	0.0000	0.1157	0.0000	0.0000	0.0000	0.0000	0.0000	0.0000	0.0000	0.0000	0.3586
1101639	2.4838	2.2412	1.4976	1.7994	2.9749	2.2774	2.6040	2.1483	1.9481	2.3735	3.3682	2.4369	2.2505	2.4371	3.1037	2.1157	2.3409	3.2602
1092116	0.6469	0.6058	0.8519	0.7231	0.4208	0.5964	0.6191	0.4740	0.9618	0.8121	0.4179	0.7388	1.0837	0.7254	0.7083	0.9679	0.5523	0.2967
279758434	1.6004	0.8160	0.7154	0.9980	0.7292	0.9997	0.9415	0.8658	0.5143	0.8688	0.8896	0.7039	0.4133	1.3173	0.6962	0.8934	1.0528	0.5874
1090450	1.9982	2.3110	2.4226	2.2659	1.9434	2.2543	2.1885	2.1942	2.8738	2.8479	1.9934	2.6855	3.0783	2.6580	2.6464	2.9461	2.3603	1.9203
1097726	2.3886	2.6088	2.4672	2.6822	2.2111	2.6208	2.3468	2.4051	2.6710	2.4421	2.5553	2.3269	2.0052	2.4726	2.1191	2.0539	3.2027	3.0557
1103412	0.0000	0.0000	0.0000	0.0000	0.0000	0.0000	0.0000	0.0000	0.0129	0.0217	0.0000	0.0270	0.0000	0.0449	0.0000	0.0000	0.0459	0.0000
1101581	3.7036	3.5176	3.5562	2.7161	4.1126	3.4516	3.7870	2.2280	2.5121	2.4779	2.7309	2.8768	2.0674	2.5888	2.1431	2.3119	3.2789	2.2950
1100550	1.6966	1.9266	1.5251	1.6245	2.0245	1.9313	2.0593	1.7109	2.0622	2.2939	2.0055	2.5081	2.1313	2.1289	2.5339	2.2701	2.4471	2.1457
280128228	0.4518	0.8912	0.8678	0.5402	0.5262	0.6088	0.6280	0.4398	0.9586	1.0571	0.2963	0.9768	1.1287	0.6977	0.9262	1.1203	0.6030	0.6723
279940657	0.2082	0.0000	0.0000	0.0000	0.0000	0.0000	0.0000	0.3229	0.0000	0.0000	0.3567	0.0000	0.3104	0.1401	0.0000	0.0000	0.0000	0.2100
1087242	1.2324	0.9781	0.7385	0.8021	1.1723	1.0476	0.9492	1.0343	1.6353	1.9315	2.1692	1.9172	1.8089	2.0600	2.1635	1.9311	2.6438	2.4026
1099385	7.3781	5.8910	5.5440	7.5198	5.4386	6.1939	5.8987	6.3921	6.3017	5.9405	5.4820	5.9552	5.9111	6.7923	5.6046	6.0711	6.3587	5.4514
279799552	0.1871	1.6215	1.6970	0.2779	1.2462	1.0317	1.5883	0.8663	2.2268	2.3511	1.5314	2.6195	2.4486	2.2626	2.2094	2.5682	2.0492	0.9032
280134190	0.0000	0.0000	0.1358	0.0000	0.0000	0.0000	0.1198	0.1588	0.2694	0.0000	0.0000	0.0000	0.0000	0.0000	0.0000	0.0000	0.0000	0.0000
1092145	1.3354	1.6678	0.8616	0.9427	1.2950	1.7975	1.6368	1.4588	1.0280	1.1339	0.8042	1.8735	0.7875	0.7351	1.8164	1.7683	0.7540	0.8854
279862292	0.0000	0.0000	0.0000	0.0000	0.0000	0.0818	0.0000	0.0000	0.0000	0.1899	0.0000	0.0000	0.0000	0.0757	0.1255	0.0000	0.0000	0.0000
1102946	0.2610	0.0324	0.0188	0.2490	0.0947	0.1181	0.2650	0.1563	0.1387	0.1374	0.1085	0.0000	0.0000	0.1036	0.0446	0.0503	0.0895	0.0000
1109110	3.0439	2.7695	2.4345	2.1882	3.3761	2.9730	2.9272	2.4379	4.0282	3.9371	3.5976	3.8017	3.9078	4.0187	4.3533	4.4313	4.6619	3.7357
279934801	1.2282	0.0000	0.0000	0.1720	0.0000	1.2913	0.0000	0.0000	0.9125	0.5000	0.4924	0.0000	1.1492	0.3004	0.8071	1.0886	0.4835	0.1942
279763520	0.0000	0.0000	0.0000	0.0000	0.0000	0.0000	0.1940	0.0000	0.5113	0.0000	0.0000	0.0240	0.0000	0.1335	0.0000	0.2040	0.1854	0.0000
279836251	0.0000	0.2204	0.4308	0.4822	0.0000	0.0000	0.0000	0.3057	0.5066	0.0000	0.3266	0.2096	0.2069	0.2518	0.5682	0.0000	0.0000	0.0000
1103314	2.3351	2.2369	1.9944	2.1595	2.3106	2.2364	2.1573	1.9726	2.5543	2.9286	3.1982	3.1412	2.6712	2.7056	3.1804	3.0788	3.5423	3.8576
1106093	0.2453	0.3549	0.1695	0.3184	0.1871	0.1867	0.2038	0.1747	0.0723	0.2150	0.1741	0.1024	0.1172	0.0743	0.2818	0.2401	0.0384	0.1172
1091574	2.6922	4.3678	3.0549	1.9935	3.0006	3.2036	2.6749	3.2266	1.3917	1.5227	2.3477	1.0582	1.4748	1.2982	1.2466	1.0551	1.7169	1.3964
280016919	0.9280	1.7205	1.8088	1.2527	0.9415	1.6116	1.3552	1.0142	1.4709	1.5586	1.4592	1.5001	1.4623	1.7967	1.5107	1.5142	1.3848	1.1184
279710030	1.1428	0.5990	1.4645	0.7146	0.0000	0.0000	0.2239	0.0000	0.0000	0.0000	0.1922	0.0000	0.0000	0.0000	0.7756	0.0000	0.0000	0.0000
1102770	1.5761	1.8294	1.3894	1.8118	2.1034	2.0309	1.9540	1.9593	3.1690	2.7895	2.7087	2.8972	2.8635	2.7429	3.1048	3.1059	3.0857	2.3952
1097681	3.3852	3.1348	2.7964	3.0796	2.9776	2.7474	2.9305	2.6537	3.0381	2.5876	2.6830	3.2006	2.7922	3.2613	3.4363	3.1588	3.1617	2.5131
1104110	2.1318	1.7456	1.7484	1.9593	1.5170	1.5445	1.9710	1.2730	1.5085	1.0879	0.8539	1.0725	1.4221	1.5751	0.8192	0.8405	0.9388	0.2247
279713787	0.0000	0.0000	0.0000	0.0000	0.0000	0.0000	0.0000	0.0000	0.0000	0.0000	0.0000	0.6594	0.0000	0.0000	0.0000	0.0000	1.0125	0.0000
280125517	0.0471	0.0000	0.3643	0.0000	0.0000	0.0826	0.1469	0.1146	0.2426	0.2236	0.0871	0.0705	0.1209	0.1743	0.1077	0.0000	0.0000	0.0000
279712661	2.7221	1.9859	1.6250	2.2016	2.2042	2.1508	2.4066	2.6585	2.4578	2.6953	2.4765	2.3482	2.2091	2.0592	2.8651	2.7635	3.0082	2.7698
1096999	2.9929	5.3481	5.0927	2.5091	5.1469	4.9168	5.4177	3.8187	5.6741	5.8810	4.6159	5.8605	5.9215	5.3186	5.8789	6.2353	4.5208	3.9305
1089049	5.0767	2.8436	2.1527	4.5941	2.6945	3.1983	2.7959	2.6986	2.4081	1.5703	2.7369	2.2909	2.0426	3.1437	1.5049	2.2103	3.1159	1.7386
279936912	0.5294	0.0000	0.0000	1.0902	0.7750	0.0000	0.0000	0.0000	0.5297	0.0000	0.6224	0.0000	0.5724	0.3478	0.0000	0.0000	0.0000	0.0000
1098926	1.2903	1.7553	1.6847	1.5533	1.9149	1.8972	1.8773	1.7247	2.5642	2.6230	2.1558	2.2011	2.3343	2.2179	2.4053	2.5027	2.5410	2.0116
1102357	0.4189	0.4778	0.5682	0.4758	0.0000	0.3046	0.2644	0.1725	0.1523	0.1858	0.0000	0.0000	0.0267	0.0456	0.1017	0.1346	0.0206	0.0665
1097350	2.1572	3.0127	2.9545	2.3698	2.7368	2.6266	2.8116	2.4332	3.1769	3.2179	2.6588	3.3589	3.4516	3.1971	3.3332	3.5148	2.6261	2.2245
279949179	0.0000	0.0000	0.0000	0.0000	0.0000	0.0000	0.0000	0.0000	0.6025	0.1743	0.2509	0.0000	0.8024	0.2771	0.0000	0.3697	0.1399	0.0000
1090342	1.7515	2.0059	1.8242	1.7170	2.2111	1.7536	2.1014	1.4527	1.9989	2.0881	1.8667	2.3596	1.9645	2.1978	2.3960	2.2219	2.1248	1.8373
1089846	2.2782	1.7265	1.5412	2.0259	2.7089	1.7262	1.9336	1.6242	1.8404	2.2070	2.1819	1.9431	1.6670	2.2581	2.6392	1.8495	2.1656	1.5002
1097765	5.6182	6.1719	6.1002	4.8419	6.7529	5.9975	6.5620	5.5682	5.7509	5.9752	5.2142	6.1953	6.1245	5.7280	6.2818	5.8558	4.9119	4.4142
279902464	0.0380	0.0747	0.0518	0.0481	0.0453	0.0568	0.0000	0.0609	0.1310	0.3134	0.2534	0.5123	0.2439	0.2911	0.3528	0.1636	0.5187	0.5038
1093098	2.6134	2.5768	2.3419	2.7300	2.7404	2.3711	2.6566	2.0529	3.0294	3.0224	2.7101	3.3525	3.1012	3.1558	3.5416	3.5225	3.3326	2.3943
1097913	1.7108	1.8534	2.2729	1.8972	1.9963	2.2842	2.0255	2.2239	2.9881	3.1457	2.6164	2.4109	2.8916	2.6998	2.5427	2.7768	2.7989	2.5728
279832578	0.0000	0.2859	0.0000	0.0000	0.0000	0.0000	0.0000	0.0000	0.0000	0.0000	0.0000	0.4101	0.0000	0.3734	0.5441	0.1360	0.0000	0.0000
1089142	5.9197	5.5970	5.0091	6.0097	5.6837	5.9715	5.6064	6.3704	6.2214	6.7437	6.5696	6.6512	6.2254	6.8617	6.4230	6.7187	7.0684	6.3150
280039216	1.2045	1.2389	1.1223	1.2123	1.0961	1.2363	1.2529	1.2623	1.6110	1.7388	1.4698	1.5905	1.7065	1.6797	1.5371	1.8126	1.9918	1.4090
1097405	1.0741	1.0030	1.0804	1.2648	0.5886	1.0113	1.6518	0.8465	0.4822	1.7391	0.7015	0.7225	0.8432	0.9635	0.6347	0.7029	0.8785	0.2173
280054484	0.2179	0.0464	0.1284	0.2947	0.0462	0.0576	0.0681	0.2416	0.0815	0.0115	0.1793	0.0284	0.0994	0.0128	0.0000	0.0243	0.0000	0.0281
1098450	3.3901	3.8158	4.0637	3.7268	3.3644	4.0839	3.6370	4.5859	4.9560	5.1092	4.8765	4.7706	5.1877	4.7082	4.5308	5.0014	4.6104	4.8377
1101026	1.6545	1.6453	1.8182	1.8926	1.6964	1.6062	1.7581	2.0385	2.9623	2.7915	2.7153	2.4162	2.8975	2.8263	2.5632	2.7889	2.9412	2.7589
1091226	3.1712	1.4105	1.4279	3.6265	0.7688	1.7107	1.4082	2.3206	1.9119	1.0679	1.6435	1.0467	1.7132	2.1961	0.3221	0.9762	1.4933	0.6567
1096871	0.8001	1.1456	1.0701	0.8744	1.0642	0.9148	1.0225	0.5104	1.3178	1.1993	0.6078	1.5386	1.1273	1.3233	1.5895	1.2380	1.0196	0.7172
280015915	0.0000	0.0000	0.0000	0.0000	0.0000	0.0000	0.2114	0.0000	0.0861	0.1086	0.0000	0.0000	0.0000	0.0000	0.0000	0.1154	0.0000	0.0000
1099767	2.2747	1.0765	0.7427	2.3052	0.8216	1.2370	1.0582	1.9314	0.3293	0.1603	1.2200	0.0622	0.0658	0.4363	0.1519	0.1544	0.1834	0.4269
280029240	0.0000	0.1045	0.0000	0.0000	0.1538	0.0000	0.0397	0.0000	0.0000	0.0000	0.0454	0.0000	0.0392	0.0000	0.0000	0.0000	0.0000	0.0000
1089977	6.1690	5.1558	4.8706	5.7148	5.7286	5.6640	5.4451	6.5128	5.6239	6.4830	6.8207	6.0100	5.2114	6.1547	6.1249	5.7115	7.1809	7.3731
279849875	0.0553	0.0466	0.2323	0.1774	0.0660	0.1423	0.2482	0.5579	0.2981	0.6468	0.9399	0.3366	0.1121	0.3000	0.2051	0.2166	0.8915	1.1474
279928688	0.1202	0.0000	0.0000	0.0000	0.0000	0.0902	0.0000	0.0000	0.0071	0.0000	0.0828	0.0877	0.0000	0.0000	0.0000	0.0000	0.0000	0.3408
279745793	0.1988	0.0000	0.0000	0.0000	0.4369	0.0000	0.0000	0.0000	0.1444	0.4302	0.1399	0.2823	0.0000	0.0593	0.2189	0.1276	0.2228	1.0310
280091430	0.0000	0.0000	0.0000	0.9501	0.0000	0.0789	0.0000	0.6084	0.4396	0.1360	0.2969	0.3252	0.0000	0.0000	0.0000	0.0000	0.0000	0.2261
280098325	0.0000	0.0000	0.0000	0.0000	0.1034	0.0000	0.0000	0.0000	0.0000	0.1498	0.0000	0.1253	0.0000	0.0000	0.1860	0.0550	0.0497	0.0000
1104652	0.7273	1.2001	0.9141	0.7205	0.8684	1.1720	1.3034	1.3275	1.2925	1.1249	1.2700	0.7926	1.1786	1.1741	0.6873	1.1249	0.9571	0.9166
1090297	9.4962	7.7908	7.9189	9.1512	8.3397	7.9072	7.7889	8.2516	7.4996	7.1337	8.5115	7.9859	6.4057	8.2009	6.9863	7.3402	8.8073	7.8944
280093293	0.0000	0.0412	0.0000	0.0000	0.0000	0.0000	0.0000	0.0648	0.0000	0.0000	0.0000	0.0000	0.0000	0.0000	0.0000	0.0000	0.0000	0.0000
1093097	4.3699	3.8591	3.9700	3.9352	4.1066	3.4534	3.6727	3.7871	2.7688	3.3857	3.5264	3.3326	3.3416	3.4253	3.4318	2.9533	3.0899	2.5962
1098559	0.0387	0.1064	0.0532	0.1176	0.0465	0.0439	0.0461	0.0777	0.0918	0.1114	0.0533	0.1227	0.1745	0.0912	0.1258	0.0841	0.0760	0.0393
1099091	1.0771	0.3177	0.2442	0.7899	0.7605	0.3457	0.5590	0.2616	1.1290	1.0268	1.5010	1.0337	1.0871	1.3262	1.2696	1.2269	2.2169	1.1755
1088025	1.1841	1.4151	1.5191	1.4080	1.1716	1.3887	1.3818	1.3972	2.2535	2.0626	1.8458	2.2335	2.2282	2.2123	1.9543	2.2472	2.0037	2.0955
279658568	0.8281	0.0000	0.0000	0.0000	0.2428	0.0000	0.1928	0.0000	0.0000	0.0000	0.0000	0.0340	0.0000	0.0000	0.0000	0.0000	0.6050	0.0000
1091358	0.0938	0.2868	0.1866	0.2663	0.0570	0.0709	0.0144	0.0765	0.0172	0.0561	0.0000	0.0858	0.0830	0.1053	0.1040	0.0151	0.0033	0.0000
280118037	0.5872	0.6397	0.2295	0.9599	0.3232	0.3729	0.1768	0.5270	0.5188	0.1565	0.3324	0.2597	0.2057	0.7482	0.0649	0.1323	0.7367	0.1102
1098965	4.5265	4.5765	4.8453	3.8668	4.6279	4.3911	4.8667	3.9580	5.6227	5.3714	5.1388	5.7178	5.3892	5.3265	5.9925	5.7133	5.8122	5.7581
1098238	3.4450	1.1043	1.2853	3.0624	0.7179	1.7182	1.4119	2.4714	0.8587	0.4910	1.0019	0.4586	0.4380	0.6733	0.2192	0.6600	0.8157	0.1814
1089195	4.3543	4.2729	3.7477	4.0707	4.5560	4.3548	4.1609	3.7384	4.3550	4.3050	4.5619	4.6036	4.2092	4.3803	4.7757	4.5229	5.2343	4.6105
1093989	0.1905	0.0946	0.1027	0.1910	0.0431	0.0166	0.0469	0.0697	0.0525	0.0601	0.0587	0.1391	0.1802	0.0977	0.0983	0.0411	0.0807	0.1378
1090216	2.8855	2.4075	1.5568	2.8179	2.0589	2.1899	2.3127	2.1412	1.2087	1.3643	1.7424	1.3092	1.0943	1.7208	0.9449	0.8572	1.9433	1.2366
1107536	0.5142	0.6068	0.6297	0.0878	0.8264	0.8649	0.4587	0.2143	2.1435	2.1215	2.8472	2.8003	2.2404	2.8086	3.3797	2.7943	2.6199	2.8966
280065115	0.2189	0.0000	0.0000	0.0000	0.0000	0.0386	0.1226	0.0000	0.0000	0.0000	0.1284	0.0000	0.0000	0.0000	0.2769	0.1156	0.0000	0.0000
1094793	0.5270	1.0270	0.1374	0.5067	0.6645	0.6353	0.5509	0.3959	0.2742	0.3662	0.4526	0.1925	0.2294	0.5762	0.2843	0.2801	0.2897	0.6282
279901592	2.7966	2.5836	2.4873	2.5958	2.4120	2.0875	2.5437	2.0909	2.5655	3.0503	1.9555	2.4877	2.4989	2.8170	2.3888	2.6290	3.1180	2.6191
1105600	0.2977	0.1373	0.0205	0.2368	0.1042	0.0225	0.1419	0.3804	0.1034	0.0350	0.2467	0.1061	0.0000	0.1140	0.0652	0.1260	0.1720	0.2245
279756767	2.8799	3.1306	2.6565	1.5054	1.9924	2.8145	2.6813	1.3582	0.9895	0.4061	2.8273	2.0121	1.2988	1.1838	1.1548	1.9793	2.1498	2.0247
1093131	3.5754	3.9251	3.7354	3.6639	3.6700	3.8085	3.6414	3.8595	3.5631	3.5835	3.4233	3.5706	3.4076	3.3876	3.5624	3.4375	3.3844	3.3855
1098812	1.3935	1.6135	1.8388	1.8845	1.6556	1.6757	1.6036	1.7377	2.4944	2.2145	1.6517	2.0470	2.4730	2.2328	1.9949	2.3074	1.7358	1.2954
1100536	0.6351	0.2173	0.1554	0.2542	0.4597	0.1695	0.8340	0.0424	1.1342	0.8388	1.1193	1.6870	1.0073	1.2661	1.4754	1.2169	2.1134	1.1677
1100520	3.1864	2.0350	1.6241	2.4470	2.3024	2.3060	2.4237	2.3648	1.6856	1.4627	1.9119	2.0130	1.5363	1.7791	2.1304	1.6549	1.7573	1.5143
279802716	1.6656	1.0036	1.2536	0.0000	0.0000	0.0000	0.5871	0.4312	0.8860	0.7124	0.0000	1.0489	3.1569	0.0000	0.0000	2.6414	1.4528	0.0000
1088970	3.6782	3.5817	3.0191	3.0205	3.8645	3.7006	3.6687	3.0182	2.9500	3.2182	3.7896	3.5976	2.6152	3.5642	3.7742	3.1297	4.2173	3.7065
1087359	1.7880	1.3919	1.3985	2.0584	0.8866	1.6584	1.0381	2.1340	1.7105	1.9287	1.4278	1.5582	1.3838	1.2866	1.0430	1.5228	2.1922	2.5132
279991937	0.0513	0.0000	0.0000	0.0000	0.0000	0.0000	0.0000	0.0000	0.0000	0.0000	0.0000	0.0000	0.0000	0.0339	0.0000	0.0000	0.0316	0.0000
1094888	2.5587	2.4305	2.7326	2.5988	2.2334	2.3582	2.5189	1.9072	2.8990	2.6607	1.9168	2.7257	3.2336	2.7293	2.7510	2.9527	2.0726	1.4667
1090577	4.1822	1.9425	1.5673	2.8791	1.7698	2.3529	3.0835	2.4664	1.7905	1.3342	2.0937	1.4237	1.0489	2.1260	2.0288	1.0775	1.6626	2.1479
1089622	4.5217	4.0065	4.1486	3.4710	4.6063	4.4779	4.3567	3.3721	4.8953	5.3762	5.5208	5.6835	4.6954	5.5240	5.4606	5.3144	6.7342	6.6811
1099491	4.0576	4.7925	3.9442	3.5503	4.9515	4.4797	4.5753	3.7606	4.1136	4.4819	4.0490	4.6702	4.0045	4.4796	4.7311	4.4125	4.7687	4.0463
1092629	2.6295	1.9836	2.5916	2.9491	1.8121	1.6476	1.7449	2.0819	1.9419	1.7401	2.0305	1.4639	2.1733	2.2259	0.9199	1.1966	2.2424	0.8855
1102477	2.1162	1.3249	0.9668	1.8759	1.1075	1.4536	1.2420	1.7606	0.9987	0.9781	0.6068	0.8241	0.8666	0.9192	0.9852	0.5328	0.6616	0.6315
1096381	1.2326	2.0671	2.6550	1.4647	1.7076	2.0972	2.0523	1.5725	3.0701	3.4307	2.5172	2.7389	3.9456	2.9008	2.4142	3.3001	2.5342	2.3912
279747882	0.0000	0.0000	0.0000	0.3507	0.0000	0.0000	0.0000	0.0000	0.0000	0.0000	0.4221	0.0000	0.0000	0.0000	0.0000	0.0000	0.2187	0.0000
280030809	0.0647	0.0000	0.0000	0.0000	0.0000	0.0457	0.0000	0.0000	0.0000	0.0000	0.0000	0.0000	0.0000	0.0000	0.0000	0.0403	0.0000	0.0000
280054697	0.1875	0.2047	0.0613	0.0000	0.0000	0.0672	0.0000	0.3549	0.0000	0.0000	0.0000	0.0000	0.0000	0.0000	0.0980	0.0000	0.0000	0.0000
280036594	0.1038	0.0000	0.0000	0.0000	0.0000	0.0000	0.0000	0.0000	0.0000	0.0000	0.0000	0.0000	0.0000	0.0691	0.0000	0.0000	0.0596	0.0000
1096901	1.6457	1.7688	1.7481	1.4980	1.6795	1.6576	2.1159	1.5953	2.2412	2.0353	1.8204	2.3742	2.1499	2.2252	2.3007	2.2985	2.1877	1.7320
279772346	0.0000	0.0000	0.0000	0.0000	0.0000	0.0000	0.0000	0.0000	0.0000	0.0000	0.0000	0.0361	0.0000	0.0000	0.0000	0.0309	0.0279	0.0000
279740037	1.7431	1.8203	1.6597	1.7083	1.9472	1.9522	2.0289	2.1043	2.2320	2.0251	2.1201	2.1364	2.0322	1.9915	2.0626	2.2767	1.8114	2.3573
1094073	3.2241	3.2056	3.0670	2.7889	3.6696	3.3753	3.0615	3.0827	3.4245	3.4855	3.5829	3.4238	3.3195	3.5806	3.6905	3.4244	3.6511	3.6129
279941890	0.3910	0.1456	0.1759	0.3554	0.2473	0.2590	0.2234	0.3010	0.6503	0.6653	0.2212	0.2056	0.6120	0.4988	0.2393	0.5895	0.4492	0.1639
1098700	7.9884	6.6987	6.7774	8.2681	6.3822	6.8695	6.4930	7.0014	6.1120	5.5237	5.8752	5.5193	5.4132	6.4678	4.7808	5.1475	6.2008	4.3640
1092264	1.2724	1.2721	1.1697	1.1296	1.3375	1.3796	1.7686	0.8284	1.9217	1.9699	1.3067	1.8511	1.9734	1.9632	2.0429	2.2248	1.8284	1.1053
1091262	1.2177	0.1209	0.3614	1.0831	0.0399	0.2976	0.1636	0.3315	0.1931	0.0327	0.1048	0.0326	0.0000	0.2846	0.0281	0.0755	0.0843	0.0488
280054550	0.0498	0.0790	0.0343	0.0000	0.0300	0.0376	0.0444	0.1178	0.0179	0.0148	0.0000	0.0366	0.0000	0.0311	0.0278	0.0314	0.0000	0.0000
279953770	1.9694	2.8617	3.0675	2.2860	2.4380	1.9859	2.4807	2.2875	2.5817	2.5570	1.6972	2.6703	2.4607	2.6256	2.2545	2.3944	2.2001	1.6132
279788042	0.0000	0.2779	0.0000	0.0000	0.0000	0.2623	0.2312	0.0000	0.0000	0.2191	0.0000	0.0000	0.0000	0.0000	0.0000	0.0000	0.2210	0.0000
279730354	2.4842	2.3418	2.4102	2.9688	2.0032	2.7914	2.2207	3.4341	3.1675	3.0298	3.3362	3.1156	3.0669	3.0411	2.5865	2.9418	3.2663	3.2250
1089268	3.1427	3.3958	3.5745	3.3085	3.3275	3.5643	3.5474	3.3675	3.8886	3.8967	3.4484	3.8021	4.0329	3.7236	3.8649	4.0497	3.2929	3.1875
1096286	1.5241	1.8276	1.8462	1.3314	1.9777	1.8857	1.8979	1.3319	1.7572	1.5418	1.4838	1.6761	1.6547	1.7235	1.6831	1.5815	1.4593	0.8801
279940544	0.2550	0.0000	0.0925	0.0000	0.1580	0.0787	0.0000	0.0000	0.0000	0.0000	0.0000	0.0000	0.0000	0.0000	0.0000	0.0000	0.0000	0.0000
280094821	2.5554	2.9433	2.4324	2.2319	4.4373	2.6216	4.0845	3.5699	2.9753	3.0627	2.9171	3.1636	1.0027	2.8599	2.9072	2.0117	2.9136	3.0524
279937269	0.0000	0.0000	0.0000	0.0000	0.0000	0.0000	0.0000	0.0000	0.7215	0.0000	1.1869	0.0000	1.6143	0.3241	0.0000	0.0000	0.8578	0.0000
1088917	3.7423	2.9994	2.9644	4.0598	2.4782	3.2644	3.0981	3.4408	3.8083	3.5089	2.8693	3.5488	4.0476	4.0949	3.3761	3.7354	3.3470	2.3976
1103801	0.0000	0.0295	0.0021	0.0000	0.0000	0.0000	0.0219	0.0000	0.0521	0.0000	0.0000	0.0000	0.0217	0.0242	0.0407	0.0038	0.0209	0.0000
280028771	6.9874	7.5670	6.9848	6.6441	7.6670	6.7354	6.8142	5.6221	6.4440	6.6120	6.1867	7.1009	6.3027	7.0569	7.4958	6.6544	6.8639	6.1942
279772560	0.2031	0.0000	0.0000	0.2177	0.0422	0.0000	0.0000	0.1402	0.1622	0.0000	0.0000	0.0000	0.0000	0.2452	0.0000	0.0000	0.0000	0.0000
1103143	2.7987	1.6187	0.9195	2.0240	1.2386	1.3290	1.4509	1.4255	0.6982	0.9532	0.9565	0.6551	0.6521	1.1951	0.7874	0.3645	1.2208	1.0313
280011422	2.2112	2.1587	1.6342	1.8125	2.2963	1.9947	2.0432	3.4032	3.1146	2.8072	2.5842	2.9751	3.3441	2.8963	3.1304	3.0926	2.5292	2.5196
1102207	2.9893	3.8179	3.6915	2.3413	3.8443	3.9069	3.9406	3.4465	4.2049	4.2843	3.9300	4.1279	4.2401	4.1347	4.3378	4.2206	4.3467	3.7490
279939299	0.0000	0.0000	0.0000	0.0000	0.0000	0.0000	0.0000	0.2551	0.0000	0.1745	0.2026	0.0000	0.0000	0.1937	0.0000	0.0000	0.1681	0.0000
1096515	0.4937	0.2243	0.1148	0.0608	0.1720	0.2954	0.4990	0.1657	0.2159	0.1345	0.0297	0.1222	0.1682	0.0699	0.0240	0.2951	0.2375	0.1060
1093858	1.3011	1.1203	1.1970	1.4659	1.1695	1.1110	1.2493	0.9830	1.9658	1.6850	1.3029	1.4178	1.8399	1.9550	1.5081	1.7794	1.4911	1.1233
1104340	4.2486	4.1702	3.7855	4.0977	4.2375	3.9935	4.2014	3.8700	3.9985	4.1494	3.5795	3.7704	3.5079	3.8868	3.6685	3.8323	4.2595	4.1424
1088436	1.4615	2.2120	1.6404	2.0860	1.9570	2.2746	1.7389	1.7682	2.9335	2.8263	2.4352	2.7860	3.1986	3.4761	2.2909	2.7192	3.2102	1.7113
1098019	2.2810	2.1861	3.0115	2.6804	1.8177	2.6338	2.4367	2.7485	3.1171	2.9115	2.7003	2.7294	3.2409	2.5373	2.1602	2.7575	2.7267	2.5437
279664798	1.1423	0.0000	0.5638	0.4979	0.0000	0.0000	0.0000	0.0000	0.1298	0.0000	0.0000	0.3120	0.0000	0.2758	0.8269	0.0000	0.1530	0.0000
1102643	2.0543	2.3662	2.1796	2.0151	1.9694	1.9102	2.2538	1.7497	2.3292	2.2054	1.5153	2.3543	2.5829	2.2657	2.3846	2.6079	1.9107	0.9997
1107896	0.3387	0.0524	0.0449	0.2798	0.0235	0.2311	0.0390	0.0000	0.1335	0.2240	0.4140	0.2825	0.2826	0.3399	0.2546	0.3742	0.3703	0.4497
279708294	0.2318	1.6390	0.7931	0.8938	0.0000	0.0000	0.8283	0.0183	0.3651	0.0000	0.0000	0.0000	0.0000	0.0000	0.0000	0.7941	0.0000	0.0000
1106354	0.2657	0.7407	1.3622	0.1503	0.8018	0.6953	0.9516	0.3944	2.6272	2.4294	1.3110	2.5075	2.7943	2.6109	2.7913	2.1262	2.1610	1.6514
1088794	2.1861	2.9773	3.0475	1.4449	3.0957	3.0617	3.0590	2.2733	3.3140	3.2775	2.6722	2.9079	3.3590	3.0522	3.3563	3.4966	2.1991	2.0502
1105259	0.4216	1.2682	0.1583	0.5694	0.2673	0.5121	0.5170	0.1959	0.0000	0.0475	0.0000	0.0000	0.1810	0.1034	0.0000	0.0000	0.0888	0.0000
280057892	0.0000	0.2712	0.0000	0.0000	0.0000	0.2560	0.2055	0.0000	0.0000	0.0523	0.0000	0.0000	0.0000	0.0000	0.0000	0.0000	0.0000	0.0000
1103940	3.6280	2.6309	2.3602	3.1825	2.6406	2.5261	2.6568	2.3408	1.6092	1.4729	1.6820	1.9046	1.6951	2.0339	1.7773	1.3269	1.4061	1.0362
1089760	1.7629	1.5895	1.4024	1.4700	2.0345	1.8055	1.6854	1.4072	1.8940	2.1300	2.1673	1.8696	1.6434	1.9367	2.4270	2.0619	2.3912	2.1618
1094841	1.5363	1.3465	0.5477	2.0198	1.1566	1.0163	0.9146	1.0370	0.7621	0.4443	1.2311	0.5561	0.2440	1.2571	0.3304	0.4360	1.7474	0.1812
1105533	0.2653	0.2694	0.2056	0.5196	0.2758	0.4873	0.1504	0.9036	1.0340	0.6872	1.0114	0.5466	0.8408	0.7784	0.2153	0.9128	0.9911	0.8294
1091608	2.0154	1.1125	0.7286	1.4339	1.1385	1.3192	1.5362	0.8991	1.3124	1.1437	1.2217	1.3261	1.4363	1.5721	1.3576	1.7031	1.4901	0.9033
279661081	0.0000	0.6892	0.0000	0.0000	1.0275	0.0000	0.2100	0.8419	1.3521	1.5989	0.0996	0.0000	1.4500	0.9757	0.0000	0.5230	0.9466	0.0000
1101185	1.9638	1.7449	2.6282	2.4858	1.2889	1.9495	2.0712	1.9029	3.2217	3.2109	2.4196	2.8909	3.9709	2.9216	2.6148	3.1940	2.4791	2.3969
280074496	4.0679	3.3467	2.9064	3.8399	3.9151	4.1434	3.7670	3.8878	3.9323	4.4645	4.5430	4.1890	3.7917	4.0272	4.4361	4.0928	4.6527	4.9741
1097275	0.5982	1.2523	1.2103	0.4445	1.4891	1.4430	1.6510	0.9075	2.0874	1.5622	1.9002	1.8679	1.4504	1.8477	1.9204	1.9676	2.0951	1.5778
1101101	6.4216	7.3863	7.1851	5.3504	7.5335	7.3459	7.3008	6.9125	6.3146	6.5688	6.5411	6.2924	6.4675	6.2024	6.1369	6.1139	6.2227	5.5227
1089675	7.8778	5.6090	5.3588	6.8839	6.1528	6.2220	5.8444	5.6543	5.3160	5.3405	7.0057	5.1193	5.0687	6.4774	4.8146	4.9736	6.8148	6.3019
1089306	1.7917	1.3428	1.1226	1.8286	1.8169	1.6366	1.4403	1.4728	1.8105	2.6501	1.5764	2.4855	1.7807	2.1021	2.5337	1.5896	2.4636	2.6099
1096507	0.6345	0.5132	0.4509	0.2850	0.4932	0.3748	0.3771	0.4153	0.4167	0.1141	0.2529	0.2549	0.2751	0.2450	0.3862	0.4124	0.4575	0.0474
1100285	0.0000	0.0000	0.0000	0.0220	0.0000	0.0000	0.0000	0.0000	0.0000	0.0138	0.0000	0.0000	0.0000	0.0000	0.0000	0.0000	0.0000	0.0000
279984959	6.8325	6.7697	5.8980	7.0749	7.3896	7.3981	7.1313	8.1890	7.1946	7.1633	7.5053	7.4978	6.0018	7.0067	7.3472	7.2052	7.0630	7.7648
280119231	2.6184	2.1890	2.0536	2.1772	1.9034	2.0961	2.4877	2.5908	2.7286	3.0933	1.9186	2.8268	2.6430	2.6079	3.0650	2.0000	2.9631	3.1273
280108497	0.0000	0.0417	0.0673	0.0284	0.0000	0.1337	0.0295	0.0848	0.0000	0.1515	0.0000	0.1301	0.0000	0.0866	0.0000	0.0900	0.0000	0.0000
280087347	0.0557	1.2848	0.6026	0.4245	0.9506	0.4986	1.8198	2.4207	0.6722	3.1933	1.1948	0.9502	0.3679	0.4519	0.2996	0.4614	2.1522	2.5261
1106043	0.0000	0.0000	0.0000	0.0000	0.0000	0.0000	0.0000	0.0000	0.1067	0.0000	0.0000	0.0000	0.0000	0.0000	0.0000	0.0000	0.1199	0.0000
1097234	1.0385	1.3397	1.6263	1.4672	1.0496	1.3638	1.3892	1.3051	2.2996	2.2557	1.9350	1.8476	2.5198	2.2312	1.5769	2.1994	1.8378	1.7836
279691631	0.0998	0.0000	0.0000	0.0000	0.0000	0.0000	0.0000	0.0694	0.0000	0.0000	0.0000	0.0000	0.0000	0.0000	0.0000	0.0633	0.0000	0.0000
1088324	0.0000	0.0215	0.0070	0.0007	0.0052	0.0199	0.0088	0.0418	0.0229	0.0056	0.0000	0.0196	0.0225	0.0000	0.0000	0.0168	0.0000	0.0000
279488997	5.7678	5.1735	4.6702	5.2238	5.2912	5.5795	5.4404	5.7188	5.4769	5.7956	6.4538	6.0794	5.0576	6.2231	6.0666	6.0116	7.4324	6.1539
1087038	0.0334	0.0000	0.0230	0.0000	0.0000	0.0000	0.0000	0.0000	0.0000	0.0000	0.0000	0.0245	0.0563	0.0000	0.0000	0.0000	0.0000	0.0000
1094115	1.2589	2.7605	1.6044	1.0662	2.3048	2.0859	2.8225	1.8649	2.3591	2.6132	1.7173	2.3325	2.7880	2.2993	2.5443	2.6388	2.0209	1.4733
279770875	0.2385	0.0582	0.0499	0.1971	0.0000	0.2549	0.1462	0.1424	0.1503	0.2028	0.0000	0.0791	0.1446	0.1391	0.1556	0.0230	0.1204	0.0000
1105349	0.1654	0.5479	0.5012	0.0410	0.6598	0.1560	0.6398	0.1350	0.3330	0.6678	0.1435	0.3658	0.3416	0.3326	0.4895	0.2042	0.4617	0.0000
279908999	0.1418	0.0818	0.0000	0.0964	0.0000	0.0000	0.0000	0.1604	0.0161	0.0000	0.0900	0.0000	0.0635	0.0277	0.0000	0.0000	0.0000	0.2224
1088783	6.0027	5.3647	4.5309	4.7745	5.6719	5.6905	5.5074	4.9664	4.7176	4.8221	5.5945	5.1144	4.3388	5.1325	5.2115	4.8249	5.7800	6.0919
1094719	6.2990	6.6195	5.8784	6.4029	6.7813	6.9770	6.7714	7.5305	7.2755	7.6015	7.3379	7.2967	6.7053	7.4723	7.1393	7.4465	7.7772	7.2679
279710163	0.8115	1.2997	0.7472	1.2946	0.8927	1.2642	0.7540	0.4566	1.1927	1.7173	1.3527	1.2577	0.5117	2.1733	3.1260	1.7016	0.0000	1.7756
1093517	4.6608	4.6468	4.1390	4.0579	4.9086	4.5600	4.4686	4.0917	4.1076	4.2816	4.6128	4.6351	4.0734	4.4173	4.6949	4.4886	4.6649	4.7318
280116530	0.0000	0.0000	0.0000	0.4772	0.0000	0.0000	0.0000	0.2980	0.0000	0.1036	0.5950	0.0000	0.0000	0.0000	0.0000	0.0000	0.0000	0.1932
279659310	0.0000	0.0000	0.0000	0.0000	0.0000	0.0000	0.0000	0.0000	0.0000	0.0000	0.4406	0.0000	0.0000	0.5360	0.0000	0.0000	0.0000	0.0000
1101419	1.2882	2.7346	3.0148	1.5867	1.7298	1.7182	2.4559	1.0881	3.3345	2.9201	1.7257	2.7304	3.3861	3.0779	2.5746	3.1969	2.6834	1.9738
280107768	0.8486	0.5328	0.0000	0.9607	0.2175	0.5088	0.0490	0.7389	0.1589	0.2387	0.2030	0.1001	0.0391	0.5534	0.0000	0.2821	0.1552	0.2272
280119601	0.0000	0.0000	0.0000	0.0000	0.0000	0.0000	0.0000	0.0000	0.0000	0.0000	0.1081	0.3220	0.0000	0.0000	0.1724	0.1933	0.2559	0.0000
279659926	0.5853	0.0000	0.0000	0.0000	0.0000	0.0000	0.7523	0.9377	0.5870	0.0000	0.0000	0.0000	0.0000	0.0000	0.0000	0.0000	0.2232	0.0000
279800183	0.5357	0.0000	0.0000	0.5131	0.0000	0.4204	0.1714	1.2051	0.5190	0.3706	1.6134	0.9208	0.0000	0.3734	0.9978	0.3916	0.4871	2.2011
279872786	0.3789	0.1161	0.3576	0.0000	0.1672	0.2685	0.0975	0.1553	0.2958	0.8641	0.4312	0.1394	0.8530	0.1504	0.0000	0.6074	0.1831	1.0363
280007664	1.0062	0.4316	0.2715	0.8084	0.1975	0.3636	0.3677	0.8517	0.2947	0.1004	0.4644	0.2917	0.1002	0.6835	0.0482	0.0000	0.7336	0.0000
1102077	2.2119	2.3803	1.1832	2.0115	1.4446	2.0106	1.9456	2.6282	1.6749	1.8174	1.1322	1.7186	1.1789	1.4082	1.9883	1.4503	1.6625	2.1044
1091659	0.4271	0.1599	0.1492	0.3677	0.1365	0.1578	0.1137	0.0186	0.1355	0.0536	0.0317	0.1449	0.0946	0.0894	0.1841	0.1117	0.1256	0.2172
280060602	2.4477	2.8958	3.2855	2.7809	2.3347	2.5435	2.9278	2.4834	3.0562	3.3283	2.0659	3.1018	3.7803	2.7922	2.7973	3.2739	1.9574	1.8624
280127315	1.4014	2.8921	2.6139	1.5084	2.2849	2.3436	2.6539	2.2130	2.8856	2.6525	2.3507	2.7903	2.9573	2.7883	2.5366	2.3539	2.6714	1.9141
279668705	0.1348	0.0000	0.0937	0.0000	0.0000	0.1026	0.0815	0.1022	0.0000	0.0000	0.0994	0.0000	0.0000	0.0000	0.0000	0.0000	0.0000	0.0000
279963124	1.7029	1.0191	0.9730	1.4969	1.0994	1.3657	1.0094	1.8763	2.2415	2.0134	2.7013	1.7277	1.5884	2.0547	1.8628	2.1070	2.7467	3.3859
1088406	0.5285	0.9471	0.6850	0.6557	0.3395	0.6914	0.9368	0.7649	0.1813	0.8194	0.2907	0.1697	0.3786	0.2848	0.1780	0.2729	0.2426	0.0000
1103155	3.8734	3.3054	3.0305	3.4852	3.3306	3.4482	3.3866	2.4680	3.1091	2.5796	2.3186	2.9835	3.0383	3.0108	3.0113	2.9425	2.5380	1.9147
1091810	0.9829	0.9251	0.9645	1.1623	0.7631	0.7634	0.8561	0.7953	1.0999	0.9715	0.6792	0.6549	1.3383	1.0434	0.7525	1.0667	0.6000	0.3331
279700428	0.5113	0.2681	0.2181	0.1119	0.4289	0.3436	0.3131	0.1860	0.1014	0.1375	0.1601	0.1366	0.0840	0.0931	0.2255	0.1461	0.1820	0.0725
1095483	0.6718	1.3016	1.5226	0.4851	0.8345	1.3960	1.0128	0.8134	0.9450	1.8084	0.7689	1.3722	1.3310	1.4804	0.9863	1.3463	1.2922	0.4319
1105968	4.7709	4.1505	3.9775	4.0816	4.4540	4.2470	4.2732	3.4938	4.0837	4.0385	4.0741	4.2470	3.9890	4.2667	4.5389	4.1676	4.6655	4.0037
279788518	1.2111	2.5728	3.1086	0.9078	2.0509	2.6542	2.7753	2.2295	4.2996	4.1983	3.5166	4.2266	5.0645	3.6071	3.4850	4.4204	3.9276	3.7472
279703184	0.0000	0.0000	0.1914	0.5646	0.0000	0.0000	0.0000	0.0000	0.0000	0.0000	0.8532	0.0000	0.0000	0.0000	0.0000	0.0714	0.1857	0.0000
280051741	0.5877	0.0000	0.0000	0.0000	0.0000	0.0000	0.0000	0.0000	0.0000	0.0000	0.0000	0.0000	0.0000	0.3732	0.0000	0.4360	0.0000	0.0000
279969677	0.1292	0.0000	0.0000	0.0000	0.0000	0.0000	0.0000	0.2034	0.0000	0.0000	0.0000	0.0000	0.0000	0.0000	0.0000	0.0000	0.0000	0.0000
279895136	1.2023	0.6593	0.7598	0.7541	0.4287	0.7248	0.1187	0.5529	0.6165	0.2264	0.3316	0.6108	0.8860	0.5605	0.5664	0.8595	0.5754	0.0000
1103503	3.6926	3.4988	3.0287	3.4528	4.1074	3.8207	3.2728	3.4086	3.9367	3.8552	4.4830	3.8257	3.3783	4.2275	4.2456	3.9661	4.5765	4.5255
1091248	3.9823	3.4182	3.6172	4.0332	3.2348	2.9454	2.8727	3.4702	2.4668	2.1183	2.1179	2.3766	1.9669	2.3594	1.9768	1.7795	2.4466	1.4653
1094481	1.5546	1.9122	2.2702	1.9076	2.0163	1.9265	2.0193	2.2902	3.1262	3.6555	2.7704	3.2924	3.4870	3.1869	3.3719	3.3375	3.2733	2.6733
1101113	6.3437	6.8824	6.4802	4.5761	7.1301	6.4518	6.6906	5.1553	5.1467	5.4373	5.0950	5.8731	5.3491	5.4399	6.1173	5.5983	4.9715	4.2880
1101264	5.5931	5.0537	4.2938	5.2003	5.3655	5.5807	5.1937	5.3689	5.0603	5.2441	5.9856	5.4416	4.8164	5.6722	5.3024	5.2935	6.4307	5.4748
1097778	1.1118	1.7255	1.3153	0.9460	1.9386	1.5949	1.7381	1.4052	2.8288	3.1909	2.4170	3.0531	2.6652	2.9822	3.4372	2.7156	3.3809	3.2041
1086993	2.5080	3.0450	2.5958	2.3697	3.0498	2.6054	3.1400	2.4548	3.3479	3.0728	2.9228	3.1786	3.2134	3.2756	3.3335	3.2130	3.5017	2.8502
279804197	0.7393	1.2487	1.0370	1.0933	0.4953	1.8242	0.5793	1.0760	0.7868	0.7667	1.4577	0.8965	0.4797	0.7471	0.8092	0.8796	1.2884	1.0060
1095623	0.6610	0.4412	0.7334	0.7339	0.1830	0.5969	0.4848	1.1955	0.8415	0.9861	1.3740	0.5376	0.8674	0.8086	0.2331	0.6047	1.0916	1.7725
1091639	1.1407	2.7791	1.8826	1.5855	1.8457	1.8118	2.6368	1.8453	4.3521	4.5629	3.2015	3.8983	4.8824	4.5082	4.1062	4.6498	4.2127	2.9278
279705151	0.0000	0.0000	0.0000	0.0000	0.0000	0.1559	0.0000	0.0000	0.0000	0.0593	0.0176	0.8396	0.1091	0.0000	0.0000	0.4876	0.5645	0.0000
279889818	0.0000	0.0000	0.0000	0.0000	0.0000	0.1425	0.0000	0.1525	0.0928	0.0993	0.0000	0.0000	0.0000	0.0000	0.0000	0.0000	0.0000	0.0000
1098185	0.1856	0.1763	0.0402	0.1440	0.1582	0.1789	0.2427	0.1379	0.3584	0.3244	0.2669	0.3452	0.3352	0.3979	0.3050	0.4530	0.4773	0.3388
280070916	2.1869	2.4368	1.6308	2.2090	2.5208	2.5248	2.3385	1.5023	3.3255	3.6734	3.6628	4.0335	3.1200	4.0516	4.0559	3.8807	4.7175	4.3732
279862006	0.5935	0.2181	0.1884	0.1019	0.0000	0.1065	0.0846	0.5945	0.0000	0.0000	0.0694	0.0000	0.0503	0.0000	0.0000	0.0000	0.1571	0.2612
279703674	0.8288	0.0000	0.3085	0.9086	0.0000	1.1232	1.0837	0.0000	0.3843	0.1811	0.5194	0.3823	0.0000	0.0000	0.0000	0.0000	0.5621	0.0000
280049396	0.0000	0.0000	0.0000	0.0000	0.0000	0.0000	0.0000	0.0000	0.1303	0.0000	0.3633	0.0000	0.1693	0.5159	0.0000	0.0000	0.0000	0.0000
1092863	4.7449	4.9985	4.2650	4.3753	5.0505	4.7564	4.6890	4.0981	4.6328	4.7513	4.6618	5.2352	4.5504	5.0391	5.3878	5.0052	5.0572	5.0996
279991745	1.4673	0.7817	0.7576	1.3881	0.9032	0.9138	0.7938	1.3421	1.5563	1.3395	1.4105	0.9576	1.3551	1.5342	0.9868	1.2642	1.7945	1.4078
280044482	0.7507	0.0000	0.0000	0.0000	0.0000	0.0000	0.0000	0.0000	0.4663	0.0000	0.1752	0.0000	0.0000	1.2618	0.2545	0.0000	0.7359	0.0000
1099215	2.2320	1.2304	1.2611	2.0599	1.1825	1.3816	1.2525	1.5292	0.8004	0.8996	1.3315	0.9678	0.7348	1.2528	1.0648	0.7094	1.0959	0.6863
1102841	0.4038	1.2691	2.4922	0.3116	0.7790	1.1091	1.7990	0.6691	3.3776	3.9672	1.8801	2.5793	4.3769	3.1832	2.6102	3.7522	2.4612	1.5517
1105614	0.0000	0.0583	0.0000	0.0688	0.0000	0.0000	0.0000	0.0000	0.0000	0.0000	0.0000	0.0000	0.0000	0.0000	0.0000	0.0000	0.0000	0.0000
1090272	1.3082	1.6590	1.9828	1.4126	1.4661	1.5859	1.6636	1.3110	2.0373	2.0929	1.3789	2.0700	2.2774	1.7142	2.0395	2.2931	1.5364	1.2891
1093079	1.5688	1.0065	0.9082	1.2911	0.8369	0.9939	1.3155	0.9158	0.3375	0.7959	0.3484	0.6044	0.3253	0.4485	0.3926	0.3910	0.4695	0.3958
280020034	0.6426	0.6408	0.6242	0.4934	0.2183	0.2695	0.1135	0.1252	0.1110	0.4190	0.3980	0.0565	0.7298	0.5314	0.0687	0.2288	0.3003	0.2945
279797919	0.0000	0.5489	0.0000	0.3961	0.0000	0.3171	0.2954	0.0857	0.2870	0.5494	0.5604	0.5907	1.0759	0.5881	0.1806	0.6556	0.7358	0.2494
279660682	0.0000	0.0000	0.0000	0.0000	0.0000	0.6138	0.0000	0.0000	0.8595	0.0000	0.0000	0.0000	0.0000	0.0000	0.0000	0.0000	0.4946	0.0000
280113334	0.0000	0.0000	0.0000	0.0000	0.0000	0.0000	0.0306	0.0000	0.0000	0.0336	0.0278	0.0000	0.0000	0.0541	0.0000	0.0000	0.0000	0.0000
1088676	2.6989	2.9928	2.9969	3.0133	2.7661	2.8203	2.8093	2.5531	3.5380	3.6103	2.9196	3.3950	3.4806	3.6413	3.5801	3.6118	3.2686	3.1258
1089564	2.6880	3.1505	3.3217	2.8817	2.3039	3.0622	3.0256	2.8603	3.2322	3.3205	2.4396	2.9429	3.5780	3.2249	2.7902	3.1862	2.7520	2.0896
279709022	0.0000	0.4313	0.0000	0.2980	0.0000	0.0000	0.7674	0.0000	0.0000	0.0989	0.0000	0.2238	0.0000	0.0000	0.0000	0.0000	0.0000	0.0000
1108985	3.5628	2.8852	2.5605	2.7911	3.4411	3.1498	2.8320	3.3263	3.0523	3.6931	4.0551	3.5590	2.5311	3.8744	3.7657	3.2545	4.3401	4.8224
279931237	4.6285	3.3827	2.8937	4.8049	3.1908	3.4860	2.7556	3.4953	3.1775	2.3921	2.5567	2.6818	1.9448	3.7490	2.6399	2.4843	2.9517	2.3434
280067553	1.1827	0.2698	0.4680	1.3907	0.0000	0.3455	0.5264	0.5311	0.5460	0.3582	0.0000	0.1007	0.2268	0.6751	0.0267	0.0000	0.1419	0.0000
279811949	0.3354	0.0000	0.4422	0.0000	0.0000	0.0000	0.0000	0.0000	0.0000	0.0000	0.0000	0.0000	0.0000	0.0000	0.0000	0.0000	0.0000	0.0000
1105808	0.2872	0.1991	0.3001	0.2368	0.3228	0.2915	0.3589	0.1241	1.0707	1.1207	0.6953	0.5010	1.0478	1.3292	0.5298	0.7522	1.2784	0.4568
1087874	2.9222	1.4494	1.0014	3.2378	0.5174	1.5790	1.0272	1.3460	1.3101	0.7117	0.3424	0.5534	0.8496	1.5522	0.5166	0.7007	0.8480	0.5491
1101964	4.4643	5.7535	5.2022	4.2678	5.7392	5.4977	5.4322	4.4913	5.0833	5.0294	4.6652	5.3735	4.6336	5.2126	5.4909	5.2892	4.4848	3.8160
1107629	0.0492	0.0000	0.0000	0.0468	0.0000	0.0000	0.0247	0.0000	0.0000	0.0000	0.0000	0.0000	0.0000	0.0000	0.0000	0.0000	0.0000	0.0000
279900199	0.1412	0.0000	0.0000	0.3743	0.0000	0.1212	0.0000	0.0000	0.0000	0.0819	0.0000	0.1735	0.0000	0.0000	0.1557	0.0000	0.0000	0.0000
1093846	0.6345	0.5455	0.4724	0.6078	0.4166	0.4905	0.7018	0.5824	0.7318	0.8849	0.9567	0.8640	0.8630	0.8434	0.9913	1.0051	1.1651	0.7261
279843278	0.1911	0.3972	0.2082	0.2160	0.4212	0.2532	0.2160	0.1856	0.2409	0.1374	0.3628	0.3437	0.0702	0.3552	0.3592	0.2571	0.3831	0.2631
279998646	1.0840	1.3229	1.0525	1.6442	1.0760	1.1483	1.3853	0.6498	1.4231	1.6235	0.7206	1.2843	1.5853	1.4100	1.3211	1.6819	1.2697	0.2022
280050460	0.0000	0.0495	0.0000	0.8197	0.0910	0.0000	0.0000	0.3477	0.0000	0.0000	0.9144	0.0000	0.0000	0.0000	0.0000	0.0000	0.0000	0.0000
279661417	0.4666	0.0805	0.0000	0.0000	0.0000	0.6632	0.0000	0.0000	0.0000	0.0000	0.0000	0.0000	0.0000	0.0000	0.0000	0.0000	0.0000	0.0000
279874380	0.3911	0.3504	0.5829	0.1990	0.2567	0.1344	0.3529	0.2237	0.6125	0.3842	0.2376	0.3181	0.4493	0.2888	0.3967	0.2569	0.5828	0.6563
1087585	2.9257	4.0389	3.0049	2.5612	4.6517	4.6204	4.6526	3.2229	5.2454	5.4022	5.2060	5.5289	5.1404	5.2688	5.6275	5.8770	5.6242	4.6660
1102407	3.6299	3.2669	2.9663	3.4569	3.3449	3.3752	3.2822	3.3861	3.6179	4.1578	3.9253	3.7288	3.7425	4.0845	3.9459	3.6860	4.2074	4.3765
1091036	0.0000	0.1504	0.1720	0.3387	0.0000	0.0497	0.0775	0.2021	0.1362	0.2174	0.0897	0.1402	0.0000	0.2047	0.0726	0.0817	0.0374	0.0662
1104573	1.3379	1.2963	1.7041	1.8886	0.9889	1.2539	1.3916	1.0832	2.5880	2.5004	1.3858	1.7775	2.8999	2.5177	1.7491	2.5709	1.7953	0.6918
1102537	0.0997	0.1268	0.1038	0.0579	0.0544	0.0948	0.0746	0.0066	0.0685	0.0501	0.0590	0.1002	0.0252	0.0874	0.2302	0.1173	0.0717	0.0431
280049781	0.8957	0.0000	0.0000	0.0000	0.0000	0.5501	0.0000	0.0000	0.0000	0.0000	0.0632	0.0000	0.2516	0.0000	0.0000	0.6593	0.0000	0.0000
1103515	0.0933	0.0380	0.0640	0.0228	0.0000	0.0534	0.0000	0.0575	0.0171	0.0000	0.0000	0.0000	0.0000	0.0192	0.0000	0.0000	0.0136	0.0000
1094742	1.8738	2.0220	1.9681	1.9242	2.0535	1.8905	1.9778	1.9666	2.4356	2.1021	2.0886	2.4086	2.2331	2.2731	2.5025	2.3242	2.2334	2.0209
1096145	1.8287	2.2514	2.3918	1.7395	2.2565	2.0110	2.3773	1.3027	2.4866	2.7902	2.1103	2.6762	2.9948	2.5998	3.0225	3.1378	2.0680	1.7391
1098982	3.2800	2.7913	2.2202	2.7380	3.0588	2.8290	2.8166	2.4684	2.9638	2.6201	3.2071	3.0226	2.4178	3.2490	3.0820	3.0199	3.9526	3.5652
280109561	0.0000	0.0000	0.1699	0.5087	0.0000	0.0000	0.2339	0.1633	0.4130	0.2319	0.0000	0.1486	0.0000	0.2018	0.0000	0.1281	0.0000	0.0000
1096513	4.0611	3.5002	3.0122	3.8444	3.2727	3.5026	3.5857	2.9446	2.3170	2.2108	1.9529	1.9149	1.7769	2.3566	1.6940	1.7701	1.7174	0.9935
1094463	2.3371	3.1990	3.1908	2.3274	2.8330	2.6557	3.2356	2.4186	3.6927	3.6286	2.3752	3.5633	4.0737	3.5471	3.5138	3.8692	3.0415	2.0876
279621199	0.1855	0.4837	0.2232	0.1558	0.4448	0.2568	0.5632	0.2915	0.4963	0.7042	0.6036	0.5975	0.5432	0.5651	0.5599	0.7271	0.6213	0.7589
279784785	1.1548	0.3170	0.5060	0.0000	0.7941	1.6096	0.2411	0.9933	1.0653	1.2823	1.1812	0.5346	0.9256	0.6820	0.4222	1.0985	0.4292	2.6295
279864010	0.3488	0.0000	0.0000	0.0000	0.0000	0.0000	0.2169	0.0000	0.0000	0.0000	0.0000	0.0000	0.0000	0.0000	0.0000	0.0000	0.0000	0.3515
280007874	0.1518	0.0627	0.0000	0.0375	0.0000	0.0298	0.1140	0.1531	0.0000	0.0227	0.0273	0.0000	0.0000	0.0260	0.0000	0.0000	0.0445	0.0000
1102557	0.5597	1.3096	0.9548	0.4432	1.1886	1.1572	1.4135	0.6994	1.3032	1.6324	1.0077	1.5259	1.8097	1.0510	1.5177	1.5418	1.2211	0.7843
279917118	0.0000	0.0000	0.2216	0.0000	0.0000	0.0000	0.0000	0.0000	0.0000	0.0000	0.0000	0.1545	0.0000	0.0000	0.0000	0.0000	0.0000	0.0000
1098269	0.0000	0.0238	0.0603	0.0084	0.0000	0.0000	0.0000	0.0000	0.0129	0.0000	0.0407	0.0000	0.0000	0.0000	0.0328	0.0186	0.0000	0.0000
279750028	0.2962	0.2381	0.1405	0.0988	0.0000	0.4016	0.1452	0.3117	0.1458	0.0000	0.3349	0.0767	0.5239	0.0691	0.1147	0.1205	0.0596	0.0000
1089925	2.6506	1.1107	1.0464	2.3786	1.2286	1.6512	1.5905	1.7266	1.2074	1.1156	1.6257	0.9995	0.7286	1.3142	1.0833	0.9252	1.3552	1.3835
279787127	0.0000	0.3334	0.2196	0.1990	0.0000	0.0163	0.0845	0.0689	0.0000	0.7154	0.1334	0.1820	0.0000	0.4445	0.2356	0.4190	0.3435	0.2586
1096128	0.4736	0.8661	0.8749	0.3568	0.7415	0.5598	0.6480	0.4927	1.1110	1.5179	0.9239	1.2518	1.3663	1.3153	1.8216	1.4104	1.0312	0.9978
1096472	0.7282	0.8214	1.2054	0.8155	0.6374	0.7051	0.7177	0.8883	1.4939	1.8091	1.1751	1.3931	1.8470	1.6082	1.2491	1.3309	1.6613	1.7918
1087136	2.9079	3.0275	2.3988	2.4458	3.0498	2.9938	3.0419	2.3704	2.8760	2.6631	2.6017	3.1487	2.6941	2.9735	3.3320	3.0275	3.1706	2.6011
279763399	1.0313	0.9772	1.1097	0.7949	1.0566	0.9663	0.8206	0.6571	1.2947	1.6182	0.5361	1.2501	1.3529	1.2254	1.3340	1.3142	1.4060	0.6151
279786596	1.2295	0.5005	0.2306	1.4392	1.0165	0.6224	0.3530	1.0307	0.6077	0.4168	0.7109	0.2641	0.6633	0.3977	0.2396	0.5503	0.4374	0.1178
1101216	2.4236	0.6673	0.8611	1.8044	0.9523	1.0189	0.9093	1.2340	0.6375	0.9448	1.0500	0.6499	0.7213	1.0208	0.9749	0.6013	0.7100	0.7800
280025465	0.0000	0.0000	0.1031	0.2695	0.0000	0.0817	0.0000	0.0303	1.1073	1.2477	0.8792	1.2269	0.8661	1.1615	1.2111	1.2940	1.8249	1.4544
1092924	0.5445	0.4280	0.3956	0.4381	0.1855	0.7576	0.6659	0.4799	0.1664	0.5430	0.3759	0.3250	0.1166	0.3596	0.2130	0.2173	0.4693	0.1589
1091577	1.4917	2.6282	3.3266	1.3723	2.2802	2.7719	2.8214	1.9296	3.9159	3.8531	3.1337	3.6854	4.1541	3.4719	3.2623	3.9059	3.8167	3.0444
1100602	2.0934	2.4907	3.1098	2.3542	2.1232	2.4693	2.4071	2.5115	3.2120	3.1801	2.8378	3.0978	3.6541	3.1854	2.6179	3.1717	2.7440	2.8499
1096116	1.3934	1.1299	1.5766	1.6684	0.8881	1.2727	1.4112	1.2360	2.2782	2.4470	1.6228	1.7184	2.7618	1.9595	1.7135	2.2108	2.0141	1.7305
1108360	6.1547	5.5864	4.7985	6.0946	5.4353	5.1102	5.8717	6.3927	5.0216	5.6085	5.8489	5.8922	4.8719	5.2794	6.0555	4.8871	5.9609	6.7491
280025626	0.0000	0.0000	0.0000	0.0000	0.0000	0.0000	0.1057	0.0000	0.4135	0.8898	0.6132	0.2478	0.3793	0.2245	0.2878	0.4865	1.4753	0.9906
1099249	1.1339	1.7089	1.8214	1.2213	1.0955	1.6282	1.6417	1.6014	2.6558	2.7423	2.0870	1.9674	2.9263	2.2799	1.7968	2.4100	2.8018	2.3493
1108462	0.0711	0.0948	0.0000	0.1598	0.2408	0.1064	0.0288	0.1321	0.1093	0.0838	0.2605	0.0349	0.0000	0.0175	0.1285	0.0597	0.2139	0.0957
1095538	1.2798	0.7740	0.7791	1.4444	0.5784	0.8353	0.7823	0.9077	1.4489	1.1622	0.9341	0.8861	1.7506	2.0137	0.5260	1.0193	1.3561	0.4490
1098922	2.0813	1.4414	1.2868	2.1460	1.4646	1.7165	1.6591	1.8605	1.3402	1.3757	1.3908	1.2590	1.1855	1.3404	1.2293	1.0427	1.4356	0.9718
1095867	0.3913	0.4573	0.4208	0.5045	0.3063	0.4008	0.4543	0.4591	0.3276	0.3969	0.2490	0.3160	0.3714	0.3500	0.1283	0.1809	0.3114	0.2341
1104499	1.9728	1.8386	2.0640	2.3800	1.7943	1.9782	1.8130	2.5948	2.7449	2.5752	2.3099	2.3702	2.5829	2.5949	2.3402	2.5721	2.6342	1.7319
1089781	2.2740	0.9584	0.6684	2.4538	0.4670	0.9477	0.6406	0.7390	0.1359	0.0345	0.1693	0.1524	0.1976	0.0763	0.1071	0.1762	0.1896	0.0000
279870527	1.2588	0.5212	0.7450	1.0250	0.5896	0.4075	0.4075	0.2991	0.2199	0.6316	0.1290	0.0973	0.2430	0.4050	0.3997	0.2064	0.3837	0.0000
279882133	0.0112	0.1827	0.1143	0.0000	0.0000	0.0763	0.1080	0.0000	0.0000	0.0203	0.0000	0.0000	0.0000	0.0000	0.0000	0.0000	0.0000	0.0000
279934395	0.0000	0.1591	0.6104	0.9419	0.0000	0.0000	0.3830	1.4092	0.0000	0.6803	2.9466	0.4960	0.0000	1.2306	0.6491	0.4708	0.0000	1.3512
1088791	0.9668	1.2373	1.3510	0.9826	1.0977	1.2377	1.1219	1.1256	1.7394	1.6497	1.0804	1.4992	1.7089	1.4762	1.5308	1.6152	1.5554	0.9082
1096527	0.0691	0.1526	0.0000	0.2834	0.0823	0.1827	0.2137	0.2448	0.0975	0.5323	0.1830	0.0838	0.1271	0.1046	0.1490	0.0720	0.1873	0.2804
280115134	0.0000	0.0000	0.0000	0.0000	0.0000	0.3599	0.1036	0.1393	0.4413	0.0000	0.0000	0.0000	0.0000	0.0000	0.0000	0.0000	0.0989	0.0000
1094316	1.8604	2.0848	1.7626	1.7892	2.0187	1.9176	2.1600	1.8193	1.9943	1.6573	1.5099	2.0349	1.8004	1.8890	2.0911	1.9770	1.3536	1.1146
1093290	4.3900	5.8276	6.1343	4.0829	5.3571	5.3961	5.8410	5.1119	5.8382	5.8401	4.8304	5.6391	6.2075	5.0678	5.4574	5.7641	4.5391	4.9052
1091449	1.7226	1.5978	1.1068	1.4324	1.6735	1.5042	1.4181	1.1892	1.7093	1.8103	1.6733	1.8521	1.5738	1.7722	2.1652	2.0930	2.2316	2.0886
279729496	0.0000	0.0000	0.0705	0.0969	0.1211	0.0000	0.0000	0.0000	0.1431	0.0000	0.1385	0.0000	0.0000	0.0000	0.0000	0.0000	0.1338	0.0000
1098317	0.0300	0.2461	0.0311	0.0285	0.0534	0.0780	0.0618	0.0604	0.0321	0.0865	0.0515	0.0331	0.1490	0.0596	0.0655	0.1010	0.0590	0.0451
1093893	1.6745	1.6395	1.2816	1.6289	1.6458	1.5896	1.7322	1.7224	2.0616	2.1693	2.3104	2.1091	1.9464	2.3271	2.0305	2.0811	2.6880	2.6044
1090578	0.7046	0.8092	1.1516	1.3688	0.5505	0.9618	0.6818	1.3420	1.3170	1.3406	1.1587	1.0502	1.1958	1.0933	0.9171	1.0973	1.0969	0.9449
280070550	1.3653	1.0393	0.9342	1.6957	1.2551	0.7118	1.2525	1.1769	1.9036	1.8053	0.7191	1.8208	1.2427	2.0204	1.6886	1.4280	1.9770	1.0716
1091903	3.0209	2.4234	2.8699	3.6317	1.5101	2.5339	2.2844	3.1515	3.1274	2.9398	2.6297	2.6725	3.3350	3.2065	2.2927	2.7352	3.0605	2.0653
1090625	3.8253	3.8673	3.4318	3.3540	3.8677	3.7269	3.6374	3.5390	3.8025	3.8970	3.9158	4.1066	3.6227	4.1094	4.2674	3.9416	4.5100	4.4319
279765002	0.3378	0.2255	0.1485	0.3793	0.3959	0.1484	0.2255	0.2787	0.1046	0.8027	0.1013	0.2545	0.1684	0.3134	0.5539	0.1790	0.4692	0.0000
280039655	0.3453	1.2365	1.9082	0.2792	1.2803	0.7218	1.2148	0.1319	1.3371	2.2387	0.7178	1.7017	1.4455	1.7599	1.6687	1.8509	1.1839	0.5816
279911386	0.0794	0.0495	0.2978	0.0000	0.0000	0.1733	0.0912	0.0000	0.2648	0.0000	0.0000	0.0000	0.0000	0.0526	0.0000	0.0000	0.0000	0.0000
1101406	0.1739	0.5709	0.0313	0.0852	0.0391	0.0000	0.2248	0.0728	1.4256	1.8880	0.9301	1.9059	2.0106	2.0323	2.1733	1.6247	2.1311	1.7282
279873629	0.3789	0.0000	0.0000	0.2213	0.7815	0.7468	0.4397	0.0000	0.8924	2.0628	0.0823	0.0000	0.0000	0.4799	0.8703	0.5231	0.8054	0.6798
1109136	1.3623	1.5717	1.8723	1.2051	1.8633	1.6679	1.5055	0.8483	1.7227	1.9328	1.9579	1.9470	2.0532	1.5924	2.2279	2.2083	1.9568	1.4548
1089555	1.8447	2.2606	2.0516	2.0952	2.3663	2.1992	1.7816	2.0079	2.5370	2.5386	2.1461	2.7370	1.8630	2.6762	2.7130	2.3787	2.6780	2.7559
1093155	2.2204	2.0721	1.6990	1.7211	2.3522	2.0456	1.8950	1.6209	2.0560	2.3468	2.4051	2.3218	1.9774	2.4270	2.5602	2.3000	2.8641	2.9551
1089826	2.0657	3.3442	3.6107	2.2928	2.6046	2.9643	3.1364	2.7419	3.5564	3.6535	2.6138	3.3411	3.9972	3.3234	3.1804	3.5591	2.7471	2.1390
1087153	1.0902	0.7877	1.3757	1.4955	0.6991	1.0491	0.9173	1.3508	2.1906	1.8329	1.8865	1.7216	2.3779	1.8642	1.6813	1.9269	1.8068	1.4488
279860129	0.2584	0.0000	0.0000	0.0000	0.2742	0.0000	0.0000	0.1907	0.0455	0.0000	0.3115	0.4686	0.0000	0.0000	0.0000	0.1499	0.2473	1.0418
280057796	0.6367	0.4892	0.5337	0.3095	0.3801	0.8533	0.8573	0.0000	0.8287	0.2413	0.6046	0.0000	0.0000	0.4124	0.3553	0.5587	0.3197	0.5928
1106308	4.4702	4.9502	5.3458	4.6651	4.4116	4.4082	4.5553	4.4074	5.3155	5.0800	3.9498	5.2327	5.7491	4.6510	5.2061	5.1266	4.3027	4.1666
1098084	0.1282	0.0693	0.0000	0.0420	0.1036	0.0000	0.0774	0.0548	0.0000	0.0000	0.0606	0.0000	0.1086	0.0000	0.0000	0.0364	0.0498	0.0000
1091712	2.0320	2.4854	2.8704	2.2184	1.9880	2.5195	2.5991	2.1040	3.0236	2.9581	2.5920	2.6761	3.3506	2.8672	2.6030	3.0118	2.8058	2.0702
1104391	1.0516	1.1458	1.6440	1.2066	0.9888	1.1682	1.4663	1.1176	1.8984	1.6583	1.2127	1.5067	2.3362	1.5119	1.2553	1.9535	1.1659	0.7779
1095510	3.9775	4.1515	4.6966	4.1174	3.8890	4.5744	4.1711	4.6023	4.1355	4.0786	3.8544	3.8084	4.2481	3.7764	3.4542	3.8561	3.4267	2.8998
1096610	0.7828	1.8408	1.0527	1.4152	1.7742	1.2142	1.4782	1.5042	3.5770	3.6961	3.1650	3.3337	3.1413	3.3938	3.7721	3.4882	4.0746	3.6833
279996169	3.2451	1.3484	1.6461	3.3589	1.3051	1.5210	1.3159	1.1030	1.5502	1.1023	0.8041	1.0351	1.1649	1.8025	0.7842	1.1500	1.1623	0.3468
1097208	0.0000	0.0131	0.0000	0.0000	0.0000	0.0000	0.0000	0.0000	0.0000	0.0096	0.0000	0.0000	0.0000	0.0320	0.0000	0.0000	0.0000	0.0000
1102466	0.8709	0.3232	0.3861	0.6815	0.5681	0.4008	0.1966	0.2399	0.2331	0.0740	0.1072	0.2390	0.0374	0.1634	0.1037	0.1351	0.1878	0.0629
279780654	0.7961	0.6229	0.3554	0.8775	0.3387	0.5006	0.4462	1.2416	0.3061	0.1605	0.3837	0.0000	0.0000	0.1517	0.0000	0.0965	0.1698	0.0000
1106737	0.0000	0.0000	0.0000	0.0839	0.0000	0.0669	0.0530	0.0000	0.9113	0.7371	1.1203	1.3160	1.2504	0.9057	1.1301	1.1170	1.3289	1.1001
1100202	1.1271	1.2047	1.4782	1.4017	1.3080	1.3979	1.2431	1.6018	2.1928	2.2561	2.0441	1.5403	1.7292	1.7773	1.6176	1.6681	2.4533	2.3350
1091800	3.8395	2.1620	1.6987	3.9081	1.9313	2.4429	2.3429	2.4391	2.2477	1.7142	1.9175	1.5792	2.1908	3.0075	1.3803	1.5539	2.2121	0.9864
280068277	0.0000	0.0000	0.0000	0.0000	0.0000	0.0000	0.0000	0.1102	0.0000	0.0810	0.0000	0.0000	0.0000	0.0000	0.0000	0.0000	0.0000	0.0000
279826116	0.2129	0.1612	0.4162	0.1689	0.1087	0.0351	0.0827	0.0990	0.1164	0.2047	0.2634	0.1411	0.3717	0.2158	0.0000	0.1135	0.0809	0.3760
280048409	0.0000	0.0000	0.4428	0.0903	0.0000	0.0000	0.0000	0.0000	0.3681	0.0000	0.0000	0.0000	0.0000	0.0000	0.0000	0.0000	0.0000	0.0000
1086957	0.3023	0.0492	0.0701	0.2032	0.0416	0.2432	0.0412	0.1305	0.2092	0.0998	0.1817	0.1691	0.2335	0.3677	0.0000	0.1055	0.2343	0.1357
1098660	0.0327	0.1226	0.0561	0.0000	0.0366	0.0616	0.0197	0.0323	0.0000	0.0000	0.0115	0.0000	0.0000	0.0000	0.0366	0.0000	0.0185	0.0000
280033306	0.0000	0.1069	0.0000	0.0000	0.0000	0.0000	0.1555	0.0000	0.2747	0.2469	0.3476	0.4549	0.6952	0.2946	0.1458	0.4473	0.7614	0.0000
1108718	0.2043	0.0000	0.0000	0.0000	0.0000	0.0000	0.0000	0.0000	0.0000	0.0000	0.0737	0.0000	0.0000	0.1139	0.0000	0.1724	0.0985	0.0000
279927000	2.7418	3.3553	3.4188	3.2119	3.2343	3.2572	3.1965	2.8202	3.9071	3.7792	2.9850	3.7678	3.6405	3.7277	3.7614	3.8184	3.5328	2.8427
1094630	0.0175	0.2702	0.2930	0.0166	0.1967	0.2872	0.3906	0.0694	1.7695	1.4853	0.9143	1.1390	2.0289	1.4842	0.8242	1.5950	1.3164	1.1090
279978755	0.8359	1.0017	0.6424	0.6585	0.5466	0.7420	0.8012	0.9493	0.5718	0.7787	0.5772	0.9090	0.8582	0.7237	0.6275	0.6319	0.9097	0.9529
279657056	1.1961	0.3978	0.0000	0.9358	0.6022	0.7523	0.5728	0.4701	1.2606	0.0185	1.7872	0.0382	0.0000	0.2945	0.8193	0.4220	1.2736	1.9082
279846509	0.4847	0.2969	0.2097	0.6252	0.2690	0.2550	0.3836	0.2443	0.3152	0.0709	0.6691	0.2736	0.3986	0.4906	0.1720	0.2803	0.4335	0.0000
1100882	0.8628	0.2934	0.3367	0.9113	0.0000	0.2527	0.2038	0.4084	0.0250	0.0215	0.1903	0.0530	0.0000	0.1604	0.0796	0.0677	0.0000	0.0000
1100186	2.6471	2.3026	2.7499	3.2493	1.9215	2.6322	2.0228	3.2093	2.8058	2.9811	2.9005	2.3712	2.4657	2.5414	2.1874	2.5455	3.2109	2.8954
279724990	0.1519	0.0000	0.1058	0.0000	0.0000	0.0000	0.0000	0.3438	0.0000	0.5455	0.1064	0.0000	0.0000	0.1626	0.0000	0.1878	0.0540	0.5342
280099901	0.1175	0.0000	0.0000	0.0000	0.0000	0.0000	0.0000	0.0000	0.0000	0.0000	0.0000	0.0000	0.0701	0.0000	0.0000	0.0746	0.0000	0.0000
279938775	4.2812	3.8562	3.1259	4.2574	3.8543	4.2902	3.6699	4.8762	3.3125	3.5021	4.2172	3.9071	2.9584	3.8054	3.4561	3.4321	3.2606	4.3199
1099260	6.2315	6.5205	6.0920	5.5808	6.8943	6.5519	6.6611	6.1080	6.2806	6.5950	6.6346	6.7343	5.8708	6.6715	7.0873	6.5410	6.8236	6.6176
279780921	1.0117	1.0018	0.7623	0.6039	0.9175	0.9786	1.1564	0.2881	0.8763	0.5902	0.4040	0.9154	0.3507	0.5226	0.9660	0.8343	1.1471	0.5590
1089959	0.2097	0.3792	0.2247	0.2357	0.2549	0.1603	0.2073	0.1465	0.0992	0.1689	0.0619	0.0775	0.0815	0.0674	0.1207	0.1096	0.1884	0.0000
279816284	4.8534	4.7629	4.2798	4.9211	4.7549	5.1294	5.0118	5.1415	5.4812	5.8448	5.4616	5.9267	5.4643	5.9584	5.6820	5.8646	6.5468	5.1713
279793668	0.1402	0.1092	0.0000	0.0000	0.1602	0.1028	0.0000	0.0000	0.0000	0.0809	0.0000	0.0000	0.0987	0.0000	0.1604	0.0401	0.0000	0.0000
279841191	0.0000	0.1855	0.0000	0.0000	0.0000	0.1748	0.0000	0.0000	0.0000	0.0000	0.0000	0.0000	0.0000	0.0580	0.0000	0.0000	0.0000	0.0000
279977422	0.4266	0.0489	0.3053	0.2682	0.0000	0.0905	0.0718	0.0493	0.0436	0.0000	0.0098	0.0000	0.0000	0.0000	0.0000	0.0000	0.0000	0.1201
279951564	1.5502	0.3573	0.0000	0.8740	0.8792	0.6114	0.6996	0.0000	0.7002	0.7836	0.1645	0.4695	0.5987	0.2991	1.2392	0.2863	0.7600	0.7719
280136697	0.2588	0.1093	0.1983	0.3011	0.0737	0.1029	0.2507	0.0472	0.4739	0.9429	0.8622	0.8118	1.0040	1.2127	1.0691	0.7260	0.9324	0.5294
1098307	0.2963	0.1733	0.2692	0.3841	0.0301	0.1791	0.1968	0.3044	0.2550	0.3200	0.1564	0.1748	0.0727	0.3163	0.0814	0.0922	0.3657	0.2998
1105389	0.6329	0.4920	0.3673	0.8305	0.0887	0.5647	0.5172	0.9075	0.5433	0.6832	0.6088	0.3873	0.1512	0.6642	0.0813	0.5204	0.8274	0.9485
1101835	1.9776	1.9705	1.9923	1.8876	1.7100	1.8077	1.9947	1.6798	2.1414	2.0146	1.4859	1.9062	2.2536	1.8333	1.8951	1.8302	2.2218	1.5464
1097005	1.2582	1.0801	1.4681	1.9077	0.6211	1.3932	1.0684	1.4664	2.0275	1.9768	1.8067	1.4509	2.1033	1.7439	1.4485	1.6146	2.0079	1.4504
279974216	0.3291	0.2695	0.4341	0.0000	0.0000	0.0000	0.1912	0.0000	0.2420	0.0910	0.3308	0.0109	0.3793	0.4186	0.0000	0.0000	0.7987	0.0000
1100824	0.0000	0.0306	0.0000	0.0000	0.0000	0.0578	0.0451	0.0000	0.0398	0.0975	0.1746	0.0000	0.1097	0.0994	0.1242	0.0626	0.1229	0.0000
279816246	2.2127	3.1442	3.4224	2.6589	2.8307	2.6234	3.1910	2.0813	3.6050	3.3911	2.2086	3.4365	3.0848	3.5268	3.4513	3.5491	2.9771	1.7306
279669247	0.0725	0.1144	0.0000	0.0000	0.0000	0.0549	0.0434	0.1153	0.0000	0.0000	0.0000	0.0000	0.0000	0.0000	0.0801	0.0000	0.0000	0.0000
279931166	0.0000	0.0000	0.0000	0.2137	0.0000	0.0000	0.0000	0.0000	0.0000	0.1359	0.0000	0.0000	0.0000	0.0000	0.0000	0.0000	0.0000	0.0000
279784534	0.1377	0.0000	0.0000	0.0000	0.0000	0.0000	0.0000	0.0000	0.0000	0.0000	0.1551	0.0000	0.2549	0.0000	0.0000	0.0000	0.2122	0.0000
280096902	0.1650	0.0000	0.0000	0.2988	0.0000	0.0761	0.0000	0.0000	0.0000	0.0992	0.0000	0.0000	0.0000	0.0000	0.0000	0.0000	0.0000	0.0000
1109140	2.9566	3.1651	3.7550	3.1076	2.9718	3.1565	3.2109	1.8526	3.9584	4.1748	2.8699	3.5883	4.2615	4.4060	3.1085	3.7565	3.9559	2.4060
