# Supplementary material for: Identification of the Molecular Events Involved in the Development of Prefrontal Cortex Through the Analysis of RNA-Seq Data From BrainSpan
Source: ASN Neuro. 2019 Jun 18;11:1759091419854627. doi: 10.1177/1759091419854627 (PMC6582306; doi:10.1177/1759091419854627)
Supplement: Supplemental Material6 - Supplemental material for Identification of the Molecular Events Involved in the Development of Prefrontal Cortex Through the Analysis of RNA-Seq Data From BrainSpan [file Supplemental_Material6.zip › CBC/2/CBC-BPs-2.xlsx]

## Sheet: Sheet1
Sublist	Category	Term	RT	Genes	Count	%	P-Value	Benjamini
	GOTERM_BP_DIRECT	cell division	RT		85	4.5	7.4e-16	3.5e-12
	GOTERM_BP_DIRECT	mitotic nuclear division	RT		62	3.3	2.3e-12	5.3e-09
	GOTERM_BP_DIRECT	sister chromatid cohesion	RT		36	1.9	7.6e-12	1.1e-08
	GOTERM_BP_DIRECT	G1/S transition of mitotic cell cycle	RT		33	1.8	6.2e-10	6.9e-07
	GOTERM_BP_DIRECT	DNA replication	RT		39	2.1	3.5e-08	3.1e-05
	GOTERM_BP_DIRECT	positive regulation of transcription, DNA-templated	RT		88	4.7	7.5e-08	5.6e-05
	GOTERM_BP_DIRECT	regulation of transcription, DNA-templated	RT		202	10.8	2.2e-07	0.00014
	GOTERM_BP_DIRECT	transcription, DNA-templated	RT		249	13.3	5.9e-07	0.00033
	GOTERM_BP_DIRECT	osteoblast differentiation	RT		28	1.5	9.8e-07	0.00049
	GOTERM_BP_DIRECT	mRNA splicing, via spliceosome	RT		45	2.4	2e-06	0.0009
	GOTERM_BP_DIRECT	cell cycle	RT		44	2.3	2.6e-06	0.0011
	GOTERM_BP_DIRECT	CENP-A containing nucleosome assembly	RT		16	0.9	5.1e-06	0.0019
	GOTERM_BP_DIRECT	positive regulation of transcription from RNA polymerase II promoter	RT		136	7.2	5.7e-06	0.002
	GOTERM_BP_DIRECT	negative regulation of transcription from RNA polymerase II promoter	RT		102	5.4	4.3e-05	0.014
	GOTERM_BP_DIRECT	chromosome segregation	RT		19	1	4.6e-05	0.014
	GOTERM_BP_DIRECT	mitotic sister chromatid segregation	RT		11	0.6	5.1e-05	0.014
	GOTERM_BP_DIRECT	neuron development	RT		15	0.8	6.1e-05	0.016
	GOTERM_BP_DIRECT	regulation of transcription from RNA polymerase II promoter	RT		68	3.6	7.9e-05	0.02
	GOTERM_BP_DIRECT	regulation of cell cycle	RT		27	1.4	9e-05	0.021
	GOTERM_BP_DIRECT	DNA replication initiation	RT		12	0.6	0.00011	0.024
	GOTERM_BP_DIRECT	regulation of ubiquitin-protein ligase activity involved in mitotic cell cycle	RT		10	0.5	0.00015	0.031
	GOTERM_BP_DIRECT	regulation of transcription involved in G1/S transition of mitotic cell cycle	RT		10	0.5	0.00015	0.031
	GOTERM_BP_DIRECT	glutamate receptor signaling pathway	RT		8	0.4	0.00023	0.045
	GOTERM_BP_DIRECT	protein sumoylation	RT		25	1.3	0.00023	0.045
	GOTERM_BP_DIRECT	transcription from RNA polymerase II promoter	RT		74	3.9	0.00031	0.056
	GOTERM_BP_DIRECT	central nervous system development	RT		25	1.3	0.00035	0.061
	GOTERM_BP_DIRECT	mitotic metaphase plate congression	RT		12	0.6	0.00046	0.077
	GOTERM_BP_DIRECT	axon guidance	RT		30	1.6	0.00046	0.074
	GOTERM_BP_DIRECT	negative regulation of transcription, DNA-templated	RT		71	3.8	0.00061	0.093
	GOTERM_BP_DIRECT	positive regulation of cell proliferation	RT		67	3.6	0.00065	0.096
	GOTERM_BP_DIRECT	covalent chromatin modification	RT		23	1.2	0.00088	0.12
	GOTERM_BP_DIRECT	ventral spinal cord development	RT		5	0.3	0.001	0.14
	GOTERM_BP_DIRECT	chromatin remodeling	RT		19	1	0.0011	0.14
	GOTERM_BP_DIRECT	retinal ganglion cell axon guidance	RT		8	0.4	0.0013	0.16
	GOTERM_BP_DIRECT	protein localization to kinetochore	RT		6	0.3	0.0013	0.16
	GOTERM_BP_DIRECT	cell proliferation	RT		54	2.9	0.0013	0.16
	GOTERM_BP_DIRECT	DNA strand elongation involved in DNA replication	RT		7	0.4	0.0017	0.19
	GOTERM_BP_DIRECT	lung development	RT		17	0.9	0.0018	0.2
	GOTERM_BP_DIRECT	mRNA 3'-end processing	RT		13	0.7	0.0021	0.22
	GOTERM_BP_DIRECT	DNA duplex unwinding	RT		12	0.6	0.0022	0.23
	GOTERM_BP_DIRECT	mitotic nuclear envelope disassembly	RT		12	0.6	0.0022	0.23
	GOTERM_BP_DIRECT	termination of RNA polymerase II transcription	RT		15	0.8	0.0024	0.23
	GOTERM_BP_DIRECT	negative regulation of apoptotic process	RT		63	3.4	0.0024	0.24
	GOTERM_BP_DIRECT	anaphase-promoting complex-dependent catabolic process	RT		17	0.9	0.0028	0.26
	GOTERM_BP_DIRECT	cellular response to organic cyclic compound	RT		14	0.7	0.0031	0.28
	GOTERM_BP_DIRECT	smoothened signaling pathway involved in regulation of cerebellar granule cell precursor cell proliferation	RT		4	0.2	0.0032	0.28
	GOTERM_BP_DIRECT	retinoic acid catabolic process	RT		4	0.2	0.0032	0.28
	GOTERM_BP_DIRECT	cell fate commitment	RT		12	0.6	0.0033	0.28
	GOTERM_BP_DIRECT	positive regulation of cardiac muscle cell proliferation	RT		8	0.4	0.0033	0.28
	GOTERM_BP_DIRECT	liver regeneration	RT		9	0.5	0.0046	0.36
	GOTERM_BP_DIRECT	positive regulation of synapse assembly	RT		14	0.7	0.0049	0.37
	GOTERM_BP_DIRECT	G2/M transition of mitotic cell cycle	RT		24	1.3	0.0051	0.37
	GOTERM_BP_DIRECT	positive regulation of neuron differentiation	RT		16	0.9	0.0062	0.43
	GOTERM_BP_DIRECT	negative regulation of ubiquitin-protein ligase activity involved in mitotic cell cycle	RT		15	0.8	0.0064	0.43
	GOTERM_BP_DIRECT	regulation of signal transduction by p53 class mediator	RT		22	1.2	0.0065	0.43
	GOTERM_BP_DIRECT	enucleate erythrocyte differentiation	RT		4	0.2	0.0074	0.47
	GOTERM_BP_DIRECT	glial cell differentiation	RT		6	0.3	0.0075	0.46
	GOTERM_BP_DIRECT	regulation of mitotic spindle assembly	RT		6	0.3	0.0075	0.46
	GOTERM_BP_DIRECT	response to mechanical stimulus	RT		13	0.7	0.0087	0.51
	GOTERM_BP_DIRECT	strand displacement	RT		8	0.4	0.0091	0.52
	GOTERM_BP_DIRECT	negative regulation of retinoic acid receptor signaling pathway	RT		5	0.3	0.011	0.57
	GOTERM_BP_DIRECT	T cell differentiation in thymus	RT		8	0.4	0.011	0.58
	GOTERM_BP_DIRECT	protein N-linked glycosylation via asparagine	RT		10	0.5	0.011	0.58
	GOTERM_BP_DIRECT	positive regulation of ubiquitin-protein ligase activity involved in regulation of mitotic cell cycle transition	RT		15	0.8	0.012	0.59
	GOTERM_BP_DIRECT	locomotory behavior	RT		16	0.9	0.012	0.6
	GOTERM_BP_DIRECT	negative chemotaxis	RT		9	0.5	0.013	0.6
	GOTERM_BP_DIRECT	DNA damage response, signal transduction by p53 class mediator resulting in cell cycle arrest	RT		13	0.7	0.013	0.6
	GOTERM_BP_DIRECT	cell morphogenesis involved in neuron differentiation	RT		4	0.2	0.014	0.62
	GOTERM_BP_DIRECT	protein localization to chromatin	RT		4	0.2	0.014	0.62
	GOTERM_BP_DIRECT	positive regulation of fibroblast apoptotic process	RT		4	0.2	0.014	0.62
	GOTERM_BP_DIRECT	negative regulation of DNA binding	RT		8	0.4	0.014	0.62
	GOTERM_BP_DIRECT	regulation of DNA replication	RT		6	0.3	0.014	0.61
	GOTERM_BP_DIRECT	RNA splicing	RT		26	1.4	0.014	0.62
	GOTERM_BP_DIRECT	DNA synthesis involved in DNA repair	RT		9	0.5	0.015	0.63
	GOTERM_BP_DIRECT	vasculogenesis	RT		12	0.6	0.015	0.63
	GOTERM_BP_DIRECT	negative regulation of neuron differentiation	RT		12	0.6	0.015	0.63
	GOTERM_BP_DIRECT	positive regulation of cell migration	RT		28	1.5	0.015	0.63
	GOTERM_BP_DIRECT	regulation of circadian rhythm	RT		11	0.6	0.016	0.63
	GOTERM_BP_DIRECT	neurogenesis	RT		10	0.5	0.016	0.62
	GOTERM_BP_DIRECT	positive regulation of gene expression	RT		37	2	0.016	0.62
	GOTERM_BP_DIRECT	cell-cell adhesion	RT		38	2	0.016	0.62
	GOTERM_BP_DIRECT	mitotic cytokinesis	RT		8	0.4	0.017	0.64
	GOTERM_BP_DIRECT	positive regulation of Wnt signaling pathway	RT		9	0.5	0.018	0.65
	GOTERM_BP_DIRECT	mitotic spindle assembly	RT		9	0.5	0.018	0.65
	GOTERM_BP_DIRECT	chromatin organization	RT		10	0.5	0.018	0.66
	GOTERM_BP_DIRECT	neuron fate commitment	RT		6	0.3	0.018	0.65
	GOTERM_BP_DIRECT	hindbrain development	RT		6	0.3	0.018	0.65
	GOTERM_BP_DIRECT	translational initiation	RT		22	1.2	0.019	0.67
	GOTERM_BP_DIRECT	mRNA processing	RT		27	1.4	0.019	0.67
	GOTERM_BP_DIRECT	eye development	RT		8	0.4	0.02	0.68
	GOTERM_BP_DIRECT	RNA processing	RT		17	0.9	0.02	0.68
	GOTERM_BP_DIRECT	positive regulation of cell differentiation	RT		9	0.5	0.021	0.68
	GOTERM_BP_DIRECT	positive regulation of smoothened signaling pathway	RT		7	0.4	0.022	0.7
	GOTERM_BP_DIRECT	regulation of mitotic nuclear division	RT		7	0.4	0.022	0.7
	GOTERM_BP_DIRECT	ionotropic glutamate receptor signaling pathway	RT		7	0.4	0.022	0.7
	GOTERM_BP_DIRECT	positive regulation of DNA-directed DNA polymerase activity	RT		4	0.2	0.022	0.7
	GOTERM_BP_DIRECT	nervous system development	RT		39	2.1	0.023	0.7
	GOTERM_BP_DIRECT	cellular response to estradiol stimulus	RT		8	0.4	0.024	0.71
	GOTERM_BP_DIRECT	neural crest cell migration	RT		10	0.5	0.024	0.71
	GOTERM_BP_DIRECT	DNA repair	RT		33	1.8	0.025	0.71
	GOTERM_BP_DIRECT	positive regulation of osteoblast differentiation	RT		12	0.6	0.025	0.71
	GOTERM_BP_DIRECT	ventral midline development	RT		3	0.2	0.025	0.72
	GOTERM_BP_DIRECT	post-translational protein acetylation	RT		3	0.2	0.025	0.72
	GOTERM_BP_DIRECT	mRNA export from nucleus	RT		17	0.9	0.027	0.73
	GOTERM_BP_DIRECT	RNA splicing, via transesterification reactions	RT		7	0.4	0.027	0.73
	GOTERM_BP_DIRECT	dorsal/ventral pattern formation	RT		8	0.4	0.028	0.74
	GOTERM_BP_DIRECT	smoothened signaling pathway	RT		13	0.7	0.029	0.75
	GOTERM_BP_DIRECT	cellular response to lithium ion	RT		5	0.3	0.029	0.75
	GOTERM_BP_DIRECT	signal transduction involved in regulation of gene expression	RT		6	0.3	0.029	0.74
	GOTERM_BP_DIRECT	regulation of neurogenesis	RT		6	0.3	0.029	0.74
	GOTERM_BP_DIRECT	endochondral ossification	RT		7	0.4	0.032	0.78
	GOTERM_BP_DIRECT	protein ubiquitination involved in ubiquitin-dependent protein catabolic process	RT		23	1.2	0.033	0.78
	GOTERM_BP_DIRECT	synaptic vesicle priming	RT		4	0.2	0.033	0.78
	GOTERM_BP_DIRECT	regulation of chromosome segregation	RT		4	0.2	0.033	0.78
	GOTERM_BP_DIRECT	regulation of keratinocyte proliferation	RT		4	0.2	0.033	0.78
	GOTERM_BP_DIRECT	ovulation cycle	RT		4	0.2	0.033	0.78
	GOTERM_BP_DIRECT	cerebellar granule cell differentiation	RT		4	0.2	0.033	0.78
	GOTERM_BP_DIRECT	gene expression	RT		10	0.5	0.035	0.8
	GOTERM_BP_DIRECT	embryonic placenta development	RT		6	0.3	0.036	0.8
	GOTERM_BP_DIRECT	mitotic spindle assembly checkpoint	RT		6	0.3	0.036	0.8
	GOTERM_BP_DIRECT	negative regulation of epithelial cell proliferation	RT		11	0.6	0.037	0.81
	GOTERM_BP_DIRECT	positive regulation of extrinsic apoptotic signaling pathway via death domain receptors	RT		5	0.3	0.038	0.81
	GOTERM_BP_DIRECT	somite development	RT		5	0.3	0.038	0.81
	GOTERM_BP_DIRECT	cellular response to transforming growth factor beta stimulus	RT		10	0.5	0.04	0.82
	GOTERM_BP_DIRECT	positive regulation of DNA replication	RT		9	0.5	0.042	0.84
	GOTERM_BP_DIRECT	establishment of mitotic spindle orientation	RT		6	0.3	0.043	0.84
	GOTERM_BP_DIRECT	regulation of cell motility	RT		7	0.4	0.045	0.85
	GOTERM_BP_DIRECT	mRNA polyadenylation	RT		7	0.4	0.045	0.85
	GOTERM_BP_DIRECT	protein import into nucleus	RT		11	0.6	0.046	0.85
	GOTERM_BP_DIRECT	cell cycle arrest	RT		21	1.1	0.046	0.85
	GOTERM_BP_DIRECT	hematopoietic progenitor cell differentiation	RT		12	0.6	0.046	0.85
	GOTERM_BP_DIRECT	double-strand break repair	RT		12	0.6	0.046	0.85
	GOTERM_BP_DIRECT	positive regulation of transcription from RNA polymerase II promoter involved in cellular response to chemical stimulus	RT		4	0.2	0.047	0.85
	GOTERM_BP_DIRECT	midgut development	RT		4	0.2	0.047	0.85
	GOTERM_BP_DIRECT	positive regulation of ubiquitin protein ligase activity	RT		4	0.2	0.047	0.85
	GOTERM_BP_DIRECT	maturation of LSU-rRNA	RT		5	0.3	0.048	0.86
	GOTERM_BP_DIRECT	chondrocyte development	RT		5	0.3	0.048	0.86
	GOTERM_BP_DIRECT	muscle cell differentiation	RT		5	0.3	0.048	0.86
	GOTERM_BP_DIRECT	mitotic chromosome condensation	RT		5	0.3	0.048	0.86
	GOTERM_BP_DIRECT	mitotic G2 DNA damage checkpoint	RT		5	0.3	0.048	0.86
	GOTERM_BP_DIRECT	regulation of neurotransmitter secretion	RT		5	0.3	0.048	0.86
	GOTERM_BP_DIRECT	positive regulation of dendritic spine morphogenesis	RT		5	0.3	0.048	0.86
	GOTERM_BP_DIRECT	spindle checkpoint	RT		3	0.2	0.048	0.85
	GOTERM_BP_DIRECT	specification of loop of Henle identity	RT		3	0.2	0.048	0.85
	GOTERM_BP_DIRECT	metaphase/anaphase transition of mitotic cell cycle	RT		3	0.2	0.048	0.85
	GOTERM_BP_DIRECT	DNA geometric change	RT		3	0.2	0.048	0.85
	GOTERM_BP_DIRECT	regulation of cohesin loading	RT		3	0.2	0.048	0.85
	GOTERM_BP_DIRECT	hindgut morphogenesis	RT		3	0.2	0.048	0.85
	GOTERM_BP_DIRECT	chemical synaptic transmission	RT		32	1.7	0.049	0.86
	GOTERM_BP_DIRECT	canonical Wnt signaling pathway	RT		14	0.7	0.049	0.86
	GOTERM_BP_DIRECT	DNA damage response, detection of DNA damage	RT		8	0.4	0.05	0.86
	GOTERM_BP_DIRECT	translesion synthesis	RT		8	0.4	0.05	0.86
	GOTERM_BP_DIRECT	positive regulation of ubiquitin-protein transferase activity	RT		6	0.3	0.052	0.87
	GOTERM_BP_DIRECT	synaptic vesicle exocytosis	RT		6	0.3	0.052	0.87
	GOTERM_BP_DIRECT	retina layer formation	RT		6	0.3	0.052	0.87
	GOTERM_BP_DIRECT	exonucleolytic nuclear-transcribed mRNA catabolic process involved in deadenylation-dependent decay	RT		7	0.4	0.052	0.87
	GOTERM_BP_DIRECT	nuclear-transcribed mRNA catabolic process, nonsense-mediated decay	RT		18	1	0.058	0.89
	GOTERM_BP_DIRECT	viral process	RT		38	2	0.059	0.89
	GOTERM_BP_DIRECT	spindle organization	RT		5	0.3	0.059	0.89
	GOTERM_BP_DIRECT	embryonic skeletal system development	RT		7	0.4	0.06	0.9
	GOTERM_BP_DIRECT	protein localization to nucleus	RT		7	0.4	0.06	0.9
	GOTERM_BP_DIRECT	cellular response to BMP stimulus	RT		7	0.4	0.06	0.9
	GOTERM_BP_DIRECT	positive regulation of DNA repair	RT		7	0.4	0.06	0.9
	GOTERM_BP_DIRECT	cellular response to DNA damage stimulus	RT		28	1.5	0.06	0.89
	GOTERM_BP_DIRECT	negative regulation of cysteine-type endopeptidase activity involved in apoptotic process	RT		12	0.6	0.06	0.89
	GOTERM_BP_DIRECT	negative regulation of gene expression	RT		20	1.1	0.061	0.89
	GOTERM_BP_DIRECT	SRP-dependent cotranslational protein targeting to membrane	RT		15	0.8	0.061	0.89
	GOTERM_BP_DIRECT	positive regulation of translation	RT		10	0.5	0.061	0.89
	GOTERM_BP_DIRECT	branching morphogenesis of an epithelial tube	RT		6	0.3	0.061	0.89
	GOTERM_BP_DIRECT	negative regulation of fibroblast growth factor receptor signaling pathway	RT		4	0.2	0.062	0.89
	GOTERM_BP_DIRECT	positive regulation of synapse maturation	RT		4	0.2	0.062	0.89
	GOTERM_BP_DIRECT	positive regulation of cardiac muscle cell differentiation	RT		4	0.2	0.062	0.89
	GOTERM_BP_DIRECT	neuron remodeling	RT		4	0.2	0.062	0.89
	GOTERM_BP_DIRECT	transcription from mitochondrial promoter	RT		4	0.2	0.062	0.89
	GOTERM_BP_DIRECT	DNA unwinding involved in DNA replication	RT		4	0.2	0.062	0.89
	GOTERM_BP_DIRECT	embryo development	RT		8	0.4	0.064	0.9
	GOTERM_BP_DIRECT	blood vessel development	RT		8	0.4	0.064	0.9
	GOTERM_BP_DIRECT	viral transcription	RT		17	0.9	0.065	0.9
	GOTERM_BP_DIRECT	cellular response to retinoic acid	RT		12	0.6	0.066	0.9
	GOTERM_BP_DIRECT	positive regulation of fibroblast proliferation	RT		10	0.5	0.067	0.9
	GOTERM_BP_DIRECT	multivesicular body assembly	RT		7	0.4	0.069	0.91
	GOTERM_BP_DIRECT	cellular response to hypoxia	RT		15	0.8	0.07	0.91
	GOTERM_BP_DIRECT	cellular response to organic substance	RT		5	0.3	0.071	0.91
	GOTERM_BP_DIRECT	microvillus assembly	RT		5	0.3	0.071	0.91
	GOTERM_BP_DIRECT	dentate gyrus development	RT		5	0.3	0.071	0.91
	GOTERM_BP_DIRECT	mRNA splice site selection	RT		5	0.3	0.071	0.91
	GOTERM_BP_DIRECT	non-canonical Wnt signaling pathway	RT		5	0.3	0.071	0.91
	GOTERM_BP_DIRECT	positive regulation of cyclin-dependent protein serine/threonine kinase activity	RT		6	0.3	0.072	0.91
	GOTERM_BP_DIRECT	associative learning	RT		6	0.3	0.072	0.91
	GOTERM_BP_DIRECT	establishment of cell polarity	RT		6	0.3	0.072	0.91
	GOTERM_BP_DIRECT	regulation of cyclin-dependent protein serine/threonine kinase activity	RT		8	0.4	0.072	0.91
	GOTERM_BP_DIRECT	mRNA transport	RT		9	0.5	0.074	0.91
	GOTERM_BP_DIRECT	RNA export from nucleus	RT		10	0.5	0.074	0.91
	GOTERM_BP_DIRECT	cerebellar cortex morphogenesis	RT		3	0.2	0.074	0.91
	GOTERM_BP_DIRECT	motor learning	RT		3	0.2	0.074	0.91
	GOTERM_BP_DIRECT	nephric duct morphogenesis	RT		3	0.2	0.074	0.91
	GOTERM_BP_DIRECT	positive regulation of synaptic plasticity	RT		3	0.2	0.074	0.91
	GOTERM_BP_DIRECT	cell cycle phase transition	RT		3	0.2	0.074	0.91
	GOTERM_BP_DIRECT	skeletal muscle satellite cell maintenance involved in skeletal muscle regeneration	RT		3	0.2	0.074	0.91
	GOTERM_BP_DIRECT	double-strand break repair via break-induced replication	RT		3	0.2	0.074	0.91
	GOTERM_BP_DIRECT	spindle localization	RT		3	0.2	0.074	0.91
	GOTERM_BP_DIRECT	amacrine cell differentiation	RT		3	0.2	0.074	0.91
	GOTERM_BP_DIRECT	free ubiquitin chain polymerization	RT		3	0.2	0.074	0.91
	GOTERM_BP_DIRECT	astrocyte activation	RT		3	0.2	0.074	0.91
	GOTERM_BP_DIRECT	histone H3-K9 trimethylation	RT		3	0.2	0.074	0.91
	GOTERM_BP_DIRECT	mitochondrial respiratory chain complex assembly	RT		3	0.2	0.074	0.91
	GOTERM_BP_DIRECT	deoxyribonucleoside monophosphate biosynthetic process	RT		3	0.2	0.074	0.91
	GOTERM_BP_DIRECT	regulation of synaptic plasticity	RT		7	0.4	0.078	0.92
	GOTERM_BP_DIRECT	telomere maintenance via recombination	RT		7	0.4	0.078	0.92
	GOTERM_BP_DIRECT	mitotic cell cycle checkpoint	RT		7	0.4	0.078	0.92
	GOTERM_BP_DIRECT	rRNA processing	RT		28	1.5	0.079	0.92
	GOTERM_BP_DIRECT	type B pancreatic cell development	RT		4	0.2	0.079	0.92
	GOTERM_BP_DIRECT	positive regulation of organ growth	RT		4	0.2	0.079	0.92
	GOTERM_BP_DIRECT	negative regulation of JAK-STAT cascade	RT		8	0.4	0.081	0.93
	GOTERM_BP_DIRECT	regulation of mitotic cell cycle	RT		8	0.4	0.081	0.93
	GOTERM_BP_DIRECT	cerebral cortex development	RT		10	0.5	0.081	0.92
	GOTERM_BP_DIRECT	developmental growth	RT		6	0.3	0.083	0.93
	GOTERM_BP_DIRECT	ribosomal large subunit biogenesis	RT		6	0.3	0.083	0.93
	GOTERM_BP_DIRECT	positive regulation of phosphorylation	RT		6	0.3	0.083	0.93
	GOTERM_BP_DIRECT	post-embryonic development	RT		12	0.6	0.084	0.93
	GOTERM_BP_DIRECT	peptidyl-serine phosphorylation	RT		18	1	0.084	0.93
	GOTERM_BP_DIRECT	nuclear import	RT		5	0.3	0.085	0.93
	GOTERM_BP_DIRECT	cell separation after cytokinesis	RT		5	0.3	0.085	0.93
	GOTERM_BP_DIRECT	negative regulation of endothelial cell migration	RT		5	0.3	0.085	0.93
	GOTERM_BP_DIRECT	cell fate determination	RT		5	0.3	0.085	0.93
	GOTERM_BP_DIRECT	apoptotic process	RT		65	3.5	0.085	0.93
	GOTERM_BP_DIRECT	positive regulation of apoptotic process	RT		37	2	0.087	0.93
	GOTERM_BP_DIRECT	inner ear development	RT		8	0.4	0.09	0.94
	GOTERM_BP_DIRECT	negative regulation of axon extension involved in axon guidance	RT		6	0.3	0.095	0.94
	GOTERM_BP_DIRECT	negative regulation of mitotic cell cycle	RT		6	0.3	0.095	0.94
	GOTERM_BP_DIRECT	activation of protein kinase B activity	RT		6	0.3	0.095	0.94
	GOTERM_BP_DIRECT	stem cell population maintenance	RT		9	0.5	0.098	0.95
	GOTERM_BP_DIRECT	cerebellar Purkinje cell differentiation	RT		4	0.2	0.099	0.95
	GOTERM_BP_DIRECT	regulation of mRNA splicing, via spliceosome	RT		4	0.2	0.099	0.95
	GOTERM_BP_DIRECT	dorsal/ventral axis specification	RT		4	0.2	0.099	0.95
	GOTERM_BP_DIRECT	kinetochore assembly	RT		4	0.2	0.099	0.95
	GOTERM_BP_DIRECT	neurotransmitter biosynthetic process	RT		4	0.2	0.099	0.95
	GOTERM_BP_DIRECT	cellular response to fluid shear stress	RT		4	0.2	0.099	0.95
	GOTERM_BP_DIRECT	axon extension involved in axon guidance	RT		4	0.2	0.099	0.95
	GOTERM_BP_DIRECT	exit from mitosis	RT		4	0.2	0.099	0.95
	GOTERM_BP_DIRECT	metaphase plate congression	RT		4	0.2	0.099	0.95
	GOTERM_BP_DIRECT	response to UV	RT		8	0.4	0.1	0.95
	GOTERM_BP_DIRECT	negative regulation of fat cell differentiation	RT		8	0.4	0.1	0.95
	GOTERM_BP_DIRECT	branching involved in ureteric bud morphogenesis	RT		8	0.4	0.1	0.95
	GOTERM_BP_DIRECT	post-Golgi vesicle-mediated transport	RT		5	0.3	0.1	0.95
	GOTERM_BP_DIRECT	regulation of dendrite morphogenesis	RT		5	0.3	0.1	0.95
	GOTERM_BP_DIRECT	regulation of neuron apoptotic process	RT		5	0.3	0.1	0.95
	GOTERM_BP_DIRECT	regulation of smoothened signaling pathway	RT		5	0.3	0.1	0.95
	GOTERM_BP_DIRECT	error-prone translesion synthesis	RT		5	0.3	0.1	0.95
	GOTERM_BP_DIRECT	motor neuron axon guidance	RT		5	0.3	0.1	0.95
	GOTERM_BP_DIRECT	positive regulation of protein export from nucleus	RT		5	0.3	0.1	0.95
