# Supplementary material for: Identification of the Molecular Events Involved in the Development of Prefrontal Cortex Through the Analysis of RNA-Seq Data From BrainSpan
Source: ASN Neuro. 2019 Jun 18;11:1759091419854627. doi: 10.1177/1759091419854627 (PMC6582306; doi:10.1177/1759091419854627)
Supplement: Supplemental Material6 - Supplemental material for Identification of the Molecular Events Involved in the Development of Prefrontal Cortex Through the Analysis of RNA-Seq Data From BrainSpan [file Supplemental_Material6.zip › CBC/2/CBC-DEG-2.csv]

id	name	gene-id	gene-symbol	gene-name	entrez-id	chromosome	start-position	end-position	p	fold-change
1090371	ENSG00000108001	90129	EBF3	early B-cell factor 3	253738	10	n/a	n/a	n/a	120.084
1102242	ENSG00000183036	5089	PCP4	Purkinje cell protein 4	5121	21	n/a	n/a	n/a	86.989
1103194	ENSG00000186895	2233	FGF3	fibroblast growth factor 3	2248	11	n/a	n/a	n/a	80.379
1091374	ENSG00000115738	3378	ID2	inhibitor of DNA binding 2, dominant negative helix-loop-helix protein	3398	2	n/a	n/a	n/a	77.488
1108758	ENSG00000237456	0	RP11-154D3.1	RP11-154D3.1	0	3	n/a	n/a	n/a	55.724
1098281	ENSG00000164330	1867	EBF1	early B-cell factor 1	1879	5	n/a	n/a	n/a	48.873
1087554	ENSG00000050628	5701	PTGER3	prostaglandin E receptor 3 (subtype EP3)	5733	1	n/a	n/a	n/a	47.017
1093447	ENSG00000132130	3950	LHX1	LIM homeobox 1	3975	17	n/a	n/a	n/a	46.104
1098995	ENSG00000167178	36884	ISLR2	immunoglobulin superfamily containing leucine-rich repeat 2	57611	15	n/a	n/a	n/a	43.064
1101423	ENSG00000178538	763	CA8	carbonic anhydrase VIII	767	8	n/a	n/a	n/a	40.897
1096237	ENSG00000150551	77767	LYPD1	LY6/PLAUR domain containing 1	116372	2	n/a	n/a	n/a	38.445
1106353	ENSG00000215474	152722	SKOR2	SKI family transcriptional corepressor 2	652991	18	n/a	n/a	n/a	37.173
279858639	ENSG00000231754	0	RP11-204E9.1	RP11-204E9.1	0	6	n/a	n/a	n/a	35.849
1102458	ENSG00000183840	2846	GPR39	G protein-coupled receptor 39	2863	2	n/a	n/a	n/a	34.364
1100471	ENSG00000173406	1588	DAB1	disabled homolog 1 (Drosophila)	1600	1	n/a	n/a	n/a	32.966
279909794	ENSG00000236341	0	RP5-1103B4.3	RP5-1103B4.3	0	1	n/a	n/a	n/a	32.871
1097837	ENSG00000162992	4734	NEUROD1	neurogenic differentiation 1	4760	2	n/a	n/a	n/a	30.712
1101771	ENSG00000180660	4056	MAB21L1	mab-21-like 1 (C. elegans)	4081	13	n/a	n/a	n/a	28.871
280131839	ENSG00000259373	0	RP11-445F12.2	RP11-445F12.2	0	17	n/a	n/a	n/a	26.883
1102094	ENSG00000182379	11086	NXPH4	neurexophilin 4	11247	12	n/a	n/a	n/a	25.837
1106354	ENSG00000215475	93989	SIAH3	seven in absentia homolog 3 (Drosophila)	283514	13	n/a	n/a	n/a	25.575
1098603	ENSG00000165659	1590	DACH1	dachshund homolog 1 (Drosophila)	1602	13	n/a	n/a	n/a	24.01
1103644	ENSG00000188779	0	SKOR1	SKI family transcriptional corepressor 1	0	15	n/a	n/a	n/a	23.795
1102913	ENSG00000185774	56134	KCNIP4	Kv channel interacting protein 4	80333	4	n/a	n/a	n/a	23.602
1092190	ENSG00000122585	4821	NPY	neuropeptide Y	4852	7	n/a	n/a	n/a	22.571
1096861	ENSG00000155926	6467	SLA	Src-like-adaptor	6503	8	n/a	n/a	n/a	22.299
1098409	ENSG00000164853	109828	UNCX	UNC homeobox	340260	7	n/a	n/a	n/a	21.966
280087279	ENSG00000255509	0	RP11-445F12.1	RP11-445F12.1	0	17	n/a	n/a	n/a	21.625
1094345	ENSG00000137203	6978	TFAP2A	transcription factor AP-2 alpha (activating enhancer binding protein 2 alpha)	7020	6	n/a	n/a	n/a	21.203
1089788	ENSG00000104332	6386	SFRP1	secreted frizzled-related protein 1	6422	8	n/a	n/a	n/a	20.959
1093573	ENSG00000132821	79288	VSTM2L	V-set and transmembrane domain containing 2 like	128434	20	n/a	n/a	n/a	20.619
1103075	ENSG00000186369	0	RP11-355I22.3	RP11-355I22.3	0	14	n/a	n/a	n/a	18.992
279713956	ENSG00000211850	0	TRAJ39	T cell receptor alpha joining 39	0	14	n/a	n/a	n/a	17.872
280002246	ENSG00000248485	151628	PCP4L1	Purkinje cell protein 4 like 1	654790	1	n/a	n/a	n/a	17.412
280132478	ENSG00000259410	0	RP11-34F13.3	RP11-34F13.3	0	15	n/a	n/a	n/a	17.303
1086897	ENSG00000003137	35883	CYP26B1	cytochrome P450, family 26, subfamily B, polypeptide 1	56603	2	n/a	n/a	n/a	16.938
1087753	ENSG00000064300	4773	NGFR	nerve growth factor receptor	4804	17	n/a	n/a	n/a	16.566
1100465	ENSG00000173376	55428	NDNF	neuron-derived neurotrophic factor	79625	4	n/a	n/a	n/a	16.284
279822115	ENSG00000228477	0	RP3-342P20.2	RP3-342P20.2	0	1	n/a	n/a	n/a	16.179
1096841	ENSG00000155760	8266	FZD7	frizzled family receptor 7	8324	2	n/a	n/a	n/a	15.487
1102441	ENSG00000183783	122047	KCTD8	potassium channel tetramerisation domain containing 8	386617	4	n/a	n/a	n/a	15.445
1099492	ENSG00000169174	90296	PCSK9	proprotein convertase subtilisin/kexin type 9	255738	1	n/a	n/a	n/a	15.237
280010073	ENSG00000249143	0	AC005908.1	AC005908.1	0	12	n/a	n/a	n/a	14.728
279802323	ENSG00000226702	0	AC011306.2	AC011306.2	0	2	n/a	n/a	n/a	14.696
1094642	ENSG00000138741	7179	TRPC3	transient receptor potential cation channel, subfamily C, member 3	7222	4	n/a	n/a	n/a	14.367
1104320	ENSG00000197575	0	RPS17P2	ribosomal protein S17 pseudogene 2	0	5	n/a	n/a	n/a	14.302
1098341	ENSG00000164600	40610	NEUROD6	neurogenic differentiation 6	63974	7	n/a	n/a	n/a	14.086
1098968	ENSG00000167081	5058	PBX3	pre-B-cell leukemia homeobox 3	5090	9	n/a	n/a	n/a	13.993
1092568	ENSG00000125492	36030	BARHL1	BarH-like homeobox 1	56751	9	n/a	n/a	n/a	13.979
1096400	ENSG00000151892	2658	GFRA1	GDNF family receptor alpha 1	2674	10	n/a	n/a	n/a	13.947
1100106	ENSG00000171786	4776	NHLH1	nescient helix loop helix 1	4807	1	n/a	n/a	n/a	13.837
1101802	ENSG00000180828	27064	BHLHE22	basic helix-loop-helix family, member e22	27319	8	n/a	n/a	n/a	13.505
1095701	ENSG00000145920	10656	CPLX2	complexin 2	10814	5	n/a	n/a	n/a	13.377
1103717	ENSG00000189056	5617	RELN	reelin	5649	7	n/a	n/a	n/a	13.316
1098848	ENSG00000166569	109656	CPLX4	complexin 4	339302	18	n/a	n/a	n/a	12.989
1091850	ENSG00000119715	2088	ESRRB	estrogen-related receptor beta	2103	14	n/a	n/a	n/a	12.861
279817689	ENSG00000228078	0	HLA-U	major histocompatibility complex, class I, U (pseudogene)	0	6	n/a	n/a	n/a	12.83
1103465	ENSG00000188064	7434	WNT7B	wingless-type MMTV integration site family, member 7B	7477	22	n/a	n/a	n/a	12.771
279759839	ENSG00000222414	0	U2	U2 spliceosomal RNA	0	10	n/a	n/a	n/a	12.602
280125593	ENSG00000259018	0	RP11-124D2.3	RP11-124D2.3	0	14	n/a	n/a	n/a	12.437
1094337	ENSG00000137166	77735	FOXP4	forkhead box P4	116113	6	n/a	n/a	n/a	12.197
1099747	ENSG00000170290	6550	SLN	sarcolipin	6588	11	n/a	n/a	n/a	12.032
280002940	ENSG00000248540	94062	AC010931.2	AC010931.2	283731	15	n/a	n/a	n/a	11.783
279961289	ENSG00000241948	0	AL133512.1	AL133512.1	0	X	n/a	n/a	n/a	11.628
1100056	ENSG00000171532	4735	NEUROD2	neurogenic differentiation 2	4761	17	n/a	n/a	n/a	11.603
1094243	ENSG00000136750	2556	GAD2	glutamate decarboxylase 2 (pancreatic islets and brain, 65kDa)	2572	10	n/a	n/a	n/a	11.405
279797638	ENSG00000226278	0	PSPHP1	phosphoserine phosphatase pseudogene 1	0	7	n/a	n/a	n/a	11.247
1091870	ENSG00000119866	32815	BCL11A	B-cell CLL/lymphoma 11A (zinc finger protein)	53335	2	n/a	n/a	n/a	11.124
280042389	ENSG00000251705	0	RN5-8S6	RNA, 5.8S ribosomal 6	0	Y	n/a	n/a	n/a	10.918
279901807	ENSG00000235576	0	AC092580.4	AC092580.4	0	2	n/a	n/a	n/a	10.883
1090754	ENSG00000111218	35621	PRMT8	protein arginine methyltransferase 8	56341	12	n/a	n/a	n/a	10.853
279990172	ENSG00000245526	165799	LINC00461	long intergenic non-protein coding RNA 461	645323	5	n/a	n/a	n/a	10.809
1088328	ENSG00000079215	6471	SLC1A3	solute carrier family 1 (glial high affinity glutamate transporter), member 3	6507	5	n/a	n/a	n/a	10.784
1096645	ENSG00000153993	85884	SEMA3D	sema domain, immunoglobulin domain (Ig), short basic domain, secreted, (semaphorin) 3D	223117	7	n/a	n/a	n/a	10.766
279826028	ENSG00000228824	167077	MIR4500HG	MIR4500 host gene (non-protein coding)	642345	13	n/a	n/a	n/a	10.761
279750101	ENSG00000219951	0	RP11-378G13.2	RP11-378G13.2	0	6	n/a	n/a	n/a	10.716
280122931	ENSG00000258865	0	DIO3	deiodinase, iodothyronine, type III	0	14	n/a	n/a	n/a	10.629
279960050	ENSG00000241800	0	AC114498.5	AC114498.5	0	1	n/a	n/a	n/a	10.529
1096435	ENSG00000152208	2878	GRID2	glutamate receptor, ionotropic, delta 2	2895	4	n/a	n/a	n/a	10.476
1089410	ENSG00000101438	80032	SLC32A1	solute carrier family 32 (GABA vesicular transporter), member 1	140679	20	n/a	n/a	n/a	10.474
1095600	ENSG00000145242	2029	EPHA5	EPH receptor A5	2044	4	n/a	n/a	n/a	10.399
1105096	ENSG00000204335	123251	SP5	Sp5 transcription factor	389058	2	n/a	n/a	n/a	10.386
279659240	ENSG00000199916	5991	RMRP	RNA component of mitochondrial RNA processing endoribonuclease	6023	9	n/a	n/a	n/a	10.122
1095410	ENSG00000143858	79247	SYT2	synaptotagmin II	127833	1	n/a	n/a	n/a	10.121
1092968	ENSG00000128683	2555	GAD1	glutamate decarboxylase 1 (brain, 67kDa)	2571	2	n/a	n/a	n/a	9.947
1104262	ENSG00000197406	1723	DIO3	Type III iodothyronine deiodinase	1735	14	n/a	n/a	n/a	9.858
1098521	ENSG00000165300	25799	SLITRK5	SLIT and NTRK-like family, member 5	26050	13	n/a	n/a	n/a	9.457
1094688	ENSG00000139117	80364	CPNE8	copine VIII	144402	12	n/a	n/a	n/a	9.448
1088694	ENSG00000089116	40844	LHX5	LIM homeobox 5	64211	12	n/a	n/a	n/a	9.161
1107513	ENSG00000229164	0	TRAC	T cell receptor alpha constant	0	14	n/a	n/a	n/a	8.893
1100217	ENSG00000172238	471	ATOH1	atonal homolog 1 (Drosophila)	474	4	n/a	n/a	n/a	8.795
279938412	ENSG00000239256	0	RP11-22N12.1	RP11-22N12.1	0	17	n/a	n/a	n/a	8.767
1088421	ENSG00000081803	60316	CADPS2	Ca++-dependent secretion activator 2	93664	7	n/a	n/a	n/a	8.719
280131168	ENSG00000259340	0	CTD-2027G2.1	CTD-2027G2.1	0	15	n/a	n/a	n/a	8.707
1095025	ENSG00000141384	6835	TAF4B	TAF4b RNA polymerase II, TATA box binding protein (TBP)-associated factor, 105kDa	6875	18	n/a	n/a	n/a	8.618
1092957	ENSG00000128609	4672	NDUFA5	NADH dehydrogenase (ubiquinone) 1 alpha subcomplex, 5, 13kDa	4698	7	n/a	n/a	n/a	8.562
279885969	ENSG00000234165	0	AC114877.3	AC114877.3	0	3	n/a	n/a	n/a	8.506
1088915	ENSG00000095596	1580	CYP26A1	cytochrome P450, family 26, subfamily A, polypeptide 1	1592	10	n/a	n/a	n/a	8.462
279922605	ENSG00000237472	0	AP000361.2	AP000361.2	0	22	n/a	n/a	n/a	8.459
1101584	ENSG00000179456	10325	ZNF238	zinc finger protein 238	10472	1	n/a	n/a	n/a	8.433
279710443	ENSG00000207985	1013246	MIR663	microRNA 663	724033	20	n/a	n/a	n/a	8.416
280089360	ENSG00000255701	0	AC090953.1	AC090953.1	0	3	n/a	n/a	n/a	8.291
280130146	ENSG00000259279	0	CTD-2033D15.1	CTD-2033D15.1	0	15	n/a	n/a	n/a	8.283
1102005	ENSG00000182022	30844	CHST15	carbohydrate (N-acetylgalactosamine 4-sulfate 6-O) sulfotransferase 15	51363	10	n/a	n/a	n/a	8.273
1098392	ENSG00000164778	2005	EN2	engrailed homeobox 2	2020	7	n/a	n/a	n/a	8.138
1096733	ENSG00000154678	5105	PDE1C	phosphodiesterase 1C, calmodulin-dependent 70kDa	5137	7	n/a	n/a	n/a	8.123
1094055	ENSG00000135750	3750	KCNK1	potassium channel, subfamily K, member 1	3775	1	n/a	n/a	n/a	8.019
1090973	ENSG00000112559	4163	MDFI	MyoD family inhibitor	4188	6	n/a	n/a	n/a	7.986
1098198	ENSG00000164104	3128	HMGB2	high mobility group box 2	3148	4	n/a	n/a	n/a	7.902
1106523	ENSG00000221870	9019	CXorf1	chromosome X open reading frame 1	9142	X	n/a	n/a	n/a	7.826
1096664	ENSG00000154127	59149	UBASH3B	ubiquitin associated and SH3 domain containing B	84959	11	n/a	n/a	n/a	7.729
280110317	ENSG00000257935	0	RP11-82C23.2	RP11-82C23.2	0	12	n/a	n/a	n/a	7.721
1089927	ENSG00000105143	6475	SLC1A6	solute carrier family 1 (high affinity aspartate/glutamate transporter), member 6	6511	19	n/a	n/a	n/a	7.688
1095952	ENSG00000147862	4755	NFIB	nuclear factor I/B	4781	9	n/a	n/a	n/a	7.579
279905310	ENSG00000235934	0	AC007405.8	AC007405.8	0	2	n/a	n/a	n/a	7.578
1095432	ENSG00000143995	4186	MEIS1	Meis homeobox 1	4211	2	n/a	n/a	n/a	7.538
1087953	ENSG00000069667	6063	RORA	RAR-related orphan receptor A	6095	15	n/a	n/a	n/a	7.522
1106501	ENSG00000221818	41223	EBF2	early B-cell factor 2	64641	8	n/a	n/a	n/a	7.483
1103291	ENSG00000187323	1618	DCC	deleted in colorectal carcinoma	1630	18	n/a	n/a	n/a	7.392
1103906	ENSG00000196358	58827	NTNG2	netrin G2	84628	9	n/a	n/a	n/a	7.312
1094822	ENSG00000139946	36437	PELI2	pellino homolog 2 (Drosophila)	57161	14	n/a	n/a	n/a	7.309
1090322	ENSG00000107623	2646	GDF10	growth differentiation factor 10	2662	10	n/a	n/a	n/a	7.25
279708301	ENSG00000207570	128157	MIR9-2	microRNA 9-2	407047	5	n/a	n/a	n/a	7.177
1101625	ENSG00000179796	77738	LRRC3B	leucine rich repeat containing 3B	116135	3	n/a	n/a	n/a	7.172
1090783	ENSG00000111341	4231	MGP	matrix Gla protein	4256	12	n/a	n/a	n/a	7.133
279815583	ENSG00000227877	157122957	RP11-59J5.1	RP11-59J5.1	100507027	10	n/a	n/a	n/a	7.125
1087070	ENSG00000008196	6979	TFAP2B	transcription factor AP-2 beta (activating enhancer binding protein 2 beta)	7021	6	n/a	n/a	n/a	7.096
1099534	ENSG00000169313	41377	P2RY12	purinergic receptor P2Y, G-protein coupled, 12	64805	3	n/a	n/a	n/a	7.064
1098028	ENSG00000163624	1034	CDS1	CDP-diacylglycerol synthase (phosphatidate cytidylyltransferase) 1	1040	4	n/a	n/a	n/a	7.03
280057777	ENSG00000253518	0	CTD-2031P19.4	CTD-2031P19.4	0	5	n/a	n/a	n/a	7.014
1094449	ENSG00000137801	7015	THBS1	thrombospondin 1	7057	15	n/a	n/a	n/a	6.949
279786828	ENSG00000225356	0	RP11-433O3.1	RP11-433O3.1	0	4	n/a	n/a	n/a	6.943
1087522	ENSG00000049089	1289	COL9A2	collagen, type IX, alpha 2	1298	1	n/a	n/a	n/a	6.878
279905164	ENSG00000235912	0	RP1-159A19.3	RP1-159A19.3	0	1	n/a	n/a	n/a	6.845
1095877	ENSG00000147257	2703	GPC3	glypican 3	2719	X	n/a	n/a	n/a	6.817
1104709	ENSG00000198732	40726	SMOC1	SPARC related modular calcium binding 1	64093	14	n/a	n/a	n/a	6.678
1101115	ENSG00000176890	7255	TYMS	thymidylate synthetase	7298	18	n/a	n/a	n/a	6.675
1101951	ENSG00000181744	83779	C3orf58	chromosome 3 open reading frame 58	205428	3	n/a	n/a	n/a	6.674
279800531	ENSG00000226532	0	RP5-1052M9.1	RP5-1052M9.1	0	X	n/a	n/a	n/a	6.603
1103296	ENSG00000187416	119599	LHFPL3	lipoma HMGIC fusion partner-like 3	375612	7	n/a	n/a	n/a	6.588
1096491	ENSG00000152583	8346	SPARCL1	SPARC-like 1 (hevin)	8404	4	n/a	n/a	n/a	6.585
1098625	ENSG00000165730	85559	STOX1	storkhead box 1	219736	10	n/a	n/a	n/a	6.577
1091762	ENSG00000118971	889	CCND2	cyclin D2	894	12	n/a	n/a	n/a	6.576
1099418	ENSG00000168843	36163	FSTL5	follistatin-like 5	56884	4	n/a	n/a	n/a	6.565
1093398	ENSG00000131747	7110	TOP2A	topoisomerase (DNA) II alpha 170kDa	7153	17	n/a	n/a	n/a	6.554
1087956	ENSG00000069712	23040	KIAA1107	KIAA1107	23285	1	n/a	n/a	n/a	6.553
1099753	ENSG00000170312	978	CDK1	cyclin-dependent kinase 1	983	10	n/a	n/a	n/a	6.541
1096314	ENSG00000151322	40700	NPAS3	neuronal PAS domain protein 3	64067	14	n/a	n/a	n/a	6.534
279962615	ENSG00000242072	0	RP11-458K10.1	RP11-458K10.1	0	7	n/a	n/a	n/a	6.534
279666968	ENSG00000202198	79050	RN7SK	RNA, 7SK small nuclear	125050	6	n/a	n/a	n/a	6.527
280115010	ENSG00000258403	0	RP11-355I22.6	RP11-355I22.6	0	14	n/a	n/a	n/a	6.482
1089150	ENSG00000100336	56603	APOL4	apolipoprotein L, 4	80832	22	n/a	n/a	n/a	6.479
1105853	ENSG00000213398	3906	LCAT	lecithin-cholesterol acyltransferase	3931	16	n/a	n/a	n/a	6.465
1089477	ENSG00000101938	60108	CHRDL1	chordin-like 1	91851	X	n/a	n/a	n/a	6.428
1094451	ENSG00000137804	30685	NUSAP1	nucleolar and spindle associated protein 1	51203	15	n/a	n/a	n/a	6.422
1089327	ENSG00000101134	35105	DOK5	docking protein 5	55816	20	n/a	n/a	n/a	6.379
1092341	ENSG00000123975	1155	CKS2	CDC28 protein kinase regulatory subunit 2	1164	9	n/a	n/a	n/a	6.376
279901599	ENSG00000235555	0	AC011450.2	AC011450.2	0	19	n/a	n/a	n/a	6.335
1088446	ENSG00000082497	35536	SERTAD4	SERTA domain containing 4	56256	1	n/a	n/a	n/a	6.332
279959518	ENSG00000241732	0	RP11-38P22.2	RP11-38P22.2	0	3	n/a	n/a	n/a	6.295
1096222	ENSG00000150361	36899	KLHL1	kelch-like 1 (Drosophila)	57626	13	n/a	n/a	n/a	6.267
1098309	ENSG00000164438	29745	TLX3	T-cell leukemia homeobox 3	30012	5	n/a	n/a	n/a	6.251
1090873	ENSG00000111885	4096	MAN1A1	mannosidase, alpha, class 1A, member 1	4121	6	n/a	n/a	n/a	6.151
1088293	ENSG00000078269	8792	SYNJ2	synaptojanin 2	8871	6	n/a	n/a	n/a	6.103
1102883	ENSG00000185652	4877	NTF3	neurotrophin 3	4908	12	n/a	n/a	n/a	6.101
1095623	ENSG00000145386	885	CCNA2	cyclin A2	890	4	n/a	n/a	n/a	6.053
1088379	ENSG00000080644	1128	CHRNA3	cholinergic receptor, nicotinic, alpha 3	1136	15	n/a	n/a	n/a	5.977
1097012	ENSG00000157168	3066	NRG1	neuregulin 1	3084	8	n/a	n/a	n/a	5.976
1100470	ENSG00000173404	3617	INSM1	insulinoma-associated 1	3642	20	n/a	n/a	n/a	5.967
279747276	ENSG00000218069	0	RSL24D1P1	ribosomal L24 domain containing 1 pseudogene 1	0	6	n/a	n/a	n/a	5.951
280077576	ENSG00000254902	0	ANO1-AS1	ANO1 antisense RNA 1 (non-protein coding)	0	11	n/a	n/a	n/a	5.926
1096706	ENSG00000154447	36903	SH3RF1	SH3 domain containing ring finger 1	57630	4	n/a	n/a	n/a	5.922
1101446	ENSG00000178695	77660	KCTD12	potassium channel tetramerisation domain containing 12	115207	13	n/a	n/a	n/a	5.917
1090880	ENSG00000111913	9606	FAM65B	family with sequence similarity 65, member B	9750	6	n/a	n/a	n/a	5.913
1099995	ENSG00000171310	30005	CHST11	carbohydrate (chondroitin 4) sulfotransferase 11	50515	12	n/a	n/a	n/a	5.905
1097048	ENSG00000157456	9010	CCNB2	cyclin B2	9133	15	n/a	n/a	n/a	5.881
1089675	ENSG00000103260	54846	METRN	meteorin, glial cell differentiation regulator	79006	16	n/a	n/a	n/a	5.877
280044860	ENSG00000252061	0	U6	U6 spliceosomal RNA	0	15	n/a	n/a	n/a	5.865
1104010	ENSG00000196628	6885	TCF4	transcription factor 4	6925	18	n/a	n/a	n/a	5.862
1092642	ENSG00000125848	23520	FLRT3	fibronectin leucine rich transmembrane protein 3	23767	20	n/a	n/a	n/a	5.858
1093349	ENSG00000131386	78535	GALNTL2	UDP-N-acetyl-alpha-D-galactosamine:polypeptide N-acetylgalactosaminyltransferase-like 2	117248	3	n/a	n/a	n/a	5.854
1101739	ENSG00000180447	2603	GAS1	growth arrest-specific 1	2619	9	n/a	n/a	n/a	5.846
279751477	ENSG00000221016	0	AC002558.1	AC002558.1	0	17	n/a	n/a	n/a	5.826
279503476	ENSG00000180672	0	AC007362.1	AC007362.1	0	2	n/a	n/a	n/a	5.808
1102857	ENSG00000185532	5560	PRKG1	protein kinase, cGMP-dependent, type I	5592	10	n/a	n/a	n/a	5.773
1092305	ENSG00000123560	5322	PLP1	proteolipid protein 1	5354	X	n/a	n/a	n/a	5.744
280004885	ENSG00000248694	0	RP11-18D7.2	RP11-18D7.2	0	4	n/a	n/a	n/a	5.724
1101427	ENSG00000178568	2051	ERBB4	v-erb-a erythroblastic leukemia viral oncogene homolog 4 (avian)	2066	2	n/a	n/a	n/a	5.722
280044069	ENSG00000251948	0	AC092279.1	AC092279.1	0	19	n/a	n/a	n/a	5.721
1105875	ENSG00000213578	149585	CPLX3	complexin 3	594855	15	n/a	n/a	n/a	5.694
1105414	ENSG00000205221	5180	VIT	vitrin	5212	2	n/a	n/a	n/a	5.678
1095468	ENSG00000144229	56505	THSD7B	thrombospondin, type I, domain containing 7B	80731	2	n/a	n/a	n/a	5.633
1096203	ENSG00000149972	33237	CNTN5	contactin 5	53942	11	n/a	n/a	n/a	5.606
279906558	ENSG00000236041	0	AC013791.2	AC013791.2	0	11	n/a	n/a	n/a	5.586
1094080	ENSG00000135903	5045	PAX3	paired box 3	5077	2	n/a	n/a	n/a	5.578
1094539	ENSG00000138160	3807	KIF11	kinesin family member 11	3832	10	n/a	n/a	n/a	5.556
279849163	ENSG00000230910	0	RP3-525N10.2	RP3-525N10.2	0	6	n/a	n/a	n/a	5.546
1095824	ENSG00000146910	94714	CNPY1	canopy 1 homolog (zebrafish)	285888	7	n/a	n/a	n/a	5.536
279821299	ENSG00000228399	0	RP4-575N6.2	RP4-575N6.2	0	1	n/a	n/a	n/a	5.515
280025465	ENSG00000250377	0	CTC-467M3.3	CTC-467M3.3	0	5	n/a	n/a	n/a	5.505
279828586	ENSG00000229047	0	AF127577.10	AF127577.10	0	21	n/a	n/a	n/a	5.498
280044741	ENSG00000252044	0	AL928646.1	AL928646.1	0	X	n/a	n/a	n/a	5.496
1096487	ENSG00000152558	77624	TMEM123	transmembrane protein 123	114908	11	n/a	n/a	n/a	5.467
1097905	ENSG00000163235	6997	TGFA	transforming growth factor, alpha	7039	2	n/a	n/a	n/a	5.464
1088963	ENSG00000099256	36231	PRTFDC1	phosphoribosyl transferase domain containing 1	56952	10	n/a	n/a	n/a	5.446
1106454	ENSG00000218336	35003	ODZ3	odz, odd Oz/ten-m homolog 3 (Drosophila)	55714	4	n/a	n/a	n/a	5.411
1099242	ENSG00000168078	35160	PBK	PDZ binding kinase	55872	8	n/a	n/a	n/a	5.404
1104888	ENSG00000203706	165215	C1orf133	chromosome 1 open reading frame 133	574036	1	n/a	n/a	n/a	5.385
1092876	ENSG00000127951	10717	FGL2	fibrinogen-like 2	10875	7	n/a	n/a	n/a	5.363
1106336	ENSG00000215397	59652	SCRT2	scratch homolog 2, zinc finger protein (Drosophila)	85508	20	n/a	n/a	n/a	5.357
279968357	ENSG00000242670	0	RP11-601I15.1	RP11-601I15.1	0	4	n/a	n/a	n/a	5.356
1087047	ENSG00000007372	5048	PAX6	paired box 6	5080	11	n/a	n/a	n/a	5.355
1100711	ENSG00000174721	80303	FGFBP3	fibroblast growth factor binding protein 3	143282	10	n/a	n/a	n/a	5.352
1099967	ENSG00000171189	2880	GRIK1	glutamate receptor, ionotropic, kainate 1	2897	21	n/a	n/a	n/a	5.348
279759475	ENSG00000222328	0	RNU2-2	RNA, U2 small nuclear 2	0	11	n/a	n/a	n/a	5.333
1093952	ENSG00000135272	29702	MDFIC	MyoD family inhibitor domain containing	29969	7	n/a	n/a	n/a	5.322
1095807	ENSG00000146757	81719	ZNF92	zinc finger protein 92	168374	7	n/a	n/a	n/a	5.292
1093024	ENSG00000129195	33769	FAM64A	family with sequence similarity 64, member A	54478	17	n/a	n/a	n/a	5.289
1105860	ENSG00000213424	79055	KRT222	keratin 222	125113	17	n/a	n/a	n/a	5.289
280030925	ENSG00000250813	0	RP11-327I3.1	RP11-327I3.1	0	4	n/a	n/a	n/a	5.266
1090944	ENSG00000112312	30535	GMNN	geminin, DNA replication inhibitor	51053	6	n/a	n/a	n/a	5.26
279805544	ENSG00000226958	0	RN28S1	RNA, 28S ribosomal 1	0	X	n/a	n/a	n/a	5.254
279752975	ENSG00000221288	1023337	MIR663B	microRNA 663b	100313824	2	n/a	n/a	n/a	5.229
1094137	ENSG00000136149	0	RPL13AP25	ribosomal protein L13a pseudogene 25	0	13	n/a	n/a	n/a	5.206
1100480	ENSG00000173452	90325	TMEM196	transmembrane protein 196	256130	7	n/a	n/a	n/a	5.2
1097003	ENSG00000157103	6493	SLC6A1	solute carrier family 6 (neurotransmitter transporter, GABA), member 1	6529	3	n/a	n/a	n/a	5.194
1107172	ENSG00000227081	0	RP11-543P15.1	RP11-543P15.1	0	12	n/a	n/a	n/a	5.174
279762632	ENSG00000223247	0	U2	U2 spliceosomal RNA	0	3	n/a	n/a	n/a	5.172
279856321	ENSG00000231549	0	USMG5P1	up-regulated during skeletal muscle growth 5 homolog (mouse) pseudogene 1	0	X	n/a	n/a	n/a	5.149
279787127	ENSG00000225386	0	AC099754.1	AC099754.1	0	3	n/a	n/a	n/a	5.121
279990916	ENSG00000245719	0	RP11-34F13.2	RP11-34F13.2	0	15	n/a	n/a	n/a	5.119
1099531	ENSG00000169299	34565	PGM2	phosphoglucomutase 2	55276	4	n/a	n/a	n/a	5.113
1104100	ENSG00000196911	3816	KPNA5	karyopherin alpha 5 (importin alpha 6)	3841	6	n/a	n/a	n/a	5.111
1099199	ENSG00000167964	25586	RAB26	RAB26, member RAS oncogene family	25837	16	n/a	n/a	n/a	5.106
280014871	ENSG00000249568	0	RP11-234O6.2	RP11-234O6.2	0	4	n/a	n/a	n/a	5.093
1099495	ENSG00000169184	4304	MN1	meningioma (disrupted in balanced translocation) 1	4330	22	n/a	n/a	n/a	5.089
1102423	ENSG00000183734	427	ASCL2	achaete-scute complex homolog 2 (Drosophila)	430	11	n/a	n/a	n/a	5.083
1098655	ENSG00000165868	91995	HSPA12A	heat shock 70kDa protein 12A	259217	10	n/a	n/a	n/a	5.064
1095936	ENSG00000147669	5408	POLR2K	polymerase (RNA) II (DNA directed) polypeptide K, 7.0kDa	5440	8	n/a	n/a	n/a	5.05
1099986	ENSG00000171246	4853	NPTX1	neuronal pentraxin I	4884	17	n/a	n/a	n/a	5.046
1096704	ENSG00000154429	79167	C1orf96	chromosome 1 open reading frame 96	126731	1	n/a	n/a	n/a	5.026
279848330	ENSG00000230837	0	RPL31P2	ribosomal protein L31 pseudogene 2	0	20	n/a	n/a	n/a	5.017
1097612	ENSG00000161958	2241	FGF11	fibroblast growth factor 11	2256	17	n/a	n/a	n/a	5.01
279979049	ENSG00000243788	0	AC007390.6	AC007390.6	0	2	n/a	n/a	n/a	5.006
1087685	ENSG00000060303	0	RPS17P5	ribosomal protein S17 pseudogene 5	0	6	n/a	n/a	n/a	4.988
1089813	ENSG00000104497	40722	SNX16	sorting nexin 16	64089	8	n/a	n/a	n/a	4.982
1099303	ENSG00000168348	58882	INSM2	insulinoma-associated 2	84684	14	n/a	n/a	n/a	4.973
1093540	ENSG00000132646	5079	PCNA	proliferating cell nuclear antigen	5111	20	n/a	n/a	n/a	4.968
279940860	ENSG00000239530	0	AC114498.1	AC114498.1	0	1	n/a	n/a	n/a	4.966
1096277	ENSG00000150995	3683	ITPR1	inositol 1,4,5-trisphosphate receptor, type 1	3708	3	n/a	n/a	n/a	4.963
1102541	ENSG00000184254	217	ALDH1A3	aldehyde dehydrogenase 1 family, member A3	220	15	n/a	n/a	n/a	4.953
1103321	ENSG00000187553	109896	CYP26C1	cytochrome P450, family 26, subfamily C, polypeptide 1	340665	10	n/a	n/a	n/a	4.939
1089770	ENSG00000104213	5125	PDGFRL	platelet-derived growth factor receptor-like	5157	8	n/a	n/a	n/a	4.936
1107953	ENSG00000232112	30853	CCDC72	coiled-coil domain containing 72	51372	3	n/a	n/a	n/a	4.917
279956340	ENSG00000241376	0	AL606830.1	AL606830.1	0	6	n/a	n/a	n/a	4.912
279660605	ENSG00000200320	0	SNORA63	small nucleolar RNA, H/ACA box 63	0	3	n/a	n/a	n/a	4.86
1090199	ENSG00000106460	33955	TMEM106B	transmembrane protein 106B	54664	7	n/a	n/a	n/a	4.857
1091872	ENSG00000119888	4047	EPCAM	epithelial cell adhesion molecule	4072	2	n/a	n/a	n/a	4.852
1102035	ENSG00000182168	8564	UNC5C	unc-5 homolog C (C. elegans)	8633	4	n/a	n/a	n/a	4.845
279790151	ENSG00000225649	157122261	AC064875.2	AC064875.2	100506474	2	n/a	n/a	n/a	4.843
1093827	ENSG00000134531	1997	EMP1	epithelial membrane protein 1	2012	12	n/a	n/a	n/a	4.839
1101070	ENSG00000176624	30801	MEX3C	mex-3 homolog C (C. elegans)	51320	18	n/a	n/a	n/a	4.831
1097852	ENSG00000163041	3003	H3F3A	H3 histone, family 3A	3020	1	n/a	n/a	n/a	4.826
1100775	ENSG00000175063	10907	UBE2C	ubiquitin-conjugating enzyme E2C	11065	20	n/a	n/a	n/a	4.817
280005272	ENSG00000248719	0	RP11-377G16.2	RP11-377G16.2	0	4	n/a	n/a	n/a	4.788
279970694	ENSG00000242951	0	RP11-507E23.1	RP11-507E23.1	0	14	n/a	n/a	n/a	4.786
1088380	ENSG00000080709	3756	KCNN2	potassium intermediate/small conductance calcium-activated channel, subfamily N, member 2	3781	5	n/a	n/a	n/a	4.772
1101252	ENSG00000177551	4777	NHLH2	nescient helix loop helix 2	4808	1	n/a	n/a	n/a	4.765
280048276	ENSG00000252558	0	U6	U6 spliceosomal RNA	0	8	n/a	n/a	n/a	4.744
279936289	ENSG00000238923	1016997	RNU7-1	RNA, U7 small nuclear 1	100147744	12	n/a	n/a	n/a	4.739
1093684	ENSG00000133639	690	BTG1	B-cell translocation gene 1, anti-proliferative	694	12	n/a	n/a	n/a	4.725
1098232	ENSG00000164176	9940	EDIL3	EGF-like repeats and discoidin I-like domains 3	10085	5	n/a	n/a	n/a	4.721
1102973	ENSG00000185985	58830	SLITRK2	SLIT and NTRK-like family, member 2	84631	X	n/a	n/a	n/a	4.711
1101922	ENSG00000181541	10439	MAB21L2	mab-21-like 2 (C. elegans)	10586	4	n/a	n/a	n/a	4.707
1103962	ENSG00000196482	2089	ESRRG	estrogen-related receptor gamma	2104	1	n/a	n/a	n/a	4.689
279870346	ENSG00000232767	0	RP11-498B4.5	RP11-498B4.5	0	10	n/a	n/a	n/a	4.686
1093048	ENSG00000129422	36782	MTUS1	microtubule associated tumor suppressor 1	57509	8	n/a	n/a	n/a	4.679
1095768	ENSG00000146386	37341	C6orf115	chromosome 6 open reading frame 115	58527	6	n/a	n/a	n/a	4.678
1090601	ENSG00000109805	40784	NCAPG	non-SMC condensin I complex, subunit G	64151	4	n/a	n/a	n/a	4.65
1097236	ENSG00000159055	33362	MIS18A	MIS18 kinetochore protein homolog A (S. pombe)	54069	21	n/a	n/a	n/a	4.642
1096377	ENSG00000151725	55485	MLF1IP	MLF1 interacting protein	79682	4	n/a	n/a	n/a	4.627
1100021	ENSG00000171444	4138	MCC	mutated in colorectal cancers	4163	5	n/a	n/a	n/a	4.625
1097660	ENSG00000162344	9821	FGF19	fibroblast growth factor 19	9965	11	n/a	n/a	n/a	4.624
1095755	ENSG00000146278	10799	PNRC1	proline-rich nuclear receptor coactivator 1	10957	6	n/a	n/a	n/a	4.615
1097698	ENSG00000162493	10483	PDPN	podoplanin	10630	1	n/a	n/a	n/a	4.612
1096239	ENSG00000150593	26995	PDCD4	programmed cell death 4 (neoplastic transformation inhibitor)	27250	10	n/a	n/a	n/a	4.607
1094155	ENSG00000136237	9627	RAPGEF5	Rap guanine nucleotide exchange factor (GEF) 5	9771	7	n/a	n/a	n/a	4.586
279911943	ENSG00000236526	0	RP4-742J24.2	RP4-742J24.2	0	20	n/a	n/a	n/a	4.583
1095796	ENSG00000146674	3466	IGFBP3	insulin-like growth factor binding protein 3	3486	7	n/a	n/a	n/a	4.568
1088405	ENSG00000081189	4183	MEF2C	myocyte enhancer factor 2C	4208	5	n/a	n/a	n/a	4.561
1096709	ENSG00000154478	2832	GPR26	G protein-coupled receptor 26	2849	10	n/a	n/a	n/a	4.544
1091589	ENSG00000117289	10481	TXNIP	thioredoxin interacting protein	10628	1	n/a	n/a	n/a	4.541
1097712	ENSG00000162551	246	ALPL	alkaline phosphatase, liver/bone/kidney	249	1	n/a	n/a	n/a	4.54
279794203	ENSG00000225978	0	HAR1A	highly accelerated region 1A (non-protein coding)	0	20	n/a	n/a	n/a	4.534
1092124	ENSG00000121966	7806	CXCR4	chemokine (C-X-C motif) receptor 4	7852	2	n/a	n/a	n/a	4.534
1095949	ENSG00000147852	7393	VLDLR	very low density lipoprotein receptor	7436	9	n/a	n/a	n/a	4.529
1092870	ENSG00000127920	2774	GNG11	guanine nucleotide binding protein (G protein), gamma 11	2791	7	n/a	n/a	n/a	4.528
1095563	ENSG00000144857	60076	BOC	Boc homolog (mouse)	91653	3	n/a	n/a	n/a	4.526
1090180	ENSG00000106341	10684	PPP1R17	protein phosphatase 1, regulatory subunit 17	10842	7	n/a	n/a	n/a	4.522
1088010	ENSG00000070882	25780	OSBPL3	oxysterol binding protein-like 3	26031	7	n/a	n/a	n/a	4.497
279658302	ENSG00000199645	0	U6	U6 spliceosomal RNA	0	5	n/a	n/a	n/a	4.48
1091129	ENSG00000113810	9906	SMC4	structural maintenance of chromosomes 4	10051	3	n/a	n/a	n/a	4.478
1094732	ENSG00000139329	4035	LUM	lumican	4060	12	n/a	n/a	n/a	4.476
1092437	ENSG00000124479	4667	NDP	Norrie disease (pseudoglioma)	4693	X	n/a	n/a	n/a	4.468
280107802	ENSG00000257718	0	RP11-396F22.1	RP11-396F22.1	0	12	n/a	n/a	n/a	4.441
1093638	ENSG00000133136	0	GNG5P2	guanine nucleotide binding protein (G protein), gamma 5 pseudogene 2	0	X	n/a	n/a	n/a	4.437
279756767	ENSG00000221879	0	RP11-332L8.2	RP11-332L8.2	0	1	n/a	n/a	n/a	4.433
280127579	ENSG00000259132	0	RP11-298I3.5	RP11-298I3.5	0	14	n/a	n/a	n/a	4.433
1109140	ENSG00000244405	2104	ETV5	ets variant 5	2119	3	n/a	n/a	n/a	4.405
1101088	ENSG00000176731	125638	C8orf59	chromosome 8 open reading frame 59	401466	8	n/a	n/a	n/a	4.404
1091565	ENSG00000117114	23021	LPHN2	latrophilin 2	23266	1	n/a	n/a	n/a	4.402
1099454	ENSG00000168994	85792	C6orf145	chromosome 6 open reading frame 145	221749	6	n/a	n/a	n/a	4.4
1089431	ENSG00000101542	28053	CDH20	cadherin 20, type 2	28316	18	n/a	n/a	n/a	4.395
1099571	ENSG00000169504	25681	CLIC4	chloride intracellular channel 4	25932	1	n/a	n/a	n/a	4.386
1092762	ENSG00000126787	9643	DLGAP5	discs, large (Drosophila) homolog-associated protein 5	9787	14	n/a	n/a	n/a	4.382
1088724	ENSG00000089685	329	BIRC5	baculoviral IAP repeat containing 5	332	17	n/a	n/a	n/a	4.375
1093801	ENSG00000134352	3547	IL6ST	interleukin 6 signal transducer (gp130, oncostatin M receptor)	3572	5	n/a	n/a	n/a	4.372
279914856	ENSG00000236813	0	BTF3P8	basic transcription factor 3 pseudogene 8	0	X	n/a	n/a	n/a	4.369
279910481	ENSG00000236404	125652	RP11-125B21.2	RP11-125B21.2	401491	9	n/a	n/a	n/a	4.367
1099481	ENSG00000169116	25598	PARM1	prostate androgen-regulated mucin-like protein 1	25849	4	n/a	n/a	n/a	4.36
280097776	ENSG00000256664	0	RP11-611O2.3	RP11-611O2.3	0	12	n/a	n/a	n/a	4.359
1086981	ENSG00000006042	25771	TMEM98	transmembrane protein 98	26022	17	n/a	n/a	n/a	4.352
1091263	ENSG00000115128	31119	AC008073.5	Pre-mRNA branch site protein p14	51639	2	n/a	n/a	n/a	4.342
1088240	ENSG00000077063	58208	CTTNBP2	cortactin binding protein 2	83992	7	n/a	n/a	n/a	4.323
280027543	ENSG00000250555	0	CTC-467M3.2	CTC-467M3.2	0	5	n/a	n/a	n/a	4.309
279817250	ENSG00000228041	0	RP4-581F12.1	RP4-581F12.1	0	X	n/a	n/a	n/a	4.308
1089008	ENSG00000099866	8123	MADCAM1	mucosal vascular addressin cell adhesion molecule 1	8174	19	n/a	n/a	n/a	4.278
279806171	ENSG00000227008	0	RP3-417G15.1	RP3-417G15.1	0	X	n/a	n/a	n/a	4.267
1091692	ENSG00000118257	8751	NRP2	neuropilin 2	8828	2	n/a	n/a	n/a	4.264
279814033	ENSG00000227741	0	RP11-536C5.7	RP11-536C5.7	0	1	n/a	n/a	n/a	4.262
1095277	ENSG00000143228	57783	NUF2	NUF2, NDC80 kinetochore complex component, homolog (S. cerevisiae)	83540	1	n/a	n/a	n/a	4.262
279900213	ENSG00000235426	0	RP11-342M3.5	RP11-342M3.5	0	10	n/a	n/a	n/a	4.257
279726836	ENSG00000214009	0	RP4-774G10.1	RP4-774G10.1	0	X	n/a	n/a	n/a	4.248
1095294	ENSG00000143324	9089	XPR1	xenotropic and polytropic retrovirus receptor 1	9213	1	n/a	n/a	n/a	4.245
1091601	ENSG00000117399	986	CDC20	cell division cycle 20 homolog (S. cerevisiae)	991	1	n/a	n/a	n/a	4.242
1098807	ENSG00000166426	1372	CRABP1	cellular retinoic acid binding protein 1	1381	15	n/a	n/a	n/a	4.239
279893964	ENSG00000234841	0	RP11-119H12.4	RP11-119H12.4	0	4	n/a	n/a	n/a	4.235
1092203	ENSG00000122694	81030	GLIPR2	GLI pathogenesis-related 2	152007	9	n/a	n/a	n/a	4.22
1101246	ENSG00000177508	55028	IRX3	iroquois homeobox 3	79191	16	n/a	n/a	n/a	4.218
279899603	ENSG00000235363	0	SNRPGP10	small nuclear ribonucleoprotein polypeptide G pseudogene 10	0	1	n/a	n/a	n/a	4.217
1099352	ENSG00000168546	2659	GFRA2	GDNF family receptor alpha 2	2675	8	n/a	n/a	n/a	4.214
280024738	ENSG00000250321	0	RP11-478C6.4	RP11-478C6.4	0	4	n/a	n/a	n/a	4.209
1103428	ENSG00000187939	0	DOC2B	double C2-like domains, beta	0	17	n/a	n/a	n/a	4.207
1088391	ENSG00000080986	10256	NDC80	NDC80 homolog, kinetochore complex component (S. cerevisiae)	10403	18	n/a	n/a	n/a	4.205
1087046	ENSG00000007350	8224	TKTL1	transketolase-like 1	8277	X	n/a	n/a	n/a	4.196
279925806	ENSG00000237748	0	UQCRBP1	ubiquinol-cytochrome c reductase binding protein pseudogene 1	0	X	n/a	n/a	n/a	4.185
1096202	ENSG00000149970	22622	CNKSR2	connector enhancer of kinase suppressor of Ras 2	22866	X	n/a	n/a	n/a	4.184
1094739	ENSG00000139354	93952	GAS2L3	growth arrest-specific 2 like 3	283431	12	n/a	n/a	n/a	4.175
1089765	ENSG00000104147	11174	OIP5	Opa interacting protein 5	11339	15	n/a	n/a	n/a	4.17
1098689	ENSG00000165997	85705	ARL5B	ADP-ribosylation factor-like 5B	221079	10	n/a	n/a	n/a	4.167
1101106	ENSG00000176842	10119	IRX5	iroquois homeobox 5	10265	16	n/a	n/a	n/a	4.164
1096671	ENSG00000154162	1005	CDH12	cadherin 12, type 2 (N-cadherin 2)	1010	5	n/a	n/a	n/a	4.161
1096074	ENSG00000148908	5969	RGS10	regulator of G-protein signaling 10	6001	10	n/a	n/a	n/a	4.156
1099919	ENSG00000171004	59857	HS6ST2	heparan sulfate 6-O-sulfotransferase 2	90161	X	n/a	n/a	n/a	4.151
1099930	ENSG00000171055	9493	FEZ2	fasciculation and elongation protein zeta 2 (zygin II)	9637	2	n/a	n/a	n/a	4.15
1096306	ENSG00000151239	5724	TWF1	twinfilin, actin-binding protein, homolog 1 (Drosophila)	5756	12	n/a	n/a	n/a	4.145
1098453	ENSG00000165023	34058	DIRAS2	DIRAS family, GTP-binding RAS-like 2	54769	9	n/a	n/a	n/a	4.143
1096088	ENSG00000149054	7718	ZNF215	zinc finger protein 215	7762	11	n/a	n/a	n/a	4.143
1088953	ENSG00000097046	8259	CDC7	cell division cycle 7 homolog (S. cerevisiae)	8317	1	n/a	n/a	n/a	4.115
1098202	ENSG00000164109	4060	MAD2L1	MAD2 mitotic arrest deficient-like 1 (yeast)	4085	4	n/a	n/a	n/a	4.11
279952976	ENSG00000240979	0	RP11-79D8.2	RP11-79D8.2	0	9	n/a	n/a	n/a	4.107
279888043	ENSG00000234369	0	RP11-444I9.2	RP11-444I9.2	0	10	n/a	n/a	n/a	4.107
1094651	ENSG00000138764	896	CCNG2	cyclin G2	901	4	n/a	n/a	n/a	4.102
1101502	ENSG00000178999	9088	AURKB	aurora kinase B	9212	17	n/a	n/a	n/a	4.079
279922723	ENSG00000237481	0	RP4-803J11.2	RP4-803J11.2	0	1	n/a	n/a	n/a	4.078
279721292	ENSG00000213371	0	NAP1L1P3	nucleosome assembly protein 1-like 1 pseudogene 3	0	3	n/a	n/a	n/a	4.073
1093963	ENSG00000135333	2030	EPHA7	EPH receptor A7	2045	6	n/a	n/a	n/a	4.069
1093601	ENSG00000132967	0	HMGB1P5	high mobility group box 1 pseudogene 5	0	3	n/a	n/a	n/a	4.066
1093539	ENSG00000132640	22659	BTBD3	BTB (POZ) domain containing 3	22903	20	n/a	n/a	n/a	4.063
1096740	ENSG00000154736	10937	ADAMTS5	ADAM metallopeptidase with thrombospondin type 1 motif, 5	11096	21	n/a	n/a	n/a	4.044
1096729	ENSG00000154645	79951	CHODL	chondrolectin	140578	21	n/a	n/a	n/a	4.043
279963452	ENSG00000242163	0	RP11-299L17.1	RP11-299L17.1	0	14	n/a	n/a	n/a	4.022
279955171	ENSG00000241255	0	RP1-89D4.1	RP1-89D4.1	0	11	n/a	n/a	n/a	4.02
1106075	ENSG00000214415	110214	GNAT3	guanine nucleotide binding protein, alpha transducing 3	346562	7	n/a	n/a	n/a	4.018
279984328	ENSG00000244331	0	CTB-47B8.1	CTB-47B8.1	0	5	n/a	n/a	n/a	4.016
1095655	ENSG00000145687	23388	SSBP2	single-stranded DNA binding protein 2	23635	5	n/a	n/a	n/a	4.011
1095318	ENSG00000143401	57293	ANP32E	acidic (leucine-rich) nuclear phosphoprotein 32 family, member E	81611	1	n/a	n/a	n/a	4.008
1096428	ENSG00000152133	90119	CCDC75	coiled-coil domain containing 75	253635	2	n/a	n/a	n/a	4.007
1088713	ENSG00000089335	35187	ZNF302	zinc finger protein 302	55900	19	n/a	n/a	n/a	4.001
1100186	ENSG00000172086	30796	KRCC1	lysine-rich coiled-coil 1	51315	2	n/a	n/a	n/a	3.994
280102578	ENSG00000257181	0	RP11-611O2.5	RP11-611O2.5	0	12	n/a	n/a	n/a	3.99
279723829	ENSG00000213661	0	RP11-510I6.2	RP11-510I6.2	0	5	n/a	n/a	n/a	3.981
1108452	ENSG00000235423	0	RP11-282O18.3	RP11-282O18.3	0	12	n/a	n/a	n/a	3.976
1089249	ENSG00000100664	1968	EIF5	eukaryotic translation initiation factor 5	1983	14	n/a	n/a	n/a	3.973
1093379	ENSG00000131620	34396	ANO1	anoctamin 1, calcium activated chloride channel	55107	11	n/a	n/a	n/a	3.972
279670424	ENSG00000203644	0	AC083799.1	AC083799.1	0	3	n/a	n/a	n/a	3.97
279857188	ENSG00000231632	0	RP11-82L18.4	RP11-82L18.4	0	9	n/a	n/a	n/a	3.96
279800788	ENSG00000226564	0	FTH1P20	ferritin, heavy polypeptide 1 pseudogene 20	0	2	n/a	n/a	n/a	3.956
279860536	ENSG00000231911	0	RP11-48B24.2	RP11-48B24.2	0	10	n/a	n/a	n/a	3.945
1089612	ENSG00000102924	865	CBLN1	cerebellin 1 precursor	869	16	n/a	n/a	n/a	3.941
279908424	ENSG00000236213	0	AC006369.2	AC006369.2	0	2	n/a	n/a	n/a	3.934
1087585	ENSG00000053702	57956	NRIP2	nuclear receptor interacting protein 2	83714	12	n/a	n/a	n/a	3.933
280060053	ENSG00000253683	0	CTB-79E8.3	CTB-79E8.3	0	5	n/a	n/a	n/a	3.931
1103310	ENSG00000187514	5725	PTMA	prothymosin, alpha	5757	2	n/a	n/a	n/a	3.931
1103195	ENSG00000186897	109573	C1QL4	complement component 1, q subcomponent-like 4	338761	12	n/a	n/a	n/a	3.928
1101991	ENSG00000181938	41358	GINS3	GINS complex subunit 3 (Psf3 homolog)	64785	16	n/a	n/a	n/a	3.928
279713773	ENSG00000211825	0	TRDJ1	T cell receptor delta joining 1	0	14	n/a	n/a	n/a	3.924
1091574	ENSG00000117152	5967	RGS4	regulator of G-protein signaling 4	5999	1	n/a	n/a	n/a	3.918
1093520	ENSG00000132541	10101	HRSP12	heat-responsive protein 12	10247	8	n/a	n/a	n/a	3.915
1102517	ENSG00000184160	149	ADRA2C	adrenergic, alpha-2C-, receptor	152	4	n/a	n/a	n/a	3.91
1100922	ENSG00000175832	2103	ETV4	ets variant 4	2118	17	n/a	n/a	n/a	3.904
1093981	ENSG00000135406	5598	PRPH	peripherin	5630	12	n/a	n/a	n/a	3.889
1093632	ENSG00000133119	5951	RFC3	replication factor C (activator 1) 3, 38kDa	5983	13	n/a	n/a	n/a	3.887
279725262	ENSG00000213877	0	CFL1P7	cofilin 1 (non-muscle) pseudogene 7	0	3	n/a	n/a	n/a	3.886
1097705	ENSG00000162520	57203	SYNC	syncoilin, intermediate filament protein	81493	1	n/a	n/a	n/a	3.882
1099609	ENSG00000169684	1130	CHRNA5	cholinergic receptor, nicotinic, alpha 5	1138	15	n/a	n/a	n/a	3.881
1100127	ENSG00000171848	6208	RRM2	ribonucleotide reductase M2	6241	2	n/a	n/a	n/a	3.871
279856288	ENSG00000231544	0	RSL24D1P11	ribosomal L24 domain containing 1 pseudogene 11	0	18	n/a	n/a	n/a	3.869
280006331	ENSG00000248794	0	CTD-2248H3.1	CTD-2248H3.1	0	5	n/a	n/a	n/a	3.869
280131241	ENSG00000259344	0	RP11-566K19.6	RP11-566K19.6	0	15	n/a	n/a	n/a	3.868
1099279	ENSG00000168267	90340	PTF1A	pancreas specific transcription factor, 1a	256297	10	n/a	n/a	n/a	3.868
1097824	ENSG00000162944	79409	RFTN2	raftlin family member 2	130132	2	n/a	n/a	n/a	3.85
1105825	ENSG00000213186	94932	TRIM59	tripartite motif containing 59	286827	3	n/a	n/a	n/a	3.847
1102604	ENSG00000184497	110359	FAM70B	family with sequence similarity 70, member B	348013	13	n/a	n/a	n/a	3.839
279936114	ENSG00000238896	0	snoU13	Small nucleolar RNA U13	0	6	n/a	n/a	n/a	3.835
1102785	ENSG00000185222	30668	WBP5	WW domain binding protein 5	51186	X	n/a	n/a	n/a	3.834
1100732	ENSG00000174842	10987	GLMN	glomulin, FKBP associated protein	11146	1	n/a	n/a	n/a	3.832
1094636	ENSG00000138696	654	BMPR1B	bone morphogenetic protein receptor, type IB	658	4	n/a	n/a	n/a	3.826
1094736	ENSG00000139350	78841	NEDD1	neural precursor cell expressed, developmentally down-regulated 1	121441	12	n/a	n/a	n/a	3.82
1099818	ENSG00000170561	81137	IRX2	iroquois homeobox 2	153572	5	n/a	n/a	n/a	3.82
1100852	ENSG00000175445	3998	LPL	lipoprotein lipase	4023	8	n/a	n/a	n/a	3.817
1091980	ENSG00000120686	31049	UFM1	ubiquitin-fold modifier 1	51569	13	n/a	n/a	n/a	3.816
280054360	ENSG00000253276	81726	C7orf74	chromosome 7 open reading frame 74	168455	7	n/a	n/a	n/a	3.812
1091569	ENSG00000117133	55936	RPF1	ribosome production factor 1 homolog (S. cerevisiae)	80135	1	n/a	n/a	n/a	3.81
279973293	ENSG00000243256	0	RP11-453M1.1	RP11-453M1.1	0	18	n/a	n/a	n/a	3.808
1092153	ENSG00000122254	9812	HS3ST2	heparan sulfate (glucosamine) 3-O-sulfotransferase 2	9956	16	n/a	n/a	n/a	3.807
279751091	ENSG00000220842	0	RP11-572P18.1	RP11-572P18.1	0	10	n/a	n/a	n/a	3.805
279902998	ENSG00000235695	0	RP11-395P16.1	RP11-395P16.1	0	3	n/a	n/a	n/a	3.792
1087359	ENSG00000031691	34455	CENPQ	centromere protein Q	55166	6	n/a	n/a	n/a	3.789
1087300	ENSG00000023697	30553	DERA	deoxyribose-phosphate aldolase (putative)	51071	12	n/a	n/a	n/a	3.782
1098894	ENSG00000166803	9624	KIAA0101	KIAA0101	9768	15	n/a	n/a	n/a	3.779
280059868	ENSG00000253668	0	RP11-463C14.1	RP11-463C14.1	0	8	n/a	n/a	n/a	3.776
1096719	ENSG00000154553	27040	PDLIM3	PDZ and LIM domain 3	27295	4	n/a	n/a	n/a	3.774
1096545	ENSG00000153044	41470	CENPH	centromere protein H	64946	5	n/a	n/a	n/a	3.771
1098569	ENSG00000165512	7527	ZNF22	zinc finger protein 22 (KOX 15)	7570	10	n/a	n/a	n/a	3.771
1094204	ENSG00000136518	83	ACTL6A	actin-like 6A	86	3	n/a	n/a	n/a	3.769
1087096	ENSG00000008988	6191	RPS20	ribosomal protein S20	6224	8	n/a	n/a	n/a	3.766
279887427	ENSG00000234287	0	RP11-761N21.2	RP11-761N21.2	0	3	n/a	n/a	n/a	3.758
1098547	ENSG00000165443	58658	PHYHIPL	phytanoyl-CoA 2-hydroxylase interacting protein-like	84457	10	n/a	n/a	n/a	3.755
279854094	ENSG00000231357	0	AC006028.11	AC006028.11	0	7	n/a	n/a	n/a	3.752
1102601	ENSG00000184486	5422	POU3F2	POU class 3 homeobox 2	5454	6	n/a	n/a	n/a	3.751
1093039	ENSG00000129292	30587	PHF20L1	PHD finger protein 20-like 1	51105	8	n/a	n/a	n/a	3.748
1100458	ENSG00000173334	10075	TRIB1	tribbles homolog 1 (Drosophila)	10221	8	n/a	n/a	n/a	3.745
1089326	ENSG00000101132	5171	PFDN4	prefoldin subunit 4	5203	20	n/a	n/a	n/a	3.745
279952855	ENSG00000240963	0	RP11-518L10.2	RP11-518L10.2	0	1	n/a	n/a	n/a	3.74
1099741	ENSG00000170270	58721	C14orf142	chromosome 14 open reading frame 142	84520	14	n/a	n/a	n/a	3.739
1103815	ENSG00000196104	30343	SPOCK3	sparc/osteonectin, cwcv and kazal-like domains proteoglycan (testican) 3	50859	4	n/a	n/a	n/a	3.738
1099913	ENSG00000170961	3020	HAS2	hyaluronan synthase 2	3037	8	n/a	n/a	n/a	3.737
279661914	ENSG00000200714	0	Y_RNA	Y RNA	0	8	n/a	n/a	n/a	3.736
1097727	ENSG00000162607	7355	USP1	ubiquitin specific peptidase 1	7398	1	n/a	n/a	n/a	3.732
279703947	ENSG00000206799	172279	SNORA32	small nucleolar RNA, H/ACA box 32	692063	11	n/a	n/a	n/a	3.729
1099300	ENSG00000168329	1513	CX3CR1	chemokine (C-X3-C motif) receptor 1	1524	3	n/a	n/a	n/a	3.726
1095696	ENSG00000145908	60125	ZNF300	zinc finger protein 300	91975	5	n/a	n/a	n/a	3.726
1106484	ENSG00000220008	153016	LINGO3	leucine rich repeat and Ig domain containing 3	645191	19	n/a	n/a	n/a	3.723
1103795	ENSG00000189403	3126	HMGB1	high mobility group box 1	3146	13	n/a	n/a	n/a	3.722
1092944	ENSG00000128573	60634	FOXP2	forkhead box P2	93986	7	n/a	n/a	n/a	3.722
1090159	ENSG00000106236	4854	NPTX2	neuronal pentraxin II	4885	7	n/a	n/a	n/a	3.721
279489730	ENSG00000178631	0	ACTG1P1	actin, gamma 1 pseudogene 1	0	3	n/a	n/a	n/a	3.719
1096881	ENSG00000156052	2759	GNAQ	guanine nucleotide binding protein (G protein), q polypeptide	2776	9	n/a	n/a	n/a	3.717
1089180	ENSG00000100410	59034	PHF5A	PHD finger protein 5A	84844	22	n/a	n/a	n/a	3.709
279948955	ENSG00000240477	0	RP11-63E16.1	RP11-63E16.1	0	3	n/a	n/a	n/a	3.707
1096245	ENSG00000150636	55642	CCDC102B	coiled-coil domain containing 102B	79839	18	n/a	n/a	n/a	3.707
1099974	ENSG00000171208	57511	NETO2	neuropilin (NRP) and tolloid (TLL)-like 2	81831	16	n/a	n/a	n/a	3.7
1092186	ENSG00000122565	11170	CBX3	chromobox homolog 3	11335	7	n/a	n/a	n/a	3.689
1095441	ENSG00000144034	30485	TPRKB	TP53RK binding protein	51002	2	n/a	n/a	n/a	3.688
1098263	ENSG00000164292	22592	RHOBTB3	Rho-related BTB domain containing 3	22836	5	n/a	n/a	n/a	3.686
1093697	ENSG00000133739	59600	LRRCC1	leucine rich repeat and coiled-coil domain containing 1	85444	8	n/a	n/a	n/a	3.685
1095909	ENSG00000147488	9561	ST18	suppression of tumorigenicity 18 (breast carcinoma) (zinc finger protein)	9705	8	n/a	n/a	n/a	3.682
1095676	ENSG00000145794	58667	MEGF10	multiple EGF-like-domains 10	84466	5	n/a	n/a	n/a	3.681
279787991	ENSG00000225472	0	RP11-120J1.1	RP11-120J1.1	0	9	n/a	n/a	n/a	3.678
1097038	ENSG00000157368	80520	IL34	interleukin 34	146433	16	n/a	n/a	n/a	3.677
1089568	ENSG00000102554	684	KLF5	Kruppel-like factor 5 (intestinal)	688	13	n/a	n/a	n/a	3.675
1093736	ENSG00000134049	30606	IER3IP1	immediate early response 3 interacting protein 1	51124	18	n/a	n/a	n/a	3.675
1088203	ENSG00000075891	5044	PAX2	paired box 2	5076	10	n/a	n/a	n/a	3.672
1089424	ENSG00000101463	55755	SYNDIG1	synapse differentiation inducing 1	79953	20	n/a	n/a	n/a	3.667
1090795	ENSG00000111445	5953	RFC5	replication factor C (activator 1) 5, 36.5kDa	5985	12	n/a	n/a	n/a	3.666
1088831	ENSG00000092036	34219	HAUS4	HAUS augmin-like complex, subunit 4	54930	14	n/a	n/a	n/a	3.664
280080421	ENSG00000255066	0	AC005363.7	AC005363.7	0	16	n/a	n/a	n/a	3.661
279707468	ENSG00000207405	0	SNORA64	small nucleolar RNA, H/ACA box 64	0	16	n/a	n/a	n/a	3.661
1097680	ENSG00000162409	5531	PRKAA2	protein kinase, AMP-activated, alpha 2 catalytic subunit	5563	1	n/a	n/a	n/a	3.648
279705039	ENSG00000206990	0	Y_RNA	Y RNA	0	1	n/a	n/a	n/a	3.647
1090766	ENSG00000111262	3711	KCNA1	potassium voltage-gated channel, shaker-related subfamily, member 1 (episodic ataxia with myokymia)	3736	12	n/a	n/a	n/a	3.647
1087898	ENSG00000067955	861	CBFB	core-binding factor, beta subunit	865	16	n/a	n/a	n/a	3.645
280127727	ENSG00000259141	77730	AC027323.1	lysM and putative peptidoglycan-binding domain-containing protein 3	116068	5	n/a	n/a	n/a	3.639
279711997	ENSG00000211591	1023341	MIR762	microRNA 762	100313837	16	n/a	n/a	n/a	3.626
1087822	ENSG00000065882	22971	TBC1D1	TBC1 (tre-2/USP6, BUB2, cdc16) domain family, member 1	23216	4	n/a	n/a	n/a	3.626
1100593	ENSG00000174021	2770	GNG5	guanine nucleotide binding protein (G protein), gamma 5	2787	1	n/a	n/a	n/a	3.622
1098769	ENSG00000166275	78734	C10orf32	chromosome 10 open reading frame 32	119032	10	n/a	n/a	n/a	3.621
1099877	ENSG00000170855	30979	TRIAP1	TP53 regulated inhibitor of apoptosis 1	51499	12	n/a	n/a	n/a	3.617
1090338	ENSG00000107789	9420	MINPP1	multiple inositol-polyphosphate phosphatase 1	9562	10	n/a	n/a	n/a	3.616
280117495	ENSG00000258552	0	RP11-463C8.5	RP11-463C8.5	0	14	n/a	n/a	n/a	3.611
1101707	ENSG00000180263	35074	FGD6	FYVE, RhoGEF and PH domain containing 6	55785	12	n/a	n/a	n/a	3.602
1101908	ENSG00000181444	81730	ZNF467	zinc finger protein 467	168544	7	n/a	n/a	n/a	3.601
1096310	ENSG00000151287	60248	C13orf27	chromosome 13 open reading frame 27	93081	13	n/a	n/a	n/a	3.6
1090970	ENSG00000112531	9307	QKI	QKI, KH domain containing, RNA binding	9444	6	n/a	n/a	n/a	3.6
1102640	ENSG00000184672	79725	RALYL	RALY RNA binding protein-like	138046	8	n/a	n/a	n/a	3.597
1092597	ENSG00000125691	9214	RPL23	ribosomal protein L23	9349	17	n/a	n/a	n/a	3.597
1095558	ENSG00000144840	94526	RABL3	RAB, member of RAS oncogene family-like 3	285282	3	n/a	n/a	n/a	3.597
1100952	ENSG00000176018	0	LYSMD3	LysM, putative peptidoglycan-binding, domain containing 3	0	5	n/a	n/a	n/a	3.589
1088326	ENSG00000079150	31141	FKBP7	FK506 binding protein 7	51661	2	n/a	n/a	n/a	3.584
1097863	ENSG00000163081	80969	CCDC140	coiled-coil domain containing 140	151278	2	n/a	n/a	n/a	3.584
279805148	ENSG00000226937	0	RP11-285G1.8	RP11-285G1.8	0	10	n/a	n/a	n/a	3.583
279889596	ENSG00000234488	0	AC096664.1	AC096664.1	0	2	n/a	n/a	n/a	3.577
1092892	ENSG00000128050	10459	PAICS	phosphoribosylaminoimidazole carboxylase, phosphoribosylaminoimidazole succinocarboxamide synthetase	10606	4	n/a	n/a	n/a	3.576
1101373	ENSG00000178202	80334	KDELC2	KDEL (Lys-Asp-Glu-Leu) containing 2	143888	11	n/a	n/a	n/a	3.575
1088130	ENSG00000074219	8402	TEAD2	TEA domain family member 2	8463	19	n/a	n/a	n/a	3.575
1090895	ENSG00000112081	6392	SRSF3	serine/arginine-rich splicing factor 3	6428	6	n/a	n/a	n/a	3.571
1096295	ENSG00000151135	59923	C12orf23	chromosome 12 open reading frame 23	90488	12	n/a	n/a	n/a	3.565
279735820	ENSG00000214998	0	AC006465.4	AC006465.4	0	7	n/a	n/a	n/a	3.56
1091640	ENSG00000117614	25698	SYF2	SYF2 homolog, RNA splicing factor (S. cerevisiae)	25949	1	n/a	n/a	n/a	3.559
1093626	ENSG00000133110	10484	POSTN	periostin, osteoblast specific factor	10631	13	n/a	n/a	n/a	3.55
1090373	ENSG00000108018	77539	SORCS1	sortilin-related VPS10 domain containing receptor 1	114815	10	n/a	n/a	n/a	3.547
280049102	ENSG00000252678	59641	RPPH1	ribonuclease P RNA component H1	85495	14	n/a	n/a	n/a	3.546
1097042	ENSG00000157404	3790	KIT	v-kit Hardy-Zuckerman 4 feline sarcoma viral oncogene homolog	3815	4	n/a	n/a	n/a	3.545
1100205	ENSG00000172179	5585	PRL	prolactin	5617	6	n/a	n/a	n/a	3.542
1105109	ENSG00000204370	6356	SDHD	succinate dehydrogenase complex, subunit D, integral membrane protein	6392	11	n/a	n/a	n/a	3.541
279526920	ENSG00000183405	0	RPS7P1	ribosomal protein S7 pseudogene 1	0	17	n/a	n/a	n/a	3.537
1088491	ENSG00000083937	25727	CHMP2B	charged multivesicular body protein 2B	25978	3	n/a	n/a	n/a	3.535
1108786	ENSG00000237649	3808	KIFC1	kinesin family member C1	3833	6	n/a	n/a	n/a	3.532
1103206	ENSG00000186940	0	CHCHD2P9	coiled-coil-helix-coiled-coil-helix domain containing 2 pseudogene 9	0	9	n/a	n/a	n/a	3.531
1096445	ENSG00000152253	36679	SPC25	SPC25, NDC80 kinetochore complex component, homolog (S. cerevisiae)	57405	2	n/a	n/a	n/a	3.531
1100059	ENSG00000171551	9291	ECEL1	endothelin converting enzyme-like 1	9427	2	n/a	n/a	n/a	3.527
1094854	ENSG00000140262	6898	TCF12	transcription factor 12	6938	15	n/a	n/a	n/a	3.525
280090289	ENSG00000255795	0	RP3-377H17.1	RP3-377H17.1	0	12	n/a	n/a	n/a	3.525
279880241	ENSG00000233639	0	AC018730.1	AC018730.1	0	2	n/a	n/a	n/a	3.524
1094127	ENSG00000136108	26333	CKAP2	cytoskeleton associated protein 2	26586	13	n/a	n/a	n/a	3.52
1104810	ENSG00000198914	5423	POU3F3	POU class 3 homeobox 3	5455	2	n/a	n/a	n/a	3.518
1087376	ENSG00000033867	9356	SLC4A7	solute carrier family 4, sodium bicarbonate cotransporter, member 7	9497	3	n/a	n/a	n/a	3.511
1098280	ENSG00000164329	81695	PAPD4	PAP associated domain containing 4	167153	5	n/a	n/a	n/a	3.509
1092814	ENSG00000127337	8038	YEATS4	YEATS domain containing 4	8089	12	n/a	n/a	n/a	3.508
279860098	ENSG00000231878	0	SNRPFP1	small nuclear ribonucleoprotein polypeptide F pseudogene 1	0	20	n/a	n/a	n/a	3.486
1091164	ENSG00000114251	7431	WNT5A	wingless-type MMTV integration site family, member 5A	7474	3	n/a	n/a	n/a	3.484
1090245	ENSG00000106733	34270	C9orf95	chromosome 9 open reading frame 95	54981	9	n/a	n/a	n/a	3.48
1089728	ENSG00000103647	10244	CORO2B	coronin, actin binding protein, 2B	10391	15	n/a	n/a	n/a	3.48
1104760	ENSG00000198830	3131	HMGN2	high mobility group nucleosomal binding domain 2	3151	1	n/a	n/a	n/a	3.477
1095982	ENSG00000148180	2917	GSN	gelsolin	2934	9	n/a	n/a	n/a	3.474
279681451	ENSG00000204429	0	RP11-1E11.1	RP11-1E11.1	0	9	n/a	n/a	n/a	3.473
1089275	ENSG00000100842	10132	EFS	embryonal Fyn-associated substrate	10278	14	n/a	n/a	n/a	3.472
1105083	ENSG00000204306	0	AP002348.1	AP002348.1	0	11	n/a	n/a	n/a	3.472
1094578	ENSG00000138386	4638	NAB1	NGFI-A binding protein 1 (EGR1 binding protein 1)	4664	2	n/a	n/a	n/a	3.462
1105010	ENSG00000204103	9791	MAFB	v-maf musculoaponeurotic fibrosarcoma oncogene homolog B (avian)	9935	20	n/a	n/a	n/a	3.46
1095039	ENSG00000141446	77523	ESCO1	establishment of cohesion 1 homolog 1 (S. cerevisiae)	114799	18	n/a	n/a	n/a	3.459
1092085	ENSG00000121644	30512	PPPDE1	PPPDE peptidase domain containing 1	51029	1	n/a	n/a	n/a	3.459
1090571	ENSG00000109534	33724	GAR1	GAR1 ribonucleoprotein homolog (yeast)	54433	4	n/a	n/a	n/a	3.458
1100710	ENSG00000174720	31054	LARP7	La ribonucleoprotein domain family, member 7	51574	4	n/a	n/a	n/a	3.455
279956702	ENSG00000241431	0	RP11-17A4.1	RP11-17A4.1	0	8	n/a	n/a	n/a	3.453
1087153	ENSG00000011258	34088	MBTD1	mbt domain containing 1	54799	17	n/a	n/a	n/a	3.45
1105411	ENSG00000205213	34655	LGR4	leucine-rich repeat containing G protein-coupled receptor 4	55366	11	n/a	n/a	n/a	3.449
1099249	ENSG00000168116	36964	KIAA1586	KIAA1586	57691	6	n/a	n/a	n/a	3.447
1088625	ENSG00000087502	30771	ERGIC2	ERGIC and golgi 2	51290	12	n/a	n/a	n/a	3.445
1090923	ENSG00000112237	887	CCNC	cyclin C	892	6	n/a	n/a	n/a	3.444
280091290	ENSG00000255909	0	RP11-841C19.3	RP11-841C19.3	0	12	n/a	n/a	n/a	3.443
279723315	ENSG00000213613	0	RP11-380G5.3	RP11-380G5.3	0	10	n/a	n/a	n/a	3.441
1103764	ENSG00000189266	34918	PNRC2	proline-rich nuclear receptor coactivator 2	55629	1	n/a	n/a	n/a	3.433
1087932	ENSG00000068912	26993	ERLEC1	endoplasmic reticulum lectin 1	27248	2	n/a	n/a	n/a	3.432
280118974	ENSG00000258644	0	RP11-718G2.3	RP11-718G2.3	0	14	n/a	n/a	n/a	3.432
279528473	ENSG00000183531	0	Z98256.1	Z98256.1	0	22	n/a	n/a	n/a	3.429
280017399	ENSG00000249761	0	CTD-2278B20.1	CTD-2278B20.1	0	5	n/a	n/a	n/a	3.427
279928564	ENSG00000237976	0	RP11-126K1.6	RP11-126K1.6	0	1	n/a	n/a	n/a	3.427
1103303	ENSG00000187479	122698	C11orf96	chromosome 11 open reading frame 96	387763	11	n/a	n/a	n/a	3.425
279981834	ENSG00000244078	0	RP11-431I8.1	RP11-431I8.1	0	3	n/a	n/a	n/a	3.421
1094282	ENSG00000136888	9408	ATP6V1G1	ATPase, H+ transporting, lysosomal 13kDa, V1 subunit G1	9550	9	n/a	n/a	n/a	3.42
1097788	ENSG00000162783	30759	IER5	immediate early response 5	51278	1	n/a	n/a	n/a	3.419
279842570	ENSG00000230330	0	HMGN2P3	high mobility group nucleosomal binding domain 2 pseudogene 3	0	16	n/a	n/a	n/a	3.415
1090904	ENSG00000112144	22614	ICK	intestinal cell (MAK-like) kinase	22858	6	n/a	n/a	n/a	3.406
1104136	ENSG00000197008	7653	ZNF138	zinc finger protein 138	7697	7	n/a	n/a	n/a	3.406
280120678	ENSG00000258734	0	RP11-112J1.3	RP11-112J1.3	0	14	n/a	n/a	n/a	3.4
279715752	ENSG00000212172	0	U1	U1 spliceosomal RNA	0	12	n/a	n/a	n/a	3.399
1096560	ENSG00000153140	1062	CETN3	centrin, EF-hand protein, 3	1070	5	n/a	n/a	n/a	3.397
279829706	ENSG00000229163	0	NAP1L1P2	nucleosome assembly protein 1-like 1 pseudogene 2	0	Y	n/a	n/a	n/a	3.395
279855800	ENSG00000231503	0	RP11-118B22.3	RP11-118B22.3	0	12	n/a	n/a	n/a	3.395
1105306	ENSG00000204894	0	RP11-208G20.2	RP11-208G20.2	0	7	n/a	n/a	n/a	3.392
1096517	ENSG00000152784	36257	PRDM8	PR domain containing 8	56978	4	n/a	n/a	n/a	3.39
1092534	ENSG00000125266	1935	EFNB2	ephrin-B2	1948	13	n/a	n/a	n/a	3.39
1087855	ENSG00000066654	34912	THUMPD1	THUMP domain containing 1	55623	16	n/a	n/a	n/a	3.388
279787979	ENSG00000225471	0	RP11-262D11.2	RP11-262D11.2	0	X	n/a	n/a	n/a	3.387
1089189	ENSG00000100427	22964	MLC1	megalencephalic leukoencephalopathy with subcortical cysts 1	23209	22	n/a	n/a	n/a	3.386
1096561	ENSG00000153147	8406	SMARCA5	SWI/SNF related, matrix associated, actin dependent regulator of chromatin, subfamily a, member 5	8467	4	n/a	n/a	n/a	3.386
1091913	ENSG00000120149	4462	MSX2	msh homeobox 2	4488	5	n/a	n/a	n/a	3.386
1104361	ENSG00000197705	36838	KLHL14	kelch-like 14 (Drosophila)	57565	18	n/a	n/a	n/a	3.386
1086877	ENSG00000001561	22631	ENPP4	ectonucleotide pyrophosphatase/phosphodiesterase 4 (putative)	22875	6	n/a	n/a	n/a	3.384
1101258	ENSG00000177576	152128	C18orf32	chromosome 18 open reading frame 32	497661	18	n/a	n/a	n/a	3.382
1094445	ENSG00000137766	133462	UNC13C	unc-13 homolog C (C. elegans)	440279	15	n/a	n/a	n/a	3.377
280069933	ENSG00000254373	0	RP11-34P1.2	RP11-34P1.2	0	5	n/a	n/a	n/a	3.376
1092594	ENSG00000125675	2875	GRIA3	glutamate receptor, ionotrophic, AMPA 3	2892	X	n/a	n/a	n/a	3.371
279891847	ENSG00000234688	0	RP1-293L6.1	RP1-293L6.1	0	22	n/a	n/a	n/a	3.371
1097001	ENSG00000157087	488	ATP2B2	ATPase, Ca++ transporting, plasma membrane 2	491	3	n/a	n/a	n/a	3.371
280021305	ENSG00000250045	0	CBX3P3	chromobox homolog 3 pseudogene 3	0	5	n/a	n/a	n/a	3.371
1104661	ENSG00000198604	11017	BAZ1A	bromodomain adjacent to zinc finger domain, 1A	11177	14	n/a	n/a	n/a	3.36
279667682	ENSG00000202394	26548	SNORD47	small nucleolar RNA, C/D box 47	26802	1	n/a	n/a	n/a	3.359
1088436	ENSG00000082196	77615	C1QTNF3	C1q and tumor necrosis factor related protein 3	114899	5	n/a	n/a	n/a	3.358
1103558	ENSG00000188452	119570	CERKL	ceramide kinase-like	375298	2	n/a	n/a	n/a	3.358
1105816	ENSG00000213096	9393	ZNF254	zinc finger protein 254	9534	19	n/a	n/a	n/a	3.357
1090548	ENSG00000109255	10716	NMU	neuromedin U	10874	4	n/a	n/a	n/a	3.354
279771293	ENSG00000224058	0	AC006509.7	AC006509.7	0	2	n/a	n/a	n/a	3.352
1094960	ENSG00000140937	1004	CDH11	cadherin 11, type 2, OB-cadherin (osteoblast)	1009	16	n/a	n/a	n/a	3.35
279880347	ENSG00000233648	0	AC010095.6	AC010095.6	0	2	n/a	n/a	n/a	3.348
1098830	ENSG00000166501	5547	PRKCB	protein kinase C, beta	5579	16	n/a	n/a	n/a	3.347
1100568	ENSG00000173905	27078	GOLIM4	golgi integral membrane protein 4	27333	3	n/a	n/a	n/a	3.338
1098522	ENSG00000165304	9689	MELK	maternal embryonic leucine zipper kinase	9833	9	n/a	n/a	n/a	3.337
279849611	ENSG00000230953	0	RP4-631H13.6	RP4-631H13.6	0	1	n/a	n/a	n/a	3.335
1102067	ENSG00000182287	8826	AP1S2	adaptor-related protein complex 1, sigma 2 subunit	8905	X	n/a	n/a	n/a	3.332
1093046	ENSG00000129354	9908	AP1M2	adaptor-related protein complex 1, mu 2 subunit	10053	19	n/a	n/a	n/a	3.329
1102762	ENSG00000185127	122352	C6orf120	chromosome 6 open reading frame 120	387263	6	n/a	n/a	n/a	3.328
279950769	ENSG00000240695	0	RP11-102M11.1	RP11-102M11.1	0	3	n/a	n/a	n/a	3.328
279795671	ENSG00000226099	0	RP11-544L8__B.2	RP11-544L8__B.2	0	6	n/a	n/a	n/a	3.325
1098210	ENSG00000164120	3228	HPGD	hydroxyprostaglandin dehydrogenase 15-(NAD)	3248	4	n/a	n/a	n/a	3.322
1102881	ENSG00000185650	673	ZFP36L1	zinc finger protein 36, C3H type-like 1	677	14	n/a	n/a	n/a	3.319
1093829	ENSG00000134533	59192	RERG	RAS-like, estrogen-regulated, growth inhibitor	85004	12	n/a	n/a	n/a	3.316
280061160	ENSG00000253738	157122111	GS1-251I9.4	GS1-251I9.4	100506365	8	n/a	n/a	n/a	3.315
1092711	ENSG00000126259	58274	KIRREL2	kin of IRRE like 2 (Drosophila)	84063	19	n/a	n/a	n/a	3.313
1104658	ENSG00000198597	9601	ZNF536	zinc finger protein 536	9745	19	n/a	n/a	n/a	3.31
1092798	ENSG00000127152	41443	BCL11B	B-cell CLL/lymphoma 11B (zinc finger protein)	64919	14	n/a	n/a	n/a	3.309
280019414	ENSG00000249906	1020534	RP5-1029K10.2	RP5-1029K10.2	100288866	17	n/a	n/a	n/a	3.307
279727004	ENSG00000214018	0	RRM2P3	ribonucleotide reductase M2 polypeptide pseudogene 3	0	X	n/a	n/a	n/a	3.306
1087419	ENSG00000038295	7049	TLL1	tolloid-like 1	7092	4	n/a	n/a	n/a	3.303
1088544	ENSG00000085741	7438	WNT11	wingless-type MMTV integration site family, member 11	7481	11	n/a	n/a	n/a	3.301
1091769	ENSG00000119013	4683	NDUFB3	NADH dehydrogenase (ubiquinone) 1 beta subcomplex, 3, 12kDa	4709	2	n/a	n/a	n/a	3.3
1097597	ENSG00000161888	80651	SPC24	SPC24, NDC80 kinetochore complex component, homolog (S. cerevisiae)	147841	19	n/a	n/a	n/a	3.298
1102223	ENSG00000182968	6616	SOX1	SRY (sex determining region Y)-box 1	6656	13	n/a	n/a	n/a	3.298
1093320	ENSG00000131149	22954	KIAA0182	KIAA0182	23199	16	n/a	n/a	n/a	3.297
1099556	ENSG00000169427	30786	KCNK9	potassium channel, subfamily K, member 9	51305	8	n/a	n/a	n/a	3.296
1099972	ENSG00000171204	35151	TMEM126B	transmembrane protein 126B	55863	11	n/a	n/a	n/a	3.296
1095782	ENSG00000146476	55427	C6orf211	chromosome 6 open reading frame 211	79624	6	n/a	n/a	n/a	3.29
1103735	ENSG00000189129	85507	PLAC9	placenta-specific 9	219348	10	n/a	n/a	n/a	3.285
280033428	ENSG00000251022	1023972	RP11-163O17.1	RP11-163O17.1	100499177	4	n/a	n/a	n/a	3.283
279895884	ENSG00000235013	0	AC092534.1	AC092534.1	0	2	n/a	n/a	n/a	3.283
1094395	ENSG00000137492	5580	PRKRIR	protein-kinase, interferon-inducible double stranded RNA dependent inhibitor, repressor of (P58 repressor)	5612	11	n/a	n/a	n/a	3.282
279991670	ENSG00000245970	0	KB-1208A12.3	KB-1208A12.3	0	8	n/a	n/a	n/a	3.281
280098301	ENSG00000256720	0	RP11-436I9.6	RP11-436I9.6	0	12	n/a	n/a	n/a	3.28
1099865	ENSG00000170802	3324	FOXN2	forkhead box N2	3344	2	n/a	n/a	n/a	3.278
1088646	ENSG00000088325	22729	TPX2	TPX2, microtubule-associated, homolog (Xenopus laevis)	22974	20	n/a	n/a	n/a	3.277
279862113	ENSG00000232042	0	RP11-45J1.1	RP11-45J1.1	0	X	n/a	n/a	n/a	3.275
280135899	ENSG00000259603	0	CTD-2012M11.3	CTD-2012M11.3	0	5	n/a	n/a	n/a	3.274
1098091	ENSG00000163808	36271	KIF15	kinesin family member 15	56992	3	n/a	n/a	n/a	3.274
1087766	ENSG00000064655	2124	EYA2	eyes absent homolog 2 (Drosophila)	2139	20	n/a	n/a	n/a	3.273
1093445	ENSG00000132122	33849	SPATA6	spermatogenesis associated 6	54558	1	n/a	n/a	n/a	3.271
279940086	ENSG00000239445	157129792	ST3GAL6-AS1	ST3GAL6 antisense RNA 1 (non-protein coding)	100874207	3	n/a	n/a	n/a	3.269
1101065	ENSG00000176597	58218	B3GNT5	UDP-GlcNAc:betaGal beta-1,3-N-acetylglucosaminyltransferase 5	84002	3	n/a	n/a	n/a	3.265
1094693	ENSG00000139146	37330	FAM60A	family with sequence similarity 60, member A	58516	12	n/a	n/a	n/a	3.262
1090869	ENSG00000111875	25591	ASF1A	ASF1 anti-silencing function 1 homolog A (S. cerevisiae)	25842	6	n/a	n/a	n/a	3.258
1098725	ENSG00000166145	6652	SPINT1	serine peptidase inhibitor, Kunitz type 1	6692	15	n/a	n/a	n/a	3.257
1091789	ENSG00000119326	8656	CTNNAL1	catenin (cadherin-associated protein), alpha-like 1	8727	9	n/a	n/a	n/a	3.257
279709442	ENSG00000207770	1013146	MIR568	microRNA 568	693153	3	n/a	n/a	n/a	3.255
1102822	ENSG00000185352	92356	HS6ST3	heparan sulfate 6-O-sulfotransferase 3	266722	13	n/a	n/a	n/a	3.254
1098485	ENSG00000165156	11083	ZHX1	zinc fingers and homeoboxes 1	11244	8	n/a	n/a	n/a	3.25
1108201	ENSG00000233670	165596	PIRT	phosphoinositide-interacting regulator of transient receptor potential channels	644139	17	n/a	n/a	n/a	3.249
279986623	ENSG00000244580	0	AL121959.1	AL121959.1	0	6	n/a	n/a	n/a	3.246
279990867	ENSG00000245694	0	CRNDE	colorectal neoplasia differentially expressed (non-protein coding)	0	16	n/a	n/a	n/a	3.235
1092970	ENSG00000128699	60747	ORMDL1	ORM1-like 1 (S. cerevisiae)	94101	2	n/a	n/a	n/a	3.235
1092425	ENSG00000124399	0	RP11-663P9.2	RP11-663P9.2	0	4	n/a	n/a	n/a	3.234
1089453	ENSG00000101773	5900	RBBP8	retinoblastoma binding protein 8	5932	18	n/a	n/a	n/a	3.234
1094839	ENSG00000140044	78931	JDP2	Jun dimerization protein 2	122953	14	n/a	n/a	n/a	3.228
1098872	ENSG00000166710	564	B2M	beta-2-microglobulin	567	15	n/a	n/a	n/a	3.226
280063922	ENSG00000253948	0	RP11-410L14.2	RP11-410L14.2	0	8	n/a	n/a	n/a	3.226
1095291	ENSG00000143320	1373	CRABP2	cellular retinoic acid binding protein 2	1382	1	n/a	n/a	n/a	3.224
1093663	ENSG00000133393	78963	FOPNL	FGFR1OP N-terminal like	123811	16	n/a	n/a	n/a	3.22
279722112	ENSG00000213443	0	NPM1P5	nucleophosmin 1 (nucleolar phosphoprotein B23, numatrin) pseudogene 5	0	12	n/a	n/a	n/a	3.219
1095646	ENSG00000145604	6466	SKP2	S-phase kinase-associated protein 2 (p45)	6502	5	n/a	n/a	n/a	3.217
1094804	ENSG00000139793	10005	MBNL2	muscleblind-like 2 (Drosophila)	10150	13	n/a	n/a	n/a	3.216
279905193	ENSG00000235916	0	RP13-444K19.1	RP13-444K19.1	0	X	n/a	n/a	n/a	3.209
1098199	ENSG00000164105	8742	SAP30	Sin3A-associated protein, 30kDa	8819	4	n/a	n/a	n/a	3.207
1090761	ENSG00000111247	10488	RAD51AP1	RAD51 associated protein 1	10635	12	n/a	n/a	n/a	3.203
1098019	ENSG00000163605	81027	PPP4R2	protein phosphatase 4, regulatory subunit 2	151987	3	n/a	n/a	n/a	3.203
1092423	ENSG00000124383	10053	MPHOSPH10	M-phase phosphoprotein 10 (U3 small nucleolar ribonucleoprotein)	10199	2	n/a	n/a	n/a	3.202
1088325	ENSG00000079134	9840	THOC1	THO complex 1	9984	18	n/a	n/a	n/a	3.198
279768508	ENSG00000223803	0	RP11-42D20.2	RP11-42D20.2	0	3	n/a	n/a	n/a	3.197
1093210	ENSG00000130635	1280	COL5A1	collagen, type V, alpha 1	1289	9	n/a	n/a	n/a	3.195
1097010	ENSG00000157150	7036	TIMP4	TIMP metallopeptidase inhibitor 4	7079	3	n/a	n/a	n/a	3.193
1103576	ENSG00000188529	10614	SRSF10	serine/arginine-rich splicing factor 10	10772	1	n/a	n/a	n/a	3.192
1088472	ENSG00000083535	10317	PIBF1	progesterone immunomodulatory binding factor 1	10464	13	n/a	n/a	n/a	3.192
1099674	ENSG00000169946	23169	ZFPM2	zinc finger protein, multitype 2	23414	8	n/a	n/a	n/a	3.189
1092971	ENSG00000128708	8454	HAT1	histone acetyltransferase 1	8520	2	n/a	n/a	n/a	3.186
1104540	ENSG00000198189	30652	HSD17B11	hydroxysteroid (17-beta) dehydrogenase 11	51170	4	n/a	n/a	n/a	3.185
1097706	ENSG00000162521	5896	RBBP4	retinoblastoma binding protein 4	5928	1	n/a	n/a	n/a	3.183
1101529	ENSG00000179104	81467	TMTC2	transmembrane and tetratricopeptide repeat containing 2	160335	12	n/a	n/a	n/a	3.183
1096269	ENSG00000150893	109954	FREM2	FRAS1 related extracellular matrix protein 2	341640	13	n/a	n/a	n/a	3.181
1091162	ENSG00000114209	11075	PDCD10	programmed cell death 10	11235	3	n/a	n/a	n/a	3.18
279893695	ENSG00000234819	0	RP11-336N8.4	RP11-336N8.4	0	9	n/a	n/a	n/a	3.177
279708938	ENSG00000207697	1013151	MIR573	microRNA 573	693158	4	n/a	n/a	n/a	3.177
1098528	ENSG00000165338	80302	HECTD2	HECT domain containing 2	143279	10	n/a	n/a	n/a	3.175
279636820	ENSG00000198134	0	RP11-267J23.4	RP11-267J23.4	0	12	n/a	n/a	n/a	3.174
1089314	ENSG00000101057	4579	MYBL2	v-myb myeloblastosis viral oncogene homolog (avian)-like 2	4605	20	n/a	n/a	n/a	3.171
1090085	ENSG00000105810	1016	CDK6	cyclin-dependent kinase 6	1021	7	n/a	n/a	n/a	3.169
279884778	ENSG00000234044	0	AC108059.1	AC108059.1	0	2	n/a	n/a	n/a	3.167
1095794	ENSG00000146648	1943	EGFR	epidermal growth factor receptor	1956	7	n/a	n/a	n/a	3.167
279807753	ENSG00000227146	0	ZDHHC20-AS1	ZDHHC20 antisense RNA 1 (non-protein coding)	0	13	n/a	n/a	n/a	3.164
279963217	ENSG00000242140	0	RP11-262M14.2	RP11-262M14.2	0	3	n/a	n/a	n/a	3.164
1103448	ENSG00000188010	182450	MORN2	MORN repeat containing 2	729967	2	n/a	n/a	n/a	3.161
279772504	ENSG00000224094	0	RP11-578F5.1	RP11-578F5.1	0	3	n/a	n/a	n/a	3.16
1104460	ENSG00000197977	34187	ELOVL2	ELOVL fatty acid elongase 2	54898	6	n/a	n/a	n/a	3.159
1094644	ENSG00000138750	32851	NUP54	nucleoporin 54kDa	53371	4	n/a	n/a	n/a	3.158
280107497	ENSG00000257664	0	RSL24D1P5	ribosomal L24 domain containing 1 pseudogene 5	0	12	n/a	n/a	n/a	3.156
1103871	ENSG00000196247	30908	ZNF107	zinc finger protein 107	51427	7	n/a	n/a	n/a	3.152
1096731	ENSG00000154654	4659	NCAM2	neural cell adhesion molecule 2	4685	21	n/a	n/a	n/a	3.15
1088030	ENSG00000071539	9185	TRIP13	thyroid hormone receptor interactor 13	9319	5	n/a	n/a	n/a	3.15
1105773	ENSG00000212928	0	AL391152.1	AL391152.1	0	14	n/a	n/a	n/a	3.148
1098826	ENSG00000166479	33786	TMX3	thioredoxin-related transmembrane protein 3	54495	18	n/a	n/a	n/a	3.146
1094905	ENSG00000140506	55551	LMAN1L	lectin, mannose-binding, 1 like	79748	15	n/a	n/a	n/a	3.143
1104758	ENSG00000198826	9680	ARHGAP11A	Rho GTPase activating protein 11A	9824	15	n/a	n/a	n/a	3.134
1099185	ENSG00000167900	7040	TK1	thymidine kinase 1, soluble	7083	17	n/a	n/a	n/a	3.13
1086943	ENSG00000005108	85821	THSD7A	thrombospondin, type I, domain containing 7A	221981	7	n/a	n/a	n/a	3.129
280033385	ENSG00000251017	0	RP11-629B11.4	RP11-629B11.4	0	4	n/a	n/a	n/a	3.127
279698613	ENSG00000205871	0	RP11-473C18.1	RP11-473C18.1	0	15	n/a	n/a	n/a	3.125
279925078	ENSG00000237676	0	AC138972.1	AC138972.1	0	3	n/a	n/a	n/a	3.125
279739272	ENSG00000215319	0	RP11-98L4.1	RP11-98L4.1	0	X	n/a	n/a	n/a	3.124
1101669	ENSG00000180008	78920	SOCS4	suppressor of cytokine signaling 4	122809	14	n/a	n/a	n/a	3.123
1099308	ENSG00000168385	4709	2-Sep	septin 2	4735	2	n/a	n/a	n/a	3.122
279762261	ENSG00000223134	0	AL122015.1	AL122015.1	0	11	n/a	n/a	n/a	3.118
1092172	ENSG00000122482	58357	ZNF644	zinc finger protein 644	84146	1	n/a	n/a	n/a	3.118
280107504	ENSG00000257666	0	CBX3P5	chromobox homolog 3 pseudogene 5	0	12	n/a	n/a	n/a	3.117
280113985	ENSG00000258334	0	RP11-161H23.9	RP11-161H23.9	0	12	n/a	n/a	n/a	3.117
1098332	ENSG00000164543	9135	STK17A	serine/threonine kinase 17a	9263	7	n/a	n/a	n/a	3.115
1106376	ENSG00000215570	0	AL136219.1	Uncharacterized protein	0	13	n/a	n/a	n/a	3.109
1101182	ENSG00000177189	6164	RPS6KA3	ribosomal protein S6 kinase, 90kDa, polypeptide 3	6197	X	n/a	n/a	n/a	3.108
1106242	ENSG00000215039	1003618	LOC678655	LOC678655	678655	12	n/a	n/a	n/a	3.108
279949201	ENSG00000240500	0	RP11-160A10.3	RP11-160A10.3	0	6	n/a	n/a	n/a	3.107
279500932	ENSG00000180211	0	RP1-278E11.3	RP1-278E11.3	0	6	n/a	n/a	n/a	3.103
1091384	ENSG00000115825	23436	PRKD3	protein kinase D3	23683	2	n/a	n/a	n/a	3.103
279725276	ENSG00000213881	0	NPM1P6	nucleophosmin 1 (nucleolar phosphoprotein B23, numatrin) pseudogene 6	0	8	n/a	n/a	n/a	3.102
1098306	ENSG00000164418	2881	GRIK2	glutamate receptor, ionotropic, kainate 2	2898	6	n/a	n/a	n/a	3.101
1094606	ENSG00000138604	25784	GLCE	glucuronic acid epimerase	26035	15	n/a	n/a	n/a	3.101
1092499	ENSG00000124795	7867	DEK	DEK oncogene	7913	6	n/a	n/a	n/a	3.097
1103802	ENSG00000196071	94328	OR2L13	olfactory receptor, family 2, subfamily L, member 13	284521	1	n/a	n/a	n/a	3.096
1090563	ENSG00000109458	2533	GAB1	GRB2-associated binding protein 1	2549	4	n/a	n/a	n/a	3.094
1094820	ENSG00000139921	57248	TMX1	thioredoxin-related transmembrane protein 1	81542	14	n/a	n/a	n/a	3.093
279719726	ENSG00000213174	0	RP11-373E16.1	RP11-373E16.1	0	3	n/a	n/a	n/a	3.092
1091978	ENSG00000120675	28839	DNAJC15	DnaJ (Hsp40) homolog, subfamily C, member 15	29103	13	n/a	n/a	n/a	3.09
1094192	ENSG00000136451	7672	VEZF1	vascular endothelial zinc finger 1	7716	17	n/a	n/a	n/a	3.089
1089772	ENSG00000104219	30683	ZDHHC2	zinc finger, DHHC-type containing 2	51201	8	n/a	n/a	n/a	3.088
1093602	ENSG00000132970	10652	WASF3	WAS protein family, member 3	10810	13	n/a	n/a	n/a	3.088
1096130	ENSG00000149403	2883	GRIK4	glutamate receptor, ionotropic, kainate 4	2900	11	n/a	n/a	n/a	3.087
1093029	ENSG00000129221	23499	AIPL1	aryl hydrocarbon receptor interacting protein-like 1	23746	17	n/a	n/a	n/a	3.087
1095911	ENSG00000147509	8535	RGS20	regulator of G-protein signaling 20	8601	8	n/a	n/a	n/a	3.086
1093916	ENSG00000135069	29701	PSAT1	phosphoserine aminotransferase 1	29968	9	n/a	n/a	n/a	3.083
279725168	ENSG00000213864	0	EEF1B2P2	eukaryotic translation elongation factor 1 beta 2 pseudogene 2	0	5	n/a	n/a	n/a	3.083
1089800	ENSG00000104408	3621	EIF3E	eukaryotic translation initiation factor 3, subunit E	3646	8	n/a	n/a	n/a	3.082
1092005	ENSG00000120833	8758	SOCS2	suppressor of cytokine signaling 2	8835	12	n/a	n/a	n/a	3.082
1097787	ENSG00000162782	81601	TDRD5	tudor domain containing 5	163589	1	n/a	n/a	n/a	3.08
1096465	ENSG00000152422	7475	XRCC4	X-ray repair complementing defective repair in Chinese hamster cells 4	7518	5	n/a	n/a	n/a	3.08
1090771	ENSG00000111276	1021	CDKN1B	cyclin-dependent kinase inhibitor 1B (p27, Kip1)	1027	12	n/a	n/a	n/a	3.079
1096727	ENSG00000154640	10792	BTG3	BTG family, member 3	10950	21	n/a	n/a	n/a	3.077
1097768	ENSG00000162734	8613	PEA15	phosphoprotein enriched in astrocytes 15	8682	1	n/a	n/a	n/a	3.077
1094564	ENSG00000138326	6196	RPS24	ribosomal protein S24	6229	10	n/a	n/a	n/a	3.077
280029666	ENSG00000250722	6378	SEPP1	selenoprotein P, plasma, 1	6414	5	n/a	n/a	n/a	3.076
1101857	ENSG00000181061	25743	HIGD1A	HIG1 hypoxia inducible domain family, member 1A	25994	3	n/a	n/a	n/a	3.073
1098924	ENSG00000166896	60044	XRCC6BP1	XRCC6 binding protein 1	91419	12	n/a	n/a	n/a	3.071
1089469	ENSG00000101888	35203	NXT2	nuclear transport factor 2-like export factor 2	55916	X	n/a	n/a	n/a	3.071
279928251	ENSG00000237949	0	RP11-456A18.1	RP11-456A18.1	0	10	n/a	n/a	n/a	3.069
279912667	ENSG00000236618	1023163	AC100748.2	AC100748.2	100306951	17	n/a	n/a	n/a	3.068
1087751	ENSG00000064225	10255	ST3GAL6	ST3 beta-galactoside alpha-2,3-sialyltransferase 6	10402	3	n/a	n/a	n/a	3.068
1088037	ENSG00000071794	6557	HLTF	helicase-like transcription factor	6596	3	n/a	n/a	n/a	3.066
1093959	ENSG00000135316	10345	SYNCRIP	synaptotagmin binding, cytoplasmic RNA interacting protein	10492	6	n/a	n/a	n/a	3.066
1104879	ENSG00000203667	77754	FAM36A	family with sequence similarity 36, member A	116228	1	n/a	n/a	n/a	3.065
279819019	ENSG00000228214	0	AC109586.1	AC109586.1	0	3	n/a	n/a	n/a	3.064
279933450	ENSG00000238465	0	snoU13	Small nucleolar RNA U13	0	2	n/a	n/a	n/a	3.064
1102128	ENSG00000182552	83668	RWDD4	RWD domain containing 4	201965	4	n/a	n/a	n/a	3.062
279937983	ENSG00000239195	181195	SNORD5	small nucleolar RNA, C/D box 5	692072	11	n/a	n/a	n/a	3.062
1103027	ENSG00000186191	80836	BPIFB4	BPI fold containing family B, member 4	149954	20	n/a	n/a	n/a	3.06
279660990	ENSG00000200434	0	RN5-8S2	RNA, 5.8S ribosomal 2	0	16	n/a	n/a	n/a	3.06
280100574	ENSG00000257000	0	RP13-820C6.2	RP13-820C6.2	0	12	n/a	n/a	n/a	3.059
279785221	ENSG00000225216	0	AC007362.3	AC007362.3	0	2	n/a	n/a	n/a	3.058
279978671	ENSG00000243743	0	RP1-34B21.6	RP1-34B21.6	0	6	n/a	n/a	n/a	3.056
280089505	ENSG00000255723	0	RP11-529H2.2	RP11-529H2.2	0	4	n/a	n/a	n/a	3.053
1098338	ENSG00000164588	110417	HCN1	hyperpolarization activated cyclic nucleotide-gated potassium channel 1	348980	5	n/a	n/a	n/a	3.052
279706642	ENSG00000207263	1013506	SNORD116-16	small nucleolar RNA, C/D box 116-16	100033428	15	n/a	n/a	n/a	3.051
1088817	ENSG00000091651	23348	ORC6	origin recognition complex, subunit 6	23594	16	n/a	n/a	n/a	3.051
1096525	ENSG00000152910	59601	CNTNAP4	contactin associated protein-like 4	85445	16	n/a	n/a	n/a	3.048
1098748	ENSG00000166200	9184	COPS2	COP9 constitutive photomorphogenic homolog subunit 2 (Arabidopsis)	9318	15	n/a	n/a	n/a	3.045
279974667	ENSG00000243404	0	RP11-13J17.1	RP11-13J17.1	0	15	n/a	n/a	n/a	3.045
1098435	ENSG00000164938	60873	TP53INP1	tumor protein p53 inducible nuclear protein 1	94241	8	n/a	n/a	n/a	3.043
1095033	ENSG00000141429	2573	GALNT1	UDP-N-acetyl-alpha-D-galactosamine:polypeptide N-acetylgalactosaminyltransferase 1 (GalNAc-T1)	2589	18	n/a	n/a	n/a	3.039
1100139	ENSG00000171873	143	ADRA1D	adrenergic, alpha-1D-, receptor	146	20	n/a	n/a	n/a	3.039
279975191	ENSG00000243453	0	CTA-714B7.6	CTA-714B7.6	0	22	n/a	n/a	n/a	3.038
1096376	ENSG00000151718	55816	WWC2	WW and C2 domain containing 2	80014	4	n/a	n/a	n/a	3.037
1086866	ENSG00000000419	8736	DPM1	dolichyl-phosphate mannosyltransferase polypeptide 1, catalytic subunit	8813	20	n/a	n/a	n/a	3.037
1099606	ENSG00000169679	695	BUB1	budding uninhibited by benzimidazoles 1 homolog (yeast)	699	2	n/a	n/a	n/a	3.035
1103836	ENSG00000196159	55436	FAT4	FAT tumor suppressor homolog 4 (Drosophila)	79633	4	n/a	n/a	n/a	3.034
1094479	ENSG00000137876	30669	RSL24D1	ribosomal L24 domain containing 1	51187	15	n/a	n/a	n/a	3.034
279840803	ENSG00000230175	0	RP11-466F5.3	RP11-466F5.3	0	1	n/a	n/a	n/a	3.03
280055364	ENSG00000253334	0	RP13-923O23.6	RP13-923O23.6	0	8	n/a	n/a	n/a	3.03
279996562	ENSG00000247828	157121485	CTC-358I24.1	CTC-358I24.1	100505894	5	n/a	n/a	n/a	3.029
1097239	ENSG00000159079	35962	C21orf59	chromosome 21 open reading frame 59	56683	21	n/a	n/a	n/a	3.028
1103115	ENSG00000186522	80943	10-Sep	septin 10	151011	2	n/a	n/a	n/a	3.026
279816688	ENSG00000227986	0	TRIM60P18	tripartite motif containing 60 pseudogene 18	0	7	n/a	n/a	n/a	3.024
279850084	ENSG00000231007	0	CDC20P1	cell division cycle 20 homolog (S. cerevisiae) pseudogene 1	0	9	n/a	n/a	n/a	3.024
1098011	ENSG00000163584	83601	RPL22L1	ribosomal protein L22-like 1	200916	3	n/a	n/a	n/a	3.022
1090185	ENSG00000106355	23411	LSM5	LSM5 homolog, U6 small nuclear RNA associated (S. cerevisiae)	23658	7	n/a	n/a	n/a	3.021
1104695	ENSG00000198707	55985	CEP290	centrosomal protein 290kDa	80184	12	n/a	n/a	n/a	3.02
1102149	ENSG00000182628	110375	SKA2	spindle and kinetochore associated complex subunit 2	348235	17	n/a	n/a	n/a	3.016
1098545	ENSG00000165424	85547	ZCCHC24	zinc finger, CCHC domain containing 24	219654	10	n/a	n/a	n/a	3.016
280073869	ENSG00000254652	0	RP11-678P16.1	RP11-678P16.1	0	17	n/a	n/a	n/a	3.015
1091647	ENSG00000117650	4725	NEK2	NIMA (never in mitosis gene a)-related kinase 2	4751	1	n/a	n/a	n/a	3.015
279713801	ENSG00000211829	0	TRDC	T cell receptor delta constant	0	14	n/a	n/a	n/a	3.014
279736884	ENSG00000215086	0	RP11-522H2.3	RP11-522H2.3	0	10	n/a	n/a	n/a	3.012
1090289	ENSG00000107242	8337	PIP5K1B	phosphatidylinositol-4-phosphate 5-kinase, type I, beta	8395	9	n/a	n/a	n/a	3.008
1096909	ENSG00000156273	568	BACH1	BTB and CNC homology 1, basic leucine zipper transcription factor 1	571	21	n/a	n/a	n/a	3.007
1091916	ENSG00000120159	55689	C9orf82	chromosome 9 open reading frame 82	79886	9	n/a	n/a	n/a	3.005
1093724	ENSG00000133983	30722	COX16	COX16 cytochrome c oxidase assembly homolog (S. cerevisiae)	51241	14	n/a	n/a	n/a	3.005
279893236	ENSG00000234782	0	RP11-442A13.1	RP11-442A13.1	0	9	n/a	n/a	n/a	3.003
1097723	ENSG00000162599	4748	NFIA	nuclear factor I/A	4774	1	n/a	n/a	n/a	3.003
1091511	ENSG00000116747	6698	TROVE2	TROVE domain family, member 2	6738	1	n/a	n/a	n/a	3
279887415	ENSG00000234286	0	AC006026.13	AC006026.13	0	7	n/a	n/a	n/a	2.999
1091159	ENSG00000114166	8773	KAT2B	K(lysine) acetyltransferase 2B	8850	3	n/a	n/a	n/a	2.999
1099872	ENSG00000170836	8427	PPM1D	protein phosphatase, Mg2+/Mn2+ dependent, 1D	8493	17	n/a	n/a	n/a	2.998
1100609	ENSG00000174136	94653	RGMB	RGM domain family, member B	285704	5	n/a	n/a	n/a	2.995
279961080	ENSG00000241932	0	RP11-14K2.1	RP11-14K2.1	0	16	n/a	n/a	n/a	2.994
1090762	ENSG00000111249	23071	CUX2	cut-like homeobox 2	23316	12	n/a	n/a	n/a	2.99
1090778	ENSG00000111328	8048	CDK2AP1	cyclin-dependent kinase 2 associated protein 1	8099	12	n/a	n/a	n/a	2.99
1091338	ENSG00000115514	10044	TXNDC9	thioredoxin domain containing 9	10190	2	n/a	n/a	n/a	2.989
1103920	ENSG00000196381	81579	ZNF781	zinc finger protein 781	163115	19	n/a	n/a	n/a	2.989
1091194	ENSG00000114520	8652	SNX4	sorting nexin 4	8723	3	n/a	n/a	n/a	2.988
1093686	ENSG00000133641	60025	C12orf29	chromosome 12 open reading frame 29	91298	12	n/a	n/a	n/a	2.985
1088578	ENSG00000086666	33760	ZFAND6	zinc finger, AN1-type domain 6	54469	15	n/a	n/a	n/a	2.985
280115622	ENSG00000258445	0	RP11-307P22.1	RP11-307P22.1	0	14	n/a	n/a	n/a	2.982
1088672	ENSG00000088882	35545	CPXM1	carboxypeptidase X (M14 family), member 1	56265	20	n/a	n/a	n/a	2.982
1089484	ENSG00000101972	10577	STAG2	stromal antigen 2	10735	X	n/a	n/a	n/a	2.98
1093542	ENSG00000132664	10474	POLR3F	polymerase (RNA) III (DNA directed) polypeptide F, 39 kDa	10621	20	n/a	n/a	n/a	2.976
1088261	ENSG00000077458	80327	FAM76B	family with sequence similarity 76, member B	143684	11	n/a	n/a	n/a	2.974
1094141	ENSG00000136156	9308	ITM2B	integral membrane protein 2B	9445	13	n/a	n/a	n/a	2.971
1091758	ENSG00000118946	26998	PCDH17	protocadherin 17	27253	13	n/a	n/a	n/a	2.971
279665771	ENSG00000201825	0	U6	U6 spliceosomal RNA	0	18	n/a	n/a	n/a	2.971
279234727	ENSG00000154999	0	RP5-882O7.5	RP5-882O7.5	0	1	n/a	n/a	n/a	2.971
1090426	ENSG00000108443	6165	RPS6KB1	ribosomal protein S6 kinase, 70kDa, polypeptide 1	6198	17	n/a	n/a	n/a	2.968
1099713	ENSG00000170144	85690	HNRNPA3	heterogeneous nuclear ribonucleoprotein A3	220988	2	n/a	n/a	n/a	2.967
1092356	ENSG00000124098	77744	C20orf108	chromosome 20 open reading frame 108	116151	20	n/a	n/a	n/a	2.966
1100208	ENSG00000172197	81175	MBOAT1	membrane bound O-acyltransferase domain containing 1	154141	6	n/a	n/a	n/a	2.965
1099771	ENSG00000170381	9579	SEMA3E	sema domain, immunoglobulin domain (Ig), short basic domain, secreted, (semaphorin) 3E	9723	7	n/a	n/a	n/a	2.965
1093802	ENSG00000134363	10321	FST	follistatin	10468	5	n/a	n/a	n/a	2.964
1096541	ENSG00000153012	34492	LGI2	leucine-rich repeat LGI family, member 2	55203	4	n/a	n/a	n/a	2.964
280135594	ENSG00000259583	0	RP11-66B24.4	RP11-66B24.4	0	15	n/a	n/a	n/a	2.962
1089247	ENSG00000100650	6394	SRSF5	serine/arginine-rich splicing factor 5	6430	14	n/a	n/a	n/a	2.962
279749168	ENSG00000219451	85877	AC005251.3	AC005251.3	222901	7	n/a	n/a	n/a	2.962
1099878	ENSG00000170860	27003	LSM3	LSM3 homolog, U6 small nuclear RNA associated (S. cerevisiae)	27258	3	n/a	n/a	n/a	2.96
279935625	ENSG00000238820	0	HAR1F	Human accelerated region 1F	0	20	n/a	n/a	n/a	2.959
1100114	ENSG00000171806	60170	METTL18	methyltransferase like 18	92342	1	n/a	n/a	n/a	2.959
1095756	ENSG00000146281	79636	PM20D2	peptidase M20 domain containing 2	135293	6	n/a	n/a	n/a	2.957
1091696	ENSG00000118271	7233	TTR	transthyretin	7276	18	n/a	n/a	n/a	2.957
1089276	ENSG00000100852	391	ARHGAP5	Rho GTPase activating protein 5	394	14	n/a	n/a	n/a	2.956
280032958	ENSG00000250986	157123125	AC141928.1	AC141928.1	100507150	4	n/a	n/a	n/a	2.951
280121084	ENSG00000258757	0	RP11-841O20.2	RP11-841O20.2	0	14	n/a	n/a	n/a	2.951
279844606	ENSG00000230498	0	RP4-706A16.2	RP4-706A16.2	0	1	n/a	n/a	n/a	2.948
1099284	ENSG00000168275	123133	C1orf31	chromosome 1 open reading frame 31	388753	1	n/a	n/a	n/a	2.948
280125409	ENSG00000259001	0	RPPH1	RPPH1	0	14	n/a	n/a	n/a	2.948
1106308	ENSG00000215301	1642	DDX3X	DEAD (Asp-Glu-Ala-Asp) box polypeptide 3, X-linked	1654	X	n/a	n/a	n/a	2.946
1093066	ENSG00000129534	34609	MIS18BP1	MIS18 binding protein 1	55320	14	n/a	n/a	n/a	2.945
280014944	ENSG00000249577	0	CTD-2195M15.1	CTD-2195M15.1	0	5	n/a	n/a	n/a	2.944
279959910	ENSG00000241781	0	AL161626.1	AL161626.1	0	9	n/a	n/a	n/a	2.944
1100862	ENSG00000175497	36901	DPP10	dipeptidyl-peptidase 10 (non-functional)	57628	2	n/a	n/a	n/a	2.943
279894362	ENSG00000234882	0	EIF3EP1	eukaryotic translation initiation factor 3, subunit E pseudogene 1	0	6	n/a	n/a	n/a	2.942
1099591	ENSG00000169604	58379	ANTXR1	anthrax toxin receptor 1	84168	2	n/a	n/a	n/a	2.942
1091008	ENSG00000112796	37644	ENPP5	ectonucleotide pyrophosphatase/phosphodiesterase 5 (putative)	59084	6	n/a	n/a	n/a	2.941
280086044	ENSG00000255422	0	AP002954.4	AP002954.4	0	11	n/a	n/a	n/a	2.941
1087277	ENSG00000021645	9234	NRXN3	neurexin 3	9369	14	n/a	n/a	n/a	2.94
1101444	ENSG00000178691	23267	SUZ12	suppressor of zeste 12 homolog (Drosophila)	23512	17	n/a	n/a	n/a	2.939
1092651	ENSG00000125871	60204	C20orf72	chromosome 20 open reading frame 72	92667	20	n/a	n/a	n/a	2.936
1087336	ENSG00000028116	7401	VRK2	vaccinia related kinase 2	7444	2	n/a	n/a	n/a	2.934
1088893	ENSG00000095015	4189	MAP3K1	mitogen-activated protein kinase kinase kinase 1	4214	5	n/a	n/a	n/a	2.934
279781200	ENSG00000224856	0	RP4-796I17.5	RP4-796I17.5	0	22	n/a	n/a	n/a	2.933
279924956	ENSG00000237668	0	WI2-80423F1.1	WI2-80423F1.1	0	22	n/a	n/a	n/a	2.933
1100243	ENSG00000172340	8724	SUCLG2	succinate-CoA ligase, GDP-forming, beta subunit	8801	3	n/a	n/a	n/a	2.931
279865652	ENSG00000232383	0	AC010677.5	AC010677.5	0	7	n/a	n/a	n/a	2.93
280052784	ENSG00000253153	0	KB-1562D12.3	KB-1562D12.3	0	8	n/a	n/a	n/a	2.93
1092283	ENSG00000123374	1012	CDK2	cyclin-dependent kinase 2	1017	12	n/a	n/a	n/a	2.928
1093698	ENSG00000133740	1863	E2F5	E2F transcription factor 5, p130-binding	1875	8	n/a	n/a	n/a	2.928
1099028	ENSG00000167315	10302	ACAA2	acetyl-CoA acyltransferase 2	10449	18	n/a	n/a	n/a	2.928
279866978	ENSG00000232499	0	RP11-512F24.1	RP11-512F24.1	0	1	n/a	n/a	n/a	2.926
1093852	ENSG00000134690	34432	CDCA8	cell division cycle associated 8	55143	1	n/a	n/a	n/a	2.924
280072253	ENSG00000254544	0	RP11-428C19.6	RP11-428C19.6	0	11	n/a	n/a	n/a	2.924
1099816	ENSG00000170549	55029	IRX1	iroquois homeobox 1	79192	5	n/a	n/a	n/a	2.918
1098283	ENSG00000164332	79607	UBLCP1	ubiquitin-like domain containing CTD phosphatase 1	134510	5	n/a	n/a	n/a	2.918
1086989	ENSG00000006116	10221	CACNG3	calcium channel, voltage-dependent, gamma subunit 3	10368	16	n/a	n/a	n/a	2.917
279793382	ENSG00000225912	0	RP13-258O15.1	RP13-258O15.1	0	X	n/a	n/a	n/a	2.915
1094310	ENSG00000137033	59982	IL33	interleukin 33	90865	9	n/a	n/a	n/a	2.914
1108092	ENSG00000232941	0	AC090186.1	Uncharacterized protein	0	8	n/a	n/a	n/a	2.913
279870599	ENSG00000232794	0	RP11-33N11.1	RP11-33N11.1	0	X	n/a	n/a	n/a	2.913
1095480	ENSG00000144354	58113	CDCA7	cell division cycle associated 7	83879	2	n/a	n/a	n/a	2.912
1087634	ENSG00000056487	76622	PHF21B	PHD finger protein 21B	112885	22	n/a	n/a	n/a	2.91
279707076	ENSG00000207332	0	U6	U6 spliceosomal RNA	0	X	n/a	n/a	n/a	2.908
1090691	ENSG00000110675	152634	ELMOD1	ELMO/CED-12 domain containing 1	643923	11	n/a	n/a	n/a	2.908
1101242	ENSG00000177485	9865	ZBTB33	zinc finger and BTB domain containing 33	10009	X	n/a	n/a	n/a	2.907
1094718	ENSG00000139233	58508	LLPH	LLP homolog, long-term synaptic facilitation (Aplysia)	84298	12	n/a	n/a	n/a	2.907
1088885	ENSG00000094804	985	CDC6	cell division cycle 6 homolog (S. cerevisiae)	990	17	n/a	n/a	n/a	2.906
279852276	ENSG00000231200	0	AC068490.2	AC068490.2	0	2	n/a	n/a	n/a	2.906
1088703	ENSG00000089195	31085	TRMT6	tRNA methyltransferase 6 homolog (S. cerevisiae)	51605	20	n/a	n/a	n/a	2.906
1097859	ENSG00000163069	6407	SGCB	sarcoglycan, beta (43kDa dystrophin-associated glycoprotein)	6443	4	n/a	n/a	n/a	2.906
280049879	ENSG00000252790	0	SNORD112	Small nucleolar RNA SNORD112	0	1	n/a	n/a	n/a	2.904
1089786	ENSG00000104327	789	CALB1	calbindin 1, 28kDa	793	8	n/a	n/a	n/a	2.903
1108586	ENSG00000236312	0	CTB-31C7.1	CTB-31C7.1	0	19	n/a	n/a	n/a	2.903
279883963	ENSG00000233968	0	RP11-354E11.2	RP11-354E11.2	0	10	n/a	n/a	n/a	2.902
1096059	ENSG00000148773	4263	MKI67	antigen identified by monoclonal antibody Ki-67	4288	10	n/a	n/a	n/a	2.902
1103248	ENSG00000187109	4647	NAP1L1	nucleosome assembly protein 1-like 1	4673	12	n/a	n/a	n/a	2.9
1091100	ENSG00000113593	23153	PPWD1	peptidylprolyl isomerase domain and WD repeat containing 1	23398	5	n/a	n/a	n/a	2.9
1087384	ENSG00000034693	8438	PEX3	peroxisomal biogenesis factor 3	8504	6	n/a	n/a	n/a	2.899
279784307	ENSG00000225135	0	RP11-361F15.2	RP11-361F15.2	0	6	n/a	n/a	n/a	2.894
1091931	ENSG00000120278	36753	PLEKHG1	pleckstrin homology domain containing, family G (with RhoGef domain) member 1	57480	6	n/a	n/a	n/a	2.893
1094509	ENSG00000138041	36499	SMEK2	SMEK homolog 2, suppressor of mek1 (Dictyostelium)	57223	2	n/a	n/a	n/a	2.893
1101781	ENSG00000180730	122773	SHISA2	shisa homolog 2 (Xenopus laevis)	387914	13	n/a	n/a	n/a	2.891
1093862	ENSG00000134758	30925	RNF138	ring finger protein 138	51444	18	n/a	n/a	n/a	2.89
1091807	ENSG00000119471	58473	HSDL2	hydroxysteroid dehydrogenase like 2	84263	9	n/a	n/a	n/a	2.89
1108360	ENSG00000234745	3088	HLA-B	major histocompatibility complex, class I, B	3106	6	n/a	n/a	n/a	2.89
1096108	ENSG00000149231	55583	CCDC82	coiled-coil domain containing 82	79780	11	n/a	n/a	n/a	2.888
1095972	ENSG00000148110	58840	HIATL1	hippocampus abundant transcript-like 1	84641	9	n/a	n/a	n/a	2.886
1106138	ENSG00000214694	1000112	ARHGEF33	Rho guanine nucleotide exchange factor (GEF) 33	100271715	2	n/a	n/a	n/a	2.886
1102485	ENSG00000184005	90352	ST6GALNAC3	ST6 (alpha-N-acetyl-neuraminyl-2,3-beta-galactosyl-1,3)-N-acetylgalactosaminide alpha-2,6-sialyltransferase 3	256435	1	n/a	n/a	n/a	2.884
280132606	ENSG00000259419	0	RP11-17L5.2	RP11-17L5.2	0	15	n/a	n/a	n/a	2.884
1093198	ENSG00000130545	60174	CRB3	crumbs homolog 3 (Drosophila)	92359	19	n/a	n/a	n/a	2.881
280075685	ENSG00000254771	0	RP11-50B3.1	RP11-50B3.1	0	11	n/a	n/a	n/a	2.879
1105349	ENSG00000205002	134476	C8orf85	chromosome 8 open reading frame 85	441376	8	n/a	n/a	n/a	2.879
1088095	ENSG00000073111	4146	MCM2	minichromosome maintenance complex component 2	4171	3	n/a	n/a	n/a	2.878
1104013	ENSG00000196639	3249	HRH1	histamine receptor H1	3269	3	n/a	n/a	n/a	2.878
280055659	ENSG00000253356	0	RP11-90P5.2	RP11-90P5.2	0	8	n/a	n/a	n/a	2.877
1092748	ENSG00000126709	2521	IFI6	interferon, alpha-inducible protein 6	2537	1	n/a	n/a	n/a	2.875
279749414	ENSG00000219532	0	RP3-323K23.3	RP3-323K23.3	0	6	n/a	n/a	n/a	2.875
279778000	ENSG00000224566	0	RP5-881P19.6	RP5-881P19.6	0	1	n/a	n/a	n/a	2.873
1096464	ENSG00000152413	9319	HOMER1	homer homolog 1 (Drosophila)	9456	5	n/a	n/a	n/a	2.872
1097982	ENSG00000163512	40944	AZI2	5-azacytidine induced 2	64343	3	n/a	n/a	n/a	2.872
1088369	ENSG00000080493	8602	SLC4A4	solute carrier family 4, sodium bicarbonate cotransporter, member 4	8671	4	n/a	n/a	n/a	2.872
1097997	ENSG00000163535	80962	SGOL2	shugoshin-like 2 (S. pombe)	151246	2	n/a	n/a	n/a	2.871
1094124	ENSG00000136099	5068	PCDH8	protocadherin 8	5100	13	n/a	n/a	n/a	2.869
279894484	ENSG00000234890	0	AC008070.1	AC008070.1	0	2	n/a	n/a	n/a	2.869
1092027	ENSG00000120992	10287	LYPLA1	lysophospholipase I	10434	8	n/a	n/a	n/a	2.868
280042494	ENSG00000251720	0	U7	U7 small nuclear RNA	0	1	n/a	n/a	n/a	2.867
279749351	ENSG00000219487	0	RP11-365H23.1	RP11-365H23.1	0	6	n/a	n/a	n/a	2.864
279486054	ENSG00000178082	0	AC005412.1	AC005412.1	0	17	n/a	n/a	n/a	2.863
1090378	ENSG00000108064	6977	TFAM	transcription factor A, mitochondrial	7019	10	n/a	n/a	n/a	2.859
279938997	ENSG00000239317	0	RP11-449H3.2	RP11-449H3.2	0	5	n/a	n/a	n/a	2.858
279913989	ENSG00000236741	0	RP4-560B9.4	RP4-560B9.4	0	1	n/a	n/a	n/a	2.857
1098765	ENSG00000166265	77746	CYYR1	cysteine/tyrosine-rich 1	116159	21	n/a	n/a	n/a	2.856
279966906	ENSG00000242527	0	RP11-159H22.1	RP11-159H22.1	0	11	n/a	n/a	n/a	2.856
1095430	ENSG00000143977	6597	SNRPG	small nuclear ribonucleoprotein polypeptide G	6637	2	n/a	n/a	n/a	2.855
1091618	ENSG00000117500	30482	TMED5	transmembrane emp24 protein transport domain containing 5	50999	1	n/a	n/a	n/a	2.855
1101867	ENSG00000181163	4838	NPM1	nucleophosmin (nucleolar phosphoprotein B23, numatrin)	4869	5	n/a	n/a	n/a	2.854
1099104	ENSG00000167635	7661	ZNF146	zinc finger protein 146	7705	19	n/a	n/a	n/a	2.854
1091000	ENSG00000112742	7229	TTK	TTK protein kinase	7272	6	n/a	n/a	n/a	2.851
1104252	ENSG00000197372	82555	ZNF675	zinc finger protein 675	171392	19	n/a	n/a	n/a	2.85
280126195	ENSG00000259049	0	RP11-589M4.1	RP11-589M4.1	0	14	n/a	n/a	n/a	2.849
1090884	ENSG00000112029	26019	FBXO5	F-box protein 5	26271	6	n/a	n/a	n/a	2.848
280075555	ENSG00000254759	0	NAP1L1P1	nucleosome assembly protein 1-like 1 pseudogene 1	0	11	n/a	n/a	n/a	2.847
1095892	ENSG00000147408	35079	CSGALNACT1	chondroitin sulfate N-acetylgalactosaminyltransferase 1	55790	8	n/a	n/a	n/a	2.847
1094022	ENSG00000135577	4798	NMBR	neuromedin B receptor	4829	6	n/a	n/a	n/a	2.846
1099854	ENSG00000170759	3774	KIF5B	kinesin family member 5B	3799	10	n/a	n/a	n/a	2.846
1103404	ENSG00000187837	2989	HIST1H1C	histone cluster 1, H1c	3006	6	n/a	n/a	n/a	2.846
279912347	ENSG00000236565	0	HNRNPA3P5	heterogeneous nuclear ribonucleoprotein A3 pseudogene 5	0	13	n/a	n/a	n/a	2.845
280138145	ENSG00000259746	0	CTD-3065B20.1	CTD-3065B20.1	0	15	n/a	n/a	n/a	2.845
280100383	ENSG00000256982	157121867	AC135782.1	AC135782.1	100506183	16	n/a	n/a	n/a	2.843
1097664	ENSG00000162368	31207	CMPK1	cytidine monophosphate (UMP-CMP) kinase 1, cytosolic	51727	1	n/a	n/a	n/a	2.843
279820834	ENSG00000228360	0	RP11-365F18.1	RP11-365F18.1	0	7	n/a	n/a	n/a	2.843
1108232	ENSG00000233863	0	AC012215.1	Uncharacterized protein	0	8	n/a	n/a	n/a	2.842
280053548	ENSG00000253204	0	RP5-1009N12.1	RP5-1009N12.1	0	8	n/a	n/a	n/a	2.841
1098509	ENSG00000165244	83387	ZNF367	zinc finger protein 367	195828	9	n/a	n/a	n/a	2.841
1094586	ENSG00000138433	9400	CIR1	corepressor interacting with RBPJ, 1	9541	2	n/a	n/a	n/a	2.84
1097792	ENSG00000162817	55565	C1orf115	chromosome 1 open reading frame 115	79762	1	n/a	n/a	n/a	2.839
279752268	ENSG00000221162	0	AL031963.1	AL031963.1	0	6	n/a	n/a	n/a	2.838
1105408	ENSG00000205208	83657	C4orf46	chromosome 4 open reading frame 46	201725	4	n/a	n/a	n/a	2.837
279913427	ENSG00000236698	0	EIF1AP1	EIF1AP1	0	1	n/a	n/a	n/a	2.835
279998467	ENSG00000248175	0	CTC-428G20.3	CTC-428G20.3	0	5	n/a	n/a	n/a	2.833
1098557	ENSG00000165480	85714	SKA3	spindle and kinetochore associated complex subunit 3	221150	13	n/a	n/a	n/a	2.833
1097213	ENSG00000158806	10214	NPM2	nucleophosmin/nucleoplasmin 2	10361	8	n/a	n/a	n/a	2.833
1095493	ENSG00000144445	80945	C2orf67	chromosome 2 open reading frame 67	151050	2	n/a	n/a	n/a	2.832
279708231	ENSG00000207556	0	MIR636	microRNA 636	0	17	n/a	n/a	n/a	2.831
279880100	ENSG00000233626	0	RP11-565J7.1	RP11-565J7.1	0	1	n/a	n/a	n/a	2.828
1088802	ENSG00000091317	34207	CMTM6	CKLF-like MARVEL transmembrane domain containing 6	54918	3	n/a	n/a	n/a	2.827
279934388	ENSG00000238621	0	TRNAI2	transfer RNA isoleucine 2 (anticodon UAU)	0	6	n/a	n/a	n/a	2.827
280068173	ENSG00000254244	0	PAICSP4	phosphoribosylaminoimidazole carboxylase, phosphoribosylaminoimidazole succinocarboxamide synthetase pseudogene 4	0	8	n/a	n/a	n/a	2.825
1093004	ENSG00000129009	3646	ISLR	immunoglobulin superfamily containing leucine-rich repeat	3671	15	n/a	n/a	n/a	2.825
279885791	ENSG00000234145	0	NAP1L4P3	nucleosome assembly protein 1-like 4 pseudogene 3	0	13	n/a	n/a	n/a	2.825
280126894	ENSG00000259086	0	RP11-134E15.2	RP11-134E15.2	0	14	n/a	n/a	n/a	2.824
1101749	ENSG00000180530	8153	NRIP1	nuclear receptor interacting protein 1	8204	21	n/a	n/a	n/a	2.822
1091654	ENSG00000117724	1056	CENPF	centromere protein F, 350/400kDa (mitosin)	1063	1	n/a	n/a	n/a	2.821
1091072	ENSG00000113368	3976	LMNB1	lamin B1	4001	5	n/a	n/a	n/a	2.82
1104406	ENSG00000197841	109659	ZNF181	zinc finger protein 181	339318	19	n/a	n/a	n/a	2.818
1101459	ENSG00000178764	22638	ZHX2	zinc fingers and homeoboxes 2	22882	8	n/a	n/a	n/a	2.818
280097769	ENSG00000256663	0	RP11-424C20.2	RP11-424C20.2	0	12	n/a	n/a	n/a	2.816
280057052	ENSG00000253457	157123361	GS1-211B7.1	GS1-211B7.1	100507341	8	n/a	n/a	n/a	2.816
1101367	ENSG00000178177	90182	LCORL	ligand dependent nuclear receptor corepressor-like	254251	4	n/a	n/a	n/a	2.815
1096638	ENSG00000153944	79007	MSI2	musashi homolog 2 (Drosophila)	124540	17	n/a	n/a	n/a	2.815
1090859	ENSG00000111832	30870	RWDD1	RWD domain containing 1	51389	6	n/a	n/a	n/a	2.814
1090363	ENSG00000107949	35926	BCCIP	BRCA2 and CDKN1A interacting protein	56647	10	n/a	n/a	n/a	2.814
1099244	ENSG00000168081	5336	PNOC	prepronociceptin	5368	8	n/a	n/a	n/a	2.814
1096763	ENSG00000154928	2032	EPHB1	EPH receptor B1	2047	3	n/a	n/a	n/a	2.813
1090518	ENSG00000109062	9233	SLC9A3R1	solute carrier family 9 (sodium/hydrogen exchanger), member 3 regulator 1	9368	17	n/a	n/a	n/a	2.813
1088402	ENSG00000081154	36370	PCNP	PEST proteolytic signal containing nuclear protein	57092	3	n/a	n/a	n/a	2.809
1086979	ENSG00000006016	9118	CRLF1	cytokine receptor-like factor 1	9244	19	n/a	n/a	n/a	2.808
1091345	ENSG00000115540	25592	MOB4	MOB family member 4, phocein	25843	2	n/a	n/a	n/a	2.808
1091185	ENSG00000114439	36266	BBX	bobby sox homolog (Drosophila)	56987	3	n/a	n/a	n/a	2.806
1093458	ENSG00000132199	34845	ENOSF1	enolase superfamily member 1	55556	18	n/a	n/a	n/a	2.806
280118476	ENSG00000258608	0	RP11-35B20.1	RP11-35B20.1	0	14	n/a	n/a	n/a	2.805
1092281	ENSG00000123360	5121	PDE1B	phosphodiesterase 1B, calmodulin-dependent	5153	12	n/a	n/a	n/a	2.805
1096599	ENSG00000153531	76675	ADPRHL1	ADP-ribosylhydrolase like 1	113622	13	n/a	n/a	n/a	2.803
1087445	ENSG00000041357	5653	PSMA4	proteasome (prosome, macropain) subunit, alpha type, 4	5685	15	n/a	n/a	n/a	2.803
279706614	ENSG00000207259	1013509	SNORD116-20	small nucleolar RNA, C/D box 116-20	100033431	15	n/a	n/a	n/a	2.801
1094545	ENSG00000138180	34454	CEP55	centrosomal protein 55kDa	55165	10	n/a	n/a	n/a	2.799
1092564	ENSG00000125462	10338	C1orf61	chromosome 1 open reading frame 61	10485	1	n/a	n/a	n/a	2.799
1089244	ENSG00000100632	2064	ERH	enhancer of rudimentary homolog (Drosophila)	2079	14	n/a	n/a	n/a	2.799
1088788	ENSG00000091039	77600	OSBPL8	oxysterol binding protein-like 8	114882	12	n/a	n/a	n/a	2.798
1098404	ENSG00000164830	34363	OXR1	oxidation resistance 1	55074	8	n/a	n/a	n/a	2.795
1105514	ENSG00000205581	3130	HMGN1	high mobility group nucleosome binding domain 1	3150	21	n/a	n/a	n/a	2.795
1100526	ENSG00000173674	1951	EIF1AX	eukaryotic translation initiation factor 1A, X-linked	1964	X	n/a	n/a	n/a	2.794
1094447	ENSG00000137770	30976	CTDSPL2	CTD (carboxy-terminal domain, RNA polymerase II, polypeptide A) small phosphatase like 2	51496	15	n/a	n/a	n/a	2.792
1102858	ENSG00000185551	6984	NR2F2	nuclear receptor subfamily 2, group F, member 2	7026	15	n/a	n/a	n/a	2.791
279693903	ENSG00000205485	1011221	AC004980.7	AC004980.7	100133091	7	n/a	n/a	n/a	2.79
1090834	ENSG00000111711	30509	GOLT1B	golgi transport 1B	51026	12	n/a	n/a	n/a	2.79
1087791	ENSG00000065243	5554	PKN2	protein kinase N2	5586	1	n/a	n/a	n/a	2.788
1094019	ENSG00000135547	23248	HEY2	hairy/enhancer-of-split related with YRPW motif 2	23493	6	n/a	n/a	n/a	2.786
1091811	ENSG00000119514	55498	GALNT12	UDP-N-acetyl-alpha-D-galactosamine:polypeptide N-acetylgalactosaminyltransferase 12 (GalNAc-T12)	79695	9	n/a	n/a	n/a	2.785
1095336	ENSG00000143476	30994	DTL	denticleless homolog (Drosophila)	51514	1	n/a	n/a	n/a	2.785
1103711	ENSG00000189043	4671	NDUFA4	NADH dehydrogenase (ubiquinone) 1 alpha subcomplex, 4, 9kDa	4697	7	n/a	n/a	n/a	2.783
279564504	ENSG00000186594	59171	MIR22HG	MIR22 host gene (non-protein coding)	84981	17	n/a	n/a	n/a	2.783
1094465	ENSG00000137825	3681	ITPKA	inositol-trisphosphate 3-kinase A	3706	15	n/a	n/a	n/a	2.782
1093811	ENSG00000134438	29773	RAX	retina and anterior neural fold homeobox	30062	18	n/a	n/a	n/a	2.782
279746167	ENSG00000217241	0	CBX3P9	chromobox homolog 3 pseudogene 9	0	6	n/a	n/a	n/a	2.781
279488699	ENSG00000178429	0	RPS3AP5	ribosomal protein S3A pseudogene 5	0	10	n/a	n/a	n/a	2.781
1100617	ENSG00000174173	34220	RG9MTD1	RNA (guanine-9-) methyltransferase domain containing 1	54931	3	n/a	n/a	n/a	2.78
1095401	ENSG00000143815	3905	LBR	lamin B receptor	3930	1	n/a	n/a	n/a	2.78
280086664	ENSG00000255467	0	RP11-144G7.2	RP11-144G7.2	0	11	n/a	n/a	n/a	2.78
1091172	ENSG00000114346	1882	ECT2	epithelial cell transforming sequence 2 oncogene	1894	3	n/a	n/a	n/a	2.779
1097836	ENSG00000162989	3735	KCNJ3	potassium inwardly-rectifying channel, subfamily J, member 3	3760	2	n/a	n/a	n/a	2.778
1099593	ENSG00000169607	80894	CKAP2L	cytoskeleton associated protein 2-like	150468	2	n/a	n/a	n/a	2.778
1091245	ENSG00000114978	34522	MOB1A	MOB kinase activator 1A	55233	2	n/a	n/a	n/a	2.775
1103158	ENSG00000186732	754	MPPED1	metallophosphoesterase domain containing 1	758	22	n/a	n/a	n/a	2.774
1099011	ENSG00000167232	7601	ZNF91	zinc finger protein 91	7644	19	n/a	n/a	n/a	2.771
1099241	ENSG00000168077	30916	SCARA3	scavenger receptor class A, member 3	51435	8	n/a	n/a	n/a	2.77
1093507	ENSG00000132475	3004	H3F3B	H3 histone, family 3B (H3.3B)	3021	17	n/a	n/a	n/a	2.769
1108959	ENSG00000240857	36938	RDH14	retinol dehydrogenase 14 (all-trans/9-cis/11-cis)	57665	2	n/a	n/a	n/a	2.769
279836712	ENSG00000229814	0	RP11-563H8.2	RP11-563H8.2	0	9	n/a	n/a	n/a	2.767
1099432	ENSG00000168906	4119	MAT2A	methionine adenosyltransferase II, alpha	4144	2	n/a	n/a	n/a	2.766
279667584	ENSG00000202364	6035	SNORD3A	small nucleolar RNA, C/D box 3A	780851	17	n/a	n/a	n/a	2.765
1091027	ENSG00000112984	9967	KIF20A	kinesin family member 20A	10112	5	n/a	n/a	n/a	2.764
1100246	ENSG00000172348	10085	RCAN2	regulator of calcineurin 2	10231	6	n/a	n/a	n/a	2.762
280128501	ENSG00000259179	0	RP11-126F18.1	RP11-126F18.1	0	15	n/a	n/a	n/a	2.761
1092123	ENSG00000121964	55515	GTDC1	glycosyltransferase-like domain containing 1	79712	2	n/a	n/a	n/a	2.761
1093288	ENSG00000131013	59500	PPIL4	peptidylprolyl isomerase (cyclophilin)-like 4	85313	6	n/a	n/a	n/a	2.759
279789383	ENSG00000225568	0	RP11-384B12.3	RP11-384B12.3	0	1	n/a	n/a	n/a	2.758
279720656	ENSG00000213293	0	CTD-2666L21.3	CTD-2666L21.3	0	19	n/a	n/a	n/a	2.756
1087299	ENSG00000023608	6577	SNAPC1	small nuclear RNA activating complex, polypeptide 1, 43kDa	6617	14	n/a	n/a	n/a	2.755
1096258	ENSG00000150760	1781	DOCK1	dedicator of cytokinesis 1	1793	10	n/a	n/a	n/a	2.753
1101304	ENSG00000177822	0	AC108142.1	AC108142.1	0	4	n/a	n/a	n/a	2.752
1091417	ENSG00000116030	7298	SUMO1	SMT3 suppressor of mif two 3 homolog 1 (S. cerevisiae)	7341	2	n/a	n/a	n/a	2.75
1093888	ENSG00000134884	34371	ARGLU1	arginine and glutamate rich 1	55082	13	n/a	n/a	n/a	2.749
1100488	ENSG00000173482	5765	PTPRM	protein tyrosine phosphatase, receptor type, M	5797	18	n/a	n/a	n/a	2.748
1105746	ENSG00000212768	0	AC114546.1	HCG37415PRO1914Uncharacterized protein	0	15	n/a	n/a	n/a	2.748
1098353	ENSG00000164631	7516	ZNF12	zinc finger protein 12	7559	7	n/a	n/a	n/a	2.746
1098600	ENSG00000165646	6535	SLC18A2	solute carrier family 18 (vesicular monoamine), member 2	6571	10	n/a	n/a	n/a	2.746
1089452	ENSG00000101752	36807	MIB1	mindbomb homolog 1 (Drosophila)	57534	18	n/a	n/a	n/a	2.742
279995801	ENSG00000247556	0	RP11-46M12.1	RP11-46M12.1	0	15	n/a	n/a	n/a	2.741
1093322	ENSG00000131153	31139	GINS2	GINS complex subunit 2 (Psf2 homolog)	51659	16	n/a	n/a	n/a	2.741
280006080	ENSG00000248774	0	RP11-798M19.3	RP11-798M19.3	0	4	n/a	n/a	n/a	2.737
1091561	ENSG00000117054	31	ACADM	acyl-CoA dehydrogenase, C-4 to C-12 straight chain	34	1	n/a	n/a	n/a	2.735
279846040	ENSG00000230614	0	AC073958.2	AC073958.2	0	7	n/a	n/a	n/a	2.735
1096905	ENSG00000156256	10453	USP16	ubiquitin specific peptidase 16	10600	21	n/a	n/a	n/a	2.734
1091376	ENSG00000115756	3221	HPCAL1	hippocalcin-like 1	3241	2	n/a	n/a	n/a	2.732
1091626	ENSG00000117533	8605	VAMP4	vesicle-associated membrane protein 4	8674	1	n/a	n/a	n/a	2.73
1088161	ENSG00000075089	41029	ACTR6	ARP6 actin-related protein 6 homolog (yeast)	64431	12	n/a	n/a	n/a	2.729
279722079	ENSG00000213438	0	RP11-47G11.3	RP11-47G11.3	0	10	n/a	n/a	n/a	2.727
1100934	ENSG00000175895	55469	PLEKHF2	pleckstrin homology domain containing, family F (with FYVE domain) member 2	79666	8	n/a	n/a	n/a	2.727
1100173	ENSG00000172031	90091	EPHX4	epoxide hydrolase 4	253152	1	n/a	n/a	n/a	2.724
1092650	ENSG00000125870	6589	SNRPB2	small nuclear ribonucleoprotein polypeptide B	6629	20	n/a	n/a	n/a	2.724
280002186	ENSG00000248479	0	RP11-807H7.2	RP11-807H7.2	0	4	n/a	n/a	n/a	2.724
1104801	ENSG00000198898	826	CAPZA2	capping protein (actin filament) muscle Z-line, alpha 2	830	7	n/a	n/a	n/a	2.723
1094914	ENSG00000140538	4885	NTRK3	neurotrophic tyrosine kinase, receptor, type 3	4916	15	n/a	n/a	n/a	2.723
1095207	ENSG00000142731	10575	PLK4	polo-like kinase 4	10733	4	n/a	n/a	n/a	2.723
1093325	ENSG00000131174	1340	COX7B	cytochrome c oxidase subunit VIIb	1349	X	n/a	n/a	n/a	2.722
1088660	ENSG00000088766	33966	CRLS1	cardiolipin synthase 1	54675	20	n/a	n/a	n/a	2.721
1100891	ENSG00000175643	77725	RMI2	RMI2, RecQ mediated genome instability 2, homolog (S. cerevisiae)	116028	16	n/a	n/a	n/a	2.721
1087829	ENSG00000066027	5493	PPP2R5A	protein phosphatase 2, regulatory subunit B', alpha	5525	1	n/a	n/a	n/a	2.721
279438953	ENSG00000172799	0	ZBTB8OSP2	zinc finger and BTB domain containing 8 opposite strand pseudogene 2	0	2	n/a	n/a	n/a	2.721
280016121	ENSG00000249679	0	RP11-279O9.4	Uncharacterized protein	0	4	n/a	n/a	n/a	2.72
1096738	ENSG00000154727	2535	GABPA	GA binding protein transcription factor, alpha subunit 60kDa	2551	21	n/a	n/a	n/a	2.72
1105842	ENSG00000213300	0	RP11-642N14.1	RP11-642N14.1	0	3	n/a	n/a	n/a	2.72
1096023	ENSG00000148444	23167	COMMD3	COMM domain containing 3	23412	10	n/a	n/a	n/a	2.72
280107158	ENSG00000257624	0	RP1-128M12.3	RP1-128M12.3	0	12	n/a	n/a	n/a	2.719
279962582	ENSG00000242068	0	RP11-259P15.4	RP11-259P15.4	0	3	n/a	n/a	n/a	2.719
1087469	ENSG00000043514	34091	TRIT1	tRNA isopentenyltransferase 1	54802	1	n/a	n/a	n/a	2.718
1091319	ENSG00000115392	34409	FANCL	Fanconi anemia, complementation group L	55120	2	n/a	n/a	n/a	2.716
1094145	ENSG00000136161	1094	RCBTB2	regulator of chromosome condensation (RCC1) and BTB (POZ) domain containing protein 2	1102	13	n/a	n/a	n/a	2.716
1090170	ENSG00000106299	8876	WASL	Wiskott-Aldrich syndrome-like	8976	7	n/a	n/a	n/a	2.714
279074280	ENSG00000137970	0	RP11-122C9.1	RP11-122C9.1	0	1	n/a	n/a	n/a	2.714
1098910	ENSG00000166851	5315	PLK1	polo-like kinase 1	5347	16	n/a	n/a	n/a	2.711
1103499	ENSG00000188206	94379	HNRNPU-AS1	HNRNPU antisense RNA 1 (non-protein coding)	284702	1	n/a	n/a	n/a	2.71
279746067	ENSG00000217165	0	RP1-202I21.5	RP1-202I21.5	0	6	n/a	n/a	n/a	2.709
1090749	ENSG00000111196	34399	MAGOHB	mago-nashi homolog B (Drosophila)	55110	12	n/a	n/a	n/a	2.707
1095232	ENSG00000143013	8477	LMO4	LIM domain only 4	8543	1	n/a	n/a	n/a	2.707
279777293	ENSG00000224505	0	AC002117.1	AC002117.1	0	17	n/a	n/a	n/a	2.707
1093014	ENSG00000129128	38019	SPCS3	signal peptidase complex subunit 3 homolog (S. cerevisiae)	60559	4	n/a	n/a	n/a	2.706
1096804	ENSG00000155329	34108	ZCCHC10	zinc finger, CCHC domain containing 10	54819	5	n/a	n/a	n/a	2.705
1089404	ENSG00000101412	1857	E2F1	E2F transcription factor 1	1869	20	n/a	n/a	n/a	2.703
1100203	ENSG00000172172	28734	MRPL13	mitochondrial ribosomal protein L13	28998	8	n/a	n/a	n/a	2.703
280097757	ENSG00000256661	0	A2ML1-AS1	A2ML1 antisense RNA 1 (non-protein coding)	0	12	n/a	n/a	n/a	2.703
1100839	ENSG00000175354	5739	PTPN2	protein tyrosine phosphatase, non-receptor type 2	5771	18	n/a	n/a	n/a	2.7
1090942	ENSG00000112308	57370	C6orf62	chromosome 6 open reading frame 62	81688	6	n/a	n/a	n/a	2.699
279879654	ENSG00000233585	0	AC115617.2	AC115617.2	0	X	n/a	n/a	n/a	2.698
1087210	ENSG00000013810	10313	TACC3	transforming, acidic coiled-coil containing protein 3	10460	4	n/a	n/a	n/a	2.697
1099287	ENSG00000168283	644	BMI1	BMI1 polycomb ring finger oncogene	648	10	n/a	n/a	n/a	2.696
1089194	ENSG00000100442	2271	FKBP3	FK506 binding protein 3, 25kDa	2287	14	n/a	n/a	n/a	2.696
1095795	ENSG00000146670	76638	CDCA5	cell division cycle associated 5	113130	11	n/a	n/a	n/a	2.696
1094624	ENSG00000138660	34724	AP1AR	adaptor-related protein complex 1 associated regulatory protein	55435	4	n/a	n/a	n/a	2.695
279892599	ENSG00000234741	38105	GAS5	growth arrest-specific 5 (non-protein coding)	60674	1	n/a	n/a	n/a	2.695
1097024	ENSG00000157240	8263	FZD1	frizzled family receptor 1	8321	7	n/a	n/a	n/a	2.693
1095145	ENSG00000142227	1999	EMP3	epithelial membrane protein 3	2014	19	n/a	n/a	n/a	2.692
280112872	ENSG00000258204	0	RP11-90E9.1	RP11-90E9.1	0	12	n/a	n/a	n/a	2.691
1096669	ENSG00000154146	4869	NRGN	neurogranin (protein kinase C substrate, RC3)	4900	11	n/a	n/a	n/a	2.691
1095654	ENSG00000145685	10038	LHFPL2	lipoma HMGIC fusion partner-like 2	10184	5	n/a	n/a	n/a	2.691
1103250	ENSG00000187118	81040	CMC1	COX assembly mitochondrial protein homolog (S. cerevisiae)	152100	3	n/a	n/a	n/a	2.69
1094699	ENSG00000139168	59593	ZCRB1	zinc finger CCHC-type and RNA binding motif 1	85437	12	n/a	n/a	n/a	2.689
279865728	ENSG00000232388	123148	RP11-379J5.2	RP11-379J5.2	388789	20	n/a	n/a	n/a	2.689
1089761	ENSG00000104131	8600	EIF3J	eukaryotic translation initiation factor 3, subunit J	8669	15	n/a	n/a	n/a	2.688
1095384	ENSG00000143742	6686	SRP9	signal recognition particle 9kDa	6726	1	n/a	n/a	n/a	2.688
1089213	ENSG00000100526	1027	CDKN3	cyclin-dependent kinase inhibitor 3	1033	14	n/a	n/a	n/a	2.688
1094427	ENSG00000137693	10266	YAP1	Yes-associated protein 1	10413	11	n/a	n/a	n/a	2.687
1098450	ENSG00000164985	11009	PSIP1	PC4 and SFRS1 interacting protein 1	11168	9	n/a	n/a	n/a	2.684
1086929	ENSG00000004897	991	CDC27	cell division cycle 27 homolog (S. cerevisiae)	996	17	n/a	n/a	n/a	2.683
1087719	ENSG00000062650	22818	WAPAL	wings apart-like homolog (Drosophila)	23063	10	n/a	n/a	n/a	2.679
280118996	ENSG00000258645	0	CTD-2302E22.3	CTD-2302E22.3	0	14	n/a	n/a	n/a	2.679
1102833	ENSG00000185432	25589	METTL7A	methyltransferase like 7A	25840	12	n/a	n/a	n/a	2.679
1096481	ENSG00000152495	810	CAMK4	calcium/calmodulin-dependent protein kinase IV	814	5	n/a	n/a	n/a	2.678
1097234	ENSG00000158987	31215	RAPGEF6	Rap guanine nucleotide exchange factor (GEF) 6	51735	5	n/a	n/a	n/a	2.678
1091383	ENSG00000115816	10008	CEBPZ	CCAAT/enhancer binding protein (C/EBP), zeta	10153	2	n/a	n/a	n/a	2.678
279470330	ENSG00000176054	0	RPL23P2	ribosomal protein L23 pseudogene 2	0	21	n/a	n/a	n/a	2.677
1095339	ENSG00000143493	25645	INTS7	integrator complex subunit 7	25896	1	n/a	n/a	n/a	2.677
1101316	ENSG00000177917	80956	ARL6IP6	ADP-ribosylation-like factor 6 interacting protein 6	151188	2	n/a	n/a	n/a	2.676
280129070	ENSG00000259216	0	RP11-227D13.2	RP11-227D13.2	0	15	n/a	n/a	n/a	2.676
1093889	ENSG00000134897	34130	BIVM	basic, immunoglobulin-like variable motif containing	54841	13	n/a	n/a	n/a	2.676
1103292	ENSG00000187325	31096	TAF9B	TAF9B RNA polymerase II, TATA box binding protein (TBP)-associated factor, 31kDa	51616	X	n/a	n/a	n/a	2.674
1097552	ENSG00000161509	2888	GRIN2C	glutamate receptor, ionotropic, N-methyl D-aspartate 2C	2905	17	n/a	n/a	n/a	2.674
1099790	ENSG00000170456	81475	DENND5B	DENN/MADD domain containing 5B	160518	12	n/a	n/a	n/a	2.673
279732919	ENSG00000214748	0	RP11-332E4.1	RP11-332E4.1	0	X	n/a	n/a	n/a	2.672
1104236	ENSG00000197329	36438	PELI1	pellino homolog 1 (Drosophila)	57162	2	n/a	n/a	n/a	2.672
1102443	ENSG00000183785	31287	TUBA8	tubulin, alpha 8	51807	22	n/a	n/a	n/a	2.671
1099580	ENSG00000169554	9695	ZEB2	zinc finger E-box binding homeobox 2	9839	2	n/a	n/a	n/a	2.67
1087289	ENSG00000023041	41027	ZDHHC6	zinc finger, DHHC-type containing 6	64429	10	n/a	n/a	n/a	2.669
1100405	ENSG00000173085	26980	COQ2	coenzyme Q2 homolog, prenyltransferase (yeast)	27235	4	n/a	n/a	n/a	2.669
1099692	ENSG00000170017	211	ALCAM	activated leukocyte cell adhesion molecule	214	3	n/a	n/a	n/a	2.668
279926700	ENSG00000237815	0	AC007000.11	AC007000.11	0	7	n/a	n/a	n/a	2.668
279839686	ENSG00000230076	0	AC016708.2	AC016708.2	0	2	n/a	n/a	n/a	2.667
1096863	ENSG00000155959	7368	VBP1	von Hippel-Lindau binding protein 1	7411	X	n/a	n/a	n/a	2.666
1088146	ENSG00000074695	3973	LMAN1	lectin, mannose-binding, 1	3998	18	n/a	n/a	n/a	2.665
1095695	ENSG00000145907	10001	G3BP1	GTPase activating protein (SH3 domain) binding protein 1	10146	5	n/a	n/a	n/a	2.665
1099380	ENSG00000168679	8999	SLC16A4	solute carrier family 16, member 4 (monocarboxylic acid transporter 5)	9122	1	n/a	n/a	n/a	2.663
1091742	ENSG00000118707	37896	TGIF2	TGFB-induced factor homeobox 2	60436	20	n/a	n/a	n/a	2.662
279876044	ENSG00000233287	0	AC009362.2	AC009362.2	0	7	n/a	n/a	n/a	2.661
1095217	ENSG00000142864	25884	SERBP1	SERPINE1 mRNA binding protein 1	26135	1	n/a	n/a	n/a	2.66
280111774	ENSG00000258090	0	RP11-734E19.1	RP11-734E19.1	0	12	n/a	n/a	n/a	2.658
1100977	ENSG00000176136	4136	MC5R	melanocortin 5 receptor	4161	18	n/a	n/a	n/a	2.658
1103967	ENSG00000196504	34949	PRPF40A	PRP40 pre-mRNA processing factor 40 homolog A (S. cerevisiae)	55660	2	n/a	n/a	n/a	2.657
1104804	ENSG00000198901	8935	PRC1	protein regulator of cytokinesis 1	9055	15	n/a	n/a	n/a	2.657
1098197	ENSG00000164100	9213	NDST3	N-deacetylase/N-sulfotransferase (heparan glucosaminyl) 3	9348	4	n/a	n/a	n/a	2.655
1091665	ENSG00000117906	5923	RCN2	reticulocalbin 2, EF-hand calcium binding domain	5955	15	n/a	n/a	n/a	2.655
279857501	ENSG00000231663	0	RP5-827C21.4	RP5-827C21.4	0	1	n/a	n/a	n/a	2.655
1099648	ENSG00000169860	4996	P2RY1	purinergic receptor P2Y, G-protein coupled, 1	5028	3	n/a	n/a	n/a	2.653
1097315	ENSG00000159593	8804	NAE1	NEDD8 activating enzyme E1 subunit 1	8883	16	n/a	n/a	n/a	2.65
1095263	ENSG00000143183	33790	TMCO1	transmembrane and coiled-coil domains 1	54499	1	n/a	n/a	n/a	2.65
1089285	ENSG00000100902	5655	PSMA6	proteasome (prosome, macropain) subunit, alpha type, 6	5687	14	n/a	n/a	n/a	2.649
1099773	ENSG00000170385	7734	SLC30A1	solute carrier family 30 (zinc transporter), member 1	7779	1	n/a	n/a	n/a	2.648
1100830	ENSG00000175322	81552	ZNF519	zinc finger protein 519	162655	18	n/a	n/a	n/a	2.648
1090742	ENSG00000111087	2718	GLI1	GLI family zinc finger 1	2735	12	n/a	n/a	n/a	2.648
1093003	ENSG00000129007	60109	CALML4	calmodulin-like 4	91860	15	n/a	n/a	n/a	2.645
1094731	ENSG00000139324	81471	TMTC3	transmembrane and tetratricopeptide repeat containing 3	160418	12	n/a	n/a	n/a	2.645
1087629	ENSG00000056050	34258	C4orf27	chromosome 4 open reading frame 27	54969	4	n/a	n/a	n/a	2.644
1101711	ENSG00000180287	83534	PLD5	phospholipase D family, member 5	200150	1	n/a	n/a	n/a	2.642
1102367	ENSG00000183578	122836	TNFAIP8L3	tumor necrosis factor, alpha-induced protein 8-like 3	388121	15	n/a	n/a	n/a	2.641
1103710	ENSG00000189042	81576	ZNF567	zinc finger protein 567	163081	19	n/a	n/a	n/a	2.641
1098891	ENSG00000166797	58402	FAM96A	family with sequence similarity 96, member A	84191	15	n/a	n/a	n/a	2.641
1101833	ENSG00000180964	59976	TCEAL8	transcription elongation factor A (SII)-like 8	90843	X	n/a	n/a	n/a	2.641
280058094	ENSG00000253541	0	SEPT10P1	septin 10 pseudogene 1	0	8	n/a	n/a	n/a	2.641
280014535	ENSG00000249532	0	RP11-148B6.1	RP11-148B6.1	0	4	n/a	n/a	n/a	2.64
1087677	ENSG00000059758	5096	CDK17	cyclin-dependent kinase 17	5128	12	n/a	n/a	n/a	2.64
279937395	ENSG00000239103	0	snoU13	Small nucleolar RNA U13	0	5	n/a	n/a	n/a	2.639
1096046	ENSG00000148672	2729	GLUD1	glutamate dehydrogenase 1	2746	10	n/a	n/a	n/a	2.639
280054840	ENSG00000253304	124762	TMEM200B	transmembrane protein 200B	399474	1	n/a	n/a	n/a	2.638
1088167	ENSG00000075218	30992	GTSE1	G-2 and S-phase expressed 1	51512	22	n/a	n/a	n/a	2.638
1096519	ENSG00000152795	9843	HNRPDL	heterogeneous nuclear ribonucleoprotein D-like	9987	4	n/a	n/a	n/a	2.638
1087587	ENSG00000053770	35034	MUDENG	MU-2/AP1M2 domain containing, death-inducing	55745	14	n/a	n/a	n/a	2.636
1092487	ENSG00000124766	6619	SOX4	SRY (sex determining region Y)-box 4	6659	6	n/a	n/a	n/a	2.634
1096634	ENSG00000153922	1097	CHD1	chromodomain helicase DNA binding protein 1	1105	5	n/a	n/a	n/a	2.634
1094484	ENSG00000137941	55542	TTLL7	tubulin tyrosine ligase-like family, member 7	79739	1	n/a	n/a	n/a	2.632
1099473	ENSG00000169071	4889	ROR2	receptor tyrosine kinase-like orphan receptor 2	4920	9	n/a	n/a	n/a	2.631
1090572	ENSG00000109536	2467	FRG1	FSHD region gene 1	2483	4	n/a	n/a	n/a	2.631
1094418	ENSG00000137642	6613	SORL1	sortilin-related receptor, L(DLR class) A repeats containing	6653	11	n/a	n/a	n/a	2.631
1088018	ENSG00000071073	11156	MGAT4A	mannosyl (alpha-1,3-)-glycoprotein beta-1,4-N-acetylglucosaminyltransferase, isozyme A	11320	2	n/a	n/a	n/a	2.63
1094601	ENSG00000138587	34618	MNS1	meiosis-specific nuclear structural 1	55329	15	n/a	n/a	n/a	2.63
1103758	ENSG00000189227	80475	C15orf61	chromosome 15 open reading frame 61	145853	15	n/a	n/a	n/a	2.628
279820909	ENSG00000228366	0	RP11-18B3.3	RP11-18B3.3	0	9	n/a	n/a	n/a	2.627
1097939	ENSG00000163376	58742	KBTBD8	kelch repeat and BTB (POZ) domain containing 8	84541	3	n/a	n/a	n/a	2.626
279982870	ENSG00000244213	0	ZFAND6P1	zinc finger, AN1-type domain 6 pseudogene 1	0	9	n/a	n/a	n/a	2.625
279845656	ENSG00000230580	0	AC021016.7	AC021016.7	0	2	n/a	n/a	n/a	2.625
1099422	ENSG00000168876	34140	ANKRD49	ankyrin repeat domain 49	54851	11	n/a	n/a	n/a	2.625
1091101	ENSG00000113594	3952	LIFR	leukemia inhibitory factor receptor alpha	3977	5	n/a	n/a	n/a	2.624
1094577	ENSG00000138385	6701	SSB	Sjogren syndrome antigen B (autoantigen La)	6741	2	n/a	n/a	n/a	2.624
1092775	ENSG00000126878	57786	AIF1L	allograft inflammatory factor 1-like	83543	9	n/a	n/a	n/a	2.622
1092271	ENSG00000123268	463	ATF1	activating transcription factor 1	466	12	n/a	n/a	n/a	2.619
1088384	ENSG00000080822	35929	CLDND1	claudin domain containing 1	56650	3	n/a	n/a	n/a	2.619
1100084	ENSG00000171659	2840	GPR34	G protein-coupled receptor 34	2857	X	n/a	n/a	n/a	2.618
279895351	ENSG00000234964	0	FABP5P7	fatty acid binding protein 5 pseudogene 7	0	11	n/a	n/a	n/a	2.617
280130745	ENSG00000259311	0	RP11-352D13.1	RP11-352D13.1	0	15	n/a	n/a	n/a	2.615
1092712	ENSG00000126261	9909	UBA2	ubiquitin-like modifier activating enzyme 2	10054	19	n/a	n/a	n/a	2.613
1092268	ENSG00000123219	40738	CENPK	centromere protein K	64105	5	n/a	n/a	n/a	2.613
279982633	ENSG00000244192	0	RP11-114H7.1	RP11-114H7.1	0	5	n/a	n/a	n/a	2.61
1088525	ENSG00000085274	35179	MYNN	myoneurin	55892	3	n/a	n/a	n/a	2.61
1090611	ENSG00000109911	26357	ELP4	elongation protein 4 homolog (S. cerevisiae)	26610	11	n/a	n/a	n/a	2.61
1096627	ENSG00000153879	1047	CEBPG	CCAAT/enhancer binding protein (C/EBP), gamma	1054	19	n/a	n/a	n/a	2.61
1087378	ENSG00000034063	28863	UHRF1	ubiquitin-like with PHD and ring finger domains 1	29128	19	n/a	n/a	n/a	2.609
1096172	ENSG00000149636	55782	DSN1	DSN1, MIND kinetochore complex component, homolog (S. cerevisiae)	79980	20	n/a	n/a	n/a	2.609
1087897	ENSG00000067900	6061	ROCK1	Rho-associated, coiled-coil containing protein kinase 1	6093	18	n/a	n/a	n/a	2.609
1102790	ENSG00000185246	34304	PRPF39	PRP39 pre-mRNA processing factor 39 homolog (S. cerevisiae)	55015	14	n/a	n/a	n/a	2.608
279724183	ENSG00000213702	0	AC008865.1	AC008865.1	0	5	n/a	n/a	n/a	2.608
279749500	ENSG00000219553	0	RP1-281H8.3	RP1-281H8.3	0	6	n/a	n/a	n/a	2.608
279663146	ENSG00000201098	6052	RNY1	RNA, Ro-associated Y1	6084	7	n/a	n/a	n/a	2.606
1093081	ENSG00000129675	9321	ARHGEF6	Rac/Cdc42 guanine nucleotide exchange factor (GEF) 6	9459	X	n/a	n/a	n/a	2.606
1104880	ENSG00000203668	1114	CHML	choroideremia-like (Rab escort protein 2)	1122	1	n/a	n/a	n/a	2.606
1092243	ENSG00000123080	1025	CDKN2C	cyclin-dependent kinase inhibitor 2C (p18, inhibits CDK4)	1031	1	n/a	n/a	n/a	2.606
1098563	ENSG00000165501	78914	LRR1	leucine rich repeat protein 1	122769	14	n/a	n/a	n/a	2.605
1096737	ENSG00000154723	519	ATP5J	ATP synthase, H+ transporting, mitochondrial Fo complex, subunit F6	522	21	n/a	n/a	n/a	2.605
1094041	ENSG00000135679	4168	MDM2	Mdm2 p53 binding protein homolog (mouse)	4193	12	n/a	n/a	n/a	2.604
1098827	ENSG00000166482	4214	MFAP4	microfibrillar-associated protein 4	4239	17	n/a	n/a	n/a	2.604
1102484	ENSG00000183979	90377	NPB	neuropeptide B	256933	17	n/a	n/a	n/a	2.603
1100280	ENSG00000172466	7529	ZNF24	zinc finger protein 24	7572	18	n/a	n/a	n/a	2.603
279816554	ENSG00000227965	0	AC098592.6	AC098592.6	0	7	n/a	n/a	n/a	2.601
279928483	ENSG00000237973	0	RP5-857K21.6	RP5-857K21.6	0	1	n/a	n/a	n/a	2.6
279667472	ENSG00000202337	0	U6	U6 spliceosomal RNA	0	14	n/a	n/a	n/a	2.6
1094306	ENSG00000136982	54915	DSCC1	defective in sister chromatid cohesion 1 homolog (S. cerevisiae)	79075	8	n/a	n/a	n/a	2.598
1089128	ENSG00000100290	635	BIK	BCL2-interacting killer (apoptosis-inducing)	638	22	n/a	n/a	n/a	2.597
1094246	ENSG00000136770	40848	DNAJC1	DnaJ (Hsp40) homolog, subfamily C, member 1	64215	10	n/a	n/a	n/a	2.596
279841225	ENSG00000230207	0	RP11-87M1.1	RP11-87M1.1	0	9	n/a	n/a	n/a	2.596
1104112	ENSG00000196937	10300	FAM3C	family with sequence similarity 3, member C	10447	7	n/a	n/a	n/a	2.596
279862381	ENSG00000232065	0	AC023797.1	AC023797.1	0	3	n/a	n/a	n/a	2.593
1089205	ENSG00000100485	6615	SOS2	son of sevenless homolog 2 (Drosophila)	6655	14	n/a	n/a	n/a	2.593
280059280	ENSG00000253633	0	KB-1980E6.3	Uncharacterized protein	0	8	n/a	n/a	n/a	2.593
1096081	ENSG00000148950	83400	IMMP1L	IMP1 inner mitochondrial membrane peptidase-like (S. cerevisiae)	196294	11	n/a	n/a	n/a	2.593
279718344	ENSG00000213025	0	RP11-119F7.2	RP11-119F7.2	0	10	n/a	n/a	n/a	2.592
279909421	ENSG00000236307	0	AC104651.1	AC104651.1	0	2	n/a	n/a	n/a	2.592
1087012	ENSG00000006634	10768	DBF4	DBF4 homolog (S. cerevisiae)	10926	7	n/a	n/a	n/a	2.591
1091634	ENSG00000117595	3639	IRF6	interferon regulatory factor 6	3664	1	n/a	n/a	n/a	2.591
279864036	ENSG00000232222	0	RP3-434O14.8	RP3-434O14.8	0	1	n/a	n/a	n/a	2.591
1100511	ENSG00000173598	11004	NUDT4	nudix (nucleoside diphosphate linked moiety X)-type motif 4	11163	12	n/a	n/a	n/a	2.589
1087166	ENSG00000011465	1622	DCN	decorin	1634	12	n/a	n/a	n/a	2.589
1086992	ENSG00000006128	6823	TAC1	tachykinin, precursor 1	6863	7	n/a	n/a	n/a	2.587
1089767	ENSG00000104164	26006	PLDN	pallidin homolog (mouse)	26258	15	n/a	n/a	n/a	2.586
280103394	ENSG00000257267	10620	ZNF271	zinc finger protein 271	10778	18	n/a	n/a	n/a	2.586
1087561	ENSG00000051128	9317	HOMER3	homer homolog 3 (Drosophila)	9454	19	n/a	n/a	n/a	2.584
1096913	ENSG00000156299	7031	TIAM1	T-cell lymphoma invasion and metastasis 1	7074	21	n/a	n/a	n/a	2.583
1102192	ENSG00000182836	110175	PLCXD3	phosphatidylinositol-specific phospholipase C, X domain containing 3	345557	5	n/a	n/a	n/a	2.583
1104783	ENSG00000198865	1003752	CCDC152	coiled-coil domain containing 152	100129792	5	n/a	n/a	n/a	2.582
279740371	ENSG00000215467	0	RPL27AP	ribosomal protein L27a pseudogene	0	20	n/a	n/a	n/a	2.577
1098356	ENSG00000164647	26618	STEAP1	six transmembrane epithelial antigen of the prostate 1	26872	7	n/a	n/a	n/a	2.576
279915252	ENSG00000236844	0	AC091633.2	AC091633.2	0	3	n/a	n/a	n/a	2.576
1094866	ENSG00000140307	2941	GTF2A2	general transcription factor IIA, 2, 12kDa	2958	15	n/a	n/a	n/a	2.575
1103627	ENSG00000188725	152670	C5orf43	chromosome 5 open reading frame 43	643155	5	n/a	n/a	n/a	2.573
1090752	ENSG00000111206	2289	FOXM1	forkhead box M1	2305	12	n/a	n/a	n/a	2.573
1094268	ENSG00000136859	23207	ANGPTL2	angiopoietin-like 2	23452	9	n/a	n/a	n/a	2.57
1095018	ENSG00000141338	10204	ABCA8	ATP-binding cassette, sub-family A (ABC1), member 8	10351	17	n/a	n/a	n/a	2.569
280100200	ENSG00000256968	0	AL354707.1	AL354707.1	0	9	n/a	n/a	n/a	2.569
1098279	ENSG00000164327	90098	RICTOR	RPTOR independent companion of MTOR, complex 2	253260	5	n/a	n/a	n/a	2.568
280039014	ENSG00000251453	0	RP11-515C16.2	RP11-515C16.2	0	5	n/a	n/a	n/a	2.568
1087275	ENSG00000021574	6643	SPAST	spastin	6683	2	n/a	n/a	n/a	2.567
1096050	ENSG00000148690	78725	FRA10AC1	fragile site, folic acid type, rare, fra(10)(q23.3) or fra(10)(q24.2) candidate 1	118924	10	n/a	n/a	n/a	2.567
1094135	ENSG00000136146	28815	MED4	mediator complex subunit 4	29079	13	n/a	n/a	n/a	2.566
1090270	ENSG00000107020	35136	C9orf46	chromosome 9 open reading frame 46	55848	9	n/a	n/a	n/a	2.565
1088497	ENSG00000084093	5946	REST	RE1-silencing transcription factor	5978	4	n/a	n/a	n/a	2.564
1095888	ENSG00000147394	7695	ZNF185	zinc finger protein 185 (LIM domain)	7739	X	n/a	n/a	n/a	2.564
1104503	ENSG00000198088	34119	NUP62CL	nucleoporin 62kDa C-terminal like	54830	X	n/a	n/a	n/a	2.563
1104707	ENSG00000198729	57388	PPP1R14C	protein phosphatase 1, regulatory (inhibitor) subunit 14C	81706	6	n/a	n/a	n/a	2.563
1090809	ENSG00000111615	10944	KRR1	KRR1, small subunit (SSU) processome component, homolog (yeast)	11103	12	n/a	n/a	n/a	2.563
1103701	ENSG00000188994	22791	ZNF292	zinc finger protein 292	23036	6	n/a	n/a	n/a	2.563
1097981	ENSG00000163510	36976	CWC22	CWC22 spliceosome-associated protein homolog (S. cerevisiae)	57703	2	n/a	n/a	n/a	2.563
1087344	ENSG00000029363	9630	BCLAF1	BCL2-associated transcription factor 1	9774	6	n/a	n/a	n/a	2.561
1090466	ENSG00000108679	3934	LGALS3BP	lectin, galactoside-binding, soluble, 3 binding protein	3959	17	n/a	n/a	n/a	2.56
1102692	ENSG00000184903	58160	IMMP2L	IMP2 inner mitochondrial membrane peptidase-like (S. cerevisiae)	83943	7	n/a	n/a	n/a	2.56
1088576	ENSG00000086598	10801	TMED2	transmembrane emp24 domain trafficking protein 2	10959	12	n/a	n/a	n/a	2.558
1092649	ENSG00000125869	23892	C20orf103	chromosome 20 open reading frame 103	24141	20	n/a	n/a	n/a	2.558
1088943	ENSG00000096654	7694	ZNF184	zinc finger protein 184	7738	6	n/a	n/a	n/a	2.558
1094285	ENSG00000136897	33825	MRPL50	mitochondrial ribosomal protein L50	54534	9	n/a	n/a	n/a	2.557
1086917	ENSG00000004700	5933	RECQL	RecQ protein-like (DNA helicase Q1-like)	5965	12	n/a	n/a	n/a	2.557
1100351	ENSG00000172795	81696	DCP2	DCP2 decapping enzyme homolog (S. cerevisiae)	167227	5	n/a	n/a	n/a	2.557
279943306	ENSG00000239843	0	AC004866.1	AC004866.1	0	7	n/a	n/a	n/a	2.557
1089132	ENSG00000100297	4149	MCM5	minichromosome maintenance complex component 5	4174	22	n/a	n/a	n/a	2.556
1096875	ENSG00000156017	79733	C9orf41	chromosome 9 open reading frame 41	138199	9	n/a	n/a	n/a	2.556
1088458	ENSG00000082996	11177	RNF13	ring finger protein 13	11342	3	n/a	n/a	n/a	2.553
279784527	ENSG00000225159	0	RP11-40H20.2	RP11-40H20.2	0	1	n/a	n/a	n/a	2.553
1102132	ENSG00000182568	6270	SATB1	SATB homeobox 1	6304	3	n/a	n/a	n/a	2.552
1098426	ENSG00000164919	1336	COX6C	cytochrome c oxidase subunit VIc	1345	8	n/a	n/a	n/a	2.552
1100797	ENSG00000175170	0	FAM182B	family with sequence similarity 182, member B	0	20	n/a	n/a	n/a	2.552
1098741	ENSG00000166181	8473	API5	apoptosis inhibitor 5	8539	11	n/a	n/a	n/a	2.55
279978981	ENSG00000243777	0	RP11-864G5.1	RP11-864G5.1	0	11	n/a	n/a	n/a	2.549
1100362	ENSG00000172845	6630	SP3	Sp3 transcription factor	6670	2	n/a	n/a	n/a	2.549
1097370	ENSG00000160124	79461	CCDC58	coiled-coil domain containing 58	131076	3	n/a	n/a	n/a	2.547
1099272	ENSG00000168246	60147	UBTD2	ubiquitin domain containing 2	92181	5	n/a	n/a	n/a	2.546
1108806	ENSG00000237765	94606	FAM200B	family with sequence similarity 200, member B	285550	4	n/a	n/a	n/a	2.545
1088025	ENSG00000071243	33847	ING3	inhibitor of growth family, member 3	54556	7	n/a	n/a	n/a	2.545
1094119	ENSG00000136051	23080	KIAA1033	KIAA1033	23325	12	n/a	n/a	n/a	2.544
280131058	ENSG00000259330	0	RP11-64K12.2	RP11-64K12.2	0	15	n/a	n/a	n/a	2.543
279887737	ENSG00000234327	0	AC012146.7	AC012146.7	0	17	n/a	n/a	n/a	2.542
279592659	ENSG00000188985	0	AC016839.1	AC016839.1	0	18	n/a	n/a	n/a	2.541
1092181	ENSG00000122545	984	7-Sep	septin 7	989	7	n/a	n/a	n/a	2.54
279720456	ENSG00000213261	0	AC093106.7	AC093106.7	0	7	n/a	n/a	n/a	2.538
1087840	ENSG00000066279	92030	ASPM	asp (abnormal spindle) homolog, microcephaly associated (Drosophila)	259266	1	n/a	n/a	n/a	2.538
279817763	ENSG00000228088	0	RP11-119F7.4	RP11-119F7.4	0	10	n/a	n/a	n/a	2.538
1093059	ENSG00000129480	76594	C14orf126	chromosome 14 open reading frame 126	112487	14	n/a	n/a	n/a	2.538
1087619	ENSG00000055211	77758	C6orf72	chromosome 6 open reading frame 72	116254	6	n/a	n/a	n/a	2.536
1095429	ENSG00000143971	33756	ETAA1	Ewing tumor-associated antigen 1	54465	2	n/a	n/a	n/a	2.535
1091422	ENSG00000116044	4754	NFE2L2	nuclear factor (erythroid-derived 2)-like 2	4780	2	n/a	n/a	n/a	2.535
1099998	ENSG00000171316	34925	CHD7	chromodomain helicase DNA binding protein 7	55636	8	n/a	n/a	n/a	2.535
1103659	ENSG00000188820	134284	FAM26F	family with sequence similarity 26, member F	441168	6	n/a	n/a	n/a	2.533
279950430	ENSG00000240656	0	AC068594.1	AC068594.1	0	17	n/a	n/a	n/a	2.533
1088854	ENSG00000092470	55770	WDR76	WD repeat domain 76	79968	15	n/a	n/a	n/a	2.533
1087338	ENSG00000028203	34880	VEZT	vezatin, adherens junctions transmembrane protein	55591	12	n/a	n/a	n/a	2.533
279874916	ENSG00000233177	0	RP11-179H18.2	RP11-179H18.2	0	10	n/a	n/a	n/a	2.533
1087514	ENSG00000048540	35172	LMO3	LIM domain only 3 (rhombotin-like 2)	55885	12	n/a	n/a	n/a	2.532
1095981	ENSG00000148175	2025	STOM	stomatin	2040	9	n/a	n/a	n/a	2.532
1094007	ENSG00000135486	3158	HNRNPA1	heterogeneous nuclear ribonucleoprotein A1	3178	12	n/a	n/a	n/a	2.532
1095085	ENSG00000141646	4064	SMAD4	SMAD family member 4	4089	18	n/a	n/a	n/a	2.532
1090145	ENSG00000106080	34322	FKBP14	FK506 binding protein 14, 22 kDa	55033	7	n/a	n/a	n/a	2.531
1093738	ENSG00000134057	886	CCNB1	cyclin B1	891	5	n/a	n/a	n/a	2.529
1088494	ENSG00000084073	10123	ZMPSTE24	zinc metallopeptidase (STE24 homolog, S. cerevisiae)	10269	1	n/a	n/a	n/a	2.528
1095926	ENSG00000147604	6097	RPL7	ribosomal protein L7	6129	8	n/a	n/a	n/a	2.527
279986172	ENSG00000244535	0	RP1-181J22.1	RP1-181J22.1	0	11	n/a	n/a	n/a	2.526
1100926	ENSG00000175866	10311	BAIAP2	BAI1-associated protein 2	10458	17	n/a	n/a	n/a	2.525
1087767	ENSG00000064666	1256	CNN2	calponin 2	1265	19	n/a	n/a	n/a	2.524
279988168	ENSG00000244730	0	RP13-1056D16.2	RP13-1056D16.2	0	3	n/a	n/a	n/a	2.524
1105669	ENSG00000206417	0	H1FX-AS1	H1FX antisense RNA 1 (non-protein coding)	0	3	n/a	n/a	n/a	2.523
1096879	ENSG00000156049	9486	GNA14	guanine nucleotide binding protein (G protein), alpha 14	9630	9	n/a	n/a	n/a	2.522
1108768	ENSG00000237515	169061	SHISA9	shisa homolog 9 (Xenopus laevis)	729993	16	n/a	n/a	n/a	2.522
1100831	ENSG00000175324	27002	LSM1	LSM1 homolog, U6 small nuclear RNA associated (S. cerevisiae)	27257	8	n/a	n/a	n/a	2.521
279701330	ENSG00000206341	0	HLA-H	major histocompatibility complex, class I, H (pseudogene)	0	6	n/a	n/a	n/a	2.521
1092951	ENSG00000128595	809	CALU	calumenin	813	7	n/a	n/a	n/a	2.521
280093501	ENSG00000256152	0	RP11-463O12.3	RP11-463O12.3	0	12	n/a	n/a	n/a	2.52
1088133	ENSG00000074317	6580	SNCB	synuclein, beta	6620	5	n/a	n/a	n/a	2.519
1090862	ENSG00000111843	31002	TMEM14C	transmembrane protein 14C	51522	6	n/a	n/a	n/a	2.519
1102610	ENSG00000184517	81535	ZFP1	zinc finger protein 1 homolog (mouse)	162239	16	n/a	n/a	n/a	2.518
1089911	ENSG00000105011	35012	ASF1B	ASF1 anti-silencing function 1 homolog B (S. cerevisiae)	55723	19	n/a	n/a	n/a	2.517
1090882	ENSG00000111962	9945	UST	uronyl-2-sulfotransferase	10090	6	n/a	n/a	n/a	2.516
1087060	ENSG00000007944	28852	MYLIP	myosin regulatory light chain interacting protein	29116	6	n/a	n/a	n/a	2.516
1091113	ENSG00000113658	4065	SMAD5	SMAD family member 5	4090	5	n/a	n/a	n/a	2.515
1088168	ENSG00000075223	10365	SEMA3C	sema domain, immunoglobulin domain (Ig), short basic domain, secreted, (semaphorin) 3C	10512	7	n/a	n/a	n/a	2.512
1089660	ENSG00000103196	57958	CRISPLD2	cysteine-rich secretory protein LCCL domain containing 2	83716	16	n/a	n/a	n/a	2.512
1099681	ENSG00000169967	10588	MAP3K2	mitogen-activated protein kinase kinase kinase 2	10746	2	n/a	n/a	n/a	2.512
1087172	ENSG00000011600	7262	TYROBP	TYRO protein tyrosine kinase binding protein	7305	19	n/a	n/a	n/a	2.51
1097843	ENSG00000163006	81652	CCDC138	coiled-coil domain containing 138	165055	2	n/a	n/a	n/a	2.508
1096596	ENSG00000153487	3596	ING1	inhibitor of growth family, member 1	3621	13	n/a	n/a	n/a	2.507
1088740	ENSG00000090060	10756	PAPOLA	poly(A) polymerase alpha	10914	14	n/a	n/a	n/a	2.507
1088562	ENSG00000086189	27037	DIMT1	DIM1 dimethyladenosine transferase 1 homolog (S. cerevisiae)	27292	5	n/a	n/a	n/a	2.505
1090864	ENSG00000111846	2635	GCNT2	glucosaminyl (N-acetyl) transferase 2, I-branching enzyme (I blood group)	2651	6	n/a	n/a	n/a	2.505
1098098	ENSG00000163818	33876	LZTFL1	leucine zipper transcription factor-like 1	54585	3	n/a	n/a	n/a	2.504
1087873	ENSG00000067167	23226	TRAM1	translocation associated membrane protein 1	23471	8	n/a	n/a	n/a	2.504
1088064	ENSG00000072401	7278	UBE2D1	ubiquitin-conjugating enzyme E2D 1	7321	10	n/a	n/a	n/a	2.503
1108761	ENSG00000237493	0	RP11-603J24.7	RP11-603J24.7	0	12	n/a	n/a	n/a	2.503
280006929	ENSG00000248866	0	CTD-2314I6.1	CTD-2314I6.1	0	4	n/a	n/a	n/a	2.5
1098558	ENSG00000165487	85715	EFHA1	EF-hand domain family, member A1	221154	13	n/a	n/a	n/a	2.499
1091426	ENSG00000116106	2028	EPHA4	EPH receptor A4	2043	2	n/a	n/a	n/a	2.498
1104527	ENSG00000198157	55202	HMGN5	high mobility group nucleosome binding domain 5	79366	X	n/a	n/a	n/a	2.498
279962796	ENSG00000242088	0	AC090602.2	AC090602.2	0	15	n/a	n/a	n/a	2.497
1099840	ENSG00000170647	58152	TMEM133	transmembrane protein 133	83935	11	n/a	n/a	n/a	2.497
1104778	ENSG00000198856	37319	OSTC	oligosaccharyltransferase complex subunit	58505	4	n/a	n/a	n/a	2.497
1089791	ENSG00000104356	10782	POP1	processing of precursor 1, ribonuclease P/MRP subunit (S. cerevisiae)	10940	8	n/a	n/a	n/a	2.496
1100410	ENSG00000173114	33965	LRRN3	leucine rich repeat neuronal 3	54674	7	n/a	n/a	n/a	2.496
1088891	ENSG00000094975	30911	C1orf9	chromosome 1 open reading frame 9	51430	1	n/a	n/a	n/a	2.495
279838127	ENSG00000229950	0	RP1-290I10.6	RP1-290I10.6	0	6	n/a	n/a	n/a	2.494
1097913	ENSG00000163281	79531	GNPDA2	glucosamine-6-phosphate deaminase 2	132789	4	n/a	n/a	n/a	2.494
1093480	ENSG00000132356	5530	PRKAA1	protein kinase, AMP-activated, alpha 1 catalytic subunit	5562	5	n/a	n/a	n/a	2.492
279887175	ENSG00000234268	0	AP000936.1	AP000936.1	0	11	n/a	n/a	n/a	2.49
1101307	ENSG00000177853	0	ZNF518A	zinc finger protein 518A	0	10	n/a	n/a	n/a	2.489
279659744	ENSG00000200087	0	SNORA73B	small nucleolar RNA, H/ACA box 73B	0	1	n/a	n/a	n/a	2.488
1093795	ENSG00000134324	22930	LPIN1	lipin 1	23175	2	n/a	n/a	n/a	2.486
1098828	ENSG00000166483	7422	WEE1	WEE1 homolog (S. pombe)	7465	11	n/a	n/a	n/a	2.485
280112379	ENSG00000258153	0	RP11-511H9.4	RP11-511H9.4	0	12	n/a	n/a	n/a	2.484
1103560	ENSG00000188467	94036	SLC24A5	solute carrier family 24, member 5	283652	15	n/a	n/a	n/a	2.484
279764261	ENSG00000223476	0	VN1R42P	vomeronasal 1 receptor 42 pseudogene	0	7	n/a	n/a	n/a	2.482
280117932	ENSG00000258579	0	RP3-449M8.3	RP3-449M8.3	0	14	n/a	n/a	n/a	2.48
1091151	ENSG00000114107	56122	CEP70	centrosomal protein 70kDa	80321	3	n/a	n/a	n/a	2.479
1105795	ENSG00000213002	0	AC120194.1	AC120194.1	0	8	n/a	n/a	n/a	2.479
1098918	ENSG00000166881	23061	TMEM194A	transmembrane protein 194A	23306	12	n/a	n/a	n/a	2.479
280029496	ENSG00000250709	0	CCDC169-SOHLH2	CCDC169 -SOHLH2 readthrough	0	13	n/a	n/a	n/a	2.478
1091776	ENSG00000119139	9278	TJP2	tight junction protein 2 (zona occludens 2)	9414	9	n/a	n/a	n/a	2.477
1100825	ENSG00000175305	9011	CCNE2	cyclin E2	9134	8	n/a	n/a	n/a	2.477
1087569	ENSG00000052126	33768	PLEKHA5	pleckstrin homology domain containing, family A member 5	54477	12	n/a	n/a	n/a	2.474
1098683	ENSG00000165973	4719	NELL1	NEL-like 1 (chicken)	4745	11	n/a	n/a	n/a	2.474
1094657	ENSG00000138777	26813	PPA2	pyrophosphatase (inorganic) 2	27068	4	n/a	n/a	n/a	2.474
1095024	ENSG00000141380	6720	SS18	synovial sarcoma translocation, chromosome 18	6760	18	n/a	n/a	n/a	2.473
279934500	ENSG00000238641	0	AC008122.1	AC008122.1	0	2	n/a	n/a	n/a	2.473
1102003	ENSG00000182010	85566	RTKN2	rhotekin 2	219790	10	n/a	n/a	n/a	2.472
1095235	ENSG00000143033	22579	MTF2	metal response element binding transcription factor 2	22823	1	n/a	n/a	n/a	2.472
1091514	ENSG00000116752	10140	BCAS2	breast carcinoma amplified sequence 2	10286	1	n/a	n/a	n/a	2.472
1096576	ENSG00000153250	5905	RBMS1	RNA binding motif, single stranded interacting protein 1	5937	2	n/a	n/a	n/a	2.471
279955775	ENSG00000241334	0	RP11-71L14.1	RP11-71L14.1	0	16	n/a	n/a	n/a	2.471
1091734	ENSG00000118620	56065	ZNF430	zinc finger protein 430	80264	19	n/a	n/a	n/a	2.47
1091160	ENSG00000114200	587	BCHE	butyrylcholinesterase	590	3	n/a	n/a	n/a	2.467
1090287	ENSG00000107201	23340	DDX58	DEAD (Asp-Glu-Ala-Asp) box polypeptide 58	23586	9	n/a	n/a	n/a	2.467
1101545	ENSG00000179195	80359	ZNF664	zinc finger protein 664	144348	12	n/a	n/a	n/a	2.466
1091986	ENSG00000120697	29615	ALG5	asparagine-linked glycosylation 5, dolichyl-phosphate beta-glucosyltransferase homolog (S. cerevisiae)	29880	13	n/a	n/a	n/a	2.465
279909658	ENSG00000236330	0	AC096591.1	AC096591.1	0	2	n/a	n/a	n/a	2.465
279452249	ENSG00000174028	0	FAM3C2	family with sequence similarity 3, member C2 (pseudogene)	0	X	n/a	n/a	n/a	2.463
1090098	ENSG00000105866	6631	SP4	Sp4 transcription factor	6671	7	n/a	n/a	n/a	2.463
279885239	ENSG00000234093	0	RP11-269F19.4	RP11-269F19.4	0	1	n/a	n/a	n/a	2.462
1096934	ENSG00000156482	6124	RPL30	ribosomal protein L30	6156	8	n/a	n/a	n/a	2.462
279818296	ENSG00000228144	0	RP11-745O10.4	RP11-745O10.4	0	12	n/a	n/a	n/a	2.461
279873911	ENSG00000233080	0	CTA-714B7.5	CTA-714B7.5	0	22	n/a	n/a	n/a	2.458
1093787	ENSG00000134294	33698	SLC38A2	solute carrier family 38, member 2	54407	12	n/a	n/a	n/a	2.458
1098081	ENSG00000163785	6226	RYK	RYK receptor-like tyrosine kinase	6259	3	n/a	n/a	n/a	2.457
280057319	ENSG00000253480	0	RP11-39H3.1	RP11-39H3.1	0	5	n/a	n/a	n/a	2.457
1091103	ENSG00000113597	55808	C5orf44	chromosome 5 open reading frame 44	80006	5	n/a	n/a	n/a	2.456
1098785	ENSG00000166342	57512	NETO1	neuropilin (NRP) and tolloid (TLL)-like 1	81832	18	n/a	n/a	n/a	2.456
1088013	ENSG00000070950	36131	RAD18	RAD18 homolog (S. cerevisiae)	56852	3	n/a	n/a	n/a	2.456
1088124	ENSG00000074047	2719	GLI2	GLI family zinc finger 2	2736	2	n/a	n/a	n/a	2.455
279802554	ENSG00000226723	0	RP11-142L4.3	RP11-142L4.3	0	1	n/a	n/a	n/a	2.455
1089555	ENSG00000102393	2701	GLA	galactosidase, alpha	2717	X	n/a	n/a	n/a	2.455
279989230	ENSG00000245112	1013954	SMARCA5-AS1	SMARCA5 antisense RNA 1 (non-protein coding)	100128055	4	n/a	n/a	n/a	2.455
1107259	ENSG00000227624	0	SNRPEL1	small nuclear ribonucleoprotein polypeptide E-like 1	0	9	n/a	n/a	n/a	2.455
279941070	ENSG00000239559	0	RPL37P2	ribosomal protein L37 pseudogene 2	0	11	n/a	n/a	n/a	2.454
280016169	ENSG00000249684	0	RP11-423H2.3	RP11-423H2.3	0	5	n/a	n/a	n/a	2.454
1098222	ENSG00000164161	41000	HHIP	hedgehog interacting protein	64399	4	n/a	n/a	n/a	2.453
279980511	ENSG00000243952	0	RP11-392M18.5	RP11-392M18.5	0	20	n/a	n/a	n/a	2.453
279771064	ENSG00000224040	0	HMGN1P4	high mobility group nucleosome binding domain 1 pseudogene 4	0	1	n/a	n/a	n/a	2.452
1107902	ENSG00000231824	151158	C18orf42	chromosome 18 open reading frame 42	642597	18	n/a	n/a	n/a	2.45
279807026	ENSG00000227082	0	AL592494.5	AL592494.5	0	1	n/a	n/a	n/a	2.449
1100337	ENSG00000172752	90318	COL6A5	collagen, type VI, alpha 5	256076	3	n/a	n/a	n/a	2.447
1092858	ENSG00000127774	57704	TMEM93	transmembrane protein 93	83460	17	n/a	n/a	n/a	2.447
1094129	ENSG00000136111	9738	TBC1D4	TBC1 domain family, member 4	9882	13	n/a	n/a	n/a	2.446
1100446	ENSG00000173267	6583	SNCG	synuclein, gamma (breast cancer-specific protein 1)	6623	10	n/a	n/a	n/a	2.445
1095879	ENSG00000147274	27061	RBMX	RNA binding motif protein, X-linked	27316	X	n/a	n/a	n/a	2.445
1103633	ENSG00000188739	22784	RBM34	RNA binding motif protein 34	23029	1	n/a	n/a	n/a	2.444
1092953	ENSG00000128602	6568	SMO	smoothened, frizzled family receptor	6608	7	n/a	n/a	n/a	2.443
279810839	ENSG00000227436	0	AC006026.11	AC006026.11	0	7	n/a	n/a	n/a	2.443
279996792	ENSG00000247909	0	AL669918.1	AL669918.1	0	6	n/a	n/a	n/a	2.443
1102300	ENSG00000183291	9267	RP4-604K5.1	15 kDa selenoprotein	9403	1	n/a	n/a	n/a	2.44
1093805	ENSG00000134371	55380	CDC73	cell division cycle 73, Paf1/RNA polymerase II complex component, homolog (S. cerevisiae)	79577	1	n/a	n/a	n/a	2.44
1091386	ENSG00000115828	25546	QPCT	glutaminyl-peptide cyclotransferase	25797	2	n/a	n/a	n/a	2.44
1106536	ENSG00000221909	85795	FAM200A	family with sequence similarity 200, member A	221786	7	n/a	n/a	n/a	2.439
279832002	ENSG00000229360	0	PPP1R2P5	protein phosphatase 1, regulatory (inhibitor) subunit 2 pseudogene 5	0	2	n/a	n/a	n/a	2.438
1099459	ENSG00000169019	34240	COMMD8	COMM domain containing 8	54951	4	n/a	n/a	n/a	2.437
279822508	ENSG00000228509	0	AC006460.2	AC006460.2	0	2	n/a	n/a	n/a	2.437
279931317	ENSG00000238199	0	RP4-796F18.2	RP4-796F18.2	0	1	n/a	n/a	n/a	2.436
1092001	ENSG00000120802	7069	TMPO	thymopoietin	7112	12	n/a	n/a	n/a	2.436
1091236	ENSG00000114861	26831	FOXP1	forkhead box P1	27086	3	n/a	n/a	n/a	2.434
1101506	ENSG00000179021	94513	C3orf38	chromosome 3 open reading frame 38	285237	3	n/a	n/a	n/a	2.434
1091267	ENSG00000115145	10108	STAM2	signal transducing adaptor molecule (SH3 domain and ITAM motif) 2	10254	2	n/a	n/a	n/a	2.432
279616769	ENSG00000197083	0	ZNF300P1	zinc finger protein 300 pseudogene 1	0	5	n/a	n/a	n/a	2.432
1094695	ENSG00000139154	78850	AEBP2	AE binding protein 2	121536	12	n/a	n/a	n/a	2.432
1100181	ENSG00000172062	6566	SMN1	survival of motor neuron 1, telomeric	6606	5	n/a	n/a	n/a	2.43
1098645	ENSG00000165813	34377	C10orf118	chromosome 10 open reading frame 118	55088	10	n/a	n/a	n/a	2.429
280063612	ENSG00000253919	0	PRKRIRP7	protein-kinase, interferon-inducible double stranded RNA dependent inhibitor, repressor of (P58 repressor) pseudogene 7	0	8	n/a	n/a	n/a	2.429
1109166	ENSG00000244754	10296	N4BP2L2	NEDD4 binding protein 2-like 2	10443	13	n/a	n/a	n/a	2.427
1088685	ENSG00000089048	31055	ESF1	ESF1, nucleolar pre-rRNA processing protein, homolog (S. cerevisiae)	51575	20	n/a	n/a	n/a	2.427
1088244	ENSG00000077147	36168	TM9SF3	transmembrane 9 superfamily member 3	56889	10	n/a	n/a	n/a	2.426
1091642	ENSG00000117620	23198	SLC35A3	solute carrier family 35 (UDP-N-acetylglucosamine (UDP-GlcNAc) transporter), member A3	23443	1	n/a	n/a	n/a	2.426
1089207	ENSG00000100503	30681	NIN	ninein (GSK3B interacting protein)	51199	14	n/a	n/a	n/a	2.426
279981529	ENSG00000244043	0	RPS27P27	ribosomal protein S27 pseudogene 27	0	16	n/a	n/a	n/a	2.425
1100160	ENSG00000171988	85697	JMJD1C	jumonji domain containing 1C	221037	10	n/a	n/a	n/a	2.425
279816631	ENSG00000227973	0	AC023356.3	AC023356.3	0	15	n/a	n/a	n/a	2.424
1101675	ENSG00000180044	125451	C3orf80	chromosome 3 open reading frame 80	401097	3	n/a	n/a	n/a	2.423
280025626	ENSG00000250392	0	RP11-700N1.1	RP11-700N1.1	0	4	n/a	n/a	n/a	2.423
1099026	ENSG00000167306	4619	MYO5B	myosin VB	4645	18	n/a	n/a	n/a	2.423
1093327	ENSG00000131187	2146	F12	coagulation factor XII (Hageman factor)	2161	5	n/a	n/a	n/a	2.421
1093064	ENSG00000129518	35125	EAPP	E2F-associated phosphoprotein	55837	14	n/a	n/a	n/a	2.421
1104365	ENSG00000197713	6088	RPE	ribulose-5-phosphate-3-epimerase	6120	2	n/a	n/a	n/a	2.421
1088960	ENSG00000099246	22687	RAB18	RAB18, member RAS oncogene family	22931	10	n/a	n/a	n/a	2.42
279461234	ENSG00000174977	0	AC026271.5	AC026271.5	0	17	n/a	n/a	n/a	2.42
279837524	ENSG00000229891	1001058	Z83851.1	Z83851.1	100134361	22	n/a	n/a	n/a	2.418
1092244	ENSG00000123091	26739	RNF11	ring finger protein 11	26994	1	n/a	n/a	n/a	2.417
279808421	ENSG00000227203	0	SUB1P1	SUB1 homolog (S. cerevisiae) pseudogene 1	0	8	n/a	n/a	n/a	2.416
1092765	ENSG00000126804	22646	ZBTB1	zinc finger and BTB domain containing 1	22890	14	n/a	n/a	n/a	2.415
1094832	ENSG00000140006	76614	WDR89	WD repeat domain 89	112840	14	n/a	n/a	n/a	2.415
1095225	ENSG00000142945	10846	KIF2C	kinesin family member 2C	11004	1	n/a	n/a	n/a	2.415
279992135	ENSG00000246100	0	CTC-774J1.2	CTC-774J1.2	0	11	n/a	n/a	n/a	2.414
279914993	ENSG00000236822	0	RP11-137J7.2	RP11-137J7.2	0	6	n/a	n/a	n/a	2.414
1100415	ENSG00000173145	40919	NOC3L	nucleolar complex associated 3 homolog (S. cerevisiae)	64318	10	n/a	n/a	n/a	2.414
1094723	ENSG00000139278	10852	GLIPR1	GLI pathogenesis-related 1	11010	12	n/a	n/a	n/a	2.414
279852978	ENSG00000231249	0	AC024168.2	AC024168.2	0	3	n/a	n/a	n/a	2.413
1087346	ENSG00000029534	283	ANK1	ankyrin 1, erythrocytic	286	8	n/a	n/a	n/a	2.413
1098224	ENSG00000164163	6027	ABCE1	ATP-binding cassette, sub-family E (OABP), member 1	6059	4	n/a	n/a	n/a	2.412
1096462	ENSG00000152404	80333	CWF19L2	CWF19-like 2, cell cycle control (S. pombe)	143884	11	n/a	n/a	n/a	2.411
1100398	ENSG00000173041	109827	ZNF680	zinc finger protein 680	340252	7	n/a	n/a	n/a	2.411
1102723	ENSG00000185009	26730	AP3M1	adaptor-related protein complex 3, mu 1 subunit	26985	10	n/a	n/a	n/a	2.41
1092095	ENSG00000121749	41359	TBC1D15	TBC1 domain family, member 15	64786	12	n/a	n/a	n/a	2.409
1093901	ENSG00000134970	30497	TMED7	transmembrane emp24 protein transport domain containing 7	51014	5	n/a	n/a	n/a	2.409
1094670	ENSG00000138814	5498	PPP3CA	protein phosphatase 3, catalytic subunit, alpha isozyme	5530	4	n/a	n/a	n/a	2.409
1102424	ENSG00000183735	28846	TBK1	TANK-binding kinase 1	29110	12	n/a	n/a	n/a	2.409
279784987	ENSG00000225200	0	AB019441.29	AB019441.29	0	14	n/a	n/a	n/a	2.408
279468137	ENSG00000175741	0	RWDD4P2	RWD domain containing 4 pseudogene 2	0	7	n/a	n/a	n/a	2.408
279983106	ENSG00000244234	0	GMCL1P1	germ cell-less homolog 1 (Drosophila) pseudogene 1	0	5	n/a	n/a	n/a	2.407
1104298	ENSG00000197498	58365	RPF2	ribosome production factor 2 homolog (S. cerevisiae)	84154	6	n/a	n/a	n/a	2.405
1088877	ENSG00000093144	35150	ECHDC1	enoyl CoA hydratase domain containing 1	55862	6	n/a	n/a	n/a	2.405
1091217	ENSG00000114744	30604	COMMD2	COMM domain containing 2	51122	3	n/a	n/a	n/a	2.404
1097730	ENSG00000162616	10922	DNAJB4	DnaJ (Hsp40) homolog, subfamily B, member 4	11080	1	n/a	n/a	n/a	2.404
1098958	ENSG00000167005	10893	NUDT21	nudix (nucleoside diphosphate linked moiety X)-type motif 21	11051	16	n/a	n/a	n/a	2.403
1091196	ENSG00000114541	22905	FRMD4B	FERM domain containing 4B	23150	3	n/a	n/a	n/a	2.402
1103922	ENSG00000196387	7655	ZNF140	zinc finger protein 140	7699	12	n/a	n/a	n/a	2.402
1095624	ENSG00000145388	36994	METTL14	methyltransferase like 14	57721	4	n/a	n/a	n/a	2.401
1096787	ENSG00000155130	4057	MARCKS	myristoylated alanine-rich protein kinase C substrate	4082	6	n/a	n/a	n/a	2.399
279936016	ENSG00000238881	167909	SCARNA2	small Cajal body-specific RNA 2	677766	1	n/a	n/a	n/a	2.397
1091771	ENSG00000119042	23069	SATB2	SATB homeobox 2	23314	2	n/a	n/a	n/a	2.397
1088111	ENSG00000073711	5491	PPP2R3A	protein phosphatase 2, regulatory subunit B'', alpha	5523	3	n/a	n/a	n/a	2.396
1090550	ENSG00000109270	8580	LAMTOR3	late endosomal/lysosomal adaptor, MAPK and MTOR activator 3	8649	4	n/a	n/a	n/a	2.396
1099117	ENSG00000167670	9891	CHAF1A	chromatin assembly factor 1, subunit A (p150)	10036	19	n/a	n/a	n/a	2.396
1096439	ENSG00000152219	78798	C11orf46	chromosome 11 open reading frame 46	120534	11	n/a	n/a	n/a	2.395
1102120	ENSG00000182518	59961	FAM104B	family with sequence similarity 104, member B	90736	X	n/a	n/a	n/a	2.395
1089449	ENSG00000101745	23008	ANKRD12	ankyrin repeat domain 12	23253	18	n/a	n/a	n/a	2.394
1094690	ENSG00000139132	78848	FGD4	FYVE, RhoGEF and PH domain containing 4	121512	12	n/a	n/a	n/a	2.394
1095543	ENSG00000144747	7067	TMF1	TATA element modulatory factor 1	7110	3	n/a	n/a	n/a	2.392
1096813	ENSG00000155438	58575	MKI67IP	MKI67 (FHA domain) interacting nucleolar phosphoprotein	84365	2	n/a	n/a	n/a	2.392
1098128	ENSG00000163918	5952	RFC4	replication factor C (activator 1) 4, 37kDa	5984	3	n/a	n/a	n/a	2.392
1087390	ENSG00000035499	35078	DEPDC1B	DEP domain containing 1B	55789	5	n/a	n/a	n/a	2.39
1091996	ENSG00000120742	26975	SERP1	stress-associated endoplasmic reticulum protein 1	27230	3	n/a	n/a	n/a	2.389
1089790	ENSG00000104343	34573	UBE2W	ubiquitin-conjugating enzyme E2W (putative)	55284	8	n/a	n/a	n/a	2.389
1099009	ENSG00000167220	58275	HDHD2	haloacid dehalogenase-like hydrolase domain containing 2	84064	18	n/a	n/a	n/a	2.389
1091424	ENSG00000116095	41820	PLEKHA3	pleckstrin homology domain containing, family A (phosphoinositide binding specific) member 3	65977	2	n/a	n/a	n/a	2.388
280046141	ENSG00000252248	0	AC093693.1	AC093693.1	0	7	n/a	n/a	n/a	2.388
1103272	ENSG00000187193	4475	MT1X	metallothionein 1X	4501	16	n/a	n/a	n/a	2.387
1100479	ENSG00000173451	57833	THAP2	THAP domain containing, apoptosis associated protein 2	83591	12	n/a	n/a	n/a	2.387
1107603	ENSG00000229833	1003109	C19orf79	chromosome 19 open reading frame 79	100131801	19	n/a	n/a	n/a	2.387
1096617	ENSG00000153790	79684	C7orf31	chromosome 7 open reading frame 31	136895	7	n/a	n/a	n/a	2.386
1089931	ENSG00000105176	8654	C19orf2	chromosome 19 open reading frame 2	8725	19	n/a	n/a	n/a	2.385
1109069	ENSG00000243147	9411	MRPL33	mitochondrial ribosomal protein L33	9553	2	n/a	n/a	n/a	2.383
1089211	ENSG00000100522	41404	GNPNAT1	glucosamine-phosphate N-acetyltransferase 1	64841	14	n/a	n/a	n/a	2.383
1088659	ENSG00000088756	55625	ARHGAP28	Rho GTPase activating protein 28	79822	18	n/a	n/a	n/a	2.383
1092411	ENSG00000124279	54912	FASTKD3	FAST kinase domains 3	79072	5	n/a	n/a	n/a	2.383
279992608	ENSG00000246263	0	KB-431C1.4	KB-431C1.4	0	8	n/a	n/a	n/a	2.383
1089307	ENSG00000101003	9693	GINS1	GINS complex subunit 1 (Psf1 homolog)	9837	20	n/a	n/a	n/a	2.382
1089801	ENSG00000104412	9550	TTC35	tetratricopeptide repeat domain 35	9694	8	n/a	n/a	n/a	2.382
1093693	ENSG00000133704	10379	IPO8	importin 8	10526	12	n/a	n/a	n/a	2.381
280110995	ENSG00000258016	0	HIGD1AP1	HIG1 hypoxia inducible domain family, member 1A pseudogene 1	0	12	n/a	n/a	n/a	2.381
1091792	ENSG00000119335	6382	SET	SET nuclear oncogene	6418	9	n/a	n/a	n/a	2.381
1090731	ENSG00000110958	10570	PTGES3	prostaglandin E synthase 3 (cytosolic)	10728	12	n/a	n/a	n/a	2.38
1093737	ENSG00000134056	60157	MRPS36	mitochondrial ribosomal protein S36	92259	5	n/a	n/a	n/a	2.379
279953196	ENSG00000241007	0	SEPT7P6	septin 7 pseudogene 6	0	7	n/a	n/a	n/a	2.379
1092531	ENSG00000125249	5879	RAP2A	RAP2A, member of RAS oncogene family	5911	13	n/a	n/a	n/a	2.378
1092500	ENSG00000124802	9380	EEF1E1	eukaryotic translation elongation factor 1 epsilon 1	9521	6	n/a	n/a	n/a	2.378
1103718	ENSG00000189057	119465	FAM111B	family with sequence similarity 111, member B	374393	11	n/a	n/a	n/a	2.377
1089562	ENSG00000102471	33893	NDFIP2	Nedd4 family interacting protein 2	54602	13	n/a	n/a	n/a	2.377
1103714	ENSG00000189050	30618	RNFT1	ring finger protein, transmembrane 1	51136	17	n/a	n/a	n/a	2.376
1091745	ENSG00000118762	5279	PKD2	polycystic kidney disease 2 (autosomal dominant)	5311	4	n/a	n/a	n/a	2.376
1095970	ENSG00000148082	32838	SHC3	SHC (Src homology 2 domain containing) transforming protein 3	53358	9	n/a	n/a	n/a	2.375
1104017	ENSG00000196646	7651	ZNF136	zinc finger protein 136	7695	19	n/a	n/a	n/a	2.374
279882781	ENSG00000233868	0	AC009302.2	AC009302.2	0	2	n/a	n/a	n/a	2.373
1094861	ENSG00000140284	10843	SLC27A2	solute carrier family 27 (fatty acid transporter), member 2	11001	15	n/a	n/a	n/a	2.371
1096955	ENSG00000156671	80276	SAMD8	sterile alpha motif domain containing 8	142891	10	n/a	n/a	n/a	2.371
1096944	ENSG00000156531	58505	PHF6	PHD finger protein 6	84295	X	n/a	n/a	n/a	2.368
1098818	ENSG00000166451	35127	CENPN	centromere protein N	55839	16	n/a	n/a	n/a	2.368
279719747	ENSG00000213178	0	RP11-641D5.1	RP11-641D5.1	0	3	n/a	n/a	n/a	2.368
1098548	ENSG00000165449	85682	SLC16A9	solute carrier family 16, member 9 (monocarboxylic acid transporter 9)	220963	10	n/a	n/a	n/a	2.367
1088327	ENSG00000079156	77598	OSBPL6	oxysterol binding protein-like 6	114880	2	n/a	n/a	n/a	2.366
1086910	ENSG00000004399	22884	PLXND1	plexin D1	23129	3	n/a	n/a	n/a	2.365
1102018	ENSG00000182103	85640	FAM181B	family with sequence similarity 181, member B	220382	11	n/a	n/a	n/a	2.365
1089538	ENSG00000102271	35347	KLHL4	kelch-like 4 (Drosophila)	56062	X	n/a	n/a	n/a	2.365
1102364	ENSG00000183570	33332	PCBP3	poly(rC) binding protein 3	54039	21	n/a	n/a	n/a	2.364
279914981	ENSG00000236819	0	AC087393.1	AC087393.1	0	17	n/a	n/a	n/a	2.363
1096869	ENSG00000155975	79702	VPS37A	vacuolar protein sorting 37 homolog A (S. cerevisiae)	137492	8	n/a	n/a	n/a	2.363
1096311	ENSG00000151292	1445	CSNK1G3	casein kinase 1, gamma 3	1456	5	n/a	n/a	n/a	2.363
1096371	ENSG00000151693	8776	ASAP2	ArfGAP with SH3 domain, ankyrin repeat and PH domain 2	8853	2	n/a	n/a	n/a	2.363
279926721	ENSG00000237819	0	AC002454.1	AC002454.1	0	7	n/a	n/a	n/a	2.362
1094817	ENSG00000139910	4826	NOVA1	neuro-oncological ventral antigen 1	4857	14	n/a	n/a	n/a	2.362
280002632	ENSG00000248511	0	RP11-9B6.1	HCG2045747Uncharacterized protein	0	4	n/a	n/a	n/a	2.362
1089164	ENSG00000100362	5784	PVALB	parvalbumin	5816	22	n/a	n/a	n/a	2.36
1100049	ENSG00000171502	90289	COL24A1	collagen, type XXIV, alpha 1	255631	1	n/a	n/a	n/a	2.36
1106008	ENSG00000214182	0	PTMAP5	prothymosin, alpha pseudogene 5	0	13	n/a	n/a	n/a	2.359
280002995	ENSG00000248546	0	ANP32C	acidic (leucine-rich) nuclear phosphoprotein 32 family, member C	0	4	n/a	n/a	n/a	2.359
1100282	ENSG00000172469	55497	MANEA	mannosidase, endo-alpha	79694	6	n/a	n/a	n/a	2.359
1091339	ENSG00000115520	56020	COQ10B	coenzyme Q10 homolog B (S. cerevisiae)	80219	2	n/a	n/a	n/a	2.358
1095267	ENSG00000143194	59134	MAEL	maelstrom homolog (Drosophila)	84944	1	n/a	n/a	n/a	2.358
1096299	ENSG00000151151	90107	IPMK	inositol polyphosphate multikinase	253430	10	n/a	n/a	n/a	2.358
279909021	ENSG00000236276	0	NDP-AS1	NDP antisense RNA 1 (non-protein coding)	0	X	n/a	n/a	n/a	2.358
280054090	ENSG00000253251	0	CTC-534A2.2	CDNA FLJ26957 fis, clone SLV00486Uncharacterized protein	0	5	n/a	n/a	n/a	2.358
1098344	ENSG00000164609	10422	SLU7	SLU7 splicing factor homolog (S. cerevisiae)	10569	5	n/a	n/a	n/a	2.357
279912953	ENSG00000236654	0	AC079780.3	AC079780.3	0	7	n/a	n/a	n/a	2.356
1104953	ENSG00000203880	34540	PCMTD2	protein-L-isoaspartate (D-aspartate) O-methyltransferase domain containing 2	55251	20	n/a	n/a	n/a	2.355
1094958	ENSG00000140931	78971	CMTM3	CKLF-like MARVEL transmembrane domain containing 3	123920	16	n/a	n/a	n/a	2.355
1087372	ENSG00000033178	34525	UBA6	ubiquitin-like modifier activating enzyme 6	55236	4	n/a	n/a	n/a	2.355
1087095	ENSG00000008952	7052	SEC62	SEC62 homolog (S. cerevisiae)	7095	3	n/a	n/a	n/a	2.354
1091682	ENSG00000118181	6197	RPS25	ribosomal protein S25	6230	11	n/a	n/a	n/a	2.354
1103887	ENSG00000196312	58488	HIATL2	hippocampus abundant transcript-like 2	84278	9	n/a	n/a	n/a	2.354
1091816	ENSG00000119541	9384	VPS4B	vacuolar protein sorting 4 homolog B (S. cerevisiae)	9525	18	n/a	n/a	n/a	2.353
1089221	ENSG00000100567	5652	PSMA3	proteasome (prosome, macropain) subunit, alpha type, 3	5684	14	n/a	n/a	n/a	2.352
1095834	ENSG00000147027	57846	TMEM47	transmembrane protein 47	83604	X	n/a	n/a	n/a	2.351
1093166	ENSG00000130349	30731	C6orf203	chromosome 6 open reading frame 203	51250	6	n/a	n/a	n/a	2.351
279520809	ENSG00000182921	0	CCDC75P1	coiled-coil domain containing 75 pseudogene 1	0	3	n/a	n/a	n/a	2.351
1103722	ENSG00000189067	9375	LITAF	lipopolysaccharide-induced TNF factor	9516	16	n/a	n/a	n/a	2.351
1106459	ENSG00000218672	0	AC008060.7	HCG2000720Hypothetical gene supported by AK054822Uncharacterized protein	0	7	n/a	n/a	n/a	2.35
1100055	ENSG00000171530	6862	TBCA	tubulin folding cofactor A	6902	5	n/a	n/a	n/a	2.349
1101199	ENSG00000177300	33147	CLDN22	claudin 22	53842	4	n/a	n/a	n/a	2.348
1090497	ENSG00000108848	31227	LUC7L3	LUC7-like 3 (S. cerevisiae)	51747	17	n/a	n/a	n/a	2.346
279710163	ENSG00000207945	1013241	MIR658	microRNA 658	724028	22	n/a	n/a	n/a	2.345
1102555	ENSG00000184304	5555	PRKD1	protein kinase D1	5587	14	n/a	n/a	n/a	2.345
1093530	ENSG00000132603	30869	NIP7	nuclear import 7 homolog (S. cerevisiae)	51388	16	n/a	n/a	n/a	2.345
279907768	ENSG00000236152	0	MRPS36P1	mitochondrial ribosomal protein S36 pseudogene 1	0	3	n/a	n/a	n/a	2.345
1094437	ENSG00000137727	36842	ARHGAP20	Rho GTPase activating protein 20	57569	11	n/a	n/a	n/a	2.344
1092273	ENSG00000123307	37191	NEUROD4	neurogenic differentiation 4	58158	12	n/a	n/a	n/a	2.344
279662180	ENSG00000200795	26581	RNU4-1	RNA, U4 small nuclear 1	26835	12	n/a	n/a	n/a	2.343
1093274	ENSG00000130935	25675	NOL11	nucleolar protein 11	25926	17	n/a	n/a	n/a	2.342
1092171	ENSG00000122481	25699	RWDD3	RWD domain containing 3	25950	1	n/a	n/a	n/a	2.341
1097371	ENSG00000160131	83751	VMA21	VMA21 vacuolar H+-ATPase homolog (S. cerevisiae)	203547	X	n/a	n/a	n/a	2.341
1093617	ENSG00000133067	37776	LGR6	leucine-rich repeat containing G protein-coupled receptor 6	59352	1	n/a	n/a	n/a	2.341
1098093	ENSG00000163811	22915	WDR43	WD repeat domain 43	23160	2	n/a	n/a	n/a	2.34
279918050	ENSG00000237101	0	RP11-365O16.6	RP11-365O16.6	0	1	n/a	n/a	n/a	2.34
1090376	ENSG00000108055	9003	SMC3	structural maintenance of chromosomes 3	9126	10	n/a	n/a	n/a	2.339
1096443	ENSG00000152240	77651	HAUS1	HAUS augmin-like complex, subunit 1	115106	18	n/a	n/a	n/a	2.339
1099522	ENSG00000169251	30550	NMD3	NMD3 homolog (S. cerevisiae)	51068	3	n/a	n/a	n/a	2.338
1101573	ENSG00000179387	90286	ELMOD2	ELMO/CED-12 domain containing 2	255520	4	n/a	n/a	n/a	2.337
1092327	ENSG00000123728	37097	RAP2C	RAP2C, member of RAS oncogene family	57826	X	n/a	n/a	n/a	2.337
279885272	ENSG00000234104	0	RP5-1177M21.1	RP5-1177M21.1	0	20	n/a	n/a	n/a	2.336
1096219	ENSG00000150316	0	CWC15	CWC15 spliceosome-associated protein homolog (S. cerevisiae)	0	11	n/a	n/a	n/a	2.335
279665680	ENSG00000201808	6048	SNORA73A	small nucleolar RNA, H/ACA box 73A	6080	1	n/a	n/a	n/a	2.334
1087595	ENSG00000054267	31222	ARID4B	AT rich interactive domain 4B (RBP1-like)	51742	1	n/a	n/a	n/a	2.334
1090040	ENSG00000105643	26851	ARRDC2	arrestin domain containing 2	27106	19	n/a	n/a	n/a	2.334
1090096	ENSG00000105856	26704	HBP1	HMG-box transcription factor 1	26959	7	n/a	n/a	n/a	2.332
279785214	ENSG00000225215	0	SMARCE1P1	SWI/SNF related, matrix associated, actin dependent regulator of chromatin, subfamily e, member 1 pseudogene 1	0	11	n/a	n/a	n/a	2.332
1104731	ENSG00000198780	25798	FAM169A	family with sequence similarity 169, member A	26049	5	n/a	n/a	n/a	2.332
1095809	ENSG00000146802	41016	TMEM168	transmembrane protein 168	64418	7	n/a	n/a	n/a	2.332
1104637	ENSG00000198551	83486	ZNF627	zinc finger protein 627	199692	19	n/a	n/a	n/a	2.331
279963155	ENSG00000242128	0	AC079767.2	AC079767.2	0	2	n/a	n/a	n/a	2.331
1099354	ENSG00000168564	34891	CDKN2AIP	CDKN2A interacting protein	55602	4	n/a	n/a	n/a	2.331
1094630	ENSG00000138675	2235	FGF5	fibroblast growth factor 5	2250	4	n/a	n/a	n/a	2.33
279874817	ENSG00000233158	0	AC097374.5	AC097374.5	0	2	n/a	n/a	n/a	2.33
1104177	ENSG00000197124	60005	ZNF682	zinc finger protein 682	91120	19	n/a	n/a	n/a	2.329
1095777	ENSG00000146433	36856	TMEM181	transmembrane protein 181	57583	6	n/a	n/a	n/a	2.328
1089366	ENSG00000101265	9626	RASSF2	Ras association (RalGDS/AF-6) domain family member 2	9770	20	n/a	n/a	n/a	2.328
279943299	ENSG00000239842	0	TRNAE32P	transfer RNA glutamic acid 32 (anticodon UUC) pseudogene	0	1	n/a	n/a	n/a	2.327
1088709	ENSG00000089250	4811	NOS1	nitric oxide synthase 1 (neuronal)	4842	12	n/a	n/a	n/a	2.327
279754039	ENSG00000221462	167679	SNORA76	small nucleolar RNA, H/ACA box 76	677842	17	n/a	n/a	n/a	2.326
279803138	ENSG00000226781	0	TBCAP1	tubulin folding cofactor A pseudogene 1	0	X	n/a	n/a	n/a	2.325
1087820	ENSG00000065809	57883	FAM107B	family with sequence similarity 107, member B	83641	10	n/a	n/a	n/a	2.325
1091987	ENSG00000120699	11175	EXOSC8	exosome component 8	11340	13	n/a	n/a	n/a	2.324
1095218	ENSG00000142867	8836	BCL10	B-cell CLL/lymphoma 10	8915	1	n/a	n/a	n/a	2.324
279825851	ENSG00000228802	0	AC073641.2	AC073641.2	0	2	n/a	n/a	n/a	2.323
279984719	ENSG00000244380	0	RP11-24C3.2	RP11-24C3.2	0	3	n/a	n/a	n/a	2.323
1104813	ENSG00000198918	6138	RPL39	ribosomal protein L39	6170	X	n/a	n/a	n/a	2.323
1096986	ENSG00000156970	697	BUB1B	budding uninhibited by benzimidazoles 1 homolog beta (yeast)	701	15	n/a	n/a	n/a	2.321
1094131	ENSG00000136122	55669	BORA	bora, aurora kinase A activator	79866	13	n/a	n/a	n/a	2.321
1094874	ENSG00000140367	60233	UBE2Q2	ubiquitin-conjugating enzyme E2Q family member 2	92912	15	n/a	n/a	n/a	2.32
1104474	ENSG00000198015	28713	MRPL42	mitochondrial ribosomal protein L42	28977	12	n/a	n/a	n/a	2.319
1106012	ENSG00000214194	125609	AC073346.2	Putative transmembrane protein LOC401397	401397	7	n/a	n/a	n/a	2.319
1087663	ENSG00000058668	490	ATP2B4	ATPase, Ca++ transporting, plasma membrane 4	493	1	n/a	n/a	n/a	2.319
1100970	ENSG00000176102	1468	CSTF3	cleavage stimulation factor, 3' pre-RNA, subunit 3, 77kDa	1479	11	n/a	n/a	n/a	2.318
1086964	ENSG00000005513	29803	SOX8	SRY (sex determining region Y)-box 8	30812	16	n/a	n/a	n/a	2.316
279789431	ENSG00000225573	0	RPL35P5	ribosomal protein L35 pseudogene 5	0	7	n/a	n/a	n/a	2.315
1098705	ENSG00000166068	81523	SPRED1	sprouty-related, EVH1 domain containing 1	161742	15	n/a	n/a	n/a	2.314
1099743	ENSG00000170275	10344	CRTAP	cartilage associated protein	10491	3	n/a	n/a	n/a	2.314
1089261	ENSG00000100749	7400	VRK1	vaccinia related kinase 1	7443	14	n/a	n/a	n/a	2.314
1095791	ENSG00000146587	157124821	RBAK	RB-associated KRAB zinc finger	100533952	7	n/a	n/a	n/a	2.313
1102209	ENSG00000182903	82209	ZNF721	zinc finger protein 721	170960	4	n/a	n/a	n/a	2.313
1094626	ENSG00000138668	3164	HNRNPD	heterogeneous nuclear ribonucleoprotein D (AU-rich element RNA binding protein 1, 37kDa)	3184	4	n/a	n/a	n/a	2.313
280014847	ENSG00000249566	0	AC117517.1	AC117517.1	0	X	n/a	n/a	n/a	2.312
280085049	ENSG00000255342	0	RP11-762B21.5	RP11-762B21.5	0	11	n/a	n/a	n/a	2.312
1091790	ENSG00000119328	34231	FAM206A	family with sequence similarity 206, member A	54942	9	n/a	n/a	n/a	2.312
1096116	ENSG00000149289	59618	ZC3H12C	zinc finger CCCH-type containing 12C	85463	11	n/a	n/a	n/a	2.311
1088527	ENSG00000085365	0	SCAMP1	secretory carrier membrane protein 1	0	5	n/a	n/a	n/a	2.311
1098367	ENSG00000164690	6433	SHH	sonic hedgehog	6469	7	n/a	n/a	n/a	2.311
1087449	ENSG00000041982	3351	TNC	tenascin C	3371	9	n/a	n/a	n/a	2.31
279917893	ENSG00000237082	0	COX5BP6	cytochrome c oxidase subunit Vb pseudogene 6	0	13	n/a	n/a	n/a	2.31
1089438	ENSG00000101596	23102	SMCHD1	structural maintenance of chromosomes flexible hinge domain containing 1	23347	18	n/a	n/a	n/a	2.31
1088387	ENSG00000080839	5901	RBL1	retinoblastoma-like 1 (p107)	5933	20	n/a	n/a	n/a	2.31
1091075	ENSG00000113387	10765	SUB1	SUB1 homolog (S. cerevisiae)	10923	5	n/a	n/a	n/a	2.31
1093643	ENSG00000133193	59113	FAM104A	family with sequence similarity 104, member A	84923	17	n/a	n/a	n/a	2.309
1095251	ENSG00000143149	220	ALDH9A1	aldehyde dehydrogenase 9 family, member A1	223	1	n/a	n/a	n/a	2.308
1091392	ENSG00000115866	1603	DARS	aspartyl-tRNA synthetase	1615	2	n/a	n/a	n/a	2.308
1094426	ENSG00000137692	58469	DCUN1D5	DCN1, defective in cullin neddylation 1, domain containing 5 (S. cerevisiae)	84259	11	n/a	n/a	n/a	2.308
1094580	ENSG00000138398	9225	PPIG	peptidylprolyl isomerase G (cyclophilin G)	9360	2	n/a	n/a	n/a	2.307
279746340	ENSG00000217416	0	ISCA1P1	iron-sulfur cluster assembly 1 homolog (S. cerevisiae) pseudogene 1	0	5	n/a	n/a	n/a	2.307
280007198	ENSG00000248890	165295	RP11-291L15.2	RP11-291L15.2	646576	4	n/a	n/a	n/a	2.307
1101877	ENSG00000181234	60163	TMEM132C	transmembrane protein 132C	92293	12	n/a	n/a	n/a	2.307
1102141	ENSG00000182600	123264	C2orf82	chromosome 2 open reading frame 82	389084	2	n/a	n/a	n/a	2.307
1088677	ENSG00000088970	0	PLK1S1	polo-like kinase 1 substrate 1	0	20	n/a	n/a	n/a	2.307
1091802	ENSG00000119414	5505	PPP6C	protein phosphatase 6, catalytic subunit	5537	9	n/a	n/a	n/a	2.306
1094207	ENSG00000136527	6398	TRA2B	transformer 2 beta homolog (Drosophila)	6434	3	n/a	n/a	n/a	2.305
1094400	ENSG00000137501	34132	SYTL2	synaptotagmin-like 2	54843	11	n/a	n/a	n/a	2.304
1089792	ENSG00000104361	55618	NIPAL2	NIPA-like domain containing 2	79815	8	n/a	n/a	n/a	2.304
1098702	ENSG00000166037	9558	CEP57	centrosomal protein 57kDa	9702	11	n/a	n/a	n/a	2.303
279913122	ENSG00000236671	0	RP11-573I11.2	RP11-573I11.2	0	10	n/a	n/a	n/a	2.303
1089141	ENSG00000100314	81640	CABP7	calcium binding protein 7	164633	22	n/a	n/a	n/a	2.302
1100220	ENSG00000172244	119585	C5orf34	chromosome 5 open reading frame 34	375444	5	n/a	n/a	n/a	2.302
1088434	ENSG00000082153	9545	BZW1	basic leucine zipper and W2 domains 1	9689	2	n/a	n/a	n/a	2.302
279843847	ENSG00000230444	0	TFAMP1	transcription factor A, mitochondrial pseudogene 1	0	7	n/a	n/a	n/a	2.302
1092006	ENSG00000120837	4770	NFYB	nuclear transcription factor Y, beta	4801	12	n/a	n/a	n/a	2.301
1099921	ENSG00000171016	25857	PYGO1	pygopus homolog 1 (Drosophila)	26108	15	n/a	n/a	n/a	2.301
1091082	ENSG00000113448	5112	PDE4D	phosphodiesterase 4D, cAMP-specific	5144	5	n/a	n/a	n/a	2.301
279992169	ENSG00000246125	0	AC011460.1	AC011460.1	0	19	n/a	n/a	n/a	2.3
1099616	ENSG00000169714	7512	CNBP	CCHC-type zinc finger, nucleic acid binding protein	7555	3	n/a	n/a	n/a	2.299
1105375	ENSG00000205078	1000887	SYCE1L	synaptonemal complex central element protein 1-like	100130958	16	n/a	n/a	n/a	2.299
1090863	ENSG00000111845	34292	PAK1IP1	PAK1 interacting protein 1	55003	6	n/a	n/a	n/a	2.299
1092100	ENSG00000121774	10510	KHDRBS1	KH domain containing, RNA binding, signal transduction associated 1	10657	1	n/a	n/a	n/a	2.299
1087698	ENSG00000060982	583	BCAT1	branched chain amino-acid transaminase 1, cytosolic	586	12	n/a	n/a	n/a	2.299
1095590	ENSG00000145147	9218	SLIT2	slit homolog 2 (Drosophila)	9353	4	n/a	n/a	n/a	2.298
279707713	ENSG00000207445	0	SNORD15B	small nucleolar RNA, C/D box 15B	0	11	n/a	n/a	n/a	2.297
1088618	ENSG00000087338	40996	GMCL1	germ cell-less homolog 1 (Drosophila)	64395	2	n/a	n/a	n/a	2.297
1097954	ENSG00000163428	77728	LRRC58	leucine rich repeat containing 58	116064	3	n/a	n/a	n/a	2.296
279773924	ENSG00000224223	0	GS1-18A18.1	GS1-18A18.1	0	7	n/a	n/a	n/a	2.295
279927924	ENSG00000237922	0	RP11-478H16.1	RP11-478H16.1	0	1	n/a	n/a	n/a	2.295
280014618	ENSG00000249541	0	RP11-692C23.1	RP11-692C23.1	0	5	n/a	n/a	n/a	2.294
1100694	ENSG00000174606	59969	ANGEL2	angel homolog 2 (Drosophila)	90806	1	n/a	n/a	n/a	2.294
1092882	ENSG00000127989	7932	MTERF	mitochondrial transcription termination factor	7978	7	n/a	n/a	n/a	2.294
1097921	ENSG00000163297	78683	ANTXR2	anthrax toxin receptor 2	118429	4	n/a	n/a	n/a	2.291
1101914	ENSG00000181472	36894	ZBTB2	zinc finger and BTB domain containing 2	57621	6	n/a	n/a	n/a	2.291
1090939	ENSG00000112304	35144	ACOT13	acyl-CoA thioesterase 13	55856	6	n/a	n/a	n/a	2.291
1094191	ENSG00000136450	6390	SRSF1	serine/arginine-rich splicing factor 1	6426	17	n/a	n/a	n/a	2.291
1088948	ENSG00000096968	3692	JAK2	Janus kinase 2	3717	9	n/a	n/a	n/a	2.291
1089219	ENSG00000100564	5251	PIGH	phosphatidylinositol glycan anchor biosynthesis, class H	5283	14	n/a	n/a	n/a	2.29
1100043	ENSG00000171490	25905	RSL1D1	ribosomal L1 domain containing 1	26156	16	n/a	n/a	n/a	2.289
1093308	ENSG00000131094	10724	C1QL1	complement component 1, q subcomponent-like 1	10882	17	n/a	n/a	n/a	2.289
1099488	ENSG00000169139	7293	UBE2V2	ubiquitin-conjugating enzyme E2 variant 2	7336	8	n/a	n/a	n/a	2.289
279896626	ENSG00000235082	0	RP11-179G5.4	RP11-179G5.4	0	1	n/a	n/a	n/a	2.289
1098021	ENSG00000163607	28819	GTPBP8	GTP-binding protein 8 (putative)	29083	3	n/a	n/a	n/a	2.289
1089840	ENSG00000104738	4148	MCM4	minichromosome maintenance complex component 4	4173	8	n/a	n/a	n/a	2.288
1094150	ENSG00000136205	41334	TNS3	tensin 3	64759	7	n/a	n/a	n/a	2.286
279798449	ENSG00000226338	0	AC079150.2	AC079150.2	0	2	n/a	n/a	n/a	2.285
1090257	ENSG00000106829	7048	TLE4	transducin-like enhancer of split 4 (E(sp1) homolog, Drosophila)	7091	9	n/a	n/a	n/a	2.285
1089270	ENSG00000100814	37091	CCNB1IP1	cyclin B1 interacting protein 1, E3 ubiquitin protein ligase	57820	14	n/a	n/a	n/a	2.285
1091346	ENSG00000115541	3316	HSPE1	heat shock 10kDa protein 1 (chaperonin 10)	3336	2	n/a	n/a	n/a	2.285
1104486	ENSG00000198046	40577	ZNF667	zinc finger protein 667	63934	19	n/a	n/a	n/a	2.285
1088580	ENSG00000086712	35076	TXLNG	taxilin gamma	55787	X	n/a	n/a	n/a	2.284
279906455	ENSG00000236035	0	RP11-90O23.1	RP11-90O23.1	0	1	n/a	n/a	n/a	2.283
1100909	ENSG00000175768	125661	TOMM5	translocase of outer mitochondrial membrane 5 homolog (yeast)	401505	9	n/a	n/a	n/a	2.283
1091650	ENSG00000117691	29670	NENF	neudesin neurotrophic factor	29937	1	n/a	n/a	n/a	2.283
279992735	ENSG00000246316	0	RP11-492A10.1	RP11-492A10.1	0	5	n/a	n/a	n/a	2.282
1096418	ENSG00000152078	80716	TMEM56	transmembrane protein 56	148534	1	n/a	n/a	n/a	2.282
1094791	ENSG00000139687	5893	RB1	retinoblastoma 1	5925	13	n/a	n/a	n/a	2.281
279863363	ENSG00000232149	0	FERP1	fer (fps/fes related) tyrosine kinase (phosphoprotein NCP94) pseudogene 1	0	X	n/a	n/a	n/a	2.281
1097857	ENSG00000163064	2004	EN1	engrailed homeobox 1	2019	2	n/a	n/a	n/a	2.281
279896533	ENSG00000235071	0	RP11-759L5.2	RP11-759L5.2	0	X	n/a	n/a	n/a	2.281
279875484	ENSG00000233229	0	RP11-237F13__B.2	RP11-237F13__B.2	0	X	n/a	n/a	n/a	2.28
1094298	ENSG00000136938	10394	ANP32B	acidic (leucine-rich) nuclear phosphoprotein 32 family, member B	10541	9	n/a	n/a	n/a	2.28
1097925	ENSG00000163322	58353	FAM175A	family with sequence similarity 175, member A	84142	4	n/a	n/a	n/a	2.28
1087812	ENSG00000065613	9604	SLK	STE20-like kinase	9748	10	n/a	n/a	n/a	2.28
1091005	ENSG00000112773	34892	FAM46A	family with sequence similarity 46, member A	55603	6	n/a	n/a	n/a	2.28
280106009	ENSG00000257511	0	RP11-278C7.1	RP11-278C7.1	0	12	n/a	n/a	n/a	2.279
1101167	ENSG00000177106	41360	EPS8L2	EPS8-like 2	64787	11	n/a	n/a	n/a	2.278
1090567	ENSG00000109475	6132	RPL34	ribosomal protein L34	6164	4	n/a	n/a	n/a	2.278
1089521	ENSG00000102158	58272	MAGT1	magnesium transporter 1	84061	X	n/a	n/a	n/a	2.278
1087362	ENSG00000032219	5894	ARID4A	AT rich interactive domain 4A (RBP1-like)	5926	14	n/a	n/a	n/a	2.277
1102688	ENSG00000184897	8871	H1FX	H1 histone family, member X	8971	3	n/a	n/a	n/a	2.276
1090807	ENSG00000111602	8835	TIMELESS	timeless homolog (Drosophila)	8914	12	n/a	n/a	n/a	2.274
279641115	ENSG00000198406	0	BZW1P2	basic leucine zipper and W2 domains 1 pseudogene 2	0	3	n/a	n/a	n/a	2.274
1087981	ENSG00000070367	10493	EXOC5	exocyst complex component 5	10640	14	n/a	n/a	n/a	2.274
1095848	ENSG00000147119	35828	CHST7	carbohydrate (N-acetylglucosamine 6-O) sulfotransferase 7	56548	X	n/a	n/a	n/a	2.273
279953253	ENSG00000241015	80646	CTD-2224J9.2	CTD-2224J9.2	147804	19	n/a	n/a	n/a	2.273
1092299	ENSG00000123485	34644	HJURP	Holliday junction recognition protein	55355	2	n/a	n/a	n/a	2.272
1098246	ENSG00000164221	81147	CCDC112	coiled-coil domain containing 112	153733	5	n/a	n/a	n/a	2.272
1099561	ENSG00000169439	6347	SDC2	syndecan 2	6383	8	n/a	n/a	n/a	2.272
1098565	ENSG00000165506	34461	DNAAF2	dynein, axonemal, assembly factor 2	55172	14	n/a	n/a	n/a	2.272
1087397	ENSG00000036054	35062	TBC1D23	TBC1 domain family, member 23	55773	3	n/a	n/a	n/a	2.271
279722335	ENSG00000213467	0	HMGB1P37	high mobility group box 1 pseudogene 37	0	9	n/a	n/a	n/a	2.271
1092045	ENSG00000121152	23152	NCAPH	non-SMC condensin I complex, subunit H	23397	2	n/a	n/a	n/a	2.27
280102272	ENSG00000257151	0	RP11-701H24.2	RP11-701H24.2	0	15	n/a	n/a	n/a	2.27
279870135	ENSG00000232751	0	RP11-296O14.1	RP11-296O14.1	0	1	n/a	n/a	n/a	2.27
1097323	ENSG00000159674	10270	SPON2	spondin 2, extracellular matrix protein	10417	4	n/a	n/a	n/a	2.27
1094571	ENSG00000138376	577	BARD1	BRCA1 associated RING domain 1	580	2	n/a	n/a	n/a	2.27
1091613	ENSG00000117475	8482	BLZF1	basic leucine zipper nuclear factor 1	8548	1	n/a	n/a	n/a	2.27
280081767	ENSG00000255150	149558	EID3	EP300 interacting inhibitor of differentiation 3	493861	12	n/a	n/a	n/a	2.269
1100099	ENSG00000171757	81015	LRRC34	leucine rich repeat containing 34	151827	3	n/a	n/a	n/a	2.268
279956709	ENSG00000241434	0	CTD-2224J9.4	CTD-2224J9.4	0	19	n/a	n/a	n/a	2.268
1090856	ENSG00000111802	31047	TDP2	tyrosyl-DNA phosphodiesterase 2	51567	6	n/a	n/a	n/a	2.267
1090083	ENSG00000105793	59659	GTPBP10	GTP-binding protein 10 (putative)	85865	7	n/a	n/a	n/a	2.266
1090140	ENSG00000106066	33795	CPVL	carboxypeptidase, vitellogenic-like	54504	7	n/a	n/a	n/a	2.266
1093493	ENSG00000132424	25706	PNISR	PNN-interacting serine/arginine-rich protein	25957	6	n/a	n/a	n/a	2.265
1097636	ENSG00000162086	7584	ZNF75A	zinc finger protein 75a	7627	16	n/a	n/a	n/a	2.264
1099923	ENSG00000171033	5537	PKIA	protein kinase (cAMP-dependent, catalytic) inhibitor alpha	5569	8	n/a	n/a	n/a	2.264
279673575	ENSG00000203875	122163	SNHG5	small nucleolar RNA host gene 5 (non-protein coding)	387066	6	n/a	n/a	n/a	2.263
280029027	ENSG00000250669	0	RP11-83M16.3	RP11-83M16.3	0	5	n/a	n/a	n/a	2.263
1097141	ENSG00000158234	34468	FAIM	Fas apoptotic inhibitory molecule	55179	3	n/a	n/a	n/a	2.262
1104150	ENSG00000197045	2747	GMFB	glia maturation factor, beta	2764	14	n/a	n/a	n/a	2.261
1095932	ENSG00000147649	60143	MTDH	metadherin	92140	8	n/a	n/a	n/a	2.261
279773710	ENSG00000224208	0	AL590762.6	AL590762.6	0	X	n/a	n/a	n/a	2.261
1086882	ENSG00000001631	884	KRIT1	KRIT1, ankyrin repeat containing	889	7	n/a	n/a	n/a	2.261
279989004	ENSG00000244997	0	AC020928.1	AC020928.1	0	19	n/a	n/a	n/a	2.26
1102666	ENSG00000184787	7284	UBE2G2	ubiquitin-conjugating enzyme E2G 2	7327	21	n/a	n/a	n/a	2.259
1103878	ENSG00000196268	94310	ZNF493	zinc finger protein 493	284443	19	n/a	n/a	n/a	2.259
1096743	ENSG00000154764	7433	WNT7A	wingless-type MMTV integration site family, member 7A	7476	3	n/a	n/a	n/a	2.259
1104153	ENSG00000197050	80657	ZNF420	zinc finger protein 420	147923	19	n/a	n/a	n/a	2.259
279841335	ENSG00000230223	0	ATXN8OS	ATXN8 opposite strand (non-protein coding)	0	13	n/a	n/a	n/a	2.258
1092640	ENSG00000125845	646	BMP2	bone morphogenetic protein 2	650	20	n/a	n/a	n/a	2.257
1094507	ENSG00000138036	31106	DYNC2LI1	dynein, cytoplasmic 2, light intermediate chain 1	51626	2	n/a	n/a	n/a	2.257
1103055	ENSG00000186298	5469	PPP1CC	protein phosphatase 1, catalytic subunit, gamma isozyme	5501	12	n/a	n/a	n/a	2.256
1096889	ENSG00000156136	1621	DCK	deoxycytidine kinase	1633	4	n/a	n/a	n/a	2.256
1089528	ENSG00000102218	6070	RP2	retinitis pigmentosa 2 (X-linked recessive)	6102	X	n/a	n/a	n/a	2.256
1108986	ENSG00000241399	9792	CD302	CD302 molecule	9936	2	n/a	n/a	n/a	2.256
279834414	ENSG00000229588	0	RP11-479J7.2	RP11-479J7.2	0	1	n/a	n/a	n/a	2.255
1094201	ENSG00000136492	58206	BRIP1	BRCA1 interacting protein C-terminal helicase 1	83990	17	n/a	n/a	n/a	2.254
1091099	ENSG00000113583	36230	C5orf15	chromosome 5 open reading frame 15	56951	5	n/a	n/a	n/a	2.254
279928064	ENSG00000237936	0	RP11-224P11.1	RP11-224P11.1	0	10	n/a	n/a	n/a	2.254
1102127	ENSG00000182551	34545	ADI1	acireductone dioxygenase 1	55256	2	n/a	n/a	n/a	2.254
1093696	ENSG00000133731	3587	IMPA1	inositol(myo)-1(or 4)-monophosphatase 1	3612	8	n/a	n/a	n/a	2.254
1098022	ENSG00000163608	25620	C3orf17	chromosome 3 open reading frame 17	25871	3	n/a	n/a	n/a	2.252
1094153	ENSG00000136231	10496	IGF2BP3	insulin-like growth factor 2 mRNA binding protein 3	10643	7	n/a	n/a	n/a	2.252
1091406	ENSG00000115963	387	RND3	Rho family GTPase 3	390	2	n/a	n/a	n/a	2.252
1107623	ENSG00000229921	25985	KIF25-AS1	KIF25 antisense RNA 1 (non-protein coding)	100505879	6	n/a	n/a	n/a	2.251
1100148	ENSG00000171940	7720	ZNF217	zinc finger protein 217	7764	20	n/a	n/a	n/a	2.25
1099528	ENSG00000169288	41532	MRPL1	mitochondrial ribosomal protein L1	65008	4	n/a	n/a	n/a	2.25
1099546	ENSG00000169379	83598	ARL13B	ADP-ribosylation factor-like 13B	200894	3	n/a	n/a	n/a	2.25
1100571	ENSG00000173915	59023	USMG5	up-regulated during skeletal muscle growth 5 homolog (mouse)	84833	10	n/a	n/a	n/a	2.25
279903559	ENSG00000235734	0	HMGN1P36	high mobility group nucleosome binding domain 1 pseudogene 36	0	2	n/a	n/a	n/a	2.25
279940244	ENSG00000239467	157121233	AC007405.6	AC007405.6	100505695	2	n/a	n/a	n/a	2.25
279788559	ENSG00000225507	0	AC069282.6	AC069282.6	0	7	n/a	n/a	n/a	2.249
1087548	ENSG00000050344	9459	NFE2L3	nuclear factor (erythroid-derived 2)-like 3	9603	7	n/a	n/a	n/a	2.248
279872305	ENSG00000232951	0	IPO7P1	importin 7 pseudogene 1	0	X	n/a	n/a	n/a	2.248
1107995	ENSG00000232387	0	SKA2L	spindle and kinetochore associated complex subunit 2-like	0	9	n/a	n/a	n/a	2.247
279772698	ENSG00000224117	0	PTPN2P2	protein tyrosine phosphatase, non-receptor type 2 pseudogene 2	0	13	n/a	n/a	n/a	2.247
279727644	ENSG00000214077	0	GNAQP1	guanine nucleotide binding protein (G protein), q polypeptide pseudogene 1	0	2	n/a	n/a	n/a	2.247
279837911	ENSG00000229927	0	RP11-38L15.6	RP11-38L15.6	0	10	n/a	n/a	n/a	2.246
1094125	ENSG00000136100	30511	VPS36	vacuolar protein sorting 36 homolog (S. cerevisiae)	51028	13	n/a	n/a	n/a	2.246
279902605	ENSG00000235651	0	AC064850.4	AC064850.4	0	2	n/a	n/a	n/a	2.246
1093110	ENSG00000130024	34563	PHF10	PHD finger protein 10	55274	6	n/a	n/a	n/a	2.245
1103153	ENSG00000186714	142314	CCDC73	coiled-coil domain containing 73	493860	11	n/a	n/a	n/a	2.245
1095675	ENSG00000145782	9017	ATG12	ATG12 autophagy related 12 homolog (S. cerevisiae)	9140	5	n/a	n/a	n/a	2.242
280086252	ENSG00000255436	0	Z95704.2	Z95704.2	0	4	n/a	n/a	n/a	2.242
1093904	ENSG00000134987	79602	WDR36	WD repeat domain 36	134430	5	n/a	n/a	n/a	2.242
1103595	ENSG00000188612	6573	SUMO2	SMT3 suppressor of mif two 3 homolog 2 (S. cerevisiae)	6613	17	n/a	n/a	n/a	2.242
1108989	ENSG00000241468	9409	ATP5J2	ATP synthase, H+ transporting, mitochondrial Fo complex, subunit F2	9551	7	n/a	n/a	n/a	2.241
1093006	ENSG00000129038	3991	LOXL1	lysyl oxidase-like 1	4016	15	n/a	n/a	n/a	2.241
1102116	ENSG00000182504	55401	CEP97	centrosomal protein 97kDa	79598	3	n/a	n/a	n/a	2.241
1090746	ENSG00000111145	1989	ELK3	ELK3, ETS-domain protein (SRF accessory protein 2)	2004	12	n/a	n/a	n/a	2.241
1088860	ENSG00000092820	7387	EZR	ezrin	7430	6	n/a	n/a	n/a	2.24
1088128	ENSG00000074201	1198	CLNS1A	chloride channel, nucleotide-sensitive, 1A	1207	11	n/a	n/a	n/a	2.24
1094592	ENSG00000138448	3660	ITGAV	integrin, alpha V (vitronectin receptor, alpha polypeptide, antigen CD51)	3685	2	n/a	n/a	n/a	2.24
1089808	ENSG00000104442	34445	ARMC1	armadillo repeat containing 1	55156	8	n/a	n/a	n/a	2.24
280125626	ENSG00000259022	0	RP11-561B11.4	RP11-561B11.4	0	14	n/a	n/a	n/a	2.24
1093824	ENSG00000134504	94228	KCTD1	potassium channel tetramerisation domain containing 1	284252	18	n/a	n/a	n/a	2.239
1087075	ENSG00000008282	6816	SYPL1	synaptophysin-like 1	6856	7	n/a	n/a	n/a	2.239
1094663	ENSG00000138794	835	CASP6	caspase 6, apoptosis-related cysteine peptidase	839	4	n/a	n/a	n/a	2.239
1093424	ENSG00000131931	34434	THAP1	THAP domain containing, apoptosis associated protein 1	55145	8	n/a	n/a	n/a	2.239
1097893	ENSG00000163191	6249	S100A11	S100 calcium binding protein A11	6282	1	n/a	n/a	n/a	2.239
279995853	ENSG00000247570	0	RP11-449M6.1	RP11-449M6.1	0	8	n/a	n/a	n/a	2.239
1087612	ENSG00000055044	31082	NOP58	NOP58 ribonucleoprotein homolog (yeast)	51602	2	n/a	n/a	n/a	2.238
1091013	ENSG00000112851	35201	ERBB2IP	erbb2 interacting protein	55914	5	n/a	n/a	n/a	2.238
1104600	ENSG00000198417	4468	MT1F	metallothionein 1F	4494	16	n/a	n/a	n/a	2.237
1093702	ENSG00000133794	403	ARNTL	aryl hydrocarbon receptor nuclear translocator-like	406	11	n/a	n/a	n/a	2.236
1088571	ENSG00000086506	3032	HBQ1	hemoglobin, theta 1	3049	16	n/a	n/a	n/a	2.234
279783102	ENSG00000225008	0	RP13-228J13.6	RP13-228J13.6	0	X	n/a	n/a	n/a	2.234
1102950	ENSG00000185920	5695	PTCH1	patched 1	5727	9	n/a	n/a	n/a	2.234
1090303	ENSG00000107372	7719	ZFAND5	zinc finger, AN1-type domain 5	7763	9	n/a	n/a	n/a	2.233
1102605	ENSG00000184500	5595	PROS1	protein S (alpha)	5627	3	n/a	n/a	n/a	2.233
1090535	ENSG00000109133	34450	TMEM33	transmembrane protein 33	55161	4	n/a	n/a	n/a	2.232
1087489	ENSG00000047346	35487	KIAA1370	KIAA1370	56204	15	n/a	n/a	n/a	2.231
1107703	ENSG00000230551	0	CTB-89H12.4	CTB-89H12.4	0	5	n/a	n/a	n/a	2.231
279953655	ENSG00000241069	0	CTD-3141N22.1	CTD-3141N22.1	0	19	n/a	n/a	n/a	2.23
280031203	ENSG00000250846	1006867	RP11-807H7.1	RP11-807H7.1	100144602	4	n/a	n/a	n/a	2.23
1101560	ENSG00000179294	1000148	C17orf96	chromosome 17 open reading frame 96	100170841	17	n/a	n/a	n/a	2.229
1094013	ENSG00000135521	59136	LTV1	LTV1 homolog (S. cerevisiae)	84946	6	n/a	n/a	n/a	2.229
1088797	ENSG00000091140	1726	DLD	dihydrolipoamide dehydrogenase	1738	7	n/a	n/a	n/a	2.229
280064751	ENSG00000254004	109662	ZNF260	zinc finger protein 260	339324	19	n/a	n/a	n/a	2.228
1093468	ENSG00000132294	22922	EFR3A	EFR3 homolog A (S. cerevisiae)	23167	8	n/a	n/a	n/a	2.228
280088530	ENSG00000255618	0	RP11-357K6.1	RP11-357K6.1	0	12	n/a	n/a	n/a	2.228
1088830	ENSG00000092020	34301	PPP2R3C	protein phosphatase 2, regulatory subunit B'', gamma	55012	14	n/a	n/a	n/a	2.228
1093971	ENSG00000135363	3980	LMO2	LIM domain only 2 (rhombotin-like 1)	4005	11	n/a	n/a	n/a	2.228
279947364	ENSG00000240296	0	AC010492.5	AC010492.5	0	19	n/a	n/a	n/a	2.228
279888939	ENSG00000234431	0	AC007283.5	AC007283.5	0	2	n/a	n/a	n/a	2.227
279867254	ENSG00000232525	0	RP11-51B10.3	RP11-51B10.3	0	10	n/a	n/a	n/a	2.226
1095300	ENSG00000143353	79189	LYPLAL1	lysophospholipase-like 1	127018	1	n/a	n/a	n/a	2.226
1095726	ENSG00000146070	7895	PLA2G7	phospholipase A2, group VII (platelet-activating factor acetylhydrolase, plasma)	7941	6	n/a	n/a	n/a	2.226
1099858	ENSG00000170779	34327	CDCA4	cell division cycle associated 4	55038	14	n/a	n/a	n/a	2.225
279728670	ENSG00000214192	0	UBE2V1P2	ubiquitin-conjugating enzyme E2 variant 1 pseudogene 2	0	3	n/a	n/a	n/a	2.225
1094910	ENSG00000140525	34504	FANCI	Fanconi anemia, complementation group I	55215	15	n/a	n/a	n/a	2.225
1102751	ENSG00000185088	30547	RPS27L	ribosomal protein S27-like	51065	15	n/a	n/a	n/a	2.224
1104499	ENSG00000198081	7498	ZFP161	zinc finger protein 161 homolog (mouse)	7541	18	n/a	n/a	n/a	2.224
1103605	ENSG00000188647	119609	PTAR1	protein prenyltransferase alpha subunit repeat containing 1	375743	9	n/a	n/a	n/a	2.224
1099156	ENSG00000167774	4675	NDUFA7	NADH dehydrogenase (ubiquinone) 1 alpha subcomplex, 7, 14.5kDa	4701	19	n/a	n/a	n/a	2.224
1095416	ENSG00000143882	89557	ATP6V1C2	ATPase, H+ transporting, lysosomal 42kDa, V1 subunit C2	245973	2	n/a	n/a	n/a	2.223
279755166	ENSG00000221667	1023003	MIR1825	microRNA 1825	100302183	20	n/a	n/a	n/a	2.223
1095391	ENSG00000143771	28833	CNIH4	cornichon homolog 4 (Drosophila)	29097	1	n/a	n/a	n/a	2.223
1102959	ENSG00000185947	10162	ZNF267	zinc finger protein 267	10308	16	n/a	n/a	n/a	2.222
1094060	ENSG00000135776	23211	ABCB10	ATP-binding cassette, sub-family B (MDR/TAP), member 10	23456	1	n/a	n/a	n/a	2.222
1098195	ENSG00000164096	125487	C4orf3	chromosome 4 open reading frame 3	401152	4	n/a	n/a	n/a	2.222
1094551	ENSG00000138231	30645	DBR1	debranching enzyme homolog 1 (S. cerevisiae)	51163	3	n/a	n/a	n/a	2.222
1104570	ENSG00000198301	34442	SDAD1	SDA1 domain containing 1	55153	4	n/a	n/a	n/a	2.222
1101125	ENSG00000176912	149616	C18orf56	chromosome 18 open reading frame 56	494514	18	n/a	n/a	n/a	2.221
1090743	ENSG00000111110	36733	PPM1H	protein phosphatase, Mg2+/Mn2+ dependent, 1H	57460	12	n/a	n/a	n/a	2.22
1093700	ENSG00000133773	28816	CCDC59	coiled-coil domain containing 59	29080	12	n/a	n/a	n/a	2.22
1087161	ENSG00000011405	5254	PIK3C2A	phosphoinositide-3-kinase, class 2, alpha polypeptide	5286	11	n/a	n/a	n/a	2.22
1087880	ENSG00000067248	33796	DHX29	DEAH (Asp-Glu-Ala-His) box polypeptide 29	54505	5	n/a	n/a	n/a	2.219
1090595	ENSG00000109762	58125	SNX25	sorting nexin 25	83891	4	n/a	n/a	n/a	2.218
1091410	ENSG00000115993	41851	TRAK2	trafficking protein, kinesin binding 2	66008	2	n/a	n/a	n/a	2.218
1098217	ENSG00000164134	55956	NAA15	N(alpha)-acetyltransferase 15, NatA auxiliary subunit	80155	4	n/a	n/a	n/a	2.218
1088644	ENSG00000088305	1777	DNMT3B	DNA (cytosine-5-)-methyltransferase 3 beta	1789	20	n/a	n/a	n/a	2.217
1104558	ENSG00000198252	6775	STYX	serine/threonine/tyrosine interacting protein	6815	14	n/a	n/a	n/a	2.217
1089214	ENSG00000100528	10030	CNIH	cornichon homolog (Drosophila)	10175	14	n/a	n/a	n/a	2.217
279792729	ENSG00000225858	0	RP1-172N19.3	RP1-172N19.3	0	X	n/a	n/a	n/a	2.217
1090382	ENSG00000108106	27083	UBE2S	ubiquitin-conjugating enzyme E2S	27338	19	n/a	n/a	n/a	2.216
1104634	ENSG00000198538	7533	ZNF28	zinc finger protein 28	7576	19	n/a	n/a	n/a	2.215
1091983	ENSG00000120693	4068	SMAD9	SMAD family member 9	4093	13	n/a	n/a	n/a	2.215
1104828	ENSG00000198944	79610	ANKRD43	ankyrin repeat domain 43	134548	5	n/a	n/a	n/a	2.212
1093072	ENSG00000129595	40730	EPB41L4A	erythrocyte membrane protein band 4.1 like 4A	64097	5	n/a	n/a	n/a	2.212
279747741	ENSG00000218350	0	RP11-789A7.1	RP11-789A7.1	0	6	n/a	n/a	n/a	2.212
280131894	ENSG00000259378	0	RP11-105D1.2	RP11-105D1.2	0	15	n/a	n/a	n/a	2.211
279982488	ENSG00000244167	0	RP4-733B9.1	RP4-733B9.1	0	7	n/a	n/a	n/a	2.211
280108034	ENSG00000257742	0	RP11-350F4.2	RP11-350F4.2	0	12	n/a	n/a	n/a	2.211
1096457	ENSG00000152359	79599	POC5	POC5 centriolar protein homolog (Chlamydomonas)	134359	5	n/a	n/a	n/a	2.211
1098181	ENSG00000164073	90355	MFSD8	major facilitator superfamily domain containing 8	256471	4	n/a	n/a	n/a	2.211
1094889	ENSG00000140450	60120	ARRDC4	arrestin domain containing 4	91947	15	n/a	n/a	n/a	2.21
280025096	ENSG00000250347	0	AC005740.4	AC005740.4	0	5	n/a	n/a	n/a	2.21
279685023	ENSG00000204637	0	AC068538.2	AC068538.2	0	2	n/a	n/a	n/a	2.209
279850006	ENSG00000230992	0	FAM201B	family with sequence similarity 201, member B	0	2	n/a	n/a	n/a	2.207
1090315	ENSG00000107562	6351	CXCL12	chemokine (C-X-C motif) ligand 12	6387	10	n/a	n/a	n/a	2.207
279515532	ENSG00000182351	0	AP000358.3	AP000358.3	0	22	n/a	n/a	n/a	2.206
1090076	ENSG00000105750	7596	ZNF85	zinc finger protein 85	7639	19	n/a	n/a	n/a	2.206
1096957	ENSG00000156687	79720	UNC5D	unc-5 homolog D (C. elegans)	137970	8	n/a	n/a	n/a	2.206
1094865	ENSG00000140299	659	BNIP2	BCL2/adenovirus E1B 19kDa interacting protein 2	663	15	n/a	n/a	n/a	2.206
280013803	ENSG00000249474	0	RP11-49I4.3	RP11-49I4.3	0	3	n/a	n/a	n/a	2.205
1089029	ENSG00000099974	1013582	DDTL	D-dopachrome tautomerase-like	100037417	22	n/a	n/a	n/a	2.205
1104390	ENSG00000197780	6844	TAF13	TAF13 RNA polymerase II, TATA box binding protein (TBP)-associated factor, 18kDa	6884	1	n/a	n/a	n/a	2.205
1093690	ENSG00000133678	55996	C10orf57	chromosome 10 open reading frame 57	80195	10	n/a	n/a	n/a	2.204
1092495	ENSG00000124786	30483	SLC35B3	solute carrier family 35, member B3	51000	6	n/a	n/a	n/a	2.204
1091961	ENSG00000120526	59145	NUDCD1	NudC domain containing 1	84955	8	n/a	n/a	n/a	2.204
1095956	ENSG00000147874	34090	HAUS6	HAUS augmin-like complex, subunit 6	54801	9	n/a	n/a	n/a	2.204
1091577	ENSG00000117155	78473	SSX2IP	synovial sarcoma, X breakpoint 2 interacting protein	117178	1	n/a	n/a	n/a	2.203
1104484	ENSG00000198040	7594	ZNF84	zinc finger protein 84	7637	12	n/a	n/a	n/a	2.202
1104184	ENSG00000197147	23262	LRRC8B	leucine rich repeat containing 8 family, member B	23507	1	n/a	n/a	n/a	2.201
1096495	ENSG00000152601	4129	MBNL1	muscleblind-like (Drosophila)	4154	3	n/a	n/a	n/a	2.201
1093628	ENSG00000133112	7135	TPT1	tumor protein, translationally-controlled 1	7178	13	n/a	n/a	n/a	2.201
1096862	ENSG00000155957	31123	TMBIM4	transmembrane BAX inhibitor motif containing 4	51643	12	n/a	n/a	n/a	2.201
1095340	ENSG00000143494	55608	VASH2	vasohibin 2	79805	1	n/a	n/a	n/a	2.2
1089223	ENSG00000100575	26268	TIMM9	translocase of inner mitochondrial membrane 9 homolog (yeast)	26520	14	n/a	n/a	n/a	2.2
279849175	ENSG00000230911	0	PPIHP1	peptidylprolyl isomerase H (cyclophilin H) pseudogene 1	0	11	n/a	n/a	n/a	2.199
1087695	ENSG00000060749	55635	QSER1	glutamine and serine rich 1	79832	11	n/a	n/a	n/a	2.199
279778116	ENSG00000224578	0	AC084058.1	AC084058.1	0	16	n/a	n/a	n/a	2.199
1098244	ENSG00000164219	5197	PGGT1B	protein geranylgeranyltransferase type I, beta subunit	5229	5	n/a	n/a	n/a	2.199
1096514	ENSG00000152778	23889	IFIT5	interferon-induced protein with tetratricopeptide repeats 5	24138	10	n/a	n/a	n/a	2.199
279957575	ENSG00000241511	0	RPS15AP24	ribosomal protein S15a pseudogene 24	0	8	n/a	n/a	n/a	2.198
1096534	ENSG00000152953	34640	STK32B	serine/threonine kinase 32B	55351	4	n/a	n/a	n/a	2.198
279668186	ENSG00000202538	26580	RNU4-2	RNA, U4 small nuclear 2	26834	12	n/a	n/a	n/a	2.198
279996780	ENSG00000247903	0	RP11-421F16.3	RP11-421F16.3	0	12	n/a	n/a	n/a	2.198
1100202	ENSG00000172171	55539	C17orf42	chromosome 17 open reading frame 42	79736	17	n/a	n/a	n/a	2.197
279750021	ENSG00000219870	0	RP11-430A19.2	RP11-430A19.2	0	X	n/a	n/a	n/a	2.197
1088363	ENSG00000080200	0	CRYBG3	beta-gamma crystallin domain containing 3	0	3	n/a	n/a	n/a	2.196
1105405	ENSG00000205189	41829	ZBTB10	zinc finger and BTB domain containing 10	65986	8	n/a	n/a	n/a	2.196
279776235	ENSG00000224407	0	RP5-956O18.3	RP5-956O18.3	0	1	n/a	n/a	n/a	2.196
1105882	ENSG00000213625	34030	LEPROT	leptin receptor overlapping transcript	54741	1	n/a	n/a	n/a	2.195
279657077	ENSG00000199273	0	Y_RNA	Y RNA	0	7	n/a	n/a	n/a	2.195
1089787	ENSG00000104331	34217	IMPAD1	inositol monophosphatase domain containing 1	54928	8	n/a	n/a	n/a	2.195
279873943	ENSG00000233081	0	RP11-440G5.2	RP11-440G5.2	0	9	n/a	n/a	n/a	2.194
1094144	ENSG00000136160	1897	EDNRB	endothelin receptor type B	1910	13	n/a	n/a	n/a	2.193
1104780	ENSG00000198860	77791	TSEN15	tRNA splicing endonuclease 15 homolog (S. cerevisiae)	116461	1	n/a	n/a	n/a	2.193
1104020	ENSG00000196653	60039	ZNF502	zinc finger protein 502	91392	3	n/a	n/a	n/a	2.192
1091903	ENSG00000120063	10525	GNA13	guanine nucleotide binding protein (G protein), alpha 13	10672	17	n/a	n/a	n/a	2.192
1098064	ENSG00000163714	23105	U2SURP	U2 snRNP-associated SURP domain containing	23350	3	n/a	n/a	n/a	2.192
1087550	ENSG00000050405	30954	LIMA1	LIM domain and actin binding 1	51474	12	n/a	n/a	n/a	2.192
1090609	ENSG00000109881	60000	CCDC34	coiled-coil domain containing 34	91057	11	n/a	n/a	n/a	2.192
279723021	ENSG00000213569	0	RP13-383K5.4	RP13-383K5.4	0	X	n/a	n/a	n/a	2.19
280088854	ENSG00000255651	0	RP11-466C23.4	RP11-466C23.4	0	11	n/a	n/a	n/a	2.189
1109029	ENSG00000242220	79856	TCP10L	t-complex 10 (mouse)-like	140290	21	n/a	n/a	n/a	2.189
279997246	ENSG00000248078	0	AC015959.1	AC015959.1	0	18	n/a	n/a	n/a	2.188
1096316	ENSG00000151332	31042	MBIP	MAP3K12 binding inhibitory protein 1	51562	14	n/a	n/a	n/a	2.188
1090420	ENSG00000108406	55468	DHX40	DEAH (Asp-Glu-Ala-His) box polypeptide 40	79665	17	n/a	n/a	n/a	2.188
1095665	ENSG00000145734	35103	BDP1	B double prime 1, subunit of RNA polymerase III transcription initiation factor IIIB	55814	5	n/a	n/a	n/a	2.188
279897580	ENSG00000235162	122751	C12orf75	chromosome 12 open reading frame 75	387882	12	n/a	n/a	n/a	2.187
1105698	ENSG00000211455	22767	STK38L	serine/threonine kinase 38 like	23012	12	n/a	n/a	n/a	2.187
280093671	ENSG00000256185	0	RP11-612B6.2	RP11-612B6.2	0	12	n/a	n/a	n/a	2.186
280117529	ENSG00000258554	0	RP11-973D8.4	RP11-973D8.4	0	12	n/a	n/a	n/a	2.186
1098813	ENSG00000166441	6125	RPL27A	ribosomal protein L27a	6157	11	n/a	n/a	n/a	2.186
1096966	ENSG00000156802	28764	ATAD2	ATPase family, AAA domain containing 2	29028	8	n/a	n/a	n/a	2.185
279804245	ENSG00000226864	1015511	RP11-500G22.2	RP11-500G22.2	100130887	10	n/a	n/a	n/a	2.184
280094138	ENSG00000256240	0	AC010620.1	AC010620.1	0	19	n/a	n/a	n/a	2.184
1096644	ENSG00000153989	77743	NUS1	nuclear undecaprenyl pyrophosphate synthase 1 homolog (S. cerevisiae)	116150	6	n/a	n/a	n/a	2.183
1090306	ENSG00000107443	33910	CCNJ	cyclin J	54619	10	n/a	n/a	n/a	2.182
1093538	ENSG00000132639	6576	SNAP25	synaptosomal-associated protein, 25kDa	6616	20	n/a	n/a	n/a	2.182
1094044	ENSG00000135698	10054	MPHOSPH6	M-phase phosphoprotein 6	10200	16	n/a	n/a	n/a	2.182
1091427	ENSG00000116117	78651	PARD3B	par-3 partitioning defective 3 homolog B (C. elegans)	117583	2	n/a	n/a	n/a	2.181
1103966	ENSG00000196503	79537	ARL9	ADP-ribosylation factor-like 9	132946	4	n/a	n/a	n/a	2.18
1095803	ENSG00000146729	2615	GBAS	glioblastoma amplified sequence	2631	7	n/a	n/a	n/a	2.18
279918527	ENSG00000237137	0	RP11-408A13.2	RP11-408A13.2	0	9	n/a	n/a	n/a	2.18
1108973	ENSG00000241127	36281	C7orf36	chromosome 7 open reading frame 36	57002	7	n/a	n/a	n/a	2.18
279954131	ENSG00000241134	0	RP5-1051J4.4	RP5-1051J4.4	0	7	n/a	n/a	n/a	2.18
279759636	ENSG00000222364	0	U6	U6 spliceosomal RNA	0	7	n/a	n/a	n/a	2.18
280088377	ENSG00000255591	0	AL590762.1	AL590762.1	0	X	n/a	n/a	n/a	2.179
1092771	ENSG00000126858	34577	RHOT1	ras homolog gene family, member T1	55288	17	n/a	n/a	n/a	2.179
1092249	ENSG00000123106	34586	CCDC91	coiled-coil domain containing 91	55297	12	n/a	n/a	n/a	2.178
1101410	ENSG00000178425	85730	NT5DC1	5'-nucleotidase domain containing 1	221294	6	n/a	n/a	n/a	2.178
1095674	ENSG00000145781	30878	COMMD10	COMM domain containing 10	51397	5	n/a	n/a	n/a	2.177
1090805	ENSG00000111581	36400	NUP107	nucleoporin 107kDa	57122	12	n/a	n/a	n/a	2.177
1091130	ENSG00000113811	37329	RP11-884K10.5	Selenoprotein K	58515	3	n/a	n/a	n/a	2.176
279730354	ENSG00000214413	60185	BBIP1	BBSome interacting protein 1	92482	10	n/a	n/a	n/a	2.175
1093488	ENSG00000132388	7283	UBE2G1	ubiquitin-conjugating enzyme E2G 1	7326	17	n/a	n/a	n/a	2.175
1089089	ENSG00000100162	54859	CENPM	centromere protein M	79019	22	n/a	n/a	n/a	2.174
1102298	ENSG00000183283	9658	DAZAP2	DAZ associated protein 2	9802	12	n/a	n/a	n/a	2.174
1096266	ENSG00000150787	5773	PTS	6-pyruvoyltetrahydropterin synthase	5805	11	n/a	n/a	n/a	2.172
279760959	ENSG00000222726	0	RNU2-7P	RNA, U2 small nuclear 7, pseudogene	0	13	n/a	n/a	n/a	2.172
1101185	ENSG00000177200	56006	CHD9	chromodomain helicase DNA binding protein 9	80205	16	n/a	n/a	n/a	2.172
1102544	ENSG00000184261	35939	KCNK12	potassium channel, subfamily K, member 12	56660	2	n/a	n/a	n/a	2.171
1092767	ENSG00000126821	57246	SGPP1	sphingosine-1-phosphate phosphatase 1	81537	14	n/a	n/a	n/a	2.17
1098971	ENSG00000167088	6592	SNRPD1	small nuclear ribonucleoprotein D1 polypeptide 16kDa	6632	18	n/a	n/a	n/a	2.17
1090574	ENSG00000109576	30648	AADAT	aminoadipate aminotransferase	51166	4	n/a	n/a	n/a	2.17
1088804	ENSG00000091428	10911	RAPGEF4	Rap guanine nucleotide exchange factor (GEF) 4	11069	2	n/a	n/a	n/a	2.169
1089344	ENSG00000101190	10574	TCFL5	transcription factor-like 5 (basic helix-loop-helix)	10732	20	n/a	n/a	n/a	2.169
1088330	ENSG00000079257	36204	LXN	latexin	56925	3	n/a	n/a	n/a	2.169
1095757	ENSG00000146282	36316	RARS2	arginyl-tRNA synthetase 2, mitochondrial	57038	6	n/a	n/a	n/a	2.169
1097992	ENSG00000163527	83650	STT3B	STT3, subunit of the oligosaccharyltransferase complex, homolog B (S. cerevisiae)	201595	3	n/a	n/a	n/a	2.168
1098209	ENSG00000164118	56588	CEP44	centrosomal protein 44kDa	80817	4	n/a	n/a	n/a	2.168
1096975	ENSG00000156876	81613	SASS6	spindle assembly 6 homolog (C. elegans)	163786	1	n/a	n/a	n/a	2.168
1099532	ENSG00000169302	83691	STK32A	serine/threonine kinase 32A	202374	5	n/a	n/a	n/a	2.168
1090808	ENSG00000111605	10894	CPSF6	cleavage and polyadenylation specific factor 6, 68kDa	11052	12	n/a	n/a	n/a	2.166
1094116	ENSG00000136044	34487	APPL2	adaptor protein, phosphotyrosine interaction, PH domain and leucine zipper containing 2	55198	12	n/a	n/a	n/a	2.166
1098206	ENSG00000164114	55687	MAP9	microtubule-associated protein 9	79884	4	n/a	n/a	n/a	2.166
1100650	ENSG00000174371	9033	EXO1	exonuclease 1	9156	1	n/a	n/a	n/a	2.166
1095476	ENSG00000144306	55437	SCRN3	secernin 3	79634	2	n/a	n/a	n/a	2.165
279806538	ENSG00000227040	0	RP11-533F5.2	RP11-533F5.2	0	4	n/a	n/a	n/a	2.165
279841727	ENSG00000230259	0	AC008738.2	AC008738.2	0	19	n/a	n/a	n/a	2.165
1104703	ENSG00000198722	10350	UNC13B	unc-13 homolog B (C. elegans)	10497	9	n/a	n/a	n/a	2.165
1092386	ENSG00000124207	1423	CSE1L	CSE1 chromosome segregation 1-like (yeast)	1434	20	n/a	n/a	n/a	2.165
279722866	ENSG00000213539	0	YBX1P6	Y box binding protein 1 pseudogene 6	0	9	n/a	n/a	n/a	2.164
1098160	ENSG00000164031	55784	DNAJB14	DnaJ (Hsp40) homolog, subfamily B, member 14	79982	4	n/a	n/a	n/a	2.164
1096357	ENSG00000151615	5426	POU4F2	POU class 4 homeobox 2	5458	4	n/a	n/a	n/a	2.164
279773857	ENSG00000224217	0	RP11-232D9.1	RP11-232D9.1	0	X	n/a	n/a	n/a	2.163
1090311	ENSG00000107537	5232	PHYH	phytanoyl-CoA 2-hydroxylase	5264	10	n/a	n/a	n/a	2.162
279828817	ENSG00000229083	0	PSMA6P2	proteasome (prosome, macropain) subunit, alpha type, 6 pseudogene 2	0	X	n/a	n/a	n/a	2.162
[truncated: 550 more rows]
