# Supplementary material for: Identification of the Molecular Events Involved in the Development of Prefrontal Cortex Through the Analysis of RNA-Seq Data From BrainSpan
Source: ASN Neuro. 2019 Jun 18;11:1759091419854627. doi: 10.1177/1759091419854627 (PMC6582306; doi:10.1177/1759091419854627)
Supplement: Supplemental Material6 - Supplemental material for Identification of the Molecular Events Involved in the Development of Prefrontal Cortex Through the Analysis of RNA-Seq Data From BrainSpan [file Supplemental_Material6.zip › CBC/2/Expression.csv]

1090371	0.3969	7.3048
1102242	2.5088	8.9516
1103194	0.2702	6.5990
1091374	1.7248	8.0007
1108758	0.9182	6.7184
1098281	0.5958	6.2067
1087554	0.1645	5.7196
1093447	0.2720	5.7988
1098995	2.8188	8.2472
1101423	1.6055	6.9594
1096237	3.1706	8.4353
1106353	0.0287	5.2449
279858639	1.9383	7.1022
1102458	2.4316	7.5344
1100471	1.2134	6.2563
279909794	0.4844	5.5232
1097837	0.1305	5.0712
1101771	0.2253	5.0769
280131839	0.3711	5.1198
1102094	0.3621	5.0535
1106354	0.2408	4.9175
1098603	0.6312	5.2168
1103644	0.1312	4.7038
1102913	0.8343	5.3951
1092190	0.1798	4.6762
1096861	0.1945	4.6734
1098409	0.2014	4.6586
280087279	0.2056	4.6402
1094345	0.0252	4.4314
1089788	0.8682	5.2577
1093573	3.3255	7.6914
1103075	1.2811	5.5284
279713956	0.0000	4.1596
280002246	0.3801	4.5021
280132478	0.0000	4.1130
1086897	0.2277	4.3099
1087753	0.0420	4.0922
1100465	0.6412	4.6666
279822115	0.1172	4.1333
1096841	0.6693	4.6223
1102441	0.4941	4.4432
1099492	0.0170	3.9465
280010073	0.0582	3.9387
279802323	0.0000	3.8774
1094642	0.2913	4.1360
1104320	3.1290	6.9672
1098341	0.2650	4.0812
1098968	1.7314	5.5380
1092568	0.1439	3.9490
1096400	0.5489	4.3508
1100106	0.4929	4.2833
1101802	0.1965	3.9519
1095701	3.4890	7.2306
1103717	1.0435	4.7786
1098848	0.0000	3.6992
1091850	0.6716	4.3565
279817689	0.0000	3.6814
1103465	3.1986	6.8733
279759839	0.0000	3.6556
280125593	0.5201	4.1566
1094337	1.8746	5.4830
1099747	0.0944	3.6832
280002940	0.2860	3.8446
279961289	1.2288	4.7683
1100056	0.1383	3.6747
1094243	0.5866	4.0982
279797638	0.0000	3.4915
1091870	2.2563	5.7319
280042389	6.8603	10.3090
279901807	0.0000	3.4440
1090754	0.2874	3.7274
279990172	1.7343	5.1684
1088328	2.6916	6.1224
1096645	0.0641	3.4925
279826028	0.1271	3.5549
279750101	0.1680	3.5897
280122931	0.1816	3.5916
279960050	3.1382	6.5344
1096435	1.1079	4.4969
1089410	1.2383	4.6271
1095600	2.5639	5.9422
1105096	0.3084	3.6850
279659240	2.1630	5.5024
1095410	0.0449	3.3841
1092968	0.8357	4.1500
1104262	0.1590	3.4603
1098521	2.2980	5.5394
1094688	0.4912	3.7313
1088694	0.1087	3.3041
1107513	0.2514	3.4041
1100217	0.0000	3.1367
279938412	0.7379	3.8699
1088421	0.7033	3.8275
280131168	0.9288	4.0510
1095025	0.1569	3.2642
1092957	2.0661	5.1642
279885969	1.5764	4.6650
1088915	0.5271	3.6082
279922605	3.4678	6.5483
1101584	2.7400	5.8160
279710443	1.9495	5.0226
280089360	0.7550	3.8066
280130146	0.0000	3.0502
1102005	1.4371	4.4855
1098392	0.0259	3.0506
1096733	0.2513	3.2733
1094055	0.1190	3.1224
1090973	2.5094	5.5068
1098198	2.0601	5.0423
1106523	0.2646	3.2330
1096664	2.0810	5.0312
280110317	0.2157	3.1646
1089927	4.2924	7.2350
1095952	1.6336	4.5557
279905310	0.0000	2.9217
1095432	0.1596	3.0738
1087953	2.5606	5.4717
1106501	0.0729	2.9766
1103291	2.2948	5.1807
1103906	0.4669	3.3371
1094822	0.4129	3.2826
1090322	0.9792	3.8371
279708301	2.8816	5.7250
1101625	3.1361	5.9786
1090783	0.0331	2.8677
279815583	0.0000	2.8328
1087070	0.1108	2.9378
1099534	0.9185	3.7391
1098028	2.9437	5.7573
280057777	0.9303	3.7404
1094449	0.2736	3.0703
279786828	1.2829	4.0785
1087522	1.0438	3.8257
279905164	4.3518	7.1268
1095877	0.4917	3.2607
1104709	1.5142	4.2535
1101115	2.1321	4.8708
1101951	1.1985	3.9371
279800531	1.8900	4.6131
1103296	1.3037	4.0236
1096491	0.8329	3.5521
1098625	0.3504	3.0679
1091762	1.5182	4.2354
1099418	3.1766	5.8913
1093398	1.6007	4.3130
1087956	2.4687	5.1810
1099753	0.7533	3.4628
1096314	1.6584	4.3664
279962615	0.2220	2.9298
279666968	2.3943	5.1008
280115010	0.8710	3.5674
1089150	0.2909	2.9868
1105853	0.5044	3.1969
1089477	1.2237	3.9080
1094451	1.3826	4.0657
1089327	1.0990	3.7724
1092341	2.3157	4.9884
279901599	0.6857	3.3489
1088446	0.4686	3.1313
279959518	0.1633	2.8176
1096222	0.5325	3.1803
1098309	0.0000	2.6440
1090873	0.9711	3.5920
1088293	0.1427	2.7522
1102883	0.4836	3.0926
1095623	1.0353	3.6330
1088379	0.2182	2.7977
1097012	1.1091	3.6882
1100470	2.2962	4.8732
279747276	2.3891	4.9622
280077576	0.0000	2.5670
1096706	3.3108	5.8769
1101446	4.0482	6.6130
1090880	0.9808	3.5446
1099995	2.7362	5.2981
1097048	0.7933	3.3495
1089675	3.8875	6.4426
280044860	0.0000	2.5521
1104010	1.7030	4.2545
1092642	1.2549	3.8054
1093349	0.6146	3.1641
1101739	0.1489	2.6963
279751477	1.7656	4.3081
279503476	1.6532	4.1913
1102857	0.8396	3.3689
1092305	1.2434	3.7655
280004885	1.4654	3.9825
1101427	0.9390	3.4554
280044069	4.7576	7.2738
1105875	0.3388	2.8483
1105414	0.1168	2.6222
1095468	0.4901	2.9839
1096203	1.3505	3.8375
279906558	0.0000	2.4817
1094080	0.0000	2.4798
1094539	0.6109	3.0848
279849163	0.5446	3.0159
1095824	0.0698	2.5388
279821299	1.8796	4.3428
280025465	0.0000	2.4607
279828586	2.8031	5.2620
280044741	5.8308	8.2893
1096487	1.7683	4.2191
1097905	0.6593	3.1093
1088963	1.5168	3.9619
1106454	2.8482	5.2840
1099242	0.6193	3.0533
1104888	0.0855	2.5145
1092876	0.0000	2.4230
1106336	1.5802	4.0016
279968357	0.4364	2.8574
1087047	0.8610	3.2819
1100711	2.5928	5.0128
1099967	1.7377	4.1568
279759475	0.7138	3.1288
1093952	0.6836	3.0955
1095807	1.9718	4.3757
1093024	0.9931	3.3961
1105860	0.8065	3.2093
280030925	0.7257	3.1225
1090944	0.7352	3.1304
279805544	9.0620	11.4552
279752975	0.9221	3.3087
1094137	1.5525	3.9327
1100480	0.8251	3.2037
1097003	1.9553	4.3321
1107172	7.0582	9.4294
279762632	0.0000	2.3706
279856321	5.6215	7.9859
279787127	0.1419	2.4982
279990916	0.0865	2.4424
1099531	1.1475	3.5016
1104100	2.5496	4.9031
1099199	0.7030	3.0553
280014871	1.9831	4.3316
1099495	2.0156	4.3629
1102423	0.2617	2.6075
1098655	3.1614	5.5017
1095936	3.8269	6.1633
1099986	0.3611	2.6963
1096704	2.7393	5.0688
279848330	3.2301	5.5568
1097612	1.1322	3.4570
279979049	0.1151	2.4387
1087685	3.4082	5.7267
1089813	1.0298	3.3466
1099303	0.0857	2.3997
1093540	3.3896	5.7022
279940860	0.6131	2.9252
1096277	0.8388	3.1501
1102541	0.0140	2.3224
1103321	0.1084	2.4126
1089770	1.2822	3.5855
1107953	2.8462	5.1441
279956340	0.0000	2.2963
279660605	0.3360	2.6170
1090199	1.9644	4.2446
1091872	2.5859	4.8644
1102035	2.1273	4.4038
279790151	0.0899	2.3659
1093827	1.1329	3.4077
1101070	3.5823	5.8545
1097852	0.5317	2.8027
1100775	1.0263	3.2946
280005272	0.3421	2.6014
279970694	3.0771	5.3358
1088380	0.6636	2.9182
1101252	1.7559	4.0083
280048276	1.0719	3.3180
279936289	2.5492	4.7937
1093684	3.6949	5.9353
1098232	3.3511	5.5900
1102973	1.5028	3.7387
1101922	0.1519	2.3868
1103962	1.7598	3.9892
279870346	3.2986	5.5268
1093048	2.1683	4.3946
1095768	2.1408	4.3668
1090601	1.4983	3.7155
1097236	0.7726	2.9874
1096377	0.7486	2.9585
1100021	1.0774	3.2869
1097660	2.5863	4.7955
1095755	2.2317	4.4382
1097698	1.5161	3.7216
1096239	2.6477	4.8516
1094155	1.3274	3.5247
279911943	2.3264	4.5228
1095796	0.7865	2.9780
1088405	3.3376	5.5269
1096709	0.6334	2.8174
1091589	2.1888	4.3717
1097712	1.9126	4.0954
279794203	0.4073	2.5881
1092124	3.5280	5.7086
1095949	2.2115	4.3908
1092870	2.6345	4.8133
1095563	0.5181	2.6963
1090180	0.6216	2.7986
1088010	0.4210	2.5900
279658302	2.7979	4.9615
1091129	0.9420	3.1047
1094732	0.4933	2.6555
1092437	1.3434	3.5030
280107802	0.1588	2.3096
1093638	1.6777	3.8272
279756767	1.5136	3.6620
280127579	1.7619	3.9103
1109140	1.4293	3.5685
1101088	2.0438	4.1824
1091565	3.0178	5.1561
1099454	1.7966	3.9340
1089431	0.8062	2.9419
1099571	3.2318	5.3648
1092762	0.2210	2.3526
1088724	1.2589	3.3883
1093801	1.4979	3.6263
279914856	1.1907	3.3182
279910481	0.3818	2.5084
1099481	2.1940	4.3182
280097776	2.2937	4.4178
1086981	3.0487	5.1705
1091263	4.1656	6.2839
1088240	1.6453	3.7572
280027543	0.0000	2.1075
279817250	2.3716	4.4787
1089008	0.8120	2.9090
279806171	6.4487	8.5420
1091692	2.3136	4.4059
279814033	2.4473	4.5388
1095277	0.1246	2.2160
279900213	0.5773	2.6672
279726836	1.1265	3.2133
1095294	5.2404	7.3261
1091601	0.6700	2.7549
1098807	1.4742	3.5580
279893964	0.0667	2.1490
1092203	1.0922	3.1694
1101246	0.4613	2.5380
279899603	3.1950	5.2711
1099352	0.5670	2.6421
280024738	7.1049	9.1784
1103428	2.2971	4.3699
1088391	0.5001	2.5723
1087046	0.3827	2.4518
279925806	4.4437	6.5090
1096202	1.3262	3.3909
1094739	0.3752	2.4369
1089765	0.5989	2.6591
1098689	2.3180	4.3771
1101106	0.4954	2.5533
1096671	0.4769	2.5338
1096074	0.1962	2.2515
1099919	0.5680	2.6214
1099930	2.9892	5.0425
1096306	1.9867	4.0382
1098453	4.3010	6.3518
1096088	0.7473	2.7979
1088953	1.8438	3.8848
1098202	1.2200	3.2592
279952976	1.8737	3.9117
279888043	2.4895	4.5275
1094651	2.6507	4.6871
1101502	0.7299	2.7582
279922723	1.2329	3.2608
279721292	2.9178	4.9438
1093963	4.5150	6.5397
1093601	4.0145	6.0381
1093539	4.5165	6.5390
1096740	0.0290	2.0450
1096729	1.2357	3.2510
279963452	4.1301	6.1382
279955171	6.1277	8.1351
1106075	0.0000	2.0064
279984328	2.6791	4.6850
1095655	1.9832	3.9871
1095318	2.4752	4.4782
1096428	1.3278	3.3304
1088713	2.3828	4.3833
1100186	1.5112	3.5089
280102578	2.3396	4.3360
279723829	4.9110	6.9041
1108452	2.8923	4.8835
1089249	3.4708	5.4610
1093379	0.0289	2.0189
279670424	0.9589	2.9481
279857188	1.5920	3.5776
279800788	2.5669	4.5509
279860536	0.7115	2.6915
1089612	4.8443	6.8227
279908424	1.9893	3.9653
1087585	0.3328	2.3086
280060053	5.7545	7.7294
1103310	5.1943	7.1691
1103195	0.2718	2.2457
1101991	1.0341	3.0077
279713773	0.0000	1.9723
1091574	0.6392	2.6093
1093520	1.1384	3.1075
1102517	0.2600	2.2272
1100922	0.9922	2.9570
1093981	0.0000	1.9594
1093632	1.3964	3.3551
279725262	1.3301	3.2886
1097705	3.1292	5.0860
1099609	0.4014	2.3580
1100127	0.6824	2.6353
279856288	2.5586	4.5106
280006331	0.7487	2.7005
280131241	0.6003	2.5520
1099279	0.0565	2.0081
1097824	1.3087	3.2537
1105825	0.5536	2.4974
1102604	0.2174	2.1580
279936114	0.0000	1.9391
1102785	3.0045	4.9434
1100732	1.2701	3.2082
1094636	0.4815	2.4174
1094736	0.4455	2.3792
1099818	0.9617	2.8952
1100852	3.3126	5.2448
1091980	3.3371	5.2693
280054360	2.4208	4.3515
1091569	2.1732	4.1031
279973293	2.3335	4.2627
1092153	1.7264	3.6551
279751091	0.8564	2.7843
279902998	2.3682	4.2912
1087359	0.8733	2.7951
1087300	0.7242	2.6432
1098894	0.6650	2.5830
280059868	3.0845	5.0012
1096719	1.1246	3.0407
1096545	1.4239	3.3390
1098569	3.4792	5.3939
1094204	1.4416	3.3557
1087096	5.1920	7.1052
279887427	0.0000	1.9101
1098547	2.7239	4.6327
279854094	3.1334	5.0410
1102601	1.6213	3.5286
1093039	1.1377	3.0439
1100458	1.8688	3.7738
1089326	3.4006	5.3055
279952855	2.1676	4.0708
1099741	1.9307	3.8333
1103815	2.9521	4.8544
1099913	0.8481	2.7500
279661914	0.0000	1.9014
1097727	2.8785	4.7784
279703947	0.0000	1.8988
1099300	0.7954	2.6931
1095696	2.3050	4.2026
1106484	1.8564	3.7528
1103795	3.9397	5.8359
1092944	4.3438	6.2398
1090159	2.7236	4.6191
279489730	3.3683	5.2631
1096881	5.1657	7.0600
1089180	3.7876	5.6787
279948955	1.7486	3.6390
1096245	0.1209	2.0110
1099974	5.7272	7.6148
1092186	4.0898	5.9729
1095441	1.8411	3.7240
1098263	2.1957	4.0778
1093697	0.7460	2.6277
1095909	0.0775	1.9581
1095676	0.9600	2.8399
279787991	0.2454	2.1242
1097038	0.4611	2.3395
1089568	0.1095	1.9874
1093736	2.9938	4.8716
1088203	0.0717	1.9482
1089424	0.5380	2.4125
1090795	2.3980	4.2724
1088831	1.3153	3.1888
280080421	0.9339	2.8061
279707468	0.9339	2.8061
1097680	0.6010	2.4683
279705039	2.5866	4.4534
1090766	0.0220	1.8886
1087898	2.0390	3.9051
280127727	1.2674	3.1310
279711997	3.6425	5.5009
1087822	1.3405	3.1989
1100593	1.7883	3.6452
1098769	2.6110	4.4674
1099877	2.5888	4.4434
1090338	2.1534	4.0077
280117495	0.9673	2.8197
1101707	0.5976	2.4463
1101908	0.5779	2.4262
1096310	1.2343	3.0823
1090970	2.3946	4.2425
1102640	2.5525	4.3995
1092597	5.0198	6.8665
1095558	1.8062	3.6528
1100952	1.2291	3.0726
1088326	0.4877	2.3294
1097863	0.0000	1.8417
279805148	2.4654	4.3067
279889596	2.2091	4.0480
1092892	2.5693	4.4076
1101373	0.5750	2.4129
1088130	1.9366	3.7744
1090895	4.9399	6.7761
1096295	2.4436	4.2774
279735820	0.0750	1.9070
1091640	1.8782	3.7099
1093626	0.0151	1.8430
1090373	0.9342	2.7610
280049102	1.9107	3.7369
1097042	1.3700	3.1960
1100205	0.0000	1.8246
1105109	1.5567	3.3808
279526920	6.6167	8.4394
1088491	3.5717	5.3933
1108786	0.5595	2.3799
1103206	2.9380	4.7582
1096445	0.5478	2.3678
1100059	1.6483	3.4669
1094854	2.2214	4.0392
280090289	0.0000	1.8178
279880241	1.8805	3.6979
1094127	1.8566	3.6724
1104810	1.3788	3.1935
1087376	0.9650	2.7767
1098280	1.4591	3.2704
1092814	3.2648	5.0754
279860098	5.2261	7.0276
1091164	0.2428	2.0436
1090245	0.5847	2.3839
1089728	2.5508	4.3500
1104760	2.4848	4.2826
1095982	1.6342	3.4307
279681451	1.8010	3.5973
1089275	1.6827	3.4785
1105083	0.0000	1.7956
1094578	2.4028	4.1944
1105010	1.9077	3.6986
1095039	1.0796	2.8701
1092085	2.3222	4.1126
1090571	1.1710	2.9610
1100710	1.6482	3.4369
279956702	3.5607	5.3485
1087153	1.9499	3.7366
1105411	1.8865	3.6725
1099249	1.9646	3.7500
1088625	1.8201	3.6048
1090923	2.0043	3.7884
280091290	3.1128	4.8965
279723315	2.9969	4.7796
1103764	3.0102	4.7897
1087932	3.0641	4.8432
280118974	5.1301	6.9090
279528473	1.9110	3.6888
280017399	0.3094	2.0863
279928564	0.6672	2.4441
1103303	1.3365	3.1125
279981834	0.3055	2.0800
1094282	5.1355	6.9094
1097788	2.1164	3.8901
279842570	2.3107	4.0825
1090904	1.9264	3.6945
1104136	2.1698	3.9378
280120678	2.3473	4.1129
279715752	0.6593	2.4245
1096560	2.1871	3.9513
279829706	0.4844	2.2480
279855800	0.5897	2.3533
1105306	1.6901	3.4523
1096517	2.5069	4.2683
1092534	2.8259	4.5870
1087855	2.4232	4.1836
279787979	4.1672	5.9272
1089189	1.8364	3.5961
1096561	3.3210	5.0807
1091913	0.0000	1.7596
1104361	0.3732	2.1326
1086877	2.0651	3.8238
1101258	5.9290	7.6869
1094445	0.4929	2.2486
280069933	4.0881	5.8433
1092594	0.7882	2.5415
279891847	1.0267	2.7799
1097001	2.6883	4.4414
280021305	1.3664	3.1196
1104661	0.4791	2.2275
279667682	0.0000	1.7480
1088436	1.6825	3.4300
1103558	0.2006	1.9481
1105816	2.1673	3.9143
1090548	0.3867	2.1326
279771293	0.4680	2.2132
1094960	3.1693	4.9136
279880347	5.4943	7.2378
1098830	1.8080	3.5511
1100568	1.4494	3.1882
1098522	0.5179	2.2564
279849611	0.9637	2.7015
1102067	3.0709	4.8074
1093046	0.0494	1.7847
1102762	1.8115	3.5463
279950769	4.1135	5.8482
279795671	1.4082	3.1416
1098210	0.3268	2.0587
1102881	2.1497	3.8805
1093829	0.0827	1.8123
280061160	1.8042	3.5332
1092711	0.2519	1.9801
1104658	0.6973	2.4243
1092798	0.5903	2.3165
280019414	0.0000	1.7254
279727004	0.5083	2.2335
1087419	0.1756	1.8992
1088544	0.4096	2.1325
1091769	3.3254	5.0477
1097597	0.4356	2.1574
1102223	1.5124	3.2340
1093320	0.6445	2.3658
1099556	0.9326	2.6535
1099972	2.5599	4.2805
1095782	1.3544	3.0727
1103735	0.4919	2.2078
280033428	2.1062	3.8212
279895884	2.4464	4.1613
1094395	1.9364	3.6509
279991670	5.1833	6.8973
280098301	0.3120	2.0258
1099865	1.4174	3.1303
1088646	1.9454	3.6580
279862113	2.1281	3.8395
280135899	1.6206	3.3318
1098091	0.3945	2.1055
1087766	0.3992	2.1097
1093445	0.6520	2.3619
279940086	0.4960	2.2047
1101065	1.7342	3.4412
1094693	1.9988	3.7046
1090869	2.7249	4.4287
1098725	2.1112	3.8147
1091789	0.6466	2.3500
279709442	0.0000	1.7026
1102822	2.3523	4.0544
1098485	3.2751	4.9755
1108201	0.0502	1.7502
279986623	5.7545	7.4534
279990867	0.3110	2.0048
1092970	2.3006	3.9942
1092425	4.4918	6.1853
1089453	0.8013	2.4946
1094839	0.3942	2.0848
1098872	2.3262	4.0158
280063922	0.8375	2.5271
1095291	0.8704	2.5592
1093663	2.5440	4.2313
279722112	1.2055	2.8921
1095646	1.0418	2.7274
1094804	0.8469	2.5324
279905193	2.2535	3.9357
1098199	1.7816	3.4627
1090761	0.3726	2.0523
1098019	2.7456	4.4252
1092423	2.0176	3.6966
1088325	1.3026	2.9800
279768508	5.7778	7.4545
1093210	0.6443	2.3204
1097010	1.4726	3.1475
1103576	2.0619	3.7365
1088472	1.7248	3.3992
1099674	0.5955	2.2687
1092971	1.1681	2.8400
1104540	1.8571	3.5284
1097706	4.1153	5.7858
1101529	2.3527	4.0229
1096269	0.1503	1.8198
1091162	2.3607	4.0298
279893695	0.8249	2.4926
279708938	0.0702	1.7376
1098528	0.9486	2.6156
279636820	0.0713	1.7377
1089314	1.2931	2.9580
1090085	1.6233	3.2874
279884778	1.4409	3.1042
1095794	1.2242	2.8873
279807753	2.0198	3.6817
279963217	6.2399	7.9016
1103448	2.8854	4.5459
279772504	0.3840	2.0438
1104460	1.7980	3.4573
1094644	2.0352	3.6944
280107497	1.4587	3.1168
1103871	0.6424	2.2989
1096731	1.7960	3.4516
1088030	1.0724	2.7278
1105773	1.7940	3.4486
1098826	1.1914	2.8448
1094905	0.1337	1.7860
1104758	0.4355	2.0837
1099185	0.9258	2.5720
1086943	2.1807	3.8263
280033385	4.2210	5.8659
279698613	0.6666	2.3106
279925078	7.7491	9.3928
279739272	1.6065	3.2500
1101669	1.6389	3.2821
1099308	3.9492	5.5919
279762261	2.9189	4.5597
1092172	2.7003	4.3412
280107504	0.6707	2.3110
280113985	0.0000	1.6400
1098332	1.4032	3.0425
1106376	2.2535	3.8897
1101182	1.0536	2.6895
1106242	1.1185	2.7544
279949201	1.6691	3.3044
279500932	7.6181	9.2518
1091384	0.6567	2.2902
279725276	1.9596	3.5929
1098306	1.4096	3.0424
1094606	2.7067	4.3392
1092499	4.1618	5.7925
1103802	0.1765	1.8071
1090563	0.9896	2.6189
1094820	1.6827	3.3118
279719726	4.9843	6.6128
1091978	2.0991	3.7268
1094192	3.0859	4.7128
1089772	2.5764	4.2029
1093602	3.7177	5.3442
1096130	0.9550	2.5812
1093029	0.0866	1.7126
1095911	0.2763	1.9020
1093916	3.3065	4.9307
279725168	3.1969	4.8210
1089800	3.0147	4.6387
1092005	1.3998	3.0239
1097787	0.1844	1.8074
1096465	0.9433	2.5660
1090771	4.5693	6.1917
1096727	1.6279	3.2495
1097768	6.7637	8.3853
1094564	5.5915	7.2131
280029666	1.2738	2.8947
1101857	3.8193	5.4389
1098924	1.2866	2.9054
1089469	0.6204	2.2391
279928251	0.0000	1.6179
279912667	2.4411	4.0585
1087751	0.9362	2.5535
1088037	2.9256	4.5419
1093959	3.5311	5.1473
1104879	3.2428	4.8588
279819019	0.5601	2.1757
279933450	1.1211	2.7365
1102128	0.8535	2.4682
279937983	0.0000	1.6143
1103027	0.0000	1.6137
279660990	4.2279	5.8413
280100574	2.0460	3.6593
279785221	1.6982	3.3108
279978671	1.0217	2.6336
280089505	1.2008	2.8109
1098338	1.1968	2.8067
279706642	0.0000	1.6091
1088817	0.9547	2.5637
1096525	3.9934	5.6013
1098748	3.8806	5.4869
279974667	5.3202	6.9265
1098435	1.0477	2.6532
1095033	3.4730	5.0766
1100139	0.1262	1.7298
279975191	2.5889	4.1922
1096376	0.8496	2.4524
1086866	2.8744	4.4771
1099606	0.3909	1.9926
1103836	1.6494	3.2507
1094479	4.7512	6.3522
279840803	3.1422	4.7415
280055364	0.3623	1.9616
279996562	1.3219	2.9207
1097239	2.7310	4.3295
1103115	0.8167	2.4140
279816688	0.8475	2.4441
279850084	0.7026	2.2989
1098011	1.1395	2.7352
1090185	1.8886	3.4835
1104695	0.6974	2.2918
1102149	3.6089	5.2014
1098545	1.3109	2.9034
280073869	3.2807	4.8727
1091647	0.4253	2.0173
279713801	0.4217	2.0133
279736884	1.1940	2.7848
1090289	0.4850	2.0737
1096909	1.8534	3.4418
1091916	1.2862	2.8736
1093724	4.1116	5.6989
279893236	7.0483	8.6349
1097723	0.8436	2.4301
1091511	1.8391	3.4243
279887415	1.5368	3.1215
1091159	1.2144	2.7990
1099872	2.0068	3.5909
1100609	5.4247	7.0072
279961080	5.2358	6.8181
1090762	1.6235	3.2037
1090778	3.5497	5.1297
1091338	2.1120	3.6918
1103920	1.0734	2.6530
1091194	4.4954	6.0747
1093686	1.2919	2.8696
1088578	3.2917	4.8692
280115622	1.5858	3.1621
1088672	1.6903	3.2664
1089484	2.8204	4.3958
1093542	1.9914	3.5647
1088261	1.4794	3.0518
1094141	5.4800	7.0511
1091758	6.0409	7.6120
279665771	0.0000	1.5709
279234727	1.7474	3.3182
1090426	1.3966	2.9663
1099713	4.2183	5.7874
1092356	2.8704	4.4388
1100208	0.1524	1.7206
1099771	0.1338	1.7016
1093802	1.9361	3.5037
1096541	0.3302	1.8978
280135594	0.0149	1.5816
1089247	2.5715	4.1380
279749168	6.1094	7.6759
1099878	2.6320	4.1977
279935625	0.5042	2.0694
1100114	0.7612	2.3262
1095756	1.3340	2.8982
1091696	0.7910	2.3549
1089276	2.2920	3.8555
280032958	0.1339	1.6952
280121084	1.3439	2.9050
279844606	0.8722	2.4321
1099284	2.3852	3.9450
280125409	1.4056	2.9653
1106308	4.8027	6.3617
1093066	0.2456	1.8038
280014944	0.0000	1.5578
279959910	7.2924	8.8500
1100862	2.7602	4.3178
279894362	4.4716	6.0286
1099591	1.2635	2.8201
1091008	1.0352	2.5918
280086044	1.6175	3.1737
1087277	1.5499	3.1056
1101444	2.3615	3.9170
1092651	1.9041	3.4580
1087336	0.7803	2.3332
1088893	1.1430	2.6958
279781200	5.2040	6.7564
279924956	4.3299	5.8821
1100243	0.4390	1.9906
279865652	1.6244	3.1754
280052784	0.7115	2.2625
1092283	1.0352	2.5852
1093698	1.5343	3.0842
1099028	2.1418	3.6917
279866978	2.5524	4.1012
1093852	0.7358	2.2839
280072253	0.3245	1.8722
1099816	2.0724	3.6175
1098283	3.0532	4.5980
1086989	0.3542	1.8989
279793382	5.2312	6.7746
1094310	0.5568	2.1000
1108092	1.9762	3.5186
279870599	3.8524	5.3948
1095480	0.8635	2.4056
1087634	0.6625	2.2036
279707076	1.8982	3.4383
1090691	2.1965	3.7364
1101242	3.0073	4.5470
1094718	1.5344	3.0741
1088885	0.2901	1.8294
279852276	0.1856	1.7248
1088703	1.7876	3.3266
1097859	3.8908	5.4296
280049879	0.0000	1.5378
1089786	2.1242	3.6618
1108586	4.1248	5.6621
279883963	0.0000	1.5370
1096059	0.6593	2.1962
1103248	3.3608	4.8970
1091100	1.1647	2.7007
1087384	1.5032	3.0387
279784307	1.9407	3.4738
1091931	1.4097	2.9423
1094509	3.2698	4.8022
1101781	0.9677	2.4991
1093862	2.1578	3.6889
1091807	2.4563	3.9874
1108360	1.1348	2.6659
1096108	1.9723	3.5024
1095972	2.1176	3.6465
1106138	0.8435	2.3724
1102485	1.7245	3.2527
280132606	1.4273	2.9554
1093198	0.1946	1.7214
280075685	0.0000	1.5255
1105349	0.6410	2.1664
1088095	2.3238	3.8490
1104013	0.4724	1.9974
280055659	3.6355	5.1598
1092748	2.2161	3.7397
279749414	0.0000	1.5233
279778000	0.8315	2.3540
1096464	2.5648	4.0870
1097982	2.8994	4.4215
1088369	0.5878	2.1099
1097997	0.6694	2.1911
1094124	1.5132	3.0338
279894484	0.4937	2.0140
1092027	2.1963	3.7163
280042494	0.0000	1.5197
279749351	3.7157	5.2339
279486054	2.7131	4.2305
1090378	2.4386	3.9543
279938997	1.4473	2.9622
279913989	1.1977	2.7123
1098765	0.8909	2.4050
279966906	6.1765	7.6903
1095430	2.1599	3.6732
1091618	1.3573	2.8706
1101867	2.9246	4.4378
1099104	3.2544	4.7673
1091000	0.4959	2.0074
1104252	2.3431	3.8539
280126195	2.5786	4.0888
1090884	1.0402	2.5504
280075555	3.2533	4.7630
1095892	0.9946	2.5042
1094022	0.5733	2.0825
1099854	4.2002	5.7090
1103404	0.4172	1.9260
279912347	2.5678	4.0761
280138145	2.5255	4.0338
280100383	0.1184	1.6260
1097664	4.3690	5.8766
279820834	4.5897	6.0969
1108232	0.6123	2.1193
280053548	1.4724	2.9790
1098509	0.1866	1.6928
1094586	1.6117	3.1178
1097792	1.9947	3.5001
279752268	6.8188	8.3235
1105408	1.2020	2.7066
279913427	5.0383	6.5416
279998467	0.3817	1.8842
1098557	0.3575	1.8600
1097213	1.5726	3.0747
1095493	1.2950	2.7970
279708231	2.0318	3.5331
279880100	0.0000	1.5000
1088802	1.5383	3.0377
279934388	0.0000	1.4990
280068173	1.6754	3.1737
1093004	0.5447	2.0428
279885791	2.9504	4.4485
280126894	1.3061	2.8038
1101749	2.7433	4.2399
1091654	0.6368	2.1328
1091072	3.3193	4.8148
1104406	1.6722	3.1670
1101459	1.5031	2.9978
280097769	1.2516	2.7452
280057052	2.6689	4.1625
1101367	1.6842	3.1773
1096638	1.4794	2.9723
1090859	2.1277	3.6206
1090363	2.5826	4.0754
1099244	0.8743	2.3670
1096763	2.8399	4.3322
1090518	2.0041	3.4961
1088402	4.0386	5.5287
1086979	0.6857	2.1755
1091345	3.8766	5.3662
1091185	0.6354	2.1239
1093458	0.5023	1.9908
280118476	3.9688	5.4568
1092281	3.1873	4.6751
1096599	0.8312	2.3181
1087445	3.8548	5.3416
279706614	0.0000	1.4860
1094545	0.2232	1.7084
1092564	3.1621	4.6469
1089244	5.4819	6.9665
1088788	3.3737	4.8580
1098404	2.5809	4.0636
1105514	2.6030	4.0856
1100526	4.0581	5.5406
1094447	2.1428	3.6242
1102858	2.8420	4.3227
279693903	1.0432	2.5235
1090834	2.0705	3.5508
1087791	1.2928	2.7722
1094019	0.3663	1.8444
1091811	0.0992	1.5768
1095336	0.3075	1.7849
1103711	4.4167	5.8933
279564504	1.3404	2.8170
1094465	0.2315	1.7078
1093811	0.0000	1.4760
279746167	4.4706	5.9462
279488699	5.5175	6.9929
1100617	3.2489	4.7239
1095401	2.3581	3.8331
280086664	1.9637	3.4386
1091172	1.1421	2.6168
1097836	0.6941	2.1683
1099593	0.2648	1.7389
1091245	1.3501	2.8227
1103158	0.6324	2.1046
1099011	2.4323	3.9029
1099241	0.8067	2.2765
1093507	6.4088	7.8784
1108959	2.2929	3.7623
279836712	5.6599	7.1281
1099432	2.9181	4.3859
279667584	1.0927	2.5601
1091027	0.3674	1.8342
1100246	4.2683	5.7339
280128501	0.6538	2.1192
1092123	0.7773	2.2425
1093288	2.5513	4.0152
279789383	3.4631	4.9267
279720656	5.7739	7.2364
1087299	1.1261	2.5882
1096258	1.0803	2.5412
1101304	0.1367	1.5971
1091417	4.3201	5.7797
1093888	2.4680	3.9268
1100488	3.2335	4.6919
1105746	4.0393	5.4975
1098353	2.4541	3.9115
1098600	1.1237	2.5810
1089452	2.9621	4.4175
279995801	4.1814	5.6363
1093322	1.7273	3.1820
280006080	0.9594	2.4120
1091561	2.1760	3.6276
279846040	3.0211	4.4726
1096905	2.0172	3.4680
1091376	3.3757	4.8255
1091626	2.1024	3.5513
1088161	3.1085	4.5571
279722079	0.4893	1.9367
1100934	0.9843	2.4313
1100173	0.4069	1.8527
1092650	3.6327	5.0784
280002186	0.2126	1.6582
1104801	3.9786	5.4239
1094914	1.3961	2.8414
1095207	1.0801	2.5251
1093325	4.3100	5.7547
1088660	2.6694	4.1135
1100891	0.8971	2.3410
1087829	0.8627	2.3067
279438953	1.2256	2.6696
280016121	0.6200	2.0638
1096738	1.8147	3.2585
1105842	4.2122	5.6557
1096023	3.4354	4.8788
280107158	0.0000	1.4429
279962582	0.9229	2.3658
1087469	1.2398	2.6823
1091319	2.4539	3.8956
1094145	3.1113	4.5526
1090170	2.8767	4.3173
279074280	5.9599	7.4005
1098910	1.2391	2.6779
1103499	3.5385	4.9767
279746067	0.8426	2.2803
1090749	1.1742	2.6107
1095232	3.8299	5.2664
279777293	0.7400	2.1764
1093014	2.8499	4.2864
1096804	2.1551	3.5906
1089404	1.0360	2.4707
1100203	2.2058	3.6404
280097757	1.5669	3.0014
1100839	1.4581	2.8913
1090942	4.8353	6.2677
279879654	1.6189	3.0505
1087210	1.0017	2.4331
1099287	4.0343	5.4654
1089194	4.8897	6.3207
1095795	0.6991	2.1300
1094624	3.0182	4.4484
279892599	2.3251	3.7553
1097024	1.7621	3.1912
1095145	1.2106	2.6391
280112872	0.7126	2.1407
1096669	1.0910	2.5190
1095654	1.3914	2.8194
1103250	1.8050	3.2328
1094699	2.6955	4.1224
279865728	4.3599	5.7868
1089761	3.7372	5.1639
1095384	5.9583	7.3848
1089213	0.6657	2.0921
1094427	1.3252	2.7513
1098450	4.0003	5.4246
1086929	2.4563	3.8803
1087719	2.2443	3.6661
280118996	3.2769	4.6986
1102833	0.5662	1.9878
1096481	2.5823	4.0036
1097234	0.8564	2.2777
1091383	3.1305	4.5516
279470330	3.5578	4.9784
1095339	2.4511	3.8717
1101316	1.6544	3.0747
280129070	3.4747	4.8947
1093889	2.7394	4.1594
1103292	3.1042	4.5232
1097552	0.0806	1.4995
1099790	2.4372	3.8557
279732919	1.6285	3.0464
1104236	2.2919	3.7097
1102443	1.7764	3.1940
1099580	0.6661	2.0832
1087289	2.3732	3.7897
1100405	1.1682	2.5845
1099692	1.3192	2.7351
279926700	0.0000	1.4155
279839686	0.9578	2.3729
1096863	4.7872	6.2017
1088146	2.7257	4.1400
1095695	1.8141	3.2283
1099380	0.2780	1.6909
1091742	1.0637	2.4764
279876044	5.8775	7.2892
1095217	4.0977	5.5093
280111774	2.4122	3.8228
1100977	0.0656	1.4760
1103967	2.4685	3.8785
1104804	1.4069	2.8167
1098197	0.9423	2.3512
1091665	3.8034	5.2122
279857501	0.5437	1.9524
1099648	0.4809	1.8886
1097315	3.9237	5.3298
1095263	3.8504	5.2561
1089285	2.9976	4.4028
1099773	1.5275	2.9325
1100830	0.6212	2.0262
1090742	0.0816	1.4863
1093003	0.7297	2.1332
1094731	0.9457	2.3490
1087629	4.0203	5.4230
1101711	0.6462	2.0481
1102367	0.0762	1.4775
1103710	1.2239	2.6250
1098891	1.7765	3.1775
1101833	3.9696	5.3705
280058094	0.7085	2.1093
280014535	1.5980	2.9987
1087677	2.3217	3.7222
279937395	0.0000	1.4000
1096046	3.6349	5.0346
280054840	1.2615	2.6610
1088167	0.4084	1.8078
1096519	5.0986	6.4979
1087587	2.6157	4.0143
1092487	7.0913	8.4888
1096634	0.9998	2.3968
1094484	1.5561	2.9523
1099473	0.0591	1.4550
1090572	3.1482	4.5438
1094418	0.1420	1.5376
1088018	2.0478	3.4429
1094601	0.3403	1.7352
1103758	1.7178	3.1118
279820909	1.8218	3.2149
1097939	0.8802	2.2728
279982870	3.7081	5.1005
279845656	3.9911	5.3833
1099422	1.0461	2.4383
1091101	2.0097	3.4016
1094577	2.6997	4.0913
1092775	1.8249	3.2155
1092271	1.0341	2.4232
1088384	3.3504	4.7391
1100084	0.2515	1.6402
279895351	2.0320	3.4199
280130745	2.2343	3.6213
1092712	4.4753	5.8613
1092268	0.1723	1.5581
279982633	6.7517	8.1359
1088525	2.1648	3.5490
1090611	1.9465	3.3303
1096627	3.6193	5.0031
1087378	0.6345	2.0183
1096172	0.8198	2.2032
1087897	1.1410	2.5244
1102790	2.9167	4.2997
279724183	1.4689	2.8517
279749500	0.7501	2.1328
279663146	0.6221	2.0040
1093081	0.9514	2.3331
1104880	3.2457	4.6273
1092243	0.3603	1.7419
1098563	0.4465	1.8279
1096737	4.6647	6.0459
1094041	2.0436	3.4242
1098827	0.4876	1.8680
1102484	2.6071	3.9872
1100280	3.4848	4.8648
279816554	2.4907	3.8700
279928483	2.9198	4.2982
279667472	1.0380	2.4163
1094306	0.2445	1.6217
1089128	0.1037	1.4808
1094246	0.9062	2.2824
279841225	5.4201	6.7963
1104112	2.7477	4.1238
279862381	0.0000	1.3748
1089205	1.9476	3.3223
280059280	0.8417	2.2162
1096081	1.1874	2.5618
279718344	3.2287	4.6027
279909421	1.1911	2.5650
1087012	0.2834	1.6570
1091634	0.1215	1.4951
279864036	0.0000	1.3733
1100511	1.9215	3.2939
1087166	0.4047	1.7769
1086992	3.7840	5.1552
1089767	3.9813	5.3520
280103394	2.8611	4.2316
1087561	3.0178	4.3875
1096913	1.6525	3.0216
1102192	1.2508	2.6198
1104783	1.8923	3.2609
279740371	5.6461	7.0116
1098356	0.1048	1.4700
279915252	0.1255	1.4905
1094866	2.8992	4.2636
1103627	3.1128	4.4761
1090752	0.9027	2.2659
1094268	0.4630	1.8247
1095018	0.2663	1.6274
280100200	3.2975	4.6585
1098279	1.4743	2.8349
280039014	2.2016	3.5620
1087275	3.9543	5.3146
1096050	0.7722	2.1325
1094135	3.7524	5.1117
1090270	2.1179	3.4771
1088497	0.4631	1.8216
1095888	1.0332	2.3917
1104503	0.1341	1.4921
1104707	3.1172	4.4751
1090809	1.9541	3.3119
1103701	2.9732	4.3308
1097981	2.0131	3.3706
1087344	3.6558	5.0123
1090466	3.3777	4.7340
1102692	1.0917	2.4479
1088576	4.6792	6.0344
1092649	0.3094	1.6645
1088943	1.9683	3.3231
1094285	2.5514	3.9061
1086917	2.0457	3.4001
1100351	2.3565	3.7109
279943306	5.3943	6.7485
1089132	1.3739	2.7277
1096875	0.8070	2.1606
1088458	2.1116	3.4637
279784527	3.1586	4.5105
1102132	1.0543	2.4060
1098426	4.2929	5.6445
1100797	0.3207	1.6722
1098741	3.4393	4.7900
279978981	4.1898	5.5399
1100362	2.2713	3.6212
1097370	0.7940	2.1426
1099272	4.1289	5.4769
1108806	2.9228	4.2706
1088025	1.1271	2.4745
1094119	1.2419	2.5892
280131058	2.1093	3.4560
279887737	2.4008	3.7469
279592659	1.0979	2.4431
1092181	3.8514	5.1965
279720456	2.2985	3.6424
1087840	0.2627	1.6065
279817763	1.3233	2.6670
1093059	2.3583	3.7017
1087619	2.1904	3.5329
1095429	1.1400	2.4822
1091422	0.5743	1.9165
1099998	2.0578	3.3997
1103659	1.5893	2.9303
279950430	4.7954	6.1363
1088854	0.9345	2.2754
1087338	2.9232	4.2640
279874916	2.4803	3.8210
1087514	0.7292	2.0697
1095981	2.3244	3.6647
1094007	3.6487	4.9889
1095085	2.9453	4.2853
1090145	0.6018	1.9415
1093738	2.2947	3.6333
1088494	2.2227	3.5609
1095926	2.4192	3.7567
279986172	5.3912	6.7278
1100926	1.5687	2.9048
1087767	2.2575	3.5935
279988168	2.4331	3.7687
1105669	3.5308	4.8662
1096879	0.4088	1.7434
1108768	2.6099	3.9443
1100831	3.2306	4.5645
279701330	0.1046	1.4385
1092951	3.0006	4.3344
280093501	3.6693	5.0026
1088133	4.4136	5.7468
1090862	4.4728	5.8055
1102610	3.5405	4.8727
1089911	0.3996	1.7315
1090882	0.5561	1.8874
1087060	0.4037	1.7346
1091113	1.6706	3.0012
1088168	1.3684	2.6973
1089660	0.0738	1.4027
1099681	1.7209	3.0496
1087172	1.2351	2.5630
1097843	0.7474	2.0741
1096596	2.4767	3.8030
1088740	2.7885	4.1146
1088562	3.0143	4.3393
1090864	1.7475	3.0724
1098098	1.1295	2.4538
1087873	2.5334	3.8574
1088064	3.8640	5.1878
1108761	2.1875	3.5110
280006929	0.5290	1.8508
1098558	2.5665	3.8878
1091426	4.0598	5.3806
1104527	0.0709	1.3914
279962796	0.0000	1.3204
1099840	0.5313	1.8514
1104778	2.8849	4.2049
1089791	1.2531	2.5728
1100410	5.0413	6.3609
1088891	2.5992	3.9182
279838127	0.0000	1.3186
1097913	1.5238	2.8421
1093480	1.5610	2.8781
279887175	0.0000	1.3161
1101307	0.9177	2.2331
279659744	0.0000	1.3152
1093795	1.6295	2.9435
1098828	0.7702	2.0836
280112379	1.4221	2.7347
1103560	1.4087	2.7213
279764261	0.6905	2.0021
280117932	0.2022	1.5127
1091151	1.5108	2.8207
1105795	2.4368	3.7465
1098918	0.7803	2.0898
280029496	0.0629	1.3720
1091776	0.5792	1.8881
1100825	0.5299	1.8386
1087569	1.4375	2.7445
1098683	2.0562	3.3633
1094657	1.9522	3.2590
1095024	2.3642	3.6703
279934500	0.0000	1.3060
1102003	0.2914	1.5973
1095235	1.8288	3.1344
1091514	3.8858	5.1912
1096576	1.0612	2.3665
279955775	0.0000	1.3053
1091734	1.2778	2.5821
1091160	1.8578	3.1606
1090287	0.6294	1.9322
1101545	3.4979	4.7998
1091986	2.0970	3.3988
279909658	0.9449	2.2462
279452249	5.1626	6.4632
1090098	2.7908	4.0914
279885239	2.9714	4.2715
1096934	5.4445	6.7443
279818296	3.4412	4.7405
279873911	1.3232	2.6206
1093787	3.7125	5.0097
1098081	1.5225	2.8195
280057319	1.1820	2.4789
1091103	1.4874	2.7837
1098785	0.2245	1.5207
1088013	0.8030	2.0991
1088124	0.2125	1.5084
279802554	2.9109	4.2067
1089555	1.8349	3.1307
279989230	2.4860	3.7818
1107259	2.7273	4.0229
279941070	6.2650	7.5600
280016169	0.7906	2.0856
1098222	0.0073	1.3021
279980511	1.8285	3.1232
279771064	2.4407	3.7348
1107902	0.0380	1.3308
279807026	0.3238	1.6160
1100337	0.0448	1.3361
1092858	3.6896	4.9805
1094129	1.2088	2.4994
1100446	0.5755	1.8654
1095879	5.0605	6.3502
1103633	2.9253	4.2146
1092953	1.2551	2.5439
279810839	0.7802	2.0687
279996792	3.5091	4.7975
1102300	4.5775	5.8644
1093805	1.7432	3.0300
1091386	2.2065	3.4931
1106536	2.2706	3.5570
279832002	0.1398	1.4256
1099459	2.1775	3.4625
279822508	0.8089	2.0938
279931317	2.5207	3.8053
1092001	3.3041	4.5884
1091236	2.9873	4.2708
1101506	2.5909	3.8741
1091267	2.2872	3.5695
279616769	1.1615	2.4437
1094695	1.5524	2.8342
1100181	0.2508	1.5319
1098645	1.6432	2.9237
280063612	0.6446	1.9248
1109166	1.9952	3.2743
1088685	1.3787	2.6577
1088244	3.8599	5.1388
1091642	1.1706	2.4494
1089207	1.0305	2.3089
279981529	1.6587	2.9366
1100160	1.6830	2.9609
279816631	3.0017	4.2792
1101675	0.3626	1.6393
280025626	0.1472	1.4240
1099026	0.7711	2.0477
1093327	0.5902	1.8657
1093064	3.3957	4.6712
1104365	2.3466	3.6220
1088960	5.0262	6.3012
279461234	5.0451	6.3198
279837524	1.5531	2.8270
1092244	5.3455	6.6187
279808421	5.7537	7.0264
1092765	1.6008	2.8730
1094832	2.0588	3.3309
1095225	0.9227	2.1946
279992135	0.0208	1.2923
279914993	0.1995	1.4708
1100415	1.1047	2.3759
1094723	0.8546	2.1258
279852978	0.1927	1.4635
1087346	0.6739	1.9446
1098224	2.1514	3.4216
1096462	1.0125	2.2824
1100398	0.8639	2.1336
1102723	2.8589	4.1279
1092095	1.6958	2.9645
1093901	3.7403	5.0090
1094670	4.2602	5.5288
1102424	1.4901	2.7583
279784987	5.9124	7.1804
279468137	1.8739	3.1416
279983106	0.5133	1.7803
1104298	1.2709	2.5370
1088877	2.5793	3.8452
1091217	3.5512	4.8165
1097730	1.7961	3.0614
1098958	5.3570	6.6216
1091196	0.7269	1.9913
1103922	1.6616	2.9259
1095624	2.1543	3.4180
1096787	7.6587	8.9213
279936016	0.5240	1.7850
1091771	0.1381	1.3990
1088111	2.4721	3.7330
1090550	4.1370	5.3975
1099117	1.1385	2.3989
1096439	2.5731	3.8331
1102120	2.1554	3.4152
1089449	2.7579	4.0175
1094690	2.1752	3.4347
1095543	2.0647	3.3231
1096813	2.5539	3.8121
1098128	1.8503	3.1082
1087390	0.6256	1.8829
1091996	3.2701	4.5268
1089790	2.3154	3.5719
1099009	4.0141	5.2702
1091424	1.4519	2.7079
280046141	0.0000	1.2559
1103272	0.4907	1.7459
1100479	1.8231	3.0782
1107603	4.2896	5.5446
1096617	0.3981	1.6528
1089931	3.5982	4.8520
1109069	3.2657	4.5184
1089211	2.4291	3.6818
1088659	0.3706	1.6231
1092411	0.9134	2.1660
279992608	1.1195	2.3721
1089307	1.5338	2.7863
1089801	0.9920	2.2442
1093693	1.8266	3.0784
280110995	4.1483	5.4000
1091792	5.4793	6.7308
1090731	5.5082	6.7593
1093737	2.3478	3.5980
279953196	4.6268	5.8769
1092531	4.9536	6.2032
1092500	2.7359	3.9854
1103718	0.1726	1.4217
1089562	2.7036	3.9526
1103714	1.1748	2.4237
1091745	0.9434	2.1922
1095970	1.4241	2.6723
1104017	1.7072	2.9544
279882781	1.1305	2.3770
1094861	0.6263	1.8717
1096955	3.2703	4.5157
1096944	3.1481	4.3920
1098818	1.1991	2.4427
279719747	6.4875	7.7311
1098548	0.8975	2.1407
1088327	1.3478	2.5904
1086910	1.3552	2.5971
1102018	1.8416	3.0835
1089538	0.5381	1.7798
1102364	1.3266	2.5681
279914981	0.1133	1.3542
1096869	2.2137	3.4544
1096311	3.0384	4.2788
1096371	2.4827	3.7231
279926721	0.7899	2.0300
1094817	2.4505	3.6903
280002632	0.0879	1.3276
1089164	0.0000	1.2389
1100049	0.0089	1.2477
1106008	6.9848	8.2231
280002995	3.5622	4.8004
1100282	1.2380	2.4759
1091339	1.9878	3.2255
1095267	0.4840	1.7216
1096299	1.7221	2.9596
279909021	0.9719	2.2093
280054090	1.5895	2.8268
1098344	2.4851	3.7222
279912953	8.4331	9.6697
1104953	3.2292	4.4652
1094958	1.7670	3.0029
1087372	2.2339	3.4697
1087095	4.2542	5.4896
1091682	6.2123	7.4475
1103887	1.2696	2.5046
1091816	2.5004	3.7349
1089221	3.1532	4.3872
1095834	3.4635	4.6971
1093166	1.5417	2.7751
279520809	0.4730	1.7064
1103722	3.1488	4.3818
1106459	0.0000	1.2325
1100055	3.2931	4.5252
1101199	0.3473	1.5787
1090497	2.5020	3.7325
279710163	0.8526	2.0825
1102555	0.3416	1.5711
1093530	1.6439	2.8735
279907768	3.8674	5.0968
1094437	1.7033	2.9325
1092273	0.0442	1.2732
279662180	0.0000	1.2283
1093274	3.3626	4.5901
1092171	1.8182	3.0456
1097371	3.6006	4.8277
1093617	0.1714	1.3982
1098093	2.2914	3.5176
279918050	0.6495	1.8758
1090376	3.9964	5.2226
1096443	3.4699	4.6956
1099522	2.2963	3.5218
1101573	2.2552	3.4801
1092327	2.1214	3.3460
279885272	0.4422	1.6663
1096219	3.4949	4.7184
279665680	0.3750	1.5978
1087595	2.2776	3.5002
1090040	0.7010	1.9235
1090096	1.5853	2.8072
279785214	1.4916	2.7134
1104731	3.5298	4.7516
1095809	1.9617	3.1832
1104637	4.8069	6.0280
279963155	3.1787	4.3994
1099354	2.8291	4.0497
1094630	0.0998	1.3203
279874817	0.6897	1.9101
1104177	1.1363	2.3561
1095777	3.0770	4.2962
1089366	4.5458	5.7648
279943299	0.0000	1.2187
1088709	0.1036	1.3219
279754039	0.0000	1.2181
279803138	6.3425	7.5599
1087820	3.3312	4.5484
1091987	1.6718	2.8884
1095218	1.7257	2.9422
279825851	1.5244	2.7404
279984719	1.0507	2.2666
1104813	2.2631	3.4789
1096986	1.3045	2.5193
1094131	0.5535	1.7683
1094874	3.1212	4.3351
1104474	2.1309	3.3447
1106012	2.1058	3.3196
1087663	2.0704	3.2840
1100970	2.4659	3.6788
1086964	1.7281	2.9397
279789431	6.5636	7.7744
1098705	2.1944	3.4050
1099743	2.5643	3.7749
1089261	1.6605	2.8708
1095791	1.4274	2.6373
1102209	1.9885	3.1983
1094626	3.9083	5.1180
280014847	3.5632	4.7724
280085049	0.8563	2.0654
1091790	1.4995	2.7085
1096116	1.0672	2.2758
1088527	4.5330	5.7414
1098367	0.1337	1.3420
1087449	3.2757	4.4839
279917893	0.3657	1.5738
1089438	2.6405	3.8486
1088387	0.4378	1.6457
1091075	3.8437	5.0514
1093643	2.9341	4.1415
1095251	2.8893	4.0960
1091392	3.2849	4.4915
1094426	3.3849	4.5914
1094580	2.4898	3.6960
279746340	2.8749	4.0809
280007198	0.1262	1.3322
1101877	0.9919	2.1978
1102141	1.2858	2.4916
1088677	0.3974	1.6031
1091802	2.9984	4.2039
1094207	2.9592	4.1639
1094400	0.1385	1.3428
1089792	1.0352	2.2393
1098702	2.5087	3.7122
279913122	0.3281	1.5314
1089141	1.8188	3.0220
1100220	0.1124	1.3154
1088434	3.6624	4.8653
279843847	0.5028	1.7056
1092006	2.8588	4.0610
1099921	2.3871	3.5893
1091082	2.0268	3.2289
279992169	2.1776	3.3791
1099616	5.5835	6.7846
1105375	2.7556	3.9566
1090863	2.8687	4.0696
1092100	5.9595	7.1604
1087698	2.8788	4.0796
1095590	1.1087	2.3093
279707713	0.0000	1.1999
1088618	0.8271	2.0270
1097954	1.3611	2.5601
279773924	1.3474	2.5460
279927924	1.5662	2.7648
280014618	1.1402	2.3382
1100694	1.5877	2.7854
1092882	1.0521	2.2496
1097921	0.3782	1.5742
1101914	1.5875	2.7835
1090939	2.1304	3.3263
1094191	4.7415	5.9374
1088948	1.3462	2.5421
1089219	1.8828	3.0780
1100043	4.5167	5.7117
1093308	1.1006	2.2953
1099488	3.5964	4.7911
279896626	5.0758	6.2704
1098021	0.7633	1.9578
1089840	3.2316	4.4255
1094150	1.3982	2.5912
279798449	0.7869	1.9791
1090257	1.2155	2.4076
1089270	2.6792	3.8713
1091346	3.4328	4.6247
1104486	1.8162	3.0081
1088580	1.2657	2.4574
279906455	2.2593	3.4503
1100909	3.2331	4.4239
1091650	2.8785	4.0691
279992735	0.0736	1.2642
1096418	0.6491	1.8394
1094791	2.2028	3.3927
279863363	0.3012	1.4911
1097857	0.0000	1.1899
279896533	0.7450	1.9345
279875484	2.8326	4.0219
1094298	3.3000	4.4892
1097925	0.8247	2.0138
1087812	1.6708	2.8598
1091005	0.3025	1.4915
280106009	4.1465	5.3350
1101167	0.2252	1.4130
1090567	4.8013	5.9890
1089521	1.2812	2.4688
1087362	2.4060	3.5934
1102688	6.8362	8.0225
1090807	1.4386	2.6241
279641115	5.2070	6.3923
1087981	3.0237	4.2089
1095848	1.5512	2.7360
279953253	1.3187	2.5032
1092299	0.4665	1.6506
1098246	3.5750	4.7590
1099561	2.0838	3.2677
1098565	2.5414	3.7251
1087397	2.8363	4.0199
279722335	0.3698	1.5530
1092045	0.6549	1.8378
280102272	3.9506	5.1334
279870135	0.6614	1.8440
1097323	0.5855	1.7681
1094571	0.8288	2.0113
1091613	1.1751	2.3575
280081767	0.2747	1.4564
1100099	0.7525	1.9339
279956709	0.7321	1.9134
1090856	3.0110	4.1915
1090083	0.9346	2.1147
1090140	0.7296	1.9095
1093493	1.6593	2.8391
1097636	1.7718	2.9507
1099923	7.4001	8.5789
279673575	3.2158	4.3941
280029027	1.3298	2.5080
1097141	0.5058	1.6836
1104150	3.7784	4.9554
1095932	3.2081	4.3850
279773710	2.4840	3.6608
1086882	1.2296	2.4063
279989004	0.9939	2.1700
1102666	2.3420	3.5177
1103878	1.0595	2.2351
1096743	1.5692	2.7446
1104153	2.3904	3.5658
279841335	0.2730	1.4478
1092640	1.1687	2.3433
1094507	1.1752	2.3497
1103055	3.8895	5.0636
1096889	3.8382	5.0117
1089528	1.7992	2.9727
1108986	1.0672	2.2407
279834414	0.4002	1.5733
1094201	0.1978	1.3705
1091099	3.3163	4.4889
279928064	0.1898	1.3623
1102127	1.6373	2.8098
1093696	2.3210	3.4933
1098022	1.8143	2.9858
1094153	0.9153	2.0868
1091406	4.5034	5.6747
1107623	0.4080	1.5786
1100148	0.4234	1.5934
1099528	3.6889	4.8589
1099546	0.9969	2.1669
1100571	5.0646	6.2346
279903559	0.9900	2.1599
279940244	1.6155	2.7854
279788559	1.0330	2.2023
1087548	2.1998	3.3686
279872305	2.6564	3.8250
1107995	2.1190	3.2873
279772698	0.3261	1.4943
279727644	4.1380	5.3057
279837911	1.2537	2.4211
1094125	2.4195	3.5868
279902605	2.3212	3.4885
1093110	2.2101	3.3771
1103153	0.9178	2.0848
1095675	2.1877	3.3526
280086252	1.8135	2.9783
1093904	1.7538	2.9186
1103595	5.6216	6.7863
1108989	4.2710	5.4353
1093006	1.0425	2.2068
1102116	1.4355	2.5998
1090746	0.8396	2.0039
1088860	3.9274	5.0912
1088128	3.0574	4.2211
1094592	1.8097	2.9732
1089808	3.8229	4.9863
280125626	3.5390	4.7023
1093824	3.0826	4.2457
1087075	1.5949	2.7581
1094663	1.5475	2.7104
1093424	1.5803	2.7430
1097893	1.8088	2.9715
279995853	1.9956	3.1582
1087612	2.7797	3.9421
1091013	1.9470	3.1094
1104600	2.1436	3.3052
1093702	2.2201	3.3808
1088571	0.7493	1.9092
279783102	0.8503	2.0102
1102950	1.1946	2.3541
1090303	3.9859	5.1449
1102605	0.8023	1.9612
1090535	2.0804	3.2390
1087489	1.6382	2.7961
1107703	3.0200	4.1778
279953655	0.7322	1.8895
280031203	2.5591	3.7161
1101560	0.3624	1.5189
1094013	2.7118	3.8681
1088797	3.2976	4.4539
280064751	2.5502	3.7061
1093468	1.7066	2.8624
280088530	1.2811	2.4367
1088830	2.7561	3.9117
1093971	1.8553	3.0108
279947364	1.7062	2.8617
279888939	0.2115	1.3665
279867254	1.5898	2.7443
1095300	1.8452	2.9997
1095726	0.4344	1.5888
1099858	2.0623	3.2164
279728670	3.6009	4.7549
1094910	1.1502	2.3040
1102751	0.8865	2.0400
1104499	2.6090	3.7623
1103605	1.3272	2.4804
1099156	4.0851	5.2381
1095416	3.4828	4.6353
279755166	2.5771	3.7295
1095391	1.6333	2.7856
1102959	0.8095	1.9616
1094060	1.5117	2.6637
1098195	4.8198	5.9717
1094551	2.0131	3.1647
1104570	1.5872	2.7388
1101125	1.0477	2.1989
1090743	2.0744	3.2252
1093700	1.2398	2.3902
1087161	1.1793	2.3296
1087880	2.4638	3.6137
1090595	1.3732	2.5225
1091410	3.0234	4.1726
1098217	2.3480	3.4971
1088644	1.1290	2.2779
1104558	2.1865	3.3354
1089214	4.5479	5.6967
279792729	3.4422	4.5907
1090382	3.1098	4.2576
1104634	2.1713	3.3187
1091983	1.8728	3.0202
1104828	0.4005	1.5458
1093072	1.6783	2.8235
279747741	3.5245	4.6696
280131894	2.3404	3.4853
279982488	0.4099	1.5546
280108034	0.3336	1.4782
1096457	1.4378	2.5823
1098181	1.1183	2.2627
1094889	1.9008	3.0450
280025096	0.5250	1.6688
279685023	3.3885	4.5317
279850006	0.6733	1.8153
1090315	0.3998	1.5416
279515532	0.8437	1.9852
1090076	0.9932	2.1344
1096957	0.5389	1.6800
1094865	1.2622	2.4033
280013803	1.4132	2.5543
1089029	2.6777	3.8187
1104390	2.2832	3.4241
1093690	2.8612	4.0015
1092495	1.6094	2.7498
1091961	2.3598	3.4997
1095956	1.2526	2.3924
1091577	1.1138	2.2531
1104484	3.0541	4.1931
1104184	2.3583	3.4966
1096495	1.3393	2.4775
1093628	6.9175	8.0555
1096862	2.1601	3.2980
1095340	3.0956	4.2334
1089223	2.9322	4.0698
279849175	2.3128	3.4498
1087695	2.1182	3.2552
279778116	5.2039	6.3408
1098244	0.7134	1.8502
1096514	3.4349	4.5715
279957575	6.5532	7.6894
1096534	2.2745	3.4106
279668186	0.5188	1.6548
279996780	0.3406	1.4766
1100202	1.7203	2.8558
279750021	2.9586	4.0940
1088363	0.6606	1.7957
1105405	2.5357	3.6707
279776235	3.9440	5.0789
1105882	2.2319	3.3663
279657077	0.0000	1.1342
1089787	3.0624	4.1966
279873943	0.4168	1.5501
1094144	3.1319	4.2649
1104780	2.2901	3.4227
1104020	1.7732	2.9056
1091903	3.2249	4.3572
1098064	2.4335	3.5657
1087550	0.9177	2.0500
1090609	1.4213	2.5533
279723021	3.4485	4.5795
280088854	1.8819	3.0119
1109029	0.4983	1.6283
279997246	3.6320	4.7617
1096316	1.7947	2.9243
1090420	3.0386	4.1682
1095665	1.2480	2.3774
279897580	2.9810	4.1103
1105698	0.9465	2.0756
280093671	0.7175	1.8459
280117529	1.1382	2.2665
1098813	3.9185	5.0468
1096966	0.8231	1.9508
279804245	0.0984	1.2256
280094138	2.0691	3.1959
1096644	2.3883	3.5145
1090306	1.9141	3.0400
1093538	4.2686	5.3944
1094044	3.1567	4.2823
1091427	0.5396	1.6649
1103966	2.7065	3.8311
1095803	2.7534	3.8778
279918527	0.0000	1.1242
1108973	2.0096	3.1337
279954131	0.6803	1.8044
279759636	0.0000	1.1241
280088377	6.4779	7.6016
1092771	4.0349	5.1587
1092249	1.6209	2.7441
1101410	0.4659	1.5887
1095674	2.5297	3.6518
1090805	1.7296	2.8517
1091130	2.9237	4.0455
279730354	2.5052	3.6263
1093488	3.7038	4.8246
1089089	0.8188	1.9393
1102298	3.0684	4.1888
1096266	2.7814	3.9004
279760959	0.0000	1.1190
1101185	2.6494	3.7683
1102544	0.9877	2.1059
1092767	1.8559	2.9736
1098971	3.8857	5.0034
1090574	2.4925	3.6100
1088804	1.4209	2.5380
1089344	2.0139	3.1309
1088330	0.7984	1.9153
1095757	3.9539	5.0707
1097992	4.1670	5.2837
1098209	1.0613	2.1779
1096975	0.5599	1.6765
1099532	1.4949	2.6110
1090808	3.4711	4.5864
1094116	2.1803	3.2954
1098206	1.6946	2.8096
1100650	0.3389	1.4538
1095476	2.2802	3.3948
279806538	2.1723	3.2867
279841727	0.7539	1.8681
1104703	1.6554	2.7695
1092386	4.5146	5.6286
279722866	4.5966	5.7104
1098160	1.5409	2.6543
1096357	0.0553	1.1687
279773857	1.3700	2.4828
1090311	2.6773	3.7898
279828817	2.2590	3.3715
280001695	0.2297	1.3421
