# Supplementary material for: Identification of the Molecular Events Involved in the Development of Prefrontal Cortex Through the Analysis of RNA-Seq Data From BrainSpan
Source: ASN Neuro. 2019 Jun 18;11:1759091419854627. doi: 10.1177/1759091419854627 (PMC6582306; doi:10.1177/1759091419854627)
Supplement: Supplemental Material6 - Supplemental material for Identification of the Molecular Events Involved in the Development of Prefrontal Cortex Through the Analysis of RNA-Seq Data From BrainSpan [file Supplemental_Material6.zip › CBC/3/CBC-BPs.xlsx]

## Sheet: Sheet1
Sublist	Category	Term	RT	Genes	Count	%	P-Value	Benjamini
	GOTERM_BP_DIRECT	oxygen transport	RT		9	4.3	3.6e-13	3.9e-10
	GOTERM_BP_DIRECT	nervous system development	RT		13	6.2	2.1e-05	0.011
	GOTERM_BP_DIRECT	axon guidance	RT		9	4.3	0.00015	0.052
	GOTERM_BP_DIRECT	negative regulation of blood pressure	RT		5	2.4	0.00018	0.048
	GOTERM_BP_DIRECT	microtubule-based process	RT		5	2.4	0.00038	0.077
	GOTERM_BP_DIRECT	brain development	RT		9	4.3	0.0005	0.085
	GOTERM_BP_DIRECT	positive regulation of cell death	RT		4	1.9	0.0026	0.33
	GOTERM_BP_DIRECT	cell proliferation	RT		11	5.3	0.0028	0.31
	GOTERM_BP_DIRECT	positive regulation of transcription from RNA polymerase II promoter	RT		19	9.1	0.0061	0.52
	GOTERM_BP_DIRECT	sensory perception	RT		3	1.4	0.0066	0.51
	GOTERM_BP_DIRECT	cell-cell signaling	RT		8	3.8	0.011	0.67
	GOTERM_BP_DIRECT	cytoskeleton-dependent intracellular transport	RT		3	1.4	0.013	0.68
	GOTERM_BP_DIRECT	sensory perception of pain	RT		4	1.9	0.014	0.67
	GOTERM_BP_DIRECT	negative regulation of axonogenesis	RT		3	1.4	0.014	0.66
	GOTERM_BP_DIRECT	hydrogen peroxide catabolic process	RT		3	1.4	0.015	0.67
	GOTERM_BP_DIRECT	negative regulation of cell death	RT		4	1.9	0.016	0.65
	GOTERM_BP_DIRECT	neuropeptide signaling pathway	RT		5	2.4	0.016	0.64
	GOTERM_BP_DIRECT	neuronal stem cell population maintenance	RT		3	1.4	0.017	0.64
	GOTERM_BP_DIRECT	osteoblast differentiation	RT		5	2.4	0.018	0.64
	GOTERM_BP_DIRECT	response to ethanol	RT		5	2.4	0.018	0.63
	GOTERM_BP_DIRECT	regulation of locomotor rhythm	RT		2	1	0.019	0.62
	GOTERM_BP_DIRECT	palmitic acid biosynthetic process	RT		2	1	0.019	0.62
	GOTERM_BP_DIRECT	positive regulation of osteoblast differentiation	RT		4	1.9	0.02	0.62
	GOTERM_BP_DIRECT	response to morphine	RT		3	1.4	0.02	0.61
	GOTERM_BP_DIRECT	response to estrogen	RT		4	1.9	0.025	0.67
	GOTERM_BP_DIRECT	eating behavior	RT		3	1.4	0.026	0.67
	GOTERM_BP_DIRECT	positive regulation of mesenchymal cell proliferation	RT		3	1.4	0.026	0.67
	GOTERM_BP_DIRECT	protein heterooligomerization	RT		4	1.9	0.027	0.67
	GOTERM_BP_DIRECT	negative regulation of luteinizing hormone secretion	RT		2	1	0.028	0.68
	GOTERM_BP_DIRECT	negative regulation of vesicle fusion	RT		2	1	0.028	0.68
	GOTERM_BP_DIRECT	auditory behavior	RT		2	1	0.028	0.68
	GOTERM_BP_DIRECT	neural tube development	RT		3	1.4	0.033	0.72
	GOTERM_BP_DIRECT	lung development	RT		4	1.9	0.037	0.74
	GOTERM_BP_DIRECT	positive regulation of cortisol secretion	RT		2	1	0.038	0.74
	GOTERM_BP_DIRECT	negative regulation of transcription from RNA polymerase II promoter	RT		13	6.2	0.045	0.79
	GOTERM_BP_DIRECT	positive regulation of behavioral fear response	RT		2	1	0.047	0.8
	GOTERM_BP_DIRECT	positive regulation of corticotropin secretion	RT		2	1	0.047	0.8
	GOTERM_BP_DIRECT	positive regulation of cell differentiation	RT		3	1.4	0.049	0.8
	GOTERM_BP_DIRECT	adenohypophysis development	RT		2	1	0.056	0.84
	GOTERM_BP_DIRECT	positive regulation of cysteine-type endopeptidase activity involved in apoptotic process	RT		3	1.4	0.056	0.83
	GOTERM_BP_DIRECT	response to estradiol	RT		4	1.9	0.057	0.82
	GOTERM_BP_DIRECT	anatomical structure morphogenesis	RT		4	1.9	0.059	0.82
	GOTERM_BP_DIRECT	long-chain fatty-acyl-CoA biosynthetic process	RT		3	1.4	0.061	0.83
	GOTERM_BP_DIRECT	negative regulation of fat cell differentiation	RT		3	1.4	0.061	0.83
	GOTERM_BP_DIRECT	self proteolysis	RT		2	1	0.065	0.84
	GOTERM_BP_DIRECT	opioid receptor signaling pathway	RT		2	1	0.065	0.84
	GOTERM_BP_DIRECT	regulation of axon extension involved in axon guidance	RT		2	1	0.065	0.84
	GOTERM_BP_DIRECT	homophilic cell adhesion via plasma membrane adhesion molecules	RT		5	2.4	0.066	0.84
	GOTERM_BP_DIRECT	bicarbonate transport	RT		3	1.4	0.067	0.83
	GOTERM_BP_DIRECT	axonogenesis	RT		4	1.9	0.068	0.83
	GOTERM_BP_DIRECT	cardiac conduction	RT		3	1.4	0.069	0.83
	GOTERM_BP_DIRECT	cytoskeleton organization	RT		5	2.4	0.07	0.82
	GOTERM_BP_DIRECT	regulation of gene expression	RT		4	1.9	0.071	0.83
	GOTERM_BP_DIRECT	cellular response to transforming growth factor beta stimulus	RT		3	1.4	0.08	0.86
	GOTERM_BP_DIRECT	heterophilic cell-cell adhesion via plasma membrane cell adhesion molecules	RT		3	1.4	0.083	0.86
	GOTERM_BP_DIRECT	positive regulation of cardiac muscle contraction	RT		2	1	0.083	0.85
	GOTERM_BP_DIRECT	negative regulation of voltage-gated calcium channel activity	RT		2	1	0.083	0.85
	GOTERM_BP_DIRECT	regulation of chondrocyte differentiation	RT		2	1	0.083	0.85
	GOTERM_BP_DIRECT	positive regulation of ceramide biosynthetic process	RT		2	1	0.083	0.85
	GOTERM_BP_DIRECT	branchiomotor neuron axon guidance	RT		2	1	0.083	0.85
	GOTERM_BP_DIRECT	negative regulation of phosphatase activity	RT		3	1.4	0.086	0.86
	GOTERM_BP_DIRECT	response to hydrogen peroxide	RT		3	1.4	0.086	0.86
	GOTERM_BP_DIRECT	regulation of blood vessel size	RT		2	1	0.092	0.87
	GOTERM_BP_DIRECT	Notch signaling pathway	RT		4	1.9	0.099	0.89
