# Supplementary material for: Identification of the Molecular Events Involved in the Development of Prefrontal Cortex Through the Analysis of RNA-Seq Data From BrainSpan
Source: ASN Neuro. 2019 Jun 18;11:1759091419854627. doi: 10.1177/1759091419854627 (PMC6582306; doi:10.1177/1759091419854627)
Supplement: Supplemental Material6 - Supplemental material for Identification of the Molecular Events Involved in the Development of Prefrontal Cortex Through the Analysis of RNA-Seq Data From BrainSpan [file Supplemental_Material6.zip › CBC/3/CBC-DEG-3.csv]

id	name	gene-id	gene-symbol	gene-name	entrez-id	chromosome	start-position	end-position	p	fold-change
1104754	ENSG00000198821	914	CD247	CD247 molecule	919	1	n/a	n/a	n/a	12.674
1105945	ENSG00000213934	3030	HBG1	hemoglobin, gamma A	3047	11	n/a	n/a	n/a	9.133
280080839	ENSG00000255091	0	RP11-495O11.1	RP11-495O11.1	0	11	n/a	n/a	n/a	7.472
1093683	ENSG00000133636	4891	NTS	neurotensin	4922	12	n/a	n/a	n/a	6.244
1096058	ENSG00000148737	6894	TCF7L2	transcription factor 7-like 2 (T-cell specific, HMG-box)	6934	10	n/a	n/a	n/a	6.206
1091652	ENSG00000117707	5597	PROX1	prospero homeobox 1	5629	1	n/a	n/a	n/a	5.744
1097578	ENSG00000161653	81540	NAGS	N-acetylglutamate synthase	162417	17	n/a	n/a	n/a	5.509
1101717	ENSG00000180332	122048	KCTD4	potassium channel tetramerisation domain containing 4	386618	13	n/a	n/a	n/a	5.428
1099047	ENSG00000167414	60869	GNG8	guanine nucleotide binding protein (G protein), gamma 8	94235	19	n/a	n/a	n/a	5.244
279760049	ENSG00000222466	0	AC117415.1	AC117415.1	0	3	n/a	n/a	n/a	5.036
1100817	ENSG00000175264	8468	CHST1	carbohydrate (keratan sulfate Gal-6) sulfotransferase 1	8534	11	n/a	n/a	n/a	4.793
1103988	ENSG00000196565	3031	HBG2	hemoglobin, gamma G	3048	11	n/a	n/a	n/a	4.680
279879250	ENSG00000233547	0	RP11-57H14.2	RP11-57H14.2	0	10	n/a	n/a	n/a	4.549
1087523	ENSG00000049130	4229	KITLG	KIT ligand	4254	12	n/a	n/a	n/a	4.505
280045119	ENSG00000252099	0	U1	U1 spliceosomal RNA	0	1	n/a	n/a	n/a	4.317
1095301	ENSG00000143355	36235	LHX9	LIM homeobox 9	56956	1	n/a	n/a	n/a	4.281
1105944	ENSG00000213931	3029	HBE1	hemoglobin, epsilon 1	3046	11	n/a	n/a	n/a	4.276
1102524	ENSG00000184185	3743	KCNJ12	potassium inwardly-rectifying channel, subfamily J, member 12	3768	17	n/a	n/a	n/a	4.269
1098373	ENSG00000164708	5192	PGAM2	phosphoglycerate mutase 2 (muscle)	5224	7	n/a	n/a	n/a	4.253
1109164	ENSG00000244734	3026	HBB	hemoglobin, beta	3043	11	n/a	n/a	n/a	4.248
280051153	ENSG00000252974	0	AC121334.1	AC121334.1	0	12	n/a	n/a	n/a	4.161
1095219	ENSG00000142871	3471	CYR61	cysteine-rich, angiogenic inducer, 61	3491	1	n/a	n/a	n/a	4.153
280116824	ENSG00000258518	0	AC112502.1	short stature homeobox protein 2 isoform c	0	3	n/a	n/a	n/a	4.142
279942848	ENSG00000239775	0	AC017116.11	AC017116.11	0	7	n/a	n/a	n/a	4.091
1105653	ENSG00000206172	3022	HBA1	hemoglobin, alpha 1	3039	16	n/a	n/a	n/a	4.035
1099342	ENSG00000168505	2621	GBX2	gastrulation brain homeobox 2	2637	2	n/a	n/a	n/a	4.010
1090240	ENSG00000106689	9220	LHX2	LIM homeobox 2	9355	9	n/a	n/a	n/a	4.004
1103578	ENSG00000188536	3023	HBA2	hemoglobin, alpha 2	3040	16	n/a	n/a	n/a	3.999
1097188	ENSG00000158578	209	ALAS2	aminolevulinate, delta-, synthase 2	212	X	n/a	n/a	n/a	3.987
1093346	ENSG00000131378	22935	RFTN1	raftlin, lipid raft linker 1	23180	3	n/a	n/a	n/a	3.966
1099653	ENSG00000169877	30808	AHSP	alpha hemoglobin stabilizing protein	51327	16	n/a	n/a	n/a	3.953
1088450	ENSG00000082556	4954	OPRK1	opioid receptor, kappa 1	4986	8	n/a	n/a	n/a	3.861
1089527	ENSG00000102195	9122	GPR50	G protein-coupled receptor 50	9248	X	n/a	n/a	n/a	3.777
280038830	ENSG00000251440	0	RP11-425J20.2	RP11-425J20.2	0	4	n/a	n/a	n/a	3.714
280058325	ENSG00000253554	0	RP11-32K4.1	RP11-32K4.1	0	8	n/a	n/a	n/a	3.627
1105654	ENSG00000206177	3025	HBM	hemoglobin, mu	3042	16	n/a	n/a	n/a	3.610
1090498	ENSG00000108849	5507	PPY	pancreatic polypeptide	5539	17	n/a	n/a	n/a	3.609
1103482	ENSG00000188133	125657	TMEM215	transmembrane protein 215	401498	9	n/a	n/a	n/a	3.527
279709890	ENSG00000207858	1013199	MIR622	microRNA 622	693207	13	n/a	n/a	n/a	3.461
279877780	ENSG00000233421	0	RP5-875O13.1	RP5-875O13.1	0	1	n/a	n/a	n/a	3.433
280058638	ENSG00000253576	0	GS1-5L10.1	GS1-5L10.1	0	8	n/a	n/a	n/a	3.418
279489256	ENSG00000178550	0	AC010170.1	AC010170.1	0	3	n/a	n/a	n/a	3.403
1098680	ENSG00000165966	29684	PDZRN4	PDZ domain containing ring finger 4	29951	12	n/a	n/a	n/a	3.331
1101871	ENSG00000181195	5147	PENK	proenkephalin	5179	8	n/a	n/a	n/a	3.324
1092378	ENSG00000124191	59159	TOX2	TOX high mobility group box family member 2	84969	20	n/a	n/a	n/a	3.283
279709883	ENSG00000207857	0	AC097639.1	AC097639.1	0	3	n/a	n/a	n/a	3.277
1105582	ENSG00000205856	80875	C22orf42	chromosome 22 open reading frame 42	150297	22	n/a	n/a	n/a	3.251
279956316	ENSG00000241374	0	RP4-798A10.5	RP4-798A10.5	0	1	n/a	n/a	n/a	3.236
1100210	ENSG00000172201	3380	ID4	inhibitor of DNA binding 4, dominant negative helix-loop-helix protein	3400	6	n/a	n/a	n/a	3.223
1108963	ENSG00000240891	90390	PLCXD2	phosphatidylinositol-specific phospholipase C, X domain containing 2	257068	3	n/a	n/a	n/a	3.220
1108193	ENSG00000233611	0	AC079135.1	AC079135.1	0	2	n/a	n/a	n/a	3.166
1096437	ENSG00000152214	5982	RIT2	Ras-like without CAAX 2	6014	18	n/a	n/a	n/a	3.163
279937843	ENSG00000239174	0	AC092143.1	AC092143.1	0	16	n/a	n/a	n/a	3.146
1103573	ENSG00000188517	58771	COL25A1	collagen, type XXV, alpha 1	84570	4	n/a	n/a	n/a	3.142
280071565	ENSG00000254497	0	CTD-2560E9.5	CTD-2560E9.5	0	11	n/a	n/a	n/a	3.088
1104772	ENSG00000198846	9616	TOX	thymocyte selection-associated high mobility group box	9760	8	n/a	n/a	n/a	3.064
1087326	ENSG00000026559	3730	KCNG1	potassium voltage-gated channel, subfamily G, member 1	3755	20	n/a	n/a	n/a	3.062
1100007	ENSG00000171388	8785	APLN	apelin	8862	X	n/a	n/a	n/a	3.054
279857920	ENSG00000231698	0	AP002856.5	AP002856.5	0	11	n/a	n/a	n/a	3.039
1094919	ENSG00000140557	8077	ST8SIA2	ST8 alpha-N-acetyl-neuraminide alpha-2,8-sialyltransferase 2	8128	15	n/a	n/a	n/a	3.036
1088982	ENSG00000099617	1930	EFNA2	ephrin-A2	1943	19	n/a	n/a	n/a	3.014
1101477	ENSG00000178882	80358	FAM101A	family with sequence similarity 101, member A	144347	12	n/a	n/a	n/a	3.009
1099615	ENSG00000169710	2179	FASN	fatty acid synthase	2194	17	n/a	n/a	n/a	2.977
280094821	ENSG00000256326	0	RP11-467L13.3	RP11-467L13.3	0	12	n/a	n/a	n/a	2.970
279802091	ENSG00000226686	0	AC012309.5	AC012309.5	0	19	n/a	n/a	n/a	2.967
1100904	ENSG00000175745	6983	NR2F1	nuclear receptor subfamily 2, group F, member 1	7025	5	n/a	n/a	n/a	2.952
1094949	ENSG00000140836	460	ZFHX3	zinc finger homeobox 3	463	16	n/a	n/a	n/a	2.937
279865461	ENSG00000232358	0	RP5-955M13.4	RP5-955M13.4	0	20	n/a	n/a	n/a	2.927
1087035	ENSG00000007171	4812	NOS2	nitric oxide synthase 2, inducible	4843	17	n/a	n/a	n/a	2.916
1106070	ENSG00000214401	159020	AC217773.1	AC217773.1	644246	17	n/a	n/a	n/a	2.914
1103258	ENSG00000187147	34471	RNF220	ring finger protein 220	55182	1	n/a	n/a	n/a	2.907
1090413	ENSG00000108379	7430	WNT3	wingless-type MMTV integration site family, member 3	7473	17	n/a	n/a	n/a	2.901
279813226	ENSG00000227678	0	RP11-73O6.3	RP11-73O6.3	0	6	n/a	n/a	n/a	2.894
1099935	ENSG00000171094	235	ALK	anaplastic lymphoma receptor tyrosine kinase	238	2	n/a	n/a	n/a	2.882
279935123	ENSG00000238742	1023040	MIR2110	microRNA 2110	100302224	10	n/a	n/a	n/a	2.881
1088219	ENSG00000076356	5330	PLXNA2	plexin A2	5362	1	n/a	n/a	n/a	2.856
1091509	ENSG00000116741	5965	RGS2	regulator of G-protein signaling 2, 24kDa	5997	1	n/a	n/a	n/a	2.835
280006644	ENSG00000248832	0	RP5-955M13.3	RP5-955M13.3	0	20	n/a	n/a	n/a	2.834
279750548	ENSG00000220418	0	RP1-131H7.2	RP1-131H7.2	0	6	n/a	n/a	n/a	2.805
279957818	ENSG00000241547	0	RP11-4K3__A.5	RP11-4K3__A.5	0	1	n/a	n/a	n/a	2.796
279844110	ENSG00000230461	0	RP11-478J18.1	RP11-478J18.1	0	1	n/a	n/a	n/a	2.772
1096119	ENSG00000149295	1801	DRD2	dopamine receptor D2	1813	11	n/a	n/a	n/a	2.757
1099625	ENSG00000169750	5849	RAC3	ras-related C3 botulinum toxin substrate 3 (rho family, small GTP binding protein Rac3)	5881	17	n/a	n/a	n/a	2.753
1093216	ENSG00000130656	3033	HBZ	hemoglobin, zeta	3050	16	n/a	n/a	n/a	2.744
279743658	ENSG00000215937	0	hsa-mir-220b	hsa-mir-220b	0	19	n/a	n/a	n/a	2.722
1101581	ENSG00000179431	23898	FJX1	four jointed box 1 (Drosophila)	24147	11	n/a	n/a	n/a	2.712
1095918	ENSG00000147571	1383	CRH	corticotropin releasing hormone	1392	8	n/a	n/a	n/a	2.699
1095702	ENSG00000145934	36724	ODZ2	odz, odd Oz/ten-m homolog 2 (Drosophila)	57451	5	n/a	n/a	n/a	2.697
279595433	ENSG00000189223	1001793	AC016683.6	AC016683.6	654433	2	n/a	n/a	n/a	2.695
279658008	ENSG00000199554	0	U1	U1 spliceosomal RNA	0	1	n/a	n/a	n/a	2.694
1107235	ENSG00000227487	1002744	RP11-839D17.2	RP11-839D17.2	100288346	11	n/a	n/a	n/a	2.689
279954768	ENSG00000241202	0	ZIC4-AS1	ZIC4 antisense RNA 1 (non-protein coding)	0	3	n/a	n/a	n/a	2.686
1090739	ENSG00000111057	3850	KRT18	keratin 18	3875	12	n/a	n/a	n/a	2.683
1094370	ENSG00000137331	8791	IER3	immediate early response 3	8870	6	n/a	n/a	n/a	2.676
279894891	ENSG00000234921	0	RP11-85O21.5	RP11-85O21.5	0	9	n/a	n/a	n/a	2.674
1100761	ENSG00000174963	58318	ZIC4	Zic family member 4	84107	3	n/a	n/a	n/a	2.666
1091584	ENSG00000117245	36849	KIF17	kinesin family member 17	57576	1	n/a	n/a	n/a	2.659
280068291	ENSG00000254254	0	RP11-17A4.2	RP11-17A4.2	0	8	n/a	n/a	n/a	2.650
1101406	ENSG00000178403	40609	NEUROG2	neurogenin 2	63973	4	n/a	n/a	n/a	2.644
1097713	ENSG00000162552	33652	WNT4	wingless-type MMTV integration site family, member 4	54361	1	n/a	n/a	n/a	2.624
1104302	ENSG00000197511	0	AL355149.1	AL355149.1	0	1	n/a	n/a	n/a	2.605
1090689	ENSG00000110660	34022	SLC35F2	solute carrier family 35, member F2	54733	11	n/a	n/a	n/a	2.605
1092072	ENSG00000121440	22779	PDZRN3	PDZ domain containing ring finger 3	23024	3	n/a	n/a	n/a	2.604
280099053	ENSG00000256844	0	RP11-282K24.2	RP11-282K24.2	0	12	n/a	n/a	n/a	2.599
1090903	ENSG00000112139	92360	MDGA1	MAM domain containing glycosylphosphatidylinositol anchor 1	266727	6	n/a	n/a	n/a	2.586
279750395	ENSG00000220267	0	ACTBP8	actin, beta pseudogene 8	0	6	n/a	n/a	n/a	2.565
1106004	ENSG00000214167	0	AC005544.1	AC005544.1	0	17	n/a	n/a	n/a	2.560
279725130	ENSG00000213857	0	RP11-12M9.4	RP11-12M9.4	0	22	n/a	n/a	n/a	2.557
1091727	ENSG00000118523	1479	CTGF	connective tissue growth factor	1490	6	n/a	n/a	n/a	2.555
279711783	ENSG00000211553	0	AC118278.1	AC118278.1	0	4	n/a	n/a	n/a	2.554
1087446	ENSG00000041515	22781	MYO16	myosin XVI	23026	13	n/a	n/a	n/a	2.552
1089700	ENSG00000103426	157124339	CORO7	coronin 7	100529144	16	n/a	n/a	n/a	2.551
280115610	ENSG00000258444	0	CTD-2201G16.1	CTD-2201G16.1	0	14	n/a	n/a	n/a	2.550
1102841	ENSG00000185477	94594	GPRIN3	GPRIN family member 3	285513	4	n/a	n/a	n/a	2.541
1107226	ENSG00000227450	0	AC006449.1	Uncharacterized proteincDNA FLJ52623	0	17	n/a	n/a	n/a	2.540
1094621	ENSG00000138650	36848	PCDH10	protocadherin 10	57575	4	n/a	n/a	n/a	2.538
1106065	ENSG00000214391	0	RP11-121L10.3	RP11-121L10.3	0	11	n/a	n/a	n/a	2.530
279759139	ENSG00000222234	0	AC093628.1	AC093628.1	0	4	n/a	n/a	n/a	2.529
1089022	ENSG00000099953	4294	MMP11	matrix metallopeptidase 11 (stromelysin 3)	4320	22	n/a	n/a	n/a	2.523
279907086	ENSG00000236085	0	ACTG1P4	actin, gamma 1 pseudogene 4	0	1	n/a	n/a	n/a	2.518
279822031	ENSG00000228466	0	RP5-1189B24.4	RP5-1189B24.4	0	X	n/a	n/a	n/a	2.513
1101314	ENSG00000177888	111094	ZBTB41	zinc finger and BTB domain containing 41	360023	1	n/a	n/a	n/a	2.510
1103449	ENSG00000188011	94467	C2orf85	chromosome 2 open reading frame 85	285093	2	n/a	n/a	n/a	2.509
279928741	ENSG00000237990	0	CNTN4-AS1	CNTN4 antisense RNA 1 (non-protein coding)	0	3	n/a	n/a	n/a	2.507
279874416	ENSG00000233125	0	ACTBP12	actin, beta pseudogene 12	0	1	n/a	n/a	n/a	2.496
279997912	ENSG00000248138	0	RP11-446J8.1	RP11-446J8.1	0	4	n/a	n/a	n/a	2.496
1088833	ENSG00000092054	4599	MYH7	myosin, heavy chain 7, cardiac muscle, beta	4625	14	n/a	n/a	n/a	2.495
1089399	ENSG00000101384	179	JAG1	jagged 1	182	20	n/a	n/a	n/a	2.486
280037286	ENSG00000251331	0	RP11-689K5.3	RP11-689K5.3	0	4	n/a	n/a	n/a	2.486
1095089	ENSG00000141668	80607	CBLN2	cerebellin 2 precursor	147381	18	n/a	n/a	n/a	2.484
280104545	ENSG00000257360	0	RP11-74K11.1	RP11-74K11.1	0	12	n/a	n/a	n/a	2.472
1102870	ENSG00000185614	123285	C3orf54	chromosome 3 open reading frame 54	389119	3	n/a	n/a	n/a	2.471
1103797	ENSG00000189410	125262	SH2D5	SH2 domain containing 5	400745	1	n/a	n/a	n/a	2.470
1087440	ENSG00000040608	41602	RTN4R	reticulon 4 receptor	65078	22	n/a	n/a	n/a	2.463
279755208	ENSG00000221674	0	AL445309.1	AL445309.1	0	6	n/a	n/a	n/a	2.451
279898164	ENSG00000235207	0	RP11-310H4.4	RP11-310H4.4	0	7	n/a	n/a	n/a	2.445
1101440	ENSG00000178662	55836	CSRNP3	cysteine-serine-rich nuclear protein 3	80034	2	n/a	n/a	n/a	2.438
1103406	ENSG00000187840	1963	EIF4EBP1	eukaryotic translation initiation factor 4E binding protein 1	1978	8	n/a	n/a	n/a	2.424
1094179	ENSG00000136367	59602	ZFHX2	zinc finger homeobox 2	85446	14	n/a	n/a	n/a	2.422
1106436	ENSG00000217236	1002753	SP9	Sp9 transcription factor homolog (mouse)	100131390	2	n/a	n/a	n/a	2.416
1089804	ENSG00000104419	10250	NDRG1	N-myc downstream regulated 1	10397	8	n/a	n/a	n/a	2.415
1097091	ENSG00000157851	36175	DPYSL5	dihydropyrimidinase-like 5	56896	2	n/a	n/a	n/a	2.409
1092820	ENSG00000127399	41842	LRRC61	leucine rich repeat containing 61	65999	7	n/a	n/a	n/a	2.408
1095257	ENSG00000143162	8727	CREG1	cellular repressor of E1A-stimulated genes 1	8804	1	n/a	n/a	n/a	2.404
280138528	ENSG00000259770	0	FDPSL2A	FDPSL2A	0	15	n/a	n/a	n/a	2.396
279719558	ENSG00000213148	0	AC073465.1	AC073465.1	0	2	n/a	n/a	n/a	2.391
1088187	ENSG00000075461	26837	CACNG4	calcium channel, voltage-dependent, gamma subunit 4	27092	17	n/a	n/a	n/a	2.388
279938556	ENSG00000239268	0	RP11-384F7.2	RP11-384F7.2	0	3	n/a	n/a	n/a	2.387
280085489	ENSG00000255372	0	CTD-3064C13.1	CTD-3064C13.1	0	11	n/a	n/a	n/a	2.385
1104545	ENSG00000198211	10234	TUBB3	tubulin, beta 3 class III	10381	16	n/a	n/a	n/a	2.385
1099400	ENSG00000168779	6438	SHOX2	short stature homeobox 2	6474	3	n/a	n/a	n/a	2.377
1087151	ENSG00000011201	3705	KAL1	Kallmann syndrome 1 sequence	3730	X	n/a	n/a	n/a	2.377
280124391	ENSG00000258947	10234	RP11-566K11.2	Melanocyte-stimulating hormone receptor	10381	16	n/a	n/a	n/a	2.375
1103535	ENSG00000188368	94256	PRR19	proline rich 19	284338	19	n/a	n/a	n/a	2.366
1087467	ENSG00000043355	7503	ZIC2	Zic family member 2	7546	13	n/a	n/a	n/a	2.356
280098542	ENSG00000256756	0	RP11-871F6.2	RP11-871F6.2	0	12	n/a	n/a	n/a	2.353
1099144	ENSG00000167754	25567	KLK5	kallikrein-related peptidase 5	25818	19	n/a	n/a	n/a	2.351
1092189	ENSG00000122584	29743	NXPH1	neurexophilin 1	30010	7	n/a	n/a	n/a	2.349
1097510	ENSG00000160963	79665	EMID2	EMI domain containing 2	136227	7	n/a	n/a	n/a	2.341
1091264	ENSG00000115129	9399	TP53I3	tumor protein p53 inducible protein 3	9540	2	n/a	n/a	n/a	2.334
1093841	ENSG00000134594	9228	RAB33A	RAB33A, member RAS oncogene family	9363	X	n/a	n/a	n/a	2.333
1102960	ENSG00000185950	8591	IRS2	insulin receptor substrate 2	8660	13	n/a	n/a	n/a	2.331
1099079	ENSG00000167553	58982	TUBA1C	tubulin, alpha 1c	84790	12	n/a	n/a	n/a	2.328
1102617	ENSG00000184564	58400	SLITRK6	SLIT and NTRK-like family, member 6	84189	13	n/a	n/a	n/a	2.324
280038109	ENSG00000251390	0	RP11-276A18.2	RP11-276A18.2	0	20	n/a	n/a	n/a	2.324
279667962	ENSG00000202477	9170	SNORD25	small nucleolar RNA, C/D box 25	9303	11	n/a	n/a	n/a	2.321
1096110	ENSG00000149256	25760	ODZ4	odz, odd Oz/ten-m homolog 4 (Drosophila)	26011	11	n/a	n/a	n/a	2.318
1102038	ENSG00000182175	36242	RGMA	RGM domain family, member A	56963	15	n/a	n/a	n/a	2.312
1096407	ENSG00000151952	78825	TMEM132D	transmembrane protein 132D	121256	12	n/a	n/a	n/a	2.311
1092850	ENSG00000127589	0	TUBBP1	tubulin, beta pseudogene 1	0	8	n/a	n/a	n/a	2.303
1096223	ENSG00000150394	1001	CDH8	cadherin 8, type 2	1006	16	n/a	n/a	n/a	2.300
279766117	ENSG00000223612	0	RP11-289I10.2	RP11-289I10.2	0	1	n/a	n/a	n/a	2.288
1092526	ENSG00000125170	35004	DOK4	docking protein 4	55715	16	n/a	n/a	n/a	2.288
279819261	ENSG00000228236	0	AC073271.1	AC073271.1	0	2	n/a	n/a	n/a	2.280
1098849	ENSG00000166573	2571	GALR1	galanin receptor 1	2587	18	n/a	n/a	n/a	2.280
1087182	ENSG00000012232	2122	EXTL3	exostoses (multiple)-like 3	2137	8	n/a	n/a	n/a	2.275
1104829	ENSG00000198945	58657	L3MBTL3	l(3)mbt-like 3 (Drosophila)	84456	6	n/a	n/a	n/a	2.270
1102454	ENSG00000183828	90338	NUDT14	nudix (nucleoside diphosphate linked moiety X)-type motif 14	256281	14	n/a	n/a	n/a	2.262
1100077	ENSG00000171617	8441	ENC1	ectodermal-neural cortex 1 (with BTB-like domain)	8507	5	n/a	n/a	n/a	2.261
1093213	ENSG00000130643	30122	CALY	calcyon neuron-specific vesicular protein	50632	10	n/a	n/a	n/a	2.258
1090499	ENSG00000108852	4329	MPP2	membrane protein, palmitoylated 2 (MAGUK p55 subfamily member 2)	4355	17	n/a	n/a	n/a	2.255
1100000	ENSG00000171345	3855	KRT19	keratin 19	3880	17	n/a	n/a	n/a	2.254
1093593	ENSG00000132938	23036	MTUS2	microtubule associated tumor suppressor candidate 2	23281	13	n/a	n/a	n/a	2.254
1089638	ENSG00000103056	34801	SMPD3	sphingomyelin phosphodiesterase 3, neutral membrane (neutral sphingomyelinase II)	55512	16	n/a	n/a	n/a	2.251
279822429	ENSG00000228502	0	EEF1A1P11	eukaryotic translation elongation factor 1 alpha 1 pseudogene 11	0	1	n/a	n/a	n/a	2.248
1087938	ENSG00000069020	119586	MAST4	microtubule associated serine/threonine kinase family member 4	375449	5	n/a	n/a	n/a	2.244
1099078	ENSG00000167552	7800	TUBA1A	tubulin, alpha 1a	7846	12	n/a	n/a	n/a	2.242
1109083	ENSG00000243449	125465	C4orf48	chromosome 4 open reading frame 48	401115	4	n/a	n/a	n/a	2.238
280077197	ENSG00000254871	0	RP11-702F3.2	RP11-702F3.2	0	11	n/a	n/a	n/a	2.230
280028267	ENSG00000250607	0	Z98883.2	Z98883.2	0	16	n/a	n/a	n/a	2.222
1092660	ENSG00000125898	57784	FAM110A	family with sequence similarity 110, member A	83541	20	n/a	n/a	n/a	2.218
1092573	ENSG00000125510	4955	OPRL1	opiate receptor-like 1	4987	20	n/a	n/a	n/a	2.216
1088344	ENSG00000079462	5018	PAFAH1B3	platelet-activating factor acetylhydrolase 1b, catalytic subunit 3 (29kDa)	5050	19	n/a	n/a	n/a	2.214
280096849	ENSG00000256558	0	RP11-713B9.1	RP11-713B9.1	0	11	n/a	n/a	n/a	2.211
1105037	ENSG00000204175	0	GPRIN2	G protein regulated inducer of neurite outgrowth 2	0	10	n/a	n/a	n/a	2.207
1101909	ENSG00000181449	6617	SOX2	SRY (sex determining region Y)-box 2	6657	3	n/a	n/a	n/a	2.206
1093654	ENSG00000133302	58460	ANKRD32	ankyrin repeat domain 32	84250	5	n/a	n/a	n/a	2.206
1099188	ENSG00000167912	0	RP11-25K19.1	RP11-25K19.1	0	8	n/a	n/a	n/a	2.203
1099154	ENSG00000167771	93899	RCOR2	REST corepressor 2	283248	11	n/a	n/a	n/a	2.203
1100191	ENSG00000172137	790	CALB2	calbindin 2	794	16	n/a	n/a	n/a	2.200
1102229	ENSG00000182985	23458	CADM1	cell adhesion molecule 1	23705	11	n/a	n/a	n/a	2.198
1103585	ENSG00000188573	0	FBLL1	fibrillarin-like 1	0	5	n/a	n/a	n/a	2.196
1106532	ENSG00000221890	23222	NPTXR	neuronal pentraxin receptor	23467	22	n/a	n/a	n/a	2.184
1096690	ENSG00000154277	7302	UCHL1	ubiquitin carboxyl-terminal esterase L1 (ubiquitin thiolesterase)	7345	4	n/a	n/a	n/a	2.180
1095295	ENSG00000143333	5972	RGS16	regulator of G-protein signaling 16	6004	1	n/a	n/a	n/a	2.179
279915726	ENSG00000236886	0	AC007563.5	AC007563.5	0	2	n/a	n/a	n/a	2.177
1097046	ENSG00000157445	35088	CACNA2D3	calcium channel, voltage-dependent, alpha 2/delta subunit 3	55799	3	n/a	n/a	n/a	2.172
279958840	ENSG00000241656	0	UBA52P7	ubiquitin A-52 residue ribosomal protein fusion product 1 pseudogene 7	0	12	n/a	n/a	n/a	2.169
279815843	ENSG00000227898	0	RP13-100B2.4	RP13-100B2.4	0	9	n/a	n/a	n/a	2.162
279724663	ENSG00000213763	0	CTD-2309M13.1	CTD-2309M13.1	0	5	n/a	n/a	n/a	2.161
1092902	ENSG00000128242	9373	GAL3ST1	galactose-3-O-sulfotransferase 1	9514	22	n/a	n/a	n/a	2.160
1099715	ENSG00000170153	36757	RNF150	ring finger protein 150	57484	4	n/a	n/a	n/a	2.156
1105569	ENSG00000205794	110150	RP11-333E13.4	RP11-333E13.4	344967	4	n/a	n/a	n/a	2.152
279725585	ENSG00000213916	0	RPL13P	ribosomal protein L13 pseudogene	0	6	n/a	n/a	n/a	2.149
1098318	ENSG00000164484	77525	TMEM200A	transmembrane protein 200A	114801	6	n/a	n/a	n/a	2.147
279781493	ENSG00000224883	0	CTA-250D10.19	CTA-250D10.19	0	22	n/a	n/a	n/a	2.147
280108514	ENSG00000257760	0	RP11-478C19.5	RP11-478C19.5	0	12	n/a	n/a	n/a	2.145
279492151	ENSG00000178977	94152	LINC00324	long intergenic non-protein coding RNA 324	284029	17	n/a	n/a	n/a	2.145
280089678	ENSG00000255737	1002874	RP11-571M6.6	HCG2014417, isoform CRA_aUncharacterized proteincDNA FLJ59598	100130776	12	n/a	n/a	n/a	2.143
280026703	ENSG00000250482	0	RP11-152K4.1	RP11-152K4.1	0	5	n/a	n/a	n/a	2.143
1094741	ENSG00000139364	77519	TMEM132B	transmembrane protein 132B	114795	12	n/a	n/a	n/a	2.139
279925566	ENSG00000237730	0	RP11-459A10.1	RP11-459A10.1	0	X	n/a	n/a	n/a	2.137
280099838	ENSG00000256925	0	RP13-439H18.4	RP13-439H18.4	0	10	n/a	n/a	n/a	2.134
1098348	ENSG00000164619	81732	BMPER	BMP binding endothelial regulator	168667	7	n/a	n/a	n/a	2.131
1088951	ENSG00000097021	11167	ACOT7	acyl-CoA thioesterase 7	11332	1	n/a	n/a	n/a	2.131
279822895	ENSG00000228549	0	RP11-108M9.3	RP11-108M9.3	0	1	n/a	n/a	n/a	2.130
279903826	ENSG00000235767	0	RP11-377N20.1	RP11-377N20.1	0	6	n/a	n/a	n/a	2.129
1104816	ENSG00000198923	0	RP11-290L1.7	RP11-290L1.7	0	12	n/a	n/a	n/a	2.128
1106351	ENSG00000215462	0	AL136218.1	Sarcoma antigen NY-SAR-79	0	13	n/a	n/a	n/a	2.126
1104807	ENSG00000198910	3872	L1CAM	L1 cell adhesion molecule	3897	X	n/a	n/a	n/a	2.125
1108720	ENSG00000237187	134217	RP11-65F13.2	RP11-65F13.2	441094	5	n/a	n/a	n/a	2.122
1103864	ENSG00000196230	83710	TUBB	tubulin, beta class I	203068	6	n/a	n/a	n/a	2.119
1093645	ENSG00000133216	2033	EPHB2	EPH receptor B2	2048	1	n/a	n/a	n/a	2.118
1091639	ENSG00000117602	10964	RCAN3	RCAN family member 3	11123	1	n/a	n/a	n/a	2.115
280020553	ENSG00000249992	25656	TMEM158	transmembrane protein 158 (gene/pseudogene)	25907	3	n/a	n/a	n/a	2.113
279702848	ENSG00000206611	0	SNORD24	small nucleolar RNA, C/D box 24	0	9	n/a	n/a	n/a	2.112
279787798	ENSG00000225450	0	RP3-508I15.14	RP3-508I15.14	0	22	n/a	n/a	n/a	2.112
279842920	ENSG00000230362	0	RP11-809F4.2	RP11-809F4.2	0	3	n/a	n/a	n/a	2.109
1097324	ENSG00000159685	58513	CHCHD6	coiled-coil-helix-coiled-coil-helix domain containing 6	84303	3	n/a	n/a	n/a	2.105
1095148	ENSG00000142235	77507	LMTK3	lemur tyrosine kinase 3	114783	19	n/a	n/a	n/a	2.103
1092215	ENSG00000122778	36943	KIAA1549	KIAA1549	57670	7	n/a	n/a	n/a	2.101
280121857	ENSG00000258802	0	RP11-589M4.2	RP11-589M4.2	0	14	n/a	n/a	n/a	2.098
1089446	ENSG00000101670	9253	LIPG	lipase, endothelial	9388	18	n/a	n/a	n/a	2.097
1092756	ENSG00000126768	10099	TIMM17B	translocase of inner mitochondrial membrane 17 homolog B (yeast)	10245	X	n/a	n/a	n/a	2.093
1103196	ENSG00000186907	110447	RTN4RL2	reticulon 4 receptor-like 2	349667	11	n/a	n/a	n/a	2.088
1095304	ENSG00000143367	7243	TUFT1	tuftelin 1	7286	1	n/a	n/a	n/a	2.086
1086990	ENSG00000006118	34261	TMEM132A	transmembrane protein 132A	54972	11	n/a	n/a	n/a	2.086
1091199	ENSG00000114554	5329	PLXNA1	plexin A1	5361	3	n/a	n/a	n/a	2.085
1090706	ENSG00000110786	59057	PTPN5	protein tyrosine phosphatase, non-receptor type 5 (striatum-enriched)	84867	11	n/a	n/a	n/a	2.083
279681458	ENSG00000204434	134046	POTEKP	POTE ankyrin domain family, member K, pseudogene	440915	2	n/a	n/a	n/a	2.082
1088521	ENSG00000085185	40457	BCORL1	BCL6 corepressor-like 1	63035	X	n/a	n/a	n/a	2.082
280121601	ENSG00000258789	0	RP11-507K2.3	RP11-507K2.3	0	14	n/a	n/a	n/a	2.080
1105802	ENSG00000213023	58468	SYT3	synaptotagmin III	84258	19	n/a	n/a	n/a	2.078
1102651	ENSG00000184709	123595	LRRC26	leucine rich repeat containing 26	389816	9	n/a	n/a	n/a	2.076
279774486	ENSG00000224272	0	AC114730.3	AC114730.3	0	2	n/a	n/a	n/a	2.075
1104096	ENSG00000196878	3889	LAMB3	laminin, beta 3	3914	1	n/a	n/a	n/a	2.074
279969449	ENSG00000242808	0	SOX2-OT	SOX2 overlapping transcript (non-protein coding)	0	3	n/a	n/a	n/a	2.073
1098526	ENSG00000165323	78776	FAT3	FAT tumor suppressor homolog 3 (Drosophila)	120114	11	n/a	n/a	n/a	2.073
1090054	ENSG00000105676	60281	ARMC6	armadillo repeat containing 6	93436	19	n/a	n/a	n/a	2.070
1097151	ENSG00000158321	25802	AUTS2	autism susceptibility candidate 2	26053	7	n/a	n/a	n/a	2.067
280084379	ENSG00000255301	0	RP11-624G17.3	RP11-624G17.3	0	11	n/a	n/a	n/a	2.063
1109136	ENSG00000244291	79388	C7orf13	chromosome 7 open reading frame 13	129790	7	n/a	n/a	n/a	2.062
1099634	ENSG00000169783	59084	LINGO1	leucine rich repeat and Ig domain containing 1	84894	15	n/a	n/a	n/a	2.061
279863693	ENSG00000232183	0	RP6-27P15.2	RP6-27P15.2	0	X	n/a	n/a	n/a	2.061
280036026	ENSG00000251228	0	RP11-192C21.3	RP11-192C21.3	0	4	n/a	n/a	n/a	2.057
1101639	ENSG00000179862	81608	CITED4	Cbp/p300-interacting transactivator, with Glu/Asp-rich carboxy-terminal domain, 4	163732	1	n/a	n/a	n/a	2.055
1093828	ENSG00000134532	6620	SOX5	SRY (sex determining region Y)-box 5	6660	12	n/a	n/a	n/a	2.054
1102569	ENSG00000184348	8272	HIST1H2AK	histone cluster 1, H2ak	8330	6	n/a	n/a	n/a	2.053
1089598	ENSG00000102879	10992	CORO1A	coronin, actin binding protein, 1A	11151	16	n/a	n/a	n/a	2.053
1096927	ENSG00000156453	5065	PCDH1	protocadherin 1	5097	5	n/a	n/a	n/a	2.050
1099476	ENSG00000169085	90213	C8orf46	chromosome 8 open reading frame 46	254778	8	n/a	n/a	n/a	2.049
279787728	ENSG00000225445	0	AC003102.3	AC003102.3	0	17	n/a	n/a	n/a	2.049
279891806	ENSG00000234685	0	NUS1P2	nuclear undecaprenyl pyrophosphate synthase 1 homolog (S. cerevisiae) pseudogene 2	0	13	n/a	n/a	n/a	2.046
1103694	ENSG00000188981	110160	C4orf44	chromosome 4 open reading frame 44	345222	4	n/a	n/a	n/a	2.044
1092576	ENSG00000125531	54865	C20orf195	chromosome 20 open reading frame 195	79025	20	n/a	n/a	n/a	2.043
279747103	ENSG00000218014	0	RP11-263F15.1	RP11-263F15.1	0	6	n/a	n/a	n/a	2.039
1102314	ENSG00000183337	34169	BCOR	BCL6 corepressor	54880	X	n/a	n/a	n/a	2.039
280023163	ENSG00000250208	133336	RP11-143E21.7	RP11-143E21.7	440119	12	n/a	n/a	n/a	2.038
1100352	ENSG00000172803	90172	SNX32	sorting nexin 32	254122	11	n/a	n/a	n/a	2.038
1097335	ENSG00000159784	9571	FAM131B	family with sequence similarity 131, member B	9715	7	n/a	n/a	n/a	2.038
1100749	ENSG00000174938	26218	SEZ6L2	seizure related 6 homolog (mouse)-like 2	26470	16	n/a	n/a	n/a	2.037
1091473	ENSG00000116514	79224	RNF19B	ring finger protein 19B	127544	1	n/a	n/a	n/a	2.036
279656377	ENSG00000199004	128101	MIR21	microRNA 21	406991	17	n/a	n/a	n/a	2.035
1094308	ENSG00000136997	4583	MYC	v-myc myelocytomatosis viral oncogene homolog (avian)	4609	8	n/a	n/a	n/a	2.032
280098332	ENSG00000256725	0	RP11-662M24.2	RP11-662M24.2	0	12	n/a	n/a	n/a	2.032
1102714	ENSG00000184986	56531	TMEM121	transmembrane protein 121	80757	14	n/a	n/a	n/a	2.029
1093183	ENSG00000130479	34490	MAP1S	microtubule-associated protein 1S	55201	19	n/a	n/a	n/a	2.024
1095202	ENSG00000142686	79241	C1orf216	chromosome 1 open reading frame 216	127703	1	n/a	n/a	n/a	2.023
1099727	ENSG00000170214	144	ADRA1B	adrenergic, alpha-1B-, receptor	147	5	n/a	n/a	n/a	2.022
1102124	ENSG00000182541	3960	LIMK2	LIM domain kinase 2	3985	22	n/a	n/a	n/a	2.021
1089860	ENSG00000104833	10235	TUBB4A	tubulin, beta 4A class IVa	10382	19	n/a	n/a	n/a	2.020
279660430	ENSG00000200278	0	5S_rRNA	5S ribosomal RNA	0	11	n/a	n/a	n/a	2.020
1087174	ENSG00000011677	2540	GABRA3	gamma-aminobutyric acid (GABA) A receptor, alpha 3	2556	X	n/a	n/a	n/a	2.015
1108926	ENSG00000240038	277	AMY2B	amylase, alpha 2B (pancreatic)	280	1	n/a	n/a	n/a	2.015
1100752	ENSG00000174943	90150	KCTD13	potassium channel tetramerisation domain containing 13	253980	16	n/a	n/a	n/a	2.015
1101311	ENSG00000177875	122738	C12orf68	chromosome 12 open reading frame 68	387856	12	n/a	n/a	n/a	2.014
279833393	ENSG00000229478	0	RP4-718N17.1	RP4-718N17.1	0	7	n/a	n/a	n/a	2.010
1092695	ENSG00000126106	55442	TMEM53	transmembrane protein 53	79639	1	n/a	n/a	n/a	2.010
1093584	ENSG00000132872	6820	SYT4	synaptotagmin IV	6860	18	n/a	n/a	n/a	2.009
1097271	ENSG00000159247	0	TUBBP5	tubulin, beta pseudogene 5	0	9	n/a	n/a	n/a	2.008
1087092	ENSG00000008838	9718	MED24	mediator complex subunit 24	9862	17	n/a	n/a	n/a	2.008
280069987	ENSG00000254376	0	SOX5P	SRY (sex determining region Y)-box 5 pseudogene	0	8	n/a	n/a	n/a	2.007
1104808	ENSG00000198911	6681	SREBF2	sterol regulatory element binding transcription factor 2	6721	22	n/a	n/a	n/a	2.004
279831635	ENSG00000229324	0	RP5-1091N2.3	RP5-1091N2.3	0	X	n/a	n/a	n/a	2.003
1101038	ENSG00000176428	81253	VPS37D	vacuolar protein sorting 37 homolog D (S. cerevisiae)	155382	7	n/a	n/a	n/a	2.002
1090016	ENSG00000105520	41323	AC024575.1	Lipid phosphate phosphatase-related protein type 2	64748	19	n/a	n/a	n/a	2.000
279965411	ENSG00000242353	0	RP4-710M3.1	RP4-710M3.1	0	11	n/a	n/a	n/a	1.996
1101551	ENSG00000179242	997	CDH4	cadherin 4, type 1, R-cadherin (retinal)	1002	20	n/a	n/a	n/a	1.995
1095649	ENSG00000145632	10611	PLK2	polo-like kinase 2	10769	5	n/a	n/a	n/a	1.994
1091112	ENSG00000113657	1797	DPYSL3	dihydropyrimidinase-like 3	1809	5	n/a	n/a	n/a	1.994
1089515	ENSG00000102109	27089	PCSK1N	proprotein convertase subtilisin/kexin type 1 inhibitor	27344	X	n/a	n/a	n/a	1.994
1090032	ENSG00000105613	22738	MAST1	microtubule associated serine/threonine kinase 1	22983	19	n/a	n/a	n/a	1.992
1102421	ENSG00000183729	2814	NPBWR1	neuropeptides B/W receptor 1	2831	8	n/a	n/a	n/a	1.991
280058568	ENSG00000253570	0	RNF5P1	ring finger protein 5 pseudogene 1	0	8	n/a	n/a	n/a	1.990
279913322	ENSG00000236682	0	AC068282.3	AC068282.3	0	2	n/a	n/a	n/a	1.990
1104792	ENSG00000198883	77548	PNMA5	paraneoplastic antigen like 5	114824	X	n/a	n/a	n/a	1.989
279902793	ENSG00000235672	0	AC090286.2	AC090286.2	0	17	n/a	n/a	n/a	1.988
1104002	ENSG00000196604	172078	POTEF	POTE ankyrin domain family, member F	728378	2	n/a	n/a	n/a	1.986
280058575	ENSG00000253571	0	RP11-728L1.1	RP11-728L1.1	0	8	n/a	n/a	n/a	1.981
1089952	ENSG00000105255	55024	FSD1	fibronectin type III and SPRY domain containing 1	79187	19	n/a	n/a	n/a	1.980
1088323	ENSG00000079102	858	RUNX1T1	runt-related transcription factor 1; translocated to, 1 (cyclin D-related)	862	8	n/a	n/a	n/a	1.975
1102526	ENSG00000184194	33619	GPR173	G protein-coupled receptor 173	54328	X	n/a	n/a	n/a	1.974
1102979	ENSG00000186007	60269	LEMD1	LEM domain containing 1	93273	1	n/a	n/a	n/a	1.973
1091576	ENSG00000117154	59156	IGSF21	immunoglobin superfamily, member 21	84966	1	n/a	n/a	n/a	1.973
280037584	ENSG00000251356	0	CTD-2281D19.1	CTD-2281D19.1	0	5	n/a	n/a	n/a	1.972
1099233	ENSG00000168060	9860	NAALADL1	N-acetylated alpha-linked acidic dipeptidase-like 1	10004	11	n/a	n/a	n/a	1.971
1088506	ENSG00000084628	55373	NKAIN1	Na+/K+ transporting ATPase interacting 1	79570	1	n/a	n/a	n/a	1.970
1097135	ENSG00000158164	10855	TMSB15A	thymosin beta 15a	11013	X	n/a	n/a	n/a	1.969
1095974	ENSG00000148123	34175	RP11-35N6.1	Lipid phosphate phosphatase-related protein type 1	54886	9	n/a	n/a	n/a	1.967
279825207	ENSG00000228748	0	RP13-39P12.3	RP13-39P12.3	0	10	n/a	n/a	n/a	1.967
1089353	ENSG00000101204	1129	CHRNA4	cholinergic receptor, nicotinic, alpha 4	1137	20	n/a	n/a	n/a	1.964
1102107	ENSG00000182463	79302	TSHZ2	teashirt zinc finger homeobox 2	128553	20	n/a	n/a	n/a	1.964
279801566	ENSG00000226642	0	AC026166.1	AC026166.1	0	3	n/a	n/a	n/a	1.962
279725044	ENSG00000213830	0	CFL1P5	cofilin 1 (non-muscle) pseudogene 5	0	5	n/a	n/a	n/a	1.962
1094411	ENSG00000137571	57476	SLCO5A1	solute carrier organic anion transporter family, member 5A1	81796	8	n/a	n/a	n/a	1.959
1102159	ENSG00000182674	9178	KCNB2	potassium voltage-gated channel, Shab-related subfamily, member 2	9312	8	n/a	n/a	n/a	1.958
1096537	ENSG00000152977	7502	ZIC1	Zic family member 1	7545	3	n/a	n/a	n/a	1.955
1089392	ENSG00000101349	36421	PAK7	p21 protein (Cdc42/Rac)-activated kinase 7	57144	20	n/a	n/a	n/a	1.955
280099741	ENSG00000256914	0	RP11-467L20.7	RP11-467L20.7	0	11	n/a	n/a	n/a	1.953
1101673	ENSG00000180035	83479	ZNF48	zinc finger protein 48	197407	16	n/a	n/a	n/a	1.953
1097962	ENSG00000163462	55929	TRIM46	tripartite motif containing 46	80128	1	n/a	n/a	n/a	1.953
1104418	ENSG00000197872	57255	FAM49A	family with sequence similarity 49, member A	81553	2	n/a	n/a	n/a	1.952
280031913	ENSG00000250909	0	RP11-843P14.2	RP11-843P14.2	0	5	n/a	n/a	n/a	1.952
279499361	ENSG00000179967	0	PPP1R14BP3	protein phosphatase 1, regulatory (inhibitor) subunit 14B pseudogene 3	0	4	n/a	n/a	n/a	1.951
279709099	ENSG00000207720	0	MIR555	microRNA 555	0	1	n/a	n/a	n/a	1.950
1094613	ENSG00000138622	9877	HCN4	hyperpolarization activated cyclic nucleotide-gated potassium channel 4	10021	15	n/a	n/a	n/a	1.949
1103528	ENSG00000188322	122887	SBK1	SH3-binding domain kinase 1	388228	16	n/a	n/a	n/a	1.947
1087516	ENSG00000048545	2961	GUCA1A	guanylate cyclase activator 1A (retina)	2978	6	n/a	n/a	n/a	1.946
1093294	ENSG00000131037	34158	EPS8L1	EPS8-like 1	54869	19	n/a	n/a	n/a	1.945
1091568	ENSG00000117122	4212	MFAP2	microfibrillar-associated protein 2	4237	1	n/a	n/a	n/a	1.945
1094265	ENSG00000136848	81101	DAB2IP	DAB2 interacting protein	153090	9	n/a	n/a	n/a	1.945
1090491	ENSG00000108828	10346	VAT1	vesicle amine transport protein 1 homolog (T. californica)	10493	17	n/a	n/a	n/a	1.944
279708840	ENSG00000207652	1013198	MIR621	microRNA 621	693206	13	n/a	n/a	n/a	1.942
1094729	ENSG00000139318	1836	DUSP6	dual specificity phosphatase 6	1848	12	n/a	n/a	n/a	1.939
1091042	ENSG00000113161	3136	HMGCR	3-hydroxy-3-methylglutaryl-CoA reductase	3156	5	n/a	n/a	n/a	1.938
1095828	ENSG00000146950	354	SHROOM2	shroom family member 2	357	X	n/a	n/a	n/a	1.938
279965886	ENSG00000242396	0	RP11-67L3.5	RP11-67L3.5	0	1	n/a	n/a	n/a	1.938
1093618	ENSG00000133069	9767	TMCC2	transmembrane and coiled-coil domain family 2	9911	1	n/a	n/a	n/a	1.936
1086920	ENSG00000004777	77694	ARHGAP33	Rho GTPase activating protein 33	115703	19	n/a	n/a	n/a	1.936
1094324	ENSG00000137094	25571	DNAJB5	DnaJ (Hsp40) homolog, subfamily B, member 5	25822	9	n/a	n/a	n/a	1.933
279759398	ENSG00000222309	0	AL391839.1	AL391839.1	0	10	n/a	n/a	n/a	1.932
279717886	ENSG00000212802	0	RPL15P3	ribosomal protein L15 pseudogene 3	0	6	n/a	n/a	n/a	1.931
1088312	ENSG00000078725	1608	DBC1	deleted in bladder cancer 1	1620	9	n/a	n/a	n/a	1.931
1087870	ENSG00000067082	1307	KLF6	Kruppel-like factor 6	1316	10	n/a	n/a	n/a	1.930
1090549	ENSG00000109265	36755	KIAA1211	KIAA1211	57482	4	n/a	n/a	n/a	1.930
1094993	ENSG00000141098	57279	GFOD2	glucose-fructose oxidoreductase domain containing 2	81577	16	n/a	n/a	n/a	1.928
1100005	ENSG00000171368	10918	TPPP	tubulin polymerization promoting protein	11076	5	n/a	n/a	n/a	1.926
1093121	ENSG00000130147	23430	SH3BP4	SH3-domain binding protein 4	23677	2	n/a	n/a	n/a	1.926
279710751	ENSG00000208038	1012744	MIR492	microRNA 492	574449	12	n/a	n/a	n/a	1.923
1088808	ENSG00000091490	22986	SEL1L3	sel-1 suppressor of lin-12-like 3 (C. elegans)	23231	4	n/a	n/a	n/a	1.923
1088177	ENSG00000075340	116	ADD2	adducin 2 (beta)	119	2	n/a	n/a	n/a	1.922
1099280	ENSG00000168268	41467	NT5DC2	5'-nucleotidase domain containing 2	64943	3	n/a	n/a	n/a	1.921
1089153	ENSG00000100344	56140	PNPLA3	patatin-like phospholipase domain containing 3	80339	22	n/a	n/a	n/a	1.921
1097517	ENSG00000160999	0	SH2B2	SH2B adaptor protein 2	0	7	n/a	n/a	n/a	1.921
1095519	ENSG00000144619	81059	CNTN4	contactin 4	152330	3	n/a	n/a	n/a	1.920
280042529	ENSG00000251725	1023388	MIR2277	microRNA 2277	100313887	5	n/a	n/a	n/a	1.920
1093245	ENSG00000130758	4269	MAP3K10	mitogen-activated protein kinase kinase kinase 10	4294	19	n/a	n/a	n/a	1.920
1087476	ENSG00000044524	2027	EPHA3	EPH receptor A3	2042	3	n/a	n/a	n/a	1.919
1097338	ENSG00000159840	7745	ZYX	zyxin	7791	7	n/a	n/a	n/a	1.919
1102261	ENSG00000183114	81617	FAM43B	family with sequence similarity 43, member B	163933	1	n/a	n/a	n/a	1.918
279695820	ENSG00000205625	0	RP11-15G8.1	RP11-15G8.1	0	6	n/a	n/a	n/a	1.918
279913647	ENSG00000236713	0	RP11-363I22.3	RP11-363I22.3	0	1	n/a	n/a	n/a	1.916
1087573	ENSG00000052795	36873	FNIP2	folliculin interacting protein 2	57600	4	n/a	n/a	n/a	1.915
1088300	ENSG00000078401	1893	EDN1	endothelin 1	1906	6	n/a	n/a	n/a	1.915
280091768	ENSG00000255973	0	RP11-592H6.3	RP11-592H6.3	0	12	n/a	n/a	n/a	1.915
1092031	ENSG00000121039	81290	RDH10	retinol dehydrogenase 10 (all-trans)	157506	8	n/a	n/a	n/a	1.914
1087258	ENSG00000019505	36859	SYT13	synaptotagmin XIII	57586	11	n/a	n/a	n/a	1.914
1088082	ENSG00000072832	1391	CRMP1	collapsin response mediator protein 1	1400	4	n/a	n/a	n/a	1.913
1097802	ENSG00000162873	34509	KLHDC8A	kelch domain containing 8A	55220	1	n/a	n/a	n/a	1.912
1093991	ENSG00000135439	78291	AGAP2	ArfGAP with GTPase domain, ankyrin repeat and PH domain 2	116986	12	n/a	n/a	n/a	1.909
1102289	ENSG00000183248	55965	AC010336.1	Uncharacterized protein	80164	19	n/a	n/a	n/a	1.908
1105084	ENSG00000204308	6016	RNF5	ring finger protein 5	6048	6	n/a	n/a	n/a	1.907
1097227	ENSG00000158882	58345	TOMM40L	translocase of outer mitochondrial membrane 40 homolog (yeast)-like	84134	1	n/a	n/a	n/a	1.904
279868454	ENSG00000232626	0	RP11-175B9.2	RP11-175B9.2	0	1	n/a	n/a	n/a	1.903
1097404	ENSG00000160233	57249	LRRC3	leucine rich repeat containing 3	81543	21	n/a	n/a	n/a	1.902
1094359	ENSG00000137267	7237	TUBB2A	tubulin, beta 2A class IIa	7280	6	n/a	n/a	n/a	1.902
279785324	ENSG00000225231	0	AC091814.2	AC091814.2	0	12	n/a	n/a	n/a	1.902
279944259	ENSG00000239968	0	ZNRF2P2	zinc and ring finger 2 pseudogene 2	0	7	n/a	n/a	n/a	1.900
279800478	ENSG00000226526	0	RP1-37C10.3	RP1-37C10.3	0	1	n/a	n/a	n/a	1.898
279924289	ENSG00000237623	0	RP11-571E6.1	RP11-571E6.1	0	X	n/a	n/a	n/a	1.898
1102265	ENSG00000183134	11090	GPR44	G protein-coupled receptor 44	11251	11	n/a	n/a	n/a	1.898
1097153	ENSG00000158373	3000	HIST1H2BD	histone cluster 1, H2bd	3017	6	n/a	n/a	n/a	1.897
1104550	ENSG00000198225	0	FKBP1C	FK506 binding protein 1C	0	6	n/a	n/a	n/a	1.896
1098051	ENSG00000163682	6101	RPL9	ribosomal protein L9	6133	4	n/a	n/a	n/a	1.896
1090794	ENSG00000111432	11051	FZD10	frizzled family receptor 10	11211	12	n/a	n/a	n/a	1.895
1103903	ENSG00000196353	79458	CPNE4	copine IV	131034	3	n/a	n/a	n/a	1.894
1102074	ENSG00000182319	81278	PRAGMIN	Tyrosine-protein kinase SgK223	157285	8	n/a	n/a	n/a	1.894
1103188	ENSG00000186868	4112	MAPT	microtubule-associated protein tau	4137	17	n/a	n/a	n/a	1.891
280092397	ENSG00000256034	0	RP11-707G14.1	RP11-707G14.1	0	11	n/a	n/a	n/a	1.890
280101670	ENSG00000257086	0	RP11-783K16.13	RP11-783K16.13	0	11	n/a	n/a	n/a	1.889
1092380	ENSG00000124194	54837	GDAP1L1	ganglioside-induced differentiation-associated protein 1-like 1	78997	20	n/a	n/a	n/a	1.889
1091911	ENSG00000120129	1831	DUSP1	dual specificity phosphatase 1	1843	5	n/a	n/a	n/a	1.888
1101756	ENSG00000180573	8276	HIST1H2AC	histone cluster 1, H2ac	8334	6	n/a	n/a	n/a	1.888
280031990	ENSG00000250917	0	RP4-785G19.5	RP4-785G19.5	0	20	n/a	n/a	n/a	1.887
279719740	ENSG00000213177	0	RP3-344J20.2	RP3-344J20.2	0	6	n/a	n/a	n/a	1.887
1104325	ENSG00000197586	950	ENTPD6	ectonucleoside triphosphate diphosphohydrolase 6 (putative)	955	20	n/a	n/a	n/a	1.886
1098204	ENSG00000164112	79515	TMEM155	transmembrane protein 155	132332	4	n/a	n/a	n/a	1.886
279992307	ENSG00000246181	0	AC022409.1	AC022409.1	0	19	n/a	n/a	n/a	1.885
1102322	ENSG00000183386	2260	FHL3	four and a half LIM domains 3	2275	1	n/a	n/a	n/a	1.884
1087145	ENSG00000011083	6498	SLC6A7	solute carrier family 6 (neurotransmitter transporter, L-proline), member 7	6534	5	n/a	n/a	n/a	1.883
1091087	ENSG00000113504	10565	SLC12A7	solute carrier family 12 (potassium/chloride transporters), member 7	10723	5	n/a	n/a	n/a	1.883
280099908	ENSG00000256940	0	RP11-783K16.5	RP11-783K16.5	0	11	n/a	n/a	n/a	1.880
1096118	ENSG00000149294	4658	NCAM1	neural cell adhesion molecule 1	4684	11	n/a	n/a	n/a	1.879
1093161	ENSG00000130332	31170	LSM7	LSM7 homolog, U6 small nuclear RNA associated (S. cerevisiae)	51690	19	n/a	n/a	n/a	1.878
1088007	ENSG00000070808	811	CAMK2A	calcium/calmodulin-dependent protein kinase II alpha	815	5	n/a	n/a	n/a	1.877
280011215	ENSG00000249252	0	RP11-665G4.1	RP11-665G4.1	0	4	n/a	n/a	n/a	1.876
1093181	ENSG00000130475	22904	FCHO1	FCH domain only 1	23149	19	n/a	n/a	n/a	1.876
279934556	ENSG00000238651	0	snoU13	Small nucleolar RNA U13	0	13	n/a	n/a	n/a	1.875
279787317	ENSG00000225410	0	AC107016.1	AC107016.1	0	12	n/a	n/a	n/a	1.874
1091688	ENSG00000118231	1412	CRYGD	crystallin, gamma D	1421	2	n/a	n/a	n/a	1.873
1104449	ENSG00000197951	37305	ZNF71	zinc finger protein 71	58491	19	n/a	n/a	n/a	1.871
280133825	ENSG00000259486	0	ZIM2	Zinc finger imprinted 2	0	19	n/a	n/a	n/a	1.871
1089615	ENSG00000102935	22845	ZNF423	zinc finger protein 423	23090	16	n/a	n/a	n/a	1.868
280135671	ENSG00000259589	0	RP11-317G6.1	RP11-317G6.1	0	15	n/a	n/a	n/a	1.868
280031203	ENSG00000250846	1006867	RP11-807H7.1	RP11-807H7.1	100144602	4	n/a	n/a	n/a	1.866
1097057	ENSG00000157542	3738	KCNJ6	potassium inwardly-rectifying channel, subfamily J, member 6	3763	21	n/a	n/a	n/a	1.864
1097917	ENSG00000163288	2544	GABRB1	gamma-aminobutyric acid (GABA) A receptor, beta 1	2560	4	n/a	n/a	n/a	1.864
1095533	ENSG00000144681	6729	STAC	SH3 and cysteine rich domain	6769	3	n/a	n/a	n/a	1.864
1098900	ENSG00000166823	35184	MESP1	mesoderm posterior 1 homolog (mouse)	55897	15	n/a	n/a	n/a	1.864
1088343	ENSG00000079459	2207	FDFT1	farnesyl-diphosphate farnesyltransferase 1	2222	8	n/a	n/a	n/a	1.862
280092069	ENSG00000256005	0	AC093734.1	AC093734.1	0	7	n/a	n/a	n/a	1.862
1087582	ENSG00000053438	4795	NNAT	neuronatin	4826	20	n/a	n/a	n/a	1.862
1091530	ENSG00000116852	22801	KIF21B	kinesin family member 21B	23046	1	n/a	n/a	n/a	1.862
1095604	ENSG00000145248	83659	SLC10A4	solute carrier family 10 (sodium/bile acid cotransporter family), member 4	201780	4	n/a	n/a	n/a	1.861
1087918	ENSG00000068615	41579	REEP1	receptor accessory protein 1	65055	2	n/a	n/a	n/a	1.857
1096209	ENSG00000150086	2887	GRIN2B	glutamate receptor, ionotropic, N-methyl D-aspartate 2B	2904	12	n/a	n/a	n/a	1.857
279704661	ENSG00000206922	0	RNU6-80	RNA, U6 small nuclear 80	0	13	n/a	n/a	n/a	1.855
1096019	ENSG00000148408	770	CACNA1B	calcium channel, voltage-dependent, N type, alpha 1B subunit	774	9	n/a	n/a	n/a	1.855
1096302	ENSG00000151208	9106	DLG5	discs, large homolog 5 (Drosophila)	9231	10	n/a	n/a	n/a	1.855
1099263	ENSG00000168209	33832	DDIT4	DNA-damage-inducible transcript 4	54541	10	n/a	n/a	n/a	1.854
280064836	ENSG00000254010	0	RP11-103H7.5	RP11-103H7.5	0	8	n/a	n/a	n/a	1.854
1087989	ENSG00000070495	22965	JMJD6	jumonji domain containing 6	23210	17	n/a	n/a	n/a	1.853
1091758	ENSG00000118946	26998	PCDH17	protocadherin 17	27253	13	n/a	n/a	n/a	1.851
1088722	ENSG00000089639	30772	GMIP	GEM interacting protein	51291	19	n/a	n/a	n/a	1.850
1107538	ENSG00000229387	0	AC103801.2	AC103801.2	0	11	n/a	n/a	n/a	1.849
1093356	ENSG00000131435	8506	PDLIM4	PDZ and LIM domain 4	8572	5	n/a	n/a	n/a	1.849
280111359	ENSG00000258048	0	RP11-530C5.1	RP11-530C5.1	0	12	n/a	n/a	n/a	1.848
1095859	ENSG00000147155	10535	EBP	emopamil binding protein (sterol isomerase)	10682	X	n/a	n/a	n/a	1.848
1100422	ENSG00000173175	108	ADCY5	adenylate cyclase 5	111	3	n/a	n/a	n/a	1.847
280076052	ENSG00000254793	0	FDPSP4	farnesyl diphosphate synthase pseudogene 4	0	15	n/a	n/a	n/a	1.847
1098047	ENSG00000163661	5774	PTX3	pentraxin 3, long	5806	3	n/a	n/a	n/a	1.847
279875458	ENSG00000233225	0	AC004987.9	AC004987.9	0	7	n/a	n/a	n/a	1.846
279888788	ENSG00000234422	0	UBE2WP1	ubiquitin-conjugating enzyme E2W pseudogene 1	0	1	n/a	n/a	n/a	1.846
1106432	ENSG00000216921	94468	AC131097.4	Uncharacterized protein	285095	2	n/a	n/a	n/a	1.845
1099525	ENSG00000169258	77511	GPRIN1	G protein regulated inducer of neurite outgrowth 1	114787	5	n/a	n/a	n/a	1.845
1089950	ENSG00000105251	36240	SHD	Src homology 2 domain containing transforming protein D	56961	19	n/a	n/a	n/a	1.845
279808849	ENSG00000227241	0	AC011998.4	AC011998.4	0	2	n/a	n/a	n/a	1.844
1091616	ENSG00000117480	2151	FAAH	fatty acid amide hydrolase	2166	1	n/a	n/a	n/a	1.842
1105780	ENSG00000212950	0	RP11-476E15.3	Novel protein (KIAA0894)Sorbin and SH3 domain containing 1, isoform CRA_eUncharacterized protein	0	10	n/a	n/a	n/a	1.841
1087231	ENSG00000015676	23141	NUDCD3	NudC domain containing 3	23386	7	n/a	n/a	n/a	1.841
279736378	ENSG00000215035	0	FDPSP5	farnesyl diphosphate synthase pseudogene 5	0	X	n/a	n/a	n/a	1.839
279942507	ENSG00000239718	157129265	HLTF-AS1	HLTF antisense RNA 1 (non-protein coding)	100873945	3	n/a	n/a	n/a	1.839
280012176	ENSG00000249331	0	Z83851.2	Z83851.2	0	22	n/a	n/a	n/a	1.838
1099624	ENSG00000169744	8956	LDB2	LIM domain binding 2	9079	4	n/a	n/a	n/a	1.838
1097909	ENSG00000163254	1411	CRYGC	crystallin, gamma C	1420	2	n/a	n/a	n/a	1.838
1100935	ENSG00000175898	9161	S1PR2	sphingosine-1-phosphate receptor 2	9294	19	n/a	n/a	n/a	1.838
1095556	ENSG00000144834	28850	TAGLN3	transgelin 3	29114	3	n/a	n/a	n/a	1.838
1096983	ENSG00000156959	119574	LHFPL4	lipoma HMGIC fusion partner-like 4	375323	3	n/a	n/a	n/a	1.838
1100788	ENSG00000175115	34979	PACS1	phosphofurin acidic cluster sorting protein 1	55690	11	n/a	n/a	n/a	1.836
1097471	ENSG00000160753	23377	RUSC1	RUN and SH3 domain containing 1	23623	1	n/a	n/a	n/a	1.835
1101850	ENSG00000181029	79095	TRAPPC5	trafficking protein particle complex 5	126003	19	n/a	n/a	n/a	1.835
1100117	ENSG00000171813	81772	PWWP2B	PWWP domain containing 2B	170394	10	n/a	n/a	n/a	1.835
1088232	ENSG00000076826	36935	CAMSAP3	calmodulin regulated spectrin-associated protein family, member 3	57662	19	n/a	n/a	n/a	1.835
1089960	ENSG00000105290	330	APLP1	amyloid beta (A4) precursor-like protein 1	333	19	n/a	n/a	n/a	1.834
1095746	ENSG00000146232	4763	NFKBIE	nuclear factor of kappa light polypeptide gene enhancer in B-cells inhibitor, epsilon	4794	6	n/a	n/a	n/a	1.834
280010734	ENSG00000249207	0	RP11-360F5.1	RP11-360F5.1	0	4	n/a	n/a	n/a	1.833
279950155	ENSG00000240616	0	AD000092.3	AD000092.3	0	19	n/a	n/a	n/a	1.833
1092875	ENSG00000127948	5415	POR	P450 (cytochrome) oxidoreductase	5447	7	n/a	n/a	n/a	1.833
280129010	ENSG00000259211	0	RP11-64K12.8	RP11-64K12.8	0	15	n/a	n/a	n/a	1.833
1102136	ENSG00000182580	2034	EPHB3	EPH receptor B3	2049	3	n/a	n/a	n/a	1.832
1101226	ENSG00000177427	79062	SMCR7	Smith-Magenis syndrome chromosome region, candidate 7	125170	17	n/a	n/a	n/a	1.832
1092747	ENSG00000126705	26990	AHDC1	AT hook, DNA binding motif, containing 1	27245	1	n/a	n/a	n/a	1.831
279795287	ENSG00000226074	0	PRSS44	protease, serine, 44	0	3	n/a	n/a	n/a	1.830
1104894	ENSG00000203724	123119	C1orf53	chromosome 1 open reading frame 53	388722	1	n/a	n/a	n/a	1.830
1088252	ENSG00000077264	5031	PAK3	p21 protein (Cdc42/Rac)-activated kinase 3	5063	X	n/a	n/a	n/a	1.828
1104775	ENSG00000198853	9709	RUSC2	RUN and SH3 domain containing 2	9853	9	n/a	n/a	n/a	1.828
1087878	ENSG00000067221	9263	STOML1	stomatin (EPB72)-like 1	9399	15	n/a	n/a	n/a	1.828
1097201	ENSG00000158716	34224	DUSP23	dual specificity phosphatase 23	54935	1	n/a	n/a	n/a	1.827
279981806	ENSG00000244073	0	CTD-2284O10.1	CTD-2284O10.1	0	5	n/a	n/a	n/a	1.826
279823247	ENSG00000228585	0	AC073143.1	AC073143.1	0	2	n/a	n/a	n/a	1.826
1094365	ENSG00000137285	110335	TUBB2B	tubulin, beta 2B class IIb	347733	6	n/a	n/a	n/a	1.825
1089703	ENSG00000103460	27069	TOX3	TOX high mobility group box family member 3	27324	16	n/a	n/a	n/a	1.825
1096109	ENSG00000149243	93884	KLHL35	kelch-like 35 (Drosophila)	283212	11	n/a	n/a	n/a	1.825
1098546	ENSG00000165434	93883	PGM2L1	phosphoglucomutase 2-like 1	283209	11	n/a	n/a	n/a	1.824
279819148	ENSG00000228222	0	AC074363.1	AC074363.1	0	2	n/a	n/a	n/a	1.823
1090026	ENSG00000105583	30879	C19orf56	chromosome 19 open reading frame 56	51398	19	n/a	n/a	n/a	1.823
1105292	ENSG00000204851	36742	PNMAL2	PNMA-like 2	57469	19	n/a	n/a	n/a	1.822
279626017	ENSG00000197582	0	GPX1P1	glutathione peroxidase pseudogene 1	0	X	n/a	n/a	n/a	1.822
280037591	ENSG00000251357	0	AP000350.10	AP000350.10	0	22	n/a	n/a	n/a	1.822
1091363	ENSG00000115649	26758	CNPPD1	cyclin Pas1/PHO80 domain containing 1	27013	2	n/a	n/a	n/a	1.821
1087559	ENSG00000051009	58278	FAM160A2	family with sequence similarity 160, member A2	84067	11	n/a	n/a	n/a	1.820
1101874	ENSG00000181218	60226	HIST3H2A	histone cluster 3, H2a	92815	1	n/a	n/a	n/a	1.820
279661669	ENSG00000200646	0	Y_RNA	Y RNA	0	19	n/a	n/a	n/a	1.819
279980954	ENSG00000243993	0	RP11-14D22.2	RP11-14D22.2	0	3	n/a	n/a	n/a	1.819
279839850	ENSG00000230091	0	RP11-369J21.5	RP11-369J21.5	0	10	n/a	n/a	n/a	1.818
279704038	ENSG00000206814	0	Y_RNA	Y RNA	0	5	n/a	n/a	n/a	1.816
1102186	ENSG00000182809	1388	CRIP2	cysteine-rich protein 2	1397	14	n/a	n/a	n/a	1.815
1100057	ENSG00000171533	4110	MAP6	microtubule-associated protein 6	4135	11	n/a	n/a	n/a	1.815
280107131	ENSG00000257622	0	RP11-44N21.4	RP11-44N21.4	0	14	n/a	n/a	n/a	1.815
1105525	ENSG00000205639	123203	MFSD2B	major facilitator superfamily domain containing 2B	388931	2	n/a	n/a	n/a	1.814
280097206	ENSG00000256594	119474	RP11-705C15.2	RP11-705C15.2	374443	12	n/a	n/a	n/a	1.813
1101337	ENSG00000178031	60237	ADAMTSL1	ADAMTS-like 1	92949	9	n/a	n/a	n/a	1.813
1096984	ENSG00000156966	60243	B3GNT7	UDP-GlcNAc:betaGal beta-1,3-N-acetylglucosaminyltransferase 7	93010	2	n/a	n/a	n/a	1.813
1097693	ENSG00000162458	34040	FBLIM1	filamin binding LIM protein 1	54751	1	n/a	n/a	n/a	1.813
279936282	ENSG00000238922	0	snoU13	Small nucleolar RNA U13	0	7	n/a	n/a	n/a	1.811
1088751	ENSG00000090372	29623	STRN4	striatin, calmodulin binding protein 4	29888	19	n/a	n/a	n/a	1.811
1090826	ENSG00000111678	76653	C12orf57	chromosome 12 open reading frame 57	113246	12	n/a	n/a	n/a	1.811
1095514	ENSG00000144583	36847	MARCH4	membrane-associated ring finger (C3HC4) 4	57574	2	n/a	n/a	n/a	1.811
1103601	ENSG00000188636	58457	LDOC1L	leucine zipper, down-regulated in cancer 1-like	84247	22	n/a	n/a	n/a	1.811
1093513	ENSG00000132510	22890	KDM6B	lysine (K)-specific demethylase 6B	23135	17	n/a	n/a	n/a	1.810
1094167	ENSG00000136274	22903	NACAD	NAC alpha domain containing	23148	7	n/a	n/a	n/a	1.809
1101972	ENSG00000181830	34632	SLC35C1	solute carrier family 35, member C1	55343	11	n/a	n/a	n/a	1.809
279800688	ENSG00000226549	0	SCDP1	stearoyl-CoA desaturase (delta-9-desaturase) pseudogene 1	0	17	n/a	n/a	n/a	1.809
279016288	ENSG00000133519	0	ZDHHC8P1	zinc finger, DHHC-type containing 8 pseudogene 1	0	22	n/a	n/a	n/a	1.808
279899147	ENSG00000235316	0	RP11-574K11.20	RP11-574K11.20	0	10	n/a	n/a	n/a	1.808
1093200	ENSG00000130559	81331	CAMSAP1	calmodulin regulated spectrin-associated protein 1	157922	9	n/a	n/a	n/a	1.806
1091207	ENSG00000114654	55628	CCDC48	coiled-coil domain containing 48	79825	3	n/a	n/a	n/a	1.804
280032665	ENSG00000250970	0	RP11-274N19.2	RP11-274N19.2	0	1	n/a	n/a	n/a	1.804
1091432	ENSG00000116133	1706	DHCR24	24-dehydrocholesterol reductase	1718	1	n/a	n/a	n/a	1.804
1102713	ENSG00000184985	36810	SORCS2	sortilin-related VPS10 domain containing receptor 2	57537	4	n/a	n/a	n/a	1.803
1100552	ENSG00000173825	85639	TIGD3	tigger transposable element derived 3	220359	11	n/a	n/a	n/a	1.802
1100024	ENSG00000171450	8862	CDK5R2	cyclin-dependent kinase 5, regulatory subunit 2 (p39)	8941	2	n/a	n/a	n/a	1.802
279829112	ENSG00000229106	0	RP11-4M23.2	RP11-4M23.2	0	1	n/a	n/a	n/a	1.800
1089371	ENSG00000101282	110083	RSPO4	R-spondin 4	343637	20	n/a	n/a	n/a	1.799
280014291	ENSG00000249509	0	RP11-402J6.1	RP11-402J6.1	0	4	n/a	n/a	n/a	1.799
1094373	ENSG00000137343	55771	ATAT1	alpha tubulin acetyltransferase 1	79969	6	n/a	n/a	n/a	1.798
279799736	ENSG00000226455	0	RP3-512E2.2	RP3-512E2.2	0	6	n/a	n/a	n/a	1.795
1089947	ENSG00000105245	9126	NUMBL	numb homolog (Drosophila)-like	9253	19	n/a	n/a	n/a	1.795
1104672	ENSG00000198646	22809	NCOA6	nuclear receptor coactivator 6	23054	20	n/a	n/a	n/a	1.793
280020510	ENSG00000249986	0	YWHAQP6	YWHAQ pseudogene 6	0	3	n/a	n/a	n/a	1.793
1090081	ENSG00000105784	81195	RUNDC3B	RUN domain containing 3B	154661	7	n/a	n/a	n/a	1.793
1094354	ENSG00000137252	3045	HCRTR2	hypocretin (orexin) receptor 2	3062	6	n/a	n/a	n/a	1.792
1089531	ENSG00000102226	8185	USP11	ubiquitin specific peptidase 11	8237	X	n/a	n/a	n/a	1.792
1090147	ENSG00000106089	6764	STX1A	syntaxin 1A (brain)	6804	7	n/a	n/a	n/a	1.791
1094186	ENSG00000136425	10371	CIB2	calcium and integrin binding family member 2	10518	15	n/a	n/a	n/a	1.791
280098467	ENSG00000256747	0	RP11-860B13.1	RP11-860B13.1	0	12	n/a	n/a	n/a	1.791
1096121	ENSG00000149305	9053	HTR3B	5-hydroxytryptamine (serotonin) receptor 3B	9177	11	n/a	n/a	n/a	1.790
1090648	ENSG00000110171	10465	TRIM3	tripartite motif containing 3	10612	11	n/a	n/a	n/a	1.790
280090412	ENSG00000255813	0	AL162497.1	AL162497.1	0	13	n/a	n/a	n/a	1.790
279745174	ENSG00000216802	0	RP11-390P2.2	RP11-390P2.2	0	6	n/a	n/a	n/a	1.790
1104583	ENSG00000198354	109884	DCAF12L2	DDB1 and CUL4 associated factor 12-like 2	340578	X	n/a	n/a	n/a	1.789
1086996	ENSG00000006283	8834	CACNA1G	calcium channel, voltage-dependent, T type, alpha 1G subunit	8913	17	n/a	n/a	n/a	1.789
279696217	ENSG00000205663	157122231	RP11-706O15.5	RP11-706O15.5	100506453	X	n/a	n/a	n/a	1.788
279585971	ENSG00000188460	0	ACTBP11	actin, beta pseudogene 11	0	1	n/a	n/a	n/a	1.788
1097207	ENSG00000158773	7348	USF1	upstream transcription factor 1	7391	1	n/a	n/a	n/a	1.787
279858979	ENSG00000231779	0	RP4-594I10.2	RP4-594I10.2	0	1	n/a	n/a	n/a	1.786
279958277	ENSG00000241592	0	RP11-372E1.7	RP11-372E1.7	0	3	n/a	n/a	n/a	1.785
1092705	ENSG00000126243	55226	LRFN3	leucine rich repeat and fibronectin type III domain containing 3	79414	19	n/a	n/a	n/a	1.785
279822415	ENSG00000228499	0	TMSB10P1	thymosin beta 10 pseudogene 1	0	2	n/a	n/a	n/a	1.785
1104791	ENSG00000198881	80271	ASB12	ankyrin repeat and SOCS box containing 12	142689	X	n/a	n/a	n/a	1.784
1093104	ENSG00000129990	6821	SYT5	synaptotagmin V	6861	19	n/a	n/a	n/a	1.784
1101086	ENSG00000176720	662	BOK	BCL2-related ovarian killer	666	2	n/a	n/a	n/a	1.784
1094328	ENSG00000137103	31234	TMEM8B	transmembrane protein 8B	51754	9	n/a	n/a	n/a	1.783
1100758	ENSG00000174951	2507	FUT1	fucosyltransferase 1 (galactoside 2-alpha-L-fucosyltransferase, H blood group)	2523	19	n/a	n/a	n/a	1.783
1093083	ENSG00000129682	2243	FGF13	fibroblast growth factor 13	2258	X	n/a	n/a	n/a	1.783
280122039	ENSG00000258813	0	RP11-109N23.4	RP11-109N23.4	0	14	n/a	n/a	n/a	1.783
1093100	ENSG00000129951	55750	MIR3187	microRNA 3187	79948	19	n/a	n/a	n/a	1.782
279711713	ENSG00000211530	0	AL354933.1	AL354933.1	0	6	n/a	n/a	n/a	1.781
1094679	ENSG00000138944	59523	KIAA1644	KIAA1644	85352	22	n/a	n/a	n/a	1.781
279875657	ENSG00000233243	0	RP11-12D5.5	RP11-12D5.5	0	X	n/a	n/a	n/a	1.781
279926333	ENSG00000237786	0	GFOD1-AS1	GFOD1 antisense RNA 1 (non-protein coding)	0	6	n/a	n/a	n/a	1.779
279763054	ENSG00000223349	0	AC010984.4	AC010984.4	0	2	n/a	n/a	n/a	1.779
279847987	ENSG00000230807	0	AC099535.4	AC099535.4	0	3	n/a	n/a	n/a	1.779
1099177	ENSG00000167861	94133	C17orf28	chromosome 17 open reading frame 28	283987	17	n/a	n/a	n/a	1.778
1106750	ENSG00000224207	0	RP11-10L12.1	RP11-10L12.1	0	4	n/a	n/a	n/a	1.778
1091309	ENSG00000115350	35934	POLE4	polymerase (DNA-directed), epsilon 4 (p12 subunit)	56655	2	n/a	n/a	n/a	1.778
1108907	ENSG00000239672	4799	NME1	non-metastatic cells 1, protein (NM23A) expressed in	4830	17	n/a	n/a	n/a	1.778
1091784	ENSG00000119283	133890	TRIM67	tripartite motif containing 67	440730	1	n/a	n/a	n/a	1.778
1102157	ENSG00000182667	30347	NTM	neurotrimin	50863	11	n/a	n/a	n/a	1.777
1096340	ENSG00000151490	5768	PTPRO	protein tyrosine phosphatase, receptor type, O	5800	12	n/a	n/a	n/a	1.777
279753983	ENSG00000221452	0	AC073135.1	AC073135.1	0	3	n/a	n/a	n/a	1.777
279668312	ENSG00000203268	0	AL445199.1	AL445199.1	0	10	n/a	n/a	n/a	1.777
280097524	ENSG00000256633	0	RP11-169D4.2	RP11-169D4.2	0	11	n/a	n/a	n/a	1.776
1088083	ENSG00000072840	2106	EVC	Ellis van Creveld syndrome	2121	4	n/a	n/a	n/a	1.776
1087542	ENSG00000049860	3056	HEXB	hexosaminidase B (beta polypeptide)	3074	5	n/a	n/a	n/a	1.775
1103251	ENSG00000187122	6548	SLIT1	slit homolog 1 (Drosophila)	6585	10	n/a	n/a	n/a	1.775
1092541	ENSG00000125352	7693	RNF113A	ring finger protein 113A	7737	X	n/a	n/a	n/a	1.774
279868160	ENSG00000232599	0	RP1-161N10.1	RP1-161N10.1	0	X	n/a	n/a	n/a	1.774
279736898	ENSG00000215089	0	RP13-138P15.3	RP13-138P15.3	0	X	n/a	n/a	n/a	1.773
1101081	ENSG00000176697	624	BDNF	brain-derived neurotrophic factor	627	11	n/a	n/a	n/a	1.772
1090405	ENSG00000108309	10742	RUNDC3A	RUN domain containing 3A	10900	17	n/a	n/a	n/a	1.772
280051692	ENSG00000253051	0	SNORA31	Small nucleolar RNA SNORA31	0	13	n/a	n/a	n/a	1.772
1091862	ENSG00000119782	2265	FKBP1B	FK506 binding protein 1B, 12.6 kDa	2281	2	n/a	n/a	n/a	1.771
1093677	ENSG00000133597	59990	ADCK2	aarF domain containing kinase 2	90956	7	n/a	n/a	n/a	1.770
1093402	ENSG00000131773	10509	KHDRBS3	KH domain containing, RNA binding, signal transduction associated 3	10656	8	n/a	n/a	n/a	1.769
279468695	ENSG00000175827	0	AP001266.1	AP001266.1	0	11	n/a	n/a	n/a	1.769
279708462	ENSG00000207597	1012738	MIR490	microRNA 490	574443	7	n/a	n/a	n/a	1.769
279902641	ENSG00000235655	134055	H3F3AP4	H3 histone, family 3A, pseudogene 4	440926	2	n/a	n/a	n/a	1.768
279489069	ENSG00000178503	0	AC009530.1	AC009530.1	0	7	n/a	n/a	n/a	1.768
279861153	ENSG00000231967	0	RP11-12D24.6	RP11-12D24.6	0	9	n/a	n/a	n/a	1.767
1096309	ENSG00000151276	9098	MAGI1	membrane associated guanylate kinase, WW and PDZ domain containing 1	9223	3	n/a	n/a	n/a	1.766
1089837	ENSG00000104725	0	NEFL	neurofilament, light polypeptide	0	8	n/a	n/a	n/a	1.766
1095730	ENSG00000146090	90280	RASGEF1C	RasGEF domain family, member 1C	255426	5	n/a	n/a	n/a	1.766
279800636	ENSG00000226543	0	MYL6P1	myosin, light chain 6 pseudogene 1	0	21	n/a	n/a	n/a	1.765
1087900	ENSG00000068001	8623	HYAL2	hyaluronoglucosaminidase 2	8692	3	n/a	n/a	n/a	1.765
279904208	ENSG00000235808	0	MYL6P2	myosin, light chain 6 pseudogene 2	0	21	n/a	n/a	n/a	1.765
1105002	ENSG00000204060	0	FOXO6	forkhead box O6	0	1	n/a	n/a	n/a	1.764
1088715	ENSG00000089351	36928	GRAMD1A	GRAM domain containing 1A	57655	19	n/a	n/a	n/a	1.764
1103503	ENSG00000188223	35243	LIN37	lin-37 homolog (C. elegans)	55957	19	n/a	n/a	n/a	1.764
1087876	ENSG00000067191	778	CACNB1	calcium channel, voltage-dependent, beta 1 subunit	782	17	n/a	n/a	n/a	1.763
279811379	ENSG00000227484	0	XX-C283C717.1	XX-C283C717.1	0	22	n/a	n/a	n/a	1.763
280108954	ENSG00000257816	0	AL512355.4	AL512355.4	0	14	n/a	n/a	n/a	1.762
1104324	ENSG00000197584	10096	KCNMB2	potassium large conductance calcium-activated channel, subfamily M, beta member 2	10242	3	n/a	n/a	n/a	1.761
279928280	ENSG00000237951	0	PPIL1P1	peptidylprolyl isomerase (cyclophilin)-like 1 pseudogene 1	0	2	n/a	n/a	n/a	1.760
1104627	ENSG00000198517	7929	MAFK	v-maf musculoaponeurotic fibrosarcoma oncogene homolog K (avian)	7975	7	n/a	n/a	n/a	1.760
1101856	ENSG00000181045	94191	SLC26A11	solute carrier family 26, member 11	284129	17	n/a	n/a	n/a	1.759
1098599	ENSG00000165644	78724	COMTD1	catechol-O-methyltransferase domain containing 1	118881	10	n/a	n/a	n/a	1.757
1092899	ENSG00000128203	36444	ASPHD2	aspartate beta-hydroxylase domain containing 2	57168	22	n/a	n/a	n/a	1.756
279982751	ENSG00000244202	0	RP11-18A3.4	RP11-18A3.4	0	9	n/a	n/a	n/a	1.756
279985204	ENSG00000244425	0	AP000350.3	AP000350.3	0	22	n/a	n/a	n/a	1.755
1092214	ENSG00000122756	1262	CNTFR	ciliary neurotrophic factor receptor	1271	9	n/a	n/a	n/a	1.754
279813770	ENSG00000227722	0	RP5-1059H15.1	RP5-1059H15.1	0	1	n/a	n/a	n/a	1.753
279983694	ENSG00000244265	0	SIAH2-AS1	SIAH2 antisense RNA 1 (non-protein coding)	0	3	n/a	n/a	n/a	1.752
1105859	ENSG00000213420	85812	GPC2	glypican 2	221914	7	n/a	n/a	n/a	1.752
1089066	ENSG00000100095	23298	SEZ6L	seizure related 6 homolog (mouse)-like	23544	22	n/a	n/a	n/a	1.752
279976750	ENSG00000243588	0	AC073352.1	AC073352.1	0	3	n/a	n/a	n/a	1.749
1099169	ENSG00000167815	6959	PRDX2	peroxiredoxin 2	7001	19	n/a	n/a	n/a	1.749
1100707	ENSG00000174705	94614	SH3PXD2B	SH3 and PX domains 2B	285590	5	n/a	n/a	n/a	1.749
1095641	ENSG00000145536	82002	ADAMTS16	ADAM metallopeptidase with thrombospondin type 1 motif, 16	170690	5	n/a	n/a	n/a	1.748
1090825	ENSG00000111676	1810	ATN1	atrophin 1	1822	12	n/a	n/a	n/a	1.748
1098623	ENSG00000165716	79739	FAM69B	family with sequence similarity 69, member B	138311	9	n/a	n/a	n/a	1.748
280091263	ENSG00000255906	0	RP11-522N14.1	RP11-522N14.1	0	12	n/a	n/a	n/a	1.748
1105384	ENSG00000205106	119464	CTD-2210P24.4	Uncharacterized protein	374387	11	n/a	n/a	n/a	1.748
279840524	ENSG00000230149	0	RP3-508I15.19	RP3-508I15.19	0	22	n/a	n/a	n/a	1.747
1095506	ENSG00000144550	81016	CPNE9	copine family member IX	151835	3	n/a	n/a	n/a	1.747
1093946	ENSG00000135245	29656	C7orf68	chromosome 7 open reading frame 68	29923	7	n/a	n/a	n/a	1.747
1101818	ENSG00000180901	23265	KCTD2	potassium channel tetramerisation domain containing 2	23510	17	n/a	n/a	n/a	1.747
1088442	ENSG00000082397	22891	EPB41L3	erythrocyte membrane protein band 4.1-like 3	23136	18	n/a	n/a	n/a	1.747
1096271	ENSG00000150938	30713	CRIM1	cysteine rich transmembrane BMP regulator 1 (chordin-like)	51232	2	n/a	n/a	n/a	1.747
1091605	ENSG00000117410	530	ATP6V0B	ATPase, H+ transporting, lysosomal 21kDa, V0 subunit b	533	1	n/a	n/a	n/a	1.746
1089964	ENSG00000105325	30824	FZR1	fizzy/cell division cycle 20 related 1 (Drosophila)	51343	19	n/a	n/a	n/a	1.746
1105009	ENSG00000204099	79390	NEU4	sialidase 4	129807	2	n/a	n/a	n/a	1.746
279938679	ENSG00000239283	0	AC025283.2	AC025283.2	0	16	n/a	n/a	n/a	1.746
1093284	ENSG00000130985	7274	UBA1	ubiquitin-like modifier activating enzyme 1	7317	X	n/a	n/a	n/a	1.745
1103743	ENSG00000189159	30637	HN1	hematological and neurological expressed 1	51155	17	n/a	n/a	n/a	1.745
1089944	ENSG00000105223	23399	PLD3	phospholipase D family, member 3	23646	19	n/a	n/a	n/a	1.744
280098939	ENSG00000256824	0	RP11-21A7A.2	RP11-21A7A.2	0	11	n/a	n/a	n/a	1.744
1095758	ENSG00000146285	90350	SCML4	sex comb on midleg-like 4 (Drosophila)	256380	6	n/a	n/a	n/a	1.743
1104036	ENSG00000196690	0	BX284668.1	BX284668.1	0	1	n/a	n/a	n/a	1.743
1098934	ENSG00000166924	85878	C7orf51	chromosome 7 open reading frame 51	222950	7	n/a	n/a	n/a	1.742
1101583	ENSG00000179455	7637	MKRN3	makorin ring finger protein 3	7681	15	n/a	n/a	n/a	1.742
1099671	ENSG00000169925	7971	BRD3	bromodomain containing 3	8019	9	n/a	n/a	n/a	1.739
1099705	ENSG00000170091	31097	HMP19	Neuron-specific protein family member 2	51617	5	n/a	n/a	n/a	1.739
279807521	ENSG00000227126	0	RP11-316C12.2	RP11-316C12.2	0	1	n/a	n/a	n/a	1.737
280037340	ENSG00000251333	0	RTN3P1	reticulon 3 pseudogene 1	0	4	n/a	n/a	n/a	1.737
1102863	ENSG00000185567	76639	AHNAK2	AHNAK nucleoprotein 2	113146	14	n/a	n/a	n/a	1.737
1089900	ENSG00000104967	4827	NOVA2	neuro-oncological ventral antigen 2	4858	19	n/a	n/a	n/a	1.737
280028389	ENSG00000250613	0	RP11-136I13.1	RP11-136I13.1	0	4	n/a	n/a	n/a	1.736
1103496	ENSG00000188191	5543	PRKAR1B	protein kinase, cAMP-dependent, regulatory, type I, beta	5575	7	n/a	n/a	n/a	1.735
1101092	ENSG00000176749	8774	CDK5R1	cyclin-dependent kinase 5, regulatory subunit 1 (p35)	8851	17	n/a	n/a	n/a	1.734
1101478	ENSG00000178896	33803	EXOSC4	exosome component 4	54512	8	n/a	n/a	n/a	1.734
280087429	ENSG00000255519	0	RP11-958J22.2	RP11-958J22.2	0	11	n/a	n/a	n/a	1.734
1095250	ENSG00000143147	23187	GPR161	G protein-coupled receptor 161	23432	1	n/a	n/a	n/a	1.734
279946807	ENSG00000240253	0	AC140481.7	AC140481.7	0	2	n/a	n/a	n/a	1.732
1087158	ENSG00000011332	8142	DPF1	D4, zinc and double PHD fingers family 1	8193	19	n/a	n/a	n/a	1.731
1093389	ENSG00000131711	4106	MAP1B	microtubule-associated protein 1B	4131	5	n/a	n/a	n/a	1.731
1092674	ENSG00000125966	10735	MMP24	matrix metallopeptidase 24 (membrane-inserted)	10893	20	n/a	n/a	n/a	1.730
1097185	ENSG00000158555	57250	GDPD5	glycerophosphodiester phosphodiesterase domain containing 5	81544	11	n/a	n/a	n/a	1.730
1097290	ENSG00000159363	23155	ATP13A2	ATPase type 13A2	23400	1	n/a	n/a	n/a	1.729
1099980	ENSG00000171224	85560	C10orf35	chromosome 10 open reading frame 35	219738	10	n/a	n/a	n/a	1.728
280104782	ENSG00000257386	0	RP11-56G10.2	RP11-56G10.2	0	12	n/a	n/a	n/a	1.727
1091644	ENSG00000117632	3900	STMN1	stathmin 1	3925	1	n/a	n/a	n/a	1.726
280028691	ENSG00000250638	0	AC068499.6	AC068499.6	0	19	n/a	n/a	n/a	1.726
279899123	ENSG00000235314	0	AC017116.8	AC017116.8	0	7	n/a	n/a	n/a	1.725
279941542	ENSG00000239626	0	RP11-398K22.13	RP11-398K22.13	0	6	n/a	n/a	n/a	1.725
1091819	ENSG00000119574	59068	ZBTB45	zinc finger and BTB domain containing 45	84878	19	n/a	n/a	n/a	1.725
279986979	ENSG00000244608	0	RP11-47K11.3	RP11-47K11.3	0	1	n/a	n/a	n/a	1.724
1091290	ENSG00000115266	10151	APC2	adenomatosis polyposis coli 2	10297	19	n/a	n/a	n/a	1.722
280101186	ENSG00000257060	0	RP11-266O8.1	RP11-266O8.1	0	15	n/a	n/a	n/a	1.722
1095247	ENSG00000143126	1939	CELSR2	cadherin, EGF LAG seven-pass G-type receptor 2 (flamingo homolog, Drosophila)	1952	1	n/a	n/a	n/a	1.721
1093342	ENSG00000131370	9327	SH3BP5	SH3-domain binding protein 5 (BTK-associated)	9467	3	n/a	n/a	n/a	1.721
1096076	ENSG00000148926	130	ADM	adrenomedullin	133	11	n/a	n/a	n/a	1.721
279484207	ENSG00000177803	0	RP11-606P2.1	RP11-606P2.1	0	4	n/a	n/a	n/a	1.720
280083601	ENSG00000255255	0	PPP1R1AP1	protein phosphatase 1, regulatory (inhibitor) subunit 1A pseudogene 1	0	11	n/a	n/a	n/a	1.720
1091073	ENSG00000113369	36834	ARRDC3	arrestin domain containing 3	57561	5	n/a	n/a	n/a	1.719
1092255	ENSG00000123143	5553	PKN1	protein kinase N1	5585	19	n/a	n/a	n/a	1.719
1101194	ENSG00000177272	3713	KCNA3	potassium voltage-gated channel, shaker-related subfamily, member 3	3738	1	n/a	n/a	n/a	1.719
279724851	ENSG00000213785	0	RP11-449L13.2	RP11-449L13.2	0	11	n/a	n/a	n/a	1.718
1104589	ENSG00000198373	10902	WWP2	WW domain containing E3 ubiquitin protein ligase 2	11060	16	n/a	n/a	n/a	1.718
279776349	ENSG00000224419	0	KRT18P27	keratin 18 pseudogene 27	0	13	n/a	n/a	n/a	1.717
1108507	ENSG00000235863	8635	B3GALT4	UDP-Gal:betaGlcNAc beta 1,3-galactosyltransferase, polypeptide 4	8705	6	n/a	n/a	n/a	1.716
1108091	ENSG00000232938	123042	AC139099.1	Uncharacterized protein	388574	17	n/a	n/a	n/a	1.716
279981616	ENSG00000244052	0	RPL5P24	ribosomal protein L5 pseudogene 24	0	8	n/a	n/a	n/a	1.715
1104452	ENSG00000197956	6244	S100A6	S100 calcium binding protein A6	6277	1	n/a	n/a	n/a	1.715
279763759	ENSG00000223418	0	GS1-590J6.2	GS1-590J6.2	0	X	n/a	n/a	n/a	1.714
280124934	ENSG00000258981	0	COX5AP2	cytochrome c oxidase subunit Va pseudogene 2	0	14	n/a	n/a	n/a	1.714
1093328	ENSG00000131188	56532	PRR7	proline rich 7 (synaptic)	80758	5	n/a	n/a	n/a	1.714
1095716	ENSG00000146013	2660	GFRA3	GDNF family receptor alpha 3	2676	5	n/a	n/a	n/a	1.711
1099282	ENSG00000168273	134085	C3orf78	chromosome 3 open reading frame 78	440957	3	n/a	n/a	n/a	1.710
1101752	ENSG00000180537	85783	RNF182	ring finger protein 182	221687	6	n/a	n/a	n/a	1.710
1099347	ENSG00000168528	110337	SERINC2	serine incorporator 2	347735	1	n/a	n/a	n/a	1.709
1087214	ENSG00000014216	819	CAPN1	calpain 1, (mu/I) large subunit	823	11	n/a	n/a	n/a	1.709
1090417	ENSG00000108389	8987	MTMR4	myotubularin related protein 4	9110	17	n/a	n/a	n/a	1.709
1096621	ENSG00000153815	56561	CMIP	c-Maf inducing protein	80790	16	n/a	n/a	n/a	1.708
279836135	ENSG00000229750	0	AC096649.2	AC096649.2	0	2	n/a	n/a	n/a	1.708
1101550	ENSG00000179241	80311	LDLRAD3	low density lipoprotein receptor class A domain containing 3	143458	11	n/a	n/a	n/a	1.708
1087078	ENSG00000008300	1938	CELSR3	cadherin, EGF LAG seven-pass G-type receptor 3 (flamingo homolog, Drosophila)	1951	3	n/a	n/a	n/a	1.706
1091834	ENSG00000119669	40840	IRF2BPL	interferon regulatory factor 2 binding protein-like	64207	14	n/a	n/a	n/a	1.706
1091343	ENSG00000115526	9346	CHST10	carbohydrate sulfotransferase 10	9486	2	n/a	n/a	n/a	1.706
1088572	ENSG00000086544	56072	ITPKC	inositol-trisphosphate 3-kinase C	80271	19	n/a	n/a	n/a	1.706
279907298	ENSG00000236107	0	AC010127.3	AC010127.3	0	2	n/a	n/a	n/a	1.705
1092784	ENSG00000126950	37777	TMEM35	transmembrane protein 35	59353	X	n/a	n/a	n/a	1.705
279535078	ENSG00000184068	0	RP5-821D11.7	RP5-821D11.7	0	22	n/a	n/a	n/a	1.704
279718351	ENSG00000213026	0	CFL1P4	cofilin 1 (non-muscle) pseudogene 4	0	1	n/a	n/a	n/a	1.704
1095576	ENSG00000145014	60255	TMEM44	transmembrane protein 44	93109	3	n/a	n/a	n/a	1.704
280113634	ENSG00000258290	0	RP11-654D12.1	RP11-654D12.1	0	12	n/a	n/a	n/a	1.704
279746719	ENSG00000217624	0	RP11-204C16.4	RP11-204C16.4	0	X	n/a	n/a	n/a	1.704
1109023	ENSG00000242114	31017	MTFP1	mitochondrial fission process 1	51537	22	n/a	n/a	n/a	1.704
279725149	ENSG00000213862	0	CTD-2270N23.1	CTD-2270N23.1	0	15	n/a	n/a	n/a	1.703
1091611	ENSG00000117461	8437	PIK3R3	phosphoinositide-3-kinase, regulatory subunit 3 (gamma)	8503	1	n/a	n/a	n/a	1.703
1092179	ENSG00000122515	57879	ZMIZ2	zinc finger, MIZ-type containing 2	83637	7	n/a	n/a	n/a	1.703
280075036	ENSG00000254726	0	MEX3A	mex-3 homolog A (C. elegans)	0	1	n/a	n/a	n/a	1.703
1105291	ENSG00000204850	0	AC011484.1	Uncharacterized proteincDNA FLJ42076 fis, clone SYNOV2018921	0	19	n/a	n/a	n/a	1.700
1098840	ENSG00000166530	0	HSBP1P2	heat shock factor binding protein 1 pseudogene 2	0	4	n/a	n/a	n/a	1.699
1097421	ENSG00000160325	10935	C9orf7	chromosome 9 open reading frame 7	11094	9	n/a	n/a	n/a	1.699
1102394	ENSG00000183655	41011	KLHL25	kelch-like 25 (Drosophila)	64410	15	n/a	n/a	n/a	1.698
279875213	ENSG00000233211	0	GRPEL2P1	GrpE-like 2, mitochondrial (E. coli) pseudogene 1	0	13	n/a	n/a	n/a	1.697
1101044	ENSG00000176463	27975	SLCO3A1	solute carrier organic anion transporter family, member 3A1	28232	15	n/a	n/a	n/a	1.697
1087193	ENSG00000013293	36982	SLC7A14	solute carrier family 7 (orphan transporter), member 14	57709	3	n/a	n/a	n/a	1.697
279786059	ENSG00000225282	0	AP000350.6	AP000350.6	0	22	n/a	n/a	n/a	1.697
1089812	ENSG00000104490	58204	NCALD	neurocalcin delta	83988	8	n/a	n/a	n/a	1.697
1088999	ENSG00000099814	94031	KIAA0284	KIAA0284	283638	14	n/a	n/a	n/a	1.697
279726174	ENSG00000213954	0	RP11-280O24.1	RP11-280O24.1	0	9	n/a	n/a	n/a	1.697
1087339	ENSG00000028277	5420	POU2F2	POU class 2 homeobox 2	5452	19	n/a	n/a	n/a	1.696
1102487	ENSG00000184009	68	ACTG1	actin, gamma 1	71	17	n/a	n/a	n/a	1.695
1096827	ENSG00000155629	78720	PIK3AP1	phosphoinositide-3-kinase adaptor protein 1	118788	10	n/a	n/a	n/a	1.695
1098001	ENSG00000163545	57470	NUAK2	NUAK family, SNF1-like kinase, 2	81788	1	n/a	n/a	n/a	1.695
279900396	ENSG00000235444	0	PSMB3P2	proteasome (prosome, macropain) subunit, beta type, 3 pseudogene 2	0	2	n/a	n/a	n/a	1.695
279904627	ENSG00000235852	0	AC005540.3	AC005540.3	0	2	n/a	n/a	n/a	1.695
279833269	ENSG00000229472	0	RP1-64K7.4	RP1-64K7.4	0	20	n/a	n/a	n/a	1.695
1094607	ENSG00000138606	59932	SHF	Src homology 2 domain containing F	90525	15	n/a	n/a	n/a	1.694
1090682	ENSG00000110497	34915	AMBRA1	autophagy/beclin-1 regulator 1	55626	11	n/a	n/a	n/a	1.693
280063951	ENSG00000253950	0	AC020907.6	AC020907.6	0	19	n/a	n/a	n/a	1.693
279948041	ENSG00000240371	0	RP11-624G17.1	RP11-624G17.1	0	11	n/a	n/a	n/a	1.691
1095733	ENSG00000146112	82204	PPP1R18	protein phosphatase 1, regulatory subunit 18	170954	6	n/a	n/a	n/a	1.691
1102686	ENSG00000184887	59854	BTBD6	BTB (POZ) domain containing 6	90135	14	n/a	n/a	n/a	1.691
1095740	ENSG00000146197	85868	SCUBE3	signal peptide, CUB domain, EGF-like 3	222663	6	n/a	n/a	n/a	1.690
1088212	ENSG00000076201	25679	PTPN23	protein tyrosine phosphatase, non-receptor type 23	25930	3	n/a	n/a	n/a	1.689
1102649	ENSG00000184702	5381	SEPT5	septin 5	5413	22	n/a	n/a	n/a	1.689
279812464	ENSG00000227590	0	ATP5G1P5	ATP synthase, H+ transporting, mitochondrial Fo complex, subunit C1 (subunit 9) pseudogene 5	0	13	n/a	n/a	n/a	1.689
1087659	ENSG00000058335	5891	RASGRF1	Ras protein-specific guanine nucleotide-releasing factor 1	5923	15	n/a	n/a	n/a	1.689
1091533	ENSG00000116871	34989	MAP7D1	MAP7 domain containing 1	55700	1	n/a	n/a	n/a	1.689
1089113	ENSG00000100242	25526	SUN2	Sad1 and UNC84 domain containing 2	25777	22	n/a	n/a	n/a	1.688
1106628	ENSG00000223508	0	RPL23AP53	ribosomal protein L23a pseudogene 53	0	8	n/a	n/a	n/a	1.687
1089710	ENSG00000103495	4125	MAZ	MYC-associated zinc finger protein (purine-binding transcription factor)	4150	16	n/a	n/a	n/a	1.687
1097298	ENSG00000159409	11029	CELF3	CUGBP, Elav-like family member 3	11189	1	n/a	n/a	n/a	1.687
279882232	ENSG00000233825	0	RP11-135A24.4	RP11-135A24.4	0	10	n/a	n/a	n/a	1.687
280083474	ENSG00000255248	0	RP11-166D19.1	RP11-166D19.1	0	11	n/a	n/a	n/a	1.687
1088512	ENSG00000084710	22734	EFR3B	EFR3 homolog B (S. cerevisiae)	22979	2	n/a	n/a	n/a	1.686
1103623	ENSG00000188706	30596	ZDHHC9	zinc finger, DHHC-type containing 9	51114	X	n/a	n/a	n/a	1.686
1095822	ENSG00000146904	2026	EPHA1	EPH receptor A1	2041	7	n/a	n/a	n/a	1.686
1091394	ENSG00000115884	6346	SDC1	syndecan 1	6382	2	n/a	n/a	n/a	1.686
1098484	ENSG00000165152	58512	C9orf125	chromosome 9 open reading frame 125	84302	9	n/a	n/a	n/a	1.685
279886450	ENSG00000234203	0	AC004771.2	AC004771.2	0	17	n/a	n/a	n/a	1.684
1095373	ENSG00000143631	2296	FLG	filaggrin	2312	1	n/a	n/a	n/a	1.684
1105294	ENSG00000204856	29636	C12orf24	chromosome 12 open reading frame 24	29902	12	n/a	n/a	n/a	1.683
1097422	ENSG00000160326	11022	SLC2A6	solute carrier family 2 (facilitated glucose transporter), member 6	11182	9	n/a	n/a	n/a	1.683
1091377	ENSG00000115758	4922	ODC1	ornithine decarboxylase 1	4953	2	n/a	n/a	n/a	1.683
1093794	ENSG00000134323	4587	MYCN	v-myc myelocytomatosis viral related oncogene, neuroblastoma derived (avian)	4613	2	n/a	n/a	n/a	1.682
1089354	ENSG00000101210	1904	EEF1A2	eukaryotic translation elongation factor 1 alpha 2	1917	20	n/a	n/a	n/a	1.682
279933457	ENSG00000238466	0	snoU13	Small nucleolar RNA U13	0	8	n/a	n/a	n/a	1.682
280083680	ENSG00000255262	0	TCEB2P2	transcription elongation factor B (SIII), polypeptide 2 (18kDa, elongin B) pseudogene 2	0	11	n/a	n/a	n/a	1.681
279746220	ENSG00000217289	0	AC018865.5	AC018865.5	0	2	n/a	n/a	n/a	1.681
279958600	ENSG00000241627	0	UBQLN4P1	ubiquilin 4 pseudogene 1	0	3	n/a	n/a	n/a	1.680
279981423	ENSG00000244039	0	RP11-379K17.2	RP11-379K17.2	0	3	n/a	n/a	n/a	1.680
1090395	ENSG00000108262	28700	GIT1	G protein-coupled receptor kinase interacting ArfGAP 1	28964	17	n/a	n/a	n/a	1.679
1086930	ENSG00000004939	6485	SLC4A1	solute carrier family 4, anion exchanger, member 1 (erythrocyte membrane protein band 3, Diego blood group)	6521	17	n/a	n/a	n/a	1.679
1092630	ENSG00000125821	60205	DTD1	D-tyrosyl-tRNA deacylase 1 homolog (S. cerevisiae)	92675	20	n/a	n/a	n/a	1.679
279580394	ENSG00000188013	0	MEIS3P2	Meis homeobox 3 pseudogene 2	0	17	n/a	n/a	n/a	1.678
279742126	ENSG00000215720	0	RP1-21O18.3	RP1-21O18.3	0	1	n/a	n/a	n/a	1.677
1101537	ENSG00000179148	37768	ALOXE3	arachidonate lipoxygenase 3	59344	17	n/a	n/a	n/a	1.677
1104546	ENSG00000198216	773	CACNA1E	calcium channel, voltage-dependent, R type, alpha 1E subunit	777	1	n/a	n/a	n/a	1.677
1087429	ENSG00000039523	55370	FAM65A	family with sequence similarity 65, member A	79567	16	n/a	n/a	n/a	1.677
1098183	ENSG00000164076	54852	CAMKV	CaM kinase-like vesicle-associated	79012	3	n/a	n/a	n/a	1.677
1106041	ENSG00000214289	0	RPL39P5	ribosomal protein L39 pseudogene 5	0	3	n/a	n/a	n/a	1.676
279746160	ENSG00000217239	0	RP1-182O16.1	RP1-182O16.1	0	6	n/a	n/a	n/a	1.676
1104761	ENSG00000198832	79976	RP3-412A9.11	Selenoprotein M	140606	22	n/a	n/a	n/a	1.675
280123875	ENSG00000258924	0	CTB-96E2.3	CTB-96E2.3	0	17	n/a	n/a	n/a	1.675
279847804	ENSG00000230795	0	HLA-K	major histocompatibility complex, class I, K (pseudogene)	0	6	n/a	n/a	n/a	1.675
1088190	ENSG00000075618	6584	FSCN1	fascin homolog 1, actin-bundling protein (Strongylocentrotus purpuratus)	6624	7	n/a	n/a	n/a	1.675
1089991	ENSG00000105409	475	ATP1A3	ATPase, Na+/K+ transporting, alpha 3 polypeptide	478	19	n/a	n/a	n/a	1.674
1086928	ENSG00000004866	7936	ST7	suppression of tumorigenicity 7	7982	7	n/a	n/a	n/a	1.674
279835575	ENSG00000229700	0	RP1-130G2.1	RP1-130G2.1	0	6	n/a	n/a	n/a	1.674
279946046	ENSG00000240185	0	AC008806.2	AC008806.2	0	19	n/a	n/a	n/a	1.674
1101113	ENSG00000176884	2885	GRIN1	glutamate receptor, ionotropic, N-methyl D-aspartate 1	2902	9	n/a	n/a	n/a	1.673
1100790	ENSG00000175130	41626	MARCKSL1	MARCKS-like 1	65108	1	n/a	n/a	n/a	1.673
1088671	ENSG00000088881	36866	EBF4	early B-cell factor 4	57593	20	n/a	n/a	n/a	1.673
1092188	ENSG00000122574	152643	WIPF3	WAS/WASL interacting protein family, member 3	644150	7	n/a	n/a	n/a	1.673
1089034	ENSG00000099992	58108	TBC1D10A	TBC1 domain family, member 10A	83874	22	n/a	n/a	n/a	1.672
1102063	ENSG00000182263	34426	FIGN	fidgetin	55137	2	n/a	n/a	n/a	1.672
1104825	ENSG00000198937	81191	CCDC167	coiled-coil domain containing 167	154467	6	n/a	n/a	n/a	1.672
279955647	ENSG00000241318	0	RP11-47K11.2	RP11-47K11.2	0	1	n/a	n/a	n/a	1.671
1096196	ENSG00000149927	8387	DOC2A	double C2-like domains, alpha	8448	16	n/a	n/a	n/a	1.671
279719096	ENSG00000213082	0	PPP1R14BP2	protein phosphatase 1, regulatory (inhibitor) subunit 14B pseudogene 2	0	2	n/a	n/a	n/a	1.671
1090697	ENSG00000110711	8929	AIP	aryl hydrocarbon receptor interacting protein	9049	11	n/a	n/a	n/a	1.671
280088769	ENSG00000255644	0	RP11-59N23.1	RP11-59N23.1	0	12	n/a	n/a	n/a	1.670
279710044	ENSG00000207928	1013209	MIR632	microRNA 632	693217	17	n/a	n/a	n/a	1.670
1103467	ENSG00000188070	0	C11orf95	chromosome 11 open reading frame 95	0	11	n/a	n/a	n/a	1.670
279518207	ENSG00000182648	1016831	AC073871.2	AC073871.2	100506380	7	n/a	n/a	n/a	1.670
1088826	ENSG00000091972	4319	CD200	CD200 molecule	4345	3	n/a	n/a	n/a	1.670
1088241	ENSG00000077080	30893	ACTL6B	actin-like 6B	51412	7	n/a	n/a	n/a	1.669
1086899	ENSG00000003249	54847	DBNDD1	dysbindin (dystrobrevin binding protein 1) domain containing 1	79007	16	n/a	n/a	n/a	1.668
1099467	ENSG00000169047	3642	IRS1	insulin receptor substrate 1	3667	2	n/a	n/a	n/a	1.668
1099686	ENSG00000169991	79181	IFFO2	intermediate filament family orphan 2	126917	1	n/a	n/a	n/a	1.667
1100449	ENSG00000173273	8589	TNKS	tankyrase, TRF1-interacting ankyrin-related ADP-ribose polymerase	8658	8	n/a	n/a	n/a	1.667
1091804	ENSG00000119431	57604	HDHD3	haloacid dehalogenase-like hydrolase domain containing 3	81932	9	n/a	n/a	n/a	1.667
280137836	ENSG00000259729	0	RP5-977B1.12	RP5-977B1.12	0	20	n/a	n/a	n/a	1.666
280059635	ENSG00000253653	0	CTC-248O19.1	CTC-248O19.1	0	5	n/a	n/a	n/a	1.666
1103935	ENSG00000196415	5625	PRTN3	proteinase 3	5657	19	n/a	n/a	n/a	1.665
1091202	ENSG00000114631	30002	PODXL2	podocalyxin-like 2	50512	3	n/a	n/a	n/a	1.665
279785774	ENSG00000225267	0	RPL8P2	ribosomal protein L8 pseudogene 2	0	21	n/a	n/a	n/a	1.663
1105125	ENSG00000204394	7364	VARS	valyl-tRNA synthetase	7407	6	n/a	n/a	n/a	1.663
279720449	ENSG00000213260	0	YWHAZP5	tyrosine 3-monooxygenase/tryptophan 5-monooxygenase activation protein, zeta pseudogene 5	0	10	n/a	n/a	n/a	1.663
279893311	ENSG00000234789	0	RP11-483H20.4	RP11-483H20.4	0	9	n/a	n/a	n/a	1.663
1095066	ENSG00000141552	31009	ANAPC11	anaphase promoting complex subunit 11	51529	17	n/a	n/a	n/a	1.662
1100807	ENSG00000175203	10393	DCTN2	dynactin 2 (p50)	10540	12	n/a	n/a	n/a	1.662
279764091	ENSG00000223459	0	FAM115B	family with sequence similarity 115, member B (pseudogene)	0	7	n/a	n/a	n/a	1.662
1087100	ENSG00000009694	10032	ODZ1	odz, odd Oz/ten-m homolog 1 (Drosophila)	10178	X	n/a	n/a	n/a	1.662
1090050	ENSG00000105669	11152	COPE	coatomer protein complex, subunit epsilon	11316	19	n/a	n/a	n/a	1.661
1089729	ENSG00000103653	1434	CSK	c-src tyrosine kinase	1445	15	n/a	n/a	n/a	1.661
1105920	ENSG00000213859	80576	KCTD11	potassium channel tetramerisation domain containing 11	147040	17	n/a	n/a	n/a	1.661
1102393	ENSG00000183654	134184	MARCH11	membrane-associated ring finger (C3HC4) 11	441061	5	n/a	n/a	n/a	1.661
1097703	ENSG00000162512	9528	SDC3	syndecan 3	9672	1	n/a	n/a	n/a	1.661
1089641	ENSG00000103066	23412	PLA2G15	phospholipase A2, group XV	23659	16	n/a	n/a	n/a	1.661
1102803	ENSG00000185275	0	CD24P4	CD24 molecule pseudogene 4	0	Y	n/a	n/a	n/a	1.660
279748643	ENSG00000219074	0	RP11-506E9.1	RP11-506E9.1	0	6	n/a	n/a	n/a	1.659
279880229	ENSG00000233635	0	AC037445.1	AC037445.1	0	17	n/a	n/a	n/a	1.659
1100171	ENSG00000172020	2580	GAP43	growth associated protein 43	2596	3	n/a	n/a	n/a	1.659
1100546	ENSG00000173801	3703	JUP	junction plakoglobin	3728	17	n/a	n/a	n/a	1.658
1097417	ENSG00000160310	3255	PRMT2	protein arginine methyltransferase 2	3275	21	n/a	n/a	n/a	1.658
279868780	ENSG00000232640	0	RP1-266L20.2	RP1-266L20.2	0	6	n/a	n/a	n/a	1.658
1089981	ENSG00000105379	2094	ETFB	electron-transfer-flavoprotein, beta polypeptide	2109	19	n/a	n/a	n/a	1.658
279882372	ENSG00000233839	0	RP11-389O22.4	RP11-389O22.4	0	1	n/a	n/a	n/a	1.656
1094939	ENSG00000140743	1033	CDR2	cerebellar degeneration-related protein 2, 62kDa	1039	16	n/a	n/a	n/a	1.656
279851303	ENSG00000231123	0	SPATA20P1	spermatogenesis associated 20 pseudogene 1	0	21	n/a	n/a	n/a	1.655
1091488	ENSG00000116663	26018	FBXO6	F-box protein 6	26270	1	n/a	n/a	n/a	1.655
1104874	ENSG00000203618	2795	GP1BB	glycoprotein Ib (platelet), beta polypeptide	2812	22	n/a	n/a	n/a	1.655
279901082	ENSG00000235510	0	BX842568.1	BX842568.1	0	X	n/a	n/a	n/a	1.655
1094326	ENSG00000137100	11097	DCTN3	dynactin 3 (p22)	11258	9	n/a	n/a	n/a	1.654
1088341	ENSG00000079432	22907	CIC	capicua homolog (Drosophila)	23152	19	n/a	n/a	n/a	1.653
1093241	ENSG00000130748	34247	TMEM160	transmembrane protein 160	54958	19	n/a	n/a	n/a	1.653
1089016	ENSG00000099910	59051	KLHL22	kelch-like 22 (Drosophila)	84861	22	n/a	n/a	n/a	1.653
280090909	ENSG00000255863	0	AC073610.5	AC073610.5	0	12	n/a	n/a	n/a	1.652
279822859	ENSG00000228546	0	CTA-313A17.3	CTA-313A17.3	0	7	n/a	n/a	n/a	1.652
1092833	ENSG00000127511	23064	SIN3B	SIN3 homolog B, transcription regulator (yeast)	23309	19	n/a	n/a	n/a	1.652
1101364	ENSG00000178171	83773	FAM123C	family with sequence similarity 123C	205147	2	n/a	n/a	n/a	1.652
1097931	ENSG00000163348	59966	PYGO2	pygopus homolog 2 (Drosophila)	90780	1	n/a	n/a	n/a	1.652
1091599	ENSG00000117394	6477	SLC2A1	solute carrier family 2 (facilitated glucose transporter), member 1	6513	1	n/a	n/a	n/a	1.651
279998711	ENSG00000248208	0	RP11-153M7.1	RP11-153M7.1	0	4	n/a	n/a	n/a	1.651
1104752	ENSG00000198816	79881	ZNF358	zinc finger protein 358	140467	19	n/a	n/a	n/a	1.651
1092801	ENSG00000127220	55378	ABHD8	abhydrolase domain containing 8	79575	19	n/a	n/a	n/a	1.650
279781574	ENSG00000224892	0	RPS4XP16	ribosomal protein S4X pseudogene 16	0	13	n/a	n/a	n/a	1.650
1101296	ENSG00000177732	6626	SOX12	SRY (sex determining region Y)-box 12	6666	20	n/a	n/a	n/a	1.650
280071613	ENSG00000254501	0	AP003068.9	AP003068.9	0	11	n/a	n/a	n/a	1.650
279843720	ENSG00000230435	0	AC004160.4	AC004160.4	0	7	n/a	n/a	n/a	1.649
279862106	ENSG00000232041	0	PSMD10P3	proteasome 26S subunit, non-ATPase, 10 pseudogene 3	0	13	n/a	n/a	n/a	1.649
280062413	ENSG00000253833	0	RP11-367E12.4	RP11-367E12.4	0	8	n/a	n/a	n/a	1.648
1097346	ENSG00000159899	4851	NPR2	natriuretic peptide receptor B/guanylate cyclase B (atrionatriuretic peptide receptor B)	4882	9	n/a	n/a	n/a	1.647
1092163	ENSG00000122386	7711	ZNF205	zinc finger protein 205	7755	16	n/a	n/a	n/a	1.646
280078810	ENSG00000254986	9927	DPP3	dipeptidyl-peptidase 3	10072	11	n/a	n/a	n/a	1.646
280003808	ENSG00000248608	0	RP11-206P5.2	RP11-206P5.2	0	4	n/a	n/a	n/a	1.646
1095178	ENSG00000142546	30552	NOSIP	nitric oxide synthase interacting protein	51070	19	n/a	n/a	n/a	1.646
1103253	ENSG00000187134	1633	AKR1C1	aldo-keto reductase family 1, member C1 (dihydrodiol dehydrogenase 1; 20-alpha (3-alpha)-hydroxysteroid dehydrogenase)	1645	10	n/a	n/a	n/a	1.645
280112801	ENSG00000258199	0	RP11-977G19.5	RP11-977G19.5	0	12	n/a	n/a	n/a	1.645
1093733	ENSG00000134030	9667	CTIF	CBP80/20-dependent translation initiation factor	9811	18	n/a	n/a	n/a	1.644
1091797	ENSG00000119401	22709	TRIM32	tripartite motif containing 32	22954	9	n/a	n/a	n/a	1.643
1090580	ENSG00000109654	23076	TRIM2	tripartite motif containing 2	23321	4	n/a	n/a	n/a	1.643
1099183	ENSG00000167889	80538	MGAT5B	mannosyl (alpha-1,6-)-glycoprotein beta-1,6-N-acetyl-glucosaminyltransferase, isozyme B	146664	17	n/a	n/a	n/a	1.643
1097660	ENSG00000162344	9821	FGF19	fibroblast growth factor 19	9965	11	n/a	n/a	n/a	1.642
279883772	ENSG00000233955	0	AC068535.1	AC068535.1	0	2	n/a	n/a	n/a	1.641
1088417	ENSG00000081760	41828	AACS	acetoacetyl-CoA synthetase	65985	12	n/a	n/a	n/a	1.640
1096528	ENSG00000152932	77715	RAB3C	RAB3C, member RAS oncogene family	115827	5	n/a	n/a	n/a	1.640
280001676	ENSG00000248439	0	RP11-402J6.2	RP11-402J6.2	0	4	n/a	n/a	n/a	1.640
1094377	ENSG00000137404	11109	NRM	nurim (nuclear envelope membrane protein)	11270	6	n/a	n/a	n/a	1.640
1095408	ENSG00000143850	22630	PLEKHA6	pleckstrin homology domain containing, family A member 6	22874	1	n/a	n/a	n/a	1.639
1087159	ENSG00000011347	8944	SYT7	synaptotagmin VII	9066	11	n/a	n/a	n/a	1.638
1095054	ENSG00000141505	429	ASGR1	asialoglycoprotein receptor 1	432	17	n/a	n/a	n/a	1.638
1089918	ENSG00000105088	60260	OLFM2	olfactomedin 2	93145	19	n/a	n/a	n/a	1.638
1098920	ENSG00000166886	4639	NAB2	NGFI-A binding protein 2 (EGR1 binding protein 2)	4665	12	n/a	n/a	n/a	1.637
1094029	ENSG00000135622	10358	SEMA4F	sema domain, immunoglobulin domain (Ig), transmembrane domain (TM) and short cytoplasmic domain, (semaphorin) 4F	10505	2	n/a	n/a	n/a	1.637
1088601	ENSG00000087152	36249	ATXN7L3	ataxin 7-like 3	56970	17	n/a	n/a	n/a	1.637
1094164	ENSG00000136270	9113	TBRG4	transforming growth factor beta regulator 4	9238	7	n/a	n/a	n/a	1.637
1102483	ENSG00000183978	28694	CCDC56	coiled-coil domain containing 56	28958	17	n/a	n/a	n/a	1.636
1088400	ENSG00000081138	1000	CDH7	cadherin 7, type 2	1005	18	n/a	n/a	n/a	1.636
1094528	ENSG00000138107	9976	ACTR1A	ARP1 actin-related protein 1 homolog A, centractin alpha (yeast)	10121	10	n/a	n/a	n/a	1.636
1092612	ENSG00000125755	8138	SYMPK	symplekin	8189	19	n/a	n/a	n/a	1.636
1086995	ENSG00000006282	41410	SPATA20	spermatogenesis associated 20	64847	17	n/a	n/a	n/a	1.636
279993789	ENSG00000246716	0	AL359454.1	AL359454.1	0	13	n/a	n/a	n/a	1.635
279752394	ENSG00000221182	0	SNORD98	small nucleolar RNA, C/D box 98	0	10	n/a	n/a	n/a	1.635
280085800	ENSG00000255402	0	RP11-696P8.2	RP11-696P8.2	0	8	n/a	n/a	n/a	1.635
1095302	ENSG00000143363	37311	PRUNE	prune homolog (Drosophila)	58497	1	n/a	n/a	n/a	1.634
1091409	ENSG00000115977	22604	AAK1	AP2 associated kinase 1	22848	2	n/a	n/a	n/a	1.634
279755873	ENSG00000221795	1023030	MIR1324	microRNA 1324	100302212	3	n/a	n/a	n/a	1.634
1087067	ENSG00000008118	36448	CAMK1G	calcium/calmodulin-dependent protein kinase IG	57172	1	n/a	n/a	n/a	1.633
1097339	ENSG00000159842	26	ABR	active BCR-related gene	29	17	n/a	n/a	n/a	1.633
1101471	ENSG00000178821	109681	TMEM52	transmembrane protein 52	339456	1	n/a	n/a	n/a	1.632
1098860	ENSG00000166619	10746	BLCAP	bladder cancer associated protein	10904	20	n/a	n/a	n/a	1.632
1099129	ENSG00000167703	79039	SLC43A2	solute carrier family 43, member 2	124935	17	n/a	n/a	n/a	1.631
1094340	ENSG00000137177	40608	KIF13A	kinesin family member 13A	63971	6	n/a	n/a	n/a	1.630
279736771	ENSG00000215049	0	PRDX2P1	peroxiredoxin 2 pseudogene 1	0	13	n/a	n/a	n/a	1.630
1093748	ENSG00000134115	27000	CNTN6	contactin 6	27255	3	n/a	n/a	n/a	1.630
1089634	ENSG00000103043	34986	VAC14	Vac14 homolog (S. cerevisiae)	55697	16	n/a	n/a	n/a	1.630
1089624	ENSG00000102996	4298	MMP15	matrix metallopeptidase 15 (membrane-inserted)	4324	16	n/a	n/a	n/a	1.629
1094902	ENSG00000140488	38108	CELF6	CUGBP, Elav-like family member 6	60677	15	n/a	n/a	n/a	1.629
279818566	ENSG00000228167	0	RP11-489C13.1	RP11-489C13.1	0	1	n/a	n/a	n/a	1.628
1108009	ENSG00000232434	123592	C9orf172	chromosome 9 open reading frame 172	389813	9	n/a	n/a	n/a	1.628
279793550	ENSG00000225923	0	RP4-736I12.1	RP4-736I12.1	0	1	n/a	n/a	n/a	1.628
280055863	ENSG00000253369	0	RP11-1081M5.1	RP11-1081M5.1	0	8	n/a	n/a	n/a	1.628
1090024	ENSG00000105568	5486	PPP2R1A	protein phosphatase 2, regulatory subunit A, alpha	5518	19	n/a	n/a	n/a	1.628
1090663	ENSG00000110328	119462	GALNTL4	UDP-N-acetyl-alpha-D-galactosamine:polypeptide N-acetylgalactosaminyltransferase-like 4	374378	11	n/a	n/a	n/a	1.628
1097428	ENSG00000160360	25835	GPSM1	G-protein signaling modulator 1	26086	9	n/a	n/a	n/a	1.627
1087650	ENSG00000057704	36731	TMCC3	transmembrane and coiled-coil domain family 3	57458	12	n/a	n/a	n/a	1.627
280004085	ENSG00000248643	157124185	RBM14-RBM4	RBM14-RBM4 readthrough	100526737	11	n/a	n/a	n/a	1.626
1088455	ENSG00000082805	22840	ERC1	ELKS/RAB6-interacting/CAST family member 1	23085	12	n/a	n/a	n/a	1.625
1096946	ENSG00000156564	36770	LRFN2	leucine rich repeat and fibronectin type III domain containing 2	57497	6	n/a	n/a	n/a	1.625
279873718	ENSG00000233063	0	SAR1AP4	SAR1 homolog A (S. cerevisiae) pseudogene 4	0	X	n/a	n/a	n/a	1.624
1103850	ENSG00000196189	40851	SEMA4A	sema domain, immunoglobulin domain (Ig), transmembrane domain (TM) and short cytoplasmic domain, (semaphorin) 4A	64218	1	n/a	n/a	n/a	1.624
279879368	ENSG00000233558	0	RP3-486I3.4	RP3-486I3.4	0	6	n/a	n/a	n/a	1.624
1088985	ENSG00000099625	90242	C19orf26	chromosome 19 open reading frame 26	255057	19	n/a	n/a	n/a	1.623
1108143	ENSG00000233276	2859	GPX1	glutathione peroxidase 1	2876	3	n/a	n/a	n/a	1.623
279801692	ENSG00000226652	0	PSMD10P2	proteasome 26S subunit, non-ATPase, 10 pseudogene 2	0	3	n/a	n/a	n/a	1.623
1087895	ENSG00000067840	36868	PDZD4	PDZ domain containing 4	57595	X	n/a	n/a	n/a	1.623
1088257	ENSG00000077348	36194	EXOSC5	exosome component 5	56915	19	n/a	n/a	n/a	1.623
1091551	ENSG00000116990	4584	MYCL1	v-myc myelocytomatosis viral oncogene homolog 1, lung carcinoma derived (avian)	4610	1	n/a	n/a	n/a	1.622
1100125	ENSG00000171843	4275	MLLT3	myeloid/lymphoid or mixed-lineage leukemia (trithorax homolog, Drosophila); translocated to, 3	4300	9	n/a	n/a	n/a	1.622
1106098	ENSG00000214530	10651	STARD10	StAR-related lipid transfer (START) domain containing 10	10809	11	n/a	n/a	n/a	1.622
1094393	ENSG00000137486	405	ARRB1	arrestin, beta 1	408	11	n/a	n/a	n/a	1.622
1100928	ENSG00000175874	83565	CREG2	cellular repressor of E1A-stimulated genes 2	200407	2	n/a	n/a	n/a	1.620
279842266	ENSG00000230311	0	AC004074.3	AC004074.3	0	X	n/a	n/a	n/a	1.620
1108853	ENSG00000238045	0	AC009133.1	Uncharacterized protein	0	16	n/a	n/a	n/a	1.619
1089951	ENSG00000105254	1146	TBCB	tubulin folding cofactor B	1155	19	n/a	n/a	n/a	1.619
1108985	ENSG00000241370	55700	RPP21	ribonuclease P/MRP 21kDa subunit	79897	6	n/a	n/a	n/a	1.619
1096195	ENSG00000149926	57965	FAM57B	family with sequence similarity 57, member B	83723	16	n/a	n/a	n/a	1.619
279904499	ENSG00000235837	0	AC073333.8	AC073333.8	0	7	n/a	n/a	n/a	1.618
1095753	ENSG00000146267	58754	C6orf168	chromosome 6 open reading frame 168	84553	6	n/a	n/a	n/a	1.618
279885625	ENSG00000234130	0	RP13-88F20.1	RP13-88F20.1	0	X	n/a	n/a	n/a	1.618
279754459	ENSG00000221531	0	AC074091.1	AC074091.1	0	2	n/a	n/a	n/a	1.618
1095162	ENSG00000142453	10351	CARM1	coactivator-associated arginine methyltransferase 1	10498	19	n/a	n/a	n/a	1.618
1091653	ENSG00000117713	8236	ARID1A	AT rich interactive domain 1A (SWI-like)	8289	1	n/a	n/a	n/a	1.618
1097232	ENSG00000158966	36958	CACHD1	cache domain containing 1	57685	1	n/a	n/a	n/a	1.618
280115156	ENSG00000258411	0	RP11-804M7.2	RP11-804M7.2	0	14	n/a	n/a	n/a	1.617
279932215	ENSG00000238280	0	RP11-436D10.3	RP11-436D10.3	0	10	n/a	n/a	n/a	1.617
1088121	ENSG00000073910	9984	FRY	furry homolog (Drosophila)	10129	13	n/a	n/a	n/a	1.617
279981933	ENSG00000244097	0	RP11-411G7.1	RP11-411G7.1	0	17	n/a	n/a	n/a	1.617
1093489	ENSG00000132394	38109	EEFSEC	eukaryotic elongation factor, selenocysteine-tRNA-specific	60678	3	n/a	n/a	n/a	1.616
279941803	ENSG00000239645	0	AL445183.1	AL445183.1	0	1	n/a	n/a	n/a	1.616
1095324	ENSG00000143434	10353	SEMA6C	sema domain, transmembrane domain (TM), and cytoplasmic domain, (semaphorin) 6C	10500	1	n/a	n/a	n/a	1.616
1099405	ENSG00000168795	9781	ZBTB5	zinc finger and BTB domain containing 5	9925	9	n/a	n/a	n/a	1.615
1091558	ENSG00000117016	9639	RIMS3	regulating synaptic membrane exocytosis 3	9783	1	n/a	n/a	n/a	1.615
279913561	ENSG00000236701	0	RP11-549A6.1	RP11-549A6.1	0	9	n/a	n/a	n/a	1.615
279781233	ENSG00000224861	0	YBX1P1	Y box binding protein 1 pseudogene 1	0	14	n/a	n/a	n/a	1.615
279885390	ENSG00000234115	0	RP11-288G3.4	RP11-288G3.4	0	6	n/a	n/a	n/a	1.615
279716179	ENSG00000212290	0	5S_rRNA	5S ribosomal RNA	0	16	n/a	n/a	n/a	1.615
279845739	ENSG00000230584	0	CCT5P2	chaperonin containing TCP1, subunit 5 (epsilon) pseudogene 2	0	13	n/a	n/a	n/a	1.615
1091710	ENSG00000118432	1259	CNR1	cannabinoid receptor 1 (brain)	1268	6	n/a	n/a	n/a	1.615
1092659	ENSG00000125895	34610	C20orf46	chromosome 20 open reading frame 46	55321	20	n/a	n/a	n/a	1.614
1103140	ENSG00000186642	5106	PDE2A	phosphodiesterase 2A, cGMP-stimulated	5138	11	n/a	n/a	n/a	1.614
1095191	ENSG00000142627	1956	EPHA2	EPH receptor A2	1969	1	n/a	n/a	n/a	1.614
1096061	ENSG00000148798	8995	INA	internexin neuronal intermediate filament protein, alpha	9118	10	n/a	n/a	n/a	1.614
1091215	ENSG00000114739	90	ACVR2B	activin A receptor, type IIB	93	3	n/a	n/a	n/a	1.614
279843679	ENSG00000230432	0	AC114803.3	AC114803.3	0	2	n/a	n/a	n/a	1.614
1090976	ENSG00000112576	891	CCND3	cyclin D3	896	6	n/a	n/a	n/a	1.614
279750201	ENSG00000220105	0	RP11-307I14.2	RP11-307I14.2	0	9	n/a	n/a	n/a	1.613
279760931	ENSG00000222720	0	AC027307.1	AC027307.1	0	19	n/a	n/a	n/a	1.613
279841982	ENSG00000230286	0	AC013472.4	AC013472.4	0	2	n/a	n/a	n/a	1.613
279656426	ENSG00000199024	0	MIR103A2	microRNA 103a-2	0	20	n/a	n/a	n/a	1.612
1100815	ENSG00000175229	59732	GAL3ST3	galactose-3-O-sulfotransferase 3	89792	11	n/a	n/a	n/a	1.612
1096939	ENSG00000156508	1902	EEF1A1	eukaryotic translation elongation factor 1 alpha 1	1915	6	n/a	n/a	n/a	1.612
1090121	ENSG00000105989	7429	WNT2	wingless-type MMTV integration site family member 2	7472	7	n/a	n/a	n/a	1.612
1088742	ENSG00000090097	36338	PCBP4	poly(rC) binding protein 4	57060	3	n/a	n/a	n/a	1.612
279691013	ENSG00000205181	0	RP5-1022P6.6	RP5-1022P6.6	0	20	n/a	n/a	n/a	1.611
279881622	ENSG00000233766	0	AC098617.2	AC098617.2	0	2	n/a	n/a	n/a	1.611
1090064	ENSG00000105701	23523	FKBP8	FK506 binding protein 8, 38kDa	23770	19	n/a	n/a	n/a	1.611
1087792	ENSG00000065268	36692	WDR18	WD repeat domain 18	57418	19	n/a	n/a	n/a	1.611
279987728	ENSG00000244683	0	AC092656.1	AC092656.1	0	4	n/a	n/a	n/a	1.611
279652432	ENSG00000198857	0	HSD3BP5	hydroxy-delta-5-steroid dehydrogenase, 3 beta, pseudogene 5	0	1	n/a	n/a	n/a	1.610
1089178	ENSG00000100401	5873	RANGAP1	Ran GTPase activating protein 1	5905	22	n/a	n/a	n/a	1.609
1089763	ENSG00000104140	82368	RHOV	ras homolog gene family, member V	171177	15	n/a	n/a	n/a	1.609
279869182	ENSG00000232676	0	ADH5P2	alcohol dehydrogenase 5 (class III), chi polypeptide, pseudogene 2	0	1	n/a	n/a	n/a	1.609
1101179	ENSG00000177181	94381	RIMKLA	ribosomal modification protein rimK-like family member A	284716	1	n/a	n/a	n/a	1.609
1097332	ENSG00000159753	80501	RLTPR	RGD motif, leucine rich repeats, tropomodulin domain and proline-rich containing	146206	16	n/a	n/a	n/a	1.609
280106487	ENSG00000257548	0	RP11-797M17.1	RP11-797M17.1	0	12	n/a	n/a	n/a	1.609
1088488	ENSG00000083845	6160	RPS5	ribosomal protein S5	6193	19	n/a	n/a	n/a	1.609
279818881	ENSG00000228204	0	RP4-724E13.2	RP4-724E13.2	0	7	n/a	n/a	n/a	1.608
1101072	ENSG00000176641	85645	RNF152	ring finger protein 152	220441	18	n/a	n/a	n/a	1.608
1100702	ENSG00000174672	8904	BRSK2	BR serine/threonine kinase 2	9024	11	n/a	n/a	n/a	1.607
1097777	ENSG00000162755	79176	KLHDC9	kelch domain containing 9	126823	1	n/a	n/a	n/a	1.607
279819851	ENSG00000228287	0	AC000093.3	AC000093.3	0	22	n/a	n/a	n/a	1.606
1100338	ENSG00000172757	1064	CFL1	cofilin 1 (non-muscle)	1072	11	n/a	n/a	n/a	1.606
279657476	ENSG00000199394	0	U6	U6 spliceosomal RNA	0	12	n/a	n/a	n/a	1.606
1093233	ENSG00000130723	58922	PRRC2B	proline-rich coiled-coil 2B	84726	9	n/a	n/a	n/a	1.606
279989909	ENSG00000245410	0	AC132872.3	AC132872.3	0	17	n/a	n/a	n/a	1.606
1090044	ENSG00000105655	30957	ISYNA1	inositol-3-phosphate synthase 1	51477	19	n/a	n/a	n/a	1.606
1095195	ENSG00000142657	5194	PGD	phosphogluconate dehydrogenase	5226	1	n/a	n/a	n/a	1.606
1090668	ENSG00000110375	7336	UPK2	uroplakin 2	7379	11	n/a	n/a	n/a	1.606
1089007	ENSG00000099864	5032	PALM	paralemmin	5064	19	n/a	n/a	n/a	1.605
1101168	ENSG00000177108	94007	ZDHHC22	zinc finger, DHHC-type containing 22	283576	14	n/a	n/a	n/a	1.604
1090365	ENSG00000107954	9025	NEURL	neuralized homolog (Drosophila)	9148	10	n/a	n/a	n/a	1.604
279779144	ENSG00000224660	157121235	AC087590.3	AC087590.3	100505696	3	n/a	n/a	n/a	1.604
1092087	ENSG00000121671	1399	CRY2	cryptochrome 2 (photolyase-like)	1408	11	n/a	n/a	n/a	1.604
1093148	ENSG00000130283	2641	GDF1	growth differentiation factor 1	2657	19	n/a	n/a	n/a	1.603
1093963	ENSG00000135333	2030	EPHA7	EPH receptor A7	2045	6	n/a	n/a	n/a	1.603
1095238	ENSG00000143067	59985	ZNF697	zinc finger protein 697	90874	1	n/a	n/a	n/a	1.603
1089155	ENSG00000100346	8832	CACNA1I	calcium channel, voltage-dependent, T type, alpha 1I subunit	8911	22	n/a	n/a	n/a	1.603
1105793	ENSG00000212998	34761	AC010834.1	AC010834.1	55472	8	n/a	n/a	n/a	1.603
279661067	ENSG00000200463	1013267	U8	U8 small nucleolar RNA	727676	17	n/a	n/a	n/a	1.603
1103486	ENSG00000188157	119616	AGRN	agrin	375790	1	n/a	n/a	n/a	1.603
1090564	ENSG00000109466	11114	KLHL2	kelch-like 2, Mayven (Drosophila)	11275	4	n/a	n/a	n/a	1.602
1092868	ENSG00000127903	59922	ZNF835	zinc finger protein 835	90485	19	n/a	n/a	n/a	1.601
1108966	ENSG00000240972	4257	MIF	macrophage migration inhibitory factor (glycosylation-inhibiting factor)	4282	22	n/a	n/a	n/a	1.601
1098176	ENSG00000164061	8848	BSN	bassoon (presynaptic cytomatrix protein)	8927	3	n/a	n/a	n/a	1.600
279982502	ENSG00000244171	0	PBX2P1	pre-B-cell leukemia homeobox 2 pseudogene 1	0	3	n/a	n/a	n/a	1.600
279890499	ENSG00000234565	0	COX6B1P1	cytochrome c oxidase subunit VIb polypeptide 1 (ubiquitous) pseudogene 1	0	7	n/a	n/a	n/a	1.600
1100943	ENSG00000175931	40536	UBE2O	ubiquitin-conjugating enzyme E2O	63893	17	n/a	n/a	n/a	1.599
280125914	ENSG00000259031	0	CTD-2062F14.3	CTD-2062F14.3	0	14	n/a	n/a	n/a	1.599
1095631	ENSG00000145428	94599	RNF175	ring finger protein 175	285533	4	n/a	n/a	n/a	1.599
279737965	ENSG00000215196	94650	AC091878.1	AC091878.1	285696	5	n/a	n/a	n/a	1.598
1106520	ENSG00000221866	60065	PLXNA4	plexin A4	91584	7	n/a	n/a	n/a	1.598
1097393	ENSG00000160211	2523	G6PD	glucose-6-phosphate dehydrogenase	2539	X	n/a	n/a	n/a	1.597
280131744	ENSG00000259368	0	RP11-64K12.4	RP11-64K12.4	0	15	n/a	n/a	n/a	1.597
1107128	ENSG00000226763	1001626	SRRM5	serine/arginine repetitive matrix 5	100170229	19	n/a	n/a	n/a	1.597
1091049	ENSG00000113212	35412	PCDHB7	protocadherin beta 7	56129	5	n/a	n/a	n/a	1.597
280024759	ENSG00000250325	0	RP11-127B20.1	RP11-127B20.1	0	4	n/a	n/a	n/a	1.597
279708700	ENSG00000207631	1013218	MIR641	microRNA 641	693226	19	n/a	n/a	n/a	1.596
1102232	ENSG00000183010	5799	PYCR1	pyrroline-5-carboxylate reductase 1	5831	17	n/a	n/a	n/a	1.596
279780961	ENSG00000224831	0	RP11-651P23.4	RP11-651P23.4	0	3	n/a	n/a	n/a	1.595
1103420	ENSG00000187902	168534	SHISA7	shisa homolog 7 (Xenopus laevis)	729956	19	n/a	n/a	n/a	1.595
1090619	ENSG00000109956	26832	B3GAT1	beta-1,3-glucuronyltransferase 1 (glucuronosyltransferase P)	27087	11	n/a	n/a	n/a	1.595
1105851	ENSG00000213390	59176	ARHGAP19	Rho GTPase activating protein 19	84986	10	n/a	n/a	n/a	1.595
1089365	ENSG00000101255	37033	TRIB3	tribbles homolog 3 (Drosophila)	57761	20	n/a	n/a	n/a	1.595
279998310	ENSG00000248167	1012216	TRIM39-RPP21	TRIM39-RPP21 readthrough	202658	6	n/a	n/a	n/a	1.595
1093854	ENSG00000134698	82978	EIF2C4	eukaryotic translation initiation factor 2C, 4	192670	1	n/a	n/a	n/a	1.594
1093647	ENSG00000133243	34932	BTBD2	BTB (POZ) domain containing 2	55643	19	n/a	n/a	n/a	1.594
1093840	ENSG00000134590	8854	FAM127A	family with sequence similarity 127, member A	8933	X	n/a	n/a	n/a	1.594
1086908	ENSG00000004059	378	ARF5	ADP-ribosylation factor 5	381	7	n/a	n/a	n/a	1.594
1106457	ENSG00000218537	0	AP000350.4	Uncharacterized protein	0	22	n/a	n/a	n/a	1.594
1087577	ENSG00000053108	22860	FSTL4	follistatin-like 4	23105	5	n/a	n/a	n/a	1.594
1088528	ENSG00000085377	5518	PREP	prolyl endopeptidase	5550	6	n/a	n/a	n/a	1.594
279773191	ENSG00000224172	0	RP11-416N13.1	RP11-416N13.1	0	7	n/a	n/a	n/a	1.593
1098188	ENSG00000164082	2895	GRM2	glutamate receptor, metabotropic 2	2912	3	n/a	n/a	n/a	1.593
279994149	ENSG00000246892	0	AL034548.1	AL034548.1	0	20	n/a	n/a	n/a	1.593
1086887	ENSG00000002587	9813	HS3ST1	heparan sulfate (glucosamine) 3-O-sulfotransferase 1	9957	4	n/a	n/a	n/a	1.593
1090887	ENSG00000112038	4956	OPRM1	opioid receptor, mu 1	4988	6	n/a	n/a	n/a	1.593
1090444	ENSG00000108557	10585	RAI1	retinoic acid induced 1	10743	17	n/a	n/a	n/a	1.592
1100448	ENSG00000173272	166317	MZT2A	mitotic spindle organizing protein 2A	653784	2	n/a	n/a	n/a	1.592
1099413	ENSG00000168824	26810	NSG1	Neuron-specific protein family member 1	27065	4	n/a	n/a	n/a	1.592
280078255	ENSG00000254953	0	RP11-100N3.2	RP11-100N3.2	0	11	n/a	n/a	n/a	1.592
1087284	ENSG00000022355	2538	GABRA1	gamma-aminobutyric acid (GABA) A receptor, alpha 1	2554	5	n/a	n/a	n/a	1.591
279903973	ENSG00000235776	0	AC000089.3	AC000089.3	0	22	n/a	n/a	n/a	1.591
1109056	ENSG00000242732	109869	RGAG4	retrotransposon gag domain containing 4	340526	X	n/a	n/a	n/a	1.591
1104952	ENSG00000203879	2648	GDI1	GDP dissociation inhibitor 1	2664	X	n/a	n/a	n/a	1.590
280075639	ENSG00000254768	0	CTD-2140G10.2	CTD-2140G10.2	0	11	n/a	n/a	n/a	1.590
1088910	ENSG00000095539	36988	SEMA4G	sema domain, immunoglobulin domain (Ig), transmembrane domain (TM) and short cytoplasmic domain, (semaphorin) 4G	57715	10	n/a	n/a	n/a	1.590
1094169	ENSG00000136279	28724	DBNL	drebrin-like	28988	7	n/a	n/a	n/a	1.590
1096188	ENSG00000149798	10288	CDC42EP2	CDC42 effector protein (Rho GTPase binding) 2	10435	11	n/a	n/a	n/a	1.590
1094814	ENSG00000139890	81493	REM2	RAS (RAD and GEM)-like GTP binding 2	161253	14	n/a	n/a	n/a	1.590
1099704	ENSG00000170089	181061	RP11-423H2.1	RP11-423H2.1	728554	5	n/a	n/a	n/a	1.589
1098460	ENSG00000165059	5536	PRKACG	protein kinase, cAMP-dependent, catalytic, gamma	5568	9	n/a	n/a	n/a	1.589
1104196	ENSG00000197177	58636	GPR123	G protein-coupled receptor 123	84435	10	n/a	n/a	n/a	1.588
1096525	ENSG00000152910	59601	CNTNAP4	contactin associated protein-like 4	85445	16	n/a	n/a	n/a	1.588
280005797	ENSG00000248751	0	RP1-130H16.18	RP1-130H16.18	0	22	n/a	n/a	n/a	1.588
1096866	ENSG00000155966	2318	AFF2	AF4/FMR2 family, member 2	2334	X	n/a	n/a	n/a	1.587
1093435	ENSG00000132003	41750	ZSWIM4	zinc finger, SWIM-type containing 4	65249	19	n/a	n/a	n/a	1.587
1100250	ENSG00000172354	2766	GNB2	guanine nucleotide binding protein (G protein), beta polypeptide 2	2783	7	n/a	n/a	n/a	1.587
1094721	ENSG00000139266	60241	MARCH9	membrane-associated ring finger (C3HC4) 9	92979	12	n/a	n/a	n/a	1.587
279851004	ENSG00000231092	0	AC012513.6	AC012513.6	0	2	n/a	n/a	n/a	1.586
1094802	ENSG00000139767	58731	SRRM4	serine/arginine repetitive matrix 4	84530	12	n/a	n/a	n/a	1.586
1088975	ENSG00000099364	33911	FBXL19	F-box and leucine-rich repeat protein 19	54620	16	n/a	n/a	n/a	1.586
1090073	ENSG00000105732	41338	ZNF574	zinc finger protein 574	64763	19	n/a	n/a	n/a	1.585
279937157	ENSG00000239065	0	snoU13	Small nucleolar RNA U13	0	8	n/a	n/a	n/a	1.585
1096007	ENSG00000148344	9395	PTGES	prostaglandin E synthase	9536	9	n/a	n/a	n/a	1.585
1088609	ENSG00000087258	2758	GNAO1	guanine nucleotide binding protein (G protein), alpha activating activity polypeptide O	2775	16	n/a	n/a	n/a	1.585
1106383	ENSG00000215621	0	AC174470.1	Protein FAM195B	0	17	n/a	n/a	n/a	1.584
279735887	ENSG00000215007	0	DNAJA1P3	DnaJ (Hsp40) homolog, subfamily A, member 1 pseudogene 3	0	X	n/a	n/a	n/a	1.584
279919742	ENSG00000237260	0	AC073069.2	AC073069.2	0	2	n/a	n/a	n/a	1.584
1097429	ENSG00000160392	79153	C19orf47	chromosome 19 open reading frame 47	126526	19	n/a	n/a	n/a	1.583
1098184	ENSG00000164077	58525	MON1A	MON1 homolog A (yeast)	84315	3	n/a	n/a	n/a	1.583
279709918	ENSG00000207864	128129	MIR27B	microRNA 27b	407019	9	n/a	n/a	n/a	1.583
279886928	ENSG00000234235	0	BOK-AS1	BOK antisense RNA 1 (non-protein coding)	0	2	n/a	n/a	n/a	1.582
1089541	ENSG00000102302	2230	FGD1	FYVE, RhoGEF and PH domain containing 1	2245	X	n/a	n/a	n/a	1.582
279952251	ENSG00000240882	0	RP11-174O3.1	RP11-174O3.1	0	3	n/a	n/a	n/a	1.582
279826255	ENSG00000228838	0	RP4-784A16.2	RP4-784A16.2	0	1	n/a	n/a	n/a	1.582
280094167	ENSG00000256248	0	RP11-123O10.4	RP11-123O10.4	0	12	n/a	n/a	n/a	1.582
280128329	ENSG00000259173	0	RP11-30K9.7	RP11-30K9.7	0	15	n/a	n/a	n/a	1.582
280000630	ENSG00000248354	0	AP001055.7	AP001055.7	0	21	n/a	n/a	n/a	1.582
1088662	ENSG00000088808	23123	PPP1R13B	protein phosphatase 1, regulatory subunit 13B	23368	14	n/a	n/a	n/a	1.582
280011145	ENSG00000249245	0	RP11-557J10.3	RP11-557J10.3	0	4	n/a	n/a	n/a	1.582
1107825	ENSG00000231305	152580	RP11-723O4.2	RP11-723O4.2	653712	3	n/a	n/a	n/a	1.581
1101855	ENSG00000181039	94355	ANKRD34A	ankyrin repeat domain 34A	284615	1	n/a	n/a	n/a	1.581
279862629	ENSG00000232085	0	RP11-261C10.4	RP11-261C10.4	0	1	n/a	n/a	n/a	1.581
279994320	ENSG00000246981	0	AL139044.1	AL139044.1	0	6	n/a	n/a	n/a	1.580
279847205	ENSG00000230729	0	RP11-296L22.8	RP11-296L22.8	0	9	n/a	n/a	n/a	1.580
1108238	ENSG00000233913	0	CTC-575D19.1	CTC-575D19.1	0	5	n/a	n/a	n/a	1.580
1099112	ENSG00000167654	59487	ATCAY	ataxia, cerebellar, Cayman type	85300	19	n/a	n/a	n/a	1.580
280126702	ENSG00000259080	0	RP11-158I13.2	RP11-158I13.2	0	2	n/a	n/a	n/a	1.579
1088262	ENSG00000077463	31028	SIRT6	sirtuin 6	51548	19	n/a	n/a	n/a	1.579
1103155	ENSG00000186716	610	BCR	breakpoint cluster region	613	22	n/a	n/a	n/a	1.578
1100445	ENSG00000173264	36113	GPR137	G protein-coupled receptor 137	56834	11	n/a	n/a	n/a	1.578
1093125	ENSG00000130164	3924	LDLR	low density lipoprotein receptor	3949	19	n/a	n/a	n/a	1.578
1086890	ENSG00000002746	22827	HECW1	HECT, C2 and WW domain containing E3 ubiquitin protein ligase 1	23072	7	n/a	n/a	n/a	1.578
1091280	ENSG00000115226	41401	FNDC4	fibronectin type III domain containing 4	64838	2	n/a	n/a	n/a	1.578
280120757	ENSG00000258741	0	RP11-386M24.4	RP11-386M24.4	0	15	n/a	n/a	n/a	1.577
279747910	ENSG00000218483	0	RP11-554D15.2	RP11-554D15.2	0	6	n/a	n/a	n/a	1.577
279484224	ENSG00000177820	0	AC004917.1	AC004917.1	0	7	n/a	n/a	n/a	1.577
279914641	ENSG00000236794	0	BCRP8	breakpoint cluster region pseudogene 8	0	22	n/a	n/a	n/a	1.577
1107349	ENSG00000228224	58172	NACAP1	nascent-polypeptide-associated complex alpha polypeptide pseudogene 1	83955	8	n/a	n/a	n/a	1.577
1088160	ENSG00000075073	6825	TACR2	tachykinin receptor 2	6865	10	n/a	n/a	n/a	1.577
1099661	ENSG00000169900	92196	PYDC1	PYD (pyrin domain) containing 1	260434	16	n/a	n/a	n/a	1.576
280105773	ENSG00000257494	0	RP3-521E19.2	RP3-521E19.2	0	12	n/a	n/a	n/a	1.576
279644223	ENSG00000198618	0	PPIAP22	peptidylprolyl isomerase A (cyclophilin A) pseudogene 22	0	21	n/a	n/a	n/a	1.575
279410492	ENSG00000170233	0	NLRP1	NLRP1	0	17	n/a	n/a	n/a	1.575
280059122	ENSG00000253618	0	RP11-394O4.4	RP11-394O4.4	0	5	n/a	n/a	n/a	1.575
1094698	ENSG00000139163	34789	ETNK1	ethanolamine kinase 1	55500	12	n/a	n/a	n/a	1.574
1092887	ENSG00000128011	36895	LRFN1	leucine rich repeat and fibronectin type III domain containing 1	57622	19	n/a	n/a	n/a	1.574
279821010	ENSG00000228380	0	AC016697.2	AC016697.2	0	2	n/a	n/a	n/a	1.573
1095342	ENSG00000143499	36229	SMYD2	SET and MYND domain containing 2	56950	1	n/a	n/a	n/a	1.573
1105587	ENSG00000205867	133242	KRTAP5-2	keratin associated protein 5-2	440021	11	n/a	n/a	n/a	1.573
279657714	ENSG00000199461	0	Y_RNA	Y RNA	0	14	n/a	n/a	n/a	1.572
1089296	ENSG00000100949	5843	RABGGTA	Rab geranylgeranyltransferase, alpha subunit	5875	14	n/a	n/a	n/a	1.572
279928852	ENSG00000237999	0	RP11-394D2.1	RP11-394D2.1	0	9	n/a	n/a	n/a	1.572
279779415	ENSG00000224680	0	PLA2G12AP1	phospholipase A2, group XIIA pseudogene 1	0	1	n/a	n/a	n/a	1.572
1097108	ENSG00000157985	78292	AGAP1	ArfGAP with GTPase domain, ankyrin repeat and PH domain 1	116987	2	n/a	n/a	n/a	1.571
1090858	ENSG00000111817	29673	DSE	dermatan sulfate epimerase	29940	6	n/a	n/a	n/a	1.571
279896640	ENSG00000235084	0	CHCHD2P6	coiled-coil-helix-coiled-coil-helix domain containing 2 pseudogene 6	0	1	n/a	n/a	n/a	1.571
1102826	ENSG00000185379	5860	RAD51D	RAD51 homolog D (S. cerevisiae)	5892	17	n/a	n/a	n/a	1.571
279993502	ENSG00000246629	0	AC092535.2	AC092535.2	0	4	n/a	n/a	n/a	1.571
1100271	ENSG00000172432	33967	GTPBP2	GTP binding protein 2	54676	6	n/a	n/a	n/a	1.571
1088224	ENSG00000076604	9474	TRAF4	TNF receptor-associated factor 4	9618	17	n/a	n/a	n/a	1.571
1090653	ENSG00000110218	23896	PANX1	pannexin 1	24145	11	n/a	n/a	n/a	1.571
1099622	ENSG00000169738	30663	DCXR	dicarbonyl/L-xylulose reductase	51181	17	n/a	n/a	n/a	1.570
1108439	ENSG00000235297	0	RP11-504H5.1	RP11-504H5.1	0	18	n/a	n/a	n/a	1.570
280053806	ENSG00000253226	0	RP11-441M8.1	RP11-441M8.1	0	8	n/a	n/a	n/a	1.570
1101758	ENSG00000180581	0	SRP9P1	signal recognition particle 9 pseudogene 1	0	10	n/a	n/a	n/a	1.570
280023405	ENSG00000250232	0	AF196779.12	Uncharacterized proteinUncharacterized protein	0	X	n/a	n/a	n/a	1.570
1095297	ENSG00000143340	80731	FAM163A	family with sequence similarity 163, member A	148753	1	n/a	n/a	n/a	1.570
1093171	ENSG00000130383	2511	FUT5	fucosyltransferase 5 (alpha (1,3) fucosyltransferase)	2527	19	n/a	n/a	n/a	1.570
280071292	ENSG00000254470	0	RP11-770G2.3	RP11-770G2.3	0	11	n/a	n/a	n/a	1.569
1094009	ENSG00000135503	88	ACVR1B	activin A receptor, type IB	91	12	n/a	n/a	n/a	1.569
1095930	ENSG00000147642	34927	SYBU	syntabulin (syntaxin-interacting)	55638	8	n/a	n/a	n/a	1.569
279738114	ENSG00000215221	0	UBA52P6	ubiquitin A-52 residue ribosomal protein fusion product 1 pseudogene 6	0	9	n/a	n/a	n/a	1.568
1093823	ENSG00000134490	59206	C18orf45	chromosome 18 open reading frame 45	85019	18	n/a	n/a	n/a	1.568
1095743	ENSG00000146216	58829	TTBK1	tau tubulin kinase 1	84630	6	n/a	n/a	n/a	1.567
279979009	ENSG00000243781	0	RP11-193H5.2	RP11-193H5.2	0	1	n/a	n/a	n/a	1.567
1089635	ENSG00000103044	3021	HAS3	hyaluronan synthase 3	3038	16	n/a	n/a	n/a	1.566
1089698	ENSG00000103415	3143	HMOX2	heme oxygenase (decycling) 2	3163	16	n/a	n/a	n/a	1.566
279942583	ENSG00000239735	0	AC116316.1	AC116316.1	0	4	n/a	n/a	n/a	1.566
1104701	ENSG00000198720	79038	ANKRD13B	ankyrin repeat domain 13B	124930	17	n/a	n/a	n/a	1.566
1099696	ENSG00000170043	37299	TRAPPC1	trafficking protein particle complex 1	58485	17	n/a	n/a	n/a	1.566
1094930	ENSG00000140660	0	RUNDC2A	RUN domain-containing protein 2A	0	16	n/a	n/a	n/a	1.565
1102787	ENSG00000185236	9105	RAB11B	RAB11B, member RAS oncogene family	9230	19	n/a	n/a	n/a	1.565
1095580	ENSG00000145029	58486	NICN1	nicolin 1	84276	3	n/a	n/a	n/a	1.565
279705753	ENSG00000207116	157128855	U6	U6 spliceosomal RNA	100873740	2	n/a	n/a	n/a	1.564
1105810	ENSG00000213064	119543	SFT2D2	SFT2 domain containing 2	375035	1	n/a	n/a	n/a	1.564
279998646	ENSG00000248201	0	RP4-671G15.3	RP4-671G15.3	0	1	n/a	n/a	n/a	1.563
1104175	ENSG00000197122	6674	SRC	v-src sarcoma (Schmidt-Ruppin A-2) viral oncogene homolog (avian)	6714	20	n/a	n/a	n/a	1.563
1091350	ENSG00000115568	7657	ZNF142	zinc finger protein 142	7701	2	n/a	n/a	n/a	1.563
280072985	ENSG00000254596	0	CTD-3074O7.7	CTD-3074O7.7	0	11	n/a	n/a	n/a	1.563
1092365	ENSG00000124140	36741	SLC12A5	solute carrier family 12 (potassium/chloride transporter), member 5	57468	20	n/a	n/a	n/a	1.563
1090354	ENSG00000107872	55015	FBXL15	F-box and leucine-rich repeat protein 15	79176	10	n/a	n/a	n/a	1.563
279797561	ENSG00000226268	0	RP11-61N20.3	RP11-61N20.3	0	11	n/a	n/a	n/a	1.563
1093266	ENSG00000130827	34847	PLXNA3	plexin A3	55558	X	n/a	n/a	n/a	1.562
1087422	ENSG00000038427	1451	VCAN	versican	1462	5	n/a	n/a	n/a	1.562
1089805	ENSG00000104427	30583	FAM164A	family with sequence similarity 164, member A	51101	8	n/a	n/a	n/a	1.562
1103145	ENSG00000186665	94148	C17orf58	chromosome 17 open reading frame 58	284018	17	n/a	n/a	n/a	1.561
1092281	ENSG00000123360	5121	PDE1B	phosphodiesterase 1B, calmodulin-dependent	5153	12	n/a	n/a	n/a	1.561
1106969	ENSG00000225663	110380	FAM195B	family with sequence similarity 195, member B	348262	17	n/a	n/a	n/a	1.561
1097137	ENSG00000158186	22564	MRAS	muscle RAS oncogene homolog	22808	3	n/a	n/a	n/a	1.561
1093160	ENSG00000130313	25545	PGLS	6-phosphogluconolactonase	25796	19	n/a	n/a	n/a	1.560
1091718	ENSG00000118496	58296	FBXO30	F-box protein 30	84085	6	n/a	n/a	n/a	1.560
279927058	ENSG00000237846	0	RP11-216M21.1	RP11-216M21.1	0	9	n/a	n/a	n/a	1.560
1087825	ENSG00000065923	58877	SLC9A7	solute carrier family 9 (sodium/hydrogen exchanger), member 7	84679	X	n/a	n/a	n/a	1.559
1095365	ENSG00000143603	3757	KCNN3	potassium intermediate/small conductance calcium-activated channel, subfamily N, member 3	3782	1	n/a	n/a	n/a	1.559
1092062	ENSG00000121361	3739	KCNJ8	potassium inwardly-rectifying channel, subfamily J, member 8	3764	12	n/a	n/a	n/a	1.558
279742433	ENSG00000215805	0	RP11-438O11.1	RP11-438O11.1	0	1	n/a	n/a	n/a	1.558
280061257	ENSG00000253744	0	AC025442.3	AC025442.3	0	5	n/a	n/a	n/a	1.558
1101904	ENSG00000181409	9481	AATK	apoptosis-associated tyrosine kinase	9625	17	n/a	n/a	n/a	1.558
1106543	ENSG00000221926	10479	TRIM16	tripartite motif containing 16	10626	17	n/a	n/a	n/a	1.558
1101180	ENSG00000177182	81319	CLVS1	clavesin 1	157807	8	n/a	n/a	n/a	1.557
279893514	ENSG00000234811	0	RP11-241I20.5	RP11-241I20.5	0	10	n/a	n/a	n/a	1.557
1093047	ENSG00000129355	1026	CDKN2D	cyclin-dependent kinase inhibitor 2D (p19, inhibits CDK4)	1032	19	n/a	n/a	n/a	1.557
1100735	ENSG00000174871	90183	CNIH2	cornichon homolog 2 (Drosophila)	254263	11	n/a	n/a	n/a	1.557
1095319	ENSG00000143409	35082	FAM63A	family with sequence similarity 63, member A	55793	1	n/a	n/a	n/a	1.556
1092847	ENSG00000127585	80513	FBXL16	F-box and leucine-rich repeat protein 16	146330	16	n/a	n/a	n/a	1.556
1088868	ENSG00000092964	1796	DPYSL2	dihydropyrimidinase-like 2	1808	8	n/a	n/a	n/a	1.556
1102836	ENSG00000185442	125113	FAM174B	family with sequence similarity 174, member B	400451	15	n/a	n/a	n/a	1.556
279985225	ENSG00000244428	0	AC006032.1	AC006032.1	0	Y	n/a	n/a	n/a	1.556
280072356	ENSG00000254553	0	RP1-27O5.3	RP1-27O5.3	0	1	n/a	n/a	n/a	1.555
1096276	ENSG00000150991	7273	UBC	ubiquitin C	7316	12	n/a	n/a	n/a	1.555
1100738	ENSG00000174886	79134	NDUFA11	NADH dehydrogenase (ubiquinone) 1 alpha subcomplex, 11, 14.7kDa	126328	19	n/a	n/a	n/a	1.555
280094628	ENSG00000256302	0	RP11-705C15.5	RP11-705C15.5	0	12	n/a	n/a	n/a	1.554
279728898	ENSG00000214203	0	RP11-135F9.1	RP11-135F9.1	0	12	n/a	n/a	n/a	1.554
1101875	ENSG00000181220	81230	ZNF746	zinc finger protein 746	155061	7	n/a	n/a	n/a	1.554
1092688	ENSG00000126012	8190	KDM5C	lysine (K)-specific demethylase 5C	8242	X	n/a	n/a	n/a	1.554
279957397	ENSG00000241489	0	AF011889.5	AF011889.5	0	X	n/a	n/a	n/a	1.553
280088854	ENSG00000255651	0	RP11-466C23.4	RP11-466C23.4	0	11	n/a	n/a	n/a	1.553
279772783	ENSG00000224126	0	AC026271.3	AC026271.3	0	17	n/a	n/a	n/a	1.553
1106465	ENSG00000218891	81568	ZNF579	zinc finger protein 579	163033	19	n/a	n/a	n/a	1.553
280077520	ENSG00000254898	0	RP11-513D5.2	RP11-513D5.2	0	8	n/a	n/a	n/a	1.553
1101384	ENSG00000178252	11020	WDR6	WD repeat domain 6	11180	3	n/a	n/a	n/a	1.553
1094953	ENSG00000140854	10154	KATNB1	katanin p80 (WD repeat containing) subunit B 1	10300	16	n/a	n/a	n/a	1.552
280090539	ENSG00000255824	0	AL590369.1	AL590369.1	0	9	n/a	n/a	n/a	1.552
1102709	ENSG00000184967	54890	NOC4L	nucleolar complex associated 4 homolog (S. cerevisiae)	79050	12	n/a	n/a	n/a	1.552
1090946	ENSG00000112320	34373	SOBP	sine oculis binding protein homolog (Drosophila)	55084	6	n/a	n/a	n/a	1.552
1090278	ENSG00000107140	6974	TESK1	testis-specific kinase 1	7016	9	n/a	n/a	n/a	1.552
1093292	ENSG00000131019	55270	ULBP3	UL16 binding protein 3	79465	6	n/a	n/a	n/a	1.552
1090230	ENSG00000106633	2629	GCK	glucokinase (hexokinase 4)	2645	7	n/a	n/a	n/a	1.551
1097118	ENSG00000158050	1832	DUSP2	dual specificity phosphatase 2	1844	2	n/a	n/a	n/a	1.551
1099558	ENSG00000169432	6300	SCN9A	sodium channel, voltage-gated, type IX, alpha subunit	6335	2	n/a	n/a	n/a	1.551
280106287	ENSG00000257529	0	RP1-164F3.9	Ribosomal protein L36a	0	X	n/a	n/a	n/a	1.551
1102919	ENSG00000185803	55384	GPR172A	G protein-coupled receptor 172A	79581	8	n/a	n/a	n/a	1.551
1109088	ENSG00000243501	0	KHDC1L	KH homology domain containing 1-like	0	6	n/a	n/a	n/a	1.550
1098743	ENSG00000166188	36840	ZNF319	zinc finger protein 319	57567	16	n/a	n/a	n/a	1.550
1093323	ENSG00000131165	5087	CHMP1A	charged multivesicular body protein 1A	5119	16	n/a	n/a	n/a	1.550
279722491	ENSG00000213478	0	CFL1P2	cofilin 1 (non-muscle) pseudogene 2	0	1	n/a	n/a	n/a	1.550
1090384	ENSG00000108175	36454	ZMIZ1	zinc finger, MIZ-type containing 1	57178	10	n/a	n/a	n/a	1.550
1094954	ENSG00000140859	3776	KIFC3	kinesin family member C3	3801	16	n/a	n/a	n/a	1.550
1106213	ENSG00000214921	0	AC003102.1	AC003102.1	0	17	n/a	n/a	n/a	1.550
280039139	ENSG00000251467	0	CTC-250P20.2	CTC-250P20.2	0	5	n/a	n/a	n/a	1.550
1089807	ENSG00000104435	10917	STMN2	stathmin-like 2	11075	8	n/a	n/a	n/a	1.550
1103286	ENSG00000187260	110422	WDR86	WD repeat domain 86	349136	7	n/a	n/a	n/a	1.549
1101548	ENSG00000179222	9359	MAGED1	melanoma antigen family D, 1	9500	X	n/a	n/a	n/a	1.549
279899320	ENSG00000235335	0	AC016723.4	AC016723.4	0	2	n/a	n/a	n/a	1.549
1092725	ENSG00000126457	3256	PRMT1	protein arginine methyltransferase 1	3276	19	n/a	n/a	n/a	1.549
1092216	ENSG00000122779	8728	TRIM24	tripartite motif containing 24	8805	7	n/a	n/a	n/a	1.548
279735880	ENSG00000215006	0	CHCHD2P2	coiled-coil-helix-coiled-coil-helix domain containing 2 pseudogene 2	0	5	n/a	n/a	n/a	1.548
279744533	ENSG00000216197	0	AP001623.1	AP001623.1	0	21	n/a	n/a	n/a	1.548
1093876	ENSG00000134824	9279	FADS2	fatty acid desaturase 2	9415	11	n/a	n/a	n/a	1.548
1100085	ENSG00000171680	36722	PLEKHG5	pleckstrin homology domain containing, family G (with RhoGef domain) member 5	57449	1	n/a	n/a	n/a	1.548
1087693	ENSG00000060709	23259	RIMBP2	RIMS binding protein 2	23504	12	n/a	n/a	n/a	1.548
1092843	ENSG00000127561	9020	SYNGR3	synaptogyrin 3	9143	16	n/a	n/a	n/a	1.548
1096191	ENSG00000149823	734	C11orf2	chromosome 11 open reading frame 2	738	11	n/a	n/a	n/a	1.547
279958422	ENSG00000241607	0	RP11-357K9.2	RP11-357K9.2	0	X	n/a	n/a	n/a	1.547
279878780	ENSG00000233508	0	RP1-269M15.3	RP1-269M15.3	0	20	n/a	n/a	n/a	1.547
1104974	ENSG00000203950	25820	FAM127B	family with sequence similarity 127, member B	26071	X	n/a	n/a	n/a	1.547
1091165	ENSG00000114268	5178	PFKFB4	6-phosphofructo-2-kinase/fructose-2,6-biphosphatase 4	5210	3	n/a	n/a	n/a	1.547
1087913	ENSG00000068383	3607	INPP5A	inositol polyphosphate-5-phosphatase, 40kDa	3632	10	n/a	n/a	n/a	1.546
1087605	ENSG00000054793	9934	ATP9A	ATPase, class II, type 9A	10079	20	n/a	n/a	n/a	1.546
279743875	ENSG00000215998	0	MIR935	microRNA 935	0	19	n/a	n/a	n/a	1.545
1097407	ENSG00000160271	5868	RALGDS	ral guanine nucleotide dissociation stimulator	5900	9	n/a	n/a	n/a	1.545
1102044	ENSG00000182195	23394	LDOC1	leucine zipper, down-regulated in cancer 1	23641	X	n/a	n/a	n/a	1.545
279995355	ENSG00000247329	0	AC145207.1	AC145207.1	0	17	n/a	n/a	n/a	1.544
1092542	ENSG00000125354	22912	SEPT6	septin 6	23157	X	n/a	n/a	n/a	1.544
1103352	ENSG00000187672	25808	ERC2	ELKS/RAB6-interacting/CAST family member 2	26059	3	n/a	n/a	n/a	1.544
1094868	ENSG00000140320	22649	BAHD1	bromo adjacent homology domain containing 1	22893	15	n/a	n/a	n/a	1.544
1092729	ENSG00000126464	36752	PRR12	proline rich 12	57479	19	n/a	n/a	n/a	1.544
1098723	ENSG00000166140	59126	ZFYVE19	zinc finger, FYVE domain containing 19	84936	15	n/a	n/a	n/a	1.543
1101140	ENSG00000176973	23379	FAM89B	family with sequence similarity 89, member B	23625	11	n/a	n/a	n/a	1.542
279948161	ENSG00000240397	0	RP11-4K3__A.2	RP11-4K3__A.2	0	1	n/a	n/a	n/a	1.542
1094961	ENSG00000140939	8888	NOL3	nucleolar protein 3 (apoptosis repressor with CARD domain)	8996	16	n/a	n/a	n/a	1.542
1092853	ENSG00000127663	22785	KDM4B	lysine (K)-specific demethylase 4B	23030	19	n/a	n/a	n/a	1.542
1100456	ENSG00000173320	36256	STOX2	storkhead box 2	56977	4	n/a	n/a	n/a	1.541
1095411	ENSG00000143862	79246	ARL8A	ADP-ribosylation factor-like 8A	127829	1	n/a	n/a	n/a	1.541
1102847	ENSG00000185504	56034	C17orf70	chromosome 17 open reading frame 70	80233	17	n/a	n/a	n/a	1.541
279999431	ENSG00000248275	157123733	CTC-338M12.3	CTC-338M12.3	100507602	5	n/a	n/a	n/a	1.541
1099122	ENSG00000167685	34600	ZNF444	zinc finger protein 444	55311	19	n/a	n/a	n/a	1.541
279813499	ENSG00000227704	0	RP1-266L20.4	RP1-266L20.4	0	6	n/a	n/a	n/a	1.540
1093203	ENSG00000130584	80037	ZBTB46	zinc finger and BTB domain containing 46	140685	20	n/a	n/a	n/a	1.540
279989067	ENSG00000245025	0	RP11-875O11.1	RP11-875O11.1	0	8	n/a	n/a	n/a	1.540
1089622	ENSG00000102981	30339	PARD6A	par-6 partitioning defective 6 homolog alpha (C. elegans)	50855	16	n/a	n/a	n/a	1.540
1094522	ENSG00000138083	6460	SIX3	SIX homeobox 3	6496	2	n/a	n/a	n/a	1.540
1100968	ENSG00000176095	9663	IP6K1	inositol hexakisphosphate kinase 1	9807	3	n/a	n/a	n/a	1.539
1099206	ENSG00000167972	18	ABCA3	ATP-binding cassette, sub-family A (ABC1), member 3	21	16	n/a	n/a	n/a	1.539
1093998	ENSG00000135454	2567	B4GALNT1	beta-1,4-N-acetyl-galactosaminyl transferase 1	2583	12	n/a	n/a	n/a	1.539
279982150	ENSG00000244128	0	RP11-85M11.2	RP11-85M11.2	0	3	n/a	n/a	n/a	1.538
1107102	ENSG00000226593	0	AC004258.1	Uncharacterized membrane protein C19orf24	0	19	n/a	n/a	n/a	1.538
1094530	ENSG00000138111	55650	TMEM180	transmembrane protein 180	79847	10	n/a	n/a	n/a	1.538
1101476	ENSG00000178878	57277	APOLD1	apolipoprotein L domain containing 1	81575	12	n/a	n/a	n/a	1.538
1105518	ENSG00000205593	128789	FAM116B	family with sequence similarity 116, member B	414918	22	n/a	n/a	n/a	1.538
1097469	ENSG00000160746	34418	ANO10	anoctamin 10	55129	3	n/a	n/a	n/a	1.538
1100577	ENSG00000173933	5904	RBM4	RNA binding motif protein 4	5936	11	n/a	n/a	n/a	1.538
279954007	ENSG00000241117	0	AL359074.1	AL359074.1	0	10	n/a	n/a	n/a	1.538
1099582	ENSG00000169564	5061	PCBP1	poly(rC) binding protein 1	5093	2	n/a	n/a	n/a	1.538
279657462	ENSG00000199390	1013319	SNORD114-7	small nucleolar RNA, C/D box 114-7	767583	14	n/a	n/a	n/a	1.537
279883238	ENSG00000233908	0	RP11-425D10.1	RP11-425D10.1	0	6	n/a	n/a	n/a	1.537
1105490	ENSG00000205502	122839	C2CD4B	C2 calcium-dependent domain containing 4B	388125	15	n/a	n/a	n/a	1.537
1100395	ENSG00000173020	153	ADRBK1	adrenergic, beta, receptor kinase 1	156	11	n/a	n/a	n/a	1.536
1103756	ENSG00000189203	0	RP11-614O9.3	Transmembrane protein 179	0	14	n/a	n/a	n/a	1.536
279758593	ENSG00000222071	0	MIR1915	microRNA 1915	0	10	n/a	n/a	n/a	1.536
1089304	ENSG00000100994	5802	PYGB	phosphorylase, glycogen; brain	5834	20	n/a	n/a	n/a	1.536
279909111	ENSG00000236283	0	AC013463.2	AC013463.2	0	2	n/a	n/a	n/a	1.535
1100478	ENSG00000173442	90168	EHBP1L1	EH domain binding protein 1-like 1	254102	11	n/a	n/a	n/a	1.535
279951819	ENSG00000240820	0	AC091551.1	AC091551.1	0	18	n/a	n/a	n/a	1.535
279880783	ENSG00000233691	0	RP11-312J18.7	RP11-312J18.7	0	1	n/a	n/a	n/a	1.535
279737550	ENSG00000215168	0	RP11-30M20.1	RP11-30M20.1	0	X	n/a	n/a	n/a	1.535
1095501	ENSG00000144485	34791	HES6	hairy and enhancer of split 6 (Drosophila)	55502	2	n/a	n/a	n/a	1.534
1103858	ENSG00000196220	9757	SRGAP3	SLIT-ROBO Rho GTPase activating protein 3	9901	3	n/a	n/a	n/a	1.534
279877052	ENSG00000233370	0	AC092664.1	AC092664.1	0	2	n/a	n/a	n/a	1.534
1100967	ENSG00000176092	34346	AIM1L	absent in melanoma 1-like	55057	1	n/a	n/a	n/a	1.533
279995447	ENSG00000247373	0	RP11-486O12.2	RP11-486O12.2	0	12	n/a	n/a	n/a	1.533
1090187	ENSG00000106367	1165	AP1S1	adaptor-related protein complex 1, sigma 1 subunit	1174	7	n/a	n/a	n/a	1.533
1103435	ENSG00000187957	60215	DNER	delta/notch-like EGF repeat containing	92737	2	n/a	n/a	n/a	1.532
1087669	ENSG00000059122	58466	FLYWCH1	FLYWCH-type zinc finger 1	84256	16	n/a	n/a	n/a	1.532
1091047	ENSG00000113209	25916	PCDHB5	protocadherin beta 5	26167	5	n/a	n/a	n/a	1.532
1091492	ENSG00000116675	9685	DNAJC6	DnaJ (Hsp40) homolog, subfamily C, member 6	9829	1	n/a	n/a	n/a	1.532
279756401	ENSG00000221844	0	RP11-404E6.1	RP11-404E6.1	0	9	n/a	n/a	n/a	1.532
279993414	ENSG00000246581	0	AC005753.1	AC005753.1	0	5	n/a	n/a	n/a	1.531
279978242	ENSG00000243715	157129852	CACNA2D3-AS1	CACNA2D3 antisense RNA 1 (non-protein coding)	100874237	3	n/a	n/a	n/a	1.531
1102508	ENSG00000184117	8442	NIPSNAP1	nipsnap homolog 1 (C. elegans)	8508	22	n/a	n/a	n/a	1.531
1103220	ENSG00000186998	79364	EMID1	EMI domain containing 1	129080	22	n/a	n/a	n/a	1.531
279996644	ENSG00000247843	0	AC022916.1	AC022916.1	0	17	n/a	n/a	n/a	1.530
1086959	ENSG00000005448	58269	WDR54	WD repeat domain 54	84058	2	n/a	n/a	n/a	1.530
279761169	ENSG00000222788	0	U2	U2 spliceosomal RNA	0	1	n/a	n/a	n/a	1.530
1090000	ENSG00000105464	2889	GRIN2D	glutamate receptor, ionotropic, N-methyl D-aspartate 2D	2906	19	n/a	n/a	n/a	1.530
1097624	ENSG00000162032	59981	SPSB3	splA/ryanodine receptor domain and SOCS box containing 3	90864	16	n/a	n/a	n/a	1.530
280061556	ENSG00000253771	0	TPTE2P1	transmembrane phosphoinositide 3-phosphatase and tensin homolog 2 pseudogene 1	0	13	n/a	n/a	n/a	1.530
1100813	ENSG00000175221	9881	MED16	mediator complex subunit 16	10025	19	n/a	n/a	n/a	1.530
1100375	ENSG00000172932	109556	ANKRD13D	ankyrin repeat domain 13 family, member D	338692	11	n/a	n/a	n/a	1.529
279910986	ENSG00000236440	0	AC117947.1	AC117947.1	0	2	n/a	n/a	n/a	1.529
1106997	ENSG00000225794	0	AC073321.4	AC073321.4	0	2	n/a	n/a	n/a	1.529
1091485	ENSG00000116649	6683	SRM	spermidine synthase	6723	1	n/a	n/a	n/a	1.529
1095226	ENSG00000142949	5760	PTPRF	protein tyrosine phosphatase, receptor type, F	5792	1	n/a	n/a	n/a	1.529
280040044	ENSG00000251537	0	RP11-385D13.1	CMT1A duplicated region transcript 1 protein	0	17	n/a	n/a	n/a	1.529
1095034	ENSG00000141431	56587	ASXL3	additional sex combs like 3 (Drosophila)	80816	18	n/a	n/a	n/a	1.528
1092441	ENSG00000124493	2897	GRM4	glutamate receptor, metabotropic 4	2914	6	n/a	n/a	n/a	1.528
1097368	ENSG00000160113	2048	NR2F6	nuclear receptor subfamily 2, group F, member 6	2063	19	n/a	n/a	n/a	1.528
279845324	ENSG00000230555	0	RP11-517P14.2	RP11-517P14.2	0	10	n/a	n/a	n/a	1.528
279967859	ENSG00000242613	0	RP11-174O3.4	RP11-174O3.4	0	3	n/a	n/a	n/a	1.528
1088373	ENSG00000080561	10885	MID2	midline 2	11043	X	n/a	n/a	n/a	1.528
1091606	ENSG00000117411	8634	B4GALT2	UDP-Gal:betaGlcNAc beta 1,4- galactosyltransferase, polypeptide 2	8704	1	n/a	n/a	n/a	1.527
1092254	ENSG00000123136	10066	DDX39A	DEAD (Asp-Glu-Ala-Asp) box polypeptide 39A	10212	19	n/a	n/a	n/a	1.527
1105997	ENSG00000214128	81221	TMEM213	transmembrane protein 213	155006	7	n/a	n/a	n/a	1.527
280008246	ENSG00000248979	0	LAMTOR3P2	late endosomal/lysosomal adaptor, MAPK and MTOR activator 3 pseudogene 2	0	5	n/a	n/a	n/a	1.527
1096460	ENSG00000152382	78439	TADA1	transcriptional adaptor 1	117143	1	n/a	n/a	n/a	1.527
1093962	ENSG00000135324	76598	MRAP2	melanocortin 2 receptor accessory protein 2	112609	6	n/a	n/a	n/a	1.527
1103696	ENSG00000188986	25669	COBRA1	cofactor of BRCA1	25920	9	n/a	n/a	n/a	1.527
1101253	ENSG00000177556	472	ATOX1	ATX1 antioxidant protein 1 homolog (yeast)	475	5	n/a	n/a	n/a	1.527
1100756	ENSG00000174948	110136	GPR149	G protein-coupled receptor 149	344758	3	n/a	n/a	n/a	1.527
1092792	ENSG00000127081	57986	ZNF484	zinc finger protein 484	83744	9	n/a	n/a	n/a	1.526
1095861	ENSG00000147164	29667	SNX12	sorting nexin 12	29934	X	n/a	n/a	n/a	1.526
279801213	ENSG00000226608	0	FTLP3	ferritin, light polypeptide pseudogene 3	0	20	n/a	n/a	n/a	1.526
1102153	ENSG00000182636	4666	NDN	necdin homolog (mouse)	4692	15	n/a	n/a	n/a	1.525
279729781	ENSG00000214321	0	CBX1P4	chromobox homolog 1 pseudogene 4	0	X	n/a	n/a	n/a	1.525
1093450	ENSG00000132142	28	ACACA	acetyl-CoA carboxylase alpha	31	17	n/a	n/a	n/a	1.524
1095853	ENSG00000147130	9079	ZMYM3	zinc finger, MYM-type 3	9203	X	n/a	n/a	n/a	1.524
279863736	ENSG00000232187	0	FTH1P7	ferritin, heavy polypeptide 1 pseudogene 7	0	13	n/a	n/a	n/a	1.524
1107166	ENSG00000227051	0	C14orf132	chromosome 14 open reading frame 132	0	14	n/a	n/a	n/a	1.524
279781811	ENSG00000224906	0	RP1-102E24.9	RP1-102E24.9	0	12	n/a	n/a	n/a	1.523
279821958	ENSG00000228462	0	RP11-445N18.3	RP11-445N18.3	0	10	n/a	n/a	n/a	1.523
279753437	ENSG00000221366	0	MIR1306	microRNA 1306	0	22	n/a	n/a	n/a	1.523
1089662	ENSG00000103199	25797	ZNF500	zinc finger protein 500	26048	16	n/a	n/a	n/a	1.522
1099024	ENSG00000167291	79052	TBC1D16	TBC1 domain family, member 16	125058	17	n/a	n/a	n/a	1.522
1100484	ENSG00000173465	10387	SSSCA1	Sjogren syndrome/scleroderma autoantigen 1	10534	11	n/a	n/a	n/a	1.521
279877202	ENSG00000233383	0	RP11-324F21.1	RP11-324F21.1	0	7	n/a	n/a	n/a	1.521
1096848	ENSG00000155849	9700	ELMO1	engulfment and cell motility 1	9844	7	n/a	n/a	n/a	1.521
1092487	ENSG00000124766	6619	SOX4	SRY (sex determining region Y)-box 4	6659	6	n/a	n/a	n/a	1.521
1107125	ENSG00000226757	1001516	AC079341.1	Uncharacterized protein	100192379	4	n/a	n/a	n/a	1.521
279987831	ENSG00000244691	0	RP11-600F24.2	RP11-600F24.2	0	14	n/a	n/a	n/a	1.521
280126248	ENSG00000259053	0	RP11-33N16.3	RP11-33N16.3	0	14	n/a	n/a	n/a	1.521
280006874	ENSG00000248859	0	RP11-375B1.3	RP11-375B1.3	0	5	n/a	n/a	n/a	1.520
1104217	ENSG00000197265	2944	GTF2E2	general transcription factor IIE, polypeptide 2, beta 34kDa	2961	8	n/a	n/a	n/a	1.520
279507812	ENSG00000181260	0	RP11-145M9.3	RP11-145M9.3	0	3	n/a	n/a	n/a	1.520
1101418	ENSG00000178498	83409	DTX3	deltex homolog 3 (Drosophila)	196403	12	n/a	n/a	n/a	1.520
1099628	ENSG00000169758	78952	C15orf27	chromosome 15 open reading frame 27	123591	15	n/a	n/a	n/a	1.520
279923105	ENSG00000237514	0	PTP4A1P7	protein tyrosine phosphatase type IVA, member 1 pseudogene 7	0	1	n/a	n/a	n/a	1.520
1087546	ENSG00000050165	26867	DKK3	dickkopf homolog 3 (Xenopus laevis)	27122	11	n/a	n/a	n/a	1.520
1098582	ENSG00000165572	59817	KBTBD6	kelch repeat and BTB (POZ) domain containing 6	89890	13	n/a	n/a	n/a	1.519
1098506	ENSG00000165233	58480	C9orf89	chromosome 9 open reading frame 89	84270	9	n/a	n/a	n/a	1.519
279913348	ENSG00000236686	0	BZW1P1	basic leucine zipper and W2 domains 1 pseudogene 1	0	3	n/a	n/a	n/a	1.519
279848485	ENSG00000230849	0	GOT2P2	glutamic-oxaloacetic transaminase 2 pseudogene 2	0	1	n/a	n/a	n/a	1.519
279950811	ENSG00000240704	0	KLF7P1	kruppel-like factor 7 pseudogene 1	0	3	n/a	n/a	n/a	1.519
279901524	ENSG00000235547	0	NDUFB11P1	NADH dehydrogenase (ubiquinone) 1 beta subcomplex, 11, pseudogene 1	0	11	n/a	n/a	n/a	1.519
1099687	ENSG00000169992	36828	NLGN2	neuroligin 2	57555	17	n/a	n/a	n/a	1.519
1099107	ENSG00000167642	10506	SPINT2	serine peptidase inhibitor, Kunitz type, 2	10653	19	n/a	n/a	n/a	1.518
1090335	ENSG00000107758	5500	PPP3CB	protein phosphatase 3, catalytic subunit, beta isozyme	5532	10	n/a	n/a	n/a	1.518
280080097	ENSG00000255041	0	RP11-430H10.4	RP11-430H10.4	0	11	n/a	n/a	n/a	1.518
279864249	ENSG00000232238	0	AC017080.1	AC017080.1	0	2	n/a	n/a	n/a	1.518
279934402	ENSG00000238623	0	AC073597.1	AC073597.1	0	X	n/a	n/a	n/a	1.518
1088180	ENSG00000075399	9461	C16orf7	chromosome 16 open reading frame 7	9605	16	n/a	n/a	n/a	1.518
279924385	ENSG00000237631	0	RP11-72B4.2	RP11-72B4.2	0	9	n/a	n/a	n/a	1.518
1089050	ENSG00000100034	9503	PPM1F	protein phosphatase, Mg2+/Mn2+ dependent, 1F	9647	22	n/a	n/a	n/a	1.518
279760546	ENSG00000222611	0	AL355388.1	AL355388.1	0	1	n/a	n/a	n/a	1.518
280079566	ENSG00000255014	0	RP11-686G23.1	RP11-686G23.1	0	11	n/a	n/a	n/a	1.517
280121147	ENSG00000258761	0	RP11-24J19.1	RP11-24J19.1	0	15	n/a	n/a	n/a	1.517
279749514	ENSG00000219565	0	ZNF259P1	zinc finger protein 259 pseudogene 1	0	6	n/a	n/a	n/a	1.517
1100391	ENSG00000172992	55680	DCAKD	dephospho-CoA kinase domain containing	79877	17	n/a	n/a	n/a	1.517
1102471	ENSG00000183908	85535	LRRC55	leucine rich repeat containing 55	219527	11	n/a	n/a	n/a	1.517
1105000	ENSG00000204052	85753	C6orf154	chromosome 6 open reading frame 154	221424	6	n/a	n/a	n/a	1.516
1100954	ENSG00000176022	79173	B3GALT6	UDP-Gal:betaGal beta 1,3-galactosyltransferase polypeptide 6	126792	1	n/a	n/a	n/a	1.516
1091570	ENSG00000117139	10607	KDM5B	lysine (K)-specific demethylase 5B	10765	1	n/a	n/a	n/a	1.516
279819097	ENSG00000228218	0	ATF4P3	activating transcription factor 4 pseudogene 3	0	17	n/a	n/a	n/a	1.516
1100088	ENSG00000171700	10141	RGS19	regulator of G-protein signaling 19	10287	20	n/a	n/a	n/a	1.515
1100517	ENSG00000173621	54839	LRFN4	leucine rich repeat and fibronectin type III domain containing 4	78999	11	n/a	n/a	n/a	1.515
1095372	ENSG00000143630	36930	HCN3	hyperpolarization activated cyclic nucleotide-gated potassium channel 3	57657	1	n/a	n/a	n/a	1.515
1088782	ENSG00000090932	10536	DLL3	delta-like 3 (Drosophila)	10683	19	n/a	n/a	n/a	1.514
280084268	ENSG00000255293	0	RP11-787P24.1	RP11-787P24.1	0	11	n/a	n/a	n/a	1.514
279774686	ENSG00000224291	0	AC012671.2	AC012671.2	0	2	n/a	n/a	n/a	1.514
1091206	ENSG00000114650	22692	SCAP	SREBF chaperone	22937	3	n/a	n/a	n/a	1.514
1093236	ENSG00000130726	10010	TRIM28	tripartite motif containing 28	10155	19	n/a	n/a	n/a	1.514
1103997	ENSG00000196588	36864	MKL1	megakaryoblastic leukemia (translocation) 1	57591	22	n/a	n/a	n/a	1.514
279781534	ENSG00000224886	0	RP11-119F19.4	RP11-119F19.4	0	10	n/a	n/a	n/a	1.514
1097260	ENSG00000159202	41765	UBE2Z	ubiquitin-conjugating enzyme E2Z	65264	17	n/a	n/a	n/a	1.514
279747033	ENSG00000217889	0	RP11-66N11.5	RP11-66N11.5	0	X	n/a	n/a	n/a	1.514
1107187	ENSG00000227164	0	AL354993.1	Cell growth-inhibiting protein 7HCG1784586Uncharacterized protein	0	20	n/a	n/a	n/a	1.513
279950468	ENSG00000240665	0	LSP1P2	lymphocyte-specific protein 1 pseudogene 2	0	3	n/a	n/a	n/a	1.513
279949009	ENSG00000240487	0	RP11-553L6.3	RP11-553L6.3	0	3	n/a	n/a	n/a	1.513
280001243	ENSG00000248405	0	PRR5-ARHGAP8	PRR5-ARHGAP8 readthrough	0	22	n/a	n/a	n/a	1.513
1090042	ENSG00000105649	5832	RAB3A	RAB3A, member RAS oncogene family	5864	19	n/a	n/a	n/a	1.513
1096979	ENSG00000156925	7504	ZIC3	Zic family member 3	7547	X	n/a	n/a	n/a	1.512
280100329	ENSG00000256980	1000572	RP11-257K9.7	Putative KHDC1-like protein	100129128	6	n/a	n/a	n/a	1.512
1092682	ENSG00000125995	80152	ROMO1	reactive oxygen species modulator 1	140823	20	n/a	n/a	n/a	1.512
1096361	ENSG00000151640	10423	DPYSL4	dihydropyrimidinase-like 4	10570	10	n/a	n/a	n/a	1.512
1091205	ENSG00000114648	23031	KLHL18	kelch-like 18 (Drosophila)	23276	3	n/a	n/a	n/a	1.512
279742864	ENSG00000215861	0	WI2-1896O14.1	WI2-1896O14.1	0	1	n/a	n/a	n/a	1.511
279975687	ENSG00000243498	0	UBA52P5	ubiquitin A-52 residue ribosomal protein fusion product 1 pseudogene 5	0	8	n/a	n/a	n/a	1.511
280115704	ENSG00000258451	0	RP11-903H12.3	RP11-903H12.3	0	14	n/a	n/a	n/a	1.511
1102698	ENSG00000184922	748	FMNL1	formin-like 1	752	17	n/a	n/a	n/a	1.511
280072081	ENSG00000254533	0	AF186192.1	Uncharacterized protein	0	8	n/a	n/a	n/a	1.511
279770809	ENSG00000224020	1023510	MIR181A2HG	MIR181A2 host gene (non-protein coding)	100379345	9	n/a	n/a	n/a	1.511
1098507	ENSG00000165238	41769	WNK2	WNK lysine deficient protein kinase 2	65268	9	n/a	n/a	n/a	1.511
280123593	ENSG00000258903	0	RP11-355I22.2	RP11-355I22.2	0	14	n/a	n/a	n/a	1.511
279671717	ENSG00000203772	149607	SPRN	shadow of prion protein homolog (zebrafish)	503542	10	n/a	n/a	n/a	1.510
1105287	ENSG00000204843	1627	DCTN1	dynactin 1	1639	2	n/a	n/a	n/a	1.510
1088531	ENSG00000085433	22667	WDR47	WD repeat domain 47	22911	1	n/a	n/a	n/a	1.510
1100290	ENSG00000172500	9034	FIBP	fibroblast growth factor (acidic) intracellular binding protein	9158	11	n/a	n/a	n/a	1.510
1099830	ENSG00000170616	57726	SCRT1	scratch homolog 1, zinc finger protein (Drosophila)	83482	8	n/a	n/a	n/a	1.510
1099780	ENSG00000170421	3831	KRT8	keratin 8	3856	12	n/a	n/a	n/a	1.510
1088364	ENSG00000080224	94508	EPHA6	EPH receptor A6	285220	3	n/a	n/a	n/a	1.510
1101177	ENSG00000177169	8350	ULK1	unc-51-like kinase 1 (C. elegans)	8408	12	n/a	n/a	n/a	1.510
279951826	ENSG00000240821	0	RP11-352G18.1	RP11-352G18.1	0	15	n/a	n/a	n/a	1.509
1096535	ENSG00000152954	80113	NRSN1	neurensin 1	140767	6	n/a	n/a	n/a	1.509
279890487	ENSG00000234564	0	RP13-158L7.2	RP13-158L7.2	0	X	n/a	n/a	n/a	1.509
279873887	ENSG00000233078	0	RP11-5P18.5	RP11-5P18.5	0	1	n/a	n/a	n/a	1.509
1088969	ENSG00000099326	7550	MZF1	myeloid zinc finger 1	7593	19	n/a	n/a	n/a	1.509
279738006	ENSG00000215199	0	YWHAZP6	tyrosine 3-monooxygenase/tryptophan 5-monooxygenase activation protein, zeta pseudogene 6	0	9	n/a	n/a	n/a	1.509
1103929	ENSG00000196405	30947	EVL	Enah/Vasp-like	51466	14	n/a	n/a	n/a	1.509
1104637	ENSG00000198551	83486	ZNF627	zinc finger protein 627	199692	19	n/a	n/a	n/a	1.509
1091244	ENSG00000114956	1704	DGUOK	deoxyguanosine kinase	1716	2	n/a	n/a	n/a	1.509
279725123	ENSG00000213856	0	VDAC1P2	voltage-dependent anion channel 1 pseudogene 2	0	X	n/a	n/a	n/a	1.508
1087152	ENSG00000011243	26738	AKAP8L	A kinase (PRKA) anchor protein 8-like	26993	19	n/a	n/a	n/a	1.508
1091143	ENSG00000114019	30902	AMOTL2	angiomotin like 2	51421	3	n/a	n/a	n/a	1.508
279872693	ENSG00000232992	0	AC023468.2	AC023468.2	0	2	n/a	n/a	n/a	1.507
1107455	ENSG00000228801	0	RP11-110G21.1	RP11-110G21.1	0	8	n/a	n/a	n/a	1.507
1090039	ENSG00000105642	3755	KCNN1	potassium intermediate/small conductance calcium-activated channel, subfamily N, member 1	3780	19	n/a	n/a	n/a	1.507
279719500	ENSG00000213137	0	ARF1P2	ADP-ribosylation factor 1 pseudogene 2	0	12	n/a	n/a	n/a	1.507
1100886	ENSG00000175602	10849	CCDC85B	coiled-coil domain containing 85B	11007	11	n/a	n/a	n/a	1.507
1095406	ENSG00000143845	34513	ETNK2	ethanolamine kinase 2	55224	1	n/a	n/a	n/a	1.506
1097503	ENSG00000160948	30642	VPS28	vacuolar protein sorting 28 homolog (S. cerevisiae)	51160	8	n/a	n/a	n/a	1.506
279962229	ENSG00000242013	0	USP27X	ubiquitin specific peptidase 27, X-linked	0	X	n/a	n/a	n/a	1.506
279801301	ENSG00000226615	0	AC018696.1	AC018696.1	0	2	n/a	n/a	n/a	1.506
1105270	ENSG00000204767	1000047	FAM196B	family with sequence similarity 196, member B	100131897	5	n/a	n/a	n/a	1.506
1095639	ENSG00000145506	59570	NKD2	naked cuticle homolog 2 (Drosophila)	85409	5	n/a	n/a	n/a	1.506
1087892	ENSG00000067798	59734	NAV3	neuron navigator 3	89795	12	n/a	n/a	n/a	1.506
279857243	ENSG00000231638	157122791	AC011738.4	AC011738.4	100506895	7	n/a	n/a	n/a	1.506
1088556	ENSG00000086015	22894	MAST2	microtubule associated serine/threonine kinase 2	23139	1	n/a	n/a	n/a	1.505
279812366	ENSG00000227579	0	RP1-35C21.2	RP1-35C21.2	0	1	n/a	n/a	n/a	1.505
1091562	ENSG00000117069	57529	ST6GALNAC5	ST6 (alpha-N-acetyl-neuraminyl-2,3-beta-galactosyl-1,3)-N-acetylgalactosaminide alpha-2,6-sialyltransferase 5	81849	1	n/a	n/a	n/a	1.505
1102676	ENSG00000184838	30815	PRR16	proline rich 16	51334	5	n/a	n/a	n/a	1.504
279722780	ENSG00000213530	0	AC004894.2	AC004894.2	0	7	n/a	n/a	n/a	1.503
1093272	ENSG00000130881	4012	LRP3	low density lipoprotein receptor-related protein 3	4037	19	n/a	n/a	n/a	1.503
279719855	ENSG00000213189	0	BTF3L4P2	basic transcription factor 3-like 4 pseudogene 2	0	2	n/a	n/a	n/a	1.502
1097249	ENSG00000159164	9756	SV2A	synaptic vesicle glycoprotein 2A	9900	1	n/a	n/a	n/a	1.502
1088355	ENSG00000079931	25751	MOXD1	monooxygenase, DBH-like 1	26002	6	n/a	n/a	n/a	1.502
1095237	ENSG00000143061	3301	IGSF3	immunoglobulin superfamily, member 3	3321	1	n/a	n/a	n/a	1.501
1101869	ENSG00000181191	40852	PJA1	praja ring finger 1	64219	X	n/a	n/a	n/a	1.501
1091457	ENSG00000116273	80713	PHF13	PHD finger protein 13	148479	1	n/a	n/a	n/a	1.501
1101559	ENSG00000179292	90356	TMEM151A	transmembrane protein 151A	256472	11	n/a	n/a	n/a	1.501
1092182	ENSG00000122547	56591	EEPD1	endonuclease/exonuclease/phosphatase family domain containing 1	80820	7	n/a	n/a	n/a	1.500
1107938	ENSG00000232040	77545	SCAND3	SCAN domain containing 3	114821	6	n/a	n/a	n/a	1.500
1101449	ENSG00000178719	2890	GRINA	glutamate receptor, ionotropic, N-methyl D-aspartate-associated protein 1 (glutamate binding)	2907	8	n/a	n/a	n/a	1.500
1093771	ENSG00000134247	5706	PTGFRN	prostaglandin F2 receptor negative regulator	5738	1	n/a	n/a	n/a	1.500
279788957	ENSG00000225536	0	RP6-145B8.3	RP6-145B8.3	0	X	n/a	n/a	n/a	1.500
280098092	ENSG00000256699	0	RP11-669N7.3	RP11-669N7.3	0	12	n/a	n/a	n/a	1.500
1106400	ENSG00000215790	9762	SLC35E2	solute carrier family 35, member E2	9906	1	n/a	n/a	n/a	1.500
1091609	ENSG00000117448	10181	AKR1A1	aldo-keto reductase family 1, member A1 (aldehyde reductase)	10327	1	n/a	n/a	n/a	1.499
279796915	ENSG00000226226	0	RP11-410C4.3	RP11-410C4.3	0	1	n/a	n/a	n/a	1.499
1089165	ENSG00000100364	23068	KIAA0930	KIAA0930	23313	22	n/a	n/a	n/a	1.499
279769471	ENSG00000223886	0	RP11-251G23.2	RP11-251G23.2	0	7	n/a	n/a	n/a	1.499
279818289	ENSG00000228143	0	RP11-308N19.5	RP11-308N19.5	0	9	n/a	n/a	n/a	1.499
1088996	ENSG00000099804	992	CDC34	cell division cycle 34 homolog (S. cerevisiae)	997	19	n/a	n/a	n/a	1.499
1104097	ENSG00000196890	79271	HIST3H2BB	histone cluster 3, H2bb	128312	1	n/a	n/a	n/a	1.498
1093437	ENSG00000132005	5957	RFX1	regulatory factor X, 1 (influences HLA class II expression)	5989	19	n/a	n/a	n/a	1.498
279929686	ENSG00000238076	0	RP1-290I10.4	RP1-290I10.4	0	6	n/a	n/a	n/a	1.498
1099325	ENSG00000168439	10805	STIP1	stress-induced-phosphoprotein 1	10963	11	n/a	n/a	n/a	1.498
1087164	ENSG00000011451	37339	WIZ	widely interspaced zinc finger motifs	58525	19	n/a	n/a	n/a	1.497
1098762	ENSG00000166261	7709	ZNF202	zinc finger protein 202	7753	11	n/a	n/a	n/a	1.497
280042000	ENSG00000251667	0	RP11-844P9.3	RP11-844P9.3	0	5	n/a	n/a	n/a	1.497
1101049	ENSG00000176490	80696	DIRAS1	DIRAS family, GTP-binding RAS-like 1	148252	19	n/a	n/a	n/a	1.497
1096384	ENSG00000151778	122779	SERP2	stress-associated endoplasmic reticulum protein family member 2	387923	13	n/a	n/a	n/a	1.497
1099227	ENSG00000168028	3896	RPSA	ribosomal protein SA	3921	3	n/a	n/a	n/a	1.497
280088286	ENSG00000255575	0	RP1-267D11.1	RP1-267D11.1	0	12	n/a	n/a	n/a	1.497
1089990	ENSG00000105404	10420	RABAC1	Rab acceptor 1 (prenylated)	10567	19	n/a	n/a	n/a	1.496
1100399	ENSG00000173064	93960	C12orf51	chromosome 12 open reading frame 51	283450	12	n/a	n/a	n/a	1.496
1109118	ENSG00000243978	36802	RGAG1	retrotransposon gag domain containing 1	57529	X	n/a	n/a	n/a	1.496
1099739	ENSG00000170265	8368	ZNF282	zinc finger protein 282	8427	7	n/a	n/a	n/a	1.496
1094675	ENSG00000138835	5966	RGS3	regulator of G-protein signaling 3	5998	9	n/a	n/a	n/a	1.496
1098685	ENSG00000165985	123649	C1QL3	complement component 1, q subcomponent-like 3	389941	10	n/a	n/a	n/a	1.496
279854130	ENSG00000231361	0	CTD-3105H18.5	CTD-3105H18.5	0	19	n/a	n/a	n/a	1.496
1106680	ENSG00000223802	10557	CERS1	ceramide synthase 1	10715	19	n/a	n/a	n/a	1.496
1099338	ENSG00000168495	657	POLR3D	polymerase (RNA) III (DNA directed) polypeptide D, 44kDa	661	8	n/a	n/a	n/a	1.495
279887969	ENSG00000234356	0	AC009945.4	AC009945.4	0	7	n/a	n/a	n/a	1.495
1102627	ENSG00000184602	8247	SNN	stannin	8303	16	n/a	n/a	n/a	1.495
279494505	ENSG00000179277	0	MEIS3P1	Meis homeobox 3 pseudogene 1	0	17	n/a	n/a	n/a	1.494
279962706	ENSG00000242082	0	RP1-90G24.10	RP1-90G24.10	0	22	n/a	n/a	n/a	1.494
1094998	ENSG00000141150	60068	RASL10B	RAS-like, family 10, member B	91608	17	n/a	n/a	n/a	1.494
1099714	ENSG00000170145	22990	SIK2	salt-inducible kinase 2	23235	11	n/a	n/a	n/a	1.494
1102280	ENSG00000183186	79158	C2CD4C	C2 calcium-dependent domain containing 4C	126567	19	n/a	n/a	n/a	1.494
279927474	ENSG00000237883	0	AC073046.4	AC073046.4	0	2	n/a	n/a	n/a	1.494
279780276	ENSG00000224763	0	FDPSP8	farnesyl diphosphate synthase pseudogene 8	0	1	n/a	n/a	n/a	1.494
1087051	ENSG00000007402	9127	CACNA2D2	calcium channel, voltage-dependent, alpha 2/delta subunit 2	9254	3	n/a	n/a	n/a	1.493
1097219	ENSG00000158850	8633	B4GALT3	UDP-Gal:betaGlcNAc beta 1,4- galactosyltransferase, polypeptide 3	8703	1	n/a	n/a	n/a	1.493
1089415	ENSG00000101443	10259	WFDC2	WAP four-disulfide core domain 2	10406	20	n/a	n/a	n/a	1.493
1099434	ENSG00000168913	119604	ENHO	energy homeostasis associated	375704	9	n/a	n/a	n/a	1.493
1089744	ENSG00000103932	25764	RPAP1	RNA polymerase II associated protein 1	26015	15	n/a	n/a	n/a	1.493
1097771	ENSG00000162738	36492	VANGL2	vang-like 2 (van gogh, Drosophila)	57216	1	n/a	n/a	n/a	1.493
1095110	ENSG00000141933	60127	C19orf20	chromosome 19 open reading frame 20	91978	19	n/a	n/a	n/a	1.492
1094614	ENSG00000138623	8417	SEMA7A	semaphorin 7A, GPI membrane anchor (John Milton Hagen blood group)	8482	15	n/a	n/a	n/a	1.492
1098983	ENSG00000167114	10841	SLC27A4	solute carrier family 27 (fatty acid transporter), member 4	10999	9	n/a	n/a	n/a	1.491
1097995	ENSG00000163531	22869	NFASC	neurofascin	23114	1	n/a	n/a	n/a	1.491
1095065	ENSG00000141551	1442	CSNK1D	casein kinase 1, delta	1453	17	n/a	n/a	n/a	1.491
1099260	ENSG00000168159	80800	RNF187	ring finger protein 187	149603	1	n/a	n/a	n/a	1.491
280096135	ENSG00000256482	0	RP11-625L16.3	RP11-625L16.3	0	12	n/a	n/a	n/a	1.491
1095887	ENSG00000147383	30301	NSDHL	NAD(P) dependent steroid dehydrogenase-like	50814	X	n/a	n/a	n/a	1.491
279497972	ENSG00000179859	94151	AC025335.1	AC025335.1	284023	17	n/a	n/a	n/a	1.491
1089652	ENSG00000103154	33841	NECAB2	N-terminal EF-hand calcium binding protein 2	54550	16	n/a	n/a	n/a	1.491
280128288	ENSG00000259170	157123149	RP11-763K15.1	RP11-763K15.1	100507166	15	n/a	n/a	n/a	1.491
1103629	ENSG00000188730	119592	VWC2	von Willebrand factor C domain containing 2	375567	7	n/a	n/a	n/a	1.490
1087598	ENSG00000054356	5766	PTPRN	protein tyrosine phosphatase, receptor type, N	5798	2	n/a	n/a	n/a	1.490
279819242	ENSG00000228234	0	GLRXP	GLRXP	0	20	n/a	n/a	n/a	1.490
1094350	ENSG00000137218	10659	FRS3	fibroblast growth factor receptor substrate 3	10817	6	n/a	n/a	n/a	1.490
1097603	ENSG00000161914	77723	ZNF653	zinc finger protein 653	115950	19	n/a	n/a	n/a	1.490
1101636	ENSG00000179841	9354	AKAP5	A kinase (PRKA) anchor protein 5	9495	14	n/a	n/a	n/a	1.489
279750954	ENSG00000220771	0	RP3-322L4.2	RP3-322L4.2	0	6	n/a	n/a	n/a	1.489
1089500	ENSG00000102043	34902	MTMR8	myotubularin related protein 8	55613	X	n/a	n/a	n/a	1.489
280015187	ENSG00000249602	0	RP11-98D18.3	RP11-98D18.3	0	1	n/a	n/a	n/a	1.489
1088974	ENSG00000099341	5682	PSMD8	proteasome (prosome, macropain) 26S subunit, non-ATPase, 8	5714	19	n/a	n/a	n/a	1.488
1091306	ENSG00000115318	58893	LOXL3	lysyl oxidase-like 3	84695	2	n/a	n/a	n/a	1.488
279825714	ENSG00000228794	159171	RP11-206L10.11	RP11-206L10.11	643837	1	n/a	n/a	n/a	1.487
1087454	ENSG00000042304	36197	C2orf83	chromosome 2 open reading frame 83	56918	2	n/a	n/a	n/a	1.487
1089001	ENSG00000099821	5410	POLRMT	polymerase (RNA) mitochondrial (DNA directed)	5442	19	n/a	n/a	n/a	1.487
1102087	ENSG00000182359	80332	KBTBD3	kelch repeat and BTB (POZ) domain containing 3	143879	11	n/a	n/a	n/a	1.487
279925104	ENSG00000237682	0	RP3-514P16.1	RP3-514P16.1	0	X	n/a	n/a	n/a	1.487
280091002	ENSG00000255870	0	RP11-667M19.5	RP11-667M19.5	0	11	n/a	n/a	n/a	1.487
1108994	ENSG00000241553	9948	ARPC4	actin related protein 2/3 complex, subunit 4, 20kDa	10093	3	n/a	n/a	n/a	1.487
1097447	ENSG00000160570	81564	DEDD2	death effector domain containing 2	162989	19	n/a	n/a	n/a	1.487
279746733	ENSG00000217643	0	AC064847.2	AC064847.2	0	2	n/a	n/a	n/a	1.487
1087614	ENSG00000055118	3732	KCNH2	potassium voltage-gated channel, subfamily H (eag-related), member 2	3757	7	n/a	n/a	n/a	1.487
1090921	ENSG00000112232	83700	KHDRBS2	KH domain containing, RNA binding, signal transduction associated 2	202559	6	n/a	n/a	n/a	1.486
279897468	ENSG00000235151	0	AC114730.2	AC114730.2	0	2	n/a	n/a	n/a	1.486
1087680	ENSG00000059915	5630	PSD	pleckstrin and Sec7 domain containing	5662	10	n/a	n/a	n/a	1.486
1097470	ENSG00000160752	2209	FDPS	farnesyl diphosphate synthase	2224	1	n/a	n/a	n/a	1.486
1087266	ENSG00000020256	35023	ZFP64	zinc finger protein 64 homolog (mouse)	55734	20	n/a	n/a	n/a	1.486
279908463	ENSG00000236216	0	PPP1R11P1	protein phosphatase 1, regulatory (inhibitor) subunit 11 pseudogene 1	0	1	n/a	n/a	n/a	1.486
1101527	ENSG00000179094	5155	PER1	period homolog 1 (Drosophila)	5187	17	n/a	n/a	n/a	1.486
1090990	ENSG00000112679	36219	DUSP22	dual specificity phosphatase 22	56940	6	n/a	n/a	n/a	1.485
279769646	ENSG00000223911	0	AC009480.3	AC009480.3	0	2	n/a	n/a	n/a	1.485
1095212	ENSG00000142784	22793	WDTC1	WD and tetratricopeptide repeats 1	23038	1	n/a	n/a	n/a	1.485
1104999	ENSG00000204049	1015635	AL391421.1	Uncharacterized proteincDNA FLJ43696 fis, clone TBAES2007964	100131132	10	n/a	n/a	n/a	1.485
1093097	ENSG00000129932	57719	DOHH	deoxyhypusine hydroxylase/monooxygenase	83475	19	n/a	n/a	n/a	1.484
1098193	ENSG00000164091	56136	WDR82	WD repeat domain 82	80335	3	n/a	n/a	n/a	1.484
1093180	ENSG00000130449	36961	ZSWIM6	zinc finger, SWIM-type containing 6	57688	5	n/a	n/a	n/a	1.484
1095500	ENSG00000144481	54894	TRPM8	transient receptor potential cation channel, subfamily M, member 8	79054	2	n/a	n/a	n/a	1.484
279997516	ENSG00000248110	0	AC006230.4	AC006230.4	0	4	n/a	n/a	n/a	1.484
1099428	ENSG00000168894	30736	RNF181	ring finger protein 181	51255	2	n/a	n/a	n/a	1.484
1099157	ENSG00000167775	30774	CD320	CD320 molecule	51293	19	n/a	n/a	n/a	1.484
1097075	ENSG00000157693	83721	C9orf91	chromosome 9 open reading frame 91	203197	9	n/a	n/a	n/a	1.484
279899195	ENSG00000235323	0	COTL1P2	coactosin-like 1 (Dictyostelium) pseudogene 2	0	17	n/a	n/a	n/a	1.483
279817459	ENSG00000228056	0	CFL1P3	cofilin 1 (non-muscle) pseudogene 3	0	1	n/a	n/a	n/a	1.483
1090821	ENSG00000111667	8027	USP5	ubiquitin specific peptidase 5 (isopeptidase T)	8078	12	n/a	n/a	n/a	1.483
279867539	ENSG00000232549	0	RP1-93C23.1	RP1-93C23.1	0	X	n/a	n/a	n/a	1.482
280010838	ENSG00000249215	0	AC138517.4	AC138517.4	0	5	n/a	n/a	n/a	1.481
279798617	ENSG00000226359	0	AC055811.5	AC055811.5	0	17	n/a	n/a	n/a	1.480
1087420	ENSG00000038358	23397	EDC4	enhancer of mRNA decapping 4	23644	16	n/a	n/a	n/a	1.480
279755663	ENSG00000221754	1023050	MIR1260	microRNA 1260	100302236	14	n/a	n/a	n/a	1.480
1101644	ENSG00000179899	0	PHC1P1	polyhomeotic homolog 1 (Drosophila) pseudogene 1	0	12	n/a	n/a	n/a	1.480
1087363	ENSG00000032389	7217	TSSC1	tumor suppressing subtransferable candidate 1	7260	2	n/a	n/a	n/a	1.480
279792668	ENSG00000225855	0	RUSC1-AS1	RUSC1 antisense RNA 1 (non-protein coding)	0	1	n/a	n/a	n/a	1.480
279868244	ENSG00000232607	0	MIR497HG	mir-497-195 cluster host gene (non-protein coding)	0	17	n/a	n/a	n/a	1.480
1089594	ENSG00000102858	23050	MGRN1	mahogunin, ring finger 1	23295	16	n/a	n/a	n/a	1.480
279975668	ENSG00000243495	0	GMFBP1	glia maturation factor, beta pseudogene 1	0	3	n/a	n/a	n/a	1.480
279661081	ENSG00000200469	0	U6	U6 spliceosomal RNA	0	4	n/a	n/a	n/a	1.480
1094115	ENSG00000136040	10009	PLXNC1	plexin C1	10154	12	n/a	n/a	n/a	1.480
1098713	ENSG00000166106	82001	ADAMTS15	ADAM metallopeptidase with thrombospondin type 1 motif, 15	170689	11	n/a	n/a	n/a	1.479
1092749	ENSG00000126733	78450	DACH2	dachshund homolog 2 (Drosophila)	117154	X	n/a	n/a	n/a	1.479
1107912	ENSG00000231880	0	AC104942.1	HCG1992246KBTBD4 protein	0	11	n/a	n/a	n/a	1.479
280087051	ENSG00000255500	0	RP11-347H15.2	RP11-347H15.2	0	11	n/a	n/a	n/a	1.479
1087373	ENSG00000033327	9702	GAB2	GRB2-associated binding protein 2	9846	11	n/a	n/a	n/a	1.479
1087923	ENSG00000068745	30928	IP6K2	inositol hexakisphosphate kinase 2	51447	3	n/a	n/a	n/a	1.478
279834876	ENSG00000229628	0	AC073115.7	AC073115.7	0	7	n/a	n/a	n/a	1.478
1089999	ENSG00000105447	57985	GRWD1	glutamate-rich WD repeat containing 1	83743	19	n/a	n/a	n/a	1.478
1091153	ENSG00000114115	5915	RBP1	retinol binding protein 1, cellular	5947	3	n/a	n/a	n/a	1.478
1093238	ENSG00000130733	54832	YIPF2	Yip1 domain family, member 2	78992	19	n/a	n/a	n/a	1.478
1103187	ENSG00000186867	58320	QRFPR	pyroglutamylated RFamide peptide receptor	84109	4	n/a	n/a	n/a	1.478
1097584	ENSG00000161682	94166	FAM171A2	family with sequence similarity 171, member A2	284069	17	n/a	n/a	n/a	1.478
280007488	ENSG00000248906	0	RP3-389A20.4	RP3-389A20.4	0	X	n/a	n/a	n/a	1.478
280122303	ENSG00000258830	0	RP11-123K3.4	RP11-123K3.4	0	12	n/a	n/a	n/a	1.478
1094806	ENSG00000139800	59575	ZIC5	Zic family member 5	85416	13	n/a	n/a	n/a	1.478
280130927	ENSG00000259322	0	RP11-762H8.1	RP11-762H8.1	0	15	n/a	n/a	n/a	1.477
1105110	ENSG00000204371	10761	EHMT2	euchromatic histone-lysine N-methyltransferase 2	10919	6	n/a	n/a	n/a	1.477
1094387	ENSG00000137460	59617	FHDC1	FH2 domain containing 1	85462	4	n/a	n/a	n/a	1.477
1100419	ENSG00000173163	80915	COMMD1	copper metabolism (Murr1) domain containing 1	150684	2	n/a	n/a	n/a	1.477
1094176	ENSG00000136319	60112	TTC5	tetratricopeptide repeat domain 5	91875	14	n/a	n/a	n/a	1.477
279720220	ENSG00000213222	0	AC093724.2	AC093724.2	0	2	n/a	n/a	n/a	1.477
1104574	ENSG00000198324	80393	FAM109A	family with sequence similarity 109, member A	144717	12	n/a	n/a	n/a	1.477
1105609	ENSG00000205940	0	HSP90AB2P	heat shock protein 90kDa alpha (cytosolic), class B member 2, pseudogene	0	4	n/a	n/a	n/a	1.476
279825030	ENSG00000228732	0	AP001092.5	AP001092.5	0	11	n/a	n/a	n/a	1.476
1100143	ENSG00000171914	57902	TLN2	talin 2	83660	15	n/a	n/a	n/a	1.476
1088537	ENSG00000085552	36822	IGSF9	immunoglobulin superfamily, member 9	57549	1	n/a	n/a	n/a	1.476
280108815	ENSG00000257790	0	RP11-1136G11.6	RP11-1136G11.6	0	12	n/a	n/a	n/a	1.476
1109011	ENSG00000241852	143198	C8orf58	chromosome 8 open reading frame 58	541565	8	n/a	n/a	n/a	1.476
1091882	ENSG00000119927	36951	GPAM	glycerol-3-phosphate acyltransferase, mitochondrial	57678	10	n/a	n/a	n/a	1.476
279891163	ENSG00000234629	0	WDR82P1	WD repeat domain 82 pseudogene 1	0	3	n/a	n/a	n/a	1.475
1097273	ENSG00000159251	67	ACTC1	actin, alpha, cardiac muscle 1	70	15	n/a	n/a	n/a	1.475
1089524	ENSG00000102178	8213	UBL4A	ubiquitin-like 4A	8266	X	n/a	n/a	n/a	1.475
1089623	ENSG00000102984	34854	ZNF821	zinc finger protein 821	55565	16	n/a	n/a	n/a	1.474
1101663	ENSG00000179958	54917	DCTPP1	dCTP pyrophosphatase 1	79077	16	n/a	n/a	n/a	1.474
280008253	ENSG00000248980	0	RP11-87F15.2	RP11-87F15.2	0	4	n/a	n/a	n/a	1.474
279914319	ENSG00000236772	0	RP5-1184F4.5	RP5-1184F4.5	0	20	n/a	n/a	n/a	1.474
279886274	ENSG00000234187	0	SCYE1P	small inducible cytokine subfamily E, member 1 (endothelial monocyte-activating) pseudogene	0	20	n/a	n/a	n/a	1.474
1091993	ENSG00000120729	9358	MYOT	myotilin	9499	5	n/a	n/a	n/a	1.474
280078084	ENSG00000254944	0	ATP5F1P5	ATP synthase, H+ transporting, mitochondrial Fo complex, subunit B1 pseudogene 5	0	11	n/a	n/a	n/a	1.474
1094085	ENSG00000135916	57300	ITM2C	integral membrane protein 2C	81618	2	n/a	n/a	n/a	1.473
1100263	ENSG00000172403	82227	SYNPO2	synaptopodin 2	171024	4	n/a	n/a	n/a	1.473
279846248	ENSG00000230634	0	RP5-996D20.3	RP5-996D20.3	0	22	n/a	n/a	n/a	1.473
280111434	ENSG00000258056	0	RP11-644F5.11	RP11-644F5.11	0	12	n/a	n/a	n/a	1.473
280130309	ENSG00000259288	0	RP11-133K1.2	RP11-133K1.2	0	15	n/a	n/a	n/a	1.473
279825995	ENSG00000228818	0	RP11-567G24.1	RP11-567G24.1	0	1	n/a	n/a	n/a	1.473
280092913	ENSG00000256075	0	RP11-81H14.3	RP11-81H14.3	0	12	n/a	n/a	n/a	1.473
280070774	ENSG00000254433	0	RP11-677I18.3	RP11-677I18.3	0	11	n/a	n/a	n/a	1.472
1089674	ENSG00000103257	8089	SLC7A5	solute carrier family 7 (amino acid transporter light chain, L system), member 5	8140	16	n/a	n/a	n/a	1.472
1087544	ENSG00000050030	109873	KIAA2022	KIAA2022	340533	X	n/a	n/a	n/a	1.472
279709239	ENSG00000207740	1013177	MIR600	microRNA 600	693185	9	n/a	n/a	n/a	1.472
1102004	ENSG00000182013	34517	PNMAL1	PNMA-like 1	55228	19	n/a	n/a	n/a	1.471
1092291	ENSG00000123416	10229	TUBA1B	tubulin, alpha 1b	10376	12	n/a	n/a	n/a	1.471
1087093	ENSG00000008853	22976	RHOBTB2	Rho-related BTB domain containing 2	23221	8	n/a	n/a	n/a	1.471
1094825	ENSG00000139973	58085	SYT16	synaptotagmin XVI	83851	14	n/a	n/a	n/a	1.471
1096179	ENSG00000149679	57600	CABLES2	Cdk5 and Abl enzyme substrate 2	81928	20	n/a	n/a	n/a	1.471
1088798	ENSG00000091157	23090	WDR7	WD repeat domain 7	23335	18	n/a	n/a	n/a	1.471
1092461	ENSG00000124588	4804	NQO2	NAD(P)H dehydrogenase, quinone 2	4835	6	n/a	n/a	n/a	1.471
1095281	ENSG00000143257	9826	NR1I3	nuclear receptor subfamily 1, group I, member 3	9970	1	n/a	n/a	n/a	1.470
280096239	ENSG00000256498	0	AL928654.1	AL928654.1	0	14	n/a	n/a	n/a	1.470
1090933	ENSG00000112290	8857	WASF1	WAS protein family, member 1	8936	6	n/a	n/a	n/a	1.470
279767821	ENSG00000223751	0	AC116609.2	AC116609.2	0	2	n/a	n/a	n/a	1.470
1100907	ENSG00000175764	81349	TTLL11	tubulin tyrosine ligase-like family, member 11	158135	9	n/a	n/a	n/a	1.469
279860153	ENSG00000231884	0	NDUFB1P1	NADH dehydrogenase (ubiquinone) 1 beta subcomplex, 1 pseudogene 1	0	3	n/a	n/a	n/a	1.469
1100241	ENSG00000172336	10102	POP7	processing of precursor 7, ribonuclease P/MRP subunit (S. cerevisiae)	10248	7	n/a	n/a	n/a	1.469
1103669	ENSG00000188859	80776	FAM78B	family with sequence similarity 78, member B	149297	1	n/a	n/a	n/a	1.469
1097761	ENSG00000162714	59028	ZNF496	zinc finger protein 496	84838	1	n/a	n/a	n/a	1.469
280062761	ENSG00000253861	0	CTC-293A9.2	CTC-293A9.2	0	5	n/a	n/a	n/a	1.469
1089090	ENSG00000100167	35250	SEPT3	septin 3	55964	22	n/a	n/a	n/a	1.469
279750619	ENSG00000220505	0	RP11-111D3.1	RP11-111D3.1	0	6	n/a	n/a	n/a	1.469
280110033	ENSG00000257923	1512	CUX1	cut-like homeobox 1	1523	7	n/a	n/a	n/a	1.468
279781825	ENSG00000224908	0	TIMM8BP2	translocase of inner mitochondrial membrane 8B pseudogene 2	0	X	n/a	n/a	n/a	1.468
279983921	ENSG00000244295	0	RPS20P21	ribosomal protein S20 pseudogene 21	0	8	n/a	n/a	n/a	1.467
280080717	ENSG00000255085	0	AF186192.2	Uncharacterized protein	0	8	n/a	n/a	n/a	1.467
279664084	ENSG00000201378	0	Y_RNA	Y RNA	0	17	n/a	n/a	n/a	1.467
1093636	ENSG00000133134	58903	BEX2	brain expressed X-linked 2	84707	X	n/a	n/a	n/a	1.467
279797912	ENSG00000226309	0	SMARCE1P2	SWI/SNF related, matrix associated, actin dependent regulator of chromatin, subfamily e, member 1 pseudogene 2	0	6	n/a	n/a	n/a	1.467
1103107	ENSG00000186487	22795	MYT1L	myelin transcription factor 1-like	23040	2	n/a	n/a	n/a	1.466
1093365	ENSG00000131473	44	ACLY	ATP citrate lyase	47	17	n/a	n/a	n/a	1.466
1092609	ENSG00000125744	6220	RTN2	reticulon 2	6253	19	n/a	n/a	n/a	1.466
1090401	ENSG00000108294	5659	PSMB3	proteasome (prosome, macropain) subunit, beta type, 3	5691	17	n/a	n/a	n/a	1.466
1100245	ENSG00000172346	26999	CSDC2	cold shock domain containing C2, RNA binding	27254	22	n/a	n/a	n/a	1.466
279818108	ENSG00000228126	157129485	RP11-54A4.8	RP11-54A4.8	100874054	1	n/a	n/a	n/a	1.465
1108029	ENSG00000232559	0	GS1-124K5.12	GS1-124K5.12	0	7	n/a	n/a	n/a	1.465
280074375	ENSG00000254682	0	RP11-660L16.2	RP11-660L16.2	0	11	n/a	n/a	n/a	1.465
1103471	ENSG00000188086	119639	PRSS45	protease, serine, 45	377047	3	n/a	n/a	n/a	1.465
1099121	ENSG00000167680	10354	SEMA6B	sema domain, transmembrane domain (TM), and cytoplasmic domain, (semaphorin) 6B	10501	19	n/a	n/a	n/a	1.465
1093652	ENSG00000133265	23393	HSPBP1	HSPA (heat shock 70kDa) binding protein, cytoplasmic cochaperone 1	23640	19	n/a	n/a	n/a	1.465
279915555	ENSG00000236869	0	RP11-944L7.4	RP11-944L7.4	0	3	n/a	n/a	n/a	1.465
1099059	ENSG00000167487	34584	KLHL26	kelch-like 26 (Drosophila)	55295	19	n/a	n/a	n/a	1.465
279948776	ENSG00000240455	0	AC105448.1	AC105448.1	0	4	n/a	n/a	n/a	1.465
1090299	ENSG00000107338	6425	SHB	Src homology 2 domain containing adaptor protein B	6461	9	n/a	n/a	n/a	1.465
1101526	ENSG00000179091	1526	CYC1	cytochrome c-1	1537	8	n/a	n/a	n/a	1.465
1100791	ENSG00000175137	56622	SH3BP5L	SH3-binding domain protein 5-like	80851	1	n/a	n/a	n/a	1.464
1098692	ENSG00000166006	3722	KCNC2	potassium voltage-gated channel, Shaw-related subfamily, member 2	3747	12	n/a	n/a	n/a	1.464
1087379	ENSG00000034152	5574	MAP2K3	mitogen-activated protein kinase kinase 3	5606	17	n/a	n/a	n/a	1.464
280109305	ENSG00000257846	0	RP11-597A11.3	RP11-597A11.3	0	14	n/a	n/a	n/a	1.464
1090144	ENSG00000106078	22997	COBL	cordon-bleu homolog (mouse)	23242	7	n/a	n/a	n/a	1.464
1092476	ENSG00000124688	9445	MAD2L1BP	MAD2L1 binding protein	9587	6	n/a	n/a	n/a	1.464
1090021	ENSG00000105552	584	BCAT2	branched chain amino-acid transaminase 2, mitochondrial	587	19	n/a	n/a	n/a	1.464
279873655	ENSG00000233058	0	AC046143.7	AC046143.7	0	3	n/a	n/a	n/a	1.463
280035763	ENSG00000251204	0	CTC-278L1.1	CTC-278L1.1	0	5	n/a	n/a	n/a	1.463
1095357	ENSG00000143554	10842	SLC27A3	solute carrier family 27 (fatty acid transporter), member 3	11000	1	n/a	n/a	n/a	1.463
1092557	ENSG00000125447	22918	GGA3	golgi-associated, gamma adaptin ear containing, ARF binding protein 3	23163	17	n/a	n/a	n/a	1.463
1087377	ENSG00000034053	318	APBA2	amyloid beta (A4) precursor protein-binding, family A, member 2	321	15	n/a	n/a	n/a	1.462
1093205	ENSG00000130590	80052	SAMD10	sterile alpha motif domain containing 10	140700	20	n/a	n/a	n/a	1.462
280027600	ENSG00000250562	0	RP11-227H4.4	RP11-227H4.4	0	3	n/a	n/a	n/a	1.462
1106415	ENSG00000215897	182134	ZBTB8B	zinc finger and BTB domain containing 8B	728116	1	n/a	n/a	n/a	1.462
279738866	ENSG00000215284	0	RP11-198M15.1	RP11-198M15.1	0	X	n/a	n/a	n/a	1.462
279731198	ENSG00000214541	0	RPS4L	RPS4L	0	20	n/a	n/a	n/a	1.462
1094750	ENSG00000139438	59105	C12orf34	chromosome 12 open reading frame 34	84915	12	n/a	n/a	n/a	1.462
1108298	ENSG00000234337	0	AC026462.1	AC026462.1	0	16	n/a	n/a	n/a	1.462
1100033	ENSG00000171471	151821	MAP1LC3B2	microtubule-associated protein 1 light chain 3 beta 2	643246	12	n/a	n/a	n/a	1.461
279948693	ENSG00000240445	0	AC026271.4	AC026271.4	0	17	n/a	n/a	n/a	1.461
1106889	ENSG00000225138	0	CTD-2228K2.7	CTD-2228K2.7	0	5	n/a	n/a	n/a	1.461
1088103	ENSG00000073464	1174	CLCN4	chloride channel 4	1183	X	n/a	n/a	n/a	1.461
1090507	ENSG00000108947	1936	EFNB3	ephrin-B3	1949	17	n/a	n/a	n/a	1.461
279801559	ENSG00000226641	0	RP13-13A3.1	RP13-13A3.1	0	X	n/a	n/a	n/a	1.461
280067086	ENSG00000254170	0	CTD-2073O6.1	CTD-2073O6.1	0	5	n/a	n/a	n/a	1.461
279947570	ENSG00000240311	0	LA16c-306E5.1	LA16c-306E5.1	0	16	n/a	n/a	n/a	1.460
1103099	ENSG00000186468	6195	RPS23	ribosomal protein S23	6228	5	n/a	n/a	n/a	1.460
280113852	ENSG00000258315	79041	C17orf49	chromatin complexes subunit BAP18 isoform 2	124944	17	n/a	n/a	n/a	1.460
1096683	ENSG00000154252	40723	GAL3ST2	galactose-3-O-sulfotransferase 2	64090	2	n/a	n/a	n/a	1.460
1089059	ENSG00000100075	6540	SLC25A1	solute carrier family 25 (mitochondrial carrier; citrate transporter), member 1	6576	22	n/a	n/a	n/a	1.460
280008592	ENSG00000249004	0	RP11-752L20.1	RP11-752L20.1	0	4	n/a	n/a	n/a	1.460
280091944	ENSG00000255992	0	RP11-417L19.4	RP11-417L19.4	0	12	n/a	n/a	n/a	1.459
1100066	ENSG00000171570	76549	EGLN2	egl nine homolog 2 (C. elegans)	112398	19	n/a	n/a	n/a	1.459
1087828	ENSG00000065989	5109	PDE4A	phosphodiesterase 4A, cAMP-specific	5141	19	n/a	n/a	n/a	1.459
1090385	ENSG00000108176	35801	DNAJC12	DnaJ (Hsp40) homolog, subfamily C, member 12	56521	10	n/a	n/a	n/a	1.459
1097887	ENSG00000163159	6904	VPS72	vacuolar protein sorting 72 homolog (S. cerevisiae)	6944	1	n/a	n/a	n/a	1.458
279861618	ENSG00000232004	0	CAP1P2	CAP1 pseudogene 2	0	10	n/a	n/a	n/a	1.458
1096655	ENSG00000154079	79630	C6orf57	chromosome 6 open reading frame 57	135154	6	n/a	n/a	n/a	1.458
279867365	ENSG00000232533	0	AC093673.5	AC093673.5	0	7	n/a	n/a	n/a	1.458
1087810	ENSG00000065600	34537	TMEM206	transmembrane protein 206	55248	1	n/a	n/a	n/a	1.458
279906818	ENSG00000236058	0	RP11-215A21.2	RP11-215A21.2	0	10	n/a	n/a	n/a	1.458
279706404	ENSG00000207217	0	SNORA42	Small nucleolar RNA SNORA42/SNORA80 family	0	7	n/a	n/a	n/a	1.458
279720637	ENSG00000213290	0	CTD-2192J16.12	CTD-2192J16.12	0	19	n/a	n/a	n/a	1.458
1090051	ENSG00000105671	33846	DDX49	DEAD (Asp-Glu-Ala-Asp) box polypeptide 49	54555	19	n/a	n/a	n/a	1.457
1102982	ENSG00000186010	30561	NDUFA13	NADH dehydrogenase (ubiquinone) 1 alpha subcomplex, 13	51079	19	n/a	n/a	n/a	1.457
279841854	ENSG00000230269	157123173	RP1-40E16.9	RP1-40E16.9	100507194	6	n/a	n/a	n/a	1.457
1099248	ENSG00000168101	58519	NUDT16L1	nudix (nucleoside diphosphate linked moiety X)-type motif 16-like 1	84309	16	n/a	n/a	n/a	1.457
280029174	ENSG00000250686	0	RP1-240B8.3	RP1-240B8.3	0	6	n/a	n/a	n/a	1.456
1093264	ENSG00000130822	79826	PNCK	pregnancy up-regulated non-ubiquitously expressed CaM kinase	139728	X	n/a	n/a	n/a	1.456
279722950	ENSG00000213553	0	RPLP0P6	ribosomal protein, large, P0 pseudogene 6	0	2	n/a	n/a	n/a	1.455
1108991	ENSG00000241484	142313	ARHGAP8	Rho GTPase activating protein 8	553158	22	n/a	n/a	n/a	1.455
1101985	ENSG00000181908	0	AP003774.4	HCG1652096, isoform CRA_aUncharacterized proteincDNA FLJ37045 fis, clone BRACE2012185	0	11	n/a	n/a	n/a	1.455
279805582	ENSG00000226963	0	AC078883.4	AC078883.4	0	2	n/a	n/a	n/a	1.455
280039655	ENSG00000251508	0	RP5-862P8.3	RP5-862P8.3	0	1	n/a	n/a	n/a	1.455
1096779	ENSG00000155090	7028	KLF10	Kruppel-like factor 10	7071	8	n/a	n/a	n/a	1.455
280088188	ENSG00000255568	0	BRWD1-IT2	BRWD1 intronic transcript 2 (non-protein coding)	0	21	n/a	n/a	n/a	1.455
1087421	ENSG00000038382	7161	TRIO	triple functional domain (PTPRF interacting)	7204	5	n/a	n/a	n/a	1.455
1089121	ENSG00000100271	25558	TTLL1	tubulin tyrosine ligase-like family, member 1	25809	22	n/a	n/a	n/a	1.455
279722072	ENSG00000213435	0	ATP6V0CP3	ATPase, H+ transporting, lysosomal 16kDa, V0 subunit c pseudogene 3	0	6	n/a	n/a	n/a	1.455
1091477	ENSG00000116544	37326	DLGAP3	discs, large (Drosophila) homolog-associated protein 3	58512	1	n/a	n/a	n/a	1.455
1104110	ENSG00000196935	36795	SRGAP1	SLIT-ROBO Rho GTPase activating protein 1	57522	12	n/a	n/a	n/a	1.455
1096868	ENSG00000155974	23181	GRIP1	glutamate receptor interacting protein 1	23426	12	n/a	n/a	n/a	1.455
279802716	ENSG00000226744	0	AC079781.5	AC079781.5	0	7	n/a	n/a	n/a	1.454
1090661	ENSG00000110321	1967	EIF4G2	eukaryotic translation initiation factor 4 gamma, 2	1982	11	n/a	n/a	n/a	1.454
1089429	ENSG00000101489	36132	CELF4	CUGBP, Elav-like family member 4	56853	18	n/a	n/a	n/a	1.454
1100268	ENSG00000172425	80337	TTC36	tetratricopeptide repeat domain 36	143941	11	n/a	n/a	n/a	1.454
1093427	ENSG00000131944	60047	C19orf40	chromosome 19 open reading frame 40	91442	19	n/a	n/a	n/a	1.454
279748274	ENSG00000218772	0	FAM8A6P	family with sequence similarity 8, member A6 pseudogene	0	6	n/a	n/a	n/a	1.454
1100771	ENSG00000175040	9299	CHST2	carbohydrate (N-acetylglucosamine-6-O) sulfotransferase 2	9435	3	n/a	n/a	n/a	1.454
1101288	ENSG00000177699	1014768	RP11-16K12.1	RP11-16K12.1	100129540	15	n/a	n/a	n/a	1.454
279620757	ENSG00000197320	0	AC060834.2	AC060834.2	0	7	n/a	n/a	n/a	1.454
279761239	ENSG00000222808	0	U4	U4 spliceosomal RNA	0	17	n/a	n/a	n/a	1.454
279977017	ENSG00000243628	0	RP11-18I14.7	RP11-18I14.7	0	10	n/a	n/a	n/a	1.454
1099749	ENSG00000170293	81048	CMTM8	CKLF-like MARVEL transmembrane domain containing 8	152189	3	n/a	n/a	n/a	1.453
1097473	ENSG00000160767	10554	FAM189B	family with sequence similarity 189, member B	10712	1	n/a	n/a	n/a	1.453
279760238	ENSG00000222521	0	AC026956.1	AC026956.1	0	15	n/a	n/a	n/a	1.453
1100899	ENSG00000175707	79166	C1orf172	chromosome 1 open reading frame 172	126695	1	n/a	n/a	n/a	1.453
279904834	ENSG00000235883	0	AC012379.1	AC012379.1	0	15	n/a	n/a	n/a	1.453
1105122	ENSG00000204390	3285	HSPA1L	heat shock 70kDa protein 1-like	3305	6	n/a	n/a	n/a	1.453
279792936	ENSG00000225874	0	RP3-322I12.2	RP3-322I12.2	0	6	n/a	n/a	n/a	1.453
1087340	ENSG00000028310	41823	BRD9	bromodomain containing 9	65980	5	n/a	n/a	n/a	1.453
1089898	ENSG00000104960	32953	PTOV1	prostate tumor overexpressed 1	53635	19	n/a	n/a	n/a	1.453
1106329	ENSG00000215374	1014410	FAM66B	family with sequence similarity 66, member B	100128890	8	n/a	n/a	n/a	1.453
1102951	ENSG00000185924	80547	RTN4RL1	reticulon 4 receptor-like 1	146760	17	n/a	n/a	n/a	1.453
1088500	ENSG00000084207	2933	GSTP1	glutathione S-transferase pi 1	2950	11	n/a	n/a	n/a	1.453
1097382	ENSG00000160190	33313	SLC37A1	solute carrier family 37 (glycerol-3-phosphate transporter), member 1	54020	21	n/a	n/a	n/a	1.452
1099115	ENSG00000167658	1925	EEF2	eukaryotic translation elongation factor 2	1938	19	n/a	n/a	n/a	1.452
1101138	ENSG00000176956	4037	LY6H	lymphocyte antigen 6 complex, locus H	4062	8	n/a	n/a	n/a	1.452
279753192	ENSG00000221322	0	AC116533.1	AC116533.1	0	11	n/a	n/a	n/a	1.452
280134173	ENSG00000259510	0	RP11-138H8.5	RP11-138H8.5	0	15	n/a	n/a	n/a	1.452
1089174	ENSG00000100387	9834	RBX1	ring-box 1, E3 ubiquitin protein ligase	9978	22	n/a	n/a	n/a	1.452
280036136	ENSG00000251246	0	RP11-540D14.8	Uncharacterized proteincDNA FLJ57652, highly similar to Ephrin-A3	0	1	n/a	n/a	n/a	1.452
1095946	ENSG00000147799	56502	ARHGAP39	Rho GTPase activating protein 39	80728	8	n/a	n/a	n/a	1.451
279722242	ENSG00000213452	0	AKR1B1P2	aldo-keto reductase family 1, member B1 pseudogene 2	0	3	n/a	n/a	n/a	1.451
1093870	ENSG00000134780	743	DAGLA	diacylglycerol lipase, alpha	747	11	n/a	n/a	n/a	1.451
279750933	ENSG00000220748	0	RP1-59B16.1	RP1-59B16.1	0	6	n/a	n/a	n/a	1.451
1103881	ENSG00000196277	2900	GRM7	glutamate receptor, metabotropic 7	2917	3	n/a	n/a	n/a	1.451
1094349	ENSG00000137216	34651	TMEM63B	transmembrane protein 63B	55362	6	n/a	n/a	n/a	1.451
1102009	ENSG00000182050	25583	MGAT4C	mannosyl (alpha-1,3-)-glycoprotein beta-1,4-N-acetylglucosaminyltransferase, isozyme C (putative)	25834	12	n/a	n/a	n/a	1.451
279869601	ENSG00000232710	0	RP4-669P10.16	RP4-669P10.16	0	22	n/a	n/a	n/a	1.451
280133407	ENSG00000259467	0	RP11-325E5.3	RP11-325E5.3	0	15	n/a	n/a	n/a	1.451
279727516	ENSG00000214051	0	ARF4P3	ADP-ribosylation factor 4 pseudogene 3	0	13	n/a	n/a	n/a	1.450
280093904	ENSG00000256210	0	AC005255.1	AC005255.1	0	19	n/a	n/a	n/a	1.450
1095642	ENSG00000145545	6675	SRD5A1	steroid-5-alpha-reductase, alpha polypeptide 1 (3-oxo-5 alpha-steroid delta 4-dehydrogenase alpha 1)	6715	5	n/a	n/a	n/a	1.450
279971885	ENSG00000243085	0	RP11-392E22.3	RP11-392E22.3	0	9	n/a	n/a	n/a	1.450
1089730	ENSG00000103657	8846	HERC1	hect (homologous to the E6-AP (UBE3A) carboxyl terminus) domain and RCC1 (CHC1)-like domain (RLD) 1	8925	15	n/a	n/a	n/a	1.450
1095327	ENSG00000143442	22881	POGZ	pogo transposable element with ZNF domain	23126	1	n/a	n/a	n/a	1.449
280095465	ENSG00000256393	0	AC138123.2	AC138123.2	0	12	n/a	n/a	n/a	1.449
1089505	ENSG00000102069	123632	UBE2NL	ubiquitin-conjugating enzyme E2N-like	389898	X	n/a	n/a	n/a	1.449
1090629	ENSG00000110047	10780	EHD1	EH-domain containing 1	10938	11	n/a	n/a	n/a	1.449
1091496	ENSG00000116688	9783	MFN2	mitofusin 2	9927	1	n/a	n/a	n/a	1.449
1088966	ENSG00000099284	34795	H2AFY2	H2A histone family, member Y2	55506	10	n/a	n/a	n/a	1.449
1093790	ENSG00000134313	36771	KIDINS220	kinase D-interacting substrate, 220kDa	57498	2	n/a	n/a	n/a	1.449
1097533	ENSG00000161179	80864	YDJC	YdjC homolog (bacterial)	150223	22	n/a	n/a	n/a	1.448
279876496	ENSG00000233328	0	PFN1P1	profilin 1 pseudogene 1	0	1	n/a	n/a	n/a	1.448
1100019	ENSG00000171435	93962	KSR2	kinase suppressor of ras 2	283455	12	n/a	n/a	n/a	1.448
280086927	ENSG00000255487	0	RP11-513D5.5	RP11-513D5.5	0	8	n/a	n/a	n/a	1.448
1092681	ENSG00000125991	31094	ERGIC3	ERGIC and golgi 3	51614	20	n/a	n/a	n/a	1.448
1092583	ENSG00000125618	7803	PAX8	paired box 8	7849	2	n/a	n/a	n/a	1.448
1103006	ENSG00000186111	23151	PIP5K1C	phosphatidylinositol-4-phosphate 5-kinase, type I, gamma	23396	19	n/a	n/a	n/a	1.447
279835459	ENSG00000229691	0	RP11-21N7.2	RP11-21N7.2	0	1	n/a	n/a	n/a	1.447
1103024	ENSG00000186187	59127	ZNRF1	zinc and ring finger 1	84937	16	n/a	n/a	n/a	1.447
1103350	ENSG00000187664	126373	HAPLN4	hyaluronan and proteoglycan link protein 4	404037	19	n/a	n/a	n/a	1.447
1091048	ENSG00000113211	35413	PCDHB6	protocadherin beta 6	56130	5	n/a	n/a	n/a	1.447
1087213	ENSG00000014164	22899	ZC3H3	zinc finger CCCH-type containing 3	23144	8	n/a	n/a	n/a	1.447
1092852	ENSG00000127616	6558	SMARCA4	SWI/SNF related, matrix associated, actin dependent regulator of chromatin, subfamily a, member 4	6597	19	n/a	n/a	n/a	1.447
1105822	ENSG00000213160	80959	KLHL23	kelch-like 23 (Drosophila)	151230	2	n/a	n/a	n/a	1.446
1091859	ENSG00000119772	1776	DNMT3A	DNA (cytosine-5-)-methyltransferase 3 alpha	1788	2	n/a	n/a	n/a	1.446
279999274	ENSG00000248255	0	AC126775.1	AC126775.1	0	5	n/a	n/a	n/a	1.446
1093232	ENSG00000130720	59119	FIBCD1	fibrinogen C domain containing 1	84929	9	n/a	n/a	n/a	1.446
1094378	ENSG00000137409	23540	MTCH1	mitochondrial carrier 1	23787	6	n/a	n/a	n/a	1.446
1093933	ENSG00000135144	1828	DTX1	deltex homolog 1 (Drosophila)	1840	12	n/a	n/a	n/a	1.446
279747096	ENSG00000217950	125393	AC073869.20	AC073869.20	401010	2	n/a	n/a	n/a	1.445
279951302	ENSG00000240761	0	AC098831.4	AC098831.4	0	2	n/a	n/a	n/a	1.445
1103270	ENSG00000187189	23025	TSPYL4	TSPY-like 4	23270	6	n/a	n/a	n/a	1.445
279739709	ENSG00000215380	0	AC090625.1	AC090625.1	0	11	n/a	n/a	n/a	1.445
1088848	ENSG00000092330	26025	TINF2	TERF1 (TRF1)-interacting nuclear factor 2	26277	14	n/a	n/a	n/a	1.445
1104315	ENSG00000197562	37070	RAB40C	RAB40C, member RAS oncogene family	57799	16	n/a	n/a	n/a	1.445
279707300	ENSG00000207375	1013512	SNORD116-23	small nucleolar RNA, C/D box 116-23	100033434	15	n/a	n/a	n/a	1.445
1088090	ENSG00000073008	5785	PVR	poliovirus receptor	5817	19	n/a	n/a	n/a	1.445
1093541	ENSG00000132661	28843	NXT1	NTF2-like export factor 1	29107	20	n/a	n/a	n/a	1.444
1102796	ENSG00000185262	94136	FAM100B	family with sequence similarity 100, member B	283991	17	n/a	n/a	n/a	1.444
1094294	ENSG00000136933	10098	RABEPK	Rab9 effector protein with kelch motifs	10244	9	n/a	n/a	n/a	1.444
1091780	ENSG00000119227	56036	PIGZ	phosphatidylinositol glycan anchor biosynthesis, class Z	80235	3	n/a	n/a	n/a	1.444
1101046	ENSG00000176473	55251	WDR25	WD repeat domain 25	79446	14	n/a	n/a	n/a	1.444
1097149	ENSG00000158301	77634	GPRASP2	G protein-coupled receptor associated sorting protein 2	114928	X	n/a	n/a	n/a	1.444
279852262	ENSG00000231198	0	AC004987.10	AC004987.10	0	7	n/a	n/a	n/a	1.443
1096221	ENSG00000150347	58370	ARID5B	AT rich interactive domain 5B (MRF1-like)	84159	10	n/a	n/a	n/a	1.443
1098131	ENSG00000163931	7043	TKT	transketolase	7086	3	n/a	n/a	n/a	1.443
279810463	ENSG00000227398	94551	RP11-447D11.2	RP11-447D11.2	285352	3	n/a	n/a	n/a	1.443
279722555	ENSG00000213489	0	RP13-147D17.1	RP13-147D17.1	0	X	n/a	n/a	n/a	1.442
1093150	ENSG00000130294	544	KIF1A	kinesin family member 1A	547	2	n/a	n/a	n/a	1.442
279935946	ENSG00000238868	0	snoU13	Small nucleolar RNA U13	0	7	n/a	n/a	n/a	1.442
1100369	ENSG00000172893	1705	DHCR7	7-dehydrocholesterol reductase	1717	11	n/a	n/a	n/a	1.441
1105763	ENSG00000212864	169833	RNF208	ring finger protein 208	727800	9	n/a	n/a	n/a	1.441
1094894	ENSG00000140464	5339	PML	promyelocytic leukemia	5371	15	n/a	n/a	n/a	1.441
1087263	ENSG00000020129	22909	NCDN	neurochondrin	23154	1	n/a	n/a	n/a	1.440
280123223	ENSG00000258882	0	CTD-2277K2.1	CTD-2277K2.1	0	14	n/a	n/a	n/a	1.440
1100800	ENSG00000175182	79471	FAM131A	family with sequence similarity 131, member A	131408	3	n/a	n/a	n/a	1.440
1091680	ENSG00000118162	10974	KPTN	kaptin (actin binding protein)	11133	19	n/a	n/a	n/a	1.440
1094327	ENSG00000137101	966	CD72	CD72 molecule	971	9	n/a	n/a	n/a	1.440
280026310	ENSG00000250441	0	RP11-47F1.1	RP11-47F1.1	0	5	n/a	n/a	n/a	1.440
1100261	ENSG00000172382	58120	PRSS27	protease, serine 27	83886	16	n/a	n/a	n/a	1.439
1101538	ENSG00000179151	55954	EDC3	enhancer of mRNA decapping 3 homolog (S. cerevisiae)	80153	15	n/a	n/a	n/a	1.439
280039788	ENSG00000251521	0	IMPA1P	inositol(myo)-1(or 4)-monophosphatase 1 pseudogene	0	8	n/a	n/a	n/a	1.439
1100556	ENSG00000173846	1254	PLK3	polo-like kinase 3	1263	1	n/a	n/a	n/a	1.439
1097738	ENSG00000162631	22610	NTNG1	netrin G1	22854	1	n/a	n/a	n/a	1.438
280119003	ENSG00000258646	0	RP11-950C14.3	RP11-950C14.3	0	14	n/a	n/a	n/a	1.438
1093462	ENSG00000132254	23400	ARFIP2	ADP-ribosylation factor interacting protein 2	23647	11	n/a	n/a	n/a	1.438
1096256	ENSG00000150753	22703	CCT5	chaperonin containing TCP1, subunit 5 (epsilon)	22948	5	n/a	n/a	n/a	1.438
1091046	ENSG00000113205	35415	PCDHB3	protocadherin beta 3	56132	5	n/a	n/a	n/a	1.438
1093440	ENSG00000132017	59900	DCAF15	DDB1 and CUL4 associated factor 15	90379	19	n/a	n/a	n/a	1.438
1107795	ENSG00000231121	0	RP1-34H18.1	RP1-34H18.1	0	12	n/a	n/a	n/a	1.438
1095389	ENSG00000143761	372	ARF1	ADP-ribosylation factor 1	375	1	n/a	n/a	n/a	1.437
1093407	ENSG00000131791	5533	PRKAB2	protein kinase, AMP-activated, beta 2 non-catalytic subunit	5565	1	n/a	n/a	n/a	1.437
279833942	ENSG00000229539	0	RP11-119B16.2	RP11-119B16.2	0	20	n/a	n/a	n/a	1.437
1105513	ENSG00000205579	0	DYNLL1P1	dynein, light chain, LC8-type 1 pseudogene 1	0	14	n/a	n/a	n/a	1.437
1090625	ENSG00000110025	29641	SNX15	sorting nexin 15	29907	11	n/a	n/a	n/a	1.437
279833582	ENSG00000229497	0	AC005189.6	AC005189.6	0	7	n/a	n/a	n/a	1.437
279731931	ENSG00000214626	0	RP11-312P12.2	RP11-312P12.2	0	10	n/a	n/a	n/a	1.436
1097536	ENSG00000161203	1164	AP2M1	adaptor-related protein complex 2, mu 1 subunit	1173	3	n/a	n/a	n/a	1.436
1108953	ENSG00000240694	10540	PNMA2	paraneoplastic antigen MA2	10687	8	n/a	n/a	n/a	1.436
280017568	ENSG00000249776	0	RP11-133F8.2	RP11-133F8.2	0	5	n/a	n/a	n/a	1.436
1100236	ENSG00000172318	8638	B3GALT1	UDP-Gal:betaGlcNAc beta 1,3-galactosyltransferase, polypeptide 1	8708	2	n/a	n/a	n/a	1.436
1100089	ENSG00000171703	6879	TCEA2	transcription elongation factor A (SII), 2	6919	20	n/a	n/a	n/a	1.435
1088993	ENSG00000099795	4687	NDUFB7	NADH dehydrogenase (ubiquinone) 1 beta subcomplex, 7, 18kDa	4713	19	n/a	n/a	n/a	1.435
1103143	ENSG00000186654	34904	PRR5	proline rich 5 (renal)	55615	22	n/a	n/a	n/a	1.435
279863644	ENSG00000232172	0	RP11-57C19.2	RP11-57C19.2	0	9	n/a	n/a	n/a	1.435
1088089	ENSG00000072958	8828	AP1M1	adaptor-related protein complex 1, mu 1 subunit	8907	19	n/a	n/a	n/a	1.435
1089992	ENSG00000105419	36196	MEIS3	Meis homeobox 3	56917	19	n/a	n/a	n/a	1.435
1094869	ENSG00000140323	59610	DISP2	dispatched homolog 2 (Drosophila)	85455	15	n/a	n/a	n/a	1.435
1102246	ENSG00000183049	36396	CAMK1D	calcium/calmodulin-dependent protein kinase ID	57118	10	n/a	n/a	n/a	1.435
1095485	ENSG00000144369	81658	FAM171B	family with sequence similarity 171, member B	165215	2	n/a	n/a	n/a	1.434
1092731	ENSG00000126500	23522	FLRT1	fibronectin leucine rich transmembrane protein 1	23769	11	n/a	n/a	n/a	1.434
279775133	ENSG00000224328	0	MDC1-AS1	MDC1 antisense RNA 1 (non-protein coding)	0	6	n/a	n/a	n/a	1.434
279667948	ENSG00000202474	0	5S_rRNA	5S ribosomal RNA	0	9	n/a	n/a	n/a	1.434
280121072	ENSG00000258756	0	RP11-361H10.2	RP11-361H10.2	0	14	n/a	n/a	n/a	1.434
1096173	ENSG00000149639	80062	KIAA0889	KIAA0889	140710	20	n/a	n/a	n/a	1.433
1088370	ENSG00000080503	6556	SMARCA2	SWI/SNF related, matrix associated, actin dependent regulator of chromatin, subfamily a, member 2	6595	9	n/a	n/a	n/a	1.433
1098171	ENSG00000164050	5332	PLXNB1	plexin B1	5364	3	n/a	n/a	n/a	1.433
1088853	ENSG00000092445	7258	TYRO3	TYRO3 protein tyrosine kinase	7301	15	n/a	n/a	n/a	1.433
1096768	ENSG00000154978	57254	VOPP1	vesicular, overexpressed in cancer, prosurvival protein 1	81552	7	n/a	n/a	n/a	1.433
280022205	ENSG00000250118	0	RP11-136H13.2	RP11-136H13.2	0	5	n/a	n/a	n/a	1.433
1096532	ENSG00000152944	9276	MED21	mediator complex subunit 21	9412	12	n/a	n/a	n/a	1.433
1105925	ENSG00000213888	34233	AC005003.1	CDNA FLJ20464 fis, clone KAT06158HCG1777549Uncharacterized protein	54944	22	n/a	n/a	n/a	1.433
280104482	ENSG00000257355	0	CTD-2006C1.10	CTD-2006C1.10	0	19	n/a	n/a	n/a	1.433
279728023	ENSG00000214111	0	RP1-258N20.3	RP1-258N20.3	0	X	n/a	n/a	n/a	1.432
1089658	ENSG00000103187	23161	COTL1	coactosin-like 1 (Dictyostelium)	23406	16	n/a	n/a	n/a	1.432
280105024	ENSG00000257405	0	RP11-609L23.2	RP11-609L23.2	0	12	n/a	n/a	n/a	1.432
1092177	ENSG00000122507	26986	BBS9	Bardet-Biedl syndrome 9	27241	7	n/a	n/a	n/a	1.432
280099884	ENSG00000256929	0	AC067852.1	AC067852.1	0	17	n/a	n/a	n/a	1.432
1099394	ENSG00000168758	34199	SEMA4C	sema domain, immunoglobulin domain (Ig), transmembrane domain (TM) and short cytoplasmic domain, (semaphorin) 4C	54910	2	n/a	n/a	n/a	1.432
279901845	ENSG00000235582	0	RP11-448G4.2	RP11-448G4.2	0	1	n/a	n/a	n/a	1.432
279822598	ENSG00000228519	0	RP11-298C3.2	RP11-298C3.2	0	X	n/a	n/a	n/a	1.431
280011091	ENSG00000249242	134151	TMEM150C	transmembrane protein 150C	441027	4	n/a	n/a	n/a	1.431
279995219	ENSG00000247276	0	AL031780.1	AL031780.1	0	6	n/a	n/a	n/a	1.431
1101642	ENSG00000179886	59138	TIGD5	tigger transposable element derived 5	84948	8	n/a	n/a	n/a	1.431
1090150	ENSG00000106113	1386	CRHR2	corticotropin releasing hormone receptor 2	1395	7	n/a	n/a	n/a	1.431
1092669	ENSG00000125945	56589	ZNF436	zinc finger protein 436	80818	1	n/a	n/a	n/a	1.431
1088814	ENSG00000091592	22617	NLRP1	NLR family, pyrin domain containing 1	22861	17	n/a	n/a	n/a	1.430
1089044	ENSG00000100027	29534	YPEL1	yippee-like 1 (Drosophila)	29799	22	n/a	n/a	n/a	1.430
279658617	ENSG00000199744	0	SNORD36A	small nucleolar RNA, C/D box 36A	0	9	n/a	n/a	n/a	1.430
1088191	ENSG00000075624	57	ACTB	actin, beta	60	7	n/a	n/a	n/a	1.430
1089104	ENSG00000100220	30973	C22orf28	chromosome 22 open reading frame 28	51493	22	n/a	n/a	n/a	1.430
279476128	ENSG00000176855	0	KRT18P28	keratin 18 pseudogene 28	0	1	n/a	n/a	n/a	1.430
1105419	ENSG00000205246	123009	RPSAP58	ribosomal protein SA pseudogene 58	388524	19	n/a	n/a	n/a	1.429
1099824	ENSG00000170604	25894	IRF2BP1	interferon regulatory factor 2 binding protein 1	26145	19	n/a	n/a	n/a	1.429
280049900	ENSG00000252793	0	5S_rRNA	5S ribosomal RNA	0	5	n/a	n/a	n/a	1.429
1093400	ENSG00000131759	5882	RARA	retinoic acid receptor, alpha	5914	17	n/a	n/a	n/a	1.429
1098629	ENSG00000165752	157121711	STK32C	serine/threonine kinase 32C	100506057	10	n/a	n/a	n/a	1.429
1087116	ENSG00000010256	7341	UQCRC1	ubiquinol-cytochrome c reductase core protein I	7384	3	n/a	n/a	n/a	1.428
279761330	ENSG00000222849	0	RN5S21	RNA, 5S ribosomal 21	0	1	n/a	n/a	n/a	1.428
279852857	ENSG00000231240	0	AC018865.9	AC018865.9	0	2	n/a	n/a	n/a	1.428
1094162	ENSG00000136261	28705	BZW2	basic leucine zipper and W2 domains 2	28969	7	n/a	n/a	n/a	1.428
1094770	ENSG00000139613	6561	SMARCC2	SWI/SNF related, matrix associated, actin dependent regulator of chromatin, subfamily c, member 2	6601	12	n/a	n/a	n/a	1.428
1093170	ENSG00000130382	4273	MLLT1	myeloid/lymphoid or mixed-lineage leukemia (trithorax homolog, Drosophila); translocated to, 1	4298	19	n/a	n/a	n/a	1.428
1089980	ENSG00000105376	7044	ICAM5	intercellular adhesion molecule 5, telencephalin	7087	19	n/a	n/a	n/a	1.428
279847265	ENSG00000230734	0	RPL10P3	ribosomal protein L10 pseudogene 3	0	9	n/a	n/a	n/a	1.428
1087738	ENSG00000063660	2800	GPC1	glypican 1	2817	2	n/a	n/a	n/a	1.428
279781084	ENSG00000224846	0	RP1-90J20.8	RP1-90J20.8	0	6	n/a	n/a	n/a	1.427
1097884	ENSG00000163155	123106	LYSMD1	LysM, putative peptidoglycan-binding, domain containing 1	388695	1	n/a	n/a	n/a	1.427
279917869	ENSG00000237080	0	EHMT2-AS1	EHMT2 antisense RNA 1 (non-protein coding)	0	6	n/a	n/a	n/a	1.427
1097445	ENSG00000160551	36824	TAOK1	TAO kinase 1	57551	17	n/a	n/a	n/a	1.427
279777826	ENSG00000224546	0	EIF4BP3	eukaryotic translation initiation factor 4B pseudogene 3	0	9	n/a	n/a	n/a	1.427
1098174	ENSG00000164054	30727	SHISA5	shisa homolog 5 (Xenopus laevis)	51246	3	n/a	n/a	n/a	1.427
1095537	ENSG00000144724	5761	PTPRG	protein tyrosine phosphatase, receptor type, G	5793	3	n/a	n/a	n/a	1.427
279875703	ENSG00000233247	0	GS1-257G1.1	GS1-257G1.1	0	X	n/a	n/a	n/a	1.427
1104648	ENSG00000198570	110035	RD3	retinal degeneration 3	343035	1	n/a	n/a	n/a	1.427
279918364	ENSG00000237126	0	AC073254.1	AC073254.1	0	2	n/a	n/a	n/a	1.427
1087785	ENSG00000065057	4882	NTHL1	nth endonuclease III-like 1 (E. coli)	4913	16	n/a	n/a	n/a	1.426
280013619	ENSG00000249456	0	RP11-298J20.4	RP11-298J20.4	0	10	n/a	n/a	n/a	1.426
1095713	ENSG00000146005	58459	PSD2	pleckstrin and Sec7 domain containing 2	84249	5	n/a	n/a	n/a	1.426
1096101	ENSG00000149179	54935	C11orf49	chromosome 11 open reading frame 49	79096	11	n/a	n/a	n/a	1.426
1087726	ENSG00000063169	29731	GLTSCR1	glioma tumor suppressor candidate region gene 1	29998	19	n/a	n/a	n/a	1.426
1104067	ENSG00000196782	34823	MAML3	mastermind-like 3 (Drosophila)	55534	4	n/a	n/a	n/a	1.426
1087230	ENSG00000015592	57253	STMN4	stathmin-like 4	81551	8	n/a	n/a	n/a	1.426
1088621	ENSG00000087460	2761	GNAS	GNAS complex locus	2778	20	n/a	n/a	n/a	1.426
1091548	ENSG00000116983	30921	HPCAL4	hippocalcin like 4	51440	1	n/a	n/a	n/a	1.426
1098908	ENSG00000166847	58717	DCTN5	dynactin 5 (p25)	84516	16	n/a	n/a	n/a	1.426
279890389	ENSG00000234552	0	CDRT15P1	CMT1A duplicated region transcript 15 pseudogene 1	0	17	n/a	n/a	n/a	1.426
1097707	ENSG00000162522	36921	KIAA1522	KIAA1522	57648	1	n/a	n/a	n/a	1.425
1094717	ENSG00000139223	23274	ANP32D	acidic (leucine-rich) nuclear phosphoprotein 32 family, member D	23519	12	n/a	n/a	n/a	1.425
1096657	ENSG00000154096	7027	THY1	Thy-1 cell surface antigen	7070	11	n/a	n/a	n/a	1.425
1088763	ENSG00000090539	8577	CHRD	chordin	8646	3	n/a	n/a	n/a	1.425
1095697	ENSG00000145911	22893	N4BP3	NEDD4 binding protein 3	23138	5	n/a	n/a	n/a	1.425
1103914	ENSG00000196369	0	SRGAP2P2	SLIT-ROBO Rho GTPase activating protein 2 pseudogene 2	0	1	n/a	n/a	n/a	1.424
1090726	ENSG00000110925	57268	CSRNP2	cysteine-serine-rich nuclear protein 2	81566	12	n/a	n/a	n/a	1.424
1088904	ENSG00000095370	9899	SH2D3C	SH2 domain containing 3C	10044	9	n/a	n/a	n/a	1.424
279892575	ENSG00000234737	0	KRT18P15	keratin 18 pseudogene 15	0	3	n/a	n/a	n/a	1.424
1104133	ENSG00000196998	10993	WDR45	WD repeat domain 45	11152	X	n/a	n/a	n/a	1.424
1094333	ENSG00000137142	110241	IGFBPL1	insulin-like growth factor binding protein-like 1	347252	9	n/a	n/a	n/a	1.424
1100408	ENSG00000173110	3290	HSPA6	heat shock 70kDa protein 6 (HSP70B')	3310	1	n/a	n/a	n/a	1.424
1088186	ENSG00000075429	26836	CACNG5	calcium channel, voltage-dependent, gamma subunit 5	27091	17	n/a	n/a	n/a	1.424
1095177	ENSG00000142544	59894	CTU1	cytosolic thiouridylase subunit 1 homolog (S. pombe)	90353	19	n/a	n/a	n/a	1.423
1099234	ENSG00000168061	29635	SAC3D1	SAC3 domain containing 1	29901	11	n/a	n/a	n/a	1.423
279928476	ENSG00000237972	0	TUBG1P	tubulin, gamma 1 pseudogene	0	7	n/a	n/a	n/a	1.423
1086954	ENSG00000005339	1378	CREBBP	CREB binding protein	1387	16	n/a	n/a	n/a	1.423
1103305	ENSG00000187486	3742	KCNJ11	potassium inwardly-rectifying channel, subfamily J, member 11	3767	11	n/a	n/a	n/a	1.422
1090235	ENSG00000106665	7418	CLIP2	CAP-GLY domain containing linker protein 2	7461	7	n/a	n/a	n/a	1.422
1092956	ENSG00000128607	22763	KLHDC10	kelch domain containing 10	23008	7	n/a	n/a	n/a	1.422
1089692	ENSG00000103356	78997	EARS2	glutamyl-tRNA synthetase 2, mitochondrial (putative)	124454	16	n/a	n/a	n/a	1.422
1109038	ENSG00000242372	3667	EIF6	eukaryotic translation initiation factor 6	3692	20	n/a	n/a	n/a	1.422
1093934	ENSG00000135148	10748	TRAFD1	TRAF-type zinc finger domain containing 1	10906	12	n/a	n/a	n/a	1.422
1099458	ENSG00000169018	9971	FEM1B	fem-1 homolog b (C. elegans)	10116	15	n/a	n/a	n/a	1.421
1089637	ENSG00000103051	25588	COG4	component of oligomeric golgi complex 4	25839	16	n/a	n/a	n/a	1.421
1101864	ENSG00000181104	2134	F2R	coagulation factor II (thrombin) receptor	2149	5	n/a	n/a	n/a	1.421
280063748	ENSG00000253929	0	RP11-382A18.2	RP11-382A18.2	0	8	n/a	n/a	n/a	1.421
1093519	ENSG00000132535	1730	DLG4	discs, large homolog 4 (Drosophila)	1742	17	n/a	n/a	n/a	1.421
1093355	ENSG00000131409	60677	LRRC4B	leucine rich repeat containing 4B	94030	19	n/a	n/a	n/a	1.421
1095515	ENSG00000144589	77514	STK11IP	serine/threonine kinase 11 interacting protein	114790	2	n/a	n/a	n/a	1.421
1097210	ENSG00000158793	4786	NIT1	nitrilase 1	4817	1	n/a	n/a	n/a	1.421
280104301	ENSG00000257337	93920	RP11-983P16.4	RP11-983P16.4	283335	12	n/a	n/a	n/a	1.420
1090847	ENSG00000111780	0	GATC	glutamyl-tRNA(Gln) amidotransferase, subunit C homolog (bacterial)	0	12	n/a	n/a	n/a	1.420
1088557	ENSG00000086061	3281	DNAJA1	DnaJ (Hsp40) homolog, subfamily A, member 1	3301	9	n/a	n/a	n/a	1.420
1096324	ENSG00000151376	10715	ME3	malic enzyme 3, NADP(+)-dependent, mitochondrial	10873	11	n/a	n/a	n/a	1.420
1089901	ENSG00000104969	6413	SGTA	small glutamine-rich tetratricopeptide repeat (TPR)-containing, alpha	6449	19	n/a	n/a	n/a	1.420
1091285	ENSG00000115241	5464	PPM1G	protein phosphatase, Mg2+/Mn2+ dependent, 1G	5496	2	n/a	n/a	n/a	1.420
1089303	ENSG00000100991	25882	TRPC4AP	transient receptor potential cation channel, subfamily C, member 4 associated protein	26133	20	n/a	n/a	n/a	1.420
279927250	ENSG00000237861	0	RP11-332L8.1	RP11-332L8.1	0	1	n/a	n/a	n/a	1.420
1095650	ENSG00000145642	1016457	FAM159B	family with sequence similarity 159, member B	100132916	5	n/a	n/a	n/a	1.419
280000482	ENSG00000248341	0	AC115115.2	AC115115.2	0	2	n/a	n/a	n/a	1.419
1093951	ENSG00000135269	25885	TES	testis derived transcript (3 LIM domains)	26136	7	n/a	n/a	n/a	1.418
280124114	ENSG00000258936	0	CXADRP2	coxsackie virus and adenovirus receptor pseudogene 2	0	15	n/a	n/a	n/a	1.418
1102207	ENSG00000182901	5968	RGS7	regulator of G-protein signaling 7	6000	1	n/a	n/a	n/a	1.418
1087857	ENSG00000066735	25902	KIF26A	kinesin family member 26A	26153	14	n/a	n/a	n/a	1.418
1103831	ENSG00000196151	80993	WDSUB1	WD repeat, sterile alpha motif and U-box domain containing 1	151525	2	n/a	n/a	n/a	1.418
279704640	ENSG00000206918	0	U6	U6 spliceosomal RNA	0	3	n/a	n/a	n/a	1.418
1105451	ENSG00000205356	25600	TECPR1	tectonin beta-propeller repeat containing 1	25851	7	n/a	n/a	n/a	1.418
1091305	ENSG00000115317	27173	HTRA2	HtrA serine peptidase 2	27429	2	n/a	n/a	n/a	1.418
279700778	ENSG00000206168	0	Z69890.1	Z69890.1	0	16	n/a	n/a	n/a	1.418
1091147	ENSG00000114030	3811	KPNA1	karyopherin alpha 1 (importin alpha 5)	3836	3	n/a	n/a	n/a	1.418
1099897	ENSG00000170921	25864	TANC2	tetratricopeptide repeat, ankyrin repeat and coiled-coil containing 2	26115	17	n/a	n/a	n/a	1.417
280131204	ENSG00000259343	0	RP11-761I4.3	RP11-761I4.3	0	15	n/a	n/a	n/a	1.417
1092999	ENSG00000128965	54933	CHAC1	ChaC, cation transport regulator homolog 1 (E. coli)	79094	15	n/a	n/a	n/a	1.417
1103913	ENSG00000196368	34479	NUDT11	nudix (nucleoside diphosphate linked moiety X)-type motif 11	55190	X	n/a	n/a	n/a	1.417
[truncated: 1 more rows]
