# Supplementary material for: Identification of the Molecular Events Involved in the Development of Prefrontal Cortex Through the Analysis of RNA-Seq Data From BrainSpan
Source: ASN Neuro. 2019 Jun 18;11:1759091419854627. doi: 10.1177/1759091419854627 (PMC6582306; doi:10.1177/1759091419854627)
Supplement: Supplemental Material6 - Supplemental material for Identification of the Molecular Events Involved in the Development of Prefrontal Cortex Through the Analysis of RNA-Seq Data From BrainSpan [file Supplemental_Material6.zip › CBC/3/Expression.csv]

1104754	4.7876	0.8625	2.5675	0.3841	2.6926	0.0354	0.2008
1105945	7.7338	3.8917	4.0163	3.9885	4.3038	6.5112	4.5448
280080839	6.2281	2.8373	5.6273	3.5916	3.9655	1.9510	1.9873
1093683	7.3076	6.1563	3.8532	8.2317	6.9532	0.7688	2.0273
1096058	8.7265	6.8727	8.8612	7.9842	8.2804	2.4024	2.1558
1091652	5.9243	3.5686	5.0811	4.4458	4.3687	1.1987	1.7503
1097578	4.1504	1.4150	2.5491	1.9256	2.8062	0.9492	0.4864
1101717	4.0315	1.9063	2.1112	2.2852	2.6256	0.3064	0.3118
1099047	7.4789	5.5803	6.0634	5.9377	6.6730	2.8880	3.3873
279760049	5.9512	5.0134	2.7924	4.3259	4.7201	1.6214	3.2397
1100817	7.1534	4.6894	6.8698	5.3564	5.9481	3.1371	3.3546
1103988	8.4870	6.1248	6.0334	5.4633	5.6186	8.7311	5.5912
279879250	5.7180	3.2540	6.3266	4.6095	4.1512	1.4468	1.4069
1087523	8.5415	6.6100	7.4735	8.3067	6.8742	3.4562	5.4988
280045119	3.5831	1.2612	2.1492	1.5364	1.6435	1.0600	1.1883
1095301	5.6447	3.3317	5.7025	6.3972	5.2876	0.3390	0.2229
1105944	3.3057	0.5357	1.5398	0.4617	0.5829	3.7518	0.3846
1102524	3.1017	1.3697	1.5153	0.5095	1.2861	0.8077	0.5586
1098373	6.6251	4.3553	4.4855	4.6371	4.8369	4.0051	4.8985
1109164	6.3386	4.3792	3.8879	3.4320	3.5884	6.5476	3.6764
280051153	3.6199	0.0000	2.6022	1.2866	1.7565	2.5081	1.2252
1095219	3.3539	0.8304	1.3367	0.6277	0.8883	3.2585	0.8574
280116824	3.7321	1.7033	2.7514	3.1739	2.3280	0.1344	0.0000
279942848	6.2376	3.7793	4.3089	4.3136	4.5177	3.7334	4.5771
1105653	6.6633	3.9286	4.8880	3.6815	4.0029	7.2298	4.1731
1099342	5.6962	2.5393	5.3409	5.1510	5.2928	1.7385	2.0936
1090240	4.3454	2.0048	3.7564	2.5615	3.2693	0.9275	1.5434
1103578	7.0444	4.2593	5.5593	3.6958	4.2031	7.7914	4.7599
1097188	3.7148	1.2559	1.6615	1.0465	1.3513	3.5012	1.4998
1093346	5.3673	2.9755	3.1862	2.8459	3.5173	3.9051	3.8490
1099653	3.1710	0.6071	0.9803	0.5684	0.8019	2.6574	1.5127
1088450	4.7539	2.8291	4.4152	4.1175	3.4762	0.7940	1.1972
1089527	2.7252	0.1674	2.7006	0.3244	1.6556	0.0000	0.0000
280038830	4.0389	2.2392	2.7303	2.2889	2.8721	1.6970	1.0478
280058325	2.7358	1.1266	0.9795	1.6498	1.1388	0.1032	0.2638
1105654	2.7017	0.7053	0.7694	0.2699	0.3883	2.8272	0.1379
1090498	1.9421	0.0000	0.3811	0.0568	0.1060	0.0000	0.0000
1103482	2.8538	0.4581	1.1125	2.6217	1.4345	0.0976	0.4876
279709890	4.2759	2.1486	2.2776	2.7893	2.7812	3.3662	1.5450
279877780	3.3080	1.0330	2.0490	1.5684	1.9362	1.0297	1.5558
280058638	3.8595	2.2694	3.5764	2.0640	1.4758	1.5848	1.5479
279489256	5.3431	2.2673	4.8738	3.8818	4.4292	2.5339	3.4715
1098680	5.1062	4.0269	4.1558	4.3522	3.7418	2.0498	1.8945
1101871	4.2434	3.8689	1.6626	1.4427	4.1734	1.0108	2.9036
1092378	4.2849	2.8738	4.0431	2.4588	3.8517	1.0829	1.1074
279709883	2.9439	0.0000	1.6140	2.0163	0.9507	1.8622	0.9461
1105582	3.9184	2.3687	2.3617	3.1437	3.4519	0.8066	1.1710
279956316	2.7239	0.8929	1.2668	0.9564	1.5341	0.4534	1.0753
1100210	7.7817	6.6890	6.0884	6.1793	6.8530	5.0328	5.7173
1108963	4.3886	2.7489	3.7187	3.8851	1.7860	2.0361	2.0334
1108193	3.1035	0.2435	2.5550	2.2367	2.4905	0.4919	0.6265
1096437	6.5250	6.2972	5.5515	6.1060	6.1771	2.2889	2.7622
279937843	12.4268	10.9613	11.6570	11.4876	10.6933	10.1760	9.6632
1103573	3.9330	1.4181	3.7050	3.2275	2.3333	1.5659	1.4393
280071565	6.0836	4.7247	5.7732	5.9892	3.8622	3.1999	3.1911
1104772	5.3894	4.1234	4.6305	4.4140	4.3278	2.2680	2.8811
1087326	3.6264	1.7996	2.9716	1.6293	2.6668	1.8121	1.1936
1100007	3.6783	2.4171	2.1277	1.7494	1.8938	2.3791	1.8386
279857920	2.0158	0.5065	0.9771	0.3536	0.6363	0.0000	0.0000
1094919	6.8649	5.0993	6.9653	4.5262	5.1715	5.2304	4.5850
1088982	5.3059	3.3773	4.9598	2.5816	3.8751	3.6860	3.8065
1101477	4.2013	1.7780	3.5633	2.7078	3.0377	2.0756	2.5106
1099615	7.6075	5.7026	7.9667	4.9450	6.3441	5.8350	5.4086
280094821	6.9002	5.0742	5.5575	5.6273	7.3334	4.2900	4.0957
279802091	2.9176	0.4391	1.0152	0.1592	2.9329	1.1271	2.4184
1100904	7.2910	5.5372	6.6078	4.9856	6.3594	5.6160	5.2686
1094949	4.1110	3.8501	4.6065	1.3319	3.2509	1.4748	0.8268
279865461	3.5498	1.4908	2.6977	1.9499	2.5504	1.8835	1.4312
1087035	2.1890	0.5524	0.9311	0.3887	1.1287	0.3713	0.4989
1106070	2.7363	1.8494	0.4627	0.6144	1.3475	1.3177	1.5683
1103258	6.0528	5.0645	5.9559	4.9252	5.0167	2.8860	3.2303
1090413	4.5956	2.3294	4.0120	3.2687	3.0256	2.7584	2.9601
279813226	3.6157	2.1402	2.4145	1.8411	2.2896	2.2633	1.5467
1099935	3.0040	1.7220	2.2990	1.6256	1.6225	0.9378	0.6560
279935123	2.6578	0.7108	2.5247	2.0552	0.4909	1.0059	0.0000
1088219	4.8281	3.5261	4.7039	2.0682	2.9379	3.7233	2.9238
1091509	4.9301	3.9562	3.1193	4.1009	4.4309	2.2657	2.6875
280006644	2.9917	1.3057	2.4226	1.0778	2.0982	1.2959	0.7330
279750548	7.6506	6.5076	7.2530	6.8969	5.6091	5.6891	5.0196
279957818	8.8687	7.4513	8.1658	7.2024	6.3933	8.2686	6.8322
279844110	2.4729	1.1429	1.8306	1.5946	1.2383	0.0577	0.1490
1096119	3.0778	2.0829	3.4488	1.1286	2.2646	0.3567	0.4067
1099625	8.8339	7.3097	8.3261	7.9913	8.0627	6.1577	6.3894
1093216	2.2167	0.1504	1.0332	0.1714	0.1296	2.6695	0.4088
279743658	9.5408	8.2968	9.4963	7.9813	8.2083	7.3079	7.2850
1101581	5.9237	4.0304	5.0983	4.7907	5.0992	4.1802	3.7081
1095918	3.2016	2.5648	2.2479	1.8086	3.6351	0.0462	0.3119
1095702	4.7518	3.5837	4.3045	2.1133	2.5109	3.7590	3.6501
279595433	2.9977	1.7654	2.6854	2.6086	1.3157	0.8549	0.1739
279658008	3.0976	1.8818	1.0313	1.0155	2.2441	1.6835	2.1498
1107235	6.4295	4.5373	6.9570	4.8260	4.5104	4.8000	4.3838
279954768	7.1224	3.9697	5.7765	6.0047	5.8283	6.0279	6.5756
1090739	3.7467	1.5158	2.5221	2.8411	3.0773	2.9247	1.0578
1094370	5.1046	3.0904	5.2727	3.6996	4.0089	3.5394	2.4957
279894891	2.4755	0.3424	2.4647	1.1232	1.7210	0.1970	0.4925
1100761	5.6217	2.5254	4.2665	4.4016	4.2758	4.6844	5.0899
1091584	3.6227	2.4994	3.3544	2.8034	2.4585	1.3927	0.7631
280068291	2.3200	1.5425	0.7213	0.2008	1.4943	0.4450	1.0803
1101406	3.1366	0.7509	1.1854	1.1884	2.0151	2.2193	3.0455
1097713	4.7007	3.3631	4.1092	3.9785	4.1011	2.4025	1.9003
1104302	3.1082	1.6357	1.8580	1.5930	2.0016	1.4001	1.8736
1090689	3.9157	2.3860	2.3269	1.7766	2.5026	3.6081	2.6069
1092072	4.2140	2.4288	3.3818	3.1750	2.9256	3.0944	1.9952
280099053	3.5900	2.4527	2.1296	2.0615	2.2180	2.7105	1.6997
1090903	3.4434	0.8533	2.5039	0.8942	2.1216	2.6734	3.3888
279750395	6.5303	5.7391	5.6698	4.9325	4.1970	6.2188	4.2712
1106004	7.9809	6.7923	7.8332	6.3036	6.7563	5.9521	6.1113
279725130	5.0227	4.2519	4.3718	2.8025	2.7878	4.8342	2.9619
1091727	3.5286	1.1602	2.1701	2.2520	2.0959	3.6964	1.6758
279711783	2.2265	1.0807	0.7105	0.9533	0.4690	0.0000	2.0304
1087446	5.0290	3.7997	4.7494	3.8964	3.9205	2.6289	3.0679
1089700	5.5029	4.2109	5.3943	3.6007	3.9226	4.0384	3.7432
280115610	2.6289	0.3193	1.6295	1.0362	2.0832	1.6364	0.9660
1102841	3.6021	2.1722	2.8968	2.7602	1.3394	2.2063	2.1646
1107226	2.8985	1.4647	2.2041	1.7741	1.4405	1.1273	1.3110
1094621	6.0734	4.9338	6.0362	5.6249	5.1421	3.3638	3.2794
1106065	9.6955	8.4760	8.9498	9.3188	8.1573	8.0437	7.1942
279759139	4.1785	3.3858	4.7653	2.7898	1.8547	2.8957	1.3493
1089022	3.1578	2.3841	2.3661	1.5271	1.5733	1.7724	1.3125
279907086	6.2306	4.7600	5.5546	4.7770	4.2822	5.7331	4.2834
279822031	4.9936	4.0065	4.9905	3.4652	3.7733	3.1854	2.5633
1101314	4.0902	3.0175	3.0874	4.5317	2.0944	1.8705	1.9744
1103449	4.4323	3.3350	4.7351	3.3311	4.6659	1.1070	1.4573
279928741	3.7596	2.9134	3.2802	3.3819	1.7163	1.6738	1.6367
279874416	7.3284	6.2005	6.3804	5.8206	5.5144	6.6253	5.5118
279997912	3.7532	2.9247	3.3796	2.8059	2.4782	1.8026	1.2106
1088833	2.7552	0.7772	1.7577	0.9931	1.8912	1.5803	1.6195
1089399	3.9425	2.2464	2.7640	2.0741	2.5270	3.5376	2.6217
280037286	3.9206	3.4022	3.5573	3.1422	2.6338	1.9606	0.9453
1095089	6.2465	5.7973	6.1463	5.6785	5.5431	2.6456	3.7924
280104545	3.1200	1.5428	2.3518	1.0779	1.3988	2.5874	1.9264
1102870	4.0591	2.8306	2.9866	3.3011	3.4727	1.8015	2.1321
1103797	3.7173	2.8815	4.0744	3.0480	3.4316	0.3329	0.7095
1087440	4.4835	2.7484	4.3459	2.7629	3.4459	3.0427	2.7523
279755208	8.8434	6.8396	8.4522	7.7481	7.7566	7.2482	7.2555
279898164	7.2173	6.0722	6.3292	6.6215	5.6128	5.7017	5.2275
1101440	5.8232	4.7231	5.1540	6.0700	4.6349	3.1735	3.4692
1103406	4.5127	3.0832	3.4720	2.4718	2.9678	3.9480	3.4689
1094179	3.0662	2.4289	3.4908	0.4075	1.9887	1.2094	1.2159
1106436	2.5427	3.1595	0.9215	1.3809	1.8024	0.1613	0.1958
1089804	5.1399	3.5232	4.7016	4.4027	3.9484	3.3883	3.2441
1097091	8.4974	7.3309	8.6864	6.6150	7.5720	6.7311	6.4395
1092820	5.1952	3.8958	4.7053	3.7632	3.8319	3.7702	3.5966
1095257	6.0031	5.3181	4.7147	4.9318	5.0242	4.3056	4.1318
280138528	4.0160	2.7771	3.0747	3.3501	3.1916	2.0872	2.0500
279719558	3.7466	2.0160	2.7268	3.0105	3.1766	2.1548	1.8483
1088187	7.8902	6.6524	7.8646	6.1761	6.9636	5.8850	6.2643
279938556	3.8876	1.4841	3.8676	4.0218	2.7216	1.8549	1.8453
280085489	3.5533	2.7471	3.4283	3.0671	3.3717	0.5127	0.6677
1104545	11.1154	9.6490	10.6953	10.5300	10.1532	9.1811	8.9602
1099400	2.9711	1.8208	2.4258	3.1566	2.7127	0.1623	0.0522
1087151	5.2702	2.9442	4.9546	4.7207	4.1889	3.0381	4.2789
280124391	9.2325	7.7745	8.8159	8.6476	8.2734	7.3054	7.0913
1103535	5.3520	3.6555	4.5267	4.4623	4.2190	3.8476	3.9459
1087467	6.8323	3.7662	6.0529	4.9285	5.5214	6.5365	6.7690
280098542	4.9397	4.0109	3.7756	4.0896	3.5364	3.5634	3.2543
1099144	1.8249	0.5104	0.5316	1.2378	1.0939	0.1323	0.0422
1092189	5.3475	3.6804	5.5034	4.9206	5.0634	2.4893	3.0344
1097510	5.7826	4.1224	5.6541	4.6620	4.7513	4.4380	3.7066
1091264	5.2150	3.9537	4.2153	4.6519	4.7546	3.2737	3.1046
1093841	5.6771	4.9176	4.4230	5.0211	4.7575	3.5368	4.0727
1102960	4.4086	2.9798	4.0170	2.2971	3.6550	3.2771	2.8996
1099079	7.5530	6.0245	6.9256	7.6013	5.5791	6.0961	5.7781
1102617	4.0027	2.3786	3.1292	4.1407	3.6262	0.9651	2.4757
280038109	3.6913	2.2682	3.0011	2.4598	2.6912	2.2756	2.1517
279667962	2.8063	2.0025	1.1771	1.3792	1.3068	1.8463	1.8372
1096110	3.6428	2.5766	3.6900	1.7780	2.2971	2.5402	1.6973
1102038	6.2633	4.9765	6.1388	3.9716	5.3153	5.1774	4.7464
1096407	3.0788	1.0882	1.7852	1.5448	1.8811	2.4531	2.4694
1092850	8.3711	7.3678	7.5129	7.8828	6.7926	6.8750	6.5751
1096223	5.2777	4.0780	5.0962	4.8642	4.2191	3.4740	2.7268
279766117	5.8341	4.1322	5.4775	5.0562	4.2390	4.6431	4.2930
1092526	6.8758	6.0955	6.6170	6.1183	6.0842	4.3231	4.8538
279819261	3.6338	3.5493	2.3219	2.4432	2.6936	2.0792	1.5818
1098849	2.3503	0.2474	2.5692	1.8036	1.5315	0.6950	0.1221
1087182	4.6372	3.3593	4.0239	3.6484	3.0351	3.5872	3.0546
1104829	3.5286	2.1804	2.5097	2.2681	2.7960	2.2020	2.1209
1102454	4.5471	3.6123	3.8952	3.3523	3.8839	2.8506	2.6213
1100077	8.0321	6.6682	7.7967	7.5036	6.4181	6.2808	6.4638
1093213	6.5783	5.1457	6.4305	6.2064	6.8046	3.9614	3.8707
1090499	5.3118	4.1109	4.9604	4.4237	4.2453	3.7894	3.3019
1100000	4.1932	2.8083	3.6951	3.5611	4.4149	1.2547	2.3892
1093593	3.5003	2.4766	3.0782	1.9633	2.1218	1.8879	2.4398
1089638	5.9690	4.4533	6.0539	4.9705	4.7381	4.5573	4.0180
279822429	5.2823	5.1339	3.6610	3.5986	2.9593	5.2142	4.1143
1087938	3.6968	2.4602	3.9666	2.5086	2.6630	2.0328	1.5530
1099078	12.1295	11.1164	11.2836	12.0938	11.1881	10.0462	10.0595
1109083	7.4216	6.1005	6.0028	6.0901	7.1053	5.9694	6.2882
280077197	2.1895	1.4348	1.5140	1.0858	0.9492	0.9353	0.2767
280028267	4.3293	3.1198	3.1333	2.9358	3.5567	2.7998	3.5184
1092660	4.4588	3.1699	3.9045	3.1689	3.5019	3.3102	2.7999
1092573	5.1312	4.1390	4.9070	4.7420	4.0679	2.9040	3.1412
1088344	8.3047	7.1154	7.3646	7.4135	7.3219	6.7829	6.9516
280096849	6.9639	5.2540	6.2799	7.1983	5.8013	5.4977	4.8858
1105037	4.5057	3.2792	4.6825	3.6723	3.1172	2.5801	2.8495
1101909	6.5981	5.7487	4.7483	5.0846	6.2271	4.9274	6.0048
1093654	3.7660	2.6471	2.2060	3.2110	3.1026	1.7728	2.8096
1099188	3.8755	3.0660	3.1314	3.1091	3.0816	1.7713	2.2564
1099154	5.2936	3.7268	4.5983	3.2429	3.6353	5.0849	4.6381
1100191	7.5701	7.1232	7.4067	8.0651	8.5661	4.0768	3.3592
1102229	5.7689	4.0611	5.1091	6.0299	4.6301	4.1801	3.7855
1103585	7.1272	6.0001	6.6054	6.2319	6.5510	5.1739	5.3909
1106532	7.2076	5.7256	7.8583	7.1042	6.9494	4.3683	4.4788
1096690	10.0072	9.1669	9.0712	9.5312	9.2849	7.8247	8.4198
1095295	5.2459	4.3542	5.2439	4.7270	4.6961	2.5804	3.1334
279915726	4.0328	1.1176	4.0960	1.6364	2.5660	4.6454	3.4006
1097046	4.8296	4.3320	4.9464	5.1908	4.9424	1.7069	1.1457
279958840	2.8337	4.5007	0.5753	1.9107	0.9521	0.4804	1.8820
279815843	5.3557	4.3423	4.7284	3.3753	3.7933	4.9045	4.3156
279724663	7.6999	6.9328	7.4098	6.0483	5.4794	7.9248	5.7322
1092902	3.2450	1.7254	3.1180	2.2221	2.6524	1.6707	1.4153
1099715	3.1080	2.2667	2.5371	2.1230	1.1482	2.1504	1.7742
1105569	5.4083	4.7506	4.9624	4.7585	4.4882	3.4375	3.4189
279725585	1.4484	0.4799	0.1984	0.6275	0.2033	0.2953	0.2649
1098318	3.0942	1.5690	2.1248	2.2424	1.6536	2.4244	1.9368
279781493	6.6386	6.3825	6.6143	5.3627	4.8609	5.1607	4.8379
280108514	2.7976	1.2219	1.9072	2.1315	1.9870	1.4027	1.5279
279492151	2.1020	1.1314	1.3927	1.2204	1.0068	0.4791	0.7762
280089678	6.0794	5.4027	6.4081	2.5855	6.0699	4.5202	4.8910
280026703	1.3419	0.8379	0.4366	0.0000	0.1509	0.0000	0.0278
1094741	3.4904	2.7491	3.1202	2.7773	2.1229	1.8154	1.7744
279925566	5.2749	5.5056	4.1228	3.3838	2.9011	5.5669	3.5942
280099838	2.0794	0.3722	2.0980	1.1557	1.6653	0.4440	0.1799
1098348	2.2331	1.0954	1.6262	1.6193	1.3473	0.4916	0.6683
1088951	6.5211	5.8235	6.1503	5.8868	5.8660	4.4249	4.4248
279822895	3.1212	1.9478	2.3090	1.8929	2.2565	1.6250	2.1486
279903826	2.1079	1.5720	1.8883	0.0184	0.9388	0.7149	0.9751
1104816	3.2064	2.1197	1.9696	1.9954	3.0276	1.9680	1.6213
1106351	4.5035	3.6967	2.8494	4.6323	2.8609	3.1748	3.2777
1104807	6.7235	5.3351	7.1923	4.6277	5.6062	5.5011	5.5526
1108720	5.1441	4.4638	4.5778	4.3177	4.4150	3.3180	3.2589
1103864	10.8494	9.7660	10.0851	10.3139	9.8203	9.4482	9.1646
1093645	5.0552	3.6113	4.7632	3.0993	3.3060	4.4058	4.6512
1091639	4.3541	2.8039	4.1329	3.7234	3.2578	2.7439	2.9790
280020553	5.8015	4.0825	5.8403	5.2538	5.6587	3.1149	4.3849
279702848	1.9978	1.5702	0.0586	1.7617	0.7518	0.0000	1.3718
279787798	3.1569	2.1080	2.6429	0.8647	1.5826	3.1703	2.1007
279842920	2.9850	0.9483	3.0744	1.2942	1.2973	3.4081	1.4262
1097324	5.2154	4.1878	4.2404	4.6723	4.5292	3.4280	3.7941
1095148	4.8848	3.1135	5.0419	2.6900	4.4539	3.5400	4.0345
1092215	4.3928	3.4072	4.4340	3.0514	2.8571	3.0870	3.0928
280121857	3.8218	2.7573	3.2497	1.8501	2.1243	3.9558	2.5785
1089446	2.5830	0.8330	1.4104	1.6191	1.5638	1.7126	1.9493
1092756	4.6748	3.5890	3.9994	3.4146	3.6198	3.9219	3.1102
1103196	3.5104	2.0463	3.6421	1.7438	2.8151	2.1049	2.3390
1095304	3.3741	1.8819	2.9592	2.6205	2.2313	2.1319	2.0562
1086990	5.3973	3.3676	4.9446	3.8014	4.4864	5.1153	4.3061
1091199	5.4180	4.3842	5.9653	3.6750	4.4021	3.8166	3.9038
1090706	5.1497	4.1610	4.8883	3.9727	4.3265	3.2477	3.9519
279681458	3.9669	3.1919	2.9780	3.2568	1.9253	3.3012	2.7988
1088521	3.3294	2.0370	3.0355	1.1283	2.1172	2.8426	2.4669
280121601	2.0958	1.2671	1.3079	0.8206	0.7315	1.4029	0.7059
1105802	5.5809	4.4755	5.7287	4.6144	5.0596	3.6233	3.6547
1102651	2.4805	0.7950	0.8842	1.0729	2.1756	1.6363	1.9978
279774486	1.8085	0.4781	1.9377	0.1019	0.6865	0.7984	0.5311
1104096	2.4456	0.9121	1.9156	2.0210	2.0641	0.4896	0.9581
279969449	3.5010	3.4756	1.6100	2.3382	3.4170	1.4829	2.3706
1098526	4.0622	3.8810	4.3629	2.9378	3.1723	1.8349	1.8730
1090054	4.9569	3.9615	4.1664	3.8461	3.7584	3.8391	3.8705
1097151	5.4499	4.3800	5.4243	3.2273	4.3066	4.2881	4.7892
280084379	3.6740	2.4718	3.8948	1.6936	3.0663	2.2026	2.4473
1109136	3.7821	3.0303	3.1417	3.0328	2.0102	3.0452	2.1684
1099634	6.9526	6.0235	7.1447	5.3164	6.0890	5.8320	5.0499
279863693	1.8713	1.9545	1.7692	0.7577	0.1158	0.3537	0.0188
280036026	3.7323	3.6236	3.0167	2.5780	1.7747	3.3832	1.7734
1101639	3.1609	1.3841	1.9586	1.3488	2.3238	3.1687	2.5467
1093828	2.8511	2.2099	1.8905	1.5629	1.5032	1.6692	2.0410
1102569	1.9210	1.0960	1.0010	0.7786	0.4471	0.7187	1.2566
1089598	5.5418	4.5000	5.0989	4.4309	4.7076	3.9272	4.3593
1096927	4.4140	3.5665	4.5302	3.2958	3.1906	2.7658	2.9228
1099476	3.1250	2.9486	2.2872	2.3604	2.8379	0.7976	1.3070
279787728	5.6668	4.1480	5.2395	4.8484	5.0297	4.0601	4.4669
279891806	2.6414	1.8473	1.9605	2.4417	1.4542	0.8082	1.1396
1103694	2.1282	1.3494	1.6181	1.2997	1.7735	0.2217	0.3173
1092576	2.3608	1.1271	2.2559	1.0564	1.8783	0.6855	0.9751
279747103	2.7431	1.8179	2.2433	1.8603	2.8320	0.6707	0.8662
1102314	3.4925	2.7965	3.0366	1.6527	2.0267	2.8712	2.4035
280023163	4.0537	2.8654	3.8478	2.4467	3.1160	2.8225	3.0609
1100352	6.1766	5.4719	5.5195	5.0641	4.9674	5.0509	4.8228
1097335	6.0217	5.3030	5.9430	5.3394	4.9643	3.9991	4.4198
1100749	7.0288	5.5156	7.4341	5.8143	6.1193	6.1683	4.9623
1091473	5.7194	4.8651	5.0546	5.0136	4.7036	4.0714	4.4546
279656377	2.4397	2.1796	1.0444	1.6993	0.5923	1.1056	1.8687
1094308	4.0938	3.5150	3.0834	2.6457	2.9772	3.1096	3.0923
280098332	2.5677	2.2298	2.7801	1.3379	1.7478	0.4640	0.7100
1102714	4.2950	2.5777	3.5360	3.2535	3.6912	3.3465	3.2395
1093183	5.4545	3.5579	5.2034	4.0971	4.7471	4.6329	4.3873
1095202	6.2250	5.5723	5.6816	6.0060	5.6947	3.8616	4.4349
1099727	2.9058	2.3570	3.2507	1.8097	2.5650	0.3387	1.0193
1102124	4.5364	3.1749	4.1371	3.6833	3.3232	3.6277	3.1810
1089860	8.8910	7.9906	9.2460	7.5555	8.1641	7.2795	7.0253
279660430	2.3857	2.2407	0.0914	3.1560	1.0191	1.6250	0.0974
1087174	5.4785	4.8253	5.2743	4.7660	4.3919	3.8426	3.7052
1108926	3.6076	2.6129	3.0088	2.3537	2.1237	3.1539	2.3289
1100752	6.1108	5.4098	5.9636	4.7170	5.2824	4.5260	4.7027
1101311	6.9154	5.8771	6.6067	6.4592	6.4127	4.8655	5.2087
279833393	2.9234	2.4881	2.6236	2.7262	1.1585	1.0298	1.4701
1092695	4.4638	3.8167	4.2484	3.5909	3.6004	2.7513	2.7334
1093584	7.5574	6.3026	6.8091	7.9655	6.9616	5.3905	5.8742
1097271	2.4444	0.2206	2.4240	1.7943	1.5399	1.5655	1.0877
1087092	5.8935	5.0712	5.4451	4.7050	4.6803	4.9174	4.5084
280069987	1.5436	0.8605	0.5431	0.2614	0.2123	0.6194	0.7335
1104808	6.6364	5.4095	6.4637	5.5077	5.4535	5.5798	5.3866
279831635	3.6928	3.2351	3.3658	2.1342	2.0774	3.1711	2.1583
1101038	5.6762	4.3176	5.1790	4.8033	4.9773	4.4438	4.3267
1090016	7.4916	6.5646	7.6398	6.3910	6.8520	5.7219	5.7810
279965411	1.6358	1.1254	0.5612	0.6245	0.5993	0.3707	0.5510
1101551	3.5310	2.0187	3.1612	1.0441	2.5577	2.6071	3.8206
1095649	5.3246	4.7948	4.3305	5.3200	4.5717	3.3194	3.6377
1091112	9.5225	8.5299	9.3208	9.0371	8.3799	7.9653	7.9285
1089515	8.4200	6.5473	7.4738	7.4533	8.7875	7.4707	6.8153
1090032	5.7906	4.7377	6.1520	3.4486	5.1405	4.4996	4.7991
1102421	1.5825	0.0000	1.3052	1.2442	0.4704	0.1443	0.3720
280058568	6.2794	4.5530	5.3432	5.8079	5.2352	5.6853	5.0939
279913322	1.6713	0.9402	0.7491	0.7123	0.8617	0.3377	0.4697
1104792	3.0491	1.5245	3.1964	2.8457	3.4055	0.4008	0.9681
279902793	1.8943	0.9938	0.4822	0.4062	1.2122	1.3897	0.9325
1104002	2.9900	2.9360	2.1713	1.6076	1.2312	2.6057	1.4504
280058575	2.6556	1.5872	1.7994	2.4358	1.2589	1.4389	1.4954
1089952	6.4804	5.5601	6.0441	5.8264	5.9892	4.4525	5.0973
1088323	4.4242	3.6785	4.3076	3.7323	3.4923	2.3761	3.0668
1102526	5.1288	3.8886	5.0789	4.1900	3.9328	3.9121	3.8854
1102979	3.2219	2.3199	2.6918	2.3535	2.6602	1.8158	1.6063
1091576	6.9841	6.4400	7.5211	6.3861	6.8710	4.6239	4.1805
280037584	2.9165	2.2586	2.0767	1.6077	1.3261	2.3915	1.9596
1099233	1.8840	0.5015	1.1452	0.6512	1.0493	1.3714	0.7099
1088506	6.6588	5.5187	6.2969	5.7020	5.4931	5.6382	5.4370
1097135	7.7441	7.3226	6.4103	7.3758	6.7080	6.1959	6.5867
1095974	5.2788	4.4651	4.4430	5.1833	4.3705	3.4891	3.8640
279825207	4.6764	4.2940	4.6444	2.3772	3.3518	3.6275	3.9067
1089353	4.5308	3.8540	5.2913	3.6588	4.3634	1.7905	2.3827
1102107	2.2214	1.3777	1.4364	1.0312	2.0226	0.6745	0.9456
279801566	2.4669	2.0985	1.8384	1.1911	1.0051	1.8048	1.0301
279725044	6.0257	5.7456	5.7618	4.7187	4.3845	5.3715	4.3396
1094411	2.3022	1.6239	1.8865	1.5521	0.6752	1.0860	1.1674
1102159	2.5972	1.9401	2.2402	1.9854	1.6712	0.8684	1.0630
1096537	6.9794	4.3096	5.9727	5.6426	5.6689	7.1822	7.2968
1089392	5.3518	4.4928	4.7675	5.0095	4.3573	3.6425	4.0394
280099741	1.2010	0.1700	0.5811	0.0509	0.4787	0.1314	0.0000
1101673	4.7415	3.5610	4.2156	3.7933	3.8309	3.5491	3.7056
1097962	4.4188	3.5045	4.2524	3.2168	3.5496	2.8719	3.3252
1104418	5.5217	4.5837	5.1705	5.5136	4.8740	3.2775	3.9210
280031913	3.5404	2.9190	3.0259	2.4471	1.9988	3.0187	2.0450
279499361	8.0588	7.3426	6.9515	7.1706	7.1142	6.6706	7.3196
279709099	3.6056	2.9824	3.3532	1.9449	1.3465	3.3415	2.8842
1094613	3.0732	2.0074	2.9038	1.3861	2.0184	1.9872	2.3600
1103528	7.3458	6.3318	7.4112	4.7500	6.4508	6.7309	6.6307
1087516	3.2692	2.8496	2.5484	2.5602	2.8552	1.2414	1.7954
1093294	2.9527	1.8508	2.4284	2.1269	2.2741	1.7242	1.5523
1091568	3.0281	1.0624	1.8452	1.1100	1.1912	4.2509	2.9500
1094265	4.9565	3.6062	5.0243	3.2621	4.1995	3.9890	3.9012
1090491	8.4793	7.6502	8.0371	8.3894	7.9252	6.8101	6.3094
279708840	4.4115	2.5822	3.7042	3.2615	3.5639	3.4507	4.1629
1094729	4.5458	3.4079	4.1441	4.7051	3.4802	3.0949	2.7097
1091042	6.4717	5.4356	5.9369	6.9868	5.6374	4.1829	4.9216
1095828	4.3854	3.2251	4.0745	3.7280	3.1941	3.3454	3.0191
279965886	4.3423	2.3674	4.2529	4.0594	3.1074	3.3848	3.1566
1093618	5.2849	4.3383	5.0212	4.3604	4.9247	3.5658	3.7785
1086920	6.4269	5.4831	6.9164	4.3145	5.9944	4.9028	5.2322
1094324	4.5884	3.8771	4.3009	3.3240	3.4073	3.3464	3.5678
279759398	2.9003	1.0968	2.1622	2.0523	1.0938	2.8019	2.4955
279717886	8.2964	7.8511	7.4063	6.6741	6.7448	8.5893	6.8165
1088312	5.2208	4.5419	4.7799	4.5338	4.5675	3.1914	4.0146
1087870	5.6151	4.9534	5.1874	5.8673	4.8289	3.7710	3.3901
1090549	5.0724	4.2577	5.3769	3.2979	4.1305	3.9801	3.7016
1094993	5.7706	4.7493	5.1556	4.9682	4.8870	4.5212	4.6578
1100005	4.3864	3.6018	4.9148	2.2712	3.9422	2.9493	2.9653
1093121	4.0616	2.6359	3.4995	3.0937	2.6714	3.9364	2.8607
279710751	2.7333	1.9109	2.4166	1.7778	2.7444	0.5149	1.3731
1088808	4.2657	2.8681	4.0467	3.7135	3.7865	2.4392	3.0782
1088177	5.6372	5.1274	5.5555	4.4981	4.6472	4.2205	4.1185
1099280	6.4796	5.6671	5.9760	5.3994	5.5625	5.5775	5.0432
1089153	3.2691	2.4517	3.2815	2.1793	2.4127	1.8324	1.8055
1097517	3.8684	2.6750	3.1830	2.4020	3.4374	2.7575	3.1059
1095519	4.1178	3.7390	3.7299	4.0624	3.0103	2.3145	2.2027
280042529	4.4201	2.7335	3.1844	4.4579	3.2179	4.0204	3.2599
1093245	5.8149	4.8322	5.8299	4.2143	5.9150	3.9007	4.5515
1087476	3.6961	2.9378	3.2005	3.7065	2.6141	1.7400	2.3351
1097338	5.9345	4.6092	6.1870	3.9402	4.8236	5.4343	4.9715
1102261	4.4718	3.2596	4.3254	3.3019	4.4906	2.7429	3.0734
279695820	2.7436	1.7265	2.6455	2.3700	1.9408	1.2579	0.8847
279913647	4.3380	3.4620	4.2360	3.6143	3.9955	3.2407	1.8527
1087573	3.7979	3.0650	3.2113	3.6141	2.5301	2.3828	2.3583
1088300	1.8407	0.7591	0.8834	1.0320	0.7637	1.1378	0.8453
280091768	4.8614	4.5300	4.3398	3.8528	3.9598	3.7748	3.0885
1092031	2.2438	0.9290	1.0454	0.8703	1.2049	2.5383	1.2539
1087258	7.3968	6.7246	7.5024	7.6919	6.7018	4.9854	5.1562
1088082	9.1738	8.2146	8.9185	8.9049	8.1732	7.5166	7.7018
1097802	5.4808	4.5739	4.8502	4.5334	4.8786	4.2725	4.1645
1093991	6.1089	5.6760	6.6349	2.8119	6.1942	4.5929	5.1480
1102289	5.5808	4.3774	6.2779	2.0813	5.1763	5.1339	4.8450
1105084	5.5330	4.5360	4.5430	4.8339	4.4114	4.7761	4.5116
1097227	4.6071	3.8498	3.8099	3.7630	3.5669	3.4786	3.6021
279868454	4.6544	3.8415	4.0500	3.6572	4.0870	3.7619	2.9587
1097404	3.2604	2.2288	3.0688	2.0206	2.1263	2.3078	2.2432
1094359	9.6704	9.3962	9.0211	9.2580	9.3799	7.3263	8.0741
279785324	1.0667	0.2256	0.0000	0.1332	0.2049	0.0000	0.2706
279944259	2.3100	0.8061	0.9079	0.8642	2.1508	1.6279	1.9494
279800478	4.8653	3.2889	5.0580	4.1664	3.8463	3.6987	3.5852
279924289	2.9924	2.4350	2.6844	1.6795	2.2361	1.9507	1.4219
1102265	1.8588	1.0538	1.4152	0.7221	0.8823	0.7692	0.7638
1097153	4.2442	3.8589	3.3152	3.3069	2.5915	3.2197	3.6314
1104550	4.9928	4.2293	4.1967	4.1290	3.9300	4.2768	3.6585
1098051	3.8244	2.3437	2.6632	3.7542	2.1202	4.0025	2.5264
1090794	4.0497	2.0158	3.2787	2.5028	3.0215	4.2266	3.7182
1103903	5.5913	5.0642	6.3579	6.6443	5.7046	2.1936	2.0552
1102074	3.3146	2.3295	3.1572	1.6555	2.5493	2.2111	2.4583
1103188	8.5582	7.9648	8.9217	7.4724	7.8457	6.7863	6.8436
280092397	6.3610	4.8009	6.5889	5.9112	4.9712	5.5136	4.8691
280101670	3.2581	3.0097	2.8972	1.8925	2.3494	1.9110	1.9818
1092380	6.7670	6.1150	6.0315	5.8894	6.0016	5.3896	5.6704
1091911	4.8730	3.7281	3.9897	3.6437	2.7847	5.7142	3.8771
1101756	3.0874	3.0725	1.3631	2.2228	1.7275	2.1939	2.4446
280031990	5.0420	4.0756	4.1663	4.1869	3.6062	4.6048	4.1136
279719740	5.9019	5.0447	5.0166	4.9960	4.7745	5.3156	4.7675
1104325	5.1460	4.2384	5.0053	4.5568	4.3105	3.8357	3.4359
1098204	3.1502	1.3580	3.7077	4.4841	3.5338	0.1579	0.1670
279992307	3.4229	2.4919	3.3828	2.4649	2.3106	2.4745	1.9238
1102322	4.1749	3.3753	3.9721	2.9002	3.6914	3.0481	2.5781
1087145	3.8748	3.2568	4.6521	3.5559	3.4948	1.3417	1.4675
1091087	3.3066	2.0265	2.7698	1.5456	1.6247	4.1302	2.2663
280099908	3.3632	3.3923	2.9343	2.0172	2.4873	1.8120	2.0734
1096118	7.3014	6.2247	7.5504	6.4861	6.3964	5.6299	6.0612
1093161	7.6051	6.4343	6.3094	6.6805	7.2132	6.6314	6.9067
1088007	4.0669	3.6126	4.5989	3.4497	3.8222	1.4927	1.9738
280011215	2.3058	1.6089	2.0458	1.8058	1.2443	1.2177	0.4645
1093181	4.1580	3.1107	4.1668	2.6548	3.4334	2.8547	3.2829
279934556	1.0963	0.0000	0.0000	0.3325	0.8025	0.0000	0.0000
279787317	4.3413	3.1882	3.2226	3.7178	4.6648	3.9099	1.9064
1091688	3.5193	3.2394	2.5970	2.4518	2.8812	1.8689	2.6436
1104449	4.0187	2.9589	3.6228	3.0529	2.9696	3.0541	3.0304
280133825	4.2448	3.0707	4.0125	3.4386	2.8153	3.9411	2.7676
1089615	6.5242	5.7870	7.2627	3.8779	5.5243	5.7465	5.5378
280135671	3.8706	3.1538	3.6228	3.1897	2.0726	2.8746	2.9032
280031203	2.5591	1.2044	1.8694	1.0091	1.8162	1.8240	2.2333
1097057	2.3655	1.3423	2.0510	1.7179	0.9461	1.0290	1.7170
1097917	2.0225	1.1485	1.6286	1.8259	0.9149	0.5590	0.6689
1095533	3.4154	3.0299	2.8269	3.1885	2.4662	1.6182	1.9733
1098900	3.0756	1.8044	2.2785	1.9299	2.8695	1.7420	2.4406
1088343	5.8516	4.8952	5.0159	5.8099	5.1779	4.2433	4.5843
280092069	3.1367	1.8956	3.0093	2.2035	2.5219	2.0681	1.7393
1087582	11.3162	10.4906	10.5501	9.6557	10.0904	11.2594	10.4686
1091530	6.6681	6.0842	7.1188	4.9084	5.7782	5.4906	5.2485
1095604	1.7464	1.1239	0.5275	0.2550	1.2370	0.8188	1.1416
1087918	7.1635	6.4226	6.7617	7.6413	6.5614	5.0330	5.2019
1096209	2.7169	2.6475	3.0154	1.0375	1.4621	1.5332	1.2469
279704661	0.9660	0.0000	0.4458	0.0000	0.0000	0.0000	0.0000
1096019	4.1781	3.5246	4.6497	2.9581	3.3246	2.2851	2.9773
1096302	5.2855	4.7141	5.2777	3.4173	4.1340	4.0827	4.7402
1099263	5.3207	4.3198	3.7340	3.5301	3.9038	5.9979	5.0965
280064836	3.5141	2.3715	2.7293	1.9762	1.9611	4.7674	1.9373
1087989	4.1553	3.4071	3.4108	3.2329	3.0080	3.0651	3.4702
1091758	6.0409	4.3292	5.5505	5.9503	4.8693	4.7555	5.4613
1088722	3.8849	2.9304	3.8179	2.6638	2.9706	2.8389	2.7637
1107538	3.7062	2.1376	3.1903	2.7025	2.1908	3.7492	2.9451
1093356	2.5721	0.9685	1.8036	0.7181	1.6814	3.3215	1.6187
280111359	1.9372	0.4066	1.8777	1.3043	1.1493	1.0299	0.5415
1095859	4.7945	4.1926	3.9070	4.0657	4.0319	3.6910	3.5649
1100422	4.2240	3.6889	4.3337	2.6841	3.7719	2.6417	2.9103
280076052	2.7341	1.5767	1.8829	2.7453	2.0780	1.3387	1.4709
1098047	3.0015	2.1216	2.0720	2.1464	1.9404	1.8190	2.5994
279875458	5.1663	3.4651	5.2341	3.9166	3.7116	5.0578	4.3059
279888788	2.4075	1.8509	1.3250	2.0299	1.1035	1.6742	1.1555
1106432	1.8159	0.7984	0.5667	1.3936	1.7446	0.4452	0.6433
1099525	6.6170	5.5032	6.3391	5.5561	5.8822	5.3922	5.7257
1089950	4.3259	3.0346	4.1043	3.1587	3.3959	3.6904	3.2686
279808849	5.3200	5.1764	4.1353	4.5962	4.7825	4.1693	3.7642
1091616	4.2435	3.2396	4.0347	3.5554	3.5949	2.7569	2.9929
1105780	2.4881	1.4783	2.5941	1.2779	1.0410	1.4395	1.8141
1087231	5.9373	5.0440	5.6572	5.6729	4.8913	4.5392	4.5363
279736378	3.9251	3.1384	3.3781	3.8490	3.0996	2.6441	2.1667
279942507	2.4852	0.7238	1.8209	2.0980	1.2059	2.0999	1.6902
280012176	3.1513	2.5925	3.0365	1.4716	1.9530	1.9373	2.6466
1099624	4.3851	3.9516	4.0324	4.1381	4.2919	2.6279	1.9983
1097909	1.0438	0.1786	0.0000	0.0000	0.8162	0.0000	0.0000
1100935	2.7223	1.7322	2.4613	1.6121	1.7124	2.0199	1.5279
1095556	6.8821	5.7873	5.5910	5.8954	5.8250	6.4161	6.5107
1096983	4.5298	3.7551	4.8755	2.8909	3.5388	3.4380	3.4137
1100788	5.4250	4.6218	5.7093	3.6605	4.6925	4.3971	4.2101
1097471	5.6987	4.9054	5.7044	4.6566	4.7564	4.4844	4.4279
1101850	6.9413	5.9362	5.6135	5.8796	6.6392	6.1115	6.2113
1100117	3.7295	2.5381	3.2010	3.0768	3.4317	2.5945	2.2814
1088232	5.0399	3.6955	5.0008	3.6330	4.6145	3.8286	4.2139
1089960	8.8103	7.6111	8.8320	8.5026	8.1145	7.3877	7.1629
1095746	3.6631	2.7017	3.0349	2.6200	2.8419	2.8236	2.7079
280010734	4.2076	3.5215	3.5040	4.4926	3.1525	2.0369	3.2909
279950155	5.8937	5.6603	4.5526	4.1578	4.3615	6.6187	4.7646
1092875	4.7372	3.2093	4.4769	3.9101	3.6825	4.1193	3.7819
280129010	2.9725	2.0515	2.5269	1.4827	1.4182	2.9278	2.1844
1102136	4.4624	3.4681	4.4641	3.5646	3.7524	3.4341	2.8498
1101226	4.1080	2.7659	3.4882	3.2694	3.0901	3.5997	3.1962
1092747	4.1399	2.6547	4.3134	1.6024	3.2548	3.8770	3.9025
279795287	1.2702	0.2267	0.6805	0.4691	0.5196	0.2254	0.2701
1104894	3.2549	2.7066	3.0565	2.8410	3.5656	2.0257	0.1052
1088252	4.0297	3.4641	3.8742	4.3716	2.7936	2.1008	2.3511
1104775	5.8964	4.9159	6.0660	4.4583	4.9181	4.9664	4.8308
1087878	5.6726	4.5138	5.6869	5.3416	5.1053	3.9354	4.2333
1097201	5.4139	4.7665	4.7393	4.6162	5.1838	3.9996	3.9636
279981806	4.0222	4.1283	2.3336	2.7377	2.5791	3.7496	3.3924
279823247	1.3058	0.5065	0.3220	0.6734	0.7395	0.1721	0.2106
1094365	10.0722	9.2731	9.2875	9.7703	9.5857	8.3511	8.9565
1089703	4.7794	4.0618	4.6386	3.9840	4.0593	3.3933	3.3312
1096109	3.7877	2.8359	3.0057	3.0909	3.0601	2.5443	2.9835
1098546	6.4910	6.0529	6.3359	7.4708	6.1086	3.8800	3.8967
279819148	1.9036	1.0844	0.4729	1.1599	0.4677	1.4844	1.5530
1090026	7.0127	6.5251	6.1729	5.5899	5.9207	6.6107	6.0601
1105292	4.2945	3.5103	4.1229	2.9945	4.0743	2.9528	2.9177
279626017	5.6305	5.2759	4.6025	4.6843	4.6470	5.2643	4.1145
280037591	6.0215	4.5873	5.6478	4.4635	5.4296	6.0259	4.7806
1091363	5.5507	4.5262	4.8768	4.8864	4.4956	4.6659	4.6638
1087559	3.5119	2.4602	3.0711	2.4648	2.3315	2.8502	2.7089
1101874	5.2187	3.8638	4.0884	3.9651	4.2725	4.8305	5.1088
279661669	0.9285	0.0000	0.0000	0.0000	0.3922	0.0000	0.0000
279980954	1.6068	1.1783	1.5256	0.6098	0.7704	0.3791	0.0000
279839850	2.5759	1.7427	1.9497	1.7868	1.7782	1.2683	1.7582
279704038	1.2947	0.1512	0.6444	0.3612	1.0040	0.0000	0.4427
1102186	6.4565	5.2740	6.3671	5.3426	6.0530	5.5261	5.0152
1100057	6.3737	5.3709	6.1988	5.2779	5.3580	5.6120	5.2652
280107131	3.7667	2.6705	3.9791	2.5903	3.0765	2.5805	2.5436
1105525	4.2767	3.7527	3.9161	4.1291	4.2818	1.7826	2.6444
280097206	2.2975	1.8677	1.0755	1.6074	1.3095	1.2033	1.5709
1101337	2.3218	0.6578	2.8516	1.6274	1.6995	1.1815	0.7626
1096984	3.2658	2.4429	3.4847	2.2242	3.2219	1.9773	1.0946
1097693	3.5608	2.6028	3.2565	2.7042	2.9261	2.5951	2.1320
279936282	1.1642	0.0000	0.1427	1.1450	0.3860	0.0000	0.1691
1088751	6.2805	5.0835	6.0470	5.1367	5.3454	5.5736	5.3550
1090826	7.0128	6.4911	5.7750	6.2481	6.0439	6.3125	6.0648
1095514	5.5830	4.9882	5.7944	4.4868	5.2252	3.6265	4.2365
1103601	6.4530	5.4137	6.1084	5.8983	5.1747	5.7405	5.2434
1093513	3.6212	2.8739	3.7534	0.5631	2.6603	3.3320	3.4085
1094167	4.8749	3.6534	5.0738	2.9269	4.1940	4.1436	4.1245
1101972	4.0534	3.0622	4.1300	3.1509	3.0734	3.0748	2.6980
279800688	5.3037	4.9038	5.1203	5.0756	4.4719	3.8221	3.2997
279016288	4.5607	4.0025	4.7691	3.0579	4.1439	2.8590	3.4065
279899147	2.2136	1.4555	2.2445	0.5750	1.3270	1.2770	1.2782
1093200	5.6995	4.8761	5.4400	4.9206	4.7013	4.4023	4.7411
1091207	2.0273	0.5066	0.9827	1.3073	2.0266	0.9743	1.2572
280032665	2.1490	0.6274	1.8836	1.0032	1.8025	1.5862	0.8825
1091432	6.0149	4.7863	5.7131	5.7579	4.9981	4.9740	4.7530
1102713	4.5196	3.8965	5.1385	3.4037	3.7870	3.1149	2.6724
1100552	2.5718	1.2666	1.9091	1.5618	1.5864	1.7678	2.2407
1100024	5.9670	5.1344	5.9059	5.1178	5.8867	4.1562	4.5030
279829112	2.7689	1.8056	2.3864	1.8697	1.7477	2.0723	1.6450
1089371	3.0040	1.3403	3.5512	2.0918	3.3309	1.1110	1.5164
280014291	2.0202	1.0349	0.8406	1.5519	1.2769	0.9064	1.4286
1094373	7.1235	6.6450	6.7780	6.0598	6.0774	5.9876	6.1141
279799736	2.4938	1.9680	2.7034	1.6852	0.2813	2.0275	1.2336
1089947	4.7034	3.3975	4.7293	3.2660	4.1305	3.7661	3.8681
1104672	4.3161	3.7351	4.5139	1.7811	3.2295	3.7894	3.7917
280020510	5.0182	4.5523	3.8903	4.9452	3.8656	3.7993	4.0021
1090081	4.7333	3.7238	4.0094	5.1539	4.2245	2.7855	3.4500
1094354	2.5174	1.9458	1.6057	1.8823	1.5765	1.4660	1.5767
1089531	6.6264	5.8079	6.2548	5.5910	5.5164	5.9457	5.5917
1090147	5.5850	4.9713	5.6422	5.3861	5.6222	2.9647	3.8780
1094186	5.9423	5.4840	5.3669	5.4396	5.6576	4.2477	4.4132
280098467	3.5612	2.0403	3.7815	3.2790	2.0275	2.7556	2.4388
1096121	0.9543	0.0000	0.2217	0.0088	0.2429	0.0304	0.1813
1090648	3.8531	2.9870	3.6300	3.0797	3.1395	2.3454	2.8976
280090412	4.5411	3.7726	4.1581	2.9131	4.5249	3.4504	3.3887
279745174	5.8905	4.8692	5.4781	5.5197	4.9562	5.0237	4.4585
1104583	2.8525	1.4881	2.5557	2.2151	1.8001	2.3648	1.6549
1086996	3.9555	3.3428	4.5714	2.3001	3.2327	2.4799	2.7724
279696217	0.8434	0.0000	0.0000	0.0000	0.0195	0.0000	0.0091
279585971	5.8885	5.8288	4.8317	4.6963	4.9067	5.4308	4.6087
1097207	5.3274	4.7419	4.3045	4.3408	4.4640	4.2230	4.8639
279858979	4.6008	2.9620	4.5183	4.2820	3.8685	3.3839	3.5709
279958277	1.9016	2.0480	1.3603	2.0792	0.5614	0.0000	0.3435
1092705	4.3153	3.0248	4.6920	2.1695	3.7272	3.8206	3.4422
279822415	9.6210	9.1028	8.5332	9.3255	9.2341	8.2727	8.2429
1104791	1.4629	0.5048	0.7226	0.9099	0.5733	0.4325	0.6229
1093104	6.0492	5.0657	6.2781	5.4282	5.9295	4.0737	4.5097
1101086	6.2429	5.2811	6.2234	5.6015	5.9360	4.6073	4.7981
1094328	4.2269	3.2210	4.1177	2.7562	3.4819	3.6114	3.1657
1100758	3.5954	2.1340	3.5721	3.4763	2.9723	2.1095	2.3023
1093083	5.9378	5.5697	5.3656	5.9214	5.5274	3.9624	4.2761
280122039	2.6594	2.4663	2.5181	1.2187	1.1358	2.1433	1.4701
1093100	7.6308	6.4762	7.4680	6.6134	7.5113	6.3704	6.3458
279711713	3.5296	2.8675	3.2031	2.7811	3.8954	1.7233	1.7100
1094679	5.7338	5.4988	5.8655	4.8087	5.2657	4.2771	3.6932
279875657	3.1346	1.8982	2.1251	1.9458	2.1304	3.5928	2.1215
279926333	2.6453	1.5446	2.4578	2.3169	1.2327	1.3245	2.0067
279763054	1.8101	1.0940	1.4770	1.0433	1.2715	0.3835	0.6052
279847987	3.4909	4.4913	3.3084	0.5143	1.1664	4.5727	1.9072
1099177	4.1886	3.0319	4.2458	2.9588	3.5341	3.1993	3.1783
1106750	3.4233	2.0562	3.4944	2.3036	2.0090	3.6132	2.0815
1091309	4.4877	3.8739	3.4201	4.0904	4.2074	2.8531	3.4995
1108907	5.5593	4.9827	4.3666	5.1398	4.9171	4.1920	4.7758
1091784	5.3382	4.4123	5.6019	4.3537	4.4339	3.8727	4.3743
1102157	5.4195	4.8546	4.9626	5.0038	4.5292	3.8632	4.3247
1096340	5.0168	4.1890	4.2031	4.3643	3.8996	4.0159	4.4507
279753983	1.0686	0.0000	0.5025	0.0000	0.3983	0.5341	0.0000
279668312	1.4394	0.1767	1.6713	0.6701	1.1427	0.0000	0.0000
280097524	2.8973	2.3291	2.9177	2.1713	2.4147	1.0722	1.5085
1088083	4.9377	3.8209	4.6821	4.8041	4.0273	3.6132	3.7083
1087542	3.9070	2.8036	3.7002	2.9969	2.4451	3.6190	2.9090
1103251	4.7463	3.6834	5.2119	3.7113	4.0211	3.3416	3.5433
1092541	4.2357	3.3776	3.1520	3.6742	3.3791	3.0975	3.7711
279868160	1.9083	0.6700	2.5825	1.6971	0.8470	0.3577	0.3344
279736898	1.3936	0.1760	0.5582	0.9398	0.7361	0.8951	0.1009
1101081	2.3197	1.0937	2.1284	2.7541	2.3654	0.3421	0.2810
1090405	6.7782	5.9420	6.4211	6.1458	6.3994	5.0826	5.7248
280051692	3.2823	2.9073	2.3614	2.5081	1.8201	2.2037	2.9414
1091862	6.4772	6.4683	6.0206	6.4347	6.6426	3.6009	4.7502
1093677	4.7490	4.0765	4.2193	4.2517	4.0030	3.5744	3.4243
1093402	3.4549	2.6528	2.3733	3.0876	3.0225	1.8571	2.7971
279468695	2.5458	1.3431	2.5508	1.2022	1.4827	2.0660	1.6923
279708462	1.0123	0.6561	0.0070	0.0000	0.2285	0.0000	0.2451
279902641	4.4566	3.5119	3.3273	3.3074	3.2371	4.4579	3.9647
279489069	4.9205	4.0220	4.6730	5.2398	3.7587	3.6303	3.2688
279861153	1.6471	0.8275	0.3447	1.5344	0.6474	0.7028	0.8995
1096309	4.0161	3.1535	3.6156	3.7404	3.0369	2.8841	2.7426
1089837	9.8848	10.4605	9.7405	10.8015	10.5271	5.9806	6.8763
1095730	4.0642	2.8456	3.9235	2.4371	3.4639	2.8905	3.9038
279800636	5.1559	5.0327	3.7034	4.4400	4.0472	4.7885	4.0054
1087900	3.8877	2.8444	3.4021	2.6695	2.5071	4.0514	2.9334
279904208	4.0601	3.4022	2.5731	3.2136	3.2623	3.6743	3.3191
1105002	3.2554	2.0551	2.8007	2.2006	3.1452	1.9535	2.4631
1088715	6.2139	5.2667	6.0857	4.9455	5.4714	5.4182	5.1833
1103503	4.9020	4.1959	4.3551	4.0149	4.4687	3.3924	4.0741
1087876	4.9811	4.0632	5.1059	4.3679	4.4214	3.4882	3.5317
279811379	3.8774	2.4653	4.0524	2.4911	3.1776	3.3926	2.7799
280108954	4.0972	3.8099	3.6859	3.3212	3.7785	2.6972	2.3890
1104324	2.5879	2.0266	1.5239	2.5767	2.1322	0.9086	1.4632
279928280	3.6500	2.7717	2.5945	3.8591	2.5112	2.6366	2.6345
1104627	2.7717	1.4111	2.6220	1.8917	2.3880	1.7071	1.7187
1101856	4.7460	3.0059	5.2144	4.5637	4.4366	3.5792	2.7876
1098599	4.3044	3.1963	4.2411	3.2530	4.0303	2.9081	3.3209
1092899	3.8694	3.0100	3.4289	3.6841	3.1992	2.1795	2.8395
279982751	3.9267	4.9556	3.9154	3.0854	3.5882	1.8246	1.3172
279985204	2.0830	2.1643	1.7979	1.5785	0.9861	0.4295	0.6716
1092214	6.3601	5.1484	6.0865	4.9184	5.3472	5.8031	5.9949
279813770	3.3908	3.0169	2.2702	3.4073	2.1499	1.9029	2.7388
279983694	2.8598	1.7253	2.5502	2.1449	1.4675	2.7139	1.7050
1105859	5.3552	3.9913	5.3216	4.5041	3.8153	4.9891	4.6579
1089066	6.8355	5.6443	7.0021	6.2144	5.8083	6.0860	5.4059
279976750	0.8069	0.0000	0.0000	0.0000	0.0000	0.0000	0.0000
1099169	7.7372	6.9343	6.9783	6.8843	6.7239	7.2700	6.7936
1100707	4.5039	3.9560	4.5172	3.2962	3.5151	3.5758	3.3244
1095641	2.5783	0.3363	2.5359	1.0704	2.4006	2.4843	1.8088
1090825	6.4738	5.3368	7.0867	3.4540	5.9108	6.3109	5.9106
1098623	5.1977	4.1636	4.8527	4.0970	4.2679	4.7973	4.1751
280091263	3.5953	2.0261	3.0117	2.1602	2.4529	3.7511	3.3376
1105384	1.6202	1.8291	0.5161	0.6642	1.3673	0.0000	0.5127
279840524	4.9375	3.8298	4.6131	3.1157	3.5765	5.1178	4.5404
1095506	3.6586	3.1319	3.4495	3.4892	3.8995	0.8331	2.3178
1093946	3.4653	2.5405	2.3552	2.7487	2.3910	2.8707	3.0569
1101818	6.3702	5.4837	6.1952	5.8601	5.5769	5.1495	5.1273
1088442	4.4185	4.5808	3.3184	2.5832	3.8257	3.2229	4.1526
1096271	3.5447	2.5786	3.1140	1.7350	2.2093	3.9562	2.8476
1091605	6.7001	6.1203	6.1601	6.4913	6.1557	5.2711	5.1761
1089964	5.5235	4.4991	5.5712	4.2632	4.5589	4.9567	4.4656
1105009	1.3787	0.3981	1.5487	0.0831	0.5886	0.5574	0.2719
279938679	0.8905	0.0000	0.0749	0.0000	0.0481	0.0673	0.3297
1093284	7.1354	6.1853	6.8427	6.3261	6.0833	6.4056	6.1480
1103743	8.1324	7.5376	7.6860	7.9424	7.5209	6.5696	6.7193
1089944	7.1023	5.8901	7.0668	6.3236	6.2041	6.9214	5.3913
280098939	1.8778	1.1226	1.9539	0.5376	1.2997	0.7021	0.8368
1095758	1.2342	0.6094	0.6448	0.6102	0.5401	0.1355	0.0539
1104036	2.5614	1.6898	1.7746	1.9322	2.0995	1.2464	1.8162
1098934	5.6672	4.5247	5.8455	4.6249	5.5387	4.0687	4.5948
1101583	2.5828	1.5598	1.9452	1.6965	1.5358	1.7605	2.1962
1099671	4.8958	3.8862	4.7194	3.9337	3.4839	4.4186	4.1432
1099705	8.7351	8.0571	8.4565	8.4082	8.0637	7.2165	7.4210
279807521	1.5956	0.6820	1.0405	1.3443	1.4174	0.0921	0.2178
280037340	8.2331	7.6295	7.9122	7.9321	7.0578	7.3240	6.7633
1102863	2.6880	1.9426	3.1206	1.6118	2.2026	1.0801	1.3920
1089900	6.1279	5.2141	6.2418	4.3479	5.6638	5.0911	5.4307
280028389	2.7485	2.3668	1.2587	1.8622	1.9426	2.2821	2.0029
1103496	6.6360	5.8295	6.5230	6.3355	6.5300	4.7258	5.1039
1101092	7.4936	6.5405	7.3501	7.2032	6.6364	6.0883	6.3776
1101478	4.1521	3.0743	3.3525	3.0770	3.3806	3.5595	3.7040
280087429	1.1989	0.0000	0.6345	0.6357	1.1607	0.0000	0.0000
1095250	3.6067	2.8966	3.5370	2.8538	2.4289	2.5784	2.5833
279946807	2.3413	2.2440	2.0608	1.7813	1.7990	0.5188	0.8919
1087158	5.1239	4.3352	5.1272	4.7566	5.0950	2.8512	3.8259
1093389	8.6525	8.1896	9.0487	7.1438	8.0026	7.3752	7.4080
1092674	6.6318	5.6136	6.6309	6.0208	5.8028	5.4720	5.5034
1097185	4.0359	3.2368	4.2436	3.1927	3.4987	2.6528	2.6446
1097290	6.2670	5.2316	6.3736	5.4555	5.5744	5.1911	5.0377
1099980	6.1512	5.5381	5.6622	5.6180	5.7525	4.7068	4.8960
280104782	7.2844	6.2950	6.9538	7.1787	5.7979	6.5387	6.2136
1091644	9.0295	8.3045	8.1699	9.1990	8.8040	7.1280	7.8452
280028691	7.5819	7.2302	7.6003	6.5086	6.6472	6.4254	6.3554
279899123	3.3221	2.3582	2.9285	2.1369	3.2188	1.8688	2.7017
279941542	2.5908	2.1344	1.8536	1.7317	1.2904	1.6818	2.1333
1091819	4.2285	3.0716	3.9481	3.0697	3.4634	3.5791	3.5216
279986979	3.9631	3.3223	3.5373	3.5831	2.3264	3.3348	2.9620
1091290	5.7437	4.8369	6.1703	2.7219	5.2681	5.1906	5.5677
280101186	1.0186	0.2298	0.5588	0.2582	0.1820	0.0972	0.0805
1095247	4.2166	3.4977	4.5567	1.8438	2.8380	4.0498	3.8137
1093342	6.3753	5.4540	6.1697	5.6890	5.6685	5.0555	5.5157
1096076	1.8086	1.0281	0.8107	0.8253	1.0217	1.6051	0.8632
279484207	6.6786	5.9707	6.0147	6.5516	5.8292	5.7139	5.2952
280083601	3.2276	3.4555	2.6203	2.6232	3.1196	1.0427	1.8120
1091073	4.7137	3.8934	3.0185	4.5265	3.5228	4.1041	4.5254
1092255	6.4931	5.1618	5.8990	5.7210	5.9039	5.9052	5.6794
1101194	2.3195	1.3910	2.1989	2.4440	1.0642	0.9402	1.1910
279724851	3.7003	3.2237	3.1829	2.9962	2.9127	2.9663	2.2362
1104589	4.5186	3.4064	4.2815	3.7589	3.5768	3.8959	3.5102
279776349	1.2454	0.3291	0.3642	0.5273	0.5244	0.8565	0.1930
1108507	3.0120	1.7312	2.5543	2.3047	2.3053	2.3686	2.1338
1108091	0.7943	0.0522	0.0000	0.0396	0.0000	0.0000	0.0000
279981616	2.6327	2.6030	1.7070	0.9790	1.0878	3.3062	1.4423
1104452	6.5337	5.3842	5.5886	6.6052	6.7057	4.9597	5.2914
279763759	1.1996	0.2948	0.7374	0.4529	0.4475	0.3867	0.2120
280124934	3.6147	3.1718	2.2117	3.2852	2.4765	3.2090	2.6689
1093328	4.1502	2.3476	3.7706	2.7751	4.2080	3.7708	3.3647
1095716	1.0117	0.2168	0.3485	0.1283	0.1429	0.3155	0.2681
1099282	3.0892	2.6748	2.2219	2.5245	2.2690	2.0310	2.1679
1101752	4.5114	3.1710	3.5974	4.4045	3.6394	3.8185	3.7920
1099347	2.2941	0.9784	2.3051	0.8216	1.5773	1.6114	1.8301
1087214	5.1253	4.0348	4.8772	4.5245	4.1859	4.3815	4.1076
1090417	5.4990	5.0161	5.1582	4.9293	4.4522	4.2496	4.5517
1096621	5.9183	5.1828	6.2365	3.9994	5.2732	5.0787	5.1061
279836135	2.7862	2.1481	1.9233	2.6019	1.5874	1.9903	1.8343
1101550	4.0939	3.0249	3.3395	3.5301	3.2044	4.0850	2.7481
1087078	3.5859	2.6438	3.8018	1.7602	2.1541	3.3880	3.1420
1091834	5.5405	4.2863	5.3404	4.4541	4.7953	4.9475	4.7959
1091343	4.2637	3.4266	3.6386	3.6697	3.3094	3.3507	3.5645
1088572	3.4934	2.4398	3.0887	2.3401	2.7955	2.9586	2.7162
279907298	1.5201	0.7040	1.3499	1.1826	0.4643	0.3276	0.4727
1092784	6.8569	6.3419	6.5095	7.1246	6.0621	5.4003	5.0859
279535078	2.9526	1.8239	2.4429	2.0331	2.0453	2.4882	2.2669
279718351	5.6797	4.9544	4.8199	4.9748	5.6151	4.5731	4.5256
1095576	3.2695	2.6922	2.9267	2.0609	2.3951	2.3381	2.5890
280113634	3.6477	2.9705	3.4936	3.4956	2.3429	2.6207	2.3483
279746719	4.1042	3.7465	3.6773	4.1164	2.9471	2.8290	2.6953
1109023	2.4109	1.8986	0.9883	0.8352	1.3723	2.9148	1.8441
279725149	4.8759	4.5269	3.1985	3.6841	3.8389	4.9241	4.4731
1091611	5.5911	4.9003	5.0670	5.7855	4.8573	4.0235	4.3033
1092179	5.3070	4.5629	5.8273	3.3194	4.7953	4.3600	4.3680
280075036	4.9434	3.5543	4.8043	4.0029	3.2013	5.0007	4.4880
1105291	3.9698	2.9240	3.9065	3.0075	3.7333	2.8303	2.8246
1098840	6.8683	6.2229	6.1647	6.2283	6.0962	6.6289	5.2794
1097421	4.9107	3.8909	4.4389	3.7525	3.8380	4.5190	4.4386
1102394	4.2662	3.4365	3.5357	3.0867	3.4809	3.6721	3.8016
279875213	0.7849	0.0000	0.0000	0.1292	0.0000	0.0000	0.0000
1101044	2.5643	1.8113	2.1674	1.5008	1.7314	2.2321	1.3641
1087193	1.9172	0.9297	1.7619	1.3158	0.7764	1.0603	1.0802
279786059	3.4585	2.8401	3.0556	3.8949	2.4759	1.5364	2.3701
1089812	5.4164	4.3725	5.3113	5.5050	5.3119	3.4536	3.9670
1088999	4.5282	3.6466	5.1976	2.9969	4.4756	2.9969	3.2797
279726174	2.8058	3.3444	1.8536	1.8393	1.6855	1.8491	1.6868
1087339	2.3077	2.0888	2.7502	0.5968	2.2063	0.5328	1.0999
1102487	11.8761	10.9843	11.3338	11.1259	10.7985	11.5826	10.8633
1096827	2.0827	2.1798	1.4678	1.4805	1.2631	0.8019	0.7364
1098001	1.5912	0.7294	1.0554	0.4379	0.6055	1.3865	0.7660
279900396	3.5048	3.1067	2.8695	2.3976	2.5375	3.3614	2.1900
279904627	3.0318	0.9819	2.9902	2.7844	2.3284	2.4464	2.0939
279833269	0.9703	0.0000	0.0156	0.0000	0.0208	0.7593	0.4611
1094607	5.0434	3.5577	4.6454	3.9066	4.1721	4.4041	5.0120
1090682	4.0474	3.4323	3.6700	3.3338	3.0026	3.1421	3.1438
280063951	5.9518	5.4372	5.7569	4.8924	5.0413	5.0140	5.0114
279948041	5.8153	5.8508	3.7126	4.6577	5.4433	5.2150	5.4627
1095733	5.1244	4.1107	4.7492	4.1414	4.3244	4.4136	4.4601
1102686	5.8349	5.0759	5.2774	5.2606	5.2489	4.6779	4.9236
1095740	2.2371	1.9414	2.2509	0.7936	1.3462	1.5267	1.0227
1088212	4.0170	3.0788	4.1478	1.4048	3.2031	4.0439	3.6842
1102649	7.3534	6.5059	7.1737	6.4712	7.0784	5.9915	6.3612
279812464	4.4517	3.8622	3.6237	3.5355	3.9562	3.4736	3.7217
1087659	2.5919	2.7821	1.6706	0.7080	2.1549	1.2212	2.4788
1091533	5.5254	4.5720	5.2846	3.7418	5.2879	4.6485	5.0825
1089113	4.4786	3.2907	4.2030	2.7514	3.2112	4.6694	4.2129
1106628	2.0748	1.0860	1.5113	1.2006	1.0984	1.6313	1.3923
1089710	7.8017	7.1704	7.5389	6.6463	7.3401	6.9152	6.6704
1097298	6.0953	5.2592	6.4881	4.5302	5.5254	5.0903	5.1507
279882232	2.4672	0.8322	1.6750	2.0067	1.5808	2.4636	1.7169
280083474	4.6637	4.1062	3.8882	4.7703	4.0543	3.2213	3.4147
1088512	4.3942	3.5512	4.6454	3.4218	3.5980	3.4764	3.1481
1103623	4.9329	4.0789	4.7190	4.8071	3.8938	3.9868	3.5901
1095822	2.5511	1.6573	2.5212	1.6560	1.6453	1.7026	1.6042
1091394	4.4151	3.5865	4.2879	3.1387	3.2495	3.4269	4.2813
1098484	5.7196	5.0360	5.6342	6.0077	4.8321	4.1952	4.0938
279886450	3.7977	3.3626	4.1175	1.7163	3.5343	2.5880	2.9582
1095373	1.6706	1.0865	1.5211	0.7342	0.6100	0.7051	0.8577
1105294	3.9026	3.3961	2.9847	3.4986	3.7717	2.2829	2.9751
1097422	3.8584	3.2064	4.2356	3.2057	3.6267	2.0520	2.3188
1091377	6.6357	5.7331	5.3213	6.1572	5.4642	6.3660	6.2674
1093794	4.4719	3.4664	3.9036	3.4282	3.0402	3.9429	4.5470
1089354	9.2058	8.8322	9.0411	8.7114	9.3991	7.0011	7.7506
279933457	1.0552	0.9163	0.5348	0.3810	0.0000	0.0000	0.0000
280083680	6.7752	6.3143	5.9589	5.8183	6.0928	6.2211	5.7493
279746220	3.3036	1.4200	3.7272	2.0921	2.0984	3.5556	2.4341
279958600	4.5508	3.7574	4.4898	3.7757	3.4543	3.9287	3.4063
279981423	1.2603	0.6232	0.7495	0.5511	0.5481	0.2176	0.3805
1090395	6.0275	5.2196	6.1764	4.6696	5.4337	5.2676	4.9105
1086930	1.4489	0.4764	0.6173	0.3091	0.4291	1.9420	0.4327
1092630	5.6658	5.1512	4.8226	5.3552	5.0079	4.4517	4.7215
279580394	3.7086	2.9176	3.4320	2.9596	3.2002	2.6052	2.6543
279742126	0.8373	0.1615	0.1346	0.0000	0.0713	0.0000	0.1793
1101537	1.6847	1.0170	1.6309	0.7839	1.0008	0.5095	0.6895
1104546	3.5665	3.0125	3.9152	2.4039	2.5923	2.3445	2.6548
1087429	4.8096	4.2013	5.1323	2.4411	4.2652	4.1630	4.1816
1098183	5.7641	5.6078	5.9272	5.7088	5.9666	2.9867	3.9145
1106041	4.6590	3.9687	4.1340	3.2020	3.5654	4.4704	4.1427
279746160	3.4871	4.0426	2.4672	1.5716	1.6354	3.7483	2.9899
1104761	3.3071	1.9413	2.4435	2.1089	3.0381	3.1137	2.7302
280123875	4.3504	3.1621	3.9707	3.5874	3.3901	3.7567	3.7694
279847804	1.3215	0.3421	1.1015	0.3097	0.1249	1.2103	0.3766
1088190	7.3943	5.8407	7.1810	6.4464	6.4501	7.4176	6.5668
1089991	8.5156	7.5983	8.6803	7.9816	7.6681	7.4983	7.2047
1086928	3.3150	2.7128	2.5383	2.8649	2.2773	2.3767	2.6582
279835575	0.8062	0.3764	0.0000	0.0000	0.0000	0.0000	0.0000
279946046	1.4430	0.4094	1.0126	0.6401	0.4884	0.7322	0.9179
1101113	5.1180	4.2597	5.3486	3.5658	5.0176	3.7622	4.2984
1100790	9.9005	9.1929	9.4627	8.8737	9.1484	9.1236	9.1475
1088671	4.2021	3.1643	4.1687	2.4968	4.0946	3.6525	3.1824
1092188	3.6603	3.4749	3.7978	2.4985	3.4981	2.2158	2.0239
1089034	2.7155	1.5099	2.3816	2.1281	2.2099	1.8892	1.7225
1102063	3.9279	3.3215	4.2127	4.1547	4.0130	1.5079	1.9055
1104825	5.8848	5.3520	4.6391	4.8480	5.4585	5.3273	5.2358
279955647	4.0423	3.4965	3.6199	3.7240	2.3955	3.4542	3.1170
1096196	4.9179	3.8807	5.1577	4.1992	4.9330	3.3750	3.5176
279719096	2.5183	1.4792	1.6271	1.8612	1.9961	1.8491	1.8538
1090697	5.4686	4.7435	4.3870	4.6387	4.6485	5.0144	4.9375
280088769	2.4910	2.1043	1.0572	2.0546	1.7143	2.1860	1.3893
279710044	2.5161	1.3781	1.7668	2.1239	1.5708	1.2753	2.5418
1103467	5.5107	4.7767	5.0673	4.2346	4.5969	4.9946	4.9565
279518207	2.4306	1.7955	2.2297	1.6021	1.0697	2.0738	1.3756
1088826	6.6260	5.8904	6.1835	6.6610	5.7133	5.3572	5.5133
1088241	6.3430	5.8015	5.9969	5.8680	5.6929	5.0168	5.2457
1086899	5.9705	5.6289	6.3410	4.7335	5.8280	4.4684	4.3931
1099467	2.6130	1.6614	1.9430	0.6319	1.3496	3.3556	2.3082
1099686	3.6403	2.7376	3.5359	2.7763	2.8785	2.7043	2.7839
1100449	4.9134	4.5134	4.5442	4.6367	4.2735	3.6833	3.4040
1091804	3.1974	2.5158	2.4611	2.2678	2.5269	2.4671	2.5227
280137836	4.9236	4.5427	5.2135	3.1535	4.1761	4.2738	3.7629
280059635	1.7704	0.8254	1.2226	1.4775	1.2773	0.5081	0.8955
1103935	1.2685	0.1969	0.6563	0.5368	1.5113	0.1803	0.1140
1091202	7.8143	6.7879	7.5939	7.0344	7.5654	6.4336	7.0591
279785774	4.3174	3.3133	3.9167	3.1047	3.0017	4.5996	3.5631
1105125	4.5176	3.5318	4.1339	3.6833	3.4599	4.1213	3.7706
279720449	4.0708	3.7826	3.4545	4.0112	3.7414	2.5202	2.5127
279893311	2.9864	2.1336	2.7610	1.7799	1.4667	3.0212	2.3555
1095066	6.1093	5.3643	5.0833	5.1878	5.4528	5.7045	5.4636
1100807	6.5656	6.0612	5.8502	5.8735	5.7536	5.6533	5.8025
279764091	1.6291	0.9349	1.4447	1.0241	0.4750	0.9224	0.5757
1087100	3.4564	3.0800	3.8507	3.5327	3.2107	1.1150	1.5542
1090050	7.4941	6.6306	6.6594	6.6956	6.9124	6.9022	6.7701
1089729	5.6626	4.9088	5.6220	4.5270	5.0269	4.8184	4.6785
1105920	3.2942	2.2933	3.0310	2.5493	2.3812	2.8645	2.2525
1102393	2.6532	2.5621	2.1657	2.7819	2.6953	0.4561	0.8657
1097703	7.7656	6.9926	8.0485	6.9876	7.4981	6.2111	6.4639
1089641	4.5113	3.8772	4.5786	3.7461	3.7970	3.5024	3.1759
1102803	9.2529	8.2812	9.1245	9.2925	7.9402	8.6538	7.8392
279748643	1.3408	1.4327	0.2770	0.5196	0.3130	0.8452	0.2761
279880229	1.8293	1.2980	1.9598	0.9569	0.5360	1.1019	0.7430
1100171	9.3891	8.7519	9.0406	9.7446	9.6222	7.0517	7.7438
1100546	5.1182	3.6531	5.1573	3.8700	4.1869	4.9262	4.5377
1097417	5.5178	4.9061	4.7747	4.8811	4.8426	4.4907	4.8365
279868780	2.5950	1.2612	1.9709	1.2288	1.5473	2.7097	2.4773
1089981	6.9068	6.1218	6.0442	6.2086	6.2251	6.1910	6.2755
279882372	4.8820	5.7378	4.2430	2.6717	3.1365	5.9969	3.1382
1094939	4.4826	4.0576	4.0692	4.0091	3.5583	3.8612	2.9733
279851303	1.4221	0.9623	1.3151	0.4467	0.6488	0.6522	0.1453
1091488	2.8800	2.4613	2.2484	1.9769	2.2607	2.0695	1.9030
1104874	7.3065	6.1168	7.1541	6.1982	7.3917	6.1038	6.5141
279901082	1.5421	1.0014	1.5279	0.5561	0.6852	0.5262	0.5972
1094326	5.2996	4.7718	4.5062	4.8333	4.5367	4.5116	4.2846
1088341	5.0064	4.1019	5.4213	2.5039	4.6290	4.4352	4.5947
1093241	5.9553	5.0051	4.4764	5.3227	6.2598	5.1444	5.1738
1089016	4.2671	3.3041	3.8578	3.4691	3.4141	3.6014	3.6075
280090909	7.0784	6.7267	6.5339	6.6529	6.5530	5.8079	5.8497
279822859	0.7242	0.0000	0.0000	0.0000	0.0000	0.0000	0.0000
1092833	5.1354	4.1351	5.1876	3.9339	4.4226	4.3527	4.4350
1101364	3.8600	3.1803	3.9101	3.1022	3.1384	2.4421	3.0425
1097931	4.7041	4.0212	4.5177	3.9544	3.7780	3.9001	3.7099
1091599	5.2856	3.9553	5.0352	3.9302	3.5968	7.2833	3.5719
279998711	3.4561	2.9000	2.6751	2.4487	2.4196	3.3471	2.6051
1104752	6.2208	5.2414	6.1810	4.6156	5.6763	6.0048	5.2647
1092801	5.2454	4.2096	5.0859	4.1495	4.8529	4.4279	4.4099
279781574	4.9338	4.6558	2.8694	3.6008	4.7741	4.5424	4.8237
1101296	5.8973	5.0122	5.8095	4.1555	5.6171	4.9976	5.4585
280071613	6.4020	5.3604	5.5415	5.0524	5.7146	6.4026	6.0083
279843720	1.5221	0.7104	0.6866	0.4777	0.0303	1.5801	1.3170
279862106	3.8493	3.1051	2.4236	4.4552	3.4482	2.5919	2.7436
280062413	3.7172	3.3583	3.0479	3.3403	2.7484	3.0937	2.3894
1097346	3.4196	2.7460	3.1699	1.8410	2.4815	2.9371	3.0238
1092163	4.0430	3.1485	3.6319	2.7895	3.7078	3.2943	3.3710
280078810	4.0747	3.6798	3.6845	3.6985	3.3311	2.8443	2.8962
280003808	2.7759	1.6912	2.7777	1.4158	1.9800	3.1603	1.3186
1095178	5.5902	4.7945	4.5770	4.7339	5.0377	4.9445	5.1423
1103253	3.0913	2.8254	2.1707	2.9925	2.4808	1.7931	1.9760
280112801	4.3435	4.7437	3.6842	2.1707	3.9035	3.4575	3.7954
1093733	5.3981	4.7475	5.5926	3.9761	4.8805	4.2630	4.6229
1091797	4.1153	3.4745	3.5928	3.9512	2.8011	3.5660	3.0060
1090580	6.5261	5.8611	6.3455	6.8052	5.9441	4.6502	5.2515
1099183	5.0821	4.4786	5.6370	3.5187	4.6533	3.9315	3.9760
1097660	2.5863	0.1839	2.9036	0.8629	2.9479	1.6846	2.6425
279883772	1.3964	0.6650	0.6630	0.7201	0.5588	0.9273	0.5582
1088417	2.8463	2.1022	2.4912	2.5985	2.0800	1.8536	1.6687
1096528	5.9366	5.5071	6.2154	7.0300	5.6478	3.2120	3.7246
280001676	1.4074	0.4317	0.2372	1.5930	1.1259	0.2231	0.5510
1094377	3.6664	2.1801	3.1852	1.9720	2.3766	4.6361	3.3676
1095408	3.5772	2.8223	3.7850	1.5325	2.7751	3.3302	2.9397
1087159	5.6050	5.1073	6.5941	4.4466	5.2199	3.7322	4.2575
1095054	4.2409	3.5302	3.5333	3.3692	3.8630	3.1961	3.6812
1089918	7.2693	6.3484	7.2805	6.5710	6.5079	6.5235	6.1148
1098920	3.8625	2.6993	2.9294	2.9527	2.8228	3.9386	3.5635
1094029	4.0050	3.4567	3.8500	3.3503	3.3164	2.8530	2.9362
1088601	6.4275	5.7685	6.3752	6.0987	5.9272	5.0319	5.0966
1094164	3.4194	2.6458	2.8363	2.6442	2.3999	3.0174	2.7064
1102483	7.3131	7.1089	6.4029	6.8047	6.7247	6.2352	6.3390
1088400	2.7869	2.3664	2.3573	2.2333	1.8637	1.0970	2.5407
1094528	6.7709	6.0697	6.3975	6.3709	5.9569	5.8327	5.7367
1092612	4.5647	3.8027	4.2878	3.0180	3.7336	4.1545	4.1318
1086995	4.0550	3.3210	3.8613	3.4086	3.7826	3.0636	2.6337
279993789	1.7532	0.5450	1.2614	1.6004	0.9777	0.9025	0.9757
279752394	0.7093	0.0000	0.0000	0.0000	0.0000	0.0000	0.0000
280085800	1.6561	0.2017	1.7024	1.6436	0.8469	0.2679	1.0203
1095302	4.9048	4.1013	4.3486	4.8604	3.9128	4.1217	3.8326
1091409	2.9096	2.4496	3.0885	1.8789	2.0504	1.8046	1.9357
279755873	0.7080	0.0000	0.0000	0.0000	0.0000	0.0000	0.0000
1087067	2.4652	1.7913	2.1375	1.9658	2.0336	1.3526	1.2671
1097339	6.5999	5.8947	6.8952	5.6704	5.9895	5.5765	5.3302
1101471	3.0819	2.1289	3.6587	2.9159	3.3705	1.1428	1.0338
1098860	7.5197	6.7456	7.1606	6.8693	6.6532	6.8756	6.5753
1099129	4.4415	3.4468	4.3878	3.5347	3.5375	4.0947	3.4130
1094340	2.9042	2.4719	2.3706	1.5434	2.4253	2.2053	2.1781
279736771	6.2887	5.5332	5.4288	5.8641	5.3346	5.8639	5.4776
1093748	3.4887	3.6461	2.7100	3.4401	2.9101	1.7579	2.2399
1089634	4.4372	3.7209	4.1970	3.2972	3.6258	3.9276	3.6275
1089624	4.7576	3.8923	4.5383	3.4967	3.5893	4.7196	4.0835
1094902	4.0996	3.4334	4.1478	3.5164	3.8731	2.5929	2.8129
279818566	1.6233	1.3242	0.3962	1.3687	1.1930	0.8423	0.3950
1108009	3.3762	2.2029	3.7778	0.9509	3.7787	2.0845	3.2418
279793550	3.2633	2.5401	2.6353	3.5927	1.9000	2.2978	2.3942
280055863	1.0909	0.0000	0.6472	0.0742	0.8456	0.1166	0.6425
1090024	7.7241	7.1672	7.4208	6.9940	6.8604	7.0249	6.6602
1090663	3.8998	3.0261	3.7724	3.0456	3.2561	3.2718	2.8104
1097428	5.2866	4.1506	5.5291	3.8481	4.8914	4.5695	4.5166
1087650	2.8544	1.9525	1.9723	1.7789	2.0606	2.4501	2.7005
280004085	5.9573	5.4814	4.9329	5.2483	4.8974	5.3841	5.5923
1088455	4.7184	4.1972	4.7551	3.6644	3.8624	3.7301	3.9008
1096946	2.8761	1.9995	3.1555	2.7727	2.5304	1.2326	1.3653
279873718	2.0747	1.3475	1.2252	1.2237	1.2518	2.1871	1.0141
1103850	2.8774	2.4918	3.1478	2.0800	2.4018	1.4774	1.4685
279879368	8.3683	8.3428	7.0186	7.1549	7.3494	8.4546	7.6942
1088985	3.6709	2.5927	3.8247	2.3437	3.9098	2.1180	3.0440
1108143	6.8988	6.4610	6.0568	6.1768	6.3066	6.6944	5.5052
279801692	1.7149	1.3833	1.0287	0.9612	0.7553	1.4007	0.5693
1087895	7.5512	6.8301	7.6035	6.1051	7.4801	6.2216	6.8768
1088257	4.3991	3.5832	3.7641	3.5984	3.5329	4.0272	3.6993
1091551	2.7488	1.6639	2.2629	1.8953	1.3479	2.8187	2.3155
1100125	3.8544	3.1459	2.8594	3.5433	3.2508	2.8672	3.2731
1106098	3.6819	2.9886	2.9124	3.0826	3.4056	2.8853	2.6313
1094393	4.6539	4.4543	4.6919	4.2452	3.6662	3.1022	3.5783
1100928	3.4631	3.3234	3.7642	3.7222	3.2443	0.9720	1.5752
279842266	5.4957	4.5960	4.7157	5.5457	4.4737	4.9467	4.5195
1108853	7.1636	6.5809	7.0810	6.0042	6.7475	6.3931	6.0019
1089951	6.9994	6.4375	6.2050	6.6825	6.6841	5.7057	6.1105
1108985	4.4256	3.9919	3.7497	3.7068	3.9679	3.2971	3.6696
1096195	7.1387	6.4347	7.2926	5.9440	7.0817	5.9852	5.9245
279904499	4.2877	3.8392	3.3090	3.8880	3.2918	3.2801	3.9509
1095753	4.5429	4.2665	4.1052	4.3310	3.7307	2.9926	3.6645
279885625	6.0820	5.6575	5.7985	6.3248	4.7777	5.0066	4.7600
279754459	1.2676	1.2235	1.0187	0.5530	0.6442	0.0000	0.0000
1095162	5.5792	4.6292	5.5231	4.5617	4.7285	5.0480	4.8188
1091653	4.5004	4.0269	4.6373	2.2982	3.3967	4.3716	4.1059
1097232	4.6239	3.5801	4.4743	3.6833	3.7868	4.4026	3.6529
280115156	1.4503	0.9793	0.4515	1.1590	0.7562	0.7300	0.4645
279932215	2.6421	0.7999	2.7564	2.0817	1.5461	2.3569	2.1515
1088121	4.5113	3.9123	4.9032	3.9660	3.6400	2.9850	3.5033
279981933	6.0755	6.2421	4.7408	4.7118	4.8719	6.0670	5.6622
1093489	4.2502	3.4587	3.6683	3.3136	3.6071	3.7915	3.5052
279941803	0.8956	0.8076	0.0000	0.4112	0.0000	0.0000	0.0000
1095324	4.1313	2.7933	4.1280	2.7683	3.3030	3.9647	3.6761
1099405	4.0832	3.2382	3.4202	3.8055	2.7333	3.6856	3.4645
1091558	5.5543	5.3332	6.0188	5.5049	4.6545	3.3776	4.2854
279913561	2.1170	1.5551	2.4545	1.0578	0.9246	1.2699	1.2890
279781233	7.5998	7.7340	7.0740	7.0943	7.1939	6.3945	5.9577
279885390	4.4934	4.4453	3.3776	4.5483	3.5966	3.6408	3.2019
279716179	1.3403	0.0000	1.0080	0.9276	0.9199	1.0372	0.0000
279845739	4.6219	3.9332	3.6671	4.4750	3.8943	3.7640	3.8487
1091710	4.3105	3.2752	3.0194	3.3508	2.8081	4.2419	5.0206
1092659	3.4932	3.1366	3.4260	2.6613	3.1644	1.8193	2.6053
1103140	3.1567	2.9053	3.5928	2.3341	2.6596	1.8140	1.4882
1095191	1.6102	0.8988	0.8019	0.4669	0.8265	1.9929	0.5294
1096061	8.8721	8.5306	8.7909	8.3943	8.2650	7.3598	7.7483
1091215	1.8701	1.2661	1.7681	0.8721	0.3691	1.7407	1.0608
279843679	3.3611	2.6952	3.3511	3.0995	2.7299	1.8881	2.2592
1090976	3.6276	2.8839	2.9471	2.8360	2.9983	3.0910	2.8662
279750201	5.0442	4.8413	3.4012	4.7073	3.7079	4.7685	4.6997
279760931	5.1610	3.4406	5.2529	3.4482	4.1949	5.8578	4.6337
279841982	4.4257	4.5929	4.7058	2.9469	4.1266	2.9369	3.1084
279656426	1.7096	1.1446	1.0099	2.1871	1.2191	0.4622	0.0998
1100815	3.7143	2.7874	3.9145	2.3692	3.3893	2.8556	2.8362
1096939	7.6108	7.0802	6.2043	6.8183	6.5133	7.8845	7.0308
1090121	1.4840	0.8257	1.5234	1.0982	1.1448	0.0931	0.0862
1088742	5.5809	4.7498	5.2963	3.9602	4.7344	5.6053	5.0083
279691013	1.7507	1.1147	1.1235	1.6529	1.0496	0.6136	0.8213
279881622	1.5012	0.7396	0.9320	0.3915	0.0000	2.3874	0.4284
1090064	8.2605	7.3048	7.9334	7.7096	7.9434	7.5154	7.0299
1087792	5.2055	4.0761	4.5805	4.2562	4.3169	5.1675	4.7095
279987728	1.2954	1.3093	0.3518	0.6468	0.7068	0.0000	0.6327
279652432	1.2950	1.0440	0.9884	0.1111	0.1916	0.8116	0.5000
1089178	5.3512	4.6992	5.1786	4.7581	4.9591	4.0969	4.2967
1089763	3.9230	3.3864	3.9119	3.2063	3.6602	2.3109	2.9440
279869182	2.4395	1.7522	1.5605	1.8159	1.4548	2.3002	1.6363
1101179	3.9306	3.4316	3.5991	4.2217	2.9090	2.4798	2.8261
1097332	2.9459	2.1935	3.0159	2.4421	3.2659	1.0072	1.6346
280106487	1.4030	0.3463	1.4101	0.6431	0.1948	1.1033	0.6045
1088488	9.4135	9.2962	8.0931	8.2588	8.3741	9.4612	8.8816
279818881	2.0698	1.6658	1.5833	0.0733	1.9852	1.2719	1.7267
1101072	5.3245	5.3335	5.6332	5.3228	4.6663	3.3367	3.5434
1100702	4.4697	3.3283	4.5634	3.2060	3.8919	3.6515	4.0705
1097777	3.6148	2.9771	3.0680	2.9512	3.1422	2.8651	2.5786
279819851	2.2359	1.6501	2.2114	1.4719	1.6519	1.1869	1.1398
1100338	7.9327	7.3412	7.6293	7.0865	7.2191	7.1876	7.0294
279657476	0.6837	0.0000	0.0000	0.0000	0.0000	0.0000	0.0000
1093233	6.3584	5.8287	6.7934	4.1213	5.4652	6.0402	5.8006
279989909	5.9423	5.0105	5.6598	5.1516	5.2204	5.2103	5.3003
1090044	6.4770	5.2005	6.4404	5.3655	5.7697	6.7459	5.2391
1095195	6.7160	6.0297	6.0714	6.4040	5.6877	6.2504	5.7517
1090668	2.2441	1.7039	2.2508	0.9344	1.7072	1.5117	1.2579
1089007	6.8838	5.8475	7.0043	5.7088	6.9979	5.7229	5.9246
1101168	5.4506	4.7992	5.5827	4.6603	5.2451	4.6712	3.6535
1090365	4.1041	3.3025	4.3080	3.3148	3.9046	2.7680	2.9379
279779144	5.5089	4.7382	5.3137	4.9131	4.9870	4.2623	4.7515
1092087	4.3200	3.6693	3.9776	3.8546	3.5919	3.4289	3.3099
1093148	5.9734	5.0725	5.6718	4.9130	5.9162	5.0111	5.1689
1093963	4.5150	3.3153	3.9714	3.9006	3.7092	3.8595	4.2469
1095238	3.8407	3.3249	3.2840	3.0544	2.4925	3.4018	3.4002
1089155	2.1191	2.3839	2.8941	0.6568	1.6429	0.3768	0.6749
1105793	1.9346	1.2799	1.6800	1.1023	0.7041	1.2635	1.4929
279661067	3.6647	3.3438	2.9092	3.6646	2.9039	2.5126	2.5705
1103486	5.2224	3.8332	5.6877	3.5415	4.6320	5.1750	4.3820
1090564	4.4876	4.1867	3.7803	4.6784	4.2131	2.5019	3.4859
1092868	3.1004	2.2316	2.9343	2.0136	1.8971	2.9021	2.5512
1108966	8.3890	7.2884	7.9087	7.3957	7.9393	8.2580	7.4723
1098176	3.2227	2.9912	3.7544	0.6093	2.7295	2.3319	2.8500
279982502	3.1191	2.8904	2.9522	1.9228	2.1953	2.5393	2.1464
279890499	5.4043	5.4141	4.0429	4.7738	4.5004	5.2935	4.3338
1100943	4.7726	4.0583	4.6975	3.4517	3.9437	4.1010	4.3191
280125914	2.4857	0.6580	3.0455	1.3519	2.5388	1.4675	1.7921
1095631	3.3395	3.1192	2.9019	3.3035	3.0853	1.6953	1.8711
279737965	2.2351	1.7268	2.1698	1.4232	1.9020	0.9641	1.1670
1106520	3.0373	2.8015	3.3083	1.3545	1.8217	2.8047	2.0765
1097393	4.1370	3.4168	3.8662	3.1606	3.2350	3.8206	3.2703
280131744	4.4135	3.3824	5.1780	2.9947	3.2255	3.8726	3.7750
1107128	5.2074	4.2888	4.8297	4.3700	4.7493	4.3277	4.6269
1091049	2.2441	1.4414	2.0050	1.3555	1.0114	2.0796	1.5203
280024759	2.1895	1.4844	1.0431	1.9352	1.7775	1.1358	1.7105
279708700	2.0022	1.5370	1.9067	0.3609	1.1891	0.9223	2.0506
1102232	4.7779	3.7730	4.5330	4.0443	4.0193	4.2352	4.0182
279780961	5.2211	4.9156	4.4977	5.0350	4.4821	4.3947	3.9577
1103420	2.9113	2.9167	3.5053	1.0043	2.1652	1.8243	2.0086
1090619	5.1911	4.4399	5.4360	4.2268	4.9887	3.6566	4.3575
1105851	4.2429	3.3547	4.6798	3.2980	3.5726	3.1930	3.3193
1089365	3.4941	2.7813	3.2623	2.9529	2.8725	2.4448	2.6112
279998310	4.7689	4.3094	4.1700	4.0103	4.1626	3.9604	3.9620
1093854	4.0498	3.5051	3.8516	3.4522	3.0629	2.9990	3.3900
1093647	6.6948	5.6941	6.4824	5.3224	6.3947	6.1675	6.0700
1093840	7.4679	6.7158	7.3438	6.0262	7.0546	6.9482	6.6823
1086908	7.2254	6.4708	6.6971	6.5272	6.5304	6.6408	6.4512
1106457	7.9571	6.8694	7.4831	6.9540	7.5063	7.8457	7.0501
1087577	2.4974	0.8467	2.6495	0.4661	1.0771	2.8483	3.0631
1088528	4.8371	4.3457	4.3525	4.2315	3.9656	3.9405	4.1533
279773191	2.6546	1.7913	2.2259	2.2412	1.3911	2.6866	1.5595
1098188	2.8193	1.5567	3.0094	2.0035	1.7361	2.7608	1.8188
279994149	6.6043	5.9348	6.5973	4.8391	6.3001	5.7753	6.1498
1086887	1.8058	1.7773	1.4113	1.3484	1.1020	0.5703	0.5968
1090887	1.3660	0.2626	1.7305	1.3628	0.5697	0.0837	0.1581
1090444	3.2528	2.5211	3.8675	0.9062	2.6981	2.6970	2.7995
1100448	3.7634	3.2019	2.8352	2.6939	3.8206	2.7839	3.2178
1099413	8.0543	7.5100	7.7190	7.8547	7.5515	6.5632	7.1028
280078255	7.4111	7.3023	7.3311	6.2525	6.9253	6.5068	6.1257
1087284	3.3920	2.4500	3.0112	3.2324	2.9479	1.7010	2.9879
279903973	3.9929	4.5165	2.9260	1.9823	2.6964	4.6028	3.2120
1109056	4.3477	3.5813	4.2308	3.1936	3.4520	3.7968	3.8145
1104952	8.0540	7.3780	7.7663	7.5179	7.4776	7.0280	7.1399
280075639	3.1071	3.0162	3.7626	4.1621	2.7127	0.5636	0.4096
1088910	4.5137	3.8926	4.9734	3.0065	3.7307	4.0670	3.3965
1094169	3.9115	3.1822	3.2638	3.0348	3.3331	3.2021	3.4380
1096188	3.5000	2.5857	3.6248	3.0106	3.0766	2.4151	2.2736
1094814	2.8552	1.9943	2.3936	2.2287	2.2488	1.8123	2.4418
1099704	1.9086	2.0091	0.7915	1.0579	1.2571	0.8204	1.5050
1098460	1.6908	0.8437	1.5360	0.7906	1.2244	0.9924	0.7489
1104196	2.9863	2.4916	3.1542	1.9733	2.8939	1.6575	1.7457
1096525	3.9934	3.0910	3.6757	3.1985	3.2693	3.0058	3.7189
280005797	3.5464	2.5522	3.1973	2.7451	3.1110	3.2279	2.4444
1096866	3.6628	2.4854	3.5790	3.0839	2.6554	2.9539	3.2209
1093435	3.0340	1.8950	2.7469	1.4353	1.9489	3.2154	2.9641
1100250	7.1329	6.4338	6.7740	6.6002	6.7011	6.3424	5.9487
1094721	4.5542	3.8635	4.3779	3.7944	4.3495	3.3927	3.5504
279851004	3.0485	2.7665	3.1958	2.1995	2.5929	1.4076	2.1373
1094802	4.3662	3.7527	4.8233	2.6098	3.7501	3.6565	3.6145
1088975	5.6197	4.8791	5.9518	4.1121	5.6148	4.2747	4.8958
1090073	3.7436	2.7751	3.5085	2.2576	2.9364	3.6145	3.3805
279937157	0.6647	0.0000	0.0000	0.0000	0.0000	0.0000	0.0000
1096007	2.1577	1.2896	1.6485	1.9372	1.9579	1.1093	1.0188
1088609	7.0964	6.7187	7.4780	6.0649	6.8843	5.4070	6.0412
1106383	6.1651	5.2967	5.7848	5.5251	5.7354	5.3146	5.3526
279735887	6.0081	5.3116	5.0766	6.3403	5.5499	4.5788	5.2109
279919742	1.0659	0.0146	0.4893	0.8219	0.3584	0.1551	0.5759
1097429	3.0836	2.1715	2.8961	1.7705	2.1885	2.9544	2.5430
1098184	3.1832	2.5115	2.5670	2.6405	2.7800	2.2942	2.3309
279709918	0.7023	0.0000	0.2390	0.0000	0.0000	0.0000	0.0000
279886928	2.1099	0.6877	0.6624	2.2911	2.4847	0.7459	1.8160
1089541	4.7733	3.9681	5.0090	3.3453	4.0156	4.3397	3.9909
279952251	5.3550	4.3265	5.0136	4.3131	4.7935	5.0956	4.6170
279826255	2.2767	1.7501	1.6714	1.4153	1.2383	1.7219	1.8926
280094167	1.8108	0.8760	1.7117	1.1264	0.6873	0.6344	1.8590
280128329	1.9664	1.8588	1.1228	0.6809	0.6431	2.0586	1.4651
280000630	6.3797	5.8829	5.8293	5.6364	5.5083	5.7436	5.7085
1088662	3.2768	2.7290	3.2224	2.3663	2.7364	2.2630	2.3751
280011145	2.3811	1.9352	1.4421	2.0868	1.4057	2.0077	1.4408
1107825	1.7431	0.8302	1.6648	0.7164	1.1742	0.9717	1.1340
1101855	3.1043	2.7943	3.0287	2.5330	2.7211	1.7065	1.8759
279862629	3.6557	3.5655	3.9281	3.0120	2.0820	3.0055	2.3751
279994320	3.5082	2.8888	3.7086	3.1803	3.5814	1.4425	2.2859
279847205	5.9629	5.4263	5.9139	5.2204	5.7207	4.8072	4.7297
1108238	6.8961	7.0178	5.8379	5.4237	5.3084	7.5401	6.2915
1099112	6.2817	5.9438	6.4062	4.8700	5.8458	5.2323	5.4349
280126702	5.3452	4.6334	4.8219	5.1003	4.3368	4.4422	4.7807
1088262	4.2586	3.3119	3.9693	3.3539	3.8378	3.4507	3.6741
1103155	4.1714	3.4152	4.1279	3.2491	3.2154	3.5608	3.5090
1100445	4.8957	3.9707	4.7020	3.9147	4.3865	4.4955	3.9543
1093125	3.0869	2.2773	3.0490	2.2978	2.3175	2.4218	2.2076
1086890	3.1348	2.4052	3.2225	2.6090	2.2105	2.1009	2.3107
1091280	6.5054	6.0298	6.1900	6.1658	6.4219	4.9831	5.2930
280120757	5.1195	4.6611	3.9758	4.2312	4.0922	4.8574	4.9541
279747910	2.7512	2.5781	1.6274	2.2283	1.7045	2.5061	1.9172
279484224	2.7338	1.3035	2.5043	2.0387	1.7407	2.4281	2.4445
279914641	1.1851	0.8572	0.2852	0.2660	0.6608	0.3171	0.7834
1107349	3.5413	3.6966	2.0714	2.5315	2.6501	3.2028	3.1548
1088160	1.4976	0.8314	1.0406	0.7882	1.0996	0.3587	0.9268
1099661	2.0779	0.6823	1.1150	0.8711	2.3485	1.2745	2.2366
280105773	1.3793	1.1724	1.9160	0.2660	0.0640	0.4236	0.4964
279644223	8.2905	7.8731	7.5612	7.8351	7.6643	7.5501	7.3269
279410492	7.7514	6.7039	7.4686	7.6210	7.7261	6.5454	6.5127
280059122	2.5562	1.6309	2.3358	2.2139	1.5289	1.9513	1.7470
1094698	3.2996	2.7017	2.8696	3.3529	1.6544	2.8571	2.4343
1092887	4.2013	2.8102	4.5544	2.9788	3.8630	3.6182	3.4584
279821010	3.3065	3.5838	3.0758	2.1467	2.3165	2.9392	1.8553
1095342	3.9099	3.7978	3.3586	3.8623	3.6004	2.4799	2.4404
1105587	3.5919	3.4235	4.1382	1.5977	3.1231	2.2638	3.0848
279657714	0.6530	0.0000	0.0000	0.0000	0.0000	0.0000	0.0000
1089296	3.7622	3.1646	3.4909	3.3099	3.1894	2.9164	2.5877
279928852	1.5625	1.7419	1.1288	0.3667	0.3320	1.5655	0.3259
279779415	3.5139	3.1105	2.8009	3.3377	2.5945	2.7959	2.5307
1097108	4.1426	3.6410	4.2265	3.3258	3.1809	3.1995	3.3690
1090858	5.2593	5.2174	3.9814	4.1456	4.2530	5.4062	4.6413
279896640	5.9631	5.1584	5.3112	4.9287	5.1543	6.1587	5.1561
1102826	2.8313	2.5578	2.1851	2.0637	2.1760	2.0182	2.0770
279993502	4.2513	3.3236	3.9032	3.2178	3.5640	3.9533	3.6376
1100271	3.5283	3.1073	3.0409	2.4903	2.7198	2.7886	3.1146
1088224	4.6103	4.0036	4.0520	3.7720	3.7473	4.1387	4.0401
1090653	5.2974	4.7063	4.9811	5.7577	3.7816	4.2104	4.4396
1099622	6.5553	6.2212	5.8670	5.7866	6.2516	5.6860	5.6128
1108439	8.2516	8.0014	7.2287	7.4185	7.2236	8.1525	7.5789
280053806	1.0788	0.7031	0.1900	0.3655	0.2808	0.2034	0.8251
1101758	5.3060	4.7501	4.4864	5.0954	4.2874	5.1029	4.2095
280023405	5.3474	4.3450	5.0696	4.4792	4.8155	5.0672	4.4038
1095297	0.9299	0.0802	0.3346	0.2059	0.3153	0.2903	0.4500
1093171	5.5061	4.7937	4.8966	4.7027	4.7545	5.3610	4.6259
280071292	2.3086	1.3061	2.3783	1.1602	1.4874	1.8780	1.7442
1094009	4.9618	4.1342	4.8421	4.5110	3.8470	4.4951	4.0443
1095930	4.6496	3.9585	4.4694	4.8680	4.4078	2.8175	3.4801
279738114	5.6559	5.7211	4.8832	3.7792	4.6107	6.4311	4.6183
1093823	2.6750	2.2172	2.3449	1.8132	1.9763	1.8583	1.9490
1095743	3.3877	2.9170	3.8518	1.5596	3.0352	2.2672	2.8048
279979009	3.4669	3.7608	2.7207	3.0830	1.8905	2.7966	2.6633
1089635	4.6218	3.9006	4.1913	4.2364	3.6497	3.8165	4.0522
1089698	5.3790	5.0891	4.7582	4.9241	5.1878	4.0406	4.3912
279942583	1.5825	0.9395	1.5838	0.0000	1.3513	1.7387	0.0000
1104701	4.7391	4.1714	4.7539	2.6438	4.5634	4.0139	4.4072
1099696	7.0309	6.7634	6.4779	6.3019	6.5802	6.0064	6.1747
1094930	2.2080	1.5206	2.0207	1.5449	0.9569	1.7204	1.6059
1102787	7.6221	6.7218	7.4100	6.2594	7.0473	7.2857	7.1303
1095580	4.6138	4.3749	4.4660	3.7295	4.3695	3.3174	3.5512
279705753	0.6450	0.0000	0.0000	0.0000	0.0000	0.0000	0.0000
1105810	2.7673	2.3568	2.7556	1.4735	1.3373	2.8587	1.9526
279998646	3.3283	2.8047	3.3221	2.6882	1.8385	3.0111	2.4370
1104175	4.6488	3.8725	4.5786	3.3981	3.8143	4.2008	4.1620
1091350	3.1147	2.6058	3.1781	1.3291	2.2249	2.8191	2.6649
280072985	1.1479	0.5660	0.4004	0.5425	0.4952	0.1591	0.8578
1092365	4.6792	4.2514	5.2697	4.1960	4.2567	3.0786	3.1569
1090354	4.2357	3.2759	3.8143	3.5012	4.2698	3.2375	3.4514
279797561	3.6210	3.1987	2.6120	3.6333	3.0566	2.7217	2.6401
1093266	3.8971	3.0244	4.4087	1.9980	2.8495	3.7178	3.5218
1087422	4.9323	3.9504	4.9432	4.4386	3.9405	4.0765	4.3824
1089805	4.5676	3.9559	3.9612	5.1819	3.7267	3.1322	3.5872
1103145	4.4065	3.6683	3.7837	4.3423	3.9069	3.1087	3.7726
1092281	3.1873	2.4310	2.7722	1.8289	2.1824	2.6025	3.4505
1106969	7.7125	6.8345	7.3973	7.0644	7.2840	6.9740	6.8649
1097137	5.1514	4.8546	4.8791	4.7921	4.6612	3.7226	4.1456
1093160	6.3164	5.1159	5.9164	5.3615	5.7730	6.3370	5.5424
1091718	3.9730	3.2426	3.4458	4.4752	2.7409	2.8554	3.2304
279927058	0.9680	0.0000	0.7312	0.6243	0.0000	0.5138	0.0919
1087825	3.3930	3.2376	3.6811	2.8018	2.3850	1.9196	2.4873
1095365	1.6525	0.9426	1.5380	0.7783	0.9594	1.2041	0.6485
1092062	2.8070	2.5405	1.7416	2.2285	2.0450	2.7923	1.6546
279742433	2.7682	2.2182	2.8166	2.9539	2.4182	1.1173	1.2454
280061257	2.0013	0.7902	1.6585	1.1699	1.2891	1.3028	1.9584
1101904	3.7540	2.7375	4.4022	2.7894	3.6242	2.4900	2.6438
1106543	3.5057	3.1796	3.0625	3.2492	2.9986	2.3140	2.3945
1101180	3.3114	2.6383	2.6138	2.9767	2.5809	2.5068	2.7177
279893514	4.5592	3.9225	3.7075	5.0097	3.9349	3.3528	3.5939
1093047	7.4187	7.0431	7.4360	7.4958	7.5378	5.6498	5.5165
1100735	7.2024	6.9739	7.1733	5.8766	7.5889	5.5480	6.2218
1095319	3.3108	2.6458	2.7637	1.6584	2.9070	3.2787	2.7823
1092847	5.5001	4.7388	5.9710	3.8715	5.7087	4.0659	4.8161
1088868	8.5095	7.8870	8.8027	8.2470	7.9189	7.2227	7.1513
1102836	3.4414	2.4588	2.9873	2.7481	2.8448	3.1949	2.5875
279985225	1.5868	0.0000	0.5919	0.7553	2.3874	0.6280	1.3316
280072356	3.0665	2.5724	2.7313	2.1385	2.4726	2.0420	2.6192
1096276	8.4129	8.2826	7.6481	8.0056	7.8738	7.2855	7.5616
1100738	6.6979	5.9560	6.1321	5.8390	6.0230	6.5554	5.8621
280094628	1.5787	0.7373	0.8344	1.1123	1.0570	1.0677	0.8461
279728898	6.3879	6.3360	4.6396	5.0579	5.7272	6.4382	6.3141
1101875	2.6188	1.7400	2.3292	1.7730	1.8653	2.1058	2.0851
1092688	4.3301	3.4511	3.8432	3.0940	3.5133	4.0285	4.2372
279957397	5.9688	5.6456	6.3477	5.8293	4.7844	4.8943	4.4992
280088854	1.8819	0.7873	1.3723	0.6597	1.3232	1.4217	1.9146
279772783	4.7180	4.2215	4.0681	3.9027	3.8893	4.2528	4.1631
1106465	3.6998	2.3743	3.1287	2.2851	3.7245	3.3623	3.5138
280077520	3.1926	2.9656	2.6786	2.5786	2.3239	2.7038	2.0961
1101384	5.9623	5.1617	5.4669	5.2046	5.1276	5.7067	5.2988
1094953	4.7189	3.6690	4.4604	3.7785	4.0035	4.5652	4.0292
280090539	2.2340	1.4603	1.6378	2.0905	2.2632	0.9885	1.1592
1102709	3.7736	2.5276	3.5435	2.6798	3.3833	3.3979	3.3051
1090946	5.0640	4.5069	5.2326	3.7635	5.2735	3.5435	4.2598
1090278	5.1428	4.5483	5.3930	4.0142	4.8709	4.1778	4.0485
1093292	2.5950	1.7144	2.4979	1.9260	2.0669	2.2316	1.3308
1090230	2.9692	2.0253	2.4743	2.6091	2.9040	1.7240	2.2797
1097118	2.8995	2.3077	2.8063	2.5921	2.4005	1.6097	1.8822
1099558	2.8000	2.2834	2.7590	3.0153	2.3700	1.0047	1.5695
280106287	5.2581	4.9372	4.4734	5.0438	4.0268	4.4256	4.8447
1102919	4.1864	3.1026	4.1858	3.4310	3.3371	3.8728	3.3927
1109088	1.9863	1.6008	1.1135	1.4015	1.3060	1.3339	1.3665
1098743	3.4213	2.4453	3.2410	2.2677	2.6229	3.2020	2.9534
1093323	5.9952	5.3815	5.8065	5.5676	5.0788	5.5263	4.8153
279722491	6.5823	6.5302	5.9832	6.1550	5.7305	5.5389	5.7609
1090384	5.2060	4.3355	5.6624	2.9111	4.2756	5.3589	4.8982
1094954	3.8078	3.2919	3.7253	2.7581	3.4276	2.9477	2.9025
1106213	1.3246	0.7342	0.4412	0.2911	0.4302	1.7945	0.4640
280039139	3.8744	3.7342	3.6848	2.5472	3.0150	3.7816	2.6913
1089807	10.7785	10.6721	10.3842	10.8916	10.7913	8.8288	9.3116
1103286	2.6903	2.2457	2.9188	1.5453	1.8981	2.1287	1.6143
1101548	7.1367	6.4963	6.9351	6.2647	6.4350	6.7478	6.1528
279899320	1.8436	1.5061	1.3317	1.0627	0.7486	1.5461	1.0791
1092725	5.5795	4.8615	4.8585	4.9610	4.9108	5.1313	4.9669
1092216	3.8708	3.1334	3.3827	3.4517	3.3458	2.8053	3.3210
279735880	3.8090	2.9720	3.3381	2.9173	2.7555	3.9880	3.0993
279744533	2.1748	2.3637	1.5911	1.4880	1.5156	2.1313	0.1752
1093876	5.6564	4.8434	5.6928	5.1321	5.1333	4.7064	4.6483
1100085	3.4510	2.7116	3.9473	2.6001	3.2279	2.3554	2.0825
1087693	2.9071	2.6943	3.2912	1.9236	2.9657	1.0315	1.7559
1092843	6.4011	5.9759	6.8076	5.9643	6.5084	4.5015	4.8693
1096191	5.3263	4.1210	4.6555	4.2064	4.5716	5.6065	5.0189
279958422	0.8444	0.5427	0.0996	0.0817	0.3319	0.2339	0.0000
279878780	3.5752	3.0824	3.4557	3.8614	3.2354	1.8217	2.2189
1104974	5.7734	5.2332	5.6199	4.1371	4.9023	5.7333	5.2391
1091165	2.9822	2.2650	2.8732	2.5614	2.2666	2.0884	2.0642
1087913	5.0420	4.9922	4.7274	4.7641	4.9644	3.5548	3.4751
1087605	7.4218	6.5331	7.6730	7.5516	6.5364	6.3623	6.1050
279743875	1.2072	0.0000	0.3650	0.3034	0.9611	0.2440	1.6022
1097407	5.1052	4.5691	5.3676	3.7974	4.5953	4.1692	4.3657
1102044	6.7468	5.9648	6.7646	5.8378	6.0669	6.3105	5.7697
279995355	2.7230	1.9385	2.5677	1.9456	2.2669	2.1503	1.7073
1092542	4.9161	4.4777	4.3416	4.4245	4.3821	3.8462	4.2657
1103352	4.2429	4.0201	4.3459	4.5289	4.1045	2.1258	2.5735
1094868	3.3597	2.7760	2.9641	2.0950	2.2979	3.4053	2.8616
1092729	3.8899	2.9582	4.4969	1.2833	3.4003	3.7622	3.6809
1098723	3.3534	2.9423	2.9581	2.4711	2.8784	2.4051	2.7106
1101140	6.4955	5.8182	6.0943	5.6773	6.0268	5.7938	5.8126
279948161	5.1632	4.4751	5.1934	3.8563	4.1352	5.1056	4.4642
1094961	4.0691	3.4553	3.6876	3.4011	3.8659	2.7926	3.4633
1092853	4.7814	3.7280	4.8835	3.5524	3.9487	4.4450	4.3844
1100456	2.9640	2.5463	3.0234	2.2005	1.6935	2.3717	2.2047
1095411	7.1468	6.4841	6.8717	7.0595	6.9737	5.6526	6.0979
1102847	4.8230	3.9342	4.9909	3.8538	4.3484	4.1277	3.9416
279999431	3.5931	3.2011	2.8429	2.4439	2.9594	3.0762	3.2944
1099122	4.1269	3.2136	3.5279	2.5969	4.0147	3.9053	3.7620
279813499	1.0612	0.1766	0.5031	0.1800	0.3382	0.8243	0.6062
1093203	3.5037	2.2102	3.4580	2.9325	2.7473	2.9465	2.9895
279989067	4.3115	3.9212	4.3973	3.5148	3.5562	3.4198	3.3236
1089622	4.5415	3.5972	4.1312	3.9929	4.1789	3.7166	3.8971
1094522	1.7661	3.4722	0.2546	0.4680	2.0004	0.2720	0.3948
1100968	5.3504	4.3969	5.1088	4.7746	4.3117	5.1678	4.6110
1099206	5.8219	5.0070	6.1624	4.9955	5.0711	5.0124	4.9520
1093998	4.2171	3.9093	4.6224	3.0073	3.7287	2.9103	3.3952
279982150	1.5595	1.3208	0.8990	1.3713	1.4586	0.2255	0.3528
1107102	4.4514	3.6533	3.7857	3.3717	3.9499	4.4334	3.7857
1094530	3.6561	3.0819	3.4846	3.0910	3.1729	2.7582	2.6201
1101476	2.8027	2.1450	2.2507	2.3827	1.6126	2.9425	1.7554
1105518	4.4254	3.2922	4.6789	3.2540	3.8265	4.0158	3.7585
1097469	3.5179	2.8141	2.8805	3.4216	3.0593	2.6953	2.5103
1100577	5.1408	4.7839	4.1307	4.6063	4.2515	4.5225	4.8240
279954007	0.7531	0.0000	0.0000	0.0000	0.0000	0.7093	0.0839
1099582	7.3284	6.6580	6.7587	6.6710	6.2929	7.1496	6.7169
279657462	0.7768	0.4895	0.0000	0.0000	0.4479	0.0000	0.0000
279883238	0.9642	0.0000	0.7842	0.0000	0.3642	0.4733	0.4435
1105490	0.9496	0.1426	0.1986	0.1901	0.2660	0.7893	0.3923
1100395	4.9090	3.9790	4.9266	4.0414	4.3464	4.3271	4.1173
1103756	3.5722	3.4178	3.8243	2.5272	2.8952	2.5783	2.4740
279758593	0.7099	0.0000	0.0000	0.0000	0.0000	0.0000	0.5438
1089304	6.5403	5.6956	6.2664	6.3534	5.6546	5.8481	5.7100
279909111	2.5558	1.9682	2.5315	2.4584	1.4636	1.4984	1.7042
1100478	2.5164	1.5520	2.0175	1.8040	2.7756	1.3720	1.8674
279951819	0.8454	0.0000	0.5794	0.0000	0.1639	0.2259	0.3943
279880783	1.4644	0.6405	1.0681	0.8106	0.5684	1.1517	0.8386
279737550	3.2770	3.0854	3.1995	2.9222	2.5648	2.1765	2.0062
1095501	5.5279	3.9898	4.5631	4.0934	4.7823	6.1020	5.9308
1103858	4.0985	3.6824	4.4379	3.1082	3.4613	3.2303	2.9656
279877052	3.7359	3.1428	3.2462	3.7756	2.8656	2.6952	2.9880
1100967	1.1979	0.2322	0.9427	0.6602	0.8715	0.3351	0.4448
279995447	3.1983	2.0681	2.8351	2.7214	1.9005	3.7199	2.2475
1090187	6.3327	6.1316	5.7407	6.2259	5.9661	5.0152	5.2204
1103435	7.5833	6.6654	7.1890	7.0317	6.8528	7.1582	6.9115
1087669	3.7914	2.9257	3.6925	2.7459	3.1566	3.3675	3.1692
1091047	2.6767	1.6807	2.2748	2.0254	1.6248	2.5321	2.2320
1091492	6.3042	5.6581	6.4040	6.6046	5.9443	4.6489	4.8750
279756401	1.9216	1.3892	1.6147	1.5060	1.3403	1.1456	0.8439
279993414	3.4247	2.8480	3.6302	2.7637	3.2845	2.0230	2.3106
279978242	1.9196	1.4437	2.1923	2.0604	1.7950	0.1240	0.2153
1102508	6.3729	5.7598	5.7282	6.0535	5.5786	5.7198	5.7121
1103220	3.3673	2.6170	3.2730	2.9795	3.3785	1.9025	2.3686
279996644	1.5465	0.9299	1.1046	1.0245	0.7127	0.9798	0.8445
1086959	4.3747	3.7389	3.7377	3.7316	3.8090	4.1124	3.4371
279761169	0.8223	0.0000	0.0000	0.0000	0.2828	0.0000	0.9698
1090000	3.8748	2.8646	4.6327	2.1224	3.9577	3.0155	2.9759
1097624	5.3643	4.5708	4.9808	4.3012	4.7243	4.7384	5.1912
280061556	1.7726	1.4746	0.9418	1.2790	1.4049	0.5852	1.2714
1100813	5.1660	3.9309	4.9453	3.7967	4.3702	5.4175	4.8572
1100375	4.2402	3.7379	4.2063	3.7160	4.3630	2.7353	3.0051
279910986	3.5005	3.0405	2.6104	3.2536	3.2733	2.9490	2.2011
1106997	2.9050	2.4723	2.3841	2.0972	2.1070	2.8028	1.8917
1091485	5.7508	5.1603	5.2251	4.5476	5.3835	5.1327	5.3806
1095226	5.1880	4.3109	5.3641	4.3917	4.1635	4.7665	4.4574
280040044	2.0980	1.7200	1.6922	1.8478	1.5381	0.9882	1.1284
1095034	3.1302	3.0048	3.4469	1.7011	1.9089	2.4536	2.5935
1092441	3.0319	2.1251	3.3919	1.5631	2.7332	1.6245	3.0821
1097368	4.8528	3.9889	4.1029	4.0304	4.7524	4.3675	4.2035
279845324	1.2649	0.4045	0.8996	0.5009	0.6136	0.6462	0.8554
279967859	0.6114	0.0000	0.0000	0.0000	0.0000	0.0000	0.0000
1088373	2.4263	2.1192	2.0461	2.3978	1.5313	1.5089	1.2866
1091606	6.2999	5.7332	6.1561	5.8781	6.0917	5.0841	5.1893
1092254	5.0939	4.5050	4.0773	4.4661	4.3741	4.6518	4.8238
1105997	1.1450	0.3477	1.2962	0.2874	0.3177	0.5612	0.3951
280008246	1.3741	1.6587	0.3124	0.5804	0.4505	0.6041	0.9738
1096460	4.3842	3.8419	3.6946	4.5066	3.7696	3.2572	3.5725
1093962	4.1075	4.2422	3.2595	4.0809	3.7496	2.1169	3.5332
1103696	5.9274	5.0684	5.5955	5.0713	5.3428	5.5361	5.2883
1101253	3.8074	3.8908	3.0707	3.0367	3.3800	3.0303	2.7743
1100756	1.3391	1.1170	0.6422	0.9914	0.6933	0.5296	0.3997
1092792	2.8179	2.1896	1.9731	2.8643	2.0224	1.6965	2.5003
1095861	5.8121	5.2305	5.2258	5.5546	4.9250	5.1206	5.1554
279801213	8.6092	8.7567	7.7927	7.6342	8.0185	8.3811	7.4162
1102153	7.1355	6.3562	6.7327	6.7268	6.7074	6.4583	6.1780
279729781	3.0200	2.1553	1.7414	2.5534	2.5022	2.4279	3.0875
1093450	5.0660	4.4864	5.2876	4.8986	4.4548	3.7757	3.8451
1095853	4.6254	3.8848	4.6669	3.6618	3.8182	4.2205	3.8544
279863736	6.0152	7.1336	4.7086	5.0333	5.7498	5.2995	4.5206
1107166	6.4984	5.8836	6.4359	6.4017	5.6411	5.5591	5.4234
279781811	6.1515	5.7196	4.8864	6.0342	5.7793	5.3031	5.5422
279821958	3.7128	3.9740	2.5530	2.1595	3.2910	3.7896	2.8660
279753437	3.6550	3.2957	3.6596	2.5636	2.3011	3.3805	3.0910
1089662	2.5954	1.7818	2.2824	1.2388	2.0335	2.2723	2.3259
1099024	4.7784	4.6655	5.0462	3.2938	3.6403	4.2426	4.1485
1100484	5.9443	5.2570	5.5699	5.1905	5.4326	5.3289	5.2561
279877202	5.0324	3.8636	5.5815	2.1881	4.8243	5.4499	4.6571
1096848	4.1056	3.7410	3.6584	3.0909	3.5185	3.4726	3.5219
1092487	7.0913	6.2583	6.1534	6.2469	5.9657	7.1911	7.1035
1107125	1.4491	0.1634	1.8125	1.8755	1.2148	0.0000	0.0000
279987831	4.8842	4.4388	3.4970	4.0815	3.6378	5.3593	4.6629
280126248	2.9965	2.2699	2.3325	2.5704	1.6475	2.8287	2.7019
280006874	1.7229	1.6044	0.9390	1.4036	1.8317	0.1398	0.7923
1104217	3.7255	3.4573	2.5748	3.3630	3.2635	2.8061	3.2620
279507812	2.6715	2.0759	2.2895	2.3722	2.3165	1.5796	1.7701
1101418	5.5249	4.8352	5.4020	4.5241	5.0140	4.8183	4.9312
1099628	2.6003	1.8766	2.3967	2.4807	2.3286	1.3044	1.5907
279923105	4.5583	4.0535	3.9991	4.5498	3.4960	3.9168	3.7110
1087546	7.1998	7.1473	6.9428	6.9649	6.6275	6.6271	5.2667
1098582	5.0980	4.0735	4.5205	5.5257	4.5238	4.1006	4.2224
1098506	3.3291	2.8500	3.2796	2.4820	2.9028	2.2766	2.5622
279913348	4.1048	3.3688	3.5538	4.1344	2.7555	3.7187	3.4775
279848485	3.2466	2.8182	3.1840	2.5944	1.9103	3.3245	2.0298
279950811	1.5996	0.9960	1.5532	1.4462	0.4751	0.8200	0.6903
279901524	1.9437	1.9733	1.0828	1.5278	0.6498	1.5869	1.2249
1099687	5.5905	5.1783	6.0073	3.6550	5.1874	4.8124	5.0867
1099107	6.8847	5.8852	6.4559	7.0407	6.2194	6.4964	5.5954
1090335	6.2499	6.0922	6.0202	7.0412	5.3320	4.7713	4.6279
280080097	0.9769	0.1849	1.1039	0.4070	0.5521	0.0000	0.0000
279864249	5.1076	5.9421	3.6232	4.2945	3.6006	5.1493	4.4236
279934402	0.6947	0.5566	0.0000	0.0000	0.0000	0.0000	0.0000
1088180	4.4342	3.5349	4.3924	3.3593	4.2908	3.4895	3.9268
279924385	2.7087	2.3969	1.9885	1.9102	1.9975	2.5549	1.7930
1089050	3.4727	2.6073	3.2945	2.7027	2.7522	3.0667	2.8025
279760546	4.8677	3.5448	5.4238	3.9121	2.7503	5.4545	4.5102
280079566	4.9901	5.0729	4.0196	5.2319	3.5905	4.4311	3.9856
280121147	2.5610	2.4189	2.1249	1.2669	1.9194	2.5415	1.4859
279749514	3.5604	3.1078	2.8378	3.3191	2.7904	2.7972	2.9010
1100391	5.1449	4.6541	4.7786	4.1622	4.1288	5.0816	4.4557
1102471	4.8909	4.5389	4.9459	5.0214	4.0822	3.6774	3.4753
1105000	3.7389	2.9865	3.7584	2.9314	3.7664	2.9746	2.4121
1100954	5.0192	4.0258	4.9001	4.4798	4.6223	4.4389	4.0444
1091570	4.6238	3.9816	4.0251	4.3113	3.3270	4.2953	4.2028
279819097	3.2373	3.0441	2.6876	2.0053	2.8546	2.2336	2.9994
1100088	3.8932	3.3412	3.8125	3.6220	3.7335	2.5898	2.6624
1100517	5.2253	3.9464	5.5784	4.4338	4.9867	4.3607	4.4493
1095372	3.9077	3.6709	4.2105	3.0363	3.3143	2.7501	2.8685
1088782	4.4692	4.0132	3.7598	3.1772	3.6500	4.1959	4.4267
280084268	2.3165	1.7142	2.2795	1.0082	1.8172	1.7374	1.7511
279774686	1.0092	1.1604	0.5011	0.0000	0.0000	0.8026	0.0000
1091206	4.8285	4.0484	4.6391	3.7258	3.8095	4.9872	4.1711
1093236	7.0300	6.0574	6.4555	5.8280	5.9064	7.4412	6.9014
1103997	3.7189	2.9237	3.9370	2.3714	3.0236	3.3424	3.1255
279781534	2.6283	1.1602	2.9673	2.1797	1.6344	1.9689	2.2697
1097260	5.1888	4.5606	4.8353	5.0815	4.4311	4.4346	4.2002
279747033	1.7994	1.0913	1.9995	0.7371	1.5007	0.6130	1.2666
1107187	2.5211	2.1124	1.8732	1.4554	3.0132	1.2303	1.8553
279950468	1.0294	0.0709	1.5320	0.0000	0.2027	0.3543	0.4299
279949009	1.4339	1.1898	1.5194	0.4569	0.9249	0.6660	0.2635
280001243	3.1987	2.3880	2.9850	2.7296	2.9026	2.4131	2.1915
1090042	7.6728	7.3271	7.6827	6.9616	7.2486	6.4915	6.7437
1096979	3.4351	2.4371	2.7907	2.1774	2.1555	3.7620	3.7061
280100329	1.7800	1.3942	0.9529	1.2337	1.1803	1.1486	1.1900
1092682	6.1441	5.6933	5.0922	5.2999	5.4449	6.0635	5.6921
1096361	5.9111	5.0650	5.6609	4.7528	5.1289	5.6763	5.6057
1091205	3.7795	3.3475	3.7516	3.7596	2.9111	2.5956	2.7353
279742864	3.1553	3.8178	3.0727	3.0933	2.3703	1.3985	1.6031
279975687	8.1630	8.2975	6.8155	6.8676	7.3909	8.3109	7.7197
280115704	1.5974	0.4423	0.8672	0.8988	0.5780	2.0017	1.2214
1102698	3.0994	2.9441	3.2434	1.6212	3.0116	1.7599	2.4419
280072081	1.2455	0.6611	0.9584	0.0944	0.8046	0.6092	0.7710
279770809	1.5576	1.1715	0.6436	1.4657	0.9668	0.5395	0.9853
1098507	3.7671	3.1754	4.3067	1.1039	3.4375	3.5304	3.4767
280123593	2.4185	2.4882	2.5474	2.7871	1.0598	0.6767	1.3798
279671717	5.0483	4.9204	5.4918	3.8056	5.0240	3.6798	3.7985
1105287	5.8466	5.2541	5.7922	5.1539	5.3425	4.9793	4.9885
1088531	6.2480	5.8047	5.8011	6.9419	5.7311	4.6148	5.0257
1100290	5.3371	4.8641	4.7130	5.1071	4.8149	4.4515	4.5048
1099830	3.9961	3.6729	4.0773	1.4447	3.5360	3.5647	4.1137
1099780	1.6781	0.2213	0.8545	1.1567	1.1577	2.8780	0.2339
1088364	1.7698	1.1728	1.9434	1.8743	1.0807	0.4522	0.5289
1101177	3.6342	2.8012	4.0367	1.8425	2.8236	3.5810	3.1547
279951826	2.5173	1.9716	1.0328	2.4344	1.6640	2.3100	2.1274
1096535	3.7399	3.4032	3.1223	3.7863	3.4417	1.9445	3.1784
279890487	1.2997	0.7314	0.8369	0.7611	0.6781	1.1002	0.1272
279873887	2.1015	1.4175	1.8027	1.6921	1.2909	1.7647	1.0787
1088969	3.3321	2.5156	3.1273	1.5854	2.9169	3.2184	3.0687
279738006	2.6414	2.3647	2.2091	2.4544	1.8942	1.6412	1.7251
1103929	5.6545	5.6391	5.4251	4.3625	5.8267	4.1856	4.9287
1104637	4.8069	4.1226	3.5975	5.0401	3.6820	4.2476	4.5923
1091244	5.7151	5.2318	5.0564	5.4570	5.1649	4.9264	4.8948
279725123	3.8541	3.4206	3.7268	3.3667	2.8038	3.6542	2.5943
1087152	5.2810	4.6876	4.5909	4.2136	4.7699	4.8480	5.0187
1091143	4.5959	3.5143	4.5064	3.6211	3.3851	4.8331	4.1583
279872693	2.3508	1.5969	1.9130	1.7746	1.5332	2.3230	1.4121
1107455	1.7624	0.9422	1.1709	1.3215	1.0192	1.2729	1.2977
1090039	4.3345	4.0222	3.9596	3.1826	3.9852	3.5563	3.7514
279719500	3.3872	2.6446	2.9056	3.3867	2.6215	2.9799	2.2359
1100886	5.1564	3.7694	4.5072	4.1195	5.4616	4.9641	4.5685
1095406	4.9954	4.9155	4.8642	5.1047	4.8169	3.9192	2.8056
1097503	5.4527	5.0040	4.9892	4.5836	4.8324	4.9148	4.8459
279962229	3.5032	2.8176	2.9598	3.5388	2.8854	2.3021	2.9696
279801301	0.6403	0.0000	0.0000	0.0000	0.0000	0.2964	0.0000
1105270	1.8673	1.2385	1.8119	1.3829	0.7449	1.1233	1.3573
1095639	2.9080	1.9964	3.2671	1.9711	2.8903	1.8736	1.9046
1087892	3.7527	3.4179	3.7212	3.4780	3.1119	2.3510	2.8943
279857243	1.2539	0.4959	1.0018	0.6994	0.5896	0.5752	0.6202
1088556	4.5905	4.2172	4.7406	3.4955	4.0502	3.7314	3.7685
279812366	0.7238	0.2142	0.1999	0.3257	0.0000	0.0000	0.0649
1091562	4.1721	3.6560	4.1654	4.5521	3.9101	2.5348	2.6761
1102676	1.9218	1.1889	1.5452	1.7717	1.6717	1.1909	0.6312
279722780	0.8582	0.5162	0.2540	0.3633	0.1401	0.0601	0.2897
1093272	6.2001	5.4515	6.2950	5.3727	6.0075	5.4314	5.1172
279719855	4.9056	4.4224	3.8776	5.2223	4.3525	3.9111	4.1236
1097249	6.8634	6.1167	7.0889	6.9019	6.1845	5.7421	5.6247
1088355	1.3550	0.5233	0.3658	0.8290	0.9031	0.6459	1.3424
1095237	5.6266	4.9568	5.5383	5.4829	4.5414	5.0694	4.6532
1101869	6.5377	5.8425	6.0929	6.4010	5.9804	5.5013	5.8909
1091457	4.1317	3.2722	3.8233	3.8698	3.4042	3.4236	3.4825
1101559	4.4177	4.0813	4.7263	3.7430	4.4289	2.9064	3.1062
1092182	3.4251	3.4681	2.8007	2.7881	3.1751	2.1620	2.6441
1107938	2.5327	2.0249	1.7272	2.7275	1.6291	1.4350	2.1410
1101449	6.8193	6.2899	6.7160	5.4549	6.0960	6.6245	6.2244
1093771	4.7213	4.0590	4.6330	4.2989	3.8109	4.2076	3.8084
279788957	4.9687	4.4286	4.4599	4.2738	4.2987	4.3761	4.4652
280098092	0.8197	0.0000	0.2245	0.2241	0.2517	0.3933	0.3152
1106400	2.9383	2.7702	3.7330	1.3073	1.4393	2.8810	1.9904
1091609	5.0905	4.9935	4.1965	4.4865	4.3341	4.5749	4.4511
279796915	2.0127	1.5747	1.2495	1.6348	1.2395	1.6389	1.2333
1089165	5.6005	5.0923	5.7786	5.1991	5.2517	4.3248	4.4523
279769471	4.4546	4.3869	3.4092	3.8677	4.0177	4.0029	3.5393
279818289	3.0966	2.5013	2.0172	2.7844	2.5721	2.5312	2.6700
1088996	6.0616	5.1754	5.3897	5.3344	5.5447	5.7707	5.6533
1104097	1.3909	0.7828	1.1311	0.7813	0.9259	0.1516	1.0725
1093437	2.7348	1.7154	2.8283	0.8129	2.1466	2.8282	2.5778
279929686	3.2966	3.2744	2.3332	2.9907	2.6012	2.8364	2.2454
1099325	5.2681	4.8803	4.5504	4.6411	4.6141	4.5402	4.8855
1087164	4.5466	3.9585	4.9517	2.8601	4.1460	3.9325	3.9357
1098762	2.7070	2.2518	2.0327	2.2199	2.0219	1.8388	2.3823
280042000	2.7422	2.4023	2.5113	2.2876	1.7882	1.8573	2.1123
1101049	6.1535	5.4041	5.9872	5.8677	5.9186	4.8751	5.3740
1096384	4.8451	4.6798	4.1015	4.6031	4.6334	3.4736	4.0858
1099227	6.3809	6.1416	5.1466	6.1277	5.8876	5.7509	5.7388
280088286	1.1726	1.4327	0.0000	0.2831	0.3130	1.5155	0.0000
1089990	7.6386	6.9841	7.0904	7.0789	7.5205	7.1467	6.5217
1100399	3.9190	3.5287	4.6360	2.2625	3.0139	3.4738	3.1101
1109118	1.2936	0.7840	1.2370	0.5177	0.8561	0.3470	0.5312
1099739	4.1233	3.2357	3.9098	3.0640	3.3834	3.8519	3.8093
1094675	2.7955	2.2633	2.6395	1.9510	2.3402	2.6068	1.4865
1098685	1.5666	0.3414	1.0007	0.8842	0.9804	1.3489	1.3595
279854130	0.5807	0.0000	0.0000	0.0000	0.0000	0.0000	0.0000
1106680	5.5088	4.7148	5.2464	4.4960	5.5691	4.6436	4.8987
1099338	3.4933	2.8967	2.7951	2.7875	2.7625	3.0355	3.1990
279887969	3.1392	2.3723	2.7930	1.7871	2.6417	3.0724	2.6881
1102627	8.0625	7.7658	8.2119	7.7761	7.4543	6.6431	7.0443
279494505	4.3464	3.7189	4.2071	3.7796	3.8087	3.6953	3.3911
279962706	0.9447	0.5362	0.5594	0.1778	0.1533	0.3348	0.4291
1094998	4.5458	4.6406	4.6528	4.2762	4.5925	3.0345	2.6024
1099714	3.5114	2.9423	3.4934	2.0999	2.8448	3.2084	3.0064
1102280	5.0236	3.8472	5.5692	4.9752	5.2936	3.4173	3.5662
279927474	3.0742	2.9140	2.4695	2.5968	2.4740	2.1631	2.3552
279780276	3.0679	2.7830	2.5025	3.2534	2.7196	2.1092	1.5670
1087051	3.8663	3.0660	4.3203	2.1712	3.0817	3.6220	3.4659
1097219	4.3918	3.7582	4.1796	3.8161	3.4117	4.0099	3.7051
1089415	4.5562	4.2747	4.5938	3.7864	4.1908	3.5238	3.4979
1099434	7.1437	6.7284	7.1215	6.4526	6.9772	6.0988	6.0144
1089744	3.3030	2.5247	3.2910	1.7792	2.4459	3.4001	2.9087
1097771	4.8258	4.0793	5.1091	3.5356	3.6327	5.0545	4.0771
1095110	4.5475	3.2254	3.6970	3.9080	4.9666	4.0560	3.9699
1094614	4.2518	4.8468	4.5783	2.6612	3.1294	3.1050	3.7287
1098983	5.0058	4.1854	5.2213	4.6217	4.4961	4.0406	4.0115
1097995	2.9760	2.8695	3.5751	1.2930	2.1586	2.0151	2.4867
1095065	5.4803	4.6705	5.3129	4.8865	4.5513	5.0275	4.9753
1099260	6.9020	6.2126	6.6133	6.1909	6.5494	6.0951	6.2928
280096135	1.6961	1.2198	1.1682	1.5128	0.6619	1.0602	1.0961
1095887	4.7261	4.3442	4.1245	4.7692	4.4619	3.6061	3.5935
279497972	2.5503	2.0111	2.3410	1.9644	1.9418	1.9397	1.6470
1089652	7.2414	7.5724	7.4232	7.6376	7.9670	3.9126	5.4790
280128288	0.9832	0.5643	0.6655	0.1044	0.6071	0.3703	0.1329
1103629	2.6263	1.7115	2.2133	2.0502	2.5212	1.8099	1.9999
1087598	3.8302	3.0263	4.2273	3.3237	3.7328	2.5805	2.6393
279819242	1.5031	0.9959	0.3546	1.1613	1.3755	0.8065	0.8743
1094350	4.0776	3.2395	4.1869	3.7629	3.8719	2.8496	3.1051
1097603	3.5009	2.9841	3.0801	2.3844	3.3274	2.6657	3.1142
1101636	2.4574	2.1509	2.7815	2.2702	2.6721	0.5106	0.9101
279750954	2.9831	1.7433	2.3703	2.6938	3.1400	2.0199	2.4839
1089500	1.3875	0.8917	1.0317	1.0994	0.5690	0.6640	0.6229
280015187	2.6243	1.5287	2.1883	1.9804	2.1132	2.1465	2.3448
1088974	6.8036	6.1935	6.2552	6.3290	6.1681	6.2880	6.1452
1091306	3.4995	3.1067	2.8274	2.9837	2.9834	2.8531	2.8033
279825714	2.2793	1.8770	2.1492	1.8258	1.4138	1.5455	1.4282
1087454	0.7058	0.2133	0.2363	0.0218	0.3277	0.0000	0.0000
1089001	3.2096	2.0669	2.9232	2.0816	2.6858	3.0060	3.0587
1102087	1.9396	1.3901	1.4939	1.5574	1.0918	1.3591	1.3104
279925104	3.3962	2.7140	2.9708	3.6610	2.3931	2.6898	2.5140
280091002	1.2188	0.2769	0.6717	0.3138	0.7080	1.1860	0.7226
1108994	6.1230	5.5754	5.4680	5.9459	5.7862	5.2789	5.2502
1097447	4.4319	3.8226	4.0272	3.4637	3.9348	4.1857	3.7242
279746733	2.1445	1.4581	1.4308	1.7821	2.1646	1.5189	1.0800
1087614	3.6491	2.9512	3.7478	2.4201	3.2186	3.2116	2.9128
1090921	3.8965	3.2224	3.3346	3.7323	3.2751	3.4317	2.9519
279897468	1.0584	0.3681	0.3293	0.4673	0.9122	0.1211	0.7219
1087680	5.9540	5.5373	6.4023	5.0649	6.1316	4.3042	4.8535
1097470	5.3003	4.6008	4.6290	5.6666	5.1463	4.0462	4.2827
1087266	2.7384	1.9460	2.5410	2.0452	1.8642	2.4257	2.1788
279908463	3.9397	3.2980	3.4301	3.2914	3.6683	3.3100	3.2115
1101527	3.1794	2.2508	3.2185	1.5348	2.4987	3.7968	2.3495
1090990	4.1311	3.7757	3.8606	3.8586	3.9216	2.9106	3.0356
279769646	2.7166	2.5217	2.1925	2.3168	2.0274	1.5912	2.2276
1095212	4.5153	3.8198	4.4701	3.4874	3.6006	4.5023	3.7903
1104999	1.0935	0.7274	1.2055	0.0877	0.1392	0.6671	0.3131
1093097	3.9147	2.9851	3.7830	2.9919	3.6950	3.3394	3.2745
1098193	6.4722	5.8561	6.0412	6.2524	5.6201	5.8807	5.7635
1093180	3.5747	3.3641	3.0006	3.1565	2.7126	2.7715	3.0253
1095500	1.1786	0.5872	0.7289	1.3346	0.8918	0.0625	0.0498
279997516	4.9696	4.0678	4.5564	4.0621	4.5434	4.5252	4.6468
1099428	4.8828	4.3892	3.8470	4.3291	4.4533	4.4299	4.4324
1099157	5.4427	4.3995	5.2419	4.8082	4.7649	5.3322	4.6939
1097075	3.8683	3.9422	4.1167	3.3115	3.2180	2.6317	2.5753
279899195	2.8000	2.2246	2.2759	2.6650	2.2856	2.0354	1.9015
279817459	2.4814	1.5920	2.1020	2.0299	2.4656	1.5470	1.7407
1090821	5.8954	5.0301	5.6241	5.6655	5.3139	5.1522	5.1767
279867539	4.5329	4.5230	4.6131	4.0294	3.9515	3.1646	3.5107
280010838	2.0709	1.4564	1.4617	2.0646	0.9961	1.6703	1.3778
279798617	2.0530	0.8146	1.2882	2.0303	1.5592	1.6391	1.5912
1087420	4.7431	4.0374	4.7810	3.5169	4.0130	4.4515	4.2638
279755663	3.7297	3.2435	3.8113	4.3067	4.3611	1.7928	1.4682
1101644	3.1170	2.7485	2.8452	2.1877	2.0630	2.8161	2.6469
1087363	3.4795	2.8822	2.8910	2.8684	2.7952	2.9352	3.1111
279792668	4.8594	4.0534	4.5077	5.0627	4.6678	3.6105	3.8602
279868244	5.2541	4.9322	4.4417	4.4716	4.6947	4.8942	4.6973
1089594	4.5840	3.9843	5.0359	2.7151	3.7675	4.6323	3.9765
279975668	3.5917	3.2855	2.5623	4.2772	2.9830	2.0980	2.9519
279661081	0.8846	0.0000	0.0000	0.3824	0.4410	0.5635	0.5291
1094115	4.2711	2.9303	4.1713	4.0360	3.6543	3.5318	3.9118
1098713	2.2214	2.0626	2.1907	1.5945	1.1715	1.9447	0.9753
1092749	2.2175	1.2483	1.7996	2.6251	2.0093	1.3858	0.8479
1107912	3.8186	3.1058	2.9882	3.7788	2.9711	3.1947	3.4844
280087051	3.5213	3.2439	3.1831	4.0517	2.8776	2.1722	2.2128
1087373	4.1890	3.6270	4.1683	3.2719	3.7676	3.3834	3.5303
1087923	4.8259	4.3917	3.8862	4.4777	3.9957	4.0973	4.7226
279834876	1.4469	0.8317	0.9060	1.0934	0.6783	0.8842	0.9038
1089999	4.1466	3.4360	3.7973	3.3106	3.5855	3.8991	3.4674
1091153	5.0026	4.7853	3.6958	4.3914	4.2574	5.7485	3.7550
1093238	4.6655	3.5230	4.3951	3.6859	4.0004	4.9323	4.0746
1103187	2.3542	0.7796	2.9638	3.6150	2.1902	0.8174	0.3778
1097584	6.4071	5.1663	6.6773	5.4633	6.1666	5.8618	5.7256
280007488	2.7175	2.3498	2.3430	1.5749	1.3030	3.0122	2.3426
280122303	4.9908	4.9071	5.3350	2.8680	4.5633	4.3866	4.5054
1094806	3.6457	0.9185	3.1152	2.5267	3.0023	4.3331	4.5995
280130927	2.3616	2.4193	1.7189	1.3860	1.3307	2.0219	1.9154
1105110	4.7990	4.0687	4.5721	3.7299	4.1444	4.4165	4.4851
1094387	3.0366	2.6353	3.2585	2.3964	2.1382	2.4031	2.0108
1100419	3.5490	3.1251	2.6384	3.4743	3.1934	2.6433	2.8423
1094176	2.8696	2.3534	1.9763	2.7481	2.1017	2.5821	2.0791
279720220	3.9509	3.9357	3.4602	2.8530	3.1437	3.4693	3.4674
1104574	3.6048	2.6836	3.8294	2.7682	3.3537	2.9494	2.6692
1105609	4.4873	4.4772	4.0631	3.7783	3.3538	4.3232	3.5555
279825030	5.5407	5.1966	6.0486	5.1916	4.8362	4.3257	4.2732
1100143	3.8567	3.6211	4.5228	2.9260	3.3756	2.8245	2.5009
1088537	2.0855	1.2125	2.1190	0.7388	1.0623	2.3487	1.6630
280108815	4.1336	3.6856	3.8380	3.3560	3.2017	4.2018	3.1504
1109011	2.6727	1.9011	2.6271	1.5907	2.4033	2.2361	1.9099
1091882	3.1263	2.5130	2.5916	3.3943	2.3688	1.8274	2.6953
279891163	4.8440	4.2058	4.5200	4.9110	3.5276	4.3526	4.1796
1097273	2.6140	1.2720	1.7257	1.3245	1.6599	3.9306	2.4044
1089524	4.9948	4.4014	4.7197	4.7182	4.3997	4.3560	4.0079
1089623	5.0517	4.4502	4.5918	4.4175	4.4904	4.2845	4.7153
1101663	6.0230	5.6867	5.3516	5.8623	5.5846	5.1624	5.1311
280008253	2.2865	1.2930	1.9339	2.0642	1.1181	2.1087	1.8424
279914319	3.8350	3.5563	4.3166	1.7414	3.0831	3.5006	3.4547
279886274	1.2479	0.6962	0.4311	0.8602	0.4241	0.7617	0.9577
1091993	1.2817	1.1510	0.6384	0.8746	1.2240	0.1681	0.2781
280078084	3.0953	2.5941	2.8752	2.8157	2.4633	2.3227	2.1450
1094085	7.3906	7.1406	6.8366	6.9650	7.0377	6.4956	6.5131
1100263	2.0310	1.6373	1.8578	1.5609	1.6087	0.9945	1.1724
279846248	1.2746	0.2538	0.2816	0.5276	0.5787	1.3909	1.2609
280111434	2.9487	2.6261	2.3792	2.0799	2.5995	2.2328	2.4209
280130309	4.7030	4.7500	5.4098	3.9574	5.0380	3.0222	2.6872
279825995	5.3511	4.8070	4.8744	5.0112	4.4313	5.0658	4.5648
280092913	2.1828	1.3241	1.0589	2.7020	1.6940	1.0254	1.9410
280070774	4.3684	3.9124	3.8225	4.9207	3.5867	3.1958	3.4248
1089674	5.5514	4.6783	6.0686	4.9716	4.6251	5.0837	4.5346
1087544	3.6030	2.9506	3.6374	3.5869	2.9740	2.5524	2.5709
279709239	4.2184	3.0248	4.5537	3.1430	3.7835	3.7666	3.6941
1102004	6.2527	5.4796	6.2054	6.1871	5.7994	5.3853	5.1163
1092291	8.7388	8.3742	8.2018	9.0712	8.5957	7.6135	7.2331
1087093	4.6853	4.3352	4.7661	3.9117	4.2321	3.7665	3.7586
1094825	2.0237	2.2059	1.9100	2.2473	0.9897	0.4713	0.9766
1096179	4.1918	3.7584	4.4851	2.7619	3.8488	3.4060	3.5503
1088798	3.7216	3.0768	3.5902	3.9629	2.8255	2.7492	2.7842
1092461	3.5166	3.1080	2.8663	3.1625	3.3746	2.5374	2.7108
1095281	2.7910	2.4861	2.2655	2.2650	2.2345	1.8744	2.2837
280096239	5.4109	4.7284	6.1826	3.8678	5.6741	4.0964	4.5813
1090933	6.4793	6.3416	6.4034	6.5422	6.3284	4.7010	5.2257
279767821	0.6514	0.2080	0.1202	0.0000	0.2466	0.0000	0.0000
1100907	1.9564	1.6727	1.7863	0.7141	1.2907	1.4809	1.4615
279860153	5.2458	5.9787	3.6544	4.5419	5.3608	4.2326	4.3750
1100241	5.2927	4.8052	4.9503	4.6580	4.8912	4.4445	4.6762
1103669	3.0888	2.9940	3.0832	2.3406	2.6853	1.5178	2.5810
1097761	2.8789	2.1976	2.5030	2.0048	2.0113	2.7483	2.4795
280062761	5.5264	5.0977	5.5413	6.0011	4.3900	4.3123	4.4878
1089090	8.2147	8.1307	8.3252	7.6294	7.5658	7.1375	7.1719
279750619	2.0615	1.4545	1.4237	1.8591	1.4803	1.4355	1.3887
280110033	3.5302	2.9778	3.0788	1.8719	2.9496	3.4450	3.5353
279781825	4.9426	4.4692	3.6630	4.7840	4.5265	4.3585	4.5326
279983921	3.0392	2.3895	2.1371	3.0357	2.4919	2.0856	2.7763
280080717	3.1526	2.3722	2.9096	3.5810	2.8725	1.7162	2.1447
279664084	0.5530	0.0000	0.0000	0.0000	0.0000	0.0000	0.0000
1093636	6.9418	6.9137	6.1753	6.9056	6.6938	5.4870	6.1594
279797912	1.7871	1.1248	1.3631	1.3058	0.8372	1.5503	1.2259
1103107	4.3797	3.8272	4.7527	3.9723	3.8696	3.0431	3.4993
1093365	6.7999	5.7893	6.8459	6.6343	6.0763	6.3365	5.8053
1092609	5.8335	5.3146	5.9538	5.3021	5.6880	4.6020	4.8287
1090401	6.4055	5.9503	5.4424	5.7906	5.8912	6.0478	6.0007
1100245	5.0945	4.3771	5.3452	4.5466	5.2974	3.7611	3.9307
279818108	0.8996	0.2560	0.4965	0.8363	0.3784	0.1221	0.0000
1108029	3.2078	2.7189	2.6962	2.7206	2.4358	2.8154	2.5515
280074375	3.6855	3.0840	3.3516	2.3292	3.5782	2.8751	3.5885
1103471	0.7986	0.1412	0.4106	0.3338	0.3234	0.1282	0.1488
1099121	5.7168	4.9461	5.8561	5.0221	5.9914	4.3233	4.8569
1093652	5.6158	4.7347	5.1097	5.0515	5.2658	5.2757	4.9530
279915555	2.0341	1.2718	1.6191	1.6683	1.4142	1.3612	1.5661
1099059	3.3784	2.3098	3.3580	2.3887	2.7847	3.1679	2.9574
279948776	0.8862	0.3768	0.6082	0.0022	0.1733	0.4041	0.4489
1090299	3.4884	2.6565	2.5380	2.5422	3.2089	3.5369	3.1444
1101526	6.1529	5.5417	5.3157	5.7393	5.4527	5.9737	5.5913
1100791	3.8723	3.0788	3.8389	3.2104	3.2503	3.3480	3.2068
1098692	3.1190	2.7731	2.9072	3.3426	2.9496	1.5470	1.8944
1087379	2.6731	2.1320	2.3877	1.6769	2.1274	2.5306	1.8841
280109305	3.0725	1.4366	3.4463	1.8870	2.2471	3.6393	2.4792
1090144	1.5185	0.9353	0.9965	0.2222	1.4287	1.0892	1.1398
1092476	3.8330	3.5880	3.1051	3.3685	3.0387	3.2487	3.3517
1090021	3.5485	2.7533	3.1006	2.4700	3.2216	3.9939	2.4544
279873655	1.7636	1.2428	1.8725	0.9147	1.1094	1.1100	1.0376
280035763	5.4629	4.9059	5.1582	5.8985	5.0373	4.0597	4.4245
1095357	2.7782	2.0535	2.6907	1.9922	2.2820	2.2384	2.1195
1092557	4.1519	3.8170	4.4069	2.9914	3.4489	3.2971	3.6591
1087377	5.6618	4.7395	5.4810	4.6337	5.0729	5.2930	5.4621
1093205	4.0293	3.3796	4.3408	2.6916	3.7943	3.1576	3.5229
280027600	6.7186	7.8762	5.4799	5.3210	5.8284	6.5918	5.9266
1106415	2.5480	1.9561	2.4893	1.9914	1.9230	1.5719	2.0693
279738866	5.8288	5.4817	4.6181	6.1477	5.4144	4.8943	5.1299
279731198	5.2630	5.1183	3.2189	4.3010	5.2600	4.8960	5.4983
1094750	2.9641	2.4503	2.8789	1.5475	2.4787	2.3998	2.7441
1108298	4.9421	4.1726	4.2167	5.3651	4.4778	3.9719	4.1630
1100033	5.0815	4.8154	4.4132	4.9520	4.1620	4.5511	4.3110
279948693	1.7700	1.2398	1.7603	0.6603	0.4029	1.7391	1.5342
1106889	3.3184	2.2457	3.8289	2.2590	2.9421	2.5214	2.8301
1088103	5.1861	4.5436	5.1407	5.3796	4.3465	4.1887	4.2353
1090507	6.2517	5.3211	6.2944	5.7557	5.7274	6.0702	5.0611
279801559	1.4224	0.2174	1.2977	0.5829	0.7013	1.8271	0.6277
280067086	1.5533	1.5815	0.7194	0.4449	0.4892	1.9892	0.8168
279947570	5.9647	4.2918	5.3584	5.1945	5.4346	6.4845	5.7465
1103099	6.7806	7.2103	5.2280	5.9662	6.2773	6.3500	6.3760
280113852	5.0269	4.5529	4.2298	4.3041	4.6034	4.6055	4.5904
1096683	0.9901	0.3563	1.0286	0.0654	0.3646	0.4616	0.3897
1089059	5.3446	4.4168	4.9347	4.5220	5.0245	5.2430	4.6529
280008592	2.3515	2.1621	1.5972	1.6452	1.4140	2.0933	1.9243
280091944	1.2904	0.8290	1.0610	0.4062	0.9452	0.6686	0.5604
1100066	5.6909	5.0693	5.2714	4.9266	5.4692	4.9641	5.1744
1087828	3.0724	2.8876	3.3582	1.9628	3.0434	1.8994	2.0145
1090385	3.6194	3.5936	2.4825	3.7500	3.4576	1.9495	3.2154
1097887	4.6149	3.9797	3.8320	4.2369	4.1353	3.9909	4.2479
279861618	3.6744	3.5543	3.1174	3.2337	2.6905	3.2966	2.8875
1096655	3.8653	3.2988	3.2978	3.6864	3.9705	2.6159	3.0563
279867365	3.6850	3.1969	3.3058	3.3899	3.2939	2.6387	3.0186
1087810	3.5456	3.1172	2.9865	2.8901	2.8521	2.8253	3.3376
279906818	5.3368	5.5098	3.0263	4.9257	4.8047	5.2811	5.2109
279706404	1.8362	1.6560	2.0249	0.9302	0.7840	1.1418	1.2181
279720637	4.5956	4.1878	4.0743	4.0533	3.7249	4.6426	3.6289
1090051	5.4545	4.9494	5.0034	4.5867	4.9275	5.0177	4.9817
1102982	5.9691	5.3070	5.0014	5.4924	5.7967	5.5687	5.3879
279841854	2.4855	2.3611	1.9078	2.2936	1.9812	1.4117	1.6988
1099248	5.1639	4.4347	4.5439	4.7830	4.6587	4.7763	4.5308
280029174	2.9187	2.6560	2.3016	2.4196	2.4487	2.3936	2.0393
1093264	3.8247	3.7184	4.0269	3.2780	3.8290	1.9461	2.8973
279722950	9.4533	9.4614	8.2843	8.6619	8.4373	9.7328	8.8931
1108991	2.5122	1.7814	2.3239	2.0847	2.2446	1.7911	1.5987
1101985	1.9961	1.7453	1.6828	1.5125	1.7177	0.8988	1.1717
279805582	1.5469	0.6159	1.4296	0.2676	0.8040	2.3426	0.5747
280039655	1.5564	1.0156	1.1734	0.9594	0.8243	1.2288	0.8908
1096779	3.2240	2.3550	2.4897	3.0263	2.4924	2.8972	2.8375
280088188	1.0324	0.2323	0.3272	0.7692	0.4705	0.4985	0.6508
1087421	4.4999	4.4663	4.6833	3.1374	3.8298	3.5551	4.0826
1089121	4.8711	4.2855	4.5138	4.4399	4.2127	4.2883	4.2415
279722072	5.0968	3.8878	5.0959	4.5578	4.7625	4.5948	4.4375
1091477	4.7571	4.3091	5.3618	3.5789	4.8696	3.1918	3.9869
1104110	3.5356	3.1377	3.6229	2.2312	2.7647	2.8703	3.3423
1096868	3.0642	2.8831	2.5663	2.3875	2.2997	2.0578	2.9461
279802716	0.5807	0.0000	0.2426	0.0000	0.0000	0.0000	0.0000
1090661	8.5442	8.0911	8.1955	8.4298	7.9946	7.6529	7.6600
1089429	5.8621	4.9815	6.2115	5.7579	6.0196	4.4567	4.5042
1100268	1.7919	0.6890	1.3987	0.9882	1.3820	1.5731	1.4797
1093427	1.8931	1.2355	1.6637	1.2444	1.3805	1.4033	1.1904
279748274	2.0831	1.3000	1.4868	2.5935	1.2290	1.3207	1.3282
1100771	5.8023	4.7056	6.2850	6.0187	5.6545	4.6744	4.2369
1101288	1.2910	1.3892	0.7658	0.1337	0.7394	0.3251	1.1545
279620757	0.8564	0.1129	0.3745	0.0658	0.0249	1.1383	0.1844
279761239	0.6177	0.0000	0.0000	0.0000	0.0000	0.4681	0.0000
279977017	2.5666	1.8342	2.8885	2.0869	1.7588	1.9249	1.6687
1099749	1.1994	0.7070	0.5186	0.6211	0.7067	1.1005	0.3055
1097473	3.4287	2.8361	3.5335	2.3337	3.2255	2.8590	2.5478
279760238	4.6401	3.7201	4.9608	3.8069	3.2526	4.7700	4.0937
1100899	0.9177	0.6758	0.5759	0.0989	0.5218	0.2904	0.1079
279904834	8.0691	7.1663	7.4077	8.1658	7.3174	7.6902	7.4316
1105122	2.8263	2.5119	2.3627	2.2519	2.1642	2.3124	2.1201
279792936	2.3121	1.7162	2.7746	1.2665	0.9471	2.4731	1.4608
1087340	3.0751	2.3633	2.6070	2.5340	2.5470	2.3672	2.7979
1089898	7.1507	6.5285	6.8788	6.1201	6.5874	6.9900	6.5653
1106329	1.3105	0.9040	1.2957	0.5281	0.5056	0.7107	0.6853
1102951	4.2499	3.9300	4.6270	3.8880	4.3179	2.5323	2.9704
1088500	7.2377	6.6172	6.3535	6.4494	6.7360	7.6748	6.3619
1097382	4.0533	4.0643	4.3617	3.4762	3.8842	2.4886	2.8142
1099115	10.3500	9.6382	9.8318	9.5395	9.5282	10.5500	9.7825
1101138	6.9478	6.3664	6.9667	6.6318	6.9054	5.9167	5.6700
279753192	0.6656	0.0000	0.3995	0.3660	0.0000	0.0000	0.0000
280134173	3.5910	3.2560	2.9384	3.5092	3.6478	2.4231	2.5445
1089174	4.8186	4.5968	3.5816	4.6777	4.6263	3.8902	4.3122
280036136	4.3416	3.5409	4.5041	3.5757	3.9669	3.6218	3.6137
1095946	3.4841	2.6805	3.6648	1.8626	3.3215	3.2661	2.8848
279722242	3.8222	3.5136	2.7948	3.6262	3.3476	3.1779	3.2489
1093870	3.4129	3.0173	4.2951	1.7523	2.8099	2.6475	2.7311
279750933	1.7186	1.1851	1.1405	0.9593	1.1094	1.4725	1.2228
1103881	3.2388	2.7708	3.0155	3.6584	2.7829	1.6829	2.2999
1094349	5.3053	4.9674	5.6432	4.4643	4.7552	4.3618	4.4187
1102009	2.1848	1.6239	1.7246	2.8426	1.8824	0.4464	1.3686
279869601	1.5545	1.0854	1.5967	0.4291	0.3668	1.5177	1.1114
280133407	1.8480	1.5468	1.1155	1.8861	1.1588	1.1728	0.9884
279727516	2.0045	1.5653	1.6763	1.5543	0.8222	1.9461	1.2437
280093904	4.4927	4.3565	4.2116	4.4862	3.6599	3.5731	3.4518
1095642	4.9755	4.9538	4.8126	4.2071	4.8095	3.6831	4.1703
279971885	2.7588	2.7113	2.7043	2.5398	1.9589	1.6756	1.7482
1089730	4.1149	3.6726	4.1063	3.5710	3.2229	3.4402	3.4629
1095327	3.8083	3.6447	3.6349	2.3621	2.9822	3.3410	3.6745
280095465	3.0578	2.6552	2.1967	2.6562	2.3401	3.1836	2.1050
1089505	3.0651	2.2195	2.3942	3.3763	2.7139	2.1204	2.3575
1090629	4.6205	3.6179	4.4291	4.1496	3.9749	4.4349	3.9083
1091496	5.5449	5.0349	5.2406	5.1902	4.8346	4.8529	4.9085
1088966	6.1913	5.3198	5.5175	5.4546	5.1886	6.3645	6.0950
1093790	6.2728	5.3921	6.2693	6.4878	5.2958	5.3086	5.6759
1097533	3.5899	2.5076	3.4957	2.9873	3.3394	3.2100	2.7931
279876496	5.4910	5.0333	4.7837	4.7694	4.9217	5.3631	4.8688
1100019	1.8050	1.6101	2.2706	0.3389	1.3118	0.9710	1.1216
280086927	2.0680	1.6515	1.6161	1.8720	1.0199	1.2761	1.7665
1092681	5.6065	5.2774	4.4905	4.8039	4.6791	6.1354	5.0482
1092583	0.9318	0.2852	0.8823	0.4601	0.2590	0.3334	0.1692
1103006	4.9708	4.3362	5.6572	2.9300	4.7424	4.6612	4.2971
279835459	6.2804	5.8228	5.5588	6.7740	5.8716	5.2888	5.1656
1103024	5.4495	4.8624	5.7493	4.9083	5.0427	4.3888	4.5453
1103350	2.4467	1.8824	2.4226	0.9316	1.8202	2.0559	2.3682
1091048	1.8814	1.1041	1.8828	1.2135	1.0775	1.4076	1.4053
1087213	3.2803	2.2513	3.3565	2.1268	2.5968	3.2549	2.8985
1092852	6.0777	5.4932	6.0668	4.2281	5.5216	5.8986	6.0612
1105822	4.4064	4.0981	3.8722	4.2255	4.0103	3.1963	3.8424
1091859	3.5594	2.9586	3.3557	2.1823	2.4953	3.5172	3.6544
279999274	2.9162	2.4149	2.6499	2.3154	2.1011	1.9010	2.9229
1093232	1.7739	0.5930	1.7523	0.4268	1.0729	1.6489	1.9587
1094378	7.1153	6.7272	6.7538	7.0650	6.5869	6.3521	6.0163
1093933	4.8509	4.1841	4.9453	3.9801	4.6277	3.8446	4.3334
279747096	3.0181	2.2516	2.6393	2.4372	2.2079	2.8461	2.5383
279951302	3.2202	2.9298	2.7746	2.6429	2.2275	3.0905	2.4683
1103270	6.2735	5.5209	6.0234	6.2318	5.3807	5.7506	5.5466
279739709	0.8597	0.4633	0.6868	0.0000	0.0000	0.5455	0.2768
1088848	4.5771	4.0910	3.8681	3.9073	3.7858	4.3456	4.2794
1104315	4.4765	3.7226	4.6837	3.4981	4.2009	3.6963	3.8728
279707300	0.6439	0.0000	0.0000	0.0000	0.0000	0.0000	0.6794
1088090	2.9692	2.6769	3.0238	2.0952	2.3669	2.3704	2.0986
1093541	3.8926	3.3749	2.9227	3.3084	2.9342	3.7132	3.9189
1102796	4.2580	3.6218	3.3585	3.2593	3.5235	4.3510	4.2523
1094294	3.5754	3.5050	2.7348	3.2938	3.1427	2.6122	2.9854
1091780	2.2173	1.7332	3.0339	1.4540	2.2658	0.6718	0.9669
1101046	2.5097	1.8547	1.8409	2.1975	2.1366	1.9177	1.9326
1097149	5.0333	4.4213	4.6058	5.1299	4.5017	4.2070	4.1566
279852262	2.9952	1.7309	2.8738	2.2805	2.2707	2.8963	2.7431
1096221	3.4036	2.3755	3.3518	2.9196	2.7722	3.2866	2.5406
1098131	4.6218	4.0004	4.4388	3.7731	3.9591	4.6358	3.7494
279810463	2.1795	1.3728	2.0724	1.9064	1.5872	1.5437	1.4230
279722555	1.2100	0.9183	0.9677	0.7493	0.6804	0.6607	0.1148
1093150	7.1381	6.6246	7.8257	5.7893	6.8894	6.2011	6.3326
279935946	0.5447	0.0000	0.0000	0.1028	0.0000	0.0000	0.0000
1100369	5.0065	4.2218	5.2980	4.6871	4.5142	4.0106	4.1433
1105763	4.8739	4.2160	5.4157	2.8773	5.1228	4.1631	4.2851
1094894	2.8557	2.1125	2.6696	1.5538	2.0735	3.0343	2.5289
1087263	5.7435	5.5796	6.5228	4.4817	5.4277	4.8118	4.4795
280123223	1.0385	0.9853	0.6330	0.7937	0.2417	0.3589	0.0616
1100800	3.5014	2.6730	3.4080	3.0682	3.2048	2.8586	2.6398
1091680	3.4545	2.6925	2.9570	2.6980	3.0053	3.0518	3.1665
1094327	3.1000	2.5784	3.5009	1.8233	2.9515	2.3919	2.1996
280026310	4.0201	4.0873	3.0616	3.1997	2.9411	4.4054	3.2717
1100261	2.4995	1.7153	2.6238	1.6569	2.3807	1.6128	1.8560
1101538	4.3097	3.8006	3.7851	3.7280	3.4923	3.9788	3.9218
280039788	1.0984	0.3139	0.4266	0.8627	0.4690	0.2853	1.0824
1100556	2.8879	2.0677	2.6344	1.9748	2.0726	2.6607	2.7668
1097738	4.5064	4.7332	4.9672	5.3465	4.8700	2.7093	1.2660
280119003	3.1832	3.0733	2.4175	2.8341	2.1195	2.8334	2.6769
1093462	4.1567	3.7302	3.6299	3.4889	3.5506	3.7926	3.6038
1096256	5.3188	4.9583	4.5198	5.2253	4.7304	4.6007	4.7342
1091046	2.0200	1.2170	1.9955	1.3620	1.2699	1.5915	1.5404
1093440	4.5321	3.6273	4.5248	3.7943	3.9514	4.1054	4.0466
1107795	2.0582	1.7487	2.0073	2.2684	0.8223	0.9894	1.3702
1095389	7.2874	6.6294	6.9461	6.9034	6.5524	7.0401	6.5134
1093407	4.4435	3.8402	4.1763	4.5085	3.8092	3.3216	3.8663
279833942	1.3904	0.8069	1.7381	0.4999	0.4023	1.3051	0.4530
1105513	7.0115	7.0088	5.7547	7.1614	6.8394	5.8226	6.3451
1090625	4.5421	3.9533	4.3121	4.2527	4.1915	3.7279	3.6798
279833582	1.1280	0.8765	0.6783	0.2689	0.2975	0.9768	0.5347
279731931	1.0316	0.4370	0.7771	0.3761	0.3475	0.6362	0.4805
1097536	7.3677	6.9779	6.9912	7.1226	6.9777	6.6086	6.3951
1108953	6.1596	5.4343	6.0406	6.4715	5.8398	4.9869	5.0521
280017568	0.8984	0.8327	0.4026	0.4220	0.3808	0.0000	0.2207
1100236	2.7510	2.7089	2.3744	2.3477	1.2705	2.4609	2.2119
1100089	4.5236	3.9421	4.1518	3.9685	4.2113	3.8059	3.9330
1088993	7.0968	6.0224	6.2071	6.5990	7.0025	6.7544	6.8678
1103143	3.6547	2.8776	3.7062	3.1810	3.6732	2.6373	2.7251
279863644	2.4891	2.4718	1.5806	0.9846	1.2978	3.4393	2.0341
1088089	6.0497	5.0725	6.0414	5.6754	5.1842	5.9077	5.2911
1089992	3.8317	3.2359	3.7109	3.4885	3.7832	2.5157	3.1311
1094869	4.1652	3.2623	4.9937	2.9802	3.1303	3.8732	3.6267
1102246	4.1864	4.3532	4.3283	3.5819	3.7074	3.1690	2.8551
1095485	4.8675	4.2685	4.3849	5.2677	4.5196	3.4918	4.1497
1092731	2.4715	2.0680	3.1321	1.0982	2.2984	1.7209	1.3924
279775133	2.5604	2.0085	2.2336	0.7202	1.5590	3.0217	2.7005
279667948	1.7894	1.7458	1.8188	0.2293	1.1077	1.1473	1.5702
280121072	3.1791	2.9103	3.0635	2.9564	2.0519	2.4375	2.5381
1096173	4.3596	3.9715	5.1180	1.4435	3.4965	4.5334	4.4777
1088370	4.4092	4.0642	4.1988	3.4018	4.1636	3.6482	3.8626
1098171	3.9579	3.2505	3.7627	2.4939	3.3437	4.0993	3.6820
1088853	3.8228	3.1767	3.8022	3.1842	3.3385	3.4006	2.9202
1096768	4.6043	4.0790	4.2054	4.6068	4.2301	3.5143	3.8762
280022205	2.4835	1.4741	2.3651	2.5824	1.8216	2.1352	1.4089
1096532	3.9150	3.3460	2.7348	4.2176	3.6301	2.9618	3.4860
1105925	1.5422	0.7214	1.2464	0.6000	1.0054	1.1009	1.4673
280104482	1.1271	0.9684	0.1752	0.9717	0.6829	0.3395	0.5135
279728023	2.7380	2.3131	1.9905	3.1871	1.5867	2.2669	1.9743
1089658	7.5655	7.1964	7.2593	7.4118	7.1485	6.5884	6.6796
280105024	2.3136	2.1592	2.0102	1.3614	1.9821	2.2122	1.0477
1092177	2.9695	2.3100	2.2444	2.5471	2.1931	2.9304	2.4842
280099884	6.6963	6.1124	7.1095	5.9510	6.0555	6.2561	5.5857
1099394	4.1817	3.0990	4.3363	3.1419	3.1382	4.1016	4.1674
279901845	1.4298	1.5254	0.8495	1.0570	0.4314	0.3987	1.2112
279822598	5.4922	5.1107	4.6509	4.9392	4.9473	5.0527	5.1474
280011091	4.3116	3.7146	4.7240	4.8866	4.2029	2.4235	2.8151
279995219	1.2102	0.6754	1.0585	0.8293	0.4384	0.7802	0.3767
1101642	3.0897	2.0668	2.7576	1.9460	2.4698	3.2230	2.9729
1090150	1.3279	0.2829	0.4605	0.0264	0.7725	3.0241	0.2997
1092669	4.7851	4.2208	4.2936	4.9823	3.7486	4.0545	4.3095
1088814	4.6374	3.9294	4.3080	4.6164	4.8208	3.4364	3.6159
1089044	5.3870	4.5382	5.2943	5.5168	4.9298	4.2956	4.6521
279658617	2.9964	3.5529	1.0283	1.9691	2.8133	1.4739	4.0460
1088191	10.3370	9.8283	9.8768	9.8847	9.4016	10.3214	9.6159
1089104	5.1611	4.8906	4.1114	5.0729	4.4371	4.5998	4.7614
279476128	0.6959	0.0000	0.0000	0.3248	0.4698	0.2397	0.0476
1105419	6.0677	6.5076	4.9925	5.3903	5.5124	5.7040	5.2069
1099824	4.3761	3.1250	4.2466	3.5176	3.9492	4.2999	4.0262
280049900	3.1825	3.6330	3.3131	3.1425	2.3137	1.4908	2.1130
1093400	3.0328	2.3532	2.6720	1.4107	2.6302	3.0911	2.9511
1098629	4.0066	3.6896	3.6639	3.6783	3.8744	3.0846	2.9611
1087116	6.0978	5.6430	5.4332	5.5588	5.3403	6.0303	5.4949
279761330	0.5141	0.0000	0.0000	0.0000	0.0000	0.0000	0.0000
279852857	0.7729	0.3020	0.7266	0.1389	0.2835	0.0000	0.1023
1094162	5.1813	4.7137	4.3422	5.0685	4.3925	4.4230	5.0634
1094770	4.8340	4.3880	4.6982	3.7203	4.0500	4.4262	4.6372
1093170	5.6343	4.7154	5.8525	3.9995	5.2623	5.8710	5.0215
1089980	1.4243	0.4982	1.2183	0.9357	1.0249	0.7576	1.0276
279847265	4.0179	3.4959	3.2564	2.4524	2.7071	4.8484	4.2639
1087738	5.6044	4.5345	5.9834	4.6772	5.2728	5.2935	4.7838
279781084	1.4434	0.2232	1.1935	0.9154	1.1582	0.6632	1.4260
1097884	3.9195	3.8355	3.4356	3.0929	3.4394	3.0817	3.5511
279917869	4.4140	3.9059	4.0394	3.5712	3.6810	3.8849	4.3215
1097445	4.0195	3.8276	4.0157	4.5958	2.4786	3.0118	3.1076
279777826	3.7205	3.2657	2.6425	3.3914	2.5386	3.9089	3.4963
1098174	5.1309	4.7706	4.8892	4.3287	4.4950	5.0130	4.2105
1095537	3.4465	2.6520	3.3374	3.0246	2.7854	2.6823	3.1195
279875703	5.0354	4.7218	4.5266	4.6576	4.1249	4.6503	4.4537
1104648	1.0212	0.0821	0.3359	0.4575	0.5362	1.3159	0.3226
279918364	4.8625	4.6741	4.4122	4.7754	4.1161	4.0074	4.1144
1087785	4.6748	4.2604	4.2289	4.0650	4.6112	3.7018	4.1072
280013619	4.3984	4.3039	3.8085	4.4900	3.4363	3.6042	3.6733
1095713	5.1718	4.7969	5.4530	4.9170	4.8681	3.8529	4.0695
1096101	4.3393	3.8323	4.0340	3.7934	3.7643	3.9703	3.5686
1087726	2.3124	1.3661	2.4705	0.3478	1.9033	2.2324	2.4814
1104067	2.3407	2.2032	1.7333	0.9098	1.0103	2.5079	2.6082
1087230	7.2088	6.9476	6.9589	6.8337	7.2689	5.5993	6.5733
1088621	7.8475	7.7007	7.6541	7.0222	7.7128	6.9518	6.9723
1091548	5.9130	5.5334	6.0393	6.8776	6.1879	3.8271	3.9420
1098908	5.2624	4.8818	4.9077	5.3185	4.2469	4.5649	4.5839
279890389	1.1891	0.4673	0.7489	0.9658	0.7558	0.6318	0.4956
1097707	4.0567	3.3497	4.3730	2.3818	3.5484	4.4419	3.1773
1094717	1.9208	1.5300	1.0412	1.2897	0.9904	1.7662	1.8390
1096657	5.2475	5.1856	5.1759	4.9565	5.3500	3.6118	4.1409
1088763	1.7194	0.5721	2.3034	0.7097	1.2108	1.0241	1.4329
1095697	3.5727	3.0050	3.8833	2.7636	3.3012	2.7107	2.7095
1103914	3.6793	3.5838	3.4654	3.1444	2.3534	3.1999	3.2664
1090726	5.2775	4.7452	4.9136	5.4127	4.4743	4.4929	4.5638
1088904	3.4054	2.7083	3.6573	1.8984	2.8481	3.1639	3.0947
279892575	0.7363	0.0000	0.2830	0.4279	0.1509	0.3470	0.1480
1104133	3.7361	3.1186	3.4134	2.9574	3.2247	3.5816	3.0618
1094333	6.2822	4.8505	5.4568	5.4235	4.1099	7.8837	6.9098
1100408	0.7548	0.2108	0.2977	0.3796	0.1649	0.2732	0.1446
1088186	1.9367	2.2239	2.4364	0.1836	0.5200	1.6783	1.5208
1095177	2.3334	1.7508	1.3791	1.8079	2.0964	1.6497	2.2601
1099234	3.6333	2.9505	3.0939	2.9234	3.1277	3.4015	3.2468
279928476	3.7863	3.3142	3.5794	3.4854	3.4643	3.1954	2.6248
1086954	3.8520	3.5378	4.2132	1.3212	3.0840	4.0591	3.8431
1103305	3.0697	2.5475	3.1263	2.3715	2.7243	2.1536	2.4462
1090235	5.9954	5.1514	6.1424	4.6978	5.6003	5.3662	5.9674
1092956	4.2609	3.6292	3.9249	4.5018	3.0893	3.8994	3.4747
1089692	3.4736	2.7826	3.1557	2.9393	2.6811	3.1914	3.0457
1109038	5.8376	5.4428	5.0688	5.0968	5.4099	5.5225	5.4391
1093934	4.3971	3.6649	3.6706	4.1059	3.6096	4.2116	4.0745
1099458	5.5171	4.9343	4.8148	6.2976	5.0344	4.2142	4.7638
1089637	4.7726	4.3518	4.2131	4.2411	4.0518	4.3873	4.3478
1101864	4.0914	3.5410	3.3953	3.7094	3.3310	4.0117	3.5182
280063748	0.5068	0.0000	0.0000	0.0000	0.0000	0.0000	0.0000
1093519	5.9565	5.6194	6.0833	5.0593	5.9368	4.8213	5.1785
1093355	6.5197	5.7085	6.7234	4.9612	6.4625	5.9366	6.2857
1095515	2.7883	1.8133	2.6200	1.7614	2.1186	2.5938	2.7839
1097210	3.6313	3.2917	2.9316	2.9949	2.9277	3.2667	3.3362
280104301	1.9431	1.3235	1.5725	1.2261	1.2295	1.7852	1.4840
1090847	5.4965	4.9022	4.7483	5.1675	5.0998	5.1778	4.8459
1088557	7.4009	7.0313	6.5132	7.8603	7.0863	6.0744	6.8024
1096324	4.0330	3.9450	3.9627	3.8699	3.5657	2.9135	2.9048
1089901	6.2349	5.2694	6.2465	5.4250	5.6228	6.0721	5.7378
1091285	5.5126	4.8922	4.8336	5.2773	4.9436	5.0390	5.0541
1089303	5.6733	5.0408	5.3073	5.3493	4.8595	5.3862	5.0625
279927250	4.3090	4.2063	3.9932	4.2742	3.3142	3.8558	3.1770
1095650	1.1209	0.9373	0.6581	0.9076	0.9971	0.0525	0.1416
280000482	2.0727	1.5423	1.7946	1.2261	1.6991	1.1939	1.9523
1093951	3.0271	2.7647	2.7975	2.7406	2.2545	2.4001	2.1809
280124114	2.8407	2.2776	3.1149	3.2560	1.6965	2.1063	1.5688
1102207	3.6534	3.2524	3.0555	3.5829	3.6342	2.1700	3.2015
1087857	2.0320	1.3898	1.8418	0.7771	1.5489	1.8567	1.7539
1103831	2.9986	2.3724	2.5003	2.8917	3.0673	1.8905	2.2461
279704640	0.5362	0.0000	0.0000	0.0000	0.1940	0.0000	0.0000
1105451	3.1361	2.6375	3.5156	2.2519	2.4477	2.6997	2.2409
1091305	4.7085	4.3398	4.2033	4.4336	4.2218	4.0497	3.9801
279700778	1.2904	0.3161	0.8068	1.0691	0.3942	1.0669	1.0666
1091147	4.2614	3.7472	3.9338	4.2685	3.4053	3.4974	3.6960
1099897	4.2507	4.1413	4.7251	3.5818	3.6101	3.1959	3.2300
280131204	1.0983	0.7938	0.5907	0.5063	0.4766	0.5802	0.6230
1092999	3.4253	2.8952	3.5666	3.2160	3.2644	2.2201	2.3728
1103913	5.4036	4.8725	4.8022	5.8744	4.9731	4.2113	4.6721
279856114	1.0602	0.4147	0.5456	0.4041	0.3437	0.5319	1.1057
