# Supplementary material for: Identification of the Molecular Events Involved in the Development of Prefrontal Cortex Through the Analysis of RNA-Seq Data From BrainSpan
Source: ASN Neuro. 2019 Jun 18;11:1759091419854627. doi: 10.1177/1759091419854627 (PMC6582306; doi:10.1177/1759091419854627)
Supplement: Supplemental Material6 - Supplemental material for Identification of the Molecular Events Involved in the Development of Prefrontal Cortex Through the Analysis of RNA-Seq Data From BrainSpan [file Supplemental_Material6.zip › CBC/4/CBC-DEG-4.csv]

id	name	gene-id	gene-symbol	gene-name	entrez-id	chromosome	start-position	end-position	p	fold-change
1100191	ENSG00000172137	790	CALB2	calbindin 2	794	16	n/a	n/a	4.36E-01	2.816
1096058	ENSG00000148737	6894	TCF7L2	transcription factor 7-like 2 (T-cell specific, HMG-box)	6934	10	n/a	n/a	4.46E-01	2.492
1098804	ENSG00000166407	3979	LMO1	LIM domain only 1 (rhombotin 1)	4004	11	n/a	n/a	4.35E-01	2.221
279951718	ENSG00000240801	0	AC132217.4	AC132217.4	0	11	n/a	n/a	4.38E-01	2.201
1097046	ENSG00000157445	35088	CACNA2D3	calcium channel, voltage-dependent, alpha 2/delta subunit 3	55799	3	n/a	n/a	4.32E-01	2.2
1103054	ENSG00000186297	2542	GABRA5	gamma-aminobutyric acid (GABA) A receptor, alpha 5	2558	15	n/a	n/a	4.36E-01	2.119
1091777	ENSG00000119147	58618	C2orf40	chromosome 2 open reading frame 40	84417	2	n/a	n/a	4.40E-01	2.058
279957731	ENSG00000241530	0	AC006368.1	AC006368.1	0	2	n/a	n/a	4.34E-01	2.053
280026084	ENSG00000250424	0	RP5-877J2.1	Uncharacterized proteincDNA FLJ51453, highly similar to Aquaporin-1	0	7	n/a	n/a	4.32E-01	2.041
1098032	ENSG00000163630	79506	SYNPR	synaptoporin	132204	3	n/a	n/a	4.46E-01	2.027
279950430	ENSG00000240656	0	AC068594.1	AC068594.1	0	17	n/a	n/a	4.32E-01	1.986
279943306	ENSG00000239843	0	AC004866.1	AC004866.1	0	7	n/a	n/a	4.35E-01	1.902
1093199	ENSG00000130558	10292	OLFM1	olfactomedin 1	10439	9	n/a	n/a	4.35E-01	1.857
1092057	ENSG00000121316	55690	PLBD1	phospholipase B domain containing 1	79887	12	n/a	n/a	4.33E-01	1.842
1089777	ENSG00000104267	756	CA2	carbonic anhydrase II	760	8	n/a	n/a	4.34E-01	1.776
1103449	ENSG00000188011	94467	C2orf85	chromosome 2 open reading frame 85	285093	2	n/a	n/a	4.42E-01	1.76
279720656	ENSG00000213293	0	CTD-2666L21.3	CTD-2666L21.3	0	19	n/a	n/a	4.40E-01	1.735
279972735	ENSG00000243185	0	AC108078.1	AC108078.1	0	4	n/a	n/a	4.43E-01	1.734
280025378	ENSG00000250366	157122977	RP11-185P18.1	RP11-185P18.1	100507043	14	n/a	n/a	4.36E-01	1.731
1092378	ENSG00000124191	59159	TOX2	TOX high mobility group box family member 2	84969	20	n/a	n/a	4.37E-01	1.709
280137550	ENSG00000259716	0	RP5-977B1.11	RP5-977B1.11	0	20	n/a	n/a	4.34E-01	1.688
1095082	ENSG00000141639	5564	MAPK4	mitogen-activated protein kinase 4	5596	18	n/a	n/a	9.26E-02	1.684
1103195	ENSG00000186897	109573	C1QL4	complement component 1, q subcomponent-like 4	338761	12	n/a	n/a	4.35E-01	1.684
280049018	ENSG00000252666	0	AD000090.1	AD000090.1	0	19	n/a	n/a	4.41E-01	1.683
1104690	ENSG00000198691	21	ABCA4	ATP-binding cassette, sub-family A (ABC1), member 4	24	1	n/a	n/a	4.33E-01	1.679
1098649	ENSG00000165828	78709	PRAP1	proline-rich acidic protein 1	118471	10	n/a	n/a	4.34E-01	1.676
1093213	ENSG00000130643	30122	CALY	calcyon neuron-specific vesicular protein	50632	10	n/a	n/a	4.47E-01	1.668
1091902	ENSG00000120057	6389	SFRP5	secreted frizzled-related protein 5	6425	10	n/a	n/a	4.40E-01	1.666
280085489	ENSG00000255372	0	CTD-3064C13.1	CTD-3064C13.1	0	11	n/a	n/a	4.41E-01	1.658
1093476	ENSG00000132329	10121	RAMP1	receptor (G protein-coupled) activity modifying protein 1	10267	2	n/a	n/a	4.34E-01	1.656
1091576	ENSG00000117154	59156	IGSF21	immunoglobin superfamily, member 21	84966	1	n/a	n/a	4.44E-01	1.649
1106516	ENSG00000221857	5316	FXYD1	FXYD domain containing ion transport regulator 1	5348	19	n/a	n/a	4.43E-01	1.647
1089385	ENSG00000101335	10251	MYL9	myosin, light chain 9, regulatory	10398	20	n/a	n/a	4.36E-01	1.641
1092189	ENSG00000122584	29743	NXPH1	neurexophilin 1	30010	7	n/a	n/a	4.34E-01	1.635
1089515	ENSG00000102109	27089	PCSK1N	proprotein convertase subtilisin/kexin type 1 inhibitor	27344	X	n/a	n/a	4.35E-01	1.635
1103797	ENSG00000189410	125262	SH2D5	SH2 domain containing 5	400745	1	n/a	n/a	4.43E-01	1.628
279865981	ENSG00000232415	0	CTB-51J22.1	CTB-51J22.1	0	7	n/a	n/a	4.32E-01	1.606
1098577	ENSG00000165553	37190	NGB	neuroglobin	58157	14	n/a	n/a	4.45E-01	1.602
1097961	ENSG00000163453	3470	IGFBP7	insulin-like growth factor binding protein 7	3490	4	n/a	n/a	4.34E-01	1.598
1096631	ENSG00000153902	81584	LGI4	leucine-rich repeat LGI family, member 4	163175	19	n/a	n/a	4.37E-01	1.585
1095613	ENSG00000145335	6582	SNCA	synuclein, alpha (non A4 component of amyloid precursor)	6622	4	n/a	n/a	4.35E-01	1.584
1087535	ENSG00000049540	1991	ELN	elastin	2006	7	n/a	n/a	4.34E-01	1.578
1097930	ENSG00000163347	8953	CLDN1	claudin 1	9076	3	n/a	n/a	4.40E-01	1.577
1095772	ENSG00000146411	81172	SLC2A12	solute carrier family 2 (facilitated glucose transporter), member 12	154091	6	n/a	n/a	4.39E-01	1.571
1100095	ENSG00000171724	36960	VAT1L	vesicle amine transport protein 1 homolog (T. californica)-like	57687	16	n/a	n/a	4.33E-01	1.569
1089683	ENSG00000103316	1417	CRYM	crystallin, mu	1428	16	n/a	n/a	4.33E-01	1.566
1091669	ENSG00000118004	54829	COLEC11	collectin sub-family member 11	78989	2	n/a	n/a	4.34E-01	1.562
279968565	ENSG00000242693	0	AC108047.1	AC108047.1	0	2	n/a	n/a	4.44E-01	1.561
1101717	ENSG00000180332	122048	KCTD4	potassium channel tetramerisation domain containing 4	386618	13	n/a	n/a	4.35E-01	1.56
1102396	ENSG00000183662	128168	FAM19A1	family with sequence similarity 19 (chemokine (C-C motif)-like), member A1	407738	3	n/a	n/a	4.38E-01	1.549
1091652	ENSG00000117707	5597	PROX1	prospero homeobox 1	5629	1	n/a	n/a	4.39E-01	1.544
1090510	ENSG00000108960	23286	MMD	monocyte to macrophage differentiation-associated	23531	17	n/a	n/a	4.39E-01	1.539
1091204	ENSG00000114646	10528	CSPG5	chondroitin sulfate proteoglycan 5 (neuroglycan C)	10675	3	n/a	n/a	4.32E-01	1.534
1096328	ENSG00000151414	79979	NEK7	NIMA (never in mitosis gene a)-related kinase 7	140609	1	n/a	n/a	4.40E-01	1.529
1087974	ENSG00000070159	5742	PTPN3	protein tyrosine phosphatase, non-receptor type 3	5774	9	n/a	n/a	4.45E-01	1.519
1102506	ENSG00000184113	7079	CLDN5	claudin 5	7122	22	n/a	n/a	4.39E-01	1.51
1102393	ENSG00000183654	134184	11-Mar	membrane-associated ring finger (C3HC4) 11	441061	5	n/a	n/a	4.44E-01	1.503
1087145	ENSG00000011083	6498	SLC6A7	solute carrier family 6 (neurotransmitter transporter, L-proline), member 7	6534	5	n/a	n/a	4.44E-01	1.499
1094998	ENSG00000141150	60068	RASL10B	RAS-like, family 10, member B	91608	17	n/a	n/a	4.35E-01	1.497
1099625	ENSG00000169750	5849	RAC3	ras-related C3 botulinum toxin substrate 3 (rho family, small GTP binding protein Rac3)	5881	17	n/a	n/a	4.36E-01	1.493
1101196	ENSG00000177283	8267	FZD8	frizzled family receptor 8	8325	10	n/a	n/a	4.34E-01	1.492
1090618	ENSG00000109944	55667	C11orf63	chromosome 11 open reading frame 63	79864	11	n/a	n/a	1.82E-01	1.487
1087767	ENSG00000064666	1256	CNN2	calponin 2	1265	19	n/a	n/a	4.35E-01	1.484
1091735	ENSG00000118640	8604	VAMP8	vesicle-associated membrane protein 8 (endobrevin)	8673	2	n/a	n/a	4.32E-01	1.482
279896719	ENSG00000235092	0	AC011747.7	AC011747.7	0	2	n/a	n/a	4.36E-01	1.474
280028328	ENSG00000250610	0	RP11-738E22.2	RP11-738E22.2	0	4	n/a	n/a	4.46E-01	1.474
1095590	ENSG00000145147	9218	SLIT2	slit homolog 2 (Drosophila)	9353	4	n/a	n/a	4.35E-01	1.471
1093245	ENSG00000130758	4269	MAP3K10	mitogen-activated protein kinase kinase kinase 10	4294	19	n/a	n/a	4.35E-01	1.47
1096304	ENSG00000151229	76986	SLC2A13	solute carrier family 2 (facilitated glucose transporter), member 13	114134	12	n/a	n/a	4.33E-01	1.469
1089486	ENSG00000101977	4143	MCF2	MCF.2 cell line derived transforming sequence	4168	X	n/a	n/a	4.34E-01	1.468
280043264	ENSG00000251832	0	AC005626.1	AC005626.1	0	19	n/a	n/a	4.39E-01	1.467
279667472	ENSG00000202337	0	U6	U6 spliceosomal RNA	0	14	n/a	n/a	4.39E-01	1.467
1101168	ENSG00000177108	94007	ZDHHC22	zinc finger, DHHC-type containing 22	283576	14	n/a	n/a	4.34E-01	1.445
1097936	ENSG00000163359	1284	COL6A3	collagen, type VI, alpha 3	1293	2	n/a	n/a	4.35E-01	1.44
1090382	ENSG00000108106	27083	UBE2S	ubiquitin-conjugating enzyme E2S	27338	19	n/a	n/a	4.35E-01	1.439
279800688	ENSG00000226549	0	SCDP1	stearoyl-CoA desaturase (delta-9-desaturase) pseudogene 1	0	17	n/a	n/a	4.33E-01	1.434
1103258	ENSG00000187147	34471	RNF220	ring finger protein 220	55182	1	n/a	n/a	4.45E-01	1.433
1099888	ENSG00000170893	7157	TRH	thyrotropin-releasing hormone	7200	3	n/a	n/a	4.45E-01	1.429
1103140	ENSG00000186642	5106	PDE2A	phosphodiesterase 2A, cGMP-stimulated	5138	11	n/a	n/a	4.39E-01	1.428
1102418	ENSG00000183722	10040	LHFP	lipoma HMGIC fusion partner	10186	13	n/a	n/a	4.39E-01	1.427
1087955	ENSG00000069702	7007	TGFBR3	transforming growth factor, beta receptor III	7049	1	n/a	n/a	4.35E-01	1.426
1089371	ENSG00000101282	110083	RSPO4	R-spondin 4	343637	20	n/a	n/a	4.35E-01	1.425
1088617	ENSG00000087303	22552	NID2	nidogen 2 (osteonidogen)	22795	14	n/a	n/a	4.47E-01	1.423
1104754	ENSG00000198821	914	CD247	CD247 molecule	919	1	n/a	n/a	4.33E-01	1.419
1089382	ENSG00000101327	5141	PDYN	prodynorphin	5173	20	n/a	n/a	4.40E-01	1.417
1093068	ENSG00000129538	6003	RNASE1	ribonuclease, RNase A family, 1 (pancreatic)	6035	14	n/a	n/a	4.33E-01	1.415
279978242	ENSG00000243715	157129852	CACNA2D3-AS1	CACNA2D3 antisense RNA 1 (non-protein coding)	100874237	3	n/a	n/a	4.35E-01	1.414
1089334	ENSG00000101160	1511	CTSZ	cathepsin Z	1522	20	n/a	n/a	4.33E-01	1.413
1097663	ENSG00000162367	6846	TAL1	T-cell acute lymphocytic leukemia 1	6886	1	n/a	n/a	4.47E-01	1.413
1087784	ENSG00000065054	9216	SLC9A3R2	solute carrier family 9 (sodium/hydrogen exchanger), member 3 regulator 2	9351	16	n/a	n/a	4.39E-01	1.412
1094520	ENSG00000138080	10958	EMILIN1	elastin microfibril interfacer 1	11117	2	n/a	n/a	4.35E-01	1.409
1104896	ENSG00000203727	123454	SAMD5	sterile alpha motif domain containing 5	389432	6	n/a	n/a	4.34E-01	1.406
1102602	ENSG00000184489	10997	PTP4A3	protein tyrosine phosphatase type IVA, member 3	11156	8	n/a	n/a	4.32E-01	1.405
1104301	ENSG00000197506	40711	SLC28A3	solute carrier family 28 (sodium-coupled nucleoside transporter), member 3	64078	9	n/a	n/a	4.33E-01	1.4
1103102	ENSG00000186471	81419	AKAP14	A kinase (PRKA) anchor protein 14	158798	X	n/a	n/a	4.33E-01	1.4
1090277	ENSG00000107130	23168	NCS1	neuronal calcium sensor 1	23413	9	n/a	n/a	4.36E-01	1.397
1104743	ENSG00000198797	37066	FAM5B	family with sequence similarity 5, member B	57795	1	n/a	n/a	4.43E-01	1.397
1100638	ENSG00000174307	23366	PHLDA3	pleckstrin homology-like domain, family A, member 3	23612	1	n/a	n/a	4.33E-01	1.392
1104126	ENSG00000196975	304	ANXA4	annexin A4	307	2	n/a	n/a	4.33E-01	1.392
1087570	ENSG00000052344	5620	PRSS8	protease, serine, 8	5652	16	n/a	n/a	4.34E-01	1.389
280030524	ENSG00000250786	157121371	CTD-2001E22.2	CTD-2001E22.2	100505806	5	n/a	n/a	4.32E-01	1.388
280100859	ENSG00000257033	0	AL391357.1	AL391357.1	0	1	n/a	n/a	4.35E-01	1.386
1096125	ENSG00000149328	59826	GLB1L2	galactosidase, beta 1-like 2	89944	11	n/a	n/a	4.32E-01	1.385
1087896	ENSG00000067842	489	ATP2B3	ATPase, Ca++ transporting, plasma membrane 3	492	X	n/a	n/a	4.41E-01	1.383
1092413	ENSG00000124302	40978	CHST8	carbohydrate (N-acetylgalactosamine 4-0) sulfotransferase 8	64377	19	n/a	n/a	4.44E-01	1.383
279721180	ENSG00000213361	0	RP4-778K6.1	RP4-778K6.1	0	7	n/a	n/a	4.41E-01	1.382
1092367	ENSG00000124145	6349	SDC4	syndecan 4	6385	20	n/a	n/a	4.33E-01	1.381
1097955	ENSG00000163430	11008	FSTL1	follistatin-like 1	11167	3	n/a	n/a	4.39E-01	1.381
279936016	ENSG00000238881	167909	SCARNA2	small Cajal body-specific RNA 2	677766	1	n/a	n/a	4.46E-01	1.381
1097860	ENSG00000163071	79525	SPATA18	spermatogenesis associated 18 homolog (rat)	132671	4	n/a	n/a	4.33E-01	1.38
280049900	ENSG00000252793	0	5S_rRNA	5S ribosomal RNA	0	5	n/a	n/a	4.34E-01	1.375
1100613	ENSG00000174156	2923	GSTA3	glutathione S-transferase alpha 3	2940	6	n/a	n/a	4.34E-01	1.373
1099159	ENSG00000167779	3469	IGFBP6	insulin-like growth factor binding protein 6	3489	12	n/a	n/a	4.46E-01	1.371
1089978	ENSG00000105373	29730	GLTSCR2	glioma tumor suppressor candidate region gene 2	29997	19	n/a	n/a	4.48E-01	1.37
1100302	ENSG00000172568	128444	FNDC9	fibronectin type III domain containing 9	408263	5	n/a	n/a	4.44E-01	1.368
1090947	ENSG00000112333	7058	NR2E1	nuclear receptor subfamily 2, group E, member 1	7101	6	n/a	n/a	4.44E-01	1.362
1088319	ENSG00000078900	7118	TP73	tumor protein p73	7161	1	n/a	n/a	4.33E-01	1.361
1099078	ENSG00000167552	7800	TUBA1A	tubulin, alpha 1a	7846	12	n/a	n/a	4.40E-01	1.361
1090544	ENSG00000109193	6743	SULT1E1	sulfotransferase family 1E, estrogen-preferring, member 1	6783	4	n/a	n/a	4.40E-01	1.361
1109083	ENSG00000243449	125465	C4orf48	chromosome 4 open reading frame 48	401115	4	n/a	n/a	4.39E-01	1.358
1093631	ENSG00000133116	9230	KL	klotho	9365	13	n/a	n/a	4.47E-01	1.358
1099634	ENSG00000169783	59084	LINGO1	leucine rich repeat and Ig domain containing 1	84894	15	n/a	n/a	4.35E-01	1.356
1100116	ENSG00000171812	1287	COL8A2	collagen, type VIII, alpha 2	1296	1	n/a	n/a	4.44E-01	1.356
1097201	ENSG00000158716	34224	DUSP23	dual specificity phosphatase 23	54935	1	n/a	n/a	4.44E-01	1.356
1102860	ENSG00000185559	8711	DLK1	delta-like 1 homolog (Drosophila)	8788	14	n/a	n/a	4.34E-01	1.355
1100927	ENSG00000175868	793	CALCB	calcitonin-related polypeptide beta	797	11	n/a	n/a	4.35E-01	1.355
1100005	ENSG00000171368	10918	TPPP	tubulin polymerization promoting protein	11076	5	n/a	n/a	4.32E-01	1.352
279478878	ENSG00000177144	0	AL359758.1	AL359758.1	0	1	n/a	n/a	4.35E-01	1.352
279968446	ENSG00000242680	0	AL132988.3	AL132988.3	0	14	n/a	n/a	4.43E-01	1.349
279752975	ENSG00000221288	1023337	MIR663B	microRNA 663b	100313824	2	n/a	n/a	4.46E-01	1.349
1098671	ENSG00000165929	78937	TC2N	tandem C2 domains, nuclear	123036	14	n/a	n/a	4.32E-01	1.348
1091728	ENSG00000118526	6903	TCF21	transcription factor 21	6943	6	n/a	n/a	4.32E-01	1.346
280067476	ENSG00000254198	0	RP11-598P20.3	RP11-598P20.3	0	8	n/a	n/a	4.32E-01	1.346
279937843	ENSG00000239174	0	AC092143.1	AC092143.1	0	16	n/a	n/a	4.36E-01	1.346
280082353	ENSG00000255173	0	AP003068.12	AP003068.12	0	11	n/a	n/a	4.35E-01	1.345
279662474	ENSG00000200879	0	SNORD14E	small nucleolar RNA, C/D box 14E	0	11	n/a	n/a	4.36E-01	1.344
1096563	ENSG00000153162	650	BMP6	bone morphogenetic protein 6	654	6	n/a	n/a	4.32E-01	1.343
280026642	ENSG00000250479	125339	CHCHD10	coiled-coil-helix-coiled-coil-helix domain containing 10	400916	22	n/a	n/a	4.33E-01	1.342
1099572	ENSG00000169507	80965	SLC38A11	solute carrier family 38, member 11	151258	2	n/a	n/a	4.33E-01	1.341
279862629	ENSG00000232085	0	RP11-261C10.4	RP11-261C10.4	0	1	n/a	n/a	4.36E-01	1.341
1089890	ENSG00000104921	2193	FCER2	Fc fragment of IgE, low affinity II, receptor for (CD23)	2208	19	n/a	n/a	4.32E-01	1.339
279489069	ENSG00000178503	0	AC009530.1	AC009530.1	0	7	n/a	n/a	4.36E-01	1.339
1103505	ENSG00000188229	10236	TUBB4B	tubulin, beta 4B class IVb	10383	9	n/a	n/a	4.35E-01	1.338
1092236	ENSG00000122966	10954	CIT	citron (rho-interacting, serine/threonine kinase 21)	11113	12	n/a	n/a	4.32E-01	1.335
1094186	ENSG00000136425	10371	CIB2	calcium and integrin binding family member 2	10518	15	n/a	n/a	4.42E-01	1.335
1095204	ENSG00000142694	34483	FAM176B	family with sequence similarity 176, member B	55194	1	n/a	n/a	4.35E-01	1.334
1099062	ENSG00000167508	4571	MVD	mevalonate (diphospho) decarboxylase	4597	16	n/a	n/a	4.48E-01	1.334
1087913	ENSG00000068383	3607	INPP5A	inositol polyphosphate-5-phosphatase, 40kDa	3632	10	n/a	n/a	4.47E-01	1.33
1097832	ENSG00000162975	3729	KCNF1	potassium voltage-gated channel, subfamily F, member 1	3754	2	n/a	n/a	4.34E-01	1.329
1096771	ENSG00000155011	26868	DKK2	dickkopf homolog 2 (Xenopus laevis)	27123	4	n/a	n/a	4.40E-01	1.329
280058568	ENSG00000253570	0	RNF5P1	ring finger protein 5 pseudogene 1	0	8	n/a	n/a	4.32E-01	1.327
1098489	ENSG00000165171	81251	WBSCR27	Williams Beuren syndrome chromosome region 27	155368	7	n/a	n/a	4.41E-01	1.327
1094812	ENSG00000139874	6711	SSTR1	somatostatin receptor 1	6751	14	n/a	n/a	4.44E-01	1.327
1099993	ENSG00000171303	3752	KCNK3	potassium channel, subfamily K, member 3	3777	2	n/a	n/a	4.39E-01	1.325
1091583	ENSG00000117242	0	PINK1-AS1	PINK1 antisense RNA 1 (non-protein coding)	0	1	n/a	n/a	4.39E-01	1.325
279874539	ENSG00000233138	0	RP1-67K17.3	RP1-67K17.3	0	6	n/a	n/a	4.32E-01	1.323
1087878	ENSG00000067221	9263	STOML1	stomatin (EPB72)-like 1	9399	15	n/a	n/a	4.34E-01	1.323
1088982	ENSG00000099617	1930	EFNA2	ephrin-A2	1943	19	n/a	n/a	4.35E-01	1.323
1095403	ENSG00000143819	2037	EPHX1	epoxide hydrolase 1, microsomal (xenobiotic)	2052	1	n/a	n/a	4.46E-01	1.323
1089944	ENSG00000105223	23399	PLD3	phospholipase D family, member 3	23646	19	n/a	n/a	4.34E-01	1.32
1105687	ENSG00000206561	8239	COLQ	collagen-like tail subunit (single strand of homotrimer) of asymmetric acetylcholinesterase	8292	3	n/a	n/a	4.39E-01	1.318
1101557	ENSG00000179271	59921	GADD45GIP1	growth arrest and DNA-damage-inducible, gamma interacting protein 1	90480	19	n/a	n/a	4.46E-01	1.318
279782415	ENSG00000224958	180701	RP11-561O23.6	RP11-561O23.6	572558	9	n/a	n/a	4.34E-01	1.317
1107235	ENSG00000227487	1002744	RP11-839D17.2	RP11-839D17.2	100288346	11	n/a	n/a	4.38E-01	1.317
280064975	ENSG00000254023	0	RP11-410F13.2	RP11-410F13.2	0	8	n/a	n/a	4.41E-01	1.314
1106938	ENSG00000225485	36909	ARHGAP23	Rho GTPase activating protein 23	57636	17	n/a	n/a	4.32E-01	1.313
279742426	ENSG00000215802	0	RFKP1	riboflavin kinase pseudogene 1	0	1	n/a	n/a	4.33E-01	1.312
1092967	ENSG00000128656	1115	CHN1	chimerin (chimaerin) 1	1123	2	n/a	n/a	4.39E-01	1.312
1089757	ENSG00000104081	59913	BMF	Bcl2 modifying factor	90427	15	n/a	n/a	4.33E-01	1.311
279619131	ENSG00000197180	0	BX936347.1	BX936347.1	0	X	n/a	n/a	4.35E-01	1.311
279875842	ENSG00000233262	0	RP11-380F14.2	RP11-380F14.2	0	9	n/a	n/a	4.35E-01	1.311
1086884	ENSG00000002330	569	BAD	BCL2-associated agonist of cell death	572	11	n/a	n/a	4.36E-01	1.311
1108719	ENSG00000237172	58948	B3GNT9	UDP-GlcNAc:betaGal beta-1,3-N-acetylglucosaminyltransferase 9	84752	16	n/a	n/a	4.42E-01	1.311
279735500	ENSG00000214955	0	AP000318.2	AP000318.2	0	21	n/a	n/a	4.32E-01	1.31
1105292	ENSG00000204851	36742	PNMAL2	PNMA-like 2	57469	19	n/a	n/a	4.33E-01	1.308
279870843	ENSG00000232815	0	RP11-764K9.2	RP11-764K9.2	0	9	n/a	n/a	4.36E-01	1.308
280099838	ENSG00000256925	0	RP13-439H18.4	RP13-439H18.4	0	10	n/a	n/a	4.34E-01	1.307
279970755	ENSG00000242960	0	FTH1P23	ferritin, heavy polypeptide 1 pseudogene 23	0	3	n/a	n/a	4.33E-01	1.306
1092893	ENSG00000128052	3766	KDR	kinase insert domain receptor (a type III receptor tyrosine kinase)	3791	4	n/a	n/a	4.40E-01	1.306
1106040	ENSG00000214285	181683	NPS	neuropeptide S	594857	10	n/a	n/a	4.43E-01	1.304
279801213	ENSG00000226608	0	FTLP3	ferritin, light polypeptide pseudogene 3	0	20	n/a	n/a	4.44E-01	1.304
280124830	ENSG00000258974	0	RHOXF2	transcriptional regulator Kaiso	0	X	n/a	n/a	4.33E-01	1.303
1098726	ENSG00000166147	2185	FBN1	fibrillin 1	2200	15	n/a	n/a	4.43E-01	1.303
1101107	ENSG00000176845	94211	METRNL	meteorin, glial cell differentiation regulator-like	284207	17	n/a	n/a	4.34E-01	1.3
1088094	ENSG00000073067	34194	CYP2W1	cytochrome P450, family 2, subfamily W, polypeptide 1	54905	7	n/a	n/a	4.36E-01	1.299
279865167	ENSG00000232320	0	AC009299.5	AC009299.5	0	2	n/a	n/a	4.39E-01	1.299
1099615	ENSG00000169710	2179	FASN	fatty acid synthase	2194	17	n/a	n/a	4.46E-01	1.299
1095639	ENSG00000145506	59570	NKD2	naked cuticle homolog 2 (Drosophila)	85409	5	n/a	n/a	4.34E-01	1.297
1086979	ENSG00000006016	9118	CRLF1	cytokine receptor-like factor 1	9244	19	n/a	n/a	4.38E-01	1.296
1104713	ENSG00000198739	110333	LRRTM3	leucine rich repeat transmembrane neuronal 3	347731	10	n/a	n/a	4.44E-01	1.296
1090695	ENSG00000110697	9456	PITPNM1	phosphatidylinositol transfer protein, membrane-associated 1	9600	11	n/a	n/a	4.46E-01	1.295
279976380	ENSG00000243558	0	RP11-181G12.5	RP11-181G12.5	0	1	n/a	n/a	4.34E-01	1.291
1105863	ENSG00000213462	2071	ERV3-1	endogenous retrovirus group 3, member 1	2086	7	n/a	n/a	4.41E-01	1.291
1092535	ENSG00000125285	11007	SOX21	SRY (sex determining region Y)-box 21	11166	13	n/a	n/a	4.46E-01	1.291
1095833	ENSG00000147010	29744	SH3KBP1	SH3-domain kinase binding protein 1	30011	X	n/a	n/a	4.39E-01	1.29
1087827	ENSG00000065978	4873	YBX1	Y box binding protein 1	4904	1	n/a	n/a	4.38E-01	1.288
1103914	ENSG00000196369	0	SRGAP2P2	SLIT-ROBO Rho GTPase activating protein 2 pseudogene 2	0	1	n/a	n/a	4.34E-01	1.287
1105000	ENSG00000204052	85753	C6orf154	chromosome 6 open reading frame 154	221424	6	n/a	n/a	4.47E-01	1.287
1102626	ENSG00000184601	125076	C14orf180	chromosome 14 open reading frame 180	400258	14	n/a	n/a	4.34E-01	1.286
1101451	ENSG00000178726	7014	THBD	thrombomodulin	7056	20	n/a	n/a	4.39E-01	1.286
1089464	ENSG00000101856	10699	PGRMC1	progesterone receptor membrane component 1	10857	X	n/a	n/a	4.40E-01	1.286
1101101	ENSG00000176788	10262	BASP1	brain abundant, membrane attached signal protein 1	10409	5	n/a	n/a	4.35E-01	1.285
1091042	ENSG00000113161	3136	HMGCR	3-hydroxy-3-methylglutaryl-CoA reductase	3156	5	n/a	n/a	4.41E-01	1.285
1105587	ENSG00000205867	133242	KRTAP5-2	keratin associated protein 5-2	440021	11	n/a	n/a	4.39E-01	1.284
1089081	ENSG00000100139	59547	MICALL1	MICAL-like 1	85377	22	n/a	n/a	4.44E-01	1.284
1097272	ENSG00000159248	36643	GJD2	gap junction protein, delta 2, 36kDa	57369	15	n/a	n/a	4.41E-01	1.283
1088993	ENSG00000099795	4687	NDUFB7	NADH dehydrogenase (ubiquinone) 1 beta subcomplex, 7, 18kDa	4713	19	n/a	n/a	4.35E-01	1.282
279870135	ENSG00000232751	0	RP11-296O14.1	RP11-296O14.1	0	1	n/a	n/a	4.40E-01	1.282
1089007	ENSG00000099864	5032	PALM	paralemmin	5064	19	n/a	n/a	4.44E-01	1.282
1093102	ENSG00000129968	57598	FAM108A1	family with sequence similarity 108, member A1	81926	19	n/a	n/a	4.32E-01	1.281
280012176	ENSG00000249331	0	Z83851.2	Z83851.2	0	22	n/a	n/a	4.33E-01	1.281
1090458	ENSG00000108622	3364	ICAM2	intercellular adhesion molecule 2	3384	17	n/a	n/a	4.34E-01	1.281
279968284	ENSG00000242659	0	RP11-271C24.2	RP11-271C24.2	0	3	n/a	n/a	4.35E-01	1.281
279944075	ENSG00000239943	0	AC079460.1	AC079460.1	0	12	n/a	n/a	4.36E-01	1.281
1099960	ENSG00000171159	54934	C9orf16	chromosome 9 open reading frame 16	79095	9	n/a	n/a	4.47E-01	1.281
1091644	ENSG00000117632	3900	STMN1	stathmin 1	3925	1	n/a	n/a	4.36E-01	1.28
1095034	ENSG00000141431	56587	ASXL3	additional sex combs like 3 (Drosophila)	80816	18	n/a	n/a	4.44E-01	1.28
1098484	ENSG00000165152	58512	C9orf125	chromosome 9 open reading frame 125	84302	9	n/a	n/a	4.46E-01	1.278
1090062	ENSG00000105699	31079	LSR	lipolysis stimulated lipoprotein receptor	51599	19	n/a	n/a	4.46E-01	1.278
1095278	ENSG00000143248	8424	RGS5	regulator of G-protein signaling 5	8490	1	n/a	n/a	4.39E-01	1.277
279841251	ENSG00000230212	1016618	AP000688.14	AP000688.14	100133286	21	n/a	n/a	4.43E-01	1.277
279746719	ENSG00000217624	0	RP11-204C16.4	RP11-204C16.4	0	X	n/a	n/a	4.48E-01	1.277
1088531	ENSG00000085433	22667	WDR47	WD repeat domain 47	22911	1	n/a	n/a	4.38E-01	1.276
1099434	ENSG00000168913	119604	ENHO	energy homeostasis associated	375704	9	n/a	n/a	4.46E-01	1.276
1087174	ENSG00000011677	2540	GABRA3	gamma-aminobutyric acid (GABA) A receptor, alpha 3	2556	X	n/a	n/a	4.39E-01	1.275
1102870	ENSG00000185614	123285	C3orf54	chromosome 3 open reading frame 54	389119	3	n/a	n/a	4.48E-01	1.275
1090002	ENSG00000105472	6285	CLEC11A	C-type lectin domain family 11, member A	6320	19	n/a	n/a	4.39E-01	1.274
1100823	ENSG00000175287	90186	PHYHD1	phytanoyl-CoA dioxygenase domain containing 1	254295	9	n/a	n/a	4.39E-01	1.273
280101902	ENSG00000257108	94124	NHLRC4	NHL repeat containing 4	283948	16	n/a	n/a	4.44E-01	1.273
1102165	ENSG00000182704	25736	TSKU	tsukushi small leucine rich proteoglycan homolog (Xenopus laevis)	25987	11	n/a	n/a	4.35E-01	1.271
1086952	ENSG00000005249	5545	PRKAR2B	protein kinase, cAMP-dependent, regulatory, type II, beta	5577	7	n/a	n/a	4.46E-01	1.27
1089959	ENSG00000105289	26879	TJP3	tight junction protein 3 (zona occludens 3)	27134	19	n/a	n/a	4.46E-01	1.27
1097637	ENSG00000162104	112	ADCY9	adenylate cyclase 9	115	16	n/a	n/a	4.32E-01	1.269
279737965	ENSG00000215196	94650	AC091878.1	AC091878.1	285696	5	n/a	n/a	4.33E-01	1.269
1094128	ENSG00000136110	10903	LECT1	leukocyte cell derived chemotaxin 1	11061	13	n/a	n/a	4.35E-01	1.269
1097990	ENSG00000163521	55223	GLB1L	galactosidase, beta 1-like	79411	2	n/a	n/a	4.45E-01	1.269
1091551	ENSG00000116990	4584	MYCL1	v-myc myelocytomatosis viral oncogene homolog 1, lung carcinoma derived (avian)	4610	1	n/a	n/a	4.32E-01	1.267
1095080	ENSG00000141622	149622	RNF165	ring finger protein 165	494470	18	n/a	n/a	4.35E-01	1.267
1097758	ENSG00000162704	9947	ARPC5	actin related protein 2/3 complex, subunit 5, 16kDa	10092	1	n/a	n/a	4.39E-01	1.266
1097456	ENSG00000160678	6238	S100A1	S100 calcium binding protein A1	6271	1	n/a	n/a	4.40E-01	1.266
1086998	ENSG00000006377	1738	DLX6	distal-less homeobox 6	1750	7	n/a	n/a	4.40E-01	1.266
1092955	ENSG00000128606	10088	LRRC17	leucine rich repeat containing 17	10234	7	n/a	n/a	4.39E-01	1.265
1094593	ENSG00000138449	29772	SLC40A1	solute carrier family 40 (iron-regulated transporter), member 1	30061	2	n/a	n/a	4.39E-01	1.265
1102009	ENSG00000182050	25583	MGAT4C	mannosyl (alpha-1,3-)-glycoprotein beta-1,4-N-acetylglucosaminyltransferase, isozyme C (putative)	25834	12	n/a	n/a	4.33E-01	1.264
280098503	ENSG00000256751	0	RP11-695J4.2	RP11-695J4.2	0	12	n/a	n/a	4.34E-01	1.264
1088446	ENSG00000082497	35536	SERTAD4	SERTA domain containing 4	56256	1	n/a	n/a	4.39E-01	1.264
279794082	ENSG00000225968	124627	PPP1R28	protein phosphatase 1, regulatory subunit 28	392617	7	n/a	n/a	4.44E-01	1.264
280011159	ENSG00000249249	0	AC010226.4	AC010226.4	0	5	n/a	n/a	4.34E-01	1.263
1089925	ENSG00000105137	59530	SYDE1	synapse defective 1, Rho GTPase, homolog 1 (C. elegans)	85360	19	n/a	n/a	4.40E-01	1.262
280125736	ENSG00000259027	0	RP11-361H10.4	RP11-361H10.4	0	14	n/a	n/a	4.44E-01	1.262
1098740	ENSG00000166173	34612	LARP6	La ribonucleoprotein domain family, member 6	55323	15	n/a	n/a	4.34E-01	1.261
1105002	ENSG00000204060	0	FOXO6	forkhead box O6	0	1	n/a	n/a	4.32E-01	1.26
279948931	ENSG00000240475	0	RP11-96C23.7	RP11-96C23.7	0	10	n/a	n/a	4.34E-01	1.26
1105022	ENSG00000204136	2665	GGTA1P	glycoprotein, alpha-galactosyltransferase 1 pseudogene	2681	9	n/a	n/a	4.41E-01	1.26
279746220	ENSG00000217289	0	AC018865.5	AC018865.5	0	2	n/a	n/a	4.46E-01	1.26
1095888	ENSG00000147394	7695	ZNF185	zinc finger protein 185 (LIM domain)	7739	X	n/a	n/a	4.48E-01	1.26
1098664	ENSG00000165905	78773	GYLTL1B	glycosyltransferase-like 1B	120071	11	n/a	n/a	4.42E-01	1.259
1107540	ENSG00000229397	0	RP11-230C9.2	RP11-230C9.2	0	6	n/a	n/a	4.46E-01	1.259
1090064	ENSG00000105701	23523	FKBP8	FK506 binding protein 8, 38kDa	23770	19	n/a	n/a	4.47E-01	1.259
280073300	ENSG00000254618	0	TMED10P1	transmembrane emp24-like trafficking protein 10 (yeast) pseudogene 1	0	8	n/a	n/a	4.33E-01	1.258
279821306	ENSG00000228400	0	AC079154.1	AC079154.1	0	2	n/a	n/a	4.35E-01	1.258
279862106	ENSG00000232041	0	PSMD10P3	proteasome 26S subunit, non-ATPase, 10 pseudogene 3	0	13	n/a	n/a	4.39E-01	1.258
279786059	ENSG00000225282	0	AP000350.6	AP000350.6	0	22	n/a	n/a	4.34E-01	1.256
1097108	ENSG00000157985	78292	AGAP1	ArfGAP with GTPase domain, ankyrin repeat and PH domain 1	116987	2	n/a	n/a	4.34E-01	1.256
1098951	ENSG00000166974	10824	MAPRE2	microtubule-associated protein, RP/EB family, member 2	10982	18	n/a	n/a	4.39E-01	1.256
1104418	ENSG00000197872	57255	FAM49A	family with sequence similarity 49, member A	81553	2	n/a	n/a	4.45E-01	1.256
1097540	ENSG00000161249	60251	DMKN	dermokine	93099	19	n/a	n/a	4.46E-01	1.256
279985803	ENSG00000244485	0	RP11-150D5.1	RP11-150D5.1	0	16	n/a	n/a	4.41E-01	1.253
279822031	ENSG00000228466	0	RP5-1189B24.4	RP5-1189B24.4	0	X	n/a	n/a	4.47E-01	1.253
280010024	ENSG00000249141	0	RP11-514O12.4	RP11-514O12.4	0	6	n/a	n/a	4.34E-01	1.252
1099864	ENSG00000170801	60678	HTRA3	HtrA serine peptidase 3	94031	4	n/a	n/a	4.38E-01	1.252
280112715	ENSG00000258185	0	RP11-202H2.1	RP11-202H2.1	0	12	n/a	n/a	4.43E-01	1.252
279847205	ENSG00000230729	0	RP11-296L22.8	RP11-296L22.8	0	9	n/a	n/a	4.46E-01	1.252
1103434	ENSG00000187955	7330	COL14A1	collagen, type XIV, alpha 1	7373	8	n/a	n/a	4.32E-01	1.251
280080498	ENSG00000255073	0	ZFP91-CNTF	ZFP91-CNTF readthrough (non-protein coding)	0	11	n/a	n/a	4.36E-01	1.251
1105019	ENSG00000204128	90415	C2orf72	chromosome 2 open reading frame 72	257407	2	n/a	n/a	4.48E-01	1.251
1098855	ENSG00000166592	6203	RRAD	Ras-related associated with diabetes	6236	16	n/a	n/a	4.44E-01	1.25
1102296	ENSG00000183273	81480	CCDC60	coiled-coil domain containing 60	160777	12	n/a	n/a	4.33E-01	1.249
1107800	ENSG00000231167	0	YBX1P2	Y box binding protein 1 pseudogene 2	0	7	n/a	n/a	4.34E-01	1.249
1089466	ENSG00000101871	4256	MID1	midline 1 (Opitz/BBB syndrome)	4281	X	n/a	n/a	4.35E-01	1.249
1096406	ENSG00000151948	80367	GLT1D1	glycosyltransferase 1 domain containing 1	144423	12	n/a	n/a	4.35E-01	1.249
279913427	ENSG00000236698	0	EIF1AP1	EIF1AP1	0	1	n/a	n/a	4.35E-01	1.249
1090603	ENSG00000109819	10733	PPARGC1A	peroxisome proliferator-activated receptor gamma, coactivator 1 alpha	10891	4	n/a	n/a	4.32E-01	1.248
1090354	ENSG00000107872	55015	FBXL15	F-box and leucine-rich repeat protein 15	79176	10	n/a	n/a	4.33E-01	1.248
279736792	ENSG00000215057	0	RP3-380B8.1	RP3-380B8.1	0	6	n/a	n/a	4.36E-01	1.248
1093178	ENSG00000130429	9950	ARPC1B	actin related protein 2/3 complex, subunit 1B, 41kDa	10095	7	n/a	n/a	4.43E-01	1.248
1087852	ENSG00000066583	30498	ISOC1	isochorismatase domain containing 1	51015	5	n/a	n/a	4.46E-01	1.248
1088671	ENSG00000088881	36866	EBF4	early B-cell factor 4	57593	20	n/a	n/a	4.34E-01	1.247
1090304	ENSG00000107404	1843	DVL1	dishevelled, dsh homolog 1 (Drosophila)	1855	1	n/a	n/a	4.33E-01	1.246
1106032	ENSG00000214262	59022	ANKRD36BP1	ankyrin repeat domain 36B pseudogene 1	84832	1	n/a	n/a	4.39E-01	1.246
1095393	ENSG00000143774	2970	GUK1	guanylate kinase 1	2987	1	n/a	n/a	4.45E-01	1.246
1088815	ENSG00000091622	57643	PITPNM3	PITPNM family member 3	83394	17	n/a	n/a	4.34E-01	1.245
1100779	ENSG00000175077	79499	RTP1	receptor (chemosensory) transporter protein 1	132112	3	n/a	n/a	4.46E-01	1.245
1090960	ENSG00000112419	9605	PHACTR2	phosphatase and actin regulator 2	9749	6	n/a	n/a	4.34E-01	1.244
1094911	ENSG00000140526	10899	ABHD2	abhydrolase domain containing 2	11057	15	n/a	n/a	4.35E-01	1.244
1103563	ENSG00000188483	123587	IER5L	immediate early response 5-like	389792	9	n/a	n/a	4.36E-01	1.244
1103286	ENSG00000187260	110422	WDR86	WD repeat domain 86	349136	7	n/a	n/a	4.39E-01	1.244
1087700	ENSG00000061337	11018	LZTS1	leucine zipper, putative tumor suppressor 1	11178	8	n/a	n/a	4.32E-01	1.243
1094356	ENSG00000137261	9712	KIAA0319	KIAA0319	9856	6	n/a	n/a	4.34E-01	1.243
279861177	ENSG00000231970	0	RP11-452K12.7	RP11-452K12.7	0	10	n/a	n/a	4.35E-01	1.243
1092621	ENSG00000125810	22674	CD93	CD93 molecule	22918	20	n/a	n/a	4.40E-01	1.243
280131720	ENSG00000259366	0	CTD-2647L4.4	CTD-2647L4.4	0	8	n/a	n/a	4.35E-01	1.242
1100025	ENSG00000171451	60141	DSEL	dermatan sulfate epimerase-like	92126	18	n/a	n/a	4.34E-01	1.241
1099777	ENSG00000170412	35177	GPRC5C	G protein-coupled receptor, family C, group 5, member C	55890	17	n/a	n/a	4.35E-01	1.241
1095718	ENSG00000146038	30953	DCDC2	doublecortin domain containing 2	51473	6	n/a	n/a	4.45E-01	1.241
279930951	ENSG00000238169	0	RP11-165I9.8	RP11-165I9.8	0	13	n/a	n/a	4.36E-01	1.24
1095060	ENSG00000141526	9000	SLC16A3	solute carrier family 16, member 3 (monocarboxylic acid transporter 4)	9123	17	n/a	n/a	4.39E-01	1.24
1096601	ENSG00000153558	25576	FBXL2	F-box and leucine-rich repeat protein 2	25827	3	n/a	n/a	4.32E-01	1.239
1095220	ENSG00000142875	5535	PRKACB	protein kinase, cAMP-dependent, catalytic, beta	5567	1	n/a	n/a	4.34E-01	1.239
1088166	ENSG00000075213	10224	SEMA3A	sema domain, immunoglobulin domain (Ig), short basic domain, secreted, (semaphorin) 3A	10371	7	n/a	n/a	4.35E-01	1.239
1090608	ENSG00000109861	1067	CTSC	cathepsin C	1075	11	n/a	n/a	4.39E-01	1.239
1103185	ENSG00000186862	55757	PDZD7	PDZ domain containing 7	79955	10	n/a	n/a	4.41E-01	1.239
1087476	ENSG00000044524	2027	EPHA3	EPH receptor A3	2042	3	n/a	n/a	4.41E-01	1.239
1088354	ENSG00000079841	22754	RIMS1	regulating synaptic membrane exocytosis 1	22999	6	n/a	n/a	4.35E-01	1.238
1102377	ENSG00000183615	58930	FAM167B	family with sequence similarity 167, member B	84734	1	n/a	n/a	4.38E-01	1.238
279706166	ENSG00000207181	0	SNORA14B	small nucleolar RNA, H/ACA box 14B	0	1	n/a	n/a	4.39E-01	1.238
1097798	ENSG00000162849	34372	KIF26B	kinesin family member 26B	55083	1	n/a	n/a	4.39E-01	1.238
279768649	ENSG00000223812	0	RP11-197K6.1	RP11-197K6.1	0	3	n/a	n/a	4.40E-01	1.238
279886361	ENSG00000234194	0	RP4-781B1.2	RP4-781B1.2	0	20	n/a	n/a	4.32E-01	1.237
1100933	ENSG00000175894	33377	TSPEAR	thrombospondin-type laminin G domain and EAR repeats	54084	21	n/a	n/a	4.33E-01	1.237
280080203	ENSG00000255050	0	RP11-661A12.9	RP11-661A12.9	0	8	n/a	n/a	4.47E-01	1.237
279966459	ENSG00000242481	0	AL592546.1	AL592546.1	0	10	n/a	n/a	4.43E-01	1.236
279909111	ENSG00000236283	0	AC013463.2	AC013463.2	0	2	n/a	n/a	4.32E-01	1.235
1101779	ENSG00000180720	1124	CHRM4	cholinergic receptor, muscarinic 4	1132	11	n/a	n/a	4.33E-01	1.234
1094223	ENSG00000136643	26497	RPS6KC1	ribosomal protein S6 kinase, 52kDa, polypeptide 1	26750	1	n/a	n/a	4.39E-01	1.234
1094518	ENSG00000138078	9439	PREPL	prolyl endopeptidase-like	9581	2	n/a	n/a	4.41E-01	1.234
1106969	ENSG00000225663	110380	FAM195B	family with sequence similarity 195, member B	348262	17	n/a	n/a	4.34E-01	1.233
1108966	ENSG00000240972	4257	MIF	macrophage migration inhibitory factor (glycosylation-inhibiting factor)	4282	22	n/a	n/a	4.35E-01	1.233
1086950	ENSG00000005238	56057	KIAA1539	KIAA1539	80256	9	n/a	n/a	4.39E-01	1.233
1097271	ENSG00000159247	0	TUBBP5	tubulin, beta pseudogene 5	0	9	n/a	n/a	4.41E-01	1.233
1094500	ENSG00000138018	59620	EPT1	ethanolaminephosphotransferase 1 (CDP-ethanolamine-specific)	85465	2	n/a	n/a	4.41E-01	1.233
279745105	ENSG00000216740	0	ANXA2P3	annexin A2 pseudogene 3	0	10	n/a	n/a	4.48E-01	1.233
1100531	ENSG00000173698	10004	GPR64	G protein-coupled receptor 64	10149	X	n/a	n/a	4.34E-01	1.232
1100354	ENSG00000172817	9284	CYP7B1	cytochrome P450, family 7, subfamily B, polypeptide 1	9420	8	n/a	n/a	4.36E-01	1.232
1088874	ENSG00000093072	31296	CECR1	cat eye syndrome chromosome region, candidate 1	51816	22	n/a	n/a	4.38E-01	1.232
1108531	ENSG00000235961	1019274	PNMA6C	paraneoplastic antigen like 6C	100287428	X	n/a	n/a	4.39E-01	1.232
1099886	ENSG00000170891	33651	CYTL1	cytokine-like 1	54360	4	n/a	n/a	4.39E-01	1.232
1096775	ENSG00000155052	79385	CNTNAP5	contactin associated protein-like 5	129684	2	n/a	n/a	4.44E-01	1.232
1099801	ENSG00000170485	4831	NPAS2	neuronal PAS domain protein 2	4862	2	n/a	n/a	4.32E-01	1.231
1089836	ENSG00000104723	7944	TUSC3	tumor suppressor candidate 3	7991	8	n/a	n/a	4.34E-01	1.231
1092145	ENSG00000122176	2315	FMOD	fibromodulin	2331	1	n/a	n/a	4.34E-01	1.231
1097324	ENSG00000159685	58513	CHCHD6	coiled-coil-helix-coiled-coil-helix domain containing 6	84303	3	n/a	n/a	4.39E-01	1.231
1099705	ENSG00000170091	31097	HMP19	Neuron-specific protein family member 2	51617	5	n/a	n/a	4.41E-01	1.231
280116726	ENSG00000258509	0	RP11-857B24.3	RP11-857B24.3	0	14	n/a	n/a	4.41E-01	1.231
1093911	ENSG00000135047	1503	CTSL1	cathepsin L1	1514	9	n/a	n/a	4.32E-01	1.23
280092122	ENSG00000256010	0	U47924.11	U47924.11	0	12	n/a	n/a	4.34E-01	1.23
1098755	ENSG00000166228	5060	PCBD1	pterin-4 alpha-carbinolamine dehydratase/dimerization cofactor of hepatocyte nuclear factor 1 alpha	5092	10	n/a	n/a	4.38E-01	1.23
1098449	ENSG00000164983	81283	TMEM65	transmembrane protein 65	157378	8	n/a	n/a	4.43E-01	1.23
279735887	ENSG00000215007	0	DNAJA1P3	DnaJ (Hsp40) homolog, subfamily A, member 1 pseudogene 3	0	X	n/a	n/a	4.33E-01	1.229
1097427	ENSG00000160352	80690	ZNF714	zinc finger protein 714	148206	19	n/a	n/a	4.34E-01	1.229
1106457	ENSG00000218537	0	AP000350.4	Uncharacterized protein	0	22	n/a	n/a	4.35E-01	1.229
280007488	ENSG00000248906	0	RP3-389A20.4	RP3-389A20.4	0	X	n/a	n/a	4.36E-01	1.229
1097335	ENSG00000159784	9571	FAM131B	family with sequence similarity 131, member B	9715	7	n/a	n/a	4.39E-01	1.229
279907086	ENSG00000236085	0	ACTG1P4	actin, gamma 1 pseudogene 4	0	1	n/a	n/a	4.40E-01	1.229
279758915	ENSG00000222167	0	AC127496.2	AC127496.2	0	17	n/a	n/a	4.34E-01	1.228
279997644	ENSG00000248121	0	AC005562.2	AC005562.2	0	17	n/a	n/a	4.36E-01	1.228
279881622	ENSG00000233766	0	AC098617.2	AC098617.2	0	2	n/a	n/a	4.42E-01	1.228
280037591	ENSG00000251357	0	AP000350.10	AP000350.10	0	22	n/a	n/a	4.47E-01	1.228
1102078	ENSG00000182327	122922	GLTPD2	glycolipid transfer protein domain containing 2	388323	17	n/a	n/a	4.36E-01	1.227
1090095	ENSG00000105855	3671	ITGB8	integrin, beta 8	3696	7	n/a	n/a	4.40E-01	1.227
1090459	ENSG00000108639	9021	SYNGR2	synaptogyrin 2	9144	17	n/a	n/a	4.40E-01	1.227
280030114	ENSG00000250751	0	RP11-613C6.2	RP11-613C6.2	0	17	n/a	n/a	4.39E-01	1.226
1095946	ENSG00000147799	56502	ARHGAP39	Rho GTPase activating protein 39	80728	8	n/a	n/a	4.39E-01	1.226
1095948	ENSG00000147813	60252	NAPRT1	nicotinate phosphoribosyltransferase domain containing 1	93100	8	n/a	n/a	4.45E-01	1.226
1096899	ENSG00000156219	416	ART3	ADP-ribosyltransferase 3	419	4	n/a	n/a	4.38E-01	1.225
1086873	ENSG00000001167	4769	NFYA	nuclear transcription factor Y, alpha	4800	6	n/a	n/a	4.41E-01	1.225
280079792	ENSG00000255036	0	RP11-23J9.4	RP11-23J9.4	0	9	n/a	n/a	4.41E-01	1.225
1102016	ENSG00000182093	7442	WRB	tryptophan rich basic protein	7485	21	n/a	n/a	4.44E-01	1.225
1091606	ENSG00000117411	8634	B4GALT2	UDP-Gal:betaGlcNAc beta 1,4- galactosyltransferase, polypeptide 2	8704	1	n/a	n/a	4.46E-01	1.225
1097951	ENSG00000163412	105958	EIF4E3	eukaryotic translation initiation factor 4E family member 3	317649	3	n/a	n/a	4.33E-01	1.224
1095222	ENSG00000142910	40762	TINAGL1	tubulointerstitial nephritis antigen-like 1	64129	1	n/a	n/a	4.34E-01	1.224
279902027	ENSG00000235597	80904	AC013402.2	AC013402.2	150568	2	n/a	n/a	4.48E-01	1.224
1087053	ENSG00000007520	77721	C16orf42	chromosome 16 open reading frame 42	115939	16	n/a	n/a	4.40E-01	1.223
1101747	ENSG00000180509	3728	KCNE1	potassium voltage-gated channel, Isk-related family, member 1	3753	21	n/a	n/a	4.40E-01	1.223
1087082	ENSG00000008382	59144	MPND	MPN domain containing	84954	19	n/a	n/a	4.33E-01	1.222
1093314	ENSG00000131116	79128	ZNF428	zinc finger protein 428	126299	19	n/a	n/a	4.35E-01	1.222
1096107	ENSG00000149218	22807	ENDOD1	endonuclease domain containing 1	23052	11	n/a	n/a	4.44E-01	1.222
279904086	ENSG00000235787	0	RP11-219I21.1	RP11-219I21.1	0	3	n/a	n/a	4.46E-01	1.222
280105773	ENSG00000257494	0	RP3-521E19.2	RP3-521E19.2	0	12	n/a	n/a	4.38E-01	1.221
1090600	ENSG00000109794	25603	FAM149A	family with sequence similarity 149, member A	25854	4	n/a	n/a	4.42E-01	1.221
1094436	ENSG00000137726	33131	FXYD6	FXYD domain containing ion transport regulator 6	53826	11	n/a	n/a	4.43E-01	1.221
1092036	ENSG00000121064	37766	SCPEP1	serine carboxypeptidase 1	59342	17	n/a	n/a	4.44E-01	1.221
1099079	ENSG00000167553	58982	TUBA1C	tubulin, alpha 1c	84790	12	n/a	n/a	4.46E-01	1.221
1090689	ENSG00000110660	34022	SLC35F2	solute carrier family 35, member F2	54733	11	n/a	n/a	4.32E-01	1.22
1095832	ENSG00000147003	36667	TMEM27	transmembrane protein 27	57393	X	n/a	n/a	4.39E-01	1.22
1093183	ENSG00000130479	34490	MAP1S	microtubule-associated protein 1S	55201	19	n/a	n/a	4.40E-01	1.22
1095485	ENSG00000144369	81658	FAM171B	family with sequence similarity 171, member B	165215	2	n/a	n/a	4.43E-01	1.22
280005797	ENSG00000248751	0	RP1-130H16.18	RP1-130H16.18	0	22	n/a	n/a	4.34E-01	1.219
280131763	ENSG00000259370	0	RP11-1069G10.1	RP11-1069G10.1	0	15	n/a	n/a	4.35E-01	1.219
1099596	ENSG00000169618	10729	PROKR1	prokineticin receptor 1	10887	2	n/a	n/a	4.32E-01	1.218
1093604	ENSG00000132975	2818	GPR12	G protein-coupled receptor 12	2835	13	n/a	n/a	4.34E-01	1.218
1097406	ENSG00000160256	59562	FAM207A	family with sequence similarity 207, member A	85395	21	n/a	n/a	4.35E-01	1.218
279726202	ENSG00000213962	0	API5P2	API5 pseudogene 2	0	2	n/a	n/a	4.40E-01	1.217
280107790	ENSG00000257715	0	RP11-256L6.2	RP11-256L6.2	0	12	n/a	n/a	4.44E-01	1.217
1102678	ENSG00000184845	1800	DRD1	dopamine receptor D1	1812	5	n/a	n/a	4.46E-01	1.217
1093097	ENSG00000129932	57719	DOHH	deoxyhypusine hydroxylase/monooxygenase	83475	19	n/a	n/a	4.47E-01	1.217
279809762	ENSG00000227329	0	RP11-258C19.4	RP11-258C19.4	0	X	n/a	n/a	4.48E-01	1.217
1097999	ENSG00000163539	22877	CLASP2	cytoplasmic linker associated protein 2	23122	3	n/a	n/a	4.35E-01	1.216
280017746	ENSG00000249786	0	EAF1-AS1	EAF1 antisense RNA 1 (non-protein coding)	0	3	n/a	n/a	4.40E-01	1.216
279875170	ENSG00000233205	0	AC108479.2	AC108479.2	0	2	n/a	n/a	4.42E-01	1.216
280090679	ENSG00000255839	0	RP11-338K17.8	RP11-338K17.8	0	12	n/a	n/a	4.35E-01	1.215
280089285	ENSG00000255692	0	RP1-127H14.3	Uncharacterized protein	0	12	n/a	n/a	4.39E-01	1.215
1087857	ENSG00000066735	25902	KIF26A	kinesin family member 26A	26153	14	n/a	n/a	4.39E-01	1.215
1098646	ENSG00000165816	109897	VWA2	von Willebrand factor A domain containing 2	340706	10	n/a	n/a	4.36E-01	1.214
1102221	ENSG00000182957	85716	SPATA13	spermatogenesis associated 13	221178	13	n/a	n/a	4.39E-01	1.214
1090631	ENSG00000110057	57304	UNC93B1	unc-93 homolog B1 (C. elegans)	81622	11	n/a	n/a	4.34E-01	1.213
1103862	ENSG00000196227	40582	C20orf177	chromosome 20 open reading frame 177	63939	20	n/a	n/a	4.34E-01	1.213
280121833	ENSG00000258800	0	CTD-2302E22.2	CTD-2302E22.2	0	14	n/a	n/a	4.34E-01	1.213
1087411	ENSG00000037749	4213	MFAP3	microfibrillar-associated protein 3	4238	5	n/a	n/a	4.35E-01	1.213
1096225	ENSG00000150403	34291	TMCO3	transmembrane and coiled-coil domains 3	55002	13	n/a	n/a	4.38E-01	1.213
1102540	ENSG00000184232	85637	OAF	OAF homolog (Drosophila)	220323	11	n/a	n/a	4.41E-01	1.213
279917462	ENSG00000237033	0	RP11-428K13.1	RP11-428K13.1	0	1	n/a	n/a	4.47E-01	1.213
279773016	ENSG00000224155	0	RP11-700P18.2	RP11-700P18.2	0	7	n/a	n/a	4.34E-01	1.212
279902412	ENSG00000235635	0	AC016644.1	AC016644.1	0	5	n/a	n/a	4.38E-01	1.212
279689317	ENSG00000204982	0	RP11-255A11.7	RP11-255A11.7	0	9	n/a	n/a	4.41E-01	1.212
279898833	ENSG00000235282	0	RP1-8B22.1	RP1-8B22.1	0	1	n/a	n/a	4.44E-01	1.212
1091107	ENSG00000113638	23302	TTC33	tetratricopeptide repeat domain 33	23548	5	n/a	n/a	4.41E-01	1.211
1100210	ENSG00000172201	3380	ID4	inhibitor of DNA binding 4, dominant negative helix-loop-helix protein	3400	6	n/a	n/a	4.46E-01	1.211
279878780	ENSG00000233508	0	RP1-269M15.3	RP1-269M15.3	0	20	n/a	n/a	4.46E-01	1.211
1103752	ENSG00000189184	33801	PCDH18	protocadherin 18	54510	4	n/a	n/a	4.47E-01	1.211
280031793	ENSG00000250902	0	RP11-301H24.4	RP11-301H24.4	0	4	n/a	n/a	4.32E-01	1.21
280050684	ENSG00000252907	0	AC105129.1	AC105129.1	0	15	n/a	n/a	4.34E-01	1.21
1098714	ENSG00000166111	34819	SVOP	SV2 related protein homolog (rat)	55530	12	n/a	n/a	4.40E-01	1.21
280078288	ENSG00000254959	0	INMT-FAM188B	INMT-FAM188B readthrough (non-protein coding)	0	7	n/a	n/a	4.44E-01	1.21
1103239	ENSG00000187068	94560	C3orf70	chromosome 3 open reading frame 70	285382	3	n/a	n/a	4.36E-01	1.209
1101650	ENSG00000179915	9243	NRXN1	neurexin 1	9378	2	n/a	n/a	4.36E-01	1.209
1091426	ENSG00000116106	2028	EPHA4	EPH receptor A4	2043	2	n/a	n/a	4.39E-01	1.209
279815318	ENSG00000227852	0	RP11-156G14.6	RP11-156G14.6	0	9	n/a	n/a	4.39E-01	1.209
1088507	ENSG00000084636	1298	COL16A1	collagen, type XVI, alpha 1	1307	1	n/a	n/a	4.40E-01	1.209
279897722	ENSG00000235169	123051	RP1-286D6.2	RP1-286D6.2	388588	1	n/a	n/a	4.41E-01	1.209
1104819	ENSG00000198929	9578	NOS1AP	nitric oxide synthase 1 (neuronal) adaptor protein	9722	1	n/a	n/a	4.44E-01	1.209
1087793	ENSG00000065308	9553	TRAM2	translocation associated membrane protein 2	9697	6	n/a	n/a	4.44E-01	1.209
1096536	ENSG00000152969	81086	JAKMIP1	janus kinase and microtubule interacting protein 1	152789	4	n/a	n/a	4.46E-01	1.209
279962039	ENSG00000241988	0	AC093311.4	AC093311.4	0	5	n/a	n/a	4.47E-01	1.209
280073014	ENSG00000254598	93844	CSNK2A1P	casein kinase 2, alpha 1 polypeptide pseudogene	283106	11	n/a	n/a	4.35E-01	1.208
279982150	ENSG00000244128	0	RP11-85M11.2	RP11-85M11.2	0	3	n/a	n/a	4.37E-01	1.208
280126248	ENSG00000259053	0	RP11-33N16.3	RP11-33N16.3	0	14	n/a	n/a	4.39E-01	1.208
280124352	ENSG00000258945	0	RP11-497E19.2	RP11-497E19.2	0	14	n/a	n/a	4.44E-01	1.208
1102450	ENSG00000183808	123534	RBM12B	RNA binding motif protein 12B	389677	8	n/a	n/a	4.46E-01	1.208
1092887	ENSG00000128011	36895	LRFN1	leucine rich repeat and fibronectin type III domain containing 1	57622	19	n/a	n/a	4.47E-01	1.208
1090469	ENSG00000108691	6312	CCL2	chemokine (C-C motif) ligand 2	6347	17	n/a	n/a	4.39E-01	1.207
1088557	ENSG00000086061	3281	DNAJA1	DnaJ (Hsp40) homolog, subfamily A, member 1	3301	9	n/a	n/a	4.39E-01	1.207
1096296	ENSG00000151136	78852	BTBD11	BTB (POZ) domain containing 11	121551	12	n/a	n/a	4.40E-01	1.207
1093692	ENSG00000133703	3820	KRAS	v-Ki-ras2 Kirsten rat sarcoma viral oncogene homolog	3845	12	n/a	n/a	4.40E-01	1.207
1091756	ENSG00000118922	11117	KLF12	Kruppel-like factor 12	11278	13	n/a	n/a	4.43E-01	1.207
280074037	ENSG00000254667	1014058	AP000783.1	Uncharacterized protein	100128242	11	n/a	n/a	4.44E-01	1.207
279854402	ENSG00000231381	0	RNF2P1	ring finger protein 2 pseudogene 1	0	9	n/a	n/a	4.46E-01	1.207
279896914	ENSG00000235105	0	RP11-329A14.1	RP11-329A14.1	0	1	n/a	n/a	4.35E-01	1.206
1095726	ENSG00000146070	7895	PLA2G7	phospholipase A2, group VII (platelet-activating factor acetylhydrolase, plasma)	7941	6	n/a	n/a	4.35E-01	1.206
1096613	ENSG00000153774	10281	CFDP1	craniofacial development protein 1	10428	16	n/a	n/a	4.43E-01	1.206
1099107	ENSG00000167642	10506	SPINT2	serine peptidase inhibitor, Kunitz type, 2	10653	19	n/a	n/a	4.44E-01	1.206
1102276	ENSG00000183166	57940	CALN1	calneuron 1	83698	7	n/a	n/a	4.44E-01	1.206
280131732	ENSG00000259367	0	RP11-815J21.4	RP11-815J21.4	0	15	n/a	n/a	4.32E-01	1.205
279987728	ENSG00000244683	0	AC092656.1	AC092656.1	0	4	n/a	n/a	4.33E-01	1.205
1089904	ENSG00000104973	57537	MED25	mediator complex subunit 25	81857	19	n/a	n/a	4.36E-01	1.205
279877553	ENSG00000233401	0	RP4-621B10.6	RP4-621B10.6	0	1	n/a	n/a	4.36E-01	1.205
1091749	ENSG00000118816	10825	CCNI	cyclin I	10983	4	n/a	n/a	4.39E-01	1.205
1100331	ENSG00000172731	34511	LRRC20	leucine rich repeat containing 20	55222	10	n/a	n/a	4.44E-01	1.205
279997535	ENSG00000248113	0	RP11-791G16.4	RP11-791G16.4	0	4	n/a	n/a	4.44E-01	1.205
1088393	ENSG00000081019	33956	RSBN1	round spermatid basic protein 1	54665	1	n/a	n/a	4.32E-01	1.204
1099671	ENSG00000169925	7971	BRD3	bromodomain containing 3	8019	9	n/a	n/a	4.34E-01	1.204
1103106	ENSG00000186480	3613	INSIG1	insulin induced gene 1	3638	7	n/a	n/a	4.46E-01	1.204
1090136	ENSG00000106034	55776	C7orf58	chromosome 7 open reading frame 58	79974	7	n/a	n/a	4.33E-01	1.203
1094561	ENSG00000138311	22647	ZNF365	zinc finger protein 365	22891	10	n/a	n/a	4.35E-01	1.203
1087601	ENSG00000054598	2280	FOXC1	forkhead box C1	2296	6	n/a	n/a	4.33E-01	1.202
279960487	ENSG00000241859	0	KALP	Kallmann syndrome sequence pseudogene	0	Y	n/a	n/a	4.39E-01	1.202
1106543	ENSG00000221926	10479	TRIM16	tripartite motif containing 16	10626	17	n/a	n/a	4.39E-01	1.202
280008253	ENSG00000248980	0	RP11-87F15.2	RP11-87F15.2	0	4	n/a	n/a	4.39E-01	1.202
280037388	ENSG00000251337	0	AL355574.1	AL355574.1	0	9	n/a	n/a	4.43E-01	1.202
280003808	ENSG00000248608	0	RP11-206P5.2	RP11-206P5.2	0	4	n/a	n/a	4.46E-01	1.202
279869091	ENSG00000232662	0	LDHBP1	lactate dehydrogenase B pseudogene 1	0	13	n/a	n/a	4.34E-01	1.201
280041091	ENSG00000251602	157123501	RP11-521B24.3	RP11-521B24.3	100507437	14	n/a	n/a	4.35E-01	1.201
1099175	ENSG00000167851	11150	CD300A	CD300a molecule	11314	17	n/a	n/a	4.35E-01	1.201
1107128	ENSG00000226763	1001626	SRRM5	serine/arginine repetitive matrix 5	100170229	19	n/a	n/a	4.35E-01	1.201
280065992	ENSG00000254099	0	AC005740.5	AC005740.5	0	5	n/a	n/a	4.36E-01	1.201
1097067	ENSG00000157613	59994	CREB3L1	cAMP responsive element binding protein 3-like 1	90993	11	n/a	n/a	4.39E-01	1.201
1104574	ENSG00000198324	80393	FAM109A	family with sequence similarity 109, member A	144717	12	n/a	n/a	4.44E-01	1.201
1087421	ENSG00000038382	7161	TRIO	triple functional domain (PTPRF interacting)	7204	5	n/a	n/a	4.44E-01	1.201
1087493	ENSG00000047578	23002	KIAA0556	KIAA0556	23247	16	n/a	n/a	4.46E-01	1.201
1100525	ENSG00000173673	124076	HES3	hairy and enhancer of split 3 (Drosophila)	390992	1	n/a	n/a	4.47E-01	1.201
1099714	ENSG00000170145	22990	SIK2	salt-inducible kinase 2	23235	11	n/a	n/a	4.32E-01	1.2
1087764	ENSG00000064651	6522	SLC12A2	solute carrier family 12 (sodium/potassium/chloride transporters), member 2	6558	5	n/a	n/a	4.35E-01	1.2
279791998	ENSG00000225792	0	AC004540.4	AC004540.4	0	7	n/a	n/a	4.35E-01	1.199
1104515	ENSG00000198125	4126	MB	myoglobin	4151	22	n/a	n/a	4.38E-01	1.199
1104811	ENSG00000198915	85693	RASGEF1A	RasGEF domain family, member 1A	221002	10	n/a	n/a	4.40E-01	1.198
279843465	ENSG00000230409	0	TCEA1P2	transcription elongation factor A (SII), 1 pseudogene 2	0	3	n/a	n/a	4.46E-01	1.198
1092610	ENSG00000125746	23890	EML2	echinoderm microtubule associated protein like 2	24139	19	n/a	n/a	4.46E-01	1.198
1098136	ENSG00000163939	34482	PBRM1	polybromo 1	55193	3	n/a	n/a	4.32E-01	1.197
1088344	ENSG00000079462	5018	PAFAH1B3	platelet-activating factor acetylhydrolase 1b, catalytic subunit 3 (29kDa)	5050	19	n/a	n/a	4.35E-01	1.197
1097270	ENSG00000159239	123222	C2orf81	chromosome 2 open reading frame 81	388963	2	n/a	n/a	4.39E-01	1.197
280071741	ENSG00000254510	157121009	RP11-867G23.10	RP11-867G23.10	100505504	11	n/a	n/a	4.45E-01	1.197
1104078	ENSG00000196821	41345	C6orf106	chromosome 6 open reading frame 106	64771	6	n/a	n/a	4.45E-01	1.197
279826255	ENSG00000228838	0	RP4-784A16.2	RP4-784A16.2	0	1	n/a	n/a	4.46E-01	1.197
280107158	ENSG00000257624	0	RP1-128M12.3	RP1-128M12.3	0	12	n/a	n/a	4.48E-01	1.197
1092781	ENSG00000126934	5573	MAP2K2	mitogen-activated protein kinase kinase 2	5605	19	n/a	n/a	4.40E-01	1.196
279996973	ENSG00000247993	0	RP11-79P5.2	RP11-79P5.2	0	5	n/a	n/a	4.48E-01	1.196
1088014	ENSG00000070961	487	ATP2B1	ATPase, Ca++ transporting, plasma membrane 1	490	12	n/a	n/a	4.34E-01	1.195
1097544	ENSG00000161277	83494	THAP8	THAP domain containing 8	199745	19	n/a	n/a	4.34E-01	1.195
1098113	ENSG00000163875	41343	MEAF6	MYST/Esa1-associated factor 6	64769	1	n/a	n/a	4.36E-01	1.195
1088103	ENSG00000073464	1174	CLCN4	chloride channel 4	1183	X	n/a	n/a	4.34E-01	1.194
1092054	ENSG00000121297	36889	TSHZ3	teashirt zinc finger homeobox 3	57616	19	n/a	n/a	4.34E-01	1.194
280033929	ENSG00000251066	0	CTC-534B23.1	CTC-534B23.1	0	5	n/a	n/a	4.39E-01	1.194
1100913	ENSG00000175785	80426	PRIMA1	proline rich membrane anchor 1	145270	14	n/a	n/a	4.41E-01	1.194
1104324	ENSG00000197584	10096	KCNMB2	potassium large conductance calcium-activated channel, subfamily M, beta member 2	10242	3	n/a	n/a	4.44E-01	1.194
1101234	ENSG00000177463	7139	NR2C2	nuclear receptor subfamily 2, group C, member 2	7182	3	n/a	n/a	4.46E-01	1.194
1087231	ENSG00000015676	23141	NUDCD3	NudC domain containing 3	23386	7	n/a	n/a	4.36E-01	1.193
1104603	ENSG00000198431	7253	TXNRD1	thioredoxin reductase 1	7296	12	n/a	n/a	4.36E-01	1.192
1096280	ENSG00000151012	23410	SLC7A11	solute carrier family 7 (anionic amino acid transporter light chain, xc- system), member 11	23657	4	n/a	n/a	4.39E-01	1.192
279706068	ENSG00000207166	0	SNORA68	small nucleolar RNA, H/ACA box 68	0	19	n/a	n/a	4.40E-01	1.192
1094462	ENSG00000137821	34128	LRRC49	leucine rich repeat containing 49	54839	15	n/a	n/a	4.40E-01	1.192
1087768	ENSG00000064687	10200	ABCA7	ATP-binding cassette, sub-family A (ABC1), member 7	10347	19	n/a	n/a	4.40E-01	1.192
1097440	ENSG00000160469	58647	BRSK1	BR serine/threonine kinase 1	84446	19	n/a	n/a	4.47E-01	1.192
1093945	ENSG00000135241	30130	PNPLA8	patatin-like phospholipase domain containing 8	50640	7	n/a	n/a	4.34E-01	1.191
1092338	ENSG00000123908	26906	EIF2C2	eukaryotic translation initiation factor 2C, 2	27161	8	n/a	n/a	4.35E-01	1.191
280026987	ENSG00000250510	26984	GPR162	G protein-coupled receptor 162	27239	12	n/a	n/a	4.35E-01	1.191
1107297	ENSG00000227888	1016571	FAM66A	family with sequence similarity 66, member A	100133172	8	n/a	n/a	4.35E-01	1.191
280111987	ENSG00000258111	0	RP11-43D4.2	RP11-43D4.2	0	12	n/a	n/a	4.40E-01	1.191
1098718	ENSG00000166128	31242	RAB8B	RAB8B, member RAS oncogene family	51762	15	n/a	n/a	4.47E-01	1.191
279902424	ENSG00000235636	0	NUS1P1	nuclear undecaprenyl pyrophosphate synthase 1 homolog (S. cerevisiae) pseudogene 1	0	X	n/a	n/a	4.34E-01	1.19
1087927	ENSG00000068796	3771	KIF2A	kinesin heavy chain member 2A	3796	5	n/a	n/a	4.35E-01	1.19
1100788	ENSG00000175115	34979	PACS1	phosphofurin acidic cluster sorting protein 1	55690	11	n/a	n/a	4.40E-01	1.19
1096665	ENSG00000154133	33829	ROBO4	roundabout homolog 4, magic roundabout (Drosophila)	54538	11	n/a	n/a	4.43E-01	1.19
1097392	ENSG00000160209	8500	PDXK	pyridoxal (pyridoxine, vitamin B6) kinase	8566	21	n/a	n/a	4.44E-01	1.19
280085222	ENSG00000255351	0	RP11-567I13.1	RP11-567I13.1	0	11	n/a	n/a	4.48E-01	1.19
1103316	ENSG00000187535	9598	IFT140	intraflagellar transport 140 homolog (Chlamydomonas)	9742	16	n/a	n/a	4.48E-01	1.189
1091784	ENSG00000119283	133890	TRIM67	tripartite motif containing 67	440730	1	n/a	n/a	4.33E-01	1.188
279942905	ENSG00000239783	0	RP5-1050K3.3	RP5-1050K3.3	0	20	n/a	n/a	4.34E-01	1.188
1099678	ENSG00000169957	55527	ZNF768	zinc finger protein 768	79724	16	n/a	n/a	4.33E-01	1.187
279877052	ENSG00000233370	0	AC092664.1	AC092664.1	0	2	n/a	n/a	4.34E-01	1.187
279787728	ENSG00000225445	0	AC003102.3	AC003102.3	0	17	n/a	n/a	4.34E-01	1.187
1089992	ENSG00000105419	36196	MEIS3	Meis homeobox 3	56917	19	n/a	n/a	4.35E-01	1.187
1095761	ENSG00000146360	2813	GPR6	G protein-coupled receptor 6	2830	6	n/a	n/a	4.39E-01	1.187
279779415	ENSG00000224680	0	PLA2G12AP1	phospholipase A2, group XIIA pseudogene 1	0	1	n/a	n/a	4.33E-01	1.186
1087539	ENSG00000049759	23082	NEDD4L	neural precursor cell expressed, developmentally down-regulated 4-like	23327	18	n/a	n/a	4.41E-01	1.186
1106383	ENSG00000215621	0	AC174470.1	Protein FAM195B	0	17	n/a	n/a	4.41E-01	1.186
1088026	ENSG00000071246	22602	VASH1	vasohibin 1	22846	14	n/a	n/a	4.44E-01	1.186
279930480	ENSG00000238123	0	MID1IP1-AS1	MID1IP1 antisense RNA 1 (non-protein coding)	0	X	n/a	n/a	4.34E-01	1.185
279873369	ENSG00000233028	0	RP4-725G10.4	RP4-725G10.4	0	7	n/a	n/a	4.36E-01	1.185
279949308	ENSG00000240510	0	AL589765.1	Uncharacterized proteincDNA FLJ36032 fis, clone TESTI2017069	0	1	n/a	n/a	4.36E-01	1.185
280056697	ENSG00000253431	0	RP11-442A17.2	RP11-442A17.2	0	8	n/a	n/a	4.36E-01	1.185
1100019	ENSG00000171435	93962	KSR2	kinase suppressor of ras 2	283455	12	n/a	n/a	4.43E-01	1.185
1103138	ENSG00000186635	78290	ARAP1	ArfGAP with RhoGAP domain, ankyrin repeat and PH domain 1	116985	11	n/a	n/a	4.45E-01	1.185
279881530	ENSG00000233757	0	AC092835.2	AC092835.2	0	2	n/a	n/a	4.46E-01	1.185
1087030	ENSG00000007047	37058	MARK4	MAP/microtubule affinity-regulating kinase 4	57787	19	n/a	n/a	4.46E-01	1.185
279780961	ENSG00000224831	0	RP11-651P23.4	RP11-651P23.4	0	3	n/a	n/a	4.46E-01	1.185
280092611	ENSG00000256053	0	APOPT1	apoptogenic 1	0	14	n/a	n/a	4.47E-01	1.185
279708567	ENSG00000207612	0	MIR604	microRNA 604	0	10	n/a	n/a	4.33E-01	1.184
1099280	ENSG00000168268	41467	NT5DC2	5'-nucleotidase domain containing 2	64943	3	n/a	n/a	4.34E-01	1.184
1105969	ENSG00000214026	6118	MRPL23	mitochondrial ribosomal protein L23	6150	11	n/a	n/a	4.35E-01	1.184
1093344	ENSG00000131374	9635	TBC1D5	TBC1 domain family, member 5	9779	3	n/a	n/a	4.39E-01	1.184
1103963	ENSG00000196497	55514	IPO4	importin 4	79711	14	n/a	n/a	4.40E-01	1.184
1093160	ENSG00000130313	25545	PGLS	6-phosphogluconolactonase	25796	19	n/a	n/a	4.41E-01	1.184
1092404	ENSG00000124249	38057	KCNK15	potassium channel, subfamily K, member 15	60598	20	n/a	n/a	4.34E-01	1.183
1096477	ENSG00000152467	94251	ZSCAN1	zinc finger and SCAN domain containing 1	284312	19	n/a	n/a	4.35E-01	1.183
280120830	ENSG00000258745	0	RP11-218E20.5	RP11-218E20.5	0	14	n/a	n/a	4.35E-01	1.183
1101642	ENSG00000179886	59138	TIGD5	tigger transposable element derived 5	84948	8	n/a	n/a	4.41E-01	1.183
279928280	ENSG00000237951	0	PPIL1P1	peptidylprolyl isomerase (cyclophilin)-like 1 pseudogene 1	0	2	n/a	n/a	4.34E-01	1.182
1098901	ENSG00000166825	287	ANPEP	alanyl (membrane) aminopeptidase	290	15	n/a	n/a	4.34E-01	1.182
280111468	ENSG00000258064	0	RP11-293I14.2	RP11-293I14.2	0	12	n/a	n/a	4.40E-01	1.182
1101791	ENSG00000180776	90138	ZDHHC20	zinc finger, DHHC-type containing 20	253832	13	n/a	n/a	4.43E-01	1.182
1090826	ENSG00000111678	76653	C12orf57	chromosome 12 open reading frame 57	113246	12	n/a	n/a	4.44E-01	1.182
1099645	ENSG00000169855	6059	ROBO1	roundabout, axon guidance receptor, homolog 1 (Drosophila)	6091	3	n/a	n/a	4.46E-01	1.182
1102960	ENSG00000185950	8591	IRS2	insulin receptor substrate 2	8660	13	n/a	n/a	4.47E-01	1.182
1088841	ENSG00000092148	25580	HECTD1	HECT domain containing 1	25831	14	n/a	n/a	4.32E-01	1.181
1094265	ENSG00000136848	81101	DAB2IP	DAB2 interacting protein	153090	9	n/a	n/a	4.39E-01	1.181
1093490	ENSG00000132405	36806	TBC1D14	TBC1 domain family, member 14	57533	4	n/a	n/a	4.33E-01	1.18
1094721	ENSG00000139266	60241	9-Mar	membrane-associated ring finger (C3HC4) 9	92979	12	n/a	n/a	4.36E-01	1.18
1096454	ENSG00000152315	35938	KCNK13	potassium channel, subfamily K, member 13	56659	14	n/a	n/a	4.39E-01	1.18
1086967	ENSG00000005810	22832	MYCBP2	MYC binding protein 2	23077	13	n/a	n/a	4.34E-01	1.179
280125650	ENSG00000259024	157124459	FAM18B2-CDRT4	FAM18B2-CDRT4 readthrough	100533496	17	n/a	n/a	4.34E-01	1.179
1090725	ENSG00000110921	4572	MVK	mevalonate kinase	4598	12	n/a	n/a	4.36E-01	1.179
1101465	ENSG00000178796	94320	RIIAD1	regulatory subunit of type II PKA R-subunit (RIIa) domain containing 1	284485	1	n/a	n/a	4.38E-01	1.179
280138528	ENSG00000259770	0	FDPSL2A	FDPSL2A	0	15	n/a	n/a	4.45E-01	1.179
1100480	ENSG00000173452	90325	TMEM196	transmembrane protein 196	256130	7	n/a	n/a	4.32E-01	1.178
279668462	ENSG00000203306	0	AP001007.1	AP001007.1	0	11	n/a	n/a	4.35E-01	1.178
1098162	ENSG00000164035	31185	EMCN	endomucin	51705	4	n/a	n/a	4.35E-01	1.178
1096513	ENSG00000152767	10015	FARP1	FERM, RhoGEF (ARHGEF) and pleckstrin domain protein 1 (chondrocyte-derived)	10160	13	n/a	n/a	4.35E-01	1.178
1093677	ENSG00000133597	59990	ADCK2	aarF domain containing kinase 2	90956	7	n/a	n/a	4.45E-01	1.178
279467908	ENSG00000175701	0	LINC00116	long intergenic non-protein coding RNA 116	0	2	n/a	n/a	4.46E-01	1.178
1094631	ENSG00000138678	58994	AGPAT9	1-acylglycerol-3-phosphate O-acyltransferase 9	84803	4	n/a	n/a	4.32E-01	1.177
1089260	ENSG00000100744	31007	C14orf129	chromosome 14 open reading frame 129	51527	14	n/a	n/a	4.44E-01	1.177
279745716	ENSG00000217060	0	RP11-30P6.1	RP11-30P6.1	0	6	n/a	n/a	4.46E-01	1.177
1097736	ENSG00000162627	30856	SNX7	sorting nexin 7	51375	1	n/a	n/a	4.47E-01	1.177
280021049	ENSG00000250031	0	RP11-114M5.1	RP11-114M5.1	0	8	n/a	n/a	4.33E-01	1.176
280112872	ENSG00000258204	0	RP11-90E9.1	RP11-90E9.1	0	12	n/a	n/a	4.34E-01	1.176
1090872	ENSG00000111880	8661	RNGTT	RNA guanylyltransferase and 5'-phosphatase	8732	6	n/a	n/a	4.39E-01	1.176
1095253	ENSG00000143155	92198	TIPRL	TIP41, TOR signaling pathway regulator-like (S. cerevisiae)	261726	1	n/a	n/a	4.39E-01	1.176
1105841	ENSG00000213297	0	ZNF625	zinc finger protein 625	0	19	n/a	n/a	4.41E-01	1.176
280092906	ENSG00000256073	59186	C21orf119	chromosome 21 open reading frame 119	84996	21	n/a	n/a	4.45E-01	1.176
1094963	ENSG00000140943	8649	MBTPS1	membrane-bound transcription factor peptidase, site 1	8720	16	n/a	n/a	4.46E-01	1.176
1108995	ENSG00000241563	1316	CORT	cortistatin	1325	1	n/a	n/a	4.47E-01	1.176
1088966	ENSG00000099284	34795	H2AFY2	H2A histone family, member Y2	55506	10	n/a	n/a	4.47E-01	1.176
1099980	ENSG00000171224	85560	C10orf35	chromosome 10 open reading frame 35	219738	10	n/a	n/a	4.48E-01	1.176
1100572	ENSG00000173917	3192	HOXB2	homeobox B2	3212	17	n/a	n/a	4.32E-01	1.175
1105978	ENSG00000214050	81297	FBXO16	F-box protein 16	157574	8	n/a	n/a	4.34E-01	1.175
1087278	ENSG00000021762	77597	OSBPL5	oxysterol binding protein-like 5	114879	11	n/a	n/a	4.35E-01	1.175
1088621	ENSG00000087460	2761	GNAS	GNAS complex locus	2778	20	n/a	n/a	4.40E-01	1.175
280117541	ENSG00000258555	0	KB-1896H10.1	Uncharacterized protein	0	22	n/a	n/a	4.40E-01	1.175
279958989	ENSG00000241679	0	RP11-80H8.4	RP11-80H8.4	0	3	n/a	n/a	4.44E-01	1.175
1095035	ENSG00000141433	113	ADCYAP1	adenylate cyclase activating polypeptide 1 (pituitary)	116	18	n/a	n/a	4.33E-01	1.174
279787685	ENSG00000225439	157123153	BOLA3-AS1	BOLA3 antisense RNA 1 (non-protein coding)	100507171	2	n/a	n/a	4.35E-01	1.174
1093926	ENSG00000135108	22769	FBXO21	F-box protein 21	23014	12	n/a	n/a	4.44E-01	1.174
280091633	ENSG00000255959	0	RP11-804A23.2	RP11-804A23.2	0	11	n/a	n/a	4.47E-01	1.174
1090149	ENSG00000106105	2601	GARS	glycyl-tRNA synthetase	2617	7	n/a	n/a	4.32E-01	1.173
1098370	ENSG00000164694	58823	FNDC1	fibronectin type III domain containing 1	84624	6	n/a	n/a	4.34E-01	1.173
1099114	ENSG00000167657	1601	DAPK3	death-associated protein kinase 3	1613	19	n/a	n/a	4.35E-01	1.173
1104840	ENSG00000198964	92007	SGMS1	sphingomyelin synthase 1	259230	10	n/a	n/a	4.44E-01	1.173
280010464	ENSG00000249180	0	CTC-506B8.1	CTC-506B8.1	0	5	n/a	n/a	4.44E-01	1.173
1104670	ENSG00000198642	35244	KLHL9	kelch-like 9 (Drosophila)	55958	9	n/a	n/a	4.46E-01	1.173
1095624	ENSG00000145388	36994	METTL14	methyltransferase like 14	57721	4	n/a	n/a	4.47E-01	1.173
1089653	ENSG00000103160	57935	HSDL1	hydroxysteroid dehydrogenase like 1	83693	16	n/a	n/a	4.35E-01	1.172
279831302	ENSG00000229299	0	RP4-583P15.10	RP4-583P15.10	0	20	n/a	n/a	4.35E-01	1.172
1100968	ENSG00000176095	9663	IP6K1	inositol hexakisphosphate kinase 1	9807	3	n/a	n/a	4.39E-01	1.172
279863679	ENSG00000232177	0	MTND4P24	MT-ND4 pseudogene 24	0	X	n/a	n/a	4.39E-01	1.172
1097153	ENSG00000158373	3000	HIST1H2BD	histone cluster 1, H2bd	3017	6	n/a	n/a	4.40E-01	1.172
1095059	ENSG00000141524	11158	TMC6	transmembrane channel-like 6	11322	17	n/a	n/a	4.41E-01	1.172
1088645	ENSG00000088320	28690	REM1	RAS (RAD and GEM)-like GTP-binding 1	28954	20	n/a	n/a	4.44E-01	1.172
1089488	ENSG00000101986	212	ABCD1	ATP-binding cassette, sub-family D (ALD), member 1	215	X	n/a	n/a	4.33E-01	1.171
1105437	ENSG00000205309	36232	NT5M	5',3'-nucleotidase, mitochondrial	56953	17	n/a	n/a	4.43E-01	1.171
279957745	ENSG00000241535	0	CBX5P1	chromobox homolog 5 pseudogene 1	0	3	n/a	n/a	4.44E-01	1.171
279864150	ENSG00000232229	165806	RP11-248C1.2	RP11-248C1.2	643529	10	n/a	n/a	4.46E-01	1.171
1089899	ENSG00000104964	163	AES	amino-terminal enhancer of split	166	19	n/a	n/a	4.40E-01	1.17
1097431	ENSG00000160401	94826	C9orf117	chromosome 9 open reading frame 117	286207	9	n/a	n/a	4.43E-01	1.17
1088712	ENSG00000089327	33132	FXYD5	FXYD domain containing ion transport regulator 5	53827	19	n/a	n/a	4.44E-01	1.17
1095279	ENSG00000143252	6355	SDHC	succinate dehydrogenase complex, subunit C, integral membrane protein, 15kDa	6391	1	n/a	n/a	4.44E-01	1.17
279882268	ENSG00000233830	0	AC073150.4	AC073150.4	0	7	n/a	n/a	4.46E-01	1.17
279799166	ENSG00000226405	0	RP5-984P4.1	RP5-984P4.1	0	20	n/a	n/a	4.48E-01	1.17
1098045	ENSG00000163659	25725	TIPARP	TCDD-inducible poly(ADP-ribose) polymerase	25976	3	n/a	n/a	4.32E-01	1.169
280086269	ENSG00000255437	0	RP11-510I21.1	RP11-510I21.1	0	8	n/a	n/a	4.35E-01	1.169
1105315	ENSG00000204922	1000796	C11orf83	chromosome 11 open reading frame 83	790955	11	n/a	n/a	4.36E-01	1.169
280128587	ENSG00000259187	0	CTD-2008A1.1	CTD-2008A1.1	0	15	n/a	n/a	4.39E-01	1.169
1089690	ENSG00000103353	35346	UBFD1	ubiquitin family domain containing 1	56061	16	n/a	n/a	4.39E-01	1.169
1102153	ENSG00000182636	4666	NDN	necdin homolog (mouse)	4692	15	n/a	n/a	4.40E-01	1.169
280107497	ENSG00000257664	0	RSL24D1P5	ribosomal L24 domain containing 1 pseudogene 5	0	12	n/a	n/a	4.40E-01	1.169
1098131	ENSG00000163931	7043	TKT	transketolase	7086	3	n/a	n/a	4.44E-01	1.169
1101785	ENSG00000180758	55847	GPR157	G protein-coupled receptor 157	80045	1	n/a	n/a	4.35E-01	1.168
1094083	ENSG00000135913	36968	USP37	ubiquitin specific peptidase 37	57695	2	n/a	n/a	4.39E-01	1.168
279557761	ENSG00000186047	0	DLEU7	deleted in lymphocytic leukemia, 7	0	13	n/a	n/a	4.40E-01	1.168
1091178	ENSG00000114383	11169	TUSC2	tumor suppressor candidate 2	11334	3	n/a	n/a	4.40E-01	1.168
1098908	ENSG00000166847	58717	DCTN5	dynactin 5 (p25)	84516	16	n/a	n/a	4.41E-01	1.168
1087515	ENSG00000048544	34462	MRPS10	mitochondrial ribosomal protein S10	55173	6	n/a	n/a	4.43E-01	1.168
1090349	ENSG00000107854	56152	TNKS2	tankyrase, TRF1-interacting ankyrin-related ADP-ribose polymerase 2	80351	10	n/a	n/a	4.46E-01	1.168
1096055	ENSG00000148730	1964	EIF4EBP2	eukaryotic translation initiation factor 4E binding protein 2	1979	10	n/a	n/a	4.32E-01	1.167
1090579	ENSG00000109625	8466	CPZ	carboxypeptidase Z	8532	4	n/a	n/a	4.34E-01	1.167
1089608	ENSG00000102904	35104	TSNAXIP1	translin-associated factor X interacting protein 1	55815	16	n/a	n/a	4.39E-01	1.167
1088886	ENSG00000094841	79820	UPRT	uracil phosphoribosyltransferase (FUR1) homolog (S. cerevisiae)	139596	X	n/a	n/a	4.43E-01	1.167
1095117	ENSG00000141971	60272	FAM125A	family with sequence similarity 125, member A	93343	19	n/a	n/a	4.44E-01	1.167
1090246	ENSG00000106771	23484	C9orf5	chromosome 9 open reading frame 5	23731	9	n/a	n/a	4.34E-01	1.166
1087904	ENSG00000068079	3410	IFI35	interferon-induced protein 35	3430	17	n/a	n/a	4.43E-01	1.166
1101818	ENSG00000180901	23265	KCTD2	potassium channel tetramerisation domain containing 2	23510	17	n/a	n/a	4.34E-01	1.165
279855189	ENSG00000231445	0	TIMM8AP1	translocase of inner mitochondrial membrane 8 homolog A (yeast) pseudogene 1	0	2	n/a	n/a	4.35E-01	1.165
280019154	ENSG00000249884	0	RNF103-VPS24	RNF103-VPS24 readthrough	0	2	n/a	n/a	4.35E-01	1.165
1090669	ENSG00000110395	863	CBL	Cas-Br-M (murine) ecotropic retroviral transforming sequence	867	11	n/a	n/a	4.41E-01	1.165
280099422	ENSG00000256879	0	RP11-284H19.1	RP11-284H19.1	0	12	n/a	n/a	4.42E-01	1.165
280008944	ENSG00000249044	0	RP11-330M2.7	RP11-330M2.7	0	9	n/a	n/a	4.47E-01	1.165
1109114	ENSG00000243927	41492	MRPS6	mitochondrial ribosomal protein S6	64968	21	n/a	n/a	4.48E-01	1.165
279820302	ENSG00000228318	0	AP001610.5	AP001610.5	0	21	n/a	n/a	4.32E-01	1.164
1096864	ENSG00000155961	77774	RAB39B	RAB39B, member RAS oncogene family	116442	X	n/a	n/a	4.34E-01	1.164
1103024	ENSG00000186187	59127	ZNRF1	zinc and ring finger 1	84937	16	n/a	n/a	4.34E-01	1.164
1091957	ENSG00000120498	35442	TEX11	testis expressed 11	56159	X	n/a	n/a	4.34E-01	1.164
1090827	ENSG00000111679	5745	PTPN6	protein tyrosine phosphatase, non-receptor type 6	5777	12	n/a	n/a	4.39E-01	1.164
1088412	ENSG00000081386	22625	ZNF510	zinc finger protein 510	22869	9	n/a	n/a	4.43E-01	1.164
1094562	ENSG00000138315	81770	OIT3	oncoprotein induced transcript 3	170392	10	n/a	n/a	4.45E-01	1.164
279843172	ENSG00000230383	0	AC009245.3	AC009245.3	0	7	n/a	n/a	4.33E-01	1.163
1105162	ENSG00000204498	4764	NFKBIL1	nuclear factor of kappa light polypeptide gene enhancer in B-cells inhibitor-like 1	4795	6	n/a	n/a	4.34E-01	1.163
1093335	ENSG00000131263	30614	RLIM	ring finger protein, LIM domain interacting	51132	X	n/a	n/a	4.35E-01	1.163
1091956	ENSG00000120471	40607	TP53AIP1	tumor protein p53 regulated apoptosis inducing protein 1	63970	11	n/a	n/a	4.40E-01	1.163
279757094	ENSG00000221930	0	FAM45B	family with sequence similarity 45, member B (pseudogene)	0	X	n/a	n/a	4.41E-01	1.163
1091752	ENSG00000118873	25531	RAB3GAP2	RAB3 GTPase activating protein subunit 2 (non-catalytic)	25782	1	n/a	n/a	4.44E-01	1.163
1096071	ENSG00000148842	34094	CNNM2	cyclin M2	54805	10	n/a	n/a	4.34E-01	1.162
279800074	ENSG00000226488	0	AC021021.2	AC021021.2	0	2	n/a	n/a	4.34E-01	1.162
279791981	ENSG00000225791	0	RP1-180E22.3	RP1-180E22.3	0	6	n/a	n/a	4.43E-01	1.162
279890338	ENSG00000234546	0	RP3-510D11.2	RP3-510D11.2	0	1	n/a	n/a	4.46E-01	1.162
1096781	ENSG00000155096	31062	AZIN1	antizyme inhibitor 1	51582	8	n/a	n/a	4.48E-01	1.162
1100442	ENSG00000173258	81383	ZNF483	zinc finger protein 483	158399	9	n/a	n/a	4.32E-01	1.161
1104805	ENSG00000198908	56594	BHLHB9	basic helix-loop-helix domain containing, class B, 9	80823	X	n/a	n/a	4.34E-01	1.161
1095977	ENSG00000148153	37307	C9orf80	chromosome 9 open reading frame 80	58493	9	n/a	n/a	4.34E-01	1.161
280011145	ENSG00000249245	0	RP11-557J10.3	RP11-557J10.3	0	4	n/a	n/a	4.35E-01	1.161
1093671	ENSG00000133466	77620	C1QTNF6	C1q and tumor necrosis factor related protein 6	114904	22	n/a	n/a	4.39E-01	1.161
1099887	ENSG00000170892	54882	TSEN34	tRNA splicing endonuclease 34 homolog (S. cerevisiae)	79042	19	n/a	n/a	4.47E-01	1.161
279950797	ENSG00000240701	0	AP003040.1	AP003040.1	0	11	n/a	n/a	4.32E-01	1.16
1094113	ENSG00000136021	34970	SCYL2	SCY1-like 2 (S. cerevisiae)	55681	12	n/a	n/a	4.35E-01	1.16
1089034	ENSG00000099992	58108	TBC1D10A	TBC1 domain family, member 10A	83874	22	n/a	n/a	4.36E-01	1.16
1106273	ENSG00000215183	181486	MSMP	microseminoprotein, prostate associated	692094	9	n/a	n/a	4.36E-01	1.16
1093180	ENSG00000130449	36961	ZSWIM6	zinc finger, SWIM-type containing 6	57688	5	n/a	n/a	4.41E-01	1.16
1098476	ENSG00000165118	58477	C9orf64	chromosome 9 open reading frame 64	84267	9	n/a	n/a	4.41E-01	1.16
1088750	ENSG00000090339	3363	ICAM1	intercellular adhesion molecule 1	3383	19	n/a	n/a	4.41E-01	1.16
1096005	ENSG00000148341	36183	SH3GLB2	SH3-domain GRB2-like endophilin B2	56904	9	n/a	n/a	4.44E-01	1.16
1089035	ENSG00000099994	35521	SUSD2	sushi domain containing 2	56241	22	n/a	n/a	4.46E-01	1.16
1101052	ENSG00000176531	151739	PHLDB3	pleckstrin homology-like domain, family B, member 3	653583	19	n/a	n/a	4.34E-01	1.159
280071693	ENSG00000254506	0	RP11-748H22.1	RP11-748H22.1	0	11	n/a	n/a	4.34E-01	1.159
1091207	ENSG00000114654	55628	CCDC48	coiled-coil domain containing 48	79825	3	n/a	n/a	4.39E-01	1.159
280126142	ENSG00000259045	0	RP11-320M16.1	RP11-320M16.1	0	14	n/a	n/a	4.39E-01	1.159
279910413	ENSG00000236397	58966	DDX11L2	DEAD/H (Asp-Glu-Ala-Asp/His) box polypeptide 11 like 2	84771	2	n/a	n/a	4.40E-01	1.159
1105063	ENSG00000204257	3090	HLA-DMA	major histocompatibility complex, class II, DM alpha	3108	6	n/a	n/a	4.41E-01	1.159
1100954	ENSG00000176022	79173	B3GALT6	UDP-Gal:betaGal beta 1,3-galactosyltransferase polypeptide 6	126792	1	n/a	n/a	4.47E-01	1.159
1099250	ENSG00000168118	5835	RAB4A	RAB4A, member RAS oncogene family	5867	1	n/a	n/a	4.48E-01	1.159
1104707	ENSG00000198729	57388	PPP1R14C	protein phosphatase 1, regulatory (inhibitor) subunit 14C	81706	6	n/a	n/a	4.44E-01	1.158
1099029	ENSG00000167323	6746	STIM1	stromal interaction molecule 1	6786	11	n/a	n/a	4.46E-01	1.158
1099130	ENSG00000167705	57790	RILP	Rab interacting lysosomal protein	83547	17	n/a	n/a	4.46E-01	1.158
1102313	ENSG00000183336	149584	BOLA2	bolA homolog 2 (E. coli)	552900	16	n/a	n/a	4.32E-01	1.157
1093894	ENSG00000134909	9599	ARHGAP32	Rho GTPase activating protein 32	9743	11	n/a	n/a	4.33E-01	1.157
279997280	ENSG00000248092	0	RP11-159F24.1	RP11-159F24.1	0	5	n/a	n/a	4.35E-01	1.157
280007740	ENSG00000248930	0	CTC-250P20.1-001	CTC-250P20.1-001	0	5	n/a	n/a	4.39E-01	1.157
1090152	ENSG00000106125	58393	FAM188B	family with sequence similarity 188, member B	84182	7	n/a	n/a	4.39E-01	1.157
1093162	ENSG00000130338	36274	TULP4	tubby like protein 4	56995	6	n/a	n/a	4.39E-01	1.157
1091265	ENSG00000115137	30758	DNAJC27	DnaJ (Hsp40) homolog, subfamily C, member 27	51277	2	n/a	n/a	4.33E-01	1.156
1095837	ENSG00000147044	8507	CASK	calcium/calmodulin-dependent serine protein kinase (MAGUK family)	8573	X	n/a	n/a	4.33E-01	1.156
1099482	ENSG00000169118	33239	CSNK1G1	casein kinase 1, gamma 1	53944	15	n/a	n/a	4.34E-01	1.156
280042928	ENSG00000251783	0	U6	U6 spliceosomal RNA	0	10	n/a	n/a	4.36E-01	1.156
1095721	ENSG00000146049	110696	KAAG1	kidney associated antigen 1	353219	6	n/a	n/a	4.40E-01	1.156
279905392	ENSG00000235944	125564	ZNF815	zinc finger protein 815	401303	7	n/a	n/a	4.43E-01	1.156
1087014	ENSG00000006652	3455	IFRD1	interferon-related developmental regulator 1	3475	7	n/a	n/a	4.43E-01	1.156
1092700	ENSG00000126217	157121723	MCF2L	MCF.2 cell line derived transforming sequence-like	100506063	13	n/a	n/a	4.45E-01	1.156
1093096	ENSG00000129925	37549	TMEM8A	transmembrane protein 8A	58986	16	n/a	n/a	4.46E-01	1.156
1093740	ENSG00000134061	4039	CD180	CD180 molecule	4064	5	n/a	n/a	4.46E-01	1.156
280132196	ENSG00000259394	0	RP11-244F12.1	RP11-244F12.1	0	15	n/a	n/a	4.34E-01	1.155
1101823	ENSG00000180917	35072	FTSJD1	FtsJ methyltransferase domain containing 1	55783	16	n/a	n/a	4.38E-01	1.155
1092868	ENSG00000127903	59922	ZNF835	zinc finger protein 835	90485	19	n/a	n/a	4.41E-01	1.155
280077470	ENSG00000254893	0	RP11-466P24.2	RP11-466P24.2	0	5	n/a	n/a	4.43E-01	1.155
1088020	ENSG00000071127	9804	WDR1	WD repeat domain 1	9948	4	n/a	n/a	4.45E-01	1.155
1103902	ENSG00000196352	1592	CD55	CD55 molecule, decay accelerating factor for complement (Cromer blood group)	1604	1	n/a	n/a	4.47E-01	1.155
1087214	ENSG00000014216	819	CAPN1	calpain 1, (mu/I) large subunit	823	11	n/a	n/a	4.32E-01	1.154
279971885	ENSG00000243085	0	RP11-392E22.3	RP11-392E22.3	0	9	n/a	n/a	4.33E-01	1.154
1089402	ENSG00000101405	4988	OXT	oxytocin, prepropeptide	5020	20	n/a	n/a	4.35E-01	1.154
1090624	ENSG00000110013	33705	SIAE	sialic acid acetylesterase	54414	11	n/a	n/a	4.36E-01	1.154
1104584	ENSG00000198355	128954	PIM3	pim-3 oncogene	415116	22	n/a	n/a	4.38E-01	1.154
1098618	ENSG00000165698	10933	C9orf9	chromosome 9 open reading frame 9	11092	9	n/a	n/a	4.40E-01	1.154
1104788	ENSG00000198876	25602	DCAF12	DDB1 and CUL4 associated factor 12	25853	9	n/a	n/a	4.40E-01	1.153
1099227	ENSG00000168028	3896	RPSA	ribosomal protein SA	3921	3	n/a	n/a	4.46E-01	1.153
1091210	ENSG00000114686	11062	MRPL3	mitochondrial ribosomal protein L3	11222	3	n/a	n/a	4.46E-01	1.153
280009923	ENSG00000249129	0	RP11-1252I4.1	RP11-1252I4.1	0	5	n/a	n/a	4.47E-01	1.153
280054690	ENSG00000253299	0	RP11-316J7.4	RP11-316J7.4	0	8	n/a	n/a	4.32E-01	1.152
1101842	ENSG00000181007	94293	ZFP82	zinc finger protein 82 homolog (mouse)	284406	19	n/a	n/a	4.35E-01	1.152
1091140	ENSG00000113966	58311	ARL6	ADP-ribosylation factor-like 6	84100	3	n/a	n/a	4.39E-01	1.152
1096218	ENSG00000150281	1478	CTF1	cardiotrophin 1	1489	16	n/a	n/a	4.39E-01	1.152
279789652	ENSG00000225602	157129245	MTOR-AS1	MTOR antisense RNA 1 (non-protein coding)	100873935	1	n/a	n/a	4.39E-01	1.152
279719855	ENSG00000213189	0	BTF3L4P2	basic transcription factor 3-like 4 pseudogene 2	0	2	n/a	n/a	4.40E-01	1.152
1099109	ENSG00000167645	59930	YIF1B	Yip1 interacting factor homolog B (S. cerevisiae)	90522	19	n/a	n/a	4.43E-01	1.152
1101757	ENSG00000180574	0	EIF2S3L	Uncharacterized protein	0	12	n/a	n/a	4.34E-01	1.151
1095753	ENSG00000146267	58754	C6orf168	chromosome 6 open reading frame 168	84553	6	n/a	n/a	4.36E-01	1.151
1096480	ENSG00000152492	81045	CCDC50	coiled-coil domain containing 50	152137	3	n/a	n/a	4.43E-01	1.151
1089416	ENSG00000101444	188	AHCY	adenosylhomocysteinase	191	20	n/a	n/a	4.47E-01	1.151
1098282	ENSG00000164331	37035	ANKRA2	ankyrin repeat, family A (RFXANK-like), 2	57763	5	n/a	n/a	4.32E-01	1.15
1096854	ENSG00000155886	25520	SLC24A2	solute carrier family 24 (sodium/potassium/calcium exchanger), member 2	25769	9	n/a	n/a	4.32E-01	1.15
1104333	ENSG00000197603	41751	C5orf42	chromosome 5 open reading frame 42	65250	5	n/a	n/a	4.34E-01	1.15
279724383	ENSG00000213730	0	POLD2P1	polymerase (DNA directed), delta 2, regulatory subunit 50kDa pseudogene 1	0	5	n/a	n/a	4.34E-01	1.15
1092382	ENSG00000124198	10417	ARFGEF2	ADP-ribosylation factor guanine nucleotide-exchange factor 2 (brefeldin A-inhibited)	10564	20	n/a	n/a	4.35E-01	1.15
1103572	ENSG00000188512	0	RP1-273G13.2	RP1-273G13.2	0	8	n/a	n/a	4.36E-01	1.15
1088111	ENSG00000073711	5491	PPP2R3A	protein phosphatase 2, regulatory subunit B'', alpha	5523	3	n/a	n/a	4.39E-01	1.15
279775280	ENSG00000224341	0	RP4-562J12.1	RP4-562J12.1	0	X	n/a	n/a	4.39E-01	1.15
1095693	ENSG00000145888	2724	GLRA1	glycine receptor, alpha 1	2741	5	n/a	n/a	4.41E-01	1.15
1095119	ENSG00000141979	79091	CALR3	calreticulin 3	125972	19	n/a	n/a	4.42E-01	1.15
1094381	ENSG00000137414	30920	FAM8A1	family with sequence similarity 8, member A1	51439	6	n/a	n/a	4.45E-01	1.15
1098386	ENSG00000164754	5853	RAD21	RAD21 homolog (S. pombe)	5885	8	n/a	n/a	4.47E-01	1.15
279660080	ENSG00000200182	6970	TERC	telomerase RNA component	7012	3	n/a	n/a	4.47E-01	1.15
1094471	ENSG00000137845	99	ADAM10	ADAM metallopeptidase domain 10	102	15	n/a	n/a	4.35E-01	1.149
1092162	ENSG00000122378	58503	C10orf58	chromosome 10 open reading frame 58	84293	10	n/a	n/a	4.35E-01	1.149
1106096	ENSG00000214517	30881	PPME1	protein phosphatase methylesterase 1	51400	11	n/a	n/a	4.35E-01	1.149
1087349	ENSG00000029725	9012	RABEP1	rabaptin, RAB GTPase binding effector protein 1	9135	17	n/a	n/a	4.36E-01	1.149
1097074	ENSG00000157680	9038	DGKI	diacylglycerol kinase, iota	9162	7	n/a	n/a	4.39E-01	1.149
1092425	ENSG00000124399	0	RP11-663P9.2	RP11-663P9.2	0	4	n/a	n/a	4.40E-01	1.149
279793423	ENSG00000225915	0	RP3-511B24.5	RP3-511B24.5	0	20	n/a	n/a	4.34E-01	1.148
279900365	ENSG00000235437	0	RP11-357C3.3	RP11-357C3.3	0	X	n/a	n/a	4.35E-01	1.148
1097520	ENSG00000161013	11121	MGAT4B	mannosyl (alpha-1,3-)-glycoprotein beta-1,4-N-acetylglucosaminyltransferase, isozyme B	11282	5	n/a	n/a	4.35E-01	1.148
1091540	ENSG00000116906	8382	GNPAT	glyceronephosphate O-acyltransferase	8443	1	n/a	n/a	4.35E-01	1.148
279713413	ENSG00000211791	0	TRAV13-2	T cell receptor alpha variable 13-2	0	14	n/a	n/a	4.44E-01	1.148
1090432	ENSG00000108479	2568	GALK1	galactokinase 1	2584	17	n/a	n/a	4.46E-01	1.148
279472620	ENSG00000176354	0	AC097359.1	AC097359.1	0	3	n/a	n/a	4.47E-01	1.148
280074114	ENSG00000254673	0	RP11-598P20.5	Uncharacterized protein	0	8	n/a	n/a	4.38E-01	1.147
279996220	ENSG00000247687	0	AC006504.2	AC006504.2	0	19	n/a	n/a	4.40E-01	1.147
1096625	ENSG00000153827	9186	TRIP12	thyroid hormone receptor interactor 12	9320	2	n/a	n/a	4.43E-01	1.147
1097233	ENSG00000158985	36269	CDC42SE2	CDC42 small effector 2	56990	5	n/a	n/a	4.43E-01	1.147
1094094	ENSG00000135932	31199	CAB39	calcium binding protein 39	51719	2	n/a	n/a	4.34E-01	1.146
1095249	ENSG00000143140	2686	GJA5	gap junction protein, alpha 5, 40kDa	2702	1	n/a	n/a	4.39E-01	1.146
279967770	ENSG00000242604	0	AL512503.1	AL512503.1	0	1	n/a	n/a	4.40E-01	1.146
279840144	ENSG00000230113	0	AC091177.1	AC091177.1	0	17	n/a	n/a	4.40E-01	1.146
1089729	ENSG00000103653	1434	CSK	c-src tyrosine kinase	1445	15	n/a	n/a	4.43E-01	1.146
1103112	ENSG00000186510	1178	CLCNKA	chloride channel Ka	1187	1	n/a	n/a	4.43E-01	1.145
1090663	ENSG00000110328	119462	GALNTL4	UDP-N-acetyl-alpha-D-galactosamine:polypeptide N-acetylgalactosaminyltransferase-like 4	374378	11	n/a	n/a	4.44E-01	1.145
1102579	ENSG00000184378	58718	AC078802.1	Actin-related protein M1	84517	3	n/a	n/a	4.48E-01	1.145
1093903	ENSG00000134986	9181	C5orf13	chromosome 5 open reading frame 13	9315	5	n/a	n/a	4.35E-01	1.144
1092422	ENSG00000124380	10859	SNRNP27	small nuclear ribonucleoprotein 27kDa (U4/U6.U5)	11017	2	n/a	n/a	4.35E-01	1.144
1098124	ENSG00000163909	26256	HEYL	hairy/enhancer-of-split related with YRPW motif-like	26508	1	n/a	n/a	4.38E-01	1.144
279849415	ENSG00000230932	0	RP5-947P14.2	RP5-947P14.2	0	1	n/a	n/a	4.39E-01	1.144
1087981	ENSG00000070367	10493	EXOC5	exocyst complex component 5	10640	14	n/a	n/a	4.41E-01	1.144
280055683	ENSG00000253358	0	GS1-251I9.3	GS1-251I9.3	0	8	n/a	n/a	4.46E-01	1.144
1088748	ENSG00000090273	10568	NUDC	nuclear distribution gene C homolog (A. nidulans)	10726	1	n/a	n/a	4.33E-01	1.143
1106584	ENSG00000222018	0	AP000322.54	Uncharacterized protein	0	21	n/a	n/a	4.34E-01	1.143
1088361	ENSG00000080166	1626	DCT	dopachrome tautomerase (dopachrome delta-isomerase, tyrosine-related protein 2)	1638	13	n/a	n/a	4.36E-01	1.143
1089748	ENSG00000103994	40998	ZFP106	zinc finger protein 106 homolog (mouse)	64397	15	n/a	n/a	4.39E-01	1.143
1099222	ENSG00000168005	80340	C11orf84	chromosome 11 open reading frame 84	144097	11	n/a	n/a	4.39E-01	1.143
1091840	ENSG00000119686	34929	FLVCR2	Feline leukemia virus subgroup C receptor-related protein 2	55640	14	n/a	n/a	4.40E-01	1.143
1097137	ENSG00000158186	22564	MRAS	muscle RAS oncogene homolog	22808	3	n/a	n/a	4.43E-01	1.143
1091077	ENSG00000113391	58205	FAM172A	family with sequence similarity 172, member A	83989	5	n/a	n/a	4.46E-01	1.143
1087636	ENSG00000056586	33833	RC3H2	ring finger and CCCH-type domains 2	54542	9	n/a	n/a	4.39E-01	1.142
280118771	ENSG00000258629	0	CTD-2014B16.1	CTD-2014B16.1	0	14	n/a	n/a	4.41E-01	1.142
1088243	ENSG00000077097	7112	TOP2B	topoisomerase (DNA) II beta 180kDa	7155	3	n/a	n/a	4.46E-01	1.142
280104463	ENSG00000257350	0	RP11-616L12.4	RP11-616L12.4	0	12	n/a	n/a	4.46E-01	1.142
279853989	ENSG00000231341	0	VDAC1P6	voltage-dependent anion channel 1 pseudogene 6	0	Y	n/a	n/a	4.34E-01	1.141
1093256	ENSG00000130803	36966	ZNF317	zinc finger protein 317	57693	19	n/a	n/a	4.34E-01	1.141
279690642	ENSG00000205105	0	COX17P1	COX17 cytochrome c oxidase assembly homolog (S. cerevisiae) pseudogene 1	0	13	n/a	n/a	4.34E-01	1.141
1090726	ENSG00000110925	57268	CSRNP2	cysteine-serine-rich nuclear protein 2	81566	12	n/a	n/a	4.35E-01	1.141
1094213	ENSG00000136546	6297	SCN7A	sodium channel, voltage-gated, type VII, alpha	6332	2	n/a	n/a	4.35E-01	1.141
279877354	ENSG00000233392	83590	AC104809.4	AC104809.4	200772	2	n/a	n/a	4.38E-01	1.141
279846545	ENSG00000230662	0	AL353997.7	AL353997.7	0	17	n/a	n/a	4.44E-01	1.141
1098821	ENSG00000166455	78960	C16orf46	chromosome 16 open reading frame 46	123775	16	n/a	n/a	4.36E-01	1.14
280113595	ENSG00000258288	0	RP11-554E23.3	RP11-554E23.3	0	12	n/a	n/a	4.38E-01	1.14
1087802	ENSG00000065457	23290	ADAT1	adenosine deaminase, tRNA-specific 1	23536	16	n/a	n/a	4.39E-01	1.14
1098336	ENSG00000164576	55488	SAP30L	SAP30-like	79685	5	n/a	n/a	4.43E-01	1.14
279774789	ENSG00000224298	0	AC069363.1	AC069363.1	0	17	n/a	n/a	4.44E-01	1.14
280135393	ENSG00000259570	0	RP11-671M22.4	RP11-671M22.4	0	15	n/a	n/a	4.35E-01	1.139
279836733	ENSG00000229817	0	RP11-78H18.2	RP11-78H18.2	0	9	n/a	n/a	4.35E-01	1.139
1089239	ENSG00000100614	5462	PPM1A	protein phosphatase, Mg2+/Mn2+ dependent, 1A	5494	14	n/a	n/a	4.39E-01	1.139
1104232	ENSG00000197321	6800	SVIL	supervillin	6840	10	n/a	n/a	4.40E-01	1.139
1089054	ENSG00000100055	26873	CYTH4	cytohesin 4	27128	22	n/a	n/a	4.41E-01	1.139
1089059	ENSG00000100075	6540	SLC25A1	solute carrier family 25 (mitochondrial carrier; citrate transporter), member 1	6576	22	n/a	n/a	4.46E-01	1.139
1104397	ENSG00000197808	60159	ZNF461	zinc finger protein 461	92283	19	n/a	n/a	4.35E-01	1.138
1094591	ENSG00000138443	10007	ABI2	abl-interactor 2	10152	2	n/a	n/a	4.36E-01	1.138
1089798	ENSG00000104381	33623	GDAP1	ganglioside-induced differentiation-associated protein 1	54332	8	n/a	n/a	4.39E-01	1.138
280086421	ENSG00000255448	0	RP1-59M18.2	RP1-59M18.2	0	11	n/a	n/a	4.40E-01	1.138
1091269	ENSG00000115159	2803	GPD2	glycerol-3-phosphate dehydrogenase 2 (mitochondrial)	2820	2	n/a	n/a	4.42E-01	1.138
1103947	ENSG00000196437	80698	ZNF569	zinc finger protein 569	148266	19	n/a	n/a	4.44E-01	1.138
1103038	ENSG00000186230	123037	ZNF749	zinc finger protein 749	388567	19	n/a	n/a	4.47E-01	1.138
1101136	ENSG00000176946	30560	THAP4	THAP domain containing 4	51078	2	n/a	n/a	4.35E-01	1.137
280125926	ENSG00000259032	0	RP11-406A9.1	RP11-406A9.1	0	14	n/a	n/a	4.35E-01	1.137
1093793	ENSG00000134321	60059	RSAD2	radical S-adenosyl methionine domain containing 2	91543	2	n/a	n/a	4.36E-01	1.137
1091933	ENSG00000120280	56032	CXorf21	chromosome X open reading frame 21	80231	X	n/a	n/a	4.40E-01	1.137
1101279	ENSG00000177683	81725	THAP5	THAP domain containing 5	168451	7	n/a	n/a	4.46E-01	1.137
1100687	ENSG00000174574	55450	AKIRIN1	akirin 1	79647	1	n/a	n/a	4.34E-01	1.136
1089910	ENSG00000104998	9326	IL27RA	interleukin 27 receptor, alpha	9466	19	n/a	n/a	4.35E-01	1.136
279988755	ENSG00000244881	0	AC090984.1	AC090984.1	0	15	n/a	n/a	4.39E-01	1.136
1098391	ENSG00000164776	5228	PHKG1	phosphorylase kinase, gamma 1 (muscle)	5260	7	n/a	n/a	4.39E-01	1.136
1100329	ENSG00000172725	36451	CORO1B	coronin, actin binding protein, 1B	57175	11	n/a	n/a	4.41E-01	1.136
1097668	ENSG00000162378	55502	ZYG11B	zyg-11 homolog B (C. elegans)	79699	1	n/a	n/a	4.47E-01	1.136
1100007	ENSG00000171388	8785	APLN	apelin	8862	X	n/a	n/a	4.34E-01	1.135
1094441	ENSG00000137752	830	CASP1	caspase 1, apoptosis-related cysteine peptidase (interleukin 1, beta, convertase)	834	11	n/a	n/a	4.34E-01	1.135
1093438	ENSG00000132010	7525	ZNF20	zinc finger protein 20	7568	19	n/a	n/a	4.35E-01	1.135
1103493	ENSG00000188176	109991	SMTNL2	smoothelin-like 2	342527	17	n/a	n/a	4.39E-01	1.135
1096829	ENSG00000155640	25897	C10orf12	chromosome 10 open reading frame 12	26148	10	n/a	n/a	4.41E-01	1.135
1093534	ENSG00000132622	78147	HSPA12B	heat shock 70kD protein 12B	116835	20	n/a	n/a	4.41E-01	1.135
1091973	ENSG00000120658	34357	ENOX1	ecto-NOX disulfide-thiol exchanger 1	55068	13	n/a	n/a	4.43E-01	1.135
1098014	ENSG00000163596	79401	ICA1L	islet cell autoantigen 1,69kDa-like	130026	2	n/a	n/a	4.43E-01	1.135
1088083	ENSG00000072840	2106	EVC	Ellis van Creveld syndrome	2121	4	n/a	n/a	4.48E-01	1.135
279501620	ENSG00000180284	0	RP5-1055C14.6	RP5-1055C14.6	0	X	n/a	n/a	4.32E-01	1.134
279717180	ENSG00000212534	0	SNORD70	small nucleolar RNA, C/D box 70	0	2	n/a	n/a	4.33E-01	1.134
1089123	ENSG00000100280	159	AP1B1	adaptor-related protein complex 1, beta 1 subunit	162	22	n/a	n/a	4.33E-01	1.134
1090986	ENSG00000112658	6682	SRF	serum response factor (c-fos serum response element-binding transcription factor)	6722	6	n/a	n/a	4.35E-01	1.134
1091190	ENSG00000114480	2616	GBE1	glucan (1,4-alpha-), branching enzyme 1	2632	3	n/a	n/a	4.38E-01	1.134
1095477	ENSG00000144320	56627	KIAA1715	KIAA1715	80856	2	n/a	n/a	4.40E-01	1.134
1106317	ENSG00000215325	0	ASS1P10	argininosuccinate synthetase 1 pseudogene 10	0	5	n/a	n/a	4.40E-01	1.134
279959487	ENSG00000241728	0	AP001062.8	AP001062.8	0	21	n/a	n/a	4.44E-01	1.134
1093343	ENSG00000131373	25810	HACL1	2-hydroxyacyl-CoA lyase 1	26061	3	n/a	n/a	4.44E-01	1.134
280126794	ENSG00000259081	0	RP11-488C13.6	RP11-488C13.6	0	14	n/a	n/a	4.46E-01	1.134
280070074	ENSG00000254387	0	RP3-388N13.2	RP3-388N13.2	0	8	n/a	n/a	4.46E-01	1.134
1099613	ENSG00000169696	54898	ASPSCR1	alveolar soft part sarcoma chromosome region, candidate 1	79058	17	n/a	n/a	4.46E-01	1.134
1087472	ENSG00000044090	9676	CUL7	cullin 7	9820	6	n/a	n/a	4.46E-01	1.134
1101882	ENSG00000181274	23156	FRAT2	frequently rearranged in advanced T-cell lymphomas 2	23401	10	n/a	n/a	4.39E-01	1.133
1098743	ENSG00000166188	36840	ZNF319	zinc finger protein 319	57567	16	n/a	n/a	4.42E-01	1.133
279906825	ENSG00000236060	0	HSPB1P1	heat shock 27kDa protein 1 pseudogene 1	0	9	n/a	n/a	4.44E-01	1.133
1097731	ENSG00000162618	40756	ELTD1	EGF, latrophilin and seven transmembrane domain containing 1	64123	1	n/a	n/a	4.32E-01	1.132
279763462	ENSG00000223390	0	RP11-91A18.4	RP11-91A18.4	0	1	n/a	n/a	4.32E-01	1.132
1104712	ENSG00000198738	0	FAM165A	family with sequence similarity 165, member A	0	6	n/a	n/a	4.39E-01	1.132
1095669	ENSG00000145743	41402	FBXL17	F-box and leucine-rich repeat protein 17	64839	5	n/a	n/a	4.41E-01	1.132
1101300	ENSG00000177764	59534	ZCCHC3	zinc finger, CCHC domain containing 3	85364	20	n/a	n/a	4.44E-01	1.132
279848201	ENSG00000230823	0	CBX1P1	chromobox homolog 1 pseudogene 1	0	X	n/a	n/a	4.46E-01	1.132
1103999	ENSG00000196591	3049	HDAC2	histone deacetylase 2	3066	6	n/a	n/a	4.46E-01	1.132
1102986	ENSG00000186026	110020	ZNF284	zinc finger protein 284	342909	19	n/a	n/a	4.48E-01	1.132
1096837	ENSG00000155744	94485	FAM126B	family with sequence similarity 126, member B	285172	2	n/a	n/a	4.34E-01	1.131
1093402	ENSG00000131773	10509	KHDRBS3	KH domain containing, RNA binding, signal transduction associated 3	10656	8	n/a	n/a	4.43E-01	1.131
279896921	ENSG00000235106	0	LINC00094	long intergenic non-protein coding RNA 94	0	9	n/a	n/a	4.46E-01	1.131
279887723	ENSG00000234324	0	AC005517.2	AC005517.2	0	17	n/a	n/a	4.35E-01	1.13
1100393	ENSG00000173011	60298	TADA2B	transcriptional adaptor 2B	93624	4	n/a	n/a	4.35E-01	1.13
1100133	ENSG00000171862	5696	PTEN	phosphatase and tensin homolog	5728	10	n/a	n/a	4.36E-01	1.13
1102149	ENSG00000182628	110375	SKA2	spindle and kinetochore associated complex subunit 2	348235	17	n/a	n/a	4.40E-01	1.13
280064888	ENSG00000254016	0	ALG1L2	asparagine-linked glycosylation 1-like 2	0	12	n/a	n/a	4.41E-01	1.13
1097714	ENSG00000162571	90176	TTLL10	tubulin tyrosine ligase-like family, member 10	254173	1	n/a	n/a	4.44E-01	1.13
280110558	ENSG00000257956	0	RP11-359M6.3	RP11-359M6.3	0	12	n/a	n/a	4.45E-01	1.13
280131562	ENSG00000259357	0	RP11-316M1.12	RP11-316M1.12	0	1	n/a	n/a	4.46E-01	1.13
1106628	ENSG00000223508	0	RPL23AP53	ribosomal protein L23a pseudogene 53	0	8	n/a	n/a	4.34E-01	1.129
1095497	ENSG00000144460	36897	KIAA1486	KIAA1486	57624	2	n/a	n/a	4.34E-01	1.129
1093268	ENSG00000130830	4328	MPP1	membrane protein, palmitoylated 1, 55kDa	4354	X	n/a	n/a	4.36E-01	1.129
1091600	ENSG00000117395	10811	EBNA1BP2	EBNA1 binding protein 2	10969	1	n/a	n/a	4.38E-01	1.129
1094183	ENSG00000136381	3633	IREB2	iron-responsive element binding protein 2	3658	15	n/a	n/a	4.41E-01	1.129
1096253	ENSG00000150712	33836	MTMR12	myotubularin related protein 12	54545	5	n/a	n/a	4.43E-01	1.129
279970402	ENSG00000242904	0	TRNAF16P	transfer RNA phenylalanine 16 (anticodon GAA) pseudogene	0	1	n/a	n/a	4.44E-01	1.129
1093685	ENSG00000133640	58336	LRRIQ1	leucine-rich repeats and IQ motif containing 1	84125	12	n/a	n/a	4.44E-01	1.129
1086945	ENSG00000005175	55460	RPAP3	RNA polymerase II associated protein 3	79657	12	n/a	n/a	4.48E-01	1.129
280130052	ENSG00000259272	0	AL138781.2	AL138781.2	0	9	n/a	n/a	4.35E-01	1.128
1105175	ENSG00000204520	4251	MICA	MHC class I polypeptide-related sequence A	100507436	6	n/a	n/a	4.40E-01	1.128
1107630	ENSG00000229974	0	AC083862.1	AC083862.1	0	7	n/a	n/a	4.41E-01	1.128
1104442	ENSG00000197932	8210	F8A1	coagulation factor VIII-associated 1	8263	X	n/a	n/a	4.43E-01	1.128
1100602	ENSG00000174106	23346	LEMD3	LEM domain containing 3	23592	12	n/a	n/a	4.43E-01	1.128
1097633	ENSG00000162073	78985	PAQR4	progestin and adipoQ receptor family member IV	124222	16	n/a	n/a	4.44E-01	1.128
1099941	ENSG00000171105	3618	INSR	insulin receptor	3643	19	n/a	n/a	4.44E-01	1.128
1104779	ENSG00000198858	60026	C19orf22	chromosome 19 open reading frame 22	91300	19	n/a	n/a	4.46E-01	1.128
1100179	ENSG00000172059	8401	KLF11	Kruppel-like factor 11	8462	2	n/a	n/a	4.46E-01	1.128
279790397	ENSG00000225667	0	RP5-1109J22.3	RP5-1109J22.3	0	1	n/a	n/a	4.34E-01	1.127
279931580	ENSG00000238227	59849	C9orf69	chromosome 9 open reading frame 69	90120	9	n/a	n/a	4.34E-01	1.127
1101309	ENSG00000177868	119531	CCDC23	coiled-coil domain containing 23	374969	1	n/a	n/a	4.39E-01	1.127
279958940	ENSG00000241671	0	RP11-529G21.3	RP11-529G21.3	0	3	n/a	n/a	4.43E-01	1.127
1094053	ENSG00000135747	60284	ZNF670	zinc finger protein 670	93474	1	n/a	n/a	4.44E-01	1.127
1093933	ENSG00000135144	1828	DTX1	deltex homolog 1 (Drosophila)	1840	12	n/a	n/a	4.44E-01	1.127
279996109	ENSG00000247626	60235	MARS2	methionyl-tRNA synthetase 2, mitochondrial	92935	2	n/a	n/a	4.45E-01	1.127
1096184	ENSG00000149761	58514	NUDT22	nudix (nucleoside diphosphate linked moiety X)-type motif 22	84304	11	n/a	n/a	4.46E-01	1.127
1092005	ENSG00000120833	8758	SOCS2	suppressor of cytokine signaling 2	8835	12	n/a	n/a	4.48E-01	1.127
279780063	ENSG00000224738	0	AC099850.1	AC099850.1	0	17	n/a	n/a	4.34E-01	1.126
279972548	ENSG00000243157	0	AL078639.1	AL078639.1	0	X	n/a	n/a	4.34E-01	1.126
1098796	ENSG00000166387	8429	PPFIBP2	PTPRF interacting protein, binding protein 2 (liprin beta 2)	8495	11	n/a	n/a	4.35E-01	1.126
1101869	ENSG00000181191	40852	PJA1	praja ring finger 1	64219	X	n/a	n/a	4.43E-01	1.126
1091060	ENSG00000113296	7018	THBS4	thrombospondin 4	7060	5	n/a	n/a	4.44E-01	1.126
279972728	ENSG00000243181	0	RP11-734J24.1	RP11-734J24.1	0	8	n/a	n/a	4.44E-01	1.126
279450137	ENSG00000173811	157129610	CCDC13-AS1	CCDC13 antisense RNA 1 (non-protein coding)	100874114	3	n/a	n/a	4.47E-01	1.126
1101347	ENSG00000178078	34909	STAP2	signal transducing adaptor family member 2	55620	19	n/a	n/a	4.47E-01	1.126
1092635	ENSG00000125834	80214	STK35	serine/threonine kinase 35	140901	20	n/a	n/a	4.47E-01	1.126
1108315	ENSG00000234444	169673	ZNF736	zinc finger protein 736	728927	7	n/a	n/a	4.48E-01	1.126
1096754	ENSG00000154845	9845	PPP4R1	protein phosphatase 4, regulatory subunit 1	9989	18	n/a	n/a	4.33E-01	1.125
1102686	ENSG00000184887	59854	BTBD6	BTB (POZ) domain containing 6	90135	14	n/a	n/a	4.34E-01	1.125
279819851	ENSG00000228287	0	AC000093.3	AC000093.3	0	22	n/a	n/a	4.34E-01	1.125
1096915	ENSG00000156313	6071	RPGR	retinitis pigmentosa GTPase regulator	6103	X	n/a	n/a	4.41E-01	1.125
1105084	ENSG00000204308	6016	RNF5	ring finger protein 5	6048	6	n/a	n/a	4.44E-01	1.125
1102281	ENSG00000183196	4141	CHST6	carbohydrate (N-acetylglucosamine 6-O) sulfotransferase 6	4166	16	n/a	n/a	4.47E-01	1.125
279832237	ENSG00000229385	0	AC010975.1	AC010975.1	0	2	n/a	n/a	4.35E-01	1.124
1104699	ENSG00000198718	22871	FAM179B	family with sequence similarity 179, member B	23116	14	n/a	n/a	4.38E-01	1.124
1097245	ENSG00000159128	3440	IFNGR2	interferon gamma receptor 2 (interferon gamma transducer 1)	3460	21	n/a	n/a	4.39E-01	1.124
1094575	ENSG00000138381	33820	ASNSD1	asparagine synthetase domain containing 1	54529	2	n/a	n/a	4.39E-01	1.124
1098656	ENSG00000165874	128619	FAM35B	family with sequence similarity 35, member B	414241	10	n/a	n/a	4.40E-01	1.124
279951024	ENSG00000240722	0	TRNAQ50P	transfer RNA glutamine 50 (anticodon UUG) pseudogene	0	13	n/a	n/a	4.41E-01	1.124
279430494	ENSG00000171943	0	SRGAP2P1	SLIT-ROBO Rho GTPase activating protein 2 pseudogene 1	0	1	n/a	n/a	4.44E-01	1.124
1087640	ENSG00000056998	8829	GYG2	glycogenin 2	8908	X	n/a	n/a	4.46E-01	1.124
279991840	ENSG00000246044	0	AL138781.1	AL138781.1	0	9	n/a	n/a	4.34E-01	1.123
1098470	ENSG00000165092	213	ALDH1A1	aldehyde dehydrogenase 1 family, member A1	216	9	n/a	n/a	4.39E-01	1.123
1108874	ENSG00000238206	0	RP11-472B18.2	RP11-472B18.2	0	4	n/a	n/a	4.40E-01	1.123
1099044	ENSG00000167394	55562	ZNF668	zinc finger protein 668	79759	16	n/a	n/a	4.40E-01	1.123
280021312	ENSG00000250046	0	RP11-148B6.2	RP11-148B6.2	0	4	n/a	n/a	4.44E-01	1.123
1094678	ENSG00000138942	60048	RNF185	ring finger protein 185	91445	22	n/a	n/a	4.44E-01	1.123
1095827	ENSG00000146938	36775	NLGN4X	neuroligin 4, X-linked	57502	X	n/a	n/a	4.46E-01	1.123
279976217	ENSG00000243540	0	RP11-319I23.3	RP11-319I23.3	0	10	n/a	n/a	4.46E-01	1.123
1087364	ENSG00000032444	10750	PNPLA6	patatin-like phospholipase domain containing 6	10908	19	n/a	n/a	4.34E-01	1.122
1096795	ENSG00000155269	26946	GPR78	G protein-coupled receptor 78	27201	4	n/a	n/a	4.34E-01	1.122
280027278	ENSG00000250535	0	STK19P	serine/threonine kinase 19 pseudogene	0	6	n/a	n/a	4.39E-01	1.122
1104358	ENSG00000197701	81080	ZNF595	zinc finger protein 595	152687	4	n/a	n/a	4.39E-01	1.122
279989409	ENSG00000245208	0	AC103876.1	AC103876.1	0	15	n/a	n/a	4.40E-01	1.122
1096292	ENSG00000151116	34582	UEVLD	UEV and lactate/malate dehyrogenase domains	55293	11	n/a	n/a	4.40E-01	1.122
1104558	ENSG00000198252	6775	STYX	serine/threonine/tyrosine interacting protein	6815	14	n/a	n/a	4.41E-01	1.122
1087484	ENSG00000047056	22640	WDR37	WD repeat domain 37	22884	10	n/a	n/a	4.43E-01	1.122
279832040	ENSG00000229369	0	RP13-225O21.5	RP13-225O21.5	0	9	n/a	n/a	4.44E-01	1.122
1097253	ENSG00000159176	1454	CSRP1	cysteine and glycine-rich protein 1	1465	1	n/a	n/a	4.45E-01	1.122
279960800	ENSG00000241889	0	RP11-435F17.3	RP11-435F17.3	0	3	n/a	n/a	4.47E-01	1.122
1087024	ENSG00000006757	8176	PNPLA4	patatin-like phospholipase domain containing 4	8228	X	n/a	n/a	4.48E-01	1.122
1103831	ENSG00000196151	80993	WDSUB1	WD repeat, sterile alpha motif and U-box domain containing 1	151525	2	n/a	n/a	4.48E-01	1.122
279800514	ENSG00000226530	0	RP11-348F1.2	RP11-348F1.2	0	X	n/a	n/a	4.33E-01	1.121
1095162	ENSG00000142453	10351	CARM1	coactivator-associated arginine methyltransferase 1	10498	19	n/a	n/a	4.37E-01	1.121
1104137	ENSG00000197013	110605	ZNF429	zinc finger protein 429	353088	19	n/a	n/a	4.37E-01	1.121
1090139	ENSG00000106052	8808	TAX1BP1	Tax1 (human T-cell leukemia virus type I) binding protein 1	8887	7	n/a	n/a	4.41E-01	1.121
1096166	ENSG00000149599	79340	DUSP15	dual specificity phosphatase 15	128853	20	n/a	n/a	4.43E-01	1.121
1090871	ENSG00000111879	55435	FAM184A	family with sequence similarity 184, member A	79632	6	n/a	n/a	4.44E-01	1.121
1099446	ENSG00000168944	81110	CEP120	centrosomal protein 120kDa	153241	5	n/a	n/a	4.44E-01	1.121
1094034	ENSG00000135636	8238	DYSF	dysferlin, limb girdle muscular dystrophy 2B (autosomal recessive)	8291	2	n/a	n/a	4.36E-01	1.12
279900492	ENSG00000235453	1000692	C9orf133	chromosome 9 open reading frame 133	100129250	9	n/a	n/a	4.39E-01	1.12
1104491	ENSG00000198055	2853	GRK6	G protein-coupled receptor kinase 6	2870	5	n/a	n/a	4.39E-01	1.12
1087990	ENSG00000070501	5391	POLB	polymerase (DNA directed), beta	5423	8	n/a	n/a	4.41E-01	1.12
279753171	ENSG00000221319	0	AL441988.1	AL441988.1	0	20	n/a	n/a	4.45E-01	1.12
1101343	ENSG00000178057	25664	NDUFAF3	NADH dehydrogenase (ubiquinone) 1 alpha subcomplex, assembly factor 3	25915	3	n/a	n/a	4.46E-01	1.12
1100409	ENSG00000173113	30984	TRMT112	tRNA methyltransferase 11-2 homolog (S. cerevisiae)	51504	11	n/a	n/a	4.46E-01	1.12
1092446	ENSG00000124529	8308	HIST1H4B	histone cluster 1, H4b	8366	6	n/a	n/a	4.47E-01	1.12
280056572	ENSG00000253421	0	RP11-706C16.4	RP11-706C16.4	0	8	n/a	n/a	4.33E-01	1.119
279507812	ENSG00000181260	0	RP11-145M9.3	RP11-145M9.3	0	3	n/a	n/a	4.34E-01	1.119
1097680	ENSG00000162409	5531	PRKAA2	protein kinase, AMP-activated, alpha 2 catalytic subunit	5563	1	n/a	n/a	4.39E-01	1.119
1103926	ENSG00000196396	5738	PTPN1	protein tyrosine phosphatase, non-receptor type 1	5770	20	n/a	n/a	4.40E-01	1.119
1109011	ENSG00000241852	143198	C8orf58	chromosome 8 open reading frame 58	541565	8	n/a	n/a	4.41E-01	1.119
279666023	ENSG00000201902	167016	SNORA39	small nucleolar RNA, H/ACA box 39	677821	20	n/a	n/a	4.41E-01	1.119
1088853	ENSG00000092445	7258	TYRO3	TYRO3 protein tyrosine kinase	7301	15	n/a	n/a	4.44E-01	1.119
1099387	ENSG00000168734	10983	PKIG	protein kinase (cAMP-dependent, catalytic) inhibitor gamma	11142	20	n/a	n/a	4.44E-01	1.119
1099725	ENSG00000170191	80164	NANP	N-acetylneuraminic acid phosphatase	140838	20	n/a	n/a	4.44E-01	1.119
1103399	ENSG00000187815	109702	ZNF642	zinc finger protein 642	339559	1	n/a	n/a	4.46E-01	1.119
1104403	ENSG00000197826	90247	C4orf22	chromosome 4 open reading frame 22	255119	4	n/a	n/a	4.35E-01	1.118
279978450	ENSG00000243721	0	RP11-472I20.1	RP11-472I20.1	0	11	n/a	n/a	4.35E-01	1.118
1100376	ENSG00000172935	77857	MRGPRF	MAS-related GPR, member F	116535	11	n/a	n/a	4.39E-01	1.118
279945026	ENSG00000240048	0	DDX50P2	DEAD/H (Asp-Glu-Ala-Asp/His) box polypeptide 50 pseudogene 2	0	3	n/a	n/a	4.41E-01	1.118
1089115	ENSG00000100246	9981	DNAL4	dynein, axonemal, light chain 4	10126	22	n/a	n/a	4.43E-01	1.118
1098812	ENSG00000166439	90179	RNF169	ring finger protein 169	254225	11	n/a	n/a	4.47E-01	1.118
1092995	ENSG00000128923	33920	FAM63B	family with sequence similarity 63, member B	54629	15	n/a	n/a	4.33E-01	1.117
280076101	ENSG00000254801	0	CTD-2132H18.3	CTD-2132H18.3	0	11	n/a	n/a	4.41E-01	1.117
1088761	ENSG00000090530	34503	LEPREL1	leprecan-like 1	55214	3	n/a	n/a	4.45E-01	1.117
1090781	ENSG00000111335	4908	OAS2	2'-5'-oligoadenylate synthetase 2, 69/71kDa	4939	12	n/a	n/a	4.33E-01	1.116
1087305	ENSG00000023902	30659	PLEKHO1	pleckstrin homology domain containing, family O member 1	51177	1	n/a	n/a	4.34E-01	1.116
279835529	ENSG00000229696	0	KARSP1	lysyl-tRNA synthetase pseudogene 1	0	13	n/a	n/a	4.36E-01	1.116
1098359	ENSG00000164654	33759	MIOS	missing oocyte, meiosis regulator, homolog (Drosophila)	54468	7	n/a	n/a	4.40E-01	1.116
1099965	ENSG00000171174	40713	RBKS	ribokinase	64080	2	n/a	n/a	4.40E-01	1.116
1102772	ENSG00000185164	94084	NOMO2	NODAL modulator 2	283820	16	n/a	n/a	4.41E-01	1.116
279943249	ENSG00000239830	0	CTD-3116E22.2	CTD-3116E22.2	0	19	n/a	n/a	4.44E-01	1.116
1088481	ENSG00000083812	25548	ZNF324	zinc finger protein 324	25799	19	n/a	n/a	4.44E-01	1.116
1092220	ENSG00000122824	81997	NUDT10	nudix (nucleoside diphosphate linked moiety X)-type motif 10	170685	X	n/a	n/a	4.44E-01	1.116
1088654	ENSG00000088538	1783	DOCK3	dedicator of cytokinesis 3	1795	3	n/a	n/a	4.46E-01	1.116
279891269	ENSG00000234639	0	AC009263.2	AC009263.2	0	7	n/a	n/a	4.32E-01	1.115
1089336	ENSG00000101162	56738	TUBB1	tubulin, beta 1 class VI	81027	20	n/a	n/a	4.33E-01	1.115
279797315	ENSG00000226253	0	MRPL35P3	mitochondrial ribosomal protein L35 pseudogene 3	0	10	n/a	n/a	4.34E-01	1.115
1097761	ENSG00000162714	59028	ZNF496	zinc finger protein 496	84838	1	n/a	n/a	4.35E-01	1.115
1103889	ENSG00000196323	28804	ZBTB44	zinc finger and BTB domain containing 44	29068	11	n/a	n/a	4.39E-01	1.115
1096792	ENSG00000155252	34650	PI4K2A	phosphatidylinositol 4-kinase type 2 alpha	55361	10	n/a	n/a	4.39E-01	1.115
280001554	ENSG00000248429	0	RP11-597D13.9	RP11-597D13.9	0	4	n/a	n/a	4.41E-01	1.115
1088070	ENSG00000072518	1996	MARK2	MAP/microtubule affinity-regulating kinase 2	2011	11	n/a	n/a	4.43E-01	1.115
1098321	ENSG00000164494	36385	PDSS2	prenyl (decaprenyl) diphosphate synthase, subunit 2	57107	6	n/a	n/a	4.43E-01	1.115
279883238	ENSG00000233908	0	RP11-425D10.1	RP11-425D10.1	0	6	n/a	n/a	4.33E-01	1.114
1092149	ENSG00000122203	36455	KIAA1191	KIAA1191	57179	5	n/a	n/a	4.41E-01	1.114
1096612	ENSG00000153767	2943	GTF2E1	general transcription factor IIE, polypeptide 1, alpha 56kDa	2960	3	n/a	n/a	4.42E-01	1.114
1097982	ENSG00000163512	40944	AZI2	5-azacytidine induced 2	64343	3	n/a	n/a	4.43E-01	1.114
1089227	ENSG00000100583	81505	SAMD15	sterile alpha motif domain containing 15	161394	14	n/a	n/a	4.44E-01	1.114
279886124	ENSG00000234175	0	RP11-730A19.9	RP11-730A19.9	0	10	n/a	n/a	4.44E-01	1.114
1101651	ENSG00000179918	22684	SEPHS2	selenophosphate synthetase 2	22928	16	n/a	n/a	4.48E-01	1.114
1104905	ENSG00000203778	151786	C6orf225	chromosome 6 open reading frame 225	619208	6	n/a	n/a	4.48E-01	1.114
280011568	ENSG00000249286	0	CTD-2210P15.2	CTD-2210P15.2	0	5	n/a	n/a	4.35E-01	1.113
279773883	ENSG00000224220	0	AC104699.1	AC104699.1	0	2	n/a	n/a	4.35E-01	1.113
1097166	ENSG00000158473	907	CD1D	CD1d molecule	912	1	n/a	n/a	4.38E-01	1.113
1100972	ENSG00000176108	55446	CHMP6	charged multivesicular body protein 6	79643	17	n/a	n/a	4.47E-01	1.113
1101174	ENSG00000177150	79065	C18orf19	chromosome 18 open reading frame 19	125228	18	n/a	n/a	4.47E-01	1.113
279817732	ENSG00000228084	0	RP5-884G6.2	RP5-884G6.2	0	1	n/a	n/a	4.34E-01	1.112
1100915	ENSG00000175792	8540	RUVBL1	RuvB-like 1 (E. coli)	8607	3	n/a	n/a	4.34E-01	1.112
279857068	ENSG00000231615	0	RP11-296O14.2	RP11-296O14.2	0	1	n/a	n/a	4.35E-01	1.112
1104686	ENSG00000198682	8939	PAPSS2	3'-phosphoadenosine 5'-phosphosulfate synthase 2	9060	10	n/a	n/a	4.38E-01	1.112
279974660	ENSG00000243403	0	RP11-330L19.1	RP11-330L19.1	0	15	n/a	n/a	4.38E-01	1.112
280033552	ENSG00000251032	0	RP11-483H11.1	RP11-483H11.1	0	5	n/a	n/a	4.34E-01	1.111
279859197	ENSG00000231804	0	RP11-317B17.3	RP11-317B17.3	0	9	n/a	n/a	4.39E-01	1.111
1095079	ENSG00000141582	8469	CBX4	chromobox homolog 4	8535	17	n/a	n/a	4.47E-01	1.111
1097391	ENSG00000160208	22831	RRP1B	ribosomal RNA processing 1 homolog B (S. cerevisiae)	23076	21	n/a	n/a	4.32E-01	1.11
1090889	ENSG00000112041	7244	TULP1	tubby like protein 1	7287	6	n/a	n/a	4.37E-01	1.11
1101236	ENSG00000177465	78933	ACOT4	acyl-CoA thioesterase 4	122970	14	n/a	n/a	4.39E-01	1.11
1095010	ENSG00000141293	8562	SKAP1	src kinase associated phosphoprotein 1	8631	17	n/a	n/a	4.41E-01	1.11
1092954	ENSG00000128604	3638	IRF5	interferon regulatory factor 5	3663	7	n/a	n/a	4.44E-01	1.11
1101542	ENSG00000179168	83491	GGN	gametogenetin	199720	19	n/a	n/a	4.47E-01	1.11
1089603	ENSG00000102893	5225	PHKB	phosphorylase kinase, beta	5257	16	n/a	n/a	4.32E-01	1.109
280019212	ENSG00000249889	0	AC145124.1	AC145124.1	0	8	n/a	n/a	4.33E-01	1.109
279901143	ENSG00000235513	157122343	RP4-756G23.5	RP4-756G23.5	100506544	22	n/a	n/a	4.33E-01	1.109
280014680	ENSG00000249550	157122247	RP11-438N16.1	RP11-438N16.1	100506465	12	n/a	n/a	4.35E-01	1.109
279750541	ENSG00000220412	0	RP11-95M15.2	RP11-95M15.2	0	6	n/a	n/a	4.41E-01	1.109
279779876	ENSG00000224721	0	FLVCR2	feline leukemia virus subgroup C cellular receptor family, member 2	0	14	n/a	n/a	4.43E-01	1.109
1090388	ENSG00000108219	57301	TSPAN14	tetraspanin 14	81619	10	n/a	n/a	4.44E-01	1.109
279897468	ENSG00000235151	0	AC114730.2	AC114730.2	0	2	n/a	n/a	4.34E-01	1.108
1102315	ENSG00000183340	8621	JRKL	jerky homolog-like (mouse)	8690	11	n/a	n/a	4.35E-01	1.108
1089343	ENSG00000101189	34546	C20orf20	chromosome 20 open reading frame 20	55257	20	n/a	n/a	4.32E-01	1.107
1093201	ENSG00000130560	10275	UBAC1	UBA domain containing 1	10422	9	n/a	n/a	4.36E-01	1.107
1091165	ENSG00000114268	5178	PFKFB4	6-phosphofructo-2-kinase/fructose-2,6-biphosphatase 4	5210	3	n/a	n/a	4.36E-01	1.107
279709358	ENSG00000207757	0	MIR93	microRNA 93	0	7	n/a	n/a	4.40E-01	1.107
280026609	ENSG00000250473	0	DUTP7	deoxyuridine triphosphatase pseudogene 7	0	4	n/a	n/a	4.41E-01	1.107
1103780	ENSG00000189339	170823	SLC35E2B	solute carrier family 35, member E2B	728661	1	n/a	n/a	4.43E-01	1.107
1101313	ENSG00000177885	2868	GRB2	growth factor receptor-bound protein 2	2885	17	n/a	n/a	4.47E-01	1.107
1096888	ENSG00000156127	10391	BATF	basic leucine zipper transcription factor, ATF-like	10538	14	n/a	n/a	4.47E-01	1.107
279718826	ENSG00000213068	0	RP11-277B15.1	RP11-277B15.1	0	1	n/a	n/a	4.48E-01	1.107
1091635	ENSG00000117597	26787	DIEXF	digestive organ expansion factor homolog (zebrafish)	27042	1	n/a	n/a	4.35E-01	1.106
1091305	ENSG00000115317	27173	HTRA2	HtrA serine peptidase 2	27429	2	n/a	n/a	4.40E-01	1.106
1103126	ENSG00000186575	4745	NF2	neurofibromin 2 (merlin)	4771	22	n/a	n/a	4.40E-01	1.106
1098720	ENSG00000166133	26824	RPUSD2	RNA pseudouridylate synthase domain containing 2	27079	15	n/a	n/a	4.41E-01	1.106
1100272	ENSG00000172456	34566	FGGY	FGGY carbohydrate kinase domain containing	55277	1	n/a	n/a	4.44E-01	1.106
1092776	ENSG00000126882	94850	FAM78A	family with sequence similarity 78, member A	286336	9	n/a	n/a	4.44E-01	1.106
1103787	ENSG00000189369	23461	GSPT2	G1 to S phase transition 2	23708	X	n/a	n/a	4.46E-01	1.106
1089138	ENSG00000100307	23247	CBX7	chromobox homolog 7	23492	22	n/a	n/a	4.46E-01	1.106
279694526	ENSG00000205559	1016992	CTA-384D8.20	CTA-384D8.20	100144603	22	n/a	n/a	4.33E-01	1.105
279846916	ENSG00000230702	0	RP11-681L4.1	RP11-681L4.1	0	2	n/a	n/a	4.34E-01	1.105
280086366	ENSG00000255443	0	RP1-68D18.4	RP1-68D18.4	0	11	n/a	n/a	4.34E-01	1.105
1093243	ENSG00000130751	4830	NPAS1	neuronal PAS domain protein 1	4861	19	n/a	n/a	4.35E-01	1.105
1100636	ENSG00000174292	8641	TNK1	tyrosine kinase, non-receptor, 1	8711	17	n/a	n/a	4.37E-01	1.105
1099595	ENSG00000169612	57882	FAM103A1	family with sequence similarity 103, member A1	83640	15	n/a	n/a	4.40E-01	1.105
1093426	ENSG00000131943	57878	C19orf12	chromosome 19 open reading frame 12	83636	19	n/a	n/a	4.42E-01	1.105
1087320	ENSG00000025800	23387	KPNA6	karyopherin alpha 6 (importin alpha 7)	23633	1	n/a	n/a	4.46E-01	1.105
1088453	ENSG00000082701	2915	GSK3B	glycogen synthase kinase 3 beta	2932	3	n/a	n/a	4.46E-01	1.105
279822697	ENSG00000228528	0	AC068057.1	AC068057.1	0	2	n/a	n/a	4.35E-01	1.104
1101632	ENSG00000179832	182002	HEATR7A	HEAT repeat containing 7A	727957	8	n/a	n/a	4.36E-01	1.104
280096529	ENSG00000256515	128449	CCL3L3	chemokine (C-C motif) ligand 3-like 3	414062	17	n/a	n/a	4.38E-01	1.104
279718151	ENSG00000213013	0	CTD-3138B18.1	CTD-3138B18.1	0	19	n/a	n/a	4.39E-01	1.104
1097628	ENSG00000162063	894	CCNF	cyclin F	899	16	n/a	n/a	4.39E-01	1.104
1098193	ENSG00000164091	56136	WDR82	WD repeat domain 82	80335	3	n/a	n/a	4.41E-01	1.104
279665484	ENSG00000201756	0	Y_RNA	Y RNA	0	11	n/a	n/a	4.44E-01	1.104
1102520	ENSG00000184164	55013	CRELD2	cysteine-rich with EGF-like domains 2	79174	22	n/a	n/a	4.47E-01	1.104
279766975	ENSG00000223694	0	ADH5P3	alcohol dehydrogenase 5 (class III), chi polypeptide, pseudogene 3	0	1	n/a	n/a	4.34E-01	1.103
1094245	ENSG00000136758	10572	YME1L1	YME1-like 1 (S. cerevisiae)	10730	10	n/a	n/a	4.39E-01	1.103
1096629	ENSG00000153896	80677	ZNF599	zinc finger protein 599	148103	19	n/a	n/a	4.39E-01	1.103
1090054	ENSG00000105676	60281	ARMC6	armadillo repeat containing 6	93436	19	n/a	n/a	4.44E-01	1.103
1103846	ENSG00000196183	0	RPS2P4	ribosomal protein S2 pseudogene 4	0	14	n/a	n/a	4.45E-01	1.103
1086927	ENSG00000004864	10020	SLC25A13	solute carrier family 25, member 13 (citrin)	10165	7	n/a	n/a	4.45E-01	1.103
1103026	ENSG00000186190	110822	BPIFB3	BPI fold containing family B, member 3	359710	20	n/a	n/a	4.33E-01	1.102
1097756	ENSG00000162695	80742	SLC30A7	solute carrier family 30 (zinc transporter), member 7	148867	1	n/a	n/a	4.35E-01	1.102
1104766	ENSG00000198839	11019	ZNF277	zinc finger protein 277	11179	7	n/a	n/a	4.36E-01	1.102
1096964	ENSG00000156787	60294	WDR67	WD repeat domain 67	93594	8	n/a	n/a	4.36E-01	1.102
1104729	ENSG00000198771	60154	RCSD1	RCSD domain containing 1	92241	1	n/a	n/a	4.36E-01	1.102
1104079	ENSG00000196826	0	CTD-2192J16.17	Zinc finger protein 709	0	19	n/a	n/a	4.35E-01	1.101
280106577	ENSG00000257557	0	RP11-84G21.1	RP11-84G21.1	0	12	n/a	n/a	4.39E-01	1.101
279823247	ENSG00000228585	0	AC073143.1	AC073143.1	0	2	n/a	n/a	4.39E-01	1.101
280075173	ENSG00000254732	0	RP11-691N7.6	RP11-691N7.6	0	11	n/a	n/a	4.42E-01	1.101
279661200	ENSG00000200502	0	Y_RNA	Y RNA	0	9	n/a	n/a	4.43E-01	1.101
1100414	ENSG00000173141	54828	MRP63	mitochondrial ribosomal protein 63	78988	13	n/a	n/a	4.44E-01	1.101
279724059	ENSG00000213688	0	FOXO3B	forkhead box O3B pseudogene	0	17	n/a	n/a	4.44E-01	1.101
280107014	ENSG00000257611	0	RP11-185N2.1	RP11-185N2.1	0	12	n/a	n/a	4.44E-01	1.101
279983002	ENSG00000244227	150857	RP11-298O21.5	RP11-298O21.5	646168	3	n/a	n/a	4.33E-01	1.1
279667633	ENSG00000202382	0	Y_RNA	Y RNA	0	2	n/a	n/a	4.34E-01	1.1
1092168	ENSG00000122432	0	SPATA1	spermatogenesis associated 1	0	1	n/a	n/a	4.34E-01	1.1
1099338	ENSG00000168495	657	POLR3D	polymerase (RNA) III (DNA directed) polypeptide D, 44kDa	661	8	n/a	n/a	4.37E-01	1.1
1097902	ENSG00000163219	9794	ARHGAP25	Rho GTPase activating protein 25	9938	2	n/a	n/a	4.41E-01	1.1
1108230	ENSG00000233836	0	RP11-255H23.2	RP11-255H23.2	0	19	n/a	n/a	4.43E-01	1.1
1087946	ENSG00000069399	599	BCL3	B-cell CLL/lymphoma 3	602	19	n/a	n/a	4.43E-01	1.1
279781782	ENSG00000224904	0	RP5-934G17.6	RP5-934G17.6	0	1	n/a	n/a	4.43E-01	1.1
279948849	ENSG00000240459	0	RP11-477G18.1	RP11-477G18.1	0	4	n/a	n/a	4.46E-01	1.1
1091867	ENSG00000119844	34101	AFTPH	aftiphilin	54812	2	n/a	n/a	4.35E-01	1.099
1087701	ENSG00000061455	60262	PRDM6	PR domain containing 6	93166	5	n/a	n/a	4.36E-01	1.099
279865556	ENSG00000232372	0	RP11-504P24.2	RP11-504P24.2	0	1	n/a	n/a	4.39E-01	1.099
1099490	ENSG00000169155	22854	ZBTB43	zinc finger and BTB domain containing 43	23099	9	n/a	n/a	4.39E-01	1.099
1099943	ENSG00000171115	81226	GIMAP8	GTPase, IMAP family member 8	155038	7	n/a	n/a	4.43E-01	1.099
279895903	ENSG00000235015	0	RP11-216N14.1	RP11-216N14.1	0	1	n/a	n/a	4.33E-01	1.098
1098909	ENSG00000166848	33677	TERF2IP	telomeric repeat binding factor 2, interacting protein	54386	16	n/a	n/a	4.34E-01	1.098
279914341	ENSG00000236773	0	RP11-365O16.1	RP11-365O16.1	0	1	n/a	n/a	4.41E-01	1.098
1092213	ENSG00000122741	55106	DCAF10	DDB1 and CUL4 associated factor 10	79269	9	n/a	n/a	4.43E-01	1.098
280119429	ENSG00000258664	0	AL359853.3	interferon alpha responsive protein isoform a	0	1	n/a	n/a	4.43E-01	1.098
1102673	ENSG00000184825	59422	HIST1H2AH	histone cluster 1, H2ah	85235	6	n/a	n/a	4.44E-01	1.098
1092793	ENSG00000127083	4927	OMD	osteomodulin	4958	9	n/a	n/a	4.33E-01	1.097
279642522	ENSG00000198526	0	PABPC1P2	poly(A) binding protein, cytoplasmic 1 pseudogene 2	0	2	n/a	n/a	4.34E-01	1.097
279874235	ENSG00000233107	0	SUCLA2P2	succinate-CoA ligase, ADP-forming, beta subunit pseudogene 2	0	2	n/a	n/a	4.36E-01	1.097
279753318	ENSG00000221344	0	AC068946.1	AC068946.1	0	2	n/a	n/a	4.36E-01	1.097
280073540	ENSG00000254634	0	RP11-231C14.3	RP11-231C14.3	0	16	n/a	n/a	4.40E-01	1.097
1090538	ENSG00000109171	36879	SLAIN2	SLAIN motif family, member 2	57606	4	n/a	n/a	4.43E-01	1.097
1090705	ENSG00000110777	5418	POU2AF1	POU class 2 associating factor 1	5450	11	n/a	n/a	4.43E-01	1.097
1097539	ENSG00000161243	79148	FBXO27	F-box protein 27	126433	19	n/a	n/a	4.45E-01	1.097
1089697	ENSG00000103404	36751	USP31	ubiquitin specific peptidase 31	57478	16	n/a	n/a	4.46E-01	1.097
279850843	ENSG00000231074	128730	HCG18	HLA complex group 18 (non-protein coding)	414778	6	n/a	n/a	4.34E-01	1.096
1089586	ENSG00000102786	26260	INTS6	integrator complex subunit 6	26512	13	n/a	n/a	4.35E-01	1.096
1104217	ENSG00000197265	2944	GTF2E2	general transcription factor IIE, polypeptide 2, beta 34kDa	2961	8	n/a	n/a	4.39E-01	1.096
279960868	ENSG00000241902	0	AC010646.1	AC010646.1	0	19	n/a	n/a	4.40E-01	1.096
1088667	ENSG00000088833	35253	NSFL1C	NSFL1 (p97) cofactor (p47)	55968	20	n/a	n/a	4.44E-01	1.096
280042000	ENSG00000251667	0	RP11-844P9.3	RP11-844P9.3	0	5	n/a	n/a	4.46E-01	1.096
1097735	ENSG00000162624	128965	LHX8	LIM homeobox 8	431707	1	n/a	n/a	4.33E-01	1.095
1097176	ENSG00000158516	1349	CPA2	carboxypeptidase A2 (pancreatic)	1358	7	n/a	n/a	4.35E-01	1.095
280080335	ENSG00000255056	0	BAIAP2L1	BAI1-associated protein 2-like 1	0	7	n/a	n/a	4.35E-01	1.095
1103014	ENSG00000186141	10476	POLR3C	polymerase (RNA) III (DNA directed) polypeptide C (62kD)	10623	1	n/a	n/a	4.36E-01	1.095
1101301	ENSG00000177791	37343	MYOZ1	myozenin 1	58529	10	n/a	n/a	4.39E-01	1.095
1094847	ENSG00000140107	94021	SLC25A47	solute carrier family 25, member 47	283600	14	n/a	n/a	4.39E-01	1.095
1105661	ENSG00000206199	123310	ANKUB1	ankyrin repeat and ubiquitin domain containing 1	389161	3	n/a	n/a	4.39E-01	1.095
1095808	ENSG00000146776	85846	ATXN7L1	ataxin 7-like 1	222255	7	n/a	n/a	4.46E-01	1.095
279668764	ENSG00000203347	0	AC007785.1	AC007785.1	0	19	n/a	n/a	4.47E-01	1.095
1102347	ENSG00000183486	4574	MX2	myxovirus (influenza virus) resistance 2 (mouse)	4600	21	n/a	n/a	4.32E-01	1.094
279704486	ENSG00000206892	1023145	RNU6-42	RNA, U6 small nuclear 42	100302742	3	n/a	n/a	4.34E-01	1.094
279658876	ENSG00000199824	0	U6	U6 spliceosomal RNA	0	12	n/a	n/a	4.39E-01	1.094
1099386	ENSG00000168724	79592	DNAJC21	DnaJ (Hsp40) homolog, subfamily C, member 21	134218	5	n/a	n/a	4.39E-01	1.094
1096401	ENSG00000151893	80309	C10orf46	chromosome 10 open reading frame 46	143384	10	n/a	n/a	4.39E-01	1.094
1099832	ENSG00000170624	6408	SGCD	sarcoglycan, delta (35kDa dystrophin-associated glycoprotein)	6444	5	n/a	n/a	4.40E-01	1.094
279710709	ENSG00000208032	1013122	MIR548A3	microRNA 548a-3	693127	8	n/a	n/a	4.41E-01	1.094
1090379	ENSG00000108091	7982	CCDC6	coiled-coil domain containing 6	8030	10	n/a	n/a	4.44E-01	1.094
279856396	ENSG00000231556	0	RSL24D1P3	ribosomal L24 domain containing 1 pseudogene 3	0	7	n/a	n/a	4.44E-01	1.094
279786076	ENSG00000225284	0	AC018693.6	AC018693.6	0	2	n/a	n/a	4.46E-01	1.094
1097279	ENSG00000159267	3123	HLCS	holocarboxylase synthetase (biotin-(proprionyl-CoA-carboxylase (ATP-hydrolysing)) ligase)	3141	21	n/a	n/a	4.33E-01	1.093
279790102	ENSG00000225647	0	AC005487.2	AC005487.2	0	7	n/a	n/a	4.34E-01	1.093
1087038	ENSG00000007216	8938	SLC13A2	solute carrier family 13 (sodium-dependent dicarboxylate transporter), member 2	9058	17	n/a	n/a	4.34E-01	1.093
280103435	ENSG00000257271	0	KIRREL3-AS1	KIRREL3 antisense RNA 1 (non-protein coding)	0	11	n/a	n/a	4.34E-01	1.093
279824730	ENSG00000228701	157123777	RP11-251A15.4	RP11-251A15.4	100507633	10	n/a	n/a	4.34E-01	1.093
280015087	ENSG00000249593	0	CTB-46B19.2	CTB-46B19.2	0	5	n/a	n/a	4.36E-01	1.093
1101180	ENSG00000177182	81319	CLVS1	clavesin 1	157807	8	n/a	n/a	4.41E-01	1.093
1093321	ENSG00000131152	0	C16orf95	chromosome 16 open reading frame 95	0	16	n/a	n/a	4.47E-01	1.093
279997157	ENSG00000248049	158581	RP11-453E17.1	RP11-453E17.1	550112	4	n/a	n/a	4.35E-01	1.092
1094376	ENSG00000137393	90283	RNF144B	ring finger protein 144B	255488	6	n/a	n/a	4.35E-01	1.092
280002520	ENSG00000248503	0	RP5-1000K24.2	RP5-1000K24.2	0	X	n/a	n/a	4.46E-01	1.092
279795287	ENSG00000226074	0	PRSS44	protease, serine, 44	0	3	n/a	n/a	4.32E-01	1.091
279719586	ENSG00000213153	0	RP11-259P6.3	RP11-259P6.3	0	11	n/a	n/a	4.35E-01	1.091
279875412	ENSG00000233221	0	AC133785.1	AC133785.1	0	2	n/a	n/a	4.40E-01	1.091
1093682	ENSG00000133627	36456	ACTR3B	ARP3 actin-related protein 3 homolog B (yeast)	57180	7	n/a	n/a	4.43E-01	1.091
279732029	ENSG00000214651	0	RP11-477J21.2	RP11-477J21.2	0	9	n/a	n/a	4.44E-01	1.091
1087713	ENSG00000062282	58847	DGAT2	diacylglycerol O-acyltransferase 2	84649	11	n/a	n/a	4.44E-01	1.091
1105771	ENSG00000212916	33918	KIAA1383	KIAA1383	54627	1	n/a	n/a	4.46E-01	1.091
1094504	ENSG00000138031	106	ADCY3	adenylate cyclase 3	109	2	n/a	n/a	4.47E-01	1.091
279811915	ENSG00000227533	133746	RP5-848E13.3	RP5-848E13.3	440584	1	n/a	n/a	4.33E-01	1.09
279989606	ENSG00000245293	0	RP11-286E11.1	RP11-286E11.1	0	4	n/a	n/a	4.46E-01	1.09
1090123	ENSG00000105993	9904	DNAJB6	DnaJ (Hsp40) homolog, subfamily B, member 6	10049	7	n/a	n/a	4.46E-01	1.09
279668438	ENSG00000203301	0	AL590822.1	Uncharacterized protein	0	1	n/a	n/a	4.47E-01	1.09
1094475	ENSG00000137869	1576	CYP19A1	cytochrome P450, family 19, subfamily A, polypeptide 1	1588	15	n/a	n/a	4.35E-01	1.089
1102956	ENSG00000185942	94817	NKAIN3	Na+/K+ transporting ATPase interacting 3	286183	8	n/a	n/a	4.35E-01	1.089
279895973	ENSG00000235023	0	AP001626.2	AP001626.2	0	21	n/a	n/a	4.40E-01	1.089
1095255	ENSG00000143157	36918	POGK	pogo transposable element with KRAB domain	57645	1	n/a	n/a	4.41E-01	1.089
1092359	ENSG00000124104	59866	SNX21	sorting nexin family member 21	90203	20	n/a	n/a	4.32E-01	1.088
279741225	ENSG00000215546	0	DKKL1P1	dickkopf-like 1 pseudogene 1	0	20	n/a	n/a	4.33E-01	1.088
1096505	ENSG00000152689	25529	RASGRP3	RAS guanyl releasing protein 3 (calcium and DAG-regulated)	25780	2	n/a	n/a	4.34E-01	1.088
1107517	ENSG00000229196	0	RP11-775D22.2	RP11-775D22.2	0	7	n/a	n/a	4.35E-01	1.088
280051090	ENSG00000252965	0	Y_RNA	Y RNA	0	3	n/a	n/a	4.36E-01	1.088
279746460	ENSG00000217539	0	IQCB2P	IQ motif containing B2 pseudogene	0	6	n/a	n/a	4.38E-01	1.088
1103072	ENSG00000186354	94829	C9orf47	chromosome 9 open reading frame 47	286223	9	n/a	n/a	4.37E-01	1.087
280047317	ENSG00000252419	0	RNase_MRP	RNase MRP	0	6	n/a	n/a	4.38E-01	1.087
1096267	ENSG00000150867	5273	PIP4K2A	phosphatidylinositol-5-phosphate 4-kinase, type II, alpha	5305	10	n/a	n/a	4.39E-01	1.087
1101787	ENSG00000180767	81673	CHST13	carbohydrate (chondroitin 4) sulfotransferase 13	166012	3	n/a	n/a	4.39E-01	1.087
1093609	ENSG00000133028	6306	SCO1	SCO cytochrome oxidase deficient homolog 1 (yeast)	6341	17	n/a	n/a	4.40E-01	1.087
279704283	ENSG00000206855	0	U6	U6 spliceosomal RNA	0	10	n/a	n/a	4.41E-01	1.087
279764504	ENSG00000223495	0	RP11-763B22.7	RP11-763B22.7	0	1	n/a	n/a	4.44E-01	1.087
1095931	ENSG00000147647	1795	DPYS	dihydropyrimidinase	1807	8	n/a	n/a	4.46E-01	1.087
279739709	ENSG00000215380	0	AC090625.1	AC090625.1	0	11	n/a	n/a	4.34E-01	1.086
1089042	ENSG00000100023	23512	PPIL2	peptidylprolyl isomerase (cyclophilin)-like 2	23759	22	n/a	n/a	4.35E-01	1.086
1087541	ENSG00000049769	59739	PPP1R3F	protein phosphatase 1, regulatory subunit 3F	89801	X	n/a	n/a	4.36E-01	1.086
1100956	ENSG00000176029	35952	C11orf16	chromosome 11 open reading frame 16	56673	11	n/a	n/a	4.39E-01	1.086
1093247	ENSG00000130764	36743	LRRC47	leucine rich repeat containing 47	57470	1	n/a	n/a	4.43E-01	1.086
279822663	ENSG00000228526	0	RP3-510D11.1	RP3-510D11.1	0	1	n/a	n/a	4.45E-01	1.086
279913781	ENSG00000236721	0	CHST9-AS1	CHST9 antisense RNA 1 (non-protein coding)	0	18	n/a	n/a	4.46E-01	1.086
280041219	ENSG00000251611	0	RP11-610P16.1	RP11-610P16.1	0	4	n/a	n/a	4.46E-01	1.086
1094225	ENSG00000136682	80895	CBWD2	COBW domain containing 2	150472	2	n/a	n/a	4.32E-01	1.085
1088810	ENSG00000091527	34862	CDV3	CDV3 homolog (mouse)	55573	3	n/a	n/a	4.35E-01	1.085
279913334	ENSG00000236683	0	HMGA1P1	high mobility group AT-hook 1 pseudogene 1	0	X	n/a	n/a	4.35E-01	1.085
1095557	ENSG00000144837	30846	PLA1A	phospholipase A1 member A	51365	3	n/a	n/a	4.46E-01	1.085
1102608	ENSG00000184508	119493	HDDC3	HD domain containing 3	374659	15	n/a	n/a	4.33E-01	1.084
1103693	ENSG00000188976	25904	NOC2L	nucleolar complex associated 2 homolog (S. cerevisiae)	26155	1	n/a	n/a	4.34E-01	1.084
1089803	ENSG00000104415	8763	WISP1	WNT1 inducible signaling pathway protein 1	8840	8	n/a	n/a	4.35E-01	1.084
279818777	ENSG00000228192	0	RP11-342M1.3	RP11-342M1.3	0	1	n/a	n/a	4.35E-01	1.084
1092732	ENSG00000126522	432	ASL	argininosuccinate lyase	435	7	n/a	n/a	4.40E-01	1.084
279723439	ENSG00000213621	0	RPSAP54	ribosomal protein SA pseudogene 54	0	13	n/a	n/a	4.43E-01	1.084
279962122	ENSG00000242001	0	GS1-388B5.1	GS1-388B5.1	0	3	n/a	n/a	4.43E-01	1.084
279907286	ENSG00000236106	0	AC010729.2	AC010729.2	0	2	n/a	n/a	4.43E-01	1.084
279754389	ENSG00000221521	0	AL158151.2	AL158151.2	0	9	n/a	n/a	4.43E-01	1.084
1097922	ENSG00000163312	76669	HELQ	helicase, POLQ-like	113510	4	n/a	n/a	4.46E-01	1.084
279753612	ENSG00000221394	0	MIR1229	microRNA 1229	0	5	n/a	n/a	4.48E-01	1.084
280120096	ENSG00000258701	83446	RP11-477I4.3	RP11-477I4.3	196872	14	n/a	n/a	4.33E-01	1.083
279783442	ENSG00000225057	0	AC096574.4	AC096574.4	0	2	n/a	n/a	4.35E-01	1.083
1102214	ENSG00000182923	56055	CEP63	centrosomal protein 63kDa	80254	3	n/a	n/a	4.39E-01	1.083
280080565	ENSG00000255074	0	RP11-140L24.3	RP11-140L24.3	0	11	n/a	n/a	4.39E-01	1.083
1096423	ENSG00000152102	79405	FAM168B	family with sequence similarity 168, member B	130074	2	n/a	n/a	4.44E-01	1.083
1095449	ENSG00000144061	4836	NPHP1	nephronophthisis 1 (juvenile)	4867	2	n/a	n/a	4.44E-01	1.083
1097821	ENSG00000162928	5162	PEX13	peroxisomal biogenesis factor 13	5194	2	n/a	n/a	4.45E-01	1.083
279685262	ENSG00000204652	0	RPS26P8	ribosomal protein S26 pseudogene 8	0	17	n/a	n/a	4.34E-01	1.082
1093979	ENSG00000135392	59568	DNAJC14	DnaJ (Hsp40) homolog, subfamily C, member 14	85406	12	n/a	n/a	4.34E-01	1.082
1101384	ENSG00000178252	11020	WDR6	WD repeat domain 6	11180	3	n/a	n/a	4.40E-01	1.082
1103609	ENSG00000188659	94060	FAM154B	family with sequence similarity 154, member B	283726	15	n/a	n/a	4.40E-01	1.082
1093143	ENSG00000130234	37696	ACE2	angiotensin I converting enzyme (peptidyl-dipeptidase A) 2	59272	X	n/a	n/a	4.43E-01	1.082
279839611	ENSG00000230067	0	HSPD1P6	heat shock 60kDa protein 1 (chaperonin) pseudogene 6	0	3	n/a	n/a	4.44E-01	1.082
1096138	ENSG00000149476	25756	DAK	dihydroxyacetone kinase 2 homolog (S. cerevisiae)	26007	11	n/a	n/a	4.44E-01	1.082
1088206	ENSG00000075975	23363	MKRN2	makorin ring finger protein 2	23609	3	n/a	n/a	4.46E-01	1.082
1096456	ENSG00000152348	57976	ATG10	ATG10 autophagy related 10 homolog (S. cerevisiae)	83734	5	n/a	n/a	4.46E-01	1.082
1090784	ENSG00000111344	8377	RASAL1	RAS protein activator like 1 (GAP1 like)	8437	12	n/a	n/a	4.33E-01	1.081
1088101	ENSG00000073350	3968	LLGL2	lethal giant larvae homolog 2 (Drosophila)	3993	17	n/a	n/a	4.41E-01	1.081
1095421	ENSG00000143924	27180	EML4	echinoderm microtubule associated protein like 4	27436	2	n/a	n/a	4.44E-01	1.081
280012943	ENSG00000249393	0	RP11-537A6.7	RP11-537A6.7	0	10	n/a	n/a	4.46E-01	1.081
280000674	ENSG00000248356	0	RP11-557J10.4	RP11-557J10.4	0	4	n/a	n/a	4.46E-01	1.081
279945922	ENSG00000240167	0	RPS7P7	ribosomal protein S7 pseudogene 7	0	4	n/a	n/a	4.33E-01	1.08
1102138	ENSG00000182584	81808	C20orf134	chromosome 20 open reading frame 134	170487	20	n/a	n/a	4.34E-01	1.08
1106883	ENSG00000225094	0	SETP20	SET pseudogene 20	0	4	n/a	n/a	4.34E-01	1.08
279908095	ENSG00000236184	0	TCEA1P	TCEA1P	0	9	n/a	n/a	4.34E-01	1.08
1101976	ENSG00000181856	6481	SLC2A4	solute carrier family 2 (facilitated glucose transporter), member 4	6517	17	n/a	n/a	4.36E-01	1.08
1092022	ENSG00000120942	29647	UBIAD1	UbiA prenyltransferase domain containing 1	29914	1	n/a	n/a	4.39E-01	1.08
1098213	ENSG00000164124	34603	TMEM144	transmembrane protein 144	55314	4	n/a	n/a	4.39E-01	1.08
1103917	ENSG00000196374	8284	HIST1H2BM	histone cluster 1, H2bm	8342	6	n/a	n/a	4.41E-01	1.08
1104342	ENSG00000197632	5023	SERPINB2	serpin peptidase inhibitor, clade B (ovalbumin), member 2	5055	18	n/a	n/a	4.44E-01	1.08
279704829	ENSG00000206954	0	U6	U6 spliceosomal RNA	0	17	n/a	n/a	4.47E-01	1.08
1095902	ENSG00000147457	60098	CHMP7	charged multivesicular body protein 7	91782	8	n/a	n/a	4.33E-01	1.079
1089379	ENSG00000101311	34901	FERMT1	fermitin family member 1	55612	20	n/a	n/a	4.34E-01	1.079
279960390	ENSG00000241845	0	AC100852.3	AC100852.3	0	17	n/a	n/a	4.36E-01	1.079
280077694	ENSG00000254913	0	RP4-791M13.5	RP4-791M13.5	0	1	n/a	n/a	4.36E-01	1.079
1089865	ENSG00000104856	5939	RELB	v-rel reticuloendotheliosis viral oncogene homolog B	5971	19	n/a	n/a	4.40E-01	1.079
280084944	ENSG00000255337	0	RP11-315O6.1	RP11-315O6.1	0	11	n/a	n/a	4.41E-01	1.079
1093212	ENSG00000130640	10686	TUBGCP2	tubulin, gamma complex associated protein 2	10844	10	n/a	n/a	4.43E-01	1.079
1097364	ENSG00000160087	78678	UBE2J2	ubiquitin-conjugating enzyme E2, J2	118424	1	n/a	n/a	4.47E-01	1.079
1092080	ENSG00000121578	8632	B4GALT4	UDP-Gal:betaGlcNAc beta 1,4- galactosyltransferase, polypeptide 4	8702	3	n/a	n/a	4.33E-01	1.078
279875883	ENSG00000233265	0	MICF	MHC class I polypeptide-related sequence F (pseudogene)	0	6	n/a	n/a	4.34E-01	1.078
1101643	ENSG00000179889	22797	PDXDC1	pyridoxal-dependent decarboxylase domain containing 1	23042	16	n/a	n/a	4.34E-01	1.078
1098363	ENSG00000164675	81210	IQUB	IQ motif and ubiquitin domain containing	154865	7	n/a	n/a	4.36E-01	1.078
1094788	ENSG00000139675	80411	HNRNPA1L2	heterogeneous nuclear ribonucleoprotein A1-like 2	144983	13	n/a	n/a	4.46E-01	1.078
279700519	ENSG00000206145	133954	P2RX6P	purinergic receptor P2X, ligand-gated ion channel, 6 pseudogene	440799	22	n/a	n/a	4.33E-01	1.077
1090222	ENSG00000106608	34954	URGCP	upregulator of cell proliferation	55665	7	n/a	n/a	4.35E-01	1.077
280125543	ENSG00000259013	0	RP11-1017G21.3	RP11-1017G21.3	0	14	n/a	n/a	4.36E-01	1.077
1098666	ENSG00000165914	80447	TTC7B	tetratricopeptide repeat domain 7B	145567	14	n/a	n/a	4.39E-01	1.077
1100967	ENSG00000176092	34346	AIM1L	absent in melanoma 1-like	55057	1	n/a	n/a	4.41E-01	1.077
280080402	ENSG00000255063	0	RP11-718B12.1	RP11-718B12.1	0	11	n/a	n/a	4.43E-01	1.077
1088683	ENSG00000089022	8484	MAPKAPK5	mitogen-activated protein kinase-activated protein kinase 5	8550	12	n/a	n/a	4.34E-01	1.076
279850971	ENSG00000231086	0	TSSK1A	testis-specific serine kinase 1A pseudogene	0	22	n/a	n/a	4.38E-01	1.076
280129003	ENSG00000259210	0	RP11-209K10.3	RP11-209K10.3	0	15	n/a	n/a	4.39E-01	1.076
1092079	ENSG00000121577	40724	POPDC2	popeye domain containing 2	64091	3	n/a	n/a	4.39E-01	1.076
279954007	ENSG00000241117	0	AL359074.1	AL359074.1	0	10	n/a	n/a	4.39E-01	1.076
1091943	ENSG00000120332	40566	TNN	tenascin N	63923	1	n/a	n/a	4.40E-01	1.076
279750035	ENSG00000219891	0	ZSCAN12P1	zinc finger and SCAN domain containing 12 pseudogene 1	0	6	n/a	n/a	4.41E-01	1.076
1097105	ENSG00000157954	25849	WIPI2	WD repeat domain, phosphoinositide interacting 2	26100	7	n/a	n/a	4.43E-01	1.076
1099172	ENSG00000167840	7731	ZNF232	zinc finger protein 232	7775	17	n/a	n/a	4.47E-01	1.076
1096766	ENSG00000154957	7523	ZNF18	zinc finger protein 18	7566	17	n/a	n/a	4.47E-01	1.076
280125772	ENSG00000259030	157124237	RP11-653A5.2	FPGT-TNNI3K fusion protein isoform a	100526835	1	n/a	n/a	4.32E-01	1.075
279975781	ENSG00000243508	0	RP11-775J23.2	RP11-775J23.2	0	3	n/a	n/a	4.34E-01	1.075
1100301	ENSG00000172554	33513	SNTG2	syntrophin, gamma 2	54221	2	n/a	n/a	4.34E-01	1.075
1089472	ENSG00000101901	55671	ALG13	asparagine-linked glycosylation 13 homolog (S. cerevisiae)	79868	X	n/a	n/a	4.35E-01	1.075
279799370	ENSG00000226427	0	HMGN2P7	high mobility group nucleosomal binding domain 2 pseudogene 7	0	3	n/a	n/a	4.35E-01	1.075
1105947	ENSG00000213949	3647	ITGA1	integrin, alpha 1	3672	5	n/a	n/a	4.40E-01	1.075
1104141	ENSG00000197021	149589	CXorf40B	chromosome X open reading frame 40B	541578	X	n/a	n/a	4.44E-01	1.075
1093067	ENSG00000129535	4870	NRL	neural retina leucine zipper	4901	14	n/a	n/a	4.34E-01	1.074
280013687	ENSG00000249462	0	MLLT10P2	myeloid/lymphoid or mixed-lineage leukemia (trithorax homolog, Drosophila); translocated to, 10 pseudogene 2	0	4	n/a	n/a	4.34E-01	1.074
1096247	ENSG00000150656	58931	CNDP1	carnosine dipeptidase 1 (metallopeptidase M20 family)	84735	18	n/a	n/a	4.35E-01	1.074
1096286	ENSG00000151065	83427	DCP1B	DCP1 decapping enzyme homolog B (S. cerevisiae)	196513	12	n/a	n/a	4.36E-01	1.074
279948060	ENSG00000240374	0	AL590434.1	AL590434.1	0	1	n/a	n/a	4.39E-01	1.074
279877910	ENSG00000233432	0	AL592494.3	AL592494.3	0	1	n/a	n/a	4.45E-01	1.074
279900985	ENSG00000235500	0	SNX19P2	sorting nexin 19 pseudogene 2	0	13	n/a	n/a	4.46E-01	1.074
1105828	ENSG00000213203	81895	GIMAP1	GTPase, IMAP family member 1	170575	7	n/a	n/a	4.34E-01	1.073
1102087	ENSG00000182359	80332	KBTBD3	kelch repeat and BTB (POZ) domain containing 3	143879	11	n/a	n/a	4.47E-01	1.073
1091139	ENSG00000113946	10539	CLDN16	claudin 16	10686	3	n/a	n/a	4.34E-01	1.072
279859915	ENSG00000231868	0	RP1-202O8.2	RP1-202O8.2	0	1	n/a	n/a	4.35E-01	1.072
280100414	ENSG00000256987	0	RP11-428G5.7	RP11-428G5.7	0	12	n/a	n/a	4.39E-01	1.072
279846878	ENSG00000230697	0	AC097635.4	AC097635.4	0	3	n/a	n/a	4.40E-01	1.072
280066968	ENSG00000254158	0	RP11-281O15.5	RP11-281O15.5	0	5	n/a	n/a	4.41E-01	1.072
1109148	ENSG00000244482	55007	LILRA6	leukocyte immunoglobulin-like receptor, subfamily A (with TM domain), member 6	79168	19	n/a	n/a	4.43E-01	1.072
1097882	ENSG00000163145	77621	C1QTNF7	C1q and tumor necrosis factor related protein 7	114905	4	n/a	n/a	4.46E-01	1.072
1092530	ENSG00000125247	59089	TMTC4	transmembrane and tetratricopeptide repeat containing 4	84899	13	n/a	n/a	4.47E-01	1.072
1089896	ENSG00000104953	55619	TLE6	transducin-like enhancer of split 6 (E(sp1) homolog, Drosophila)	79816	19	n/a	n/a	4.35E-01	1.071
279972387	ENSG00000243153	0	RP11-342M1.4	RP11-342M1.4	0	1	n/a	n/a	4.44E-01	1.071
279744643	ENSG00000216365	0	RP1-257B21.1	RP1-257B21.1	0	6	n/a	n/a	4.47E-01	1.071
280108531	ENSG00000257761	0	RP11-186F10.2	RP11-186F10.2	0	12	n/a	n/a	4.42E-01	1.07
280034407	ENSG00000251118	0	CTC-505O3.1	CTC-505O3.1	0	5	n/a	n/a	4.45E-01	1.07
279946759	ENSG00000240243	0	AL135999.1	AL135999.1	0	14	n/a	n/a	4.46E-01	1.07
279790483	ENSG00000225675	0	RP4-784A16.5	RP4-784A16.5	0	1	n/a	n/a	4.47E-01	1.07
279924146	ENSG00000237605	0	RP11-343H5.6	RP11-343H5.6	0	1	n/a	n/a	4.32E-01	1.069
1099438	ENSG00000168924	3929	LETM1	leucine zipper-EF-hand containing transmembrane protein 1	3954	4	n/a	n/a	4.33E-01	1.069
279805469	ENSG00000226953	0	AC010890.1	AC010890.1	0	2	n/a	n/a	4.34E-01	1.069
279866573	ENSG00000232462	0	RP11-13E1.5	RP11-13E1.5	0	10	n/a	n/a	4.35E-01	1.069
279938209	ENSG00000239221	0	AC005971.1	AC005971.1	0	17	n/a	n/a	4.35E-01	1.069
280080992	ENSG00000255100	0	RP11-21L23.3	RP11-21L23.3	0	11	n/a	n/a	4.44E-01	1.069
1100740	ENSG00000174898	90389	TMEM146	transmembrane protein 146	257062	19	n/a	n/a	4.35E-01	1.068
1103017	ENSG00000186150	81624	UBL4B	ubiquitin-like 4B	164153	1	n/a	n/a	4.46E-01	1.068
279708462	ENSG00000207597	1012738	MIR490	microRNA 490	574443	7	n/a	n/a	4.48E-01	1.068
1088770	ENSG00000090659	29826	CD209	CD209 molecule	30835	19	n/a	n/a	4.36E-01	1.067
280109050	ENSG00000257829	0	RP11-845M18.6	RP11-845M18.6	0	12	n/a	n/a	4.39E-01	1.067
279898440	ENSG00000235243	0	AC093716.1	AC093716.1	0	7	n/a	n/a	4.40E-01	1.067
279817181	ENSG00000228034	0	HMGN2P21	high mobility group nucleosomal binding domain 2 pseudogene 21	0	2	n/a	n/a	4.41E-01	1.067
280053328	ENSG00000253193	0	FCGR1C	Fc fragment of IgG, high affinity Ic, receptor (CD64), pseudogene	0	1	n/a	n/a	4.43E-01	1.067
280132750	ENSG00000259426	80455	RP11-253M7.1	RP11-253M7.1	145694	15	n/a	n/a	4.46E-01	1.067
279708532	ENSG00000207607	128093	MIR200A	microRNA 200a	406983	1	n/a	n/a	4.35E-01	1.066
280115560	ENSG00000258439	0	RP11-173A8.2	RP11-173A8.2	0	14	n/a	n/a	4.44E-01	1.066
279718663	ENSG00000213061	0	PFN1P11	profilin 1 pseudogene 11	0	10	n/a	n/a	4.32E-01	1.065
279995772	ENSG00000247544	0	AC034110.1	AC034110.1	0	18	n/a	n/a	4.38E-01	1.065
279878010	ENSG00000233440	0	HMGA1P6	high mobility group AT-hook 1 pseudogene 6	0	13	n/a	n/a	4.39E-01	1.065
279923912	ENSG00000237581	0	AC005538.5	AC005538.5	0	2	n/a	n/a	4.40E-01	1.065
280041671	ENSG00000251637	0	RP11-119D9.1	RP11-119D9.1	0	11	n/a	n/a	4.44E-01	1.065
1104950	ENSG00000203876	0	RP11-451M19.3	Uncharacterized protein	0	10	n/a	n/a	4.46E-01	1.065
1105079	ENSG00000204301	4824	NOTCH4	notch 4	4855	6	n/a	n/a	4.32E-01	1.064
279662243	ENSG00000200815	0	U6	U6 spliceosomal RNA	0	7	n/a	n/a	4.34E-01	1.064
280067199	ENSG00000254180	0	AB015752.3	AB015752.3	0	8	n/a	n/a	4.34E-01	1.064
279943011	ENSG00000239797	0	RP11-88H10.1	RP11-88H10.1	0	3	n/a	n/a	4.34E-01	1.064
280007754	ENSG00000248932	0	RP11-319G6.1	RP11-319G6.1	0	3	n/a	n/a	4.43E-01	1.064
279775837	ENSG00000224386	0	AC090939.2	AC090939.2	0	3	n/a	n/a	4.33E-01	1.063
279844628	ENSG00000230499	0	AC108463.1	AC108463.1	0	2	n/a	n/a	4.34E-01	1.063
279858568	ENSG00000231749	0	ABCA9-AS1	ABCA9 antisense RNA 1 (non-protein coding)	0	17	n/a	n/a	4.34E-01	1.063
1092512	ENSG00000124935	10500	SCGB1D2	secretoglobin, family 1D, member 2	10647	11	n/a	n/a	4.41E-01	1.063
279831908	ENSG00000229358	0	AC018633.4	AC018633.4	0	7	n/a	n/a	4.44E-01	1.063
1088120	ENSG00000073861	29742	TBX21	T-box 21	30009	17	n/a	n/a	4.32E-01	1.062
279755915	ENSG00000221803	0	SNORD23	small nucleolar RNA, C/D box 23	0	19	n/a	n/a	4.35E-01	1.062
1089575	ENSG00000102683	6409	SGCG	sarcoglycan, gamma (35kDa dystrophin-associated glycoprotein)	6445	13	n/a	n/a	4.37E-01	1.062
1087246	ENSG00000018280	6520	SLC11A1	solute carrier family 11 (proton-coupled divalent metal ion transporters), member 1	6556	2	n/a	n/a	4.42E-01	1.062
279911286	ENSG00000236468	0	RP11-104D3.2	RP11-104D3.2	0	1	n/a	n/a	4.34E-01	1.061
1103122	ENSG00000186564	2290	FOXD2	forkhead box D2	2306	1	n/a	n/a	4.37E-01	1.061
279870453	ENSG00000232777	0	MRPL51P2	mitochondrial ribosomal protein L51 pseudogene 2	0	21	n/a	n/a	4.39E-01	1.061
279789969	ENSG00000225625	0	AC090517.1	AC090517.1	0	15	n/a	n/a	4.39E-01	1.061
1101734	ENSG00000180425	33785	C11orf71	chromosome 11 open reading frame 71	54494	11	n/a	n/a	4.47E-01	1.061
1092432	ENSG00000124455	0	L34079.1	Uncharacterized protein ENSP00000244321	0	19	n/a	n/a	4.41E-01	1.06
1104782	ENSG00000198863	80569	RUNDC1	RUN domain containing 1	146923	17	n/a	n/a	4.41E-01	1.06
1094928	ENSG00000140632	58854	GLYR1	glyoxylate reductase 1 homolog (Arabidopsis)	84656	16	n/a	n/a	4.44E-01	1.06
1093115	ENSG00000130045	81340	NXNL2	nucleoredoxin-like 2	158046	9	n/a	n/a	4.46E-01	1.06
1095592	ENSG00000145192	194	AHSG	alpha-2-HS-glycoprotein	197	3	n/a	n/a	3.38E-01	1.059
1088028	ENSG00000071462	76905	WBSCR22	Williams Beuren syndrome chromosome region 22	114049	7	n/a	n/a	4.34E-01	1.059
1099092	ENSG00000167608	80644	TMC4	transmembrane channel-like 4	147798	19	n/a	n/a	4.39E-01	1.059
279953490	ENSG00000241054	0	RP5-1002M8.4	RP5-1002M8.4	0	20	n/a	n/a	4.45E-01	1.059
1100105	ENSG00000171777	77700	RASGRP4	RAS guanyl releasing protein 4	115727	19	n/a	n/a	4.46E-01	1.059
279820965	ENSG00000228373	0	RP11-497K15.1	RP11-497K15.1	0	9	n/a	n/a	4.35E-01	1.058
279871588	ENSG00000232893	0	AC019068.2	AC019068.2	0	2	n/a	n/a	4.39E-01	1.058
279847698	ENSG00000230783	0	AC009961.2	AC009961.2	0	2	n/a	n/a	4.40E-01	1.058
1100387	ENSG00000172977	10377	KAT5	K(lysine) acetyltransferase 5	10524	11	n/a	n/a	4.46E-01	1.058
279779166	ENSG00000224661	0	AC010907.5	AC010907.5	0	2	n/a	n/a	4.46E-01	1.058
1090662	ENSG00000110324	3562	IL10RA	interleukin 10 receptor, alpha	3587	11	n/a	n/a	4.46E-01	1.058
279790698	ENSG00000225695	0	AC007272.2	AC007272.2	0	2	n/a	n/a	4.47E-01	1.058
1100594	ENSG00000174032	90112	SLC25A30	solute carrier family 25, member 30	253512	13	n/a	n/a	4.35E-01	1.057
1100519	ENSG00000173627	126344	APOBEC4	apolipoprotein B mRNA editing enzyme, catalytic polypeptide-like 4 (putative)	403314	1	n/a	n/a	4.36E-01	1.057
1093639	ENSG00000133138	34174	TBC1D8B	TBC1 domain family, member 8B (with GRAM domain)	54885	X	n/a	n/a	4.43E-01	1.057
280042942	ENSG00000251786	0	Y_RNA	Y RNA	0	17	n/a	n/a	4.44E-01	1.057
280039601	ENSG00000251504	0	RP11-162G9.1	RP11-162G9.1	0	4	n/a	n/a	4.48E-01	1.057
280090926	ENSG00000255864	0	RP11-444D3.1	RP11-444D3.1	0	12	n/a	n/a	4.32E-01	1.056
279722505	ENSG00000213483	0	AC002076.9	AC002076.9	0	7	n/a	n/a	4.34E-01	1.056
279848292	ENSG00000230833	0	RP3-426I6.3	RP3-426I6.3	0	1	n/a	n/a	4.34E-01	1.056
1096972	ENSG00000156869	124111	FRRS1	ferric-chelate reductase 1	391059	1	n/a	n/a	4.35E-01	1.056
279687512	ENSG00000204836	0	BX664615.1	BX664615.1	0	9	n/a	n/a	4.39E-01	1.056
280059249	ENSG00000253630	0	CTC-370J7.1	CTC-370J7.1	0	5	n/a	n/a	4.43E-01	1.056
1106552	ENSG00000221947	123528	XKR9	XK, Kell blood group complex subunit-related family, member 9	389668	8	n/a	n/a	4.44E-01	1.056
1105452	ENSG00000205358	4470	MT1H	metallothionein 1H	4496	16	n/a	n/a	4.48E-01	1.056
1089032	ENSG00000099985	4976	OSM	oncostatin M	5008	22	n/a	n/a	4.39E-01	1.055
1100929	ENSG00000175877	79650	WBSCR28	Williams-Beuren syndrome chromosome region 28	135886	7	n/a	n/a	4.39E-01	1.055
1092316	ENSG00000123600	55631	METTL8	methyltransferase like 8	79828	2	n/a	n/a	4.43E-01	1.055
1104241	ENSG00000197355	60037	UAP1L1	UDP-N-acteylglucosamine pyrophosphorylase 1-like 1	91373	9	n/a	n/a	4.44E-01	1.055
1102929	ENSG00000185842	79229	DNAH14	dynein, axonemal, heavy chain 14	127602	1	n/a	n/a	4.46E-01	1.055
1097417	ENSG00000160310	3255	PRMT2	protein arginine methyltransferase 2	3275	21	n/a	n/a	4.32E-01	1.054
279858781	ENSG00000231768	157122673	RP5-855F14.1	RP5-855F14.1	100506795	1	n/a	n/a	4.33E-01	1.054
1100283	ENSG00000172476	80266	RAB40A	RAB40A, member RAS oncogene family	142684	X	n/a	n/a	4.33E-01	1.054
280012159	ENSG00000249330	0	RP11-436F23.1	RP11-436F23.1	0	4	n/a	n/a	4.35E-01	1.054
1092790	ENSG00000127074	5971	RGS13	regulator of G-protein signaling 13	6003	1	n/a	n/a	4.39E-01	1.054
279685990	ENSG00000204706	157123233	RP11-195E11.3	RP11-195E11.3	100507244	9	n/a	n/a	4.39E-01	1.054
279751729	ENSG00000221062	0	MIR1292	microRNA 1292	0	20	n/a	n/a	4.41E-01	1.054
1093847	ENSG00000134640	4518	MTNR1B	melatonin receptor 1B	4544	11	n/a	n/a	4.41E-01	1.054
1095190	ENSG00000142623	29676	PADI1	peptidyl arginine deiminase, type I	29943	1	n/a	n/a	4.41E-01	1.054
1106031	ENSG00000214259	0	RP11-568J23.1	RP11-568J23.1	0	16	n/a	n/a	4.46E-01	1.054
279934402	ENSG00000238623	0	AC073597.1	AC073597.1	0	X	n/a	n/a	4.46E-01	1.054
1095817	ENSG00000146856	109845	AGBL3	ATP/GTP binding protein-like 3	340351	7	n/a	n/a	4.32E-01	1.053
279754312	ENSG00000221507	0	U6atac	U6atac minor spliceosomal RNA	0	7	n/a	n/a	4.38E-01	1.053
279897541	ENSG00000235159	0	RP6-109B7.4	RP6-109B7.4	0	22	n/a	n/a	4.39E-01	1.053
279904427	ENSG00000235830	0	SRGAP3-AS4	SRGAP3 antisense RNA 4 (non-protein coding)	0	3	n/a	n/a	4.43E-01	1.053
1097119	ENSG00000158055	37093	GRHL3	grainyhead-like 3 (Drosophila)	57822	1	n/a	n/a	4.46E-01	1.053
279776337	ENSG00000224418	0	STK24-AS1	STK24 antisense RNA 1 (non-protein coding)	0	13	n/a	n/a	4.34E-01	1.052
1103826	ENSG00000196136	9	SERPINA3	serpin peptidase inhibitor, clade A (alpha-1 antiproteinase, antitrypsin), member 3	12	14	n/a	n/a	4.36E-01	1.052
1098042	ENSG00000163645	79487	FAM194A	family with sequence similarity 194, member A	131831	3	n/a	n/a	4.41E-01	1.052
1089140	ENSG00000100312	46	ACR	acrosin	49	22	n/a	n/a	4.35E-01	1.051
1102144	ENSG00000182611	8273	HIST1H2AJ	histone cluster 1, H2aj	8331	6	n/a	n/a	4.35E-01	1.051
279845212	ENSG00000230547	0	HMGB1P11	high mobility group box 1 pseudogene 11	0	1	n/a	n/a	4.46E-01	1.051
280136484	ENSG00000259648	0	RP11-643G16.4	RP11-643G16.4	0	14	n/a	n/a	4.33E-01	1.05
279760735	ENSG00000222663	0	U4	U4 spliceosomal RNA	0	11	n/a	n/a	4.34E-01	1.05
280051384	ENSG00000253007	0	SNORA50	Small nucleolar RNA SNORA50	0	22	n/a	n/a	4.34E-01	1.05
279708014	ENSG00000207497	0	Y_RNA	Y RNA	0	4	n/a	n/a	4.34E-01	1.05
279972156	ENSG00000243133	0	AC022826.1	AC022826.1	0	8	n/a	n/a	4.34E-01	1.05
279669474	ENSG00000203480	0	AC061975.6	AC061975.6	0	17	n/a	n/a	4.35E-01	1.05
1102670	ENSG00000184809	76897	C21orf88	chromosome 21 open reading frame 88	114041	21	n/a	n/a	4.36E-01	1.05
279538352	ENSG00000184414	0	RP11-44M6.3	RP11-44M6.3	0	7	n/a	n/a	4.39E-01	1.05
279789545	ENSG00000225585	0	IPPKP1	inositol 1,3,4,5,6-pentakisphosphate 2-kinase pseudogene 1	0	13	n/a	n/a	4.39E-01	1.05
1096732	ENSG00000154655	60006	L3MBTL4	l(3)mbt-like 4 (Drosophila)	91133	18	n/a	n/a	4.41E-01	1.05
279716207	ENSG00000212296	0	SNORD72	small nucleolar RNA, C/D box 72	0	5	n/a	n/a	4.41E-01	1.05
1088173	ENSG00000075290	7436	WNT8B	wingless-type MMTV integration site family, member 8B	7479	10	n/a	n/a	4.43E-01	1.05
279766773	ENSG00000223669	0	RP11-93B14.4	RP11-93B14.4	0	20	n/a	n/a	4.43E-01	1.05
1089376	ENSG00000101306	59536	MYLK2	myosin light chain kinase 2	85366	20	n/a	n/a	4.46E-01	1.05
279921617	ENSG00000237404	0	RP3-471C18.2	RP3-471C18.2	0	6	n/a	n/a	4.32E-01	1.049
279989816	ENSG00000245382	0	AC091588.1	AC091588.1	0	18	n/a	n/a	4.33E-01	1.049
280055724	ENSG00000253362	0	RP11-120I21.3	RP11-120I21.3	0	8	n/a	n/a	4.34E-01	1.049
1094837	ENSG00000140030	8413	GPR65	G protein-coupled receptor 65	8477	14	n/a	n/a	4.35E-01	1.049
1100610	ENSG00000174137	81091	FAM53A	family with sequence similarity 53, member A	152877	4	n/a	n/a	4.32E-01	1.048
279783855	ENSG00000225098	0	BCRP1	breakpoint cluster region pseudogene 1	0	22	n/a	n/a	4.33E-01	1.048
279937591	ENSG00000239133	0	snoU13	Small nucleolar RNA U13	0	7	n/a	n/a	4.35E-01	1.048
279871256	ENSG00000232860	94364	RP11-74N20.1	RP11-74N20.1	284649	1	n/a	n/a	4.39E-01	1.048
1095425	ENSG00000143951	30539	WDPCP	WD repeat containing planar cell polarity effector	51057	2	n/a	n/a	4.39E-01	1.048
1087323	ENSG00000026103	352	FAS	Fas (TNF receptor superfamily, member 6)	355	10	n/a	n/a	4.44E-01	1.048
279716683	ENSG00000212410	0	U6	U6 spliceosomal RNA	0	2	n/a	n/a	4.44E-01	1.048
1096043	ENSG00000148655	58155	C10orf11	chromosome 10 open reading frame 11	83938	10	n/a	n/a	4.33E-01	1.047
1105580	ENSG00000205850	0	AL359736.1	Protein PCOTH	0	13	n/a	n/a	4.35E-01	1.047
1102612	ENSG00000184530	110517	C6orf58	chromosome 6 open reading frame 58	352999	6	n/a	n/a	4.43E-01	1.047
279854928	ENSG00000231426	0	RP5-899B16.1	RP5-899B16.1	0	6	n/a	n/a	4.32E-01	1.046
279966007	ENSG00000242421	0	AC018892.1	AC018892.1	0	2	n/a	n/a	4.33E-01	1.046
279658568	ENSG00000199730	0	7SK	7SK RNA	0	15	n/a	n/a	4.33E-01	1.046
280047485	ENSG00000252443	0	SNORA62	Small nucleolar RNA SNORA62/SNORA6 family	0	16	n/a	n/a	4.33E-01	1.046
279933345	ENSG00000238449	0	AC019131.1	AC019131.1	0	4	n/a	n/a	4.33E-01	1.046
279656587	ENSG00000199082	0	MIR342	microRNA 342	0	14	n/a	n/a	4.35E-01	1.046
279955237	ENSG00000241262	0	TRNAF14P	transfer RNA phenylalanine 14 (anticodon GAA) pseudogene	0	8	n/a	n/a	4.35E-01	1.046
1098493	ENSG00000165182	90174	CXorf58	chromosome X open reading frame 58	254158	X	n/a	n/a	4.36E-01	1.046
279744358	ENSG00000216137	0	AL590138.1	AL590138.1	0	1	n/a	n/a	4.36E-01	1.046
1087742	ENSG00000064012	837	CASP8	caspase 8, apoptosis-related cysteine peptidase	841	2	n/a	n/a	4.41E-01	1.046
1098451	ENSG00000164989	83725	C9orf93	chromosome 9 open reading frame 93	203238	9	n/a	n/a	4.46E-01	1.046
279937675	ENSG00000239146	0	snoU13	Small nucleolar RNA U13	0	3	n/a	n/a	4.33E-01	1.045
279975973	ENSG00000243510	0	AC009303.1	AC009303.1	0	2	n/a	n/a	4.35E-01	1.045
279891923	ENSG00000234692	0	RP11-445L6.3	RP11-445L6.3	0	9	n/a	n/a	4.36E-01	1.045
279890680	ENSG00000234580	0	RP11-733D4.1	RP11-733D4.1	0	10	n/a	n/a	4.46E-01	1.045
280078798	ENSG00000254985	0	RSF1-IT2	RSF1 intronic transcript 2 (non-protein coding)	0	11	n/a	n/a	4.32E-01	1.044
279844455	ENSG00000230489	157129267	RP11-356N1.1	RP11-356N1.1	100873946	1	n/a	n/a	4.32E-01	1.044
1090498	ENSG00000108849	5507	PPY	pancreatic polypeptide	5539	17	n/a	n/a	4.34E-01	1.044
279842413	ENSG00000230318	0	RP11-302I18.2	RP11-302I18.2	0	1	n/a	n/a	4.34E-01	1.044
280115320	ENSG00000258418	0	RP11-662J14.1	RP11-662J14.1	0	14	n/a	n/a	4.43E-01	1.044
1102272	ENSG00000183154	0	RP11-863K10.7	Uncharacterized protein	0	8	n/a	n/a	4.44E-01	1.044
280029063	ENSG00000250673	0	RP11-6L6.2	Uncharacterized protein	0	4	n/a	n/a	4.44E-01	1.044
279910464	ENSG00000236403	0	RP11-447M12.2	RP11-447M12.2	0	9	n/a	n/a	4.46E-01	1.044
1104006	ENSG00000196616	122	ADH1B	alcohol dehydrogenase 1B (class I), beta polypeptide	125	4	n/a	n/a	4.33E-01	1.043
279709785	ENSG00000207826	1013173	MIR596	microRNA 596	693181	8	n/a	n/a	4.41E-01	1.043
1093364	ENSG00000131471	8570	AOC3	amine oxidase, copper containing 3 (vascular adhesion protein 1)	8639	17	n/a	n/a	4.44E-01	1.043
279768515	ENSG00000223804	0	BX284650.1	BX284650.1	0	1	n/a	n/a	4.44E-01	1.043
279904273	ENSG00000235816	0	RP11-351O1.2	RP11-351O1.2	0	10	n/a	n/a	4.45E-01	1.043
1089954	ENSG00000105261	0	AD001527.1	Putative transcription factor Ovo-like 2-like	0	19	n/a	n/a	4.32E-01	1.042
279921914	ENSG00000237428	0	LL22NC03-22A12.9	LL22NC03-22A12.9	0	22	n/a	n/a	4.32E-01	1.042
278944972	ENSG00000125385	0	RP11-297B17.2	RP11-297B17.2	0	9	n/a	n/a	4.34E-01	1.042
279797650	ENSG00000226279	0	AC005682.7	AC005682.7	0	7	n/a	n/a	4.35E-01	1.042
1103471	ENSG00000188086	119639	PRSS45	protease, serine, 45	377047	3	n/a	n/a	4.35E-01	1.042
279975656	ENSG00000243494	0	CTC-550B14.1	CTC-550B14.1	0	19	n/a	n/a	4.36E-01	1.042
280085352	ENSG00000255361	0	RP11-412B14.2	RP11-412B14.2	0	8	n/a	n/a	4.40E-01	1.042
279898648	ENSG00000235264	0	RP13-439H18.7	RP13-439H18.7	0	10	n/a	n/a	4.40E-01	1.042
279880883	ENSG00000233702	0	AC107083.1	AC107083.1	0	2	n/a	n/a	4.47E-01	1.042
280022819	ENSG00000250167	0	CTC-321K16.1	CTC-321K16.1	0	5	n/a	n/a	4.39E-01	1.041
280015816	ENSG00000249643	0	RP11-436H11.6	RP11-436H11.6	0	5	n/a	n/a	4.41E-01	1.041
1092760	ENSG00000126778	6459	SIX1	SIX homeobox 1	6495	14	n/a	n/a	4.32E-01	1.04
279716305	ENSG00000212319	0	Y_RNA	Y RNA	0	3	n/a	n/a	4.33E-01	1.04
279904330	ENSG00000235822	0	RP11-207N4.3	RP11-207N4.3	0	13	n/a	n/a	4.33E-01	1.04
280135688	ENSG00000259590	0	RP11-20G13.3	RP11-20G13.3	0	15	n/a	n/a	4.34E-01	1.04
280061488	ENSG00000253766	0	RP11-804N13.1	RP11-804N13.1	0	5	n/a	n/a	4.35E-01	1.04
280059875	ENSG00000253669	0	KB-1732A1.1	KB-1732A1.1	0	8	n/a	n/a	4.35E-01	1.04
1097426	ENSG00000160349	3908	LCN1	lipocalin 1 (tear prealbumin)	3933	9	n/a	n/a	4.38E-01	1.04
279923007	ENSG00000237506	0	RP1-138A5.1	RP1-138A5.1	0	X	n/a	n/a	4.40E-01	1.04
279775773	ENSG00000224382	0	RP11-34C15.1	RP11-34C15.1	0	10	n/a	n/a	4.42E-01	1.04
280083800	ENSG00000255273	0	AF238378.7	AF238378.7	0	8	n/a	n/a	4.43E-01	1.04
280058241	ENSG00000253552	94731	AC004080.12	AC004080.12	285943	7	n/a	n/a	4.35E-01	1.039
279736855	ENSG00000215070	0	RP3-377O6.1	RP3-377O6.1	0	X	n/a	n/a	4.35E-01	1.039
1102571	ENSG00000184350	77856	MRGPRE	MAS-related GPR, member E	116534	11	n/a	n/a	4.39E-01	1.039
280028887	ENSG00000250656	0	RP11-453E17.2	RP11-453E17.2	0	4	n/a	n/a	4.41E-01	1.039
280073857	ENSG00000254651	0	RP11-430H10.3	RP11-430H10.3	0	11	n/a	n/a	4.45E-01	1.039
279765891	ENSG00000223591	123617	CENPVL1	centromere protein V-like 1	389857	X	n/a	n/a	4.32E-01	1.038
279669799	ENSG00000203512	0	AL353662.2	AL353662.2	0	9	n/a	n/a	4.32E-01	1.038
280132613	ENSG00000259420	0	RP11-307C19.2	RP11-307C19.2	0	15	n/a	n/a	4.36E-01	1.038
1087424	ENSG00000038945	4455	MSR1	macrophage scavenger receptor 1	4481	8	n/a	n/a	4.40E-01	1.038
1094275	ENSG00000136872	226	ALDOB	aldolase B, fructose-bisphosphate	229	9	n/a	n/a	4.42E-01	1.038
1106309	ENSG00000215302	0	AC019322.2	AC019322.2	0	15	n/a	n/a	4.44E-01	1.038
279798372	ENSG00000226331	0	AC009302.4	AC009302.4	0	2	n/a	n/a	4.46E-01	1.038
280065446	ENSG00000254057	0	RP3-388N13.3	RP3-388N13.3	0	8	n/a	n/a	4.32E-01	1.037
1099646	ENSG00000169856	3155	ONECUT1	one cut homeobox 1	3175	15	n/a	n/a	4.32E-01	1.037
279942478	ENSG00000239715	0	AC093627.11	AC093627.11	0	7	n/a	n/a	4.34E-01	1.037
279776934	ENSG00000224471	0	RP11-522L3.6	RP11-522L3.6	0	X	n/a	n/a	4.39E-01	1.037
279943784	ENSG00000239903	0	RP11-353N4.2	RP11-353N4.2	0	1	n/a	n/a	4.43E-01	1.037
279801439	ENSG00000226626	0	RP11-315I14.5	RP11-315I14.5	0	9	n/a	n/a	4.43E-01	1.037
279887441	ENSG00000234289	0	H2BFS	H2B histone family, member S	0	21	n/a	n/a	4.46E-01	1.037
1109163	ENSG00000244731	716	C4A	complement component 4A (Rodgers blood group)	720	6	n/a	n/a	4.32E-01	1.036
280100982	ENSG00000257046	0	RP11-545J16.1	Uncharacterized protein	0	12	n/a	n/a	4.32E-01	1.036
1096300	ENSG00000151164	80392	RAD9B	RAD9 homolog B (S. pombe)	144715	12	n/a	n/a	4.32E-01	1.036
1094292	ENSG00000136931	2500	NR5A1	nuclear receptor subfamily 5, group A, member 1	2516	9	n/a	n/a	4.32E-01	1.036
279914095	ENSG00000236751	0	RP1-30G7.2	RP1-30G7.2	0	X	n/a	n/a	4.33E-01	1.036
280105432	ENSG00000257456	0	RP11-310I24.1	RP11-310I24.1	0	12	n/a	n/a	4.35E-01	1.036
279794099	ENSG00000225969	82225	ABHD11-AS1	ABHD11 antisense RNA 1 (non-protein coding)	171022	7	n/a	n/a	4.40E-01	1.036
279709771	ENSG00000207821	1013217	MIR640	microRNA 640	693225	19	n/a	n/a	4.43E-01	1.036
1090114	ENSG00000105967	22554	TFEC	transcription factor EC	22797	7	n/a	n/a	4.32E-01	1.035
1099510	ENSG00000169224	80738	C1orf150	chromosome 1 open reading frame 150	148823	1	n/a	n/a	4.41E-01	1.035
280075161	ENSG00000254731	0	CTD-2005H7.1	CTD-2005H7.1	0	11	n/a	n/a	4.32E-01	1.034
279661263	ENSG00000200525	0	U6	U6 spliceosomal RNA	0	8	n/a	n/a	4.39E-01	1.034
1099005	ENSG00000167207	40760	NOD2	nucleotide-binding oligomerization domain containing 2	64127	16	n/a	n/a	4.44E-01	1.034
279918806	ENSG00000237174	0	RP11-415D17.3	RP11-415D17.3	0	6	n/a	n/a	4.34E-01	1.033
279823662	ENSG00000228624	134283	RP3-399L15.3	RP3-399L15.3	441167	6	n/a	n/a	4.39E-01	1.033
279816981	ENSG00000228019	0	RP11-166O4.4	RP11-166O4.4	0	7	n/a	n/a	4.43E-01	1.033
1097935	ENSG00000163357	80764	DCST1	DC-STAMP domain containing 1	149095	1	n/a	n/a	4.46E-01	1.033
280093484	ENSG00000256151	0	RP11-76C10.5	RP11-76C10.5	0	12	n/a	n/a	4.34E-01	1.032
1100494	ENSG00000173535	8717	TNFRSF10C	tumor necrosis factor receptor superfamily, member 10c, decoy without an intracellular domain	8794	8	n/a	n/a	4.34E-01	1.032
280052402	ENSG00000253123	157123447	RP11-527N22.1	RP11-527N22.1	100507403	8	n/a	n/a	4.36E-01	1.032
279738175	ENSG00000215236	0	RP11-490C5.1	RP11-490C5.1	0	9	n/a	n/a	4.39E-01	1.032
279734909	ENSG00000214925	0	RP3-507I15.1	RP3-507I15.1	0	X	n/a	n/a	4.41E-01	1.032
280080627	ENSG00000255080	0	RP11-1082L8.3	RP11-1082L8.3	0	8	n/a	n/a	4.47E-01	1.032
279935025	ENSG00000238728	1023056	MIR1972-1	microRNA 1972-1	100302243	16	n/a	n/a	4.47E-01	1.032
279765528	ENSG00000223564	0	CYP4F32P	cytochrome P450, family 4, subfamily F, polypeptide 32, pseudogene	0	2	n/a	n/a	4.34E-01	1.031
279892001	ENSG00000234696	0	GPR50-AS1	GPR50 antisense RNA 1 (non-protein coding)	0	X	n/a	n/a	4.34E-01	1.031
279809195	ENSG00000227261	0	YWHAZP7	tyrosine 3-monooxygenase/tryptophan 5-monooxygenase activation protein, zeta pseudogene 7	0	X	n/a	n/a	4.38E-01	1.031
280123500	ENSG00000258893	0	RP11-255G12.4	RP11-255G12.4	0	14	n/a	n/a	4.39E-01	1.031
1098481	ENSG00000165131	79654	C7orf34	chromosome 7 open reading frame 34	135927	7	n/a	n/a	4.42E-01	1.031
279920167	ENSG00000237292	0	RP11-540K16.1	RP11-540K16.1	0	1	n/a	n/a	4.47E-01	1.031
1103356	ENSG00000187686	0	RP11-687M24.3	RP11-687M24.3	0	11	n/a	n/a	4.33E-01	1.03
280082649	ENSG00000255186	0	RP11-514F3.5	RP11-514F3.5	0	11	n/a	n/a	4.36E-01	1.03
279810285	ENSG00000227373	0	RP11-160H22.5	RP11-160H22.5	0	1	n/a	n/a	4.36E-01	1.03
280027355	ENSG00000250541	0	RP11-302F12.10	RP11-302F12.10	0	4	n/a	n/a	4.44E-01	1.03
1101517	ENSG00000179058	119612	C9orf50	chromosome 9 open reading frame 50	375759	9	n/a	n/a	4.48E-01	1.03
1093222	ENSG00000130700	79987	GATA5	GATA binding protein 5	140628	20	n/a	n/a	4.33E-01	1.029
280070681	ENSG00000254423	0	RP11-351I21.7	RP11-351I21.7	0	8	n/a	n/a	4.39E-01	1.029
280058722	ENSG00000253583	0	RP11-573J24.1	RP11-573J24.1	0	8	n/a	n/a	4.45E-01	1.029
1090009	ENSG00000105501	8703	SIGLEC5	sialic acid binding Ig-like lectin 5	8778	19	n/a	n/a	4.46E-01	1.029
279859259	ENSG00000231812	0	AC005326.2	AC005326.2	0	7	n/a	n/a	4.33E-01	1.028
279939844	ENSG00000239411	0	AC007161.5	AC007161.5	0	7	n/a	n/a	4.39E-01	1.028
1104407	ENSG00000197846	8285	HIST1H2BF	histone cluster 1, H2bf	8343	6	n/a	n/a	4.40E-01	1.028
279810791	ENSG00000227431	0	RP1-155G6.4	RP1-155G6.4	0	20	n/a	n/a	4.41E-01	1.028
280095690	ENSG00000256419	0	RP11-144O23.18	RP11-144O23.18	0	12	n/a	n/a	4.42E-01	1.028
279725401	ENSG00000213900	0	RPS17P1	ribosomal protein S17 pseudogene 1	0	6	n/a	n/a	4.43E-01	1.028
1099007	ENSG00000167210	79068	LOXHD1	lipoxygenase homology domains 1	125336	18	n/a	n/a	4.44E-01	1.028
280033917	ENSG00000251063	0	RP11-35J23.5	RP11-35J23.5	0	10	n/a	n/a	4.45E-01	1.028
279864667	ENSG00000232282	0	MTND1P32	MT-ND1 pseudogene 32	0	X	n/a	n/a	4.32E-01	1.027
279924570	ENSG00000237642	0	HMGB3P5	high mobility group box 3 pseudogene 5	0	10	n/a	n/a	4.33E-01	1.027
279892126	ENSG00000234708	0	AC006483.1	AC006483.1	0	7	n/a	n/a	4.35E-01	1.027
280082685	ENSG00000255189	0	RP11-142C4.2	RP11-142C4.2	0	11	n/a	n/a	4.39E-01	1.027
1102097	ENSG00000182397	83451	DNM1P46	DNM1 pseudogene 46	196968	15	n/a	n/a	4.43E-01	1.027
1087119	ENSG00000010282	36740	HHATL	hedgehog acyltransferase-like	57467	3	n/a	n/a	4.44E-01	1.027
1102335	ENSG00000183439	124356	TRIM61	tripartite motif containing 61	391712	4	n/a	n/a	4.46E-01	1.027
1099581	ENSG00000169562	2689	GJB1	gap junction protein, beta 1, 32kDa	2705	X	n/a	n/a	4.46E-01	1.027
279818535	ENSG00000228162	0	AC097713.3	AC097713.3	0	2	n/a	n/a	4.46E-01	1.027
279771438	ENSG00000224068	0	RP11-445N18.2	RP11-445N18.2	0	10	n/a	n/a	4.46E-01	1.027
279786390	ENSG00000225315	0	RP11-293P20.2	RP11-293P20.2	0	1	n/a	n/a	4.47E-01	1.027
1087775	ENSG00000064886	1109	CHI3L2	chitinase 3-like 2	1117	1	n/a	n/a	4.34E-01	1.026
1094322	ENSG00000137080	3432	IFNA21	interferon, alpha 21	3452	9	n/a	n/a	4.35E-01	1.026
279847885	ENSG00000230799	0	AC007279.2	AC007279.2	0	2	n/a	n/a	4.36E-01	1.026
1098864	ENSG00000166670	4293	MMP10	matrix metallopeptidase 10 (stromelysin 2)	4319	11	n/a	n/a	4.39E-01	1.026
279880902	ENSG00000233705	94754	AC078937.4	AC078937.4	286002	7	n/a	n/a	4.41E-01	1.026
279748713	ENSG00000219149	0	RP11-214N16.2	RP11-214N16.2	0	9	n/a	n/a	4.45E-01	1.026
279861260	ENSG00000231978	0	RP11-132G19.3	RP11-132G19.3	0	1	n/a	n/a	4.46E-01	1.026
279990085	ENSG00000245468	0	RP11-367J11.4	RP11-367J11.4	0	4	n/a	n/a	4.48E-01	1.026
280053188	ENSG00000253181	0	RP11-863K10.2	RP11-863K10.2	0	8	n/a	n/a	4.34E-01	1.025
279904920	ENSG00000235887	0	RP11-763B22.6	RP11-763B22.6	0	1	n/a	n/a	4.34E-01	1.025
280038324	ENSG00000251402	0	FAM90A25P	family with sequence similarity 90, member A25 pseudogene	0	8	n/a	n/a	4.34E-01	1.025
280111561	ENSG00000258077	0	RP11-114H23.1	RP11-114H23.1	0	12	n/a	n/a	4.34E-01	1.025
279885258	ENSG00000234102	0	RP11-153K11.6	RP11-153K11.6	0	10	n/a	n/a	4.39E-01	1.025
279804989	ENSG00000226925	0	AC007271.3	AC007271.3	0	2	n/a	n/a	4.39E-01	1.025
279914739	ENSG00000236799	0	RP11-383C6.2	RP11-383C6.2	0	10	n/a	n/a	4.40E-01	1.025
1099820	ENSG00000170577	10578	SIX2	SIX homeobox 2	10736	2	n/a	n/a	4.40E-01	1.025
279748098	ENSG00000218632	0	RP11-425D10.4	RP11-425D10.4	0	6	n/a	n/a	4.40E-01	1.025
279925293	ENSG00000237704	0	AP004289.2	AP004289.2	0	8	n/a	n/a	4.41E-01	1.025
1106390	ENSG00000215704	30515	CELA2B	chymotrypsin-like elastase family, member 2B	51032	1	n/a	n/a	4.43E-01	1.025
1096317	ENSG00000151338	80427	MIPOL1	mirror-image polydactyly 1	145282	14	n/a	n/a	4.45E-01	1.025
280098308	ENSG00000256721	0	CACNA1C-IT3	CACNA1C intronic transcript 3 (non-protein coding)	0	12	n/a	n/a	4.46E-01	1.025
279767268	ENSG00000223716	0	RP11-113O24.3	RP11-113O24.3	0	9	n/a	n/a	4.48E-01	1.025
279983876	ENSG00000244286	0	ITGB5-AS1	ITGB5 antisense RNA 1 (non-protein coding)	0	3	n/a	n/a	4.32E-01	1.024
280017225	ENSG00000249744	0	CTD-2057J6.2	CTD-2057J6.2	0	5	n/a	n/a	4.33E-01	1.024
280072215	ENSG00000254540	0	CTD-2140G10.4	CTD-2140G10.4	0	11	n/a	n/a	4.33E-01	1.024
1092424	ENSG00000124391	26934	IL17C	interleukin 17C	27189	16	n/a	n/a	4.35E-01	1.024
279940949	ENSG00000239539	0	HMGN1P20	high mobility group nucleosome binding domain 1 pseudogene 20	0	10	n/a	n/a	4.35E-01	1.024
1104921	ENSG00000203808	81188	C6orf112	chromosome 6 open reading frame 112	154442	6	n/a	n/a	4.35E-01	1.024
280054477	ENSG00000253283	0	RP11-146E23.2	RP11-146E23.2	0	8	n/a	n/a	4.39E-01	1.024
279907749	ENSG00000236148	0	AC114752.2	AC114752.2	0	2	n/a	n/a	4.39E-01	1.024
280010756	ENSG00000249208	0	AC007638.1	AC007638.1	0	17	n/a	n/a	4.43E-01	1.024
279993978	ENSG00000246840	0	HYMAI	hydatidiform mole associated and imprinted (non-protein coding)	0	6	n/a	n/a	4.44E-01	1.024
279722512	ENSG00000213484	0	EIF4A1P8	eukaryotic translation initiation factor 4A1 pseudogene 8	0	10	n/a	n/a	4.47E-01	1.024
279870874	ENSG00000232820	0	AC004448.6	AC004448.6	0	17	n/a	n/a	4.48E-01	1.024
280044538	ENSG00000252015	0	U6	U6 spliceosomal RNA	0	2	n/a	n/a	4.33E-01	1.023
1094171	ENSG00000136286	40638	MYO1G	myosin IG	64005	7	n/a	n/a	4.34E-01	1.023
1103562	ENSG00000188477	0	CLEC19A	C-type lectin domain family 19, member A	0	16	n/a	n/a	4.36E-01	1.023
279882866	ENSG00000233878	94715	AC073133.1	AC073133.1	285889	7	n/a	n/a	4.36E-01	1.023
280038910	ENSG00000251446	0	RP11-375B1.2	RP11-375B1.2	0	5	n/a	n/a	4.39E-01	1.023
280121305	ENSG00000258770	0	CTD-2007A10.1	CTD-2007A10.1	0	14	n/a	n/a	4.40E-01	1.023
279495577	ENSG00000179412	0	RP13-221M14.5	RP13-221M14.5	0	1	n/a	n/a	4.43E-01	1.023
280079606	ENSG00000255020	0	AF131216.5	Uncharacterized protein	0	8	n/a	n/a	4.46E-01	1.023
279814784	ENSG00000227817	0	AC073869.3	AC073869.3	0	2	n/a	n/a	4.46E-01	1.023
279768310	ENSG00000223786	0	RP11-554D15.1	RP11-554D15.1	0	6	n/a	n/a	4.33E-01	1.022
279958954	ENSG00000241673	0	RPS27P12	ribosomal protein S27 pseudogene 12	0	3	n/a	n/a	4.33E-01	1.022
1100681	ENSG00000174527	93959	MYO1H	myosin IH	283446	12	n/a	n/a	4.33E-01	1.022
1108115	ENSG00000233101	126427	RP11-357H14.7	RP11-357H14.7	404266	17	n/a	n/a	4.33E-01	1.022
280029750	ENSG00000250725	0	RP11-511B7.1	RP11-511B7.1	0	4	n/a	n/a	4.34E-01	1.022
279918129	ENSG00000237115	0	RP1-131F15.2	RP1-131F15.2	0	6	n/a	n/a	4.35E-01	1.022
280021477	ENSG00000250060	0	RP11-332J15.2	RP11-332J15.2	0	5	n/a	n/a	4.35E-01	1.022
279775292	ENSG00000224342	0	AC007879.1	AC007879.1	0	2	n/a	n/a	4.36E-01	1.022
1103164	ENSG00000186790	2285	FOXE3	forkhead box E3	2301	1	n/a	n/a	4.41E-01	1.022
280002234	ENSG00000248484	0	RP11-375B1.1	RP11-375B1.1	0	5	n/a	n/a	4.47E-01	1.022
279856133	ENSG00000231532	171285	AC022311.1	AC022311.1	727982	2	n/a	n/a	4.32E-01	1.021
280036876	ENSG00000251306	0	CTD-2085F10.1	CTD-2085F10.1	0	5	n/a	n/a	4.32E-01	1.021
279824055	ENSG00000228649	0	AC005682.5	AC005682.5	0	7	n/a	n/a	4.34E-01	1.021
1091942	ENSG00000120329	58118	SLC25A2	solute carrier family 25 (mitochondrial carrier; ornithine transporter) member 2	83884	5	n/a	n/a	4.35E-01	1.021
279970317	ENSG00000242888	0	RP11-436M15.1	RP11-436M15.1	0	14	n/a	n/a	4.39E-01	1.021
280097375	ENSG00000256625	0	RP11-582E3.4	RP11-582E3.4	0	12	n/a	n/a	4.40E-01	1.021
1088331	ENSG00000079263	11101	SP140	SP140 nuclear body protein	11262	2	n/a	n/a	4.40E-01	1.021
279721695	ENSG00000213394	0	RP4-747G18.5	RP4-747G18.5	0	7	n/a	n/a	4.43E-01	1.021
1102185	ENSG00000182798	151319	MAGEB17	melanoma antigen family B, 17	645864	X	n/a	n/a	4.45E-01	1.021
1100169	ENSG00000172014	171941	ANKRD20A4	ankyrin repeat domain 20 family, member A4	728747	9	n/a	n/a	4.32E-01	1.02
279566177	ENSG00000186743	0	TPI1P3	triosephosphate isomerase 1 pseudogene 3	0	6	n/a	n/a	4.32E-01	1.02
279764644	ENSG00000223503	0	RP11-29H23.6	RP11-29H23.6	0	1	n/a	n/a	4.35E-01	1.02
280082982	ENSG00000255216	0	RP11-831A10.1	Uncharacterized protein	0	11	n/a	n/a	4.46E-01	1.02
279887610	ENSG00000234311	0	RP11-432J24.3	RP11-432J24.3	0	10	n/a	n/a	4.47E-01	1.02
280137804	ENSG00000259728	0	RP11-182J1.9	RP11-182J1.9	0	15	n/a	n/a	4.34E-01	1.019
279888795	ENSG00000234423	0	AC019118.2	AC019118.2	0	2	n/a	n/a	4.34E-01	1.019
1100010	ENSG00000171402	81940	XAGE3	X antigen family, member 3	170626	X	n/a	n/a	4.35E-01	1.019
280072512	ENSG00000254561	0	RP11-196E1.3	RP11-196E1.3	0	11	n/a	n/a	4.35E-01	1.019
279924053	ENSG00000237596	0	RP13-143G15.4	RP13-143G15.4	0	6	n/a	n/a	4.38E-01	1.019
1101188	ENSG00000177212	124178	OR2T33	olfactory receptor, family 2, subfamily T, member 33	391195	1	n/a	n/a	4.39E-01	1.019
280069715	ENSG00000254362	0	RP11-14I17.3	RP11-14I17.3	0	8	n/a	n/a	4.40E-01	1.019
1097694	ENSG00000162460	123055	TMEM82	transmembrane protein 82	388595	1	n/a	n/a	4.46E-01	1.019
279970245	ENSG00000242880	0	RP11-190P13.2	RP11-190P13.2	0	3	n/a	n/a	4.47E-01	1.019
279876429	ENSG00000233326	0	RP11-70L8.3	RP11-70L8.3	0	9	n/a	n/a	4.32E-01	1.018
279803563	ENSG00000226808	157122719	RP11-168P8.2	RP11-168P8.2	100506835	10	n/a	n/a	4.32E-01	1.018
279865578	ENSG00000232373	0	MTCYBP3	MT-CYB pseudogene 3	0	13	n/a	n/a	4.33E-01	1.018
279960721	ENSG00000241881	0	U66059.58	U66059.58	0	7	n/a	n/a	4.35E-01	1.018
279854560	ENSG00000231393	0	RP11-331F9.3	RP11-331F9.3	0	9	n/a	n/a	4.38E-01	1.018
279979667	ENSG00000243851	0	AC087439.1	AC087439.1	0	8	n/a	n/a	4.39E-01	1.018
279841203	ENSG00000230206	0	AC000364.1	AC000364.1	0	7	n/a	n/a	4.39E-01	1.018
1101269	ENSG00000177627	78829	C12orf54	chromosome 12 open reading frame 54	121273	12	n/a	n/a	4.41E-01	1.018
1107368	ENSG00000228313	0	AL160314.1	Uncharacterized protein	0	14	n/a	n/a	4.44E-01	1.018
279728663	ENSG00000214190	0	RP11-12D24.7	RP11-12D24.7	0	9	n/a	n/a	4.45E-01	1.018
279785238	ENSG00000225217	0	HSPA7	heat shock 70kDa protein 7 (HSP70B)	0	1	n/a	n/a	4.46E-01	1.018
1095450	ENSG00000144063	7805	MALL	mal, T-cell differentiation protein-like	7851	2	n/a	n/a	4.46E-01	1.018
279897853	ENSG00000235185	0	RP5-1056L3.1	RP5-1056L3.1	0	1	n/a	n/a	4.34E-01	1.017
279869163	ENSG00000232672	0	RP4-706L14.2	RP4-706L14.2	0	1	n/a	n/a	4.34E-01	1.017
280114541	ENSG00000258376	0	RP4-647C14.2	RP4-647C14.2	0	14	n/a	n/a	4.35E-01	1.017
1104728	ENSG00000198768	81629	APCDD1L	adenomatosis polyposis coli down-regulated 1-like	164284	20	n/a	n/a	4.39E-01	1.017
280078186	ENSG00000254951	93911	RP11-494M8.4	RP11-494M8.4	283299	11	n/a	n/a	4.45E-01	1.017
1098480	ENSG00000165125	34792	TRPV6	transient receptor potential cation channel, subfamily V, member 6	55503	7	n/a	n/a	4.45E-01	1.017
279899492	ENSG00000235352	0	AC023128.2	AC023128.2	0	2	n/a	n/a	4.45E-01	1.017
280062432	ENSG00000253836	0	RP11-731N10.1	RP11-731N10.1	0	8	n/a	n/a	4.33E-01	1.016
1104542	ENSG00000198203	6779	SULT1C2	sulfotransferase family, cytosolic, 1C, member 2	6819	2	n/a	n/a	4.34E-01	1.016
1105318	ENSG00000204930	124503	C9orf128	chromosome 9 open reading frame 128	392307	9	n/a	n/a	4.34E-01	1.016
1102122	ENSG00000182533	855	CAV3	caveolin 3	859	3	n/a	n/a	4.34E-01	1.016
1099719	ENSG00000170166	3213	HOXD4	homeobox D4	3233	2	n/a	n/a	4.38E-01	1.016
279825219	ENSG00000228750	157121475	RP11-242F24.1	RP11-242F24.1	100505887	1	n/a	n/a	4.39E-01	1.016
279940427	ENSG00000239482	0	RP11-90K6.1	RP11-90K6.1	0	3	n/a	n/a	4.43E-01	1.016
280008227	ENSG00000248977	0	RP11-395I6.1	RP11-395I6.1	0	4	n/a	n/a	4.43E-01	1.016
280115586	ENSG00000258442	0	RP11-474N8.5	RP11-474N8.5	0	12	n/a	n/a	4.44E-01	1.016
280055258	ENSG00000253326	0	RP11-261C10.6	RP11-261C10.6	0	1	n/a	n/a	4.33E-01	1.015
1099579	ENSG00000169551	34256	CXorf48	chromosome X open reading frame 48	54967	X	n/a	n/a	4.35E-01	1.015
1086957	ENSG00000005421	5412	PON1	paraoxonase 1	5444	7	n/a	n/a	4.39E-01	1.015
280101140	ENSG00000257056	0	RP11-966I7.2	RP11-966I7.2	0	14	n/a	n/a	4.40E-01	1.015
279877748	ENSG00000233420	0	AC002127.4	AC002127.4	0	7	n/a	n/a	4.42E-01	1.015
1098897	ENSG00000166819	5314	PLIN1	perilipin 1	5346	15	n/a	n/a	4.43E-01	1.015
279760469	ENSG00000222594	0	7SK	7SK RNA	0	4	n/a	n/a	4.43E-01	1.015
279959990	ENSG00000241792	0	RP11-501O2.1	RP11-501O2.1	0	3	n/a	n/a	4.45E-01	1.015
279805006	ENSG00000226926	0	AC010423.1	AC010423.1	0	5	n/a	n/a	4.45E-01	1.015
279924301	ENSG00000237624	0	OXCT2P1	3-oxoacid CoA transferase 2 pseudogene 1	0	1	n/a	n/a	4.46E-01	1.015
279853466	ENSG00000231297	0	RP11-459F1.2	RP11-459F1.2	0	6	n/a	n/a	4.33E-01	1.014
280007083	ENSG00000248874	133158	C5orf17	chromosome 5 open reading frame 17	439936	5	n/a	n/a	4.35E-01	1.014
279922151	ENSG00000237442	0	AC009223.1	AC009223.1	0	2	n/a	n/a	4.39E-01	1.014
280083526	ENSG00000255250	0	CTD-2005H7.2	CTD-2005H7.2	0	11	n/a	n/a	4.39E-01	1.014
280135616	ENSG00000259584	0	RP11-521C20.2	RP11-521C20.2	0	15	n/a	n/a	4.41E-01	1.014
280021892	ENSG00000250092	0	RP11-556G22.3	RP11-556G22.3	0	4	n/a	n/a	4.44E-01	1.014
1101195	ENSG00000177275	0	OR2AJ1	olfactory receptor, family 2, subfamily AJ, member 1	0	1	n/a	n/a	4.44E-01	1.014
1106361	ENSG00000215504	0	AP000974.1	CDNA FLJ26432 fis, clone KDN01418Uncharacterized protein	0	11	n/a	n/a	4.45E-01	1.014
1088626	ENSG00000087510	6980	TFAP2C	transcription factor AP-2 gamma (activating enhancer binding protein 2 gamma)	7022	20	n/a	n/a	4.46E-01	1.014
1088192	ENSG00000075643	34323	MOCOS	molybdenum cofactor sulfurase	55034	18	n/a	n/a	4.32E-01	1.013
1103232	ENSG00000187037	110788	GPR141	G protein-coupled receptor 141	353345	7	n/a	n/a	4.33E-01	1.013
279913284	ENSG00000236678	109591	LINC00347	long intergenic non-protein coding RNA 347	338864	13	n/a	n/a	4.34E-01	1.013
279901795	ENSG00000235575	0	RP4-800F24.1	RP4-800F24.1	0	1	n/a	n/a	4.36E-01	1.013
1098961	ENSG00000167034	4793	NKX3-1	NK3 homeobox 1	4824	8	n/a	n/a	4.36E-01	1.013
280117750	ENSG00000258562	0	CTD-2313J17.3	CTD-2313J17.3	0	15	n/a	n/a	4.39E-01	1.013
1094140	ENSG00000136155	8719	SCEL	sciellin	8796	13	n/a	n/a	4.40E-01	1.013
279864179	ENSG00000232233	0	RP11-573D15.2	RP11-573D15.2	0	3	n/a	n/a	4.44E-01	1.013
279728305	ENSG00000214141	0	RP11-109P14.1	RP11-109P14.1	0	1	n/a	n/a	4.44E-01	1.013
280033094	ENSG00000250994	0	AC005355.1	AC005355.1	0	5	n/a	n/a	4.45E-01	1.013
280004274	ENSG00000248661	0	AC087477.1	AC087477.1	0	15	n/a	n/a	4.45E-01	1.013
1102081	ENSG00000182333	8447	LIPF	lipase, gastric	8513	10	n/a	n/a	4.47E-01	1.013
280031512	ENSG00000250878	0	METTL21CP1	methyltransferase like 21C pseudogene 1	0	13	n/a	n/a	4.32E-01	1.012
279909404	ENSG00000236306	0	RP11-33G16.1	RP11-33G16.1	0	9	n/a	n/a	4.33E-01	1.012
1099440	ENSG00000168928	133565	CTRB2	chymotrypsinogen B2	440387	16	n/a	n/a	4.33E-01	1.012
279993426	ENSG00000246582	123508	RP11-1149O23.3	RP11-1149O23.3	389641	8	n/a	n/a	4.34E-01	1.012
279886407	ENSG00000234199	134033	AC010982.1	AC010982.1	440900	2	n/a	n/a	4.34E-01	1.012
1104582	ENSG00000198353	3201	HOXC4	homeobox C4	3221	12	n/a	n/a	4.35E-01	1.012
1103778	ENSG00000189334	36676	S100A14	S100 calcium binding protein A14	57402	1	n/a	n/a	4.36E-01	1.012
279905073	ENSG00000235901	0	RP11-342F21.1	RP11-342F21.1	0	9	n/a	n/a	4.43E-01	1.012
280113107	ENSG00000258231	157122761	RP11-362K2.2	Uncharacterized protein	100506869	12	n/a	n/a	4.43E-01	1.012
279906069	ENSG00000235997	0	AC109642.1	AC109642.1	0	2	n/a	n/a	4.44E-01	1.012
1093459	ENSG00000132204	0	LINC00470	long intergenic non-protein coding RNA 470	0	18	n/a	n/a	4.44E-01	1.012
279841030	ENSG00000230190	0	AC005518.2	AC005518.2	0	7	n/a	n/a	4.46E-01	1.012
280019059	ENSG00000249879	0	AL021392.1	AL021392.1	0	22	n/a	n/a	4.46E-01	1.012
279811289	ENSG00000227477	157121393	RP5-1069P2.4	RP5-1069P2.4	100505826	20	n/a	n/a	4.32E-01	1.011
279846667	ENSG00000230672	0	RP5-1018A4.3	RP5-1018A4.3	0	6	n/a	n/a	4.32E-01	1.011
279925189	ENSG00000237689	0	AC007064.24	AC007064.24	0	22	n/a	n/a	4.33E-01	1.011
1108133	ENSG00000233220	0	LINC00167	long intergenic non-protein coding RNA 167	0	11	n/a	n/a	4.33E-01	1.011
280087148	ENSG00000255506	0	RP11-203F8.1	RP11-203F8.1	0	11	n/a	n/a	4.35E-01	1.011
1089315	ENSG00000101074	80215	R3HDML	R3H domain containing-like	140902	20	n/a	n/a	4.36E-01	1.011
280113171	ENSG00000258233	0	RP11-536C10.6	RP11-536C10.6	0	14	n/a	n/a	4.39E-01	1.011
1103290	ENSG00000187288	40567	CIDEC	cell death-inducing DFFA-like effector c	63924	3	n/a	n/a	4.39E-01	1.011
279839499	ENSG00000230061	0	AP001065.2	AP001065.2	0	21	n/a	n/a	4.39E-01	1.011
1103160	ENSG00000186766	124938	FOXI2	forkhead box I2	399823	10	n/a	n/a	4.39E-01	1.011
279846686	ENSG00000230676	0	RP11-65J3.3	RP11-65J3.3	0	9	n/a	n/a	4.44E-01	1.011
1105363	ENSG00000205038	60245	PKHD1L1	polycystic kidney and hepatic disease 1 (autosomal recessive)-like 1	93035	8	n/a	n/a	4.44E-01	1.011
1100882	ENSG00000175591	4997	P2RY2	purinergic receptor P2Y, G-protein coupled, 2	5029	11	n/a	n/a	4.48E-01	1.011
279811066	ENSG00000227463	0	RP11-158D2.2	RP11-158D2.2	0	9	n/a	n/a	4.32E-01	1.01
279308036	ENSG00000163364	0	AC017048.3	AC017048.3	0	2	n/a	n/a	4.33E-01	1.01
1106367	ENSG00000215529	0	EFCAB8	EF-hand calcium binding domain 8	0	20	n/a	n/a	4.33E-01	1.01
279911194	ENSG00000236461	0	RP11-523L1.2	RP11-523L1.2	0	9	n/a	n/a	4.35E-01	1.01
279721168	ENSG00000213358	0	AC092933.4	AC092933.4	0	3	n/a	n/a	4.41E-01	1.01
279848720	ENSG00000230869	0	CTGLF10P	centaurin, gamma-like family, member 10 pseudogene	0	10	n/a	n/a	4.44E-01	1.01
280112272	ENSG00000258137	0	RP11-753H16.3	RP11-753H16.3	0	12	n/a	n/a	4.44E-01	1.01
279846279	ENSG00000230637	0	CTA-246H3.8	CTA-246H3.8	0	22	n/a	n/a	4.44E-01	1.01
279931964	ENSG00000238266	157123089	RP11-799O21.1	RP11-799O21.1	100507127	10	n/a	n/a	4.46E-01	1.01
1105046	ENSG00000204195	81427	AWAT1	acyl-CoA wax alcohol acyltransferase 1	158833	X	n/a	n/a	4.34E-01	1.009
280063294	ENSG00000253894	0	RP11-45K10.2	RP11-45K10.2	0	8	n/a	n/a	4.35E-01	1.009
279772378	ENSG00000224083	0	RP11-39K24.4	RP11-39K24.4	0	9	n/a	n/a	4.35E-01	1.009
1102894	ENSG00000185686	23287	PRAME	preferentially expressed antigen in melanoma	23532	22	n/a	n/a	4.38E-01	1.009
279991937	ENSG00000246084	0	CTD-2506J14.1	CTD-2506J14.1	0	14	n/a	n/a	4.40E-01	1.009
279875163	ENSG00000233204	0	MAPRE1P3	MAPRE1 pseudogene 3	0	2	n/a	n/a	4.40E-01	1.009
279867329	ENSG00000232530	0	RP1-102K2.6	RP1-102K2.6	0	22	n/a	n/a	4.41E-01	1.009
280098915	ENSG00000256819	0	AC099545.2	AC099545.2	0	3	n/a	n/a	4.41E-01	1.009
279152346	ENSG00000145063	94482	AC062028.1	AC062028.1	285150	2	n/a	n/a	4.42E-01	1.009
280107710	ENSG00000257700	0	RP11-641A6.3	RP11-641A6.3	0	12	n/a	n/a	4.46E-01	1.009
1096896	ENSG00000156194	5438	PPEF2	protein phosphatase, EF-hand calcium binding domain 2	5470	4	n/a	n/a	4.33E-01	1.008
279929827	ENSG00000238086	0	PPP1R26P1	protein phosphatase 1, regulatory subunit 26 pseudogene 1	0	13	n/a	n/a	4.34E-01	1.008
279785781	ENSG00000225269	0	RP11-117P22.2	RP11-117P22.2	0	10	n/a	n/a	4.34E-01	1.008
1098854	ENSG00000166589	1009	CDH16	cadherin 16, KSP-cadherin	1014	16	n/a	n/a	4.37E-01	1.008
279846806	ENSG00000230690	0	AC013402.5	AC013402.5	0	2	n/a	n/a	4.41E-01	1.008
1090485	ENSG00000108813	1736	DLX4	distal-less homeobox 4	1748	17	n/a	n/a	4.45E-01	1.008
1093385	ENSG00000131668	35318	BARX1	BARX homeobox 1	56033	9	n/a	n/a	4.35E-01	1.007
279971383	ENSG00000243038	0	RP11-58E21.1	RP11-58E21.1	0	14	n/a	n/a	4.37E-01	1.007
1103477	ENSG00000188112	166294	C6orf132	chromosome 6 open reading frame 132	647024	6	n/a	n/a	4.38E-01	1.007
1106337	ENSG00000215398	0	RP11-754I20.1	RP11-754I20.1	0	14	n/a	n/a	4.41E-01	1.007
1104742	ENSG00000198796	77693	ALPK2	alpha-kinase 2	115701	18	n/a	n/a	4.41E-01	1.007
1099320	ENSG00000168418	60254	KCNG4	potassium voltage-gated channel, subfamily G, member 4	93107	16	n/a	n/a	4.41E-01	1.007
1104890	ENSG00000203710	1369	CR1	complement component (3b/4b) receptor 1 (Knops blood group)	1378	1	n/a	n/a	4.41E-01	1.007
1091949	ENSG00000120436	2836	GPR31	G protein-coupled receptor 31	2853	6	n/a	n/a	4.43E-01	1.007
1105520	ENSG00000205609	168155	EIF3CL	eukaryotic translation initiation factor 3, subunit C-like	728689	16	n/a	n/a	4.44E-01	1.007
279674853	ENSG00000204025	0	TRPC5-AS1	TRPC5 antisense RNA 1 (non-protein coding)	0	X	n/a	n/a	4.47E-01	1.007
279793306	ENSG00000225901	0	MTND2P9	MT-ND2 pseudogene 9	0	9	n/a	n/a	4.32E-01	1.006
280029578	ENSG00000250710	0	RP11-324I10.2	RP11-324I10.2	0	4	n/a	n/a	4.32E-01	1.006
1104911	ENSG00000203785	6664	SPRR2E	small proline-rich protein 2E	6704	1	n/a	n/a	4.32E-01	1.006
279784300	ENSG00000225133	0	MORF4L1P4	mortality factor 4 like 1 pseudogene 4	0	13	n/a	n/a	4.32E-01	1.006
279659576	ENSG00000200040	0	Y_RNA	Y RNA	0	6	n/a	n/a	4.32E-01	1.006
279922384	ENSG00000237463	125290	RP11-280O1.2	RP11-280O1.2	400794	1	n/a	n/a	4.34E-01	1.006
1099718	ENSG00000170162	89467	VGLL2	vestigial like 2 (Drosophila)	245806	6	n/a	n/a	4.35E-01	1.006
1103422	ENSG00000187908	1743	DMBT1	deleted in malignant brain tumors 1	1755	10	n/a	n/a	4.35E-01	1.006
1102491	ENSG00000184029	10135	DSCR4	Down syndrome critical region gene 4	10281	21	n/a	n/a	4.36E-01	1.006
1088075	ENSG00000072694	2198	FCGR2B	Fc fragment of IgG, low affinity IIb, receptor (CD32)	2213	1	n/a	n/a	4.36E-01	1.006
1102773	ENSG00000185168	0	LINC00482	long intergenic non-protein coding RNA 482	0	17	n/a	n/a	4.39E-01	1.006
1102451	ENSG00000183813	1224	CCR4	chemokine (C-C motif) receptor 4	1233	3	n/a	n/a	4.39E-01	1.006
1088435	ENSG00000082175	5209	PGR	progesterone receptor	5241	11	n/a	n/a	4.40E-01	1.006
1107515	ENSG00000229183	150488	PGA4	pepsinogen 4, group I (pepsinogen A)	643847	11	n/a	n/a	4.40E-01	1.006
1087236	ENSG00000016602	22558	CLCA4	chloride channel accessory 4	22802	1	n/a	n/a	4.41E-01	1.006
1094948	ENSG00000140835	10019	CHST4	carbohydrate (N-acetylglucosamine 6-O) sulfotransferase 4	10164	16	n/a	n/a	4.45E-01	1.006
280125131	ENSG00000258987	0	RP11-131H24.4	RP11-131H24.4	0	14	n/a	n/a	4.46E-01	1.006
1095919	ENSG00000147573	58873	TRIM55	tripartite motif containing 55	84675	8	n/a	n/a	4.46E-01	1.006
279963718	ENSG00000242194	0	RP11-56D16.8	RP11-56D16.8	0	9	n/a	n/a	4.46E-01	1.006
280032142	ENSG00000250930	157129253	LNX1-AS1	LNX1 antisense RNA 1 (non-protein coding)	100873939	4	n/a	n/a	4.47E-01	1.006
279802593	ENSG00000226725	0	RP11-493K23.1	RP11-493K23.1	0	X	n/a	n/a	4.47E-01	1.006
279802494	ENSG00000226716	0	AL589986.2	AL589986.2	0	1	n/a	n/a	4.47E-01	1.006
280129952	ENSG00000259267	0	RP11-432J9.6	RP11-432J9.6	0	10	n/a	n/a	4.47E-01	1.006
1107341	ENSG00000228157	0	AC007952.5	Uncharacterized protein ENSP00000382042	0	17	n/a	n/a	4.47E-01	1.006
1099403	ENSG00000168787	26277	OR12D2	olfactory receptor, family 12, subfamily D, member 2	26529	6	n/a	n/a	4.47E-01	1.006
279988612	ENSG00000244758	0	AC093627.6	AC093627.6	0	7	n/a	n/a	4.47E-01	1.006
280056685	ENSG00000253430	0	RP11-14I17.2	RP11-14I17.2	0	8	n/a	n/a	4.47E-01	1.006
1104841	ENSG00000198965	110063	OR10R2	olfactory receptor, family 10, subfamily R, member 2	343406	1	n/a	n/a	4.47E-01	1.006
279875820	ENSG00000233261	168449	LINC00264	long intergenic non-protein coding RNA 264	645528	10	n/a	n/a	4.47E-01	1.006
279880670	ENSG00000233681	0	CEACAMP1	carcinoembryonic antigen-related cell adhesion molecule pseudogene 1	0	19	n/a	n/a	4.47E-01	1.006
1095144	ENSG00000142224	29682	IL19	interleukin 19	29949	1	n/a	n/a	4.47E-01	1.006
1101249	ENSG00000177535	79234	OR2B11	olfactory receptor, family 2, subfamily B, member 11	127623	1	n/a	n/a	4.47E-01	1.006
1103167	ENSG00000186803	3426	IFNA10	interferon, alpha 10	3446	9	n/a	n/a	4.48E-01	1.006
279859792	ENSG00000231857	0	MORF4L1P5	mortality factor 4 like 1 pseudogene 5	0	X	n/a	n/a	4.48E-01	1.006
279927558	ENSG00000237895	0	EYA3-IT1	EYA3 intronic transcript 1 (non-protein coding)	0	1	n/a	n/a	4.48E-01	1.006
280117862	ENSG00000258573	0	RP11-14J7.6	RP11-14J7.6	0	14	n/a	n/a	4.48E-01	1.006
280059033	ENSG00000253611	0	VN1R46P	vomeronasal 1 receptor 46 pseudogene	0	8	n/a	n/a	4.48E-01	1.006
280073888	ENSG00000254654	85710	AC068858.1	AC068858.1	221122	11	n/a	n/a	4.48E-01	1.006
280111674	ENSG00000258082	0	RP11-443B7.3	RP11-443B7.3	0	1	n/a	n/a	4.48E-01	1.006
1097226	ENSG00000158874	333	APOA2	apolipoprotein A-II	336	1	n/a	n/a	4.48E-01	1.006
279949030	ENSG00000240490	0	AL445163.1	AL445163.1	0	1	n/a	n/a	4.48E-01	1.006
1086925	ENSG00000004846	109832	ABCB5	ATP-binding cassette, sub-family B (MDR/TAP), member 5	340273	7	n/a	n/a	4.33E-01	1.005
1102395	ENSG00000183657	0	AC078953.1	AC078953.1	0	3	n/a	n/a	4.35E-01	1.005
1089259	ENSG00000100739	620	BDKRB1	bradykinin receptor B1	623	14	n/a	n/a	4.35E-01	1.005
279920924	ENSG00000237339	1015543	RP11-98L5.2	RP11-98L5.2	100130954	9	n/a	n/a	4.36E-01	1.005
1102733	ENSG00000185038	109727	HEATR7B1	HEAT repeat containing 7B1	339766	2	n/a	n/a	4.41E-01	1.005
279802052	ENSG00000226683	0	PWWP2AP1	PWWP domain containing 2A pseudogene 1	0	13	n/a	n/a	4.42E-01	1.005
279817988	ENSG00000228111	0	AC016697.6	AC016697.6	0	2	n/a	n/a	4.43E-01	1.005
280061336	ENSG00000253752	0	IGLVI-63	immunoglobulin lambda variable (I)-63 (pseudogene)	0	22	n/a	n/a	4.43E-01	1.005
279849354	ENSG00000230927	0	AC007566.11	AC007566.11	0	7	n/a	n/a	4.44E-01	1.005
280107557	ENSG00000257671	0	RP3-416H24.1	RP3-416H24.1	0	12	n/a	n/a	4.44E-01	1.005
279938161	ENSG00000239216	0	RP4-712E4.2	RP4-712E4.2	0	1	n/a	n/a	4.44E-01	1.005
1099907	ENSG00000170950	5200	PGK2	phosphoglycerate kinase 2	5232	6	n/a	n/a	4.44E-01	1.005
279991475	ENSG00000245928	0	RP11-630D6.5	RP11-630D6.5	0	4	n/a	n/a	4.44E-01	1.005
279834986	ENSG00000229643	0	LINC00280	long intergenic non-protein coding RNA 280	0	Y	n/a	n/a	4.44E-01	1.005
1099699	ENSG00000170054	108285	SERPINA9	serpin peptidase inhibitor, clade A (alpha-1 antiproteinase, antitrypsin), member 9	327657	14	n/a	n/a	4.44E-01	1.005
280036505	ENSG00000251276	0	MAGI2-AS1	MAGI2 antisense RNA 1 (non-protein coding)	0	7	n/a	n/a	4.44E-01	1.005
280005773	ENSG00000248749	0	RP11-42A4.1	RP11-42A4.1	0	4	n/a	n/a	4.44E-01	1.005
279846952	ENSG00000230706	0	RP5-998G20.1	RP5-998G20.1	0	X	n/a	n/a	4.44E-01	1.005
1106726	ENSG00000224110	0	RP11-274M4.1	RP11-274M4.1	0	8	n/a	n/a	4.44E-01	1.005
280121690	ENSG00000258791	0	C14orf34	chromosome 14 open reading frame 34	0	14	n/a	n/a	4.44E-01	1.005
1099766	ENSG00000170369	1459	CST2	cystatin SA	1470	20	n/a	n/a	4.44E-01	1.005
280137650	ENSG00000259721	0	RP11-758N13.1	RP11-758N13.1	0	15	n/a	n/a	4.44E-01	1.005
1106919	ENSG00000225327	0	USP17L3	ubiquitin specific peptidase 17-like 3	0	8	n/a	n/a	4.45E-01	1.005
280120338	ENSG00000258712	0	RP11-32B5.3	RP11-32B5.3	0	15	n/a	n/a	4.45E-01	1.005
280116955	ENSG00000258526	0	RP11-111A21.1	RP11-111A21.1	0	14	n/a	n/a	4.45E-01	1.005
1092839	ENSG00000127530	26411	OR7C1	olfactory receptor, family 7, subfamily C, member 1	26664	19	n/a	n/a	4.45E-01	1.005
279921478	ENSG00000237393	0	SLC9A3P4	solute carrier family 9 (sodium/hydrogen exchanger), member 3 pseudogene 4	0	10	n/a	n/a	4.45E-01	1.005
279822974	ENSG00000228560	0	RP11-550P17.5	RP11-550P17.5	0	1	n/a	n/a	4.45E-01	1.005
279852045	ENSG00000231182	0	RP11-423O2.7	RP11-423O2.7	0	1	n/a	n/a	4.45E-01	1.005
279780532	ENSG00000224792	157122725	RP11-314A5.3	RP11-314A5.3	100506840	3	n/a	n/a	4.45E-01	1.005
280109435	ENSG00000257860	0	RP11-552I14.1	Uncharacterized protein	0	12	n/a	n/a	4.45E-01	1.005
279907456	ENSG00000236118	0	LL22NC03-30E12.10	LL22NC03-30E12.10	0	22	n/a	n/a	4.45E-01	1.005
279799002	ENSG00000226387	1012408	RP11-483B5.3	RP11-483B5.3	100505890	10	n/a	n/a	4.45E-01	1.005
280052634	ENSG00000253141	0	CTB-164N12.1	CTB-164N12.1	0	5	n/a	n/a	4.45E-01	1.005
280053145	ENSG00000253177	0	RP11-100L22.1	RP11-100L22.1	0	8	n/a	n/a	4.45E-01	1.005
1102955	ENSG00000185940	133137	KRTAP5-5	keratin associated protein 5-5	439915	11	n/a	n/a	4.45E-01	1.005
1097900	ENSG00000163217	27047	BMP10	bone morphogenetic protein 10	27302	2	n/a	n/a	4.46E-01	1.005
279662061	ENSG00000200756	0	U6	U6 spliceosomal RNA	0	5	n/a	n/a	4.46E-01	1.005
279858651	ENSG00000231755	0	CHODL-AS1	CHODL antisense RNA 1 (non-protein coding)	0	21	n/a	n/a	4.46E-01	1.005
280113653	ENSG00000258294	157123391	RP11-314D7.1	RP11-314D7.1	100507363	12	n/a	n/a	4.46E-01	1.005
280102994	ENSG00000257228	0	RP11-413B19.2	RP11-413B19.2	0	12	n/a	n/a	4.46E-01	1.005
1094439	ENSG00000137745	4296	MMP13	matrix metallopeptidase 13 (collagenase 3)	4322	11	n/a	n/a	4.46E-01	1.005
279926851	ENSG00000237833	0	RP11-432N13.2	RP11-432N13.2	0	X	n/a	n/a	4.46E-01	1.005
1100865	ENSG00000175514	123764	GPR152	G protein-coupled receptor 152	390212	11	n/a	n/a	4.46E-01	1.005
279988658	ENSG00000244791	0	RP11-65D17.1	RP11-65D17.1	0	8	n/a	n/a	4.46E-01	1.005
280089386	ENSG00000255706	0	AC125634.1	AC125634.1	0	9	n/a	n/a	4.46E-01	1.005
1099618	ENSG00000169717	79984	ACTRT2	actin-related protein T2	140625	1	n/a	n/a	4.46E-01	1.005
1099098	ENSG00000167618	3879	LAIR2	leukocyte-associated immunoglobulin-like receptor 2	3904	19	n/a	n/a	4.46E-01	1.005
280043978	ENSG00000251935	0	7SK	7SK RNA	0	2	n/a	n/a	4.46E-01	1.005
280056420	ENSG00000253408	0	RP11-231D20.2	RP11-231D20.2	0	8	n/a	n/a	4.46E-01	1.005
279746239	ENSG00000217315	0	OR2W2P	olfactory receptor, family 2, subfamily W, member 2 pseudogene	0	6	n/a	n/a	4.46E-01	1.005
1108750	ENSG00000237388	126289	OR4A47	olfactory receptor, family 4, subfamily A, member 47	403253	11	n/a	n/a	4.47E-01	1.005
1105181	ENSG00000204532	0	ZSCAN5C	zinc finger and SCAN domain containing 5C	0	19	n/a	n/a	4.47E-01	1.005
1096924	ENSG00000156413	2512	FUT6	fucosyltransferase 6 (alpha (1,3) fucosyltransferase)	2528	19	n/a	n/a	4.35E-01	1.004
279876743	ENSG00000233355	157122821	RP11-343J24.1	RP11-343J24.1	100506915	1	n/a	n/a	4.35E-01	1.004
1101387	ENSG00000178287	151280	SPAG11A	sperm associated antigen 11A	653423	8	n/a	n/a	4.36E-01	1.004
1095187	ENSG00000142615	40458	CELA2A	chymotrypsin-like elastase family, member 2A	63036	1	n/a	n/a	4.36E-01	1.004
279918200	ENSG00000237121	0	PIEZO1P2	piezo-type mechanosensitive ion channel component 1 pseudogene 2	0	20	n/a	n/a	4.41E-01	1.004
280120588	ENSG00000258729	1000010	RP11-404P21.6	RP11-404P21.6	100130815	14	n/a	n/a	4.41E-01	1.004
279915620	ENSG00000236875	0	XXyac-YRM2039.1	XXyac-YRM2039.1	0	9	n/a	n/a	4.41E-01	1.004
279864995	ENSG00000232300	0	C17orf88	chromosome 17 open reading frame 88	0	17	n/a	n/a	4.41E-01	1.004
279839287	ENSG00000230036	0	AL596137.1	AL596137.1	0	10	n/a	n/a	4.41E-01	1.004
279836937	ENSG00000229836	0	XXbac-BPG248L24.10	XXbac-BPG248L24.10	0	6	n/a	n/a	4.41E-01	1.004
279747134	ENSG00000218020	0	PRKRIRP5	protein-kinase, interferon-inducible double stranded RNA dependent inhibitor, repressor of (P58 repressor) pseudogene 5	0	6	n/a	n/a	4.41E-01	1.004
279789791	ENSG00000225612	0	AC099552.2	AC099552.2	0	7	n/a	n/a	4.41E-01	1.004
279482426	ENSG00000177590	0	RP5-1051J4.6	RP5-1051J4.6	0	7	n/a	n/a	4.41E-01	1.004
279925707	ENSG00000237740	0	RP11-157H10.4	RP11-157H10.4	0	10	n/a	n/a	4.41E-01	1.004
1096911	ENSG00000156284	8950	CLDN8	claudin 8	9073	21	n/a	n/a	4.41E-01	1.004
280065613	ENSG00000254080	0	RP11-730G20.1	RP11-730G20.1	0	8	n/a	n/a	4.41E-01	1.004
280099770	ENSG00000256916	0	RP11-817J15.2	RP11-817J15.2	0	11	n/a	n/a	4.41E-01	1.004
279763416	ENSG00000223387	0	RP11-408H1.3	RP11-408H1.3	0	3	n/a	n/a	4.42E-01	1.004
280074455	ENSG00000254687	0	RP11-162D9.3	RP11-162D9.3	0	8	n/a	n/a	4.42E-01	1.004
280038638	ENSG00000251429	0	RP11-597D13.7	RP11-597D13.7	0	4	n/a	n/a	4.42E-01	1.004
280000165	ENSG00000248329	157121643	RP11-366M4.3	RP11-366M4.3	100506013	4	n/a	n/a	4.42E-01	1.004
280127878	ENSG00000259150	1012470	RP11-1084I9.3	RP11-1084I9.3	503519	15	n/a	n/a	4.42E-01	1.004
1104420	ENSG00000197880	92047	MDS2	myelodysplastic syndrome 2 translocation associated	259283	1	n/a	n/a	4.42E-01	1.004
280079429	ENSG00000255003	0	CTD-2240G15.1	CTD-2240G15.1	0	11	n/a	n/a	4.42E-01	1.004
280044426	ENSG00000251999	0	SNORA31	Small nucleolar RNA SNORA31	0	7	n/a	n/a	4.42E-01	1.004
279797657	ENSG00000226280	0	RP6-22P16.1	RP6-22P16.1	0	X	n/a	n/a	4.42E-01	1.004
279706180	ENSG00000207183	0	U6	U6 spliceosomal RNA	0	2	n/a	n/a	4.42E-01	1.004
279860911	ENSG00000231944	0	PHKA1-AS1	PHKA1 antisense RNA 1 (non-protein coding)	0	X	n/a	n/a	4.42E-01	1.004
279878917	ENSG00000233522	0	LINC00230A	long intergenic non-protein coding RNA 230A	0	Y	n/a	n/a	4.42E-01	1.004
1103002	ENSG00000186103	149617	ARGFX	arginine-fifty homeobox	503582	3	n/a	n/a	4.42E-01	1.004
280021963	ENSG00000250098	0	RP11-22A3.1	RP11-22A3.1	0	4	n/a	n/a	4.42E-01	1.004
279930504	ENSG00000238125	0	SLC9A3P2	solute carrier family 9 (sodium/hydrogen exchanger), member 3 pseudogene 2	0	22	n/a	n/a	4.42E-01	1.004
1094230	ENSG00000136696	26922	IL36B	interleukin 36, beta	27177	2	n/a	n/a	4.43E-01	1.004
280108490	ENSG00000257758	0	KRT18P20	keratin 18 pseudogene 20	0	12	n/a	n/a	4.43E-01	1.004
279668946	ENSG00000203395	0	AC015969.3	AC015969.3	0	2	n/a	n/a	4.43E-01	1.004
280069679	ENSG00000254358	0	RP11-713C9.1	RP11-713C9.1	0	8	n/a	n/a	4.43E-01	1.004
1094177	ENSG00000136327	26005	NKX2-8	NK2 homeobox 8	26257	14	n/a	n/a	4.43E-01	1.004
279986601	ENSG00000244578	0	RP11-548O1.3	RP11-548O1.3	0	3	n/a	n/a	4.43E-01	1.004
280110718	ENSG00000257986	0	RP11-314P15.2	RP11-314P15.2	0	14	n/a	n/a	4.43E-01	1.004
1092575	ENSG00000125522	2815	NPBWR2	neuropeptides B/W receptor 2	2832	20	n/a	n/a	4.43E-01	1.004
279732253	ENSG00000214668	0	RP11-220H4.1	RP11-220H4.1	0	7	n/a	n/a	4.43E-01	1.004
1098277	ENSG00000164325	79596	TMEM174	transmembrane protein 174	134288	5	n/a	n/a	4.43E-01	1.004
279875383	ENSG00000233218	0	SNX18P16	sorting nexin 18 pseudogene 16	0	1	n/a	n/a	4.43E-01	1.004
279830541	ENSG00000229238	0	PPP1R12BP1	protein phosphatase 1, regulatory subunit 12B pseudogene, Y-linked 1	0	Y	n/a	n/a	4.43E-01	1.004
279777942	ENSG00000224559	0	AC093838.7	AC093838.7	0	2	n/a	n/a	4.44E-01	1.004
1087235	ENSG00000016490	1170	CLCA1	chloride channel accessory 1	1179	1	n/a	n/a	4.32E-01	1.003
279862946	ENSG00000232117	0	RP11-490N5.2	RP11-490N5.2	0	13	n/a	n/a	4.32E-01	1.003
1094904	ENSG00000140505	1533	CYP1A2	cytochrome P450, family 1, subfamily A, polypeptide 2	1544	15	n/a	n/a	4.36E-01	1.003
1100527	ENSG00000173678	135547	SPDYE6	speedy homolog E6 (Xenopus laevis)	100310812	7	n/a	n/a	4.36E-01	1.003
1100923	ENSG00000175841	79491	FAM172BP	family with sequence similarity 172, member B, pseudogene	131909	3	n/a	n/a	4.38E-01	1.003
279929187	ENSG00000238033	125569	AC002480.2	AC002480.2	401312	7	n/a	n/a	4.38E-01	1.003
1107893	ENSG00000231782	133156	C4orf11	chromosome 4 open reading frame 11	439934	4	n/a	n/a	4.38E-01	1.003
279843256	ENSG00000230392	0	RP5-1139I1.1	RP5-1139I1.1	0	X	n/a	n/a	4.38E-01	1.003
280072879	ENSG00000254588	0	RP11-1007G5.2	RP11-1007G5.2	0	11	n/a	n/a	4.39E-01	1.003
279767566	ENSG00000223738	0	RP11-781E19.1	RP11-781E19.1	0	3	n/a	n/a	4.39E-01	1.003
280123029	ENSG00000258869	0	RP11-204N11.1	RP11-204N11.1	0	14	n/a	n/a	4.39E-01	1.003
1105553	ENSG00000205754	109584	SLCO1B7	solute carrier organic anion transporter family, member 1B7 (non-functional)	338821	12	n/a	n/a	4.39E-01	1.003
1090534	ENSG00000109132	8850	PHOX2B	paired-like homeobox 2b	8929	4	n/a	n/a	4.39E-01	1.003
1101460	ENSG00000178772	1361	CPN2	carboxypeptidase N, polypeptide 2	1370	3	n/a	n/a	4.39E-01	1.003
279801475	ENSG00000226629	80582	AC019349.2	AC019349.2	147093	17	n/a	n/a	4.39E-01	1.003
280059389	ENSG00000253640	94783	CTD-2281E23.1	CTD-2281E23.1	286083	8	n/a	n/a	4.39E-01	1.003
280028921	ENSG00000250658	0	RP11-138B4.1	RP11-138B4.1	0	4	n/a	n/a	4.39E-01	1.003
279890542	ENSG00000234570	0	ZFRP1	zinc finger RNA binding protein pseudogene 1	0	X	n/a	n/a	4.39E-01	1.003
1090965	ENSG00000112494	33637	UNC93A	unc-93 homolog A (C. elegans)	54346	6	n/a	n/a	4.39E-01	1.003
279875928	ENSG00000233272	0	RP5-1062J16.1	RP5-1062J16.1	0	7	n/a	n/a	4.39E-01	1.003
280127398	ENSG00000259119	0	RP11-1127D7.1	RP11-1127D7.1	0	14	n/a	n/a	4.39E-01	1.003
279953430	ENSG00000241048	0	RP11-167H9.5	RP11-167H9.5	0	3	n/a	n/a	4.39E-01	1.003
280104978	ENSG00000257402	0	RP11-641A6.4	RP11-641A6.4	0	12	n/a	n/a	4.40E-01	1.003
279667416	ENSG00000202323	0	U6	U6 spliceosomal RNA	0	15	n/a	n/a	4.40E-01	1.003
1097565	ENSG00000161583	167747	TBC1D3G	TBC1 domain family, member 3G	654341	17	n/a	n/a	4.40E-01	1.003
279843398	ENSG00000230403	0	RP11-252M21.7	RP11-252M21.7	0	13	n/a	n/a	4.40E-01	1.003
1099789	ENSG00000170454	8996	KRT75	keratin 75	9119	12	n/a	n/a	4.40E-01	1.003
279799535	ENSG00000226440	0	RP11-506B6.6	RP11-506B6.6	0	6	n/a	n/a	4.40E-01	1.003
279512043	ENSG00000182021	94841	RP11-381O7.3	RP11-381O7.3	286297	9	n/a	n/a	4.40E-01	1.003
279977733	ENSG00000243694	180592	RP11-6B4.1	RP11-6B4.1	728290	3	n/a	n/a	4.40E-01	1.003
280030209	ENSG00000250760	0	RP11-440I14.4	RP11-440I14.4	0	4	n/a	n/a	4.40E-01	1.003
1092972	ENSG00000128709	3215	HOXD9	homeobox D9	3235	2	n/a	n/a	4.40E-01	1.003
279773242	ENSG00000224177	157129487	AC099344.4	AC099344.4	100874055	2	n/a	n/a	4.40E-01	1.003
1103068	ENSG00000186335	81107	SLC36A2	solute carrier family 36 (proton/amino acid symporter), member 2	153201	5	n/a	n/a	4.40E-01	1.003
279836104	ENSG00000229746	125664	FAM74A4	family with sequence similarity 74, member A4	401508	9	n/a	n/a	4.40E-01	1.003
1099371	ENSG00000168634	81627	WFDC13	WAP four-disulfide core domain 13	164237	20	n/a	n/a	4.40E-01	1.003
1096147	ENSG00000149507	85607	PLAC1L	placenta-specific 1-like	219990	11	n/a	n/a	4.40E-01	1.003
280005505	ENSG00000248738	0	RP11-87E22.2	RP11-87E22.2	0	8	n/a	n/a	4.41E-01	1.003
280115211	ENSG00000258416	0	RP11-526N18.1	RP11-526N18.1	0	14	n/a	n/a	4.41E-01	1.003
1106295	ENSG00000215262	81324	KCNU1	potassium channel, subfamily U, member 1	157855	8	n/a	n/a	4.45E-01	1.003
1094567	ENSG00000138347	58863	MYPN	myopalladin	84665	10	n/a	n/a	4.32E-01	1.002
279700857	ENSG00000206178	0	HBZP1	hemoglobin, zeta pseudogene 1	0	16	n/a	n/a	4.32E-01	1.002
279948917	ENSG00000240472	0	AC113407.4	AC113407.4	0	5	n/a	n/a	4.36E-01	1.002
1101211	ENSG00000177354	78707	C10orf71	chromosome 10 open reading frame 71	118461	10	n/a	n/a	4.36E-01	1.002
279687421	ENSG00000204816	0	RP11-475I24.1	RP11-475I24.1	0	9	n/a	n/a	4.36E-01	1.002
280050327	ENSG00000252854	0	RN7SKP5	RNA, 7SK small nuclear pseudogene 5	0	13	n/a	n/a	4.36E-01	1.002
1089983	ENSG00000105388	1042	CEACAM5	carcinoembryonic antigen-related cell adhesion molecule 5	1048	19	n/a	n/a	4.36E-01	1.002
1103317	ENSG00000187537	1003386	POTEM	POTE ankyrin domain family, member M	641455	14	n/a	n/a	4.36E-01	1.002
1101051	ENSG00000176515	0	AL033381.1	Uncharacterized proteincDNA FLJ34594 fis, clone KIDNE2009109	0	6	n/a	n/a	4.36E-01	1.002
1104461	ENSG00000197978	133478	GOLGA6L9	golgin A6 family-like 9	440295	15	n/a	n/a	4.36E-01	1.002
1087936	ENSG00000069011	5275	PITX1	paired-like homeodomain 1	5307	5	n/a	n/a	4.36E-01	1.002
279967064	ENSG00000242545	0	RP11-719N22.2	RP11-719N22.2	0	3	n/a	n/a	4.37E-01	1.002
280137691	ENSG00000259724	0	CTD-2643K12.3	CTD-2643K12.3	0	15	n/a	n/a	4.37E-01	1.002
279861095	ENSG00000231963	0	RP11-493K23.4	RP11-493K23.4	0	X	n/a	n/a	4.37E-01	1.002
279764492	ENSG00000223492	0	RP11-15M15.1	RP11-15M15.1	0	20	n/a	n/a	4.37E-01	1.002
279713473	ENSG00000211796	0	TRAV16	T cell receptor alpha variable 16	0	14	n/a	n/a	4.37E-01	1.002
279904306	ENSG00000235820	0	RP5-1022P6.5	RP5-1022P6.5	0	20	n/a	n/a	4.37E-01	1.002
279825962	ENSG00000228814	0	RP11-119H12.5	RP11-119H12.5	0	4	n/a	n/a	4.37E-01	1.002
279963250	ENSG00000242147	0	RP13-463N16.6	RP13-463N16.6	0	10	n/a	n/a	4.37E-01	1.002
1102837	ENSG00000185448	81411	FAM47A	family with sequence similarity 47, member A	158724	X	n/a	n/a	4.37E-01	1.002
279522959	ENSG00000183086	123476	GATSL1	GATS protein-like 1	389523	7	n/a	n/a	4.37E-01	1.002
1087042	ENSG00000007306	1079	CEACAM7	carcinoembryonic antigen-related cell adhesion molecule 7	1087	19	n/a	n/a	4.37E-01	1.002
280095359	ENSG00000256381	0	RP11-500M8.4	RP11-500M8.4	0	12	n/a	n/a	4.37E-01	1.002
1095979	ENSG00000148156	10722	ACTL7B	actin-like 7B	10880	9	n/a	n/a	4.37E-01	1.002
280019052	ENSG00000249878	0	CTD-2244C20.1	CTD-2244C20.1	0	5	n/a	n/a	4.37E-01	1.002
279912967	ENSG00000236656	0	RP11-144L1.4	RP11-144L1.4	0	1	n/a	n/a	4.38E-01	1.002
279905003	ENSG00000235893	0	RP11-460E7.8	RP11-460E7.8	0	9	n/a	n/a	4.38E-01	1.002
279664518	ENSG00000201500	0	SNORD113	Small nucleolar RNA SNORD113/SNORD114 family	0	14	n/a	n/a	4.38E-01	1.002
280050306	ENSG00000252851	0	AC093577.4	AC093577.4	0	1	n/a	n/a	4.38E-01	1.002
279994063	ENSG00000246876	0	RP11-519M16.1	RP11-519M16.1	0	4	n/a	n/a	4.38E-01	1.002
279882430	ENSG00000233844	0	KCNQ5-IT1	KCNQ5 intronic transcript 1 (non-protein coding)	0	6	n/a	n/a	4.38E-01	1.002
1092683	ENSG00000125998	79350	FAM83C	family with sequence similarity 83, member C	128876	20	n/a	n/a	4.38E-01	1.002
279839097	ENSG00000230023	94361	RP11-10N16.2	RP11-10N16.2	284632	1	n/a	n/a	4.38E-01	1.002
280073814	ENSG00000254647	3605	INS	insulin	3630	11	n/a	n/a	4.38E-01	1.002
279756730	ENSG00000221878	0	PSG7	pregnancy specific beta-1-glycoprotein 7 (gene/pseudogene)	0	19	n/a	n/a	4.38E-01	1.002
1096182	ENSG00000149742	77303	SLC22A9	solute carrier family 22 (organic anion transporter), member 9	114571	11	n/a	n/a	4.38E-01	1.002
1088876	ENSG00000093134	34639	VNN3	vanin 3	55350	6	n/a	n/a	4.41E-01	1.002
1108805	ENSG00000237763	273	AMY1A	amylase, alpha 1A (salivary)	276	1	n/a	n/a	4.44E-01	1.002
280064963	ENSG00000254021	0	RP11-778D12.2	Uncharacterized protein	0	8	n/a	n/a	4.32E-01	1.001
279806067	ENSG00000227000	0	HSPD1P14	heat shock 60kDa protein 1 (chaperonin) pseudogene 14	0	1	n/a	n/a	4.34E-01	1.001
1091832	ENSG00000119660	0	RP11-293M10.4	RP11-293M10.4	0	14	n/a	n/a	4.34E-01	1.001
279735803	ENSG00000214992	0	AKAP16BP	A kinase (PRKA) anchor protein 16B, pseudogene	0	X	n/a	n/a	4.34E-01	1.001
279920643	ENSG00000237309	0	MTND2P6	MT-ND2 pseudogene 6	0	7	n/a	n/a	4.34E-01	1.001
279827663	ENSG00000228969	0	RP11-533E19.2	RP11-533E19.2	0	1	n/a	n/a	4.34E-01	1.001
1107329	ENSG00000228083	3428	IFNA14	interferon, alpha 14	3448	9	n/a	n/a	4.35E-01	1.001
279959188	ENSG00000241693	0	AL020993.1	AL020993.1	0	22	n/a	n/a	4.35E-01	1.001
279711762	ENSG00000211542	0	AC007436.1	AC007436.1	0	12	n/a	n/a	4.35E-01	1.001
279726360	ENSG00000213972	0	RP3-522P13.2	RP3-522P13.2	0	6	n/a	n/a	4.35E-01	1.001
279854409	ENSG00000231382	0	NBPF21P	neuroblastoma breakpoint family, member 21, pseudogene	0	3	n/a	n/a	4.35E-01	1.001
279885324	ENSG00000234110	0	TSPY25P	testis specific protein, Y-linked 25, pseudogene	0	Y	n/a	n/a	4.35E-01	1.001
280025511	ENSG00000250381	0	RP11-324I10.3	RP11-324I10.3	0	4	n/a	n/a	4.35E-01	1.001
1099502	ENSG00000169208	26281	OR10G3	olfactory receptor, family 10, subfamily G, member 3	26533	14	n/a	n/a	4.35E-01	1.001
1095610	ENSG00000145321	2622	GC	group-specific component (vitamin D binding protein)	2638	4	n/a	n/a	4.35E-01	1.001
1105434	ENSG00000205301	0	RP11-542P2.1	Glycosyltransferase 54 domain-containing protein	0	4	n/a	n/a	4.35E-01	1.001
279866322	ENSG00000232447	0	MTND5P3	MT-ND5 pseudogene 3	0	13	n/a	n/a	4.35E-01	1.001
1106754	ENSG00000224226	128446	TBC1D3B	TBC1 domain family, member 3B	414059	17	n/a	n/a	4.35E-01	1.001
280007903	ENSG00000248943	0	RP11-1026M7.3	RP11-1026M7.3	0	5	n/a	n/a	4.35E-01	1.001
279740649	ENSG00000215498	0	KB-1183D5.11	KB-1183D5.11	0	22	n/a	n/a	4.35E-01	1.001
280072622	ENSG00000254566	0	RP11-514F3.4	RP11-514F3.4	0	11	n/a	n/a	4.35E-01	1.001
1091136	ENSG00000113905	3253	HRG	histidine-rich glycoprotein	3273	3	n/a	n/a	4.36E-01	1.001
280001864	ENSG00000248456	0	RP11-553P9.3	RP11-553P9.3	0	4	n/a	n/a	4.36E-01	1.001
279706474	ENSG00000207233	0	SNORA37	small nucleolar RNA, H/ACA box 37	0	18	n/a	n/a	4.36E-01	1.001
280021931	ENSG00000250095	157129271	CTD-2192A1.1	CTD-2192A1.1	100873948	5	n/a	n/a	4.36E-01	1.001
1104575	ENSG00000198326	1003746	TMEM239	transmembrane protein 239	100288797	20	n/a	n/a	4.36E-01	1.001
1100061	ENSG00000171557	2251	FGG	fibrinogen gamma chain	2266	4	n/a	n/a	4.36E-01	1.001
280062314	ENSG00000253825	0	RP11-96A1.5	RP11-96A1.5	0	4	n/a	n/a	4.34E-01	1
279797341	ENSG00000226258	0	GRM7-AS3	GRM7 antisense RNA 3 (non-protein coding)	0	3	n/a	n/a	4.34E-01	1
279799223	ENSG00000226412	0	RP11-476F14.1	RP11-476F14.1	0	10	n/a	n/a	4.34E-01	1
280012343	ENSG00000249345	0	RP11-575F12.1	RP11-575F12.1	0	12	n/a	n/a	4.34E-01	1
1087229	ENSG00000015568	58430	RGPD5	RANBP2-like and GRIP domain containing 5	84220	2	n/a	n/a	4.34E-01	1
[truncated: 1 more rows]
