# Supplementary material for: Identification of the Molecular Events Involved in the Development of Prefrontal Cortex Through the Analysis of RNA-Seq Data From BrainSpan
Source: ASN Neuro. 2019 Jun 18;11:1759091419854627. doi: 10.1177/1759091419854627 (PMC6582306; doi:10.1177/1759091419854627)
Supplement: Supplemental Material6 - Supplemental material for Identification of the Molecular Events Involved in the Development of Prefrontal Cortex Through the Analysis of RNA-Seq Data From BrainSpan [file Supplemental_Material6.zip › CBC/4/Expression.csv]

1095082	3.3166	3.5382	3.4289	3.3185	2.5449	2.6226	3.5138	3.0234	2.4759	2.5161	2.8648
1090618	1.8550	2.0067	2.0570	1.8956	1.5044	1.2513	1.7120	1.7245	1.2231	1.3134	1.2201
1095592	0.1169	0.1098	0.1199	0.1443	0.0626	0.0000	0.0888	0.1356	0.0456	0.0440	0.0295
1090689	2.3860	2.3269	1.7766	2.5026	2.0703	1.8247	3.6081	2.6069	2.0443	2.4764	2.8225
280064963	0.0000	0.0129	0.0000	0.0000	0.0000	0.0000	0.0000	0.0000	0.0000	0.0000	0.0000
1100610	0.1346	0.3344	0.2648	0.2614	0.2872	0.1410	0.5129	0.3600	0.2796	0.3905	0.1201
280075161	0.2532	0.0000	0.1022	0.1138	0.0000	0.0000	0.0000	0.0000	0.0000	0.0000	0.1498
1097637	2.0169	2.3319	1.4330	1.6286	1.7976	1.6066	3.7159	2.0486	1.9673	2.2709	1.6202
1088120	0.0000	0.0259	0.0000	0.0583	0.0000	0.1042	0.5319	0.2384	0.0418	0.0600	0.0720
280090926	0.3082	0.4889	0.3244	0.1066	0.3134	0.0406	0.3140	0.0748	0.2747	0.2470	0.0768
1102602	4.3476	5.3009	4.7252	4.9876	5.1066	4.9304	4.0693	3.4803	2.8423	3.4926	3.5992
1089343	3.2326	3.1502	2.9314	3.4421	3.2128	2.9557	3.4935	3.7582	3.0766	3.5517	3.1430
1096563	0.7778	0.4591	0.7693	0.3809	0.5015	0.8685	3.0462	1.6558	0.7691	0.5086	1.1331
280030524	0.8464	0.4409	0.5099	0.4861	1.1247	0.5567	3.2167	0.3353	0.2560	0.1534	0.4051
1106938	4.2613	5.3942	3.7520	4.8756	4.8448	4.3495	3.7399	3.6750	3.4235	3.4467	3.3863
1094567	0.0000	0.0000	0.0133	0.0000	0.0000	0.0000	0.0000	0.0000	0.0000	0.0000	0.0000
1097417	4.9061	4.7747	4.8811	4.8426	4.5461	4.7929	4.4907	4.8365	4.6497	4.7586	4.8165
1100169	0.0679	0.1808	0.0306	0.0453	0.0000	0.0311	0.0000	0.0148	0.0821	0.0233	0.0000
280065446	0.0000	0.0000	0.0000	0.3047	0.0923	0.0000	0.0000	0.1214	0.0000	0.0000	0.0000
280078798	0.3710	0.0000	0.0000	0.0877	0.0000	0.0033	0.0820	0.0143	0.0000	0.1464	0.0000
279886361	4.8153	5.7324	5.1821	5.4153	5.8161	4.6850	4.6378	4.8963	4.1974	4.4766	4.8552
279856133	0.0382	0.0427	0.1267	0.1417	0.1151	0.0224	0.0231	0.0000	0.0000	0.0000	0.0225
1087235	0.0000	0.0000	0.0000	0.0150	0.0000	0.0000	0.0211	0.0000	0.0000	0.0000	0.0093
1091728	0.0000	0.0141	0.0000	0.0000	0.0000	0.0000	2.5766	0.0000	0.0000	0.0000	0.0154
1087214	4.0348	4.8772	4.5245	4.1859	4.2825	4.4384	4.3815	4.1076	3.4530	4.2212	4.3298
1099801	1.4761	1.1003	0.5015	1.3545	1.0163	1.2600	0.5332	0.2154	0.1543	0.2098	0.1805
1092359	2.9363	3.3008	2.6230	3.2604	3.0247	3.1028	2.9855	2.8995	2.7404	2.7921	2.7382
1091204	6.2541	6.2761	6.1580	6.5148	6.4572	6.8031	5.1313	4.8411	3.9966	4.4965	4.4716
1099646	0.0486	0.3233	0.0000	0.0000	0.0000	0.0000	0.0295	0.0000	0.0443	0.0000	0.0287
279921617	0.0000	0.0000	0.0000	0.0000	0.0000	0.1180	0.3636	0.2626	0.0000	0.0000	0.0567
1094225	1.0043	0.7088	1.0886	1.2314	1.0006	0.8883	0.5728	0.9042	0.5797	0.8425	0.6936
1102347	0.5479	1.1277	0.8394	1.1576	0.8956	0.9213	0.6884	0.6948	0.4201	0.7083	0.6169
1090114	0.3865	0.0609	0.1650	0.1091	0.0628	0.1605	0.1201	0.2017	0.0977	0.1333	0.1692
279700857	0.0000	0.0000	0.0000	0.0000	0.0000	0.0000	0.0135	0.0000	0.0000	0.0000	0.0000
1092236	3.4247	3.8901	2.1835	3.3787	3.0934	2.9495	1.9719	2.0489	2.0484	2.2778	1.6283
279983876	0.0000	0.1388	0.0000	0.0000	0.1054	0.0000	0.1488	0.0425	0.0000	0.0000	0.0000
279765891	0.0000	0.0568	0.1116	0.3128	0.1222	0.0116	0.0000	0.0000	0.0000	0.0000	0.0000
279909111	1.9682	2.5315	2.4584	1.4636	0.6591	1.9605	1.4984	1.7042	2.0994	1.5814	1.8633
1097046	4.3320	4.9464	5.1908	4.9424	4.0590	5.4865	1.7069	1.1457	0.9026	0.5011	1.9182
280054690	0.0000	0.7949	1.0026	0.1893	0.0000	0.6542	0.4804	0.1066	0.0000	0.0000	0.4692
1090149	5.1147	4.9763	5.7126	5.2588	4.9203	5.3840	4.4418	4.7601	4.4482	4.5158	4.8039
1088393	2.8794	2.9489	3.9011	2.5776	2.0695	2.6796	3.0744	3.2348	2.9827	3.2284	3.2160
1087700	2.2468	1.8754	0.8281	0.8156	1.1262	0.8334	2.3335	1.8273	1.3889	1.9157	1.4415
1094631	0.0674	0.0192	0.0131	0.0000	0.0567	0.0397	1.4514	0.0930	0.0615	0.0148	0.0198
280031512	0.0028	0.0000	0.0000	0.1078	0.0035	0.0000	0.0000	0.0000	0.0000	0.0000	0.0000
1092760	0.0219	0.0000	0.0084	0.0109	0.0276	0.0128	0.3527	0.0486	0.0000	0.0097	0.0377
1109163	0.2728	0.0719	0.0249	0.0624	0.1859	0.0287	0.2039	0.2381	0.1555	0.0748	0.0287
279793306	0.0000	0.0000	0.0485	0.0000	0.0000	0.0000	0.0000	0.0000	0.0000	0.0000	0.0000
1099714	2.9423	3.4934	2.0999	2.8448	2.2605	2.3518	3.2084	3.0064	2.7978	3.3925	2.5442
1100480	1.8594	1.1236	2.0110	1.4917	0.8981	1.2014	1.6143	2.1776	1.7131	1.5443	2.0273
280100982	0.0000	0.0000	0.0000	0.0000	0.0000	0.0000	0.3047	0.0000	0.0000	0.0000	0.0013
1091551	1.6639	2.2629	1.8953	1.3479	0.8302	1.5443	2.8187	2.3155	1.7882	2.6583	1.7272
280029578	0.0000	0.0000	0.0490	0.0000	0.0000	0.0000	0.0000	0.0000	0.0000	0.0000	0.0000
1097731	1.3472	1.0429	1.7839	1.2385	0.7658	1.6136	1.7626	1.2726	1.0767	1.4215	1.2696
1098282	3.0751	2.9885	3.6997	3.4046	2.6529	3.3757	2.4526	3.0900	2.9654	2.7244	2.8659
279669799	0.0000	0.0000	0.0000	0.1754	0.1165	0.0000	0.0000	0.2878	0.0000	0.0000	0.0000
1102313	1.3586	0.9754	1.6206	1.0769	1.5547	1.2713	1.0130	1.0972	0.4345	0.8145	0.8222
1098136	3.6680	3.8093	4.1691	3.3155	2.7981	3.0223	3.7465	3.8012	3.8213	4.0479	3.7732
279854928	0.3950	0.0000	0.0000	0.0479	0.0465	0.0000	0.0000	0.0000	0.0000	0.0000	0.0000
279865981	0.9885	2.7952	1.1807	2.0556	1.7473	1.3147	5.4945	2.7264	1.6797	2.7054	1.8376
280036876	0.0000	0.0000	0.0000	0.1255	0.0714	0.0000	0.0000	0.1409	0.0000	0.0000	0.0000
1088192	0.1299	0.0216	0.0346	0.0247	0.0242	0.0557	0.0907	0.0533	0.0176	0.0500	0.0553
279862946	0.0174	0.0195	0.0000	0.0075	0.0219	0.0000	0.0105	0.0098	0.0000	0.0077	0.0000
1089890	0.0000	0.0404	0.0000	0.0000	0.0893	0.0000	2.6081	0.4178	0.1264	0.0922	0.1399
1104911	0.0000	0.0000	0.0497	0.0000	0.0000	0.0000	0.0000	0.0000	0.0000	0.0000	0.0000
279950797	0.9963	0.0000	0.0000	0.8991	0.0000	0.0000	0.0000	0.0000	0.0000	0.5077	0.0000
1100572	0.0346	0.0000	0.0000	0.0000	0.0147	0.0000	1.4149	0.0000	0.0000	0.0304	0.0000
1105002	2.0551	2.8007	2.2006	3.1452	3.1864	2.0410	1.9535	2.4631	1.6171	2.1669	1.5006
279566177	0.0000	0.0000	0.1229	0.0000	0.0666	0.0000	0.0000	0.1354	0.0000	0.0000	0.0038
279735500	2.8903	3.2004	3.0853	2.7014	2.4792	3.1388	4.9962	3.0289	2.4213	2.9205	3.6762
279874539	3.7543	5.0574	3.9921	3.6337	2.7894	4.7293	3.4810	3.2311	3.3358	2.9647	3.4554
279718663	0.0000	0.3088	0.2728	0.3898	0.1911	0.4570	0.2644	0.3952	0.1301	0.1288	0.0000
1096125	0.9659	1.8360	0.7688	1.2309	1.2284	0.3871	3.6496	1.7259	1.8749	1.5464	1.0926
1096055	5.2370	5.1793	5.4336	4.6833	4.3099	4.6827	5.3359	5.0855	4.9804	5.1848	5.5214
279795287	0.2267	0.6805	0.4691	0.5196	0.4564	0.6004	0.2254	0.2701	0.1786	0.0676	0.0631
280026084	0.7791	1.1868	0.3592	0.8280	0.5821	0.7725	7.0649	1.5973	1.0146	1.3601	0.9713
279820302	1.2776	0.3997	0.7083	0.9891	0.3585	0.8186	1.0964	1.4120	0.3517	1.1799	1.0971
1098045	2.7095	2.0405	2.8115	2.3898	1.8172	2.7493	1.8586	2.2299	1.6829	2.2465	2.0771
279784300	0.0000	0.0000	0.0000	0.0517	0.0000	0.0000	0.0000	0.0000	0.0000	0.0000	0.0000
1089603	4.2292	3.5001	4.4170	3.9970	3.6328	3.7501	3.9577	4.0603	4.1291	4.0810	3.7938
1096300	0.1574	0.3400	0.3078	0.2870	0.2662	0.2013	0.1706	0.4949	0.2216	0.2469	0.2725
1100442	1.0742	1.1374	0.4793	0.4552	0.3893	0.1611	1.2588	0.6796	1.1439	0.9277	0.5389
1096601	3.7182	3.6317	4.0325	3.7780	3.3633	3.8816	2.6134	2.7546	2.9014	2.6133	2.7991
280031793	3.8809	3.5820	4.1160	3.2372	2.7266	3.3169	3.8729	4.0420	3.4305	4.2143	3.8805
1089954	0.0740	0.1757	0.0069	0.0102	0.1138	0.0139	0.3564	0.0111	0.0054	0.0087	0.0918
1093102	2.4896	3.3303	3.0375	3.7189	3.7476	3.3415	3.8378	3.4917	1.8805	3.1246	2.7091
1088841	3.8284	3.7954	4.2731	3.4699	2.7687	3.4779	3.6484	3.8252	4.0255	3.9789	3.5801
1093911	3.7868	2.8277	3.5156	3.6327	3.6203	3.8561	4.7994	3.6192	2.9286	3.5853	3.0010
279763462	1.1115	1.0564	1.1754	0.9998	0.8388	0.5156	1.5741	0.9410	0.8217	1.4712	1.1705
279950430	5.3045	5.4914	4.9466	7.3580	8.1333	3.0000	5.1448	6.6176	5.0745	4.9872	2.9066
279876429	0.0422	0.0451	0.0000	0.0000	0.0000	0.0000	0.0000	0.1526	0.0000	0.0683	0.0000
279659576	0.0000	0.0000	0.0000	0.0538	0.0000	0.0000	0.0000	0.0000	0.0000	0.0000	0.0000
279811289	0.1117	0.0637	0.0438	0.0961	0.0946	0.0335	0.0346	0.0942	0.0520	0.0744	0.0337
279844455	0.1813	0.0000	0.3266	0.0000	0.1919	0.0000	0.0000	0.1040	0.0000	0.0057	0.0000
1090603	2.2500	0.7371	0.6888	0.7362	1.1964	1.0991	2.3572	1.7148	1.0380	1.0848	1.0553
1097391	3.3423	3.7472	3.4862	3.2238	2.9242	3.0917	3.5123	3.4557	3.3113	3.6917	3.5329
1100005	3.6018	4.9148	2.2712	3.9422	3.8656	3.0704	2.9493	2.9653	2.8777	2.9928	2.2242
280131732	1.5304	1.1182	0.6714	0.6706	0.3756	0.1022	0.8925	1.0615	1.1726	1.4313	0.5245
279864667	0.0000	0.0000	0.0000	0.1055	0.0758	0.0000	0.2145	0.0000	0.0000	0.0000	0.0000
280067476	3.6220	4.6843	2.5245	2.6463	2.2861	2.6379	4.3530	3.3786	3.3810	3.3231	3.9003
279921914	0.2141	0.0837	0.3852	0.0643	0.0633	0.2085	0.1744	0.2002	0.0000	0.1594	0.2094
280058568	4.5530	5.3432	5.8079	5.2352	5.0561	5.5259	5.6853	5.0939	3.3941	4.9986	5.4184
1098671	1.4752	1.5017	2.8429	1.7710	1.1168	2.0887	0.4494	0.5824	0.5485	0.5105	0.7686
279924146	0.1938	0.2980	0.5884	0.3525	0.2738	0.2350	0.5896	0.6958	0.2758	0.4527	0.5495
1091735	3.3935	1.0862	1.1673	1.3402	2.1377	1.8388	4.3036	1.7153	1.0448	1.3002	1.6781
1094292	0.0000	0.0307	0.0000	0.0297	0.0576	0.0203	0.3204	0.0194	0.0000	0.0000	0.0000
279811066	0.0000	0.0000	0.0000	0.0000	0.0000	0.0000	0.0000	0.0892	0.0000	0.0000	0.0000
279891269	1.0028	0.5369	1.4425	0.8931	0.5069	0.7336	0.7121	1.1107	0.6810	1.1178	0.9257
279501620	2.1869	1.6885	1.9388	1.2280	1.0550	1.9029	1.6512	1.4984	1.5854	1.5942	1.4465
1099596	0.2721	0.2305	0.0835	0.0000	0.0311	0.0430	1.8083	0.7888	0.4627	0.3475	0.3486
1096854	1.0294	1.1160	0.7734	0.2640	0.1368	0.7738	1.3306	1.0518	1.0277	0.8656	0.8241
1095817	0.4870	0.4209	0.5315	0.6583	0.4631	0.3374	0.2294	0.3391	0.5147	0.2786	0.2540
279846667	0.0000	0.0939	0.0000	0.0000	0.0000	0.0000	0.0000	0.0000	0.0000	0.0000	0.0000
280125772	0.5986	0.3616	0.8461	0.6576	0.3017	0.4498	0.3669	0.6062	0.7760	0.4527	0.3654
1105079	1.2687	1.6844	1.3669	1.5676	1.4268	1.4623	1.5960	1.2498	1.2037	1.4888	1.2484
279803563	0.1166	0.0336	0.0457	0.0759	0.0746	0.1351	0.1048	0.1296	0.0543	0.0264	0.0000
1103434	0.1323	0.0573	0.0158	0.1138	0.0401	0.0241	2.0636	0.3301	0.1325	0.3182	0.1304
279925189	0.0000	0.0000	0.0000	0.0989	0.0000	0.0000	0.0000	0.0000	0.0000	0.0000	0.0000
1093068	2.9490	1.8949	2.1499	2.4673	2.8130	2.9063	5.0189	3.3987	1.7266	2.9341	2.0136
1088748	4.0051	4.0605	4.3898	4.6123	4.6019	4.1376	4.6633	4.6710	3.7318	4.5400	4.0283
1091784	4.4123	5.6019	4.3537	4.4339	4.3509	3.9595	3.8727	4.3743	4.4157	4.0468	4.5243
1088319	0.4029	0.4086	0.2589	0.7654	0.5326	0.1549	3.1059	0.7942	0.3729	0.9899	0.5039
1105292	3.5103	4.1229	2.9945	4.0743	3.8864	3.8381	2.9528	2.9177	2.2460	2.6537	2.5829
279909404	0.0000	0.0000	0.0000	0.1049	0.0000	0.0000	0.0000	0.0000	0.0000	0.0000	0.0000
1092367	1.6595	0.5996	0.6636	1.1593	1.1644	1.2887	3.6755	1.2080	0.7599	0.9809	0.9493
280124830	3.2074	2.4625	3.9833	2.5232	1.5061	2.5339	3.1401	3.2088	2.9026	3.4781	3.1088
1100638	3.5555	4.3981	3.7043	4.5262	4.5052	4.1027	3.0468	3.3791	2.1210	2.7119	3.0164
1108133	0.0091	0.0810	0.0320	0.0495	0.0000	0.0000	0.0246	0.0000	0.0299	0.0565	0.0000
280136484	0.4256	0.2215	0.1044	0.2226	0.0294	0.1187	0.1225	0.2848	0.3265	0.0607	0.2644
279768310	0.0000	0.0000	0.0000	0.0000	0.0000	0.0000	0.1891	0.0000	0.0000	0.0000	0.0000
1091265	2.3354	2.2202	2.7422	2.5040	1.7513	2.5186	1.5084	1.9582	1.9927	1.8210	1.9297
1087601	1.0441	0.9405	1.0736	1.3726	1.2627	1.5075	2.5451	1.8160	0.8234	1.3503	1.0531
280055258	0.0967	0.0550	0.0000	0.0207	0.0000	0.0000	0.0559	0.0000	0.0837	0.0000	0.0000
1090781	1.2417	0.3417	0.5166	0.8789	0.3857	0.7815	0.8591	0.7100	0.3536	0.9213	0.5593
1099678	4.2886	4.8901	3.7437	4.5661	4.8079	3.7482	4.7303	4.5188	3.8403	4.5810	4.0655
279945922	0.6621	0.2181	0.0000	0.0000	0.0000	0.0000	0.0000	0.0000	0.1796	0.0000	0.0000
279843172	1.2284	0.0760	0.7015	0.7261	0.5681	0.2242	0.4275	1.2920	0.8408	0.7778	0.2109
1092793	0.0000	0.0000	0.0000	0.0000	0.0802	0.0000	0.8293	0.1055	0.0000	0.0000	0.0284
279958954	0.0000	0.1906	0.0000	0.0000	0.0000	0.0000	0.0000	0.0000	0.0000	0.0000	0.0000
1100681	0.1125	0.0690	0.0713	0.2196	0.0647	0.0111	0.0856	0.0494	0.1481	0.0747	0.0509
279308036	0.0762	0.0000	0.0000	0.0000	0.0000	0.0000	0.0000	0.0448	0.0000	0.0000	0.0306
1104126	0.8917	0.2232	0.3547	0.4476	0.4593	0.5460	3.3588	0.6431	0.3965	0.5903	0.5554
1099440	0.1012	0.0291	0.0000	0.0000	0.0000	0.0000	0.0312	0.0000	0.0470	0.0000	0.0000
1089336	1.8419	1.5691	1.7391	2.2550	1.9345	1.5369	1.3220	1.6383	1.3949	1.3051	1.6780
280120096	0.3758	0.4152	0.0181	0.1908	0.1313	0.0811	0.7284	0.3734	0.2759	0.5062	0.1835
1087082	4.2944	4.4561	4.0656	4.7686	4.9862	4.3161	4.3074	4.1521	3.3299	3.8642	3.7637
279924570	0.0000	0.0000	0.2091	0.0000	0.0802	0.0000	0.1135	0.0000	0.0000	0.0000	0.0000
280044538	0.0000	0.0000	0.0000	0.1969	0.0000	0.0000	0.0000	0.0000	0.0000	0.0000	0.0000
279694526	0.9409	1.3191	0.8742	0.9969	1.0328	0.5047	1.2954	1.1035	1.3323	0.9207	0.9282
279865578	0.1023	0.0000	0.0000	0.0000	0.0000	0.0000	0.1224	0.0000	0.0000	0.0000	0.0608
1090136	0.2803	0.1872	0.2993	0.1387	0.0719	0.4127	1.8432	0.2772	0.1968	0.2714	0.2345
1093222	0.0000	0.0256	0.0000	0.0000	0.0000	0.0000	0.2538	0.0000	0.0000	0.0000	0.0268
280017225	0.2083	0.0000	0.0000	0.0000	0.0000	0.0000	0.0000	0.0000	0.0000	0.0000	0.0000
1089683	2.2755	1.9609	1.6677	2.0937	1.3362	3.6552	1.0373	2.4647	0.2050	0.1665	0.9859
1104301	0.0000	0.0130	0.0000	0.0392	0.0096	0.0000	2.9705	0.0000	0.0000	0.0303	0.0534
280062432	0.1395	0.0000	0.0000	0.0000	0.0000	0.0000	0.0000	0.0000	0.0000	0.0000	0.0023
280072215	0.0000	0.0000	0.2090	0.0000	0.0000	0.0000	0.0000	0.0000	0.0000	0.0000	0.0000
279783855	0.3208	0.0208	0.0646	0.2034	0.2637	0.0000	0.1109	0.0000	0.0000	0.0000	0.0000
280012176	2.5925	3.0365	1.4716	1.9530	2.2120	0.8456	1.9373	2.6466	2.0757	2.6510	1.7945
279717180	0.0000	0.0000	0.0000	0.0000	0.0000	0.0000	0.0000	1.1051	0.0000	0.0159	0.0000
280026642	4.2796	2.7925	2.6252	3.9745	4.2108	3.5314	4.7546	3.4740	2.7692	3.1309	2.4844
279914095	0.0000	0.0000	0.0000	0.0000	0.0000	0.0000	0.3075	0.0000	0.0000	0.0000	0.0000
279811915	0.0692	0.0444	0.0949	0.1831	0.0660	0.1570	0.8532	0.1892	0.1535	0.0612	0.1389
1106367	0.0279	0.0149	0.0000	0.0000	0.0159	0.0000	0.0886	0.0207	0.0337	0.0031	0.0036
1093894	3.1539	3.1025	2.7792	2.4086	2.3166	2.3336	1.9308	2.2057	2.7033	2.3888	2.1919
279735887	5.3116	5.0766	6.3403	5.5499	5.0643	5.6819	4.5788	5.2109	4.3496	4.9727	5.1694
1104754	0.8625	2.5675	0.3841	2.6926	1.3357	0.7915	0.0354	0.2008	0.2595	0.3029	0.4053
1096304	1.8359	2.2409	2.9506	2.4574	1.2472	3.6093	2.0834	1.0801	0.7274	0.8916	1.2913
279858781	0.0412	0.0189	0.0159	0.2156	0.1342	0.0944	0.4872	0.2561	0.0376	0.1229	0.0949
1103232	0.1000	0.0000	0.0575	0.0000	0.0000	0.0592	0.0000	0.0282	0.0000	0.0000	0.0000
279716305	0.3381	0.0000	0.0000	0.0000	0.0000	0.0000	0.0000	0.0000	0.0000	0.0000	0.0000
279983002	0.6246	0.0414	0.9062	0.5336	0.3053	0.4061	0.1080	0.2540	0.2142	0.1586	0.2844
279883238	0.0000	0.7842	0.0000	0.3642	0.0000	0.4769	0.4733	0.4435	0.0000	0.0000	0.4622
1101779	2.2479	2.4194	2.6451	1.9148	0.9965	2.5135	1.7576	1.6402	1.3928	1.8224	2.2805
1097951	3.3610	3.2875	4.1205	3.4195	2.7684	3.6380	2.4938	2.8983	2.5830	2.5240	3.3463
1090354	3.2759	3.8143	3.5012	4.2698	4.2917	3.5673	3.2375	3.4514	2.5857	2.9741	2.9386
1095902	3.9893	4.0382	3.9356	3.8376	3.5512	3.9896	3.8574	3.8367	3.6222	3.7476	4.1193
279779415	3.1105	2.8009	3.3377	2.5945	1.8766	2.8698	2.7959	2.5307	2.6741	2.4113	3.2444
1108115	0.0159	0.0000	0.0000	0.0000	0.0000	0.0000	0.1932	0.0000	0.0000	0.0178	0.0000
1104690	0.0260	0.1528	0.0260	0.0290	0.0196	0.1157	4.6418	0.1344	0.1549	0.0704	0.0782
280019212	0.6348	0.5320	0.0123	0.0061	0.5332	0.0062	0.5853	0.0702	0.0000	0.2070	0.0413
279901143	1.9721	1.8639	2.1904	1.7215	1.4044	1.5658	1.8579	2.1308	1.8744	2.1118	2.0785
1097735	0.8095	0.0000	0.0000	0.0205	0.0199	0.0549	0.1354	0.3668	0.0433	0.1784	0.1605
279904330	0.0000	0.0000	0.0000	0.0000	0.0000	0.0000	0.0000	0.3407	0.0000	0.0000	0.0000
279708567	0.5596	0.9873	0.3926	0.8072	1.0223	0.0000	0.0000	0.0000	0.0460	0.0000	0.0000
279966007	0.3698	0.0000	0.0000	0.1699	0.1283	0.0000	0.0000	0.0000	0.0000	0.0000	0.0000
279859259	0.0000	0.0000	0.0000	0.2280	0.0000	0.0000	0.0999	0.0000	0.0762	0.0000	0.0000
1095837	4.2558	4.6887	4.5590	4.1401	3.6826	4.4885	3.6388	3.7156	3.7914	3.8149	4.0066
1100933	0.3973	0.4009	0.0650	0.3300	0.4171	0.3265	2.0878	0.1388	0.3285	0.1846	0.0610
1102296	0.0000	0.0000	0.0392	0.0999	0.0539	0.1160	1.9899	0.0000	0.0000	0.0000	0.0000
1102009	1.6239	1.7246	2.8426	1.8824	0.7965	1.7336	0.4464	1.3686	1.5841	1.1416	1.2966
1089488	1.5611	2.0047	0.9541	1.8030	2.0910	1.4330	1.9122	1.5864	1.1051	1.4157	0.9990
1097860	0.2376	0.2820	0.0366	1.4476	0.0694	0.5263	3.0492	0.9347	0.8760	0.4722	0.7220
1096043	0.4425	0.0602	0.0608	0.0926	0.1206	0.1365	0.3045	0.0988	0.0960	0.0353	0.1651
1092057	0.3853	0.3520	0.0622	0.1725	0.1831	0.4014	5.6786	0.6155	0.2131	0.3708	0.4792
279937675	0.0000	0.0000	0.0000	0.3807	0.0000	0.0000	0.0000	0.0000	0.0000	0.0000	0.0000
279800514	0.6709	0.6611	1.0683	0.2052	0.1128	0.6883	0.9441	0.7529	0.4105	0.8387	0.7110
279741225	0.4409	0.0932	0.0000	0.0000	0.1378	0.0000	0.7190	0.1803	0.0000	0.2737	0.1754
279658568	0.0000	0.3863	0.0000	0.0000	0.0000	0.0000	0.0000	0.0000	0.0000	0.0000	0.0000
1090784	0.5155	0.3549	0.3288	0.5866	0.2400	0.6372	0.1008	0.3473	0.0878	0.1052	0.2279
1092995	2.3849	2.2635	3.0830	2.6343	2.0180	2.2190	2.2983	2.5173	2.3543	2.6779	2.5848
279895903	0.6343	0.1684	0.8504	0.5111	0.2458	0.3308	0.1803	0.0864	0.0000	0.3679	0.4045
1092080	1.3689	1.1617	1.1103	1.2779	1.1377	0.8932	1.3304	1.4455	1.4581	1.3436	1.0402
1089334	4.3396	2.2127	2.1866	2.9825	3.3780	3.1496	5.0501	3.4808	2.0386	3.1843	2.6323
1093490	4.8803	5.0757	4.9334	4.7011	4.0796	4.4225	5.2171	5.2248	4.7811	5.2674	5.2813
1104006	0.0184	0.0000	0.0000	0.0079	0.0078	0.0000	0.3790	0.0307	0.0333	0.0000	0.0215
1089757	1.2279	0.8942	0.8054	0.5938	0.5980	0.5133	3.0948	1.5092	1.0786	1.4862	1.1425
280047485	0.0000	0.0000	0.0000	0.0000	0.0000	0.0000	0.3876	0.0000	0.0000	0.0000	0.0000
1103356	0.2465	0.0974	0.1687	0.2403	0.2215	0.0000	0.1830	0.1704	0.1254	0.2135	0.1464
279853466	0.1113	0.0000	0.0436	0.0487	0.0000	0.0660	0.0000	0.0000	0.0000	0.0000	0.0000
1086925	0.0000	0.0072	0.0000	0.0165	0.0054	0.0000	0.0459	0.0000	0.0000	0.0000	0.0151
279700519	0.0000	0.0452	0.0000	0.5944	0.1715	0.0000	0.0000	0.3949	0.0000	0.1543	0.0000
1100283	0.5135	0.7213	0.7203	0.7949	0.3882	0.4587	0.5159	0.4842	0.7344	0.5383	0.6256
1099572	0.2523	0.1374	0.2834	0.1485	0.1980	0.1422	2.7872	0.1300	0.3034	0.2126	0.1437
280021049	1.6968	1.8000	1.7794	1.3766	0.8371	0.9869	1.4425	1.8626	2.0007	1.8574	1.4471
279933345	0.0000	0.0000	0.3931	0.0000	0.0000	0.0000	0.0000	0.0000	0.0000	0.0000	0.0000
1096754	4.8819	4.2805	4.4359	4.5351	3.9928	4.0994	4.5291	4.7631	4.5396	4.8550	4.5174
1103026	0.0000	0.0000	0.0000	0.0000	0.0000	0.0000	0.8579	0.0000	0.0000	0.0000	0.0167
1099438	3.3199	3.7987	3.3382	3.1453	3.2553	3.1889	3.3579	3.3855	3.2044	3.3639	3.4625
279970755	3.0967	0.7335	1.5254	2.1197	1.9464	1.5551	1.5039	1.6752	1.9266	0.7519	0.7729
280056572	0.2475	0.1439	0.7176	0.5658	0.7725	0.0000	0.1541	0.6066	0.2271	0.2192	0.0000
279800688	4.9038	5.1203	5.0756	4.4719	2.6620	5.4652	3.8221	3.2997	3.3542	3.9436	4.2179
1095035	2.9792	2.4978	2.3803	2.8876	3.1552	2.4721	3.5621	3.3385	2.6480	3.0087	2.2639
279742426	1.5812	1.8795	3.2304	2.0539	0.7652	2.4979	1.2872	1.1532	1.0627	1.4577	1.5778
1096896	0.0701	0.0000	0.0000	0.0102	0.0000	0.0000	0.0000	0.0000	0.0000	0.0105	0.0000
1102608	2.9188	2.5761	2.7578	2.9034	2.9683	2.7980	2.7387	2.8408	2.2916	2.6801	2.6233
1100095	4.2903	5.5483	6.1500	5.3401	3.1622	6.2294	7.5624	4.3855	4.6987	5.1511	5.2394
279971885	2.7113	2.7043	2.5398	1.9589	1.8892	2.3912	1.6756	1.7482	1.9647	1.8568	1.9772
279775837	0.2656	0.1901	0.3645	0.0513	0.3395	0.1380	0.0627	0.5132	0.0529	0.2354	0.0000
1090304	4.0198	4.7560	3.6516	4.8074	4.9466	3.5081	4.0846	4.4442	3.6916	4.2975	3.4410
279737965	1.7268	2.1698	1.4232	1.9020	2.3823	1.3753	0.9641	1.1670	0.8656	0.7898	0.6620
279989816	0.0000	0.0000	0.0000	0.0000	0.0000	0.0000	0.4151	0.0000	0.0000	0.0000	0.0000
280073300	3.7283	3.5986	4.1598	3.2213	2.4015	3.7228	4.6320	3.6682	3.4244	3.9354	4.0335
1103102	0.1796	0.0552	0.1470	1.2369	0.2998	0.2853	3.1796	1.3394	0.5845	0.7767	0.7424
1089123	4.3958	4.8269	3.9190	4.0334	3.9885	4.4546	4.7057	4.2376	3.7602	4.3371	4.3200
1097279	1.9250	1.7869	2.2544	1.6317	1.3754	1.6665	1.8834	1.5681	1.7391	1.9247	1.8633
279987728	1.3093	0.3518	0.6468	0.7068	1.1620	0.0000	0.0000	0.6327	0.5349	0.0000	0.0000
1086967	3.8877	4.0779	3.0874	3.2236	2.8658	3.0908	2.7074	3.2638	3.6202	3.2862	2.8243
279846916	0.2987	0.0000	0.0000	0.0000	0.2567	0.1817	0.8221	0.5983	0.0000	0.1386	0.1330
279760735	0.0000	0.0000	0.0000	0.0000	0.0000	0.0000	0.0000	0.4191	0.0000	0.0000	0.0000
1100007	2.4171	2.1277	1.7494	1.8938	2.3022	1.5890	2.3791	1.8386	1.4478	2.1170	1.9656
1104333	2.1362	2.0503	2.2816	1.9984	1.5210	1.5056	1.6090	2.0041	2.4371	2.0930	1.5030
1101052	0.6510	0.5300	0.3251	0.8641	0.9096	0.3115	1.6560	1.1709	0.4962	0.8736	0.6773
280051384	0.0000	0.0000	0.0000	0.0000	0.0000	0.0000	0.0000	0.4191	0.0000	0.0000	0.0000
279708014	0.0000	0.0000	0.0000	0.4232	0.0000	0.0000	0.0000	0.0000	0.0000	0.0000	0.0000
279704486	0.7816	0.0000	0.0000	0.0000	0.0000	0.0000	0.0000	0.0000	0.0000	0.0000	0.0000
278944972	0.0000	0.1577	0.0000	0.3385	0.1199	0.0000	0.0000	0.0000	0.0000	0.0000	0.0000
279790102	0.0000	0.0000	0.0000	0.1441	0.0726	0.0000	0.8066	0.0000	0.0000	0.0756	0.0000
280062314	0.0000	0.0000	0.0000	0.0015	0.0000	0.0000	0.0000	0.0000	0.0000	0.0000	0.0000
279922384	0.0581	0.0000	0.0000	0.0119	0.0124	0.0000	0.0000	0.0000	0.0000	0.0000	0.0000
280099838	0.3722	2.0980	1.1557	1.6653	1.5404	0.8551	0.4440	0.1799	0.0000	0.6003	0.0000
1096505	1.1339	0.5063	0.9715	0.9483	0.8865	0.8884	0.7989	0.5560	0.4676	0.7387	0.5047
1104542	0.1613	0.0080	0.0378	0.0599	0.0531	0.0000	0.0504	0.0393	0.0682	0.0309	0.0331
280055724	0.0000	0.0000	0.0000	0.1276	0.0246	0.0000	0.0000	0.4305	0.0000	0.0000	0.0979
279797341	0.0000	0.0015	0.0000	0.0000	0.0000	0.0000	0.0000	0.0000	0.0000	0.0000	0.0000
1102626	0.0359	0.1358	0.0411	0.2468	0.3907	0.1078	2.3679	0.0596	0.0358	0.0158	0.0394
1090498	0.0000	0.3811	0.0568	0.1060	0.0000	0.1445	0.0000	0.0000	0.0000	0.0000	0.0000
1088014	4.7678	4.2666	5.2379	4.3498	4.1608	4.7848	3.5648	4.2723	3.9853	4.0529	3.7794
279942478	0.2854	0.0516	0.0000	0.1739	0.1616	0.0000	0.0000	0.0000	0.0000	0.0000	0.0000
279667633	0.7833	0.0000	0.0000	0.4284	0.0000	0.0000	0.0000	0.0000	0.3205	0.0000	0.0000
1096837	1.6066	1.5225	1.9091	1.1328	1.3125	0.7636	0.9781	1.3586	1.5672	1.4535	1.1059
1090631	1.1354	0.6828	0.5732	0.9960	0.8793	1.1299	2.4852	1.1611	0.5451	0.7869	1.1264
1105978	1.8791	1.8492	1.9787	1.8487	2.0637	1.4659	3.1087	2.2201	1.8226	2.4447	1.7741
279799223	0.0000	0.0000	0.0022	0.0000	0.0000	0.0000	0.0000	0.0000	0.0000	0.0000	0.0000
280049900	3.6330	3.3131	3.1425	2.3137	1.2472	1.8884	1.4908	2.1130	3.1701	2.9663	1.7716
279824055	0.0657	0.0372	0.0255	0.0000	0.0000	0.0387	0.1530	0.1760	0.0599	0.0577	0.0767
279877052	3.1428	3.2462	3.7756	2.8656	2.4112	3.4018	2.6952	2.9880	2.3329	2.8583	3.3540
279685262	0.0000	0.0000	0.0000	0.1118	0.0000	0.0000	0.0000	0.7061	0.0000	0.1145	0.0000
279897853	0.0000	0.0000	0.1549	0.0000	0.0065	0.0000	0.0000	0.0000	0.0000	0.0000	0.0000
280012343	0.0000	0.0000	0.0000	0.0033	0.0000	0.0000	0.0000	0.0000	0.0000	0.0000	0.0000
1092404	0.0000	0.1452	0.0000	0.0281	0.0000	0.0000	1.5507	0.2792	0.1416	0.2110	0.1061
1099671	3.8862	4.7194	3.9337	3.4839	4.3446	3.0428	4.4186	4.1432	3.7542	4.2993	3.7094
280098503	0.3524	0.1063	0.0705	0.1035	0.2311	0.0885	2.2887	0.3093	0.1668	0.4320	0.0814
279928280	2.7717	2.5945	3.8591	2.5112	2.3792	3.2407	2.6366	2.6345	2.2144	2.5765	2.5560
1100531	0.0533	0.0476	0.0399	0.0656	0.0191	0.0405	1.9266	0.1957	0.1695	0.0967	0.1125
280137804	0.0000	0.1756	0.1115	0.1296	0.0776	0.0379	0.0683	0.0965	0.1135	0.0977	0.0232
279766975	0.3704	0.2191	0.7416	0.5553	0.7459	0.0603	0.8752	0.6148	0.2630	0.6556	0.3788
279913284	0.0000	0.0752	0.0000	0.0237	0.0000	0.0000	0.0807	0.0000	0.0000	0.0592	0.0000
279942905	0.3049	0.1460	0.0667	0.2380	0.0609	0.1310	1.4280	0.9675	0.0000	0.9185	0.2734
279662243	0.0000	0.0000	0.0000	0.0000	0.0000	0.0000	0.5505	0.0000	0.0000	0.0131	0.0000
1087229	0.0000	0.0043	0.0000	0.0000	0.0000	0.0000	0.0000	0.0000	0.0000	0.0000	0.0000
279507812	2.0759	2.2895	2.3722	2.3165	1.7437	2.0392	1.5796	1.7701	1.5495	2.2583	1.9364
279902424	3.1592	3.0635	3.6044	2.5334	1.8821	2.7211	2.6960	2.7749	2.8621	3.1141	3.0262
1087535	2.1189	4.0809	2.7687	3.3469	3.0421	2.8860	6.9340	3.6386	2.7072	3.9066	3.2415
1089486	2.5248	1.9682	3.3301	2.8196	2.4989	2.6666	0.5513	1.1630	0.9544	0.7154	0.6912
1101196	1.8216	2.0228	1.5602	1.2864	1.9603	1.3191	5.0858	1.9739	1.5381	2.6995	1.0541
279853989	1.5586	0.9042	1.8651	1.2212	1.2576	0.8885	0.7685	1.3650	0.8460	1.4809	0.9777
1105046	0.0000	0.0672	0.0000	0.0000	0.0346	0.0000	0.0494	0.0025	0.0000	0.0000	0.0000
280053188	0.0000	0.0000	0.0000	0.0411	0.0405	0.0000	0.2179	0.0000	0.0000	0.0000	0.0000
280006565	0.0000	0.0000	0.0043	0.0000	0.0000	0.0000	0.0000	0.0000	0.0000	0.0000	0.0000
1088683	2.7403	2.5693	2.3439	2.5789	2.3335	2.3370	2.6028	2.8673	2.7437	2.7234	2.4203
1101818	5.4837	6.1952	5.8601	5.5769	5.4238	5.7573	5.1495	5.1273	4.8061	5.1200	5.6189
1087364	3.6147	4.5010	3.9823	4.0785	4.0912	4.2302	4.2288	3.9223	3.4492	3.9803	3.6942
1088103	4.5436	5.1407	5.3796	4.3465	3.9228	4.8561	4.1887	4.2353	4.2036	4.1322	4.8029
279805469	0.4502	0.5832	0.6901	0.7870	0.4300	0.3623	0.4929	0.9204	0.5618	0.7753	0.6604
279875883	0.0000	0.0000	0.0000	0.6678	0.0000	0.0000	0.0000	0.0000	0.0000	0.0163	0.0000
1092168	0.2698	0.0802	0.1332	0.1343	0.1379	0.0897	0.9935	0.3197	0.1757	0.2925	0.2278
279773016	3.6167	3.3769	4.1007	2.7438	2.2096	3.2410	3.1743	3.2284	2.9766	3.4771	3.5741
279904920	0.0000	0.0000	0.1063	0.0000	0.0000	0.0000	0.0000	0.2110	0.0839	0.0000	0.0000
1106628	1.0860	1.5113	1.2006	1.0984	0.6821	0.8094	1.6313	1.3923	1.3034	1.5747	1.3552
279806067	0.0000	0.0000	0.0000	0.0000	0.0000	0.0000	0.0000	0.0045	0.0000	0.0000	0.0000
1092054	1.2117	1.1137	0.4907	0.8195	0.8101	1.0129	2.3521	1.6660	1.1021	1.2042	0.9675
280086366	0.3045	0.1579	0.2818	0.2769	0.3566	0.6727	0.8591	0.6874	0.0445	0.1502	0.1961
1098370	1.5436	0.2988	0.0197	0.1991	0.0910	0.2078	0.8938	0.6469	0.6949	0.4430	0.4115
1087038	0.0000	0.0000	0.0000	0.0000	0.0000	0.0000	0.7938	0.0000	0.0000	0.0000	0.0224
279790397	0.7617	0.4785	0.3432	0.6362	0.8137	0.6890	0.5088	0.3349	0.0000	0.0000	0.1854
280112872	1.1453	0.2559	1.7015	1.3945	0.9513	1.3873	1.2304	1.7730	0.9606	1.0966	0.6860
1093067	0.7199	0.7376	0.8347	0.7637	0.7785	0.8200	1.2777	1.0188	0.5397	0.9499	0.8569
280067199	0.1999	0.4621	0.5255	0.3154	0.2090	0.1155	0.0000	0.0000	0.1765	0.0876	0.2177
1103862	3.3947	2.7607	3.8766	3.1505	2.9867	3.2590	2.1854	2.6847	2.2243	2.4144	2.7659
1089836	5.4017	5.2173	6.1761	5.6137	5.0117	6.1737	5.4091	4.9111	4.5792	4.8065	5.2013
279739709	0.4633	0.6868	0.0000	0.0000	0.2132	0.2953	0.5455	0.2768	0.0000	0.2502	0.2929
1097961	5.3296	4.6381	5.2422	5.5767	5.2615	6.0239	9.1788	4.9810	4.2173	5.0589	5.1803
1094441	1.3476	0.0648	0.1947	0.3075	0.4179	0.3900	0.5283	0.6627	0.1916	0.3580	0.3194
279765528	0.0000	0.2438	0.0000	0.1396	0.1324	0.0000	0.0000	0.0406	0.0000	0.0000	0.0000
1102686	5.0759	5.2774	5.2606	5.2489	5.2190	5.1674	4.6779	4.9236	4.3709	4.7862	4.9969
279869091	0.9201	0.8745	1.3748	1.9373	1.7285	1.2024	1.4580	1.9351	0.4208	1.3769	1.0327
279819851	1.6501	2.2114	1.4719	1.6519	1.6378	1.5645	1.1869	1.1398	1.3215	1.2148	1.1729
1098901	0.3827	0.4339	0.2155	0.2747	0.2547	0.4066	1.8269	0.4420	0.3348	0.3582	0.4192
1091832	0.0000	0.0051	0.0000	0.0000	0.0000	0.0000	0.0000	0.0000	0.0000	0.0000	0.0000
279911286	0.5224	0.0000	0.0340	0.0000	0.0000	0.0000	0.0000	0.2315	0.1552	0.0768	0.0000
1097427	2.2594	2.5032	2.8573	2.1781	2.2431	1.1274	2.2292	2.6872	2.5727	2.8720	1.9594
1090960	1.6643	0.9388	0.7529	1.3637	1.0600	1.2804	2.9702	1.3849	1.3080	1.3326	1.0035
1098909	6.5684	6.7786	7.3099	6.9488	6.6392	6.9906	6.8523	6.9830	6.4606	6.7420	7.0279
1094094	4.7233	4.3884	5.4364	4.9770	4.3694	4.8426	4.1701	4.6696	4.2239	4.5431	4.6761
280071693	1.1781	1.3522	1.2279	0.8915	0.5720	1.3065	1.7691	0.8506	0.6259	0.9546	1.5318
279776337	0.0909	0.1952	0.0000	0.2320	0.1751	0.0896	0.1501	0.5393	0.1111	0.1554	0.1060
1100025	3.1740	2.8686	3.7144	3.0735	2.6978	2.9206	1.6031	2.5719	2.5635	2.5592	1.8745
1091139	0.0654	0.0186	0.0379	0.0140	0.0211	0.1480	0.6636	0.0492	0.0000	0.0138	0.0195
280038324	0.0837	0.2231	0.0000	0.0364	0.0358	0.0000	0.0000	0.0000	0.0000	0.0736	0.0000
279888795	0.0482	0.0651	0.0000	0.0217	0.0835	0.0000	0.1452	0.1202	0.0902	0.0222	0.0000
280010024	3.9530	2.4742	2.9307	3.2654	3.1503	3.7605	4.4165	3.1834	2.4874	2.9303	2.9015
1104896	3.1633	3.2993	3.6134	3.1453	3.9597	2.8585	1.8447	2.1972	1.5276	1.7482	1.8364
279844628	0.4878	0.3357	0.0000	0.1191	0.0000	0.2339	0.0000	0.0000	0.0000	0.1108	0.0000
280111561	0.2330	0.0467	0.0320	0.0000	0.0534	0.0000	0.0000	0.0000	0.0248	0.0000	0.0000
1087775	0.1374	0.1169	0.0405	0.2283	0.1163	0.1212	0.0000	0.0972	0.0327	0.0000	0.0625
1088028	2.7135	2.8529	2.8510	3.0337	2.9103	2.8857	2.6947	2.9047	2.6713	2.8102	2.5180
1097544	2.8165	3.0804	2.3408	3.0531	3.1124	2.7305	2.7782	2.6274	1.5837	2.6998	2.5030
1101757	4.1277	3.4323	3.7862	3.6953	3.2245	3.1876	4.0075	4.1398	3.8930	4.0553	3.9514
280103435	0.0568	0.0000	0.0000	0.0000	0.0000	0.0000	0.8127	0.0000	0.0000	0.0000	0.0818
279642522	0.2367	0.5357	0.1406	0.1314	0.0531	0.1428	0.7868	0.2009	0.0574	0.1850	0.5900
1098649	0.0000	0.2480	0.0000	0.0512	0.1655	0.0000	4.7651	0.0657	0.3228	0.0608	0.0000
1092145	0.1048	0.0790	0.0809	0.0901	0.1586	0.0417	1.9423	0.8010	0.0958	0.4471	0.3391
1094171	0.1694	0.0530	0.0157	0.0803	0.1434	0.0857	0.1452	0.2144	0.0853	0.0300	0.0549
279735803	0.0000	0.0000	0.0000	0.0000	0.0000	0.0000	0.0053	0.0000	0.0000	0.0000	0.0000
1102860	0.0514	0.2169	0.0583	0.1281	0.0000	0.1713	2.9048	0.2895	0.2194	0.3443	0.1169
1100687	4.5658	4.1725	5.1094	4.7490	4.2736	4.8293	4.4438	4.4096	3.9012	4.4535	4.4969
1089944	5.8901	7.0668	6.3236	6.2041	6.1005	7.0112	6.9214	5.3913	4.8275	5.5604	5.9978
279897468	0.3681	0.3293	0.4673	0.9122	0.5775	0.5306	0.1211	0.7219	0.0000	0.4670	0.1179
1096795	0.0000	0.0000	0.0109	0.0122	0.0298	0.0000	1.0713	0.1148	0.0513	0.0491	0.0496
279993426	0.0354	0.0000	0.0376	0.0000	0.0000	0.0283	0.1136	0.0271	0.0440	0.0179	0.0000
280121833	2.8012	2.2427	3.8596	2.8243	2.4264	2.7888	2.3724	3.7257	2.7505	3.0220	2.4731
1087570	0.1168	0.3601	0.1116	0.4628	0.3595	0.6684	3.1617	0.2198	0.0000	0.1275	0.1681
280093484	0.1675	0.2571	0.1602	0.1434	0.0621	0.1042	0.1868	0.0134	0.1790	0.0000	0.2035
1095220	5.0318	4.7830	6.1231	5.3159	4.2824	5.4494	4.2273	4.7719	4.4625	4.4470	5.0254
279931580	3.2538	3.8115	3.5108	3.6219	3.8748	3.2801	3.6991	3.6094	2.8595	3.5799	3.4662
279930480	0.8534	0.9862	1.2596	1.4430	1.6402	0.2978	1.5395	1.0914	0.7767	1.3156	0.7247
1095222	0.2556	0.0437	0.0525	0.0730	0.1283	0.2259	1.9054	0.1383	0.0885	0.0601	0.0944
1105828	0.7976	0.3439	0.5058	0.5337	0.5966	0.6696	0.7414	0.5832	0.1900	0.6103	0.3467
1096864	3.5714	3.6053	4.3706	3.6250	3.0086	3.7098	2.9605	3.4904	3.1166	3.3304	3.7576
279850843	2.2736	2.3790	2.4083	2.4344	2.4206	1.8110	2.0931	2.5914	2.5388	2.3074	2.0752
279824730	1.0160	0.4426	0.4586	1.0716	0.4507	0.8397	0.8051	0.9758	0.8434	0.5635	0.6378
1093476	3.5490	2.2265	2.3600	4.2671	4.0182	4.3925	3.6160	3.6987	0.6305	1.8293	1.9214
1093256	3.3692	3.2558	3.4139	2.9241	2.5738	2.8233	3.4110	3.4881	3.3345	3.6016	3.2639
1088815	3.3334	4.6491	3.6322	4.1769	3.7854	3.4425	2.6423	2.9936	2.9656	3.0816	3.0004
1101107	2.4179	3.3434	2.9077	3.4838	3.5907	3.4489	4.8639	3.3944	2.1863	3.0202	2.8721
279758915	0.0000	1.4445	0.6420	0.7744	0.9099	0.0000	0.0000	1.5037	0.7926	0.2673	0.1841
1101643	3.3872	3.4731	3.6921	3.3173	2.9847	3.4702	3.5696	3.5342	3.4122	3.5170	3.5499
279787728	4.1480	5.2395	4.8484	5.0297	4.9221	4.7264	4.0601	4.4669	3.8558	4.1955	4.2258
279786059	2.8401	3.0556	3.8949	2.4759	1.8140	2.5953	1.5364	2.3701	2.4283	2.4815	2.5147
1096071	1.9313	2.5517	1.9305	1.6296	1.4549	1.7266	2.8548	2.0376	2.1716	2.1851	2.1599
1087878	4.5138	5.6869	5.3416	5.1053	5.0236	5.2906	3.9354	4.2333	3.4913	3.8510	4.3391
1091669	0.1952	0.6866	0.1477	0.5195	0.2599	0.9896	4.4422	0.9070	0.1965	0.5571	0.5263
1102138	0.3060	0.6379	0.5258	0.6592	0.8009	0.3097	0.4022	0.4748	0.1534	0.3447	0.3387
279780063	0.6686	1.4044	1.2174	0.8769	0.6325	0.5647	1.1927	1.1959	1.1036	1.3828	0.9217
280029750	0.1116	0.0000	0.0030	0.0000	0.0000	0.0662	0.0683	0.1932	0.0000	0.0500	0.0372
279975781	0.1592	0.6698	0.8507	0.3777	0.3721	0.3473	0.5076	0.2575	0.3991	0.4414	0.2691
279929827	0.0329	0.0727	0.0000	0.0141	0.0277	0.0000	0.0199	0.0184	0.0000	0.0289	0.0194
1099482	2.4969	2.3543	2.4294	1.9744	1.8068	1.5925	2.6340	2.4948	2.4786	2.5966	2.4638
279817732	1.2688	1.2424	0.9028	0.8284	0.6826	1.2743	0.6619	0.7747	0.8064	0.4818	0.7238
1097832	4.0187	4.1485	4.2300	4.4214	4.9937	4.1029	4.1366	3.5957	2.4434	3.5615	3.3054
279800074	0.2102	1.0993	0.5649	0.1816	0.1901	0.8976	0.7697	0.0000	0.0000	0.1859	0.0000
279972156	0.0000	0.3839	0.0000	0.0000	0.1753	0.0000	0.2451	0.0000	0.0000	0.0000	0.0000
279869163	0.1153	0.0000	0.0452	0.0504	0.0000	0.0000	0.0000	0.0655	0.1054	0.0000	0.0000
1087305	3.4994	3.3254	3.1214	3.4990	3.6735	2.8497	3.3891	3.7891	3.2098	3.5302	3.1301
280092122	4.9776	5.3433	5.3805	5.5028	5.7718	5.4100	5.1521	4.7610	4.3478	4.4945	4.4155
1103024	4.8624	5.7493	4.9083	5.0427	4.7744	5.1335	4.3888	4.5453	4.3059	4.5210	4.7492
1101168	4.7992	5.5827	4.6603	5.2451	5.3212	5.5031	4.6712	3.6535	2.9239	3.7586	3.6815
1097108	3.6410	4.2265	3.3258	3.1809	3.3013	2.0051	3.1995	3.3690	3.5799	3.8619	3.0627
280013687	0.0000	0.2469	0.4654	0.3617	0.0000	0.0000	0.0000	0.0000	0.3777	0.0000	0.0000
279920643	0.0000	0.0000	0.0054	0.0000	0.0000	0.0000	0.0000	0.0000	0.0000	0.0000	0.0000
1103914	3.5838	3.4654	3.1444	2.3534	1.9811	2.0711	3.1999	3.2664	3.3271	3.7611	2.8822
1099280	5.6671	5.9760	5.3994	5.5625	5.6533	5.8255	5.5775	5.0432	4.4609	5.2523	5.2790
1105162	2.9620	3.2545	3.0278	3.5881	3.6786	3.0427	3.4016	3.5844	2.6082	3.4412	2.6563
1098740	3.0205	2.7527	3.1560	3.2374	3.1326	3.2404	2.1431	2.2824	1.6850	2.0073	2.0902
279722505	0.0000	0.4256	0.0000	0.0915	0.0000	0.0000	0.2443	0.0000	0.0000	0.0000	0.2381
279948931	3.8075	3.3120	3.3829	3.8328	3.0365	3.8776	4.5043	4.1692	2.5430	4.2975	3.7542
1100494	0.1681	0.0963	0.0498	0.1445	0.1080	0.1934	0.3381	0.1627	0.0400	0.0572	0.1712
1089777	1.9266	1.1185	1.2923	1.2519	1.5801	1.6184	6.5022	1.3964	1.1739	1.3244	1.4017
279886407	0.0000	0.0000	0.1048	0.0000	0.0048	0.0000	0.0000	0.0000	0.0000	0.0000	0.0000
280137550	2.1192	1.4149	1.3037	1.7255	1.9098	2.2750	6.2733	2.2292	1.4859	1.2189	1.8872
280033552	1.9826	1.2771	2.0630	1.8707	1.2974	1.5861	1.4309	1.8963	1.4758	1.7940	1.8542
279892001	0.0326	0.1962	0.0808	0.1826	0.0308	0.1626	0.0000	0.0000	0.0000	0.0000	0.0000
1106969	6.8345	7.3973	7.0644	7.2840	7.3946	7.1393	6.9740	6.8649	5.6235	6.7125	6.9695
1091957	0.1657	0.0000	0.0266	0.0217	0.0292	0.1575	1.4009	0.0000	0.0000	0.0302	0.0340
279724383	3.1609	3.3034	2.9625	3.1987	3.1957	2.9876	3.8350	3.4260	2.4447	3.4508	3.4828
1095497	1.7012	1.4921	1.3825	0.9802	1.1827	0.7874	1.4832	1.7275	1.7256	1.5034	1.2298
1090579	0.0000	0.0000	0.0081	0.0000	0.0269	0.0000	1.4381	0.1692	0.0577	0.0732	0.0739
1093945	3.5499	2.9791	4.4000	3.9208	2.9738	3.7627	3.1450	3.6697	2.9330	3.4055	3.7164
279991840	3.6370	4.2074	3.8690	3.9534	4.2061	3.6692	4.0738	3.9241	3.2237	3.9363	3.8512
1107800	7.4935	6.7918	7.3309	7.0733	7.2216	6.9868	6.2713	6.1988	5.8481	5.9568	6.6816
279793423	2.5928	2.3381	1.9217	1.9060	1.5563	1.5374	1.9947	2.2653	2.4744	2.0605	2.2258
1092189	3.6804	5.5034	4.9206	5.0634	2.5360	5.6640	2.4893	3.0344	2.8326	2.3349	3.6610
279848292	0.1674	0.0962	0.3049	0.2114	0.0728	0.0000	0.1032	0.2704	0.4164	0.0758	0.0000
1103693	3.0940	3.4421	3.3724	3.4298	3.5713	3.1367	3.5281	3.6881	3.1420	3.5373	3.1576
1100301	0.4548	0.4488	0.5515	0.4843	0.6357	0.4249	1.0884	0.4866	0.5030	0.3655	0.4809
1095639	1.9964	3.2671	1.9711	2.8903	3.1904	2.0575	1.8736	1.9046	1.5334	1.6547	1.2763
1090458	2.6162	2.6560	2.2729	2.6831	2.8538	3.0815	3.9373	2.2759	1.3951	1.9819	2.6043
1105318	0.0970	0.0962	0.0270	0.0758	0.0254	0.0000	0.1229	0.0664	0.1168	0.0779	0.0714
279976380	0.6108	0.3213	0.1686	0.2861	0.5294	0.2063	2.4350	0.0000	0.0000	0.0000	0.6078
280125650	2.8681	3.0099	2.4964	2.7032	2.7120	2.2602	2.3502	2.4515	3.1646	1.9580	1.9516
1088671	3.1643	4.1687	2.4968	4.0946	3.8787	3.5049	3.6525	3.1824	2.6360	2.8703	2.8166
279858568	0.1712	0.1129	0.0847	0.0819	0.0000	0.0000	0.4683	0.3805	0.3518	0.2407	0.0462
279943011	0.0000	0.0000	0.0920	0.0000	0.1008	0.0000	0.0000	0.5661	0.0000	0.0000	0.0000
1106883	0.4115	0.4185	0.9612	0.8337	0.3969	0.3938	0.7766	0.6538	0.5753	0.6471	0.8129
279827663	0.0000	0.0000	0.0000	0.0061	0.0000	0.0000	0.0000	0.0000	0.0000	0.0000	0.0000
1100915	4.1657	4.0446	4.3884	4.1466	3.9172	4.4354	4.4545	4.1525	3.5527	4.2213	4.2321
279972548	0.3459	1.2934	0.3929	0.8025	0.3467	0.6548	0.6578	1.1782	0.8982	0.5873	0.5501
1104805	3.9400	4.1569	4.5226	3.9331	3.4734	4.1426	3.2704	3.6299	3.5090	3.3267	4.0139
280050684	0.0000	0.0000	0.3303	0.9355	0.8223	0.0000	0.7392	1.5166	0.0000	0.7366	0.0000
279918806	0.3069	0.0600	0.0515	0.0268	0.0000	0.1272	0.0148	0.0933	0.0000	0.0373	0.0653
279797315	0.0000	0.7131	0.6077	0.5732	0.0000	0.1803	0.3504	0.3275	0.5014	0.6782	0.0000
1094356	3.3870	4.1101	4.0051	3.7290	2.9498	3.7488	2.3780	2.6787	2.8081	2.7687	3.0603
1089379	0.6786	0.4123	0.4922	0.2529	0.2959	0.5785	0.0934	0.3796	0.0598	0.1481	0.2941
1100613	0.0000	0.0000	0.0000	0.1590	0.1064	0.0751	2.8696	0.0000	0.0000	0.0568	0.0000
279908095	0.5625	0.2212	0.5893	0.5523	0.5813	0.1570	0.1916	0.4756	0.5300	0.1510	0.1887
279690642	4.3408	3.3627	4.0812	4.3567	4.1964	3.9202	3.5831	4.1890	3.5319	3.6684	3.6617
1106584	1.4825	1.2365	1.2678	0.9760	0.6000	1.2312	1.2474	1.0004	1.6304	0.9165	0.6681
280011159	2.3804	1.9528	2.9574	1.9357	1.0861	2.5504	2.7119	2.5582	1.5472	2.4918	2.7203
279842413	0.2379	0.0707	0.1855	0.2058	0.2026	0.1435	0.4627	0.3790	0.1132	0.3054	0.2112
1093979	3.5268	3.5942	3.7334	3.3135	3.2647	3.4325	3.5465	3.6893	3.1860	3.7402	3.6467
280132196	1.4119	0.3169	0.7109	0.2016	0.7019	0.4414	0.1449	0.9488	0.5647	0.1574	0.2059
279957731	4.8690	5.8473	5.2541	7.3098	8.9582	3.6247	5.6304	6.6858	3.9772	4.6405	3.2746
279785781	0.0671	0.0000	0.0000	0.0000	0.0286	0.0000	0.0000	0.0379	0.0000	0.0000	0.0000
280135688	0.0000	0.2952	0.0000	0.2103	0.0000	0.1415	0.0000	0.0000	0.0000	0.0000	0.0000
280005797	2.5522	3.1973	2.7451	3.1110	2.9079	3.3608	3.2279	2.4444	1.7089	2.3846	2.6072
1102122	0.0000	0.0000	0.0000	0.0260	0.0000	0.0000	0.1402	0.0000	0.0000	0.0266	0.0000
1093604	3.8002	4.0493	4.6898	3.9384	3.2263	4.2198	3.1365	3.5542	3.2509	3.1358	4.0524
279782415	0.0000	0.1069	0.0738	0.0812	0.0809	0.0000	2.5202	1.0984	0.6592	0.3204	0.1865
1090246	3.5600	4.0063	4.4465	3.4130	3.0489	3.5537	4.0156	3.4088	3.4158	3.8789	4.0359
1095977	2.9019	2.6146	3.6262	3.1304	3.3619	2.6112	2.5316	2.9770	2.3178	2.8017	2.6499
1094561	1.3156	1.0727	1.9541	1.3484	1.1540	1.5462	0.5156	0.6855	0.5106	0.5590	0.6414
280061488	0.3694	0.1144	0.0137	0.1235	0.0237	0.0796	0.0000	0.0000	0.0000	0.0879	0.0460
1092424	0.2124	0.0000	0.0000	0.0481	0.0473	0.0000	0.0000	0.0000	0.0000	0.0000	0.0000
1104079	2.0427	1.6576	2.2343	1.7967	1.5191	1.8121	2.0973	2.2775	2.0990	2.1653	1.8018
1089653	5.8311	5.7649	6.7195	5.6630	5.3247	6.0072	5.2623	5.5447	5.3105	5.3470	5.8531
279619131	2.3213	1.8728	2.5249	2.7374	2.3709	2.4703	2.0329	1.3687	0.3371	1.6780	1.9034
1107329	0.0062	0.0000	0.0000	0.0000	0.0000	0.0000	0.0000	0.0000	0.0000	0.0000	0.0000
1089371	1.3403	3.5512	2.0918	3.3309	2.2900	2.7781	1.1110	1.5164	1.2682	0.8002	1.0916
1089140	0.0000	0.0322	0.0000	0.0489	0.0481	0.0785	0.4714	0.0632	0.0000	0.0253	0.0000
1090726	4.7452	4.9136	5.4127	4.4743	4.0221	4.7643	4.4929	4.5638	4.6932	4.4758	4.9285
1088166	1.6851	1.1602	1.9873	1.1380	0.4668	1.5584	2.3111	2.2403	1.5633	2.0637	1.5692
1089466	2.1970	1.9375	2.7562	2.0925	1.4324	1.6134	3.3301	2.7554	2.7573	2.5200	2.6288
279857068	1.4232	1.0820	1.9838	1.6218	1.1234	1.1605	1.3441	1.7206	1.4340	1.7434	1.4219
1097936	0.0123	0.0997	0.0280	0.0287	0.0784	0.0071	3.3458	1.0247	0.6332	0.3225	0.1123
279896914	3.9818	3.5339	4.5039	3.7347	3.2580	4.1577	3.0932	3.5494	2.9840	3.1019	3.8133
1095726	2.1110	0.3342	0.5709	0.6595	0.6404	0.3685	0.9892	1.2537	0.9484	1.0519	0.5688
279859915	0.2595	0.4051	0.0000	0.5101	0.3173	0.3116	0.1345	0.0479	0.0000	0.0000	0.0000
1093335	3.6780	3.5581	4.4003	3.5186	2.8054	3.6447	3.7997	3.7413	3.6473	3.7858	3.9410
279900365	2.5595	3.6072	2.6637	2.4676	2.7091	2.6175	3.2960	3.1633	2.5658	3.1654	2.7446
1094128	0.4525	0.3050	0.3560	1.2960	0.7024	1.3242	2.3090	1.3871	0.2439	0.3286	0.7723
1093199	7.4478	8.0689	7.3764	7.7847	7.8125	7.9536	5.1412	5.1431	4.2959	4.4908	5.1179
1102395	0.0407	0.0000	0.0000	0.0000	0.0173	0.0000	0.0000	0.0229	0.0000	0.0000	0.0000
1087955	0.3857	0.1952	0.1600	0.1935	0.1119	0.3429	3.4490	0.6232	0.3351	0.3997	0.4227
280007083	0.0592	0.0981	0.0674	0.0000	0.0252	0.0000	0.0000	0.0000	0.0000	0.0634	0.0000
1089586	1.4535	1.0745	1.5733	1.0702	0.9308	1.0693	1.3359	1.4491	1.3931	1.5466	1.0321
279940949	0.0000	0.0000	0.0000	0.0319	0.0000	0.0000	0.0258	0.2151	0.0000	0.0557	0.0000
279978242	1.4437	2.1923	2.0604	1.7950	1.0875	2.2515	0.1240	0.2153	0.1494	0.0687	0.4705
279943306	6.5539	5.3656	6.4311	8.6624	8.5977	4.0979	5.3350	7.3306	6.0873	5.9700	3.6760
1104921	0.2425	0.0721	0.0000	0.1059	0.0810	0.0380	0.0769	0.1735	0.0713	0.0839	0.1116
280011568	2.5227	2.2017	2.6097	2.0518	1.6031	2.1174	1.9701	2.0510	2.1302	2.3843	2.1624
1093903	6.8939	6.6769	7.2536	6.7308	6.4098	6.9906	6.5209	6.7166	6.3008	6.2103	7.1101
279937591	0.0000	0.0000	0.0000	0.2834	0.1703	0.0000	0.0000	0.3250	0.0000	0.0000	0.0000
279861177	1.6527	1.3336	0.9840	1.3865	0.8530	0.4365	1.3552	1.8819	1.5467	2.1240	0.6338
1089042	3.2516	3.6399	3.1218	3.4387	3.0891	2.8995	3.4321	3.3696	3.4346	3.4450	3.4138
280114541	0.1360	0.0000	0.0000	0.0000	0.0297	0.0000	0.0971	0.0775	0.0635	0.0000	0.0412
280014680	0.7354	0.3326	0.7947	0.5905	0.3515	0.7773	0.1382	0.1950	0.1612	0.0976	0.1906
279820965	0.3292	0.0000	0.0000	0.3442	0.3075	0.0000	0.0000	0.1838	0.0000	0.0000	0.0000
279866573	0.6180	0.0000	0.0604	0.0000	0.0831	0.0000	0.0000	0.0000	0.0000	0.0000	0.0000
1101136	3.2515	3.7750	3.2729	3.8130	3.8373	3.5032	3.7641	3.7956	2.8027	3.6050	3.3890
1094471	3.1489	2.8523	3.8069	2.9060	2.3964	2.9797	3.2683	3.1679	2.9881	3.4409	3.1519
279959188	0.0000	0.0000	0.0000	0.0000	0.0000	0.0000	0.0000	0.0064	0.0000	0.0000	0.0000
1099718	0.0521	0.0000	0.0000	0.0000	0.0000	0.0000	0.0000	0.0081	0.0000	0.0000	0.0085
279478878	2.9752	3.3058	3.7662	3.0312	2.2388	2.5146	4.3563	4.3878	3.5308	4.4546	3.2737
1089803	0.0000	0.0705	0.0231	0.0000	0.0268	0.0000	0.7393	0.2321	0.0000	0.1344	0.1436
1092382	2.4594	2.4144	2.6950	2.0874	1.4002	2.1672	2.3030	2.1757	2.5088	2.4624	2.2311
279975973	0.0000	0.2167	0.0000	0.3188	0.0000	0.0000	0.1174	0.0000	0.0000	0.0000	0.2259
1088810	4.8520	4.5752	4.7789	5.0799	4.5798	4.7309	4.3922	4.8495	4.3389	4.7832	4.7550
279832237	0.4913	0.7828	1.1125	0.9537	0.4393	1.0654	0.3749	0.8496	0.7742	0.4918	0.1927
279719586	0.5290	0.4566	0.3268	0.1306	0.3555	0.5382	0.5530	0.0000	0.1386	0.0000	0.0000
1096972	0.2325	0.1765	0.3044	0.1244	0.1323	0.3597	0.6358	0.1921	0.1859	0.1153	0.1992
280130052	3.4828	4.0434	3.7437	3.8542	4.1100	3.5096	3.9289	3.8388	3.0807	3.8123	3.6967
280105432	0.2337	0.0829	0.2401	0.1064	0.0000	0.0000	0.0000	0.0000	0.1851	0.1109	0.0000
279960721	0.0000	0.0000	0.0000	0.0000	0.0000	0.0000	0.0000	0.1641	0.0000	0.0000	0.0049
1087278	2.2241	3.1690	1.7519	2.4779	2.6367	2.0875	2.4684	2.5326	2.0510	2.5631	1.6878
280082353	1.0260	2.4687	2.2402	2.4623	2.4481	1.8904	3.5328	2.9543	0.9154	1.9743	2.8733
279791998	3.3948	2.6079	3.6690	3.6063	2.8347	3.0632	1.9807	3.2482	2.8524	2.6410	2.7220
279764644	0.1707	0.0981	0.0000	0.0000	0.0275	0.0505	0.0000	0.0000	0.0000	0.0000	0.0000
1100740	0.0491	0.0000	0.0000	0.1949	0.0105	0.0292	0.6048	0.2317	0.2332	0.0688	0.0868
279668462	1.8325	0.2700	0.3431	0.3665	0.6480	0.4160	0.8579	0.4176	0.4618	0.4423	0.2583
1103195	1.5914	1.1644	1.8555	2.6067	2.9242	3.3427	3.5683	1.7959	0.0000	0.0745	0.3862
280063294	0.0842	0.0176	0.0000	0.0000	0.0132	0.0000	0.0000	0.0000	0.0000	0.0000	0.0055
1105580	0.0000	0.0000	0.0000	0.0000	0.0000	0.0000	0.4116	0.0000	0.0000	0.0140	0.0000
1087767	3.3935	2.6595	3.0786	3.1577	3.9004	3.7498	4.1412	2.0726	1.7425	1.3180	1.8595
279755915	0.0000	0.0000	0.0000	0.4015	0.0000	0.0000	0.0000	0.4159	0.0000	0.0504	0.1998
1093314	6.7723	6.8586	6.6745	7.1118	7.5889	6.2199	6.5326	6.9053	5.9335	6.6669	6.1915
1097176	0.0638	0.0000	0.0234	0.0544	0.0078	0.0376	0.8856	0.1059	0.0575	0.1098	0.0745
1092338	1.3920	1.7159	1.4144	0.8800	0.9598	0.5050	1.7569	1.4230	1.5503	1.9121	0.9633
279913334	1.1613	1.1680	1.0666	0.6739	0.9362	1.0524	1.1412	0.8328	1.0404	0.4945	0.9258
1101717	1.9063	2.1112	2.2852	2.6256	1.3328	2.9932	0.3064	0.3118	0.0507	0.0726	0.2988
1096406	3.8564	4.0871	4.4798	4.1938	3.8762	4.3214	2.9894	3.1879	2.8791	3.0355	3.2793
1097761	2.1976	2.5030	2.0048	2.0113	1.9764	1.8000	2.7483	2.4795	2.3235	2.4801	2.2571
1093245	4.8322	5.8299	4.2143	5.9150	6.2636	3.9837	3.9007	4.5515	3.6097	4.2194	3.5137
1095613	4.8558	5.4111	6.8454	6.1974	5.4746	6.3717	4.1473	4.2164	3.4666	3.4004	4.3612
1091942	0.0000	0.0920	0.0000	0.0444	0.0352	0.0486	0.0987	0.1779	0.0000	0.1073	0.0000
279711762	0.0000	0.0000	0.0000	0.0000	0.0000	0.0000	0.0000	0.0078	0.0000	0.0000	0.0000
1094113	3.5344	3.1917	4.1666	3.3659	2.5666	3.4475	2.9577	3.3752	3.2574	3.2636	3.5567
279708532	0.0000	0.4586	0.0000	0.0000	0.2349	0.0000	0.0000	0.3752	0.0000	0.0000	0.0000
1099114	4.1612	4.7095	4.3075	4.8265	5.0554	4.4638	4.8385	4.7093	3.7472	4.4948	4.0472
1107517	0.2202	0.0000	0.1704	0.0000	0.1598	0.1325	0.8428	0.2439	0.0000	0.1948	0.1331
1090222	2.7068	2.8330	2.7758	2.6704	2.6171	2.5037	2.5439	2.9135	2.7981	2.9132	2.3351
280041091	1.7488	1.6925	0.9118	1.7945	1.9775	1.1459	1.0796	1.2274	0.6076	1.2672	0.7268
279887723	1.1537	0.0000	0.0000	0.0000	0.0884	0.0000	0.1137	0.1163	0.1851	0.0000	0.0000
1096477	0.7950	1.5633	0.8979	1.7798	1.8249	1.0249	1.1841	1.1072	0.6936	0.7522	0.5975
280058241	0.0000	0.0000	0.0000	0.0000	0.0000	0.0000	0.3551	0.0268	0.0434	0.0000	0.0000
1088982	3.3773	4.9598	2.5816	3.8751	4.3243	2.9587	3.6860	3.8065	2.4940	3.6818	3.0967
279913427	5.3480	4.6353	6.2410	5.1490	4.3753	4.6545	5.0787	6.0752	5.3932	5.8131	5.2660
279968284	1.3419	2.4500	2.5889	0.8756	0.5252	1.5733	2.4547	1.8242	1.9436	2.1569	1.6292
279736855	0.2726	0.0310	0.2131	0.0992	0.0738	0.0346	0.1703	0.3520	0.1553	0.2401	0.1719
279918129	0.1410	0.1066	0.1437	0.1214	0.0000	0.0565	0.1683	0.0541	0.1695	0.1440	0.0843
1108966	7.2884	7.9087	7.3957	7.9393	8.0666	7.7771	8.2580	7.4723	6.3289	7.3285	7.5424
279892126	0.0745	0.0832	0.0874	0.0323	0.0616	0.0000	0.2136	0.0000	0.0000	0.1577	0.0000
1100393	2.5031	3.0114	2.7759	2.4468	2.3046	2.5177	3.2110	2.9693	2.5439	3.2079	2.6414
1100927	0.0301	0.0500	0.0458	0.1598	0.0252	0.1352	2.8360	1.0178	0.2806	0.3991	0.4171
1099777	0.5715	0.7805	0.5812	0.6296	0.5355	0.8506	2.6331	1.1118	0.5714	0.7684	0.9737
1096924	0.0314	0.0000	0.0000	0.0000	0.0133	0.0000	0.0000	0.0176	0.0000	0.0000	0.0000
1104582	0.0433	0.0000	0.0000	0.0000	0.0000	0.0000	0.1023	0.0244	0.0395	0.0192	0.0000
1099579	0.1287	0.0382	0.0000	0.0293	0.0288	0.0000	0.0000	0.0381	0.0617	0.0000	0.0000
279772378	0.0765	0.0000	0.0000	0.0000	0.0327	0.0000	0.0000	0.0432	0.0000	0.0000	0.0000
279797650	0.2227	0.0000	0.1612	0.1925	0.0000	0.0000	0.2644	0.0000	0.2042	0.1970	0.0000
1100010	0.0000	0.0000	0.0000	0.1731	0.0000	0.0000	0.0000	0.0000	0.0000	0.0000	0.0068
1092162	5.2861	5.1291	5.7000	5.6753	5.4370	5.5364	5.2891	5.0475	4.4635	5.2092	5.1266
279831302	2.4766	3.8885	3.2097	3.0826	2.7841	2.4785	3.4582	3.3697	3.1763	3.2862	3.3657
279726360	0.0000	0.0000	0.0000	0.0000	0.0000	0.0000	0.0000	0.0079	0.0000	0.0000	0.0000
279656587	0.0000	0.4092	0.0000	0.0000	0.0136	0.0000	0.0000	0.0000	0.0000	0.0000	0.0000
279938209	0.6092	0.0000	0.0000	0.0000	0.0235	0.0000	0.0000	0.0000	0.0000	0.0000	0.0000
1099634	6.0235	7.1447	5.3164	6.0890	6.4845	6.3089	5.8320	5.0499	4.8233	4.7169	5.0172
1099175	2.5824	1.1555	0.8362	1.2645	1.3943	1.4773	2.0756	1.3869	0.9678	1.4657	1.1225
1103471	0.1412	0.4106	0.3338	0.3234	0.2286	0.2999	0.1282	0.1488	0.2362	0.1096	0.0649
1087411	3.3954	3.4604	4.2479	2.8366	2.3203	3.1784	3.4322	3.3441	3.1703	3.3788	3.8205
280086269	1.0908	0.7626	1.1444	0.6598	0.3075	0.1787	0.6895	1.1777	0.8666	1.4508	0.6745
1093243	0.6736	0.8854	0.6639	1.2393	1.2415	0.7223	1.2414	0.8421	0.6119	0.7083	0.6172
1089910	1.2288	1.6582	0.8739	1.4343	1.5095	1.2117	1.9046	0.9934	0.7910	1.3402	0.9738
1091867	3.3155	3.0140	3.8195	3.1709	2.8562	3.2236	2.8774	3.3249	3.1046	3.1848	3.2165
1094837	0.3020	0.0372	0.0505	0.0285	0.1088	0.2837	0.3560	0.2414	0.0000	0.0292	0.0767
280012159	0.0000	0.4203	0.1777	0.2351	0.3381	0.1467	0.1255	0.2247	0.0000	0.0000	0.1222
1104403	0.0000	0.0586	0.0202	0.2898	0.0707	0.0155	1.0801	0.1556	0.2457	0.1496	0.0521
279821306	1.4199	2.1575	1.4940	1.3042	1.4329	1.1839	0.1964	0.3281	0.3506	0.4417	0.6848
1095204	1.3643	1.5948	1.4109	2.4236	2.4936	1.6323	4.0172	2.2421	1.2658	1.7895	1.6192
279854409	0.0000	0.0081	0.0000	0.0000	0.0000	0.0000	0.0000	0.0000	0.0000	0.0000	0.0000
280059875	0.3269	0.3922	0.1970	0.3237	0.4435	0.1855	0.2230	0.3175	0.2150	0.2391	0.1193
280080335	0.6875	0.9635	1.0181	0.6941	0.6320	0.6015	1.2552	0.8152	1.2116	0.6804	0.7506
1097406	2.0404	2.3122	1.7198	2.6344	2.8524	1.5389	2.8991	2.3742	1.8080	2.4819	1.5489
280021477	0.2014	0.0000	0.0000	0.0000	0.0098	0.0000	0.0000	0.0000	0.0000	0.0000	0.0000
280026987	4.7642	5.1716	4.9291	4.9987	5.2666	5.1643	4.8659	4.3877	4.0618	4.2439	4.2663
280072512	0.0123	0.0430	0.0504	0.1496	0.0331	0.0309	0.1460	0.1464	0.1272	0.0673	0.0589
1103422	0.0000	0.0000	0.0056	0.0124	0.0000	0.0000	0.0524	0.0000	0.0000	0.0000	0.0172
1097520	4.4475	5.3029	4.0706	4.9652	4.6811	4.8354	4.7873	4.4645	4.0644	4.4362	4.3533
1102144	0.0000	0.1295	0.0000	0.0000	0.0000	0.0000	0.2654	0.3484	0.0000	0.0000	0.2587
1093438	1.4602	0.7730	1.1754	1.2617	1.0749	0.8572	1.7109	1.7644	1.2170	1.6537	1.0707
1094475	0.4215	0.0616	0.6641	0.2592	0.0978	0.4527	0.0085	0.0170	0.0000	0.0034	0.0247
1094322	0.2172	0.1208	0.0000	0.0000	0.0303	0.0000	0.0000	0.0000	0.0000	0.0000	0.0671
279885324	0.0000	0.0000	0.0083	0.0000	0.0000	0.0000	0.0000	0.0000	0.0000	0.0000	0.0000
1098796	0.5673	0.3541	0.4494	0.3345	0.6506	0.3902	1.4838	0.4941	0.4567	0.3175	0.3955
1087764	1.7710	1.7316	2.0764	1.8148	1.5769	1.9438	3.4367	1.6814	1.8984	1.8766	1.8152
280087148	0.0000	0.0000	0.0000	0.0964	0.0047	0.0000	0.0000	0.0000	0.0000	0.0000	0.0000
279875842	0.0000	0.0000	0.0000	0.0000	0.0000	0.0000	2.4883	0.0000	0.0000	0.0000	0.1216
280100859	7.0335	6.9240	7.1882	7.3294	6.8192	7.7460	6.2170	5.8294	5.1599	5.5885	6.0999
279669474	0.0000	0.3678	0.0000	0.0000	0.1813	0.0000	0.0000	0.2711	0.0000	0.0000	0.0000
1098804	4.3683	4.9212	4.7408	4.6297	5.0025	5.9960	3.0587	1.8598	0.5318	0.4231	1.9405
1088993	6.0224	6.2071	6.5990	7.0025	7.2655	6.2628	6.7544	6.8678	5.0242	6.3921	6.1426
280135393	0.9210	0.9951	0.3141	0.6115	0.9447	0.0000	0.3281	0.9239	0.4764	0.7574	0.2966
1106096	3.7504	3.9087	4.1669	3.5420	3.2402	4.2197	3.7089	3.3940	3.1492	3.4196	3.6938
1094213	0.7395	0.4617	1.2944	0.8556	0.4499	1.0185	0.1881	0.3895	0.2885	0.2730	0.2921
1100594	1.2877	1.2312	1.5298	1.1949	1.0981	1.1012	1.4595	1.3513	1.4528	1.2740	1.3837
1097756	1.6403	1.0712	1.4551	1.2997	1.0264	1.2814	1.8054	1.6275	1.7236	1.4363	1.2477
1096247	0.7032	0.0876	0.0000	0.1003	0.0025	0.0620	0.0761	0.0469	0.1410	0.0641	0.0619
280025511	0.0000	0.0000	0.0000	0.0000	0.0000	0.0000	0.0000	0.0084	0.0000	0.0000	0.0000
279822697	0.3110	0.2170	0.1461	1.0703	0.5752	0.4240	0.5094	0.6631	0.1997	0.2494	0.2702
1095080	3.3236	3.8761	2.6987	2.8297	2.9014	1.6856	3.3096	3.2254	3.5243	3.4940	2.7383
1089472	2.0586	1.8334	2.1632	1.9846	1.6642	1.7653	1.7435	2.0304	2.2040	1.9569	1.7321
279773883	1.9689	2.2968	1.8792	2.3845	2.5311	1.8960	2.2154	1.9867	1.6512	1.8883	1.8733
1103505	7.4211	7.4712	8.0833	7.9681	7.9979	8.5343	8.3382	7.2717	6.2107	7.2777	6.6716
1104397	2.1176	1.6322	2.7524	2.1746	1.8532	1.8274	1.4880	2.1547	2.0940	1.9998	1.5616
1090986	2.8743	3.0449	2.5323	2.8978	2.8428	2.3662	3.4519	3.3092	2.8506	3.3441	2.7787
1098162	0.8119	0.3491	0.6790	0.6225	0.7514	0.8904	2.0527	0.7167	0.3941	0.5581	0.5825
1088354	3.9046	3.7780	3.5921	3.9383	3.4404	3.7942	2.2261	3.1000	2.8650	2.6584	2.8179
1099502	0.0086	0.0000	0.0000	0.0000	0.0000	0.0000	0.0000	0.0000	0.0000	0.0000	0.0000
1089259	0.0429	0.0000	0.0000	0.0000	0.0000	0.0000	0.0260	0.0000	0.0000	0.0190	0.0000
279911194	0.0000	0.0000	0.0000	0.0332	0.0287	0.0000	0.0000	0.0851	0.0000	0.0000	0.0000
279997280	2.4180	2.2750	2.6898	1.8829	2.6679	1.5840	2.1477	2.1042	1.7519	2.3546	1.8556
279836733	1.3072	0.9410	1.3827	0.9824	0.4588	0.6931	1.1312	1.2715	1.1969	1.5495	1.0080
1089402	0.0000	0.1249	0.0000	1.3500	0.0947	0.0000	0.0000	0.0000	0.0000	0.0986	0.0000
1105969	3.0915	2.9502	3.1601	3.7549	3.8456	3.1101	3.6825	3.6740	2.4788	3.3940	2.8826
279955237	0.0000	0.0000	0.0000	0.0000	0.0000	0.0000	0.0000	0.4128	0.0198	0.0000	0.0000
1095610	0.0000	0.0000	0.0000	0.0090	0.0000	0.0000	0.0000	0.0000	0.0000	0.0000	0.0000
1089896	0.5591	0.3414	0.1980	0.6514	0.5343	0.2285	0.6413	0.4634	0.2181	0.6258	0.2766
1097999	5.4961	5.4091	6.3023	5.5909	4.7051	5.4418	4.1976	5.0099	5.0172	4.8796	5.2153
1101785	0.0438	0.1311	0.0000	0.0832	0.0370	0.0384	1.5195	0.2293	0.1354	0.1829	0.1600
280011145	1.9352	1.4421	2.0868	1.4057	0.8063	1.9481	2.0077	1.4408	1.3288	1.6165	1.8198
1089515	6.5473	7.4738	7.4533	8.7875	8.8787	7.5889	7.4707	6.8153	4.6089	6.3954	6.1031
280073014	5.1040	5.1226	5.7019	4.7938	3.8222	5.0424	5.1219	5.1475	4.9794	5.3284	5.2907
280131763	2.0065	2.6487	1.6902	2.3148	2.1525	2.2307	1.4228	1.2945	1.1586	1.1183	1.3918
1093385	0.0573	0.0000	0.0000	0.0000	0.0244	0.0000	0.0000	0.0318	0.0000	0.0000	0.0000
279876743	0.0000	0.0000	0.0000	0.0161	0.0000	0.0219	0.0227	0.0210	0.0000	0.0000	0.0000
279855189	1.4266	0.9605	0.8962	0.5668	0.5590	1.1035	1.9568	1.4825	0.8227	1.3803	1.1072
280019154	4.3032	3.8756	4.9714	3.9309	3.5250	4.0642	4.1274	4.5367	3.9471	4.6693	4.1469
1094998	4.6406	4.6528	4.2762	4.5925	5.0721	4.2008	3.0345	2.6024	2.2094	2.5281	2.9116
1102956	1.0967	0.8138	1.3923	0.9064	0.6484	0.8950	1.2171	1.2485	1.1524	1.2633	0.9888
279787685	3.9843	4.2689	4.0442	3.8971	3.6969	3.8683	2.8510	3.2364	3.1776	3.2684	3.3998
1105434	0.0000	0.0000	0.0000	0.0091	0.0000	0.0000	0.0000	0.0000	0.0000	0.0000	0.0000
1107297	1.0344	1.2436	0.0000	0.1828	0.4554	0.0824	1.0637	0.1170	0.2838	0.9508	0.0000
279997157	2.1924	2.1423	2.3641	2.0554	1.6983	2.3300	2.0526	2.2219	1.8709	1.9612	2.3641
1094376	0.6874	0.4428	0.6031	0.4316	0.4632	0.7373	1.2771	0.5290	0.4146	0.5263	0.5330
280090679	3.3472	3.4681	2.9914	3.5841	3.5038	3.0073	4.9843	3.5136	3.6195	3.6294	3.0785
280120830	2.1024	0.9194	0.7771	1.7472	0.6240	1.4908	1.7604	1.6587	1.2182	1.2920	1.6319
279978450	1.0417	0.0000	0.1827	0.0000	0.0000	0.0000	0.0000	0.0000	0.2150	0.0000	0.0000
1096513	5.4330	5.8513	4.9673	5.1746	4.9018	5.3857	4.3260	4.7237	4.5048	4.7334	4.6920
1087927	4.7589	4.8189	5.5353	4.5791	3.9091	4.7220	3.6958	4.3643	4.3102	4.4967	4.4344
1102315	1.8077	1.4848	2.1992	1.9466	1.6636	1.5726	1.5111	1.9890	1.7515	2.0676	1.3219
279866322	0.0000	0.0000	0.0096	0.0000	0.0000	0.0000	0.0000	0.0000	0.0000	0.0000	0.0000
1088344	7.1154	7.3646	7.4135	7.3219	7.5042	7.1842	6.7829	6.9516	5.9358	6.7761	7.0914
280125926	5.0888	4.6006	4.4506	4.6730	4.2074	4.3802	5.3759	4.5896	4.5435	4.9419	4.9800
1091635	1.9496	1.7213	1.9098	1.6995	1.2296	1.7038	2.0246	2.1042	1.8547	2.1196	1.8706
1095590	1.0306	1.9230	1.6351	1.3049	0.6036	1.3611	4.6751	2.3890	2.4127	2.1176	1.5197
1101842	2.6901	2.1927	2.8755	2.3974	1.9433	1.9588	1.9286	2.8557	2.5101	2.8345	2.1826
1092422	3.1901	2.9985	3.9477	3.7335	2.9864	3.6420	3.0556	3.4554	2.7736	3.1625	3.4465
1106457	6.8694	7.4831	6.9540	7.5063	7.6226	7.3538	7.8457	7.0501	5.9186	6.9168	7.1270
1106754	0.0000	0.0000	0.0000	0.0099	0.0000	0.0000	0.0000	0.0000	0.0000	0.0000	0.0000
1107128	4.2888	4.8297	4.3700	4.7493	5.1825	3.9807	4.3277	4.6269	3.6171	4.5546	4.0053
280007903	0.0000	0.0000	0.0000	0.0000	0.0000	0.0000	0.0099	0.0000	0.0000	0.0000	0.0000
279799370	0.6326	0.2269	0.0000	0.0000	0.3024	0.0000	0.0000	0.2262	0.0000	0.0000	0.0810
279783442	0.7592	0.6562	0.9343	0.4668	0.4524	0.3985	0.7811	0.9285	0.6297	1.0035	0.7131
279818777	1.6436	0.8454	1.1228	1.4573	1.3835	1.2197	1.3089	1.2899	1.0048	1.1142	1.0882
279740649	0.0000	0.0100	0.0000	0.0000	0.0000	0.0000	0.0000	0.0000	0.0000	0.0000	0.0000
1094911	4.3624	4.7659	4.6833	4.0160	3.8313	4.3517	6.1682	4.2445	4.3879	4.6726	4.7140
1090382	1.8918	2.5837	3.3684	4.1538	4.2618	2.4452	3.5468	4.0900	1.3756	3.1434	2.5096
1102165	2.0497	2.0768	1.3756	1.8984	1.8534	2.2142	3.8261	2.2933	1.2482	2.2954	1.9275
1089992	3.2359	3.7109	3.4885	3.7832	3.8074	3.2013	2.5157	3.1311	2.7375	2.9043	2.6684
1091540	4.5860	3.6567	5.0376	4.6303	4.0276	4.5173	4.3286	4.4644	3.9126	4.2576	4.5394
1101101	8.4847	8.9602	8.5410	9.2379	9.0970	8.8308	7.6573	8.2065	7.3745	7.7064	7.7526
280131720	1.8317	2.2011	1.3575	1.9720	1.8546	0.6376	2.4708	2.4742	2.2792	2.3111	1.6083
280072622	0.0000	0.0000	0.0000	0.0000	0.0000	0.0000	0.0000	0.0101	0.0000	0.0000	0.0000
1094520	1.1321	1.4674	0.8910	1.4792	2.1304	1.3285	4.1081	1.7337	0.6135	1.7036	0.7578
279937843	10.9613	11.6570	11.4876	10.6933	10.7006	11.6269	10.1760	9.6632	9.5461	9.7639	10.0818
1101387	0.0082	0.0000	0.0000	0.0000	0.0000	0.0086	0.0000	0.0334	0.0000	0.0000	0.0000
1091136	0.0000	0.0000	0.0000	0.0101	0.0000	0.0000	0.0000	0.0000	0.0000	0.0000	0.0000
279775292	0.1800	0.0574	0.0946	0.2089	0.0773	0.1202	0.0000	0.1153	0.0366	0.0901	0.0682
279873369	1.1206	0.8778	1.0469	0.6723	1.1159	0.9914	1.7865	0.6198	0.0000	0.5991	1.1709
1103562	0.1344	0.0578	0.0000	0.0875	0.0659	0.0799	0.2211	0.2014	0.1229	0.0898	0.0604
279662474	2.5815	0.0000	0.0000	0.3496	0.8151	0.0000	0.0000	1.4806	0.6851	0.0000	0.0436
1088361	0.1338	0.1286	0.0454	0.0104	0.0502	0.0277	1.3319	0.2034	0.0988	0.2146	0.1878
280001864	0.0000	0.0000	0.0000	0.0105	0.0000	0.0000	0.0000	0.0000	0.0000	0.0000	0.0000
1101632	0.8606	1.4670	0.7199	0.8410	1.1315	0.4679	0.8139	0.8133	0.8452	0.8804	0.5546
1098493	0.4444	0.4686	0.4472	0.1650	0.2915	0.4513	0.6330	0.4344	0.2685	0.3742	0.4528
1096286	2.1203	2.0999	2.1913	1.9036	1.7115	2.0628	2.1024	2.0080	1.8104	2.3187	1.9381
279944075	1.2488	0.8248	0.1785	0.9130	1.6973	0.1380	0.1423	1.9620	0.2100	0.2943	0.2651
1093793	0.3888	0.1481	0.3917	0.3967	0.3231	0.4657	1.4749	0.2513	0.2482	0.2928	0.2883
279706474	0.0000	0.0000	0.0000	0.0106	0.0000	0.0000	0.0000	0.0000	0.0000	0.0000	0.0000
1102078	0.9320	2.0597	1.9499	2.2393	2.4003	1.4696	1.5219	1.5431	0.8658	1.3747	0.9521
1087541	2.3203	2.5826	2.3933	2.7684	2.5471	2.4604	2.0535	2.5387	2.0195	2.3361	2.2560
1090277	7.2828	7.8661	7.4167	7.4056	7.6188	7.4349	6.0341	6.0316	5.4924	5.6105	6.4639
280015087	0.7363	0.4289	0.4173	0.5341	0.4872	0.5976	1.2848	0.6102	0.5312	0.6960	0.3898
279891923	0.2006	0.0000	0.1031	0.1148	0.1130	0.0000	0.1592	0.3353	0.0000	0.0360	0.2952
1103563	1.7122	1.5532	1.6571	2.1918	2.6871	1.3159	2.2417	2.7706	1.2122	2.1281	1.1888
279949308	2.3920	2.5414	2.1039	2.7074	2.7031	1.9817	1.7580	1.5833	1.9018	1.5387	1.5571
280021931	0.0000	0.0000	0.0108	0.0000	0.0000	0.0000	0.0000	0.0000	0.0000	0.0000	0.0000
1094034	0.2929	0.2979	0.2427	0.3474	0.5080	0.3926	1.3159	0.3236	0.1987	0.1963	0.2378
1101976	0.0303	0.0339	0.0000	0.0384	0.0629	0.0000	0.7517	0.0550	0.0812	0.0397	0.0178
1102491	0.0000	0.0000	0.0000	0.0247	0.0000	0.0000	0.0342	0.0322	0.0000	0.0000	0.0337
1103572	3.8727	3.2365	3.9886	4.3605	3.8036	3.8133	3.3599	3.9282	2.9998	3.5919	3.7395
1089034	1.5099	2.3816	2.1281	2.2099	2.1593	2.2584	1.8892	1.7225	1.1584	1.5215	1.6982
1104575	0.0000	0.0000	0.0000	0.0119	0.0000	0.0000	0.0000	0.0000	0.0000	0.0000	0.0000
280056697	3.0463	2.6893	3.6776	2.4837	1.7995	2.6027	2.3377	2.4311	2.7182	2.6938	2.8481
1091644	8.3045	8.1699	9.1990	8.8040	8.3657	8.6577	7.1280	7.8452	7.1366	7.4576	7.8079
279960390	0.0000	0.4160	0.0000	0.0000	0.2897	0.0000	0.5867	0.0000	0.0000	0.0000	0.0000
279930951	0.0000	0.0000	0.0000	0.0000	0.0638	0.0000	1.9336	0.9690	0.1349	0.4652	0.2005
279901795	0.0000	0.0000	0.1192	0.0000	0.0074	0.0000	0.0000	0.0000	0.0000	0.0000	0.0000
280125543	0.1914	0.4773	0.0000	0.0000	0.0000	0.0000	0.0000	0.4539	0.3991	0.0000	0.0000
1100061	0.0000	0.0000	0.0125	0.0000	0.0000	0.0000	0.0000	0.0000	0.0000	0.0000	0.0000
1098821	1.8649	1.8368	1.3809	2.0776	2.2943	1.6933	1.7352	1.8107	1.2818	1.2856	1.4239
1087701	0.0377	0.1228	0.0850	0.0940	0.1598	0.0651	0.9576	0.0889	0.1639	0.0655	0.0222
279948917	0.0000	0.0131	0.0000	0.0000	0.0000	0.0000	0.0000	0.0000	0.0000	0.0000	0.0000
1094904	0.0000	0.0313	0.0000	0.0000	0.0020	0.0000	0.0000	0.0000	0.0000	0.0000	0.0000
280065992	3.0910	2.8387	3.7829	2.2560	1.9582	2.4964	2.0747	2.2384	2.5302	2.6583	2.6043
280007488	2.3498	2.3430	1.5749	1.3030	1.3005	1.4111	3.0122	2.3426	1.8276	2.4377	2.3067
1089385	2.1562	1.3476	1.3561	1.7495	1.6424	2.2713	6.2324	2.0986	1.3653	1.4771	2.1232
1101211	0.0000	0.0000	0.0000	0.0000	0.0000	0.0000	0.0132	0.0000	0.0000	0.0000	0.0000
1090725	2.2256	3.2435	2.8702	2.8569	2.6927	2.9735	2.2538	2.1760	1.8787	2.1301	2.1592
280082649	0.0000	0.0000	0.0000	0.2759	0.0177	0.0000	0.0000	0.0000	0.0000	0.0000	0.0000
1089315	0.0000	0.0713	0.0000	0.0725	0.0000	0.0000	0.0000	0.0000	0.0000	0.0000	0.0427
1088094	0.0000	0.0000	0.0327	0.0208	0.1798	0.0058	2.4794	0.0706	0.0761	0.0218	0.0000
1104766	1.9821	1.3550	2.1500	2.0568	1.5366	1.6845	1.7072	2.2344	1.9161	2.0047	1.7320
279882866	0.0000	0.1647	0.1149	0.1785	0.0369	0.0000	0.1034	0.1327	0.1536	0.1205	0.1007
279920924	0.0430	0.0000	0.0000	0.0000	0.0027	0.0000	0.0000	0.0000	0.0000	0.0000	0.0000
1098363	0.0401	0.0790	0.0443	0.3855	0.0185	0.0693	0.7309	0.2960	0.2506	0.2261	0.2101
1102670	0.4243	0.2121	0.2883	0.5234	0.2173	0.3089	0.4056	0.5423	0.3795	0.2037	0.5353
279687421	0.0000	0.0000	0.0140	0.0000	0.0000	0.0000	0.0000	0.0000	0.0000	0.0000	0.0000
1098961	0.1398	0.0000	0.0551	0.0463	0.0305	0.0628	0.0649	0.0798	0.0331	0.0630	0.0424
1103239	4.5323	4.6457	4.8712	4.5959	3.9558	4.6610	3.3054	3.8344	3.5101	3.7917	4.1998
1103778	0.0000	0.0000	0.0000	0.0395	0.0363	0.0000	0.1087	0.0000	0.0000	0.0000	0.0000
1103054	4.9470	3.8643	5.0829	4.7225	3.9719	4.9870	0.7470	0.8915	0.4232	0.6398	1.4390
1090624	3.0415	2.7219	3.6035	3.5274	3.0354	3.6189	3.1906	2.8821	2.5978	2.6112	2.9120
280050327	0.0000	0.0000	0.0000	0.0000	0.0000	0.0000	0.0143	0.0000	0.0000	0.0000	0.0000
280132613	0.3121	0.3166	0.1039	0.1907	0.3303	0.2269	0.4375	0.1854	0.1236	0.1841	0.1572
1100519	0.0000	0.0000	0.0000	0.0000	0.0560	0.0000	0.5211	0.0251	0.0000	0.0000	0.0000
279847885	0.0000	0.0000	0.0538	0.0000	0.0591	0.0000	0.2383	0.0000	0.0000	0.0000	0.0000
1088075	0.0069	0.0000	0.0130	0.0072	0.0000	0.0198	0.0606	0.0095	0.0000	0.0075	0.0100
1100354	1.2266	1.3517	2.0982	0.9975	0.2541	1.2838	2.1990	1.5314	1.4539	1.9577	1.3854
1087349	5.7403	5.1098	5.9274	5.5011	4.8963	5.2677	4.4841	5.1791	5.1769	5.1893	5.0892
1087231	5.0440	5.6572	5.6729	4.8913	4.7279	5.4395	4.5392	4.5363	4.3734	4.4107	5.0622
1093201	4.1901	3.9830	3.9853	4.3525	4.3304	4.0482	3.8048	4.3554	3.4805	4.0598	3.9085
279874235	0.7099	0.4396	0.9625	0.4073	0.3719	0.8606	0.2985	0.4757	0.3668	0.1882	0.2911
279862629	3.5655	3.9281	3.0120	2.0820	1.0871	2.4617	3.0055	2.3751	3.1093	3.0596	3.1381
280077694	0.5724	0.8106	0.5081	0.6514	0.4870	0.4414	0.6677	0.9112	0.5837	0.9868	0.3874
280051090	0.0000	0.0000	0.6410	0.3700	0.4085	0.0000	0.5548	0.3846	0.0138	0.2609	0.3322
279736792	2.3406	2.5834	2.7521	2.1611	2.0105	2.6218	4.2602	2.7052	2.0343	2.8606	2.8789
1089983	0.0000	0.0000	0.0000	0.0143	0.0000	0.0000	0.0000	0.0000	0.0000	0.0000	0.0000
1095753	4.2665	4.1052	4.3310	3.7307	3.4971	3.9560	2.9926	3.6645	3.4030	3.5511	3.8187
279753318	0.9444	0.1343	0.0931	0.0327	0.0162	0.1293	0.1120	0.0839	0.0348	0.0982	0.2202
1086884	4.3805	5.2925	4.8016	5.5516	5.2787	5.3144	5.1521	4.7032	3.1489	4.3283	4.8755
279810285	0.0996	0.1907	0.0839	0.1222	0.1512	0.1700	0.2500	0.1072	0.1766	0.0000	0.0000
279997644	2.8889	2.2502	2.2255	2.6691	1.5036	1.5117	2.0811	2.5959	2.6027	3.0643	2.0975
1093268	3.0665	2.4404	2.5029	2.5746	2.7047	2.8321	2.4717	2.2370	2.1147	2.0320	2.1871
1103014	3.3832	2.7565	3.6024	3.0359	2.7393	3.0537	3.0353	3.1611	3.0272	3.2928	3.0460
1103317	0.0000	0.0000	0.0000	0.0000	0.0000	0.0000	0.0149	0.0000	0.0000	0.0000	0.0000
1101650	4.7439	5.4404	5.4444	4.9085	4.4918	5.1626	3.9216	4.1712	4.2721	4.1792	4.3855
1096964	1.1425	1.5147	1.5991	0.9745	0.9295	1.1305	1.5080	1.4337	1.5329	1.5023	1.0155
279835529	2.7133	2.0029	2.5493	2.2989	2.1097	2.5821	2.2737	2.1792	1.6811	2.2090	2.3085
280042928	1.2936	0.5103	0.0000	0.0000	0.0000	0.0000	0.0000	0.0000	0.4580	0.0000	0.0000
1088770	0.0274	0.0000	0.0105	0.0464	0.0681	0.0160	0.6359	0.1185	0.0973	0.0359	0.0161
1100191	7.1232	7.4067	8.0651	8.5661	8.4132	8.2664	4.0768	3.3592	1.6942	2.2111	4.1112
1095187	0.0000	0.0399	0.0000	0.0000	0.0000	0.0000	0.0000	0.0159	0.0000	0.0143	0.0000
279744358	0.0000	0.0000	0.0000	0.0000	0.0286	0.0000	0.4263	0.0000	0.0000	0.0000	0.0000
280052402	0.0000	0.0158	0.0427	0.0240	0.0697	0.0000	0.3062	0.0157	0.0256	0.0000	0.0165
1089904	2.4197	3.5499	2.1087	2.9366	2.8303	2.3730	3.8522	3.0179	2.5479	3.2090	2.5983
279896719	3.9847	0.3310	0.2135	0.2289	0.1796	0.1315	0.5369	0.7138	0.5536	0.8069	0.5361
1100133	3.7371	3.3079	4.4021	4.0126	3.3181	3.9933	3.7757	4.0006	3.5258	3.6144	4.0310
1101051	0.0000	0.0000	0.0000	0.0000	0.0000	0.0000	0.0000	0.0152	0.0000	0.0000	0.0000
279489069	4.0220	4.6730	5.2398	3.7587	3.1501	4.8563	3.6303	3.2688	2.9737	3.0985	4.3089
1098113	4.9737	4.7613	5.7527	5.2589	4.5157	5.3655	4.2600	4.5839	4.2862	4.3258	4.8829
279877553	2.4994	2.2052	2.2738	1.7343	0.9563	2.3487	2.2621	1.3784	1.7326	1.6190	2.2937
280080498	3.1657	3.5984	3.7249	2.7456	2.0783	2.5585	3.6921	3.5074	3.3775	3.8015	3.6000
1099625	7.3097	8.3261	7.9913	8.0627	8.0725	7.9660	6.1577	6.3894	5.2320	6.1876	6.5137
279870843	3.1016	4.0205	2.7224	3.1614	3.8821	2.0020	2.5091	3.1898	3.2142	1.7929	2.7579
1094591	4.9316	4.9168	5.4667	4.8773	4.2246	4.6183	4.8781	5.0267	4.8881	5.1495	5.2689
1098646	0.5774	0.8639	0.4443	0.4247	0.4195	0.4757	2.2435	0.4633	0.3788	1.0474	0.4579
1104461	0.0000	0.0000	0.0000	0.0000	0.0000	0.0000	0.0000	0.0153	0.0000	0.0000	0.0000
1104729	1.6269	0.8571	0.9890	0.9218	0.8471	1.1999	1.2989	1.0305	0.6126	1.1666	1.0734
1105315	2.0300	2.1898	2.3935	2.9428	2.9084	2.2038	2.8434	2.8191	1.6465	2.4707	2.3271
1104603	3.8951	3.6179	4.6433	3.8491	3.2414	4.2925	4.8872	3.8589	3.5387	4.0935	4.1920
1106273	3.0849	3.8144	2.6927	2.6962	3.0612	2.3380	3.5501	2.8827	3.0503	3.2485	2.8313
1103826	0.3275	0.0000	0.0393	0.0164	0.1830	0.1752	0.4236	0.1102	0.0173	0.0085	0.0113
1094721	3.8635	4.3779	3.7944	4.3495	4.2768	4.0318	3.3927	3.5504	3.0913	3.3713	3.4725
1100527	0.0293	0.0000	0.0000	0.0000	0.0000	0.0000	0.0000	0.0000	0.0000	0.0020	0.0000
1091165	2.2650	2.8732	2.5614	2.2666	2.1771	2.3989	2.0884	2.0642	1.8123	2.2081	2.4361
280025378	5.4518	5.1087	5.5728	5.3789	5.5666	5.6645	3.1339	3.0064	2.2664	2.2525	3.3336
1087936	0.0000	0.0000	0.0000	0.0000	0.0000	0.0000	0.0000	0.0154	0.0000	0.0000	0.0000
279975656	0.3443	0.0000	0.0000	0.0000	0.1529	0.0000	0.0000	0.1972	0.0000	0.0000	0.0000
1099338	2.8967	2.7951	2.7875	2.7625	2.5114	2.5312	3.0355	3.1990	2.6443	3.2276	2.9586
1100636	0.8073	0.8487	0.3438	0.7107	0.7718	0.5094	1.1920	0.5308	0.9521	0.3770	0.3665
279982150	1.3208	0.8990	1.3713	1.4586	1.2974	1.0981	0.2255	0.3528	0.1556	0.4119	0.3638
1095162	4.6292	5.5231	4.5617	4.7285	5.0867	4.5600	5.0480	4.8188	4.3847	4.8764	4.6921
279967064	0.0000	0.0155	0.0000	0.0000	0.0000	0.0000	0.0000	0.0000	0.0000	0.0000	0.0000
1103072	0.3559	0.3357	0.3306	0.4917	0.2559	0.2652	1.0963	0.6227	0.4995	0.5294	0.5401
1092378	2.8738	4.0431	2.4588	3.8517	3.7240	3.2807	1.0829	1.1074	0.2176	0.5979	1.1620
280137691	0.0000	0.0000	0.0000	0.0156	0.0000	0.0000	0.0000	0.0000	0.0000	0.0000	0.0000
279861095	0.0000	0.0000	0.0158	0.0000	0.0000	0.0000	0.0000	0.0000	0.0000	0.0000	0.0000
279764492	0.0000	0.0000	0.0160	0.0000	0.0000	0.0000	0.0000	0.0000	0.0000	0.0000	0.0000
279713473	0.0000	0.0000	0.0168	0.0000	0.0000	0.0000	0.0000	0.0000	0.0000	0.0000	0.0000
279904306	0.0000	0.0000	0.0000	0.0000	0.0000	0.0000	0.0000	0.0170	0.0000	0.0000	0.0000
279825962	0.0000	0.0176	0.0000	0.0000	0.0000	0.0000	0.0000	0.0000	0.0000	0.0000	0.0000
279963250	0.0000	0.0000	0.0177	0.0000	0.0000	0.0000	0.0000	0.0000	0.0000	0.0000	0.0000
1090889	0.0780	0.0221	0.0000	0.0171	0.0815	0.0000	1.0337	0.1491	0.1044	0.0502	0.0916
1102837	0.0000	0.0000	0.0177	0.0000	0.0000	0.0000	0.0000	0.0000	0.0000	0.0000	0.0000
279522959	0.0000	0.0181	0.0000	0.0000	0.0000	0.0000	0.0000	0.0000	0.0000	0.0000	0.0000
1089575	0.3510	0.3958	0.1897	0.3276	0.1554	0.3725	0.3007	0.7937	0.4163	0.2177	0.3704
279971383	0.0000	0.0000	0.0000	0.0000	0.0048	0.0000	0.0000	0.0670	0.0000	0.0000	0.0000
1087042	0.0000	0.0000	0.0183	0.0000	0.0000	0.0000	0.0000	0.0000	0.0000	0.0000	0.0000
1103122	0.0000	0.0000	0.0000	0.0000	0.0108	0.0149	0.5579	0.0000	0.0000	0.0000	0.0150
280095359	0.0000	0.0000	0.0000	0.0192	0.0000	0.0000	0.0000	0.0000	0.0000	0.0000	0.0000
1095979	0.0000	0.0000	0.0193	0.0000	0.0000	0.0000	0.0000	0.0000	0.0000	0.0000	0.0000
280019052	0.0194	0.0000	0.0000	0.0000	0.0000	0.0000	0.0000	0.0000	0.0000	0.0000	0.0000
1098854	0.0000	0.0000	0.0000	0.0000	0.0000	0.0000	0.0716	0.0000	0.0000	0.0000	0.0052
1096631	3.5015	3.6814	2.9346	3.9422	4.2843	3.5192	2.7764	1.3088	1.7575	1.2029	1.0358
1104137	2.5385	2.0862	2.1008	2.7782	2.1422	1.8385	1.8584	2.7610	2.3417	2.4169	2.2080
279912967	0.0000	0.0000	0.0000	0.0196	0.0000	0.0000	0.0000	0.0000	0.0000	0.0000	0.0000
280047317	0.0762	0.4433	0.2610	0.2135	0.2659	0.1291	0.9182	0.4420	0.3699	0.4659	0.1297
1104686	1.1586	0.6691	0.8037	0.8224	0.8111	1.0070	1.7791	1.0275	0.9252	0.9645	0.7441
279905003	0.0000	0.0000	0.0000	0.0197	0.0000	0.0000	0.0000	0.0000	0.0000	0.0000	0.0000
279664518	0.0204	0.0000	0.0000	0.0000	0.0000	0.0000	0.0000	0.0000	0.0000	0.0000	0.0000
1098755	4.8575	3.9943	4.5401	4.4286	4.6693	4.7047	4.1544	3.7383	3.2300	3.6032	3.7296
1104584	3.0782	3.4686	3.2366	3.2436	3.3992	3.5527	3.9711	3.4851	2.4316	3.3734	3.2814
1088874	1.8712	2.2869	1.8597	2.7163	1.2412	1.9561	3.3706	2.1944	2.0254	2.7589	2.4320
279877354	0.0000	0.0247	0.0000	0.0042	0.0000	0.0000	1.2607	0.0166	0.0405	0.0956	0.0000
1088531	5.8047	5.8011	6.9419	5.7311	5.0758	6.2183	4.6148	5.0257	4.9032	4.9835	5.3295
280050306	0.0000	0.0000	0.0000	0.0000	0.0000	0.0000	0.0000	0.0205	0.0000	0.0000	0.0000
279994063	0.0000	0.0000	0.0000	0.0207	0.0000	0.0000	0.0000	0.0000	0.0000	0.0000	0.0000
1091600	3.9387	3.2574	4.3032	4.0952	4.0404	3.8232	3.6580	3.9514	3.2561	3.8139	3.5307
279995772	0.0000	0.0588	0.0203	0.0451	0.0223	0.0309	0.6196	0.0296	0.0000	0.1343	0.0000
1096899	0.1344	0.1168	0.0139	0.4153	0.0598	0.2157	2.0588	0.2923	0.0963	0.4786	0.2147
279882430	0.0000	0.0207	0.0000	0.0000	0.0000	0.0000	0.0000	0.0000	0.0000	0.0000	0.0000
280105773	1.1724	1.9160	0.2660	0.0640	0.1456	0.1206	0.4236	0.4964	0.9464	0.7309	0.2297
279754312	0.0000	0.0000	0.0000	0.3312	0.0000	0.2104	0.3673	0.0000	0.0000	0.0000	0.0000
279850971	1.0484	0.9006	0.3041	0.6777	0.7442	0.4726	0.5480	0.5662	0.4867	0.5485	0.5916
1092683	0.0000	0.0000	0.0000	0.0000	0.0000	0.0000	0.0000	0.0212	0.0000	0.0000	0.0000
279839097	0.0000	0.0000	0.0000	0.0212	0.0000	0.0000	0.0000	0.0000	0.0000	0.0000	0.0000
280073814	0.0000	0.0000	0.0214	0.0000	0.0000	0.0000	0.0000	0.0000	0.0000	0.0000	0.0000
279756730	0.0000	0.0000	0.0000	0.0215	0.0000	0.0000	0.0000	0.0000	0.0000	0.0000	0.0000
1096182	0.0000	0.0000	0.0000	0.0215	0.0000	0.0000	0.0000	0.0000	0.0000	0.0000	0.0000
279951718	1.0401	2.4005	1.2643	1.7424	3.3556	3.4022	8.2968	5.6010	1.1833	1.4300	1.8923
1097426	0.0000	0.3706	0.0000	0.0000	0.0000	0.0000	0.0000	0.0000	0.0000	0.0000	0.0275
1101465	2.1452	2.2921	1.9197	2.4884	2.5102	1.7795	1.5545	1.3991	1.6668	1.3239	1.3626
1087827	8.9357	8.2280	9.2812	9.1795	9.2526	8.5648	7.6298	8.2462	7.2927	7.9262	8.0566
1100923	0.0000	0.0000	0.0000	0.0222	0.0000	0.0000	0.0000	0.0000	0.0000	0.0000	0.0000
1104515	0.4971	0.3714	1.2457	1.2139	0.5168	1.1050	0.1947	0.0217	0.0000	0.0000	0.0230
1102396	4.5951	2.7522	3.9788	3.4587	3.5773	3.6390	1.4494	1.6397	1.5192	1.2864	1.7144
280096529	0.9485	0.0000	0.0559	0.0000	0.0614	0.0000	0.0000	0.0000	0.0000	0.0639	0.0000
1101823	2.4965	1.6087	2.7469	2.2712	1.5459	1.8069	2.0083	2.4294	2.3467	2.5243	2.0364
1098124	1.4261	1.3403	1.0295	1.0980	1.1689	1.7112	2.0762	1.0365	0.8046	1.0715	0.9481
279929187	0.0000	0.0000	0.0000	0.0000	0.0000	0.0000	0.0224	0.0000	0.0000	0.0000	0.0000
280113595	1.4327	0.3978	0.7227	0.1120	0.3083	0.7320	0.8452	0.2761	0.2290	0.4126	0.5288
1099864	0.7189	1.1606	0.5706	0.8875	0.8767	1.2856	2.8453	1.0795	0.3972	0.9635	0.9080
279854560	0.0000	0.0956	0.0000	0.0000	0.0000	0.0000	0.0000	0.1479	0.0000	0.0714	0.0000
1102377	1.0738	1.8409	0.2292	1.7876	1.8939	0.3450	1.5609	1.5046	1.2344	0.8505	0.7995
279746460	0.8647	1.1796	1.3287	1.2256	0.7201	0.9692	1.3828	1.2996	1.2359	1.4138	1.1196
1096225	3.5252	3.4961	4.0157	3.6715	3.3637	4.0511	5.3889	4.0060	3.5511	3.9330	3.7968
279974660	0.2156	0.1811	0.2420	0.4811	0.2639	0.1880	0.0000	1.0805	0.0000	0.1435	0.4744
1107893	0.0000	0.0227	0.0000	0.0000	0.0000	0.0000	0.0000	0.0000	0.0000	0.0000	0.0000
279809195	0.1786	0.1028	0.0000	0.2253	0.0000	0.1068	0.0000	0.1767	0.1635	0.0810	0.0000
280074114	4.4756	3.8885	4.9412	4.4926	3.8545	4.5519	4.2201	4.5962	3.7649	4.6190	4.3961
279902412	1.2946	0.4950	1.7830	0.3453	0.3390	0.3079	0.8808	0.9910	0.7878	1.5857	0.4161
1102894	0.0310	0.0000	0.0000	0.0000	0.0000	0.0000	0.0562	0.0692	0.0286	0.0000	0.0365
279924053	0.1535	0.0000	0.0000	0.1220	0.0000	0.0365	0.0000	0.0000	0.0000	0.0537	0.0000
1097166	0.1971	0.0000	0.0399	0.1710	0.1283	0.3294	1.0898	0.2445	0.0000	0.0459	0.1754
1107235	4.5373	6.9570	4.8260	4.5104	3.7801	4.5898	4.8000	4.3838	4.7021	5.0522	4.9036
279843256	0.0000	0.0000	0.0000	0.0000	0.0000	0.0000	0.0000	0.0229	0.0000	0.0000	0.0000
1104699	1.8273	1.5434	1.8044	1.6448	1.0618	1.4384	2.0395	1.9279	1.9191	2.0392	1.6899
1099719	0.0000	0.0000	0.0000	0.0000	0.0000	0.0000	0.1549	0.0000	0.0000	0.0118	0.0000
1091190	1.9593	1.3965	2.1945	1.7520	1.3219	2.3232	2.2432	1.8540	1.5998	1.5901	1.7598
1086979	0.8079	0.8177	0.2118	0.8743	0.9254	0.5481	2.8404	1.9410	0.8222	1.4648	0.6117
1103477	0.0346	0.0387	0.0133	0.0223	0.0364	0.0000	0.0518	0.0756	0.0316	0.0379	0.0405
1097270	1.2627	1.4203	0.9869	1.9209	1.7798	0.9460	2.7205	1.9858	1.5056	1.7456	1.3071
1102221	2.8549	3.3075	2.4248	2.2707	1.7366	2.6694	3.7324	2.5723	2.6754	3.1541	2.6652
280082685	0.0842	0.2350	0.1949	0.0902	0.0310	0.1249	0.0000	0.0411	0.0000	0.0631	0.1255
1091140	2.5233	2.0337	3.2172	2.3411	1.8264	2.5777	1.9672	2.0458	2.1486	1.9057	2.2950
1089032	0.3050	0.0000	0.0634	0.1387	0.1143	0.0647	0.4637	0.0916	0.0000	0.0247	0.2988
280072879	0.0000	0.0000	0.0230	0.0000	0.0000	0.0000	0.0000	0.0000	0.0000	0.0000	0.0000
279865556	0.0000	0.0000	0.0000	0.3430	0.0606	0.0000	0.0579	0.8966	0.1019	0.2374	0.0000
1101301	0.7177	0.4116	0.4846	0.6332	0.5140	0.6631	0.9753	0.1763	0.0691	0.3761	0.5573
279767566	0.0000	0.0000	0.0000	0.0231	0.0000	0.0000	0.0000	0.0000	0.0000	0.0000	0.0000
279871256	0.3730	0.5097	0.2263	0.3351	0.3771	0.1072	0.4094	0.3674	0.4054	0.4500	0.1747
1104217	3.4573	2.5748	3.3630	3.2635	3.0471	3.0147	2.8061	3.2620	2.8351	3.0705	2.9765
1101188	0.0000	0.0618	0.0425	0.0000	0.0466	0.0642	0.1904	0.0616	0.0000	0.0485	0.0000
1096218	1.1373	1.1730	0.5768	1.3494	0.8862	1.4224	1.7447	0.8640	0.3982	0.7985	1.1800
280129003	0.5604	0.6150	0.0000	0.1246	0.1486	0.2064	0.0000	0.0826	0.0677	0.0330	0.1682
280123029	0.0000	0.0000	0.0000	0.0000	0.0000	0.0000	0.0231	0.0000	0.0000	0.0000	0.0000
279885258	0.2344	0.0696	0.0000	0.0000	0.0000	0.0000	0.0000	0.0000	0.0000	0.0000	0.0727
1100968	4.3969	5.1088	4.7746	4.3117	3.8609	4.5645	5.1678	4.6110	4.1951	4.7185	5.1604
280027278	0.0000	0.0000	0.0000	0.5668	0.0000	0.0000	0.0000	0.9625	0.0000	0.4456	0.0000
1096267	3.2825	3.0755	2.8607	2.8708	2.6893	3.3243	2.9946	2.9364	2.6954	2.9814	2.7252
279960487	1.2582	1.1868	0.9990	0.0000	0.0000	0.4132	0.7317	0.0000	0.0000	1.0836	0.6577
1097335	5.3030	5.9430	5.3394	4.9643	5.3076	4.9929	3.9991	4.4198	4.2362	4.4904	4.4614
1105553	0.0000	0.0000	0.0000	0.0000	0.0000	0.0000	0.0232	0.0000	0.0000	0.0000	0.0000
1098951	5.6114	6.1759	5.9773	5.3930	4.7865	6.0914	4.8318	4.6139	4.6271	4.5997	5.4204
1095832	0.4498	0.1592	0.1379	0.7234	0.3638	0.3127	2.2196	0.6905	0.4659	0.7035	0.3709
280007740	3.0976	2.7562	3.4223	3.0102	2.2164	3.2604	2.8084	2.7158	2.3335	2.7656	3.2149
1102571	0.0000	0.0455	0.0000	0.0000	0.0000	0.0473	0.3118	0.2530	0.0000	0.1374	0.0476
1097245	4.6129	4.1056	4.0382	4.1384	3.9313	4.5367	3.8291	3.9382	3.5927	3.6936	3.9524
1090002	2.2867	3.1389	2.1086	3.0093	3.5341	2.7703	3.9580	2.6713	1.7034	2.3005	2.2544
279979667	0.0000	0.1699	0.0000	0.0000	0.0000	0.0000	0.0000	0.0000	0.0133	0.0000	0.0000
280100414	0.5837	0.4146	0.5979	0.7683	0.2966	0.6207	0.7573	0.6317	0.3040	0.5699	0.8380
280070681	0.2766	0.0000	0.0000	0.0428	0.0000	0.0000	0.0000	0.0000	0.0000	0.0000	0.0584
280113171	0.0403	0.0000	0.0156	0.0000	0.0000	0.0000	0.0244	0.1099	0.0368	0.0178	0.0238
279804989	0.0000	0.0000	0.0000	0.0000	0.0000	0.0000	0.2340	0.0000	0.0000	0.0184	0.0000
279849415	0.0000	0.0000	0.0000	0.0000	0.0000	0.1082	1.2913	0.0000	0.0000	0.0000	0.0000
1094083	1.9898	1.8608	2.6861	1.6746	1.2607	1.4353	2.0077	2.2776	2.0735	2.3790	2.1460
1102214	2.1510	1.9291	1.9925	2.0854	1.9164	1.5503	1.7180	2.2462	2.0634	2.1905	1.8089
1100956	0.0000	0.0776	0.0161	0.2408	0.0787	0.1901	0.8230	0.0166	0.0413	0.0461	0.0267
1090534	0.0000	0.0000	0.0000	0.0000	0.0000	0.0000	0.0232	0.0000	0.0000	0.0000	0.0000
1095772	0.9638	0.4377	1.2168	1.1131	1.0380	1.0850	5.2954	1.2273	1.1066	0.9998	1.0572
280117750	0.0000	0.1254	0.0000	0.0000	0.0106	0.0000	0.0000	0.0000	0.0000	0.0000	0.0000
1097067	1.0312	1.6266	0.4911	1.6417	1.2854	1.8292	1.9026	1.2502	0.5135	0.8016	0.8703
1091207	0.5066	0.9827	1.3073	2.0266	0.8740	1.0576	0.9743	1.2572	0.9793	1.3871	0.5142
1103493	2.0334	2.7906	2.7799	2.5151	1.8952	2.1926	1.7294	2.2004	2.0427	2.0676	2.5965
1106543	3.1796	3.0625	3.2492	2.9986	2.9621	3.4173	2.3140	2.3945	2.1016	2.0914	2.4354
1105687	0.7045	0.5644	0.0412	0.6474	0.6734	0.1657	2.9916	0.9196	1.1316	0.7084	0.2222
1108531	0.9704	1.5677	1.3522	1.6892	0.9493	1.8838	0.7372	0.8836	0.6208	0.0000	1.0424
280089285	2.5091	2.7341	1.4910	1.9612	1.8418	1.9687	1.4858	0.9535	1.5080	1.5941	0.9630
279870453	0.5279	0.1684	0.0000	0.1302	0.0000	0.0000	0.0000	0.0000	0.2645	0.0000	0.0000
1103290	0.0620	0.0346	0.0029	0.0655	0.0000	0.0721	0.0377	0.0185	0.0000	0.0000	0.0367
1092955	2.8721	1.7084	2.4237	2.9455	1.9669	3.5568	2.9076	2.8085	1.5713	2.0529	2.2085
1103140	2.9053	3.5928	2.3341	2.6596	2.7350	3.5384	1.8140	1.4882	0.9295	1.1236	1.4336
1095761	1.6950	0.4001	0.2626	0.7108	0.4134	0.7353	0.1101	0.0349	0.0000	0.0275	0.2632
1095425	0.5399	0.4219	0.4586	0.4190	0.3133	0.3471	0.7232	0.5987	0.4442	0.6356	0.5583
1089798	4.9507	4.6892	5.3819	4.9960	4.4756	4.7184	3.9248	4.7211	4.8401	4.4809	4.4402
1101236	1.3097	0.5247	0.8239	1.1762	0.7018	0.9572	0.4664	0.5246	0.6583	0.4538	0.4985
1088111	2.4824	2.3311	2.9996	2.2488	1.6675	2.0932	2.5958	2.6940	2.6657	2.6285	2.7280
1087174	4.8253	5.2743	4.7660	4.3919	4.0022	5.1990	3.8426	3.7052	3.4790	3.4756	4.4303
1090469	1.6538	0.2484	0.7596	1.4010	1.5177	1.2504	1.8619	1.8666	0.5989	0.8810	0.8874
1102418	5.3253	4.9358	5.3342	5.0535	5.7890	5.5584	4.5186	4.0254	3.5520	3.3390	3.5236
1098864	0.2467	0.0000	0.0507	0.0000	0.0560	0.0772	0.0088	0.0740	0.0000	0.0000	0.0000
1095833	3.9910	3.3284	3.2595	4.3080	4.1908	3.9430	3.3230	3.0552	2.6288	2.8015	2.3200
1086957	0.1427	0.0223	0.0318	0.0871	0.0595	0.0918	0.0236	0.0737	0.0360	0.0235	0.0000
279738175	0.2918	0.0000	0.0000	0.0000	0.0000	0.0000	0.0000	0.0876	0.0000	0.0000	0.0918
1101460	0.0000	0.0000	0.0000	0.0000	0.0000	0.0000	0.0237	0.0000	0.0000	0.0000	0.0000
279970317	0.0000	0.1594	0.0000	0.0000	0.1189	0.0000	0.0862	0.0801	0.0000	0.0000	0.0000
279859197	1.0084	0.0000	0.3429	0.2927	0.1026	0.0000	0.6118	0.2580	0.2137	0.4691	0.5483
1099993	2.9871	3.8328	2.8840	3.3428	2.7162	4.1429	2.6165	2.3424	1.7707	2.0484	2.2965
279687512	0.6890	0.6942	0.5363	0.5510	0.4646	0.4904	0.9637	0.6500	0.5846	0.8480	0.6204
1098666	2.9515	3.0916	2.6757	3.0544	2.5652	3.2165	2.9990	2.8922	2.6977	2.8260	2.8765
279538352	0.0000	0.0000	0.0449	0.3191	0.1699	0.0000	0.3774	0.1275	0.2024	0.0000	0.0000
1094223	3.8054	3.5468	4.9355	4.0547	3.3577	4.0883	2.7018	3.3523	3.0937	3.2905	3.3189
279900492	1.7331	1.0482	1.3076	1.7356	1.5233	1.7312	1.9008	1.5299	0.8917	1.4590	1.2895
280008253	1.2930	1.9339	2.0642	1.1181	0.9836	1.1073	2.1087	1.8424	1.0866	2.2949	1.8366
1088557	7.0313	6.5132	7.8603	7.0863	6.6880	7.2961	6.0744	6.8024	6.0302	6.5033	6.5998
1089748	3.1548	2.6845	2.9848	2.8087	2.3902	2.5489	3.5531	3.3001	3.1311	3.3758	2.9958
1109083	6.1005	6.0028	6.0901	7.1053	7.3475	6.1263	5.9694	6.2882	4.5430	5.8521	5.2181
1090152	0.6023	0.5774	0.4172	0.6853	0.4178	0.4389	1.9188	0.9107	0.7019	0.8893	0.7590
1094847	0.0000	0.0000	0.8765	0.0000	0.0000	0.0000	0.0396	0.0269	0.0594	0.0000	0.0735
280038910	0.0000	0.0000	0.0000	0.0000	0.0000	0.0000	0.2089	0.0838	0.0000	0.0771	0.0000
279988755	3.6009	3.8567	4.4690	3.6806	3.1500	3.6001	3.8903	4.0790	3.9263	3.9243	4.1275
280128587	0.0000	0.0000	1.4923	0.0000	0.0000	0.0000	0.0000	0.0000	0.0000	0.1186	0.0000
1092790	0.0796	0.1095	0.0541	0.5149	0.0421	0.1887	0.0000	0.0000	0.0000	0.0000	0.0193
279789545	0.5181	0.2407	0.4121	0.4042	0.2953	0.2498	0.2573	0.3803	0.1354	0.5592	0.2509
1091749	8.8587	8.4986	9.0289	8.8339	8.3930	8.9416	8.2121	8.0047	7.6685	7.7146	8.7990
1097680	1.9747	1.4531	2.4719	1.6670	1.3041	1.4696	1.5321	1.6808	1.9461	1.6904	1.7599
1100823	0.9263	0.1624	0.1050	0.6492	0.5255	0.8664	2.6792	0.9252	0.3289	0.4938	0.5815
1090608	2.0456	0.4843	0.8262	0.9445	0.9767	1.3378	2.5823	1.4156	0.5918	1.2800	1.1825
279661263	0.0000	0.0000	0.0000	0.0000	0.0000	0.0000	0.0000	0.3222	0.0271	0.0000	0.0000
1090872	3.2896	3.1202	4.2798	3.3578	2.6339	3.2605	2.4717	3.0778	2.9045	3.0673	3.2934
279823662	0.5571	0.4205	0.3456	0.2951	0.2943	0.2503	0.3157	0.4624	0.4480	0.3482	0.4200
1095278	2.1960	1.9235	2.8104	2.1899	1.4800	3.2907	2.6743	1.7656	1.1776	1.6392	1.9459
279863679	1.3959	1.1812	0.2143	0.2639	0.4898	1.2281	1.0802	0.5533	0.4819	0.2430	0.3165
280054477	0.1958	0.1130	0.0000	0.0000	0.0000	0.0000	0.0000	0.0000	0.0000	0.0891	0.0000
1104712	1.2332	0.5692	1.1968	1.6316	1.3682	0.7400	1.1093	1.7509	1.2668	0.8510	1.1239
1095249	0.7347	0.3470	0.5063	0.5116	0.5374	0.8035	1.7263	0.5400	0.4391	0.5893	0.2883
279939844	0.2470	0.0000	0.0000	0.1108	0.0977	0.0000	0.0000	0.0000	0.0000	0.0000	0.0000
279897541	0.2464	0.3428	0.0519	0.5765	0.2711	0.2908	0.5218	0.5108	0.3121	0.3376	0.2921
1099490	2.2197	2.1767	2.6973	1.9489	1.6904	1.9602	2.1221	2.2082	2.3149	2.3526	2.1429
1092967	4.0080	3.1779	3.9152	3.9444	3.6785	4.2892	2.8434	2.8589	2.2420	2.5863	2.5347
1099222	2.8599	3.2581	2.3266	3.0074	2.9408	2.3539	3.0749	3.0301	2.5171	3.3489	2.5073
1088446	2.9933	0.5876	1.1707	1.4768	0.9593	1.1067	2.2003	2.1162	1.5503	1.9307	1.5530
279801475	0.0000	0.0000	0.0000	0.0238	0.0000	0.0000	0.0000	0.0000	0.0000	0.0000	0.0000
279907749	0.2034	0.0000	0.0000	0.0000	0.0000	0.0000	0.0000	0.1171	0.0000	0.0927	0.0000
1101451	0.6851	0.8435	0.5200	0.5874	0.2887	0.7532	3.0295	0.8508	0.8428	0.8768	0.8539
279922151	0.1201	0.0000	0.0000	0.0526	0.0000	0.0000	0.0000	0.0000	0.0000	0.0000	0.0469
280043264	2.7814	1.2095	1.6337	1.4979	1.6048	0.0000	0.0000	1.2068	2.5720	0.0000	0.0000
1086950	3.4295	3.7954	3.3764	3.5669	3.4245	3.3883	2.1643	2.5112	2.5428	2.4753	2.3601
279658876	0.6820	0.0000	0.0000	0.1053	0.0497	0.0000	0.5505	0.0000	0.0000	0.4201	0.0000
279776934	0.0000	0.0000	0.0000	0.2859	0.1476	0.0000	0.2071	0.0000	0.0000	0.0000	0.0000
279706166	1.1536	0.8460	1.8196	1.1762	0.3738	0.5588	0.0000	0.2559	1.4587	0.0000	0.4424
1089239	3.1437	2.8788	3.9878	3.1154	2.5063	3.1812	2.8216	3.2805	2.9788	3.0930	3.3243
1102506	3.3556	4.0496	3.5645	3.5620	4.1489	4.0765	7.1214	3.4057	2.2704	3.6792	3.7328
1099092	0.1717	0.4567	0.0992	0.2112	0.3723	0.0502	0.5198	0.2502	0.3414	0.2078	0.0375
280030114	0.3193	0.8886	0.0776	0.4884	0.4075	0.4706	2.2874	0.8203	0.4667	0.8330	0.4192
1093162	3.6876	4.3517	2.6875	3.3452	3.2580	2.9122	3.2798	3.2811	3.3438	3.3990	3.2311
1090510	5.8904	5.6266	7.1724	6.3786	5.4474	6.7697	4.0917	4.4858	3.7412	3.9226	5.0487
1097074	2.3000	1.8235	2.3211	1.3876	1.7756	1.0314	1.4464	1.7699	1.9764	1.8672	1.5553
280126142	0.9453	1.2177	0.2770	0.4676	0.8311	0.3432	1.4002	0.7761	1.0385	0.8622	0.0967
1092022	2.5095	2.4673	2.6167	2.2879	2.0476	2.4340	2.6296	2.4845	2.2029	2.6583	2.6010
280059389	0.0000	0.0000	0.0000	0.0000	0.0000	0.0000	0.0238	0.0000	0.0000	0.0000	0.0000
1092079	0.8590	0.6965	0.5362	0.7462	0.4685	0.3748	0.7734	0.8177	0.9991	0.5613	0.7600
279865167	4.2400	3.4059	5.5155	4.4096	4.6529	3.9783	4.5004	4.3198	3.2840	4.9376	3.2507
279718151	0.8800	0.1659	0.7360	0.9229	0.6310	0.1723	0.1776	0.5648	0.6360	0.2517	0.4671
1097798	1.8094	3.1380	0.7449	1.5604	1.6376	1.5294	2.3522	2.2030	1.7733	2.0487	1.3111
1093344	2.7923	2.7730	2.6714	2.3065	1.5103	2.3773	3.0099	2.7026	2.6329	2.7903	3.0197
280028921	0.0000	0.0000	0.0000	0.0241	0.0000	0.0000	0.0000	0.0000	0.0000	0.0000	0.0000
1087802	2.1728	2.2063	2.0860	1.5572	1.5774	1.2604	2.2424	2.0149	2.2974	2.2254	1.9288
280123500	0.1241	0.0000	0.1367	0.0000	0.0000	0.0737	0.0000	0.2573	0.0000	0.0000	0.1407
1101882	1.9803	2.1399	1.9599	2.3648	2.4240	2.1564	2.9684	2.9401	2.0098	2.4397	2.0275
280083526	0.0000	0.0000	0.0000	0.0000	0.0000	0.0000	0.1359	0.0000	0.0000	0.0000	0.0131
280022819	0.1288	0.0000	0.0506	0.2580	0.1197	0.2009	0.3559	0.3326	0.1162	0.1671	0.0462
1103889	2.4900	2.4466	3.3703	2.5402	2.1190	2.4498	2.7093	2.7219	2.6738	2.7397	2.7999
1087636	3.5441	3.5079	4.2692	3.3561	2.9267	3.0075	2.9368	3.4052	3.5185	3.4556	3.6492
280126248	2.2699	2.3325	2.5704	1.6475	1.8408	1.4354	2.8287	2.7019	2.2027	3.0590	2.0588
1104491	2.6287	3.3182	2.7272	3.2252	2.7829	3.0277	3.2932	3.1504	2.3640	3.2277	3.0686
279890542	0.0000	0.0000	0.0000	0.0000	0.0000	0.0000	0.0242	0.0000	0.0000	0.0000	0.0000
1098213	0.8891	0.1447	0.4186	0.2486	0.3584	0.4109	0.2692	0.1509	0.0916	0.2396	0.1094
1094265	3.6062	5.0243	3.2621	4.1995	4.1224	3.5667	3.9890	3.9012	3.5691	4.0428	3.4840
1104358	1.9711	1.6166	1.9137	1.7244	1.3858	1.1590	1.9888	1.9546	2.0011	2.1025	1.8278
1097324	4.1878	4.2404	4.6723	4.5292	4.4976	4.5052	3.4280	3.7941	2.9308	3.5420	3.7336
279839499	0.0514	0.0000	0.0000	0.0435	0.0629	0.0000	0.0917	0.0573	0.0064	0.0270	0.0304
1102773	0.0000	0.0446	0.0000	0.0341	0.0000	0.0000	0.0238	0.0224	0.0363	0.0000	0.0235
279954007	0.0000	0.0000	0.0000	0.0000	0.0000	0.0000	0.7093	0.0839	0.1344	0.0000	0.0000
279948060	0.0000	0.3977	0.0000	0.0000	0.2991	0.0000	0.5803	0.0000	0.0000	0.0000	0.0000
1100929	0.0000	0.0000	0.0000	0.1011	0.0000	0.0697	0.5298	0.0000	0.0000	0.0000	0.0701
1090965	0.0000	0.0000	0.0000	0.0000	0.0000	0.0000	0.0000	0.0246	0.0000	0.0000	0.0000
1087784	3.7396	4.5365	3.8402	4.6302	5.1906	4.4106	4.0844	3.4728	2.2431	3.1645	2.7535
279862106	3.1051	2.4236	4.4552	3.4482	3.4470	2.8194	2.5919	2.7436	2.1851	3.2035	2.3283
1101309	5.0242	4.0562	5.1805	4.8144	4.8080	4.3154	4.3583	5.0513	4.5488	4.5461	4.6579
1089690	4.7033	5.0756	5.4453	4.7321	4.1244	5.2565	5.0000	4.6101	4.3292	4.5640	5.2357
1101787	0.2460	0.8943	0.3874	0.7615	0.3489	0.6501	0.8204	0.4187	0.1725	0.5130	0.6526
1097955	2.8583	2.6580	2.6915	2.7426	2.1660	3.2441	5.8196	3.3169	2.7471	3.1312	3.1223
279789652	1.3565	1.3216	1.4306	0.9625	0.3834	0.7576	1.0595	1.3957	1.4087	1.6190	1.0840
279878010	0.2995	0.2815	0.5566	0.3740	0.5063	0.2381	0.5028	0.4715	0.0000	0.5243	0.3453
280080565	0.7131	0.0000	0.0000	0.0000	0.3192	0.0000	0.1344	0.4050	0.0000	0.1485	0.0000
280106577	0.8304	0.7925	0.7373	0.3579	0.8538	0.3154	0.6314	0.8377	0.6055	0.8741	0.1463
1091426	4.7070	4.7153	4.7858	3.4699	3.9578	4.2819	3.5728	3.3639	3.5412	3.5492	3.8154
279875928	0.0000	0.0000	0.0000	0.0248	0.0000	0.0000	0.0000	0.0000	0.0000	0.0000	0.0000
1099886	0.4111	0.2446	0.4291	0.4205	0.0513	0.8469	2.3557	0.6351	0.4601	0.3608	0.5216
279871588	0.5192	0.4849	0.6190	0.9370	0.6949	0.5876	0.4659	0.6434	0.3177	0.5959	0.4522
279667472	3.4309	0.8804	2.1075	2.1020	3.0531	0.0000	0.6749	1.8346	1.0447	1.5875	0.7414
1100376	0.0000	0.0243	0.0493	0.0186	0.1063	0.0982	1.1276	0.2460	0.0393	0.1454	0.0254
1097628	2.6982	2.8862	2.4690	2.2724	2.4210	2.1337	2.6110	2.5521	2.3278	2.9803	2.3315
280033929	1.6371	1.9164	2.0128	2.6511	2.5878	1.5478	1.7766	2.2731	1.0576	2.1174	1.6327
1098391	1.0666	0.5182	0.4182	1.3075	1.2015	0.9473	0.8163	1.2831	0.3605	0.5288	0.5519
280127398	0.0000	0.0000	0.0000	0.0000	0.0000	0.0000	0.0000	0.0252	0.0000	0.0000	0.0000
1104728	0.0596	0.0000	0.0000	0.0000	0.0127	0.0000	0.1397	0.1207	0.0275	0.0524	0.0525
279825219	0.1117	0.0000	0.0220	0.1191	0.0715	0.0000	0.0000	0.0321	0.0519	0.0000	0.0000
1105661	0.9230	1.1644	1.7580	1.3838	1.0252	1.1458	1.4823	1.4409	1.1057	1.6007	1.2634
1095946	2.6805	3.6648	1.8626	3.3215	3.3859	2.6012	3.2661	2.8848	2.3479	2.8911	2.0406
1095253	4.5373	3.9557	5.4239	4.3631	3.6071	4.5148	4.0324	4.5580	4.1352	4.4717	4.4927
1096280	1.5403	1.2507	1.5975	1.7403	1.4907	2.2236	1.5507	1.5043	0.5569	1.0764	1.0398
1091583	5.7190	5.7384	5.7036	6.0284	5.7033	6.3193	5.0354	4.5646	4.0190	4.4575	4.7929
279789969	0.3904	0.2316	0.0000	0.0000	0.0000	0.0000	0.0747	0.4299	0.2709	0.0000	0.2414
279815318	1.3196	1.0059	0.9665	0.7110	1.0185	0.6616	0.2812	2.1184	0.5402	0.2852	1.4613
1105587	3.4235	4.1382	1.5977	3.1231	3.1878	2.0344	2.2638	3.0848	2.5795	2.9107	2.1757
1096454	0.9190	0.2448	0.1388	1.0708	0.8955	0.7745	1.6624	0.4720	0.0427	0.3986	0.4515
279953430	0.0000	0.0000	0.0000	0.0000	0.0000	0.0000	0.0254	0.0000	0.0000	0.0000	0.0000
1103160	0.0000	0.0000	0.0142	0.0000	0.0000	0.0000	0.1083	0.0000	0.0000	0.0000	0.0217
1094245	3.7494	3.2687	3.9486	3.6517	3.1258	3.5090	3.9108	3.8585	3.6556	3.8952	3.7614
1103286	2.2457	2.9188	1.5453	1.8981	2.9051	1.8724	2.1287	1.6143	1.3313	1.3153	1.2925
1106032	1.8197	2.3854	1.3951	1.3635	0.7297	0.9262	2.6783	1.6171	1.8981	2.2177	2.0224
1099386	1.7052	1.4558	1.9982	1.9276	1.6103	1.6096	1.8618	2.0684	1.8420	2.0970	1.3723
1097758	5.8290	5.4356	6.9624	6.2368	5.7687	6.2487	4.8574	5.3583	4.6736	5.0924	5.4170
279823247	0.5065	0.3220	0.6734	0.7395	0.5845	0.3165	0.1721	0.2106	0.0000	0.0000	0.5911
279841203	0.0000	0.0000	0.0000	0.0168	0.0000	0.0000	0.0000	0.1713	0.0000	0.0305	0.0000
1102451	0.0383	0.0426	0.0148	0.0000	0.0000	0.0000	0.0000	0.0000	0.0349	0.0000	0.0000
1094575	4.7395	3.9287	5.1521	4.6444	4.2513	4.5528	4.1659	4.6510	4.1910	4.3099	4.5886
1087857	1.3898	1.8418	0.7771	1.5489	1.7845	0.4030	1.8567	1.7539	1.2676	1.9327	0.8469
279685990	0.1017	0.0318	0.0424	0.1451	0.0944	0.0203	0.4345	0.4744	0.2385	0.1170	0.1750
1094593	3.1508	1.3030	2.3581	2.0552	1.6333	2.9310	3.0011	1.9226	1.1936	1.8737	2.1659
1098470	0.8534	0.0006	0.1220	0.0865	0.2265	0.7021	0.4320	0.8011	0.0000	0.0363	0.1096
280109050	0.4845	0.4184	0.4071	0.3473	0.4946	0.1452	0.1512	0.0000	0.0000	0.1934	0.2091
1091652	3.5686	5.0811	4.4458	4.3687	3.7895	3.3994	1.1987	1.7503	2.3856	2.1405	2.1632
1093671	1.0403	1.7113	0.8497	0.7787	1.2662	1.0074	2.2250	0.9001	0.8225	1.0796	0.9990
1095060	2.4237	1.4219	0.8894	1.4746	2.1285	1.1896	2.5930	1.8909	0.9345	2.0495	1.0581
279775280	0.6819	0.2561	0.4063	0.8288	0.2853	0.5902	1.6946	0.6607	0.3066	0.7120	0.8711
1089608	1.5084	1.4145	1.0562	2.0694	1.5211	1.1265	2.2916	1.8162	2.1246	1.5299	1.0489
1090827	1.6781	0.1031	0.2265	0.5505	0.7890	0.6197	1.0675	0.8774	0.3279	0.5322	0.3902
1096401	2.7340	2.4891	2.9840	2.6163	2.1648	2.6512	2.9414	2.8769	2.6530	2.8072	2.9410
1096792	3.1797	3.4306	3.4237	3.1242	2.9258	3.5495	3.2747	2.9726	2.5811	3.0107	3.3177
1096629	1.4832	1.5588	1.8555	1.5308	0.9413	1.4820	1.6024	1.5113	1.8944	1.5075	1.4225
280104978	0.0255	0.0000	0.0000	0.0000	0.0000	0.0000	0.0000	0.0000	0.0000	0.0000	0.0000
1091956	1.4567	1.2465	0.7552	1.3373	1.3267	1.0019	0.3233	0.6107	0.4141	0.4451	0.4979
279847698	0.3939	0.0000	0.0587	0.2857	0.0559	0.1644	0.0000	0.3821	0.0000	0.3080	0.0000
1095477	2.9985	3.1957	3.9255	3.2111	2.5695	3.4308	2.7719	2.9827	2.8963	2.9654	3.1342
1097456	2.5145	0.2239	0.5231	0.7605	1.4783	0.4826	0.7859	0.9076	0.1792	0.6454	0.2755
1095721	0.0000	0.0479	0.0650	0.2590	0.0713	0.0000	1.4904	0.2879	0.1502	0.1933	0.3339
279768649	1.2090	0.4015	1.5265	1.1587	1.2047	0.8183	0.0000	0.0647	0.0000	0.0000	0.0678
1091777	0.5126	0.9528	0.4994	0.6184	0.4778	1.2524	7.8026	1.7209	0.6434	1.2663	1.2413
280069715	0.1533	0.1028	0.0000	0.0000	0.0778	0.0000	0.0000	0.0000	0.0000	0.0000	0.0000
1092893	2.2459	2.2122	2.3666	1.7294	1.4161	2.3497	4.4427	1.9997	1.9255	2.6781	2.1994
279989409	0.0000	0.3322	0.6614	0.9713	0.8281	0.2205	0.3019	0.8851	0.2075	0.4060	0.1328
1091840	0.9116	0.7030	0.7555	0.5407	0.4975	0.7651	1.8678	1.1227	0.5746	1.0649	1.0509
280111987	2.8204	1.6479	2.8299	2.4806	2.8319	1.9810	1.7807	2.4337	2.0461	2.0669	1.4736
1103926	3.5801	3.8233	3.5008	3.3782	3.3460	3.4449	4.5183	3.6180	3.5680	3.6673	3.8456
279706068	1.6515	0.2994	0.3003	0.9937	0.3350	0.0000	0.0000	0.3311	0.0000	0.8559	0.5192
1091305	4.3398	4.2033	4.4336	4.2218	4.1943	4.5502	4.0497	3.9801	3.6489	3.8596	4.0465
1088621	7.7007	7.6541	7.0222	7.7128	7.3199	7.7574	6.9518	6.9723	6.3826	6.9725	7.0801
1104788	3.9434	3.7590	4.3214	3.6135	3.0257	3.9219	4.2699	3.8562	3.6490	3.8539	4.3226
1099832	1.2026	1.3202	1.3352	1.0540	0.5859	1.0947	0.7637	1.3091	1.3467	1.0739	1.0694
1106317	0.4868	0.6506	0.9053	0.7734	0.4241	1.3305	1.0928	0.7094	0.2422	0.4033	0.5422
279923912	0.0000	0.0000	0.5870	0.2798	0.1323	0.0000	0.0000	0.0000	0.0000	0.0000	0.1370
1103126	3.6014	3.9777	3.0741	3.6501	3.6316	3.1265	3.8130	3.8755	3.4327	3.7008	3.7109
1104232	2.1945	2.1501	1.1645	1.6574	1.6186	1.4619	2.1870	2.3220	2.0288	2.1081	1.5719
279923007	0.3128	0.0000	0.0864	0.0000	0.1836	0.0620	0.2564	0.2932	0.1023	0.0300	0.1304
280086421	3.5020	2.9042	3.3623	3.0255	2.9041	3.2843	2.7900	2.4749	2.2908	2.7881	2.8508
1097153	3.8589	3.3152	3.3069	2.5915	2.5294	2.7334	3.2197	3.6314	3.3155	3.1963	3.6844
1105175	0.6366	0.4155	0.0468	0.7426	0.3267	0.5672	1.4757	0.7306	0.4711	0.5378	0.6032
1099078	11.1164	11.2836	12.0938	11.1881	11.1833	11.7585	10.0462	10.0595	9.5528	9.8040	10.2991
279996220	2.4987	2.7948	2.4981	1.8752	1.8196	2.4730	1.9863	1.6318	1.6036	2.0095	2.1773
1096292	1.7446	1.6248	2.2612	1.5603	0.9828	1.5323	1.6812	1.7239	1.7203	1.8835	1.8786
280111468	3.4344	3.3697	4.0248	3.1285	2.2947	3.2422	3.2231	3.4923	3.1547	3.6800	3.6502
1097930	0.5843	0.6641	0.8468	0.6458	0.4561	1.2882	5.0236	0.4911	0.4983	0.6749	0.6762
279910413	0.3062	0.9932	0.0499	0.2869	0.0307	0.0000	1.0821	0.4426	0.7623	0.7784	0.0000
279557761	1.4988	1.5262	1.6172	1.6407	1.6274	1.6159	0.7931	0.9389	0.5996	0.7489	0.9695
279667416	0.0000	0.0000	0.0000	0.0257	0.0000	0.0000	0.0000	0.0000	0.0000	0.0000	0.0000
279907086	4.7600	5.5546	4.7770	4.2822	3.7587	4.9870	5.7331	4.2834	4.3962	4.7339	5.1301
1089382	3.8473	1.0264	0.7105	1.6350	0.8411	1.5998	0.2268	0.5921	0.4551	0.3346	0.9548
1094140	0.0553	0.1206	0.1335	0.0472	0.0353	0.0937	0.0335	0.0250	0.0246	0.0633	0.0329
1104407	0.1881	0.0552	0.0379	0.0835	0.0416	0.0000	0.1710	0.1592	0.1723	0.1662	0.0000
279914739	0.0000	0.1658	0.0000	0.0000	0.1080	0.0000	0.0000	0.1815	0.0000	0.0000	0.0000
1102149	4.5104	3.8990	5.2589	4.8074	4.5185	4.4375	4.2047	4.6660	4.2194	4.3220	4.4126
280097375	0.1164	0.1290	0.0000	0.0995	0.0000	0.0000	0.0703	0.0459	0.1064	0.1291	0.0000
1093609	3.1315	2.7642	3.3572	3.3392	3.0925	3.2720	3.3287	3.3161	2.7104	3.3167	3.0358
1092425	5.6402	4.6251	5.3459	5.4091	5.2691	5.4122	5.5053	5.5199	4.4454	5.4839	5.0908
1092732	1.6340	1.9446	1.9525	1.9555	2.1709	1.9853	2.1819	1.9485	1.5246	1.7905	1.6263
1089865	0.6785	0.5591	0.4371	1.0445	0.7272	0.7107	1.0941	0.6431	0.4574	0.8004	0.4678
279875412	0.0348	0.0193	0.0134	0.0150	0.0293	0.0000	0.8733	0.0578	0.0338	0.1128	0.0407
280085352	0.0000	0.2690	0.0658	0.1431	0.0721	0.0991	0.3717	0.2682	0.2894	0.0751	0.0996
1099820	0.0000	0.0000	0.0000	0.0000	0.0000	0.0000	0.2411	0.0596	0.0488	0.0237	0.0000
1098656	0.2835	0.2506	1.3450	0.7302	0.5195	0.4478	0.1778	0.7179	0.2308	0.6044	0.2758
279748098	0.0000	0.0000	0.0000	0.1238	0.0000	0.0000	0.1832	0.1208	0.1406	0.0000	0.0355
279870135	2.8146	0.1981	1.5410	1.2315	1.7562	0.9407	0.8480	1.9214	1.2843	0.8087	0.5479
1097565	0.0000	0.0000	0.0000	0.0000	0.0000	0.0000	0.0259	0.0000	0.0000	0.0000	0.0000
1105947	0.7835	0.6803	1.0039	0.6362	0.4545	0.8715	1.1829	0.6028	0.6252	0.8873	0.7132
1096771	1.1321	0.9125	1.8332	0.8008	0.6844	1.0465	3.4611	0.8354	1.1413	1.9123	0.6454
1088435	0.0078	0.0000	0.0030	0.0000	0.0000	0.0046	0.0141	0.0559	0.0213	0.0000	0.0000
1093183	3.5579	5.2034	4.0971	4.7471	4.7380	4.2522	4.6329	4.3873	3.2938	4.5167	3.9523
279898648	0.4436	0.0902	0.2158	0.1750	0.1279	0.0874	0.0849	0.3302	0.2852	0.2342	0.0826
279726202	2.0199	2.1344	2.7600	1.2923	1.0690	1.3578	2.0751	2.3210	1.9196	2.5827	2.1543
1102153	6.3562	6.7327	6.7268	6.7074	6.3610	7.0259	6.4583	6.1780	5.5538	6.0546	6.5131
1098359	2.6597	2.0275	2.9895	2.4047	1.9487	2.1866	2.2727	2.6831	2.6685	2.5552	2.3799
279843398	0.0000	0.0000	0.0261	0.0000	0.0000	0.0000	0.0000	0.0000	0.0000	0.0000	0.0000
280073540	0.9622	0.5668	1.0897	0.8230	1.0896	0.8677	0.6246	0.7137	0.3653	0.4672	0.5232
1101384	5.1617	5.4669	5.2046	5.1276	4.9323	5.1129	5.7067	5.2988	5.4304	5.4630	5.1333
1092781	3.7032	4.2681	3.6866	4.3843	4.4484	4.1603	4.2653	3.9939	2.8170	3.7550	3.7809
1099789	0.0000	0.0000	0.0000	0.0000	0.0000	0.0000	0.0262	0.0000	0.0000	0.0000	0.0000
1089464	6.8601	7.1556	8.2250	7.5351	6.7667	8.0237	6.6912	6.5587	5.9184	6.3978	6.9342
280121305	0.1570	0.1308	0.1257	0.0320	0.0878	0.1204	0.0000	0.0000	0.0000	0.0000	0.0000
279720656	3.7551	5.9598	5.6459	6.9924	7.7712	3.7261	7.1813	6.9928	3.8487	6.4134	4.7035
279799535	0.0000	0.0000	0.0263	0.0000	0.0000	0.0000	0.0000	0.0000	0.0000	0.0000	0.0000
1107515	0.0000	0.0000	0.0054	0.0000	0.0000	0.0000	0.0369	0.0397	0.0280	0.0000	0.0000
279512043	0.0000	0.0000	0.0000	0.0000	0.0000	0.0000	0.0265	0.0000	0.0000	0.0000	0.0000
279977733	0.0000	0.0000	0.0000	0.0000	0.0000	0.0000	0.0269	0.0000	0.0000	0.0000	0.0000
280030209	0.0000	0.0270	0.0000	0.0000	0.0000	0.0000	0.0000	0.0000	0.0000	0.0000	0.0000
1090095	1.4998	1.0407	1.1111	0.8355	0.3763	0.7796	2.4634	1.4452	1.3285	1.9507	1.0830
1103609	0.3712	0.3284	0.7598	0.5548	0.3338	0.4446	1.0688	0.6116	0.7939	0.4945	0.4434
279794099	0.0000	0.3000	0.0000	0.0781	0.1759	0.1196	0.2162	0.0952	0.0000	0.0251	0.0000
1099595	1.8144	1.0876	1.7962	1.8494	1.4520	1.7285	1.3303	1.7332	1.0487	1.4672	1.5953
1087053	5.0627	5.2263	5.4824	6.1585	6.1950	5.4661	5.3443	5.7477	4.3974	5.1604	4.8490
280107497	1.5999	1.3321	2.7016	2.0144	1.8894	1.8348	2.0572	1.7500	1.0560	1.4755	2.1610
1087424	0.0453	0.0254	0.0058	0.0388	0.0255	0.0330	0.3912	0.0991	0.0137	0.0629	0.1035
1104811	2.0802	2.0000	2.4108	2.5143	2.1565	2.4449	1.6096	1.2550	1.3360	1.3956	1.2577
1096296	3.3037	2.4340	2.9037	2.5590	2.7035	3.4161	3.1213	2.1526	2.1169	1.9025	2.2325
1094462	3.8268	3.0142	4.2713	3.8876	3.3671	3.6461	2.6133	3.0179	3.0684	2.8278	3.0138
280117541	3.4117	3.6302	3.1339	2.8938	2.6439	2.5842	3.7200	3.4624	3.4299	3.8788	3.1779
1092972	0.0000	0.0000	0.0000	0.0000	0.0000	0.0000	0.0000	0.0275	0.0000	0.0000	0.0000
279898440	0.2872	0.3164	0.5074	0.1299	0.0000	0.1744	0.4836	0.0000	0.4840	0.1330	0.1752
1090459	3.0712	2.9851	2.6635	2.6318	2.7842	3.4032	4.5972	3.0514	2.2461	2.9151	3.0118
279960868	0.8611	0.0000	0.2662	0.4321	0.2512	0.0000	0.2053	0.2067	0.1643	0.0000	0.5642
1108874	2.9311	3.3356	3.2540	3.3988	2.7103	3.0860	3.5353	3.3147	2.8538	3.2519	3.7366
279773242	0.0000	0.0000	0.0275	0.0000	0.0000	0.0000	0.0000	0.0000	0.0000	0.0000	0.0000
1099044	1.7723	2.3907	1.7356	2.2089	2.2945	1.5490	2.2982	2.5648	1.8655	2.3380	1.9265
1103068	0.0278	0.0000	0.0000	0.0000	0.0000	0.0000	0.0000	0.0000	0.0000	0.0000	0.0000
1092621	1.8776	2.0364	2.1182	1.3652	1.3679	2.1915	3.7112	1.8107	1.5069	2.2570	1.8726
1098618	2.4644	2.1639	1.8813	2.5527	2.5137	2.4046	3.4286	2.1136	2.0434	1.9951	2.1821
1088507	0.5522	0.5811	0.1309	1.0492	1.1563	0.3994	2.1738	1.0218	0.8226	0.5541	0.2879
279836104	0.0000	0.0000	0.0000	0.0281	0.0000	0.0000	0.0000	0.0000	0.0000	0.0000	0.0000
1101747	0.2703	0.2471	0.0162	0.1110	0.1764	0.3697	2.1307	0.1643	0.1986	0.0990	0.1532
280101140	0.1382	0.0000	0.0275	0.1190	0.0450	0.0417	0.0000	0.0399	0.0000	0.0314	0.0419
1089925	1.1017	1.1998	0.7163	1.0922	1.0792	0.9200	3.2616	1.5596	0.9303	1.6385	1.1984
1086998	2.3007	0.1125	0.4821	0.7308	1.0461	0.2069	0.1012	0.0000	0.0518	0.0000	0.0986
1100788	4.6218	5.7093	3.6605	4.6925	4.5296	4.5002	4.3971	4.2101	3.9974	4.1621	4.3008
1087768	0.8468	1.7122	0.9863	1.3484	1.7765	0.9179	2.1191	1.0662	1.3508	1.0339	0.3846
1099371	0.0000	0.0295	0.0000	0.0000	0.0000	0.0000	0.0000	0.0000	0.0000	0.0000	0.0000
1096328	1.8214	2.5106	4.4701	3.6022	1.3043	4.3882	2.1925	1.6554	1.3442	1.5947	1.8492
1103963	2.3408	2.4915	1.7038	1.9356	2.0505	1.9440	3.5943	2.4433	2.0155	2.4964	2.3635
279991937	0.0000	0.0000	0.0447	0.0499	0.0000	0.0000	0.0353	0.0328	0.0000	0.0000	0.0680
279719855	4.4224	3.8776	5.2223	4.3525	3.8268	4.5362	3.9111	4.1236	3.8959	3.9724	4.3375
279895973	0.8614	0.5429	0.3972	0.6806	0.7762	0.1841	0.2825	0.8041	0.4956	0.6670	0.2333
1091943	0.1988	0.2331	0.3028	0.2854	0.3597	0.3773	0.8842	0.1268	0.0840	0.1488	0.1919
279846878	0.5054	0.1603	0.1114	0.1239	0.0000	0.0000	0.4638	0.1598	0.3165	0.4519	0.0000
1090544	0.8045	0.3695	0.5921	0.5887	0.9523	0.8596	3.5851	0.6242	0.5348	0.3289	0.5689
280017746	3.0181	3.5442	4.1263	2.9147	2.0666	3.4093	3.7826	3.2833	3.2153	3.5600	3.5616
1099965	0.8092	0.7802	1.6101	1.3309	0.6695	1.4300	1.3913	1.2075	0.8908	0.9054	1.2512
1091178	4.6702	4.7059	4.6179	4.6464	4.5646	5.0221	4.4471	4.3491	3.4845	4.2476	4.4263
1096147	0.0296	0.0000	0.0000	0.0000	0.0000	0.0000	0.0000	0.0000	0.0000	0.0000	0.0000
279967770	0.0000	0.4530	0.1711	0.6444	0.8722	0.0000	0.4820	1.1012	0.0000	0.5189	0.0000
279840144	1.5729	0.7693	0.4367	1.0859	0.8764	1.3165	0.9447	0.8533	0.6879	0.6664	0.1858
1093692	3.7437	3.9501	4.9998	4.1230	3.1999	4.2041	3.1711	3.6841	3.1834	3.7087	4.0709
1091933	1.4076	0.0000	0.2278	0.2984	0.5300	0.1435	0.2167	0.6088	0.2175	0.3054	0.1771
1088331	0.2662	0.0533	0.0339	0.0990	0.0736	0.1015	0.1206	0.1234	0.0793	0.0897	0.0889
1091902	0.8923	1.4183	0.6358	1.0716	1.5562	0.8194	6.0240	0.9889	0.8340	1.1820	1.1182
279875163	0.0000	0.0000	0.0000	0.0000	0.0000	0.0000	0.0881	0.0000	0.0092	0.0000	0.0000
1089899	8.2517	8.1905	7.8241	8.5177	8.4955	8.1290	7.5296	7.9303	7.1513	7.5963	7.6984
279709358	0.8747	0.0000	0.0000	0.1696	0.5359	0.0000	0.4524	0.4486	0.0000	0.3494	0.0000
1098714	4.3898	4.9079	5.1617	4.4341	4.2079	4.9433	3.6543	3.9602	3.6829	3.6099	4.2711
1102540	0.7541	0.4390	0.4584	0.8046	0.8409	0.7201	2.4894	0.9605	0.4292	0.6496	0.8903
1097271	0.2206	2.4240	1.7943	1.5399	0.3969	1.3604	1.5655	1.0877	1.0746	1.6071	1.2439
1093160	5.1159	5.9164	5.3615	5.7730	5.6515	5.7336	6.3370	5.5424	4.5910	5.2611	5.9146
1104558	2.5619	2.2516	3.1350	2.5913	2.1212	2.3924	2.2373	2.6039	2.1483	2.3660	2.9607
280005505	0.0000	0.0000	0.0000	0.0253	0.0000	0.0000	0.0000	0.0166	0.0000	0.0130	0.0000
279751729	0.0477	0.1173	0.0723	0.0000	0.0202	0.0418	0.5614	0.0268	0.1468	0.0419	0.0557
1093847	0.1731	0.2797	0.4362	0.1009	0.1196	0.4124	0.1738	0.0665	0.0548	0.0601	0.0000
279880902	0.1110	0.0786	0.1304	0.1297	0.0672	0.2324	0.0844	0.1234	0.0000	0.0126	0.0498
1103185	1.9224	2.1267	1.8297	2.2802	2.4321	1.6162	0.8267	1.5832	1.5775	0.9937	0.6431
1105841	2.2481	1.3274	1.4209	1.8172	1.5047	1.0578	2.1546	2.4364	2.0088	2.2738	1.4913
279810791	0.2003	0.0000	0.0000	0.0000	0.0000	0.0000	0.0000	0.1812	0.0000	0.0000	0.1208
280115211	0.0000	0.0000	0.0301	0.0000	0.0000	0.0000	0.0000	0.0000	0.0000	0.0000	0.0000
1090669	2.9246	3.1071	2.6120	2.3161	1.8176	2.1965	3.0747	2.4505	2.7146	3.0540	2.8505
1092512	0.0000	0.0000	0.0000	0.0000	0.0000	0.0000	0.6022	0.0000	0.0000	0.0000	0.0617
1107630	1.1003	0.2856	0.0000	0.3633	0.0000	0.0000	0.0000	0.0000	0.0000	0.5864	0.0000
1087236	0.0642	0.0000	0.0000	0.0138	0.0000	0.0016	0.0000	0.0182	0.0228	0.0000	0.0091
280118771	1.1980	1.3297	1.7520	0.9186	0.3606	1.3276	1.5012	1.0265	1.0540	1.3525	1.3874
279867329	0.0000	0.0000	0.0000	0.0000	0.0000	0.0000	0.0866	0.0000	0.0000	0.0000	0.0094
280015816	0.3493	0.0000	0.0000	0.0000	0.0000	0.0000	0.0000	0.2054	0.1696	0.0000	0.0000
1092432	0.5640	0.4516	0.1448	0.6185	0.3395	0.2613	0.2240	0.3821	0.4317	0.4499	0.0878
279817181	0.0000	0.0000	0.0000	0.0000	0.0000	0.2379	0.2451	0.5992	0.0000	0.0000	0.0000
279734909	0.0000	0.0000	0.1078	0.0000	0.1095	0.0000	0.0000	0.2964	0.0000	0.0000	0.0000
280098915	0.0000	0.0000	0.0000	0.0934	0.0098	0.0000	0.0000	0.0000	0.0000	0.0000	0.0000
1100329	3.4401	3.7590	3.3896	3.6072	3.7612	3.7104	4.1673	3.8131	2.8150	3.8448	3.4288
1103164	0.0000	0.0664	0.0680	0.1710	0.0501	0.0000	0.0361	0.0982	0.1569	0.0000	0.0000
279918200	0.0000	0.0000	0.0000	0.0000	0.0000	0.0000	0.0000	0.0303	0.0000	0.0000	0.0000
1098193	5.8561	6.0412	6.2524	5.6201	5.3299	5.7026	5.8807	5.7635	5.7000	5.8281	6.2386
1104782	3.3918	3.3812	3.0839	3.2469	3.0357	3.0317	3.2143	3.4259	3.1486	3.3850	3.4310
280076101	0.9995	0.6415	0.4672	0.7759	0.3563	0.2562	0.2639	1.3152	0.6842	0.7909	0.8326
1103917	0.0000	0.2736	0.0000	0.2133	0.1088	0.0000	0.7429	0.3920	0.4216	0.1133	0.1495
1089054	1.4486	0.1444	0.1474	0.4340	0.6967	0.4264	1.0069	0.7293	0.3372	0.4109	0.4482
280028887	0.0000	0.1220	0.0000	0.1822	0.0925	0.0000	0.3613	0.1216	0.1933	0.0963	0.0000
1099705	8.0571	8.4565	8.4082	8.0637	7.6869	8.5992	7.2165	7.4210	7.0192	7.0311	7.8519
1101180	2.6383	2.6138	2.9767	2.5809	2.0517	2.7108	2.5068	2.7177	2.5479	2.5568	2.8563
1096829	1.2666	1.2366	0.8602	0.6238	0.5942	0.4130	1.2447	1.1218	1.3022	1.3472	0.7239
1097272	4.0832	3.4966	3.8815	3.1087	4.3201	4.1035	3.5864	3.4364	2.6222	2.5326	2.6165
1091042	5.4356	5.9369	6.9868	5.6374	4.8290	5.8311	4.1829	4.9216	4.8377	5.1499	5.1280
279721168	0.0768	0.0172	0.0000	0.0533	0.0524	0.0000	0.0000	0.0000	0.0000	0.0000	0.0000
1102772	1.5405	1.6161	1.9810	1.1092	0.8391	1.3978	1.7077	1.3431	1.4616	1.5729	1.6876
279709785	0.0000	0.0000	0.4128	0.0000	0.0431	0.0000	0.0000	0.0000	0.0000	0.0000	0.0000
280120588	0.0000	0.0000	0.0000	0.0303	0.0000	0.0000	0.0000	0.0000	0.0000	0.0000	0.0000
1106337	0.0000	0.0000	0.0000	0.0000	0.0000	0.0000	0.0698	0.0000	0.0000	0.0000	0.0075
1095255	4.0827	4.1032	3.9455	3.5054	3.3410	3.6405	3.5839	3.7053	3.6767	3.9243	3.9042
1094500	3.1296	3.7364	4.8863	3.4082	2.6523	3.6596	2.6532	3.1322	3.1324	3.0233	3.4741
1093180	3.3641	3.0006	3.1565	2.7126	2.0965	2.5253	2.7715	3.0253	3.3340	3.2667	2.7333
1092149	5.4449	5.2553	5.7363	5.4570	5.0646	5.7450	5.3236	5.1692	4.8323	5.0697	5.4994
1096732	0.5964	0.1813	0.4556	0.3259	0.3786	0.4133	0.3143	0.3104	0.3675	0.2341	0.0729
279985803	5.2103	4.6526	4.6470	4.9154	5.6033	4.0153	5.8847	5.5042	4.0735	5.4310	4.9306
1105022	1.4221	1.1776	1.9375	2.0357	1.3398	1.9759	0.5724	0.6838	0.1594	0.6649	0.7195
1105863	1.6664	1.9444	2.3373	0.8119	1.0097	0.3953	1.7774	1.3785	2.5886	1.6631	0.7652
1098908	4.8818	4.9077	5.3185	4.2469	3.7497	4.3872	4.5649	4.5839	4.6276	4.8160	5.0522
1109011	1.9011	2.6271	1.5907	2.4033	2.2047	2.1750	2.2361	1.9099	1.5506	1.8466	1.9699
279721180	4.6254	4.2869	4.8865	5.4098	5.8746	3.9889	5.0301	5.7090	3.0615	5.4597	4.2362
279915620	0.0000	0.0000	0.0000	0.0303	0.0000	0.0000	0.0000	0.0000	0.0000	0.0000	0.0000
280001554	1.0043	0.7437	0.6317	0.6509	0.4255	0.8748	1.3384	1.0508	0.3912	1.1920	0.8488
279704283	0.8246	0.0000	0.0000	0.0000	0.0000	0.0000	0.0000	0.0000	0.0000	0.0000	0.0855
279710709	0.5224	0.0000	0.1898	0.0000	0.0000	0.0000	0.0000	0.7810	0.0000	0.2767	0.3208
279716207	0.0000	0.0000	0.0000	0.0000	0.0497	0.0000	0.0000	0.4810	0.0000	0.0000	0.0000
1098476	2.3507	2.3400	2.9946	2.4099	1.9097	2.6292	3.1726	2.5832	1.9331	2.8900	2.7774
1087476	2.9378	3.2005	3.7065	2.6141	1.8333	2.5076	1.7400	2.3351	3.0363	1.9400	2.9158
1104742	0.0163	0.0625	0.0310	0.0000	0.0247	0.0285	0.0675	0.0091	0.0296	0.0000	0.0191
279951024	0.0000	0.0964	0.8778	0.0000	0.6028	0.0000	0.7388	0.0246	0.0000	0.0000	0.0000
279864995	0.0000	0.0000	0.0000	0.0000	0.0000	0.0000	0.0000	0.0304	0.0000	0.0000	0.0000
1087742	0.3625	0.3971	0.1257	0.3967	0.2470	0.1193	0.3046	0.4540	0.4347	0.4050	0.1671
280084944	0.3028	0.0000	0.0648	0.3827	0.0436	0.0000	0.4369	0.6463	0.1706	0.4900	0.2762
1100967	0.2322	0.9427	0.6602	0.8715	0.5837	0.3475	0.3351	0.4448	0.4281	0.5167	0.4934
279897722	0.1463	1.0624	0.8156	0.9011	0.9023	1.1731	2.2282	0.6233	0.4737	0.6462	0.2470
1086873	3.5669	2.8068	3.3874	2.6941	2.0492	2.4309	3.5432	3.5616	3.3449	3.6990	3.3110
279750035	1.3096	1.1025	1.0650	0.9068	0.5322	1.0796	1.1440	0.8506	1.0980	1.0075	1.0672
279839287	0.0000	0.0000	0.0000	0.0312	0.0000	0.0000	0.0000	0.0000	0.0000	0.0000	0.0000
280026609	0.5974	0.4681	0.6073	0.7918	1.0048	0.2624	0.4979	1.0361	0.2088	0.7439	0.3793
1105063	1.0653	0.7534	0.9885	0.4823	0.7126	1.4605	1.6756	0.6435	0.3802	0.4801	0.5786
1087539	4.8302	5.3920	5.3988	5.0189	4.8118	5.0203	3.9443	4.2984	4.4289	3.9891	4.5880
280049018	3.5915	4.9352	4.1778	6.4606	7.1288	2.6568	4.8231	5.7197	3.7968	4.4324	2.9878
1095669	3.0530	2.9990	3.7171	3.2810	2.6863	3.3008	2.4405	2.8713	2.6539	2.6930	3.0733
1098720	2.8308	2.4411	2.7708	2.6024	2.5678	2.7228	2.6135	2.9677	2.0386	2.9875	2.4766
279836937	0.0000	0.0000	0.0000	0.0000	0.0000	0.0000	0.0314	0.0000	0.0000	0.0000	0.0000
1087990	3.6672	3.2825	4.2210	4.0573	3.5636	3.6063	3.0538	3.9693	3.4966	3.4776	3.5833
1088101	0.1630	0.3967	0.0545	0.2595	0.2267	0.2468	0.9566	0.2778	0.2420	0.2757	0.2050
1088750	1.1554	0.3051	0.2808	0.6400	0.4912	1.0208	1.6793	0.5705	0.2181	0.5691	0.4905
1088876	0.0000	0.0000	0.0000	0.0154	0.0000	0.0000	0.0000	0.0000	0.0000	0.0000	0.0017
280066968	0.5763	0.1506	0.3369	0.1164	0.1490	0.1565	0.7233	0.1502	0.2374	0.1752	0.4884
1090139	4.5813	4.0194	4.9452	4.4932	3.8599	4.6365	4.0476	4.4881	4.0344	4.4749	4.3165
1099320	0.0000	0.0405	0.0000	0.0614	0.0000	0.0000	0.0000	0.0000	0.0000	0.0318	0.0000
1091107	2.9619	2.2743	4.0472	2.9801	1.9404	3.1762	2.5266	2.9657	2.4124	2.7966	3.0897
1100913	2.2243	3.2834	2.1016	2.8262	1.5151	2.8730	1.9211	1.9565	2.0053	2.1816	2.0718
279747134	0.0000	0.0000	0.0000	0.0000	0.0000	0.0000	0.0315	0.0000	0.0000	0.0000	0.0000
1094183	2.9801	2.7590	3.6090	2.8168	2.2180	2.8871	3.0225	3.0825	2.9363	3.2126	3.0948
1093534	1.6456	1.6735	1.2276	1.6419	1.7878	1.4295	2.5273	1.8860	1.2917	2.0097	1.4059
279689317	0.4278	2.0175	0.0000	0.4991	0.4680	0.6782	0.0930	0.3182	0.0000	0.0000	0.2658
279757094	3.6384	3.2933	3.9265	3.3869	2.6414	3.9164	3.0649	3.1213	2.8328	3.1069	3.4391
279925293	0.0801	0.2142	0.2054	0.0348	0.0000	0.1374	0.1418	0.0892	0.0732	0.0705	0.1813
1098489	0.4209	0.6424	0.0894	0.4905	0.7615	0.0000	3.0338	0.6213	0.4070	1.1567	0.0470
279666023	0.9928	0.9552	0.3544	0.7487	0.4542	0.9434	0.7203	0.2838	0.7732	0.3245	0.0698
1102733	0.0205	0.0024	0.0000	0.0436	0.0175	0.0242	0.0320	0.0087	0.0000	0.0000	0.0122
279789791	0.0000	0.0000	0.0000	0.0000	0.0000	0.0000	0.0316	0.0000	0.0000	0.0000	0.0000
1087981	3.1171	2.7117	3.9644	3.2952	2.5320	3.1547	3.1678	3.5470	3.0207	3.3946	3.4277
280064888	0.2276	0.7478	0.6613	1.2838	0.9551	0.3413	0.6423	1.1470	0.9799	0.4469	0.3215
1099510	0.2566	0.2509	0.1667	0.2410	0.0248	0.2520	0.2427	0.0790	0.0561	0.1567	0.2923
1106383	5.2967	5.7848	5.5251	5.7354	5.9298	5.5221	5.3146	5.3526	4.2619	5.1995	5.3649
279482426	0.0000	0.0000	0.0000	0.0320	0.0000	0.0000	0.0000	0.0000	0.0000	0.0000	0.0000
1095059	1.3540	2.4236	1.5716	1.8735	1.8530	2.1229	2.0716	1.3010	0.9146	1.2431	1.5525
1092868	2.2316	2.9343	2.0136	1.8971	1.8705	2.0042	2.9021	2.5512	1.9081	2.6735	2.6132
279914341	5.4349	4.7923	5.4561	5.1023	4.8756	5.3710	4.9712	5.7061	5.0055	5.1598	5.1322
1101269	0.1917	0.0643	0.0783	0.0700	0.0527	0.0498	0.0382	0.0345	0.0000	0.0391	0.1276
1087896	1.7369	2.2499	1.0665	1.2681	1.4219	1.7529	4.6669	1.5374	1.6682	1.6164	1.6391
279846806	0.0000	0.0000	0.0781	0.0000	0.0000	0.0000	0.0000	0.0000	0.0000	0.0088	0.0000
280079792	1.1380	1.1144	0.4443	1.3789	1.1195	0.2233	1.9750	1.5928	1.6734	1.4726	0.4195
1095190	0.0917	0.1627	0.4073	0.3406	0.1952	0.3742	0.0831	0.1020	0.0000	0.0409	0.0000
1097902	1.1393	0.1929	0.2077	0.4077	0.3248	0.5679	0.6679	0.6120	0.2024	0.6037	0.3052
1094518	4.9427	5.2832	6.1011	5.0874	4.1451	5.7749	4.6268	4.5580	4.4935	4.4607	5.1061
279750541	1.4494	1.1414	1.1947	1.0567	0.5189	0.8190	0.9697	1.2540	1.1043	1.4557	1.2455
1095693	0.6087	1.4380	1.0951	0.8946	0.4755	1.3075	1.8629	1.0968	0.6395	1.1387	1.2612
1095010	0.3325	0.2312	0.5645	0.5310	0.3118	0.9309	0.8233	0.3215	0.1299	0.1268	0.0860
279925707	0.0000	0.0000	0.0000	0.0320	0.0000	0.0000	0.0000	0.0000	0.0000	0.0000	0.0000
279945026	1.2439	0.8974	1.8631	1.4039	1.0701	1.0975	1.1695	1.6828	0.8983	1.6718	1.3416
280085489	2.7471	3.4283	3.0671	3.3717	3.3101	3.2481	0.5127	0.6677	0.5856	0.2318	0.4707
1096915	0.5140	0.4542	0.4081	0.8947	0.5570	0.4408	1.4724	1.1643	0.9415	0.8492	0.4496
1101642	2.0668	2.7576	1.9460	2.4698	2.4383	1.9890	3.2230	2.9729	1.7472	2.9762	2.4985
1104890	0.0516	0.0267	0.0157	0.0000	0.0332	0.0319	0.0402	0.0714	0.0000	0.0129	0.0406
1096911	0.0000	0.0000	0.0000	0.0000	0.0000	0.0000	0.0000	0.0321	0.0000	0.0000	0.0000
1098042	0.4423	0.1235	0.3598	0.4193	0.3979	0.0973	0.2758	0.0000	0.1492	0.1665	0.1760
280135616	0.0000	0.0000	0.0000	0.1140	0.0000	0.0000	0.0000	0.0755	0.0000	0.0596	0.0000
280064975	6.0046	6.3949	6.0484	5.2481	5.2636	6.8226	7.4424	5.7104	4.6702	5.7237	6.2547
280065613	0.0000	0.0000	0.0000	0.0322	0.0000	0.0000	0.0000	0.0000	0.0000	0.0000	0.0000
280116726	5.2560	5.2633	5.5038	5.4100	5.5767	5.2645	4.4243	4.6034	3.7548	4.6708	4.6188
280099770	0.0000	0.0000	0.0323	0.0000	0.0000	0.0000	0.0000	0.0000	0.0000	0.0000	0.0000
279763416	0.0324	0.0000	0.0000	0.0000	0.0000	0.0000	0.0000	0.0000	0.0000	0.0000	0.0000
280074455	0.0000	0.0000	0.0327	0.0000	0.0000	0.0000	0.0000	0.0000	0.0000	0.0000	0.0000
280038638	0.0328	0.0000	0.0000	0.0000	0.0000	0.0000	0.0000	0.0000	0.0000	0.0000	0.0000
279881622	0.7396	0.9320	0.3915	0.0000	0.2854	0.5792	2.3874	0.4284	0.5636	0.7151	0.4409
1103449	3.3350	4.7351	3.3311	4.6659	3.9984	4.2956	1.1070	1.4573	0.5222	1.1933	1.4395
1098481	0.2386	0.1668	0.0000	0.0000	0.1748	0.0000	0.0000	0.0707	0.0000	0.0000	0.0000
280099422	0.3962	0.7727	0.3811	0.0943	0.4022	0.2441	1.5547	0.9788	0.3650	1.1209	0.2452
280000165	0.0000	0.0000	0.0000	0.0328	0.0000	0.0000	0.0000	0.0000	0.0000	0.0000	0.0000
1098743	2.4453	3.2410	2.2677	2.6229	2.6942	2.2653	3.2020	2.9534	2.2758	2.9873	2.8219
280127878	0.0000	0.0000	0.0000	0.0000	0.0000	0.0000	0.0000	0.0331	0.0000	0.0000	0.0000
1104420	0.0000	0.0000	0.0000	0.0000	0.0000	0.0000	0.0333	0.0000	0.0000	0.0000	0.0000
1090600	2.7312	2.4137	3.0365	3.1991	2.1971	3.3091	1.7132	2.2405	1.8121	1.8523	2.1701
280079429	0.0000	0.0000	0.0000	0.0000	0.0000	0.0000	0.0000	0.0334	0.0000	0.0000	0.0000
280044426	0.0000	0.0000	0.0000	0.0000	0.0000	0.0000	0.0000	0.0334	0.0000	0.0000	0.0000
1098664	0.0743	0.1611	0.0000	0.0727	0.0319	0.4559	2.3811	0.1423	0.1013	0.0589	0.0511
279775773	0.4115	0.0271	0.2368	0.1197	0.2955	0.1612	0.1398	0.2028	0.0437	0.0828	0.0803
1094275	0.4083	0.2362	0.2217	0.3086	0.1310	0.3850	0.2181	0.2723	0.3415	0.1268	0.1365
279797657	0.0000	0.0000	0.0000	0.0000	0.0000	0.0000	0.0000	0.0340	0.0000	0.0000	0.0000
279152346	0.0000	0.0871	0.0362	0.0506	0.0338	0.0615	0.0266	0.0247	0.0000	0.0194	0.0067
279802052	0.0000	0.0000	0.0405	0.0000	0.0224	0.0000	0.0000	0.0297	0.0000	0.0000	0.0000
279706180	0.0000	0.0000	0.0000	0.0000	0.0000	0.0000	0.0000	0.0341	0.0000	0.0000	0.0000
279860911	0.0000	0.0000	0.0000	0.0000	0.0000	0.0000	0.0000	0.0342	0.0000	0.0000	0.0000
279878917	0.0000	0.0000	0.0000	0.0000	0.0000	0.0000	0.0347	0.0000	0.0000	0.0000	0.0000
1093426	4.0429	4.2161	4.3868	4.1664	3.9381	4.0871	3.3699	3.9018	3.5632	3.7145	4.0451
1094186	5.4840	5.3669	5.4396	5.6576	5.5097	5.8262	4.2477	4.4132	3.4723	4.0389	4.5766
1103002	0.0000	0.0000	0.0000	0.0000	0.0000	0.0000	0.0000	0.0351	0.0000	0.0000	0.0000
279875170	1.7376	1.8976	2.3700	1.9053	2.7501	1.4343	2.7538	2.4187	1.0450	2.2745	1.9873
1087246	0.6343	0.0533	0.0157	0.0802	0.2403	0.0933	0.3257	0.2940	0.0612	0.0985	0.2436
279877748	0.1432	0.0000	0.0000	0.0445	0.0000	0.0000	0.0000	0.0000	0.0000	0.0500	0.0000
280108531	0.1372	0.0898	0.2323	0.4001	0.0000	0.0000	0.5016	0.5009	0.4596	0.2474	0.3590
1108719	0.0960	0.1532	0.1097	0.3134	0.2755	0.3012	2.9466	0.7444	0.4201	0.5194	0.1648
280021963	0.0353	0.0000	0.0000	0.0000	0.0000	0.0000	0.0000	0.0000	0.0000	0.0000	0.0000
1095119	1.9616	2.8296	1.6996	2.0088	2.0266	1.6787	2.7255	2.5316	2.1023	2.6598	1.9891
280075173	6.1773	5.0385	5.5435	5.7421	5.7396	5.2866	5.7097	5.7097	5.5684	5.5483	5.4279
1096612	2.3517	1.9472	2.8369	2.2372	1.9024	2.2721	2.5375	2.6954	2.0928	2.7075	2.4211
1091269	3.7934	3.6932	4.4305	3.6159	3.1418	3.7920	3.0079	3.4556	3.2404	3.5156	3.7056
279930504	0.0000	0.0000	0.0000	0.0000	0.0000	0.0000	0.0354	0.0000	0.0000	0.0000	0.0000
280095690	0.0000	0.1854	0.0000	0.0000	0.0000	0.0000	0.0000	0.2086	0.1277	0.0000	0.0000
1087904	1.5895	0.5362	0.5136	1.3755	1.1709	1.3304	1.9807	1.2730	0.6185	0.9529	0.8755
279940427	0.1051	0.0598	0.0661	0.0459	0.1314	0.0000	0.0642	0.0000	0.0000	0.0199	0.0163
279968446	2.2415	0.0000	0.2775	1.3514	1.7298	0.0000	0.0000	1.8361	0.0000	0.8676	0.0000
280112715	1.6585	1.5784	2.5802	1.4652	0.4928	1.2645	0.0000	0.8393	1.4297	1.1518	0.8060
1094230	0.0000	0.0354	0.0000	0.0000	0.0000	0.0000	0.0000	0.0000	0.0000	0.0000	0.0000
279966459	2.0101	0.6468	0.0000	0.8979	0.8867	0.0000	0.0000	0.0000	0.5457	0.0000	0.0000
1093402	2.6528	2.3733	3.0876	3.0225	2.4338	2.5943	1.8571	2.7971	2.1046	2.7357	2.4045
1102097	0.3228	0.1135	0.0564	0.0722	0.0977	0.1018	0.0535	0.1439	0.1557	0.0519	0.0349
1091949	0.0000	0.0323	0.0000	0.0000	0.0243	0.0000	0.0000	0.0637	0.0000	0.0000	0.0065
279972735	10.9105	9.7865	9.8321	11.7307	12.7578	7.9120	9.1448	11.3022	9.9726	9.4762	8.1673
1088412	2.8328	2.3749	3.2628	2.4701	1.8418	2.1679	2.4382	3.0336	2.9406	2.9803	2.6523
1092213	2.4982	2.1525	3.1471	2.6864	2.1407	2.3995	2.2246	2.5767	2.4507	2.5894	2.4807
1104442	1.8447	2.6995	1.9642	2.1134	2.1474	2.3931	2.1393	2.3190	1.6707	1.5191	2.3006
1103112	0.1600	0.1205	0.0256	0.0597	0.3016	0.0743	1.4224	0.0372	0.1171	0.0148	0.0390
1100019	1.6101	2.2706	0.3389	1.3118	1.1554	0.6725	0.9710	1.1216	1.4588	1.0052	0.8361
280108490	0.0000	0.0000	0.0355	0.0000	0.0000	0.0000	0.0000	0.0000	0.0000	0.0000	0.0000
1093178	2.9023	1.7905	1.9234	2.4794	2.3067	3.0794	2.6086	2.0617	1.0156	1.8239	1.6476
1095485	4.2685	4.3849	5.2677	4.5196	3.2917	4.8822	3.4918	4.1497	3.8274	3.9819	4.3190
1108230	0.7008	0.9279	1.5381	0.7650	0.5964	0.5820	1.0901	0.9062	1.1737	1.0179	0.8832
280080402	0.2821	0.3588	0.4705	0.4535	0.2407	0.2240	0.4754	0.8830	0.4786	0.7334	0.2250
1091973	3.3349	2.9752	3.2294	3.0916	3.0157	3.1988	2.3060	2.6486	2.3173	2.6858	2.5230
280119429	3.2295	3.4233	3.2728	3.0605	2.6152	2.9750	3.2429	3.2335	3.1002	3.4115	3.4457
1087946	0.6887	0.9137	0.6474	0.9108	1.0748	0.8407	0.9537	0.5818	0.3076	0.2999	0.7036
280077470	3.6633	3.3652	4.6487	3.6981	3.0575	3.9386	3.3871	3.5109	3.1901	3.5920	3.7438
279943784	0.2731	0.1668	0.0878	0.1595	0.0000	0.1318	0.2200	0.0855	0.3208	0.0676	0.0455
1101869	5.8425	6.0929	6.4010	5.9804	5.6025	6.3541	5.5013	5.8909	5.3542	5.6469	5.9447
279816981	0.2859	0.0000	0.0000	0.1292	0.0000	0.0000	0.0000	0.0767	0.0000	0.0000	0.1743
279668946	0.0000	0.0000	0.0000	0.0358	0.0000	0.0000	0.0000	0.0000	0.0000	0.0000	0.0000
280053328	0.6427	0.0287	0.0196	0.1466	0.2923	0.1692	0.1447	0.4646	0.0463	0.0876	0.1436
1096613	6.3374	5.7083	6.9593	6.8818	6.8140	6.1303	5.6340	6.3057	5.5284	6.1995	5.4983
1096625	3.8136	3.5182	4.0592	3.4334	2.9187	3.2329	3.8738	3.9028	3.8680	4.1259	3.6975
279495577	0.1939	0.0570	0.1506	0.0861	0.2031	0.0593	0.1673	0.2751	0.0915	0.0957	0.1586
1100602	2.8872	2.9807	3.8676	3.0395	2.3887	3.1324	2.7560	3.1510	2.9908	3.1838	3.0037
280115320	0.2395	0.4203	0.2852	0.0873	0.1482	0.1464	0.0000	0.0000	0.1065	0.0000	0.1470
1093682	2.4851	2.1873	2.6205	2.6893	2.3799	2.6004	2.1358	2.4038	1.8381	2.2953	2.3569
279779876	0.3000	0.3019	0.2882	0.1142	0.1071	0.2522	1.2676	0.3400	0.2733	0.4519	0.3459
280083800	0.3010	0.0000	0.0000	0.2611	0.0000	0.1831	0.0000	0.0000	0.0000	0.0000	0.0000
280069679	0.0000	0.0000	0.0361	0.0000	0.0000	0.0000	0.0000	0.0000	0.0000	0.0000	0.0000
1093212	3.8177	4.0990	3.5256	3.8498	3.8011	3.7646	4.2691	3.9056	3.5208	4.0575	3.8642
279801439	0.0000	0.3132	0.0000	0.0652	0.0642	0.0000	0.2555	0.0000	0.1355	0.0668	0.0000
279841251	1.5124	2.1602	1.7939	2.3336	2.4404	2.0832	4.1883	2.3278	1.3626	2.3225	1.9573
280010756	0.0674	0.0000	0.0000	0.0000	0.1382	0.0000	0.1196	0.1808	0.0000	0.0000	0.0000
1089729	4.9088	5.6220	4.5270	5.0269	4.9370	5.1837	4.8184	4.6785	4.0727	4.6717	4.8053
1103780	4.0813	4.7020	3.7393	3.7014	3.6036	3.7081	3.9485	3.9240	3.8231	4.0884	4.1223
279725401	0.0000	0.0000	0.0000	0.2327	0.0000	0.0000	0.0000	0.1561	0.0000	0.1239	0.0000
1094177	0.0000	0.0000	0.0000	0.0000	0.0000	0.0000	0.0000	0.0362	0.0000	0.0000	0.0000
1098336	2.5790	1.4790	1.8593	1.9062	1.8375	1.5792	2.5638	2.4942	2.0094	2.4153	1.9488
279709771	0.0000	0.0000	0.0000	0.3593	0.0000	0.0000	0.0000	0.0000	0.0000	0.0434	0.0000
280007754	1.0963	1.2828	1.4690	1.2019	0.9738	1.0903	1.5815	1.1566	1.4164	1.3240	1.2375
1093639	0.1093	0.0140	0.0380	0.0836	0.0315	0.0290	0.6090	0.0414	0.0996	0.0986	0.0888
1092316	1.3787	1.1171	1.4496	1.0663	1.0645	0.9366	1.2053	1.0893	1.2478	1.3405	1.1104
279723439	0.9599	0.0000	0.4407	0.4853	0.4364	0.3492	0.2907	0.5605	0.2945	0.1478	0.4701
279986601	0.0000	0.0000	0.0000	0.0000	0.0000	0.0000	0.0367	0.0000	0.0000	0.0000	0.0000
1106516	4.0070	3.1870	2.8599	4.5810	5.2724	4.1904	7.4949	3.3056	2.3133	2.4912	3.3287
1087515	3.3345	2.7442	4.2301	3.9895	3.5691	3.4117	3.1870	3.6181	2.6721	3.5558	3.2553
1088173	0.0556	0.0923	0.0000	0.0000	0.0237	0.0327	0.5218	0.0000	0.0331	0.0489	0.0650
279962122	0.0000	0.0000	0.0000	0.0000	0.1011	0.0000	0.0000	0.8212	0.0000	0.0000	0.0000
279791981	2.3123	2.0744	2.7216	1.9557	1.7063	2.6483	2.0319	1.7275	1.3456	1.7203	2.1853
280110718	0.0000	0.0000	0.0000	0.0372	0.0000	0.0000	0.0000	0.0000	0.0000	0.0000	0.0000
1094436	7.1369	7.5161	7.0964	7.3160	7.3582	7.7782	7.0505	6.7173	5.9597	6.3685	6.7887
1090538	2.7841	2.5227	3.2868	2.7698	2.2548	2.6359	2.7433	2.9025	2.7060	2.9812	2.9293
1098897	0.0000	0.0350	0.0820	0.0399	0.0393	0.0183	0.1444	0.1182	0.0564	0.0938	0.0365
1096166	1.5061	1.6351	1.3080	1.7555	1.9218	1.5564	1.6108	1.4285	0.8801	1.4859	1.0323
1088886	3.0953	2.8633	3.8177	3.3326	2.8694	3.3456	2.4081	2.4539	2.4245	2.4725	2.7478
1097982	3.4217	3.0738	4.0071	3.7427	2.9897	3.7427	3.1720	3.5457	3.1896	3.2727	3.4954
1104743	4.0761	4.2217	2.9279	2.5663	2.9370	4.7085	3.4278	2.6368	2.2084	1.7003	2.5825
279905073	0.0000	0.0591	0.0000	0.1135	0.0000	0.0328	0.0000	0.0000	0.0000	0.0247	0.0000
1109148	0.7914	0.0918	0.0549	0.0857	0.1698	0.1670	0.2518	0.0894	0.1018	0.0421	0.1563
279661200	0.8611	0.5374	0.0000	0.0000	0.3438	0.0000	0.2940	0.0000	0.0000	0.3730	0.0000
1099109	3.7311	4.1189	3.9143	3.9703	4.1544	4.2378	3.9577	3.8402	2.9066	3.6536	3.6348
279905392	1.9018	1.9355	1.5361	2.1784	2.0058	1.7734	0.9645	1.4122	1.1654	1.2487	1.0367
1093143	0.0878	0.0503	0.0000	0.0384	0.0379	0.0000	0.8458	0.0822	0.1575	0.1152	0.0388
1088070	2.7849	3.4904	2.7882	3.1116	3.3686	2.6473	3.3602	3.1269	2.7636	3.2855	2.7007
1092575	0.0000	0.0000	0.0000	0.0375	0.0000	0.0000	0.0000	0.0000	0.0000	0.0000	0.0000
1087484	3.1174	3.4330	3.7074	2.9581	2.4874	3.2438	3.4814	3.2724	3.3380	3.2617	3.4775
1097137	4.8546	4.8791	4.7921	4.6612	4.3613	4.7035	3.7226	4.1456	4.0029	3.9915	4.5213
1103797	2.8815	4.0744	3.0480	3.4316	3.2358	3.1847	0.3329	0.7095	0.7314	0.5833	0.8141
280113107	0.0675	0.0000	0.0000	0.1028	0.0570	0.0259	0.0000	0.0376	0.0000	0.0000	0.0060
1098726	1.0924	1.0370	0.2372	0.6152	0.5664	0.4309	3.2190	0.9967	1.4460	0.9786	0.6685
280059249	0.4918	0.0000	0.0000	0.0000	0.0000	0.0000	0.0000	0.2950	0.0635	0.2006	0.0000
279766773	0.1537	0.1712	0.0607	0.3107	0.0666	0.1573	0.0000	0.5541	0.1406	0.1452	0.1808
279760469	0.0000	0.0000	0.0000	0.1548	0.0000	0.0000	0.0000	0.0000	0.0192	0.0000	0.0000
1087014	3.5826	3.1420	3.7691	3.6589	3.3140	3.0758	2.1778	3.1784	2.9950	2.9521	2.8742
279907286	1.0657	0.7143	0.3242	0.9387	0.6969	0.8184	0.8738	0.7125	0.6048	0.2980	0.8558
279732253	0.0000	0.0000	0.0000	0.0000	0.0000	0.0000	0.0000	0.0376	0.0000	0.0000	0.0000
1098014	2.6541	2.5743	3.0747	3.3080	2.6677	2.2629	2.1000	2.6822	3.0314	2.5818	2.2027
1090705	0.0161	0.0090	0.0000	0.0274	0.0068	0.0000	0.9575	0.0179	0.0000	0.0624	0.1182
279958940	1.1196	0.3179	1.0854	0.6455	0.3877	0.3295	1.1033	1.0458	1.2237	0.8762	0.7549
1097105	3.0437	3.1938	3.1641	3.1719	2.8048	3.2704	3.5632	3.3138	2.9520	3.2907	3.3609
1089115	3.1138	3.0268	3.1646	3.1674	3.1784	2.9304	3.8517	3.5320	2.6953	3.4991	3.4406
1105437	2.3395	2.2667	2.0440	2.4864	2.9336	2.2003	2.2263	2.0122	1.4782	1.7816	1.6123
1096253	2.2660	2.0546	2.3516	1.8296	1.5633	1.6884	2.3905	2.3928	2.3192	2.6000	2.0251
1091756	3.7043	3.5027	3.7907	3.2956	2.5789	2.5250	3.4275	3.7744	3.8700	3.9359	3.6483
279754389	0.0000	0.8249	0.0000	0.0000	0.1023	0.0000	0.0000	0.0000	0.0000	0.0000	0.0000
1098277	0.0000	0.0000	0.0000	0.0000	0.0000	0.0000	0.0000	0.0376	0.0000	0.0000	0.0000
1097233	3.3281	3.1934	4.3936	3.7860	2.9377	3.8277	3.2652	3.4764	3.1155	3.3608	3.6347
1098449	4.1658	3.6655	5.0275	4.7587	3.8076	4.7032	3.1825	3.9188	3.3242	3.4351	3.8364
1099943	0.7947	0.2629	0.6783	0.5863	0.6104	0.6160	1.3527	0.5516	0.3861	0.7994	0.4325
1102612	0.4014	0.2244	0.3283	0.4483	0.3390	0.3281	0.0597	0.2383	0.1126	0.2617	0.0450
1106040	0.0000	0.0000	0.0000	0.0000	0.2501	0.0000	2.7621	0.6225	0.3026	0.1536	0.2019
279875383	0.0000	0.0377	0.0000	0.0000	0.0000	0.0000	0.0000	0.0000	0.0000	0.0000	0.0000
1098321	2.3023	1.9893	2.8813	2.1913	1.8850	2.6062	2.2632	2.0905	1.7960	2.0576	2.3033
1096480	3.5057	3.2740	4.2325	3.3527	2.6954	3.1879	3.5698	3.7455	3.6534	3.7564	3.7597
1106390	0.2343	0.1572	0.0177	0.1626	0.1144	0.0457	0.1636	0.1037	0.2261	0.0626	0.0739
279781782	1.9415	2.5608	1.5522	1.7952	1.8594	1.5344	1.9813	1.6639	1.6972	2.0501	1.7520
280037388	2.3443	2.0695	1.4808	2.5960	2.1473	2.4200	3.6034	2.9148	1.7768	2.3364	2.4972
279721695	0.2493	0.0743	0.0511	0.0570	0.0561	0.0773	0.1553	0.1445	0.1189	0.0584	0.1513
1097431	0.9122	1.4156	0.9155	1.9342	1.6860	1.0590	2.3622	1.6251	0.8598	1.5776	1.3214
279830541	0.0000	0.0000	0.0000	0.0000	0.0000	0.0000	0.0000	0.0388	0.0000	0.0000	0.0000
1093247	4.4842	5.0615	4.9896	4.9716	4.8309	4.9254	5.0521	5.0769	4.3729	4.9838	4.9886
280008227	0.0000	0.0000	0.0000	0.1667	0.0000	0.0000	0.0000	0.0000	0.0000	0.0209	0.0000
1101791	1.6837	1.3524	1.7706	1.1231	0.5073	1.1015	1.8038	1.7886	1.6569	2.1165	1.3473
279817988	0.0000	0.0000	0.0000	0.0000	0.0000	0.0000	0.0000	0.0390	0.0000	0.0000	0.0000
279904427	0.0000	0.0000	0.0000	0.0000	0.0000	0.1494	0.3369	0.4523	0.0000	0.1327	0.0000
1096665	1.3024	1.8471	1.0456	1.2228	1.1871	1.4836	2.8764	1.1342	1.0766	1.6381	1.2187
280061336	0.0000	0.0000	0.0000	0.0390	0.0000	0.0000	0.0000	0.0000	0.0000	0.0000	0.0000
1088712	1.5872	0.6559	0.4579	0.7780	0.8070	1.3634	1.8882	0.7982	0.4002	0.7277	0.7092
279849354	0.0000	0.0000	0.0000	0.0392	0.0000	0.0000	0.0000	0.0000	0.0000	0.0000	0.0000
1100414	4.0098	3.4562	3.6665	4.0807	3.9793	3.9305	3.9739	3.8715	3.1779	3.6699	3.7615
279943249	1.3144	0.0837	0.1652	0.4467	0.1407	0.3186	0.4000	0.6162	0.4735	0.4872	0.3131
1088026	4.9414	5.2036	4.4187	4.8813	5.3740	3.8248	4.3725	4.8228	4.4375	4.8585	4.1398
1100272	1.0382	0.4884	1.1059	0.9934	1.0155	1.1925	1.0633	0.7314	0.4253	0.6971	0.4577
1099007	0.0706	0.0646	0.2451	0.1623	0.1723	0.0434	0.0000	0.0127	0.0116	0.0167	0.0223
1095117	1.5308	1.9657	1.2981	1.9161	1.6979	1.3675	2.7557	2.4281	1.5359	2.3530	1.8423
1101300	3.4220	3.4683	3.7460	3.2599	3.3690	3.2289	4.3660	3.8642	3.2424	4.0237	3.6811
280107557	0.0000	0.0392	0.0000	0.0000	0.0000	0.0000	0.0000	0.0000	0.0000	0.0000	0.0000
1092413	0.8730	1.1605	0.9070	1.3675	1.0510	0.8368	3.9971	2.8143	1.1152	1.8649	2.0572
280078288	1.1123	0.9988	0.7854	1.2022	0.7430	0.8207	2.8189	1.5461	1.2475	1.5552	1.3139
280021312	0.9129	0.5799	1.4221	0.9564	0.9202	1.0615	0.6206	0.8321	0.1235	0.6003	0.8971
1090379	3.7768	3.4934	3.5640	3.3768	2.8761	3.7129	3.4123	3.3320	3.3088	3.3364	3.5827
279839611	0.9557	0.6289	1.2606	0.7050	0.5499	0.9502	1.2271	1.1351	0.8921	1.0890	0.8801
279957745	1.3950	0.9361	2.0018	0.9639	1.4235	0.2301	0.6189	1.1644	1.1471	1.2011	0.7611
279848720	0.0000	0.0810	0.0188	0.0600	0.0411	0.0000	0.0573	0.0000	0.0000	0.0428	0.0288
279938161	0.0000	0.0392	0.0000	0.0000	0.0000	0.0000	0.0000	0.0000	0.0000	0.0000	0.0000
1099107	5.8852	6.4559	7.0407	6.2194	6.1875	6.8562	6.4964	5.5954	5.2894	5.6057	6.1227
1091752	2.1360	2.1591	2.7255	1.9961	1.5331	2.0353	3.2437	2.3640	2.5069	2.6153	2.4054
1090663	3.0261	3.7724	3.0456	3.2561	3.0717	3.7108	3.2718	2.8104	2.4623	2.9298	2.8343
1092954	1.2235	1.4937	1.2738	1.1688	1.4476	1.0433	0.6078	0.8488	0.6952	0.7818	0.7927
279846686	0.0573	0.0640	0.0222	0.1198	0.0950	0.0337	0.0687	0.0638	0.0522	0.0000	0.0669
1105520	0.0000	0.0000	0.0567	0.0240	0.0215	0.0000	0.0000	0.0438	0.0329	0.0000	0.0000
1102276	3.5138	3.8867	3.3811	3.0411	2.0889	3.5248	2.2188	2.6292	2.8562	2.8462	2.8926
279970402	0.0000	1.1771	0.0000	0.0000	0.4468	0.0000	0.0000	0.4084	0.0000	0.0000	0.0000
1092036	2.1587	1.0766	1.6929	1.7724	1.0249	2.1152	3.1442	1.8876	1.3248	2.2397	1.6344
279832040	0.9720	1.2404	1.9241	2.0897	1.2805	1.1895	0.9516	1.3982	1.3191	1.2903	1.2391
1104819	2.4892	2.4881	2.3729	2.2407	2.3865	2.4346	1.5249	1.2440	1.3463	1.5968	1.1690
1090871	1.8463	1.7433	2.0477	2.2484	1.6893	1.6942	1.3119	1.9668	2.1433	1.8011	1.1508
1089227	1.2421	0.7904	0.3557	1.5361	0.8941	0.6645	0.9689	1.2482	0.9377	1.1714	0.6682
1104324	2.0266	1.5239	2.5767	2.1322	1.9040	1.8919	0.9086	1.4632	1.0385	0.9780	1.7704
1099907	0.0000	0.0393	0.0000	0.0000	0.0000	0.0000	0.0000	0.0000	0.0000	0.0000	0.0000
1087793	1.0632	1.3727	0.9632	1.1439	0.8510	0.8410	2.9332	1.4191	1.4844	1.5972	1.2714
279777942	0.0000	0.0351	0.0121	0.0000	0.0133	0.0000	0.0000	0.0000	0.0000	0.0000	0.0000
280112272	0.0070	0.0000	0.0000	0.0000	0.0534	0.0000	0.0759	0.0705	0.0000	0.0000	0.0000
1091576	6.4400	7.5211	6.3861	6.8710	6.8615	7.1131	4.6239	4.1805	3.4271	4.2334	4.7757
1108805	0.0000	0.0000	0.0000	0.0019	0.0000	0.0000	0.0254	0.0000	0.0000	0.0000	0.0049
1095034	3.0048	3.4469	1.7011	1.9089	1.4987	1.3407	2.4536	2.5935	3.2410	2.6361	2.0931
279831908	1.0341	0.9159	0.6608	0.7709	0.8769	0.4909	0.9349	0.9370	0.9562	0.9717	0.6411
279864179	0.0941	0.0000	0.0632	0.0277	0.1043	0.0179	0.0389	0.0704	0.0000	0.0284	0.0000
279430494	2.7088	2.1305	2.4406	1.9360	1.9229	1.7532	2.3810	2.5336	2.2671	2.7830	2.2065
280107790	2.1844	1.7972	2.3660	1.8238	0.9804	1.7371	2.9082	2.4895	1.9422	2.5830	2.6475
1096005	3.7399	4.5437	4.2564	4.4767	4.4276	4.2723	3.5992	3.7646	3.4434	3.6485	3.4538
1099446	2.4600	2.3240	3.1732	2.5544	1.9403	2.2202	2.2974	2.7977	2.7297	2.7403	2.5482
1089081	3.2939	4.0636	1.6488	3.4362	3.7978	2.1453	3.0154	3.1465	2.6728	2.9823	2.1028
279801213	8.7567	7.7927	7.6342	8.0185	8.1989	8.5838	8.3811	7.4162	6.2022	7.1650	7.9363
1100331	4.4209	4.5104	4.2457	4.1138	4.5762	4.3596	3.8698	3.4584	2.9504	3.5176	3.7698
279886124	1.0232	1.6254	0.6914	0.9903	0.6401	1.1988	1.0343	0.9198	1.0832	1.0913	0.4477
279724059	0.5969	0.7335	0.3134	0.3311	0.4194	0.0807	0.8327	0.6467	0.5808	0.9191	0.1830
1090388	4.4379	4.8623	4.0726	3.8344	3.9564	3.9378	4.4702	4.0897	4.0047	4.3872	4.4412
280107014	1.2014	0.3859	0.4778	0.5682	0.2818	0.2862	0.8176	0.7386	0.7261	0.9370	0.5666
1104241	0.6326	0.1449	0.0677	0.2159	0.2928	0.1858	0.4023	0.2335	0.1567	0.3272	0.0651
279991475	0.0000	0.0393	0.0000	0.0000	0.0000	0.0000	0.0000	0.0000	0.0000	0.0000	0.0000
1093685	0.5461	0.4283	0.4652	1.1333	1.1047	0.2606	1.3543	1.1298	0.6586	0.8175	0.5003
1107368	0.0905	0.0573	0.0724	0.0956	0.0388	0.0456	0.1934	0.1768	0.1375	0.1492	0.0701
1088481	2.3216	2.8516	2.1142	2.3101	2.6092	2.1606	2.1970	2.2486	2.1447	2.3809	1.6172
1104574	2.6836	3.8294	2.7682	3.3537	3.6369	3.0138	2.9494	2.6692	2.0044	2.7198	2.5123
1105084	4.5360	4.5430	4.8339	4.4114	4.4827	4.8508	4.7761	4.5116	3.7291	4.3741	4.7238
1095279	3.7114	3.3227	3.9351	3.3759	3.1624	4.0268	4.2382	3.3848	2.7879	3.2605	3.9363
1092776	1.3803	0.7308	0.3471	0.7006	0.8329	0.4167	0.7199	1.0794	0.6714	1.0079	0.4749
1098131	4.0004	4.4388	3.7731	3.9591	3.8470	4.4943	4.6358	3.7494	3.0336	3.8963	4.0649
279732029	0.3207	0.6397	0.6739	0.8035	0.2743	1.0377	0.8380	0.5380	0.4224	0.4086	0.4096
1093364	0.2712	0.2592	0.0669	0.1684	0.0943	0.2399	0.5586	0.1732	0.1545	0.2290	0.2261
1100116	0.4771	0.3099	0.2598	0.3754	0.2014	0.4473	3.5105	0.6865	0.5079	0.5306	0.7996
280124352	2.0947	1.9660	1.9928	2.0576	1.8525	2.1631	0.6981	1.3639	0.9661	1.3152	0.8171
1091060	1.9454	0.8381	1.1722	1.3485	1.5379	1.6061	1.6850	1.4753	0.9161	0.9394	1.1998
279713413	0.0000	0.5602	1.4124	0.0432	0.2208	0.2999	0.0000	0.0000	0.0000	0.0000	0.1615
279846545	0.7811	0.8661	1.1106	0.2635	0.1094	0.4092	1.3680	0.8360	0.7989	1.0953	0.9918
280125736	3.7028	3.1775	3.9553	2.6133	3.1847	1.7813	3.1410	3.3836	3.6712	3.7448	2.5837
1102016	4.3079	4.0390	5.1963	4.7008	4.1104	5.2489	4.4908	4.0085	3.4565	3.6625	4.3439
1099005	0.0450	0.2821	0.2820	0.2337	0.1569	0.0456	0.0470	0.0330	0.2027	0.0962	0.0231
1097714	0.0594	0.1400	0.0116	0.1590	0.0805	0.0877	1.3570	0.2131	0.2575	0.1191	0.1900
1094053	1.3515	1.1329	1.8402	0.8902	0.6882	0.7795	1.1503	1.4022	1.3830	1.5885	1.1690
279997535	2.0847	2.1804	2.2248	1.6047	0.8440	1.2758	2.2746	1.9585	2.0317	2.4688	2.3067
279834986	0.0000	0.0000	0.0394	0.0000	0.0000	0.0000	0.0000	0.0000	0.0000	0.0000	0.0000
279665484	0.6977	0.7441	0.0000	0.4379	0.5832	0.0000	0.0000	0.6590	0.4809	0.1082	0.2309
1103947	2.2502	1.5614	2.7818	2.4794	1.6868	2.0691	1.5969	2.5298	2.0400	2.2838	1.9888
1088853	3.1767	3.8022	3.1842	3.3385	3.1980	3.5997	3.4006	2.9202	2.5756	3.1336	3.2008
1096423	5.7565	5.9353	5.7658	5.6373	5.4037	5.2893	5.4816	5.7843	5.5592	5.9306	5.8792
1106309	0.0759	0.2774	0.2209	0.1001	0.3057	0.0448	0.0462	0.1097	0.0693	0.0000	0.0000
279794082	1.8706	1.7503	0.3762	1.6668	1.9108	1.0059	3.1067	2.3359	1.4703	2.0423	1.1381
1094678	3.6347	3.5936	3.5804	3.4586	2.8505	3.6767	3.8869	3.8622	3.3384	3.6503	3.9917
280027355	0.0000	0.0961	0.0000	0.2872	0.0000	0.0000	0.0000	0.0000	0.1086	0.0000	0.0000
1092220	3.8777	3.9725	4.4204	4.2032	3.8829	4.2301	3.5634	4.0072	3.2619	3.9099	3.9587
279764504	0.0000	0.1970	0.0000	0.1527	0.5488	0.0920	0.5240	0.6191	0.0000	0.0000	0.0000
1099387	3.7904	3.8516	4.0639	4.0803	3.9191	4.2226	4.7982	4.0998	3.4606	3.9247	4.2339
280074037	0.7470	1.2074	0.6153	0.6821	0.8352	0.5405	2.5848	0.8954	0.5516	1.1083	1.2170
1093926	4.3221	4.8473	5.1955	4.2618	3.6309	4.7229	5.1175	4.5898	4.4064	4.6074	5.0844
1102272	0.2829	0.5635	0.4116	0.2659	0.2846	0.2359	0.5423	0.5244	0.3229	0.5467	0.4551
1087713	0.7148	0.8135	0.6021	0.6209	0.6501	1.0874	1.2895	0.6592	0.4166	0.4563	0.6748
1088645	0.0693	0.0000	0.0269	0.0304	0.0000	0.1959	1.6681	0.0391	0.0000	0.0312	0.1590
1087323	0.1564	0.0616	0.0310	0.1539	0.0688	0.0661	0.5184	0.3507	0.1671	0.1769	0.2412
1099725	1.3165	1.2413	2.0730	1.4448	1.2708	1.5169	0.8454	1.1580	0.8809	1.2906	0.9617
279959487	3.6296	3.8680	2.8424	3.7190	3.9684	3.3772	3.7560	3.3968	3.0214	3.3263	3.0788
1099699	0.0000	0.0000	0.0000	0.0395	0.0000	0.0000	0.0000	0.0000	0.0000	0.0000	0.0000
280029063	0.4377	0.0000	0.0000	0.0000	0.0000	0.0000	0.0000	0.1279	0.0365	0.1244	0.0000
279906069	0.0791	0.0449	0.0459	0.0344	0.0504	0.0695	0.1621	0.0666	0.0366	0.0521	0.0698
1090947	2.2061	1.0481	1.6127	2.0081	1.5436	2.1437	0.4441	0.1203	0.0000	0.0136	0.2724
1093343	2.2314	1.5867	2.1883	2.2256	1.4933	2.2810	2.8519	2.5118	2.1722	2.3029	2.1744
1097392	4.1781	4.3888	3.7542	4.1208	4.1124	4.6186	3.9060	3.5797	3.0088	3.3860	3.5580
1087119	0.2275	0.0230	0.0311	0.0347	0.0731	0.0000	0.2493	0.0449	0.0936	0.0921	0.0603
1095421	3.3967	2.6600	3.0636	2.6232	2.5626	2.7042	2.8294	2.6944	2.9107	2.9014	2.7510
1104342	0.0000	0.1382	0.7771	0.1415	0.0025	0.3172	0.0000	0.0238	0.0000	0.0000	0.0250
279768515	0.2124	0.4532	0.3682	0.3329	0.4008	0.2164	0.1993	0.3059	0.1580	0.3997	0.0846
1096775	2.3108	2.8739	2.5410	1.2676	0.9072	1.2960	1.6574	1.5902	2.4280	2.1880	1.8747
280036505	0.0000	0.0000	0.0000	0.0000	0.0000	0.0000	0.0000	0.0396	0.0000	0.0000	0.0000
1104713	3.6067	3.9328	4.8326	3.4365	2.7675	3.8487	2.0182	2.5843	2.8093	2.5557	3.1592
280101902	0.0559	0.1363	0.1648	0.4243	0.1371	0.3782	2.7105	0.3770	0.2630	0.3527	0.3535
1089260	2.7825	2.1066	3.7047	2.8164	2.3364	2.9932	2.1558	2.4383	2.0273	2.1916	2.6154
1102673	0.4475	0.0000	0.2735	0.1080	0.3016	0.0000	0.1500	0.8579	0.0000	0.5576	0.0000
280005773	0.0000	0.0000	0.0000	0.0398	0.0000	0.0000	0.0000	0.0000	0.0000	0.0000	0.0000
279774789	1.1722	0.0000	0.0000	0.3174	0.1225	0.0000	0.0000	0.7589	0.6776	0.1275	0.0000
1096138	1.7971	2.2304	1.6624	1.8907	1.8637	1.9630	2.4666	1.9632	1.6094	1.9455	2.0567
1090054	3.9615	4.1664	3.8461	3.7584	3.9374	3.9963	3.8391	3.8705	3.1207	3.8066	3.9638
1098855	0.3333	0.7263	1.1627	2.0348	0.7868	0.9597	2.3394	2.0923	1.0971	1.9917	0.7944
1094928	4.9339	5.1993	4.8876	4.9070	4.8557	4.9746	5.0426	4.9794	4.5742	5.1019	5.0331
1097633	4.1346	4.8205	4.2049	4.4759	4.5411	4.2891	4.7411	4.2798	3.5529	4.5254	4.4340
1089007	5.8475	7.0043	5.7088	6.9979	6.9971	6.1413	5.7229	5.9246	4.7300	5.8072	5.5395
279846952	0.0000	0.0000	0.0000	0.0400	0.0000	0.0000	0.0000	0.0000	0.0000	0.0000	0.0000
280115560	0.0000	0.3309	0.3588	0.0916	0.0902	0.5213	0.2447	0.4571	0.0000	0.0939	0.0668
1106726	0.0000	0.0000	0.0403	0.0000	0.0000	0.0000	0.0000	0.0000	0.0000	0.0000	0.0000
279958989	1.0421	1.4034	1.9405	2.1251	1.5373	1.4610	0.7484	1.0745	1.3585	0.5208	0.9044
1105363	0.0000	0.0000	0.0096	0.0074	0.0020	0.0050	0.1125	0.0084	0.0000	0.0150	0.0175
1104707	4.6237	4.1131	5.3958	5.2394	4.6115	5.2678	4.6316	4.9773	4.1010	4.5475	4.5659
1104141	2.7754	2.8547	2.7240	2.7182	2.5198	3.0188	3.0582	2.9269	2.5393	2.5767	3.0368
280121690	0.0000	0.0000	0.0000	0.0410	0.0000	0.0000	0.0000	0.0000	0.0000	0.0000	0.0000
280021892	0.1427	0.0000	0.0000	0.0000	0.0196	0.0000	0.0000	0.0000	0.0000	0.0000	0.0000
279972728	0.8339	0.1795	0.4107	0.8348	0.8346	0.5246	0.1465	1.2935	0.1559	0.3060	0.4037
1104840	2.0969	1.8850	2.5346	2.2966	1.4690	2.3665	3.3485	2.4852	2.0950	2.6076	2.5184
279968565	6.7254	5.3285	4.6729	6.8892	7.8016	4.0257	4.8263	5.7109	5.0123	4.1782	4.2287
1088667	3.8696	4.0537	4.2312	4.0643	4.0077	4.3111	4.0909	3.8910	3.4045	3.7413	4.0423
280041671	0.0000	0.0000	0.0000	0.0000	0.0608	0.0000	0.6553	0.0000	0.0000	0.0132	0.0176
1102393	2.5621	2.1657	2.7819	2.6953	3.0717	2.5538	0.4561	0.8657	0.1111	0.3013	0.6263
1100302	1.8842	1.1932	2.2498	2.0181	1.5121	2.3491	0.3116	0.3147	0.1579	0.1108	0.2535
1096107	3.1160	2.8348	3.3863	2.4118	2.3308	3.3683	2.2779	1.7457	1.8280	1.9409	2.2270
280010464	1.1104	0.5243	1.2628	0.9373	0.4912	0.8085	2.0208	0.9701	0.6200	1.6806	0.9395
279906825	0.0000	0.0000	0.3196	0.3529	0.5981	0.2498	1.3227	0.6234	0.0000	0.1916	0.2415
279716683	0.0000	0.0000	0.0000	0.4904	0.0685	0.0000	0.0000	0.0000	0.0000	0.0000	0.0000
279972387	0.2213	0.1757	0.3818	0.5840	0.0735	0.3005	0.6786	0.4023	0.2251	0.6567	0.2882
1090826	6.4911	5.7750	6.2481	6.0439	6.6022	5.9778	6.3125	6.0648	4.9275	5.8372	6.2298
1099766	0.0000	0.0000	0.0000	0.0410	0.0000	0.0000	0.0000	0.0000	0.0000	0.0000	0.0000
1093933	4.1841	4.9453	3.9801	4.6277	4.5629	4.1980	3.8446	4.3334	3.6857	4.1315	4.1582
1106552	0.2597	0.0975	0.6227	0.3668	0.1927	0.2757	0.0181	0.1994	0.0804	0.0922	0.2709
279846279	0.0000	0.0000	0.0000	0.0481	0.0443	0.0000	0.0000	0.0922	0.0000	0.0000	0.0000
1087421	4.4663	4.6833	3.1374	3.8298	3.4267	3.1016	3.5551	4.0826	4.3642	4.1468	3.4340
1099941	2.9889	3.4545	2.5794	2.5329	2.5528	2.5127	3.5737	2.7702	3.1685	2.9431	2.8727
279728305	0.0621	0.1356	0.0729	0.0269	0.0524	0.0000	0.0000	0.0364	0.0567	0.0000	0.0725
279993978	0.0555	0.0652	0.1164	0.1427	0.0399	0.0400	0.2485	0.1828	0.2143	0.1245	0.0837
1097201	4.7665	4.7393	4.6162	5.1838	5.2988	5.2667	3.9996	3.9636	2.7589	3.4674	3.7333
280042942	0.0000	0.5765	0.0000	0.0000	0.0000	0.0000	0.0000	0.0000	0.0000	0.0801	0.0000
280115586	0.0000	0.0000	0.0939	0.0000	0.0000	0.0000	0.0000	0.1387	0.0000	0.0767	0.0000
280137650	0.0000	0.0000	0.0000	0.0000	0.0000	0.0000	0.0410	0.0000	0.0000	0.0000	0.0000
1087145	3.2568	4.6521	3.5559	3.4948	3.8326	3.3696	1.3417	1.4675	1.9372	1.5886	1.1594
1101195	0.0000	0.0000	0.1332	0.0511	0.0368	0.0692	0.0000	0.0664	0.0000	0.0000	0.0000
1093459	0.0000	0.0287	0.0872	0.0000	0.0216	0.0000	0.0655	0.0566	0.0000	0.0000	0.0882
1094812	3.3396	2.4443	2.4135	2.3103	2.9443	3.7686	3.4221	2.2145	1.4687	1.5032	1.7287
1095449	0.3648	0.2294	0.4470	0.7726	0.4010	0.2389	0.8737	0.6614	0.8389	0.4441	0.2893
279856396	1.0053	0.1297	0.5358	0.7192	0.5096	0.1313	0.1390	0.3576	0.5448	0.1981	0.3732
280080992	0.5537	0.1641	0.1475	0.3771	0.5525	0.0000	0.4047	0.2518	0.2787	0.2675	0.0000
279898833	2.9320	2.0024	2.3167	2.6442	2.9827	2.6937	2.1781	2.3863	1.3509	2.1063	1.5280
280078186	0.0000	0.0328	0.1786	0.0106	0.0174	0.0450	0.0000	0.0000	0.0000	0.0000	0.0000
280033094	0.0000	0.0000	0.1230	0.0496	0.0000	0.0520	0.0000	0.0000	0.0000	0.0000	0.0000
279748713	0.0000	0.0000	0.0913	0.0000	0.1000	0.0000	0.0000	0.2517	0.0000	0.0000	0.0000
1102185	0.0726	0.1948	0.0000	0.0315	0.0000	0.0000	0.1286	0.0808	0.0663	0.1250	0.0847
1103846	1.0765	0.0000	0.0996	0.2138	0.0556	0.1492	0.2250	0.1431	0.4211	0.0571	0.0769
1106919	0.0000	0.0000	0.0000	0.0000	0.0000	0.0000	0.0000	0.0415	0.0000	0.0000	0.0000
1095393	5.3991	5.4251	5.4392	5.9486	5.9992	5.8368	5.2745	5.0376	3.9869	4.7319	4.9618
1090485	0.0000	0.0000	0.0000	0.0000	0.0000	0.0000	0.0871	0.0000	0.0000	0.0000	0.0121
279904273	0.0000	0.0000	0.3680	0.2171	0.1459	0.1987	0.0000	0.1908	0.0000	0.0000	0.0000
280092906	2.2027	2.2117	2.3912	2.2753	2.4601	2.7007	2.4963	1.7672	1.2434	1.5726	1.9757
279959990	0.0000	0.0000	0.0000	0.0000	0.0000	0.0000	0.0843	0.1293	0.0698	0.0000	0.0000
280058722	0.2936	0.0000	0.0000	0.0675	0.0000	0.0000	0.0000	0.0000	0.0000	0.0000	0.0930
279996109	1.7376	1.8759	2.1072	1.2045	0.9613	1.6968	1.6561	1.7768	1.3429	1.9743	1.7934
1093677	4.0765	4.2193	4.2517	4.0030	4.0476	4.4196	3.5744	3.4243	2.9664	3.2803	3.7287
1097253	2.5755	2.6918	2.5091	2.4299	2.2683	2.9702	2.6607	2.1770	1.8265	2.1429	2.4970
280120338	0.0000	0.0000	0.0416	0.0000	0.0000	0.0000	0.0000	0.0000	0.0000	0.0000	0.0000
279753171	0.8316	0.0000	0.0000	0.3889	0.0000	0.0000	0.0139	0.8688	0.3541	0.0000	0.5798
280110558	0.5175	0.5691	0.8015	1.7237	0.9976	1.0927	1.1165	1.3589	0.4782	0.8117	0.8131
280071741	1.9175	1.4655	1.0335	1.8580	1.3132	1.9513	0.7719	0.9038	0.6970	0.4906	0.8758
1096317	0.2933	0.1141	0.3398	0.3118	0.1594	0.1540	0.1455	0.2560	0.2331	0.2936	0.1954
280033917	0.0000	0.2204	0.0295	0.2109	0.0000	0.0000	0.0000	0.0000	0.0000	0.1105	0.0738
279877910	1.4138	0.5960	1.3099	1.0719	1.0901	0.8595	0.9305	1.0770	0.9480	1.0585	0.8625
280116955	0.0000	0.0000	0.0000	0.0417	0.0000	0.0000	0.0000	0.0000	0.0000	0.0000	0.0000
1094381	3.9766	4.0259	5.0422	4.2942	3.5382	4.4851	3.7709	4.1847	3.7367	3.9186	4.3900
1086927	2.8193	2.1664	3.1401	2.6110	2.3341	2.7287	3.1828	2.9340	2.7157	2.8808	2.6752
1092839	0.0000	0.0000	0.0419	0.0000	0.0000	0.0000	0.0000	0.0000	0.0000	0.0000	0.0000
1103258	5.0645	5.9559	4.9252	5.0167	5.2674	4.8782	2.8860	3.2303	3.1220	3.5112	3.1893
1098577	3.0169	3.6440	4.5229	4.5142	3.0532	5.1868	2.2591	1.9555	0.8491	1.7697	2.3372
1104418	4.5837	5.1705	5.5136	4.8740	4.4644	4.9221	3.2775	3.9210	3.5963	3.7445	4.4101
1095948	0.8920	2.3132	1.1960	1.5885	1.2815	1.4435	3.0740	2.1781	1.2579	2.1543	1.7588
1088761	0.6795	0.1574	0.1687	0.3388	0.2791	0.4538	1.3631	0.2305	0.3580	0.2481	0.3120
279921478	0.0000	0.0424	0.0000	0.0000	0.0000	0.0000	0.0000	0.0000	0.0000	0.0000	0.0000
1094562	0.0973	0.0553	0.0748	0.0176	0.1900	0.0576	1.6390	0.0278	0.1721	0.0507	0.0292
1092700	3.2090	3.6738	2.6248	3.3578	3.4965	2.4101	2.5430	3.0114	2.8528	3.0603	2.4856
280138528	2.7771	3.0747	3.3501	3.1916	2.8059	2.9608	2.0872	2.0500	1.8461	2.3561	2.6200
279822974	0.0000	0.0000	0.0425	0.0000	0.0000	0.0000	0.0000	0.0000	0.0000	0.0000	0.0000
1099888	4.0821	7.1167	7.1002	6.1037	4.3165	7.0512	5.0691	6.0299	5.1445	5.2797	5.2153
279822663	0.0000	0.0000	0.0000	0.0000	0.0000	0.0000	0.8625	0.0000	0.0000	0.0000	0.1222
279852045	0.0000	0.0000	0.0429	0.0000	0.0000	0.0000	0.0000	0.0000	0.0000	0.0000	0.0000
279780532	0.0000	0.0000	0.0000	0.0430	0.0000	0.0000	0.0000	0.0000	0.0000	0.0000	0.0000
280109435	0.0000	0.0000	0.0000	0.0000	0.0000	0.0000	0.0000	0.0432	0.0000	0.0000	0.0000
279953490	0.0000	0.1470	0.0000	0.0000	0.0000	0.0000	0.6017	0.0000	0.0000	0.0546	0.1534
280004274	0.0523	0.0297	0.0102	0.1103	0.0999	0.0156	0.0632	0.0149	0.0242	0.0000	0.0000
1087974	4.1937	2.9906	2.6613	3.1020	3.7318	2.7863	1.0376	1.0145	0.9653	0.9407	1.0611
280073857	0.0000	0.3294	0.1547	0.0885	0.2386	0.0000	0.0000	0.0428	0.0000	0.0000	0.0000
1097990	1.1447	1.1803	0.7699	1.8431	1.0407	1.2286	3.5527	1.1891	1.5023	1.4183	1.1590
279907456	0.0000	0.0000	0.0432	0.0000	0.0000	0.0000	0.0000	0.0000	0.0000	0.0000	0.0000
1097821	2.7152	2.1807	2.9475	2.8388	2.4266	2.3402	2.4530	2.8855	2.5167	2.7772	2.7114
1095718	0.4659	0.2234	0.2780	0.7044	0.3398	0.4627	2.6790	0.8148	0.6009	0.6111	0.7321
1103138	2.2922	2.4523	1.8666	2.4415	2.3829	1.6623	3.6400	2.6447	2.4325	2.8866	2.1920
279799002	0.0000	0.0436	0.0000	0.0000	0.0000	0.0000	0.0000	0.0000	0.0000	0.0000	0.0000
280052634	0.0436	0.0000	0.0000	0.0000	0.0000	0.0000	0.0000	0.0000	0.0000	0.0000	0.0000
280053145	0.0000	0.0000	0.0446	0.0000	0.0000	0.0000	0.0000	0.0000	0.0000	0.0000	0.0000
1088020	4.7771	5.0099	5.1169	4.6777	4.5476	5.3142	4.8268	4.1783	3.9068	4.3736	4.6388
279805006	0.0000	0.0000	0.1329	0.0886	0.0000	0.0404	0.0000	0.0000	0.0403	0.0000	0.0000
1104078	4.4635	4.2937	4.6120	4.6482	4.6397	4.8971	4.2384	3.8414	3.3005	3.6257	3.9888
279728663	0.0000	0.1072	0.1445	0.0000	0.0000	0.0000	0.0000	0.0000	0.0000	0.0845	0.0000
1102955	0.0000	0.0000	0.0000	0.0448	0.0000	0.0000	0.0000	0.0000	0.0000	0.0000	0.0000
280034407	0.2698	0.1573	0.1093	0.0000	0.1196	0.0000	0.0000	0.7562	0.1225	0.1845	0.1642
1106295	0.0000	0.0000	0.0000	0.0000	0.0000	0.0000	0.0000	0.0332	0.0000	0.0000	0.0048
1098480	0.1295	0.2370	0.0962	0.1470	0.1512	0.1668	0.0686	0.1506	0.1047	0.0958	0.0491
1097539	2.8986	3.2156	3.0523	3.3973	3.0915	2.9167	2.4999	2.7900	2.5222	2.6547	3.0285
1106361	0.0000	0.0279	0.0000	0.0836	0.0210	0.0000	0.0300	0.1341	0.0451	0.0647	0.0000
1094948	0.0000	0.0575	0.0000	0.0000	0.0219	0.0000	0.0312	0.0290	0.0000	0.0000	0.0304
279899492	0.0000	0.0540	0.0732	0.0000	0.0803	0.0000	0.0580	0.1558	0.0000	0.0836	0.0000
1102335	0.3345	0.4331	0.3783	0.3437	0.2433	0.3146	0.4636	0.4027	0.3076	0.4874	0.4191
279936016	1.4752	2.2536	0.7495	2.1799	3.2155	0.0000	1.7586	2.3904	1.4863	1.0890	0.8869
280012943	0.0522	0.1824	0.0000	0.5850	0.4074	0.0000	0.7146	0.5449	0.3342	0.2276	0.2006
280098308	0.0000	0.0000	0.0000	0.0800	0.1513	0.0000	0.2148	0.1036	0.0000	0.0000	0.0000
1087320	3.6204	3.8425	3.3894	3.2716	2.9482	3.3037	3.8882	3.6001	3.5201	3.6632	3.8527
1097900	0.0000	0.0000	0.0000	0.0000	0.0000	0.0000	0.0449	0.0000	0.0000	0.0000	0.0000
1086952	5.4996	5.5761	6.7458	6.1608	4.9525	6.4690	4.7069	5.1583	4.7079	4.8005	5.5547
279841030	0.0000	0.0590	0.1184	0.0452	0.0445	0.0351	0.0000	0.0000	0.0000	0.0000	0.0211
279785238	0.1758	0.0000	0.0469	0.0000	0.1012	0.0359	0.0371	0.0594	0.0000	0.0000	0.0000
279861260	0.2430	0.0470	0.0000	0.0000	0.1332	0.0000	0.0000	0.0922	0.0000	0.0000	0.0000
1097119	0.1982	0.2194	0.1840	0.2555	0.1689	0.3008	0.5892	0.5864	0.1316	0.4311	0.2864
1106031	0.4566	0.0000	0.0000	0.1468	0.0000	0.0000	0.0000	0.3495	0.0000	0.2199	0.1951
1098484	5.0360	5.6342	6.0077	4.8321	4.5583	5.8613	4.1952	4.0938	4.0171	4.0862	4.5408
1099434	6.7284	7.1215	6.4526	6.9772	6.7988	7.2502	6.0988	6.0144	4.9409	5.7692	6.3113
279924301	0.0000	0.1258	0.0587	0.0000	0.0954	0.0000	0.0913	0.0430	0.0000	0.0595	0.0000
279848201	3.6409	3.4758	3.8021	3.2991	3.3864	3.1554	3.5945	4.0875	2.9901	4.0753	3.7484
279934402	0.5566	0.0000	0.0000	0.0000	0.0813	0.0000	0.0000	0.0000	0.0000	0.0000	0.0000
1087493	1.4710	1.9188	0.8181	1.6764	1.4068	0.9049	2.7716	1.9884	1.9165	2.0605	1.2622
1103787	3.8569	3.7785	4.3608	3.8893	3.2292	3.9687	3.4568	3.9358	3.6148	3.9749	3.8861
1090695	5.1248	5.9285	4.6505	5.7081	5.8787	5.2141	4.6239	4.2309	3.6521	4.2339	4.3759
280107710	0.0906	0.0000	0.0000	0.0000	0.0133	0.0000	0.0000	0.0000	0.0000	0.0000	0.0000
1104950	0.3776	0.2227	0.4460	0.5749	0.5590	0.2258	0.0642	0.2570	0.2393	0.0609	0.0820
1097540	1.3307	1.2360	1.3882	1.9713	2.2562	1.4206	1.6923	0.4786	0.3602	0.6711	0.3938
280125131	0.0000	0.0434	0.0000	0.0453	0.0085	0.0000	0.0000	0.0000	0.0000	0.0240	0.0000
1103999	4.0497	3.4784	4.8981	4.0501	3.8807	3.8369	3.5208	4.2283	3.7097	4.1013	3.7644
280079606	0.1052	0.0599	0.1580	0.2945	0.0890	0.0623	0.0643	0.1722	0.0961	0.1797	0.1226
279745716	2.8714	2.8485	3.5907	2.6328	1.8354	2.7562	2.8157	3.0050	2.5130	3.2639	3.2583
279910464	0.5095	0.1147	0.1241	0.1065	0.1649	0.1434	0.1478	0.0000	0.0000	0.0731	0.1440
279843465	4.6526	4.0760	5.4124	4.2585	3.4675	4.4410	4.9198	4.9004	4.4893	4.7903	5.0279
279798372	0.3876	0.0000	0.0000	0.0000	0.0568	0.0000	0.0000	0.0000	0.0000	0.0000	0.0000
279662061	0.0000	0.0000	0.0000	0.0000	0.0000	0.0000	0.0450	0.0000	0.0000	0.0000	0.0000
1087640	2.8176	3.0466	3.1437	3.6902	3.2202	3.3540	2.6514	3.5797	2.8657	2.5893	2.9047
280019059	0.0361	0.1193	0.0000	0.0000	0.0304	0.0000	0.0434	0.0203	0.0651	0.0000	0.0000
1095919	0.0384	0.0000	0.0295	0.0329	0.0321	0.0222	0.0000	0.0634	0.0000	0.0167	0.0214
1090062	1.4023	2.3188	1.8218	1.9555	1.8478	2.3604	4.1264	1.7116	1.1908	2.1054	1.8387
1095827	3.4015	4.0461	3.4668	3.5710	3.0635	3.8600	2.8583	3.3690	3.2490	3.1351	3.1170
279752975	0.0000	0.0000	1.5620	0.8814	1.7857	0.0000	1.7340	2.2916	0.0000	1.4471	0.0000
279904086	1.5955	0.1707	1.0234	0.0000	1.1061	0.0000	0.5023	1.5989	0.0000	0.5117	1.0111
1097935	0.2265	0.3602	0.3021	0.3867	0.3805	0.1868	0.1864	0.2315	0.2925	0.2345	0.0826
279845212	0.0000	0.0000	0.0000	0.0000	0.0771	0.0000	0.0000	0.5235	0.0000	0.0000	0.0000
1088243	5.9986	5.7603	6.4111	6.0521	5.3768	5.4872	5.9048	6.4682	6.1663	6.5207	5.9903
279858651	0.0000	0.0000	0.0000	0.0452	0.0000	0.0000	0.0000	0.0000	0.0000	0.0000	0.0000
1096184	1.8864	2.0162	1.5574	2.0554	2.3323	2.0325	2.4871	2.0787	1.2982	1.9654	1.5790
1095450	0.1431	0.1021	0.0425	0.0788	0.0000	0.0435	0.1512	0.0618	0.0336	0.1264	0.1476
279989606	0.0187	0.1563	0.1292	0.2455	0.1007	0.1832	1.0325	0.2214	0.2731	0.2415	0.0807
1100387	3.9194	4.1752	4.0212	4.1990	4.0527	4.0786	4.1991	4.2732	3.7353	4.2906	4.0890
279881530	1.4845	1.6373	1.2973	0.7628	0.6219	0.3870	1.5957	1.4620	1.6349	1.8246	1.1729
1104670	4.2158	3.9956	5.5508	4.2235	3.5731	4.4232	4.0794	4.5949	4.0932	4.5246	4.4527
280113653	0.0000	0.0000	0.0000	0.0456	0.0000	0.0000	0.0000	0.0000	0.0000	0.0000	0.0000
1100210	6.6890	6.0884	6.1793	6.8530	6.7214	5.6822	5.0328	5.7173	5.4251	5.6487	5.6053
1088626	0.1096	0.1035	0.0852	0.0000	0.0320	0.0869	0.0230	0.0835	0.0000	0.0334	0.0875
1089059	4.4168	4.9347	4.5220	5.0245	4.8723	5.0853	5.2430	4.6529	3.9022	4.5799	4.6177
1099079	6.0245	6.9256	7.6013	5.5791	5.7662	6.6115	6.0961	5.7781	5.6515	6.3677	5.8318
1087030	4.2511	5.2658	3.7352	4.8386	4.8850	4.4198	4.2248	4.1538	3.7214	4.0609	3.7483
1095403	4.8769	5.3176	5.1046	4.7209	5.1502	5.9724	6.2947	4.0416	3.6321	4.0176	4.5058
280102994	0.0000	0.0000	0.0000	0.0459	0.0000	0.0000	0.0000	0.0000	0.0000	0.0000	0.0000
1094439	0.0000	0.0460	0.0000	0.0000	0.0000	0.0000	0.0000	0.0000	0.0000	0.0000	0.0000
1089959	0.1311	0.1077	0.0535	0.1180	0.1825	0.1189	2.6159	0.0485	0.3810	0.1407	0.0155
279926851	0.0000	0.0462	0.0000	0.0000	0.0000	0.0000	0.0000	0.0000	0.0000	0.0000	0.0000
1098032	5.2780	3.2182	5.7084	4.9679	4.8290	5.7932	1.9774	1.6036	0.4588	0.6078	2.1744
279946759	0.6513	0.1461	0.0000	0.0000	0.0000	0.0000	0.0000	0.2133	0.0000	0.3538	0.0000
1094788	2.8424	2.8164	2.9312	3.0939	2.8346	2.5780	2.4517	3.0141	2.8936	3.0097	2.4308
1100865	0.0000	0.0463	0.0000	0.0000	0.0000	0.0000	0.0000	0.0000	0.0000	0.0000	0.0000
1104779	4.9192	5.7890	5.3224	5.4179	5.4512	5.4360	5.5249	5.3604	4.5274	5.0935	5.5681
280131562	4.2922	3.9013	4.2022	4.3883	4.3140	4.4267	5.4090	4.2482	4.0435	4.1875	4.1780
1103399	2.4582	1.7275	2.4950	2.2274	1.8038	1.8747	1.2806	2.1927	1.9820	2.1054	1.7401
279780961	4.9156	4.4977	5.0350	4.4821	3.9970	5.1475	4.3947	3.9577	3.8003	3.8456	4.7238
1101279	2.5628	2.3998	3.7086	3.1266	2.4702	2.9961	2.4306	3.1489	2.5338	2.6492	2.9044
279746220	1.4200	3.7272	2.0921	2.0984	1.6230	2.0080	3.5556	2.4341	2.0739	2.6190	2.7835
279882268	5.1735	5.0072	5.3397	4.9800	4.5347	4.7183	5.7174	5.6580	4.8784	5.9740	5.3229
1088206	3.8187	3.7404	4.1811	3.5783	3.2998	3.9490	3.8233	3.8417	3.5912	3.8429	3.9041
279988658	0.0000	0.0000	0.0000	0.0000	0.0000	0.0000	0.0000	0.0463	0.0000	0.0000	0.0000
1099029	2.5661	3.1160	2.5451	2.7506	2.3048	2.9822	3.9832	2.7765	2.4265	3.0033	3.0085
279467908	1.7044	1.7717	1.5247	2.2809	2.4342	1.7320	1.7781	2.0445	0.7039	1.6684	1.5343
1099227	6.1416	5.1466	6.1277	5.8876	6.0942	5.5844	5.7509	5.7388	4.8375	5.5049	5.9450
280082982	0.1267	0.1442	0.0000	0.1193	0.0593	0.0000	0.0000	0.0000	0.0000	0.0000	0.1197
1097882	0.0213	0.0237	0.0245	0.0183	0.0446	0.0493	0.7649	0.0588	0.0762	0.0280	0.0616
1099645	4.7999	4.7905	5.0469	4.4797	3.7749	4.6392	3.2605	4.2428	4.2231	4.4712	3.8678
279963718	0.0000	0.0000	0.0000	0.0107	0.0000	0.0000	0.0625	0.0000	0.0179	0.0000	0.0000
279826255	1.7501	1.6714	1.4153	1.2383	0.9876	0.5166	1.7219	1.8926	2.0263	2.1151	1.1300
279913781	0.0968	0.0547	0.0927	0.6890	0.1465	0.3578	0.0977	0.8299	0.1717	0.1620	0.1150
1092610	2.6009	2.9789	2.0337	2.9716	2.6615	3.4181	3.0551	2.5068	2.1630	2.2317	1.6798
280126794	3.5093	3.8475	3.0690	3.5079	3.6152	2.6203	3.1035	3.4816	3.3295	3.6702	2.9536
1097922	1.8661	1.1185	1.8284	1.5338	1.3152	1.4603	1.8614	1.8232	1.7998	1.6987	1.5053
1095808	1.5497	1.6714	1.2026	1.2858	1.3637	0.9629	1.2520	1.5055	1.5664	1.6040	0.9067
1099615	5.7026	7.9667	4.9450	6.3441	6.4196	5.6090	5.8350	5.4086	5.0841	5.6240	5.5425
1099581	0.3338	0.0589	0.1739	0.1523	0.1294	0.1201	0.0320	0.0587	0.0946	0.0463	0.0914
280089386	0.0465	0.0000	0.0000	0.0000	0.0000	0.0000	0.0000	0.0000	0.0000	0.0000	0.0000
279900985	0.4481	0.8233	0.6092	0.3512	0.1143	0.3902	0.7589	0.3756	0.4408	0.7340	0.6093
1100179	2.3024	2.7700	2.7201	2.1725	1.9733	2.2594	3.1875	2.6234	2.3657	2.8162	2.8621
279890680	0.0000	0.0000	0.0000	0.0000	0.0000	0.0000	0.0000	0.4640	0.0000	0.0700	0.0000
279896921	4.4703	4.6598	4.4605	4.3053	3.9884	4.6507	4.8420	4.3594	3.8179	4.2851	4.9510
279890338	0.0000	0.0000	0.0000	0.0000	0.0000	0.0000	1.5858	0.0000	0.0000	0.0000	0.2389
1096536	3.5053	3.8578	3.8434	4.0934	3.8354	3.3794	2.1400	3.2903	2.9542	3.1135	2.6241
1093096	3.4384	3.7595	2.8143	3.4077	3.4595	3.6434	3.6711	2.9906	2.3499	3.0652	3.1705
279818535	0.0000	0.1955	0.0000	0.1713	0.0856	0.1765	0.1212	0.0551	0.0000	0.0000	0.0000
1099130	1.5511	0.8400	0.7513	1.6643	1.3651	1.7716	1.7694	1.1935	0.7178	0.6930	0.8704
1099618	0.0000	0.0466	0.0000	0.0000	0.0000	0.0000	0.0000	0.0000	0.0000	0.0000	0.0000
279854402	2.5543	2.7878	3.5873	2.1536	1.2582	2.7034	2.3416	2.5524	2.6257	2.6017	2.7650
1103106	4.0143	4.3167	5.3628	4.9518	3.6332	5.1003	3.9560	4.1215	3.7764	4.1987	4.2211
1099159	3.2296	3.3846	3.7932	4.5237	4.1802	4.8890	5.1912	3.3147	2.2520	2.5597	3.3762
1090123	2.0141	1.7856	2.7428	2.2420	2.0468	2.2954	2.0270	2.3097	1.7482	2.1288	2.0906
1090009	0.0387	0.0218	0.0321	0.0972	0.0801	0.1719	0.2979	0.2062	0.0698	0.0265	0.0228
1096058	6.8727	8.8612	7.9842	8.2804	6.9825	8.0964	2.4024	2.1558	2.2257	2.5389	4.0326
1101557	5.2653	5.6005	6.3933	6.7909	7.0459	5.9274	5.7928	6.2881	4.2432	5.6379	5.2610
1107540	0.3670	1.3247	0.4900	1.1294	1.7835	0.0000	1.6297	1.7124	0.4810	1.4672	0.1492
1099098	0.0000	0.0000	0.0000	0.0466	0.0000	0.0000	0.0000	0.0000	0.0000	0.0000	0.0000
1091210	4.5127	4.0821	5.4331	4.7059	4.1985	5.0060	4.2941	4.7169	3.8849	4.4067	4.5972
1091606	5.7332	6.1561	5.8781	6.0917	6.0625	6.0483	5.0841	5.1893	4.3287	5.0305	5.5095
1093740	1.7969	0.0868	0.2258	0.3390	0.5513	0.5538	0.6324	0.6667	0.2032	0.4919	0.2758
1102678	1.8169	1.0634	0.3057	0.5922	0.2596	1.6597	0.7226	0.3794	0.1536	0.1340	0.4450
279779166	0.6549	0.1605	0.1549	0.1296	0.3844	0.3106	0.3655	0.2598	0.1393	0.1955	0.0000
280028328	5.5593	4.6737	5.3555	5.6064	5.2544	6.2349	9.0438	4.9963	4.4996	5.1884	5.3882
279814784	0.1166	0.0430	0.1331	0.0257	0.0253	0.0350	0.2307	0.1603	0.0543	0.1752	0.1357
1101234	2.5823	2.7573	2.6264	1.8018	1.4193	1.5914	2.4528	2.4038	2.9093	2.6947	2.2958
1089035	0.1299	0.1334	0.0172	0.1028	0.2092	0.1855	1.6817	0.1140	0.1380	0.1505	0.0651
1100779	1.2056	1.3768	2.1191	1.6322	1.3029	1.8338	0.5374	0.2718	0.4242	0.2400	0.5691
280070074	1.8409	1.5800	1.6321	1.2512	1.4670	1.3788	2.3461	1.1189	1.0208	1.3935	1.9754
279887441	0.2845	0.0697	0.0990	0.0000	0.0000	0.0000	0.1781	0.0000	0.2613	0.0000	0.0000
1097694	0.0000	0.1980	0.0000	0.0050	0.0354	0.0000	0.0000	0.0000	0.0000	0.0000	0.0000
280043978	0.0000	0.0000	0.0000	0.0470	0.0000	0.0000	0.0000	0.0000	0.0000	0.0000	0.0000
1099613	2.8240	3.3224	3.2377	3.5010	3.6352	3.3677	3.3836	3.3838	2.4286	3.2104	2.8261
1087472	3.1996	3.8350	2.7515	3.1080	3.0101	2.8611	4.0396	3.5013	3.4922	3.5041	3.2544
1089376	1.2493	1.4747	1.0002	1.1274	1.1062	1.1480	1.0254	1.1283	0.9440	1.2747	1.0114
1100105	0.8047	0.2343	0.1247	0.2023	0.3544	0.2965	0.3981	0.3267	0.2491	0.2173	0.2147
280056420	0.0000	0.0000	0.0000	0.0284	0.0000	0.0000	0.0398	0.0000	0.0000	0.0231	0.0000
279976217	1.2133	2.1941	1.8887	1.2289	1.4338	1.7202	1.7626	1.1338	1.1804	1.0761	1.6036
1090349	4.2665	3.9665	4.9713	3.8527	3.1014	4.1676	4.3791	4.1036	4.1647	4.2708	4.4605
1090662	0.9645	0.5413	0.2263	0.5204	0.4299	0.5672	0.5965	0.4970	0.4715	0.4055	0.5099
1089138	1.2121	1.2720	0.7795	1.1240	1.2715	1.0287	2.0369	1.2470	1.2757	1.2176	0.8717
280002520	0.9895	0.3789	0.7256	0.4056	0.2717	0.5172	0.6725	0.0107	0.6675	0.1706	0.3899
1102929	0.5125	0.4510	0.5529	0.6210	0.4826	0.2335	0.1960	0.5326	0.6626	0.3685	0.2574
1102450	2.4489	2.1100	2.8563	2.1314	1.6627	1.3507	2.1259	2.8716	2.9044	2.8699	1.9691
1088654	4.0188	4.4941	3.6952	3.5938	3.3479	3.5220	3.2490	3.4725	3.9143	3.5796	3.6112
279931964	0.0386	0.0000	0.0000	0.0653	0.0485	0.0000	0.0000	0.0848	0.0000	0.0170	0.0227
279948849	1.0385	0.0000	0.1119	0.0000	0.2355	0.0000	0.0000	0.1606	0.0000	0.0000	0.1681
279786076	0.6384	0.6477	1.3098	0.4829	0.2730	0.4249	0.6665	0.6616	0.6474	0.9766	0.7014
1092535	2.6442	1.3481	2.0580	2.6153	2.5559	2.8824	1.8975	2.3353	0.5099	1.4852	1.4715
280042000	2.4023	2.5113	2.2876	1.7882	1.6524	1.8421	1.8573	2.1123	2.0931	2.3256	2.2234
279771438	0.2615	0.0000	0.0000	0.1177	0.0000	0.0000	0.0000	0.0000	0.0000	0.1205	0.0000
1101343	3.4972	3.6366	3.3248	3.8410	3.8221	3.8350	4.4716	3.9444	3.1049	3.6985	3.6542
1098451	0.5104	0.3702	0.4997	0.3601	0.2669	0.2264	0.5210	0.4259	0.4876	0.6297	0.3074
279878780	3.0824	3.4557	3.8614	3.2354	2.6113	3.2095	1.8217	2.2189	2.4210	2.3289	2.7800
280104463	2.3891	2.0955	2.9378	2.0734	1.3727	2.2954	2.0256	2.4538	2.0822	2.5224	2.4142
1089697	2.9218	3.1016	2.4437	2.6790	2.4284	2.4972	2.0343	2.3213	2.5853	2.4343	2.3046
1105771	1.1520	0.8989	1.6532	1.2221	0.8347	0.9328	0.6172	1.1998	1.0006	1.2947	0.9268
1091077	3.6571	3.2791	4.5019	3.9420	3.2950	3.9331	3.3376	3.5081	3.0331	3.4444	3.8505
1103017	0.3456	0.0780	0.1721	0.6439	0.2654	0.4622	0.1802	0.1276	0.0000	0.0000	0.0875
280000674	0.2598	0.5037	0.5958	0.2171	0.1326	0.2750	0.6077	0.7505	0.2568	0.8032	0.4193
279746239	0.0000	0.0000	0.0000	0.0473	0.0000	0.0000	0.0000	0.0000	0.0000	0.0000	0.0000
1093115	0.3682	0.3767	0.4678	0.5778	0.5564	0.3784	0.3053	0.1506	0.3324	0.1557	0.0298
279864150	2.8299	2.0541	2.8465	2.0777	1.4804	2.6765	2.4444	2.4747	2.0371	2.0162	2.9230
280055683	2.9525	2.4071	2.7702	2.2748	1.6660	2.8026	2.7186	2.6790	2.3527	2.4048	2.9705
280041219	0.0000	0.1624	0.0000	0.0000	0.0000	0.0000	0.8827	0.0000	0.0000	0.0956	0.1834
279847205	5.4263	5.9139	5.2204	5.7207	5.6083	5.8453	4.8072	4.7297	3.7524	4.7046	4.9807
280003808	1.6912	2.7777	1.4158	1.9800	1.7369	2.2500	3.1603	1.3186	1.3415	1.7883	1.8417
1095557	0.0000	0.0301	0.0409	0.1453	0.0000	0.1764	0.8952	0.0000	0.0486	0.0236	0.0919
1096456	1.8775	1.1813	1.5691	1.8578	1.6750	1.4460	1.7749	2.1291	1.5281	1.7496	1.6900
280132750	0.3681	0.1010	0.2424	0.3325	0.2008	0.4315	0.8309	0.5895	0.1811	0.3977	0.3772
1087852	4.6456	4.5404	5.5985	5.2422	4.4890	5.2424	3.8358	3.8254	3.4882	3.9429	4.3144
1090432	1.7490	2.4158	2.0610	2.2884	2.4341	2.1236	3.1006	2.7087	1.5755	2.5586	2.2520
1094963	3.9481	4.0554	4.1073	3.6805	3.3157	3.6294	5.1384	4.4020	4.1657	4.4960	4.3346
1088453	4.6557	4.8854	4.9787	4.4741	3.9741	4.7462	4.1533	4.3223	4.3297	4.4732	4.6459
1100409	4.4314	4.0673	4.6784	4.4940	4.4919	4.5883	5.2796	4.7370	3.9152	4.6691	4.5893
1095931	0.2208	0.1269	0.7289	0.6084	0.3029	0.4821	0.0404	0.0190	0.0000	0.0295	0.0390
279668438	0.1025	0.1416	0.0982	0.0447	0.2830	0.0307	0.9648	0.0000	0.0476	0.0231	0.1194
279450137	0.7155	0.3358	0.2169	0.5011	0.2732	0.4174	1.6173	0.6806	0.5057	0.6531	0.6851
1092530	4.0406	3.6448	4.0124	3.3752	3.5400	3.4851	3.5330	3.5313	3.4885	3.6207	3.8146
1108750	0.0000	0.0000	0.0000	0.0475	0.0000	0.0000	0.0000	0.0000	0.0000	0.0000	0.0000
280009923	3.5980	3.5441	4.0634	3.2602	2.7589	2.9318	2.9142	3.7655	3.7426	3.8154	3.3456
279744643	0.0000	0.0000	0.0000	0.1198	0.0000	0.0000	0.0000	0.7170	0.0000	0.0000	0.2053
1095079	3.3634	4.1642	3.4680	4.0091	3.8209	3.6519	3.4074	4.1380	3.3263	3.9099	3.3204
1097440	6.0778	6.6151	5.3910	6.4142	6.6082	5.5759	5.2566	5.7581	5.2798	5.5262	5.3364
1097663	2.7601	1.7443	2.9866	2.3792	2.4705	2.7701	0.8329	0.6291	0.5360	0.5066	0.6669
280032142	0.0000	0.0477	0.0000	0.0000	0.0000	0.0000	0.0000	0.0000	0.0000	0.0000	0.0000
1088617	1.4046	1.5188	1.4731	1.1898	0.8095	1.4939	5.1080	1.6838	1.7171	1.9781	1.7736
1101347	1.1803	0.9109	0.8480	1.2032	1.4420	1.0017	1.3256	0.9943	0.4492	1.2124	0.4257
280037591	4.5873	5.6478	4.4635	5.4296	5.5087	5.2010	6.0259	4.7806	3.8933	4.5460	5.1494
1092887	2.8102	4.5544	2.9788	3.8630	3.9761	3.6813	3.6182	3.4584	2.6337	3.1840	2.8983
1098386	5.2785	5.1666	6.2162	5.6795	4.5707	5.6445	5.5299	5.5633	5.2727	5.6521	5.7155
279674853	0.0831	0.0139	0.0163	0.0359	0.0179	0.0247	0.0000	0.0237	0.0384	0.0000	0.0105
279802593	0.0483	0.0000	0.0000	0.0000	0.0000	0.0000	0.0000	0.0000	0.0000	0.0000	0.0000
279970245	0.0000	0.0000	0.1594	0.0000	0.0000	0.0000	0.0000	0.1165	0.0000	0.0947	0.0000
280091633	1.3733	1.8212	0.7072	1.3926	1.3250	1.0406	1.8363	1.7753	0.4530	1.9122	1.5315
1095624	2.4173	2.0209	3.1630	2.5878	1.9705	2.0669	2.3076	3.0959	2.6674	3.1654	1.9723
1093631	0.3938	0.2226	0.2460	0.2319	0.0831	0.3076	3.5375	0.2750	0.2397	0.5772	0.6757
1101313	5.4733	5.5893	5.8641	5.6253	5.3912	5.7558	5.2942	5.3877	4.7925	5.3345	5.6857
1102520	2.3466	2.2388	2.1321	2.7381	2.7427	2.1392	2.3988	2.8287	2.1431	2.5506	1.9498
280008944	1.7798	1.9660	1.1013	1.0758	1.2271	0.5582	1.4432	1.5169	1.8490	1.7578	0.9082
279802494	0.0000	0.0486	0.0000	0.0000	0.0000	0.0000	0.0000	0.0000	0.0000	0.0000	0.0000
279668764	1.1424	0.8049	0.4101	0.8568	0.5733	0.7247	0.1468	0.5642	0.6900	0.2950	0.3339
1103038	2.0183	1.9851	2.1854	1.9054	1.7679	1.1442	1.3528	2.1283	2.1765	2.2097	1.4137
279790483	0.5745	0.2942	0.0000	0.5852	0.1793	0.3733	0.0000	0.1908	0.0000	0.2677	0.0623
279786390	0.0000	0.0000	0.0634	0.0000	0.0000	0.0000	0.0000	0.2744	0.0000	0.0000	0.0919
1103752	1.9392	1.6123	2.0095	1.5035	0.9928	1.9134	3.3385	2.0872	1.5883	2.3874	2.1452
1097364	3.1448	3.4971	3.5750	3.4420	3.4640	3.4927	3.5499	3.5275	2.8495	3.4976	3.4304
279960800	5.8456	5.8522	5.1603	5.6243	5.3168	5.7859	5.8774	5.3702	4.8606	5.4607	5.8530
279822031	4.0065	4.9905	3.4652	3.7733	3.3932	4.3043	3.1854	2.5633	2.8201	2.9632	3.2145
1092635	2.5689	3.1757	2.1312	2.2160	2.2767	2.0781	3.1408	2.6911	2.6348	2.7809	2.6431
1098718	3.8447	3.9338	5.0414	4.0923	3.0592	4.4934	4.0606	3.8654	3.4770	4.0383	4.3704
1098812	2.6188	2.3123	2.3223	2.2175	1.8357	1.8428	2.5853	2.5410	2.8096	2.5603	2.3094
280129952	0.0000	0.0000	0.0000	0.0000	0.0000	0.0000	0.0000	0.0487	0.0000	0.0000	0.0000
1092446	0.7637	0.1768	0.1230	0.6753	0.7525	0.0000	0.8805	1.0281	0.7023	0.5852	0.1844
279472620	0.5362	0.5845	0.0484	0.2174	0.2061	0.3001	1.7063	0.4117	0.3369	0.6978	0.3862
1107341	0.0000	0.0000	0.0000	0.0000	0.0000	0.0000	0.0488	0.0000	0.0000	0.0000	0.0000
1099403	0.0000	0.0000	0.0000	0.0489	0.0000	0.0000	0.0000	0.0000	0.0000	0.0000	0.0000
1101734	2.6800	2.4189	2.9843	2.5353	2.4576	2.6816	2.6390	2.6743	2.4494	2.4192	2.8392
280080627	0.2014	0.0000	0.0000	0.0000	0.0000	0.0000	0.0000	0.2861	0.0599	0.0000	0.1214
279988612	0.0000	0.0000	0.0000	0.0490	0.0000	0.0000	0.0000	0.0000	0.0000	0.0000	0.0000
1099172	2.4844	2.6254	2.5924	2.4771	2.5064	2.0683	2.5750	2.7168	2.7190	2.7614	2.3059
280056685	0.0000	0.0000	0.0000	0.0495	0.0000	0.0000	0.0000	0.0000	0.0000	0.0000	0.0000
280080203	0.5417	2.1363	0.8137	1.2811	0.9973	0.8379	2.8643	1.7377	1.1237	1.8574	1.4608
1105000	2.9865	3.7584	2.9314	3.7664	3.7077	3.7325	2.9746	2.4121	1.7154	2.0138	2.7031
1103902	1.2852	1.4300	1.6560	1.3231	1.2691	1.9145	2.6999	1.2151	1.0341	1.4169	1.3341
1093321	1.5620	1.6168	1.4702	1.6585	1.6369	1.9348	1.7431	1.4117	1.0225	1.2824	1.3644
1093213	5.1457	6.4305	6.2064	6.8046	6.4860	6.7353	3.9614	3.8707	2.9036	3.3324	3.8695
1102081	0.0000	0.0000	0.0289	0.0000	0.0000	0.0432	0.1310	0.0000	0.0000	0.0000	0.0000
279920167	0.0000	0.0000	0.0000	0.1455	0.1432	0.0000	0.2920	0.0000	0.0000	0.0000	0.0000
279722512	0.2392	0.0000	0.0381	0.0755	0.0418	0.0000	0.1219	0.1084	0.1728	0.0435	0.0579
279917462	2.2006	1.9225	3.2249	1.9621	1.4855	1.1954	1.3221	2.4946	2.2164	2.6479	1.9992
1104841	0.0000	0.0000	0.0000	0.0500	0.0000	0.0000	0.0000	0.0000	0.0000	0.0000	0.0000
279935025	0.0000	0.0000	0.0000	0.0000	0.0000	0.0000	0.3343	0.0000	0.0000	0.0537	0.0000
1101542	0.4605	1.5007	0.6331	1.3629	1.0916	0.7313	0.7291	1.2506	0.6228	0.8521	0.8951
280092611	3.9368	3.4884	3.9571	4.3615	4.1889	3.8452	2.9861	3.5253	2.7275	3.1885	3.3720
279790698	0.1195	0.1333	0.1527	0.1516	0.1012	0.0000	0.1429	0.6590	0.2108	0.3456	0.0713
1102087	1.3901	1.4939	1.5574	1.0918	0.8157	1.3943	1.3591	1.3104	1.3241	1.4370	1.3576
1099887	3.5722	3.9403	3.2037	3.5625	3.4338	3.8671	4.6422	3.7570	2.8472	3.7042	3.9712
1094504	3.0426	3.1399	2.3990	2.5267	2.5960	2.7458	3.3253	2.7971	2.6214	2.9427	2.8265
1096766	2.3995	1.9075	2.0176	2.2114	1.9705	1.9197	1.6497	2.3204	1.9649	2.2563	1.7818
279660080	0.0437	1.2530	1.3178	0.3282	0.8812	0.5242	0.4254	0.8005	0.0000	0.7675	0.2897
279875820	0.0000	0.0000	0.0000	0.0000	0.0000	0.0000	0.0000	0.0507	0.0000	0.0000	0.0000
279704829	0.8246	0.0333	0.0000	0.0000	0.1613	0.0000	0.0000	0.0000	0.0000	0.0000	0.0000
1108995	2.8163	1.3472	1.2861	2.1028	2.1204	1.3843	1.4397	1.2689	1.4501	1.1583	1.2691
1105181	0.0000	0.0000	0.0078	0.0268	0.0000	0.0000	0.0377	0.0000	0.0000	0.0275	0.0000
279887610	0.1138	0.0649	0.0446	0.0978	0.0000	0.1319	0.1987	0.0000	0.1040	0.0510	0.0000
1090064	7.3048	7.9334	7.7096	7.9434	8.1727	8.0140	7.5154	7.0299	5.9674	6.9328	7.1157
279880670	0.0000	0.0000	0.0000	0.0000	0.0000	0.0000	0.0508	0.0000	0.0000	0.0000	0.0000
279880883	0.0000	0.0000	0.1555	0.0000	0.0000	0.0000	0.0000	0.4139	0.0000	0.1768	0.0000
1100525	0.4818	1.1221	1.0058	1.6991	1.3118	0.8827	0.1930	0.1752	0.1463	0.1420	0.0933
1097736	2.7682	1.6402	3.5960	2.9243	2.2585	2.6415	2.0971	2.7965	2.0598	2.7068	2.3405
1102281	1.3447	0.8064	0.0727	1.1776	1.1074	0.6875	1.4183	1.1082	0.7881	0.8351	0.6747
1100954	4.0258	4.9001	4.4798	4.6223	4.8076	4.5199	4.4389	4.0444	3.4146	4.3217	3.9638
1099960	5.8504	5.9779	5.4561	5.9618	6.3969	6.0798	5.4705	5.1062	4.0264	4.7542	5.1422
1095144	0.0000	0.0000	0.0000	0.0000	0.0000	0.0000	0.0000	0.0510	0.0000	0.0000	0.0000
1102960	2.9798	4.0170	2.2971	3.6550	3.4793	3.3253	3.2771	2.8996	2.6261	2.8522	2.4500
1096888	1.1283	0.0000	0.0460	0.1482	0.3607	0.2594	0.4400	0.6021	0.0000	0.2439	0.3755
1088966	5.3198	5.5175	5.4546	5.1886	4.9701	4.8106	6.3645	6.0950	5.4108	6.0388	5.8827
1097668	4.1911	4.3063	5.2523	4.2568	3.7669	4.3843	3.7311	4.0651	3.9621	4.1235	4.3480
1093097	2.9851	3.7830	2.9919	3.6950	4.0664	3.0944	3.3394	3.2745	1.9740	3.2950	2.8765
279962039	1.6864	0.5365	0.0000	0.8238	1.1704	0.0000	0.0000	0.0000	0.0000	0.0000	0.0000
1101249	0.0000	0.0000	0.0000	0.0000	0.0000	0.0000	0.0000	0.0523	0.0000	0.0000	0.0000
280002234	0.0000	0.2153	0.0772	0.0366	0.0000	0.1160	0.0000	0.0000	0.0000	0.0000	0.0000
1087913	4.9922	4.7274	4.7641	4.9644	5.2684	4.8848	3.5548	3.4751	2.9540	3.2985	3.6025
1089416	5.0438	4.9342	5.0982	4.9121	4.7921	5.4458	5.3511	4.8830	4.0539	4.5985	5.2800
1100972	3.5513	4.3073	3.7769	4.1350	4.1162	3.8033	4.3169	4.3776	3.3860	4.1124	4.1983
1101174	2.3929	1.9638	3.0664	2.4802	2.1933	2.7270	2.3116	2.3943	1.8459	2.3329	2.3043
1096781	5.8130	5.9037	6.8839	5.8571	5.1992	6.1207	5.3416	5.7672	5.4173	5.6208	6.1994
1103167	0.0000	0.0000	0.0000	0.0523	0.0000	0.0000	0.0000	0.0000	0.0000	0.0000	0.0000
1089978	5.4720	5.4257	5.4291	6.2410	6.4517	4.5952	7.3259	7.1171	4.5743	6.8982	6.0516
279996973	0.6658	0.7619	0.3776	1.3214	1.3610	0.8279	2.4388	0.9057	0.4395	0.8115	0.6591
279767268	0.2558	0.0000	0.0000	0.0000	0.0732	0.0498	0.1037	0.0000	0.0000	0.0000	0.0000
1105452	0.0000	0.0000	0.0000	0.0000	0.0000	0.0962	0.5867	0.0000	0.0000	0.0000	0.0000
1103316	2.6753	3.4959	2.3111	3.0013	2.9508	2.2345	4.1194	3.4463	3.0323	3.4537	2.9531
1087024	1.8079	1.5496	1.9731	2.8031	1.9308	1.9389	2.4164	2.6227	2.0694	1.9172	2.2890
1101651	4.1721	4.0904	4.4165	4.2931	3.9590	4.6432	4.1937	3.9965	3.5254	3.8143	4.2448
279753612	0.0230	0.2500	0.0777	0.1595	0.1393	0.1169	0.9701	0.1593	0.0821	0.3262	0.1174
279746719	3.7465	3.6773	4.1164	2.9471	1.7675	4.0827	2.8290	2.6953	2.6920	2.8280	3.5441
279859792	0.0000	0.0000	0.0000	0.0524	0.0000	0.0000	0.0000	0.0000	0.0000	0.0000	0.0000
279708462	0.6561	0.0070	0.0000	0.2285	0.1217	0.3503	0.0000	0.2451	0.0000	0.0000	0.0000
280085222	4.9412	4.9059	5.5261	4.6289	3.5650	4.8872	4.8116	5.0036	4.8513	5.3070	4.9840
1099980	5.5381	5.6622	5.6180	5.7525	5.7146	5.6981	4.7068	4.8960	4.6414	4.5588	5.0286
279902027	2.4915	0.8999	1.8102	2.1341	2.0271	1.6049	0.6298	1.2652	1.0380	0.7830	0.7784
279927558	0.0000	0.0000	0.0000	0.0000	0.0000	0.0000	0.0000	0.0525	0.0000	0.0000	0.0000
280117862	0.0000	0.0000	0.0000	0.0000	0.0000	0.0000	0.0528	0.0000	0.0000	0.0000	0.0000
279799166	2.5852	2.3279	2.8725	2.2944	1.6337	2.9009	3.2304	2.3241	2.0596	2.3229	2.9785
1105019	4.3309	4.1233	3.5191	4.2329	4.1898	4.2942	2.7524	3.4215	2.7964	2.6981	3.0543
280059033	0.0000	0.0000	0.0530	0.0000	0.0000	0.0000	0.0000	0.0000	0.0000	0.0000	0.0000
1095888	1.2007	1.1379	1.0448	1.0204	0.6084	0.6838	3.3159	1.7001	1.7745	1.5718	1.5455
1108315	1.3303	1.1311	1.4461	0.7713	0.5078	0.6319	1.2640	1.1400	1.4808	1.4418	0.9861
279870874	0.2516	0.0000	0.0000	0.0000	0.0416	0.0000	0.0000	0.0000	0.0000	0.0000	0.0000
1104905	4.4763	3.5287	4.3842	4.3371	4.0090	4.3849	4.0385	3.7939	3.6022	3.6853	4.0038
1102870	2.8306	2.9866	3.3011	3.4727	3.5360	3.0693	1.8015	2.1321	1.6374	1.8442	1.9283
280073888	0.0000	0.0532	0.0000	0.0000	0.0000	0.0000	0.0000	0.0000	0.0000	0.0000	0.0000
280107158	1.1451	0.4038	1.5358	1.4433	0.6652	0.7645	1.3661	1.6504	1.0500	2.0767	0.4341
279745105	0.4116	0.6369	1.0740	1.5907	0.6690	1.9771	1.8819	0.7583	0.6793	0.3257	0.1332
279718826	0.2436	0.1415	0.4306	0.2065	0.3827	0.0000	0.0000	1.1521	0.0000	0.4072	0.2911
1099062	5.3072	6.2488	5.5875	6.4449	6.4814	5.6253	4.3894	4.7576	4.2887	4.5918	4.2123
1103831	2.3724	2.5003	2.8917	3.0673	2.5092	2.5872	1.8905	2.2461	2.1893	2.4746	1.8860
280111674	0.0000	0.0000	0.0532	0.0000	0.0000	0.0000	0.0000	0.0000	0.0000	0.0000	0.0000
1086945	2.8549	2.3083	3.6612	2.8601	2.2016	2.7107	2.5213	2.9171	2.6178	2.9900	2.8707
1092005	2.2236	2.1538	2.9033	2.0872	1.7466	2.1610	2.4391	2.9946	2.3850	2.4664	2.7136
279990085	0.0000	0.0000	0.0000	0.0000	0.0463	0.0000	0.2784	0.0000	0.0000	0.0000	0.0000
1099250	4.1467	3.5741	4.7908	4.7418	4.1832	4.6266	4.0663	4.0101	3.3908	3.7447	4.0974
1102986	1.7064	1.4946	1.2068	1.1258	1.0271	0.7435	1.3139	1.6846	1.7516	1.7372	0.9572
1101517	0.2587	0.0403	0.0224	0.2038	0.1303	0.2377	0.2439	0.0991	0.0657	0.0316	0.0426
1097226	0.0000	0.0000	0.0000	0.0533	0.0000	0.0000	0.0000	0.0000	0.0000	0.0000	0.0000
1088083	3.8209	4.6821	4.8041	4.0273	3.9564	4.1930	3.6132	3.7083	3.4930	4.0196	3.9721
279809762	2.2096	2.1881	1.7993	1.8315	0.9052	1.6373	2.2148	2.9263	2.6575	2.6217	1.7391
1102579	2.0112	1.7912	2.1701	1.8075	2.0795	1.9581	1.2208	1.3000	1.0692	1.2615	1.2392
1109114	3.5715	2.9367	3.6988	3.3240	3.1910	3.6788	4.7291	3.6146	3.1146	3.2220	3.9185
279949030	0.0000	0.0000	0.0000	0.0000	0.0000	0.0000	0.0000	0.0533	0.0000	0.0000	0.0000
280039601	0.5671	0.0415	0.1102	0.1815	0.3042	0.0431	0.0000	0.0000	0.0000	0.0000	0.0000
1100882	0.0000	0.0000	0.0000	0.1204	0.0175	0.0243	0.0251	0.0000	0.0000	0.0000	0.0000
