# Supplementary material for: Identification of the Molecular Events Involved in the Development of Prefrontal Cortex Through the Analysis of RNA-Seq Data From BrainSpan
Source: ASN Neuro. 2019 Jun 18;11:1759091419854627. doi: 10.1177/1759091419854627 (PMC6582306; doi:10.1177/1759091419854627)
Supplement: Supplemental Material6 - Supplemental material for Identification of the Molecular Events Involved in the Development of Prefrontal Cortex Through the Analysis of RNA-Seq Data From BrainSpan [file Supplemental_Material6.zip › CBC/5/CBC-BPs-5.xlsx]

## Sheet: Sheet1
Sublist	Category	Term	RT	Genes	Count	%	P-Value	Benjamini
	GOTERM_BP_DIRECT	homophilic cell adhesion via plasma membrane adhesion molecules	RT		24	4.2	2.2e-10	4.2e-07
	GOTERM_BP_DIRECT	nervous system development	RT		27	4.7	3.5e-07	0.00035
	GOTERM_BP_DIRECT	neurotransmitter secretion	RT		11	1.9	1.8e-06	0.0012
	GOTERM_BP_DIRECT	chemical synaptic transmission	RT		23	4	2.3e-06	0.0011
	GOTERM_BP_DIRECT	transport	RT		28	4.8	4.3e-06	0.0017
	GOTERM_BP_DIRECT	small GTPase mediated signal transduction	RT		21	3.6	3.9e-05	0.012
	GOTERM_BP_DIRECT	positive regulation of synapse assembly	RT		10	1.7	7.4e-05	0.02
	GOTERM_BP_DIRECT	positive regulation of axon extension	RT		7	1.2	0.0002	0.047
	GOTERM_BP_DIRECT	cholesterol biosynthetic process	RT		7	1.2	0.00076	0.15
	GOTERM_BP_DIRECT	adenylate cyclase-inhibiting G-protein coupled glutamate receptor signaling pathway	RT		4	0.7	0.0008	0.14
	GOTERM_BP_DIRECT	calcium ion-regulated exocytosis of neurotransmitter	RT		7	1.2	0.00087	0.14
	GOTERM_BP_DIRECT	positive regulation of peptidyl-threonine phosphorylation	RT		6	1	0.00099	0.15
	GOTERM_BP_DIRECT	regulation of alpha-amino-3-hydroxy-5-methyl-4-isoxazole propionate selective glutamate receptor activity	RT		5	0.9	0.00099	0.14
	GOTERM_BP_DIRECT	cell adhesion	RT		27	4.7	0.0011	0.14
	GOTERM_BP_DIRECT	negative regulation of collateral sprouting	RT		4	0.7	0.0012	0.15
	GOTERM_BP_DIRECT	long-chain fatty-acyl-CoA biosynthetic process	RT		7	1.2	0.0013	0.15
	GOTERM_BP_DIRECT	axonogenesis	RT		10	1.7	0.0023	0.23
	GOTERM_BP_DIRECT	fasciculation of sensory neuron axon	RT		3	0.5	0.0025	0.24
	GOTERM_BP_DIRECT	positive regulation of synapse maturation	RT		4	0.7	0.0026	0.23
	GOTERM_BP_DIRECT	neuron projection development	RT		10	1.7	0.0026	0.23
	GOTERM_BP_DIRECT	heterophilic cell-cell adhesion via plasma membrane cell adhesion molecules	RT		7	1.2	0.0032	0.26
	GOTERM_BP_DIRECT	oligosaccharide biosynthetic process	RT		4	0.7	0.0034	0.26
	GOTERM_BP_DIRECT	ephrin receptor signaling pathway	RT		9	1.6	0.0036	0.27
	GOTERM_BP_DIRECT	regulation of synaptic transmission, glutamatergic	RT		5	0.9	0.0041	0.28
	GOTERM_BP_DIRECT	microtubule cytoskeleton organization	RT		8	1.4	0.0046	0.3
	GOTERM_BP_DIRECT	neuroligin clustering involved in postsynaptic membrane assembly	RT		3	0.5	0.0049	0.31
	GOTERM_BP_DIRECT	learning	RT		7	1.2	0.0062	0.36
	GOTERM_BP_DIRECT	adult behavior	RT		5	0.9	0.0065	0.36
	GOTERM_BP_DIRECT	G2/M transition of mitotic cell cycle	RT		11	1.9	0.007	0.38
	GOTERM_BP_DIRECT	detection of calcium ion	RT		4	0.7	0.0071	0.37
	GOTERM_BP_DIRECT	vesicle fusion	RT		7	1.2	0.0074	0.37
	GOTERM_BP_DIRECT	calcium ion transmembrane transport	RT		10	1.7	0.0082	0.4
	GOTERM_BP_DIRECT	negative regulation of protein kinase activity	RT		9	1.6	0.0085	0.4
	GOTERM_BP_DIRECT	neuron cell-cell adhesion	RT		4	0.7	0.01	0.45
	GOTERM_BP_DIRECT	positive regulation of calcium ion-dependent exocytosis	RT		4	0.7	0.01	0.45
	GOTERM_BP_DIRECT	negative regulation of dendrite development	RT		3	0.5	0.012	0.48
	GOTERM_BP_DIRECT	social behavior	RT		6	1	0.013	0.5
	GOTERM_BP_DIRECT	regulation of synaptic plasticity	RT		5	0.9	0.014	0.51
	GOTERM_BP_DIRECT	positive regulation of cation channel activity	RT		3	0.5	0.016	0.57
	GOTERM_BP_DIRECT	vocal learning	RT		3	0.5	0.016	0.57
	GOTERM_BP_DIRECT	T cell proliferation	RT		4	0.7	0.017	0.58
	GOTERM_BP_DIRECT	regulation of cardiac muscle contraction by regulation of the release of sequestered calcium ion	RT		4	0.7	0.017	0.58
	GOTERM_BP_DIRECT	protein glycosylation	RT		9	1.6	0.018	0.58
	GOTERM_BP_DIRECT	regulation of calcium ion-dependent exocytosis	RT		5	0.9	0.018	0.59
	GOTERM_BP_DIRECT	cellular calcium ion homeostasis	RT		8	1.4	0.019	0.59
	GOTERM_BP_DIRECT	microtubule-based process	RT		5	0.9	0.02	0.61
	GOTERM_BP_DIRECT	ion transmembrane transport	RT		13	2.2	0.021	0.61
	GOTERM_BP_DIRECT	endocytosis	RT		10	1.7	0.021	0.6
	GOTERM_BP_DIRECT	adherens junction organization	RT		5	0.9	0.022	0.61
	GOTERM_BP_DIRECT	regulation of cardiac muscle contraction	RT		4	0.7	0.022	0.61
	GOTERM_BP_DIRECT	regulation of membrane potential	RT		7	1.2	0.022	0.6
	GOTERM_BP_DIRECT	hippocampus development	RT		6	1	0.024	0.61
	GOTERM_BP_DIRECT	brain development	RT		12	2.1	0.024	0.62
	GOTERM_BP_DIRECT	regulation of postsynaptic membrane potential	RT		4	0.7	0.025	0.62
	GOTERM_BP_DIRECT	Wnt signaling pathway, calcium modulating pathway	RT		5	0.9	0.026	0.63
	GOTERM_BP_DIRECT	vesicle docking	RT		4	0.7	0.029	0.65
	GOTERM_BP_DIRECT	response to unfolded protein	RT		5	0.9	0.034	0.71
	GOTERM_BP_DIRECT	positive regulation of DNA replication	RT		5	0.9	0.034	0.71
	GOTERM_BP_DIRECT	neuron migration	RT		8	1.4	0.034	0.71
	GOTERM_BP_DIRECT	negative regulation of neuron projection development	RT		5	0.9	0.039	0.75
	GOTERM_BP_DIRECT	regulation of exocytosis	RT		4	0.7	0.039	0.75
	GOTERM_BP_DIRECT	regulation of release of sequestered calcium ion into cytosol	RT		3	0.5	0.039	0.74
	GOTERM_BP_DIRECT	axon guidance	RT		10	1.7	0.044	0.78
	GOTERM_BP_DIRECT	negative regulation of ryanodine-sensitive calcium-release channel activity	RT		3	0.5	0.046	0.79
	GOTERM_BP_DIRECT	fatty acid transport	RT		3	0.5	0.046	0.79
	GOTERM_BP_DIRECT	calcium ion regulated exocytosis	RT		3	0.5	0.046	0.79
	GOTERM_BP_DIRECT	neuronal action potential	RT		4	0.7	0.047	0.79
	GOTERM_BP_DIRECT	long-term memory	RT		4	0.7	0.047	0.79
	GOTERM_BP_DIRECT	glutamate secretion	RT		4	0.7	0.047	0.79
	GOTERM_BP_DIRECT	adenylate cyclase-inhibiting G-protein coupled receptor signaling pathway	RT		5	0.9	0.048	0.79
	GOTERM_BP_DIRECT	negative regulation of cAMP biosynthetic process	RT		3	0.5	0.054	0.82
	GOTERM_BP_DIRECT	protein localization to synapse	RT		3	0.5	0.054	0.82
	GOTERM_BP_DIRECT	Ras protein signal transduction	RT		6	1	0.054	0.81
	GOTERM_BP_DIRECT	cell-cell adhesion	RT		14	2.4	0.056	0.82
	GOTERM_BP_DIRECT	positive regulation of protein insertion into mitochondrial membrane involved in apoptotic signaling pathway	RT		4	0.7	0.056	0.82
	GOTERM_BP_DIRECT	negative regulation of establishment of protein localization to mitochondrion	RT		2	0.3	0.058	0.82
	GOTERM_BP_DIRECT	palmitic acid biosynthetic process	RT		2	0.3	0.058	0.82
	GOTERM_BP_DIRECT	glutamate catabolic process to 2-oxoglutarate	RT		2	0.3	0.058	0.82
	GOTERM_BP_DIRECT	glutamate catabolic process to aspartate	RT		2	0.3	0.058	0.82
	GOTERM_BP_DIRECT	negative regulation of maintenance of mitotic sister chromatid cohesion, telomeric	RT		2	0.3	0.058	0.82
	GOTERM_BP_DIRECT	fasciculation of motor neuron axon	RT		2	0.3	0.058	0.82
	GOTERM_BP_DIRECT	cellular response to calcium ion	RT		5	0.9	0.061	0.84
	GOTERM_BP_DIRECT	vocalization behavior	RT		3	0.5	0.062	0.83
	GOTERM_BP_DIRECT	sodium ion transmembrane transport	RT		6	1	0.062	0.83
	GOTERM_BP_DIRECT	protein ubiquitination	RT		17	2.9	0.063	0.83
	GOTERM_BP_DIRECT	adult locomotory behavior	RT		5	0.9	0.065	0.84
	GOTERM_BP_DIRECT	signal transduction	RT		44	7.6	0.066	0.84
	GOTERM_BP_DIRECT	renal water homeostasis	RT		4	0.7	0.066	0.83
	GOTERM_BP_DIRECT	membrane organization	RT		4	0.7	0.066	0.83
	GOTERM_BP_DIRECT	regulation of N-methyl-D-aspartate selective glutamate receptor activity	RT		3	0.5	0.07	0.85
	GOTERM_BP_DIRECT	synapse organization	RT		4	0.7	0.071	0.85
	GOTERM_BP_DIRECT	regulation of heart rate	RT		4	0.7	0.071	0.85
	GOTERM_BP_DIRECT	proteasome-mediated ubiquitin-dependent protein catabolic process	RT		11	1.9	0.075	0.86
	GOTERM_BP_DIRECT	extrinsic apoptotic signaling pathway in absence of ligand	RT		4	0.7	0.076	0.86
	GOTERM_BP_DIRECT	protein phosphorylation	RT		20	3.5	0.078	0.87
	GOTERM_BP_DIRECT	vesicle-mediated transport	RT		9	1.6	0.078	0.86
	GOTERM_BP_DIRECT	magnesium ion transmembrane transport	RT		3	0.5	0.078	0.86
	GOTERM_BP_DIRECT	G1/S transition of mitotic cell cycle	RT		7	1.2	0.079	0.86
	GOTERM_BP_DIRECT	regulation of cardiac conduction	RT		5	0.9	0.081	0.86
	GOTERM_BP_DIRECT	positive regulation of protein serine/threonine kinase activity	RT		4	0.7	0.082	0.86
	GOTERM_BP_DIRECT	MAPK cascade	RT		13	2.2	0.084	0.87
	GOTERM_BP_DIRECT	gephyrin clustering involved in postsynaptic density assembly	RT		2	0.3	0.085	0.87
	GOTERM_BP_DIRECT	C-terminal protein methylation	RT		2	0.3	0.085	0.87
	GOTERM_BP_DIRECT	positive regulation of cyclic nucleotide metabolic process	RT		2	0.3	0.085	0.87
	GOTERM_BP_DIRECT	cellular zinc ion homeostasis	RT		3	0.5	0.087	0.87
	GOTERM_BP_DIRECT	regulation of insulin secretion involved in cellular response to glucose stimulus	RT		3	0.5	0.087	0.87
	GOTERM_BP_DIRECT	negative regulation of protein complex assembly	RT		3	0.5	0.087	0.87
	GOTERM_BP_DIRECT	microtubule-based movement	RT		6	1	0.088	0.87
	GOTERM_BP_DIRECT	cell division	RT		16	2.8	0.091	0.87
	GOTERM_BP_DIRECT	regulation of release of sequestered calcium ion into cytosol by sarcoplasmic reticulum	RT		3	0.5	0.096	0.89
	GOTERM_BP_DIRECT	positive regulation of G2/M transition of mitotic cell cycle	RT		3	0.5	0.096	0.89
	GOTERM_BP_DIRECT	activation of protein kinase A activity	RT		3	0.5	0.096	0.89
	GOTERM_BP_DIRECT	positive regulation of dendrite extension	RT		3	0.5	0.096	0.89
	GOTERM_BP_DIRECT	regulation of long-term neuronal synaptic plasticity	RT		3	0.5	0.096	0.89
	GOTERM_BP_DIRECT	axonal fasciculation	RT		3	0.5	0.096	0.89
