# Supplementary material for: Identification of the Molecular Events Involved in the Development of Prefrontal Cortex Through the Analysis of RNA-Seq Data From BrainSpan
Source: ASN Neuro. 2019 Jun 18;11:1759091419854627. doi: 10.1177/1759091419854627 (PMC6582306; doi:10.1177/1759091419854627)
Supplement: Supplemental Material6 - Supplemental material for Identification of the Molecular Events Involved in the Development of Prefrontal Cortex Through the Analysis of RNA-Seq Data From BrainSpan [file Supplemental_Material6.zip › CBC/5/CBC-DEG-5.csv]

id	name	gene-id	gene-symbol	gene-name	entrez-id	chromosome	start-position	end-position	p	fold-change
279856056	ENSG00000231525	0	AC002486.2	AC002486.2	0	7	n/a	n/a	2.57e-02	1.915
1105485	ENSG00000205488	0	RP11-116G8.4	RP11-116G8.4	0	10	n/a	n/a	2.65e-02	1.969
279789618	ENSG00000225595	125530	XXbac-BPG308K3.6	XXbac-BPG308K3.6	401242	6	n/a	n/a	2.80e-02	1.488
279786828	ENSG00000225356	0	RP11-433O3.1	RP11-433O3.1	0	4	n/a	n/a	2.90e-02	6.158
1088562	ENSG00000086189	27037	DIMT1	DIM1 dimethyladenosine transferase 1 homolog (S. cerevisiae)	27292	5	n/a	n/a	2.95e-02	1.912
279858639	ENSG00000231754	0	RP11-204E9.1	RP11-204E9.1	0	6	n/a	n/a	3.16e-02	7.746
1096479	ENSG00000152484	85505	USP12	ubiquitin specific peptidase 12	219333	13	n/a	n/a	3.35e-02	1.555
1104605	ENSG00000198440	80664	ZNF583	zinc finger protein 583	147949	19	n/a	n/a	3.46e-02	1.841
1094120	ENSG00000136052	58313	SLC41A2	solute carrier family 41, member 2	84102	12	n/a	n/a	3.49e-02	2.205
279801590	ENSG00000226644	123145	RP11-128M1.1	RP11-128M1.1	388780	20	n/a	n/a	3.66e-02	2.061
1088314	ENSG00000078795	26784	PKD2L2	polycystic kidney disease 2-like 2	27039	5	n/a	n/a	3.81e-02	2.380
1095421	ENSG00000143924	27180	EML4	echinoderm microtubule associated protein like 4	27436	2	n/a	n/a	3.94e-02	1.651
1091984	ENSG00000120694	10650	HSPH1	heat shock 105kDa/110kDa protein 1	10808	13	n/a	n/a	3.95e-02	3.633
1089763	ENSG00000104140	82368	RHOV	ras homolog gene family, member V	171177	15	n/a	n/a	4.12e-02	6.170
1086918	ENSG00000004766	34899	CCDC132	coiled-coil domain containing 132	55610	7	n/a	n/a	4.36e-02	2.020
1091562	ENSG00000117069	57529	ST6GALNAC5	ST6 (alpha-N-acetyl-neuraminyl-2,3-beta-galactosyl-1,3)-N-acetylgalactosaminide alpha-2,6-sialyltransferase 5	81849	1	n/a	n/a	4.42e-02	3.099
279824152	ENSG00000228656	0	MYO5BP3	myosin VB pseudogene 3	0	9	n/a	n/a	4.50e-02	1.138
1098736	ENSG00000166167	8866	BTRC	beta-transducin repeat containing	8945	10	n/a	n/a	4.51e-02	2.196
1096671	ENSG00000154162	1005	CDH12	cadherin 12, type 2 (N-cadherin 2)	1010	5	n/a	n/a	4.53e-02	3.071
1090863	ENSG00000111845	34292	PAK1IP1	PAK1 interacting protein 1	55003	6	n/a	n/a	4.53e-02	1.550
1096433	ENSG00000152193	55399	RNF219	ring finger protein 219	79596	13	n/a	n/a	4.54e-02	2.375
1094104	ENSG00000135973	11089	GPR45	G protein-coupled receptor 45	11250	2	n/a	n/a	4.54e-02	1.716
1091042	ENSG00000113161	3136	HMGCR	3-hydroxy-3-methylglutaryl-CoA reductase	3156	5	n/a	n/a	4.55e-02	4.146
279889163	ENSG00000234449	0	RP11-706O15.3	RP11-706O15.3	0	X	n/a	n/a	4.56e-02	1.300
1102576	ENSG00000184368	90368	MAP7D2	MAP7 domain containing 2	256714	X	n/a	n/a	4.56e-02	3.396
1091199	ENSG00000114554	5329	PLXNA1	plexin A1	5361	3	n/a	n/a	4.60e-02	2.382
280022094	ENSG00000250107	90148	RP11-94C24.10	RP11-94C24.10	253962	17	n/a	n/a	4.61e-02	2.293
280118690	ENSG00000258626	0	COX7A2P1	cytochrome c oxidase subunit VIIa polypeptide 2 (liver) pseudogene 1	0	14	n/a	n/a	4.63e-02	2.426
1099897	ENSG00000170921	25864	TANC2	tetratricopeptide repeat, ankyrin repeat and coiled-coil containing 2	26115	17	n/a	n/a	4.64e-02	2.626
1099503	ENSG00000169213	5833	RAB3B	RAB3B, member RAS oncogene family	5865	1	n/a	n/a	4.64e-02	7.563
1091872	ENSG00000119888	4047	EPCAM	epithelial cell adhesion molecule	4072	2	n/a	n/a	4.64e-02	5.098
1089635	ENSG00000103044	3021	HAS3	hyaluronan synthase 3	3038	16	n/a	n/a	4.64e-02	3.491
1100617	ENSG00000174173	34220	RG9MTD1	RNA (guanine-9-) methyltransferase domain containing 1	54931	3	n/a	n/a	4.64e-02	2.183
1088187	ENSG00000075461	26837	CACNG4	calcium channel, voltage-dependent, gamma subunit 4	27092	17	n/a	n/a	4.65e-02	2.942
1100711	ENSG00000174721	80303	FGFBP3	fibroblast growth factor binding protein 3	143282	10	n/a	n/a	4.67e-02	6.072
279817250	ENSG00000228041	0	RP4-581F12.1	RP4-581F12.1	0	X	n/a	n/a	4.67e-02	2.564
280061556	ENSG00000253771	0	TPTE2P1	transmembrane phosphoinositide 3-phosphatase and tensin homolog 2 pseudogene 1	0	13	n/a	n/a	4.68e-02	1.737
1087927	ENSG00000068796	3771	KIF2A	kinesin heavy chain member 2A	3796	5	n/a	n/a	4.69e-02	2.650
1090823	ENSG00000111670	54997	GNPTAB	N-acetylglucosamine-1-phosphate transferase, alpha and beta subunits	79158	12	n/a	n/a	4.69e-02	2.314
1101952	ENSG00000181751	59895	C5orf30	chromosome 5 open reading frame 30	90355	5	n/a	n/a	4.69e-02	2.958
1088288	ENSG00000078140	3075	UBE2K	ubiquitin-conjugating enzyme E2K	3093	4	n/a	n/a	4.73e-02	2.305
1096577	ENSG00000153253	6293	SCN3A	sodium channel, voltage-gated, type III, alpha subunit	6328	2	n/a	n/a	4.75e-02	3.859
1103881	ENSG00000196277	2900	GRM7	glutamate receptor, metabotropic 7	2917	3	n/a	n/a	4.75e-02	4.161
1105746	ENSG00000212768	0	AC114546.1	HCG37415PRO1914Uncharacterized protein	0	15	n/a	n/a	4.75e-02	2.190
1095686	ENSG00000145860	81155	RNF145	ring finger protein 145	153830	5	n/a	n/a	4.76e-02	2.118
1089628	ENSG00000103023	85720	PRSS54	protease, serine, 54	221191	16	n/a	n/a	4.76e-02	1.614
1092449	ENSG00000124541	59682	RRP36	ribosomal RNA processing 36 homolog (S. cerevisiae)	88745	6	n/a	n/a	4.76e-02	1.741
1087382	ENSG00000034533	28726	ASTE1	asteroid homolog 1 (Drosophila)	28990	3	n/a	n/a	4.76e-02	1.678
1099558	ENSG00000169432	6300	SCN9A	sodium channel, voltage-gated, type IX, alpha subunit	6335	2	n/a	n/a	4.77e-02	2.653
279793797	ENSG00000225946	0	RP11-395B7.2	RP11-395B7.2	0	7	n/a	n/a	4.78e-02	2.236
280033576	ENSG00000251034	0	RP11-582J16.4	RP11-582J16.4	0	8	n/a	n/a	4.79e-02	1.684
1092602	ENSG00000125731	9900	SH2D3A	SH2 domain containing 3A	10045	19	n/a	n/a	4.81e-02	2.497
1099658	ENSG00000169894	4558	MUC3A	mucin 3A, cell surface associated	4584	7	n/a	n/a	4.82e-02	4.137
1094304	ENSG00000136950	57552	ARPC5L	actin related protein 2/3 complex, subunit 5-like	81873	9	n/a	n/a	4.82e-02	1.970
1098283	ENSG00000164332	79607	UBLCP1	ubiquitin-like domain containing CTD phosphatase 1	134510	5	n/a	n/a	4.85e-02	2.516
1097939	ENSG00000163376	58742	KBTBD8	kelch repeat and BTB (POZ) domain containing 8	84541	3	n/a	n/a	4.86e-02	1.436
1103493	ENSG00000188176	109991	SMTNL2	smoothelin-like 2	342527	17	n/a	n/a	4.86e-02	2.400
279834455	ENSG00000229591	0	RP5-981O7.2	RP5-981O7.2	0	7	n/a	n/a	4.90e-02	1.359
1091434	ENSG00000116141	4114	MARK1	MAP/microtubule affinity-regulating kinase 1	4139	1	n/a	n/a	4.93e-02	2.244
1096668	ENSG00000154144	59087	TBRG1	transforming growth factor beta regulator 1	84897	11	n/a	n/a	5.01e-02	1.322
1095619	ENSG00000145362	284	ANK2	ankyrin 2, neuronal	287	4	n/a	n/a	5.05e-02	3.797
1091168	ENSG00000114302	5544	PRKAR2A	protein kinase, cAMP-dependent, regulatory, type II, alpha	5576	3	n/a	n/a	5.06e-02	2.029
1087516	ENSG00000048545	2961	GUCA1A	guanylate cyclase activator 1A (retina)	2978	6	n/a	n/a	5.28e-02	3.360
1090599	ENSG00000109790	30570	KLHL5	kelch-like 5 (Drosophila)	51088	4	n/a	n/a	5.32e-02	1.965
1092388	ENSG00000124209	36677	RAB22A	RAB22A, member RAS oncogene family	57403	20	n/a	n/a	5.36e-02	1.635
1094147	ENSG00000136169	58086	SETDB2	SET domain, bifurcated 2	83852	13	n/a	n/a	5.36e-02	1.405
1093334	ENSG00000131242	58641	RAB11FIP4	RAB11 family interacting protein 4 (class II)	84440	17	n/a	n/a	5.38e-02	3.467
1103261	ENSG00000187164	36971	KIAA1598	KIAA1598	57698	10	n/a	n/a	5.40e-02	5.552
1101029	ENSG00000176396	81580	EID2	EP300 interacting inhibitor of differentiation 2	163126	19	n/a	n/a	5.45e-02	2.311
1090972	ENSG00000112541	10688	PDE10A	phosphodiesterase 10A	10846	6	n/a	n/a	5.47e-02	3.020
279957554	ENSG00000241506	0	PSMC1P1	proteasome (prosome, macropain) 26S subunit, ATPase, 1 pseudogene 1	0	3	n/a	n/a	5.53e-02	2.209
1094825	ENSG00000139973	58085	SYT16	synaptotagmin XVI	83851	14	n/a	n/a	5.55e-02	1.977
1090564	ENSG00000109466	11114	KLHL2	kelch-like 2, Mayven (Drosophila)	11275	4	n/a	n/a	5.56e-02	2.208
1102110	ENSG00000182481	3813	KPNA2	karyopherin alpha 2 (RAG cohort 1, importin alpha 1)	3838	17	n/a	n/a	5.56e-02	2.740
1102627	ENSG00000184602	8247	SNN	stannin	8303	16	n/a	n/a	5.59e-02	2.352
1098153	ENSG00000164008	54918	C1orf50	chromosome 1 open reading frame 50	79078	1	n/a	n/a	5.60e-02	1.520
1093688	ENSG00000133661	6405	SFTPD	surfactant protein D	6441	10	n/a	n/a	5.60e-02	2.167
1086992	ENSG00000006128	6823	TAC1	tachykinin, precursor 1	6863	7	n/a	n/a	5.60e-02	5.052
1096290	ENSG00000151092	35057	NGLY1	N-glycanase 1	55768	3	n/a	n/a	5.61e-02	1.554
1089826	ENSG00000104643	41879	MTMR9	myotubularin related protein 9	66036	8	n/a	n/a	5.61e-02	2.730
1086927	ENSG00000004864	10020	SLC25A13	solute carrier family 25, member 13 (citrin)	10165	7	n/a	n/a	5.61e-02	1.709
1088810	ENSG00000091527	34862	CDV3	CDV3 homolog (mouse)	55573	3	n/a	n/a	5.62e-02	1.807
1095677	ENSG00000145808	82222	ADAMTS19	ADAM metallopeptidase with thrombospondin type 1 motif, 19	171019	5	n/a	n/a	5.62e-02	1.436
279735887	ENSG00000215007	0	DNAJA1P3	DnaJ (Hsp40) homolog, subfamily A, member 1 pseudogene 3	0	X	n/a	n/a	5.62e-02	2.874
1099228	ENSG00000168032	951	ENTPD3	ectonucleoside triphosphate diphosphohydrolase 3	956	3	n/a	n/a	5.62e-02	5.826
1093471	ENSG00000132305	10831	IMMT	inner membrane protein, mitochondrial	10989	2	n/a	n/a	5.63e-02	1.572
1087808	ENSG00000065548	35142	ZC3H15	zinc finger CCCH-type containing 15	55854	2	n/a	n/a	5.63e-02	1.835
1094827	ENSG00000139977	78921	NAA30	N(alpha)-acetyltransferase 30, NatC catalytic subunit	122830	14	n/a	n/a	5.64e-02	2.034
1090141	ENSG00000106069	1116	CHN2	chimerin (chimaerin) 2	1124	7	n/a	n/a	5.65e-02	2.800
1088323	ENSG00000079102	858	RUNX1T1	runt-related transcription factor 1; translocated to, 1 (cyclin D-related)	862	8	n/a	n/a	5.65e-02	2.775
1097919	ENSG00000163293	81068	NIPAL1	NIPA-like domain containing 1	152519	4	n/a	n/a	5.65e-02	1.214
279819851	ENSG00000228287	0	AC000093.3	AC000093.3	0	22	n/a	n/a	5.66e-02	1.712
1087584	ENSG00000053524	22856	MCF2L2	MCF.2 cell line derived transforming sequence-like 2	23101	3	n/a	n/a	5.66e-02	1.492
1094094	ENSG00000135932	31199	CAB39	calcium binding protein 39	51719	2	n/a	n/a	5.66e-02	2.168
280127939	ENSG00000259153	0	RP6-65G23.3	RP6-65G23.3	0	14	n/a	n/a	5.67e-02	3.616
279762681	ENSG00000223259	0	5S_rRNA	5S ribosomal RNA	0	X	n/a	n/a	5.67e-02	3.292
1092944	ENSG00000128573	60634	FOXP2	forkhead box P2	93986	7	n/a	n/a	5.67e-02	8.290
1087098	ENSG00000009335	9546	UBE3C	ubiquitin protein ligase E3C	9690	7	n/a	n/a	5.68e-02	1.875
1096256	ENSG00000150753	22703	CCT5	chaperonin containing TCP1, subunit 5 (epsilon)	22948	5	n/a	n/a	5.68e-02	2.176
1089554	ENSG00000102390	30741	CXorf26	chromosome X open reading frame 26	51260	X	n/a	n/a	5.68e-02	1.708
1096525	ENSG00000152910	59601	CNTNAP4	contactin associated protein-like 4	85445	16	n/a	n/a	5.68e-02	4.249
1088438	ENSG00000082213	34611	C5orf22	chromosome 5 open reading frame 22	55322	5	n/a	n/a	5.71e-02	2.062
1091757	ENSG00000118939	7304	UCHL3	ubiquitin carboxyl-terminal esterase L3 (ubiquitin thiolesterase)	7347	13	n/a	n/a	5.72e-02	1.807
1095281	ENSG00000143257	9826	NR1I3	nuclear receptor subfamily 1, group I, member 3	9970	1	n/a	n/a	5.73e-02	1.536
1100796	ENSG00000175166	5676	PSMD2	proteasome (prosome, macropain) 26S subunit, non-ATPase, 2	5708	3	n/a	n/a	5.75e-02	1.791
1096308	ENSG00000151247	1962	EIF4E	eukaryotic translation initiation factor 4E	1977	4	n/a	n/a	5.76e-02	2.351
1091108	ENSG00000113643	5885	RARS	arginyl-tRNA synthetase	5917	5	n/a	n/a	5.77e-02	2.015
1098940	ENSG00000166938	77702	DIS3L	DIS3 mitotic control homolog (S. cerevisiae)-like	115752	15	n/a	n/a	5.77e-02	2.073
1090380	ENSG00000108094	8392	CUL2	cullin 2	8453	10	n/a	n/a	5.77e-02	2.071
1105546	ENSG00000205726	6417	ITSN1	intersectin 1 (SH3 domain protein)	6453	21	n/a	n/a	5.78e-02	1.583
1105025	ENSG00000204147	151727	ASAH2B	N-acylsphingosine amidohydrolase (non-lysosomal ceramidase) 2B	653308	10	n/a	n/a	5.78e-02	1.462
1092740	ENSG00000126581	8609	BECN1	beclin 1, autophagy related	8678	17	n/a	n/a	5.78e-02	1.482
279847129	ENSG00000230725	94400	RP4-738P15.1	RP4-738P15.1	284798	20	n/a	n/a	5.79e-02	1.967
1094494	ENSG00000137968	83771	SLC44A5	solute carrier family 44, member 5	204962	1	n/a	n/a	5.79e-02	1.744
1093164	ENSG00000130347	59007	RTN4IP1	reticulon 4 interacting protein 1	84816	6	n/a	n/a	5.80e-02	1.400
1095146	ENSG00000142230	9910	SAE1	SUMO1 activating enzyme subunit 1	10055	19	n/a	n/a	5.80e-02	2.112
1093985	ENSG00000135414	10074	GDF11	growth differentiation factor 11	10220	12	n/a	n/a	5.80e-02	1.725
1089434	ENSG00000101557	8974	USP14	ubiquitin specific peptidase 14 (tRNA-guanine transglycosylase)	9097	18	n/a	n/a	5.82e-02	2.123
280021768	ENSG00000250076	0	RP11-141P6.1	RP11-141P6.1	0	4	n/a	n/a	5.82e-02	2.105
1095075	ENSG00000141576	77528	RNF157	ring finger protein 157	114804	17	n/a	n/a	5.82e-02	2.285
1103087	ENSG00000186432	3815	KPNA4	karyopherin alpha 4 (importin alpha 3)	3840	3	n/a	n/a	5.82e-02	1.781
279858276	ENSG00000231725	0	VN1R110P	vomeronasal 1 receptor 110 pseudogene	0	X	n/a	n/a	5.83e-02	1.249
279900427	ENSG00000235447	0	RP1-279N11.1	RP1-279N11.1	0	X	n/a	n/a	5.84e-02	3.607
279016288	ENSG00000133519	0	ZDHHC8P1	zinc finger, DHHC-type containing 8 pseudogene 1	0	22	n/a	n/a	5.84e-02	2.258
1095789	ENSG00000146574	85819	C7orf28B	chromosome 7 open reading frame 28B	221960	7	n/a	n/a	5.87e-02	1.437
1091282	ENSG00000115233	10067	PSMD14	proteasome (prosome, macropain) 26S subunit, non-ATPase, 14	10213	2	n/a	n/a	5.87e-02	1.622
1087360	ENSG00000031698	6267	SARS	seryl-tRNA synthetase	6301	1	n/a	n/a	5.89e-02	1.537
1095294	ENSG00000143324	9089	XPR1	xenotropic and polytropic retrovirus receptor 1	9213	1	n/a	n/a	5.90e-02	3.961
1092493	ENSG00000124784	57974	RIOK1	RIO kinase 1 (yeast)	83732	6	n/a	n/a	5.90e-02	1.752
279592112	ENSG00000188916	152302	FAM196A	family with sequence similarity 196, member A	642938	10	n/a	n/a	5.90e-02	2.214
1090795	ENSG00000111445	5953	RFC5	replication factor C (activator 1) 5, 36.5kDa	5985	12	n/a	n/a	5.91e-02	2.044
1100530	ENSG00000173692	5675	PSMD1	proteasome (prosome, macropain) 26S subunit, non-ATPase, 1	5707	2	n/a	n/a	5.91e-02	2.362
1100265	ENSG00000172409	10820	CLP1	CLP1, cleavage and polyadenylation factor I subunit, homolog (S. cerevisiae)	10978	11	n/a	n/a	5.92e-02	1.703
1102850	ENSG00000185515	55023	BRCC3	BRCA1/BRCA2-containing complex, subunit 3	79184	X	n/a	n/a	5.92e-02	2.041
279725262	ENSG00000213877	0	CFL1P7	cofilin 1 (non-muscle) pseudogene 7	0	3	n/a	n/a	5.92e-02	3.142
1098222	ENSG00000164161	41000	HHIP	hedgehog interacting protein	64399	4	n/a	n/a	5.93e-02	1.943
1096309	ENSG00000151276	9098	MAGI1	membrane associated guanylate kinase, WW and PDZ domain containing 1	9223	3	n/a	n/a	5.93e-02	2.969
1100783	ENSG00000175097	5865	RAG2	recombination activating gene 2	5897	11	n/a	n/a	5.93e-02	1.224
1088557	ENSG00000086061	3281	DNAJA1	DnaJ (Hsp40) homolog, subfamily A, member 1	3301	9	n/a	n/a	5.94e-02	3.088
1099551	ENSG00000169402	172335	RSPH10B2	radial spoke head 10 homolog B2 (Chlamydomonas)	728194	7	n/a	n/a	5.94e-02	1.371
1087683	ENSG00000060140	34648	STYK1	serine/threonine/tyrosine kinase 1	55359	12	n/a	n/a	5.94e-02	3.137
1098582	ENSG00000165572	59817	KBTBD6	kelch repeat and BTB (POZ) domain containing 6	89890	13	n/a	n/a	5.95e-02	2.427
279845739	ENSG00000230584	0	CCT5P2	chaperonin containing TCP1, subunit 5 (epsilon) pseudogene 2	0	13	n/a	n/a	5.95e-02	2.345
1092126	ENSG00000121989	89	ACVR2A	activin A receptor, type IIA	92	2	n/a	n/a	5.95e-02	2.173
1096851	ENSG00000155868	9306	MED7	mediator complex subunit 7	9443	5	n/a	n/a	5.95e-02	1.488
1087885	ENSG00000067533	30501	RRP15	ribosomal RNA processing 15 homolog (S. cerevisiae)	51018	1	n/a	n/a	5.95e-02	1.704
1108515	ENSG00000235884	1019177	RP11-77I22.3	RP11-77I22.3	100287314	12	n/a	n/a	5.95e-02	1.063
279900695	ENSG00000235477	0	RP11-122G18.5	RP11-122G18.5	0	1	n/a	n/a	5.95e-02	1.306
1101832	ENSG00000180957	23513	PITPNB	phosphatidylinositol transfer protein, beta	23760	22	n/a	n/a	5.96e-02	1.624
280060132	ENSG00000253690	0	RP11-380I10.4	RP11-380I10.4	0	8	n/a	n/a	5.96e-02	4.349
1100798	ENSG00000175175	22599	PPM1E	protein phosphatase, Mg2+/Mn2+ dependent, 1E	22843	17	n/a	n/a	5.96e-02	3.580
1104731	ENSG00000198780	25798	FAM169A	family with sequence similarity 169, member A	26049	5	n/a	n/a	5.96e-02	2.553
279720727	ENSG00000213301	0	HMGB3P11	high mobility group box 3 pseudogene 11	0	2	n/a	n/a	5.96e-02	1.369
1087497	ENSG00000047621	36380	C12orf4	chromosome 12 open reading frame 4	57102	12	n/a	n/a	5.97e-02	1.751
1091514	ENSG00000116752	10140	BCAS2	breast carcinoma amplified sequence 2	10286	1	n/a	n/a	5.97e-02	1.963
1097099	ENSG00000157895	41435	C12orf43	chromosome 12 open reading frame 43	64897	12	n/a	n/a	5.97e-02	1.591
1088121	ENSG00000073910	9984	FRY	furry homolog (Drosophila)	10129	13	n/a	n/a	5.97e-02	2.537
1090856	ENSG00000111802	31047	TDP2	tyrosyl-DNA phosphodiesterase 2	51567	6	n/a	n/a	5.97e-02	1.379
1104829	ENSG00000198945	58657	L3MBTL3	l(3)mbt-like 3 (Drosophila)	84456	6	n/a	n/a	5.97e-02	1.629
1094572	ENSG00000138378	6735	STAT4	signal transducer and activator of transcription 4	6775	2	n/a	n/a	5.97e-02	1.582
1103147	ENSG00000186675	79821	MAGEE2	melanoma antigen family E, 2	139599	X	n/a	n/a	5.98e-02	2.091
1104591	ENSG00000198380	2657	GFPT1	glutamine--fructose-6-phosphate transaminase 1	2673	2	n/a	n/a	5.98e-02	2.922
1087997	ENSG00000070718	10789	AP3M2	adaptor-related protein complex 3, mu 2 subunit	10947	8	n/a	n/a	5.98e-02	2.123
1098498	ENSG00000165194	36799	PCDH19	protocadherin 19	57526	X	n/a	n/a	5.98e-02	4.074
1089201	ENSG00000100473	1678	COCH	coagulation factor C homolog, cochlin (Limulus polyphemus)	1690	14	n/a	n/a	5.98e-02	2.605
1099488	ENSG00000169139	7293	UBE2V2	ubiquitin-conjugating enzyme E2 variant 2	7336	8	n/a	n/a	5.98e-02	1.942
1087651	ENSG00000057757	36373	PITHD1	PITH (C-terminal proteasome-interacting domain of thioredoxin-like) domain containing 1	57095	1	n/a	n/a	5.98e-02	2.369
279772392	ENSG00000224086	1018849	LL22NC03-86G7.1	LL22NC03-86G7.1	100286925	22	n/a	n/a	5.98e-02	1.636
1092798	ENSG00000127152	41443	BCL11B	B-cell CLL/lymphoma 11B (zinc finger protein)	64919	14	n/a	n/a	5.99e-02	1.641
1089332	ENSG00000101152	56132	DNAJC5	DnaJ (Hsp40) homolog, subfamily C, member 5	80331	20	n/a	n/a	5.99e-02	1.931
1089244	ENSG00000100632	2064	ERH	enhancer of rudimentary homolog (Drosophila)	2079	14	n/a	n/a	5.99e-02	1.501
1094548	ENSG00000138190	33827	EXOC6	exocyst complex component 6	54536	10	n/a	n/a	5.99e-02	1.773
1092882	ENSG00000127989	7932	MTERF	mitochondrial transcription termination factor	7978	7	n/a	n/a	5.99e-02	1.329
1092200	ENSG00000122687	29693	FTSJ2	FtsJ homolog 2 (E. coli)	29960	7	n/a	n/a	5.99e-02	1.469
1099457	ENSG00000169016	1864	E2F6	E2F transcription factor 6	1876	2	n/a	n/a	5.99e-02	1.485
279951669	ENSG00000240799	0	AC025627.5	AC025627.5	0	17	n/a	n/a	6.00e-02	1.096
1096392	ENSG00000151835	26026	SACS	spastic ataxia of Charlevoix-Saguenay (sacsin)	26278	13	n/a	n/a	6.00e-02	2.418
1105198	ENSG00000204574	20	ABCF1	ATP-binding cassette, sub-family F (GCN20), member 1	23	6	n/a	n/a	6.00e-02	1.718
1096601	ENSG00000153558	25576	FBXL2	F-box and leucine-rich repeat protein 2	25827	3	n/a	n/a	6.00e-02	2.584
1096464	ENSG00000152413	9319	HOMER1	homer homolog 1 (Drosophila)	9456	5	n/a	n/a	6.00e-02	2.082
279963438	ENSG00000242159	0	RP11-356O23.1	RP11-356O23.1	0	3	n/a	n/a	6.00e-02	1.960
1108660	ENSG00000236756	128623	C10orf103	chromosome 10 open reading frame 103	414245	10	n/a	n/a	6.00e-02	1.417
279962615	ENSG00000242072	0	RP11-458K10.1	RP11-458K10.1	0	7	n/a	n/a	6.00e-02	1.728
1092957	ENSG00000128609	4672	NDUFA5	NADH dehydrogenase (ubiquinone) 1 alpha subcomplex, 5, 13kDa	4698	7	n/a	n/a	6.00e-02	1.681
279831879	ENSG00000229356	157127513	AP001065.3	AP001065.3	100861510	21	n/a	n/a	6.00e-02	2.325
1099244	ENSG00000168081	5336	PNOC	prepronociceptin	5368	8	n/a	n/a	6.01e-02	6.117
279838077	ENSG00000229944	0	AC004797.1	AC004797.1	0	17	n/a	n/a	6.01e-02	2.262
1088160	ENSG00000075073	6825	TACR2	tachykinin receptor 2	6865	10	n/a	n/a	6.01e-02	1.718
1100143	ENSG00000171914	57902	TLN2	talin 2	83660	15	n/a	n/a	6.01e-02	2.239
1099654	ENSG00000169884	7437	WNT10B	wingless-type MMTV integration site family, member 10B	7480	12	n/a	n/a	6.01e-02	4.606
279829341	ENSG00000229132	0	EIF4A1P10	eukaryotic translation initiation factor 4A1 pseudogene 10	0	X	n/a	n/a	6.01e-02	1.705
1094135	ENSG00000136146	28815	MED4	mediator complex subunit 4	29079	13	n/a	n/a	6.01e-02	1.516
1087393	ENSG00000035687	156	ADSS	adenylosuccinate synthase	159	1	n/a	n/a	6.01e-02	1.982
1093498	ENSG00000132437	1632	DDC	dopa decarboxylase (aromatic L-amino acid decarboxylase)	1644	7	n/a	n/a	6.02e-02	1.266
1100110	ENSG00000171793	1492	CTPS	CTP synthase	1503	1	n/a	n/a	6.02e-02	2.097
1094853	ENSG00000140259	4211	MFAP1	microfibrillar-associated protein 1	4236	15	n/a	n/a	6.02e-02	1.575
1094743	ENSG00000139372	6954	TDG	thymine-DNA glycosylase	6996	12	n/a	n/a	6.02e-02	1.736
1102039	ENSG00000182177	125414	ASB18	ankyrin repeat and SOCS box containing 18	401036	2	n/a	n/a	6.02e-02	1.128
1106946	ENSG00000225556	1000450	C2CD4D	C2 calcium-dependent domain containing 4D	100191040	1	n/a	n/a	6.02e-02	1.144
1100026	ENSG00000171453	9392	POLR1C	polymerase (RNA) I polypeptide C, 30kDa	9533	6	n/a	n/a	6.03e-02	1.542
279962229	ENSG00000242013	0	USP27X	ubiquitin specific peptidase 27, X-linked	0	X	n/a	n/a	6.03e-02	2.175
1090011	ENSG00000105509	3019	HAS1	hyaluronan synthase 1	3036	19	n/a	n/a	6.03e-02	1.990
1098285	ENSG00000164338	58346	UTP15	UTP15, U3 small nucleolar ribonucleoprotein, homolog (S. cerevisiae)	84135	5	n/a	n/a	6.03e-02	1.756
1099438	ENSG00000168924	3929	LETM1	leucine zipper-EF-hand containing transmembrane protein 1	3954	4	n/a	n/a	6.03e-02	1.452
1106936	ENSG00000225477	0	CTD-2302A16.2	CTD-2302A16.2	0	11	n/a	n/a	6.03e-02	2.407
1088354	ENSG00000079841	22754	RIMS1	regulating synaptic membrane exocytosis 1	22999	6	n/a	n/a	6.04e-02	3.292
1094396	ENSG00000137494	109558	ANKRD42	ankyrin repeat domain 42	338699	11	n/a	n/a	6.04e-02	1.277
1103148	ENSG00000186684	109726	CYP27C1	cytochrome P450, family 27, subfamily C, polypeptide 1	339761	2	n/a	n/a	6.04e-02	1.525
1100732	ENSG00000174842	10987	GLMN	glomulin, FKBP associated protein	11146	1	n/a	n/a	6.04e-02	1.668
279910481	ENSG00000236404	125652	RP11-125B21.2	RP11-125B21.2	401491	9	n/a	n/a	6.04e-02	2.388
1105074	ENSG00000204290	35524	BTNL2	butyrophilin-like 2 (MHC class II associated)	56244	6	n/a	n/a	6.05e-02	1.538
1098440	ENSG00000164951	33993	PDP1	pyruvate dehyrogenase phosphatase catalytic subunit 1	54704	8	n/a	n/a	6.05e-02	2.876
1104186	ENSG00000197150	11034	ABCB8	ATP-binding cassette, sub-family B (MDR/TAP), member 8	11194	7	n/a	n/a	6.05e-02	1.227
1102884	ENSG00000185658	33307	BRWD1	bromodomain and WD repeat domain containing 1	54014	21	n/a	n/a	6.06e-02	1.586
1098655	ENSG00000165868	91995	HSPA12A	heat shock 70kDa protein 12A	259217	10	n/a	n/a	6.06e-02	7.614
1086881	ENSG00000001630	1583	CYP51A1	cytochrome P450, family 51, subfamily A, polypeptide 1	1595	7	n/a	n/a	6.06e-02	2.600
1096080	ENSG00000148948	36962	LRRC4C	leucine rich repeat containing 4C	57689	11	n/a	n/a	6.06e-02	2.148
1097151	ENSG00000158321	25802	AUTS2	autism susceptibility candidate 2	26053	7	n/a	n/a	6.07e-02	2.403
279787776	ENSG00000225449	1015724	AC079776.7	AC079776.7	100131320	2	n/a	n/a	6.07e-02	1.657
1087018	ENSG00000006712	33914	PAF1	Paf1, RNA polymerase II associated factor, homolog (S. cerevisiae)	54623	19	n/a	n/a	6.07e-02	1.677
1098423	ENSG00000164902	31288	PHAX	phosphorylated adaptor for RNA export	51808	5	n/a	n/a	6.07e-02	1.826
1097791	ENSG00000162814	79259	SPATA17	spermatogenesis associated 17	128153	1	n/a	n/a	6.07e-02	1.301
1105383	ENSG00000205100	0	HSP90AA4P	heat shock protein 90kDa alpha (cytosolic), class A member 4, pseudogene	0	4	n/a	n/a	6.07e-02	1.892
1100912	ENSG00000175782	34797	SLC35E3	solute carrier family 35, member E3	55508	12	n/a	n/a	6.07e-02	1.575
1090361	ENSG00000107937	23314	GTPBP4	GTP binding protein 4	23560	10	n/a	n/a	6.08e-02	1.401
1096644	ENSG00000153989	77743	NUS1	nuclear undecaprenyl pyrophosphate synthase 1 homolog (S. cerevisiae)	116150	6	n/a	n/a	6.08e-02	1.804
1086945	ENSG00000005175	55460	RPAP3	RNA polymerase II associated protein 3	79657	12	n/a	n/a	6.08e-02	2.088
1093909	ENSG00000135045	34360	C9orf40	chromosome 9 open reading frame 40	55071	9	n/a	n/a	6.08e-02	1.766
1097213	ENSG00000158806	10214	NPM2	nucleophosmin/nucleoplasmin 2	10361	8	n/a	n/a	6.09e-02	2.201
1095533	ENSG00000144681	6729	STAC	SH3 and cysteine rich domain	6769	3	n/a	n/a	6.09e-02	3.578
279725210	ENSG00000213866	0	YBX1P10	Y box binding protein 1 pseudogene 10	0	9	n/a	n/a	6.09e-02	3.162
279719789	ENSG00000213184	0	RP11-335F8.2	RP11-335F8.2	0	11	n/a	n/a	6.09e-02	1.851
1101718	ENSG00000180336	94167	C17orf104	chromosome 17 open reading frame 104	284071	17	n/a	n/a	6.09e-02	1.234
1096248	ENSG00000150667	81528	FSIP1	fibrous sheath interacting protein 1	161835	15	n/a	n/a	6.09e-02	1.462
1105326	ENSG00000204950	123760	LRRC10B	leucine rich repeat containing 10B	390205	11	n/a	n/a	6.10e-02	3.142
1093995	ENSG00000135447	5470	PPP1R1A	protein phosphatase 1, regulatory (inhibitor) subunit 1A	5502	12	n/a	n/a	6.10e-02	3.328
1099771	ENSG00000170381	9579	SEMA3E	sema domain, immunoglobulin domain (Ig), short basic domain, secreted, (semaphorin) 3E	9723	7	n/a	n/a	6.10e-02	3.362
1094500	ENSG00000138018	59620	EPT1	ethanolaminephosphotransferase 1 (CDP-ethanolamine-specific)	85465	2	n/a	n/a	6.10e-02	2.526
1089363	ENSG00000101247	54972	C20orf7	chromosome 20 open reading frame 7	79133	20	n/a	n/a	6.10e-02	1.541
1091043	ENSG00000113163	9942	COL4A3BP	collagen, type IV, alpha 3 (Goodpasture antigen) binding protein	10087	5	n/a	n/a	6.10e-02	1.770
1094314	ENSG00000137055	9238	PLAA	phospholipase A2-activating protein	9373	9	n/a	n/a	6.10e-02	1.637
1100097	ENSG00000171735	23016	CAMTA1	calmodulin binding transcription activator 1	23261	1	n/a	n/a	6.10e-02	1.643
1088364	ENSG00000080224	94508	EPHA6	EPH receptor A6	285220	3	n/a	n/a	6.11e-02	1.415
1100405	ENSG00000173085	26980	COQ2	coenzyme Q2 homolog, prenyltransferase (yeast)	27235	4	n/a	n/a	6.11e-02	1.610
1088386	ENSG00000080824	3300	HSP90AA1	heat shock protein 90kDa alpha (cytosolic), class A member 1	3320	14	n/a	n/a	6.11e-02	1.971
1100670	ENSG00000174482	81339	LINGO2	leucine rich repeat and Ig domain containing 2	158038	9	n/a	n/a	6.12e-02	3.515
1098049	ENSG00000163673	59599	DCLK3	doublecortin-like kinase 3	85443	3	n/a	n/a	6.12e-02	2.769
1088408	ENSG00000081277	5285	PKP1	plakophilin 1 (ectodermal dysplasia/skin fragility syndrome)	5317	1	n/a	n/a	6.12e-02	1.302
1087217	ENSG00000014824	10316	SLC30A9	solute carrier family 30 (zinc transporter), member 9	10463	4	n/a	n/a	6.12e-02	1.732
1095776	ENSG00000146426	157121025	TIAM2	T-cell lymphoma invasion and metastasis 2	100505519	6	n/a	n/a	6.12e-02	1.762
1087918	ENSG00000068615	41579	REEP1	receptor accessory protein 1	65055	2	n/a	n/a	6.13e-02	5.593
1095202	ENSG00000142686	79241	C1orf216	chromosome 1 open reading frame 216	127703	1	n/a	n/a	6.13e-02	6.858
1091902	ENSG00000120057	6389	SFRP5	secreted frizzled-related protein 5	6425	10	n/a	n/a	6.13e-02	1.692
1095520	ENSG00000144635	30625	DYNC1LI1	dynein, cytoplasmic 1, light intermediate chain 1	51143	3	n/a	n/a	6.13e-02	2.058
1096850	ENSG00000155858	79597	LSM11	LSM11, U7 small nuclear RNA associated	134353	5	n/a	n/a	6.13e-02	5.901
1100955	ENSG00000176024	55701	ZNF613	zinc finger protein 613	79898	19	n/a	n/a	6.13e-02	1.452
1087019	ENSG00000006715	26817	VPS41	vacuolar protein sorting 41 homolog (S. cerevisiae)	27072	7	n/a	n/a	6.14e-02	1.407
279773946	ENSG00000224224	0	RP3-499B10.5	RP3-499B10.5	0	X	n/a	n/a	6.14e-02	1.680
1104677	ENSG00000198668	797	CALM1	calmodulin 1 (phosphorylase kinase, delta)	801	14	n/a	n/a	6.14e-02	2.807
279983921	ENSG00000244295	0	RPS20P21	ribosomal protein S20 pseudogene 21	0	8	n/a	n/a	6.15e-02	1.919
1088404	ENSG00000081181	381	ARG2	arginase, type II	384	14	n/a	n/a	6.15e-02	2.486
280023118	ENSG00000250202	0	RP11-397E7.2	RP11-397E7.2	0	4	n/a	n/a	6.15e-02	1.556
1103574	ENSG00000188522	150551	FAM83G	family with sequence similarity 83, member G	644815	17	n/a	n/a	6.15e-02	1.803
1096347	ENSG00000151532	80297	VTI1A	vesicle transport through interaction with t-SNAREs homolog 1A (yeast)	143187	10	n/a	n/a	6.17e-02	1.445
1103098	ENSG00000186462	4648	NAP1L2	nucleosome assembly protein 1-like 2	4674	X	n/a	n/a	6.18e-02	3.533
280026341	ENSG00000250444	0	CCT5P1	chaperonin containing TCP1, subunit 5 (epsilon) pseudogene 1	0	5	n/a	n/a	6.18e-02	1.917
280000986	ENSG00000248383	35418	PCDHAC1	protocadherin alpha subfamily C, 1	56135	5	n/a	n/a	6.18e-02	4.039
1090890	ENSG00000112053	77766	SLC26A8	solute carrier family 26, member 8	116369	6	n/a	n/a	6.19e-02	1.581
1105340	ENSG00000204970	35430	PCDHA1	protocadherin alpha 1	56147	5	n/a	n/a	6.19e-02	4.077
1089458	ENSG00000101842	109877	VSIG1	V-set and immunoglobulin domain containing 1	340547	X	n/a	n/a	6.19e-02	1.251
280070774	ENSG00000254433	0	RP11-677I18.3	RP11-677I18.3	0	11	n/a	n/a	6.19e-02	2.800
280122580	ENSG00000258842	0	RP11-355I22.5	RP11-355I22.5	0	14	n/a	n/a	6.19e-02	1.779
1090872	ENSG00000111880	8661	RNGTT	RNA guanylyltransferase and 5'-phosphatase	8732	6	n/a	n/a	6.19e-02	2.100
1097382	ENSG00000160190	33313	SLC37A1	solute carrier family 37 (glycerol-3-phosphate transporter), member 1	54020	21	n/a	n/a	6.20e-02	3.051
1105336	ENSG00000204965	35426	PCDHA5	protocadherin alpha 5	56143	5	n/a	n/a	6.20e-02	4.020
279812689	ENSG00000227617	157127455	AC009475.2	AC009475.2	100861402	2	n/a	n/a	6.20e-02	2.773
1094498	ENSG00000137996	8565	RTCD1	RNA terminal phosphate cyclase domain 1	8634	1	n/a	n/a	6.20e-02	1.707
280010188	ENSG00000249158	35421	PCDHA11	protocadherin alpha 11	56138	5	n/a	n/a	6.20e-02	4.035
1088823	ENSG00000091844	26322	RGS17	regulator of G-protein signaling 17	26575	6	n/a	n/a	6.20e-02	2.921
1088205	ENSG00000075945	22676	KIFAP3	kinesin-associated protein 3	22920	1	n/a	n/a	6.20e-02	2.567
1102883	ENSG00000185652	4877	NTF3	neurotrophin 3	4908	12	n/a	n/a	6.21e-02	2.956
279746340	ENSG00000217416	0	ISCA1P1	iron-sulfur cluster assembly 1 homolog (S. cerevisiae) pseudogene 1	0	5	n/a	n/a	6.21e-02	1.961
1105011	ENSG00000204104	25895	TRAF3IP1	TNF receptor-associated factor 3 interacting protein 1	26146	2	n/a	n/a	6.21e-02	1.663
1100759	ENSG00000174953	81826	DHX36	DEAH (Asp-Glu-Ala-His) box polypeptide 36	170506	3	n/a	n/a	6.21e-02	2.093
1093472	ENSG00000132313	30799	MRPL35	mitochondrial ribosomal protein L35	51318	2	n/a	n/a	6.21e-02	1.680
279481228	ENSG00000177447	0	CBX3P1	chromobox homolog 3 pseudogene 1	0	11	n/a	n/a	6.21e-02	1.644
279959948	ENSG00000241786	0	AC107964.1	AC107964.1	0	8	n/a	n/a	6.21e-02	1.132
1106291	ENSG00000215251	37953	FASTKD5	FAST kinase domains 5	60493	20	n/a	n/a	6.21e-02	1.867
1103787	ENSG00000189369	23461	GSPT2	G1 to S phase transition 2	23708	X	n/a	n/a	6.21e-02	1.743
1089774	ENSG00000104228	22842	TRIM35	tripartite motif containing 35	23087	8	n/a	n/a	6.21e-02	1.413
1090415	ENSG00000108384	5857	RAD51C	RAD51 homolog C (S. cerevisiae)	5889	17	n/a	n/a	6.21e-02	1.453
279719338	ENSG00000213117	0	RP3-352A20.1	RP3-352A20.1	0	6	n/a	n/a	6.21e-02	1.173
1088476	ENSG00000083720	4987	OXCT1	3-oxoacid CoA transferase 1	5019	5	n/a	n/a	6.21e-02	2.569
280022212	ENSG00000250120	35422	PCDHA10	protocadherin alpha 10	56139	5	n/a	n/a	6.22e-02	3.998
1090704	ENSG00000110768	2948	GTF2H1	general transcription factor IIH, polypeptide 1, 62kDa	2965	11	n/a	n/a	6.22e-02	1.507
1091285	ENSG00000115241	5464	PPM1G	protein phosphatase, Mg2+/Mn2+ dependent, 1G	5496	2	n/a	n/a	6.22e-02	1.989
1092439	ENSG00000124490	7137	CRISP2	cysteine-rich secretory protein 2	7180	6	n/a	n/a	6.22e-02	1.636
279763946	ENSG00000223442	0	AC004041.2	AC004041.2	0	5	n/a	n/a	6.22e-02	1.424
1091259	ENSG00000115091	9951	ACTR3	ARP3 actin-related protein 3 homolog (yeast)	10096	2	n/a	n/a	6.22e-02	1.729
1100497	ENSG00000173545	59914	ZNF622	zinc finger protein 622	90441	5	n/a	n/a	6.22e-02	2.034
279781534	ENSG00000224886	0	RP11-119F19.4	RP11-119F19.4	0	10	n/a	n/a	6.22e-02	2.060
279828189	ENSG00000229018	0	RP11-313P13.3	RP11-313P13.3	0	7	n/a	n/a	6.22e-02	1.091
1096334	ENSG00000151465	8793	CDC123	cell division cycle 123 homolog (S. cerevisiae)	8872	10	n/a	n/a	6.22e-02	1.540
1105037	ENSG00000204175	0	GPRIN2	G protein regulated inducer of neurite outgrowth 2	0	10	n/a	n/a	6.23e-02	4.128
1098860	ENSG00000166619	10746	BLCAP	bladder cancer associated protein	10904	20	n/a	n/a	6.23e-02	1.770
1092987	ENSG00000128872	29502	TMOD2	tropomodulin 2 (neuronal)	29767	15	n/a	n/a	6.23e-02	2.374
1091454	ENSG00000116254	25787	CHD5	chromodomain helicase DNA binding protein 5	26038	1	n/a	n/a	6.23e-02	4.584
1087615	ENSG00000055130	8393	CUL1	cullin 1	8454	7	n/a	n/a	6.23e-02	1.695
279979218	ENSG00000243799	0	PEX5L-AS1	PEX5L antisense RNA 1 (non-protein coding)	0	3	n/a	n/a	6.23e-02	1.088
1093563	ENSG00000132749	9489	MTL5	metallothionein-like 5, testis-specific (tesmin)	9633	11	n/a	n/a	6.23e-02	2.120
280041949	ENSG00000251664	35420	PCDHA12	protocadherin alpha 12	56137	5	n/a	n/a	6.23e-02	4.059
1090267	ENSG00000106993	34953	CDC37L1	cell division cycle 37 homolog (S. cerevisiae)-like 1	55664	9	n/a	n/a	6.23e-02	1.503
1094550	ENSG00000138207	5918	RBP4	retinol binding protein 4, plasma	5950	10	n/a	n/a	6.23e-02	2.794
1105334	ENSG00000204962	35423	PCDHA8	protocadherin alpha 8	56140	5	n/a	n/a	6.23e-02	4.019
1099961	ENSG00000171160	78721	MORN4	MORN repeat containing 4	118812	10	n/a	n/a	6.23e-02	1.491
1094411	ENSG00000137571	57476	SLCO5A1	solute carrier organic anion transporter family, member 5A1	81796	8	n/a	n/a	6.24e-02	1.733
1088058	ENSG00000072201	58904	LNX1	ligand of numb-protein X 1	84708	4	n/a	n/a	6.24e-02	2.134
279822598	ENSG00000228519	0	RP11-298C3.2	RP11-298C3.2	0	X	n/a	n/a	6.24e-02	1.483
1087564	ENSG00000051382	5259	PIK3CB	phosphoinositide-3-kinase, catalytic, beta polypeptide	5291	3	n/a	n/a	6.24e-02	1.644
1095239	ENSG00000143079	35204	CTTNBP2NL	CTTNBP2 N-terminal like	55917	1	n/a	n/a	6.24e-02	1.967
1102679	ENSG00000184857	25629	TMEM186	transmembrane protein 186	25880	16	n/a	n/a	6.24e-02	1.410
279816949	ENSG00000228016	60009	AC018712.3	AC018712.3	91149	2	n/a	n/a	6.24e-02	1.170
1092362	ENSG00000124120	55022	TTPAL	tocopherol (alpha) transfer protein-like	79183	20	n/a	n/a	6.24e-02	2.015
1089606	ENSG00000102900	9544	NUP93	nucleoporin 93kDa	9688	16	n/a	n/a	6.24e-02	2.548
1094997	ENSG00000141141	10898	DDX52	DEAD (Asp-Glu-Ala-Asp) box polypeptide 52	11056	17	n/a	n/a	6.24e-02	1.604
1101231	ENSG00000177459	83719	C8orf47	chromosome 8 open reading frame 47	203111	8	n/a	n/a	6.24e-02	1.684
1105339	ENSG00000204969	35429	PCDHA2	protocadherin alpha 2	56146	5	n/a	n/a	6.24e-02	3.938
1093479	ENSG00000132341	5869	RAN	RAN, member RAS oncogene family	5901	12	n/a	n/a	6.24e-02	1.690
1096884	ENSG00000156097	58107	GPR61	G protein-coupled receptor 61	83873	1	n/a	n/a	6.24e-02	2.228
1108768	ENSG00000237515	169061	SHISA9	shisa homolog 9 (Xenopus laevis)	729993	16	n/a	n/a	6.25e-02	4.751
1091981	ENSG00000120688	11033	WBP4	WW domain binding protein 4 (formin binding protein 21)	11193	13	n/a	n/a	6.25e-02	1.478
1094372	ENSG00000137338	58748	PGBD1	piggyBac transposable element derived 1	84547	6	n/a	n/a	6.25e-02	1.832
1089725	ENSG00000103591	55522	AAGAB	alpha- and gamma-adaptin binding protein	79719	15	n/a	n/a	6.25e-02	2.378
1102901	ENSG00000185728	90146	YTHDF3	YTH domain family, member 3	253943	8	n/a	n/a	6.25e-02	2.029
1100044	ENSG00000171492	34433	LRRC8D	leucine rich repeat containing 8 family, member D	55144	1	n/a	n/a	6.25e-02	1.774
1088219	ENSG00000076356	5330	PLXNA2	plexin A2	5362	1	n/a	n/a	6.25e-02	1.669
1108898	ENSG00000239389	35419	PCDHA13	protocadherin alpha 13	56136	5	n/a	n/a	6.25e-02	4.000
1098600	ENSG00000165646	6535	SLC18A2	solute carrier family 18 (vesicular monoamine), member 2	6571	10	n/a	n/a	6.25e-02	1.779
1087521	ENSG00000048991	23273	R3HDM1	R3H domain containing 1	23518	2	n/a	n/a	6.26e-02	2.772
1105335	ENSG00000204963	35424	PCDHA7	protocadherin alpha 7	56141	5	n/a	n/a	6.26e-02	4.015
280099908	ENSG00000256940	0	RP11-783K16.5	RP11-783K16.5	0	11	n/a	n/a	6.26e-02	1.949
280128259	ENSG00000259168	0	RP11-100M12.3	RP11-100M12.3	0	15	n/a	n/a	6.26e-02	2.257
280130309	ENSG00000259288	0	RP11-133K1.2	RP11-133K1.2	0	15	n/a	n/a	6.26e-02	4.963
1095837	ENSG00000147044	8507	CASK	calcium/calmodulin-dependent serine protein kinase (MAGUK family)	8573	X	n/a	n/a	6.26e-02	2.090
1096124	ENSG00000149313	37956	AASDHPPT	aminoadipate-semialdehyde dehydrogenase-phosphopantetheinyl transferase	60496	11	n/a	n/a	6.26e-02	2.875
1090584	ENSG00000109680	34585	TBC1D19	TBC1 domain family, member 19	55296	4	n/a	n/a	6.26e-02	1.720
1100199	ENSG00000172159	90385	FRMD3	FERM domain containing 3	257019	9	n/a	n/a	6.26e-02	1.537
1088423	ENSG00000081842	35425	PCDHA6	protocadherin alpha 6	56142	5	n/a	n/a	6.26e-02	4.094
1092046	ENSG00000121207	9102	LRAT	lecithin retinol acyltransferase (phosphatidylcholine--retinol O-acyltransferase)	9227	4	n/a	n/a	6.27e-02	1.320
1088400	ENSG00000081138	1000	CDH7	cadherin 7, type 2	1005	18	n/a	n/a	6.27e-02	3.202
1102063	ENSG00000182263	34426	FIGN	fidgetin	55137	2	n/a	n/a	6.27e-02	3.165
1088044	ENSG00000071994	5102	PDCD2	programmed cell death 2	5134	6	n/a	n/a	6.27e-02	1.245
1098242	ENSG00000164209	60007	SLC25A46	solute carrier family 25, member 46	91137	5	n/a	n/a	6.27e-02	2.012
1105333	ENSG00000204961	9608	PCDHA9	protocadherin alpha 9	9752	5	n/a	n/a	6.27e-02	3.795
1088769	ENSG00000090621	8689	PABPC4	poly(A) binding protein, cytoplasmic 4 (inducible form)	8761	1	n/a	n/a	6.27e-02	1.265
279522080	ENSG00000183022	0	TPM3P8	tropomyosin 3 pseudogene 8	0	2	n/a	n/a	6.27e-02	1.912
1099878	ENSG00000170860	27003	LSM3	LSM3 homolog, U6 small nuclear RNA associated (S. cerevisiae)	27258	3	n/a	n/a	6.28e-02	1.515
1095669	ENSG00000145743	41402	FBXL17	F-box and leucine-rich repeat protein 17	64839	5	n/a	n/a	6.28e-02	1.677
1105349	ENSG00000205002	134476	C8orf85	chromosome 8 open reading frame 85	441376	8	n/a	n/a	6.28e-02	2.792
1098683	ENSG00000165973	4719	NELL1	NEL-like 1 (chicken)	4745	11	n/a	n/a	6.28e-02	7.227
1089074	ENSG00000100109	23895	TFIP11	tuftelin interacting protein 11	24144	22	n/a	n/a	6.29e-02	1.618
280093973	ENSG00000256223	7513	ZNF10	zinc finger protein 10	7556	12	n/a	n/a	6.30e-02	1.639
1089165	ENSG00000100364	23068	KIAA0930	KIAA0930	23313	22	n/a	n/a	6.31e-02	2.667
279830288	ENSG00000229214	125558	LINC00242	long intergenic non-protein coding RNA 242	401288	6	n/a	n/a	6.32e-02	1.251
279901082	ENSG00000235510	0	BX842568.1	BX842568.1	0	X	n/a	n/a	6.32e-02	1.790
280124114	ENSG00000258936	0	CXADRP2	coxsackie virus and adenovirus receptor pseudogene 2	0	15	n/a	n/a	6.33e-02	2.583
1096969	ENSG00000156853	77682	ZNF689	zinc finger protein 689	115509	16	n/a	n/a	6.33e-02	1.852
1108959	ENSG00000240857	36938	RDH14	retinol dehydrogenase 14 (all-trans/9-cis/11-cis)	57665	2	n/a	n/a	6.33e-02	1.587
1091322	ENSG00000115419	2727	GLS	glutaminase	2744	2	n/a	n/a	6.33e-02	2.219
1090963	ENSG00000112473	7876	SLC39A7	solute carrier family 39 (zinc transporter), member 7	7922	6	n/a	n/a	6.34e-02	2.054
1100222	ENSG00000172250	60657	SERHL	serine hydrolase-like	94009	22	n/a	n/a	6.34e-02	1.803
279882282	ENSG00000233833	0	RP11-314A15.1	RP11-314A15.1	0	X	n/a	n/a	6.34e-02	1.655
1087484	ENSG00000047056	22640	WDR37	WD repeat domain 37	22884	10	n/a	n/a	6.34e-02	1.922
1103594	ENSG00000188611	35904	ASAH2	N-acylsphingosine amidohydrolase (non-lysosomal ceramidase) 2	56624	10	n/a	n/a	6.34e-02	1.131
1087538	ENSG00000049656	56748	CLPTM1L	CLPTM1-like	81037	5	n/a	n/a	6.34e-02	1.512
1092891	ENSG00000128045	41840	RASL11B	RAS-like, family 11, member B	65997	4	n/a	n/a	6.34e-02	2.027
1090250	ENSG00000106789	7421	CORO2A	coronin, actin binding protein, 2A	7464	9	n/a	n/a	6.35e-02	1.927
1103947	ENSG00000196437	80698	ZNF569	zinc finger protein 569	148266	19	n/a	n/a	6.35e-02	1.458
1091426	ENSG00000116106	2028	EPHA4	EPH receptor A4	2043	2	n/a	n/a	6.36e-02	4.912
279468311	ENSG00000175772	0	AC112229.7	AC112229.7	0	2	n/a	n/a	6.36e-02	1.555
1096726	ENSG00000154639	1514	CXADR	coxsackie virus and adenovirus receptor	1525	21	n/a	n/a	6.36e-02	8.078
280085843	ENSG00000255408	35428	PCDHA3	protocadherin alpha 3	56145	5	n/a	n/a	6.36e-02	4.035
1096935	ENSG00000156486	3763	KCNS2	potassium voltage-gated channel, delayed-rectifier, subfamily S, member 2	3788	8	n/a	n/a	6.37e-02	3.058
280119238	ENSG00000258656	0	RP11-193F5.4	RP11-193F5.4	0	14	n/a	n/a	6.37e-02	2.321
1090242	ENSG00000106701	58090	FSD1L	fibronectin type III and SPRY domain containing 1-like	83856	9	n/a	n/a	6.37e-02	2.226
1105337	ENSG00000204967	35427	PCDHA4	protocadherin alpha 4	56144	5	n/a	n/a	6.37e-02	4.035
280068559	ENSG00000254270	0	ERHP1	enhancer of rudimentary homolog (Drosophila) pseudogene 1	0	7	n/a	n/a	6.37e-02	1.507
1101811	ENSG00000180875	40989	GREM2	gremlin 2	64388	1	n/a	n/a	6.37e-02	2.570
1087399	ENSG00000036448	9048	MYOM2	myomesin (M-protein) 2, 165kDa	9172	8	n/a	n/a	6.37e-02	1.466
1094223	ENSG00000136643	26497	RPS6KC1	ribosomal protein S6 kinase, 52kDa, polypeptide 1	26750	1	n/a	n/a	6.37e-02	2.321
279875729	ENSG00000233251	1002199	AC007743.1	AC007743.1	100129434	2	n/a	n/a	6.38e-02	1.718
1098818	ENSG00000166451	35127	CENPN	centromere protein N	55839	16	n/a	n/a	6.38e-02	1.747
1104757	ENSG00000198825	22632	INPP5F	inositol polyphosphate-5-phosphatase F	22876	10	n/a	n/a	6.38e-02	3.134
1092633	ENSG00000125827	35535	TMX4	thioredoxin-related transmembrane protein 4	56255	20	n/a	n/a	6.38e-02	2.595
1099709	ENSG00000170113	78953	NIPA1	non imprinted in Prader-Willi/Angelman syndrome 1	123606	15	n/a	n/a	6.39e-02	2.348
1099000	ENSG00000167193	1389	CRK	v-crk sarcoma virus CT10 oncogene homolog (avian)	1398	17	n/a	n/a	6.39e-02	1.634
279730133	ENSG00000214354	0	AC133644.3	AC133644.3	0	2	n/a	n/a	6.39e-02	2.164
1101326	ENSG00000177981	79876	ASB8	ankyrin repeat and SOCS box containing 8	140461	12	n/a	n/a	6.39e-02	1.502
1088772	ENSG00000090674	36468	MCOLN1	mucolipin 1	57192	19	n/a	n/a	6.39e-02	1.625
1089875	ENSG00000104884	2053	ERCC2	excision repair cross-complementing rodent repair deficiency, complementation group 2	2068	19	n/a	n/a	6.39e-02	1.488
1105569	ENSG00000205794	110150	RP11-333E13.4	RP11-333E13.4	344967	4	n/a	n/a	6.40e-02	4.446
1098824	ENSG00000166477	78942	LEO1	Leo1, Paf1/RNA polymerase II complex component, homolog (S. cerevisiae)	123169	15	n/a	n/a	6.40e-02	1.759
1091269	ENSG00000115159	2803	GPD2	glycerol-3-phosphate dehydrogenase 2 (mitochondrial)	2820	2	n/a	n/a	6.40e-02	1.583
279795187	ENSG00000226059	0	HMGB3P20	high mobility group box 3 pseudogene 20	0	7	n/a	n/a	6.41e-02	2.007
1102649	ENSG00000184702	5381	SEPT5	septin 5	5413	22	n/a	n/a	6.41e-02	2.117
1096881	ENSG00000156052	2759	GNAQ	guanine nucleotide binding protein (G protein), q polypeptide	2776	9	n/a	n/a	6.42e-02	4.438
279766897	ENSG00000223685	157129754	RP11-196I2.1	RP11-196I2.1	100874188	13	n/a	n/a	6.42e-02	1.175
280080252	ENSG00000255052	1016463	FAM66D	family with sequence similarity 66, member D	100132923	8	n/a	n/a	6.42e-02	1.572
1101493	ENSG00000178965	79205	C1orf173	chromosome 1 open reading frame 173	127254	1	n/a	n/a	6.43e-02	2.002
1097485	ENSG00000160818	34154	GPATCH4	G patch domain containing 4	54865	1	n/a	n/a	6.43e-02	1.979
1087655	ENSG00000058085	3893	LAMC2	laminin, gamma 2	3918	1	n/a	n/a	6.43e-02	1.988
1094832	ENSG00000140006	76614	WDR89	WD repeat domain 89	112840	14	n/a	n/a	6.43e-02	1.248
1092153	ENSG00000122254	9812	HS3ST2	heparan sulfate (glucosamine) 3-O-sulfotransferase 2	9956	16	n/a	n/a	6.44e-02	3.211
1109082	ENSG00000243444	77151	PALM2	paralemmin 2	114299	9	n/a	n/a	6.45e-02	4.263
1090580	ENSG00000109654	23076	TRIM2	tripartite motif containing 2	23321	4	n/a	n/a	6.45e-02	2.398
1088552	ENSG00000085978	34343	ATG16L1	ATG16 autophagy related 16-like 1 (S. cerevisiae)	55054	2	n/a	n/a	6.45e-02	1.766
1103526	ENSG00000188316	122674	ENO4	enolase family member 4	387712	10	n/a	n/a	6.46e-02	1.954
279831719	ENSG00000229334	0	AC046143.3	AC046143.3	0	3	n/a	n/a	6.46e-02	1.612
1104558	ENSG00000198252	6775	STYX	serine/threonine/tyrosine interacting protein	6815	14	n/a	n/a	6.46e-02	1.717
1090149	ENSG00000106105	2601	GARS	glycyl-tRNA synthetase	2617	7	n/a	n/a	6.46e-02	2.164
1092108	ENSG00000121864	30675	ZNF639	zinc finger protein 639	51193	3	n/a	n/a	6.46e-02	1.421
279931754	ENSG00000238247	0	GS1-309P15.4	GS1-309P15.4	0	X	n/a	n/a	6.46e-02	1.831
1101636	ENSG00000179841	9354	AKAP5	A kinase (PRKA) anchor protein 5	9495	14	n/a	n/a	6.46e-02	1.489
1105530	ENSG00000205659	60093	LIN52	lin-52 homolog (C. elegans)	91750	14	n/a	n/a	6.46e-02	1.609
1098167	ENSG00000164045	988	CDC25A	cell division cycle 25 homolog A (S. pombe)	993	3	n/a	n/a	6.47e-02	2.083
1089289	ENSG00000100916	58522	BRMS1L	breast cancer metastasis-suppressor 1-like	84312	14	n/a	n/a	6.47e-02	2.449
1093104	ENSG00000129990	6821	SYT5	synaptotagmin V	6861	19	n/a	n/a	6.52e-02	4.390
1108954	ENSG00000240720	125602	LRRD1	leucine-rich repeats and death domain containing 1	401387	7	n/a	n/a	6.54e-02	2.444
1098948	ENSG00000166963	4105	MAP1A	microtubule-associated protein 1A	4130	15	n/a	n/a	6.55e-02	3.292
1096649	ENSG00000154025	79063	SLC5A10	solute carrier family 5 (sodium/glucose cotransporter), member 10	125206	17	n/a	n/a	6.56e-02	1.566
1092213	ENSG00000122741	55106	DCAF10	DDB1 and CUL4 associated factor 10	79269	9	n/a	n/a	6.57e-02	1.480
1094338	ENSG00000137168	31125	PPIL1	peptidylprolyl isomerase (cyclophilin)-like 1	51645	6	n/a	n/a	6.58e-02	2.123
1086952	ENSG00000005249	5545	PRKAR2B	protein kinase, cAMP-dependent, regulatory, type II, beta	5577	7	n/a	n/a	6.58e-02	4.123
1097846	ENSG00000163013	80918	FBXO41	F-box protein 41	150726	2	n/a	n/a	6.59e-02	2.196
1091886	ENSG00000119946	26255	CNNM1	cyclin M1	26507	10	n/a	n/a	6.61e-02	1.755
280127567	ENSG00000259131	0	AC093510.2	metallo-beta-lactamase domain-containing protein 2	0	5	n/a	n/a	6.62e-02	2.312
1089585	ENSG00000102781	58267	KATNAL1	katanin p60 subunit A-like 1	84056	13	n/a	n/a	6.62e-02	1.634
1101511	ENSG00000179041	22967	RRS1	RRS1 ribosome biogenesis regulator homolog (S. cerevisiae)	23212	8	n/a	n/a	6.63e-02	1.862
279907944	ENSG00000236166	0	RP3-523C21.2	RP3-523C21.2	0	6	n/a	n/a	6.64e-02	1.684
279806882	ENSG00000227067	0	DPPA3P1	developmental pluripotency associated 3 pseudogene 1	0	X	n/a	n/a	6.64e-02	1.610
1095026	ENSG00000141385	10781	AFG3L2	AFG3 ATPase family gene 3-like 2 (S. cerevisiae)	10939	18	n/a	n/a	6.65e-02	1.413
279882781	ENSG00000233868	0	AC009302.2	AC009302.2	0	2	n/a	n/a	6.65e-02	1.720
1090686	ENSG00000110619	829	CARS	cysteinyl-tRNA synthetase	833	11	n/a	n/a	6.66e-02	1.659
1096369	ENSG00000151690	34131	MFSD6	major facilitator superfamily domain containing 6	54842	2	n/a	n/a	6.66e-02	1.837
1099066	ENSG00000167523	78975	C16orf55	chromosome 16 open reading frame 55	124045	16	n/a	n/a	6.67e-02	1.817
1091930	ENSG00000120265	5078	PCMT1	protein-L-isoaspartate (D-aspartate) O-methyltransferase	5110	6	n/a	n/a	6.68e-02	2.034
1098270	ENSG00000164305	832	CASP3	caspase 3, apoptosis-related cysteine peptidase	836	4	n/a	n/a	6.68e-02	1.417
279948672	ENSG00000240441	0	RP11-864J10.2	RP11-864J10.2	0	12	n/a	n/a	6.68e-02	1.653
1103331	ENSG00000187589	0	TERF1P2	telomeric repeat binding factor (NIMA-interacting) 1 pseudogene 2	0	18	n/a	n/a	6.68e-02	1.096
1092303	ENSG00000123545	28814	NDUFAF4	NADH dehydrogenase (ubiquinone) 1 alpha subcomplex, assembly factor 4	29078	6	n/a	n/a	6.68e-02	2.897
1094457	ENSG00000137814	34431	HAUS2	HAUS augmin-like complex, subunit 2	55142	15	n/a	n/a	6.69e-02	1.623
1087248	ENSG00000018510	8474	AGPS	alkylglycerone phosphate synthase	8540	2	n/a	n/a	6.69e-02	1.643
1102273	ENSG00000183155	5845	RABIF	RAB interacting factor	5877	1	n/a	n/a	6.69e-02	1.908
1100961	ENSG00000176055	81117	MBLAC2	metallo-beta-lactamase domain containing 2	153364	5	n/a	n/a	6.69e-02	2.048
280122775	ENSG00000258857	0	RP11-247L20.3	RP11-247L20.3	0	14	n/a	n/a	6.70e-02	1.152
279931135	ENSG00000238186	0	RP11-656D10.6	RP11-656D10.6	0	1	n/a	n/a	6.70e-02	2.191
279932110	ENSG00000238275	0	AB019439.68	AB019439.68	0	14	n/a	n/a	6.70e-02	1.902
1095288	ENSG00000143315	60263	PIGM	phosphatidylinositol glycan anchor biosynthesis, class M	93183	1	n/a	n/a	6.70e-02	1.419
1095577	ENSG00000145016	9567	KIAA0226	KIAA0226	9711	3	n/a	n/a	6.70e-02	1.429
1091950	ENSG00000120437	36	ACAT2	acetyl-CoA acetyltransferase 2	39	6	n/a	n/a	6.70e-02	3.099
1104324	ENSG00000197584	10096	KCNMB2	potassium large conductance calcium-activated channel, subfamily M, beta member 2	10242	3	n/a	n/a	6.70e-02	2.059
1094117	ENSG00000136045	10978	PWP1	PWP1 homolog (S. cerevisiae)	11137	12	n/a	n/a	6.70e-02	1.687
1098217	ENSG00000164134	55956	NAA15	N(alpha)-acetyltransferase 15, NatA auxiliary subunit	80155	4	n/a	n/a	6.71e-02	1.737
1086953	ENSG00000005302	10785	MSL3	male-specific lethal 3 homolog (Drosophila)	10943	X	n/a	n/a	6.71e-02	1.441
1100758	ENSG00000174951	2507	FUT1	fucosyltransferase 1 (galactoside 2-alpha-L-fucosyltransferase, H blood group)	2523	19	n/a	n/a	6.71e-02	2.602
1099125	ENSG00000167699	30514	GLOD4	glyoxalase domain containing 4	51031	17	n/a	n/a	6.72e-02	1.601
1098151	ENSG00000164002	41362	DEM1	defects in morphology 1 homolog (S. cerevisiae)	64789	1	n/a	n/a	6.73e-02	1.823
1095827	ENSG00000146938	36775	NLGN4X	neuroligin 4, X-linked	57502	X	n/a	n/a	6.75e-02	1.832
1094113	ENSG00000136021	34970	SCYL2	SCY1-like 2 (S. cerevisiae)	55681	12	n/a	n/a	6.76e-02	2.038
1098471	ENSG00000165097	85781	KDM1B	lysine (K)-specific demethylase 1B	221656	6	n/a	n/a	6.76e-02	1.688
279925876	ENSG00000237753	0	AC079922.3	AC079922.3	0	2	n/a	n/a	6.77e-02	1.394
1109072	ENSG00000243232	35417	PCDHAC2	protocadherin alpha subfamily C, 2	56134	5	n/a	n/a	6.80e-02	4.074
279909268	ENSG00000236296	134169	GUSBP5	glucuronidase, beta pseudogene 5	441046	4	n/a	n/a	6.80e-02	1.383
280011091	ENSG00000249242	134151	TMEM150C	transmembrane protein 150C	441027	4	n/a	n/a	6.80e-02	2.754
1094819	ENSG00000139915	81501	MDGA2	MAM domain containing glycosylphosphatidylinositol anchor 2	161357	14	n/a	n/a	6.80e-02	2.334
279800272	ENSG00000226507	0	IPMKP1	inositol polyphosphate multikinase pseudogene 1	0	13	n/a	n/a	6.81e-02	1.141
1101603	ENSG00000179603	2901	GRM8	glutamate receptor, metabotropic 8	2918	7	n/a	n/a	6.81e-02	2.444
1099826	ENSG00000170606	3288	HSPA4	heat shock 70kDa protein 4	3308	5	n/a	n/a	6.82e-02	3.008
1100884	ENSG00000175595	2057	ERCC4	excision repair cross-complementing rodent repair deficiency, complementation group 4	2072	16	n/a	n/a	6.82e-02	1.667
1095399	ENSG00000143801	5632	PSEN2	presenilin 2 (Alzheimer disease 4)	5664	1	n/a	n/a	6.83e-02	1.797
1096700	ENSG00000154359	60085	LONRF1	LON peptidase N-terminal domain and ring finger 1	91694	8	n/a	n/a	6.83e-02	1.471
1102863	ENSG00000185567	76639	AHNAK2	AHNAK nucleoprotein 2	113146	14	n/a	n/a	6.83e-02	2.294
1104577	ENSG00000198331	85573	HYLS1	hydrolethalus syndrome 1	219844	11	n/a	n/a	6.83e-02	1.747
1100348	ENSG00000172785	35159	CBWD1	COBW domain containing 1	55871	9	n/a	n/a	6.83e-02	1.143
1105598	ENSG00000205899	168433	BHLHA9	basic helix-loop-helix family, member a9	727857	17	n/a	n/a	6.84e-02	1.618
279827598	ENSG00000228962	128716	HCG23	HLA complex group 23	414764	6	n/a	n/a	6.84e-02	2.160
1095195	ENSG00000142657	5194	PGD	phosphogluconate dehydrogenase	5226	1	n/a	n/a	6.84e-02	2.193
1088597	ENSG00000087095	31181	NLK	nemo-like kinase	51701	17	n/a	n/a	6.84e-02	2.466
1096315	ENSG00000151327	94030	FAM177A1	family with sequence similarity 177, member A1	283635	14	n/a	n/a	6.84e-02	1.482
1088351	ENSG00000079785	1641	DDX1	DEAD (Asp-Glu-Ala-Asp) box polypeptide 1	1653	2	n/a	n/a	6.84e-02	1.726
1091023	ENSG00000112972	3137	HMGCS1	3-hydroxy-3-methylglutaryl-CoA synthase 1 (soluble)	3157	5	n/a	n/a	6.85e-02	3.591
280048619	ENSG00000252609	0	snoU13	Small nucleolar RNA U13	0	6	n/a	n/a	6.85e-02	2.280
1104221	ENSG00000197279	7674	ZNF165	zinc finger protein 165	7718	6	n/a	n/a	6.86e-02	1.434
1101818	ENSG00000180901	23265	KCTD2	potassium channel tetramerisation domain containing 2	23510	17	n/a	n/a	6.87e-02	2.004
280107367	ENSG00000257647	0	RP11-701H24.3	RP11-701H24.3	0	15	n/a	n/a	6.87e-02	3.757
280027314	ENSG00000250538	0	RP11-92A5.2	RP11-92A5.2	0	4	n/a	n/a	6.89e-02	1.261
279864150	ENSG00000232229	165806	RP11-248C1.2	RP11-248C1.2	643529	10	n/a	n/a	6.92e-02	2.430
1099412	ENSG00000168818	32887	STX18	syntaxin 18	53407	4	n/a	n/a	6.94e-02	1.778
1096296	ENSG00000151136	78852	BTBD11	BTB (POZ) domain containing 11	121551	12	n/a	n/a	6.95e-02	2.615
1094798	ENSG00000139726	8496	DENR	density-regulated protein	8562	12	n/a	n/a	6.95e-02	1.570
1100928	ENSG00000175874	83565	CREG2	cellular repressor of E1A-stimulated genes 2	200407	2	n/a	n/a	6.96e-02	3.429
1087201	ENSG00000013503	34992	POLR3B	polymerase (RNA) III (DNA directed) polypeptide B	55703	12	n/a	n/a	6.97e-02	2.314
1100394	ENSG00000173013	90405	CCDC96	coiled-coil domain containing 96	257236	4	n/a	n/a	6.97e-02	1.557
1090314	ENSG00000107560	22597	RAB11FIP2	RAB11 family interacting protein 2 (class I)	22841	10	n/a	n/a	6.98e-02	1.964
1089603	ENSG00000102893	5225	PHKB	phosphorylase kinase, beta	5257	16	n/a	n/a	6.98e-02	1.456
1100047	ENSG00000171497	5449	PPID	peptidylprolyl isomerase D	5481	4	n/a	n/a	6.98e-02	1.562
1096960	ENSG00000156709	9008	AIFM1	apoptosis-inducing factor, mitochondrion-associated, 1	9131	X	n/a	n/a	7.00e-02	1.420
1096516	ENSG00000152782	32834	PANK1	pantothenate kinase 1	53354	10	n/a	n/a	7.01e-02	1.974
1090772	ENSG00000111291	34796	GPRC5D	G protein-coupled receptor, family C, group 5, member D	55507	12	n/a	n/a	7.02e-02	1.152
1091432	ENSG00000116133	1706	DHCR24	24-dehydrocholesterol reductase	1718	1	n/a	n/a	7.02e-02	2.656
1106063	ENSG00000214376	122715	VSTM5	V-set and transmembrane domain containing 5	387804	11	n/a	n/a	7.03e-02	2.077
1104112	ENSG00000196937	10300	FAM3C	family with sequence similarity 3, member C	10447	7	n/a	n/a	7.03e-02	2.624
1091896	ENSG00000120029	55394	C10orf76	chromosome 10 open reading frame 76	79591	10	n/a	n/a	7.03e-02	1.411
1087107	ENSG00000009844	31014	VTA1	Vps20-associated 1 homolog (S. cerevisiae)	51534	6	n/a	n/a	7.03e-02	1.970
1095675	ENSG00000145782	9017	ATG12	ATG12 autophagy related 12 homolog (S. cerevisiae)	9140	5	n/a	n/a	7.03e-02	1.255
279909111	ENSG00000236283	0	AC013463.2	AC013463.2	0	2	n/a	n/a	7.03e-02	2.419
1101279	ENSG00000177683	81725	THAP5	THAP domain containing 5	168451	7	n/a	n/a	7.04e-02	1.431
1088798	ENSG00000091157	23090	WDR7	WD repeat domain 7	23335	18	n/a	n/a	7.04e-02	2.272
1103352	ENSG00000187672	25808	ERC2	ELKS/RAB6-interacting/CAST family member 2	26059	3	n/a	n/a	7.04e-02	3.694
279925580	ENSG00000237732	134063	AC010980.2	AC010980.2	440934	2	n/a	n/a	7.04e-02	1.999
1094143	ENSG00000136159	34559	NUDT15	nudix (nucleoside diphosphate linked moiety X)-type motif 15	55270	13	n/a	n/a	7.05e-02	1.825
1097227	ENSG00000158882	58345	TOMM40L	translocase of outer mitochondrial membrane 40 homolog (yeast)-like	84134	1	n/a	n/a	7.06e-02	1.803
1104100	ENSG00000196911	3816	KPNA5	karyopherin alpha 5 (importin alpha 6)	3841	6	n/a	n/a	7.06e-02	1.826
1092999	ENSG00000128965	54933	CHAC1	ChaC, cation transport regulator homolog 1 (E. coli)	79094	15	n/a	n/a	7.07e-02	3.343
1087368	ENSG00000033050	9916	ABCF2	ATP-binding cassette, sub-family F (GCN20), member 2	10061	7	n/a	n/a	7.08e-02	1.580
280013803	ENSG00000249474	0	RP11-49I4.3	RP11-49I4.3	0	3	n/a	n/a	7.13e-02	1.490
280076751	ENSG00000254847	0	RP11-51B23.3	RP11-51B23.3	0	11	n/a	n/a	7.16e-02	1.502
1093806	ENSG00000134375	10293	TIMM17A	translocase of inner mitochondrial membrane 17 homolog A (yeast)	10440	1	n/a	n/a	7.16e-02	2.339
279777569	ENSG00000224531	85785	C6orf228	chromosome 6 open reading frame 228	221710	6	n/a	n/a	7.17e-02	3.234
1087865	ENSG00000066933	4623	MYO9A	myosin IXA	4649	15	n/a	n/a	7.17e-02	1.521
1100410	ENSG00000173114	33965	LRRN3	leucine rich repeat neuronal 3	54674	7	n/a	n/a	7.17e-02	2.923
279833400	ENSG00000229481	0	LOC147976	LOC147976	0	19	n/a	n/a	7.17e-02	2.183
280045105	ENSG00000252097	0	U6	U6 spliceosomal RNA	0	18	n/a	n/a	7.18e-02	2.475
1087258	ENSG00000019505	36859	SYT13	synaptotagmin XIII	57586	11	n/a	n/a	7.18e-02	5.167
280061160	ENSG00000253738	157122111	GS1-251I9.4	GS1-251I9.4	100506365	8	n/a	n/a	7.18e-02	1.167
280080153	ENSG00000255045	0	RP11-677M14.2-001	RP11-677M14.2-001	0	11	n/a	n/a	7.19e-02	1.470
1099615	ENSG00000169710	2179	FASN	fatty acid synthase	2194	17	n/a	n/a	7.19e-02	3.415
1093814	ENSG00000134444	36887	KIAA1468	KIAA1468	57614	18	n/a	n/a	7.19e-02	1.902
1098654	ENSG00000165863	80307	C10orf82	chromosome 10 open reading frame 82	143379	10	n/a	n/a	7.20e-02	4.470
1089790	ENSG00000104343	34573	UBE2W	ubiquitin-conjugating enzyme E2W (putative)	55284	8	n/a	n/a	7.20e-02	1.643
1089580	ENSG00000102753	3814	KPNA3	karyopherin alpha 3 (importin alpha 4)	3839	13	n/a	n/a	7.20e-02	1.989
279862352	ENSG00000232063	1016090	RP11-307E17.8	RP11-307E17.8	100132077	9	n/a	n/a	7.21e-02	1.295
1088066	ENSG00000072422	9742	RHOBTB1	Rho-related BTB domain containing 1	9886	10	n/a	n/a	7.27e-02	1.701
279794920	ENSG00000226045	0	AC009274.6	AC009274.6	0	7	n/a	n/a	7.27e-02	1.257
1091712	ENSG00000118454	57275	ANKRD13C	ankyrin repeat domain 13C	81573	1	n/a	n/a	7.27e-02	1.651
280123223	ENSG00000258882	0	CTD-2277K2.1	CTD-2277K2.1	0	14	n/a	n/a	7.27e-02	1.167
279800572	ENSG00000226535	0	RP11-417L14.1	RP11-417L14.1	0	9	n/a	n/a	7.28e-02	2.233
1088622	ENSG00000087470	9914	DNM1L	dynamin 1-like	10059	12	n/a	n/a	7.28e-02	1.758
1089342	ENSG00000101188	4892	NTSR1	neurotensin receptor 1 (high affinity)	4923	20	n/a	n/a	7.28e-02	2.492
1089191	ENSG00000100433	33499	KCNK10	potassium channel, subfamily K, member 10	54207	14	n/a	n/a	7.28e-02	2.172
1088014	ENSG00000070961	487	ATP2B1	ATPase, Ca++ transporting, plasma membrane 1	490	12	n/a	n/a	7.28e-02	2.328
1087301	ENSG00000023734	11012	STRAP	serine/threonine kinase receptor associated protein	11171	12	n/a	n/a	7.29e-02	1.571
1097737	ENSG00000162630	8637	B3GALT2	UDP-Gal:betaGlcNAc beta 1,3-galactosyltransferase, polypeptide 2	8707	1	n/a	n/a	7.29e-02	2.844
1099935	ENSG00000171094	235	ALK	anaplastic lymphoma receptor tyrosine kinase	238	2	n/a	n/a	7.29e-02	1.628
1087667	ENSG00000058804	34995	TMEM48	transmembrane protein 48	55706	1	n/a	n/a	7.29e-02	1.872
1087809	ENSG00000065559	6380	MAP2K4	mitogen-activated protein kinase kinase 4	6416	17	n/a	n/a	7.30e-02	2.247
1096340	ENSG00000151490	5768	PTPRO	protein tyrosine phosphatase, receptor type, O	5800	12	n/a	n/a	7.30e-02	3.780
1097179	ENSG00000158526	59850	TSR2	TSR2, 20S rRNA accumulation, homolog (S. cerevisiae)	90121	X	n/a	n/a	7.30e-02	1.743
1103667	ENSG00000188848	123337	BEND4	BEN domain containing 4	389206	4	n/a	n/a	7.30e-02	1.729
279787110	ENSG00000225385	0	RP11-350E12.4	RP11-350E12.4	0	9	n/a	n/a	7.30e-02	1.816
280088108	ENSG00000255561	60114	FDXACB1	ferredoxin-fold anticodon binding domain containing 1	91893	11	n/a	n/a	7.30e-02	1.395
280064751	ENSG00000254004	109662	ZNF260	zinc finger protein 260	339324	19	n/a	n/a	7.30e-02	1.700
1097160	ENSG00000158435	34860	C2orf29	chromosome 2 open reading frame 29	55571	2	n/a	n/a	7.31e-02	1.457
1108963	ENSG00000240891	90390	PLCXD2	phosphatidylinositol-specific phospholipase C, X domain containing 2	257068	3	n/a	n/a	7.31e-02	2.641
1096868	ENSG00000155974	23181	GRIP1	glutamate receptor interacting protein 1	23426	12	n/a	n/a	7.31e-02	2.925
280078584	ENSG00000254973	0	RP11-429J17.7	RP11-429J17.7	0	8	n/a	n/a	7.31e-02	1.819
1094062	ENSG00000135801	26842	TAF5L	TAF5-like RNA polymerase II, p300/CBP-associated factor (PCAF)-associated factor, 65kDa	27097	1	n/a	n/a	7.31e-02	1.600
280112630	ENSG00000258178	0	RP11-18J9.3	RP11-18J9.3	0	12	n/a	n/a	7.31e-02	1.628
1099112	ENSG00000167654	59487	ATCAY	ataxia, cerebellar, Cayman type	85300	19	n/a	n/a	7.32e-02	2.138
279737550	ENSG00000215168	0	RP11-30M20.1	RP11-30M20.1	0	X	n/a	n/a	7.32e-02	1.904
1090844	ENSG00000111737	10863	RAB35	RAB35, member RAS oncogene family	11021	12	n/a	n/a	7.32e-02	1.763
1090375	ENSG00000108039	7468	XPNPEP1	X-prolyl aminopeptidase (aminopeptidase P) 1, soluble	7511	10	n/a	n/a	7.32e-02	1.457
280029774	ENSG00000250727	0	RP11-959I15.1	RP11-959I15.1	0	8	n/a	n/a	7.32e-02	1.537
1098606	ENSG00000165669	40520	FAM204A	family with sequence similarity 204, member A	63877	10	n/a	n/a	7.32e-02	1.361
1091345	ENSG00000115540	25592	MOB4	MOB family member 4, phocein	25843	2	n/a	n/a	7.32e-02	2.136
1087441	ENSG00000040633	54981	PHF23	PHD finger protein 23	79142	17	n/a	n/a	7.32e-02	1.560
1102354	ENSG00000183527	8555	PSMG1	proteasome (prosome, macropain) assembly chaperone 1	8624	21	n/a	n/a	7.32e-02	1.677
1090794	ENSG00000111432	11051	FZD10	frizzled family receptor 10	11211	12	n/a	n/a	7.32e-02	3.405
1088258	ENSG00000077380	1769	DYNC1I2	dynein, cytoplasmic 1, intermediate chain 2	1781	2	n/a	n/a	7.32e-02	1.600
1104265	ENSG00000197410	34087	DCHS2	dachsous 2 (Drosophila)	54798	4	n/a	n/a	7.33e-02	1.611
1103300	ENSG00000187461	0	AL583828.1	AL583828.1	0	6	n/a	n/a	7.33e-02	1.378
1094443	ENSG00000137760	60099	ALKBH8	alkB, alkylation repair homolog 8 (E. coli)	91801	11	n/a	n/a	7.33e-02	1.798
280022894	ENSG00000250179	0	AC021683.1	AC021683.1	0	17	n/a	n/a	7.33e-02	1.162
1097579	ENSG00000161654	79026	LSM12	LSM12 homolog (S. cerevisiae)	124801	17	n/a	n/a	7.33e-02	1.306
280016043	ENSG00000249673	105957	C4orf10	chromosome 4 open reading frame 10	317648	4	n/a	n/a	7.33e-02	1.245
1091369	ENSG00000115685	5478	PPP1R7	protein phosphatase 1, regulatory subunit 7	5510	2	n/a	n/a	7.34e-02	1.619
1097271	ENSG00000159247	0	TUBBP5	tubulin, beta pseudogene 5	0	9	n/a	n/a	7.34e-02	1.976
279820040	ENSG00000228302	0	RP11-186N15.3	RP11-186N15.3	0	10	n/a	n/a	7.34e-02	1.446
1098766	ENSG00000166266	8015	CUL5	cullin 5	8065	11	n/a	n/a	7.34e-02	1.686
279719082	ENSG00000213080	0	RP11-312J18.5	RP11-312J18.5	0	1	n/a	n/a	7.34e-02	1.862
1097397	ENSG00000160218	7066	TRAPPC10	trafficking protein particle complex 10	7109	21	n/a	n/a	7.34e-02	1.575
1090542	ENSG00000109184	22897	DCUN1D4	DCN1, defective in cullin neddylation 1, domain containing 4 (S. cerevisiae)	23142	4	n/a	n/a	7.34e-02	1.622
1091442	ENSG00000116191	34392	RALGPS2	Ral GEF with PH domain and SH3 binding motif 2	55103	1	n/a	n/a	7.35e-02	2.364
1098073	ENSG00000163743	25647	RCHY1	ring finger and CHY zinc finger domain containing 1	25898	4	n/a	n/a	7.35e-02	1.611
1099693	ENSG00000170027	7489	YWHAG	tyrosine 3-monooxygenase/tryptophan 5-monooxygenase activation protein, gamma polypeptide	7532	7	n/a	n/a	7.35e-02	4.039
1087014	ENSG00000006652	3455	IFRD1	interferon-related developmental regulator 1	3475	7	n/a	n/a	7.35e-02	1.323
279748664	ENSG00000219088	0	RP3-359N14.1	RP3-359N14.1	0	6	n/a	n/a	7.35e-02	1.259
280110558	ENSG00000257956	0	RP11-359M6.3	RP11-359M6.3	0	12	n/a	n/a	7.35e-02	1.403
1098983	ENSG00000167114	10841	SLC27A4	solute carrier family 27 (fatty acid transporter), member 4	10999	9	n/a	n/a	7.36e-02	2.328
279851422	ENSG00000231133	0	HAR1B	highly accelerated region 1B (non-protein coding)	0	20	n/a	n/a	7.36e-02	2.340
279911991	ENSG00000236530	0	AC097711.1	AC097711.1	0	4	n/a	n/a	7.36e-02	2.464
279658302	ENSG00000199645	0	U6	U6 spliceosomal RNA	0	5	n/a	n/a	7.36e-02	4.049
279870346	ENSG00000232767	0	RP11-498B4.5	RP11-498B4.5	0	10	n/a	n/a	7.36e-02	8.719
1090467	ENSG00000108684	37	ACCN1	amiloride-sensitive cation channel 1, neuronal	40	17	n/a	n/a	7.36e-02	3.143
1096980	ENSG00000156928	77677	C7orf30	chromosome 7 open reading frame 30	115416	7	n/a	n/a	7.37e-02	1.204
1091147	ENSG00000114030	3811	KPNA1	karyopherin alpha 1 (importin alpha 5)	3836	3	n/a	n/a	7.37e-02	1.978
1093426	ENSG00000131943	57878	C19orf12	chromosome 19 open reading frame 12	83636	19	n/a	n/a	7.37e-02	1.905
1089252	ENSG00000100697	23160	DICER1	dicer 1, ribonuclease type III	23405	14	n/a	n/a	7.38e-02	1.928
1092814	ENSG00000127337	8038	YEATS4	YEATS domain containing 4	8089	12	n/a	n/a	7.38e-02	1.696
1089249	ENSG00000100664	1968	EIF5	eukaryotic translation initiation factor 5	1983	14	n/a	n/a	7.38e-02	1.703
1098240	ENSG00000164197	94640	RNF180	ring finger protein 180	285671	5	n/a	n/a	7.41e-02	2.243
279946210	ENSG00000240204	1000490	RP11-305M3.3	RP11-305M3.3	100287482	7	n/a	n/a	7.42e-02	2.567
1093150	ENSG00000130294	544	KIF1A	kinesin family member 1A	547	2	n/a	n/a	7.42e-02	2.550
280067245	ENSG00000254183	0	RP11-953B20.2	RP11-953B20.2	0	8	n/a	n/a	7.42e-02	1.543
1088839	ENSG00000092108	23011	SCFD1	sec1 family domain containing 1	23256	14	n/a	n/a	7.42e-02	1.206
1094208	ENSG00000136531	6291	SCN2A	sodium channel, voltage-gated, type II, alpha subunit	6326	2	n/a	n/a	7.42e-02	6.405
1089251	ENSG00000100678	6511	SLC8A3	solute carrier family 8 (sodium/calcium exchanger), member 3	6547	14	n/a	n/a	7.46e-02	2.239
280094727	ENSG00000256312	0	RP13-977J11.8	RP13-977J11.8	0	12	n/a	n/a	7.51e-02	1.351
1092746	ENSG00000126698	22582	DNAJC8	DnaJ (Hsp40) homolog, subfamily C, member 8	22826	1	n/a	n/a	7.51e-02	1.434
1103586	ENSG00000188580	81181	NKAIN2	Na+/K+ transporting ATPase interacting 2	154215	6	n/a	n/a	7.51e-02	3.795
280052685	ENSG00000253144	0	RP11-281O15.7	RP11-281O15.7	0	5	n/a	n/a	7.51e-02	1.541
1098546	ENSG00000165434	93883	PGM2L1	phosphoglucomutase 2-like 1	283209	11	n/a	n/a	7.52e-02	6.306
1102299	ENSG00000183287	80606	CCBE1	collagen and calcium binding EGF domains 1	147372	18	n/a	n/a	7.52e-02	2.017
1104104	ENSG00000196922	0	ZNF252	zinc finger protein 252	0	8	n/a	n/a	7.52e-02	1.347
1087222	ENSG00000015171	10613	ZMYND11	zinc finger, MYND-type containing 11	10771	10	n/a	n/a	7.52e-02	1.406
1089631	ENSG00000103035	5681	PSMD7	proteasome (prosome, macropain) 26S subunit, non-ATPase, 7	5713	16	n/a	n/a	7.52e-02	1.464
279889391	ENSG00000234466	0	RP11-266I3.1	RP11-266I3.1	0	X	n/a	n/a	7.52e-02	1.823
1096407	ENSG00000151952	78825	TMEM132D	transmembrane protein 132D	121256	12	n/a	n/a	7.52e-02	3.192
280127371	ENSG00000259118	157122061	RP11-840I19.3	RP11-840I19.3	100506321	14	n/a	n/a	7.53e-02	1.560
280055975	ENSG00000253376	0	RP11-44D19.1	RP11-44D19.1	0	8	n/a	n/a	7.53e-02	1.311
1101781	ENSG00000180730	122773	SHISA2	shisa homolog 2 (Xenopus laevis)	387914	13	n/a	n/a	7.53e-02	1.945
279923147	ENSG00000237517	0	DGCR5	DiGeorge syndrome critical region gene 5 (non-protein coding)	0	22	n/a	n/a	7.53e-02	2.301
1088953	ENSG00000097046	8259	CDC7	cell division cycle 7 homolog (S. cerevisiae)	8317	1	n/a	n/a	7.54e-02	2.014
1102453	ENSG00000183826	77505	BTBD9	BTB (POZ) domain containing 9	114781	6	n/a	n/a	7.54e-02	2.131
1093965	ENSG00000135336	23349	ORC3	origin recognition complex, subunit 3	23595	6	n/a	n/a	7.54e-02	1.362
1109097	ENSG00000243667	77740	WDR92	WD repeat domain 92	116143	2	n/a	n/a	7.54e-02	1.501
1087238	ENSG00000017260	26777	ATP2C1	ATPase, Ca++ transporting, type 2C, member 1	27032	3	n/a	n/a	7.54e-02	2.226
1091299	ENSG00000115290	2871	GRB14	growth factor receptor-bound protein 14	2888	2	n/a	n/a	7.54e-02	2.174
1089485	ENSG00000101974	94868	ATP11C	ATPase, class VI, type 11C	286410	X	n/a	n/a	7.55e-02	1.510
1088601	ENSG00000087152	36249	ATXN7L3	ataxin 7-like 3	56970	17	n/a	n/a	7.55e-02	2.216
1092585	ENSG00000125630	58383	POLR1B	polymerase (RNA) I polypeptide B, 128kDa	84172	2	n/a	n/a	7.55e-02	1.858
1091140	ENSG00000113966	58311	ARL6	ADP-ribosylation factor-like 6	84100	3	n/a	n/a	7.55e-02	1.536
1098323	ENSG00000164506	79620	STXBP5	syntaxin binding protein 5 (tomosyn)	134957	6	n/a	n/a	7.55e-02	1.919
1095272	ENSG00000143207	40927	RFWD2	ring finger and WD repeat domain 2	64326	1	n/a	n/a	7.55e-02	1.483
1087693	ENSG00000060709	23259	RIMBP2	RIMS binding protein 2	23504	12	n/a	n/a	7.55e-02	2.256
1101571	ENSG00000179363	83753	TMEM31	transmembrane protein 31	203562	X	n/a	n/a	7.56e-02	1.098
1094895	ENSG00000140465	1532	CYP1A1	cytochrome P450, family 1, subfamily A, polypeptide 1	1543	15	n/a	n/a	7.56e-02	1.470
1101317	ENSG00000177932	29823	ZNF354C	zinc finger protein 354C	30832	5	n/a	n/a	7.56e-02	1.887
1091249	ENSG00000114999	80893	TTL	tubulin tyrosine ligase	150465	2	n/a	n/a	7.56e-02	2.348
1096384	ENSG00000151778	122779	SERP2	stress-associated endoplasmic reticulum protein family member 2	387923	13	n/a	n/a	7.56e-02	1.916
279993182	ENSG00000246477	0	AF131216.6	Uncharacterized protein	0	8	n/a	n/a	7.57e-02	1.659
1090147	ENSG00000106089	6764	STX1A	syntaxin 1A (brain)	6804	7	n/a	n/a	7.57e-02	3.754
279989909	ENSG00000245410	0	AC132872.3	AC132872.3	0	17	n/a	n/a	7.57e-02	1.396
1092343	ENSG00000123983	2166	ACSL3	acyl-CoA synthetase long-chain family member 3	2181	2	n/a	n/a	7.57e-02	2.663
280033385	ENSG00000251017	0	RP11-629B11.4	RP11-629B11.4	0	4	n/a	n/a	7.57e-02	1.922
1098964	ENSG00000167065	80873	DUSP18	dual specificity phosphatase 18	150290	22	n/a	n/a	7.58e-02	1.988
1100352	ENSG00000172803	90172	SNX32	sorting nexin 32	254122	11	n/a	n/a	7.58e-02	1.585
1087772	ENSG00000064763	35000	FAR2	fatty acyl CoA reductase 2	55711	12	n/a	n/a	7.58e-02	2.560
280101670	ENSG00000257086	0	RP11-783K16.13	RP11-783K16.13	0	11	n/a	n/a	7.63e-02	1.662
279945725	ENSG00000240135	0	RP11-728B21.2	RP11-728B21.2	0	3	n/a	n/a	7.64e-02	1.496
279745209	ENSG00000216819	0	RP1-40E16.8	RP1-40E16.8	0	6	n/a	n/a	7.66e-02	1.610
1095459	ENSG00000144161	58725	ZC3H8	zinc finger CCCH-type containing 8	84524	2	n/a	n/a	7.67e-02	1.696
1102191	ENSG00000182831	28771	C16orf72	chromosome 16 open reading frame 72	29035	16	n/a	n/a	7.67e-02	1.555
1089653	ENSG00000103160	57935	HSDL1	hydroxysteroid dehydrogenase like 1	83693	16	n/a	n/a	7.67e-02	3.029
279908424	ENSG00000236213	0	AC006369.2	AC006369.2	0	2	n/a	n/a	7.68e-02	2.164
279895752	ENSG00000235001	0	EIF4A1P2	eukaryotic translation initiation factor 4A1 pseudogene 2	0	Y	n/a	n/a	7.68e-02	1.482
1101440	ENSG00000178662	55836	CSRNP3	cysteine-serine-rich nuclear protein 3	80034	2	n/a	n/a	7.68e-02	5.448
279736574	ENSG00000215044	0	RP11-292F22.3	RP11-292F22.3	0	10	n/a	n/a	7.68e-02	1.421
1088790	ENSG00000091106	37298	NLRC4	NLR family, CARD domain containing 4	58484	2	n/a	n/a	7.70e-02	1.058
279720430	ENSG00000213252	0	RP11-819M15.1	RP11-819M15.1	0	11	n/a	n/a	7.71e-02	1.841
1099860	ENSG00000170786	83383	SDR16C5	short chain dehydrogenase/reductase family 16C, member 5	195814	8	n/a	n/a	7.72e-02	3.752
1093504	ENSG00000132467	36328	UTP3	UTP3, small subunit (SSU) processome component, homolog (S. cerevisiae)	57050	4	n/a	n/a	7.72e-02	1.811
1089792	ENSG00000104361	55618	NIPAL2	NIPA-like domain containing 2	79815	8	n/a	n/a	7.72e-02	1.774
1089222	ENSG00000100568	10343	VTI1B	vesicle transport through interaction with t-SNAREs homolog 1B (yeast)	10490	14	n/a	n/a	7.73e-02	1.756
1106582	ENSG00000222014	58295	RAB6C	RAB6C, member RAS oncogene family	84084	2	n/a	n/a	7.73e-02	1.598
1101788	ENSG00000180771	0	SRSF8	serine/arginine-rich splicing factor 8	0	11	n/a	n/a	7.73e-02	1.349
1091837	ENSG00000119682	9726	KIAA0317	KIAA0317	9870	14	n/a	n/a	7.73e-02	2.553
279984276	ENSG00000244324	0	RP11-67L3.6	RP11-67L3.6	0	1	n/a	n/a	7.73e-02	2.558
1098590	ENSG00000165621	26944	OXGR1	oxoglutarate (alpha-ketoglutarate) receptor 1	27199	13	n/a	n/a	7.73e-02	1.330
1093925	ENSG00000135100	6887	HNF1A	HNF1 homeobox A	6927	12	n/a	n/a	7.73e-02	1.468
1095411	ENSG00000143862	79246	ARL8A	ADP-ribosylation factor-like 8A	127829	1	n/a	n/a	7.73e-02	2.210
280124467	ENSG00000258950	0	RP4-776F14.3	RP4-776F14.3	0	20	n/a	n/a	7.74e-02	1.680
1090379	ENSG00000108091	7982	CCDC6	coiled-coil domain containing 6	8030	10	n/a	n/a	7.74e-02	1.607
280084268	ENSG00000255293	0	RP11-787P24.1	RP11-787P24.1	0	11	n/a	n/a	7.74e-02	1.355
279885047	ENSG00000234070	0	RP11-415L24.1	RP11-415L24.1	0	1	n/a	n/a	7.74e-02	1.392
1089650	ENSG00000103150	23172	MLYCD	malonyl-CoA decarboxylase	23417	16	n/a	n/a	7.74e-02	1.362
1102609	ENSG00000184515	109874	BEX5	brain expressed, X-linked 5	340542	X	n/a	n/a	7.74e-02	3.138
1092783	ENSG00000126947	30790	ARMCX1	armadillo repeat containing, X-linked 1	51309	X	n/a	n/a	7.74e-02	1.650
1088886	ENSG00000094841	79820	UPRT	uracil phosphoribosyltransferase (FUR1) homolog (S. cerevisiae)	139596	X	n/a	n/a	7.74e-02	1.760
1104603	ENSG00000198431	7253	TXNRD1	thioredoxin reductase 1	7296	12	n/a	n/a	7.74e-02	1.891
280087051	ENSG00000255500	0	RP11-347H15.2	RP11-347H15.2	0	11	n/a	n/a	7.75e-02	2.244
1101110	ENSG00000176871	35171	WSB2	WD repeat and SOCS box containing 2	55884	12	n/a	n/a	7.75e-02	2.487
280135731	ENSG00000259594	0	CTD-2034I4.2	CTD-2034I4.2	0	15	n/a	n/a	7.75e-02	1.261
1088727	ENSG00000089723	54830	OTUB2	OTU domain, ubiquitin aldehyde binding 2	78990	14	n/a	n/a	7.75e-02	3.132
1092647	ENSG00000125864	628	BFSP1	beaded filament structural protein 1, filensin	631	20	n/a	n/a	7.75e-02	1.306
1087001	ENSG00000006453	35256	BAIAP2L1	Brain-specific angiogenesis inhibitor 1-associated protein 2-like protein 1	55971	7	n/a	n/a	7.75e-02	1.450
1090123	ENSG00000105993	9904	DNAJB6	DnaJ (Hsp40) homolog, subfamily B, member 6	10049	7	n/a	n/a	7.75e-02	1.372
279864446	ENSG00000232267	0	ACTR3P2	ARP3 actin-related protein 3 homolog (yeast) pseudogene 2	0	X	n/a	n/a	7.75e-02	2.319
1097974	ENSG00000163491	81042	NEK10	NIMA (never in mitosis gene a)- related kinase 10	152110	3	n/a	n/a	7.75e-02	1.204
1092323	ENSG00000123684	9782	LPGAT1	lysophosphatidylglycerol acyltransferase 1	9926	1	n/a	n/a	7.75e-02	2.204
1097069	ENSG00000157625	90414	TAB3	TGF-beta activated kinase 1/MAP3K7 binding protein 3	257397	X	n/a	n/a	7.75e-02	2.121
1100236	ENSG00000172318	8638	B3GALT1	UDP-Gal:betaGlcNAc beta 1,3-galactosyltransferase, polypeptide 1	8708	2	n/a	n/a	7.75e-02	2.632
1089764	ENSG00000104142	36890	VPS18	vacuolar protein sorting 18 homolog (S. cerevisiae)	57617	15	n/a	n/a	7.75e-02	2.199
1094689	ENSG00000139131	30549	YARS2	tyrosyl-tRNA synthetase 2, mitochondrial	51067	12	n/a	n/a	7.75e-02	1.426
1098326	ENSG00000164512	55525	ANKRD55	ankyrin repeat domain 55	79722	5	n/a	n/a	7.75e-02	1.752
1088469	ENSG00000083454	4994	P2RX5	purinergic receptor P2X, ligand-gated ion channel, 5	5026	17	n/a	n/a	7.76e-02	2.563
1091988	ENSG00000120705	2092	ETF1	eukaryotic translation termination factor 1	2107	5	n/a	n/a	7.76e-02	1.647
1093894	ENSG00000134909	9599	ARHGAP32	Rho GTPase activating protein 32	9743	11	n/a	n/a	7.76e-02	1.656
1106004	ENSG00000214167	0	AC005544.1	AC005544.1	0	17	n/a	n/a	7.76e-02	3.130
1089821	ENSG00000104549	6673	SQLE	squalene epoxidase	6713	8	n/a	n/a	7.76e-02	2.596
1090335	ENSG00000107758	5500	PPP3CB	protein phosphatase 3, catalytic subunit, beta isozyme	5532	10	n/a	n/a	7.76e-02	2.933
1091754	ENSG00000118898	5461	PPL	periplakin	5493	16	n/a	n/a	7.76e-02	3.653
1097858	ENSG00000163067	7506	ZNF2	zinc finger protein 2	7549	2	n/a	n/a	7.76e-02	1.446
1101215	ENSG00000177370	29661	TIMM22	translocase of inner mitochondrial membrane 22 homolog (yeast)	29928	17	n/a	n/a	7.76e-02	1.935
1096446	ENSG00000152254	37089	G6PC2	glucose-6-phosphatase, catalytic, 2	57818	2	n/a	n/a	7.76e-02	1.019
1097613	ENSG00000161960	1958	EIF4A1	eukaryotic translation initiation factor 4A1	1973	17	n/a	n/a	7.76e-02	1.347
1087629	ENSG00000056050	34258	C4orf27	chromosome 4 open reading frame 27	54969	4	n/a	n/a	7.76e-02	1.778
1088568	ENSG00000086300	29622	SNX10	sorting nexin 10	29887	7	n/a	n/a	7.77e-02	2.992
1103107	ENSG00000186487	22795	MYT1L	myelin transcription factor 1-like	23040	2	n/a	n/a	7.77e-02	3.119
1097667	ENSG00000162377	41761	SELRC1	Sel1 repeat containing 1	65260	1	n/a	n/a	7.77e-02	3.180
279834414	ENSG00000229588	0	RP11-479J7.2	RP11-479J7.2	0	1	n/a	n/a	7.77e-02	2.200
279899320	ENSG00000235335	0	AC016723.4	AC016723.4	0	2	n/a	n/a	7.77e-02	1.791
1092076	ENSG00000121542	26729	SEC22A	SEC22 vesicle trafficking protein homolog A (S. cerevisiae)	26984	3	n/a	n/a	7.77e-02	1.579
280117762	ENSG00000258563	0	RP11-248B10.3	RP11-248B10.3	0	14	n/a	n/a	7.77e-02	1.577
1087007	ENSG00000006576	36433	PHTF2	putative homeodomain transcription factor 2	57157	7	n/a	n/a	7.77e-02	1.425
1090473	ENSG00000108753	6888	HNF1B	HNF1 homeobox B	6928	17	n/a	n/a	7.77e-02	1.034
1102074	ENSG00000182319	81278	PRAGMIN	Tyrosine-protein kinase SgK223	157285	8	n/a	n/a	7.77e-02	2.043
1105872	ENSG00000213533	119580	TMEM110	transmembrane protein 110	375346	3	n/a	n/a	7.78e-02	1.349
1101643	ENSG00000179889	22797	PDXDC1	pyridoxal-dependent decarboxylase domain containing 1	23042	16	n/a	n/a	7.78e-02	1.461
279819364	ENSG00000228247	0	UBBP2	ubiquitin B pseudogene 2	0	1	n/a	n/a	7.78e-02	2.045
1100188	ENSG00000172115	33497	CYCS	cytochrome c, somatic	54205	7	n/a	n/a	7.78e-02	1.835
1093211	ENSG00000130638	25563	ATXN10	ataxin 10	25814	22	n/a	n/a	7.78e-02	1.847
1088952	ENSG00000097033	30582	SH3GLB1	SH3-domain GRB2-like endophilin B1	51100	1	n/a	n/a	7.78e-02	1.507
1096075	ENSG00000148925	58490	BTBD10	BTB (POZ) domain containing 10	84280	11	n/a	n/a	7.78e-02	2.098
1088589	ENSG00000087053	8819	MTMR2	myotubularin related protein 2	8898	11	n/a	n/a	7.78e-02	1.884
1106391	ENSG00000215712	172263	C6orf35	chromosome 6 open reading frame 35	729515	6	n/a	n/a	7.78e-02	1.850
1093111	ENSG00000130032	54897	PRRG3	proline rich Gla (G-carboxyglutamic acid) 3 (transmembrane)	79057	X	n/a	n/a	7.79e-02	1.643
279786287	ENSG00000225302	0	RP11-539I5.1	RP11-539I5.1	0	10	n/a	n/a	7.79e-02	1.509
1092195	ENSG00000122643	30732	NT5C3	5'-nucleotidase, cytosolic III	51251	7	n/a	n/a	7.79e-02	1.358
1087447	ENSG00000041802	34630	LSG1	large subunit GTPase 1 homolog (S. cerevisiae)	55341	3	n/a	n/a	7.81e-02	1.558
1090991	ENSG00000112685	35059	EXOC2	exocyst complex component 2	55770	6	n/a	n/a	7.82e-02	1.858
1108914	ENSG00000239789	30854	MRPS17	mitochondrial ribosomal protein S17	51373	7	n/a	n/a	7.85e-02	1.465
1105423	ENSG00000205269	1002442	TMEM170B	transmembrane protein 170B	100113407	6	n/a	n/a	7.85e-02	1.743
280083601	ENSG00000255255	0	PPP1R1AP1	protein phosphatase 1, regulatory (inhibitor) subunit 1A pseudogene 1	0	11	n/a	n/a	7.86e-02	2.478
1098754	ENSG00000166226	10429	CCT2	chaperonin containing TCP1, subunit 2 (beta)	10576	12	n/a	n/a	7.86e-02	1.568
279839311	ENSG00000230039	0	RP11-314A15.2	RP11-314A15.2	0	X	n/a	n/a	7.86e-02	1.621
279772676	ENSG00000224116	94734	AC005027.4	AC005027.4	285954	7	n/a	n/a	7.86e-02	2.172
1101894	ENSG00000181359	0	HSP90AA6P	heat shock protein 90kDa alpha (cytosolic), class A member 6, pseudogene	0	4	n/a	n/a	7.86e-02	1.773
1091889	ENSG00000119965	55809	C10orf88	chromosome 10 open reading frame 88	80007	10	n/a	n/a	7.87e-02	1.525
1091870	ENSG00000119866	32815	BCL11A	B-cell CLL/lymphoma 11A (zinc finger protein)	53335	2	n/a	n/a	7.87e-02	5.285
1092166	ENSG00000122417	36762	ODF2L	outer dense fiber of sperm tails 2-like	57489	1	n/a	n/a	7.87e-02	1.489
280003175	ENSG00000248559	0	RP11-215P8.3	RP11-215P8.3	0	5	n/a	n/a	7.87e-02	1.613
1105656	ENSG00000206187	1014324	RP11-1084I9.1	RP11-1084I9.1	100128714	15	n/a	n/a	7.87e-02	1.102
1105328	ENSG00000204954	181580	C12orf73	chromosome 12 open reading frame 73	728568	12	n/a	n/a	7.88e-02	1.986
1089652	ENSG00000103154	33841	NECAB2	N-terminal EF-hand calcium binding protein 2	54550	16	n/a	n/a	7.88e-02	8.423
1098114	ENSG00000163877	55556	SNIP1	Smad nuclear interacting protein 1	79753	1	n/a	n/a	7.91e-02	1.565
1101668	ENSG00000179988	78717	PSTK	phosphoseryl-tRNA kinase	118672	10	n/a	n/a	7.91e-02	1.115
279801730	ENSG00000226659	0	RP11-137H2.4	RP11-137H2.4	0	10	n/a	n/a	7.91e-02	1.543
1106520	ENSG00000221866	60065	PLXNA4	plexin A4	91584	7	n/a	n/a	7.92e-02	1.981
1090833	ENSG00000111707	41024	SUDS3	suppressor of defective silencing 3 homolog (S. cerevisiae)	64426	12	n/a	n/a	7.92e-02	1.839
1091387	ENSG00000115839	22686	RAB3GAP1	RAB3 GTPase activating protein subunit 1 (catalytic)	22930	2	n/a	n/a	7.93e-02	1.487
279830124	ENSG00000229204	0	RP11-205M3.2	RP11-205M3.2	0	4	n/a	n/a	7.93e-02	1.460
1092184	ENSG00000122550	35260	KLHL7	kelch-like 7 (Drosophila)	55975	7	n/a	n/a	7.93e-02	1.723
1092309	ENSG00000123570	30691	RAB9B	RAB9B, member RAS oncogene family	51209	X	n/a	n/a	7.94e-02	2.733
1104397	ENSG00000197808	60159	ZNF461	zinc finger protein 461	92283	19	n/a	n/a	7.94e-02	1.366
1101401	ENSG00000178386	7722	ZNF223	zinc finger protein 223	7766	19	n/a	n/a	7.95e-02	1.498
1096690	ENSG00000154277	7302	UCHL1	ubiquitin carboxyl-terminal esterase L1 (ubiquitin thiolesterase)	7345	4	n/a	n/a	7.95e-02	5.260
1090829	ENSG00000111696	31039	NT5DC3	5'-nucleotidase domain containing 3	51559	12	n/a	n/a	7.96e-02	2.179
1090950	ENSG00000112339	10609	HBS1L	HBS1-like (S. cerevisiae)	10767	6	n/a	n/a	7.97e-02	1.542
1104763	ENSG00000198836	4944	OPA1	optic atrophy 1 (autosomal dominant)	4976	3	n/a	n/a	7.97e-02	1.937
1094647	ENSG00000138757	9764	G3BP2	GTPase activating protein (SH3 domain) binding protein 2	9908	4	n/a	n/a	7.97e-02	2.149
279882840	ENSG00000233875	0	RP11-61L14.6	RP11-61L14.6	0	1	n/a	n/a	7.97e-02	3.414
1092500	ENSG00000124802	9380	EEF1E1	eukaryotic translation elongation factor 1 epsilon 1	9521	6	n/a	n/a	7.98e-02	1.706
1099353	ENSG00000168556	3597	ING2	inhibitor of growth family, member 2	3622	4	n/a	n/a	7.98e-02	1.375
279898737	ENSG00000235272	0	FAM103A2P	family with sequence similarity 103, member A2 pseudogene	0	6	n/a	n/a	7.98e-02	1.633
280078810	ENSG00000254986	9927	DPP3	dipeptidyl-peptidase 3	10072	11	n/a	n/a	7.99e-02	1.696
280133407	ENSG00000259467	0	RP11-325E5.3	RP11-325E5.3	0	15	n/a	n/a	7.99e-02	1.567
1094983	ENSG00000141030	8467	COPS3	COP9 constitutive photomorphogenic homolog subunit 3 (Arabidopsis)	8533	17	n/a	n/a	7.99e-02	1.845
279814009	ENSG00000227738	0	AC092646.2	AC092646.2	0	2	n/a	n/a	7.99e-02	1.430
1087437	ENSG00000040341	26812	STAU2	staufen, RNA binding protein, homolog 2 (Drosophila)	27067	8	n/a	n/a	7.99e-02	2.131
1101573	ENSG00000179387	90286	ELMOD2	ELMO/CED-12 domain containing 2	255520	4	n/a	n/a	7.99e-02	1.618
1091513	ENSG00000116750	30858	UCHL5	ubiquitin carboxyl-terminal hydrolase L5	51377	1	n/a	n/a	7.99e-02	1.612
1098159	ENSG00000164024	22928	METAP1	methionyl aminopeptidase 1	23173	4	n/a	n/a	8.00e-02	1.821
1090492	ENSG00000108829	34668	LRRC59	leucine rich repeat containing 59	55379	17	n/a	n/a	8.00e-02	1.784
279749514	ENSG00000219565	0	ZNF259P1	zinc finger protein 259 pseudogene 1	0	6	n/a	n/a	8.00e-02	1.597
1092075	ENSG00000121486	57309	TRMT1L	TRM1 tRNA methyltransferase 1-like	81627	1	n/a	n/a	8.00e-02	1.389
1102640	ENSG00000184672	79725	RALYL	RALY RNA binding protein-like	138046	8	n/a	n/a	8.00e-02	2.251
279818101	ENSG00000228125	0	RP11-516A11.3	RP11-516A11.3	0	X	n/a	n/a	8.00e-02	1.716
1088207	ENSG00000076003	4150	MCM6	minichromosome maintenance complex component 6	4175	2	n/a	n/a	8.00e-02	2.146
1093084	ENSG00000129691	8948	ASH2L	ash2 (absent, small, or homeotic)-like (Drosophila)	9070	8	n/a	n/a	8.00e-02	1.475
279900941	ENSG00000235497	0	AC012506.4	AC012506.4	0	2	n/a	n/a	8.00e-02	1.059
1101311	ENSG00000177875	122738	C12orf68	chromosome 12 open reading frame 68	387856	12	n/a	n/a	8.00e-02	2.962
1101159	ENSG00000177058	81103	SLC38A9	solute carrier family 38, member 9	153129	5	n/a	n/a	8.00e-02	1.310
280128288	ENSG00000259170	157123149	RP11-763K15.1	RP11-763K15.1	100507166	15	n/a	n/a	8.01e-02	1.360
1096536	ENSG00000152969	81086	JAKMIP1	janus kinase and microtubule interacting protein 1	152789	4	n/a	n/a	8.01e-02	2.840
1089737	ENSG00000103769	8693	RAB11A	RAB11A, member RAS oncogene family	8766	15	n/a	n/a	8.01e-02	2.020
279748917	ENSG00000219329	0	RP11-397G5.2	RP11-397G5.2	0	6	n/a	n/a	8.01e-02	1.750
1089532	ENSG00000102230	9328	PCYT1B	phosphate cytidylyltransferase 1, choline, beta	9468	X	n/a	n/a	8.01e-02	1.436
1090838	ENSG00000111726	35194	CMAS	cytidine monophosphate N-acetylneuraminic acid synthetase	55907	12	n/a	n/a	8.01e-02	1.932
280039340	ENSG00000251482	0	RP11-707F2.2	RP11-707F2.2	0	4	n/a	n/a	8.01e-02	1.883
1091868	ENSG00000119862	28830	LGALSL	lectin, galactoside-binding-like	29094	2	n/a	n/a	8.01e-02	1.730
279899717	ENSG00000235381	0	RP11-477D19.2	RP11-477D19.2	0	6	n/a	n/a	8.02e-02	1.576
280106679	ENSG00000257579	0	RP11-128P10.1	RP11-128P10.1	0	12	n/a	n/a	8.02e-02	1.838
1098930	ENSG00000166913	7486	YWHAB	tyrosine 3-monooxygenase/tryptophan 5-monooxygenase activation protein, beta polypeptide	7529	20	n/a	n/a	8.02e-02	2.320
1093812	ENSG00000134440	4651	NARS	asparaginyl-tRNA synthetase	4677	18	n/a	n/a	8.03e-02	1.582
280116923	ENSG00000258525	157121735	RP11-829H16.3	RP11-829H16.3	100506071	14	n/a	n/a	8.04e-02	2.812
1091980	ENSG00000120686	31049	UFM1	ubiquitin-fold modifier 1	51569	13	n/a	n/a	8.04e-02	1.530
1099458	ENSG00000169018	9971	FEM1B	fem-1 homolog b (C. elegans)	10116	15	n/a	n/a	8.05e-02	2.105
1094307	ENSG00000136986	54978	DERL1	Der1-like domain family, member 1	79139	8	n/a	n/a	8.05e-02	1.728
1102254	ENSG00000183090	81682	FREM3	FRAS1 related extracellular matrix 3	166752	4	n/a	n/a	8.06e-02	1.760
1090378	ENSG00000108064	6977	TFAM	transcription factor A, mitochondrial	7019	10	n/a	n/a	8.06e-02	1.896
1098252	ENSG00000164252	34398	AGGF1	angiogenic factor with G patch and FHA domains 1	55109	5	n/a	n/a	8.06e-02	1.572
1102617	ENSG00000184564	58400	SLITRK6	SLIT and NTRK-like family, member 6	84189	13	n/a	n/a	8.07e-02	3.688
1104899	ENSG00000203737	9160	GPR52	G protein-coupled receptor 52	9293	1	n/a	n/a	8.07e-02	1.240
1100480	ENSG00000173452	90325	TMEM196	transmembrane protein 196	256130	7	n/a	n/a	8.08e-02	1.953
1098210	ENSG00000164120	3228	HPGD	hydroxyprostaglandin dehydrogenase 15-(NAD)	3248	4	n/a	n/a	8.08e-02	1.885
1088297	ENSG00000078328	34004	RBFOX1	RNA binding protein, fox-1 homolog (C. elegans) 1	54715	16	n/a	n/a	8.08e-02	3.797
1108933	ENSG00000240230	59952	COX19	COX19 cytochrome c oxidase assembly homolog (S. cerevisiae)	90639	7	n/a	n/a	8.08e-02	2.924
1100232	ENSG00000172292	90133	CERS6	ceramide synthase 6	253782	2	n/a	n/a	8.09e-02	2.677
1088542	ENSG00000085721	33989	RRN3	RRN3 RNA polymerase I transcription factor homolog (S. cerevisiae)	54700	16	n/a	n/a	8.09e-02	1.831
1098393	ENSG00000164794	26757	KCNV1	potassium channel, subfamily V, member 1	27012	8	n/a	n/a	8.09e-02	2.029
279495670	ENSG00000179449	0	AC124309.1	AC124309.1	0	15	n/a	n/a	8.10e-02	2.673
1101049	ENSG00000176490	80696	DIRAS1	DIRAS family, GTP-binding RAS-like 1	148252	19	n/a	n/a	8.11e-02	3.039
1087263	ENSG00000020129	22909	NCDN	neurochondrin	23154	1	n/a	n/a	8.13e-02	2.520
1088477	ENSG00000083750	10179	RRAGB	Ras-related GTP binding B	10325	X	n/a	n/a	8.14e-02	1.908
1088009	ENSG00000070831	993	CDC42	cell division cycle 42 (GTP binding protein, 25kDa)	998	1	n/a	n/a	8.14e-02	2.284
1090232	ENSG00000106636	10505	YKT6	YKT6 v-SNARE homolog (S. cerevisiae)	10652	7	n/a	n/a	8.14e-02	1.659
1086967	ENSG00000005810	22832	MYCBP2	MYC binding protein 2	23077	13	n/a	n/a	8.16e-02	2.024
1105210	ENSG00000204603	77772	RP11-638F5.1	RP11-638F5.1	116437	12	n/a	n/a	8.16e-02	1.048
279989004	ENSG00000244997	0	AC020928.1	AC020928.1	0	19	n/a	n/a	8.16e-02	1.534
1087349	ENSG00000029725	9012	RABEP1	rabaptin, RAB GTPase binding effector protein 1	9135	17	n/a	n/a	8.16e-02	2.281
279859624	ENSG00000231841	0	RP11-206F17.2	RP11-206F17.2	0	4	n/a	n/a	8.17e-02	1.560
1087912	ENSG00000068366	2167	ACSL4	acyl-CoA synthetase long-chain family member 4	2182	X	n/a	n/a	8.17e-02	3.427
1097290	ENSG00000159363	23155	ATP13A2	ATPase type 13A2	23400	1	n/a	n/a	8.17e-02	2.390
1087660	ENSG00000058404	812	CAMK2B	calcium/calmodulin-dependent protein kinase II beta	816	7	n/a	n/a	8.17e-02	2.703
279865249	ENSG00000232335	0	RP11-435D7.3	RP11-435D7.3	0	1	n/a	n/a	8.17e-02	1.836
1095697	ENSG00000145911	22893	N4BP3	NEDD4 binding protein 3	23138	5	n/a	n/a	8.17e-02	3.206
279993414	ENSG00000246581	0	AC005753.1	AC005753.1	0	5	n/a	n/a	8.17e-02	2.318
1104835	ENSG00000198954	25877	KIAA1279	KIAA1279	26128	10	n/a	n/a	8.17e-02	1.522
1092942	ENSG00000128564	7382	VGF	VGF nerve growth factor inducible	7425	7	n/a	n/a	8.17e-02	5.913
1099805	ENSG00000170502	32823	NUDT9	nudix (nucleoside diphosphate linked moiety X)-type motif 9	53343	4	n/a	n/a	8.17e-02	1.166
1092140	ENSG00000122126	4921	OCRL	oculocerebrorenal syndrome of Lowe	4952	X	n/a	n/a	8.17e-02	1.939
279861050	ENSG00000231955	0	AC007383.4	AC007383.4	0	2	n/a	n/a	8.18e-02	1.336
1096360	ENSG00000151632	1634	AKR1C2	aldo-keto reductase family 1, member C2 (dihydrodiol dehydrogenase 2; bile acid binding protein; 3-alpha hydroxysteroid dehydrogenase, type III)	1646	10	n/a	n/a	8.18e-02	2.571
1094584	ENSG00000138413	3397	IDH1	isocitrate dehydrogenase 1 (NADP+), soluble	3417	2	n/a	n/a	8.18e-02	1.918
1094834	ENSG00000140015	26878	KCNH5	potassium voltage-gated channel, subfamily H (eag-related), member 5	27133	14	n/a	n/a	8.18e-02	1.206
1098534	ENSG00000165379	80448	LRFN5	leucine rich repeat and fibronectin type III domain containing 5	145581	14	n/a	n/a	8.18e-02	2.896
1088870	ENSG00000092978	34394	GPATCH2	G patch domain containing 2	55105	1	n/a	n/a	8.18e-02	1.345
1092808	ENSG00000127318	30106	IL22	interleukin 22	50616	12	n/a	n/a	8.18e-02	1.546
1097448	ENSG00000160584	23142	SIK3	SIK family kinase 3	23387	11	n/a	n/a	8.18e-02	1.538
279828969	ENSG00000229091	0	AC009945.3	AC009945.3	0	7	n/a	n/a	8.18e-02	2.168
1089300	ENSG00000100983	2920	GSS	glutathione synthetase	2937	20	n/a	n/a	8.18e-02	1.407
1087158	ENSG00000011332	8142	DPF1	D4, zinc and double PHD fingers family 1	8193	19	n/a	n/a	8.18e-02	3.429
280123593	ENSG00000258903	0	RP11-355I22.2	RP11-355I22.2	0	14	n/a	n/a	8.18e-02	2.366
279770310	ENSG00000223963	0	PRKRIRP8	protein-kinase, interferon-inducible double stranded RNA dependent inhibitor, repressor of (P58 repressor) pseudogene 8	0	1	n/a	n/a	8.18e-02	1.057
1090206	ENSG00000106524	36315	ANKMY2	ankyrin repeat and MYND domain containing 2	57037	7	n/a	n/a	8.19e-02	1.656
1104904	ENSG00000203760	122200	CENPW	centromere protein W	387103	6	n/a	n/a	8.19e-02	1.411
1091760	ENSG00000118961	37986	C2orf43	chromosome 2 open reading frame 43	60526	2	n/a	n/a	8.19e-02	1.442
1103383	ENSG00000187772	123447	LIN28B	lin-28 homolog B (C. elegans)	389421	6	n/a	n/a	8.19e-02	1.145
1095377	ENSG00000143643	55376	TTC13	tetratricopeptide repeat domain 13	79573	1	n/a	n/a	8.19e-02	2.132
1092059	ENSG00000121335	166932	PRB2	proline-rich protein BstNI subfamily 2	653247	12	n/a	n/a	8.19e-02	1.091
1094390	ENSG00000137473	58128	TTC29	tetratricopeptide repeat domain 29	83894	4	n/a	n/a	8.19e-02	1.128
1102757	ENSG00000185104	10965	FAF1	Fas (TNFRSF6) associated factor 1	11124	1	n/a	n/a	8.19e-02	1.410
1088017	ENSG00000071054	9311	MAP4K4	mitogen-activated protein kinase kinase kinase kinase 4	9448	2	n/a	n/a	8.20e-02	1.878
1090979	ENSG00000112592	6868	TBP	TATA box binding protein	6908	6	n/a	n/a	8.20e-02	1.637
1095354	ENSG00000143549	7127	TPM3	tropomyosin 3	7170	1	n/a	n/a	8.20e-02	1.757
1088392	ENSG00000081014	23186	AP4E1	adaptor-related protein complex 4, epsilon 1 subunit	23431	15	n/a	n/a	8.20e-02	1.467
279798905	ENSG00000226377	0	AC084809.2	AC084809.2	0	17	n/a	n/a	8.20e-02	1.805
279992767	ENSG00000246323	0	RP11-325L7.1	RP11-325L7.1	0	5	n/a	n/a	8.20e-02	1.311
280007283	ENSG00000248896	0	CTD-2135J3.3	CTD-2135J3.3	0	8	n/a	n/a	8.21e-02	1.179
1087338	ENSG00000028203	34880	VEZT	vezatin, adherens junctions transmembrane protein	55591	12	n/a	n/a	8.21e-02	1.816
1094919	ENSG00000140557	8077	ST8SIA2	ST8 alpha-N-acetyl-neuraminide alpha-2,8-sialyltransferase 2	8128	15	n/a	n/a	8.21e-02	12.645
1089336	ENSG00000101162	56738	TUBB1	tubulin, beta 1 class VI	81027	20	n/a	n/a	8.22e-02	1.581
1103312	ENSG00000187522	30664	HSPA14	heat shock 70kDa protein 14	51182	10	n/a	n/a	8.22e-02	1.513
1099246	ENSG00000168092	5017	PAFAH1B2	platelet-activating factor acetylhydrolase 1b, catalytic subunit 2 (30kDa)	5049	11	n/a	n/a	8.23e-02	1.776
1098093	ENSG00000163811	22915	WDR43	WD repeat domain 43	23160	2	n/a	n/a	8.23e-02	1.702
1106454	ENSG00000218336	35003	ODZ3	odz, odd Oz/ten-m homolog 3 (Drosophila)	55714	4	n/a	n/a	8.23e-02	5.549
279994806	ENSG00000247180	0	AC018665.1	AC018665.1	0	17	n/a	n/a	8.23e-02	2.176
1092202	ENSG00000122692	34523	SMU1	smu-1 suppressor of mec-8 and unc-52 homolog (C. elegans)	55234	9	n/a	n/a	8.23e-02	1.322
1088760	ENSG00000090520	31206	DNAJB11	DnaJ (Hsp40) homolog, subfamily B, member 11	51726	3	n/a	n/a	8.23e-02	1.496
1101461	ENSG00000178773	26877	CPNE7	copine VII	27132	16	n/a	n/a	8.23e-02	5.108
1094726	ENSG00000139291	34555	TMEM19	transmembrane protein 19	55266	12	n/a	n/a	8.24e-02	1.982
1098758	ENSG00000166250	55630	CLMP	CXADR-like membrane protein	79827	11	n/a	n/a	8.24e-02	4.702
1093954	ENSG00000135298	574	BAI3	brain-specific angiogenesis inhibitor 3	577	6	n/a	n/a	8.24e-02	2.357
279500423	ENSG00000180178	134038	AC018865.8	AC018865.8	440905	2	n/a	n/a	8.24e-02	1.188
280060511	ENSG00000253719	1001970	ATXN7L3B	ataxin 7-like 3B	552889	12	n/a	n/a	8.24e-02	2.269
1091109	ENSG00000113645	23041	WWC1	WW and C2 domain containing 1	23286	5	n/a	n/a	8.25e-02	1.709
1104750	ENSG00000198814	2694	GK	glycerol kinase	2710	X	n/a	n/a	8.26e-02	1.091
1089104	ENSG00000100220	30973	C22orf28	chromosome 22 open reading frame 28	51493	22	n/a	n/a	8.26e-02	1.618
1090620	ENSG00000109971	3292	HSPA8	heat shock 70kDa protein 8	3312	11	n/a	n/a	8.26e-02	2.406
279861153	ENSG00000231967	0	RP11-12D24.6	RP11-12D24.6	0	9	n/a	n/a	8.28e-02	1.815
1097137	ENSG00000158186	22564	MRAS	muscle RAS oncogene homolog	22808	3	n/a	n/a	8.28e-02	1.782
1096992	ENSG00000157014	9653	TATDN2	TatD DNase domain containing 2	9797	3	n/a	n/a	8.28e-02	1.625
1095323	ENSG00000143420	2014	ENSA	endosulfine alpha	2029	1	n/a	n/a	8.29e-02	1.298
1086999	ENSG00000006432	4268	MAP3K9	mitogen-activated protein kinase kinase kinase 9	4293	14	n/a	n/a	8.29e-02	2.335
280072833	ENSG00000254585	0	MAGEL2	MAGE-like 2	0	15	n/a	n/a	8.29e-02	2.641
1091096	ENSG00000113575	5483	PPP2CA	protein phosphatase 2, catalytic subunit, alpha isozyme	5515	5	n/a	n/a	8.30e-02	1.855
1099134	ENSG00000167721	35009	TSR1	TSR1, 20S rRNA accumulation, homolog (S. cerevisiae)	55720	17	n/a	n/a	8.30e-02	1.543
1087839	ENSG00000066248	25540	NGEF	neuronal guanine nucleotide exchange factor	25791	2	n/a	n/a	8.30e-02	3.596
1089552	ENSG00000102385	1809	DRP2	dystrophin related protein 2	1821	X	n/a	n/a	8.31e-02	1.426
279822356	ENSG00000228495	0	RP3-523C21.1	RP3-523C21.1	0	6	n/a	n/a	8.31e-02	1.160
1102004	ENSG00000182013	34517	PNMAL1	PNMA-like 1	55228	19	n/a	n/a	8.31e-02	2.094
1093008	ENSG00000129055	25596	ANAPC13	anaphase promoting complex subunit 13	25847	3	n/a	n/a	8.31e-02	1.587
1104011	ENSG00000196632	41768	WNK3	WNK lysine deficient protein kinase 3	65267	X	n/a	n/a	8.31e-02	2.003
1104046	ENSG00000196730	1600	DAPK1	death-associated protein kinase 1	1612	9	n/a	n/a	8.32e-02	1.832
279720449	ENSG00000213260	0	YWHAZP5	tyrosine 3-monooxygenase/tryptophan 5-monooxygenase activation protein, zeta pseudogene 5	0	10	n/a	n/a	8.32e-02	2.870
1087876	ENSG00000067191	778	CACNB1	calcium channel, voltage-dependent, beta 1 subunit	782	17	n/a	n/a	8.32e-02	2.288
279824824	ENSG00000228709	0	AP001065.15	AP001065.15	0	21	n/a	n/a	8.32e-02	1.511
1092782	ENSG00000126945	3168	HNRNPH2	heterogeneous nuclear ribonucleoprotein H2 (H')	3188	X	n/a	n/a	8.32e-02	1.440
1090153	ENSG00000106128	2676	GHRHR	growth hormone releasing hormone receptor	2692	7	n/a	n/a	8.34e-02	1.219
1097842	ENSG00000163002	79371	NUP35	nucleoporin 35kDa	129401	2	n/a	n/a	8.34e-02	1.448
1090083	ENSG00000105793	59659	GTPBP10	GTP-binding protein 10 (putative)	85865	7	n/a	n/a	8.34e-02	1.278
1090618	ENSG00000109944	55667	C11orf63	chromosome 11 open reading frame 63	79864	11	n/a	n/a	8.34e-02	1.707
1088821	ENSG00000091732	31010	ZC3HC1	zinc finger, C3HC-type containing 1	51530	7	n/a	n/a	8.34e-02	1.251
1100289	ENSG00000172497	79608	ACOT12	acyl-CoA thioesterase 12	134526	5	n/a	n/a	8.34e-02	1.150
1096102	ENSG00000149182	58574	ARFGAP2	ADP-ribosylation factor GTPase activating protein 2	84364	11	n/a	n/a	8.34e-02	1.235
1103305	ENSG00000187486	3742	KCNJ11	potassium inwardly-rectifying channel, subfamily J, member 11	3767	11	n/a	n/a	8.34e-02	2.158
1089522	ENSG00000102172	6571	SMS	spermine synthase	6611	X	n/a	n/a	8.35e-02	1.995
1101986	ENSG00000181915	59080	ADO	2-aminoethanethiol (cysteamine) dioxygenase	84890	10	n/a	n/a	8.35e-02	1.679
1101548	ENSG00000179222	9359	MAGED1	melanoma antigen family D, 1	9500	X	n/a	n/a	8.35e-02	1.856
1096780	ENSG00000155093	5767	PTPRN2	protein tyrosine phosphatase, receptor type, N polypeptide 2	5799	7	n/a	n/a	8.35e-02	2.323
1102579	ENSG00000184378	58718	AC078802.1	Actin-related protein M1	84517	3	n/a	n/a	8.35e-02	2.063
1087034	ENSG00000007168	5016	PAFAH1B1	platelet-activating factor acetylhydrolase 1b, regulatory subunit 1 (45kDa)	5048	17	n/a	n/a	8.35e-02	3.010
1096650	ENSG00000154027	26037	AK5	adenylate kinase 5	26289	1	n/a	n/a	8.35e-02	3.154
1093365	ENSG00000131473	44	ACLY	ATP citrate lyase	47	17	n/a	n/a	8.35e-02	1.930
1102556	ENSG00000184305	125483	FAM190A	family with sequence similarity 190, member A	401145	4	n/a	n/a	8.35e-02	1.502
1096079	ENSG00000148943	34616	LIN7C	lin-7 homolog C (C. elegans)	55327	11	n/a	n/a	8.35e-02	2.482
1107213	ENSG00000227345	8439	PARG	poly (ADP-ribose) glycohydrolase	8505	10	n/a	n/a	8.35e-02	1.666
1100705	ENSG00000174695	81115	TMEM167A	transmembrane protein 167A	153339	5	n/a	n/a	8.36e-02	1.864
1093949	ENSG00000135250	6693	SRPK2	SRSF protein kinase 2	6733	7	n/a	n/a	8.36e-02	2.075
1087356	ENSG00000031003	30787	FAM13B	family with sequence similarity 13, member B	51306	5	n/a	n/a	8.36e-02	4.407
280095127	ENSG00000256356	0	RP11-320N7.3	RP11-320N7.3	0	12	n/a	n/a	8.37e-02	2.603
1088298	ENSG00000078369	2765	GNB1	guanine nucleotide binding protein (G protein), beta polypeptide 1	2782	1	n/a	n/a	8.37e-02	1.986
1088356	ENSG00000079950	8358	STX7	syntaxin 7	8417	6	n/a	n/a	8.37e-02	2.013
1098183	ENSG00000164076	54852	CAMKV	CaM kinase-like vesicle-associated	79012	3	n/a	n/a	8.37e-02	4.150
1095382	ENSG00000143727	49	ACP1	acid phosphatase 1, soluble	52	2	n/a	n/a	8.37e-02	1.398
1100166	ENSG00000172006	77658	ZNF554	zinc finger protein 554	115196	19	n/a	n/a	8.37e-02	1.449
1091123	ENSG00000113749	3254	HRH2	histamine receptor H2	3274	5	n/a	n/a	8.37e-02	1.228
279515505	ENSG00000182347	0	RP11-39K24.9	RP11-39K24.9	0	9	n/a	n/a	8.38e-02	1.344
279970966	ENSG00000242996	0	HCG17	HLA complex group 17 (non-protein coding)	0	6	n/a	n/a	8.38e-02	1.729
1090173	ENSG00000106305	7919	AIMP2	aminoacyl tRNA synthetase complex-interacting multifunctional protein 2	7965	7	n/a	n/a	8.38e-02	1.525
1094654	ENSG00000138769	8890	CDKL2	cyclin-dependent kinase-like 2 (CDC2-related kinase)	8999	4	n/a	n/a	8.38e-02	4.505
1103294	ENSG00000187391	9719	MAGI2	membrane associated guanylate kinase, WW and PDZ domain containing 2	9863	7	n/a	n/a	8.38e-02	1.384
1096355	ENSG00000151611	81684	MMAA	methylmalonic aciduria (cobalamin deficiency) cblA type	166785	4	n/a	n/a	8.38e-02	1.588
1098951	ENSG00000166974	10824	MAPRE2	microtubule-associated protein, RP/EB family, member 2	10982	18	n/a	n/a	8.38e-02	2.306
1095519	ENSG00000144619	81059	CNTN4	contactin 4	152330	3	n/a	n/a	8.38e-02	2.244
1087027	ENSG00000006837	30746	CDKL3	cyclin-dependent kinase-like 3	51265	5	n/a	n/a	8.39e-02	1.995
1091385	ENSG00000115827	55869	DCAF17	DDB1 and CUL4 associated factor 17	80067	2	n/a	n/a	8.39e-02	1.903
1092965	ENSG00000128654	10504	MTX2	metaxin 2	10651	2	n/a	n/a	8.39e-02	1.977
1091496	ENSG00000116688	9783	MFN2	mitofusin 2	9927	1	n/a	n/a	8.39e-02	1.633
1096088	ENSG00000149054	7718	ZNF215	zinc finger protein 215	7762	11	n/a	n/a	8.39e-02	1.967
1088610	ENSG00000087263	34528	OGFOD1	2-oxoglutarate and iron-dependent oxygenase domain containing 1	55239	16	n/a	n/a	8.39e-02	1.359
279729388	ENSG00000214273	0	AGGF1P1	angiogenic factor with G patch and FHA domains 1 pseudogene 1	0	4	n/a	n/a	8.39e-02	1.226
279707398	ENSG00000207392	0	SNORA20	small nucleolar RNA, H/ACA box 20	0	6	n/a	n/a	8.39e-02	2.142
1091240	ENSG00000114923	6472	SLC4A3	solute carrier family 4, anion exchanger, member 3	6508	2	n/a	n/a	8.39e-02	2.165
1104782	ENSG00000198863	80569	RUNDC1	RUN domain containing 1	146923	17	n/a	n/a	8.39e-02	1.613
1098998	ENSG00000167186	10083	COQ7	coenzyme Q7 homolog, ubiquinone (yeast)	10229	16	n/a	n/a	8.40e-02	1.689
1091899	ENSG00000120053	2788	GOT1	glutamic-oxaloacetic transaminase 1, soluble (aspartate aminotransferase 1)	2805	10	n/a	n/a	8.40e-02	2.744
1091558	ENSG00000117016	9639	RIMS3	regulating synaptic membrane exocytosis 3	9783	1	n/a	n/a	8.40e-02	6.119
1098946	ENSG00000166960	119507	C18orf34	chromosome 18 open reading frame 34	374864	18	n/a	n/a	8.40e-02	1.104
1090151	ENSG00000106123	2036	EPHB6	EPH receptor B6	2051	7	n/a	n/a	8.41e-02	2.571
1096646	ENSG00000154001	5497	PPP2R5E	protein phosphatase 2, regulatory subunit B', epsilon isoform	5529	14	n/a	n/a	8.42e-02	1.948
279929736	ENSG00000238082	0	AC009948.7	AC009948.7	0	2	n/a	n/a	8.42e-02	1.575
1091985	ENSG00000120696	58289	KBTBD7	kelch repeat and BTB (POZ) domain containing 7	84078	13	n/a	n/a	8.42e-02	2.091
279859804	ENSG00000231858	0	AC067945.4	AC067945.4	0	2	n/a	n/a	8.42e-02	1.596
1095702	ENSG00000145934	36724	ODZ2	odz, odd Oz/ten-m homolog 2 (Drosophila)	57451	5	n/a	n/a	8.43e-02	4.947
279994320	ENSG00000246981	0	AL139044.1	AL139044.1	0	6	n/a	n/a	8.43e-02	2.867
1087928	ENSG00000068831	10089	RASGRP2	RAS guanyl releasing protein 2 (calcium and DAG-regulated)	10235	11	n/a	n/a	8.43e-02	2.740
1097047	ENSG00000157450	34067	RNF111	ring finger protein 111	54778	15	n/a	n/a	8.44e-02	1.673
279886131	ENSG00000234176	0	HSPA8P1	heat shock 70kDa protein 8 pseudogene 1	0	X	n/a	n/a	8.44e-02	2.677
1105975	ENSG00000214043	80389	RP5-944M2.3	RP5-944M2.3	100128554	12	n/a	n/a	8.44e-02	1.127
1099078	ENSG00000167552	7800	TUBA1A	tubulin, alpha 1a	7846	12	n/a	n/a	8.44e-02	3.385
280004816	ENSG00000248692	0	RP11-84A1.3	RP11-84A1.3	0	4	n/a	n/a	8.44e-02	1.380
280008004	ENSG00000248955	0	RP11-114H7.3	RP11-114H7.3	0	5	n/a	n/a	8.45e-02	1.821
1091912	ENSG00000120137	55449	PANK3	pantothenate kinase 3	79646	5	n/a	n/a	8.45e-02	2.600
1088308	ENSG00000078668	7376	VDAC3	voltage-dependent anion channel 3	7419	8	n/a	n/a	8.45e-02	1.982
279671717	ENSG00000203772	149607	SPRN	shadow of prion protein homolog (zebrafish)	503542	10	n/a	n/a	8.45e-02	2.693
279872539	ENSG00000232977	157122559	LINC00327	long intergenic non-protein coding RNA 327	100506697	13	n/a	n/a	8.45e-02	1.493
1098725	ENSG00000166145	6652	SPINT1	serine peptidase inhibitor, Kunitz type 1	6692	15	n/a	n/a	8.46e-02	4.130
1099133	ENSG00000167720	40469	SRR	serine racemase	63826	17	n/a	n/a	8.46e-02	1.642
1093963	ENSG00000135333	2030	EPHA7	EPH receptor A7	2045	6	n/a	n/a	8.46e-02	3.894
1087110	ENSG00000010017	9903	RANBP9	RAN binding protein 9	10048	6	n/a	n/a	8.46e-02	1.479
280106460	ENSG00000257545	1019728	RP11-144F15.1	Uncharacterized protein	100287944	12	n/a	n/a	8.46e-02	1.664
1103541	ENSG00000188385	93808	JAKMIP3	Janus kinase and microtubule interacting protein 3	282973	10	n/a	n/a	8.48e-02	1.379
279928280	ENSG00000237951	0	PPIL1P1	peptidylprolyl isomerase (cyclophilin)-like 1 pseudogene 1	0	2	n/a	n/a	8.48e-02	1.655
1088868	ENSG00000092964	1796	DPYSL2	dihydropyrimidinase-like 2	1808	8	n/a	n/a	8.49e-02	2.793
1095402	ENSG00000143816	7440	WNT9A	wingless-type MMTV integration site family, member 9A	7483	1	n/a	n/a	8.49e-02	1.582
1087523	ENSG00000049130	4229	KITLG	KIT ligand	4254	12	n/a	n/a	8.50e-02	13.216
1095612	ENSG00000145332	36836	KLHL8	kelch-like 8 (Drosophila)	57563	4	n/a	n/a	8.50e-02	2.023
1097257	ENSG00000159197	9848	KCNE2	potassium voltage-gated channel, Isk-related family, member 2	9992	21	n/a	n/a	8.50e-02	1.280
1089178	ENSG00000100401	5873	RANGAP1	Ran GTPase activating protein 1	5905	22	n/a	n/a	8.51e-02	2.164
279792936	ENSG00000225874	0	RP3-322I12.2	RP3-322I12.2	0	6	n/a	n/a	8.51e-02	1.725
1101315	ENSG00000177889	7291	UBE2N	ubiquitin-conjugating enzyme E2N	7334	12	n/a	n/a	8.51e-02	1.829
279885390	ENSG00000234115	0	RP11-288G3.4	RP11-288G3.4	0	6	n/a	n/a	8.52e-02	1.886
279736941	ENSG00000215102	0	TERF1P4	telomeric repeat binding factor (NIMA-interacting) 1 pseudogene 4	0	X	n/a	n/a	8.52e-02	1.389
1088531	ENSG00000085433	22667	WDR47	WD repeat domain 47	22911	1	n/a	n/a	8.52e-02	3.412
1093848	ENSG00000134644	9554	PUM1	pumilio homolog 1 (Drosophila)	9698	1	n/a	n/a	8.53e-02	1.652
280102505	ENSG00000257176	157122427	RP11-996F15.2	RP11-996F15.2	100506606	12	n/a	n/a	8.53e-02	1.574
280091968	ENSG00000255994	0	C14orf162	chromosome 14 open reading frame 162	0	14	n/a	n/a	8.53e-02	2.796
1089658	ENSG00000103187	23161	COTL1	coactosin-like 1 (Dictyostelium)	23406	16	n/a	n/a	8.53e-02	1.999
1087244	ENSG00000018189	22658	RUFY3	RUN and FYVE domain containing 3	22902	4	n/a	n/a	8.53e-02	2.274
279764176	ENSG00000223467	0	CALM1P1	calmodulin 1 (phosphorylase kinase, delta) pseudogene 1	0	X	n/a	n/a	8.54e-02	2.243
1098111	ENSG00000163873	2882	GRIK3	glutamate receptor, ionotropic, kainate 3	2899	1	n/a	n/a	8.54e-02	3.016
1090809	ENSG00000111615	10944	KRR1	KRR1, small subunit (SSU) processome component, homolog (yeast)	11103	12	n/a	n/a	8.55e-02	1.528
1094124	ENSG00000136099	5068	PCDH8	protocadherin 8	5100	13	n/a	n/a	8.56e-02	4.122
279720308	ENSG00000213236	0	YWHAZP2	tyrosine 3-monooxygenase/tryptophan 5-monooxygenase activation protein, zeta pseudogene 2	0	2	n/a	n/a	8.56e-02	2.940
1100954	ENSG00000176022	79173	B3GALT6	UDP-Gal:betaGal beta 1,3-galactosyltransferase polypeptide 6	126792	1	n/a	n/a	8.56e-02	2.008
1089407	ENSG00000101421	79346	CHMP4B	charged multivesicular body protein 4B	128866	20	n/a	n/a	8.56e-02	1.436
279818734	ENSG00000228187	0	RP11-363H12.1	RP11-363H12.1	0	1	n/a	n/a	8.57e-02	1.643
1089556	ENSG00000102401	31046	ARMCX3	armadillo repeat containing, X-linked 3	51566	X	n/a	n/a	8.58e-02	1.483
1092615	ENSG00000125779	55827	PANK2	pantothenate kinase 2	80025	20	n/a	n/a	8.58e-02	1.466
1092796	ENSG00000127125	55520	PPCS	phosphopantothenoylcysteine synthetase	79717	1	n/a	n/a	8.58e-02	1.386
1096460	ENSG00000152382	78439	TADA1	transcriptional adaptor 1	117143	1	n/a	n/a	8.58e-02	1.694
1089627	ENSG00000103021	28806	CCDC113	coiled-coil domain containing 113	29070	16	n/a	n/a	8.58e-02	1.744
1092373	ENSG00000124164	9093	VAPB	VAMP (vesicle-associated membrane protein)-associated protein B and C	9217	20	n/a	n/a	8.58e-02	1.541
1092190	ENSG00000122585	4821	NPY	neuropeptide Y	4852	7	n/a	n/a	8.59e-02	9.228
280056697	ENSG00000253431	0	RP11-442A17.2	RP11-442A17.2	0	8	n/a	n/a	8.62e-02	2.074
1105811	ENSG00000213066	10957	FGFR1OP	FGFR1 oncogene partner	11116	6	n/a	n/a	8.62e-02	1.447
1097799	ENSG00000162851	40849	TFB2M	transcription factor B2, mitochondrial	64216	1	n/a	n/a	8.63e-02	1.699
1087945	ENSG00000069345	10148	DNAJA2	DnaJ (Hsp40) homolog, subfamily A, member 2	10294	16	n/a	n/a	8.63e-02	1.631
1092907	ENSG00000128266	2764	GNAZ	guanine nucleotide binding protein (G protein), alpha z polypeptide	2781	22	n/a	n/a	8.63e-02	3.283
1109124	ENSG00000244045	80573	TMEM199	transmembrane protein 199	147007	17	n/a	n/a	8.64e-02	1.607
1104174	ENSG00000197121	55857	PGAP1	post-GPI attachment to proteins 1	80055	2	n/a	n/a	8.65e-02	2.647
1101345	ENSG00000178074	83778	C2orf69	chromosome 2 open reading frame 69	205327	2	n/a	n/a	8.65e-02	1.696
1104824	ENSG00000198934	36965	MAGEE1	melanoma antigen family E, 1	57692	X	n/a	n/a	8.68e-02	2.711
1100218	ENSG00000172239	10458	PAIP1	poly(A) binding protein interacting protein 1	10605	5	n/a	n/a	8.69e-02	1.439
279751281	ENSG00000220960	0	RP1-72A23.1	RP1-72A23.1	0	6	n/a	n/a	8.70e-02	1.875
1095663	ENSG00000145725	23017	PPIP5K2	diphosphoinositol pentakisphosphate kinase 2	23262	5	n/a	n/a	8.70e-02	1.965
1088918	ENSG00000095713	34407	CRTAC1	cartilage acidic protein 1	55118	10	n/a	n/a	8.70e-02	4.952
1095031	ENSG00000141425	34486	RPRD1A	regulation of nuclear pre-mRNA domain containing 1A	55197	18	n/a	n/a	8.71e-02	1.698
1092463	ENSG00000124596	85756	C6orf130	chromosome 6 open reading frame 130	221443	6	n/a	n/a	8.71e-02	1.367
280130982	ENSG00000259327	0	CTD-2184D3.6	CTD-2184D3.6	0	15	n/a	n/a	8.71e-02	2.197
1094359	ENSG00000137267	7237	TUBB2A	tubulin, beta 2A class IIa	7280	6	n/a	n/a	8.71e-02	2.923
1097867	ENSG00000163093	79397	BBS5	Bardet-Biedl syndrome 5	129880	2	n/a	n/a	8.71e-02	1.275
1089880	ENSG00000104892	80630	KLC3	kinesin light chain 3	147700	19	n/a	n/a	8.71e-02	2.011
1096612	ENSG00000153767	2943	GTF2E1	general transcription factor IIE, polypeptide 1, alpha 56kDa	2960	3	n/a	n/a	8.71e-02	1.469
1103551	ENSG00000188419	1113	CHM	choroideremia (Rab escort protein 1)	1121	X	n/a	n/a	8.71e-02	1.522
1097223	ENSG00000158864	4694	NDUFS2	NADH dehydrogenase (ubiquinone) Fe-S protein 2, 49kDa (NADH-coenzyme Q reductase)	4720	1	n/a	n/a	8.71e-02	1.293
1091079	ENSG00000113407	6857	TARS	threonyl-tRNA synthetase	6897	5	n/a	n/a	8.71e-02	1.640
1090244	ENSG00000106723	10769	SPIN1	spindlin 1	10927	9	n/a	n/a	8.72e-02	2.195
1088417	ENSG00000081760	41828	AACS	acetoacetyl-CoA synthetase	65985	12	n/a	n/a	8.72e-02	1.769
279889555	ENSG00000234483	0	AC010680.1	AC010680.1	0	2	n/a	n/a	8.74e-02	1.198
1095551	ENSG00000144815	60097	FAM55C	family with sequence similarity 55, member C	91775	3	n/a	n/a	8.74e-02	1.459
1105817	ENSG00000213123	90299	TCTEX1D2	Tctex1 domain containing 2	255758	3	n/a	n/a	8.74e-02	1.872
279877780	ENSG00000233421	0	RP5-875O13.1	RP5-875O13.1	0	1	n/a	n/a	8.74e-02	2.115
1102935	ENSG00000185875	55699	THNSL1	threonine synthase-like 1 (S. cerevisiae)	79896	10	n/a	n/a	8.74e-02	1.751
1099407	ENSG00000168803	81526	ADAL	adenosine deaminase-like	161823	15	n/a	n/a	8.74e-02	1.191
1088889	ENSG00000094916	23223	CBX5	chromobox homolog 5	23468	12	n/a	n/a	8.74e-02	2.480
1088528	ENSG00000085377	5518	PREP	prolyl endopeptidase	5550	6	n/a	n/a	8.74e-02	1.637
1097449	ENSG00000160588	83398	MPZL3	myelin protein zero-like 3	196264	11	n/a	n/a	8.74e-02	1.203
1087182	ENSG00000012232	2122	EXTL3	exostoses (multiple)-like 3	2137	8	n/a	n/a	8.74e-02	1.654
1088620	ENSG00000087448	36815	KLHDC5	kelch domain containing 5	57542	12	n/a	n/a	8.74e-02	2.430
1097907	ENSG00000163249	80958	CCNYL1	cyclin Y-like 1	151195	2	n/a	n/a	8.74e-02	1.862
1090653	ENSG00000110218	23896	PANX1	pannexin 1	24145	11	n/a	n/a	8.75e-02	3.002
1090277	ENSG00000107130	23168	NCS1	neuronal calcium sensor 1	23413	9	n/a	n/a	8.75e-02	3.433
1087136	ENSG00000010803	22710	SCMH1	sex comb on midleg homolog 1 (Drosophila)	22955	1	n/a	n/a	8.75e-02	2.023
1091304	ENSG00000115310	36419	RTN4	reticulon 4	57142	2	n/a	n/a	8.75e-02	2.733
1089153	ENSG00000100344	56140	PNPLA3	patatin-like phospholipase domain containing 3	80339	22	n/a	n/a	8.75e-02	1.809
1106801	ENSG00000224557	3098	HLA-DPB2	major histocompatibility complex, class II, DP beta 2 (pseudogene)	3116	6	n/a	n/a	8.75e-02	1.892
1087556	ENSG00000050748	5569	MAPK9	mitogen-activated protein kinase 9	5601	5	n/a	n/a	8.75e-02	1.848
1094092	ENSG00000135930	9330	EIF4E2	eukaryotic translation initiation factor 4E family member 2	9470	2	n/a	n/a	8.75e-02	1.786
1096595	ENSG00000153485	25924	C14orf109	chromosome 14 open reading frame 109	26175	14	n/a	n/a	8.76e-02	1.328
1088481	ENSG00000083812	25548	ZNF324	zinc finger protein 324	25799	19	n/a	n/a	8.76e-02	1.774
1104238	ENSG00000197345	85587	MRPL21	mitochondrial ribosomal protein L21	219927	11	n/a	n/a	8.76e-02	1.718
280100075	ENSG00000256961	0	AC116565.1	AC116565.1	0	4	n/a	n/a	8.76e-02	2.034
1097993	ENSG00000163528	79473	CHCHD4	coiled-coil-helix-coiled-coil-helix domain containing 4	131474	3	n/a	n/a	8.77e-02	1.624
280025043	ENSG00000250343	0	CTC-255N20.1	CTC-255N20.1	0	5	n/a	n/a	8.77e-02	1.198
1104569	ENSG00000198300	5146	ZIM2	zinc finger, imprinted 2	5178	19	n/a	n/a	8.77e-02	2.466
1092029	ENSG00000121022	10829	COPS5	COP9 constitutive photomorphogenic homolog subunit 5 (Arabidopsis)	10987	8	n/a	n/a	8.77e-02	1.273
1095337	ENSG00000143479	8383	DYRK3	dual-specificity tyrosine-(Y)-phosphorylation regulated kinase 3	8444	1	n/a	n/a	8.77e-02	1.681
279866623	ENSG00000232467	0	RP11-735A5.1	RP11-735A5.1	0	1	n/a	n/a	8.77e-02	1.534
279800716	ENSG00000226555	0	AGKP1	acylglycerol kinase pseudogene 1	0	Y	n/a	n/a	8.78e-02	1.358
1095029	ENSG00000141404	2757	GNAL	guanine nucleotide binding protein (G protein), alpha activating activity polypeptide, olfactory type	2774	18	n/a	n/a	8.78e-02	3.246
280094469	ENSG00000256283	0	RP11-365O10.1	RP11-365O10.1	0	12	n/a	n/a	8.78e-02	1.432
279860984	ENSG00000231952	0	AC018648.5	AC018648.5	0	7	n/a	n/a	8.78e-02	1.152
1094613	ENSG00000138622	9877	HCN4	hyperpolarization activated cyclic nucleotide-gated potassium channel 4	10021	15	n/a	n/a	8.78e-02	2.107
280090909	ENSG00000255863	0	AC073610.5	AC073610.5	0	12	n/a	n/a	8.79e-02	1.878
279771220	ENSG00000224050	0	RP1-90G24.6	RP1-90G24.6	0	22	n/a	n/a	8.79e-02	1.246
1096406	ENSG00000151948	80367	GLT1D1	glycosyltransferase 1 domain containing 1	144423	12	n/a	n/a	8.80e-02	3.798
279831642	ENSG00000229325	0	ACAP2-IT1	ACAP2 intronic transcript 1 (non-protein coding)	0	3	n/a	n/a	8.80e-02	1.908
279886569	ENSG00000234213	0	FHP1	fumarate hydratase pseudogene 1	0	13	n/a	n/a	8.80e-02	1.465
1087656	ENSG00000058091	5186	CDK14	cyclin-dependent kinase 14	5218	7	n/a	n/a	8.82e-02	2.164
1100609	ENSG00000174136	94653	RGMB	RGM domain family, member B	285704	5	n/a	n/a	8.82e-02	4.098
1105522	ENSG00000205629	30932	LCMT1	leucine carboxyl methyltransferase 1	51451	16	n/a	n/a	8.83e-02	2.042
1087174	ENSG00000011677	2540	GABRA3	gamma-aminobutyric acid (GABA) A receptor, alpha 3	2556	X	n/a	n/a	8.83e-02	3.505
1093964	ENSG00000135334	34411	AKIRIN2	akirin 2	55122	6	n/a	n/a	8.83e-02	1.826
280063612	ENSG00000253919	0	PRKRIRP7	protein-kinase, interferon-inducible double stranded RNA dependent inhibitor, repressor of (P58 repressor) pseudogene 7	0	8	n/a	n/a	8.83e-02	1.427
1095471	ENSG00000144233	57849	AMMECR1L	AMME chromosomal region gene 1-like	83607	2	n/a	n/a	8.84e-02	1.537
1094426	ENSG00000137692	58469	DCUN1D5	DCN1, defective in cullin neddylation 1, domain containing 5 (S. cerevisiae)	84259	11	n/a	n/a	8.84e-02	1.366
1093294	ENSG00000131037	34158	EPS8L1	EPS8-like 1	54869	19	n/a	n/a	8.84e-02	1.811
1103353	ENSG00000187676	80414	B3GALTL	beta 1,3-galactosyltransferase-like	145173	13	n/a	n/a	8.85e-02	3.347
1086874	ENSG00000001460	59935	C1orf201	chromosome 1 open reading frame 201	90529	1	n/a	n/a	8.87e-02	2.360
1102826	ENSG00000185379	5860	RAD51D	RAD51 homolog D (S. cerevisiae)	5892	17	n/a	n/a	8.88e-02	1.236
1100077	ENSG00000171617	8441	ENC1	ectodermal-neural cortex 1 (with BTB-like domain)	8507	5	n/a	n/a	8.88e-02	7.840
1090905	ENSG00000112146	26016	FBXO9	F-box protein 9	26268	6	n/a	n/a	8.88e-02	1.422
280115574	ENSG00000258441	94026	CTD-2552B11.4	CTD-2552B11.4	283624	14	n/a	n/a	8.89e-02	3.383
280056144	ENSG00000253389	0	RP11-930P14.1	Uncharacterized protein	0	8	n/a	n/a	8.90e-02	1.315
1098428	ENSG00000164924	7491	YWHAZ	tyrosine 3-monooxygenase/tryptophan 5-monooxygenase activation protein, zeta polypeptide	7534	8	n/a	n/a	8.91e-02	2.481
280014965	ENSG00000249581	165986	CLRN2	clarin 2	645104	4	n/a	n/a	8.91e-02	1.099
1103677	ENSG00000188886	128963	ASTL	astacin-like metallo-endopeptidase (M12 family)	431705	2	n/a	n/a	8.91e-02	1.140
279877052	ENSG00000233370	0	AC092664.1	AC092664.1	0	2	n/a	n/a	8.92e-02	1.828
279836058	ENSG00000229743	1014001	AC018730.3	AC018730.3	100128131	2	n/a	n/a	8.92e-02	1.151
279757094	ENSG00000221930	0	FAM45B	family with sequence similarity 45, member B (pseudogene)	0	X	n/a	n/a	8.92e-02	1.821
1097074	ENSG00000157680	9038	DGKI	diacylglycerol kinase, iota	9162	7	n/a	n/a	8.92e-02	1.740
1092286	ENSG00000123395	38104	C12orf44	chromosome 12 open reading frame 44	60673	12	n/a	n/a	8.92e-02	1.855
1104143	ENSG00000197024	36814	ZNF398	zinc finger protein 398	57541	7	n/a	n/a	8.92e-02	1.780
1094056	ENSG00000135763	9672	URB2	URB2 ribosome biogenesis 2 homolog (S. cerevisiae)	9816	1	n/a	n/a	8.92e-02	1.782
1091409	ENSG00000115977	22604	AAK1	AP2 associated kinase 1	22848	2	n/a	n/a	8.92e-02	2.019
279803646	ENSG00000226816	0	AC005082.12	AC005082.12	0	7	n/a	n/a	8.93e-02	1.903
1095166	ENSG00000142507	5662	PSMB6	proteasome (prosome, macropain) subunit, beta type, 6	5694	17	n/a	n/a	8.93e-02	1.785
1089956	ENSG00000105278	22972	ZFR2	zinc finger RNA binding protein 2	23217	19	n/a	n/a	8.93e-02	2.210
1091686	ENSG00000118200	23026	CAMSAP2	calmodulin regulated spectrin-associated protein family, member 2	23271	1	n/a	n/a	8.93e-02	2.086
280018571	ENSG00000249853	85856	HS3ST5	heparan sulfate (glucosamine) 3-O-sulfotransferase 5	222537	6	n/a	n/a	8.93e-02	3.751
1103005	ENSG00000186106	81295	ANKRD46	ankyrin repeat domain 46	157567	8	n/a	n/a	8.93e-02	2.604
1095267	ENSG00000143194	59134	MAEL	maelstrom homolog (Drosophila)	84944	1	n/a	n/a	8.93e-02	1.590
1093083	ENSG00000129682	2243	FGF13	fibroblast growth factor 13	2258	X	n/a	n/a	8.93e-02	4.508
279865740	ENSG00000232389	0	RP11-134K13.2	RP11-134K13.2	0	6	n/a	n/a	8.93e-02	2.196
1103395	ENSG00000187808	110264	ANKRD58	ankyrin repeat domain 58	347454	X	n/a	n/a	8.94e-02	1.338
1103428	ENSG00000187939	0	DOC2B	double C2-like domains, beta	0	17	n/a	n/a	8.94e-02	3.756
1095486	ENSG00000144381	3309	HSPD1	heat shock 60kDa protein 1 (chaperonin)	3329	2	n/a	n/a	8.94e-02	1.327
280018105	ENSG00000249823	0	RP11-311D14.2	RP11-311D14.2	0	4	n/a	n/a	8.94e-02	1.253
1101444	ENSG00000178691	23267	SUZ12	suppressor of zeste 12 homolog (Drosophila)	23512	17	n/a	n/a	8.94e-02	1.620
1092265	ENSG00000123200	22846	ZC3H13	zinc finger CCCH-type containing 13	23091	13	n/a	n/a	8.94e-02	1.847
280078934	ENSG00000254988	0	CTD-2547H18.1	CTD-2547H18.1	0	11	n/a	n/a	8.95e-02	1.154
1087435	ENSG00000040199	22790	PHLPP2	PH domain and leucine rich repeat protein phosphatase 2	23035	16	n/a	n/a	8.95e-02	1.489
1089730	ENSG00000103657	8846	HERC1	hect (homologous to the E6-AP (UBE3A) carboxyl terminus) domain and RCC1 (CHC1)-like domain (RLD) 1	8925	15	n/a	n/a	8.95e-02	1.958
279869869	ENSG00000232727	0	RP11-321E8.1-001	RP11-321E8.1-001	0	7	n/a	n/a	8.95e-02	1.529
1104069	ENSG00000196792	29699	STRN3	striatin, calmodulin binding protein 3	29966	14	n/a	n/a	8.95e-02	1.575
280086664	ENSG00000255467	0	RP11-144G7.2	RP11-144G7.2	0	11	n/a	n/a	8.95e-02	1.798
1090758	ENSG00000111237	31179	VPS29	vacuolar protein sorting 29 homolog (S. cerevisiae)	51699	12	n/a	n/a	8.96e-02	1.712
280014291	ENSG00000249509	0	RP11-402J6.1	RP11-402J6.1	0	4	n/a	n/a	8.96e-02	1.660
1093620	ENSG00000133101	8821	CCNA1	cyclin A1	8900	13	n/a	n/a	8.96e-02	2.823
279852857	ENSG00000231240	0	AC018865.9	AC018865.9	0	2	n/a	n/a	8.96e-02	1.179
1092322	ENSG00000123643	83789	SLC36A1	solute carrier family 36 (proton/amino acid symporter), member 1	206358	5	n/a	n/a	8.96e-02	1.571
280130542	ENSG00000259297	0	DNM1P44	DNM1 pseudogene 44	0	15	n/a	n/a	8.96e-02	2.807
1100369	ENSG00000172893	1705	DHCR7	7-dehydrocholesterol reductase	1717	11	n/a	n/a	8.96e-02	3.174
1093604	ENSG00000132975	2818	GPR12	G protein-coupled receptor 12	2835	13	n/a	n/a	8.96e-02	4.163
1099206	ENSG00000167972	18	ABCA3	ATP-binding cassette, sub-family A (ABC1), member 3	21	16	n/a	n/a	8.96e-02	2.156
1104798	ENSG00000198890	34459	PRMT6	protein arginine methyltransferase 6	55170	1	n/a	n/a	8.96e-02	2.062
279719877	ENSG00000213194	0	AC016732.2	AC016732.2	0	2	n/a	n/a	8.96e-02	1.688
279825995	ENSG00000228818	0	RP11-567G24.1	RP11-567G24.1	0	1	n/a	n/a	8.97e-02	1.857
279970098	ENSG00000242870	0	CTB-104F4.2	CTB-104F4.2	0	7	n/a	n/a	8.97e-02	1.386
279935625	ENSG00000238820	0	HAR1F	Human accelerated region 1F	0	20	n/a	n/a	8.97e-02	3.764
1100094	ENSG00000171723	10097	GPHN	gephyrin	10243	14	n/a	n/a	8.99e-02	1.500
1097827	ENSG00000162951	110332	LRRTM1	leucine rich repeat transmembrane neuronal 1	347730	2	n/a	n/a	8.99e-02	4.409
1088667	ENSG00000088833	35253	NSFL1C	NSFL1 (p97) cofactor (p47)	55968	20	n/a	n/a	8.99e-02	1.498
280072901	ENSG00000254589	0	AP000435.1	AP000435.1	0	11	n/a	n/a	8.99e-02	1.577
1091428	ENSG00000116120	9911	FARSB	phenylalanyl-tRNA synthetase, beta subunit	10056	2	n/a	n/a	9.00e-02	1.954
1088951	ENSG00000097021	11167	ACOT7	acyl-CoA thioesterase 7	11332	1	n/a	n/a	9.00e-02	4.267
279846638	ENSG00000230667	0	SETP18	SET pseudogene 18	0	1	n/a	n/a	9.00e-02	1.789
1092433	ENSG00000124459	7553	ZNF45	zinc finger protein 45	7596	19	n/a	n/a	9.00e-02	1.527
1090909	ENSG00000112167	35065	C6orf64	chromosome 6 open reading frame 64	55776	6	n/a	n/a	9.01e-02	1.339
280083008	ENSG00000255219	0	RP11-716H6.2	RP11-716H6.2	0	11	n/a	n/a	9.01e-02	1.279
1095253	ENSG00000143155	92198	TIPRL	TIP41, TOR signaling pathway regulator-like (S. cerevisiae)	261726	1	n/a	n/a	9.01e-02	1.710
1098604	ENSG00000165660	22927	FAM175B	family with sequence similarity 175, member B	23172	10	n/a	n/a	9.01e-02	1.319
1092766	ENSG00000126814	36843	TRMT5	TRM5 tRNA methyltransferase 5 homolog (S. cerevisiae)	57570	14	n/a	n/a	9.02e-02	1.546
1093361	ENSG00000131467	10051	PSME3	proteasome (prosome, macropain) activator subunit 3 (PA28 gamma; Ki)	10197	17	n/a	n/a	9.02e-02	1.640
279828349	ENSG00000229023	0	AC067945.3	AC067945.3	0	2	n/a	n/a	9.02e-02	1.989
1087275	ENSG00000021574	6643	SPAST	spastin	6683	2	n/a	n/a	9.02e-02	2.493
279809214	ENSG00000227264	124914	ACTR3BP5	ARP3 actin-related protein 3 homolog B (yeast) pseudogene 5	399746	10	n/a	n/a	9.03e-02	1.200
279557761	ENSG00000186047	0	DLEU7	deleted in lymphocytic leukemia, 7	0	13	n/a	n/a	9.03e-02	1.782
1097007	ENSG00000157111	79595	TMEM171	transmembrane protein 171	134285	5	n/a	n/a	9.03e-02	1.321
279728186	ENSG00000214132	0	RP11-420O16.2	RP11-420O16.2	0	5	n/a	n/a	9.03e-02	1.268
279766773	ENSG00000223669	0	RP11-93B14.4	RP11-93B14.4	0	20	n/a	n/a	9.06e-02	1.081
1101256	ENSG00000177570	125643	SAMD12	sterile alpha motif domain containing 12	401474	8	n/a	n/a	9.06e-02	1.580
279896626	ENSG00000235082	0	RP11-179G5.4	RP11-179G5.4	0	1	n/a	n/a	9.07e-02	1.623
1087226	ENSG00000015479	9638	MATR3	matrin 3	9782	5	n/a	n/a	9.07e-02	1.813
1091466	ENSG00000116406	56068	EDEM3	ER degradation enhancer, mannosidase alpha-like 3	80267	1	n/a	n/a	9.07e-02	1.738
1107168	ENSG00000227057	9146	WDR46	WD repeat domain 46	9277	6	n/a	n/a	9.07e-02	1.385
1087982	ENSG00000070371	8167	CLTCL1	clathrin, heavy chain-like 1	8218	22	n/a	n/a	9.08e-02	1.222
1096100	ENSG00000149177	5763	PTPRJ	protein tyrosine phosphatase, receptor type, J	5795	11	n/a	n/a	9.08e-02	1.502
279413546	ENSG00000170468	0	AC005280.1	AC005280.1	0	14	n/a	n/a	9.08e-02	2.318
1097476	ENSG00000160785	9529	SLC25A44	solute carrier family 25, member 44	9673	1	n/a	n/a	9.09e-02	1.492
1091502	ENSG00000116704	22924	SLC35D1	solute carrier family 35 (UDP-glucuronic acid/UDP-N-acetylgalactosamine dual transporter), member D1	23169	1	n/a	n/a	9.09e-02	1.330
1102836	ENSG00000185442	125113	FAM174B	family with sequence similarity 174, member B	400451	15	n/a	n/a	9.09e-02	1.730
279897639	ENSG00000235165	0	AC016405.1	AC016405.1	0	8	n/a	n/a	9.09e-02	2.584
1087636	ENSG00000056586	33833	RC3H2	ring finger and CCCH-type domains 2	54542	9	n/a	n/a	9.09e-02	2.150
1098367	ENSG00000164690	6433	SHH	sonic hedgehog	6469	7	n/a	n/a	9.09e-02	1.755
1102610	ENSG00000184517	81535	ZFP1	zinc finger protein 1 homolog (mouse)	162239	16	n/a	n/a	9.09e-02	1.710
1094365	ENSG00000137285	110335	TUBB2B	tubulin, beta 2B class IIb	347733	6	n/a	n/a	9.10e-02	1.937
1087536	ENSG00000049541	5950	RFC2	replication factor C (activator 1) 2, 40kDa	5982	7	n/a	n/a	9.10e-02	1.414
279687524	ENSG00000204837	0	RP11-204M4.2	RP11-204M4.2	0	9	n/a	n/a	9.10e-02	1.432
1095711	ENSG00000145996	34190	CDKAL1	CDK5 regulatory subunit associated protein 1-like 1	54901	6	n/a	n/a	9.10e-02	1.588
1100526	ENSG00000173674	1951	EIF1AX	eukaryotic translation initiation factor 1A, X-linked	1964	X	n/a	n/a	9.10e-02	1.615
1096768	ENSG00000154978	57254	VOPP1	vesicular, overexpressed in cancer, prosurvival protein 1	81552	7	n/a	n/a	9.10e-02	1.441
279781113	ENSG00000224849	0	RP1-104O17.1	RP1-104O17.1	0	6	n/a	n/a	9.11e-02	1.371
279891238	ENSG00000234636	0	MED14-AS1	MED14 antisense RNA 1 (non-protein coding)	0	X	n/a	n/a	9.11e-02	1.604
1094984	ENSG00000141034	54858	C17orf39	chromosome 17 open reading frame 39	79018	17	n/a	n/a	9.11e-02	1.282
280083352	ENSG00000255242	0	C14orf169	chromosome 14 open reading frame 169	0	14	n/a	n/a	9.11e-02	2.324
1098680	ENSG00000165966	29684	PDZRN4	PDZ domain containing ring finger 4	29951	12	n/a	n/a	9.12e-02	2.698
1094470	ENSG00000137843	36203	PAK6	p21 protein (Cdc42/Rac)-activated kinase 6	56924	15	n/a	n/a	9.13e-02	3.970
279879685	ENSG00000233588	0	CYP51P2	cytochrome P450, family 51, pseudogene 2	0	13	n/a	n/a	9.13e-02	2.404
279846835	ENSG00000230693	0	RP11-456E1.3	RP11-456E1.3	0	X	n/a	n/a	9.13e-02	1.867
1095893	ENSG00000147416	523	ATP6V1B2	ATPase, H+ transporting, lysosomal 56/58kDa, V1 subunit B2	526	8	n/a	n/a	9.13e-02	1.994
279950769	ENSG00000240695	0	RP11-102M11.1	RP11-102M11.1	0	3	n/a	n/a	9.15e-02	1.451
1097898	ENSG00000163214	59991	DHX57	DEAH (Asp-Glu-Ala-Asp/His) box polypeptide 57	90957	2	n/a	n/a	9.16e-02	2.285
279921060	ENSG00000237350	0	RP11-800K23.2	RP11-800K23.2	0	4	n/a	n/a	9.16e-02	1.894
1101790	ENSG00000180773	78774	SLC36A4	solute carrier family 36 (proton/amino acid symporter), member 4	120103	11	n/a	n/a	9.18e-02	1.706
278968186	ENSG00000128692	0	EIF2S2P4	eukaryotic translation initiation factor 2, subunit 2 beta pseudogene 4	0	2	n/a	n/a	9.18e-02	1.403
279724565	ENSG00000213754	0	RP11-284B18.3	RP11-284B18.3	0	X	n/a	n/a	9.19e-02	1.385
1096664	ENSG00000154127	59149	UBASH3B	ubiquitin associated and SH3 domain containing B	84959	11	n/a	n/a	9.19e-02	3.720
1093933	ENSG00000135144	1828	DTX1	deltex homolog 1 (Drosophila)	1840	12	n/a	n/a	9.19e-02	1.474
1087554	ENSG00000050628	5701	PTGER3	prostaglandin E receptor 3 (subtype EP3)	5733	1	n/a	n/a	9.19e-02	3.411
1093864	ENSG00000134760	1816	DSG1	desmoglein 1	1828	18	n/a	n/a	9.19e-02	1.023
1095600	ENSG00000145242	2029	EPHA5	EPH receptor A5	2044	4	n/a	n/a	9.19e-02	6.562
1100212	ENSG00000172209	2828	GPR22	G protein-coupled receptor 22	2845	7	n/a	n/a	9.19e-02	1.385
279722866	ENSG00000213539	0	YBX1P6	Y box binding protein 1 pseudogene 6	0	9	n/a	n/a	9.19e-02	3.398
1090725	ENSG00000110921	4572	MVK	mevalonate kinase	4598	12	n/a	n/a	9.20e-02	1.689
1087000	ENSG00000006451	5866	RALA	v-ral simian leukemia viral oncogene homolog A (ras related)	5898	7	n/a	n/a	9.20e-02	1.777
1096758	ENSG00000154889	41759	MPPE1	metallophosphoesterase 1	65258	18	n/a	n/a	9.21e-02	2.421
1087713	ENSG00000062282	58847	DGAT2	diacylglycerol O-acyltransferase 2	84649	11	n/a	n/a	9.21e-02	1.375
1098449	ENSG00000164983	81283	TMEM65	transmembrane protein 65	157378	8	n/a	n/a	9.22e-02	1.945
1095339	ENSG00000143493	25645	INTS7	integrator complex subunit 7	25896	1	n/a	n/a	9.22e-02	2.056
1096691	ENSG00000154305	119544	MIA3	melanoma inhibitory activity family, member 3	375056	1	n/a	n/a	9.23e-02	1.676
1100739	ENSG00000174891	30800	RSRC1	arginine/serine-rich coiled-coil 1	51319	3	n/a	n/a	9.23e-02	1.374
1104044	ENSG00000196715	81205	VKORC1L1	vitamin K epoxide reductase complex, subunit 1-like 1	154807	7	n/a	n/a	9.23e-02	1.894
1087852	ENSG00000066583	30498	ISOC1	isochorismatase domain containing 1	51015	5	n/a	n/a	9.23e-02	2.117
1098082	ENSG00000163788	34150	SNRK	SNF related kinase	54861	3	n/a	n/a	9.24e-02	1.623
1096903	ENSG00000156239	28840	N6AMT1	N-6 adenine-specific DNA methyltransferase 1 (putative)	29104	21	n/a	n/a	9.24e-02	1.573
1094528	ENSG00000138107	9976	ACTR1A	ARP1 actin-related protein 1 homolog A, centractin alpha (yeast)	10121	10	n/a	n/a	9.24e-02	1.705
280115467	ENSG00000258429	40779	PDF	peptide deformylase (mitochondrial)	64146	16	n/a	n/a	9.24e-02	2.047
280064278	ENSG00000253973	0	RP11-467K18.2	RP11-467K18.2	0	11	n/a	n/a	9.24e-02	1.210
1089687	ENSG00000103342	2918	GSPT1	G1 to S phase transition 1	2935	16	n/a	n/a	9.25e-02	1.588
280102272	ENSG00000257151	0	RP11-701H24.2	RP11-701H24.2	0	15	n/a	n/a	9.25e-02	2.933
1099595	ENSG00000169612	57882	FAM103A1	family with sequence similarity 103, member A1	83640	15	n/a	n/a	9.25e-02	1.374
1097157	ENSG00000158417	9525	EIF5B	eukaryotic translation initiation factor 5B	9669	2	n/a	n/a	9.25e-02	2.091
1105625	ENSG00000206052	85633	DOK6	docking protein 6	220164	18	n/a	n/a	9.25e-02	2.902
1098146	ENSG00000163964	34254	PIGX	phosphatidylinositol glycan anchor biosynthesis, class X	54965	3	n/a	n/a	9.25e-02	1.543
280115402	ENSG00000258424	0	RP11-471B22.2	RP11-471B22.2	0	14	n/a	n/a	9.26e-02	2.007
1096996	ENSG00000157036	9797	EXOG	endo/exonuclease (5'-3'), endonuclease G-like	9941	3	n/a	n/a	9.26e-02	1.708
1091795	ENSG00000119396	31032	RAB14	RAB14, member RAS oncogene family	51552	9	n/a	n/a	9.26e-02	1.669
1089929	ENSG00000105171	10617	POP4	processing of precursor 4, ribonuclease P/MRP subunit (S. cerevisiae)	10775	19	n/a	n/a	9.26e-02	1.537
1098317	ENSG00000164483	81170	SAMD3	sterile alpha motif domain containing 3	154075	6	n/a	n/a	9.26e-02	1.482
1090209	ENSG00000106537	26820	TSPAN13	tetraspanin 13	27075	7	n/a	n/a	9.26e-02	2.450
1106504	ENSG00000221823	5502	PPP3R1	protein phosphatase 3, regulatory subunit B, alpha	5534	2	n/a	n/a	9.26e-02	2.039
280132310	ENSG00000259401	0	RP11-566K19.8	RP11-566K19.8	0	15	n/a	n/a	9.26e-02	1.606
1087402	ENSG00000036549	25758	ZZZ3	zinc finger, ZZ-type containing 3	26009	1	n/a	n/a	9.26e-02	1.452
279810237	ENSG00000227368	0	AC079753.5	AC079753.5	0	2	n/a	n/a	9.27e-02	1.888
1097740	ENSG00000162639	76691	HENMT1	HEN1 methyltransferase homolog 1 (Arabidopsis)	113802	1	n/a	n/a	9.27e-02	2.596
1087816	ENSG00000065665	34465	SEC61A2	Sec61 alpha 2 subunit (S. cerevisiae)	55176	10	n/a	n/a	9.27e-02	1.815
280016919	ENSG00000249719	0	RP3-486L4.3	RP3-486L4.3	0	6	n/a	n/a	9.27e-02	1.274
1087487	ENSG00000047249	31086	ATP6V1H	ATPase, H+ transporting, lysosomal 50/57kDa, V1 subunit H	51606	8	n/a	n/a	9.27e-02	1.630
1089130	ENSG00000100294	27094	MCAT	malonyl CoA:ACP acyltransferase (mitochondrial)	27349	22	n/a	n/a	9.27e-02	1.855
1088877	ENSG00000093144	35150	ECHDC1	enoyl CoA hydratase domain containing 1	55862	6	n/a	n/a	9.27e-02	1.527
1103482	ENSG00000188133	125657	TMEM215	transmembrane protein 215	401498	9	n/a	n/a	9.27e-02	1.711
1100059	ENSG00000171551	9291	ECEL1	endothelin converting enzyme-like 1	9427	2	n/a	n/a	9.27e-02	2.699
280085049	ENSG00000255342	0	RP11-762B21.5	RP11-762B21.5	0	11	n/a	n/a	9.27e-02	1.399
1105140	ENSG00000204439	37098	C6orf47	chromosome 6 open reading frame 47	57827	6	n/a	n/a	9.27e-02	1.503
279828995	ENSG00000229097	0	CALM2P2	calmodulin 2 pseudogene 2	0	10	n/a	n/a	9.28e-02	2.103
279976217	ENSG00000243540	0	RP11-319I23.3	RP11-319I23.3	0	10	n/a	n/a	9.28e-02	1.499
1105372	ENSG00000205060	59102	SLC35B4	solute carrier family 35, member B4	84912	7	n/a	n/a	9.28e-02	2.029
279553797	ENSG00000185716	169455	C16orf52	chromosome 16 open reading frame 52	730094	16	n/a	n/a	9.28e-02	1.473
1104976	ENSG00000203952	110266	CCDC160	coiled-coil domain containing 160	347475	X	n/a	n/a	9.28e-02	1.527
1091862	ENSG00000119782	2265	FKBP1B	FK506 binding protein 1B, 12.6 kDa	2281	2	n/a	n/a	9.28e-02	3.735
1089829	ENSG00000104679	83711	R3HCC1	R3H domain and coiled-coil containing 1	203069	8	n/a	n/a	9.28e-02	1.683
279857032	ENSG00000231611	0	AP006216.11	AP006216.11	0	11	n/a	n/a	9.29e-02	1.741
1094072	ENSG00000135845	5247	PIGC	phosphatidylinositol glycan anchor biosynthesis, class C	5279	1	n/a	n/a	9.29e-02	1.356
1094093	ENSG00000135931	56011	ARMC9	armadillo repeat containing 9	80210	2	n/a	n/a	9.29e-02	1.413
280120103	ENSG00000258702	0	RP11-433J8.1	RP11-433J8.1	0	14	n/a	n/a	9.30e-02	1.752
1090513	ENSG00000108984	5576	MAP2K6	mitogen-activated protein kinase kinase 6	5608	17	n/a	n/a	9.30e-02	1.516
278743751	ENSG00000101898	0	RP3-324O17.4	RP3-324O17.4	0	20	n/a	n/a	9.31e-02	1.924
1090207	ENSG00000106526	166749	ACTR3C	ARP3 actin-related protein 3 homolog C (yeast)	653857	7	n/a	n/a	9.31e-02	1.164
1103619	ENSG00000188690	7347	UROS	uroporphyrinogen III synthase	7390	10	n/a	n/a	9.31e-02	1.751
1100741	ENSG00000174899	81037	C3orf55	chromosome 3 open reading frame 55	152078	3	n/a	n/a	9.32e-02	1.879
1091865	ENSG00000119812	25689	FAM98A	family with sequence similarity 98, member A	25940	2	n/a	n/a	9.33e-02	1.382
1090961	ENSG00000112425	7911	EPM2A	epilepsy, progressive myoclonus type 2A, Lafora disease (laforin)	7957	6	n/a	n/a	9.34e-02	1.299
279915377	ENSG00000236852	0	RP11-3D23.1	RP11-3D23.1	0	X	n/a	n/a	9.34e-02	1.431
1100151	ENSG00000171951	7811	SCG2	secretogranin II	7857	2	n/a	n/a	9.34e-02	3.913
279896457	ENSG00000235060	0	VDAC1P4	voltage-dependent anion channel 1 pseudogene 4	0	1	n/a	n/a	9.34e-02	1.077
1098785	ENSG00000166342	57512	NETO1	neuropilin (NRP) and tolloid (TLL)-like 1	81832	18	n/a	n/a	9.35e-02	1.918
280102342	ENSG00000257159	0	RP11-58A17.3	RP11-58A17.3	0	12	n/a	n/a	9.35e-02	1.218
1099870	ENSG00000170832	157122779	USP32	ubiquitin specific peptidase 32	100506882	17	n/a	n/a	9.35e-02	1.728
1091534	ENSG00000116874	10205	WARS2	tryptophanyl tRNA synthetase 2, mitochondrial	10352	1	n/a	n/a	9.35e-02	1.425
1100915	ENSG00000175792	8540	RUVBL1	RuvB-like 1 (E. coli)	8607	3	n/a	n/a	9.35e-02	1.779
1098472	ENSG00000165102	79726	HGSNAT	heparan-alpha-glucosaminide N-acetyltransferase	138050	8	n/a	n/a	9.36e-02	1.346
1102522	ENSG00000184178	81072	SCFD2	sec1 family domain containing 2	152579	4	n/a	n/a	9.38e-02	1.825
1092269	ENSG00000123240	9988	OPTN	optineurin	10133	10	n/a	n/a	9.39e-02	2.177
1104893	ENSG00000203722	110607	RAET1G	retinoic acid early transcript 1G	353091	6	n/a	n/a	9.40e-02	1.389
1088483	ENSG00000083817	34948	ZNF416	zinc finger protein 416	55659	19	n/a	n/a	9.40e-02	1.349
280078084	ENSG00000254944	0	ATP5F1P5	ATP synthase, H+ transporting, mitochondrial Fo complex, subunit B1 pseudogene 5	0	11	n/a	n/a	9.41e-02	2.366
279722491	ENSG00000213478	0	CFL1P2	cofilin 1 (non-muscle) pseudogene 2	0	1	n/a	n/a	9.41e-02	1.660
1103624	ENSG00000188707	76685	C7orf29	chromosome 7 open reading frame 29	113763	7	n/a	n/a	9.41e-02	1.808
1096880	ENSG00000156050	80441	FAM161B	family with sequence similarity 161, member B	145483	14	n/a	n/a	9.41e-02	1.147
279791782	ENSG00000225782	0	RP11-322F10.2	RP11-322F10.2	0	1	n/a	n/a	9.41e-02	2.397
1095858	ENSG00000147145	2829	LPAR4	lysophosphatidic acid receptor 4	2846	X	n/a	n/a	9.43e-02	1.417
1098212	ENSG00000164123	81095	C4orf45	chromosome 4 open reading frame 45	152940	4	n/a	n/a	9.43e-02	1.059
1091600	ENSG00000117395	10811	EBNA1BP2	EBNA1 binding protein 2	10969	1	n/a	n/a	9.44e-02	1.421
1094240	ENSG00000136731	36165	UGGT1	UDP-glucose glycoprotein glucosyltransferase 1	56886	2	n/a	n/a	9.44e-02	1.658
1095715	ENSG00000146007	81131	ZMAT2	zinc finger, matrin-type 2	153527	5	n/a	n/a	9.46e-02	1.497
1106580	ENSG00000222011	85843	FAM185A	family with sequence similarity 185, member A	222234	7	n/a	n/a	9.46e-02	1.327
1098843	ENSG00000166546	80506	BEAN1	brain expressed, associated with NEDD4, 1	146227	16	n/a	n/a	9.46e-02	2.765
280077607	ENSG00000254906	0	RP11-701I24.3	RP11-701I24.3	0	11	n/a	n/a	9.46e-02	1.268
1090906	ENSG00000112149	9175	CD83	CD83 molecule	9308	6	n/a	n/a	9.47e-02	3.032
1094831	ENSG00000139998	119625	RAB15	RAB15, member RAS onocogene family	376267	14	n/a	n/a	9.47e-02	2.551
1087624	ENSG00000055813	77524	CCDC85A	coiled-coil domain containing 85A	114800	2	n/a	n/a	9.47e-02	4.267
279728023	ENSG00000214111	0	RP1-258N20.3	RP1-258N20.3	0	X	n/a	n/a	9.47e-02	1.533
1089051	ENSG00000100036	109712	SLC35E4	solute carrier family 35, member E4	339665	22	n/a	n/a	9.47e-02	1.495
279986068	ENSG00000244515	0	KRT18P34	keratin 18 pseudogene 34	0	3	n/a	n/a	9.47e-02	1.818
1090660	ENSG00000110318	36835	KIAA1377	KIAA1377	57562	11	n/a	n/a	9.47e-02	1.746
1094848	ENSG00000140153	60106	WDR20	WD repeat domain 20	91833	14	n/a	n/a	9.47e-02	1.336
1095232	ENSG00000143013	8477	LMO4	LIM domain only 4	8543	1	n/a	n/a	9.48e-02	1.706
1099809	ENSG00000170522	54911	ELOVL6	ELOVL fatty acid elongase 6	79071	4	n/a	n/a	9.48e-02	2.511
1099051	ENSG00000167447	34470	SMG8	smg-8 homolog, nonsense mediated mRNA decay factor (C. elegans)	55181	17	n/a	n/a	9.48e-02	1.716
1095482	ENSG00000144357	79423	UBR3	ubiquitin protein ligase E3 component n-recognin 3 (putative)	130507	2	n/a	n/a	9.48e-02	1.882
1103063	ENSG00000186318	23375	BACE1	beta-site APP-cleaving enzyme 1	23621	11	n/a	n/a	9.48e-02	1.435
1102067	ENSG00000182287	8826	AP1S2	adaptor-related protein complex 1, sigma 2 subunit	8905	X	n/a	n/a	9.50e-02	1.654
279791439	ENSG00000225755	0	RP11-267N12.2	RP11-267N12.2	0	1	n/a	n/a	9.50e-02	1.158
1091705	ENSG00000118402	6745	ELOVL4	ELOVL fatty acid elongase 4	6785	6	n/a	n/a	9.51e-02	3.290
280115320	ENSG00000258418	0	RP11-662J14.1	RP11-662J14.1	0	14	n/a	n/a	9.52e-02	1.079
1090923	ENSG00000112237	887	CCNC	cyclin C	892	6	n/a	n/a	9.52e-02	1.319
1103669	ENSG00000188859	80776	FAM78B	family with sequence similarity 78, member B	149297	1	n/a	n/a	9.52e-02	3.147
1103075	ENSG00000186369	0	RP11-355I22.3	RP11-355I22.3	0	14	n/a	n/a	9.52e-02	4.522
1090954	ENSG00000112367	9752	FIG4	FIG4 homolog, SAC1 lipid phosphatase domain containing (S. cerevisiae)	9896	6	n/a	n/a	9.52e-02	2.031
1104670	ENSG00000198642	35244	KLHL9	kelch-like 9 (Drosophila)	55958	9	n/a	n/a	9.52e-02	1.932
1096275	ENSG00000150990	36920	DHX37	DEAH (Asp-Glu-Ala-His) box polypeptide 37	57647	12	n/a	n/a	9.52e-02	1.278
1093392	ENSG00000131725	33812	WDR44	WD repeat domain 44	54521	X	n/a	n/a	9.52e-02	1.593
280101140	ENSG00000257056	0	RP11-966I7.2	RP11-966I7.2	0	14	n/a	n/a	9.52e-02	1.022
1086906	ENSG00000003987	8985	MTMR7	myotubularin related protein 7	9108	8	n/a	n/a	9.52e-02	2.296
279844606	ENSG00000230498	0	RP4-706A16.2	RP4-706A16.2	0	1	n/a	n/a	9.52e-02	1.682
1104217	ENSG00000197265	2944	GTF2E2	general transcription factor IIE, polypeptide 2, beta 34kDa	2961	8	n/a	n/a	9.53e-02	1.110
1098019	ENSG00000163605	81027	PPP4R2	protein phosphatase 4, regulatory subunit 2	151987	3	n/a	n/a	9.53e-02	1.542
1090661	ENSG00000110321	1967	EIF4G2	eukaryotic translation initiation factor 4 gamma, 2	1982	11	n/a	n/a	9.53e-02	2.132
1101537	ENSG00000179148	37768	ALOXE3	arachidonate lipoxygenase 3	59344	17	n/a	n/a	9.53e-02	1.571
1087444	ENSG00000041353	5842	RAB27B	RAB27B, member RAS oncogene family	5874	18	n/a	n/a	9.53e-02	3.245
279767079	ENSG00000223703	0	AC027612.4	AC027612.4	0	2	n/a	n/a	9.53e-02	1.026
1091657	ENSG00000117758	23426	STX12	syntaxin 12	23673	1	n/a	n/a	9.53e-02	2.069
1101787	ENSG00000180767	81673	CHST13	carbohydrate (chondroitin 4) sulfotransferase 13	166012	3	n/a	n/a	9.54e-02	1.274
1088703	ENSG00000089195	31085	TRMT6	tRNA methyltransferase 6 homolog (S. cerevisiae)	51605	20	n/a	n/a	9.54e-02	1.958
1091614	ENSG00000117477	37092	C1orf114	chromosome 1 open reading frame 114	57821	1	n/a	n/a	9.54e-02	1.413
1104814	ENSG00000198919	9522	DZIP3	DAZ interacting protein 3, zinc finger	9666	3	n/a	n/a	9.54e-02	1.676
1101693	ENSG00000180185	57561	FAHD1	fumarylacetoacetate hydrolase domain containing 1	81889	16	n/a	n/a	9.55e-02	1.961
280045119	ENSG00000252099	0	U1	U1 spliceosomal RNA	0	1	n/a	n/a	9.55e-02	2.540
1090713	ENSG00000110851	10949	PRDM4	PR domain containing 4	11108	12	n/a	n/a	9.55e-02	1.708
1095268	ENSG00000143195	122627	ILDR2	immunoglobulin-like domain containing receptor 2	387597	1	n/a	n/a	9.55e-02	2.636
1094099	ENSG00000135956	34943	TMEM127	transmembrane protein 127	55654	2	n/a	n/a	9.55e-02	1.768
1100449	ENSG00000173273	8589	TNKS	tankyrase, TRF1-interacting ankyrin-related ADP-ribose polymerase	8658	8	n/a	n/a	9.57e-02	2.292
1095089	ENSG00000141668	80607	CBLN2	cerebellin 2 precursor	147381	18	n/a	n/a	9.62e-02	7.470
1088785	ENSG00000090989	35052	EXOC1	exocyst complex component 1	55763	4	n/a	n/a	9.63e-02	1.699
1096159	ENSG00000149571	58822	KIRREL3	kin of IRRE like 3 (Drosophila)	84623	11	n/a	n/a	9.63e-02	2.613
1094513	ENSG00000138069	5829	RAB1A	RAB1A, member RAS oncogene family	5861	2	n/a	n/a	9.64e-02	1.642
279882471	ENSG00000233847	0	AC104113.3	AC104113.3	0	5	n/a	n/a	9.64e-02	1.488
1090727	ENSG00000110931	10498	CAMKK2	calcium/calmodulin-dependent protein kinase kinase 2, beta	10645	12	n/a	n/a	9.66e-02	2.281
279691429	ENSG00000205231	1016368	RP11-465B22.6	RP11-465B22.6	100506376	1	n/a	n/a	9.67e-02	1.210
279725585	ENSG00000213916	0	RPL13P	ribosomal protein L13 pseudogene	0	6	n/a	n/a	9.68e-02	1.329
1095564	ENSG00000144867	37291	SRPRB	signal recognition particle receptor, B subunit	58477	3	n/a	n/a	9.69e-02	2.254
1089999	ENSG00000105447	57985	GRWD1	glutamate-rich WD repeat containing 1	83743	19	n/a	n/a	9.69e-02	1.804
1104625	ENSG00000198513	30544	ATL1	atlastin GTPase 1	51062	14	n/a	n/a	9.69e-02	2.992
1093545	ENSG00000132671	6714	SSTR4	somatostatin receptor 4	6754	20	n/a	n/a	9.69e-02	1.124
280118517	ENSG00000258611	0	YBX2	YBX2	0	15	n/a	n/a	9.70e-02	1.579
1104138	ENSG00000197016	123036	ZNF470	zinc finger protein 470	388566	19	n/a	n/a	9.70e-02	1.481
1087021	ENSG00000006744	37988	ELAC2	elaC homolog 2 (E. coli)	60528	17	n/a	n/a	9.70e-02	1.345
1090543	ENSG00000109189	41417	USP46	ubiquitin specific peptidase 46	64854	4	n/a	n/a	9.70e-02	1.674
1088522	ENSG00000085224	543	ATRX	alpha thalassemia/mental retardation syndrome X-linked	546	X	n/a	n/a	9.70e-02	2.103
1090134	ENSG00000106028	6702	SSBP1	single-stranded DNA binding protein 1	6742	7	n/a	n/a	9.70e-02	1.381
1099605	ENSG00000169676	1804	DRD5	dopamine receptor D5	1816	4	n/a	n/a	9.70e-02	1.581
1102675	ENSG00000184831	54974	APOO	apolipoprotein O	79135	X	n/a	n/a	9.71e-02	1.689
1090664	ENSG00000110330	326	BIRC2	baculoviral IAP repeat containing 2	329	11	n/a	n/a	9.71e-02	1.351
1094580	ENSG00000138398	9225	PPIG	peptidylprolyl isomerase G (cyclophilin G)	9360	2	n/a	n/a	9.71e-02	1.428
279729628	ENSG00000214298	0	RP11-151A10.2	RP11-151A10.2	0	10	n/a	n/a	9.71e-02	1.511
1103188	ENSG00000186868	4112	MAPT	microtubule-associated protein tau	4137	17	n/a	n/a	9.71e-02	2.702
1090323	ENSG00000107625	54849	DDX50	DEAD (Asp-Glu-Ala-Asp) box polypeptide 50	79009	10	n/a	n/a	9.71e-02	1.359
279869170	ENSG00000232675	0	RP4-718D20.3	RP4-718D20.3	0	20	n/a	n/a	9.71e-02	2.851
279793411	ENSG00000225914	0	XXbac-BPG154L12.4	XXbac-BPG154L12.4	0	6	n/a	n/a	9.72e-02	1.148
1100584	ENSG00000173988	85642	LRRC63	leucine rich repeat containing 63	220416	13	n/a	n/a	9.72e-02	1.208
1090373	ENSG00000108018	77539	SORCS1	sortilin-related VPS10 domain containing receptor 1	114815	10	n/a	n/a	9.72e-02	1.741
1094575	ENSG00000138381	33820	ASNSD1	asparagine synthetase domain containing 1	54529	2	n/a	n/a	9.72e-02	1.296
1088547	ENSG00000085831	22751	TTC39A	tetratricopeptide repeat domain 39A	22996	1	n/a	n/a	9.72e-02	1.754
1091367	ENSG00000115665	37942	SLC5A7	solute carrier family 5 (choline transporter), member 7	60482	2	n/a	n/a	9.73e-02	1.885
1100619	ENSG00000174177	110373	CTU2	cytosolic thiouridylase subunit 2 homolog (S. pombe)	348180	16	n/a	n/a	9.73e-02	1.400
279822895	ENSG00000228549	0	RP11-108M9.3	RP11-108M9.3	0	1	n/a	n/a	9.73e-02	2.071
1096399	ENSG00000151883	55471	PARP8	poly (ADP-ribose) polymerase family, member 8	79668	5	n/a	n/a	9.73e-02	1.539
1099524	ENSG00000169255	8636	B3GALNT1	beta-1,3-N-acetylgalactosaminyltransferase 1 (globoside blood group)	8706	3	n/a	n/a	9.73e-02	2.727
279878598	ENSG00000233487	0	AC011322.1	AC011322.1	0	3	n/a	n/a	9.73e-02	1.270
1087371	ENSG00000033170	2514	FUT8	fucosyltransferase 8 (alpha (1,6) fucosyltransferase)	2530	14	n/a	n/a	9.73e-02	1.969
1092302	ENSG00000123505	259	AMD1	adenosylmethionine decarboxylase 1	262	6	n/a	n/a	9.73e-02	1.447
1100707	ENSG00000174705	94614	SH3PXD2B	SH3 and PX domains 2B	285590	5	n/a	n/a	9.73e-02	1.852
279723294	ENSG00000213608	0	RP11-722P15.2	RP11-722P15.2	0	4	n/a	n/a	9.73e-02	1.866
279776278	ENSG00000224411	0	RP11-1033A18.1	RP11-1033A18.1	0	11	n/a	n/a	9.73e-02	2.437
1091404	ENSG00000115947	4968	ORC4	origin recognition complex, subunit 4	5000	2	n/a	n/a	9.73e-02	1.506
1105007	ENSG00000204086	29668	RPA4	replication protein A4, 30kDa	29935	X	n/a	n/a	9.73e-02	1.034
280129393	ENSG00000259235	0	RP11-605F22.2	RP11-605F22.2	0	15	n/a	n/a	9.74e-02	1.256
1103291	ENSG00000187323	1618	DCC	deleted in colorectal carcinoma	1630	18	n/a	n/a	9.74e-02	4.337
1097830	ENSG00000162971	79374	TYW5	tRNA-yW synthesizing protein 5	129450	2	n/a	n/a	9.75e-02	1.203
1089461	ENSG00000101846	409	STS	steroid sulfatase (microsomal), isozyme S	412	X	n/a	n/a	9.75e-02	2.392
1096001	ENSG00000148334	55943	PTGES2	prostaglandin E synthase 2	80142	9	n/a	n/a	9.76e-02	1.450
280136154	ENSG00000259623	0	RP11-156E6.1	RP11-156E6.1	0	17	n/a	n/a	9.77e-02	1.444
1101841	ENSG00000181004	81678	BBS12	Bardet-Biedl syndrome 12	166379	4	n/a	n/a	9.77e-02	1.366
1094577	ENSG00000138385	6701	SSB	Sjogren syndrome antigen B (autoantigen La)	6741	2	n/a	n/a	9.77e-02	1.376
1097355	ENSG00000160014	804	CALM3	calmodulin 3 (phosphorylase kinase, delta)	808	19	n/a	n/a	9.77e-02	2.691
280017085	ENSG00000249738	94626	AC008697.1	AC008697.1	285626	5	n/a	n/a	9.77e-02	1.060
1092103	ENSG00000121807	170406	CCR2	chemokine (C-C motif) receptor 2	729230	3	n/a	n/a	9.77e-02	1.057
1091302	ENSG00000115306	6671	SPTBN1	spectrin, beta, non-erythrocytic 1	6711	2	n/a	n/a	9.77e-02	1.426
1104931	ENSG00000203827	168070	NBPF16	neuroblastoma breakpoint family, member 16	728936	1	n/a	n/a	9.77e-02	1.048
1101663	ENSG00000179958	54917	DCTPP1	dCTP pyrophosphatase 1	79077	16	n/a	n/a	9.78e-02	2.044
1105141	ENSG00000204442	168322	FAM155A	family with sequence similarity 155, member A	728215	13	n/a	n/a	9.78e-02	2.632
1097800	ENSG00000162852	81616	CNST	consortin, connexin sorting protein	163882	1	n/a	n/a	9.78e-02	1.757
1090503	ENSG00000108883	9208	EFTUD2	elongation factor Tu GTP binding domain containing 2	9343	17	n/a	n/a	9.78e-02	1.680
1091205	ENSG00000114648	23031	KLHL18	kelch-like 18 (Drosophila)	23276	3	n/a	n/a	9.78e-02	1.879
1095020	ENSG00000141367	1204	CLTC	clathrin, heavy chain (Hc)	1213	17	n/a	n/a	9.78e-02	1.908
1089636	ENSG00000103047	55416	TMCO7	transmembrane and coiled-coil domains 7	79613	16	n/a	n/a	9.78e-02	1.667
1087203	ENSG00000013561	9460	RNF14	ring finger protein 14	9604	5	n/a	n/a	9.78e-02	1.570
1097417	ENSG00000160310	3255	PRMT2	protein arginine methyltransferase 2	3275	21	n/a	n/a	9.79e-02	1.563
280081470	ENSG00000255129	0	RP11-839D17.3	RP11-839D17.3	0	11	n/a	n/a	9.79e-02	2.453
1088062	ENSG00000072315	7181	TRPC5	transient receptor potential cation channel, subfamily C, member 5	7224	X	n/a	n/a	9.79e-02	1.321
1096260	ENSG00000150768	1725	DLAT	dihydrolipoamide S-acetyltransferase	1737	11	n/a	n/a	9.79e-02	1.660
280027194	ENSG00000250526	0	CCT6P2	chaperonin containing TCP1, subunit 6 (zeta) pseudogene 2	0	5	n/a	n/a	9.79e-02	2.002
1091065	ENSG00000113318	4411	MSH3	mutS homolog 3 (E. coli)	4437	5	n/a	n/a	9.79e-02	1.403
1090377	ENSG00000108061	7987	SHOC2	soc-2 suppressor of clear homolog (C. elegans)	8036	10	n/a	n/a	9.80e-02	2.102
1088504	ENSG00000084463	31209	WBP11	WW domain binding protein 11	51729	12	n/a	n/a	9.80e-02	1.463
1088077	ENSG00000072756	30577	TRNT1	tRNA nucleotidyl transferase, CCA-adding, 1	51095	3	n/a	n/a	9.80e-02	1.320
1091629	ENSG00000117569	37188	PTBP2	polypyrimidine tract binding protein 2	58155	1	n/a	n/a	9.80e-02	1.966
279900664	ENSG00000235472	0	EIF4A1P7	eukaryotic translation initiation factor 4A1 pseudogene 7	0	13	n/a	n/a	9.81e-02	1.490
280077501	ENSG00000254896	0	OPCML-IT1	OPCML intronic transcript 1 (non-protein coding)	0	11	n/a	n/a	9.81e-02	1.016
1101685	ENSG00000180098	34241	TRNAU1AP	tRNA selenocysteine 1 associated protein 1	54952	1	n/a	n/a	9.81e-02	1.164
1096951	ENSG00000156603	85538	MED19	mediator complex subunit 19	219541	11	n/a	n/a	9.82e-02	1.701
279897123	ENSG00000235121	0	RP11-90L20.2	RP11-90L20.2	0	1	n/a	n/a	9.82e-02	1.100
1096350	ENSG00000151553	36973	FAM160B1	family with sequence similarity 160, member B1	57700	10	n/a	n/a	9.82e-02	1.728
1105525	ENSG00000205639	123203	MFSD2B	major facilitator superfamily domain containing 2B	388931	2	n/a	n/a	9.84e-02	3.071
279774655	ENSG00000224287	80991	MSL3P1	male-specific lethal 3 homolog (Drosophila) pseudogene 1	151507	2	n/a	n/a	9.84e-02	1.340
1093627	ENSG00000133111	5962	RFXAP	regulatory factor X-associated protein	5994	13	n/a	n/a	9.85e-02	1.285
279821306	ENSG00000228400	0	AC079154.1	AC079154.1	0	2	n/a	n/a	9.85e-02	1.684
1095541	ENSG00000144744	8919	UBA3	ubiquitin-like modifier activating enzyme 3	9039	3	n/a	n/a	9.86e-02	1.341
1092525	ENSG00000125166	2789	GOT2	glutamic-oxaloacetic transaminase 2, mitochondrial (aspartate aminotransferase 2)	2806	16	n/a	n/a	9.87e-02	2.298
279824366	ENSG00000228677	0	AP001432.11	AP001432.11	0	21	n/a	n/a	9.91e-02	2.218
1096947	ENSG00000156574	4807	NODAL	nodal homolog (mouse)	4838	10	n/a	n/a	9.92e-02	1.609
1097466	ENSG00000160714	34874	UBE2Q1	ubiquitin-conjugating enzyme E2Q family member 1	55585	1	n/a	n/a	9.93e-02	1.359
1098028	ENSG00000163624	1034	CDS1	CDP-diacylglycerol synthase (phosphatidate cytidylyltransferase) 1	1040	4	n/a	n/a	9.93e-02	5.192
1087170	ENSG00000011566	8425	MAP4K3	mitogen-activated protein kinase kinase kinase kinase 3	8491	2	n/a	n/a	9.93e-02	1.432
1090538	ENSG00000109171	36879	SLAIN2	SLAIN motif family, member 2	57606	4	n/a	n/a	9.94e-02	1.583
1091372	ENSG00000115705	7130	TPO	thyroid peroxidase	7173	2	n/a	n/a	9.94e-02	1.097
1093823	ENSG00000134490	59206	C18orf45	chromosome 18 open reading frame 45	85019	18	n/a	n/a	9.95e-02	1.578
1087896	ENSG00000067842	489	ATP2B3	ATPase, Ca++ transporting, plasma membrane 3	492	X	n/a	n/a	9.95e-02	2.330
1087277	ENSG00000021645	9234	NRXN3	neurexin 3	9369	14	n/a	n/a	9.95e-02	3.045
1087881	ENSG00000067334	29827	DNTTIP2	deoxynucleotidyltransferase, terminal, interacting protein 2	30836	1	n/a	n/a	9.95e-02	1.406
1094149	ENSG00000136197	54860	C7orf25	chromosome 7 open reading frame 25	79020	7	n/a	n/a	9.95e-02	1.379
1090878	ENSG00000111911	79625	HINT3	histidine triad nucleotide binding protein 3	135114	6	n/a	n/a	9.96e-02	1.572
1089231	ENSG00000100596	9376	SPTLC2	serine palmitoyltransferase, long chain base subunit 2	9517	14	n/a	n/a	9.96e-02	2.096
1087286	ENSG00000022567	36486	SLC45A4	solute carrier family 45, member 4	57210	8	n/a	n/a	9.96e-02	1.281
1098544	ENSG00000165417	2940	GTF2A1	general transcription factor IIA, 1, 19/37kDa	2957	14	n/a	n/a	9.96e-02	2.326
279854358	ENSG00000231378	0	RP11-64I24.2	RP11-64I24.2	0	1	n/a	n/a	9.97e-02	1.545
1092109	ENSG00000121871	22621	SLITRK3	SLIT and NTRK-like family, member 3	22865	3	n/a	n/a	9.97e-02	1.624
1091200	ENSG00000114573	520	ATP6V1A	ATPase, H+ transporting, lysosomal 70kDa, V1 subunit A	523	3	n/a	n/a	9.97e-02	2.343
280096044	ENSG00000256464	0	RP11-613F22.5	RP11-613F22.5	0	11	n/a	n/a	9.97e-02	2.436
1104449	ENSG00000197951	37305	ZNF71	zinc finger protein 71	58491	19	n/a	n/a	9.97e-02	1.548
1091089	ENSG00000113522	9966	RAD50	RAD50 homolog (S. cerevisiae)	10111	5	n/a	n/a	9.97e-02	1.504
1087573	ENSG00000052795	36873	FNIP2	folliculin interacting protein 2	57600	4	n/a	n/a	9.97e-02	1.737
279914415	ENSG00000236780	152922	AC078941.1	AC078941.1	644838	2	n/a	n/a	9.97e-02	1.086
1101716	ENSG00000180329	79027	CCDC43	coiled-coil domain containing 43	124808	17	n/a	n/a	9.98e-02	1.652
1100862	ENSG00000175497	36901	DPP10	dipeptidyl-peptidase 10 (non-functional)	57628	2	n/a	n/a	9.98e-02	3.210
1089836	ENSG00000104723	7944	TUSC3	tumor suppressor candidate 3	7991	8	n/a	n/a	9.98e-02	2.426
1105324	ENSG00000204947	81228	ZNF425	zinc finger protein 425	155054	7	n/a	n/a	9.98e-02	1.415
1089212	ENSG00000100523	56592	DDHD1	DDHD domain containing 1	80821	14	n/a	n/a	9.98e-02	1.351
1090349	ENSG00000107854	56152	TNKS2	tankyrase, TRF1-interacting ankyrin-related ADP-ribose polymerase 2	80351	10	n/a	n/a	9.98e-02	1.805
1087891	ENSG00000067715	6817	SYT1	synaptotagmin I	6857	12	n/a	n/a	9.99e-02	3.781
1089996	ENSG00000105429	1941	MEGF8	multiple EGF-like-domains 8	1954	19	n/a	n/a	9.99e-02	2.028
280069033	ENSG00000254305	0	MRPL9P1	mitochondrial ribosomal protein L9 pseudogene 1	0	8	n/a	n/a	9.99e-02	1.669
1096584	ENSG00000153310	31051	FAM49B	family with sequence similarity 49, member B	51571	8	n/a	n/a	1.00e-01	1.811
279734442	ENSG00000214867	0	SRSF9P1	serine/arginine-rich splicing factor 9 pseudogene 1	0	21	n/a	n/a	1.00e-01	1.612
280024333	ENSG00000250299	0	MRPS31P4	mitochondrial ribosomal protein S31 pseudogene 4	0	13	n/a	n/a	1.00e-01	1.249
1087962	ENSG00000069956	5565	MAPK6	mitogen-activated protein kinase 6	5597	15	n/a	n/a	1.00e-01	1.883
279742433	ENSG00000215805	0	RP11-438O11.1	RP11-438O11.1	0	1	n/a	n/a	1.00e-01	1.872
1090911	ENSG00000112182	37928	BACH2	BTB and CNC homology 1, basic leucine zipper transcription factor 2	60468	6	n/a	n/a	1.00e-01	2.489
1094354	ENSG00000137252	3045	HCRTR2	hypocretin (orexin) receptor 2	3062	6	n/a	n/a	1.00e-01	1.707
1094133	ENSG00000136143	8726	SUCLA2	succinate-CoA ligase, ADP-forming, beta subunit	8803	13	n/a	n/a	1.00e-01	1.831
1102388	ENSG00000183643	80476	C15orf32	chromosome 15 open reading frame 32	145858	15	n/a	n/a	1.00e-01	1.196
280096239	ENSG00000256498	0	AL928654.1	AL928654.1	0	14	n/a	n/a	1.00e-01	2.501
279866096	ENSG00000232422	0	RP11-380M3.1	RP11-380M3.1	0	6	n/a	n/a	1.00e-01	1.378
1088749	ENSG00000090316	10150	MAEA	macrophage erythroblast attacher	10296	4	n/a	n/a	1.00e-01	1.353
279993767	ENSG00000246715	0	AC005899.1	AC005899.1	0	17	n/a	n/a	1.00e-01	1.318
1104193	ENSG00000197170	5686	PSMD12	proteasome (prosome, macropain) 26S subunit, non-ATPase, 12	5718	17	n/a	n/a	1.00e-01	1.780
1096731	ENSG00000154654	4659	NCAM2	neural cell adhesion molecule 2	4685	21	n/a	n/a	1.00e-01	1.884
1103613	ENSG00000188674	123259	C2orf80	chromosome 2 open reading frame 80	389073	2	n/a	n/a	1.00e-01	2.094
1090237	ENSG00000106683	3959	LIMK1	LIM domain kinase 1	3984	7	n/a	n/a	1.00e-01	1.487
1094625	ENSG00000138663	30620	COPS4	COP9 constitutive photomorphogenic homolog subunit 4 (Arabidopsis)	51138	4	n/a	n/a	1.00e-01	1.657
1101842	ENSG00000181007	94293	ZFP82	zinc finger protein 82 homolog (mouse)	284406	19	n/a	n/a	1.00e-01	1.641
1090279	ENSG00000107147	36855	KCNT1	potassium channel, subfamily T, member 1	57582	9	n/a	n/a	1.00e-01	1.813
1087398	ENSG00000036257	8391	CUL3	cullin 3	8452	2	n/a	n/a	1.00e-01	1.546
279893422	ENSG00000234801	0	MORF4	mortality factor 4	0	4	n/a	n/a	1.00e-01	2.130
1105626	ENSG00000206053	59980	HN1L	hematological and neurological expressed 1-like	90861	16	n/a	n/a	1.01e-01	1.502
1103491	ENSG00000188171	83499	ZNF626	zinc finger protein 626	199777	19	n/a	n/a	1.01e-01	1.364
1098206	ENSG00000164114	55687	MAP9	microtubule-associated protein 9	79884	4	n/a	n/a	1.01e-01	1.784
1094588	ENSG00000138435	1126	CHRNA1	cholinergic receptor, nicotinic, alpha 1 (muscle)	1134	2	n/a	n/a	1.01e-01	1.043
1087097	ENSG00000009307	7766	CSDE1	cold shock domain containing E1, RNA-binding	7812	1	n/a	n/a	1.01e-01	1.663
1098003	ENSG00000163558	5552	PRKCI	protein kinase C, iota	5584	3	n/a	n/a	1.01e-01	1.656
1096762	ENSG00000154920	80570	EME1	essential meiotic endonuclease 1 homolog 1 (S. pombe)	146956	17	n/a	n/a	1.01e-01	1.322
1091649	ENSG00000117682	55749	DHDDS	dehydrodolichyl diphosphate synthase	79947	1	n/a	n/a	1.01e-01	1.349
1096673	ENSG00000154174	9724	TOMM70A	translocase of outer mitochondrial membrane 70 homolog A (S. cerevisiae)	9868	3	n/a	n/a	1.01e-01	2.026
1093100	ENSG00000129951	55750	MIR3187	microRNA 3187	79948	19	n/a	n/a	1.01e-01	5.088
1094395	ENSG00000137492	5580	PRKRIR	protein-kinase, interferon-inducible double stranded RNA dependent inhibitor, repressor of (P58 repressor)	5612	11	n/a	n/a	1.01e-01	1.583
279719534	ENSG00000213144	0	RP11-64B16.2	RP11-64B16.2	0	12	n/a	n/a	1.01e-01	1.684
1102353	ENSG00000183520	30600	UTP11L	UTP11-like, U3 small nucleolar ribonucleoprotein, (yeast)	51118	1	n/a	n/a	1.01e-01	1.353
1105691	ENSG00000206579	77510	XKR4	XK, Kell blood group complex subunit-related family, member 4	114786	8	n/a	n/a	1.01e-01	2.850
1104008	ENSG00000196622	59546	RIMBP3	RIMS binding protein 3	85376	22	n/a	n/a	1.01e-01	1.067
1101033	ENSG00000176406	9555	RIMS2	regulating synaptic membrane exocytosis 2	9699	8	n/a	n/a	1.01e-01	1.516
280100958	ENSG00000257043	0	RP11-137N23.1	RP11-137N23.1	0	11	n/a	n/a	1.01e-01	1.789
1093900	ENSG00000134962	81089	KLB	klotho beta	152831	4	n/a	n/a	1.01e-01	1.278
1087764	ENSG00000064651	6522	SLC12A2	solute carrier family 12 (sodium/potassium/chloride transporters), member 2	6558	5	n/a	n/a	1.01e-01	1.522
279913308	ENSG00000236680	0	RP11-296P7.4	RP11-296P7.4	0	9	n/a	n/a	1.01e-01	1.516
279752282	ENSG00000221164	0	SNORA11	Small nucleolar RNA SNORA11	0	10	n/a	n/a	1.01e-01	1.561
1092125	ENSG00000121988	58294	ZRANB3	zinc finger, RAN-binding domain containing 3	84083	2	n/a	n/a	1.01e-01	1.347
1102767	ENSG00000185149	4856	NPY2R	neuropeptide Y receptor Y2	4887	4	n/a	n/a	1.01e-01	1.350
1100065	ENSG00000171566	5324	PLRG1	pleiotropic regulator 1	5356	4	n/a	n/a	1.01e-01	1.410
1107166	ENSG00000227051	0	C14orf132	chromosome 14 open reading frame 132	0	14	n/a	n/a	1.02e-01	1.635
279829167	ENSG00000229111	157129305	MED4-AS1	MED4 antisense RNA 1 (non-protein coding)	100873965	13	n/a	n/a	1.02e-01	1.428
279921502	ENSG00000237398	0	HLA-DPA3	major histocompatibility complex, class II, DP alpha 3 (pseudogene)	0	6	n/a	n/a	1.02e-01	1.519
1090933	ENSG00000112290	8857	WASF1	WAS protein family, member 1	8936	6	n/a	n/a	1.02e-01	2.386
1102276	ENSG00000183166	57940	CALN1	calneuron 1	83698	7	n/a	n/a	1.02e-01	2.366
279847253	ENSG00000230733	0	AC092171.4	AC092171.4	0	7	n/a	n/a	1.02e-01	2.307
279811362	ENSG00000227482	0	RP11-18B16.2	RP11-18B16.2	0	9	n/a	n/a	1.02e-01	1.026
1097787	ENSG00000162782	81601	TDRD5	tudor domain containing 5	163589	1	n/a	n/a	1.02e-01	1.825
1093855	ENSG00000134709	30842	HOOK1	hook homolog 1 (Drosophila)	51361	1	n/a	n/a	1.02e-01	1.771
1101158	ENSG00000177054	33794	ZDHHC13	zinc finger, DHHC-type containing 13	54503	11	n/a	n/a	1.02e-01	1.488
1093571	ENSG00000132801	80159	ZSWIM3	zinc finger, SWIM-type containing 3	140831	20	n/a	n/a	1.02e-01	1.546
1094084	ENSG00000135914	3337	HTR2B	5-hydroxytryptamine (serotonin) receptor 2B	3357	2	n/a	n/a	1.02e-01	1.094
1104318	ENSG00000197566	36820	ZNF624	zinc finger protein 624	57547	17	n/a	n/a	1.02e-01	1.571
1094399	ENSG00000137500	37952	CCDC90B	coiled-coil domain containing 90B	60492	11	n/a	n/a	1.02e-01	1.467
280132196	ENSG00000259394	0	RP11-244F12.1	RP11-244F12.1	0	15	n/a	n/a	1.02e-01	1.280
1101404	ENSG00000178397	58984	C7orf70	chromosome 7 open reading frame 70	84792	7	n/a	n/a	1.02e-01	1.871
280056872	ENSG00000253444	0	AC133633.2	AC133633.2	0	8	n/a	n/a	1.02e-01	1.137
1090418	ENSG00000108395	4565	TRIM37	tripartite motif containing 37	4591	17	n/a	n/a	1.02e-01	1.679
280074838	ENSG00000254712	0	RP11-560B16.5	RP11-560B16.5	0	11	n/a	n/a	1.03e-01	1.310
279787891	ENSG00000225465	0	RFPL1-AS1	RFPL1 antisense RNA 1 (non-protein coding)	0	22	n/a	n/a	1.03e-01	4.325
279739370	ENSG00000215349	0	MRPL3P1	mitochondrial ribosomal protein L3 pseudogene 1	0	13	n/a	n/a	1.03e-01	1.602
280003163	ENSG00000248557	0	RP11-390G14.1	RP11-390G14.1	0	3	n/a	n/a	1.03e-01	1.546
1093802	ENSG00000134363	10321	FST	follistatin	10468	5	n/a	n/a	1.03e-01	5.225
1105015	ENSG00000204118	169107	NAP1L6	nucleosome assembly protein 1-like 6	645996	X	n/a	n/a	1.03e-01	1.423
1100337	ENSG00000172752	90318	COL6A5	collagen, type VI, alpha 5	256076	3	n/a	n/a	1.03e-01	1.495
1087093	ENSG00000008853	22976	RHOBTB2	Rho-related BTB domain containing 2	23221	8	n/a	n/a	1.03e-01	1.817
280021414	ENSG00000250054	0	AC005035.2	AC005035.2	0	2	n/a	n/a	1.03e-01	1.033
1100933	ENSG00000175894	33377	TSPEAR	thrombospondin-type laminin G domain and EAR repeats	54084	21	n/a	n/a	1.03e-01	1.161
1106190	ENSG00000214860	169658	EVPLL	envoplakin-like	645027	17	n/a	n/a	1.03e-01	1.075
1091380	ENSG00000115762	34330	PLEKHB2	pleckstrin homology domain containing, family B (evectins) member 2	55041	2	n/a	n/a	1.03e-01	1.908
1099659	ENSG00000169895	60703	SYAP1	synapse associated protein 1	94056	X	n/a	n/a	1.03e-01	1.196
1091059	ENSG00000113282	9541	CLINT1	clathrin interactor 1	9685	5	n/a	n/a	1.03e-01	1.607
1089584	ENSG00000102780	81483	DGKH	diacylglycerol kinase, eta	160851	13	n/a	n/a	1.03e-01	1.726
1088603	ENSG00000087191	5673	PSMC5	proteasome (prosome, macropain) 26S subunit, ATPase, 5	5705	17	n/a	n/a	1.03e-01	1.548
1102928	ENSG00000185838	33875	GNB1L	guanine nucleotide binding protein (G protein), beta polypeptide 1-like	54584	22	n/a	n/a	1.03e-01	1.193
1089690	ENSG00000103353	35346	UBFD1	ubiquitin family domain containing 1	56061	16	n/a	n/a	1.03e-01	2.065
1090142	ENSG00000106070	2870	GRB10	growth factor receptor-bound protein 10	2887	7	n/a	n/a	1.03e-01	1.425
1101786	ENSG00000180764	92431	PIPSL	PIP5K1A and PSMD4-like, pseudogene	266971	10	n/a	n/a	1.03e-01	1.245
280108954	ENSG00000257816	0	AL512355.4	AL512355.4	0	14	n/a	n/a	1.03e-01	2.550
1102682	ENSG00000184867	9679	ARMCX2	armadillo repeat containing, X-linked 2	9823	X	n/a	n/a	1.03e-01	1.414
1101650	ENSG00000179915	9243	NRXN1	neurexin 1	9378	2	n/a	n/a	1.03e-01	2.629
1097304	ENSG00000159459	83458	UBR1	ubiquitin protein ligase E3 component n-recognin 1	197131	15	n/a	n/a	1.03e-01	1.577
280042000	ENSG00000251667	0	RP11-844P9.3	RP11-844P9.3	0	5	n/a	n/a	1.03e-01	1.839
279996363	ENSG00000247763	0	RP11-447H19.1	RP11-447H19.1	0	5	n/a	n/a	1.03e-01	1.350
1098034	ENSG00000163632	79504	C3orf49	chromosome 3 open reading frame 49	132200	3	n/a	n/a	1.03e-01	1.218
1095423	ENSG00000143942	142303	CHAC2	ChaC, cation transport regulator homolog 2 (E. coli)	494143	2	n/a	n/a	1.03e-01	1.406
1088048	ENSG00000072071	22615	LPHN1	latrophilin 1	22859	19	n/a	n/a	1.04e-01	2.047
279781233	ENSG00000224861	0	YBX1P1	Y box binding protein 1 pseudogene 1	0	14	n/a	n/a	1.04e-01	2.237
1105992	ENSG00000214109	0	AC008686.1	AC008686.1	0	19	n/a	n/a	1.04e-01	1.055
1088003	ENSG00000070761	28841	C16orf80	chromosome 16 open reading frame 80	29105	16	n/a	n/a	1.04e-01	1.688
1090612	ENSG00000109917	8803	ZNF259	zinc finger protein 259	8882	11	n/a	n/a	1.04e-01	1.830
279914863	ENSG00000236814	0	RP11-446E9.1	RP11-446E9.1	0	8	n/a	n/a	1.04e-01	1.356
279898744	ENSG00000235274	0	RP1-107N3.1	RP1-107N3.1	0	X	n/a	n/a	1.04e-01	1.276
1092862	ENSG00000127831	7386	VIL1	villin 1	7429	2	n/a	n/a	1.04e-01	1.303
1106675	ENSG00000223768	0	LINC00205	long intergenic non-protein coding RNA 205	0	21	n/a	n/a	1.04e-01	2.056
1092136	ENSG00000122068	58458	FYTTD1	forty-two-three domain containing 1	84248	3	n/a	n/a	1.04e-01	1.605
1102730	ENSG00000185028	123365	LRRC14B	leucine rich repeat containing 14B	389257	5	n/a	n/a	1.04e-01	1.453
1104880	ENSG00000203668	1114	CHML	choroideremia-like (Rab escort protein 2)	1122	1	n/a	n/a	1.04e-01	2.538
1092749	ENSG00000126733	78450	DACH2	dachshund homolog 2 (Drosophila)	117154	X	n/a	n/a	1.04e-01	1.802
1099951	ENSG00000171132	5549	PRKCE	protein kinase C, epsilon	5581	2	n/a	n/a	1.04e-01	2.841
279914319	ENSG00000236772	0	RP5-1184F4.5	RP5-1184F4.5	0	20	n/a	n/a	1.04e-01	2.026
1104096	ENSG00000196878	3889	LAMB3	laminin, beta 3	3914	1	n/a	n/a	1.04e-01	1.682
1096775	ENSG00000155052	79385	CNTNAP5	contactin associated protein-like 5	129684	2	n/a	n/a	1.04e-01	2.161
1087421	ENSG00000038382	7161	TRIO	triple functional domain (PTPRF interacting)	7204	5	n/a	n/a	1.04e-01	1.846
1095887	ENSG00000147383	30301	NSDHL	NAD(P) dependent steroid dehydrogenase-like	50814	X	n/a	n/a	1.04e-01	2.260
1095255	ENSG00000143157	36918	POGK	pogo transposable element with KRAB domain	57645	1	n/a	n/a	1.04e-01	1.666
1100687	ENSG00000174574	55450	AKIRIN1	akirin 1	79647	1	n/a	n/a	1.04e-01	1.524
1094022	ENSG00000135577	4798	NMBR	neuromedin B receptor	4829	6	n/a	n/a	1.04e-01	1.509
1105822	ENSG00000213160	80959	KLHL23	kelch-like 23 (Drosophila)	151230	2	n/a	n/a	1.04e-01	1.334
279721142	ENSG00000213352	0	GAPDHP44	glyceraldehyde 3 phosphate dehydrogenase pseudogene 44	0	12	n/a	n/a	1.04e-01	1.070
1100576	ENSG00000173930	110668	SLCO4C1	solute carrier organic anion transporter family, member 4C1	353189	5	n/a	n/a	1.04e-01	1.061
1094029	ENSG00000135622	10358	SEMA4F	sema domain, immunoglobulin domain (Ig), transmembrane domain (TM) and short cytoplasmic domain, (semaphorin) 4F	10505	2	n/a	n/a	1.04e-01	2.415
1103879	ENSG00000196273	94022	C14orf70	chromosome 14 open reading frame 70	283601	14	n/a	n/a	1.04e-01	1.034
1090080	ENSG00000105778	22835	AVL9	AVL9 homolog (S. cerevisiase)	23080	7	n/a	n/a	1.04e-01	1.852
1093617	ENSG00000133067	37776	LGR6	leucine-rich repeat containing G protein-coupled receptor 6	59352	1	n/a	n/a	1.04e-01	1.920
1102685	ENSG00000184886	94175	PIGW	phosphatidylinositol glycan anchor biosynthesis, class W	284098	17	n/a	n/a	1.04e-01	1.688
1089840	ENSG00000104738	4148	MCM4	minichromosome maintenance complex component 4	4173	8	n/a	n/a	1.04e-01	2.479
1099630	ENSG00000169762	83671	TAPT1	transmembrane anterior posterior transformation 1	202018	4	n/a	n/a	1.04e-01	1.309
1100590	ENSG00000174013	83603	FBXO45	F-box protein 45	200933	3	n/a	n/a	1.04e-01	1.997
1089080	ENSG00000100138	4778	NHP2L1	NHP2 non-histone chromosome protein 2-like 1 (S. cerevisiae)	4809	22	n/a	n/a	1.04e-01	1.810
1089071	ENSG00000100104	125861	SRRD	SRR1 domain containing	402055	22	n/a	n/a	1.04e-01	1.804
279855043	ENSG00000231434	0	RP11-144L1.8	RP11-144L1.8	0	1	n/a	n/a	1.04e-01	1.513
1087476	ENSG00000044524	2027	EPHA3	EPH receptor A3	2042	3	n/a	n/a	1.04e-01	2.673
1099880	ENSG00000170871	9634	KIAA0232	KIAA0232	9778	4	n/a	n/a	1.04e-01	1.775
1098136	ENSG00000163939	34482	PBRM1	polybromo 1	55193	3	n/a	n/a	1.04e-01	2.144
1093584	ENSG00000132872	6820	SYT4	synaptotagmin IV	6860	18	n/a	n/a	1.04e-01	3.728
1095804	ENSG00000146731	903	CCT6A	chaperonin containing TCP1, subunit 6A (zeta 1)	908	7	n/a	n/a	1.04e-01	2.204
1100133	ENSG00000171862	5696	PTEN	phosphatase and tensin homolog	5728	10	n/a	n/a	1.04e-01	1.410
279893121	ENSG00000234775	0	RP11-335O13.7	RP11-335O13.7	0	1	n/a	n/a	1.04e-01	1.931
1097866	ENSG00000163092	79373	XIRP2	xin actin-binding repeat containing 2	129446	2	n/a	n/a	1.04e-01	1.017
1104756	ENSG00000198824	93981	CHAMP1	chromosome alignment maintaining phosphoprotein 1	283489	13	n/a	n/a	1.04e-01	2.253
1092026	ENSG00000120963	30605	ZNF706	zinc finger protein 706	51123	8	n/a	n/a	1.04e-01	1.301
1095032	ENSG00000141428	57850	C18orf21	chromosome 18 open reading frame 21	83608	18	n/a	n/a	1.04e-01	1.299
1086891	ENSG00000002822	8321	MAD1L1	MAD1 mitotic arrest deficient-like 1 (yeast)	8379	7	n/a	n/a	1.04e-01	1.476
1087811	ENSG00000065609	9748	SNAP91	synaptosomal-associated protein, 91kDa homolog (mouse)	9892	6	n/a	n/a	1.04e-01	2.928
1093601	ENSG00000132967	0	HMGB1P5	high mobility group box 1 pseudogene 5	0	3	n/a	n/a	1.04e-01	1.718
1092051	ENSG00000121274	40884	PAPD5	PAP associated domain containing 5	64282	16	n/a	n/a	1.04e-01	1.827
1100004	ENSG00000171365	1175	CLCN5	chloride channel 5	1184	X	n/a	n/a	1.04e-01	1.455
1108647	ENSG00000236669	157122359	AC006372.1	AC006372.1	100506557	7	n/a	n/a	1.04e-01	1.050
279982394	ENSG00000244158	0	RP1-93H18.6	RP1-93H18.6	0	6	n/a	n/a	1.04e-01	1.872
1097959	ENSG00000163444	60210	TMEM183A	transmembrane protein 183A	92703	1	n/a	n/a	1.04e-01	2.025
1090372	ENSG00000108010	10392	GLRX3	glutaredoxin 3	10539	10	n/a	n/a	1.04e-01	1.572
1105572	ENSG00000205808	126343	PPAPDC2	phosphatidic acid phosphatase type 2 domain containing 2	403313	9	n/a	n/a	1.04e-01	1.750
1088509	ENSG00000084674	335	APOB	apolipoprotein B (including Ag(x) antigen)	338	2	n/a	n/a	1.04e-01	1.082
1088251	ENSG00000077254	22787	USP33	ubiquitin specific peptidase 33	23032	1	n/a	n/a	1.04e-01	1.528
1090465	ENSG00000108671	5685	PSMD11	proteasome (prosome, macropain) 26S subunit, non-ATPase, 11	5717	17	n/a	n/a	1.04e-01	1.486
279847272	ENSG00000230735	0	RP11-413E1.4	RP11-413E1.4	0	1	n/a	n/a	1.04e-01	1.117
1088450	ENSG00000082556	4954	OPRK1	opioid receptor, kappa 1	4986	8	n/a	n/a	1.04e-01	2.980
279859716	ENSG00000231851	0	AC104655.2	AC104655.2	0	2	n/a	n/a	1.04e-01	1.573
1095995	ENSG00000148296	6798	SURF6	surfeit 6	6838	9	n/a	n/a	1.04e-01	1.497
1092423	ENSG00000124383	10053	MPHOSPH10	M-phase phosphoprotein 10 (U3 small nucleolar ribonucleoprotein)	10199	2	n/a	n/a	1.04e-01	1.536
279684042	ENSG00000204588	134028	AC013268.5	AC013268.5	440894	2	n/a	n/a	1.04e-01	1.648
1106040	ENSG00000214285	181683	NPS	neuropeptide S	594857	10	n/a	n/a	1.04e-01	1.134
279767055	ENSG00000223701	157125799	RP11-244K5.1	RP11-244K5.1	100652739	6	n/a	n/a	1.04e-01	2.356
279956316	ENSG00000241374	0	RP4-798A10.5	RP4-798A10.5	0	1	n/a	n/a	1.04e-01	1.928
280084391	ENSG00000255302	23494	EID1	EP300 interacting inhibitor of differentiation 1	23741	15	n/a	n/a	1.04e-01	1.513
1091210	ENSG00000114686	11062	MRPL3	mitochondrial ribosomal protein L3	11222	3	n/a	n/a	1.04e-01	1.553
279873829	ENSG00000233073	0	AC005009.2	AC005009.2	0	7	n/a	n/a	1.04e-01	3.122
279891511	ENSG00000234661	0	CHL1-AS1	CHL1 antisense RNA 1 (non-protein coding)	0	3	n/a	n/a	1.04e-01	3.322
1088799	ENSG00000091164	9217	TXNL1	thioredoxin-like 1	9352	18	n/a	n/a	1.04e-01	1.314
279882244	ENSG00000233827	0	FAM58BP	family with sequence similarity 58, member B, pseudogene	0	1	n/a	n/a	1.04e-01	1.256
1093743	ENSG00000134077	25666	THUMPD3	THUMP domain containing 3	25917	3	n/a	n/a	1.04e-01	1.492
1095163	ENSG00000142459	77695	EVI5L	ecotropic viral integration site 5-like	115704	19	n/a	n/a	1.04e-01	1.760
1088248	ENSG00000077232	33722	DNAJC10	DnaJ (Hsp40) homolog, subfamily C, member 10	54431	2	n/a	n/a	1.04e-01	1.261
280014847	ENSG00000249566	0	AC117517.1	AC117517.1	0	X	n/a	n/a	1.04e-01	2.907
1098586	ENSG00000165591	81402	FAAH2	fatty acid amide hydrolase 2	158584	X	n/a	n/a	1.04e-01	1.240
280088586	ENSG00000255624	0	RP11-564D11.3	RP11-564D11.3	0	10	n/a	n/a	1.04e-01	1.082
1094795	ENSG00000139719	41606	VPS33A	vacuolar protein sorting 33 homolog A (S. cerevisiae)	65082	12	n/a	n/a	1.04e-01	1.734
1102455	ENSG00000183831	109675	ANKRD45	ankyrin repeat domain 45	339416	1	n/a	n/a	1.04e-01	1.675
1108907	ENSG00000239672	4799	NME1	non-metastatic cells 1, protein (NM23A) expressed in	4830	17	n/a	n/a	1.05e-01	1.877
1087721	ENSG00000062725	10366	APPBP2	amyloid beta precursor protein (cytoplasmic tail) binding protein 2	10513	17	n/a	n/a	1.05e-01	1.797
1105205	ENSG00000204590	2777	GNL1	guanine nucleotide binding protein-like 1	2794	6	n/a	n/a	1.05e-01	1.433
280107583	ENSG00000257675	0	RP11-641A6.9	RP11-641A6.9	0	12	n/a	n/a	1.05e-01	2.090
279919390	ENSG00000237233	0	RP11-809M12.1	RP11-809M12.1	0	10	n/a	n/a	1.05e-01	1.476
280089736	ENSG00000255741	0	RP11-757G1.5	RP11-757G1.5	0	11	n/a	n/a	1.05e-01	1.120
1092374	ENSG00000124171	58812	PARD6B	par-6 partitioning defective 6 homolog beta (C. elegans)	84612	20	n/a	n/a	1.05e-01	1.571
1088240	ENSG00000077063	58208	CTTNBP2	cortactin binding protein 2	83992	7	n/a	n/a	1.05e-01	2.241
1103918	ENSG00000196376	85859	SLC35F1	solute carrier family 35, member F1	222553	6	n/a	n/a	1.05e-01	2.755
279902204	ENSG00000235615	0	AJ239322.1	AJ239322.1	0	2	n/a	n/a	1.05e-01	1.040
1087641	ENSG00000057019	79476	DCBLD2	discoidin, CUB and LCCL domain containing 2	131566	3	n/a	n/a	1.05e-01	1.635
1098674	ENSG00000165943	40745	MOAP1	modulator of apoptosis 1	64112	14	n/a	n/a	1.05e-01	2.214
279746362	ENSG00000217447	0	RP3-366N23.4	RP3-366N23.4	0	6	n/a	n/a	1.05e-01	1.206
279937395	ENSG00000239103	0	snoU13	Small nucleolar RNA U13	0	5	n/a	n/a	1.05e-01	2.166
1100999	ENSG00000176236	85699	C10orf111	chromosome 10 open reading frame 111	221060	10	n/a	n/a	1.05e-01	1.329
1104621	ENSG00000198492	30922	YTHDF2	YTH domain family, member 2	51441	1	n/a	n/a	1.05e-01	1.837
1093264	ENSG00000130822	79826	PNCK	pregnancy up-regulated non-ubiquitously expressed CaM kinase	139728	X	n/a	n/a	1.05e-01	2.832
1092817	ENSG00000127364	30319	TAS2R4	taste receptor, type 2, member 4	50832	7	n/a	n/a	1.05e-01	1.615
1097739	ENSG00000162636	94352	FAM102B	family with sequence similarity 102, member B	284611	1	n/a	n/a	1.05e-01	2.511
1096223	ENSG00000150394	1001	CDH8	cadherin 8, type 2	1006	16	n/a	n/a	1.05e-01	3.281
1094238	ENSG00000136718	60231	IMP4	IMP4, U3 small nucleolar ribonucleoprotein, homolog (yeast)	92856	2	n/a	n/a	1.05e-01	1.336
1104679	ENSG00000198673	109581	FAM19A2	family with sequence similarity 19 (chemokine (C-C motif)-like), member A2	338811	12	n/a	n/a	1.05e-01	2.822
279906666	ENSG00000236051	157129802	MYCBP2-AS1	MYCBP2 antisense RNA 1 (non-protein coding)	100874212	13	n/a	n/a	1.05e-01	2.013
1093357	ENSG00000131437	10968	KIF3A	kinesin family member 3A	11127	5	n/a	n/a	1.05e-01	3.101
280020553	ENSG00000249992	25656	TMEM158	transmembrane protein 158 (gene/pseudogene)	25907	3	n/a	n/a	1.05e-01	2.256
1090353	ENSG00000107864	22605	CPEB3	cytoplasmic polyadenylation element binding protein 3	22849	10	n/a	n/a	1.05e-01	2.016
1094861	ENSG00000140284	10843	SLC27A2	solute carrier family 27 (fatty acid transporter), member 2	11001	15	n/a	n/a	1.05e-01	1.398
280059206	ENSG00000253626	80301	EIF5AL1	eukaryotic translation initiation factor 5A-like 1	143244	10	n/a	n/a	1.05e-01	1.483
1099625	ENSG00000169750	5849	RAC3	ras-related C3 botulinum toxin substrate 3 (rho family, small GTP binding protein Rac3)	5881	17	n/a	n/a	1.05e-01	3.625
1094624	ENSG00000138660	34724	AP1AR	adaptor-related protein complex 1 associated regulatory protein	55435	4	n/a	n/a	1.06e-01	2.108
1103810	ENSG00000196092	5047	PAX5	paired box 5	5079	9	n/a	n/a	1.06e-01	1.018
1104332	ENSG00000197601	58399	FAR1	fatty acyl CoA reductase 1	84188	11	n/a	n/a	1.06e-01	1.467
1103535	ENSG00000188368	94256	PRR19	proline rich 19	284338	19	n/a	n/a	1.06e-01	2.478
279895997	ENSG00000235026	123236	AC066593.1	AC066593.1	389023	2	n/a	n/a	1.06e-01	3.107
1095009	ENSG00000141279	9379	NPEPPS	aminopeptidase puromycin sensitive	9520	17	n/a	n/a	1.06e-01	1.479
279525073	ENSG00000183171	0	RP11-49C9.2	RP11-49C9.2	0	X	n/a	n/a	1.06e-01	1.687
1088123	ENSG00000073969	4874	NSF	N-ethylmaleimide-sensitive factor	4905	17	n/a	n/a	1.06e-01	2.275
1089709	ENSG00000103494	23077	RPGRIP1L	RPGRIP1-like	23322	16	n/a	n/a	1.06e-01	1.779
1097324	ENSG00000159685	58513	CHCHD6	coiled-coil-helix-coiled-coil-helix domain containing 6	84303	3	n/a	n/a	1.06e-01	2.018
279776399	ENSG00000224427	0	AP000281.1	AP000281.1	0	21	n/a	n/a	1.06e-01	1.264
1104102	ENSG00000196914	23120	ARHGEF12	Rho guanine nucleotide exchange factor (GEF) 12	23365	11	n/a	n/a	1.06e-01	1.509
1100667	ENSG00000174460	81765	ZCCHC12	zinc finger, CCHC domain containing 12	170261	X	n/a	n/a	1.06e-01	7.874
280103394	ENSG00000257267	10620	ZNF271	zinc finger protein 271	10778	18	n/a	n/a	1.06e-01	1.391
279898164	ENSG00000235207	0	RP11-310H4.4	RP11-310H4.4	0	7	n/a	n/a	1.06e-01	3.271
1096652	ENSG00000154040	26004	CABYR	calcium binding tyrosine-(Y)-phosphorylation regulated	26256	18	n/a	n/a	1.06e-01	2.539
1095768	ENSG00000146386	37341	C6orf115	chromosome 6 open reading frame 115	58527	6	n/a	n/a	1.06e-01	1.488
279558792	ENSG00000186118	119532	ATPAF1-AS1	ATPAF1 antisense RNA 1 (non-protein coding)	374973	1	n/a	n/a	1.06e-01	1.088
280076300	ENSG00000254814	0	RP11-535A19.1	RP11-535A19.1	0	11	n/a	n/a	1.06e-01	1.687
1093991	ENSG00000135439	78291	AGAP2	ArfGAP with GTPase domain, ankyrin repeat and PH domain 2	116986	12	n/a	n/a	1.06e-01	2.519
279985917	ENSG00000244496	0	AC121247.1	AC121247.1	0	3	n/a	n/a	1.06e-01	2.499
1105860	ENSG00000213424	79055	KRT222	keratin 222	125113	17	n/a	n/a	1.06e-01	3.570
1100991	ENSG00000176204	55861	LRRTM4	leucine rich repeat transmembrane neuronal 4	80059	2	n/a	n/a	1.06e-01	2.810
1093781	ENSG00000134265	8699	NAPG	N-ethylmaleimide-sensitive factor attachment protein, gamma	8774	18	n/a	n/a	1.06e-01	1.771
280119525	ENSG00000258672	0	RP11-543C4.3	RP11-543C4.3	0	14	n/a	n/a	1.06e-01	2.061
1093531	ENSG00000132604	6972	TERF2	telomeric repeat binding factor 2	7014	16	n/a	n/a	1.06e-01	1.644
279798617	ENSG00000226359	0	AC055811.5	AC055811.5	0	17	n/a	n/a	1.06e-01	1.401
279812388	ENSG00000227581	0	RP13-140E4.1	RP13-140E4.1	0	X	n/a	n/a	1.06e-01	1.958
1102181	ENSG00000182791	34520	CCDC87	coiled-coil domain containing 87	55231	11	n/a	n/a	1.06e-01	1.109
1097661	ENSG00000162365	94333	CYP4A22	cytochrome P450, family 4, subfamily A, polypeptide 22	284541	1	n/a	n/a	1.06e-01	1.099
279811474	ENSG00000227491	0	CCNJP1	cyclin J pseudogene 1	0	7	n/a	n/a	1.06e-01	1.271
1097075	ENSG00000157693	83721	C9orf91	chromosome 9 open reading frame 91	203197	9	n/a	n/a	1.06e-01	1.865
1098021	ENSG00000163607	28819	GTPBP8	GTP-binding protein 8 (putative)	29083	3	n/a	n/a	1.06e-01	1.313
279624665	ENSG00000197550	0	RP11-460N11.2	RP11-460N11.2	0	9	n/a	n/a	1.06e-01	1.018
1096482	ENSG00000152503	34810	TRIM36	tripartite motif containing 36	55521	5	n/a	n/a	1.06e-01	3.842
1100136	ENSG00000171865	89745	RNASEH1	ribonuclease H1	246243	2	n/a	n/a	1.06e-01	1.775
279933450	ENSG00000238465	0	snoU13	Small nucleolar RNA U13	0	2	n/a	n/a	1.06e-01	1.930
280004885	ENSG00000248694	0	RP11-18D7.2	RP11-18D7.2	0	4	n/a	n/a	1.06e-01	3.999
1088701	ENSG00000089169	22651	RPH3A	rabphilin 3A homolog (mouse)	22895	12	n/a	n/a	1.06e-01	2.030
279785312	ENSG00000225230	0	AC008937.3	AC008937.3	0	5	n/a	n/a	1.06e-01	1.122
279779830	ENSG00000224717	0	RP11-576D8.4	RP11-576D8.4	0	1	n/a	n/a	1.06e-01	1.643
1099974	ENSG00000171208	57511	NETO2	neuropilin (NRP) and tolloid (TLL)-like 2	81831	16	n/a	n/a	1.06e-01	6.720
280062761	ENSG00000253861	0	CTC-293A9.2	CTC-293A9.2	0	5	n/a	n/a	1.06e-01	2.379
1090363	ENSG00000107949	35926	BCCIP	BRCA2 and CDKN1A interacting protein	56647	10	n/a	n/a	1.06e-01	1.380
1088584	ENSG00000086827	9059	ZW10	ZW10, kinetochore associated, homolog (Drosophila)	9183	11	n/a	n/a	1.06e-01	1.568
1091192	ENSG00000114491	7329	UMPS	uridine monophosphate synthetase	7372	3	n/a	n/a	1.07e-01	1.666
1096540	ENSG00000153006	94641	SREK1IP1	SREK1-interacting protein 1	285672	5	n/a	n/a	1.07e-01	1.655
1087987	ENSG00000070444	4309	MNT	MAX binding protein	4335	17	n/a	n/a	1.07e-01	1.650
1091928	ENSG00000120256	59108	LRP11	low density lipoprotein receptor-related protein 11	84918	6	n/a	n/a	1.07e-01	1.703
1087851	ENSG00000066557	34920	LRRC40	leucine rich repeat containing 40	55631	1	n/a	n/a	1.07e-01	1.796
1099786	ENSG00000170442	3867	AC021066.1	Keratin, type II cuticular Hb6	3892	12	n/a	n/a	1.07e-01	1.231
1101673	ENSG00000180035	83479	ZNF48	zinc finger protein 48	197407	16	n/a	n/a	1.07e-01	2.433
1093692	ENSG00000133703	3820	KRAS	v-Ki-ras2 Kirsten rat sarcoma viral oncogene homolog	3845	12	n/a	n/a	1.07e-01	1.715
279977590	ENSG00000243672	0	RPS3AP40	ribosomal protein S3a pseudogene 40	0	11	n/a	n/a	1.07e-01	1.147
279873376	ENSG00000233029	0	RP11-439A17.9	RP11-439A17.9	0	1	n/a	n/a	1.07e-01	1.048
1091691	ENSG00000118246	22624	FASTKD2	FAST kinase domains 2	22868	2	n/a	n/a	1.07e-01	1.446
1095214	ENSG00000142794	58434	NBPF3	neuroblastoma breakpoint family, member 3	84224	1	n/a	n/a	1.07e-01	1.573
280089297	ENSG00000255693	125013	RP11-766N7.3	RP11-766N7.3	400046	12	n/a	n/a	1.07e-01	1.117
279819148	ENSG00000228222	0	AC074363.1	AC074363.1	0	2	n/a	n/a	1.07e-01	1.402
279904954	ENSG00000235890	0	TSPEAR-AS1	TSPEAR antisense RNA 1 (non-protein coding)	0	21	n/a	n/a	1.07e-01	1.419
1094258	ENSG00000136827	1849	TOR1A	torsin family 1, member A (torsin A)	1861	9	n/a	n/a	1.07e-01	1.513
280024426	ENSG00000250303	0	RP11-356J5.12	RP11-356J5.12	0	11	n/a	n/a	1.07e-01	2.298
1091194	ENSG00000114520	8652	SNX4	sorting nexin 4	8723	3	n/a	n/a	1.07e-01	1.437
1101715	ENSG00000180318	8041	ALX1	ALX homeobox 1	8092	12	n/a	n/a	1.07e-01	1.032
1095030	ENSG00000141424	25549	SLC39A6	solute carrier family 39 (zinc transporter), member 6	25800	18	n/a	n/a	1.07e-01	2.659
1105851	ENSG00000213390	59176	ARHGAP19	Rho GTPase activating protein 19	84986	10	n/a	n/a	1.07e-01	2.775
1102454	ENSG00000183828	90338	NUDT14	nudix (nucleoside diphosphate linked moiety X)-type motif 14	256281	14	n/a	n/a	1.07e-01	2.549
1096749	ENSG00000154813	94559	DPH3	DPH3, KTI11 homolog (S. cerevisiae)	285381	3	n/a	n/a	1.07e-01	1.924
1104688	ENSG00000198689	10332	SLC9A6	solute carrier family 9 (sodium/hydrogen exchanger), member 6	10479	X	n/a	n/a	1.07e-01	2.891
280120733	ENSG00000258739	0	RP11-763K15.2	RP11-763K15.2	0	15	n/a	n/a	1.07e-01	1.170
1093906	ENSG00000135002	34601	RFK	riboflavin kinase	55312	9	n/a	n/a	1.07e-01	2.597
279708231	ENSG00000207556	0	MIR636	microRNA 636	0	17	n/a	n/a	1.07e-01	1.626
1087827	ENSG00000065978	4873	YBX1	Y box binding protein 1	4904	1	n/a	n/a	1.07e-01	2.373
1088290	ENSG00000078177	35017	N4BP2	NEDD4 binding protein 2	55728	4	n/a	n/a	1.07e-01	1.582
1100024	ENSG00000171450	8862	CDK5R2	cyclin-dependent kinase 5, regulatory subunit 2 (p39)	8941	2	n/a	n/a	1.07e-01	3.651
1095380	ENSG00000143674	58652	RP5-862P8.2	Mitogen-activated protein kinase kinase kinase MLK4	84451	1	n/a	n/a	1.07e-01	1.528
1095205	ENSG00000142698	59160	C1orf94	chromosome 1 open reading frame 94	84970	1	n/a	n/a	1.07e-01	1.244
279719216	ENSG00000213090	0	AC007256.5	AC007256.5	0	2	n/a	n/a	1.07e-01	1.691
1102153	ENSG00000182636	4666	NDN	necdin homolog (mouse)	4692	15	n/a	n/a	1.07e-01	1.742
279743329	ENSG00000215909	0	RP4-597A16.3	RP4-597A16.3	0	1	n/a	n/a	1.07e-01	1.572
1096847	ENSG00000155846	79561	PPARGC1B	peroxisome proliferator-activated receptor gamma, coactivator 1 beta	133522	5	n/a	n/a	1.07e-01	1.302
1102979	ENSG00000186007	60269	LEMD1	LEM domain containing 1	93273	1	n/a	n/a	1.07e-01	2.055
1094030	ENSG00000135624	10427	CCT7	chaperonin containing TCP1, subunit 7 (eta)	10574	2	n/a	n/a	1.08e-01	1.616
279809149	ENSG00000227258	0	C13orf44-AS1	C13orf44 antisense RNA 1 (non-protein coding)	0	13	n/a	n/a	1.08e-01	1.354
1087605	ENSG00000054793	9934	ATP9A	ATPase, class II, type 9A	10079	20	n/a	n/a	1.08e-01	2.589
279750824	ENSG00000220685	0	RP11-530A18.1	RP11-530A18.1	0	6	n/a	n/a	1.08e-01	1.287
1107800	ENSG00000231167	0	YBX1P2	Y box binding protein 1 pseudogene 2	0	7	n/a	n/a	1.08e-01	2.125
1096613	ENSG00000153774	10281	CFDP1	craniofacial development protein 1	10428	16	n/a	n/a	1.08e-01	1.748
1097249	ENSG00000159164	9756	SV2A	synaptic vesicle glycoprotein 2A	9900	1	n/a	n/a	1.08e-01	2.732
1094291	ENSG00000136930	5663	PSMB7	proteasome (prosome, macropain) subunit, beta type, 7	5695	9	n/a	n/a	1.08e-01	1.369
1100225	ENSG00000172264	80085	MACROD2	MACRO domain containing 2	140733	20	n/a	n/a	1.08e-01	1.666
279723682	ENSG00000213650	0	RP11-760D2.7	RP11-760D2.7	0	7	n/a	n/a	1.09e-01	1.335
1095704	ENSG00000145945	25989	FAM50B	family with sequence similarity 50, member B	26240	6	n/a	n/a	1.09e-01	1.694
1087145	ENSG00000011083	6498	SLC6A7	solute carrier family 6 (neurotransmitter transporter, L-proline), member 7	6534	5	n/a	n/a	1.09e-01	3.213
1098164	ENSG00000164038	79554	SLC9B2	solute carrier family 9, subfamily B (cation proton antiporter 2), member 2	133308	4	n/a	n/a	1.09e-01	1.554
1094637	ENSG00000138698	5878	RAP1GDS1	RAP1, GTP-GDP dissociation stimulator 1	5910	4	n/a	n/a	1.09e-01	2.679
280089678	ENSG00000255737	1002874	RP11-571M6.6	HCG2014417, isoform CRA_aUncharacterized proteincDNA FLJ59598	100130776	12	n/a	n/a	1.09e-01	2.245
279789864	ENSG00000225619	181781	AC009232.2	AC009232.2	730811	2	n/a	n/a	1.09e-01	1.173
1090490	ENSG00000108826	30745	MRPL27	mitochondrial ribosomal protein L27	51264	17	n/a	n/a	1.09e-01	1.592
1093756	ENSG00000134184	2927	GSTM1	glutathione S-transferase mu 1	2944	1	n/a	n/a	1.09e-01	3.375
1091102	ENSG00000113595	370	TRIM23	tripartite motif containing 23	373	5	n/a	n/a	1.09e-01	2.202
1091798	ENSG00000119402	25939	FBXW2	F-box and WD repeat domain containing 2	26190	9	n/a	n/a	1.09e-01	1.517
1088327	ENSG00000079156	77598	OSBPL6	oxysterol binding protein-like 6	114880	2	n/a	n/a	1.09e-01	1.661
279932598	ENSG00000238329	0	snoU13	Small nucleolar RNA U13	0	16	n/a	n/a	1.09e-01	1.277
1102398	ENSG00000183665	34328	TRMT12	tRNA methyltransferase 12 homolog (S. cerevisiae)	55039	8	n/a	n/a	1.09e-01	1.830
1091565	ENSG00000117114	23021	LPHN2	latrophilin 2	23266	1	n/a	n/a	1.09e-01	2.424
280072451	ENSG00000254558	0	RP11-81M19.3	RP11-81M19.3	0	11	n/a	n/a	1.09e-01	1.039
1088730	ENSG00000089818	25726	NECAP1	NECAP endocytosis associated 1	25977	12	n/a	n/a	1.09e-01	2.286
1098062	ENSG00000163704	94555	PRRT3	proline-rich transmembrane protein 3	285368	3	n/a	n/a	1.09e-01	2.023
1099817	ENSG00000170558	995	CDH2	cadherin 2, type 1, N-cadherin (neuronal)	1000	18	n/a	n/a	1.09e-01	2.041
279843922	ENSG00000230449	0	RPL7P4	ribosomal protein L7 pseudogene 4	0	6	n/a	n/a	1.09e-01	1.063
279917392	ENSG00000237026	0	RP11-328P23.2	RP11-328P23.2	0	7	n/a	n/a	1.09e-01	1.273
1105699	ENSG00000211456	22664	SACM1L	SAC1 suppressor of actin mutations 1-like (yeast)	22908	3	n/a	n/a	1.09e-01	1.395
1092532	ENSG00000125255	6519	SLC10A2	solute carrier family 10 (sodium/bile acid cotransporter family), member 2	6555	13	n/a	n/a	1.09e-01	1.011
1093725	ENSG00000133985	23263	TTC9	tetratricopeptide repeat domain 9	23508	14	n/a	n/a	1.09e-01	4.438
279857188	ENSG00000231632	0	RP11-82L18.4	RP11-82L18.4	0	9	n/a	n/a	1.10e-01	2.611
280031203	ENSG00000250846	1006867	RP11-807H7.1	RP11-807H7.1	100144602	4	n/a	n/a	1.10e-01	2.832
1100849	ENSG00000175414	94618	ARL10	ADP-ribosylation factor-like 10	285598	5	n/a	n/a	1.10e-01	2.215
279739272	ENSG00000215319	0	RP11-98L4.1	RP11-98L4.1	0	X	n/a	n/a	1.10e-01	1.419
1093778	ENSG00000134258	55482	VTCN1	V-set domain containing T cell activation inhibitor 1	79679	1	n/a	n/a	1.10e-01	1.263
1104834	ENSG00000198952	23136	SMG5	smg-5 homolog, nonsense mediated mRNA decay factor (C. elegans)	23381	1	n/a	n/a	1.10e-01	1.172
1094478	ENSG00000137875	9873	BCL2L10	BCL2-like 10 (apoptosis facilitator)	10017	15	n/a	n/a	1.10e-01	1.548
1090054	ENSG00000105676	60281	ARMC6	armadillo repeat containing 6	93436	19	n/a	n/a	1.10e-01	1.834
1104708	ENSG00000198730	9502	CTR9	Ctr9, Paf1/RNA polymerase II complex component, homolog (S. cerevisiae)	9646	11	n/a	n/a	1.10e-01	1.671
1087503	ENSG00000047932	36398	GOPC	golgi-associated PDZ and coiled-coil motif containing	57120	6	n/a	n/a	1.10e-01	1.500
1090800	ENSG00000111530	35120	CAND1	cullin-associated and neddylation-dissociated 1	55832	12	n/a	n/a	1.10e-01	1.794
1093730	ENSG00000134014	34429	ELP3	elongation protein 3 homolog (S. cerevisiae)	55140	8	n/a	n/a	1.10e-01	1.373
1100109	ENSG00000171792	57937	C12orf32	chromosome 12 open reading frame 32	83695	12	n/a	n/a	1.10e-01	1.628
1101941	ENSG00000181656	33405	GPR88	G protein-coupled receptor 88	54112	1	n/a	n/a	1.10e-01	1.623
1099661	ENSG00000169900	92196	PYDC1	PYD (pyrin domain) containing 1	260434	16	n/a	n/a	1.10e-01	2.263
1095708	ENSG00000145979	30737	TBC1D7	TBC1 domain family, member 7	51256	6	n/a	n/a	1.10e-01	1.283
1096833	ENSG00000155666	55634	JMJD5	jumonji domain containing 5	79831	16	n/a	n/a	1.10e-01	1.506
1088453	ENSG00000082701	2915	GSK3B	glycogen synthase kinase 3 beta	2932	3	n/a	n/a	1.10e-01	2.362
1094788	ENSG00000139675	80411	HNRNPA1L2	heterogeneous nuclear ribonucleoprotein A1-like 2	144983	13	n/a	n/a	1.10e-01	1.516
279680230	ENSG00000204380	0	AC005042.4	AC005042.4	0	2	n/a	n/a	1.10e-01	1.205
1099725	ENSG00000170191	80164	NANP	N-acetylneuraminic acid phosphatase	140838	20	n/a	n/a	1.10e-01	1.358
1090958	ENSG00000112406	31176	HECA	headcase homolog (Drosophila)	51696	6	n/a	n/a	1.10e-01	1.530
1097123	ENSG00000158089	55426	GALNT14	UDP-N-acetyl-alpha-D-galactosamine:polypeptide N-acetylgalactosaminyltransferase 14 (GalNAc-T14)	79623	2	n/a	n/a	1.10e-01	3.235
1100735	ENSG00000174871	90183	CNIH2	cornichon homolog 2 (Drosophila)	254263	11	n/a	n/a	1.10e-01	2.198
1097664	ENSG00000162368	31207	CMPK1	cytidine monophosphate (UMP-CMP) kinase 1, cytosolic	51727	1	n/a	n/a	1.11e-01	1.399
280021312	ENSG00000250046	0	RP11-148B6.2	RP11-148B6.2	0	4	n/a	n/a	1.11e-01	1.452
1093789	ENSG00000134308	10813	YWHAQ	tyrosine 3-monooxygenase/tryptophan 5-monooxygenase activation protein, theta polypeptide	10971	2	n/a	n/a	1.11e-01	1.866
279949527	ENSG00000240529	0	RP11-247I13.7	RP11-247I13.7	0	22	n/a	n/a	1.11e-01	1.716
1098913	ENSG00000166860	9736	ZBTB39	zinc finger and BTB domain containing 39	9880	12	n/a	n/a	1.11e-01	1.510
1090226	ENSG00000106617	30903	PRKAG2	protein kinase, AMP-activated, gamma 2 non-catalytic subunit	51422	7	n/a	n/a	1.11e-01	1.824
1090821	ENSG00000111667	8027	USP5	ubiquitin specific peptidase 5 (isopeptidase T)	8078	12	n/a	n/a	1.11e-01	1.985
280131822	ENSG00000259372	0	CTD-2240J17.1	CTD-2240J17.1	0	15	n/a	n/a	1.11e-01	1.311
279787259	ENSG00000225402	0	AC010878.3	AC010878.3	0	2	n/a	n/a	1.11e-01	1.525
279948955	ENSG00000240477	0	RP11-63E16.1	RP11-63E16.1	0	3	n/a	n/a	1.11e-01	1.706
279746815	ENSG00000217733	0	CCT7P1	chaperonin containing TCP1, subunit 7 (eta) pseudogene 1	0	6	n/a	n/a	1.11e-01	1.802
280055306	ENSG00000253330	0	RP11-697N18.3	RP11-697N18.3	0	8	n/a	n/a	1.11e-01	1.565
1091182	ENSG00000114405	36689	C3orf14	chromosome 3 open reading frame 14	57415	3	n/a	n/a	1.11e-01	2.081
1096299	ENSG00000151151	90107	IPMK	inositol polyphosphate multikinase	253430	10	n/a	n/a	1.11e-01	1.498
1105017	ENSG00000204120	25807	GIGYF2	GRB10 interacting GYF protein 2	26058	2	n/a	n/a	1.11e-01	1.658
1104485	ENSG00000198042	58750	MAK16	MAK16 homolog (S. cerevisiae)	84549	8	n/a	n/a	1.11e-01	1.336
279779922	ENSG00000224725	0	CEP57L1P1	centrosomal protein 57kDa-like 1 pseudogene 1	0	10	n/a	n/a	1.11e-01	1.360
1096837	ENSG00000155744	94485	FAM126B	family with sequence similarity 126, member B	285172	2	n/a	n/a	1.11e-01	1.581
279743658	ENSG00000215937	0	hsa-mir-220b	hsa-mir-220b	0	19	n/a	n/a	1.11e-01	2.495
1105877	ENSG00000213588	85767	ZBTB9	zinc finger and BTB domain containing 9	221504	6	n/a	n/a	1.11e-01	1.775
280119635	ENSG00000258677	0	RP11-463D19.2	RP11-463D19.2	0	8	n/a	n/a	1.11e-01	2.239
280027256	ENSG00000250534	0	RP11-475D8.1	RP11-475D8.1	0	X	n/a	n/a	1.11e-01	1.633
1089550	ENSG00000102383	81431	ZDHHC15	zinc finger, DHHC-type containing 15	158866	X	n/a	n/a	1.11e-01	1.522
279745337	ENSG00000216866	0	RPS2P55	ribosomal protein S2 pseudogene 55	0	X	n/a	n/a	1.11e-01	1.203
1103629	ENSG00000188730	119592	VWC2	von Willebrand factor C domain containing 2	375567	7	n/a	n/a	1.11e-01	1.576
1101267	ENSG00000177613	23038	CSTF2T	cleavage stimulation factor, 3' pre-RNA, subunit 2, 64kDa, tau variant	23283	10	n/a	n/a	1.11e-01	1.644
1090160	ENSG00000106244	11168	PDAP1	PDGFA associated protein 1	11333	7	n/a	n/a	1.11e-01	1.330
1097165	ENSG00000158470	9200	B4GALT5	UDP-Gal:betaGlcNAc beta 1,4- galactosyltransferase, polypeptide 5	9334	20	n/a	n/a	1.11e-01	2.634
1096430	ENSG00000152147	55636	GEMIN6	gem (nuclear organelle) associated protein 6	79833	2	n/a	n/a	1.11e-01	1.188
1094939	ENSG00000140743	1033	CDR2	cerebellar degeneration-related protein 2, 62kDa	1039	16	n/a	n/a	1.11e-01	1.980
1104638	ENSG00000198553	93991	KCNRG	potassium channel regulator	283518	13	n/a	n/a	1.11e-01	2.329
279787127	ENSG00000225386	0	AC099754.1	AC099754.1	0	3	n/a	n/a	1.11e-01	1.394
1107287	ENSG00000227825	78842	SLC9A7P1	solute carrier family 9 (sodium/hydrogen exchanger), member 7 pseudogene 1	121456	12	n/a	n/a	1.11e-01	1.566
1102661	ENSG00000184752	35252	NDUFA12	NADH dehydrogenase (ubiquinone) 1 alpha subcomplex, 12	55967	12	n/a	n/a	1.11e-01	1.670
1099733	ENSG00000170242	34320	USP47	ubiquitin specific peptidase 47	55031	11	n/a	n/a	1.11e-01	1.636
1089050	ENSG00000100034	9503	PPM1F	protein phosphatase, Mg2+/Mn2+ dependent, 1F	9647	22	n/a	n/a	1.11e-01	1.424
280058325	ENSG00000253554	0	RP11-32K4.1	RP11-32K4.1	0	8	n/a	n/a	1.11e-01	1.435
1094356	ENSG00000137261	9712	KIAA0319	KIAA0319	9856	6	n/a	n/a	1.11e-01	3.552
1107226	ENSG00000227450	0	AC006449.1	Uncharacterized proteincDNA FLJ52623	0	17	n/a	n/a	1.11e-01	1.402
279997157	ENSG00000248049	158581	RP11-453E17.1	RP11-453E17.1	550112	4	n/a	n/a	1.11e-01	1.389
1086890	ENSG00000002746	22827	HECW1	HECT, C2 and WW domain containing E3 ubiquitin protein ligase 1	23072	7	n/a	n/a	1.11e-01	2.460
280027636	ENSG00000250565	134007	ATP6V1E2	ATPase, H+ transporting, lysosomal 31kDa, V1 subunit E2	440862	2	n/a	n/a	1.11e-01	1.350
1098380	ENSG00000164742	104	ADCY1	adenylate cyclase 1 (brain)	107	7	n/a	n/a	1.11e-01	4.725
280032319	ENSG00000250939	0	AC034198.7	AC034198.7	0	3	n/a	n/a	1.11e-01	1.196
280082474	ENSG00000255181	1001242	CCDC166	coiled-coil domain containing 166	100130274	8	n/a	n/a	1.11e-01	1.114
279721860	ENSG00000213409	0	RP11-658F2.3	RP11-658F2.3	0	11	n/a	n/a	1.11e-01	1.660
279540611	ENSG00000184612	0	RP1-273P12.3	RP1-273P12.3	0	6	n/a	n/a	1.12e-01	1.094
1088465	ENSG00000083290	9562	ULK2	unc-51-like kinase 2 (C. elegans)	9706	17	n/a	n/a	1.12e-01	1.628
1103365	ENSG00000187714	6536	SLC18A3	solute carrier family 18 (vesicular acetylcholine), member 3	6572	10	n/a	n/a	1.12e-01	3.901
1103399	ENSG00000187815	109702	ZNF642	zinc finger protein 642	339559	1	n/a	n/a	1.12e-01	1.470
1087452	ENSG00000042088	35064	TDP1	tyrosyl-DNA phosphodiesterase 1	55775	14	n/a	n/a	1.12e-01	1.690
279887761	ENSG00000234332	0	BCAS2P2	breast carcinoma amplified sequence 2 pseudogene 2	0	1	n/a	n/a	1.12e-01	1.653
1088103	ENSG00000073464	1174	CLCN4	chloride channel 4	1183	X	n/a	n/a	1.12e-01	3.624
1096845	ENSG00000155827	35534	RNF20	ring finger protein 20	56254	9	n/a	n/a	1.12e-01	1.594
278785385	ENSG00000105988	0	NHP2P1	NHP2 ribonucleoprotein homolog (yeast) pseudogene 1	0	10	n/a	n/a	1.12e-01	1.328
1106308	ENSG00000215301	1642	DDX3X	DEAD (Asp-Glu-Ala-Asp) box polypeptide 3, X-linked	1654	X	n/a	n/a	1.12e-01	1.540
279526051	ENSG00000183308	0	AC005037.3	AC005037.3	0	2	n/a	n/a	1.12e-01	1.729
279905392	ENSG00000235944	125564	ZNF815	zinc finger protein 815	401303	7	n/a	n/a	1.12e-01	1.511
279807120	ENSG00000227091	0	RP5-1028L10.1	RP5-1028L10.1	0	1	n/a	n/a	1.12e-01	2.592
1094042	ENSG00000135686	55589	KLHL36	kelch-like 36 (Drosophila)	79786	16	n/a	n/a	1.12e-01	1.577
1093009	ENSG00000129071	8851	MBD4	methyl-CpG binding domain protein 4	8930	3	n/a	n/a	1.12e-01	1.295
1097181	ENSG00000158528	34896	PPP1R9A	protein phosphatase 1, regulatory subunit 9A	55607	7	n/a	n/a	1.12e-01	2.137
1105732	ENSG00000212719	109648	C17orf51	chromosome 17 open reading frame 51	339263	17	n/a	n/a	1.12e-01	2.094
1087099	ENSG00000009413	5948	REV3L	REV3-like, catalytic subunit of DNA polymerase zeta (yeast)	5980	6	n/a	n/a	1.12e-01	1.448
279719558	ENSG00000213148	0	AC073465.1	AC073465.1	0	2	n/a	n/a	1.12e-01	2.989
279926904	ENSG00000237838	0	AC133680.1	AC133680.1	0	3	n/a	n/a	1.12e-01	1.235
1101390	ENSG00000178301	93671	AQP11	aquaporin 11	282679	11	n/a	n/a	1.13e-01	1.898
1093614	ENSG00000133059	25527	DSTYK	dual serine/threonine and tyrosine protein kinase	25778	1	n/a	n/a	1.13e-01	1.660
1099643	ENSG00000169840	85510	GSX1	GS homeobox 1	219409	13	n/a	n/a	1.13e-01	1.448
279918364	ENSG00000237126	0	AC073254.1	AC073254.1	0	2	n/a	n/a	1.13e-01	2.473
1096534	ENSG00000152953	34640	STK32B	serine/threonine kinase 32B	55351	4	n/a	n/a	1.13e-01	2.774
280083288	ENSG00000255240	93879	RP11-142C4.6	RP11-142C4.6	283194	11	n/a	n/a	1.13e-01	1.106
1087738	ENSG00000063660	2800	GPC1	glypican 1	2817	2	n/a	n/a	1.13e-01	1.713
1087076	ENSG00000008283	1523	CYB561	cytochrome b-561	1534	17	n/a	n/a	1.14e-01	2.739
1088475	ENSG00000083642	22802	PDS5B	PDS5, regulator of cohesion maintenance, homolog B (S. cerevisiae)	23047	13	n/a	n/a	1.14e-01	1.748
1109070	ENSG00000243156	36826	MICAL3	microtubule associated monoxygenase, calponin and LIM domain containing 3	57553	22	n/a	n/a	1.14e-01	1.760
1089398	ENSG00000101367	22675	MAPRE1	microtubule-associated protein, RP/EB family, member 1	22919	20	n/a	n/a	1.14e-01	1.406
1100717	ENSG00000174775	3245	HRAS	v-Ha-ras Harvey rat sarcoma viral oncogene homolog	3265	11	n/a	n/a	1.14e-01	2.113
280025103	ENSG00000250348	0	RP11-466P24.6	RP11-466P24.6	0	5	n/a	n/a	1.14e-01	1.109
1095807	ENSG00000146757	81719	ZNF92	zinc finger protein 92	168374	7	n/a	n/a	1.14e-01	1.514
1095242	ENSG00000143106	5654	PSMA5	proteasome (prosome, macropain) subunit, alpha type, 5	5686	1	n/a	n/a	1.14e-01	1.416
1097090	ENSG00000157837	78857	SPPL3	Signal peptide peptidase-like 3	121665	12	n/a	n/a	1.14e-01	1.598
1097275	ENSG00000159259	8157	CHAF1B	chromatin assembly factor 1, subunit B (p60)	8208	21	n/a	n/a	1.14e-01	1.657
1087769	ENSG00000064692	9483	SNCAIP	synuclein, alpha interacting protein	9627	5	n/a	n/a	1.14e-01	1.251
1086880	ENSG00000001629	33758	ANKIB1	ankyrin repeat and IBR domain containing 1	54467	7	n/a	n/a	1.14e-01	1.407
1102530	ENSG00000184207	94104	PGP	phosphoglycolate phosphatase	283871	16	n/a	n/a	1.14e-01	1.743
1090604	ENSG00000109832	28854	DDX25	DEAD (Asp-Glu-Ala-Asp) box polypeptide 25	29118	11	n/a	n/a	1.14e-01	1.858
279921399	ENSG00000237381	0	RP3-455H14.1	RP3-455H14.1	0	X	n/a	n/a	1.14e-01	1.067
279802554	ENSG00000226723	0	RP11-142L4.3	RP11-142L4.3	0	1	n/a	n/a	1.14e-01	1.697
1100932	ENSG00000175893	109859	ZDHHC21	zinc finger, DHHC-type containing 21	340481	9	n/a	n/a	1.14e-01	1.519
1088279	ENSG00000078018	4108	MAP2	microtubule-associated protein 2	4133	2	n/a	n/a	1.14e-01	2.525
279811306	ENSG00000227479	0	AC124861.1	AC124861.1	0	2	n/a	n/a	1.14e-01	1.339
1102548	ENSG00000184277	56014	TM2D3	TM2 domain containing 3	80213	15	n/a	n/a	1.14e-01	1.565
1104039	ENSG00000196700	36746	ZNF512B	zinc finger protein 512B	57473	20	n/a	n/a	1.14e-01	1.746
1092267	ENSG00000123213	36759	NLN	neurolysin (metallopeptidase M3 family)	57486	5	n/a	n/a	1.14e-01	2.465
279789445	ENSG00000225578	0	NCBP2-AS1	NCBP2 antisense RNA 1 (non-protein coding)	0	3	n/a	n/a	1.14e-01	2.138
279947211	ENSG00000240286	0	MEAF6P1	MYST/Esa1-associated factor 6 pseudogene 1	0	2	n/a	n/a	1.14e-01	1.527
1097680	ENSG00000162409	5531	PRKAA2	protein kinase, AMP-activated, alpha 2 catalytic subunit	5563	1	n/a	n/a	1.14e-01	1.825
1101065	ENSG00000176597	58218	B3GNT5	UDP-GlcNAc:betaGal beta-1,3-N-acetylglucosaminyltransferase 5	84002	3	n/a	n/a	1.14e-01	1.916
1089055	ENSG00000100056	8168	DGCR14	DiGeorge syndrome critical region gene 14	8220	22	n/a	n/a	1.14e-01	1.406
1087183	ENSG00000012504	9827	NR1H4	nuclear receptor subfamily 1, group H, member 4	9971	12	n/a	n/a	1.14e-01	1.044
1102437	ENSG00000183775	36801	KCTD16	potassium channel tetramerisation domain containing 16	57528	5	n/a	n/a	1.14e-01	1.779
1096041	ENSG00000148606	10969	POLR3A	polymerase (RNA) III (DNA directed) polypeptide A, 155kDa	11128	10	n/a	n/a	1.14e-01	2.047
279901302	ENSG00000235530	0	AC087294.2	AC087294.2	0	17	n/a	n/a	1.14e-01	1.126
1094126	ENSG00000136104	55424	RNASEH2B	ribonuclease H2, subunit B	79621	13	n/a	n/a	1.15e-01	1.345
1102486	ENSG00000184007	8022	PTP4A2	protein tyrosine phosphatase type IVA, member 2	8073	1	n/a	n/a	1.15e-01	1.382
1096784	ENSG00000155100	31113	OTUD6B	OTU domain containing 6B	51633	8	n/a	n/a	1.15e-01	1.587
279953770	ENSG00000241095	0	RP11-657G2.1	RP11-657G2.1	0	3	n/a	n/a	1.15e-01	2.806
1097441	ENSG00000160471	79089	COX6B2	cytochrome c oxidase subunit VIb polypeptide 2 (testis)	125965	19	n/a	n/a	1.15e-01	1.319
279800723	ENSG00000226556	0	RP13-479F17.2	RP13-479F17.2	0	X	n/a	n/a	1.15e-01	1.054
280081315	ENSG00000255119	0	RP11-655M14.12	RP11-655M14.12	0	11	n/a	n/a	1.15e-01	1.168
1090849	ENSG00000111785	34477	RIC8B	resistance to inhibitors of cholinesterase 8 homolog B (C. elegans)	55188	12	n/a	n/a	1.15e-01	1.421
1102802	ENSG00000185274	41010	WBSCR17	Williams-Beuren syndrome chromosome region 17	64409	7	n/a	n/a	1.15e-01	4.845
279967798	ENSG00000242609	0	RP11-398A8.1	RP11-398A8.1	0	3	n/a	n/a	1.15e-01	1.689
1094514	ENSG00000138071	9952	ACTR2	ARP2 actin-related protein 2 homolog (yeast)	10097	2	n/a	n/a	1.15e-01	1.556
1091236	ENSG00000114861	26831	FOXP1	forkhead box P1	27086	3	n/a	n/a	1.15e-01	1.889
1095902	ENSG00000147457	60098	CHMP7	charged multivesicular body protein 7	91782	8	n/a	n/a	1.15e-01	1.391
279979928	ENSG00000243899	0	BMS1P7	BMS1 pseudogene 7	0	10	n/a	n/a	1.15e-01	1.027
1090637	ENSG00000110076	9244	NRXN2	neurexin 2	9379	11	n/a	n/a	1.15e-01	2.028
280098853	ENSG00000256812	58500	CAPNS2	calpain, small subunit 2	84290	16	n/a	n/a	1.15e-01	1.038
1108730	ENSG00000237238	0	RP11-236F9.4	RP11-236F9.4	0	9	n/a	n/a	1.15e-01	1.290
1090627	ENSG00000110042	22975	DTX4	deltex homolog 4 (Drosophila)	23220	11	n/a	n/a	1.15e-01	2.683
279657987	ENSG00000199550	0	Y_RNA	Y RNA	0	11	n/a	n/a	1.15e-01	1.850
1087091	ENSG00000008735	23296	MAPK8IP2	mitogen-activated protein kinase 8 interacting protein 2	23542	22	n/a	n/a	1.15e-01	2.258
280075329	ENSG00000254746	0	RP11-958J22.1	RP11-958J22.1	0	11	n/a	n/a	1.15e-01	1.233
280031730	ENSG00000250896	0	RNPS1P1	RNA binding protein S1, serine-rich domain pseudogene 1	0	4	n/a	n/a	1.15e-01	1.618
280002186	ENSG00000248479	0	RP11-807H7.2	RP11-807H7.2	0	4	n/a	n/a	1.15e-01	1.685
1092041	ENSG00000121083	80087	DYNLL2	dynein, light chain, LC8-type 2	140735	17	n/a	n/a	1.15e-01	2.840
1088399	ENSG00000081087	28698	OSTM1	osteopetrosis associated transmembrane protein 1	28962	6	n/a	n/a	1.15e-01	1.709
1098908	ENSG00000166847	58717	DCTN5	dynactin 5 (p25)	84516	16	n/a	n/a	1.15e-01	1.701
279489069	ENSG00000178503	0	AC009530.1	AC009530.1	0	7	n/a	n/a	1.15e-01	2.376
279777014	ENSG00000224479	0	AC136289.1	AC136289.1	0	3	n/a	n/a	1.15e-01	1.084
280057052	ENSG00000253457	157123361	GS1-211B7.1	GS1-211B7.1	100507341	8	n/a	n/a	1.15e-01	2.184
279780341	ENSG00000224773	0	RP1-170D19.3	RP1-170D19.3	0	X	n/a	n/a	1.15e-01	1.931
1088164	ENSG00000075151	8603	EIF4G3	eukaryotic translation initiation factor 4 gamma, 3	8672	1	n/a	n/a	1.15e-01	1.861
1087963	ENSG00000069966	10534	GNB5	guanine nucleotide binding protein (G protein), beta 5	10681	15	n/a	n/a	1.15e-01	1.626
1098975	ENSG00000167103	79743	PIP5KL1	phosphatidylinositol-4-phosphate 5-kinase-like 1	138429	9	n/a	n/a	1.15e-01	2.035
279651055	ENSG00000198833	30946	UBE2J1	ubiquitin-conjugating enzyme E2, J1, U	51465	6	n/a	n/a	1.15e-01	1.473
1096724	ENSG00000154611	80313	PSMA8	proteasome (prosome, macropain) subunit, alpha type, 8	143471	18	n/a	n/a	1.15e-01	1.071
1097539	ENSG00000161243	79148	FBXO27	F-box protein 27	126433	19	n/a	n/a	1.15e-01	1.270
280091829	ENSG00000255977	0	RP11-444J21.2	RP11-444J21.2	0	12	n/a	n/a	1.15e-01	1.634
1095822	ENSG00000146904	2026	EPHA1	EPH receptor A1	2041	7	n/a	n/a	1.15e-01	1.250
1099441	ENSG00000168930	36371	TRIM49	tripartite motif containing 49	57093	11	n/a	n/a	1.15e-01	1.025
1099079	ENSG00000167553	58982	TUBA1C	tubulin, alpha 1c	84790	12	n/a	n/a	1.15e-01	2.687
1090682	ENSG00000110497	34915	AMBRA1	autophagy/beclin-1 regulator 1	55626	11	n/a	n/a	1.15e-01	1.780
280075107	ENSG00000254729	0	XXbac-BPG116M5.15	XXbac-BPG116M5.15	0	6	n/a	n/a	1.15e-01	1.390
1100630	ENSG00000174238	5274	PITPNA	phosphatidylinositol transfer protein, alpha	5306	17	n/a	n/a	1.15e-01	1.519
1089227	ENSG00000100583	81505	SAMD15	sterile alpha motif domain containing 15	161394	14	n/a	n/a	1.15e-01	1.519
1101984	ENSG00000181904	79612	C5orf24	chromosome 5 open reading frame 24	134553	5	n/a	n/a	1.15e-01	1.887
1098425	ENSG00000164916	85815	FOXK1	forkhead box K1	221937	7	n/a	n/a	1.16e-01	1.900
1097266	ENSG00000159217	10495	IGF2BP1	insulin-like growth factor 2 mRNA binding protein 1	10642	17	n/a	n/a	1.16e-01	1.713
279844699	ENSG00000230502	0	CTD-2230M5.1	CTD-2230M5.1	0	X	n/a	n/a	1.16e-01	3.829
280000929	ENSG00000248375	0	RP11-177B4.1	RP11-177B4.1	0	4	n/a	n/a	1.16e-01	1.279
1098375	ENSG00000164715	22609	LMTK2	lemur tyrosine kinase 2	22853	7	n/a	n/a	1.16e-01	1.951
1089930	ENSG00000105173	893	CCNE1	cyclin E1	898	19	n/a	n/a	1.16e-01	1.393
1098246	ENSG00000164221	81147	CCDC112	coiled-coil domain containing 112	153733	5	n/a	n/a	1.16e-01	3.228
1090510	ENSG00000108960	23286	MMD	monocyte to macrophage differentiation-associated	23531	17	n/a	n/a	1.16e-01	3.277
280030466	ENSG00000250780	0	AL356423.1	AL356423.1	0	13	n/a	n/a	1.16e-01	1.022
1089579	ENSG00000102743	10021	SLC25A15	solute carrier family 25 (mitochondrial carrier; ornithine transporter) member 15	10166	13	n/a	n/a	1.16e-01	1.675
1106796	ENSG00000224512	0	AC021593.2	AC021593.2	0	17	n/a	n/a	1.16e-01	2.140
1087943	ENSG00000069275	41285	NUCKS1	nuclear casein kinase and cyclin-dependent kinase substrate 1	64710	1	n/a	n/a	1.16e-01	1.513
1088179	ENSG00000075391	9322	RASAL2	RAS protein activator like 2	9462	1	n/a	n/a	1.16e-01	1.857
1091778	ENSG00000119185	9140	ITGB1BP1	integrin beta 1 binding protein 1	9270	2	n/a	n/a	1.16e-01	1.410
1102690	ENSG00000184900	6572	SUMO3	SMT3 suppressor of mif two 3 homolog 3 (S. cerevisiae)	6612	21	n/a	n/a	1.16e-01	1.894
279907298	ENSG00000236107	0	AC010127.3	AC010127.3	0	2	n/a	n/a	1.16e-01	1.159
1098484	ENSG00000165152	58512	C9orf125	chromosome 9 open reading frame 125	84302	9	n/a	n/a	1.16e-01	2.590
1099493	ENSG00000169180	22969	XPO6	exportin 6	23214	16	n/a	n/a	1.16e-01	1.473
1098381	ENSG00000164743	81317	C8orf48	chromosome 8 open reading frame 48	157773	8	n/a	n/a	1.16e-01	1.698
1092211	ENSG00000122733	23104	KIAA1045	KIAA1045	23349	9	n/a	n/a	1.16e-01	4.862
1094771	ENSG00000139617	0	RP11-298P3.4	Uncharacterized protein	0	13	n/a	n/a	1.16e-01	1.438
1102902	ENSG00000185730	55745	ZNF696	zinc finger protein 696	79943	8	n/a	n/a	1.16e-01	1.520
1104545	ENSG00000198211	10234	TUBB3	tubulin, beta 3 class III	10381	16	n/a	n/a	1.16e-01	4.216
1086991	ENSG00000006125	160	AP2B1	adaptor-related protein complex 2, beta 1 subunit	163	17	n/a	n/a	1.16e-01	2.362
279793272	ENSG00000225898	0	AC002075.3	AC002075.3	0	7	n/a	n/a	1.16e-01	1.082
1102211	ENSG00000182912	0	C21orf90	chromosome 21 open reading frame 90	0	21	n/a	n/a	1.16e-01	1.378
279927467	ENSG00000237882	0	PPIAP13	peptidylprolyl isomerase A (cyclophilin A) pseudogene 13	0	10	n/a	n/a	1.16e-01	1.060
1088826	ENSG00000091972	4319	CD200	CD200 molecule	4345	3	n/a	n/a	1.16e-01	2.421
1098958	ENSG00000167005	10893	NUDT21	nudix (nucleoside diphosphate linked moiety X)-type motif 21	11051	16	n/a	n/a	1.16e-01	1.781
1101783	ENSG00000180745	78746	CLRN3	clarin 3	119467	10	n/a	n/a	1.16e-01	1.044
1088975	ENSG00000099364	33911	FBXL19	F-box and leucine-rich repeat protein 19	54620	16	n/a	n/a	1.16e-01	2.627
280024387	ENSG00000250301	0	AC061975.3	AC061975.3	0	17	n/a	n/a	1.16e-01	1.082
1089960	ENSG00000105290	330	APLP1	amyloid beta (A4) precursor-like protein 1	333	19	n/a	n/a	1.16e-01	2.079
279806340	ENSG00000227028	1014251	AC007254.3	AC007254.3	100128590	2	n/a	n/a	1.16e-01	1.376
1098140	ENSG00000163950	7838	SLBP	stem-loop binding protein	7884	4	n/a	n/a	1.16e-01	1.351
1087804	ENSG00000065491	34922	TBC1D22B	TBC1 domain family, member 22B	55633	6	n/a	n/a	1.16e-01	1.416
1092680	ENSG00000125977	8815	EIF2S2	eukaryotic translation initiation factor 2, subunit 2 beta, 38kDa	8894	20	n/a	n/a	1.16e-01	1.311
279841549	ENSG00000230244	0	AC004954.2	AC004954.2	0	7	n/a	n/a	1.16e-01	1.169
280010411	ENSG00000249176	0	RP11-304F15.5	RP11-304F15.5	0	17	n/a	n/a	1.17e-01	1.736
1087293	ENSG00000023287	9677	RB1CC1	RB1-inducible coiled-coil 1	9821	8	n/a	n/a	1.17e-01	1.401
1103276	ENSG00000187231	60040	SESTD1	SEC14 and spectrin domains 1	91404	2	n/a	n/a	1.17e-01	1.744
279804543	ENSG00000226887	1002788	ERVMER34-1	endogenous retrovirus group MER34, member 1	100288413	4	n/a	n/a	1.17e-01	1.236
279452249	ENSG00000174028	0	FAM3C2	family with sequence similarity 3, member C2 (pseudogene)	0	X	n/a	n/a	1.17e-01	3.165
1089835	ENSG00000104722	4715	NEFM	neurofilament, medium polypeptide	4741	8	n/a	n/a	1.17e-01	14.323
279980140	ENSG00000243914	0	CTD-2290C23.3	CTD-2290C23.3	0	5	n/a	n/a	1.17e-01	1.088
1093759	ENSG00000134198	9955	TSPAN2	tetraspanin 2	10100	1	n/a	n/a	1.17e-01	4.072
1104755	ENSG00000198822	2896	GRM3	glutamate receptor, metabotropic 3	2913	7	n/a	n/a	1.17e-01	4.209
1095689	ENSG00000145864	2545	GABRB2	gamma-aminobutyric acid (GABA) A receptor, beta 2	2561	5	n/a	n/a	1.17e-01	3.590
1094924	ENSG00000140598	55434	EFTUD1	elongation factor Tu GTP binding domain containing 1	79631	15	n/a	n/a	1.17e-01	1.707
280020510	ENSG00000249986	0	YWHAQP6	YWHAQ pseudogene 6	0	3	n/a	n/a	1.17e-01	1.781
279818289	ENSG00000228143	0	RP11-308N19.5	RP11-308N19.5	0	9	n/a	n/a	1.17e-01	1.582
[truncated: 1 more rows]
