# Supplementary material for: Identification of the Molecular Events Involved in the Development of Prefrontal Cortex Through the Analysis of RNA-Seq Data From BrainSpan
Source: ASN Neuro. 2019 Jun 18;11:1759091419854627. doi: 10.1177/1759091419854627 (PMC6582306; doi:10.1177/1759091419854627)
Supplement: Supplemental Material6 - Supplemental material for Identification of the Molecular Events Involved in the Development of Prefrontal Cortex Through the Analysis of RNA-Seq Data From BrainSpan [file Supplemental_Material6.zip › CBC/5/Columns.csv]

donor_id	donor_name	donor_age	donor_color	structure_id	structure_name	structure_abbreviation	structure_color	top_level_structure_id	top_level_structure_name	top_level_structure_abbreviation	top_level_structure_color
12885	H376.IV.53	19 pcw	00FFFF	10398	mediodorsal nucleus of thalamus	MD	B067A9	10390	thalamus	THM	E4CCE3
12288	H376.IV.50	24 pcw	00C2C2	10398	mediodorsal nucleus of thalamus	MD	B067A9	10390	thalamus	THM	E4CCE3
263195015	H376.V.53	37 pcw	31C291	10398	mediodorsal nucleus of thalamus	MD	B067A9	10390	thalamus	THM	E4CCE3
12365	H376.IV.51	21 pcw	00EBEB	10657	cerebellar cortex	CBC	89ADDB	10153	neural plate	NP	D7D8D8
12886	H376.IV.54	21 pcw	00D6D6	10657	cerebellar cortex	CBC	89ADDB	10153	neural plate	NP	D7D8D8
12288	H376.IV.50	24 pcw	00C2C2	10657	cerebellar cortex	CBC	89ADDB	10153	neural plate	NP	D7D8D8
12295	H376.V.50	35 pcw	36D6A0	10657	cerebellar cortex	CBC	89ADDB	10153	neural plate	NP	D7D8D8
263195015	H376.V.53	37 pcw	31C291	10657	cerebellar cortex	CBC	89ADDB	10153	neural plate	NP	D7D8D8
