# Supplementary material for: Identification of the Molecular Events Involved in the Development of Prefrontal Cortex Through the Analysis of RNA-Seq Data From BrainSpan
Source: ASN Neuro. 2019 Jun 18;11:1759091419854627. doi: 10.1177/1759091419854627 (PMC6582306; doi:10.1177/1759091419854627)
Supplement: Supplemental Material6 - Supplemental material for Identification of the Molecular Events Involved in the Development of Prefrontal Cortex Through the Analysis of RNA-Seq Data From BrainSpan [file Supplemental_Material6.zip › CBC/5/Expression.csv]

279856056	0.9163	1.1035	0.0000	1.0807	0.9448	0.8008	0.0000	0.0955
1105485	1.1653	1.2460	0.0897	1.1024	0.9524	1.0124	0.1247	0.1399
279789618	0.4956	0.5932	0.0000	0.6927	0.5313	0.6677	0.0000	0.0696
279786828	2.7015	3.4831	0.4597	3.0291	2.4782	2.9157	0.0000	0.4375
1088562	3.7135	3.8986	2.8035	3.5351	3.6150	3.7552	2.7178	2.7830
279858639	3.4890	2.9128	0.1610	3.0692	2.8302	3.5028	0.0000	0.4611
1096479	3.2699	3.2620	2.6687	3.3182	3.2644	3.2006	2.5704	2.6399
1104605	1.8350	1.6895	0.8617	1.8246	1.9697	1.6777	1.0327	0.8619
1094120	1.9043	2.2203	0.8917	2.1211	1.9324	1.9369	0.8797	0.8748
279801590	1.2748	1.4463	0.3044	1.2970	1.6461	1.1312	0.4458	0.1976
1088314	1.6307	2.2775	0.5375	1.9991	1.8195	2.0847	0.8042	0.7923
1095421	2.5626	2.7042	2.0452	2.9107	2.9014	2.7510	1.9607	2.1222
1091984	5.1366	5.7312	3.2001	4.8230	5.0931	4.9545	3.4455	3.2143
1089763	3.9914	3.6109	0.2941	2.8117	2.6960	3.0588	0.8316	0.7000
1086918	2.4592	3.1742	1.6721	2.7948	2.7567	2.8349	1.9338	1.7621
1091562	3.0551	3.6412	1.4863	2.8119	2.5469	2.8949	1.1419	1.4466
279824152	0.2528	0.2039	0.0000	0.2361	0.1559	0.1563	0.0000	0.0449
1098736	3.5026	4.1026	2.4673	3.6351	3.5533	3.7531	2.5134	2.7420
1096671	1.2883	1.6264	0.0307	1.7012	1.4319	2.1642	0.0112	0.0291
1090863	3.0620	3.3206	2.4939	2.8825	3.1812	3.0395	2.4991	2.4029
1096433	3.1983	3.8812	2.1690	3.4130	3.4664	3.7209	2.5436	2.1511
1094104	0.9896	1.2615	0.2467	0.8626	0.8059	0.8518	0.0587	0.2194
1091042	4.8290	5.8311	3.0806	4.8377	5.1499	5.1280	2.7870	3.4423
279889163	0.4507	0.2486	0.0014	0.4758	0.5158	0.3831	0.1028	0.0032
1102576	3.5192	4.1365	1.5171	3.2286	3.0287	3.5454	1.6421	2.0247
1091199	4.4578	3.9457	2.8010	3.9196	4.0552	3.4929	2.5283	2.8365
280022094	1.7645	1.9042	0.3100	1.3773	1.6572	2.0506	0.7082	0.6433
280118690	1.2869	2.0093	0.1221	1.4040	1.4051	1.6297	0.5268	0.1564
1099897	3.2881	3.3956	2.1193	3.5491	3.2485	3.0291	1.6974	1.9113
1099503	4.3469	4.2321	0.7190	3.3599	2.8173	3.3206	0.2676	1.1024
1091872	2.7458	4.0383	0.8576	3.0815	3.0208	3.5651	0.8518	1.1121
1089635	3.3516	3.7429	1.8482	3.9771	4.0351	4.5147	2.2594	2.2545
1100617	3.6392	3.9899	2.6017	3.3694	3.8516	3.5775	2.3477	2.7289
1088187	6.6354	6.5982	4.7346	6.0792	6.6225	6.7352	4.9511	5.2468
1100711	4.1895	4.2115	2.2357	4.9463	5.1068	5.6209	2.4190	1.9836
279817250	3.3771	3.9314	2.1651	2.9636	3.6902	3.6438	1.9770	2.3471
280061556	1.6299	1.6571	0.7729	1.4445	1.3224	1.5282	0.5686	0.8173
1087927	3.9091	4.7220	2.8151	4.3102	4.4967	4.4344	2.8561	3.2345
1090823	3.7826	4.1490	2.7085	3.7677	3.7210	3.9168	2.4760	2.7868
1101952	4.1770	4.6141	2.6496	3.7369	4.0337	4.3290	2.3746	2.8170
1088288	4.5497	5.1080	3.4891	4.5173	4.5931	5.1174	3.4328	3.7952
1096577	2.7208	3.5211	1.3454	3.7935	3.3165	3.4491	1.1183	1.7720
1103881	1.8768	3.0792	0.6053	2.3652	2.2814	2.9224	0.0562	0.6824
1105746	5.4114	4.8905	3.6090	4.7085	4.6895	4.8646	3.8768	3.8607
1095686	4.5686	5.1382	3.6981	4.7760	4.8561	5.1126	3.8809	3.8431
1089628	1.4623	1.6458	0.7956	1.3881	1.5863	1.5675	0.7771	0.9454
1092449	4.5206	4.8219	3.9064	4.2883	4.7013	4.6232	3.7924	3.6744
1087382	2.5466	2.9607	1.9022	2.7876	2.5707	2.7115	1.8853	2.1180
1099558	1.8294	1.6598	0.5374	2.1865	1.6653	1.2798	0.1097	0.3028
279793797	1.4484	1.7470	0.1004	1.3370	1.0001	1.1884	0.0858	0.3630
280033576	1.3176	1.3579	0.3090	1.2242	0.8999	1.0349	0.5440	0.3908
1092602	2.1928	2.0772	0.3934	1.5243	1.5082	1.6253	0.4161	0.5862
1099658	2.5299	2.9591	0.1625	2.4421	1.8771	2.2943	0.2276	0.7256
1094304	4.1372	4.2275	2.8591	3.7151	3.9217	3.9163	3.1869	2.9709
1098283	3.8753	4.6030	2.7007	3.6765	3.9057	4.0186	2.8569	2.4957
1097939	1.0180	0.9647	0.5604	1.1363	1.2493	1.1597	0.5234	0.6681
1103493	1.8952	2.1926	0.8503	2.0427	2.0676	2.5965	0.7474	1.0898
279834455	3.2536	3.3943	2.8102	3.3848	3.1656	3.2104	2.7841	2.9225
1091434	2.7265	3.5053	1.8459	3.0092	2.9879	3.0343	1.7876	2.0266
1096668	2.9325	3.1094	2.5458	3.1388	2.9387	3.0102	2.6623	2.6599
1095619	5.2677	5.5306	2.8813	5.1919	4.6005	4.4867	3.0527	3.3377
1091168	3.4829	3.6448	2.5904	3.6176	3.8079	3.9612	2.5678	2.8880
1087516	2.8407	3.1509	0.9490	1.9627	2.0715	2.6381	0.5122	0.8923
1090599	3.9289	3.9835	3.0716	3.7854	3.6766	3.9790	2.7744	2.8419
1092388	3.1115	3.1881	2.5590	3.2275	3.2123	3.5812	2.5063	2.5998
1094147	1.6638	1.7576	1.2140	2.0234	1.7666	1.6821	1.3034	1.3482
1093334	5.1434	4.4953	2.4188	3.9524	3.9419	4.0328	2.3903	2.7497
1103261	5.4501	5.8995	2.4683	4.6541	4.5749	5.0407	2.3060	3.1786
1101029	4.3682	4.6880	2.8223	3.7142	4.2441	4.2082	3.1257	3.1596
1090972	2.5733	3.7634	1.4218	2.6933	2.7178	3.0206	1.0679	1.5873
279957554	4.6778	5.0049	3.6487	4.3957	4.7239	4.5741	3.2822	3.6641
1094825	1.1174	0.7310	0.1474	1.2975	1.4442	1.0417	0.2176	0.0635
1090564	3.6817	3.8475	2.5558	3.1686	3.2443	3.2990	2.1854	2.1745
1102110	4.8294	5.3423	3.3536	4.3901	5.5124	5.3566	3.8131	3.7291
1102627	7.5282	7.5976	6.4860	6.9453	7.4000	7.8352	6.0161	6.1794
1098153	2.9114	2.6042	2.1296	2.4094	2.5377	2.5757	1.9025	1.9783
1093688	1.9067	1.3384	0.3678	1.0771	1.1176	1.3203	0.2160	0.1250
1086992	3.8967	2.9428	0.9337	2.5936	2.7703	2.6864	0.1051	0.8846
1096290	2.1687	2.1732	1.5504	2.3915	2.3678	2.1909	1.5550	1.7614
1089826	3.2354	4.2637	2.0770	3.5351	3.5788	4.0721	2.1782	2.6089
1086927	2.3341	2.7287	1.8353	2.7157	2.8808	2.6752	1.7745	2.0722
1088810	4.5798	4.7309	3.7620	4.3389	4.7832	4.7550	3.6322	3.9586
1095677	0.7280	0.8377	0.2063	0.6039	0.5445	0.4613	0.0189	0.1133
279735887	5.0643	5.6819	3.5362	4.3496	4.9727	5.1694	3.3084	3.7282
1099228	3.1225	3.6536	0.7282	3.1250	4.1102	2.5700	0.2719	1.3210
1093471	4.1174	4.6003	3.6597	4.4172	4.5801	4.3724	3.7770	3.8572
1087808	4.4703	4.9180	3.6454	4.2500	4.4194	4.4771	3.7974	3.4516
1094827	2.6319	3.4157	1.8821	2.7554	3.0138	3.1862	1.8657	2.1815
1090141	2.3775	2.7678	0.6439	2.3355	2.0472	2.4018	0.8788	1.1796
1088323	2.7790	3.0161	0.8844	2.8380	2.4023	2.0241	1.0763	1.4569
1097919	0.4273	0.3695	0.0458	0.3399	0.2816	0.4786	0.0974	0.1570
279819851	1.6378	1.5645	0.5548	1.3215	1.2148	1.1729	0.4867	0.7773
1087584	0.9905	0.9185	0.3949	1.1427	1.2438	1.2159	0.5516	0.6299
1094094	4.3694	4.8426	3.2058	4.2239	4.5431	4.6761	3.3936	3.6447
280127939	3.5349	4.1568	1.1720	3.0976	2.7071	3.0031	1.6893	1.4754
279762681	1.3615	2.0780	0.0000	1.5885	1.3574	2.2086	0.0000	0.0000
1092944	3.8550	4.1987	1.1136	4.0388	3.7312	4.0328	0.5340	1.1124
1087098	3.0839	3.7981	2.3671	3.2188	3.3042	3.4119	2.3923	2.6090
1096256	4.5581	5.1737	3.4515	4.2955	4.7616	4.9903	3.7060	3.7456
1089554	4.3182	3.9027	3.2586	3.8824	4.2048	3.8382	3.4050	3.1064
1096525	2.9850	3.5707	1.3455	4.3138	4.0288	3.6636	1.4077	2.1224
1088438	2.7523	3.4200	1.7921	2.6786	2.7059	2.9424	1.6988	2.0761
1091757	3.5521	3.9003	2.8829	3.5162	3.6532	3.3523	2.7957	2.5456
1095281	2.4614	2.2834	1.8090	2.3128	2.0952	2.5794	1.5864	1.7851
1100796	4.5402	5.2080	3.9629	4.7353	4.9981	5.0656	4.0144	4.2293
1096308	2.6728	2.9334	0.9714	2.0669	2.0270	2.5082	1.2978	1.3568
1091108	3.7423	4.0873	2.6465	3.6200	3.8039	3.5793	2.9936	2.6262
1098940	3.0827	3.7337	2.6412	3.2673	3.7442	3.8654	2.2996	2.5197
1090380	3.1815	4.0225	2.5718	3.3681	3.6539	3.7840	2.4075	2.6746
1105546	2.6783	2.4210	1.8574	2.8782	2.7371	2.4674	1.9473	2.1173
1105025	1.1531	0.8993	0.4081	1.1100	1.0170	1.0741	0.4827	0.6172
1092740	3.9514	4.2993	3.3030	3.8196	3.8620	3.9756	3.5077	3.4315
279847129	1.3000	1.0379	0.0800	1.0621	0.9968	1.2856	0.0371	0.3649
1094494	2.0352	2.2720	1.3493	2.0534	1.9216	1.8562	1.2840	1.0432
1093164	1.5911	1.8258	1.1316	1.5658	1.4780	1.3918	1.1225	1.0004
1095146	5.3409	5.8001	4.3508	5.0088	5.6198	5.6713	4.4778	4.3995
1093985	3.5823	3.0869	2.7670	3.6147	3.7537	3.4878	2.6254	2.7624
1089434	3.6261	4.4843	2.9580	3.7595	3.9670	3.9015	2.8429	2.7830
280021768	2.6528	2.3013	1.7336	2.6684	3.0574	2.2052	1.3121	1.4645
1095075	5.0356	5.3128	3.4860	4.5871	4.4798	5.0122	3.6199	3.9734
1103087	3.1609	3.6124	2.6393	3.4432	3.7154	3.8721	2.7100	2.8357
279858276	0.3278	0.4044	0.0000	0.2366	0.4874	0.3426	0.0000	0.1177
279900427	2.3550	3.0043	0.7132	1.9379	1.6683	2.5351	0.0000	0.6346
279016288	4.1433	4.0027	2.3671	3.3542	3.4252	3.5368	2.3923	2.7919
1095789	0.8567	1.1815	0.5173	0.9934	0.8055	1.1493	0.5462	0.3601
1091282	2.9676	3.3607	2.4639	2.7403	3.1473	3.1043	2.4081	2.2274
1087360	5.1424	5.5295	4.6419	5.0951	5.3136	5.4685	4.6733	4.7536
1095294	4.4102	5.1728	2.8097	5.6168	5.3888	5.8888	3.4695	3.6494
1092493	2.8019	2.9320	1.9448	2.8747	3.1304	2.8860	2.1916	2.2111
279592112	1.6453	2.0950	1.0443	2.1672	1.8807	2.7485	0.7914	1.0467
1090795	4.2678	3.4123	2.6514	3.8050	3.8777	3.5888	2.6198	3.0048
1100530	4.6982	5.2797	3.1831	4.4019	4.6772	4.6373	3.6123	3.7015
1100265	1.6142	2.1657	1.1625	1.6295	2.2024	1.8203	1.1952	0.9965
1102850	2.9875	2.8441	1.7250	2.9575	3.3385	2.8578	2.0489	2.1296
279725262	2.4485	1.7200	0.8424	2.7576	2.7435	1.5871	0.3720	0.5840
1098222	1.5759	0.9541	0.5918	1.6353	1.8384	1.7581	0.4519	0.7395
1096309	2.5264	2.9348	1.0090	2.9210	3.0561	2.5354	1.0792	1.5862
1100783	0.5428	0.3720	0.1655	0.4494	0.4778	0.2635	0.0688	0.1537
1088557	6.6880	7.2961	4.9708	6.0302	6.5033	6.5998	4.9796	5.0399
1099551	0.5603	0.6150	0.0000	0.3641	0.2671	0.5039	0.0204	0.0000
1087683	1.8928	2.7015	0.1288	1.6163	1.3623	1.5552	0.1800	0.2195
1098582	3.7769	4.7980	2.6506	3.8499	4.0779	4.5409	2.9331	3.2058
279845739	3.7423	4.1493	2.3671	3.2601	3.9205	4.0054	2.5149	2.8760
1092126	3.0537	3.3577	1.9827	3.4336	3.0287	3.3351	2.0068	2.3762
1096851	2.5461	2.3374	1.9592	2.7351	2.7614	2.3323	1.9018	2.0455
1087885	1.3930	1.5270	0.9536	1.7575	2.0603	1.9676	0.8432	1.1208
1108515	0.0730	0.1546	0.0321	0.1104	0.0718	0.1181	0.0000	0.0203
279900695	2.4583	2.3715	1.8090	2.1191	2.2830	2.1702	1.9609	1.9155
1101832	3.2861	3.6758	2.8154	3.6894	3.8749	3.9077	3.0752	3.0716
280060132	2.4229	2.5316	0.3077	1.5973	2.4780	3.5322	0.0000	0.8679
1100798	3.8527	4.7745	1.6191	3.2767	3.2288	3.5404	1.6838	2.3808
1104731	2.6253	3.7610	1.9489	3.2001	3.3703	3.7951	1.6962	2.3495
279720727	0.4301	0.4018	0.0000	0.4606	0.7858	0.4889	0.0000	0.1813
1087497	2.9707	3.3961	2.2850	2.8989	2.9715	3.1987	2.0960	2.4552
1091514	4.6991	5.1333	3.6319	4.1603	4.7215	4.5677	3.6477	3.7705
1097099	2.7110	2.5480	2.1852	2.5111	3.0248	2.9658	1.8938	2.1683
1088121	3.0166	3.8339	2.3919	4.0898	3.8644	4.0391	2.3128	2.5718
1090856	3.2034	3.3719	3.0720	3.3902	3.6508	3.5459	2.8885	2.9448
1104829	1.8597	1.7122	0.9711	1.9328	1.9453	1.6668	1.2761	1.1106
1094572	1.1582	1.4331	0.4517	0.9276	1.0409	0.8493	0.2612	0.5460
1103147	1.4279	2.1652	0.5136	1.7212	2.0482	1.8015	0.7636	1.0288
1104591	3.7650	4.3472	2.0479	3.3104	3.4627	3.7237	1.9097	2.5667
1087997	3.2702	3.8242	2.4084	3.5705	3.4103	3.9553	2.3576	2.7948
1098498	3.0733	4.2473	1.2413	2.4708	2.6725	3.5688	0.6795	1.6190
1089201	2.6210	2.7699	1.5567	3.1532	3.1052	3.0749	1.2751	1.8593
1099488	3.9793	4.3785	2.8219	3.5560	3.8816	4.1124	3.2639	2.9854
1087651	5.7773	6.2292	4.1369	5.1854	5.1141	5.6145	4.4709	4.4123
279772392	1.2912	0.7657	0.4532	1.1255	1.4474	1.1459	0.3527	0.5284
1092798	0.9609	0.8102	0.3164	0.9957	0.9444	0.9253	0.0768	0.2455
1089332	5.5412	5.8175	4.2041	4.8398	5.2364	5.4611	4.5060	4.5791
1089244	6.2728	5.9028	5.5409	5.7843	6.2574	5.9500	5.4691	5.3320
1094548	2.2808	2.7593	1.7878	2.1510	2.4099	2.3726	1.5220	1.3956
1092882	1.3950	1.4722	1.0260	1.6010	1.6814	1.6158	1.1872	1.2157
1092200	3.0866	3.3402	2.5877	2.9729	3.4351	3.3027	2.6059	2.8259
1099457	1.6111	1.5808	1.1575	1.8201	1.9801	1.7333	1.1916	1.1737
279951669	0.0602	0.1612	0.0000	0.1470	0.1228	0.1681	0.0000	0.0000
1096392	2.2823	2.8716	1.4330	3.4190	3.3772	2.8262	1.7243	1.8864
1105198	3.9239	3.7696	3.1342	4.0266	4.5720	4.1495	3.3585	3.4293
1096601	3.3633	3.8816	1.4408	2.9014	2.6133	2.7991	1.8080	1.9780
1096464	2.1863	2.8011	1.4207	2.7657	2.7640	3.0442	1.6017	1.9398
279963438	2.0305	2.5851	1.4812	2.6194	2.6425	2.8776	1.6002	1.6599
1108660	2.5414	2.5710	2.1032	2.2401	2.5342	2.7472	1.9187	2.0510
279962615	0.5590	0.9493	0.0000	0.6911	0.6637	1.0829	0.0000	0.0000
1092957	3.3611	3.7686	2.6614	3.2119	3.2435	3.7536	2.8655	2.6293
279831879	2.0040	1.4618	0.2183	1.5575	0.8788	1.4878	0.2349	0.3284
1099244	3.9612	3.8975	1.7047	3.4781	3.9800	4.7660	0.7693	1.7371
279838077	3.6597	4.3474	2.7975	3.6394	4.1996	4.2325	2.5997	3.1167
1088160	1.2036	1.2083	0.2088	0.6349	0.6312	1.0642	0.0701	0.2253
1100143	3.0652	3.2365	1.6028	2.3599	2.3724	2.3859	1.2784	1.6824
1099654	3.9874	4.1045	1.4130	2.6983	2.3451	2.7852	0.4072	1.1216
279829341	5.9452	6.4579	5.4494	6.2451	6.5465	6.6968	5.5924	5.7847
1094135	4.3035	4.5829	3.7573	4.0161	4.4025	4.4059	3.7852	3.6831
1087393	3.5014	4.1725	2.5919	3.6095	3.6815	3.9594	3.0766	2.7254
1093498	0.5808	0.6529	0.2554	0.3490	0.4112	0.6087	0.1465	0.1387
1100110	2.4753	3.0769	1.7014	3.1378	3.1840	3.2139	2.1645	1.9826
1094853	3.9761	4.0317	3.4992	4.0568	4.5811	4.1824	3.4063	3.6265
1094743	1.9681	2.6067	1.5283	2.6869	2.3768	2.6197	1.7710	1.6690
1102039	0.2266	0.2822	0.0516	0.1329	0.1793	0.2544	0.0431	0.0292
1106946	0.3986	0.2550	0.1503	0.2817	0.3289	0.4260	0.1129	0.1696
1100026	2.7406	2.7777	2.1043	3.0009	2.9585	2.9055	2.2818	2.3680
279962229	2.8221	2.8952	1.3236	2.6346	2.8507	2.2407	1.5199	1.8588
1090011	1.6225	1.7717	0.4692	1.4179	1.4270	1.8976	0.5306	0.9033
1098285	1.1106	1.2596	0.6564	1.7461	1.7740	1.6134	0.6156	0.7923
1099438	3.2553	3.1889	2.6286	3.2044	3.3639	3.4625	2.7583	2.8846
1106936	1.3594	2.1714	0.1007	1.0715	1.0310	1.4697	0.0000	0.3589
1088354	3.4404	3.7942	0.9215	2.8650	2.6584	2.8179	1.5646	1.7025
1094396	1.5492	1.3185	1.0374	1.4979	1.2684	1.4232	1.0469	1.0908
1103148	0.4831	0.8544	0.3630	1.1126	0.8769	0.8494	0.2157	0.1000
1100732	2.2745	2.2818	1.6511	2.8641	2.3810	2.2083	1.7712	1.5683
279910481	1.3331	1.4094	0.3146	2.4143	1.9561	2.2022	0.6581	0.8483
1105074	0.9528	0.8234	0.3893	1.3766	0.9383	0.9576	0.3389	0.4371
1098440	3.2731	4.4614	1.7692	3.1691	3.1860	3.3404	1.9883	2.1284
1104186	2.1738	2.1213	1.9792	2.2645	2.3036	2.1894	1.8376	1.9284
1102884	2.6307	3.2851	2.1827	3.0562	2.8179	2.8994	2.2029	2.4313
1098655	2.9413	3.7319	1.2737	4.9522	4.5477	5.1004	0.6009	2.1035
1086881	4.9601	5.8435	3.7959	4.3094	4.9615	4.9990	3.3732	3.7388
1096080	3.1578	2.9847	1.9857	2.6071	2.4658	2.6514	1.4744	1.5506
1097151	4.5466	3.5781	2.9093	4.7857	4.6895	4.3852	3.3162	3.1718
279787776	1.1861	1.5551	0.4466	1.0977	0.8381	1.1876	0.3895	0.4967
1087018	5.3507	4.7291	4.0565	4.7235	5.0644	4.8061	4.2491	4.2606
1098423	4.2613	3.5147	2.9455	3.5686	3.9049	3.6769	2.8315	2.9717
1097791	0.6718	0.7500	0.1986	0.4758	0.5723	0.5705	0.3355	0.1521
1105383	2.4739	3.2312	1.6493	2.3260	2.4647	2.7754	1.6565	1.8975
1100912	2.1839	1.8904	1.4476	2.4891	2.2303	2.0941	1.4095	1.7093
1090361	2.7656	2.6851	2.2348	2.8038	3.1223	2.8916	2.4018	2.4656
1096644	2.4601	3.0872	1.9223	2.5078	2.5931	3.0655	1.6787	2.0741
1086945	2.2016	2.7107	1.7642	2.6178	2.9900	2.8707	1.3133	1.7714
1093909	3.0754	3.1835	1.9220	2.6422	2.9425	3.0031	2.2934	2.2323
1097213	3.1054	2.1912	0.9597	2.0133	2.1513	2.1671	1.3129	1.2907
1095533	2.8073	1.9598	0.1586	2.3882	2.3459	2.7605	0.8238	0.8568
279725210	7.5990	7.0568	4.9013	6.5333	7.0736	6.7721	5.7024	5.4345
279719789	3.1690	3.7460	2.7472	3.2382	3.9304	3.8220	2.5062	2.8248
1101718	0.5058	0.4812	0.1825	0.6304	0.6339	0.5951	0.2910	0.3233
1096248	0.4857	0.9800	0.1763	0.7543	0.7905	0.6832	0.1953	0.2011
1105326	2.0706	2.0436	1.0941	2.2018	3.3219	3.0869	0.8029	0.7833
1093995	5.7333	5.6201	3.5269	4.5076	4.6251	4.9038	3.2543	3.2483
1099771	1.0014	1.6872	0.2225	1.9350	2.3766	2.3159	0.0296	0.0898
1094500	2.6523	3.6596	1.8022	3.1324	3.0233	3.4741	1.5772	2.1752
1089363	2.5062	2.8655	1.8511	2.4979	2.2199	2.6325	2.0036	1.9067
1091043	2.7196	3.5140	2.3661	3.0139	3.3238	3.0078	2.0879	2.4210
1094314	2.6896	3.2882	2.1971	2.9561	3.2819	3.2161	2.4384	2.4913
1100097	2.8826	3.0626	2.4329	3.2914	3.4186	3.1785	2.2835	2.6361
1088364	0.6571	0.8785	0.1370	0.5268	0.4454	0.3883	0.0000	0.0977
1100405	2.0002	2.3109	1.4397	1.9411	2.2808	2.4975	1.5281	1.5903
1088386	7.8046	8.0478	6.6211	7.1397	7.5204	7.5586	6.6799	6.6053
1100670	2.4064	2.4954	0.3218	2.9516	2.2133	2.8447	0.8906	1.0943
1098049	2.7624	2.5482	0.3483	1.4828	1.8348	1.6933	0.4948	0.9410
1088408	0.5689	0.3209	0.0725	0.4613	0.2544	0.4651	0.0000	0.0278
1087217	4.5326	4.9270	3.7896	4.5855	4.8135	4.9836	3.9907	4.1471
1095776	2.4884	2.3340	1.1939	2.2120	2.2624	1.7933	1.4965	1.5110
1087918	6.2016	6.9625	2.7371	4.8974	4.7862	5.6385	3.0682	3.8359
1095202	5.7196	5.8496	2.5497	4.2150	4.1377	4.6107	1.3769	2.4594
1091902	1.5562	0.8194	0.4330	0.8340	1.1820	1.1182	0.1850	0.4109
1095520	3.9425	4.4633	2.6153	3.4365	3.6840	3.7779	2.7419	3.1023
1096850	4.5345	5.2876	1.9665	4.5724	4.3957	5.0221	1.8466	2.7914
1100955	1.6984	1.7969	1.2861	1.5488	2.0454	1.8466	1.3637	1.0978
1087019	3.4370	3.7967	3.3077	3.8573	3.8220	3.8324	3.1442	3.3169
279773946	1.9497	2.0056	1.6556	2.2456	2.4799	2.6154	1.4507	1.4269
1104677	7.7008	8.4973	6.2711	8.0669	7.9773	8.6320	6.7710	7.0151
279983921	1.9563	2.4926	1.2995	2.6866	2.4807	2.7306	1.7181	1.5688
1088404	5.4257	5.9103	3.7422	4.7142	4.6991	5.2994	4.0865	3.8592
280023118	2.6127	2.9001	2.2514	2.9353	3.2885	3.0786	2.2389	2.4861
1103574	1.4941	1.5972	0.4905	0.8463	1.1386	1.2475	0.3062	0.4455
1096347	1.4698	1.8485	1.1169	1.7618	1.9722	1.7685	1.2444	1.3377
1103098	4.1430	5.3303	2.0631	3.9537	4.0027	4.4087	2.8339	2.7436
280026341	3.1210	3.3308	2.0499	2.5424	3.5301	3.2435	2.4392	2.1545
280000986	5.0051	5.9489	2.8439	4.7719	4.6468	5.4646	2.8529	3.7641
1090890	1.1304	0.9269	0.1174	1.1682	0.6062	0.5933	0.3603	0.1948
1105340	5.1459	6.0860	2.9826	4.9316	4.8043	5.6102	2.9784	3.9035
1089458	0.5112	0.5096	0.1404	0.4856	0.2658	0.3012	0.0000	0.1327
280070774	2.8521	4.3275	1.8968	3.5681	3.5074	3.9502	1.9828	2.5876
280122580	0.9897	0.3796	0.0493	1.0447	0.7261	1.0994	0.0000	0.0000
1090872	2.6339	3.2605	1.6650	2.9045	3.0673	3.2934	2.2292	1.9912
1097382	3.7755	3.5459	1.1411	2.3814	2.5010	2.5538	1.1453	1.7403
1105336	5.1211	6.0631	2.9543	4.8688	4.7523	5.5668	2.9660	3.8810
279812689	4.1254	5.2461	2.9180	4.4497	4.4288	5.0376	3.0119	3.6282
1094498	3.9447	4.0237	2.9671	3.3487	3.4451	3.6423	2.8420	2.9193
280010188	5.1836	6.1234	3.0445	4.9354	4.8351	5.6461	3.0104	3.9420
1088823	3.1945	3.5927	1.2359	2.7634	3.1993	3.2816	1.9332	1.8104
1088205	5.1177	6.1767	3.7205	4.8567	5.0979	5.3720	3.8013	4.3711
1102883	3.6988	3.0716	1.4906	2.8999	3.0054	4.1625	2.2828	1.6383
279746340	2.8535	2.8847	1.9336	2.8591	2.6909	2.9853	1.6848	2.0314
1105011	2.4234	1.9401	1.5462	2.2628	2.4850	2.1706	1.5084	1.5144
1100759	2.7094	3.1881	1.8356	3.2469	3.3584	3.2817	2.1126	2.3255
1093472	3.4738	3.9483	3.2227	3.8191	3.8945	4.3353	2.9793	3.2349
279481228	0.5278	0.8382	0.3009	1.2429	1.0373	0.6113	0.0000	0.1016
279959948	0.1906	0.2581	0.0000	0.2053	0.1025	0.1354	0.0000	0.0000
1106291	2.5645	3.2447	2.0549	3.0119	3.5227	3.1140	2.0657	2.4524
1103787	3.2292	3.9687	2.7780	3.6148	3.9749	3.8861	2.8764	3.1446
1089774	2.6272	2.7531	2.0273	2.2463	2.7212	2.5596	2.0710	2.1503
1090415	2.8040	2.8366	2.3215	2.6605	3.1390	2.8723	2.2029	2.4469
279719338	0.3092	0.5282	0.1020	0.3321	0.4139	0.4149	0.2178	0.1868
1088476	4.6916	5.4656	3.5526	4.4244	4.6779	4.9929	3.1008	3.8137
280022212	5.1595	6.0990	3.0282	4.9277	4.8420	5.6133	3.0260	3.9331
1090704	2.3136	2.6523	1.9943	2.7950	2.6751	2.7607	2.2292	1.9209
1091285	5.0208	5.0445	3.6436	4.4688	5.1385	5.0056	4.1119	4.0753
1092439	0.8487	0.3605	0.1170	1.0289	1.0681	0.7383	0.0000	0.1782
279763946	1.6205	1.5343	1.3162	1.8371	1.8657	1.5647	1.1560	1.0503
1091259	3.5691	4.1871	2.8621	3.5258	3.9042	4.1269	3.1189	3.2375
1100497	4.4228	4.3403	3.0943	3.4367	4.1712	3.9405	2.7533	3.2667
279781534	1.7085	1.5766	0.9258	2.3768	2.4808	1.9031	0.9043	1.0698
279828189	0.3035	0.2854	0.1544	0.3910	0.3148	0.2491	0.2023	0.1922
1096334	4.3479	4.5927	3.8815	4.2320	4.6023	4.7600	3.8146	3.9551
1105037	4.0745	2.5012	0.7177	3.7872	3.3022	3.2252	1.6857	1.5948
1098860	6.5130	6.9181	5.4751	6.1188	6.1431	6.5598	5.6337	5.7724
1092987	4.8649	5.2845	3.5830	4.5880	4.4590	4.6269	3.1575	3.8111
1091454	5.0995	3.3955	1.5502	3.8938	3.5550	2.8568	1.3743	1.7657
1087615	4.2338	4.4515	3.5592	4.5702	4.8320	4.6934	3.8952	3.9312
279979218	0.1056	0.2091	0.0300	0.0949	0.1545	0.1840	0.0000	0.0551
1093563	0.6936	1.3934	0.1069	1.4178	1.0991	1.8985	0.0564	0.4865
280041949	5.1740	6.1175	3.0046	4.9331	4.8095	5.6256	3.0063	3.9210
1090267	2.7824	3.1135	2.3236	2.4696	2.6945	2.9113	2.1307	2.1639
1094550	2.1506	3.1411	0.7918	1.6770	1.9137	2.7286	0.6239	1.1036
1105334	5.1549	6.0927	2.9860	4.9024	4.7834	5.5955	3.0048	3.9062
1099961	4.3974	4.4686	3.6035	4.2071	3.9659	4.4086	3.6454	3.8905
1094411	0.6649	0.6273	0.1135	1.2253	1.1709	1.2471	0.2533	0.2155
1088058	2.7294	3.3755	1.8452	2.5928	2.7201	2.8262	1.4323	1.9885
279822598	5.0288	5.1393	4.4517	4.7122	5.3014	5.0822	4.4493	4.5518
1087564	2.5094	3.1088	2.0347	2.5471	2.6550	2.9321	1.8434	2.2219
1095239	3.3575	3.5551	2.6179	3.6759	3.8371	3.9006	2.4855	2.9636
1102679	3.0946	2.7343	2.3897	2.6598	3.0361	2.6992	2.2488	2.4077
279816949	0.1864	0.3332	0.0000	0.2663	0.2015	0.4036	0.0770	0.0763
1092362	2.2996	2.7920	1.4329	2.6726	2.8374	3.0082	1.7260	1.9756
1089606	4.3045	4.6813	3.6085	5.0906	4.9857	5.2905	3.1224	3.8331
1094997	2.2720	1.9486	1.5588	2.4126	2.7198	2.4578	1.7733	1.7090
1101231	1.3330	0.6713	0.0000	0.6401	1.1364	0.7337	0.3259	0.1264
1105339	4.9797	5.9147	2.8267	4.7584	4.6448	5.4316	2.9059	3.7724
1093479	5.0505	5.6785	4.6120	4.9424	5.2776	5.5073	4.5691	4.4207
1096884	1.6315	2.0184	0.1745	1.2476	0.9697	1.2466	0.1211	0.5045
1108768	2.4619	2.7870	0.9031	3.2270	2.9994	3.4202	0.1649	1.1243
1091981	3.3320	3.0883	2.5888	2.8577	3.2695	2.8656	2.4794	2.4892
1094372	2.8349	2.2880	1.5712	3.0625	2.8333	2.4662	1.9715	1.9270
1089725	3.9162	4.3534	2.3579	3.1673	3.4685	3.7187	2.6873	2.3796
1102901	3.2199	4.0804	2.8955	3.7126	4.1150	4.2133	2.6015	3.0447
1100044	2.9377	3.5646	2.2707	2.9801	3.1621	3.3546	2.2135	2.6338
1088219	2.5037	3.1725	2.1512	3.2544	3.1714	3.0554	2.3287	2.3967
1108898	5.1482	6.0946	3.0055	4.9037	4.7589	5.5947	2.9829	3.9112
1098600	1.2555	1.7234	1.1274	1.8958	1.8967	2.2126	0.8410	0.9281
1087521	4.5646	4.3714	2.1457	3.9000	3.6563	3.4941	2.9396	2.4942
1105335	5.1774	6.1191	3.0212	4.9305	4.8363	5.6346	3.0443	3.9376
280099908	2.9303	2.6208	1.5712	2.3510	1.9083	2.2038	1.2484	1.4998
280128259	1.5439	2.3781	0.5573	1.4601	1.1374	1.2854	0.2748	0.3268
280130309	4.4059	4.1974	1.0874	2.3138	2.5700	2.7924	0.4518	1.2952
1095837	3.6826	4.4885	2.5720	3.7914	3.8149	4.0066	3.0887	3.0188
1096124	4.1822	5.6157	2.9245	4.1708	4.3721	4.9277	2.9995	3.4668
1090584	2.1294	2.7541	1.4490	1.9975	1.9675	2.0338	1.2041	1.5293
1100199	1.7972	2.1652	1.3343	1.9026	1.9564	2.2764	1.2712	1.5941
1088423	5.1690	6.1088	2.9885	4.9330	4.8290	5.6306	2.9802	3.9325
1092046	0.6872	0.7022	0.2678	0.5365	0.5245	0.4942	0.0730	0.2251
1088400	2.1958	1.9209	0.1330	2.7685	2.3579	2.0733	0.9330	0.6865
1102063	3.0352	3.1787	1.2483	2.6492	2.0523	2.1464	0.4448	1.1573
1088044	2.8014	2.8725	2.4889	2.7706	2.8246	2.8183	2.5695	2.4459
1098242	2.6500	3.5045	2.1365	3.1611	3.2490	3.7722	2.1241	2.5155
1105333	4.3334	5.2595	2.2707	4.1185	3.9835	4.7707	2.2873	3.1492
1088769	3.7545	3.5799	3.1711	3.4511	3.6323	3.5440	3.2703	3.3190
279522080	3.9609	3.8952	2.7435	3.3816	3.7637	3.4125	2.5035	2.9966
1099878	3.6249	3.3822	2.8406	3.1696	3.4966	3.4574	2.9562	2.6823
1095669	2.6863	3.3008	2.2595	2.6539	2.6930	3.0733	1.9391	2.2093
1105349	0.5920	1.8081	0.1457	1.8942	1.8267	2.1535	0.0000	0.3747
1098683	3.0756	4.9786	0.9579	3.2287	3.1152	4.1486	0.0242	1.5855
1089074	3.1918	3.4923	2.8296	3.1736	3.7125	3.5484	2.5198	2.8382
280093973	1.8154	2.0376	1.3461	2.3261	2.3540	1.9910	1.4411	1.3889
1089165	5.3128	4.5471	3.0817	4.0508	4.2674	4.5036	3.2686	3.0128
279830288	0.6347	0.6934	0.2463	0.7014	0.5424	0.7534	0.3668	0.4139
279901082	1.2587	0.5969	0.0000	0.9658	0.8962	0.4816	0.0000	0.0000
280124114	0.6331	1.4434	0.0000	1.5183	1.8845	2.1711	0.0000	0.4836
1096969	2.5896	3.0538	1.6969	2.3204	2.7108	2.9857	1.7705	2.0605
1108959	3.3391	3.3620	2.5407	2.8165	3.1976	2.8056	2.2573	2.5169
1091322	3.4024	4.3701	2.2134	3.4108	3.0797	3.3933	2.2828	2.6485
1090963	5.2141	4.9106	3.9170	4.7265	5.0769	4.8519	3.6981	4.1373
1100222	2.4342	2.1411	1.4633	2.5204	2.2205	2.3199	1.3060	1.6613
279882282	0.6532	1.0614	0.2218	1.1210	1.1123	1.0936	0.1187	0.5041
1087484	2.4874	3.2438	2.0350	3.3380	3.2617	3.4775	2.1385	2.4835
1103594	0.2152	0.3011	0.0000	0.1525	0.1639	0.2595	0.0578	0.0630
1087538	3.2302	3.6788	2.7814	3.0539	3.3945	3.4807	2.7103	2.8210
1092891	2.5680	2.8618	1.6086	2.2118	3.0215	2.6724	1.6762	1.6583
1090250	1.5631	1.4434	0.3310	1.4600	1.3940	1.3991	0.6268	0.5582
1103947	1.6868	2.0691	1.3347	2.0400	2.2838	1.9888	1.4619	1.6137
1091426	3.9578	4.2819	1.6929	3.5412	3.5492	3.8154	1.0542	1.8510
279468311	0.9693	0.3358	0.0969	0.8633	0.8171	1.0137	0.2705	0.1210
1096726	5.3381	5.4662	1.7467	4.3106	4.2793	5.0725	1.3208	2.5704
280085843	5.1645	6.1082	2.9920	4.9486	4.8408	5.6291	3.0217	3.9633
1096935	1.4291	2.4695	0.3230	2.0005	1.7387	2.2054	0.0000	0.7450
280119238	3.2533	2.6185	1.4539	2.9564	3.0393	2.1382	1.4992	1.8059
1090242	2.4248	3.2030	1.3332	2.5970	2.6815	2.9100	1.6287	1.8654
1105337	5.1487	6.0912	2.9814	4.9191	4.8009	5.6152	2.9844	3.9416
280068559	5.3928	5.3456	5.1297	5.8003	5.8536	5.4068	4.8718	4.9015
1101811	2.4753	2.7404	0.6180	1.8252	1.9003	1.8469	0.5324	1.2379
1087399	1.6436	1.8483	1.0570	1.2452	1.4011	1.3923	0.8579	0.9467
1094223	3.3577	4.0883	2.0807	3.0937	3.2905	3.3189	2.0345	2.5303
279875729	0.6390	0.7835	0.4008	1.2114	1.3294	1.3518	0.0768	0.3686
1098818	2.4694	1.7424	1.5166	1.9307	2.5256	2.2848	1.3505	1.2913
1104757	5.4154	6.7471	3.6548	5.1244	5.1801	5.6169	3.8014	4.4495
1092633	4.0534	5.0038	2.7973	3.8369	4.0206	4.5065	2.5909	3.3366
1099709	3.0290	3.5634	1.8489	3.1358	3.1629	3.2781	1.8231	2.3343
1099000	4.7867	5.2832	4.4304	4.6431	5.1070	5.3270	4.1588	4.3730
279730133	1.0065	1.7810	0.4979	1.5964	1.8521	2.3251	0.4669	0.8303
1101326	3.4920	3.7067	3.0288	3.3344	3.6067	3.7170	2.8057	3.1200
1088772	3.5874	4.0785	2.8154	3.3373	3.4634	3.8667	3.0304	3.0522
1089875	3.6101	3.6280	2.8100	3.1215	3.5807	3.5785	2.8737	3.1080
1105569	4.3619	5.2930	1.4397	3.0968	3.1382	3.7841	1.7841	2.1232
1098824	3.2352	3.0071	2.2355	3.2806	3.7566	3.2440	2.5574	2.6762
1091269	3.1418	3.7920	2.7994	3.2404	3.5156	3.7056	2.7157	2.9334
279795187	1.6841	1.2474	0.2800	0.9134	2.0127	1.7110	0.5623	0.6839
1102649	7.1932	6.7188	5.1987	6.0997	6.2567	6.4179	5.4154	5.7511
1096881	5.4480	5.5110	3.6112	6.3782	6.2253	6.9517	3.5992	4.6479
279766897	0.2695	0.3158	0.0749	0.2522	0.3501	0.3632	0.0186	0.1383
280080252	1.2081	0.7088	0.4442	0.8512	0.8808	1.3917	0.1913	0.4324
1101493	1.9263	1.6851	0.6127	0.9906	1.1482	1.0220	0.3039	0.1422
1097485	2.9678	1.9482	1.3214	2.7941	2.7599	2.2606	1.6487	1.7148
1087655	0.5556	1.2671	0.1529	1.3551	1.5870	1.4754	0.2847	0.3330
1094832	1.9849	2.2494	1.8856	2.3402	2.3025	2.2099	1.8471	1.9595
1092153	1.5657	2.6135	0.7861	2.6393	2.7442	3.4207	0.9607	0.9940
1109082	4.0226	3.5271	0.7396	2.3294	2.0991	2.5593	0.9739	0.7333
1090580	5.1678	5.7644	4.0475	5.1504	5.0151	5.5058	3.7243	4.4056
1088552	2.5644	2.8899	1.7356	2.9722	2.7002	2.8552	2.0842	2.1073
1103526	2.0698	1.3610	0.2805	1.1954	0.9758	1.3268	0.4623	0.5158
279831719	1.5863	1.6248	1.0656	1.7455	2.1744	2.1978	1.2731	1.1909
1104558	2.1212	2.3924	1.7030	2.1483	2.3660	2.9607	1.4197	1.7295
1090149	4.9203	5.3840	3.3370	4.4482	4.5158	4.8039	3.8498	3.9157
1092108	2.9356	3.2724	2.6704	3.1073	3.4658	3.3622	2.6251	2.8685
279931754	2.1021	2.4755	1.5831	2.6474	2.9985	2.7362	1.5778	1.9979
1101636	1.1477	1.2854	0.2542	0.8554	0.8350	0.6769	0.5075	0.3961
1105530	2.0877	2.7428	1.9666	2.4821	2.4322	2.7535	1.8659	1.6092
1098167	1.6267	1.9124	0.5508	1.5794	2.2783	2.0909	1.1472	0.8186
1089289	2.9706	3.7381	1.8651	2.4582	2.9661	3.1846	1.3664	2.0825
1093104	6.0760	5.8076	2.5627	4.0509	4.3096	4.4176	2.6055	3.2265
1108954	4.0998	5.0004	2.9843	3.4625	3.9978	4.1622	2.6623	2.9195
1098948	6.2071	5.4920	3.4063	4.7917	4.9660	4.3795	3.0177	3.9204
1096649	1.0158	1.1166	0.1538	0.4644	0.8336	0.6470	0.1207	0.2319
1092213	2.1407	2.3995	1.6665	2.4507	2.5894	2.4807	1.8933	1.9802
1094338	4.6026	5.1612	3.8060	4.0568	4.2323	4.9131	3.2676	3.4470
1086952	4.9525	6.4690	2.6048	4.7079	4.8005	5.5547	3.4091	3.7459
1097846	4.5184	4.7688	2.8309	3.7561	3.6319	4.3897	3.0563	3.3474
1091886	1.8722	1.7681	0.6787	1.6287	1.5299	1.7661	0.9912	1.0343
280127567	1.5946	2.9020	0.9386	1.9381	2.2234	2.3518	0.6952	1.3447
1089585	2.4618	2.7355	1.9043	2.8473	3.0231	2.8080	2.0027	2.2943
1101511	2.8232	2.6088	1.8442	2.3604	3.3285	2.8557	1.9145	1.9359
279907944	0.4255	0.9040	0.2202	1.3203	0.9682	0.7886	0.1317	0.0354
279806882	1.0904	1.1884	0.3402	1.3044	1.0419	0.9533	0.3149	0.6319
1095026	3.7115	3.9737	3.5173	3.7999	4.1991	3.8725	3.2488	3.4733
279882781	1.7349	1.8516	0.9911	1.4573	2.3789	1.9528	1.1904	1.0972
1090686	2.7857	3.1986	1.9511	2.4489	2.5114	2.6004	2.0484	1.9362
1096369	2.7033	3.2624	1.8747	2.6996	2.5469	2.6393	1.6448	2.1597
1099066	2.5893	2.3880	1.1392	1.9544	2.3690	1.8073	1.3128	1.6285
1091930	5.5101	6.2457	4.5797	4.9955	5.3192	5.6114	4.2986	4.6579
1098270	4.5502	4.8145	4.2410	4.6531	4.9937	5.0821	4.3079	4.3972
279948672	1.0379	1.0576	0.0000	0.3313	0.8210	0.9442	0.0000	0.3409
1103331	0.2889	0.2895	0.1606	0.2729	0.4128	0.2865	0.1777	0.1969
1092303	4.2187	4.9267	2.3466	3.3355	3.5241	3.9744	2.5087	2.5280
1094457	3.5897	3.5416	2.6099	2.8629	3.4624	3.6127	2.6562	2.8785
1087248	2.6020	3.2139	2.4373	2.9087	3.1817	3.3458	2.1102	2.4561
1102273	3.2938	3.9876	2.2569	2.8834	3.2129	3.5886	2.5124	2.6143
1100961	1.3385	2.5581	0.7675	1.6778	1.9303	2.0610	0.7054	1.1630
280122775	0.1589	0.2762	0.0000	0.1920	0.1009	0.2898	0.0000	0.0000
279931135	2.6273	1.9376	0.9757	2.4502	2.5567	2.2155	1.1218	1.5795
279932110	1.6350	1.2006	0.0000	1.1260	1.2022	0.7244	0.2135	0.5371
1095288	1.7213	1.6464	1.2339	1.9478	2.0792	1.8495	1.2864	1.5112
1095577	3.4972	3.3901	2.5824	3.1816	3.1135	3.0420	2.7279	2.8797
1091950	5.3817	5.7774	3.2121	4.2681	4.7000	4.5783	3.8178	2.8977
1104324	1.9040	1.8919	0.6693	1.0385	0.9780	1.7704	0.3223	0.4317
1094117	4.3692	5.1329	3.8337	4.5046	4.7404	4.8936	3.8759	4.2115
1098217	2.1013	2.2146	1.5651	2.6344	2.9799	2.5127	1.7881	1.7224
1086953	2.5589	2.7976	1.9842	2.3524	2.2439	2.4335	1.9310	1.9349
1100758	2.7117	3.3210	1.0103	2.1229	1.8276	2.7306	1.2112	1.2677
1099125	4.7692	5.2214	4.0921	4.6276	5.0277	5.0790	4.2225	4.4844
1098151	1.8626	1.7239	0.8733	1.9774	2.3206	2.1354	1.1799	1.3610
1095827	3.0635	3.8600	2.3505	3.2490	3.1351	3.1170	2.1925	2.6906
1094113	2.5666	3.4475	1.8514	3.2574	3.2636	3.5567	2.3040	2.4180
1098471	2.9274	3.6512	2.5056	3.1512	3.5082	3.6496	2.5100	2.8499
279925876	1.2279	1.6404	0.8134	1.2096	1.1045	1.4526	0.7868	0.9419
1109072	5.0744	6.0493	2.9231	4.8592	4.7766	5.5536	2.8752	3.9105
279909268	0.7728	0.4444	0.1552	0.7736	0.8915	0.9158	0.2965	0.4235
280011091	2.9125	4.0620	1.7327	2.5570	2.4396	2.6318	1.0871	1.5575
1094819	2.3676	2.0728	0.7967	1.5048	1.4847	1.5027	0.1412	0.7533
279800272	0.2207	0.2268	0.0757	0.2354	0.2789	0.2278	0.0000	0.0667
1101603	1.1326	2.6570	0.3557	1.9980	1.4542	1.8956	0.5262	0.7334
1099826	4.9137	5.3038	3.2345	5.1763	5.5642	5.3135	3.8464	3.9150
1100884	1.2164	1.5198	0.8634	1.6727	2.0385	1.8874	0.9004	1.0253
1095399	3.0568	3.6907	2.1842	2.7399	3.1930	3.2673	2.2302	2.6164
1096700	2.5253	2.9964	2.1657	3.1282	2.9712	2.6938	2.4461	2.3065
1102863	2.2165	2.3049	0.6400	1.7805	1.2579	1.2958	0.2097	0.8704
1104577	2.0571	2.3148	1.0040	1.6497	2.2151	1.8932	1.4789	1.1808
1100348	0.6416	0.5578	0.4236	0.6343	0.4984	0.4573	0.3481	0.3228
1105598	1.2333	0.7186	0.0993	0.5059	0.6062	0.5719	0.0000	0.0000
279827598	2.1091	2.6316	1.3677	2.5622	2.5437	2.4837	1.0630	1.6335
1095195	5.7673	6.1669	4.3093	5.2291	5.7049	6.0263	4.9829	4.6466
1088597	3.6973	4.1130	2.4509	3.7817	3.8672	4.2560	2.4496	3.0226
1096315	2.9668	3.2727	2.3505	2.5995	2.8446	3.0021	2.3225	2.4348
1088351	4.8679	5.1639	4.1759	5.1524	5.5809	5.2869	4.4492	4.6443
1091023	7.1280	7.7165	5.0651	5.7384	6.0715	6.0515	4.6846	4.3411
280048619	2.4049	3.2487	2.0159	3.6996	3.4316	3.6969	1.8829	2.4240
1104221	0.8280	0.9276	0.2419	0.8095	0.7453	0.7053	0.4263	0.1805
1101818	5.4238	5.7573	4.0279	4.8061	5.1200	5.6189	4.3831	4.6154
280107367	4.1190	2.0454	1.1013	4.1431	3.6819	3.2599	1.5200	1.9994
280027314	0.5150	0.4388	0.0000	0.1869	0.2170	0.4707	0.0000	0.0947
279864150	1.4804	2.6765	0.8820	2.0371	2.0162	2.9230	0.8104	1.1448
1099412	3.4399	2.5247	2.1308	3.2170	2.9300	2.7914	2.2331	2.0874
1096296	2.7035	3.4161	1.2534	2.1169	1.9025	2.2325	0.6600	1.3487
1094798	4.2619	4.2832	3.2286	3.8068	4.0422	4.0660	3.6109	3.4846
1100928	2.0221	3.2617	0.3330	1.3059	1.5290	1.8359	0.0513	0.2550
1087201	1.6333	2.2857	1.0273	2.6308	2.8994	2.7389	1.0284	1.6259
1100394	1.4299	1.5563	0.6494	1.1368	1.6185	0.9637	0.6774	0.7787
1090314	2.5177	2.9802	1.8648	2.7456	2.7267	3.0564	1.5475	2.0830
1089603	3.6328	3.7501	3.1542	4.1291	4.0810	3.7938	3.4496	3.4032
1100047	3.7727	3.9443	2.9073	3.4228	3.9070	3.8080	3.2751	3.2007
1096960	2.9857	2.7623	2.4637	2.9067	3.3102	2.7207	2.5151	2.3139
1096516	2.5991	3.2531	2.1441	2.4563	2.8488	2.8429	1.7532	1.5590
1090772	0.3555	0.2185	0.0801	0.3270	0.2164	0.1197	0.0000	0.0509
1091432	4.1391	5.5643	3.9294	4.6757	5.2576	5.7022	3.5054	3.5403
1106063	1.3317	2.1790	0.3975	1.2372	0.8440	1.3031	0.1035	0.4722
1104112	3.7557	4.5270	2.3680	2.9779	3.2778	4.0625	2.1712	2.4467
1091896	2.9113	3.2937	2.6241	3.2127	3.2845	3.5495	2.7779	2.8575
1087107	4.6122	5.5244	3.8295	4.4373	4.7917	5.2254	3.8847	4.1064
1095675	2.7571	3.0060	2.3729	2.7644	2.6626	2.8610	2.5193	2.5570
279909111	0.6591	1.9605	0.1042	2.0994	1.5814	1.8633	0.2446	0.7271
1101279	2.4702	2.9961	2.3202	2.5338	2.6492	2.9044	2.0458	2.2139
1088798	2.3289	3.4901	1.7646	2.9125	2.9125	3.3863	1.4999	2.2018
1103352	3.5895	4.0583	1.1376	2.6871	2.3258	2.3845	1.0979	1.1360
279925580	2.6577	1.8771	0.7059	1.6262	1.8379	1.4468	1.0538	0.9092
1094143	3.5873	3.7731	2.3264	2.7776	3.5122	3.5998	2.6579	2.7612
1097227	3.3561	3.7478	2.8898	3.3629	3.4757	4.0931	2.4592	2.9203
1104100	2.7508	2.8422	2.1366	3.4150	3.2024	3.5194	2.1191	2.5762
1092999	3.0595	3.9099	1.2117	1.8552	2.1402	2.7380	0.5735	1.2135
1087368	3.0554	3.5815	2.6743	3.1518	3.5807	3.7437	2.8618	2.7510
280013803	1.9585	1.8996	1.2091	1.9056	1.7445	2.1524	1.3218	1.5401
280076751	0.7417	0.4573	0.0000	0.6221	0.7369	0.8822	0.0000	0.3024
1093806	4.7805	5.0491	2.9485	3.8180	3.7794	4.1233	3.3494	2.9542
279777569	4.3979	5.3823	3.0846	4.6285	4.5323	5.1992	2.6637	3.6553
1087865	2.2612	2.1722	1.7338	2.8627	2.5737	2.4937	1.8239	2.0457
1100410	4.2350	4.8982	2.9887	4.8210	4.8550	5.1932	3.0127	3.7579
279833400	2.8581	2.4567	1.3350	3.0132	2.7925	2.8926	1.8230	1.8718
280045105	1.9072	1.8607	0.0000	1.1488	0.7621	0.8581	0.0000	0.0000
1087258	6.2716	6.8975	2.8516	5.1603	4.9335	5.8139	3.2239	4.2626
280061160	2.3835	2.4354	2.2388	2.3643	2.4738	2.6204	2.2865	2.1714
280080153	1.2248	0.5271	0.4282	0.7441	0.8738	0.7861	0.1423	0.2546
1099615	6.4196	5.6090	3.3461	5.0841	5.6240	5.5425	3.9004	4.4050
1093814	2.4215	3.3382	1.8465	3.3056	3.1905	3.1595	2.2367	2.3841
1098654	3.0204	3.4536	0.5249	2.3546	2.1908	2.9061	0.0577	1.2922
1089790	2.2560	2.6655	1.8664	2.3173	2.4655	3.0885	1.7143	1.9465
1089580	3.5015	4.6596	3.2960	3.9862	4.1849	4.5561	2.9285	3.3327
279862352	0.7101	0.4506	0.1616	0.6814	0.5869	0.3026	0.1353	0.2245
1088066	2.2654	2.5643	1.9331	2.9351	3.1553	2.8421	1.9505	2.0740
279794920	0.3597	0.2925	0.0000	0.2684	0.5500	0.1783	0.0000	0.0000
1091712	2.6086	3.3124	2.1533	3.0522	3.1069	3.2506	2.2854	2.5887
280123223	0.1719	0.1849	0.0846	0.3297	0.2343	0.4212	0.0000	0.0538
279800572	2.4701	3.3616	1.5427	2.7149	3.5755	3.3722	2.1805	2.0973
1088622	3.8477	4.3346	3.1339	4.4780	4.2734	4.1957	3.6130	3.4899
1089342	1.5494	2.1204	0.3990	1.8383	1.6879	2.1189	0.2863	0.9516
1089191	2.0477	2.4702	1.4339	2.8271	3.0171	2.8123	1.2154	1.8985
1088014	4.1608	4.7848	2.5187	3.9853	4.0529	3.7794	3.0270	3.2558
1087301	5.5620	6.0873	4.8835	5.3015	5.5775	5.9062	5.1501	5.0730
1097737	3.2505	3.7222	1.7555	3.7118	3.9595	3.6296	2.1476	2.5375
1099935	1.3853	1.3876	0.1391	0.7481	0.7819	0.7986	0.3634	0.4502
1087667	2.5576	2.8938	2.0692	2.9677	3.3840	3.4650	1.9241	2.4537
1087809	3.7081	4.9651	2.6943	3.7753	3.6653	4.0301	2.8686	3.0186
1096340	3.4026	4.3147	1.7317	4.5376	4.1843	4.6019	2.2699	2.8676
1097179	5.4888	4.9466	4.2020	4.4634	4.9286	4.6937	4.2106	3.8965
1103667	0.5434	1.4158	0.1522	0.9303	0.7954	1.2102	0.1855	0.2307
279787110	1.2546	1.4097	0.6460	1.6588	0.5957	1.3239	0.3064	0.2106
280088108	1.2103	1.5047	0.8672	1.1265	1.4155	1.2856	0.6622	0.9545
280064751	2.5767	2.5569	1.9442	2.8719	3.3589	3.1934	2.1824	2.3102
1097160	2.6553	3.2177	2.5147	2.8751	3.2493	2.9655	2.3952	2.4398
1108963	1.3379	1.1106	0.2041	1.9228	2.4060	2.5217	0.2572	0.9145
1096868	1.5955	2.2023	0.4968	2.9066	2.8635	2.7686	0.8122	1.4483
280078584	1.1234	1.2751	0.0990	1.1459	0.8096	1.0345	0.0559	0.4878
1094062	2.0484	2.0445	1.5057	2.5537	2.7424	2.5214	1.8291	1.7769
280112630	1.1026	1.6341	0.4915	0.8730	0.7997	1.2327	0.2955	0.4900
1099112	5.6087	5.4032	4.1270	5.0011	5.3444	5.0486	3.9017	4.5266
279737550	2.6308	2.6249	1.1559	2.0965	2.1388	2.0395	1.2662	1.7082
1090844	4.7731	4.1904	3.3446	3.7678	4.4120	4.2756	3.3142	3.7394
1090375	3.4679	3.9096	3.0382	3.4834	3.5491	3.7169	2.9364	3.2720
280029774	0.5184	0.8742	0.0000	0.9917	0.6789	0.9033	0.1352	0.3847
1098606	2.6778	2.7867	2.1327	2.3724	2.2936	2.6229	2.0385	2.1470
1091345	4.0338	4.8101	3.1577	3.4887	3.6681	4.0559	2.5951	2.9958
1087441	4.2611	4.6174	3.5263	3.8326	4.4277	4.4826	3.8426	3.6789
1102354	3.0752	3.2937	2.3755	2.4311	2.8401	3.0632	1.9537	2.2557
1090794	2.3217	2.4236	1.3609	2.6154	4.0844	3.6834	0.7263	1.6874
1088258	4.4033	3.9834	3.4201	4.2729	4.4393	4.3260	3.5733	3.8273
1104265	0.5912	1.3953	0.1124	0.6653	0.6724	0.8190	0.0505	0.2603
1103300	0.6723	0.9910	0.5080	1.0165	0.8967	1.0712	0.3043	0.5894
1094443	1.5035	1.7392	0.8676	2.2905	2.3715	2.0995	1.2772	1.3176
280022894	0.2791	0.3159	0.0409	0.1404	0.1248	0.3331	0.0000	0.0261
1097579	1.0771	1.3989	0.7380	0.9757	1.2658	1.3569	0.8154	0.9342
280016043	2.0109	2.2171	1.8493	2.1174	2.4069	2.1718	1.7949	1.9626
1091369	4.5346	4.4657	3.4801	3.7910	4.1486	4.0916	3.5189	3.5347
1097271	0.3969	1.3604	0.0351	1.0746	1.6071	1.2439	0.2602	0.1661
279820040	2.6673	2.3823	1.8244	2.3120	2.5318	2.5534	1.9093	2.1366
1098766	2.2672	2.5963	1.8722	3.0926	3.1183	2.9363	2.0486	2.2235
279719082	4.9679	4.9585	3.4217	4.2344	4.5655	4.4967	3.9491	3.8729
1097397	1.7442	2.2185	1.4094	2.3383	2.4905	2.4895	1.6705	1.7228
1090542	2.7676	3.4783	2.3496	3.1972	2.7480	2.9018	2.2634	2.3489
1091442	1.6634	1.9538	1.1460	2.7834	2.6028	2.8805	0.7575	1.5030
1098073	2.6227	3.4785	2.3724	2.8720	3.0065	3.2546	2.2173	2.4871
1099693	8.3877	9.1905	5.6442	7.6204	7.7253	8.2889	6.1443	6.8974
1087014	3.3140	3.0758	2.5591	2.9950	2.9521	2.8742	2.7818	2.5743
279748664	0.4165	0.6865	0.1575	0.6264	0.5865	0.6891	0.2797	0.3678
280110558	0.9976	1.0927	0.4152	0.4782	0.8117	0.8131	0.2394	0.3948
1098983	4.6253	5.0524	3.1196	3.6710	4.0546	4.2527	3.0822	3.1339
279851422	1.1750	0.9988	0.1588	2.2763	1.6864	1.4792	0.0000	0.7305
279911991	1.4547	2.2324	0.5715	1.7299	2.4602	2.4795	0.4912	1.2488
279658302	2.9559	4.3450	1.7638	3.0733	3.4137	3.7682	0.7835	1.9333
279870346	3.0143	4.4081	0.5978	5.0426	4.5163	5.3996	1.0062	2.4522
1090467	3.7546	4.4297	1.8887	3.8540	3.8684	4.4896	2.6286	2.7645
1096980	2.6503	2.8126	2.5829	2.8336	2.9266	2.7867	2.5850	2.4362
1091147	2.9040	3.7875	2.5951	3.8987	3.6913	4.1401	2.6468	2.8601
1093426	3.9381	4.0871	2.6381	3.5632	3.7145	4.0451	2.9986	3.1822
1089252	2.2166	2.6439	1.6730	3.4382	3.0895	2.8654	1.9348	2.1026
1092814	3.3036	3.9572	2.7885	3.5150	3.9055	4.2063	3.1138	3.1442
1089249	4.2098	4.7619	3.9012	4.6813	5.0644	5.0964	4.0710	4.0129
1098240	3.0929	3.8999	2.0148	2.5452	2.5521	2.7180	1.5493	1.8250
279946210	3.8952	3.1577	1.2348	2.4449	2.4381	2.3638	1.7285	1.5357
1093150	7.6227	6.6328	4.8674	6.1092	6.4714	6.1306	5.2175	5.6432
280067245	0.8413	1.3137	0.5979	1.2703	1.4063	1.4944	0.4656	0.8543
1088839	2.8364	3.1293	2.6976	2.8703	3.0557	2.9645	2.6824	2.7239
1094208	3.6634	4.4757	1.6493	4.1193	3.7139	4.0122	0.5947	1.7092
1089251	2.5980	3.1887	0.8471	1.9397	2.0274	1.9383	1.2037	1.4760
280094727	0.6799	0.4551	0.0000	0.6204	0.2289	0.2847	0.0000	0.0591
1092746	4.8890	5.0781	4.5330	4.4829	4.9169	5.1026	4.2887	4.3000
1103586	2.9440	4.0263	1.1788	3.7393	3.4748	4.1635	1.7115	2.3462
280052685	5.7597	5.8709	5.2414	5.3605	6.2003	5.9347	5.0459	5.3158
1098546	5.8968	6.4170	2.4915	3.5143	3.8406	4.2711	1.6679	2.2344
1102299	1.5419	1.8640	0.1799	0.9943	0.5790	1.3826	0.1032	0.4974
1104104	2.2904	2.3022	1.9957	2.5330	2.7321	2.7009	2.1071	2.1439
1087222	4.4249	4.9469	4.3909	4.8693	5.0218	4.8321	4.2825	4.3086
1089631	3.8774	4.2563	3.1843	3.8336	3.7388	3.8976	3.5390	3.3906
279889391	1.6383	2.1615	1.0049	2.3654	2.4013	2.0193	1.1892	1.5587
1096407	1.0814	1.5812	0.8610	2.7137	2.7939	2.8913	0.1645	0.5875
280127371	2.0607	1.8949	1.7450	2.5697	2.2486	2.3870	1.3606	1.6661
280055975	0.1436	0.4141	0.0000	0.5705	0.3027	0.5230	0.0000	0.0000
1101781	1.6446	1.6087	0.7760	1.5042	1.4155	2.5340	0.6810	0.8868
279923147	3.7161	3.4366	1.6803	2.4889	2.5488	2.5155	1.9602	1.5766
1088953	2.3284	2.3577	1.5263	3.1222	3.3904	2.9239	2.1078	1.8098
1102453	2.8416	2.5178	1.3923	2.5969	2.7618	2.7166	1.5115	1.8816
1093965	3.0985	3.6680	2.9901	3.3547	3.3091	3.4950	2.9426	2.8838
1109097	2.0492	1.6477	1.0151	1.7271	2.0732	1.6153	1.3532	1.3403
1087238	3.9883	5.2076	3.4437	4.7707	4.7094	4.9510	3.2790	3.9901
1091299	2.3516	2.5555	1.4192	2.4191	1.7704	1.7987	1.0628	0.6938
1089485	2.0563	2.3225	1.2508	2.0050	2.0141	1.5106	1.4713	1.4390
1088601	6.0438	5.7750	3.9831	4.6273	5.0630	5.2690	4.2609	4.3792
1092585	1.7653	2.1328	1.1465	2.5047	2.7459	2.6069	1.5670	1.6575
1091140	1.8264	2.5777	1.5379	2.1486	1.9057	2.2950	1.3760	1.6814
1098323	1.6104	2.8208	1.1230	2.1762	2.0439	2.0044	1.1667	1.2829
1095272	2.8678	3.2631	2.5246	3.2589	3.4689	3.5287	2.7404	2.8609
1087693	2.5789	2.7358	0.9336	2.1573	1.5116	1.5154	0.6275	1.2174
1101571	0.1921	0.2623	0.0000	0.1424	0.2014	0.0933	0.0690	0.0613
1094895	0.3910	0.8408	0.0674	0.6476	0.7033	1.1451	0.2464	0.2563
1101317	3.0505	3.2164	2.4508	3.3981	3.9540	3.5215	2.2489	2.8367
1091249	4.2103	4.5226	2.6056	4.0017	4.0845	4.2309	3.1713	3.1588
1096384	4.7247	4.8239	3.3579	3.9500	3.9092	4.6695	3.5378	3.5371
279993182	0.6630	1.4223	0.2939	1.4620	1.2530	1.3200	0.4520	0.7360
1090147	5.4005	5.5271	2.1602	3.8199	3.6931	3.7017	2.8640	2.5360
279989909	5.1389	5.4180	4.8028	5.0385	5.2396	5.4278	4.9101	4.5998
1092343	4.6949	5.4282	3.4131	3.9582	4.0260	4.4572	2.5835	3.3022
280033385	4.9712	5.2280	3.7955	4.0748	4.4910	4.7080	3.4620	3.9975
1098964	2.7451	1.6533	1.1328	2.5541	2.3766	2.1351	1.1096	1.6627
1100352	5.0049	5.2964	4.2531	4.8963	5.1117	5.2770	4.4400	4.6655
1087772	2.6567	3.5564	1.4000	2.7828	2.9255	3.1884	1.4437	2.1540
280101670	2.6717	1.8867	1.3664	2.0119	1.7393	1.9027	1.1176	1.4453
279945725	2.4617	3.0689	2.0547	2.4433	2.8146	2.4308	1.9759	2.1589
279745209	1.6517	1.2440	0.6555	1.4746	1.0973	0.8037	0.5312	0.5156
1095459	1.5935	1.2119	0.8475	2.0139	1.8368	1.5030	0.6333	1.1282
1102191	3.1257	3.3141	2.6723	3.2581	3.6014	3.6129	2.5825	2.9820
1089653	5.3247	6.0072	3.5171	5.3105	5.3470	5.8531	3.9430	4.4491
279908424	1.8114	2.4249	1.3385	2.6846	2.4424	2.7115	0.9190	1.6466
279895752	4.3069	4.6085	3.9872	4.3737	4.9109	4.8370	4.0935	4.0401
1101440	3.6745	4.0686	1.3575	3.4473	3.1817	3.6551	0.4802	1.6417
279736574	1.1615	1.1003	0.7284	0.7268	0.9602	1.3186	0.4787	0.4326
1088790	0.3908	0.4218	0.2637	0.3444	0.3193	0.3800	0.3038	0.3009
279720430	0.8617	1.8295	0.3305	1.2420	1.6953	1.4460	0.4160	0.8560
1099860	1.9042	3.0438	0.2096	2.2473	2.2793	2.6959	0.1746	1.1946
1093504	3.6373	3.3173	2.3759	3.1075	4.0849	3.0281	2.6519	2.7069
1089792	1.6334	2.1612	1.3691	2.6739	2.3077	2.5851	1.3683	1.5993
1089222	4.8958	5.0444	3.8494	4.1370	4.1717	4.5505	3.8449	3.5482
1106582	1.2281	1.7335	0.4388	1.0288	0.8626	1.1512	0.5512	0.5850
1101788	4.0538	4.2180	3.5296	3.7696	3.8763	4.2651	3.6472	3.6381
1091837	3.2199	4.1826	2.0765	3.8874	3.9553	4.4594	2.7691	2.9209
279984276	4.5994	5.9679	4.2070	4.7943	5.1146	5.7204	4.0529	3.3936
1098590	0.7882	0.4866	0.2254	0.5412	0.6215	0.5253	0.0321	0.2862
1093925	2.1184	1.9401	1.6789	1.8238	2.2684	2.2990	1.3276	1.6032
1095411	6.8220	6.9704	5.0257	5.5915	5.9908	6.1711	5.0386	5.4304
280124467	4.2453	4.3207	3.3381	3.3917	4.0362	3.9592	3.0032	3.3855
1090379	2.8761	3.7129	2.6296	3.3088	3.3364	3.5827	2.7173	2.6901
280084268	1.9266	1.6281	1.0836	1.5586	1.6951	1.6228	1.3605	1.2996
279885047	0.5502	0.8659	0.0000	0.2468	0.6606	0.4322	0.0000	0.2227
1089650	2.5944	2.4244	2.1977	2.2466	2.6484	2.4686	1.9836	1.9106
1102609	6.2528	6.2822	3.3274	5.0324	4.9970	5.4781	4.3171	4.2309
1092783	4.9494	5.3533	4.0541	4.3405	4.7954	4.9281	4.0837	4.3148
1088886	2.8694	3.3456	1.9698	2.4245	2.4725	2.7478	1.6963	2.2041
1104603	3.2414	4.2925	2.8744	3.5387	4.0935	4.1920	2.8878	3.0959
280087051	2.0998	2.7516	1.2626	2.2352	2.4058	2.3431	0.8299	1.5116
1101110	7.1631	7.6805	5.6701	6.3371	6.4069	7.2659	5.2291	6.0693
280135731	0.2487	0.6049	0.0000	0.3189	0.2644	0.2369	0.0000	0.0000
1088727	3.0156	3.2682	0.9721	2.0211	2.2842	2.6492	0.4711	1.5582
1092647	1.1105	1.2494	0.6516	0.9174	0.8078	0.9131	0.7087	0.4820
1087001	1.1314	0.9626	0.3010	1.1456	0.9966	0.8592	0.5425	0.6056
1090123	2.0468	2.2954	1.5596	1.7482	2.1288	2.0906	1.7709	1.4869
279864446	3.1904	3.8937	2.4601	3.6318	3.6987	3.9695	2.0857	2.8443
1097974	0.2432	0.2924	0.0380	0.5778	0.4488	0.3294	0.1679	0.1250
1092323	2.6402	3.2395	1.7155	3.5606	3.3099	3.6199	2.2170	2.4700
1097069	2.4144	2.6214	1.3375	2.9228	2.8288	2.9287	1.6616	1.9755
1100236	0.9167	1.3373	0.5294	2.3524	2.1970	2.5406	0.1789	0.7089
1089764	3.4568	3.4607	2.2651	2.8352	3.7925	3.2674	1.8314	2.5795
1094689	2.4163	2.8679	2.3012	2.5544	2.8983	2.6131	1.9685	2.2039
1098326	0.6889	0.6974	0.2009	1.5612	1.4462	1.2389	0.2625	0.4891
1088469	2.7362	3.0562	0.4745	1.5747	1.5208	1.9921	0.8905	1.0890
1091988	3.6009	4.3606	3.2997	3.7481	3.9322	4.1003	2.9653	3.4199
1093894	2.3166	2.3336	1.4640	2.7033	2.3888	2.1919	1.5994	1.9140
1106004	6.2802	6.6181	4.4977	6.2437	6.7238	6.6989	4.7740	5.3287
1089821	4.5444	5.7125	2.8874	4.2049	4.7408	4.7142	3.6357	3.6982
1090335	5.6744	6.7856	3.8118	5.1718	5.1453	5.9604	4.0108	4.7632
1091754	3.1194	3.4202	0.5124	1.6621	1.7415	1.6707	0.4949	0.3532
1097858	1.2734	1.2628	0.8085	1.4492	1.8489	1.6668	0.9727	1.1245
1101215	3.9085	4.7815	3.2835	3.7009	4.0679	4.6939	3.1233	3.4267
1096446	0.0161	0.0222	0.0000	0.0346	0.0168	0.0444	0.0000	0.0000
1097613	6.3022	6.4116	5.7822	5.9594	6.3410	6.5491	5.9985	5.8670
1087629	4.2997	4.2826	3.5570	4.3081	4.2155	4.2024	3.4844	3.2532
1088568	3.6139	5.2771	2.6818	3.4012	3.4189	4.3047	1.9802	2.6035
1103107	3.3172	3.9060	0.9592	3.1547	2.7598	2.9155	1.8914	1.8581
1097667	3.3104	3.4922	1.9354	3.4103	3.6711	3.5959	1.4255	2.1200
279834414	1.2236	0.8589	0.0000	1.8484	1.0808	1.7877	0.0000	0.6676
279899320	0.4920	0.9071	0.2527	1.4077	1.2698	1.4079	0.0000	0.5164
1092076	2.1394	2.2905	1.7297	2.4668	2.5779	2.7002	1.5794	2.0180
280117762	1.1110	1.8191	0.9364	1.6012	1.5645	1.4296	1.0119	0.5956
1087007	1.9461	2.2451	1.5315	2.3070	2.2539	2.0378	1.5683	1.8414
1090473	0.0660	0.0713	0.0000	0.0535	0.0175	0.0350	0.0000	0.0000
1102074	2.5941	2.3492	1.2740	2.1340	3.0001	1.9044	1.0762	1.7460
1105872	2.3165	2.5489	2.0004	2.3760	2.4126	2.4355	2.1044	1.8530
1101643	2.9847	3.4702	2.7086	3.4122	3.5170	3.5499	2.7629	3.0470
279819364	3.4761	2.6338	1.8532	2.1852	2.3389	2.7546	1.2938	1.7891
1100188	4.9733	5.4572	3.7575	4.3922	4.6738	5.1194	4.2935	4.0901
1093211	5.7150	6.5968	5.0698	5.5325	5.7643	6.2311	4.9925	5.1860
1088952	4.3932	4.9523	4.1454	4.6880	4.9083	5.1567	4.1153	4.4234
1096075	4.3329	5.2100	2.9765	3.8886	3.9149	4.3315	3.2583	3.5639
1088589	3.2928	3.8353	2.2529	3.2795	3.3420	3.6435	2.6025	2.8382
1106391	3.2906	4.0059	2.6669	3.1308	3.4775	3.9038	2.3836	2.9719
1093111	2.5028	1.9224	1.1122	2.0911	1.9666	1.6657	1.2527	1.5744
279786287	0.8696	0.6999	0.5338	1.4444	1.1598	0.8042	0.2441	0.4285
1092195	2.8758	2.8648	2.2231	2.9086	2.7582	2.6558	2.4923	2.3974
1087447	2.5478	2.8361	2.2078	2.9455	3.3604	3.2470	2.3060	2.5290
1090991	3.1578	3.9651	2.7151	3.9221	4.1638	4.1828	2.9666	3.2728
1108914	3.4307	3.5164	2.5687	2.9654	2.9657	3.3327	2.8881	2.6170
1105423	2.6194	3.2127	2.3540	3.2007	3.2614	3.6506	2.1500	2.6589
280083601	2.9977	3.3232	1.8353	2.4466	2.2014	2.1865	1.0979	1.0327
1098754	5.2067	5.8055	4.7553	5.3194	5.7371	5.8628	4.8955	5.1626
279839311	1.2456	0.9822	0.3317	0.6864	1.3855	0.8601	0.1002	0.5734
279772676	1.2020	2.2761	0.2209	0.8895	0.9113	1.3185	0.0376	0.3432
1101894	2.7602	3.3589	2.2748	3.0944	3.1043	3.5024	2.0931	2.6458
1091889	2.2593	2.9746	1.6981	2.3774	2.2477	2.6078	2.0312	1.9248
1091870	2.7842	3.0623	0.3757	4.1063	4.0085	3.9830	1.2785	1.9069
1092166	1.4891	1.4678	0.8181	2.0181	1.3774	1.2359	1.0549	0.9579
280003175	1.3598	1.3119	0.2306	1.4374	0.6773	0.8489	0.6311	0.4510
1105656	0.0938	0.0864	0.0388	0.2149	0.2455	0.1676	0.0000	0.0245
1105328	3.3888	3.5925	2.0682	2.6411	2.4110	3.0803	1.8977	2.1321
1089652	7.8699	7.8054	4.5511	5.3836	5.7675	6.1788	2.4516	3.5773
1098114	2.0329	2.4307	1.6898	2.2422	2.8660	2.4950	1.6190	1.9939
1101668	0.8371	0.9512	0.8183	0.9951	0.9205	0.8645	0.7270	0.7238
279801730	1.3424	0.5401	0.1068	0.8380	1.1378	0.7280	0.3928	0.3756
1106520	1.7679	1.7154	0.3230	1.7439	1.4154	1.2493	0.5225	0.9301
1090833	3.5221	3.9841	2.4274	3.5489	3.3253	3.7950	2.8534	2.9869
1091387	2.9362	3.5468	2.6854	3.3636	3.6106	3.4946	2.7431	3.0246
279830124	1.9471	2.2970	1.7629	2.2031	2.6586	2.5569	1.6868	1.9113
1092184	3.7084	4.5354	3.3454	4.1433	4.4204	4.6945	3.4196	3.7814
1092309	2.7728	3.7830	1.4409	3.4728	3.3254	3.8011	2.3726	2.1274
1104397	1.8532	1.8274	1.2540	2.0940	1.9998	1.5616	1.5450	1.4515
1101401	1.7830	1.7825	1.2031	2.1257	2.2587	1.5084	1.3445	1.3782
1096690	9.1654	9.9493	5.4864	8.2632	8.0517	8.6690	6.8806	6.9068
1090829	2.4341	2.9723	1.3144	2.1141	2.1893	3.2032	1.1723	1.8891
1090950	2.3007	2.7904	1.7019	2.5034	2.6246	2.5291	1.9610	2.1129
1104763	3.1079	4.1791	2.5245	3.7069	3.7247	3.8934	2.6421	3.1392
1094647	4.3150	5.4272	3.6735	4.6305	4.9089	5.2000	3.4859	4.2179
279882840	5.2224	4.9550	2.1924	4.1602	4.4472	4.2944	3.0797	3.2610
1092500	3.4088	3.6345	2.6434	3.1796	2.9314	3.2101	2.6674	2.1970
1099353	2.9001	2.6457	2.4833	2.9487	3.2852	2.8393	2.5103	2.4001
279898737	2.6419	3.3993	2.3481	2.4890	2.9332	3.1117	1.9926	2.2821
280078810	3.4026	3.6049	2.2630	2.6073	2.9227	2.9794	2.2160	2.5457
280133407	1.0073	1.8165	0.5802	1.1157	1.1332	1.4769	0.6400	0.7664
1094983	4.5060	5.3756	3.6382	4.3601	4.6898	5.0389	4.2138	3.8798
279814009	1.0881	1.5815	0.7156	1.1225	1.5768	1.6118	0.9655	0.9583
1087437	3.7148	4.5928	2.2668	3.3184	3.3861	3.8323	2.8767	2.8881
1101573	2.0286	2.4082	1.8119	2.7868	2.8436	2.8655	1.7700	2.0945
1091513	2.3061	3.0176	1.8139	2.2781	2.8558	2.6524	1.7969	2.1883
1098159	3.1521	3.5450	2.3687	3.3557	3.5063	3.6306	2.4746	2.8754
1090492	4.8843	5.6789	4.3411	4.6716	5.1270	5.5962	4.1797	4.5493
279749514	2.5346	3.0390	1.9184	2.4294	2.8850	2.9414	1.9958	2.3565
1092075	1.8773	2.3567	1.6774	2.1119	2.5165	2.2999	1.8078	1.7902
1102640	3.1891	4.2878	2.0690	3.4854	3.4975	3.4971	2.3281	2.8650
279818101	1.2989	2.1677	1.3024	1.9524	2.3903	2.0734	0.9890	1.3006
1088207	3.1964	3.4459	2.4764	3.7759	4.5545	4.1051	2.5554	3.1108
1093084	3.1228	3.8115	2.8966	3.2417	3.5333	3.7059	2.8214	3.0493
279900941	0.0286	0.0897	0.0000	0.1378	0.0679	0.0890	0.0000	0.0000
1101311	6.1309	6.6770	3.7359	4.6034	5.1079	5.3903	3.9238	4.3855
1101159	1.0263	1.1381	0.7731	1.1774	1.2004	1.1416	0.6254	0.8420
280128288	0.2716	0.6799	0.0000	0.4587	0.1880	0.6183	0.0000	0.0000
1096536	3.8354	3.3794	1.9182	2.9542	3.1135	2.6241	1.0910	2.0177
1089737	5.5654	6.5494	4.7987	5.1792	5.5558	5.9203	4.5959	4.8242
279748917	3.4495	2.7850	2.6693	3.7452	3.8005	3.2462	2.3493	2.7757
1089532	3.0757	3.2000	2.6697	3.1922	3.3699	3.7641	2.7701	2.9547
1090838	5.2707	5.5460	3.7418	4.3997	4.5635	4.6298	3.9916	4.0612
280039340	2.9651	2.9516	1.6727	2.1499	3.4084	2.8245	2.2178	1.9506
1091868	3.4475	4.0652	2.6673	3.4487	3.4352	3.9252	2.7684	3.1862
279899717	2.4162	2.0103	1.1153	1.9583	1.6019	1.5761	1.2483	1.4053
280106679	1.0887	2.0162	0.4186	1.2856	1.3238	0.9595	0.1899	0.7610
1098930	6.8140	7.7549	5.3209	6.4959	6.6616	7.3520	6.0445	6.0397
1093812	5.0065	5.6547	4.7441	5.3020	5.6023	5.6343	4.5716	5.0191
280116923	2.4431	2.6955	1.3757	3.1287	2.9726	2.8943	0.8845	1.7455
1091980	3.8455	4.6691	3.5873	4.2049	4.2060	4.5432	3.6419	3.8125
1099458	4.2190	5.0233	3.3783	4.4288	4.6582	4.8381	3.3206	3.9793
1094307	3.4674	4.3349	2.8610	3.4978	3.5306	3.9818	2.7991	3.2609
1102254	0.4442	0.9370	0.0785	1.6487	1.0381	1.1489	0.1831	0.4229
1090378	2.3127	2.8547	1.7057	2.9720	3.2646	3.3923	2.0834	2.3189
1098252	3.0240	3.1351	2.4797	3.3879	3.6529	3.4229	2.6103	2.9253
1102617	1.7141	2.4900	0.7901	3.2523	3.6861	3.0465	0.3950	1.6794
1104899	0.1620	0.4184	0.0000	0.5439	0.2609	0.2333	0.0000	0.0391
1100480	0.8981	1.2014	0.6167	1.7131	1.5443	2.0273	0.1459	0.7708
1098210	0.6257	1.8123	0.2732	0.9771	0.8382	1.4667	0.0368	0.3772
1088297	4.2012	4.0802	1.2176	2.3788	2.1745	2.6358	0.5662	1.7238
1108933	4.6704	4.2514	2.1273	2.8440	3.0960	3.2616	1.6037	2.4996
1100232	3.4527	4.5267	2.4395	3.9822	4.0369	4.3964	2.3232	3.2117
1088542	3.2346	3.7394	2.6012	3.9017	3.9817	4.1832	3.0042	3.2006
1098393	0.6148	2.0383	0.1272	0.9057	1.0934	1.1648	0.0000	0.3008
279495670	2.7771	3.7808	1.6523	2.6287	2.4504	2.7166	0.8843	1.8209
1101049	5.9852	5.8689	3.3535	4.8242	5.0475	5.3635	3.6608	4.4282
1087263	5.4526	5.6789	3.5769	4.1843	4.5098	5.0969	3.2515	4.1255
1088477	4.8351	5.5126	3.7984	4.4060	4.2363	4.6680	3.6354	3.9655
1088009	6.8615	7.3015	5.3735	5.8485	5.8903	6.5196	5.0826	5.4213
1090232	5.2658	5.4514	4.3212	4.7218	5.1398	5.2946	4.7408	4.2720
1086967	2.8658	3.0908	1.7268	3.6202	3.2862	2.8243	2.4162	2.2171
1105210	0.0764	0.0536	0.0357	0.1225	0.0404	0.1057	0.0000	0.0000
279989004	2.0830	1.8184	1.1349	1.1942	1.7242	1.8415	0.9479	1.2627
1087349	4.8963	5.2677	3.8502	5.1769	5.1893	5.0892	4.2718	3.6807
279859624	5.0497	5.0935	4.1251	4.3953	5.0009	4.6454	4.0263	4.4347
1087912	4.0330	5.4700	2.3552	3.7215	3.8375	4.5315	2.0252	3.2454
1097290	5.6881	6.1627	3.7214	4.5445	5.1939	5.4174	4.1590	4.5526
1087660	5.7367	4.8792	2.9373	4.2868	4.3880	4.2960	3.0563	3.8546
279865249	0.8560	0.2749	0.1307	1.1158	1.4171	1.3182	0.0000	0.2290
1095697	3.7138	2.6301	1.2414	2.1383	2.6378	2.5952	0.3981	1.5471
279993414	3.6123	3.4880	1.4580	2.1497	2.4351	2.7317	1.7590	1.7942
1104835	3.8639	4.6583	3.6042	4.2614	4.5619	4.4766	3.7251	3.9467
1092942	6.2707	4.9011	1.2665	3.6708	4.5283	4.5797	2.3303	3.0818
1099805	3.2453	3.4317	3.0119	3.1170	3.2227	3.3148	3.0524	3.0689
1092140	3.4896	4.6766	2.6551	3.6611	3.6255	4.0163	2.9093	3.2503
279861050	3.4631	3.2004	2.8250	3.3483	3.4014	2.9026	2.9501	2.7609
1096360	3.1206	3.2028	0.9665	1.7823	1.7858	1.9736	0.6779	1.3885
1094584	4.7424	5.3460	3.8472	3.9632	4.4186	4.4964	3.6288	3.4855
1094834	0.3485	0.5307	0.0861	0.4914	0.3938	0.1652	0.1975	0.0645
1098534	3.2913	4.3930	1.6875	3.5398	3.4863	3.8556	2.1293	2.7206
1088870	1.0936	1.4381	0.9694	1.6020	1.6521	1.5980	1.0338	1.1430
1092808	0.2968	0.3910	0.0000	0.9573	0.7737	1.0477	0.0000	0.1954
1097448	2.5092	2.6728	1.9221	2.6288	2.5731	2.2958	1.7109	2.1120
279828969	4.1798	4.8062	3.0206	3.2368	4.5434	4.3226	2.8603	3.4229
1089300	3.5555	4.1326	3.3153	4.0701	3.9623	4.1794	3.5480	3.5988
1087158	5.3502	3.8994	1.5742	3.0537	3.1406	3.2817	2.0647	2.2635
280123593	0.6651	0.6100	0.1202	1.6772	1.7587	1.8301	0.0000	0.0768
279770310	0.0470	0.0648	0.0000	0.1474	0.1194	0.0651	0.0000	0.0274
1090206	3.6253	4.5161	3.4437	4.2160	4.2406	4.6191	3.4402	3.6641
1104904	2.4284	2.5457	2.0085	2.5326	3.0832	2.4770	2.1953	2.1451
1091760	1.9147	2.5517	1.7171	2.1098	2.4004	2.4929	1.7495	1.8321
1103383	0.3910	0.2235	0.0333	0.3034	0.2212	0.1639	0.1427	0.0211
1095377	2.9961	3.5898	1.8527	3.1811	3.2329	3.1766	2.5098	2.0674
1092059	0.1684	0.2314	0.0208	0.0597	0.1596	0.0998	0.0000	0.0322
1094390	0.2722	0.3643	0.1065	0.1247	0.1895	0.1873	0.0305	0.0241
1102757	3.2323	3.7960	3.0745	3.3323	3.5768	3.5857	2.8138	3.1378
1088017	4.7524	4.3761	3.5124	5.0333	5.1977	4.4131	3.8639	4.1596
1090979	2.8070	3.2049	2.2407	3.1011	3.2006	3.2508	2.2939	2.6717
1095354	4.5078	4.9666	3.6164	3.8660	4.0100	4.3069	3.3628	3.5756
1088392	1.1290	1.2187	0.7750	1.7378	1.7804	1.5166	1.0599	0.9362
279798905	1.1796	1.7516	0.0681	1.0056	0.5865	0.7182	0.1642	0.3563
279992767	0.6211	0.7217	0.1714	0.7731	0.9276	0.3833	0.3101	0.4040
280007283	0.2695	0.1873	0.0000	0.4528	0.4165	0.3325	0.1478	0.1362
1087338	2.5817	3.1712	2.3376	3.4265	3.3944	3.4124	2.0294	2.6425
1094919	4.7736	5.8473	0.6863	4.9777	4.6854	5.3380	1.1492	2.5563
1089336	1.9345	1.5369	0.9407	1.3949	1.3051	1.6780	1.1288	0.6585
1103312	2.2679	2.5903	1.9952	2.6958	2.8222	3.1534	2.0672	2.2626
1099246	4.6283	5.1756	3.8558	4.3648	4.5260	5.2534	3.7503	4.2763
1098093	2.1216	2.4083	1.7626	2.8881	3.1997	2.6202	1.8122	2.0652
1106454	2.1245	2.7764	0.8076	5.0801	4.7202	4.1897	0.9288	2.1810
279994806	3.1144	3.0761	1.7008	2.7150	2.6061	2.9431	1.4636	2.1441
1092202	2.9159	3.2892	2.7780	3.1307	3.4182	3.3023	2.6929	2.9563
1088760	3.6427	3.1993	2.7141	2.9576	3.5367	3.0555	2.7371	2.6409
1101461	4.7433	5.3062	2.2154	2.9357	2.7913	3.0489	0.6876	1.3341
1094726	3.3086	3.6342	2.6364	3.0876	3.2026	3.5446	2.0135	2.4559
1098758	4.3544	3.4277	0.7799	2.8860	2.8937	2.7500	0.4091	1.8985
1093954	3.3744	3.9424	2.9630	4.9372	4.6439	4.7701	2.8333	3.4935
279500423	0.3224	0.3938	0.0198	0.2276	0.0660	0.2923	0.0085	0.0081
280060511	5.9282	6.9742	4.9811	6.1143	6.3917	6.8910	5.0876	5.7643
1091109	2.8771	3.0836	1.5747	2.1925	2.7499	2.3246	2.0202	2.0220
1104750	0.5229	0.4884	0.4317	0.5836	0.5394	0.6620	0.4700	0.3977
1089104	4.3756	5.0995	4.1925	4.3610	4.9167	4.7092	3.7330	4.0678
1090620	7.7749	8.8081	6.4716	7.0348	7.5894	7.9501	6.6056	6.6173
279861153	0.7524	0.8504	0.0000	0.3683	1.5060	1.3810	0.0000	0.3360
1097137	4.3613	4.7035	3.7460	4.0029	3.9915	4.5213	3.1538	3.5483
1096992	4.4333	4.7315	3.3177	3.9962	4.1581	4.2200	3.7842	3.7190
1095323	4.5981	4.2208	3.9115	4.3581	4.5984	4.4278	4.1156	4.1655
1086999	2.7181	1.2197	0.3154	2.2233	2.0460	1.7670	0.8297	1.1695
280072833	2.7020	3.6923	1.5943	2.5563	2.4196	2.6508	0.8301	1.7852
1091096	5.4291	6.4372	4.8816	5.2721	5.7210	6.1121	4.7681	5.0581
1099134	3.3895	3.9782	3.0540	3.7317	4.1324	4.1166	3.2177	3.4611
1087839	3.1272	3.1098	1.2482	3.3974	4.0713	3.7317	1.3490	2.3261
1089552	1.8800	1.5910	1.3005	2.3606	1.8579	1.8335	1.3699	1.5067
279822356	0.3735	0.3938	0.1265	0.2328	0.1152	0.2594	0.0000	0.0544
1102004	5.1366	5.9253	3.8434	4.8005	4.9401	5.3629	4.0641	4.5935
1093008	4.7085	5.3097	4.2747	4.3714	4.6906	5.0416	3.9501	4.2481
1104011	2.0741	2.3921	0.9717	2.4033	2.1475	2.4818	1.3591	1.5616
1104046	2.3302	3.0017	2.2077	3.3373	3.1416	2.9913	1.7319	2.3206
279720449	2.3827	3.9776	1.2683	2.4494	2.5420	3.3714	0.9853	2.0170
1087876	4.6568	4.5184	2.3245	3.3345	3.3592	3.6842	2.8410	2.9844
279824824	0.6088	0.5104	0.0982	1.1681	0.4556	0.4002	0.0000	0.0000
1092782	5.4700	5.8564	5.1244	5.2996	5.9954	5.7289	5.0092	5.2987
1090153	0.3483	0.1302	0.1222	0.4954	0.5154	0.4440	0.0278	0.1522
1097842	1.7288	1.9385	1.5086	1.9974	2.3300	2.4400	1.4412	1.7085
1090083	1.2100	1.2011	0.9482	1.3471	1.6491	1.4129	0.9449	1.1382
1090618	1.5044	1.2513	0.5411	1.2231	1.3134	1.2201	0.3052	0.7469
1088821	2.5612	2.8917	2.4152	2.7331	3.0335	2.7706	2.5378	2.4720
1100289	0.0982	0.3278	0.0727	0.3047	0.1881	0.3521	0.0623	0.0236
1096102	3.9673	4.1524	3.7284	3.9107	4.2172	4.3096	3.8344	3.8574
1103305	3.2488	2.7867	1.3656	2.2252	2.5083	2.6630	1.3267	2.0382
1089522	4.5269	4.2085	2.5099	3.2737	3.5747	3.5217	3.1206	2.8447
1101986	3.7496	4.3532	2.9967	3.7522	4.0219	4.3480	3.3707	3.5251
1101548	6.1633	6.8748	5.3772	5.9481	6.2533	6.5754	5.2024	5.8326
1096780	5.0199	5.6680	3.5831	3.9443	4.2746	4.6314	3.1748	3.7174
1102579	2.0795	1.9581	0.6288	1.0692	1.2615	1.2392	0.0507	0.7500
1087034	6.1330	6.9852	4.3874	6.4154	6.4909	6.7676	5.2738	5.2454
1096650	2.6415	4.5407	1.3439	2.3570	2.4949	3.0268	1.1425	1.5780
1093365	5.5880	6.6168	4.7005	5.4418	6.0446	6.0990	4.9850	5.3429
1102556	0.6861	0.7331	0.1269	0.9606	1.0093	0.8956	0.1912	0.4924
1096079	4.5182	5.3443	2.8570	3.9289	4.0730	5.0355	3.1818	3.7661
1107213	1.9491	2.9007	1.3896	2.4953	2.3543	2.4084	1.8849	1.7801
1100705	4.7671	5.6153	4.3161	4.7062	4.7108	5.2912	3.7537	4.2897
1093949	3.9593	4.9701	3.0055	4.2998	4.3353	4.5814	3.3527	3.7698
1087356	4.1419	4.3386	1.5567	4.1486	4.1329	4.2199	2.2278	2.3857
280095127	3.7547	5.4476	2.9993	3.8307	3.8233	4.5528	2.9470	2.7585
1088298	7.3999	7.8558	6.0970	7.0931	7.2669	7.7740	6.5741	6.7933
1088356	5.0303	5.8393	4.2989	4.6873	4.8446	5.3554	3.7278	4.4000
1098183	5.4218	6.0839	2.6322	4.0774	3.7059	4.2658	1.9713	3.3701
1095382	3.7588	4.2332	3.3812	3.7915	4.0623	4.2941	3.5510	3.7003
1100166	2.5468	1.8784	1.4359	2.0761	2.1083	1.7816	1.5021	1.6917
1091123	0.5801	0.3738	0.1925	0.6661	0.5178	0.5581	0.1680	0.3668
279515505	1.0036	1.1505	0.8545	1.3200	1.0715	1.0361	0.6581	0.5580
279970966	1.6460	1.6226	0.3536	1.5158	1.3382	1.1533	0.7978	0.8436
1090173	3.4652	4.2058	3.3768	3.6761	3.9853	4.1920	3.2646	3.2458
1094654	2.2798	3.1423	0.4199	3.0570	2.9314	3.0317	0.2818	1.4493
1103294	2.3436	2.7630	2.0904	2.9573	2.8037	2.8212	2.3178	2.3969
1096355	1.2605	1.6136	0.7462	1.6739	1.9030	1.9957	1.2042	1.1163
1098951	4.7865	6.0914	3.8712	4.6271	4.5997	5.4204	3.5477	4.2793
1095519	2.9969	3.5062	1.1931	2.1978	2.1588	2.0193	1.3695	1.6657
1087027	2.8440	3.5603	2.2224	3.0015	3.4245	3.4141	1.9112	2.6228
1091385	1.6930	2.6400	1.0360	2.5517	2.1326	2.5854	1.4306	1.7101
1092965	4.8996	5.4804	3.7858	4.1941	4.3327	4.7521	3.7710	3.6893
1091496	4.5195	4.9993	3.8596	4.7526	4.9026	5.1401	4.3068	4.2999
1096088	0.6770	0.8903	0.4334	1.4879	1.2921	2.0663	0.0749	0.4119
1088610	3.1306	3.7289	3.0692	3.4344	3.6486	3.6181	3.1286	3.0105
279729388	0.4014	0.2760	0.0869	0.5965	0.6445	0.3589	0.1422	0.2567
279707398	0.8370	1.5750	0.5631	2.0619	1.3778	0.5810	0.0000	0.0000
1091240	5.3099	5.1816	3.2725	4.0861	4.1836	4.1090	3.4060	3.7003
1104782	3.0357	3.0317	2.2403	3.1486	3.3850	3.4310	2.6308	2.6783
1098998	3.3339	3.0005	2.3753	3.1107	3.5156	3.2595	2.3027	2.7855
1091899	5.2159	6.3583	3.5777	4.4113	4.4911	5.2140	3.3137	4.1536
1091558	4.9131	4.6715	2.2924	4.3755	4.6012	4.7900	1.3572	2.5212
1098946	0.1741	0.0958	0.1013	0.2775	0.2610	0.2368	0.0828	0.0164
1090151	3.7553	3.8656	1.4811	2.3334	2.7323	2.3398	1.3960	2.0512
1096646	2.9975	3.3449	2.0109	3.0459	3.3173	3.4567	2.1889	2.6120
279929736	5.5079	4.9072	4.2292	4.5801	5.1502	4.7371	4.2257	4.5077
1091985	2.5685	3.3749	1.5171	2.6594	3.0955	3.1552	1.9137	2.2879
279859804	1.2856	1.2019	0.3175	0.8926	0.4299	0.8263	0.0000	0.4414
1095702	3.1801	2.6615	0.9014	4.2885	3.8692	3.6464	0.6279	2.1387
279994320	3.4033	4.0215	1.3189	2.1051	2.1258	2.6047	0.9320	1.7470
1087928	4.3749	4.0224	2.2627	2.7211	2.9234	2.8792	1.3895	2.1372
1097047	2.1793	2.8650	1.8592	2.8288	2.9087	2.8948	1.8124	2.3083
279886131	5.3509	6.2981	3.8902	4.2691	5.0307	5.4428	3.8551	3.8285
1105975	0.1653	0.3604	0.0583	0.2690	0.1362	0.1958	0.0406	0.0598
1099078	11.1833	11.7585	8.2745	9.5528	9.8040	10.2991	8.6370	9.3700
280004816	0.6809	1.0829	0.7225	1.0718	1.1472	1.3755	0.4518	0.6467
280008004	1.5644	2.2994	1.3780	1.9361	2.7287	2.5726	1.2231	1.4652
1091912	4.0528	4.3718	2.5721	4.5224	4.3104	4.4637	2.9891	3.3364
1088308	5.7471	6.3731	4.2651	5.0255	5.1436	5.3508	4.7899	4.5673
279671717	5.2299	5.5346	2.7941	3.7533	3.9804	4.1542	3.1991	3.3107
279872539	0.8136	1.1461	0.2201	0.4762	0.5915	0.3143	0.0513	0.0000
1098725	1.3433	3.3631	0.8256	3.0991	2.9328	3.6753	0.0928	1.5917
1099133	4.3381	5.1930	3.8833	4.3298	4.6064	5.0498	3.9309	4.1486
1093963	2.5067	3.0595	1.3237	4.9272	4.6833	4.3784	2.0549	2.4710
1087110	3.9763	4.6335	3.5367	4.0254	4.3492	4.3661	3.6543	3.9261
280106460	1.1713	1.3299	0.3516	1.2887	1.5750	1.4048	0.7916	0.7150
1103541	1.3203	0.8691	0.6444	1.3129	1.0443	0.7754	0.4426	0.7164
279928280	2.3792	3.2407	1.8378	2.2144	2.5765	2.5560	1.9503	1.8119
1088868	7.6437	8.4501	6.2387	7.1605	7.0978	7.8627	5.5749	6.6695
1095402	1.7508	1.5551	0.5358	1.2554	1.3974	0.7680	0.6688	0.8466
1087523	5.9435	6.8535	1.8348	5.6552	5.7304	6.6019	1.7945	3.6687
1095612	2.4251	3.2423	1.5718	2.5518	2.5293	2.8171	1.4036	2.1151
1097257	0.9358	0.7138	0.6393	0.9577	0.8374	1.2424	0.5511	0.5543
1089178	4.9859	5.0658	2.9744	3.8294	4.3123	4.3084	3.7808	3.4056
279792936	1.0652	1.7951	1.0686	2.1760	1.8113	1.8287	0.6478	1.1299
1101315	4.7479	5.6540	3.8563	4.4726	4.7269	5.3072	4.3286	4.1479
279885390	3.2545	4.0468	2.8203	2.8168	3.3629	3.4776	2.1755	2.4336
279736941	2.0706	2.6174	1.8461	2.2441	2.6400	2.1555	2.0058	1.7635
1088531	5.0758	6.2183	2.7970	4.9032	4.9835	5.3295	3.8474	3.9504
1093848	3.8551	4.5824	3.6703	4.4980	4.7406	4.7409	3.5656	4.0409
280102505	0.6376	1.1138	0.3477	1.3087	1.1913	0.9551	0.1635	0.6491
280091968	1.9885	1.7470	0.1285	2.1703	2.4364	2.2604	0.7707	1.0131
1089658	7.1081	7.5133	5.6753	6.3963	6.8622	7.4482	6.1221	6.4014
1087244	5.4929	6.3176	3.8970	5.2043	5.2828	5.6641	4.6318	4.6929
279764176	5.5592	6.3601	5.2609	6.5287	6.5244	6.7488	4.7068	5.5682
1098111	4.0380	3.1349	1.7649	2.6158	2.1227	2.3252	0.6400	1.3585
1090809	2.3189	2.4350	2.1249	3.0584	2.9790	2.5348	1.8436	2.1931
1094124	2.1994	2.8183	1.0227	3.5871	4.8682	4.3741	1.2918	2.2640
279720308	5.4574	7.1840	4.1588	5.6563	5.7514	6.3558	4.2300	5.1875
1100954	4.8076	4.5199	3.5695	3.4146	4.3217	3.9638	2.9995	3.0313
1089407	6.2708	6.3688	5.8733	5.7200	6.3212	6.2605	5.5733	5.5528
279818734	2.8569	3.2208	1.9673	2.1531	2.6252	2.7661	1.8090	2.2488
1089556	4.6689	4.5911	3.9626	4.5680	4.8448	4.5987	3.9989	4.2956
1092615	2.7247	2.6693	1.7199	2.3464	2.4937	2.0449	2.1078	1.8830
1092796	3.5082	3.7754	2.8815	3.1247	3.2167	3.5421	3.0307	2.9764
1096460	3.2924	4.2167	2.6273	3.4483	3.5257	3.8277	2.9012	3.1757
1089627	2.6132	2.7660	1.5337	2.1930	2.4114	2.6043	1.5693	2.0430
1092373	2.8809	3.5795	2.7635	3.1973	3.4594	3.7666	2.6620	2.8323
1092190	2.5978	1.6955	1.8287	5.1116	5.4837	5.4201	0.0000	0.7386
280056697	1.7995	2.6027	1.6344	2.7182	2.6938	2.8481	1.0291	1.7769
1105811	2.0995	2.3943	1.5231	2.6314	2.1818	1.9988	1.9100	1.7506
1097799	2.0487	2.5150	1.2496	1.9483	2.2980	2.1913	1.3063	1.7518
1087945	4.7450	5.3462	4.3718	4.4262	4.7997	4.9873	3.8735	4.2213
1092907	6.1991	5.9193	3.0238	4.8890	5.0784	5.2360	4.0245	4.2005
1109124	3.1850	3.4655	2.4328	3.1620	3.4235	3.7879	2.9311	2.7968
1104174	2.2744	2.8658	1.3955	3.9278	3.3457	3.4366	1.5357	2.3655
1101345	2.5182	3.2129	1.8769	2.6672	2.9828	2.9592	2.0127	2.4271
1104824	3.5451	4.3468	1.6263	3.2301	3.3539	3.2848	2.0345	2.6794
1100218	2.8100	3.3823	2.6275	3.0207	3.1877	3.4942	2.4908	2.8430
279751281	2.6537	2.1764	1.3780	1.8126	1.9531	2.4183	0.9181	1.5910
1095663	2.7543	3.3047	1.8914	3.4196	3.2885	3.2427	2.2107	2.5794
1088918	4.8377	6.7382	2.5191	3.6538	3.5310	4.2054	1.8212	2.5158
1095031	3.9753	4.8779	3.5850	4.3501	4.5290	4.9754	3.6840	4.0654
1092463	2.1054	1.8552	1.5550	2.2460	2.3990	2.2017	1.6843	1.8910
280130982	3.6085	3.4602	1.9691	3.1120	3.0129	3.1912	1.8789	2.5762
1094359	9.5164	9.4758	7.0133	7.9377	8.0402	7.7887	6.7704	7.2296
1097867	1.8459	1.4524	1.1990	1.5681	1.6978	1.3361	1.1756	1.3127
1089880	2.5102	2.3213	0.6470	1.6130	1.8617	1.9831	1.4013	1.1015
1096612	1.9024	2.2721	1.5321	2.0928	2.7075	2.4211	1.8254	1.8150
1103551	1.6208	1.8861	1.4053	2.2682	2.1151	2.4091	1.2726	1.6834
1097223	4.5753	4.9059	4.1298	4.4946	4.6722	4.6589	4.3482	4.3926
1091079	3.5396	3.7816	2.7295	3.5246	3.9446	3.8654	3.2051	3.1183
1090244	5.5341	6.6242	4.3721	5.6472	5.6360	6.2368	4.8017	5.2313
1088417	2.2340	2.5013	1.2044	1.5052	1.4700	1.6248	0.8138	1.1148
279889555	0.2671	0.5066	0.1694	0.6531	0.3863	0.4498	0.1873	0.2194
1095551	2.1375	1.9515	1.3974	2.0133	2.2061	2.1442	1.7389	1.4993
1105817	4.8227	4.0684	2.8461	3.9792	3.9099	3.7861	3.2597	3.5214
279877780	2.3106	0.8036	0.1061	1.3580	1.2498	0.9140	0.0000	0.6331
1102935	2.2189	2.6492	1.6036	2.3163	2.4856	2.5408	1.3817	1.9174
1099407	1.9647	2.0356	1.7887	2.2385	2.0595	2.2297	1.9588	1.8145
1088889	4.9535	4.8308	3.3741	5.1413	5.2794	5.4481	3.8798	4.2078
1088528	3.7666	4.4887	3.2149	3.9354	4.2006	4.4810	3.4277	3.7467
1097449	0.4636	0.6329	0.2368	0.4367	0.4008	0.6235	0.1483	0.3505
1087182	3.2587	3.1128	2.3045	2.6737	3.2037	3.3444	2.1712	2.7016
1088620	3.1370	3.6979	2.1735	3.3309	3.2408	3.4505	1.6612	2.4368
1097907	2.0354	2.2995	1.5450	1.8547	2.3425	1.8569	0.9651	1.0334
1090653	2.8771	3.9676	2.2203	4.4172	4.5971	4.5511	2.0861	3.1817
1090277	7.6188	7.4349	4.6734	5.4924	5.6105	6.4639	4.5732	4.9874
1087136	3.8853	3.8293	2.8093	4.0962	4.2328	4.3355	2.9239	3.4441
1091304	6.8371	7.6253	5.2487	6.6417	6.7424	6.8617	5.1370	6.0872
1089153	2.7510	1.8853	1.1043	1.7893	1.7583	1.5314	1.0032	1.1561
1106801	1.8799	0.6939	0.0951	1.1996	0.6628	0.9424	0.2233	0.1483
1087556	3.3829	4.2733	2.2829	3.5391	3.1482	3.3673	2.8276	2.8581
1094092	3.8256	3.9517	2.9093	3.7904	3.8879	4.0921	2.9550	3.3550
1096595	3.3343	3.5776	2.8804	3.2944	3.4473	3.6297	3.1869	3.0745
1088481	2.6092	2.1606	1.1895	2.1447	2.3809	1.6172	1.1618	1.7160
1104238	4.1510	3.8090	3.2254	3.3694	3.5746	3.6005	2.6290	2.9070
280100075	2.7815	1.9546	0.8484	2.0135	1.5268	1.9856	0.7606	1.4755
1097993	2.6168	3.3129	2.0125	2.3141	2.4124	2.9019	2.1673	1.8555
280025043	0.4644	0.2623	0.1999	0.5013	0.5109	0.5905	0.1116	0.3054
1104569	4.5389	4.7349	3.1882	4.5177	4.5036	3.9147	2.6675	3.5631
1092029	3.1574	3.3388	2.6495	2.9207	2.9813	2.8521	2.8181	2.6392
1095337	1.3687	1.6711	0.9157	1.7603	1.9517	1.8179	0.7176	1.2600
279866623	0.7485	0.6325	0.6048	1.1553	1.3757	1.1274	0.1582	0.4089
279800716	0.8057	1.4074	0.6417	1.0977	1.0284	1.3906	0.6476	0.8230
1095029	4.8613	4.8559	3.2829	4.5418	4.5801	4.6856	2.5044	3.2311
280094469	1.0215	0.8430	0.3956	0.9939	1.2093	1.4195	0.5539	0.7891
279860984	0.2542	0.2116	0.0000	0.4225	0.2564	0.0968	0.1055	0.0269
1094613	2.0740	1.8017	0.6982	2.2778	2.3953	2.1535	1.0823	1.4145
280090909	6.7338	6.9545	5.1200	5.7199	5.9808	6.2719	5.5117	5.6363
279771220	0.1685	0.2192	0.1003	0.4907	0.5898	0.4658	0.0000	0.1067
1096406	3.8762	4.3214	0.7502	2.8791	3.0355	3.2793	1.7725	2.1364
279831642	1.0517	1.2936	0.2011	1.7816	1.4659	0.9481	0.1421	0.7855
279886569	4.3327	4.4712	3.5588	3.7269	4.1581	3.9071	3.6196	3.5253
1087656	3.7813	4.6199	3.1174	3.9478	4.0771	4.4539	2.6201	3.4484
1100609	3.1307	5.6113	2.4176	5.5349	5.3345	5.8797	3.0291	3.7434
1105522	5.6057	5.8300	3.7099	4.5694	4.6590	4.9676	4.3184	4.2608
1087174	4.0022	5.1990	1.9517	3.4790	3.4756	4.4303	1.8592	3.1126
1093964	5.3293	5.8212	4.5381	5.0811	5.5032	5.8460	4.3812	5.0223
280063612	0.4344	0.6724	0.2925	1.1102	1.1341	0.9057	0.2480	0.4740
1095471	2.5834	3.0595	2.3530	3.2779	3.4360	3.4416	2.6083	2.6576
1094426	3.9168	3.9064	3.2866	3.4069	3.6294	3.6948	3.0803	3.4159
1093294	2.5666	2.0133	0.9375	1.2649	1.6722	1.9712	1.1229	1.0633
1103353	3.7376	4.7055	2.3994	3.3424	3.4910	3.9585	1.3609	2.5524
1086874	2.6967	3.0920	0.9245	1.6843	1.6054	2.3226	0.6699	1.5298
1102826	2.1932	2.0800	1.9367	1.9264	2.3877	2.1863	1.7421	1.8680
1100077	5.7115	7.6184	3.1473	6.9012	5.9618	6.9908	2.9562	4.8944
1090905	2.9530	3.5854	2.5924	3.1245	2.9372	2.9577	2.6227	2.5968
280115574	4.3330	4.6845	2.2549	4.7432	4.2980	5.1814	3.0037	3.4106
280056144	0.6280	0.4290	0.3722	1.0330	0.6791	0.6067	0.1380	0.3303
1098428	7.0479	8.0645	5.3103	6.1444	6.3578	7.2144	5.6673	5.9878
280014965	0.1174	0.0824	0.0000	0.1267	0.1262	0.2817	0.0000	0.0340
1103677	0.3142	0.2778	0.0000	0.1243	0.0620	0.2677	0.0608	0.0000
279877052	2.4112	3.4018	1.9891	2.3329	2.8583	3.3540	1.8501	2.1654
279836058	0.4255	0.4383	0.3507	0.5537	0.6961	0.6351	0.3914	0.2969
279757094	2.6414	3.9164	2.5327	2.8328	3.1069	3.4391	2.1367	2.2974
1097074	1.7756	1.0314	0.5853	1.9764	1.8672	1.5553	0.7636	1.1776
1092286	3.6789	3.9199	2.7754	2.6682	3.3716	3.6119	2.2064	2.6935
1104143	2.2287	2.0250	1.2851	2.7158	2.8440	2.4407	1.6433	1.9286
1094056	1.0164	1.5874	0.6075	1.5500	2.2757	2.0305	0.9919	0.9769
1091409	2.7533	1.8210	0.7357	1.9956	2.0908	1.8453	1.0142	1.5136
279803646	1.3469	1.2154	0.5899	1.1460	1.2668	1.5154	0.0507	0.4694
1095166	6.7765	7.0705	5.8070	5.7851	6.3703	6.6390	5.7547	5.5145
1089956	2.5022	1.9584	1.0692	2.0626	1.6978	1.5539	0.3113	1.0528
1091686	4.0913	4.5962	3.4867	4.8699	4.9121	5.0499	3.3358	4.1065
280018571	3.6310	4.3900	0.8469	2.1755	2.1496	2.0654	0.9274	1.1505
1103005	4.1339	5.7148	3.2999	3.9208	3.9151	5.0164	2.7110	3.4666
1095267	1.0031	1.0699	0.2470	1.1913	1.1906	1.6110	0.6804	0.7042
1093083	5.2916	6.3561	3.1820	3.6566	3.6166	4.4237	1.6843	2.6235
279865740	3.3526	2.8568	1.4909	2.6710	3.0839	2.5430	1.5605	2.2476
1103395	0.6733	0.3505	0.3289	0.6530	1.0399	0.6346	0.1244	0.2978
1103428	3.6208	2.0339	1.1753	4.3760	4.1775	3.6484	1.3207	2.4905
1095486	4.4873	4.7729	4.4035	4.7525	5.1330	4.9353	4.5007	4.3211
280018105	1.4047	1.7436	1.3882	1.7119	1.9304	1.6242	1.2718	1.4112
1101444	2.2556	2.9602	2.2047	3.0833	3.2556	3.2136	2.1101	2.4572
1092265	3.3182	2.8575	2.2393	3.9120	4.0050	3.2045	2.6875	2.7958
280078934	0.1171	0.3709	0.1422	0.3110	0.1890	0.3439	0.0000	0.0382
1087435	1.3958	1.7212	1.2137	2.1601	2.1652	1.9073	1.1709	1.5033
1089730	2.8526	3.2127	1.9244	3.8105	3.6806	3.0765	2.5303	2.6168
279869869	5.4180	6.2334	5.2084	5.6162	5.9378	6.0946	5.0632	5.4695
1104069	2.5342	3.3742	2.4306	3.0694	3.1832	3.1456	2.1475	2.6411
280086664	2.2221	2.1084	1.3856	2.1116	2.4759	2.0055	1.0298	1.6006
1090758	4.6218	5.2234	3.8639	4.1655	4.1118	4.4078	3.6064	3.7207
280014291	0.5863	0.7734	0.0939	1.1267	1.1630	1.2827	0.0864	0.5859
1093620	2.0144	3.9991	0.6713	2.4203	2.6769	2.8765	1.7531	1.4757
279852857	0.4445	0.1267	0.0000	0.2833	0.1611	0.1700	0.0000	0.0000
1092322	1.8099	2.7452	1.4475	2.2538	1.9815	1.9744	1.3249	1.7313
280130542	2.9270	0.6726	0.4183	2.0038	1.8723	1.1676	0.0000	0.3003
1100369	4.0576	5.5207	4.0317	4.6714	5.8464	6.1560	2.8972	3.8239
1093604	3.2263	4.2198	0.8101	3.2509	3.1358	4.0524	1.4666	2.2811
1099206	5.5555	5.1828	3.7588	4.8515	5.4223	5.2178	4.1118	4.5419
1104798	3.6651	4.3030	2.9373	2.8241	3.5231	3.6269	2.1616	2.5332
279719877	1.9202	2.3902	1.6625	2.0404	2.7652	2.1682	1.1624	1.6797
279825995	4.0969	5.3190	3.8397	4.5109	4.8880	5.1546	3.6379	4.2248
279970098	0.6901	0.6377	0.5424	1.0387	1.2298	0.8077	0.2214	0.4672
279935625	2.0278	2.0251	0.5631	3.8327	2.9938	2.0869	0.0000	1.4803
1100094	2.8849	3.5915	2.7907	3.7404	3.5794	3.6600	2.8908	3.0386
1097827	3.5908	3.7882	1.5150	2.9778	2.6087	3.4074	0.2786	1.6086
1088667	4.0077	4.3111	3.2680	3.4045	3.7413	4.0423	3.2379	3.4479
280072901	2.2770	2.4001	1.5308	2.8143	1.9261	2.3413	1.5689	1.9831
1091428	4.5633	5.0249	3.2146	4.2827	4.3954	4.6226	3.9232	3.6952
1088951	5.9468	6.5355	2.8210	3.6970	4.2754	4.8315	2.9807	3.0903
279846638	2.5025	1.5648	1.0574	2.5464	2.3355	1.5693	1.2890	1.4468
1092433	1.9944	2.1849	1.7692	2.6666	2.8829	2.5459	1.7446	2.0193
1090909	2.4525	2.8252	2.3509	2.6201	2.9479	3.0384	2.3990	2.3159
280083008	0.0854	0.2632	0.0000	0.4818	0.3804	0.5925	0.0000	0.0178
1095253	3.6071	4.5148	3.4223	4.1352	4.4717	4.4927	3.2069	3.7815
1098604	2.5113	3.0456	2.3462	2.7412	3.0919	2.8452	2.4584	2.5383
1092766	2.0831	2.1941	1.7876	2.4970	2.8608	2.4980	1.5628	2.0429
1093361	4.1869	4.9340	3.7167	4.1625	4.6722	5.0851	3.9104	4.0558
279828349	4.1655	4.4017	3.0106	3.1019	3.9473	3.9891	2.5200	3.2567
1087275	3.4107	4.0986	2.1717	3.9609	4.3767	4.5215	3.0122	3.0833
279809214	0.2794	0.3745	0.0995	0.4185	0.1654	0.5462	0.0000	0.1824
279557761	1.6274	1.6159	0.4832	0.5996	0.7489	0.9695	0.0000	0.3524
1097007	1.0376	0.4947	0.3230	0.4262	0.6706	0.6449	0.1284	0.3067
279728186	0.1371	0.4650	0.0000	0.4625	0.5278	0.5027	0.0000	0.2302
279766773	0.0666	0.1573	0.0000	0.1406	0.1452	0.1808	0.0000	0.0768
1101256	1.8670	2.2667	0.9141	1.8922	1.4669	1.7530	1.2223	1.4310
279896626	5.2022	5.3705	4.4538	5.2601	5.7294	5.7362	4.9821	4.8474
1087226	4.8617	5.5385	4.2193	5.3943	5.7212	5.7949	4.7334	4.8586
1091466	1.9352	2.8878	2.1126	2.7175	2.9217	2.9542	1.5647	1.9800
1107168	3.3146	2.9840	2.5828	3.0242	3.6379	3.1914	2.8770	2.8229
1087982	1.4062	1.5504	0.9159	1.2820	1.2231	1.1651	1.0857	1.1062
1096100	2.1762	2.3644	1.9118	3.0004	2.8533	2.5283	2.0620	2.0195
279413546	2.7315	3.0388	1.2028	2.2823	3.0659	2.5927	1.3458	2.0388
1097476	2.6393	3.3948	2.4240	2.8956	3.0375	3.4535	2.4715	2.6248
1091502	1.2988	1.8454	1.4002	1.9118	1.7927	1.6556	1.1748	1.2935
1102836	2.6653	2.6240	1.6861	2.0888	2.3562	2.4216	1.3217	1.9133
279897639	4.4866	5.1028	2.7000	3.0456	3.4944	4.0257	2.4122	2.8718
1087636	2.9267	3.0075	2.1289	3.5185	3.4556	3.6492	1.8351	2.6581
1098367	0.7362	0.4693	0.1733	1.4480	1.4444	1.5079	0.2444	0.5113
1102610	2.9630	3.4799	2.5685	3.4410	3.8273	3.6936	2.4932	3.0592
1094365	9.8396	9.1246	7.8286	8.3767	8.9205	8.5784	8.0178	8.1951
1087536	3.6791	3.7938	3.4372	3.5326	3.9407	4.1695	3.1010	3.4319
279687524	0.5690	1.3108	0.5244	0.7270	0.9502	1.0620	0.2027	0.4901
1095711	2.5347	2.7599	1.9730	2.7764	3.0666	3.1431	2.1110	2.4822
1100526	3.9746	4.6336	3.5669	4.3554	4.3379	5.0572	3.7853	3.9871
1096768	3.8833	4.2338	3.2011	3.7541	3.8456	4.0940	3.5020	3.6011
279781113	0.6212	0.7417	0.1035	0.6754	0.1554	0.2559	0.0000	0.0000
279891238	0.7643	1.2581	0.5842	0.8556	1.4209	1.5889	0.2133	0.6915
1094984	2.0221	2.3814	1.8435	1.8653	2.1506	2.3257	1.6813	1.8456
280083352	2.7474	3.0557	1.2138	2.2976	3.0831	2.6091	1.3576	2.0536
1098680	3.2556	3.7603	0.9859	1.7390	2.1188	2.2314	1.1101	1.4721
1094470	4.2536	4.1109	1.5346	1.8471	2.0346	2.3021	0.4000	0.8272
279879685	2.5736	4.4056	2.0462	2.9202	3.2896	3.6962	1.7181	2.5700
279846835	1.1378	2.5840	1.0161	1.8733	2.1634	1.9320	0.9246	1.1718
1095893	4.1444	5.4990	3.4108	4.3119	4.3839	4.8240	3.4566	4.0425
279950769	4.3472	4.6356	4.2383	4.4012	4.7953	4.6026	3.8192	4.0010
1097898	2.6057	3.1675	1.4744	3.3360	3.3687	3.4109	2.3005	2.1826
279921060	6.8995	7.7454	6.3216	6.6351	6.8180	7.2912	5.7448	6.4038
1101790	1.3815	1.9652	0.8560	1.9540	1.8835	1.6847	0.8056	1.3468
278968186	3.8634	3.9046	3.1075	3.2088	3.7108	3.5413	3.1523	3.2105
279724565	0.5861	0.3451	0.2914	0.7978	1.0964	0.8324	0.1370	0.3580
1096664	2.1688	2.2252	0.6081	3.6068	3.6398	4.0730	1.0642	2.0703
1093933	4.5629	4.1980	3.3631	3.6857	4.1315	4.1582	3.6878	3.7131
1087554	0.5495	1.5140	0.4361	2.8584	2.5275	3.0116	0.0320	0.4975
1093864	0.0000	0.0394	0.0000	0.0410	0.0427	0.0390	0.0000	0.0000
1095600	0.9703	2.2376	0.3643	4.1625	4.2630	4.8514	0.0926	1.2917
1100212	0.8226	1.2916	0.3360	0.8169	0.5325	0.6984	0.2798	0.4712
279722866	6.3499	4.4071	2.4726	3.7500	4.0284	3.9924	3.1572	2.5931
1090725	2.6927	2.9735	1.8550	1.8787	2.1301	2.1592	1.5087	1.4674
1087000	4.7701	5.8364	4.4086	4.5830	4.9351	5.3190	4.0700	4.3000
1096758	4.2605	4.5349	3.2880	4.0636	4.1056	4.2368	2.5251	3.0816
1087713	0.6501	1.0874	0.2271	0.4166	0.4563	0.6748	0.0386	0.3276
1098449	3.8076	4.7032	2.5144	3.3242	3.4351	3.8364	2.9040	3.1670
1095339	1.9269	2.3381	1.1996	2.8941	3.1313	3.1781	1.8900	1.8714
1096691	2.2529	2.7760	2.0408	3.2262	3.3994	2.9660	2.2298	2.2660
1100739	2.5964	2.9178	2.1324	2.1724	2.4040	2.5842	1.9883	2.1075
1104044	3.5217	4.1309	2.7904	3.2911	3.9095	4.0058	2.5137	3.2460
1087852	4.4890	5.2424	3.4505	3.4882	3.9429	4.3144	2.9309	3.2578
1098082	2.8823	3.9363	3.0504	3.7440	3.7597	3.7869	2.7198	2.9987
1096903	1.6067	1.9268	1.0014	1.9637	1.9772	1.7988	1.4621	1.1399
1094528	5.8750	6.5720	5.0853	5.3993	5.7661	6.3119	5.2003	5.3607
280115467	3.8245	3.6961	2.5331	3.3227	3.8010	3.2773	2.1792	2.9409
280064278	0.4435	0.5860	0.1757	0.3843	0.5849	0.2264	0.0677	0.2662
1089687	3.9012	4.6500	3.8128	4.2997	4.6170	4.8921	3.7530	3.8493
280102272	4.6167	4.4144	2.5446	5.3068	4.5184	4.8184	3.4568	3.5463
1099595	1.4520	1.7285	1.1502	1.0487	1.4672	1.5953	0.8274	1.0217
1097157	4.4889	2.9986	2.5258	3.9678	4.1807	3.2018	2.9327	2.6509
1105625	3.8347	3.8272	1.1904	3.3514	2.6870	3.3441	2.1246	2.2998
1098146	3.4593	3.2107	2.2387	2.6883	3.1443	3.0807	2.7399	2.4947
280115402	5.7405	6.9793	5.6050	6.8210	6.8130	7.2952	5.7482	5.8204
1096996	1.8755	1.5762	0.8848	2.1559	1.9934	2.0872	1.4766	1.1344
1091795	4.8897	5.7393	4.7422	5.0930	5.4019	5.7925	4.3344	4.8552
1089929	3.0911	3.6602	2.5916	2.6990	3.0805	3.3470	2.5047	2.5695
1098317	0.2089	0.5872	0.0525	0.9029	1.0978	0.7302	0.1987	0.1628
1090209	5.2303	6.4500	3.8288	5.2587	5.4085	6.1079	4.8452	4.5204
1106504	4.7101	5.8843	3.8326	4.3876	4.7412	5.2183	3.6866	4.3623
280132310	0.8180	1.5380	0.7365	1.5156	1.1459	1.6447	0.3483	0.8609
1087402	1.9651	2.1695	1.9785	2.6027	2.7311	2.5605	1.6987	1.9260
279810237	1.8042	2.4140	0.4236	1.6159	1.2207	1.3218	0.7255	1.1260
1097740	3.6690	4.1841	1.8322	3.3301	3.5330	3.7806	2.8253	2.3120
1087816	3.5463	4.6991	2.7134	3.8260	3.6796	3.9824	3.2680	3.2797
280016919	1.6841	1.7552	1.3293	1.9012	1.8848	1.7374	1.5878	1.4111
1087487	4.0389	4.6783	3.3405	3.6374	3.7708	4.2509	3.1589	3.6111
1089130	3.7543	4.2101	2.6631	2.7870	3.4065	3.8499	2.5810	2.8869
1088877	2.7266	2.9942	2.4755	2.8060	2.7815	2.9540	2.1619	2.0879
1103482	0.4862	1.6001	0.0757	0.5720	0.7147	0.7601	0.0000	0.0793
1100059	1.5399	0.7310	0.8369	2.4700	2.7881	2.5738	0.2221	0.7061
280085049	1.6648	1.7437	1.1847	1.5852	1.5487	1.1936	0.8375	1.1675
1105140	3.1784	2.6577	2.3078	2.8249	3.3525	3.0185	2.2597	2.6887
279828995	8.6267	8.5314	7.0559	7.4883	7.8496	7.5503	6.4719	7.2825
279976217	1.4338	1.7202	0.5485	1.1804	1.0761	1.6036	0.9387	0.9684
1105372	2.4056	2.9791	1.6374	2.9414	2.9103	3.1267	1.6232	2.2940
279553797	2.4470	3.1207	1.8405	2.5561	2.2449	2.6345	2.0889	2.1959
1104976	1.7906	1.8043	1.0037	1.2205	1.1852	1.1478	0.8787	0.5744
1091862	6.5621	6.9692	4.0198	4.5523	4.4752	5.3304	3.3575	3.6530
1089829	4.9405	4.8462	3.9629	3.8449	4.5985	4.5870	3.5143	3.9594
279857032	2.7129	2.3835	1.7992	2.0496	1.7791	2.2929	1.1699	1.3612
1094072	2.3464	2.9744	2.1418	2.4321	2.4164	2.7037	2.0675	2.1972
1094093	1.5908	1.3755	0.7046	1.3315	1.5586	1.2501	0.9965	1.0662
280120103	1.4354	1.7388	0.3755	0.7227	0.5672	0.9640	0.0666	0.3866
1090513	1.8338	2.1676	1.7227	2.2715	2.6410	2.4398	1.4137	1.8747
278743751	3.2211	4.0893	2.8258	3.2379	3.3756	3.9418	2.1873	2.8738
1090207	0.2797	0.3066	0.1123	0.3117	0.3717	0.4257	0.0418	0.2063
1103619	4.4401	4.6296	3.4856	3.3987	3.8573	3.9938	3.0244	3.2562
1100741	1.3408	1.6858	0.1642	0.5711	0.3999	0.9173	0.0000	0.0539
1091865	2.9432	2.8243	2.6586	2.9129	3.2402	2.9402	2.5581	2.2982
1090961	1.6513	1.9333	1.3439	1.2952	1.6969	1.7134	1.3290	1.1674
279915377	3.4280	3.2615	2.5970	3.1844	3.5906	3.2741	2.9467	2.9492
1100151	4.5324	6.5752	2.9390	3.5303	3.7841	4.4176	1.9906	2.8696
279896457	0.2316	0.0931	0.0000	0.1252	0.1199	0.0818	0.0000	0.0682
1098785	1.2365	1.7508	0.8603	2.2195	2.1318	2.4428	0.7509	1.4385
280102342	0.1403	0.2834	0.0000	0.4774	0.4133	0.1068	0.0000	0.0000
1099870	2.3746	3.2909	2.2359	2.9215	3.0935	3.0418	1.8012	2.4284
1091534	1.5577	2.2512	1.6014	2.1200	2.2721	2.2681	1.6453	1.5022
1100915	3.9172	4.4354	3.1450	3.5527	4.2213	4.2321	2.9590	3.6170
1098472	2.9608	3.3877	2.6631	3.4394	3.3155	3.3410	2.9229	2.9947
1102522	2.2201	2.9053	1.9271	2.6512	2.9217	2.9311	1.4801	2.1678
1092269	4.9802	5.0428	3.7103	4.2746	4.7713	4.1882	3.0140	3.8622
1104893	0.7105	1.0388	0.2147	0.7149	0.2688	0.6887	0.2242	0.1912
1088483	1.6751	1.9272	1.3193	1.7806	2.1298	2.0770	1.4684	1.6705
280078084	1.6818	2.1057	0.1171	1.7507	1.6423	1.8827	0.7301	0.8639
279722491	5.7551	6.4987	5.1793	5.4027	5.9230	6.2471	5.2641	5.2596
1103624	1.3727	1.0700	0.1950	1.3670	1.5954	1.3111	0.8058	0.4655
1096880	3.2923	3.5054	3.1676	3.2452	3.4709	3.4785	3.2661	3.1675
279791782	2.7287	4.3834	1.6571	3.3691	3.2694	3.5773	2.6620	2.2935
1095858	1.0073	1.1859	0.8901	1.6877	1.6475	1.3724	0.7012	1.0422
1098212	0.0345	0.0477	0.0394	0.1422	0.1290	0.1248	0.0000	0.0000
1091600	4.0404	3.8232	3.2564	3.2561	3.8139	3.5307	3.1809	3.1221
1094240	2.9573	2.1340	1.8338	3.0680	3.2309	2.8176	2.3190	2.1830
1095715	5.9207	5.5398	4.8198	4.9348	5.3809	5.4464	4.9715	4.7972
1106580	1.6089	1.7727	1.0311	1.5171	1.4227	1.5932	1.1434	1.3499
1098843	3.0252	3.1134	1.5971	3.0035	3.0459	3.1864	1.2373	1.9878
280077607	0.5080	0.5510	0.0000	0.1005	0.3730	0.1796	0.0000	0.0000
1090906	4.0981	4.3764	2.3517	3.7798	4.1460	4.4050	2.1762	3.1547
1094831	5.5416	5.5994	3.0152	4.7578	4.3364	4.5878	4.1122	3.7137
1087624	2.9127	3.5869	1.6369	3.1364	3.3674	3.4889	0.4611	1.5179
279728023	1.2923	2.0270	1.2030	1.9712	2.2494	2.1390	1.3962	1.3587
1089051	2.1850	1.7119	1.3425	1.5806	1.7801	1.7187	0.9411	1.3626
279986068	0.3341	1.2013	0.2040	1.2440	1.2195	1.7568	0.0581	0.6030
1090660	1.9137	1.2492	0.8373	2.0123	1.9283	1.4857	0.6277	1.2758
1094848	1.9242	1.8598	1.5114	2.1839	2.4319	2.0972	1.7091	1.8252
1095232	4.3965	4.6938	3.6280	4.0989	4.3783	4.8311	3.4420	4.0563
1099809	3.0306	3.3756	1.5575	3.4021	3.4041	3.4509	2.0920	2.3631
1099051	2.4442	3.4131	2.2354	2.8648	3.3609	3.2141	1.9993	2.6060
1095482	2.3374	3.0760	1.9349	3.5545	3.4070	3.5537	2.2849	2.6014
1103063	3.3042	3.7563	2.9966	3.6511	3.5630	3.7812	2.9406	3.3335
1102067	3.0296	4.0796	2.5107	3.1176	3.1465	3.6213	2.9016	2.6077
279791439	0.1125	0.4596	0.1367	0.3706	0.3262	0.2491	0.0929	0.0444
1091705	4.4466	5.2731	1.8705	3.7304	3.8085	4.5633	2.8248	3.2436
280115320	0.1482	0.1464	0.0000	0.1065	0.0000	0.1470	0.0000	0.0000
1090923	2.5893	3.1218	2.4032	2.7822	2.7219	3.0492	2.3387	2.6195
1103669	2.6381	1.8304	0.3668	2.9120	2.6325	2.7660	0.7514	1.5871
1103075	1.0680	1.9291	0.8384	3.6742	3.7109	4.2133	0.2318	1.1565
1090954	3.7976	4.8637	2.6030	3.3590	3.6249	3.6977	2.6629	3.2741
1104670	3.5731	4.4232	3.0800	4.0932	4.5246	4.4527	2.9949	3.7145
1096275	1.7717	1.6456	1.5645	1.8222	2.1697	1.8264	1.3394	1.5768
1093392	2.5489	3.2465	1.9505	2.8407	3.0241	3.0497	2.4381	2.4210
280101140	0.0450	0.0417	0.0000	0.0000	0.0314	0.0419	0.0000	0.0000
1086906	2.0954	3.3797	0.9142	2.6141	2.3820	2.6182	1.4395	1.9033
279844606	0.4070	0.7530	0.0756	1.5844	0.8468	0.6984	0.1177	0.1310
1104217	3.0471	3.0147	2.8181	2.8351	3.0705	2.9765	2.8265	2.8692
1098019	2.6636	2.8541	2.4530	2.9695	3.3549	3.2491	2.1115	2.6147
1090661	7.3304	8.1515	6.0831	7.3282	7.5813	8.0499	6.8174	6.8876
1101537	1.1279	1.0783	0.0000	0.7161	0.6934	0.5774	0.0658	0.4944
1087444	2.6745	3.4685	0.6501	1.2034	0.9918	1.6458	0.0578	0.1873
279767079	0.0415	0.0000	0.0000	0.0449	0.0432	0.0571	0.0000	0.0000
1091657	4.8933	5.9542	4.8298	5.7152	5.8402	6.6200	4.3671	5.0692
1101787	0.3489	0.6501	0.2377	0.1725	0.5130	0.6526	0.0000	0.1159
1088703	2.2638	2.3802	1.2603	2.5807	2.6673	2.4679	1.8698	1.3782
1091614	2.1947	1.5777	1.3101	1.8462	2.0782	1.5175	1.3250	1.3957
1104814	3.2482	3.5767	2.2233	3.5260	3.2436	2.9587	2.6819	2.7912
1101693	3.6970	4.2193	2.7143	2.6520	3.2513	3.7983	2.4016	2.5399
280045119	2.5051	1.1344	0.0000	1.8542	2.0544	0.6495	0.0000	0.8840
1090713	2.6831	3.2041	2.1112	3.4000	3.5162	3.4407	2.6090	2.7086
1095268	0.8675	1.2207	0.7869	2.3753	2.8797	2.4708	0.1504	0.7568
1094099	4.4517	5.4160	4.0943	4.3075	4.5700	5.0682	3.5899	4.1370
1100449	3.5314	4.2532	2.1591	3.6051	3.5095	3.6926	2.3740	3.0321
1095089	5.4298	6.9537	2.3562	3.2935	2.3555	4.1176	1.2961	0.9346
1088785	3.1867	3.7851	2.5032	3.6966	3.6495	3.5544	3.1111	2.8159
1096159	3.3052	3.2980	1.6132	2.9441	3.0565	3.0350	1.3973	2.2154
1094513	6.1178	6.6168	5.3600	5.4139	5.8574	5.9846	5.1830	5.3045
279882471	1.0788	1.3273	0.7838	1.7641	1.8859	1.6078	1.1911	0.9027
1090727	4.3287	3.7956	2.7379	4.5485	4.5559	5.0446	3.3426	3.7148
279691429	0.1088	0.1143	0.0000	0.3791	0.3640	0.4653	0.0000	0.0327
279725585	0.1514	0.1464	0.0000	0.5265	0.6032	0.6266	0.0000	0.0000
1095564	5.1451	5.8373	3.8484	4.2562	4.2617	4.9635	3.2335	4.0795
1089999	3.6451	3.9463	2.5497	2.5667	3.6491	3.5287	2.4090	2.8899
1104625	4.6462	5.9061	2.4036	4.0502	4.2531	4.5537	3.1880	3.7109
1093545	0.1879	0.4228	0.0719	0.2397	0.3994	0.2663	0.1554	0.1746
280118517	1.4964	0.8173	0.4636	0.8283	0.8613	0.4172	0.0000	0.2129
1104138	1.7843	1.4630	1.3187	2.1024	2.3526	1.7869	1.2909	1.3845
1087021	2.8486	2.9088	2.5553	3.0470	3.4882	3.2678	2.8071	2.6897
1090543	2.9422	3.6414	2.9293	3.8269	3.9467	4.1653	2.8009	3.1530
1088522	3.5795	3.6616	2.3665	4.2166	4.3176	3.8786	3.1560	3.0528
1090134	3.5167	3.2361	2.8320	2.8532	3.4656	3.0170	2.5846	2.8406
1099605	0.2349	0.8784	0.1484	1.0000	0.9990	1.3378	0.3116	0.2271
1102675	4.1696	4.4988	3.4809	3.9228	3.9065	4.2963	3.6649	3.0633
1090664	3.5600	4.0112	3.5126	3.7939	3.9388	4.0810	3.2389	3.5780
1094580	3.0553	2.6250	2.3764	3.2466	3.4661	3.0441	2.6622	2.6808
279729628	5.5784	5.3979	4.6622	4.6621	4.9260	4.9625	4.4803	4.3879
1103188	7.8605	7.7406	5.1433	6.6889	6.7075	7.1156	5.8986	6.3239
1090323	3.1621	3.0160	2.8024	3.3804	3.7235	3.2060	2.9161	2.8450
279869170	3.8720	5.0440	2.1815	2.4828	3.2369	3.3747	1.6676	2.4222
279793411	0.2416	0.3026	0.0527	0.2060	0.2226	0.5105	0.1421	0.0971
1100584	0.3458	0.4877	0.0852	0.3356	0.4439	0.4439	0.0738	0.2583
1090373	0.2747	0.9958	0.2778	1.5909	1.0397	1.3375	0.1221	0.3428
1094575	4.2513	4.5528	4.0930	4.1910	4.3099	4.5886	3.8251	4.0953
1088547	1.2777	1.8152	0.3034	0.7703	0.6493	0.7270	0.1329	0.2749
1091367	0.2743	1.8092	0.1364	1.0871	0.8947	1.0400	0.0394	0.1439
1100619	3.5991	3.5498	2.9202	2.8679	3.4602	3.3927	2.9071	2.8398
279822895	2.0792	1.1636	0.2575	1.4940	2.3358	1.3089	0.5136	1.1068
1096399	1.9717	2.7023	1.5960	2.4605	2.4204	2.6199	1.7412	2.1023
1099524	4.9454	5.9463	3.8079	4.6981	4.7974	5.4275	3.0747	4.2638
279878598	0.4941	0.2978	0.0759	0.5041	0.5305	0.4605	0.0000	0.2607
1087371	2.5716	4.2462	2.5024	3.3904	3.3909	3.7515	2.2916	2.6834
1092302	3.6506	4.3351	3.4934	3.7619	4.1938	4.2324	3.3071	3.7032
1100707	3.2834	3.5185	2.3361	3.4384	3.7083	3.5114	2.5376	2.9349
279723294	1.8103	2.3409	0.4427	1.0708	1.6409	1.6436	0.7819	1.1800
279776278	6.2584	6.7026	5.1366	6.1824	6.5724	6.4902	4.7296	5.6030
1091404	3.0722	3.6652	2.7715	3.2419	3.3613	3.4638	2.5230	3.0158
1105007	0.0603	0.0448	0.0000	0.0693	0.0668	0.0000	0.0000	0.0000
280129393	0.3510	0.5560	0.0000	0.6549	0.2032	0.2957	0.0249	0.2254
1103291	1.2974	2.5724	1.0347	4.0926	4.4323	4.1015	0.7555	1.7570
1097830	0.8124	0.8574	0.6372	1.1740	1.1389	0.8929	0.7365	0.7510
1089461	2.9986	3.1800	1.1385	2.6383	2.3480	2.6473	1.3184	2.0563
1096001	4.1972	4.1359	3.4456	3.3897	3.6407	3.8570	3.1647	3.3148
280136154	2.9768	3.7321	2.9150	3.3435	3.3967	3.8129	2.7995	3.0539
1101841	1.4449	2.1674	1.2321	1.5351	1.8112	1.7660	1.2730	1.3801
1094577	3.7350	3.2780	2.9467	3.3296	3.5888	3.0917	3.1216	2.7633
1097355	9.6506	9.7027	7.0329	7.6908	8.1054	8.6594	7.3192	7.6495
280017085	0.0739	0.0347	0.0000	0.1056	0.0770	0.1768	0.0000	0.0286
1092103	0.0268	0.1464	0.0246	0.1395	0.0688	0.1088	0.0000	0.0309
1091302	5.6359	6.0063	5.3129	5.6395	5.6615	5.4341	4.9163	5.2625
1104931	0.0378	0.0348	0.0000	0.1078	0.1138	0.0412	0.0000	0.0000
1101663	5.8588	6.0238	4.1566	4.3652	5.2285	5.4767	4.2667	4.6545
1105141	3.5778	3.1877	1.6941	3.4069	3.1026	3.0569	1.5152	2.4014
1097800	2.2848	3.3617	1.7819	2.9709	2.9562	3.1558	2.1637	2.4539
1090503	3.8373	4.7141	3.7071	4.5322	4.9073	5.0472	3.7968	4.0727
1091205	2.6243	3.3442	1.5784	2.7165	2.5995	3.0473	2.3332	1.9579
1095020	5.1090	6.5301	4.9932	5.6801	5.7912	6.1542	4.5383	5.2301
1089636	1.6044	2.2235	1.4948	2.4999	2.5285	2.8440	1.5109	1.8029
1087203	3.5239	4.2155	3.2232	3.2955	3.3352	3.6794	2.7384	2.9157
1097417	4.5461	4.7929	3.8127	4.6497	4.7586	4.8165	4.2249	4.1689
280081470	1.4503	2.1563	0.9649	1.9322	1.5568	2.0199	0.0000	0.6207
1088062	0.2308	0.3398	0.0314	0.7423	0.6926	0.5342	0.0000	0.2885
1096260	2.8583	4.0039	2.6556	3.0395	3.4180	3.6544	2.5257	2.8098
280027194	4.5106	5.2443	3.4129	4.5725	4.9628	5.1363	4.1757	4.0620
1091065	1.9160	2.2224	1.5941	2.0593	2.4053	2.3638	1.5771	1.9436
1090377	3.9026	4.8340	3.3833	3.7665	3.8080	4.3366	2.5382	3.2520
1088504	3.7734	4.5151	3.5820	4.0523	4.5836	4.4399	3.7010	3.8874
1088077	2.0629	2.5861	2.1491	2.4866	2.4909	2.5044	2.0891	1.8396
1091629	3.7895	4.8908	2.9633	4.3565	4.1322	4.8187	3.7525	3.5509
279900664	1.9834	2.6258	1.7760	2.0378	2.1006	2.4950	1.4018	1.8429
280077501	0.0304	0.0237	0.0000	0.0000	0.0354	0.0238	0.0000	0.0000
1101685	2.6172	2.4649	2.4074	2.4731	2.5826	2.4784	2.2650	2.2415
1096951	3.9772	3.9282	2.7044	2.7897	3.4493	3.6084	2.9125	2.7364
279897123	0.1711	0.0382	0.0000	0.2750	0.1626	0.1122	0.0000	0.0430
1096350	2.7282	3.5244	2.3430	3.0354	2.9341	3.1016	1.9160	2.5691
1105525	4.0454	4.4736	1.8449	2.1841	2.3043	3.0129	1.2452	1.6659
279774655	1.6195	1.9640	1.6656	1.9791	2.3785	1.9970	1.4492	1.5805
1093627	2.0417	2.1797	2.0317	2.3330	2.6530	2.3845	1.8613	1.9770
279821306	1.4329	1.1839	0.0000	0.3506	0.4417	0.6848	0.0000	0.2003
1095541	3.7876	4.2983	3.6460	3.6546	3.8246	3.8954	3.4300	3.3308
1092525	4.9565	6.1256	3.6362	4.9197	4.8688	5.7136	4.0658	4.6473
279824366	2.1218	1.2026	0.7679	3.0291	2.8840	2.2001	1.2439	1.4027
1096947	1.5793	2.1563	1.1980	1.5422	1.5003	1.1784	0.6310	0.8872
1097466	3.8595	4.4571	3.5148	3.9709	4.1809	4.3172	3.8506	3.7769
1098028	2.3170	2.9216	1.0039	4.3633	3.9865	4.7522	0.4522	2.4196
1087170	2.6304	3.3806	2.6008	3.0298	3.0837	2.7875	2.2283	2.5633
1090538	2.2548	2.6359	1.7959	2.7060	2.9812	2.9293	1.9708	2.3498
1091372	0.1062	0.0400	0.0000	0.2206	0.2493	0.1532	0.0150	0.0445
1093823	2.2397	1.9998	1.2887	1.5832	2.0573	2.5274	1.2459	1.7349
1087896	1.4219	1.7529	0.2219	1.6682	1.6164	1.6391	0.1502	0.8259
1087277	2.4990	2.5500	0.9396	3.6429	3.1593	3.5586	1.2628	2.2245
1087881	2.7224	2.7796	2.6278	2.9895	3.4051	2.9603	2.2543	2.5567
1094149	2.6292	2.8871	2.1552	2.2143	2.6555	2.3145	2.1957	1.8796
1090878	4.2961	4.9005	3.9467	4.1229	4.5753	4.7491	3.5714	4.1095
1089231	2.9572	3.3482	2.2358	2.6603	2.9586	2.9540	1.4560	2.0314
1087286	1.3649	1.0694	0.9615	1.4615	1.6512	1.3123	0.9174	1.1634
1098544	2.8468	3.6169	2.2485	3.4107	3.6225	4.0426	1.7991	2.8229
279854358	1.0799	1.8510	1.0170	1.3265	1.1595	1.6924	0.5131	0.8522
1092109	1.9352	2.9588	1.9349	2.7719	2.7483	2.8505	1.6990	2.2257
1091200	4.6901	6.2740	3.9142	4.8458	4.8987	5.5667	3.5916	4.5744
280096044	4.0865	5.1797	2.7781	4.3534	4.5512	4.9641	3.3962	3.8532
1104449	3.2670	2.5950	2.2090	2.4405	3.0911	2.6176	1.9083	2.3993
1091089	2.0554	1.8849	1.6775	2.5315	2.7808	2.2491	1.7077	1.7481
1087573	2.1569	2.4682	1.3844	2.2175	2.3710	2.3999	1.3517	1.8431
279914415	0.0721	0.0965	0.0161	0.2617	0.1540	0.1040	0.0000	0.0409
1101716	3.5042	3.5017	2.5640	3.4757	3.5527	3.7467	2.8858	3.0452
1100862	2.3727	3.4546	1.6148	2.6735	2.4248	2.9491	0.3451	1.3166
1089836	5.0117	6.1737	3.4056	4.5792	4.8065	5.2013	3.7493	4.4725
1105324	1.5037	1.5433	0.9566	1.5510	2.1508	1.6256	1.3623	1.2036
1089212	1.4432	2.0029	1.1572	1.9708	1.7784	1.7892	1.4978	1.4350
1090349	3.1014	4.1676	3.0597	4.1647	4.2708	4.4605	3.2103	3.2732
1087891	6.0335	7.0582	3.4337	5.8186	5.4969	6.2049	4.1709	5.0061
1089996	4.9563	3.7896	3.1706	4.2456	4.7343	4.1910	3.0536	3.8650
280069033	2.1257	1.8138	0.8786	1.0785	1.5953	1.0792	0.7329	0.7871
1096584	3.2060	4.2308	2.5217	2.8412	2.9399	3.2886	2.2041	2.6084
279734442	3.2537	2.4549	1.8745	2.2823	3.2070	2.6194	2.1282	2.2207
280024333	2.5395	2.6324	2.2779	2.5777	3.0331	2.5889	2.3167	2.4650
1087962	3.4690	4.2321	2.7465	3.8949	4.1232	4.3127	3.0201	3.5141
279742433	1.6268	2.4668	0.7705	0.9137	1.5492	1.6665	0.7120	0.7366
1090911	2.2991	2.3838	0.8167	2.9636	2.8436	2.8944	1.4515	1.8157
1094354	1.3507	1.2706	0.1418	0.8639	0.9310	0.8788	0.0702	0.6501
1094133	3.8180	4.8151	3.2936	3.3555	3.5990	4.0117	2.7790	3.0688
1102388	0.4764	0.3330	0.0000	0.1726	0.0623	0.2520	0.0000	0.0026
280096239	5.8865	4.0227	3.1506	4.4565	4.6913	4.3630	3.9779	2.9556
279866096	1.2844	0.5911	0.5333	0.9219	1.2427	0.7759	0.3770	0.5913
1088749	2.6763	2.9362	2.0673	2.3758	2.8074	2.5813	2.2140	2.4360
279993767	0.7330	0.2627	0.2084	0.7778	0.9369	0.6787	0.2067	0.4248
1104193	3.8241	4.5583	2.9545	3.1622	3.4261	3.5873	2.7220	2.9628
1096731	2.8845	4.0387	2.7055	3.0803	3.4360	3.1922	1.9708	2.5618
1103613	3.4515	3.9695	2.3996	2.3907	2.4731	3.0361	1.7186	1.8759
1090237	3.4270	3.6673	2.5899	2.7045	3.2342	3.0650	2.5994	2.7516
1094625	4.2787	5.0348	3.7393	3.7939	4.0629	4.3204	3.3120	3.6578
1101842	1.9433	1.9588	1.2309	2.5101	2.8345	2.1826	1.7429	1.7408
1090279	2.0527	1.3266	0.5652	1.2124	0.7450	0.6914	0.0757	0.4012
1087398	2.9691	3.4052	2.4383	3.3019	3.6091	3.4280	2.7295	2.9755
279893422	2.4604	2.4324	1.4445	2.1485	1.9037	2.1536	0.6685	1.2731
1105626	3.7983	3.5831	3.0390	3.7081	4.3680	4.0735	3.4544	3.4649
1103491	1.8448	1.3178	0.9888	1.4509	1.9436	1.3712	1.2075	1.2164
1098206	1.9459	2.2974	1.4255	2.0785	2.2068	2.2517	0.9877	1.5485
1094588	0.0000	0.0725	0.0000	0.0752	0.0906	0.0964	0.0000	0.0206
1087097	6.2134	6.4081	5.4392	6.3079	6.4862	6.3454	5.5180	5.8987
1098003	2.7523	2.9765	1.8593	2.9749	2.7564	2.8972	2.2491	2.3235
1096762	2.0748	2.1545	1.7206	2.1926	2.1423	2.1916	1.8894	1.6342
1091649	2.7369	2.8619	2.2932	2.8681	3.0248	2.7452	2.3395	2.6136
1096673	4.2185	5.1454	3.1643	4.2098	4.4133	4.5951	3.3352	3.9932
1093100	8.1558	6.6539	3.3438	5.1123	5.9859	5.9862	3.5600	5.1911
1094395	1.8490	2.1652	1.8175	2.6710	2.8395	2.6539	1.7877	1.7146
279719534	5.5100	4.7960	4.0077	4.9217	5.4364	4.9881	4.5037	4.6241
1102353	2.8774	3.1956	2.5416	2.7589	3.2189	3.2184	2.8296	2.4806
1105691	2.5358	1.4791	0.4888	2.8278	2.4478	2.3326	0.4039	1.5476
1104008	0.1714	0.0452	0.0000	0.0700	0.1552	0.0565	0.0000	0.0190
1101033	1.8522	2.1849	0.9934	1.5589	1.3768	1.2593	1.0810	1.0626
280100958	4.8737	5.3657	4.8763	5.3085	6.2686	5.8931	4.5337	4.6979
1093900	0.5426	0.5342	0.0152	0.4126	0.3069	0.6427	0.3049	0.0815
1087764	1.5769	1.9438	1.2789	1.8984	1.8766	1.8152	0.9562	1.4148
279913308	4.8272	4.8222	4.4206	4.1958	5.0761	4.7464	4.0025	3.9766
279752282	1.1007	0.4611	0.1653	0.6672	1.3967	0.4630	0.0000	0.3610
1092125	1.0794	0.9433	0.6622	1.2127	1.3010	1.0345	0.5156	0.8758
1102767	0.7816	0.6558	0.0000	0.1434	0.2399	0.4259	0.0000	0.0475
1100065	3.0825	3.2379	2.8444	3.6322	3.8948	3.5410	3.1026	2.9988
1107166	5.8249	4.8485	4.5460	5.3367	5.3540	5.3991	4.3976	4.9864
279829167	4.0421	4.7846	3.9734	4.1548	4.4537	4.7355	3.7594	4.0270
279921502	1.0691	0.1442	0.0000	0.7475	0.9606	0.9169	0.4170	0.0766
1090933	5.5756	6.7430	3.7663	5.2295	5.0733	5.5432	4.6496	4.7184
1102276	2.0889	3.5248	0.9989	2.8562	2.8462	2.8926	1.7533	2.0463
279847253	3.8031	3.1204	1.4264	2.7590	3.0416	2.6785	2.4428	1.7550
279811362	0.0325	0.0553	0.0000	0.0000	0.0423	0.0563	0.0000	0.0000
1097787	0.6986	0.3501	0.0000	1.6928	1.5549	1.0970	0.2778	0.3546
1093855	1.0199	1.1876	0.5163	1.6760	1.3941	1.4445	0.1798	0.8644
1101158	1.5247	1.8768	0.7145	1.4932	1.4153	1.4491	1.0305	1.1895
1093571	1.5608	1.9635	1.1567	1.6546	1.8975	1.5424	0.8072	1.3208
1094084	0.0223	0.2299	0.0407	0.2247	0.1495	0.1486	0.0000	0.0354
1104318	1.5723	1.4197	0.8347	1.9339	2.2704	1.8029	1.3717	1.2387
1094399	3.3971	3.6308	2.7721	2.7379	2.9146	3.2680	2.5050	2.6331
280132196	0.7019	0.4414	0.0000	0.5647	0.1574	0.2059	0.0000	0.1736
1101404	4.2834	4.9403	2.9755	3.7016	3.9993	4.6089	3.5393	3.6950
280056872	0.1401	0.0926	0.0000	0.3658	0.0975	0.2317	0.0000	0.0000
1090418	4.2323	4.9784	3.4984	4.5173	4.6036	4.7073	4.1161	3.9666
280074838	0.8737	0.1955	0.0896	0.5393	0.7264	0.5236	0.1924	0.2651
279787891	4.2180	4.0059	1.6844	4.0008	3.7163	4.0093	1.3530	2.5948
279739370	3.6416	4.6764	3.3523	3.7595	4.1926	4.4752	3.4002	3.6547
280003163	0.4224	0.7517	0.1632	1.3489	0.5273	1.1051	0.0000	0.4451
1093802	1.1594	1.2632	0.4959	4.1200	4.2681	3.1663	0.5330	0.2011
1105015	1.1478	1.2351	0.7595	0.9466	0.6187	1.1174	0.3563	0.3965
1100337	0.0428	0.6627	0.0285	0.7467	0.6651	1.0696	0.1443	0.0000
1087093	4.7129	3.4154	2.9834	3.3423	3.7478	3.4987	2.6961	2.9662
280021414	0.0532	0.0733	0.0000	0.0571	0.0000	0.0736	0.0000	0.0156
1100933	0.4171	0.3265	0.0411	0.3285	0.1846	0.0610	0.0905	0.0131
1106190	0.0731	0.0683	0.0000	0.1019	0.1685	0.2264	0.0460	0.0254
1091380	5.2201	6.3437	4.4995	4.7987	5.0615	5.6675	4.2047	4.7542
1099659	2.7667	2.7943	2.4137	2.4609	2.8823	2.6207	2.4501	2.4750
1091059	2.2059	3.1588	2.3322	3.0969	3.2320	3.2324	2.0667	2.5044
1089584	1.3951	1.0451	0.9836	2.2620	2.1760	1.6247	0.7054	1.0515
1088603	6.4220	6.2839	5.4287	5.9822	6.3988	6.1220	5.9113	5.4944
1102928	0.9299	0.9199	0.4583	0.5477	0.8370	0.7582	0.5278	0.6445
1089690	4.1244	5.2565	3.1392	4.3292	4.5640	5.2357	3.8409	3.9884
1090142	2.3852	2.8731	2.2625	2.8907	2.4991	2.8286	1.9307	2.3587
1101786	3.9547	4.3595	3.8176	3.8173	4.1172	4.1744	3.6825	3.8042
280108954	4.1674	4.0962	2.2350	2.4471	2.4341	2.7607	1.8406	1.4160
1102682	4.0856	4.4353	3.2889	3.7119	3.6894	3.7120	3.4571	3.5359
1101650	4.4918	5.1626	3.2170	4.2721	4.1792	4.3855	2.4841	3.6107
1097304	1.9943	2.7426	1.8464	2.8925	2.9898	2.8141	1.9259	2.3156
280042000	1.6524	1.8421	0.7716	2.0931	2.3256	2.2234	1.1610	1.5131
279996363	0.6032	0.3919	0.0000	0.8756	0.1435	0.3366	0.0092	0.1012
1098034	0.4260	0.2952	0.0583	0.5739	0.5206	0.5722	0.3066	0.2140
1095423	1.0530	1.8185	0.7950	1.3487	1.6129	1.4493	1.1801	0.9209
1088048	6.5421	5.3207	4.1347	5.4322	5.5071	5.2422	4.5642	5.0282
279781233	7.1922	6.9814	4.9101	5.8158	5.9474	6.5884	5.8912	5.2288
1105992	0.1365	0.0311	0.0000	0.1197	0.0589	0.0384	0.0000	0.0000
1088003	5.3092	6.0262	4.3407	4.7144	5.1907	5.4746	4.5473	4.8757
1090612	3.4571	3.3983	2.2832	3.3719	3.4446	3.4191	2.5797	2.7756
279914863	4.6682	5.2761	4.4289	4.4971	4.8723	4.8481	4.2695	4.4793
279898744	0.0425	0.5010	0.0000	0.4740	0.3918	0.6616	0.0000	0.1871
1092862	1.3510	1.3757	1.2446	1.6710	1.8937	1.7871	1.2625	1.1959
1106675	5.1308	4.0365	3.0662	4.5431	4.9075	4.1876	3.9867	3.5113
1092136	3.7520	4.5682	3.5376	4.1635	4.4362	4.8274	3.4908	3.9717
1102730	0.7796	1.1221	0.0000	0.2884	0.4122	0.3511	0.0000	0.1557
1104880	3.4015	3.0024	1.7465	3.5669	3.8101	3.5256	1.8951	2.7117
1092749	1.1179	1.9563	0.3146	0.6948	0.5336	0.9421	0.0568	0.2269
1099951	2.8042	3.7491	1.2348	2.3180	2.1585	2.8974	0.6355	1.9671
279914319	3.1397	1.7977	1.2775	3.0073	3.0426	2.4349	1.5995	2.1206
1104096	1.6303	1.6103	0.3002	0.5370	0.8349	1.0774	0.4322	0.4312
1096775	0.9072	1.2960	0.5656	2.4280	2.1880	1.8747	0.2010	1.1148
1087421	3.4267	3.1016	2.4375	4.3642	4.1468	3.4340	2.8839	3.1100
1095887	4.2358	5.1490	3.1789	3.0982	3.6156	3.8492	2.4631	2.7973
1095255	3.3410	3.6405	2.7297	3.6767	3.9243	3.9042	2.8366	3.3176
1100687	4.2736	4.8293	4.0704	3.9012	4.4535	4.4969	3.6963	3.5829
1094022	0.6798	1.3498	0.1129	0.3959	0.4754	0.5182	0.0000	0.1565
1105822	3.7049	3.6244	3.0343	3.4598	3.7554	3.4983	3.1621	3.3808
279721142	0.0493	0.0670	0.0000	0.2023	0.1009	0.0682	0.0000	0.0000
1100576	0.0464	0.0641	0.0173	0.1716	0.1582	0.1379	0.0192	0.0536
1094029	3.0818	3.6086	1.4196	3.2246	3.0795	3.1349	2.2327	2.2098
1103879	0.0000	0.0710	0.0000	0.0645	0.0547	0.0825	0.0000	0.0175
1090080	2.2082	2.6829	1.3933	2.8555	2.8015	2.9053	1.8720	2.1400
1093617	1.8167	2.6747	1.7688	2.9349	3.3787	3.1294	1.9161	1.8531
1102685	1.5042	1.9495	0.8163	1.9444	1.9078	2.1531	1.4633	1.1287
1089840	3.0083	3.2944	2.2969	4.2247	4.9673	4.7554	2.9619	2.9625
1099630	2.3005	2.7600	2.3122	2.4151	2.4656	2.5755	2.0508	1.9825
1100590	3.1504	3.2776	1.8922	3.1433	3.2456	3.3795	2.3186	2.5140
1089080	6.1901	6.6190	5.1148	5.1959	5.4889	6.0341	4.8664	5.1687
1089071	3.2324	3.8232	2.7801	3.3501	3.7349	3.6400	2.3149	3.0195
279855043	1.4929	1.9340	0.9383	1.2587	1.4091	1.4064	1.1514	0.6196
1087476	1.8333	2.5076	1.3636	3.0363	1.9400	2.9158	0.3047	1.4155
1099880	3.2060	3.4135	2.5960	3.7958	4.0139	3.7051	2.5765	3.2238
1098136	2.7981	3.0223	1.8604	3.8213	4.0479	3.7732	2.5033	2.8128
1093584	5.9679	7.0420	3.2895	5.1300	4.7953	4.6264	3.0007	4.5512
1095804	5.5002	5.8156	3.8662	5.0726	5.4360	5.6115	4.7687	4.4066
1100133	3.3181	3.9933	3.0253	3.5258	3.6144	4.0310	3.1811	3.3953
279893121	2.2696	0.9381	0.3066	0.8963	0.9241	0.7443	0.0000	0.3095
1097866	0.0532	0.0318	0.0071	0.0250	0.0160	0.0108	0.0000	0.0000
1104756	2.6076	3.5828	1.7925	3.5242	4.0510	3.8366	2.4168	2.8357
1092026	2.8487	3.3590	2.6790	2.8998	2.6853	3.0220	2.4606	2.6112
1095032	3.0601	3.3423	2.6392	2.7452	2.7847	2.8605	2.5362	2.5668
1086891	2.4759	1.6687	1.2894	1.8118	2.3621	1.8156	1.4520	1.6546
1087811	5.3661	6.6264	2.9957	4.7360	4.5699	5.2723	4.0429	4.2534
1093601	4.1586	4.2115	3.9479	5.1185	5.1485	4.6917	4.1559	3.5526
1092051	1.8930	2.5385	1.0265	2.0344	2.0147	2.1508	1.0700	1.6733
1100004	1.0304	1.3946	0.6549	1.6249	1.2847	1.2442	0.6188	1.0511
1108647	0.1550	0.0447	0.0000	0.0692	0.0984	0.0449	0.0000	0.0374
279982394	1.5462	1.1093	0.7942	1.3641	1.3711	1.0366	0.1565	0.1915
1097959	3.9516	4.5633	2.3769	3.0064	3.0280	3.9823	2.9970	2.6913
1090372	3.7086	4.1184	3.2588	3.0979	3.4937	3.5800	2.8438	2.7377
1105572	2.7996	3.4984	2.1700	3.1232	3.2216	3.4733	2.2546	2.8221
1088509	0.0236	0.1001	0.0369	0.2183	0.1765	0.1440	0.0000	0.0195
1088251	3.5231	4.3191	3.1840	4.1204	4.1388	4.3844	3.6159	3.6558
1090465	3.3610	3.8578	3.0770	4.0386	4.0945	4.2319	3.4874	3.4707
279847272	0.0987	0.3677	0.0000	0.1405	0.1803	0.1358	0.0000	0.0733
1088450	2.7414	3.2220	0.4663	0.8637	1.1592	2.0313	0.4056	0.4135
279859716	2.6848	2.3900	2.0941	2.5459	2.6788	1.8349	1.5721	1.6538
1095995	3.9318	3.3619	2.8470	3.6093	4.1626	3.3797	3.1907	3.2837
1092423	2.5529	2.2127	1.9031	2.8742	3.2809	2.4570	2.1450	2.1213
279684042	0.5570	0.2865	0.0279	1.4600	1.1206	0.7260	0.1487	0.1501
1106040	0.2501	0.0000	0.0000	0.3026	0.1536	0.2019	0.0000	0.0000
279767055	0.8867	2.5190	0.7180	1.7309	0.6690	2.2535	0.0000	0.4085
279956316	1.9589	0.4970	0.0721	1.4304	1.0946	0.4805	0.0000	0.3623
280084391	6.3651	7.1749	6.1857	6.2312	6.7272	6.9469	5.9981	6.0917
1091210	4.1985	5.0060	3.5846	3.8849	4.4067	4.5972	3.9586	3.8069
279873829	3.2697	3.8572	2.1342	3.1886	3.7078	4.0700	1.2618	2.5320
279891511	1.5146	1.9836	0.6170	3.0150	3.3622	2.3806	0.0000	1.5409
1088799	3.6539	4.0283	3.2745	3.5469	3.7505	4.1387	3.5495	3.4640
279882244	0.3598	0.6232	0.0910	0.1066	0.6010	0.2925	0.0000	0.1136
1093743	2.7468	3.0412	2.2556	3.1901	3.3253	3.2923	2.7556	2.6149
1095163	5.3781	4.8863	3.7718	4.0949	4.6127	4.2035	3.8003	3.8862
1088248	2.8250	3.2554	2.8008	3.3851	3.3270	3.1837	2.8899	2.8922
280014847	4.1915	4.2029	2.7196	3.9434	4.2668	4.0881	2.0707	3.0071
1098586	0.8325	0.5847	0.5280	0.7902	0.5914	0.6315	0.3380	0.2617
280088586	0.0213	0.2270	0.0374	0.1442	0.1606	0.1694	0.0059	0.0486
1094795	2.0497	2.5790	1.6881	2.1472	2.4850	2.5154	1.1793	1.8152
1102455	1.4547	1.6887	0.7107	1.8831	1.9192	2.1641	1.1869	1.3345
1108907	5.5227	5.1444	3.8757	4.0191	4.4962	4.9000	3.8796	3.9699
1087721	2.9276	3.8462	2.7949	3.7411	3.9331	4.1492	2.5590	3.2680
1105205	4.2990	3.5092	3.2371	3.8494	4.0354	3.7938	3.2670	3.6294
280107583	2.5005	3.3081	1.3617	1.9058	2.4324	2.6806	1.1140	2.0297
279919390	0.5061	0.3577	0.0000	0.8550	0.9447	1.1284	0.1317	0.4585
280089736	0.3394	0.0633	0.0000	0.1288	0.2214	0.2277	0.0000	0.0989
1092374	1.4151	1.4067	0.5620	1.2307	0.9520	1.2081	0.3311	0.8784
1088240	1.8224	1.7782	1.5806	3.1907	3.2969	3.1185	1.0738	1.7766
1103918	4.4957	5.3366	3.3249	4.2968	4.5505	5.0794	2.6520	3.8926
279902204	0.0941	0.0000	0.0000	0.0863	0.0777	0.0668	0.0000	0.0262
1087641	2.0548	1.8335	1.2825	2.4045	2.0307	2.1341	1.1451	1.7193
1098674	5.9578	7.0522	4.7584	5.3667	5.4879	5.9421	4.3665	5.3191
279746362	0.0842	0.3115	0.0000	0.1765	0.3948	0.5464	0.0000	0.0969
279937395	0.3764	0.5060	0.0000	2.1519	1.2458	1.2934	0.0000	0.0000
1100999	0.7070	0.7480	0.2928	0.9800	0.7511	0.9761	0.6253	0.3475
1104621	3.7086	4.1170	2.9217	3.8805	4.4134	4.0961	2.9774	3.5975
1093264	3.8802	3.8658	1.8232	3.3897	2.5766	2.5799	1.0478	2.3985
1092817	0.4274	0.7515	0.0904	1.6468	0.6775	0.7956	0.1003	0.3153
1097739	2.6299	4.1466	1.6813	2.4377	2.7564	2.9566	1.0532	2.2365
1096223	3.8952	4.7859	1.3760	2.1165	2.1965	3.0961	1.3289	1.8067
1094238	3.7657	4.0707	3.5424	3.3766	3.8228	4.0416	3.3137	3.3370
1104679	2.2421	3.7807	0.8320	1.3888	1.4327	1.7737	0.4458	0.6033
279906666	1.9562	2.4858	1.1904	3.3084	3.1617	2.3635	2.0532	1.6931
1093357	4.3127	4.4649	2.3220	4.2187	4.4110	4.4690	2.6077	3.2977
280020553	4.2168	5.6334	3.3388	3.5490	4.0670	4.0697	3.1207	2.9413
1090353	1.5129	2.4312	0.8938	1.9859	1.9998	2.1115	0.6178	1.4791
1094861	0.5651	0.5682	0.0641	0.9675	1.0384	0.7039	0.2898	0.5013
280059206	3.0079	3.7188	2.7783	2.8898	3.1374	3.4755	2.4154	2.8398
1099625	8.0725	7.9660	4.8359	5.2320	6.1876	6.5137	4.8417	5.1314
1094624	2.7019	3.4991	1.7474	3.3272	3.4395	3.5206	2.2388	2.6792
1103810	0.0413	0.0073	0.0096	0.0337	0.0536	0.0432	0.0010	0.0181
1104332	2.4966	2.8477	2.3933	3.4455	3.2585	2.9634	2.4120	2.5421
1103535	4.5644	3.8320	1.7987	2.7906	3.8200	3.8736	2.6806	2.9219
279895997	3.1773	3.4933	0.9736	2.5292	2.1046	2.3639	0.4405	1.8802
1095009	3.2200	4.1079	2.9254	3.7324	3.6855	3.8858	3.1584	3.4021
279525073	2.1259	2.9074	1.7275	2.8674	2.9904	3.2397	2.3809	2.1063
1088123	4.9281	6.1712	3.6861	4.3831	4.2316	5.1582	3.4265	4.2523
1089709	1.4141	1.6404	0.6994	2.2548	2.3576	2.1000	1.2565	1.4115
1097324	4.4976	4.5052	2.8296	2.9308	3.5420	3.7336	2.6990	2.9571
279776399	0.5280	0.5457	0.2667	0.3095	0.5466	0.2066	0.0000	0.0000
1104102	2.4205	3.1218	2.4785	3.4302	3.2776	3.2568	2.3336	2.7119
1100667	5.7299	6.9985	1.6981	5.3348	5.3077	6.0218	2.9156	4.0908
280103394	3.1382	3.1640	2.7805	3.1978	3.4825	3.6031	3.0818	2.6603
279898164	5.1969	6.5040	3.0848	4.9773	5.5097	5.6552	3.9038	4.5887
1096652	2.5692	3.3597	1.3496	2.8697	2.5839	2.5619	0.9417	2.0422
1095768	2.8138	2.7354	2.3939	2.6770	2.5464	2.8054	2.0434	1.9892
279558792	0.2165	0.1531	0.0000	0.2324	0.0539	0.0789	0.0000	0.0745
280076300	1.3125	1.6631	0.2943	0.6665	0.7078	1.3761	0.1298	0.7476
1093991	6.4022	4.6572	3.1412	4.7674	4.9192	4.6061	3.7914	4.2808
279985917	1.6439	1.5945	0.0000	2.3365	2.2953	0.2892	0.0266	0.9058
1105860	2.3450	3.0330	0.3000	3.0483	2.8994	3.2478	1.2890	1.6475
1100991	1.7930	3.2092	0.8839	2.7506	2.7665	2.9405	0.7545	1.9651
1093781	3.5091	4.8201	3.2133	3.6378	3.4627	3.9286	2.8275	3.1014
280119525	2.1079	2.6709	0.8714	1.6512	1.4644	1.4362	0.3306	1.2672
1093531	4.1351	4.5128	3.2981	4.1646	4.3864	4.5470	3.7233	3.8753
279798617	1.3760	1.1843	0.8531	1.1437	1.8638	1.7615	1.0429	1.0429
279812388	2.3963	3.4550	1.2918	2.4376	2.7445	2.8157	2.0699	2.0389
1102181	0.2093	0.3598	0.0623	0.1084	0.2483	0.2380	0.0350	0.1520
1097661	0.0505	0.2200	0.0428	0.1957	0.1034	0.2812	0.0000	0.0583
279811474	0.1658	0.3259	0.2239	0.6113	0.6809	0.6339	0.0000	0.1901
1097075	3.5404	3.4849	1.9004	2.5390	2.1776	2.6575	1.8815	2.1608
1098021	1.3525	1.3600	0.9352	1.5016	1.6056	1.5253	1.2591	1.0327
279624665	0.0455	0.0000	0.0000	0.0330	0.0318	0.0213	0.0000	0.0000
1096482	3.6319	4.1326	1.3510	3.9609	3.9139	4.0054	1.9905	2.6203
1100136	2.6862	1.5272	1.3767	2.2717	2.5758	2.2020	1.0884	1.8092
279933450	3.1403	3.0130	2.4714	3.3335	2.4349	2.8122	1.8670	1.6568
280004885	0.9632	1.4463	0.0000	4.1015	3.5720	2.9563	0.9590	0.8657
1088701	1.9037	2.6034	0.8608	2.2101	2.5818	1.9932	1.1203	1.7300
279785312	0.2486	0.3580	0.1897	0.5168	0.4249	0.4954	0.3040	0.2350
279779830	1.8159	0.7971	0.0629	0.7570	0.7245	0.7274	0.1669	0.5141
1099974	5.3715	5.9696	1.9198	5.7872	5.1312	5.7393	2.8134	3.8209
280062761	3.3639	4.1190	2.8234	4.9858	4.8228	4.7400	2.8456	3.7984
1090363	3.4764	3.2104	3.1429	3.7493	4.0526	3.7092	3.2847	3.0982
1088584	1.8139	2.4287	1.9615	2.5484	2.8443	2.9141	1.6346	1.9862
1091192	1.8028	2.1834	1.7630	2.3287	2.9916	2.5690	1.2912	1.8628
1096540	3.0347	1.7872	1.5387	2.0866	2.0915	2.0420	1.4328	1.4724
1087987	3.5368	2.7019	1.9411	2.9471	3.2046	2.6402	2.3212	2.5898
1091928	3.2488	4.0610	2.8212	3.3057	3.5901	3.4410	2.3841	3.0783
1087851	3.3107	4.6753	2.8209	3.2697	3.6845	3.9741	2.8425	3.1510
1099786	0.5569	0.4991	0.0036	0.1304	0.1565	0.2413	0.0000	0.0478
1101673	3.6602	3.5248	1.6557	3.0702	3.7515	3.5828	2.4750	2.5745
1093692	3.1999	4.2041	2.6291	3.1834	3.7087	4.0709	2.8107	3.2462
279977590	0.0632	0.0869	0.0000	0.3685	0.1891	0.2811	0.0000	0.0000
279873376	0.1587	0.1047	0.0204	0.1024	0.0904	0.0309	0.0450	0.0256
1091691	2.0902	2.0840	1.8158	2.5540	2.9387	2.5668	1.8471	2.0825
1095214	0.5910	0.7879	0.3520	1.0038	1.6902	1.0546	0.1299	0.6334
280089297	0.2767	0.1345	0.0232	0.3917	0.2188	0.1352	0.0759	0.1180
279819148	0.5699	0.1434	0.1870	0.6292	0.9934	0.8895	0.0000	0.2842
279904954	0.6910	0.1618	0.0000	0.8989	0.8864	0.2864	0.1773	0.0639
1094258	3.2728	4.1402	3.0212	3.1300	3.5389	3.8146	2.8351	3.0890
280024426	2.5845	3.1246	1.6764	1.8568	1.5286	2.2174	0.6517	0.8583
1091194	3.9804	4.8597	3.9284	4.1858	4.4095	4.6409	3.9303	3.8168
1101715	0.0681	0.0000	0.0000	0.0736	0.0359	0.0478	0.0000	0.0000
1095030	5.0322	5.7366	3.6534	5.6096	5.8163	5.9399	4.1741	4.8207
1105851	3.5810	3.3165	2.4251	3.5605	3.4055	3.3434	1.4723	2.0093
1102454	4.1392	3.9388	2.0991	2.1132	2.3793	2.7369	1.3639	1.6720
1096749	3.2480	3.9808	2.8949	2.8087	3.2054	3.6884	2.0329	2.3990
1104688	4.9800	6.7448	4.1706	4.4666	4.3614	5.1621	2.9590	3.7051
280120733	0.3499	0.0000	0.0000	0.3023	0.3777	0.2017	0.0000	0.0587
1093906	4.0814	5.1381	2.4648	2.8625	2.9941	4.0495	2.2360	2.6440
279708231	2.1306	1.7555	1.0616	0.9959	2.0016	1.3203	0.6868	1.0705
1087827	9.2526	8.5648	6.5409	7.2927	7.9262	8.0566	7.5669	6.8077
1088290	1.2891	1.2482	0.8582	1.9496	2.2999	1.5463	0.9296	1.2272
1100024	6.3061	6.1811	2.3399	3.8988	4.1202	4.4995	3.2044	3.8547
1095380	0.8870	0.6774	0.2070	1.6751	0.8729	0.6503	0.3558	0.4612
1095205	0.4023	0.8794	0.4305	0.7663	0.9270	0.7942	0.4427	0.4430
279719216	0.6963	1.4442	0.7033	1.8609	1.9402	1.7943	0.6020	1.0617
1102153	6.3610	7.0259	5.6361	5.5538	6.0546	6.5131	5.2347	5.6329
279743329	1.9673	2.5727	1.6974	2.4526	2.1136	2.4460	1.3425	1.9348
1096847	0.3950	0.4648	0.3268	0.9245	0.9230	0.7539	0.3095	0.2968
1102979	2.6885	2.3359	0.5480	1.2677	1.1462	1.2875	0.5513	1.0184
1094030	5.7574	6.1757	5.0702	5.4614	6.0193	6.2028	5.0244	5.5991
279809149	0.7626	0.3775	0.1594	0.4968	0.9910	0.2543	0.0000	0.2578
1087605	5.8850	6.7465	4.5446	6.2038	6.1627	6.4315	4.6349	5.5612
279750824	0.8387	1.0966	0.3456	0.8166	0.6873	0.9161	0.6802	0.4944
1107800	7.2216	6.9868	5.0305	5.8481	5.9568	6.6816	5.9756	5.3480
1096613	6.8140	6.1303	5.1039	5.5284	6.1995	5.4983	5.2921	5.2903
1097249	6.1062	7.3586	4.0966	5.6259	5.6665	6.2796	4.7406	5.4348
1094291	6.4632	6.4139	5.6605	5.7936	6.1580	6.2372	5.9855	5.6336
1100225	1.4483	1.7895	0.7605	1.5996	1.7166	1.9783	0.8196	1.3309
279723682	4.5354	4.9829	4.1520	4.3463	4.9331	4.8761	4.4053	4.3965
1095704	3.5656	3.6526	2.4223	2.8079	3.9000	3.6879	2.7612	3.1042
1087145	3.8326	3.3696	1.0778	1.9372	1.5886	1.1594	0.2060	0.7966
1098164	2.7124	3.4894	2.3352	2.5328	2.5983	2.9567	1.9185	2.4130
1094637	4.9401	6.3742	3.3658	3.8825	4.2420	4.6597	3.2590	3.5685
280089678	5.8142	4.4928	3.3979	4.5249	4.6829	4.4438	3.2380	4.2393
279789864	0.5547	0.2596	0.0812	0.2186	0.3382	0.1428	0.0000	0.1373
1090490	4.2027	4.0328	3.5189	3.3775	3.7217	3.8836	3.0885	2.9111
1093756	1.5611	1.6932	0.0102	0.0377	3.2301	2.2731	0.0000	0.0022
1091102	2.8887	3.5628	2.3957	3.1582	3.5172	3.4215	1.6239	2.4934
1091798	2.9371	2.7809	2.0876	3.1159	3.1791	2.8624	2.5945	2.4401
1088327	2.1658	1.5984	1.6991	2.5349	2.2607	2.2118	1.0432	1.5256
279932598	0.2718	0.0000	0.0000	0.6292	0.4305	0.4349	0.0000	0.0000
1102398	2.2560	2.6593	1.9067	2.5697	2.7049	2.6008	1.2856	1.8656
1091565	3.1744	3.2277	3.0559	4.8967	4.7597	4.7794	2.4862	3.1288
280072451	0.0422	0.0000	0.0000	0.0899	0.0866	0.0585	0.0000	0.0000
1088730	4.7289	6.3530	3.5905	4.7316	4.3799	5.5953	3.9032	4.4016
1098062	3.2312	2.8810	1.5498	1.7271	2.3605	2.2839	0.9991	1.8928
1099817	4.3566	5.3493	3.6987	5.2478	5.5334	5.4272	4.1071	4.6544
279843922	0.0675	0.0916	0.0000	0.1424	0.1373	0.0000	0.0000	0.0000
279917392	0.3308	0.5082	0.0000	0.4667	0.3593	0.4910	0.0000	0.2488
1105699	2.1512	2.8010	2.4284	2.9285	2.8412	2.9170	2.1730	2.1403
1092532	0.0131	0.0184	0.0000	0.0286	0.0000	0.0185	0.0000	0.0000
1093725	4.5658	5.2369	1.5227	4.1855	4.3064	4.6124	2.5929	3.1788
279857188	1.5650	2.6199	2.0711	3.4777	3.5951	3.8683	1.1587	1.6915
280031203	0.6486	1.2522	0.4379	2.5713	2.7201	2.8966	0.4822	0.6270
1100849	3.9144	3.4506	2.1289	3.8213	3.7279	3.5697	2.5264	2.9925
279739272	1.9094	2.4990	1.9729	2.4732	2.6495	2.8037	1.7817	2.1330
1093778	0.7381	0.6260	0.0598	0.5094	0.1790	0.3299	0.2774	0.0828
1104834	3.9179	3.7270	3.7337	3.8458	4.1554	3.9597	3.6926	3.6492
1094478	1.0971	1.1464	0.0000	0.0805	0.8152	0.6015	0.1485	0.2058
1090054	3.9374	3.9963	3.0411	3.1207	3.8066	3.9638	2.4282	3.1996
1104708	2.7734	3.1180	2.2115	3.3953	4.0039	3.2366	2.8110	2.6716
1087503	3.3541	3.7249	2.8074	3.7333	3.6014	3.5749	2.9404	3.2911
1090800	3.3502	4.4275	2.9580	4.1526	4.3991	4.6429	3.4155	3.6811
1093730	2.7356	3.3035	2.5724	3.1251	3.3452	3.4585	2.6888	2.9474
1100109	3.6286	4.5275	3.3643	3.8012	3.9156	4.7300	3.3639	3.5249
1101941	1.6114	2.2016	0.6730	1.0114	1.0660	1.4387	0.6164	1.0118
1099661	1.9259	2.4559	0.1599	1.4093	1.5686	2.3435	1.2242	0.9025
1095708	2.5357	2.8572	2.1409	2.7865	2.3557	2.8392	2.4250	2.3790
1096833	1.3813	1.6342	0.9141	1.6460	1.9711	1.8580	1.4197	0.9890
1088453	3.9741	4.7462	2.6654	4.3297	4.4732	4.6459	3.2110	3.7059
1094788	2.8346	2.5780	1.8361	2.8936	3.0097	2.4308	2.3716	2.2390
279680230	0.7824	0.7126	0.5637	0.8239	0.7640	0.5552	0.3212	0.4918
1099725	1.2708	1.5169	0.8568	0.8809	1.2906	0.9617	0.5194	0.8529
1090958	3.0466	3.3166	2.3883	2.9375	3.1456	3.0111	2.2790	2.7672
1097123	3.8845	4.2571	1.5562	1.9421	1.7848	2.0772	0.7953	0.9352
1100735	7.2697	6.8128	4.7453	5.3868	6.1381	6.2962	5.3083	5.6795
1097664	4.6752	5.2804	4.4101	4.5752	4.7879	5.2349	4.4561	4.4126
280021312	0.9202	1.0615	0.2956	0.1235	0.6003	0.8971	0.0000	0.2520
1093789	7.6862	8.8612	6.9328	7.2726	7.7544	8.3847	7.0340	7.3090
279949527	2.6090	2.8441	1.8483	3.1863	3.1495	3.0135	2.5389	2.1582
1098913	1.2468	1.5883	0.8834	1.6610	2.1984	1.7838	1.0229	1.3964
1090226	2.5052	3.7353	1.6318	2.5523	2.2883	2.3064	1.9252	1.8745
1090821	5.3139	5.7452	4.2363	4.6193	5.3551	5.4039	3.8689	4.7894
280131822	0.6553	0.3848	0.2202	0.9983	0.5565	0.4823	0.0592	0.3963
279787259	4.2421	5.0899	4.0370	4.3140	4.7524	5.0370	3.8609	4.3360
279948955	3.3939	2.3780	1.7205	2.5065	2.9088	2.4375	2.3578	1.7843
279746815	2.9908	3.7039	2.3826	2.9884	3.6086	3.6665	2.2475	2.9959
280055306	2.7475	3.2935	2.1418	2.2690	2.7642	2.9179	1.8670	2.4477
1091182	4.0585	4.1972	2.1288	3.3038	3.4832	3.6586	3.0401	2.8801
1096299	1.3398	1.9126	1.2891	1.9289	2.0445	2.4247	1.1652	1.5876
1105017	2.3448	2.0146	1.6048	3.0193	3.2202	2.6099	2.1066	2.0256
1104485	1.9824	2.5838	2.0548	2.4463	2.4066	2.7449	1.8525	2.1376
279779922	0.8985	1.2838	0.7757	1.2431	1.6622	1.0956	0.6194	0.9828
1096837	1.3125	0.7636	0.4481	1.5672	1.4535	1.1059	0.3551	0.9348
279743658	7.9894	8.9207	6.5344	7.0970	7.4614	7.5916	5.8612	7.0825
1105877	2.6114	2.9192	1.5794	2.5063	3.1778	2.9742	2.1712	2.2784
280119635	3.2144	4.0109	2.8176	3.6500	4.2024	4.0107	2.0628	3.0839
280027256	1.5857	0.7323	0.5580	1.6316	1.3751	1.1661	0.2772	0.9361
1089550	1.5841	1.9534	1.0496	1.7061	1.7127	1.9149	0.9891	1.4652
279745337	0.7834	0.6459	0.3217	0.8359	0.3599	0.5850	0.3538	0.4508
1103629	1.7072	2.4599	1.4831	1.6562	1.4670	1.7920	1.0899	0.9070
1101267	3.1000	3.7234	3.0000	3.6528	4.3331	3.9346	2.7486	3.3463
1090160	5.1570	4.6799	4.1833	4.4262	4.9135	4.6733	4.4456	4.4456
1097165	4.8181	5.8194	3.4604	5.0751	5.1580	5.6114	3.6313	4.6057
1096430	2.4179	1.9791	1.8938	2.1015	2.2293	2.0769	1.9178	1.9244
1094939	3.6222	4.3281	2.6382	2.6212	2.9804	2.8938	2.0775	2.1950
1104638	2.3751	3.0536	1.2757	3.2496	3.3714	3.5570	2.0494	2.3796
279787127	0.5880	0.3588	0.3445	0.6839	1.1627	0.3955	0.0000	0.1317
1107287	1.4285	1.6547	0.5713	1.1612	1.3028	1.2362	0.5185	1.0393
1102661	5.7954	5.4563	4.5737	4.4632	5.0903	4.8445	4.1858	4.4112
1099733	3.0327	3.2698	2.3980	3.8422	3.8307	3.4895	3.0064	2.9435
1089050	3.1581	2.2097	2.1154	2.7766	2.9571	2.6405	2.3631	2.2360
280058325	0.9934	0.7825	0.0566	0.1907	0.2060	0.5875	0.0000	0.0358
1094356	2.9498	3.7488	2.1021	2.8081	2.7687	3.0603	0.7516	0.8617
1107226	1.6364	1.4099	0.5540	0.9631	1.1081	1.2933	1.0014	0.8288
279997157	1.6983	2.3300	1.5792	1.8709	1.9612	2.3641	1.3637	1.7687
1086890	1.8543	2.1040	0.3815	2.4175	2.4215	2.2742	0.9650	1.4002
280027636	0.9187	0.9940	0.6717	1.0622	1.1287	1.0412	0.4020	0.7146
1098380	5.3732	4.8487	2.5267	5.8241	5.7058	5.5264	2.9281	4.1914
280032319	0.3020	0.4705	0.0000	0.0000	0.1952	0.3264	0.0000	0.0000
280082474	0.2454	0.1023	0.0000	0.0805	0.3484	0.1987	0.0761	0.0435
279721860	3.7396	3.9250	3.1488	3.3504	3.3867	3.7732	2.5203	3.0416
279540611	0.2174	0.0942	0.0000	0.2794	0.0723	0.0959	0.0000	0.0652
1088465	4.2850	4.7054	3.4033	4.3254	4.3894	4.4154	3.7734	3.9875
1103365	0.3340	2.8764	0.6147	2.9046	3.4263	3.8752	0.1991	1.3447
1103399	1.8038	1.8747	1.1151	1.9820	2.1054	1.7401	1.5941	1.3282
1087452	1.6607	2.0576	1.0854	2.2080	2.5132	2.1439	1.2303	1.7624
279887761	3.0448	3.7668	2.3216	2.5698	3.4653	3.4736	2.4178	2.8779
1088103	3.9228	4.8561	2.1574	4.2036	4.1322	4.8029	2.0044	3.4166
1096845	3.6235	3.7322	2.9757	4.0785	4.5203	4.0115	3.5947	3.3920
278785385	5.9117	5.9459	5.3637	5.3038	5.7310	6.0104	5.2466	5.5027
1106308	4.5280	4.9894	4.5780	5.5576	5.5035	5.4247	4.3951	4.7600
279526051	2.2906	0.8575	0.6280	1.5696	1.7375	1.1535	0.5539	1.0144
279905392	2.0058	1.7734	0.8587	1.1654	1.2487	1.0367	0.6833	1.0094
279807120	2.5043	1.5275	0.1745	1.5581	1.8445	1.6240	0.0000	1.1380
1094042	3.2185	3.0432	2.6164	3.5220	3.5264	3.6570	2.5062	3.0869
1093009	2.6953	2.6945	2.3751	3.0966	2.9856	2.4338	2.3505	2.5003
1097181	2.5178	2.7318	1.2239	3.1424	2.9036	2.7914	1.8451	2.0971
1105732	2.2236	2.1925	1.0611	3.0759	3.1436	2.9069	1.8721	1.9934
1087099	2.6712	2.6724	2.1428	3.3739	3.1681	2.5074	2.4480	2.4431
279719558	3.2495	2.9225	0.1870	1.9768	2.0497	2.8254	1.3449	1.5441
279926904	0.1070	0.2350	0.0000	0.5936	0.5680	0.3055	0.0000	0.1714
1101390	2.0926	2.5751	0.9926	1.8558	2.0289	2.4299	1.0682	1.7562
1093614	3.0434	2.7170	2.0524	2.9495	3.3548	2.8436	2.0610	2.6369
1099643	1.2935	0.7408	0.4502	0.2961	1.0633	0.7432	0.2810	0.1499
279918364	4.0031	4.2970	2.4105	4.0860	4.1571	4.6547	2.9214	3.4682
1096534	1.5152	2.6615	1.5971	3.4822	3.7060	4.1395	1.1922	2.0973
280083288	0.1385	0.1359	0.0248	0.2971	0.3549	0.2154	0.0845	0.1390
1087738	5.5524	5.2163	4.6631	4.7697	5.2432	4.7983	3.9358	4.4191
1087076	4.5328	5.3255	2.4845	2.9365	3.1203	3.5183	2.2295	2.5843
1088475	1.7337	2.6378	1.6635	2.7708	3.0322	2.8523	1.5444	2.1915
1109070	1.7363	1.3542	1.0334	2.6759	2.4280	2.0000	1.0257	1.6117
1089398	5.3890	5.9883	5.1761	5.4865	6.0545	6.1493	5.4132	5.3772
1100717	6.3629	5.9258	4.4557	4.5109	4.9199	5.0208	4.4339	3.9169
280025103	0.2237	0.3417	0.0000	0.1374	0.1127	0.0899	0.0000	0.0936
1095807	2.0339	2.3262	1.9822	2.6200	3.0695	2.8456	2.0005	1.9585
1095242	4.2088	4.4319	3.8735	3.7402	4.0917	4.1489	3.3959	3.5980
1097090	3.3923	4.1923	3.3055	3.7430	3.9531	4.3127	2.8967	3.5237
1097275	1.5677	1.7701	0.7807	1.7972	2.5591	1.8390	1.3432	1.4101
1087769	2.3880	2.6257	2.2603	2.5580	2.9769	2.7386	2.2695	2.4743
1086880	3.1678	3.8759	3.2980	3.9489	3.9398	3.9867	3.1331	3.4435
1102530	3.7272	3.9428	2.6088	3.4752	3.1780	3.1672	3.1160	2.3655
1090604	3.2997	3.8514	1.8125	3.2696	2.7365	2.8198	2.4916	2.6007
279921399	0.0000	0.1471	0.0000	0.1161	0.0571	0.1478	0.0000	0.0000
279802554	2.8350	3.7654	2.6413	3.4200	3.8996	3.6333	2.4557	3.1465
1100932	1.5675	2.0750	1.6247	2.4846	2.2872	2.1640	1.1959	1.7180
1088279	6.0133	6.7244	4.3899	6.1434	6.1904	6.4884	5.0371	5.5001
279811306	0.1962	0.1537	0.0000	0.3154	0.6188	0.8234	0.0000	0.0000
1102548	3.1049	4.0318	2.6653	3.2515	3.0560	3.4280	2.4785	3.0417
1104039	4.3801	3.0820	2.3904	3.3519	3.6978	3.0772	2.7486	3.0015
1092267	2.9933	3.1799	1.2731	3.0034	3.1016	3.0813	2.0803	1.9568
279789445	1.4137	1.8332	1.0323	2.7636	3.3059	1.9165	0.8602	1.5593
279947211	3.9087	4.3480	3.0776	3.9358	3.6824	3.9769	3.6572	3.3439
1097680	1.3041	1.4696	0.9169	1.9461	1.6904	1.7599	0.3242	1.0576
1101065	1.3153	1.1988	0.9733	2.0409	2.3584	2.4952	0.5280	1.3302
1089055	2.6885	2.6163	2.0515	2.3627	2.9851	2.8662	2.4833	2.1027
1087183	0.0567	0.0783	0.0265	0.0915	0.1434	0.0786	0.0583	0.0000
1102437	1.1596	1.7439	0.8376	1.4233	0.9728	1.4426	0.0837	0.6296
1096041	2.6548	2.9449	1.5185	3.1877	3.2446	3.1761	2.1272	2.3787
279901302	0.1865	0.0000	0.0000	0.1658	0.1722	0.3326	0.0000	0.0000
1094126	2.6989	2.5230	2.0113	2.3155	2.6199	2.3388	2.2985	1.9038
1102486	3.9526	4.6539	3.9647	4.0452	4.2668	4.6667	3.7901	3.7962
1096784	1.9131	2.9186	1.9810	2.0929	2.3723	2.5967	1.3872	1.7704
279953770	2.1865	3.8248	1.4594	2.6389	3.2981	3.3810	0.9277	2.3454
1097441	0.8297	1.1100	0.1579	0.5732	0.7760	0.5827	0.4855	0.4822
279800723	0.0689	0.0000	0.0000	0.1453	0.0717	0.0951	0.0000	0.0000
280081315	0.1709	0.4178	0.0000	0.0000	0.2418	0.2886	0.0000	0.0000
1090849	1.9488	2.4542	1.5549	2.5829	2.2833	2.4428	1.9514	2.0003
1102802	5.7946	5.6757	2.1660	4.6473	4.9910	5.4313	2.8809	4.0473
279967798	1.7567	1.1851	0.4684	0.9960	1.4544	1.1134	0.2274	0.9390
1094514	4.7887	5.4595	4.5659	5.1910	5.5287	5.6939	4.4808	5.0379
1091236	2.9016	3.7830	2.2547	2.7907	2.2244	2.3558	1.5222	1.9026
1095902	3.5512	3.9896	3.2920	3.6222	3.7476	4.1193	3.1234	3.5753
279979928	0.0343	0.0000	0.0000	0.0732	0.0362	0.0482	0.0000	0.0000
1090637	6.4522	5.7838	4.1039	4.6851	5.1012	5.0829	4.2636	4.8357
280098853	0.0488	0.0000	0.0000	0.1038	0.0509	0.0676	0.0000	0.0000
1108730	1.0185	0.8449	0.4793	0.9971	1.0017	0.8573	0.7576	0.4912
1090627	4.0614	4.6106	2.6370	5.0203	4.9596	5.2637	3.5114	3.9295
279657987	0.9329	0.3125	0.0000	1.8724	0.9521	0.4361	0.0000	0.0410
1087091	6.6444	5.8936	4.8445	4.7237	5.4123	5.3836	3.8365	4.6279
280075329	0.1279	0.1184	0.1559	0.5094	0.5417	0.5004	0.0000	0.0174
280031730	5.1859	5.2258	4.4509	5.1960	5.5237	5.3233	4.4101	4.9279
280002186	0.3142	0.1706	0.0000	1.3828	0.7458	1.1508	0.0000	0.0000
1092041	7.1349	6.8010	4.8808	7.0006	7.1533	6.9109	5.7023	5.8990
1088399	2.2445	3.3196	2.2539	2.3302	2.5963	3.1744	1.5894	2.0370
1098908	3.7497	4.3872	3.4304	4.6276	4.8160	5.0522	3.7730	4.0766
279489069	3.1501	4.8563	1.9725	2.9737	3.0985	4.3089	2.3719	2.9421
279777014	0.1571	0.0204	0.0795	0.1994	0.1189	0.2172	0.0000	0.0000
280057052	3.4189	3.9591	1.4331	2.5846	2.5121	3.3066	2.4854	2.1685
279780341	1.7038	3.2873	1.5099	1.7408	2.4924	2.8023	1.2135	1.6454
1088164	3.5769	3.6709	2.3930	4.1196	4.1476	3.3787	3.0684	3.1869
1087963	2.8031	3.5062	2.3076	2.9340	2.8315	3.3083	2.0734	2.7451
1098975	2.6620	2.8210	0.7594	1.2314	1.4624	1.7119	0.7317	1.3680
279651055	4.0036	4.9907	3.7859	4.1701	4.3315	4.7056	3.8085	4.0507
1096724	0.1023	0.1401	0.0000	0.0000	0.1812	0.0721	0.0000	0.0000
1097539	3.0915	2.9167	2.4453	2.5222	2.6547	3.0285	2.5305	2.5169
280091829	3.5181	3.4502	2.6820	2.8845	3.3938	2.9540	2.7739	2.1405
1095822	1.9640	2.0452	1.5587	1.6466	1.6760	1.4977	1.3679	1.4058
1099441	0.0672	0.0316	0.0000	0.0490	0.0000	0.0317	0.0000	0.0000
1099079	5.7662	6.6115	4.6918	5.6515	6.3677	5.8318	3.9391	5.2291
1090682	3.2665	3.1285	1.8843	2.8500	3.1965	3.0107	2.3326	2.5595
280075107	3.6559	3.8847	2.9270	3.3632	3.1079	3.2545	2.8133	3.1947
1100630	5.3284	6.2416	4.8607	5.1735	5.4242	5.8423	5.1493	4.9869
1089227	0.8941	0.6645	0.2281	0.9377	1.1714	0.6682	0.0000	0.5646
1101984	3.6817	4.5043	3.5323	3.8399	4.0410	4.4758	2.6937	3.3505
1098425	3.4956	2.4305	2.0822	3.5264	4.0401	3.2431	2.3135	2.8669
1097266	0.6696	0.2554	0.2107	1.4658	1.6037	0.9593	0.3706	0.0605
279844699	1.7134	2.6262	0.0000	2.3333	2.8173	2.5631	0.0000	1.4209
280000929	0.7675	0.2629	0.0000	0.5878	0.4333	0.5096	0.1312	0.3391
1098375	2.3471	2.6936	1.6027	3.2206	3.3443	3.1467	1.8497	2.5059
1089930	2.0367	2.1940	1.5742	1.4873	1.7482	1.6191	1.2905	1.1520
1098246	3.8657	3.6284	1.1879	3.5290	3.6056	3.1431	2.5131	1.8905
1090510	5.4474	6.7697	3.7529	3.7412	3.9226	5.0487	2.8165	3.2513
280030466	0.0279	0.0000	0.0000	0.0597	0.0290	0.0387	0.0000	0.0000
1089579	2.5873	2.7236	1.6961	2.8198	3.0266	2.8614	2.2173	2.2664
1106796	4.1305	2.7181	2.0596	3.9947	3.4282	2.8129	2.9048	1.9933
1087943	5.4117	5.7812	5.1719	6.0321	6.2759	6.3942	5.3177	5.6567
1088179	1.6448	1.9106	1.3359	3.2689	2.6918	2.2175	1.3330	1.6928
1091778	3.8111	4.2482	3.6723	4.2953	4.1979	4.4146	3.4706	3.9512
1102690	5.8875	6.7678	5.1871	5.0534	5.4561	5.8938	4.5090	4.9738
279907298	0.2425	0.3845	0.1408	0.6043	0.4565	0.3687	0.1471	0.3084
1098484	4.5583	5.8613	2.6757	4.0171	4.0862	4.5408	3.0802	3.9638
1099493	4.2969	4.7045	3.8472	4.5520	4.7217	4.8944	4.0047	4.3729
1098381	1.7013	1.2080	0.5750	0.5565	1.5074	0.8282	0.0000	0.6156
1092211	3.9239	4.2649	1.7814	2.9411	2.8824	3.5945	0.0665	1.8718
1094771	2.4755	2.1428	1.4232	2.0571	1.8305	1.4655	1.5617	1.4246
1102902	2.2434	1.2315	0.9927	1.5988	2.1391	1.4629	1.1263	1.2741
1104545	10.1166	10.5756	6.0648	8.1333	8.8155	8.8560	7.6635	7.9423
1086991	6.8200	7.2915	5.8430	6.8012	6.9433	7.7943	5.3305	6.4961
279793272	0.0000	0.1000	0.0000	0.1532	0.2163	0.1004	0.0000	0.0000
1102211	0.4371	0.1871	0.0303	1.0361	0.6640	0.3668	0.0988	0.0968
279927467	0.0723	0.1394	0.0000	0.0000	0.0668	0.1400	0.0000	0.0000
1088826	5.4294	6.6195	3.8835	5.4400	5.4295	6.2605	4.6868	5.1095
1098958	4.4576	5.6323	4.3065	5.1451	5.5501	5.7775	4.2345	4.8986
1101783	0.0431	0.1165	0.0000	0.0918	0.1051	0.0358	0.0000	0.0497
1088975	6.3759	4.1039	2.6933	4.2558	4.6924	4.1648	3.6273	3.6556
280024387	0.1463	0.0000	0.0000	0.1721	0.0903	0.2090	0.0301	0.0000
1089960	7.7990	8.4942	6.0236	6.5993	7.0683	7.4736	6.4077	6.8614
279806340	0.8207	1.0114	0.2500	1.0683	0.7368	0.6902	0.3094	0.6569
1098140	4.3021	4.8534	4.0632	4.1420	4.5910	4.8241	4.0414	4.2223
1087804	2.8802	3.7023	2.4788	3.0239	3.0810	3.3702	2.9062	2.7443
1092680	3.9740	4.1354	3.6174	3.4323	3.7290	3.8776	3.3631	3.3375
279841549	0.1203	0.4876	0.0749	0.3939	0.3809	0.1651	0.0831	0.0936
280010411	2.6112	1.7792	1.0738	1.9745	2.5942	1.6508	1.1432	1.7612
1087293	2.9690	3.5181	2.8953	3.7333	3.8672	3.6228	3.0367	3.2358
1103276	2.8159	3.5186	2.3402	3.6216	3.6220	3.8299	2.5850	3.1117
279804543	0.2659	0.6922	0.3224	0.6750	0.7444	0.8397	0.3954	0.2962
279452249	5.8167	5.9099	4.2895	5.5471	5.8882	5.7781	3.4632	4.6253
1089835	8.0191	6.3967	2.8089	6.0835	6.6131	5.7734	1.0453	4.3565
279980140	0.2679	0.0776	0.0000	0.1256	0.0587	0.0780	0.0000	0.0000
1093759	4.0917	4.8305	1.8418	2.0095	1.8248	2.7910	0.1161	1.2929
1104755	4.8656	5.3004	2.8309	4.5445	4.5908	5.3460	2.0166	3.7207
1095689	2.0146	3.0367	0.9599	3.1007	3.0218	3.2413	0.2538	1.9038
1094924	2.2019	2.3040	1.3828	2.5063	2.8587	2.6165	1.6863	2.1081
280020510	3.4267	4.8855	3.3480	3.8296	4.2557	4.6079	3.3534	3.4036
279818289	2.2884	3.1698	2.1752	2.2863	2.7651	3.3072	2.2619	1.8687
280029099	0.1950	0.0000	0.0000	0.2100	0.2027	0.1386	0.0676	0.0162
