# Supplementary material for: Identification of the Molecular Events Involved in the Development of Prefrontal Cortex Through the Analysis of RNA-Seq Data From BrainSpan
Source: ASN Neuro. 2019 Jun 18;11:1759091419854627. doi: 10.1177/1759091419854627 (PMC6582306; doi:10.1177/1759091419854627)
Supplement: Supplemental Material6 - Supplemental material for Identification of the Molecular Events Involved in the Development of Prefrontal Cortex Through the Analysis of RNA-Seq Data From BrainSpan [file Supplemental_Material6.zip › CBC/6/CBC-BPs-6.xlsx]

## Sheet: Sheet1
Sublist	Category	Term	RT	Genes	Count	%	P-Value	Benjamini
	GOTERM_BP_DIRECT	SRP-dependent cotranslational protein targeting to membrane	RT		56	11.6	3.3e-66	6.5e-63
	GOTERM_BP_DIRECT	viral transcription	RT		56	11.6	2.1e-60	2.1e-57
	GOTERM_BP_DIRECT	nuclear-transcribed mRNA catabolic process, nonsense-mediated decay	RT		57	11.8	3.8e-60	2.5e-57
	GOTERM_BP_DIRECT	translational initiation	RT		59	12.2	6.5e-59	3.2e-56
	GOTERM_BP_DIRECT	translation	RT		64	13.3	2.4e-47	9.6e-45
	GOTERM_BP_DIRECT	rRNA processing	RT		56	11.6	4e-42	1.3e-39
	GOTERM_BP_DIRECT	cytoplasmic translation	RT		10	2.1	2.5e-09	7e-07
	GOTERM_BP_DIRECT	ribosomal large subunit assembly	RT		8	1.7	2.9e-07	7.1e-05
	GOTERM_BP_DIRECT	ribosomal small subunit assembly	RT		7	1.5	3e-06	0.00067
	GOTERM_BP_DIRECT	vasculogenesis	RT		10	2.1	4.9e-06	0.00096
	GOTERM_BP_DIRECT	ribosomal small subunit biogenesis	RT		6	1.2	2.2e-05	0.004
	GOTERM_BP_DIRECT	cell migration	RT		15	3.1	4.6e-05	0.0076
	GOTERM_BP_DIRECT	cell-cell adhesion	RT		19	3.9	6.1e-05	0.0093
	GOTERM_BP_DIRECT	defense response to Gram-positive bacterium	RT		10	2.1	0.00015	0.021
	GOTERM_BP_DIRECT	negative regulation of apoptotic process	RT		25	5.2	0.00015	0.02
	GOTERM_BP_DIRECT	ribosomal large subunit biogenesis	RT		6	1.2	0.00023	0.028
	GOTERM_BP_DIRECT	vascular smooth muscle cell development	RT		4	0.8	0.00023	0.027
	GOTERM_BP_DIRECT	regulation of cell shape	RT		12	2.5	0.0004	0.043
	GOTERM_BP_DIRECT	liver regeneration	RT		6	1.2	0.00048	0.049
	GOTERM_BP_DIRECT	translational elongation	RT		5	1	0.00066	0.063
	GOTERM_BP_DIRECT	positive regulation of vasculogenesis	RT		4	0.8	0.0013	0.11
	GOTERM_BP_DIRECT	substrate adhesion-dependent cell spreading	RT		6	1.2	0.0017	0.14
	GOTERM_BP_DIRECT	peptidyl-tyrosine autophosphorylation	RT		6	1.2	0.0021	0.17
	GOTERM_BP_DIRECT	protein autophosphorylation	RT		12	2.5	0.0022	0.17
	GOTERM_BP_DIRECT	negative regulation of cell proliferation	RT		20	4.1	0.0022	0.16
	GOTERM_BP_DIRECT	cell proliferation	RT		19	3.9	0.0022	0.15
	GOTERM_BP_DIRECT	cell adhesion	RT		22	4.6	0.0023	0.16
	GOTERM_BP_DIRECT	positive regulation of DNA replication	RT		6	1.2	0.0027	0.17
	GOTERM_BP_DIRECT	DNA damage response, signal transduction by p53 class mediator resulting in cell cycle arrest	RT		7	1.5	0.003	0.19
	GOTERM_BP_DIRECT	hippo signaling	RT		5	1	0.0032	0.19
	GOTERM_BP_DIRECT	regulation of transcription, DNA-templated	RT		52	10.8	0.0033	0.19
	GOTERM_BP_DIRECT	regulation of cell division	RT		3	0.6	0.0051	0.27
	GOTERM_BP_DIRECT	Rho protein signal transduction	RT		6	1.2	0.0057	0.29
	GOTERM_BP_DIRECT	maturation of SSU-rRNA from tricistronic rRNA transcript (SSU-rRNA, 5.8S rRNA, LSU-rRNA)	RT		5	1	0.006	0.3
	GOTERM_BP_DIRECT	bicellular tight junction assembly	RT		5	1	0.006	0.3
	GOTERM_BP_DIRECT	cAMP biosynthetic process	RT		4	0.8	0.0065	0.31
	GOTERM_BP_DIRECT	cellular response to epidermal growth factor stimulus	RT		5	1	0.0067	0.31
	GOTERM_BP_DIRECT	leukocyte migration	RT		9	1.9	0.0073	0.32
	GOTERM_BP_DIRECT	retina vasculature morphogenesis in camera-type eye	RT		3	0.6	0.0075	0.32
	GOTERM_BP_DIRECT	single organismal cell-cell adhesion	RT		8	1.7	0.0088	0.36
	GOTERM_BP_DIRECT	regulation of neurogenesis	RT		4	0.8	0.0089	0.36
	GOTERM_BP_DIRECT	ribosome biogenesis	RT		5	1	0.0091	0.36
	GOTERM_BP_DIRECT	positive regulation of protein phosphorylation	RT		9	1.9	0.0092	0.35
	GOTERM_BP_DIRECT	epidermal growth factor receptor signaling pathway	RT		6	1.2	0.0092	0.35
	GOTERM_BP_DIRECT	heart development	RT		11	2.3	0.01	0.37
	GOTERM_BP_DIRECT	ossification involved in bone maturation	RT		3	0.6	0.01	0.37
	GOTERM_BP_DIRECT	positive regulation of cell migration	RT		11	2.3	0.01	0.36
	GOTERM_BP_DIRECT	negative regulation of translation	RT		6	1.2	0.011	0.36
	GOTERM_BP_DIRECT	regulation of apoptotic process	RT		12	2.5	0.011	0.36
	GOTERM_BP_DIRECT	positive regulation of transcription from RNA polymerase II promoter	RT		35	7.3	0.012	0.38
	GOTERM_BP_DIRECT	mammary gland development	RT		4	0.8	0.012	0.38
	GOTERM_BP_DIRECT	positive regulation of cell proliferation	RT		20	4.1	0.012	0.38
	GOTERM_BP_DIRECT	mitotic nuclear division	RT		13	2.7	0.013	0.39
	GOTERM_BP_DIRECT	positive regulation of cyclin-dependent protein serine/threonine kinase activity involved in G1/S transition of mitotic cell cycle	RT		3	0.6	0.014	0.4
	GOTERM_BP_DIRECT	regulation of stem cell proliferation	RT		3	0.6	0.014	0.4
	GOTERM_BP_DIRECT	cellular response to vascular endothelial growth factor stimulus	RT		4	0.8	0.015	0.43
	GOTERM_BP_DIRECT	positive regulation of transcription, DNA-templated	RT		21	4.4	0.016	0.45
	GOTERM_BP_DIRECT	female pregnancy	RT		7	1.5	0.017	0.45
	GOTERM_BP_DIRECT	positive regulation of phosphatidylinositol 3-kinase signaling	RT		6	1.2	0.017	0.45
	GOTERM_BP_DIRECT	lung epithelial cell differentiation	RT		3	0.6	0.021	0.52
	GOTERM_BP_DIRECT	cellular response to hypoxia	RT		7	1.5	0.024	0.55
	GOTERM_BP_DIRECT	neuron projection morphogenesis	RT		5	1	0.024	0.56
	GOTERM_BP_DIRECT	positive regulation of cellular protein catabolic process	RT		3	0.6	0.025	0.57
	GOTERM_BP_DIRECT	negative regulation of epithelial cell differentiation	RT		3	0.6	0.025	0.57
	GOTERM_BP_DIRECT	regulation of cell motility	RT		4	0.8	0.026	0.57
	GOTERM_BP_DIRECT	skeletal muscle cell differentiation	RT		5	1	0.026	0.56
	GOTERM_BP_DIRECT	regulation of cell migration	RT		6	1.2	0.028	0.58
	GOTERM_BP_DIRECT	cellular response to dexamethasone stimulus	RT		4	0.8	0.028	0.59
	GOTERM_BP_DIRECT	negative regulation of vascular permeability	RT		3	0.6	0.03	0.6
	GOTERM_BP_DIRECT	cell junction assembly	RT		3	0.6	0.03	0.6
	GOTERM_BP_DIRECT	lung development	RT		6	1.2	0.031	0.61
	GOTERM_BP_DIRECT	actin cytoskeleton organization	RT		8	1.7	0.031	0.6
	GOTERM_BP_DIRECT	positive regulation of JUN kinase activity	RT		4	0.8	0.034	0.63
	GOTERM_BP_DIRECT	regulation of cytokine production	RT		3	0.6	0.035	0.64
	GOTERM_BP_DIRECT	response to lipopolysaccharide	RT		9	1.9	0.036	0.65
	GOTERM_BP_DIRECT	negative regulation of protein catabolic process	RT		4	0.8	0.037	0.64
	GOTERM_BP_DIRECT	extracellular matrix organization	RT		10	2.1	0.038	0.65
	GOTERM_BP_DIRECT	positive regulation of epithelial to mesenchymal transition	RT		4	0.8	0.04	0.66
	GOTERM_BP_DIRECT	maturation of SSU-rRNA	RT		3	0.6	0.04	0.66
	GOTERM_BP_DIRECT	positive regulation of gene expression	RT		12	2.5	0.041	0.67
	GOTERM_BP_DIRECT	cellular response to hydrogen peroxide	RT		5	1	0.042	0.67
	GOTERM_BP_DIRECT	signal transduction	RT		37	7.7	0.043	0.67
	GOTERM_BP_DIRECT	retina development in camera-type eye	RT		5	1	0.045	0.68
	GOTERM_BP_DIRECT	lateral inhibition	RT		2	0.4	0.046	0.69
	GOTERM_BP_DIRECT	proximal/distal pattern formation involved in metanephric nephron development	RT		2	0.4	0.046	0.69
	GOTERM_BP_DIRECT	positive regulation of microtubule polymerization	RT		3	0.6	0.046	0.68
	GOTERM_BP_DIRECT	digestive tract development	RT		4	0.8	0.046	0.68
	GOTERM_BP_DIRECT	positive regulation of protein secretion	RT		4	0.8	0.05	0.7
	GOTERM_BP_DIRECT	positive regulation of ERK1 and ERK2 cascade	RT		9	1.9	0.05	0.7
	GOTERM_BP_DIRECT	positive regulation of angiogenesis	RT		7	1.5	0.05	0.7
	GOTERM_BP_DIRECT	protein complex assembly	RT		7	1.5	0.052	0.71
	GOTERM_BP_DIRECT	negative regulation of extrinsic apoptotic signaling pathway in absence of ligand	RT		4	0.8	0.053	0.71
	GOTERM_BP_DIRECT	hair follicle development	RT		4	0.8	0.057	0.73
	GOTERM_BP_DIRECT	ERBB2 signaling pathway	RT		4	0.8	0.057	0.73
	GOTERM_BP_DIRECT	cell-matrix adhesion	RT		6	1.2	0.057	0.73
	GOTERM_BP_DIRECT	negative regulation of chondrocyte differentiation	RT		3	0.6	0.057	0.73
	GOTERM_BP_DIRECT	positive regulation of heart rate	RT		3	0.6	0.057	0.73
	GOTERM_BP_DIRECT	response to progesterone	RT		4	0.8	0.06	0.74
	GOTERM_BP_DIRECT	protein phosphorylation	RT		17	3.5	0.063	0.76
	GOTERM_BP_DIRECT	cell-cell junction assembly	RT		3	0.6	0.064	0.75
	GOTERM_BP_DIRECT	post-anal tail morphogenesis	RT		3	0.6	0.064	0.75
	GOTERM_BP_DIRECT	cell division	RT		14	2.9	0.064	0.75
	GOTERM_BP_DIRECT	protein kinase D signaling	RT		2	0.4	0.068	0.77
	GOTERM_BP_DIRECT	response to cobalamin	RT		2	0.4	0.068	0.77
	GOTERM_BP_DIRECT	regulation of vasculogenesis	RT		2	0.4	0.068	0.77
	GOTERM_BP_DIRECT	negative regulation of auditory receptor cell differentiation	RT		2	0.4	0.068	0.77
	GOTERM_BP_DIRECT	condensed mesenchymal cell proliferation	RT		2	0.4	0.068	0.77
	GOTERM_BP_DIRECT	in utero embryonic development	RT		9	1.9	0.069	0.77
	GOTERM_BP_DIRECT	regulation of Wnt signaling pathway	RT		3	0.6	0.07	0.77
	GOTERM_BP_DIRECT	labyrinthine layer blood vessel development	RT		3	0.6	0.07	0.77
	GOTERM_BP_DIRECT	inner ear receptor stereocilium organization	RT		3	0.6	0.07	0.77
	GOTERM_BP_DIRECT	transmembrane receptor protein tyrosine kinase signaling pathway	RT		6	1.2	0.071	0.77
	GOTERM_BP_DIRECT	positive regulation of endothelial cell proliferation	RT		5	1	0.075	0.79
	GOTERM_BP_DIRECT	regulation of cell adhesion	RT		4	0.8	0.076	0.79
	GOTERM_BP_DIRECT	cellular response to peptide hormone stimulus	RT		3	0.6	0.077	0.79
	GOTERM_BP_DIRECT	epithelial cell differentiation	RT		5	1	0.078	0.79
	GOTERM_BP_DIRECT	integrin-mediated signaling pathway	RT		6	1.2	0.079	0.79
	GOTERM_BP_DIRECT	cytoskeleton organization	RT		8	1.7	0.079	0.79
	GOTERM_BP_DIRECT	antibacterial humoral response	RT		4	0.8	0.08	0.8
	GOTERM_BP_DIRECT	establishment of mitotic spindle orientation	RT		3	0.6	0.083	0.8
	GOTERM_BP_DIRECT	intracellular signal transduction	RT		15	3.1	0.084	0.81
	GOTERM_BP_DIRECT	positive regulation of cell proliferation involved in heart morphogenesis	RT		2	0.4	0.089	0.82
	GOTERM_BP_DIRECT	negative regulation of interleukin-2 secretion	RT		2	0.4	0.089	0.82
	GOTERM_BP_DIRECT	positive regulation of extracellular matrix assembly	RT		2	0.4	0.089	0.82
	GOTERM_BP_DIRECT	ascending aorta morphogenesis	RT		2	0.4	0.089	0.82
	GOTERM_BP_DIRECT	positive regulation of mesenchymal stem cell differentiation	RT		2	0.4	0.089	0.82
	GOTERM_BP_DIRECT	negative regulation of mitotic cell cycle phase transition	RT		2	0.4	0.089	0.82
	GOTERM_BP_DIRECT	L-serine biosynthetic process	RT		2	0.4	0.089	0.82
	GOTERM_BP_DIRECT	regulation of organelle assembly	RT		2	0.4	0.089	0.82
	GOTERM_BP_DIRECT	positive regulation of odontogenesis	RT		2	0.4	0.089	0.82
	GOTERM_BP_DIRECT	skeletal muscle satellite cell differentiation	RT		2	0.4	0.089	0.82
	GOTERM_BP_DIRECT	specification of loop of Henle identity	RT		2	0.4	0.089	0.82
	GOTERM_BP_DIRECT	cochlea morphogenesis	RT		3	0.6	0.09	0.82
	GOTERM_BP_DIRECT	positive regulation of cardiac muscle cell proliferation	RT		3	0.6	0.09	0.82
	GOTERM_BP_DIRECT	positive regulation of sequence-specific DNA binding transcription factor activity	RT		6	1.2	0.095	0.84
	GOTERM_BP_DIRECT	formation of translation preinitiation complex	RT		3	0.6	0.098	0.84
	GOTERM_BP_DIRECT	phosphatidylinositol-mediated signaling	RT		6	1.2	0.098	0.84
