# Supplementary material for: Identification of the Molecular Events Involved in the Development of Prefrontal Cortex Through the Analysis of RNA-Seq Data From BrainSpan
Source: ASN Neuro. 2019 Jun 18;11:1759091419854627. doi: 10.1177/1759091419854627 (PMC6582306; doi:10.1177/1759091419854627)
Supplement: Supplemental Material6 - Supplemental material for Identification of the Molecular Events Involved in the Development of Prefrontal Cortex Through the Analysis of RNA-Seq Data From BrainSpan [file Supplemental_Material6.zip › CBC/6/CBC-DEG-6.csv]

id	name	gene-id	gene-symbol	gene-name	entrez-id	chromosome	start-position	end-position	p	fold-change
279932098	ENSG00000238274	0	LINC00340	long intergenic non-protein coding RNA 340	0	6	n/a	n/a	4.46e-03	2.663
1093981	ENSG00000135406	5598	PRPH	peripherin	5630	12	n/a	n/a	1.12e-02	3.739
279839618	ENSG00000230068	0	CDC42-IT1	CDC42 intronic transcript 1 (non-protein coding)	0	1	n/a	n/a	5.79e-02	1.266
279722555	ENSG00000213489	0	RP13-147D17.1	RP13-147D17.1	0	X	n/a	n/a	6.11e-02	1.241
1087056	ENSG00000007866	6963	TEAD3	TEA domain family member 3	7005	6	n/a	n/a	6.80e-02	3.480
279856382	ENSG00000231552	0	AC104306.5	AC104306.5	0	3	n/a	n/a	6.91e-02	2.144
1100109	ENSG00000171792	57937	C12orf32	chromosome 12 open reading frame 32	83695	12	n/a	n/a	6.99e-02	1.718
279940977	ENSG00000239545	0	AC024032.1	AC024032.1	0	4	n/a	n/a	7.12e-02	1.442
1095261	ENSG00000143178	8972	TBX19	T-box 19	9095	1	n/a	n/a	7.22e-02	1.488
280040495	ENSG00000251566	0	HMGB1P35	high mobility group box 1 pseudogene 35	0	5	n/a	n/a	7.24e-02	1.782
1088781	ENSG00000090924	41420	PLEKHG2	pleckstrin homology domain containing, family G (with RhoGef domain) member 2	64857	19	n/a	n/a	7.31e-02	3.704
1108794	ENSG00000237683	0	RP11-34P13.11	RP11-34P13.11	0	1	n/a	n/a	7.38e-02	1.429
280061459	ENSG00000253764	0	RP11-439C15.4	RP11-439C15.4	0	8	n/a	n/a	7.38e-02	3.630
1097906	ENSG00000163239	79164	TDRD10	tudor domain containing 10	126668	1	n/a	n/a	7.39e-02	1.601
279740470	ENSG00000215478	165427	CES5AP1	carboxylesterase 5A pseudogene 1	649264	22	n/a	n/a	7.47e-02	1.110
1102728	ENSG00000185022	23517	MAFF	v-maf musculoaponeurotic fibrosarcoma oncogene homolog F (avian)	23764	22	n/a	n/a	7.50e-02	5.283
279863206	ENSG00000232133	0	IMPDH1P10	IMP (inosine monophosphate) dehydrogenase 1 pseudogene 10	0	2	n/a	n/a	7.54e-02	1.302
279709190	ENSG00000207733	0	MIR637	microRNA 637	0	19	n/a	n/a	7.57e-02	4.098
1087950	ENSG00000069493	28856	CLEC2D	C-type lectin domain family 2, member D	29121	12	n/a	n/a	7.69e-02	2.071
1102369	ENSG00000183580	22949	FBXL7	F-box and leucine-rich repeat protein 7	23194	5	n/a	n/a	7.73e-02	3.172
279822697	ENSG00000228528	0	AC068057.1	AC068057.1	0	2	n/a	n/a	7.73e-02	2.136
280025770	ENSG00000250410	0	RP11-714G18.1	RP11-714G18.1	0	4	n/a	n/a	7.75e-02	2.182
1100641	ENSG00000174327	83623	SLC16A13	solute carrier family 16, member 13 (monocarboxylic acid transporter 13)	201232	17	n/a	n/a	7.76e-02	1.577
1095135	ENSG00000142178	80847	SIK1	salt-inducible kinase 1	150094	21	n/a	n/a	7.95e-02	3.286
280094268	ENSG00000256261	0	AC104698.1	AC104698.1	0	2	n/a	n/a	8.25e-02	2.602
1094123	ENSG00000136098	4726	NEK3	NIMA (never in mitosis gene a)-related kinase 3	4752	13	n/a	n/a	8.25e-02	2.083
1096806	ENSG00000155363	4317	MOV10	Mov10, Moloney leukemia virus 10, homolog (mouse)	4343	1	n/a	n/a	8.53e-02	2.487
280129084	ENSG00000259218	0	RP11-429B14.2	RP11-429B14.2	0	15	n/a	n/a	8.67e-02	2.704
1100883	ENSG00000175592	8011	FOSL1	FOS-like antigen 1	8061	11	n/a	n/a	8.74e-02	2.298
280109182	ENSG00000257839	0	RP11-290L1.2	RP11-290L1.2	0	12	n/a	n/a	8.75e-02	1.345
1106927	ENSG00000225399	149591	RP11-3B7.1	Uncharacterized protein	474171	3	n/a	n/a	8.85e-02	1.288
279596568	ENSG00000189343	0	AC004448.3	AC004448.3	0	17	n/a	n/a	8.91e-02	3.773
1100551	ENSG00000173821	36947	RNF213	ring finger protein 213	57674	17	n/a	n/a	8.92e-02	1.479
279725079	ENSG00000213851	0	RP11-324J13.1	RP11-324J13.1	0	4	n/a	n/a	8.95e-02	1.168
1095670	ENSG00000145757	58124	SPATA9	spermatogenesis associated 9	83890	5	n/a	n/a	9.03e-02	1.198
279759699	ENSG00000222383	0	5S_rRNA	5S ribosomal RNA	0	6	n/a	n/a	9.06e-02	1.929
1101476	ENSG00000178878	57277	APOLD1	apolipoprotein L domain containing 1	81575	12	n/a	n/a	9.06e-02	7.861
279952177	ENSG00000240874	0	CTD-2515H24.1	CTD-2515H24.1	0	15	n/a	n/a	9.42e-02	2.225
1091937	ENSG00000120318	41012	ARAP3	ArfGAP with RhoGAP domain, ankyrin repeat and PH domain 3	64411	5	n/a	n/a	9.47e-02	2.675
1104479	ENSG00000198028	80636	ZNF560	zinc finger protein 560	147741	19	n/a	n/a	9.60e-02	1.044
1087586	ENSG00000053747	3884	LAMA3	laminin, alpha 3	3909	18	n/a	n/a	9.63e-02	1.306
1087725	ENSG00000063127	28704	SLC6A16	solute carrier family 6, member 16	28968	19	n/a	n/a	9.65e-02	1.466
1091013	ENSG00000112851	35201	ERBB2IP	erbb2 interacting protein	55914	5	n/a	n/a	9.67e-02	1.912
1100492	ENSG00000173530	8716	TNFRSF10D	tumor necrosis factor receptor superfamily, member 10d, decoy with truncated death domain	8793	8	n/a	n/a	9.70e-02	2.360
1093147	ENSG00000130270	80693	ATP8B3	ATPase, aminophospholipid transporter, class I, type 8B, member 3	148229	19	n/a	n/a	9.72e-02	1.566
280138427	ENSG00000259762	0	RP11-158M2.4	RP11-158M2.4	0	15	n/a	n/a	9.72e-02	1.835
1095248	ENSG00000143127	8449	ITGA10	integrin, alpha 10	8515	1	n/a	n/a	9.73e-02	1.880
1099888	ENSG00000170893	7157	TRH	thyrotropin-releasing hormone	7200	3	n/a	n/a	9.78e-02	10.686
279725943	ENSG00000213935	0	AC092610.12	AC092610.12	0	7	n/a	n/a	9.78e-02	6.538
279766982	ENSG00000223695	0	RP4-633O19__A.1	RP4-633O19__A.1	0	22	n/a	n/a	9.80e-02	1.339
1104700	ENSG00000198719	28250	DLL1	delta-like 1 (Drosophila)	28514	6	n/a	n/a	9.86e-02	2.247
279883136	ENSG00000233901	157121791	RP11-65J3.1	RP11-65J3.1	100506119	9	n/a	n/a	9.88e-02	2.125
279772882	ENSG00000224138	0	AC000123.4	AC000123.4	0	7	n/a	n/a	9.91e-02	1.486
1107909	ENSG00000231852	1577	CYP21A2	cytochrome P450, family 21, subfamily A, polypeptide 2	1589	6	n/a	n/a	9.93e-02	1.267
1097608	ENSG00000161940	90308	BCL6B	B-cell CLL/lymphoma 6, member B	255877	17	n/a	n/a	9.98e-02	2.638
1096666	ENSG00000154134	40854	ROBO3	roundabout, axon guidance receptor, homolog 3 (Drosophila)	64221	11	n/a	n/a	1.00e-01	2.932
1098107	ENSG00000163864	110445	NMNAT3	nicotinamide nucleotide adenylyltransferase 3	349565	3	n/a	n/a	1.02e-01	2.002
1087514	ENSG00000048540	35172	LMO3	LIM domain only 3 (rhombotin-like 2)	55885	12	n/a	n/a	1.04e-01	2.227
279892444	ENSG00000234724	0	RP11-391J2.1	RP11-391J2.1	0	10	n/a	n/a	1.04e-01	1.195
1092276	ENSG00000123342	4301	MMP19	matrix metallopeptidase 19	4327	12	n/a	n/a	1.04e-01	3.968
1088769	ENSG00000090621	8689	PABPC4	poly(A) binding protein, cytoplasmic 4 (inducible form)	8761	1	n/a	n/a	1.05e-01	1.324
279965905	ENSG00000242398	0	AC018628.2	AC018628.2	0	17	n/a	n/a	1.06e-01	1.556
1106789	ENSG00000224474	0	AL355490.1	AL355490.1	0	10	n/a	n/a	1.07e-01	2.315
279778787	ENSG00000224631	0	RP11-51O6.1	RP11-51O6.1	0	16	n/a	n/a	1.08e-01	2.748
280113985	ENSG00000258334	0	RP11-161H23.9	RP11-161H23.9	0	12	n/a	n/a	1.08e-01	2.531
1099399	ENSG00000168778	55670	TCTN2	tectonic family member 2	79867	12	n/a	n/a	1.09e-01	2.162
280002573	ENSG00000248508	1015615	RP11-521C20.4	RP11-521C20.4	100131089	15	n/a	n/a	1.09e-01	2.169
1093180	ENSG00000130449	36961	ZSWIM6	zinc finger, SWIM-type containing 6	57688	5	n/a	n/a	1.09e-01	1.613
1096192	ENSG00000149922	6871	TBX6	T-box 6	6911	16	n/a	n/a	1.09e-01	1.471
279800108	ENSG00000226491	0	AC098824.5	AC098824.5	0	2	n/a	n/a	1.09e-01	1.509
1093464	ENSG00000132259	1253	CNGA4	cyclic nucleotide gated channel alpha 4	1262	11	n/a	n/a	1.10e-01	1.405
1099513	ENSG00000169231	7017	THBS3	thrombospondin 3	7059	1	n/a	n/a	1.10e-01	2.716
1097665	ENSG00000162373	55459	BEND5	BEN domain containing 5	79656	1	n/a	n/a	1.10e-01	1.817
279967878	ENSG00000242615	0	CTC-359D24.3	CTC-359D24.3	0	19	n/a	n/a	1.10e-01	2.520
279979244	ENSG00000243802	0	RP11-390K5.1	RP11-390K5.1	0	11	n/a	n/a	1.10e-01	4.571
280107609	ENSG00000257681	0	RP11-341G23.4	RP11-341G23.4	0	12	n/a	n/a	1.10e-01	1.312
1095733	ENSG00000146112	82204	PPP1R18	protein phosphatase 1, regulatory subunit 18	170954	6	n/a	n/a	1.10e-01	2.960
1100698	ENSG00000174640	6541	SLCO2A1	solute carrier organic anion transporter family, member 2A1	6578	3	n/a	n/a	1.10e-01	3.494
279988947	ENSG00000244968	157122287	MIR3650	microRNA 3650	100506495	5	n/a	n/a	1.10e-01	1.418
1091141	ENSG00000113971	26776	NPHP3	nephronophthisis 3 (adolescent)	27031	3	n/a	n/a	1.11e-01	2.410
279850964	ENSG00000231084	0	CTA-253N17.1	CTA-253N17.1	0	1	n/a	n/a	1.11e-01	2.662
1093651	ENSG00000133256	5126	PDE6B	phosphodiesterase 6B, cGMP-specific, rod, beta	5158	4	n/a	n/a	1.11e-01	1.606
1096936	ENSG00000156500	81444	FAM122C	family with sequence similarity 122C	159091	X	n/a	n/a	1.11e-01	1.229
279815687	ENSG00000227885	0	RP11-79N23.1	RP11-79N23.1	0	6	n/a	n/a	1.11e-01	1.200
1093449	ENSG00000132141	10546	CCT6B	chaperonin containing TCP1, subunit 6B (zeta 2)	10693	17	n/a	n/a	1.11e-01	1.330
280097206	ENSG00000256594	119474	RP11-705C15.2	RP11-705C15.2	374443	12	n/a	n/a	1.11e-01	2.221
279764663	ENSG00000223505	0	RP11-397P13.7	RP11-397P13.7	0	1	n/a	n/a	1.11e-01	4.997
1102973	ENSG00000185985	58830	SLITRK2	SLIT and NTRK-like family, member 2	84631	X	n/a	n/a	1.11e-01	2.862
1100624	ENSG00000174225	124582	ARL13A	ADP-ribosylation factor-like 13A	392509	X	n/a	n/a	1.11e-01	1.108
279841362	ENSG00000230224	0	PHBP9	prohibitin pseudogene 9	0	10	n/a	n/a	1.11e-01	1.648
1090596	ENSG00000109771	35094	LRP2BP	LRP2 binding protein	55805	4	n/a	n/a	1.11e-01	2.129
1100418	ENSG00000173157	55872	ADAMTS20	ADAM metallopeptidase with thrombospondin type 1 motif, 20	80070	12	n/a	n/a	1.11e-01	1.049
1091169	ENSG00000114315	3260	HES1	hairy and enhancer of split 1, (Drosophila)	3280	3	n/a	n/a	1.11e-01	2.771
1103567	ENSG00000188493	94254	C19orf54	chromosome 19 open reading frame 54	284325	19	n/a	n/a	1.11e-01	2.452
279775002	ENSG00000224315	0	RP4-633I8.2	RP4-633I8.2	0	1	n/a	n/a	1.11e-01	1.175
1087699	ENSG00000061273	31044	HDAC7	histone deacetylase 7	51564	12	n/a	n/a	1.12e-01	2.357
280074078	ENSG00000254670	0	CTC-497E21.3	CTC-497E21.3	0	11	n/a	n/a	1.12e-01	1.343
1108938	ENSG00000240303	58340	ACAD11	acyl-CoA dehydrogenase family, member 11	84129	3	n/a	n/a	1.12e-01	2.336
1107728	ENSG00000230715	0	RP11-274B21.4	RP11-274B21.4	0	7	n/a	n/a	1.12e-01	3.771
1104346	ENSG00000197647	81572	ZNF433	zinc finger protein 433	163059	19	n/a	n/a	1.12e-01	1.927
1095794	ENSG00000146648	1943	EGFR	epidermal growth factor receptor	1956	7	n/a	n/a	1.12e-01	2.288
279856090	ENSG00000231528	94848	LINC00256A	long intergenic non-protein coding RNA 256A	286333	9	n/a	n/a	1.12e-01	1.046
1094438	ENSG00000137731	483	FXYD2	FXYD domain containing ion transport regulator 2	486	11	n/a	n/a	1.12e-01	1.291
280063257	ENSG00000253893	0	RP11-556O5.5	RP11-556O5.5	0	8	n/a	n/a	1.12e-01	1.092
1097642	ENSG00000162148	85611	PPP1R32	protein phosphatase 1, regulatory subunit 32	220004	11	n/a	n/a	1.12e-01	1.583
279728466	ENSG00000214174	83631	AMZ2P1	archaelysin family metallopeptidase 2 pseudogene 1	201283	17	n/a	n/a	1.13e-01	1.736
1099926	ENSG00000171049	2342	FPR2	formyl peptide receptor 2	2358	19	n/a	n/a	1.13e-01	1.143
1103143	ENSG00000186654	34904	PRR5	proline rich 5 (renal)	55615	22	n/a	n/a	1.13e-01	1.643
1092597	ENSG00000125691	9214	RPL23	ribosomal protein L23	9349	17	n/a	n/a	1.13e-01	2.928
279879767	ENSG00000233597	0	RP11-343B5.1	RP11-343B5.1	0	3	n/a	n/a	1.13e-01	4.087
1096456	ENSG00000152348	57976	ATG10	ATG10 autophagy related 10 homolog (S. cerevisiae)	83734	5	n/a	n/a	1.13e-01	1.348
1100176	ENSG00000172053	5827	QARS	glutaminyl-tRNA synthetase	5859	3	n/a	n/a	1.13e-01	1.519
1102846	ENSG00000185499	4556	MUC1	mucin 1, cell surface associated	4582	1	n/a	n/a	1.13e-01	1.790
279812670	ENSG00000227615	0	RP11-864N7.2	RP11-864N7.2	0	11	n/a	n/a	1.13e-01	3.416
1088054	ENSG00000072135	26217	PTPN18	protein tyrosine phosphatase, non-receptor type 18 (brain-derived)	26469	2	n/a	n/a	1.13e-01	1.570
279989339	ENSG00000245164	1015163	RP11-622O11.2	RP11-622O11.2	100130231	8	n/a	n/a	1.13e-01	1.085
280095878	ENSG00000256436	92054	TAS2R31	taste receptor, type 2, member 31	259290	12	n/a	n/a	1.14e-01	1.336
279662593	ENSG00000200913	0	SNORD46	small nucleolar RNA, C/D box 46	0	1	n/a	n/a	1.14e-01	1.771
1106352	ENSG00000215472	6107	RPL17	ribosomal protein L17	6139	18	n/a	n/a	1.14e-01	2.892
1103840	ENSG00000196169	79013	KIF19	kinesin family member 19	124602	17	n/a	n/a	1.14e-01	1.412
279779637	ENSG00000224701	0	RP6-227L5.1	RP6-227L5.1	0	X	n/a	n/a	1.14e-01	1.865
279981806	ENSG00000244073	0	CTD-2284O10.1	CTD-2284O10.1	0	5	n/a	n/a	1.14e-01	3.524
279999507	ENSG00000248280	0	RP11-33B1.2	RP11-33B1.2	0	4	n/a	n/a	1.15e-01	1.254
279746032	ENSG00000217130	0	RP3-375P9.2	RP3-375P9.2	0	6	n/a	n/a	1.15e-01	3.383
1096656	ENSG00000154080	57782	CHST9	carbohydrate (N-acetylgalactosamine 4-0) sulfotransferase 9	83539	18	n/a	n/a	1.15e-01	3.133
1103661	ENSG00000188825	1015356	AC087650.1	AC087650.1	100130581	17	n/a	n/a	1.16e-01	1.584
279955384	ENSG00000241282	0	CTC-451A6.1	CTC-451A6.1	0	19	n/a	n/a	1.16e-01	1.610
1105079	ENSG00000204301	4824	NOTCH4	notch 4	4855	6	n/a	n/a	1.16e-01	1.688
280119465	ENSG00000258667	0	RP11-618G20.2	RP11-618G20.2	0	14	n/a	n/a	1.17e-01	1.498
279843854	ENSG00000230445	122647	RP11-85G18.4	RP11-85G18.4	387646	10	n/a	n/a	1.17e-01	1.387
279750968	ENSG00000220785	0	MTMR9LP	myotubularin related protein 9-like, pseudogene	0	1	n/a	n/a	1.17e-01	3.143
1099785	ENSG00000170439	83410	METTL7B	methyltransferase like 7B	196410	12	n/a	n/a	1.17e-01	2.087
279939216	ENSG00000239352	0	AD000671.1	AD000671.1	0	19	n/a	n/a	1.17e-01	1.206
279947523	ENSG00000240305	0	RP11-1072C15.1	RP11-1072C15.1	0	17	n/a	n/a	1.17e-01	2.414
279977663	ENSG00000243679	0	RP11-274B21.3	RP11-274B21.3	0	7	n/a	n/a	1.18e-01	4.139
279919941	ENSG00000237273	0	RSL24D1P8	ribosomal L24 domain containing 1 pseudogene 8	0	19	n/a	n/a	1.18e-01	1.374
1087386	ENSG00000034971	4627	MYOC	myocilin, trabecular meshwork inducible glucocorticoid response	4653	1	n/a	n/a	1.18e-01	1.302
279832585	ENSG00000229413	0	AC018638.1	AC018638.1	0	7	n/a	n/a	1.18e-01	2.978
280077648	ENSG00000254910	0	RP11-326C3.7	RP11-326C3.7	0	11	n/a	n/a	1.18e-01	2.037
279884024	ENSG00000233971	0	AC067950.1	AC067950.1	0	2	n/a	n/a	1.18e-01	4.765
1092292	ENSG00000123427	25644	METTL21B	methyltransferase like 21B	25895	12	n/a	n/a	1.18e-01	3.325
1095014	ENSG00000141314	81544	RHBDL3	rhomboid, veinlet-like 3 (Drosophila)	162494	17	n/a	n/a	1.19e-01	2.173
1090009	ENSG00000105501	8703	SIGLEC5	sialic acid binding Ig-like lectin 5	8778	19	n/a	n/a	1.19e-01	1.382
280011799	ENSG00000249307	0	RP11-438E5.1	RP11-438E5.1	0	4	n/a	n/a	1.19e-01	3.199
280101964	ENSG00000257117	0	RP11-793H13.4	RP11-793H13.4	0	12	n/a	n/a	1.19e-01	1.748
1099082	ENSG00000167562	35051	ZNF701	zinc finger protein 701	55762	19	n/a	n/a	1.19e-01	1.332
279879375	ENSG00000233559	0	AC016831.7	AC016831.7	0	7	n/a	n/a	1.19e-01	1.097
1098137	ENSG00000163945	36927	KIAA1530	KIAA1530	57654	4	n/a	n/a	1.19e-01	1.611
1103722	ENSG00000189067	9375	LITAF	lipopolysaccharide-induced TNF factor	9516	16	n/a	n/a	1.19e-01	3.779
1101870	ENSG00000181192	34815	DHTKD1	dehydrogenase E1 and transketolase domain containing 1	55526	10	n/a	n/a	1.19e-01	2.034
1095062	ENSG00000141540	60663	TTYH2	tweety homolog 2 (Drosophila)	94015	17	n/a	n/a	1.19e-01	2.085
1096451	ENSG00000152284	57683	TCF7L1	transcription factor 7-like 1 (T-cell specific, HMG-box)	83439	2	n/a	n/a	1.19e-01	2.499
280090081	ENSG00000255775	0	RP3-454B23.1	RP3-454B23.1	0	12	n/a	n/a	1.19e-01	1.548
279966259	ENSG00000242445	0	RPL7AP11	ribosomal protein L7a pseudogene 11	0	3	n/a	n/a	1.20e-01	2.212
1088955	ENSG00000099139	5093	PCSK5	proprotein convertase subtilisin/kexin type 5	5125	9	n/a	n/a	1.20e-01	1.690
1104155	ENSG00000197054	94286	ZNF763	zinc finger protein 763	284390	19	n/a	n/a	1.20e-01	1.988
1095798	ENSG00000146677	0	AC004453.8	AC004453.8	0	7	n/a	n/a	1.21e-01	3.432
1092896	ENSG00000128165	55726	ADM2	adrenomedullin 2	79924	22	n/a	n/a	1.21e-01	1.288
1100556	ENSG00000173846	1254	PLK3	polo-like kinase 3	1263	1	n/a	n/a	1.21e-01	2.531
1094549	ENSG00000138193	30678	PLCE1	phospholipase C, epsilon 1	51196	10	n/a	n/a	1.23e-01	1.515
279594526	ENSG00000189136	122861	UBE2Q2P1	ubiquitin-conjugating enzyme E2Q family member 2 pseudogene 1	388165	15	n/a	n/a	1.23e-01	1.348
279850918	ENSG00000231081	0	RP4-760C5.3	RP4-760C5.3	0	20	n/a	n/a	1.23e-01	1.439
279904093	ENSG00000235790	0	RP11-73M7.6	RP11-73M7.6	0	1	n/a	n/a	1.23e-01	1.924
1096183	ENSG00000149743	57949	TRPT1	tRNA phosphotransferase 1	83707	11	n/a	n/a	1.23e-01	1.641
1092052	ENSG00000121281	110	ADCY7	adenylate cyclase 7	113	16	n/a	n/a	1.23e-01	1.253
1096880	ENSG00000156050	80441	FAM161B	family with sequence similarity 161, member B	145483	14	n/a	n/a	1.23e-01	1.307
279796894	ENSG00000226221	0	AC022431.1	AC022431.1	0	5	n/a	n/a	1.24e-01	4.701
1105883	ENSG00000213626	57288	LBH	limb bud and heart development homolog (mouse)	81606	2	n/a	n/a	1.24e-01	2.347
1103032	ENSG00000186205	41332	MOSC1	MOCO sulphurase C-terminal domain containing 1	64757	1	n/a	n/a	1.24e-01	1.547
279940468	ENSG00000239486	0	RP11-163E9.1	RP11-163E9.1	0	7	n/a	n/a	1.24e-01	2.053
280100840	ENSG00000257027	0	RP11-705C15.3	RP11-705C15.3	0	12	n/a	n/a	1.25e-01	1.702
1088224	ENSG00000076604	9474	TRAF4	TNF receptor-associated factor 4	9618	17	n/a	n/a	1.25e-01	2.873
1098115	ENSG00000163879	7756	DNALI1	dynein, axonemal, light intermediate chain 1	7802	1	n/a	n/a	1.26e-01	1.896
1091308	ENSG00000115339	2575	GALNT3	UDP-N-acetyl-alpha-D-galactosamine:polypeptide N-acetylgalactosaminyltransferase 3 (GalNAc-T3)	2591	2	n/a	n/a	1.26e-01	1.303
1102991	ENSG00000186063	41416	AIDA	axin interactor, dorsalization associated	64853	1	n/a	n/a	1.27e-01	1.426
279949301	ENSG00000240509	0	CTC-788C1.1	CTC-788C1.1	0	8	n/a	n/a	1.27e-01	4.274
1101225	ENSG00000177426	7008	TGIF1	TGFB-induced factor homeobox 1	7050	18	n/a	n/a	1.27e-01	2.326
279807913	ENSG00000227160	0	RP1-65P5.1	RP1-65P5.1	0	11	n/a	n/a	1.28e-01	1.386
279918652	ENSG00000237159	0	RP11-296L22.4	RP11-296L22.4	0	9	n/a	n/a	1.28e-01	1.364
279974876	ENSG00000243431	0	RPL5P30	ribosomal protein L5 pseudogene 30	0	11	n/a	n/a	1.28e-01	2.934
1101221	ENSG00000177406	1001883	RP11-218M22.1	RP11-218M22.1	100049716	12	n/a	n/a	1.29e-01	1.453
1095974	ENSG00000148123	34175	RP11-35N6.1	Lipid phosphate phosphatase-related protein type 1	54886	9	n/a	n/a	1.29e-01	2.210
1104813	ENSG00000198918	6138	RPL39	ribosomal protein L39	6170	X	n/a	n/a	1.29e-01	2.976
1096411	ENSG00000152022	79255	LIX1L	Lix1 homolog (mouse)-like	128077	1	n/a	n/a	1.29e-01	3.450
279943471	ENSG00000239872	0	RPL35AP19	ribosomal protein L35a pseudogene 19	0	8	n/a	n/a	1.29e-01	3.830
1090217	ENSG00000106571	2720	GLI3	GLI family zinc finger 3	2737	7	n/a	n/a	1.29e-01	1.805
279722780	ENSG00000213530	0	AC004894.2	AC004894.2	0	7	n/a	n/a	1.29e-01	1.151
1098057	ENSG00000163694	33793	RBM47	RNA binding motif protein 47	54502	4	n/a	n/a	1.30e-01	1.138
279968317	ENSG00000242663	0	RP11-196G18.21	RP11-196G18.21	0	1	n/a	n/a	1.31e-01	1.458
279996939	ENSG00000247970	157123067	RP11-543C4.1	RP11-543C4.1	100507108	14	n/a	n/a	1.31e-01	1.549
279880171	ENSG00000233631	0	RP11-457M11.2	RP11-457M11.2	0	6	n/a	n/a	1.31e-01	1.244
279892035	ENSG00000234699	0	RP11-225H22.4	RP11-225H22.4	0	10	n/a	n/a	1.31e-01	1.245
279799758	ENSG00000226457	0	RP11-430L17.1	RP11-430L17.1	0	1	n/a	n/a	1.31e-01	2.643
1098737	ENSG00000166169	27088	POLL	polymerase (DNA directed), lambda	27343	10	n/a	n/a	1.31e-01	1.604
279970694	ENSG00000242951	0	RP11-507E23.1	RP11-507E23.1	0	14	n/a	n/a	1.31e-01	3.721
1087766	ENSG00000064655	2124	EYA2	eyes absent homolog 2 (Drosophila)	2139	20	n/a	n/a	1.32e-01	2.576
1102501	ENSG00000184083	34243	FAM120C	family with sequence similarity 120C	54954	X	n/a	n/a	1.32e-01	1.454
1097243	ENSG00000159111	79048	MRPL10	mitochondrial ribosomal protein L10	124995	17	n/a	n/a	1.32e-01	1.319
1093022	ENSG00000129187	1623	DCTD	dCMP deaminase	1635	4	n/a	n/a	1.32e-01	1.714
279763268	ENSG00000223374	0	AC005104.3	AC005104.3	0	2	n/a	n/a	1.32e-01	4.284
280069462	ENSG00000254340	0	RP11-10A14.3	RP11-10A14.3	0	8	n/a	n/a	1.32e-01	1.517
279908618	ENSG00000236238	0	AC093106.4	AC093106.4	0	7	n/a	n/a	1.32e-01	4.727
279768763	ENSG00000223820	80279	CFL1P1	cofilin 1 (non-muscle) pseudogene 1	142913	10	n/a	n/a	1.32e-01	1.263
1102249	ENSG00000183066	81644	WBP2NL	WBP2 N-terminal like	164684	22	n/a	n/a	1.32e-01	1.229
279972843	ENSG00000243199	0	RP11-408P14.1	RP11-408P14.1	0	4	n/a	n/a	1.32e-01	2.819
279844725	ENSG00000230508	0	RPL19P21	ribosomal protein L19 pseudogene 21	0	X	n/a	n/a	1.33e-01	3.053
1088185	ENSG00000075426	2339	FOSL2	FOS-like antigen 2	2355	2	n/a	n/a	1.33e-01	4.560
1104267	ENSG00000197415	55477	VEPH1	ventricular zone expressed PH domain homolog 1 (zebrafish)	79674	3	n/a	n/a	1.33e-01	2.409
1095218	ENSG00000142867	8836	BCL10	B-cell CLL/lymphoma 10	8915	1	n/a	n/a	1.33e-01	1.350
279500932	ENSG00000180211	0	RP1-278E11.3	RP1-278E11.3	0	6	n/a	n/a	1.33e-01	3.312
1090679	ENSG00000110455	58878	ACCS	1-aminocyclopropane-1-carboxylate synthase homolog (Arabidopsis)(non-functional)	84680	11	n/a	n/a	1.33e-01	1.492
279708504	ENSG00000207603	0	MIR7-1	microRNA 7-1	0	9	n/a	n/a	1.33e-01	1.539
1106566	ENSG00000221983	7268	UBA52	ubiquitin A-52 residue ribosomal protein fusion product 1	7311	19	n/a	n/a	1.33e-01	1.598
279805409	ENSG00000226948	0	RP5-1068H6.3	RP5-1068H6.3	0	20	n/a	n/a	1.33e-01	4.145
1105848	ENSG00000213366	2929	GSTM2	glutathione S-transferase mu 2 (muscle)	2946	1	n/a	n/a	1.33e-01	1.983
279948041	ENSG00000240371	0	RP11-624G17.1	RP11-624G17.1	0	11	n/a	n/a	1.33e-01	5.038
1096878	ENSG00000156042	78713	TTC18	tetratricopeptide repeat domain 18	118491	10	n/a	n/a	1.33e-01	1.312
1106640	ENSG00000223547	94287	ZNF844	zinc finger protein 844	284391	19	n/a	n/a	1.33e-01	3.517
1089668	ENSG00000103241	2278	FOXF1	forkhead box F1	2294	16	n/a	n/a	1.33e-01	1.937
1104135	ENSG00000197006	30590	METTL9	methyltransferase like 9	51108	16	n/a	n/a	1.33e-01	1.606
280135899	ENSG00000259603	0	CTD-2012M11.3	CTD-2012M11.3	0	5	n/a	n/a	1.34e-01	3.761
279960800	ENSG00000241889	0	RP11-435F17.3	RP11-435F17.3	0	3	n/a	n/a	1.34e-01	1.567
1099027	ENSG00000167311	78274	ART5	ADP-ribosyltransferase 5	116969	11	n/a	n/a	1.34e-01	1.129
1097159	ENSG00000158428	119571	C2orf62	chromosome 2 open reading frame 62	375307	2	n/a	n/a	1.34e-01	1.130
1092909	ENSG00000128271	132	ADORA2A	adenosine A2a receptor	135	22	n/a	n/a	1.34e-01	3.116
280000482	ENSG00000248341	0	AC115115.2	AC115115.2	0	2	n/a	n/a	1.34e-01	1.482
1096877	ENSG00000156030	60091	C14orf43	chromosome 14 open reading frame 43	91748	14	n/a	n/a	1.34e-01	2.087
279667948	ENSG00000202474	0	5S_rRNA	5S ribosomal RNA	0	9	n/a	n/a	1.34e-01	2.608
1108087	ENSG00000232888	0	RPS11P5	ribosomal protein S11 pseudogene 5	0	12	n/a	n/a	1.34e-01	4.016
279775009	ENSG00000224316	0	RP11-479O9.2	RP11-479O9.2	0	7	n/a	n/a	1.34e-01	1.187
279821491	ENSG00000228412	0	RP4-625H18.2	RP4-625H18.2	0	6	n/a	n/a	1.34e-01	1.368
1096357	ENSG00000151615	5426	POU4F2	POU class 4 homeobox 2	5458	4	n/a	n/a	1.34e-01	1.023
1096243	ENSG00000150628	79533	SPATA4	spermatogenesis associated 4	132851	4	n/a	n/a	1.34e-01	1.132
279847737	ENSG00000230787	0	RP11-548C21.1	RP11-548C21.1	0	1	n/a	n/a	1.34e-01	2.592
1098752	ENSG00000166224	8800	SGPL1	sphingosine-1-phosphate lyase 1	8879	10	n/a	n/a	1.34e-01	2.334
1097820	ENSG00000162927	80937	PUS10	pseudouridylate synthase 10	150962	2	n/a	n/a	1.34e-01	1.523
279668060	ENSG00000202503	0	SNORD34	small nucleolar RNA, C/D box 34	0	19	n/a	n/a	1.34e-01	3.089
279800279	ENSG00000226508	0	AC104655.3	AC104655.3	0	2	n/a	n/a	1.34e-01	1.307
1091347	ENSG00000115548	35106	KDM3A	lysine (K)-specific demethylase 3A	55818	2	n/a	n/a	1.34e-01	2.416
1103692	ENSG00000188971	0	AC114772.1	Uncharacterized protein FLJ45252	0	2	n/a	n/a	1.34e-01	1.498
1094694	ENSG00000139151	59798	PLCZ1	phospholipase C, zeta 1	89869	12	n/a	n/a	1.34e-01	1.021
279789594	ENSG00000225591	0	RP11-360D2.2	RP11-360D2.2	0	1	n/a	n/a	1.34e-01	1.333
279973676	ENSG00000243312	0	RP11-397E7.1	RP11-397E7.1	0	4	n/a	n/a	1.34e-01	3.049
1091767	ENSG00000118997	35454	DNAH7	dynein, axonemal, heavy chain 7	56171	2	n/a	n/a	1.34e-01	1.133
1088385	ENSG00000080823	5859	MOK	MOK protein kinase	5891	14	n/a	n/a	1.34e-01	1.238
279899987	ENSG00000235410	0	RP11-397C18.2	RP11-397C18.2	0	10	n/a	n/a	1.34e-01	1.090
1094973	ENSG00000140988	6154	RPS2	ribosomal protein S2	6187	16	n/a	n/a	1.34e-01	3.405
279962728	ENSG00000242083	0	RPL7AP31	ribosomal protein L7a pseudogene 31	0	4	n/a	n/a	1.34e-01	3.239
279794681	ENSG00000226024	0	COX5BP7	cytochrome c oxidase subunit Vb pseudogene 7	0	22	n/a	n/a	1.34e-01	1.575
280137036	ENSG00000259679	0	CTD-2184D3.2	CTD-2184D3.2	0	15	n/a	n/a	1.34e-01	1.202
279928852	ENSG00000237999	0	RP11-394D2.1	RP11-394D2.1	0	9	n/a	n/a	1.35e-01	1.565
279792592	ENSG00000225839	0	TRMT2B-AS1	TRMT2B antisense RNA 1 (non-protein coding)	0	X	n/a	n/a	1.35e-01	1.358
1100921	ENSG00000175826	23154	CTDNEP1	CTD nuclear envelope phosphatase 1	23399	17	n/a	n/a	1.35e-01	1.461
280106815	ENSG00000257591	0	ZNF625	Zinc finger protein 625	0	19	n/a	n/a	1.35e-01	2.481
1094720	ENSG00000139263	78824	LRIG3	leucine-rich repeats and immunoglobulin-like domains 3	121227	12	n/a	n/a	1.35e-01	1.722
1087062	ENSG00000007968	1858	E2F2	E2F transcription factor 2	1870	1	n/a	n/a	1.35e-01	2.016
1093438	ENSG00000132010	7525	ZNF20	zinc finger protein 20	7568	19	n/a	n/a	1.35e-01	1.766
1106451	ENSG00000218227	0	RP11-889L3.1	RP11-889L3.1	0	5	n/a	n/a	1.35e-01	2.963
279719605	ENSG00000213157	0	RP11-259P15.1	RP11-259P15.1	0	3	n/a	n/a	1.35e-01	1.177
1095208	ENSG00000142733	8942	MAP3K6	mitogen-activated protein kinase kinase kinase 6	9064	1	n/a	n/a	1.35e-01	2.163
280094842	ENSG00000256338	0	AC091304.4	AC091304.4	0	15	n/a	n/a	1.35e-01	1.638
1100863	ENSG00000175505	23284	CLCF1	cardiotrophin-like cytokine factor 1	23529	11	n/a	n/a	1.35e-01	1.299
1105502	ENSG00000205542	7071	TMSB4X	thymosin beta 4, X-linked	7114	X	n/a	n/a	1.35e-01	2.075
1095125	ENSG00000142046	169768	TMEM91	transmembrane protein 91	641649	19	n/a	n/a	1.35e-01	2.197
1087137	ENSG00000010810	2518	FYN	FYN oncogene related to SRC, FGR, YES	2534	6	n/a	n/a	1.35e-01	1.522
1087473	ENSG00000044115	1484	CTNNA1	catenin (cadherin-associated protein), alpha 1, 102kDa	1495	5	n/a	n/a	1.35e-01	2.479
279880241	ENSG00000233639	0	AC018730.1	AC018730.1	0	2	n/a	n/a	1.35e-01	3.527
279723050	ENSG00000213579	0	RP4-595K12.1	RP4-595K12.1	0	1	n/a	n/a	1.35e-01	1.291
279674979	ENSG00000204054	0	RP11-492E3.1	RP11-492E3.1	0	9	n/a	n/a	1.35e-01	2.161
1091844	ENSG00000119699	7001	TGFB3	transforming growth factor, beta 3	7043	14	n/a	n/a	1.35e-01	5.502
1105285	ENSG00000204839	151660	C8orf73	chromosome 8 open reading frame 73	642475	8	n/a	n/a	1.35e-01	1.774
1098008	ENSG00000163576	81007	EFHB	EF-hand domain family, member B	151651	3	n/a	n/a	1.35e-01	2.193
279875465	ENSG00000233226	0	STARD13-AS1	STARD13 antisense RNA 1 (non-protein coding)	0	13	n/a	n/a	1.35e-01	1.207
279821299	ENSG00000228399	0	RP4-575N6.2	RP4-575N6.2	0	1	n/a	n/a	1.35e-01	3.146
1109078	ENSG00000243364	1932	EFNA4	ephrin-A4	1945	1	n/a	n/a	1.35e-01	2.702
280116440	ENSG00000258485	0	RP11-193F5.2	RP11-193F5.2	0	14	n/a	n/a	1.35e-01	1.079
1102798	ENSG00000185267	134639	CDNF	cerebral dopamine neurotrophic factor	441549	10	n/a	n/a	1.35e-01	1.199
1107667	ENSG00000230291	0	RP11-244J10.1	RP11-244J10.1	0	12	n/a	n/a	1.35e-01	5.835
1109011	ENSG00000241852	143198	C8orf58	chromosome 8 open reading frame 58	541565	8	n/a	n/a	1.35e-01	1.797
279768508	ENSG00000223803	0	RP11-42D20.2	RP11-42D20.2	0	3	n/a	n/a	1.35e-01	3.990
280013398	ENSG00000249437	4645	NAIP	NLR family, apoptosis inhibitory protein	4671	5	n/a	n/a	1.36e-01	1.106
279827090	ENSG00000228923	0	AP000355.2	AP000355.2	0	22	n/a	n/a	1.36e-01	1.608
1107479	ENSG00000228960	134396	OR2A9P	olfactory receptor, family 2, subfamily A, member 9 pseudogene	441295	7	n/a	n/a	1.36e-01	1.017
279817944	ENSG00000228109	157123001	MFI2-AS1	MFI2 antisense RNA 1 (non-protein coding)	100507057	3	n/a	n/a	1.36e-01	2.319
280031913	ENSG00000250909	0	RP11-843P14.2	RP11-843P14.2	0	5	n/a	n/a	1.36e-01	1.577
279989892	ENSG00000245388	0	AC009171.1	AC009171.1	0	16	n/a	n/a	1.36e-01	1.777
279750687	ENSG00000220548	0	RP11-162L10.1	RP11-162L10.1	0	6	n/a	n/a	1.36e-01	4.094
279871792	ENSG00000232908	0	HSD17B7P1	hydroxysteroid (17-beta) dehydrogenase 7 pseudogene 1	0	1	n/a	n/a	1.36e-01	1.302
1099056	ENSG00000167470	59833	MIDN	midnolin	90007	19	n/a	n/a	1.36e-01	2.795
1093770	ENSG00000134245	7439	WNT2B	wingless-type MMTV integration site family, member 2B	7482	1	n/a	n/a	1.36e-01	1.348
1088942	ENSG00000096433	3685	ITPR3	inositol 1,4,5-trisphosphate receptor, type 3	3710	6	n/a	n/a	1.36e-01	1.560
1098644	ENSG00000165810	81139	BTNL9	butyrophilin-like 9	153579	5	n/a	n/a	1.36e-01	3.103
1104056	ENSG00000196757	59943	ZNF700	zinc finger protein 700	90592	19	n/a	n/a	1.36e-01	2.353
279702918	ENSG00000206622	0	SNORA69	small nucleolar RNA, H/ACA box 69	0	X	n/a	n/a	1.36e-01	1.583
1090515	ENSG00000109046	25867	WSB1	WD repeat and SOCS box containing 1	26118	17	n/a	n/a	1.36e-01	5.712
1099818	ENSG00000170561	81137	IRX2	iroquois homeobox 2	153572	5	n/a	n/a	1.36e-01	2.072
279719187	ENSG00000213087	0	RP11-613F7.1	RP11-613F7.1	0	6	n/a	n/a	1.36e-01	2.719
1095205	ENSG00000142698	59160	C1orf94	chromosome 1 open reading frame 94	84970	1	n/a	n/a	1.36e-01	1.180
1089664	ENSG00000103202	4802	NME4	non-metastatic cells 4, protein expressed in	4833	16	n/a	n/a	1.36e-01	2.615
279989816	ENSG00000245382	0	AC091588.1	AC091588.1	0	18	n/a	n/a	1.36e-01	1.144
279867466	ENSG00000232545	0	KB-318B8.7	KB-318B8.7	0	22	n/a	n/a	1.36e-01	1.299
1103480	ENSG00000188126	55824	MYO15B	myosin XVB pseudogene	80022	17	n/a	n/a	1.36e-01	2.924
280072742	ENSG00000254577	0	RP11-484D2.4	RP11-484D2.4	0	11	n/a	n/a	1.36e-01	1.303
279747347	ENSG00000218175	0	AC016739.2	AC016739.2	0	2	n/a	n/a	1.36e-01	3.376
1099840	ENSG00000170647	58152	TMEM133	transmembrane protein 133	83935	11	n/a	n/a	1.36e-01	2.785
1099717	ENSG00000170161	0	RP11-262H14.4	Putative UPF0633 protein ENSP00000303136	0	9	n/a	n/a	1.37e-01	1.751
1094017	ENSG00000135540	36500	NHSL1	NHS-like 1	57224	6	n/a	n/a	1.37e-01	2.020
280074375	ENSG00000254682	0	RP11-660L16.2	RP11-660L16.2	0	11	n/a	n/a	1.37e-01	4.653
279849023	ENSG00000230897	0	AC013248.1	AC013248.1	0	17	n/a	n/a	1.37e-01	6.058
280093395	ENSG00000256139	0	RP11-443D10.3	RP11-443D10.3	0	12	n/a	n/a	1.37e-01	1.254
1106090	ENSG00000214485	0	CTB-13H5.1	CTB-13H5.1	0	5	n/a	n/a	1.37e-01	3.668
1097602	ENSG00000161912	85755	RP1-238O23.5	RP1-238O23.5	221442	6	n/a	n/a	1.37e-01	1.481
1093570	ENSG00000132793	41438	LPIN3	lipin 3	64900	20	n/a	n/a	1.37e-01	2.090
280128991	ENSG00000259209	0	RP5-991G20.2	RP5-991G20.2	0	16	n/a	n/a	1.37e-01	1.266
279881562	ENSG00000233760	157122013	AC004947.2	AC004947.2	100506289	7	n/a	n/a	1.37e-01	1.066
1101298	ENSG00000177738	152030	CTD-2201E18.3	CTD-2201E18.3	648987	5	n/a	n/a	1.37e-01	1.227
1087185	ENSG00000012779	237	ALOX5	arachidonate 5-lipoxygenase	240	10	n/a	n/a	1.37e-01	1.915
1096485	ENSG00000152527	79412	PLEKHH2	pleckstrin homology domain containing, family H (with MyTH4 domain) member 2	130271	2	n/a	n/a	1.37e-01	1.601
1088647	ENSG00000088340	0	FER1L4	fer-1-like 4 (C. elegans) pseudogene	0	20	n/a	n/a	1.37e-01	1.582
279734845	ENSG00000214917	0	RP11-53I6.1	RP11-53I6.1	0	18	n/a	n/a	1.37e-01	1.330
1105752	ENSG00000212789	0	ST13P5	suppression of tumorigenicity 13 (colon carcinoma) (Hsp70 interacting protein) pseudogene 5	0	11	n/a	n/a	1.37e-01	1.453
279988923	ENSG00000244953	0	RP11-613D13.8	RP11-613D13.8	0	11	n/a	n/a	1.37e-01	2.928
279995633	ENSG00000247445	0	AP001318.3	AP001318.3	0	11	n/a	n/a	1.37e-01	1.485
1087640	ENSG00000056998	8829	GYG2	glycogenin 2	8908	X	n/a	n/a	1.37e-01	1.507
1099495	ENSG00000169184	4304	MN1	meningioma (disrupted in balanced translocation) 1	4330	22	n/a	n/a	1.37e-01	2.672
279833942	ENSG00000229539	0	RP11-119B16.2	RP11-119B16.2	0	20	n/a	n/a	1.37e-01	1.798
279892626	ENSG00000234742	0	AC144530.1	AC144530.1	0	3	n/a	n/a	1.37e-01	4.000
279947619	ENSG00000240322	0	AC073342.2	AC073342.2	0	7	n/a	n/a	1.37e-01	1.279
1102379	ENSG00000183621	85679	ZNF438	zinc finger protein 438	220929	10	n/a	n/a	1.37e-01	1.669
1103563	ENSG00000188483	123587	IER5L	immediate early response 5-like	389792	9	n/a	n/a	1.37e-01	2.146
279874845	ENSG00000233165	0	RP11-96C23.8	RP11-96C23.8	0	10	n/a	n/a	1.37e-01	1.212
279782463	ENSG00000224962	0	RP11-450H5.2	RP11-450H5.2	0	3	n/a	n/a	1.37e-01	2.367
1096217	ENSG00000150275	41735	PCDH15	protocadherin-related 15	65217	10	n/a	n/a	1.37e-01	1.518
1093055	ENSG00000129467	83447	ADCY4	adenylate cyclase 4	196883	14	n/a	n/a	1.37e-01	2.022
1096513	ENSG00000152767	10015	FARP1	FERM, RhoGEF (ARHGEF) and pleckstrin domain protein 1 (chondrocyte-derived)	10160	13	n/a	n/a	1.37e-01	1.831
279515786	ENSG00000182383	0	CTD-2503O16.2	CTD-2503O16.2	0	5	n/a	n/a	1.37e-01	1.287
279972387	ENSG00000243153	0	RP11-342M1.4	RP11-342M1.4	0	1	n/a	n/a	1.37e-01	1.385
1090430	ENSG00000108469	9264	RECQL5	RecQ protein-like 5	9400	17	n/a	n/a	1.37e-01	1.576
1105679	ENSG00000206532	81011	RP11-553A10.1	RP11-553A10.1	151760	3	n/a	n/a	1.37e-01	1.259
279797650	ENSG00000226279	0	AC005682.7	AC005682.7	0	7	n/a	n/a	1.38e-01	1.124
1090403	ENSG00000108298	6111	RPL19	ribosomal protein L19	6143	17	n/a	n/a	1.38e-01	2.941
1094719	ENSG00000139239	0	RPL14P1	ribosomal protein L14 pseudogene 1	0	12	n/a	n/a	1.38e-01	3.035
280024766	ENSG00000250326	0	RP11-284M14.1	RP11-284M14.1	0	4	n/a	n/a	1.38e-01	1.652
1088671	ENSG00000088881	36866	EBF4	early B-cell factor 4	57593	20	n/a	n/a	1.39e-01	2.106
279871219	ENSG00000232858	0	RPL34P27	ribosomal protein L34 pseudogene 27	0	13	n/a	n/a	1.40e-01	3.340
280048416	ENSG00000252579	0	U7	U7 small nuclear RNA	0	16	n/a	n/a	1.40e-01	1.889
1095685	ENSG00000145850	60118	TIMD4	T-cell immunoglobulin and mucin domain containing 4	91937	5	n/a	n/a	1.40e-01	1.098
279724115	ENSG00000213695	0	RPS7P14	ribosomal protein S7 pseudogene 14	0	X	n/a	n/a	1.40e-01	2.396
279819863	ENSG00000228288	157122557	RP11-480I12.3	RP11-480I12.3	100506696	1	n/a	n/a	1.40e-01	2.577
1102377	ENSG00000183615	58930	FAM167B	family with sequence similarity 167, member B	84734	1	n/a	n/a	1.41e-01	1.893
1094377	ENSG00000137404	11109	NRM	nurim (nuclear envelope membrane protein)	11270	6	n/a	n/a	1.41e-01	3.317
280132437	ENSG00000259407	0	RP11-158M2.3	RP11-158M2.3	0	15	n/a	n/a	1.41e-01	2.323
279863363	ENSG00000232149	0	FERP1	fer (fps/fes related) tyrosine kinase (phosphoprotein NCP94) pseudogene 1	0	X	n/a	n/a	1.41e-01	2.279
1106042	ENSG00000214290	78790	C11orf93	chromosome 11 open reading frame 93	120376	11	n/a	n/a	1.41e-01	2.270
1090919	ENSG00000112214	9320	FHL5	four and a half LIM domains 5	9457	6	n/a	n/a	1.41e-01	4.500
1087096	ENSG00000008988	6191	RPS20	ribosomal protein S20	6224	8	n/a	n/a	1.41e-01	2.463
1088860	ENSG00000092820	7387	EZR	ezrin	7430	6	n/a	n/a	1.41e-01	2.440
1105448	ENSG00000205336	9156	GPR56	G protein-coupled receptor 56	9289	16	n/a	n/a	1.41e-01	3.455
279846854	ENSG00000230695	0	AC012462.1	AC012462.1	0	2	n/a	n/a	1.41e-01	1.519
279893250	ENSG00000234785	0	RP1-241P17.3	RP1-241P17.3	0	X	n/a	n/a	1.41e-01	1.307
1093514	ENSG00000132514	10315	CLEC10A	C-type lectin domain family 10, member A	10462	17	n/a	n/a	1.41e-01	1.173
1090176	ENSG00000106330	41195	MOSPD3	motile sperm domain containing 3	64598	7	n/a	n/a	1.41e-01	1.821
1095244	ENSG00000143110	79276	C1orf162	chromosome 1 open reading frame 162	128346	1	n/a	n/a	1.41e-01	2.289
1088191	ENSG00000075624	57	ACTB	actin, beta	60	7	n/a	n/a	1.41e-01	1.782
279867483	ENSG00000232546	0	RP11-458F8.1	RP11-458F8.1	0	7	n/a	n/a	1.42e-01	1.260
1090567	ENSG00000109475	6132	RPL34	ribosomal protein L34	6164	4	n/a	n/a	1.42e-01	3.260
1099816	ENSG00000170549	55029	IRX1	iroquois homeobox 1	79192	5	n/a	n/a	1.42e-01	2.819
1101340	ENSG00000178038	91969	ALS2CL	ALS2 C-terminal like	259173	3	n/a	n/a	1.42e-01	1.306
1107158	ENSG00000227003	0	AL591479.1	AL591479.1	0	9	n/a	n/a	1.42e-01	1.166
1097138	ENSG00000158195	10018	WASF2	WAS protein family, member 2	10163	1	n/a	n/a	1.42e-01	3.051
1094429	ENSG00000137700	0	SLC37A4	solute carrier family 37 (glucose-6-phosphate transporter), member 4	0	11	n/a	n/a	1.42e-01	1.260
1100185	ENSG00000172081	79130	MOB3A	MOB kinase activator 3A	126308	19	n/a	n/a	1.42e-01	2.134
1090299	ENSG00000107338	6425	SHB	Src homology 2 domain containing adaptor protein B	6461	9	n/a	n/a	1.42e-01	1.662
279801893	ENSG00000226674	157120997	AC074093.1	AC074093.1	100505498	2	n/a	n/a	1.42e-01	1.044
1099263	ENSG00000168209	33832	DDIT4	DNA-damage-inducible transcript 4	54541	10	n/a	n/a	1.42e-01	4.514
280123148	ENSG00000258876	0	RP11-270M14.5	RP11-270M14.5	0	14	n/a	n/a	1.42e-01	3.404
1087202	ENSG00000013523	23112	ANGEL1	angel homolog 1 (Drosophila)	23357	14	n/a	n/a	1.42e-01	1.984
279882372	ENSG00000233839	0	RP11-389O22.4	RP11-389O22.4	0	1	n/a	n/a	1.42e-01	9.017
1102184	ENSG00000182796	133322	AC023055.2	AC023055.2	440104	12	n/a	n/a	1.43e-01	3.856
280074018	ENSG00000254665	0	RP11-152H18.3	RP11-152H18.3	0	11	n/a	n/a	1.44e-01	2.773
279469621	ENSG00000175967	94671	RP11-544L8__B.4	RP11-544L8__B.4	285759	6	n/a	n/a	1.44e-01	1.046
1093638	ENSG00000133136	0	GNG5P2	guanine nucleotide binding protein (G protein), gamma 5 pseudogene 2	0	X	n/a	n/a	1.44e-01	4.350
1100879	ENSG00000175575	56028	PAAF1	proteasomal ATPase-associated factor 1	80227	11	n/a	n/a	1.44e-01	1.539
1091903	ENSG00000120063	10525	GNA13	guanine nucleotide binding protein (G protein), alpha 13	10672	17	n/a	n/a	1.44e-01	2.268
1100474	ENSG00000173421	109746	CCDC36	coiled-coil domain containing 36	339834	3	n/a	n/a	1.44e-01	1.386
279975687	ENSG00000243498	0	UBA52P5	ubiquitin A-52 residue ribosomal protein fusion product 1 pseudogene 5	0	8	n/a	n/a	1.44e-01	2.191
279837373	ENSG00000229873	0	RP5-885L7.11	RP5-885L7.11	0	20	n/a	n/a	1.44e-01	1.270
279857430	ENSG00000231655	0	AC011742.3	AC011742.3	0	2	n/a	n/a	1.45e-01	2.696
1104555	ENSG00000198242	6115	RPL23A	ribosomal protein L23a	6147	17	n/a	n/a	1.45e-01	2.516
1097805	ENSG00000162881	81656	OXER1	oxoeicosanoid (OXE) receptor 1	165140	2	n/a	n/a	1.45e-01	1.658
279857394	ENSG00000231652	0	RP11-553A21.3	RP11-553A21.3	0	6	n/a	n/a	1.45e-01	1.462
1088214	ENSG00000076248	7331	UNG	uracil-DNA glycosylase	7374	12	n/a	n/a	1.45e-01	2.341
1088611	ENSG00000087266	6416	SH3BP2	SH3-domain binding protein 2	6452	4	n/a	n/a	1.45e-01	1.723
279986774	ENSG00000244593	0	RP11-685B14.1	RP11-685B14.1	0	8	n/a	n/a	1.45e-01	1.185
1100305	ENSG00000172578	59791	KLHL6	kelch-like 6 (Drosophila)	89857	3	n/a	n/a	1.45e-01	1.141
279951772	ENSG00000240808	0	CTD-3236F5.1	CTD-3236F5.1	0	11	n/a	n/a	1.45e-01	1.484
1095525	ENSG00000144648	1229	CCBP2	chemokine binding protein 2	1238	3	n/a	n/a	1.45e-01	1.177
1099330	ENSG00000168476	56147	REEP4	receptor accessory protein 4	80346	8	n/a	n/a	1.45e-01	1.773
1106293	ENSG00000215256	34738	C14orf167	chromosome 14 open reading frame 167	55449	14	n/a	n/a	1.45e-01	2.018
1104105	ENSG00000196923	9132	PDLIM7	PDZ and LIM domain 7 (enigma)	9260	5	n/a	n/a	1.45e-01	4.272
1091612	ENSG00000117472	9958	TSPAN1	tetraspanin 1	10103	1	n/a	n/a	1.45e-01	1.376
1104387	ENSG00000197775	0	AL136419.1	Uncharacterized protein C14orf167	0	14	n/a	n/a	1.45e-01	2.319
1092823	ENSG00000127418	33139	FGFRL1	fibroblast growth factor receptor-like 1	53834	4	n/a	n/a	1.45e-01	2.796
280003757	ENSG00000248603	0	RP3-412A9.10	RP3-412A9.10	0	22	n/a	n/a	1.45e-01	2.675
280030114	ENSG00000250751	0	RP11-613C6.2	RP11-613C6.2	0	17	n/a	n/a	1.45e-01	1.494
279720522	ENSG00000213269	0	AC004386.4	AC004386.4	0	X	n/a	n/a	1.45e-01	3.689
1105967	ENSG00000214021	25889	TTLL3	tubulin tyrosine ligase-like family, member 3	26140	3	n/a	n/a	1.45e-01	2.976
279665477	ENSG00000201754	26543	SNORD52	small nucleolar RNA, C/D box 52	26797	6	n/a	n/a	1.46e-01	2.930
1093871	ENSG00000134802	28751	SLC43A3	solute carrier family 43, member 3	29015	11	n/a	n/a	1.46e-01	2.697
1107205	ENSG00000227304	0	RP11-791G16.2	RP11-791G16.2	0	4	n/a	n/a	1.46e-01	3.470
279855718	ENSG00000231491	0	RP11-71E22.1	RP11-71E22.1	0	9	n/a	n/a	1.46e-01	1.267
279797209	ENSG00000226243	0	RPL37AP1	ribosomal protein L37a pseudogene 1	0	20	n/a	n/a	1.46e-01	2.872
1095947	ENSG00000147804	34919	SLC39A4	solute carrier family 39 (zinc transporter), member 4	55630	8	n/a	n/a	1.46e-01	1.275
280093259	ENSG00000256124	0	RP11-84E24.3	RP11-84E24.3	0	17	n/a	n/a	1.46e-01	1.617
280078666	ENSG00000254979	0	RP11-872D17.8	RP11-872D17.8	0	11	n/a	n/a	1.46e-01	2.661
1105910	ENSG00000213801	0	ZNF816-ZNF321P	ZNF816-ZNF321P readthrough	0	19	n/a	n/a	1.46e-01	1.579
279981933	ENSG00000244097	0	RP11-411G7.1	RP11-411G7.1	0	17	n/a	n/a	1.46e-01	3.542
279748520	ENSG00000219023	0	RP3-340B19.2	RP3-340B19.2	0	6	n/a	n/a	1.46e-01	2.988
1101342	ENSG00000178055	109762	PRSS42	protease, serine, 42	339906	3	n/a	n/a	1.46e-01	1.072
1088086	ENSG00000072864	34109	NDE1	nudE nuclear distribution gene E homolog 1 (A. nidulans)	54820	16	n/a	n/a	1.46e-01	2.073
1094082	ENSG00000135912	9510	TTLL4	tubulin tyrosine ligase-like family, member 4	9654	2	n/a	n/a	1.46e-01	1.798
279908212	ENSG00000236199	0	RP11-264I13.2	RP11-264I13.2	0	9	n/a	n/a	1.46e-01	1.277
1096692	ENSG00000154309	59166	DISP1	dispatched homolog 1 (Drosophila)	84976	1	n/a	n/a	1.46e-01	1.514
1089741	ENSG00000103855	56155	CD276	CD276 molecule	80381	15	n/a	n/a	1.46e-01	2.245
279720569	ENSG00000213280	0	RP11-212P7.1	RP11-212P7.1	0	7	n/a	n/a	1.46e-01	6.105
1087431	ENSG00000039560	25813	RAI14	retinoic acid induced 14	26064	5	n/a	n/a	1.46e-01	2.553
280028413	ENSG00000250615	0	CTC-564N23.2	CTC-564N23.2	0	5	n/a	n/a	1.46e-01	2.844
1103303	ENSG00000187479	122698	C11orf96	chromosome 11 open reading frame 96	387763	11	n/a	n/a	1.46e-01	5.330
1094838	ENSG00000140043	80440	PTGR2	prostaglandin reductase 2	145482	14	n/a	n/a	1.46e-01	1.532
280022928	ENSG00000250182	0	CTD-2165H16.1	CTD-2165H16.1	0	5	n/a	n/a	1.46e-01	2.054
280021042	ENSG00000250030	0	RP11-584P21.4	RP11-584P21.4	0	4	n/a	n/a	1.46e-01	1.537
279710891	ENSG00000209707	128123	MIR24-2	microRNA 24-2	407013	19	n/a	n/a	1.46e-01	1.389
279747854	ENSG00000218426	0	RP11-475C16.1	RP11-475C16.1	0	6	n/a	n/a	1.46e-01	3.644
1088681	ENSG00000089009	6096	RPL6	ribosomal protein L6	6128	12	n/a	n/a	1.46e-01	3.210
1101684	ENSG00000180096	1719	SEPT1	septin 1	1731	16	n/a	n/a	1.46e-01	1.414
1103180	ENSG00000186838	110381	SELV	selenoprotein V	348303	19	n/a	n/a	1.46e-01	1.451
1089780	ENSG00000104312	8694	RIPK2	receptor-interacting serine-threonine kinase 2	8767	8	n/a	n/a	1.46e-01	1.841
1089958	ENSG00000105287	25614	PRKD2	protein kinase D2	25865	19	n/a	n/a	1.46e-01	2.862
279810529	ENSG00000227401	0	RPL37P1	ribosomal protein L37 pseudogene 1	0	20	n/a	n/a	1.46e-01	2.730
1102480	ENSG00000183963	6489	SMTN	smoothelin	6525	22	n/a	n/a	1.46e-01	2.484
1089057	ENSG00000100065	29510	CARD10	caspase recruitment domain family, member 10	29775	22	n/a	n/a	1.46e-01	1.481
280002227	ENSG00000248483	79591	POU5F2	POU domain class 5, transcription factor 2	134187	5	n/a	n/a	1.46e-01	1.134
279776912	ENSG00000224469	0	AC009517.2	AC009517.2	0	7	n/a	n/a	1.46e-01	3.175
1096314	ENSG00000151322	40700	NPAS3	neuronal PAS domain protein 3	64067	14	n/a	n/a	1.46e-01	3.209
1098851	ENSG00000166578	77712	IQCD	IQ motif containing D	115811	12	n/a	n/a	1.46e-01	1.314
279837316	ENSG00000229863	0	RP11-157F20.1	RP11-157F20.1	0	3	n/a	n/a	1.46e-01	3.815
279816234	ENSG00000227933	0	RP11-331F9.4	RP11-331F9.4	0	9	n/a	n/a	1.47e-01	1.261
1095461	ENSG00000144191	1252	CNGA3	cyclic nucleotide gated channel alpha 3	1261	2	n/a	n/a	1.47e-01	1.923
1091682	ENSG00000118181	6197	RPS25	ribosomal protein S25	6230	11	n/a	n/a	1.47e-01	2.357
279943096	ENSG00000239809	0	RP11-51L5.2	RP11-51L5.2	0	17	n/a	n/a	1.47e-01	3.723
279883032	ENSG00000233892	0	PAIP1P1	poly(A) binding protein interacting protein 1 pseudogene 1	0	6	n/a	n/a	1.47e-01	1.339
1088260	ENSG00000077454	4009	LRCH4	leucine-rich repeats and calponin homology (CH) domain containing 4	4034	7	n/a	n/a	1.47e-01	2.017
1089757	ENSG00000104081	59913	BMF	Bcl2 modifying factor	90427	15	n/a	n/a	1.47e-01	1.603
279826753	ENSG00000228889	1002719	UBAC2-AS1	UBAC2 antisense RNA 1 (non-protein coding)	100289373	13	n/a	n/a	1.47e-01	1.903
280078053	ENSG00000254941	0	RP11-677M14.5	RP11-677M14.5	0	11	n/a	n/a	1.47e-01	1.767
1101018	ENSG00000176343	0	RPL37AP8	ribosomal protein L37a pseudogene 8	0	11	n/a	n/a	1.47e-01	3.995
1094365	ENSG00000137285	110335	TUBB2B	tubulin, beta 2B class IIb	347733	6	n/a	n/a	1.47e-01	2.672
279917717	ENSG00000237064	135641	EIF3IP1	eukaryotic translation initiation factor 3, subunit I pseudogene 1	442720	7	n/a	n/a	1.47e-01	1.480
1101459	ENSG00000178764	22638	ZHX2	zinc fingers and homeoboxes 2	22882	8	n/a	n/a	1.47e-01	1.667
1087408	ENSG00000037280	2308	FLT4	fms-related tyrosine kinase 4	2324	5	n/a	n/a	1.47e-01	1.603
279795962	ENSG00000226125	80988	AC098823.3	AC098823.3	151475	2	n/a	n/a	1.47e-01	1.074
1105607	ENSG00000205930	0	C21orf49	chromosome 21 open reading frame 49	0	21	n/a	n/a	1.47e-01	1.276
1091568	ENSG00000117122	4212	MFAP2	microfibrillar-associated protein 2	4237	1	n/a	n/a	1.47e-01	5.002
1104497	ENSG00000198075	26978	SULT1C4	sulfotransferase family, cytosolic, 1C, member 4	27233	2	n/a	n/a	1.47e-01	3.076
1093082	ENSG00000129680	55452	MAP7D3	MAP7 domain containing 3	79649	X	n/a	n/a	1.47e-01	1.521
1087778	ENSG00000064961	10215	HMG20B	high mobility group 20B	10362	19	n/a	n/a	1.47e-01	2.513
279728898	ENSG00000214203	0	RP11-135F9.1	RP11-135F9.1	0	12	n/a	n/a	1.47e-01	4.313
1097871	ENSG00000163110	10464	PDLIM5	PDZ and LIM domain 5	10611	4	n/a	n/a	1.47e-01	2.391
1090623	ENSG00000110011	3318	DNAJC4	DnaJ (Hsp40) homolog, subfamily C, member 4	3338	11	n/a	n/a	1.47e-01	1.828
1108949	ENSG00000240563	33887	L1TD1	LINE-1 type transposase domain containing 1	54596	1	n/a	n/a	1.47e-01	1.100
1095049	ENSG00000141497	58435	ZMYND15	zinc finger, MYND-type containing 15	84225	17	n/a	n/a	1.47e-01	1.833
279960242	ENSG00000241832	27186	CECR3	cat eye syndrome chromosome region, candidate 3 (non-protein coding)	27442	22	n/a	n/a	1.47e-01	1.027
279947817	ENSG00000240342	0	RPS2P5	ribosomal protein S2 pseudogene 5	0	12	n/a	n/a	1.47e-01	3.075
1104031	ENSG00000196678	76592	ERI2	ERI1 exoribonuclease family member 2	112479	16	n/a	n/a	1.47e-01	1.861
1093073	ENSG00000129596	1030	CDO1	cysteine dioxygenase, type I	1036	5	n/a	n/a	1.47e-01	1.662
1102881	ENSG00000185650	673	ZFP36L1	zinc finger protein 36, C3H type-like 1	677	14	n/a	n/a	1.47e-01	5.036
279887906	ENSG00000234352	110426	AC009264.1	AC009264.1	349160	7	n/a	n/a	1.47e-01	1.105
1101662	ENSG00000179954	94247	SSC5D	scavenger receptor cysteine rich domain containing (5 domains)	284297	19	n/a	n/a	1.47e-01	1.711
1100593	ENSG00000174021	2770	GNG5	guanine nucleotide binding protein (G protein), gamma 5	2787	1	n/a	n/a	1.47e-01	3.358
1105919	ENSG00000213853	1998	EMP2	epithelial membrane protein 2	2013	16	n/a	n/a	1.47e-01	2.991
1094190	ENSG00000136449	58284	MYCBPAP	MYCBP associated protein	84073	17	n/a	n/a	1.47e-01	1.114
280014063	ENSG00000249492	0	RP11-159F24.3	RP11-159F24.3	0	5	n/a	n/a	1.47e-01	1.139
1102715	ENSG00000184988	76656	TMEM106A	transmembrane protein 106A	113277	17	n/a	n/a	1.47e-01	1.731
1104704	ENSG00000198723	119511	C19orf45	chromosome 19 open reading frame 45	374877	19	n/a	n/a	1.47e-01	1.279
1093294	ENSG00000131037	34158	EPS8L1	EPS8-like 1	54869	19	n/a	n/a	1.47e-01	1.356
1095322	ENSG00000143418	29689	CERS2	ceramide synthase 2	29956	1	n/a	n/a	1.47e-01	1.723
279907386	ENSG00000236111	0	RP11-630I5.1	RP11-630I5.1	0	1	n/a	n/a	1.47e-01	1.091
279908791	ENSG00000236255	0	AC009404.2	AC009404.2	0	2	n/a	n/a	1.47e-01	1.223
280133978	ENSG00000259495	0	RP11-210M15.2	RP11-210M15.2	0	15	n/a	n/a	1.47e-01	1.636
279934262	ENSG00000238597	0	SNORD4B	small nucleolar RNA, C/D box 4B	0	17	n/a	n/a	1.47e-01	2.449
1099080	ENSG00000167554	81558	ZNF610	zinc finger protein 610	162963	19	n/a	n/a	1.47e-01	1.160
280084762	ENSG00000255326	0	CTD-2530H12.4	CTD-2530H12.4	0	11	n/a	n/a	1.47e-01	1.579
1105721	ENSG00000212664	0	RP11-592N21.1	RP11-592N21.1	0	15	n/a	n/a	1.47e-01	2.477
279941031	ENSG00000239556	0	AC004951.5	AC004951.5	0	7	n/a	n/a	1.47e-01	1.581
1091073	ENSG00000113369	36834	ARRDC3	arrestin domain containing 3	57561	5	n/a	n/a	1.47e-01	4.194
280062133	ENSG00000253810	0	RP11-109P6.1	RP11-109P6.1	0	8	n/a	n/a	1.47e-01	2.391
279924963	ENSG00000237669	0	HCG4P3	HLA complex group 4 pseudogene 3	0	6	n/a	n/a	1.47e-01	1.539
1091841	ENSG00000119688	5794	ABCD4	ATP-binding cassette, sub-family D (ALD), member 4	5826	14	n/a	n/a	1.48e-01	2.198
1095352	ENSG00000143545	5840	RAB13	RAB13, member RAS oncogene family	5872	1	n/a	n/a	1.48e-01	2.206
279818606	ENSG00000228172	0	RP1-317E23.3	RP1-317E23.3	0	1	n/a	n/a	1.48e-01	3.047
279980215	ENSG00000243926	0	TIPARP-AS1	TIPARP antisense RNA 1 (non-protein coding)	0	3	n/a	n/a	1.48e-01	1.253
279986172	ENSG00000244535	0	RP1-181J22.1	RP1-181J22.1	0	11	n/a	n/a	1.48e-01	3.738
279948074	ENSG00000240376	0	RP11-36C20.1	RP11-36C20.1	0	5	n/a	n/a	1.48e-01	3.393
279981616	ENSG00000244052	0	RPL5P24	ribosomal protein L5 pseudogene 24	0	8	n/a	n/a	1.48e-01	4.448
1103048	ENSG00000186272	7522	ZNF17	zinc finger protein 17	7565	19	n/a	n/a	1.48e-01	1.568
280027600	ENSG00000250562	0	RP11-227H4.4	RP11-227H4.4	0	3	n/a	n/a	1.48e-01	3.208
1088345	ENSG00000079482	4951	OPHN1	oligophrenin 1	4983	X	n/a	n/a	1.48e-01	1.600
279908738	ENSG00000236248	0	AC104389.32	AC104389.32	0	11	n/a	n/a	1.49e-01	2.290
1097592	ENSG00000161835	81476	GRASP	GRP1 (general receptor for phosphoinositides 1)-associated scaffold protein	160622	12	n/a	n/a	1.49e-01	3.885
1091275	ENSG00000115204	4332	MPV17	MpV17 mitochondrial inner membrane protein	4358	2	n/a	n/a	1.49e-01	1.435
279822086	ENSG00000228474	1014334	OST4	oligosaccharyltransferase 4 homolog (S. cerevisiae)	100128731	2	n/a	n/a	1.49e-01	1.887
1099184	ENSG00000167895	80585	TMC8	transmembrane channel-like 8	147138	17	n/a	n/a	1.49e-01	1.372
279858774	ENSG00000231767	0	MIR4426	microRNA 4426	0	1	n/a	n/a	1.49e-01	3.046
280070562	ENSG00000254415	1000173	SIGLEC14	sialic acid binding Ig-like lectin 14	100049587	19	n/a	n/a	1.49e-01	1.714
279887780	ENSG00000234335	0	RP11-241I20.3	RP11-241I20.3	0	10	n/a	n/a	1.49e-01	3.766
1101246	ENSG00000177508	55028	IRX3	iroquois homeobox 3	79191	16	n/a	n/a	1.49e-01	1.961
279923849	ENSG00000237575	23369	PYY2	peptide YY, 2 (seminalplasmin)	23615	17	n/a	n/a	1.49e-01	1.206
1090214	ENSG00000106554	34216	CHCHD3	coiled-coil-helix-coiled-coil-helix domain containing 3	54927	7	n/a	n/a	1.49e-01	2.450
279885124	ENSG00000234080	0	RP11-183G22.1	RP11-183G22.1	0	1	n/a	n/a	1.49e-01	1.225
279923007	ENSG00000237506	0	RP1-138A5.1	RP1-138A5.1	0	X	n/a	n/a	1.49e-01	1.079
279898715	ENSG00000235271	0	RP1-90L6.3	RP1-90L6.3	0	22	n/a	n/a	1.49e-01	1.124
1089116	ENSG00000100249	25521	C22orf31	chromosome 22 open reading frame 31	25770	22	n/a	n/a	1.50e-01	1.635
1100535	ENSG00000173706	36766	HEG1	HEG homolog 1 (zebrafish)	57493	3	n/a	n/a	1.50e-01	2.044
1095152	ENSG00000142303	57475	ADAMTS10	ADAM metallopeptidase with thrombospondin type 1 motif, 10	81794	19	n/a	n/a	1.50e-01	2.544
1093240	ENSG00000130741	1955	EIF2S3	eukaryotic translation initiation factor 2, subunit 3 gamma, 52kDa	1968	X	n/a	n/a	1.50e-01	1.718
280070863	ENSG00000254441	0	RP11-718B12.5	RP11-718B12.5	0	11	n/a	n/a	1.50e-01	1.214
279847987	ENSG00000230807	0	AC099535.4	AC099535.4	0	3	n/a	n/a	1.50e-01	4.680
280085678	ENSG00000255390	0	RP11-732A19.5	RP11-732A19.5	0	11	n/a	n/a	1.50e-01	3.654
1089811	ENSG00000104472	33401	CHRAC1	chromatin accessibility complex 1	54108	8	n/a	n/a	1.50e-01	1.889
1098784	ENSG00000166341	8573	DCHS1	dachsous 1 (Drosophila)	8642	11	n/a	n/a	1.50e-01	2.625
1095576	ENSG00000145014	60255	TMEM44	transmembrane protein 44	93109	3	n/a	n/a	1.50e-01	2.574
1103493	ENSG00000188176	109991	SMTNL2	smoothelin-like 2	342527	17	n/a	n/a	1.50e-01	1.477
279899111	ENSG00000235313	0	HM13-IT1	HM13 intronic transcript 1 (non-protein coding)	0	20	n/a	n/a	1.50e-01	1.424
280070669	ENSG00000254422	0	RP11-864G5.3	RP11-864G5.3	0	11	n/a	n/a	1.50e-01	2.590
279480959	ENSG00000177410	134970	ZNFX1-AS1	ZNFX1 antisense RNA 1 (non-protein coding)	441951	20	n/a	n/a	1.50e-01	3.585
1098337	ENSG00000164587	6175	RPS14	ribosomal protein S14	6208	5	n/a	n/a	1.50e-01	2.659
1100368	ENSG00000172890	34480	NADSYN1	NAD synthetase 1	55191	11	n/a	n/a	1.50e-01	1.326
1087478	ENSG00000046604	1817	DSG2	desmoglein 2	1829	18	n/a	n/a	1.50e-01	1.260
1093186	ENSG00000130508	7791	PXDN	peroxidasin homolog (Drosophila)	7837	2	n/a	n/a	1.50e-01	4.323
279965071	ENSG00000242321	0	RP11-117F22.1	RP11-117F22.1	0	3	n/a	n/a	1.50e-01	1.203
279995141	ENSG00000247240	133471	AC012435.1	AC012435.1	440288	15	n/a	n/a	1.50e-01	1.585
1101880	ENSG00000181264	85586	TMEM136	transmembrane protein 136	219902	11	n/a	n/a	1.50e-01	1.466
1090262	ENSG00000106948	56483	AKNA	AT-hook transcription factor	80709	9	n/a	n/a	1.50e-01	1.567
1097614	ENSG00000161970	6122	RPL26	ribosomal protein L26	6154	17	n/a	n/a	1.50e-01	2.983
1090973	ENSG00000112559	4163	MDFI	MyoD family inhibitor	4188	6	n/a	n/a	1.50e-01	3.760
279675026	ENSG00000204055	0	RP11-247A12.2	RP11-247A12.2	0	9	n/a	n/a	1.50e-01	2.153
279833531	ENSG00000229492	0	AC004019.10	AC004019.10	0	22	n/a	n/a	1.50e-01	1.136
279776311	ENSG00000224415	0	RP11-401L13.4	RP11-401L13.4	0	7	n/a	n/a	1.50e-01	4.286
1092168	ENSG00000122432	0	SPATA1	spermatogenesis associated 1	0	1	n/a	n/a	1.50e-01	1.277
1103071	ENSG00000186352	110770	ANKRD37	ankyrin repeat domain 37	353322	4	n/a	n/a	1.50e-01	3.497
279787991	ENSG00000225472	0	RP11-120J1.1	RP11-120J1.1	0	9	n/a	n/a	1.50e-01	2.568
279964648	ENSG00000242282	0	AC108488.4	AC108488.4	0	2	n/a	n/a	1.50e-01	1.640
279834943	ENSG00000229638	0	RP11-110C15.4	RP11-110C15.4	0	3	n/a	n/a	1.50e-01	2.839
1095954	ENSG00000147872	157124067	PLIN2	perilipin 2	100509484	9	n/a	n/a	1.50e-01	2.918
279880509	ENSG00000233668	0	RP11-571F15.3	RP11-571F15.3	0	9	n/a	n/a	1.50e-01	3.516
280094426	ENSG00000256278	0	RP11-182J1.5	RP11-182J1.5	0	15	n/a	n/a	1.50e-01	1.381
279906818	ENSG00000236058	0	RP11-215A21.2	RP11-215A21.2	0	10	n/a	n/a	1.50e-01	3.375
280118111	ENSG00000258586	157122293	RP5-1021I20.2	RP5-1021I20.2	100506498	14	n/a	n/a	1.50e-01	1.226
279784987	ENSG00000225200	0	AB019441.29	AB019441.29	0	14	n/a	n/a	1.50e-01	4.320
280035751	ENSG00000251203	0	RP11-14I17.1	RP11-14I17.1	0	8	n/a	n/a	1.50e-01	1.174
280006709	ENSG00000248839	0	RP11-227H4.5	RP11-227H4.5	0	3	n/a	n/a	1.50e-01	2.618
1097398	ENSG00000160219	79825	GAB3	GRB2-associated binding protein 3	139716	X	n/a	n/a	1.50e-01	1.496
279731191	ENSG00000214535	0	RPS15AP1	ribosomal protein S15a pseudogene 1	0	20	n/a	n/a	1.50e-01	4.593
1098568	ENSG00000165511	85688	C10orf25	chromosome 10 open reading frame 25	220979	10	n/a	n/a	1.50e-01	1.613
1097825	ENSG00000162946	26930	DISC1	disrupted in schizophrenia 1	27185	1	n/a	n/a	1.50e-01	1.212
1106162	ENSG00000214776	0	RP11-726G1.1	RP11-726G1.1	0	12	n/a	n/a	1.50e-01	1.029
1099941	ENSG00000171105	3618	INSR	insulin receptor	3643	19	n/a	n/a	1.50e-01	1.642
1104382	ENSG00000197766	1663	CFD	complement factor D (adipsin)	1675	19	n/a	n/a	1.50e-01	2.265
1092604	ENSG00000125734	36206	GPR108	G protein-coupled receptor 108	56927	19	n/a	n/a	1.50e-01	1.664
279785774	ENSG00000225267	0	RPL8P2	ribosomal protein L8 pseudogene 2	0	21	n/a	n/a	1.50e-01	3.735
1086911	ENSG00000004455	201	AK2	adenylate kinase 2	204	1	n/a	n/a	1.50e-01	1.908
1097795	ENSG00000162836	30687	ACP6	acid phosphatase 6, lysophosphatidic	51205	1	n/a	n/a	1.50e-01	1.744
279864249	ENSG00000232238	0	AC017080.1	AC017080.1	0	2	n/a	n/a	1.50e-01	4.058
1095199	ENSG00000142676	6103	RPL11	ribosomal protein L11	6135	1	n/a	n/a	1.50e-01	3.302
280102245	ENSG00000257150	0	PGAM1P5	phosphoglycerate mutase 1 pseudogene 5	0	12	n/a	n/a	1.50e-01	1.131
1103238	ENSG00000187066	1015225	AP003068.6	Uncharacterized protein	100130348	11	n/a	n/a	1.50e-01	1.526
279802273	ENSG00000226696	0	AC008746.11	AC008746.11	0	19	n/a	n/a	1.50e-01	3.326
1105965	ENSG00000214013	2579	GANC	glucosidase, alpha; neutral C	2595	15	n/a	n/a	1.50e-01	1.605
279738013	ENSG00000215201	0	AP000269.1	AP000269.1	0	21	n/a	n/a	1.51e-01	1.084
1094958	ENSG00000140931	78971	CMTM3	CKLF-like MARVEL transmembrane domain containing 3	123920	16	n/a	n/a	1.51e-01	3.055
1100661	ENSG00000174444	6092	RPL4	ribosomal protein L4	6124	15	n/a	n/a	1.51e-01	2.800
1099230	ENSG00000168038	34275	ULK4	unc-51-like kinase 4 (C. elegans)	54986	3	n/a	n/a	1.51e-01	1.159
279565553	ENSG00000186676	0	RP11-319G5.1	RP11-319G5.1	0	7	n/a	n/a	1.51e-01	1.066
1093128	ENSG00000130173	35195	C19orf80	chromosome 19 open reading frame 80	55908	19	n/a	n/a	1.51e-01	1.478
1105419	ENSG00000205246	123009	RPSAP58	ribosomal protein SA pseudogene 58	388524	19	n/a	n/a	1.51e-01	2.748
1109094	ENSG00000243646	3563	IL10RB	interleukin 10 receptor, beta	3588	21	n/a	n/a	1.51e-01	2.620
1103527	ENSG00000188321	58728	ZNF559	zinc finger protein 559	84527	19	n/a	n/a	1.51e-01	2.342
1107368	ENSG00000228313	0	AL160314.1	Uncharacterized protein	0	14	n/a	n/a	1.51e-01	1.120
279755110	ENSG00000221656	0	MIR1225	microRNA 1225	0	16	n/a	n/a	1.51e-01	1.083
279966438	ENSG00000242477	0	CTD-2161E19.1	CTD-2161E19.1	0	5	n/a	n/a	1.51e-01	3.328
1105436	ENSG00000205307	1023443	SAP25	Sin3A-associated protein, 25kDa	100316904	7	n/a	n/a	1.51e-01	2.290
1099426	ENSG00000168887	123225	C2orf68	chromosome 2 open reading frame 68	388969	2	n/a	n/a	1.51e-01	3.009
280090679	ENSG00000255839	0	RP11-338K17.8	RP11-338K17.8	0	12	n/a	n/a	1.51e-01	2.534
279840803	ENSG00000230175	0	RP11-466F5.3	RP11-466F5.3	0	1	n/a	n/a	1.51e-01	3.388
279897786	ENSG00000235174	0	RP11-398K22.3	RP11-398K22.3	0	6	n/a	n/a	1.51e-01	6.396
280116982	ENSG00000258527	0	ASB9P1	ankyrin repeat and SOCS box containing 9 pseudogene 1	0	15	n/a	n/a	1.51e-01	1.217
1100397	ENSG00000173040	79536	EVC2	Ellis van Creveld syndrome 2	132884	4	n/a	n/a	1.51e-01	1.360
279988709	ENSG00000244848	0	AL354696.2	AL354696.2	0	13	n/a	n/a	1.51e-01	1.182
280117001	ENSG00000258529	0	RP11-108O10.8	RP11-108O10.8	0	11	n/a	n/a	1.51e-01	1.515
280131664	ENSG00000259363	0	CTD-2054N24.2	CTD-2054N24.2	0	15	n/a	n/a	1.51e-01	1.557
1090796	ENSG00000111450	2039	STX2	syntaxin 2	2054	12	n/a	n/a	1.51e-01	2.018
1103240	ENSG00000187079	6961	TEAD1	TEA domain family member 1 (SV40 transcriptional enhancer factor)	7003	11	n/a	n/a	1.51e-01	2.408
1088071	ENSG00000072571	3141	HMMR	hyaluronan-mediated motility receptor (RHAMM)	3161	5	n/a	n/a	1.51e-01	1.592
280014778	ENSG00000249556	0	AC010627.1	AC010627.1	0	5	n/a	n/a	1.51e-01	1.925
279703324	ENSG00000206696	26536	SNORD58B	small nucleolar RNA, C/D box 58B	26790	18	n/a	n/a	1.51e-01	2.415
280095465	ENSG00000256393	0	AC138123.2	AC138123.2	0	12	n/a	n/a	1.51e-01	5.708
1103200	ENSG00000186918	35180	ZNF395	zinc finger protein 395	55893	8	n/a	n/a	1.51e-01	3.134
280058954	ENSG00000253603	0	CTA-397H3.3	CTA-397H3.3	0	8	n/a	n/a	1.51e-01	1.271
279854762	ENSG00000231416	0	RP11-422P24.9	RP11-422P24.9	0	1	n/a	n/a	1.51e-01	3.098
1093255	ENSG00000130787	8906	HIP1R	huntingtin interacting protein 1 related	9026	12	n/a	n/a	1.51e-01	1.914
1100971	ENSG00000176105	7482	YES1	v-yes-1 Yamaguchi sarcoma viral oncogene homolog 1	7525	18	n/a	n/a	1.51e-01	1.897
1093458	ENSG00000132199	34845	ENOSF1	enolase superfamily member 1	55556	18	n/a	n/a	1.51e-01	2.156
1099409	ENSG00000168807	6605	SNTB2	syntrophin, beta 2 (dystrophin-associated protein A1, 59kDa, basic component 2)	6645	16	n/a	n/a	1.51e-01	1.390
1089516	ENSG00000102119	1995	EMD	emerin	2010	X	n/a	n/a	1.51e-01	1.768
1087509	ENSG00000048342	36818	CC2D2A	coiled-coil and C2 domain containing 2A	57545	4	n/a	n/a	1.51e-01	1.746
1108810	ENSG00000237774	0	RP11-129B9.1	RP11-129B9.1	0	12	n/a	n/a	1.51e-01	3.408
279719565	ENSG00000213149	0	CNN2P9	calponin 2 pseudogene 9	0	6	n/a	n/a	1.51e-01	2.474
1093886	ENSG00000134874	22629	DZIP1	DAZ interacting protein 1	22873	13	n/a	n/a	1.51e-01	1.606
280136997	ENSG00000259677	0	RP11-493E3.1	RP11-493E3.1	0	15	n/a	n/a	1.51e-01	1.434
1103960	ENSG00000196476	80033	C20orf96	chromosome 20 open reading frame 96	140680	20	n/a	n/a	1.51e-01	2.046
1107172	ENSG00000227081	0	RP11-543P15.1	RP11-543P15.1	0	12	n/a	n/a	1.51e-01	3.022
279915901	ENSG00000236913	0	AC025750.5	AC025750.5	0	2	n/a	n/a	1.51e-01	3.194
1087451	ENSG00000042062	80194	FAM65C	family with sequence similarity 65, member C	140876	20	n/a	n/a	1.51e-01	1.644
1103099	ENSG00000186468	6195	RPS23	ribosomal protein S23	6228	5	n/a	n/a	1.51e-01	2.318
1094342	ENSG00000137193	5260	PIM1	pim-1 oncogene	5292	6	n/a	n/a	1.51e-01	3.330
1089447	ENSG00000101680	94215	LAMA1	laminin, alpha 1	284217	18	n/a	n/a	1.51e-01	1.582
1094414	ENSG00000137575	6350	SDCBP	syndecan binding protein (syntenin)	6386	8	n/a	n/a	1.51e-01	1.753
279806171	ENSG00000227008	0	RP3-417G15.1	RP3-417G15.1	0	X	n/a	n/a	1.51e-01	5.067
1087180	ENSG00000012211	3982	PRICKLE3	prickle homolog 3 (Drosophila)	4007	X	n/a	n/a	1.51e-01	1.832
1109063	ENSG00000243056	8568	EIF4EBP3	eukaryotic translation initiation factor 4E binding protein 3	8637	5	n/a	n/a	1.51e-01	1.986
279901075	ENSG00000235508	0	RPS2P7	ribosomal protein S2 pseudogene 7	0	20	n/a	n/a	1.51e-01	1.403
1100181	ENSG00000172062	6566	SMN1	survival of motor neuron 1, telomeric	6606	5	n/a	n/a	1.51e-01	1.316
279939238	ENSG00000239353	0	RP11-492E3.51	RP11-492E3.51	0	9	n/a	n/a	1.51e-01	1.904
1093399	ENSG00000131748	10790	STARD3	StAR-related lipid transfer (START) domain containing 3	10948	17	n/a	n/a	1.51e-01	1.640
279955941	ENSG00000241352	0	RP11-392P7.1	RP11-392P7.1	0	12	n/a	n/a	1.51e-01	3.278
1090941	ENSG00000112306	6173	RPS12	ribosomal protein S12	6206	6	n/a	n/a	1.51e-01	2.434
279980773	ENSG00000243977	0	RP11-473P24.2	RP11-473P24.2	0	3	n/a	n/a	1.51e-01	1.072
280024227	ENSG00000250288	0	AC138207.1	AC138207.1	0	17	n/a	n/a	1.51e-01	2.291
1095840	ENSG00000147065	4452	MSN	moesin	4478	X	n/a	n/a	1.51e-01	2.822
1105841	ENSG00000213297	0	ZNF625	zinc finger protein 625	0	19	n/a	n/a	1.51e-01	2.089
1093706	ENSG00000133812	57526	SBF2	SET binding factor 2	81846	11	n/a	n/a	1.51e-01	1.740
1089043	ENSG00000100024	31213	UPB1	ureidopropionase, beta	51733	22	n/a	n/a	1.51e-01	1.239
1095536	ENSG00000144713	6129	RPL32	ribosomal protein L32	6161	3	n/a	n/a	1.51e-01	2.967
1106523	ENSG00000221870	9019	CXorf1	chromosome X open reading frame 1	9142	X	n/a	n/a	1.51e-01	1.839
1097369	ENSG00000160117	79157	ANKLE1	ankyrin repeat and LEM domain containing 1	126549	19	n/a	n/a	1.51e-01	1.551
1090590	ENSG00000109736	10081	MFSD10	major facilitator superfamily domain containing 10	10227	4	n/a	n/a	1.51e-01	2.201
1088937	ENSG00000096093	77179	EFHC1	EF-hand domain (C-terminal) containing 1	114327	6	n/a	n/a	1.51e-01	1.401
279792407	ENSG00000225828	1013963	RP4-811H24.6	RP4-811H24.6	100128071	1	n/a	n/a	1.51e-01	3.024
279794366	ENSG00000225996	0	AL356356.1	Uncharacterized protein	0	1	n/a	n/a	1.51e-01	1.399
279984959	ENSG00000244398	0	RP11-466H18.1	RP11-466H18.1	0	11	n/a	n/a	1.51e-01	3.472
280039139	ENSG00000251467	0	CTC-250P20.2	CTC-250P20.2	0	5	n/a	n/a	1.51e-01	1.538
1088332	ENSG00000079277	8503	MKNK1	MAP kinase interacting serine/threonine kinase 1	8569	1	n/a	n/a	1.51e-01	2.006
1100493	ENSG00000173531	4459	MST1	macrophage stimulating 1 (hepatocyte growth factor-like)	4485	3	n/a	n/a	1.51e-01	2.175
280033120	ENSG00000250999	0	RP11-1379J22.5	RP11-1379J22.5	0	5	n/a	n/a	1.51e-01	1.270
280136491	ENSG00000259649	0	RP11-351M8.1	RP11-351M8.1	0	15	n/a	n/a	1.51e-01	1.329
279967002	ENSG00000242539	0	AC007620.3	AC007620.3	0	3	n/a	n/a	1.51e-01	2.240
1099347	ENSG00000168528	110337	SERINC2	serine incorporator 2	347735	1	n/a	n/a	1.51e-01	4.066
1097503	ENSG00000160948	30642	VPS28	vacuolar protein sorting 28 homolog (S. cerevisiae)	51160	8	n/a	n/a	1.52e-01	1.371
279741757	ENSG00000215589	0	RP5-967N21.2	RP5-967N21.2	0	20	n/a	n/a	1.52e-01	1.303
1090769	ENSG00000111271	56498	ACAD10	acyl-CoA dehydrogenase family, member 10	80724	12	n/a	n/a	1.52e-01	1.807
1099069	ENSG00000167526	6105	RPL13	ribosomal protein L13	6137	16	n/a	n/a	1.52e-01	2.709
1091251	ENSG00000115009	6329	CCL20	chemokine (C-C motif) ligand 20	6364	2	n/a	n/a	1.52e-01	1.365
1103337	ENSG00000187609	34221	EXD3	exonuclease 3'-5' domain containing 3	54932	9	n/a	n/a	1.52e-01	1.611
1100396	ENSG00000173039	5938	RELA	v-rel reticuloendotheliosis viral oncogene homolog A (avian)	5970	11	n/a	n/a	1.52e-01	2.504
1098070	ENSG00000163737	5164	PF4	platelet factor 4	5196	4	n/a	n/a	1.52e-01	2.323
1093421	ENSG00000131899	3971	LLGL1	lethal giant larvae homolog 1 (Drosophila)	3996	17	n/a	n/a	1.52e-01	2.452
279734819	ENSG00000214908	0	RP11-229M1.2	RP11-229M1.2	0	9	n/a	n/a	1.52e-01	3.102
1096754	ENSG00000154845	9845	PPP4R1	protein phosphatase 4, regulatory subunit 1	9989	18	n/a	n/a	1.52e-01	2.203
1104481	ENSG00000198034	6158	RPS4X	ribosomal protein S4, X-linked	6191	X	n/a	n/a	1.52e-01	4.208
1090253	ENSG00000106804	723	C5	complement component 5	727	9	n/a	n/a	1.52e-01	1.488
279799078	ENSG00000226396	0	RP5-1056L3.3	RP5-1056L3.3	0	1	n/a	n/a	1.52e-01	3.007
1100877	ENSG00000175567	7308	UCP2	uncoupling protein 2 (mitochondrial, proton carrier)	7351	11	n/a	n/a	1.52e-01	3.554
279781574	ENSG00000224892	0	RPS4XP16	ribosomal protein S4X pseudogene 16	0	13	n/a	n/a	1.52e-01	3.033
1105223	ENSG00000204628	10252	GNB2L1	guanine nucleotide binding protein (G protein), beta polypeptide 2-like 1	10399	5	n/a	n/a	1.52e-01	3.393
1101350	ENSG00000178093	0	TSSK6	testis-specific serine kinase 6	0	19	n/a	n/a	1.52e-01	1.475
1087794	ENSG00000065320	9287	NTN1	netrin 1	9423	17	n/a	n/a	1.52e-01	2.728
1099514	ENSG00000169239	11078	CA5B	carbonic anhydrase VB, mitochondrial	11238	X	n/a	n/a	1.52e-01	2.622
1098060	ENSG00000163702	59009	IL17RC	interleukin 17 receptor C	84818	3	n/a	n/a	1.52e-01	3.201
279807416	ENSG00000227118	0	BTF3P13	basic transcription factor 3 pseudogene 13	0	4	n/a	n/a	1.52e-01	2.491
279838797	ENSG00000230002	0	ALMS1-IT1	ALMS1 intronic transcript 1 (non-protein coding)	0	2	n/a	n/a	1.52e-01	1.416
279769492	ENSG00000223891	157121339	RP5-995J12.2	RP5-995J12.2	100505783	20	n/a	n/a	1.52e-01	2.164
1089270	ENSG00000100814	37091	CCNB1IP1	cyclin B1 interacting protein 1, E3 ubiquitin protein ligase	57820	14	n/a	n/a	1.52e-01	2.911
1098814	ENSG00000166444	6724	ST5	suppression of tumorigenicity 5	6764	11	n/a	n/a	1.52e-01	2.091
1095069	ENSG00000141562	26250	NARF	nuclear prelamin A recognition factor	26502	17	n/a	n/a	1.52e-01	1.820
1092468	ENSG00000124614	6171	RPS10	ribosomal protein S10	6204	6	n/a	n/a	1.52e-01	2.573
1091384	ENSG00000115825	23436	PRKD3	protein kinase D3	23683	2	n/a	n/a	1.52e-01	2.037
280045399	ENSG00000252140	0	SNORD22	Small nucleolar RNA SNORD22	0	11	n/a	n/a	1.52e-01	3.291
280130559	ENSG00000259298	0	RP11-562A8.4	RP11-562A8.4	0	15	n/a	n/a	1.52e-01	1.612
279973615	ENSG00000243302	0	RP11-274B21.2	RP11-274B21.2	0	7	n/a	n/a	1.52e-01	3.213
279749168	ENSG00000219451	85877	AC005251.3	AC005251.3	222901	7	n/a	n/a	1.52e-01	2.916
1107896	ENSG00000231793	0	DOC2GP	double C2-like domains, gamma, pseudogene	0	11	n/a	n/a	1.52e-01	1.105
279684599	ENSG00000204623	56633	ZNRD1-AS1	ZNRD1 antisense RNA 1 (non-protein coding)	80862	6	n/a	n/a	1.52e-01	1.296
1097652	ENSG00000162244	6127	RPL29	ribosomal protein L29	6159	3	n/a	n/a	1.52e-01	3.690
279877828	ENSG00000233426	0	EIF3FP3	eukaryotic translation initiation factor 3, subunit F pseudogene 3	0	2	n/a	n/a	1.52e-01	2.382
1088952	ENSG00000097033	30582	SH3GLB1	SH3-domain GRB2-like endophilin B1	51100	1	n/a	n/a	1.52e-01	1.571
1100755	ENSG00000174946	29642	GPR171	G protein-coupled receptor 171	29909	3	n/a	n/a	1.52e-01	1.045
1096547	ENSG00000153048	23343	CARHSP1	calcium regulated heat stable protein 1, 24kDa	23589	16	n/a	n/a	1.52e-01	5.523
279669866	ENSG00000203542	0	AL353671.1	AL353671.1	0	9	n/a	n/a	1.53e-01	1.191
1097944	ENSG00000163386	110388	NBPF10	neuroblastoma breakpoint family, member 10	100132406	1	n/a	n/a	1.53e-01	1.321
1102221	ENSG00000182957	85716	SPATA13	spermatogenesis associated 13	221178	13	n/a	n/a	1.53e-01	2.379
1095224	ENSG00000142937	6169	RPS8	ribosomal protein S8	6202	1	n/a	n/a	1.54e-01	3.266
1095632	ENSG00000145431	35319	PDGFC	platelet derived growth factor C	56034	4	n/a	n/a	1.54e-01	2.294
1095102	ENSG00000141756	38112	FKBP10	FK506 binding protein 10, 65 kDa	60681	17	n/a	n/a	1.54e-01	2.931
1088917	ENSG00000095637	10433	SORBS1	sorbin and SH3 domain containing 1	10580	10	n/a	n/a	1.54e-01	2.157
279074280	ENSG00000137970	0	RP11-122C9.1	RP11-122C9.1	0	1	n/a	n/a	1.54e-01	2.922
1091965	ENSG00000120555	0	SEPT7L	septin 7-like	0	10	n/a	n/a	1.54e-01	1.094
279744718	ENSG00000216480	0	RP3-393E18.1	RP3-393E18.1	0	6	n/a	n/a	1.54e-01	1.098
1090597	ENSG00000109775	34614	UFSP2	UFM1-specific peptidase 2	55325	4	n/a	n/a	1.54e-01	1.913
1094789	ENSG00000139679	10016	LPAR6	lysophosphatidic acid receptor 6	10161	13	n/a	n/a	1.54e-01	2.998
279708035	ENSG00000207500	0	SNORD102	small nucleolar RNA, C/D box 102	0	13	n/a	n/a	1.54e-01	3.445
1088300	ENSG00000078401	1893	EDN1	endothelin 1	1906	6	n/a	n/a	1.54e-01	7.287
1091983	ENSG00000120693	4068	SMAD9	SMAD family member 9	4093	13	n/a	n/a	1.54e-01	2.058
1097586	ENSG00000161714	76634	PLCD3	phospholipase C, delta 3	113026	17	n/a	n/a	1.54e-01	1.681
279746801	ENSG00000217716	0	RPS10P3	ribosomal protein S10 pseudogene 3	0	9	n/a	n/a	1.54e-01	3.430
1088585	ENSG00000086848	55599	ALG9	asparagine-linked glycosylation 9, alpha-1,2-mannosyltransferase homolog (S. cerevisiae)	79796	11	n/a	n/a	1.54e-01	1.481
280121096	ENSG00000258758	0	RP11-613G13.1	RP11-613G13.1	0	14	n/a	n/a	1.54e-01	1.323
1087824	ENSG00000065911	10639	MTHFD2	methylenetetrahydrofolate dehydrogenase (NADP+ dependent) 2, methenyltetrahydrofolate cyclohydrolase	10797	2	n/a	n/a	1.54e-01	1.647
1088425	ENSG00000081870	31148	HSPB11	heat shock protein family B (small), member 11	51668	1	n/a	n/a	1.54e-01	1.342
279960175	ENSG00000241825	0	RP11-637A17.1	RP11-637A17.1	0	12	n/a	n/a	1.54e-01	1.179
279803721	ENSG00000226823	0	SUGT1P	SUGT1P	0	9	n/a	n/a	1.54e-01	1.367
279956695	ENSG00000241429	0	EEF1A1P25	eukaryotic translation elongation factor 1 alpha 1 pseudogene 25	0	3	n/a	n/a	1.54e-01	1.268
280033033	ENSG00000250991	0	MICE	MHC class I polypeptide-related sequence E (pseudogene)	0	6	n/a	n/a	1.54e-01	1.086
279978792	ENSG00000243754	0	RP11-125K10.4	RP11-125K10.4	0	9	n/a	n/a	1.54e-01	1.434
279849429	ENSG00000230935	0	RPS3P1	ribosomal protein S3 pseudogene 1	0	20	n/a	n/a	1.54e-01	1.903
1099258	ENSG00000168152	55528	THAP9	THAP domain containing 9	79725	4	n/a	n/a	1.54e-01	1.411
1101119	ENSG00000176896	81763	TCEANC	transcription elongation factor A (SII) N-terminal and central domain containing	170082	X	n/a	n/a	1.54e-01	1.274
1094684	ENSG00000139083	2105	ETV6	ets variant 6	2120	12	n/a	n/a	1.54e-01	1.624
1099191	ENSG00000167920	80594	TMEM99	transmembrane protein 99	147184	17	n/a	n/a	1.54e-01	1.758
1102231	ENSG00000182993	80386	C12orf60	chromosome 12 open reading frame 60	144608	12	n/a	n/a	1.54e-01	2.473
1098828	ENSG00000166483	7422	WEE1	WEE1 homolog (S. pombe)	7465	11	n/a	n/a	1.54e-01	2.237
279865338	ENSG00000232346	0	SC22CB-1E7.1	SC22CB-1E7.1	0	22	n/a	n/a	1.54e-01	3.540
279903973	ENSG00000235776	0	AC000089.3	AC000089.3	0	22	n/a	n/a	1.54e-01	3.343
279520315	ENSG00000182873	0	RP11-181G12.2	RP11-181G12.2	0	1	n/a	n/a	1.54e-01	2.610
279897461	ENSG00000235150	0	RP11-186O14.4	RP11-186O14.4	0	10	n/a	n/a	1.54e-01	1.175
1097128	ENSG00000158113	90160	LRRC43	leucine rich repeat containing 43	254050	12	n/a	n/a	1.54e-01	1.283
279858082	ENSG00000231711	0	RP11-398F12.1	RP11-398F12.1	0	22	n/a	n/a	1.54e-01	2.187
1106238	ENSG00000215021	11166	PHB2	prohibitin 2	11331	12	n/a	n/a	1.54e-01	1.768
279884642	ENSG00000234028	0	AC062029.1	AC062029.1	0	2	n/a	n/a	1.54e-01	1.436
280103189	ENSG00000257252	0	RP11-486A14.2	RP11-486A14.2	0	12	n/a	n/a	1.54e-01	1.303
279718649	ENSG00000213058	0	RP4-765C7.2	RP4-765C7.2	0	1	n/a	n/a	1.54e-01	3.110
279780860	ENSG00000224820	0	BTF3P4	basic transcription factor 3 pseudogene 4	0	9	n/a	n/a	1.54e-01	2.108
279769347	ENSG00000223877	0	RP11-2F9.1	RP11-2F9.1	0	15	n/a	n/a	1.54e-01	3.973
279995503	ENSG00000247393	0	AL024498.1	AL024498.1	0	6	n/a	n/a	1.54e-01	1.332
1089976	ENSG00000105371	3366	ICAM4	intercellular adhesion molecule 4 (Landsteiner-Wiener blood group)	3386	19	n/a	n/a	1.54e-01	1.331
1095173	ENSG00000142534	6172	RPS11	ribosomal protein S11	6205	19	n/a	n/a	1.54e-01	3.183
1087273	ENSG00000021461	41379	CYP3A43	cytochrome P450, family 3, subfamily A, polypeptide 43	64816	7	n/a	n/a	1.54e-01	1.053
1102108	ENSG00000182472	80666	CAPN12	calpain 12	147968	19	n/a	n/a	1.55e-01	1.647
280026012	ENSG00000250423	36754	KIAA1210	KIAA1210	57481	X	n/a	n/a	1.55e-01	1.093
1094460	ENSG00000137818	6144	RPLP1	ribosomal protein, large, P1	6176	15	n/a	n/a	1.55e-01	2.805
279662334	ENSG00000200837	0	Y_RNA	Y RNA	0	3	n/a	n/a	1.55e-01	1.681
1089469	ENSG00000101888	35203	NXT2	nuclear transport factor 2-like export factor 2	55916	X	n/a	n/a	1.55e-01	2.441
279871465	ENSG00000232882	0	PHKA1P1	phosphorylase kinase, alpha 1 pseudogene 1	0	1	n/a	n/a	1.55e-01	1.731
1089572	ENSG00000102595	35046	UGGT2	UDP-glucose glycoprotein glucosyltransferase 2	55757	13	n/a	n/a	1.55e-01	1.347
1099189	ENSG00000167914	94181	GSDMA	gasdermin A	284110	17	n/a	n/a	1.55e-01	1.143
1104152	ENSG00000197049	0	AL669831.1	Transmembrane protein FLJ78588	0	1	n/a	n/a	1.55e-01	1.108
279949710	ENSG00000240556	0	RP11-479I1.4	RP11-479I1.4	0	X	n/a	n/a	1.55e-01	2.282
1093970	ENSG00000135362	55702	PRR5L	proline rich 5 like	79899	11	n/a	n/a	1.55e-01	2.263
279914396	ENSG00000236778	157123441	RP11-550E22.3	RP11-550E22.3	100507398	13	n/a	n/a	1.55e-01	1.372
1103065	ENSG00000186326	123013	RGS9BP	regulator of G protein signaling 9 binding protein	388531	19	n/a	n/a	1.55e-01	1.242
1089322	ENSG00000101104	56137	PABPC1L	poly(A) binding protein, cytoplasmic 1-like	80336	20	n/a	n/a	1.55e-01	2.617
279731198	ENSG00000214541	0	RPS4L	RPS4L	0	20	n/a	n/a	1.55e-01	2.723
279752975	ENSG00000221288	1023337	MIR663B	microRNA 663b	100313824	2	n/a	n/a	1.55e-01	2.246
1099909	ENSG00000170954	35075	ZNF415	zinc finger protein 415	55786	19	n/a	n/a	1.55e-01	1.342
1095635	ENSG00000145476	94576	CYP4V2	cytochrome P450, family 4, subfamily V, polypeptide 2	285440	4	n/a	n/a	1.55e-01	1.503
1097771	ENSG00000162738	36492	VANGL2	vang-like 2 (van gogh, Drosophila)	57216	1	n/a	n/a	1.55e-01	3.674
1097685	ENSG00000162430	36466	SEPN1	selenoprotein N, 1	57190	1	n/a	n/a	1.55e-01	2.548
1095998	ENSG00000148303	6098	RPL7A	ribosomal protein L7a	6130	9	n/a	n/a	1.55e-01	2.982
1089742	ENSG00000103876	2169	FAH	fumarylacetoacetate hydrolase (fumarylacetoacetase)	2184	15	n/a	n/a	1.55e-01	1.988
1097025	ENSG00000157259	37069	GATAD1	GATA zinc finger domain containing 1	57798	7	n/a	n/a	1.55e-01	1.837
1099280	ENSG00000168268	41467	NT5DC2	5'-nucleotidase domain containing 2	64943	3	n/a	n/a	1.55e-01	2.573
280108575	ENSG00000257763	0	RP11-370I10.7	RP11-370I10.7	0	12	n/a	n/a	1.55e-01	1.152
1091810	ENSG00000119509	26875	INVS	inversin	27130	9	n/a	n/a	1.55e-01	1.511
280088762	ENSG00000255642	0	RP11-415I12.6	RP11-415I12.6	0	12	n/a	n/a	1.55e-01	2.342
1094967	ENSG00000140955	81531	ADAD2	adenosine deaminase domain containing 2	161931	16	n/a	n/a	1.55e-01	1.138
1099308	ENSG00000168385	4709	SEPT2	septin 2	4735	2	n/a	n/a	1.55e-01	2.389
1095549	ENSG00000144802	40933	NFKBIZ	nuclear factor of kappa light polypeptide gene enhancer in B-cells inhibitor, zeta	64332	3	n/a	n/a	1.55e-01	1.458
280027707	ENSG00000250568	0	RP11-333E13.2	RP11-333E13.2	0	4	n/a	n/a	1.55e-01	2.610
279736347	ENSG00000215030	0	AC073621.1	AC073621.1	0	17	n/a	n/a	1.55e-01	3.968
1097337	ENSG00000159792	5649	PSKH1	protein serine kinase H1	5681	16	n/a	n/a	1.55e-01	2.049
1098788	ENSG00000166348	81453	USP54	ubiquitin specific peptidase 54	159195	10	n/a	n/a	1.55e-01	1.559
1090409	ENSG00000108349	22551	CASC3	cancer susceptibility candidate 3	22794	17	n/a	n/a	1.55e-01	1.889
1108165	ENSG00000233438	0	AC109829.1	Uncharacterized protein	0	2	n/a	n/a	1.55e-01	1.323
1093775	ENSG00000134253	56064	TRIM45	tripartite motif containing 45	80263	1	n/a	n/a	1.55e-01	1.730
1090383	ENSG00000108107	6126	RPL28	ribosomal protein L28	6158	19	n/a	n/a	1.55e-01	2.594
1092892	ENSG00000128050	10459	PAICS	phosphoribosylaminoimidazole carboxylase, phosphoribosylaminoimidazole succinocarboxamide synthetase	10606	4	n/a	n/a	1.55e-01	2.033
279665547	ENSG00000201778	0	Y_RNA	Y RNA	0	3	n/a	n/a	1.55e-01	2.370
1103836	ENSG00000196159	55436	FAT4	FAT tumor suppressor homolog 4 (Drosophila)	79633	4	n/a	n/a	1.55e-01	2.202
279912261	ENSG00000236552	171027	RPL13AP5	ribosomal protein L13a pseudogene 5	728658	10	n/a	n/a	1.55e-01	3.297
1108586	ENSG00000236312	0	CTB-31C7.1	CTB-31C7.1	0	19	n/a	n/a	1.55e-01	2.711
1087046	ENSG00000007350	8224	TKTL1	transketolase-like 1	8277	X	n/a	n/a	1.55e-01	1.421
279495500	ENSG00000179406	94721	LINC00174	long intergenic non-protein coding RNA 174	285908	7	n/a	n/a	1.55e-01	2.133
279846679	ENSG00000230673	0	PABPC1P3	poly(A) binding protein, cytoplasmic 1 pseudogene 3	0	X	n/a	n/a	1.55e-01	2.290
280060180	ENSG00000253695	0	RP11-177H2.2	RP11-177H2.2	0	8	n/a	n/a	1.55e-01	1.433
1090741	ENSG00000111077	23126	TENC1	tensin like C1 domain containing phosphatase (tensin 2)	23371	12	n/a	n/a	1.55e-01	2.262
1097031	ENSG00000157330	60265	C1orf158	chromosome 1 open reading frame 158	93190	1	n/a	n/a	1.55e-01	1.101
279709890	ENSG00000207858	1013199	MIR622	microRNA 622	693207	13	n/a	n/a	1.55e-01	2.139
1089240	ENSG00000100625	31284	SIX4	SIX homeobox 4	51804	14	n/a	n/a	1.55e-01	1.189
1104771	ENSG00000198844	22655	ARHGEF15	Rho guanine nucleotide exchange factor (GEF) 15	22899	17	n/a	n/a	1.55e-01	2.166
279974667	ENSG00000243404	0	RP11-13J17.1	RP11-13J17.1	0	15	n/a	n/a	1.55e-01	3.695
279953716	ENSG00000241080	0	AP000350.2	AP000350.2	0	22	n/a	n/a	1.55e-01	1.751
279840585	ENSG00000230154	0	AC018463.4	AC018463.4	0	2	n/a	n/a	1.55e-01	1.518
1097693	ENSG00000162458	34040	FBLIM1	filamin binding LIM protein 1	54751	1	n/a	n/a	1.55e-01	2.496
280040825	ENSG00000251582	0	RP11-464F9.9	RP11-464F9.9	0	10	n/a	n/a	1.56e-01	1.371
1103632	ENSG00000188738	125404	FSIP2	fibrous sheath interacting protein 2	401024	2	n/a	n/a	1.56e-01	1.020
279984646	ENSG00000244365	0	RP11-152N13.12	RP11-152N13.12	0	10	n/a	n/a	1.56e-01	1.734
1098263	ENSG00000164292	22592	RHOBTB3	Rho-related BTB domain containing 3	22836	5	n/a	n/a	1.56e-01	2.792
279960266	ENSG00000241836	0	AC073321.5	AC073321.5	0	2	n/a	n/a	1.56e-01	2.769
1096681	ENSG00000154240	83610	CEP112	centrosomal protein 112kDa	201134	17	n/a	n/a	1.56e-01	1.594
1091828	ENSG00000119638	60095	NEK9	NIMA (never in mitosis gene a)- related kinase 9	91754	14	n/a	n/a	1.56e-01	2.010
1093189	ENSG00000130517	34147	PGPEP1	pyroglutamyl-peptidase I	54858	19	n/a	n/a	1.56e-01	1.734
279661291	ENSG00000200530	0	SNORD35B	small nucleolar RNA, C/D box 35B	0	19	n/a	n/a	1.56e-01	4.003
280019705	ENSG00000249921	0	CTC-329H14.1	CTC-329H14.1	0	5	n/a	n/a	1.56e-01	3.310
279884852	ENSG00000234056	0	RP11-165I9.4	RP11-165I9.4	0	13	n/a	n/a	1.56e-01	1.668
1098548	ENSG00000165449	85682	SLC16A9	solute carrier family 16, member 9 (monocarboxylic acid transporter 9)	220963	10	n/a	n/a	1.56e-01	3.482
279763565	ENSG00000223401	0	RP11-211G3.2	RP11-211G3.2	0	3	n/a	n/a	1.56e-01	1.407
1103406	ENSG00000187840	1963	EIF4EBP1	eukaryotic translation initiation factor 4E binding protein 1	1978	8	n/a	n/a	1.56e-01	3.604
279957575	ENSG00000241511	0	RPS15AP24	ribosomal protein S15a pseudogene 24	0	8	n/a	n/a	1.56e-01	4.219
1089308	ENSG00000101004	22736	NINL	ninein-like	22981	20	n/a	n/a	1.56e-01	1.964
1095313	ENSG00000143384	4145	MCL1	myeloid cell leukemia sequence 1 (BCL2-related)	4170	1	n/a	n/a	1.56e-01	3.309
1088711	ENSG00000089289	3456	IGBP1	immunoglobulin (CD79A) binding protein 1	3476	X	n/a	n/a	1.56e-01	1.544
1098413	ENSG00000164877	55581	MICALL2	MICAL-like 2	79778	7	n/a	n/a	1.56e-01	2.511
1095056	ENSG00000141510	7114	TP53	tumor protein p53	7157	17	n/a	n/a	1.57e-01	3.218
1094961	ENSG00000140939	8888	NOL3	nucleolar protein 3 (apoptosis repressor with CARD domain)	8996	16	n/a	n/a	1.57e-01	1.454
1089430	ENSG00000101493	9514	ZNF516	zinc finger protein 516	9658	18	n/a	n/a	1.57e-01	2.087
279978981	ENSG00000243777	0	RP11-864G5.1	RP11-864G5.1	0	11	n/a	n/a	1.57e-01	3.071
280051090	ENSG00000252965	0	Y_RNA	Y RNA	0	3	n/a	n/a	1.57e-01	1.450
1092346	ENSG00000123999	3598	INHA	inhibin, alpha	3623	2	n/a	n/a	1.58e-01	1.654
279990965	ENSG00000245748	0	RP11-367J11.2	RP11-367J11.2	0	4	n/a	n/a	1.58e-01	1.707
1092462	ENSG00000124593	29697	PRICKLE4	prickle homolog 4 (Drosophila)	29964	6	n/a	n/a	1.59e-01	1.745
1095775	ENSG00000146425	6951	DYNLT1	dynein, light chain, Tctex-type 1	6993	6	n/a	n/a	1.59e-01	2.901
1088235	ENSG00000076928	9015	ARHGEF1	Rho guanine nucleotide exchange factor (GEF) 1	9138	19	n/a	n/a	1.59e-01	3.044
1090598	ENSG00000109787	30755	KLF3	Kruppel-like factor 3 (basic)	51274	4	n/a	n/a	1.59e-01	1.948
279872700	ENSG00000232993	0	RP11-334A14.5	RP11-334A14.5	0	1	n/a	n/a	1.59e-01	2.741
1091622	ENSG00000117519	1257	CNN3	calponin 3, acidic	1266	1	n/a	n/a	1.59e-01	3.912
279878895	ENSG00000233521	0	RP5-1172A22.1	RP5-1172A22.1	0	22	n/a	n/a	1.59e-01	1.517
1098708	ENSG00000166086	57942	JAM3	junctional adhesion molecule 3	83700	11	n/a	n/a	1.59e-01	1.782
1087225	ENSG00000015475	634	BID	BH3 interacting domain death agonist	637	22	n/a	n/a	1.59e-01	1.355
1091589	ENSG00000117289	10481	TXNIP	thioredoxin interacting protein	10628	1	n/a	n/a	1.59e-01	6.648
1106857	ENSG00000224975	0	INE1	inactivation escape 1 (non-protein coding)	0	X	n/a	n/a	1.59e-01	1.812
279945981	ENSG00000240178	0	CA5B-AS1	CA5B antisense RNA 1 (non-protein coding)	0	X	n/a	n/a	1.59e-01	2.866
1092173	ENSG00000122483	110043	CCDC18	coiled-coil domain containing 18	343099	1	n/a	n/a	1.59e-01	1.282
1092893	ENSG00000128052	3766	KDR	kinase insert domain receptor (a type III receptor tyrosine kinase)	3791	4	n/a	n/a	1.59e-01	2.352
1090532	ENSG00000109113	58105	RAB34	RAB34, member RAS oncogene family	83871	17	n/a	n/a	1.59e-01	2.804
1101157	ENSG00000177051	23158	FBXO46	F-box protein 46	23403	19	n/a	n/a	1.59e-01	2.316
1097264	ENSG00000159214	80794	CCDC24	coiled-coil domain containing 24	149473	1	n/a	n/a	1.59e-01	1.489
1104197	ENSG00000197181	34413	PIWIL2	piwi-like 2 (Drosophila)	55124	8	n/a	n/a	1.59e-01	1.367
1105869	ENSG00000213512	123083	GBP7	guanylate binding protein 7	388646	1	n/a	n/a	1.59e-01	1.155
1105898	ENSG00000213741	6202	RPS29	ribosomal protein S29	6235	14	n/a	n/a	1.59e-01	2.570
1091212	ENSG00000114735	30890	HEMK1	HemK methyltransferase family member 1	51409	3	n/a	n/a	1.59e-01	1.766
279959578	ENSG00000241741	0	RP11-119H12.2	RP11-119H12.2	0	4	n/a	n/a	1.59e-01	2.776
280029767	ENSG00000250726	0	RP11-616K6.1	RP11-616K6.1	0	4	n/a	n/a	1.59e-01	1.178
1104106	ENSG00000196924	2300	FLNA	filamin A, alpha	2316	X	n/a	n/a	1.59e-01	4.079
1090581	ENSG00000109667	35886	SLC2A9	solute carrier family 2 (facilitated glucose transporter), member 9	56606	4	n/a	n/a	1.59e-01	1.148
1101316	ENSG00000177917	80956	ARL6IP6	ADP-ribosylation-like factor 6 interacting protein 6	151188	2	n/a	n/a	1.60e-01	2.361
279979389	ENSG00000243820	0	AC025627.6	AC025627.6	0	17	n/a	n/a	1.60e-01	1.094
279988767	ENSG00000244919	0	AL139123.1	AL139123.1	0	10	n/a	n/a	1.60e-01	1.495
1108466	ENSG00000235552	0	CTD-2124B20.1	CTD-2124B20.1	0	18	n/a	n/a	1.60e-01	3.034
279725290	ENSG00000213885	0	RPL13AP7	ribosomal protein L13a pseudogene 7	0	21	n/a	n/a	1.60e-01	1.306
1093367	ENSG00000131477	10120	RAMP2	receptor (G protein-coupled) activity modifying protein 2	10266	17	n/a	n/a	1.60e-01	3.157
1092651	ENSG00000125871	60204	C20orf72	chromosome 20 open reading frame 72	92667	20	n/a	n/a	1.60e-01	2.106
1093160	ENSG00000130313	25545	PGLS	6-phosphogluconolactonase	25796	19	n/a	n/a	1.60e-01	2.477
279999431	ENSG00000248275	157123733	CTC-338M12.3	CTC-338M12.3	100507602	5	n/a	n/a	1.60e-01	2.288
279928411	ENSG00000237963	0	RP11-151G12.2	RP11-151G12.2	0	X	n/a	n/a	1.60e-01	1.232
279930912	ENSG00000238165	0	AC007560.1	AC007560.1	0	2	n/a	n/a	1.60e-01	1.421
1106528	ENSG00000221883	158948	C3orf71	chromosome 3 open reading frame 71	646450	3	n/a	n/a	1.60e-01	1.718
279724715	ENSG00000213779	0	RP11-452G18.1	RP11-452G18.1	0	11	n/a	n/a	1.60e-01	1.226
279555139	ENSG00000185834	0	RPL12P4	ribosomal protein L12 pseudogene 4	0	20	n/a	n/a	1.60e-01	2.837
279489730	ENSG00000178631	0	ACTG1P1	actin, gamma 1 pseudogene 1	0	3	n/a	n/a	1.61e-01	3.452
279747406	ENSG00000218208	0	RP11-367G18.2	RP11-367G18.2	0	6	n/a	n/a	1.61e-01	3.185
280039163	ENSG00000251469	0	AC099668.5	AC099668.5	0	3	n/a	n/a	1.61e-01	2.959
1094335	ENSG00000137154	6161	RPS6	ribosomal protein S6	6194	9	n/a	n/a	1.61e-01	3.423
279941528	ENSG00000239622	0	CTA-242H14.1	CTA-242H14.1	0	7	n/a	n/a	1.61e-01	2.612
1097777	ENSG00000162755	79176	KLHDC9	kelch domain containing 9	126823	1	n/a	n/a	1.61e-01	1.376
1096538	ENSG00000152990	81680	GPR125	G protein-coupled receptor 125	166647	4	n/a	n/a	1.61e-01	1.754
1094137	ENSG00000136149	0	RPL13AP25	ribosomal protein L13a pseudogene 25	0	13	n/a	n/a	1.61e-01	1.978
1096507	ENSG00000152705	110334	CATSPER3	cation channel, sperm associated 3	347732	5	n/a	n/a	1.61e-01	1.257
1091180	ENSG00000114391	6120	RPL24	ribosomal protein L24	6152	3	n/a	n/a	1.61e-01	2.674
1097316	ENSG00000159596	30730	TMEM69	transmembrane protein 69	51249	1	n/a	n/a	1.61e-01	1.196
279770652	ENSG00000224003	0	CTA-407F11.6	CTA-407F11.6	0	22	n/a	n/a	1.61e-01	1.630
1091359	ENSG00000115607	8730	IL18RAP	interleukin 18 receptor accessory protein	8807	2	n/a	n/a	1.61e-01	1.031
279725149	ENSG00000213862	0	CTD-2270N23.1	CTD-2270N23.1	0	15	n/a	n/a	1.61e-01	2.847
1087635	ENSG00000056558	7142	TRAF1	TNF receptor-associated factor 1	7185	9	n/a	n/a	1.61e-01	1.513
1089192	ENSG00000100439	40517	ABHD4	abhydrolase domain containing 4	63874	14	n/a	n/a	1.61e-01	3.672
1096952	ENSG00000156639	38116	ZFAND3	zinc finger, AN1-type domain 3	60685	6	n/a	n/a	1.61e-01	1.532
279909632	ENSG00000236325	0	AC005300.5	AC005300.5	0	22	n/a	n/a	1.61e-01	3.118
280037638	ENSG00000251359	81076	C4orf38	chromosome 4 open reading frame 38	152641	4	n/a	n/a	1.61e-01	1.144
1102880	ENSG00000185641	0	CTD-2287O16.1	CTD-2287O16.1	0	5	n/a	n/a	1.61e-01	2.832
1098540	ENSG00000165406	85685	MARCH8	membrane-associated ring finger (C3HC4) 8	220972	10	n/a	n/a	1.61e-01	1.932
1088210	ENSG00000076067	5907	RBMS2	RNA binding motif, single stranded interacting protein 2	5939	12	n/a	n/a	1.61e-01	2.262
1106080	ENSG00000214432	0	AC068831.10	AC068831.10	0	15	n/a	n/a	1.61e-01	1.153
279812266	ENSG00000227560	0	RP11-139K1.2	RP11-139K1.2	0	10	n/a	n/a	1.61e-01	1.146
1099750	ENSG00000170296	11172	GABARAP	GABA(A) receptor-associated protein	11337	17	n/a	n/a	1.61e-01	1.781
1101083	ENSG00000176714	55438	CCDC121	coiled-coil domain containing 121	79635	2	n/a	n/a	1.61e-01	1.337
1103936	ENSG00000196417	60077	ZNF765	zinc finger protein 765	91661	19	n/a	n/a	1.61e-01	1.386
279983732	ENSG00000244270	0	RPL32P29	ribosomal protein L32 pseudogene 29	0	14	n/a	n/a	1.61e-01	2.543
1100725	ENSG00000174804	8264	FZD4	frizzled family receptor 4	8322	11	n/a	n/a	1.61e-01	2.603
1097851	ENSG00000163040	59937	CCDC74A	coiled-coil domain containing 74A	90557	2	n/a	n/a	1.61e-01	1.401
1088515	ENSG00000084734	2630	GCKR	glucokinase (hexokinase 4) regulator	2646	2	n/a	n/a	1.61e-01	1.126
280054360	ENSG00000253276	81726	C7orf74	chromosome 7 open reading frame 74	168455	7	n/a	n/a	1.61e-01	2.112
1097587	ENSG00000161791	59995	FMNL3	formin-like 3	91010	12	n/a	n/a	1.61e-01	2.401
279787979	ENSG00000225471	0	RP11-262D11.2	RP11-262D11.2	0	X	n/a	n/a	1.61e-01	2.944
1089674	ENSG00000103257	8089	SLC7A5	solute carrier family 7 (amino acid transporter light chain, L system), member 5	8140	16	n/a	n/a	1.61e-01	2.327
279944541	ENSG00000240004	0	AC003111.2	AC003111.2	0	19	n/a	n/a	1.61e-01	1.421
1096596	ENSG00000153487	3596	ING1	inhibitor of growth family, member 1	3621	13	n/a	n/a	1.61e-01	1.364
1097969	ENSG00000163479	6706	SSR2	signal sequence receptor, beta (translocon-associated protein beta)	6746	1	n/a	n/a	1.61e-01	2.339
1104453	ENSG00000197958	6104	RPL12	ribosomal protein L12	6136	9	n/a	n/a	1.61e-01	2.562
279977670	ENSG00000243680	0	CTC-471J1.1	CTC-471J1.1	0	19	n/a	n/a	1.61e-01	3.345
279954612	ENSG00000241181	0	AC093734.13	AC093734.13	0	7	n/a	n/a	1.61e-01	1.092
1101772	ENSG00000180662	0	RP11-382E15.1	RP11-382E15.1	0	14	n/a	n/a	1.61e-01	1.118
279838043	ENSG00000229941	0	AC012499.1	AC012499.1	0	2	n/a	n/a	1.61e-01	1.097
1094380	ENSG00000137413	79386	TAF8	TAF8 RNA polymerase II, TATA box binding protein (TBP)-associated factor, 43kDa	129685	6	n/a	n/a	1.61e-01	1.280
279979709	ENSG00000243859	0	CTD-2331D11.1	CTD-2331D11.1	0	5	n/a	n/a	1.61e-01	2.813
279725130	ENSG00000213857	0	RP11-12M9.4	RP11-12M9.4	0	22	n/a	n/a	1.61e-01	1.837
1092392	ENSG00000124216	6575	SNAI1	snail homolog 1 (Drosophila)	6615	20	n/a	n/a	1.61e-01	1.532
280092156	ENSG00000256013	0	RP11-27M24.1	RP11-27M24.1	0	16	n/a	n/a	1.61e-01	3.305
1099233	ENSG00000168060	9860	NAALADL1	N-acetylated alpha-linked acidic dipeptidase-like 1	10004	11	n/a	n/a	1.61e-01	2.161
1102481	ENSG00000183971	94102	NPW	neuropeptide W	283869	16	n/a	n/a	1.61e-01	1.342
1089118	ENSG00000100258	60024	LMF2	lipase maturation factor 2	91289	22	n/a	n/a	1.61e-01	2.093
279817583	ENSG00000228065	0	RP11-222A11.1	RP11-222A11.1	0	10	n/a	n/a	1.61e-01	1.390
279858549	ENSG00000231747	0	AC079922.2	AC079922.2	0	2	n/a	n/a	1.61e-01	2.614
1087335	ENSG00000027869	8927	SH2D2A	SH2 domain containing 2A	9047	1	n/a	n/a	1.61e-01	1.205
279990244	ENSG00000245532	0	NEAT1	nuclear paraspeckle assembly transcript 1 (non-protein coding)	0	11	n/a	n/a	1.61e-01	2.562
1101982	ENSG00000181896	60686	ZNF101	zinc finger protein 101	94039	19	n/a	n/a	1.62e-01	1.465
1103956	ENSG00000196466	59938	ZNF799	zinc finger protein 799	90576	19	n/a	n/a	1.62e-01	1.291
1093916	ENSG00000135069	29701	PSAT1	phosphoserine aminotransferase 1	29968	9	n/a	n/a	1.62e-01	2.391
279987838	ENSG00000244692	0	AC046134.1	AC046134.1	0	3	n/a	n/a	1.62e-01	1.929
280118319	ENSG00000258596	0	CTD-2576F9.1	CTD-2576F9.1	0	15	n/a	n/a	1.62e-01	3.205
1104665	ENSG00000198625	4169	MDM4	Mdm4 p53 binding protein homolog (mouse)	4194	1	n/a	n/a	1.62e-01	2.647
1089736	ENSG00000103742	36995	IGDCC4	immunoglobulin superfamily, DCC subclass, member 4	57722	15	n/a	n/a	1.62e-01	3.203
279704612	ENSG00000206913	0	SNORA7	Small nucleolar RNA SNORA7	0	11	n/a	n/a	1.62e-01	2.099
280125650	ENSG00000259024	157124459	FAM18B2-CDRT4	FAM18B2-CDRT4 readthrough	100533496	17	n/a	n/a	1.62e-01	1.979
279941377	ENSG00000239602	0	RP11-449H3.1	RP11-449H3.1	0	5	n/a	n/a	1.62e-01	1.584
279991670	ENSG00000245970	0	KB-1208A12.3	KB-1208A12.3	0	8	n/a	n/a	1.62e-01	3.718
279612954	ENSG00000196861	0	AC002994.1	AC002994.1	0	17	n/a	n/a	1.62e-01	2.423
1099083	ENSG00000167565	29679	SERTAD3	SERTA domain containing 3	29946	19	n/a	n/a	1.62e-01	2.489
1100391	ENSG00000172992	55680	DCAKD	dephospho-CoA kinase domain containing	79877	17	n/a	n/a	1.63e-01	1.585
279941070	ENSG00000239559	0	RPL37P2	ribosomal protein L37 pseudogene 2	0	11	n/a	n/a	1.63e-01	2.337
1099232	ENSG00000168056	4029	LTBP3	latent transforming growth factor beta binding protein 3	4054	11	n/a	n/a	1.63e-01	2.523
1098023	ENSG00000163611	81047	SPICE1	spindle and centriole associated protein 1	152185	3	n/a	n/a	1.63e-01	1.771
279863672	ENSG00000232176	0	RP11-146N23.1	RP11-146N23.1	0	9	n/a	n/a	1.63e-01	3.029
1102194	ENSG00000182853	94144	VMO1	vitelline membrane outer layer 1 homolog (chicken)	284013	17	n/a	n/a	1.63e-01	1.471
1095926	ENSG00000147604	6097	RPL7	ribosomal protein L7	6129	8	n/a	n/a	1.63e-01	2.162
279793382	ENSG00000225912	0	RP13-258O15.1	RP13-258O15.1	0	X	n/a	n/a	1.63e-01	2.805
1097039	ENSG00000157379	77713	DHRS1	dehydrogenase/reductase (SDR family) member 1	115817	14	n/a	n/a	1.63e-01	1.546
1088484	ENSG00000083828	34096	ZNF586	zinc finger protein 586	54807	19	n/a	n/a	1.63e-01	1.995
1103508	ENSG00000188243	81936	COMMD6	COMM domain containing 6	170622	13	n/a	n/a	1.63e-01	2.069
279302907	ENSG00000162997	110117	NCRNA00117	NCRNA00117	344405	2	n/a	n/a	1.63e-01	1.641
280132613	ENSG00000259420	0	RP11-307C19.2	RP11-307C19.2	0	15	n/a	n/a	1.63e-01	1.248
280113159	ENSG00000258232	0	RP11-161H23.5	RP11-161H23.5	0	12	n/a	n/a	1.63e-01	4.759
1095845	ENSG00000147113	55545	CXorf36	chromosome X open reading frame 36	79742	X	n/a	n/a	1.63e-01	2.089
1087373	ENSG00000033327	9702	GAB2	GRB2-associated binding protein 2	9846	11	n/a	n/a	1.63e-01	1.710
1098865	ENSG00000166676	1001023	FAM18A	family with sequence similarity 18, member A	780776	16	n/a	n/a	1.63e-01	1.093
1108080	ENSG00000232856	0	MIR3654	microRNA 3654	0	7	n/a	n/a	1.63e-01	3.495
1087178	ENSG00000012171	7823	SEMA3B	sema domain, immunoglobulin domain (Ig), short basic domain, secreted, (semaphorin) 3B	7869	3	n/a	n/a	1.63e-01	1.473
1106483	ENSG00000219665	0	CTD-2006C1.2	Uncharacterized protein	0	19	n/a	n/a	1.63e-01	1.547
1090783	ENSG00000111341	4231	MGP	matrix Gla protein	4256	12	n/a	n/a	1.63e-01	7.907
279846149	ENSG00000230625	0	ZMYM2-IT1	ZMYM2 intronic transcript 1 (non-protein coding)	0	13	n/a	n/a	1.63e-01	1.273
1104379	ENSG00000197756	6136	RPL37A	ribosomal protein L37a	6168	2	n/a	n/a	1.63e-01	2.074
1094563	ENSG00000138316	80112	ADAMTS14	ADAM metallopeptidase with thrombospondin type 1 motif, 14	140766	10	n/a	n/a	1.63e-01	1.383
279753430	ENSG00000221365	0	MIR1228	microRNA 1228	0	12	n/a	n/a	1.63e-01	1.193
1091549	ENSG00000116984	4522	MTR	5-methyltetrahydrofolate-homocysteine methyltransferase	4548	1	n/a	n/a	1.63e-01	1.451
1097451	ENSG00000160602	94174	NEK8	NIMA (never in mitosis gene a)- related kinase 8	284086	17	n/a	n/a	1.63e-01	1.576
1108913	ENSG00000239779	23313	WBP1	WW domain binding protein 1	23559	2	n/a	n/a	1.63e-01	1.781
279902793	ENSG00000235672	0	AC090286.2	AC090286.2	0	17	n/a	n/a	1.63e-01	1.313
1093828	ENSG00000134532	6620	SOX5	SRY (sex determining region Y)-box 5	6660	12	n/a	n/a	1.63e-01	1.395
279853735	ENSG00000231313	0	CLIC1P1	chloride intracellular channel 1 pseudogene 1	0	12	n/a	n/a	1.63e-01	3.704
1099227	ENSG00000168028	3896	RPSA	ribosomal protein SA	3921	3	n/a	n/a	1.63e-01	2.150
1093260	ENSG00000130813	34626	C19orf66	chromosome 19 open reading frame 66	55337	19	n/a	n/a	1.63e-01	1.504
1097824	ENSG00000162944	79409	RFTN2	raftlin family member 2	130132	2	n/a	n/a	1.63e-01	2.761
1095424	ENSG00000143947	6200	RPS27A	ribosomal protein S27a	6233	2	n/a	n/a	1.64e-01	1.917
1088631	ENSG00000087903	5958	RFX2	regulatory factor X, 2 (influences HLA class II expression)	5990	19	n/a	n/a	1.64e-01	1.859
1088642	ENSG00000088280	34905	ASAP3	ArfGAP with SH3 domain, ankyrin repeat and PH domain 3	55616	1	n/a	n/a	1.64e-01	2.631
279719747	ENSG00000213178	0	RP11-641D5.1	RP11-641D5.1	0	3	n/a	n/a	1.64e-01	2.851
1102761	ENSG00000185122	3277	HSF1	heat shock transcription factor 1	3297	8	n/a	n/a	1.64e-01	1.524
1093013	ENSG00000129116	22777	PALLD	palladin, cytoskeletal associated protein	23022	4	n/a	n/a	1.64e-01	2.189
1099296	ENSG00000168306	8251	ACOX2	acyl-CoA oxidase 2, branched chain	8309	3	n/a	n/a	1.64e-01	1.786
279995408	ENSG00000247363	157123243	RP11-637A17.2	RP11-637A17.2	100507250	12	n/a	n/a	1.64e-01	1.269
279914252	ENSG00000236762	0	RP11-159H3.1	RP11-159H3.1	0	10	n/a	n/a	1.64e-01	2.412
1087439	ENSG00000040531	1486	CTNS	cystinosin, lysosomal cystine transporter	1497	17	n/a	n/a	1.64e-01	1.558
1093207	ENSG00000130595	7097	TNNT3	troponin T type 3 (skeletal, fast)	7140	11	n/a	n/a	1.64e-01	1.509
279858053	ENSG00000231707	0	PABPC1P1	poly(A) binding protein, cytoplasmic 1 pseudogene 1	0	4	n/a	n/a	1.64e-01	2.752
280057667	ENSG00000253506	109993	NACA2	nascent polypeptide-associated complex alpha subunit 2	342538	17	n/a	n/a	1.64e-01	2.398
279804375	ENSG00000226871	0	AC135178.7	AC135178.7	0	17	n/a	n/a	1.64e-01	1.476
279857829	ENSG00000231684	0	RP11-416K24.2	RP11-416K24.2	0	1	n/a	n/a	1.64e-01	1.939
279754242	ENSG00000221496	0	U3	Small nucleolar RNA U3	0	17	n/a	n/a	1.64e-01	1.699
1090100	ENSG00000105877	8631	DNAH11	dynein, axonemal, heavy chain 11	8701	7	n/a	n/a	1.64e-01	1.168
1104335	ENSG00000197608	94277	ZNF841	zinc finger protein 841	284371	19	n/a	n/a	1.64e-01	2.141
1092042	ENSG00000121089	0	NACA3P	NACA family member 3 pseudogene	0	4	n/a	n/a	1.64e-01	2.284
1089934	ENSG00000105193	6184	RPS16	ribosomal protein S16	6217	19	n/a	n/a	1.64e-01	3.305
1100208	ENSG00000172197	81175	MBOAT1	membrane bound O-acyltransferase domain containing 1	154141	6	n/a	n/a	1.64e-01	1.498
1089160	ENSG00000100353	8595	EIF3D	eukaryotic translation initiation factor 3, subunit D	8664	22	n/a	n/a	1.64e-01	1.920
1097095	ENSG00000157873	8691	TNFRSF14	tumor necrosis factor receptor superfamily, member 14	8764	1	n/a	n/a	1.64e-01	2.230
1087492	ENSG00000047457	1347	CP	ceruloplasmin (ferroxidase)	1356	3	n/a	n/a	1.64e-01	1.518
1095481	ENSG00000144355	1733	DLX1	distal-less homeobox 1	1745	2	n/a	n/a	1.64e-01	1.072
1091294	ENSG00000115274	57688	INO80B	INO80 complex subunit B	83444	2	n/a	n/a	1.64e-01	1.664
1093259	ENSG00000130812	58088	ANGPTL6	angiopoietin-like 6	83854	19	n/a	n/a	1.64e-01	1.246
1092874	ENSG00000127947	5750	PTPN12	protein tyrosine phosphatase, non-receptor type 12	5782	7	n/a	n/a	1.64e-01	1.528
1095891	ENSG00000147403	6102	RPL10	ribosomal protein L10	6134	X	n/a	n/a	1.64e-01	4.102
279982337	ENSG00000244151	0	RP11-148K1.12	RP11-148K1.12	0	7	n/a	n/a	1.64e-01	1.917
1088866	ENSG00000092929	83636	UNC13D	unc-13 homolog D (C. elegans)	201294	17	n/a	n/a	1.64e-01	1.545
1088858	ENSG00000092621	25976	PHGDH	phosphoglycerate dehydrogenase	26227	1	n/a	n/a	1.64e-01	2.354
279943450	ENSG00000239868	0	AC011510.1	AC011510.1	0	19	n/a	n/a	1.64e-01	1.453
280060197	ENSG00000253696	0	RP11-439C15.2	RP11-439C15.2	0	8	n/a	n/a	1.64e-01	2.686
1101913	ENSG00000181467	5880	RAP2B	RAP2B, member of RAS oncogene family	5912	3	n/a	n/a	1.64e-01	1.513
1089809	ENSG00000104447	7184	TRPS1	trichorhinophalangeal syndrome I	7227	8	n/a	n/a	1.64e-01	1.607
1100099	ENSG00000171757	81015	LRRC34	leucine rich repeat containing 34	151827	3	n/a	n/a	1.64e-01	1.483
279771293	ENSG00000224058	0	AC006509.7	AC006509.7	0	2	n/a	n/a	1.64e-01	1.560
279950155	ENSG00000240616	0	AD000092.3	AD000092.3	0	19	n/a	n/a	1.64e-01	5.009
279705970	ENSG00000207152	0	SNORA67	small nucleolar RNA, H/ACA box 67	0	17	n/a	n/a	1.64e-01	4.403
1107860	ENSG00000231500	6189	RPS18	ribosomal protein S18	6222	6	n/a	n/a	1.64e-01	2.910
1087147	ENSG00000011114	35016	BTBD7	BTB (POZ) domain containing 7	55727	14	n/a	n/a	1.64e-01	1.335
1099887	ENSG00000170892	54882	TSEN34	tRNA splicing endonuclease 34 homolog (S. cerevisiae)	79042	19	n/a	n/a	1.64e-01	2.161
279929038	ENSG00000238018	0	AC093110.3	AC093110.3	0	2	n/a	n/a	1.64e-01	2.039
1092827	ENSG00000127452	34139	FBXL12	F-box and leucine-rich repeat protein 12	54850	19	n/a	n/a	1.64e-01	2.200
279750574	ENSG00000220472	0	RP11-69L16.5	RP11-69L16.5	0	6	n/a	n/a	1.64e-01	3.258
279866672	ENSG00000232472	0	EEF1B2P3	eukaryotic translation elongation factor 1 beta 2 pseudogene 3	0	X	n/a	n/a	1.64e-01	2.070
1092464	ENSG00000124602	85864	UNC5CL	unc-5 homolog C (C. elegans)-like	222643	6	n/a	n/a	1.64e-01	1.571
1097206	ENSG00000158769	30332	F11R	F11 receptor	50848	1	n/a	n/a	1.64e-01	2.343
1102489	ENSG00000184014	23013	DENND5A	DENN/MADD domain containing 5A	23258	11	n/a	n/a	1.64e-01	1.322
280084786	ENSG00000255328	0	RP11-326C3.12	RP11-326C3.12	0	11	n/a	n/a	1.64e-01	1.138
279670338	ENSG00000203614	0	AL512652.1	AL512652.1	0	13	n/a	n/a	1.64e-01	1.357
1104580	ENSG00000198342	55775	ZNF442	zinc finger protein 442	79973	19	n/a	n/a	1.64e-01	1.603
1105119	ENSG00000204387	30338	C6orf48	chromosome 6 open reading frame 48	50854	6	n/a	n/a	1.64e-01	2.742
279967248	ENSG00000242562	0	CTA-332P12.2	CTA-332P12.2	0	7	n/a	n/a	1.64e-01	1.188
1091786	ENSG00000119314	9847	ROD1	ROD1 regulator of differentiation 1 (S. pombe)	9991	9	n/a	n/a	1.64e-01	1.669
1094399	ENSG00000137500	37952	CCDC90B	coiled-coil domain containing 90B	60492	11	n/a	n/a	1.64e-01	1.340
279715661	ENSG00000212153	0	U1	U1 spliceosomal RNA	0	7	n/a	n/a	1.64e-01	1.872
279984222	ENSG00000244313	0	RP11-425L10.1	RP11-425L10.1	0	11	n/a	n/a	1.64e-01	2.397
1092283	ENSG00000123374	1012	CDK2	cyclin-dependent kinase 2	1017	12	n/a	n/a	1.64e-01	3.083
1097273	ENSG00000159251	67	ACTC1	actin, alpha, cardiac muscle 1	70	15	n/a	n/a	1.64e-01	1.701
1088971	ENSG00000099331	4624	MYO9B	myosin IXB	4650	19	n/a	n/a	1.64e-01	2.395
279201110	ENSG00000151303	0	AGAP11	ankyrin repeat and GTPase domain Arf GTPase activating protein 11	0	10	n/a	n/a	1.64e-01	1.259
279854056	ENSG00000231351	0	AC111200.7	AC111200.7	0	2	n/a	n/a	1.64e-01	1.568
279952730	ENSG00000240950	0	RP11-372E1.1	RP11-372E1.1	0	3	n/a	n/a	1.64e-01	2.080
279665190	ENSG00000201675	0	SNORD32A	small nucleolar RNA, C/D box 32A	0	19	n/a	n/a	1.64e-01	4.039
1089945	ENSG00000105227	36989	PRX	periaxin	57716	19	n/a	n/a	1.64e-01	1.834
1104434	ENSG00000197914	8304	HIST1H4K	histone cluster 1, H4k	8362	6	n/a	n/a	1.65e-01	1.089
280069279	ENSG00000254325	0	RP11-318K15.2	RP11-318K15.2	0	8	n/a	n/a	1.65e-01	1.090
280127448	ENSG00000259124	0	RP11-187O7.3	RP11-187O7.3	0	14	n/a	n/a	1.65e-01	1.132
279838019	ENSG00000229939	0	RP11-111F16.2	RP11-111F16.2	0	X	n/a	n/a	1.65e-01	1.305
1095844	ENSG00000147100	6531	SLC16A2	solute carrier family 16, member 2 (monocarboxylic acid transporter 8)	6567	X	n/a	n/a	1.65e-01	1.834
279924594	ENSG00000237644	0	PSPC1-AS1	PSPC1 antisense RNA 1 (non-protein coding)	0	13	n/a	n/a	1.65e-01	1.538
1089190	ENSG00000100429	58150	HDAC10	histone deacetylase 10	83933	22	n/a	n/a	1.65e-01	1.552
1101339	ENSG00000178035	3590	IMPDH2	IMP (inosine 5'-monophosphate) dehydrogenase 2	3615	3	n/a	n/a	1.65e-01	2.188
279856617	ENSG00000231578	0	AC093171.1	AC093171.1	0	2	n/a	n/a	1.65e-01	1.268
279826330	ENSG00000228847	0	ATP5G2P4	ATP synthase, H+ transporting, mitochondrial Fo complex, subunit C2 (subunit 9) pseudogene 4	0	X	n/a	n/a	1.65e-01	1.692
1090848	ENSG00000111783	5960	RFX4	regulatory factor X, 4 (influences HLA class II expression)	5992	12	n/a	n/a	1.65e-01	3.426
1101592	ENSG00000179532	80347	DNHD1	dynein heavy chain domain 1	144132	11	n/a	n/a	1.65e-01	1.351
1092723	ENSG00000126453	57838	BCL2L12	BCL2-like 12 (proline rich)	83596	19	n/a	n/a	1.65e-01	1.972
1094941	ENSG00000140750	34403	ARHGAP17	Rho GTPase activating protein 17	55114	16	n/a	n/a	1.65e-01	2.107
279780990	ENSG00000224834	0	BTF3P9	basic transcription factor 3 pseudogene 9	0	1	n/a	n/a	1.66e-01	2.937
279987031	ENSG00000244619	0	RP11-315I20.3	RP11-315I20.3	0	1	n/a	n/a	1.66e-01	1.443
1096934	ENSG00000156482	6124	RPL30	ribosomal protein L30	6156	8	n/a	n/a	1.66e-01	3.489
279826612	ENSG00000228878	0	AC007551.3	AC007551.3	0	7	n/a	n/a	1.66e-01	1.361
279777637	ENSG00000224536	0	RP11-134G8.7	RP11-134G8.7	0	1	n/a	n/a	1.66e-01	1.247
280066722	ENSG00000254148	0	RP11-84E24.2	RP11-84E24.2	0	17	n/a	n/a	1.66e-01	1.245
279925566	ENSG00000237730	0	RP11-459A10.1	RP11-459A10.1	0	X	n/a	n/a	1.66e-01	3.980
1090137	ENSG00000106038	2113	EVX1	even-skipped homeobox 1	2128	7	n/a	n/a	1.66e-01	1.021
1105220	ENSG00000204620	0	AC115618.1	Uncharacterized proteincDNA FLJ26048 fis, clone PRS02384	0	X	n/a	n/a	1.66e-01	1.518
1107392	ENSG00000228451	0	SDAD1P1	SDA1 domain containing 1 pseudogene 1	0	8	n/a	n/a	1.66e-01	1.178
1097718	ENSG00000162591	1940	MEGF6	multiple EGF-like-domains 6	1953	1	n/a	n/a	1.66e-01	2.592
279916038	ENSG00000236924	0	RP11-390F4.6	RP11-390F4.6	0	9	n/a	n/a	1.66e-01	2.234
1107323	ENSG00000228049	89889	POLR2J2	polymerase (RNA) II (DNA directed) polypeptide J2	246721	7	n/a	n/a	1.66e-01	2.313
279735661	ENSG00000214975	0	PPIAP29	peptidylprolyl isomerase A (cyclophilin A) pseudogene 29	0	6	n/a	n/a	1.66e-01	1.823
1106579	ENSG00000222009	80795	BTBD19	BTB (POZ) domain containing 19	149478	1	n/a	n/a	1.66e-01	2.009
1094564	ENSG00000138326	6196	RPS24	ribosomal protein S24	6229	10	n/a	n/a	1.66e-01	3.350
1091976	ENSG00000120664	152324	SPG20OS	SPG20 opposite strand	100507135	13	n/a	n/a	1.66e-01	1.379
1092724	ENSG00000126456	3636	IRF3	interferon regulatory factor 3	3661	19	n/a	n/a	1.66e-01	1.627
1108697	ENSG00000237075	0	RP11-497H16.2	RP11-497H16.2	0	5	n/a	n/a	1.66e-01	1.033
1104444	ENSG00000197935	93801	ZNF311	zinc finger protein 311	282890	6	n/a	n/a	1.67e-01	1.605
1101096	ENSG00000176771	110103	NCKAP5	NCK-associated protein 5	344148	2	n/a	n/a	1.67e-01	1.315
1094601	ENSG00000138587	34618	MNS1	meiosis-specific nuclear structural 1	55329	15	n/a	n/a	1.67e-01	1.832
1093978	ENSG00000135390	514	ATP5G2	ATP synthase, H+ transporting, mitochondrial Fo complex, subunit C2 (subunit 9)	517	12	n/a	n/a	1.67e-01	1.964
1094571	ENSG00000138376	577	BARD1	BRCA1 associated RING domain 1	580	2	n/a	n/a	1.67e-01	1.551
1090858	ENSG00000111817	29673	DSE	dermatan sulfate epimerase	29940	6	n/a	n/a	1.67e-01	3.010
1097015	ENSG00000157191	34996	NECAP2	NECAP endocytosis associated 2	55707	1	n/a	n/a	1.67e-01	2.747
1105896	ENSG00000213719	1183	CLIC1	chloride intracellular channel 1	1192	6	n/a	n/a	1.67e-01	4.425
1105416	ENSG00000205236	1016980	UPK3BL	uroplakin 3B-like	100134938	7	n/a	n/a	1.67e-01	2.118
1095695	ENSG00000145907	10001	G3BP1	GTPase activating protein (SH3 domain) binding protein 1	10146	5	n/a	n/a	1.67e-01	1.410
1089977	ENSG00000105372	6190	RPS19	ribosomal protein S19	6223	19	n/a	n/a	1.67e-01	4.183
1102132	ENSG00000182568	6270	SATB1	SATB homeobox 1	6304	3	n/a	n/a	1.67e-01	1.997
1089058	ENSG00000100068	60033	LRP5L	low density lipoprotein receptor-related protein 5-like	91355	22	n/a	n/a	1.67e-01	1.100
280056099	ENSG00000253384	0	CTD-2547L16.3	CTD-2547L16.3	0	8	n/a	n/a	1.67e-01	1.424
1101264	ENSG00000177600	6149	RPLP2	ribosomal protein, large, P2	6181	11	n/a	n/a	1.67e-01	3.662
279793707	ENSG00000225938	0	RP4-575N6.4	RP4-575N6.4	0	1	n/a	n/a	1.67e-01	2.808
1102905	ENSG00000185739	6310	SRL	sarcalumenin	6345	16	n/a	n/a	1.67e-01	1.739
1095209	ENSG00000142748	8481	FCN3	ficolin (collagen/fibrinogen domain containing) 3 (Hakata antigen)	8547	1	n/a	n/a	1.67e-01	1.468
1097387	ENSG00000160200	871	CBS	cystathionine-beta-synthase	875	21	n/a	n/a	1.67e-01	1.937
1093810	ENSG00000134419	6177	RPS15A	ribosomal protein S15a	6210	16	n/a	n/a	1.67e-01	3.600
1087499	ENSG00000047644	35129	WWC3	WWC family member 3	55841	X	n/a	n/a	1.67e-01	1.828
1092721	ENSG00000126391	58020	FRMD8	FERM domain containing 8	83786	11	n/a	n/a	1.67e-01	2.072
1088119	ENSG00000073849	6444	ST6GAL1	ST6 beta-galactosamide alpha-2,6-sialyltranferase 1	6480	3	n/a	n/a	1.67e-01	1.516
1091742	ENSG00000118707	37896	TGIF2	TGFB-induced factor homeobox 2	60436	20	n/a	n/a	1.67e-01	3.165
1105549	ENSG00000205744	55760	DENND1C	DENN/MADD domain containing 1C	79958	19	n/a	n/a	1.67e-01	1.433
1102206	ENSG00000182899	6133	RPL35A	ribosomal protein L35a	6165	3	n/a	n/a	1.67e-01	2.702
1099651	ENSG00000169871	57524	TRIM56	tripartite motif containing 56	81844	7	n/a	n/a	1.67e-01	1.266
1091448	ENSG00000116212	77672	LRRC42	leucine rich repeat containing 42	115353	1	n/a	n/a	1.67e-01	1.563
1096070	ENSG00000148841	59606	ITPRIP	inositol 1,4,5-trisphosphate receptor interacting protein	85450	10	n/a	n/a	1.67e-01	3.835
280136848	ENSG00000259670	0	RP11-485O10.2	RP11-485O10.2	0	15	n/a	n/a	1.67e-01	1.198
1100148	ENSG00000171940	7720	ZNF217	zinc finger protein 217	7764	20	n/a	n/a	1.67e-01	1.955
1093648	ENSG00000133246	58317	PRAM1	PML-RARA regulated adaptor molecule 1	84106	19	n/a	n/a	1.68e-01	1.465
279748072	ENSG00000218596	0	RP11-2J18.1	RP11-2J18.1	0	6	n/a	n/a	1.68e-01	1.197
1097438	ENSG00000160447	29674	PKN3	protein kinase N3	29941	9	n/a	n/a	1.68e-01	3.570
279982633	ENSG00000244192	0	RP11-114H7.1	RP11-114H7.1	0	5	n/a	n/a	1.68e-01	3.261
1094906	ENSG00000140511	80477	HAPLN3	hyaluronan and proteoglycan link protein 3	145864	15	n/a	n/a	1.68e-01	2.700
1090505	ENSG00000108932	8997	SLC16A6	solute carrier family 16, member 6 (monocarboxylic acid transporter 7)	9120	17	n/a	n/a	1.68e-01	1.812
280129872	ENSG00000259262	0	RP11-154B12.2	RP11-154B12.2	0	15	n/a	n/a	1.68e-01	1.983
1092574	ENSG00000125520	36010	SLC2A4RG	SLC2A4 regulator	56731	20	n/a	n/a	1.68e-01	3.275
279802716	ENSG00000226744	0	AC079781.5	AC079781.5	0	7	n/a	n/a	1.68e-01	4.236
1093362	ENSG00000131469	6123	RPL27	ribosomal protein L27	6155	17	n/a	n/a	1.68e-01	2.540
280060364	ENSG00000253708	0	RP11-51J9.4	RP11-51J9.4	0	8	n/a	n/a	1.68e-01	1.172
279917845	ENSG00000237077	0	AC105399.2	AC105399.2	0	2	n/a	n/a	1.68e-01	2.830
279769531	ENSG00000223896	0	CCNJP2	cyclin J pseudogene 2	0	1	n/a	n/a	1.68e-01	1.093
279812004	ENSG00000227540	0	RP11-152N13.5	RP11-152N13.5	0	10	n/a	n/a	1.68e-01	2.284
279710786	ENSG00000208342	0	SNORD96A	small nucleolar RNA, C/D box 96A	0	5	n/a	n/a	1.69e-01	2.349
279924764	ENSG00000237654	0	AP003025.2	AP003025.2	0	11	n/a	n/a	1.69e-01	1.055
1090689	ENSG00000110660	34022	SLC35F2	solute carrier family 35, member F2	54733	11	n/a	n/a	1.69e-01	2.425
1087321	ENSG00000026025	7388	VIM	vimentin	7431	10	n/a	n/a	1.69e-01	6.903
1105996	ENSG00000214117	0	AC083883.1	AC083883.1	0	7	n/a	n/a	1.69e-01	1.115
1087237	ENSG00000016864	35118	GLT8D1	glycosyltransferase 8 domain containing 1	55830	3	n/a	n/a	1.69e-01	1.408
1089896	ENSG00000104953	55619	TLE6	transducin-like enhancer of split 6 (E(sp1) homolog, Drosophila)	79816	19	n/a	n/a	1.69e-01	1.781
279955417	ENSG00000241288	0	RP11-379B18.5	RP11-379B18.5	0	3	n/a	n/a	1.70e-01	1.474
1095460	ENSG00000144182	31081	LIPT1	lipoyltransferase 1	51601	2	n/a	n/a	1.70e-01	1.848
279819352	ENSG00000228246	0	AC006028.9	AC006028.9	0	7	n/a	n/a	1.70e-01	1.839
279810851	ENSG00000227437	0	RP11-179H18.5	RP11-179H18.5	0	10	n/a	n/a	1.70e-01	1.717
1097354	ENSG00000160013	5707	PTGIR	prostaglandin I2 (prostacyclin) receptor (IP)	5739	19	n/a	n/a	1.70e-01	1.311
279961080	ENSG00000241932	0	RP11-14K2.1	RP11-14K2.1	0	16	n/a	n/a	1.70e-01	2.934
1095106	ENSG00000141858	59899	SAMD1	sterile alpha motif domain containing 1	90378	19	n/a	n/a	1.70e-01	2.058
279720456	ENSG00000213261	0	AC093106.7	AC093106.7	0	7	n/a	n/a	1.70e-01	2.254
1090563	ENSG00000109458	2533	GAB1	GRB2-associated binding protein 1	2549	4	n/a	n/a	1.70e-01	2.203
1089997	ENSG00000105438	10787	KDELR1	KDEL (Lys-Asp-Glu-Leu) endoplasmic reticulum protein retention receptor 1	10945	19	n/a	n/a	1.70e-01	1.624
1093445	ENSG00000132122	33849	SPATA6	spermatogenesis associated 6	54558	1	n/a	n/a	1.70e-01	1.707
1103561	ENSG00000188474	0	AC022415.1	Zinc finger protein 788	0	19	n/a	n/a	1.70e-01	2.288
1095338	ENSG00000143486	1926	EIF2D	eukaryotic translation initiation factor 2D	1939	1	n/a	n/a	1.70e-01	1.966
280041290	ENSG00000251615	0	RP11-774O3.3	RP11-774O3.3	0	4	n/a	n/a	1.70e-01	1.718
279810720	ENSG00000227417	0	RP11-397P13.6	RP11-397P13.6	0	1	n/a	n/a	1.70e-01	1.759
1097045	ENSG00000157429	7524	ZNF19	zinc finger protein 19	7567	16	n/a	n/a	1.70e-01	1.660
280117529	ENSG00000258554	0	RP11-973D8.4	RP11-973D8.4	0	12	n/a	n/a	1.70e-01	2.413
1101806	ENSG00000180855	10078	ZNF443	zinc finger protein 443	10224	19	n/a	n/a	1.70e-01	1.452
1103699	ENSG00000188992	80839	LIPI	lipase, member I	149998	21	n/a	n/a	1.70e-01	1.056
1101534	ENSG00000179134	34384	SAMD4B	sterile alpha motif domain containing 4B	55095	19	n/a	n/a	1.71e-01	1.862
280017561	ENSG00000249774	0	CTD-2206G10.2	CTD-2206G10.2	0	5	n/a	n/a	1.71e-01	2.338
1101479	ENSG00000178904	80669	DPY19L3	dpy-19-like 3 (C. elegans)	147991	19	n/a	n/a	1.71e-01	2.580
1096394	ENSG00000151846	5010	PABPC3	poly(A) binding protein, cytoplasmic 3	5042	13	n/a	n/a	1.71e-01	2.526
279862803	ENSG00000232104	0	RP11-509J21.1	RP11-509J21.1	0	9	n/a	n/a	1.71e-01	1.259
1103955	ENSG00000196465	79879	MYL6B	myosin, light chain 6B, alkali, smooth muscle and non-muscle	140465	12	n/a	n/a	1.71e-01	1.270
1097809	ENSG00000162889	9133	MAPKAPK2	mitogen-activated protein kinase-activated protein kinase 2	9261	1	n/a	n/a	1.71e-01	1.412
279935450	ENSG00000238793	0	SNORD124	small nucleolar RNA, C/D box 124	0	17	n/a	n/a	1.71e-01	2.266
1098171	ENSG00000164050	5332	PLXNB1	plexin B1	5364	3	n/a	n/a	1.71e-01	1.915
279824219	ENSG00000228663	0	PSMD10P1	proteasome 26S subunit, non-ATPase, 10 pseudogene 1	0	20	n/a	n/a	1.71e-01	1.242
1101372	ENSG00000178201	36467	VN1R1	vomeronasal 1 receptor 1	57191	19	n/a	n/a	1.71e-01	1.551
279891617	ENSG00000234665	0	RP11-262H14.3	RP11-262H14.3	0	9	n/a	n/a	1.71e-01	2.490
279853854	ENSG00000231327	1016812	AC016700.5	AC016700.5	100133985	2	n/a	n/a	1.71e-01	1.553
1098236	ENSG00000164185	79578	ZNF474	zinc finger protein 474	133923	5	n/a	n/a	1.71e-01	1.119
1087599	ENSG00000054392	35022	HHAT	hedgehog acyltransferase	55733	1	n/a	n/a	1.71e-01	1.899
279991745	ENSG00000246015	0	AC010332.1	AC010332.1	0	19	n/a	n/a	1.72e-01	2.889
1089740	ENSG00000103852	41451	TTC23	tetratricopeptide repeat domain 23	64927	15	n/a	n/a	1.72e-01	1.699
279767374	ENSG00000223725	0	AC007879.5	AC007879.5	0	2	n/a	n/a	1.72e-01	1.045
1093644	ENSG00000133195	83630	SLC39A11	solute carrier family 39 (metal ion transporter), member 11	201266	17	n/a	n/a	1.72e-01	1.432
1097921	ENSG00000163297	78683	ANTXR2	anthrax toxin receptor 2	118429	4	n/a	n/a	1.72e-01	1.789
1096032	ENSG00000148498	35568	PARD3	par-3 partitioning defective 3 homolog (C. elegans)	56288	10	n/a	n/a	1.72e-01	1.872
279816284	ENSG00000227939	0	RPL3P2	ribosomal protein L3 pseudogene 2	0	6	n/a	n/a	1.72e-01	2.727
279841165	ENSG00000230202	0	RP11-632C17__A.1	RP11-632C17__A.1	0	6	n/a	n/a	1.72e-01	2.475
279493488	ENSG00000179131	0	RP11-458F8.3	RP11-458F8.3	0	7	n/a	n/a	1.72e-01	2.636
1099273	ENSG00000168255	143199	POLR2J3	polymerase (RNA) II (DNA directed) polypeptide J3	548644	7	n/a	n/a	1.72e-01	1.156
279806433	ENSG00000227034	0	RP11-234N17.1	RP11-234N17.1	0	1	n/a	n/a	1.72e-01	3.041
279910197	ENSG00000236383	157129900	AC109326.1	AC109326.1	100874261	17	n/a	n/a	1.72e-01	1.596
279895838	ENSG00000235010	0	RP11-140A10.3	RP11-140A10.3	0	10	n/a	n/a	1.72e-01	1.292
1090967	ENSG00000112511	5220	PHF1	PHD finger protein 1	5252	6	n/a	n/a	1.72e-01	1.899
1087898	ENSG00000067955	861	CBFB	core-binding factor, beta subunit	865	16	n/a	n/a	1.72e-01	2.576
1099060	ENSG00000167491	34104	GATAD2A	GATA zinc finger domain containing 2A	54815	19	n/a	n/a	1.72e-01	1.741
279879368	ENSG00000233558	0	RP3-486I3.4	RP3-486I3.4	0	6	n/a	n/a	1.72e-01	3.074
279993674	ENSG00000246675	0	AL512641.1	AL512641.1	0	10	n/a	n/a	1.72e-01	1.480
1093525	ENSG00000132570	58316	PCBD2	pterin-4 alpha-carbinolamine dehydratase/dimerization cofactor of hepatocyte nuclear factor 1 alpha (TCF1) 2	84105	5	n/a	n/a	1.72e-01	1.358
279884448	ENSG00000234011	0	RP3-461P17.10	RP3-461P17.10	0	20	n/a	n/a	1.72e-01	1.303
279584659	ENSG00000188338	0	SLC38A3	solute carrier family 38, member 3	0	3	n/a	n/a	1.72e-01	2.433
1098523	ENSG00000165309	85552	ARMC3	armadillo repeat containing 3	219681	10	n/a	n/a	1.72e-01	1.178
279585111	ENSG00000188365	0	AC092171.2	AC092171.2	0	7	n/a	n/a	1.72e-01	1.642
1095538	ENSG00000144730	34045	IL17RD	interleukin 17 receptor D	54756	3	n/a	n/a	1.72e-01	2.725
279990867	ENSG00000245694	0	CRNDE	colorectal neoplasia differentially expressed (non-protein coding)	0	16	n/a	n/a	1.72e-01	1.780
1087547	ENSG00000050327	7938	ARHGEF5	Rho guanine nucleotide exchange factor (GEF) 5	7984	7	n/a	n/a	1.72e-01	1.084
279748792	ENSG00000219222	0	RP11-480N24.3	RP11-480N24.3	0	6	n/a	n/a	1.72e-01	2.653
279883117	ENSG00000233899	0	RP4-742C19.8	RP4-742C19.8	0	22	n/a	n/a	1.72e-01	1.656
279833908	ENSG00000229536	0	AC079776.1	AC079776.1	0	2	n/a	n/a	1.72e-01	1.286
279717886	ENSG00000212802	0	RPL15P3	ribosomal protein L15 pseudogene 3	0	6	n/a	n/a	1.72e-01	2.720
279977500	ENSG00000243663	0	RP11-21K20.1	RP11-21K20.1	0	12	n/a	n/a	1.73e-01	2.074
1104089	ENSG00000196865	119460	NHLRC2	NHL repeat containing 2	374354	10	n/a	n/a	1.73e-01	1.453
279399998	ENSG00000169253	0	RP11-220D10.1	RP11-220D10.1	0	9	n/a	n/a	1.73e-01	2.683
279708770	ENSG00000207642	0	MIR571	microRNA 571	0	4	n/a	n/a	1.73e-01	2.065
1095950	ENSG00000147853	30295	AK3	adenylate kinase 3	50808	9	n/a	n/a	1.73e-01	1.830
1089957	ENSG00000105281	6474	SLC1A5	solute carrier family 1 (neutral amino acid transporter), member 5	6510	19	n/a	n/a	1.73e-01	4.243
280126195	ENSG00000259049	0	RP11-589M4.1	RP11-589M4.1	0	14	n/a	n/a	1.73e-01	1.188
279990172	ENSG00000245526	165799	LINC00461	long intergenic non-protein coding RNA 461	645323	5	n/a	n/a	1.73e-01	2.974
279900671	ENSG00000235475	0	RP11-166O4.5	RP11-166O4.5	0	7	n/a	n/a	1.73e-01	1.478
1096635	ENSG00000153930	81536	ANKFN1	ankyrin-repeat and fibronectin type III domain containing 1	162282	17	n/a	n/a	1.73e-01	2.043
1094933	ENSG00000140682	6999	TGFB1I1	transforming growth factor beta 1 induced transcript 1	7041	16	n/a	n/a	1.73e-01	4.704
1087527	ENSG00000049245	9206	VAMP3	vesicle-associated membrane protein 3 (cellubrevin)	9341	1	n/a	n/a	1.73e-01	2.319
1101009	ENSG00000176274	125720	MCART6	mitochondrial carrier triple repeat 6	401612	X	n/a	n/a	1.73e-01	1.243
279722112	ENSG00000213443	0	NPM1P5	nucleophosmin 1 (nucleolar phosphoprotein B23, numatrin) pseudogene 5	0	12	n/a	n/a	1.73e-01	2.346
1105666	ENSG00000206262	125448	C3orf72	chromosome 3 open reading frame 72	401089	3	n/a	n/a	1.73e-01	1.474
279910979	ENSG00000236439	0	RP11-175B9.3	RP11-175B9.3	0	1	n/a	n/a	1.73e-01	1.619
279865408	ENSG00000232352	0	U73167.7	U73167.7	0	3	n/a	n/a	1.73e-01	1.771
1098007	ENSG00000163568	9310	AIM2	absent in melanoma 2	9447	1	n/a	n/a	1.73e-01	1.501
280129834	ENSG00000259258	0	RP11-325L12.3	RP11-325L12.3	0	15	n/a	n/a	1.73e-01	1.677
1100274	ENSG00000172458	32822	IL17D	interleukin 17D	53342	13	n/a	n/a	1.73e-01	2.050
279897693	ENSG00000235167	0	RP11-425M5.5	RP11-425M5.5	0	20	n/a	n/a	1.73e-01	1.490
279942720	ENSG00000239763	0	AC009120.3	AC009120.3	0	16	n/a	n/a	1.73e-01	1.742
279992672	ENSG00000246279	0	AL359540.1	AL359540.1	0	1	n/a	n/a	1.73e-01	1.518
279795418	ENSG00000226084	0	RP4-706A16.3	RP4-706A16.3	0	1	n/a	n/a	1.73e-01	2.766
1103186	ENSG00000186866	23030	POFUT2	protein O-fucosyltransferase 2	23275	21	n/a	n/a	1.73e-01	1.604
1100935	ENSG00000175898	9161	S1PR2	sphingosine-1-phosphate receptor 2	9294	19	n/a	n/a	1.73e-01	2.235
279788846	ENSG00000225527	0	RP11-383B4.4	RP11-383B4.4	0	10	n/a	n/a	1.73e-01	1.232
279856340	ENSG00000231551	0	RP11-495P10.1	RP11-495P10.1	0	1	n/a	n/a	1.73e-01	1.044
1105200	ENSG00000204577	10867	LILRB3	leukocyte immunoglobulin-like receptor, subfamily B (with TM and ITIM domains), member 3	11025	19	n/a	n/a	1.73e-01	1.356
1102624	ENSG00000184596	0	AF207550.1	AF207550.1	0	X	n/a	n/a	1.73e-01	1.770
279812990	ENSG00000227646	0	STEAP2-AS1	STEAP2 antisense RNA 1 (non-protein coding)	0	7	n/a	n/a	1.73e-01	1.057
279816923	ENSG00000228013	0	RP11-350G8.5	RP11-350G8.5	0	1	n/a	n/a	1.74e-01	1.098
1095569	ENSG00000144908	10682	ALDH1L1	aldehyde dehydrogenase 1 family, member L1	10840	3	n/a	n/a	1.74e-01	3.864
1106411	ENSG00000215857	0	AL138795.1	AL138795.1	0	1	n/a	n/a	1.74e-01	1.098
279934458	ENSG00000238631	0	snoU13	Small nucleolar RNA U13	0	6	n/a	n/a	1.74e-01	1.439
1089087	ENSG00000100154	23086	TTC28	tetratricopeptide repeat domain 28	23331	22	n/a	n/a	1.74e-01	1.951
279994276	ENSG00000246974	0	AC010323.1	AC010323.1	0	19	n/a	n/a	1.74e-01	1.189
279881574	ENSG00000233762	0	AC007969.5	AC007969.5	0	2	n/a	n/a	1.74e-01	1.979
279824305	ENSG00000228671	0	RP11-109A6.4	RP11-109A6.4	0	10	n/a	n/a	1.74e-01	1.139
279608102	ENSG00000196566	0	RP11-57C13.3	RP11-57C13.3	0	10	n/a	n/a	1.74e-01	1.366
1101915	ENSG00000181481	58492	RNF135	ring finger protein 135	84282	17	n/a	n/a	1.74e-01	2.000
1100594	ENSG00000174032	90112	SLC25A30	solute carrier family 25, member 30	253512	13	n/a	n/a	1.74e-01	1.239
279930738	ENSG00000238150	0	AC008753.3	AC008753.3	0	19	n/a	n/a	1.74e-01	2.251
1108452	ENSG00000235423	0	RP11-282O18.3	RP11-282O18.3	0	12	n/a	n/a	1.74e-01	2.512
1100812	ENSG00000175220	389	ARHGAP1	Rho GTPase activating protein 1	392	11	n/a	n/a	1.74e-01	1.709
1088516	ENSG00000084754	3013	HADHA	hydroxyacyl-CoA dehydrogenase/3-ketoacyl-CoA thiolase/enoyl-CoA hydratase (trifunctional protein), alpha subunit	3030	2	n/a	n/a	1.75e-01	1.791
280029599	ENSG00000250714	0	RP11-1149O23.4	RP11-1149O23.4	0	8	n/a	n/a	1.75e-01	1.297
279926263	ENSG00000237779	0	ZNF638-IT1	ZNF638 intronic transcript 1 (non-protein coding)	0	2	n/a	n/a	1.75e-01	1.219
279950381	ENSG00000240652	0	RP11-832N8.1	RP11-832N8.1	0	11	n/a	n/a	1.75e-01	3.922
1100871	ENSG00000175544	36289	CABP4	calcium binding protein 4	57010	11	n/a	n/a	1.75e-01	1.181
1108345	ENSG00000234631	0	AL162407.1	CDNA FLJ20147 fis, clone COL07954HCG1781466Uncharacterized protein	0	10	n/a	n/a	1.75e-01	2.056
1108761	ENSG00000237493	0	RP11-603J24.7	RP11-603J24.7	0	12	n/a	n/a	1.75e-01	2.461
1097499	ENSG00000160908	58335	ZNF394	zinc finger protein 394	84124	7	n/a	n/a	1.75e-01	1.567
279867879	ENSG00000232573	0	RPL3P4	ribosomal protein L3 pseudogene 4	0	14	n/a	n/a	1.75e-01	2.769
1094884	ENSG00000140400	4098	MAN2C1	mannosidase, alpha, class 2C, member 1	4123	15	n/a	n/a	1.75e-01	2.108
1106600	ENSG00000222046	80761	DCDC2B	doublecortin domain containing 2B	149069	1	n/a	n/a	1.75e-01	1.232
1099340	ENSG00000168497	8376	SDPR	serum deprivation response	8436	2	n/a	n/a	1.75e-01	3.616
1088553	ENSG00000085982	34519	USP40	ubiquitin specific peptidase 40	55230	2	n/a	n/a	1.75e-01	1.655
280138224	ENSG00000259753	0	RP11-290H9.2	RP11-290H9.2	0	17	n/a	n/a	1.75e-01	1.190
279726814	ENSG00000214006	0	AL353671.4	AL353671.4	0	9	n/a	n/a	1.75e-01	1.143
279973816	ENSG00000243317	0	C7orf73	chromosome 7 open reading frame 73	0	7	n/a	n/a	1.75e-01	1.840
1105959	ENSG00000213988	7600	ZNF90	zinc finger protein 90	7643	19	n/a	n/a	1.75e-01	2.747
279805645	ENSG00000226967	0	RP11-576I22.1	RP11-576I22.1	0	1	n/a	n/a	1.75e-01	1.636
279749894	ENSG00000219747	0	RP1-292B18.1	RP1-292B18.1	0	6	n/a	n/a	1.75e-01	1.604
279781257	ENSG00000224864	0	CTC-260E6.2	CTC-260E6.2	0	19	n/a	n/a	1.75e-01	2.897
279945038	ENSG00000240050	0	RP1-93H18.1	RP1-93H18.1	0	6	n/a	n/a	1.75e-01	1.104
1104261	ENSG00000197405	724	C5AR1	complement component 5a receptor 1	728	19	n/a	n/a	1.76e-01	3.885
279509439	ENSG00000181524	0	RPL24P4	ribosomal protein L24 pseudogene 4	0	6	n/a	n/a	1.76e-01	2.934
279892599	ENSG00000234741	38105	GAS5	growth arrest-specific 5 (non-protein coding)	60674	1	n/a	n/a	1.76e-01	2.579
279976380	ENSG00000243558	0	RP11-181G12.5	RP11-181G12.5	0	1	n/a	n/a	1.76e-01	1.835
1090313	ENSG00000107554	23023	DNMBP	dynamin binding protein	23268	10	n/a	n/a	1.76e-01	1.502
279959006	ENSG00000241680	0	RPL31P49	ribosomal protein L31 pseudogene 49	0	12	n/a	n/a	1.76e-01	3.668
279838749	ENSG00000229994	0	RP4-765A10.1	RP4-765A10.1	0	1	n/a	n/a	1.76e-01	2.977
1101368	ENSG00000178184	58753	PARD6G	par-6 partitioning defective 6 homolog gamma (C. elegans)	84552	18	n/a	n/a	1.76e-01	2.071
1092551	ENSG00000125398	6622	SOX9	SRY (sex determining region Y)-box 9	6662	17	n/a	n/a	1.76e-01	4.498
1108909	ENSG00000239704	0	CDRT4	CMT1A duplicated region transcript 4	0	17	n/a	n/a	1.76e-01	2.037
1093580	ENSG00000132846	58537	ZBED3	zinc finger, BED-type containing 3	84327	5	n/a	n/a	1.76e-01	1.907
1089649	ENSG00000103148	8080	NPRL3	nitrogen permease regulator-like 3 (S. cerevisiae)	8131	16	n/a	n/a	1.76e-01	1.632
280119720	ENSG00000258682	0	CTD-2002H8.2	CTD-2002H8.2	0	14	n/a	n/a	1.76e-01	1.581
1088950	ENSG00000097007	22	ABL1	c-abl oncogene 1, non-receptor tyrosine kinase	25	9	n/a	n/a	1.76e-01	2.369
1101633	ENSG00000179833	9648	SERTAD2	SERTA domain containing 2	9792	2	n/a	n/a	1.76e-01	1.899
279818903	ENSG00000228205	0	RP11-778D9.4	RP11-778D9.4	0	3	n/a	n/a	1.76e-01	3.449
279953014	ENSG00000240984	0	AC026271.1	AC026271.1	0	17	n/a	n/a	1.76e-01	1.394
279899209	ENSG00000235326	0	RP11-509J21.3	RP11-509J21.3	0	9	n/a	n/a	1.76e-01	1.289
279497253	ENSG00000179766	81380	ATP8B5P	ATPase, class I, type 8B, member 5, pseudogene	158381	9	n/a	n/a	1.76e-01	1.324
1102487	ENSG00000184009	68	ACTG1	actin, gamma 1	71	17	n/a	n/a	1.77e-01	1.708
1089398	ENSG00000101367	22675	MAPRE1	microtubule-associated protein, RP/EB family, member 1	22919	20	n/a	n/a	1.77e-01	1.433
279808080	ENSG00000227176	0	AC092641.2	AC092641.2	0	2	n/a	n/a	1.77e-01	1.265
1104602	ENSG00000198429	7577	ZNF69	zinc finger protein 69	7620	19	n/a	n/a	1.77e-01	2.025
1088326	ENSG00000079150	31141	FKBP7	FK506 binding protein 7	51661	2	n/a	n/a	1.77e-01	2.280
279873870	ENSG00000233077	0	RP11-290F20.2	RP11-290F20.2	0	20	n/a	n/a	1.78e-01	1.101
1098015	ENSG00000163597	157123237	AC090699.1	Uncharacterized protein	100507246	17	n/a	n/a	1.78e-01	1.629
1096166	ENSG00000149599	79340	DUSP15	dual specificity phosphatase 15	128853	20	n/a	n/a	1.78e-01	1.864
280078008	ENSG00000254936	0	AF131215.3	AF131215.3	0	8	n/a	n/a	1.78e-01	1.082
279940271	ENSG00000239468	0	AC073140.1	AC073140.1	0	7	n/a	n/a	1.78e-01	1.192
279989390	ENSG00000245196	0	AC092123.1	AC092123.1	0	16	n/a	n/a	1.78e-01	1.298
1104467	ENSG00000197993	3767	KEL	Kell blood group, metallo-endopeptidase	3792	7	n/a	n/a	1.78e-01	1.444
1099621	ENSG00000169733	5954	RFNG	RFNG O-fucosylpeptide 3-beta-N-acetylglucosaminyltransferase	5986	17	n/a	n/a	1.78e-01	2.147
1090427	ENSG00000108448	80590	TRIM16L	tripartite motif containing 16-like	147166	17	n/a	n/a	1.79e-01	1.418
1101274	ENSG00000177669	166269	MBOAT4	membrane bound O-acyltransferase domain containing 4	619373	8	n/a	n/a	1.79e-01	1.085
279825480	ENSG00000228779	0	Z69666.2	Z69666.2	0	16	n/a	n/a	1.79e-01	1.240
279789431	ENSG00000225573	0	RPL35P5	ribosomal protein L35 pseudogene 5	0	7	n/a	n/a	1.79e-01	2.716
279724166	ENSG00000213700	0	RP11-344N10.3	RP11-344N10.3	0	10	n/a	n/a	1.79e-01	1.778
279767653	ENSG00000223745	0	RP4-717I23.3	RP4-717I23.3	0	1	n/a	n/a	1.79e-01	1.740
1098809	ENSG00000166432	58661	ZMAT1	zinc finger, matrin-type 1	84460	X	n/a	n/a	1.79e-01	1.804
280075692	ENSG00000254772	1924	EEF1G	eukaryotic translation elongation factor 1 gamma	1937	11	n/a	n/a	1.79e-01	2.736
279708931	ENSG00000207696	1013242	MIR659	microRNA 659	724029	22	n/a	n/a	1.79e-01	1.823
279847384	ENSG00000230747	0	AC021188.4	AC021188.4	0	2	n/a	n/a	1.80e-01	1.253
279911794	ENSG00000236511	0	RP11-32F11.2	RP11-32F11.2	0	9	n/a	n/a	1.80e-01	1.179
1099427	ENSG00000168890	79370	TMEM150A	transmembrane protein 150A	129303	2	n/a	n/a	1.80e-01	1.780
1101161	ENSG00000177082	59132	WDR73	WD repeat domain 73	84942	15	n/a	n/a	1.80e-01	1.466
1094555	ENSG00000138286	105961	FAM149B1	family with sequence similarity 149, member B1	317662	10	n/a	n/a	1.80e-01	1.375
1090626	ENSG00000110031	9268	LPXN	leupaxin	9404	11	n/a	n/a	1.80e-01	1.604
1091166	ENSG00000114270	1285	COL7A1	collagen, type VII, alpha 1	1294	3	n/a	n/a	1.80e-01	1.642
279985162	ENSG00000244416	0	AC004386.1	AC004386.1	0	X	n/a	n/a	1.80e-01	2.041
1101914	ENSG00000181472	36894	ZBTB2	zinc finger and BTB domain containing 2	57621	6	n/a	n/a	1.80e-01	1.530
279873060	ENSG00000233012	0	RP11-322F10.3	RP11-322F10.3	0	1	n/a	n/a	1.80e-01	1.479
1093635	ENSG00000133131	55513	MORC4	MORC family CW-type zinc finger 4	79710	X	n/a	n/a	1.80e-01	1.753
1098357	ENSG00000164649	34825	CDCA7L	cell division cycle associated 7-like	55536	7	n/a	n/a	1.80e-01	1.779
1089079	ENSG00000100129	30867	EIF3L	eukaryotic translation initiation factor 3, subunit L	51386	22	n/a	n/a	1.80e-01	2.874
279962608	ENSG00000242071	0	RPL7AP6	ribosomal protein L7a pseudogene 6	0	14	n/a	n/a	1.80e-01	2.503
279822477	ENSG00000228506	0	RP11-98I9.4	RP11-98I9.4	0	6	n/a	n/a	1.81e-01	1.621
279862338	ENSG00000232059	0	RP11-173A6.2	RP11-173A6.2	0	1	n/a	n/a	1.81e-01	1.821
1098813	ENSG00000166441	6125	RPL27A	ribosomal protein L27a	6157	11	n/a	n/a	1.81e-01	2.021
280001243	ENSG00000248405	0	PRR5-ARHGAP8	PRR5-ARHGAP8 readthrough	0	22	n/a	n/a	1.81e-01	1.403
1087309	ENSG00000024526	34924	DEPDC1	DEP domain containing 1	55635	1	n/a	n/a	1.81e-01	1.230
1094033	ENSG00000135632	10176	SMYD5	SMYD family member 5	10322	2	n/a	n/a	1.81e-01	1.317
279657854	ENSG00000199497	0	U1	U1 spliceosomal RNA	0	20	n/a	n/a	1.81e-01	1.347
280081615	ENSG00000255139	0	AP000442.1	AP000442.1	0	11	n/a	n/a	1.81e-01	1.497
279782020	ENSG00000224924	122536	LINC00320	long intergenic non-protein coding RNA 320	387486	21	n/a	n/a	1.81e-01	1.386
279965138	ENSG00000242327	0	CTD-2184D3.1	CTD-2184D3.1	0	15	n/a	n/a	1.81e-01	2.535
279846195	ENSG00000230629	0	RPS23P8	ribosomal protein S23 pseudogene 8	0	X	n/a	n/a	1.81e-01	2.997
280087192	ENSG00000255508	0	MIR3654	microRNA 3654	0	11	n/a	n/a	1.81e-01	2.673
1087176	ENSG00000012061	2052	ERCC1	excision repair cross-complementing rodent repair deficiency, complementation group 1 (includes overlapping antisense sequence)	2067	19	n/a	n/a	1.81e-01	1.537
1092165	ENSG00000122406	6093	RPL5	ribosomal protein L5	6125	1	n/a	n/a	1.81e-01	2.805
279781200	ENSG00000224856	0	RP4-796I17.5	RP4-796I17.5	0	22	n/a	n/a	1.81e-01	3.047
280036308	ENSG00000251259	0	AC004069.2	AC004069.2	0	4	n/a	n/a	1.81e-01	1.218
1096115	ENSG00000149273	6155	RPS3	ribosomal protein S3	6188	11	n/a	n/a	1.81e-01	2.945
1101293	ENSG00000177721	0	C5orf39	chromosome 5 open reading frame 39	0	5	n/a	n/a	1.81e-01	1.420
279898517	ENSG00000235253	0	AC010240.2	AC010240.2	0	5	n/a	n/a	1.81e-01	1.299
1099706	ENSG00000170092	0	AC018720.10	AC018720.10	0	7	n/a	n/a	1.81e-01	1.196
1093463	ENSG00000132256	59533	TRIM5	tripartite motif containing 5	85363	11	n/a	n/a	1.81e-01	1.801
1091292	ENSG00000115268	6176	RPS15	ribosomal protein S15	6209	19	n/a	n/a	1.81e-01	1.995
1094360	ENSG00000137269	34516	LRRC1	leucine rich repeat containing 1	55227	6	n/a	n/a	1.81e-01	1.791
1104806	ENSG00000198909	4190	MAP3K3	mitogen-activated protein kinase kinase kinase 3	4215	17	n/a	n/a	1.81e-01	1.540
280089811	ENSG00000255749	0	RP11-134N1.3	RP11-134N1.3	0	12	n/a	n/a	1.81e-01	2.457
279827161	ENSG00000228929	0	RP11-159C21.4	RP11-159C21.4	0	1	n/a	n/a	1.81e-01	2.741
1102219	ENSG00000182950	81524	ODF3L1	outer dense fiber of sperm tails 3-like 1	161753	15	n/a	n/a	1.81e-01	1.324
279750108	ENSG00000219986	0	BTF3P7	basic transcription factor 3 pseudogene 7	0	6	n/a	n/a	1.81e-01	3.162
1088124	ENSG00000074047	2719	GLI2	GLI family zinc finger 2	2736	2	n/a	n/a	1.81e-01	2.347
1088419	ENSG00000081791	9668	KIAA0141	KIAA0141	9812	5	n/a	n/a	1.81e-01	1.778
279872810	ENSG00000233001	0	RP11-141M1.4	RP11-141M1.4	0	13	n/a	n/a	1.82e-01	1.271
280022193	ENSG00000250117	0	AC093162.2	AC093162.2	0	2	n/a	n/a	1.82e-01	1.197
279723301	ENSG00000213609	0	RP11-170M17.2	RP11-170M17.2	0	10	n/a	n/a	1.82e-01	2.393
280030717	ENSG00000250802	0	CTC-564N23.3	CTC-564N23.3	0	5	n/a	n/a	1.82e-01	1.747
279991424	ENSG00000245910	0	SNHG6	small nucleolar RNA host gene 6 (non-protein coding)	0	8	n/a	n/a	1.82e-01	2.052
279718158	ENSG00000213014	0	VN2R17P	vomeronasal 2 receptor 17 pseudogene	0	19	n/a	n/a	1.82e-01	1.162
280103902	ENSG00000257335	8872	MGAM	maltase-glucoamylase (alpha-glucosidase)	8972	7	n/a	n/a	1.82e-01	1.026
279497972	ENSG00000179859	94151	AC025335.1	AC025335.1	284023	17	n/a	n/a	1.82e-01	1.545
279895312	ENSG00000234961	0	RP11-124N14.3	RP11-124N14.3	0	10	n/a	n/a	1.82e-01	6.755
279730750	ENSG00000214460	0	RP11-30P6.3	RP11-30P6.3	0	6	n/a	n/a	1.82e-01	2.021
1089140	ENSG00000100312	46	ACR	acrosin	49	22	n/a	n/a	1.82e-01	1.131
1096787	ENSG00000155130	4057	MARCKS	myristoylated alanine-rich protein kinase C substrate	4082	6	n/a	n/a	1.83e-01	2.288
1102124	ENSG00000182541	3960	LIMK2	LIM domain kinase 2	3985	22	n/a	n/a	1.83e-01	2.186
280014229	ENSG00000249502	0	AC006160.5	AC006160.5	0	4	n/a	n/a	1.83e-01	1.518
1089313	ENSG00000101052	30580	IFT52	intraflagellar transport 52 homolog (Chlamydomonas)	51098	20	n/a	n/a	1.83e-01	1.569
1101562	ENSG00000179299	55533	NSUN7	NOP2/Sun domain family, member 7	79730	4	n/a	n/a	1.83e-01	1.541
279636847	ENSG00000198150	1001720	AC135178.1	HCG1985372Uncharacterized proteincDNA FLJ37541 fis, clone BRCAN2026340	100128288	17	n/a	n/a	1.83e-01	3.931
1094397	ENSG00000137496	9923	IL18BP	interleukin 18 binding protein	10068	11	n/a	n/a	1.83e-01	3.034
1094425	ENSG00000137691	59203	C11orf70	chromosome 11 open reading frame 70	85016	11	n/a	n/a	1.83e-01	1.518
1098690	ENSG00000166002	36214	C11orf75	chromosome 11 open reading frame 75	56935	11	n/a	n/a	1.83e-01	2.225
1098569	ENSG00000165512	7527	ZNF22	zinc finger protein 22 (KOX 15)	7570	10	n/a	n/a	1.83e-01	2.512
279438051	ENSG00000172746	0	RP11-344H11.4	RP11-344H11.4	0	1	n/a	n/a	1.83e-01	1.260
1091484	ENSG00000116641	59596	DOCK7	dedicator of cytokinesis 7	85440	1	n/a	n/a	1.83e-01	1.675
1098554	ENSG00000165475	30566	CRYL1	crystallin, lambda 1	51084	13	n/a	n/a	1.83e-01	3.382
1097808	ENSG00000162888	149586	C1orf147	chromosome 1 open reading frame 147	574431	1	n/a	n/a	1.83e-01	1.122
1106010	ENSG00000214189	0	ZNF788	zinc finger family member 788	0	19	n/a	n/a	1.83e-01	1.985
279669673	ENSG00000203497	0	RP11-313D6.4	RP11-313D6.4	0	10	n/a	n/a	1.83e-01	1.788
1104974	ENSG00000203950	25820	FAM127B	family with sequence similarity 127, member B	26071	X	n/a	n/a	1.83e-01	1.749
1089376	ENSG00000101306	59536	MYLK2	myosin light chain kinase 2	85366	20	n/a	n/a	1.83e-01	2.245
1096158	ENSG00000149564	59988	ESAM	endothelial cell adhesion molecule	90952	11	n/a	n/a	1.83e-01	2.511
279789679	ENSG00000225603	0	RP11-325P15.1	RP11-325P15.1	0	1	n/a	n/a	1.83e-01	1.716
279864366	ENSG00000232257	0	RP11-92G12.3	RP11-92G12.3	0	1	n/a	n/a	1.83e-01	1.725
279976001	ENSG00000243517	0	RP11-627K11.1	RP11-627K11.1	0	12	n/a	n/a	1.83e-01	1.500
1091982	ENSG00000120690	1982	ELF1	E74-like factor 1 (ets domain transcription factor)	1997	13	n/a	n/a	1.83e-01	2.066
1093927	ENSG00000135111	6886	TBX3	T-box 3	6926	12	n/a	n/a	1.83e-01	1.970
1094153	ENSG00000136231	10496	IGF2BP3	insulin-like growth factor 2 mRNA binding protein 3	10643	7	n/a	n/a	1.83e-01	1.894
1101427	ENSG00000178568	2051	ERBB4	v-erb-a erythroblastic leukemia viral oncogene homolog 4 (avian)	2066	2	n/a	n/a	1.83e-01	2.520
1095645	ENSG00000145592	6135	RPL37	ribosomal protein L37	6167	5	n/a	n/a	1.83e-01	1.940
279920650	ENSG00000237310	1020736	GS1-124K5.4	GS1-124K5.4	100289098	7	n/a	n/a	1.83e-01	1.543
279968586	ENSG00000242697	0	RP11-799A12.1	RP11-799A12.1	0	4	n/a	n/a	1.83e-01	2.598
1107428	ENSG00000228642	0	AC011477.1	AC011477.1	0	19	n/a	n/a	1.83e-01	1.746
279953608	ENSG00000241061	0	AC090602.1	AC090602.1	0	15	n/a	n/a	1.84e-01	3.023
279873706	ENSG00000233061	0	TTLL7-IT1	TTLL7 intronic transcript 1 (non-protein coding)	0	1	n/a	n/a	1.84e-01	1.040
1107349	ENSG00000228224	58172	NACAP1	nascent-polypeptide-associated complex alpha polypeptide pseudogene 1	83955	8	n/a	n/a	1.84e-01	2.107
1088001	ENSG00000070756	26731	PABPC1	poly(A) binding protein, cytoplasmic 1	26986	8	n/a	n/a	1.84e-01	2.354
1100034	ENSG00000171475	80592	WIPF2	WAS/WASL interacting protein family, member 2	147179	17	n/a	n/a	1.84e-01	1.315
279860192	ENSG00000231889	151110	TRAF3IP2-AS1	TRAF3IP2 antisense RNA 1 (non-protein coding)	643749	6	n/a	n/a	1.84e-01	1.511
1099753	ENSG00000170312	978	CDK1	cyclin-dependent kinase 1	983	10	n/a	n/a	1.84e-01	2.283
279957500	ENSG00000241494	0	RP11-796G6.1	RP11-796G6.1	0	14	n/a	n/a	1.84e-01	2.568
1095581	ENSG00000145040	59868	UCN2	urocortin 2	90226	3	n/a	n/a	1.84e-01	1.134
279891363	ENSG00000234648	0	AL162151.3	AL162151.3	0	14	n/a	n/a	1.84e-01	2.987
1092280	ENSG00000123358	3144	NR4A1	nuclear receptor subfamily 4, group A, member 1	3164	12	n/a	n/a	1.84e-01	4.182
279687335	ENSG00000204804	0	FAM27D1	family with sequence similarity 27, member D1	0	9	n/a	n/a	1.84e-01	1.355
279749006	ENSG00000219404	0	RP11-524C21.1	RP11-524C21.1	0	6	n/a	n/a	1.84e-01	1.168
1093224	ENSG00000130702	3886	LAMA5	laminin, alpha 5	3911	20	n/a	n/a	1.84e-01	2.577
280107790	ENSG00000257715	0	RP11-256L6.2	RP11-256L6.2	0	12	n/a	n/a	1.84e-01	1.762
279913934	ENSG00000236735	0	RPL31P63	ribosomal protein L31 pseudogene 63	0	X	n/a	n/a	1.84e-01	2.601
279906455	ENSG00000236035	0	RP11-90O23.1	RP11-90O23.1	0	1	n/a	n/a	1.84e-01	2.079
279719579	ENSG00000213152	0	RPL7AP60	ribosomal protein L7a pseudogene 60	0	12	n/a	n/a	1.84e-01	1.737
1103481	ENSG00000188130	6266	MAPK12	mitogen-activated protein kinase 12	6300	22	n/a	n/a	1.84e-01	1.297
279722105	ENSG00000213442	0	RPL18AP3	ribosomal protein L18a pseudogene 3	0	12	n/a	n/a	1.84e-01	2.963
279740371	ENSG00000215467	0	RPL27AP	ribosomal protein L27a pseudogene	0	20	n/a	n/a	1.84e-01	3.145
1094926	ENSG00000140612	23233	SEC11A	SEC11 homolog A (S. cerevisiae)	23478	15	n/a	n/a	1.84e-01	1.728
279879068	ENSG00000233533	0	RP11-322I2.2	RP11-322I2.2	0	10	n/a	n/a	1.84e-01	1.779
1087218	ENSG00000014914	10745	MTMR11	myotubularin related protein 11	10903	1	n/a	n/a	1.84e-01	2.487
279943990	ENSG00000239926	0	RP11-129B22.6	RP11-129B22.6	0	3	n/a	n/a	1.84e-01	1.060
1097228	ENSG00000158887	4333	MPZ	myelin protein zero	4359	1	n/a	n/a	1.85e-01	2.047
279708259	ENSG00000207561	0	MIR635	microRNA 635	0	17	n/a	n/a	1.85e-01	1.795
279885685	ENSG00000234135	0	RPL23AP83	ribosomal protein L23a pseudogene 83	0	X	n/a	n/a	1.85e-01	1.180
1089266	ENSG00000100802	38117	C14orf93	chromosome 14 open reading frame 93	60686	14	n/a	n/a	1.85e-01	1.953
1094019	ENSG00000135547	23248	HEY2	hairy/enhancer-of-split related with YRPW motif 2	23493	6	n/a	n/a	1.85e-01	2.167
279852226	ENSG00000231194	0	FARP1-AS1	FARP1 antisense RNA 1 (non-protein coding)	0	13	n/a	n/a	1.85e-01	1.735
1088112	ENSG00000073712	10821	FERMT2	fermitin family member 2	10979	14	n/a	n/a	1.85e-01	2.562
279951963	ENSG00000240848	0	RP1-211D12.3	RP1-211D12.3	0	20	n/a	n/a	1.85e-01	1.487
279893354	ENSG00000234793	0	AC114730.7	AC114730.7	0	2	n/a	n/a	1.85e-01	2.699
280109074	ENSG00000257831	0	RP11-596D21.1	RP11-596D21.1	0	14	n/a	n/a	1.85e-01	1.844
1098949	ENSG00000166965	60046	RCCD1	RCC1 domain containing 1	91433	15	n/a	n/a	1.85e-01	1.392
1088659	ENSG00000088756	55625	ARHGAP28	Rho GTPase activating protein 28	79822	18	n/a	n/a	1.85e-01	1.420
279959790	ENSG00000241769	0	AF011889.4	AF011889.4	0	X	n/a	n/a	1.85e-01	1.213
1088019	ENSG00000071082	6128	RPL31	ribosomal protein L31	6160	2	n/a	n/a	1.85e-01	2.526
1094565	ENSG00000138336	56113	TET1	tet methylcytosine dioxygenase 1	80312	10	n/a	n/a	1.85e-01	2.098
1099841	ENSG00000170653	10858	ATF7	activating transcription factor 7	11016	12	n/a	n/a	1.85e-01	2.204
1089967	ENSG00000105339	22654	DENND3	DENN/MADD domain containing 3	22898	8	n/a	n/a	1.85e-01	2.034
1099892	ENSG00000170909	79097	OSCAR	osteoclast associated, immunoglobulin-like receptor	126014	19	n/a	n/a	1.85e-01	1.690
1093628	ENSG00000133112	7135	TPT1	tumor protein, translationally-controlled 1	7178	13	n/a	n/a	1.85e-01	2.538
279921921	ENSG00000237429	0	RP1-159A19.4	RP1-159A19.4	0	1	n/a	n/a	1.85e-01	1.486
1094663	ENSG00000138794	835	CASP6	caspase 6, apoptosis-related cysteine peptidase	839	4	n/a	n/a	1.86e-01	2.160
1104338	ENSG00000197616	4598	MYH6	myosin, heavy chain 6, cardiac muscle, alpha	4624	14	n/a	n/a	1.86e-01	1.018
1103219	ENSG00000186994	90379	KANK3	KN motif and ankyrin repeat domains 3	256949	19	n/a	n/a	1.86e-01	2.178
1099763	ENSG00000170364	6383	SETMAR	SET domain and mariner transposase fusion gene	6419	3	n/a	n/a	1.86e-01	1.177
1096891	ENSG00000156150	254	ALX3	ALX homeobox 3	257	1	n/a	n/a	1.86e-01	1.677
1087648	ENSG00000057657	636	PRDM1	PR domain containing 1, with ZNF domain	639	6	n/a	n/a	1.86e-01	1.675
280114565	ENSG00000258378	0	RP11-517O13.1	RP11-517O13.1	0	14	n/a	n/a	1.86e-01	1.337
280128317	ENSG00000259172	0	RP11-299G20.2	RP11-299G20.2	0	15	n/a	n/a	1.86e-01	1.481
1101892	ENSG00000181350	122934	C17orf76	chromosome 17 open reading frame 76	388341	17	n/a	n/a	1.87e-01	3.063
279646109	ENSG00000198683	0	AC012615.1	AC012615.1	0	19	n/a	n/a	1.87e-01	1.637
279996339	ENSG00000247743	0	AC091558.1	AC091558.1	0	8	n/a	n/a	1.87e-01	1.560
279829533	ENSG00000229152	0	ANKRD10-IT1	ANKRD10 intronic transcript 1 (non-protein coding)	0	13	n/a	n/a	1.87e-01	3.285
279811756	ENSG00000227514	0	RP11-709P2.1	RP11-709P2.1	0	8	n/a	n/a	1.87e-01	2.627
1087198	ENSG00000013375	5206	PGM3	phosphoglucomutase 3	5238	6	n/a	n/a	1.87e-01	1.465
279723185	ENSG00000213598	0	RP11-112J1.1	RP11-112J1.1	0	14	n/a	n/a	1.87e-01	2.496
1087748	ENSG00000064201	9932	TSPAN32	tetraspanin 32	10077	11	n/a	n/a	1.87e-01	1.243
1104398	ENSG00000197813	0	AC011450.1	Uncharacterized proteincDNA FLJ40032 fis, clone STOMA2009256	0	19	n/a	n/a	1.87e-01	1.530
1091660	ENSG00000117859	77601	OSBPL9	oxysterol binding protein-like 9	114883	1	n/a	n/a	1.87e-01	1.664
1090109	ENSG00000105939	36108	ZC3HAV1	zinc finger CCCH-type, antiviral 1	56829	7	n/a	n/a	1.87e-01	1.727
280079644	ENSG00000255026	0	RP11-326C3.2	RP11-326C3.2	0	11	n/a	n/a	1.87e-01	1.402
1090745	ENSG00000111144	4023	LTA4H	leukotriene A4 hydrolase	4048	12	n/a	n/a	1.87e-01	1.798
279982870	ENSG00000244213	0	ZFAND6P1	zinc finger, AN1-type domain 6 pseudogene 1	0	9	n/a	n/a	1.87e-01	1.729
1097613	ENSG00000161960	1958	EIF4A1	eukaryotic translation initiation factor 4A1	1973	17	n/a	n/a	1.87e-01	1.295
1091830	ENSG00000119650	76607	IFT43	intraflagellar transport 43 homolog (Chlamydomonas)	112752	14	n/a	n/a	1.87e-01	1.268
279734459	ENSG00000214870	0	AC004540.5	AC004540.5	0	7	n/a	n/a	1.87e-01	1.585
1103073	ENSG00000186364	83524	NUDT17	nudix (nucleoside diphosphate linked moiety X)-type motif 17	200035	1	n/a	n/a	1.87e-01	1.534
1095176	ENSG00000142541	23276	RPL13A	ribosomal protein L13a	23521	19	n/a	n/a	1.87e-01	3.161
1092263	ENSG00000123179	58848	EBPL	emopamil binding protein-like	84650	13	n/a	n/a	1.87e-01	1.737
279884403	ENSG00000234005	0	GAPDHP22	glyceraldehyde 3 phosphate dehydrogenase pseudogene 22	0	13	n/a	n/a	1.87e-01	1.365
1092356	ENSG00000124098	77744	C20orf108	chromosome 20 open reading frame 108	116151	20	n/a	n/a	1.87e-01	1.577
1098011	ENSG00000163584	83601	RPL22L1	ribosomal protein L22-like 1	200916	3	n/a	n/a	1.87e-01	1.875
1089978	ENSG00000105373	29730	GLTSCR2	glioma tumor suppressor candidate region gene 2	29997	19	n/a	n/a	1.87e-01	3.133
1087088	ENSG00000008516	40987	MMP25	matrix metallopeptidase 25	64386	16	n/a	n/a	1.87e-01	1.435
279993426	ENSG00000246582	123508	RP11-1149O23.3	RP11-1149O23.3	389641	8	n/a	n/a	1.87e-01	1.263
279831719	ENSG00000229334	0	AC046143.3	AC046143.3	0	3	n/a	n/a	1.87e-01	1.162
1093040	ENSG00000129295	23392	LRRC6	leucine rich repeat containing 6	23639	8	n/a	n/a	1.87e-01	1.318
1098142	ENSG00000163958	79474	ZDHHC19	zinc finger, DHHC-type containing 19	131540	3	n/a	n/a	1.87e-01	1.123
1090063	ENSG00000105700	54876	C19orf50	chromosome 19 open reading frame 50	79036	19	n/a	n/a	1.87e-01	1.559
1092943	ENSG00000128567	5388	PODXL	podocalyxin-like	5420	7	n/a	n/a	1.87e-01	3.253
279677975	ENSG00000204261	1021875	XXbac-BPG246D15.8	XXbac-BPG246D15.8	100507463	6	n/a	n/a	1.87e-01	2.357
1103348	ENSG00000187653	0	TMSL3	thymosin-like 3	0	4	n/a	n/a	1.87e-01	2.516
1101155	ENSG00000177045	80655	SIX5	SIX homeobox 5	147912	19	n/a	n/a	1.87e-01	2.407
279706726	ENSG00000207277	0	5S_rRNA	5S ribosomal RNA	0	9	n/a	n/a	1.88e-01	2.614
279964486	ENSG00000242262	0	RP11-100N21.1	RP11-100N21.1	0	4	n/a	n/a	1.88e-01	1.451
1096047	ENSG00000148677	26808	ANKRD1	ankyrin repeat domain 1 (cardiac muscle)	27063	10	n/a	n/a	1.88e-01	1.190
1102927	ENSG00000185829	30807	ARL17A	ADP-ribosylation factor-like 17A	51326	17	n/a	n/a	1.88e-01	1.153
1088587	ENSG00000086991	29997	NOX4	NADPH oxidase 4	50507	11	n/a	n/a	1.88e-01	1.502
1088117	ENSG00000073792	10497	IGF2BP2	insulin-like growth factor 2 mRNA binding protein 2	10644	3	n/a	n/a	1.88e-01	2.512
280053506	ENSG00000253203	158929	GUSBP3	glucuronidase, beta pseudogene 3	653188	5	n/a	n/a	1.88e-01	1.329
280116630	ENSG00000258501	0	RP11-705B14.1	RP11-705B14.1	0	14	n/a	n/a	1.88e-01	2.629
1098203	ENSG00000164111	305	ANXA5	annexin A5	308	4	n/a	n/a	1.88e-01	2.601
279783276	ENSG00000225032	0	RP11-228B15.4	RP11-228B15.4	0	9	n/a	n/a	1.88e-01	3.204
1095397	ENSG00000143797	79382	MBOAT2	membrane bound O-acyltransferase domain containing 2	129642	2	n/a	n/a	1.88e-01	1.377
279906238	ENSG00000236015	0	AC011290.5	AC011290.5	0	7	n/a	n/a	1.88e-01	1.610
1092993	ENSG00000128917	33858	DLL4	delta-like 4 (Drosophila)	54567	15	n/a	n/a	1.88e-01	1.761
1095286	ENSG00000143303	30575	RRNAD1	ribosomal RNA adenine dimethylase domain containing 1	51093	1	n/a	n/a	1.88e-01	1.936
1088284	ENSG00000078081	26819	LAMP3	lysosomal-associated membrane protein 3	27074	3	n/a	n/a	1.88e-01	1.060
1102893	ENSG00000185684	110356	EP400NL	EP400 N-terminal like	347918	12	n/a	n/a	1.88e-01	1.255
1103458	ENSG00000188038	78970	NRN1L	neuritin 1-like	123904	16	n/a	n/a	1.88e-01	2.289
1105389	ENSG00000205129	134177	C4orf47	chromosome 4 open reading frame 47	441054	4	n/a	n/a	1.88e-01	1.999
1101071	ENSG00000176635	80871	HORMAD2	HORMA domain containing 2	150280	22	n/a	n/a	1.88e-01	1.227
1092603	ENSG00000125733	9188	TRIP10	thyroid hormone receptor interactor 10	9322	19	n/a	n/a	1.88e-01	2.636
279801420	ENSG00000226624	0	CTA-351J1.1	CTA-351J1.1	0	7	n/a	n/a	1.88e-01	1.258
280015545	ENSG00000249624	0	AP000295.9	AP000295.9	0	21	n/a	n/a	1.88e-01	2.065
1094186	ENSG00000136425	10371	CIB2	calcium and integrin binding family member 2	10518	15	n/a	n/a	1.88e-01	1.308
279996951	ENSG00000247982	94039	AC016525.1	AC016525.1	283663	15	n/a	n/a	1.88e-01	1.338
1094260	ENSG00000136830	41418	FAM129B	family with sequence similarity 129, member B	64855	9	n/a	n/a	1.88e-01	2.833
279964912	ENSG00000242299	0	RP11-234A1.1	RP11-234A1.1	0	3	n/a	n/a	1.88e-01	2.868
279821958	ENSG00000228462	0	RP11-445N18.3	RP11-445N18.3	0	10	n/a	n/a	1.88e-01	3.609
1088267	ENSG00000077585	7064	GPR137B	G protein-coupled receptor 137B	7107	1	n/a	n/a	1.88e-01	3.677
279798624	ENSG00000226360	0	RPL10AP6	ribosomal protein L10a pseudogene 6	0	3	n/a	n/a	1.88e-01	2.688
280118664	ENSG00000258623	0	CTD-2325P2.3	CTD-2325P2.3	0	14	n/a	n/a	1.88e-01	1.343
280093132	ENSG00000256108	0	RP13-672B3.5	RP13-672B3.5	0	12	n/a	n/a	1.88e-01	1.147
279687342	ENSG00000204805	0	FAM27E1	family with sequence similarity 27, member E1	0	9	n/a	n/a	1.88e-01	1.385
1101854	ENSG00000181038	79004	METTL23	methyltransferase like 23	124512	17	n/a	n/a	1.88e-01	1.864
1090290	ENSG00000107249	81753	GLIS3	GLIS family zinc finger 3	169792	9	n/a	n/a	1.88e-01	1.947
279928729	ENSG00000237989	0	AP001046.5	AP001046.5	0	21	n/a	n/a	1.88e-01	1.354
279802735	ENSG00000226747	0	AC007966.1	AC007966.1	0	2	n/a	n/a	1.88e-01	1.069
1091887	ENSG00000119950	4575	MXI1	MAX interactor 1	4601	10	n/a	n/a	1.88e-01	2.500
1093490	ENSG00000132405	36806	TBC1D14	TBC1 domain family, member 14	57533	4	n/a	n/a	1.88e-01	1.568
1098895	ENSG00000166813	119491	KIF7	kinesin family member 7	374654	15	n/a	n/a	1.88e-01	1.633
1092161	ENSG00000122376	33828	FAM35A	family with sequence similarity 35, member A	54537	10	n/a	n/a	1.89e-01	1.448
1087054	ENSG00000007541	8968	PIGQ	phosphatidylinositol glycan anchor biosynthesis, class Q	9091	16	n/a	n/a	1.89e-01	1.273
280033740	ENSG00000251050	0	RP11-168A11.4	RP11-168A11.4	0	5	n/a	n/a	1.89e-01	2.653
279858820	ENSG00000231770	0	AC046143.5	AC046143.5	0	3	n/a	n/a	1.89e-01	1.807
1097126	ENSG00000158106	77546	RHPN1	rhophilin, Rho GTPase binding protein 1	114822	8	n/a	n/a	1.89e-01	1.721
280124335	ENSG00000258944	0	RP4-647C14.3	RP4-647C14.3	0	14	n/a	n/a	1.89e-01	2.141
279793389	ENSG00000225913	0	RP11-57C13.6	RP11-57C13.6	0	10	n/a	n/a	1.89e-01	1.788
1088245	ENSG00000077150	4760	NFKB2	nuclear factor of kappa light polypeptide gene enhancer in B-cells 2 (p49/p100)	4791	10	n/a	n/a	1.89e-01	2.754
1089501	ENSG00000102048	79877	ASB9	ankyrin repeat and SOCS box containing 9	140462	X	n/a	n/a	1.89e-01	1.319
1087702	ENSG00000061492	7435	WNT8A	wingless-type MMTV integration site family, member 8A	7478	5	n/a	n/a	1.89e-01	1.076
1101533	ENSG00000179133	90371	C10orf67	chromosome 10 open reading frame 67	256815	10	n/a	n/a	1.89e-01	1.147
1094221	ENSG00000136634	3561	IL10	interleukin 10	3586	1	n/a	n/a	1.89e-01	1.144
1093125	ENSG00000130164	3924	LDLR	low density lipoprotein receptor	3949	19	n/a	n/a	1.89e-01	2.158
280110933	ENSG00000258001	0	RP11-756H6.1	RP11-756H6.1	0	12	n/a	n/a	1.89e-01	1.195
1088511	ENSG00000084693	37969	AGBL5	ATP/GTP binding protein-like 5	60509	2	n/a	n/a	1.89e-01	1.554
279964301	ENSG00000242255	0	CTD-3099C6.4	CTD-3099C6.4	0	19	n/a	n/a	1.89e-01	2.166
1092659	ENSG00000125895	34610	C20orf46	chromosome 20 open reading frame 46	55321	20	n/a	n/a	1.89e-01	2.084
1109148	ENSG00000244482	55007	LILRA6	leukocyte immunoglobulin-like receptor, subfamily A (with TM domain), member 6	79168	19	n/a	n/a	1.89e-01	1.287
279955171	ENSG00000241255	0	RP1-89D4.1	RP1-89D4.1	0	11	n/a	n/a	1.89e-01	2.597
1095938	ENSG00000147677	8598	EIF3H	eukaryotic translation initiation factor 3, subunit H	8667	8	n/a	n/a	1.89e-01	2.125
1094888	ENSG00000140443	3460	IGF1R	insulin-like growth factor 1 receptor	3480	15	n/a	n/a	1.89e-01	2.633
1087822	ENSG00000065882	22971	TBC1D1	TBC1 (tre-2/USP6, BUB2, cdc16) domain family, member 1	23216	4	n/a	n/a	1.89e-01	2.102
280094988	ENSG00000256349	0	CTD-3074O7.11	Uncharacterized protein	0	11	n/a	n/a	1.89e-01	1.733
1098025	ENSG00000163617	36850	KIAA1407	KIAA1407	57577	3	n/a	n/a	1.89e-01	1.421
1088488	ENSG00000083845	6160	RPS5	ribosomal protein S5	6193	19	n/a	n/a	1.89e-01	2.891
1105084	ENSG00000204308	6016	RNF5	ring finger protein 5	6048	6	n/a	n/a	1.89e-01	1.282
1102073	ENSG00000182318	110026	ZSCAN22	zinc finger and SCAN domain containing 22	342945	19	n/a	n/a	1.89e-01	1.389
1088698	ENSG00000089157	6143	RPLP0	ribosomal protein, large, P0	6175	12	n/a	n/a	1.89e-01	2.963
279914768	ENSG00000236801	0	RP11-373A9.1	RP11-373A9.1	0	9	n/a	n/a	1.89e-01	2.553
279876831	ENSG00000233360	0	Z83844.1	Z83844.1	0	22	n/a	n/a	1.89e-01	1.258
1105280	ENSG00000204815	0	AC091172.1	Uncharacterized protein	0	17	n/a	n/a	1.89e-01	1.432
1090419	ENSG00000108405	4991	P2RX1	purinergic receptor P2X, ligand-gated ion channel, 1	5023	17	n/a	n/a	1.89e-01	1.197
1089412	ENSG00000101440	431	ASIP	agouti signaling protein	434	20	n/a	n/a	1.89e-01	1.647
280090599	ENSG00000255833	0	TIFAB	TRAF-interacting protein with forkhead-associated domain, family member B	0	5	n/a	n/a	1.89e-01	1.034
1104945	ENSG00000203867	93814	RBM20	RNA binding motif protein 20	282996	10	n/a	n/a	1.89e-01	1.100
1106301	ENSG00000215274	152627	GAGE10	G antigen 10	643832	X	n/a	n/a	1.89e-01	1.134
1104629	ENSG00000198520	109699	C1orf228	chromosome 1 open reading frame 228	339541	1	n/a	n/a	1.89e-01	1.830
279974580	ENSG00000243388	0	RPL3P3	ribosomal protein L3 pseudogene 3	0	14	n/a	n/a	1.89e-01	2.230
279827453	ENSG00000228956	0	AC144521.1	AC144521.1	0	3	n/a	n/a	1.89e-01	1.268
280040837	ENSG00000251583	0	AC008427.2	AC008427.2	0	5	n/a	n/a	1.89e-01	1.309
1097359	ENSG00000160055	35348	TMEM234	transmembrane protein 234	56063	1	n/a	n/a	1.89e-01	1.399
1101725	ENSG00000180370	5030	PAK2	p21 protein (Cdc42/Rac)-activated kinase 2	5062	3	n/a	n/a	1.89e-01	1.558
1104156	ENSG00000197056	55633	ZMYM1	zinc finger, MYM-type 1	79830	1	n/a	n/a	1.89e-01	1.584
279959518	ENSG00000241732	0	RP11-38P22.2	RP11-38P22.2	0	3	n/a	n/a	1.89e-01	2.723
279975037	ENSG00000243445	0	RP11-715J22.1	RP11-715J22.1	0	16	n/a	n/a	1.89e-01	2.703
279821554	ENSG00000228417	0	RP11-549L6.3	RP11-549L6.3	0	10	n/a	n/a	1.89e-01	2.869
1106420	ENSG00000215912	124075	TTC34	tetratricopeptide repeat domain 34	100287898	1	n/a	n/a	1.89e-01	1.070
1101566	ENSG00000179335	1189	CLK3	CDC-like kinase 3	1198	15	n/a	n/a	1.89e-01	1.731
280078548	ENSG00000254969	0	RP11-939C17.2	RP11-939C17.2	0	11	n/a	n/a	1.89e-01	3.379
279824106	ENSG00000228653	0	RP11-321E8.2-001	RP11-321E8.2-001	0	7	n/a	n/a	1.89e-01	1.478
1091598	ENSG00000117385	40808	LEPRE1	leucine proline-enriched proteoglycan (leprecan) 1	64175	1	n/a	n/a	1.89e-01	2.436
279853536	ENSG00000231302	0	RPL36P2	ribosomal protein L36 pseudogene 2	0	20	n/a	n/a	1.89e-01	1.722
1109009	ENSG00000241839	56102	PLEKHO2	pleckstrin homology domain containing, family O member 2	80301	15	n/a	n/a	1.89e-01	2.506
1100764	ENSG00000174989	26007	FBXW8	F-box and WD repeat domain containing 8	26259	12	n/a	n/a	1.90e-01	1.937
279819378	ENSG00000228251	0	AC012442.6	AC012442.6	0	2	n/a	n/a	1.90e-01	1.374
280094027	ENSG00000256226	0	RP11-582E3.2	RP11-582E3.2	0	12	n/a	n/a	1.90e-01	1.116
1088558	ENSG00000086062	2667	B4GALT1	UDP-Gal:betaGlcNAc beta 1,4- galactosyltransferase, polypeptide 1	2683	9	n/a	n/a	1.90e-01	2.238
280135928	ENSG00000259605	0	AC074212.5	AC074212.5	0	19	n/a	n/a	1.90e-01	2.819
279918475	ENSG00000237135	0	RP11-330O11.2	RP11-330O11.2	0	10	n/a	n/a	1.90e-01	1.043
1107587	ENSG00000229721	0	RP11-252I14.1	RP11-252I14.1	0	5	n/a	n/a	1.90e-01	1.170
1102028	ENSG00000182149	9654	IST1	increased sodium tolerance 1 homolog (yeast)	9798	16	n/a	n/a	1.90e-01	1.605
1092264	ENSG00000123191	537	ATP7B	ATPase, Cu++ transporting, beta polypeptide	540	13	n/a	n/a	1.90e-01	1.399
280099872	ENSG00000256928	0	RP11-809N8.2	RP11-809N8.2	0	11	n/a	n/a	1.90e-01	1.564
1102462	ENSG00000183856	79266	IQGAP3	IQ motif containing GTPase activating protein 3	128239	1	n/a	n/a	1.90e-01	1.931
279841225	ENSG00000230207	0	RP11-87M1.1	RP11-87M1.1	0	9	n/a	n/a	1.90e-01	2.963
1099729	ENSG00000170222	36264	C17orf48	chromosome 17 open reading frame 48	56985	17	n/a	n/a	1.90e-01	1.448
1103462	ENSG00000188051	1015321	TMEM221	transmembrane protein 221	100130519	19	n/a	n/a	1.90e-01	1.866
279917221	ENSG00000237009	59040	GLIS3-AS1	GLIS3 antisense RNA 1 (non-protein coding)	84850	9	n/a	n/a	1.90e-01	1.838
279776769	ENSG00000224459	0	RP11-169K16.4	RP11-169K16.4	0	1	n/a	n/a	1.90e-01	1.432
279908451	ENSG00000236215	0	RP11-262H14.10	RP11-262H14.10	0	9	n/a	n/a	1.90e-01	2.189
1087139	ENSG00000010932	2310	FMO1	flavin containing monooxygenase 1	2326	1	n/a	n/a	1.90e-01	1.210
1088578	ENSG00000086666	33760	ZFAND6	zinc finger, AN1-type domain 6	54469	15	n/a	n/a	1.90e-01	1.474
1102003	ENSG00000182010	85566	RTKN2	rhotekin 2	219790	10	n/a	n/a	1.90e-01	1.158
280085671	ENSG00000255389	0	C6orf3	C6orf3	0	6	n/a	n/a	1.90e-01	1.910
280117679	ENSG00000258559	0	AC005519.4	AC005519.4	0	14	n/a	n/a	1.90e-01	2.943
1093061	ENSG00000129493	25687	HEATR5A	HEAT repeat containing 5A	25938	14	n/a	n/a	1.90e-01	1.489
1107147	ENSG00000226924	0	AC139100.1	AC139100.1	0	18	n/a	n/a	1.90e-01	1.257
1094477	ENSG00000137872	55833	SEMA6D	sema domain, transmembrane domain (TM), and cytoplasmic domain, (semaphorin) 6D	80031	15	n/a	n/a	1.90e-01	2.443
1090909	ENSG00000112167	35065	C6orf64	chromosome 6 open reading frame 64	55776	6	n/a	n/a	1.90e-01	1.170
1089800	ENSG00000104408	3621	EIF3E	eukaryotic translation initiation factor 3, subunit E	3646	8	n/a	n/a	1.90e-01	2.857
1090003	ENSG00000105479	60268	CCDC114	coiled-coil domain containing 114	93233	19	n/a	n/a	1.90e-01	1.300
280090926	ENSG00000255864	0	RP11-444D3.1	RP11-444D3.1	0	12	n/a	n/a	1.90e-01	1.161
279730231	ENSG00000214369	0	AC009967.3	AC009967.3	0	2	n/a	n/a	1.90e-01	1.249
280091116	ENSG00000255885	0	RP11-815D16.1	RP11-815D16.1	0	12	n/a	n/a	1.90e-01	2.771
1094427	ENSG00000137693	10266	YAP1	Yes-associated protein 1	10413	11	n/a	n/a	1.90e-01	2.302
1097410	ENSG00000160285	4022	LSS	lanosterol synthase (2,3-oxidosqualene-lanosterol cyclase)	4047	21	n/a	n/a	1.90e-01	1.261
280022181	ENSG00000250116	0	RP11-417F21.1	RP11-417F21.1	0	2	n/a	n/a	1.90e-01	1.089
1095401	ENSG00000143815	3905	LBR	lamin B receptor	3930	1	n/a	n/a	1.90e-01	1.911
1102886	ENSG00000185664	6454	PMEL	premelanosome protein	6490	12	n/a	n/a	1.90e-01	1.363
1091296	ENSG00000115282	41025	TTC31	tetratricopeptide repeat domain 31	64427	2	n/a	n/a	1.91e-01	1.909
280089451	ENSG00000255717	23395	SNHG1	small nucleolar RNA host gene 1 (non-protein coding)	23642	11	n/a	n/a	1.91e-01	3.894
1106502	ENSG00000221819	746	C16orf3	chromosome 16 open reading frame 3	750	16	n/a	n/a	1.91e-01	1.651
1100671	ENSG00000174483	579	BBS1	Bardet-Biedl syndrome 1	582	11	n/a	n/a	1.91e-01	1.785
1093646	ENSG00000133226	10104	SRRM1	serine/arginine repetitive matrix 1	10250	1	n/a	n/a	1.91e-01	1.673
1092371	ENSG00000124159	8708	MATN4	matrilin 4	8785	20	n/a	n/a	1.91e-01	1.353
1090778	ENSG00000111328	8048	CDK2AP1	cyclin-dependent kinase 2 associated protein 1	8099	12	n/a	n/a	1.91e-01	2.299
1103690	ENSG00000188958	90407	UTS2D	urotensin 2 domain containing	257313	3	n/a	n/a	1.91e-01	1.198
1097656	ENSG00000162300	7499	ZFPL1	zinc finger protein-like 1	7542	11	n/a	n/a	1.91e-01	1.398
279784688	ENSG00000225177	0	RP11-390P2.4	RP11-390P2.4	0	6	n/a	n/a	1.91e-01	1.953
1107799	ENSG00000231160	55470	RP11-617D20.1	RP11-617D20.1	79667	4	n/a	n/a	1.91e-01	2.363
1103673	ENSG00000188873	0	RPL10AP2	ribosomal protein L10a pseudogene 2	0	8	n/a	n/a	1.91e-01	2.439
279798990	ENSG00000226386	157121123	RP11-51B10.2	RP11-51B10.2	100505601	10	n/a	n/a	1.91e-01	1.397
279790883	ENSG00000225712	0	ATP5G2P1	ATP synthase, H+ transporting, mitochondrial Fo complex, subunit C2 (subunit 9) pseudogene 1	0	1	n/a	n/a	1.91e-01	1.692
1093534	ENSG00000132622	78147	HSPA12B	heat shock 70kD protein 12B	116835	20	n/a	n/a	1.91e-01	1.659
280130456	ENSG00000259294	0	CTA-339C12.1	CTA-339C12.1	0	7	n/a	n/a	1.91e-01	1.283
1089793	ENSG00000104365	3526	IKBKB	inhibitor of kappa light polypeptide gene enhancer in B-cells, kinase beta	3551	8	n/a	n/a	1.91e-01	1.731
1093987	ENSG00000135424	3654	ITGA7	integrin, alpha 7	3679	12	n/a	n/a	1.91e-01	2.784
1092743	ENSG00000126603	58860	GLIS2	GLIS family zinc finger 2	84662	16	n/a	n/a	1.91e-01	2.275
279819328	ENSG00000228242	0	AC093495.4	AC093495.4	0	3	n/a	n/a	1.91e-01	1.983
1099096	ENSG00000167615	77547	LENG8	leukocyte receptor cluster (LRC) member 8	114823	19	n/a	n/a	1.91e-01	4.322
280011011	ENSG00000249237	0	RP11-376N17.4	RP11-376N17.4	0	1	n/a	n/a	1.91e-01	1.313
1096530	ENSG00000152939	81134	MARVELD2	MARVEL domain containing 2	153562	5	n/a	n/a	1.91e-01	1.425
279488997	ENSG00000178464	0	CTD-2192J16.15	CTD-2192J16.15	0	19	n/a	n/a	1.91e-01	4.245
1099882	ENSG00000170876	55025	TMEM43	transmembrane protein 43	79188	3	n/a	n/a	1.91e-01	1.899
280075562	ENSG00000254760	0	CTD-2616J11.3	CTD-2616J11.3	0	19	n/a	n/a	1.91e-01	1.424
280091913	ENSG00000255989	0	RP11-711M9.1	RP11-711M9.1	0	2	n/a	n/a	1.91e-01	1.155
279708007	ENSG00000207496	166313	SNORA7A	small nucleolar RNA, H/ACA box 7A	619563	3	n/a	n/a	1.91e-01	2.481
1094610	ENSG00000138615	8418	CILP	cartilage intermediate layer protein, nucleotide pyrophosphohydrolase	8483	15	n/a	n/a	1.92e-01	1.260
279899574	ENSG00000235359	0	RP4-811H24.3	RP4-811H24.3	0	1	n/a	n/a	1.92e-01	1.133
280063541	ENSG00000253915	0	MAPRE1P1	MAPRE1 pseudogene 1	0	8	n/a	n/a	1.92e-01	1.328
1100598	ENSG00000174083	0	PIK3R6	phosphoinositide-3-kinase, regulatory subunit 6	0	17	n/a	n/a	1.92e-01	1.647
1100377	ENSG00000172936	4589	MYD88	myeloid differentiation primary response gene (88)	4615	3	n/a	n/a	1.92e-01	2.082
1105683	ENSG00000206549	28857	PRSS50	protease, serine, 50	29122	3	n/a	n/a	1.92e-01	1.246
1106151	ENSG00000214736	1000798	TOMM6	translocase of outer mitochondrial membrane 6 homolog (yeast)	100188893	6	n/a	n/a	1.92e-01	1.675
1095498	ENSG00000144468	58446	RHBDD1	rhomboid domain containing 1	84236	2	n/a	n/a	1.92e-01	1.468
279772657	ENSG00000224114	0	RP11-343H5.4	RP11-343H5.4	0	1	n/a	n/a	1.92e-01	2.657
1088822	ENSG00000091831	2084	ESR1	estrogen receptor 1	2099	6	n/a	n/a	1.92e-01	1.035
279955542	ENSG00000241313	1001433	WWTR1-AS1	WWTR1 antisense RNA 1 (non-protein coding)	100128025	3	n/a	n/a	1.92e-01	1.807
280107698	ENSG00000257698	0	RP11-620J15.3	RP11-620J15.3	0	12	n/a	n/a	1.92e-01	1.460
1103975	ENSG00000196531	4640	NACA	nascent polypeptide-associated complex alpha subunit	4666	12	n/a	n/a	1.92e-01	2.454
1097461	ENSG00000160691	6428	SHC1	SHC (Src homology 2 domain containing) transforming protein 1	6464	1	n/a	n/a	1.92e-01	1.816
1098046	ENSG00000163660	36296	CCNL1	cyclin L1	57018	3	n/a	n/a	1.92e-01	1.979
1108238	ENSG00000233913	0	CTC-575D19.1	CTC-575D19.1	0	5	n/a	n/a	1.92e-01	5.856
1098435	ENSG00000164938	60873	TP53INP1	tumor protein p53 inducible nuclear protein 1	94241	8	n/a	n/a	1.92e-01	2.516
1090018	ENSG00000105538	34211	RASIP1	Ras interacting protein 1	54922	19	n/a	n/a	1.92e-01	1.819
1102890	ENSG00000185670	55645	ZBTB3	zinc finger and BTB domain containing 3	79842	11	n/a	n/a	1.92e-01	1.372
1089910	ENSG00000104998	9326	IL27RA	interleukin 27 receptor, alpha	9466	19	n/a	n/a	1.92e-01	1.717
1095129	ENSG00000142102	55963	ATHL1	ATH1, acid trehalase-like 1 (yeast)	80162	11	n/a	n/a	1.92e-01	3.162
279781084	ENSG00000224846	0	RP1-90J20.8	RP1-90J20.8	0	6	n/a	n/a	1.92e-01	1.881
1101624	ENSG00000179776	998	CDH5	cadherin 5, type 2 (vascular endothelium)	1003	16	n/a	n/a	1.92e-01	3.433
1103648	ENSG00000188785	80628	ZNF548	zinc finger protein 548	147694	19	n/a	n/a	1.92e-01	1.979
1090931	ENSG00000112280	1288	COL9A1	collagen, type IX, alpha 1	1297	6	n/a	n/a	1.92e-01	1.630
279745681	ENSG00000217026	0	RPL10P1	ribosomal protein L10 pseudogene 1	0	21	n/a	n/a	1.92e-01	1.645
280016559	ENSG00000249709	81570	ZNF564	zinc finger protein 564	163050	19	n/a	n/a	1.92e-01	1.609
279956709	ENSG00000241434	0	CTD-2224J9.4	CTD-2224J9.4	0	19	n/a	n/a	1.92e-01	1.593
279896495	ENSG00000235065	0	RPL24P2	ribosomal protein L24 pseudogene 2	0	20	n/a	n/a	1.92e-01	2.619
280069987	ENSG00000254376	0	SOX5P	SRY (sex determining region Y)-box 5 pseudogene	0	8	n/a	n/a	1.92e-01	1.134
1104722	ENSG00000198755	4710	RPL10A	ribosomal protein L10a	4736	6	n/a	n/a	1.92e-01	2.617
279925078	ENSG00000237676	0	AC138972.1	AC138972.1	0	3	n/a	n/a	1.92e-01	3.278
1093099	ENSG00000129946	25510	SHC2	SHC (Src homology 2 domain containing) transforming protein 2	25759	19	n/a	n/a	1.92e-01	2.697
279859879	ENSG00000231865	0	AP000936.3	AP000936.3	0	11	n/a	n/a	1.93e-01	1.103
1096189	ENSG00000149806	2182	FAU	Finkel-Biskis-Reilly murine sarcoma virus (FBR-MuSV) ubiquitously expressed	2197	11	n/a	n/a	1.93e-01	2.136
1095858	ENSG00000147145	2829	LPAR4	lysophosphatidic acid receptor 4	2846	X	n/a	n/a	1.93e-01	1.355
1093418	ENSG00000131873	22612	CHSY1	chondroitin sulfate synthase 1	22856	15	n/a	n/a	1.93e-01	2.342
1104224	ENSG00000197291	1001355	AC100793.1	AC100793.1	100190938	17	n/a	n/a	1.93e-01	1.844
1093797	ENSG00000134330	94481	IAH1	isoamyl acetate-hydrolyzing esterase 1 homolog (S. cerevisiae)	285148	2	n/a	n/a	1.93e-01	1.565
1092689	ENSG00000126016	81204	AMOT	angiomotin	154796	X	n/a	n/a	1.93e-01	1.503
1100786	ENSG00000175106	83612	FAM18B2	family with sequence similarity 18, member B2	201158	17	n/a	n/a	1.93e-01	1.295
279787278	ENSG00000225406	0	AC080125.1	AC080125.1	0	2	n/a	n/a	1.93e-01	1.494
1103023	ENSG00000186185	80568	KIF18B	kinesin family member 18B	146909	17	n/a	n/a	1.93e-01	1.740
1105956	ENSG00000213977	29842	TAX1BP3	Tax1 (human T-cell leukemia virus type I) binding protein 3	30851	17	n/a	n/a	1.94e-01	2.273
1103443	ENSG00000187997	1016986	C17orf99	chromosome 17 open reading frame 99	100141515	17	n/a	n/a	1.94e-01	1.388
1087525	ENSG00000049192	11015	ADAMTS6	ADAM metallopeptidase with thrombospondin type 1 motif, 6	11174	5	n/a	n/a	1.94e-01	1.595
1087023	ENSG00000006756	411	ARSD	arylsulfatase D	414	X	n/a	n/a	1.94e-01	1.985
1098667	ENSG00000165915	60018	SLC39A13	solute carrier family 39 (zinc transporter), member 13	91252	11	n/a	n/a	1.94e-01	1.521
1103856	ENSG00000196214	59884	ZNF766	zinc finger protein 766	90321	19	n/a	n/a	1.94e-01	1.910
1098363	ENSG00000164675	81210	IQUB	IQ motif and ubiquitin domain containing	154865	7	n/a	n/a	1.94e-01	1.173
279951266	ENSG00000240758	0	RP11-155G14.5	RP11-155G14.5	0	7	n/a	n/a	1.94e-01	8.627
280046582	ENSG00000252311	0	U1	U1 spliceosomal RNA	0	16	n/a	n/a	1.94e-01	1.560
279968357	ENSG00000242670	0	RP11-601I15.1	RP11-601I15.1	0	4	n/a	n/a	1.94e-01	1.706
1099305	ENSG00000168356	11119	SCN11A	sodium channel, voltage-gated, type XI, alpha subunit	11280	3	n/a	n/a	1.94e-01	1.055
279702792	ENSG00000206602	0	SNORD58A	small nucleolar RNA, C/D box 58A	0	18	n/a	n/a	1.94e-01	1.659
1093837	ENSG00000134574	1631	DDB2	damage-specific DNA binding protein 2, 48kDa	1643	11	n/a	n/a	1.94e-01	2.286
279987831	ENSG00000244691	0	RP11-600F24.2	RP11-600F24.2	0	14	n/a	n/a	1.94e-01	2.756
1102978	ENSG00000186001	59049	LRCH3	leucine-rich repeats and calponin homology (CH) domain containing 3	84859	3	n/a	n/a	1.94e-01	1.467
1097294	ENSG00000159388	7786	BTG2	BTG family, member 2	7832	1	n/a	n/a	1.94e-01	3.367
1094778	ENSG00000139631	30861	CSAD	cysteine sulfinic acid decarboxylase	51380	12	n/a	n/a	1.94e-01	2.452
279844361	ENSG00000230480	0	AC093142.2	AC093142.2	0	3	n/a	n/a	1.94e-01	1.263
279887168	ENSG00000234267	0	TULP3P1	tubby like protein 3 pseudogene 1	0	13	n/a	n/a	1.94e-01	1.149
1105409	ENSG00000205209	94291	SCGBL	secretoglobin-like	284402	19	n/a	n/a	1.94e-01	1.234
1091427	ENSG00000116117	78651	PARD3B	par-3 partitioning defective 3 homolog B (C. elegans)	117583	2	n/a	n/a	1.94e-01	1.571
1098366	ENSG00000164687	2156	FABP5	fatty acid binding protein 5 (psoriasis-associated)	2171	8	n/a	n/a	1.94e-01	1.700
279991682	ENSG00000245975	0	RP11-30K9.6	RP11-30K9.6	0	15	n/a	n/a	1.94e-01	1.323
1088541	ENSG00000085719	8816	CPNE3	copine III	8895	8	n/a	n/a	1.94e-01	2.286
279966123	ENSG00000242436	0	AC008474.2	AC008474.2	0	19	n/a	n/a	1.94e-01	1.400
279991869	ENSG00000246051	0	AC020915.1	AC020915.1	0	19	n/a	n/a	1.94e-01	1.232
1093146	ENSG00000130255	25622	RPL36	ribosomal protein L36	25873	19	n/a	n/a	1.94e-01	2.329
1091262	ENSG00000115112	29577	TFCP2L1	transcription factor CP2-like 1	29842	2	n/a	n/a	1.94e-01	1.058
279866942	ENSG00000232496	0	RPL3P12	ribosomal protein L3 pseudogene 12	0	X	n/a	n/a	1.94e-01	1.895
1094992	ENSG00000141096	40813	DPEP3	dipeptidase 3	64180	16	n/a	n/a	1.94e-01	1.067
279960578	ENSG00000241865	0	RP11-323N12.1	RP11-323N12.1	0	17	n/a	n/a	1.94e-01	2.255
1090502	ENSG00000108878	782	CACNG1	calcium channel, voltage-dependent, gamma subunit 1	786	17	n/a	n/a	1.94e-01	1.126
279948863	ENSG00000240463	0	RPS19P3	ribosomal protein S19 pseudogene 3	0	14	n/a	n/a	1.94e-01	3.232
280094628	ENSG00000256302	0	RP11-705C15.5	RP11-705C15.5	0	12	n/a	n/a	1.94e-01	2.053
279830851	ENSG00000229256	0	ST13P13	suppression of tumorigenicity 13 (colon carcinoma) (Hsp70 interacting protein) pseudogene 13	0	10	n/a	n/a	1.94e-01	1.053
280104470	ENSG00000257354	0	RP11-631N16.2	RP11-631N16.2	0	12	n/a	n/a	1.94e-01	1.291
1094181	ENSG00000136378	11014	ADAMTS7	ADAM metallopeptidase with thrombospondin type 1 motif, 7	11173	15	n/a	n/a	1.94e-01	2.468
1102292	ENSG00000183255	750	PTTG1IP	pituitary tumor-transforming 1 interacting protein	754	21	n/a	n/a	1.94e-01	3.064
1089275	ENSG00000100842	10132	EFS	embryonal Fyn-associated substrate	10278	14	n/a	n/a	1.94e-01	3.092
1090179	ENSG00000106336	26009	FBXO24	F-box protein 24	26261	7	n/a	n/a	1.94e-01	1.464
1099120	ENSG00000167676	169708	PLIN4	perilipin 4	729359	19	n/a	n/a	1.95e-01	1.238
1098198	ENSG00000164104	3128	HMGB2	high mobility group box 2	3148	4	n/a	n/a	1.95e-01	4.317
1090015	ENSG00000105519	824	CAPS	calcyphosine	828	19	n/a	n/a	1.95e-01	2.013
1102222	ENSG00000182963	9907	GJC1	gap junction protein, gamma 1, 45kDa	10052	17	n/a	n/a	1.95e-01	1.722
1101323	ENSG00000177954	6199	RPS27	ribosomal protein S27	6232	1	n/a	n/a	1.95e-01	2.198
280106009	ENSG00000257511	0	RP11-278C7.1	RP11-278C7.1	0	12	n/a	n/a	1.95e-01	1.875
279747528	ENSG00000218313	0	RP11-393I2.2	RP11-393I2.2	0	6	n/a	n/a	1.95e-01	1.135
1092397	ENSG00000124226	35192	RNF114	ring finger protein 114	55905	20	n/a	n/a	1.95e-01	1.880
1104742	ENSG00000198796	77693	ALPK2	alpha-kinase 2	115701	18	n/a	n/a	1.96e-01	1.051
279887175	ENSG00000234268	0	AP000936.1	AP000936.1	0	11	n/a	n/a	1.96e-01	1.320
1089059	ENSG00000100075	6540	SLC25A1	solute carrier family 25 (mitochondrial carrier; citrate transporter), member 1	6576	22	n/a	n/a	1.96e-01	2.127
1095819	ENSG00000146858	60136	ZC3HAV1L	zinc finger CCCH-type, antiviral 1-like	92092	7	n/a	n/a	1.96e-01	2.282
1096155	ENSG00000149548	55873	CCDC15	coiled-coil domain containing 15	80071	11	n/a	n/a	1.96e-01	1.171
1094646	ENSG00000138756	34878	BMP2K	BMP2 inducible kinase	55589	4	n/a	n/a	1.96e-01	1.314
1089419	ENSG00000101447	57292	FAM83D	family with sequence similarity 83, member D	81610	20	n/a	n/a	1.96e-01	1.782
1097695	ENSG00000162461	94382	SLC25A34	solute carrier family 25, member 34	284723	1	n/a	n/a	1.96e-01	2.025
1087493	ENSG00000047578	23002	KIAA0556	KIAA0556	23247	16	n/a	n/a	1.96e-01	1.302
279870135	ENSG00000232751	0	RP11-296O14.1	RP11-296O14.1	0	1	n/a	n/a	1.96e-01	1.945
280107768	ENSG00000257711	157121593	RP11-482D24.2	RP11-482D24.2	100505978	12	n/a	n/a	1.96e-01	1.581
1086981	ENSG00000006042	25771	TMEM98	transmembrane protein 98	26022	17	n/a	n/a	1.96e-01	3.376
279996123	ENSG00000247629	0	RP11-707G14.6	RP11-707G14.6	0	11	n/a	n/a	1.96e-01	1.885
1095509	ENSG00000144560	9542	VGLL4	vestigial like 4 (Drosophila)	9686	3	n/a	n/a	1.96e-01	2.178
279805148	ENSG00000226937	0	RP11-285G1.8	RP11-285G1.8	0	10	n/a	n/a	1.96e-01	2.162
279812402	ENSG00000227583	0	RP11-119F7.3	RP11-119F7.3	0	10	n/a	n/a	1.96e-01	1.609
1104747	ENSG00000198805	4829	PNP	purine nucleoside phosphorylase	4860	14	n/a	n/a	1.96e-01	2.184
1089819	ENSG00000104529	1923	EEF1D	eukaryotic translation elongation factor 1 delta (guanine nucleotide exchange protein)	1936	8	n/a	n/a	1.96e-01	2.215
279842102	ENSG00000230295	0	RP11-458F8.2	RP11-458F8.2	0	7	n/a	n/a	1.96e-01	1.673
279847635	ENSG00000230777	0	RP11-318C24.1	RP11-318C24.1	0	1	n/a	n/a	1.96e-01	2.872
1089352	ENSG00000101203	36915	COL20A1	collagen, type XX, alpha 1	57642	20	n/a	n/a	1.96e-01	1.872
279871002	ENSG00000232833	94843	RP11-12A20.5	RP11-12A20.5	100131997	9	n/a	n/a	1.96e-01	1.960
1100069	ENSG00000171595	41044	DNAI2	dynein, axonemal, intermediate chain 2	64446	17	n/a	n/a	1.96e-01	1.139
1090703	ENSG00000110756	11074	HPS5	Hermansky-Pudlak syndrome 5	11234	11	n/a	n/a	1.96e-01	1.460
1098048	ENSG00000163666	8743	HESX1	HESX homeobox 1	8820	3	n/a	n/a	1.96e-01	1.627
279912510	ENSG00000236596	0	AC092568.1	AC092568.1	0	2	n/a	n/a	1.96e-01	1.098
279975760	ENSG00000243504	0	KB-1589B1.1	KB-1589B1.1	0	8	n/a	n/a	1.96e-01	3.033
280067631	ENSG00000254208	0	RP11-219B4.3	RP11-219B4.3	0	8	n/a	n/a	1.96e-01	1.429
1103115	ENSG00000186522	80943	SEPT10	septin 10	151011	2	n/a	n/a	1.97e-01	1.914
279937143	ENSG00000239063	0	snoU13	Small nucleolar RNA U13	0	1	n/a	n/a	1.97e-01	1.428
1090866	ENSG00000111859	4713	NEDD9	neural precursor cell expressed, developmentally down-regulated 9	4739	6	n/a	n/a	1.97e-01	4.132
1088865	ENSG00000092871	78652	RFFL	ring finger and FYVE-like domain containing 1	117584	17	n/a	n/a	1.97e-01	1.611
1091348	ENSG00000115556	59003	PLCD4	phospholipase C, delta 4	84812	2	n/a	n/a	1.97e-01	1.288
280115781	ENSG00000258457	0	RP11-298I3.4	RP11-298I3.4	0	14	n/a	n/a	1.97e-01	1.340
1095275	ENSG00000143224	5466	PPOX	protoporphyrinogen oxidase	5498	1	n/a	n/a	1.97e-01	1.538
1100854	ENSG00000175455	41344	CCDC14	coiled-coil domain containing 14	64770	3	n/a	n/a	1.97e-01	1.765
279849194	ENSG00000230913	0	RP4-696P19.2	RP4-696P19.2	0	6	n/a	n/a	1.97e-01	1.377
1091223	ENSG00000114779	59026	ABHD14B	abhydrolase domain containing 14B	84836	3	n/a	n/a	1.97e-01	2.261
279673575	ENSG00000203875	122163	SNHG5	small nucleolar RNA host gene 5 (non-protein coding)	387066	6	n/a	n/a	1.97e-01	2.406
279915223	ENSG00000236841	0	AC007750.5	AC007750.5	0	2	n/a	n/a	1.97e-01	1.289
280053742	ENSG00000253218	0	KLF3P1	Kruppel-like factor 3 (basic) pseudogene 1	0	5	n/a	n/a	1.97e-01	1.484
1100692	ENSG00000174599	79545	TRAM1L1	translocation associated membrane protein 1-like 1	133022	4	n/a	n/a	1.97e-01	1.304
279969331	ENSG00000242797	0	GLYCTK-AS1	GLYCTK antisense RNA 1 (non-protein coding)	0	3	n/a	n/a	1.97e-01	1.375
279821354	ENSG00000228404	0	AP001468.58	AP001468.58	0	21	n/a	n/a	1.97e-01	2.094
1102172	ENSG00000182749	81621	PAQR7	progestin and adipoQ receptor family member VII	164091	1	n/a	n/a	1.97e-01	1.579
280029440	ENSG00000250705	0	CTC-470C15.1	CTC-470C15.1	0	5	n/a	n/a	1.97e-01	1.390
279721402	ENSG00000213385	0	RP11-577H5.1	RP11-577H5.1	0	7	n/a	n/a	1.97e-01	1.342
1096441	ENSG00000152229	8930	PSTPIP2	proline-serine-threonine phosphatase interacting protein 2	9050	18	n/a	n/a	1.97e-01	1.180
1091288	ENSG00000115257	34049	PCSK4	proprotein convertase subtilisin/kexin type 4	54760	19	n/a	n/a	1.97e-01	1.626
1093096	ENSG00000129925	37549	TMEM8A	transmembrane protein 8A	58986	16	n/a	n/a	1.97e-01	1.528
1100922	ENSG00000175832	2103	ETV4	ets variant 4	2118	17	n/a	n/a	1.98e-01	1.622
1099983	ENSG00000171236	78156	LRG1	leucine-rich alpha-2-glycoprotein 1	116844	19	n/a	n/a	1.98e-01	1.152
280120190	ENSG00000258708	1001388	RP11-537P22.1	RP11-537P22.1	100129794	14	n/a	n/a	1.98e-01	1.936
1106347	ENSG00000215440	157126161	NPEPL1	aminopeptidase-like 1	100652930	20	n/a	n/a	1.98e-01	2.453
1104412	ENSG00000197857	31190	ZNF44	zinc finger protein 44	51710	19	n/a	n/a	1.98e-01	1.515
1106525	ENSG00000221874	157124385	ZNF321P	zinc finger protein 321, pseudogene	100529240	19	n/a	n/a	1.98e-01	1.471
1093028	ENSG00000129219	5306	PLD2	phospholipase D2	5338	17	n/a	n/a	1.98e-01	3.040
1089820	ENSG00000104537	309	ANXA13	annexin A13	312	8	n/a	n/a	1.98e-01	1.023
1093123	ENSG00000130158	36845	DOCK6	dedicator of cytokinesis 6	57572	19	n/a	n/a	1.98e-01	2.688
1096205	ENSG00000150048	30748	CLEC1A	C-type lectin domain family 1, member A	51267	12	n/a	n/a	1.98e-01	1.527
1095409	ENSG00000143851	5746	PTPN7	protein tyrosine phosphatase, non-receptor type 7	5778	1	n/a	n/a	1.98e-01	1.279
1095668	ENSG00000145741	685	BTF3	basic transcription factor 3	689	5	n/a	n/a	1.98e-01	2.056
1101248	ENSG00000177519	35755	RPRM	reprimo, TP53 dependent G2 arrest mediator candidate	56475	2	n/a	n/a	1.98e-01	3.594
1092214	ENSG00000122756	1262	CNTFR	ciliary neurotrophic factor receptor	1271	9	n/a	n/a	1.98e-01	2.690
1104709	ENSG00000198732	40726	SMOC1	SPARC related modular calcium binding 1	64093	14	n/a	n/a	1.98e-01	2.749
1090044	ENSG00000105655	30957	ISYNA1	inositol-3-phosphate synthase 1	51477	19	n/a	n/a	1.98e-01	1.854
279952409	ENSG00000240898	0	RP11-48B14.1	RP11-48B14.1	0	17	n/a	n/a	1.98e-01	1.698
279829355	ENSG00000229137	0	RP11-101P17.11	RP11-101P17.11	0	13	n/a	n/a	1.98e-01	1.202
1087926	ENSG00000068793	22946	CYFIP1	cytoplasmic FMR1 interacting protein 1	23191	15	n/a	n/a	1.98e-01	1.472
1090893	ENSG00000112078	85865	KCTD20	potassium channel tetramerisation domain containing 20	222658	6	n/a	n/a	1.98e-01	1.890
279936247	ENSG00000238917	0	SNORD10	small nucleolar RNA, C/D box 10	0	17	n/a	n/a	1.98e-01	2.261
1104635	ENSG00000198542	9223	ITGBL1	integrin, beta-like 1 (with EGF-like repeat domains)	9358	13	n/a	n/a	1.99e-01	2.298
1102633	ENSG00000184634	9824	MED12	mediator complex subunit 12	9968	X	n/a	n/a	1.99e-01	2.295
279745688	ENSG00000217027	0	RP1-83M4.2	RP1-83M4.2	0	6	n/a	n/a	1.99e-01	2.655
1108379	ENSG00000234851	0	RP11-3P17.3	RP11-3P17.3	0	3	n/a	n/a	1.99e-01	1.896
280040945	ENSG00000251594	0	RP11-728F11.1	RP11-728F11.1	0	11	n/a	n/a	1.99e-01	1.262
280128329	ENSG00000259173	0	RP11-30K9.7	RP11-30K9.7	0	15	n/a	n/a	1.99e-01	1.324
1101777	ENSG00000180712	180638	RP11-290F5.2	RP11-290F5.2	728175	4	n/a	n/a	1.99e-01	1.047
1089551	ENSG00000102384	2475	CENPI	centromere protein I	2491	X	n/a	n/a	1.99e-01	1.235
1090696	ENSG00000110700	6174	RPS13	ribosomal protein S13	6207	11	n/a	n/a	1.99e-01	2.264
1095357	ENSG00000143554	10842	SLC27A3	solute carrier family 27 (fatty acid transporter), member 3	11000	1	n/a	n/a	1.99e-01	2.484
1093766	ENSG00000134222	58918	PSRC1	proline/serine-rich coiled-coil 1	84722	1	n/a	n/a	1.99e-01	2.990
1087157	ENSG00000011304	5693	PTBP1	polypyrimidine tract binding protein 1	5725	19	n/a	n/a	1.99e-01	2.915
1104470	ENSG00000198001	30617	IRAK4	interleukin-1 receptor-associated kinase 4	51135	12	n/a	n/a	1.99e-01	1.537
279723439	ENSG00000213621	0	RPSAP54	ribosomal protein SA pseudogene 54	0	13	n/a	n/a	1.99e-01	1.274
1103666	ENSG00000188846	8925	RPL14	ribosomal protein L14	9045	3	n/a	n/a	1.99e-01	2.295
279782982	ENSG00000224992	0	RP11-295G24.5	RP11-295G24.5	0	9	n/a	n/a	1.99e-01	1.390
1089142	ENSG00000100316	6090	RPL3	ribosomal protein L3	6122	22	n/a	n/a	1.99e-01	2.151
1089816	ENSG00000104518	55595	GSDMD	gasdermin D	79792	8	n/a	n/a	1.99e-01	2.160
279845231	ENSG00000230550	0	RP11-74C13.3	RP11-74C13.3	0	1	n/a	n/a	1.99e-01	1.269
280136385	ENSG00000259641	0	RP11-279F6.3	RP11-279F6.3	0	15	n/a	n/a	1.99e-01	1.030
279799765	ENSG00000226458	0	RP11-417O11.6	RP11-417O11.6	0	10	n/a	n/a	1.99e-01	1.249
1097158	ENSG00000158423	81417	RIBC1	RIB43A domain with coiled-coils 1	158787	X	n/a	n/a	1.99e-01	1.340
1086902	ENSG00000003402	8760	CFLAR	CASP8 and FADD-like apoptosis regulator	8837	2	n/a	n/a	1.99e-01	1.667
279940846	ENSG00000239528	0	CTB-118N6.1	CTB-118N6.1	0	5	n/a	n/a	1.99e-01	1.436
1087453	ENSG00000042286	59073	AIFM2	apoptosis-inducing factor, mitochondrion-associated, 2	84883	10	n/a	n/a	2.00e-01	1.142
1101959	ENSG00000181781	94311	ODF3L2	outer dense fiber of sperm tails 3-like 2	284451	19	n/a	n/a	2.00e-01	1.219
279865535	ENSG00000232368	0	FTLP2	ferritin, light polypeptide pseudogene 2	0	X	n/a	n/a	2.00e-01	3.329
279918855	ENSG00000237176	0	RP11-813P10.2	RP11-813P10.2	0	12	n/a	n/a	2.00e-01	1.597
280109580	ENSG00000257878	0	RP11-256L6.3	RP11-256L6.3	0	12	n/a	n/a	2.00e-01	1.409
1088032	ENSG00000071564	6889	TCF3	transcription factor 3 (E2A immunoglobulin enhancer binding factors E12/E47)	6929	19	n/a	n/a	2.00e-01	2.859
1105203	ENSG00000204584	0	RP11-304F15.3	RP11-304F15.3	0	17	n/a	n/a	2.00e-01	1.311
1105887	ENSG00000213654	40583	GPSM3	G-protein signaling modulator 3	63940	6	n/a	n/a	2.00e-01	2.371
279870676	ENSG00000232801	0	RP11-77G22.3	RP11-77G22.3	0	X	n/a	n/a	2.00e-01	1.652
279934549	ENSG00000238650	0	SNORD54	small nucleolar RNA, C/D box 54	0	8	n/a	n/a	2.00e-01	2.512
1094841	ENSG00000140067	59840	FAM181A	family with sequence similarity 181, member A	90050	14	n/a	n/a	2.00e-01	1.702
279722950	ENSG00000213553	0	RPLP0P6	ribosomal protein, large, P0 pseudogene 6	0	2	n/a	n/a	2.00e-01	3.022
280023163	ENSG00000250208	133336	RP11-143E21.7	RP11-143E21.7	440119	12	n/a	n/a	2.00e-01	1.537
279915846	ENSG00000236900	0	TIMM9P1	translocase of inner mitochondrial membrane 9 homolog (yeast) pseudogene 1	0	10	n/a	n/a	2.00e-01	1.309
1104162	ENSG00000197070	60211	ARRDC1	arrestin domain containing 1	92714	9	n/a	n/a	2.00e-01	1.798
279898994	ENSG00000235298	0	RP11-575L7.8	RP11-575L7.8	0	9	n/a	n/a	2.00e-01	2.452
1103988	ENSG00000196565	3031	HBG2	hemoglobin, gamma G	3048	11	n/a	n/a	2.00e-01	324.362
280128300	ENSG00000259171	0	AL163636.6	AL163636.6	0	14	n/a	n/a	2.00e-01	3.951
1100596	ENSG00000174059	942	CD34	CD34 molecule	947	1	n/a	n/a	2.00e-01	2.636
279800154	ENSG00000226497	0	RP11-406O16.1	RP11-406O16.1	0	6	n/a	n/a	2.00e-01	1.192
1089582	ENSG00000102760	28720	C13orf15	chromosome 13 open reading frame 15	28984	13	n/a	n/a	2.00e-01	3.943
1108991	ENSG00000241484	142313	ARHGAP8	Rho GTPase activating protein 8	553158	22	n/a	n/a	2.00e-01	1.341
1089368	ENSG00000101276	76657	C20orf54	chromosome 20 open reading frame 54	113278	20	n/a	n/a	2.00e-01	2.565
1091261	ENSG00000115109	36942	EPB41L5	erythrocyte membrane protein band 4.1 like 5	57669	2	n/a	n/a	2.00e-01	1.710
279836719	ENSG00000229815	0	CCNB1IP1P1	cyclin B1 interacting protein 1 pseudogene 1	0	1	n/a	n/a	2.00e-01	1.600
1104159	ENSG00000197062	0	RP5-874C20.3	RP5-874C20.3	0	6	n/a	n/a	2.00e-01	1.817
279957610	ENSG00000241520	0	AC098820.4	AC098820.4	0	2	n/a	n/a	2.00e-01	1.164
279804835	ENSG00000226913	1016353	BSN-AS2	BSN antisense RNA 2 (non-protein coding)	100132677	3	n/a	n/a	2.00e-01	1.239
1088800	ENSG00000091181	3543	IL5RA	interleukin 5 receptor, alpha	3568	3	n/a	n/a	2.00e-01	1.039
279916227	ENSG00000236942	0	RP11-6B6.3	RP11-6B6.3	0	1	n/a	n/a	2.00e-01	1.822
279659506	ENSG00000200016	1013093	SNORD76	small nucleolar RNA, C/D box 76	692196	1	n/a	n/a	2.01e-01	2.634
280109960	ENSG00000257918	0	RP11-482D24.3	RP11-482D24.3	0	12	n/a	n/a	2.01e-01	2.482
1104888	ENSG00000203706	165215	C1orf133	chromosome 1 open reading frame 133	574036	1	n/a	n/a	2.01e-01	1.767
279748706	ENSG00000219146	0	RP11-134L4.1	RP11-134L4.1	0	6	n/a	n/a	2.01e-01	1.875
1092353	ENSG00000124091	80039	GCNT7	glucosaminyl (N-acetyl) transferase family member 7	140687	20	n/a	n/a	2.01e-01	1.035
1098800	ENSG00000166398	9566	KIAA0355	KIAA0355	9710	19	n/a	n/a	2.01e-01	2.028
279750201	ENSG00000220105	0	RP11-307I14.2	RP11-307I14.2	0	9	n/a	n/a	2.01e-01	2.871
1091093	ENSG00000113555	30775	PCDH12	protocadherin 12	51294	5	n/a	n/a	2.01e-01	1.569
1104539	ENSG00000198185	35002	ZNF334	zinc finger protein 334	55713	20	n/a	n/a	2.01e-01	2.160
1094889	ENSG00000140450	60120	ARRDC4	arrestin domain containing 4	91947	15	n/a	n/a	2.01e-01	1.679
1106037	ENSG00000214274	280	ANG	angiogenin, ribonuclease, RNase A family, 5	283	14	n/a	n/a	2.01e-01	3.382
280034611	ENSG00000251136	0	RP11-37B2.1	RP11-37B2.1	0	8	n/a	n/a	2.01e-01	1.302
1105861	ENSG00000213433	0	RP11-54C4.1	RP11-54C4.1	0	5	n/a	n/a	2.01e-01	1.883
1104630	ENSG00000198521	7551	ZNF43	zinc finger protein 43	7594	19	n/a	n/a	2.01e-01	1.668
279787245	ENSG00000225400	0	RP11-1114A5.5	RP11-1114A5.5	0	X	n/a	n/a	2.01e-01	1.676
1108241	ENSG00000233927	6201	RPS28	ribosomal protein S28	6234	19	n/a	n/a	2.01e-01	2.524
1108939	ENSG00000240344	33233	PPIL3	peptidylprolyl isomerase (cyclophilin)-like 3	53938	2	n/a	n/a	2.01e-01	1.415
279816676	ENSG00000227985	0	RP11-335G20.5	RP11-335G20.5	0	1	n/a	n/a	2.01e-01	1.523
1102344	ENSG00000183476	159183	SH2D7	SH2 domain containing 7	646892	15	n/a	n/a	2.01e-01	1.399
1095560	ENSG00000144847	81063	IGSF11	immunoglobulin superfamily, member 11	152404	3	n/a	n/a	2.01e-01	2.071
1089517	ENSG00000102125	6861	TAZ	tafazzin	6901	X	n/a	n/a	2.01e-01	2.115
280033910	ENSG00000251062	0	CTD-2218G20.1	CTD-2218G20.1	0	5	n/a	n/a	2.01e-01	1.353
1097655	ENSG00000162298	58648	SYVN1	synovial apoptosis inhibitor 1, synoviolin	84447	11	n/a	n/a	2.02e-01	1.739
279904439	ENSG00000235831	157123703	AC018816.4	AC018816.4	100507582	3	n/a	n/a	2.02e-01	1.307
279666520	ENSG00000202058	0	7SK	7SK RNA	0	22	n/a	n/a	2.02e-01	1.443
279981698	ENSG00000244060	0	RPS2P41	ribosomal protein S2 pseudogene 41	0	12	n/a	n/a	2.02e-01	1.139
1088270	ENSG00000077713	83741	SLC25A43	solute carrier family 25, member 43	203427	X	n/a	n/a	2.02e-01	1.662
279746160	ENSG00000217239	0	RP1-182O16.1	RP1-182O16.1	0	6	n/a	n/a	2.02e-01	4.771
1101106	ENSG00000176842	10119	IRX5	iroquois homeobox 5	10265	16	n/a	n/a	2.02e-01	1.840
1097606	ENSG00000161929	122924	C17orf87	chromosome 17 open reading frame 87	388325	17	n/a	n/a	2.02e-01	1.381
280126422	ENSG00000259065	0	RP5-1021I20.1	RP5-1021I20.1	0	14	n/a	n/a	2.02e-01	3.818
1101928	ENSG00000181588	124878	MEX3D	mex-3 homolog D (C. elegans)	399664	19	n/a	n/a	2.02e-01	1.985
1104745	ENSG00000198799	9716	LRIG2	leucine-rich repeats and immunoglobulin-like domains 2	9860	1	n/a	n/a	2.02e-01	1.373
1093045	ENSG00000129353	36429	SLC44A2	solute carrier family 44, member 2	57153	19	n/a	n/a	2.02e-01	3.259
1091263	ENSG00000115128	31119	AC008073.5	Pre-mRNA branch site protein p14	51639	2	n/a	n/a	2.02e-01	1.544
1102129	ENSG00000182557	83638	SPNS3	spinster homolog 3 (Drosophila)	201305	17	n/a	n/a	2.02e-01	2.105
1099091	ENSG00000167604	58998	NFKBID	nuclear factor of kappa light polypeptide gene enhancer in B-cells inhibitor, delta	84807	19	n/a	n/a	2.02e-01	1.958
279989787	ENSG00000245372	0	AC078799.1	AC078799.1	0	3	n/a	n/a	2.02e-01	1.526
279776349	ENSG00000224419	0	KRT18P27	keratin 18 pseudogene 27	0	13	n/a	n/a	2.02e-01	1.131
1106213	ENSG00000214921	0	AC003102.1	AC003102.1	0	17	n/a	n/a	2.02e-01	12.766
279985879	ENSG00000244491	0	RP3-508I15.18	RP3-508I15.18	0	22	n/a	n/a	2.02e-01	2.305
280089420	ENSG00000255710	0	RP11-667M19.9	RP11-667M19.9	0	11	n/a	n/a	2.02e-01	1.231
280023829	ENSG00000250254	10586	PTTG2	pituitary tumor-transforming 2	10744	4	n/a	n/a	2.02e-01	2.154
1100625	ENSG00000174226	81741	SNX31	sorting nexin 31	169166	8	n/a	n/a	2.02e-01	1.218
1104340	ENSG00000197622	36161	CDC42SE1	CDC42 small effector 1	56882	1	n/a	n/a	2.02e-01	1.302
1105176	ENSG00000204524	124073	ZNF805	zinc finger protein 805	390980	19	n/a	n/a	2.02e-01	1.475
280121986	ENSG00000258809	0	CTD-2555O16.1	CTD-2555O16.1	0	14	n/a	n/a	2.03e-01	1.163
279979782	ENSG00000243871	0	AC018924.1	AC018924.1	0	15	n/a	n/a	2.03e-01	1.397
279840524	ENSG00000230149	0	RP3-508I15.19	RP3-508I15.19	0	22	n/a	n/a	2.03e-01	2.260
280131562	ENSG00000259357	0	RP11-316M1.12	RP11-316M1.12	0	1	n/a	n/a	2.03e-01	1.633
279948360	ENSG00000240418	0	CTD-2013N17.1	CTD-2013N17.1	0	19	n/a	n/a	2.03e-01	1.140
1100620	ENSG00000174194	182304	AGAP8	ArfGAP with GTPase domain, ankyrin repeat and PH domain 8	728404	10	n/a	n/a	2.03e-01	1.275
1092203	ENSG00000122694	81030	GLIPR2	GLI pathogenesis-related 2	152007	9	n/a	n/a	2.03e-01	2.283
279809750	ENSG00000227325	0	AC021106.1	AC021106.1	0	4	n/a	n/a	2.03e-01	2.238
1099149	ENSG00000167766	35058	ZNF83	zinc finger protein 83	55769	19	n/a	n/a	2.03e-01	3.333
279797508	ENSG00000226261	0	AC064836.3	AC064836.3	0	2	n/a	n/a	2.03e-01	1.547
280024157	ENSG00000250280	0	RP11-305O6.3	RP11-305O6.3	0	12	n/a	n/a	2.03e-01	1.029
279851035	ENSG00000231096	0	AC015726.1	AC015726.1	0	17	n/a	n/a	2.03e-01	1.451
1100027	ENSG00000171456	82226	ASXL1	additional sex combs like 1 (Drosophila)	171023	20	n/a	n/a	2.03e-01	1.616
1101752	ENSG00000180537	85783	RNF182	ring finger protein 182	221687	6	n/a	n/a	2.03e-01	1.454
279742508	ENSG00000215819	0	KRT18P12	keratin 18 pseudogene 12	0	1	n/a	n/a	2.03e-01	1.090
1099879	ENSG00000170866	10868	LILRA3	leukocyte immunoglobulin-like receptor, subfamily A (without TM domain), member 3	11026	19	n/a	n/a	2.03e-01	1.078
279668370	ENSG00000203281	0	AL590489.1	AL590489.1	0	6	n/a	n/a	2.03e-01	1.308
1105023	ENSG00000204138	41822	PHACTR4	phosphatase and actin regulator 4	65979	1	n/a	n/a	2.03e-01	1.955
1098364	ENSG00000164683	23217	HEY1	hairy/enhancer-of-split related with YRPW motif 1	23462	8	n/a	n/a	2.03e-01	1.631
1101921	ENSG00000181523	6412	SGSH	N-sulfoglucosamine sulfohydrolase	6448	17	n/a	n/a	2.03e-01	1.679
1087014	ENSG00000006652	3455	IFRD1	interferon-related developmental regulator 1	3475	7	n/a	n/a	2.03e-01	1.457
1101307	ENSG00000177853	0	ZNF518A	zinc finger protein 518A	0	10	n/a	n/a	2.03e-01	1.510
1089921	ENSG00000105131	55655	EPHX3	epoxide hydrolase 3	79852	19	n/a	n/a	2.03e-01	1.215
1087080	ENSG00000008323	34489	PLEKHG6	pleckstrin homology domain containing, family G (with RhoGef domain) member 6	55200	12	n/a	n/a	2.03e-01	1.041
1099822	ENSG00000170581	6733	STAT2	signal transducer and activator of transcription 2, 113kDa	6773	12	n/a	n/a	2.03e-01	1.641
1098112	ENSG00000163874	55950	ZC3H12A	zinc finger CCCH-type containing 12A	80149	1	n/a	n/a	2.03e-01	1.385
280017981	ENSG00000249808	0	CTD-2029E14.1	CTD-2029E14.1	0	5	n/a	n/a	2.03e-01	1.329
1092761	ENSG00000126785	36655	RHOJ	ras homolog gene family, member J	57381	14	n/a	n/a	2.03e-01	2.027
279968042	ENSG00000242634	0	RP11-342M21.1	RP11-342M21.1	0	15	n/a	n/a	2.03e-01	1.161
279987166	ENSG00000244627	0	RP3-449O17.1	RP3-449O17.1	0	22	n/a	n/a	2.03e-01	2.047
1093997	ENSG00000135452	6268	TSPAN31	tetraspanin 31	6302	12	n/a	n/a	2.03e-01	1.836
279790796	ENSG00000225704	0	RP4-798A17.5	RP4-798A17.5	0	1	n/a	n/a	2.03e-01	1.282
1091569	ENSG00000117133	55936	RPF1	ribosome production factor 1 homolog (S. cerevisiae)	80135	1	n/a	n/a	2.03e-01	1.300
280115479	ENSG00000258430	0	RP11-982M15.2	RP11-982M15.2	0	14	n/a	n/a	2.03e-01	1.852
1095154	ENSG00000142327	36417	RNPEPL1	arginyl aminopeptidase (aminopeptidase B)-like 1	57140	2	n/a	n/a	2.03e-01	1.820
1095369	ENSG00000143622	5984	RIT1	Ras-like without CAAX 1	6016	1	n/a	n/a	2.03e-01	1.796
279917274	ENSG00000237015	0	CTA-984G1.5	CTA-984G1.5	0	22	n/a	n/a	2.03e-01	1.541
1102118	ENSG00000182511	2227	FES	feline sarcoma oncogene	2242	15	n/a	n/a	2.03e-01	2.332
1102773	ENSG00000185168	0	LINC00482	long intergenic non-protein coding RNA 482	0	17	n/a	n/a	2.03e-01	1.217
279766427	ENSG00000223640	0	RP11-734K21.1	RP11-734K21.1	0	2	n/a	n/a	2.03e-01	2.886
280024667	ENSG00000250318	0	CTA-963H5.5	CTA-963H5.5	0	22	n/a	n/a	2.03e-01	2.096
279921694	ENSG00000237411	0	AC003043.2	AC003043.2	0	17	n/a	n/a	2.03e-01	2.197
1100134	ENSG00000171863	6168	RPS7	ribosomal protein S7	6201	2	n/a	n/a	2.03e-01	2.571
279829856	ENSG00000229180	0	GS1-124K5.11	GS1-124K5.11	0	7	n/a	n/a	2.03e-01	1.425
280117703	ENSG00000258561	0	RP11-72M17.1	RP11-72M17.1	0	14	n/a	n/a	2.03e-01	1.050
279724663	ENSG00000213763	0	CTD-2309M13.1	CTD-2309M13.1	0	5	n/a	n/a	2.03e-01	2.121
1089785	ENSG00000104325	1654	DECR1	2,4-dienoyl CoA reductase 1, mitochondrial	1666	8	n/a	n/a	2.03e-01	1.715
1104173	ENSG00000197119	78939	SLC25A29	solute carrier family 25, member 29	123096	14	n/a	n/a	2.03e-01	2.814
279884441	ENSG00000234009	0	AL049757.3	AL049757.3	0	22	n/a	n/a	2.03e-01	2.622
279842855	ENSG00000230356	0	AC005174.2	AC005174.2	0	7	n/a	n/a	2.03e-01	1.431
1091929	ENSG00000120262	55930	C6orf97	chromosome 6 open reading frame 97	80129	6	n/a	n/a	2.03e-01	1.210
280124601	ENSG00000258957	0	RP11-363J20.1	RP11-363J20.1	0	14	n/a	n/a	2.03e-01	1.199
279751098	ENSG00000220848	0	RPS18P9	ribosomal protein S18 pseudogene 9	0	6	n/a	n/a	2.03e-01	2.163
280033450	ENSG00000251023	0	RP11-549J18.1	RP11-549J18.1	0	5	n/a	n/a	2.03e-01	1.138
1097411	ENSG00000160293	7367	VAV2	vav 2 guanine nucleotide exchange factor	7410	9	n/a	n/a	2.03e-01	1.876
280055113	ENSG00000253320	157122627	KB-1507C5.2	KB-1507C5.2	100506753	8	n/a	n/a	2.03e-01	1.347
1093337	ENSG00000131269	19	ABCB7	ATP-binding cassette, sub-family B (MDR/TAP), member 7	22	X	n/a	n/a	2.03e-01	1.632
279974660	ENSG00000243403	0	RP11-330L19.1	RP11-330L19.1	0	15	n/a	n/a	2.03e-01	1.226
279931785	ENSG00000238251	0	RP11-172F4.2	RP11-172F4.2	0	9	n/a	n/a	2.03e-01	1.617
1094994	ENSG00000141101	28723	NOB1	NIN1/RPN12 binding protein 1 homolog (S. cerevisiae)	28987	16	n/a	n/a	2.03e-01	1.373
1102892	ENSG00000185681	90232	MORN5	MORN repeat containing 5	254956	9	n/a	n/a	2.03e-01	1.367
1095900	ENSG00000147443	8926	DOK2	docking protein 2, 56kDa	9046	8	n/a	n/a	2.03e-01	1.284
1107880	ENSG00000231672	0	DIRC3	disrupted in renal carcinoma 3	0	2	n/a	n/a	2.03e-01	1.103
1086869	ENSG00000000938	2253	FGR	Gardner-Rasheed feline sarcoma viral (v-fgr) oncogene homolog	2268	1	n/a	n/a	2.04e-01	2.048
1101378	ENSG00000178226	80535	PRSS36	protease, serine, 36	146547	16	n/a	n/a	2.04e-01	1.471
279857309	ENSG00000231646	0	AC008174.3	AC008174.3	0	2	n/a	n/a	2.04e-01	1.102
279995163	ENSG00000247270	0	AC132186.2	CDNA FLJ27243 fis, clone SYN08134Uncharacterized protein	0	16	n/a	n/a	2.04e-01	1.081
1091500	ENSG00000116701	4662	NCF2	neutrophil cytosolic factor 2	4688	1	n/a	n/a	2.04e-01	1.490
279824909	ENSG00000228719	0	RP5-1119A7.14	RP5-1119A7.14	0	22	n/a	n/a	2.04e-01	1.110
1092753	ENSG00000126756	8351	UXT	ubiquitously-expressed transcript	8409	X	n/a	n/a	2.04e-01	1.924
1106585	ENSG00000222019	1015047	AC133919.6	Uncharacterized proteincDNA FLJ52651	100130015	16	n/a	n/a	2.04e-01	1.520
1091303	ENSG00000115307	547	AUP1	ancient ubiquitous protein 1	550	2	n/a	n/a	2.04e-01	1.471
1094398	ENSG00000137497	4895	NUMA1	nuclear mitotic apparatus protein 1	4926	11	n/a	n/a	2.04e-01	2.384
1095191	ENSG00000142627	1956	EPHA2	EPH receptor A2	1969	1	n/a	n/a	2.04e-01	1.742
280108886	ENSG00000257808	0	RP11-1136G11.8	RP11-1136G11.8	0	12	n/a	n/a	2.04e-01	2.440
1106542	ENSG00000221923	125242	ZNF880	zinc finger protein 880	400713	19	n/a	n/a	2.04e-01	1.471
279864557	ENSG00000232273	0	FTH1P1	ferritin, heavy polypeptide 1 pseudogene	0	1	n/a	n/a	2.04e-01	2.147
279670386	ENSG00000203630	0	AL136531.1	AL136531.1	0	20	n/a	n/a	2.04e-01	1.072
279716816	ENSG00000212443	0	SNORA53	small nucleolar RNA, H/ACA box 53	0	12	n/a	n/a	2.04e-01	1.899
1095219	ENSG00000142871	3471	CYR61	cysteine-rich, angiogenic inducer, 61	3491	1	n/a	n/a	2.04e-01	19.391
279868280	ENSG00000232611	0	RP11-1114A5.4	RP11-1114A5.4	0	X	n/a	n/a	2.04e-01	1.948
1099110	ENSG00000167646	110465	C19orf51	chromosome 19 open reading frame 51	352909	19	n/a	n/a	2.04e-01	1.291
1095504	ENSG00000144524	41283	COPS7B	COP9 constitutive photomorphogenic homolog subunit 7B (Arabidopsis)	64708	2	n/a	n/a	2.04e-01	1.161
279992625	ENSG00000246273	93842	RP11-540A21.3	RP11-540A21.3	283104	11	n/a	n/a	2.04e-01	1.475
1098827	ENSG00000166482	4214	MFAP4	microfibrillar-associated protein 4	4239	17	n/a	n/a	2.04e-01	4.495
280057777	ENSG00000253518	0	CTD-2031P19.4	CTD-2031P19.4	0	5	n/a	n/a	2.04e-01	4.035
279490694	ENSG00000178803	152920	C22orf45	chromosome 22 open reading frame 45	646023	22	n/a	n/a	2.04e-01	1.696
1094799	ENSG00000139734	57306	DIAPH3	diaphanous homolog 3 (Drosophila)	81624	13	n/a	n/a	2.04e-01	1.408
1092681	ENSG00000125991	31094	ERGIC3	ERGIC and golgi 3	51614	20	n/a	n/a	2.05e-01	1.660
280137930	ENSG00000259736	0	RP11-387D10.2	RP11-387D10.2	0	15	n/a	n/a	2.05e-01	1.560
280033373	ENSG00000251015	0	SLC25A30-AS1	SLC25A30 antisense RNA 1 (non-protein coding)	0	13	n/a	n/a	2.05e-01	1.195
279810648	ENSG00000227410	0	RP11-265B8.4	RP11-265B8.4	0	9	n/a	n/a	2.05e-01	1.102
1096939	ENSG00000156508	1902	EEF1A1	eukaryotic translation elongation factor 1 alpha 1	1915	6	n/a	n/a	2.05e-01	3.022
279760546	ENSG00000222611	0	AL355388.1	AL355388.1	0	1	n/a	n/a	2.05e-01	3.818
279991129	ENSG00000245812	0	RP11-175K6.1	RP11-175K6.1	0	5	n/a	n/a	2.05e-01	1.518
1103589	ENSG00000188596	0	C12orf63	chromosome 12 open reading frame 63	0	12	n/a	n/a	2.05e-01	1.081
1098464	ENSG00000165071	79711	TMEM71	transmembrane protein 71	137835	8	n/a	n/a	2.05e-01	1.546
279468137	ENSG00000175741	0	RWDD4P2	RWD domain containing 4 pseudogene 2	0	7	n/a	n/a	2.05e-01	1.539
280088207	ENSG00000255571	0	CTD-2335A18.1	CTD-2335A18.1	0	15	n/a	n/a	2.05e-01	1.533
1101294	ENSG00000177728	9628	KIAA0195	KIAA0195	9772	17	n/a	n/a	2.05e-01	1.738
280069737	ENSG00000254363	0	CTB-131B5.5	CTB-131B5.5	0	5	n/a	n/a	2.05e-01	1.116
279992244	ENSG00000246147	0	AL109616.1	AL109616.1	0	21	n/a	n/a	2.06e-01	1.063
279996811	ENSG00000247912	0	AC107377.1	AC107377.1	0	17	n/a	n/a	2.06e-01	1.247
280007131	ENSG00000248880	0	RP11-219G10.2	RP11-219G10.2	0	4	n/a	n/a	2.06e-01	1.300
1092377	ENSG00000124181	5303	PLCG1	phospholipase C, gamma 1	5335	20	n/a	n/a	2.06e-01	2.146
279826704	ENSG00000228887	0	AC022098.2	AC022098.2	0	19	n/a	n/a	2.06e-01	2.298
279995114	ENSG00000247228	0	AC009060.1	AC009060.1	0	16	n/a	n/a	2.06e-01	1.793
279745280	ENSG00000216863	94681	LY86-AS1	LY86 antisense RNA 1 (non-protein coding)	285780	6	n/a	n/a	2.06e-01	1.020
1106815	ENSG00000224689	170601	ZNF812	zinc finger protein 812	729648	19	n/a	n/a	2.06e-01	1.040
1098863	ENSG00000166669	1002775	ATF7IP2	activating transcription factor 7 interacting protein 2	100287628	16	n/a	n/a	2.06e-01	1.223
1103706	ENSG00000189013	3780	KIR2DL4	killer cell immunoglobulin-like receptor, two domains, long cytoplasmic tail, 4	3805	19	n/a	n/a	2.06e-01	1.027
1089635	ENSG00000103044	3021	HAS3	hyaluronan synthase 3	3038	16	n/a	n/a	2.06e-01	1.396
1098340	ENSG00000164597	10319	COG5	component of oligomeric golgi complex 5	10466	7	n/a	n/a	2.06e-01	1.470
280133771	ENSG00000259484	80464	RP11-323F24.1	RP11-323F24.1	145783	15	n/a	n/a	2.06e-01	1.176
279490190	ENSG00000178723	0	GLULP4	glutamate-ammonia ligase (glutamine synthetase) pseudogene 4	0	9	n/a	n/a	2.06e-01	1.907
1105897	ENSG00000213722	23318	DDAH2	dimethylarginine dimethylaminohydrolase 2	23564	6	n/a	n/a	2.06e-01	3.196
1107800	ENSG00000231167	0	YBX1P2	Y box binding protein 1 pseudogene 2	0	7	n/a	n/a	2.06e-01	1.822
[truncated: 1 more rows]
