# Supplementary material for: Identification of the Molecular Events Involved in the Development of Prefrontal Cortex Through the Analysis of RNA-Seq Data From BrainSpan
Source: ASN Neuro. 2019 Jun 18;11:1759091419854627. doi: 10.1177/1759091419854627 (PMC6582306; doi:10.1177/1759091419854627)
Supplement: Supplemental Material6 - Supplemental material for Identification of the Molecular Events Involved in the Development of Prefrontal Cortex Through the Analysis of RNA-Seq Data From BrainSpan [file Supplemental_Material6.zip › CBC/6/Expression.csv]

279932098	1.6490	0.2974	0.2965	1.6487	1.7358	0.3129	0.1528
1093981	2.0369	0.1624	0.0841	2.1063	2.2008	0.1968	0.4049
279839618	0.3379	0.0000	0.0000	0.3901	0.3472	0.0000	0.0747
279722555	0.4264	0.1879	0.1091	0.4674	0.4821	0.1560	0.1351
1087056	2.7081	0.6119	0.4403	2.3257	2.6760	0.9071	1.1236
279856382	2.2993	1.0653	1.2949	2.5344	2.3119	1.2425	1.5225
1100109	3.3643	2.5224	2.6939	3.3639	3.5249	2.6456	2.6869
279940977	0.5180	0.0000	0.0000	0.5662	0.6264	0.0000	0.1678
1095261	0.7377	0.0604	0.1008	0.7687	0.6433	0.2752	0.1381
280040495	0.9760	0.1203	0.0000	0.9682	0.8571	0.2798	0.0000
1088781	2.6957	0.7084	0.5840	2.6176	3.0130	0.8936	1.3591
1108794	0.5653	0.0420	0.0179	0.5129	0.5585	0.0174	0.0445
280061459	2.0166	0.0000	0.0000	2.2548	1.9627	0.2116	0.6603
1097906	0.9218	0.1529	0.1337	0.7949	0.9120	0.3217	0.1799
279740470	0.1659	0.0000	0.0336	0.1921	0.1993	0.0387	0.0660
1102728	3.4141	0.4937	0.5832	2.8841	3.0914	0.9224	0.9145
279863206	1.3561	0.8556	0.9365	1.2993	1.2989	0.9414	1.0171
279709190	2.2343	0.8271	0.0000	2.5409	2.6859	0.5133	0.4673
1087950	1.3701	0.4688	0.2329	1.6132	1.5048	0.6264	0.4552
1102369	3.3219	1.6327	1.5115	3.6527	3.3349	1.9837	1.9571
279822697	1.5493	0.2866	0.3878	1.4921	1.5167	0.5376	0.4858
280025770	1.8214	0.4401	0.6051	1.5061	1.6106	0.3361	0.7002
1100641	1.0998	0.4162	0.3977	0.9897	0.9257	0.1655	0.4120
1095135	3.5972	1.5783	1.5691	3.2625	3.3167	1.7732	1.7822
280094268	4.6726	3.5919	3.2126	4.5430	4.8283	3.2737	3.1285
1094123	1.8140	0.6795	0.5894	1.9079	1.7876	0.9083	0.9337
1096806	2.6567	1.2596	0.9922	2.4299	2.6405	1.3932	1.3992
280129084	1.5208	0.2367	0.1509	1.7369	1.7757	0.2425	0.3411
1100883	1.5059	0.1069	0.0809	1.3810	1.3752	0.3842	0.3091
280109182	0.8005	0.3846	0.4102	0.8384	0.8750	0.3286	0.5198
1106927	0.4839	0.0597	0.0997	0.4313	0.4734	0.1873	0.0424
279596568	7.4455	4.9558	5.2838	7.1467	6.8791	5.7501	4.9757
1100551	1.7710	1.3403	1.2231	1.8510	1.6839	1.1816	1.0694
279725079	0.2810	0.0813	0.0000	0.2135	0.2393	0.0000	0.0000
1095670	0.4852	0.1899	0.2622	0.5563	0.5240	0.2759	0.3184
279759699	1.1416	0.0000	0.0000	1.1971	0.9099	0.1985	0.3429
1101476	6.2912	2.9954	2.4437	5.6040	5.3636	3.4044	2.2696
279952177	1.6983	0.4472	0.4959	1.7527	1.5280	0.4829	0.5974
1091937	2.5797	0.7304	0.7315	2.2759	2.3614	1.2172	1.2664
1104479	0.0642	0.0000	0.0000	0.0712	0.0659	0.0218	0.0000
1087586	0.7253	0.3034	0.1535	0.6324	0.6205	0.3412	0.2999
1087725	0.6091	0.1947	0.0200	0.7916	0.6914	0.1421	0.2241
1091013	3.2386	2.3301	2.0176	2.9836	3.0103	2.3246	1.8979
1100492	1.5796	0.1972	0.0695	1.4390	1.2802	0.2682	0.2427
1093147	0.9825	0.3118	0.1905	0.8178	0.8524	0.2411	0.2036
280138427	1.1394	0.4812	0.1465	1.1451	0.9347	0.1604	0.0000
1095248	1.4106	0.3009	0.1421	1.1100	1.3381	0.5828	0.4764
1099888	4.7105	0.9197	1.0477	5.1235	4.9749	1.8334	2.2739
279725943	4.8589	2.3074	1.5809	5.1525	4.9637	2.4945	2.7486
279766982	0.4670	0.0000	0.0000	0.4744	0.4731	0.1021	0.0987
1104700	2.5961	1.4769	1.0576	2.7523	2.3974	1.4638	1.6563
279883136	2.2222	1.2191	0.8670	1.9349	2.2595	1.0764	1.0424
279772882	0.8230	0.2078	0.1179	0.7242	0.9019	0.2203	0.4351
1107909	0.4797	0.0776	0.0640	0.5266	0.4321	0.2228	0.1868
1097608	2.6652	0.7228	1.1870	2.6543	2.2359	1.2745	1.2908
1096666	2.6131	0.9885	0.7621	2.6032	2.8607	1.3091	1.5012
1098107	1.9740	0.9498	0.6975	1.8818	2.1298	1.1230	1.2034
1087514	2.9496	1.3551	1.4430	2.6761	2.5444	1.9486	1.5266
279892444	0.3413	0.0510	0.0433	0.3751	0.3241	0.1611	0.1060
1092276	3.3530	0.8212	0.8331	3.2577	2.9522	1.3959	1.7466
1088769	3.1711	2.7413	2.8873	3.2703	3.3190	2.8539	2.9129
279965905	1.0851	0.5764	0.2481	1.1499	0.9740	0.5086	0.3927
1106789	1.2293	0.0000	0.0493	1.5655	1.5595	0.5691	0.3438
279778787	8.9339	6.9714	7.1465	8.9728	8.4952	7.4183	7.8333
280113985	1.5568	0.1368	0.0000	1.2484	1.5849	0.1051	0.2522
1099399	2.4421	1.5756	1.2247	2.5671	2.8474	1.8590	1.3664
280002573	1.8496	0.5559	0.4267	1.7715	1.7471	0.7997	0.9065
1093180	2.4596	2.0962	1.9240	2.7179	2.5306	1.7004	1.7981
1096192	0.7358	0.1882	0.2255	0.8351	0.8657	0.1424	0.4637
279800108	1.0257	0.5079	0.2055	0.9467	1.0282	0.4467	0.4647
1093464	0.6648	0.1001	0.2101	0.5294	0.6771	0.0827	0.1394
1099513	3.2152	1.2707	1.3349	2.8086	2.6700	1.4289	1.7915
1097665	3.0094	1.8890	1.8813	2.6903	2.8914	2.0911	2.1488
279967878	2.8452	1.5915	1.3403	3.3446	3.0302	2.0476	1.9804
279979244	7.3366	4.1527	4.7929	7.0047	6.4888	5.0141	5.0439
280107609	0.4756	0.2218	0.0584	0.5716	0.4453	0.0000	0.1419
1095733	3.5997	2.0148	2.3820	4.0623	4.1756	2.3702	2.7543
1100698	3.0046	0.9355	0.5671	2.7979	2.6820	1.5932	0.9969
279988947	1.4258	0.8428	0.8456	1.3468	1.5489	0.9545	1.1020
1091141	2.3575	0.7519	0.5473	1.8510	2.1782	1.1042	1.0367
279850964	2.0232	0.3511	0.8612	2.2183	1.9695	0.4213	0.9982
1093651	1.7399	0.9478	0.6774	1.5020	1.5541	1.1067	0.9287
1096936	0.6303	0.2799	0.1875	0.5237	0.6082	0.3653	0.3267
279815687	0.3111	0.0000	0.0000	0.2239	0.3036	0.0677	0.0000
1093449	1.1099	0.5499	0.6385	1.0379	0.9632	0.6217	0.6935
280097206	2.2372	0.6066	0.6584	1.7980	1.9879	1.2265	0.9348
279764663	4.6515	1.6039	2.0632	4.8430	4.3884	2.6142	2.9449
1102973	3.6967	1.8949	2.0879	3.5619	3.9238	2.0669	2.7930
1100624	0.1504	0.0000	0.0150	0.2053	0.1742	0.0172	0.0821
279841362	1.7929	0.8637	1.1898	1.6233	1.5846	0.9579	0.7752
1090596	1.5825	0.6871	0.4860	1.9002	2.0290	0.8585	0.9567
1100418	0.0783	0.0000	0.0000	0.0694	0.0981	0.0334	0.0189
1091169	4.1448	1.9226	2.2094	3.5248	3.6820	2.6975	2.4243
1103567	2.7377	1.0511	1.1546	2.4611	2.7503	1.3833	1.8343
279775002	0.2331	0.0000	0.0000	0.2572	0.3191	0.0773	0.0705
1087699	2.7090	1.2112	1.0295	2.6699	2.4334	1.4749	1.7535
280074078	0.4934	0.0000	0.1779	0.5123	0.6591	0.1235	0.2174
1108938	2.9792	1.3398	1.2240	2.5142	2.7758	1.7666	1.7988
1107728	2.3208	0.4955	0.0750	2.5282	2.9244	0.7731	1.3619
1104346	1.9694	1.1193	0.8603	2.0337	2.3456	1.3926	1.3080
1095794	2.9907	1.2987	1.5824	2.5325	2.8058	1.8264	1.6218
279856090	0.0885	0.0123	0.0000	0.0662	0.0927	0.0300	0.0258
1094438	0.4393	0.0557	0.0413	0.5423	0.5065	0.1529	0.2609
280063257	0.2051	0.0865	0.0373	0.2073	0.1625	0.0419	0.0911
1097642	1.3029	0.8509	0.7830	1.5808	1.4352	0.5663	0.9085
279728466	3.0464	2.2721	2.1154	3.1762	2.8775	2.3619	2.2016
1099926	0.1998	0.0000	0.0000	0.2611	0.2008	0.1096	0.0000
1103143	2.5512	1.7559	2.1356	2.5305	2.7468	1.7143	1.9685
1092597	6.8223	4.6449	4.4804	6.3887	6.1803	5.2098	5.3193
279879767	3.8985	0.9887	1.4312	3.3064	3.2755	1.2858	2.1445
1096456	2.1149	1.5353	1.5406	1.9487	2.0326	1.6499	1.6795
1100176	4.5576	3.8901	4.0530	4.8005	4.6368	4.0326	4.2726
1102846	1.2772	0.2160	0.0456	0.9465	1.1212	0.3535	0.4857
279812670	9.8094	7.1676	7.5878	9.6509	9.1592	8.3092	8.0052
1088054	2.9652	2.3729	2.2347	3.0929	3.1617	2.4231	2.6581
279989339	0.1536	0.0000	0.0111	0.1375	0.1079	0.0424	0.0092
280095878	0.5337	0.1364	0.0000	0.6421	0.5418	0.2739	0.2061
279662593	0.9407	0.3951	0.0000	0.9561	1.1605	0.0000	0.3816
1106352	6.1279	4.0323	3.8600	5.7893	5.6111	4.6832	4.6667
1103840	0.6737	0.1505	0.2742	0.5547	0.7568	0.0740	0.1583
279779637	1.4249	0.3479	0.2065	1.4646	1.2284	0.7409	0.5976
279981806	3.6658	1.3597	1.7315	4.0618	3.3978	1.9404	2.5338
279999507	0.4765	0.2529	0.1344	0.4832	0.4915	0.1006	0.1403
279746032	3.8432	1.1992	1.6435	3.1187	3.2464	2.0255	1.7096
1096656	2.0076	0.4189	0.2098	2.2345	1.7613	0.4632	0.3229
1103661	0.9120	0.2421	0.1108	1.1041	0.8153	0.3453	0.4245
279955384	0.9713	0.3906	0.0000	0.6658	0.8471	0.1732	0.0000
1105079	2.4252	1.4532	1.6920	2.2205	2.0838	1.3383	1.4693
280119465	0.6157	0.0000	0.0000	0.6743	0.6655	0.2764	0.0000
279843854	1.0700	0.7683	0.6503	1.2335	1.2115	0.6622	0.7192
279750968	2.4517	0.4724	0.4849	1.9519	2.6099	0.8001	0.9863
1099785	1.7879	0.3318	0.4918	1.7686	1.5761	0.9891	0.7853
279939216	0.3448	0.0000	0.0474	0.4222	0.3078	0.1331	0.1712
279947523	1.3416	0.1688	0.1442	1.8997	1.5404	0.3273	0.6504
279977663	2.8061	0.7845	0.5891	3.1037	3.3798	0.8969	1.9181
279919941	0.6062	0.0000	0.0000	0.5218	0.5324	0.1199	0.2588
1087386	0.4776	0.0000	0.0000	0.4251	0.3397	0.0842	0.0489
279832585	1.8391	0.2740	0.0000	2.1262	2.1796	0.5948	1.0268
280077648	1.4175	0.0000	0.3126	1.4433	1.0260	0.2265	0.5387
279884024	7.8882	4.7125	5.3851	7.9276	7.0242	5.6998	5.6457
1092292	2.5330	0.4716	0.3693	2.3446	2.7188	1.4083	0.9454
1095014	3.2050	2.1851	2.3107	3.5051	3.2828	1.7885	2.5617
1090009	0.4941	0.0489	0.0597	0.6275	0.4745	0.1346	0.0172
280011799	2.6465	0.4493	0.2562	2.4427	1.9099	0.8720	1.0443
280101964	1.1927	0.4619	0.1735	1.2813	1.3021	0.6360	0.5396
1099082	0.9019	0.4980	0.3804	0.9305	0.9943	0.6553	0.5813
279879375	0.1624	0.0499	0.0000	0.2052	0.1698	0.0375	0.0950
1098137	0.8956	0.3235	0.0557	0.8578	1.1454	0.4397	0.2952
1103722	5.2122	2.7989	2.7139	4.5114	5.3727	3.7426	3.2005
1101870	3.6579	2.1980	2.3260	3.4419	3.4746	2.7523	2.7261
1095062	4.4087	2.8619	3.0644	4.1624	4.2358	3.4521	3.4581
1096451	3.0756	1.2469	1.1440	2.7640	2.7192	1.8050	1.9299
280090081	0.6941	0.0000	0.0000	0.7243	0.5416	0.0910	0.0000
279966259	2.2016	0.7233	1.0305	2.3684	2.1840	1.2882	1.3831
1088955	1.3037	0.3298	0.3590	1.0103	1.3153	0.6404	0.4822
1104155	1.4039	0.5695	0.1620	1.4226	1.7582	0.8897	0.5253
1095798	10.0917	7.5012	7.9860	9.8662	9.3005	8.1317	8.2758
1092896	0.3458	0.0000	0.0000	0.3562	0.4229	0.0143	0.0246
1100556	2.6616	1.5544	1.8287	3.2143	2.9913	1.3903	1.6902
1094549	1.5651	0.9419	0.7801	1.3866	1.6763	1.1226	0.9299
279594526	0.6050	0.1650	0.0415	0.4523	0.6002	0.1485	0.1336
279850918	0.6382	0.3671	0.0266	0.7496	0.7242	0.2276	0.0943
279904093	1.2589	0.7069	0.0692	1.5471	1.3676	0.3713	0.6411
1096183	3.9125	2.7833	3.2098	3.7043	3.6561	2.9345	3.2458
1092052	1.7196	1.3657	1.3845	1.5697	1.6067	1.2911	1.1859
1096880	3.1676	2.7925	2.7161	3.2661	3.1675	2.9846	2.7627
279796894	8.8899	5.8289	6.3615	8.9479	7.9773	6.1968	7.1008
1105883	3.8461	2.8605	2.3488	3.4378	3.9953	2.5604	2.3463
1103032	1.9626	1.2242	1.3920	2.1473	2.0778	1.6873	1.4292
279940468	1.4364	0.7026	0.3137	1.9393	1.7647	0.9306	0.7550
280100840	1.1206	0.1957	0.2549	0.8999	1.2039	0.4043	0.3761
1088224	4.2643	2.2310	2.5401	3.6850	4.0404	2.5095	2.6159
1098115	2.7843	1.8061	1.4089	2.4464	2.8343	2.0954	1.7511
1091308	0.6536	0.2753	0.0531	0.5567	0.4673	0.2616	0.1196
1102991	1.8956	1.4372	1.2491	1.6981	1.8933	1.4571	1.1246
279949301	8.8771	5.6008	6.4442	8.5950	7.8765	6.3472	7.0237
1101225	2.0306	0.4027	0.3420	1.7745	1.8131	1.1258	0.7496
279807913	0.4043	0.0000	0.0523	0.5654	0.5798	0.0000	0.1291
279918652	0.4957	0.1007	0.0000	0.4184	0.5906	0.0257	0.0900
279974876	1.8082	0.4333	0.1360	1.6485	2.3164	0.2332	0.6834
1101221	1.0451	0.5028	0.4183	1.2421	1.1226	0.8115	0.6594
1095974	3.7612	2.8990	2.7369	4.1512	4.2320	3.1446	2.8364
1104813	4.0737	1.7456	1.6961	3.5266	3.4032	2.7645	2.1717
1096411	4.6134	2.6679	2.6857	5.0398	5.2127	3.7644	3.5568
279943471	3.2306	0.5592	1.4526	3.1746	3.1465	1.5570	1.4174
1090217	1.4554	0.4551	0.6822	1.7795	1.6752	0.9351	1.0663
279722780	0.3654	0.2377	0.1975	0.4212	0.4520	0.2292	0.1755
1098057	0.3234	0.0517	0.0724	0.2556	0.2322	0.1564	0.0546
279968317	0.6137	0.1244	0.0000	0.4821	0.7032	0.0978	0.0000
279996939	1.1181	0.4216	0.6302	1.1516	1.3933	0.6612	0.6453
279880171	0.6092	0.1756	0.4051	0.5291	0.6412	0.3147	0.2168
279892035	0.4744	0.2117	0.0000	0.3797	0.4642	0.2025	0.0783
279799758	2.4538	0.9667	1.0840	3.1631	2.6612	1.7419	1.6360
1098737	2.8102	1.8107	2.1224	2.6005	2.8710	2.0248	2.3573
279970694	4.5975	2.5531	2.7028	4.8452	3.9046	1.8158	3.1424
1087766	2.7980	1.3240	1.2881	3.0718	3.3226	2.1589	2.0250
1102501	2.0687	1.3235	1.5235	2.2262	1.9533	1.6379	1.6844
1097243	4.0295	3.5645	3.6012	4.0654	4.0568	3.6343	3.8043
1093022	4.0877	2.9937	3.1495	3.9039	3.9897	3.5559	3.1667
279763268	6.0359	2.5560	3.7953	5.8215	5.1999	3.9094	4.0870
280069462	0.9018	0.0488	0.0855	0.5965	0.8107	0.1772	0.3607
279908618	4.7972	1.2190	2.5227	4.4778	4.1025	2.1733	2.9577
279768763	0.5983	0.3326	0.3234	0.6019	0.7183	0.2472	0.3074
1102249	0.4999	0.0704	0.0513	0.3590	0.4402	0.1610	0.2572
279972843	6.8118	4.7930	5.2764	7.1446	6.5522	5.3005	5.9935
279844725	2.9569	0.5212	1.1609	2.4406	2.1976	1.0840	0.9206
1088185	3.8077	0.8844	0.6469	2.7370	3.5797	1.4325	1.7796
1104267	1.2521	0.1433	0.1899	1.6788	1.7905	0.5433	0.3443
1095218	2.0225	1.5236	1.3164	1.8136	1.9996	1.6673	1.5421
279500932	9.4289	7.1428	6.6276	9.0816	8.7096	7.9163	7.6967
1090679	0.8019	0.3317	0.1146	0.9865	1.0183	0.5703	0.4178
279708504	0.9209	0.2123	0.4826	1.0932	1.2424	0.5894	0.5689
1106566	7.1861	6.2334	6.2477	7.2369	6.8974	6.6509	6.5904
279805409	4.3994	1.9338	2.4142	5.2160	4.2715	2.5334	3.4286
1105848	2.7064	1.4530	1.1181	2.4122	2.5246	1.8624	1.8078
279948041	5.5125	2.6032	2.8358	6.3588	5.2582	3.9234	4.1461
1096878	0.8099	0.4454	0.1807	0.6610	0.5930	0.3286	0.2306
1106640	3.4406	1.1027	0.7586	2.7875	3.6143	2.1538	1.8511
1089668	1.9023	0.6789	0.5666	1.9661	1.4742	1.2237	0.8396
1104135	5.5442	4.6288	4.8472	5.4367	5.2536	5.0002	4.4360
280135899	3.4303	0.8989	1.2324	3.1741	3.7505	1.7176	2.3130
279960800	5.7847	4.8397	5.0623	5.6377	5.9077	5.2292	5.3835
1099027	0.1556	0.0000	0.0000	0.2253	0.1933	0.0359	0.0310
1097159	0.1809	0.0195	0.0000	0.2474	0.2650	0.1041	0.0937
1092909	3.7883	1.2793	1.7074	3.1397	2.9946	2.0007	1.6845
280000482	1.7041	1.0174	1.1898	1.7843	1.9121	1.2152	1.5066
1096877	1.8967	0.9754	0.8405	2.2557	2.4921	1.3727	1.4241
279667948	2.0642	0.9015	0.4774	1.9254	1.3354	0.1885	0.0000
1108087	11.0496	8.1885	8.5258	11.1906	10.6273	9.4971	9.5891
279775009	0.3149	0.0919	0.0000	0.3465	0.4082	0.2127	0.1326
279821491	0.7465	0.1929	0.0574	0.6579	0.6521	0.4182	0.2665
1096357	0.0284	0.0000	0.0000	0.0325	0.0367	0.0000	0.0000
1096243	0.3031	0.1357	0.1462	0.2290	0.3206	0.0959	0.0423
279847737	5.3296	3.2572	3.4506	4.6289	4.8540	4.1900	3.3569
1098752	4.3168	2.5326	2.5988	3.7298	4.3041	3.2519	3.1938
1097820	1.2705	0.5271	0.3856	1.1500	1.2062	0.8495	0.6468
279668060	2.2204	0.0000	0.0000	1.4078	1.6801	0.0000	0.5685
279800279	0.6106	0.3882	0.3161	0.7110	0.8248	0.2046	0.4076
1091347	3.0963	1.6572	1.3440	2.6889	3.4138	2.0637	2.1108
1103692	1.6063	1.3564	0.9203	1.6917	1.8795	1.0529	1.2412
1094694	0.0270	0.0000	0.0000	0.0300	0.0339	0.0000	0.0000
279789594	0.5973	0.0000	0.2335	0.5935	0.3988	0.2268	0.0000
279973676	4.1442	1.9773	2.7264	4.7005	3.9697	2.5905	3.3577
1091767	0.2682	0.2063	0.0676	0.3328	0.2912	0.1215	0.0746
1088385	1.2181	1.0098	0.8194	1.1282	1.2737	0.8037	0.9606
279899987	0.1657	0.0140	0.0000	0.1424	0.1403	0.0000	0.0851
1094973	7.6676	4.7770	5.9977	7.6675	7.0464	5.8027	6.1944
279962728	3.9691	1.6257	1.8891	4.0371	3.6850	2.5261	2.7649
279794681	0.7674	0.0000	0.0820	1.0297	0.8529	0.4887	0.3418
280137036	0.2644	0.0000	0.0000	0.3596	0.3105	0.0000	0.1821
279928852	1.4614	0.5588	0.7831	1.3568	1.1466	0.4322	0.9271
279792592	0.4117	0.0000	0.0000	0.6165	0.4777	0.1152	0.1259
1100921	5.8265	5.0418	5.1736	5.6610	5.7593	5.1250	5.4670
280106815	2.7860	1.4122	1.1307	2.8145	3.2388	2.1321	1.8676
1094720	1.4030	0.2961	0.2278	1.0501	1.2851	0.8463	0.4766
1087062	1.5552	0.0538	0.0458	1.0054	1.3226	0.5034	0.5272
1093438	1.3853	0.6565	0.4151	1.5638	1.7926	1.0000	0.9682
1106451	8.4442	6.1622	6.3065	8.5080	7.8100	7.0686	7.2113
279719605	0.2098	0.0000	0.0000	0.2287	0.2661	0.0000	0.0000
1095208	2.7567	1.2373	1.7488	2.4950	3.0993	1.6571	2.0390
280094842	1.7346	1.1182	0.6566	1.6352	1.4440	1.0822	0.7148
1100863	0.7474	0.2397	0.0928	0.5830	0.5629	0.3308	0.3526
1105502	8.8835	7.4912	7.5804	9.0192	8.4564	8.1444	7.7184
1095125	2.6615	1.5343	1.6308	2.4981	2.6301	0.9711	1.7088
1087137	5.1578	4.6191	4.5201	5.4799	5.3118	4.8092	4.8956
1087473	5.1608	3.4138	3.2986	4.5785	5.1783	4.1862	3.7529
279880241	4.5894	2.2077	2.0235	4.0363	3.7458	2.6650	2.3259
279723050	0.5075	0.0000	0.0000	0.5277	0.3395	0.2468	0.1114
279674979	2.1862	0.5813	0.5002	1.5758	1.9402	1.1237	0.9500
1091844	4.4609	1.6742	1.3619	4.9310	4.4808	2.9306	2.6904
1105285	1.1580	0.6248	0.4527	1.5995	1.4527	0.3418	0.8861
1098008	1.3368	0.1033	0.0151	1.2345	1.0281	0.0993	0.0497
279875465	0.2462	0.0000	0.0000	0.3733	0.2648	0.0000	0.0954
279821299	4.4565	2.1642	2.1152	4.4056	3.7145	3.2399	2.6347
1109078	2.5342	0.2697	0.6060	1.9893	2.3088	1.3557	1.1417
280116440	0.0982	0.0000	0.0000	0.1088	0.1225	0.0000	0.0000
1102798	0.6936	0.3510	0.2757	0.6057	0.5452	0.4395	0.3469
1107667	6.6437	3.2938	3.5424	5.8243	5.6546	2.5265	4.6221
1109011	2.2227	0.8457	1.1761	1.8243	2.1126	1.2628	1.5465
279768508	8.0287	5.5377	5.6199	7.9592	7.2390	6.0796	5.7461
280013398	0.2267	0.0201	0.0199	0.1539	0.1872	0.0693	0.0653
279827090	0.6493	0.2823	0.0000	0.9810	0.7071	0.0000	0.0935
1107479	0.0320	0.0000	0.0000	0.0306	0.0211	0.0000	0.0158
279817944	3.2018	1.9530	1.4887	3.5280	3.0128	2.3005	2.3946
280031913	2.9161	2.1255	2.4436	3.2073	3.1721	2.5782	2.6178
279989892	1.1952	0.1797	0.2502	1.3940	1.2276	0.5810	0.7590
279750687	3.0824	0.5264	0.3841	2.1596	2.9081	0.6937	1.1288
279871792	0.8176	0.4435	0.6469	0.8300	0.9993	0.5500	0.3666
1099056	4.3076	2.8552	3.2009	4.7765	5.0080	2.8710	3.9303
1093770	0.8526	0.3012	0.2313	0.8742	0.6598	0.4895	0.4368
1088942	2.1017	1.1485	1.2209	2.0274	1.8249	1.3182	1.6843
1098644	2.4124	0.4673	0.1097	1.6562	2.0262	0.6526	0.3620
1104056	2.1133	0.9243	0.8230	2.7985	2.3632	1.2816	1.7325
279702918	0.7486	0.0000	0.0000	0.5729	0.6676	0.0000	0.0000
1090515	4.5710	2.3894	1.4468	5.4227	5.5186	3.4926	3.2983
1099818	2.7213	1.2243	1.2132	2.2250	2.7529	1.7322	1.8928
279719187	6.3221	4.1916	4.0861	6.1557	5.6114	5.0736	4.9961
1095205	0.4305	0.1385	0.1403	0.4427	0.4430	0.2612	0.2593
1089664	4.7589	2.5074	2.7330	4.3283	4.2633	3.4295	3.5837
279989816	0.2356	0.0000	0.0000	0.2142	0.1669	0.0171	0.0293
279867466	0.4267	0.0108	0.0000	0.4258	0.5864	0.2969	0.1023
1103480	1.9996	0.5372	0.1874	2.2135	2.7416	0.9327	1.4243
280072742	0.4206	0.0000	0.0000	0.4775	0.4352	0.0000	0.2485
279747347	10.9269	8.0526	8.8693	10.9457	10.1573	9.3078	9.4555
1099840	2.6094	0.8818	0.7767	1.9990	2.5474	1.1534	0.8192
1099717	1.2661	0.2189	0.6318	1.1678	1.6226	0.6206	0.7045
1094017	3.1134	1.9905	2.0192	3.2994	3.3615	2.2009	2.7647
280074375	3.7916	1.9884	0.8027	3.9832	4.1524	2.5382	1.7011
279849023	9.1552	4.8651	5.9649	7.7912	7.9353	5.7052	6.2447
280093395	0.4103	0.2350	0.0000	0.5720	0.4973	0.2087	0.2222
1106090	6.5973	3.7054	4.3430	6.7724	5.9341	4.8394	5.3509
1097602	0.6014	0.1372	0.0880	0.8353	0.9208	0.1827	0.4704
1093570	1.5959	0.3080	0.2471	1.5232	1.9300	0.9065	1.0160
280128991	0.3305	0.0381	0.0000	0.3634	0.5151	0.2148	0.0000
279881562	0.0968	0.0000	0.0000	0.1413	0.1142	0.0650	0.0376
1101298	0.6543	0.2683	0.1822	0.5682	0.5194	0.4406	0.2512
1087185	1.7501	0.5202	0.3072	1.2330	1.4587	0.7634	0.5807
1096485	1.0169	0.3308	0.1291	0.7899	1.1463	0.4350	0.3249
1088647	0.7705	0.0482	0.0139	0.5731	0.7796	0.0201	0.1002
279734845	0.4124	0.0000	0.1549	0.6344	0.6046	0.1504	0.2498
1105752	2.6220	1.9484	2.0754	2.5286	2.8402	2.1821	2.2939
279988923	2.3613	0.9232	0.1772	2.3409	2.5849	1.4160	0.9995
279995633	1.0935	0.7204	0.5342	1.2270	1.3853	0.6868	0.7191
1087640	2.6050	2.2112	2.0092	2.8240	2.8954	2.0400	2.4719
1099495	3.0944	1.7317	2.1711	2.9955	3.7217	1.4885	2.0189
279833942	1.4236	0.3047	0.8385	1.5622	1.8274	0.9196	0.9691
279892626	6.1261	3.0924	3.6971	5.6906	5.7839	3.9562	4.7212
279947619	0.2830	0.0000	0.0000	0.4350	0.4739	0.0000	0.1684
1102379	1.7679	1.0577	0.8205	1.9295	1.9256	1.4321	1.2295
1103563	2.4887	0.9284	1.4979	2.2815	2.8289	1.3840	1.9144
279874845	0.7758	0.4656	0.4939	0.6321	0.6794	0.4389	0.2759
279782463	4.1701	2.0166	2.4780	3.5783	3.6307	3.0735	2.6327
1096217	0.8986	0.6461	0.3356	0.8515	1.0526	0.1519	0.1962
1093055	2.0505	0.5948	0.3460	1.5070	1.7845	0.9683	1.1497
1096513	4.7218	3.8647	3.8793	4.3350	4.5233	3.1771	3.6949
279515786	0.3630	0.0000	0.2582	0.5631	0.4436	0.0000	0.1133
279972387	1.0058	0.6307	0.5179	0.9147	0.7879	0.2567	0.3278
1090430	1.9743	1.1375	1.3015	1.9267	2.2476	1.4579	1.6748
1105679	0.4474	0.2746	0.2980	0.5210	0.6324	0.1701	0.0631
279797650	0.1750	0.0000	0.0000	0.2032	0.2170	0.1185	0.0000
1090403	9.4927	7.3016	7.3975	9.7044	8.8271	8.2329	8.2084
1094719	8.3400	6.6584	6.6288	9.1056	8.2907	7.3213	7.3004
280024766	0.7605	0.1403	0.0611	0.8920	1.1732	0.4740	0.1943
1088671	3.6971	2.1638	2.2314	3.1591	3.5423	2.1808	2.9915
279871219	7.3187	4.5296	5.0658	6.8823	6.2999	5.2795	5.4998
280048416	0.9196	0.0000	0.0000	1.0458	0.7868	0.0000	0.0000
1095685	0.1671	0.0000	0.0000	0.1714	0.1742	0.0767	0.0658
279724115	2.2127	0.1232	0.4449	1.5446	2.0185	0.9991	1.0923
279819863	2.5307	0.3692	0.9601	2.0472	2.6372	1.2076	1.6201
1102377	1.3772	0.0780	0.0663	1.1476	1.3044	0.5855	0.6938
1094377	3.1632	1.3464	1.4102	3.9355	3.9318	2.4620	2.5685
280132437	3.0993	1.8116	2.1388	2.9695	2.9710	1.2423	1.9954
279863363	1.9339	0.5626	0.5848	1.5868	2.1579	0.8298	0.8416
1106042	2.0262	0.3727	0.6615	1.3910	1.7226	0.3474	0.7399
1090919	4.5770	1.5641	0.8704	3.2776	3.7240	2.4073	1.9170
1087096	6.6756	4.5038	4.8944	6.5017	6.0334	5.4983	5.5155
1088860	5.5427	3.8838	3.6272	5.2302	5.5563	4.5708	4.5435
1105448	7.1753	4.7725	5.5899	6.4208	7.4082	5.0399	5.4492
279846854	0.5373	0.0000	0.0000	0.7011	0.5710	0.0000	0.0000
279893250	0.8131	0.4410	0.2520	0.9476	0.7738	0.5777	0.5624
1093514	0.2376	0.0000	0.0000	0.3578	0.2373	0.1313	0.0581
1090176	4.1259	3.0549	3.5772	4.3165	4.3205	3.2010	3.7258
1095244	1.4821	0.2522	0.0883	2.1113	1.6048	0.8950	0.9177
1088191	10.0115	8.9188	9.4920	9.7511	10.0714	8.7741	9.2586
279867483	0.3651	0.0000	0.0000	0.2768	0.3592	0.0000	0.0000
1090567	6.8119	4.1617	4.6038	6.4589	5.8202	4.7409	5.1288
1099816	3.5887	1.7654	1.5622	3.3838	3.9912	2.5750	2.7340
1101340	0.7918	0.2071	0.1456	0.5696	0.6524	0.3413	0.4516
1107158	0.3535	0.0412	0.0730	0.3408	0.3252	0.1815	0.1770
1097138	4.7388	2.2092	2.4260	3.9074	4.6426	3.2956	3.3509
1094429	2.0935	1.7144	1.7132	2.1080	2.2560	1.9604	1.8887
1100185	3.8241	2.4690	2.8289	3.8546	4.1153	2.6428	3.4116
1090299	2.3131	1.8171	1.9112	2.5309	2.7375	1.5700	1.8782
279801893	0.0990	0.0000	0.0175	0.0697	0.0632	0.0420	0.0000
1099263	6.7418	3.4354	3.2383	5.6659	6.2918	4.7882	4.7725
280123148	3.1723	0.4832	0.8785	2.5790	3.3101	1.9829	1.6686
1087202	2.6633	1.6280	1.4863	2.7284	3.1733	2.1038	2.2488
279882372	6.7049	1.5011	3.1301	5.6431	6.3623	3.1372	4.4884
1102184	4.2130	1.8952	1.6215	4.2809	4.1582	2.6184	2.9458
280074018	5.3970	3.2173	3.6181	5.4858	4.9383	3.7780	4.5964
279469621	0.0800	0.0329	0.0000	0.0887	0.0508	0.0000	0.0000
1093638	5.3090	1.8434	3.0631	5.1594	4.7249	3.7627	3.1045
1100879	3.3620	2.3943	2.6135	3.0089	3.3195	2.5504	2.8730
1091903	3.9855	2.4343	2.5179	3.6895	4.3523	3.3902	2.9690
1100474	0.4602	0.1010	0.0142	0.7502	0.5829	0.3099	0.0812
279975687	8.6030	6.9275	7.4049	8.7830	8.1075	7.5023	7.6315
279837373	0.7174	0.2921	0.2639	0.6170	0.8304	0.4874	0.4621
279857430	2.4232	0.6676	0.4580	2.3919	2.2557	1.5516	1.0275
1104555	5.2011	3.1255	3.2994	4.9579	4.3922	3.8076	3.8436
1097805	0.9761	0.1613	0.1377	1.0717	1.0285	0.2263	0.6599
279857394	0.6744	0.0000	0.1745	0.8759	0.5440	0.3210	0.1067
1088214	3.9154	2.1979	1.9388	3.3964	3.7357	3.0549	2.6294
1088611	2.6428	1.9875	1.8580	2.6281	2.4785	1.3773	1.9705
279986774	0.2625	0.0000	0.0954	0.4148	0.3233	0.1795	0.0800
1100305	0.2982	0.0281	0.0533	0.2092	0.3196	0.1772	0.0829
279951772	0.9144	0.2375	0.0000	0.5774	0.6385	0.0000	0.3250
1095525	0.2300	0.0430	0.0316	0.3296	0.3319	0.0892	0.0831
1099330	2.6851	1.3745	1.4068	2.3210	2.4509	1.7932	2.0639
1106293	3.3254	2.2947	2.0837	3.2005	3.1869	2.6711	1.8503
1104105	4.2492	1.5354	1.3829	3.2313	3.7577	1.7439	1.9422
1091612	0.7197	0.0911	0.1720	0.6766	0.4582	0.3023	0.0649
1104387	3.8116	2.6232	2.3685	3.7305	3.6357	3.0559	2.0030
1092823	3.3275	0.9781	0.9679	2.5520	2.9653	1.7923	2.1218
280003757	2.4401	0.7397	0.5415	2.5201	1.7704	0.8318	1.1826
280030114	1.4291	0.4817	0.6975	1.1271	1.3928	0.7549	1.0139
279720522	6.9647	4.0457	4.5009	7.0243	6.3445	5.6762	5.3556
1105967	2.1760	1.0566	0.5365	3.1105	2.9240	1.3217	1.7395
279665477	1.8102	0.0000	1.3006	2.4170	2.4947	0.3372	1.1218
1093871	2.9578	1.0109	0.7380	2.5488	2.7920	1.8797	1.7115
1107205	5.9418	3.5168	3.6555	6.4017	5.6244	5.1456	4.4593
279855718	0.4369	0.1563	0.1334	0.6351	0.4394	0.3043	0.0571
279797209	10.9572	8.5810	8.9955	11.0586	10.1762	9.5390	9.7199
1095947	0.8529	0.5466	0.2934	0.7450	0.7093	0.2961	0.5364
280093259	1.2688	0.2942	0.0818	0.8809	0.8693	0.5302	0.3461
280078666	3.1372	1.1459	0.8315	2.3985	3.0332	1.9309	1.8699
1105910	0.6820	0.1806	0.0000	1.1120	0.9252	0.5595	0.2489
279981933	5.8181	3.4479	4.1144	6.7667	5.8101	4.7351	4.9312
279748520	5.2106	2.5288	2.8866	4.7384	4.5961	3.8073	3.8550
1101342	0.0945	0.0785	0.0000	0.1575	0.1184	0.0000	0.0161
1088086	3.0392	1.8859	1.2292	2.3463	2.7232	1.7766	1.7131
1094082	1.7331	0.9560	0.7632	2.2225	1.9863	1.2785	1.5397
279908212	0.8788	0.6572	0.4149	0.8864	0.6971	0.3827	0.4174
1096692	1.5313	0.8209	0.4912	1.3792	1.1499	0.8296	0.8774
1089741	3.7405	2.0812	2.2206	3.1971	3.9162	2.6143	2.8885
279720569	6.0511	1.4574	2.4019	4.9010	5.2024	3.8607	3.3788
1087431	2.2388	1.3996	1.0002	2.9920	2.8092	1.6182	1.2928
280028413	4.0311	1.9963	2.2556	4.3491	3.7871	2.5531	3.3867
1103303	5.8004	2.5733	1.7199	4.4886	5.5021	3.2040	3.9008
1094838	1.8076	1.1249	0.7882	1.5667	1.8010	1.4234	1.1032
280022928	2.0038	0.6776	0.4951	2.1715	1.7715	1.2767	1.3258
280021042	0.5180	0.2324	0.0000	0.7832	0.8604	0.0000	0.1678
279710891	0.5444	0.0000	0.0000	0.3938	0.4848	0.0000	0.0000
279747854	9.9429	6.9154	7.4037	9.7209	9.3118	8.2532	8.6004
1088681	5.0042	2.8496	3.7607	5.8141	4.7939	3.3509	4.1253
1101684	1.7786	0.8419	1.2278	1.5459	1.5646	1.1558	1.2955
1103180	0.5808	0.0430	0.1067	0.9194	0.7823	0.3870	0.3577
1089780	2.1183	1.0776	0.7784	1.8585	2.3064	1.5371	1.4616
1089958	3.1411	1.1378	1.3308	3.1679	3.2388	2.0971	2.0969
279810529	3.0403	1.1885	0.9473	3.2160	2.3159	1.9444	1.5533
1102480	2.8719	0.9303	0.8564	2.0242	2.4779	1.1814	1.6143
1089057	1.3983	0.6552	0.5661	1.1507	1.1470	0.7039	0.7353
280002227	0.2580	0.0743	0.0000	0.1957	0.1468	0.0000	0.0000
279776912	4.3092	1.9704	1.9475	4.3622	3.8415	3.3618	2.7367
1096314	4.1919	1.6209	1.9703	3.2492	3.5756	2.1636	2.2065
1098851	1.1020	0.6375	0.6103	1.2504	1.1217	0.9323	0.8764
279837316	4.4286	1.2806	2.3024	4.5552	3.6859	2.3724	3.2110
279816234	0.5330	0.1473	0.0000	0.5246	0.4265	0.1639	0.3280
1095461	0.8407	0.0338	0.0287	1.4121	1.2993	0.3024	0.5986
1091682	7.2186	5.6747	5.4194	7.4185	6.6489	6.3086	6.0310
279943096	8.7052	6.1656	6.0426	8.7057	8.3326	7.5266	7.0032
279883032	0.4152	0.1196	0.0518	0.5612	0.6209	0.1053	0.1661
1088260	2.0792	1.1270	1.0318	2.6429	2.3158	1.2233	1.9530
1089757	1.4336	0.3292	0.3594	1.0216	1.0928	0.6010	0.7195
279826753	1.8018	0.3149	0.2397	1.2397	1.3491	0.8488	0.7392
280078053	2.2267	1.1036	1.3743	2.2223	2.0628	1.1307	1.7878
1101018	8.3956	5.0587	6.2078	8.3444	7.7921	6.6221	6.8287
1094365	7.8286	5.9587	6.3944	8.0178	8.1951	6.7789	7.2526
279917717	3.4647	2.7791	3.1357	3.7787	3.4704	2.8878	3.2198
1101459	3.3958	2.2416	2.1827	3.0337	3.0522	2.4146	2.8554
1087408	1.4693	0.6228	0.5653	1.4666	1.4620	0.9936	0.9601
279795962	0.1356	0.0000	0.0000	0.1501	0.1077	0.0911	0.0202
1105607	0.6471	0.1976	0.0180	0.4109	0.5286	0.2269	0.2645
1091568	3.1602	0.5951	0.6332	4.1597	4.0551	2.2799	2.3680
1104497	3.4914	1.1966	1.0187	2.5226	3.4001	2.1488	1.7042
1093082	1.1916	0.5020	0.2898	0.9500	1.2998	0.8655	0.5112
1087778	4.0050	1.8637	2.1444	3.6337	3.6879	2.7488	3.0286
279728898	6.1760	3.8564	4.0775	7.3934	6.2399	5.0371	5.0073
1097871	3.9161	2.1061	1.9919	3.2930	3.2377	2.5490	2.2526
1090623	4.2290	3.1315	3.4974	4.2513	4.3889	3.2173	3.8331
1108949	0.1807	0.0194	0.0000	0.1675	0.1712	0.1079	0.0137
1095049	1.4170	0.1456	0.2829	1.2765	1.3919	0.8164	0.7069
279960242	0.0425	0.0000	0.0000	0.0529	0.0301	0.0151	0.0000
279947817	7.3797	4.5863	5.8176	7.3927	6.7732	6.0872	5.7541
1104031	1.5302	0.6206	0.4388	1.7887	1.8489	1.2485	0.9969
1093073	4.6573	3.9629	4.0166	5.1416	4.9317	4.3870	4.3412
1102881	5.9125	2.8819	2.3915	4.7309	6.1508	4.1184	3.6714
279887906	0.1722	0.0400	0.0304	0.2554	0.1874	0.0909	0.0845
1101662	1.5619	0.3014	0.2284	1.1531	1.2077	0.7955	0.8069
1100593	5.2562	2.2286	2.6314	4.4554	4.5526	3.8954	3.2735
1105919	3.6640	1.4265	0.9662	2.7394	3.3792	2.4274	1.9002
1094190	0.2820	0.0656	0.1258	0.2768	0.3394	0.2188	0.1632
280014063	0.4599	0.2517	0.3409	0.4190	0.4583	0.1663	0.2710
1102715	1.2389	0.0526	0.1507	0.9992	1.1231	0.7710	0.3424
1104704	0.7442	0.2862	0.4506	0.7445	0.8487	0.3484	0.6127
1093294	0.9375	0.3465	0.6548	1.1229	1.0633	0.6219	0.7854
1095322	4.5398	3.2810	3.2478	4.2107	4.2006	3.9170	3.6810
279907386	0.1301	0.0000	0.0000	0.2057	0.1619	0.0877	0.0757
279908791	0.6302	0.4904	0.3166	0.6789	0.5796	0.3425	0.2058
280133978	1.1810	0.4072	0.5042	1.4587	1.1369	0.9759	0.3091
279934262	2.1478	0.6497	0.0000	1.8944	1.7363	1.2726	0.6143
1099080	1.9457	1.8121	1.7867	1.9220	2.0337	1.7887	1.6241
280084762	0.7559	0.5398	0.0943	0.9906	1.1974	0.1774	0.4785
1105721	4.6913	2.5082	2.5411	4.0482	3.9543	3.0855	3.5552
279941031	1.7994	1.3939	0.8871	1.9822	1.9036	1.1953	1.4601
1091073	4.8711	2.4033	2.3938	4.6732	5.8439	3.9907	3.4567
280062133	3.6849	1.5504	1.7442	2.9976	2.9779	2.6078	1.9471
279924963	0.9770	0.6063	0.0624	1.0179	1.1547	0.4791	0.5645
1091841	2.7683	1.4935	1.3971	3.0710	3.0888	2.2064	2.2610
1095352	3.4566	1.9311	1.3822	3.0964	2.7214	2.4208	2.0651
279818606	5.1443	2.9765	3.4779	5.6290	5.2018	3.9137	4.5026
279980215	0.5464	0.2211	0.1092	0.4855	0.6278	0.4184	0.1636
279986172	7.1340	3.8698	4.7535	6.8838	6.1296	4.8640	5.7669
279948074	8.7842	6.3992	5.9872	8.4997	8.3133	7.5496	7.1434
279981616	3.3542	0.3047	1.3179	3.3525	3.1403	0.8251	2.0686
1103048	2.0389	1.7596	1.1603	2.2270	2.1866	1.6280	1.4605
280027600	8.2145	5.2503	6.4088	7.6714	7.1582	5.7461	6.5936
1088345	2.7812	1.8795	1.7326	2.3876	2.7854	2.1757	2.1040
279908738	2.8625	1.4675	1.4230	2.8821	3.4306	2.4665	2.0946
1097592	3.9429	0.8637	0.9811	3.2576	3.5190	2.0793	2.5370
1091275	3.9150	3.0449	3.0227	3.6258	3.6197	3.4317	3.2960
279822086	7.4892	5.8085	6.1423	6.9382	6.9745	6.4745	6.4461
1099184	0.9531	0.1868	0.1971	0.6932	0.7594	0.5779	0.4194
279858774	7.1660	5.4276	5.2997	7.6054	6.7036	5.8400	5.6384
280070562	1.0311	0.0000	0.0304	0.6277	0.8381	0.0000	0.1909
279887780	5.1754	2.5652	3.0029	5.9704	4.7289	3.9732	3.9722
1101246	2.4219	1.4099	2.0469	2.9464	2.8712	1.4512	2.1922
279923849	0.4742	0.3949	0.2141	0.5190	0.5268	0.2079	0.1308
1090214	5.4074	3.3555	3.6518	5.0370	5.2634	4.2775	4.4875
279885124	0.3251	0.0000	0.0000	0.4062	0.2435	0.0683	0.0590
279923007	0.1696	0.0710	0.0000	0.0968	0.1599	0.0585	0.0000
279898715	0.2291	0.0958	0.0000	0.2590	0.1483	0.0802	0.0000
1089116	0.7211	0.0734	0.0624	1.1473	1.1176	0.5557	0.4519
1100535	2.9522	1.8173	2.0818	3.4838	3.5673	2.5779	2.7365
1095152	2.7404	1.6759	1.3010	3.5937	3.2912	1.7966	2.6721
1093240	4.2513	3.5518	3.4162	4.5739	4.7068	4.1937	3.7592
280070863	0.3796	0.0000	0.0000	0.2807	0.2299	0.0656	0.0000
279847987	4.7053	1.4957	3.1605	5.5490	4.1423	2.0760	3.5572
280085678	5.1274	3.0320	3.7111	6.2708	5.4283	3.3492	4.8652
1089811	2.1611	0.9352	0.6124	1.7567	2.1328	1.5541	1.2946
1098784	3.5525	2.1815	2.3579	3.8658	4.4059	2.2744	3.3817
1095576	1.8825	0.7734	0.6379	2.7740	2.3731	1.3363	1.1698
1103493	0.8503	0.1490	0.1268	0.7474	1.0898	0.6523	0.4048
279899111	0.3799	0.0000	0.0000	0.6235	0.7236	0.0000	0.2628
280070669	3.8312	2.0419	1.5370	3.0902	3.8854	2.8655	2.4733
279480959	6.8501	4.0400	4.3336	6.6645	6.4387	5.6697	5.1939
1098337	7.1180	4.5167	4.9534	6.2436	6.2748	5.7501	5.3177
1100368	1.7484	1.4848	1.6140	1.7741	1.9396	1.1796	1.3780
1087478	0.5941	0.3757	0.2555	0.4889	0.7260	0.3460	0.0994
1093186	3.4916	0.7482	0.6269	2.4105	3.0890	1.0118	1.1531
279965071	0.2308	0.0000	0.0000	0.2426	0.3258	0.0000	0.0000
279995141	1.1651	0.3517	0.4149	1.2814	1.3984	0.9777	0.7248
1101880	2.8713	1.9633	1.9764	2.4760	2.6434	2.2871	2.2191
1090262	1.4096	0.4848	0.3856	0.9559	1.2853	0.5405	0.8637
1097614	9.4425	7.0576	7.4131	9.5546	8.5363	7.6677	8.2661
1090973	5.3864	2.1790	2.9131	4.9218	4.7994	3.2406	4.1678
279675026	1.8478	0.3152	0.8926	2.0239	1.9748	0.7595	1.4030
279833531	0.2954	0.2435	0.1081	0.3962	0.2786	0.0703	0.1340
279776311	7.3727	4.0118	5.3615	7.8217	6.7384	5.2721	6.2002
1092168	0.6998	0.1806	0.1618	0.5400	0.6854	0.5116	0.3030
1103071	4.7896	2.4614	1.8688	4.1093	3.5963	2.7761	2.3296
279787991	3.6646	1.3201	1.8617	3.5289	3.0533	2.7705	2.2683
279964648	0.9319	0.2394	0.0408	1.2893	1.0792	0.7369	0.5275
279834943	8.2973	6.6985	6.6844	9.2585	8.6473	7.6317	7.9022
1095954	2.9259	0.5132	0.7155	2.0098	2.8981	1.6487	1.3874
279880509	6.5339	3.9898	3.7392	6.5784	5.9760	5.4220	5.0435
280094426	0.3956	0.0000	0.0350	0.5859	0.4425	0.0000	0.0000
279906818	6.3278	3.3632	3.8898	6.1220	5.6102	4.6496	5.1581
280118111	0.2330	0.0000	0.0000	0.3145	0.3341	0.0000	0.0000
279784987	7.3440	4.1042	5.0120	7.8980	6.9982	6.1656	5.9280
280035751	0.2263	0.2082	0.0000	0.2791	0.3457	0.0000	0.0000
280006709	4.4689	1.9615	2.8556	3.7574	3.5155	2.3430	2.9427
1097398	1.1398	0.2236	0.1912	1.0641	0.7661	0.6009	0.6181
279731191	8.2724	4.7162	5.4906	8.1147	7.7602	6.3999	6.7922
1098568	1.1313	0.6087	0.3469	1.2521	1.5623	1.0307	0.5157
1097825	1.0637	0.6954	0.5931	0.8921	0.8958	0.7772	0.6288
1106162	0.0445	0.0427	0.0061	0.0586	0.0718	0.0119	0.0103
1099941	3.3936	2.2640	2.3921	2.9517	3.1411	2.2549	2.8753
1104382	2.7641	0.6206	1.3964	2.2115	1.9476	1.0215	1.4748
1092604	4.0783	2.8365	2.8225	3.6290	3.8065	3.4121	3.3424
279785774	5.2227	1.8011	3.0489	4.9953	4.4918	3.4515	3.7069
1086911	3.5126	1.8972	2.0289	3.1658	3.0889	2.7457	2.6235
1097795	1.9010	0.4685	1.0000	1.5171	1.8944	1.1714	1.2353
279864249	6.1817	2.6238	3.3379	5.7772	5.3022	4.5625	4.4076
1095199	8.1988	5.9829	5.9481	8.8464	7.7375	6.7234	7.4966
280102245	0.2533	0.0345	0.0000	0.1739	0.2545	0.1623	0.0000
1103238	2.5916	1.5579	1.7908	2.2582	2.5869	1.9476	2.1802
279802273	2.4047	1.0384	0.2770	3.0158	3.4571	1.7514	1.8344
1105965	1.7796	0.9531	0.6547	1.4702	1.6674	1.3660	0.8509
279738013	0.2099	0.0465	0.0000	0.1390	0.1638	0.1165	0.0572
1094958	4.3970	1.6193	1.9657	3.5898	4.0730	3.0615	2.9891
1100661	7.5439	5.8314	5.9710	8.3947	7.8545	6.8925	7.0883
1099230	0.6689	0.2850	0.4276	0.5403	0.5461	0.4617	0.3122
279565553	0.1360	0.0000	0.0480	0.0772	0.1287	0.0000	0.0402
1093128	0.9142	0.0000	0.0907	0.5211	0.6586	0.0691	0.3793
1105419	6.0572	3.5008	4.2232	5.8652	5.4787	4.9335	4.7105
1109094	3.6374	1.6332	1.1652	2.8532	3.1807	2.5896	1.9479
1103527	2.6849	1.4380	1.2406	3.3227	3.0387	2.0577	2.4149
1107368	0.2484	0.0000	0.0195	0.2220	0.2224	0.1294	0.1195
279755110	0.1063	0.0331	0.0000	0.1458	0.1869	0.0000	0.0915
279966438	5.1048	2.9300	3.1974	5.9423	5.1795	4.5517	4.0174
1105436	2.5362	1.3464	1.3609	3.2207	2.7908	1.4783	2.4288
1099426	3.1597	1.2543	1.2258	3.3672	3.7817	2.3823	2.5261
280090679	3.5034	2.7521	2.3073	4.2976	3.6241	2.6589	2.1487
279840803	4.5906	2.3480	2.2745	5.0735	4.3529	3.9129	3.1125
279897786	10.0358	5.5163	7.2017	9.5047	9.4447	7.1241	8.0958
280116982	0.3166	0.1778	0.0000	0.4522	0.3989	0.0000	0.2451
1100397	0.6729	0.0799	0.0227	0.4723	0.7779	0.3780	0.3083
279988709	0.3779	0.0000	0.0546	0.3716	0.2498	0.0792	0.2358
280117001	2.6779	2.1897	2.2368	3.0600	3.0265	2.6164	2.2451
280131664	0.9696	0.1307	0.1152	0.8545	0.5923	0.3242	0.0967
1090796	3.0148	2.0051	1.5968	3.4236	2.7313	2.4449	2.1275
1103240	2.9530	1.2481	1.1027	2.4942	3.2494	2.2412	1.9314
1088071	1.2962	0.2553	0.1636	1.0032	0.8303	0.6814	0.3875
280014778	1.8118	0.5585	0.4787	2.0071	1.6359	1.1981	1.2595
279703324	6.0287	4.4880	3.8765	5.4820	6.1106	5.1090	4.9343
280095465	5.0140	0.4492	1.5771	3.3366	3.6448	1.2296	2.6855
1103200	3.8818	1.2917	1.2738	3.0678	3.7442	2.5470	2.5547
280058954	0.2695	0.0000	0.0000	0.4027	0.3661	0.0000	0.0000
279854762	8.5526	6.3491	6.2811	8.0216	7.5549	6.1798	6.8361
1093255	3.8712	3.0192	3.0992	3.9062	3.6031	2.2618	3.0483
1100971	3.5477	2.3421	2.3242	3.8919	3.3428	3.1652	2.8492
1093458	2.2848	1.0116	0.7649	2.5247	2.3251	1.8085	1.4933
1099409	1.5868	0.8524	0.7832	1.2629	1.4145	1.2214	0.9286
1089516	5.1174	4.0409	4.2668	5.0813	5.5635	4.5935	4.8275
1087509	2.4722	0.9819	1.2714	1.9521	2.0928	1.6306	1.5884
1108810	4.9394	2.9728	3.1300	6.0100	4.9531	3.9661	4.0593
279719565	2.1864	0.2974	0.1675	1.3941	1.4979	0.7693	0.3099
1093886	3.0834	2.6123	2.2988	3.5262	3.1571	2.5774	2.8000
280136997	0.7564	0.3549	0.1610	0.9699	0.6748	0.2973	0.3073
1103960	3.2581	2.4549	2.4136	3.8570	3.8199	2.8684	2.7117
1107172	9.1783	6.6362	6.4309	8.6782	8.3099	7.6645	7.7755
279915901	3.8495	1.7266	1.5148	4.1305	3.5468	3.1786	2.2478
1087451	1.0496	0.4044	0.1682	0.7758	1.1709	0.2776	0.2761
1103099	6.5345	4.9137	4.9613	6.7128	6.4574	5.7765	5.7696
1094342	4.6232	1.7825	1.8925	3.4774	4.3640	2.8389	3.1632
1089447	1.6591	0.5391	0.5384	1.2365	1.3835	0.9989	0.9832
1094414	5.3792	4.3334	4.2992	5.1283	5.4835	5.0467	4.4031
279806171	8.6814	5.3647	6.4631	9.1697	7.5931	5.7486	6.9842
1087180	1.9207	0.6022	0.5521	1.7937	1.6088	1.3005	1.1488
1109063	4.0941	2.4169	2.7550	3.5019	3.5338	2.6646	3.0425
279901075	0.7895	0.1552	0.1057	0.6398	0.5209	0.1354	0.2483
1100181	1.0553	0.7443	0.5776	1.2157	1.1212	0.9763	0.6394
279939238	1.4030	0.2338	0.0000	1.2051	0.8024	0.4932	0.1026
1093399	3.3596	2.4591	2.8103	3.5180	3.6828	2.7115	3.2456
279955941	5.4172	2.7165	3.1760	5.3039	4.9845	4.4105	3.7871
1090941	8.0613	6.4084	5.9573	7.9632	7.5264	7.3183	6.5834
279980773	0.1223	0.0000	0.0000	0.1390	0.1563	0.0823	0.0711
280024227	2.3536	0.5036	0.0749	1.6167	1.6826	1.1439	1.0319
1095840	6.0156	3.8237	3.8064	5.5353	6.0569	5.0838	4.7755
1105841	2.2035	1.1395	0.8179	2.1872	2.7779	1.7491	1.5997
1093706	2.4144	1.5096	1.5087	2.4486	2.8914	2.0476	2.0754
1089043	0.3585	0.0668	0.0690	0.4453	0.2889	0.0727	0.0107
1095536	7.8702	5.6011	5.8546	7.7651	6.9535	6.3356	6.0513
1106523	2.1473	0.9228	0.9553	1.9489	2.0918	1.1623	1.6935
1097369	0.8293	0.1957	0.1340	1.1136	1.0343	0.3487	0.7587
1090590	4.4006	3.2202	3.7737	5.1149	4.9219	3.4164	4.2881
1088937	1.7506	1.3418	1.1253	1.9321	2.0058	1.6157	1.5558
279792407	2.1213	0.4826	0.5100	3.1186	2.4615	0.9810	1.9095
279794366	0.4674	0.0408	0.0685	0.4943	0.6429	0.0336	0.0573
279984959	9.8430	6.7098	7.3856	9.5159	8.6413	7.8315	8.2244
280039139	3.7774	3.0720	3.4816	3.6501	3.9636	2.8236	3.3264
1088332	2.4844	1.4569	1.1802	2.9012	2.7312	1.9911	2.1782
1100493	1.4913	0.4981	0.3195	1.9472	2.2082	0.8944	1.3337
280033120	0.4741	0.1921	0.0000	0.3592	0.5865	0.0121	0.3078
280136491	0.5157	0.0000	0.0738	0.7392	0.4821	0.2088	0.3907
279967002	4.8820	3.6900	3.3238	4.1590	4.5543	3.3081	3.1520
1099347	2.8456	0.2342	0.0530	2.8910	2.7112	1.3706	1.5110
1097503	5.1692	4.5191	4.6083	5.2371	5.1110	4.8177	4.9253
279741757	0.7817	0.3212	0.0499	0.6522	0.5061	0.3862	0.3005
1090769	1.7758	0.8851	0.7163	1.8799	2.2392	1.3143	1.5287
1099069	8.2907	5.7447	6.1830	7.8310	7.6719	7.0209	7.0253
1091251	0.4001	0.0000	0.0000	0.6616	0.4139	0.1717	0.0000
1103337	1.7260	1.0424	1.1701	2.1646	2.1126	1.3419	1.6992
1100396	4.3251	2.1938	2.3238	3.4786	4.2385	2.8970	3.3454
1098070	1.4816	0.0000	0.0000	1.0781	1.0883	0.0000	0.0000
1093421	4.4125	2.6708	2.9408	4.4046	4.8923	3.4818	4.0093
279734819	4.6100	2.2388	2.8910	5.2793	4.2695	3.4006	3.8155
1096754	4.2717	2.9314	2.6908	4.7656	4.1315	3.6911	3.6882
1104481	7.8512	5.2463	5.6555	8.9596	7.6107	6.6940	6.6732
1090253	0.9086	0.3000	0.2866	1.1896	1.1911	0.7438	0.7606
279799078	8.9020	6.2995	6.5025	7.9933	7.9915	7.0575	6.9687
1100877	3.7907	1.0863	1.0004	3.0377	3.9723	2.6389	2.3581
279781574	4.8179	3.2436	2.5850	5.5849	4.6552	4.3320	3.5137
1105223	7.4630	4.9229	5.3931	7.5878	7.4443	6.3070	6.3194
1101350	1.3564	0.4985	0.3457	1.0155	1.1578	0.7448	0.8743
1087794	2.6257	1.2474	1.3604	2.9581	3.6666	1.5830	2.3509
1099514	2.0447	0.4495	0.4118	1.6952	2.6118	1.1097	0.9345
1098060	3.2768	1.0416	1.3577	3.5583	3.5999	2.2953	2.5043
279807416	3.6175	2.2686	2.3337	4.5027	4.1825	3.3041	3.2304
279838797	0.6027	0.0419	0.0000	0.4050	0.6961	0.1646	0.0588
279769492	4.1009	2.2417	2.2672	3.3562	3.7956	3.2240	2.8167
1089270	3.9589	2.4650	2.3354	4.8027	4.7978	3.7331	3.3789
1098814	2.9996	1.4143	1.5230	2.7186	2.9666	2.0060	2.3789
1095069	4.8942	4.2174	4.1492	5.3939	5.1278	4.3422	4.3885
1092468	5.7561	3.3488	3.4295	4.9234	4.8642	4.3764	4.1161
1091384	2.6329	1.1703	1.1838	2.2989	2.7442	2.1818	1.5936
280045399	1.2844	0.0000	0.0000	1.9788	2.4002	0.0132	0.6631
280130559	1.9466	1.1900	1.0321	2.1223	2.0293	1.4424	1.7104
279973615	1.9789	0.5385	0.2690	1.9909	2.8950	0.6704	0.9399
279749168	7.4402	4.7009	5.3090	7.0023	6.8217	5.8044	6.3630
1107896	0.2485	0.0466	0.0395	0.2394	0.1542	0.0642	0.1278
279684599	0.7430	0.3137	0.3582	0.8465	0.9740	0.6375	0.6120
1097652	8.8363	5.1473	6.6384	8.0549	7.9149	6.5358	7.2192
279877828	6.5219	5.1392	4.8155	6.6715	6.7637	5.9818	5.6640
1088952	4.1454	3.3380	3.3402	4.1153	4.4234	3.9708	3.6550
1100755	0.0998	0.0412	0.0000	0.0563	0.0636	0.0000	0.0000
1096547	5.2598	2.1064	1.9206	5.2434	5.5201	3.8160	3.6595
279669866	0.3709	0.0000	0.0000	0.2044	0.3594	0.0700	0.1695
1097944	0.9564	0.4291	0.3226	0.9327	0.6891	0.4589	0.6212
1102221	2.3036	1.2102	1.2429	2.8537	3.2121	1.8077	1.8957
1095224	8.1861	5.8238	5.7222	8.4056	7.8211	7.3099	6.8644
1095632	2.1452	0.6971	0.6891	1.8543	2.7289	1.5737	1.2192
1095102	4.6037	1.9655	2.4433	3.6987	4.6255	3.3839	3.2389
1088917	3.7872	2.8197	2.4277	4.1753	4.4808	3.4551	3.4536
279074280	7.3936	5.1667	5.4584	7.9866	6.9419	6.4869	6.4635
1091965	0.2199	0.0670	0.0000	0.1773	0.2352	0.1209	0.1352
279744718	0.1808	0.0000	0.0000	0.1998	0.1164	0.1226	0.0000
1090597	4.4387	3.2239	2.7431	4.0886	3.9765	3.8167	3.1456
1094789	3.6261	1.1380	1.2409	2.9320	3.4103	2.7612	1.8145
279708035	1.4911	1.0960	0.0000	2.8003	2.1680	0.0000	0.3779
1088300	4.9157	0.7986	0.8293	3.5319	3.3762	1.5942	1.0816
1091983	2.8232	1.4272	1.2812	2.3021	3.0561	2.1159	1.9200
1097586	4.3259	3.3862	3.8244	3.9618	4.4355	3.0762	3.6819
279746801	4.8701	1.8031	2.6032	4.8363	4.2108	3.3961	3.6406
1088585	2.1918	1.7261	1.8015	2.5326	2.5785	2.1425	1.8015
280121096	1.0232	0.3664	0.4368	0.7335	0.8675	0.6109	0.4704
1087824	2.7635	1.9779	1.6531	2.6437	2.6031	2.3739	1.7977
1088425	2.6021	1.9869	1.9415	2.3758	2.5316	2.3771	2.0110
279960175	0.2021	0.0000	0.0000	0.3705	0.2427	0.1373	0.0000
279803721	0.7561	0.5483	0.1068	1.0101	0.8138	0.4207	0.5588
279956695	0.5923	0.2167	0.0000	0.3381	0.4577	0.1957	0.0679
280033033	0.1111	0.0000	0.0379	0.1888	0.1248	0.0521	0.0000
279978792	1.4466	0.8106	0.7094	1.3770	1.6500	1.1665	1.1972
279849429	1.5503	0.2637	0.1994	1.6787	1.1204	1.1315	0.4923
1099258	1.5508	0.6812	0.9189	1.2472	1.5383	1.1921	1.0021
1101119	0.8770	0.6793	0.4218	1.1101	0.9240	0.7629	0.6222
1094684	1.4815	0.9480	0.6267	1.5615	1.9684	1.2668	1.0428
1099191	2.4562	0.9375	1.4191	2.1592	2.1886	1.6670	1.7932
1102231	2.7858	0.7609	0.5950	1.8032	2.2797	1.5590	1.0179
1098828	2.0670	0.4281	0.2389	1.3180	2.0834	1.1046	0.8731
279865338	9.2488	6.1073	6.9088	8.6882	7.8804	6.5664	7.5461
279903973	4.5776	1.8768	2.6421	4.8959	4.3764	3.3654	3.6173
279520315	1.6368	0.7395	0.3273	2.5413	2.4627	0.6258	1.6255
279897461	0.1789	0.0505	0.0000	0.3159	0.3210	0.0000	0.1048
1097128	0.7953	0.6371	0.3555	0.8825	0.8113	0.5754	0.3129
279858082	1.3179	0.1270	0.0659	1.9322	1.8185	1.0854	0.9641
1106238	6.5128	5.1935	5.2968	6.2408	6.3979	5.9687	5.7892
279884642	1.0812	0.4717	0.5685	1.0452	0.7245	0.1668	0.5071
280103189	0.6017	0.0829	0.0000	0.4231	0.3321	0.1985	0.0000
279718649	8.1248	5.0125	5.9677	7.4581	7.3627	6.8735	6.1935
279780860	1.7401	0.7060	1.2717	2.4930	2.3691	1.0856	1.4373
279769347	6.2474	3.1292	3.5250	6.0587	5.8137	4.5136	5.0313
279995503	0.8195	0.6560	0.4822	0.9054	1.1065	0.6882	0.2960
1089976	0.5387	0.0519	0.0000	0.3240	0.5425	0.1347	0.0368
1095173	10.4032	7.7912	7.9178	10.3588	9.8294	9.2733	9.1247
1087273	0.0649	0.0000	0.0000	0.0925	0.0642	0.0000	0.0000
1102108	3.0160	1.9083	2.2149	3.1840	2.6492	2.3049	2.4916
280026012	0.1356	0.0000	0.0000	0.2068	0.1212	0.0464	0.0596
1094460	7.4103	4.6045	5.4425	6.8744	6.7368	5.6956	6.3335
279662334	0.7113	0.0494	0.0000	0.9553	0.6196	0.0000	0.0000
1089469	3.3446	1.0590	1.2304	2.6567	2.4614	2.3145	1.5303
279871465	1.2920	1.0034	0.2782	1.3971	1.1617	0.4980	0.1897
1089572	1.1920	0.8283	0.5308	1.1934	1.1775	0.9428	0.7295
1099189	0.1613	0.0000	0.0000	0.1880	0.2894	0.0822	0.0000
1104152	0.2161	0.0000	0.0000	0.2186	0.1834	0.1229	0.1074
279949710	4.6982	3.1984	3.1109	4.7318	4.9813	3.9545	4.1891
1093970	1.7540	0.7107	0.6830	2.0283	2.5903	1.2015	1.1899
279914396	1.1367	0.4557	0.8466	1.1398	1.2818	0.6733	0.9445
1103065	0.4625	0.1711	0.1853	0.5799	0.4177	0.1986	0.1396
1089322	1.3169	0.2512	0.2653	2.0584	2.0552	0.6260	0.5464
279731198	4.7993	3.4011	2.7711	5.5834	4.6921	4.3127	3.8333
279752975	1.7968	0.0000	0.0000	1.7808	1.3571	1.0147	0.8959
1099909	3.3155	2.7602	2.4769	3.0118	3.0842	2.7541	2.8601
1095635	1.7163	0.9054	0.7446	1.3015	1.3729	1.1109	0.7430
1097771	3.4572	1.5797	1.5532	4.1151	4.7857	2.6518	3.1833
1097685	5.8992	3.6939	4.1201	5.4777	5.8924	4.6601	5.1542
1095998	7.3348	4.8823	5.2189	7.1643	7.0900	6.1847	6.1938
1089742	2.2864	0.7965	0.9126	2.0732	2.3519	1.6094	1.6655
1097025	2.6113	1.8320	1.4906	3.1452	2.8407	2.4447	2.1872
1099280	4.4656	2.5778	2.9359	4.5809	4.9402	3.7696	3.9115
280108575	0.2094	0.1717	0.0000	0.3343	0.3512	0.1424	0.0630
1091810	1.3281	0.6291	0.5488	1.1814	1.6197	1.0229	0.9245
280088762	4.2077	3.1779	2.9203	4.6655	5.1333	3.7057	3.9604
1094967	0.3594	0.0938	0.2500	0.3185	0.2943	0.0502	0.1585
1099308	6.9136	4.7290	4.7477	6.2012	6.1569	5.9265	5.2672
1095549	1.0435	0.4271	0.0972	0.7251	0.6836	0.3032	0.2652
280027707	5.6639	4.3066	3.9020	6.1589	6.2788	5.3775	5.0131
279736347	10.6170	6.8474	8.3216	9.7589	10.0334	8.2750	9.1476
1097337	3.9976	2.0606	2.3756	3.2740	3.5023	2.6935	3.0948
1098788	2.6894	1.8219	1.4395	2.5025	2.2784	2.0731	2.0623
1090409	4.7917	3.8166	3.8355	5.2874	5.2456	4.3817	4.7290
1108165	0.5335	0.5176	0.2933	0.7790	0.7099	0.0724	0.1974
1093775	1.4390	1.0079	0.6730	2.0063	1.8677	1.0642	1.1771
1090383	6.3546	4.0891	4.4266	6.1821	5.9477	5.1458	5.4843
1092892	4.9969	3.2454	3.3682	4.2169	4.6502	4.0282	3.7486
279665547	1.1272	0.0000	0.0000	1.1270	1.8859	0.5406	0.0000
1103836	1.2833	0.2387	0.2043	1.5953	2.1450	0.9162	0.7828
279912261	10.7721	7.5510	8.2290	9.8473	10.0846	8.7937	9.4801
1108586	5.8048	3.5853	3.3137	5.5911	4.7833	4.5845	4.3332
1087046	0.6391	0.0203	0.1472	0.9473	0.5890	0.4914	0.2137
279495500	1.1837	0.2305	0.2604	1.9968	1.4009	0.2381	1.0093
279846679	4.2244	2.8257	2.8906	4.8898	4.5142	3.9180	3.7562
280060180	0.9551	0.0000	0.1354	0.7208	0.7073	0.5523	0.4143
1090741	3.6210	1.8686	1.4884	2.7225	3.1425	2.0023	2.5788
1097031	0.2364	0.1680	0.0146	0.1730	0.2241	0.0694	0.0362
279709890	2.1103	1.0523	0.5406	1.3084	1.8095	0.5266	0.4636
1089240	0.4527	0.0327	0.0277	0.2627	0.3355	0.1729	0.1698
1104771	2.4270	0.7657	0.9843	1.9389	1.8236	1.0477	0.9942
279974667	6.8112	4.1429	4.1111	6.6837	6.5172	5.8131	5.0742
279953716	0.7383	0.6396	0.0000	0.8500	1.3153	0.0000	0.0000
279840585	1.4972	0.8883	0.6566	1.3563	1.4175	1.1743	0.5661
1097693	2.7092	0.8767	0.8483	1.7942	2.3895	0.7954	1.3923
280040825	0.4967	0.1074	0.0930	0.8456	0.6318	0.4182	0.1943
1103632	0.0536	0.0142	0.0107	0.0597	0.0408	0.0408	0.0243
279984646	2.4802	1.6436	1.3657	2.5542	2.5501	2.1714	1.7555
1098263	4.5421	2.4030	2.5054	3.5470	4.0957	2.9697	2.4430
279960266	7.0598	4.8217	5.1886	7.4461	6.3422	6.0453	5.8640
1096681	1.9180	1.4720	1.0275	2.3680	1.9694	1.7206	1.4291
1091828	2.8197	1.9004	1.5366	3.3265	3.2437	2.4642	2.5893
1093189	2.5153	1.7211	1.4013	2.4820	2.6745	1.6665	2.2647
279661291	2.0473	0.0000	0.0000	3.3292	2.0015	0.7393	1.0940
280019705	6.1636	3.5450	4.2172	6.4184	6.0902	5.0270	5.1993
279884852	0.9294	0.1234	0.1058	1.1434	1.3980	0.6853	0.7593
1098548	2.8834	0.8646	0.6633	3.4681	3.4952	2.4769	1.9254
279763565	0.8273	0.2711	0.0127	0.8469	0.7358	0.5001	0.4583
1103406	4.8242	1.3199	1.9163	3.5378	3.9873	2.5923	3.2385
279957575	8.3682	4.8188	5.0335	7.4605	7.7924	6.6194	6.7150
1089308	1.8553	1.2644	0.9228	2.6049	2.2818	1.2474	1.6597
1095313	6.6651	3.8005	3.7423	5.3255	6.0815	4.8664	4.7812
1088711	4.6367	4.3417	3.9539	5.1153	4.8303	4.3126	4.3279
1098413	1.8707	0.8417	0.4875	2.6594	2.7992	1.4090	1.7205
1095056	3.7393	1.3982	1.3019	3.1517	4.2669	2.8609	2.5722
1094961	3.7202	3.2684	3.5404	3.8663	3.7266	3.1918	2.9226
1089430	2.1452	0.8939	0.9251	1.7115	2.4119	1.0081	1.2851
279978981	5.6745	3.5340	3.4307	6.0135	5.4119	5.1216	4.2395
280051090	0.6795	0.0000	0.0000	0.4645	0.4631	0.0000	0.0000
1092346	1.4011	0.5603	0.5498	1.7207	1.1899	0.5451	1.1891
279990965	4.5399	3.4224	3.6538	4.7820	4.4507	3.8913	4.3101
1092462	4.0753	2.9529	2.9105	4.3097	3.7631	3.6812	3.4416
1095775	4.5394	2.6135	2.8100	5.3506	4.8029	4.1338	3.8866
1088235	3.5128	1.6677	1.3685	4.0743	3.6791	2.4828	3.0793
1090598	3.3566	2.3290	2.0922	3.0371	3.7922	2.8734	2.4395
279872700	3.3597	1.2559	0.6570	2.3587	2.4039	1.4515	1.6457
1091622	8.2056	4.7723	4.8876	6.7912	7.6260	6.6221	6.0095
279878895	0.7806	0.0000	0.0000	0.5965	0.4730	0.0616	0.0000
1098708	3.7090	2.6487	2.3385	3.1760	3.7470	3.1840	2.6715
1087225	3.6067	2.9779	3.2202	3.7881	3.4445	3.3134	3.1898
1091589	6.5348	3.0372	2.8326	6.5547	7.2877	5.2712	5.0967
1106857	1.1901	0.8430	0.1286	1.3283	1.8322	0.6436	0.7552
279945981	2.3710	0.8583	0.4814	2.1175	3.2496	1.8741	1.0284
1092173	1.1881	0.8779	0.7821	1.4432	1.2135	1.0599	0.9740
1092893	3.8762	1.7349	2.0333	2.9098	3.4460	2.6553	2.2828
1090532	4.6521	1.8555	2.1642	3.5831	3.9608	3.2640	3.0281
1101157	2.1359	1.0207	1.1426	2.7886	3.0055	1.3753	2.1892
1097264	2.2348	1.7805	1.6370	2.3573	2.4900	1.5431	2.1855
1104197	0.6091	0.1299	0.5728	0.6611	0.8519	0.0727	0.2512
1105869	0.3812	0.0848	0.0754	0.2657	0.2222	0.1680	0.0000
1105898	6.0883	3.5554	4.2344	5.8112	5.4683	5.0437	4.8758
1091212	1.7031	0.8318	0.8324	1.5876	2.1650	1.1110	1.2163
279959578	7.0757	4.8854	5.0994	7.2762	6.8408	6.2813	6.0986
280029767	0.2652	0.0000	0.0684	0.4187	0.2515	0.1814	0.0508
1104106	6.0239	3.4790	2.6841	4.6371	5.9871	3.7977	4.1235
1090581	0.4180	0.2098	0.1542	0.3123	0.4514	0.2490	0.1649
1101316	3.2268	1.2114	1.5531	2.8631	3.1201	2.5841	1.9744
279979389	0.2036	0.1398	0.1192	0.2506	0.2146	0.1157	0.0000
279988767	1.2305	0.3949	0.1387	0.7970	0.8981	0.5261	0.5197
1108466	7.2341	5.4387	5.5736	7.9381	6.8037	5.6802	6.2046
279725290	0.8538	0.1178	0.2823	0.5539	0.6741	0.4570	0.3789
1093367	6.6885	3.5696	4.2291	5.3863	6.0513	4.9120	4.8234
1092651	2.8941	1.3966	1.3181	2.7219	2.7935	2.3711	1.8277
1093160	5.9065	3.6105	4.4366	5.5761	5.7977	4.6707	5.0875
279999431	3.8677	2.3142	1.9262	3.8185	3.5595	3.2639	2.7129
279928411	0.4758	0.2117	0.0934	0.5207	0.3171	0.0906	0.1526
279930912	4.6724	3.8058	4.0327	4.3203	4.3723	4.2259	3.7288
1106528	1.7715	0.6031	0.6635	1.2939	1.8787	1.0997	1.1030
279724715	0.3306	0.0000	0.0000	0.2104	0.3408	0.0000	0.0000
279555139	7.4238	4.7983	5.6177	7.4689	6.4247	6.2715	5.7193
279489730	1.9653	0.4613	0.3919	2.0596	2.8166	0.5454	0.5734
279747406	6.3115	4.4904	4.5325	7.0984	5.8342	4.5957	5.3554
280039163	1.8328	0.7145	0.2703	2.8957	2.8495	0.9593	1.8998
1094335	8.6856	6.1283	6.1823	8.9238	8.3212	7.9283	7.2342
279941528	2.5186	0.1848	1.2563	2.1320	1.8284	0.1534	1.5024
1097777	3.3040	2.6456	2.5143	2.9326	3.1024	2.8956	2.5529
1096538	3.1952	1.7540	2.1088	2.9333	2.5626	2.1543	2.3282
1094137	2.5491	1.7308	1.4020	3.1974	2.4746	2.2255	1.6683
1096507	0.6575	0.3111	0.0776	0.6066	0.4194	0.3968	0.1371
1091180	6.6885	4.6348	4.8988	7.0938	6.5761	6.0954	5.8395
1097316	2.8114	2.6665	2.5112	3.0144	2.8726	2.7246	2.6635
279770652	2.2596	1.3229	1.2501	2.1027	2.3000	2.0054	1.4870
1091359	0.0606	0.0250	0.0000	0.0430	0.0764	0.0206	0.0177
279725149	5.2204	3.0399	3.1799	5.2001	5.0894	4.4499	3.9722
1087635	1.1808	0.6076	0.3552	1.1995	1.4830	0.7123	1.0869
1089192	5.5243	2.3577	2.7099	4.0865	4.7662	3.1426	3.4530
1096952	4.7972	3.8683	3.9681	4.6727	4.8153	4.2260	4.5218
279909632	2.2060	0.5036	0.3054	2.7246	1.5604	0.2969	0.9857
280037638	0.1998	0.0678	0.0576	0.3386	0.3139	0.1614	0.0716
1102880	6.5512	4.8342	4.4908	6.9406	5.8160	5.3628	5.0477
1098540	3.2066	1.9144	2.0004	3.1944	3.5079	2.6017	2.8939
1088210	2.5829	0.9624	0.7441	1.7653	2.1195	1.2667	0.9394
1106080	0.3136	0.2060	0.0545	0.4659	0.3324	0.1848	0.2141
279812266	0.2199	0.0000	0.0000	0.2275	0.1422	0.0000	0.0000
1099750	8.4018	7.0116	7.3696	7.9639	7.8346	7.3389	7.2148
1101083	1.4030	0.8068	0.5657	1.2529	1.0993	0.9816	0.9770
1103936	1.1594	0.6223	0.3767	0.9083	1.2603	0.8722	0.6817
279983732	5.1980	3.0853	3.0647	4.8307	4.2440	4.3520	3.1431
1100725	2.8538	1.1483	1.1602	2.5385	2.1232	1.1816	1.0093
1097851	1.2385	1.1307	0.8491	1.2085	1.5465	0.6224	0.7751
1088515	0.3443	0.1351	0.0930	0.2232	0.2562	0.0570	0.1270
280054360	2.4956	0.5412	0.7814	1.6313	2.0623	1.2769	1.3383
1097587	3.0794	1.6639	1.6006	3.5578	3.7071	2.6737	2.8010
279787979	6.9412	4.0708	4.5008	5.8467	5.9056	5.5552	4.5665
1089674	6.3522	4.0925	4.7965	5.9566	5.3813	4.6359	5.1882
279944541	0.4025	0.0000	0.4410	0.7792	0.6700	0.0000	0.0000
1096596	2.4435	1.7119	1.7770	2.2040	2.4112	2.2158	1.9158
1097969	5.2235	3.1141	3.7567	4.9536	5.1061	4.2194	4.3828
1104453	6.1061	3.5719	4.4949	6.0441	5.2069	4.5510	5.0961
279977670	8.6070	5.7299	6.8638	8.8355	8.3081	7.0254	7.7463
279954612	0.1579	0.0000	0.0000	0.0900	0.1495	0.0000	0.0236
1101772	0.1636	0.0000	0.0000	0.1199	0.1979	0.0000	0.0000
279838043	0.2299	0.0000	0.0000	0.1307	0.1480	0.0741	0.0686
1094380	1.5831	1.0957	0.8828	1.3009	1.4177	1.1488	1.1841
279979709	5.5579	3.1712	3.4520	5.4319	5.2266	4.5387	4.4905
279725130	4.4941	3.2541	3.7062	3.8713	4.4691	3.0928	3.5492
1092392	0.6859	0.3515	0.1088	0.9400	1.1362	0.3535	0.4073
280092156	4.7859	2.6817	1.6164	3.4852	4.5763	3.0247	2.9083
1099233	2.1224	0.4593	0.2639	1.2623	1.7362	0.9009	0.7569
1102481	0.3682	0.0000	0.2307	0.7107	0.5604	0.0000	0.2592
1089118	4.1870	3.0621	2.6109	4.3496	4.2644	3.3677	3.7649
279817583	0.9154	0.4475	0.0674	0.8032	0.5980	0.5375	0.1346
279858549	3.0886	0.8802	1.0117	2.2898	2.1660	1.5357	1.0872
1087335	0.4963	0.0868	0.1026	0.3477	0.5264	0.3643	0.1954
279990244	2.9178	1.8196	0.6386	1.8444	2.5895	1.0468	0.8691
1101982	1.6068	0.9909	0.8888	1.7209	1.7431	1.4917	1.1867
1103956	0.8466	0.2810	0.2108	0.8018	0.6495	0.6282	0.4697
1093916	6.8359	4.5073	5.1156	6.0795	5.8680	5.4992	4.8927
279987838	1.0885	0.0000	0.2175	1.6388	0.9235	0.0000	0.8591
280118319	4.2930	1.9486	2.5148	4.9928	4.5459	3.4437	3.8144
1104665	2.6439	1.1952	0.8321	3.1255	3.2913	2.3619	2.0740
1089736	3.1973	0.7894	1.0641	2.1567	3.1760	1.4748	1.3264
279704612	1.3732	0.0000	0.0000	0.8605	0.9750	0.0000	0.0000
280125650	2.1992	1.7762	1.7551	2.8828	2.6918	1.4644	1.4302
279941377	0.8392	0.4032	0.3935	1.3482	0.9752	0.6145	0.1515
279991670	7.4478	4.2500	4.6883	6.8806	7.1273	6.1014	5.9900
279612954	7.0330	5.6422	5.4982	7.8822	6.9593	6.2970	6.6206
1099083	3.5752	1.1973	1.2356	2.8185	2.9245	2.4776	2.2507
1100391	5.0374	3.8982	4.0251	4.7624	4.8675	4.3186	4.6578
279941070	7.4578	6.1577	5.4187	7.6927	7.1497	6.9453	6.3141
1099232	4.2132	2.2515	2.2877	3.7170	4.5786	3.1818	3.6163
1098023	1.4642	0.4486	0.3386	1.0474	1.7061	0.9194	0.6183
279863672	7.0805	4.5957	4.9873	7.3246	6.7605	6.3197	5.9225
1102194	1.5796	0.6070	1.0815	1.6080	1.1993	0.9566	0.9760
1095926	3.4938	2.0377	2.0219	4.0125	3.3642	3.1297	2.8543
279793382	6.5982	4.3938	4.9574	6.9474	5.7915	4.6355	5.8441
1097039	1.9569	1.2635	1.3994	2.4431	2.1074	1.6127	1.8882
1088484	1.6798	0.8576	0.5273	2.1377	2.4082	1.5824	1.3468
1103508	5.1492	3.6157	3.6637	5.0126	5.1586	4.5217	4.4304
279302907	1.2610	0.1298	0.1107	0.8770	1.3003	0.6935	0.7918
280132613	0.5825	0.1337	0.1196	0.3862	0.4574	0.1773	0.1913
280113159	5.6270	2.6905	2.0191	5.5543	5.2163	4.3839	3.7680
1095845	2.7165	1.1251	1.0295	2.4460	1.8903	1.6868	1.3102
1087373	3.3649	2.7867	2.4998	2.7944	3.1935	2.0243	2.0650
1098865	2.4415	2.3067	2.2220	2.3519	2.3525	2.2425	2.2436
1108080	9.7197	6.8329	7.4842	9.6878	9.5277	8.5699	8.4726
1087178	2.3208	1.5070	1.2290	2.0638	1.9218	1.5416	1.8951
1106483	1.2327	0.4605	0.6831	1.7043	1.3892	1.0418	1.0639
1090783	6.2834	1.9187	1.1747	5.3574	5.6207	4.5411	3.4484
279846149	0.5492	0.0000	0.0000	0.3880	0.2670	0.0000	0.2132
1104379	6.3803	4.7753	4.6753	6.3995	5.6541	5.6321	5.2876
1094563	0.4396	0.3177	0.1258	0.6934	0.7769	0.1382	0.0945
279753430	0.3976	0.0000	0.0681	0.2103	0.3903	0.0223	0.2238
1091549	1.6842	1.1523	0.8826	1.7207	1.9110	1.4024	1.5035
1097451	0.8882	0.4053	0.3662	1.2877	1.0580	0.4014	0.5155
1108913	5.2671	4.0908	4.4966	5.5324	4.8761	4.3790	4.6023
279902793	0.9893	0.5289	0.8073	0.9814	1.1896	0.4472	0.8582
1093828	1.6899	1.3713	1.3722	1.4763	1.7533	0.9888	0.9063
279853735	4.4792	0.9515	1.5588	3.0024	3.8148	3.0547	1.9409
1099227	6.2203	4.1457	4.4146	5.6393	5.6109	5.4384	4.8771
1093260	3.8932	3.0512	2.9875	3.4763	3.9095	3.2081	3.4383
1097824	4.8746	2.3437	2.3068	3.6955	4.0553	3.4861	2.8357
1095424	5.7719	4.7776	4.2863	6.1119	5.3557	5.2481	4.9175
1088631	1.9100	0.6525	0.6505	1.7265	2.1313	1.2122	1.5959
1088642	3.2674	1.5400	1.4634	2.5097	3.1900	1.6957	1.6745
279719747	7.3348	5.7871	5.5507	8.4238	7.6674	7.1063	6.7439
1102761	4.0822	3.0345	3.2418	3.8137	4.0341	3.4226	3.7760
1093013	3.6230	1.9893	1.4449	2.7021	3.2460	2.6187	2.1870
1099296	1.8971	0.5529	0.5263	1.7159	1.6162	1.3273	1.2198
279995408	0.3568	0.0296	0.0466	0.6313	0.5250	0.3519	0.2162
279914252	4.9119	3.0268	2.8920	4.9586	4.3016	4.3459	3.5503
1087439	2.7863	1.6731	2.1769	2.2797	2.4135	1.5913	1.9733
1093207	0.7357	0.0000	0.0000	0.4229	0.6556	0.0450	0.0000
279858053	3.1354	2.3789	1.3116	4.2090	3.9219	2.5743	2.9161
280057667	6.9691	5.5681	5.4143	7.7859	6.8537	6.2355	6.5454
279804375	1.2061	0.2197	0.6131	0.8939	0.7557	0.2763	0.4537
279857829	5.5725	4.2293	4.5378	5.6806	6.0136	5.2314	5.2018
279754242	0.9064	0.6062	0.0000	1.5284	1.2990	0.7255	0.5869
1090100	0.4659	0.1708	0.0963	0.2927	0.3746	0.2148	0.1343
1104335	2.0238	1.3169	0.9766	2.8722	2.7242	1.7650	1.7078
1092042	6.8102	5.4608	5.2235	7.4946	6.5511	6.1377	6.2205
1089934	9.3852	6.3233	6.8265	8.8505	8.8886	8.0429	8.0746
1100208	0.8602	0.3218	0.5909	1.1409	1.3352	0.7297	0.4730
1089160	4.8214	3.4808	3.4642	4.6563	5.0005	4.2826	4.3131
1097095	2.4171	0.4756	0.4635	1.4851	1.8272	1.0386	1.0321
1087492	1.2477	0.6389	0.5034	0.8007	1.2060	0.5560	0.2318
1095481	0.1503	0.1370	0.0512	0.1601	0.1796	0.0333	0.0287
1091294	5.3312	4.3880	4.5956	5.4821	4.9713	4.4565	4.6681
1093259	2.4747	2.1653	2.0355	2.3225	2.5848	2.0813	2.2924
1092874	3.4435	3.0119	2.4757	3.4634	3.6692	3.2301	2.9366
1095891	6.5636	3.4253	3.7354	6.3055	6.4452	5.2570	5.1889
279982337	4.0438	2.2798	2.6506	3.3775	3.8403	2.9540	3.3765
1088866	1.2675	0.2046	0.3316	1.0107	1.2519	0.8374	0.8213
1088858	5.4663	2.9582	3.5139	4.6683	4.5981	3.9781	4.2540
279943450	0.8172	0.2459	0.0000	0.5806	0.4049	0.0000	0.0000
280060197	1.4569	0.0683	0.1459	2.5642	1.6539	1.0060	0.6440
1101913	2.4175	2.0822	2.1903	2.5405	2.5007	1.6619	1.6225
1089809	1.8366	0.9381	0.9245	1.4281	1.9568	1.3506	1.0131
1100099	2.0265	1.0188	0.9818	1.7528	1.5681	1.4996	1.3538
279771293	1.7331	0.8535	0.8133	1.4456	1.6713	1.4731	0.7590
279950155	6.6992	2.6369	4.0978	6.0631	6.3629	4.0185	5.4487
279705970	3.0800	1.3708	1.1033	4.7213	3.4845	1.5991	2.4211
1107860	8.1766	5.3924	5.5824	7.1927	6.9670	6.6592	5.9843
1087147	1.6469	1.3293	1.0705	1.8026	1.8863	1.5831	1.4651
1099887	4.2527	2.2817	2.8948	3.5058	4.3273	3.1513	3.3397
279929038	1.8774	1.5041	0.4890	1.7588	1.7829	0.5748	0.5449
1092827	3.0847	1.6619	1.7872	3.7855	3.1509	2.4757	2.8855
279750574	8.4238	5.8275	5.9211	8.0910	8.3250	7.4399	7.1152
279866672	7.8235	6.0059	6.2706	7.4196	6.9513	6.8464	6.2715
1092464	0.9987	0.0000	0.1412	0.6095	0.6680	0.1434	0.1427
1097206	2.9666	1.3417	1.2378	2.1671	2.9214	1.4813	1.7667
1102489	4.3941	4.1460	3.8695	4.6195	4.6379	4.2175	4.3587
280084786	0.1560	0.1129	0.0000	0.2914	0.2780	0.0296	0.0806
279670338	0.4386	0.1653	0.0832	0.6211	0.7613	0.1370	0.2800
1104580	1.1784	0.2731	0.1881	0.8949	1.4379	0.8142	0.6833
1105119	6.6026	4.1090	4.4680	6.4302	6.0936	5.6591	5.4450
279967248	1.1434	0.7357	0.6743	1.0160	0.9585	0.9494	0.8038
1091786	2.4244	1.7864	1.9446	2.8373	3.0154	2.3402	2.0076
1094399	2.7721	2.2720	2.1761	2.5050	2.6331	2.4713	1.9379
279715661	0.6614	0.0000	0.0000	1.2414	1.1739	0.1967	0.2886
279984222	10.1539	7.6391	8.0719	9.4593	9.1767	8.8718	8.7595
1092283	2.5778	0.5906	0.5139	2.9641	3.0864	2.1221	1.7797
1097273	1.6997	0.6059	0.3821	1.2931	1.7805	1.1081	1.2044
1088971	2.8531	1.8513	1.5213	3.7758	3.5689	2.2475	2.9364
279201110	0.5538	0.2534	0.0845	0.3113	0.5267	0.1270	0.0632
279854056	1.1009	0.6938	0.6034	1.5760	1.1895	0.8156	0.4471
279952730	8.3978	6.5397	6.7363	8.1517	7.9200	7.7007	7.4219
279665190	3.4320	0.0000	1.2473	3.4768	3.1529	2.1387	1.9738
1089945	1.9969	0.5200	0.9880	1.2573	1.6402	0.4478	1.0698
1104434	0.2493	0.0643	0.1689	0.1704	0.2505	0.0371	0.1330
280069279	0.1356	0.0000	0.0000	0.1501	0.0868	0.0000	0.0000
280127448	0.2659	0.0000	0.0609	0.1421	0.1730	0.0000	0.0000
279838019	0.4995	0.0000	0.0000	0.5726	0.2648	0.0000	0.2486
1095844	4.0328	2.5492	3.0759	3.8330	4.2676	3.5186	3.5337
279924594	0.9793	0.1282	0.0000	0.5782	0.6432	0.1031	0.2203
1089190	2.5337	2.2950	2.3675	2.9078	3.0511	1.8235	2.2995
1101339	5.4039	4.0662	4.1020	5.6641	6.1127	5.1807	5.0411
279856617	0.6372	0.2634	0.0311	0.3510	0.4994	0.2195	0.0985
279826330	6.5086	5.5282	5.2744	6.4099	6.4462	6.0721	5.9095
1090848	3.9642	1.5843	1.4972	2.8167	3.5900	1.9738	1.6665
1101592	0.5619	0.3308	0.2102	0.8588	0.7823	0.2896	0.3695
1092723	2.2606	0.8542	0.4637	1.8139	2.1153	1.6017	1.4134
1094941	3.1942	1.8031	1.7343	3.5774	3.2195	2.6728	2.8092
279780990	4.4345	2.7409	2.3763	5.3785	4.5912	4.0959	3.7744
279987031	0.7710	0.0000	0.0373	0.7155	0.8031	0.3785	0.5222
1096934	7.3561	4.4096	4.8728	7.0645	7.1269	6.0439	6.1920
279826612	0.8304	0.4507	0.4562	0.9780	1.1946	0.7116	0.6083
279777637	0.6644	0.4611	0.5850	0.7501	0.7677	0.1892	0.3985
280066722	0.6136	0.1984	0.0000	0.3717	0.3953	0.2227	0.1529
279925566	6.0211	2.3237	3.6901	5.3564	5.5568	3.7495	4.8448
1090137	0.0318	0.0000	0.0000	0.0368	0.0209	0.0000	0.0000
1105220	1.3506	0.4506	1.0802	1.4878	1.3948	0.6723	1.0321
1107392	1.5031	1.2631	1.1663	1.3460	1.4832	1.3410	1.0619
1097718	2.5598	0.5076	0.4959	1.5793	1.9726	0.6802	0.9699
279916038	2.0583	0.9336	0.5676	2.7623	2.4688	1.8287	1.7516
1107323	3.2227	1.2495	2.2467	3.2208	2.7984	1.4172	2.5707
279735661	1.7219	0.4563	0.9597	2.1127	1.9338	1.2927	1.5188
1106579	1.4459	0.1792	0.0356	0.8396	1.1673	0.1943	0.1696
1094564	7.1951	4.7260	5.0986	7.3144	6.0620	4.9427	5.6849
1091976	0.8298	0.1000	0.2395	0.6361	0.5079	0.1905	0.2469
1092724	4.1630	2.8930	3.0061	3.8220	3.9304	3.5185	3.6611
1108697	0.0516	0.0000	0.0000	0.0573	0.0327	0.0000	0.0000
1104444	1.1541	0.4793	0.2999	1.5552	1.4373	1.0173	1.0036
1101096	0.7844	0.3753	0.3306	0.9493	1.0472	0.7132	0.7105
1094601	1.7482	0.9598	0.3476	2.0995	1.7466	1.4169	1.2402
1093978	5.2222	3.6099	4.0236	5.2095	5.0640	4.4253	4.7079
1094571	1.2652	0.3967	0.3179	0.9225	1.4463	0.9201	0.6762
1090858	6.0045	3.1023	3.4458	5.4065	5.3521	4.8416	4.6029
1097015	4.2854	1.6853	1.5652	3.1095	3.3062	2.7771	2.4085
1105896	6.1047	2.2227	2.5147	4.7309	5.6009	4.5868	4.0085
1105416	2.8050	1.0148	1.9072	2.8509	2.4547	1.2780	2.2844
1095695	2.8331	2.0205	2.1402	2.5256	2.9136	2.5281	2.3582
1089977	8.8268	5.3719	6.0683	8.6106	8.4565	7.3270	7.5004
1102132	2.7077	1.8329	1.6293	3.3586	3.3647	2.3935	2.7281
1089058	0.4361	0.2267	0.2428	0.3485	0.4288	0.2246	0.3749
280056099	0.6379	0.1283	0.1093	0.8215	0.9014	0.6875	0.1814
1101264	7.6335	4.4988	5.6846	7.7478	7.2891	5.7117	6.8417
279793707	2.4530	0.9994	0.7201	1.6044	2.6806	0.3699	0.9355
1102905	0.9185	0.2077	0.2170	0.8800	1.2996	0.2198	0.2934
1095209	0.9216	0.1629	0.1377	0.5776	0.6177	0.2342	0.0715
1097387	4.4813	3.2591	3.3304	4.3639	5.0753	3.9643	4.1918
1093810	6.8249	3.5138	4.1025	6.2254	6.3202	5.1994	5.6191
1087499	2.2841	1.3322	1.1029	2.6063	2.4921	1.8041	2.1217
1092721	3.1958	1.2589	1.4752	2.7139	2.7022	2.0230	2.5222
1088119	3.2768	2.6405	2.8635	3.0654	3.1511	2.6335	2.1177
1091742	2.7710	0.6776	0.8345	3.1857	3.6331	2.2347	2.3911
1105549	1.2456	0.7023	0.6022	0.8104	1.0827	0.3272	0.4755
1102206	7.0196	4.8375	5.0904	7.2599	6.7856	6.4446	5.9778
1099651	0.8989	0.7045	0.2649	0.7600	0.9306	0.5661	0.5551
1091448	3.3979	2.3785	2.2736	2.8473	3.1920	2.7957	2.5566
1096070	3.3573	0.7390	0.4788	2.0141	3.2594	1.3312	1.2015
280136848	0.2113	0.0000	0.0436	0.4290	0.2948	0.1621	0.0000
1100148	1.7595	0.4545	0.4369	1.0776	1.5644	0.7304	0.3793
1093648	1.0070	0.2002	0.1353	0.9834	0.5888	0.3755	0.5258
279748072	0.4238	0.0000	0.0000	0.2509	0.2210	0.1549	0.0000
1097438	2.5505	0.6211	0.4692	3.6606	3.4748	2.1792	2.3014
279982633	7.9982	5.5612	5.8621	8.7541	7.4457	6.5260	7.4933
1094906	3.0427	0.9126	0.9374	1.9892	2.9095	1.5338	1.4731
1090505	2.1875	0.8369	0.9739	1.5192	1.8594	1.2542	0.9252
280129872	1.1047	1.1246	0.2335	1.9532	1.5400	0.5416	0.2795
1092574	4.6031	1.7134	1.7705	3.9541	4.1131	3.0521	3.5119
279802716	1.4868	0.0000	0.0000	3.0567	2.9953	0.2745	1.4471
1093362	10.3775	7.5788	8.2940	9.5730	9.4472	9.1602	8.7844
280060364	0.1506	0.1006	0.0000	0.3160	0.2956	0.0000	0.0000
279917845	6.7255	3.8961	5.0815	6.2836	5.5486	4.2640	5.4983
279769531	0.1537	0.0000	0.0000	0.0875	0.1455	0.0000	0.0000
279812004	2.7117	1.2787	0.7592	2.9330	2.4591	2.2515	1.7485
279710786	1.8517	0.8555	0.3084	2.7949	1.9070	1.0635	1.5817
279924764	0.1297	0.0664	0.0397	0.1046	0.1668	0.0427	0.0785
1090689	3.0496	0.9287	1.4835	3.0871	2.8225	1.9854	2.4359
1087321	8.4844	4.3511	3.7485	6.3363	8.3807	6.1073	5.5792
1105996	0.2120	0.0000	0.0000	0.1036	0.1970	0.0000	0.0541
1087237	3.9825	3.3429	3.0329	3.7182	3.8740	3.6933	3.3909
1089896	1.5804	0.2425	0.3098	0.9584	1.1214	0.3773	0.6208
279955417	0.5370	0.1568	0.1220	0.9500	0.8954	0.2540	0.4051
1095460	1.8614	0.4001	0.5188	1.6127	1.1158	1.0345	0.6239
279819352	1.8755	0.9303	0.7961	1.9217	1.3103	0.5906	0.9764
279810851	1.0891	0.2214	0.0000	1.2439	0.6603	0.3473	0.3035
1097354	0.5471	0.0000	0.0000	0.5001	0.2790	0.0860	0.1217
279961080	7.1457	4.9524	4.9660	7.5123	6.9455	6.6326	6.0426
1095106	4.8585	3.6931	4.0921	5.6608	5.2201	4.0824	4.9523
279720456	3.4250	1.5518	1.6886	3.3988	2.6105	2.8380	1.8110
1090563	2.8392	1.7009	1.4083	2.8811	3.6390	2.7333	2.0799
1089997	6.1943	5.2322	5.4905	5.9646	6.5683	5.8002	5.6500
1093445	2.3479	1.2826	1.1057	2.2661	2.2225	1.9562	1.6864
1103561	2.0101	0.3977	0.2042	1.4681	2.4449	1.4272	1.0909
1095338	3.5600	1.9952	1.8495	3.0953	3.3247	3.0132	2.5492
280041290	1.6007	0.7192	0.9822	2.2262	1.7349	1.0166	1.5735
279810720	0.7382	0.1073	0.2684	1.2604	1.0277	0.1756	0.2242
1097045	1.2909	0.5045	0.2999	1.5738	1.5468	1.0546	1.0971
280117529	2.3327	0.7119	0.1887	1.7582	2.6954	1.4274	1.6376
1101806	1.3845	0.6988	0.5652	1.4290	1.3691	1.1126	1.0472
1103699	0.0533	0.0000	0.0000	0.1161	0.0935	0.0361	0.0000
1101534	4.1868	2.8394	2.9893	3.6432	4.3782	3.0935	3.7675
280017561	7.9866	5.8140	6.3708	7.6687	6.9493	6.2759	6.7787
1101479	3.9901	2.2324	2.5126	4.4175	4.6774	3.8620	3.3698
1096394	4.8322	3.4494	3.2824	5.3742	5.7588	4.6825	4.5244
279862803	0.4091	0.2038	0.0000	0.6429	0.3822	0.2291	0.1497
1103955	5.1034	4.7790	4.6754	5.2416	4.9664	4.7307	4.8500
1097809	4.0403	3.1404	3.2454	3.7486	3.6202	3.3343	3.4999
279935450	1.0017	0.0000	0.3475	1.4697	2.0417	0.0000	0.9501
1098171	4.0907	2.6763	2.8551	3.9856	3.9761	3.0399	3.7476
279824219	1.2724	1.0221	0.6616	1.1764	1.2057	1.0018	0.9351
1101372	1.4730	1.0996	0.7641	2.0187	1.7918	1.4247	1.2243
279891617	2.1155	0.1257	1.0042	1.2675	2.3724	0.2966	0.9818
279853854	1.8591	0.7705	0.7347	1.6057	1.3005	1.2694	1.0370
1098236	0.3018	0.1473	0.0000	0.2030	0.1630	0.0511	0.0441
1087599	1.9641	0.5197	0.5945	1.3469	2.0980	1.3954	1.0022
279991745	1.9554	0.9276	0.7146	3.1594	2.9788	1.3694	1.6569
1089740	1.9307	0.8798	0.6468	1.7815	1.8395	1.5032	1.3131
279767374	0.0435	0.0000	0.0000	0.0971	0.0850	0.0455	0.0000
1093644	2.2903	1.5720	1.7218	2.5310	2.3954	2.1211	2.1369
1097921	1.5803	0.4974	0.3730	1.4065	1.9508	1.3710	0.9870
1096032	2.9793	1.9606	1.6356	2.3493	2.8548	1.8955	1.8006
279816284	6.8199	4.5827	4.8612	6.7904	6.6646	5.6384	6.1626
279841165	8.7555	6.5583	6.4459	8.0772	8.0887	8.0392	6.9543
279493488	7.2675	4.7601	5.1857	6.8332	6.0631	5.5773	5.7675
1099273	0.4091	0.3158	0.1378	0.5205	0.3370	0.2444	0.1549
279806433	6.2354	3.6446	3.5141	6.0793	5.3860	5.4174	4.6069
279910197	0.6996	0.0564	0.0000	1.0045	0.5540	0.0806	0.1769
279895838	0.9441	0.6972	0.8144	1.1051	1.2710	0.5784	0.8571
1090967	4.2061	3.3960	3.7091	4.9414	4.8949	3.6457	4.2727
1087898	3.6232	1.3816	1.4964	3.1309	3.3030	3.0103	2.0609
1099060	2.9460	1.9340	2.1641	3.2267	3.3813	2.4727	2.9690
279879368	9.0855	6.1252	6.4389	8.5093	8.4025	7.9652	7.6532
279993674	0.4366	0.0000	0.0000	0.8696	0.8761	0.4440	0.2023
1093525	0.9975	0.5947	0.5555	1.2344	0.9457	0.6499	0.6727
279884448	0.4674	0.2636	0.0346	0.7982	0.5692	0.3394	0.2794
279584659	4.7990	2.4658	3.0043	3.8941	3.8634	3.1975	2.9430
1098523	0.2324	0.2115	0.0101	0.4381	0.2995	0.1195	0.0062
279585111	0.9849	0.1249	0.0819	0.6274	1.1717	0.3492	0.2944
1095538	2.7626	0.9305	0.7642	2.6192	3.5302	2.3451	2.0573
279990867	1.9373	1.0850	1.2934	2.6688	2.2576	1.8913	1.5528
1087547	0.1565	0.0653	0.0553	0.2304	0.2122	0.0326	0.1775
279748792	3.4722	1.5935	1.3972	3.7400	2.9617	3.1346	1.8087
279883117	0.7730	0.4910	0.0000	1.0998	1.4148	0.4508	0.5322
279833908	0.5927	0.2426	0.0000	0.4649	0.2776	0.0000	0.0874
279717886	8.8293	5.8158	6.7583	7.7954	8.3418	7.4410	7.4994
279977500	4.1530	2.8600	2.4474	4.4873	3.8903	3.7738	3.4174
1104089	1.7448	1.1071	0.9567	1.7197	1.9251	1.6412	1.3242
279399998	9.3970	6.4135	7.1733	8.3668	8.2678	7.7520	7.6743
279708770	1.7707	0.0000	0.0000	1.1026	0.8759	0.0000	0.8139
1095950	4.1242	2.6893	2.9926	3.8601	4.0588	3.7936	3.0948
1089957	3.0385	0.1545	0.4384	2.7236	4.2224	2.0107	2.3691
280126195	3.0348	2.8067	2.5952	2.9233	2.8251	2.7558	2.5609
279990172	4.3287	2.3950	2.2330	4.5811	4.9805	3.9217	3.6805
279900671	1.0320	0.5094	0.0000	1.0942	0.7577	0.3341	0.7472
1096635	1.5927	0.5097	0.3646	0.9678	1.6027	0.3536	0.2017
1094933	4.7568	1.3699	1.1432	2.9187	4.2323	2.4183	2.0100
1087527	5.2383	3.2043	2.9691	4.1788	4.4991	4.1373	3.3898
1101009	0.8487	0.5591	0.5237	1.0641	1.0659	0.8582	0.7760
279722112	2.4705	1.5716	1.3296	3.5204	2.8824	2.0322	1.9761
1105666	0.8126	0.1014	0.1181	0.9308	0.5142	0.2602	0.2901
279910979	0.8326	0.0000	0.0000	0.9114	0.4571	0.0000	0.1555
279865408	1.6454	0.8784	0.5675	1.9187	1.1858	0.4616	1.1266
1098007	0.9637	0.1745	0.1200	1.1976	0.7048	0.7547	0.4274
280129834	0.6003	0.6140	0.0000	1.2637	0.9931	0.2134	0.0000
1100274	5.0508	3.1515	3.3786	4.5522	4.7779	4.3469	4.1549
279897693	0.9105	0.2613	0.1532	1.1025	0.6213	0.3017	0.4953
279942720	1.2701	0.9085	0.0000	1.2003	1.7783	0.8557	0.6971
279992672	0.9107	0.5726	0.1147	0.9334	1.3679	0.3857	0.7996
279795418	6.5971	4.5338	3.4288	5.3969	5.7779	5.1072	4.7543
1103186	2.4430	1.6061	1.4941	2.5250	2.6277	2.2762	2.0228
1100935	1.9395	0.5363	0.5164	1.2955	1.9114	0.5150	0.6541
279788846	0.3261	0.0434	0.0000	0.2297	0.4576	0.1045	0.0000
279856340	0.0565	0.0000	0.0000	0.1064	0.0632	0.0409	0.0142
1105200	0.6555	0.0623	0.0456	0.4566	0.3982	0.0587	0.0883
1102624	0.6595	0.2530	0.0000	1.0586	1.2708	0.1439	0.2934
279812990	0.1457	0.0348	0.0000	0.0829	0.1374	0.0919	0.0431
279816923	0.2419	0.0421	0.0357	0.2178	0.1272	0.1339	0.0299
1095569	3.7923	1.4542	1.0639	2.4430	3.5580	1.6490	1.0904
1106411	0.1817	0.0000	0.0000	0.1119	0.1125	0.0000	0.0000
279934458	0.6897	0.5811	0.0000	0.5559	0.7643	0.0000	0.0000
1089087	1.4555	0.7479	0.5181	2.1829	2.2077	1.2833	1.3893
279994276	0.2889	0.2010	0.0361	0.4542	0.5018	0.1350	0.2884
279881574	8.5540	6.8616	7.0333	8.6086	7.9009	7.6133	7.9710
279824305	0.2507	0.1232	0.0000	0.2896	0.1307	0.0226	0.0000
279608102	0.6968	0.0162	0.1453	0.4446	0.3826	0.0033	0.0692
1101915	2.9191	1.0333	1.0113	2.1178	2.3629	1.9059	1.9147
1100594	1.1319	0.7999	0.6905	1.1456	1.2816	1.0997	0.9192
279930738	2.2058	0.4494	0.2075	1.9123	1.1884	1.1372	0.6002
1108452	6.3756	4.1883	4.5583	6.5951	5.4822	5.5796	4.9622
1100812	4.1727	3.1189	3.3970	3.5407	4.1132	2.7732	3.3882
1088516	5.3037	4.0739	4.2085	5.3303	5.4375	4.9175	4.8653
280029599	0.4615	0.0570	0.0484	0.5839	0.3228	0.1365	0.0798
279926263	0.2996	0.1708	0.1001	0.5459	0.4896	0.2952	0.0717
279950381	7.5951	4.1302	5.5211	7.7330	7.1585	5.6923	6.7515
1100871	0.3666	0.0421	0.0000	0.3494	0.1783	0.1508	0.0384
1108345	2.4644	1.2080	1.2127	3.1790	2.5821	2.2717	2.1153
1108761	5.6372	3.6176	2.9175	4.6455	4.8143	4.5519	3.8448
1097499	2.3892	1.4625	1.5161	2.6261	2.0434	1.8197	2.0207
279867879	10.2919	7.9121	8.3721	10.6352	9.9615	9.3000	9.7233
1094884	4.0462	2.9437	2.7960	4.7926	4.5450	3.8462	3.9556
1106600	0.5088	0.3807	0.2158	0.5679	0.7677	0.2004	0.4577
1099340	4.9117	1.8899	1.5810	3.3749	3.5773	3.0358	1.8947
1088553	1.7410	0.7525	0.6935	1.7528	1.7602	1.1819	1.4684
280138224	0.3647	0.2465	0.0000	0.3283	0.4199	0.2348	0.0000
279726814	0.3064	0.0000	0.0000	0.2187	0.3329	0.1621	0.2105
279973816	3.9103	2.5889	2.7118	3.8249	3.8053	3.6056	2.9614
1105959	5.5174	3.1397	3.2089	5.3417	5.0675	4.7185	4.3376
279805645	1.3314	0.1255	0.3441	1.0443	1.3927	1.0575	0.6575
279749894	1.3870	0.5809	0.4633	1.7818	1.2594	1.2739	0.8599
279781257	8.8557	6.3469	6.4128	8.6651	8.3682	8.0044	7.6169
279945038	0.2747	0.0903	0.0392	0.2507	0.1617	0.1044	0.1103
1104261	2.8474	0.2895	0.1297	1.5177	2.5493	0.6630	0.3048
279509439	9.3533	6.8084	7.5246	9.3358	9.3597	8.2881	8.5652
279892599	5.0914	2.3981	3.0573	4.7415	3.9016	3.6680	3.7216
279976380	1.6039	0.4725	0.7620	1.3709	0.8356	0.1830	0.1588
1090313	1.5960	0.8351	0.6445	1.2494	1.7699	1.1524	1.1757
279959006	7.8576	4.2760	5.1618	6.3902	6.4875	5.2756	5.4336
279838749	5.7185	3.3940	3.3772	5.7157	5.5051	5.0296	4.4896
1101368	2.6223	0.8689	0.7511	1.7655	2.4541	1.8591	1.4429
1092551	5.7570	2.6617	2.9277	4.2781	5.6060	3.2275	3.3613
1108909	2.0229	1.6216	1.5551	2.8292	2.5170	1.2921	1.2494
1093580	2.4003	1.1002	1.1753	2.4843	2.5429	1.7923	2.1109
1089649	4.2981	2.9444	3.2059	3.7052	4.0117	3.2411	3.8036
280119720	0.8081	0.5035	0.0936	0.8880	1.3436	0.4422	0.3708
1088950	4.2164	2.5024	2.7428	4.2507	4.7454	3.2952	4.0995
1101633	2.2807	1.1980	1.2077	2.0980	2.9047	1.8813	1.7235
279818903	8.6146	5.6994	6.1648	8.4593	8.4266	7.4705	7.5216
279953014	2.4955	2.2259	2.0181	2.3153	2.3749	1.5966	1.8232
279899209	0.3085	0.2545	0.1132	0.6140	0.5511	0.1340	0.0000
279497253	1.2731	0.6892	0.5381	0.9176	1.1710	0.8158	0.8195
1102487	10.4781	9.7020	10.1778	10.6724	11.1397	9.9471	10.1361
1089398	5.1761	4.5990	4.5595	5.4132	5.3772	5.2075	4.8447
279808080	1.5005	0.9067	1.0972	1.2557	1.5016	1.3166	0.9981
1104602	1.1509	0.6508	0.2806	2.0330	1.6716	0.9317	0.5392
1088326	2.6362	0.6677	0.7003	2.2906	2.3800	1.9173	1.7008
279873870	0.2282	0.0330	0.1748	0.2518	0.1478	0.0000	0.0720
1098015	2.8889	2.2474	2.2713	3.4183	3.4415	2.8913	2.7732
1096166	2.3328	0.8582	0.9246	1.6355	2.3333	1.2522	1.7736
280078008	0.1513	0.0836	0.0000	0.2281	0.1280	0.1058	0.0301
279940271	0.3341	0.0000	0.0000	0.2486	0.1773	0.0000	0.0000
279989390	0.4004	0.3324	0.0600	0.7259	0.4719	0.1510	0.0801
1104467	0.7460	0.1033	0.0926	0.4250	0.7030	0.1309	0.0524
1099621	4.7015	3.1084	3.4006	4.8597	4.9594	4.0079	4.4354
1090427	2.6011	2.0556	2.0032	2.1452	2.3039	1.6525	1.6725
1101274	0.2250	0.0285	0.0918	0.2498	0.1456	0.1328	0.1014
279825480	0.2970	0.0907	0.0000	0.2368	0.4650	0.0000	0.0000
279789431	8.8511	5.7490	6.5968	7.8031	7.6589	7.2271	7.0785
279724166	2.1473	1.0945	0.8767	1.7345	1.5199	1.0589	0.8505
279767653	1.1722	0.7902	0.3709	1.5532	1.9092	1.1633	0.6599
1098809	1.4919	0.8993	0.4839	2.2562	1.7536	1.3422	1.2053
280075692	7.8345	5.2933	5.6864	7.4810	7.5342	6.7781	6.8996
279708931	0.7284	0.0000	0.0000	1.1789	0.6910	0.0000	0.0000
279847384	0.3967	0.0979	0.1168	0.5528	0.6844	0.2203	0.4424
279911794	0.3176	0.0000	0.0000	0.2220	0.1713	0.0000	0.0000
1099427	2.3966	1.1754	1.1095	2.3632	2.2799	1.7746	2.0009
1101161	2.4310	2.0137	1.9295	2.8747	2.8657	2.3147	2.4304
1094555	2.8923	2.5074	2.4269	3.2784	2.9324	2.8198	2.5471
1090626	2.2943	0.9113	1.2888	1.6889	1.9542	1.7184	1.2697
1091166	1.1498	0.1987	0.1337	0.9947	1.3701	0.4456	1.0474
279985162	1.2577	0.6121	0.0000	1.6645	0.7501	0.0000	0.1684
1101914	2.1472	1.4508	1.2864	2.3391	2.3235	1.8513	2.0356
279873060	1.2471	0.4166	0.0881	0.7355	0.8990	0.6569	0.4233
1093635	2.0144	0.7762	0.7081	1.8596	1.9048	1.5689	1.4126
1098357	1.9851	0.8324	0.6106	1.3583	2.0439	1.4938	0.9232
1089079	6.2337	4.9370	4.8623	7.6352	7.0084	5.6843	6.2600
279962608	7.8990	5.9580	5.5392	7.4678	7.6847	7.1636	6.7798
279822477	1.9279	1.0113	0.6071	1.3543	1.8701	1.4033	1.0619
279862338	0.7323	0.0000	0.3807	1.4988	1.1689	0.5251	0.1689
1098813	4.8238	3.1816	3.0417	4.7145	4.3342	4.2637	3.9505
280001243	1.7024	1.4111	1.5260	1.8896	2.0946	1.3283	1.3626
1087309	0.5211	0.0905	0.0731	0.4442	0.6275	0.3978	0.3695
1094033	3.3598	2.9531	3.2113	3.3346	3.6554	3.0038	3.0441
279657854	0.4541	0.0000	0.0000	0.2832	0.5514	0.0000	0.0000
280081615	1.0866	0.4172	0.6835	1.5386	1.4948	0.9563	1.1076
279782020	1.1629	0.6125	0.2109	0.7477	0.9737	0.7478	0.3920
279965138	5.2033	3.4615	3.1484	5.5411	4.9297	4.9308	3.9908
279846195	9.8416	7.0672	7.9789	9.9280	9.5792	8.7576	8.9944
280087192	7.0455	4.5636	4.9470	6.7037	6.7697	6.0152	6.1579
1087176	4.3431	3.4699	3.5828	4.4223	4.5313	3.9706	4.2240
1092165	7.3771	5.3898	4.8743	7.1530	7.1809	6.7408	5.9922
279781200	6.7776	4.6373	4.5137	7.4038	6.5636	6.5486	5.5314
280036308	0.4334	0.0000	0.1111	0.3334	0.5818	0.2080	0.3413
1096115	7.1443	4.5099	4.7030	6.6917	6.9033	6.1692	6.0364
1101293	1.0662	0.2179	0.1095	0.7142	0.6254	0.6360	0.2196
279898517	0.4005	0.0000	0.0000	0.5604	0.2793	0.0987	0.0433
1099706	0.1844	0.0269	0.0169	0.3446	0.3365	0.0629	0.0159
1093463	1.8751	0.4868	0.4904	1.1182	1.5521	0.9849	0.7026
1091292	9.0757	7.0467	7.3924	8.5903	8.3614	7.9502	8.3289
1094360	1.8071	0.6739	0.5194	1.1593	1.6584	0.7300	0.8800
1104806	3.1320	2.2649	2.2017	2.9776	3.1766	2.4427	2.9790
280089811	5.0255	2.4013	3.4836	3.9333	4.8198	3.4062	3.8918
279827161	9.4192	7.3856	7.0518	9.3196	9.1293	8.8401	8.0604
1102219	0.4025	0.0613	0.0000	0.6480	0.3536	0.1464	0.0435
279750108	4.7450	2.4084	2.0608	4.2208	4.7783	4.2232	2.9896
1088124	1.2301	0.1547	0.1632	1.9129	2.3615	0.8599	1.2378
1088419	4.1011	2.4610	2.6786	3.7381	3.5999	3.3693	3.4223
279872810	0.6984	0.2258	0.0657	0.3813	0.5760	0.1832	0.3468
280022193	0.2474	0.0000	0.0000	0.3474	0.1838	0.0000	0.0000
279723301	3.4477	1.5077	1.4473	3.2693	3.2447	2.5398	2.7513
280030717	1.5296	0.2171	0.1693	0.8224	1.1398	0.6022	0.4470
279991424	4.9750	3.5164	3.3916	5.3866	4.4915	4.4899	4.2590
279718158	0.1819	0.0000	0.0649	0.3673	0.2767	0.1177	0.0543
280103902	0.0636	0.0463	0.0348	0.0529	0.0870	0.0300	0.0122
279497972	2.3778	1.3277	1.1173	1.7963	2.0801	1.6499	1.7329
279895312	9.0912	4.9141	4.2840	6.8289	9.0391	6.8295	6.2274
279730750	2.0407	0.5904	0.3298	1.4836	1.1227	0.9348	0.2799
1089140	0.1400	0.1043	0.0390	0.2284	0.2950	0.0044	0.0255
1096787	7.0430	5.7119	6.0742	7.9494	7.8768	7.0688	6.8607
1102124	3.3488	1.8180	1.6332	3.3565	3.3662	2.5681	2.8958
280014229	0.4910	0.0000	0.0000	1.0202	0.6797	0.3148	0.1972
1089313	3.9019	3.1083	3.0104	4.1836	3.9134	3.8646	3.4144
1101562	1.2157	0.3917	0.2999	0.7716	0.8480	0.3748	0.2169
279636847	2.3013	0.9707	0.8125	3.9738	3.5237	1.5533	1.8284
1094397	3.6581	1.7264	1.7583	4.5639	3.9330	2.5664	3.7508
1094425	1.1164	0.3710	0.2411	0.8062	1.3583	0.9010	0.4523
1098690	3.3967	1.5182	1.1492	2.8205	2.8470	2.7139	2.0894
1098569	4.2439	2.4708	2.4406	4.7933	4.3189	3.9400	3.6404
279438051	0.4701	0.3930	0.0000	0.3399	0.4858	0.0000	0.0000
1091484	2.4277	1.8122	1.8567	2.5383	2.9344	1.9308	1.9584
1098554	6.3675	3.0898	3.4347	4.7299	5.7596	4.7481	4.1720
1097808	0.3810	0.3125	0.2217	0.3946	0.3006	0.0818	0.1547
1106010	1.6127	0.2936	0.1368	1.1104	2.0273	1.1049	0.8406
279669673	1.2377	0.4455	0.6976	2.0262	1.7028	0.9329	1.1927
1104974	5.7654	4.5485	4.8469	5.8590	5.8844	5.1467	5.5766
1089376	2.7786	0.6915	0.6542	2.0487	1.7131	1.4254	1.2830
1096158	5.2897	2.6418	2.9733	4.1268	4.2936	3.8428	3.5083
279789679	0.9465	0.1700	0.0377	0.8951	1.5581	0.4961	0.7136
279864366	1.5423	0.0983	0.2356	0.8925	0.9631	0.5585	0.4902
279976001	1.3130	0.7539	0.0542	0.9589	1.1382	0.8273	0.5700
1091982	2.7804	1.2209	0.8516	1.7947	2.3881	1.8693	1.1558
1093927	2.1371	0.6598	0.5983	1.6212	1.3382	0.9863	0.6368
1094153	0.7553	0.0855	0.0440	1.5740	1.2293	0.4205	0.5077
1101427	1.9792	0.7661	0.8019	2.3280	3.1920	1.5808	1.5162
1095645	5.0318	3.9035	3.7539	5.6355	5.1425	4.8156	4.7825
279920650	3.1416	2.0059	2.0595	2.6192	3.0450	2.5500	2.6236
279968586	4.1514	2.1649	2.0734	4.1202	4.0480	3.6126	3.0666
1107428	2.0963	1.2630	0.7540	2.0192	2.4181	1.6361	1.8426
279953608	6.2123	3.9346	3.6106	5.8626	6.1628	5.5976	4.7903
279873706	0.0622	0.0255	0.0000	0.1023	0.0588	0.0209	0.0248
1107349	3.3853	1.9156	2.3667	4.1198	3.3427	2.5284	3.3533
1088001	5.3465	4.2133	3.8743	5.7908	6.3743	5.3515	4.9704
1100034	3.2128	3.0509	2.8141	3.5213	3.5519	3.1893	3.0782
279860192	1.8949	0.9552	0.7719	1.6061	1.7554	1.5256	1.3752
1099753	2.0415	0.6613	0.5113	2.8010	2.2928	1.9418	1.6353
279957500	6.7020	4.7032	5.3594	7.3185	6.0248	5.1712	6.0496
1095581	0.1201	0.0000	0.0000	0.2389	0.1847	0.0000	0.0000
279891363	8.1187	5.6355	5.5880	6.7183	7.8846	5.9001	6.8571
1092280	4.7606	1.8756	1.5156	3.0982	4.1501	2.0139	2.3504
279687335	0.4621	0.2051	0.0000	0.8797	0.6725	0.3227	0.4043
279749006	0.1456	0.0000	0.1013	0.2626	0.3397	0.0000	0.0000
1093224	3.1911	1.5068	1.7435	3.7878	3.7407	2.2428	3.3374
280107790	2.3890	1.6191	1.2154	2.7293	2.7235	2.3376	2.0161
279913934	6.2239	3.4042	4.7932	5.5481	5.3715	3.9268	5.2171
279906455	3.1723	2.3582	2.0571	3.9206	2.9871	2.7667	2.0350
279719579	1.4792	0.0919	0.7382	1.2909	1.5823	0.5711	1.2171
1103481	2.6706	2.2395	2.3919	2.4711	2.8280	2.0813	2.4133
279722105	9.7579	7.0246	7.1811	9.2042	9.3983	8.7793	8.5611
279740371	6.8565	3.9356	4.4718	6.9531	6.2475	5.8062	5.9162
1094926	3.3670	2.2983	2.1177	3.4522	3.0850	3.1891	2.4437
279879068	1.2205	0.7333	0.4335	1.9856	1.4870	0.6884	1.0775
1087218	2.3473	0.7621	0.6169	1.6093	2.7096	1.2070	1.0452
279943990	0.1191	0.0000	0.0826	0.1606	0.0930	0.0802	0.0000
1097228	1.9124	0.4292	0.4725	2.1166	1.2031	0.8777	1.0636
279708259	2.1885	0.9966	0.3795	1.7127	1.4923	1.5193	0.9208
279885685	0.1833	0.0000	0.0000	0.2026	0.3286	0.0000	0.0000
1089266	2.0064	0.7871	0.7113	2.2991	2.2889	1.6518	1.7807
1094019	2.5759	0.9606	0.9954	2.3611	3.0616	2.2390	2.0076
279852226	3.5371	2.6536	2.3694	2.8000	3.3226	1.9634	2.7145
1088112	4.8080	2.2947	2.3485	3.5333	3.9504	3.4129	2.9032
279951963	2.4946	1.9514	1.8395	2.9110	2.4060	2.2778	2.0583
279893354	1.1045	0.4484	0.3533	1.9769	2.0658	0.1386	0.1930
280109074	1.1677	0.5933	0.2138	1.9248	1.2809	0.8122	0.6800
1098949	1.9334	1.4561	1.4265	2.2319	2.2851	1.8405	1.9696
1088659	0.8424	0.1898	0.1068	0.4523	0.8392	0.3766	0.1489
279959790	0.3367	0.1264	0.1475	0.5502	0.5814	0.3459	0.2230
1088019	6.9886	4.5058	4.9584	6.1188	5.8305	5.1598	5.2782
1094565	1.8875	0.6226	0.4936	1.6776	2.6154	1.6511	1.1973
1099841	3.1366	1.5662	1.3876	2.8490	3.6255	2.6413	2.6585
1089967	1.9549	0.5990	0.5052	1.2574	1.5333	0.5882	0.5366
1099892	1.0318	0.1047	0.0600	0.5795	1.1100	0.2450	0.1912
1093628	9.1730	6.5657	6.7545	8.0019	8.1494	7.9560	7.1142
279921921	0.7852	0.0000	0.0000	0.4181	0.5123	0.0000	0.0000
1094663	1.8210	0.5117	0.4310	2.1570	2.4760	1.7671	1.4500
1104338	0.0379	0.0228	0.0000	0.0467	0.0223	0.0000	0.0161
1103219	4.0444	1.6836	2.0831	3.1283	3.1449	2.5583	2.9410
1099763	2.1950	2.1537	1.9575	2.3468	2.4167	2.0628	2.1636
1096891	1.2832	0.4703	0.7053	1.8360	1.6904	0.7750	1.4804
1087648	1.4399	0.2079	0.2041	0.9479	0.8318	0.5342	0.3709
280114565	1.6951	1.1597	1.2768	2.0309	1.6811	1.5786	1.5189
280128317	2.1847	1.6946	1.5279	2.3556	2.6333	2.2869	1.7881
1101892	6.9704	4.4624	4.7687	7.0598	6.8595	6.4039	5.7588
279646109	5.3074	4.1901	4.3173	5.0368	4.8390	3.9437	4.9496
279996339	2.6795	2.2629	2.1224	3.1222	3.2521	2.2815	2.8378
279829533	1.7548	1.0135	0.0000	3.3854	2.3851	1.4260	0.7306
279811756	3.8859	1.0672	2.1830	3.0927	3.7008	2.2892	3.1263
1087198	2.9823	2.3170	2.1593	3.2778	2.9565	2.8337	2.7763
279723185	8.1592	5.8033	6.0653	7.4868	6.9593	6.4651	6.5277
1087748	0.5042	0.2143	0.1847	0.3843	0.6341	0.1369	0.2393
1104398	0.7195	0.1635	0.0299	1.1546	0.6233	0.4246	0.2590
1091660	2.6712	2.1679	2.1527	2.9470	3.2891	2.4284	2.1889
1090109	2.0703	0.7730	0.6910	1.3244	1.8350	1.3826	0.9740
280079644	0.5485	0.0000	0.0000	0.3207	0.7440	0.1998	0.0000
1090745	3.1334	2.1962	2.2405	3.5689	3.7809	3.1244	3.0305
279982870	4.0137	2.8018	2.5258	3.2847	3.8567	3.1669	3.2191
1097613	5.7822	5.2075	5.5457	5.9985	5.8670	5.5243	5.7604
1091830	2.7479	2.0832	2.2987	2.7660	2.5115	2.5507	2.3961
279734459	1.7821	1.0075	1.2370	2.2463	2.2223	1.5258	1.9047
1103073	2.5933	1.7414	1.9366	3.0423	2.6261	2.3828	2.4874
1095176	7.2082	4.2410	4.6298	6.7995	6.7642	6.1362	6.0481
1092263	3.7246	2.7750	2.7304	3.8494	4.1090	3.7782	3.1070
279884403	0.4473	0.0000	0.0000	0.6031	0.2972	0.0000	0.0000
1092356	4.7711	4.2632	3.9926	4.3204	4.9390	4.1756	3.6468
1098011	3.5110	1.8398	1.8741	2.9063	3.0019	3.0111	2.2068
1089978	6.8696	4.1124	4.5723	6.5568	6.7072	5.3183	6.2519
1087088	1.6794	0.6694	1.1210	1.7294	1.3777	1.0783	1.4275
279993426	0.5455	0.0601	0.0625	0.3371	0.3295	0.1046	0.0427
279831719	1.0656	0.9097	1.1019	1.2731	1.1909	0.9138	0.9164
1093040	1.1439	1.1581	0.8018	1.4799	1.2427	0.9623	0.6417
1098142	0.3126	0.1288	0.0258	0.2339	0.1582	0.0732	0.0422
1090063	5.6420	4.5259	4.7199	5.1487	5.1463	4.5826	4.8595
1092943	5.6611	3.1620	3.1192	4.3981	4.7424	3.5186	3.1292
279677975	4.2855	1.7634	1.9990	3.2029	3.3624	3.0587	2.6986
1103348	9.5742	7.6792	8.0434	8.5946	9.3636	7.7664	7.8958
1101155	2.5733	0.4905	0.7532	2.3430	2.6070	1.8114	1.9069
279706726	1.2023	0.3063	0.2754	2.2575	1.4679	0.4427	0.0000
279964486	1.0308	0.1169	0.1927	0.9475	0.5455	0.5685	0.3390
1096047	0.2916	0.0000	0.0000	0.1531	0.3075	0.0000	0.0000
1102927	0.3121	0.1499	0.0821	0.4722	0.2888	0.2815	0.0947
1088587	0.9231	0.0000	0.1055	0.5429	0.5406	0.1113	0.1114
1088117	2.0459	0.3039	0.2451	2.2212	2.5544	1.3484	1.8819
280053506	0.3433	0.1998	0.0299	0.6858	0.6544	0.2658	0.1078
280116630	4.0457	3.0643	2.8155	5.3045	5.1485	3.7220	4.1527
1098203	6.9598	4.3715	4.4974	5.6263	6.2873	5.8643	4.9144
279783276	4.4145	1.5802	1.6291	2.8407	3.8253	2.3127	2.5321
1095397	3.1787	2.5936	2.5589	3.2286	3.2835	3.1464	2.7747
279906238	2.1747	1.2925	1.0498	2.1333	2.2143	1.9251	1.6794
1092993	2.0558	0.6945	0.8542	2.2310	1.4831	1.4861	1.3938
1095286	3.1222	1.6811	1.7903	2.9626	3.4677	2.6016	2.8522
1088284	0.0710	0.0000	0.0000	0.0695	0.1311	0.0000	0.0267
1102893	0.7028	0.6044	0.1700	0.8847	0.7294	0.5912	0.4107
1103458	2.8310	0.5704	1.2166	2.7618	1.9801	1.2622	2.2692
1105389	1.7534	0.4891	0.1781	1.8593	1.7888	1.3683	1.1688
1101071	0.4722	0.0159	0.0862	0.2909	0.2614	0.0426	0.0391
1092603	3.3187	1.0368	0.8001	1.9780	2.7554	1.5887	1.7173
279801420	0.5996	0.0000	0.0000	0.3038	0.3393	0.0975	0.2364
280015545	3.5209	1.7312	1.6168	2.4876	3.0325	2.5436	1.9776
1094186	3.9247	3.0524	3.4801	3.6638	3.5762	3.4836	3.3212
279996951	0.6643	0.2188	0.0888	0.9335	0.5252	0.4371	0.4062
1094260	4.6214	2.3332	2.2264	4.2855	4.6028	3.3710	4.0730
279964912	10.9433	7.6064	8.5102	9.7248	9.6346	9.2553	8.9506
279821958	4.9614	1.1248	2.2559	3.4533	4.5381	2.8435	3.6396
1088267	5.4944	2.2647	2.5709	3.7164	4.8958	3.6476	2.8108
279798624	7.7130	5.4167	5.6917	7.6975	7.5791	6.9997	6.8384
280118664	0.7388	0.0000	0.0000	0.3253	0.5759	0.3764	0.1102
280093132	0.1531	0.0000	0.0000	0.1650	0.2766	0.0000	0.0000
279687342	0.2979	0.0526	0.0000	0.6429	0.6037	0.1261	0.0000
1101854	4.3034	2.8169	2.6235	3.7965	4.1370	3.8206	3.4627
1090290	1.5494	0.3731	0.3023	0.9373	1.5622	0.4995	0.3796
279928729	0.6260	0.1766	0.1509	0.4141	0.7223	0.1464	0.1268
279802735	0.1770	0.0499	0.0000	0.0861	0.1495	0.0411	0.0718
1091887	5.1293	2.9803	2.8103	4.6091	4.9764	4.3824	4.1593
1093490	4.4568	3.5674	3.5582	4.5459	4.5819	4.0820	4.3094
1098895	1.3568	0.5866	0.5540	1.8367	1.6629	1.0228	1.4800
1092161	2.0609	1.4046	1.2087	2.2994	1.8191	1.8816	1.6097
1087054	3.1658	2.7190	2.8448	3.1165	3.2425	2.6283	3.1128
280033740	2.0954	0.0758	0.0000	2.6679	1.7405	1.2262	1.7396
279858820	1.8352	0.7841	0.4286	2.1221	1.6988	1.3317	1.5822
1097126	2.7544	2.1816	2.7317	2.7169	3.3397	1.6998	2.0029
280124335	1.7739	0.1126	0.1703	1.9647	0.9547	0.6864	0.8942
279793389	1.2743	0.1432	0.0000	0.6240	0.9037	0.0411	0.1983
1088245	2.8987	0.3482	0.5114	1.5280	2.5038	1.2940	1.2407
1089501	0.6093	0.1535	0.1555	0.9169	0.5525	0.4688	0.3940
1087702	0.1272	0.0354	0.0300	0.2214	0.1386	0.1128	0.0498
1101533	0.2379	0.2447	0.0552	0.4130	0.2677	0.1190	0.0153
1094221	0.2943	0.0374	0.0000	0.1484	0.1917	0.0308	0.0000
1093125	3.2627	1.5742	1.7636	2.2534	2.8200	1.3672	1.9711
280110933	0.1597	0.0000	0.0000	0.3339	0.2762	0.0000	0.0000
1088511	3.2799	2.8110	2.9486	3.7375	3.7835	2.9700	3.1283
279964301	2.3906	1.9419	1.6752	3.3596	2.4514	1.7865	1.0712
1092659	2.6226	1.1608	0.9460	1.7797	2.6752	1.5231	1.5700
1109148	0.5840	0.1019	0.0382	0.3137	0.4336	0.1027	0.0756
279955171	7.3246	5.2803	5.4737	7.5112	6.2731	5.5421	6.3414
1095938	4.8330	3.9628	3.8031	5.8153	5.0394	4.4717	4.3308
1094888	2.8031	1.3757	1.3894	2.5544	3.7848	1.6554	2.1819
1087822	2.5151	1.3164	1.1785	3.0345	3.1028	2.4595	2.2955
280094988	4.2300	3.2189	3.1783	4.3241	4.6847	3.9347	4.1455
1098025	1.0314	0.9096	0.3845	1.2493	1.5134	0.8734	0.8635
1088488	10.1293	6.9604	7.5911	9.1981	9.4516	8.9262	8.7674
1105084	4.7326	4.2127	4.1526	4.5874	4.7374	4.6476	4.2963
1102073	0.8793	0.5686	0.4177	1.0556	1.3423	0.6643	0.8244
1088698	7.3392	4.7873	4.6664	6.7387	7.0173	6.6927	5.7128
279914768	7.6185	5.7677	5.6760	8.2787	7.4291	7.3851	6.8645
279876831	0.7609	0.2920	0.0967	0.4708	0.7069	0.5137	0.3557
1105280	1.4709	1.2543	0.9038	1.3821	1.2561	0.4950	0.7534
1090419	0.4407	0.0000	0.0000	0.2327	0.2495	0.1031	0.0893
1089412	1.0603	0.1888	0.2013	1.1817	0.6632	0.2829	0.3206
280090599	0.0763	0.0000	0.0000	0.0345	0.0485	0.0207	0.0000
1104945	0.4260	0.2505	0.1745	0.4109	0.3883	0.2889	0.3692
1106301	0.3069	0.0000	0.0000	0.1558	0.2405	0.2109	0.0000
1104629	1.6214	0.6498	0.6718	2.2150	1.6911	0.8090	1.7516
279974580	2.9110	1.0809	1.6353	2.9714	2.8885	1.7017	2.6482
279827453	0.5419	0.1144	0.1583	0.5766	0.7294	0.5799	0.2430
280040837	4.2469	4.0246	3.8877	4.4592	4.5732	4.3568	3.8830
1097359	2.1905	1.5260	1.4996	1.9143	1.8627	1.5217	1.4729
1101725	3.6935	2.9501	2.9358	3.4959	4.1121	3.4754	3.1489
1104156	1.5162	0.7124	0.6028	1.5960	1.8316	1.4900	1.1334
279959518	3.8946	1.3077	2.0242	2.5728	3.2106	2.0729	1.7194
279975037	6.9936	4.4451	4.9175	6.9200	6.5531	6.3035	5.8842
279821554	2.5622	0.1889	0.0605	1.4559	2.8371	1.3652	1.4427
1106420	0.2264	0.0394	0.0539	0.1394	0.1981	0.1117	0.1548
1101566	3.7805	2.9063	2.8277	4.2180	4.1597	3.4239	3.8862
280078548	7.1293	3.7001	3.9863	5.3957	6.3437	5.3056	5.1395
279824106	1.7834	1.0489	0.6394	1.5067	1.5498	1.4975	1.0115
1091598	2.6072	0.7516	0.7068	2.5886	2.7235	1.8130	2.1508
279853536	1.9173	0.7949	1.0265	2.1818	2.0174	1.8929	1.3044
1109009	3.7984	1.6548	1.7350	3.4579	3.8714	3.1633	2.9824
1100764	1.9533	1.0608	1.1462	2.6474	2.8178	1.8666	2.0032
279819378	0.7469	0.2162	0.3209	1.0558	0.8043	0.2762	0.8290
280094027	0.1429	0.0000	0.0000	0.2196	0.1106	0.0000	0.0000
1088558	2.8465	0.7796	0.8042	1.7233	2.5398	1.6919	1.5544
280135928	2.8726	0.7379	0.6751	3.0422	2.9185	2.1502	2.2347
279918475	0.0472	0.0383	0.0000	0.1030	0.0592	0.0000	0.0000
1107587	0.2706	0.1156	0.0985	0.2981	0.4745	0.2696	0.0000
1102028	4.2228	3.3003	3.3737	4.6536	4.2780	4.0935	4.0421
1092264	1.7510	1.2521	0.9745	1.8552	1.7967	1.3807	1.6603
280099872	2.8607	1.5432	1.7756	2.4815	2.4443	2.0052	2.4769
1102462	0.8576	0.2602	0.1336	1.6887	1.5999	0.6753	0.6625
279841225	5.6880	4.0406	4.1773	7.1467	5.9309	5.2685	5.2671
1099729	2.1443	1.6855	1.5513	2.5591	2.4492	2.2871	1.8764
1103462	2.2542	0.5167	0.9174	1.3866	2.0186	1.2237	1.2891
279917221	0.7732	0.1970	0.0673	1.4182	0.9410	0.1706	0.2291
279776769	0.6581	0.4060	0.0000	1.1337	0.7163	0.4392	0.4250
279908451	1.4628	1.5315	1.1358	2.5804	2.1804	0.5161	0.5948
1087139	0.3899	0.0517	0.1633	0.6073	0.3530	0.3152	0.1708
1088578	3.8457	2.8977	2.7200	3.5160	3.4768	3.5270	3.0663
1102003	0.4323	0.2577	0.2659	0.6317	0.5040	0.4775	0.2434
280085671	2.5836	1.5952	0.8488	2.4205	2.4008	2.1975	1.4969
280117679	1.4959	0.4535	0.0458	1.7660	2.7946	0.6787	0.6675
1093061	1.7051	1.1095	0.8510	1.8655	1.8901	1.6730	1.3502
1107147	0.6705	0.2921	0.1662	0.3921	0.6656	0.3597	0.1648
1094477	3.8074	1.7486	2.1717	3.4588	4.4524	3.3993	3.1517
1090909	2.3509	1.9996	2.0587	2.3990	2.3159	2.1345	2.3200
1089800	4.2386	2.4087	2.4434	4.8843	4.9679	4.4000	3.4783
1090003	0.3930	0.4584	0.0573	0.5319	0.7613	0.1102	0.1066
280090926	0.3512	0.1268	0.3365	0.4316	0.4063	0.2312	0.0308
279730231	0.3140	0.0000	0.1519	0.5236	0.2370	0.0000	0.0000
280091116	2.2741	0.1377	0.3270	1.1964	1.5970	0.2195	0.1908
1094427	3.5795	1.5948	1.5222	2.4593	3.4033	2.6367	2.0253
1097410	3.8919	3.5483	3.5309	4.1000	3.9391	3.5318	3.9574
280022181	0.1877	0.0000	0.0000	0.1265	0.0832	0.0400	0.0000
1095401	2.5239	1.5511	1.4177	3.0225	3.1230	2.6731	2.1795
1102886	0.6702	0.0318	0.0000	0.3073	0.6074	0.1650	0.1288
1091296	2.0154	0.8997	0.7187	2.4302	2.2728	1.7497	1.8596
280089451	3.8637	1.3396	1.6803	5.0542	4.6780	3.6266	3.6365
1106502	0.5749	0.5534	0.1801	1.1529	1.1957	0.1189	0.1516
1100671	3.5149	2.5007	2.3619	3.6676	3.9708	3.2625	3.4029
1093646	2.6142	2.2151	2.1182	3.2530	3.2522	2.1818	2.6740
1092371	0.6057	0.0000	0.0254	0.5087	0.2763	0.0000	0.0831
1090778	6.6606	4.5298	4.8080	6.7849	5.7469	5.9552	5.4935
1103690	0.4468	0.0193	0.0872	0.2091	0.3758	0.0564	0.1695
1097656	3.3364	2.4616	2.6783	2.9759	3.4185	2.8644	3.0355
279784688	3.4790	2.0793	2.2659	3.0721	2.5940	2.1976	1.7882
1107799	1.3473	0.4459	0.3138	2.5195	2.3218	1.3964	1.1336
1103673	7.2754	5.1112	5.2881	7.0500	7.0931	6.5650	6.4473
279798990	1.0871	0.6396	0.1954	1.0626	0.8561	0.3574	0.8848
279790883	5.5115	4.4897	4.1226	5.3954	5.2294	5.2490	4.6199
1093534	3.2831	1.9667	1.8380	2.7264	2.5877	2.3914	2.3448
280130456	0.5569	0.1156	0.0000	0.7345	0.3756	0.3493	0.3210
1089793	2.0089	1.0811	0.7500	2.4031	1.9325	1.8514	1.6116
1093987	3.7402	2.1700	1.9642	4.5861	4.6981	3.5865	3.7362
1092743	3.8403	1.7615	2.1537	3.3268	3.8230	2.4912	3.5029
279819328	2.6194	1.1110	1.5094	3.2132	2.3842	1.9106	2.4726
1099096	3.6892	2.5486	1.6233	5.7713	5.0542	2.7097	4.0245
280011011	0.6002	0.2983	0.1278	0.8525	0.8631	0.7085	0.3823
1096530	1.2494	0.2347	0.4627	0.7522	0.9187	0.6190	0.5345
279488997	8.5877	4.4603	5.7307	7.5876	8.4846	6.9843	7.3621
1099882	4.5020	3.0709	3.1012	4.3669	4.5754	4.1468	3.9060
280075562	1.0573	0.0000	0.2892	0.6364	0.8111	0.7387	0.2740
280091913	0.2398	0.0614	0.0533	0.3774	0.2292	0.0841	0.1001
279708007	3.1186	0.6397	2.1405	3.1223	2.8212	1.6147	2.4452
1094610	0.5892	0.0333	0.0694	0.4949	0.2821	0.2055	0.1783
279899574	0.1165	0.0066	0.0000	0.2476	0.1802	0.0000	0.0000
280063541	2.9348	2.3914	2.2197	2.7633	3.0793	2.7251	2.7290
1100598	1.4712	0.3117	0.4487	1.5752	0.9053	0.8450	0.7833
1100377	2.9246	0.9833	0.9461	2.2601	2.5665	2.3024	1.8711
1105683	0.4582	0.2229	0.2260	0.3301	0.6338	0.0467	0.1293
1106151	6.6995	5.5716	5.4528	6.8297	6.1504	6.3231	5.9153
1095498	1.5205	0.8199	0.8155	1.3415	1.8795	1.3922	1.0788
279772657	7.2783	4.9928	4.6770	6.4803	6.3723	6.6116	4.9216
1088822	0.0600	0.0219	0.0092	0.0810	0.1072	0.0713	0.0295
279955542	1.6626	0.2382	0.2448	0.8687	1.5556	0.8408	0.7107
280107698	3.6170	3.1492	2.5481	3.2305	3.5953	3.2733	2.7680
1103975	4.8623	3.5953	3.4121	5.8585	4.6751	4.1714	4.1681
1097461	4.0512	2.7043	2.8728	3.3375	3.8394	2.9674	2.9849
1098046	2.0702	1.2570	0.8674	2.9861	2.4449	1.9828	1.9566
1108238	7.7094	3.0976	4.8826	7.7603	7.4969	5.9687	6.4740
1098435	2.3484	0.6745	0.7628	2.8916	3.0542	2.3763	1.9200
1090018	3.1376	1.5481	1.7244	3.0850	2.6119	2.3167	2.7387
1102890	1.6389	1.2346	1.4003	1.9108	2.0866	1.5605	1.4938
1089910	2.0856	0.4313	0.7181	1.3230	1.5400	1.0908	1.2399
1095129	2.6512	0.6583	0.1690	1.4263	2.7926	0.9526	0.7377
279781084	1.0339	0.1923	0.5379	1.5340	1.9580	0.4924	1.1659
1101624	5.3345	1.9589	2.5233	3.5755	4.4507	3.1820	3.0318
1103648	1.9146	1.1433	1.0158	2.6992	2.8191	1.9760	1.8367
1090931	2.1162	1.1369	1.2421	2.0139	1.4775	0.9031	1.3768
279745681	0.4846	0.1120	0.0000	1.0775	0.8103	0.1795	0.0000
280016559	1.7693	0.9672	0.8241	2.0958	1.9753	1.7388	1.5122
279956709	1.1535	0.6840	0.3675	1.7737	1.5721	1.1203	1.1414
279896495	5.7511	3.6551	4.1207	6.6408	5.5960	5.3043	5.3467
280069987	0.2978	0.3009	0.1607	0.3993	0.4821	0.2513	0.1351
1104722	7.8056	5.6198	5.9108	7.9887	7.7707	7.2991	7.0386
279925078	9.2333	6.4531	6.7017	9.2568	9.0124	8.3266	8.3366
1093099	5.4445	3.2464	3.7695	4.0681	4.8631	2.8796	3.5463
279859879	0.2727	0.1443	0.0000	0.2310	0.1351	0.1195	0.0207
1096189	8.1004	5.5780	6.3263	7.2420	7.2109	6.8295	6.9563
1095858	0.8901	0.2768	0.2235	0.7012	1.0422	0.8272	0.4313
1093418	3.4161	1.4011	1.5229	2.4395	3.6172	2.4601	2.3358
1104224	1.4055	0.4995	0.5778	1.7461	2.2714	1.1615	1.4592
1093797	3.3579	2.5480	2.1407	3.0281	3.1334	3.0963	2.3239
1092689	3.0077	2.1540	2.2219	2.7562	2.5552	2.2118	2.1529
1100786	0.6990	0.6128	0.4461	0.9767	1.0114	0.4759	0.5565
279787278	0.4590	0.0000	0.0876	1.0294	0.8181	0.3917	0.2806
1103023	0.7995	0.0719	0.0000	1.3889	1.4874	0.7684	0.8635
1105956	5.5450	3.2166	3.6522	4.3439	4.9565	4.0659	4.1201
1103443	0.6807	0.0000	0.0000	0.3572	0.3977	0.0000	0.0207
1087525	0.9259	0.3125	0.1666	0.7177	1.3029	0.4448	0.3089
1087023	2.1905	1.1916	1.0475	2.7804	2.9455	2.1940	2.1652
1098667	3.5376	2.7886	2.9026	3.9150	3.6774	3.0674	3.6601
1103856	1.6139	1.0501	0.8685	2.4727	2.3684	1.4579	1.4957
1098363	0.4299	0.0998	0.1377	0.3095	0.2372	0.0749	0.0711
279951266	5.3990	0.7103	0.7446	2.8326	4.1462	1.4479	1.1657
280046582	0.6723	0.0000	0.4329	0.6422	1.2252	0.0000	0.3868
279968357	2.9370	1.6300	1.8213	2.7129	2.6138	2.7062	1.7780
1099305	0.0930	0.0077	0.0406	0.1516	0.0831	0.0269	0.0537
279702792	0.6837	0.0000	0.0000	1.3937	0.8315	0.6814	0.2759
1093837	2.9948	1.1143	1.4029	2.7346	3.5719	2.5332	2.5793
279987831	5.5954	2.7703	3.8838	5.4124	5.2313	4.2365	4.9123
1102978	1.6453	1.1966	0.9700	2.0886	2.0008	1.5744	1.6958
1097294	5.7957	2.7894	2.7085	4.2499	5.7268	4.4854	4.0402
1094778	2.0683	1.0469	0.7250	3.2972	2.9281	2.1518	1.9596
279844361	0.7954	0.3759	0.3242	0.4892	0.5488	0.0000	0.3952
279887168	0.2009	0.0000	0.0000	0.3529	0.1704	0.0469	0.1182
1105409	0.4616	0.0328	0.3984	0.3093	0.4609	0.0000	0.0000
1091427	1.5430	0.5978	0.3578	0.9215	1.2143	0.7485	0.5958
1098366	2.3148	0.8840	1.0176	1.6665	1.7515	0.8800	1.7988
279991682	1.0746	0.2928	0.5688	1.0888	0.9018	0.6997	0.9111
1088541	4.1653	2.0820	2.1427	3.2127	4.1886	3.5222	2.9038
279966123	0.3601	0.0000	0.0000	0.7057	0.4222	0.0000	0.0435
279991869	1.7712	1.6421	1.2680	1.5366	1.7907	1.3927	1.2931
1093146	9.8388	7.3089	7.5724	8.8277	8.7037	8.6137	8.1200
1091262	0.0770	0.0409	0.0068	0.1503	0.1021	0.0260	0.0413
279866942	4.0258	3.0246	2.4118	4.1468	4.0154	3.4606	3.6661
1094992	0.1740	0.0111	0.0000	0.0981	0.0847	0.0892	0.0000
279960578	1.2725	0.1598	0.2134	2.3173	1.3237	0.5129	0.9736
1090502	0.6823	0.4946	0.6199	0.8129	0.6458	0.4804	0.5769
279948863	9.0396	5.4884	6.4111	7.9067	8.6245	7.6060	7.8194
280094628	1.7222	0.4130	0.2596	0.9347	1.6978	0.6167	0.3663
279830851	0.0825	0.0000	0.0000	0.1082	0.1031	0.0000	0.0939
280104470	0.8835	0.4834	0.3945	1.0018	1.0955	0.9259	0.6982
1094181	1.8917	0.4198	0.7416	2.5994	2.8965	1.1824	2.2931
1102292	7.5614	4.5277	4.8576	5.9452	6.5919	5.7305	5.2205
1089275	3.4670	1.9517	1.6016	4.6405	4.6788	3.4647	3.5158
1090179	0.4257	0.0495	0.0814	0.6767	0.8891	0.1125	0.2120
1099120	0.5033	0.1579	0.0890	0.4662	0.2635	0.0759	0.0910
1098198	5.4919	2.3533	2.1326	5.3947	5.4125	4.5311	4.2754
1090015	2.4701	1.7767	0.5953	2.3991	2.3737	1.3066	1.9424
1102222	2.3932	1.8219	1.8312	3.1628	2.9512	2.2698	2.2845
1101323	4.8024	2.6946	3.0618	3.6801	3.9681	2.5475	3.7530
280106009	4.8260	4.3891	4.0115	5.7600	5.3487	4.8561	4.3621
279747528	0.2703	0.0780	0.0000	0.1063	0.2301	0.0000	0.0000
1092397	4.6848	3.4535	3.1653	4.8916	4.4875	4.4750	4.0157
1104742	0.0742	0.0000	0.0000	0.1088	0.0499	0.0084	0.0144
279887175	0.8109	0.2672	0.2293	0.6411	0.3966	0.0000	0.3642
1089059	5.4240	3.3062	3.5145	4.2931	4.9372	4.0582	4.3041
1095819	1.8847	0.3766	0.6582	1.2760	2.3295	0.6950	0.8299
1096155	0.2792	0.0965	0.1118	0.4655	0.4986	0.2948	0.2423
1094646	1.8046	1.2677	1.0473	1.4769	1.7608	1.6104	1.2232
1089419	1.4141	0.2598	0.3673	1.6815	1.7251	1.2279	1.2373
1097695	1.1407	0.3698	0.0771	2.1292	1.5562	0.5306	1.3856
1087493	1.6853	1.4514	1.3570	2.0586	1.9822	1.5545	1.7499
279870135	2.1544	0.5781	0.9809	2.3375	1.4120	1.1462	1.3263
280107768	1.1667	0.2869	0.2117	0.6232	1.1396	0.5116	0.2533
1086981	5.4994	2.5615	2.7131	4.9307	5.6261	4.7715	4.3412
279996123	1.0603	0.2811	0.0289	0.7587	1.5409	0.2103	0.3027
1095509	4.6047	2.7366	2.6613	3.5307	4.4559	3.4700	3.4289
279805148	3.2321	1.4853	1.4714	3.0635	3.2325	2.7153	2.5820
279812402	0.5151	0.1301	0.0000	0.6938	1.0977	0.0000	0.1989
1104747	4.0333	1.8355	1.7939	2.8895	3.3477	2.8112	2.7449
1089819	4.4355	2.4250	2.6197	4.1285	4.2290	3.4997	3.9242
279842102	0.4475	0.0000	0.0000	1.0451	0.8375	0.1369	0.0000
279847635	8.9341	5.6174	7.0344	8.1515	8.2283	6.9882	8.0233
1089352	2.2389	1.0345	1.0831	1.3322	1.6292	0.4203	0.7780
279871002	0.8318	0.0526	0.0879	1.7651	1.1644	0.5124	0.4782
1100069	0.2100	0.1940	0.0244	0.3652	0.1864	0.0466	0.0000
1090703	1.8664	0.8655	0.8180	1.5063	1.6373	1.5736	1.2407
1098048	1.3283	0.2835	0.2416	1.0134	0.7441	0.3936	0.3862
279912510	0.2018	0.1124	0.0000	0.1523	0.2874	0.0472	0.1562
279975760	4.7311	1.8664	3.0932	4.7790	4.3477	2.8115	4.3039
280067631	0.9241	0.1975	0.0000	0.7158	1.0457	0.6997	0.6230
1103115	2.6703	1.4075	1.3843	2.3594	3.1811	2.6056	1.8052
279937143	0.3633	0.0000	0.0000	0.8594	0.7663	0.5297	0.0683
1090866	3.2467	0.3904	0.3365	1.6214	2.8967	0.8043	0.6344
1088865	1.9971	1.5587	1.3379	2.4707	2.6984	1.8399	2.0664
1091348	1.1771	0.6703	1.0067	1.3740	0.9963	0.6645	0.9300
280115781	0.7947	0.4462	0.2331	0.8135	1.1731	0.7573	0.5835
1095275	2.7496	2.0621	2.1547	3.2693	3.1486	2.7006	2.8217
1100854	1.2870	1.0091	0.6064	2.0972	1.7419	1.1138	0.8259
279849194	1.1991	0.5747	0.5001	1.1697	1.3655	1.1405	0.9170
1091223	3.5109	1.1937	1.2063	2.6243	2.9526	2.4067	2.6016
279673575	5.2557	3.3859	2.9988	5.0070	4.9368	4.8166	3.9971
279915223	0.6346	0.0372	0.0179	0.4997	0.5264	0.5253	0.1704
280053742	0.7041	0.1399	0.1193	0.5643	1.0759	0.2229	0.3645
1100692	2.4659	2.0498	2.5835	2.7983	2.7550	2.3088	2.2194
279969331	1.2379	0.3987	0.3292	0.8901	0.7794	0.6723	0.6407
279821354	1.7553	1.4118	0.2673	2.5965	1.6186	1.4154	0.6023
1102172	2.8685	2.0135	2.1039	2.1852	2.5795	1.5545	1.8712
280029440	0.6386	0.0000	0.0000	0.2765	0.5089	0.0000	0.0000
279721402	0.7204	0.0915	0.2891	0.9934	0.8190	0.6206	0.6791
1096441	0.5048	0.3645	0.4337	0.5673	0.7314	0.3631	0.2882
1091288	1.4261	0.7987	0.8115	1.0024	1.6820	0.4382	0.6268
1093096	3.8113	2.7662	3.0923	3.1681	3.4870	2.5823	3.0689
1100922	1.7746	0.4785	0.4472	1.2952	1.0606	0.8098	0.9820
1099983	0.4058	0.0000	0.1353	0.2137	0.3713	0.0996	0.2689
280120190	1.8242	0.5459	0.6943	1.3365	2.3212	1.2622	0.9950
1106347	2.4196	1.1917	1.1119	3.6905	2.8349	1.8232	2.6223
1104412	1.4690	0.7606	0.5220	1.4929	1.7369	1.3593	1.2264
1106525	1.0640	0.3192	0.1283	0.9777	1.0727	0.9286	0.5491
1093028	3.2540	1.4153	1.6404	4.5276	4.2221	3.1168	3.4167
1089820	0.0708	0.0195	0.0325	0.0389	0.0599	0.0315	0.0138
1093123	3.3785	1.4080	1.3917	2.2677	3.2225	1.6086	1.7103
1096205	1.6193	0.4581	0.5001	1.3013	1.1818	1.3183	0.7496
1095409	0.3796	0.0743	0.0107	0.5958	0.3005	0.1194	0.0779
1095668	5.9214	4.6774	4.6468	6.6214	6.2158	6.0639	5.4639
1101248	4.1740	3.5290	2.8953	6.0707	5.3730	2.8032	4.2134
1092214	6.2938	3.7201	4.4497	5.8820	6.4314	5.0308	5.8989
1104709	4.9863	3.1956	3.0060	4.8558	6.0875	4.5457	4.6566
1090044	5.0198	4.3321	4.5073	4.8315	5.6364	4.1354	4.1119
279952409	0.7355	0.4733	0.1258	1.4274	0.9338	0.2693	0.2040
279829355	0.2613	0.1355	0.0000	0.5092	0.4894	0.3239	0.1578
1087926	3.8481	2.8946	2.9503	3.4760	3.9161	3.6622	3.2472
1090893	4.3770	2.7748	2.7714	3.8325	4.4081	3.9262	3.6768
279936247	1.7718	0.2533	0.3877	1.7780	2.5245	1.9453	0.8048
1104635	3.3170	1.0435	0.8362	2.1502	2.6999	2.2515	1.9577
1102633	2.3270	1.3432	1.4339	3.3964	3.4352	2.0643	2.5773
279745688	8.5492	5.7342	6.0636	7.0959	7.5592	6.9807	6.5252
1108379	7.5755	5.8676	5.6570	7.0782	6.6605	6.7918	6.4099
280040945	0.2649	0.0514	0.0436	0.3912	0.5346	0.0630	0.0878
280128329	1.9421	1.2106	1.6895	2.1338	1.9301	1.6585	1.8283
1101777	0.0767	0.0315	0.0000	0.1259	0.0584	0.0514	0.0000
1089551	0.4812	0.2948	0.1513	0.6710	0.6758	0.5899	0.1819
1090696	6.0767	4.3395	4.2927	6.3258	5.8003	5.9489	4.9731
1095357	2.6786	0.8073	0.6728	2.8016	2.7492	1.9898	2.2519
1093766	2.8439	1.1775	0.8063	3.8524	3.6955	2.8136	2.7377
1087157	4.7618	2.5271	2.6851	4.9571	5.2720	4.1268	4.4753
1104470	2.1090	0.9323	0.8186	1.6218	1.5462	1.6075	1.1990
279723439	0.3677	0.0000	0.1367	0.6463	0.3493	0.1674	0.1149
1103666	5.4392	4.0282	4.3347	6.3081	5.1490	4.5612	4.8111
279782982	0.7862	0.0000	0.0000	0.3434	0.4571	0.2146	0.0000
1089142	7.5340	5.8369	5.7490	7.6570	7.3241	6.9163	7.0991
1089816	2.7274	0.6754	0.3501	1.6013	1.9943	1.5666	1.3947
279845231	0.8477	0.3483	0.5156	0.5181	0.7807	0.3321	0.2926
280136385	0.0319	0.0000	0.0000	0.0710	0.0401	0.0000	0.0183
279799765	0.2687	0.0000	0.0000	0.4644	0.2287	0.0000	0.0000
1097158	0.8891	0.1972	0.2012	0.7686	0.8981	0.5897	0.7306
1086902	2.2069	1.0820	0.7830	1.6156	2.2365	1.7709	1.4948
279940846	1.0411	0.4228	0.0000	0.6605	0.6958	0.6845	0.0000
1087453	1.3164	1.1026	0.9546	1.1857	1.2142	0.9343	1.1992
1101959	0.6297	0.1755	0.1847	0.4664	0.3296	0.0746	0.3233
279865535	7.1085	3.3017	5.4072	5.3166	5.9450	4.3324	4.5122
279918855	2.9436	1.7330	2.5253	3.3314	2.7284	2.3596	2.6853
280109580	0.3922	0.1438	0.0000	0.8045	0.4933	0.0695	0.0600
1088032	3.7580	1.9880	2.0390	4.6951	4.6611	3.4069	3.9905
1105203	0.4674	0.0353	0.0000	0.5936	0.2459	0.1313	0.0132
1105887	3.6205	1.1400	1.5044	2.3932	2.6465	2.0751	1.8442
279870676	4.7124	3.8261	3.3610	4.1929	4.8219	4.4324	3.7850
279934549	1.0167	0.0000	0.3956	2.1049	2.2796	0.0000	1.4915
1094841	1.9282	0.6026	0.7470	1.5910	1.9788	1.1723	1.7395
279722950	9.6055	6.8198	6.9143	8.9866	9.3161	9.0064	8.0887
280023163	2.9753	1.5691	1.9438	2.3825	2.5480	2.1219	2.4262
279915846	0.6894	0.0992	0.5427	0.9848	0.6747	0.3003	0.6349
1104162	3.2021	1.9698	2.0054	3.2198	2.9796	2.0676	3.1056
279898994	1.5412	0.4634	0.4228	2.7341	1.7453	1.0034	0.9619
1103988	12.1043	0.0364	0.6038	5.3322	9.5192	0.6669	1.2679
280128300	3.9396	0.6296	0.7101	2.1397	4.0036	2.5060	1.6692
1100596	4.8009	2.0187	2.6343	3.3459	4.0025	2.9772	2.9763
279800154	0.4208	0.0000	0.0000	0.1744	0.3091	0.0824	0.1108
1089582	7.8332	4.2189	4.2492	6.0020	6.2014	5.3368	4.9940
1108991	1.1788	0.9674	1.0570	1.4196	1.5614	0.9002	0.9300
1089368	2.5927	0.5690	0.5654	1.6280	1.6153	0.4984	0.7123
1091261	2.2493	1.3954	1.3312	2.7967	2.6851	2.2023	2.2849
279836719	0.6166	0.1349	0.1440	1.1883	1.2853	0.6720	0.4563
1104159	2.9150	2.2084	1.9776	3.7730	3.4203	2.9691	2.8750
279957610	0.3742	0.0749	0.2392	0.4501	0.2211	0.1777	0.0276
279804835	0.7371	0.1841	0.1615	0.4096	0.5975	0.4092	0.3350
1088800	0.0786	0.0639	0.0000	0.0411	0.0937	0.0000	0.0000
279916227	6.0816	4.3931	5.0425	5.1783	5.6657	4.9138	4.7565
279659506	2.3965	0.0000	0.0000	0.9332	1.9270	1.3115	0.1081
280109960	3.2329	1.7071	0.8645	2.0344	3.2470	2.0445	1.4915
1104888	2.2127	0.6809	0.5469	1.6464	1.3903	1.5499	0.9359
279748706	2.1916	1.5030	0.9306	3.0122	2.2386	2.1177	1.7453
1092353	0.0442	0.0204	0.0421	0.0965	0.0656	0.0000	0.0134
1098800	3.3362	1.6405	1.4179	2.6289	3.3790	2.6163	2.7039
279750201	5.4412	2.7769	2.9043	4.6812	5.0820	4.9811	3.5250
1091093	2.1957	0.7947	1.1129	1.5658	1.9745	1.5466	1.5936
1104539	1.9758	1.0421	0.8036	3.0278	2.7463	1.9476	2.0964
1094889	2.3955	2.3309	1.9039	2.9768	3.0869	2.0324	2.0206
1106037	3.0244	0.3881	0.1668	1.4527	3.0567	1.3185	1.1405
280034611	0.4269	0.1698	0.2266	0.6956	0.7527	0.3026	0.2789
1105861	2.1162	0.4853	0.8170	1.4844	1.2945	0.8632	0.7093
1104630	1.6614	1.0715	0.9825	2.3626	2.2784	1.7728	1.6225
279787245	2.7763	1.5012	1.5274	2.4607	2.8374	2.3868	2.3699
1108241	4.9303	3.1988	2.4929	4.7620	4.7285	4.4920	3.7005
1108939	2.6059	2.1618	1.8562	2.8800	2.6325	2.6642	2.1396
279816676	1.3358	0.4508	0.4784	0.8520	0.9892	0.4065	0.4721
1102344	1.6550	0.9558	1.3032	2.0836	1.6290	1.4474	1.5118
1095560	2.5711	0.9989	0.9788	1.6167	2.4173	1.4730	1.1555
1089517	2.5190	1.5058	1.5405	3.5964	2.6807	1.9141	2.4449
280033910	0.4957	0.0000	0.0000	0.8832	0.6002	0.3473	0.5479
1097655	4.5830	2.8667	3.6143	4.0993	4.1220	3.2703	4.1296
279904439	0.7759	0.1809	0.1015	0.5466	0.3972	0.3109	0.1534
279666520	0.7484	0.0000	0.0000	0.3244	0.5138	0.0000	0.0000
279981698	0.1015	0.0000	0.0000	0.2169	0.2430	0.0000	0.0000
1088270	2.4514	1.3225	1.2005	1.6883	2.0023	1.6347	1.0982
279746160	5.3407	1.3861	3.3137	4.2595	4.2413	0.7843	3.9539
1101106	1.6109	0.7742	1.3396	2.4333	2.4100	1.1564	1.8168
1097606	0.9412	0.5362	0.1475	1.1152	0.6657	0.7814	0.3031
280126422	3.2870	0.1048	0.3881	1.4472	2.4037	0.9581	0.3345
1101928	3.5376	2.0484	2.5371	3.4614	4.1183	2.6547	3.6263
1104745	1.2501	0.7728	0.7730	1.1766	1.6258	1.0807	0.9456
1093045	6.5796	4.1536	4.4278	5.2938	6.7093	4.6295	4.7489
1091263	5.5792	4.5104	4.3047	5.3400	5.1963	5.2572	4.9068
1102129	1.0052	0.0389	0.2425	2.0456	1.9241	0.8136	1.2428
1099091	0.9210	0.2931	0.2309	1.8979	1.5820	0.7163	0.7492
279989787	0.8061	0.0218	0.0000	0.3808	0.9061	0.1902	0.1395
279776349	0.3191	0.1112	0.0481	0.1508	0.2472	0.0467	0.0402
1106213	4.9705	0.0000	0.0000	2.0920	4.2544	0.1235	0.2690
279985879	4.8569	3.5305	3.8142	5.7113	5.8275	4.4317	5.2661
280089420	0.2481	0.1138	0.0000	0.5393	0.3511	0.0587	0.1469
280023829	1.7733	0.7188	0.2524	2.6413	2.0364	1.9504	1.2517
1100625	0.8408	0.3727	0.3116	0.8372	0.6967	0.6459	0.6989
1104340	4.5634	4.4852	3.9967	4.6225	4.8459	4.5289	4.1757
1105176	1.4471	0.7807	0.9005	1.1323	1.7348	0.6836	1.1429
280121986	0.2910	0.1866	0.0000	0.5059	0.3185	0.2576	0.1733
279979782	0.2849	0.0000	0.0000	0.7517	0.5550	0.0000	0.1915
279840524	4.3967	3.0926	3.3141	4.6798	5.5889	3.9743	4.4669
280131562	5.6283	4.3068	4.3555	4.9555	4.9663	4.9397	4.3004
279948360	0.1941	0.0817	0.0000	0.3107	0.1251	0.0000	0.0000
1100620	0.3483	0.1148	0.0497	0.6849	0.4488	0.1982	0.2091
1092203	4.1641	1.9502	2.0178	3.5087	3.9190	3.5374	3.1868
279809750	1.9078	0.7950	0.2840	2.7996	2.1797	2.0911	1.3629
1099149	3.0449	2.0523	1.3519	4.9334	3.8994	2.8509	2.6344
279797508	1.1690	0.3534	0.0875	1.4610	0.9247	1.0089	0.7718
280024157	0.0784	0.0428	0.0183	0.0585	0.0334	0.0000	0.0000
279851035	0.3838	0.3407	0.0000	0.9379	0.5451	0.0000	0.0000
1100027	2.7497	2.1270	2.1847	3.3219	3.3738	2.4965	3.0161
1101752	3.1584	2.7154	2.7077	3.5213	3.7085	3.3576	2.9093
279742508	0.0711	0.0000	0.0000	0.1309	0.1727	0.0000	0.0000
1099879	0.1366	0.0000	0.0000	0.1519	0.0588	0.0315	0.0000
279668370	0.5821	0.0000	0.0000	0.6203	0.2372	0.0000	0.3696
1105023	2.3217	1.3513	0.9976	2.9456	2.8279	2.3003	2.2754
1098364	4.1543	3.0197	2.9840	3.5126	4.1941	3.7140	3.2735
1101921	2.9658	1.5909	1.9983	2.2310	2.8963	1.9365	2.2733
1087014	2.5591	1.8522	1.7806	2.7818	2.5743	2.5856	2.1651
1101307	1.7942	1.2282	0.8929	1.9619	2.1595	1.8315	1.5568
1089921	0.2841	0.2148	0.2939	0.4883	0.5818	0.0916	0.0792
1087080	0.0837	0.0000	0.0146	0.0329	0.0667	0.0000	0.0000
1099822	3.4823	2.8435	2.4796	3.8347	3.9815	3.3254	3.5561
1098112	0.9401	0.1320	0.1307	0.7752	0.4560	0.3804	0.3724
280017981	0.2281	0.0000	0.0000	0.4503	0.5589	0.0000	0.0091
1092761	3.5761	1.4539	1.5244	2.6789	2.8980	2.7705	2.3791
279968042	0.4088	0.3392	0.1534	0.4483	0.2704	0.1489	0.0000
279987166	0.8638	0.2716	0.1420	1.8330	1.7157	0.6290	0.7074
1093997	4.3828	2.6121	2.8561	3.9311	4.0258	3.8559	3.6224
279790796	0.5451	0.0000	0.0000	0.3114	0.6835	0.4083	0.2114
1091569	3.3066	2.8161	2.7279	3.2791	3.4287	3.3052	2.9882
280115479	6.0704	4.5876	4.8840	6.0116	6.0695	5.2758	5.8994
1095154	3.6593	1.9042	2.1796	3.0900	3.1616	2.4112	3.2644
1095369	3.7629	2.3928	2.1981	2.8663	3.2925	2.8688	2.3910
279917274	0.8731	0.1822	0.2962	1.0163	1.4254	0.3883	1.0580
1102118	2.8269	0.6573	0.7814	1.5682	2.4312	1.4359	1.3401
1102773	0.4139	0.0250	0.0000	0.2938	0.1755	0.0000	0.0177
279766427	5.3331	3.1623	2.7391	5.5772	5.0970	4.8006	4.5244
280024667	1.8596	2.1043	1.2789	3.0152	2.5882	0.9515	1.3456
279921694	7.2872	5.0027	5.5878	6.4507	6.1260	5.4931	5.8604
1100134	5.1769	2.3834	3.1491	4.8522	4.5840	4.2423	4.2607
279829856	0.9867	0.5895	0.3681	1.4822	1.0865	0.6753	1.0631
280117703	0.1622	0.0410	0.0670	0.1889	0.1271	0.0989	0.1477
279724663	7.1150	5.3667	6.6728	6.8572	7.2697	5.3667	6.5763
1089785	4.2330	2.8561	2.7508	3.4942	3.5234	3.5424	2.7394
1104173	3.2561	2.2090	1.9348	4.7192	4.4875	2.7614	3.7415
279884441	4.9464	3.2806	2.7280	5.1396	5.2401	4.7660	4.0972
279842855	1.1469	0.5484	0.3439	1.3278	1.2726	1.0804	0.9549
1091929	0.4498	0.2286	0.1306	0.4165	0.6788	0.2955	0.3053
280124601	0.3759	0.1310	0.0784	0.6312	0.5013	0.3690	0.3838
279751098	6.2908	3.9539	4.1222	5.2933	5.2877	5.3233	4.6430
280033450	0.3391	0.0468	0.0200	0.1550	0.2846	0.1126	0.1130
1097411	2.7487	1.7057	1.6578	3.2235	3.2085	2.2715	2.9764
280055113	1.2064	0.4125	0.5124	0.7891	0.8809	0.6831	0.5099
1093337	3.0894	2.0200	1.7141	2.7911	2.9330	2.8112	2.3780
279974660	0.5544	0.0000	0.3132	0.5948	0.3011	0.1666	0.2758
279931785	2.7041	1.7134	2.0525	3.2144	2.4742	2.1458	2.5069
1094994	3.1834	2.7823	2.6555	3.3800	3.6406	3.1398	3.1997
1102892	1.3129	0.5494	0.5935	0.8406	1.0721	0.8247	0.5277
1095900	0.6997	0.0000	0.0278	0.3168	0.5324	0.4211	0.1758
1107880	0.3481	0.2532	0.0662	0.2338	0.2296	0.1260	0.0702
1086869	2.5813	0.6217	0.8121	1.6503	1.6676	1.2951	0.9999
1101378	1.3120	0.3374	1.0712	1.3732	1.0288	0.3786	0.9368
279857309	0.1014	0.0000	0.0000	0.2139	0.2428	0.1502	0.0337
279995163	0.0908	0.0739	0.0628	0.1947	0.1842	0.0206	0.0177
1091500	1.1453	0.4320	0.0791	0.6923	1.2514	0.8612	0.4464
279824909	0.2031	0.0000	0.0000	0.2528	0.1483	0.2033	0.0000
1092753	5.4805	3.6869	3.8617	5.4614	4.8157	4.9368	4.7475
1106585	2.1679	1.7939	1.5459	2.6116	2.7583	1.8999	2.3941
1091303	5.2133	4.4768	4.6115	5.6439	5.0504	4.9486	4.9457
1094398	3.9146	2.4610	2.3429	4.2499	4.7537	3.1940	4.2120
1095191	2.3081	0.8530	0.8637	1.6731	1.5339	1.2053	1.2288
280108886	2.1120	0.7339	0.7857	3.2705	2.8980	2.2146	2.1597
1106542	2.0891	1.1871	1.5757	1.9785	2.4781	1.6996	2.0378
279864557	0.8133	0.1671	0.1147	1.7155	0.9905	0.0000	0.0000
279670386	0.0682	0.0000	0.0000	0.1477	0.0854	0.0000	0.0000
279716816	1.5985	0.3323	0.8467	1.9460	0.9845	0.7869	0.3719
1095219	8.1586	2.3880	1.5074	4.2408	6.9113	2.9548	1.7883
279868280	1.5430	0.7136	0.4949	2.3929	2.2855	1.5202	1.7188
1099110	0.5464	0.1617	0.0990	0.8611	0.4932	0.2726	0.5280
1095504	2.7262	2.5639	2.4303	2.8445	2.9069	2.7013	2.7451
279992625	2.2063	1.7450	1.5018	1.9033	2.4418	1.6083	1.6386
1098827	5.6050	1.8953	0.8275	3.5566	4.5337	4.0368	2.8281
280057777	3.1024	0.6306	2.3461	4.7747	2.7308	1.5714	1.5460
279490694	1.1731	0.2119	0.3196	1.2743	0.6632	0.3159	0.2504
1094799	1.1364	0.3244	0.4402	0.7706	0.7039	0.4437	0.2967
1092681	5.3616	4.1016	3.9923	5.0129	5.2200	5.0274	4.7452
280137930	1.1213	0.3128	0.3114	1.4554	1.4226	0.9931	1.1470
280033373	0.3668	0.2193	0.4248	0.6174	0.4275	0.1313	0.0803
279810648	0.2094	0.0884	0.0000	0.2312	0.0919	0.0000	0.0630
1096939	7.3005	4.6246	5.0335	7.1852	7.4478	6.6252	6.5788
279760546	2.3076	0.6334	1.0494	3.0731	4.4081	0.9399	2.6979
279991129	1.2486	0.0681	0.2743	0.7260	1.1418	0.9768	0.4266
1103589	0.0981	0.0520	0.0249	0.1887	0.1975	0.0768	0.0432
1098464	0.6885	0.1272	0.1953	1.2268	0.7132	0.3847	0.2844
279468137	2.3100	1.0794	1.1431	1.7161	2.0957	1.9180	1.5338
280088207	1.5259	1.1205	0.7082	1.8826	2.0414	1.2692	1.7019
1101294	4.2111	3.2532	3.6995	4.6065	4.8686	3.5910	4.5154
280069737	0.1499	0.0000	0.0000	0.2279	0.0961	0.0000	0.0000
279992244	0.1105	0.0000	0.0000	0.1225	0.0474	0.0000	0.0217
279996811	0.2138	0.1136	0.0000	0.4895	0.4572	0.0686	0.0927
280007131	0.8478	0.2594	0.0996	0.7292	0.7281	0.6573	0.5428
1092377	3.9940	3.0110	3.1893	5.1506	4.8280	3.7173	4.3055
279826704	6.4202	3.9453	4.2164	5.5741	5.9749	5.4449	5.5521
279995114	2.6463	1.3277	1.9571	2.8947	3.0929	2.1139	2.7439
279745280	0.0209	0.0169	0.0000	0.0521	0.0379	0.0139	0.0000
1106815	0.0854	0.0000	0.0298	0.0722	0.1167	0.0895	0.0175
1098863	1.1065	0.5455	0.4865	0.8997	0.8126	0.8651	0.6976
1103706	0.0539	0.0048	0.0372	0.0254	0.0667	0.0000	0.0000
1089635	1.8482	1.2962	1.4820	2.2594	2.2545	1.8579	1.9204
1098340	3.0368	2.1196	2.0339	2.4552	2.9264	2.6046	2.2426
280133771	1.1004	1.0897	0.8998	1.2881	1.3431	1.0139	1.0388
279490190	2.6640	0.6785	1.8334	1.7332	2.0674	0.8211	1.5628
1105897	5.2354	3.4879	3.4447	6.7145	6.2641	5.0408	5.6066
1107800	5.0305	4.1864	4.3186	5.9756	5.3480	4.8989	4.9387
1096076	5.5657	2.5150	1.5949	3.3129	3.1785	1.4194	0.6101
