# Supplementary material for: Identification of the Molecular Events Involved in the Development of Prefrontal Cortex Through the Analysis of RNA-Seq Data From BrainSpan
Source: ASN Neuro. 2019 Jun 18;11:1759091419854627. doi: 10.1177/1759091419854627 (PMC6582306; doi:10.1177/1759091419854627)
Supplement: Supplemental Material6 - Supplemental material for Identification of the Molecular Events Involved in the Development of Prefrontal Cortex Through the Analysis of RNA-Seq Data From BrainSpan [file Supplemental_Material6.zip › CBC/7/CBC-DEG-7.csv]

id	name	gene-id	gene-symbol	gene-name	entrez-id	chromosome	start-position	end-position	p	fold-change
279746878	ENSG00000217791	0	ASS1P9	argininosuccinate synthetase 1 pseudogene 9	0	5	n/a	n/a	4.02e-02	2.311
279835075	ENSG00000229654	0	RP1-60O19.2	RP1-60O19.2	0	6	n/a	n/a	3.68e-01	1.106
1095462	ENSG00000144199	80973	FAHD2B	fumarylacetoacetate hydrolase domain containing 2B	151313	2	n/a	n/a	3.68e-01	1.235
1093554	ENSG00000132698	36389	RAB25	RAB25, member RAS oncogene family	57111	1	n/a	n/a	3.69e-01	1.069
1096966	ENSG00000156802	28764	ATAD2	ATPase family, AAA domain containing 2	29028	8	n/a	n/a	3.69e-01	1.144
279786263	ENSG00000225299	0	RP11-344A5.1	RP11-344A5.1	0	10	n/a	n/a	3.69e-01	1.000
280102688	ENSG00000257193	0	RP11-818F20.4	RP11-818F20.4	0	12	n/a	n/a	3.69e-01	1.068
1089277	ENSG00000100865	31030	CINP	cyclin-dependent kinase 2 interacting protein	51550	14	n/a	n/a	3.69e-01	1.322
279872177	ENSG00000232939	0	RP11-406O23.2	RP11-406O23.2	0	9	n/a	n/a	3.69e-01	1.000
279685262	ENSG00000204652	0	RPS26P8	ribosomal protein S26 pseudogene 8	0	17	n/a	n/a	3.69e-01	1.062
280119390	ENSG00000258662	0	RP11-588P7.2	RP11-588P7.2	0	14	n/a	n/a	3.69e-01	1.000
1091481	ENSG00000116584	9057	ARHGEF2	Rho/Rac guanine nucleotide exchange factor (GEF) 2	9181	1	n/a	n/a	3.69e-01	1.172
279724577	ENSG00000213755	0	RP11-342F17.1	RP11-342F17.1	0	5	n/a	n/a	3.69e-01	1.039
280070621	ENSG00000254417	1013458	ANO1-AS2	ANO1 antisense RNA 2 (non-protein coding)	100009613	11	n/a	n/a	3.69e-01	1.000
280067553	ENSG00000254204	0	RP11-400K9.3	RP11-400K9.3	0	8	n/a	n/a	3.69e-01	1.130
279959604	ENSG00000241744	0	RP11-399D15.1	RP11-399D15.1	0	12	n/a	n/a	3.69e-01	1.001
1087044	ENSG00000007314	6294	SCN4A	sodium channel, voltage-gated, type IV, alpha subunit	6329	17	n/a	n/a	3.69e-01	1.171
1097184	ENSG00000158553	60674	POM121L2	POM121 membrane glycoprotein-like 2	94026	6	n/a	n/a	3.69e-01	1.001
1092463	ENSG00000124596	85756	C6orf130	chromosome 6 open reading frame 130	221443	6	n/a	n/a	3.69e-01	1.190
279998430	ENSG00000248174	0	RP11-148L24.1	RP11-148L24.1	0	4	n/a	n/a	3.69e-01	1.015
279811689	ENSG00000227508	0	RP5-894D12.3	RP5-894D12.3	0	6	n/a	n/a	3.69e-01	1.001
1090310	ENSG00000107521	3237	HPS1	Hermansky-Pudlak syndrome 1	3257	10	n/a	n/a	3.69e-01	1.278
279833419	ENSG00000229484	0	RP5-888M10.2	RP5-888M10.2	0	1	n/a	n/a	3.69e-01	1.001
1095832	ENSG00000147003	36667	TMEM27	transmembrane protein 27	57393	X	n/a	n/a	3.69e-01	1.104
279979244	ENSG00000243802	0	RP11-390K5.1	RP11-390K5.1	0	11	n/a	n/a	3.69e-01	1.208
279826370	ENSG00000228853	0	RP11-175G14.1	RP11-175G14.1	0	1	n/a	n/a	3.69e-01	1.001
1098506	ENSG00000165233	58480	C9orf89	chromosome 9 open reading frame 89	84270	9	n/a	n/a	3.69e-01	1.433
1103446	ENSG00000188002	0	RP11-43F13.1	RP11-43F13.1	0	5	n/a	n/a	3.69e-01	1.251
280089857	ENSG00000255753	0	RP11-22B23.2	RP11-22B23.2	0	12	n/a	n/a	3.69e-01	1.001
1088399	ENSG00000081087	28698	OSTM1	osteopetrosis associated transmembrane protein 1	28962	6	n/a	n/a	3.69e-01	1.227
1100356	ENSG00000172819	5884	RARG	retinoic acid receptor, gamma	5916	12	n/a	n/a	3.69e-01	1.177
1097129	ENSG00000158122	83386	C9orf21	chromosome 9 open reading frame 21	195827	9	n/a	n/a	3.69e-01	1.172
279976341	ENSG00000243554	0	AC004967.7	AC004967.7	0	7	n/a	n/a	3.69e-01	1.181
1097840	ENSG00000162999	80261	DUSP19	dual specificity phosphatase 19	142679	2	n/a	n/a	3.69e-01	1.111
1096306	ENSG00000151239	5724	TWF1	twinfilin, actin-binding protein, homolog 1 (Drosophila)	5756	12	n/a	n/a	3.69e-01	1.186
279719726	ENSG00000213174	0	RP11-373E16.1	RP11-373E16.1	0	3	n/a	n/a	3.69e-01	1.516
280037838	ENSG00000251370	0	CTD-2201E9.1	CTD-2201E9.1	0	5	n/a	n/a	3.69e-01	1.001
279972002	ENSG00000243107	0	AC000120.7	AC000120.7	0	7	n/a	n/a	3.69e-01	1.155
279803595	ENSG00000226812	0	RP5-881L22.5	RP5-881L22.5	0	20	n/a	n/a	3.69e-01	1.014
279764026	ENSG00000223450	0	RP11-52I18.1	RP11-52I18.1	0	1	n/a	n/a	3.69e-01	1.001
1087730	ENSG00000063241	55566	ISOC2	isochorismatase domain containing 2	79763	19	n/a	n/a	3.69e-01	1.424
1100894	ENSG00000175664	78874	C13orf26	chromosome 13 open reading frame 26	122046	13	n/a	n/a	3.69e-01	1.105
279929820	ENSG00000238085	0	RP11-435F13.2	RP11-435F13.2	0	1	n/a	n/a	3.69e-01	1.057
1091224	ENSG00000114784	10143	EIF1B	eukaryotic translation initiation factor 1B	10289	3	n/a	n/a	3.69e-01	1.183
279747134	ENSG00000218020	0	PRKRIRP5	protein-kinase, interferon-inducible double stranded RNA dependent inhibitor, repressor of (P58 repressor) pseudogene 5	0	6	n/a	n/a	3.69e-01	1.001
279670183	ENSG00000203583	0	AL021707.1	AL021707.1	0	22	n/a	n/a	3.69e-01	1.307
1089594	ENSG00000102858	23050	MGRN1	mahogunin, ring finger 1	23295	16	n/a	n/a	3.69e-01	1.200
279780133	ENSG00000224747	0	AP001065.7	AP001065.7	0	21	n/a	n/a	3.69e-01	1.063
1105360	ENSG00000205035	133261	RP11-707M1.1	RP11-707M1.1	440040	11	n/a	n/a	3.69e-01	1.035
1089759	ENSG00000104112	28842	SCG3	secretogranin III	29106	15	n/a	n/a	3.69e-01	1.339
280094988	ENSG00000256349	0	CTD-3074O7.11	Uncharacterized protein	0	11	n/a	n/a	3.69e-01	1.257
1106262	ENSG00000215126	170303	CBWD7	COBW domain containing 7	728013	9	n/a	n/a	3.69e-01	1.001
1096527	ENSG00000152931	25608	PART1	prostate androgen-regulated transcript 1 (non-protein coding)	25859	5	n/a	n/a	3.69e-01	1.035
279846202	ENSG00000230630	0	DNM3OS	DNM3 opposite strand/antisense RNA (non-protein coding)	0	1	n/a	n/a	3.69e-01	1.049
280018936	ENSG00000249868	0	RP11-63E5.6	Uncharacterized protein	0	8	n/a	n/a	3.69e-01	1.001
1094470	ENSG00000137843	36203	PAK6	p21 protein (Cdc42/Rac)-activated kinase 6	56924	15	n/a	n/a	3.69e-01	1.719
1097885	ENSG00000163156	54845	SCNM1	sodium channel modifier 1	79005	1	n/a	n/a	3.69e-01	1.128
279774283	ENSG00000224257	0	VWC2L-IT1	VWC2L intronic transcript 1 (non-protein coding)	0	2	n/a	n/a	3.69e-01	1.054
279685973	ENSG00000204705	0	UBTFL5	upstream binding transcription factor, RNA polymerase I-like 5 (pseudogene)	0	2	n/a	n/a	3.69e-01	1.001
280108865	ENSG00000257802	0	RP11-2H8.4	RP11-2H8.4	0	12	n/a	n/a	3.69e-01	1.147
1098866	ENSG00000166681	26763	NGFRAP1	nerve growth factor receptor (TNFRSF16) associated protein 1	27018	X	n/a	n/a	3.69e-01	1.258
1100866	ENSG00000175518	80321	UBQLNL	ubiquilin-like	143630	11	n/a	n/a	3.69e-01	1.021
1096205	ENSG00000150048	30748	CLEC1A	C-type lectin domain family 1, member A	51267	12	n/a	n/a	3.69e-01	1.150
279892054	ENSG00000234701	0	PRDX3P3	peroxiredoxin 3 pseudogene 3	0	13	n/a	n/a	3.69e-01	1.001
279883136	ENSG00000233901	157121791	RP11-65J3.1	RP11-65J3.1	100506119	9	n/a	n/a	3.69e-01	1.141
1092435	ENSG00000124467	133696	PSG8	pregnancy specific beta-1-glycoprotein 8	440533	19	n/a	n/a	3.69e-01	1.001
1102040	ENSG00000182179	7275	UBA7	ubiquitin-like modifier activating enzyme 7	7318	3	n/a	n/a	3.69e-01	1.276
1103356	ENSG00000187686	0	RP11-687M24.3	RP11-687M24.3	0	11	n/a	n/a	3.69e-01	1.031
1101288	ENSG00000177699	1014768	RP11-16K12.1	RP11-16K12.1	100129540	15	n/a	n/a	3.69e-01	1.436
1094488	ENSG00000137948	672	BRDT	bromodomain, testis-specific	676	1	n/a	n/a	3.69e-01	1.001
279985317	ENSG00000244440	0	AC115088.1	AC115088.1	0	11	n/a	n/a	3.69e-01	1.001
1094915	ENSG00000140543	34359	DET1	de-etiolated homolog 1 (Arabidopsis)	55070	15	n/a	n/a	3.69e-01	1.217
279873648	ENSG00000233057	0	EEF1A1P14	eukaryotic translation elongation factor 1 alpha 1 pseudogene 14	0	1	n/a	n/a	3.69e-01	1.096
280116256	ENSG00000258473	0	RP11-7F17.4	RP11-7F17.4	0	14	n/a	n/a	3.69e-01	1.001
1096220	ENSG00000150337	2194	FCGR1A	Fc fragment of IgG, high affinity Ia, receptor (CD64)	2209	1	n/a	n/a	3.69e-01	1.164
279915697	ENSG00000236883	0	AP001615.9	AP001615.9	0	21	n/a	n/a	3.69e-01	1.001
280103240	ENSG00000257256	0	RP3-405J10.4	RP3-405J10.4	0	12	n/a	n/a	3.69e-01	1.001
1091345	ENSG00000115540	25592	MOB4	MOB family member 4, phocein	25843	2	n/a	n/a	3.69e-01	1.248
279800190	ENSG00000226500	0	RP11-196G18.1	RP11-196G18.1	0	1	n/a	n/a	3.69e-01	1.171
280064352	ENSG00000253975	0	RP11-577N1.2	RP11-577N1.2	0	8	n/a	n/a	3.69e-01	1.001
1099005	ENSG00000167207	40760	NOD2	nucleotide-binding oligomerization domain containing 2	64127	16	n/a	n/a	3.69e-01	1.176
1101263	ENSG00000177599	79102	ZNF491	zinc finger protein 491	126069	19	n/a	n/a	3.69e-01	1.220
279923979	ENSG00000237588	0	RP11-66D17.3	RP11-66D17.3	0	1	n/a	n/a	3.69e-01	1.001
280027526	ENSG00000250552	0	AC139495.1	AC139495.1	0	5	n/a	n/a	3.70e-01	1.011
1088203	ENSG00000075891	5044	PAX2	paired box 2	5076	10	n/a	n/a	3.70e-01	1.587
279873764	ENSG00000233068	0	RP1-140K8.1	RP1-140K8.1	0	6	n/a	n/a	3.70e-01	1.001
280070074	ENSG00000254387	0	RP3-388N13.2	RP3-388N13.2	0	8	n/a	n/a	3.70e-01	1.280
280002198	ENSG00000248480	0	RP11-313E19.1	RP11-313E19.1	0	4	n/a	n/a	3.70e-01	1.001
279822415	ENSG00000228499	0	TMSB10P1	thymosin beta 10 pseudogene 1	0	2	n/a	n/a	3.70e-01	2.113
279929187	ENSG00000238033	125569	AC002480.2	AC002480.2	401312	7	n/a	n/a	3.70e-01	1.001
280017633	ENSG00000249781	94647	CTD-2143L24.1	CTD-2143L24.1	285692	5	n/a	n/a	3.70e-01	1.001
279966927	ENSG00000242531	0	RP11-299J3.6	RP11-299J3.6	0	3	n/a	n/a	3.70e-01	1.262
280128680	ENSG00000259196	0	AC108449.2	AC108449.2	0	8	n/a	n/a	3.70e-01	1.002
280046260	ENSG00000252265	0	snoU13	Small nucleolar RNA U13	0	7	n/a	n/a	3.70e-01	1.002
280081497	ENSG00000255130	0	RP11-396J6.1	RP11-396J6.1	0	8	n/a	n/a	3.70e-01	1.002
279880483	ENSG00000233664	0	RP11-159C21.3	RP11-159C21.3	0	1	n/a	n/a	3.70e-01	1.002
1104084	ENSG00000196844	124984	PATE2	prostate and testis expressed 2	399967	11	n/a	n/a	3.70e-01	1.053
280015545	ENSG00000249624	0	AP000295.9	AP000295.9	0	21	n/a	n/a	3.70e-01	1.195
1094974	ENSG00000140990	4690	NDUFB10	NADH dehydrogenase (ubiquinone) 1 beta subcomplex, 10, 22kDa	4716	16	n/a	n/a	3.70e-01	1.214
280102139	ENSG00000257129	0	RP11-554D14.1	RP11-554D14.1	0	12	n/a	n/a	3.70e-01	1.002
1087033	ENSG00000007129	59876	CEACAM21	carcinoembryonic antigen-related cell adhesion molecule 21	90273	19	n/a	n/a	3.70e-01	1.180
1102314	ENSG00000183337	34169	BCOR	BCL6 corepressor	54880	X	n/a	n/a	3.70e-01	1.222
279857829	ENSG00000231684	0	RP11-416K24.2	RP11-416K24.2	0	1	n/a	n/a	3.70e-01	1.274
1106601	ENSG00000222047	128614	C10orf55	chromosome 10 open reading frame 55	414236	10	n/a	n/a	3.70e-01	1.042
280084453	ENSG00000255308	0	RP11-428C19.4	RP11-428C19.4	0	11	n/a	n/a	3.70e-01	1.002
1087555	ENSG00000050730	55733	TNIP3	TNFAIP3 interacting protein 3	79931	4	n/a	n/a	3.70e-01	1.020
279869045	ENSG00000232656	35141	IDI2-AS1	IDI2 antisense RNA 1 (non-protein coding)	55853	10	n/a	n/a	3.70e-01	1.312
1095727	ENSG00000146072	26987	TNFRSF21	tumor necrosis factor receptor superfamily, member 21	27242	6	n/a	n/a	3.70e-01	1.543
1103195	ENSG00000186897	109573	C1QL4	complement component 1, q subcomponent-like 4	338761	12	n/a	n/a	3.70e-01	1.493
279817207	ENSG00000228037	0	RP3-395M20.9	RP3-395M20.9	0	1	n/a	n/a	3.70e-01	1.069
279991578	ENSG00000245958	170122	RP11-33B1.1	RP11-33B1.1	645513	4	n/a	n/a	3.70e-01	1.188
1096096	ENSG00000149131	706	SERPING1	serpin peptidase inhibitor, clade G (C1 inhibitor), member 1	710	11	n/a	n/a	3.70e-01	1.403
1094899	ENSG00000140478	152651	GOLGA6D	golgin A6 family, member D	653643	15	n/a	n/a	3.70e-01	1.002
1087961	ENSG00000069943	9348	PIGB	phosphatidylinositol glycan anchor biosynthesis, class B	9488	15	n/a	n/a	3.70e-01	1.209
279773293	ENSG00000224184	157122237	AC096559.1	AC096559.1	100506457	2	n/a	n/a	3.70e-01	1.008
1090823	ENSG00000111670	54997	GNPTAB	N-acetylglucosamine-1-phosphate transferase, alpha and beta subunits	79158	12	n/a	n/a	3.70e-01	1.245
1093557	ENSG00000132704	55204	FCRL2	Fc receptor-like 2	79368	1	n/a	n/a	3.70e-01	1.002
279819830	ENSG00000228283	0	RP11-497D6.2	RP11-497D6.2	0	6	n/a	n/a	3.70e-01	1.217
1092153	ENSG00000122254	9812	HS3ST2	heparan sulfate (glucosamine) 3-O-sulfotransferase 2	9956	16	n/a	n/a	3.70e-01	1.402
280045560	ENSG00000252164	0	5S_rRNA	5S ribosomal RNA	0	9	n/a	n/a	3.70e-01	1.116
280036670	ENSG00000251289	0	RP5-1007M22.3	RP5-1007M22.3	0	1	n/a	n/a	3.70e-01	1.388
280071710	ENSG00000254507	0	RP11-481A20.10	RP11-481A20.10	0	8	n/a	n/a	3.70e-01	1.002
1090570	ENSG00000109519	56074	GRPEL1	GrpE-like 1, mitochondrial (E. coli)	80273	4	n/a	n/a	3.70e-01	1.135
1101389	ENSG00000178297	111237	TMPRSS9	transmembrane protease, serine 9	360200	19	n/a	n/a	3.70e-01	1.089
1105275	ENSG00000204791	0	CTD-3065J16.6	CTD-3065J16.6	0	8	n/a	n/a	3.70e-01	1.185
1093664	ENSG00000133398	58456	MED10	mediator complex subunit 10	84246	5	n/a	n/a	3.70e-01	1.224
1095247	ENSG00000143126	1939	CELSR2	cadherin, EGF LAG seven-pass G-type receptor 2 (flamingo homolog, Drosophila)	1952	1	n/a	n/a	3.70e-01	1.438
1090662	ENSG00000110324	3562	IL10RA	interleukin 10 receptor, alpha	3587	11	n/a	n/a	3.70e-01	1.071
1101935	ENSG00000181626	110011	ANKRD62	ankyrin repeat domain 62	342850	18	n/a	n/a	3.70e-01	1.002
279899629	ENSG00000235369	0	RPL36AP15	ribosomal protein L36a pseudogene 15	0	2	n/a	n/a	3.70e-01	1.080
280058616	ENSG00000253574	0	RP11-284H18.1	RP11-284H18.1	0	8	n/a	n/a	3.70e-01	1.002
1097554	ENSG00000161526	28851	SAP30BP	SAP30 binding protein	29115	17	n/a	n/a	3.70e-01	1.142
279967791	ENSG00000242608	0	RP11-269G2.1	RP11-269G2.1	0	5	n/a	n/a	3.70e-01	1.002
280061080	ENSG00000253733	157129479	RP11-563N12.1	RP11-563N12.1	100874051	8	n/a	n/a	3.70e-01	1.002
1086951	ENSG00000005243	30708	COPZ2	coatomer protein complex, subunit zeta 2	51226	17	n/a	n/a	3.70e-01	1.251
280107319	ENSG00000257642	0	RP11-474B16.1	RP11-474B16.1	0	12	n/a	n/a	3.70e-01	1.002
279871299	ENSG00000232866	0	BX649563.2	BX649563.2	0	9	n/a	n/a	3.70e-01	1.002
279804228	ENSG00000226863	0	SHROOM2P1	shroom family member 2 pseudogene 1	0	Y	n/a	n/a	3.70e-01	1.002
280000530	ENSG00000248346	157121119	RP11-292D4.1	RP11-292D4.1	100505596	4	n/a	n/a	3.70e-01	1.002
279860001	ENSG00000231872	0	RP1-153P14.4	RP1-153P14.4	0	6	n/a	n/a	3.70e-01	1.002
1100634	ENSG00000174279	110108	EVX2	even-skipped homeobox 2	344191	2	n/a	n/a	3.70e-01	1.002
1092275	ENSG00000123338	3054	NCKAP1L	NCK-associated protein 1-like	3071	12	n/a	n/a	3.70e-01	1.251
280105785	ENSG00000257495	0	RP11-641A6.2	RP11-641A6.2	0	12	n/a	n/a	3.70e-01	1.016
1087478	ENSG00000046604	1817	DSG2	desmoglein 2	1829	18	n/a	n/a	3.70e-01	1.063
279816772	ENSG00000227995	0	RP11-397J18.1	RP11-397J18.1	0	10	n/a	n/a	3.70e-01	1.190
279669739	ENSG00000203505	0	AC003079.1	AC003079.1	0	7	n/a	n/a	3.70e-01	1.002
1094532	ENSG00000138119	26257	MYOF	myoferlin	26509	10	n/a	n/a	3.70e-01	1.168
1104060	ENSG00000196767	5424	POU3F4	POU class 3 homeobox 4	5456	X	n/a	n/a	3.71e-01	1.193
279559018	ENSG00000186152	0	LILRP1	leukocyte immunoglobulin-like receptor pseudogene 1	0	19	n/a	n/a	3.71e-01	1.002
279922384	ENSG00000237463	125290	RP11-280O1.2	RP11-280O1.2	400794	1	n/a	n/a	3.71e-01	1.002
1106322	ENSG00000215354	0	FAM90A24P	family with sequence similarity 90, member A24, pseudogene	0	8	n/a	n/a	3.71e-01	1.002
279905298	ENSG00000235933	0	RP5-1185H19.2	RP5-1185H19.2	0	1	n/a	n/a	3.71e-01	1.002
1093765	ENSG00000134216	26904	CHIA	chitinase, acidic	27159	1	n/a	n/a	3.71e-01	1.002
1096038	ENSG00000148600	60149	CDHR1	cadherin-related family member 1	92211	10	n/a	n/a	3.71e-01	1.301
279896798	ENSG00000235095	0	RP11-1217F2.1	RP11-1217F2.1	0	7	n/a	n/a	3.71e-01	1.242
1096160	ENSG00000149573	10059	MPZL2	myelin protein zero-like 2	10205	11	n/a	n/a	3.71e-01	1.114
1088420	ENSG00000081800	6525	SLC13A1	solute carrier family 13 (sodium/sulfate symporters), member 1	6561	7	n/a	n/a	3.71e-01	1.002
280068791	ENSG00000254287	0	RP11-44K6.4	RP11-44K6.4	0	8	n/a	n/a	3.71e-01	1.002
1105943	ENSG00000213930	2576	GALT	galactose-1-phosphate uridylyltransferase	2592	9	n/a	n/a	3.71e-01	1.328
280071639	ENSG00000254504	0	RP11-167J8.2	RP11-167J8.2	0	11	n/a	n/a	3.71e-01	1.002
1101330	ENSG00000177992	94830	C9orf79	chromosome 9 open reading frame 79	286234	9	n/a	n/a	3.71e-01	1.002
1094309	ENSG00000136999	4825	NOV	nephroblastoma overexpressed gene	4856	8	n/a	n/a	3.71e-01	1.400
279827792	ENSG00000228982	0	RP11-107G24.3	RP11-107G24.3	0	1	n/a	n/a	3.71e-01	1.027
1098132	ENSG00000163932	5548	PRKCD	protein kinase C, delta	5580	3	n/a	n/a	3.71e-01	1.653
1095736	ENSG00000146147	59931	MLIP	muscular LMNA-interacting protein	90523	6	n/a	n/a	3.71e-01	1.061
1090643	ENSG00000110104	54919	CCDC86	coiled-coil domain containing 86	79080	11	n/a	n/a	3.71e-01	1.138
1087958	ENSG00000069812	33917	HES2	hairy and enhancer of split 2 (Drosophila)	54626	1	n/a	n/a	3.71e-01	1.002
1090240	ENSG00000106689	9220	LHX2	LIM homeobox 2	9355	9	n/a	n/a	3.71e-01	1.236
1086869	ENSG00000000938	2253	FGR	Gardner-Rasheed feline sarcoma viral (v-fgr) oncogene homolog	2268	1	n/a	n/a	3.71e-01	1.121
279880526	ENSG00000233671	0	AC083899.1	AC083899.1	0	2	n/a	n/a	3.71e-01	1.043
279809010	ENSG00000227244	157123003	RP11-322C8.2	RP11-322C8.2	100507058	10	n/a	n/a	3.71e-01	1.030
280103527	ENSG00000257283	0	RP11-1060G2.1	RP11-1060G2.1	0	12	n/a	n/a	3.71e-01	1.147
279927558	ENSG00000237895	0	EYA3-IT1	EYA3 intronic transcript 1 (non-protein coding)	0	1	n/a	n/a	3.71e-01	1.065
1089360	ENSG00000101230	80182	ISM1	isthmin 1 homolog (zebrafish)	140862	20	n/a	n/a	3.71e-01	1.210
280003237	ENSG00000248569	0	CTC-512J14.5	CTC-512J14.5	0	5	n/a	n/a	3.71e-01	1.208
280002142	ENSG00000248477	0	RP11-848G14.2	RP11-848G14.2	0	5	n/a	n/a	3.71e-01	1.002
279777231	ENSG00000224497	0	RPL36P4	ribosomal protein L36 pseudogene 4	0	20	n/a	n/a	3.71e-01	1.147
1095628	ENSG00000145416	34305	MARCH1	membrane-associated ring finger (C3HC4) 1	55016	4	n/a	n/a	3.71e-01	1.115
1088706	ENSG00000089225	6870	TBX5	T-box 5	6910	12	n/a	n/a	3.71e-01	1.002
1106232	ENSG00000215009	109941	ACSM4	acyl-CoA synthetase medium-chain family member 4	341392	12	n/a	n/a	3.71e-01	1.002
280102110	ENSG00000257127	149606	CLLU1	Chronic lymphocytic leukemia up-regulated protein 1	574028	12	n/a	n/a	3.71e-01	1.003
1105215	ENSG00000204613	9962	TRIM10	tripartite motif containing 10	10107	6	n/a	n/a	3.71e-01	1.003
279966716	ENSG00000242512	0	RP11-416O18.1	RP11-416O18.1	0	3	n/a	n/a	3.71e-01	1.003
1105072	ENSG00000204283	0	AC015804.1	AC015804.1	0	17	n/a	n/a	3.71e-01	1.003
279984447	ENSG00000244344	0	RP11-122M14.2	RP11-122M14.2	0	1	n/a	n/a	3.71e-01	1.003
1103005	ENSG00000186106	81295	ANKRD46	ankyrin repeat domain 46	157567	8	n/a	n/a	3.71e-01	1.353
1086937	ENSG00000005022	289	SLC25A5	solute carrier family 25 (mitochondrial carrier; adenine nucleotide translocator), member 5	292	X	n/a	n/a	3.71e-01	1.184
279928301	ENSG00000237954	0	RP11-14O19.2	RP11-14O19.2	0	1	n/a	n/a	3.71e-01	1.003
279718421	ENSG00000213036	0	RP11-365D23.4	RP11-365D23.4	0	1	n/a	n/a	3.71e-01	1.223
279967306	ENSG00000242569	0	BX004987.3	BX004987.3	0	1	n/a	n/a	3.71e-01	1.003
280133472	ENSG00000259472	0	RP13-996F3.3	RP13-996F3.3	0	15	n/a	n/a	3.71e-01	1.003
279807142	ENSG00000227094	0	RP11-565P22.2	RP11-565P22.2	0	1	n/a	n/a	3.71e-01	1.014
1109039	ENSG00000242384	171831	TBC1D3H	TBC1 domain family, member 3H	729877	17	n/a	n/a	3.71e-01	1.003
1096729	ENSG00000154645	79951	CHODL	chondrolectin	140578	21	n/a	n/a	3.71e-01	1.171
1105471	ENSG00000205436	60105	EXOC3L4	exocyst complex component 3-like 4	91828	14	n/a	n/a	3.71e-01	1.016
1088903	ENSG00000095321	1375	CRAT	carnitine O-acetyltransferase	1384	9	n/a	n/a	3.71e-01	1.283
1104828	ENSG00000198944	79610	ANKRD43	ankyrin repeat domain 43	134548	5	n/a	n/a	3.71e-01	1.579
280040443	ENSG00000251565	0	AC079062.1	AC079062.1	0	18	n/a	n/a	3.71e-01	1.003
1106837	ENSG00000224821	0	COL4A2-AS2	COL4A2 antisense RNA 2 (non-protein coding)	0	13	n/a	n/a	3.71e-01	1.038
1097667	ENSG00000162377	41761	SELRC1	Sel1 repeat containing 1	65260	1	n/a	n/a	3.71e-01	1.224
1109046	ENSG00000242498	110365	C15orf38	chromosome 15 open reading frame 38	348110	15	n/a	n/a	3.71e-01	1.177
1090294	ENSG00000107282	317	APBA1	amyloid beta (A4) precursor protein-binding, family A, member 1	320	9	n/a	n/a	3.71e-01	1.654
1097987	ENSG00000163518	57661	FCRL4	Fc receptor-like 4	83417	1	n/a	n/a	3.71e-01	1.003
1103535	ENSG00000188368	94256	PRR19	proline rich 19	284338	19	n/a	n/a	3.71e-01	1.355
1100898	ENSG00000175699	90348	C14orf48	chromosome 14 open reading frame 48	256369	14	n/a	n/a	3.71e-01	1.003
1098384	ENSG00000164749	3154	HNF4G	hepatocyte nuclear factor 4, gamma	3174	8	n/a	n/a	3.72e-01	1.008
279720824	ENSG00000213326	0	RPS7P11	ribosomal protein S7 pseudogene 11	0	17	n/a	n/a	3.72e-01	1.768
1103842	ENSG00000196172	80691	ZNF681	zinc finger protein 681	148213	19	n/a	n/a	3.72e-01	1.188
1097910	ENSG00000163257	34165	DCAF16	DDB1 and CUL4 associated factor 16	54876	4	n/a	n/a	3.72e-01	1.307
279966411	ENSG00000242474	0	AC093627.9	AC093627.9	0	7	n/a	n/a	3.72e-01	1.044
1099798	ENSG00000170477	3826	KRT4	keratin 4	3851	12	n/a	n/a	3.72e-01	1.003
280093220	ENSG00000256121	0	AC010296.1	AC010296.1	0	5	n/a	n/a	3.72e-01	1.251
1098007	ENSG00000163568	9310	AIM2	absent in melanoma 2	9447	1	n/a	n/a	3.72e-01	1.108
1096000	ENSG00000148331	79874	ASB6	ankyrin repeat and SOCS box containing 6	140459	9	n/a	n/a	3.72e-01	1.120
1097092	ENSG00000157856	60218	CCDC164	coiled-coil domain containing 164	92749	2	n/a	n/a	3.72e-01	1.240
279996220	ENSG00000247687	0	AC006504.2	AC006504.2	0	19	n/a	n/a	3.72e-01	1.171
1102586	ENSG00000184402	25788	SS18L1	synovial sarcoma translocation gene on chromosome 18-like 1	26039	20	n/a	n/a	3.72e-01	1.237
280125498	ENSG00000259008	0	RP11-932A10.1	RP11-932A10.1	0	14	n/a	n/a	3.72e-01	1.003
279893236	ENSG00000234782	0	RP11-442A13.1	RP11-442A13.1	0	9	n/a	n/a	3.72e-01	1.367
279747361	ENSG00000218186	0	KRT8P43	keratin 8 pseudogene 43	0	6	n/a	n/a	3.72e-01	1.043
1091074	ENSG00000113384	40716	GOLPH3	golgi phosphoprotein 3 (coat-protein)	64083	5	n/a	n/a	3.72e-01	1.144
279814767	ENSG00000227815	0	RP11-195C7.3	RP11-195C7.3	0	1	n/a	n/a	3.72e-01	1.080
279877917	ENSG00000233433	0	RP1-296G17.3	RP1-296G17.3	0	X	n/a	n/a	3.72e-01	1.003
279825061	ENSG00000228735	0	GS1-18A18.2	GS1-18A18.2	0	7	n/a	n/a	3.72e-01	1.048
1092070	ENSG00000121413	41825	ZSCAN18	zinc finger and SCAN domain containing 18	65982	19	n/a	n/a	3.72e-01	1.164
280070669	ENSG00000254422	0	RP11-864G5.3	RP11-864G5.3	0	11	n/a	n/a	3.72e-01	1.431
279730933	ENSG00000214514	94185	KRT42P	keratin 42 pseudogene	284116	17	n/a	n/a	3.72e-01	1.003
279907775	ENSG00000236153	0	AC104076.3	AC104076.3	0	2	n/a	n/a	3.72e-01	1.032
1107880	ENSG00000231672	0	DIRC3	disrupted in renal carcinoma 3	0	2	n/a	n/a	3.72e-01	1.031
1098704	ENSG00000166049	79783	PASD1	PAS domain containing 1	139135	X	n/a	n/a	3.72e-01	1.074
1104344	ENSG00000197641	5243	SERPINB13	serpin peptidase inhibitor, clade B (ovalbumin), member 13	5275	18	n/a	n/a	3.72e-01	1.003
1107484	ENSG00000228981	0	RP11-364L4.1	RP11-364L4.1	0	4	n/a	n/a	3.72e-01	1.061
1092949	ENSG00000128591	2302	FLNC	filamin C, gamma	2318	7	n/a	n/a	3.72e-01	1.523
1105240	ENSG00000204669	79735	C9orf57	chromosome 9 open reading frame 57	138240	9	n/a	n/a	3.72e-01	1.015
280012660	ENSG00000249375	0	RP11-1136L8.1	RP11-1136L8.1	0	8	n/a	n/a	3.72e-01	1.003
1097060	ENSG00000157557	2099	ETS2	v-ets erythroblastosis virus E26 oncogene homolog 2 (avian)	2114	21	n/a	n/a	3.72e-01	1.405
1101934	ENSG00000181625	54848	SLX1B	SLX1 structure-specific endonuclease subunit homolog B (S. cerevisiae)	79008	16	n/a	n/a	3.72e-01	1.003
1100254	ENSG00000172366	58541	FAM195A	family with sequence similarity 195, member A	84331	16	n/a	n/a	3.72e-01	1.250
1090830	ENSG00000111700	27976	SLCO1B3	solute carrier organic anion transporter family, member 1B3	28234	12	n/a	n/a	3.72e-01	1.003
279692861	ENSG00000205351	0	AC002347.2	AC002347.2	0	17	n/a	n/a	3.72e-01	1.043
1091343	ENSG00000115526	9346	CHST10	carbohydrate sulfotransferase 10	9486	2	n/a	n/a	3.72e-01	1.327
279860911	ENSG00000231944	0	PHKA1-AS1	PHKA1 antisense RNA 1 (non-protein coding)	0	X	n/a	n/a	3.72e-01	1.003
279976868	ENSG00000243607	0	RPL35AP26	ribosomal protein L35a pseudogene 26	0	11	n/a	n/a	3.72e-01	1.121
279940963	ENSG00000239542	0	AC109319.1	AC109319.1	0	17	n/a	n/a	3.72e-01	1.054
279942905	ENSG00000239783	0	RP5-1050K3.3	RP5-1050K3.3	0	20	n/a	n/a	3.72e-01	1.094
1094228	ENSG00000136694	26924	IL36A	interleukin 36, alpha	27179	2	n/a	n/a	3.72e-01	1.003
279167866	ENSG00000146839	7412	ZAN	zonadhesin	7455	7	n/a	n/a	3.72e-01	1.004
1099950	ENSG00000171130	81232	ATP6V0E2	ATPase, H+ transporting V0 subunit e2	155066	7	n/a	n/a	3.72e-01	1.324
280042146	ENSG00000251680	0	CTC-575N7.1	CTC-575N7.1	0	5	n/a	n/a	3.72e-01	1.127
1087853	ENSG00000066629	1994	EML1	echinoderm microtubule associated protein like 1	2009	14	n/a	n/a	3.72e-01	1.319
1096317	ENSG00000151338	80427	MIPOL1	mirror-image polydactyly 1	145282	14	n/a	n/a	3.72e-01	1.028
279690160	ENSG00000205054	125366	AC009236.1	AC009236.1	400952	2	n/a	n/a	3.72e-01	1.003
1103491	ENSG00000188171	83499	ZNF626	zinc finger protein 626	199777	19	n/a	n/a	3.72e-01	1.117
279774117	ENSG00000224238	0	WARS2-IT1	WARS2 intronic transcript 1 (non-protein coding)	0	1	n/a	n/a	3.72e-01	1.037
1097324	ENSG00000159685	58513	CHCHD6	coiled-coil-helix-coiled-coil-helix domain containing 6	84303	3	n/a	n/a	3.72e-01	1.280
1094952	ENSG00000140853	58377	NLRC5	NLR family, CARD domain containing 5	84166	16	n/a	n/a	3.72e-01	1.098
279766013	ENSG00000223600	0	EEF1A1P41	eukaryotic translation elongation factor 1 alpha 1 pseudogene 41	0	Y	n/a	n/a	3.72e-01	1.003
1104811	ENSG00000198915	85693	RASGEF1A	RasGEF domain family, member 1A	221002	10	n/a	n/a	3.72e-01	1.167
1091274	ENSG00000115194	7736	SLC30A3	solute carrier family 30 (zinc transporter), member 3	7781	2	n/a	n/a	3.72e-01	1.187
1098630	ENSG00000165757	36881	KIAA1462	KIAA1462	57608	10	n/a	n/a	3.72e-01	1.220
1103953	ENSG00000196459	6363	TRAPPC2	trafficking protein particle complex 2	6399	X	n/a	n/a	3.72e-01	1.220
279882622	ENSG00000233859	0	ADH5P4	alcohol dehydrogenase 5 (class III), chi polypeptide, pseudogene 4	0	6	n/a	n/a	3.72e-01	1.257
280095626	ENSG00000256413	0	AL390763.1	AL390763.1	0	10	n/a	n/a	3.72e-01	1.003
279879229	ENSG00000233544	0	AC012087.1	AC012087.1	0	3	n/a	n/a	3.72e-01	1.108
279702932	ENSG00000206624	0	U1	U1 spliceosomal RNA	0	5	n/a	n/a	3.72e-01	1.259
1091035	ENSG00000113083	3990	LOX	lysyl oxidase	4015	5	n/a	n/a	3.72e-01	1.194
279865863	ENSG00000232400	0	RAD17P1	RAD17 homolog (S. pombe) pseudogene 1	0	7	n/a	n/a	3.72e-01	1.165
279921850	ENSG00000237419	0	RP11-885N19.6	RP11-885N19.6	0	9	n/a	n/a	3.72e-01	1.153
279856559	ENSG00000231574	0	RP11-91K9.1	RP11-91K9.1	0	3	n/a	n/a	3.72e-01	1.003
1103256	ENSG00000187144	119529	SPATA21	spermatogenesis associated 21	374955	1	n/a	n/a	3.72e-01	1.199
279467511	ENSG00000175658	0	RP11-14N7.1	RP11-14N7.1	0	1	n/a	n/a	3.72e-01	1.073
1092530	ENSG00000125247	59089	TMTC4	transmembrane and tetratricopeptide repeat containing 4	84899	13	n/a	n/a	3.72e-01	1.290
280101792	ENSG00000257096	0	AE000658.22	AE000658.22	0	14	n/a	n/a	3.72e-01	1.172
280065475	ENSG00000254061	0	RP11-359B20.1	RP11-359B20.1	0	8	n/a	n/a	3.72e-01	1.388
280098356	ENSG00000256732	0	RP11-407A16.3	RP11-407A16.3	0	12	n/a	n/a	3.72e-01	1.038
279793241	ENSG00000225894	0	PPP1R26P2	protein phosphatase 1, regulatory subunit 26 pseudogene 2	0	22	n/a	n/a	3.72e-01	1.003
280118037	ENSG00000258584	94018	C14orf86	chromosome 14 open reading frame 86	283592	14	n/a	n/a	3.72e-01	1.135
280019212	ENSG00000249889	0	AC145124.1	AC145124.1	0	8	n/a	n/a	3.72e-01	1.058
1101230	ENSG00000177455	925	CD19	CD19 molecule	930	16	n/a	n/a	3.72e-01	1.056
1101777	ENSG00000180712	180638	RP11-290F5.2	RP11-290F5.2	728175	4	n/a	n/a	3.72e-01	1.009
1089715	ENSG00000103512	23175	NOMO1	NODAL modulator 1	23420	16	n/a	n/a	3.72e-01	1.146
1096758	ENSG00000154889	41759	MPPE1	metallophosphoesterase 1	65258	18	n/a	n/a	3.72e-01	1.503
1088342	ENSG00000079435	3966	LIPE	lipase, hormone-sensitive	3991	19	n/a	n/a	3.72e-01	1.181
279849443	ENSG00000230937	0	CTA-55I10.1	CTA-55I10.1	0	1	n/a	n/a	3.72e-01	1.003
1088095	ENSG00000073111	4146	MCM2	minichromosome maintenance complex component 2	4171	3	n/a	n/a	3.72e-01	1.454
280022277	ENSG00000250125	125477	RP11-707A18.1	RP11-707A18.1	401134	4	n/a	n/a	3.72e-01	1.003
279768366	ENSG00000223791	0	UBE2E1-AS1	UBE2E1 antisense RNA 1 (non-protein coding)	0	3	n/a	n/a	3.72e-01	1.046
1089440	ENSG00000101608	10480	MYL12A	myosin, light chain 12A, regulatory, non-sarcomeric	10627	18	n/a	n/a	3.72e-01	1.385
280136385	ENSG00000259641	0	RP11-279F6.3	RP11-279F6.3	0	15	n/a	n/a	3.72e-01	1.003
280077660	ENSG00000254911	0	SCARNA9	small Cajal body-specific RNA 9	0	11	n/a	n/a	3.72e-01	1.606
1097539	ENSG00000161243	79148	FBXO27	F-box protein 27	126433	19	n/a	n/a	3.72e-01	1.250
280130672	ENSG00000259307	0	RP11-133K1.5	RP11-133K1.5	0	15	n/a	n/a	3.72e-01	1.049
279668676	ENSG00000203341	0	UBAC2-IT1	UBAC2 intronic transcript 1 (non-protein coding)	0	13	n/a	n/a	3.72e-01	1.055
1100515	ENSG00000173612	85857	GPRC6A	G protein-coupled receptor, family C, group 6, member A	222545	6	n/a	n/a	3.72e-01	1.003
1101051	ENSG00000176515	0	AL033381.1	Uncharacterized proteincDNA FLJ34594 fis, clone KIDNE2009109	0	6	n/a	n/a	3.72e-01	1.003
1097720	ENSG00000162594	80772	IL23R	interleukin 23 receptor	149233	1	n/a	n/a	3.72e-01	1.003
1090850	ENSG00000111786	8614	SRSF9	serine/arginine-rich splicing factor 9	8683	12	n/a	n/a	3.72e-01	1.191
1093783	ENSG00000134283	31015	PPHLN1	periphilin 1	51535	12	n/a	n/a	3.72e-01	1.157
1094331	ENSG00000137133	58879	HINT2	histidine triad nucleotide binding protein 2	84681	9	n/a	n/a	3.72e-01	1.270
1093754	ENSG00000134160	4283	TRPM1	transient receptor potential cation channel, subfamily M, member 1	4308	15	n/a	n/a	3.72e-01	1.008
1097975	ENSG00000163492	94453	CCDC141	coiled-coil domain containing 141	285025	2	n/a	n/a	3.72e-01	1.073
280112521	ENSG00000258169	93953	LINC00485	long intergenic non-protein coding RNA 485	283432	12	n/a	n/a	3.72e-01	1.016
1100695	ENSG00000174607	7325	UGT8	UDP glycosyltransferase 8	7368	4	n/a	n/a	3.72e-01	1.412
1087932	ENSG00000068912	26993	ERLEC1	endoplasmic reticulum lectin 1	27248	2	n/a	n/a	3.72e-01	1.430
1105047	ENSG00000204209	1604	DAXX	death-domain associated protein	1616	6	n/a	n/a	3.72e-01	1.102
1094439	ENSG00000137745	4296	MMP13	matrix metallopeptidase 13 (collagenase 3)	4322	11	n/a	n/a	3.72e-01	1.003
1094184	ENSG00000136383	36811	ALPK3	alpha-kinase 3	57538	15	n/a	n/a	3.72e-01	1.294
1098103	ENSG00000163832	34148	C3orf75	chromosome 3 open reading frame 75	54859	3	n/a	n/a	3.72e-01	1.097
1093066	ENSG00000129534	34609	MIS18BP1	MIS18 binding protein 1	55320	14	n/a	n/a	3.72e-01	1.215
279884840	ENSG00000234055	0	RP11-247A12.1	RP11-247A12.1	0	9	n/a	n/a	3.72e-01	1.277
1096115	ENSG00000149273	6155	RPS3	ribosomal protein S3	6188	11	n/a	n/a	3.72e-01	1.383
279867413	ENSG00000232539	0	AP000288.2	AP000288.2	0	21	n/a	n/a	3.72e-01	1.003
279803748	ENSG00000226824	0	RP4-756H11.3	RP4-756H11.3	0	7	n/a	n/a	3.72e-01	1.061
1089737	ENSG00000103769	8693	RAB11A	RAB11A, member RAS oncogene family	8766	15	n/a	n/a	3.72e-01	1.361
1094849	ENSG00000140157	57296	NIPA2	non imprinted in Prader-Willi/Angelman syndrome 2	81614	15	n/a	n/a	3.72e-01	1.132
279775046	ENSG00000224318	0	CHL1-AS2	CHL1 antisense RNA 2 (non-protein coding)	0	3	n/a	n/a	3.72e-01	1.244
279828160	ENSG00000229016	0	RP11-224O19.4	RP11-224O19.4	0	1	n/a	n/a	3.72e-01	1.003
1105515	ENSG00000205583	33732	STAG3L1	stromal antigen 3-like 1	54441	7	n/a	n/a	3.72e-01	1.023
1099653	ENSG00000169877	30808	AHSP	alpha hemoglobin stabilizing protein	51327	16	n/a	n/a	3.72e-01	1.051
280112830	ENSG00000258203	0	RP1-228P16.3	RP1-228P16.3	0	12	n/a	n/a	3.73e-01	1.003
280119694	ENSG00000258679	0	RP11-74M13.4	RP11-74M13.4	0	12	n/a	n/a	3.73e-01	1.019
1090460	ENSG00000108641	26822	B9D1	B9 protein domain 1	27077	17	n/a	n/a	3.73e-01	1.326
279846552	ENSG00000230663	0	LINC00230B	long intergenic non-protein coding RNA 230B	0	Y	n/a	n/a	3.73e-01	1.003
1089679	ENSG00000103274	4656	NUBP1	nucleotide binding protein 1	4682	16	n/a	n/a	3.73e-01	1.197
279835459	ENSG00000229691	0	RP11-21N7.2	RP11-21N7.2	0	1	n/a	n/a	3.73e-01	1.369
1097857	ENSG00000163064	2004	EN1	engrailed homeobox 1	2019	2	n/a	n/a	3.73e-01	1.018
279780276	ENSG00000224763	0	FDPSP8	farnesyl diphosphate synthase pseudogene 8	0	1	n/a	n/a	3.73e-01	1.292
279870939	ENSG00000232827	0	RP11-211N8.7	RP11-211N8.7	0	9	n/a	n/a	3.73e-01	1.003
1098058	ENSG00000163697	320	APBB2	amyloid beta (A4) precursor protein-binding, family B, member 2	323	4	n/a	n/a	3.73e-01	1.341
1099245	ENSG00000168090	10822	COPS6	COP9 constitutive photomorphogenic homolog subunit 6 (Arabidopsis)	10980	7	n/a	n/a	3.73e-01	1.160
279941507	ENSG00000239617	0	RP11-302B13.1	RP11-302B13.1	0	12	n/a	n/a	3.73e-01	1.153
1105871	ENSG00000213523	9867	SRA1	steroid receptor RNA activator 1	10011	5	n/a	n/a	3.73e-01	1.203
1098597	ENSG00000165637	7374	VDAC2	voltage-dependent anion channel 2	7417	10	n/a	n/a	3.73e-01	1.157
280079785	ENSG00000255035	0	RP1-239B22.4	RP1-239B22.4	0	11	n/a	n/a	3.73e-01	1.096
1099059	ENSG00000167487	34584	KLHL26	kelch-like 26 (Drosophila)	55295	19	n/a	n/a	3.73e-01	1.171
279493630	ENSG00000179136	94154	AC005358.1	AC005358.1	284034	17	n/a	n/a	3.73e-01	1.003
1099623	ENSG00000169740	7537	ZNF32	zinc finger protein 32	7580	10	n/a	n/a	3.73e-01	1.186
1106687	ENSG00000223865	3097	HLA-DPB1	major histocompatibility complex, class II, DP beta 1	3115	6	n/a	n/a	3.73e-01	1.478
1103239	ENSG00000187068	94560	C3orf70	chromosome 3 open reading frame 70	285382	3	n/a	n/a	3.73e-01	1.293
1102730	ENSG00000185028	123365	LRRC14B	leucine rich repeat containing 14B	389257	5	n/a	n/a	3.73e-01	1.085
279841146	ENSG00000230200	0	RP11-426A6.8	RP11-426A6.8	0	9	n/a	n/a	3.73e-01	1.172
1104900	ENSG00000203740	80775	METTL11B	methyltransferase like 11B	149281	1	n/a	n/a	3.73e-01	1.017
280031990	ENSG00000250917	0	RP4-785G19.5	RP4-785G19.5	0	20	n/a	n/a	3.73e-01	1.331
1091180	ENSG00000114391	6120	RPL24	ribosomal protein L24	6152	3	n/a	n/a	3.73e-01	1.299
1096769	ENSG00000154997	110200	SEPT14	septin 14	346288	7	n/a	n/a	3.73e-01	1.003
1087536	ENSG00000049541	5950	RFC2	replication factor C (activator 1) 2, 40kDa	5982	7	n/a	n/a	3.73e-01	1.244
1093598	ENSG00000132963	30852	POMP	proteasome maturation protein	51371	13	n/a	n/a	3.73e-01	1.279
1099517	ENSG00000169245	3602	CXCL10	chemokine (C-X-C motif) ligand 10	3627	4	n/a	n/a	3.73e-01	1.365
1106385	ENSG00000215644	2626	GCGR	glucagon receptor	2642	17	n/a	n/a	3.73e-01	1.050
1102244	ENSG00000183044	15	ABAT	4-aminobutyrate aminotransferase	18	16	n/a	n/a	3.73e-01	1.218
1095861	ENSG00000147164	29667	SNX12	sorting nexin 12	29934	X	n/a	n/a	3.73e-01	1.230
1103434	ENSG00000187955	7330	COL14A1	collagen, type XIV, alpha 1	7373	8	n/a	n/a	3.73e-01	1.160
1095278	ENSG00000143248	8424	RGS5	regulator of G-protein signaling 5	8490	1	n/a	n/a	3.73e-01	1.732
1099465	ENSG00000169035	5618	KLK7	kallikrein-related peptidase 7	5650	19	n/a	n/a	3.73e-01	1.133
1089491	ENSG00000102003	6815	SYP	synaptophysin	6855	X	n/a	n/a	3.73e-01	1.229
1090774	ENSG00000111305	57689	GSG1	germ cell associated 1	83445	12	n/a	n/a	3.73e-01	1.213
279816246	ENSG00000227934	0	RP11-423F24.3	RP11-423F24.3	0	1	n/a	n/a	3.73e-01	1.178
279849283	ENSG00000230923	80940	LINC00309	long intergenic non-protein coding RNA 309	150992	2	n/a	n/a	3.73e-01	1.003
1094251	ENSG00000136810	7252	TXN	thioredoxin	7295	9	n/a	n/a	3.73e-01	1.508
1096879	ENSG00000156049	9486	GNA14	guanine nucleotide binding protein (G protein), alpha 14	9630	9	n/a	n/a	3.73e-01	1.091
1098460	ENSG00000165059	5536	PRKACG	protein kinase, cAMP-dependent, catalytic, gamma	5568	9	n/a	n/a	3.73e-01	1.175
279707713	ENSG00000207445	0	SNORD15B	small nucleolar RNA, C/D box 15B	0	11	n/a	n/a	3.73e-01	1.826
1091688	ENSG00000118231	1412	CRYGD	crystallin, gamma D	1421	2	n/a	n/a	3.73e-01	1.522
1088599	ENSG00000087116	9368	ADAMTS2	ADAM metallopeptidase with thrombospondin type 1 motif, 2	9509	5	n/a	n/a	3.73e-01	1.177
279817751	ENSG00000228086	0	RP5-837M10.4	RP5-837M10.4	0	1	n/a	n/a	3.73e-01	1.133
280096070	ENSG00000256469	0	RP11-856F16.2	RP11-856F16.2	0	11	n/a	n/a	3.73e-01	1.460
279963445	ENSG00000242162	0	RP11-128A6.3	RP11-128A6.3	0	7	n/a	n/a	3.73e-01	1.331
1093628	ENSG00000133112	7135	TPT1	tumor protein, translationally-controlled 1	7178	13	n/a	n/a	3.73e-01	1.280
1087986	ENSG00000070423	34947	RNF126	ring finger protein 126	55658	19	n/a	n/a	3.73e-01	1.143
279931686	ENSG00000238241	0	CCR12P	chemokine (C-C motif) receptor 12, pseudogene	0	13	n/a	n/a	3.73e-01	1.011
1106159	ENSG00000214770	0	RP11-544I20.2	RP11-544I20.2	0	14	n/a	n/a	3.73e-01	1.030
1095941	ENSG00000147687	58157	TATDN1	TatD DNase domain containing 1	83940	8	n/a	n/a	3.73e-01	1.250
279834515	ENSG00000229598	0	PRDX3P1	peroxiredoxin 3 pseudogene 1	0	22	n/a	n/a	3.73e-01	1.311
1096781	ENSG00000155096	31062	AZIN1	antizyme inhibitor 1	51582	8	n/a	n/a	3.73e-01	1.145
280123801	ENSG00000258917	0	CTD-2175M1.3	CTD-2175M1.3	0	14	n/a	n/a	3.73e-01	1.031
1090831	ENSG00000111701	336	APOBEC1	apolipoprotein B mRNA editing enzyme, catalytic polypeptide 1	339	12	n/a	n/a	3.73e-01	1.003
1090991	ENSG00000112685	35059	EXOC2	exocyst complex component 2	55770	6	n/a	n/a	3.73e-01	1.136
1098822	ENSG00000166471	133247	TMEM41B	transmembrane protein 41B	440026	11	n/a	n/a	3.73e-01	1.104
279781200	ENSG00000224856	0	RP4-796I17.5	RP4-796I17.5	0	22	n/a	n/a	3.73e-01	1.430
1089907	ENSG00000104979	28710	C19orf53	chromosome 19 open reading frame 53	28974	19	n/a	n/a	3.73e-01	1.357
1105969	ENSG00000214026	6118	MRPL23	mitochondrial ribosomal protein L23	6150	11	n/a	n/a	3.73e-01	1.325
1097558	ENSG00000161547	6391	SRSF2	serine/arginine-rich splicing factor 2	6427	17	n/a	n/a	3.73e-01	1.173
279765002	ENSG00000223529	0	EEF1A1P8	eukaryotic translation elongation factor 1 alpha 1 pseudogene 8	0	3	n/a	n/a	3.73e-01	1.079
1089411	ENSG00000101439	1460	CST3	cystatin C	1471	20	n/a	n/a	3.73e-01	1.624
279763503	ENSG00000223393	0	RP5-858B6.3	RP5-858B6.3	0	1	n/a	n/a	3.73e-01	1.113
1100040	ENSG00000171487	79116	NLRP5	NLR family, pyrin domain containing 5	126206	19	n/a	n/a	3.73e-01	1.003
279750073	ENSG00000219930	0	GAPDHP67	glyceraldehyde 3 phosphate dehydrogenase pseudogene 67	0	X	n/a	n/a	3.73e-01	1.038
1102537	ENSG00000184224	0	C11orf72	chromosome 11 open reading frame 72	0	11	n/a	n/a	3.73e-01	1.030
1100816	ENSG00000175262	80705	C1orf127	chromosome 1 open reading frame 127	148345	1	n/a	n/a	3.73e-01	1.353
1090089	ENSG00000105829	10136	BET1	blocked early in transport 1 homolog (S. cerevisiae)	10282	7	n/a	n/a	3.73e-01	1.131
1095240	ENSG00000143093	59539	FAM40A	family with sequence similarity 40, member A	85369	1	n/a	n/a	3.73e-01	1.137
1089316	ENSG00000101076	3152	HNF4A	hepatocyte nuclear factor 4, alpha	3172	20	n/a	n/a	3.73e-01	1.003
1094777	ENSG00000139629	11066	GALNT6	UDP-N-acetyl-alpha-D-galactosamine:polypeptide N-acetylgalactosaminyltransferase 6 (GalNAc-T6)	11226	12	n/a	n/a	3.73e-01	1.104
280090679	ENSG00000255839	0	RP11-338K17.8	RP11-338K17.8	0	12	n/a	n/a	3.73e-01	1.165
279867879	ENSG00000232573	0	RPL3P4	ribosomal protein L3 pseudogene 4	0	14	n/a	n/a	3.73e-01	1.355
1094307	ENSG00000136986	54978	DERL1	Der1-like domain family, member 1	79139	8	n/a	n/a	3.73e-01	1.100
1103322	ENSG00000187554	7057	TLR5	toll-like receptor 5	7100	1	n/a	n/a	3.73e-01	1.072
280101976	ENSG00000257119	0	EEF1B2P4	eukaryotic translation elongation factor 1 beta 2 pseudogene 4	0	12	n/a	n/a	3.73e-01	1.077
279752954	ENSG00000221284	0	AL591424.1	AL591424.1	0	9	n/a	n/a	3.73e-01	1.123
280063474	ENSG00000253907	0	RP11-380I10.3	RP11-380I10.3	0	8	n/a	n/a	3.73e-01	1.089
279846591	ENSG00000230666	123021	CEACAM22P	carcinoembryonic antigen-related cell adhesion molecule 2, pseudogene	388550	19	n/a	n/a	3.73e-01	1.003
1090167	ENSG00000106268	4495	NUDT1	nudix (nucleoside diphosphate linked moiety X)-type motif 1	4521	7	n/a	n/a	3.73e-01	1.376
1101479	ENSG00000178904	80669	DPY19L3	dpy-19-like 3 (C. elegans)	147991	19	n/a	n/a	3.73e-01	1.299
1102946	ENSG00000185905	94111	C16orf54	chromosome 16 open reading frame 54	283897	16	n/a	n/a	3.73e-01	1.027
1100633	ENSG00000174276	737	ZNHIT2	zinc finger, HIT-type containing 2	741	11	n/a	n/a	3.73e-01	1.219
1093088	ENSG00000129757	1022	CDKN1C	cyclin-dependent kinase inhibitor 1C (p57, Kip2)	1028	11	n/a	n/a	3.73e-01	1.476
1087785	ENSG00000065057	4882	NTHL1	nth endonuclease III-like 1 (E. coli)	4913	16	n/a	n/a	3.73e-01	1.287
1100407	ENSG00000173093	81479	CCDC63	coiled-coil domain containing 63	160762	12	n/a	n/a	3.73e-01	1.003
279776392	ENSG00000224426	0	SLC31A1P1	solute carrier family 31 (copper transporters), member 1 pseudogene 1	0	3	n/a	n/a	3.73e-01	1.175
1101350	ENSG00000178093	0	TSSK6	testis-specific serine kinase 6	0	19	n/a	n/a	3.73e-01	1.085
1094504	ENSG00000138031	106	ADCY3	adenylate cyclase 3	109	2	n/a	n/a	3.73e-01	1.247
1098205	ENSG00000164113	79522	ADAD1	adenosine deaminase domain containing 1 (testis-specific)	132612	4	n/a	n/a	3.73e-01	1.003
1093228	ENSG00000130711	37759	PRDM12	PR domain containing 12	59335	9	n/a	n/a	3.73e-01	1.044
1098416	ENSG00000164885	1015	CDK5	cyclin-dependent kinase 5	1020	7	n/a	n/a	3.73e-01	1.487
1090888	ENSG00000112039	2163	FANCE	Fanconi anemia, complementation group E	2178	6	n/a	n/a	3.73e-01	1.274
1096779	ENSG00000155090	7028	KLF10	Kruppel-like factor 10	7071	8	n/a	n/a	3.73e-01	1.270
280056514	ENSG00000253416	0	RP11-48D4.2	RP11-48D4.2	0	8	n/a	n/a	3.73e-01	1.003
1089712	ENSG00000103502	10276	CDIPT	CDP-diacylglycerol--inositol 3-phosphatidyltransferase	10423	16	n/a	n/a	3.73e-01	1.195
1096800	ENSG00000155307	40725	SAMSN1	SAM domain, SH3 domain and nuclear localization signals 1	64092	21	n/a	n/a	3.73e-01	1.236
1089736	ENSG00000103742	36995	IGDCC4	immunoglobulin superfamily, DCC subclass, member 4	57722	15	n/a	n/a	3.73e-01	1.181
279910362	ENSG00000236393	0	RP11-320G24.1	RP11-320G24.1	0	X	n/a	n/a	3.73e-01	1.003
280036524	ENSG00000251279	0	CTC-436P18.1	CTC-436P18.1	0	5	n/a	n/a	3.73e-01	1.169
280072434	ENSG00000254557	0	RP11-102F4.2	RP11-102F4.2	0	8	n/a	n/a	3.73e-01	1.018
280045147	ENSG00000252103	0	U6	U6 spliceosomal RNA	0	20	n/a	n/a	3.73e-01	1.004
1109120	ENSG00000243989	92	ACY1	aminoacylase 1	95	3	n/a	n/a	3.73e-01	1.253
279946493	ENSG00000240225	80662	ZNF542	zinc finger protein 542	147947	19	n/a	n/a	3.73e-01	1.273
280124980	ENSG00000258984	0	RP11-526L8.1	RP11-526L8.1	0	2	n/a	n/a	3.73e-01	1.128
279808501	ENSG00000227208	0	AC187648.1	AC187648.1	0	13	n/a	n/a	3.73e-01	1.004
1095130	ENSG00000142149	29802	HUNK	hormonally up-regulated Neu-associated kinase	30811	21	n/a	n/a	3.73e-01	1.456
1101850	ENSG00000181029	79095	TRAPPC5	trafficking protein particle complex 5	126003	19	n/a	n/a	3.73e-01	1.373
1097988	ENSG00000163519	30336	TRAT1	T cell receptor associated transmembrane adaptor 1	50852	3	n/a	n/a	3.73e-01	1.004
280095964	ENSG00000256452	0	RP11-667M19.10	RP11-667M19.10	0	11	n/a	n/a	3.73e-01	1.060
1104600	ENSG00000198417	4468	MT1F	metallothionein 1F	4494	16	n/a	n/a	3.73e-01	1.546
279886252	ENSG00000234185	0	RP5-1132H15.1	RP5-1132H15.1	0	7	n/a	n/a	3.73e-01	1.004
1103864	ENSG00000196230	83710	TUBB	tubulin, beta class I	203068	6	n/a	n/a	3.73e-01	1.553
279997615	ENSG00000248119	0	AC108052.1	AC108052.1	0	4	n/a	n/a	3.73e-01	1.004
279818676	ENSG00000228181	0	RP11-455B2.9	RP11-455B2.9	0	10	n/a	n/a	3.73e-01	1.004
1102747	ENSG00000185069	30831	KRT76	keratin 76	51350	12	n/a	n/a	3.73e-01	1.004
279877501	ENSG00000233399	0	RP11-111I12.1	RP11-111I12.1	0	1	n/a	n/a	3.73e-01	1.004
1096454	ENSG00000152315	35938	KCNK13	potassium channel, subfamily K, member 13	56659	14	n/a	n/a	3.73e-01	1.704
1095200	ENSG00000142677	37548	IL22RA1	interleukin 22 receptor, alpha 1	58985	1	n/a	n/a	3.73e-01	1.009
1104912	ENSG00000203786	149605	KPRP	keratinocyte proline-rich protein	448834	1	n/a	n/a	3.73e-01	1.004
279766427	ENSG00000223640	0	RP11-734K21.1	RP11-734K21.1	0	2	n/a	n/a	3.73e-01	1.455
279995430	ENSG00000247372	0	CTD-2235C13.2	CTD-2235C13.2	0	5	n/a	n/a	3.73e-01	1.004
1100438	ENSG00000173237	90196	C11orf86	chromosome 11 open reading frame 86	254439	11	n/a	n/a	3.73e-01	1.025
1091083	ENSG00000113456	5778	RAD1	RAD1 homolog (S. pombe)	5810	5	n/a	n/a	3.73e-01	1.153
1103023	ENSG00000186185	80568	KIF18B	kinesin family member 18B	146909	17	n/a	n/a	3.73e-01	1.163
1092853	ENSG00000127663	22785	KDM4B	lysine (K)-specific demethylase 4B	23030	19	n/a	n/a	3.73e-01	1.237
1097916	ENSG00000163286	248	ALPPL2	alkaline phosphatase, placental-like 2	251	2	n/a	n/a	3.73e-01	1.004
279819718	ENSG00000228274	0	RP3-508I15.9	RP3-508I15.9	0	22	n/a	n/a	3.74e-01	1.272
1090681	ENSG00000110492	4167	MDK	midkine (neurite growth-promoting factor 2)	4192	11	n/a	n/a	3.74e-01	2.067
1086989	ENSG00000006116	10221	CACNG3	calcium channel, voltage-dependent, gamma subunit 3	10368	16	n/a	n/a	3.74e-01	1.334
1100128	ENSG00000171853	30594	TTC15	tetratricopeptide repeat domain 15	51112	2	n/a	n/a	3.74e-01	1.096
1096697	ENSG00000154330	5207	PGM5	phosphoglucomutase 5	5239	9	n/a	n/a	3.74e-01	1.219
1087671	ENSG00000059377	6876	TBXAS1	thromboxane A synthase 1 (platelet)	6916	7	n/a	n/a	3.74e-01	1.115
1094427	ENSG00000137693	10266	YAP1	Yes-associated protein 1	10413	11	n/a	n/a	3.74e-01	1.269
1105441	ENSG00000205325	125160	AC005863.1	AC005863.1	400576	17	n/a	n/a	3.74e-01	1.004
279958476	ENSG00000241617	0	AC090340.1	AC090340.1	0	18	n/a	n/a	3.74e-01	1.054
1095376	ENSG00000143641	2574	GALNT2	UDP-N-acetyl-alpha-D-galactosamine:polypeptide N-acetylgalactosaminyltransferase 2 (GalNAc-T2)	2590	1	n/a	n/a	3.74e-01	1.197
1104433	ENSG00000197912	6647	SPG7	spastic paraplegia 7 (pure and complicated autosomal recessive)	6687	16	n/a	n/a	3.74e-01	1.101
1096750	ENSG00000154814	60139	OXNAD1	oxidoreductase NAD-binding domain containing 1	92106	3	n/a	n/a	3.74e-01	1.086
1094210	ENSG00000136536	41407	MARCH7	membrane-associated ring finger (C3HC4) 7	64844	2	n/a	n/a	3.74e-01	1.331
279746160	ENSG00000217239	0	RP1-182O16.1	RP1-182O16.1	0	6	n/a	n/a	3.74e-01	1.727
1092695	ENSG00000126106	55442	TMEM53	transmembrane protein 53	79639	1	n/a	n/a	3.74e-01	1.273
1101703	ENSG00000180245	10545	RRH	retinal pigment epithelium-derived rhodopsin homolog	10692	4	n/a	n/a	3.74e-01	1.087
1091607	ENSG00000117419	54873	ERI3	ERI1 exoribonuclease family member 3	79033	1	n/a	n/a	3.74e-01	1.435
280130071	ENSG00000259274	0	CTD-2501E16.2	CTD-2501E16.2	0	15	n/a	n/a	3.74e-01	1.004
1093152	ENSG00000130300	57727	PLVAP	plasmalemma vesicle associated protein	83483	19	n/a	n/a	3.74e-01	1.215
1090725	ENSG00000110921	4572	MVK	mevalonate kinase	4598	12	n/a	n/a	3.74e-01	1.318
280040957	ENSG00000251595	0	ABCA11P	ATP-binding cassette, sub-family A (ABC1), member 11, pseudogene	0	4	n/a	n/a	3.74e-01	1.133
1091844	ENSG00000119699	7001	TGFB3	transforming growth factor, beta 3	7043	14	n/a	n/a	3.74e-01	1.297
1096935	ENSG00000156486	3763	KCNS2	potassium voltage-gated channel, delayed-rectifier, subfamily S, member 2	3788	8	n/a	n/a	3.74e-01	1.511
1101078	ENSG00000176681	9740	LRRC37A	leucine rich repeat containing 37A	9884	17	n/a	n/a	3.74e-01	1.013
279884704	ENSG00000234036	0	RP11-123J14.2	RP11-123J14.2	0	4	n/a	n/a	3.74e-01	1.594
279475150	ENSG00000176728	34699	TTTY14	testis-specific transcript, Y-linked 14 (non-protein coding)	55410	Y	n/a	n/a	3.74e-01	1.467
280054496	ENSG00000253286	0	CTD-2552K11.2	CTD-2552K11.2	0	8	n/a	n/a	3.74e-01	1.004
279897058	ENSG00000235115	0	CHCHD2P8	coiled-coil-helix-coiled-coil-helix domain containing 2 pseudogene 8	0	13	n/a	n/a	3.74e-01	1.061
1093445	ENSG00000132122	33849	SPATA6	spermatogenesis associated 6	54558	1	n/a	n/a	3.74e-01	1.147
280127606	ENSG00000259133	0	RP11-1085N6.3	RP11-1085N6.3	0	14	n/a	n/a	3.74e-01	1.128
279770753	ENSG00000224017	0	AC005022.1	AC005022.1	0	7	n/a	n/a	3.74e-01	1.004
280074982	ENSG00000254719	0	RP11-351I24.3	RP11-351I24.3	0	11	n/a	n/a	3.74e-01	1.532
1107707	ENSG00000230567	182166	FAM203B	family with sequence similarity 203, member B	728071	8	n/a	n/a	3.74e-01	1.004
1098549	ENSG00000165457	2334	FOLR2	folate receptor 2 (fetal)	2350	11	n/a	n/a	3.74e-01	1.632
1091917	ENSG00000120160	33877	C9orf11	chromosome 9 open reading frame 11	54586	9	n/a	n/a	3.74e-01	1.026
279958790	ENSG00000241648	157129451	CADM2-AS2	CADM2 antisense RNA 2 (non-protein coding)	100874037	3	n/a	n/a	3.74e-01	1.004
279773581	ENSG00000224195	0	RP11-574K11.5	RP11-574K11.5	0	10	n/a	n/a	3.74e-01	1.284
1092258	ENSG00000123154	58502	WDR83	WD repeat domain 83	84292	19	n/a	n/a	3.74e-01	1.146
279836594	ENSG00000229798	0	AC006030.1	AC006030.1	0	2	n/a	n/a	3.74e-01	1.004
1099138	ENSG00000167741	79044	GGT6	gamma-glutamyltransferase 6	124975	17	n/a	n/a	3.74e-01	1.004
1104367	ENSG00000197721	1370	CR1L	complement component (3b/4b) receptor 1-like	1379	1	n/a	n/a	3.74e-01	1.004
279879990	ENSG00000233620	0	RP11-22M7.2	RP11-22M7.2	0	1	n/a	n/a	3.74e-01	1.004
1092840	ENSG00000127533	8892	F2RL3	coagulation factor II (thrombin) receptor-like 3	9002	19	n/a	n/a	3.74e-01	1.009
1100009	ENSG00000171401	3835	KRT13	keratin 13	3860	17	n/a	n/a	3.74e-01	1.004
279692472	ENSG00000205312	0	AC022596.2	AC022596.2	0	17	n/a	n/a	3.74e-01	1.018
1090128	ENSG00000106006	3183	HOXA6	homeobox A6	3203	7	n/a	n/a	3.74e-01	1.004
1089587	ENSG00000102794	182082	IRG1	immunoresponsive 1 homolog (mouse)	730249	13	n/a	n/a	3.74e-01	1.007
1090512	ENSG00000108963	1789	DPH1	DPH1 homolog (S. cerevisiae)	1801	17	n/a	n/a	3.74e-01	1.110
280122233	ENSG00000258825	0	AL133168.3	AL133168.3	0	14	n/a	n/a	3.74e-01	1.004
280040008	ENSG00000251534	0	RP1-96H9.6	RP1-96H9.6	0	12	n/a	n/a	3.74e-01	1.180
280050929	ENSG00000252942	0	5S_rRNA	5S ribosomal RNA	0	9	n/a	n/a	3.74e-01	1.004
279818120	ENSG00000228127	0	RP11-12L8.1	RP11-12L8.1	0	1	n/a	n/a	3.74e-01	1.080
1103758	ENSG00000189227	80475	C15orf61	chromosome 15 open reading frame 61	145853	15	n/a	n/a	3.74e-01	1.230
280091159	ENSG00000255895	0	RP11-656E20.3	RP11-656E20.3	0	12	n/a	n/a	3.74e-01	1.004
280133771	ENSG00000259484	80464	RP11-323F24.1	RP11-323F24.1	145783	15	n/a	n/a	3.74e-01	1.052
1095003	ENSG00000141200	58841	KIF2B	kinesin family member 2B	84643	17	n/a	n/a	3.74e-01	1.004
1103493	ENSG00000188176	109991	SMTNL2	smoothelin-like 2	342527	17	n/a	n/a	3.74e-01	1.088
1102653	ENSG00000184719	34617	RNLS	renalase, FAD-dependent amine oxidase	55328	10	n/a	n/a	3.74e-01	1.094
1100805	ENSG00000175198	5063	PCCA	propionyl CoA carboxylase, alpha polypeptide	5095	13	n/a	n/a	3.74e-01	1.110
1101204	ENSG00000177324	79781	BEND2	BEN domain containing 2	139105	X	n/a	n/a	3.74e-01	1.004
1094361	ENSG00000137270	8455	GCM1	glial cells missing homolog 1 (Drosophila)	8521	6	n/a	n/a	3.74e-01	1.005
279810154	ENSG00000227363	0	AC019172.2	AC019172.2	0	2	n/a	n/a	3.74e-01	1.050
279962615	ENSG00000242072	0	RP11-458K10.1	RP11-458K10.1	0	7	n/a	n/a	3.74e-01	1.154
279922605	ENSG00000237472	0	AP000361.2	AP000361.2	0	22	n/a	n/a	3.74e-01	1.341
279948161	ENSG00000240397	0	RP11-4K3__A.2	RP11-4K3__A.2	0	1	n/a	n/a	3.74e-01	1.166
279895136	ENSG00000234946	0	AC066692.5	AC066692.5	0	2	n/a	n/a	3.74e-01	1.097
1089667	ENSG00000103227	41361	LMF1	lipase maturation factor 1	64788	16	n/a	n/a	3.74e-01	1.233
279838127	ENSG00000229950	0	RP1-290I10.6	RP1-290I10.6	0	6	n/a	n/a	3.74e-01	1.172
279821547	ENSG00000228415	0	PTMAP1	prothymosin, alpha pseudogene 1 (gene sequence 26)	0	6	n/a	n/a	3.74e-01	1.082
279861267	ENSG00000231979	0	RP11-35L17.3	RP11-35L17.3	0	1	n/a	n/a	3.74e-01	1.004
1090865	ENSG00000111850	36426	C6orf162	chromosome 6 open reading frame 162	57150	6	n/a	n/a	3.74e-01	1.144
1093276	ENSG00000130940	34186	CASZ1	castor zinc finger 1	54897	1	n/a	n/a	3.74e-01	1.021
280003829	ENSG00000248613	0	RP11-468N14.7	RP11-468N14.7	0	4	n/a	n/a	3.74e-01	1.030
1089419	ENSG00000101447	57292	FAM83D	family with sequence similarity 83, member D	81610	20	n/a	n/a	3.74e-01	1.200
1100674	ENSG00000174498	9402	IGDCC3	immunoglobulin superfamily, DCC subclass, member 3	9543	15	n/a	n/a	3.74e-01	1.266
1091472	ENSG00000116497	41340	S100PBP	S100P binding protein	64766	1	n/a	n/a	3.74e-01	1.112
1099705	ENSG00000170091	31097	HMP19	Neuron-specific protein family member 2	51617	5	n/a	n/a	3.74e-01	1.341
1091335	ENSG00000115488	4733	NEU2	sialidase 2 (cytosolic sialidase)	4759	2	n/a	n/a	3.74e-01	1.013
1088930	ENSG00000096006	10175	CRISP3	cysteine-rich secretory protein 3	10321	6	n/a	n/a	3.74e-01	1.004
279774655	ENSG00000224287	80991	MSL3P1	male-specific lethal 3 homolog (Drosophila) pseudogene 1	151507	2	n/a	n/a	3.74e-01	1.142
1098017	ENSG00000163600	29586	ICOS	inducible T-cell co-stimulator	29851	2	n/a	n/a	3.74e-01	1.004
1096155	ENSG00000149548	55873	CCDC15	coiled-coil domain containing 15	80071	11	n/a	n/a	3.74e-01	1.040
279873072	ENSG00000233013	0	FAM157B	family with sequence similarity 157, member B	0	9	n/a	n/a	3.74e-01	1.004
280095428	ENSG00000256392	0	RP11-347I19.3	RP11-347I19.3	0	12	n/a	n/a	3.74e-01	1.267
279512043	ENSG00000182021	94841	RP11-381O7.3	RP11-381O7.3	286297	9	n/a	n/a	3.74e-01	1.004
1088175	ENSG00000075303	35257	SLC25A40	solute carrier family 25, member 40	55972	7	n/a	n/a	3.74e-01	1.269
279889887	ENSG00000234512	0	TLR12P	toll-like receptor 12, pseudogene	0	1	n/a	n/a	3.74e-01	1.004
279846279	ENSG00000230637	0	CTA-246H3.8	CTA-246H3.8	0	22	n/a	n/a	3.74e-01	1.004
1108925	ENSG00000240021	58277	C1orf49	chromosome 1 open reading frame 49	84066	1	n/a	n/a	3.74e-01	1.018
1092652	ENSG00000125872	81631	LRRN4	leucine rich repeat neuronal 4	164312	20	n/a	n/a	3.75e-01	1.148
280133085	ENSG00000259446	0	RP11-489D6.2	RP11-489D6.2	0	15	n/a	n/a	3.75e-01	1.076
1102637	ENSG00000184650	80559	ODF4	outer dense fiber of sperm tails 4	146852	17	n/a	n/a	3.75e-01	1.004
279872724	ENSG00000232995	8424	RP11-267N12.3	RP11-267N12.3	8490	1	n/a	n/a	3.75e-01	1.433
1095436	ENSG00000144021	9256	CIAO1	cytosolic iron-sulfur protein assembly 1	9391	2	n/a	n/a	3.75e-01	1.167
280015884	ENSG00000249649	0	MRPS33P2	mitochondrial ribosomal protein S33 pseudogene 2	0	4	n/a	n/a	3.75e-01	1.082
1092874	ENSG00000127947	5750	PTPN12	protein tyrosine phosphatase, non-receptor type 12	5782	7	n/a	n/a	3.75e-01	1.210
1091656	ENSG00000117751	5479	PPP1R8	protein phosphatase 1, regulatory subunit 8	5511	1	n/a	n/a	3.75e-01	1.255
1095707	ENSG00000145975	85874	C6orf146	chromosome 6 open reading frame 146	222826	6	n/a	n/a	3.75e-01	1.004
1093354	ENSG00000131408	7333	NR1H2	nuclear receptor subfamily 1, group H, member 2	7376	19	n/a	n/a	3.75e-01	1.217
279979876	ENSG00000243887	0	AC018645.1	AC018645.1	0	7	n/a	n/a	3.75e-01	1.087
1109038	ENSG00000242372	3667	EIF6	eukaryotic translation initiation factor 6	3692	20	n/a	n/a	3.75e-01	1.185
1091464	ENSG00000116353	30584	MECR	mitochondrial trans-2-enoyl-CoA reductase	51102	1	n/a	n/a	3.75e-01	1.342
279729496	ENSG00000214283	0	RP11-85F14.1	RP11-85F14.1	0	3	n/a	n/a	3.75e-01	1.044
1094383	ENSG00000137434	110342	C6orf52	chromosome 6 open reading frame 52	347744	6	n/a	n/a	3.75e-01	1.237
1103616	ENSG00000188682	109918	DCDC1	doublecortin domain containing 1	341019	11	n/a	n/a	3.75e-01	1.049
1100831	ENSG00000175324	27002	LSM1	LSM1 homolog, U6 small nuclear RNA associated (S. cerevisiae)	27257	8	n/a	n/a	3.75e-01	1.160
1095853	ENSG00000147130	9079	ZMYM3	zinc finger, MYM-type 3	9203	X	n/a	n/a	3.75e-01	1.181
279928722	ENSG00000237988	0	OR2I1P	olfactory receptor, family 2, subfamily I, member 1 pseudogene	0	6	n/a	n/a	3.75e-01	1.025
1096513	ENSG00000152767	10015	FARP1	FERM, RhoGEF (ARHGEF) and pleckstrin domain protein 1 (chondrocyte-derived)	10160	13	n/a	n/a	3.75e-01	1.333
279702156	ENSG00000206552	157121995	KRBOX1-AS1	KRBOX1 antisense RNA 1 (non-protein coding)	100506275	3	n/a	n/a	3.75e-01	1.019
280097769	ENSG00000256663	0	RP11-424C20.2	RP11-424C20.2	0	12	n/a	n/a	3.75e-01	1.189
1098273	ENSG00000164308	40800	ERAP2	endoplasmic reticulum aminopeptidase 2	64167	5	n/a	n/a	3.75e-01	1.265
280026445	ENSG00000250456	0	AC006552.1	AC006552.1	0	4	n/a	n/a	3.75e-01	1.004
1092099	ENSG00000121769	2155	FABP3	fatty acid binding protein 3, muscle and heart (mammary-derived growth inhibitor)	2170	1	n/a	n/a	3.75e-01	1.844
1105542	ENSG00000205704	109715	CTA-250D10.15	CTA-250D10.15	339674	22	n/a	n/a	3.75e-01	1.726
1102010	ENSG00000182053	93849	AC084851.1	Putative tripartite motif-containing protein 49B	283116	11	n/a	n/a	3.75e-01	1.030
1103714	ENSG00000189050	30618	RNFT1	ring finger protein, transmembrane 1	51136	17	n/a	n/a	3.75e-01	1.330
1089071	ENSG00000100104	125861	SRRD	SRR1 domain containing	402055	22	n/a	n/a	3.75e-01	1.154
280103459	ENSG00000257275	0	RP11-164H13.1	RP11-164H13.1	0	14	n/a	n/a	3.75e-01	1.004
1090059	ENSG00000105696	25538	TMEM59L	transmembrane protein 59-like	25789	19	n/a	n/a	3.75e-01	1.274
279875477	ENSG00000233228	0	LPCAT2BP	lysophosphatidylcholine acyltransferase 2b, pseudogene	0	1	n/a	n/a	3.75e-01	1.010
1089014	ENSG00000099901	5870	RANBP1	RAN binding protein 1	5902	22	n/a	n/a	3.75e-01	1.111
279747854	ENSG00000218426	0	RP11-475C16.1	RP11-475C16.1	0	6	n/a	n/a	3.75e-01	1.322
1091018	ENSG00000112893	4099	MAN2A1	mannosidase, alpha, class 2A, member 1	4124	5	n/a	n/a	3.75e-01	1.141
280010838	ENSG00000249215	0	AC138517.4	AC138517.4	0	5	n/a	n/a	3.75e-01	1.147
1096213	ENSG00000150201	33133	FXYD4	FXYD domain containing ion transport regulator 4	53828	10	n/a	n/a	3.75e-01	1.046
1089580	ENSG00000102753	3814	KPNA3	karyopherin alpha 3 (importin alpha 4)	3839	13	n/a	n/a	3.75e-01	1.163
1092978	ENSG00000128789	36263	PSMG2	proteasome (prosome, macropain) assembly chaperone 2	56984	18	n/a	n/a	3.75e-01	1.193
1093624	ENSG00000133106	60872	EPSTI1	epithelial stromal interaction 1 (breast)	94240	13	n/a	n/a	3.75e-01	1.259
1096628	ENSG00000153885	54887	KCTD15	potassium channel tetramerisation domain containing 15	79047	19	n/a	n/a	3.75e-01	1.390
1096127	ENSG00000149357	34293	LAMTOR1	late endosomal/lysosomal adaptor, MAPK and MTOR activator 1	55004	11	n/a	n/a	3.75e-01	1.412
1107944	ENSG00000232070	166713	C14orf176	chromosome 14 open reading frame 176	643382	14	n/a	n/a	3.75e-01	1.081
279930116	ENSG00000238099	0	RP11-12A2.3	RP11-12A2.3	0	6	n/a	n/a	3.75e-01	1.109
279627148	ENSG00000197620	0	CXorf40A	chromosome X open reading frame 40A	0	X	n/a	n/a	3.75e-01	1.229
279956954	ENSG00000241469	81009	RP11-631B21.1	RP11-631B21.1	151658	3	n/a	n/a	3.75e-01	1.004
279776597	ENSG00000224441	0	AC068831.3	AC068831.3	0	15	n/a	n/a	3.75e-01	1.245
1098235	ENSG00000164182	60119	NDUFAF2	NADH dehydrogenase (ubiquinone) 1 alpha subcomplex, assembly factor 2	91942	5	n/a	n/a	3.75e-01	1.249
1093194	ENSG00000130529	34084	TRPM4	transient receptor potential cation channel, subfamily M, member 4	54795	19	n/a	n/a	3.75e-01	1.174
280048619	ENSG00000252609	0	snoU13	Small nucleolar RNA U13	0	6	n/a	n/a	3.75e-01	1.173
1091106	ENSG00000113621	55573	TXNDC15	thioredoxin domain containing 15	79770	5	n/a	n/a	3.75e-01	1.240
279821900	ENSG00000228452	0	RP5-994D16.9	RP5-994D16.9	0	1	n/a	n/a	3.75e-01	1.240
1090600	ENSG00000109794	25603	FAM149A	family with sequence similarity 149, member A	25854	4	n/a	n/a	3.75e-01	1.265
1091954	ENSG00000120457	3737	KCNJ5	potassium inwardly-rectifying channel, subfamily J, member 5	3762	11	n/a	n/a	3.75e-01	1.350
1096266	ENSG00000150787	5773	PTS	6-pyruvoyltetrahydropterin synthase	5805	11	n/a	n/a	3.75e-01	1.256
1094290	ENSG00000136929	34652	HEMGN	hemogen	55363	9	n/a	n/a	3.75e-01	1.018
1098681	ENSG00000165970	9029	SLC6A5	solute carrier family 6 (neurotransmitter transporter, glycine), member 5	9152	11	n/a	n/a	3.75e-01	1.910
1102609	ENSG00000184515	109874	BEX5	brain expressed, X-linked 5	340542	X	n/a	n/a	3.75e-01	1.338
1104428	ENSG00000197894	125	ADH5	alcohol dehydrogenase 5 (class III), chi polypeptide	128	4	n/a	n/a	3.75e-01	1.280
1107205	ENSG00000227304	0	RP11-791G16.2	RP11-791G16.2	0	4	n/a	n/a	3.75e-01	1.300
279908285	ENSG00000236204	0	AC092594.1	AC092594.1	0	2	n/a	n/a	3.75e-01	1.021
280120830	ENSG00000258745	0	RP11-218E20.5	RP11-218E20.5	0	14	n/a	n/a	3.75e-01	1.232
280132502	ENSG00000259412	0	AC108449.3	AC108449.3	0	8	n/a	n/a	3.75e-01	1.004
279876082	ENSG00000233292	0	RP11-341B24.3	RP11-341B24.3	0	10	n/a	n/a	3.75e-01	1.231
1087127	ENSG00000010361	56000	FUZ	fuzzy homolog (Drosophila)	80199	19	n/a	n/a	3.75e-01	1.132
279838723	ENSG00000229990	0	RP11-574K11.8	RP11-574K11.8	0	10	n/a	n/a	3.75e-01	1.061
1098716	ENSG00000166123	58902	GPT2	glutamic pyruvate transaminase (alanine aminotransferase) 2	84706	16	n/a	n/a	3.75e-01	1.130
279749168	ENSG00000219451	85877	AC005251.3	AC005251.3	222901	7	n/a	n/a	3.75e-01	1.311
1093339	ENSG00000131351	60271	HAUS8	HAUS augmin-like complex, subunit 8	93323	19	n/a	n/a	3.75e-01	1.205
1087220	ENSG00000015133	133396	CCDC88C	coiled-coil domain containing 88C	440193	14	n/a	n/a	3.75e-01	1.106
1096104	ENSG00000149196	30981	C11orf73	chromosome 11 open reading frame 73	51501	11	n/a	n/a	3.75e-01	1.106
1088876	ENSG00000093134	34639	VNN3	vanin 3	55350	6	n/a	n/a	3.75e-01	1.004
280119798	ENSG00000258686	0	RP4-773N10.5	RP4-773N10.5	0	1	n/a	n/a	3.75e-01	1.131
280020652	ENSG00000250001	0	CTD-2201E9.2	CTD-2201E9.2	0	5	n/a	n/a	3.75e-01	1.004
279927257	ENSG00000237862	157121987	RP1-63G5.7	RP1-63G5.7	100506271	22	n/a	n/a	3.75e-01	1.033
1090688	ENSG00000110651	970	CD81	CD81 molecule	975	11	n/a	n/a	3.75e-01	1.326
1088624	ENSG00000087495	77745	PHACTR3	phosphatase and actin regulator 3	116154	20	n/a	n/a	3.75e-01	1.133
1099132	ENSG00000167716	79049	WDR81	WD repeat domain 81	124997	17	n/a	n/a	3.75e-01	1.243
1102332	ENSG00000183431	10788	SF3A3	splicing factor 3a, subunit 3, 60kDa	10946	1	n/a	n/a	3.75e-01	1.162
1099229	ENSG00000168036	1488	CTNNB1	catenin (cadherin-associated protein), beta 1, 88kDa	1499	3	n/a	n/a	3.75e-01	1.095
280080131	ENSG00000255043	124950	NAV2-AS5	NAV2 antisense RNA 5 (non-protein coding)	100874012	11	n/a	n/a	3.75e-01	1.004
279953490	ENSG00000241054	0	RP5-1002M8.4	RP5-1002M8.4	0	20	n/a	n/a	3.75e-01	1.035
279977250	ENSG00000243648	0	RP11-215P8.1	RP11-215P8.1	0	5	n/a	n/a	3.75e-01	1.035
279804132	ENSG00000226854	0	RP11-212D3.4	RP11-212D3.4	0	X	n/a	n/a	3.75e-01	1.018
1101155	ENSG00000177045	80655	SIX5	SIX homeobox 5	147912	19	n/a	n/a	3.75e-01	1.281
279811787	ENSG00000227517	0	AC003051.1	AC003051.1	0	17	n/a	n/a	3.75e-01	1.004
1093424	ENSG00000131931	34434	THAP1	THAP domain containing, apoptosis associated protein 1	55145	8	n/a	n/a	3.75e-01	1.062
1089621	ENSG00000102978	5400	POLR2C	polymerase (RNA) II (DNA directed) polypeptide C, 33kDa	5432	16	n/a	n/a	3.75e-01	1.202
279847480	ENSG00000230757	0	RP11-420K5.1	RP11-420K5.1	0	3	n/a	n/a	3.75e-01	1.203
279725168	ENSG00000213864	0	EEF1B2P2	eukaryotic translation elongation factor 1 beta 2 pseudogene 2	0	5	n/a	n/a	3.75e-01	1.187
279828349	ENSG00000229023	0	AC067945.3	AC067945.3	0	2	n/a	n/a	3.75e-01	1.252
280092081	ENSG00000256006	0	AC084117.3	AC084117.3	0	11	n/a	n/a	3.75e-01	1.004
1094669	ENSG00000138813	58314	C4orf17	chromosome 4 open reading frame 17	84103	4	n/a	n/a	3.75e-01	1.012
1089752	ENSG00000104047	36265	DTWD1	DTW domain containing 1	56986	15	n/a	n/a	3.75e-01	1.135
279988449	ENSG00000244743	0	RP11-8P13.1	RP11-8P13.1	0	12	n/a	n/a	3.75e-01	1.044
1096236	ENSG00000150540	3156	HNMT	histamine N-methyltransferase	3176	2	n/a	n/a	3.75e-01	1.198
279849649	ENSG00000230960	81189	RP5-1086L22.1	RP5-1086L22.1	154449	6	n/a	n/a	3.75e-01	1.004
1087458	ENSG00000042493	818	CAPG	capping protein (actin filament), gelsolin-like	822	2	n/a	n/a	3.75e-01	1.291
1104632	ENSG00000198523	5318	PLN	phospholamban	5350	6	n/a	n/a	3.75e-01	1.228
279917469	ENSG00000237035	0	AC109589.1	AC109589.1	0	2	n/a	n/a	3.75e-01	1.004
1100502	ENSG00000173566	55676	NUDT18	nudix (nucleoside diphosphate linked moiety X)-type motif 18	79873	8	n/a	n/a	3.75e-01	1.392
1088934	ENSG00000096080	34457	MRPS18A	mitochondrial ribosomal protein S18A	55168	6	n/a	n/a	3.75e-01	1.213
1086893	ENSG00000002919	29649	SNX11	sorting nexin 11	29916	17	n/a	n/a	3.75e-01	1.118
1100174	ENSG00000172037	3888	LAMB2	laminin, beta 2 (laminin S)	3913	3	n/a	n/a	3.75e-01	1.145
1102507	ENSG00000184115	1003408	RP13-1039J1.2	RP13-1039J1.2	100288570	2	n/a	n/a	3.75e-01	1.004
1099455	ENSG00000168995	26781	SIGLEC7	sialic acid binding Ig-like lectin 7	27036	19	n/a	n/a	3.75e-01	1.068
1101023	ENSG00000176383	55205	B3GNT4	UDP-GlcNAc:betaGal beta-1,3-N-acetylglucosaminyltransferase 4	79369	12	n/a	n/a	3.75e-01	1.159
1087337	ENSG00000028137	7090	TNFRSF1B	tumor necrosis factor receptor superfamily, member 1B	7133	1	n/a	n/a	3.75e-01	1.355
1097094	ENSG00000157870	79208	C1orf93	chromosome 1 open reading frame 93	127281	1	n/a	n/a	3.75e-01	1.398
279897580	ENSG00000235162	122751	C12orf75	chromosome 12 open reading frame 75	387882	12	n/a	n/a	3.75e-01	1.332
279803406	ENSG00000226807	123540	AC100803.1	Uncharacterized protein	389690	8	n/a	n/a	3.75e-01	1.002
1101503	ENSG00000179002	56605	TAS1R2	taste receptor, type 1, member 2	80834	1	n/a	n/a	3.75e-01	1.004
1100803	ENSG00000175193	34775	PARL	presenilin associated, rhomboid-like	55486	3	n/a	n/a	3.75e-01	1.231
1089867	ENSG00000104863	40763	LIN7B	lin-7 homolog B (C. elegans)	64130	19	n/a	n/a	3.75e-01	1.366
279746362	ENSG00000217447	0	RP3-366N23.4	RP3-366N23.4	0	6	n/a	n/a	3.75e-01	1.025
280044349	ENSG00000251988	0	U4atac	U4atac minor spliceosomal RNA	0	6	n/a	n/a	3.75e-01	1.118
1089576	ENSG00000102699	140	PARP4	poly (ADP-ribose) polymerase family, member 4	143	13	n/a	n/a	3.75e-01	1.214
1093084	ENSG00000129691	8948	ASH2L	ash2 (absent, small, or homeotic)-like (Drosophila)	9070	8	n/a	n/a	3.75e-01	1.250
279816390	ENSG00000227949	0	CYCSP46	cytochrome c, somatic pseudogene 46	0	Y	n/a	n/a	3.75e-01	1.004
1104448	ENSG00000197948	59783	FCHSD1	FCH and double SH3 domains 1	89848	5	n/a	n/a	3.75e-01	1.259
280093911	ENSG00000256211	0	RP11-1018J11.1	RP11-1018J11.1	0	12	n/a	n/a	3.75e-01	1.243
1104602	ENSG00000198429	7577	ZNF69	zinc finger protein 69	7620	19	n/a	n/a	3.75e-01	1.101
279994161	ENSG00000246896	0	AC020911.1	AC020911.1	0	19	n/a	n/a	3.75e-01	1.165
1096613	ENSG00000153774	10281	CFDP1	craniofacial development protein 1	10428	16	n/a	n/a	3.75e-01	1.203
280057739	ENSG00000253513	0	RP11-6D1.3	RP11-6D1.3	0	8	n/a	n/a	3.75e-01	1.004
279707370	ENSG00000207387	0	Y_RNA	Y RNA	0	12	n/a	n/a	3.75e-01	1.004
279836216	ENSG00000229758	0	DYNLT3P2	dynein, light chain, Tctex-type 3 pseudogene 2	0	2	n/a	n/a	3.75e-01	1.447
279735668	ENSG00000214976	0	VDAC2P1	voltage-dependent anion channel 2 pseudogene 1	0	21	n/a	n/a	3.75e-01	1.004
279967670	ENSG00000242597	0	AL139240.1	AL139240.1	0	10	n/a	n/a	3.75e-01	1.054
280037591	ENSG00000251357	0	AP000350.10	AP000350.10	0	22	n/a	n/a	3.75e-01	1.255
279709491	ENSG00000207779	0	MIR15B	microRNA 15b	0	3	n/a	n/a	3.75e-01	1.004
1093340	ENSG00000131355	58856	EMR3	egf-like module containing, mucin-like, hormone receptor-like 3	84658	19	n/a	n/a	3.75e-01	1.004
280002605	ENSG00000248510	0	RP11-145G20.1	RP11-145G20.1	0	4	n/a	n/a	3.75e-01	1.004
279797195	ENSG00000226241	0	LL0XNC01-221F2.2	LL0XNC01-221F2.2	0	X	n/a	n/a	3.75e-01	1.004
280008059	ENSG00000248964	0	RP11-94H18.1	RP11-94H18.1	0	8	n/a	n/a	3.75e-01	1.004
1104068	ENSG00000196787	8869	HIST1H2AG	histone cluster 1, H2ag	8969	6	n/a	n/a	3.75e-01	1.119
1099538	ENSG00000169330	23006	KIAA1024	KIAA1024	23251	15	n/a	n/a	3.75e-01	1.252
1087324	ENSG00000026297	8566	RNASET2	ribonuclease T2	8635	6	n/a	n/a	3.75e-01	1.164
1103881	ENSG00000196277	2900	GRM7	glutamate receptor, metabotropic 7	2917	3	n/a	n/a	3.75e-01	1.611
1103255	ENSG00000187140	26767	FOXD3	forkhead box D3	27022	1	n/a	n/a	3.75e-01	1.004
1104670	ENSG00000198642	35244	KLHL9	kelch-like 9 (Drosophila)	55958	9	n/a	n/a	3.75e-01	1.220
1095195	ENSG00000142657	5194	PGD	phosphogluconate dehydrogenase	5226	1	n/a	n/a	3.75e-01	1.272
1092543	ENSG00000125355	34315	FAM70A	family with sequence similarity 70, member A	55026	X	n/a	n/a	3.76e-01	1.511
279994063	ENSG00000246876	0	RP11-519M16.1	RP11-519M16.1	0	4	n/a	n/a	3.76e-01	1.004
1091661	ENSG00000117862	30542	TXNDC12	thioredoxin domain containing 12 (endoplasmic reticulum)	51060	1	n/a	n/a	3.76e-01	1.159
279844154	ENSG00000230468	0	KIAA0664P5	KIAA0664 pseudogene 5	0	10	n/a	n/a	3.76e-01	1.004
1092008	ENSG00000120860	30502	CCDC53	coiled-coil domain containing 53	51019	12	n/a	n/a	3.76e-01	1.242
1102411	ENSG00000183695	78488	MRGPRX2	MAS-related GPR, member X2	117194	11	n/a	n/a	3.76e-01	1.004
279975288	ENSG00000243469	0	AC018755.10	AC018755.10	0	19	n/a	n/a	3.76e-01	1.016
1105468	ENSG00000205426	3862	KRT81	keratin 81	3887	12	n/a	n/a	3.76e-01	1.150
1089250	ENSG00000100665	5235	SERPINA4	serpin peptidase inhibitor, clade A (alpha-1 antiproteinase, antitrypsin), member 4	5267	14	n/a	n/a	3.76e-01	1.004
279868843	ENSG00000232645	0	RP3-322G13.5	RP3-322G13.5	0	20	n/a	n/a	3.76e-01	1.111
280002959	ENSG00000248543	0	RP11-51G24.1	RP11-51G24.1	0	4	n/a	n/a	3.76e-01	1.005
280094828	ENSG00000256329	0	SCARNA10	SCARNA10	0	12	n/a	n/a	3.76e-01	1.326
279881663	ENSG00000233773	0	RP11-460N11.5	RP11-460N11.5	0	9	n/a	n/a	3.76e-01	1.005
1099347	ENSG00000168528	110337	SERINC2	serine incorporator 2	347735	1	n/a	n/a	3.76e-01	1.283
1096397	ENSG00000151881	41015	C5orf28	chromosome 5 open reading frame 28	64417	5	n/a	n/a	3.76e-01	1.097
279789078	ENSG00000225546	0	RP11-328J2.1	RP11-328J2.1	0	7	n/a	n/a	3.76e-01	1.005
280123148	ENSG00000258876	0	RP11-270M14.5	RP11-270M14.5	0	14	n/a	n/a	3.76e-01	1.275
1087694	ENSG00000060718	1292	COL11A1	collagen, type XI, alpha 1	1301	1	n/a	n/a	3.76e-01	1.158
1100734	ENSG00000174851	10739	YIF1A	Yip1 interacting factor homolog A (S. cerevisiae)	10897	11	n/a	n/a	3.76e-01	1.255
279915223	ENSG00000236841	0	AC007750.5	AC007750.5	0	2	n/a	n/a	3.76e-01	1.080
1090985	ENSG00000112655	5722	PTK7	PTK7 protein tyrosine kinase 7	5754	6	n/a	n/a	3.76e-01	1.458
1102686	ENSG00000184887	59854	BTBD6	BTB (POZ) domain containing 6	90135	14	n/a	n/a	3.76e-01	1.111
1106295	ENSG00000215262	81324	KCNU1	potassium channel, subfamily U, member 1	157855	8	n/a	n/a	3.76e-01	1.005
1095361	ENSG00000143575	10309	HAX1	HCLS1 associated protein X-1	10456	1	n/a	n/a	3.76e-01	1.203
279948374	ENSG00000240420	0	BX664718.1	BX664718.1	0	9	n/a	n/a	3.76e-01	1.043
1097422	ENSG00000160326	11022	SLC2A6	solute carrier family 2 (facilitated glucose transporter), member 6	11182	9	n/a	n/a	3.76e-01	1.448
279914782	ENSG00000236804	0	RPS3AP12	ribosomal protein S3a pseudogene 12	0	1	n/a	n/a	3.76e-01	1.027
279797315	ENSG00000226253	0	MRPL35P3	mitochondrial ribosomal protein L35 pseudogene 3	0	10	n/a	n/a	3.76e-01	1.148
1093328	ENSG00000131188	56532	PRR7	proline rich 7 (synaptic)	80758	5	n/a	n/a	3.76e-01	1.328
1102571	ENSG00000184350	77856	MRGPRE	MAS-related GPR, member E	116534	11	n/a	n/a	3.76e-01	1.130
279991670	ENSG00000245970	0	KB-1208A12.3	KB-1208A12.3	0	8	n/a	n/a	3.76e-01	1.367
1096883	ENSG00000156096	7320	UGT2B4	UDP glucuronosyltransferase 2 family, polypeptide B4	7363	4	n/a	n/a	3.76e-01	1.134
280131273	ENSG00000259345	0	RP11-624L4.1	RP11-624L4.1	0	15	n/a	n/a	3.76e-01	1.007
279816007	ENSG00000227912	0	RP11-69C17.3	RP11-69C17.3	0	10	n/a	n/a	3.76e-01	1.005
279631566	ENSG00000197882	0	OR7E13P	olfactory receptor, family 7, subfamily E, member 13 pseudogene	0	11	n/a	n/a	3.76e-01	1.023
279943457	ENSG00000239869	0	BX649563.5	BX649563.5	0	9	n/a	n/a	3.76e-01	1.043
1103232	ENSG00000187037	110788	GPR141	G protein-coupled receptor 141	353345	7	n/a	n/a	3.76e-01	1.005
279953723	ENSG00000241081	0	RP11-488C13.1	RP11-488C13.1	0	14	n/a	n/a	3.76e-01	1.426
280103084	ENSG00000257239	0	RP11-630C16.2	RP11-630C16.2	0	12	n/a	n/a	3.76e-01	1.005
279983203	ENSG00000244247	0	RP11-139K4.2	RP11-139K4.2	0	3	n/a	n/a	3.76e-01	1.043
1095663	ENSG00000145725	23017	PPIP5K2	diphosphoinositol pentakisphosphate kinase 2	23262	5	n/a	n/a	3.76e-01	1.173
1094948	ENSG00000140835	10019	CHST4	carbohydrate (N-acetylglucosamine 6-O) sulfotransferase 4	10164	16	n/a	n/a	3.76e-01	1.005
279843347	ENSG00000230400	0	RP11-359G22.2	RP11-359G22.2	0	20	n/a	n/a	3.76e-01	1.005
279892533	ENSG00000234736	157122601	RP11-507P23.3	RP11-507P23.3	100506733	10	n/a	n/a	3.76e-01	1.005
280055695	ENSG00000253359	0	IGHV3-37	immunoglobulin heavy variable 3-37 (pseudogene)	0	14	n/a	n/a	3.76e-01	1.005
279825073	ENSG00000228737	0	AC008781.7	AC008781.7	0	5	n/a	n/a	3.76e-01	1.221
280045504	ENSG00000252155	0	U6	U6 spliceosomal RNA	0	Y	n/a	n/a	3.76e-01	1.241
1096931	ENSG00000156469	30484	MTERFD1	MTERF domain containing 1	51001	8	n/a	n/a	3.76e-01	1.076
279919134	ENSG00000237208	0	RP11-13E5.2	RP11-13E5.2	0	X	n/a	n/a	3.76e-01	1.005
279854962	ENSG00000231428	0	RP11-472K17.1	RP11-472K17.1	0	13	n/a	n/a	3.76e-01	1.005
279805148	ENSG00000226937	0	RP11-285G1.8	RP11-285G1.8	0	10	n/a	n/a	3.76e-01	1.314
280030023	ENSG00000250748	0	RP11-230G5.2	RP11-230G5.2	0	12	n/a	n/a	3.76e-01	1.007
1087281	ENSG00000021852	728	C8B	complement component 8, beta polypeptide	732	1	n/a	n/a	3.76e-01	1.005
279905224	ENSG00000235920	0	AC073109.2	AC073109.2	0	7	n/a	n/a	3.76e-01	1.091
280127744	ENSG00000259142	0	RP11-355I22.4	RP11-355I22.4	0	14	n/a	n/a	3.76e-01	1.032
1101868	ENSG00000181171	133163	FER1L6-AS1	FER1L6 antisense RNA 1 (non-protein coding)	439941	8	n/a	n/a	3.76e-01	1.005
1091366	ENSG00000115661	8510	STK16	serine/threonine kinase 16	8576	2	n/a	n/a	3.76e-01	1.322
1090854	ENSG00000111799	1294	COL12A1	collagen, type XII, alpha 1	1303	6	n/a	n/a	3.76e-01	1.264
1094477	ENSG00000137872	55833	SEMA6D	sema domain, transmembrane domain (TM), and cytoplasmic domain, (semaphorin) 6D	80031	15	n/a	n/a	3.76e-01	1.339
1091520	ENSG00000116785	10720	CFHR3	complement factor H-related 3	10878	1	n/a	n/a	3.76e-01	1.008
1103066	ENSG00000186329	123321	TMEM212	transmembrane protein 212	389177	3	n/a	n/a	3.76e-01	1.005
1099856	ENSG00000170776	11054	AKAP13	A kinase (PRKA) anchor protein 13	11214	15	n/a	n/a	3.76e-01	1.163
279685832	ENSG00000204685	0	AC012307.3	AC012307.3	0	2	n/a	n/a	3.76e-01	1.098
279748643	ENSG00000219074	0	RP11-506E9.1	RP11-506E9.1	0	6	n/a	n/a	3.76e-01	1.389
1088170	ENSG00000075239	35	ACAT1	acetyl-CoA acetyltransferase 1	38	11	n/a	n/a	3.76e-01	1.242
1101123	ENSG00000176907	36171	C8orf4	chromosome 8 open reading frame 4	56892	8	n/a	n/a	3.76e-01	1.112
280006123	ENSG00000248779	0	RP11-53O19.2	RP11-53O19.2	0	5	n/a	n/a	3.76e-01	1.005
280013675	ENSG00000249460	0	RP11-665C14.2	RP11-665C14.2	0	4	n/a	n/a	3.76e-01	1.130
280080577	ENSG00000255075	0	RP11-23B7.3	RP11-23B7.3	0	11	n/a	n/a	3.76e-01	1.012
1091572	ENSG00000117148	57271	ACTL8	actin-like 8	81569	1	n/a	n/a	3.76e-01	1.014
279725955	ENSG00000213938	0	SEPHS1P6	selenophosphate synthetase 1 pseudogene 6	0	2	n/a	n/a	3.76e-01	1.197
1091836	ENSG00000119681	4028	LTBP2	latent transforming growth factor beta binding protein 2	4053	14	n/a	n/a	3.76e-01	1.069
279920133	ENSG00000237290	109677	RP11-214L19.1	RP11-214L19.1	339442	1	n/a	n/a	3.76e-01	1.005
279891972	ENSG00000234694	0	RP1-92O14.3	RP1-92O14.3	0	1	n/a	n/a	3.76e-01	1.021
1105206	ENSG00000204592	3115	HLA-E	major histocompatibility complex, class I, E	3133	6	n/a	n/a	3.76e-01	1.371
279948154	ENSG00000240395	0	RP11-231D20.1	RP11-231D20.1	0	8	n/a	n/a	3.76e-01	1.350
1104129	ENSG00000196981	33845	WDR5B	WD repeat domain 5B	54554	3	n/a	n/a	3.76e-01	1.168
279602167	ENSG00000196301	0	HLA-DRB9	major histocompatibility complex, class II, DR beta 9 (pseudogene)	0	6	n/a	n/a	3.76e-01	1.068
1096839	ENSG00000155754	80963	ALS2CR11	amyotrophic lateral sclerosis 2 (juvenile) chromosome region, candidate 11	151254	2	n/a	n/a	3.76e-01	1.025
1090613	ENSG00000109919	23541	MTCH2	mitochondrial carrier 2	23788	11	n/a	n/a	3.76e-01	1.243
279539765	ENSG00000184523	0	PTGER4P2	prostaglandin E receptor 4 (subtype EP4) pseudogene 2	0	9	n/a	n/a	3.76e-01	1.121
279982233	ENSG00000244134	0	RPS12P20	ribosomal protein S12 pseudogene 20	0	11	n/a	n/a	3.76e-01	1.036
279917426	ENSG00000237030	0	RP11-144L2.1	RP11-144L2.1	0	13	n/a	n/a	3.76e-01	1.037
1098111	ENSG00000163873	2882	GRIK3	glutamate receptor, ionotropic, kainate 3	2899	1	n/a	n/a	3.76e-01	1.557
280072253	ENSG00000254544	0	RP11-428C19.6	RP11-428C19.6	0	11	n/a	n/a	3.76e-01	1.193
279820326	ENSG00000228322	0	RP11-358M14.2	RP11-358M14.2	0	9	n/a	n/a	3.76e-01	1.005
1095803	ENSG00000146729	2615	GBAS	glioblastoma amplified sequence	2631	7	n/a	n/a	3.76e-01	1.222
1091226	ENSG00000114790	25833	ARHGEF26	Rho guanine nucleotide exchange factor (GEF) 26	26084	3	n/a	n/a	3.76e-01	1.177
1091915	ENSG00000120158	10026	RCL1	RNA terminal phosphate cyclase-like 1	10171	9	n/a	n/a	3.76e-01	1.196
1102522	ENSG00000184178	81072	SCFD2	sec1 family domain containing 2	152579	4	n/a	n/a	3.76e-01	1.262
1088805	ENSG00000091436	31256	AC013461.1	Mitogen-activated protein kinase kinase kinase MLT	51776	2	n/a	n/a	3.76e-01	1.177
279766842	ENSG00000223678	0	RP11-311H10.4	RP11-311H10.4	0	9	n/a	n/a	3.76e-01	1.021
279589475	ENSG00000188693	0	CTB-161K23.1	CTB-161K23.1	0	7	n/a	n/a	3.76e-01	1.074
1107373	ENSG00000228344	0	AP001496.1	LOC339290 proteinUncharacterized protein	0	18	n/a	n/a	3.76e-01	1.209
1100735	ENSG00000174871	90183	CNIH2	cornichon homolog 2 (Drosophila)	254263	11	n/a	n/a	3.76e-01	1.474
1089622	ENSG00000102981	30339	PARD6A	par-6 partitioning defective 6 homolog alpha (C. elegans)	50855	16	n/a	n/a	3.76e-01	1.401
279817473	ENSG00000228058	0	RP11-552D4.1	RP11-552D4.1	0	1	n/a	n/a	3.76e-01	1.418
279403912	ENSG00000169668	0	BCRP2	breakpoint cluster region pseudogene 2	0	22	n/a	n/a	3.76e-01	1.015
1089630	ENSG00000103034	41533	NDRG4	NDRG family member 4	65009	16	n/a	n/a	3.76e-01	1.321
1096760	ENSG00000154914	79021	USP43	ubiquitin specific peptidase 43	124739	17	n/a	n/a	3.76e-01	1.362
1102548	ENSG00000184277	56014	TM2D3	TM2 domain containing 3	80213	15	n/a	n/a	3.76e-01	1.221
279855499	ENSG00000231468	0	PRDX3P2	peroxiredoxin 3 pseudogene 2	0	1	n/a	n/a	3.76e-01	1.270
280102724	ENSG00000257196	0	RP11-850P15.1	RP11-850P15.1	0	12	n/a	n/a	3.76e-01	1.005
1089785	ENSG00000104325	1654	DECR1	2,4-dienoyl CoA reductase 1, mitochondrial	1666	8	n/a	n/a	3.76e-01	1.266
1089767	ENSG00000104164	26006	PLDN	pallidin homolog (mouse)	26258	15	n/a	n/a	3.76e-01	1.265
1106141	ENSG00000214706	7820	IFRD2	interferon-related developmental regulator 2	7866	3	n/a	n/a	3.76e-01	1.226
280115358	ENSG00000258422	0	RP11-486O13.2	RP11-486O13.2	0	14	n/a	n/a	3.76e-01	1.068
280089208	ENSG00000255681	0	AC084125.1	AC084125.1	0	8	n/a	n/a	3.76e-01	1.066
1096637	ENSG00000153936	9509	HS2ST1	heparan sulfate 2-O-sulfotransferase 1	9653	1	n/a	n/a	3.77e-01	1.169
1101811	ENSG00000180875	40989	GREM2	gremlin 2	64388	1	n/a	n/a	3.77e-01	1.561
279990705	ENSG00000245651	0	RP11-620J15.2	RP11-620J15.2	0	12	n/a	n/a	3.77e-01	1.047
280106214	ENSG00000257524	0	RP11-203J24.9	RP11-203J24.9	0	9	n/a	n/a	3.77e-01	1.249
1096955	ENSG00000156671	80276	SAMD8	sterile alpha motif domain containing 8	142891	10	n/a	n/a	3.77e-01	1.355
1087741	ENSG00000063978	6015	RNF4	ring finger protein 4	6047	4	n/a	n/a	3.77e-01	1.116
1090375	ENSG00000108039	7468	XPNPEP1	X-prolyl aminopeptidase (aminopeptidase P) 1, soluble	7511	10	n/a	n/a	3.77e-01	1.108
279987543	ENSG00000244671	0	AP000553.1	AP000553.1	0	22	n/a	n/a	3.77e-01	1.052
1090926	ENSG00000112245	7757	PTP4A1	protein tyrosine phosphatase type IVA, member 1	7803	6	n/a	n/a	3.77e-01	1.207
279687237	ENSG00000204792	0	AC104135.3	AC104135.3	0	2	n/a	n/a	3.77e-01	1.063
1099601	ENSG00000169641	7752	LUZP1	leucine zipper protein 1	7798	1	n/a	n/a	3.77e-01	1.419
1095199	ENSG00000142676	6103	RPL11	ribosomal protein L11	6135	1	n/a	n/a	3.77e-01	1.281
1103199	ENSG00000186912	4998	P2RY4	pyrimidinergic receptor P2Y, G-protein coupled, 4	5030	X	n/a	n/a	3.77e-01	1.009
1094750	ENSG00000139438	59105	C12orf34	chromosome 12 open reading frame 34	84915	12	n/a	n/a	3.77e-01	1.160
1089143	ENSG00000100319	35241	ZMAT5	zinc finger, matrin-type 5	55954	22	n/a	n/a	3.77e-01	1.205
280062852	ENSG00000253871	0	RP11-756K15.2	RP11-756K15.2	0	8	n/a	n/a	3.77e-01	1.005
280023118	ENSG00000250202	0	RP11-397E7.2	RP11-397E7.2	0	4	n/a	n/a	3.77e-01	1.315
279820497	ENSG00000228339	0	RP11-337N19.1	RP11-337N19.1	0	10	n/a	n/a	3.77e-01	1.039
1091938	ENSG00000120322	35411	PCDHB8	protocadherin beta 8	56128	5	n/a	n/a	3.77e-01	1.075
1101478	ENSG00000178896	33803	EXOSC4	exosome component 4	54512	8	n/a	n/a	3.77e-01	1.230
1087170	ENSG00000011566	8425	MAP4K3	mitogen-activated protein kinase kinase kinase kinase 3	8491	2	n/a	n/a	3.77e-01	1.132
280131744	ENSG00000259368	0	RP11-64K12.4	RP11-64K12.4	0	15	n/a	n/a	3.77e-01	1.456
279802854	ENSG00000226756	0	AC007365.3	AC007365.3	0	2	n/a	n/a	3.77e-01	1.067
1105881	ENSG00000213619	4696	NDUFS3	NADH dehydrogenase (ubiquinone) Fe-S protein 3, 30kDa (NADH-coenzyme Q reductase)	4722	11	n/a	n/a	3.77e-01	1.274
279913334	ENSG00000236683	0	HMGA1P1	high mobility group AT-hook 1 pseudogene 1	0	X	n/a	n/a	3.77e-01	1.096
279786371	ENSG00000225313	0	RP11-415J8.3	RP11-415J8.3	0	1	n/a	n/a	3.77e-01	1.160
1089147	ENSG00000100325	58375	ASCC2	activating signal cointegrator 1 complex subunit 2	84164	22	n/a	n/a	3.77e-01	1.238
279753766	ENSG00000221419	0	MIR1287	microRNA 1287	0	10	n/a	n/a	3.77e-01	1.272
279913308	ENSG00000236680	0	RP11-296P7.4	RP11-296P7.4	0	9	n/a	n/a	3.77e-01	1.253
280107456	ENSG00000257660	157121801	RP11-579D7.4	RP11-579D7.4	100506125	12	n/a	n/a	3.77e-01	1.107
280091899	ENSG00000255987	0	RP11-1094M14.4	RP11-1094M14.4	0	17	n/a	n/a	3.77e-01	1.033
1096563	ENSG00000153162	650	BMP6	bone morphogenetic protein 6	654	6	n/a	n/a	3.77e-01	1.353
1097398	ENSG00000160219	79825	GAB3	GRB2-associated binding protein 3	139716	X	n/a	n/a	3.77e-01	1.088
279825030	ENSG00000228732	0	AP001092.5	AP001092.5	0	11	n/a	n/a	3.77e-01	1.274
280014804	ENSG00000249562	0	RP11-116O11.2	RP11-116O11.2	0	5	n/a	n/a	3.77e-01	1.072
279876690	ENSG00000233351	0	RP1-69D17.3	RP1-69D17.3	0	6	n/a	n/a	3.77e-01	1.357
1092124	ENSG00000121966	7806	CXCR4	chemokine (C-X-C motif) receptor 4	7852	2	n/a	n/a	3.77e-01	1.839
1095774	ENSG00000146416	30871	AIG1	androgen-induced 1	51390	6	n/a	n/a	3.77e-01	1.124
1105361	ENSG00000205036	0	C16orf85	chromosome 16 open reading frame 85	0	16	n/a	n/a	3.77e-01	1.053
280070762	ENSG00000254432	0	RP11-33I11.2	RP11-33I11.2	0	8	n/a	n/a	3.77e-01	1.146
280038195	ENSG00000251393	0	RP1-240K6.3	RP1-240K6.3	0	14	n/a	n/a	3.77e-01	1.271
279074280	ENSG00000137970	0	RP11-122C9.1	RP11-122C9.1	0	1	n/a	n/a	3.77e-01	1.294
1092746	ENSG00000126698	22582	DNAJC8	DnaJ (Hsp40) homolog, subfamily C, member 8	22826	1	n/a	n/a	3.77e-01	1.127
280072754	ENSG00000254578	0	CTD-2517M22.16	Uncharacterized protein	0	8	n/a	n/a	3.77e-01	1.220
279846966	ENSG00000230709	0	AC104024.1	AC104024.1	0	17	n/a	n/a	3.77e-01	1.005
280020693	ENSG00000250005	0	RP11-43D2.3	RP11-43D2.3	0	5	n/a	n/a	3.77e-01	1.016
1095245	ENSG00000143119	958	CD53	CD53 molecule	963	1	n/a	n/a	3.77e-01	1.572
1103879	ENSG00000196273	94022	C14orf70	chromosome 14 open reading frame 70	283601	14	n/a	n/a	3.77e-01	1.151
1091283	ENSG00000115234	9640	SNX17	sorting nexin 17	9784	2	n/a	n/a	3.77e-01	1.375
1092185	ENSG00000122557	40857	HERPUD2	HERPUD family member 2	64224	7	n/a	n/a	3.77e-01	1.226
280083713	ENSG00000255267	124955	RP11-430H10.2	RP11-430H10.2	399886	11	n/a	n/a	3.77e-01	1.055
1095090	ENSG00000141682	5334	PMAIP1	phorbol-12-myristate-13-acetate-induced protein 1	5366	18	n/a	n/a	3.77e-01	1.125
1089061	ENSG00000100078	29977	PLA2G3	phospholipase A2, group III	50487	22	n/a	n/a	3.77e-01	1.044
1087249	ENSG00000018610	40575	CXorf56	chromosome X open reading frame 56	63932	X	n/a	n/a	3.77e-01	1.182
1102445	ENSG00000183793	1003245	RP11-82O18.1	Uncharacterized protein	100288332	16	n/a	n/a	3.77e-01	1.340
279818903	ENSG00000228205	0	RP11-778D9.4	RP11-778D9.4	0	3	n/a	n/a	3.77e-01	1.388
279729685	ENSG00000214301	0	RP11-91K8.4	RP11-91K8.4	0	3	n/a	n/a	3.77e-01	1.136
1096353	ENSG00000151576	55494	QTRTD1	queuine tRNA-ribosyltransferase domain containing 1	79691	3	n/a	n/a	3.77e-01	1.049
279770712	ENSG00000224012	0	RP11-756G12.1	RP11-756G12.1	0	5	n/a	n/a	3.77e-01	1.340
279818566	ENSG00000228167	0	RP11-489C13.1	RP11-489C13.1	0	1	n/a	n/a	3.77e-01	1.123
280011335	ENSG00000249264	0	EEF1A1P9	eukaryotic translation elongation factor 1 alpha 1 pseudogene 9	0	4	n/a	n/a	3.77e-01	1.219
1093726	ENSG00000133997	9857	MED6	mediator complex subunit 6	10001	14	n/a	n/a	3.77e-01	1.070
1105117	ENSG00000204385	56510	SLC44A4	solute carrier family 44, member 4	80736	6	n/a	n/a	3.77e-01	1.008
1090469	ENSG00000108691	6312	CCL2	chemokine (C-C motif) ligand 2	6347	17	n/a	n/a	3.77e-01	1.349
1087182	ENSG00000012232	2122	EXTL3	exostoses (multiple)-like 3	2137	8	n/a	n/a	3.77e-01	1.376
1099878	ENSG00000170860	27003	LSM3	LSM3 homolog, U6 small nuclear RNA associated (S. cerevisiae)	27258	3	n/a	n/a	3.77e-01	1.188
1094458	ENSG00000137815	22923	RTF1	Rtf1, Paf1/RNA polymerase II complex component, homolog (S. cerevisiae)	23168	15	n/a	n/a	3.77e-01	1.194
280023904	ENSG00000250260	0	RP11-325L7.2	RP11-325L7.2	0	5	n/a	n/a	3.77e-01	1.068
1101237	ENSG00000177468	81704	OLIG3	oligodendrocyte transcription factor 3	167826	6	n/a	n/a	3.77e-01	1.005
279660374	ENSG00000200259	0	SNORD35A	small nucleolar RNA, C/D box 35A	0	19	n/a	n/a	3.77e-01	1.366
1087827	ENSG00000065978	4873	YBX1	Y box binding protein 1	4904	1	n/a	n/a	3.77e-01	1.375
280020344	ENSG00000249967	0	RP11-548K23.11	Uncharacterized protein	0	10	n/a	n/a	3.77e-01	1.167
1099561	ENSG00000169439	6347	SDC2	syndecan 2	6383	8	n/a	n/a	3.77e-01	1.287
1104755	ENSG00000198822	2896	GRM3	glutamate receptor, metabotropic 3	2913	7	n/a	n/a	3.77e-01	1.429
279918292	ENSG00000237124	0	MTND2P11	MT-ND2 pseudogene 11	0	9	n/a	n/a	3.77e-01	1.035
279964322	ENSG00000242258	94745	RP11-511P7.2	RP11-511P7.2	285972	7	n/a	n/a	3.77e-01	1.017
1095127	ENSG00000142082	23165	SIRT3	sirtuin 3	23410	11	n/a	n/a	3.77e-01	1.135
1097158	ENSG00000158423	81417	RIBC1	RIB43A domain with coiled-coils 1	158787	X	n/a	n/a	3.77e-01	1.098
280121903	ENSG00000258805	0	RP11-986E7.6	RP11-986E7.6	0	14	n/a	n/a	3.77e-01	1.230
279835167	ENSG00000229660	0	RP5-1142J19.1	RP5-1142J19.1	0	7	n/a	n/a	3.77e-01	1.017
279872613	ENSG00000232986	0	RP11-179A7.2	RP11-179A7.2	0	13	n/a	n/a	3.77e-01	1.005
1101919	ENSG00000181513	55580	ACBD4	acyl-CoA binding domain containing 4	79777	17	n/a	n/a	3.77e-01	1.142
1098703	ENSG00000166046	90277	TCP11L2	t-complex 11 (mouse)-like 2	255394	12	n/a	n/a	3.77e-01	1.199
1104073	ENSG00000196805	6661	SPRR2B	small proline-rich protein 2B	6701	1	n/a	n/a	3.77e-01	1.005
279747896	ENSG00000218475	0	RP11-93K7.1	RP11-93K7.1	0	6	n/a	n/a	3.77e-01	1.054
1095260	ENSG00000143171	6225	RXRG	retinoid X receptor, gamma	6258	1	n/a	n/a	3.77e-01	1.185
1101293	ENSG00000177721	0	C5orf39	chromosome 5 open reading frame 39	0	5	n/a	n/a	3.77e-01	1.079
1098376	ENSG00000164729	80563	SLC35G3	solute carrier family 35, member G3	146861	17	n/a	n/a	3.77e-01	1.005
1093278	ENSG00000130948	3273	HSD17B3	hydroxysteroid (17-beta) dehydrogenase 3	3293	9	n/a	n/a	3.77e-01	1.040
279732828	ENSG00000214727	0	RP5-983L19.1	RP5-983L19.1	0	22	n/a	n/a	3.77e-01	1.030
1098683	ENSG00000165973	4719	NELL1	NEL-like 1 (chicken)	4745	11	n/a	n/a	3.77e-01	1.518
279750548	ENSG00000220418	0	RP1-131H7.2	RP1-131H7.2	0	6	n/a	n/a	3.77e-01	1.788
1096251	ENSG00000150681	41008	RGS18	regulator of G-protein signaling 18	64407	1	n/a	n/a	3.77e-01	1.080
279969331	ENSG00000242797	0	GLYCTK-AS1	GLYCTK antisense RNA 1 (non-protein coding)	0	3	n/a	n/a	3.77e-01	1.057
279952877	ENSG00000240964	0	AC106718.1	AC106718.1	0	3	n/a	n/a	3.77e-01	1.092
1090439	ENSG00000108518	5184	PFN1	profilin 1	5216	17	n/a	n/a	3.77e-01	1.188
1095033	ENSG00000141429	2573	GALNT1	UDP-N-acetyl-alpha-D-galactosamine:polypeptide N-acetylgalactosaminyltransferase 1 (GalNAc-T1)	2589	18	n/a	n/a	3.77e-01	1.277
280072301	ENSG00000254548	0	RP11-429J17.5	RP11-429J17.5	0	8	n/a	n/a	3.77e-01	1.158
280068945	ENSG00000254300	0	RP11-706J10.1	RP11-706J10.1	0	8	n/a	n/a	3.77e-01	1.026
280087032	ENSG00000255498	0	RP11-618K13.2	RP11-618K13.2	0	11	n/a	n/a	3.77e-01	1.257
1095921	ENSG00000147586	28693	MRPS28	mitochondrial ribosomal protein S28	28957	8	n/a	n/a	3.77e-01	1.233
1091439	ENSG00000116171	6307	SCP2	sterol carrier protein 2	6342	1	n/a	n/a	3.77e-01	1.193
279915781	ENSG00000236892	0	RP11-482E14.2	RP11-482E14.2	0	10	n/a	n/a	3.77e-01	1.005
1097663	ENSG00000162367	6846	TAL1	T-cell acute lymphocytic leukemia 1	6886	1	n/a	n/a	3.77e-01	1.222
280014330	ENSG00000249512	0	AC006445.1	AC006445.1	0	4	n/a	n/a	3.77e-01	1.005
279787481	ENSG00000225423	0	RP11-122F14.3	RP11-122F14.3	0	10	n/a	n/a	3.77e-01	1.184
279796654	ENSG00000226202	0	RP11-328D5.1	RP11-328D5.1	0	1	n/a	n/a	3.77e-01	1.005
1105630	ENSG00000206075	5236	SERPINB5	serpin peptidase inhibitor, clade B (ovalbumin), member 5	5268	18	n/a	n/a	3.77e-01	1.005
279681857	ENSG00000204460	0	AC079586.1	AC079586.1	0	2	n/a	n/a	3.77e-01	1.005
280089468	ENSG00000255720	0	RP11-286N22.3	RP11-286N22.3	0	11	n/a	n/a	3.77e-01	1.190
1107225	ENSG00000227449	122637	RP11-111F5.5	RP11-111F5.5	387628	9	n/a	n/a	3.77e-01	1.005
1090463	ENSG00000108666	40782	C17orf75	chromosome 17 open reading frame 75	64149	17	n/a	n/a	3.77e-01	1.243
279900572	ENSG00000235462	0	TAB3P1	TGF-beta activated kinase 1/MAP3K7 binding protein 3 pseudogene 1	0	Y	n/a	n/a	3.77e-01	1.005
279788930	ENSG00000225535	0	AC068610.3	AC068610.3	0	7	n/a	n/a	3.77e-01	1.005
1095123	ENSG00000142025	40589	DMRTC2	DMRT-like family C2	63946	19	n/a	n/a	3.77e-01	1.005
1088578	ENSG00000086666	33760	ZFAND6	zinc finger, AN1-type domain 6	54469	15	n/a	n/a	3.77e-01	1.124
1089979	ENSG00000105374	4787	NKG7	natural killer cell group 7 sequence	4818	19	n/a	n/a	3.77e-01	1.244
279809077	ENSG00000227252	0	AC105760.2	AC105760.2	0	2	n/a	n/a	3.77e-01	1.103
1101211	ENSG00000177354	78707	C10orf71	chromosome 10 open reading frame 71	118461	10	n/a	n/a	3.77e-01	1.005
1093660	ENSG00000133321	5888	RARRES3	retinoic acid receptor responder (tazarotene induced) 3	5920	11	n/a	n/a	3.77e-01	1.325
1093412	ENSG00000131844	40720	MCCC2	methylcrotonoyl-CoA carboxylase 2 (beta)	64087	5	n/a	n/a	3.77e-01	1.229
279942831	ENSG00000239774	0	RP11-496B10.3	RP11-496B10.3	0	3	n/a	n/a	3.77e-01	1.031
1101176	ENSG00000177156	6848	TALDO1	transaldolase 1	6888	11	n/a	n/a	3.77e-01	1.204
279777376	ENSG00000224513	0	AC109309.4	AC109309.4	0	11	n/a	n/a	3.77e-01	1.127
1100687	ENSG00000174574	55450	AKIRIN1	akirin 1	79647	1	n/a	n/a	3.77e-01	1.292
1097315	ENSG00000159593	8804	NAE1	NEDD8 activating enzyme E1 subunit 1	8883	16	n/a	n/a	3.77e-01	1.149
280116726	ENSG00000258509	0	RP11-857B24.3	RP11-857B24.3	0	14	n/a	n/a	3.77e-01	1.438
1096943	ENSG00000156521	85561	TYSND1	trypsin domain containing 1	219743	10	n/a	n/a	3.77e-01	1.272
279719443	ENSG00000213126	0	AC092642.1	AC092642.1	0	2	n/a	n/a	3.77e-01	1.296
280001219	ENSG00000248402	0	AC091305.1	AC091305.1	0	18	n/a	n/a	3.77e-01	1.005
1101233	ENSG00000177462	110049	OR2T8	olfactory receptor, family 2, subfamily T, member 8	343172	1	n/a	n/a	3.77e-01	1.048
1087740	ENSG00000063854	3012	HAGH	hydroxyacylglutathione hydrolase	3029	16	n/a	n/a	3.77e-01	1.181
1090663	ENSG00000110328	119462	GALNTL4	UDP-N-acetyl-alpha-D-galactosamine:polypeptide N-acetylgalactosaminyltransferase-like 4	374378	11	n/a	n/a	3.77e-01	1.228
1102062	ENSG00000182261	109346	NLRP10	NLR family, pyrin domain containing 10	338322	11	n/a	n/a	3.77e-01	1.005
279923774	ENSG00000237568	0	RP4-620F22.2	RP4-620F22.2	0	1	n/a	n/a	3.77e-01	1.033
279870135	ENSG00000232751	0	RP11-296O14.1	RP11-296O14.1	0	1	n/a	n/a	3.77e-01	1.132
1102193	ENSG00000182851	109349	GPIHBP1	glycosylphosphatidylinositol anchored high density lipoprotein binding protein 1	338328	8	n/a	n/a	3.77e-01	1.143
1090354	ENSG00000107872	55015	FBXL15	F-box and leucine-rich repeat protein 15	79176	10	n/a	n/a	3.77e-01	1.210
1087175	ENSG00000012048	668	BRCA1	breast cancer 1, early onset	672	17	n/a	n/a	3.77e-01	1.118
1091517	ENSG00000116771	55617	AGMAT	agmatine ureohydrolase (agmatinase)	79814	1	n/a	n/a	3.77e-01	1.129
1103275	ENSG00000187229	1015704	RP11-161I2.1	RP11-161I2.1	100131275	8	n/a	n/a	3.77e-01	1.010
280122792	ENSG00000258858	0	RP11-982M15.5	RP11-982M15.5	0	14	n/a	n/a	3.77e-01	1.005
1089722	ENSG00000103549	9666	RNF40	ring finger protein 40	9810	16	n/a	n/a	3.77e-01	1.145
1088936	ENSG00000096092	28714	TMEM14A	transmembrane protein 14A	28978	6	n/a	n/a	3.77e-01	1.376
1090651	ENSG00000110200	25655	C11orf51	chromosome 11 open reading frame 51	25906	11	n/a	n/a	3.77e-01	1.271
1087308	ENSG00000024422	29837	EHD2	EH-domain containing 2	30846	19	n/a	n/a	3.77e-01	1.232
279994198	ENSG00000246898	0	AC132186.1	AC132186.1	0	16	n/a	n/a	3.77e-01	1.032
1090527	ENSG00000109099	5344	PMP22	peripheral myelin protein 22	5376	17	n/a	n/a	3.77e-01	1.297
279972056	ENSG00000243116	0	RP11-564C24.1	RP11-564C24.1	0	3	n/a	n/a	3.77e-01	1.021
1099084	ENSG00000167566	36974	NCKAP5L	NCK-associated protein 5-like	57701	12	n/a	n/a	3.77e-01	1.222
1090301	ENSG00000107362	30586	FAM108B1	family with sequence similarity 108, member B1	51104	9	n/a	n/a	3.77e-01	1.309
1091532	ENSG00000116863	34225	ADPRHL2	ADP-ribosylhydrolase like 2	54936	1	n/a	n/a	3.77e-01	1.117
1090147	ENSG00000106089	6764	STX1A	syntaxin 1A (brain)	6804	7	n/a	n/a	3.77e-01	1.226
279909375	ENSG00000236304	0	AP001189.4	AP001189.4	0	11	n/a	n/a	3.77e-01	1.043
1105262	ENSG00000204740	0	C10orf112	chromosome 10 open reading frame 112	0	10	n/a	n/a	3.77e-01	1.020
279795898	ENSG00000226122	1014714	AC018705.5	AC018705.5	100129427	7	n/a	n/a	3.77e-01	1.005
279788370	ENSG00000225492	125272	GBP1P1	guanylate binding protein 1, interferon-inducible pseudogene 1	400759	1	n/a	n/a	3.77e-01	1.113
1096737	ENSG00000154723	519	ATP5J	ATP synthase, H+ transporting, mitochondrial Fo complex, subunit F6	522	21	n/a	n/a	3.77e-01	1.244
1097799	ENSG00000162851	40849	TFB2M	transcription factor B2, mitochondrial	64216	1	n/a	n/a	3.77e-01	1.120
1097746	ENSG00000162654	77673	GBP4	guanylate binding protein 4	115361	1	n/a	n/a	3.77e-01	1.392
1095382	ENSG00000143727	49	ACP1	acid phosphatase 1, soluble	52	2	n/a	n/a	3.77e-01	1.214
280053460	ENSG00000253199	94792	RP11-421P23.1	RP11-421P23.1	286114	8	n/a	n/a	3.77e-01	1.005
279828562	ENSG00000229044	0	RP11-266K22.2	RP11-266K22.2	0	1	n/a	n/a	3.77e-01	1.201
279598740	ENSG00000196138	0	AC005831.1	AC005831.1	0	12	n/a	n/a	3.77e-01	1.005
280010678	ENSG00000249201	0	CTD-3080P12.3	CTD-3080P12.3	0	5	n/a	n/a	3.77e-01	1.005
279923216	ENSG00000237520	0	RP11-443B7.2	RP11-443B7.2	0	1	n/a	n/a	3.77e-01	1.053
279889991	ENSG00000234522	0	RP11-572P18.2	RP11-572P18.2	0	10	n/a	n/a	3.77e-01	1.005
280133570	ENSG00000259476	0	RP11-50C13.2	RP11-50C13.2	0	15	n/a	n/a	3.78e-01	1.005
1107510	ENSG00000229140	0	RP11-3O20.1	RP11-3O20.1	0	8	n/a	n/a	3.78e-01	1.005
1103517	ENSG00000188290	37072	HES4	hairy and enhancer of split 4 (Drosophila)	57801	1	n/a	n/a	3.78e-01	1.556
279818108	ENSG00000228126	157129485	RP11-54A4.8	RP11-54A4.8	100874054	1	n/a	n/a	3.78e-01	1.063
279930504	ENSG00000238125	0	SLC9A3P2	solute carrier family 9 (sodium/hydrogen exchanger), member 3 pseudogene 2	0	22	n/a	n/a	3.78e-01	1.005
1096668	ENSG00000154144	59087	TBRG1	transforming growth factor beta regulator 1	84897	11	n/a	n/a	3.78e-01	1.203
1095777	ENSG00000146433	36856	TMEM181	transmembrane protein 181	57583	6	n/a	n/a	3.78e-01	1.224
1092501	ENSG00000124812	164	CRISP1	cysteine-rich secretory protein 1	167	6	n/a	n/a	3.78e-01	1.005
279825219	ENSG00000228750	157121475	RP11-242F24.1	RP11-242F24.1	100505887	1	n/a	n/a	3.78e-01	1.005
1098848	ENSG00000166569	109656	CPLX4	complexin 4	339302	18	n/a	n/a	3.78e-01	2.144
1100867	ENSG00000175520	30103	UBQLN3	ubiquilin 3	50613	11	n/a	n/a	3.78e-01	1.005
1103192	ENSG00000186889	83586	TMEM17	transmembrane protein 17	200728	2	n/a	n/a	3.78e-01	1.147
1102710	ENSG00000184979	11113	USP18	ubiquitin specific peptidase 18	11274	22	n/a	n/a	3.78e-01	1.161
279488699	ENSG00000178429	0	RPS3AP5	ribosomal protein S3A pseudogene 5	0	10	n/a	n/a	3.78e-01	1.576
1097065	ENSG00000157600	58398	TMEM164	transmembrane protein 164	84187	X	n/a	n/a	3.78e-01	1.248
279987728	ENSG00000244683	0	AC092656.1	AC092656.1	0	4	n/a	n/a	3.78e-01	1.329
280134062	ENSG00000259502	0	RP11-643G16.3	RP11-643G16.3	0	14	n/a	n/a	3.78e-01	1.211
1094869	ENSG00000140323	59610	DISP2	dispatched homolog 2 (Drosophila)	85455	15	n/a	n/a	3.78e-01	1.411
279794041	ENSG00000225963	0	AC009950.2	AC009950.2	0	2	n/a	n/a	3.78e-01	1.049
280079606	ENSG00000255020	0	AF131216.5	Uncharacterized protein	0	8	n/a	n/a	3.78e-01	1.328
279788083	ENSG00000225479	0	RP5-997K18.1	RP5-997K18.1	0	20	n/a	n/a	3.78e-01	1.005
1097332	ENSG00000159753	80501	RLTPR	RGD motif, leucine rich repeats, tropomodulin domain and proline-rich containing	146206	16	n/a	n/a	3.78e-01	1.211
279836719	ENSG00000229815	0	CCNB1IP1P1	cyclin B1 interacting protein 1 pseudogene 1	0	1	n/a	n/a	3.78e-01	1.089
1091733	ENSG00000118600	10183	TMEM5	transmembrane protein 5	10329	12	n/a	n/a	3.78e-01	1.131
1090521	ENSG00000109066	34157	TMEM104	transmembrane protein 104	54868	17	n/a	n/a	3.78e-01	1.186
1100270	ENSG00000172428	80913	MYEOV2	myeloma overexpressed 2	150678	2	n/a	n/a	3.78e-01	1.412
279868046	ENSG00000232591	0	RP5-1031D4.2	RP5-1031D4.2	0	10	n/a	n/a	3.78e-01	1.042
279911477	ENSG00000236484	0	RRM2P2	ribonucleotide reductase M2 polypeptide pseudogene 2	0	1	n/a	n/a	3.78e-01	1.103
1101754	ENSG00000180543	59609	TSPYL5	TSPY-like 5	85453	8	n/a	n/a	3.78e-01	1.322
280121305	ENSG00000258770	0	CTD-2007A10.1	CTD-2007A10.1	0	14	n/a	n/a	3.78e-01	1.005
279585862	ENSG00000188451	0	SRP72P2	signal recognition particle 72kDa pseudogene 2	0	6	n/a	n/a	3.78e-01	1.115
1106080	ENSG00000214432	0	AC068831.10	AC068831.10	0	15	n/a	n/a	3.78e-01	1.030
280025855	ENSG00000250416	0	SEC63P2	SEC63 homolog (S. cerevisiae) pseudogene 2	0	4	n/a	n/a	3.78e-01	1.005
279835825	ENSG00000229723	0	AL845154.2	AL845154.2	0	13	n/a	n/a	3.78e-01	1.025
279761428	ENSG00000222881	0	Y_RNA	Y RNA	0	17	n/a	n/a	3.78e-01	1.005
280119037	ENSG00000258648	0	RP11-159L20.1	RP11-159L20.1	0	14	n/a	n/a	3.78e-01	1.184
1100041	ENSG00000171488	58440	LRRC8C	leucine rich repeat containing 8 family, member C	84230	1	n/a	n/a	3.78e-01	1.299
1090329	ENSG00000107719	26888	KIAA1274	KIAA1274	27143	10	n/a	n/a	3.78e-01	1.477
280028225	ENSG00000250606	81200	PRSS2	protease, serine, 2 (trypsin 2)	154754	7	n/a	n/a	3.78e-01	1.072
1089987	ENSG00000105398	6782	SULT2A1	sulfotransferase family, cytosolic, 2A, dehydroepiandrosterone (DHEA)-preferring, member 1	6822	19	n/a	n/a	3.78e-01	1.005
279931365	ENSG00000238205	0	RP11-126D17.4	RP11-126D17.4	0	X	n/a	n/a	3.78e-01	1.029
1094390	ENSG00000137473	58128	TTC29	tetratricopeptide repeat domain 29	83894	4	n/a	n/a	3.78e-01	1.219
1093827	ENSG00000134531	1997	EMP1	epithelial membrane protein 1	2012	12	n/a	n/a	3.78e-01	1.397
1099338	ENSG00000168495	657	POLR3D	polymerase (RNA) III (DNA directed) polypeptide D, 44kDa	661	8	n/a	n/a	3.78e-01	1.066
279818101	ENSG00000228125	0	RP11-516A11.3	RP11-516A11.3	0	X	n/a	n/a	3.78e-01	1.291
1096159	ENSG00000149571	58822	KIRREL3	kin of IRRE like 3 (Drosophila)	84623	11	n/a	n/a	3.78e-01	1.215
279973648	ENSG00000243307	0	RP11-239L20.3	RP11-239L20.3	0	6	n/a	n/a	3.78e-01	1.005
279664721	ENSG00000201558	0	U1	U1 spliceosomal RNA	0	1	n/a	n/a	3.78e-01	1.100
1103525	ENSG00000188315	119579	C3orf62	chromosome 3 open reading frame 62	375341	3	n/a	n/a	3.78e-01	1.127
1104558	ENSG00000198252	6775	STYX	serine/threonine/tyrosine interacting protein	6815	14	n/a	n/a	3.78e-01	1.159
280096246	ENSG00000256499	0	CTC-465D4.1	CTC-465D4.1	0	12	n/a	n/a	3.78e-01	1.005
1100400	ENSG00000173065	35020	C17orf63	chromosome 17 open reading frame 63	55731	17	n/a	n/a	3.78e-01	1.173
279664308	ENSG00000201440	0	5S_rRNA	5S ribosomal RNA	0	X	n/a	n/a	3.78e-01	1.291
1107166	ENSG00000227051	0	C14orf132	chromosome 14 open reading frame 132	0	14	n/a	n/a	3.78e-01	1.435
1096182	ENSG00000149742	77303	SLC22A9	solute carrier family 22 (organic anion transporter), member 9	114571	11	n/a	n/a	3.78e-01	1.005
279996438	ENSG00000247809	167608	RP11-327J17.3	RP11-327J17.3	644192	15	n/a	n/a	3.78e-01	1.062
1098820	ENSG00000166454	23055	ATMIN	ATM interactor	23300	16	n/a	n/a	3.78e-01	1.378
279743032	ENSG00000215875	0	ST13P20	suppression of tumorigenicity 13 (colon carcinoma) (Hsp70 interacting protein) pseudogene 20	0	1	n/a	n/a	3.78e-01	1.022
280101585	ENSG00000257077	0	RP11-467L20.6	RP11-467L20.6	0	11	n/a	n/a	3.78e-01	1.172
280001980	ENSG00000248466	0	RP11-640B6.1	RP11-640B6.1	0	4	n/a	n/a	3.78e-01	1.034
1104489	ENSG00000198053	80200	SIRPA	signal-regulatory protein alpha	140885	20	n/a	n/a	3.78e-01	1.340
1089373	ENSG00000101292	79318	PROKR2	prokineticin receptor 2	128674	20	n/a	n/a	3.78e-01	1.036
1109081	ENSG00000243440	0	AF165138.7	AF165138.7	0	21	n/a	n/a	3.78e-01	1.009
1100161	ENSG00000171989	60186	LDHAL6B	lactate dehydrogenase A-like 6B	92483	15	n/a	n/a	3.78e-01	1.005
279783327	ENSG00000225039	0	RP11-223E19.2	RP11-223E19.2	0	13	n/a	n/a	3.78e-01	1.044
1098883	ENSG00000166770	1014062	AC004696.1	MGC9913 proteinUncharacterized protein	100128252	19	n/a	n/a	3.78e-01	1.091
1097538	ENSG00000161217	5098	PCYT1A	phosphate cytidylyltransferase 1, choline, alpha	5130	3	n/a	n/a	3.78e-01	1.089
279776566	ENSG00000224437	0	RP11-161E22.2	RP11-161E22.2	0	9	n/a	n/a	3.78e-01	1.096
1088067	ENSG00000072444	0	ASAH2C	N-acylsphingosine amidohydrolase (non-lysosomal ceramidase) 2C	0	10	n/a	n/a	3.78e-01	1.010
279895997	ENSG00000235026	123236	AC066593.1	AC066593.1	389023	2	n/a	n/a	3.78e-01	1.632
1096576	ENSG00000153250	5905	RBMS1	RNA binding motif, single stranded interacting protein 1	5937	2	n/a	n/a	3.78e-01	1.158
1099879	ENSG00000170866	10868	LILRA3	leukocyte immunoglobulin-like receptor, subfamily A (without TM domain), member 3	11026	19	n/a	n/a	3.78e-01	1.005
1091552	ENSG00000116991	36841	SIPA1L2	signal-induced proliferation-associated 1 like 2	57568	1	n/a	n/a	3.78e-01	1.293
1090036	ENSG00000105639	3693	JAK3	Janus kinase 3	3718	19	n/a	n/a	3.78e-01	1.184
1098765	ENSG00000166265	77746	CYYR1	cysteine/tyrosine-rich 1	116159	21	n/a	n/a	3.78e-01	1.406
1093643	ENSG00000133193	59113	FAM104A	family with sequence similarity 104, member A	84923	17	n/a	n/a	3.78e-01	1.227
279747064	ENSG00000217929	0	RP1-24O22.3	RP1-24O22.3	0	6	n/a	n/a	3.78e-01	1.005
1105266	ENSG00000204754	134239	CTC-281M20.1	CTC-281M20.1	441116	5	n/a	n/a	3.78e-01	1.005
1100206	ENSG00000172183	3644	ISG20	interferon stimulated exonuclease gene 20kDa	3669	15	n/a	n/a	3.78e-01	1.033
280088647	ENSG00000255629	0	RP11-196H14.3	RP11-196H14.3	0	12	n/a	n/a	3.78e-01	1.209
1102974	ENSG00000185986	0	SDHAP3	succinate dehydrogenase complex, subunit A, flavoprotein pseudogene 3	0	5	n/a	n/a	3.78e-01	1.342
1096035	ENSG00000148541	85683	FAM13C	family with sequence similarity 13, member C	220965	10	n/a	n/a	3.78e-01	1.164
280126318	ENSG00000259058	0	RP11-488C13.4	RP11-488C13.4	0	14	n/a	n/a	3.78e-01	1.006
280086686	ENSG00000255468	0	RP11-867G23.8	Uncharacterized protein	0	11	n/a	n/a	3.78e-01	1.140
1091451	ENSG00000116221	30734	MRPL37	mitochondrial ribosomal protein L37	51253	1	n/a	n/a	3.78e-01	1.207
1092087	ENSG00000121671	1399	CRY2	cryptochrome 2 (photolyase-like)	1408	11	n/a	n/a	3.78e-01	1.144
279907014	ENSG00000236078	0	AC095067.1	AC095067.1	0	7	n/a	n/a	3.78e-01	1.050
280097670	ENSG00000256654	157123673	RP11-429A20.4	RP11-429A20.4	100507560	12	n/a	n/a	3.78e-01	1.041
1094275	ENSG00000136872	226	ALDOB	aldolase B, fructose-bisphosphate	229	9	n/a	n/a	3.78e-01	1.028
279914993	ENSG00000236822	0	RP11-137J7.2	RP11-137J7.2	0	6	n/a	n/a	3.78e-01	1.292
1090448	ENSG00000108578	639	BLMH	bleomycin hydrolase	642	17	n/a	n/a	3.78e-01	1.142
279700541	ENSG00000206147	0	RP11-106A1.2	RP11-106A1.2	0	9	n/a	n/a	3.78e-01	1.104
279905938	ENSG00000235989	80874	MORC2-AS1	MORC2 antisense RNA 1 (non-protein coding)	150291	22	n/a	n/a	3.78e-01	1.191
1093739	ENSG00000134058	1017	CDK7	cyclin-dependent kinase 7	1022	5	n/a	n/a	3.78e-01	1.149
1105704	ENSG00000212122	58159	TSSK1B	testis-specific serine kinase 1B	83942	5	n/a	n/a	3.78e-01	1.072
279916038	ENSG00000236924	0	RP11-390F4.6	RP11-390F4.6	0	9	n/a	n/a	3.78e-01	1.238
1098751	ENSG00000166220	85567	C10orf27	chromosome 10 open reading frame 27	219793	10	n/a	n/a	3.78e-01	1.006
1101751	ENSG00000180535	81731	BHLHA15	basic helix-loop-helix family, member a15	168620	7	n/a	n/a	3.78e-01	1.257
279958600	ENSG00000241627	0	UBQLN4P1	ubiquilin 4 pseudogene 1	0	3	n/a	n/a	3.78e-01	1.080
1095829	ENSG00000146955	125615	RAB19	RAB19, member RAS oncogene family	401409	7	n/a	n/a	3.78e-01	1.017
280123046	ENSG00000258870	0	RP11-689J19.2	RP11-689J19.2	0	14	n/a	n/a	3.78e-01	1.038
279845212	ENSG00000230547	0	HMGB1P11	high mobility group box 1 pseudogene 11	0	1	n/a	n/a	3.78e-01	1.035
1104354	ENSG00000197689	25832	TBC1D29	TBC1 domain family, member 29	26083	17	n/a	n/a	3.78e-01	1.017
1102982	ENSG00000186010	30561	NDUFA13	NADH dehydrogenase (ubiquinone) 1 alpha subcomplex, 13	51079	19	n/a	n/a	3.78e-01	1.286
279982668	ENSG00000244197	0	AL139034.1	AL139034.1	0	13	n/a	n/a	3.78e-01	1.006
1095308	ENSG00000143374	56023	TARS2	threonyl-tRNA synthetase 2, mitochondrial (putative)	80222	1	n/a	n/a	3.78e-01	1.193
1102843	ENSG00000185480	34299	C12orf48	chromosome 12 open reading frame 48	55010	12	n/a	n/a	3.78e-01	1.126
1099802	ENSG00000170486	80147	KRT72	keratin 72	140807	12	n/a	n/a	3.78e-01	1.330
1093820	ENSG00000134470	3576	IL15RA	interleukin 15 receptor, alpha	3601	10	n/a	n/a	3.78e-01	1.084
1099390	ENSG00000168746	0	C20orf62	chromosome 20 open reading frame 62	0	20	n/a	n/a	3.78e-01	1.006
280136187	ENSG00000259627	0	RP11-244F12.2	RP11-244F12.2	0	15	n/a	n/a	3.78e-01	1.176
1107288	ENSG00000227827	0	RP11-958N24.2	RP11-958N24.2	0	16	n/a	n/a	3.78e-01	1.101
279918082	ENSG00000237104	0	AC018890.4	AC018890.4	0	2	n/a	n/a	3.78e-01	1.006
1094608	ENSG00000138613	57708	APH1B	anterior pharynx defective 1 homolog B (C. elegans)	83464	15	n/a	n/a	3.78e-01	1.287
1095702	ENSG00000145934	36724	ODZ2	odz, odd Oz/ten-m homolog 2 (Drosophila)	57451	5	n/a	n/a	3.78e-01	1.477
1109000	ENSG00000241644	11025	INMT	indolethylamine N-methyltransferase	11185	7	n/a	n/a	3.78e-01	1.128
1103165	ENSG00000186792	8314	HYAL3	hyaluronoglucosaminidase 3	8372	3	n/a	n/a	3.79e-01	1.384
279895612	ENSG00000234985	0	RP11-3L10.3	RP11-3L10.3	0	7	n/a	n/a	3.79e-01	1.379
1106919	ENSG00000225327	0	USP17L3	ubiquitin specific peptidase 17-like 3	0	8	n/a	n/a	3.79e-01	1.006
1093804	ENSG00000134369	59735	NAV1	neuron navigator 1	89796	1	n/a	n/a	3.79e-01	1.309
280039021	ENSG00000251454	0	RP11-542G1.2	RP11-542G1.2	0	4	n/a	n/a	3.79e-01	1.006
1097265	ENSG00000159216	157122167	RUNX1	runt-related transcription factor 1	100506403	21	n/a	n/a	3.79e-01	1.027
279857913	ENSG00000231697	0	RP11-29B11.4	RP11-29B11.4	0	9	n/a	n/a	3.79e-01	1.006
279792846	ENSG00000225869	0	CTB-70D19.1	CTB-70D19.1	0	5	n/a	n/a	3.79e-01	1.064
1104719	ENSG00000198752	9436	CDC42BPB	CDC42 binding protein kinase beta (DMPK-like)	9578	14	n/a	n/a	3.79e-01	1.247
1091576	ENSG00000117154	59156	IGSF21	immunoglobin superfamily, member 21	84966	1	n/a	n/a	3.79e-01	1.245
279503476	ENSG00000180672	0	AC007362.1	AC007362.1	0	2	n/a	n/a	3.79e-01	1.255
1104628	ENSG00000198518	8309	HIST1H4E	histone cluster 1, H4e	8367	6	n/a	n/a	3.79e-01	1.266
1092518	ENSG00000125089	33727	SH3TC1	SH3 domain and tetratricopeptide repeats 1	54436	4	n/a	n/a	3.79e-01	1.049
1090666	ENSG00000110347	0	MMP12	matrix metallopeptidase 12 (macrophage elastase)	0	11	n/a	n/a	3.79e-01	1.006
1100900	ENSG00000175711	80542	B3GNTL1	UDP-GlcNAc:betaGal beta-1,3-N-acetylglucosaminyltransferase-like 1	146712	17	n/a	n/a	3.79e-01	1.222
279706453	ENSG00000207227	0	U6	U6 spliceosomal RNA	0	22	n/a	n/a	3.79e-01	1.136
1090266	ENSG00000106992	200	AK1	adenylate kinase 1	203	9	n/a	n/a	3.79e-01	1.223
280006140	ENSG00000248780	0	RP11-632F7.1	RP11-632F7.1	0	4	n/a	n/a	3.79e-01	1.006
279981430	ENSG00000244040	0	CTD-2049J23.2	CTD-2049J23.2	0	3	n/a	n/a	3.79e-01	1.005
279995379	ENSG00000247333	0	AC087632.1	AC087632.1	0	15	n/a	n/a	3.79e-01	1.017
1098688	ENSG00000165996	9076	PTPLA	protein tyrosine phosphatase-like (proline instead of catalytic arginine), member A	9200	10	n/a	n/a	3.79e-01	1.279
279740205	ENSG00000215444	0	RP5-827A12.2	RP5-827A12.2	0	20	n/a	n/a	3.79e-01	1.048
1104536	ENSG00000198178	81803	CLEC4C	C-type lectin domain family 4, member C	170482	12	n/a	n/a	3.79e-01	1.006
1096081	ENSG00000148950	83400	IMMP1L	IMP1 inner mitochondrial membrane peptidase-like (S. cerevisiae)	196294	11	n/a	n/a	3.79e-01	1.234
1104411	ENSG00000197852	35211	C1orf183	chromosome 1 open reading frame 183	55924	1	n/a	n/a	3.79e-01	1.176
279746511	ENSG00000217576	157130564	THSD1P1	thrombospondin, type I, domain containing 1 pseudogene 1	100887750	13	n/a	n/a	3.79e-01	1.094
279826181	ENSG00000228834	0	RP11-249L21.4	RP11-249L21.4	0	6	n/a	n/a	3.79e-01	1.439
280060453	ENSG00000253715	0	RP11-706C16.8	RP11-706C16.8	0	8	n/a	n/a	3.79e-01	1.006
280035187	ENSG00000251170	0	RP11-729M20.1	RP11-729M20.1	0	4	n/a	n/a	3.79e-01	1.006
1097393	ENSG00000160211	2523	G6PD	glucose-6-phosphate dehydrogenase	2539	X	n/a	n/a	3.79e-01	1.192
279969545	ENSG00000242814	0	RP11-436H11.1	RP11-436H11.1	0	5	n/a	n/a	3.79e-01	1.408
1105161	ENSG00000204495	125257	PRAMEF13	PRAME family member 13	400736	1	n/a	n/a	3.79e-01	1.006
279736884	ENSG00000215086	0	RP11-522H2.3	RP11-522H2.3	0	10	n/a	n/a	3.79e-01	1.133
279496959	ENSG00000179676	85723	LINC00305	long intergenic non-protein coding RNA 305	221241	18	n/a	n/a	3.79e-01	1.006
1088321	ENSG00000078967	31099	UBE2D4	ubiquitin-conjugating enzyme E2D 4 (putative)	51619	7	n/a	n/a	3.79e-01	1.196
1104623	ENSG00000198498	34608	C4orf43	chromosome 4 open reading frame 43	55319	4	n/a	n/a	3.79e-01	1.147
280056420	ENSG00000253408	0	RP11-231D20.2	RP11-231D20.2	0	8	n/a	n/a	3.79e-01	1.006
280018091	ENSG00000249819	0	RP11-392C20.1	RP11-392C20.1	0	4	n/a	n/a	3.79e-01	1.030
1091959	ENSG00000120509	30729	PDZD11	PDZ domain containing 11	51248	X	n/a	n/a	3.79e-01	1.405
280005766	ENSG00000248748	0	MTND5P9	MT-ND5 pseudogene 9	0	4	n/a	n/a	3.79e-01	1.006
1104942	ENSG00000203863	0	AL079342.1	Uncharacterized proteincDNA FLJ27030 fis, clone SLV07741	0	6	n/a	n/a	3.79e-01	1.006
1086870	ENSG00000000971	3057	CFH	complement factor H	3075	1	n/a	n/a	3.79e-01	1.193
1104413	ENSG00000197858	8662	GPAA1	glycosylphosphatidylinositol anchor attachment protein 1 homolog (yeast)	8733	8	n/a	n/a	3.79e-01	1.293
1104807	ENSG00000198910	3872	L1CAM	L1 cell adhesion molecule	3897	X	n/a	n/a	3.79e-01	1.448
279862035	ENSG00000232036	0	GS1-115G20.2	GS1-115G20.2	0	1	n/a	n/a	3.79e-01	1.020
279780690	ENSG00000224809	0	RP11-62C3.5	RP11-62C3.5	0	9	n/a	n/a	3.79e-01	1.006
1096787	ENSG00000155130	4057	MARCKS	myristoylated alanine-rich protein kinase C substrate	4082	6	n/a	n/a	3.79e-01	1.245
1089964	ENSG00000105325	30824	FZR1	fizzy/cell division cycle 20 related 1 (Drosophila)	51343	19	n/a	n/a	3.79e-01	1.175
279923672	ENSG00000237557	0	RP13-198D9.3	RP13-198D9.3	0	9	n/a	n/a	3.79e-01	1.085
279869718	ENSG00000232717	0	AC009237.12	AC009237.12	0	2	n/a	n/a	3.79e-01	1.006
280103731	ENSG00000257308	0	RP11-471N19.1	RP11-471N19.1	0	12	n/a	n/a	3.79e-01	1.006
1103198	ENSG00000186910	90351	SERPINA11	serpin peptidase inhibitor, clade A (alpha-1 antiproteinase, antitrypsin), member 11	256394	14	n/a	n/a	3.79e-01	1.006
280011271	ENSG00000249256	0	ATP5LP3	ATP synthase, H+ transporting, mitochondrial Fo complex, subunit g, pseudogene 3	0	4	n/a	n/a	3.79e-01	1.293
1090119	ENSG00000105982	79919	RNF32	ring finger protein 32	140545	7	n/a	n/a	3.79e-01	1.051
279773422	ENSG00000224187	0	RP11-132N15.3	RP11-132N15.3	0	3	n/a	n/a	3.79e-01	1.006
279744498	ENSG00000216191	0	AC009234.1	AC009234.1	0	2	n/a	n/a	3.79e-01	1.006
279983002	ENSG00000244227	150857	RP11-298O21.5	RP11-298O21.5	646168	3	n/a	n/a	3.79e-01	1.024
279884258	ENSG00000233993	0	RP11-379J5.5	RP11-379J5.5	0	20	n/a	n/a	3.79e-01	1.006
1089880	ENSG00000104892	80630	KLC3	kinesin light chain 3	147700	19	n/a	n/a	3.79e-01	1.144
1101678	ENSG00000180066	81771	C10orf91	chromosome 10 open reading frame 91	170393	10	n/a	n/a	3.79e-01	1.006
279666170	ENSG00000201950	1013311	SNORD113-9	small nucleolar RNA, C/D box 113-9	767569	14	n/a	n/a	3.79e-01	1.021
279844387	ENSG00000230483	0	AC124057.5	AC124057.5	0	11	n/a	n/a	3.79e-01	1.040
280046015	ENSG00000252230	0	SNORD111	Small Nucleolar RNA SNORD111	0	19	n/a	n/a	3.79e-01	1.083
1095434	ENSG00000144010	0	TRIM43B	tripartite motif containing 43B	0	2	n/a	n/a	3.79e-01	1.006
1089934	ENSG00000105193	6184	RPS16	ribosomal protein S16	6217	19	n/a	n/a	3.79e-01	1.339
1101331	ENSG00000177994	79394	C2orf73	chromosome 2 open reading frame 73	129852	2	n/a	n/a	3.79e-01	1.065
280009014	ENSG00000249050	0	RP11-375N15.1	RP11-375N15.1	0	8	n/a	n/a	3.79e-01	1.006
279939306	ENSG00000239366	0	RP11-609K12.1	RP11-609K12.1	0	18	n/a	n/a	3.79e-01	1.044
1103751	ENSG00000189182	119475	KRT77	keratin 77	374454	12	n/a	n/a	3.79e-01	1.009
1095362	ENSG00000143578	80703	CREB3L4	cAMP responsive element binding protein 3-like 4	148327	1	n/a	n/a	3.79e-01	1.432
1102103	ENSG00000182447	79464	OTOL1	otolin 1	131149	3	n/a	n/a	3.79e-01	1.006
279920650	ENSG00000237310	1020736	GS1-124K5.4	GS1-124K5.4	100289098	7	n/a	n/a	3.80e-01	1.189
279799782	ENSG00000226465	0	RP13-401N8.1	RP13-401N8.1	0	20	n/a	n/a	3.80e-01	1.187
1090797	ENSG00000111452	93937	GPR133	G protein-coupled receptor 133	283383	12	n/a	n/a	3.80e-01	1.288
1099062	ENSG00000167508	4571	MVD	mevalonate (diphospho) decarboxylase	4597	16	n/a	n/a	3.80e-01	1.252
1094466	ENSG00000137831	34364	UACA	uveal autoantigen with coiled-coil domains and ankyrin repeats	55075	15	n/a	n/a	3.80e-01	1.172
279954938	ENSG00000241221	0	AC009960.6	AC009960.6	0	2	n/a	n/a	3.80e-01	1.006
1096099	ENSG00000149150	8435	SLC43A1	solute carrier family 43, member 1	8501	11	n/a	n/a	3.80e-01	1.036
280121613	ENSG00000258790	0	RP11-561B11.2	RP11-561B11.2	0	14	n/a	n/a	3.80e-01	1.184
1101902	ENSG00000181404	0	WASH1	WAS protein family homolog 1	0	9	n/a	n/a	3.80e-01	1.208
280073084	ENSG00000254604	0	AP000487.6	AP000487.6	0	11	n/a	n/a	3.80e-01	1.089
1088635	ENSG00000088035	29662	ALG6	asparagine-linked glycosylation 6, alpha-1,3-glucosyltransferase homolog (S. cerevisiae)	29929	1	n/a	n/a	3.80e-01	1.131
1098969	ENSG00000167083	2776	GNGT2	guanine nucleotide binding protein (G protein), gamma transducing activity polypeptide 2	2793	17	n/a	n/a	3.80e-01	1.062
1100745	ENSG00000174915	57200	PTDSS2	phosphatidylserine synthase 2	81490	11	n/a	n/a	3.80e-01	1.134
1096355	ENSG00000151611	81684	MMAA	methylmalonic aciduria (cobalamin deficiency) cblA type	166785	4	n/a	n/a	3.80e-01	1.137
1086952	ENSG00000005249	5545	PRKAR2B	protein kinase, cAMP-dependent, regulatory, type II, beta	5577	7	n/a	n/a	3.80e-01	1.464
279890600	ENSG00000234575	0	CTSL1P8	cathepsin L1 pseudogene 8	0	9	n/a	n/a	3.80e-01	1.006
279951252	ENSG00000240755	0	ERLEC1P1	endoplasmic reticulum lectin 1 pseudogene 1	0	21	n/a	n/a	3.80e-01	1.085
279904834	ENSG00000235883	0	AC012379.1	AC012379.1	0	15	n/a	n/a	3.80e-01	1.185
280052765	ENSG00000253151	0	RP11-628E19.3	RP11-628E19.3	0	8	n/a	n/a	3.80e-01	1.654
1097661	ENSG00000162365	94333	CYP4A22	cytochrome P450, family 4, subfamily A, polypeptide 22	284541	1	n/a	n/a	3.80e-01	1.008
1108761	ENSG00000237493	0	RP11-603J24.7	RP11-603J24.7	0	12	n/a	n/a	3.80e-01	1.264
1091410	ENSG00000115993	41851	TRAK2	trafficking protein, kinesin binding 2	66008	2	n/a	n/a	3.80e-01	1.081
1105629	ENSG00000206073	6283	SERPINB4	serpin peptidase inhibitor, clade B (ovalbumin), member 4	6318	18	n/a	n/a	3.80e-01	1.006
1108238	ENSG00000233913	0	CTC-575D19.1	CTC-575D19.1	0	5	n/a	n/a	3.80e-01	1.600
279823606	ENSG00000228620	0	RP3-434P1.6	RP3-434P1.6	0	22	n/a	n/a	3.80e-01	1.208
279743018	ENSG00000215873	0	FEN1P1	flap structure-specific endonuclease 1 pseudogene 1	0	1	n/a	n/a	3.80e-01	1.062
1090994	ENSG00000112699	2745	GMDS	GDP-mannose 4,6-dehydratase	2762	6	n/a	n/a	3.80e-01	1.288
1103509	ENSG00000188257	5288	PLA2G2A	phospholipase A2, group IIA (platelets, synovial fluid)	5320	1	n/a	n/a	3.80e-01	1.006
280015623	ENSG00000249631	0	RP11-281P23.2	RP11-281P23.2	0	4	n/a	n/a	3.80e-01	1.006
1105678	ENSG00000206531	110141	CD200R1L	CD200 receptor 1-like	344807	3	n/a	n/a	3.80e-01	1.006
1094718	ENSG00000139233	58508	LLPH	LLP homolog, long-term synaptic facilitation (Aplysia)	84298	12	n/a	n/a	3.80e-01	1.115
1097436	ENSG00000160445	10297	ZER1	zer-1 homolog (C. elegans)	10444	9	n/a	n/a	3.80e-01	1.217
1105608	ENSG00000205937	10763	RNPS1	RNA binding protein S1, serine-rich domain	10921	16	n/a	n/a	3.80e-01	1.121
279997369	ENSG00000248099	3615	INSL3	insulin-like 3 (Leydig cell)	3640	19	n/a	n/a	3.80e-01	1.088
280095472	ENSG00000256394	31282	ACCN5	amiloride-sensitive cation channel 5, intestinal	51802	4	n/a	n/a	3.80e-01	1.006
1103802	ENSG00000196071	94328	OR2L13	olfactory receptor, family 2, subfamily L, member 13	284521	1	n/a	n/a	3.80e-01	1.299
1089888	ENSG00000104915	8608	STX10	syntaxin 10	8677	19	n/a	n/a	3.80e-01	1.422
279916744	ENSG00000236965	0	OR52N3P	olfactory receptor, family 52, subfamily N, member 3 pseudogene	0	11	n/a	n/a	3.80e-01	1.006
1094223	ENSG00000136643	26497	RPS6KC1	ribosomal protein S6 kinase, 52kDa, polypeptide 1	26750	1	n/a	n/a	3.80e-01	1.247
1100129	ENSG00000171855	3436	IFNB1	interferon, beta 1, fibroblast	3456	9	n/a	n/a	3.80e-01	1.006
280116292	ENSG00000258476	0	RP11-76E17.3	RP11-76E17.3	0	15	n/a	n/a	3.80e-01	1.014
279816561	ENSG00000227968	0	AC004014.4	AC004014.4	0	7	n/a	n/a	3.80e-01	1.187
1104984	ENSG00000203989	182130	RHOXF2B	Rhox homeobox family, member 2B	727940	X	n/a	n/a	3.80e-01	1.006
1102902	ENSG00000185730	55745	ZNF696	zinc finger protein 696	79943	8	n/a	n/a	3.80e-01	1.100
1095019	ENSG00000141349	60194	G6PC3	glucose 6 phosphatase, catalytic, 3	92579	17	n/a	n/a	3.80e-01	1.466
1093766	ENSG00000134222	58918	PSRC1	proline/serine-rich coiled-coil 1	84722	1	n/a	n/a	3.80e-01	1.397
280027112	ENSG00000250516	0	RP11-380I10.2	RP11-380I10.2	0	8	n/a	n/a	3.80e-01	1.006
279707762	ENSG00000207453	0	U6	U6 spliceosomal RNA	0	10	n/a	n/a	3.80e-01	1.006
1089851	ENSG00000104808	27039	DHDH	dihydrodiol dehydrogenase (dimeric)	27294	19	n/a	n/a	3.80e-01	1.183
279777161	ENSG00000224488	0	RP11-492A12.2	RP11-492A12.2	0	9	n/a	n/a	3.80e-01	1.007
280042078	ENSG00000251675	0	CTC-458I2.2	CTC-458I2.2	0	5	n/a	n/a	3.80e-01	1.229
1106241	ENSG00000215033	0	AL603965.1	Uncharacterized protein	0	10	n/a	n/a	3.80e-01	1.007
279704871	ENSG00000206961	0	SNORA51	Small nucleolar RNA SNORA51	0	2	n/a	n/a	3.80e-01	1.007
279880790	ENSG00000233693	157121359	RP11-506O24.1	RP11-506O24.1	100505795	1	n/a	n/a	3.80e-01	1.007
280015018	ENSG00000249590	0	RP4-539M6.19	RP4-539M6.19	0	22	n/a	n/a	3.80e-01	1.349
279691718	ENSG00000205266	0	AL353997.3	AL353997.3	0	17	n/a	n/a	3.80e-01	1.007
280078666	ENSG00000254979	0	RP11-872D17.8	RP11-872D17.8	0	11	n/a	n/a	3.80e-01	1.248
279918799	ENSG00000237173	0	RP5-866L20.2	RP5-866L20.2	0	1	n/a	n/a	3.80e-01	1.250
280020318	ENSG00000249963	0	RP11-475J5.1	RP11-475J5.1	0	5	n/a	n/a	3.80e-01	1.007
279800643	ENSG00000226544	0	RPL7P22	ribosomal protein L7 pseudogene 22	0	5	n/a	n/a	3.80e-01	1.220
279663888	ENSG00000201326	1013537	SNORD115-22	small nucleolar RNA, C/D box 115-22	100033799	15	n/a	n/a	3.80e-01	1.271
1097740	ENSG00000162639	76691	HENMT1	HEN1 methyltransferase homolog 1 (Arabidopsis)	113802	1	n/a	n/a	3.80e-01	1.307
1092852	ENSG00000127616	6558	SMARCA4	SWI/SNF related, matrix associated, actin dependent regulator of chromatin, subfamily a, member 4	6597	19	n/a	n/a	3.80e-01	1.178
1093870	ENSG00000134780	743	DAGLA	diacylglycerol lipase, alpha	747	11	n/a	n/a	3.80e-01	1.323
279999667	ENSG00000248294	0	CTD-2023N9.2	CTD-2023N9.2	0	5	n/a	n/a	3.80e-01	1.209
279782444	ENSG00000224960	0	SMEK3P	SMEK homolog 3, suppressor of mek1 (Dictyostelium) pseudogene	0	X	n/a	n/a	3.80e-01	1.007
1097665	ENSG00000162373	55459	BEND5	BEN domain containing 5	79656	1	n/a	n/a	3.80e-01	1.222
280109050	ENSG00000257829	0	RP11-845M18.6	RP11-845M18.6	0	12	n/a	n/a	3.80e-01	1.131
280064014	ENSG00000253954	0	HMGN1P38	high mobility group nucleosome binding domain 1 pseudogene 38	0	15	n/a	n/a	3.80e-01	1.432
280116611	ENSG00000258499	0	RP11-862G15.2	RP11-862G15.2	0	14	n/a	n/a	3.80e-01	1.007
280086332	ENSG00000255441	0	CTD-2616J11.2	CTD-2616J11.2	0	19	n/a	n/a	3.80e-01	1.133
1101196	ENSG00000177283	8267	FZD8	frizzled family receptor 8	8325	10	n/a	n/a	3.80e-01	1.627
279480959	ENSG00000177410	134970	ZNFX1-AS1	ZNFX1 antisense RNA 1 (non-protein coding)	441951	20	n/a	n/a	3.80e-01	1.317
1094227	ENSG00000136689	3532	IL1RN	interleukin 1 receptor antagonist	3557	2	n/a	n/a	3.80e-01	1.039
279752842	ENSG00000221262	0	AC005159.1	AC005159.1	0	7	n/a	n/a	3.80e-01	1.007
1101341	ENSG00000178053	4266	MLF1	myeloid leukemia factor 1	4291	3	n/a	n/a	3.80e-01	1.216
279898133	ENSG00000235204	0	RP11-121A14.2	RP11-121A14.2	0	9	n/a	n/a	3.80e-01	1.029
1106328	ENSG00000215373	0	FAM90A5	family with sequence similarity 90, member A5	0	8	n/a	n/a	3.80e-01	1.007
1096904	ENSG00000156253	9924	RWDD2B	RWD domain containing 2B	10069	21	n/a	n/a	3.80e-01	1.366
279669847	ENSG00000203527	0	Z99756.1	Z99756.1	0	22	n/a	n/a	3.80e-01	1.007
279991424	ENSG00000245910	0	SNHG6	small nucleolar RNA host gene 6 (non-protein coding)	0	8	n/a	n/a	3.80e-01	1.246
1097883	ENSG00000163154	55429	TNFAIP8L2	tumor necrosis factor, alpha-induced protein 8-like 2	79626	1	n/a	n/a	3.80e-01	1.234
1102089	ENSG00000182366	0	FAM87A	family with sequence similarity 87, member A	0	8	n/a	n/a	3.80e-01	1.147
279703870	ENSG00000206785	0	SNORA15	Small nucleolar RNA SNORA15	0	7	n/a	n/a	3.81e-01	1.016
279748041	ENSG00000218577	0	RP3-416J7.1	RP3-416J7.1	0	6	n/a	n/a	3.81e-01	1.007
1103321	ENSG00000187553	109896	CYP26C1	cytochrome P450, family 26, subfamily C, polypeptide 1	340665	10	n/a	n/a	3.81e-01	1.011
279486054	ENSG00000178082	0	AC005412.1	AC005412.1	0	17	n/a	n/a	3.81e-01	1.224
279709519	ENSG00000207783	0	MIR564	microRNA 564	0	3	n/a	n/a	3.81e-01	1.293
1089097	ENSG00000100206	10985	DMC1	DMC1 dosage suppressor of mck1 homolog, meiosis-specific homologous recombination (yeast)	11144	22	n/a	n/a	3.81e-01	1.080
279749414	ENSG00000219532	0	RP3-323K23.3	RP3-323K23.3	0	6	n/a	n/a	3.81e-01	1.266
280003552	ENSG00000248596	158589	RP11-844P9.2	RP11-844P9.2	643201	5	n/a	n/a	3.81e-01	1.105
279905212	ENSG00000235919	150958	RP11-29H23.1	RP11-29H23.1	645676	1	n/a	n/a	3.81e-01	1.092
280034524	ENSG00000251127	0	RP11-280G9.1	RP11-280G9.1	0	8	n/a	n/a	3.81e-01	1.007
279630154	ENSG00000197805	0	BX649597.1	BX649597.1	0	9	n/a	n/a	3.81e-01	1.145
1105549	ENSG00000205744	55760	DENND1C	DENN/MADD domain containing 1C	79958	19	n/a	n/a	3.81e-01	1.075
1096998	ENSG00000157060	57308	SHCBP1L	SHC SH2-domain binding protein 1-like	81626	1	n/a	n/a	3.81e-01	1.007
280066722	ENSG00000254148	0	RP11-84E24.2	RP11-84E24.2	0	17	n/a	n/a	3.81e-01	1.036
279946871	ENSG00000240255	0	PSMC1P6	proteasome (prosome, macropain) 26S subunit, ATPase, 1 pseudogene 6	0	3	n/a	n/a	3.81e-01	1.007
1103891	ENSG00000196329	34629	GIMAP5	GTPase, IMAP family member 5	55340	7	n/a	n/a	3.81e-01	1.120
279828455	ENSG00000229033	0	RP5-931E15.2	RP5-931E15.2	0	X	n/a	n/a	3.81e-01	1.011
279857219	ENSG00000231635	0	ATP5BP1	ATP synthase, H+ transporting, mitochondrial F1 complex, beta polypeptide pseudogene 1	0	2	n/a	n/a	3.81e-01	1.007
279847253	ENSG00000230733	0	AC092171.4	AC092171.4	0	7	n/a	n/a	3.81e-01	1.180
279887093	ENSG00000234261	0	RP11-146I2.1	RP11-146I2.1	0	6	n/a	n/a	3.81e-01	1.007
1087979	ENSG00000070269	34205	C14orf101	chromosome 14 open reading frame 101	54916	14	n/a	n/a	3.81e-01	1.138
1099143	ENSG00000167751	3792	KLK2	kallikrein-related peptidase 2	3817	19	n/a	n/a	3.81e-01	1.008
280006644	ENSG00000248832	0	RP5-955M13.3	RP5-955M13.3	0	20	n/a	n/a	3.81e-01	1.123
279899937	ENSG00000235399	0	RP11-204P2.3	RP11-204P2.3	0	6	n/a	n/a	3.81e-01	1.083
280070818	ENSG00000254435	0	CTD-2525J15.2	CTD-2525J15.2	0	19	n/a	n/a	3.81e-01	1.097
279768869	ENSG00000223829	0	AC004870.4	AC004870.4	0	7	n/a	n/a	3.81e-01	1.007
279902866	ENSG00000235686	0	PPIAP20	peptidylprolyl isomerase A (cyclophilin A) pseudogene 20	0	19	n/a	n/a	3.81e-01	1.101
1104810	ENSG00000198914	5423	POU3F3	POU class 3 homeobox 3	5455	2	n/a	n/a	3.81e-01	1.091
1088857	ENSG00000092607	6873	TBX15	T-box 15	6913	1	n/a	n/a	3.81e-01	1.070
280067358	ENSG00000254187	0	CTB-78F1.1	CTB-78F1.1	0	5	n/a	n/a	3.81e-01	1.137
280080459	ENSG00000255071	0	SAA2-SAA4	SAA2-SAA4 readthrough	0	11	n/a	n/a	3.81e-01	1.031
1100321	ENSG00000172673	122408	THEMIS	thymocyte selection associated	387357	6	n/a	n/a	3.81e-01	1.010
1089416	ENSG00000101444	188	AHCY	adenosylhomocysteinase	191	20	n/a	n/a	3.81e-01	1.343
279850978	ENSG00000231087	0	FDPSP7	farnesyl diphosphate synthase pseudogene 7	0	7	n/a	n/a	3.81e-01	1.007
279817264	ENSG00000228043	0	AC097721.2	AC097721.2	0	2	n/a	n/a	3.81e-01	1.021
279831867	ENSG00000229352	0	AC007563.3	AC007563.3	0	2	n/a	n/a	3.81e-01	1.060
1089427	ENSG00000101473	9861	ACOT8	acyl-CoA thioesterase 8	10005	20	n/a	n/a	3.81e-01	1.210
1086916	ENSG00000004660	58464	CAMKK1	calcium/calmodulin-dependent protein kinase kinase 1, alpha	84254	17	n/a	n/a	3.81e-01	1.210
1096419	ENSG00000152082	55898	MZT2B	mitotic spindle organizing protein 2B	80097	2	n/a	n/a	3.81e-01	1.341
1091049	ENSG00000113212	35412	PCDHB7	protocadherin beta 7	56129	5	n/a	n/a	3.81e-01	1.106
1105854	ENSG00000213401	4086	MAGEA12	melanoma antigen family A, 12	4111	X	n/a	n/a	3.81e-01	1.026
1093512	ENSG00000132507	1969	EIF5A	eukaryotic translation initiation factor 5A	1984	17	n/a	n/a	3.81e-01	1.221
1099256	ENSG00000168143	85860	FAM83B	family with sequence similarity 83, member B	222584	6	n/a	n/a	3.81e-01	1.007
1089706	ENSG00000103485	23230	QPRT	quinolinate phosphoribosyltransferase	23475	16	n/a	n/a	3.81e-01	1.296
1101339	ENSG00000178035	3590	IMPDH2	IMP (inosine 5'-monophosphate) dehydrogenase 2	3615	3	n/a	n/a	3.81e-01	1.208
279866796	ENSG00000232486	0	RP11-18B3.2	RP11-18B3.2	0	9	n/a	n/a	3.81e-01	1.021
1088929	ENSG00000095981	58029	KCNK16	potassium channel, subfamily K, member 16	83795	6	n/a	n/a	3.81e-01	1.007
1091139	ENSG00000113946	10539	CLDN16	claudin 16	10686	3	n/a	n/a	3.81e-01	1.008
1097446	ENSG00000160563	9305	MED27	mediator complex subunit 27	9442	9	n/a	n/a	3.81e-01	1.204
279885625	ENSG00000234130	0	RP13-88F20.1	RP13-88F20.1	0	X	n/a	n/a	3.81e-01	1.251
1099141	ENSG00000167748	3791	KLK1	kallikrein 1	3816	19	n/a	n/a	3.81e-01	1.007
1087172	ENSG00000011600	7262	TYROBP	TYRO protein tyrosine kinase binding protein	7305	19	n/a	n/a	3.81e-01	1.628
1097833	ENSG00000162976	79446	PQLC3	PQ loop repeat containing 3	130814	2	n/a	n/a	3.81e-01	1.191
279745584	ENSG00000216968	0	RP1-193B12.5	RP1-193B12.5	0	6	n/a	n/a	3.81e-01	1.007
1091582	ENSG00000117228	2617	GBP1	guanylate binding protein 1, interferon-inducible	2633	1	n/a	n/a	3.81e-01	1.297
280102498	ENSG00000257175	0	RP11-536C10.12	RP11-536C10.12	0	14	n/a	n/a	3.81e-01	1.037
280086015	ENSG00000255420	0	RP11-236J17.3	RP11-236J17.3	0	11	n/a	n/a	3.81e-01	1.007
1093919	ENSG00000135077	59058	HAVCR2	hepatitis A virus cellular receptor 2	84868	5	n/a	n/a	3.81e-01	1.281
1095801	ENSG00000146701	4166	MDH2	malate dehydrogenase 2, NAD (mitochondrial)	4191	7	n/a	n/a	3.81e-01	1.430
1106474	ENSG00000219438	25566	FAM19A5	family with sequence similarity 19 (chemokine (C-C motif)-like), member A5	25817	22	n/a	n/a	3.81e-01	1.369
279720611	ENSG00000213283	0	AC009237.8	AC009237.8	0	2	n/a	n/a	3.81e-01	1.215
279794099	ENSG00000225969	82225	ABHD11-AS1	ABHD11 antisense RNA 1 (non-protein coding)	171022	7	n/a	n/a	3.81e-01	1.031
1102718	ENSG00000184995	109395	IFNE	interferon, epsilon	338376	9	n/a	n/a	3.81e-01	1.007
1103554	ENSG00000188428	40558	MUTED	muted homolog (mouse)	63915	6	n/a	n/a	3.81e-01	1.206
1102216	ENSG00000182934	6694	SRPR	signal recognition particle receptor (docking protein)	6734	11	n/a	n/a	3.81e-01	1.180
280117502	ENSG00000258553	0	RP11-16B13.1	RP11-16B13.1	0	14	n/a	n/a	3.81e-01	1.030
1091118	ENSG00000113722	1038	CDX1	caudal type homeobox 1	1044	5	n/a	n/a	3.81e-01	1.019
279768552	ENSG00000223806	125328	LINC00114	long intergenic non-protein coding RNA 114	400866	21	n/a	n/a	3.81e-01	1.007
1106600	ENSG00000222046	80761	DCDC2B	doublecortin domain containing 2B	149069	1	n/a	n/a	3.81e-01	1.041
1103965	ENSG00000196502	6777	SULT1A1	sulfotransferase family, cytosolic, 1A, phenol-preferring, member 1	6817	16	n/a	n/a	3.81e-01	1.223
280092517	ENSG00000256049	0	PADI6	peptidyl arginine deiminase, type VI	0	1	n/a	n/a	3.81e-01	1.007
1089558	ENSG00000102445	55984	KIAA0226L	KIAA0226-like	80183	13	n/a	n/a	3.81e-01	1.107
280138535	ENSG00000259771	0	RP11-429D19.1	RP11-429D19.1	0	15	n/a	n/a	3.81e-01	1.020
279954338	ENSG00000241156	0	AC078784.1	AC078784.1	0	3	n/a	n/a	3.81e-01	1.007
1108959	ENSG00000240857	36938	RDH14	retinol dehydrogenase 14 (all-trans/9-cis/11-cis)	57665	2	n/a	n/a	3.81e-01	1.181
280022877	ENSG00000250174	0	MYLK-AS2	MYLK antisense RNA 2 (non-protein coding)	0	3	n/a	n/a	3.81e-01	1.007
280026360	ENSG00000250447	0	CTD-2081C10.1	CTD-2081C10.1	0	5	n/a	n/a	3.81e-01	1.007
279746167	ENSG00000217241	0	CBX3P9	chromobox homolog 3 pseudogene 9	0	6	n/a	n/a	3.81e-01	1.182
1102011	ENSG00000182054	3398	IDH2	isocitrate dehydrogenase 2 (NADP+), mitochondrial	3418	15	n/a	n/a	3.81e-01	1.425
279668781	ENSG00000203356	0	RP11-296A18.3	RP11-296A18.3	0	1	n/a	n/a	3.81e-01	1.047
279768763	ENSG00000223820	80279	CFL1P1	cofilin 1 (non-muscle) pseudogene 1	142913	10	n/a	n/a	3.81e-01	1.036
1108192	ENSG00000233608	78649	TWIST2	twist homolog 2 (Drosophila)	117581	2	n/a	n/a	3.81e-01	1.090
1088828	ENSG00000092009	1206	CMA1	chymase 1, mast cell	1215	14	n/a	n/a	3.81e-01	1.007
1100671	ENSG00000174483	579	BBS1	Bardet-Biedl syndrome 1	582	11	n/a	n/a	3.81e-01	1.237
1092032	ENSG00000121053	8235	EPX	eosinophil peroxidase	8288	17	n/a	n/a	3.81e-01	1.072
280130146	ENSG00000259279	0	CTD-2033D15.1	CTD-2033D15.1	0	15	n/a	n/a	3.81e-01	1.451
279856509	ENSG00000231566	0	RP5-1158E12.3	RP5-1158E12.3	0	X	n/a	n/a	3.81e-01	1.011
280131901	ENSG00000259379	0	RP11-925D8.5	RP11-925D8.5	0	15	n/a	n/a	3.81e-01	1.007
1107915	ENSG00000231887	5522	PRH1	proline-rich protein HaeIII subfamily 1	5554	12	n/a	n/a	3.81e-01	1.137
1094022	ENSG00000135577	4798	NMBR	neuromedin B receptor	4829	6	n/a	n/a	3.81e-01	1.254
280067990	ENSG00000254233	0	RP11-242J7.1	RP11-242J7.1	0	4	n/a	n/a	3.81e-01	1.007
1089506	ENSG00000102076	5924	OPN1LW	opsin 1 (cone pigments), long-wave-sensitive	5956	X	n/a	n/a	3.81e-01	1.007
1091839	ENSG00000119685	22848	TTLL5	tubulin tyrosine ligase-like family, member 5	23093	14	n/a	n/a	3.81e-01	1.064
279667647	ENSG00000202385	0	Y_RNA	Y RNA	0	1	n/a	n/a	3.81e-01	1.007
1093625	ENSG00000133107	7180	TRPC4	transient receptor potential cation channel, subfamily C, member 4	7223	13	n/a	n/a	3.82e-01	1.096
279787548	ENSG00000225431	0	AP001626.1	AP001626.1	0	21	n/a	n/a	3.82e-01	1.007
280017085	ENSG00000249738	94626	AC008697.1	AC008697.1	285626	5	n/a	n/a	3.82e-01	1.133
280057302	ENSG00000253479	0	RP11-744J10.3	RP11-744J10.3	0	8	n/a	n/a	3.82e-01	1.007
1095416	ENSG00000143882	89557	ATP6V1C2	ATPase, H+ transporting, lysosomal 42kDa, V1 subunit C2	245973	2	n/a	n/a	3.82e-01	1.145
279753689	ENSG00000221406	0	MIR320B2	microRNA 320b-2	0	1	n/a	n/a	3.82e-01	1.050
279777504	ENSG00000224523	0	RP13-52K8.1	RP13-52K8.1	0	X	n/a	n/a	3.82e-01	1.026
279856295	ENSG00000231546	0	RPL3P5	ribosomal protein L3 pseudogene 5	0	2	n/a	n/a	3.82e-01	1.007
279846770	ENSG00000230684	0	RP11-409K20.6	RP11-409K20.6	0	9	n/a	n/a	3.82e-01	1.105
1094613	ENSG00000138622	9877	HCN4	hyperpolarization activated cyclic nucleotide-gated potassium channel 4	10021	15	n/a	n/a	3.82e-01	1.486
279969719	ENSG00000242846	0	RP1-215K18.1	RP1-215K18.1	0	X	n/a	n/a	3.82e-01	1.007
280103189	ENSG00000257252	0	RP11-486A14.2	RP11-486A14.2	0	12	n/a	n/a	3.82e-01	1.030
1097861	ENSG00000163072	77692	NOSTRIN	nitric oxide synthase trafficker	115677	2	n/a	n/a	3.82e-01	1.100
1088579	ENSG00000086696	3274	HSD17B2	hydroxysteroid (17-beta) dehydrogenase 2	3294	16	n/a	n/a	3.82e-01	1.007
1094291	ENSG00000136930	5663	PSMB7	proteasome (prosome, macropain) subunit, beta type, 7	5695	9	n/a	n/a	3.82e-01	1.225
279792102	ENSG00000225803	0	MRPS11P1	mitochondrial ribosomal protein S11 pseudogene 1	0	20	n/a	n/a	3.82e-01	1.132
280078445	ENSG00000254965	0	RP11-113K21.2	RP11-113K21.2	0	11	n/a	n/a	3.82e-01	1.007
279800819	ENSG00000226567	94556	AC018495.2	AC018495.2	285370	3	n/a	n/a	3.82e-01	1.051
1097811	ENSG00000162892	10851	IL24	interleukin 24	11009	1	n/a	n/a	3.82e-01	1.039
1091014	ENSG00000112852	35416	PCDHB2	protocadherin beta 2	56133	5	n/a	n/a	3.82e-01	1.182
1096426	ENSG00000152127	4224	MGAT5	mannosyl (alpha-1,6-)-glycoprotein beta-1,6-N-acetyl-glucosaminyltransferase	4249	2	n/a	n/a	3.82e-01	1.237
1094615	ENSG00000138629	59183	UBL7	ubiquitin-like 7 (bone marrow stromal cell-derived)	84993	15	n/a	n/a	3.82e-01	1.302
280080751	ENSG00000255087	0	RP11-168K9.2	Uncharacterized protein	0	11	n/a	n/a	3.82e-01	1.007
280095524	ENSG00000256399	0	RP11-274J7.3	RP11-274J7.3	0	12	n/a	n/a	3.82e-01	1.007
280056738	ENSG00000253434	0	RP11-1101K5.1	RP11-1101K5.1	0	8	n/a	n/a	3.82e-01	1.007
1107349	ENSG00000228224	58172	NACAP1	nascent-polypeptide-associated complex alpha polypeptide pseudogene 1	83955	8	n/a	n/a	3.82e-01	1.205
280092811	ENSG00000256066	0	AC013269.1	AC013269.1	0	2	n/a	n/a	3.82e-01	1.126
279921900	ENSG00000237426	0	ZIK1P1	zinc finger protein interacting with K protein 1 homolog (mouse) pseudogene 1	0	X	n/a	n/a	3.82e-01	1.007
279981724	ENSG00000244063	0	AC024704.2	AC024704.2	0	2	n/a	n/a	3.82e-01	1.051
1104452	ENSG00000197956	6244	S100A6	S100 calcium binding protein A6	6277	1	n/a	n/a	3.82e-01	1.508
280123514	ENSG00000258895	0	CTD-2643K12.1	CTD-2643K12.1	0	15	n/a	n/a	3.82e-01	1.205
1099633	ENSG00000169777	30321	TAS2R1	taste receptor, type 2, member 1	50834	5	n/a	n/a	3.82e-01	1.007
1092344	ENSG00000123989	55389	CHPF	chondroitin polymerizing factor	79586	2	n/a	n/a	3.82e-01	1.513
280100376	ENSG00000256981	0	TAS2R18	taste receptor, type 2, member 18 pseudogene	0	12	n/a	n/a	3.82e-01	1.008
1090024	ENSG00000105568	5486	PPP2R1A	protein phosphatase 2, regulatory subunit A, alpha	5518	19	n/a	n/a	3.82e-01	1.283
279889801	ENSG00000234504	0	RP11-285G1.2	RP11-285G1.2	0	10	n/a	n/a	3.82e-01	1.008
279774856	ENSG00000224304	0	RP11-84P7.3	RP11-84P7.3	0	9	n/a	n/a	3.82e-01	1.008
1087738	ENSG00000063660	2800	GPC1	glypican 1	2817	2	n/a	n/a	3.82e-01	1.559
279966123	ENSG00000242436	0	AC008474.2	AC008474.2	0	19	n/a	n/a	3.82e-01	1.008
279826255	ENSG00000228838	0	RP4-784A16.2	RP4-784A16.2	0	1	n/a	n/a	3.82e-01	1.283
279484224	ENSG00000177820	0	AC004917.1	AC004917.1	0	7	n/a	n/a	3.82e-01	1.170
279766495	ENSG00000223646	0	AC002463.3	AC002463.3	0	7	n/a	n/a	3.82e-01	1.008
279848720	ENSG00000230869	0	CTGLF10P	centaurin, gamma-like family, member 10 pseudogene	0	10	n/a	n/a	3.82e-01	1.045
1092669	ENSG00000125945	56589	ZNF436	zinc finger protein 436	80818	1	n/a	n/a	3.82e-01	1.194
279768976	ENSG00000223838	0	AC007091.1	AC007091.1	0	7	n/a	n/a	3.82e-01	1.008
1093153	ENSG00000130303	680	BST2	bone marrow stromal cell antigen 2	684	19	n/a	n/a	3.82e-01	1.363
1091040	ENSG00000113140	6638	SPARC	secreted protein, acidic, cysteine-rich (osteonectin)	6678	5	n/a	n/a	3.82e-01	1.353
1093114	ENSG00000130038	58961	EFCAB4B	EF-hand calcium binding domain 4B	84766	12	n/a	n/a	3.82e-01	1.035
280057484	ENSG00000253496	0	RP11-13N12.1	RP11-13N12.1	0	8	n/a	n/a	3.82e-01	1.008
279976506	ENSG00000243572	0	RP11-889D3.2	RP11-889D3.2	0	3	n/a	n/a	3.82e-01	1.008
279824897	ENSG00000228718	0	RP11-145H9.3	RP11-145H9.3	0	6	n/a	n/a	3.82e-01	1.008
279980451	ENSG00000243944	0	RP11-167H9.4	RP11-167H9.4	0	3	n/a	n/a	3.82e-01	1.008
279160133	ENSG00000145835	0	CDKN2AIPNLP2	CDKN2A interacting protein N-terminal like pseudogene 2	0	2	n/a	n/a	3.82e-01	1.115
1101736	ENSG00000180433	79282	OR6K6	olfactory receptor, family 6, subfamily K, member 6	128371	1	n/a	n/a	3.82e-01	1.008
280026293	ENSG00000250439	1016286	RP11-271E2.1	RP11-271E2.1	100132526	3	n/a	n/a	3.82e-01	1.035
1101444	ENSG00000178691	23267	SUZ12	suppressor of zeste 12 homolog (Drosophila)	23512	17	n/a	n/a	3.82e-01	1.123
1103070	ENSG00000186350	6223	RXRA	retinoid X receptor, alpha	6256	9	n/a	n/a	3.82e-01	1.177
1091664	ENSG00000117899	22939	MESDC2	mesoderm development candidate 2	23184	15	n/a	n/a	3.82e-01	1.124
1098887	ENSG00000166788	76644	SAAL1	serum amyloid A-like 1	113174	11	n/a	n/a	3.82e-01	1.127
1087131	ENSG00000010539	7708	ZNF200	zinc finger protein 200	7752	16	n/a	n/a	3.82e-01	1.055
1100332	ENSG00000172732	55999	MUS81	MUS81 endonuclease homolog (S. cerevisiae)	80198	11	n/a	n/a	3.82e-01	1.218
1101036	ENSG00000176422	93935	SPRYD4	SPRY domain containing 4	283377	12	n/a	n/a	3.82e-01	1.282
279895973	ENSG00000235023	0	AP001626.2	AP001626.2	0	21	n/a	n/a	3.82e-01	1.050
279812529	ENSG00000227599	0	RP4-753D4.2	RP4-753D4.2	0	20	n/a	n/a	3.82e-01	1.008
1099993	ENSG00000171303	3752	KCNK3	potassium channel, subfamily K, member 3	3777	2	n/a	n/a	3.82e-01	1.171
1102622	ENSG00000184584	109790	TMEM173	transmembrane protein 173	340061	5	n/a	n/a	3.83e-01	1.506
1092468	ENSG00000124614	6171	RPS10	ribosomal protein S10	6204	6	n/a	n/a	3.83e-01	1.246
1096618	ENSG00000153802	9271	TMPRSS11D	transmembrane protease, serine 11D	9407	4	n/a	n/a	3.83e-01	1.003
280029316	ENSG00000250694	0	CTD-2074D8.1	CTD-2074D8.1	0	5	n/a	n/a	3.83e-01	1.008
1099088	ENSG00000167595	80682	C19orf55	chromosome 19 open reading frame 55	148137	19	n/a	n/a	3.83e-01	1.139
279865728	ENSG00000232388	123148	RP11-379J5.2	RP11-379J5.2	388789	20	n/a	n/a	3.83e-01	1.202
1108181	ENSG00000233536	0	RP11-867G2.5	RP11-867G2.5	0	11	n/a	n/a	3.83e-01	1.024
1100377	ENSG00000172936	4589	MYD88	myeloid differentiation primary response gene (88)	4615	3	n/a	n/a	3.83e-01	1.253
1089303	ENSG00000100991	25882	TRPC4AP	transient receptor potential cation channel, subfamily C, member 4 associated protein	26133	20	n/a	n/a	3.83e-01	1.123
1109074	ENSG00000243251	92441	PGBD3	piggyBac transposable element derived 3	267004	10	n/a	n/a	3.83e-01	1.193
1097994	ENSG00000163530	81018	DPPA2	developmental pluripotency associated 2	151871	3	n/a	n/a	3.83e-01	1.008
279861513	ENSG00000231999	125274	RP5-1007M22.2	RP5-1007M22.2	400761	1	n/a	n/a	3.83e-01	1.137
1098613	ENSG00000165685	78812	C12orf59	chromosome 12 open reading frame 59	120939	12	n/a	n/a	3.83e-01	1.030
1100435	ENSG00000173226	9513	IQCB1	IQ motif containing B1	9657	3	n/a	n/a	3.83e-01	1.137
1094595	ENSG00000138463	59115	DIRC2	disrupted in renal carcinoma 2	84925	3	n/a	n/a	3.83e-01	1.206
280127970	ENSG00000259156	0	RP11-492D6.1	RP11-492D6.1	0	15	n/a	n/a	3.83e-01	1.008
280131130	ENSG00000259336	0	RP11-323I15.5	RP11-323I15.5	0	15	n/a	n/a	3.83e-01	1.008
1102383	ENSG00000183629	94075	GOLGA8G	golgin A8 family, member G	283768	15	n/a	n/a	3.83e-01	1.008
1096062	ENSG00000148803	93807	C10orf125	chromosome 10 open reading frame 125	282969	10	n/a	n/a	3.83e-01	1.158
279917926	ENSG00000237087	0	AC068134.6	AC068134.6	0	2	n/a	n/a	3.83e-01	1.008
279746227	ENSG00000217314	0	UQCRFS1P3	ubiquinol-cytochrome c reductase, Rieske iron-sulfur polypeptide 1 pseudogene 3	0	6	n/a	n/a	3.83e-01	1.008
279985989	ENSG00000244503	0	RP11-278L15.6	RP11-278L15.6	0	3	n/a	n/a	3.83e-01	1.008
280040661	ENSG00000251574	0	RP11-6N13.1	RP11-6N13.1	0	5	n/a	n/a	3.83e-01	1.010
1094938	ENSG00000140740	7342	UQCRC2	ubiquinol-cytochrome c reductase core protein II	7385	16	n/a	n/a	3.83e-01	1.158
279909202	ENSG00000236289	0	AC130710.1	AC130710.1	0	2	n/a	n/a	3.83e-01	1.008
279843530	ENSG00000230417	1016481	RP11-90J7.3	RP11-90J7.3	100132987	10	n/a	n/a	3.83e-01	1.055
279952744	ENSG00000240954	0	AE000659.23	AE000659.23	0	14	n/a	n/a	3.83e-01	1.065
279862132	ENSG00000232044	0	AC073479.1	AC073479.1	0	2	n/a	n/a	3.83e-01	1.744
279802981	ENSG00000226766	0	FABP7P1	fatty acid binding protein 7, brain pseudogene 1	0	1	n/a	n/a	3.83e-01	1.064
1090952	ENSG00000112357	5159	PEX7	peroxisomal biogenesis factor 7	5191	6	n/a	n/a	3.83e-01	1.200
279767374	ENSG00000223725	0	AC007879.5	AC007879.5	0	2	n/a	n/a	3.83e-01	1.008
1095697	ENSG00000145911	22893	N4BP3	NEDD4 binding protein 3	23138	5	n/a	n/a	3.83e-01	1.395
1089990	ENSG00000105404	10420	RABAC1	Rab acceptor 1 (prenylated)	10567	19	n/a	n/a	3.83e-01	1.355
1090822	ENSG00000111669	7124	TPI1	triosephosphate isomerase 1	7167	12	n/a	n/a	3.83e-01	1.300
1089761	ENSG00000104131	8600	EIF3J	eukaryotic translation initiation factor 3, subunit J	8669	15	n/a	n/a	3.83e-01	1.092
280023279	ENSG00000250220	0	RP11-692D12.1	RP11-692D12.1	0	4	n/a	n/a	3.83e-01	1.118
279992803	ENSG00000246334	0	RP11-1334A24.4	RP11-1334A24.4	0	5	n/a	n/a	3.83e-01	1.046
1099095	ENSG00000167614	36622	TTYH1	tweety homolog 1 (Drosophila)	57348	19	n/a	n/a	3.83e-01	1.253
279718442	ENSG00000213046	0	EEF1A1P32	eukaryotic translation elongation factor 1 alpha 1 pseudogene 32	0	1	n/a	n/a	3.83e-01	1.008
1090321	ENSG00000107618	5917	RBP3	retinol binding protein 3, interstitial	5949	10	n/a	n/a	3.83e-01	1.015
1089285	ENSG00000100902	5655	PSMA6	proteasome (prosome, macropain) subunit, alpha type, 6	5687	14	n/a	n/a	3.83e-01	1.203
1104991	ENSG00000204010	133217	IFIT1B	interferon-induced protein with tetratricopeptide repeats 1B	439996	10	n/a	n/a	3.83e-01	1.015
1089555	ENSG00000102393	2701	GLA	galactosidase, alpha	2717	X	n/a	n/a	3.83e-01	1.249
1104429	ENSG00000197901	9221	SLC22A6	solute carrier family 22 (organic anion transporter), member 6	9356	11	n/a	n/a	3.83e-01	1.342
279746885	ENSG00000217801	0	RP11-465B22.3	RP11-465B22.3	0	1	n/a	n/a	3.83e-01	1.188
279620690	ENSG00000197308	124908	RP11-379F12.7	RP11-379F12.7	399717	10	n/a	n/a	3.83e-01	1.080
1091893	ENSG00000119979	126720	FAM45A	family with sequence similarity 45, member A	404636	10	n/a	n/a	3.83e-01	1.103
279805691	ENSG00000226970	0	RP11-82H13.2	RP11-82H13.2	0	1	n/a	n/a	3.83e-01	1.322
1090781	ENSG00000111335	4908	OAS2	2'-5'-oligoadenylate synthetase 2, 69/71kDa	4939	12	n/a	n/a	3.83e-01	1.404
280002559	ENSG00000248506	0	RP11-93I21.2	RP11-93I21.2	0	4	n/a	n/a	3.83e-01	1.008
1095732	ENSG00000146109	29512	ABT1	activator of basal transcription 1	29777	6	n/a	n/a	3.83e-01	1.229
1100614	ENSG00000174165	90189	ZDHHC24	zinc finger, DHHC-type containing 24	254359	11	n/a	n/a	3.83e-01	1.191
279848311	ENSG00000230835	0	AP001187.11	AP001187.11	0	11	n/a	n/a	3.83e-01	1.008
280082685	ENSG00000255189	0	RP11-142C4.2	RP11-142C4.2	0	11	n/a	n/a	3.83e-01	1.008
279745659	ENSG00000217019	0	RP11-721G11.1	RP11-721G11.1	0	6	n/a	n/a	3.83e-01	1.008
279864179	ENSG00000232233	0	RP11-573D15.2	RP11-573D15.2	0	3	n/a	n/a	3.83e-01	1.019
1095145	ENSG00000142227	1999	EMP3	epithelial membrane protein 3	2014	19	n/a	n/a	3.83e-01	1.521
1104770	ENSG00000198843	31194	RP11-392O18.1	Selenoprotein T	51714	3	n/a	n/a	3.83e-01	1.254
1100218	ENSG00000172239	10458	PAIP1	poly(A) binding protein interacting protein 1	10605	5	n/a	n/a	3.83e-01	1.111
1105961	ENSG00000213995	35028	CARKD	carbohydrate kinase domain containing	55739	13	n/a	n/a	3.83e-01	1.069
1092765	ENSG00000126804	22646	ZBTB1	zinc finger and BTB domain containing 1	22890	14	n/a	n/a	3.83e-01	1.112
280005915	ENSG00000248757	0	CTD-2193G5.1	CTD-2193G5.1	0	5	n/a	n/a	3.83e-01	1.023
1087416	ENSG00000038210	34589	PI4K2B	phosphatidylinositol 4-kinase type 2 beta	55300	4	n/a	n/a	3.83e-01	1.108
1099033	ENSG00000167346	35827	MMP26	matrix metallopeptidase 26	56547	11	n/a	n/a	3.83e-01	1.008
1097029	ENSG00000157322	110371	CLEC18A	C-type lectin domain family 18, member A	348174	16	n/a	n/a	3.83e-01	1.270
1096065	ENSG00000148826	58705	NKX6-2	NK6 homeobox 2	84504	10	n/a	n/a	3.83e-01	1.348
1108244	ENSG00000233937	0	CTC-338M12.4	CTC-338M12.4	0	5	n/a	n/a	3.83e-01	1.209
1106520	ENSG00000221866	60065	PLXNA4	plexin A4	91584	7	n/a	n/a	3.83e-01	1.269
1096695	ENSG00000154319	57890	FAM167A	family with sequence similarity 167, member A	83648	8	n/a	n/a	3.83e-01	1.363
279993414	ENSG00000246581	0	AC005753.1	AC005753.1	0	5	n/a	n/a	3.83e-01	1.247
1098827	ENSG00000166482	4214	MFAP4	microfibrillar-associated protein 4	4239	17	n/a	n/a	3.83e-01	1.585
1092660	ENSG00000125898	57784	FAM110A	family with sequence similarity 110, member A	83541	20	n/a	n/a	3.83e-01	1.537
1097058	ENSG00000157551	3747	KCNJ15	potassium inwardly-rectifying channel, subfamily J, member 15	3772	21	n/a	n/a	3.83e-01	1.012
1095656	ENSG00000145692	632	BHMT	betaine--homocysteine S-methyltransferase	635	5	n/a	n/a	3.83e-01	1.034
1099766	ENSG00000170369	1459	CST2	cystatin SA	1470	20	n/a	n/a	3.83e-01	1.008
1087868	ENSG00000067064	3402	IDI1	isopentenyl-diphosphate delta isomerase 1	3422	10	n/a	n/a	3.83e-01	1.275
1088231	ENSG00000076770	35085	MBNL3	muscleblind-like 3 (Drosophila)	55796	X	n/a	n/a	3.83e-01	1.055
1091441	ENSG00000116183	38107	PAPPA2	pappalysin 2	60676	1	n/a	n/a	3.83e-01	1.437
1100392	ENSG00000172995	10619	ARPP21	cAMP-regulated phosphoprotein, 21kDa	10777	3	n/a	n/a	3.83e-01	1.306
279860588	ENSG00000231918	0	AC007682.1	AC007682.1	0	2	n/a	n/a	3.83e-01	1.015
279670504	ENSG00000203652	0	AC099048.1	AC099048.1	0	3	n/a	n/a	3.83e-01	1.008
1095554	ENSG00000144824	59846	PHLDB2	pleckstrin homology-like domain, family B, member 2	90102	3	n/a	n/a	3.83e-01	1.072
1091589	ENSG00000117289	10481	TXNIP	thioredoxin interacting protein	10628	1	n/a	n/a	3.83e-01	1.560
280114534	ENSG00000258375	0	RP11-617J18.1	RP11-617J18.1	0	12	n/a	n/a	3.83e-01	1.008
280131106	ENSG00000259334	0	C14orf165	chromosome 14 open reading frame 165	0	14	n/a	n/a	3.83e-01	1.008
280114620	ENSG00000258383	0	CTD-2200A16.1	CTD-2200A16.1	0	14	n/a	n/a	3.83e-01	1.008
1101323	ENSG00000177954	6199	RPS27	ribosomal protein S27	6232	1	n/a	n/a	3.83e-01	1.224
1087802	ENSG00000065457	23290	ADAT1	adenosine deaminase, tRNA-specific 1	23536	16	n/a	n/a	3.83e-01	1.198
1089538	ENSG00000102271	35347	KLHL4	kelch-like 4 (Drosophila)	56062	X	n/a	n/a	3.83e-01	1.303
1094327	ENSG00000137101	966	CD72	CD72 molecule	971	9	n/a	n/a	3.83e-01	1.310
280093445	ENSG00000256149	0	RP11-357K6.3	RP11-357K6.3	0	12	n/a	n/a	3.83e-01	1.008
280027574	ENSG00000250559	0	RP11-397D12.6	RP11-397D12.6	0	9	n/a	n/a	3.83e-01	1.309
279844776	ENSG00000230515	0	AC092580.3	AC092580.3	0	2	n/a	n/a	3.83e-01	1.090
279786873	ENSG00000225361	0	RP11-426A6.7	RP11-426A6.7	0	9	n/a	n/a	3.83e-01	1.062
279883835	ENSG00000233962	0	RP11-368M16.8	RP11-368M16.8	0	7	n/a	n/a	3.83e-01	1.008
1097541	ENSG00000161265	83495	U2AF1L4	U2 small nuclear RNA auxiliary factor 1-like 4	199746	19	n/a	n/a	3.83e-01	1.191
279968773	ENSG00000242729	0	RP11-124G5.1	RP11-124G5.1	0	11	n/a	n/a	3.84e-01	1.008
280099245	ENSG00000256870	0	SLC5A8	solute carrier family 5 (iodide transporter), member 8	0	12	n/a	n/a	3.84e-01	1.032
1088006	ENSG00000070785	8812	EIF2B3	eukaryotic translation initiation factor 2B, subunit 3 gamma, 58kDa	8891	1	n/a	n/a	3.84e-01	1.135
1095440	ENSG00000144031	55800	ANKRD53	ankyrin repeat domain 53	79998	2	n/a	n/a	3.84e-01	1.074
280074433	ENSG00000254686	0	RP1-276E15.1	RP1-276E15.1	0	11	n/a	n/a	3.84e-01	1.008
280035234	ENSG00000251171	0	RP11-327O17.2	RP11-327O17.2	0	4	n/a	n/a	3.84e-01	1.008
1099722	ENSG00000170180	2976	GYPA	glycophorin A (MNS blood group)	2993	4	n/a	n/a	3.84e-01	1.016
279658827	ENSG00000199804	0	5S_rRNA	5S ribosomal RNA	0	14	n/a	n/a	3.84e-01	1.008
279660885	ENSG00000200403	0	U6	U6 spliceosomal RNA	0	1	n/a	n/a	3.84e-01	1.096
279658106	ENSG00000199580	0	Y_RNA	Y RNA	0	15	n/a	n/a	3.84e-01	1.008
279773098	ENSG00000224165	181568	DNAJC27-AS1	DNAJC27 antisense RNA 1 (non-protein coding)	729723	2	n/a	n/a	3.84e-01	1.146
1095858	ENSG00000147145	2829	LPAR4	lysophosphatidic acid receptor 4	2846	X	n/a	n/a	3.84e-01	1.097
1087810	ENSG00000065600	34537	TMEM206	transmembrane protein 206	55248	1	n/a	n/a	3.84e-01	1.125
279746312	ENSG00000217385	0	PSMC1P11	proteasome (prosome, macropain) 26S subunit, ATPase, 1 pseudogene 11	0	6	n/a	n/a	3.84e-01	1.008
279884486	ENSG00000234018	0	AL121578.2	AL121578.2	0	X	n/a	n/a	3.84e-01	1.035
1092077	ENSG00000121552	1464	CSTA	cystatin A (stefin A)	1475	3	n/a	n/a	3.84e-01	1.029
279746291	ENSG00000217372	0	RP3-468K3.1	RP3-468K3.1	0	6	n/a	n/a	3.84e-01	1.008
1093620	ENSG00000133101	8821	CCNA1	cyclin A1	8900	13	n/a	n/a	3.84e-01	1.479
1092167	ENSG00000122420	5705	PTGFR	prostaglandin F receptor (FP)	5737	1	n/a	n/a	3.84e-01	1.188
1093014	ENSG00000129128	38019	SPCS3	signal peptidase complex subunit 3 homolog (S. cerevisiae)	60559	4	n/a	n/a	3.84e-01	1.340
1094133	ENSG00000136143	8726	SUCLA2	succinate-CoA ligase, ADP-forming, beta subunit	8803	13	n/a	n/a	3.84e-01	1.227
1098187	ENSG00000164081	30849	TEX264	testis expressed 264	51368	3	n/a	n/a	3.84e-01	1.233
279857549	ENSG00000231668	0	AC144536.4	AC144536.4	0	3	n/a	n/a	3.84e-01	1.141
1093704	ENSG00000133805	269	AMPD3	adenosine monophosphate deaminase 3	272	11	n/a	n/a	3.84e-01	1.252
1100769	ENSG00000175018	122678	C10orf122	chromosome 10 open reading frame 122	387718	10	n/a	n/a	3.84e-01	1.008
1099069	ENSG00000167526	6105	RPL13	ribosomal protein L13	6137	16	n/a	n/a	3.84e-01	1.277
279789562	ENSG00000225588	0	AC096669.1	AC096669.1	0	2	n/a	n/a	3.84e-01	1.008
1097828	ENSG00000162959	30554	MEMO1	mediator of cell motility 1	51072	2	n/a	n/a	3.84e-01	1.130
1094074	ENSG00000135862	3890	LAMC1	laminin, gamma 1 (formerly LAMB2)	3915	1	n/a	n/a	3.84e-01	1.386
279860984	ENSG00000231952	0	AC018648.5	AC018648.5	0	7	n/a	n/a	3.84e-01	1.033
1096430	ENSG00000152147	55636	GEMIN6	gem (nuclear organelle) associated protein 6	79833	2	n/a	n/a	3.84e-01	1.201
1098412	ENSG00000164871	10260	SPAG11B	sperm associated antigen 11B	10407	8	n/a	n/a	3.84e-01	1.008
1092204	ENSG00000122696	60129	MCART1	mitochondrial carrier triple repeat 1	92014	9	n/a	n/a	3.84e-01	1.097
1092708	ENSG00000126249	58516	PDCD2L	programmed cell death 2-like	84306	19	n/a	n/a	3.84e-01	1.092
279913301	ENSG00000236679	0	RP4-669L17.1	RP4-669L17.1	0	1	n/a	n/a	3.84e-01	1.008
1096102	ENSG00000149182	58574	ARFGAP2	ADP-ribosylation factor GTPase activating protein 2	84364	11	n/a	n/a	3.84e-01	1.112
279767987	ENSG00000223764	0	RP11-54O7.3	RP11-54O7.3	0	1	n/a	n/a	3.84e-01	1.147
280015383	ENSG00000249618	0	RP11-422J15.1	RP11-422J15.1	0	4	n/a	n/a	3.84e-01	1.008
279771404	ENSG00000224066	0	RP4-622L5.7	RP4-622L5.7	0	1	n/a	n/a	3.84e-01	1.296
1091703	ENSG00000118363	9645	SPCS2	signal peptidase complex subunit 2 homolog (S. cerevisiae)	9789	11	n/a	n/a	3.84e-01	1.159
1091120	ENSG00000113734	658	BNIP1	BCL2/adenovirus E1B 19kDa interacting protein 1	662	5	n/a	n/a	3.84e-01	1.203
279787346	ENSG00000225413	0	AP000345.4	AP000345.4	0	22	n/a	n/a	3.84e-01	1.008
279912600	ENSG00000236609	34042	AC073343.8	AC073343.8	54753	7	n/a	n/a	3.84e-01	1.219
1097803	ENSG00000162877	80736	PM20D1	peptidase M20 domain containing 1	148811	1	n/a	n/a	3.84e-01	1.035
1090685	ENSG00000110583	55632	NAA40	N(alpha)-acetyltransferase 40, NatD catalytic subunit, homolog (S. cerevisiae)	79829	11	n/a	n/a	3.84e-01	1.316
1105013	ENSG00000204113	0	BMP2KL	BMP2 inducible kinase-like	0	X	n/a	n/a	3.84e-01	1.008
1094719	ENSG00000139239	0	RPL14P1	ribosomal protein L14 pseudogene 1	0	12	n/a	n/a	3.84e-01	1.170
279720569	ENSG00000213280	0	RP11-212P7.1	RP11-212P7.1	0	7	n/a	n/a	3.84e-01	1.422
1092160	ENSG00000122375	60867	OPN4	opsin 4	94233	10	n/a	n/a	3.84e-01	1.020
280106387	ENSG00000257540	0	RP11-259K21.3	RP11-259K21.3	0	12	n/a	n/a	3.84e-01	1.226
280076033	ENSG00000254791	0	FAR1-IT1	FAR1 intronic transcript 1 (non-protein coding)	0	11	n/a	n/a	3.84e-01	1.083
280044538	ENSG00000252015	0	U6	U6 spliceosomal RNA	0	2	n/a	n/a	3.84e-01	1.008
1092327	ENSG00000123728	37097	RAP2C	RAP2C, member of RAS oncogene family	57826	X	n/a	n/a	3.84e-01	1.198
1099834	ENSG00000170629	110424	DPY19L2P2	dpy-19-like 2 pseudogene 2 (C. elegans)	349152	7	n/a	n/a	3.84e-01	1.198
280027726	ENSG00000250571	2721	GLI4	GLI family zinc finger 4	2738	8	n/a	n/a	3.84e-01	1.161
1101797	ENSG00000180812	0	RP11-517P14.6	RP11-517P14.6	0	10	n/a	n/a	3.84e-01	1.177
279757094	ENSG00000221930	0	FAM45B	family with sequence similarity 45, member B (pseudogene)	0	X	n/a	n/a	3.84e-01	1.382
280056661	ENSG00000253428	0	CTB-43E15.2	CTB-43E15.2	0	5	n/a	n/a	3.84e-01	1.014
1093784	ENSG00000134285	30784	FKBP11	FK506 binding protein 11, 19 kDa	51303	12	n/a	n/a	3.84e-01	1.158
1093604	ENSG00000132975	2818	GPR12	G protein-coupled receptor 12	2835	13	n/a	n/a	3.84e-01	1.432
279987524	ENSG00000244668	0	RP11-103G8.1	RP11-103G8.1	0	3	n/a	n/a	3.84e-01	1.110
1108078	ENSG00000232850	0	AL590708.2	AL590708.2	0	9	n/a	n/a	3.84e-01	1.076
280057803	ENSG00000253521	60320	HPYR1	Helicobacter pylori responsive 1 (non-protein coding)	93668	8	n/a	n/a	3.84e-01	1.008
1094358	ENSG00000137266	40456	SLC22A23	solute carrier family 22, member 23	63027	6	n/a	n/a	3.84e-01	1.387
1102832	ENSG00000185420	41329	SMYD3	SET and MYND domain containing 3	64754	1	n/a	n/a	3.84e-01	1.155
280111561	ENSG00000258077	0	RP11-114H23.1	RP11-114H23.1	0	12	n/a	n/a	3.84e-01	1.014
1104717	ENSG00000198746	40549	GPATCH3	G patch domain containing 3	63906	1	n/a	n/a	3.84e-01	1.121
1093862	ENSG00000134758	30925	RNF138	ring finger protein 138	51444	18	n/a	n/a	3.84e-01	1.168
280025758	ENSG00000250409	0	CTB-3M24.3	CTB-3M24.3	0	5	n/a	n/a	3.84e-01	1.080
279960578	ENSG00000241865	0	RP11-323N12.1	RP11-323N12.1	0	17	n/a	n/a	3.84e-01	1.121
1091053	ENSG00000113249	26508	HAVCR1	hepatitis A virus cellular receptor 1	26762	5	n/a	n/a	3.84e-01	1.006
1102675	ENSG00000184831	54974	APOO	apolipoprotein O	79135	X	n/a	n/a	3.84e-01	1.247
279821226	ENSG00000228394	0	BX248409.1	BX248409.1	0	1	n/a	n/a	3.84e-01	1.008
280110565	ENSG00000257957	0	RP11-102C24.1	RP11-102C24.1	0	14	n/a	n/a	3.84e-01	1.042
280075543	ENSG00000254758	0	AP000889.1	AP000889.1	0	11	n/a	n/a	3.84e-01	1.168
1093079	ENSG00000129667	55454	RHBDF2	rhomboid 5 homolog 2 (Drosophila)	79651	17	n/a	n/a	3.84e-01	1.096
279800572	ENSG00000226535	0	RP11-417L14.1	RP11-417L14.1	0	9	n/a	n/a	3.84e-01	1.222
1090058	ENSG00000105695	4074	MAG	myelin associated glycoprotein	4099	19	n/a	n/a	3.84e-01	1.436
1097979	ENSG00000163507	36923	KIAA1524	KIAA1524	57650	3	n/a	n/a	3.84e-01	1.084
1101225	ENSG00000177426	7008	TGIF1	TGFB-induced factor homeobox 1	7050	18	n/a	n/a	3.84e-01	1.126
280071156	ENSG00000254462	0	TMX2-CTNND1	TMX2-CTNND1 readthrough (non-protein coding)	0	11	n/a	n/a	3.84e-01	1.167
279733771	ENSG00000214815	0	AC008265.2	AC008265.2	0	7	n/a	n/a	3.84e-01	1.026
1105105	ENSG00000204361	78793	FAM55B	family with sequence similarity 55, member B	120406	11	n/a	n/a	3.84e-01	1.027
1094600	ENSG00000138496	57908	PARP9	poly (ADP-ribose) polymerase family, member 9	83666	3	n/a	n/a	3.84e-01	1.206
279788042	ENSG00000225475	0	RP11-377K22.2	RP11-377K22.2	0	1	n/a	n/a	3.84e-01	1.062
1107238	ENSG00000227500	76646	SCAMP4	secretory carrier membrane protein 4	113178	19	n/a	n/a	3.84e-01	1.118
1097769	ENSG00000162735	5792	PEX19	peroxisomal biogenesis factor 19	5824	1	n/a	n/a	3.84e-01	1.360
1089130	ENSG00000100294	27094	MCAT	malonyl CoA:ACP acyltransferase (mitochondrial)	27349	22	n/a	n/a	3.84e-01	1.340
279951288	ENSG00000240759	0	RP11-25I15.1	RP11-25I15.1	0	12	n/a	n/a	3.84e-01	1.072
279849578	ENSG00000230948	0	AP001331.1	AP001331.1	0	8	n/a	n/a	3.84e-01	1.013
280049102	ENSG00000252678	59641	RPPH1	ribonuclease P RNA component H1	85495	14	n/a	n/a	3.84e-01	1.797
280099053	ENSG00000256844	0	RP11-282K24.2	RP11-282K24.2	0	12	n/a	n/a	3.84e-01	1.206
1091625	ENSG00000117528	5793	ABCD3	ATP-binding cassette, sub-family D (ALD), member 3	5825	1	n/a	n/a	3.84e-01	1.148
1103685	ENSG00000188921	125654	PTPLAD2	protein tyrosine phosphatase-like A domain containing 2	401494	9	n/a	n/a	3.84e-01	1.064
1095146	ENSG00000142230	9910	SAE1	SUMO1 activating enzyme subunit 1	10055	19	n/a	n/a	3.84e-01	1.138
279723592	ENSG00000213641	0	RP11-132J14.1	RP11-132J14.1	0	14	n/a	n/a	3.84e-01	1.025
279978981	ENSG00000243777	0	RP11-864G5.1	RP11-864G5.1	0	11	n/a	n/a	3.84e-01	1.284
1105443	ENSG00000205328	126318	OR6C65	olfactory receptor, family 6, subfamily C, member 65	403282	12	n/a	n/a	3.84e-01	1.008
279852226	ENSG00000231194	0	FARP1-AS1	FARP1 antisense RNA 1 (non-protein coding)	0	13	n/a	n/a	3.84e-01	1.267
1100980	ENSG00000176153	2860	GPX2	glutathione peroxidase 2 (gastrointestinal)	2877	14	n/a	n/a	3.84e-01	1.124
1099779	ENSG00000170419	85823	VSTM2A	V-set and transmembrane domain containing 2A	222008	7	n/a	n/a	3.84e-01	1.718
1098959	ENSG00000167011	119597	C7orf52	chromosome 7 open reading frame 52	375607	7	n/a	n/a	3.84e-01	1.292
1093532	ENSG00000132612	26928	VPS4A	vacuolar protein sorting 4 homolog A (S. cerevisiae)	27183	16	n/a	n/a	3.84e-01	1.128
1100347	ENSG00000172782	94132	FADS6	fatty acid desaturase domain family, member 6	283985	17	n/a	n/a	3.84e-01	1.170
280089811	ENSG00000255749	0	RP11-134N1.3	RP11-134N1.3	0	12	n/a	n/a	3.84e-01	1.345
1089088	ENSG00000100156	23293	SLC16A8	solute carrier family 16, member 8 (monocarboxylic acid transporter 3)	23539	22	n/a	n/a	3.84e-01	1.148
1105193	ENSG00000204566	0	C10orf115	chromosome 10 open reading frame 115	0	10	n/a	n/a	3.84e-01	1.031
279882840	ENSG00000233875	0	RP11-61L14.6	RP11-61L14.6	0	1	n/a	n/a	3.84e-01	1.587
1100077	ENSG00000171617	8441	ENC1	ectodermal-neural cortex 1 (with BTB-like domain)	8507	5	n/a	n/a	3.84e-01	1.482
1091831	ENSG00000119655	10430	NPC2	Niemann-Pick disease, type C2	10577	14	n/a	n/a	3.84e-01	1.328
279800531	ENSG00000226532	0	RP5-1052M9.1	RP5-1052M9.1	0	X	n/a	n/a	3.84e-01	1.260
1098377	ENSG00000164733	1497	CTSB	cathepsin B	1508	8	n/a	n/a	3.84e-01	1.200
1089101	ENSG00000100216	36272	TOMM22	translocase of outer mitochondrial membrane 22 homolog (yeast)	56993	22	n/a	n/a	3.84e-01	1.300
1098672	ENSG00000165934	33275	CPSF2	cleavage and polyadenylation specific factor 2, 100kDa	53981	14	n/a	n/a	3.84e-01	1.223
279726360	ENSG00000213972	0	RP3-522P13.2	RP3-522P13.2	0	6	n/a	n/a	3.84e-01	1.025
279804952	ENSG00000226921	0	LINC00454	long intergenic non-protein coding RNA 454	0	13	n/a	n/a	3.84e-01	1.008
1087058	ENSG00000007923	35024	DNAJC11	DnaJ (Hsp40) homolog, subfamily C, member 11	55735	1	n/a	n/a	3.84e-01	1.051
279895697	ENSG00000234995	0	AC013429.5	AC013429.5	0	7	n/a	n/a	3.84e-01	1.011
279870190	ENSG00000232756	0	RP5-1185I7.1	RP5-1185I7.1	0	7	n/a	n/a	3.84e-01	1.006
279782463	ENSG00000224962	0	RP11-450H5.2	RP11-450H5.2	0	3	n/a	n/a	3.84e-01	1.268
1097117	ENSG00000158042	40518	MRPL17	mitochondrial ribosomal protein L17	63875	11	n/a	n/a	3.84e-01	1.198
1093619	ENSG00000133083	9077	DCLK1	doublecortin-like kinase 1	9201	13	n/a	n/a	3.84e-01	1.233
279875213	ENSG00000233211	0	GRPEL2P1	GrpE-like 2, mitochondrial (E. coli) pseudogene 1	0	13	n/a	n/a	3.84e-01	1.036
1102374	ENSG00000183605	78750	SFXN4	sideroflexin 4	119559	10	n/a	n/a	3.84e-01	1.243
1102736	ENSG00000185043	10372	CIB1	calcium and integrin binding 1 (calmyrin)	10519	15	n/a	n/a	3.84e-01	1.338
279801982	ENSG00000226676	0	RP11-589B3.6	RP11-589B3.6	0	10	n/a	n/a	3.84e-01	1.046
1096997	ENSG00000157045	78962	NTAN1	N-terminal asparagine amidase	123803	16	n/a	n/a	3.84e-01	1.330
280018899	ENSG00000249867	0	RP11-115J23.1	RP11-115J23.1	0	11	n/a	n/a	3.84e-01	1.008
1088229	ENSG00000076706	4137	MCAM	melanoma cell adhesion molecule	4162	11	n/a	n/a	3.84e-01	1.510
279797209	ENSG00000226243	0	RPL37AP1	ribosomal protein L37a pseudogene 1	0	20	n/a	n/a	3.84e-01	1.264
279761050	ENSG00000222750	0	U4	U4 spliceosomal RNA	0	16	n/a	n/a	3.84e-01	1.111
1099494	ENSG00000169181	80517	GSG1L	GSG1-like	146395	16	n/a	n/a	3.84e-01	2.066
280034048	ENSG00000251076	0	RP11-526F3.1	RP11-526F3.1	0	5	n/a	n/a	3.84e-01	1.009
279859573	ENSG00000231838	0	RP11-449H15.2	RP11-449H15.2	0	9	n/a	n/a	3.84e-01	1.009
280025465	ENSG00000250377	0	CTC-467M3.3	CTC-467M3.3	0	5	n/a	n/a	3.84e-01	1.426
279781269	ENSG00000224865	0	AC009518.5	AC009518.5	0	7	n/a	n/a	3.84e-01	1.009
1088049	ENSG00000072080	6654	SPP2	secreted phosphoprotein 2, 24kDa	6694	2	n/a	n/a	3.84e-01	1.009
280133345	ENSG00000259461	0	RP11-775C24.1	RP11-775C24.1	0	15	n/a	n/a	3.84e-01	1.210
1099373	ENSG00000168653	4699	NDUFS5	NADH dehydrogenase (ubiquinone) Fe-S protein 5, 15kDa (NADH-coenzyme Q reductase)	4725	1	n/a	n/a	3.85e-01	1.309
280033754	ENSG00000251054	0	CTD-2215E18.3	CTD-2215E18.3	0	5	n/a	n/a	3.85e-01	1.059
1098793	ENSG00000166363	80345	OR10A5	olfactory receptor, family 10, subfamily A, member 5	144124	11	n/a	n/a	3.85e-01	1.009
1090585	ENSG00000109684	77780	CLNK	cytokine-dependent hematopoietic cell linker	116449	4	n/a	n/a	3.85e-01	1.014
1092833	ENSG00000127511	23064	SIN3B	SIN3 homolog B, transcription regulator (yeast)	23309	19	n/a	n/a	3.85e-01	1.240
1093429	ENSG00000131966	35148	ACTR10	actin-related protein 10 homolog (S. cerevisiae)	55860	14	n/a	n/a	3.85e-01	1.189
1099703	ENSG00000170088	83665	TMEM192	transmembrane protein 192	201931	4	n/a	n/a	3.85e-01	1.197
279885981	ENSG00000234166	0	ARHGEF19-AS1	ARHGEF19 antisense RNA 1 (non-protein coding)	0	1	n/a	n/a	3.85e-01	1.171
279810166	ENSG00000227364	0	AC018685.2	AC018685.2	0	2	n/a	n/a	3.85e-01	1.009
280089787	ENSG00000255746	0	RP11-283I3.4	RP11-283I3.4	0	12	n/a	n/a	3.85e-01	1.016
280094469	ENSG00000256283	0	RP11-365O10.1	RP11-365O10.1	0	12	n/a	n/a	3.85e-01	1.285
1099960	ENSG00000171159	54934	C9orf16	chromosome 9 open reading frame 16	79095	9	n/a	n/a	3.85e-01	1.386
279770411	ENSG00000223974	0	RP11-561N12.4	RP11-561N12.4	0	7	n/a	n/a	3.85e-01	1.022
279739956	ENSG00000215414	0	PSMA6P1	proteasome (prosome, macropain) subunit, alpha type, 6 pseudogene 1	0	Y	n/a	n/a	3.85e-01	1.208
1107102	ENSG00000226593	0	AC004258.1	Uncharacterized membrane protein C19orf24	0	19	n/a	n/a	3.85e-01	1.225
1096017	ENSG00000148399	60212	WDR85	WD repeat domain 85	92715	9	n/a	n/a	3.85e-01	1.213
1102652	ENSG00000184716	165326	SERINC4	serine incorporator 4	619189	15	n/a	n/a	3.85e-01	1.067
1095768	ENSG00000146386	37341	C6orf115	chromosome 6 open reading frame 115	58527	6	n/a	n/a	3.85e-01	1.427
1095231	ENSG00000143006	40591	DMRTB1	DMRT-like family B with proline-rich C-terminal, 1	63948	1	n/a	n/a	3.85e-01	1.009
1092226	ENSG00000122870	55915	BICC1	bicaudal C homolog 1 (Drosophila)	80114	10	n/a	n/a	3.85e-01	1.088
279204677	ENSG00000151631	0	RP11-397P14.3	RP11-397P14.3	0	10	n/a	n/a	3.85e-01	1.060
1096976	ENSG00000156885	1330	COX6A2	cytochrome c oxidase subunit VIa polypeptide 2	1339	16	n/a	n/a	3.85e-01	1.274
1099813	ENSG00000170540	22959	ARL6IP1	ADP-ribosylation factor-like 6 interacting protein 1	23204	16	n/a	n/a	3.85e-01	1.223
279786821	ENSG00000225355	0	RP13-331H15.1	RP13-331H15.1	0	10	n/a	n/a	3.85e-01	1.209
279706103	ENSG00000207171	0	SNORA51	Small nucleolar RNA SNORA51	0	4	n/a	n/a	3.85e-01	1.009
280049858	ENSG00000252787	0	SNORD19B	Small nucleolar RNA SNORD19B	0	3	n/a	n/a	3.85e-01	1.142
279709512	ENSG00000207782	128052	MIR150	microRNA 150	406942	19	n/a	n/a	3.85e-01	1.009
1101466	ENSG00000178802	4325	MPI	mannose phosphate isomerase	4351	15	n/a	n/a	3.85e-01	1.389
1093185	ENSG00000130489	9853	SCO2	SCO cytochrome oxidase deficient homolog 2 (yeast)	9997	22	n/a	n/a	3.85e-01	1.103
1106065	ENSG00000214391	0	RP11-121L10.3	RP11-121L10.3	0	11	n/a	n/a	3.85e-01	1.659
279800923	ENSG00000226576	0	RP11-523O18.1	RP11-523O18.1	0	10	n/a	n/a	3.85e-01	1.071
279799346	ENSG00000226425	0	RP11-348J12.2	RP11-348J12.2	0	10	n/a	n/a	3.85e-01	1.009
1098710	ENSG00000166091	77749	CMTM5	CKLF-like MARVEL transmembrane domain containing 5	116173	14	n/a	n/a	3.85e-01	1.194
1097344	ENSG00000159884	83729	CCDC107	coiled-coil domain containing 107	203260	9	n/a	n/a	3.85e-01	1.173
280063053	ENSG00000253880	0	RP11-124B13.1	RP11-124B13.1	0	8	n/a	n/a	3.85e-01	1.053
1088879	ENSG00000093183	8994	SEC22C	SEC22 vesicle trafficking protein homolog C (S. cerevisiae)	9117	3	n/a	n/a	3.85e-01	1.179
1091581	ENSG00000117226	2619	GBP3	guanylate binding protein 3	2635	1	n/a	n/a	3.85e-01	1.101
1090325	ENSG00000107651	11036	SEC23IP	SEC23 interacting protein	11196	10	n/a	n/a	3.85e-01	1.122
1095637	ENSG00000145494	4700	NDUFS6	NADH dehydrogenase (ubiquinone) Fe-S protein 6, 13kDa (NADH-coenzyme Q reductase)	4726	5	n/a	n/a	3.85e-01	1.258
1107485	ENSG00000228991	0	RP11-318K12.1	RP11-318K12.1	0	9	n/a	n/a	3.85e-01	1.009
280035568	ENSG00000251191	1001350	C8orf75	chromosome 8 open reading frame 75	619351	8	n/a	n/a	3.85e-01	1.009
1090759	ENSG00000111241	2236	FGF6	fibroblast growth factor 6	2251	12	n/a	n/a	3.85e-01	1.009
1104136	ENSG00000197008	7653	ZNF138	zinc finger protein 138	7697	7	n/a	n/a	3.85e-01	1.123
279887139	ENSG00000234264	0	RP4-694A7.4	RP4-694A7.4	0	1	n/a	n/a	3.85e-01	1.009
279825976	ENSG00000228816	0	AK3P5	adenylate kinase 3 pseudogene 5	0	10	n/a	n/a	3.85e-01	1.049
1102545	ENSG00000184270	106018	HIST2H2AB	histone cluster 2, H2ab	317772	1	n/a	n/a	3.85e-01	1.037
279814296	ENSG00000227764	0	RP11-354K1.1	RP11-354K1.1	0	1	n/a	n/a	3.85e-01	1.009
280106881	ENSG00000257596	0	RP11-968A15.2	RP11-968A15.2	0	12	n/a	n/a	3.85e-01	1.122
1100535	ENSG00000173706	36766	HEG1	HEG homolog 1 (zebrafish)	57493	3	n/a	n/a	3.85e-01	1.313
1094272	ENSG00000136868	1308	SLC31A1	solute carrier family 31 (copper transporters), member 1	1317	9	n/a	n/a	3.85e-01	1.129
280134118	ENSG00000259505	0	RP11-74D7.1	RP11-74D7.1	0	15	n/a	n/a	3.85e-01	1.009
1093399	ENSG00000131748	10790	STARD3	StAR-related lipid transfer (START) domain containing 3	10948	17	n/a	n/a	3.85e-01	1.153
1103268	ENSG00000187185	122908	AC092118.1	Uncharacterized protein	388282	16	n/a	n/a	3.85e-01	1.009
1106309	ENSG00000215302	0	AC019322.2	AC019322.2	0	15	n/a	n/a	3.85e-01	1.018
1097055	ENSG00000157538	10165	DSCR3	Down syndrome critical region gene 3	10311	21	n/a	n/a	3.85e-01	1.076
1089824	ENSG00000104626	59917	ERI1	exoribonuclease 1	90459	8	n/a	n/a	3.85e-01	1.117
279723941	ENSG00000213673	0	RP11-436F9.2	RP11-436F9.2	0	7	n/a	n/a	3.85e-01	1.206
1087878	ENSG00000067221	9263	STOML1	stomatin (EPB72)-like 1	9399	15	n/a	n/a	3.85e-01	1.574
279912368	ENSG00000236570	0	AC105765.1	AC105765.1	0	3	n/a	n/a	3.85e-01	1.148
279778651	ENSG00000224616	0	RP11-305E17.6	RP11-305E17.6	0	1	n/a	n/a	3.85e-01	1.225
1087098	ENSG00000009335	9546	UBE3C	ubiquitin protein ligase E3C	9690	7	n/a	n/a	3.85e-01	1.146
279669866	ENSG00000203542	0	AL353671.1	AL353671.1	0	9	n/a	n/a	3.85e-01	1.026
279876407	ENSG00000233325	0	MIPEPP3	mitochondrial intermediate peptidase pseudogene 3	0	13	n/a	n/a	3.85e-01	1.127
279900456	ENSG00000235449	0	RP11-480I12.2	RP11-480I12.2	0	1	n/a	n/a	3.85e-01	1.290
1107641	ENSG00000230055	94178	CISD3	CDGSH iron sulfur domain 3	284106	17	n/a	n/a	3.85e-01	1.159
1104873	ENSG00000203606	0	AC004832.1	AC004832.1	0	22	n/a	n/a	3.85e-01	1.035
280012343	ENSG00000249345	0	RP11-575F12.1	RP11-575F12.1	0	12	n/a	n/a	3.85e-01	1.009
1094409	ENSG00000137561	7231	TTPA	tocopherol (alpha) transfer protein	7274	8	n/a	n/a	3.85e-01	1.111
1093892	ENSG00000134901	54910	KDELC1	KDEL (Lys-Asp-Glu-Leu) containing 1	79070	13	n/a	n/a	3.85e-01	1.231
279487922	ENSG00000178248	123178	AP000345.1	AP000345.1	388882	22	n/a	n/a	3.85e-01	1.020
1105986	ENSG00000214097	90303	C3orf43	chromosome 3 open reading frame 43	255798	3	n/a	n/a	3.85e-01	1.048
1099643	ENSG00000169840	85510	GSX1	GS homeobox 1	219409	13	n/a	n/a	3.85e-01	1.033
279968990	ENSG00000242759	0	RP11-280F2.2	RP11-280F2.2	0	3	n/a	n/a	3.85e-01	1.096
1090358	ENSG00000107897	60051	ACBD5	acyl-CoA binding domain containing 5	91452	10	n/a	n/a	3.85e-01	1.221
1088869	ENSG00000092969	7000	TGFB2	transforming growth factor, beta 2	7042	1	n/a	n/a	3.85e-01	1.209
1094836	ENSG00000140025	59856	EFCAB11	EF-hand calcium binding domain 11	90141	14	n/a	n/a	3.85e-01	1.105
279817243	ENSG00000228040	0	RP3-522D1.2	RP3-522D1.2	0	1	n/a	n/a	3.85e-01	1.072
1096302	ENSG00000151208	9106	DLG5	discs, large homolog 5 (Drosophila)	9231	10	n/a	n/a	3.85e-01	1.209
1089059	ENSG00000100075	6540	SLC25A1	solute carrier family 25 (mitochondrial carrier; citrate transporter), member 1	6576	22	n/a	n/a	3.85e-01	1.212
279745093	ENSG00000216723	0	RP11-446G24.4	RP11-446G24.4	0	6	n/a	n/a	3.85e-01	1.021
1089436	ENSG00000101574	41426	METTL4	methyltransferase like 4	64863	18	n/a	n/a	3.85e-01	1.175
1087204	ENSG00000013563	1762	DNASE1L1	deoxyribonuclease I-like 1	1774	X	n/a	n/a	3.85e-01	1.158
1099017	ENSG00000167264	34209	DUS2L	dihydrouridine synthase 2-like, SMM1 homolog (S. cerevisiae)	54920	16	n/a	n/a	3.85e-01	1.209
279854644	ENSG00000231402	0	WASF5P	WAS protein family, member 5, pseudogene	0	6	n/a	n/a	3.85e-01	1.009
1098853	ENSG00000166582	83613	CENPV	centromere protein V	201161	17	n/a	n/a	3.85e-01	1.342
279912066	ENSG00000236535	0	RC3H1-IT1	RC3H1 intronic transcript 1 (non-protein coding)	0	1	n/a	n/a	3.85e-01	1.013
1100849	ENSG00000175414	94618	ARL10	ADP-ribosylation factor-like 10	285598	5	n/a	n/a	3.85e-01	1.254
1087997	ENSG00000070718	10789	AP3M2	adaptor-related protein complex 3, mu 2 subunit	10947	8	n/a	n/a	3.85e-01	1.189
279724355	ENSG00000213724	0	RP11-51B10.4	RP11-51B10.4	0	10	n/a	n/a	3.85e-01	1.009
279890949	ENSG00000234606	0	RP11-464F9.19	RP11-464F9.19	0	10	n/a	n/a	3.85e-01	1.066
1087523	ENSG00000049130	4229	KITLG	KIT ligand	4254	12	n/a	n/a	3.85e-01	1.954
1092482	ENSG00000124731	33502	TREM1	triggering receptor expressed on myeloid cells 1	54210	6	n/a	n/a	3.85e-01	1.068
280080296	ENSG00000255054	0	RP1-317E23.6	RP1-317E23.6	0	1	n/a	n/a	3.85e-01	1.170
1103928	ENSG00000196400	0	BX255923.1	HDCMB45P	0	9	n/a	n/a	3.85e-01	1.009
279784556	ENSG00000225165	0	CTD-2538A21.1	CTD-2538A21.1	0	5	n/a	n/a	3.85e-01	1.146
279730508	ENSG00000214428	0	NPM1P10	nucleophosmin 1 (nucleolar phosphoprotein B23, numatrin) pseudogene 10	0	6	n/a	n/a	3.85e-01	1.009
280095120	ENSG00000256355	0	RP11-473M14.4	RP11-473M14.4	0	12	n/a	n/a	3.85e-01	1.009
1092130	ENSG00000122026	6112	RPL21	ribosomal protein L21	6144	13	n/a	n/a	3.85e-01	1.081
279784987	ENSG00000225200	0	AB019441.29	AB019441.29	0	14	n/a	n/a	3.85e-01	1.337
279990556	ENSG00000245602	0	AC073548.1	AC073548.1	0	19	n/a	n/a	3.85e-01	1.136
1088139	ENSG00000074527	37701	NTN4	netrin 4	59277	12	n/a	n/a	3.85e-01	1.467
1097898	ENSG00000163214	59991	DHX57	DEAH (Asp-Glu-Ala-Asp/His) box polypeptide 57	90957	2	n/a	n/a	3.85e-01	1.150
279737509	ENSG00000215160	0	OR7E91P	olfactory receptor, family 7, subfamily E, member 91 pseudogene	0	3	n/a	n/a	3.85e-01	1.009
1097089	ENSG00000157833	80935	FAM59B	family with sequence similarity 59, member B	150946	2	n/a	n/a	3.85e-01	1.472
280086628	ENSG00000255464	0	RP11-585F1.2	RP11-585F1.2	0	8	n/a	n/a	3.85e-01	1.032
1090214	ENSG00000106554	34216	CHCHD3	coiled-coil-helix-coiled-coil-helix domain containing 3	54927	7	n/a	n/a	3.85e-01	1.196
1095870	ENSG00000147224	5599	PRPS1	phosphoribosyl pyrophosphate synthetase 1	5631	X	n/a	n/a	3.85e-01	1.125
1088681	ENSG00000089009	6096	RPL6	ribosomal protein L6	6128	12	n/a	n/a	3.85e-01	1.196
1091292	ENSG00000115268	6176	RPS15	ribosomal protein S15	6209	19	n/a	n/a	3.85e-01	1.228
279621199	ENSG00000197332	0	ZNF833P	zinc finger protein 833, pseudogene	0	19	n/a	n/a	3.85e-01	1.057
1090043	ENSG00000105650	171441	PDE4C	phosphodiesterase 4C, cAMP-specific	729966	19	n/a	n/a	3.85e-01	1.034
1089887	ENSG00000104907	34910	TRMT1	TRM1 tRNA methyltransferase 1 homolog (S. cerevisiae)	55621	19	n/a	n/a	3.85e-01	1.147
1093481	ENSG00000132357	58872	CARD6	caspase recruitment domain family, member 6	84674	5	n/a	n/a	3.85e-01	1.113
279917705	ENSG00000237063	0	RP4-550H1.5	RP4-550H1.5	0	20	n/a	n/a	3.85e-01	1.020
280105819	ENSG00000257497	0	RP11-585P4.5	RP11-585P4.5	0	12	n/a	n/a	3.85e-01	1.046
279833092	ENSG00000229457	0	AC006227.1	AC006227.1	0	2	n/a	n/a	3.85e-01	1.009
1103489	ENSG00000188163	125698	FAM166A	family with sequence similarity 166, member A	401565	9	n/a	n/a	3.85e-01	1.617
1092826	ENSG00000127445	5268	PIN1	peptidylprolyl cis/trans isomerase, NIMA-interacting 1	5300	19	n/a	n/a	3.85e-01	1.381
280126988	ENSG00000259093	0	RP11-1112J20.2	RP11-1112J20.2	0	14	n/a	n/a	3.85e-01	1.173
1087672	ENSG00000059378	41336	PARP12	poly (ADP-ribose) polymerase family, member 12	64761	7	n/a	n/a	3.85e-01	1.144
1087893	ENSG00000067829	3401	IDH3G	isocitrate dehydrogenase 3 (NAD+) gamma	3421	X	n/a	n/a	3.85e-01	1.175
1095470	ENSG00000144231	5401	POLR2D	polymerase (RNA) II (DNA directed) polypeptide D	5433	2	n/a	n/a	3.85e-01	1.167
280038679	ENSG00000251432	0	RP11-420A23.1	RP11-420A23.1	0	4	n/a	n/a	3.85e-01	1.034
1091674	ENSG00000118094	11021	TREH	trehalase (brush-border membrane glycoprotein)	11181	11	n/a	n/a	3.85e-01	1.354
1089937	ENSG00000105202	2076	FBL	fibrillarin	2091	19	n/a	n/a	3.85e-01	1.328
279791654	ENSG00000225768	0	RP11-127O4.3	RP11-127O4.3	0	10	n/a	n/a	3.85e-01	1.009
1092407	ENSG00000124256	56741	ZBP1	Z-DNA binding protein 1	81030	20	n/a	n/a	3.85e-01	1.008
1089221	ENSG00000100567	5652	PSMA3	proteasome (prosome, macropain) subunit, alpha type, 3	5684	14	n/a	n/a	3.85e-01	1.149
1095124	ENSG00000142039	59885	CCDC97	coiled-coil domain containing 97	90324	19	n/a	n/a	3.85e-01	1.259
1100404	ENSG00000173083	10697	HPSE	heparanase	10855	4	n/a	n/a	3.85e-01	1.388
1095542	ENSG00000144746	10403	ARL6IP5	ADP-ribosylation-like factor 6 interacting protein 5	10550	3	n/a	n/a	3.85e-01	1.187
1089378	ENSG00000101310	10336	SEC23B	Sec23 homolog B (S. cerevisiae)	10483	20	n/a	n/a	3.85e-01	1.183
1097431	ENSG00000160401	94826	C9orf117	chromosome 9 open reading frame 117	286207	9	n/a	n/a	3.85e-01	1.190
280046008	ENSG00000252229	0	AC098691.1	AC098691.1	0	1	n/a	n/a	3.85e-01	1.475
279748288	ENSG00000218792	0	HSPD1P16	heat shock 60kDa protein 1 (chaperonin) pseudogene 16	0	6	n/a	n/a	3.85e-01	1.009
279720762	ENSG00000213307	0	RPL18P11	ribosomal protein L18 pseudogene 11	0	15	n/a	n/a	3.85e-01	1.417
1100552	ENSG00000173825	85639	TIGD3	tigger transposable element derived 3	220359	11	n/a	n/a	3.86e-01	1.210
280055953	ENSG00000253374	0	RP11-257P3.3	RP11-257P3.3	0	8	n/a	n/a	3.86e-01	1.046
1099735	ENSG00000170255	92025	MRGPRX1	MAS-related GPR, member X1	259249	11	n/a	n/a	3.86e-01	1.009
1096651	ENSG00000154035	90341	C17orf103	chromosome 17 open reading frame 103	256302	17	n/a	n/a	3.86e-01	1.273
280102578	ENSG00000257181	0	RP11-611O2.5	RP11-611O2.5	0	12	n/a	n/a	3.86e-01	1.168
1089724	ENSG00000103569	363	AQP9	aquaporin 9	366	15	n/a	n/a	3.86e-01	1.013
1096169	ENSG00000149633	59605	KIAA1755	KIAA1755	85449	20	n/a	n/a	3.86e-01	1.154
280124352	ENSG00000258945	0	RP11-497E19.2	RP11-497E19.2	0	14	n/a	n/a	3.86e-01	1.417
1093100	ENSG00000129951	55750	MIR3187	microRNA 3187	79948	19	n/a	n/a	3.86e-01	2.098
279991561	ENSG00000245954	0	RP11-18H21.1	RP11-18H21.1	0	4	n/a	n/a	3.86e-01	1.009
279972843	ENSG00000243199	0	RP11-408P14.1	RP11-408P14.1	0	4	n/a	n/a	3.86e-01	1.188
1092672	ENSG00000125962	41423	ARMCX5	armadillo repeat containing, X-linked 5	64860	X	n/a	n/a	3.86e-01	1.080
1092165	ENSG00000122406	6093	RPL5	ribosomal protein L5	6125	1	n/a	n/a	3.86e-01	1.292
1098462	ENSG00000165061	55501	ZMAT4	zinc finger, matrin-type 4	79698	8	n/a	n/a	3.86e-01	1.775
1095059	ENSG00000141524	11158	TMC6	transmembrane channel-like 6	11322	17	n/a	n/a	3.86e-01	1.201
279908999	ENSG00000236274	0	RP4-728D4.3	RP4-728D4.3	0	1	n/a	n/a	3.86e-01	1.009
1090848	ENSG00000111783	5960	RFX4	regulatory factor X, 4 (influences HLA class II expression)	5992	12	n/a	n/a	3.86e-01	1.209
279920876	ENSG00000237332	0	RP5-878I13.1	RP5-878I13.1	0	X	n/a	n/a	3.86e-01	1.019
1090939	ENSG00000112304	35144	ACOT13	acyl-CoA thioesterase 13	55856	6	n/a	n/a	3.86e-01	1.218
279986594	ENSG00000244577	0	AC137932.1	AC137932.1	0	16	n/a	n/a	3.86e-01	1.045
279741560	ENSG00000215565	0	AP003041.1	AP003041.1	0	11	n/a	n/a	3.86e-01	1.066
1088592	ENSG00000087077	7162	TRIP6	thyroid hormone receptor interactor 6	7205	7	n/a	n/a	3.86e-01	1.189
279657532	ENSG00000199407	0	5S_rRNA	5S ribosomal RNA	0	10	n/a	n/a	3.86e-01	1.009
280067924	ENSG00000254229	0	FAM90A12	family with sequence similarity 90, member A12	0	8	n/a	n/a	3.86e-01	1.005
279966144	ENSG00000242439	0	CTD-2349P21.1	CTD-2349P21.1	0	17	n/a	n/a	3.86e-01	1.062
1095487	ENSG00000144395	94442	CCDC150	coiled-coil domain containing 150	284992	2	n/a	n/a	3.86e-01	1.024
279846195	ENSG00000230629	0	RPS23P8	ribosomal protein S23 pseudogene 8	0	X	n/a	n/a	3.86e-01	1.328
1103684	ENSG00000188917	55781	TRMT2B	TRM2 tRNA methyltransferase 2 homolog B (S. cerevisiae)	79979	X	n/a	n/a	3.86e-01	1.143
1100272	ENSG00000172456	34566	FGGY	FGGY carbohydrate kinase domain containing	55277	1	n/a	n/a	3.86e-01	1.117
279954326	ENSG00000241155	0	ARHGAP31-AS1	ARHGAP31 antisense RNA 1 (non-protein coding)	0	3	n/a	n/a	3.86e-01	1.072
1102213	ENSG00000182919	28706	C11orf54	chromosome 11 open reading frame 54	28970	11	n/a	n/a	3.86e-01	1.242
280120183	ENSG00000258707	0	RP11-467L19.11	RP11-467L19.11	0	15	n/a	n/a	3.86e-01	1.009
1100869	ENSG00000175536	122710	LIPT2	lipoyl(octanoyl) transferase 2 (putative)	387787	11	n/a	n/a	3.86e-01	1.118
1097034	ENSG00000157349	11108	DDX19B	DEAD (Asp-Glu-Ala-As) box polypeptide 19B	11269	16	n/a	n/a	3.86e-01	1.130
1105260	ENSG00000204713	5955	TRIM27	tripartite motif containing 27	5987	6	n/a	n/a	3.86e-01	1.151
279735158	ENSG00000214943	0	GPR33	G protein-coupled receptor 33 (gene/pseudogene)	0	14	n/a	n/a	3.86e-01	1.009
1104316	ENSG00000197563	23310	PIGN	phosphatidylinositol glycan anchor biosynthesis, class N	23556	18	n/a	n/a	3.86e-01	1.170
279864114	ENSG00000232226	0	ARSFP1	arylsulfatase F pseudogene 1	0	Y	n/a	n/a	3.86e-01	1.096
1092533	ENSG00000125257	10111	ABCC4	ATP-binding cassette, sub-family C (CFTR/MRP), member 4	10257	13	n/a	n/a	3.86e-01	1.089
279685411	ENSG00000204663	81633	RP11-218C14.6	RP11-218C14.6	164380	20	n/a	n/a	3.86e-01	1.009
1091196	ENSG00000114541	22905	FRMD4B	FERM domain containing 4B	23150	3	n/a	n/a	3.86e-01	1.090
1101803	ENSG00000180834	55731	MAP6D1	MAP6 domain containing 1	79929	3	n/a	n/a	3.86e-01	1.473
279825382	ENSG00000228772	0	RP1-309H15.2	RP1-309H15.2	0	6	n/a	n/a	3.86e-01	1.009
280094445	ENSG00000256281	0	RP11-136I14.2	RP11-136I14.2	0	11	n/a	n/a	3.86e-01	1.009
280053328	ENSG00000253193	0	FCGR1C	Fc fragment of IgG, high affinity Ic, receptor (CD64), pseudogene	0	1	n/a	n/a	3.86e-01	1.034
1101244	ENSG00000177494	55225	ZBED2	zinc finger, BED-type containing 2	79413	3	n/a	n/a	3.86e-01	1.009
279750201	ENSG00000220105	0	RP11-307I14.2	RP11-307I14.2	0	9	n/a	n/a	3.86e-01	1.377
1091315	ENSG00000115365	10168	LANCL1	LanC lantibiotic synthetase component C-like 1 (bacterial)	10314	2	n/a	n/a	3.86e-01	1.456
280025419	ENSG00000250374	0	RP11-219C20.1	RP11-219C20.1	0	4	n/a	n/a	3.86e-01	1.009
279782345	ENSG00000224950	94318	RP5-1086K13.1	RP5-1086K13.1	100506459	1	n/a	n/a	3.86e-01	1.022
1096101	ENSG00000149179	54935	C11orf49	chromosome 11 open reading frame 49	79096	11	n/a	n/a	3.86e-01	1.259
279839335	ENSG00000230042	0	AK3P3	adenylate kinase 3 pseudogene 3	0	7	n/a	n/a	3.86e-01	1.107
279669086	ENSG00000203421	0	AC140061.2	AC140061.2	0	12	n/a	n/a	3.86e-01	1.009
279886569	ENSG00000234213	0	FHP1	fumarate hydratase pseudogene 1	0	13	n/a	n/a	3.86e-01	1.170
279888043	ENSG00000234369	0	RP11-444I9.2	RP11-444I9.2	0	10	n/a	n/a	3.86e-01	1.168
280123627	ENSG00000258905	0	TRAV32	T cell receptor alpha variable 32 (pseudogene)	0	14	n/a	n/a	3.86e-01	1.009
280093139	ENSG00000256115	0	RP11-319E16.1	RP11-319E16.1	0	12	n/a	n/a	3.86e-01	1.009
1092252	ENSG00000123130	23351	ACOT9	acyl-CoA thioesterase 9	23597	X	n/a	n/a	3.86e-01	1.144
1089975	ENSG00000105370	3957	LIM2	lens intrinsic membrane protein 2, 19kDa	3982	19	n/a	n/a	3.86e-01	1.009
1104242	ENSG00000197358	0	BNIP3P1	BCL2/adenovirus E1B 19kDa interacting protein 3 pseudogene 1	0	14	n/a	n/a	3.86e-01	1.161
1096926	ENSG00000156427	8740	FGF18	fibroblast growth factor 18	8817	5	n/a	n/a	3.86e-01	1.404
1104422	ENSG00000197887	85595	OR1S2	olfactory receptor, family 1, subfamily S, member 2	219958	11	n/a	n/a	3.86e-01	1.009
279657154	ENSG00000199293	0	SNORA21	small nucleolar RNA, H/ACA box 21	0	17	n/a	n/a	3.86e-01	1.177
1097339	ENSG00000159842	26	ABR	active BCR-related gene	29	17	n/a	n/a	3.86e-01	1.492
279784300	ENSG00000225133	0	MORF4L1P4	mortality factor 4 like 1 pseudogene 4	0	13	n/a	n/a	3.86e-01	1.009
1098284	ENSG00000164334	109791	FAM170A	family with sequence similarity 170, member A	340069	5	n/a	n/a	3.86e-01	1.009
279828373	ENSG00000229027	27181	HSFY1P1	heat shock transcription factor, Y-linked 1 pseudogene 1	27437	22	n/a	n/a	3.86e-01	1.009
1090673	ENSG00000110429	26021	FBXO3	F-box protein 3	26273	11	n/a	n/a	3.86e-01	1.084
280063648	ENSG00000253923	0	KB-1980E6.2	KB-1980E6.2	0	8	n/a	n/a	3.86e-01	1.009
1108173	ENSG00000233493	123034	TMEM238	transmembrane protein 238	388564	19	n/a	n/a	3.86e-01	1.178
279882883	ENSG00000233880	0	RP11-497J7.2	RP11-497J7.2	0	X	n/a	n/a	3.86e-01	1.036
279748034	ENSG00000218574	0	RP1-256G22.1	RP1-256G22.1	0	6	n/a	n/a	3.86e-01	1.009
279928645	ENSG00000237979	0	AC007389.1	AC007389.1	0	2	n/a	n/a	3.86e-01	1.063
279691267	ENSG00000205215	0	AC015818.3	AC015818.3	0	17	n/a	n/a	3.86e-01	1.009
1101658	ENSG00000179938	166733	GOLGA8J	golgin A8 family, member J	653073	15	n/a	n/a	3.87e-01	1.009
1109112	ENSG00000243896	125617	OR2A7	olfactory receptor, family 2, subfamily A, member 7	401427	7	n/a	n/a	3.87e-01	1.009
279667815	ENSG00000202429	0	U4	U4 spliceosomal RNA	0	2	n/a	n/a	3.87e-01	1.009
280090836	ENSG00000255856	0	RP11-87C12.5	RP11-87C12.5	0	12	n/a	n/a	3.87e-01	1.134
1091637	ENSG00000117600	9746	RP4-788L13.1	Lipid phosphate phosphatase-related protein type 4	9890	1	n/a	n/a	3.87e-01	1.604
280013199	ENSG00000249419	0	RP11-497K21.1	RP11-497K21.1	0	4	n/a	n/a	3.87e-01	1.009
1097026	ENSG00000157303	83733	SUSD3	sushi domain containing 3	203328	9	n/a	n/a	3.87e-01	1.187
279713305	ENSG00000211782	0	TRAV8-1	T cell receptor alpha variable 8-1	0	14	n/a	n/a	3.87e-01	1.009
279433001	ENSG00000172186	0	HMGN1P35	high mobility group nucleosome binding domain 1 pseudogene 35	0	X	n/a	n/a	3.87e-01	1.043
280027593	ENSG00000250561	0	RP11-740N7.2	RP11-740N7.2	0	7	n/a	n/a	3.87e-01	1.010
279775073	ENSG00000224321	0	RP11-169K16.6	RP11-169K16.6	0	1	n/a	n/a	3.87e-01	1.037
1087413	ENSG00000037897	4209	METTL1	methyltransferase like 1	4234	12	n/a	n/a	3.87e-01	1.213
1086961	ENSG00000005471	5212	ABCB4	ATP-binding cassette, sub-family B (MDR/TAP), member 4	5244	7	n/a	n/a	3.87e-01	1.052
279816700	ENSG00000227987	0	AC092675.4	AC092675.4	0	2	n/a	n/a	3.87e-01	1.022
279816568	ENSG00000227969	0	NPM1P22	nucleophosmin 1 (nucleolar phosphoprotein B23, numatrin) pseudogene 22	0	13	n/a	n/a	3.87e-01	1.010
1091206	ENSG00000114650	22692	SCAP	SREBF chaperone	22937	3	n/a	n/a	3.87e-01	1.136
1108239	ENSG00000233915	0	RP11-298P6.2	RP11-298P6.2	0	8	n/a	n/a	3.87e-01	1.272
1093156	ENSG00000130307	58112	USHBP1	Usher syndrome 1C binding protein 1	83878	19	n/a	n/a	3.87e-01	1.102
1099462	ENSG00000169026	58390	MFSD7	major facilitator superfamily domain containing 7	84179	4	n/a	n/a	3.87e-01	1.051
280136709	ENSG00000259663	0	CTD-2314G24.2	CTD-2314G24.2	0	5	n/a	n/a	3.87e-01	1.010
279754676	ENSG00000221566	0	MIR1181	microRNA 1181	0	19	n/a	n/a	3.87e-01	1.251
279769619	ENSG00000223910	128579	ZNF32-AS3	ZNF32 antisense RNA 3 (non-protein coding)	414201	10	n/a	n/a	3.87e-01	1.022
1097465	ENSG00000160712	3545	IL6R	interleukin 6 receptor	3570	1	n/a	n/a	3.87e-01	1.130
1107253	ENSG00000227593	0	RP11-715G18.3	RP11-715G18.3	0	11	n/a	n/a	3.87e-01	1.010
1106588	ENSG00000222028	78910	PSMB11	proteasome (prosome, macropain) subunit, beta type, 11	122706	14	n/a	n/a	3.87e-01	1.010
280079683	ENSG00000255028	0	RP11-708B6.2	RP11-708B6.2	0	11	n/a	n/a	3.87e-01	1.010
1088569	ENSG00000086475	22685	SEPHS1	selenophosphate synthetase 1	22929	10	n/a	n/a	3.87e-01	1.284
1093487	ENSG00000132386	5144	SERPINF1	serpin peptidase inhibitor, clade F (alpha-2 antiplasmin, pigment epithelium derived factor), member 1	5176	17	n/a	n/a	3.87e-01	1.577
279751883	ENSG00000221088	0	AP005264.1	AP005264.1	0	18	n/a	n/a	3.87e-01	1.770
1099726	ENSG00000170209	90260	ANKK1	ankyrin repeat and kinase domain containing 1	255239	11	n/a	n/a	3.87e-01	1.022
279777492	ENSG00000224521	0	RP11-438F14.3	RP11-438F14.3	0	1	n/a	n/a	3.87e-01	1.010
279659198	ENSG00000199906	0	RNU5B-2P	RNA, U5B small nuclear 2, pseudogene	0	3	n/a	n/a	3.87e-01	1.177
279819235	ENSG00000228232	0	GAPDHP1	glyceraldehyde-3-phosphate dehydrogenase pseudogene 1	0	X	n/a	n/a	3.87e-01	1.271
279769885	ENSG00000223941	157130038	KCNMB2-IT1	KCNMB2 intronic transcript 1 (non-protein coding)	100874330	3	n/a	n/a	3.87e-01	1.098
279932430	ENSG00000238301	0	snoU13	Small nucleolar RNA U13	0	4	n/a	n/a	3.87e-01	1.072
1102414	ENSG00000183706	94053	OR4N4	olfactory receptor, family 4, subfamily N, member 4	283694	15	n/a	n/a	3.87e-01	1.010
1098808	ENSG00000166428	78902	PLD4	phospholipase D family, member 4	122618	14	n/a	n/a	3.87e-01	1.446
1091002	ENSG00000112761	8761	WISP3	WNT1 inducible signaling pathway protein 3	8838	6	n/a	n/a	3.87e-01	1.198
279776164	ENSG00000224404	0	LL22NC03-13G6.2	LL22NC03-13G6.2	0	22	n/a	n/a	3.87e-01	1.189
1089124	ENSG00000100281	9897	HMGXB4	HMG box domain containing 4	10042	22	n/a	n/a	3.87e-01	1.227
1097067	ENSG00000157613	59994	CREB3L1	cAMP responsive element binding protein 3-like 1	90993	11	n/a	n/a	3.87e-01	1.106
1088586	ENSG00000086967	4580	MYBPC2	myosin binding protein C, fast type	4606	19	n/a	n/a	3.87e-01	1.132
1094095	ENSG00000135940	1320	COX5B	cytochrome c oxidase subunit Vb	1329	2	n/a	n/a	3.87e-01	1.378
1101917	ENSG00000181499	85583	OR6T1	olfactory receptor, family 6, subfamily T, member 1	219874	11	n/a	n/a	3.87e-01	1.010
1102082	ENSG00000182334	78772	OR5P3	olfactory receptor, family 5, subfamily P, member 3	120066	11	n/a	n/a	3.87e-01	1.010
280120781	ENSG00000258743	0	RP11-406A9.2	RP11-406A9.2	0	14	n/a	n/a	3.87e-01	1.013
1101959	ENSG00000181781	94311	ODF3L2	outer dense fiber of sperm tails 3-like 2	284451	19	n/a	n/a	3.87e-01	1.039
279576737	ENSG00000187763	0	OR2B7P	olfactory receptor, family 2, subfamily B, member 7 pseudogene	0	6	n/a	n/a	3.87e-01	1.010
279922806	ENSG00000237487	0	VN1R48P	vomeronasal 1 receptor 48 pseudogene	0	9	n/a	n/a	3.87e-01	1.031
1092867	ENSG00000127884	1880	ECHS1	enoyl CoA hydratase, short chain, 1, mitochondrial	1892	10	n/a	n/a	3.87e-01	1.288
1092192	ENSG00000122592	3184	HOXA7	homeobox A7	3204	7	n/a	n/a	3.87e-01	1.013
1100020	ENSG00000171443	80647	ZNF524	zinc finger protein 524	147807	19	n/a	n/a	3.87e-01	1.181
1102937	ENSG00000185883	524	ATP6V0C	ATPase, H+ transporting, lysosomal 16kDa, V0 subunit c	527	16	n/a	n/a	3.87e-01	1.177
279705144	ENSG00000207008	0	SNORA54	small nucleolar RNA, H/ACA box 54	0	11	n/a	n/a	3.87e-01	1.338
1097815	ENSG00000162909	820	CAPN2	calpain 2, (m/II) large subunit	824	1	n/a	n/a	3.87e-01	1.222
1094640	ENSG00000138735	8585	PDE5A	phosphodiesterase 5A, cGMP-specific	8654	4	n/a	n/a	3.87e-01	1.272
1103140	ENSG00000186642	5106	PDE2A	phosphodiesterase 2A, cGMP-stimulated	5138	11	n/a	n/a	3.87e-01	1.229
280125450	ENSG00000259004	0	RP11-8L8.2	RP11-8L8.2	0	14	n/a	n/a	3.87e-01	1.016
280071741	ENSG00000254510	157121009	RP11-867G23.10	RP11-867G23.10	100505504	11	n/a	n/a	3.87e-01	1.208
279770640	ENSG00000224002	0	AC090099.2	AC090099.2	0	11	n/a	n/a	3.87e-01	1.221
280106118	ENSG00000257520	0	RP11-896J10.3	RP11-896J10.3	0	14	n/a	n/a	3.87e-01	1.010
279800716	ENSG00000226555	0	AGKP1	acylglycerol kinase pseudogene 1	0	Y	n/a	n/a	3.87e-01	1.061
1091452	ENSG00000116237	23218	ICMT	isoprenylcysteine carboxyl methyltransferase	23463	1	n/a	n/a	3.87e-01	1.321
1094426	ENSG00000137692	58469	DCUN1D5	DCN1, defective in cullin neddylation 1, domain containing 5 (S. cerevisiae)	84259	11	n/a	n/a	3.87e-01	1.103
280053282	ENSG00000253189	0	RP11-158A14.1	RP11-158A14.1	0	8	n/a	n/a	3.87e-01	1.025
1089625	ENSG00000103005	55453	C16orf57	chromosome 16 open reading frame 57	79650	16	n/a	n/a	3.87e-01	1.436
279801373	ENSG00000226622	0	AC092155.4	AC092155.4	0	2	n/a	n/a	3.87e-01	1.045
1097608	ENSG00000161940	90308	BCL6B	B-cell CLL/lymphoma 6, member B	255877	17	n/a	n/a	3.87e-01	1.145
1093216	ENSG00000130656	3033	HBZ	hemoglobin, zeta	3050	16	n/a	n/a	3.87e-01	1.023
1102616	ENSG00000184560	83625	C17orf74	chromosome 17 open reading frame 74	201243	17	n/a	n/a	3.87e-01	1.010
279898510	ENSG00000235251	0	RP11-384B12.2	RP11-384B12.2	0	1	n/a	n/a	3.87e-01	1.256
1105211	ENSG00000204604	59888	ZNF468	zinc finger protein 468	90333	19	n/a	n/a	3.87e-01	1.258
280111371	ENSG00000258050	0	RP11-698F20.3	RP11-698F20.3	0	14	n/a	n/a	3.87e-01	1.010
1090133	ENSG00000106025	23308	TSPAN12	tetraspanin 12	23554	7	n/a	n/a	3.87e-01	1.326
1101021	ENSG00000176371	34282	ZSCAN2	zinc finger and SCAN domain containing 2	54993	15	n/a	n/a	3.87e-01	1.169
279790897	ENSG00000225715	0	RP11-325E14.5	RP11-325E14.5	0	X	n/a	n/a	3.87e-01	1.142
1086949	ENSG00000005206	36207	AC004410.1	Signal peptide peptidase-like 2B	56928	19	n/a	n/a	3.87e-01	1.306
1100299	ENSG00000172548	110415	NIPAL4	NIPA-like domain containing 4	348938	5	n/a	n/a	3.87e-01	1.068
279269141	ENSG00000159186	0	AC007383.6	AC007383.6	0	2	n/a	n/a	3.87e-01	1.325
279893330	ENSG00000234791	0	AC108448.3	AC108448.3	0	11	n/a	n/a	3.87e-01	1.029
1087027	ENSG00000006837	30746	CDKL3	cyclin-dependent kinase-like 3	51265	5	n/a	n/a	3.87e-01	1.164
279770554	ENSG00000223992	0	RP11-168P8.4	RP11-168P8.4	0	10	n/a	n/a	3.87e-01	1.010
279914319	ENSG00000236772	0	RP5-1184F4.5	RP5-1184F4.5	0	20	n/a	n/a	3.87e-01	1.191
279991446	ENSG00000245923	0	AC108134.3	AC108134.3	0	16	n/a	n/a	3.87e-01	1.292
1091413	ENSG00000116005	30930	PCYOX1	prenylcysteine oxidase 1	51449	2	n/a	n/a	3.87e-01	1.398
1091204	ENSG00000114646	10528	CSPG5	chondroitin sulfate proteoglycan 5 (neuroglycan C)	10675	3	n/a	n/a	3.87e-01	1.348
1099203	ENSG00000167969	1620	ECI1	enoyl-CoA delta isomerase 1	1632	16	n/a	n/a	3.87e-01	1.268
279742447	ENSG00000215808	109697	RP11-371I1.2	RP11-371I1.2	339535	1	n/a	n/a	3.87e-01	1.081
280125158	ENSG00000258988	0	RP11-125H8.1	RP11-125H8.1	0	14	n/a	n/a	3.87e-01	1.153
279847647	ENSG00000230779	0	RP1-140J1.4	RP1-140J1.4	0	1	n/a	n/a	3.87e-01	1.010
1088686	ENSG00000089050	10583	RBBP9	retinoblastoma binding protein 9	10741	20	n/a	n/a	3.87e-01	1.134
279783739	ENSG00000225083	0	GRTP1-AS1	GRTP1 antisense RNA 1 (non-protein coding)	0	13	n/a	n/a	3.87e-01	1.056
1108939	ENSG00000240344	33233	PPIL3	peptidylprolyl isomerase (cyclophilin)-like 3	53938	2	n/a	n/a	3.87e-01	1.121
1103567	ENSG00000188493	94254	C19orf54	chromosome 19 open reading frame 54	284325	19	n/a	n/a	3.87e-01	1.121
279874619	ENSG00000233146	0	BPIFB5P	BPI fold containing family B, member 5, pseudogene	0	20	n/a	n/a	3.87e-01	1.010
1098604	ENSG00000165660	22927	FAM175B	family with sequence similarity 175, member B	23172	10	n/a	n/a	3.87e-01	1.108
280094842	ENSG00000256338	0	AC091304.4	AC091304.4	0	15	n/a	n/a	3.87e-01	1.191
279903932	ENSG00000235772	0	AP001625.6	AP001625.6	0	21	n/a	n/a	3.87e-01	1.018
1099548	ENSG00000169393	40733	ELSPBP1	epididymal sperm binding protein 1	64100	19	n/a	n/a	3.87e-01	1.010
1102520	ENSG00000184164	55013	CRELD2	cysteine-rich with EGF-like domains 2	79174	22	n/a	n/a	3.87e-01	1.185
1094624	ENSG00000138660	34724	AP1AR	adaptor-related protein complex 1 associated regulatory protein	55435	4	n/a	n/a	3.87e-01	1.201
1098991	ENSG00000167157	30931	PRRX2	paired related homeobox 2	51450	9	n/a	n/a	3.87e-01	1.010
1088480	ENSG00000083807	10840	SLC27A5	solute carrier family 27 (fatty acid transporter), member 5	10998	19	n/a	n/a	3.88e-01	1.254
280116707	ENSG00000258507	0	RP13-582L3.4	RP13-582L3.4	0	4	n/a	n/a	3.88e-01	1.010
1096027	ENSG00000148481	55815	FAM188A	family with sequence similarity 188, member A	80013	10	n/a	n/a	3.88e-01	1.228
1091406	ENSG00000115963	387	RND3	Rho family GTPase 3	390	2	n/a	n/a	3.88e-01	1.428
279810587	ENSG00000227407	0	AC008746.3	AC008746.3	0	19	n/a	n/a	3.88e-01	1.302
279763251	ENSG00000223373	0	AC108066.1	AC108066.1	0	2	n/a	n/a	3.88e-01	1.010
280055773	ENSG00000253364	0	RP11-731F5.2	RP11-731F5.2	0	14	n/a	n/a	3.88e-01	1.052
279943096	ENSG00000239809	0	RP11-51L5.2	RP11-51L5.2	0	17	n/a	n/a	3.88e-01	1.304
279722242	ENSG00000213452	0	AKR1B1P2	aldo-keto reductase family 1, member B1 pseudogene 2	0	3	n/a	n/a	3.88e-01	1.198
280104559	ENSG00000257365	2326	FNTB	farnesyltransferase, CAAX box, beta	2342	14	n/a	n/a	3.88e-01	1.144
279966322	ENSG00000242461	0	RPS15AP32	ribosomal protein S15a pseudogene 32	0	12	n/a	n/a	3.88e-01	1.010
1098590	ENSG00000165621	26944	OXGR1	oxoglutarate (alpha-ketoglutarate) receptor 1	27199	13	n/a	n/a	3.88e-01	1.132
279906411	ENSG00000236030	0	RP11-108M21.1	RP11-108M21.1	0	1	n/a	n/a	3.88e-01	1.058
1106029	ENSG00000214255	0	RP11-644A7.1	RP11-644A7.1	0	18	n/a	n/a	3.88e-01	1.010
1092019	ENSG00000120915	2038	EPHX2	epoxide hydrolase 2, cytoplasmic	2053	8	n/a	n/a	3.88e-01	1.204
1092723	ENSG00000126453	57838	BCL2L12	BCL2-like 12 (proline rich)	83596	19	n/a	n/a	3.88e-01	1.191
1101773	ENSG00000180667	34721	YOD1	YOD1 OTU deubiquinating enzyme 1 homolog (S. cerevisiae)	55432	1	n/a	n/a	3.88e-01	1.214
1101883	ENSG00000181282	0	OR5AK3P	olfactory receptor, family 5, subfamily AK, member 3 pseudogene	0	11	n/a	n/a	3.88e-01	1.010
1101069	ENSG00000176623	30597	FAM82B	family with sequence similarity 82, member B	51115	8	n/a	n/a	3.88e-01	1.242
1099098	ENSG00000167618	3879	LAIR2	leukocyte-associated immunoglobulin-like receptor 2	3904	19	n/a	n/a	3.88e-01	1.010
279592112	ENSG00000188916	152302	FAM196A	family with sequence similarity 196, member A	642938	10	n/a	n/a	3.88e-01	1.307
280071906	ENSG00000254521	59792	SIGLEC12	sialic acid binding Ig-like lectin 12 (gene/pseudogene)	89858	19	n/a	n/a	3.88e-01	1.010
1095871	ENSG00000147231	34375	CXorf57	chromosome X open reading frame 57	55086	X	n/a	n/a	3.88e-01	1.175
279859590	ENSG00000231839	0	AC073055.2	AC073055.2	0	7	n/a	n/a	3.88e-01	1.078
1104945	ENSG00000203867	93814	RBM20	RNA binding motif protein 20	282996	10	n/a	n/a	3.88e-01	1.029
279843645	ENSG00000230427	0	RP11-313A24.1	RP11-313A24.1	0	1	n/a	n/a	3.88e-01	1.010
1102989	ENSG00000186049	106038	KRT73	keratin 73	319101	12	n/a	n/a	3.88e-01	1.010
1105375	ENSG00000205078	1000887	SYCE1L	synaptonemal complex central element protein 1-like	100130958	16	n/a	n/a	3.88e-01	1.210
279458378	ENSG00000174678	0	FAM47DP	family with sequence similarity 47, member D, pseudogene	0	X	n/a	n/a	3.88e-01	1.010
280044678	ENSG00000252035	0	U6	U6 spliceosomal RNA	0	8	n/a	n/a	3.88e-01	1.010
1098349	ENSG00000164620	94623	RELL2	RELT-like 2	285613	5	n/a	n/a	3.88e-01	1.315
279904033	ENSG00000235782	0	RP3-333A15.1	RP3-333A15.1	0	1	n/a	n/a	3.88e-01	1.010
279661725	ENSG00000200656	0	SNORA5B	small nucleolar RNA, H/ACA box 5B	0	7	n/a	n/a	3.88e-01	1.085
279863297	ENSG00000232144	0	AC092155.2	AC092155.2	0	2	n/a	n/a	3.88e-01	1.010
1090014	ENSG00000105518	119513	TMEM205	transmembrane protein 205	374882	19	n/a	n/a	3.88e-01	1.208
279765891	ENSG00000223591	123617	CENPVL1	centromere protein V-like 1	389857	X	n/a	n/a	3.88e-01	1.007
1091210	ENSG00000114686	11062	MRPL3	mitochondrial ribosomal protein L3	11222	3	n/a	n/a	3.88e-01	1.233
279952082	ENSG00000240859	0	AC093627.10	AC093627.10	0	7	n/a	n/a	3.88e-01	1.213
1100245	ENSG00000172346	26999	CSDC2	cold shock domain containing C2, RNA binding	27254	22	n/a	n/a	3.88e-01	1.213
1102140	ENSG00000182591	109219	KRTAP11-1	keratin associated protein 11-1	337880	21	n/a	n/a	3.88e-01	1.010
279854010	ENSG00000231345	0	RP11-564C4.6	RP11-564C4.6	0	10	n/a	n/a	3.88e-01	1.054
279706978	ENSG00000207317	0	Y_RNA	Y RNA	0	5	n/a	n/a	3.88e-01	1.107
279834265	ENSG00000229567	0	RP4-717I23.2	RP4-717I23.2	0	1	n/a	n/a	3.88e-01	1.066
1106554	ENSG00000221953	123135	C1orf229	chromosome 1 open reading frame 229	388759	1	n/a	n/a	3.88e-01	1.091
1089666	ENSG00000103226	128246	NOMO3	NODAL modulator 3	408050	16	n/a	n/a	3.88e-01	1.154
1089832	ENSG00000104691	0	UBXN8	UBX domain protein 8	0	8	n/a	n/a	3.88e-01	1.157
279921991	ENSG00000237436	0	RP11-312B8.1	RP11-312B8.1	0	1	n/a	n/a	3.88e-01	1.119
1094903	ENSG00000140497	9921	SCAMP2	secretory carrier membrane protein 2	10066	15	n/a	n/a	3.88e-01	1.155
1097925	ENSG00000163322	58353	FAM175A	family with sequence similarity 175, member A	84142	4	n/a	n/a	3.88e-01	1.153
279856126	ENSG00000231531	0	HINT1P1	histidine triad nucleotide binding protein 1 pseudogene 1	0	7	n/a	n/a	3.88e-01	1.238
279836121	ENSG00000229747	0	RP11-567B20.2	RP11-567B20.2	0	1	n/a	n/a	3.88e-01	1.262
280130946	ENSG00000259324	0	RP11-69H14.5	RP11-69H14.5	0	15	n/a	n/a	3.88e-01	1.010
1096601	ENSG00000153558	25576	FBXL2	F-box and leucine-rich repeat protein 2	25827	3	n/a	n/a	3.88e-01	1.505
279973293	ENSG00000243256	0	RP11-453M1.1	RP11-453M1.1	0	18	n/a	n/a	3.88e-01	1.371
279665190	ENSG00000201675	0	SNORD32A	small nucleolar RNA, C/D box 32A	0	19	n/a	n/a	3.88e-01	1.367
1092385	ENSG00000124205	1895	EDN3	endothelin 3	1908	20	n/a	n/a	3.88e-01	1.256
1100424	ENSG00000173198	10642	CYSLTR1	cysteinyl leukotriene receptor 1	10800	X	n/a	n/a	3.88e-01	1.087
280133798	ENSG00000259485	0	CTD-2147F2.1	CTD-2147F2.1	0	15	n/a	n/a	3.88e-01	1.216
279905931	ENSG00000235988	0	RP11-495P10.4	RP11-495P10.4	0	1	n/a	n/a	3.88e-01	1.043
1096379	ENSG00000151729	288	SLC25A4	solute carrier family 25 (mitochondrial carrier; adenine nucleotide translocator), member 4	291	4	n/a	n/a	3.88e-01	1.192
1097171	ENSG00000158483	34488	FAM86C1	family with sequence similarity 86, member C1	55199	11	n/a	n/a	3.88e-01	1.168
279896488	ENSG00000235064	0	AC069303.1	AC069303.1	0	2	n/a	n/a	3.88e-01	1.177
1097001	ENSG00000157087	488	ATP2B2	ATPase, Ca++ transporting, plasma membrane 2	491	3	n/a	n/a	3.88e-01	1.445
279924053	ENSG00000237596	0	RP13-143G15.4	RP13-143G15.4	0	6	n/a	n/a	3.88e-01	1.037
280085697	ENSG00000255393	0	RP11-736I10.1	RP11-736I10.1	0	11	n/a	n/a	3.88e-01	1.010
279995760	ENSG00000247516	0	RP11-480D4.3	RP11-480D4.3	0	5	n/a	n/a	3.88e-01	1.154
1101989	ENSG00000181929	5539	PRKAG1	protein kinase, AMP-activated, gamma 1 non-catalytic subunit	5571	12	n/a	n/a	3.88e-01	1.221
1107717	ENSG00000230626	0	RP11-286H14.4	RP11-286H14.4	0	7	n/a	n/a	3.88e-01	1.223
1095516	ENSG00000144591	29659	GMPPA	GDP-mannose pyrophosphorylase A	29926	2	n/a	n/a	3.88e-01	1.070
[truncated: 1 more rows]
