# Supplementary material for: Identification of the Molecular Events Involved in the Development of Prefrontal Cortex Through the Analysis of RNA-Seq Data From BrainSpan
Source: ASN Neuro. 2019 Jun 18;11:1759091419854627. doi: 10.1177/1759091419854627 (PMC6582306; doi:10.1177/1759091419854627)
Supplement: Supplemental Material6 - Supplemental material for Identification of the Molecular Events Involved in the Development of Prefrontal Cortex Through the Analysis of RNA-Seq Data From BrainSpan [file Supplemental_Material6.zip › CBC/7/Expression.csv]

279746878	2.2724	2.2457	1.0816	0.8973	2.0842	2.0417	0.7988	1.0313
279835075	0.0000	0.0000	0.1629	0.0000	0.1392	0.6066	0.0000	0.0000
1095462	1.5178	1.0640	1.4727	1.1280	2.3477	2.1572	1.6733	1.5938
1093554	0.2047	0.0371	0.0000	0.0835	0.3811	0.3258	0.3422	0.1376
1096966	1.4546	1.2449	1.2032	1.7709	1.7861	1.3486	1.0816	1.0029
279786263	0.0000	0.0000	0.0000	0.0000	0.0000	0.0014	0.0000	0.0000
280102688	0.1540	0.3862	0.0000	0.1608	0.0000	0.0000	0.0000	0.0000
1089277	3.7990	3.8249	3.3537	3.7163	3.1162	2.8889	2.0294	2.9178
279872177	0.0000	0.0000	0.0000	0.0000	0.0000	0.0015	0.0000	0.0000
279685262	0.1607	0.2625	0.0000	0.2985	0.0000	0.2220	0.0000	0.0000
280119390	0.0000	0.0021	0.0000	0.0000	0.0000	0.0000	0.0000	0.0000
1091481	4.1041	4.2166	3.7459	3.6408	4.1682	4.6588	4.4199	4.4239
279724577	0.0000	0.0000	0.0000	0.0000	0.2230	0.1050	0.1045	0.0000
280070621	0.0000	0.0000	0.0000	0.0000	0.0000	0.0028	0.0000	0.0000
280067553	0.5725	0.3063	0.2818	0.6223	0.8167	0.1447	0.0506	0.1820
279959604	0.0000	0.0000	0.0000	0.0000	0.0000	0.0029	0.0000	0.0000
1087044	0.9667	0.5904	0.1104	0.1201	0.3199	0.1747	0.0915	0.8199
1097184	0.0000	0.0000	0.0000	0.0000	0.0000	0.0032	0.0000	0.0000
1092463	2.1740	1.7823	2.1001	2.0168	2.1670	1.7213	1.0575	1.6683
279998430	0.0869	0.0000	0.0000	0.0000	0.0000	0.0285	0.0314	0.0000
279811689	0.0000	0.0000	0.0000	0.0000	0.0000	0.0035	0.0000	0.0000
1090310	3.5996	4.3566	3.7061	3.6244	2.9942	3.5558	2.5313	3.2298
279833419	0.0000	0.0000	0.0000	0.0000	0.0038	0.0000	0.0000	0.0000
1095832	0.5559	0.2896	0.2159	0.6551	0.7190	0.3544	0.0967	0.3813
279979244	4.1527	4.7929	5.1158	4.3241	5.0141	5.0439	4.1650	4.3077
279826370	0.0000	0.0000	0.0000	0.0000	0.0046	0.0000	0.0000	0.0000
1098506	2.4145	2.4475	2.2274	1.9610	3.9314	3.9980	3.4751	3.0533
1103446	1.6150	0.8456	0.9651	1.3282	2.1839	0.9711	0.7246	1.3041
280089857	0.0000	0.0000	0.0000	0.0000	0.0000	0.0048	0.0000	0.0000
1088399	2.9882	3.0004	2.4061	3.0600	3.5486	2.8682	2.2925	3.4642
1100356	0.6938	0.7678	0.4417	0.7250	1.2546	1.5539	1.0846	1.0775
1097129	1.5394	1.3874	0.9165	1.6922	1.5102	1.2003	0.7067	1.4056
279976341	0.8850	0.5974	0.8316	0.4217	1.0341	1.6364	1.0857	0.8543
1097840	1.0246	0.8923	0.6396	1.0850	0.7917	0.6478	0.4143	0.6105
1096306	2.4093	2.3997	2.2668	2.4084	3.3167	2.3728	2.1291	2.7119
279719726	4.4401	3.5653	5.2185	3.1232	5.8769	5.0317	4.3569	3.8144
280037838	0.0000	0.0000	0.0000	0.0000	0.0054	0.0000	0.0000	0.0000
279972002	0.8915	0.8410	0.4869	0.7201	1.5449	0.8351	1.1985	0.8734
279803595	0.0000	0.0000	0.0000	0.0450	0.0662	0.0571	0.0000	0.0000
279764026	0.0000	0.0000	0.0000	0.0000	0.0000	0.0058	0.0000	0.0000
1087730	3.9922	5.0383	5.2260	4.2740	4.2630	4.7692	2.9687	3.5543
1100894	0.5935	0.3343	0.1648	0.5070	0.1407	0.1788	0.0000	0.0000
279929820	0.2028	0.3284	0.1994	0.1982	0.0000	0.2787	0.0921	0.0000
1091224	5.9816	5.6411	5.6250	5.4480	5.6734	4.9751	4.8893	5.3408
279747134	0.0058	0.0000	0.0000	0.0000	0.0000	0.0000	0.0000	0.0000
279670183	2.4843	3.1190	2.4526	2.6952	3.1233	4.2609	3.0630	3.2316
1089594	3.7831	4.0390	3.0646	3.6733	3.3789	4.3630	3.7654	4.0083
279780133	0.3661	0.1232	0.0000	0.0000	0.0000	0.0000	0.1354	0.0000
1105360	0.0000	0.1751	0.0308	0.1185	0.0257	0.1682	0.0000	0.0222
1089759	5.4114	5.1249	5.6388	5.1035	6.9614	6.2270	5.6470	5.6500
280094988	3.2189	3.1783	2.8225	3.6715	3.9347	4.1455	2.8480	3.8176
1106262	0.0000	0.0000	0.0000	0.0000	0.0059	0.0000	0.0000	0.0000
1096527	0.2002	0.1467	0.0801	0.1550	0.2800	0.0580	0.0690	0.1798
279846202	0.1737	0.0000	0.0000	0.0000	0.0000	0.2523	0.1514	0.0000
280018936	0.0000	0.0000	0.0000	0.0000	0.0000	0.0060	0.0000	0.0000
1094470	4.1605	4.2642	2.8941	2.9428	1.5368	2.0510	0.9328	2.1155
1097885	3.1212	3.0704	3.3621	2.6541	3.3010	2.8898	2.9894	2.6798
279774283	0.1513	0.2975	0.0000	0.1478	0.0000	0.0000	0.0000	0.0000
279685973	0.0000	0.0000	0.0000	0.0000	0.0000	0.0061	0.0000	0.0000
280108865	1.2015	0.9110	1.0513	0.7453	1.4364	0.6886	0.5123	1.1356
1098866	7.9145	7.6240	8.2227	7.4341	7.8159	7.4342	6.6627	7.1436
1100866	0.0321	0.1313	0.0315	0.0000	0.0778	0.0000	0.0226	0.0674
1096205	0.4581	0.5001	0.5510	0.4675	1.3183	0.7496	0.4376	0.7615
279892054	0.0000	0.0000	0.0000	0.0000	0.0064	0.0000	0.0000	0.0000
279883136	1.2191	0.8670	1.3045	1.0272	1.0764	1.0424	0.5145	0.5991
1092435	0.0065	0.0000	0.0000	0.0000	0.0000	0.0000	0.0000	0.0000
1102040	1.0379	0.6339	0.2773	1.0766	1.9753	1.3845	0.7536	1.5185
1103356	0.1495	0.2142	0.0219	0.1702	0.1406	0.0622	0.0467	0.1512
1101288	3.6737	3.3932	1.3154	3.5691	2.9521	3.2627	2.8563	3.4509
1094488	0.0000	0.0000	0.0000	0.0000	0.0067	0.0000	0.0000	0.0000
279985317	0.0000	0.0000	0.0000	0.0000	0.0000	0.0069	0.0000	0.0000
1094915	1.1032	1.0932	0.5721	1.2699	1.6992	1.5527	0.7444	1.7296
279873648	0.5019	0.0000	0.1524	0.2885	0.5816	0.2472	0.1800	0.1814
280116256	0.0000	0.0000	0.0000	0.0000	0.0070	0.0000	0.0000	0.0000
1096220	0.0783	0.2514	0.0010	0.1611	0.9665	0.4658	0.0884	0.6358
279915697	0.0000	0.0000	0.0000	0.0000	0.0072	0.0000	0.0000	0.0000
280103240	0.0000	0.0000	0.0000	0.0000	0.0076	0.0000	0.0000	0.0000
1091345	4.2869	4.2415	3.3339	3.9708	3.7901	2.9951	3.2070	3.5252
279800190	0.4378	0.5968	0.5612	0.4285	1.3788	0.9891	0.5064	0.9953
280064352	0.0000	0.0000	0.0000	0.0000	0.0000	0.0080	0.0000	0.0000
1099005	0.6696	1.0297	0.2627	0.7794	0.1911	0.2494	0.0345	0.1263
1101263	0.7725	0.5062	0.3771	0.3610	1.4945	1.2806	0.8914	1.2746
279923979	0.0000	0.0000	0.0000	0.0000	0.0000	0.0080	0.0000	0.0000
280027526	0.0635	0.0000	0.0000	0.0209	0.0351	0.0000	0.0000	0.0152
1088203	0.0701	0.0101	0.0033	0.0458	1.7977	2.6212	0.6540	1.1321
279873764	0.0000	0.0080	0.0000	0.0000	0.0000	0.0000	0.0000	0.0000
280070074	1.2092	0.8910	0.8423	1.1891	2.3148	1.9447	1.0941	1.8084
280002198	0.0000	0.0081	0.0000	0.0000	0.0000	0.0000	0.0000	0.0000
279822415	8.6862	9.2333	9.0189	8.1499	6.8656	7.1585	4.6812	5.7764
279929187	0.0082	0.0000	0.0000	0.0000	0.0000	0.0000	0.0000	0.0000
280017633	0.0000	0.0000	0.0000	0.0000	0.0086	0.0000	0.0000	0.0000
279966927	0.0000	0.0000	0.0000	0.0000	1.3522	0.0000	0.0000	0.0109
280128680	0.0087	0.0000	0.0000	0.0000	0.0000	0.0000	0.0000	0.0000
280046260	0.0090	0.0000	0.0000	0.0000	0.0000	0.0000	0.0000	0.0000
280081497	0.0092	0.0000	0.0000	0.0000	0.0000	0.0000	0.0000	0.0000
279880483	0.0094	0.0000	0.0000	0.0000	0.0000	0.0000	0.0000	0.0000
1104084	0.2863	0.2128	0.0000	0.2431	0.0724	0.0307	0.0314	0.0304
280015545	1.7312	1.6168	1.2173	1.8963	2.5436	1.9776	1.6135	2.1153
1094974	6.6119	6.5970	7.2045	6.1337	6.7859	6.6446	6.2381	5.9429
280102139	0.0096	0.0000	0.0000	0.0000	0.0000	0.0000	0.0000	0.0000
1087033	0.7183	0.9127	0.0570	0.9703	0.4888	0.3827	0.0000	0.5203
1102314	1.5218	1.8562	0.7626	1.7756	1.8127	2.2612	1.9139	1.8427
279857829	4.2293	4.5378	3.8653	4.5526	5.2314	5.2018	4.1633	5.2219
1106601	0.1143	0.1176	0.0306	0.1592	0.3109	0.1289	0.0342	0.2096
280084453	0.0000	0.0000	0.0000	0.0000	0.0000	0.0096	0.0000	0.0000
1087555	0.1495	0.0330	0.0566	0.0372	0.0792	0.1327	0.1059	0.0818
279869045	4.0561	3.9232	3.8459	4.0265	3.7050	3.2389	2.3798	3.1045
1095727	5.4789	5.5261	3.8978	5.5858	4.1074	4.0837	2.9223	4.2886
1103195	2.0332	2.2208	2.2352	0.6234	0.7835	0.5830	0.2562	0.1926
279817207	0.1148	0.0364	0.0000	0.1106	0.4219	0.0000	0.0000	0.0768
279991578	1.9608	1.6343	1.2344	1.7348	2.5763	1.7163	1.9219	2.0012
1096096	3.0988	3.2969	2.9726	3.4114	3.6067	2.8586	1.3007	3.2228
1094899	0.0000	0.0000	0.0000	0.0000	0.0102	0.0000	0.0000	0.0000
1087961	2.3569	2.4184	2.3540	2.6722	2.7507	2.4012	1.4223	2.3811
279773293	0.0192	0.0284	0.0000	0.0000	0.0468	0.0000	0.0346	0.0136
1090823	3.3866	3.2292	2.4083	3.3036	2.8363	2.7176	2.0400	3.1520
1093557	0.0000	0.0000	0.0000	0.0000	0.0000	0.0104	0.0000	0.0000
279819830	2.9567	2.1835	2.1045	2.2948	2.1615	1.8403	1.4013	2.2066
1092153	1.7802	2.3282	1.6314	1.9159	0.9926	1.0531	0.1174	0.5379
280045560	0.5121	0.0000	0.0000	0.0000	0.0000	0.4959	0.3729	0.0000
280036670	2.5372	2.3796	1.1442	2.3646	1.8740	1.8279	0.6511	2.5649
280071710	0.0000	0.0000	0.0000	0.0000	0.0107	0.0000	0.0000	0.0000
1090570	3.3655	3.5086	3.6536	3.0720	3.3112	3.0971	2.8922	2.9315
1101389	0.6517	0.8722	0.9035	0.6276	0.5636	0.8249	0.5180	0.3719
1105275	0.2924	0.2744	0.5167	0.3081	0.5979	1.3258	0.4175	0.2672
1093664	4.3069	4.3932	4.4921	3.8374	3.9665	3.8697	3.9256	3.1158
1095247	3.4777	4.0142	1.9811	4.2447	3.1818	4.2790	2.8506	3.7784
1090662	0.3170	0.3051	0.0660	0.4560	0.4622	0.3244	0.1083	0.3826
1101935	0.0000	0.0000	0.0000	0.0000	0.0000	0.0114	0.0000	0.0000
279899629	0.0000	0.2315	0.0000	0.0000	0.4006	0.3509	0.1853	0.3520
280058616	0.0000	0.0000	0.0000	0.0000	0.0000	0.0116	0.0000	0.0000
1097554	4.4286	4.3435	4.6659	3.9053	4.4464	4.6203	4.5189	3.9843
279967791	0.0118	0.0000	0.0000	0.0000	0.0000	0.0000	0.0000	0.0000
280061080	0.0000	0.0000	0.0000	0.0000	0.0000	0.0120	0.0000	0.0000
1086951	1.6721	1.4824	1.8632	1.8431	2.7278	1.9634	0.9549	1.8918
280107319	0.0000	0.0000	0.0000	0.0000	0.0120	0.0000	0.0000	0.0000
279871299	0.0000	0.0000	0.0000	0.0000	0.0121	0.0000	0.0000	0.0000
279804228	0.0000	0.0000	0.0000	0.0000	0.0000	0.0123	0.0000	0.0000
280000530	0.0000	0.0000	0.0000	0.0000	0.0124	0.0000	0.0000	0.0000
279860001	0.0000	0.0000	0.0000	0.0000	0.0000	0.0124	0.0000	0.0000
1100634	0.0000	0.0000	0.0000	0.0000	0.0000	0.0126	0.0000	0.0000
1092275	0.3991	0.2556	0.0681	0.3623	1.5476	0.6189	0.1365	0.9603
280105785	0.0000	0.0000	0.0000	0.0000	0.0935	0.0091	0.0000	0.0126
1087478	0.3757	0.2555	0.1002	0.3735	0.3460	0.0994	0.0368	0.2162
279816772	0.4027	1.1984	0.4805	0.7033	0.2608	1.0563	0.0794	0.6510
279669739	0.0000	0.0000	0.0000	0.0000	0.0000	0.0126	0.0000	0.0000
1094532	0.8292	0.6989	0.3728	1.0168	1.5278	0.9877	0.6620	1.0975
1104060	0.6900	0.7352	0.8312	1.3525	1.2732	1.3555	0.4220	0.4289
279559018	0.0000	0.0000	0.0000	0.0000	0.0000	0.0130	0.0000	0.0000
279922384	0.0000	0.0000	0.0000	0.0000	0.0000	0.0130	0.0000	0.0000
1106322	0.0133	0.0000	0.0000	0.0000	0.0000	0.0000	0.0000	0.0000
279905298	0.0000	0.0000	0.0000	0.0000	0.0136	0.0000	0.0000	0.0000
1093765	0.0000	0.0136	0.0000	0.0000	0.0000	0.0000	0.0000	0.0000
1096038	0.7963	1.3968	1.3854	1.5850	2.1664	2.4057	0.8097	1.4651
279896798	2.6265	2.2935	1.5772	2.5708	3.0175	2.4189	2.0270	2.9298
1096160	0.1057	0.0653	0.0154	0.0455	0.7026	0.1876	0.0329	0.3456
1088420	0.0000	0.0000	0.0000	0.0000	0.0137	0.0000	0.0000	0.0000
280068791	0.0000	0.0000	0.0000	0.0000	0.0137	0.0000	0.0000	0.0000
1105943	3.0214	2.9409	2.7895	2.5949	2.0063	2.0165	1.3935	1.5720
280071639	0.0000	0.0000	0.0000	0.0000	0.0137	0.0000	0.0000	0.0000
1101330	0.0000	0.0000	0.0000	0.0000	0.0137	0.0000	0.0000	0.0000
1094309	2.4599	2.8569	1.9400	2.4413	2.0789	1.9401	0.4795	2.5326
279827792	0.0000	0.0000	0.0000	0.0000	0.0000	0.1555	0.0022	0.0000
1098132	4.7900	4.8841	3.2714	4.2499	2.8029	2.8866	1.5618	3.3789
1095736	0.4221	0.2635	0.2138	0.4135	0.3295	0.5845	0.1986	0.4346
1090643	2.4087	2.5948	2.6522	2.4847	2.3242	2.5659	1.8060	2.2058
1087958	0.0138	0.0000	0.0000	0.0000	0.0000	0.0000	0.0000	0.0000
1090240	1.2992	1.1518	0.7400	1.2913	0.5504	0.5674	0.2196	0.0967
1086869	0.6217	0.8121	0.5327	1.0115	1.2951	0.9999	0.6338	0.8931
279880526	0.0536	0.2535	0.0000	0.1515	0.0869	0.0000	0.0000	0.0000
279809010	0.1783	0.0313	0.0402	0.0000	0.0000	0.0000	0.0000	0.0000
280103527	0.7264	0.0000	0.1581	0.2628	0.4088	0.8882	0.2949	0.5139
279927558	0.3862	0.0000	0.0000	0.0384	0.1163	0.0000	0.0000	0.1010
1089360	1.2391	1.6439	0.8528	1.6495	1.6544	1.5532	0.7054	1.7807
280003237	3.0499	2.8875	2.9372	2.9392	4.0726	3.4129	2.9985	3.4596
280002142	0.0000	0.0000	0.0000	0.0000	0.0138	0.0000	0.0000	0.0000
279777231	0.0000	0.3521	0.2145	0.2132	0.2378	0.9425	0.1567	0.1579
1095628	1.5238	1.4282	1.0230	1.4837	1.5070	1.2128	0.9779	1.5605
1088706	0.0000	0.0000	0.0000	0.0000	0.0140	0.0000	0.0000	0.0000
1106232	0.0000	0.0000	0.0000	0.0000	0.0000	0.0143	0.0000	0.0000
280102110	0.0000	0.0000	0.0000	0.0000	0.0144	0.0000	0.0000	0.0000
1105215	0.0000	0.0000	0.0000	0.0000	0.0000	0.0147	0.0000	0.0000
279966716	0.0000	0.0000	0.0000	0.0000	0.0148	0.0000	0.0000	0.0000
1105072	0.0000	0.0000	0.0000	0.0000	0.0000	0.0149	0.0000	0.0000
279984447	0.0152	0.0000	0.0000	0.0000	0.0000	0.0000	0.0000	0.0000
1103005	4.3799	4.6814	4.4342	4.1755	4.3394	3.5914	2.5982	4.0389
1086937	7.0003	6.9952	7.3447	6.9833	7.5318	6.9881	6.2531	6.9605
279928301	0.0152	0.0000	0.0000	0.0000	0.0000	0.0000	0.0000	0.0000
279718421	4.4512	4.1508	3.6383	3.9093	3.5185	3.3401	3.0536	3.6979
279967306	0.0000	0.0000	0.0000	0.0000	0.0153	0.0000	0.0000	0.0000
280133472	0.0000	0.0153	0.0000	0.0000	0.0000	0.0000	0.0000	0.0000
279807142	0.0000	0.0821	0.0000	0.0000	0.0000	0.0000	0.0000	0.0014
1109039	0.0000	0.0000	0.0000	0.0000	0.0000	0.0154	0.0000	0.0000
1096729	0.5377	0.3426	0.3914	0.2486	1.2688	0.7042	0.3671	0.9360
1105471	0.0424	0.0181	0.0822	0.0000	0.1007	0.0447	0.0298	0.0000
1088903	4.2124	4.5887	4.2969	4.2689	3.5348	4.0497	2.9617	3.4211
1104828	1.7345	2.4531	1.1355	1.1169	3.1438	3.3968	2.1086	3.7311
280040443	0.0000	0.0000	0.0000	0.0000	0.0000	0.0158	0.0000	0.0000
1106837	0.0046	0.1450	0.0000	0.0409	0.0786	0.2110	0.0061	0.1754
1097667	3.5495	3.2199	2.6646	3.3786	2.6567	2.7272	2.1873	2.7583
1109046	2.4862	2.1778	2.1553	2.4207	2.6824	2.8022	1.7955	2.8346
1090294	5.4681	5.5120	3.1892	5.4762	3.4698	4.0096	2.6738	4.2149
1097987	0.0000	0.0000	0.0000	0.0000	0.0158	0.0000	0.0000	0.0000
1103535	1.9766	2.4791	2.5481	1.2294	2.9864	3.4876	2.8689	2.5291
1100898	0.0000	0.0000	0.0000	0.0000	0.0000	0.0158	0.0000	0.0000
1098384	0.0155	0.0261	0.0066	0.0301	0.0379	0.0433	0.0430	0.0000
279720824	0.2342	2.4750	0.2773	1.0235	0.4468	3.5501	0.2997	1.8170
1103842	1.2928	1.6325	0.9184	1.4065	1.4023	1.3695	0.6278	1.7493
1097910	2.3036	1.7507	1.1752	2.2585	3.0227	2.7730	2.1479	2.7237
279966411	0.0508	0.0619	0.0000	0.1438	0.2484	0.2140	0.0000	0.1806
1099798	0.0000	0.0000	0.0000	0.0000	0.0000	0.0159	0.0000	0.0000
280093220	3.0203	3.0747	2.4086	3.0810	3.3231	4.1889	3.4431	3.3805
1098007	0.1745	0.1200	0.0361	0.2497	0.7547	0.4274	0.3488	0.2477
1096000	3.5916	3.8750	3.0362	3.5176	3.3027	3.6439	3.5343	3.6700
1097092	1.5171	0.8174	0.6782	0.9044	0.3806	0.3221	0.0664	0.1473
279996220	1.6309	1.2386	1.0517	1.5650	1.7114	1.4333	0.7705	1.7169
1102586	3.7403	3.6403	2.9663	3.2283	4.1587	4.1236	4.0981	4.1432
280125498	0.0000	0.0160	0.0000	0.0000	0.0000	0.0000	0.0000	0.0000
279893236	7.4254	7.0533	7.8783	6.6763	8.8953	7.2295	7.0151	7.2315
279747361	0.1598	0.1652	0.0499	0.1438	0.0000	0.2698	0.1566	0.0000
1091074	3.4710	3.5593	3.4193	3.5968	3.9242	3.4724	2.9042	3.7326
279814767	0.0909	0.1507	0.0000	0.0000	0.2400	0.4963	0.3495	0.1867
279877917	0.0000	0.0160	0.0000	0.0000	0.0000	0.0000	0.0000	0.0000
279825061	0.0000	0.2829	0.0000	0.0935	0.0790	0.0000	0.0000	0.0000
1092070	4.7407	4.9923	4.7123	4.8739	5.1311	5.7509	4.9982	5.1550
280070669	2.0419	1.5370	0.4481	2.5623	2.8655	2.4733	1.4627	2.3781
279730933	0.0000	0.0000	0.0000	0.0000	0.0161	0.0000	0.0000	0.0000
279907775	0.0000	0.0000	0.0037	0.0000	0.0000	0.1861	0.0000	0.0000
1107880	0.2532	0.0662	0.1061	0.1178	0.1260	0.0702	0.0333	0.0810
1098704	0.0000	0.0000	0.0000	0.0000	0.2419	0.4028	0.0236	0.2108
1104344	0.0162	0.0000	0.0000	0.0000	0.0000	0.0000	0.0000	0.0000
1107484	0.2450	0.0735	0.2410	0.3113	0.3256	0.4313	0.0612	0.1209
1092949	0.6736	0.3551	0.5169	0.7829	2.0630	2.9781	1.2724	1.0700
1105240	0.0875	0.0000	0.0018	0.0000	0.0000	0.0000	0.0000	0.0000
280012660	0.0162	0.0000	0.0000	0.0000	0.0000	0.0000	0.0000	0.0000
1097060	3.6752	3.5972	2.5113	3.9852	3.2635	2.7622	1.7060	3.1335
1101934	0.0000	0.0000	0.0000	0.0000	0.0163	0.0000	0.0000	0.0000
1100254	3.5555	4.4426	4.6039	3.5810	3.9967	4.1992	3.4554	3.2641
1090830	0.0000	0.0000	0.0000	0.0000	0.0163	0.0000	0.0000	0.0000
279692861	0.1457	0.0426	0.0971	0.1868	0.2663	0.0704	0.0000	0.0000
1091343	4.2580	4.2245	3.1939	4.3749	3.0566	3.5016	2.9457	2.8953
279860911	0.0000	0.0000	0.0000	0.0000	0.0165	0.0000	0.0000	0.0000
279976868	0.0000	0.7045	0.0000	0.0000	0.0000	0.2203	0.0786	0.1881
279940963	0.0000	0.0000	0.0000	0.0000	0.2049	0.2785	0.1772	0.0000
279942905	0.4560	0.0894	0.2520	0.4943	0.2922	0.5108	0.0836	0.0000
1094228	0.0000	0.0000	0.0000	0.0000	0.0000	0.0166	0.0000	0.0000
279167866	0.0000	0.0000	0.0026	0.0000	0.0274	0.0060	0.0000	0.0052
1099950	6.9700	7.5260	7.3823	7.0748	6.8302	7.4923	5.6253	7.1148
280042146	0.7586	0.4167	0.2009	0.3647	0.1136	0.0161	0.0000	0.0486
1087853	2.2679	1.7395	1.0978	2.4763	1.8873	1.5889	0.6282	1.6824
1096317	0.1693	0.1512	0.0743	0.2339	0.2262	0.1207	0.0710	0.1273
279690160	0.0171	0.0000	0.0000	0.0000	0.0000	0.0000	0.0000	0.0000
1103491	1.5405	1.3073	0.9168	1.4152	1.7837	1.3117	1.4564	1.5139
279774117	0.0000	0.0000	0.0353	0.0000	0.2213	0.0994	0.0000	0.0754
1097324	3.6560	3.9096	4.1742	3.4654	3.4717	3.4090	2.7671	2.6161
1094952	0.3937	0.1475	0.1048	0.3696	0.6894	0.4999	0.1734	0.5435
279766013	0.0000	0.0000	0.0000	0.0000	0.0000	0.0171	0.0000	0.0000
1104811	2.6472	2.4294	2.1756	2.4732	2.3872	2.5141	1.6899	2.7459
1091274	0.4788	0.7125	0.4861	1.2139	1.0224	1.4277	0.5130	0.4399
1098630	2.6562	2.5768	2.1298	2.8606	2.5350	2.2067	1.4785	2.3596
1103953	2.0022	1.6567	1.1997	2.0559	2.6529	2.3208	1.9106	2.3173
279882622	3.4390	3.3284	3.8771	3.3846	3.8873	3.3355	2.3164	3.0921
280095626	0.0000	0.0000	0.0000	0.0000	0.0000	0.0174	0.0000	0.0000
279879229	0.6612	1.1346	0.8605	0.6482	0.5628	0.6657	0.3694	0.5566
279702932	1.3077	0.9510	0.3875	0.4079	1.8079	0.7959	1.5774	1.1619
1091035	0.9876	0.9450	0.7078	0.7729	1.6672	1.1828	0.6508	1.6271
279865863	1.1195	1.0409	0.3509	1.1003	1.1997	1.3491	0.9631	1.4122
279921850	0.1311	0.9145	0.3608	0.1297	0.0000	0.2659	0.0000	0.0000
279856559	0.0000	0.0000	0.0000	0.0000	0.0000	0.0175	0.0000	0.0000
1103256	1.6646	1.8510	1.9548	1.8832	2.6411	2.6202	1.6394	2.2499
279467511	0.0000	0.0000	0.1032	0.0477	0.4335	0.2130	0.0410	0.0489
1092530	2.8422	3.1340	2.2888	2.9025	3.0839	2.8948	1.7832	3.5105
280101792	4.8862	4.6865	4.6130	4.9217	5.4371	5.5764	4.8783	5.2584
280065475	0.6970	0.1288	0.9758	0.0000	1.9598	1.9250	0.8315	1.0095
280098356	0.0912	0.0000	0.0000	0.1729	0.2137	0.1271	0.0435	0.0000
279793241	0.0000	0.0176	0.0000	0.0000	0.0000	0.0000	0.0000	0.0000
280118037	0.1698	0.0877	0.0360	0.1925	0.6243	0.7979	0.2035	0.5177
280019212	0.1567	0.2529	0.0000	0.2843	0.0164	0.3035	0.1060	0.0142
1101230	0.1426	0.1458	0.1076	0.0000	0.3797	0.0744	0.0522	0.2667
1101777	0.0315	0.0000	0.0000	0.0096	0.0514	0.0000	0.0222	0.0000
1089715	3.7800	4.0904	3.9540	3.8158	4.1106	4.1903	3.3440	4.2706
1096758	4.8122	4.4848	3.8210	4.5801	3.4283	3.1667	2.2062	2.9348
1088342	1.8737	2.4832	2.3902	1.9788	2.0362	2.7492	1.5791	2.2348
279849443	0.0000	0.0180	0.0000	0.0000	0.0000	0.0000	0.0000	0.0000
1088095	1.3001	1.3731	1.2634	1.0805	3.0415	3.1289	1.8891	2.4516
280022277	0.0183	0.0000	0.0000	0.0000	0.0000	0.0000	0.0000	0.0000
279768366	0.0000	0.1545	0.1778	0.0000	0.2859	0.1908	0.0662	0.1304
1089440	4.3974	3.9359	4.2553	4.1274	6.0390	4.8225	3.9043	5.0276
280136385	0.0000	0.0000	0.0000	0.0000	0.0000	0.0183	0.0000	0.0000
280077660	5.1103	2.4171	3.5651	3.1036	3.7348	2.3656	2.2930	1.9313
1097539	2.8515	2.8856	2.2757	2.5706	3.4975	3.6210	3.1257	3.5979
280130672	0.0593	0.0000	0.0000	0.0000	0.2927	0.0013	0.0000	0.0786
279668676	0.0000	0.0000	0.0000	0.0000	0.0000	0.3188	0.0000	0.0080
1100515	0.0000	0.0000	0.0000	0.0000	0.0000	0.0184	0.0000	0.0000
1101051	0.0000	0.0184	0.0000	0.0000	0.0000	0.0000	0.0000	0.0000
1097720	0.0000	0.0000	0.0000	0.0000	0.0184	0.0000	0.0000	0.0000
1090850	4.6982	4.2155	4.7897	4.0730	5.3308	4.8334	4.7009	4.5075
1093783	2.8205	2.5531	2.1195	2.4438	2.2162	1.8856	2.1351	1.9374
1094331	3.0411	3.0579	3.6000	2.8893	3.1665	3.1279	1.8845	2.6415
1093754	0.0491	0.0085	0.0098	0.0055	0.0082	0.0000	0.0000	0.0071
1097975	0.3767	0.4866	0.2575	0.3907	0.2272	0.1179	0.0255	0.1308
280112521	0.0000	0.0000	0.0000	0.0195	0.0956	0.0421	0.0000	0.0283
1100695	3.8624	3.7073	2.8848	3.7901	3.6965	2.8634	1.7080	3.7548
1087932	5.1040	4.6139	4.4240	5.0045	5.0688	4.0752	2.7264	4.6411
1105047	3.6149	3.5493	3.4054	3.1911	3.5840	3.8156	3.8464	3.5628
1094439	0.0000	0.0000	0.0000	0.0000	0.0000	0.0185	0.0000	0.0000
1094184	1.5240	1.6864	0.6259	1.4525	0.4421	0.5703	0.2776	0.3773
1098103	3.2296	3.3210	3.6159	3.1620	3.5485	3.4377	3.0185	3.2075
1093066	0.4864	0.3407	0.2551	0.5726	1.5905	0.9022	0.6024	0.7676
279884840	2.3227	2.8951	2.1325	2.3672	1.3636	2.6157	1.4511	1.8371
1096115	4.5099	4.7030	5.1787	4.0557	6.1692	6.0364	5.0502	5.2640
279867413	0.0000	0.0000	0.0000	0.0000	0.0186	0.0000	0.0000	0.0000
279803748	0.4699	0.1575	0.2467	0.2058	0.4487	0.2263	0.3813	0.1260
1089737	5.9669	5.8593	5.8113	5.6550	5.4399	5.0316	3.8996	5.1521
1094849	4.2556	4.1127	4.1028	4.1275	4.3101	3.6260	3.6938	3.6634
279775046	1.6168	2.1313	2.5289	1.4831	1.7223	2.3778	1.3260	1.2507
279828160	0.0000	0.0000	0.0000	0.0000	0.0186	0.0000	0.0000	0.0000
1105515	0.0880	0.0000	0.0294	0.0147	0.1415	0.0148	0.0392	0.0321
1099653	0.1360	0.0000	0.2543	0.0000	0.2168	0.1872	0.0000	0.0000
280112830	0.0000	0.0187	0.0000	0.0000	0.0000	0.0000	0.0000	0.0000
280119694	0.0560	0.1236	0.0551	0.0185	0.0000	0.0266	0.0133	0.0134
1090460	2.1748	2.2949	2.5904	2.1027	2.0782	1.8342	0.6938	1.3680
279846552	0.0188	0.0000	0.0000	0.0000	0.0000	0.0000	0.0000	0.0000
1089679	2.8057	2.9368	3.1577	2.8380	3.8377	3.7173	3.1530	3.1101
279835459	5.8315	5.1683	5.8815	5.0817	5.3959	4.7175	3.7989	4.5370
1097857	0.0259	0.0000	0.0255	0.0000	0.1232	0.0365	0.0183	0.0366
279780276	2.6230	2.1368	2.5326	1.8144	1.7110	1.6122	0.9809	1.2760
279870939	0.0000	0.0190	0.0000	0.0000	0.0000	0.0000	0.0000	0.0000
1098058	3.3763	3.2724	2.2321	3.3635	2.3831	2.2650	1.5542	2.4538
1099245	5.2453	5.1654	5.7292	5.0429	5.5863	5.3931	4.7213	5.0387
279941507	1.9695	1.6308	1.7857	1.7256	2.2216	1.9276	2.1781	1.2389
1105871	3.6230	3.5794	3.6560	3.1398	4.2587	4.2485	4.2656	3.5814
1098597	4.5302	4.2206	4.6972	3.9457	4.7627	4.0458	4.0127	4.0626
280079785	2.2655	2.1370	2.4982	1.9679	2.5412	2.2342	2.1624	2.0223
1099059	2.4436	3.0272	2.2429	2.7253	2.4407	3.2043	2.3158	2.9200
279493630	0.0000	0.0000	0.0000	0.0000	0.0000	0.0190	0.0000	0.0000
1099623	4.4368	4.4735	4.8820	4.3775	5.4017	4.9540	4.2519	4.7688
1106687	1.7922	2.2154	1.3165	1.4938	3.4057	2.9397	1.7452	3.5423
1103239	3.3377	3.3430	2.3882	3.6297	2.7443	3.0922	1.9424	3.0735
1102730	0.5150	0.4175	0.0908	0.3910	0.1129	0.1288	0.0009	0.2191
279841146	0.6260	0.6570	0.5853	0.0000	0.7317	0.4889	0.9719	0.0285
1104900	0.0000	0.1015	0.0000	0.0000	0.0000	0.0000	0.0000	0.0030
280031990	4.1413	4.1256	4.5009	3.8474	4.0674	3.5516	2.5203	3.3678
1091180	4.6348	4.8988	5.2868	4.3220	6.0954	5.8395	5.2084	5.1398
1096769	0.0191	0.0000	0.0000	0.0000	0.0000	0.0000	0.0000	0.0000
1087536	2.5081	2.5343	2.8828	2.1640	3.6589	3.4046	2.9441	2.8533
1093598	5.8632	5.7750	6.1159	5.6118	5.9631	5.2403	4.4541	5.2379
1099517	0.5286	0.2014	0.2305	0.0610	2.0519	0.1292	0.0436	0.7811
1106385	0.0000	0.0000	0.0353	0.0000	0.1144	0.2998	0.0988	0.0000
1102244	5.5734	5.3406	4.9157	5.9439	5.8593	5.8161	4.8447	5.7482
1095861	4.7924	4.8921	5.0254	4.8811	4.9846	4.9872	3.7013	4.8521
1103434	1.1095	0.6660	0.3393	0.8338	1.1214	0.6540	0.3593	1.1619
1095278	4.2900	4.1720	2.5398	4.9111	4.7649	3.3559	1.5124	4.4488
1099465	0.6161	0.6763	0.4897	0.5205	1.2469	0.6033	0.4139	0.9959
1089491	7.9412	7.8549	8.1122	7.4646	7.2649	7.6172	6.7342	7.1784
1090774	1.1572	0.9287	0.7318	0.3493	0.1732	0.1019	0.1129	0.0520
279816246	3.3881	3.1983	2.3664	3.2570	3.4505	3.2720	3.3542	3.3844
279849283	0.0000	0.0191	0.0000	0.0000	0.0000	0.0000	0.0000	0.0000
1094251	6.0865	6.0871	6.1417	5.5269	5.0212	4.7920	3.7677	4.1804
1096879	0.3079	0.8496	0.5834	0.6301	0.7866	0.6601	0.3357	0.5528
1098460	1.2174	1.5535	1.2427	1.2173	0.7481	1.2789	0.3815	1.0234
279707713	1.7991	0.0000	0.4307	0.0000	3.6250	1.0002	2.5187	0.0000
1091688	2.6682	2.3437	2.5578	2.4771	1.4339	1.8851	0.3721	0.4994
1088599	0.8363	0.8392	0.5712	1.3427	1.4301	1.5525	0.6611	1.1406
279817751	0.1213	0.4554	0.0183	0.7079	0.7713	0.5057	0.2994	0.1062
280096070	3.6540	3.6433	2.2233	4.2322	2.5980	3.0714	1.7753	2.5522
279963445	1.5066	2.4300	0.8545	1.8941	1.4447	1.8178	0.5808	2.2196
1093628	6.5657	6.7545	7.3401	6.0984	7.9560	7.1142	6.8244	6.7024
1087986	3.6905	4.3306	4.0958	3.5814	3.6828	4.3020	3.8774	3.6777
279931686	0.0000	0.0000	0.0000	0.0000	0.0459	0.0521	0.0000	0.0369
1106159	0.1238	0.1801	0.0653	0.1065	0.1601	0.2447	0.1203	0.2481
1095941	2.7550	3.0309	3.2691	2.4116	2.5394	2.4855	1.7745	2.0697
279834515	3.8990	3.7933	3.8783	3.9846	3.9251	3.6288	2.2446	3.5755
1096781	5.5721	5.2496	5.2387	5.2388	5.6274	4.8831	4.7355	5.3389
280123801	0.1791	0.0000	0.0000	0.0000	0.0000	0.0865	0.0000	0.0894
1090831	0.0000	0.0191	0.0000	0.0000	0.0000	0.0000	0.0000	0.0000
1090991	3.2254	3.5038	2.9714	3.3791	3.2201	3.1294	2.6207	3.3720
1098822	3.0327	3.1474	2.7027	3.1756	3.0582	2.8722	2.5866	3.0755
279781200	4.6373	4.5137	5.5704	3.9517	6.5486	5.5314	4.8872	4.7574
1089907	6.1392	5.7503	6.3152	5.8391	5.8411	5.5505	4.2491	5.1150
1105969	3.2800	3.5939	4.3163	2.7941	3.4015	3.6702	2.5147	2.6950
1097558	4.8700	4.7584	4.7812	4.6550	5.5853	5.4241	5.3798	4.9031
279765002	0.4195	0.1725	0.2280	0.4497	0.6358	0.6270	0.3374	0.3992
1089411	8.9715	9.9866	10.2917	8.9124	8.8254	9.0751	7.7932	7.0615
279763503	0.0089	0.1926	0.0000	0.2389	0.6923	0.0651	0.0000	0.1019
1100040	0.0191	0.0000	0.0000	0.0000	0.0000	0.0000	0.0000	0.0000
279750073	0.2248	0.0785	0.0906	0.0000	0.0000	0.0000	0.0000	0.0000
1102537	0.1389	0.2094	0.0927	0.0298	0.0247	0.0420	0.0361	0.0848
1100816	0.8996	0.9279	0.4234	0.6707	2.2327	1.6601	0.7931	2.0897
1090089	1.4897	1.3359	1.2748	1.4795	1.7805	1.0675	0.8597	1.3486
1095240	4.2065	3.9572	3.7001	4.1211	3.4916	4.0256	3.4240	3.6933
1089316	0.0192	0.0000	0.0000	0.0000	0.0000	0.0000	0.0000	0.0000
1094777	0.6962	0.3265	0.1976	0.6049	0.5886	0.4306	0.0740	0.5924
280090679	2.7521	2.3073	1.9191	2.7774	2.6589	2.1487	2.3376	1.9493
279867879	7.9121	8.3721	8.8685	7.6774	9.3000	9.7233	8.4778	8.5306
1094307	3.3632	3.3807	3.3102	3.1661	3.6647	3.2643	3.0291	3.6193
1103322	0.1956	0.1429	0.0238	0.2974	0.4889	0.2436	0.0225	0.3259
280101976	0.0000	0.4625	0.1410	0.0363	0.0000	0.1441	0.0000	0.0000
279752954	0.3845	0.6590	0.0000	0.0000	0.0000	0.0000	0.3718	0.0000
280063474	0.0000	0.4539	0.0000	0.1460	0.0000	0.3877	0.2060	0.0000
279846591	0.0000	0.0000	0.0000	0.0000	0.0193	0.0000	0.0000	0.0000
1090167	1.2813	1.3901	1.6676	1.3844	2.7497	3.1395	1.9190	1.7491
1101479	2.2324	2.5126	2.2556	2.9275	3.8620	3.3698	2.4488	2.8360
1102946	0.0569	0.0244	0.0000	0.0281	0.1579	0.0798	0.0000	0.1373
1100633	2.0544	2.8589	2.7281	2.2749	2.6435	3.4445	2.2692	2.5853
1093088	2.8081	3.1223	3.0970	2.7484	2.1736	2.3208	0.5794	1.7539
1087785	4.3878	4.6124	5.1837	3.8550	4.3102	4.4425	3.5428	3.7173
1100407	0.0193	0.0000	0.0000	0.0000	0.0000	0.0000	0.0000	0.0000
279776392	1.3568	1.3848	1.0696	1.3324	1.2025	1.3938	0.4460	1.5584
1101350	0.4985	0.3457	0.5563	0.3924	0.7448	0.8743	0.5581	0.4879
1094504	4.0212	3.9436	2.9335	4.0599	3.1401	3.2732	2.8276	3.2828
1098205	0.0000	0.0000	0.0000	0.0000	0.0195	0.0000	0.0000	0.0000
1093228	0.1711	0.2141	0.1143	0.3170	0.2711	0.4231	0.2351	0.1622
1098416	4.6861	4.9806	5.0513	4.3745	4.1191	3.9209	2.3859	3.6048
1090888	0.7427	0.9065	0.5979	0.9540	1.9112	2.0384	1.1102	1.5392
1096779	1.9566	1.8777	1.1861	1.1642	2.4859	1.7537	2.6167	1.7298
280056514	0.0000	0.0196	0.0000	0.0000	0.0000	0.0000	0.0000	0.0000
1089712	5.1741	5.6634	5.6141	5.3159	5.7507	6.3721	5.1795	5.8223
1096800	0.2398	0.4870	0.0000	0.5279	1.4880	0.5258	0.0964	0.8941
1089736	0.7894	1.0641	0.9018	1.5582	1.4748	1.3264	0.6461	0.5889
279910362	0.0000	0.0000	0.0000	0.0000	0.0196	0.0000	0.0000	0.0000
280036524	1.3310	1.6231	1.6872	1.1872	1.6201	2.3117	1.7848	1.3249
280072434	0.0000	0.0000	0.0000	0.0000	0.1042	0.0000	0.0039	0.0000
280045147	0.0000	0.0000	0.0000	0.0000	0.0000	0.0203	0.0000	0.0000
1109120	2.4992	3.0621	3.2801	2.6632	3.5971	4.0088	2.9117	3.0119
279946493	3.3314	2.9269	2.3053	3.1040	3.9952	3.5625	3.1402	3.8737
280124980	3.8513	3.7008	4.1366	3.3370	3.8708	3.7328	3.4573	3.5318
279808501	0.0000	0.0000	0.0000	0.0000	0.0000	0.0204	0.0000	0.0000
1095130	0.9464	0.6774	0.5691	0.5341	2.2806	2.6453	1.1647	2.1146
1101850	5.8691	6.6512	7.0337	5.6479	6.1166	6.4153	4.7941	5.7491
1097988	0.0000	0.0000	0.0000	0.0000	0.0000	0.0205	0.0000	0.0000
280095964	0.0000	0.0000	0.0000	0.0000	0.3518	0.0000	0.0132	0.0000
1104600	4.8551	4.1789	5.3203	4.7228	4.8908	4.3379	2.6317	3.0743
279886252	0.0000	0.0000	0.0000	0.0000	0.0000	0.0206	0.0000	0.0000
1103864	8.4012	8.8673	8.8770	8.0815	7.2437	7.8661	6.3709	6.5098
279997615	0.0206	0.0000	0.0000	0.0000	0.0000	0.0000	0.0000	0.0000
279818676	0.0207	0.0000	0.0000	0.0000	0.0000	0.0000	0.0000	0.0000
1102747	0.0000	0.0000	0.0000	0.0000	0.0000	0.0207	0.0000	0.0000
279877501	0.0000	0.0000	0.0000	0.0000	0.0000	0.0208	0.0000	0.0000
1096454	3.1937	3.1005	1.6258	2.8657	1.1389	0.8248	0.1954	0.4950
1095200	0.0523	0.0000	0.0021	0.0000	0.0000	0.0000	0.0000	0.0000
1104912	0.0000	0.0000	0.0000	0.0000	0.0000	0.0209	0.0000	0.0000
279766427	3.1623	2.7391	3.6771	2.2640	4.8006	4.5244	3.4266	3.6927
279995430	0.0000	0.0209	0.0000	0.0000	0.0000	0.0000	0.0000	0.0000
1100438	0.0000	0.0000	0.0000	0.0000	0.1001	0.1280	0.0862	0.0000
1091083	2.5014	2.1773	2.0395	2.3764	3.0476	2.4978	2.2487	2.7379
1103023	0.0719	0.0000	0.1603	0.2227	0.7684	0.8635	0.2590	0.1917
1092853	3.4198	3.7501	2.9302	3.0756	3.3905	4.4238	3.8843	3.8651
1097916	0.0000	0.0000	0.0000	0.0000	0.0000	0.0210	0.0000	0.0000
279819718	1.5968	1.4883	1.4982	1.6250	2.7588	2.6937	2.2585	1.7695
1090681	2.2749	2.3543	2.3103	1.7416	6.0479	5.5387	3.7909	4.1816
1086989	1.9026	1.7186	2.2126	2.6571	2.2933	2.9345	1.0266	1.2876
1100128	2.8518	2.8501	3.0512	2.6962	2.7172	2.9393	2.3886	2.6916
1096697	0.8248	0.7218	0.6011	0.7229	1.8218	1.2671	0.6852	1.4836
1087671	0.3034	0.3151	0.2941	0.3262	0.8772	0.5041	0.0927	0.6588
1094427	1.5948	1.5222	0.9957	2.1416	2.6367	2.0253	1.2037	2.0646
1105441	0.0000	0.0211	0.0000	0.0000	0.0000	0.0000	0.0000	0.0000
279958476	0.0000	0.0000	0.0000	0.0000	0.3168	0.0000	0.0122	0.0000
1095376	2.6917	2.7220	2.9618	3.0220	3.6775	3.5881	2.7200	2.9355
1104433	3.8381	3.9435	3.9666	3.8474	3.9943	4.4153	4.1298	3.6898
1096750	1.7579	1.6704	1.5095	1.6237	1.4984	1.3075	1.1899	1.4337
1094210	3.9978	3.9825	2.5899	3.6462	4.4770	4.1773	4.2810	4.4696
279746160	1.3861	3.3137	1.3701	2.6543	0.7843	3.9539	0.4981	1.7615
1092695	3.5333	3.1655	3.5129	3.3011	2.9880	3.0611	1.9576	2.5844
1101703	0.5304	0.5897	0.5129	0.4024	0.1202	0.5621	0.1701	0.2359
1091607	5.6525	5.9077	6.1167	5.5472	5.1871	5.2335	3.7378	4.4954
280130071	0.0000	0.0000	0.0000	0.0000	0.0000	0.0212	0.0000	0.0000
1093152	0.2942	0.3656	0.2369	0.5391	1.4755	0.6711	0.1108	0.7974
1090725	2.4279	3.0490	2.9032	2.2351	1.7488	2.3335	1.3278	1.4992
280040957	1.6960	1.3028	1.0263	1.5588	1.7316	1.5893	1.2088	1.8053
1091844	1.6742	1.3619	1.5328	1.5756	2.9306	2.6904	1.9969	2.0490
1096935	2.3640	2.5630	1.3939	2.4088	1.0286	0.8673	0.0675	0.5705
1101078	0.0101	0.0419	0.0000	0.0342	0.0436	0.0973	0.0514	0.0318
279884704	7.3222	7.4298	7.6240	6.7276	6.2815	6.0495	4.7926	5.2467
279475150	0.6770	0.6397	0.7718	0.0000	1.8678	1.9461	2.1487	0.0000
280054496	0.0213	0.0000	0.0000	0.0000	0.0000	0.0000	0.0000	0.0000
279897058	0.0000	0.1354	0.0000	0.1550	0.3631	0.0000	0.0000	0.0000
1093445	1.2826	1.1057	1.3092	1.5772	1.9562	1.6864	1.0773	1.2774
280127606	1.1454	1.3257	0.7951	1.3853	1.1936	1.4531	1.4313	0.8128
279770753	0.0214	0.0000	0.0000	0.0000	0.0000	0.0000	0.0000	0.0000
280074982	3.4369	3.5350	3.8206	3.3706	3.0137	3.7741	0.9662	3.1415
1107707	0.0000	0.0000	0.0000	0.0000	0.0214	0.0000	0.0000	0.0000
1098549	0.9989	1.5596	0.6526	1.7290	3.7780	2.7006	0.9050	2.9239
1091917	0.1523	0.0446	0.1015	0.0000	0.1261	0.0000	0.0367	0.0374
279958790	0.0000	0.0000	0.0000	0.0000	0.0214	0.0000	0.0000	0.0000
279773581	3.5481	4.1412	3.1962	4.2068	3.0394	3.7204	2.6804	2.9247
1092258	4.1136	4.0597	4.4078	3.6277	4.3537	4.3163	4.3064	3.7167
279836594	0.0000	0.0000	0.0000	0.0000	0.0000	0.0216	0.0000	0.0000
1099138	0.0000	0.0000	0.0000	0.0000	0.0217	0.0000	0.0000	0.0000
1104367	0.0000	0.0000	0.0000	0.0000	0.0219	0.0000	0.0000	0.0000
279879990	0.0220	0.0000	0.0000	0.0000	0.0000	0.0000	0.0000	0.0000
1092840	0.0657	0.0231	0.0000	0.0266	0.0444	0.0193	0.0381	0.0384
1100009	0.0000	0.0000	0.0000	0.0000	0.0000	0.0221	0.0000	0.0000
279692472	0.0000	0.0840	0.0000	0.0000	0.0805	0.0000	0.0000	0.0631
1090128	0.0000	0.0000	0.0000	0.0000	0.0222	0.0000	0.0000	0.0000
1089587	0.0340	0.0289	0.0000	0.0000	0.0000	0.0000	0.0240	0.0000
1090512	4.0538	4.1971	4.1108	3.8983	4.4097	4.6438	4.4285	4.2649
280122233	0.0000	0.0000	0.0000	0.0000	0.0000	0.0222	0.0000	0.0000
280040008	1.3649	1.7325	2.0665	1.5485	2.3175	2.2270	1.3496	1.7203
280050929	0.0000	0.0000	0.0000	0.0000	0.0000	0.0222	0.0000	0.0000
279818120	0.4223	0.5447	0.2179	0.4960	0.6225	0.2858	0.1542	0.5646
1103758	2.7083	2.4669	2.2713	2.3938	3.2513	3.2003	2.3326	3.4360
280091159	0.0000	0.0000	0.0000	0.0000	0.0224	0.0000	0.0000	0.0000
280133771	1.0897	0.8998	0.8893	0.8614	1.0139	1.0388	0.8462	1.1503
1095003	0.0000	0.0000	0.0000	0.0000	0.0000	0.0225	0.0000	0.0000
1103493	0.1490	0.1268	0.2276	0.1988	0.6523	0.4048	0.1057	0.3165
1102653	0.9386	0.9848	0.7310	1.0836	1.0930	0.9746	0.5565	1.1008
1100805	3.5504	3.2408	3.4870	3.5163	3.8104	3.4711	2.9944	3.4743
1101204	0.0000	0.0000	0.0000	0.0000	0.0000	0.0225	0.0000	0.0000
1094361	0.0269	0.0000	0.0000	0.0000	0.0221	0.0000	0.0187	0.0000
279810154	0.1952	0.2815	0.0978	0.0985	0.0000	0.0000	0.0000	0.0000
279962615	0.4345	0.9210	0.1870	0.5866	0.2993	0.0000	0.0000	0.0554
279922605	5.3911	5.2784	5.9991	4.6647	5.6387	4.8467	3.9203	4.8797
279948161	3.9876	4.2068	4.2605	4.2036	4.1635	4.9468	3.7153	4.2379
279895136	0.8654	0.6058	0.7707	0.8494	0.6690	0.9580	0.2828	0.6619
1089667	1.6900	2.3553	2.4449	2.2220	2.4646	3.0535	1.5332	2.1562
279838127	0.0437	0.0371	0.0000	0.0000	0.7258	0.8707	0.2031	0.5567
279821547	0.4737	0.0000	0.0000	0.0000	0.0000	0.0000	0.0000	0.0213
279861267	0.0000	0.0230	0.0000	0.0000	0.0000	0.0000	0.0000	0.0000
1090865	2.7845	2.6621	2.5672	2.4365	2.9643	2.6085	2.1476	3.0901
1093276	0.1425	0.0626	0.0598	0.0772	0.1309	0.1928	0.1254	0.1477
280003829	0.0000	0.0000	0.0000	0.0000	0.0000	0.1804	0.0000	0.0082
1089419	0.2598	0.3673	0.4177	0.2481	1.2279	1.2373	0.6651	0.7101
1100674	0.6689	0.5200	0.4657	0.6189	1.3990	1.9781	1.1893	0.9318
1091472	2.1464	1.9064	1.4042	2.0022	2.0486	1.7889	2.0771	1.7938
1099705	8.1392	7.9803	7.7280	8.0157	7.1723	7.2831	6.2205	6.9196
1091335	0.0642	0.0545	0.0000	0.0000	0.0000	0.0000	0.0454	0.0000
1088930	0.0000	0.0000	0.0000	0.0000	0.0000	0.0230	0.0000	0.0000
279774655	1.5483	1.6790	1.4822	1.7886	1.5687	1.4543	0.8366	1.3791
1098017	0.0000	0.0000	0.0000	0.0000	0.0231	0.0000	0.0000	0.0000
1096155	0.0965	0.1118	0.0244	0.1274	0.2948	0.2423	0.1342	0.2326
279873072	0.0000	0.0231	0.0000	0.0000	0.0000	0.0000	0.0000	0.0000
280095428	1.5287	1.5755	1.0577	1.1037	2.2701	2.3155	2.4235	1.7378
279512043	0.0000	0.0233	0.0000	0.0000	0.0000	0.0000	0.0000	0.0000
1088175	3.3668	3.0126	2.6592	3.1569	3.2376	2.2616	1.7671	2.9204
279889887	0.0000	0.0233	0.0000	0.0000	0.0000	0.0000	0.0000	0.0000
279846279	0.0000	0.0000	0.0000	0.0000	0.0000	0.0234	0.0000	0.0000
1108925	0.0452	0.0156	0.0000	0.0189	0.0959	0.0937	0.0985	0.0313
1092652	0.8112	0.8638	0.2490	0.6188	0.1083	0.2331	0.1078	0.2434
280133085	0.3607	0.0271	0.3466	0.2356	0.4628	0.2572	0.1047	0.0000
1102637	0.0000	0.0000	0.0000	0.0000	0.0235	0.0000	0.0000	0.0000
279872724	2.0205	1.9569	0.7352	2.5697	2.4426	1.7725	0.4745	2.3375
1095436	4.2010	3.9809	3.4142	4.4063	4.5373	4.2128	3.9532	4.2667
280015884	0.0000	0.1846	0.2121	0.0000	0.4822	0.0000	0.0000	0.0000
1092874	3.0119	2.4757	1.8841	2.6549	3.2301	2.9366	3.0703	2.9429
1091656	3.3418	3.3598	3.3052	3.5003	4.4471	4.2426	3.0922	4.1833
1095707	0.0237	0.0000	0.0000	0.0000	0.0000	0.0000	0.0000	0.0000
1093354	3.6430	4.0746	4.5045	3.5091	3.9931	4.3502	3.1893	3.7236
279979876	0.0000	0.0000	0.0000	0.0000	0.0000	0.5036	0.0241	0.0000
1109038	4.8537	5.2572	5.7116	4.8394	5.4146	5.4714	4.7292	4.7348
1091464	3.2740	3.3090	3.5812	3.1296	2.9794	2.8166	1.5674	2.4027
279729496	0.0731	0.0000	0.0000	0.0714	0.0603	0.2870	0.1017	0.0000
1094383	1.4833	0.7508	1.6752	1.1808	1.8861	1.2634	0.4493	0.8515
1103616	0.0455	0.0387	0.0531	0.0922	0.3102	0.2597	0.1505	0.0844
1100831	3.5728	3.4289	4.0540	3.2330	4.1945	3.9218	3.4437	3.5301
1095853	2.9820	3.2899	2.1931	3.2632	2.6823	3.3154	2.8636	2.9879
279928722	0.0000	0.1282	0.0000	0.0533	0.1244	0.0000	0.0000	0.0550
1096513	3.8647	3.8793	3.8361	4.0916	3.1771	3.6949	2.5750	2.4546
279702156	0.0264	0.1189	0.0509	0.0657	0.1118	0.1551	0.0777	0.1092
280097769	0.1970	0.1685	0.3236	0.3623	0.6231	1.2749	0.4704	0.1080
1098273	0.6910	0.0310	0.4540	0.0673	1.5831	0.1557	0.3515	0.2318
280026445	0.0000	0.0000	0.0000	0.0000	0.0000	0.0237	0.0000	0.0000
1092099	6.8457	6.2707	6.1539	5.4960	4.4264	4.3058	2.7083	3.9577
1105542	5.1768	5.5988	5.8077	4.8445	3.8702	4.6343	2.3498	3.1290
1102010	0.1005	0.1663	0.0000	0.0981	0.0000	0.0000	0.0000	0.0000
1103714	1.2756	1.0180	1.0945	1.2220	2.8376	2.0990	1.3051	1.9626
1089071	3.4742	3.1100	3.1623	3.0686	3.5928	3.4199	2.7788	3.7588
280103459	0.0000	0.0000	0.0000	0.0000	0.0238	0.0000	0.0000	0.0000
1090059	8.1153	8.6931	8.6412	8.0108	7.6480	8.2893	7.0657	7.6310
279875477	0.0481	0.0409	0.0000	0.0000	0.0000	0.0000	0.0000	0.0343
1089014	2.9122	2.7383	3.0906	2.5377	3.3197	2.9256	2.9575	2.7006
279747854	6.9154	7.4037	7.7322	6.6682	8.2532	8.6004	7.5566	7.6038
1091018	1.0149	1.0806	0.7036	1.1671	1.2053	0.5741	0.3598	0.8833
280010838	1.1575	1.0954	1.0312	1.1199	1.5834	1.2757	0.6142	1.5567
1096213	0.0905	0.0315	0.0000	0.1443	0.2805	0.0000	0.0000	0.0000
1089580	3.9293	3.9024	3.1225	3.8721	3.8071	3.3007	3.2269	3.8487
1092978	3.7714	3.7171	3.9157	3.6176	4.7934	4.2232	3.7016	4.2493
1093624	0.8232	0.2996	0.2453	0.6864	1.7273	0.6367	0.1232	1.1042
1096628	2.1124	2.0576	2.1120	2.2614	3.5213	3.9146	3.0735	2.2585
1096127	4.8167	5.1287	5.4876	4.8780	4.9139	4.9122	3.0219	4.3921
1107944	0.2724	0.2379	0.4192	0.2173	0.6916	0.5971	0.4187	0.2924
279930116	0.1449	0.3291	0.2687	0.5593	0.6030	0.8004	0.1640	0.2898
279627148	1.8694	2.6471	2.7497	1.7849	1.9985	2.2917	1.5140	1.5673
279956954	0.0000	0.0000	0.0000	0.0000	0.0238	0.0000	0.0000	0.0000
279776597	1.2200	1.7864	1.5226	1.1118	0.6037	1.5013	0.2707	0.9412
1098235	2.9592	2.7022	3.5060	2.1527	3.1862	2.7048	2.5487	2.0597
1093194	1.9142	2.5184	2.2540	1.9330	1.5855	2.3428	1.4931	1.7526
280048619	3.5375	2.7864	2.9210	2.7828	3.7424	3.3823	3.4261	3.3993
1091106	4.0936	3.5555	3.2827	4.1068	4.7801	4.3821	3.7562	4.4258
279821900	2.0560	1.0803	0.9844	1.3875	2.3007	1.3193	1.2197	1.9243
1090600	2.6988	2.5534	2.6543	2.3289	1.9705	1.9349	1.2273	1.5929
1091954	1.5073	1.9456	0.8131	1.2309	0.2639	0.4030	0.0490	0.2944
1096266	3.1539	3.1183	3.6220	2.8616	3.3162	2.7052	2.0542	2.4416
1094290	0.0000	0.0000	0.0318	0.0000	0.1093	0.0229	0.0000	0.0000
1098681	0.2148	0.2151	0.0902	0.1934	3.4783	3.4158	1.2752	2.0306
1102609	6.3178	6.2559	6.5120	5.6371	5.6330	5.2951	4.6703	5.0000
1104428	3.6260	3.6620	3.9293	3.7255	3.9000	3.3308	2.2876	3.1529
1107205	3.5168	3.6555	4.1119	3.3155	5.1456	4.4593	3.7620	4.0722
279908285	0.1056	0.1274	0.0488	0.1629	0.0995	0.1243	0.0228	0.1033
280120830	1.7593	1.2137	1.0654	1.0399	0.8813	0.3864	0.3076	0.6241
280132502	0.0000	0.0000	0.0000	0.0000	0.0239	0.0000	0.0000	0.0000
279876082	3.9210	4.0789	3.0451	3.6970	3.9998	4.3720	3.8802	4.5508
1087127	2.9146	2.9250	3.3822	2.7831	3.0351	3.2723	2.5782	2.6886
279838723	0.3622	0.0000	0.0000	0.0189	0.0000	0.0000	0.0000	0.0000
1098716	3.8863	4.0710	3.9990	4.0532	3.7248	4.0104	3.6542	3.2817
279749168	4.7009	5.3090	5.8955	4.5907	5.8044	6.3630	5.1309	4.9982
1093339	1.0408	0.7803	0.8447	0.5989	1.8265	1.4857	1.5552	1.0591
1087220	1.0884	0.9497	1.1084	1.2189	1.4686	1.4860	1.2491	0.8356
1096104	2.6507	2.7481	3.0339	2.5803	2.9642	2.6764	2.3797	2.4633
1088876	0.0225	0.0000	0.0000	0.0000	0.0185	0.0000	0.0000	0.0157
280119798	4.0629	3.7898	3.5620	3.9547	3.3345	3.9086	3.3429	3.5284
280020652	0.0240	0.0000	0.0000	0.0000	0.0000	0.0000	0.0000	0.0000
279927257	0.0000	0.0320	0.0000	0.0727	0.2138	0.0938	0.0000	0.0790
1090688	5.2913	5.8994	6.0122	5.8577	5.7729	5.8371	4.1650	5.1367
1088624	3.5961	3.5886	3.2957	3.3756	3.2791	3.9188	3.1253	3.8677
1099132	1.3916	1.7572	0.7436	1.6589	1.4079	2.3020	1.1417	2.0591
1102332	3.0793	2.8172	3.2685	2.8566	3.7814	3.5302	2.9702	3.2481
1099229	6.7507	6.6914	6.4865	6.8942	7.1456	6.9665	6.6785	6.9687
280080131	0.0241	0.0000	0.0000	0.0000	0.0000	0.0000	0.0000	0.0000
279953490	0.0000	0.0000	0.0000	0.0000	0.1933	0.1170	0.0000	0.1144
279977250	0.1432	0.1222	0.0000	0.0000	0.1185	0.0000	0.1850	0.0000
279804132	0.0595	0.0994	0.0585	0.0000	0.0000	0.0000	0.0000	0.0000
1101155	0.4905	0.7532	0.8598	0.5830	1.8114	1.9069	1.3356	0.7556
279811787	0.0241	0.0000	0.0000	0.0000	0.0000	0.0000	0.0000	0.0000
1093424	2.0215	1.9721	1.8841	1.8676	2.2796	1.8672	2.0381	2.0015
1089621	4.5714	4.4010	4.5458	4.4978	5.6127	5.1352	4.7638	4.8495
279847480	2.3416	2.9329	2.9057	2.4287	2.5859	2.7535	1.6364	2.5750
279725168	2.4494	2.7475	2.9345	2.2024	2.6413	2.5033	1.7095	2.5076
279828349	4.4090	3.5792	3.8852	4.1664	4.3676	3.6979	2.8117	3.8939
280092081	0.0000	0.0000	0.0000	0.0000	0.0243	0.0000	0.0000	0.0000
1094669	0.0000	0.0000	0.0224	0.0000	0.0735	0.0161	0.0000	0.0000
1089752	1.8504	1.6725	1.5125	1.9380	1.9370	1.3362	1.1437	1.4695
279988449	0.2195	0.1879	0.0000	0.0000	0.0000	0.0000	0.1576	0.0000
1096236	2.1913	2.0985	2.0903	2.3650	3.0832	2.2916	1.6343	2.5344
279849649	0.0000	0.0243	0.0000	0.0000	0.0000	0.0000	0.0000	0.0000
1087458	0.6287	0.7006	1.0085	0.7627	2.1945	1.4694	0.4420	1.3074
1104632	1.5974	0.5479	0.4128	0.7731	0.9223	0.2205	0.1552	0.7640
279917469	0.0243	0.0000	0.0000	0.0000	0.0000	0.0000	0.0000	0.0000
1100502	3.1404	3.4189	3.5321	2.8568	2.3334	2.7164	1.3899	1.9206
1088934	3.7990	3.8595	4.4148	3.8040	4.3804	4.2300	3.0635	3.8740
1086893	3.4929	3.5147	3.8021	3.5108	3.8295	3.4419	3.0693	3.2507
1100174	2.6783	2.9702	3.0203	3.1023	3.4160	3.4342	2.5511	3.0438
1102507	0.0000	0.0000	0.0000	0.0000	0.0000	0.0244	0.0000	0.0000
1099455	0.0829	0.0352	0.0815	0.0809	0.4719	0.1695	0.0297	0.1892
1101023	2.9069	3.4566	3.5053	2.7965	2.9276	3.1565	2.6779	2.6144
1087337	0.9632	1.1718	0.2304	1.4403	1.7339	1.6613	0.1528	1.9545
1097094	4.8355	5.0716	5.0415	4.4456	3.7498	4.2015	3.0666	3.3695
279897580	2.3031	1.8650	2.1717	1.8156	3.6892	2.8827	2.0860	3.0122
279803406	0.0133	0.0000	0.0000	0.0000	0.0000	0.0000	0.0007	0.0000
1101503	0.0000	0.0244	0.0000	0.0000	0.0000	0.0000	0.0000	0.0000
1100803	3.4824	3.3688	4.2456	2.8577	3.9956	3.9519	3.2988	3.1959
1089867	4.1566	4.0015	4.5947	3.4232	3.6298	3.3403	2.5122	2.7962
279746362	0.1234	0.1052	0.0000	0.0000	0.0000	0.0000	0.0000	0.0885
280044349	0.0000	0.0000	0.0000	0.0000	0.6742	0.3133	0.0000	0.3414
1089576	1.1448	1.0022	1.0822	1.5108	2.1984	1.7439	0.8916	1.4837
1093084	3.9343	3.9562	3.7408	3.8142	3.6294	3.3281	2.4199	3.5833
279816390	0.0246	0.0000	0.0000	0.0000	0.0000	0.0000	0.0000	0.0000
1104448	3.0515	3.2624	3.0722	2.7813	2.2737	2.4911	1.7275	2.1701
280093911	7.2409	6.7566	7.2201	6.9143	7.6508	6.7854	5.9444	7.0990
1104602	0.6508	0.2806	0.2937	0.6631	0.9317	0.5392	0.5222	0.3661
279994161	1.6117	1.1315	0.7346	1.6793	1.6305	1.4556	1.0166	1.5181
1096613	5.9823	5.7044	6.1553	5.3353	5.6675	5.3983	5.3499	4.8432
280057739	0.0000	0.0247	0.0000	0.0000	0.0000	0.0000	0.0000	0.0000
279707370	0.0000	0.0248	0.0000	0.0000	0.0000	0.0000	0.0000	0.0000
279836216	4.4295	4.3361	2.9882	4.2327	3.4326	2.8827	1.9955	3.7332
279735668	0.0000	0.0000	0.0000	0.0000	0.0250	0.0000	0.0000	0.0000
279967670	0.2653	0.2276	0.0000	0.0000	0.0000	0.0000	0.1914	0.0000
280037591	4.9633	5.7976	5.8086	4.9754	4.8485	5.8046	4.5307	4.7865
279709491	0.0000	0.0000	0.0000	0.0000	0.0250	0.0000	0.0000	0.0000
1093340	0.0000	0.0000	0.0000	0.0000	0.0000	0.0251	0.0000	0.0000
280002605	0.0000	0.0000	0.0000	0.0000	0.0252	0.0000	0.0000	0.0000
279797195	0.0000	0.0000	0.0000	0.0000	0.0000	0.0253	0.0000	0.0000
280008059	0.0000	0.0000	0.0000	0.0000	0.0000	0.0253	0.0000	0.0000
1104068	0.2160	0.2644	0.0956	0.1633	0.8426	0.5455	0.6306	0.3285
1099538	2.1839	2.6620	1.3914	2.3429	2.4753	3.0503	2.4299	2.9124
1087324	0.7435	1.1097	1.0523	1.0699	1.7235	1.2492	0.5607	1.2647
1103881	3.2417	3.4637	1.7856	3.1735	1.4827	1.4909	0.3194	1.6493
1103255	0.0000	0.0000	0.0000	0.0000	0.0000	0.0254	0.0000	0.0000
1104670	3.5601	3.7359	2.8337	3.7838	3.9134	3.4685	2.9081	4.0033
1095195	5.2254	5.4375	5.4627	4.9686	4.5475	4.8239	3.9781	4.2362
1092543	1.7844	1.7929	1.7029	2.3721	3.5829	3.7286	1.2436	3.1882
279994063	0.0000	0.0256	0.0000	0.0000	0.0000	0.0000	0.0000	0.0000
1091661	3.2191	3.3715	3.6890	3.2382	4.0549	3.4308	2.8997	3.3955
279844154	0.0257	0.0000	0.0000	0.0000	0.0000	0.0000	0.0000	0.0000
1092008	2.9787	2.9399	2.9931	3.0443	2.8705	2.7285	1.6148	2.6132
1102411	0.0000	0.0000	0.0000	0.0000	0.0000	0.0258	0.0000	0.0000
279975288	0.0969	0.0000	0.0000	0.0000	0.0000	0.0000	0.0000	0.0057
1105468	0.4672	0.8251	0.5959	0.0373	0.1219	0.0271	0.0000	0.0000
1089250	0.0000	0.0258	0.0000	0.0000	0.0000	0.0000	0.0000	0.0000
279868843	0.0864	0.2101	0.1640	0.3113	0.6080	0.7269	0.4297	0.1201
280002959	0.0261	0.0000	0.0000	0.0000	0.0000	0.0000	0.0000	0.0000
280094828	1.2420	0.4374	1.5600	0.2580	1.9970	1.5456	1.4020	0.3745
279881663	0.0000	0.0000	0.0000	0.0000	0.0000	0.0262	0.0000	0.0000
1099347	0.2342	0.0530	0.2480	0.2973	1.3706	1.5110	0.4716	0.7143
1096397	1.5451	1.4363	1.1873	1.6107	1.7728	1.3633	1.1700	1.6140
279789078	0.0000	0.0000	0.0000	0.0000	0.0000	0.0263	0.0000	0.0000
280123148	0.4832	0.8785	0.4282	1.1466	1.9829	1.6686	0.7403	1.2940
1087694	1.5967	1.1930	1.4392	1.5970	1.4980	1.1790	0.8338	0.7512
1100734	3.1406	3.3892	3.9501	3.3080	4.1001	4.2360	2.6778	3.6171
279915223	0.0372	0.0179	0.0814	0.0494	0.5253	0.1704	0.0872	0.0911
1090985	1.5053	1.2708	1.0072	1.5063	2.8895	3.4783	2.4383	2.0150
1102686	4.4869	4.9589	5.0020	4.4812	4.7207	4.7374	4.3587	4.4541
1106295	0.0000	0.0000	0.0000	0.0000	0.0000	0.0263	0.0000	0.0000
1095361	4.4387	4.6184	4.9851	4.3536	4.8181	4.5300	3.6209	4.3813
279948374	0.0000	0.2540	0.0000	0.1518	0.2468	0.1114	0.1051	0.1118
1097422	3.9558	3.8332	2.9739	3.9503	2.9412	2.7031	1.4298	2.9446
279914782	0.1760	0.0000	0.0947	0.0000	0.0795	0.0605	0.0684	0.0000
279797315	0.7769	0.5687	0.9861	0.1880	1.1182	0.4884	0.6795	0.2997
1093328	2.1542	3.2845	2.9218	1.8688	1.7207	2.8892	2.2018	1.4202
1102571	0.0000	0.0000	0.0000	0.0000	0.4770	0.7257	0.1708	0.3255
279991670	4.2500	4.6883	4.9172	4.3028	6.1014	5.9900	4.7861	5.2183
1096883	0.0298	0.7834	0.0579	0.0287	0.0000	0.0000	0.0000	0.0000
280131273	0.0229	0.0000	0.0225	0.0000	0.0374	0.0000	0.0000	0.0000
279816007	0.0000	0.0000	0.0000	0.0000	0.0263	0.0000	0.0000	0.0000
279631566	0.0802	0.0000	0.0000	0.0783	0.1294	0.0000	0.0000	0.0000
279943457	0.0000	0.2556	0.0000	0.1527	0.2483	0.1121	0.1058	0.1125
1103232	0.0000	0.0000	0.0000	0.0000	0.0263	0.0000	0.0000	0.0000
279953723	4.6130	3.9832	5.1806	3.4450	5.9451	5.5707	5.0008	4.4368
280103084	0.0000	0.0000	0.0000	0.0000	0.0264	0.0000	0.0000	0.0000
279983203	0.0000	0.0000	0.0000	0.0786	0.2692	0.0540	0.0000	0.0000
1095663	2.6605	2.4523	1.7376	2.6549	2.5334	2.1967	1.9142	2.6163
1094948	0.0000	0.0000	0.0000	0.0000	0.0266	0.0000	0.0000	0.0000
279843347	0.0267	0.0000	0.0000	0.0000	0.0000	0.0000	0.0000	0.0000
279892533	0.0000	0.0000	0.0000	0.0000	0.0268	0.0000	0.0000	0.0000
280055695	0.0000	0.0000	0.0000	0.0000	0.0000	0.0270	0.0000	0.0000
279825073	2.0364	1.6906	1.6679	1.7578	2.8535	2.6046	2.5648	2.0421
280045504	0.8381	0.0000	0.0000	0.5080	1.2938	0.6251	1.0053	0.0000
1096931	2.5084	2.4784	2.6155	2.6163	2.8928	2.7269	2.3225	2.6272
279919134	0.0000	0.0000	0.0000	0.0000	0.0270	0.0000	0.0000	0.0000
279854962	0.0000	0.0270	0.0000	0.0000	0.0000	0.0000	0.0000	0.0000
279805148	1.4853	1.4714	0.9075	1.5938	2.7153	2.5820	1.7501	2.4270
280030023	0.0201	0.0494	0.0111	0.0011	0.0056	0.0008	0.0122	0.0105
1087281	0.0271	0.0000	0.0000	0.0000	0.0000	0.0000	0.0000	0.0000
279905224	0.5644	0.6649	0.2101	0.6516	0.5226	0.7449	0.3537	0.7791
280127744	0.0000	0.1997	0.0000	0.0000	0.0000	0.0545	0.0000	0.0732
1101868	0.0000	0.0271	0.0000	0.0000	0.0000	0.0000	0.0000	0.0000
1091366	3.7055	3.6624	3.8503	3.5420	3.3314	3.1018	1.9565	2.8411
1090854	0.6116	0.2936	0.1869	0.7993	1.7335	1.3332	0.4825	1.1526
1094477	1.7486	2.1717	1.4601	2.7029	3.3993	3.1517	1.9899	2.6323
1091520	0.0308	0.0199	0.0000	0.0000	0.0162	0.0302	0.0000	0.0499
1103066	0.0273	0.0000	0.0000	0.0000	0.0000	0.0000	0.0000	0.0000
1099856	1.4103	1.4878	1.1712	1.7215	1.1041	1.2824	0.7999	0.7183
279685832	2.0691	2.1054	1.8832	1.6422	1.7237	2.3051	2.0848	2.0532
279748643	0.5582	2.1373	0.3009	1.7243	0.6612	2.0592	0.3207	1.1731
1088170	3.8436	3.7007	4.0702	3.6312	3.8481	3.4288	2.5009	3.3685
1101123	0.7736	0.5897	1.0026	0.8284	1.0346	0.9275	0.3328	0.5486
280006123	0.0000	0.0000	0.0000	0.0000	0.0000	0.0275	0.0000	0.0000
280013675	0.3173	0.0562	0.4905	0.1410	0.6022	0.8186	0.0000	0.4559
280080577	0.0611	0.0000	0.0000	0.0000	0.0503	0.0000	0.0000	0.0435
1091572	0.0784	0.0989	0.1141	0.0766	0.0960	0.0554	0.0281	0.0283
279725955	1.6223	1.5389	1.6632	1.8239	2.4945	2.4476	1.4386	2.1402
1091836	0.9383	0.6903	0.6696	0.7245	0.9950	0.7196	0.5926	0.9721
279920133	0.0000	0.0276	0.0000	0.0000	0.0000	0.0000	0.0000	0.0000
279891972	0.1089	0.0000	0.0000	0.0000	0.0900	0.0000	0.0000	0.0780
1105206	4.6817	4.6901	4.6559	5.0140	6.2265	5.2446	3.7497	5.6039
279948154	2.8783	2.0339	2.5617	1.7903	3.9775	3.2419	3.0931	2.9568
1104129	1.3374	1.5506	1.4773	1.7938	1.8307	1.6480	0.7170	1.4843
279602167	0.0000	0.0000	0.1508	0.0000	0.4002	0.2563	0.0000	0.1238
1096839	0.1644	0.1581	0.0318	0.1150	0.1045	0.0077	0.0536	0.0911
1090613	5.3004	5.3179	5.5772	5.1003	5.4132	4.9792	4.0018	5.0739
279539765	0.7589	0.6294	0.1892	0.4568	0.1597	0.1384	0.0000	0.3821
279982233	0.1848	0.0000	0.0000	0.0000	0.1534	0.0000	0.1323	0.0000
279917426	0.0000	0.0000	0.0000	0.0000	0.0000	0.2243	0.0146	0.0000
1098111	3.9316	3.9266	1.7728	3.9731	2.0580	2.5222	1.4329	2.7029
280072253	0.7761	0.6256	0.7046	0.8751	1.8130	1.1745	0.6788	1.1116
279820326	0.0000	0.0000	0.0000	0.0000	0.0000	0.0276	0.0000	0.0000
1095803	4.1031	3.9578	4.1060	3.9086	4.3705	3.3638	2.9049	3.7175
1091226	2.0576	2.0905	1.6547	2.4914	2.0133	1.8183	1.4094	1.4842
1091915	1.2586	1.2792	1.0818	1.6996	2.2665	1.8250	1.1112	1.7048
1102522	3.1831	3.1349	3.1631	2.9917	2.5738	2.5235	1.7263	2.1925
1088805	1.5023	1.0068	0.8764	1.6356	1.8174	1.2500	0.7422	1.3822
279766842	0.0000	0.0000	0.0000	0.0000	0.0000	0.1253	0.0000	0.0081
279589475	0.2119	0.3023	0.0783	0.2567	0.5447	0.4896	0.2824	0.5197
1107373	1.6297	1.5889	0.9699	1.2727	2.0545	2.0503	1.7377	2.2491
1100735	6.2888	6.5043	6.6800	6.1100	5.5012	5.6661	4.2335	4.6975
1089622	4.3280	4.7569	4.8519	3.8470	5.9557	6.1170	4.9552	5.5583
279817473	0.1102	0.6825	0.6283	0.6957	2.4723	1.5955	0.2233	1.2987
279403912	0.0544	0.0906	0.0000	0.0266	0.0224	0.0196	0.0000	0.0762
1089630	8.6144	8.6393	8.1669	8.5092	7.7277	7.7784	6.7239	7.7539
1096760	2.3363	2.4017	1.9668	2.3089	1.0034	1.8291	0.6153	0.8973
1102548	3.3508	3.4405	3.5040	3.2773	3.1403	2.9965	2.1335	2.8629
279855499	3.5832	3.0155	3.3033	3.0843	3.4457	2.3120	2.0324	2.5557
280102724	0.0276	0.0000	0.0000	0.0000	0.0000	0.0000	0.0000	0.0000
1089785	2.8561	2.7508	3.2680	3.0887	3.5424	2.7394	1.8094	2.3617
1089767	3.9287	3.7343	3.2777	3.8394	4.1594	3.4235	2.5901	4.1814
1106141	1.8677	1.8124	1.8856	1.7247	2.6715	2.9339	2.5636	1.9338
280115358	0.3794	0.3316	0.1460	0.3978	0.1682	0.0963	0.0051	0.0469
280089208	0.3916	0.0000	0.0000	0.0000	0.0000	0.0000	0.0254	0.0000
1096637	2.1584	2.1698	1.6466	2.3412	2.2655	1.8073	1.3357	2.1751
1101811	3.3144	3.6722	2.5366	3.0323	1.7981	1.5849	0.6261	1.6051
279990705	0.1231	0.3242	0.0870	0.1535	0.0780	0.0137	0.0219	0.0119
280106214	6.5739	6.3990	6.9698	5.9659	6.2855	6.0519	5.5816	5.5081
1096955	3.4654	3.3075	2.1976	3.5671	4.0995	3.6729	2.7459	4.2803
1087741	3.0313	3.1323	2.4920	3.1080	3.0260	3.3379	3.0950	3.2007
1090375	3.3023	3.5037	3.5876	3.0857	3.1848	3.2681	2.8605	3.1312
279987543	0.2607	0.0000	0.0000	0.0000	0.2172	0.0000	0.1880	0.0000
1090926	4.8025	4.9616	4.3431	4.6014	4.5425	3.9423	3.6352	4.5844
279687237	0.2165	0.2250	0.1347	0.2569	0.2110	0.5595	0.1211	0.3471
1099601	2.9424	2.9608	1.5725	3.3231	2.1005	2.1744	0.9235	2.3390
1095199	5.9829	5.9481	6.4143	5.6987	6.7234	7.4966	6.2857	6.3244
1103199	0.0451	0.0000	0.0000	0.0000	0.0371	0.0000	0.0000	0.0321
1094750	3.5197	3.8361	3.3984	3.7486	3.9431	4.3222	3.4197	4.1969
1089143	2.0385	2.5587	2.7673	2.0412	2.9598	3.2780	2.4020	2.5505
280062852	0.0000	0.0000	0.0000	0.0000	0.0000	0.0277	0.0000	0.0000
280023118	2.8252	2.3650	2.3650	2.5321	3.4212	2.1575	1.2785	3.0121
279820497	0.1492	0.0440	0.2216	0.0000	0.2525	0.1105	0.0560	0.0565
1091938	0.3239	0.1970	0.2027	0.3203	0.6518	0.1834	0.1455	0.2701
1101478	3.3261	3.8923	4.2974	3.0887	3.5836	3.9541	2.9793	3.1970
1087170	3.4461	3.3102	2.5634	3.1533	3.2764	2.8608	3.1255	3.3337
280131744	3.6651	4.4730	2.3444	3.7009	3.7575	4.8822	3.5686	4.9953
279802854	0.1148	0.0000	0.0000	0.0000	0.4219	0.0000	0.0816	0.0822
1105881	5.3338	5.7620	5.9931	5.3237	5.2916	5.2852	4.3575	4.5988
279913334	0.6138	0.7613	0.7696	0.6457	0.4813	0.9423	0.2257	0.6285
279786371	0.2486	0.0000	0.0232	0.1331	0.9739	0.6666	0.4079	0.4691
1089147	1.7230	1.8968	1.7955	1.7550	2.4592	3.1311	2.2554	2.1741
279753766	0.8011	0.4644	0.1358	1.1667	0.8527	2.0224	0.7984	0.6506
279913308	5.3298	5.2456	5.8207	4.5976	5.0295	4.8803	4.3593	4.4073
280107456	0.3129	0.0867	0.1249	0.3484	0.7537	0.4851	0.0905	0.4857
280091899	0.1679	0.0000	0.0000	0.0000	0.1392	0.0000	0.0000	0.1209
1096563	1.0716	0.6606	0.5656	1.4044	2.4590	1.9515	0.6509	1.7782
1097398	0.2236	0.1912	0.0813	0.3330	0.6009	0.6181	0.2642	0.4684
279825030	5.0324	5.5012	4.3441	5.0291	4.3722	5.1823	3.9361	5.3832
280014804	0.2553	0.0000	0.0000	0.2496	0.3980	0.0000	0.0000	0.0000
279876690	0.7052	0.9482	0.3537	1.0282	2.3833	2.1849	1.5860	1.4921
1092124	1.3593	1.2542	2.1291	1.6584	4.6925	4.3683	2.6563	1.7159
1095774	4.0527	3.9062	4.1780	4.0022	4.6269	4.0422	3.6725	4.1004
1105361	0.4034	0.1150	0.2539	0.2521	0.4413	0.4305	0.2334	0.3535
280070762	0.0000	0.1960	0.1851	0.0000	0.5320	0.9022	0.4937	0.1658
280038195	0.0000	0.1752	0.0000	0.0000	1.3007	1.1987	0.3815	0.9093
279074280	5.1667	5.4584	6.1831	4.8758	6.4869	6.4635	5.5429	5.4883
1092746	4.6779	4.5856	5.0954	4.4286	5.1473	4.7703	4.4317	4.5349
280072754	3.2132	3.6924	3.8242	3.1042	4.0808	4.5300	3.8946	3.5446
279846966	0.0000	0.0000	0.0000	0.0000	0.0277	0.0000	0.0000	0.0000
280020693	0.0961	0.0000	0.0000	0.0065	0.0000	0.0000	0.0000	0.0000
1095245	0.8246	1.0918	0.1974	1.2570	3.1991	1.7737	0.2941	2.5298
1103879	0.6325	0.7911	0.3706	0.2434	0.0000	0.0000	0.0000	0.0000
1091283	5.0352	5.4285	5.8014	4.9672	5.4748	5.2436	3.4644	5.1106
1092185	2.7298	2.8519	2.0549	2.7278	3.5512	3.2258	2.9721	3.4260
280083713	0.1892	0.3268	0.0556	0.1520	0.0000	0.0000	0.0000	0.0000
1095090	0.8244	0.9269	0.7057	0.8654	1.3116	0.4965	0.4436	0.8673
1089061	0.0545	0.3147	0.0796	0.0269	0.0226	0.0949	0.0574	0.0767
1087249	2.8376	2.1458	2.5106	2.6269	3.2902	3.0261	2.2977	2.9015
1102445	0.0419	0.5843	0.0412	0.1194	0.0682	1.9610	0.4360	0.3701
279818903	5.6994	6.1648	6.4820	5.4351	7.4705	7.5216	6.2829	6.7645
279729685	0.6171	0.5379	0.5354	0.4562	0.7010	1.3260	0.5147	0.9398
1096353	0.8471	0.6408	0.5754	0.8710	0.8585	0.7477	0.6706	0.7030
279770712	2.5275	1.4484	2.1186	0.9973	2.9714	2.5959	2.7783	1.9612
279818566	1.1974	1.3744	1.2543	1.1774	0.9743	1.1122	0.4988	1.0585
280011335	1.1134	0.3976	0.8572	0.8628	1.7798	1.1652	1.1940	0.4004
1093726	2.6076	2.4634	2.4218	2.4341	2.4211	2.1659	2.1652	2.2449
1105117	0.0000	0.0000	0.0000	0.0000	0.0323	0.0456	0.0302	0.0000
1090469	1.3305	0.8707	1.1673	0.8121	2.8115	1.0311	0.7077	1.6311
1087182	3.5212	3.8302	2.3033	3.8995	2.7165	2.9873	1.8311	3.1800
1099878	2.5036	2.7174	3.1418	2.3537	3.5493	2.9406	2.4157	2.8051
1094458	3.9227	3.5984	2.9866	3.8692	3.9702	4.0046	3.3972	4.2189
280023904	0.4022	0.0000	0.0000	0.2102	0.2604	0.0263	0.0000	0.0966
1101237	0.0000	0.0000	0.0000	0.0000	0.0278	0.0000	0.0000	0.0000
279660374	0.6768	0.3180	0.0000	0.0000	1.1384	1.4670	1.8009	0.0000
1087827	5.8229	6.0525	6.1800	4.5532	6.7598	6.6037	6.7646	5.9052
280020344	3.6833	3.6618	3.2532	3.8341	3.6896	3.7752	2.9137	3.9182
1099561	3.7536	3.3746	3.9169	3.8380	4.7092	3.5653	2.5985	3.5936
1104755	3.0157	3.0473	2.1025	3.5930	4.3564	3.9274	2.3883	4.2031
279918292	0.2144	0.0000	0.0000	0.0000	0.0000	0.0000	0.0000	0.0154
279964322	0.1018	0.0000	0.0335	0.0658	0.0941	0.0473	0.0000	0.0481
1095127	2.7174	2.7088	2.8584	2.8349	2.5199	2.9044	2.0911	2.3368
1097158	0.1972	0.2012	0.2280	0.4715	0.5897	0.7306	0.1369	0.3432
280121903	1.2604	1.6790	0.8053	1.7180	1.7182	1.5486	0.6182	1.8685
279835167	0.0000	0.0000	0.0000	0.0000	0.1048	0.0000	0.0075	0.0000
279872613	0.0000	0.0000	0.0000	0.0000	0.0279	0.0000	0.0000	0.0000
1101919	1.7599	1.7385	2.1632	1.6344	2.2358	2.5216	1.8291	1.8627
1098703	1.3750	1.0386	0.3801	1.4810	1.6212	1.2735	0.8905	1.5115
1104073	0.0000	0.0280	0.0000	0.0000	0.0000	0.0000	0.0000	0.0000
279747896	0.0642	0.2542	0.0000	0.1805	0.2918	0.2927	0.3288	0.0902
1095260	1.3257	1.1390	0.8895	1.2607	0.6161	0.7315	0.2095	0.4743
1101293	0.2179	0.1095	0.2424	0.2130	0.6360	0.2196	0.0915	0.1998
1098376	0.0000	0.0000	0.0000	0.0000	0.0000	0.0280	0.0000	0.0000
1093278	0.0325	0.0000	0.0000	0.0691	0.1988	0.2339	0.1205	0.0505
279732828	0.0000	0.0000	0.0000	0.0868	0.0734	0.1823	0.0000	0.0000
1098683	3.8648	4.3460	3.5390	3.6119	2.8814	2.4995	1.2044	2.8292
279750548	5.7001	6.2356	6.0691	4.6702	3.4957	4.4857	2.9916	2.8343
1096251	0.1031	0.1297	0.0000	0.0761	0.5407	0.0735	0.0371	0.2902
279969331	0.3987	0.3292	0.4647	0.4350	0.6723	0.6407	0.4219	0.4008
279952877	0.0000	0.2415	0.0000	0.2750	0.0000	0.5417	0.0000	0.0000
1090439	6.2282	6.4390	6.9844	5.7833	6.8854	6.6816	6.2357	6.2353
1095033	3.0588	3.2483	2.3514	3.3268	3.9076	3.5270	2.6798	3.9720
280072301	0.9455	0.0000	0.0000	0.2694	0.1720	0.0000	0.0000	0.0000
280068945	0.0000	0.0000	0.0000	0.0000	0.0277	0.1654	0.0026	0.0425
280087032	6.9527	7.3440	7.5523	6.7649	6.4665	7.2141	6.2267	6.1117
1095921	3.8100	3.8638	4.5996	3.4758	4.8216	3.9624	3.5434	3.6300
1091439	3.3230	3.2286	3.3739	3.3941	3.6810	3.0580	2.2981	3.2058
279915781	0.0000	0.0281	0.0000	0.0000	0.0000	0.0000	0.0000	0.0000
1097663	1.1534	1.6061	0.8045	1.1284	0.5404	0.4553	0.2043	0.4623
280014330	0.0000	0.0283	0.0000	0.0000	0.0000	0.0000	0.0000	0.0000
279787481	1.5234	1.0047	0.7429	1.3315	1.9594	1.5381	1.2125	1.7643
279796654	0.0283	0.0000	0.0000	0.0000	0.0000	0.0000	0.0000	0.0000
1105630	0.0000	0.0000	0.0000	0.0000	0.0000	0.0284	0.0000	0.0000
279681857	0.0000	0.0284	0.0000	0.0000	0.0000	0.0000	0.0000	0.0000
280089468	1.9779	1.7181	2.2806	2.0090	2.6630	2.8269	1.8448	2.0460
1107225	0.0000	0.0000	0.0000	0.0000	0.0000	0.0286	0.0000	0.0000
1090463	3.6017	3.1403	3.4119	3.3787	4.3775	3.2846	2.5988	3.7599
279900572	0.0000	0.0000	0.0000	0.0000	0.0000	0.0286	0.0000	0.0000
279788930	0.0000	0.0000	0.0000	0.0000	0.0000	0.0286	0.0000	0.0000
1095123	0.0000	0.0000	0.0000	0.0000	0.0000	0.0287	0.0000	0.0000
1088578	2.8977	2.7200	3.0340	2.6974	3.5270	3.0663	2.7914	3.0157
1089979	0.5852	0.5110	0.0863	1.2549	1.6024	0.8940	0.1785	0.8115
279809077	0.6649	0.7509	0.5438	0.7486	0.5466	0.3589	0.0874	0.3776
1101211	0.0000	0.0000	0.0000	0.0000	0.0000	0.0288	0.0000	0.0000
1093660	2.2458	1.5110	2.5659	2.0262	3.3556	2.3126	1.1749	2.0339
1093412	2.6205	2.4684	2.2365	3.0664	2.6296	2.6116	1.4884	2.3470
279942831	0.0000	0.0000	0.0000	0.0000	0.0000	0.1940	0.0000	0.0152
1101176	4.6386	4.7541	5.3365	4.2546	5.4354	5.4639	4.6798	4.9510
279777376	0.0833	0.0876	0.0023	0.0856	0.0832	0.8275	0.1876	0.1167
1100687	5.2344	5.0709	3.8252	5.0191	4.0812	3.9128	3.9653	4.0127
1097315	4.2881	4.0554	4.1347	4.1959	4.8972	4.1485	3.7900	4.4667
280116726	5.5823	5.8015	6.0007	5.0112	4.8631	4.5674	3.5849	4.1214
1096943	1.2131	1.5873	1.2552	1.5070	2.2012	2.8501	1.6595	2.0437
279719443	3.1214	2.5521	3.1162	2.2319	2.2666	2.1821	1.2990	1.9799
280001219	0.0292	0.0000	0.0000	0.0000	0.0000	0.0000	0.0000	0.0000
1101233	0.3020	0.0450	0.0764	0.0000	0.0000	0.0000	0.0000	0.0000
1087740	5.7324	5.5997	6.2507	5.3102	5.8602	5.6912	5.1652	5.1972
1090663	4.2258	4.3133	4.4162	4.0037	4.0144	4.1173	2.9484	4.1160
1102062	0.0294	0.0000	0.0000	0.0000	0.0000	0.0000	0.0000	0.0000
279923774	0.2084	0.0000	0.0000	0.0000	0.0153	0.0000	0.0000	0.0349
279870135	0.5781	0.9809	1.1958	0.7147	1.1462	1.3263	0.8545	0.5514
1102193	0.6475	0.7093	0.5556	0.7869	1.0833	1.2613	0.3988	1.1908
1090354	3.7113	4.2150	4.5475	3.4379	4.0230	4.2508	3.2551	3.8609
1087175	0.4347	0.3012	0.4461	0.5937	1.0199	0.8974	0.4677	0.5008
1091517	0.7503	0.6750	0.4706	0.8383	0.3661	0.4188	0.0415	0.1603
1103275	0.0000	0.0606	0.0000	0.0000	0.0000	0.0000	0.0000	0.0049
280122792	0.0294	0.0000	0.0000	0.0000	0.0000	0.0000	0.0000	0.0000
1089722	4.0712	4.4117	4.2099	3.9699	4.1407	4.9547	4.1753	4.4442
1088936	6.4276	6.3738	6.3313	6.0141	5.9556	5.0461	4.3767	5.2375
1090651	3.0312	2.7093	3.4274	2.5417	2.7956	2.6016	1.6937	2.0919
1087308	2.2130	2.4061	1.8251	2.5736	2.5353	2.3003	1.2509	2.6015
279994198	0.1950	0.1675	0.2223	0.0337	0.1870	0.0485	0.0640	0.0958
1090527	4.1531	3.9857	4.2927	4.1448	4.7348	3.7026	2.6558	3.9811
279972056	0.0830	0.0000	0.0000	0.0000	0.0685	0.0885	0.1176	0.0000
1099084	1.8717	2.4932	1.4857	1.8841	2.0109	2.9781	2.5349	2.2927
1090301	3.2140	3.3443	2.0209	3.3905	3.8157	3.2850	2.7479	3.9439
1091532	3.8487	3.9532	4.2642	3.5087	4.1619	4.2630	3.9966	3.8207
1090147	5.3229	5.2455	4.5881	4.3837	3.9867	4.5031	4.4793	4.4324
279909375	0.2588	0.1876	0.0090	0.3022	0.2814	0.1281	0.1716	0.1322
1105262	0.1032	0.0666	0.0647	0.1008	0.1855	0.0466	0.0464	0.0741
279795898	0.0000	0.0000	0.0000	0.0000	0.0000	0.0295	0.0000	0.0000
279788370	0.3799	0.1184	0.1863	0.2838	0.8173	0.1806	0.0126	0.3957
1096737	5.7298	5.5072	6.2127	5.3443	6.0475	5.2627	4.7444	4.9861
1097799	2.1933	2.1466	2.5203	1.8596	2.6754	2.1935	1.9573	2.2156
1097746	1.7535	1.0288	0.3784	1.7270	2.5169	0.9813	0.3220	1.9446
1095382	4.2115	3.9283	4.1186	4.1473	4.3111	3.6306	2.9286	3.7691
280053460	0.0000	0.0000	0.0000	0.0000	0.0296	0.0000	0.0000	0.0000
279828562	4.1158	3.7229	4.4560	3.4707	4.4766	3.7536	3.3022	3.7806
279598740	0.0000	0.0000	0.0000	0.0000	0.0000	0.0296	0.0000	0.0000
280010678	0.0000	0.0000	0.0000	0.0000	0.0000	0.0297	0.0000	0.0000
279923216	0.3162	0.1424	0.0000	0.1629	0.0000	0.0000	0.0000	0.0000
279889991	0.0000	0.0000	0.0000	0.0000	0.0000	0.0298	0.0000	0.0000
280133570	0.0000	0.0000	0.0000	0.0000	0.0000	0.0298	0.0000	0.0000
1107510	0.0000	0.0000	0.0000	0.0000	0.0300	0.0000	0.0000	0.0000
1103517	4.2404	4.7753	5.2193	3.6631	3.4747	4.0843	1.9744	3.1669
279818108	0.3506	0.5517	0.4438	0.1236	0.3975	0.5391	0.5371	0.3826
279930504	0.0000	0.0000	0.0000	0.0000	0.0302	0.0000	0.0000	0.0000
1096668	4.0681	3.6334	2.8830	3.8450	3.2426	3.0451	2.9396	3.2550
1095777	3.5129	3.5390	2.7177	4.0103	3.8005	3.5136	2.8236	3.6483
1092501	0.0000	0.0000	0.0000	0.0000	0.0304	0.0000	0.0000	0.0000
279825219	0.0000	0.0304	0.0000	0.0000	0.0000	0.0000	0.0000	0.0000
1098848	0.1792	0.0000	0.0000	0.0000	4.3110	3.7022	1.8585	1.9336
1100867	0.0304	0.0000	0.0000	0.0000	0.0000	0.0000	0.0000	0.0000
1103192	1.5401	1.4620	1.4800	1.4519	1.3902	1.0613	0.6082	1.1221
1102710	1.0088	0.3575	0.5268	0.7922	1.3780	0.7334	0.3604	0.9352
279488699	3.7889	4.3237	4.7070	3.5881	6.8207	5.3797	4.1320	5.2599
1097065	3.0721	3.3629	2.8848	3.0491	2.2211	2.5692	1.9486	2.0643
279987728	2.0233	1.2045	0.9320	2.0023	1.0082	1.0618	0.7222	0.0000
280134062	0.8776	1.2651	0.2197	1.0432	0.5400	0.0828	0.2345	0.1617
1094869	3.5758	4.2349	2.2941	3.8158	3.7251	4.7303	3.4139	4.7552
279794041	0.3338	0.0156	0.0000	0.1418	0.1202	0.0738	0.0000	0.1273
280079606	0.5117	0.5662	0.6386	0.7589	2.3088	1.6248	0.6758	1.3021
279788083	0.0304	0.0000	0.0000	0.0000	0.0000	0.0000	0.0000	0.0000
1097332	3.3974	3.6532	3.7573	2.8996	2.7575	3.2567	2.7407	2.5600
279836719	0.1349	0.1440	0.1086	0.1804	0.6720	0.4563	0.3236	0.3018
1091733	1.1956	1.1260	1.2012	1.3964	1.3715	1.2400	0.5111	1.1151
1090521	1.5055	2.1558	1.2012	1.8228	1.7957	2.5342	1.9949	1.9880
1100270	5.7772	5.4629	6.2950	4.9640	5.5781	4.6547	4.1613	4.0602
279868046	0.0000	0.0000	0.0000	0.1251	0.1045	0.2589	0.0000	0.0000
279911477	0.0000	0.0000	0.1088	0.0000	0.2586	0.6478	0.1533	0.0793
1101754	3.8690	3.9453	3.4424	3.9716	3.2715	3.5848	2.0245	3.6231
280121305	0.0000	0.0305	0.0000	0.0000	0.0000	0.0000	0.0000	0.0000
279585862	2.6042	2.4775	2.3410	2.5064	2.8563	2.4421	2.0783	2.8275
1106080	0.2060	0.0545	0.1814	0.0212	0.1848	0.2141	0.1380	0.1468
280025855	0.0000	0.0305	0.0000	0.0000	0.0000	0.0000	0.0000	0.0000
279835825	0.1187	0.1181	0.0897	0.0000	0.0569	0.1894	0.1531	0.0994
279761428	0.0000	0.0000	0.0000	0.0000	0.0305	0.0000	0.0000	0.0000
280119037	0.0073	0.0000	0.0000	0.3501	1.1028	0.4754	0.2594	0.0000
1100041	1.9354	2.1776	1.2559	1.9655	1.2445	0.8358	0.3862	1.0767
1090329	1.8079	2.0005	0.8773	1.7718	3.1183	3.7373	2.8988	2.8656
280028225	0.0725	0.0000	0.0000	0.1803	0.4734	0.1741	0.1411	0.0000
1089987	0.0000	0.0000	0.0000	0.0000	0.0306	0.0000	0.0000	0.0000
279931365	0.0000	0.0000	0.0000	0.0000	0.0000	0.1792	0.0153	0.0000
1094390	1.2970	0.4485	0.0897	0.5173	0.0183	0.0155	0.0000	0.0312
1093827	0.7377	0.5932	0.7741	0.8254	2.7386	2.0480	1.2045	1.3858
1099338	2.8546	2.7052	2.8393	2.6625	2.7717	2.5756	2.3970	2.6387
279818101	2.8019	2.0277	1.0467	2.7828	2.0636	1.6979	1.7046	1.5822
1096159	4.0978	4.1622	4.0477	4.1531	3.5043	4.1954	3.7342	2.9023
279973648	0.0307	0.0000	0.0000	0.0000	0.0000	0.0000	0.0000	0.0000
279664721	0.0000	0.0000	0.0000	0.0000	0.6022	0.0000	0.0000	0.0514
1103525	1.7201	2.0597	1.3609	1.9229	1.7747	2.2204	2.1295	1.6696
1104558	1.3211	1.2194	0.8455	1.1736	1.9164	1.5350	1.3153	1.8051
280096246	0.0000	0.0000	0.0000	0.0000	0.0310	0.0000	0.0000	0.0000
1100400	2.9888	3.2762	2.4780	3.1540	2.5323	3.3962	2.4796	3.1596
279664308	1.5353	1.1838	0.0000	0.9735	0.2964	0.0000	0.0000	0.5674
1107166	5.6290	5.2710	3.8883	5.5874	5.9366	6.3053	5.0485	6.5342
1096182	0.0313	0.0000	0.0000	0.0000	0.0000	0.0000	0.0000	0.0000
279996438	0.3623	0.3754	0.1329	0.3819	0.2754	0.0492	0.0607	0.1407
1098820	3.9641	3.9887	2.3841	4.3355	3.7100	3.8521	2.7114	4.2332
279743032	0.1349	0.0000	0.0000	0.0674	0.0569	0.0000	0.0000	0.0000
280101585	4.1063	3.9733	4.3508	3.9070	4.0612	4.7877	3.4809	4.2719
280001980	0.0000	0.0000	0.0000	0.1058	0.0895	0.2112	0.0000	0.0000
1104489	5.6923	5.9205	4.2261	5.9892	5.8926	6.2213	5.5058	6.3154
1089373	0.0417	0.2314	0.0000	0.0407	0.0000	0.0000	0.0000	0.0297
1109081	0.0000	0.0000	0.0164	0.0000	0.0511	0.0373	0.0222	0.0000
1100161	0.0000	0.0000	0.0000	0.0000	0.0000	0.0315	0.0000	0.0000
279783327	0.0000	0.1349	0.0000	0.0000	0.2509	0.1133	0.0329	0.2191
1098883	5.1035	4.9628	5.1758	4.8024	5.4225	5.3913	5.2302	5.1708
1097538	2.7140	2.4254	2.1337	2.6235	2.5609	2.2320	2.2649	2.4166
279776566	1.9458	1.8044	1.9265	1.8848	2.2325	1.7669	1.4573	1.9517
1088067	0.0000	0.0570	0.0336	0.0000	0.0000	0.0480	0.0121	0.0000
279895997	4.9211	4.3074	4.5709	4.3914	3.8613	2.8284	1.9188	2.2104
1096576	1.1701	0.8077	0.6215	1.2348	1.4137	1.0241	0.4373	1.2736
1099879	0.0000	0.0000	0.0000	0.0000	0.0315	0.0000	0.0000	0.0000
1091552	4.6419	4.6241	3.3351	4.9053	3.5635	4.2737	3.4525	3.9283
1090036	1.0186	1.2537	0.6842	1.0499	0.3924	0.4902	0.1506	0.2970
1098765	1.8422	1.3930	1.8351	2.1669	3.7694	2.8841	1.7043	2.2157
1093643	2.9688	2.7499	2.3876	3.1457	3.7829	3.7135	2.9779	3.5212
279747064	0.0315	0.0000	0.0000	0.0000	0.0000	0.0000	0.0000	0.0000
1105266	0.0000	0.0000	0.0000	0.0000	0.0316	0.0000	0.0000	0.0000
1100206	0.1449	0.0833	0.1149	0.1327	0.2735	0.0767	0.0071	0.1372
280088647	2.7321	2.7484	2.7754	2.5060	2.3954	2.6074	2.6334	1.4709
1102974	2.0860	1.9806	1.0490	1.2733	2.2163	2.5108	3.1044	1.6682
1096035	3.0964	2.7444	2.3751	2.9129	3.0263	2.2337	2.1696	2.7683
280126318	0.0317	0.0000	0.0000	0.0000	0.0000	0.0000	0.0000	0.0000
280086686	1.4635	1.9406	1.2151	1.7538	1.7054	2.2186	1.6441	1.9595
1091451	4.8913	5.0189	5.3134	4.5895	4.7151	4.6281	3.9108	4.3543
1092087	4.5017	4.9567	4.4013	4.2591	4.6492	5.1734	4.8476	4.9942
279907014	0.2025	0.2132	0.1518	0.2041	0.0221	0.3847	0.1452	0.0380
280097670	0.2816	0.2418	0.0566	0.2399	0.3054	0.2640	0.3612	0.2050
1094275	0.2513	0.3813	0.2464	0.3406	0.2494	0.2994	0.1628	0.2706
279914993	1.6735	0.6671	0.5966	0.2658	0.0000	0.0000	0.0000	0.0000
1090448	3.8478	3.7999	4.0310	3.5960	4.5438	4.3630	4.2145	3.9467
279700541	0.1525	0.0000	0.1499	0.1490	0.6314	0.4788	0.3934	0.0000
279905938	1.6190	2.0528	1.3117	1.9330	1.8540	2.7105	1.7801	2.2025
1093739	2.7612	2.1704	2.6211	2.2429	2.4489	2.0414	1.8597	1.8971
1105704	0.0300	0.0000	0.0000	0.0580	0.2251	0.4696	0.1225	0.1430
279916038	0.9336	0.5676	0.9692	0.5012	1.8287	1.7516	0.9641	1.4138
1098751	0.0319	0.0000	0.0000	0.0000	0.0000	0.0000	0.0000	0.0000
1101751	0.9815	1.5199	1.3290	0.2817	0.2404	0.5552	0.2248	0.1432
279958600	2.7857	2.8012	2.6309	2.8085	3.0289	3.1530	2.7845	3.1002
1095829	0.0000	0.0000	0.0000	0.0627	0.0676	0.0899	0.0000	0.0000
280123046	0.1942	0.0000	0.0000	0.0000	0.1699	0.0000	0.1467	0.0000
279845212	0.2182	0.0000	0.0000	0.1105	0.0935	0.0000	0.0000	0.0000
1104354	0.0000	0.0000	0.0000	0.0000	0.0856	0.0769	0.0655	0.0000
1102982	5.8221	6.2794	6.8704	5.6219	6.1291	6.1325	5.1190	5.3002
279982668	0.0000	0.0000	0.0000	0.0000	0.0000	0.0321	0.0000	0.0000
1095308	3.2248	3.2104	3.1508	3.1806	2.6375	2.8829	2.1107	2.4928
1102843	0.2791	0.5004	0.4559	0.3215	1.1219	0.6225	0.3610	0.7021
1099802	0.1001	0.0852	0.0000	0.0000	1.6634	1.3182	0.4365	1.0847
1093820	0.2648	0.0664	0.0767	0.2825	0.6056	0.2728	0.0187	0.3640
1099390	0.0000	0.0324	0.0000	0.0000	0.0000	0.0000	0.0000	0.0000
280136187	5.3117	5.1101	4.2878	5.2565	5.3389	4.5394	4.7739	5.0449
1107288	0.6143	0.0559	0.0210	0.1059	0.5344	0.1691	0.2569	0.4351
279918082	0.0000	0.0000	0.0000	0.0000	0.0324	0.0000	0.0000	0.0000
1094608	2.0370	1.8275	1.0595	2.4936	2.5572	1.9328	1.0626	2.2836
1095702	2.8356	3.3362	2.5398	2.9894	1.2701	2.4188	1.1428	0.9363
1109000	0.3173	0.1429	0.0478	0.2642	0.8843	0.3541	0.0760	0.6168
1103165	3.4627	4.1561	3.2700	2.8745	2.0386	2.5772	2.1356	2.0799
279895612	2.7967	3.3720	3.6236	2.6071	4.9111	4.3359	3.6942	3.6367
1106919	0.0000	0.0000	0.0000	0.0000	0.0000	0.0329	0.0000	0.0000
1093804	3.0721	3.5242	1.4940	3.2738	2.4775	3.1410	2.9400	2.9552
280039021	0.0330	0.0000	0.0000	0.0000	0.0000	0.0000	0.0000	0.0000
1097265	0.0757	0.0528	0.0048	0.0742	0.1663	0.1221	0.0157	0.1692
279857913	0.0000	0.0000	0.0000	0.0000	0.0330	0.0000	0.0000	0.0000
279792846	0.5983	0.1954	0.4184	0.4161	0.5772	0.5092	0.4449	0.2413
1104719	4.9440	4.8832	3.6279	4.9948	4.5732	5.1057	4.4603	5.1501
1091576	5.2200	5.7782	5.3625	4.9846	5.9434	6.6187	5.9330	6.0158
279503476	1.3124	1.6969	1.5302	1.7871	1.0286	1.5324	0.5286	0.4148
1104628	2.1320	1.1091	0.9312	0.9267	1.9665	1.1198	2.1500	0.9575
1092518	0.0716	0.0902	0.0214	0.1732	0.3455	0.2650	0.0773	0.2261
1090666	0.0000	0.0333	0.0000	0.0000	0.0000	0.0000	0.0000	0.0000
1100900	3.3050	3.4592	3.6404	3.1302	2.8026	3.1596	2.4437	2.3571
279706453	0.0000	0.0000	0.0000	0.0000	0.8084	0.0000	0.0743	0.0000
1090266	5.1506	5.0375	5.5740	4.7204	4.9464	4.7891	4.1801	4.2875
280006140	0.0333	0.0000	0.0000	0.0000	0.0000	0.0000	0.0000	0.0000
279981430	0.0429	0.0380	0.0322	0.0252	0.0456	0.0312	0.0544	0.0143
279995379	0.0000	0.0000	0.0000	0.0427	0.1062	0.0310	0.0000	0.0000
1098688	2.8199	2.9077	2.5046	2.2262	1.9977	1.5392	1.2855	1.8303
279740205	0.2939	0.0000	0.0000	0.1508	0.1279	0.0000	0.0000	0.0000
1104536	0.0000	0.0000	0.0000	0.0000	0.0000	0.0336	0.0000	0.0000
1096081	1.8913	1.6768	2.0566	1.5601	3.0457	2.6049	2.3010	2.0856
1104411	2.2585	1.5031	1.5509	1.9564	2.4949	2.5018	2.1516	2.1632
279746511	1.2298	1.0229	0.7085	1.0012	1.1021	1.2925	1.3805	1.0363
279826181	8.2097	6.9291	8.3072	6.7230	8.5019	6.6321	6.6987	6.4439
280060453	0.0000	0.0000	0.0000	0.0000	0.0000	0.0340	0.0000	0.0000
280035187	0.0340	0.0000	0.0000	0.0000	0.0000	0.0000	0.0000	0.0000
1097393	3.2612	3.3590	3.4865	3.0407	2.8156	2.9722	2.2560	2.6090
279969545	5.2713	4.7607	6.0376	4.1781	6.8600	5.7310	5.3581	5.0756
1105161	0.0342	0.0000	0.0000	0.0000	0.0000	0.0000	0.0000	0.0000
279736884	1.3294	1.5633	1.5255	1.4562	2.1404	2.0446	1.6021	1.7749
279496959	0.0000	0.0343	0.0000	0.0000	0.0000	0.0000	0.0000	0.0000
1088321	3.0386	3.1200	2.9851	3.3900	3.8519	3.9118	2.7995	3.7127
1104623	1.2808	0.9816	1.0302	1.1239	1.9579	1.3137	1.0907	1.4973
280056420	0.0000	0.0000	0.0000	0.0000	0.0344	0.0000	0.0000	0.0000
280018091	0.0000	0.1527	0.0000	0.0000	0.1482	0.1284	0.1278	0.1288
1091959	4.7431	4.9467	5.1724	4.6936	4.6785	4.0245	2.7896	3.7729
280005766	0.0000	0.0000	0.0000	0.0000	0.0347	0.0000	0.0000	0.0000
1104942	0.0000	0.0000	0.0000	0.0000	0.0347	0.0000	0.0000	0.0000
1086870	0.7276	0.8384	0.5282	0.6531	1.6078	0.9897	0.4857	1.4777
1104413	4.2685	5.2923	5.3723	4.3791	4.4933	5.2252	3.6239	4.4220
1104807	5.5580	6.0771	3.6214	5.5653	5.2828	6.3709	5.8434	6.1208
279862035	0.0000	0.0000	0.0000	0.0535	0.1314	0.0389	0.0000	0.0000
279780690	0.0000	0.0348	0.0000	0.0000	0.0000	0.0000	0.0000	0.0000
1096787	5.7119	6.0742	6.0877	5.6675	7.0688	6.8607	6.0991	6.5958
1089964	4.3916	4.7892	3.9616	4.4027	3.6299	4.5152	4.0289	4.0013
279923672	0.5152	0.5099	0.5304	0.3552	0.5554	0.2654	0.0000	0.4910
279869718	0.0000	0.0000	0.0000	0.0000	0.0000	0.0352	0.0000	0.0000
280103731	0.0000	0.0353	0.0000	0.0000	0.0000	0.0000	0.0000	0.0000
1103198	0.0000	0.0000	0.0000	0.0000	0.0000	0.0354	0.0000	0.0000
280011271	2.1139	2.2641	2.5365	2.5299	2.8585	3.0332	1.0709	2.6486
1090119	0.4063	0.3972	0.3140	0.4168	0.6869	0.5748	0.5169	0.5285
279773422	0.0000	0.0000	0.0000	0.0000	0.0355	0.0000	0.0000	0.0000
279744498	0.0000	0.0000	0.0000	0.0000	0.0358	0.0000	0.0000	0.0000
279983002	0.1747	0.0386	0.0668	0.0450	0.0191	0.0322	0.0000	0.0165
279884258	0.0000	0.0000	0.0000	0.0000	0.0358	0.0000	0.0000	0.0000
1089880	1.0609	1.5825	1.1631	1.0049	0.6120	1.2524	0.8851	0.6774
1101678	0.0363	0.0000	0.0000	0.0000	0.0000	0.0000	0.0000	0.0000
279666170	0.1328	0.0117	0.0000	0.0269	0.0000	0.0000	0.0000	0.0000
279844387	0.1037	0.0000	0.0000	0.0000	0.0000	0.2505	0.0000	0.1255
280046015	0.5066	0.0000	0.0000	0.0000	0.0000	0.0000	0.0000	0.0488
1095434	0.0000	0.0000	0.0000	0.0000	0.0363	0.0000	0.0000	0.0000
1089934	6.3233	6.8265	7.2721	6.3745	8.0429	8.0746	6.6955	7.2407
1101331	0.3033	0.4574	0.2549	0.3767	0.2480	0.0942	0.0380	0.0683
280009014	0.0364	0.0000	0.0000	0.0000	0.0000	0.0000	0.0000	0.0000
279939306	0.2730	0.0000	0.1405	0.0000	0.1183	0.0000	0.0000	0.0000
1103751	0.0531	0.0000	0.0185	0.0000	0.0459	0.0131	0.0133	0.0314
1095362	0.6165	0.6632	0.5718	0.7084	2.5189	2.5476	1.4062	1.5893
1102103	0.0000	0.0000	0.0000	0.0000	0.0000	0.0364	0.0000	0.0000
279920650	2.0059	2.0595	2.2250	1.5190	2.5500	2.6236	1.8288	2.6687
279799782	0.9030	0.7493	1.4156	0.3934	1.4157	0.7314	0.6435	0.3599
1090797	1.7037	1.5175	0.7287	1.6592	0.7188	0.5621	0.0436	0.6093
1099062	5.1426	5.2878	5.4086	4.4521	4.4899	5.5820	5.2383	4.1071
1094466	1.2012	0.6716	0.7622	1.2801	1.7922	1.1548	0.6961	1.1657
279954938	0.0000	0.0000	0.0000	0.0000	0.0365	0.0000	0.0000	0.0000
1096099	0.5240	0.3744	0.5116	0.4977	0.5933	0.6288	0.4328	0.4718
280121613	4.1646	4.1684	4.4948	3.9603	4.2297	3.7703	3.2642	3.6413
1101902	0.8333	1.0064	0.9392	0.4960	1.2856	1.7340	1.6741	0.6593
280073084	0.6743	0.2768	0.2467	0.5984	0.4193	0.8330	0.4868	0.3790
1088635	0.9931	0.9784	0.7796	1.0676	1.7137	1.3906	1.3151	1.2044
1098969	0.1267	0.1828	0.0429	0.3438	0.4360	0.3322	0.0610	0.2839
1100745	2.5777	2.8954	3.1802	2.5375	2.9196	3.3165	2.7740	2.4915
1096355	1.2223	1.1769	0.8455	1.1427	1.8384	1.4640	1.3630	1.6117
1086952	5.1242	4.7843	4.2338	4.4372	3.5874	3.0432	2.6079	3.0594
279890600	0.0000	0.0366	0.0000	0.0000	0.0000	0.0000	0.0000	0.0000
279951252	0.5904	0.2045	0.4365	0.6102	0.6694	0.7693	0.3887	0.3276
279904834	7.7803	7.4885	7.9715	7.5645	7.9361	7.6678	6.7249	7.6315
280052765	3.7561	3.5776	1.3087	3.7840	1.9093	1.6463	0.6601	2.2332
1097661	0.0501	0.0000	0.0000	0.0243	0.0208	0.0355	0.0000	0.0357
1108761	3.6176	2.9175	3.8938	3.6250	4.5519	3.8448	3.0939	2.9690
1091410	4.3976	4.0181	4.2246	4.3228	4.4258	4.1349	3.9097	4.0717
1105629	0.0367	0.0000	0.0000	0.0000	0.0000	0.0000	0.0000	0.0000
1108238	3.0976	4.8826	4.4113	4.0856	5.9687	6.4740	4.3316	4.8807
279823606	0.3823	0.2712	0.3899	0.4198	0.3350	1.5330	0.3497	0.2724
279743018	0.3727	0.0717	0.2480	0.3606	0.4186	0.4904	0.2191	0.1803
1090994	2.5537	2.4301	2.8509	2.2839	2.1569	2.0203	1.0789	1.4881
1103509	0.0000	0.0000	0.0000	0.0000	0.0367	0.0000	0.0000	0.0000
280015623	0.0368	0.0000	0.0000	0.0000	0.0000	0.0000	0.0000	0.0000
1105678	0.0000	0.0369	0.0000	0.0000	0.0000	0.0000	0.0000	0.0000
1094718	2.5330	2.2693	2.6440	2.3375	2.6692	2.2076	1.9165	2.1514
1097436	4.7717	5.0913	3.8637	5.0728	4.3159	5.0036	4.2008	4.9123
1105608	4.7621	5.2050	4.9169	5.0087	5.1440	5.6497	5.0445	5.1296
279997369	0.2307	0.6214	0.5515	0.2255	0.1919	0.4936	0.2172	0.0579
280095472	0.0000	0.0369	0.0000	0.0000	0.0000	0.0000	0.0000	0.0000
1103802	1.9689	1.9135	1.2768	2.3452	1.4654	1.6978	0.3462	1.5698
1089888	3.5256	3.1691	3.5519	2.9444	4.9585	5.2124	4.5009	3.8388
279916744	0.0000	0.0000	0.0000	0.0000	0.0369	0.0000	0.0000	0.0000
1094223	3.5157	3.3318	2.7166	3.4180	2.7440	2.5089	1.9470	2.7431
1100129	0.0369	0.0000	0.0000	0.0000	0.0000	0.0000	0.0000	0.0000
280116292	0.0000	0.0887	0.0460	0.0000	0.0385	0.0000	0.0000	0.0000
279816561	1.5200	1.2753	1.2574	1.0052	2.3049	1.6793	1.5864	1.9400
1104984	0.0000	0.0371	0.0000	0.0000	0.0000	0.0000	0.0000	0.0000
1102902	1.2448	1.3061	1.1208	1.1354	1.2426	1.8000	1.2665	1.5231
1095019	4.8112	5.6746	5.6182	5.2492	4.8245	5.0621	2.9200	4.3791
1093766	1.1775	0.8063	1.4843	1.1053	2.8136	2.7377	1.9258	1.0910
280027112	0.0000	0.0371	0.0000	0.0000	0.0000	0.0000	0.0000	0.0000
279707762	0.0371	0.0000	0.0000	0.0000	0.0000	0.0000	0.0000	0.0000
1089851	0.4677	1.1525	1.1174	0.2050	0.4327	1.2484	0.6015	0.4079
279777161	0.0000	0.0000	0.0000	0.0000	0.0000	0.0374	0.0000	0.0000
280042078	1.0452	1.4923	0.2643	1.5207	1.4225	1.4863	0.8144	1.6566
1106241	0.0376	0.0000	0.0000	0.0000	0.0000	0.0000	0.0000	0.0000
279704871	0.0377	0.0000	0.0000	0.0000	0.0000	0.0000	0.0000	0.0000
279880790	0.0377	0.0000	0.0000	0.0000	0.0000	0.0000	0.0000	0.0000
280015018	3.4985	3.3991	3.6485	3.6697	3.1480	3.0712	1.8100	2.2599
279691718	0.0000	0.0000	0.0000	0.0000	0.0000	0.0377	0.0000	0.0000
280078666	1.1459	0.8315	0.5587	1.0657	1.9309	1.8699	0.9966	1.8800
279918799	1.8540	0.7974	2.0269	1.2276	2.2910	1.9545	1.1091	1.2435
280020318	0.0000	0.0000	0.0000	0.0000	0.0000	0.0377	0.0000	0.0000
279800643	1.7708	1.4549	1.3328	1.8601	2.0649	1.9648	0.7639	2.1531
279663888	1.5400	0.0000	0.0000	0.1581	0.0000	0.0000	0.0000	0.0000
1097740	3.1923	3.3690	3.7041	3.0611	2.9059	3.0043	1.7074	2.4543
1092852	4.6328	4.9382	4.6138	4.7211	4.2796	5.4587	4.2520	4.7786
1093870	3.8819	4.3802	2.7649	4.2406	3.7506	4.5461	3.2872	4.6497
279999667	0.1713	0.0000	0.0000	0.0000	1.2903	0.1230	0.1225	0.3684
279782444	0.0378	0.0000	0.0000	0.0000	0.0000	0.0000	0.0000	0.0000
1097665	1.8890	1.8813	2.5429	1.7320	2.0911	2.1488	1.5889	0.9903
280109050	0.7726	0.5085	0.1118	0.3359	0.0000	0.0000	0.0000	0.1233
280064014	2.0719	1.9875	2.0750	1.4376	3.8276	3.4275	3.4303	2.2978
280116611	0.0000	0.0000	0.0000	0.0000	0.0000	0.0378	0.0000	0.0000
280086332	0.0640	0.2741	0.0000	0.2535	0.8760	0.4402	0.0792	0.5988
1101196	2.9357	3.5776	2.0646	2.7197	0.8937	1.3294	0.2573	0.8874
279480959	4.0400	4.3336	4.7623	3.5880	5.6697	5.1939	4.8968	4.4018
1094227	0.0228	0.0000	0.0224	0.0223	0.2578	0.0161	0.0000	0.0316
279752842	0.0000	0.0000	0.0000	0.0000	0.0378	0.0000	0.0000	0.0000
1101341	2.9804	3.0676	3.0928	2.6639	2.8678	2.1669	1.7992	2.3972
279898133	0.0000	0.0000	0.0000	0.0190	0.1863	0.0000	0.0000	0.0000
1106328	0.0379	0.0000	0.0000	0.0000	0.0000	0.0000	0.0000	0.0000
1096904	3.2309	2.8389	3.4405	2.5420	2.9277	2.1372	1.1322	2.2187
279669847	0.0380	0.0000	0.0000	0.0000	0.0000	0.0000	0.0000	0.0000
279991424	3.5164	3.3916	4.2847	2.9951	4.4899	4.2590	3.7124	3.3974
1097883	0.5322	0.3352	0.1764	0.7153	1.5237	0.9689	0.0725	1.1814
1102089	0.8915	0.5816	0.3565	1.0712	0.6596	0.4891	0.0768	0.3235
279703870	0.1009	0.0000	0.0000	0.0000	0.0000	0.0000	0.0105	0.0000
279748041	0.0380	0.0000	0.0000	0.0000	0.0000	0.0000	0.0000	0.0000
1103321	0.0205	0.0786	0.0000	0.0561	0.0220	0.0333	0.0023	0.0330
279486054	2.7608	2.3566	2.0851	2.8389	3.6494	2.7878	2.3849	3.0805
279709519	0.9401	2.4338	2.3617	0.9557	2.1567	2.2745	1.4590	1.5438
1089097	0.0681	0.0867	0.0688	0.1187	0.5768	0.3550	0.1966	0.2586
279749414	1.0246	2.0252	1.8029	0.5062	1.1603	2.2473	1.5019	1.2842
280003552	0.0782	0.0553	0.0258	0.0637	0.1695	0.7070	0.3234	0.0188
279905212	1.3182	1.4739	1.0738	1.0232	1.4431	1.3976	1.4256	1.6041
280034524	0.0000	0.0000	0.0000	0.0000	0.0000	0.0380	0.0000	0.0000
279630154	0.6849	0.4515	0.5959	0.6715	1.3995	1.1540	0.7924	0.8475
1105549	0.7023	0.6022	0.5260	0.6056	0.3272	0.4755	0.1595	0.3965
1096998	0.0000	0.0000	0.0000	0.0000	0.0383	0.0000	0.0000	0.0000
280066722	0.1984	0.0000	0.1655	0.1402	0.2227	0.1529	0.0037	0.0576
279946871	0.0000	0.0000	0.0000	0.0000	0.0386	0.0000	0.0000	0.0000
1103891	0.7585	0.6022	0.7624	0.8961	1.3427	0.9253	0.4107	0.9054
279828455	0.0000	0.0725	0.0000	0.0309	0.0000	0.0225	0.0000	0.0000
279857219	0.0000	0.0000	0.0000	0.0000	0.0386	0.0000	0.0000	0.0000
279847253	3.0443	3.3111	2.3711	2.8318	2.3802	3.4627	3.0994	2.9416
279887093	0.0000	0.0390	0.0000	0.0000	0.0000	0.0000	0.0000	0.0000
1087979	1.4383	1.4370	0.7045	1.5708	1.6283	1.5051	1.5764	1.4110
1099143	0.0000	0.0000	0.0254	0.0000	0.0213	0.0480	0.0000	0.0000
280006644	0.1981	0.4248	0.2921	0.4359	0.6549	1.0710	0.4885	0.4610
279899937	0.0000	0.0000	0.0000	0.0000	0.5289	0.1312	0.0000	0.1982
280070818	0.7941	0.3731	0.7858	0.4205	0.4203	0.7526	0.3827	0.2159
279768869	0.0000	0.0000	0.0000	0.0000	0.0394	0.0000	0.0000	0.0000
279902866	0.0000	0.0000	0.0000	0.0000	0.0000	0.6235	0.0666	0.0000
1104810	2.6314	2.8301	2.5978	2.9685	2.7450	2.9117	2.3218	2.7274
1088857	0.1838	0.1117	0.0000	0.3390	0.5207	0.2180	0.0674	0.2359
280067358	0.0000	0.0000	0.0000	0.0000	0.6148	0.6963	0.0909	0.4784
280080459	0.1879	0.0825	0.0000	0.0947	0.0000	0.1333	0.0000	0.1356
1100321	0.0173	0.0292	0.0000	0.0438	0.0697	0.0000	0.0000	0.0123
1089416	4.9157	4.8836	5.4636	4.4952	4.9737	4.1779	3.2667	4.0215
279850978	0.0000	0.0000	0.0000	0.0000	0.0000	0.0395	0.0000	0.0000
279817264	0.0859	0.0000	0.0000	0.0545	0.1274	0.0000	0.0000	0.0398
279831867	0.2941	0.0210	0.0000	0.3097	0.2577	0.0748	0.0000	0.0000
1089427	3.6968	3.9475	4.2269	3.4885	3.6311	3.5194	2.7954	3.1818
1086916	3.2144	3.7776	2.8695	3.1913	3.6805	4.1688	4.1110	3.5712
1096419	4.6104	5.2254	5.9990	4.0225	4.9450	5.7081	4.5001	4.2726
1091049	0.8887	0.7585	1.0806	0.7633	1.1424	0.9035	0.3625	0.9047
1105854	0.0381	0.0323	0.0000	0.1432	0.0920	0.1548	0.0000	0.0271
1093512	5.4569	6.0760	6.3855	4.9561	5.8150	6.0374	5.6173	5.2759
1099256	0.0000	0.0396	0.0000	0.0000	0.0000	0.0000	0.0000	0.0000
1089706	1.6368	2.3152	2.4052	2.6421	2.4005	2.8058	0.9940	1.6216
1101339	4.0662	4.1020	4.5237	4.1017	5.1807	5.0411	4.2036	4.4711
279866796	0.0305	0.0259	0.0000	0.1156	0.0978	0.1250	0.0427	0.0000
1088929	0.0397	0.0000	0.0000	0.0000	0.0000	0.0000	0.0000	0.0000
1091139	0.0410	0.0348	0.0405	0.0400	0.0671	0.0145	0.0000	0.0293
1097446	2.4495	2.4342	2.6129	2.2018	3.2889	3.4754	2.9994	2.7605
279885625	5.0796	4.8801	3.9986	4.7954	4.3710	4.2809	3.5568	4.9690
1099141	0.0398	0.0000	0.0000	0.0000	0.0000	0.0000	0.0000	0.0000
1087172	2.4840	3.0641	2.1392	3.3234	5.1747	3.7340	1.6924	4.4909
1097833	1.6197	1.5322	1.1682	1.8910	1.6352	1.2392	0.5597	1.4002
279745584	0.0399	0.0000	0.0000	0.0000	0.0000	0.0000	0.0000	0.0000
1091582	0.9773	0.6117	0.4912	1.2224	2.4319	1.2896	0.7094	1.3856
280102498	0.2149	0.4117	0.2931	0.3685	0.2715	0.3870	0.1543	0.2571
280086015	0.0000	0.0401	0.0000	0.0000	0.0000	0.0000	0.0000	0.0000
1093919	0.5856	0.3881	0.2221	0.4973	1.8856	0.9479	0.2511	1.4098
1095801	6.1497	6.4915	6.7582	6.0524	5.8417	5.8332	4.0758	5.3668
1106474	3.9022	4.4006	4.9734	4.4804	4.8556	5.8500	3.2693	4.4744
279720611	0.8220	0.6511	0.6200	0.5146	1.6608	1.6307	1.0613	1.4466
279794099	0.1508	0.0000	0.0000	0.1249	0.1057	0.1774	0.1321	0.0000
1102718	0.0000	0.0000	0.0000	0.0000	0.0402	0.0000	0.0000	0.0000
1103554	1.1026	0.9401	0.8242	1.1757	2.1077	1.5731	0.9350	1.7058
1102216	4.1959	4.2081	4.0546	4.3017	4.0711	4.0136	3.1009	4.0764
280117502	0.1832	0.0000	0.1225	0.0000	0.0990	0.0136	0.0000	0.0000
1091118	0.0271	0.0000	0.0369	0.0680	0.1288	0.0568	0.0000	0.0000
279768552	0.0404	0.0000	0.0000	0.0000	0.0000	0.0000	0.0000	0.0000
1106600	0.3807	0.2158	0.2533	0.3303	0.2004	0.4577	0.2398	0.1968
1103965	2.4553	3.1399	3.0890	2.4726	2.9164	3.8084	2.3788	3.2160
280092517	0.0000	0.0000	0.0000	0.0000	0.0000	0.0404	0.0000	0.0000
1089558	0.8514	0.7974	0.7347	0.9588	1.4461	1.2057	0.8718	1.1464
280138535	0.0000	0.0000	0.0000	0.0000	0.1309	0.0000	0.0000	0.0143
279954338	0.0406	0.0000	0.0000	0.0000	0.0000	0.0000	0.0000	0.0000
1108959	3.9348	4.0457	3.5502	3.5143	3.1405	3.0990	3.2070	2.9883
280022877	0.0000	0.0408	0.0000	0.0000	0.0000	0.0000	0.0000	0.0000
280026360	0.0000	0.0000	0.0000	0.0000	0.0000	0.0410	0.0000	0.0000
279746167	4.5963	3.7901	4.5705	3.9611	5.0209	4.4390	4.2350	4.1154
1102011	5.1347	5.1199	5.6949	5.1841	4.8999	4.8191	3.2474	3.8013
279668781	0.2309	0.1694	0.1480	0.3148	0.4196	0.1961	0.0439	0.2419
279768763	0.3326	0.3234	0.2757	0.2904	0.2472	0.3074	0.0896	0.3499
1108192	0.1222	0.1042	0.3340	0.1756	0.4465	0.6717	0.1291	0.2099
1088828	0.0000	0.0000	0.0000	0.0000	0.0410	0.0000	0.0000	0.0000
1100671	2.5007	2.3619	1.9875	2.9277	3.2625	3.4029	2.2731	3.1128
1092032	0.2369	0.3570	0.1485	0.3080	0.5194	0.6739	0.4456	0.4840
280130146	0.7454	0.8548	0.2427	0.6079	1.7962	2.9547	1.2713	2.0810
279856509	0.0726	0.0268	0.0347	0.0000	0.0000	0.0000	0.0000	0.0000
280131901	0.0411	0.0000	0.0000	0.0000	0.0000	0.0000	0.0000	0.0000
1107915	1.5547	1.0333	1.0367	1.1823	1.3851	0.6697	0.7088	0.9741
1094022	1.5999	0.7788	0.5328	0.5129	0.0000	0.1884	0.0969	0.1171
280067990	0.0000	0.0000	0.0000	0.0000	0.0000	0.0411	0.0000	0.0000
1089506	0.0000	0.0000	0.0000	0.0000	0.0000	0.0413	0.0000	0.0000
1091839	1.7420	1.4972	1.5784	1.6128	1.8828	1.7215	1.4675	1.8263
279667647	0.0414	0.0000	0.0000	0.0000	0.0000	0.0000	0.0000	0.0000
1093625	0.2589	0.2384	0.1682	0.5068	0.7872	0.6535	0.3130	0.4227
279787548	0.0417	0.0000	0.0000	0.0000	0.0000	0.0000	0.0000	0.0000
280017085	0.5296	0.8279	0.3371	0.3308	0.0604	0.0238	0.0262	0.0260
280057302	0.0000	0.0417	0.0000	0.0000	0.0000	0.0000	0.0000	0.0000
1095416	3.9972	4.1908	4.4310	3.7518	4.5448	4.0668	4.2505	3.5872
279753689	0.0000	0.0000	0.0000	0.0000	0.0000	0.3180	0.0355	0.0000
279777504	0.1717	0.0000	0.0749	0.0196	0.0734	0.0000	0.0000	0.0000
279856295	0.0000	0.0000	0.0000	0.0000	0.0000	0.0424	0.0000	0.0000
279846770	0.2562	0.0000	0.0000	0.0000	0.3756	0.4972	0.5546	0.0000
1094613	2.8880	2.9844	1.1608	3.1737	1.3211	1.7077	0.5895	1.6927
279969719	0.0424	0.0000	0.0000	0.0000	0.0000	0.0000	0.0000	0.0000
280103189	0.0829	0.0000	0.0507	0.0000	0.1985	0.0000	0.0000	0.0600
1097861	0.7380	0.6883	0.6306	0.9069	1.1310	0.7279	0.3345	0.8636
1088579	0.0000	0.0000	0.0000	0.0000	0.0425	0.0000	0.0000	0.0000
1094291	5.9860	5.9722	6.4202	5.7121	5.8029	5.6644	4.9466	5.1737
279792102	1.3748	1.3795	1.4128	1.2970	1.3519	0.9364	0.5752	1.0414
280078445	0.0000	0.0000	0.0000	0.0000	0.0428	0.0000	0.0000	0.0000
279800819	0.2332	0.3043	0.0489	0.1854	0.0207	0.0000	0.0177	0.0178
1097811	0.2028	0.2632	0.1414	0.0843	0.0328	0.0265	0.0522	0.0266
1091014	1.4487	1.4460	1.7460	1.4568	1.2930	1.4713	0.5108	0.9794
1096426	4.4594	4.5541	3.6135	4.6197	4.4436	4.9343	3.8571	5.0752
1094615	4.9079	5.4600	5.5276	4.9699	4.8915	5.0843	3.5319	4.7916
280080751	0.0000	0.0428	0.0000	0.0000	0.0000	0.0000	0.0000	0.0000
280095524	0.0000	0.0000	0.0000	0.0000	0.0000	0.0428	0.0000	0.0000
280056738	0.0000	0.0000	0.0000	0.0000	0.0428	0.0000	0.0000	0.0000
1107349	1.9156	2.3667	2.4494	2.1125	2.5284	3.3533	2.1842	2.3421
280092811	0.5513	0.7991	0.8714	0.2622	0.2734	0.5122	0.0653	0.2546
279921900	0.0000	0.0429	0.0000	0.0000	0.0000	0.0000	0.0000	0.0000
279981724	0.1694	0.0000	0.1665	0.0000	0.3410	0.2279	0.0667	0.2198
1104452	4.4746	5.3512	5.4619	4.4929	6.6713	7.2287	5.2871	6.1137
280123514	1.8433	2.8279	2.5257	1.9065	2.2360	3.1266	2.1580	2.3690
1099633	0.0000	0.0000	0.0000	0.0000	0.0430	0.0000	0.0000	0.0000
1092344	5.3012	6.3210	5.4547	5.2714	3.9340	4.8060	3.1754	4.0710
280100376	0.0000	0.0000	0.0000	0.0000	0.0432	0.0000	0.0000	0.0000
1090024	7.1973	7.5556	7.7680	7.1588	6.9201	7.4257	5.8675	6.8649
279889801	0.0000	0.0433	0.0000	0.0000	0.0000	0.0000	0.0000	0.0000
279774856	0.0000	0.0000	0.0000	0.0000	0.0000	0.0434	0.0000	0.0000
1087738	5.5639	6.0493	5.3362	5.2021	3.6247	4.4851	3.2902	3.3320
279966123	0.0000	0.0000	0.0000	0.0000	0.0000	0.0435	0.0000	0.0000
279826255	2.1397	1.5313	0.5901	2.0811	2.2746	2.2094	1.6845	2.3625
279484224	0.3447	0.5780	0.8090	0.5858	0.8180	1.5092	0.4623	0.4853
279766495	0.0000	0.0000	0.0000	0.0000	0.0000	0.0437	0.0000	0.0000
279848720	0.0000	0.0515	0.0000	0.1430	0.0983	0.3133	0.0429	0.0218
1092669	2.9386	3.0155	2.3878	2.8601	3.6421	3.5429	3.3988	3.4708
279768976	0.0437	0.0000	0.0000	0.0000	0.0000	0.0000	0.0000	0.0000
1093153	2.9582	2.4675	2.7211	3.0607	4.2719	3.2401	1.7450	3.6237
1091040	6.1078	5.8090	6.1393	6.5114	7.9340	7.0138	5.8460	6.6215
1093114	0.0355	0.0152	0.0687	0.0956	0.2384	0.1953	0.0538	0.0672
280057484	0.0000	0.0000	0.0000	0.0000	0.0439	0.0000	0.0000	0.0000
279976506	0.0440	0.0000	0.0000	0.0000	0.0000	0.0000	0.0000	0.0000
279824897	0.0443	0.0000	0.0000	0.0000	0.0000	0.0000	0.0000	0.0000
279980451	0.0000	0.0000	0.0000	0.0000	0.0443	0.0000	0.0000	0.0000
279160133	1.0234	0.5846	0.3671	0.8981	0.4470	0.5024	0.2719	0.3935
1101736	0.0000	0.0000	0.0000	0.0000	0.0000	0.0445	0.0000	0.0000
280026293	0.2640	0.0640	0.0919	0.2422	0.1959	0.2894	0.1632	0.1172
1101444	2.5864	2.6204	2.0440	2.4762	2.8345	2.6891	2.5862	2.9527
1103070	1.5208	1.6188	1.7066	1.9628	1.5170	1.8451	0.9495	0.9425
1091664	2.3883	2.2435	2.4304	2.4433	3.0471	2.6927	2.1794	2.6454
1098887	1.5165	1.3894	1.4806	1.1742	1.9792	1.7560	1.9470	1.3497
1087131	1.3337	1.5173	1.5687	1.4234	1.6204	1.5695	1.2398	1.5008
1100332	2.4748	2.3702	2.4957	2.1940	3.4742	3.3900	2.9455	2.9342
1101036	2.3388	2.7064	2.8360	2.3606	2.7965	2.2547	1.0138	2.4509
279895973	0.1651	0.1481	0.0256	0.0786	0.3096	0.2955	0.3583	0.1753
279812529	0.0447	0.0000	0.0000	0.0000	0.0000	0.0000	0.0000	0.0000
1099993	3.4884	3.9192	3.2804	3.8835	3.6161	4.3701	3.2806	4.0397
1102622	3.1759	3.0798	2.7799	3.1504	2.2117	1.8075	0.3918	1.5909
1092468	3.3488	3.4295	4.2883	2.9205	4.3764	4.1161	3.2069	3.5841
1096618	0.0000	0.0000	0.0000	0.0000	0.0185	0.0000	0.0000	0.0022
280029316	0.0450	0.0000	0.0000	0.0000	0.0000	0.0000	0.0000	0.0000
1099088	1.4250	1.2708	0.7355	1.4606	0.8493	0.8833	0.7310	0.7487
279865728	5.4497	4.9795	5.8361	4.8133	6.0997	5.3404	5.2092	4.9512
1108181	0.0944	0.1564	0.0438	0.1216	0.0000	0.0720	0.0000	0.0209
1100377	0.9833	0.9461	0.8115	1.2001	2.3024	1.8711	1.0215	1.7691
1089303	5.2528	5.5319	5.3003	5.3078	4.9441	5.1642	4.6106	5.0051
1109074	1.0853	0.7255	0.8036	0.8681	1.7591	1.7753	1.1039	1.5489
1097994	0.0000	0.0450	0.0000	0.0000	0.0000	0.0000	0.0000	0.0000
279861513	1.0278	1.1686	0.5246	0.9639	0.5736	0.5148	0.2409	0.8127
1098613	0.0835	0.0710	0.0416	0.0413	0.2272	0.0594	0.0150	0.1714
1100435	2.6053	2.0245	1.9467	2.1852	2.8712	2.2072	2.4844	2.3520
1094595	2.1211	2.2533	1.8429	2.5117	2.6883	2.3133	1.3485	2.5944
280127970	0.0000	0.0000	0.0000	0.0000	0.0000	0.0451	0.0000	0.0000
280131130	0.0000	0.0000	0.0000	0.0000	0.0452	0.0000	0.0000	0.0000
1102383	0.0000	0.0000	0.0000	0.0000	0.0452	0.0000	0.0000	0.0000
1096062	0.5239	0.3478	0.6746	0.6682	1.3085	0.8797	0.1181	0.7528
279917926	0.0000	0.0000	0.0000	0.0000	0.0000	0.0452	0.0000	0.0000
279746227	0.0000	0.0000	0.0000	0.0000	0.0452	0.0000	0.0000	0.0000
279985989	0.0000	0.0000	0.0000	0.0000	0.0454	0.0000	0.0000	0.0000
280040661	0.0000	0.0000	0.0301	0.0000	0.0672	0.0217	0.0000	0.0000
1094938	6.6884	6.5632	6.8981	6.5729	6.8495	6.4855	5.7815	6.4881
279909202	0.0000	0.0000	0.0000	0.0000	0.0455	0.0000	0.0000	0.0000
279843530	0.2929	0.3459	0.2321	0.3141	0.0950	0.1597	0.0000	0.0359
279952744	0.1663	0.3899	0.3103	0.0000	0.0000	0.1193	0.0000	0.0000
279862132	3.9867	3.4045	2.2651	3.7746	1.6810	1.4646	0.3197	0.9664
279802981	0.1800	0.0000	0.3345	0.0000	0.2845	0.3576	0.1288	0.0000
1090952	2.3098	2.2782	2.6026	2.2560	2.4768	2.2492	1.2142	2.1900
279767374	0.0000	0.0000	0.0000	0.0000	0.0455	0.0000	0.0000	0.0000
1095697	3.4345	3.3780	3.0251	3.1396	1.9123	2.4151	1.3234	1.7313
1089990	7.5227	8.1452	8.5118	7.1719	7.2632	7.5061	6.2830	6.7193
1090822	7.9488	8.1661	8.4041	7.7061	7.5176	7.5113	6.4722	7.0470
1089761	4.3314	4.1287	4.3093	4.0053	4.2225	3.8269	3.7904	3.8990
280023279	0.1321	0.2943	0.0774	0.3557	0.5717	0.9276	0.3892	0.4572
279992803	0.5066	0.3524	0.1527	0.3422	0.2673	0.3592	0.4536	0.2756
1099095	4.4895	5.3763	5.5688	5.0205	5.0801	5.3517	4.1256	4.2834
279718442	0.0000	0.0456	0.0000	0.0000	0.0000	0.0000	0.0000	0.0000
1090321	0.1179	0.0148	0.0171	0.0170	0.0143	0.0246	0.0245	0.0247
1089285	3.4530	3.3741	3.7759	2.8811	3.2133	2.8223	2.6417	2.4980
1104991	0.0742	0.0319	0.0369	0.0724	0.0908	0.0000	0.0000	0.0000
1089555	1.9506	1.9296	2.3241	1.8094	3.2939	2.8361	1.9431	2.6485
1104429	2.0164	2.8073	2.8658	2.1627	2.1866	2.0721	0.6363	1.7218
279746885	0.5074	1.3515	0.4806	0.5205	0.1223	0.2855	0.0938	0.1781
279620690	0.1903	0.5018	0.2723	0.0000	0.0000	0.0237	0.0000	0.0000
1091893	1.3530	1.3792	1.1986	1.4104	1.0980	1.0825	0.6955	1.0409
279805691	6.2422	6.1709	6.6200	5.6452	5.8271	5.3023	4.6386	5.0272
1090781	1.7194	0.9511	0.5003	1.5432	2.7722	1.0331	0.3292	2.1458
280002559	0.0000	0.0456	0.0000	0.0000	0.0000	0.0000	0.0000	0.0000
1095732	1.9851	2.4243	2.4729	2.4123	3.0052	3.3296	1.8364	2.8317
1100614	2.1062	2.2890	2.4084	2.0493	1.8677	2.1420	1.0775	1.8615
279848311	0.0000	0.0000	0.0000	0.0000	0.0458	0.0000	0.0000	0.0000
280082685	0.0459	0.0000	0.0000	0.0000	0.0000	0.0000	0.0000	0.0000
279745659	0.0000	0.0000	0.0000	0.0000	0.0459	0.0000	0.0000	0.0000
279864179	0.1325	0.1004	0.0178	0.0793	0.1617	0.0834	0.1332	0.1388
1095145	1.9602	1.7739	2.0193	2.3857	4.3552	4.0849	2.5419	2.8078
1104770	5.1488	5.1016	4.9384	4.8621	5.2091	4.0928	3.6562	4.7885
1100218	2.6116	2.6058	2.6557	2.5335	3.1456	2.6928	2.2992	2.9581
1105961	4.4669	4.3978	4.5313	4.1540	4.5864	4.5797	4.6283	4.3304
1092765	2.3565	2.0910	1.6468	2.2901	2.1441	1.7419	1.9941	1.7911
280005915	0.0000	0.1479	0.0000	0.0000	0.0000	0.0000	0.0179	0.0000
1087416	0.4973	0.5535	0.3329	0.5488	1.1464	0.6327	0.5234	0.8330
1099033	0.0000	0.0000	0.0000	0.0000	0.0461	0.0000	0.0000	0.0000
1097029	0.0000	0.0000	0.1459	0.0303	0.2368	1.6288	0.2899	0.0220
1096065	3.2382	4.0609	4.1376	2.8655	2.8711	3.2596	1.9232	2.7807
1108244	1.2196	1.3759	0.9077	0.7064	1.4894	1.9210	2.0423	1.2520
1106520	2.4873	2.5228	1.2193	2.8394	1.5618	2.4308	1.5512	2.0162
1096695	1.9756	1.9480	2.0188	3.0614	3.5392	3.6363	1.8399	2.3899
279993414	2.9419	3.8490	2.5044	3.2706	2.3296	3.6255	2.7300	2.9659
1098827	1.8953	0.8275	0.9442	1.2974	4.0368	2.8281	1.7380	2.9504
1092660	2.9034	3.4880	2.6487	2.4832	0.9748	1.8040	0.5882	0.9712
1097058	0.0179	0.0000	0.0350	0.0000	0.0861	0.0252	0.0251	0.0000
1095656	0.0623	0.0621	0.0892	0.0204	0.2770	0.1447	0.1697	0.0713
1099766	0.0000	0.0462	0.0000	0.0000	0.0000	0.0000	0.0000	0.0000
1087868	5.3459	5.3940	5.2278	5.2273	4.8971	4.3689	3.7653	4.3817
1088231	0.1348	0.1006	0.0358	0.2422	0.4365	0.2212	0.0593	0.2478
1091441	0.1821	0.0510	0.1038	0.2341	2.1015	2.0647	0.7018	1.2675
1100392	3.4024	3.3941	2.4162	2.9804	3.7675	4.3803	3.7718	4.2358
279860588	0.0675	0.0968	0.0406	0.0847	0.0414	0.0134	0.0092	0.0000
279670504	0.0463	0.0000	0.0000	0.0000	0.0000	0.0000	0.0000	0.0000
1095554	0.5630	0.2874	0.1452	0.5421	0.5862	0.3257	0.2092	0.4641
1091589	3.0372	2.8326	2.2644	3.5316	5.2712	5.0967	3.4875	4.3893
280114534	0.0000	0.0000	0.0000	0.0000	0.0000	0.0466	0.0000	0.0000
280131106	0.0468	0.0000	0.0000	0.0000	0.0000	0.0000	0.0000	0.0000
280114620	0.0000	0.0000	0.0000	0.0000	0.0468	0.0000	0.0000	0.0000
1101323	2.6946	3.0618	2.9861	2.0004	2.5475	3.7530	2.9748	2.9281
1087802	1.9991	1.4570	1.0623	2.0339	2.1090	1.5880	1.0419	1.9721
1089538	1.0614	0.9083	0.6425	1.0485	2.4068	1.7008	0.7714	2.0857
1094327	2.6817	3.3945	2.5060	2.8545	1.5943	2.5621	1.7708	1.5446
280093445	0.0469	0.0000	0.0000	0.0000	0.0000	0.0000	0.0000	0.0000
280027574	4.5224	4.3579	4.6028	4.2653	3.8550	3.7908	2.7219	3.3809
279844776	0.0000	0.0000	0.0000	0.0000	0.2391	0.5521	0.0000	0.2958
279786873	0.6067	0.5815	0.4699	0.2608	0.2152	0.3665	0.4021	0.2893
279883835	0.0000	0.0470	0.0000	0.0000	0.0000	0.0000	0.0000	0.0000
1097541	3.2969	3.0136	3.4453	2.9381	4.2093	3.8278	3.6387	3.3168
279968773	0.0000	0.0000	0.0000	0.0000	0.0000	0.0471	0.0000	0.0000
280099245	0.0176	0.0300	0.0845	0.0345	0.2035	0.1994	0.0370	0.1100
1088006	3.5147	3.2070	3.7954	3.0993	3.8285	3.3605	2.9706	3.3154
1095440	0.1942	0.1199	0.1382	0.2870	0.6097	0.4671	0.3001	0.2555
280074433	0.0000	0.0472	0.0000	0.0000	0.0000	0.0000	0.0000	0.0000
280035234	0.0000	0.0000	0.0000	0.0000	0.0000	0.0472	0.0000	0.0000
1099722	0.0000	0.1082	0.0217	0.0632	0.0538	0.0156	0.0000	0.0000
279658827	0.0000	0.0000	0.0000	0.0000	0.0474	0.0000	0.0000	0.0000
279660885	0.4280	0.0000	0.0000	0.0000	0.4810	0.0000	0.3810	0.0000
279658106	0.0000	0.0000	0.0000	0.0000	0.0000	0.0474	0.0000	0.0000
279773098	0.4701	0.4079	0.4725	0.3743	0.9586	1.2058	0.4033	1.0041
1095858	0.2768	0.2235	0.2075	0.2065	0.8272	0.4313	0.2268	0.5814
1087810	2.7344	2.6613	2.9677	2.6879	3.2893	2.6037	2.2872	2.6651
279746312	0.0000	0.0475	0.0000	0.0000	0.0000	0.0000	0.0000	0.0000
279884486	0.1955	0.0000	0.0000	0.0000	0.0000	0.1416	0.1392	0.0000
1092077	0.1046	0.0000	0.0000	0.0000	0.1689	0.0000	0.0000	0.1107
279746291	0.0000	0.0475	0.0000	0.0000	0.0000	0.0000	0.0000	0.0000
1093620	2.7685	2.6003	2.2306	2.5434	1.4475	1.1485	0.2504	0.6807
1092167	0.2072	0.1006	0.0309	0.1749	1.2099	0.5227	0.0546	0.7848
1093014	4.0001	3.9476	3.2085	4.0099	3.9898	3.0004	2.0760	3.9529
1094133	5.2620	4.9990	4.6813	5.1068	4.9489	4.2113	3.7480	4.7022
1098187	2.3133	2.8255	3.0680	2.3745	2.4403	2.5547	1.4423	2.0406
279857549	0.8610	1.6833	0.8493	0.9077	0.7964	1.3859	1.0635	1.1469
1093704	1.6139	1.3573	0.7350	2.2543	1.5473	1.6939	0.6452	1.2796
1100769	0.0000	0.0476	0.0000	0.0000	0.0000	0.0000	0.0000	0.0000
1099069	5.7447	6.1830	6.7578	5.3175	7.0209	7.0253	6.2333	6.2561
279789562	0.0000	0.0477	0.0000	0.0000	0.0000	0.0000	0.0000	0.0000
1097828	1.9197	1.9429	2.1112	1.4982	2.1765	1.8066	2.1326	1.3963
1094074	2.1110	2.1883	1.1595	2.1806	3.6308	3.2461	2.7162	3.2351
279860984	0.1773	0.0535	0.0360	0.0243	0.2088	0.0023	0.0468	0.1482
1096430	2.1885	2.3894	2.2674	2.2008	2.0314	1.7829	1.0076	1.8608
1098412	0.0000	0.0478	0.0000	0.0000	0.0000	0.0000	0.0000	0.0000
1092204	1.8419	1.7497	1.1552	1.6103	1.5326	1.5781	1.8544	1.5464
1092708	3.2030	3.3293	3.4677	2.7739	3.3463	3.2246	3.2295	3.1236
279913301	0.0000	0.0000	0.0000	0.0000	0.0478	0.0000	0.0000	0.0000
1096102	4.2215	4.2441	4.6686	4.0451	4.4967	4.6023	3.9465	4.2937
279767987	0.9140	0.9513	0.4887	1.2692	0.5879	0.8118	0.3034	0.4142
280015383	0.0000	0.0000	0.0000	0.0000	0.0479	0.0000	0.0000	0.0000
279771404	2.2641	2.8140	2.8178	1.9162	3.3267	3.9504	3.3290	2.7946
1091703	2.6063	2.3520	2.7034	1.9827	3.0676	2.1477	2.5500	2.0854
1091120	2.0873	2.7243	2.7949	2.5045	2.6389	2.7767	1.4808	2.3796
279787346	0.0000	0.0000	0.0000	0.0000	0.0479	0.0000	0.0000	0.0000
279912600	2.4545	2.7722	2.5700	2.6620	1.9006	2.4496	1.4591	1.7422
1097803	0.2352	0.2634	0.3001	0.2189	0.1547	0.2228	0.0586	0.0974
1090685	1.9768	1.8971	1.0037	1.9800	2.7550	3.1802	2.6461	2.5925
1105013	0.0480	0.0000	0.0000	0.0000	0.0000	0.0000	0.0000	0.0000
1094719	6.6584	6.6288	7.2613	6.2586	7.3213	7.3004	6.7010	6.7824
279720569	1.4574	2.4019	2.6798	1.2953	3.8607	3.3788	2.5831	2.5100
1092160	0.0466	0.1526	0.0414	0.0582	0.0363	0.0020	0.0212	0.0000
280106387	0.6343	1.2442	1.0611	0.0000	0.2565	0.1008	0.0000	0.0000
280076033	0.1900	0.0000	0.0000	0.1856	0.5479	0.0000	0.0000	0.0941
280044538	0.0000	0.0000	0.0000	0.0000	0.0482	0.0000	0.0000	0.0000
1092327	2.2149	2.1461	1.9061	2.2653	2.5009	1.7695	1.1055	2.3124
1099834	1.7754	1.3665	0.4879	1.6418	1.5169	1.5705	1.2403	1.8189
280027726	1.3508	1.9464	1.6111	1.4954	1.5800	2.4650	1.8291	1.5455
1101797	1.9008	0.9141	0.9899	1.5478	1.3548	1.1537	0.5901	1.2560
279757094	3.2582	2.7943	1.9233	3.4172	2.8561	2.4523	1.1094	3.0425
280056661	0.0000	0.0000	0.0000	0.0000	0.0632	0.0758	0.0583	0.0000
1093784	1.4952	1.3506	0.8736	1.1794	1.2104	1.6807	1.8960	0.9408
1093604	4.1013	4.0719	2.5500	3.9419	2.8226	2.3365	1.7141	3.0557
279987524	0.9578	0.4791	0.5472	1.0785	0.9242	0.7589	0.4104	0.4795
1108078	0.0188	0.0918	0.1401	0.0000	0.1804	0.5259	0.2560	0.0000
280057803	0.0000	0.0000	0.0000	0.0070	0.0000	0.0530	0.0000	0.0000
1094358	3.7536	4.0220	2.2605	3.7318	2.1148	2.5674	2.4406	2.1358
1102832	2.4898	2.5447	3.1454	2.3143	2.8212	2.8853	2.1017	2.3476
280111561	0.0928	0.0000	0.0000	0.0000	0.0000	0.0000	0.0120	0.0000
1104717	2.6201	2.6999	3.0740	2.2188	2.9139	2.9654	2.5095	2.7390
1093862	2.2340	2.3308	1.9969	1.7390	2.9572	2.3482	2.5893	2.6481
280025758	0.4605	0.2131	0.4053	0.0000	0.3531	0.0000	0.1790	0.0000
279960578	0.1598	0.2134	0.1385	0.3932	0.5129	0.9736	0.3232	0.3441
1091053	0.0339	0.0000	0.0000	0.0000	0.0000	0.0243	0.0242	0.0000
1102675	4.6539	4.4766	4.8387	4.4583	4.4398	4.0559	3.2087	3.8445
279821226	0.0483	0.0000	0.0000	0.0000	0.0000	0.0000	0.0000	0.0000
280110565	0.3966	0.1381	0.0550	0.2070	0.2566	0.1885	0.1877	0.2917
280075543	2.0791	1.7360	0.8259	1.6056	1.1123	1.2891	1.4694	1.4179
1093079	0.3298	0.2910	0.1695	0.4000	0.8093	0.5797	0.2352	0.6748
279800572	2.6562	2.8407	2.5330	2.6994	2.3375	2.1358	1.2977	2.2851
1090058	5.5387	5.8037	6.3579	4.6845	5.2413	4.8306	3.4969	4.7878
1097979	1.0503	0.8358	0.6240	0.9731	1.3026	1.0451	1.1126	1.0570
1101225	0.4027	0.3420	0.7614	0.3593	1.1258	0.7496	0.5430	0.2699
280071156	4.6026	4.9910	4.7628	4.7017	4.4327	4.6495	3.7265	4.5941
279733771	0.0938	0.1919	0.0922	0.1778	0.0774	0.2216	0.1302	0.0339
1105105	0.1963	0.1146	0.0229	0.0765	0.0380	0.0000	0.0326	0.0640
1094600	0.9426	0.7056	0.3043	1.1545	1.7218	0.9235	0.4422	1.3123
279788042	0.2609	0.3993	0.2389	0.2434	0.0000	0.1711	0.0000	0.0000
1107238	2.7352	2.9258	2.7985	2.9657	2.6771	3.4475	2.8213	2.5590
1097769	4.3632	4.2542	4.4933	4.5050	4.5639	3.9787	2.3662	4.0219
1089130	4.0548	4.4552	4.5122	3.9230	3.3754	3.8107	2.3990	3.1744
279951288	0.0000	0.2318	0.0000	0.2640	0.0000	0.4324	0.0000	0.0000
279849578	0.0721	0.0000	0.0000	0.0000	0.0000	0.0513	0.0511	0.0000
280049102	3.4972	5.2006	5.2793	2.5529	4.6761	5.9790	5.7908	2.3469
280099053	3.0337	2.7031	3.1698	2.6348	2.9230	2.4064	1.7411	2.4394
1091625	2.9917	3.0751	2.8535	3.1970	3.5092	2.9864	2.3881	3.3296
1103685	1.3816	1.6751	1.7231	1.5824	1.7313	1.7704	1.4827	1.4126
1095146	5.0080	5.1092	5.5872	4.7561	5.2281	5.2014	4.7718	4.6855
279723592	0.0808	0.0000	0.0000	0.0922	0.1519	0.0000	0.0000	0.0000
279978981	3.5340	3.4307	3.8548	3.2564	5.1216	4.2395	3.5861	4.1868
1105443	0.0000	0.0000	0.0000	0.0000	0.0000	0.0484	0.0000	0.0000
279852226	2.6536	2.3694	2.8815	2.5502	1.9634	2.7145	1.5708	1.3336
1100980	0.9713	0.3219	0.2839	0.2677	0.3799	0.0733	0.4101	0.1090
1099779	3.4871	3.6411	3.3158	3.4989	1.6805	2.2141	0.5238	0.5608
1098959	1.7251	1.8518	1.1853	1.4420	0.3738	0.8688	0.1369	0.5775
1093532	6.2779	6.4741	6.7298	6.0822	6.2295	6.4941	5.7970	6.1706
1100347	2.2319	2.3417	1.8678	2.4932	1.9810	2.2909	1.3201	2.2602
280089811	2.4013	3.4836	2.7011	3.5174	3.4062	3.8918	1.7296	3.5246
1089088	1.0438	1.0816	1.4669	0.5579	0.9153	0.9308	0.6805	0.4704
1105193	0.0891	0.2192	0.0876	0.1179	0.0745	0.0000	0.0000	0.0000
279882840	6.1343	6.4787	5.5917	6.0586	4.4789	4.7161	3.1211	4.3697
1100077	5.0485	5.0485	4.3315	4.8772	3.1556	3.9418	2.5065	3.2102
1091831	2.9789	3.2599	3.4993	3.4755	3.9487	3.1004	1.6089	3.0687
279800531	2.1221	3.0912	2.9540	1.6286	2.8954	2.0098	1.7268	2.4775
1098377	5.3169	5.2431	5.0835	5.7104	5.7267	5.4078	4.3673	5.4825
1089101	4.6749	4.8949	5.4011	4.4547	5.0332	4.3168	3.3402	4.2103
1098672	2.2311	2.0461	1.5931	2.5910	2.9870	2.5301	1.7114	2.7384
279726360	0.1628	0.0000	0.0781	0.0000	0.0000	0.0566	0.0000	0.0000
279804952	0.0000	0.0486	0.0000	0.0000	0.0000	0.0000	0.0000	0.0000
1087058	3.7395	3.7288	3.6953	3.6844	3.5102	3.8977	3.6685	3.5382
279895697	0.0000	0.0000	0.0000	0.0000	0.0747	0.0000	0.0100	0.0000
279870190	0.0323	0.0000	0.0000	0.0000	0.0000	0.0229	0.0000	0.0229
279782463	2.0166	2.4780	2.8033	2.8155	3.0735	2.6327	1.3720	1.8382
1097117	3.4323	3.6997	3.8450	3.4118	3.3889	3.3595	2.4305	3.1506
1093619	4.6836	4.6942	4.2878	4.4796	5.1036	4.6197	3.7396	5.3840
279875213	0.2056	0.0000	0.0000	0.0000	0.0000	0.1481	0.1475	0.0000
1102374	3.2664	3.4606	3.6818	3.1977	3.1651	2.9106	2.0493	2.6204
1102736	3.9976	3.8859	4.7870	3.7072	4.1065	3.7760	2.5344	3.0553
279801982	0.0044	0.0000	0.0000	0.0000	0.3174	0.0749	0.0598	0.0752
1096997	4.5340	4.2299	4.3390	3.8815	3.4590	3.1737	2.8497	2.6798
280018899	0.0486	0.0000	0.0000	0.0000	0.0000	0.0000	0.0000	0.0000
1088229	3.9644	3.7796	2.4883	3.9161	4.9146	4.6552	3.0269	5.5052
279797209	8.5810	8.9955	9.6862	8.0980	9.5390	9.7199	9.0044	8.6958
279761050	0.7384	0.0245	0.0000	0.2661	0.3867	0.1654	0.4392	0.0000
1099494	5.0015	5.4552	5.0357	4.7206	2.4115	3.3414	1.1700	1.0959
280034048	0.0489	0.0000	0.0000	0.0000	0.0000	0.0000	0.0000	0.0000
279859573	0.0000	0.0000	0.0000	0.0000	0.0000	0.0489	0.0000	0.0000
280025465	0.2967	0.0000	0.1049	0.0000	1.8434	2.1903	0.8868	1.2898
279781269	0.0000	0.0000	0.0000	0.0000	0.0491	0.0000	0.0000	0.0000
1088049	0.0000	0.0491	0.0000	0.0000	0.0000	0.0000	0.0000	0.0000
280133345	0.4524	0.5226	0.9016	0.5172	1.2932	1.6470	0.3321	1.0647
1099373	8.0996	7.8884	8.6081	7.5607	7.7249	7.5879	6.5119	7.0682
280033754	0.0000	0.0000	0.0000	0.1663	0.3876	0.1094	0.0000	0.0000
1098793	0.0000	0.0000	0.0000	0.0000	0.0000	0.0494	0.0000	0.0000
1090585	0.0983	0.0473	0.0117	0.0232	0.0000	0.0000	0.0168	0.0128
1092833	4.1129	4.4254	2.9403	4.1236	3.8329	4.6259	4.3776	4.3151
1093429	4.8853	4.9333	5.0268	4.8203	4.9777	4.4785	3.7617	4.6671
1099703	2.2564	1.9097	1.5532	2.2118	2.5777	2.2696	1.5110	2.6999
279885981	0.2720	0.0778	0.0000	0.2357	1.0944	0.7076	0.2048	0.7986
279810166	0.0000	0.0000	0.0000	0.0000	0.0000	0.0495	0.0000	0.0000
280089787	0.0278	0.0000	0.0000	0.0000	0.1109	0.0000	0.0444	0.0000
280094469	1.9291	1.7249	1.3244	2.1388	1.3427	0.9716	0.3774	0.6807
1099960	5.5045	6.1061	6.1805	5.0128	4.6312	5.1119	3.9046	4.3715
279770411	0.1261	0.0906	0.0000	0.0000	0.0000	0.0000	0.0000	0.0905
279739956	5.4671	5.7925	5.9971	5.2357	5.5148	5.1100	4.5604	4.9990
1107102	4.1961	4.6161	4.8373	3.6920	4.1992	4.7518	4.5592	3.5033
1096017	1.9213	1.7926	1.6821	1.8231	2.5458	2.9777	2.6380	1.9790
1102652	2.6937	2.8498	2.7124	2.5912	2.7646	2.3790	2.4972	2.5126
1095768	3.2493	2.4943	2.8330	2.5653	2.5413	1.3216	0.6566	1.5015
1095231	0.0000	0.0000	0.0000	0.0000	0.0496	0.0000	0.0000	0.0000
1092226	0.3574	0.2351	0.2068	0.5130	0.7899	0.4687	0.1516	0.4944
279204677	0.0000	0.0000	0.0000	0.0000	0.3982	0.1501	0.1733	0.0365
1096976	2.4702	2.0408	2.3806	1.8003	1.3957	1.5645	0.7503	1.1424
1099813	7.6811	7.8917	7.8802	7.6023	7.7707	7.0777	6.4519	7.3255
279786821	5.3107	5.1199	5.0449	5.2793	5.4730	4.8463	4.0223	5.3097
279706103	0.0000	0.0000	0.0000	0.0000	0.0496	0.0000	0.0000	0.0000
280049858	0.0000	0.9015	0.0000	0.0000	0.0000	0.2211	0.3571	0.0000
279709512	0.0000	0.0000	0.0000	0.0000	0.0000	0.0497	0.0000	0.0000
1101466	4.2441	4.5162	4.5257	4.3519	3.9227	3.8077	2.1511	3.5668
1093185	4.0287	4.3310	4.3908	3.7105	4.0769	4.4328	4.2102	3.9916
1106065	8.0797	8.5051	8.3506	7.5730	6.4558	6.8417	4.9144	6.1223
279800923	0.2338	0.3049	0.1772	0.5447	0.6521	0.4851	0.2180	0.3379
279799346	0.0000	0.0000	0.0000	0.0000	0.0498	0.0000	0.0000	0.0000
1098710	2.1731	2.2827	2.4992	2.2035	2.3990	2.1072	1.1404	2.0978
1097344	4.2865	4.4684	4.8094	3.9096	4.8759	4.9853	4.8330	4.1443
280063053	0.3433	0.0000	0.0000	0.0000	0.0000	0.0000	0.0473	0.0000
1088879	2.7212	2.6118	2.1974	2.8700	3.2603	3.0281	2.3150	3.2884
1091581	0.8260	0.6865	0.7584	0.9073	1.3020	1.1934	0.6897	1.0973
1090325	2.4002	2.4615	1.9767	2.4861	2.5907	2.3408	1.9491	2.7163
1095637	5.4521	5.1797	6.2256	4.6825	5.4880	5.5320	4.6773	4.7431
1107485	0.0498	0.0000	0.0000	0.0000	0.0000	0.0000	0.0000	0.0000
280035568	0.0000	0.0000	0.0000	0.0000	0.0000	0.0499	0.0000	0.0000
1090759	0.0000	0.0000	0.0000	0.0000	0.0499	0.0000	0.0000	0.0000
1104136	2.7948	2.7645	2.2985	2.9406	2.5657	2.5258	2.0827	2.6572
279887139	0.0000	0.0500	0.0000	0.0000	0.0000	0.0000	0.0000	0.0000
279825976	0.2634	0.0000	0.0000	0.0000	0.1139	0.2775	0.1900	0.1914
1102545	0.1583	0.0891	0.0000	0.0000	0.0312	0.2188	0.2179	0.0703
279814296	0.0000	0.0000	0.0000	0.0000	0.0502	0.0000	0.0000	0.0000
280106881	0.1164	0.0838	0.0000	0.0962	0.8530	0.3896	0.4791	0.2019
1100535	1.8173	2.0818	1.1629	2.7234	2.5779	2.7365	1.1694	2.5871
1094272	2.0693	1.9592	1.9580	2.2285	2.5264	2.1441	1.5094	2.3045
280134118	0.0000	0.0000	0.0000	0.0000	0.0503	0.0000	0.0000	0.0000
1093399	2.4591	2.8103	2.3837	2.4714	2.7115	3.2456	3.1981	2.3494
1103268	0.0000	0.0000	0.0000	0.0000	0.0000	0.0504	0.0000	0.0000
1106309	0.1393	0.0135	0.0241	0.0194	0.0395	0.0699	0.0927	0.0221
1097055	1.8476	1.7593	1.4500	1.9595	2.0716	1.8419	1.8716	1.8186
1089824	0.9267	0.8786	0.6014	0.8415	1.5173	1.0942	1.2182	1.1178
279723941	2.3874	3.0465	3.2632	2.5685	3.0417	3.1252	1.8817	2.8066
1087878	4.8162	5.7913	5.6795	4.7836	3.9815	4.4860	2.4139	3.5815
279912368	4.3522	3.7506	3.4424	3.8691	4.2915	3.5813	3.6716	4.1966
279778651	1.0483	1.7739	1.5977	1.6104	1.4757	1.0890	0.4658	0.5402
1087098	3.8137	3.8552	2.8648	3.6380	3.4502	3.4477	3.4068	3.8689
279669866	0.0000	0.0000	0.0000	0.0000	0.0700	0.1695	0.0906	0.0000
279876407	0.6423	0.9243	0.3657	0.5259	1.0647	1.0757	1.1824	0.9431
279900456	4.5121	4.9791	5.7501	4.5545	5.1648	5.1292	3.8400	4.1723
1107641	3.4161	3.6595	3.8251	3.3087	3.9894	4.4544	3.9493	3.5834
1104873	0.0000	0.0000	0.1016	0.0000	0.1660	0.2055	0.0734	0.0000
280012343	0.0507	0.0000	0.0000	0.0000	0.0000	0.0000	0.0000	0.0000
1094409	0.6646	0.8389	0.5576	1.1623	1.1708	0.8977	0.4446	0.7978
1093892	0.9485	0.9707	0.5157	0.7460	2.0662	1.5067	1.6993	1.3321
279487922	0.0464	0.0394	0.0456	0.1319	0.1467	0.1262	0.0328	0.0331
1105986	0.3543	0.0000	0.0000	0.1488	0.0956	0.0826	0.0554	0.0554
1099643	0.2096	0.2453	0.2051	0.2269	0.1070	0.1511	0.0314	0.0626
279968990	0.7886	0.6536	0.4865	0.8157	0.9540	0.5342	0.2606	0.8370
1090358	4.0243	3.7628	3.2169	4.1621	4.0594	3.4177	2.7895	3.9455
1088869	1.6078	1.7774	1.7448	2.4612	2.2864	2.0596	1.0702	1.3583
1094836	0.7436	0.5679	0.4350	0.8018	1.2306	0.5951	0.5433	0.7814
279817243	0.3127	0.0000	0.0000	0.0000	0.0000	0.3827	0.2949	0.0000
1096302	2.3690	2.3541	1.4070	2.5857	2.4865	3.0366	2.6714	2.4884
1089059	3.3062	3.5145	4.2259	3.2323	4.0582	4.3041	3.5811	3.0324
279745093	0.1290	0.0000	0.0801	0.0000	0.0701	0.0000	0.0000	0.0000
1089436	1.5091	1.4754	0.7545	1.5087	2.0094	1.7619	1.5858	1.9784
1087204	2.1484	1.9615	2.1040	2.1408	1.8974	2.0011	1.0878	1.8298
1099017	2.3390	2.7266	2.9242	2.6137	2.4691	3.0827	1.5468	2.4379
279854644	0.0507	0.0000	0.0000	0.0000	0.0000	0.0000	0.0000	0.0000
1098853	3.3880	3.4903	3.6131	3.4707	5.1284	5.0539	4.3236	3.9541
279912066	0.0000	0.0000	0.0000	0.0000	0.0897	0.0000	0.0126	0.0000
1100849	2.8844	2.8057	1.6260	2.7652	1.8493	1.6756	1.7243	1.7933
1087997	4.3253	4.2051	3.8724	4.2949	3.9080	3.6099	3.0280	3.8564
279724355	0.0000	0.0000	0.0000	0.0000	0.0508	0.0000	0.0000	0.0000
279890949	0.3710	0.1331	0.1713	0.0000	0.3440	0.4018	0.4692	0.2411
1087523	6.3195	6.4858	4.5325	5.9164	3.9079	3.0347	1.7967	3.6357
1092482	0.0791	0.0000	0.1515	0.0000	0.4515	0.0000	0.0000	0.0000
280080296	4.1123	3.7603	3.5840	4.2701	4.7344	4.6080	4.0809	4.3730
1103928	0.0000	0.0000	0.0000	0.0000	0.0509	0.0000	0.0000	0.0000
279784556	2.0806	1.7330	2.1900	1.8159	2.3519	1.8567	1.2399	1.9908
279730508	0.0000	0.0510	0.0000	0.0000	0.0000	0.0000	0.0000	0.0000
280095120	0.0000	0.0000	0.0000	0.0000	0.0000	0.0511	0.0000	0.0000
1092130	1.1235	1.1671	1.2794	1.0763	1.6193	1.4996	1.4058	1.1960
279784987	4.1042	5.0120	5.3730	4.4137	6.1656	5.9280	4.7167	5.0295
279990556	3.5973	3.3353	3.2723	3.4789	3.9612	4.0956	3.4887	4.0113
1088139	1.3501	0.9999	0.7582	1.8788	3.5998	2.7362	1.6006	2.2353
1097898	2.5123	2.5900	2.4347	2.4465	2.0211	2.0924	1.5872	1.9415
279737509	0.0000	0.0000	0.0000	0.0000	0.0000	0.0512	0.0000	0.0000
1097089	3.1844	3.3736	2.8829	3.6688	2.0786	2.5866	1.0215	1.4205
280086628	0.0000	0.1633	0.0000	0.0000	0.1248	0.0779	0.1832	0.0000
1090214	3.3555	3.6518	3.8998	3.1299	4.2775	4.4875	3.9660	3.7416
1095870	4.7274	4.6642	4.9468	4.6070	5.1334	4.8850	4.1932	4.9819
1088681	2.8496	3.7607	3.7731	3.0398	3.3509	4.1253	3.0896	3.1503
1091292	7.0467	7.3924	8.0501	6.8988	7.9502	8.3289	7.3430	7.2417
279621199	0.9150	0.5802	0.7222	0.6766	0.7574	0.7550	0.8234	0.4628
1090043	0.3058	0.2197	0.1363	0.2705	0.1786	0.0915	0.0897	0.1079
1089887	3.1969	3.2183	3.5583	2.9083	3.3484	3.9619	3.5157	2.9505
1093481	0.4252	0.3789	0.1585	0.5008	0.9637	0.6096	0.2822	0.8172
279917705	0.1076	0.0000	0.0000	0.0000	0.0889	0.0000	0.0000	0.0837
280105819	0.0000	0.0000	0.0541	0.0000	0.2110	0.2937	0.0635	0.1252
279833092	0.0000	0.0512	0.0000	0.0000	0.0000	0.0000	0.0000	0.0000
1103489	5.4619	4.5519	5.5567	4.2294	3.8819	3.6863	2.9152	2.1091
1092826	5.9838	6.0917	6.5903	5.4587	5.2840	5.3321	4.4398	4.3387
280126988	2.4924	2.7074	2.9282	2.8493	3.0876	3.4905	2.1435	2.9352
1087672	0.8621	0.5593	0.5528	0.9985	1.4853	0.8530	0.4302	1.0007
1087893	5.0851	5.3853	5.7463	5.1170	5.0551	5.5928	4.7010	4.6228
1095470	3.2681	2.7856	2.5577	3.0987	3.7370	3.1256	2.8519	3.5148
280038679	0.0567	0.0567	0.0656	0.0860	0.2553	0.2330	0.1767	0.0785
1091674	2.5369	2.4162	2.1247	2.1531	3.5160	4.1238	3.7166	2.8513
1089937	4.5020	4.4379	5.1361	4.1675	6.0033	6.0566	5.0501	5.0092
279791654	0.0000	0.0000	0.0000	0.0000	0.0000	0.0513	0.0000	0.0000
1092407	0.0000	0.0117	0.0000	0.0000	0.0556	0.0290	0.0097	0.0386
1089221	3.8408	3.7042	4.1865	3.4051	3.9727	3.4288	3.2413	3.3116
1095124	2.2666	2.5236	2.4207	2.4943	3.3834	3.8486	2.5838	3.1931
1100404	0.2441	0.2228	0.0755	0.2150	2.1254	1.4145	0.1777	1.6449
1095542	6.5045	6.4131	6.4673	6.2619	6.4792	5.6103	5.4357	5.8534
1089378	3.4915	3.6405	3.4841	3.7159	4.2738	4.1807	3.1421	4.2733
1097431	1.6855	1.7319	1.9187	1.7082	1.2812	1.6002	0.8631	0.8039
280046008	14.6684	14.4426	14.3115	14.4667	14.5204	12.8526	13.4612	12.0030
279748288	0.0517	0.0000	0.0000	0.0000	0.0000	0.0000	0.0000	0.0000
279720762	3.7814	4.7720	4.7405	3.9314	5.8514	6.2851	4.9533	5.0518
1100552	0.7089	1.0117	0.7092	0.5646	1.5962	1.8709	1.3322	1.4794
280055953	0.3791	0.0623	0.0801	0.1193	0.0951	0.0851	0.1091	0.0560
1099735	0.0517	0.0000	0.0000	0.0000	0.0000	0.0000	0.0000	0.0000
1096651	1.8485	1.8184	1.2559	1.4913	2.4463	3.0465	2.4845	2.5346
280102578	3.2201	3.2083	2.3067	3.3834	3.6052	3.0369	3.1995	3.2839
1089724	0.0230	0.0000	0.0000	0.0224	0.0930	0.0000	0.0000	0.0174
1096169	0.9773	0.6244	0.8890	1.3139	1.5352	1.5014	0.6489	0.9577
280124352	2.0345	2.5208	1.3850	2.2143	1.1023	0.6521	0.0000	0.6987
1093100	4.6886	5.8735	5.7322	3.8294	2.1789	3.6392	1.6460	0.8974
279991561	0.0000	0.0000	0.0000	0.0000	0.0000	0.0517	0.0000	0.0000
279972843	4.7930	5.2764	5.6412	4.7524	5.3005	5.9935	4.9343	5.0435
1092672	2.3747	2.2930	2.3159	2.3643	2.5313	2.3121	1.9087	2.4803
1092165	5.3898	4.8743	5.5566	4.7224	6.7408	5.9922	5.5274	5.7134
1098462	4.6433	4.6009	3.8673	4.4574	2.2992	2.7733	1.8472	0.8319
1095059	1.7316	2.0406	2.1228	2.1802	2.1978	2.3665	0.9367	2.0404
279908999	0.0000	0.0000	0.0000	0.0000	0.0000	0.0517	0.0000	0.0000
1090848	1.5843	1.4972	1.3853	2.2964	1.9738	1.6665	0.8783	1.0671
279920876	0.1277	0.0000	0.0641	0.0000	0.0000	0.0464	0.0000	0.0000
1090939	3.4508	3.6069	3.5281	3.3380	3.0340	2.7623	2.2661	2.5821
279986594	0.0000	0.0000	0.0000	0.0000	0.0000	0.2967	0.0437	0.0000
279741560	0.0000	0.0000	0.0000	0.0000	0.0000	0.4344	0.0637	0.0000
1088592	2.0293	2.1569	2.6938	2.4466	2.9025	3.0693	2.1122	1.9046
279657532	0.0000	0.0000	0.0000	0.0000	0.0000	0.0519	0.0000	0.0000
280067924	0.0000	0.0367	0.0000	0.0054	0.0000	0.0000	0.0000	0.0000
279966144	0.1690	0.2756	0.0000	0.1651	0.1401	0.3371	0.4094	0.0000
1095487	0.0679	0.0375	0.0151	0.0489	0.1146	0.1916	0.1443	0.0667
279846195	7.0672	7.9789	8.4828	7.1766	8.7576	8.9944	7.6361	7.8648
1103684	1.4832	1.3973	1.6478	1.7360	1.7343	1.6526	0.7546	1.3557
1100272	1.3351	1.4056	1.5912	1.2825	1.4821	1.1349	0.7218	1.1234
279954326	0.5018	0.1720	0.2734	0.1126	0.3483	0.0000	0.0000	0.2349
1102213	0.9664	0.7562	0.7797	0.9920	2.3698	1.3944	1.0643	1.3988
280120183	0.0000	0.0000	0.0000	0.0000	0.0000	0.0519	0.0000	0.0000
1100869	0.5823	0.9625	0.7183	0.7878	0.6665	1.4213	0.7050	0.7771
1097034	2.2562	2.3545	2.3585	2.0801	2.9535	2.8556	2.5521	2.7251
1105260	2.4209	2.5240	2.0095	2.3686	2.9543	2.8994	3.0467	2.5639
279735158	0.0000	0.0000	0.0000	0.0000	0.0000	0.0521	0.0000	0.0000
1104316	1.4830	1.5273	1.0857	1.8214	2.1958	1.7318	1.1284	1.9971
279864114	0.5156	0.0000	0.3954	0.0000	0.4097	0.0000	0.0000	0.0000
1092533	0.5922	0.6659	0.4340	0.7642	0.6865	0.3151	0.1301	0.4382
279685411	0.0000	0.0000	0.0000	0.0000	0.0521	0.0000	0.0000	0.0000
1091196	1.0518	0.8561	0.7209	1.1854	1.2659	0.8460	0.9698	0.6462
1101803	4.2899	4.9350	3.1432	4.4090	5.3963	5.6838	4.3543	6.1625
279825382	0.0522	0.0000	0.0000	0.0000	0.0000	0.0000	0.0000	0.0000
280094445	0.0000	0.0000	0.0000	0.0000	0.0000	0.0523	0.0000	0.0000
280053328	0.0319	0.0000	0.0934	0.0312	0.2418	0.0440	0.0000	0.0000
1101244	0.0000	0.0000	0.0000	0.0000	0.0523	0.0000	0.0000	0.0000
279750201	2.7769	2.9043	3.4225	2.2819	4.9811	3.5250	3.1772	3.4596
1091315	5.2177	4.9790	4.0134	5.4512	6.1966	5.8058	4.0354	6.5308
280025419	0.0524	0.0000	0.0000	0.0000	0.0000	0.0000	0.0000	0.0000
279782345	0.1644	0.0000	0.0318	0.0625	0.0784	0.0229	0.0228	0.0230
1096101	3.8556	4.0421	3.9286	3.9496	3.2495	3.5132	2.4269	3.0281
279839335	0.6676	0.0000	0.0000	0.2977	0.2855	0.5178	0.0773	0.5111
279669086	0.0525	0.0000	0.0000	0.0000	0.0000	0.0000	0.0000	0.0000
279886569	4.4792	4.3379	4.9131	3.9746	4.4069	4.2487	3.7014	3.9791
279888043	3.5890	3.3066	3.7049	3.3779	3.5985	3.2070	2.4978	3.2258
280123627	0.0000	0.0000	0.0000	0.0000	0.0526	0.0000	0.0000	0.0000
280093139	0.0527	0.0000	0.0000	0.0000	0.0000	0.0000	0.0000	0.0000
1092252	2.6170	2.2295	1.9525	2.4070	2.1241	1.6891	1.6677	1.8562
1089975	0.0000	0.0000	0.0000	0.0000	0.0000	0.0527	0.0000	0.0000
1104242	5.0449	4.8996	4.7783	4.9443	4.7006	4.3389	3.9164	4.4811
1096926	2.3417	1.9429	1.5545	1.5263	0.6381	0.4132	0.1948	0.1032
1104422	0.0000	0.0000	0.0000	0.0000	0.0000	0.0531	0.0000	0.0000
279657154	0.4657	0.0000	0.1629	0.0000	0.0000	1.1270	0.4871	0.0000
1097339	6.2271	6.2772	5.1504	6.4325	4.4721	5.0685	3.6831	4.4707
279784300	0.0000	0.0000	0.0000	0.0000	0.0000	0.0533	0.0000	0.0000
1098284	0.0533	0.0000	0.0000	0.0000	0.0000	0.0000	0.0000	0.0000
279828373	0.0533	0.0000	0.0000	0.0000	0.0000	0.0000	0.0000	0.0000
1090673	2.8535	2.7693	2.2857	2.7215	2.8598	2.4766	2.6606	2.8252
280063648	0.0000	0.0000	0.0000	0.0000	0.0000	0.0533	0.0000	0.0000
1108173	0.6440	0.5514	0.8593	0.0000	1.1146	1.3783	0.9257	0.9572
279882883	0.0746	0.1241	0.0000	0.0000	0.0615	0.2475	0.1037	0.2020
279748034	0.0000	0.0000	0.0000	0.0000	0.0000	0.0537	0.0000	0.0000
279928645	0.0915	0.2891	0.2546	0.2063	0.3434	0.5740	0.1353	0.3494
279691267	0.0000	0.0000	0.0000	0.0000	0.0538	0.0000	0.0000	0.0000
1101658	0.0000	0.0000	0.0000	0.0000	0.0538	0.0000	0.0000	0.0000
1109112	0.0000	0.0000	0.0000	0.0000	0.0542	0.0000	0.0000	0.0000
279667815	0.0544	0.0000	0.0000	0.0000	0.0000	0.0000	0.0000	0.0000
280090836	1.1292	0.5678	0.8249	0.8693	1.0737	0.3886	0.3132	0.4243
1091637	5.2151	5.3366	3.4600	5.5125	4.8563	4.4430	2.4434	5.7092
280013199	0.0000	0.0000	0.0000	0.0000	0.0545	0.0000	0.0000	0.0000
1097026	0.3678	0.3969	0.1961	0.5715	1.4700	0.6654	0.1962	0.9465
279713305	0.0545	0.0000	0.0000	0.0000	0.0000	0.0000	0.0000	0.0000
279433001	0.0000	0.0000	0.1190	0.0000	0.2815	0.1681	0.0000	0.0868
280027593	0.0000	0.0000	0.0000	0.0000	0.0000	0.0546	0.0000	0.0000
279775073	0.0000	0.1241	0.0000	0.0000	0.2315	0.0000	0.1450	0.0000
1087413	1.7346	1.8281	2.0100	1.8471	1.6351	1.4510	0.6407	1.0345
1086961	0.1827	0.0499	0.1115	0.2415	0.4377	0.2133	0.0489	0.1903
279816700	0.1080	0.0000	0.0000	0.0000	0.1093	0.0000	0.0941	0.0000
279816568	0.0000	0.0000	0.0000	0.0000	0.0000	0.0546	0.0000	0.0000
1091206	4.3148	4.6750	4.7193	4.3334	4.1854	4.7633	3.8066	4.3447
1108239	0.8987	0.3152	0.3597	0.3576	1.6667	1.1236	0.2168	1.6804
1093156	0.9275	0.8119	0.9549	1.0034	1.4404	1.1277	0.6217	1.1669
1099462	0.5420	0.5481	0.7562	0.5571	0.7584	0.6445	0.4084	0.4866
280136709	0.0546	0.0000	0.0000	0.0000	0.0000	0.0000	0.0000	0.0000
279754676	5.1471	4.5927	4.9284	3.8719	4.8758	5.3712	5.5495	4.3459
279769619	0.1474	0.0000	0.0000	0.0374	0.0000	0.0129	0.0000	0.0000
1097465	0.4259	0.3450	0.2547	0.4427	1.0105	0.6892	0.1573	0.9119
1107253	0.0000	0.0000	0.0000	0.0000	0.0000	0.0547	0.0000	0.0000
1106588	0.0000	0.0000	0.0000	0.0000	0.0000	0.0549	0.0000	0.0000
280079683	0.0000	0.0000	0.0000	0.0000	0.0551	0.0000	0.0000	0.0000
1088569	2.8556	2.9612	2.7128	2.9021	4.0335	4.2129	2.9728	4.0321
1093487	4.8856	5.5194	5.3225	5.0123	3.9718	4.1242	2.1743	3.3616
279751883	5.3652	5.5226	5.2708	4.4812	3.6142	2.7910	1.9541	2.2914
1099726	0.0836	0.0000	0.0555	0.0791	0.0465	0.1724	0.0201	0.0203
279777492	0.0553	0.0000	0.0000	0.0000	0.0000	0.0000	0.0000	0.0000
279659198	0.0000	0.3229	0.0000	0.0000	0.0000	1.1535	0.4017	0.1325
279819235	8.2751	8.1580	8.5963	7.9283	7.8488	7.7585	6.6845	7.4460
279769885	0.4701	0.5715	0.2310	0.2698	0.0000	0.0000	0.0000	0.0000
279932430	0.4738	0.0000	0.0000	0.0000	0.0000	0.0000	0.0729	0.0000
1102414	0.0000	0.0554	0.0000	0.0000	0.0000	0.0000	0.0000	0.0000
1098808	0.4824	0.8507	0.4805	0.7902	2.5782	2.1603	0.3372	2.3339
1091002	0.3008	0.2974	0.1301	0.1533	1.3542	0.7908	1.0668	0.3510
279776164	0.0000	0.0000	0.1351	0.0000	1.0205	0.8767	0.0979	0.6642
1089124	1.5850	1.3660	0.7006	1.4327	2.3130	1.8346	1.5542	2.2307
1097067	0.8645	0.9986	1.2356	0.8749	0.8613	1.0126	0.5090	0.5351
1088586	0.8926	0.4878	0.4857	0.2389	0.0596	0.0760	0.0467	0.0273
1094095	7.0703	7.6903	8.0557	7.0252	7.1743	7.0910	5.4350	6.6610
1101917	0.0000	0.0000	0.0000	0.0000	0.0555	0.0000	0.0000	0.0000
1102082	0.0000	0.0000	0.0000	0.0000	0.0000	0.0555	0.0000	0.0000
280120781	0.0000	0.0342	0.0408	0.0000	0.0903	0.0000	0.0085	0.0000
1101959	0.1755	0.1847	0.2559	0.0448	0.0746	0.3233	0.1719	0.0647
279576737	0.0000	0.0000	0.0000	0.0000	0.0000	0.0556	0.0000	0.0000
279922806	0.0000	0.1177	0.0000	0.0690	0.2201	0.1489	0.1452	0.0992
1092867	6.2617	6.4313	6.8854	5.9409	6.1930	5.6759	4.9881	5.2883
1092192	0.0308	0.0000	0.0000	0.0000	0.0000	0.0852	0.0000	0.0434
1100020	2.0742	2.2774	2.7239	1.8796	2.8489	3.0720	2.1145	2.5949
1102937	8.8015	8.9871	9.0542	8.5693	8.3094	8.5047	7.8868	8.1536
279705144	0.0000	0.4389	0.0000	0.0000	2.0362	0.0000	0.7399	0.0569
1097815	2.8836	2.7440	2.4666	3.0818	3.8946	3.8199	3.1735	3.4625
1094640	2.5756	2.3891	1.8614	2.6718	2.5905	1.8410	0.9455	2.5309
1103140	2.3128	1.9281	1.8830	2.6827	2.1643	2.0687	0.9751	1.7454
280125450	0.0000	0.0000	0.0210	0.0000	0.0638	0.1039	0.0000	0.0553
280071741	1.4997	1.7683	0.6994	1.3371	0.5286	0.7173	0.5758	0.8128
279770640	2.2823	1.9181	1.1676	2.4302	2.1303	2.2924	1.4125	2.4626
280106118	0.0000	0.0557	0.0000	0.0000	0.0000	0.0000	0.0000	0.0000
279800716	1.0215	1.1283	1.0297	1.0322	1.1040	1.0539	0.7111	1.1918
1091452	4.3521	4.4165	3.5237	4.2513	5.0393	4.4180	3.4105	5.4354
1094426	4.2835	4.0806	4.2128	3.8217	4.4193	3.7114	3.8453	4.0477
280053282	0.0000	0.0000	0.0266	0.0000	0.1715	0.0000	0.0000	0.0000
1089625	3.6422	3.7765	3.8484	3.7172	2.5939	3.1206	1.6943	1.7871
279801373	0.0571	0.0000	0.1614	0.0000	0.3186	0.1178	0.0000	0.0803
1097608	0.7228	1.1870	1.4477	0.4915	1.2745	1.2908	1.0487	0.7050
1093216	0.0959	0.0000	0.0942	0.0936	0.1541	0.0683	0.0000	0.0000
1102616	0.0000	0.0380	0.0287	0.0000	0.0000	0.0629	0.0176	0.0000
279898510	3.6934	3.2913	2.9256	3.3996	4.6042	3.8947	3.4003	4.4415
1105211	1.4715	1.6259	0.6783	1.4724	1.8543	2.6617	1.9777	2.1601
280111371	0.0559	0.0000	0.0000	0.0000	0.0000	0.0000	0.0000	0.0000
1090133	2.4615	2.7321	2.0026	2.7247	2.1163	1.3014	0.7389	1.5172
1101021	1.0306	1.1181	1.0330	1.2072	1.6270	2.1444	1.2227	1.5538
279790897	3.3237	3.4616	3.8416	3.2298	3.9627	3.2976	2.9303	3.2793
1086949	2.7811	3.2829	2.5243	2.6318	3.4370	4.5143	3.9427	3.3780
1100299	0.4017	0.4390	0.1959	0.5077	0.5118	0.3141	0.0774	0.5059
279269141	5.8206	6.4585	6.4336	6.0128	5.8163	5.8570	4.2557	5.6254
279893330	0.0000	0.0000	0.0000	0.0299	0.1927	0.0000	0.0000	0.0000
1087027	4.3025	3.7636	3.2735	3.8730	3.9221	3.2028	3.3281	3.8398
279770554	0.0000	0.0000	0.0000	0.0000	0.0560	0.0000	0.0000	0.0000
279914319	1.4953	2.0306	0.7746	1.3607	1.6554	1.8998	1.8712	2.0657
279991446	2.3174	1.3286	1.3273	2.1851	2.8456	2.7772	1.5351	2.7429
1091413	4.2655	4.4110	2.6086	4.5418	3.3675	2.9514	2.3139	3.5987
1091204	5.2372	5.7111	4.8563	4.9943	3.9301	4.2610	3.4041	4.1602
1099203	3.5673	4.1518	4.7038	3.8318	5.0218	5.0983	3.6590	4.2745
279742447	0.3451	0.2289	0.5512	0.1778	0.6372	0.2523	0.0339	0.2527
280125158	1.8104	1.5934	1.7577	1.4245	2.0248	2.6103	2.0726	1.9637
279847647	0.0000	0.0000	0.0000	0.0000	0.0000	0.0560	0.0000	0.0000
1088686	3.1971	2.9825	3.2205	3.0495	3.0794	2.7218	2.3093	2.6770
279783739	0.0000	0.2471	0.1764	0.2134	0.4464	0.2390	0.0806	0.1498
1108939	2.1618	1.8562	2.0523	2.3120	2.6642	2.1396	1.7016	2.0982
1103567	1.0511	1.1546	1.1684	1.3753	1.3833	1.8343	0.8645	1.3555
279874619	0.0000	0.0562	0.0000	0.0000	0.0000	0.0000	0.0000	0.0000
1098604	2.9095	2.8501	2.6073	2.8689	2.5593	2.3915	2.1690	2.4740
280094842	1.1182	0.6566	1.0843	1.1712	1.0822	0.7148	0.3094	0.0000
279903932	0.1247	0.0000	0.0000	0.0339	0.0000	0.0124	0.0000	0.0000
1099548	0.0000	0.0000	0.0000	0.0000	0.0563	0.0000	0.0000	0.0000
1102520	2.3125	2.4026	2.5138	2.0497	2.9247	3.2073	3.1010	2.2036
1094624	4.1837	3.7241	3.5590	3.4817	3.4673	2.8506	2.7299	3.3997
1098991	0.0000	0.0564	0.0000	0.0000	0.0000	0.0000	0.0000	0.0000
1088480	2.1249	2.3180	3.0291	1.8269	2.2910	2.1902	1.3636	1.3972
280116707	0.0565	0.0000	0.0000	0.0000	0.0000	0.0000	0.0000	0.0000
1096027	4.1567	4.1461	4.0974	3.8956	4.0675	3.4259	2.6713	3.9461
1091406	2.0103	2.0745	2.0044	1.8318	3.8658	3.9857	3.4565	2.5887
279810587	4.4137	5.2404	5.2571	5.3829	5.1601	5.1297	3.5699	4.2128
279763251	0.0565	0.0000	0.0000	0.0000	0.0000	0.0000	0.0000	0.0000
280055773	0.0000	0.0000	0.0000	0.0000	0.3500	0.0000	0.0000	0.0559
279943096	6.1656	6.0426	7.0255	5.3654	7.5266	7.0032	6.5007	6.3141
279722242	3.7584	3.3893	4.0331	3.3711	4.1442	3.5907	2.6960	3.7389
280104559	2.6502	2.7746	2.6455	2.8166	3.4065	3.5188	2.9548	3.1546
279966322	0.0000	0.0000	0.0000	0.0000	0.0566	0.0000	0.0000	0.0000
1098590	0.8583	0.4821	0.2299	0.5247	0.1113	0.0198	0.0000	0.0000
279906411	0.0846	0.0000	0.0000	0.0826	0.4088	0.2533	0.1092	0.2294
1106029	0.0000	0.0000	0.0000	0.0000	0.0000	0.0567	0.0000	0.0000
1092019	2.5626	2.2660	2.6260	2.6004	2.5116	2.0409	1.5005	1.5808
1092723	0.8542	0.4637	0.6222	0.5551	1.6017	1.4134	1.3971	0.7484
1101773	2.0285	1.9376	1.0465	1.9602	1.5094	1.2163	0.7272	1.8413
1101883	0.0568	0.0000	0.0000	0.0000	0.0000	0.0000	0.0000	0.0000
1101069	3.0515	2.7952	2.5923	3.1399	2.8785	2.2804	1.4516	2.5724
1099098	0.0000	0.0568	0.0000	0.0000	0.0000	0.0000	0.0000	0.0000
279592112	2.4253	2.1336	1.5542	2.3895	1.2157	1.3322	0.5007	1.1183
280071906	0.0000	0.0000	0.0000	0.0000	0.0568	0.0000	0.0000	0.0000
1095871	1.2146	1.0406	1.0992	1.6625	1.2789	1.2669	0.3613	0.7478
279859590	0.4017	0.1131	0.1304	0.4272	0.5600	0.1549	0.0000	0.2412
1104945	0.2505	0.1745	0.2311	0.3170	0.2889	0.3692	0.1463	0.2230
279843645	0.0000	0.0568	0.0000	0.0000	0.0000	0.0000	0.0000	0.0000
1102989	0.0000	0.0000	0.0000	0.0000	0.0568	0.0000	0.0000	0.0000
1105375	1.5036	1.6151	2.1438	0.8345	1.7629	2.4266	1.8502	1.3792
279458378	0.0000	0.0568	0.0000	0.0000	0.0000	0.0000	0.0000	0.0000
280044678	0.0569	0.0000	0.0000	0.0000	0.0000	0.0000	0.0000	0.0000
1098349	4.8145	5.0204	4.8608	4.4411	3.6952	4.0221	3.1216	3.5491
279904033	0.0569	0.0000	0.0000	0.0000	0.0000	0.0000	0.0000	0.0000
279661725	0.4767	0.0000	0.0000	0.0000	0.0000	0.3521	0.0000	0.3574
279863297	0.0000	0.0000	0.0000	0.0000	0.0571	0.0000	0.0000	0.0000
1090014	5.3213	5.6309	6.0049	5.1445	5.2729	5.2984	4.5770	4.7068
279765891	0.0452	0.0000	0.0000	0.0000	0.0000	0.0000	0.0073	0.0000
1091210	4.9536	4.9685	5.0047	4.6041	4.4429	4.0025	3.6424	3.9067
279952082	1.2337	1.3975	0.6284	1.2686	0.4223	0.4326	0.0894	0.3871
1100245	4.8598	5.2434	5.6068	4.8586	4.9889	5.5673	4.0807	4.9999
1102140	0.0000	0.0000	0.0000	0.0000	0.0000	0.0571	0.0000	0.0000
279854010	0.2026	0.3290	0.2256	0.4367	0.2802	0.4018	0.0190	0.2309
279706978	0.7030	0.0000	0.0000	0.0000	0.0000	0.0000	0.1143	0.0000
279834265	0.3855	0.0000	0.0000	0.1388	0.2263	0.2615	0.3684	0.0000
1106554	0.4036	0.1343	0.2712	0.1795	0.5999	0.7090	0.2563	0.6372
1089666	1.6609	1.0795	0.8335	1.1232	1.6465	1.0329	0.9067	1.7300
1089832	1.9252	2.0379	2.0271	1.9605	1.9639	1.4795	1.0044	1.5735
279921991	0.2182	0.7250	0.6220	0.2870	0.4413	1.0683	0.3147	0.5813
1094903	2.1791	2.4175	2.5116	2.7825	3.0447	3.1188	2.1752	2.4606
1097925	1.3822	0.8915	1.2559	1.2156	1.9722	1.1329	0.7974	1.2883
279856126	6.9460	6.5359	7.1812	6.0966	6.9557	5.9010	5.7576	6.0703
279836121	2.4023	1.1828	1.3861	1.8395	1.4329	0.9318	0.8902	0.4905
280130946	0.0000	0.0000	0.0000	0.0000	0.0000	0.0574	0.0000	0.0000
1096601	3.9108	3.7034	2.0383	3.6158	1.9208	1.6449	1.4769	1.6913
279973293	1.8159	2.1776	2.7012	2.0128	3.7255	3.9388	2.5307	2.5922
279665190	0.0000	1.2473	0.9463	0.0000	2.1387	1.9738	1.4010	1.2067
1092385	2.3820	2.1487	2.1607	2.6251	3.6267	2.4752	1.6578	2.8737
1100424	0.1439	0.1654	0.0269	0.2470	0.6751	0.2084	0.0382	0.3993
280133798	0.8571	1.2988	0.6219	0.4405	0.0000	0.0356	0.0000	0.0000
279905931	0.0000	0.0000	0.0000	0.0000	0.0000	0.2886	0.0000	0.0469
1096379	7.1686	7.1128	7.4723	6.7903	7.1097	6.6636	6.0352	6.7410
1097171	1.4196	1.3249	1.1819	1.4484	1.1298	0.8936	0.2528	0.9884
279896488	3.8822	3.5907	4.2650	3.5477	4.3449	3.6998	3.0452	3.7182
1097001	5.4566	5.8321	3.9976	5.7304	5.9701	6.4948	4.9663	6.9347
279924053	0.2517	0.0000	0.0411	0.0000	0.0000	0.0000	0.0000	0.0000
280085697	0.0000	0.0000	0.0000	0.0000	0.0000	0.0575	0.0000	0.0000
279995760	2.2657	2.2895	2.5358	2.2932	3.0452	2.8599	1.9778	2.8259
1101989	3.7423	3.5314	3.9716	3.6179	3.5692	3.4613	2.3672	3.1935
1107717	6.1417	5.8093	6.3546	5.2951	5.4200	5.4639	4.8265	5.1952
1095516	1.7385	1.7097	1.9918	1.6770	1.7283	2.0037	1.6035	1.5199
1100045	0.0000	0.0000	0.0023	0.0000	0.0000	0.0137	0.0000	0.0000
