# Supplementary material for: Identification of the Molecular Events Involved in the Development of Prefrontal Cortex Through the Analysis of RNA-Seq Data From BrainSpan
Source: ASN Neuro. 2019 Jun 18;11:1759091419854627. doi: 10.1177/1759091419854627 (PMC6582306; doi:10.1177/1759091419854627)
Supplement: Supplemental Material6 - Supplemental material for Identification of the Molecular Events Involved in the Development of Prefrontal Cortex Through the Analysis of RNA-Seq Data From BrainSpan [file Supplemental_Material6.zip › CBC/8/CBC-BPs-8.xlsx]

## Sheet: Sheet1
Sublist	Category	Term	RT	Genes	Count	%	P-Value	Benjamini
	GOTERM_BP_DIRECT	nervous system development	RT		17	5.2	3.2e-05	0.049
	GOTERM_BP_DIRECT	axon guidance	RT		12	3.7	8.4e-05	0.064
	GOTERM_BP_DIRECT	neurotransmitter secretion	RT		7	2.1	0.00021	0.1
	GOTERM_BP_DIRECT	synapse assembly	RT		7	2.1	0.00056	0.2
	GOTERM_BP_DIRECT	response to unfolded protein	RT		6	1.8	0.00068	0.19
	GOTERM_BP_DIRECT	neuromuscular process controlling balance	RT		6	1.8	0.001	0.24
	GOTERM_BP_DIRECT	homophilic cell adhesion via plasma membrane adhesion molecules	RT		10	3	0.0015	0.28
	GOTERM_BP_DIRECT	vocalization behavior	RT		4	1.2	0.0015	0.26
	GOTERM_BP_DIRECT	neuron migration	RT		8	2.4	0.002	0.3
	GOTERM_BP_DIRECT	chemical synaptic transmission	RT		12	3.7	0.0027	0.34
	GOTERM_BP_DIRECT	learning	RT		6	1.8	0.0027	0.32
	GOTERM_BP_DIRECT	exocytosis	RT		7	2.1	0.0028	0.31
	GOTERM_BP_DIRECT	phosphatidylinositol biosynthetic process	RT		6	1.8	0.0029	0.3
	GOTERM_BP_DIRECT	ion transmembrane transport	RT		11	3.4	0.0031	0.3
	GOTERM_BP_DIRECT	protein complex assembly	RT		8	2.4	0.0036	0.31
	GOTERM_BP_DIRECT	positive regulation of GTPase activity	RT		20	6.1	0.0036	0.3
	GOTERM_BP_DIRECT	protein folding	RT		10	3	0.0036	0.28
	GOTERM_BP_DIRECT	positive regulation of synapse assembly	RT		6	1.8	0.0039	0.29
	GOTERM_BP_DIRECT	tRNA aminoacylation for protein translation	RT		5	1.5	0.0045	0.31
	GOTERM_BP_DIRECT	protein ubiquitination involved in ubiquitin-dependent protein catabolic process	RT		9	2.7	0.0045	0.3
	GOTERM_BP_DIRECT	antigen processing and presentation of exogenous peptide antigen via MHC class II	RT		7	2.1	0.0047	0.3
	GOTERM_BP_DIRECT	brain development	RT		10	3	0.0051	0.31
	GOTERM_BP_DIRECT	cell adhesion	RT		17	5.2	0.0052	0.3
	GOTERM_BP_DIRECT	paranodal junction assembly	RT		3	0.9	0.0057	0.31
	GOTERM_BP_DIRECT	dynamin polymerization involved in mitochondrial fission	RT		3	0.9	0.0057	0.31
	GOTERM_BP_DIRECT	transport	RT		14	4.3	0.0065	0.34
	GOTERM_BP_DIRECT	regulation of clathrin-mediated endocytosis	RT		3	0.9	0.0075	0.36
	GOTERM_BP_DIRECT	regulation of cardiac muscle cell action potential involved in regulation of contraction	RT		3	0.9	0.0075	0.36
	GOTERM_BP_DIRECT	G2/M transition of mitotic cell cycle	RT		8	2.4	0.0088	0.4
	GOTERM_BP_DIRECT	regulation of cellular response to heat	RT		6	1.8	0.0088	0.39
	GOTERM_BP_DIRECT	adult behavior	RT		4	1.2	0.0093	0.4
	GOTERM_BP_DIRECT	mitotic spindle organization	RT		4	1.2	0.014	0.52
	GOTERM_BP_DIRECT	positive regulation of axon extension	RT		4	1.2	0.014	0.52
	GOTERM_BP_DIRECT	cytoskeletal anchoring at plasma membrane	RT		3	0.9	0.014	0.51
	GOTERM_BP_DIRECT	cerebellar Purkinje cell differentiation	RT		3	0.9	0.017	0.56
	GOTERM_BP_DIRECT	locomotory exploration behavior	RT		3	0.9	0.017	0.56
	GOTERM_BP_DIRECT	positive regulation of neuron projection development	RT		6	1.8	0.018	0.57
	GOTERM_BP_DIRECT	peptidyl-serine phosphorylation	RT		7	2.1	0.02	0.6
	GOTERM_BP_DIRECT	positive regulation of synaptic transmission	RT		3	0.9	0.02	0.59
	GOTERM_BP_DIRECT	cellular calcium ion homeostasis	RT		6	1.8	0.021	0.6
	GOTERM_BP_DIRECT	regulation of heart rate by cardiac conduction	RT		4	1.2	0.021	0.59
	GOTERM_BP_DIRECT	negative regulation of autophagy	RT		4	1.2	0.023	0.61
	GOTERM_BP_DIRECT	negative regulation of cell-substrate adhesion	RT		3	0.9	0.023	0.6
	GOTERM_BP_DIRECT	regulation of protein kinase A signaling	RT		3	0.9	0.023	0.6
	GOTERM_BP_DIRECT	long-term synaptic potentiation	RT		4	1.2	0.026	0.65
	GOTERM_BP_DIRECT	protein targeting	RT		4	1.2	0.028	0.66
	GOTERM_BP_DIRECT	neuron cell-cell adhesion	RT		3	0.9	0.029	0.67
	GOTERM_BP_DIRECT	synaptic vesicle endocytosis	RT		3	0.9	0.029	0.67
	GOTERM_BP_DIRECT	cellular response to glucagon stimulus	RT		4	1.2	0.03	0.67
	GOTERM_BP_DIRECT	microtubule cytoskeleton organization	RT		5	1.5	0.032	0.69
	GOTERM_BP_DIRECT	regulation of insulin secretion involved in cellular response to glucose stimulus	RT		3	0.9	0.033	0.69
	GOTERM_BP_DIRECT	regulation of ventricular cardiac muscle cell membrane repolarization	RT		3	0.9	0.033	0.69
	GOTERM_BP_DIRECT	negative regulation of negative chemotaxis	RT		2	0.6	0.034	0.69
	GOTERM_BP_DIRECT	cell division	RT		12	3.7	0.036	0.71
	GOTERM_BP_DIRECT	regulation of release of sequestered calcium ion into cytosol by sarcoplasmic reticulum	RT		3	0.9	0.036	0.7
	GOTERM_BP_DIRECT	axonal fasciculation	RT		3	0.9	0.036	0.7
	GOTERM_BP_DIRECT	negative regulation of neuron projection development	RT		4	1.2	0.038	0.71
	GOTERM_BP_DIRECT	membrane fusion	RT		4	1.2	0.038	0.71
	GOTERM_BP_DIRECT	negative regulation of microtubule depolymerization	RT		3	0.9	0.04	0.73
	GOTERM_BP_DIRECT	regulation of cardiac muscle contraction by regulation of the release of sequestered calcium ion	RT		3	0.9	0.04	0.73
	GOTERM_BP_DIRECT	mitochondrial fission	RT		3	0.9	0.04	0.73
	GOTERM_BP_DIRECT	positive regulation of receptor-mediated endocytosis	RT		3	0.9	0.04	0.73
	GOTERM_BP_DIRECT	neuron development	RT		4	1.2	0.043	0.74
	GOTERM_BP_DIRECT	glutamine metabolic process	RT		3	0.9	0.044	0.75
	GOTERM_BP_DIRECT	inositol phosphate metabolic process	RT		4	1.2	0.045	0.74
	GOTERM_BP_DIRECT	regulation of cell growth	RT		5	1.5	0.047	0.75
	GOTERM_BP_DIRECT	social behavior	RT		4	1.2	0.047	0.75
	GOTERM_BP_DIRECT	microtubule-based movement	RT		5	1.5	0.048	0.75
	GOTERM_BP_DIRECT	positive regulation of axonogenesis	RT		3	0.9	0.048	0.75
	GOTERM_BP_DIRECT	phosphatidylinositol-3-phosphate biosynthetic process	RT		4	1.2	0.05	0.75
	GOTERM_BP_DIRECT	clathrin coat disassembly	RT		2	0.6	0.05	0.74
	GOTERM_BP_DIRECT	T-tubule organization	RT		2	0.6	0.05	0.74
	GOTERM_BP_DIRECT	retrograde vesicle-mediated transport, Golgi to ER	RT		5	1.5	0.05	0.74
	GOTERM_BP_DIRECT	positive regulation of dendritic spine development	RT		3	0.9	0.053	0.75
	GOTERM_BP_DIRECT	ER to Golgi vesicle-mediated transport	RT		7	2.1	0.055	0.76
	GOTERM_BP_DIRECT	mitotic nuclear division	RT		9	2.7	0.06	0.79
	GOTERM_BP_DIRECT	axon extension	RT		3	0.9	0.062	0.79
	GOTERM_BP_DIRECT	phosphatidylinositol dephosphorylation	RT		3	0.9	0.062	0.79
	GOTERM_BP_DIRECT	protein localization to paranode region of axon	RT		2	0.6	0.066	0.81
	GOTERM_BP_DIRECT	axon midline choice point recognition	RT		2	0.6	0.066	0.81
	GOTERM_BP_DIRECT	habituation	RT		2	0.6	0.066	0.81
	GOTERM_BP_DIRECT	positive regulation of heart growth	RT		2	0.6	0.066	0.81
	GOTERM_BP_DIRECT	protein localization to juxtaparanode region of axon	RT		2	0.6	0.066	0.81
	GOTERM_BP_DIRECT	microtubule bundle formation	RT		3	0.9	0.066	0.8
	GOTERM_BP_DIRECT	regulation of cardiac conduction	RT		4	1.2	0.069	0.81
	GOTERM_BP_DIRECT	regulation of exocytosis	RT		3	0.9	0.071	0.82
	GOTERM_BP_DIRECT	negative regulation of neuron apoptotic process	RT		6	1.8	0.074	0.82
	GOTERM_BP_DIRECT	regulation of small GTPase mediated signal transduction	RT		6	1.8	0.077	0.84
	GOTERM_BP_DIRECT	glutamate secretion	RT		3	0.9	0.081	0.84
	GOTERM_BP_DIRECT	calcium-dependent cell-cell adhesion via plasma membrane cell adhesion molecules	RT		3	0.9	0.081	0.84
	GOTERM_BP_DIRECT	long-term memory	RT		3	0.9	0.081	0.84
	GOTERM_BP_DIRECT	lymphatic endothelial cell differentiation	RT		2	0.6	0.082	0.84
	GOTERM_BP_DIRECT	sarcoplasmic reticulum calcium ion transport	RT		2	0.6	0.082	0.84
	GOTERM_BP_DIRECT	nuclear envelope disassembly	RT		2	0.6	0.082	0.84
	GOTERM_BP_DIRECT	protein ubiquitination	RT		11	3.4	0.086	0.85
	GOTERM_BP_DIRECT	ventricular septum morphogenesis	RT		3	0.9	0.086	0.85
	GOTERM_BP_DIRECT	mitotic cytokinesis	RT		3	0.9	0.086	0.85
	GOTERM_BP_DIRECT	negative regulation of protein kinase activity	RT		5	1.5	0.087	0.85
	GOTERM_BP_DIRECT	endocytosis	RT		6	1.8	0.087	0.85
	GOTERM_BP_DIRECT	protein phosphorylation	RT		13	4	0.087	0.84
	GOTERM_BP_DIRECT	neuron projection development	RT		5	1.5	0.09	0.85
	GOTERM_BP_DIRECT	cell-cell adhesion	RT		9	2.7	0.09	0.85
	GOTERM_BP_DIRECT	DNA damage checkpoint	RT		3	0.9	0.091	0.85
	GOTERM_BP_DIRECT	protein polyubiquitination	RT		7	2.1	0.092	0.85
	GOTERM_BP_DIRECT	positive regulation of BMP signaling pathway	RT		3	0.9	0.096	0.86
	GOTERM_BP_DIRECT	positive regulation of potassium ion transmembrane transporter activity	RT		2	0.6	0.097	0.86
	GOTERM_BP_DIRECT	olfactory behavior	RT		2	0.6	0.097	0.86
	GOTERM_BP_DIRECT	microtubule anchoring at centrosome	RT		2	0.6	0.097	0.86
	GOTERM_BP_DIRECT	sister chromatid cohesion	RT		5	1.5	0.097	0.85
