# Supplementary material for: Identification of the Molecular Events Involved in the Development of Prefrontal Cortex Through the Analysis of RNA-Seq Data From BrainSpan
Source: ASN Neuro. 2019 Jun 18;11:1759091419854627. doi: 10.1177/1759091419854627 (PMC6582306; doi:10.1177/1759091419854627)
Supplement: Supplemental Material6 - Supplemental material for Identification of the Molecular Events Involved in the Development of Prefrontal Cortex Through the Analysis of RNA-Seq Data From BrainSpan [file Supplemental_Material6.zip › CBC/8/CBC-DEG-8.csv]

id	name	gene-id	gene-symbol	gene-name	entrez-id	chromosome	start-position	end-position	p	fold-change
1103161	ENSG00000186767	79835	SPIN4	spindlin family, member 4	139886	X	n/a	n/a	1.68e-02	1.549
1089540	ENSG00000102290	27073	PCDH11X	protocadherin 11 X-linked	27328	X	n/a	n/a	5.04e-02	1.516
1094539	ENSG00000138160	3807	KIF11	kinesin family member 11	3832	10	n/a	n/a	9.64e-02	1.304
1096986	ENSG00000156970	697	BUB1B	budding uninhibited by benzimidazoles 1 homolog beta (yeast)	701	15	n/a	n/a	1.01e-01	1.248
1091065	ENSG00000113318	4411	MSH3	mutS homolog 3 (E. coli)	4437	5	n/a	n/a	1.02e-01	1.794
280128770	ENSG00000259201	0	RP11-56B16.5	RP11-56B16.5	0	15	n/a	n/a	1.06e-01	2.198
280011302	ENSG00000249259	0	RP11-166J5.1	RP11-166J5.1	0	4	n/a	n/a	1.09e-01	1.036
279896502	ENSG00000235066	0	AC009303.1	AC009303.1	0	2	n/a	n/a	1.24e-01	1.081
279770404	ENSG00000223973	0	AC068491.3	AC068491.3	0	2	n/a	n/a	1.30e-01	2.931
1091762	ENSG00000118971	889	CCND2	cyclin D2	894	12	n/a	n/a	1.30e-01	1.763
279750791	ENSG00000220635	0	KRASP1	v-Ki-ras2 Kirsten rat sarcoma viral oncogene homolog pseudogene 1	0	6	n/a	n/a	1.58e-01	2.000
1103393	ENSG00000187801	41744	ZNF643	zinc finger protein 643	65243	1	n/a	n/a	1.58e-01	1.467
280065992	ENSG00000254099	0	AC005740.5	AC005740.5	0	5	n/a	n/a	1.61e-01	2.412
279724423	ENSG00000213740	0	RP13-178D16.2	RP13-178D16.2	0	X	n/a	n/a	1.61e-01	1.931
280136559	ENSG00000259653	0	RP11-616K22.3	RP11-616K22.3	0	15	n/a	n/a	1.61e-01	2.676
1090336	ENSG00000107771	33753	FAM190B	family with sequence similarity 190, member B	54462	10	n/a	n/a	1.63e-01	2.284
279891511	ENSG00000234661	0	CHL1-AS1	CHL1 antisense RNA 1 (non-protein coding)	0	3	n/a	n/a	1.64e-01	2.159
279823606	ENSG00000228620	0	RP3-434P1.6	RP3-434P1.6	0	22	n/a	n/a	1.64e-01	1.200
280128568	ENSG00000259185	0	RP11-56B16.4	RP11-56B16.4	0	15	n/a	n/a	1.66e-01	2.721
279503493	ENSG00000180673	0	RP11-323K3.1	RP11-323K3.1	0	4	n/a	n/a	1.66e-01	2.503
1096561	ENSG00000153147	8406	SMARCA5	SWI/SNF related, matrix associated, actin dependent regulator of chromatin, subfamily a, member 5	8467	4	n/a	n/a	1.66e-01	1.559
1087790	ENSG00000065183	10727	WDR3	WD repeat domain 3	10885	1	n/a	n/a	1.67e-01	1.973
279472179	ENSG00000176243	0	CDV3P1	CDV3 homolog (mouse) pseudogene 1	0	3	n/a	n/a	1.67e-01	1.281
279881105	ENSG00000233719	0	GOT2P3	glutamic-oxaloacetic transaminase 2 pseudogene 3	0	12	n/a	n/a	1.67e-01	2.902
1105135	ENSG00000204424	91994	LY6G6F	lymphocyte antigen 6 complex, locus G6F	259215	6	n/a	n/a	1.67e-01	1.071
1105863	ENSG00000213462	2071	ERV3-1	endogenous retrovirus group 3, member 1	2086	7	n/a	n/a	1.67e-01	1.676
1087248	ENSG00000018510	8474	AGPS	alkylglycerone phosphate synthase	8540	2	n/a	n/a	1.67e-01	1.546
280020729	ENSG00000250009	0	AC018797.1	AC018797.1	0	4	n/a	n/a	1.67e-01	1.537
1104601	ENSG00000198420	9603	FAM115A	family with sequence similarity 115, member A	9747	7	n/a	n/a	1.67e-01	2.212
1098394	ENSG00000164796	77512	CSMD3	CUB and Sushi multiple domains 3	114788	8	n/a	n/a	1.68e-01	1.947
1088394	ENSG00000081026	92190	MAGI3	membrane associated guanylate kinase, WW and PDZ domain containing 3	260425	1	n/a	n/a	1.68e-01	1.964
279889490	ENSG00000234478	0	RP11-275I14.4	RP11-275I14.4	0	1	n/a	n/a	1.68e-01	2.757
1090465	ENSG00000108671	5685	PSMD11	proteasome (prosome, macropain) 26S subunit, non-ATPase, 11	5717	17	n/a	n/a	1.68e-01	1.508
279908424	ENSG00000236213	0	AC006369.2	AC006369.2	0	2	n/a	n/a	1.68e-01	1.432
1103276	ENSG00000187231	60040	SESTD1	SEC14 and spectrin domains 1	91404	2	n/a	n/a	1.68e-01	1.986
1087034	ENSG00000007168	5016	PAFAH1B1	platelet-activating factor acetylhydrolase 1b, regulatory subunit 1 (45kDa)	5048	17	n/a	n/a	1.68e-01	2.664
1103023	ENSG00000186185	80568	KIF18B	kinesin family member 18B	146909	17	n/a	n/a	1.68e-01	1.121
1087484	ENSG00000047056	22640	WDR37	WD repeat domain 37	22884	10	n/a	n/a	1.68e-01	1.959
279906666	ENSG00000236051	157129802	MYCBP2-AS1	MYCBP2 antisense RNA 1 (non-protein coding)	100874212	13	n/a	n/a	1.68e-01	3.624
1094552	ENSG00000138246	23072	DNAJC13	DnaJ (Hsp40) homolog, subfamily C, member 13	23317	3	n/a	n/a	1.68e-01	1.851
1098546	ENSG00000165434	93883	PGM2L1	phosphoglucomutase 2-like 1	283209	11	n/a	n/a	1.68e-01	3.757
1091336	ENSG00000115504	23056	EHBP1	EH domain binding protein 1	23301	2	n/a	n/a	1.68e-01	2.348
280074753	ENSG00000254706	0	RP11-565P22.6	RP11-565P22.6	0	1	n/a	n/a	1.68e-01	2.073
280003399	ENSG00000248586	0	CTD-2516K3.3	CTD-2516K3.3	0	5	n/a	n/a	1.68e-01	1.191
1094016	ENSG00000135537	89770	LACE1	lactation elevated 1	246269	6	n/a	n/a	1.68e-01	1.234
1093275	ENSG00000130939	10131	UBE4B	ubiquitination factor E4B	10277	1	n/a	n/a	1.68e-01	1.814
1098089	ENSG00000163806	89451	SPDYA	speedy homolog A (Xenopus laevis)	245711	2	n/a	n/a	1.68e-01	2.089
280080252	ENSG00000255052	1016463	FAM66D	family with sequence similarity 66, member D	100132923	8	n/a	n/a	1.68e-01	1.353
279620757	ENSG00000197320	0	AC060834.2	AC060834.2	0	7	n/a	n/a	1.68e-01	1.064
1088947	ENSG00000096872	55974	IFT74	intraflagellar transport 74 homolog (Chlamydomonas)	80173	9	n/a	n/a	1.69e-01	1.433
1089585	ENSG00000102781	58267	KATNAL1	katanin p60 subunit A-like 1	84056	13	n/a	n/a	1.69e-01	1.719
1089709	ENSG00000103494	23077	RPGRIP1L	RPGRIP1-like	23322	16	n/a	n/a	1.69e-01	1.828
1097279	ENSG00000159267	3123	HLCS	holocarboxylase synthetase (biotin-(proprionyl-CoA-carboxylase (ATP-hydrolysing)) ligase)	3141	21	n/a	n/a	1.69e-01	1.891
1087319	ENSG00000025796	11071	SEC63	SEC63 homolog (S. cerevisiae)	11231	6	n/a	n/a	1.69e-01	1.479
280019321	ENSG00000249898	0	CTD-2541M15.1	CTD-2541M15.1	0	8	n/a	n/a	1.69e-01	1.235
280061865	ENSG00000253789	0	CTD-2571E19.1	CTD-2571E19.1	0	8	n/a	n/a	1.69e-01	1.579
279836135	ENSG00000229750	0	AC096649.2	AC096649.2	0	2	n/a	n/a	1.69e-01	2.113
279780435	ENSG00000224785	0	AC006026.9	AC006026.9	0	7	n/a	n/a	1.69e-01	1.860
1088377	ENSG00000080608	9789	KIAA0020	KIAA0020	9933	9	n/a	n/a	1.69e-01	1.457
1087569	ENSG00000052126	33768	PLEKHA5	pleckstrin homology domain containing, family A member 5	54477	12	n/a	n/a	1.69e-01	1.793
279817485	ENSG00000228060	0	RP11-15J6.1	RP11-15J6.1	0	1	n/a	n/a	1.69e-01	1.505
1100430	ENSG00000173212	79180	MAB21L3	mab-21-like 3 (C. elegans)	126868	1	n/a	n/a	1.69e-01	1.112
1091079	ENSG00000113407	6857	TARS	threonyl-tRNA synthetase	6897	5	n/a	n/a	1.69e-01	2.257
1101671	ENSG00000180015	0	RP11-756P10.3	RP11-756P10.3	0	4	n/a	n/a	1.69e-01	2.060
280009923	ENSG00000249129	0	RP11-1252I4.1	RP11-1252I4.1	0	5	n/a	n/a	1.69e-01	2.397
280096044	ENSG00000256464	0	RP11-613F22.5	RP11-613F22.5	0	11	n/a	n/a	1.69e-01	3.601
1104102	ENSG00000196914	23120	ARHGEF12	Rho guanine nucleotide exchange factor (GEF) 12	23365	11	n/a	n/a	1.69e-01	2.003
279798631	ENSG00000226361	0	TERF1P5	telomeric repeat binding factor (NIMA-interacting) 1 pseudogene 5	0	13	n/a	n/a	1.69e-01	1.464
1097997	ENSG00000163535	80962	SGOL2	shugoshin-like 2 (S. pombe)	151246	2	n/a	n/a	1.69e-01	1.229
1092329	ENSG00000123739	57281	PLA2G12A	phospholipase A2, group XIIA	81579	4	n/a	n/a	1.69e-01	1.856
1097946	ENSG00000163393	34645	SLC22A15	solute carrier family 22, member 15	55356	1	n/a	n/a	1.69e-01	2.119
1093902	ENSG00000134982	321	APC	adenomatous polyposis coli	324	5	n/a	n/a	1.69e-01	2.036
1105557	ENSG00000205765	94631	C5orf51	chromosome 5 open reading frame 51	285636	5	n/a	n/a	1.69e-01	1.732
1101632	ENSG00000179832	182002	HEATR7A	HEAT repeat containing 7A	727957	8	n/a	n/a	1.69e-01	1.337
1091494	ENSG00000116679	10478	IVNS1ABP	influenza virus NS1A binding protein	10625	1	n/a	n/a	1.69e-01	1.618
1101095	ENSG00000176769	90359	TCERG1L	transcription elongation regulator 1-like	256536	10	n/a	n/a	1.69e-01	1.946
1093694	ENSG00000133706	31000	LARS	leucyl-tRNA synthetase	51520	5	n/a	n/a	1.69e-01	1.824
279879685	ENSG00000233588	0	CYP51P2	cytochrome P450, family 51, pseudogene 2	0	13	n/a	n/a	1.69e-01	2.117
279812388	ENSG00000227581	0	RP13-140E4.1	RP13-140E4.1	0	X	n/a	n/a	1.69e-01	2.401
1088164	ENSG00000075151	8603	EIF4G3	eukaryotic translation initiation factor 4 gamma, 3	8672	1	n/a	n/a	1.69e-01	2.340
280036255	ENSG00000251254	0	GTF2F2P1	general transcription factor IIF, polypeptide 2 pseudogene 1	0	4	n/a	n/a	1.69e-01	1.403
1092299	ENSG00000123485	34644	HJURP	Holliday junction recognition protein	55355	2	n/a	n/a	1.69e-01	1.108
1098779	ENSG00000166326	34054	TRIM44	tripartite motif containing 44	54765	11	n/a	n/a	1.69e-01	2.102
1099026	ENSG00000167306	4619	MYO5B	myosin VB	4645	18	n/a	n/a	1.69e-01	2.217
1095776	ENSG00000146426	157121025	TIAM2	T-cell lymphoma invasion and metastasis 2	100505519	6	n/a	n/a	1.69e-01	1.472
1091368	ENSG00000115677	3052	HDLBP	high density lipoprotein binding protein	3069	2	n/a	n/a	1.70e-01	1.852
1098125	ENSG00000163913	35053	IFT122	intraflagellar transport 122 homolog (Chlamydomonas)	55764	3	n/a	n/a	1.70e-01	1.608
280119635	ENSG00000258677	0	RP11-463D19.2	RP11-463D19.2	0	8	n/a	n/a	1.70e-01	2.746
1098594	ENSG00000165630	8493	PRPF18	PRP18 pre-mRNA processing factor 18 homolog (S. cerevisiae)	8559	10	n/a	n/a	1.70e-01	1.659
1095842	ENSG00000147082	59576	CCNB3	cyclin B3	85417	X	n/a	n/a	1.70e-01	1.147
1087552	ENSG00000050438	9357	SLC4A8	solute carrier family 4, sodium bicarbonate cotransporter, member 8	9498	12	n/a	n/a	1.70e-01	1.958
279899689	ENSG00000235376	0	RP11-332O19.5	RP11-332O19.5	0	10	n/a	n/a	1.70e-01	1.482
1092426	ENSG00000124406	10249	ATP8A1	ATPase, aminophospholipid transporter (APLT), class I, type 8A, member 1	10396	4	n/a	n/a	1.70e-01	1.848
1091636	ENSG00000117598	81596	LPPR5	Lipid phosphate phosphatase-related protein type 5	163404	1	n/a	n/a	1.70e-01	2.820
1096389	ENSG00000151806	38018	GUF1	GUF1 GTPase homolog (S. cerevisiae)	60558	4	n/a	n/a	1.70e-01	1.751
279845739	ENSG00000230584	0	CCT5P2	chaperonin containing TCP1, subunit 5 (epsilon) pseudogene 2	0	13	n/a	n/a	1.70e-01	2.243
1087544	ENSG00000050030	109873	KIAA2022	KIAA2022	340533	X	n/a	n/a	1.70e-01	2.001
1089730	ENSG00000103657	8846	HERC1	hect (homologous to the E6-AP (UBE3A) carboxyl terminus) domain and RCC1 (CHC1)-like domain (RLD) 1	8925	15	n/a	n/a	1.70e-01	2.491
1086929	ENSG00000004897	991	CDC27	cell division cycle 27 homolog (S. cerevisiae)	996	17	n/a	n/a	1.70e-01	2.213
1095042	ENSG00000141449	55802	GREB1L	growth regulation by estrogen in breast cancer-like	80000	18	n/a	n/a	1.70e-01	1.138
1089571	ENSG00000102580	5579	DNAJC3	DnaJ (Hsp40) homolog, subfamily C, member 3	5611	13	n/a	n/a	1.70e-01	2.423
1095514	ENSG00000144583	36847	MARCH4	membrane-associated ring finger (C3HC4) 4	57574	2	n/a	n/a	1.70e-01	2.336
1098858	ENSG00000166598	7141	HSP90B1	heat shock protein 90kDa beta (Grp94), member 1	7184	12	n/a	n/a	1.70e-01	1.768
1087605	ENSG00000054793	9934	ATP9A	ATPase, class II, type 9A	10079	20	n/a	n/a	1.70e-01	2.565
279746167	ENSG00000217241	0	CBX3P9	chromobox homolog 3 pseudogene 9	0	6	n/a	n/a	1.70e-01	1.873
1097154	ENSG00000158402	990	CDC25C	cell division cycle 25 homolog C (S. pombe)	995	5	n/a	n/a	1.70e-01	1.096
1096731	ENSG00000154654	4659	NCAM2	neural cell adhesion molecule 2	4685	21	n/a	n/a	1.70e-01	2.010
279860669	ENSG00000231923	0	AC024082.3	AC024082.3	0	7	n/a	n/a	1.70e-01	1.251
1102589	ENSG00000184432	9145	COPB2	coatomer protein complex, subunit beta 2 (beta prime)	9276	3	n/a	n/a	1.70e-01	1.675
279848285	ENSG00000230832	0	RP11-325P15.2	RP11-325P15.2	0	1	n/a	n/a	1.70e-01	1.756
1096982	ENSG00000156958	2569	GALK2	galactokinase 2	2585	15	n/a	n/a	1.70e-01	1.343
1091164	ENSG00000114251	7431	WNT5A	wingless-type MMTV integration site family, member 5A	7474	3	n/a	n/a	1.70e-01	1.689
279886983	ENSG00000234241	0	RP4-775C13.1	RP4-775C13.1	0	20	n/a	n/a	1.70e-01	1.619
1092311	ENSG00000123575	79794	FAM199X	family with sequence similarity 199, X-linked	139231	X	n/a	n/a	1.70e-01	1.802
279713197	ENSG00000211770	0	TRBJ2-6	T cell receptor beta joining 2-6	0	7	n/a	n/a	1.70e-01	1.784
1088707	ENSG00000089234	8257	BRAP	BRCA1 associated protein	8315	12	n/a	n/a	1.70e-01	1.717
279882268	ENSG00000233830	0	AC073150.4	AC073150.4	0	7	n/a	n/a	1.70e-01	2.273
279900519	ENSG00000235454	0	RP11-678B3.2	RP11-678B3.2	0	7	n/a	n/a	1.70e-01	1.145
1088279	ENSG00000078018	4108	MAP2	microtubule-associated protein 2	4133	2	n/a	n/a	1.70e-01	3.544
1100339	ENSG00000172765	22778	TMCC1	transmembrane and coiled-coil domain family 1	23023	3	n/a	n/a	1.70e-01	1.723
279901131	ENSG00000235512	0	TAB3-AS2	TAB3 antisense RNA 2 (non-protein coding)	0	X	n/a	n/a	1.70e-01	2.647
279870207	ENSG00000232757	0	ETF1P1	eukaryotic translation termination factor 1 pseudogene 1	0	6	n/a	n/a	1.70e-01	1.355
1096444	ENSG00000152242	80603	C18orf25	chromosome 18 open reading frame 25	147339	18	n/a	n/a	1.70e-01	1.808
279806930	ENSG00000227071	0	RP11-4E23.2	RP11-4E23.2	0	9	n/a	n/a	1.70e-01	1.165
1087349	ENSG00000029725	9012	RABEP1	rabaptin, RAB GTPase binding effector protein 1	9135	17	n/a	n/a	1.70e-01	1.729
280029933	ENSG00000250741	0	NT5C1B-RDH14	NT5C1B-RDH14 readthrough	0	2	n/a	n/a	1.70e-01	1.352
1094240	ENSG00000136731	36165	UGGT1	UDP-glucose glycoprotein glucosyltransferase 1	56886	2	n/a	n/a	1.70e-01	1.571
279850343	ENSG00000231028	1012202	RP11-94K8.1	RP11-94K8.1	100131814	6	n/a	n/a	1.70e-01	1.204
1087519	ENSG00000048740	10512	CELF2	CUGBP, Elav-like family member 2	10659	10	n/a	n/a	1.70e-01	2.348
1094314	ENSG00000137055	9238	PLAA	phospholipase A2-activating protein	9373	9	n/a	n/a	1.70e-01	1.867
1091167	ENSG00000114279	2242	FGF12	fibroblast growth factor 12	2257	3	n/a	n/a	1.70e-01	3.317
279982356	ENSG00000244153	0	RP11-569H14.1	RP11-569H14.1	0	3	n/a	n/a	1.70e-01	2.069
1093086	ENSG00000129744	414	ART1	ADP-ribosyltransferase 1	417	11	n/a	n/a	1.70e-01	1.026
1100449	ENSG00000173273	8589	TNKS	tankyrase, TRF1-interacting ankyrin-related ADP-ribose polymerase	8658	8	n/a	n/a	1.70e-01	2.139
279942507	ENSG00000239718	157129265	HLTF-AS1	HLTF antisense RNA 1 (non-protein coding)	100873945	3	n/a	n/a	1.70e-01	2.489
1096347	ENSG00000151532	80297	VTI1A	vesicle transport through interaction with t-SNAREs homolog 1A (yeast)	143187	10	n/a	n/a	1.70e-01	1.589
1101583	ENSG00000179455	7637	MKRN3	makorin ring finger protein 3	7681	15	n/a	n/a	1.70e-01	1.704
1105655	ENSG00000206181	30706	TCEB3B	transcription elongation factor B polypeptide 3B (elongin A2)	51224	18	n/a	n/a	1.70e-01	1.027
1092081	ENSG00000121579	56019	NAA50	N(alpha)-acetyltransferase 50, NatE catalytic subunit	80218	3	n/a	n/a	1.70e-01	1.602
279872009	ENSG00000232927	0	USP12PY	ubiquitin specific peptidase 12 pseudogene, Y-linked	0	Y	n/a	n/a	1.70e-01	1.147
1087201	ENSG00000013503	34992	POLR3B	polymerase (RNA) III (DNA directed) polypeptide B	55703	12	n/a	n/a	1.70e-01	1.524
1093692	ENSG00000133703	3820	KRAS	v-Ki-ras2 Kirsten rat sarcoma viral oncogene homolog	3845	12	n/a	n/a	1.70e-01	1.821
1098766	ENSG00000166266	8015	CUL5	cullin 5	8065	11	n/a	n/a	1.70e-01	1.673
1094067	ENSG00000135829	1648	DHX9	DEAH (Asp-Glu-Ala-His) box polypeptide 9	1660	1	n/a	n/a	1.70e-01	1.971
1101502	ENSG00000178999	9088	AURKB	aurora kinase B	9212	17	n/a	n/a	1.70e-01	1.246
1096118	ENSG00000149294	4658	NCAM1	neural cell adhesion molecule 1	4684	11	n/a	n/a	1.70e-01	1.788
279763946	ENSG00000223442	0	AC004041.2	AC004041.2	0	5	n/a	n/a	1.70e-01	1.332
279851004	ENSG00000231092	0	AC012513.6	AC012513.6	0	2	n/a	n/a	1.70e-01	1.770
280126894	ENSG00000259086	0	RP11-134E15.2	RP11-134E15.2	0	14	n/a	n/a	1.70e-01	1.609
280125486	ENSG00000259007	0	RP11-463J10.3	RP11-463J10.3	0	14	n/a	n/a	1.70e-01	4.091
279874020	ENSG00000233087	0	AC073869.1	AC073869.1	0	2	n/a	n/a	1.70e-01	2.218
279786873	ENSG00000225361	0	RP11-426A6.7	RP11-426A6.7	0	9	n/a	n/a	1.70e-01	1.177
1089367	ENSG00000101266	1446	CSNK2A1	casein kinase 2, alpha 1 polypeptide	1457	20	n/a	n/a	1.70e-01	1.585
1094810	ENSG00000139842	8390	CUL4A	cullin 4A	8451	13	n/a	n/a	1.70e-01	1.532
279877553	ENSG00000233401	0	RP4-621B10.6	RP4-621B10.6	0	1	n/a	n/a	1.70e-01	2.361
1097577	ENSG00000161652	79107	IZUMO2	IZUMO family member 2	126123	19	n/a	n/a	1.70e-01	1.094
279792249	ENSG00000225811	0	RP11-547I7.1	RP11-547I7.1	0	1	n/a	n/a	1.70e-01	1.508
1105435	ENSG00000205302	6603	SNX2	sorting nexin 2	6643	5	n/a	n/a	1.70e-01	1.840
1089526	ENSG00000102189	8353	EEA1	early endosome antigen 1	8411	12	n/a	n/a	1.70e-01	1.678
1088037	ENSG00000071794	6557	HLTF	helicase-like transcription factor	6596	3	n/a	n/a	1.70e-01	2.056
1097240	ENSG00000159082	8789	SYNJ1	synaptojanin 1	8867	21	n/a	n/a	1.70e-01	3.110
1098503	ENSG00000165209	34631	STRBP	spermatid perinuclear RNA binding protein	55342	9	n/a	n/a	1.71e-01	2.103
279953272	ENSG00000241020	0	RP11-727A23.1	RP11-727A23.1	0	11	n/a	n/a	1.71e-01	1.885
1091149	ENSG00000114062	7294	UBE3A	ubiquitin protein ligase E3A	7337	15	n/a	n/a	1.71e-01	1.941
1100232	ENSG00000172292	90133	CERS6	ceramide synthase 6	253782	2	n/a	n/a	1.71e-01	3.614
280131805	ENSG00000259371	0	RP11-468E2.6	RP11-468E2.6	0	14	n/a	n/a	1.71e-01	1.745
1090418	ENSG00000108395	4565	TRIM37	tripartite motif containing 37	4591	17	n/a	n/a	1.71e-01	2.975
1101317	ENSG00000177932	29823	ZNF354C	zinc finger protein 354C	30832	5	n/a	n/a	1.71e-01	1.729
1106351	ENSG00000215462	0	AL136218.1	Sarcoma antigen NY-SAR-79	0	13	n/a	n/a	1.71e-01	2.142
1087243	ENSG00000017797	10770	RALBP1	ralA binding protein 1	10928	18	n/a	n/a	1.71e-01	1.563
279719331	ENSG00000213115	0	AC104131.1	AC104131.1	0	2	n/a	n/a	1.71e-01	1.405
1092976	ENSG00000128731	8845	HERC2	hect domain and RLD 2	8924	15	n/a	n/a	1.71e-01	2.017
1097000	ENSG00000157077	9237	ZFYVE9	zinc finger, FYVE domain containing 9	9372	1	n/a	n/a	1.71e-01	2.105
279795258	ENSG00000226070	0	RP11-552E20.4	RP11-552E20.4	0	6	n/a	n/a	1.71e-01	1.121
1089933	ENSG00000105186	58290	ANKRD27	ankyrin repeat domain 27 (VPS9 domain)	84079	19	n/a	n/a	1.71e-01	1.585
1100797	ENSG00000175170	0	FAM182B	family with sequence similarity 182, member B	0	20	n/a	n/a	1.71e-01	1.805
1097246	ENSG00000159131	2602	GART	phosphoribosylglycinamide formyltransferase, phosphoribosylglycinamide synthetase, phosphoribosylaminoimidazole synthetase	2618	21	n/a	n/a	1.71e-01	1.377
1100759	ENSG00000174953	81826	DHX36	DEAH (Asp-Glu-Ala-His) box polypeptide 36	170506	3	n/a	n/a	1.71e-01	2.054
1087238	ENSG00000017260	26777	ATP2C1	ATPase, Ca++ transporting, type 2C, member 1	27032	3	n/a	n/a	1.71e-01	2.280
1104591	ENSG00000198380	2657	GFPT1	glutamine--fructose-6-phosphate transaminase 1	2673	2	n/a	n/a	1.71e-01	2.562
279948067	ENSG00000240375	0	RP11-255E6.1	RP11-255E6.1	0	3	n/a	n/a	1.71e-01	1.667
1093290	ENSG00000131016	9448	AKAP12	A kinase (PRKA) anchor protein 12	9590	6	n/a	n/a	1.71e-01	2.609
279839611	ENSG00000230067	0	HSPD1P6	heat shock 60kDa protein 1 (chaperonin) pseudogene 6	0	3	n/a	n/a	1.71e-01	1.587
279748274	ENSG00000218772	0	FAM8A6P	family with sequence similarity 8, member A6 pseudogene	0	6	n/a	n/a	1.71e-01	1.974
280077520	ENSG00000254898	0	RP11-513D5.2	RP11-513D5.2	0	8	n/a	n/a	1.71e-01	2.155
1091713	ENSG00000118473	58461	SGIP1	SH3-domain GRB2-like (endophilin) interacting protein 1	84251	1	n/a	n/a	1.71e-01	2.264
279725058	ENSG00000213842	0	SUGT1P2	suppressor of G2 allele of SKP1 (S. cerevisiae) pseudogene 2	0	3	n/a	n/a	1.71e-01	1.578
1096691	ENSG00000154305	119544	MIA3	melanoma inhibitory activity family, member 3	375056	1	n/a	n/a	1.71e-01	1.962
279765460	ENSG00000223559	0	RP11-700P18.1	RP11-700P18.1	0	7	n/a	n/a	1.71e-01	1.848
1094604	ENSG00000138594	29501	TMOD3	tropomodulin 3 (ubiquitous)	29766	15	n/a	n/a	1.71e-01	1.754
1093904	ENSG00000134987	79602	WDR36	WD repeat domain 36	134430	5	n/a	n/a	1.71e-01	1.464
1095398	ENSG00000143799	139	PARP1	poly (ADP-ribose) polymerase 1	142	1	n/a	n/a	1.71e-01	1.463
1087755	ENSG00000064313	6833	TAF2	TAF2 RNA polymerase II, TATA box binding protein (TBP)-associated factor, 150kDa	6873	8	n/a	n/a	1.71e-01	1.916
1088309	ENSG00000078674	5076	PCM1	pericentriolar material 1	5108	8	n/a	n/a	1.71e-01	1.788
279862629	ENSG00000232085	0	RP11-261C10.4	RP11-261C10.4	0	1	n/a	n/a	1.71e-01	2.476
279764091	ENSG00000223459	0	FAM115B	family with sequence similarity 115, member B (pseudogene)	0	7	n/a	n/a	1.71e-01	1.468
279786635	ENSG00000225333	0	RP1-144F13.4	RP1-144F13.4	0	1	n/a	n/a	1.71e-01	1.567
1103105	ENSG00000186479	125502	RGS7BP	regulator of G-protein signaling 7 binding protein	401190	5	n/a	n/a	1.71e-01	5.383
279723266	ENSG00000213604	0	RP11-444K7.8	RP11-444K7.8	0	11	n/a	n/a	1.71e-01	1.593
1088335	ENSG00000079332	35960	SAR1A	SAR1 homolog A (S. cerevisiae)	56681	10	n/a	n/a	1.71e-01	1.350
1094653	ENSG00000138768	8548	USO1	USO1 vesicle docking protein homolog (yeast)	8615	4	n/a	n/a	1.71e-01	2.168
279722562	ENSG00000213492	0	AC092661.2	AC092661.2	0	4	n/a	n/a	1.71e-01	1.655
279995853	ENSG00000247570	0	RP11-449M6.1	RP11-449M6.1	0	8	n/a	n/a	1.71e-01	1.678
1094591	ENSG00000138443	10007	ABI2	abl-interactor 2	10152	2	n/a	n/a	1.71e-01	1.757
280098759	ENSG00000256799	0	RP11-500M8.6	RP11-500M8.6	0	12	n/a	n/a	1.71e-01	2.132
1105609	ENSG00000205940	0	HSP90AB2P	heat shock protein 90kDa alpha (cytosolic), class B member 2, pseudogene	0	4	n/a	n/a	1.71e-01	2.837
279827284	ENSG00000228941	0	UBE3AP2	ubiquitin protein ligase E3A pseudogene 2	0	21	n/a	n/a	1.71e-01	1.796
1088409	ENSG00000081307	55679	UBA5	ubiquitin-like modifier activating enzyme 5	79876	3	n/a	n/a	1.71e-01	1.514
1104168	ENSG00000197102	1766	DYNC1H1	dynein, cytoplasmic 1, heavy chain 1	1778	14	n/a	n/a	1.71e-01	2.517
279993485	ENSG00000246627	157126003	CACNA1C-AS1	CACNA1C antisense RNA 1 (non-protein coding)	100652846	12	n/a	n/a	1.71e-01	1.728
1091552	ENSG00000116991	36841	SIPA1L2	signal-induced proliferation-associated 1 like 2	57568	1	n/a	n/a	1.71e-01	2.775
1091255	ENSG00000115053	4665	NCL	nucleolin	4691	2	n/a	n/a	1.71e-01	1.589
1087881	ENSG00000067334	29827	DNTTIP2	deoxynucleotidyltransferase, terminal, interacting protein 2	30836	1	n/a	n/a	1.71e-01	1.780
279786287	ENSG00000225302	0	RP11-539I5.1	RP11-539I5.1	0	10	n/a	n/a	1.71e-01	1.713
279870922	ENSG00000232825	1014812	RP5-896L10.1	RP5-896L10.1	100129620	1	n/a	n/a	1.71e-01	1.701
279928741	ENSG00000237990	0	CNTN4-AS1	CNTN4 antisense RNA 1 (non-protein coding)	0	3	n/a	n/a	1.71e-01	2.619
279746053	ENSG00000217159	0	RP1-221C16.7	RP1-221C16.7	0	6	n/a	n/a	1.71e-01	2.349
279886131	ENSG00000234176	0	HSPA8P1	heat shock 70kDa protein 8 pseudogene 1	0	X	n/a	n/a	1.71e-01	2.642
1097999	ENSG00000163539	22877	CLASP2	cytoplasmic linker associated protein 2	23122	3	n/a	n/a	1.71e-01	2.478
1094928	ENSG00000140632	58854	GLYR1	glyoxylate reductase 1 homolog (Arabidopsis)	84656	16	n/a	n/a	1.71e-01	1.475
1092125	ENSG00000121988	58294	ZRANB3	zinc finger, RAN-binding domain containing 3	84083	2	n/a	n/a	1.71e-01	1.323
1089583	ENSG00000102763	22833	KIAA0564	KIAA0564	23078	13	n/a	n/a	1.71e-01	2.070
1095377	ENSG00000143643	55376	TTC13	tetratricopeptide repeat domain 13	79573	1	n/a	n/a	1.71e-01	1.570
1104766	ENSG00000198839	11019	ZNF277	zinc finger protein 277	11179	7	n/a	n/a	1.71e-01	1.408
1090630	ENSG00000110048	4975	OSBP	oxysterol binding protein	5007	11	n/a	n/a	1.71e-01	1.684
279764530	ENSG00000223500	0	AC083862.6	AC083862.6	0	7	n/a	n/a	1.71e-01	1.690
279790476	ENSG00000225674	0	IPO7P2	importin 7 pseudogene 2	0	13	n/a	n/a	1.71e-01	2.429
1098360	ENSG00000164659	85841	KIAA1324L	KIAA1324-like	222223	7	n/a	n/a	1.71e-01	1.984
279829743	ENSG00000229165	0	GDI2P1	GDP dissociation inhibitor 2 pseudogene 1	0	7	n/a	n/a	1.71e-01	2.182
279715389	ENSG00000212076	0	MIR761	microRNA 761	0	1	n/a	n/a	1.71e-01	1.658
1096428	ENSG00000152133	90119	CCDC75	coiled-coil domain containing 75	253635	2	n/a	n/a	1.71e-01	1.516
1091082	ENSG00000113448	5112	PDE4D	phosphodiesterase 4D, cAMP-specific	5144	5	n/a	n/a	1.71e-01	1.725
1089826	ENSG00000104643	41879	MTMR9	myotubularin related protein 9	66036	8	n/a	n/a	1.71e-01	2.089
1098826	ENSG00000166479	33786	TMX3	thioredoxin-related transmembrane protein 3	54495	18	n/a	n/a	1.71e-01	1.681
1102876	ENSG00000185630	5055	PBX1	pre-B-cell leukemia homeobox 1	5087	1	n/a	n/a	1.71e-01	1.837
1088531	ENSG00000085433	22667	WDR47	WD repeat domain 47	22911	1	n/a	n/a	1.71e-01	3.166
280073014	ENSG00000254598	93844	CSNK2A1P	casein kinase 2, alpha 1 polypeptide pseudogene	283106	11	n/a	n/a	1.71e-01	2.975
1098093	ENSG00000163811	22915	WDR43	WD repeat domain 43	23160	2	n/a	n/a	1.71e-01	1.315
1103130	ENSG00000186591	7285	UBE2H	ubiquitin-conjugating enzyme E2H	7328	7	n/a	n/a	1.71e-01	1.664
1094276	ENSG00000136874	34303	STX17	syntaxin 17	55014	9	n/a	n/a	1.71e-01	1.398
1098628	ENSG00000165733	9646	BMS1	BMS1 homolog, ribosome assembly protein (yeast)	9790	10	n/a	n/a	1.71e-01	1.595
279718932	ENSG00000213073	0	RP11-288H12.3	RP11-288H12.3	0	6	n/a	n/a	1.71e-01	1.669
1088189	ENSG00000075568	23260	TMEM131	transmembrane protein 131	23505	2	n/a	n/a	1.71e-01	1.746
1091968	ENSG00000120594	59088	PLXDC2	plexin domain containing 2	84898	10	n/a	n/a	1.71e-01	2.963
1097272	ENSG00000159248	36643	GJD2	gap junction protein, delta 2, 36kDa	57369	15	n/a	n/a	1.71e-01	1.753
1096309	ENSG00000151276	9098	MAGI1	membrane associated guanylate kinase, WW and PDZ domain containing 1	9223	3	n/a	n/a	1.71e-01	2.130
1088475	ENSG00000083642	22802	PDS5B	PDS5, regulator of cohesion maintenance, homolog B (S. cerevisiae)	23047	13	n/a	n/a	1.71e-01	1.962
1089249	ENSG00000100664	1968	EIF5	eukaryotic translation initiation factor 5	1983	14	n/a	n/a	1.71e-01	1.805
1101790	ENSG00000180773	78774	SLC36A4	solute carrier family 36 (proton/amino acid symporter), member 4	120103	11	n/a	n/a	1.71e-01	1.604
1092184	ENSG00000122550	35260	KLHL7	kelch-like 7 (Drosophila)	55975	7	n/a	n/a	1.71e-01	2.117
280040309	ENSG00000251548	0	RP11-215G15.4	RP11-215G15.4	0	5	n/a	n/a	1.71e-01	1.764
1096416	ENSG00000152061	9766	RABGAP1L	RAB GTPase activating protein 1-like	9910	1	n/a	n/a	1.71e-01	2.100
1092075	ENSG00000121486	57309	TRMT1L	TRM1 tRNA methyltransferase 1-like	81627	1	n/a	n/a	1.71e-01	1.666
280042529	ENSG00000251725	1023388	MIR2277	microRNA 2277	100313887	5	n/a	n/a	1.71e-01	2.325
1103170	ENSG00000186810	2816	CXCR3	chemokine (C-X-C motif) receptor 3	2833	X	n/a	n/a	1.71e-01	1.045
1090244	ENSG00000106723	10769	SPIN1	spindlin 1	10927	9	n/a	n/a	1.71e-01	2.322
1093949	ENSG00000135250	6693	SRPK2	SRSF protein kinase 2	6733	7	n/a	n/a	1.71e-01	2.451
1087427	ENSG00000039139	1755	DNAH5	dynein, axonemal, heavy chain 5	1767	5	n/a	n/a	1.71e-01	1.135
279809307	ENSG00000227279	0	AC015933.2	AC015933.2	0	18	n/a	n/a	1.71e-01	2.103
279789224	ENSG00000225558	0	UBE2D3P2	ubiquitin-conjugating enzyme E2D 3 pseudogene 2	0	3	n/a	n/a	1.71e-01	1.977
1093140	ENSG00000130224	36904	LRCH2	leucine-rich repeats and calponin homology (CH) domain containing 2	57631	X	n/a	n/a	1.71e-01	1.446
1097079	ENSG00000157764	669	BRAF	v-raf murine sarcoma viral oncogene homolog B1	673	7	n/a	n/a	1.71e-01	2.486
279641115	ENSG00000198406	0	BZW1P2	basic leucine zipper and W2 domains 1 pseudogene 2	0	3	n/a	n/a	1.71e-01	2.586
1099689	ENSG00000170004	1099	CHD3	chromodomain helicase DNA binding protein 3	1107	17	n/a	n/a	1.71e-01	1.683
279742515	ENSG00000215833	0	RP5-968D22.2	RP5-968D22.2	0	1	n/a	n/a	1.71e-01	1.164
280009286	ENSG00000249078	0	AC093081.1	AC093081.1	0	7	n/a	n/a	1.71e-01	1.252
279745716	ENSG00000217060	0	RP11-30P6.1	RP11-30P6.1	0	6	n/a	n/a	1.71e-01	2.375
1090513	ENSG00000108984	5576	MAP2K6	mitogen-activated protein kinase kinase 6	5608	17	n/a	n/a	1.71e-01	1.507
279955448	ENSG00000241293	0	PPATP1	phosphoribosyl pyrophosphate amidotransferase pseudogene 1	0	3	n/a	n/a	1.71e-01	1.543
1105625	ENSG00000206052	85633	DOK6	docking protein 6	220164	18	n/a	n/a	1.71e-01	2.577
279837947	ENSG00000229931	0	RP1-151F17.1	RP1-151F17.1	0	6	n/a	n/a	1.71e-01	2.185
279857243	ENSG00000231638	157122791	AC011738.4	AC011738.4	100506895	7	n/a	n/a	1.71e-01	1.465
1091513	ENSG00000116750	30858	UCHL5	ubiquitin carboxyl-terminal hydrolase L5	51377	1	n/a	n/a	1.71e-01	2.047
279817250	ENSG00000228041	0	RP4-581F12.1	RP4-581F12.1	0	X	n/a	n/a	1.71e-01	1.826
279730133	ENSG00000214354	0	AC133644.3	AC133644.3	0	2	n/a	n/a	1.71e-01	1.965
1104708	ENSG00000198730	9502	CTR9	Ctr9, Paf1/RNA polymerase II complex component, homolog (S. cerevisiae)	9646	11	n/a	n/a	1.71e-01	1.666
1102592	ENSG00000184445	9591	KNTC1	kinetochore associated 1	9735	12	n/a	n/a	1.71e-01	1.141
1100843	ENSG00000175387	4062	SMAD2	SMAD family member 2	4087	18	n/a	n/a	1.71e-01	1.422
1098627	ENSG00000165732	9064	DDX21	DEAD (Asp-Glu-Ala-Asp) box polypeptide 21	9188	10	n/a	n/a	1.71e-01	1.632
1090902	ENSG00000112137	85784	PHACTR1	phosphatase and actin regulator 1	221692	6	n/a	n/a	1.71e-01	1.661
1097445	ENSG00000160551	36824	TAOK1	TAO kinase 1	57551	17	n/a	n/a	1.71e-01	3.335
279773857	ENSG00000224217	0	RP11-232D9.1	RP11-232D9.1	0	X	n/a	n/a	1.71e-01	1.861
1102884	ENSG00000185658	33307	BRWD1	bromodomain and WD repeat domain containing 1	54014	21	n/a	n/a	1.71e-01	1.662
1100514	ENSG00000173611	94825	SCAI	suppressor of cancer cell invasion	286205	9	n/a	n/a	1.71e-01	2.260
1091059	ENSG00000113282	9541	CLINT1	clathrin interactor 1	9685	5	n/a	n/a	1.72e-01	1.974
1088370	ENSG00000080503	6556	SMARCA2	SWI/SNF related, matrix associated, actin dependent regulator of chromatin, subfamily a, member 2	6595	9	n/a	n/a	1.72e-01	1.838
279903031	ENSG00000235701	0	PCBP2P1	poly(rC) binding protein 2 pseudogene 1	0	21	n/a	n/a	1.72e-01	1.512
1092009	ENSG00000120868	314	APAF1	apoptotic peptidase activating factor 1	317	12	n/a	n/a	1.72e-01	1.678
1099904	ENSG00000170946	78796	DNAJC24	DnaJ (Hsp40) homolog, subfamily C, member 24	120526	11	n/a	n/a	1.72e-01	1.425
280059971	ENSG00000253677	0	UBE2HP1	ubiquitin-conjugating enzyme E2H pseudogene 1	0	8	n/a	n/a	1.72e-01	2.502
1095780	ENSG00000146463	9078	ZMYM4	zinc finger, MYM-type 4	9202	1	n/a	n/a	1.72e-01	2.228
279736941	ENSG00000215102	0	TERF1P4	telomeric repeat binding factor (NIMA-interacting) 1 pseudogene 4	0	X	n/a	n/a	1.72e-01	1.797
1089482	ENSG00000101958	2725	GLRA2	glycine receptor, alpha 2	2742	X	n/a	n/a	1.72e-01	2.167
1092216	ENSG00000122779	8728	TRIM24	tripartite motif containing 24	8805	7	n/a	n/a	1.72e-01	1.485
1108672	ENSG00000236850	61018	LL22NC03-80A10.6	LL22NC03-80A10.6	96610	22	n/a	n/a	1.72e-01	1.931
280131457	ENSG00000259352	0	RP11-109D20.2	RP11-109D20.2	0	15	n/a	n/a	1.72e-01	1.665
1088080	ENSG00000072803	23046	FBXW11	F-box and WD repeat domain containing 11	23291	5	n/a	n/a	1.72e-01	1.454
1102722	ENSG00000185008	6060	ROBO2	roundabout, axon guidance receptor, homolog 2 (Drosophila)	6092	3	n/a	n/a	1.72e-01	2.377
1097979	ENSG00000163507	36923	KIAA1524	KIAA1524	57650	3	n/a	n/a	1.72e-01	1.397
1093863	ENSG00000134759	34539	ELP2	elongation protein 2 homolog (S. cerevisiae)	55250	18	n/a	n/a	1.72e-01	1.626
1104553	ENSG00000198231	11160	DDX42	DEAD (Asp-Glu-Ala-Asp) box polypeptide 42	11325	17	n/a	n/a	1.72e-01	1.668
1087971	ENSG00000070061	8452	IKBKAP	inhibitor of kappa light polypeptide gene enhancer in B-cells, kinase complex-associated protein	8518	9	n/a	n/a	1.72e-01	2.246
1095804	ENSG00000146731	903	CCT6A	chaperonin containing TCP1, subunit 6A (zeta 1)	908	7	n/a	n/a	1.72e-01	1.897
280070633	ENSG00000254418	0	RP11-21L19.1	RP11-21L19.1	0	11	n/a	n/a	1.72e-01	3.141
1091839	ENSG00000119685	22848	TTLL5	tubulin tyrosine ligase-like family, member 5	23093	14	n/a	n/a	1.72e-01	1.382
280030009	ENSG00000250746	0	RP11-39C10.1	RP11-39C10.1	0	4	n/a	n/a	1.72e-01	2.293
279902424	ENSG00000235636	0	NUS1P1	nuclear undecaprenyl pyrophosphate synthase 1 homolog (S. cerevisiae) pseudogene 1	0	X	n/a	n/a	1.72e-01	2.379
1089293	ENSG00000100934	10337	SEC23A	Sec23 homolog A (S. cerevisiae)	10484	14	n/a	n/a	1.72e-01	2.192
1095376	ENSG00000143641	2574	GALNT2	UDP-N-acetyl-alpha-D-galactosamine:polypeptide N-acetylgalactosaminyltransferase 2 (GalNAc-T2)	2590	1	n/a	n/a	1.72e-01	1.321
1099324	ENSG00000168438	30843	CDC40	cell division cycle 40 homolog (S. cerevisiae)	51362	6	n/a	n/a	1.72e-01	1.838
280085222	ENSG00000255351	0	RP11-567I13.1	RP11-567I13.1	0	11	n/a	n/a	1.72e-01	3.003
280052685	ENSG00000253144	0	RP11-281O15.7	RP11-281O15.7	0	5	n/a	n/a	1.72e-01	1.847
1092323	ENSG00000123684	9782	LPGAT1	lysophosphatidylglycerol acyltransferase 1	9926	1	n/a	n/a	1.72e-01	2.295
1099804	ENSG00000170500	81650	LONRF2	LON peptidase N-terminal domain and ring finger 2	164832	2	n/a	n/a	1.72e-01	2.720
1094924	ENSG00000140598	55434	EFTUD1	elongation factor Tu GTP binding domain containing 1	79631	15	n/a	n/a	1.72e-01	1.632
1089550	ENSG00000102383	81431	ZDHHC15	zinc finger, DHHC-type containing 15	158866	X	n/a	n/a	1.72e-01	1.665
280024333	ENSG00000250299	0	MRPS31P4	mitochondrial ribosomal protein S31 pseudogene 4	0	13	n/a	n/a	1.72e-01	2.150
279755040	ENSG00000221639	0	SNORA3	Small nucleolar RNA SNORA3/SNORA45 family	0	4	n/a	n/a	1.72e-01	1.299
1090809	ENSG00000111615	10944	KRR1	KRR1, small subunit (SSU) processome component, homolog (yeast)	11103	12	n/a	n/a	1.72e-01	1.742
279743164	ENSG00000215895	0	RP11-334L9.1	RP11-334L9.1	0	1	n/a	n/a	1.72e-01	1.849
1104569	ENSG00000198300	5146	ZIM2	zinc finger, imprinted 2	5178	19	n/a	n/a	1.72e-01	3.513
279965411	ENSG00000242353	0	RP4-710M3.1	RP4-710M3.1	0	11	n/a	n/a	1.72e-01	1.153
279775188	ENSG00000224334	0	AP000357.4	AP000357.4	0	22	n/a	n/a	1.72e-01	2.226
280107583	ENSG00000257675	0	RP11-641A6.9	RP11-641A6.9	0	12	n/a	n/a	1.72e-01	2.285
1086999	ENSG00000006432	4268	MAP3K9	mitogen-activated protein kinase kinase kinase 9	4293	14	n/a	n/a	1.72e-01	2.686
1094454	ENSG00000137808	55212	RP11-809H16.2	NADPH oxidase 5 isoform 3	79400	15	n/a	n/a	1.72e-01	1.039
280084810	ENSG00000255330	0	RP3-403A15.5	RP3-403A15.5	0	6	n/a	n/a	1.72e-01	2.662
1102190	ENSG00000182827	41321	ACBD3	acyl-CoA binding domain containing 3	64746	1	n/a	n/a	1.72e-01	1.992
1088464	ENSG00000083223	55473	ZCCHC6	zinc finger, CCHC domain containing 6	79670	9	n/a	n/a	1.72e-01	1.535
280060602	ENSG00000253729	5559	PRKDC	protein kinase, DNA-activated, catalytic polypeptide	5591	8	n/a	n/a	1.72e-01	2.036
1094723	ENSG00000139278	10852	GLIPR1	GLI pathogenesis-related 1	11010	12	n/a	n/a	1.72e-01	1.527
1104381	ENSG00000197763	76964	TXNRD3	thioredoxin reductase 3	114112	3	n/a	n/a	1.72e-01	1.186
1092438	ENSG00000124486	8187	USP9X	ubiquitin specific peptidase 9, X-linked	8239	X	n/a	n/a	1.72e-01	2.481
279684042	ENSG00000204588	134028	AC013268.5	AC013268.5	440894	2	n/a	n/a	1.72e-01	1.100
1087211	ENSG00000014123	23131	UFL1	UFM1-specific ligase 1	23376	6	n/a	n/a	1.72e-01	1.422
1093812	ENSG00000134440	4651	NARS	asparaginyl-tRNA synthetase	4677	18	n/a	n/a	1.72e-01	1.951
1091131	ENSG00000113812	60621	ACTR8	ARP8 actin-related protein 8 homolog (yeast)	93973	3	n/a	n/a	1.72e-01	1.693
1102282	ENSG00000183199	0	HSP90AB3P	heat shock protein 90kDa alpha (cytosolic), class B member 3, pseudogene	0	4	n/a	n/a	1.72e-01	3.175
1094514	ENSG00000138071	9952	ACTR2	ARP2 actin-related protein 2 homolog (yeast)	10097	2	n/a	n/a	1.72e-01	2.153
1091070	ENSG00000113360	28838	DROSHA	drosha, ribonuclease type III	29102	5	n/a	n/a	1.72e-01	1.899
1090260	ENSG00000106868	41018	SUSD1	sushi domain containing 1	64420	9	n/a	n/a	1.72e-01	2.125
279828969	ENSG00000229091	0	AC009945.3	AC009945.3	0	7	n/a	n/a	1.72e-01	4.057
1094245	ENSG00000136758	10572	YME1L1	YME1-like 1 (S. cerevisiae)	10730	10	n/a	n/a	1.72e-01	1.795
279856056	ENSG00000231525	0	AC002486.2	AC002486.2	0	7	n/a	n/a	1.72e-01	1.232
1094827	ENSG00000139977	78921	NAA30	N(alpha)-acetyltransferase 30, NatC catalytic subunit	122830	14	n/a	n/a	1.72e-01	1.686
1088892	ENSG00000095002	4410	MSH2	mutS homolog 2, colon cancer, nonpolyposis type 1 (E. coli)	4436	2	n/a	n/a	1.72e-01	2.077
279842906	ENSG00000230360	0	RP11-388B24.3	RP11-388B24.3	0	9	n/a	n/a	1.72e-01	1.621
279968284	ENSG00000242659	0	RP11-271C24.2	RP11-271C24.2	0	3	n/a	n/a	1.72e-01	2.004
1093389	ENSG00000131711	4106	MAP1B	microtubule-associated protein 1B	4131	5	n/a	n/a	1.72e-01	3.126
279978818	ENSG00000243759	0	ST13P15	suppression of tumorigenicity 13 (colon carcinoma) (Hsp70 interacting protein) pseudogene 15	0	3	n/a	n/a	1.72e-01	1.609
280014840	ENSG00000249565	0	RP11-721G13.1	RP11-721G13.1	0	4	n/a	n/a	1.72e-01	1.914
1100773	ENSG00000175054	542	ATR	ataxia telangiectasia and Rad3 related	545	3	n/a	n/a	1.72e-01	1.540
279863498	ENSG00000232157	0	RP1-187N21.2	RP1-187N21.2	0	6	n/a	n/a	1.72e-01	2.562
1087848	ENSG00000066427	4262	ATXN3	ataxin 3	4287	14	n/a	n/a	1.72e-01	1.225
1092505	ENSG00000124831	9084	LRRFIP1	leucine rich repeat (in FLII) interacting protein 1	9208	2	n/a	n/a	1.72e-01	1.276
1095459	ENSG00000144161	58725	ZC3H8	zinc finger CCCH-type containing 8	84524	2	n/a	n/a	1.72e-01	1.507
1090620	ENSG00000109971	3292	HSPA8	heat shock 70kDa protein 8	3312	11	n/a	n/a	1.72e-01	2.899
1105205	ENSG00000204590	2777	GNL1	guanine nucleotide binding protein-like 1	2794	6	n/a	n/a	1.72e-01	1.458
1107518	ENSG00000229211	0	RP11-363L24.2	RP11-363L24.2	0	8	n/a	n/a	1.72e-01	1.119
280025251	ENSG00000250359	0	PTP4A1P4	protein tyrosine phosphatase type IVA, member 1 pseudogene 4	0	5	n/a	n/a	1.72e-01	1.846
1097191	ENSG00000158623	0	COPG2	coatomer protein complex, subunit gamma 2	0	7	n/a	n/a	1.72e-01	1.836
1088444	ENSG00000082458	1729	DLG3	discs, large homolog 3 (Drosophila)	1741	X	n/a	n/a	1.72e-01	2.705
1091647	ENSG00000117650	4725	NEK2	NIMA (never in mitosis gene a)-related kinase 2	4751	1	n/a	n/a	1.72e-01	1.103
1095695	ENSG00000145907	10001	G3BP1	GTPase activating protein (SH3 domain) binding protein 1	10146	5	n/a	n/a	1.72e-01	1.236
1096361	ENSG00000151640	10423	DPYSL4	dihydropyrimidinase-like 4	10570	10	n/a	n/a	1.72e-01	1.685
1096364	ENSG00000151655	3673	ITIH2	inter-alpha (globulin) inhibitor H2	3698	10	n/a	n/a	1.72e-01	2.143
1096801	ENSG00000155313	29496	USP25	ubiquitin specific peptidase 25	29761	21	n/a	n/a	1.72e-01	1.572
279884630	ENSG00000234026	0	RP11-310E22.4	RP11-310E22.4	0	10	n/a	n/a	1.72e-01	1.347
280135940	ENSG00000259606	0	RP11-316E14.6	RP11-316E14.6	0	14	n/a	n/a	1.72e-01	1.733
1090267	ENSG00000106993	34953	CDC37L1	cell division cycle 37 homolog (S. cerevisiae)-like 1	55664	9	n/a	n/a	1.72e-01	1.927
1100960	ENSG00000176049	9688	JAKMIP2	janus kinase and microtubule interacting protein 2	9832	5	n/a	n/a	1.73e-01	1.906
280062799	ENSG00000253866	0	TMEM97P2	transmembrane protein 97 pseudogene 2	0	8	n/a	n/a	1.73e-01	1.386
1089389	ENSG00000101343	30821	CRNKL1	crooked neck pre-mRNA splicing factor-like 1 (Drosophila)	51340	20	n/a	n/a	1.73e-01	1.694
1099734	ENSG00000170248	9871	PDCD6IP	programmed cell death 6 interacting protein	10015	3	n/a	n/a	1.73e-01	1.759
1097591	ENSG00000161813	76654	LARP4	La ribonucleoprotein domain family, member 4	113251	12	n/a	n/a	1.73e-01	1.634
1105958	ENSG00000213985	0	AC078899.1	AC078899.1	0	19	n/a	n/a	1.73e-01	3.015
1100530	ENSG00000173692	5675	PSMD1	proteasome (prosome, macropain) 26S subunit, non-ATPase, 1	5707	2	n/a	n/a	1.73e-01	2.124
1091652	ENSG00000117707	5597	PROX1	prospero homeobox 1	5629	1	n/a	n/a	1.73e-01	2.293
1090958	ENSG00000112406	31176	HECA	headcase homolog (Drosophila)	51696	6	n/a	n/a	1.73e-01	1.598
1087757	ENSG00000064419	23289	TNPO3	transportin 3	23534	7	n/a	n/a	1.73e-01	2.466
1099817	ENSG00000170558	995	CDH2	cadherin 2, type 1, N-cadherin (neuronal)	1000	18	n/a	n/a	1.73e-01	1.999
279730064	ENSG00000214347	0	AC011491.6	AC011491.6	0	19	n/a	n/a	1.73e-01	1.047
1098387	ENSG00000164756	81739	SLC30A8	solute carrier family 30 (zinc transporter), member 8	169026	8	n/a	n/a	1.73e-01	1.018
1107155	ENSG00000226982	0	CENPC1P1	centromere protein C 1 pseudogene 1	0	12	n/a	n/a	1.73e-01	1.315
1088870	ENSG00000092978	34394	GPATCH2	G patch domain containing 2	55105	1	n/a	n/a	1.73e-01	1.323
279731403	ENSG00000214559	0	RP11-323J4.1	RP11-323J4.1	0	4	n/a	n/a	1.73e-01	1.291
1087883	ENSG00000067369	7115	TP53BP1	tumor protein p53 binding protein 1	7158	15	n/a	n/a	1.73e-01	2.671
280050418	ENSG00000252868	0	snoZ278	Small nucleolar RNA Z278	0	15	n/a	n/a	1.73e-01	2.067
1104814	ENSG00000198919	9522	DZIP3	DAZ interacting protein 3, zinc finger	9666	3	n/a	n/a	1.73e-01	2.021
1102803	ENSG00000185275	0	CD24P4	CD24 molecule pseudogene 4	0	Y	n/a	n/a	1.73e-01	4.322
1090080	ENSG00000105778	22835	AVL9	AVL9 homolog (S. cerevisiase)	23080	7	n/a	n/a	1.73e-01	1.958
279585862	ENSG00000188451	0	SRP72P2	signal recognition particle 72kDa pseudogene 2	0	6	n/a	n/a	1.73e-01	1.857
279745421	ENSG00000216915	0	RP1-97D16.1	RP1-97D16.1	0	6	n/a	n/a	1.73e-01	1.650
1095030	ENSG00000141424	25549	SLC39A6	solute carrier family 39 (zinc transporter), member 6	25800	18	n/a	n/a	1.73e-01	2.029
279919402	ENSG00000237234	0	RP1-142L7.5	RP1-142L7.5	0	6	n/a	n/a	1.73e-01	1.293
279776278	ENSG00000224411	0	RP11-1033A18.1	RP11-1033A18.1	0	11	n/a	n/a	1.73e-01	3.068
1087673	ENSG00000059573	5800	ALDH18A1	aldehyde dehydrogenase 18 family, member A1	5832	10	n/a	n/a	1.73e-01	1.427
279993182	ENSG00000246477	0	AF131216.6	Uncharacterized protein	0	8	n/a	n/a	1.73e-01	1.557
279857850	ENSG00000231689	0	AC068718.1	AC068718.1	0	2	n/a	n/a	1.73e-01	1.380
1086967	ENSG00000005810	22832	MYCBP2	MYC binding protein 2	23077	13	n/a	n/a	1.73e-01	2.859
280095940	ENSG00000256448	0	RP11-809N8.4	RP11-809N8.4	0	11	n/a	n/a	1.73e-01	2.223
1089534	ENSG00000102241	27081	HTATSF1	HIV-1 Tat specific factor 1	27336	X	n/a	n/a	1.73e-01	1.576
279773016	ENSG00000224155	0	RP11-700P18.2	RP11-700P18.2	0	7	n/a	n/a	1.73e-01	2.430
1089719	ENSG00000103540	9594	CCP110	centriolar coiled coil protein 110kDa	9738	16	n/a	n/a	1.73e-01	1.622
1095020	ENSG00000141367	1204	CLTC	clathrin, heavy chain (Hc)	1213	17	n/a	n/a	1.73e-01	2.681
1094879	ENSG00000140386	29965	SCAPER	S-phase cyclin A-associated protein in the ER	49855	15	n/a	n/a	1.73e-01	1.800
1098231	ENSG00000164175	30633	SLC45A2	solute carrier family 45, member 2	51151	5	n/a	n/a	1.73e-01	1.092
279728186	ENSG00000214132	0	RP11-420O16.2	RP11-420O16.2	0	5	n/a	n/a	1.73e-01	1.256
1103786	ENSG00000189367	9585	KIAA0408	KIAA0408	9729	6	n/a	n/a	1.73e-01	2.613
1091798	ENSG00000119402	25939	FBXW2	F-box and WD repeat domain containing 2	26190	9	n/a	n/a	1.73e-01	1.856
279780341	ENSG00000224773	0	RP1-170D19.3	RP1-170D19.3	0	X	n/a	n/a	1.73e-01	2.778
280137004	ENSG00000259678	0	RP11-707P17.1	RP11-707P17.1	0	15	n/a	n/a	1.73e-01	2.473
1099268	ENSG00000168234	79072	TTC39C	tetratricopeptide repeat domain 39C	125488	18	n/a	n/a	1.73e-01	1.604
1087564	ENSG00000051382	5259	PIK3CB	phosphoinositide-3-kinase, catalytic, beta polypeptide	5291	3	n/a	n/a	1.73e-01	2.086
1094443	ENSG00000137760	60099	ALKBH8	alkB, alkylation repair homolog 8 (E. coli)	91801	11	n/a	n/a	1.73e-01	1.639
1086906	ENSG00000003987	8985	MTMR7	myotubularin related protein 7	9108	8	n/a	n/a	1.73e-01	2.551
279867690	ENSG00000232561	0	GTF2IP1	general transcription factor IIi, pseudogene 1	0	7	n/a	n/a	1.73e-01	1.013
1087920	ENSG00000068654	25634	POLR1A	polymerase (RNA) I polypeptide A, 194kDa	25885	2	n/a	n/a	1.73e-01	1.788
1094716	ENSG00000139220	8433	PPFIA2	protein tyrosine phosphatase, receptor type, f polypeptide (PTPRF), interacting protein (liprin), alpha 2	8499	12	n/a	n/a	1.73e-01	2.613
1087518	ENSG00000048707	34476	VPS13D	vacuolar protein sorting 13 homolog D (S. cerevisiae)	55187	1	n/a	n/a	1.73e-01	2.020
1102862	ENSG00000185565	4020	LSAMP	limbic system-associated membrane protein	4045	3	n/a	n/a	1.73e-01	2.785
1094602	ENSG00000138592	8978	USP8	ubiquitin specific peptidase 8	9101	15	n/a	n/a	1.73e-01	1.538
1087399	ENSG00000036448	9048	MYOM2	myomesin (M-protein) 2, 165kDa	9172	8	n/a	n/a	1.73e-01	1.739
1103279	ENSG00000187240	55462	DYNC2H1	dynein, cytoplasmic 2, heavy chain 1	79659	11	n/a	n/a	1.73e-01	1.455
279658302	ENSG00000199645	0	U6	U6 spliceosomal RNA	0	5	n/a	n/a	1.73e-01	2.419
279945026	ENSG00000240048	0	DDX50P2	DEAD/H (Asp-Glu-Ala-Asp/His) box polypeptide 50 pseudogene 2	0	3	n/a	n/a	1.73e-01	1.492
1087927	ENSG00000068796	3771	KIF2A	kinesin heavy chain member 2A	3796	5	n/a	n/a	1.73e-01	2.403
1092386	ENSG00000124207	1423	CSE1L	CSE1 chromosome segregation 1-like (yeast)	1434	20	n/a	n/a	1.73e-01	1.920
280051153	ENSG00000252974	0	AC121334.1	AC121334.1	0	12	n/a	n/a	1.73e-01	2.317
1094635	ENSG00000138688	58373	KIAA1109	KIAA1109	84162	4	n/a	n/a	1.73e-01	2.963
1098224	ENSG00000164163	6027	ABCE1	ATP-binding cassette, sub-family E (OABP), member 1	6059	4	n/a	n/a	1.73e-01	1.643
1095574	ENSG00000145002	153081	FAM86B2	family with sequence similarity 86, member B2	653333	8	n/a	n/a	1.73e-01	1.155
280072332	ENSG00000254551	0	RP11-727A23.7	RP11-727A23.7	0	11	n/a	n/a	1.73e-01	1.247
280028710	ENSG00000250641	0	XXbac-BPG32J3.19	HCG43720, isoform CRA_aLymphocyte antigen 6 complex, locus G6DLymphocyte antigen 6 complex, locus G6FMegakaryocyte-enhanced gene transcript 1 proteinUncharacterized proteinUncharacterized protein	0	6	n/a	n/a	1.73e-01	1.074
280086664	ENSG00000255467	0	RP11-144G7.2	RP11-144G7.2	0	11	n/a	n/a	1.73e-01	1.551
1089689	ENSG00000103351	22814	CLUAP1	clusterin associated protein 1	23059	16	n/a	n/a	1.73e-01	1.691
279925869	ENSG00000237752	0	RP13-75G22.1	RP13-75G22.1	0	X	n/a	n/a	1.74e-01	2.075
280022205	ENSG00000250118	0	RP11-136H13.2	RP11-136H13.2	0	5	n/a	n/a	1.74e-01	1.973
1097583	ENSG00000161681	30427	SHANK1	SH3 and multiple ankyrin repeat domains 1	50944	19	n/a	n/a	1.74e-01	2.353
1107538	ENSG00000229387	0	AC103801.2	AC103801.2	0	11	n/a	n/a	1.74e-01	1.753
1092615	ENSG00000125779	55827	PANK2	pantothenate kinase 2	80025	20	n/a	n/a	1.74e-01	1.704
279770652	ENSG00000224003	0	CTA-407F11.6	CTA-407F11.6	0	22	n/a	n/a	1.74e-01	1.455
279929144	ENSG00000238029	0	AC012493.1	AC012493.1	0	2	n/a	n/a	1.74e-01	1.602
1087398	ENSG00000036257	8391	CUL3	cullin 3	8452	2	n/a	n/a	1.74e-01	1.857
1107588	ENSG00000229729	0	RP11-159G9.5	Uncharacterized protein	0	3	n/a	n/a	1.74e-01	1.793
1090928	ENSG00000112249	10815	ASCC3	activating signal cointegrator 1 complex subunit 3	10973	6	n/a	n/a	1.74e-01	1.479
279976623	ENSG00000243587	0	C6orf183	chromosome 6 open reading frame 183	0	6	n/a	n/a	1.74e-01	1.021
1086945	ENSG00000005175	55460	RPAP3	RNA polymerase II associated protein 3	79657	12	n/a	n/a	1.74e-01	1.959
1094684	ENSG00000139083	2105	ETV6	ets variant 6	2120	12	n/a	n/a	1.74e-01	1.332
279507812	ENSG00000181260	0	RP11-145M9.3	RP11-145M9.3	0	3	n/a	n/a	1.74e-01	1.548
1095638	ENSG00000145495	10153	MARCH6	membrane-associated ring finger (C3HC4) 6	10299	5	n/a	n/a	1.74e-01	2.894
1092096	ENSG00000121753	573	BAI2	brain-specific angiogenesis inhibitor 2	576	1	n/a	n/a	1.74e-01	1.366
279837548	ENSG00000229893	0	AC004549.6	AC004549.6	0	7	n/a	n/a	1.74e-01	1.889
1088083	ENSG00000072840	2106	EVC	Ellis van Creveld syndrome	2121	4	n/a	n/a	1.74e-01	1.920
279957193	ENSG00000241478	0	RP11-598P12.1	RP11-598P12.1	0	3	n/a	n/a	1.74e-01	3.172
279945725	ENSG00000240135	0	RP11-728B21.2	RP11-728B21.2	0	3	n/a	n/a	1.74e-01	2.079
1087721	ENSG00000062725	10366	APPBP2	amyloid beta precursor protein (cytoplasmic tail) binding protein 2	10513	17	n/a	n/a	1.74e-01	1.742
1088373	ENSG00000080561	10885	MID2	midline 2	11043	X	n/a	n/a	1.74e-01	2.095
280110358	ENSG00000257941	0	RP11-290L1.4	RP11-290L1.4	0	12	n/a	n/a	1.74e-01	1.726
279722039	ENSG00000213430	0	HSPD1P1	heat shock 60kDa protein 1 (chaperonin) pseudogene 1	0	5	n/a	n/a	1.74e-01	2.291
1094313	ENSG00000137054	41023	POLR1E	polymerase (RNA) I polypeptide E, 53kDa	64425	9	n/a	n/a	1.74e-01	1.420
1095009	ENSG00000141279	9379	NPEPPS	aminopeptidase puromycin sensitive	9520	17	n/a	n/a	1.74e-01	1.841
279906284	ENSG00000236018	0	RP4-814D15.1	RP4-814D15.1	0	7	n/a	n/a	1.74e-01	2.200
1100811	ENSG00000175216	9649	CKAP5	cytoskeleton associated protein 5	9793	11	n/a	n/a	1.74e-01	2.143
1100225	ENSG00000172264	80085	MACROD2	MACRO domain containing 2	140733	20	n/a	n/a	1.74e-01	1.851
279781183	ENSG00000224855	157129257	OPA1-AS1	OPA1 antisense RNA 1 (non-protein coding)	100873941	3	n/a	n/a	1.74e-01	2.521
1091442	ENSG00000116191	34392	RALGPS2	Ral GEF with PH domain and SH3 binding motif 2	55103	1	n/a	n/a	1.74e-01	2.046
279906627	ENSG00000236048	0	AC013470.6	AC013470.6	0	7	n/a	n/a	1.74e-01	1.889
279904627	ENSG00000235852	0	AC005540.3	AC005540.3	0	2	n/a	n/a	1.74e-01	3.760
1089805	ENSG00000104427	30583	FAM164A	family with sequence similarity 164, member A	51101	8	n/a	n/a	1.74e-01	2.437
1088841	ENSG00000092148	25580	HECTD1	HECT domain containing 1	25831	14	n/a	n/a	1.74e-01	2.154
279779258	ENSG00000224668	0	IPO8P1	importin 8 pseudogene 1	0	1	n/a	n/a	1.74e-01	2.056
279801201	ENSG00000226605	0	AC007098.1	AC007098.1	0	2	n/a	n/a	1.74e-01	4.306
1094855	ENSG00000140263	6612	SORD	sorbitol dehydrogenase	6652	15	n/a	n/a	1.74e-01	1.413
279863370	ENSG00000232150	0	ST13P4	suppression of tumorigenicity 13 (colon carcinoma) (Hsp70 interacting protein) pseudogene 4	0	13	n/a	n/a	1.74e-01	1.541
1101381	ENSG00000178234	40560	GALNT11	UDP-N-acetyl-alpha-D-galactosamine:polypeptide N-acetylgalactosaminyltransferase 11 (GalNAc-T11)	63917	7	n/a	n/a	1.74e-01	2.145
279748410	ENSG00000218890	0	RP1-129L7.1	RP1-129L7.1	0	6	n/a	n/a	1.74e-01	1.501
1087885	ENSG00000067533	30501	RRP15	ribosomal RNA processing 15 homolog (S. cerevisiae)	51018	1	n/a	n/a	1.74e-01	1.245
279947364	ENSG00000240296	0	AC010492.5	AC010492.5	0	19	n/a	n/a	1.75e-01	1.733
1097818	ENSG00000162923	56033	WDR26	WD repeat domain 26	80232	1	n/a	n/a	1.75e-01	1.903
279904764	ENSG00000235875	0	ARHGEF7-AS2	ARHGEF7 antisense RNA 2 (non-protein coding)	0	13	n/a	n/a	1.75e-01	1.606
1106058	ENSG00000214338	122201	C6orf174	chromosome 6 open reading frame 174	387104	6	n/a	n/a	1.75e-01	2.640
279885625	ENSG00000234130	0	RP13-88F20.1	RP13-88F20.1	0	X	n/a	n/a	1.75e-01	2.860
280110558	ENSG00000257956	0	RP11-359M6.3	RP11-359M6.3	0	12	n/a	n/a	1.75e-01	2.028
1107579	ENSG00000229644	0	NAMPTL	nicotinamide phosphoribosyltransferase-like	0	10	n/a	n/a	1.75e-01	1.797
280059635	ENSG00000253653	0	CTC-248O19.1	CTC-248O19.1	0	5	n/a	n/a	1.75e-01	1.931
1098878	ENSG00000166747	161	AP1G1	adaptor-related protein complex 1, gamma 1 subunit	164	16	n/a	n/a	1.75e-01	1.991
279739272	ENSG00000215319	0	RP11-98L4.1	RP11-98L4.1	0	X	n/a	n/a	1.75e-01	2.072
1090317	ENSG00000107581	8592	EIF3A	eukaryotic translation initiation factor 3, subunit A	8661	10	n/a	n/a	1.75e-01	2.126
1090885	ENSG00000112031	33807	MTRF1L	mitochondrial translational release factor 1-like	54516	6	n/a	n/a	1.75e-01	1.596
280008944	ENSG00000249044	0	RP11-330M2.7	RP11-330M2.7	0	9	n/a	n/a	1.75e-01	1.606
1094629	ENSG00000138674	22628	SEC31A	SEC31 homolog A (S. cerevisiae)	22872	4	n/a	n/a	1.75e-01	1.897
280035763	ENSG00000251204	0	CTC-278L1.1	CTC-278L1.1	0	5	n/a	n/a	1.75e-01	2.503
1087653	ENSG00000058056	8875	USP13	ubiquitin specific peptidase 13 (isopeptidase T-3)	8975	3	n/a	n/a	1.75e-01	1.914
280068064	ENSG00000254236	0	KB-1639H6.2	KB-1639H6.2	0	8	n/a	n/a	1.75e-01	2.475
279991276	ENSG00000245864	0	CTC-467M3.1	CTC-467M3.1	0	5	n/a	n/a	1.75e-01	2.384
1098557	ENSG00000165480	85714	SKA3	spindle and kinetochore associated complex subunit 3	221150	13	n/a	n/a	1.75e-01	1.210
280001908	ENSG00000248458	0	AL139147.1	Uncharacterized protein	0	1	n/a	n/a	1.75e-01	1.242
1096528	ENSG00000152932	77715	RAB3C	RAB3C, member RAS oncogene family	115827	5	n/a	n/a	1.75e-01	5.734
1091385	ENSG00000115827	55869	DCAF17	DDB1 and CUL4 associated factor 17	80067	2	n/a	n/a	1.75e-01	2.295
279953770	ENSG00000241095	0	RP11-657G2.1	RP11-657G2.1	0	3	n/a	n/a	1.75e-01	2.152
1098180	ENSG00000164070	22580	HSPA4L	heat shock 70kDa protein 4-like	22824	4	n/a	n/a	1.75e-01	3.666
1091089	ENSG00000113522	9966	RAD50	RAD50 homolog (S. cerevisiae)	10111	5	n/a	n/a	1.75e-01	1.840
280106608	ENSG00000257564	0	RP11-123M21.2	RP11-123M21.2	0	12	n/a	n/a	1.75e-01	1.665
280007071	ENSG00000248873	0	CTD-2265D6.1	CTD-2265D6.1	0	5	n/a	n/a	1.75e-01	2.032
1090538	ENSG00000109171	36879	SLAIN2	SLAIN motif family, member 2	57606	4	n/a	n/a	1.75e-01	1.388
279875484	ENSG00000233229	0	RP11-237F13__B.2	RP11-237F13__B.2	0	X	n/a	n/a	1.75e-01	2.161
1099386	ENSG00000168724	79592	DNAJC21	DnaJ (Hsp40) homolog, subfamily C, member 21	134218	5	n/a	n/a	1.75e-01	1.513
1095475	ENSG00000144290	36558	SLC4A10	solute carrier family 4, sodium bicarbonate transporter, member 10	57282	2	n/a	n/a	1.75e-01	3.397
1089499	ENSG00000102038	6555	SMARCA1	SWI/SNF related, matrix associated, actin dependent regulator of chromatin, subfamily a, member 1	6594	X	n/a	n/a	1.76e-01	1.997
1103534	ENSG00000188352	34203	KIAA1797	KIAA1797	54914	9	n/a	n/a	1.76e-01	2.037
1095518	ENSG00000144597	59566	EAF1	ELL associated factor 1	85403	3	n/a	n/a	1.76e-01	2.325
1090423	ENSG00000108424	3812	KPNB1	karyopherin (importin) beta 1	3837	17	n/a	n/a	1.76e-01	2.203
1104355	ENSG00000197694	6669	SPTAN1	spectrin, alpha, non-erythrocytic 1 (alpha-fodrin)	6709	9	n/a	n/a	1.76e-01	3.052
279838077	ENSG00000229944	0	AC004797.1	AC004797.1	0	17	n/a	n/a	1.76e-01	2.080
1090353	ENSG00000107864	22605	CPEB3	cytoplasmic polyadenylation element binding protein 3	22849	10	n/a	n/a	1.76e-01	2.513
1089547	ENSG00000102349	11118	KLF8	Kruppel-like factor 8	11279	X	n/a	n/a	1.76e-01	1.449
279720106	ENSG00000213212	0	NCLP1	nucleolin pseudogene 1	0	9	n/a	n/a	1.76e-01	1.463
1090815	ENSG00000111647	22829	UHRF1BP1L	UHRF1 binding protein 1-like	23074	12	n/a	n/a	1.76e-01	2.713
1093749	ENSG00000134121	10594	CHL1	cell adhesion molecule with homology to L1CAM (close homolog of L1)	10752	3	n/a	n/a	1.76e-01	1.983
279723599	ENSG00000213642	0	RP11-561N12.5	RP11-561N12.5	0	7	n/a	n/a	1.76e-01	1.394
279833613	ENSG00000229502	0	RP11-52J3.2	RP11-52J3.2	0	6	n/a	n/a	1.76e-01	1.291
1087715	ENSG00000062485	1420	CS	citrate synthase	1431	12	n/a	n/a	1.76e-01	1.703
279468137	ENSG00000175741	0	RWDD4P2	RWD domain containing 4 pseudogene 2	0	7	n/a	n/a	1.76e-01	1.613
279839926	ENSG00000230097	0	RP11-460C6.1	RP11-460C6.1	0	9	n/a	n/a	1.76e-01	1.806
1096150	ENSG00000149531	94403	FRG1B	FSHD region gene 1 family, member B	284802	20	n/a	n/a	1.76e-01	1.742
1096845	ENSG00000155827	35534	RNF20	ring finger protein 20	56254	9	n/a	n/a	1.76e-01	1.789
1095336	ENSG00000143476	30994	DTL	denticleless homolog (Drosophila)	51514	1	n/a	n/a	1.77e-01	1.077
1104815	ENSG00000198920	9707	KIAA0753	KIAA0753	9851	17	n/a	n/a	1.77e-01	1.642
1104410	ENSG00000197851	125603	AC092031.1	AC092031.1	401388	7	n/a	n/a	1.77e-01	1.017
279989230	ENSG00000245112	1013954	SMARCA5-AS1	SMARCA5 antisense RNA 1 (non-protein coding)	100128055	4	n/a	n/a	1.77e-01	2.300
1105042	ENSG00000204186	36956	ZDBF2	zinc finger, DBF-type containing 2	57683	2	n/a	n/a	1.77e-01	2.000
1088166	ENSG00000075213	10224	SEMA3A	sema domain, immunoglobulin domain (Ig), short basic domain, secreted, (semaphorin) 3A	10371	7	n/a	n/a	1.77e-01	1.223
1098087	ENSG00000163798	22705	SLC4A1AP	solute carrier family 4 (anion exchanger), member 1, adaptor protein	22950	2	n/a	n/a	1.77e-01	1.808
1092828	ENSG00000127463	22820	KIAA0090	KIAA0090	23065	1	n/a	n/a	1.77e-01	1.605
1094788	ENSG00000139675	80411	HNRNPA1L2	heterogeneous nuclear ribonucleoprotein A1-like 2	144983	13	n/a	n/a	1.77e-01	1.761
1092237	ENSG00000122970	28717	IFT81	intraflagellar transport 81 homolog (Chlamydomonas)	28981	12	n/a	n/a	1.77e-01	1.356
280027194	ENSG00000250526	0	CCT6P2	chaperonin containing TCP1, subunit 6 (zeta) pseudogene 2	0	5	n/a	n/a	1.77e-01	2.169
1096479	ENSG00000152484	85505	USP12	ubiquitin specific peptidase 12	219333	13	n/a	n/a	1.77e-01	1.583
1102634	ENSG00000184635	57603	ZNF93	zinc finger protein 93	81931	19	n/a	n/a	1.77e-01	1.324
279722335	ENSG00000213467	0	HMGB1P37	high mobility group box 1 pseudogene 37	0	9	n/a	n/a	1.77e-01	1.247
1092390	ENSG00000124214	6740	STAU1	staufen, RNA binding protein, homolog 1 (Drosophila)	6780	20	n/a	n/a	1.77e-01	1.471
1096981	ENSG00000156931	23110	VPS8	vacuolar protein sorting 8 homolog (S. cerevisiae)	23355	3	n/a	n/a	1.77e-01	1.767
1093167	ENSG00000130363	58095	RSPH3	radial spoke 3 homolog (Chlamydomonas)	83861	6	n/a	n/a	1.77e-01	1.644
1097666	ENSG00000162374	1981	ELAVL4	ELAV (embryonic lethal, abnormal vision, Drosophila)-like 4 (Hu antigen D)	1996	1	n/a	n/a	1.77e-01	2.355
279673965	ENSG00000203914	0	HSP90B3P	heat shock protein 90kDa beta (Grp94), member 3, pseudogene	0	1	n/a	n/a	1.77e-01	2.108
1098958	ENSG00000167005	10893	NUDT21	nudix (nucleoside diphosphate linked moiety X)-type motif 21	11051	16	n/a	n/a	1.77e-01	2.290
1096287	ENSG00000151067	771	CACNA1C	calcium channel, voltage-dependent, L type, alpha 1C subunit	775	12	n/a	n/a	1.77e-01	1.917
280116863	ENSG00000258520	0	RP11-363J20.2	RP11-363J20.2	0	14	n/a	n/a	1.77e-01	1.477
1104457	ENSG00000197969	22985	VPS13A	vacuolar protein sorting 13 homolog A (S. cerevisiae)	23230	9	n/a	n/a	1.77e-01	1.889
279816800	ENSG00000228002	0	DHX9P1	DEAH (Asp-Glu-Ala-His) box polypeptide 9 pseudogene 1	0	13	n/a	n/a	1.77e-01	2.219
1105014	ENSG00000204116	32824	CHIC1	cysteine-rich hydrophobic domain 1	53344	X	n/a	n/a	1.77e-01	2.198
279926151	ENSG00000237768	0	RP11-344N10.2	RP11-344N10.2	0	10	n/a	n/a	1.77e-01	1.314
279997535	ENSG00000248113	0	RP11-791G16.4	RP11-791G16.4	0	4	n/a	n/a	1.77e-01	1.909
279732029	ENSG00000214651	0	RP11-477J21.2	RP11-477J21.2	0	9	n/a	n/a	1.77e-01	1.711
279795367	ENSG00000226081	0	USP12PX	ubiquitin specific peptidase 12 pseudogene, X-linked	0	X	n/a	n/a	1.77e-01	1.694
280060410	ENSG00000253711	0	RP11-787D18.1	RP11-787D18.1	0	8	n/a	n/a	1.77e-01	1.798
1088116	ENSG00000073756	5711	PTGS2	prostaglandin-endoperoxide synthase 2 (prostaglandin G/H synthase and cyclooxygenase)	5743	1	n/a	n/a	1.77e-01	1.244
1096567	ENSG00000153201	5871	RANBP2	RAN binding protein 2	5903	2	n/a	n/a	1.78e-01	2.027
279885791	ENSG00000234145	0	NAP1L4P3	nucleosome assembly protein 1-like 4 pseudogene 3	0	13	n/a	n/a	1.78e-01	1.488
1096385	ENSG00000151779	31074	NBAS	neuroblastoma amplified sequence	51594	2	n/a	n/a	1.78e-01	1.817
1088514	ENSG00000084733	10732	RAB10	RAB10, member RAS oncogene family	10890	2	n/a	n/a	1.78e-01	1.689
1099645	ENSG00000169855	6059	ROBO1	roundabout, axon guidance receptor, homolog 1 (Drosophila)	6091	3	n/a	n/a	1.78e-01	3.071
280126702	ENSG00000259080	0	RP11-158I13.2	RP11-158I13.2	0	2	n/a	n/a	1.78e-01	2.277
1088168	ENSG00000075223	10365	SEMA3C	sema domain, immunoglobulin domain (Ig), short basic domain, secreted, (semaphorin) 3C	10512	7	n/a	n/a	1.78e-01	2.599
1095874	ENSG00000147251	79834	DOCK11	dedicator of cytokinesis 11	139818	X	n/a	n/a	1.78e-01	1.567
279851873	ENSG00000231165	0	RP11-384P7.3	RP11-384P7.3	0	9	n/a	n/a	1.78e-01	1.867
1093503	ENSG00000132466	25806	ANKRD17	ankyrin repeat domain 17	26057	4	n/a	n/a	1.78e-01	2.031
280112173	ENSG00000258128	0	MKRN9P	makorin ring finger protein 9, pseudogene	0	12	n/a	n/a	1.78e-01	1.787
1092373	ENSG00000124164	9093	VAPB	VAMP (vesicle-associated membrane protein)-associated protein B and C	9217	20	n/a	n/a	1.78e-01	1.756
279765002	ENSG00000223529	0	EEF1A1P8	eukaryotic translation elongation factor 1 alpha 1 pseudogene 8	0	3	n/a	n/a	1.78e-01	1.144
280115574	ENSG00000258441	94026	CTD-2552B11.4	CTD-2552B11.4	283624	14	n/a	n/a	1.78e-01	2.021
1087294	ENSG00000023318	22826	ERP44	endoplasmic reticulum protein 44	23071	9	n/a	n/a	1.78e-01	1.666
279750855	ENSG00000220695	0	RP1-121G13.3	RP1-121G13.3	0	6	n/a	n/a	1.78e-01	1.884
1093450	ENSG00000132142	28	ACACA	acetyl-CoA carboxylase alpha	31	17	n/a	n/a	1.78e-01	2.312
1089485	ENSG00000101974	94868	ATP11C	ATPase, class VI, type 11C	286410	X	n/a	n/a	1.78e-01	1.548
1103886	ENSG00000196305	3356	IARS	isoleucyl-tRNA synthetase	3376	9	n/a	n/a	1.78e-01	2.380
280070774	ENSG00000254433	0	RP11-677I18.3	RP11-677I18.3	0	11	n/a	n/a	1.78e-01	2.252
1096921	ENSG00000156395	22741	SORCS3	sortilin-related VPS10 domain containing receptor 3	22986	10	n/a	n/a	1.78e-01	1.965
280008103	ENSG00000248966	0	CTD-2089O24.1	CTD-2089O24.1	0	5	n/a	n/a	1.78e-01	2.244
280071030	ENSG00000254454	0	RCC2P6	regulator of chromosome condensation 2 pseudogene 6	0	11	n/a	n/a	1.78e-01	1.949
1104069	ENSG00000196792	29699	STRN3	striatin, calmodulin binding protein 3	29966	14	n/a	n/a	1.78e-01	1.622
279914969	ENSG00000236818	0	RP11-379D21.2	RP11-379D21.2	0	10	n/a	n/a	1.78e-01	1.380
1094392	ENSG00000137478	9729	FCHSD2	FCH and double SH3 domains 2	9873	11	n/a	n/a	1.78e-01	1.269
1088142	ENSG00000074603	34167	DPP8	dipeptidyl-peptidase 8	54878	15	n/a	n/a	1.78e-01	1.769
1096312	ENSG00000151304	81123	SRFBP1	serum response factor binding protein 1	153443	5	n/a	n/a	1.78e-01	1.404
279724565	ENSG00000213754	0	RP11-284B18.3	RP11-284B18.3	0	X	n/a	n/a	1.78e-01	1.313
279822745	ENSG00000228536	0	RP11-392O17.1	RP11-392O17.1	0	1	n/a	n/a	1.78e-01	1.064
280017746	ENSG00000249786	0	EAF1-AS1	EAF1 antisense RNA 1 (non-protein coding)	0	3	n/a	n/a	1.78e-01	2.884
280135174	ENSG00000259558	0	RP11-82L7.3	RP11-82L7.3	0	15	n/a	n/a	1.78e-01	1.451
1095782	ENSG00000146476	55427	C6orf211	chromosome 6 open reading frame 211	79624	6	n/a	n/a	1.79e-01	1.644
1089758	ENSG00000104093	23067	DMXL2	Dmx-like 2	23312	15	n/a	n/a	1.79e-01	2.887
1090833	ENSG00000111707	41024	SUDS3	suppressor of defective silencing 3 homolog (S. cerevisiae)	64426	12	n/a	n/a	1.79e-01	1.747
1101718	ENSG00000180336	94167	C17orf104	chromosome 17 open reading frame 104	284071	17	n/a	n/a	1.79e-01	1.199
1100334	ENSG00000172738	85759	TMEM217	transmembrane protein 217	221468	6	n/a	n/a	1.79e-01	1.210
1098885	ENSG00000166783	9521	KIAA0430	KIAA0430	9665	16	n/a	n/a	1.79e-01	1.943
1096290	ENSG00000151092	35057	NGLY1	N-glycanase 1	55768	3	n/a	n/a	1.79e-01	1.650
1087981	ENSG00000070367	10493	EXOC5	exocyst complex component 5	10640	14	n/a	n/a	1.79e-01	1.601
1102035	ENSG00000182168	8564	UNC5C	unc-5 homolog C (C. elegans)	8633	4	n/a	n/a	1.79e-01	1.752
1088889	ENSG00000094916	23223	CBX5	chromobox homolog 5	23468	12	n/a	n/a	1.79e-01	1.843
1096625	ENSG00000153827	9186	TRIP12	thyroid hormone receptor interactor 12	9320	2	n/a	n/a	1.79e-01	2.409
279801804	ENSG00000226666	0	HSPA9P1	heat shock 70kDa protein 9 pseudogene 1	0	2	n/a	n/a	1.79e-01	2.240
1102462	ENSG00000183856	79266	IQGAP3	IQ motif containing GTPase activating protein 3	128239	1	n/a	n/a	1.79e-01	1.076
1095334	ENSG00000143469	90311	SYT14	synaptotagmin XIV	255928	1	n/a	n/a	1.79e-01	1.571
1105546	ENSG00000205726	6417	ITSN1	intersectin 1 (SH3 domain protein)	6453	21	n/a	n/a	1.79e-01	2.082
1105449	ENSG00000205339	10380	IPO7	importin 7	10527	11	n/a	n/a	1.79e-01	1.582
279749799	ENSG00000219682	0	RP3-425P12.4	RP3-425P12.4	0	6	n/a	n/a	1.80e-01	1.814
1103521	ENSG00000188306	110129	LRRIQ4	leucine-rich repeats and IQ motif containing 4	344657	3	n/a	n/a	1.80e-01	1.023
1104221	ENSG00000197279	7674	ZNF165	zinc finger protein 165	7718	6	n/a	n/a	1.80e-01	1.284
1104819	ENSG00000198929	9578	NOS1AP	nitric oxide synthase 1 (neuronal) adaptor protein	9722	1	n/a	n/a	1.80e-01	1.749
1093881	ENSG00000134852	9433	CLOCK	clock homolog (mouse)	9575	4	n/a	n/a	1.80e-01	2.571
1090752	ENSG00000111206	2289	FOXM1	forkhead box M1	2305	12	n/a	n/a	1.80e-01	1.153
279873407	ENSG00000233033	0	CASK-AS1	CASK antisense RNA 1 (non-protein coding)	0	X	n/a	n/a	1.80e-01	1.648
1098689	ENSG00000165997	85705	ARL5B	ADP-ribosylation factor-like 5B	221079	10	n/a	n/a	1.80e-01	1.679
1088249	ENSG00000077235	2958	GTF3C1	general transcription factor IIIC, polypeptide 1, alpha 220kDa	2975	16	n/a	n/a	1.80e-01	1.842
1098246	ENSG00000164221	81147	CCDC112	coiled-coil domain containing 112	153733	5	n/a	n/a	1.80e-01	2.085
1102630	ENSG00000184613	4727	NELL2	NEL-like 2 (chicken)	4753	12	n/a	n/a	1.80e-01	3.964
280047296	ENSG00000252416	0	U6	U6 spliceosomal RNA	0	10	n/a	n/a	1.80e-01	1.996
1096577	ENSG00000153253	6293	SCN3A	sodium channel, voltage-gated, type III, alpha subunit	6328	2	n/a	n/a	1.80e-01	2.464
1093335	ENSG00000131263	30614	RLIM	ring finger protein, LIM domain interacting	51132	X	n/a	n/a	1.80e-01	2.148
1091408	ENSG00000115970	40535	THADA	thyroid adenoma associated	63892	2	n/a	n/a	1.80e-01	1.298
1099242	ENSG00000168078	35160	PBK	PDZ binding kinase	55872	8	n/a	n/a	1.80e-01	1.223
1099389	ENSG00000168743	90297	NPNT	nephronectin	255743	4	n/a	n/a	1.80e-01	1.694
1098285	ENSG00000164338	58346	UTP15	UTP15, U3 small nucleolar ribonucleoprotein, homolog (S. cerevisiae)	84135	5	n/a	n/a	1.80e-01	1.247
280137420	ENSG00000259706	0	HSP90B2P	heat shock protein 90kDa beta (Grp94), member 2, pseudogene	0	15	n/a	n/a	1.81e-01	2.069
1090554	ENSG00000109323	4101	MANBA	mannosidase, beta A, lysosomal	4126	4	n/a	n/a	1.81e-01	1.591
279481228	ENSG00000177447	0	CBX3P1	chromobox homolog 3 pseudogene 1	0	11	n/a	n/a	1.81e-01	1.304
1100444	ENSG00000173262	80351	SLC2A14	solute carrier family 2 (facilitated glucose transporter), member 14	144195	12	n/a	n/a	1.81e-01	1.273
1094297	ENSG00000136937	4660	NCBP1	nuclear cap binding protein subunit 1, 80kDa	4686	9	n/a	n/a	1.81e-01	1.661
1087094	ENSG00000008869	33788	HEATR5B	HEAT repeat containing 5B	54497	2	n/a	n/a	1.81e-01	2.606
1093999	ENSG00000135457	6982	TFCP2	transcription factor CP2	7024	12	n/a	n/a	1.81e-01	1.336
1094218	ENSG00000136628	2043	EPRS	glutamyl-prolyl-tRNA synthetase	2058	1	n/a	n/a	1.81e-01	2.271
1094038	ENSG00000135655	9814	USP15	ubiquitin specific peptidase 15	9958	12	n/a	n/a	1.81e-01	1.937
1099826	ENSG00000170606	3288	HSPA4	heat shock 70kDa protein 4	3308	5	n/a	n/a	1.81e-01	2.940
279889894	ENSG00000234513	0	AC073072.7	AC073072.7	0	7	n/a	n/a	1.81e-01	1.159
280071565	ENSG00000254497	0	CTD-2560E9.5	CTD-2560E9.5	0	11	n/a	n/a	1.81e-01	4.611
1089314	ENSG00000101057	4579	MYBL2	v-myb myeloblastosis viral oncogene homolog (avian)-like 2	4605	20	n/a	n/a	1.81e-01	1.180
279922201	ENSG00000237447	0	CDC27P2	cell division cycle 27 homolog (S. cerevisiae) pseudogene 2	0	Y	n/a	n/a	1.81e-01	1.641
1096693	ENSG00000154310	22798	TNIK	TRAF2 and NCK interacting kinase	23043	3	n/a	n/a	1.81e-01	1.940
1092178	ENSG00000122512	5363	PMS2	PMS2 postmeiotic segregation increased 2 (S. cerevisiae)	5395	7	n/a	n/a	1.81e-01	1.757
279890487	ENSG00000234564	0	RP13-158L7.2	RP13-158L7.2	0	X	n/a	n/a	1.81e-01	1.593
279997234	ENSG00000248050	0	RP11-422N16.3	Uncharacterized protein	0	8	n/a	n/a	1.81e-01	1.237
1104716	ENSG00000198743	6490	SLC5A3	solute carrier family 5 (sodium/myo-inositol cotransporter), member 3	6526	21	n/a	n/a	1.81e-01	2.178
1103887	ENSG00000196312	58488	HIATL2	hippocampus abundant transcript-like 2	84278	9	n/a	n/a	1.81e-01	1.426
1088254	ENSG00000077279	1629	DCX	doublecortin	1641	X	n/a	n/a	1.81e-01	2.006
1089444	ENSG00000101654	8660	RNMT	RNA (guanine-7-) methyltransferase	8731	18	n/a	n/a	1.81e-01	2.057
1089454	ENSG00000101782	8704	RIOK3	RIO kinase 3 (yeast)	8780	18	n/a	n/a	1.82e-01	1.677
1104598	ENSG00000198408	10566	MGEA5	meningioma expressed antigen 5 (hyaluronidase)	10724	10	n/a	n/a	1.82e-01	1.702
1090242	ENSG00000106701	58090	FSD1L	fibronectin type III and SPRY domain containing 1-like	83856	9	n/a	n/a	1.82e-01	1.696
1096868	ENSG00000155974	23181	GRIP1	glutamate receptor interacting protein 1	23426	12	n/a	n/a	1.82e-01	1.502
1096449	ENSG00000152268	10271	SPON1	spondin 1, extracellular matrix protein	10418	11	n/a	n/a	1.82e-01	2.000
1103760	ENSG00000189238	0	RP11-173C20.1	RP11-173C20.1	0	12	n/a	n/a	1.82e-01	1.230
1094581	ENSG00000138399	55478	FASTKD1	FAST kinase domains 1	79675	2	n/a	n/a	1.82e-01	1.474
280048276	ENSG00000252558	0	U6	U6 spliceosomal RNA	0	8	n/a	n/a	1.82e-01	2.709
1095339	ENSG00000143493	25645	INTS7	integrator complex subunit 7	25896	1	n/a	n/a	1.82e-01	1.485
1094580	ENSG00000138398	9225	PPIG	peptidylprolyl isomerase G (cyclophilin G)	9360	2	n/a	n/a	1.82e-01	1.547
1088058	ENSG00000072201	58904	LNX1	ligand of numb-protein X 1	84708	4	n/a	n/a	1.82e-01	2.701
1096509	ENSG00000152749	81485	GPR180	G protein-coupled receptor 180	160897	13	n/a	n/a	1.82e-01	1.927
1102343	ENSG00000183475	79875	ASB7	ankyrin repeat and SOCS box containing 7	140460	15	n/a	n/a	1.82e-01	1.481
279780348	ENSG00000224775	0	BRAFP1	v-raf murine sarcoma viral oncogene homolog B1 pseudogene 1	0	X	n/a	n/a	1.82e-01	1.904
1100793	ENSG00000175155	122956	YPEL2	yippee-like 2 (Drosophila)	388403	17	n/a	n/a	1.82e-01	1.974
280014847	ENSG00000249566	0	AC117517.1	AC117517.1	0	X	n/a	n/a	1.82e-01	2.740
1096717	ENSG00000154545	170320	MAGED4	melanoma antigen family D, 4	728239	X	n/a	n/a	1.82e-01	1.018
1090800	ENSG00000111530	35120	CAND1	cullin-associated and neddylation-dissociated 1	55832	12	n/a	n/a	1.82e-01	1.989
1092759	ENSG00000126777	3870	KTN1	kinectin 1 (kinesin receptor)	3895	14	n/a	n/a	1.82e-01	1.436
1096640	ENSG00000153956	777	CACNA2D1	calcium channel, voltage-dependent, alpha 2/delta subunit 1	781	7	n/a	n/a	1.82e-01	2.429
1094356	ENSG00000137261	9712	KIAA0319	KIAA0319	9856	6	n/a	n/a	1.82e-01	2.545
279789030	ENSG00000225541	0	AC002480.5	AC002480.5	0	7	n/a	n/a	1.82e-01	1.077
279452249	ENSG00000174028	0	FAM3C2	family with sequence similarity 3, member C2 (pseudogene)	0	X	n/a	n/a	1.82e-01	3.089
279905252	ENSG00000235927	119537	NEXN-AS1	NEXN antisense RNA 1 (non-protein coding)	374987	1	n/a	n/a	1.82e-01	1.249
279876930	ENSG00000233369	0	RP11-396K3.1	RP11-396K3.1	0	7	n/a	n/a	1.82e-01	1.326
279787259	ENSG00000225402	0	AC010878.3	AC010878.3	0	2	n/a	n/a	1.82e-01	2.293
280039284	ENSG00000251478	0	CTD-2122P11.1	CTD-2122P11.1	0	5	n/a	n/a	1.82e-01	1.328
1091820	ENSG00000119596	35532	YLPM1	YLP motif containing 1	56252	14	n/a	n/a	1.82e-01	1.962
1088453	ENSG00000082701	2915	GSK3B	glycogen synthase kinase 3 beta	2932	3	n/a	n/a	1.82e-01	1.993
1096313	ENSG00000151320	9332	AKAP6	A kinase (PRKA) anchor protein 6	9472	14	n/a	n/a	1.82e-01	2.964
1088091	ENSG00000073009	8451	IKBKG	inhibitor of kappa light polypeptide gene enhancer in B-cells, kinase gamma	8517	X	n/a	n/a	1.82e-01	1.136
1101121	ENSG00000176903	9114	PNMA1	paraneoplastic antigen MA1	9240	14	n/a	n/a	1.82e-01	1.751
280041475	ENSG00000251628	0	RP11-371M22.1	RP11-371M22.1	0	5	n/a	n/a	1.82e-01	1.383
280098467	ENSG00000256747	0	RP11-860B13.1	RP11-860B13.1	0	12	n/a	n/a	1.82e-01	2.443
279881131	ENSG00000233723	125369	AC007092.1	AC007092.1	400955	2	n/a	n/a	1.82e-01	1.188
279733554	ENSG00000214812	0	RP5-1053E7.3	RP5-1053E7.3	0	1	n/a	n/a	1.82e-01	2.564
279776385	ENSG00000224425	0	AC073869.2	AC073869.2	0	2	n/a	n/a	1.82e-01	1.209
1109115	ENSG00000243943	58651	ZNF512	zinc finger protein 512	84450	2	n/a	n/a	1.82e-01	1.690
279504768	ENSG00000180867	0	RP11-337C18.5	RP11-337C18.5	0	1	n/a	n/a	1.82e-01	1.928
1088474	ENSG00000083635	26494	NUFIP1	nuclear fragile X mental retardation protein interacting protein 1	26747	13	n/a	n/a	1.82e-01	1.352
1095596	ENSG00000145216	57290	FIP1L1	FIP1 like 1 (S. cerevisiae)	81608	4	n/a	n/a	1.82e-01	2.073
280105485	ENSG00000257467	0	RP11-121G22.3	RP11-121G22.3	0	12	n/a	n/a	1.82e-01	1.285
279889713	ENSG00000234497	0	RP4-612J11.1	RP4-612J11.1	0	1	n/a	n/a	1.83e-01	1.822
279944969	ENSG00000240042	0	AC098789.1	AC098789.1	0	19	n/a	n/a	1.83e-01	1.736
279996668	ENSG00000247853	1013899	SCARNA11	SCARNA11	100127974	12	n/a	n/a	1.83e-01	1.762
279812689	ENSG00000227617	157127455	AC009475.2	AC009475.2	100861402	2	n/a	n/a	1.83e-01	3.330
1096781	ENSG00000155096	31062	AZIN1	antizyme inhibitor 1	51582	8	n/a	n/a	1.83e-01	1.998
1090963	ENSG00000112473	7876	SLC39A7	solute carrier family 39 (zinc transporter), member 7	7922	6	n/a	n/a	1.83e-01	1.375
280108648	ENSG00000257769	0	CTB-193M12.1	CTB-193M12.1	0	16	n/a	n/a	1.83e-01	1.549
1088638	ENSG00000088179	5743	PTPN4	protein tyrosine phosphatase, non-receptor type 4 (megakaryocyte)	5775	2	n/a	n/a	1.83e-01	2.830
1104011	ENSG00000196632	41768	WNK3	WNK lysine deficient protein kinase 3	65267	X	n/a	n/a	1.83e-01	1.438
1104763	ENSG00000198836	4944	OPA1	optic atrophy 1 (autosomal dominant)	4976	3	n/a	n/a	1.83e-01	2.735
1097304	ENSG00000159459	83458	UBR1	ubiquitin protein ligase E3 component n-recognin 1	197131	15	n/a	n/a	1.83e-01	1.911
1087890	ENSG00000067704	34988	IARS2	isoleucyl-tRNA synthetase 2, mitochondrial	55699	1	n/a	n/a	1.83e-01	1.471
280135671	ENSG00000259589	0	RP11-317G6.1	RP11-317G6.1	0	15	n/a	n/a	1.83e-01	2.523
1094357	ENSG00000137265	3637	IRF4	interferon regulatory factor 4	3662	6	n/a	n/a	1.83e-01	1.015
1092136	ENSG00000122068	58458	FYTTD1	forty-two-three domain containing 1	84248	3	n/a	n/a	1.83e-01	1.628
279489256	ENSG00000178550	0	AC010170.1	AC010170.1	0	3	n/a	n/a	1.83e-01	2.512
279800272	ENSG00000226507	0	IPMKP1	inositol polyphosphate multikinase pseudogene 1	0	13	n/a	n/a	1.83e-01	1.145
280130290	ENSG00000259286	0	RP11-696L21.2	RP11-696L21.2	0	15	n/a	n/a	1.83e-01	1.223
279902605	ENSG00000235651	0	AC064850.4	AC064850.4	0	2	n/a	n/a	1.83e-01	1.550
1098938	ENSG00000166928	58887	MS4A14	membrane-spanning 4-domains, subfamily A, member 14	84689	11	n/a	n/a	1.83e-01	1.097
279738082	ENSG00000215210	0	RBMXP2	RNA binding motif protein, X-linked pseudogene 2	0	9	n/a	n/a	1.83e-01	1.844
1096145	ENSG00000149503	3594	INCENP	inner centromere protein antigens 135/155kDa	3619	11	n/a	n/a	1.83e-01	1.713
1094451	ENSG00000137804	30685	NUSAP1	nucleolar and spindle associated protein 1	51203	15	n/a	n/a	1.84e-01	1.398
1091043	ENSG00000113163	9942	COL4A3BP	collagen, type IV, alpha 3 (Goodpasture antigen) binding protein	10087	5	n/a	n/a	1.84e-01	2.089
1095034	ENSG00000141431	56587	ASXL3	additional sex combs like 3 (Drosophila)	80816	18	n/a	n/a	1.84e-01	1.381
1091172	ENSG00000114346	1882	ECT2	epithelial cell transforming sequence 2 oncogene	1894	3	n/a	n/a	1.84e-01	1.446
1093853	ENSG00000134697	29624	GNL2	guanine nucleotide binding protein-like 2 (nucleolar)	29889	1	n/a	n/a	1.84e-01	1.451
1094545	ENSG00000138180	34454	CEP55	centrosomal protein 55kDa	55165	10	n/a	n/a	1.84e-01	1.077
279802108	ENSG00000226688	170900	RP11-429G19.2	RP11-429G19.2	728558	10	n/a	n/a	1.84e-01	1.169
1088082	ENSG00000072832	1391	CRMP1	collapsin response mediator protein 1	1400	4	n/a	n/a	1.84e-01	2.394
279708889	ENSG00000207690	1013207	MIR630	microRNA 630	693215	15	n/a	n/a	1.84e-01	1.611
1094318	ENSG00000137075	81029	RNF38	ring finger protein 38	152006	9	n/a	n/a	1.84e-01	1.868
1088615	ENSG00000087301	36817	TXNDC16	thioredoxin domain containing 16	57544	14	n/a	n/a	1.84e-01	1.941
1099415	ENSG00000168827	59624	GFM1	G elongation factor, mitochondrial 1	85476	3	n/a	n/a	1.84e-01	1.540
1094648	ENSG00000138758	35041	SEPT11	septin 11	55752	4	n/a	n/a	1.84e-01	1.738
1086890	ENSG00000002746	22827	HECW1	HECT, C2 and WW domain containing E3 ubiquitin protein ligase 1	23072	7	n/a	n/a	1.84e-01	2.319
280076595	ENSG00000254839	0	AF131215.6	Uncharacterized protein	0	8	n/a	n/a	1.84e-01	1.141
1096072	ENSG00000148843	22739	PDCD11	programmed cell death 11	22984	10	n/a	n/a	1.84e-01	1.718
1091379	ENSG00000115761	55756	NOL10	nucleolar protein 10	79954	2	n/a	n/a	1.84e-01	1.438
1092782	ENSG00000126945	3168	HNRNPH2	heterogeneous nuclear ribonucleoprotein H2 (H')	3188	X	n/a	n/a	1.84e-01	1.484
1087437	ENSG00000040341	26812	STAU2	staufen, RNA binding protein, homolog 2 (Drosophila)	27067	8	n/a	n/a	1.84e-01	2.091
1087488	ENSG00000047315	5399	POLR2B	polymerase (RNA) II (DNA directed) polypeptide B, 140kDa	5431	4	n/a	n/a	1.84e-01	1.930
1090206	ENSG00000106524	36315	ANKMY2	ankyrin repeat and MYND domain containing 2	57037	7	n/a	n/a	1.84e-01	1.793
1092882	ENSG00000127989	7932	MTERF	mitochondrial transcription termination factor	7978	7	n/a	n/a	1.84e-01	1.377
1099383	ENSG00000168702	32833	LRP1B	low density lipoprotein receptor-related protein 1B	53353	2	n/a	n/a	1.84e-01	1.549
279751133	ENSG00000220884	0	MESTP1	mesoderm specific transcript homolog (mouse) pseudogene 1	0	6	n/a	n/a	1.84e-01	1.994
1100354	ENSG00000172817	9284	CYP7B1	cytochrome P450, family 7, subfamily B, polypeptide 1	9420	8	n/a	n/a	1.84e-01	1.939
279727644	ENSG00000214077	0	GNAQP1	guanine nucleotide binding protein (G protein), q polypeptide pseudogene 1	0	2	n/a	n/a	1.84e-01	2.626
1098863	ENSG00000166669	1002775	ATF7IP2	activating transcription factor 7 interacting protein 2	100287628	16	n/a	n/a	1.84e-01	1.201
1090379	ENSG00000108091	7982	CCDC6	coiled-coil domain containing 6	8030	10	n/a	n/a	1.84e-01	1.807
1088280	ENSG00000078043	8941	PIAS2	protein inhibitor of activated STAT, 2	9063	18	n/a	n/a	1.84e-01	2.006
1094197	ENSG00000136485	10092	DCAF7	DDB1 and CUL4 associated factor 7	10238	17	n/a	n/a	1.84e-01	1.610
280011215	ENSG00000249252	0	RP11-665G4.1	RP11-665G4.1	0	4	n/a	n/a	1.84e-01	1.694
1103655	ENSG00000188811	122777	NHLRC3	NHL repeat containing 3	387921	13	n/a	n/a	1.84e-01	1.240
1091559	ENSG00000117020	9856	AKT3	v-akt murine thymoma viral oncogene homolog 3 (protein kinase B, gamma)	10000	1	n/a	n/a	1.84e-01	2.147
1090671	ENSG00000110422	9969	HIPK3	homeodomain interacting protein kinase 3	10114	11	n/a	n/a	1.84e-01	1.644
1097181	ENSG00000158528	34896	PPP1R9A	protein phosphatase 1, regulatory subunit 9A	55607	7	n/a	n/a	1.84e-01	1.764
1088522	ENSG00000085224	543	ATRX	alpha thalassemia/mental retardation syndrome X-linked	546	X	n/a	n/a	1.84e-01	1.996
1103572	ENSG00000188512	0	RP1-273G13.2	RP1-273G13.2	0	8	n/a	n/a	1.85e-01	1.932
1108963	ENSG00000240891	90390	PLCXD2	phosphatidylinositol-specific phospholipase C, X domain containing 2	257068	3	n/a	n/a	1.85e-01	2.628
1095443	ENSG00000144036	22988	EXOC6B	exocyst complex component 6B	23233	2	n/a	n/a	1.85e-01	1.503
1091895	ENSG00000120008	35006	WDR11	WD repeat domain 11	55717	10	n/a	n/a	1.85e-01	1.689
1102214	ENSG00000182923	56055	CEP63	centrosomal protein 63kDa	80254	3	n/a	n/a	1.85e-01	1.360
280053492	ENSG00000253200	0	RP11-582J16.5	Uncharacterized protein	0	8	n/a	n/a	1.85e-01	1.917
1091042	ENSG00000113161	3136	HMGCR	3-hydroxy-3-methylglutaryl-CoA reductase	3156	5	n/a	n/a	1.85e-01	1.953
1104781	ENSG00000198862	25795	LTN1	listerin E3 ubiquitin protein ligase 1	26046	21	n/a	n/a	1.85e-01	1.843
1105096	ENSG00000204335	123251	SP5	Sp5 transcription factor	389058	2	n/a	n/a	1.85e-01	1.328
1088167	ENSG00000075218	30992	GTSE1	G-2 and S-phase expressed 1	51512	22	n/a	n/a	1.85e-01	1.111
1093398	ENSG00000131747	7110	TOP2A	topoisomerase (DNA) II alpha 170kDa	7153	17	n/a	n/a	1.85e-01	1.493
1088939	ENSG00000096384	3306	HSP90AB1	heat shock protein 90kDa alpha (cytosolic), class B member 1	3326	6	n/a	n/a	1.85e-01	2.515
1099695	ENSG00000170037	78152	CNTROB	centrobin, centrosomal BRCA2 interacting protein	116840	17	n/a	n/a	1.85e-01	1.260
280010609	ENSG00000249193	0	HSPD1P5	heat shock 60kDa protein 1 (chaperonin) pseudogene 5	0	4	n/a	n/a	1.85e-01	1.362
1090669	ENSG00000110395	863	CBL	Cas-Br-M (murine) ecotropic retroviral transforming sequence	867	11	n/a	n/a	1.85e-01	1.969
279807214	ENSG00000227105	0	PARP1P1	poly (ADP-ribose) polymerase family, member 1 pseudogene 1	0	13	n/a	n/a	1.85e-01	1.595
1093850	ENSG00000134684	8499	YARS	tyrosyl-tRNA synthetase	8565	1	n/a	n/a	1.85e-01	2.149
279849913	ENSG00000230987	0	RP11-113I24.1	RP11-113I24.1	0	1	n/a	n/a	1.85e-01	1.148
1100785	ENSG00000175105	34568	ZNF654	zinc finger protein 654	55279	3	n/a	n/a	1.85e-01	1.920
279926743	ENSG00000237821	0	AC083873.4	AC083873.4	0	7	n/a	n/a	1.85e-01	1.477
1091029	ENSG00000112996	10726	MRPS30	mitochondrial ribosomal protein S30	10884	5	n/a	n/a	1.85e-01	1.605
1091635	ENSG00000117597	26787	DIEXF	digestive organ expansion factor homolog (zebrafish)	27042	1	n/a	n/a	1.85e-01	1.337
279931813	ENSG00000238258	0	RP11-342D11.2	RP11-342D11.2	0	10	n/a	n/a	1.85e-01	1.954
1089556	ENSG00000102401	31046	ARMCX3	armadillo repeat containing, X-linked 3	51566	X	n/a	n/a	1.85e-01	1.830
1097074	ENSG00000157680	9038	DGKI	diacylglycerol kinase, iota	9162	7	n/a	n/a	1.85e-01	2.406
1086914	ENSG00000004487	22783	KDM1A	lysine (K)-specific demethylase 1A	23028	1	n/a	n/a	1.85e-01	1.725
279728586	ENSG00000214185	0	XPOTP1	exportin, tRNA (nuclear export receptor for tRNAs) pseudogene 1	0	20	n/a	n/a	1.85e-01	2.663
279769385	ENSG00000223882	157129339	ABCC5-AS1	ABCC5 antisense RNA 1 (non-protein coding)	100873982	3	n/a	n/a	1.85e-01	1.057
1090755	ENSG00000111224	36375	PARP11	poly (ADP-ribose) polymerase family, member 11	57097	12	n/a	n/a	1.85e-01	1.336
279848757	ENSG00000230870	0	FBXW11P1	F-box and WD repeat domain containing 11 pseudogene 1	0	21	n/a	n/a	1.85e-01	1.859
1094124	ENSG00000136099	5068	PCDH8	protocadherin 8	5100	13	n/a	n/a	1.85e-01	1.838
1103100	ENSG00000186469	33622	GNG2	guanine nucleotide binding protein (G protein), gamma 2	54331	14	n/a	n/a	1.85e-01	3.554
1091383	ENSG00000115816	10008	CEBPZ	CCAAT/enhancer binding protein (C/EBP), zeta	10153	2	n/a	n/a	1.85e-01	1.503
279685023	ENSG00000204637	0	AC068538.2	AC068538.2	0	2	n/a	n/a	1.85e-01	1.804
280026341	ENSG00000250444	0	CCT5P1	chaperonin containing TCP1, subunit 5 (epsilon) pseudogene 1	0	5	n/a	n/a	1.85e-01	1.917
1093607	ENSG00000133026	4602	MYH10	myosin, heavy chain 10, non-muscle	4628	17	n/a	n/a	1.85e-01	2.525
1097739	ENSG00000162636	94352	FAM102B	family with sequence similarity 102, member B	284611	1	n/a	n/a	1.85e-01	2.839
1089391	ENSG00000101347	25688	SAMHD1	SAM domain and HD domain 1	25939	20	n/a	n/a	1.85e-01	1.348
1091480	ENSG00000116580	34145	GON4L	gon-4-like (C. elegans)	54856	1	n/a	n/a	1.85e-01	1.378
280026172	ENSG00000250428	0	RP11-1082L8.1	RP11-1082L8.1	0	8	n/a	n/a	1.85e-01	1.156
1087327	ENSG00000026652	36174	AGPAT4	1-acylglycerol-3-phosphate O-acyltransferase 4 (lysophosphatidic acid acyltransferase, delta)	56895	6	n/a	n/a	1.85e-01	1.553
1088584	ENSG00000086827	9059	ZW10	ZW10, kinetochore associated, homolog (Drosophila)	9183	11	n/a	n/a	1.85e-01	1.514
1098044	ENSG00000163655	8756	GMPS	guanine monphosphate synthetase	8833	3	n/a	n/a	1.85e-01	2.155
279815487	ENSG00000227864	0	RP11-320L24.1	RP11-320L24.1	0	X	n/a	n/a	1.85e-01	1.208
279781567	ENSG00000224891	0	AC007899.3	AC007899.3	0	2	n/a	n/a	1.85e-01	1.606
1088512	ENSG00000084710	22734	EFR3B	EFR3 homolog B (S. cerevisiae)	22979	2	n/a	n/a	1.86e-01	2.048
1097821	ENSG00000162928	5162	PEX13	peroxisomal biogenesis factor 13	5194	2	n/a	n/a	1.86e-01	1.395
1092423	ENSG00000124383	10053	MPHOSPH10	M-phase phosphoprotein 10 (U3 small nucleolar ribonucleoprotein)	10199	2	n/a	n/a	1.86e-01	1.512
1087956	ENSG00000069712	23040	KIAA1107	KIAA1107	23285	1	n/a	n/a	1.86e-01	3.330
279931754	ENSG00000238247	0	GS1-309P15.4	GS1-309P15.4	0	X	n/a	n/a	1.86e-01	1.474
1089149	ENSG00000100335	33762	SMCR7L	Smith-Magenis syndrome chromosome region, candidate 7-like	54471	22	n/a	n/a	1.86e-01	1.536
279749514	ENSG00000219565	0	ZNF259P1	zinc finger protein 259 pseudogene 1	0	6	n/a	n/a	1.86e-01	1.700
1093855	ENSG00000134709	30842	HOOK1	hook homolog 1 (Drosophila)	51361	1	n/a	n/a	1.86e-01	2.148
280122039	ENSG00000258813	0	RP11-109N23.4	RP11-109N23.4	0	14	n/a	n/a	1.86e-01	1.894
1100588	ENSG00000174007	59174	CEP19	centrosomal protein 19kDa	84984	3	n/a	n/a	1.86e-01	1.334
1096137	ENSG00000149474	36600	CSRP2BP	CSRP2 binding protein	57325	20	n/a	n/a	1.86e-01	1.575
1088274	ENSG00000077809	2952	GTF2I	general transcription factor IIi	2969	7	n/a	n/a	1.86e-01	2.139
279742426	ENSG00000215802	0	RFKP1	riboflavin kinase pseudogene 1	0	1	n/a	n/a	1.86e-01	1.830
1088177	ENSG00000075340	116	ADD2	adducin 2 (beta)	119	2	n/a	n/a	1.86e-01	3.369
1091496	ENSG00000116688	9783	MFN2	mitofusin 2	9927	1	n/a	n/a	1.86e-01	1.730
1087942	ENSG00000069248	35035	NUP133	nucleoporin 133kDa	55746	1	n/a	n/a	1.86e-01	1.527
279844699	ENSG00000230502	0	CTD-2230M5.1	CTD-2230M5.1	0	X	n/a	n/a	1.86e-01	1.788
1090139	ENSG00000106052	8808	TAX1BP1	Tax1 (human T-cell leukemia virus type I) binding protein 1	8887	7	n/a	n/a	1.86e-01	1.730
1099212	ENSG00000167986	1630	DDB1	damage-specific DNA binding protein 1, 127kDa	1642	11	n/a	n/a	1.86e-01	1.484
279865590	ENSG00000232375	0	RP11-136C24.1	RP11-136C24.1	0	3	n/a	n/a	1.86e-01	1.815
280136099	ENSG00000259618	0	RP11-562A8.5	RP11-562A8.5	0	15	n/a	n/a	1.86e-01	1.592
279774686	ENSG00000224291	0	AC012671.2	AC012671.2	0	2	n/a	n/a	1.86e-01	1.139
1090612	ENSG00000109917	8803	ZNF259	zinc finger protein 259	8882	11	n/a	n/a	1.86e-01	1.515
1091259	ENSG00000115091	9951	ACTR3	ARP3 actin-related protein 3 homolog (yeast)	10096	2	n/a	n/a	1.86e-01	1.548
1098756	ENSG00000166233	25569	ARIH1	ariadne homolog, ubiquitin-conjugating enzyme E2 binding protein, 1 (Drosophila)	25820	15	n/a	n/a	1.86e-01	1.626
280083288	ENSG00000255240	93879	RP11-142C4.6	RP11-142C4.6	283194	11	n/a	n/a	1.86e-01	1.027
279794601	ENSG00000226015	0	CCT8P1	chaperonin containing TCP1, subunit 8 (theta) pseudogene 1	0	1	n/a	n/a	1.86e-01	2.501
279875601	ENSG00000233237	55742	LINC00472	long intergenic non-protein coding RNA 472	79940	6	n/a	n/a	1.86e-01	1.255
1087110	ENSG00000010017	9903	RANBP9	RAN binding protein 9	10048	6	n/a	n/a	1.86e-01	1.743
1097537	ENSG00000161204	34613	ABCF3	ATP-binding cassette, sub-family F (GCN20), member 3	55324	3	n/a	n/a	1.86e-01	1.729
1107813	ENSG00000231228	0	CTD-2593A12.4	CTD-2593A12.4	0	5	n/a	n/a	1.86e-01	1.777
279807120	ENSG00000227091	0	RP5-1028L10.1	RP5-1028L10.1	0	1	n/a	n/a	1.86e-01	3.188
1091629	ENSG00000117569	37188	PTBP2	polypyrimidine tract binding protein 2	58155	1	n/a	n/a	1.86e-01	1.630
1094537	ENSG00000138138	59086	ATAD1	ATPase family, AAA domain containing 1	84896	10	n/a	n/a	1.86e-01	1.917
1096960	ENSG00000156709	9008	AIFM1	apoptosis-inducing factor, mitochondrion-associated, 1	9131	X	n/a	n/a	1.86e-01	1.579
1103197	ENSG00000186908	23145	ZDHHC17	zinc finger, DHHC-type containing 17	23390	12	n/a	n/a	1.86e-01	1.829
1101643	ENSG00000179889	22797	PDXDC1	pyridoxal-dependent decarboxylase domain containing 1	23042	16	n/a	n/a	1.86e-01	1.681
280105097	ENSG00000257411	0	RP11-603J24.9	Uncharacterized protein	0	12	n/a	n/a	1.86e-01	1.803
1100509	ENSG00000173588	30616	CCDC41	coiled-coil domain containing 41	51134	12	n/a	n/a	1.86e-01	1.261
1096850	ENSG00000155858	79597	LSM11	LSM11, U7 small nuclear RNA associated	134353	5	n/a	n/a	1.86e-01	1.977
1095657	ENSG00000145700	90314	ANKRD31	ankyrin repeat domain 31	256006	5	n/a	n/a	1.86e-01	1.033
279736980	ENSG00000215105	0	TTC3P1	tetratricopeptide repeat domain 3 pseudogene 1	0	X	n/a	n/a	1.86e-01	2.962
279996040	ENSG00000247614	0	AC119673.1	AC119673.1	0	1	n/a	n/a	1.86e-01	2.637
279695820	ENSG00000205625	0	RP11-15G8.1	RP11-15G8.1	0	6	n/a	n/a	1.86e-01	1.433
279940170	ENSG00000239455	0	RP11-561O4.1	RP11-561O4.1	0	3	n/a	n/a	1.86e-01	1.783
280104782	ENSG00000257386	0	RP11-56G10.2	RP11-56G10.2	0	12	n/a	n/a	1.86e-01	2.955
279854596	ENSG00000231397	0	AC004941.5	AC004941.5	0	7	n/a	n/a	1.86e-01	2.039
280106460	ENSG00000257545	1019728	RP11-144F15.1	Uncharacterized protein	100287944	12	n/a	n/a	1.86e-01	1.309
1107213	ENSG00000227345	8439	PARG	poly (ADP-ribose) glycohydrolase	8505	10	n/a	n/a	1.86e-01	1.571
280121833	ENSG00000258800	0	CTD-2302E22.2	CTD-2302E22.2	0	14	n/a	n/a	1.86e-01	1.768
1104707	ENSG00000198729	57388	PPP1R14C	protein phosphatase 1, regulatory (inhibitor) subunit 14C	81706	6	n/a	n/a	1.86e-01	2.135
1094130	ENSG00000136114	35188	THSD1	thrombospondin, type I, domain containing 1	55901	13	n/a	n/a	1.86e-01	1.475
279829672	ENSG00000229161	0	TCP1P1	t-complex 1 pseudogene 1	0	7	n/a	n/a	1.86e-01	2.144
1105220	ENSG00000204620	0	AC115618.1	Uncharacterized proteincDNA FLJ26048 fis, clone PRS02384	0	X	n/a	n/a	1.86e-01	1.218
1096401	ENSG00000151893	80309	C10orf46	chromosome 10 open reading frame 46	143384	10	n/a	n/a	1.86e-01	1.749
280010447	ENSG00000249179	0	RP11-39E3.6	RP11-39E3.6	0	3	n/a	n/a	1.86e-01	2.818
279890966	ENSG00000234607	0	RP11-5P18.1	RP11-5P18.1	0	1	n/a	n/a	1.86e-01	1.684
280106287	ENSG00000257529	0	RP1-164F3.9	Ribosomal protein L36a	0	X	n/a	n/a	1.86e-01	2.362
1104546	ENSG00000198216	773	CACNA1E	calcium channel, voltage-dependent, R type, alpha 1E subunit	777	1	n/a	n/a	1.86e-01	2.492
1091613	ENSG00000117475	8482	BLZF1	basic leucine zipper nuclear factor 1	8548	1	n/a	n/a	1.86e-01	1.522
279923105	ENSG00000237514	0	PTP4A1P7	protein tyrosine phosphatase type IVA, member 1 pseudogene 7	0	1	n/a	n/a	1.86e-01	2.468
1100437	ENSG00000173230	2787	GOLGB1	golgin B1	2804	3	n/a	n/a	1.86e-01	2.062
279837445	ENSG00000229880	0	IMMTP1	inner membrane protein, mitochondrial (mitofilin) pseudogene 1	0	21	n/a	n/a	1.86e-01	1.720
1093365	ENSG00000131473	44	ACLY	ATP citrate lyase	47	17	n/a	n/a	1.86e-01	1.866
1101353	ENSG00000178105	1650	DDX10	DEAD (Asp-Glu-Ala-Asp) box polypeptide 10	1662	11	n/a	n/a	1.86e-01	1.596
279793550	ENSG00000225923	0	RP4-736I12.1	RP4-736I12.1	0	1	n/a	n/a	1.86e-01	2.425
279834209	ENSG00000229562	0	ZFYVE9P1	zinc finger, FYVE domain containing 9 pseudogene 1	0	X	n/a	n/a	1.87e-01	1.937
1101869	ENSG00000181191	40852	PJA1	praja ring finger 1	64219	X	n/a	n/a	1.87e-01	1.934
279873004	ENSG00000233009	157130468	NALCN-AS1	NALCN antisense RNA 1 (non-protein coding)	100885778	13	n/a	n/a	1.87e-01	1.766
1088897	ENSG00000095139	369	ARCN1	archain 1	372	11	n/a	n/a	1.87e-01	1.896
279912368	ENSG00000236570	0	AC105765.1	AC105765.1	0	3	n/a	n/a	1.87e-01	2.265
1087320	ENSG00000025800	23387	KPNA6	karyopherin alpha 6 (importin alpha 7)	23633	1	n/a	n/a	1.87e-01	1.707
1106130	ENSG00000214670	0	AC007956.1	Full-length cDNA 5-PRIME end of clone CS0CAP004YO05 of Thymus of Homo sapiens (human)	0	14	n/a	n/a	1.87e-01	2.521
1098217	ENSG00000164134	55956	NAA15	N(alpha)-acetyltransferase 15, NatA auxiliary subunit	80155	4	n/a	n/a	1.87e-01	1.322
1087497	ENSG00000047621	36380	C12orf4	chromosome 12 open reading frame 4	57102	12	n/a	n/a	1.87e-01	1.988
280124710	ENSG00000258964	0	RP11-618G20.1	RP11-618G20.1	0	14	n/a	n/a	1.87e-01	2.097
279777826	ENSG00000224546	0	EIF4BP3	eukaryotic translation initiation factor 4B pseudogene 3	0	9	n/a	n/a	1.87e-01	2.055
1103616	ENSG00000188682	109918	DCDC1	doublecortin domain containing 1	341019	11	n/a	n/a	1.87e-01	1.054
280099096	ENSG00000256849	0	RP11-405A12.1	RP11-405A12.1	0	12	n/a	n/a	1.87e-01	2.214
280013687	ENSG00000249462	0	MLLT10P2	myeloid/lymphoid or mixed-lineage leukemia (trithorax homolog, Drosophila); translocated to, 10 pseudogene 2	0	4	n/a	n/a	1.87e-01	1.192
1092565	ENSG00000125482	7227	TTF1	transcription termination factor, RNA polymerase I	7270	9	n/a	n/a	1.87e-01	1.378
1090667	ENSG00000110367	1644	DDX6	DEAD (Asp-Glu-Ala-Asp) box polypeptide 6	1656	11	n/a	n/a	1.87e-01	2.324
1098145	ENSG00000163961	81672	RNF168	ring finger protein 168	165918	3	n/a	n/a	1.87e-01	1.512
1105383	ENSG00000205100	0	HSP90AA4P	heat shock protein 90kDa alpha (cytosolic), class A member 4, pseudogene	0	4	n/a	n/a	1.87e-01	2.175
1093977	ENSG00000135387	4051	CAPRIN1	cell cycle associated protein 1	4076	11	n/a	n/a	1.87e-01	1.878
1090813	ENSG00000111642	1100	CHD4	chromodomain helicase DNA binding protein 4	1108	12	n/a	n/a	1.87e-01	1.657
1100979	ENSG00000176148	34635	TCP11L1	t-complex 11 (mouse)-like 1	55346	11	n/a	n/a	1.87e-01	1.844
1089251	ENSG00000100678	6511	SLC8A3	solute carrier family 8 (sodium/calcium exchanger), member 3	6547	14	n/a	n/a	1.87e-01	2.090
279729781	ENSG00000214321	0	CBX1P4	chromobox homolog 1 pseudogene 4	0	X	n/a	n/a	1.87e-01	1.521
280132124	ENSG00000259388	0	CTD-2647E9.1	CTD-2647E9.1	0	15	n/a	n/a	1.87e-01	1.336
280116214	ENSG00000258472	0	RP11-192H23.4	Uncharacterized protein	0	17	n/a	n/a	1.87e-01	1.748
1101081	ENSG00000176697	624	BDNF	brain-derived neurotrophic factor	627	11	n/a	n/a	1.87e-01	2.005
1093735	ENSG00000134046	8853	MBD2	methyl-CpG binding domain protein 2	8932	18	n/a	n/a	1.87e-01	1.412
1087251	ENSG00000018699	34911	TTC27	tetratricopeptide repeat domain 27	55622	2	n/a	n/a	1.87e-01	1.253
279905073	ENSG00000235901	0	RP11-342F21.1	RP11-342F21.1	0	9	n/a	n/a	1.87e-01	1.048
1086918	ENSG00000004766	34899	CCDC132	coiled-coil domain containing 132	55610	7	n/a	n/a	1.87e-01	1.784
1087443	ENSG00000040933	3606	INPP4A	inositol polyphosphate-4-phosphatase, type I, 107kDa	3631	2	n/a	n/a	1.87e-01	2.513
1100881	ENSG00000175582	5838	RAB6A	RAB6A, member RAS oncogene family	5870	11	n/a	n/a	1.87e-01	2.629
1091984	ENSG00000120694	10650	HSPH1	heat shock 105kDa/110kDa protein 1	10808	13	n/a	n/a	1.87e-01	7.687
1096932	ENSG00000156471	9647	PTDSS1	phosphatidylserine synthase 1	9791	8	n/a	n/a	1.87e-01	1.962
1101838	ENSG00000180998	94000	GPR137C	G protein-coupled receptor 137C	283554	14	n/a	n/a	1.87e-01	2.398
1091756	ENSG00000118922	11117	KLF12	Kruppel-like factor 12	11278	13	n/a	n/a	1.87e-01	1.653
1093908	ENSG00000135040	38020	NAA35	N(alpha)-acetyltransferase 35, NatC auxiliary subunit	60560	9	n/a	n/a	1.87e-01	1.724
1092788	ENSG00000127022	817	CANX	calnexin	821	5	n/a	n/a	1.88e-01	1.734
1087521	ENSG00000048991	23273	R3HDM1	R3H domain containing 1	23518	2	n/a	n/a	1.88e-01	1.973
1092041	ENSG00000121083	80087	DYNLL2	dynein, light chain, LC8-type 2	140735	17	n/a	n/a	1.88e-01	1.891
279728023	ENSG00000214111	0	RP1-258N20.3	RP1-258N20.3	0	X	n/a	n/a	1.88e-01	1.579
1093307	ENSG00000131089	22984	ARHGEF9	Cdc42 guanine nucleotide exchange factor (GEF) 9	23229	X	n/a	n/a	1.88e-01	2.094
1104838	ENSG00000198961	9723	PJA2	praja ring finger 2	9867	5	n/a	n/a	1.88e-01	2.667
279872312	ENSG00000232952	0	RP11-90H3.1	RP11-90H3.1	0	1	n/a	n/a	1.88e-01	2.783
1095497	ENSG00000144460	36897	KIAA1486	KIAA1486	57624	2	n/a	n/a	1.88e-01	2.116
1097730	ENSG00000162616	10922	DNAJB4	DnaJ (Hsp40) homolog, subfamily B, member 4	11080	1	n/a	n/a	1.88e-01	2.941
279839794	ENSG00000230087	0	AC104389.31	AC104389.31	0	11	n/a	n/a	1.88e-01	1.635
1095253	ENSG00000143155	92198	TIPRL	TIP41, TOR signaling pathway regulator-like (S. cerevisiae)	261726	1	n/a	n/a	1.88e-01	2.101
1090375	ENSG00000108039	7468	XPNPEP1	X-prolyl aminopeptidase (aminopeptidase P) 1, soluble	7511	10	n/a	n/a	1.88e-01	1.572
1091102	ENSG00000113595	370	TRIM23	tripartite motif containing 23	373	5	n/a	n/a	1.88e-01	1.903
1096011	ENSG00000148358	36993	GPR107	G protein-coupled receptor 107	57720	9	n/a	n/a	1.88e-01	1.572
1100778	ENSG00000175073	55925	VCPIP1	valosin containing protein (p97)/p47 complex interacting protein 1	80124	8	n/a	n/a	1.88e-01	1.659
1093805	ENSG00000134371	55380	CDC73	cell division cycle 73, Paf1/RNA polymerase II complex component, homolog (S. cerevisiae)	79577	1	n/a	n/a	1.88e-01	1.415
279718946	ENSG00000213076	0	yR211F11.2	yR211F11.2	0	6	n/a	n/a	1.88e-01	1.398
279948526	ENSG00000240429	0	LRRFIP1P1	leucine rich repeat (in FLII) interacting protein 1 pseudogene 1	0	3	n/a	n/a	1.88e-01	1.259
1096906	ENSG00000156261	10547	CCT8	chaperonin containing TCP1, subunit 8 (theta)	10694	21	n/a	n/a	1.88e-01	2.028
279988755	ENSG00000244881	0	AC090984.1	AC090984.1	0	15	n/a	n/a	1.88e-01	1.680
280065592	ENSG00000254076	0	CTD-3145H4.1	CTD-3145H4.1	0	8	n/a	n/a	1.88e-01	1.096
1105684	ENSG00000206557	79470	TRIM71	tripartite motif containing 71	131405	3	n/a	n/a	1.88e-01	1.031
1097843	ENSG00000163006	81652	CCDC138	coiled-coil domain containing 138	165055	2	n/a	n/a	1.88e-01	1.346
1087258	ENSG00000019505	36859	SYT13	synaptotagmin XIII	57586	11	n/a	n/a	1.88e-01	3.610
1098517	ENSG00000165280	7372	VCP	valosin containing protein	7415	9	n/a	n/a	1.88e-01	1.737
1094937	ENSG00000140718	54908	FTO	fat mass and obesity associated	79068	16	n/a	n/a	1.88e-01	1.691
279925104	ENSG00000237682	0	RP3-514P16.1	RP3-514P16.1	0	X	n/a	n/a	1.88e-01	2.299
280092397	ENSG00000256034	0	RP11-707G14.1	RP11-707G14.1	0	11	n/a	n/a	1.88e-01	4.656
280003822	ENSG00000248611	0	RP11-158C21.3	RP11-158C21.3	0	4	n/a	n/a	1.88e-01	1.149
1104788	ENSG00000198876	25602	DCAF12	DDB1 and CUL4 associated factor 12	25853	9	n/a	n/a	1.89e-01	1.551
1104643	ENSG00000198561	1489	CTNND1	catenin (cadherin-associated protein), delta 1	1500	11	n/a	n/a	1.89e-01	1.913
278968186	ENSG00000128692	0	EIF2S2P4	eukaryotic translation initiation factor 2, subunit 2 beta pseudogene 4	0	2	n/a	n/a	1.89e-01	1.559
279817976	ENSG00000228110	0	ST13P19	suppression of tumorigenicity 13 (colon carcinoma) (Hsp70 interacting protein) pseudogene 19	0	1	n/a	n/a	1.89e-01	1.589
279976282	ENSG00000243547	0	HNRNPKP4	heterogeneous nuclear ribonucleoprotein K pseudogene 4	0	3	n/a	n/a	1.89e-01	2.038
1094139	ENSG00000136153	3983	LMO7	LIM domain 7	4008	13	n/a	n/a	1.89e-01	1.564
1104835	ENSG00000198954	25877	KIAA1279	KIAA1279	26128	10	n/a	n/a	1.89e-01	1.965
1095294	ENSG00000143324	9089	XPR1	xenotropic and polytropic retrovirus receptor 1	9213	1	n/a	n/a	1.89e-01	2.835
280101282	ENSG00000257065	0	RP3-468K18.5	RP3-468K18.5	0	6	n/a	n/a	1.89e-01	2.460
279685832	ENSG00000204685	0	AC012307.3	AC012307.3	0	2	n/a	n/a	1.89e-01	1.352
280080498	ENSG00000255073	0	ZFP91-CNTF	ZFP91-CNTF readthrough (non-protein coding)	0	11	n/a	n/a	1.89e-01	2.081
1104493	ENSG00000198060	33997	MARCH5	membrane-associated ring finger (C3HC4) 5	54708	10	n/a	n/a	1.89e-01	1.506
1091912	ENSG00000120137	55449	PANK3	pantothenate kinase 3	79646	5	n/a	n/a	1.89e-01	2.018
279931317	ENSG00000238199	0	RP4-796F18.2	RP4-796F18.2	0	1	n/a	n/a	1.89e-01	1.857
280062761	ENSG00000253861	0	CTC-293A9.2	CTC-293A9.2	0	5	n/a	n/a	1.89e-01	3.428
1098242	ENSG00000164209	60007	SLC25A46	solute carrier family 25, member 46	91137	5	n/a	n/a	1.89e-01	1.861
1091387	ENSG00000115839	22686	RAB3GAP1	RAB3 GTPase activating protein subunit 1 (catalytic)	22930	2	n/a	n/a	1.89e-01	1.902
1093788	ENSG00000134297	30536	PLEKHA8P1	pleckstrin homology domain containing, family A member 8 pseudogene 1	51054	12	n/a	n/a	1.89e-01	1.673
1096646	ENSG00000154001	5497	PPP2R5E	protein phosphatase 2, regulatory subunit B', epsilon isoform	5529	14	n/a	n/a	1.89e-01	1.613
280004904	ENSG00000248697	0	AC004049.3	AC004049.3	0	4	n/a	n/a	1.89e-01	1.773
1091687	ENSG00000118217	22682	ATF6	activating transcription factor 6	22926	1	n/a	n/a	1.89e-01	1.581
1095612	ENSG00000145332	36836	KLHL8	kelch-like 8 (Drosophila)	57563	4	n/a	n/a	1.89e-01	1.818
1093410	ENSG00000131828	5128	PDHA1	pyruvate dehydrogenase (lipoamide) alpha 1	5160	X	n/a	n/a	1.89e-01	1.475
1088588	ENSG00000087008	8252	ACOX3	acyl-CoA oxidase 3, pristanoyl	8310	4	n/a	n/a	1.89e-01	1.412
1097898	ENSG00000163214	59991	DHX57	DEAH (Asp-Glu-Ala-Asp/His) box polypeptide 57	90957	2	n/a	n/a	1.89e-01	1.656
279748785	ENSG00000219201	0	RP11-181C21.4	RP11-181C21.4	0	1	n/a	n/a	1.89e-01	1.437
1088622	ENSG00000087470	9914	DNM1L	dynamin 1-like	10059	12	n/a	n/a	1.89e-01	2.019
1097048	ENSG00000157456	9010	CCNB2	cyclin B2	9133	15	n/a	n/a	1.89e-01	1.243
279874254	ENSG00000233109	0	RP11-22C8.1	RP11-22C8.1	0	8	n/a	n/a	1.89e-01	1.321
280013355	ENSG00000249430	0	CTD-2231H16.1	CTD-2231H16.1	0	5	n/a	n/a	1.89e-01	1.185
279917293	ENSG00000237017	0	AC012314.8	AC012314.8	0	19	n/a	n/a	1.89e-01	1.336
1101493	ENSG00000178965	79205	C1orf173	chromosome 1 open reading frame 173	127254	1	n/a	n/a	1.89e-01	2.121
1104787	ENSG00000198874	34542	TYW1	tRNA-yW synthesizing protein 1 homolog (S. cerevisiae)	55253	7	n/a	n/a	1.90e-01	1.424
1094127	ENSG00000136108	26333	CKAP2	cytoskeleton associated protein 2	26586	13	n/a	n/a	1.90e-01	2.022
1094125	ENSG00000136100	30511	VPS36	vacuolar protein sorting 36 homolog (S. cerevisiae)	51028	13	n/a	n/a	1.90e-01	2.081
1086956	ENSG00000005381	4327	MPO	myeloperoxidase	4353	17	n/a	n/a	1.90e-01	1.149
279834912	ENSG00000229635	0	RP4-713B5.2	RP4-713B5.2	0	1	n/a	n/a	1.90e-01	1.527
1088388	ENSG00000080845	22595	DLGAP4	discs, large (Drosophila) homolog-associated protein 4	22839	20	n/a	n/a	1.90e-01	1.579
279884280	ENSG00000233994	0	GDI2P2	GDP dissociation inhibitor 2 pseudogene 2	0	1	n/a	n/a	1.90e-01	2.212
279484406	ENSG00000177839	0	PCDHB9	protocadherin beta 9	0	5	n/a	n/a	1.90e-01	1.220
1095258	ENSG00000143164	35115	DCAF6	DDB1 and CUL4 associated factor 6	55827	1	n/a	n/a	1.90e-01	1.908
1088160	ENSG00000075073	6825	TACR2	tachykinin receptor 2	6865	10	n/a	n/a	1.91e-01	1.271
1090360	ENSG00000107929	22940	LARP4B	La ribonucleoprotein domain family, member 4B	23185	10	n/a	n/a	1.91e-01	1.464
280058985	ENSG00000253606	0	AFG3L2P1	AFG3 ATPase family gene 3-like 2 (S. cerevisiae) pseudogene 1	0	8	n/a	n/a	1.91e-01	2.217
1093954	ENSG00000135298	574	BAI3	brain-specific angiogenesis inhibitor 3	577	6	n/a	n/a	1.91e-01	1.653
1102162	ENSG00000182687	8734	GALR2	galanin receptor 2	8811	17	n/a	n/a	1.91e-01	1.037
279854402	ENSG00000231381	0	RNF2P1	ring finger protein 2 pseudogene 1	0	9	n/a	n/a	1.91e-01	1.769
279930338	ENSG00000238116	0	RP3-347M6.2	RP3-347M6.2	0	X	n/a	n/a	1.91e-01	2.083
1105885	ENSG00000213639	5468	PPP1CB	protein phosphatase 1, catalytic subunit, beta isozyme	5500	2	n/a	n/a	1.91e-01	1.722
279777190	ENSG00000224490	0	AC010127.5	AC010127.5	0	2	n/a	n/a	1.92e-01	1.169
1098178	ENSG00000164066	26897	INTU	inturned planar cell polarity effector homolog (Drosophila)	27152	4	n/a	n/a	1.92e-01	1.169
279945718	ENSG00000240132	0	ETF1P2	eukaryotic translation termination factor 1 pseudogene 2	0	7	n/a	n/a	1.92e-01	1.733
279880457	ENSG00000233661	0	SPIN4-AS1	SPIN4 antisense RNA 1 (non-protein coding)	0	X	n/a	n/a	1.92e-01	1.292
1087835	ENSG00000066135	9538	KDM4A	lysine (K)-specific demethylase 4A	9682	1	n/a	n/a	1.92e-01	2.005
1087297	ENSG00000023516	11055	AKAP11	A kinase (PRKA) anchor protein 11	11215	13	n/a	n/a	1.92e-01	2.286
1099285	ENSG00000168280	3775	KIF5C	kinesin family member 5C	3800	2	n/a	n/a	1.93e-01	1.925
1098980	ENSG00000167110	2784	GOLGA2	golgin A2	2801	9	n/a	n/a	1.93e-01	1.457
1090041	ENSG00000105647	5264	PIK3R2	phosphoinositide-3-kinase, regulatory subunit 2 (beta)	5296	19	n/a	n/a	1.93e-01	1.486
1096504	ENSG00000152684	33213	PELO	pelota homolog (Drosophila)	53918	5	n/a	n/a	1.93e-01	1.361
280014859	ENSG00000249567	0	MIMT1	MER1 repeat containing imprinted transcript 1 (non-protein coding)	0	19	n/a	n/a	1.93e-01	1.884
1088307	ENSG00000078618	4867	NRD1	nardilysin (N-arginine dibasic convertase)	4898	1	n/a	n/a	1.93e-01	1.805
279809853	ENSG00000227339	0	THRAP3P1	thyroid hormone receptor associated protein 3 pseudogene 1	0	3	n/a	n/a	1.93e-01	1.423
1101894	ENSG00000181359	0	HSP90AA6P	heat shock protein 90kDa alpha (cytosolic), class A member 6, pseudogene	0	4	n/a	n/a	1.93e-01	3.852
279909111	ENSG00000236283	0	AC013463.2	AC013463.2	0	2	n/a	n/a	1.93e-01	1.633
1090506	ENSG00000108946	5541	PRKAR1A	protein kinase, cAMP-dependent, regulatory, type I, alpha (tissue specific extinguisher 1)	5573	17	n/a	n/a	1.93e-01	2.124
279864446	ENSG00000232267	0	ACTR3P2	ARP3 actin-related protein 3 homolog (yeast) pseudogene 2	0	X	n/a	n/a	1.93e-01	1.742
279820890	ENSG00000228364	0	SAR1P1	SAR1P1	0	6	n/a	n/a	1.93e-01	1.735
1096458	ENSG00000152377	6655	SPOCK1	sparc/osteonectin, cwcv and kazal-like domains proteoglycan (testican) 1	6695	5	n/a	n/a	1.93e-01	2.511
279881781	ENSG00000233786	0	CDC27P1	cell division cycle 27 homolog (S. cerevisiae) pseudogene 1	0	2	n/a	n/a	1.94e-01	2.043
1104681	ENSG00000198677	9508	TTC37	tetratricopeptide repeat domain 37	9652	5	n/a	n/a	1.94e-01	1.762
280056697	ENSG00000253431	0	RP11-442A17.2	RP11-442A17.2	0	8	n/a	n/a	1.94e-01	2.720
1095837	ENSG00000147044	8507	CASK	calcium/calmodulin-dependent serine protein kinase (MAGUK family)	8573	X	n/a	n/a	1.94e-01	1.904
1099870	ENSG00000170832	157122779	USP32	ubiquitin specific peptidase 32	100506882	17	n/a	n/a	1.94e-01	2.084
280130576	ENSG00000259299	0	RP11-37J13.1	RP11-37J13.1	0	15	n/a	n/a	1.94e-01	3.000
1098159	ENSG00000164024	22928	METAP1	methionyl aminopeptidase 1	23173	4	n/a	n/a	1.94e-01	1.666
1105048	ENSG00000204217	655	BMPR2	bone morphogenetic protein receptor, type II (serine/threonine kinase)	659	2	n/a	n/a	1.94e-01	2.210
279872305	ENSG00000232951	0	IPO7P1	importin 7 pseudogene 1	0	X	n/a	n/a	1.94e-01	1.751
279927600	ENSG00000237897	0	RP11-90H3.2	RP11-90H3.2	0	1	n/a	n/a	1.94e-01	2.143
1105870	ENSG00000213516	142311	RBMXL1	RNA binding motif protein, X-linked-like 1	494115	1	n/a	n/a	1.94e-01	1.464
280071420	ENSG00000254485	0	RP11-380O24.1	RP11-380O24.1	0	3	n/a	n/a	1.95e-01	1.352
279837964	ENSG00000229932	0	YWHAZP3	tyrosine 3-monooxygenase/tryptophan 5-monooxygenase activation protein, zeta pseudogene 3	0	10	n/a	n/a	1.95e-01	3.980
1087491	ENSG00000047410	7132	TPR	translocated promoter region (to activated MET oncogene)	7175	1	n/a	n/a	1.95e-01	2.075
1100223	ENSG00000172260	90401	NEGR1	neuronal growth regulator 1	257194	1	n/a	n/a	1.95e-01	2.024
280036524	ENSG00000251279	0	CTC-436P18.1	CTC-436P18.1	0	5	n/a	n/a	1.95e-01	1.502
279848201	ENSG00000230823	0	CBX1P1	chromobox homolog 1 pseudogene 1	0	X	n/a	n/a	1.95e-01	1.920
1090844	ENSG00000111737	10863	RAB35	RAB35, member RAS oncogene family	11021	12	n/a	n/a	1.95e-01	1.277
279834467	ENSG00000229593	0	SUCLA2P3	succinate-CoA ligase, ADP-forming, beta subunit pseudogene 3	0	2	n/a	n/a	1.95e-01	2.100
1093284	ENSG00000130985	7274	UBA1	ubiquitin-like modifier activating enzyme 1	7317	X	n/a	n/a	1.95e-01	1.736
279719789	ENSG00000213184	0	RP11-335F8.2	RP11-335F8.2	0	11	n/a	n/a	1.95e-01	1.776
1103107	ENSG00000186487	22795	MYT1L	myelin transcription factor 1-like	23040	2	n/a	n/a	1.95e-01	2.240
1103947	ENSG00000196437	80698	ZNF569	zinc finger protein 569	148266	19	n/a	n/a	1.95e-01	1.789
1092140	ENSG00000122126	4921	OCRL	oculocerebrorenal syndrome of Lowe	4952	X	n/a	n/a	1.95e-01	2.078
1103323	ENSG00000187555	7828	USP7	ubiquitin specific peptidase 7 (herpes virus-associated)	7874	16	n/a	n/a	1.95e-01	1.602
1103594	ENSG00000188611	35904	ASAH2	N-acylsphingosine amidohydrolase (non-lysosomal ceramidase) 2	56624	10	n/a	n/a	1.95e-01	1.070
1099070	ENSG00000167528	78830	ZNF641	zinc finger protein 641	121274	12	n/a	n/a	1.95e-01	1.469
1097273	ENSG00000159251	67	ACTC1	actin, alpha, cardiac muscle 1	70	15	n/a	n/a	1.95e-01	1.137
280138333	ENSG00000259755	0	RP11-505E24.2	RP11-505E24.2	0	15	n/a	n/a	1.95e-01	1.230
1102621	ENSG00000184575	11099	XPOT	exportin, tRNA (nuclear export receptor for tRNAs)	11260	12	n/a	n/a	1.95e-01	1.480
1092116	ENSG00000121903	7536	ZSCAN20	zinc finger and SCAN domain containing 20	7579	1	n/a	n/a	1.95e-01	1.303
1104695	ENSG00000198707	55985	CEP290	centrosomal protein 290kDa	80184	12	n/a	n/a	1.95e-01	1.472
1104333	ENSG00000197603	41751	C5orf42	chromosome 5 open reading frame 42	65250	5	n/a	n/a	1.95e-01	1.527
1104136	ENSG00000197008	7653	ZNF138	zinc finger protein 138	7697	7	n/a	n/a	1.95e-01	1.663
1096673	ENSG00000154174	9724	TOMM70A	translocase of outer mitochondrial membrane 70 homolog A (S. cerevisiae)	9868	3	n/a	n/a	1.95e-01	2.135
1087884	ENSG00000067445	7173	TRO	trophinin	7216	X	n/a	n/a	1.95e-01	2.052
1095217	ENSG00000142864	25884	SERBP1	SERPINE1 mRNA binding protein 1	26135	1	n/a	n/a	1.95e-01	1.411
1094013	ENSG00000135521	59136	LTV1	LTV1 homolog (S. cerevisiae)	84946	6	n/a	n/a	1.95e-01	1.562
1105839	ENSG00000213265	77637	TSGA13	testis specific, 13	114960	7	n/a	n/a	1.95e-01	1.081
1091865	ENSG00000119812	25689	FAM98A	family with sequence similarity 98, member A	25940	2	n/a	n/a	1.95e-01	1.660
280109989	ENSG00000257921	0	RP11-571M6.15	RP11-571M6.15	0	12	n/a	n/a	1.95e-01	1.833
280093029	ENSG00000256091	0	RP11-627G1.1	RP11-627G1.1	0	11	n/a	n/a	1.95e-01	1.416
279914634	ENSG00000236792	0	RP11-142L4.2	RP11-142L4.2	0	1	n/a	n/a	1.95e-01	2.330
1098164	ENSG00000164038	79554	SLC9B2	solute carrier family 9, subfamily B (cation proton antiporter 2), member 2	133308	4	n/a	n/a	1.95e-01	1.788
279860234	ENSG00000231890	0	AC093391.2	AC093391.2	0	2	n/a	n/a	1.95e-01	1.161
1092762	ENSG00000126787	9643	DLGAP5	discs, large (Drosophila) homolog-associated protein 5	9787	14	n/a	n/a	1.95e-01	1.077
1090661	ENSG00000110321	1967	EIF4G2	eukaryotic translation initiation factor 4 gamma, 2	1982	11	n/a	n/a	1.95e-01	2.025
1096256	ENSG00000150753	22703	CCT5	chaperonin containing TCP1, subunit 5 (epsilon)	22948	5	n/a	n/a	1.95e-01	1.880
1100668	ENSG00000174469	25796	CNTNAP2	contactin associated protein-like 2	26047	7	n/a	n/a	1.95e-01	3.821
1100301	ENSG00000172554	33513	SNTG2	syntrophin, gamma 2	54221	2	n/a	n/a	1.95e-01	1.181
1087125	ENSG00000010322	11028	NISCH	nischarin	11188	3	n/a	n/a	1.95e-01	1.916
1090859	ENSG00000111832	30870	RWDD1	RWD domain containing 1	51389	6	n/a	n/a	1.95e-01	1.568
1092947	ENSG00000128585	4264	MKLN1	muskelin 1, intracellular mediator containing kelch motifs	4289	7	n/a	n/a	1.95e-01	1.630
279975781	ENSG00000243508	0	RP11-775J23.2	RP11-775J23.2	0	3	n/a	n/a	1.95e-01	1.213
279739255	ENSG00000215317	0	THUMPD1P1	THUMP domain containing 1 pseudogene 1	0	21	n/a	n/a	1.95e-01	1.258
1088695	ENSG00000089123	34906	TASP1	taspase, threonine aspartase, 1	55617	20	n/a	n/a	1.95e-01	1.473
1095615	ENSG00000145348	60300	TBCK	TBC1 domain containing kinase	93627	4	n/a	n/a	1.95e-01	1.431
279764176	ENSG00000223467	0	CALM1P1	calmodulin 1 (phosphorylase kinase, delta) pseudogene 1	0	X	n/a	n/a	1.95e-01	2.502
1096399	ENSG00000151883	55471	PARP8	poly (ADP-ribose) polymerase family, member 8	79668	5	n/a	n/a	1.95e-01	1.721
279725222	ENSG00000213871	0	TAF9BP1	TAF9B RNA polymerase II, TATA box binding protein (TBP)-associated factor, 31kDa pseudogene 1	0	3	n/a	n/a	1.95e-01	1.792
280024691	ENSG00000250320	0	CTD-2269F5.1	CTD-2269F5.1	0	5	n/a	n/a	1.95e-01	1.661
1095729	ENSG00000146085	4568	MUT	methylmalonyl CoA mutase	4594	6	n/a	n/a	1.95e-01	1.537
280008004	ENSG00000248955	0	RP11-114H7.3	RP11-114H7.3	0	5	n/a	n/a	1.95e-01	2.127
1093756	ENSG00000134184	2927	GSTM1	glutathione S-transferase mu 1	2944	1	n/a	n/a	1.95e-01	2.378
1091154	ENSG00000114120	34475	SLC25A36	solute carrier family 25, member 36	55186	3	n/a	n/a	1.95e-01	1.774
279817466	ENSG00000228057	0	SEC63P1	SEC63 homolog (S. cerevisiae) pseudogene 1	0	1	n/a	n/a	1.95e-01	1.801
1105245	ENSG00000204681	2534	GABBR1	gamma-aminobutyric acid (GABA) B receptor, 1	2550	6	n/a	n/a	1.95e-01	1.793
280006586	ENSG00000248827	0	RP11-252I13.1	RP11-252I13.1	0	5	n/a	n/a	1.96e-01	2.113
279811749	ENSG00000227513	0	AC114755.3	AC114755.3	0	2	n/a	n/a	1.96e-01	1.898
280105393	ENSG00000257453	0	RP11-290L1.3	RP11-290L1.3	0	12	n/a	n/a	1.96e-01	1.531
280054714	ENSG00000253301	157123801	RP11-513O17.2	RP11-513O17.2	100507651	8	n/a	n/a	1.96e-01	1.057
280010066	ENSG00000249142	0	CTD-2290P7.1	CTD-2290P7.1	0	5	n/a	n/a	1.96e-01	1.477
1104138	ENSG00000197016	123036	ZNF470	zinc finger protein 470	388566	19	n/a	n/a	1.96e-01	1.417
280064867	ENSG00000254013	0	MAP2K1P1	mitogen-activated protein kinase kinase 1 pseudogene 1	0	8	n/a	n/a	1.96e-01	2.493
1088773	ENSG00000090686	58406	USP48	ubiquitin specific peptidase 48	84196	1	n/a	n/a	1.96e-01	1.559
279818910	ENSG00000228206	0	AC016717.1	AC016717.1	0	2	n/a	n/a	1.96e-01	2.628
1101194	ENSG00000177272	3713	KCNA3	potassium voltage-gated channel, shaker-related subfamily, member 3	3738	1	n/a	n/a	1.96e-01	2.018
1098930	ENSG00000166913	7486	YWHAB	tyrosine 3-monooxygenase/tryptophan 5-monooxygenase activation protein, beta polypeptide	7529	20	n/a	n/a	1.96e-01	2.377
279789864	ENSG00000225619	181781	AC009232.2	AC009232.2	730811	2	n/a	n/a	1.96e-01	1.260
1089690	ENSG00000103353	35346	UBFD1	ubiquitin family domain containing 1	56061	16	n/a	n/a	1.96e-01	1.992
279792729	ENSG00000225858	0	RP1-172N19.3	RP1-172N19.3	0	X	n/a	n/a	1.96e-01	2.055
1092382	ENSG00000124198	10417	ARFGEF2	ADP-ribosylation factor guanine nucleotide-exchange factor 2 (brefeldin A-inhibited)	10564	20	n/a	n/a	1.96e-01	2.107
1090901	ENSG00000112130	8905	RNF8	ring finger protein 8	9025	6	n/a	n/a	1.96e-01	1.805
1092456	ENSG00000124571	36783	XPO5	exportin 5	57510	6	n/a	n/a	1.96e-01	1.424
1090324	ENSG00000107643	5567	MAPK8	mitogen-activated protein kinase 8	5599	10	n/a	n/a	1.96e-01	1.997
280029774	ENSG00000250727	0	RP11-959I15.1	RP11-959I15.1	0	8	n/a	n/a	1.96e-01	1.242
279855303	ENSG00000231458	0	AC098850.1	AC098850.1	0	17	n/a	n/a	1.96e-01	1.434
1091492	ENSG00000116675	9685	DNAJC6	DnaJ (Hsp40) homolog, subfamily C, member 6	9829	1	n/a	n/a	1.96e-01	2.823
1098951	ENSG00000166974	10824	MAPRE2	microtubule-associated protein, RP/EB family, member 2	10982	18	n/a	n/a	1.96e-01	2.042
1087641	ENSG00000057019	79476	DCBLD2	discoidin, CUB and LCCL domain containing 2	131566	3	n/a	n/a	1.96e-01	1.423
1094114	ENSG00000136026	10812	CKAP4	cytoskeleton-associated protein 4	10970	12	n/a	n/a	1.96e-01	1.454
1094018	ENSG00000135541	34095	AHI1	Abelson helper integration site 1	54806	6	n/a	n/a	1.96e-01	1.638
1098252	ENSG00000164252	34398	AGGF1	angiogenic factor with G patch and FHA domains 1	55109	5	n/a	n/a	1.96e-01	1.666
1087665	ENSG00000058729	35070	RIOK2	RIO kinase 2 (yeast)	55781	5	n/a	n/a	1.96e-01	1.400
1088900	ENSG00000095261	5679	PSMD5	proteasome (prosome, macropain) 26S subunit, non-ATPase, 5	5711	9	n/a	n/a	1.96e-01	1.639
279802554	ENSG00000226723	0	RP11-142L4.3	RP11-142L4.3	0	1	n/a	n/a	1.96e-01	2.350
280090909	ENSG00000255863	0	AC073610.5	AC073610.5	0	12	n/a	n/a	1.96e-01	1.671
1091484	ENSG00000116641	59596	DOCK7	dedicator of cytokinesis 7	85440	1	n/a	n/a	1.96e-01	1.570
1090713	ENSG00000110851	10949	PRDM4	PR domain containing 4	11108	12	n/a	n/a	1.96e-01	1.708
1087175	ENSG00000012048	668	BRCA1	breast cancer 1, early onset	672	17	n/a	n/a	1.96e-01	1.127
1087517	ENSG00000048649	31253	RSF1	remodeling and spacing factor 1	51773	11	n/a	n/a	1.96e-01	1.679
280029916	ENSG00000250740	0	RP11-710F7.2	RP11-710F7.2	0	4	n/a	n/a	1.96e-01	1.157
1091744	ENSG00000118733	78681	OLFM3	olfactomedin 3	118427	1	n/a	n/a	1.97e-01	3.455
1088845	ENSG00000092203	9734	TOX4	TOX high mobility group box family member 4	9878	14	n/a	n/a	1.97e-01	1.476
279831215	ENSG00000229288	0	RP11-1E11.2	RP11-1E11.2	0	9	n/a	n/a	1.97e-01	1.038
279896024	ENSG00000235027	0	AC068580.6	AC068580.6	0	11	n/a	n/a	1.97e-01	1.688
279762261	ENSG00000223134	0	AL122015.1	AL122015.1	0	11	n/a	n/a	1.97e-01	2.096
280136794	ENSG00000259668	0	RP11-707P17.2	RP11-707P17.2	0	15	n/a	n/a	1.97e-01	2.366
1091322	ENSG00000115419	2727	GLS	glutaminase	2744	2	n/a	n/a	1.97e-01	2.637
1096132	ENSG00000149428	10378	HYOU1	hypoxia up-regulated 1	10525	11	n/a	n/a	1.97e-01	1.970
1103820	ENSG00000196118	59975	C16orf93	chromosome 16 open reading frame 93	90835	16	n/a	n/a	1.97e-01	1.579
1104805	ENSG00000198908	56594	BHLHB9	basic helix-loop-helix domain containing, class B, 9	80823	X	n/a	n/a	1.97e-01	1.939
1090743	ENSG00000111110	36733	PPM1H	protein phosphatase, Mg2+/Mn2+ dependent, 1H	57460	12	n/a	n/a	1.97e-01	2.967
1094253	ENSG00000136813	23147	KIAA0368	KIAA0368	23392	9	n/a	n/a	1.97e-01	2.388
1091237	ENSG00000114867	1966	EIF4G1	eukaryotic translation initiation factor 4 gamma, 1	1981	3	n/a	n/a	1.97e-01	1.580
279884923	ENSG00000234061	0	AC007969.4	AC007969.4	0	2	n/a	n/a	1.97e-01	1.550
1096718	ENSG00000154548	79637	SRSF12	serine/arginine-rich splicing factor 12	135295	6	n/a	n/a	1.97e-01	1.468
1096542	ENSG00000153015	10137	CWC27	CWC27 spliceosome-associated protein homolog (S. cerevisiae)	10283	5	n/a	n/a	1.97e-01	1.317
280052047	ENSG00000253102	0	RP1-117B12.4	RP1-117B12.4	0	17	n/a	n/a	1.97e-01	1.838
279798477	ENSG00000226342	0	NMD3P1	NMD3 homolog (S. cerevisiae) pseudogene 1	0	7	n/a	n/a	1.97e-01	1.826
1101650	ENSG00000179915	9243	NRXN1	neurexin 1	9378	2	n/a	n/a	1.97e-01	2.198
1095978	ENSG00000148154	7314	UGCG	UDP-glucose ceramide glucosyltransferase	7357	9	n/a	n/a	1.97e-01	2.099
1098276	ENSG00000164323	36860	KIAA1430	KIAA1430	57587	4	n/a	n/a	1.97e-01	1.478
1096548	ENSG00000153060	80510	TEKT5	tektin 5	146279	16	n/a	n/a	1.97e-01	1.077
1096590	ENSG00000153395	55691	LPCAT1	lysophosphatidylcholine acyltransferase 1	79888	5	n/a	n/a	1.97e-01	1.753
279781366	ENSG00000224875	0	AC083949.1	AC083949.1	0	2	n/a	n/a	1.98e-01	1.319
1102629	ENSG00000184611	59853	KCNH7	potassium voltage-gated channel, subfamily H (eag-related), member 7	90134	2	n/a	n/a	1.98e-01	1.915
279921514	ENSG00000237399	157122967	RP11-298E9.3	RP11-298E9.3	100507034	10	n/a	n/a	1.98e-01	1.361
279837594	ENSG00000229897	0	SEPT7P7	septin 7 pseudogene 7	0	9	n/a	n/a	1.98e-01	1.555
1098342	ENSG00000164603	81199	C7orf60	chromosome 7 open reading frame 60	154743	7	n/a	n/a	1.98e-01	1.921
1108883	ENSG00000238244	0	GABARAPL3	GABA(A) receptors associated protein like 3, pseudogene	0	15	n/a	n/a	1.98e-01	2.645
279869883	ENSG00000232729	0	AC083884.8	AC083884.8	0	7	n/a	n/a	1.98e-01	2.297
1099134	ENSG00000167721	35009	TSR1	TSR1, 20S rRNA accumulation, homolog (S. cerevisiae)	55720	17	n/a	n/a	1.98e-01	1.374
280133825	ENSG00000259486	0	ZIM2	Zinc finger imprinted 2	0	19	n/a	n/a	1.98e-01	5.547
279807521	ENSG00000227126	0	RP11-316C12.2	RP11-316C12.2	0	1	n/a	n/a	1.98e-01	1.595
1104831	ENSG00000198947	1744	DMD	dystrophin	1756	X	n/a	n/a	1.98e-01	1.585
1102772	ENSG00000185164	94084	NOMO2	NODAL modulator 2	283820	16	n/a	n/a	1.98e-01	1.726
1096641	ENSG00000153975	85734	ZUFSP	zinc finger with UFM1-specific peptidase domain	221302	6	n/a	n/a	1.98e-01	1.437
280062413	ENSG00000253833	0	RP11-367E12.4	RP11-367E12.4	0	8	n/a	n/a	1.98e-01	1.821
280040368	ENSG00000251556	0	RP11-118M9.3	RP11-118M9.3	0	5	n/a	n/a	1.98e-01	1.570
1087617	ENSG00000055163	26744	CYFIP2	cytoplasmic FMR1 interacting protein 2	26999	5	n/a	n/a	1.98e-01	2.333
279770628	ENSG00000224001	0	RP11-270F18.2	RP11-270F18.2	0	9	n/a	n/a	1.99e-01	1.189
280088854	ENSG00000255651	0	RP11-466C23.4	RP11-466C23.4	0	11	n/a	n/a	1.99e-01	1.305
280066761	ENSG00000254151	0	NIPA2P4	non imprinted in Prader-Willi/Angelman syndrome 2 pseudogene 4	0	8	n/a	n/a	1.99e-01	1.192
279928452	ENSG00000237970	0	RP11-20F24.5	RP11-20F24.5	0	10	n/a	n/a	1.99e-01	1.383
1095627	ENSG00000145414	60172	NAF1	nuclear assembly factor 1 homolog (S. cerevisiae)	92345	4	n/a	n/a	2.00e-01	1.353
279728670	ENSG00000214192	0	UBE2V1P2	ubiquitin-conjugating enzyme E2 variant 1 pseudogene 2	0	3	n/a	n/a	2.00e-01	2.472
1099615	ENSG00000169710	2179	FASN	fatty acid synthase	2194	17	n/a	n/a	2.00e-01	1.755
1088030	ENSG00000071539	9185	TRIP13	thyroid hormone receptor interactor 13	9319	5	n/a	n/a	2.00e-01	1.163
1097725	ENSG00000162601	77527	MYSM1	Myb-like, SWIRM and MPN domains 1	114803	1	n/a	n/a	2.00e-01	1.566
1095080	ENSG00000141622	149622	RNF165	ring finger protein 165	494470	18	n/a	n/a	2.00e-01	2.183
1099606	ENSG00000169679	695	BUB1	budding uninhibited by benzimidazoles 1 homolog (yeast)	699	2	n/a	n/a	2.00e-01	1.087
1093913	ENSG00000135049	23042	AGTPBP1	ATP/GTP binding protein 1	23287	9	n/a	n/a	2.00e-01	2.798
1105287	ENSG00000204843	1627	DCTN1	dynactin 1	1639	2	n/a	n/a	2.00e-01	2.070
279748834	ENSG00000219273	0	RP1-217P22.2	RP1-217P22.2	0	6	n/a	n/a	2.00e-01	1.089
1097584	ENSG00000161682	94166	FAM171A2	family with sequence similarity 171, member A2	284069	17	n/a	n/a	2.00e-01	1.907
1096059	ENSG00000148773	4263	MKI67	antigen identified by monoclonal antibody Ki-67	4288	10	n/a	n/a	2.00e-01	1.193
280087881	ENSG00000255545	0	RP11-627G23.1	RP11-627G23.1	0	11	n/a	n/a	2.00e-01	1.129
1095678	ENSG00000145817	57257	YIPF5	Yip1 domain family, member 5	81555	5	n/a	n/a	2.01e-01	1.710
279715752	ENSG00000212172	0	U1	U1 spliceosomal RNA	0	12	n/a	n/a	2.01e-01	2.249
1093953	ENSG00000135297	25570	MTO1	mitochondrial translation optimization 1 homolog (S. cerevisiae)	25821	6	n/a	n/a	2.01e-01	1.311
1090887	ENSG00000112038	4956	OPRM1	opioid receptor, mu 1	4988	6	n/a	n/a	2.01e-01	1.647
1094010	ENSG00000135506	10798	OS9	osteosarcoma amplified 9, endoplasmic reticulum lectin	10956	12	n/a	n/a	2.01e-01	1.374
1094519	ENSG00000138079	6483	SLC3A1	solute carrier family 3 (cystine, dibasic and neutral amino acid transporters, activator of cystine, dibasic and neutral amino acid transport), member 1	6519	2	n/a	n/a	2.01e-01	3.010
1109118	ENSG00000243978	36802	RGAG1	retrotransposon gag domain containing 1	57529	X	n/a	n/a	2.01e-01	1.177
1093579	ENSG00000132842	8480	AP3B1	adaptor-related protein complex 3, beta 1 subunit	8546	5	n/a	n/a	2.01e-01	1.440
1086974	ENSG00000005955	55696	GGNBP2	gametogenetin binding protein 2	79893	17	n/a	n/a	2.01e-01	1.557
1096959	ENSG00000156697	10655	UTP14A	UTP14, U3 small nucleolar ribonucleoprotein, homolog A (yeast)	10813	X	n/a	n/a	2.01e-01	1.332
279991237	ENSG00000245856	0	RP11-656E20.4	RP11-656E20.4	0	12	n/a	n/a	2.01e-01	2.609
279749818	ENSG00000219699	0	RP11-325O24.2	RP11-325O24.2	0	6	n/a	n/a	2.02e-01	2.397
280040337	ENSG00000251553	0	CTC-463N11.1	CTC-463N11.1	0	5	n/a	n/a	2.02e-01	1.324
1088314	ENSG00000078795	26784	PKD2L2	polycystic kidney disease 2-like 2	27039	5	n/a	n/a	2.02e-01	1.706
1093500	ENSG00000132463	2909	GRSF1	G-rich RNA sequence binding factor 1	2926	4	n/a	n/a	2.02e-01	1.405
1103999	ENSG00000196591	3049	HDAC2	histone deacetylase 2	3066	6	n/a	n/a	2.02e-01	1.613
1104091	ENSG00000196867	79982	ZFP28	zinc finger protein 28 homolog (mouse)	140612	19	n/a	n/a	2.02e-01	1.721
1092740	ENSG00000126581	8609	BECN1	beclin 1, autophagy related	8678	17	n/a	n/a	2.02e-01	1.887
1109137	ENSG00000244355	37344	LY6G6D	lymphocyte antigen 6 complex, locus G6D	58530	6	n/a	n/a	2.02e-01	1.093
279856998	ENSG00000231609	110399	AC009501.4	AC009501.4	100132215	2	n/a	n/a	2.02e-01	1.513
1087849	ENSG00000066455	9806	GOLGA5	golgin A5	9950	14	n/a	n/a	2.02e-01	1.317
1092092	ENSG00000121741	7706	ZMYM2	zinc finger, MYM-type 2	7750	13	n/a	n/a	2.03e-01	1.616
1108513	ENSG00000235872	0	RP11-335O4.3	RP11-335O4.3	0	12	n/a	n/a	2.03e-01	1.931
279762751	ENSG00000223279	0	RNU4-5P	RNA, U4 small nuclear 5, pseudogene	0	10	n/a	n/a	2.03e-01	1.830
1093496	ENSG00000132434	35202	LANCL2	LanC lantibiotic synthetase component C-like 2 (bacterial)	55915	7	n/a	n/a	2.03e-01	1.733
1094094	ENSG00000135932	31199	CAB39	calcium binding protein 39	51719	2	n/a	n/a	2.03e-01	1.810
1087344	ENSG00000029363	9630	BCLAF1	BCL2-associated transcription factor 1	9774	6	n/a	n/a	2.03e-01	1.936
1096870	ENSG00000155980	3773	KIF5A	kinesin family member 5A	3798	12	n/a	n/a	2.03e-01	1.976
279773191	ENSG00000224172	0	RP11-416N13.1	RP11-416N13.1	0	7	n/a	n/a	2.03e-01	1.419
279888123	ENSG00000234377	0	POU4F1-AS1	POU4F1 antisense RNA 1 (non-protein coding)	0	13	n/a	n/a	2.03e-01	1.484
1087477	ENSG00000044574	3289	HSPA5	heat shock 70kDa protein 5 (glucose-regulated protein, 78kDa)	3309	9	n/a	n/a	2.03e-01	1.971
279911161	ENSG00000236456	0	RP4-785G19.2	RP4-785G19.2	0	20	n/a	n/a	2.03e-01	1.758
1088148	ENSG00000074706	25783	IPCEF1	interaction protein for cytohesin exchange factors 1	26034	6	n/a	n/a	2.03e-01	2.535
1096784	ENSG00000155100	31113	OTUD6B	OTU domain containing 6B	51633	8	n/a	n/a	2.03e-01	1.410
1097801	ENSG00000162869	79368	PPP1R21	protein phosphatase 1, regulatory subunit 21	129285	2	n/a	n/a	2.04e-01	1.801
1101400	ENSG00000178385	123258	PLEKHM3	pleckstrin homology domain containing, family M, member 3	389072	2	n/a	n/a	2.04e-01	1.878
279901213	ENSG00000235522	0	AC009505.2	AC009505.2	0	2	n/a	n/a	2.04e-01	1.938
280125402	ENSG00000259000	0	CTD-2373J19.1	CTD-2373J19.1	0	14	n/a	n/a	2.04e-01	1.284
280131241	ENSG00000259344	0	RP11-566K19.6	RP11-566K19.6	0	15	n/a	n/a	2.04e-01	1.610
1104605	ENSG00000198440	80664	ZNF583	zinc finger protein 583	147949	19	n/a	n/a	2.04e-01	1.264
1098645	ENSG00000165813	34377	C10orf118	chromosome 10 open reading frame 118	55088	10	n/a	n/a	2.04e-01	1.703
1099533	ENSG00000169306	10982	IL1RAPL1	interleukin 1 receptor accessory protein-like 1	11141	X	n/a	n/a	2.04e-01	1.560
279734719	ENSG00000214892	0	USP8P1	ubiquitin specific peptidase 8 pseudogene 1	0	6	n/a	n/a	2.04e-01	1.509
1089245	ENSG00000100644	3073	HIF1A	hypoxia inducible factor 1, alpha subunit (basic helix-loop-helix transcription factor)	3091	14	n/a	n/a	2.04e-01	1.446
279872402	ENSG00000232959	0	RP11-332H17.1	RP11-332H17.1	0	1	n/a	n/a	2.04e-01	2.696
1089372	ENSG00000101290	8688	CDS2	CDP-diacylglycerol synthase (phosphatidate cytidylyltransferase) 2	8760	20	n/a	n/a	2.04e-01	1.948
279789390	ENSG00000225569	0	CCT4P2	chaperonin containing TCP1, subunit 4 (delta) pseudogene 2	0	X	n/a	n/a	2.04e-01	1.124
1087800	ENSG00000065413	60057	ANKRD44	ankyrin repeat domain 44	91526	2	n/a	n/a	2.04e-01	1.452
1090726	ENSG00000110925	57268	CSRNP2	cysteine-serine-rich nuclear protein 2	81566	12	n/a	n/a	2.04e-01	1.950
279882781	ENSG00000233868	0	AC009302.2	AC009302.2	0	2	n/a	n/a	2.04e-01	1.463
1087037	ENSG00000007202	9559	KIAA0100	KIAA0100	9703	17	n/a	n/a	2.04e-01	1.838
279896798	ENSG00000235095	0	RP11-1217F2.1	RP11-1217F2.1	0	7	n/a	n/a	2.04e-01	2.062
1095599	ENSG00000145241	1053	CENPC1	centromere protein C 1	1060	4	n/a	n/a	2.04e-01	1.308
1093814	ENSG00000134444	36887	KIAA1468	KIAA1468	57614	18	n/a	n/a	2.04e-01	2.009
1089787	ENSG00000104331	34217	IMPAD1	inositol monophosphatase domain containing 1	54928	8	n/a	n/a	2.04e-01	1.763
1097121	ENSG00000158077	109347	NLRP14	NLR family, pyrin domain containing 14	338323	11	n/a	n/a	2.04e-01	1.044
1107037	ENSG00000226049	0	TLK2P1	tousled-like kinase 2 pseudogene 1	0	17	n/a	n/a	2.04e-01	1.654
279520809	ENSG00000182921	0	CCDC75P1	coiled-coil domain containing 75 pseudogene 1	0	3	n/a	n/a	2.04e-01	1.674
1097855	ENSG00000163053	80987	SLC16A14	solute carrier family 16, member 14 (monocarboxylic acid transporter 14)	151473	2	n/a	n/a	2.04e-01	1.929
1095761	ENSG00000146360	2813	GPR6	G protein-coupled receptor 6	2830	6	n/a	n/a	2.04e-01	1.220
1089666	ENSG00000103226	128246	NOMO3	NODAL modulator 3	408050	16	n/a	n/a	2.04e-01	1.563
1100110	ENSG00000171793	1492	CTPS	CTP synthase	1503	1	n/a	n/a	2.04e-01	1.401
1100372	ENSG00000172915	26705	NBEA	neurobeachin	26960	13	n/a	n/a	2.04e-01	2.875
1091925	ENSG00000120251	2874	GRIA2	glutamate receptor, ionotropic, AMPA 2	2891	4	n/a	n/a	2.05e-01	1.942
1103605	ENSG00000188647	119609	PTAR1	protein prenyltransferase alpha subunit repeat containing 1	375743	9	n/a	n/a	2.05e-01	1.509
1087609	ENSG00000054965	22956	FAM168A	family with sequence similarity 168, member A	23201	11	n/a	n/a	2.05e-01	1.695
1098018	ENSG00000163602	23184	RYBP	RING1 and YY1 binding protein	23429	3	n/a	n/a	2.05e-01	1.685
1090361	ENSG00000107937	23314	GTPBP4	GTP binding protein 4	23560	10	n/a	n/a	2.05e-01	1.349
279943528	ENSG00000239880	0	RP11-420J11.1	RP11-420J11.1	0	3	n/a	n/a	2.05e-01	1.437
279947211	ENSG00000240286	0	MEAF6P1	MYST/Esa1-associated factor 6 pseudogene 1	0	2	n/a	n/a	2.05e-01	2.249
279895558	ENSG00000234983	0	AC010132.11	AC010132.11	0	7	n/a	n/a	2.05e-01	1.755
279735887	ENSG00000215007	0	DNAJA1P3	DnaJ (Hsp40) homolog, subfamily A, member 1 pseudogene 3	0	X	n/a	n/a	2.05e-01	3.163
1090933	ENSG00000112290	8857	WASF1	WAS protein family, member 1	8936	6	n/a	n/a	2.05e-01	2.123
279949508	ENSG00000240527	0	RP11-429G19.3	RP11-429G19.3	0	10	n/a	n/a	2.05e-01	1.416
1095660	ENSG00000145715	5889	RASA1	RAS p21 protein activator (GTPase activating protein) 1	5921	5	n/a	n/a	2.06e-01	1.770
1099030	ENSG00000167325	6207	RRM1	ribonucleotide reductase M1	6240	11	n/a	n/a	2.06e-01	1.801
279745598	ENSG00000216990	0	HSPD1P10	heat shock 60kDa protein 1 (chaperonin) pseudogene 10	0	6	n/a	n/a	2.06e-01	1.042
280095241	ENSG00000256364	0	RP11-173P15.3	RP11-173P15.3	0	12	n/a	n/a	2.06e-01	1.786
279942315	ENSG00000239699	0	RP11-450I19.2	RP11-450I19.2	0	3	n/a	n/a	2.06e-01	1.135
1087840	ENSG00000066279	92030	ASPM	asp (abnormal spindle) homolog, microcephaly associated (Drosophila)	259266	1	n/a	n/a	2.06e-01	1.081
1100650	ENSG00000174371	9033	EXO1	exonuclease 1	9156	1	n/a	n/a	2.06e-01	1.128
1104603	ENSG00000198431	7253	TXNRD1	thioredoxin reductase 1	7296	12	n/a	n/a	2.06e-01	1.758
279760238	ENSG00000222521	0	AC026956.1	AC026956.1	0	15	n/a	n/a	2.06e-01	2.666
1101247	ENSG00000177511	30528	ST8SIA3	ST8 alpha-N-acetyl-neuraminide alpha-2,8-sialyltransferase 3	51046	18	n/a	n/a	2.06e-01	2.661
1087880	ENSG00000067248	33796	DHX29	DEAH (Asp-Glu-Ala-His) box polypeptide 29	54505	5	n/a	n/a	2.06e-01	1.770
1092852	ENSG00000127616	6558	SMARCA4	SWI/SNF related, matrix associated, actin dependent regulator of chromatin, subfamily a, member 4	6597	19	n/a	n/a	2.06e-01	1.489
280110974	ENSG00000258011	0	HMGA1P3	high mobility group AT-hook 1 pseudogene 3	0	12	n/a	n/a	2.06e-01	1.532
1087831	ENSG00000066044	1979	ELAVL1	ELAV (embryonic lethal, abnormal vision, Drosophila)-like 1 (Hu antigen R)	1994	19	n/a	n/a	2.06e-01	1.497
280009632	ENSG00000249109	0	RP11-1026M7.2	Uncharacterized protein	0	5	n/a	n/a	2.06e-01	1.289
1100501	ENSG00000173559	41422	OBFC2A	oligonucleotide/oligosaccharide-binding fold containing 2A	64859	2	n/a	n/a	2.06e-01	1.137
1090875	ENSG00000111897	36788	SERINC1	serine incorporator 1	57515	6	n/a	n/a	2.06e-01	1.913
1095988	ENSG00000148219	23000	ASTN2	astrotactin 2	23245	9	n/a	n/a	2.06e-01	1.466
1087465	ENSG00000043093	33458	DCUN1D1	DCN1, defective in cullin neddylation 1, domain containing 1 (S. cerevisiae)	54165	3	n/a	n/a	2.06e-01	1.319
1089955	ENSG00000105270	25748	CLIP3	CAP-GLY domain containing linker protein 3	25999	19	n/a	n/a	2.06e-01	2.276
280124523	ENSG00000258953	0	AC004507.1	AC004507.1	0	5	n/a	n/a	2.06e-01	1.164
1094849	ENSG00000140157	57296	NIPA2	non imprinted in Prader-Willi/Angelman syndrome 2	81614	15	n/a	n/a	2.06e-01	1.614
1101180	ENSG00000177182	81319	CLVS1	clavesin 1	157807	8	n/a	n/a	2.06e-01	1.666
1104737	ENSG00000198791	29618	CNOT7	CCR4-NOT transcription complex, subunit 7	29883	8	n/a	n/a	2.06e-01	1.637
1095220	ENSG00000142875	5535	PRKACB	protein kinase, cAMP-dependent, catalytic, beta	5567	1	n/a	n/a	2.06e-01	2.100
279976115	ENSG00000243533	0	RP11-293G6__A.2	RP11-293G6__A.2	0	1	n/a	n/a	2.06e-01	1.552
1090487	ENSG00000108821	1268	COL1A1	collagen, type I, alpha 1	1277	17	n/a	n/a	2.06e-01	2.127
280035505	ENSG00000251186	0	RP11-689P11.3	RP11-689P11.3	0	4	n/a	n/a	2.06e-01	1.195
1091752	ENSG00000118873	25531	RAB3GAP2	RAB3 GTPase activating protein subunit 2 (non-catalytic)	25782	1	n/a	n/a	2.06e-01	1.823
280064236	ENSG00000253972	0	RP11-4K16.2	RP11-4K16.2	0	8	n/a	n/a	2.06e-01	2.989
279928280	ENSG00000237951	0	PPIL1P1	peptidylprolyl isomerase (cyclophilin)-like 1 pseudogene 1	0	2	n/a	n/a	2.06e-01	1.836
279731575	ENSG00000214584	0	RP11-479O17.2	RP11-479O17.2	0	10	n/a	n/a	2.06e-01	1.186
1089229	ENSG00000100592	22757	DAAM1	dishevelled associated activator of morphogenesis 1	23002	14	n/a	n/a	2.06e-01	1.954
1093114	ENSG00000130038	58961	EFCAB4B	EF-hand calcium binding domain 4B	84766	12	n/a	n/a	2.06e-01	1.025
1104222	ENSG00000197283	8754	SYNGAP1	synaptic Ras GTPase activating protein 1	8831	6	n/a	n/a	2.07e-01	1.670
1095421	ENSG00000143924	27180	EML4	echinoderm microtubule associated protein like 4	27436	2	n/a	n/a	2.07e-01	1.596
1106260	ENSG00000215114	79715	UBXN2B	UBX domain protein 2B	137886	8	n/a	n/a	2.07e-01	1.837
279851688	ENSG00000231158	0	PTP4A1P1	protein tyrosine phosphatase type IVA, member 1 pseudogene 1	0	2	n/a	n/a	2.07e-01	1.380
1090197	ENSG00000106443	9534	PHF14	PHD finger protein 14	9678	7	n/a	n/a	2.07e-01	1.523
1095381	ENSG00000143702	9715	CEP170	centrosomal protein 170kDa	9859	1	n/a	n/a	2.07e-01	2.187
279913322	ENSG00000236682	0	AC068282.3	AC068282.3	0	2	n/a	n/a	2.07e-01	1.360
1087097	ENSG00000009307	7766	CSDE1	cold shock domain containing E1, RNA-binding	7812	1	n/a	n/a	2.07e-01	1.760
1091407	ENSG00000115966	1377	ATF2	activating transcription factor 2	1386	2	n/a	n/a	2.07e-01	1.872
1087066	ENSG00000008086	6752	CDKL5	cyclin-dependent kinase-like 5	6792	X	n/a	n/a	2.07e-01	3.568
279907112	ENSG00000236090	0	LDHAP3	lactate dehydrogenase A pseudogene 3	0	2	n/a	n/a	2.07e-01	1.708
1096486	ENSG00000152556	5181	PFKM	phosphofructokinase, muscle	5213	12	n/a	n/a	2.07e-01	1.854
279727004	ENSG00000214018	0	RRM2P3	ribonucleotide reductase M2 polypeptide pseudogene 3	0	X	n/a	n/a	2.07e-01	1.121
1091047	ENSG00000113209	25916	PCDHB5	protocadherin beta 5	26167	5	n/a	n/a	2.07e-01	1.584
1092074	ENSG00000121481	6013	RNF2	ring finger protein 2	6045	1	n/a	n/a	2.07e-01	1.896
1088646	ENSG00000088325	22729	TPX2	TPX2, microtubule-associated, homolog (Xenopus laevis)	22974	20	n/a	n/a	2.07e-01	1.584
279788121	ENSG00000225484	0	RP11-773D16.1	RP11-773D16.1	0	10	n/a	n/a	2.07e-01	1.292
279887761	ENSG00000234332	0	BCAS2P2	breast carcinoma amplified sequence 2 pseudogene 2	0	1	n/a	n/a	2.07e-01	1.861
1093945	ENSG00000135241	30130	PNPLA8	patatin-like phospholipase domain containing 8	50640	7	n/a	n/a	2.07e-01	1.649
279882282	ENSG00000233833	0	RP11-314A15.1	RP11-314A15.1	0	X	n/a	n/a	2.07e-01	1.430
1102704	ENSG00000184939	80500	ZFP90	zinc finger protein 90 homolog (mouse)	146198	16	n/a	n/a	2.07e-01	1.478
1103679	ENSG00000188895	109652	MSL1	male-specific lethal 1 homolog (Drosophila)	339287	17	n/a	n/a	2.07e-01	1.792
1104699	ENSG00000198718	22871	FAM179B	family with sequence similarity 179, member B	23116	14	n/a	n/a	2.07e-01	1.799
279999274	ENSG00000248255	0	AC126775.1	AC126775.1	0	5	n/a	n/a	2.07e-01	1.980
1106582	ENSG00000222014	58295	RAB6C	RAB6C, member RAS oncogene family	84084	2	n/a	n/a	2.07e-01	1.650
1096516	ENSG00000152782	32834	PANK1	pantothenate kinase 1	53354	10	n/a	n/a	2.07e-01	1.712
1105840	ENSG00000213281	4862	NRAS	neuroblastoma RAS viral (v-ras) oncogene homolog	4893	1	n/a	n/a	2.07e-01	1.627
279783200	ENSG00000225022	0	UBE2D3P1	ubiquitin-conjugating enzyme E2D 3 pseudogene 1	0	20	n/a	n/a	2.07e-01	1.978
1100590	ENSG00000174013	83603	FBXO45	F-box protein 45	200933	3	n/a	n/a	2.07e-01	1.449
1090226	ENSG00000106617	30903	PRKAG2	protein kinase, AMP-activated, gamma 2 non-catalytic subunit	51422	7	n/a	n/a	2.07e-01	1.694
1087782	ENSG00000065000	8864	AP3D1	adaptor-related protein complex 3, delta 1 subunit	8943	19	n/a	n/a	2.07e-01	1.589
1099261	ENSG00000168172	58577	HOOK3	hook homolog 3 (Drosophila)	84376	8	n/a	n/a	2.07e-01	1.743
1106078	ENSG00000214424	0	FAM149B2	family with sequence similarity 149, member B2	0	15	n/a	n/a	2.07e-01	1.620
1098908	ENSG00000166847	58717	DCTN5	dynactin 5 (p25)	84516	16	n/a	n/a	2.07e-01	1.712
1093599	ENSG00000132964	1018	CDK8	cyclin-dependent kinase 8	1024	13	n/a	n/a	2.07e-01	1.498
1089112	ENSG00000100241	6271	SBF1	SET binding factor 1	6305	22	n/a	n/a	2.07e-01	1.689
279724670	ENSG00000213770	0	RP11-748L13.3	RP11-748L13.3	0	10	n/a	n/a	2.07e-01	1.523
279738006	ENSG00000215199	0	YWHAZP6	tyrosine 3-monooxygenase/tryptophan 5-monooxygenase activation protein, zeta pseudogene 6	0	9	n/a	n/a	2.07e-01	1.964
280068291	ENSG00000254254	0	RP11-17A4.2	RP11-17A4.2	0	8	n/a	n/a	2.07e-01	1.259
1087270	ENSG00000020922	4335	MRE11A	MRE11 meiotic recombination 11 homolog A (S. cerevisiae)	4361	11	n/a	n/a	2.07e-01	1.468
1101832	ENSG00000180957	23513	PITPNB	phosphatidylinositol transfer protein, beta	23760	22	n/a	n/a	2.07e-01	1.793
1104441	ENSG00000197930	29734	ERO1L	ERO1-like (S. cerevisiae)	30001	14	n/a	n/a	2.07e-01	1.573
279740632	ENSG00000215493	0	XXbac-B562F10.11	XXbac-B562F10.11	0	22	n/a	n/a	2.07e-01	1.702
279957554	ENSG00000241506	0	PSMC1P1	proteasome (prosome, macropain) 26S subunit, ATPase, 1 pseudogene 1	0	3	n/a	n/a	2.08e-01	1.864
1095791	ENSG00000146587	157124821	RBAK	RB-associated KRAB zinc finger	100533952	7	n/a	n/a	2.08e-01	1.523
1099229	ENSG00000168036	1488	CTNNB1	catenin (cadherin-associated protein), beta 1, 88kDa	1499	3	n/a	n/a	2.08e-01	1.782
279857377	ENSG00000231651	0	DLG3-AS1	DLG3 antisense RNA 1 (non-protein coding)	0	X	n/a	n/a	2.08e-01	1.049
1103497	ENSG00000188199	0	FAM22B	family with sequence similarity 22, member B	0	10	n/a	n/a	2.08e-01	1.027
279785704	ENSG00000225259	0	ST13P6	suppression of tumorigenicity 13 (colon carcinoma) (Hsp70 interacting protein) pseudogene 6	0	8	n/a	n/a	2.08e-01	1.898
279993789	ENSG00000246716	0	AL359454.1	AL359454.1	0	13	n/a	n/a	2.09e-01	1.382
1088103	ENSG00000073464	1174	CLCN4	chloride channel 4	1183	X	n/a	n/a	2.09e-01	2.267
279775326	ENSG00000224345	0	AKIRIN2-AS1	AKIRIN2 antisense RNA 1 (non-protein coding)	0	6	n/a	n/a	2.09e-01	1.824
1088513	ENSG00000084731	3772	KIF3C	kinesin family member 3C	3797	2	n/a	n/a	2.09e-01	2.490
1105280	ENSG00000204815	0	AC091172.1	Uncharacterized protein	0	17	n/a	n/a	2.09e-01	1.391
1087744	ENSG00000064102	35015	C12orf11	chromosome 12 open reading frame 11	55726	12	n/a	n/a	2.09e-01	1.414
279778000	ENSG00000224566	0	RP5-881P19.6	RP5-881P19.6	0	1	n/a	n/a	2.09e-01	1.320
1100136	ENSG00000171865	89745	RNASEH1	ribonuclease H1	246243	2	n/a	n/a	2.09e-01	1.367
1092869	ENSG00000127914	9997	AKAP9	A kinase (PRKA) anchor protein (yotiao) 9	10142	7	n/a	n/a	2.09e-01	2.036
1090209	ENSG00000106537	26820	TSPAN13	tetraspanin 13	27075	7	n/a	n/a	2.09e-01	2.983
1098736	ENSG00000166167	8866	BTRC	beta-transducin repeat containing	8945	10	n/a	n/a	2.09e-01	1.833
1090808	ENSG00000111605	10894	CPSF6	cleavage and polyadenylation specific factor 6, 68kDa	11052	12	n/a	n/a	2.09e-01	1.847
1097230	ENSG00000158941	37076	KIAA1967	KIAA1967	57805	8	n/a	n/a	2.09e-01	1.364
1090380	ENSG00000108094	8392	CUL2	cullin 2	8453	10	n/a	n/a	2.09e-01	1.942
1094500	ENSG00000138018	59620	EPT1	ethanolaminephosphotransferase 1 (CDP-ethanolamine-specific)	85465	2	n/a	n/a	2.10e-01	1.898
279914803	ENSG00000236809	0	SNX25P1	sorting nexin 25 pseudogene 1	0	1	n/a	n/a	2.10e-01	1.688
1104365	ENSG00000197713	6088	RPE	ribulose-5-phosphate-3-epimerase	6120	2	n/a	n/a	2.10e-01	1.440
1098758	ENSG00000166250	55630	CLMP	CXADR-like membrane protein	79827	11	n/a	n/a	2.10e-01	2.815
279818566	ENSG00000228167	0	RP11-489C13.1	RP11-489C13.1	0	1	n/a	n/a	2.10e-01	1.444
1091787	ENSG00000119318	5855	RAD23B	RAD23 homolog B (S. cerevisiae)	5887	9	n/a	n/a	2.10e-01	1.686
280104672	ENSG00000257376	0	RP11-328C8.2	RP11-328C8.2	0	12	n/a	n/a	2.10e-01	2.046
1098167	ENSG00000164045	988	CDC25A	cell division cycle 25 homolog A (S. pombe)	993	3	n/a	n/a	2.10e-01	1.201
1089774	ENSG00000104228	22842	TRIM35	tripartite motif containing 35	23087	8	n/a	n/a	2.10e-01	1.448
1098446	ENSG00000164975	6579	SNAPC3	small nuclear RNA activating complex, polypeptide 3, 50kDa	6619	9	n/a	n/a	2.10e-01	1.606
1093610	ENSG00000133030	22919	MPRIP	myosin phosphatase Rho interacting protein	23164	17	n/a	n/a	2.10e-01	1.912
279911943	ENSG00000236526	0	RP4-742J24.2	RP4-742J24.2	0	20	n/a	n/a	2.10e-01	2.856
279800572	ENSG00000226535	0	RP11-417L14.1	RP11-417L14.1	0	9	n/a	n/a	2.10e-01	1.978
1099832	ENSG00000170624	6408	SGCD	sarcoglycan, delta (35kDa dystrophin-associated glycoprotein)	6444	5	n/a	n/a	2.10e-01	1.290
1098289	ENSG00000164347	58550	GFM2	G elongation factor, mitochondrial 2	84340	5	n/a	n/a	2.10e-01	1.924
1090950	ENSG00000112339	10609	HBS1L	HBS1-like (S. cerevisiae)	10767	6	n/a	n/a	2.10e-01	1.565
1101532	ENSG00000179119	80343	SPTY2D1	SPT2, Suppressor of Ty, domain containing 1 (S. cerevisiae)	144108	11	n/a	n/a	2.10e-01	1.539
1094225	ENSG00000136682	80895	CBWD2	COBW domain containing 2	150472	2	n/a	n/a	2.10e-01	1.173
1088248	ENSG00000077232	33722	DNAJC10	DnaJ (Hsp40) homolog, subfamily C, member 10	54431	2	n/a	n/a	2.10e-01	1.618
1089692	ENSG00000103356	78997	EARS2	glutamyl-tRNA synthetase 2, mitochondrial (putative)	124454	16	n/a	n/a	2.10e-01	1.451
1100420	ENSG00000173166	41583	RAPH1	Ras association (RalGDS/AF-6) and pleckstrin homology domains 1	65059	2	n/a	n/a	2.10e-01	1.535
1087142	ENSG00000011021	1176	CLCN6	chloride channel 6	1185	1	n/a	n/a	2.10e-01	1.862
1091454	ENSG00000116254	25787	CHD5	chromodomain helicase DNA binding protein 5	26038	1	n/a	n/a	2.10e-01	1.866
1097143	ENSG00000158258	40717	CLSTN2	calsyntenin 2	64084	3	n/a	n/a	2.10e-01	2.961
280032116	ENSG00000250927	0	MESTP3	mesoderm specific transcript homolog (mouse) pseudogene 3	0	4	n/a	n/a	2.10e-01	1.878
279824152	ENSG00000228656	0	MYO5BP3	myosin VB pseudogene 3	0	9	n/a	n/a	2.10e-01	1.189
1104713	ENSG00000198739	110333	LRRTM3	leucine rich repeat transmembrane neuronal 3	347731	10	n/a	n/a	2.10e-01	2.731
1093535	ENSG00000132623	40569	ANKRD5	ankyrin repeat domain 5	63926	20	n/a	n/a	2.11e-01	1.624
279953196	ENSG00000241007	0	SEPT7P6	septin 7 pseudogene 6	0	7	n/a	n/a	2.11e-01	1.516
1102570	ENSG00000184349	1933	EFNA5	ephrin-A5	1946	5	n/a	n/a	2.11e-01	1.826
279873239	ENSG00000233020	0	RP11-42O15.2	RP11-42O15.2	0	1	n/a	n/a	2.11e-01	1.571
1088627	ENSG00000087586	6750	AURKA	aurora kinase A	6790	20	n/a	n/a	2.11e-01	1.166
1091445	ENSG00000116199	9773	FAM20B	family with sequence similarity 20, member B	9917	1	n/a	n/a	2.11e-01	1.806
1101439	ENSG00000178645	93805	C10orf53	chromosome 10 open reading frame 53	282966	10	n/a	n/a	2.11e-01	1.017
1096340	ENSG00000151490	5768	PTPRO	protein tyrosine phosphatase, receptor type, O	5800	12	n/a	n/a	2.11e-01	2.165
1088728	ENSG00000089737	36340	DDX24	DEAD (Asp-Glu-Ala-Asp) box polypeptide 24	57062	14	n/a	n/a	2.11e-01	1.885
279716165	ENSG00000212284	0	SNORD115-46	small nucleolar RNA, C/D box 115-46	0	15	n/a	n/a	2.11e-01	1.764
1091434	ENSG00000116141	4114	MARK1	MAP/microtubule affinity-regulating kinase 1	4139	1	n/a	n/a	2.11e-01	1.656
279479357	ENSG00000177197	0	PCNPP5	PEST containing nuclear protein pseudogene 5	0	13	n/a	n/a	2.11e-01	1.878
1102650	ENSG00000184708	35758	EIF4ENIF1	eukaryotic translation initiation factor 4E nuclear import factor 1	56478	22	n/a	n/a	2.12e-01	1.426
1087495	ENSG00000047597	7461	XK	X-linked Kx blood group (McLeod syndrome)	7504	X	n/a	n/a	2.12e-01	1.840
279719272	ENSG00000213104	0	AC010746.4	AC010746.4	0	2	n/a	n/a	2.12e-01	1.052
1088050	ENSG00000072110	84	ACTN1	actinin, alpha 1	87	14	n/a	n/a	2.12e-01	1.416
279809971	ENSG00000227347	0	HNRNPKP2	heterogeneous nuclear ribonucleoprotein K pseudogene 2	0	2	n/a	n/a	2.12e-01	1.751
1101153	ENSG00000177034	110189	MTX3	metaxin 3	345778	5	n/a	n/a	2.12e-01	1.837
1093727	ENSG00000134001	1952	EIF2S1	eukaryotic translation initiation factor 2, subunit 1 alpha, 35kDa	1965	14	n/a	n/a	2.12e-01	1.606
280073228	ENSG00000254612	0	RP11-676M6.1	RP11-676M6.1	0	11	n/a	n/a	2.12e-01	2.201
1108232	ENSG00000233863	0	AC012215.1	Uncharacterized protein	0	8	n/a	n/a	2.12e-01	1.654
279930557	ENSG00000238132	0	CASC4P1	cancer susceptibility candidate 4 pseudogene 1	0	13	n/a	n/a	2.12e-01	1.830
279925097	ENSG00000237679	0	RP11-307E17.2	RP11-307E17.2	0	9	n/a	n/a	2.12e-01	1.446
280099072	ENSG00000256847	0	CTD-3110P2.2	CTD-3110P2.2	0	11	n/a	n/a	2.12e-01	1.330
280031405	ENSG00000250859	0	HNRNPKP1	heterogeneous nuclear ribonucleoprotein K pseudogene 1	0	5	n/a	n/a	2.12e-01	1.698
1093748	ENSG00000134115	27000	CNTN6	contactin 6	27255	3	n/a	n/a	2.12e-01	2.233
1097638	ENSG00000162105	22696	SHANK2	SH3 and multiple ankyrin repeat domains 2	22941	11	n/a	n/a	2.12e-01	2.163
1090879	ENSG00000111912	79624	NCOA7	nuclear receptor coactivator 7	135112	6	n/a	n/a	2.12e-01	2.173
1106096	ENSG00000214517	30881	PPME1	protein phosphatase methylesterase 1	51400	11	n/a	n/a	2.12e-01	1.859
1093075	ENSG00000129636	57243	ITFG1	integrin alpha FG-GAP repeat containing 1	81533	16	n/a	n/a	2.12e-01	2.563
1092177	ENSG00000122507	26986	BBS9	Bardet-Biedl syndrome 9	27241	7	n/a	n/a	2.12e-01	1.204
1098852	ENSG00000166579	57267	NDEL1	nudE nuclear distribution gene E homolog (A. nidulans)-like 1	81565	17	n/a	n/a	2.12e-01	1.908
279843596	ENSG00000230424	0	RP1-43E13.2	RP1-43E13.2	0	1	n/a	n/a	2.12e-01	1.459
1089748	ENSG00000103994	40998	ZFP106	zinc finger protein 106 homolog (mouse)	64397	15	n/a	n/a	2.12e-01	1.452
279993852	ENSG00000246763	170361	CTC-463N11.3	CTC-463N11.3	503569	5	n/a	n/a	2.12e-01	1.290
279832040	ENSG00000229369	0	RP13-225O21.5	RP13-225O21.5	0	9	n/a	n/a	2.12e-01	1.521
1104205	ENSG00000197217	9441	ENTPD4	ectonucleoside triphosphate diphosphohydrolase 4	9583	8	n/a	n/a	2.12e-01	1.846
279901143	ENSG00000235513	157122343	RP4-756G23.5	RP4-756G23.5	100506544	22	n/a	n/a	2.12e-01	1.465
280055642	ENSG00000253355	0	KB-1460A1.2	KB-1460A1.2	0	8	n/a	n/a	2.12e-01	1.331
279736354	ENSG00000215032	0	GNL3LP1	guanine nucleotide binding protein-like 3 (nucleolar)-like pseudogene 1	0	5	n/a	n/a	2.12e-01	1.299
1089991	ENSG00000105409	475	ATP1A3	ATPase, Na+/K+ transporting, alpha 3 polypeptide	478	19	n/a	n/a	2.12e-01	4.692
1103084	ENSG00000186416	35209	NKRF	NFKB repressing factor	55922	X	n/a	n/a	2.12e-01	2.221
280094124	ENSG00000256238	0	RP11-473N11.2	RP11-473N11.2	0	12	n/a	n/a	2.12e-01	2.177
1093891	ENSG00000134900	7131	TPP2	tripeptidyl peptidase II	7174	13	n/a	n/a	2.12e-01	1.794
1101025	ENSG00000176387	3271	HSD11B2	hydroxysteroid (11-beta) dehydrogenase 2	3291	16	n/a	n/a	2.13e-01	1.411
279697647	ENSG00000205771	133461	CATSPER2P1	cation channel, sperm associated 2 pseudogene 1	440278	15	n/a	n/a	2.13e-01	1.159
280093633	ENSG00000256176	0	RP11-627K11.3	RP11-627K11.3	0	12	n/a	n/a	2.13e-01	1.406
279827986	ENSG00000229000	0	SEPT7P8	septin 7 pseudogene 8	0	19	n/a	n/a	2.13e-01	1.560
279660430	ENSG00000200278	0	5S_rRNA	5S ribosomal RNA	0	11	n/a	n/a	2.13e-01	3.358
280053181	ENSG00000253180	0	RP11-410L14.1	RP11-410L14.1	0	8	n/a	n/a	2.13e-01	1.539
1087159	ENSG00000011347	8944	SYT7	synaptotagmin VII	9066	11	n/a	n/a	2.13e-01	2.292
1105752	ENSG00000212789	0	ST13P5	suppression of tumorigenicity 13 (colon carcinoma) (Hsp70 interacting protein) pseudogene 5	0	11	n/a	n/a	2.13e-01	1.525
1094312	ENSG00000137040	26698	RANBP6	RAN binding protein 6	26953	9	n/a	n/a	2.13e-01	1.729
1089483	ENSG00000101966	328	XIAP	X-linked inhibitor of apoptosis	331	X	n/a	n/a	2.13e-01	1.327
1090149	ENSG00000106105	2601	GARS	glycyl-tRNA synthetase	2617	7	n/a	n/a	2.13e-01	2.427
279772287	ENSG00000224080	0	AC126118.1	AC126118.1	0	3	n/a	n/a	2.13e-01	1.339
279735654	ENSG00000214973	0	RP11-40H20.1	RP11-40H20.1	0	1	n/a	n/a	2.13e-01	1.557
1097628	ENSG00000162063	894	CCNF	cyclin F	899	16	n/a	n/a	2.13e-01	1.488
280133407	ENSG00000259467	0	RP11-325E5.3	RP11-325E5.3	0	15	n/a	n/a	2.14e-01	1.719
279836719	ENSG00000229815	0	CCNB1IP1P1	cyclin B1 interacting protein 1 pseudogene 1	0	1	n/a	n/a	2.14e-01	1.116
1094462	ENSG00000137821	34128	LRRC49	leucine rich repeat containing 49	54839	15	n/a	n/a	2.14e-01	2.226
1105661	ENSG00000206199	123310	ANKUB1	ankyrin repeat and ubiquitin domain containing 1	389161	3	n/a	n/a	2.14e-01	1.375
1100143	ENSG00000171914	57902	TLN2	talin 2	83660	15	n/a	n/a	2.14e-01	2.116
1102191	ENSG00000182831	28771	C16orf72	chromosome 16 open reading frame 72	29035	16	n/a	n/a	2.14e-01	1.690
1088999	ENSG00000099814	94031	KIAA0284	KIAA0284	283638	14	n/a	n/a	2.14e-01	2.102
1094885	ENSG00000140403	34755	DNAJA4	DnaJ (Hsp40) homolog, subfamily A, member 4	55466	15	n/a	n/a	2.14e-01	2.379
1086932	ENSG00000004961	3035	HCCS	holocytochrome c synthase	3052	X	n/a	n/a	2.14e-01	1.721
279720430	ENSG00000213252	0	RP11-819M15.1	RP11-819M15.1	0	11	n/a	n/a	2.14e-01	1.555
1098386	ENSG00000164754	5853	RAD21	RAD21 homolog (S. pombe)	5885	8	n/a	n/a	2.14e-01	1.499
1098449	ENSG00000164983	81283	TMEM65	transmembrane protein 65	157378	8	n/a	n/a	2.14e-01	1.848
1087925	ENSG00000068784	34422	SRBD1	S1 RNA binding domain 1	55133	2	n/a	n/a	2.14e-01	1.287
1087077	ENSG00000008294	8923	SPAG9	sperm associated antigen 9	9043	17	n/a	n/a	2.14e-01	1.594
1106784	ENSG00000224453	0	AC073610.1	Uncharacterized proteincDNA, FLJ78869	0	12	n/a	n/a	2.14e-01	1.544
1088788	ENSG00000091039	77600	OSBPL8	oxysterol binding protein-like 8	114882	12	n/a	n/a	2.14e-01	1.899
279863888	ENSG00000232202	0	AC098824.6	AC098824.6	0	2	n/a	n/a	2.15e-01	1.472
1102757	ENSG00000185104	10965	FAF1	Fas (TNFRSF6) associated factor 1	11124	1	n/a	n/a	2.15e-01	1.391
279848485	ENSG00000230849	0	GOT2P2	glutamic-oxaloacetic transaminase 2 pseudogene 2	0	1	n/a	n/a	2.15e-01	2.320
1106245	ENSG00000215045	124671	GRID2IP	glutamate receptor, ionotropic, delta 2 (Grid2) interacting protein	392862	7	n/a	n/a	2.15e-01	2.081
1095619	ENSG00000145362	284	ANK2	ankyrin 2, neuronal	287	4	n/a	n/a	2.15e-01	2.169
1096330	ENSG00000151422	2226	FER	fer (fps/fes related) tyrosine kinase	2241	5	n/a	n/a	2.15e-01	1.619
1097223	ENSG00000158864	4694	NDUFS2	NADH dehydrogenase (ubiquinone) Fe-S protein 2, 49kDa (NADH-coenzyme Q reductase)	4720	1	n/a	n/a	2.15e-01	1.548
1092784	ENSG00000126950	37777	TMEM35	transmembrane protein 35	59353	X	n/a	n/a	2.15e-01	2.536
1094120	ENSG00000136052	58313	SLC41A2	solute carrier family 41, member 2	84102	12	n/a	n/a	2.15e-01	1.703
1087615	ENSG00000055130	8393	CUL1	cullin 1	8454	7	n/a	n/a	2.15e-01	1.663
1090326	ENSG00000107669	10942	ATE1	arginyltransferase 1	11101	10	n/a	n/a	2.15e-01	1.576
279812050	ENSG00000227543	0	SPAG5-AS1	SPAG5 antisense RNA 1 (non-protein coding)	0	17	n/a	n/a	2.15e-01	1.564
1088563	ENSG00000086200	30676	IPO11	importin 11	51194	5	n/a	n/a	2.15e-01	1.432
1094832	ENSG00000140006	76614	WDR89	WD repeat domain 89	112840	14	n/a	n/a	2.15e-01	1.398
279999296	ENSG00000248256	0	RP11-702A23.1	RP11-702A23.1	0	4	n/a	n/a	2.15e-01	2.288
1088610	ENSG00000087263	34528	OGFOD1	2-oxoglutarate and iron-dependent oxygenase domain containing 1	55239	16	n/a	n/a	2.15e-01	1.463
1094065	ENSG00000135824	59563	RGS8	regulator of G-protein signaling 8	85397	1	n/a	n/a	2.15e-01	4.445
279807753	ENSG00000227146	0	ZDHHC20-AS1	ZDHHC20 antisense RNA 1 (non-protein coding)	0	13	n/a	n/a	2.15e-01	1.453
279846412	ENSG00000230648	0	RP3-406P24.3	RP3-406P24.3	0	6	n/a	n/a	2.15e-01	1.234
1090573	ENSG00000109572	1173	CLCN3	chloride channel 3	1182	4	n/a	n/a	2.16e-01	1.746
1088247	ENSG00000077157	4634	PPP1R12B	protein phosphatase 1, regulatory subunit 12B	4660	1	n/a	n/a	2.16e-01	1.529
1098102	ENSG00000163827	55247	LRRC2	leucine rich repeat containing 2	79442	3	n/a	n/a	2.16e-01	1.128
1094386	ENSG00000137449	79534	CPEB2	cytoplasmic polyadenylation element binding protein 2	132864	4	n/a	n/a	2.16e-01	1.786
1096004	ENSG00000148339	77513	SLC25A25	solute carrier family 25 (mitochondrial carrier; phosphate carrier), member 25	114789	9	n/a	n/a	2.16e-01	1.488
1091988	ENSG00000120705	2092	ETF1	eukaryotic translation termination factor 1	2107	5	n/a	n/a	2.16e-01	1.424
1088438	ENSG00000082213	34611	C5orf22	chromosome 5 open reading frame 22	55322	5	n/a	n/a	2.16e-01	1.810
279718826	ENSG00000213068	0	RP11-277B15.1	RP11-277B15.1	0	1	n/a	n/a	2.16e-01	1.110
1094518	ENSG00000138078	9439	PREPL	prolyl endopeptidase-like	9581	2	n/a	n/a	2.16e-01	2.633
279913348	ENSG00000236686	0	BZW1P1	basic leucine zipper and W2 domains 1 pseudogene 1	0	3	n/a	n/a	2.16e-01	2.246
1098080	ENSG00000163781	10915	TOPBP1	topoisomerase (DNA) II binding protein 1	11073	3	n/a	n/a	2.16e-01	1.641
279813770	ENSG00000227722	0	RP5-1059H15.1	RP5-1059H15.1	0	1	n/a	n/a	2.16e-01	1.658
1093595	ENSG00000132952	10062	USPL1	ubiquitin specific peptidase like 1	10208	13	n/a	n/a	2.16e-01	2.327
1095520	ENSG00000144635	30625	DYNC1LI1	dynein, cytoplasmic 1, light intermediate chain 1	51143	3	n/a	n/a	2.17e-01	2.083
1095640	ENSG00000145526	1011	CDH18	cadherin 18, type 2	1016	5	n/a	n/a	2.17e-01	2.760
1088941	ENSG00000096401	983	CDC5L	CDC5 cell division cycle 5-like (S. pombe)	988	6	n/a	n/a	2.17e-01	1.478
280106672	ENSG00000257576	0	RP11-153M3.1	RP11-153M3.1	0	12	n/a	n/a	2.17e-01	2.153
1090302	ENSG00000107371	30493	EXOSC3	exosome component 3	51010	9	n/a	n/a	2.17e-01	1.365
279656552	ENSG00000199071	0	MIR423	microRNA 423	0	17	n/a	n/a	2.17e-01	1.588
1094381	ENSG00000137414	30920	FAM8A1	family with sequence similarity 8, member A1	51439	6	n/a	n/a	2.17e-01	1.682
279870985	ENSG00000232832	0	LMLN-AS1	LMLN antisense RNA 1 (non-protein coding)	0	3	n/a	n/a	2.17e-01	1.460
1108033	ENSG00000232578	0	CTC-303L1.1	CTC-303L1.1	0	5	n/a	n/a	2.17e-01	1.166
1096864	ENSG00000155961	77774	RAB39B	RAB39B, member RAS oncogene family	116442	X	n/a	n/a	2.17e-01	1.906
280084872	ENSG00000255331	0	RP11-736I10.2	RP11-736I10.2	0	11	n/a	n/a	2.18e-01	1.805
280092949	ENSG00000256081	0	AE000658.25	AE000658.25	0	14	n/a	n/a	2.18e-01	1.160
279785387	ENSG00000225236	0	AP000936.5	AP000936.5	0	11	n/a	n/a	2.18e-01	1.590
1095340	ENSG00000143494	55608	VASH2	vasohibin 2	79805	1	n/a	n/a	2.18e-01	1.608
1093609	ENSG00000133028	6306	SCO1	SCO cytochrome oxidase deficient homolog 1 (yeast)	6341	17	n/a	n/a	2.18e-01	1.416
279873725	ENSG00000233064	0	RP3-380B8.4	RP3-380B8.4	0	6	n/a	n/a	2.18e-01	1.079
279896252	ENSG00000235045	0	RP5-1160K1.1	RP5-1160K1.1	0	1	n/a	n/a	2.18e-01	1.069
1107235	ENSG00000227487	1002744	RP11-839D17.2	RP11-839D17.2	100288346	11	n/a	n/a	2.18e-01	3.366
1088442	ENSG00000082397	22891	EPB41L3	erythrocyte membrane protein band 4.1-like 3	23136	18	n/a	n/a	2.18e-01	2.440
1106538	ENSG00000221914	5488	PPP2R2A	protein phosphatase 2, regulatory subunit B, alpha	5520	8	n/a	n/a	2.18e-01	1.496
1088769	ENSG00000090621	8689	PABPC4	poly(A) binding protein, cytoplasmic 4 (inducible form)	8761	1	n/a	n/a	2.18e-01	1.277
1091104	ENSG00000113600	731	C9	complement component 9	735	5	n/a	n/a	2.18e-01	1.119
1097069	ENSG00000157625	90414	TAB3	TGF-beta activated kinase 1/MAP3K7 binding protein 3	257397	X	n/a	n/a	2.18e-01	1.489
1100077	ENSG00000171617	8441	ENC1	ectodermal-neural cortex 1 (with BTB-like domain)	8507	5	n/a	n/a	2.18e-01	3.067
1104259	ENSG00000197386	3047	HTT	huntingtin	3064	4	n/a	n/a	2.18e-01	1.855
1094456	ENSG00000137812	36360	CASC5	cancer susceptibility candidate 5	57082	15	n/a	n/a	2.18e-01	1.039
280074787	ENSG00000254708	0	RP1-145M24.1	RP1-145M24.1	0	11	n/a	n/a	2.18e-01	1.582
1100068	ENSG00000171587	1814	DSCAM	Down syndrome cell adhesion molecule	1826	21	n/a	n/a	2.18e-01	1.736
1093959	ENSG00000135316	10345	SYNCRIP	synaptotagmin binding, cytoplasmic RNA interacting protein	10492	6	n/a	n/a	2.18e-01	1.403
1094525	ENSG00000138095	9983	LRPPRC	leucine-rich PPR-motif containing	10128	2	n/a	n/a	2.18e-01	1.972
1096075	ENSG00000148925	58490	BTBD10	BTB (POZ) domain containing 10	84280	11	n/a	n/a	2.18e-01	1.862
279995961	ENSG00000247595	157122337	RP11-504G3.1	RP11-504G3.1	100506540	11	n/a	n/a	2.18e-01	1.329
280058387	ENSG00000253555	0	RP11-16E18.1	RP11-16E18.1	0	8	n/a	n/a	2.19e-01	1.432
1094911	ENSG00000140526	10899	ABHD2	abhydrolase domain containing 2	11057	15	n/a	n/a	2.19e-01	1.599
280124830	ENSG00000258974	0	RHOXF2	transcriptional regulator Kaiso	0	X	n/a	n/a	2.19e-01	2.315
280127315	ENSG00000259115	0	CTD-2540L5.5	CTD-2540L5.5	0	14	n/a	n/a	2.19e-01	2.162
280137836	ENSG00000259729	0	RP5-977B1.12	RP5-977B1.12	0	20	n/a	n/a	2.19e-01	1.605
279773035	ENSG00000224159	0	HMGB1P9	high mobility group box 1 pseudogene 9	0	2	n/a	n/a	2.19e-01	1.103
280083383	ENSG00000255245	0	RP11-728F11.6	RP11-728F11.6	0	11	n/a	n/a	2.19e-01	2.150
1088835	ENSG00000092068	23183	SLC7A8	solute carrier family 7 (amino acid transporter light chain, L system), member 8	23428	14	n/a	n/a	2.19e-01	1.803
1097108	ENSG00000157985	78292	AGAP1	ArfGAP with GTPase domain, ankyrin repeat and PH domain 1	116987	2	n/a	n/a	2.19e-01	1.618
279746719	ENSG00000217624	0	RP11-204C16.4	RP11-204C16.4	0	X	n/a	n/a	2.19e-01	2.819
1087356	ENSG00000031003	30787	FAM13B	family with sequence similarity 13, member B	51306	5	n/a	n/a	2.19e-01	2.284
280079528	ENSG00000255010	0	RP11-113K21.3	RP11-113K21.3	0	11	n/a	n/a	2.19e-01	1.161
1090259	ENSG00000106853	22704	PTGR1	prostaglandin reductase 1	22949	9	n/a	n/a	2.19e-01	1.524
1095482	ENSG00000144357	79423	UBR3	ubiquitin protein ligase E3 component n-recognin 3 (putative)	130507	2	n/a	n/a	2.19e-01	2.011
1098188	ENSG00000164082	2895	GRM2	glutamate receptor, metabotropic 2	2912	3	n/a	n/a	2.19e-01	1.373
279817416	ENSG00000228051	0	RP11-325E14.2	RP11-325E14.2	0	X	n/a	n/a	2.19e-01	1.429
1090940	ENSG00000112305	38113	SMAP1	small ArfGAP 1	60682	6	n/a	n/a	2.19e-01	2.094
1101757	ENSG00000180574	0	EIF2S3L	Uncharacterized protein	0	12	n/a	n/a	2.19e-01	1.874
1102911	ENSG00000185760	35759	KCNQ5	potassium voltage-gated channel, KQT-like subfamily, member 5	56479	6	n/a	n/a	2.19e-01	1.282
1103342	ENSG00000187626	122129	ZKSCAN4	zinc finger with KRAB and SCAN domains 4	387032	6	n/a	n/a	2.19e-01	1.394
1101101	ENSG00000176788	10262	BASP1	brain abundant, membrane attached signal protein 1	10409	5	n/a	n/a	2.19e-01	2.344
279827102	ENSG00000228925	0	AC016722.4	AC016722.4	0	2	n/a	n/a	2.20e-01	1.525
279705921	ENSG00000207145	166764	SNORA18	small nucleolar RNA, H/ACA box 18	677805	11	n/a	n/a	2.20e-01	1.746
1088651	ENSG00000088387	23103	DOCK9	dedicator of cytokinesis 9	23348	13	n/a	n/a	2.20e-01	1.803
279781493	ENSG00000224883	0	CTA-250D10.19	CTA-250D10.19	0	22	n/a	n/a	2.20e-01	2.813
1104252	ENSG00000197372	82555	ZNF675	zinc finger protein 675	171392	19	n/a	n/a	2.21e-01	1.623
279489796	ENSG00000178660	0	RP11-668N23.1	RP11-668N23.1	0	3	n/a	n/a	2.21e-01	1.926
280127069	ENSG00000259102	0	CTD-2552B11.2	CTD-2552B11.2	0	14	n/a	n/a	2.21e-01	1.295
1095386	ENSG00000143751	81615	C1orf55	chromosome 1 open reading frame 55	163859	1	n/a	n/a	2.21e-01	1.300
1091342	ENSG00000115525	8790	ST3GAL5	ST3 beta-galactoside alpha-2,3-sialyltransferase 5	8869	2	n/a	n/a	2.21e-01	1.757
280090653	ENSG00000255836	0	RP11-157G21.2	RP11-157G21.2	0	12	n/a	n/a	2.21e-01	1.383
279959976	ENSG00000241790	0	ENO1P4	enolase 1, (alpha) pseudogene 4	0	2	n/a	n/a	2.22e-01	1.750
1095505	ENSG00000144535	79380	DIS3L2	DIS3 mitotic control homolog (S. cerevisiae)-like 2	129563	2	n/a	n/a	2.22e-01	1.222
279812794	ENSG00000227627	0	RP1-101K10.6	RP1-101K10.6	0	6	n/a	n/a	2.22e-01	1.574
1094658	ENSG00000138778	1055	CENPE	centromere protein E, 312kDa	1062	4	n/a	n/a	2.23e-01	1.140
1102392	ENSG00000183653	1023518	GRIK1-AS2	GRIK1 antisense RNA 2 (non-protein coding)	100379661	21	n/a	n/a	2.23e-01	1.249
280016919	ENSG00000249719	0	RP3-486L4.3	RP3-486L4.3	0	6	n/a	n/a	2.23e-01	1.571
1091833	ENSG00000119661	57787	DNAL1	dynein, axonemal, light chain 1	83544	14	n/a	n/a	2.23e-01	1.919
279845067	ENSG00000230534	0	RP11-297A16.2	RP11-297A16.2	0	10	n/a	n/a	2.23e-01	1.089
1102482	ENSG00000183977	81006	PP2D1	protein phosphatase 2C-like domain containing 1	151649	3	n/a	n/a	2.23e-01	1.426
279957060	ENSG00000241472	157122915	RP11-204J18.3	RP11-204J18.3	100506994	3	n/a	n/a	2.23e-01	1.464
279955578	ENSG00000241316	0	RP11-81N13.1	RP11-81N13.1	0	3	n/a	n/a	2.23e-01	1.118
1095807	ENSG00000146757	81719	ZNF92	zinc finger protein 92	168374	7	n/a	n/a	2.23e-01	1.390
1091770	ENSG00000119041	9196	GTF3C3	general transcription factor IIIC, polypeptide 3, 102kDa	9330	2	n/a	n/a	2.24e-01	1.377
279938082	ENSG00000239208	0	AC092295.5	AC092295.5	0	19	n/a	n/a	2.24e-01	1.757
1102579	ENSG00000184378	58718	AC078802.1	Actin-related protein M1	84517	3	n/a	n/a	2.24e-01	1.904
1087374	ENSG00000033627	532	ATP6V0A1	ATPase, H+ transporting, lysosomal V0 subunit a1	535	17	n/a	n/a	2.24e-01	2.078
279728552	ENSG00000214181	0	DDX6P2	DEAD (Asp-Glu-Ala-Asp) box polypeptide 6 pseudogene 2	0	13	n/a	n/a	2.24e-01	2.320
1100798	ENSG00000175175	22599	PPM1E	protein phosphatase, Mg2+/Mn2+ dependent, 1E	22843	17	n/a	n/a	2.24e-01	2.944
1104454	ENSG00000197959	25801	DNM3	dynamin 3	26052	1	n/a	n/a	2.24e-01	2.693
1092885	ENSG00000127995	41445	CASD1	CAS1 domain containing 1	64921	7	n/a	n/a	2.24e-01	1.888
1092865	ENSG00000127863	34793	TNFRSF19	tumor necrosis factor receptor superfamily, member 19	55504	13	n/a	n/a	2.24e-01	1.232
1087945	ENSG00000069345	10148	DNAJA2	DnaJ (Hsp40) homolog, subfamily A, member 2	10294	16	n/a	n/a	2.24e-01	1.768
1095013	ENSG00000141298	59619	SSH2	slingshot homolog 2 (Drosophila)	85464	17	n/a	n/a	2.24e-01	1.753
279742002	ENSG00000215692	0	AC114730.8	AC114730.8	0	2	n/a	n/a	2.24e-01	1.546
280107790	ENSG00000257715	0	RP11-256L6.2	RP11-256L6.2	0	12	n/a	n/a	2.24e-01	1.705
1092157	ENSG00000122335	59137	SERAC1	serine active site containing 1	84947	6	n/a	n/a	2.24e-01	1.584
279807677	ENSG00000227141	0	RP11-545A16.3	RP11-545A16.3	0	1	n/a	n/a	2.24e-01	1.166
1098764	ENSG00000166263	90080	STXBP4	syntaxin binding protein 4	252983	17	n/a	n/a	2.24e-01	1.127
1091686	ENSG00000118200	23026	CAMSAP2	calmodulin regulated spectrin-associated protein family, member 2	23271	1	n/a	n/a	2.24e-01	1.805
279865740	ENSG00000232389	0	RP11-134K13.2	RP11-134K13.2	0	6	n/a	n/a	2.24e-01	2.268
1103718	ENSG00000189057	119465	FAM111B	family with sequence similarity 111, member B	374393	11	n/a	n/a	2.24e-01	1.092
1099693	ENSG00000170027	7489	YWHAG	tyrosine 3-monooxygenase/tryptophan 5-monooxygenase activation protein, gamma polypeptide	7532	7	n/a	n/a	2.24e-01	2.837
1089226	ENSG00000100580	94008	TMED8	transmembrane emp24 protein transport domain containing 8	283578	14	n/a	n/a	2.24e-01	1.827
1095081	ENSG00000141627	34097	DYM	dymeclin	54808	18	n/a	n/a	2.24e-01	1.667
1087062	ENSG00000007968	1858	E2F2	E2F transcription factor 2	1870	1	n/a	n/a	2.24e-01	1.033
1088893	ENSG00000095015	4189	MAP3K1	mitogen-activated protein kinase kinase kinase 1	4214	5	n/a	n/a	2.24e-01	1.470
1092119	ENSG00000121931	35080	LRIF1	ligand dependent nuclear receptor interacting factor 1	55791	1	n/a	n/a	2.24e-01	1.840
1090954	ENSG00000112367	9752	FIG4	FIG4 homolog, SAC1 lipid phosphatase domain containing (S. cerevisiae)	9896	6	n/a	n/a	2.25e-01	2.148
1098163	ENSG00000164037	80854	SLC9B1	solute carrier family 9, subfamily B (cation proton antiporter 2), member 1	150159	4	n/a	n/a	2.25e-01	1.498
1090448	ENSG00000108578	639	BLMH	bleomycin hydrolase	642	17	n/a	n/a	2.25e-01	1.431
1091654	ENSG00000117724	1056	CENPF	centromere protein F, 350/400kDa (mitosin)	1063	1	n/a	n/a	2.25e-01	1.293
279851112	ENSG00000231104	0	RP11-354M20.3	RP11-354M20.3	0	10	n/a	n/a	2.25e-01	2.169
1087503	ENSG00000047932	36398	GOPC	golgi-associated PDZ and coiled-coil motif containing	57120	6	n/a	n/a	2.25e-01	1.766
1095510	ENSG00000144566	5836	RAB5A	RAB5A, member RAS oncogene family	5868	3	n/a	n/a	2.25e-01	1.450
1095690	ENSG00000145868	57251	FBXO38	F-box protein 38	81545	5	n/a	n/a	2.25e-01	1.511
1104085	ENSG00000196850	81478	PPTC7	PTC7 protein phosphatase homolog (S. cerevisiae)	160760	12	n/a	n/a	2.26e-01	1.865
1090890	ENSG00000112053	77766	SLC26A8	solute carrier family 26, member 8	116369	6	n/a	n/a	2.26e-01	1.264
1088251	ENSG00000077254	22787	USP33	ubiquitin specific peptidase 33	23032	1	n/a	n/a	2.26e-01	1.879
1088281	ENSG00000078053	270	AMPH	amphiphysin	273	7	n/a	n/a	2.26e-01	2.967
1093590	ENSG00000132912	30646	DCTN4	dynactin 4 (p62)	51164	5	n/a	n/a	2.26e-01	1.429
1099568	ENSG00000169490	58111	TM2D2	TM2 domain containing 2	83877	8	n/a	n/a	2.26e-01	1.700
280089712	ENSG00000255739	0	AP000689.1	AP000689.1	0	21	n/a	n/a	2.26e-01	1.409
1096607	ENSG00000153666	94079	GOLGA8IP	golgin A8 family, member I, pseudogene	283796	15	n/a	n/a	2.26e-01	1.007
1098476	ENSG00000165118	58477	C9orf64	chromosome 9 open reading frame 64	84267	9	n/a	n/a	2.26e-01	1.241
279833393	ENSG00000229478	0	RP4-718N17.1	RP4-718N17.1	0	7	n/a	n/a	2.26e-01	1.927
1088244	ENSG00000077147	36168	TM9SF3	transmembrane 9 superfamily member 3	56889	10	n/a	n/a	2.26e-01	1.495
1095600	ENSG00000145242	2029	EPHA5	EPH receptor A5	2044	4	n/a	n/a	2.26e-01	2.291
280053010	ENSG00000253167	0	RP11-6D1.5	RP11-6D1.5	0	8	n/a	n/a	2.26e-01	1.571
279902612	ENSG00000235652	0	RP11-545I5.3	RP11-545I5.3	0	6	n/a	n/a	2.27e-01	1.586
280087051	ENSG00000255500	0	RP11-347H15.2	RP11-347H15.2	0	11	n/a	n/a	2.27e-01	2.124
280108733	ENSG00000257779	0	RP11-848D3.4	RP11-848D3.4	0	12	n/a	n/a	2.27e-01	1.767
280093551	ENSG00000256164	0	RP11-264F23.3	RP11-264F23.3	0	12	n/a	n/a	2.27e-01	1.539
1090660	ENSG00000110318	36835	KIAA1377	KIAA1377	57562	11	n/a	n/a	2.27e-01	1.698
280095127	ENSG00000256356	0	RP11-320N7.3	RP11-320N7.3	0	12	n/a	n/a	2.27e-01	2.285
1089060	ENSG00000100077	154	ADRBK2	adrenergic, beta, receptor kinase 2	157	22	n/a	n/a	2.27e-01	2.181
1104804	ENSG00000198901	8935	PRC1	protein regulator of cytokinesis 1	9055	15	n/a	n/a	2.27e-01	1.410
279725123	ENSG00000213856	0	VDAC1P2	voltage-dependent anion channel 1 pseudogene 2	0	X	n/a	n/a	2.27e-01	2.424
280011316	ENSG00000249262	0	RP11-710E1.1	RP11-710E1.1	0	4	n/a	n/a	2.27e-01	1.348
1095714	ENSG00000146006	25794	LRRTM2	leucine rich repeat transmembrane neuronal 2	26045	5	n/a	n/a	2.28e-01	3.256
1098244	ENSG00000164219	5197	PGGT1B	protein geranylgeranyltransferase type I, beta subunit	5229	5	n/a	n/a	2.28e-01	1.255
1087307	ENSG00000024048	23059	UBR2	ubiquitin protein ligase E3 component n-recognin 2	23304	6	n/a	n/a	2.28e-01	1.649
1089564	ENSG00000102531	22618	FNDC3A	fibronectin type III domain containing 3A	22862	13	n/a	n/a	2.28e-01	1.636
279836726	ENSG00000229816	0	DDX50P1	DEAD/H (Asp-Glu-Ala-Asp/His) box polypeptide 50 pseudogene 1	0	2	n/a	n/a	2.28e-01	1.263
279784893	ENSG00000225191	0	RP11-97C18.1	RP11-97C18.1	0	1	n/a	n/a	2.28e-01	1.768
1093678	ENSG00000133606	23362	MKRN1	makorin ring finger protein 1	23608	7	n/a	n/a	2.28e-01	1.535
1106453	ENSG00000218328	0	C1orf196	chromosome 1 open reading frame 196	0	1	n/a	n/a	2.28e-01	1.552
280059122	ENSG00000253618	0	RP11-394O4.4	RP11-394O4.4	0	5	n/a	n/a	2.28e-01	1.562
1093593	ENSG00000132938	23036	MTUS2	microtubule associated tumor suppressor candidate 2	23281	13	n/a	n/a	2.28e-01	1.955
1091939	ENSG00000120324	35409	PCDHB10	protocadherin beta 10	56126	5	n/a	n/a	2.28e-01	2.087
1098572	ENSG00000165525	9024	NEMF	nuclear export mediator factor	9147	14	n/a	n/a	2.28e-01	1.420
280015968	ENSG00000249664	0	CTD-2227C6.2	CTD-2227C6.2	0	5	n/a	n/a	2.28e-01	1.051
1097981	ENSG00000163510	36976	CWC22	CWC22 spliceosome-associated protein homolog (S. cerevisiae)	57703	2	n/a	n/a	2.29e-01	1.572
1092230	ENSG00000122882	11155	ECD	ecdysoneless homolog (Drosophila)	11319	10	n/a	n/a	2.29e-01	1.646
279768515	ENSG00000223804	0	BX284650.1	BX284650.1	0	1	n/a	n/a	2.29e-01	1.148
280026789	ENSG00000250492	0	CTD-2120M21.1	CTD-2120M21.1	0	5	n/a	n/a	2.29e-01	1.787
1089636	ENSG00000103047	55416	TMCO7	transmembrane and coiled-coil domains 7	79613	16	n/a	n/a	2.29e-01	1.401
279763462	ENSG00000223390	0	RP11-91A18.4	RP11-91A18.4	0	1	n/a	n/a	2.29e-01	1.307
1094411	ENSG00000137571	57476	SLCO5A1	solute carrier organic anion transporter family, member 5A1	81796	8	n/a	n/a	2.29e-01	1.057
279900850	ENSG00000235489	0	RP11-386C23.1	RP11-386C23.1	0	10	n/a	n/a	2.29e-01	1.107
1098746	ENSG00000166197	9097	NOLC1	nucleolar and coiled-body phosphoprotein 1	9221	10	n/a	n/a	2.29e-01	1.762
1094590	ENSG00000138442	35048	WDR12	WD repeat domain 12	55759	2	n/a	n/a	2.29e-01	1.501
1088059	ENSG00000072210	221	ALDH3A2	aldehyde dehydrogenase 3 family, member A2	224	17	n/a	n/a	2.29e-01	1.512
1101814	ENSG00000180881	58896	CAPS2	calcyphosine 2	84698	12	n/a	n/a	2.29e-01	1.226
1104415	ENSG00000197860	33848	SGTB	small glutamine-rich tetratricopeptide repeat (TPR)-containing, beta	54557	5	n/a	n/a	2.29e-01	2.200
1088619	ENSG00000087365	10834	SF3B2	splicing factor 3b, subunit 2, 145kDa	10992	11	n/a	n/a	2.29e-01	1.387
280008253	ENSG00000248980	0	RP11-87F15.2	RP11-87F15.2	0	4	n/a	n/a	2.29e-01	1.438
1104617	ENSG00000198478	57941	SH3BGRL2	SH3 domain binding glutamic acid-rich protein like 2	83699	6	n/a	n/a	2.29e-01	2.186
1092624	ENSG00000125814	40551	NAPB	N-ethylmaleimide-sensitive factor attachment protein, beta	63908	20	n/a	n/a	2.30e-01	2.665
1087859	ENSG00000066777	10418	ARFGEF1	ADP-ribosylation factor guanine nucleotide-exchange factor 1 (brefeldin A-inhibited)	10565	8	n/a	n/a	2.30e-01	1.729
1098026	ENSG00000163618	8549	CADPS	Ca++-dependent secretion activator	8618	3	n/a	n/a	2.30e-01	3.175
1102266	ENSG00000183137	94667	CEP57L1	centrosomal protein 57kDa-like 1	285753	6	n/a	n/a	2.30e-01	1.195
1104421	ENSG00000197885	28248	NKIRAS1	NFKB inhibitor interacting Ras-like 1	28512	3	n/a	n/a	2.30e-01	1.938
279897224	ENSG00000235130	0	MYO5BP1	myosin VB pseudogene 1	0	9	n/a	n/a	2.30e-01	1.055
1103144	ENSG00000186660	56600	ZFP91	zinc finger protein 91 homolog (mouse)	80829	11	n/a	n/a	2.30e-01	1.657
1099974	ENSG00000171208	57511	NETO2	neuropilin (NRP) and tolloid (TLL)-like 2	81831	16	n/a	n/a	2.30e-01	2.310
1095616	ENSG00000145349	813	CAMK2D	calcium/calmodulin-dependent protein kinase II delta	817	4	n/a	n/a	2.30e-01	2.308
1087107	ENSG00000009844	31014	VTA1	Vps20-associated 1 homolog (S. cerevisiae)	51534	6	n/a	n/a	2.30e-01	1.770
1096832	ENSG00000155660	9457	PDIA4	protein disulfide isomerase family A, member 4	9601	7	n/a	n/a	2.30e-01	1.612
279842266	ENSG00000230311	0	AC004074.3	AC004074.3	0	X	n/a	n/a	2.30e-01	1.955
279782198	ENSG00000224936	0	SUCLA2P1	succinate-CoA ligase, ADP-forming, beta subunit pseudogene 1	0	6	n/a	n/a	2.30e-01	2.166
1091382	ENSG00000115808	6761	STRN	striatin, calmodulin binding protein	6801	2	n/a	n/a	2.30e-01	1.490
1103024	ENSG00000186187	59127	ZNRF1	zinc and ring finger 1	84937	16	n/a	n/a	2.30e-01	1.554
279975341	ENSG00000243478	0	AOX2P	aldehyde oxidase 2 pseudogene	0	2	n/a	n/a	2.30e-01	1.039
279939645	ENSG00000239392	0	RP11-537H15.4	RP11-537H15.4	0	9	n/a	n/a	2.30e-01	1.197
1090142	ENSG00000106070	2870	GRB10	growth factor receptor-bound protein 10	2887	7	n/a	n/a	2.30e-01	1.585
280076101	ENSG00000254801	0	CTD-2132H18.3	CTD-2132H18.3	0	11	n/a	n/a	2.30e-01	1.385
279995447	ENSG00000247373	0	RP11-486O12.2	RP11-486O12.2	0	12	n/a	n/a	2.30e-01	1.628
1091316	ENSG00000115368	58339	WDR75	WD repeat domain 75	84128	2	n/a	n/a	2.30e-01	1.350
279795047	ENSG00000226054	0	MEMO1P1	mediator of cell motility 1 pseudogene 1	0	21	n/a	n/a	2.30e-01	1.378
1096344	ENSG00000151502	76624	VPS26B	vacuolar protein sorting 26 homolog B (S. pombe)	112936	11	n/a	n/a	2.30e-01	1.678
279844089	ENSG00000230457	0	PA2G4P4	proliferation-associated 2G4 pseudogene 4	0	3	n/a	n/a	2.30e-01	1.549
279731422	ENSG00000214561	0	RBBP4P4	retinoblastoma binding protein 4 pseudogene 4	0	6	n/a	n/a	2.30e-01	1.247
1090717	ENSG00000110880	23357	CORO1C	coronin, actin binding protein, 1C	23603	12	n/a	n/a	2.30e-01	1.363
1099593	ENSG00000169607	80894	CKAP2L	cytoskeleton associated protein 2-like	150468	2	n/a	n/a	2.30e-01	1.117
1098600	ENSG00000165646	6535	SLC18A2	solute carrier family 18 (vesicular monoamine), member 2	6571	10	n/a	n/a	2.30e-01	1.342
280061901	ENSG00000253793	0	RP11-293D9.2	RP11-293D9.2	0	8	n/a	n/a	2.30e-01	1.774
1101114	ENSG00000176887	6624	SOX11	SRY (sex determining region Y)-box 11	6664	2	n/a	n/a	2.30e-01	2.116
280010802	ENSG00000249212	0	ATP1B1P1	ATPase, Na+/K+ transporting, beta 1 polypeptide pseudogene 1	0	4	n/a	n/a	2.30e-01	3.532
279545377	ENSG00000185031	0	RP11-182I10.4	RP11-182I10.4	0	1	n/a	n/a	2.30e-01	1.477
1094647	ENSG00000138757	9764	G3BP2	GTPase activating protein (SH3 domain) binding protein 2	9908	4	n/a	n/a	2.30e-01	2.068
279918364	ENSG00000237126	0	AC073254.1	AC073254.1	0	2	n/a	n/a	2.30e-01	1.685
1097057	ENSG00000157542	3738	KCNJ6	potassium inwardly-rectifying channel, subfamily J, member 6	3763	21	n/a	n/a	2.30e-01	1.752
1099271	ENSG00000168243	2769	GNG4	guanine nucleotide binding protein (G protein), gamma 4	2786	1	n/a	n/a	2.30e-01	2.145
1090333	ENSG00000107742	9662	SPOCK2	sparc/osteonectin, cwcv and kazal-like domains proteoglycan (testican) 2	9806	10	n/a	n/a	2.30e-01	1.625
1095519	ENSG00000144619	81059	CNTN4	contactin 4	152330	3	n/a	n/a	2.30e-01	2.320
1096999	ENSG00000157064	22812	NMNAT2	nicotinamide nucleotide adenylyltransferase 2	23057	1	n/a	n/a	2.31e-01	3.042
1096996	ENSG00000157036	9797	EXOG	endo/exonuclease (5'-3'), endonuclease G-like	9941	3	n/a	n/a	2.31e-01	1.394
1089036	ENSG00000099995	10145	SF3A1	splicing factor 3a, subunit 1, 120kDa	10291	22	n/a	n/a	2.31e-01	1.639
279963217	ENSG00000242140	0	RP11-262M14.2	RP11-262M14.2	0	3	n/a	n/a	2.31e-01	2.073
1088921	ENSG00000095777	33199	MYO3A	myosin IIIA	53904	10	n/a	n/a	2.31e-01	1.070
1094426	ENSG00000137692	58469	DCUN1D5	DCN1, defective in cullin neddylation 1, domain containing 5 (S. cerevisiae)	84259	11	n/a	n/a	2.31e-01	1.757
1091015	ENSG00000112855	23193	HARS2	histidyl-tRNA synthetase 2, mitochondrial (putative)	23438	5	n/a	n/a	2.31e-01	1.461
1096942	ENSG00000156515	3080	HK1	hexokinase 1	3098	10	n/a	n/a	2.31e-01	1.827
280052784	ENSG00000253153	0	KB-1562D12.3	KB-1562D12.3	0	8	n/a	n/a	2.31e-01	1.673
1096198	ENSG00000149930	9209	TAOK2	TAO kinase 2	9344	16	n/a	n/a	2.31e-01	1.399
1090170	ENSG00000106299	8876	WASL	Wiskott-Aldrich syndrome-like	8976	7	n/a	n/a	2.31e-01	1.577
1097149	ENSG00000158301	77634	GPRASP2	G protein-coupled receptor associated sorting protein 2	114928	X	n/a	n/a	2.31e-01	2.205
1088220	ENSG00000076382	10468	SPAG5	sperm associated antigen 5	10615	17	n/a	n/a	2.31e-01	1.334
279861930	ENSG00000232024	0	LSM12P1	LSM12 homolog (S. cerevisiae) pseudogene 1	0	8	n/a	n/a	2.31e-01	2.070
279763239	ENSG00000223368	0	RP11-401G5.1	RP11-401G5.1	0	9	n/a	n/a	2.31e-01	1.152
1103014	ENSG00000186141	10476	POLR3C	polymerase (RNA) III (DNA directed) polypeptide C (62kD)	10623	1	n/a	n/a	2.31e-01	1.532
1095933	ENSG00000147650	29700	LRP12	low density lipoprotein receptor-related protein 12	29967	8	n/a	n/a	2.31e-01	1.488
279620046	ENSG00000197258	0	EIF4BP6	eukaryotic translation initiation factor 4B pseudogene 6	0	7	n/a	n/a	2.31e-01	1.872
1094698	ENSG00000139163	34789	ETNK1	ethanolamine kinase 1	55500	12	n/a	n/a	2.31e-01	1.932
1102229	ENSG00000182985	23458	CADM1	cell adhesion molecule 1	23705	11	n/a	n/a	2.31e-01	2.600
1101030	ENSG00000176399	40594	DMRTA1	DMRT-like family A1	63951	9	n/a	n/a	2.31e-01	1.319
1087887	ENSG00000067596	1647	DHX8	DEAH (Asp-Glu-Ala-His) box polypeptide 8	1659	17	n/a	n/a	2.31e-01	1.518
279737999	ENSG00000215198	0	RP11-182N22.7	RP11-182N22.7	0	9	n/a	n/a	2.31e-01	1.127
1096276	ENSG00000150991	7273	UBC	ubiquitin C	7316	12	n/a	n/a	2.31e-01	1.898
1096775	ENSG00000155052	79385	CNTNAP5	contactin associated protein-like 5	129684	2	n/a	n/a	2.31e-01	3.302
1090819	ENSG00000111665	57705	CDCA3	cell division cycle associated 3	83461	12	n/a	n/a	2.31e-01	1.214
1105330	ENSG00000204957	1016175	AC006486.1	AC006486.1	100132272	19	n/a	n/a	2.31e-01	1.126
1093592	ENSG00000132932	31241	ATP8A2	ATPase, aminophospholipid transporter, class I, type 8A, member 2	51761	13	n/a	n/a	2.31e-01	2.410
279871292	ENSG00000232864	0	CTD-2090I13.2	CTD-2090I13.2	0	1	n/a	n/a	2.31e-01	1.401
279881949	ENSG00000233799	0	AC139887.4	AC139887.4	0	4	n/a	n/a	2.31e-01	1.746
1103059	ENSG00000186310	4649	NAP1L3	nucleosome assembly protein 1-like 3	4675	X	n/a	n/a	2.31e-01	2.653
1101763	ENSG00000180611	81026	MB21D2	Mab-21 domain containing 2	151963	3	n/a	n/a	2.31e-01	1.904
1101218	ENSG00000177383	40743	MAGEF1	melanoma antigen family F, 1	64110	3	n/a	n/a	2.31e-01	1.330
279824207	ENSG00000228661	0	AC090587.5	AC090587.5	0	11	n/a	n/a	2.31e-01	1.463
1087953	ENSG00000069667	6063	RORA	RAR-related orphan receptor A	6095	15	n/a	n/a	2.31e-01	2.463
279935123	ENSG00000238742	1023040	MIR2110	microRNA 2110	100302224	10	n/a	n/a	2.31e-01	2.128
1095568	ENSG00000144895	58156	EIF2A	eukaryotic translation initiation factor 2A, 65kDa	83939	3	n/a	n/a	2.32e-01	1.723
1092166	ENSG00000122417	36762	ODF2L	outer dense fiber of sperm tails 2-like	57489	1	n/a	n/a	2.32e-01	1.343
1088585	ENSG00000086848	55599	ALG9	asparagine-linked glycosylation 9, alpha-1,2-mannosyltransferase homolog (S. cerevisiae)	79796	11	n/a	n/a	2.32e-01	1.336
1091284	ENSG00000115239	1023118	ASB3	ankyrin repeat and SOCS box containing 3	100302652	2	n/a	n/a	2.32e-01	1.407
279728016	ENSG00000214110	0	LDHAP4	lactate dehydrogenase A pseudogene 4	0	9	n/a	n/a	2.32e-01	2.369
1090789	ENSG00000111371	57247	SLC38A1	solute carrier family 38, member 1	81539	12	n/a	n/a	2.32e-01	3.498
1097786	ENSG00000162779	79178	AXDND1	axonemal dynein light chain domain containing 1	126859	1	n/a	n/a	2.32e-01	1.013
1104391	ENSG00000197782	94253	ZNF780A	zinc finger protein 780A	284323	19	n/a	n/a	2.32e-01	1.376
1093357	ENSG00000131437	10968	KIF3A	kinesin family member 3A	11127	5	n/a	n/a	2.32e-01	2.179
279850487	ENSG00000231043	0	AC007238.1	AC007238.1	0	2	n/a	n/a	2.32e-01	1.461
1087446	ENSG00000041515	22781	MYO16	myosin XVI	23026	13	n/a	n/a	2.32e-01	2.184
1092173	ENSG00000122483	110043	CCDC18	coiled-coil domain containing 18	343099	1	n/a	n/a	2.32e-01	1.222
1087808	ENSG00000065548	35142	ZC3H15	zinc finger CCCH-type containing 15	55854	2	n/a	n/a	2.32e-01	1.670
1098323	ENSG00000164506	79620	STXBP5	syntaxin binding protein 5 (tomosyn)	134957	6	n/a	n/a	2.32e-01	2.749
1098003	ENSG00000163558	5552	PRKCI	protein kinase C, iota	5584	3	n/a	n/a	2.32e-01	1.520
279901626	ENSG00000235559	0	NOL5BP	NOL5BP	0	6	n/a	n/a	2.32e-01	2.245
279781534	ENSG00000224886	0	RP11-119F19.4	RP11-119F19.4	0	10	n/a	n/a	2.32e-01	1.992
1102158	ENSG00000182670	7224	TTC3	tetratricopeptide repeat domain 3	7267	21	n/a	n/a	2.32e-01	1.725
1088477	ENSG00000083750	10179	RRAGB	Ras-related GTP binding B	10325	X	n/a	n/a	2.32e-01	1.713
1098215	ENSG00000164128	4855	NPY1R	neuropeptide Y receptor Y1	4886	4	n/a	n/a	2.32e-01	1.376
279806340	ENSG00000227028	1014251	AC007254.3	AC007254.3	100128590	2	n/a	n/a	2.32e-01	2.315
1104307	ENSG00000197535	4618	MYO5A	myosin VA (heavy chain 12, myoxin)	4644	15	n/a	n/a	2.32e-01	2.483
1097597	ENSG00000161888	80651	SPC24	SPC24, NDC80 kinetochore complex component, homolog (S. cerevisiae)	147841	19	n/a	n/a	2.32e-01	1.094
1104612	ENSG00000198464	80620	ZNF480	zinc finger protein 480	147657	19	n/a	n/a	2.32e-01	1.419
279748460	ENSG00000218976	0	RP11-528A10.1	RP11-528A10.1	0	6	n/a	n/a	2.32e-01	1.446
279825995	ENSG00000228818	0	RP11-567G24.1	RP11-567G24.1	0	1	n/a	n/a	2.32e-01	1.819
279801633	ENSG00000226648	0	RP1-1J6.2	RP1-1J6.2	0	20	n/a	n/a	2.33e-01	1.551
279809214	ENSG00000227264	124914	ACTR3BP5	ARP3 actin-related protein 3 homolog B (yeast) pseudogene 5	399746	10	n/a	n/a	2.33e-01	1.206
279780063	ENSG00000224738	0	AC099850.1	AC099850.1	0	17	n/a	n/a	2.33e-01	1.296
1088793	ENSG00000091129	4866	NRCAM	neuronal cell adhesion molecule	4897	7	n/a	n/a	2.33e-01	2.282
280119366	ENSG00000258660	0	RP4-693M11.3	RP4-693M11.3	0	14	n/a	n/a	2.33e-01	1.984
1095237	ENSG00000143061	3301	IGSF3	immunoglobulin superfamily, member 3	3321	1	n/a	n/a	2.33e-01	1.925
1094498	ENSG00000137996	8565	RTCD1	RNA terminal phosphate cyclase domain 1	8634	1	n/a	n/a	2.33e-01	1.594
280033552	ENSG00000251032	0	RP11-483H11.1	RP11-483H11.1	0	5	n/a	n/a	2.33e-01	1.464
1087847	ENSG00000066422	26852	ZBTB11	zinc finger and BTB domain containing 11	27107	3	n/a	n/a	2.33e-01	1.947
1088868	ENSG00000092964	1796	DPYSL2	dihydropyrimidinase-like 2	1808	8	n/a	n/a	2.33e-01	1.610
1092376	ENSG00000124177	58392	CHD6	chromodomain helicase DNA binding protein 6	84181	20	n/a	n/a	2.33e-01	1.650
1090507	ENSG00000108947	1936	EFNB3	ephrin-B3	1949	17	n/a	n/a	2.33e-01	2.621
1096159	ENSG00000149571	58822	KIRREL3	kin of IRRE like 3 (Drosophila)	84623	11	n/a	n/a	2.33e-01	1.927
279995655	ENSG00000247473	0	CTD-2544D21.1	CTD-2544D21.1	0	11	n/a	n/a	2.33e-01	1.621
1100943	ENSG00000175931	40536	UBE2O	ubiquitin-conjugating enzyme E2O	63893	17	n/a	n/a	2.33e-01	1.829
1092174	ENSG00000122484	55674	RPAP2	RNA polymerase II associated protein 2	79871	1	n/a	n/a	2.33e-01	1.431
279966985	ENSG00000242537	0	RP11-294L13.1	RP11-294L13.1	0	3	n/a	n/a	2.33e-01	1.148
1096455	ENSG00000152332	79250	UHMK1	U2AF homology motif (UHM) kinase 1	127933	1	n/a	n/a	2.33e-01	2.790
1088386	ENSG00000080824	3300	HSP90AA1	heat shock protein 90kDa alpha (cytosolic), class A member 1	3320	14	n/a	n/a	2.33e-01	1.963
1108145	ENSG00000233280	0	AC110491.1	Uncharacterized proteincDNA FLJ60082, weakly similar to Uro-adherence factor A	0	3	n/a	n/a	2.33e-01	1.268
1091200	ENSG00000114573	520	ATP6V1A	ATPase, H+ transporting, lysosomal 70kDa, V1 subunit A	523	3	n/a	n/a	2.33e-01	2.373
1101033	ENSG00000176406	9555	RIMS2	regulating synaptic membrane exocytosis 2	9699	8	n/a	n/a	2.33e-01	1.613
1105017	ENSG00000204120	25807	GIGYF2	GRB10 interacting GYF protein 2	26058	2	n/a	n/a	2.33e-01	1.398
1103352	ENSG00000187672	25808	ERC2	ELKS/RAB6-interacting/CAST family member 2	26059	3	n/a	n/a	2.33e-01	2.534
1087600	ENSG00000054523	22850	KIF1B	kinesin family member 1B	23095	1	n/a	n/a	2.33e-01	1.766
1093392	ENSG00000131725	33812	WDR44	WD repeat domain 44	54521	X	n/a	n/a	2.33e-01	1.557
279847785	ENSG00000230793	0	SMARCE1P5	SWI/SNF related, matrix associated, actin dependent regulator of chromatin, subfamily e, member 1 pseudogene 5	0	13	n/a	n/a	2.33e-01	1.337
1087226	ENSG00000015479	9638	MATR3	matrin 3	9782	5	n/a	n/a	2.33e-01	1.798
1090482	ENSG00000108797	8440	CNTNAP1	contactin associated protein 1	8506	17	n/a	n/a	2.33e-01	2.337
1100743	ENSG00000174912	0	METTL15P1	methyltransferase like 15 pseudogene 1	0	3	n/a	n/a	2.33e-01	1.382
279808690	ENSG00000227230	0	RP11-261C10.5	RP11-261C10.5	0	1	n/a	n/a	2.33e-01	2.041
1102399	ENSG00000183666	171553	RP11-823P9.1	RP11-823P9.1	728411	5	n/a	n/a	2.33e-01	1.695
1089796	ENSG00000104371	26866	DKK4	dickkopf homolog 4 (Xenopus laevis)	27121	8	n/a	n/a	2.33e-01	1.620
1092783	ENSG00000126947	30790	ARMCX1	armadillo repeat containing, X-linked 1	51309	X	n/a	n/a	2.33e-01	1.854
280100414	ENSG00000256987	0	RP11-428G5.7	RP11-428G5.7	0	12	n/a	n/a	2.33e-01	1.178
1091539	ENSG00000116903	80781	EXOC8	exocyst complex component 8	149371	1	n/a	n/a	2.33e-01	1.502
280131469	ENSG00000259353	0	RP11-30K9.5	RP11-30K9.5	0	15	n/a	n/a	2.33e-01	1.583
1088833	ENSG00000092054	4599	MYH7	myosin, heavy chain 7, cardiac muscle, beta	4625	14	n/a	n/a	2.33e-01	1.384
1096433	ENSG00000152193	55399	RNF219	ring finger protein 219	79596	13	n/a	n/a	2.33e-01	1.576
279832028	ENSG00000229368	0	AC090587.4	AC090587.4	0	11	n/a	n/a	2.33e-01	1.407
1087217	ENSG00000014824	10316	SLC30A9	solute carrier family 30 (zinc transporter), member 9	10463	4	n/a	n/a	2.33e-01	1.811
1100123	ENSG00000171827	80699	ZNF570	zinc finger protein 570	148268	19	n/a	n/a	2.33e-01	1.799
279899949	ENSG00000235400	0	RP4-641G12.4	RP4-641G12.4	0	1	n/a	n/a	2.33e-01	1.483
280086044	ENSG00000255422	0	AP002954.4	AP002954.4	0	11	n/a	n/a	2.33e-01	1.580
279142117	ENSG00000144158	0	RP11-395L14.17	RP11-395L14.17	0	2	n/a	n/a	2.33e-01	1.538
1103487	ENSG00000188158	4779	NHS	Nance-Horan syndrome (congenital cataracts and dental anomalies)	4810	X	n/a	n/a	2.33e-01	1.149
279979595	ENSG00000243844	0	RPL17P33	ribosomal protein L17 pseudogene 33	0	8	n/a	n/a	2.33e-01	1.114
1088891	ENSG00000094975	30911	C1orf9	chromosome 1 open reading frame 9	51430	1	n/a	n/a	2.33e-01	1.463
280111468	ENSG00000258064	0	RP11-293I14.2	RP11-293I14.2	0	12	n/a	n/a	2.33e-01	1.806
279525073	ENSG00000183171	0	RP11-49C9.2	RP11-49C9.2	0	X	n/a	n/a	2.33e-01	1.552
1094878	ENSG00000140382	10216	HMG20A	high mobility group 20A	10363	15	n/a	n/a	2.33e-01	1.443
279923905	ENSG00000237580	0	AC007383.5	AC007383.5	0	2	n/a	n/a	2.34e-01	1.588
1104378	ENSG00000197753	85867	LHFPL5	lipoma HMGIC fusion partner-like 5	222662	6	n/a	n/a	2.34e-01	1.469
279928681	ENSG00000237984	11031	PTENP1	phosphatase and tensin homolog pseudogene 1	11191	9	n/a	n/a	2.34e-01	1.917
1102404	ENSG00000183675	25844	PTPN20B	protein tyrosine phosphatase, non-receptor type 20B	26095	10	n/a	n/a	2.34e-01	1.078
1106033	ENSG00000214264	0	RP11-356J5.5	RP11-356J5.5	0	11	n/a	n/a	2.34e-01	1.155
1091267	ENSG00000115145	10108	STAM2	signal transducing adaptor molecule (SH3 domain and ITAM motif) 2	10254	2	n/a	n/a	2.34e-01	1.328
279834455	ENSG00000229591	0	RP5-981O7.2	RP5-981O7.2	0	7	n/a	n/a	2.34e-01	1.723
280102846	ENSG00000257218	0	GATC	GatC-like protein	0	12	n/a	n/a	2.34e-01	1.660
279885390	ENSG00000234115	0	RP11-288G3.4	RP11-288G3.4	0	6	n/a	n/a	2.34e-01	1.694
280013984	ENSG00000249485	0	RBBP4P1	retinoblastoma binding protein 4 pseudogene 1	0	5	n/a	n/a	2.34e-01	1.743
280063541	ENSG00000253915	0	MAPRE1P1	MAPRE1 pseudogene 1	0	8	n/a	n/a	2.34e-01	1.363
1088721	ENSG00000089597	22948	GANAB	glucosidase, alpha; neutral AB	23193	11	n/a	n/a	2.34e-01	1.530
1094415	ENSG00000137601	4724	NEK1	NIMA (never in mitosis gene a)-related kinase 1	4750	4	n/a	n/a	2.34e-01	1.365
1096452	ENSG00000152291	10471	TGOLN2	trans-golgi network protein 2	10618	2	n/a	n/a	2.34e-01	1.874
1095663	ENSG00000145725	23017	PPIP5K2	diphosphoinositol pentakisphosphate kinase 2	23262	5	n/a	n/a	2.34e-01	1.628
1091249	ENSG00000114999	80893	TTL	tubulin tyrosine ligase	150465	2	n/a	n/a	2.34e-01	1.573
1088785	ENSG00000090989	35052	EXOC1	exocyst complex component 1	55763	4	n/a	n/a	2.34e-01	1.775
279720308	ENSG00000213236	0	YWHAZP2	tyrosine 3-monooxygenase/tryptophan 5-monooxygenase activation protein, zeta pseudogene 2	0	2	n/a	n/a	2.34e-01	3.335
279803213	ENSG00000226789	0	AC110926.4	AC110926.4	0	2	n/a	n/a	2.34e-01	1.125
1091030	ENSG00000113013	3293	HSPA9	heat shock 70kDa protein 9 (mortalin)	3313	5	n/a	n/a	2.34e-01	1.467
1094147	ENSG00000136169	58086	SETDB2	SET domain, bifurcated 2	83852	13	n/a	n/a	2.34e-01	1.241
1089900	ENSG00000104967	4827	NOVA2	neuro-oncological ventral antigen 2	4858	19	n/a	n/a	2.34e-01	1.521
279844110	ENSG00000230461	0	RP11-478J18.1	RP11-478J18.1	0	1	n/a	n/a	2.34e-01	1.342
1088724	ENSG00000089685	329	BIRC5	baculoviral IAP repeat containing 5	332	17	n/a	n/a	2.34e-01	1.229
279857549	ENSG00000231668	0	AC144536.4	AC144536.4	0	3	n/a	n/a	2.35e-01	1.295
1087994	ENSG00000070610	36977	GBA2	glucosidase, beta (bile acid) 2	57704	9	n/a	n/a	2.35e-01	1.613
1090367	ENSG00000107959	10384	PITRM1	pitrilysin metallopeptidase 1	10531	10	n/a	n/a	2.35e-01	1.585
1089603	ENSG00000102893	5225	PHKB	phosphorylase kinase, beta	5257	16	n/a	n/a	2.35e-01	1.558
1091941	ENSG00000120328	35407	PCDHB12	protocadherin beta 12	56124	5	n/a	n/a	2.35e-01	1.318
1096445	ENSG00000152253	36679	SPC25	SPC25, NDC80 kinetochore complex component, homolog (S. cerevisiae)	57405	2	n/a	n/a	2.35e-01	1.255
279778374	ENSG00000224597	122648	RP11-534G20.3	RP11-534G20.3	387647	10	n/a	n/a	2.35e-01	1.445
1106273	ENSG00000215183	181486	MSMP	microseminoprotein, prostate associated	692094	9	n/a	n/a	2.35e-01	1.580
1092956	ENSG00000128607	22763	KLHDC10	kelch domain containing 10	23008	7	n/a	n/a	2.35e-01	2.323
280138020	ENSG00000259741	0	AL589988.1	zinc finger MYND domain-containing protein 11 isoform g	0	10	n/a	n/a	2.35e-01	2.089
279845466	ENSG00000230564	0	CALM1P2	calmodulin 1 (phosphorylase kinase, delta) pseudogene 2	0	7	n/a	n/a	2.35e-01	1.590
279706264	ENSG00000207195	0	Y_RNA	Y RNA	0	4	n/a	n/a	2.35e-01	1.363
1091718	ENSG00000118496	58296	FBXO30	F-box protein 30	84085	6	n/a	n/a	2.35e-01	1.370
280128508	ENSG00000259180	0	RP11-420M1.2	RP11-420M1.2	0	15	n/a	n/a	2.35e-01	1.083
279828034	ENSG00000229007	0	EXOSC3P1	exosome component 3 pseudogene 1	0	21	n/a	n/a	2.35e-01	1.458
280072660	ENSG00000254571	0	RP11-60I3.4	RP11-60I3.4	0	9	n/a	n/a	2.35e-01	1.234
279783269	ENSG00000225031	0	EIF4BP7	eukaryotic translation initiation factor 4B pseudogene 7	0	X	n/a	n/a	2.35e-01	1.669
1088798	ENSG00000091157	23090	WDR7	WD repeat domain 7	23335	18	n/a	n/a	2.35e-01	2.042
1091951	ENSG00000120438	6910	TCP1	t-complex 1	6950	6	n/a	n/a	2.35e-01	2.014
280077089	ENSG00000254866	0	DEFB109P3	defensin, beta 109, pseudogene 3	0	8	n/a	n/a	2.35e-01	1.289
279900365	ENSG00000235437	0	RP11-357C3.3	RP11-357C3.3	0	X	n/a	n/a	2.35e-01	1.687
1091712	ENSG00000118454	57275	ANKRD13C	ankyrin repeat domain 13C	81573	1	n/a	n/a	2.36e-01	1.573
280013748	ENSG00000249465	0	RBMXP4	RNA binding motif protein, X-linked pseudogene 4	0	4	n/a	n/a	2.36e-01	1.314
1090204	ENSG00000106484	4207	MEST	mesoderm specific transcript homolog (mouse)	4232	7	n/a	n/a	2.36e-01	1.713
279719305	ENSG00000213110	0	AC019178.2	AC019178.2	0	2	n/a	n/a	2.36e-01	1.716
279854984	ENSG00000231429	0	AL358175.2	AL358175.2	0	1	n/a	n/a	2.36e-01	1.200
1087279	ENSG00000021776	9572	AQR	aquarius homolog (mouse)	9716	15	n/a	n/a	2.36e-01	1.698
1107938	ENSG00000232040	77545	SCAND3	SCAN domain containing 3	114821	6	n/a	n/a	2.36e-01	1.575
1091046	ENSG00000113205	35415	PCDHB3	protocadherin beta 3	56132	5	n/a	n/a	2.36e-01	1.637
1101217	ENSG00000177380	8475	PPFIA3	protein tyrosine phosphatase, receptor type, f polypeptide (PTPRF), interacting protein (liprin), alpha 3	8541	19	n/a	n/a	2.36e-01	1.606
1098749	ENSG00000166206	2546	GABRB3	gamma-aminobutyric acid (GABA) A receptor, beta 3	2562	15	n/a	n/a	2.36e-01	2.051
1094166	ENSG00000136273	3344	HUS1	HUS1 checkpoint homolog (S. pombe)	3364	7	n/a	n/a	2.36e-01	1.313
1095851	ENSG00000147124	7549	ZNF41	zinc finger protein 41	7592	X	n/a	n/a	2.36e-01	1.509
1091940	ENSG00000120327	35405	PCDHB14	protocadherin beta 14	56122	5	n/a	n/a	2.36e-01	1.638
279486054	ENSG00000178082	0	AC005412.1	AC005412.1	0	17	n/a	n/a	2.36e-01	1.544
1094243	ENSG00000136750	2556	GAD2	glutamate decarboxylase 2 (pancreatic islets and brain, 65kDa)	2572	10	n/a	n/a	2.36e-01	2.569
278638676	ENSG00000073905	0	VDAC1P1	voltage-dependent anion channel 1 pseudogene 1	0	X	n/a	n/a	2.36e-01	2.640
1087556	ENSG00000050748	5569	MAPK9	mitogen-activated protein kinase 9	5601	5	n/a	n/a	2.36e-01	1.997
279484508	ENSG00000177855	0	AC074182.1	AC074182.1	0	2	n/a	n/a	2.36e-01	2.702
279846545	ENSG00000230662	0	AL353997.7	AL353997.7	0	17	n/a	n/a	2.36e-01	1.265
1091732	ENSG00000118596	9070	SLC16A7	solute carrier family 16, member 7 (monocarboxylic acid transporter 2)	9194	12	n/a	n/a	2.36e-01	1.701
1096556	ENSG00000153107	41262	ANAPC1	anaphase promoting complex subunit 1	64682	2	n/a	n/a	2.36e-01	1.308
1088437	ENSG00000082212	4175	ME2	malic enzyme 2, NAD(+)-dependent, mitochondrial	4200	18	n/a	n/a	2.36e-01	1.412
1096100	ENSG00000149177	5763	PTPRJ	protein tyrosine phosphatase, receptor type, J	5795	11	n/a	n/a	2.36e-01	1.771
1101256	ENSG00000177570	125643	SAMD12	sterile alpha motif domain containing 12	401474	8	n/a	n/a	2.36e-01	1.669
279906433	ENSG00000236031	0	RP11-269F20.1	RP11-269F20.1	0	1	n/a	n/a	2.36e-01	1.664
279720449	ENSG00000213260	0	YWHAZP5	tyrosine 3-monooxygenase/tryptophan 5-monooxygenase activation protein, zeta pseudogene 5	0	10	n/a	n/a	2.36e-01	2.715
1089806	ENSG00000104432	3549	IL7	interleukin 7	3574	8	n/a	n/a	2.36e-01	1.313
279829976	ENSG00000229190	0	RP11-390B4.3	RP11-390B4.3	0	10	n/a	n/a	2.37e-01	1.569
279911436	ENSG00000236480	0	RP11-343L14.2	RP11-343L14.2	0	1	n/a	n/a	2.37e-01	1.586
1102906	ENSG00000185742	124974	C11orf87	chromosome 11 open reading frame 87	399947	11	n/a	n/a	2.37e-01	3.607
279949023	ENSG00000240489	0	SETP14	SET pseudogene 14	0	3	n/a	n/a	2.37e-01	1.587
279927000	ENSG00000237842	0	RP11-110J1.2	RP11-110J1.2	0	1	n/a	n/a	2.37e-01	1.549
1093965	ENSG00000135336	23349	ORC3	origin recognition complex, subunit 3	23595	6	n/a	n/a	2.37e-01	1.641
1106970	ENSG00000225665	0	SAR1P3	SAR1P3	0	4	n/a	n/a	2.37e-01	1.427
280121298	ENSG00000258769	0	RAP1AP	RAP1A, member of RAS oncogene family pseudogene	0	14	n/a	n/a	2.37e-01	1.395
1088776	ENSG00000090861	13	AARS	alanyl-tRNA synthetase	16	16	n/a	n/a	2.37e-01	1.677
1101034	ENSG00000176407	36167	KCMF1	potassium channel modulatory factor 1	56888	2	n/a	n/a	2.37e-01	1.582
1087825	ENSG00000065923	58877	SLC9A7	solute carrier family 9 (sodium/hydrogen exchanger), member 7	84679	X	n/a	n/a	2.37e-01	2.534
1104790	ENSG00000198879	36986	SFMBT2	Scm-like with four mbt domains 2	57713	10	n/a	n/a	2.37e-01	1.587
1088527	ENSG00000085365	0	SCAMP1	secretory carrier membrane protein 1	0	5	n/a	n/a	2.37e-01	1.891
1096295	ENSG00000151135	59923	C12orf23	chromosome 12 open reading frame 23	90488	12	n/a	n/a	2.37e-01	1.315
279489069	ENSG00000178503	0	AC009530.1	AC009530.1	0	7	n/a	n/a	2.37e-01	2.835
280035517	ENSG00000251187	0	CTC-459M5.2	CTC-459M5.2	0	5	n/a	n/a	2.37e-01	1.265
1106263	ENSG00000215127	0	RP11-35D5.1	RP11-35D5.1	0	4	n/a	n/a	2.37e-01	1.042
1099951	ENSG00000171132	5549	PRKCE	protein kinase C, epsilon	5581	2	n/a	n/a	2.37e-01	2.043
1087244	ENSG00000018189	22658	RUFY3	RUN and FYVE domain containing 3	22902	4	n/a	n/a	2.37e-01	1.945
279869170	ENSG00000232675	0	RP4-718D20.3	RP4-718D20.3	0	20	n/a	n/a	2.37e-01	2.937
1098321	ENSG00000164494	36385	PDSS2	prenyl (decaprenyl) diphosphate synthase, subunit 2	57107	6	n/a	n/a	2.37e-01	1.248
1094570	ENSG00000138375	29975	SMARCAL1	SWI/SNF related, matrix associated, actin dependent regulator of chromatin, subfamily a-like 1	50485	2	n/a	n/a	2.37e-01	1.380
280136111	ENSG00000259619	0	RP11-390M11.1	RP11-390M11.1	0	15	n/a	n/a	2.37e-01	1.260
1097667	ENSG00000162377	41761	SELRC1	Sel1 repeat containing 1	65260	1	n/a	n/a	2.37e-01	1.656
1087000	ENSG00000006451	5866	RALA	v-ral simian leukemia viral oncogene homolog A (ras related)	5898	7	n/a	n/a	2.37e-01	1.307
279975668	ENSG00000243495	0	GMFBP1	glia maturation factor, beta pseudogene 1	0	3	n/a	n/a	2.37e-01	2.183
280111693	ENSG00000258084	0	RP11-754N21.1	RP11-754N21.1	0	12	n/a	n/a	2.37e-01	1.059
1090562	ENSG00000109452	8744	INPP4B	inositol polyphosphate-4-phosphatase, type II, 105kDa	8821	4	n/a	n/a	2.37e-01	1.544
1092210	ENSG00000122729	45	ACO1	aconitase 1, soluble	48	9	n/a	n/a	2.37e-01	1.161
1096126	ENSG00000149346	79322	C20orf94	chromosome 20 open reading frame 94	128710	20	n/a	n/a	2.37e-01	1.315
1087816	ENSG00000065665	34465	SEC61A2	Sec61 alpha 2 subunit (S. cerevisiae)	55176	10	n/a	n/a	2.37e-01	1.811
1096580	ENSG00000153291	9341	SLC25A27	solute carrier family 25, member 27	9481	6	n/a	n/a	2.38e-01	1.898
1094687	ENSG00000139116	34894	KIF21A	kinesin family member 21A	55605	12	n/a	n/a	2.38e-01	1.984
280036002	ENSG00000251224	0	CNOT10-AS1	CNOT10 antisense RNA 1 (non-protein coding)	0	3	n/a	n/a	2.38e-01	1.234
1102087	ENSG00000182359	80332	KBTBD3	kelch repeat and BTB (POZ) domain containing 3	143879	11	n/a	n/a	2.38e-01	1.409
1088932	ENSG00000096063	6692	SRPK1	SRSF protein kinase 1	6732	6	n/a	n/a	2.38e-01	1.869
1101876	ENSG00000181222	5398	POLR2A	polymerase (RNA) II (DNA directed) polypeptide A, 220kDa	5430	17	n/a	n/a	2.38e-01	1.763
279874791	ENSG00000233155	0	HMGA1P8	high mobility group AT-hook 1 pseudogene 8	0	2	n/a	n/a	2.38e-01	1.497
1098508	ENSG00000165240	535	ATP7A	ATPase, Cu++ transporting, alpha polypeptide	538	X	n/a	n/a	2.38e-01	1.178
1092447	ENSG00000124532	36654	MRS2	MRS2 magnesium homeostasis factor homolog (S. cerevisiae)	57380	6	n/a	n/a	2.38e-01	1.325
279819268	ENSG00000228237	1015149	RP11-8J9.4	RP11-8J9.4	100130197	1	n/a	n/a	2.38e-01	1.525
279949736	ENSG00000240561	0	AL109754.1	AL109754.1	0	20	n/a	n/a	2.38e-01	1.492
279872786	ENSG00000232998	1018860	RP11-470P4.2	RP11-470P4.2	100286938	9	n/a	n/a	2.38e-01	1.365
1095414	ENSG00000143870	9985	PDIA6	protein disulfide isomerase family A, member 6	10130	2	n/a	n/a	2.38e-01	1.497
1104093	ENSG00000196873	135982	CBWD3	COBW domain containing 3	445571	9	n/a	n/a	2.38e-01	1.013
279760959	ENSG00000222726	0	RNU2-7P	RNA, U2 small nuclear 7, pseudogene	0	13	n/a	n/a	2.38e-01	1.398
1087656	ENSG00000058091	5186	CDK14	cyclin-dependent kinase 14	5218	7	n/a	n/a	2.38e-01	2.106
1090325	ENSG00000107651	11036	SEC23IP	SEC23 interacting protein	11196	10	n/a	n/a	2.38e-01	1.464
280083961	ENSG00000255276	0	RP11-23F23.1	RP11-23F23.1	0	11	n/a	n/a	2.38e-01	1.511
1106228	ENSG00000214982	0	RP11-481A12.5	RP11-481A12.5	0	10	n/a	n/a	2.38e-01	1.175
1096599	ENSG00000153531	76675	ADPRHL1	ADP-ribosylhydrolase like 1	113622	13	n/a	n/a	2.38e-01	1.392
1104673	ENSG00000198648	27092	STK39	serine threonine kinase 39	27347	2	n/a	n/a	2.38e-01	1.750
1089104	ENSG00000100220	30973	C22orf28	chromosome 22 open reading frame 28	51493	22	n/a	n/a	2.38e-01	1.600
279878345	ENSG00000233459	0	AC125238.2	AC125238.2	0	2	n/a	n/a	2.38e-01	1.814
279685990	ENSG00000204706	157123233	RP11-195E11.3	RP11-195E11.3	100507244	9	n/a	n/a	2.39e-01	1.068
1092959	ENSG00000128617	608	OPN1SW	opsin 1 (cone pigments), short-wave-sensitive	611	7	n/a	n/a	2.39e-01	1.150
279888795	ENSG00000234423	0	AC019118.2	AC019118.2	0	2	n/a	n/a	2.39e-01	1.023
280137369	ENSG00000259703	128791	C15orf50	chromosome 15 open reading frame 50	414926	15	n/a	n/a	2.39e-01	1.019
279848640	ENSG00000230863	0	RP4-595K12.2	RP4-595K12.2	0	1	n/a	n/a	2.39e-01	1.821
1092672	ENSG00000125962	41423	ARMCX5	armadillo repeat containing, X-linked 5	64860	X	n/a	n/a	2.39e-01	1.443
1093763	ENSG00000134207	80700	SYT6	synaptotagmin VI	148281	1	n/a	n/a	2.39e-01	1.426
1090555	ENSG00000109332	7280	UBE2D3	ubiquitin-conjugating enzyme E2D 3	7323	4	n/a	n/a	2.39e-01	1.492
1098094	ENSG00000163812	30785	ZDHHC3	zinc finger, DHHC-type containing 3	51304	3	n/a	n/a	2.39e-01	1.408
280119068	ENSG00000258651	0	RP11-545M17.1	RP11-545M17.1	0	14	n/a	n/a	2.39e-01	1.511
280004885	ENSG00000248694	0	RP11-18D7.2	RP11-18D7.2	0	4	n/a	n/a	2.39e-01	2.043
1096402	ENSG00000151914	663	DST	dystonin	667	6	n/a	n/a	2.39e-01	1.868
1098543	ENSG00000165416	10752	SUGT1	SGT1, suppressor of G2 allele of SKP1 (S. cerevisiae)	10910	13	n/a	n/a	2.39e-01	1.555
1099691	ENSG00000170011	25673	MYRIP	myosin VIIA and Rab interacting protein	25924	3	n/a	n/a	2.39e-01	1.988
1089279	ENSG00000100883	6689	SRP54	signal recognition particle 54kDa	6729	14	n/a	n/a	2.39e-01	1.597
280096483	ENSG00000256512	0	RP11-860B13.3	RP11-860B13.3	0	12	n/a	n/a	2.39e-01	2.453
279889309	ENSG00000234457	0	AC006960.5	AC006960.5	0	7	n/a	n/a	2.39e-01	1.122
279816772	ENSG00000227995	0	RP11-397J18.1	RP11-397J18.1	0	10	n/a	n/a	2.39e-01	1.304
279746460	ENSG00000217539	0	IQCB2P	IQ motif containing B2 pseudogene	0	6	n/a	n/a	2.40e-01	1.228
279740571	ENSG00000215482	0	CALM2P3	calmodulin 2 pseudogene 3	0	13	n/a	n/a	2.40e-01	2.723
1090738	ENSG00000111052	8748	LIN7A	lin-7 homolog A (C. elegans)	8825	12	n/a	n/a	2.40e-01	2.252
1088174	ENSG00000075292	27077	ZNF638	zinc finger protein 638	27332	2	n/a	n/a	2.40e-01	1.771
1100659	ENSG00000174437	485	ATP2A2	ATPase, Ca++ transporting, cardiac muscle, slow twitch 2	488	12	n/a	n/a	2.40e-01	2.245
1104234	ENSG00000197323	31072	TRIM33	tripartite motif containing 33	51592	1	n/a	n/a	2.40e-01	1.632
1093376	ENSG00000131558	37872	EXOC4	exocyst complex component 4	60412	7	n/a	n/a	2.40e-01	1.389
1090238	ENSG00000106686	34353	C9orf68	chromosome 9 open reading frame 68	55064	9	n/a	n/a	2.40e-01	1.177
1105213	ENSG00000204611	59883	ZNF616	zinc finger protein 616	90317	19	n/a	n/a	2.40e-01	1.360
1093890	ENSG00000134899	2058	ERCC5	excision repair cross-complementing rodent repair deficiency, complementation group 5	2073	13	n/a	n/a	2.40e-01	1.729
1105102	ENSG00000204351	6463	SKIV2L	superkiller viralicidic activity 2-like (S. cerevisiae)	6499	6	n/a	n/a	2.40e-01	1.343
1087677	ENSG00000059758	5096	CDK17	cyclin-dependent kinase 17	5128	12	n/a	n/a	2.40e-01	1.560
1096260	ENSG00000150768	1725	DLAT	dihydrolipoamide S-acetyltransferase	1737	11	n/a	n/a	2.40e-01	1.730
279666079	ENSG00000201920	0	5S_rRNA	5S ribosomal RNA	0	17	n/a	n/a	2.40e-01	1.129
1090602	ENSG00000109814	7315	UGDH	UDP-glucose 6-dehydrogenase	7358	4	n/a	n/a	2.40e-01	1.342
1094115	ENSG00000136040	10009	PLXNC1	plexin C1	10154	12	n/a	n/a	2.40e-01	1.943
1091764	ENSG00000118976	0	HIN1L	HIN1L	0	12	n/a	n/a	2.40e-01	1.615
280104463	ENSG00000257350	0	RP11-616L12.4	RP11-616L12.4	0	12	n/a	n/a	2.40e-01	1.790
1098671	ENSG00000165929	78937	TC2N	tandem C2 domains, nuclear	123036	14	n/a	n/a	2.40e-01	1.475
279885846	ENSG00000234152	0	TCEB2P1	transcription elongation factor B (SIII), polypeptide 2 (18kDa, elongin B) pseudogene 1	0	13	n/a	n/a	2.40e-01	1.106
279723028	ENSG00000213574	0	LDHAP5	lactate dehydrogenase A pseudogene 5	0	10	n/a	n/a	2.40e-01	2.255
280056099	ENSG00000253384	0	CTD-2547L16.3	CTD-2547L16.3	0	8	n/a	n/a	2.40e-01	1.140
1103540	ENSG00000188384	0	RP11-152F13.2	RP11-152F13.2	0	15	n/a	n/a	2.40e-01	1.002
1092687	ENSG00000126010	2908	GRPR	gastrin-releasing peptide receptor	2925	X	n/a	n/a	2.40e-01	1.086
1088504	ENSG00000084463	31209	WBP11	WW domain binding protein 11	51729	12	n/a	n/a	2.40e-01	1.594
279780666	ENSG00000224806	0	AP000357.5	AP000357.5	0	22	n/a	n/a	2.40e-01	1.805
279875429	ENSG00000233222	0	RP11-216N14.9	RP11-216N14.9	0	1	n/a	n/a	2.40e-01	1.839
1089792	ENSG00000104361	55618	NIPAL2	NIPA-like domain containing 2	79815	8	n/a	n/a	2.41e-01	1.660
279895819	ENSG00000235008	0	RP3-497J21.1	RP3-497J21.1	0	6	n/a	n/a	2.41e-01	1.018
1094121	ENSG00000136059	30337	VILL	villin-like	50853	3	n/a	n/a	2.41e-01	1.112
280078084	ENSG00000254944	0	ATP5F1P5	ATP synthase, H+ transporting, mitochondrial Fo complex, subunit B1 pseudogene 5	0	11	n/a	n/a	2.41e-01	1.359
1098135	ENSG00000163938	26102	GNL3	guanine nucleotide binding protein-like 3 (nucleolar)	26354	3	n/a	n/a	2.41e-01	1.692
1094201	ENSG00000136492	58206	BRIP1	BRCA1 interacting protein C-terminal helicase 1	83990	17	n/a	n/a	2.41e-01	1.066
279746109	ENSG00000217227	0	RP1-319M7.2	RP1-319M7.2	0	6	n/a	n/a	2.41e-01	1.784
1088381	ENSG00000080802	4819	CNOT4	CCR4-NOT transcription complex, subunit 4	4850	7	n/a	n/a	2.41e-01	1.681
1092269	ENSG00000123240	9988	OPTN	optineurin	10133	10	n/a	n/a	2.41e-01	1.425
1096299	ENSG00000151151	90107	IPMK	inositol polyphosphate multikinase	253430	10	n/a	n/a	2.41e-01	1.611
280138384	ENSG00000259758	0	CTA-204B4.6	CTA-204B4.6	0	8	n/a	n/a	2.41e-01	1.640
1092045	ENSG00000121152	23152	NCAPH	non-SMC condensin I complex, subunit H	23397	2	n/a	n/a	2.41e-01	1.053
1105306	ENSG00000204894	0	RP11-208G20.2	RP11-208G20.2	0	7	n/a	n/a	2.41e-01	3.083
1092067	ENSG00000121390	34558	PSPC1	paraspeckle component 1	55269	13	n/a	n/a	2.41e-01	1.647
280010616	ENSG00000249194	0	AC010127.4	AC010127.4	0	2	n/a	n/a	2.41e-01	2.644
1102004	ENSG00000182013	34517	PNMAL1	PNMA-like 1	55228	19	n/a	n/a	2.41e-01	2.023
1106454	ENSG00000218336	35003	ODZ3	odz, odd Oz/ten-m homolog 3 (Drosophila)	55714	4	n/a	n/a	2.41e-01	2.180
1097012	ENSG00000157168	3066	NRG1	neuregulin 1	3084	8	n/a	n/a	2.41e-01	1.406
1104063	ENSG00000196776	956	CD47	CD47 molecule	961	3	n/a	n/a	2.41e-01	1.735
280058992	ENSG00000253607	0	RP11-557C18.3	RP11-557C18.3	0	8	n/a	n/a	2.41e-01	1.434
280005051	ENSG00000248710	0	RP11-432B6.3	RP11-432B6.3	0	3	n/a	n/a	2.42e-01	1.755
1099550	ENSG00000169398	5715	PTK2	PTK2 protein tyrosine kinase 2	5747	8	n/a	n/a	2.42e-01	1.219
1099041	ENSG00000167383	7728	ZNF229	zinc finger protein 229	7772	19	n/a	n/a	2.42e-01	1.273
280119882	ENSG00000258689	0	RP6-65G23.1	RP6-65G23.1	0	14	n/a	n/a	2.42e-01	1.065
279705942	ENSG00000207148	0	Y_RNA	Y RNA	0	4	n/a	n/a	2.42e-01	1.702
280086421	ENSG00000255448	0	RP1-59M18.2	RP1-59M18.2	0	11	n/a	n/a	2.42e-01	2.022
1090926	ENSG00000112245	7757	PTP4A1	protein tyrosine phosphatase type IVA, member 1	7803	6	n/a	n/a	2.42e-01	1.658
1089531	ENSG00000102226	8185	USP11	ubiquitin specific peptidase 11	8237	X	n/a	n/a	2.42e-01	1.880
1087891	ENSG00000067715	6817	SYT1	synaptotagmin I	6857	12	n/a	n/a	2.42e-01	3.214
280024883	ENSG00000250332	0	CTD-2272G21.2	CTD-2272G21.2	0	5	n/a	n/a	2.42e-01	1.294
1103280	ENSG00000187242	3834	KRT12	keratin 12	3859	17	n/a	n/a	2.42e-01	1.020
1089778	ENSG00000104290	7930	FZD3	frizzled family receptor 3	7976	8	n/a	n/a	2.42e-01	1.679
1090977	ENSG00000112578	701	BYSL	bystin-like	705	6	n/a	n/a	2.42e-01	1.524
279924146	ENSG00000237605	0	RP11-343H5.6	RP11-343H5.6	0	1	n/a	n/a	2.42e-01	1.119
1098748	ENSG00000166200	9184	COPS2	COP9 constitutive photomorphogenic homolog subunit 2 (Arabidopsis)	9318	15	n/a	n/a	2.42e-01	1.723
1097355	ENSG00000160014	804	CALM3	calmodulin 3 (phosphorylase kinase, delta)	808	19	n/a	n/a	2.42e-01	2.106
1094704	ENSG00000139182	9602	CLSTN3	calsyntenin 3	9746	12	n/a	n/a	2.42e-01	2.780
1088479	ENSG00000083799	1529	CYLD	cylindromatosis (turban tumor syndrome)	1540	16	n/a	n/a	2.42e-01	2.801
1093504	ENSG00000132467	36328	UTP3	UTP3, small subunit (SSU) processome component, homolog (S. cerevisiae)	57050	4	n/a	n/a	2.42e-01	1.440
280030901	ENSG00000250810	0	AC096753.1	AC096753.1	0	2	n/a	n/a	2.42e-01	3.711
280135628	ENSG00000259585	0	RP11-150L8.4	RP11-150L8.4	0	15	n/a	n/a	2.42e-01	1.275
1098344	ENSG00000164609	10422	SLU7	SLU7 splicing factor homolog (S. cerevisiae)	10569	5	n/a	n/a	2.42e-01	1.304
279882833	ENSG00000233874	0	RP1-136J15.5	RP1-136J15.5	0	X	n/a	n/a	2.43e-01	1.364
1087027	ENSG00000006837	30746	CDKL3	cyclin-dependent kinase-like 3	51265	5	n/a	n/a	2.43e-01	1.914
279861248	ENSG00000231977	0	RP5-963E22.4	RP5-963E22.4	0	20	n/a	n/a	2.43e-01	1.089
279846835	ENSG00000230693	0	RP11-456E1.3	RP11-456E1.3	0	X	n/a	n/a	2.43e-01	2.502
1090083	ENSG00000105793	59659	GTPBP10	GTP-binding protein 10 (putative)	85865	7	n/a	n/a	2.43e-01	1.285
1109016	ENSG00000241973	5265	PI4KA	phosphatidylinositol 4-kinase, catalytic, alpha	5297	22	n/a	n/a	2.43e-01	1.952
279553797	ENSG00000185716	169455	C16orf52	chromosome 16 open reading frame 52	730094	16	n/a	n/a	2.43e-01	1.772
279843443	ENSG00000230408	0	AC007163.6	AC007163.6	0	2	n/a	n/a	2.43e-01	1.142
1090101	ENSG00000105879	55675	CBLL1	Cas-Br-M (murine) ecotropic retroviral transforming sequence-like 1	79872	7	n/a	n/a	2.43e-01	1.605
1094770	ENSG00000139613	6561	SMARCC2	SWI/SNF related, matrix associated, actin dependent regulator of chromatin, subfamily c, member 2	6601	12	n/a	n/a	2.43e-01	1.492
1098073	ENSG00000163743	25647	RCHY1	ring finger and CHY zinc finger domain containing 1	25898	4	n/a	n/a	2.43e-01	1.479
279777305	ENSG00000224506	0	RP1-293L8.2	RP1-293L8.2	0	6	n/a	n/a	2.43e-01	1.077
279787776	ENSG00000225449	1015724	AC079776.7	AC079776.7	100131320	2	n/a	n/a	2.43e-01	1.404
279810636	ENSG00000227409	0	RP4-765A10.2	RP4-765A10.2	0	1	n/a	n/a	2.43e-01	1.878
280108815	ENSG00000257790	0	RP11-1136G11.6	RP11-1136G11.6	0	12	n/a	n/a	2.43e-01	1.515
1100602	ENSG00000174106	23346	LEMD3	LEM domain containing 3	23592	12	n/a	n/a	2.43e-01	1.425
1094731	ENSG00000139324	81471	TMTC3	transmembrane and tetratricopeptide repeat containing 3	160418	12	n/a	n/a	2.43e-01	1.303
279886474	ENSG00000234206	0	RP1-67A8.3	RP1-67A8.3	0	6	n/a	n/a	2.43e-01	1.165
1088014	ENSG00000070961	487	ATP2B1	ATPase, Ca++ transporting, plasma membrane 1	490	12	n/a	n/a	2.43e-01	2.291
280092913	ENSG00000256075	0	RP11-81H14.3	RP11-81H14.3	0	12	n/a	n/a	2.43e-01	1.626
279843847	ENSG00000230444	0	TFAMP1	transcription factor A, mitochondrial pseudogene 1	0	7	n/a	n/a	2.43e-01	1.406
280128501	ENSG00000259179	0	RP11-126F18.1	RP11-126F18.1	0	15	n/a	n/a	2.43e-01	1.137
[truncated: 1 more rows]
