# Supplementary material for: Identification of the Molecular Events Involved in the Development of Prefrontal Cortex Through the Analysis of RNA-Seq Data From BrainSpan
Source: ASN Neuro. 2019 Jun 18;11:1759091419854627. doi: 10.1177/1759091419854627 (PMC6582306; doi:10.1177/1759091419854627)
Supplement: Supplemental Material6 - Supplemental material for Identification of the Molecular Events Involved in the Development of Prefrontal Cortex Through the Analysis of RNA-Seq Data From BrainSpan [file Supplemental_Material6.zip › CBC/8/Columns.csv]

donor_id	donor_name	donor_age	donor_color	structure_id	structure_name	structure_abbreviation	structure_color	top_level_structure_id	top_level_structure_name	top_level_structure_abbreviation	top_level_structure_color
12977	H376.VII.51	10 mos	B0EB3B	10398	mediodorsal nucleus of thalamus	MD	B067A9	10390	thalamus	THM	E4CCE3
12830	H376.VIII.51	1 yrs	FFFF00	10398	mediodorsal nucleus of thalamus	MD	B067A9	10390	thalamus	THM	E4CCE3
12979	H376.VIII.53	2 yrs	EBEB00	10398	mediodorsal nucleus of thalamus	MD	B067A9	10390	thalamus	THM	E4CCE3
12836	H376.VIII.52	3 yrs	D6D600	10398	mediodorsal nucleus of thalamus	MD	B067A9	10390	thalamus	THM	E4CCE3
12298	H376.VIII.50	4 yrs	ADAD00	10398	mediodorsal nucleus of thalamus	MD	B067A9	10390	thalamus	THM	E4CCE3
12977	H376.VII.51	10 mos	B0EB3B	10657	cerebellar cortex	CBC	89ADDB	10153	neural plate	NP	D7D8D8
12830	H376.VIII.51	1 yrs	FFFF00	10657	cerebellar cortex	CBC	89ADDB	10153	neural plate	NP	D7D8D8
12979	H376.VIII.53	2 yrs	EBEB00	10657	cerebellar cortex	CBC	89ADDB	10153	neural plate	NP	D7D8D8
12836	H376.VIII.52	3 yrs	D6D600	10657	cerebellar cortex	CBC	89ADDB	10153	neural plate	NP	D7D8D8
12980	H376.VIII.54	3 yrs	C2C200	10657	cerebellar cortex	CBC	89ADDB	10153	neural plate	NP	D7D8D8
12298	H376.VIII.50	4 yrs	ADAD00	10657	cerebellar cortex	CBC	89ADDB	10153	neural plate	NP	D7D8D8
