# Supplementary material for: Identification of the Molecular Events Involved in the Development of Prefrontal Cortex Through the Analysis of RNA-Seq Data From BrainSpan
Source: ASN Neuro. 2019 Jun 18;11:1759091419854627. doi: 10.1177/1759091419854627 (PMC6582306; doi:10.1177/1759091419854627)
Supplement: Supplemental Material6 - Supplemental material for Identification of the Molecular Events Involved in the Development of Prefrontal Cortex Through the Analysis of RNA-Seq Data From BrainSpan [file Supplemental_Material6.zip › CBC/8/Expression.csv]

1103161	1.2319	1.2855	0.6017	0.5863	0.8578	1.2700	1.3656	0.4853	0.5458	0.7555	0.7658
1089540	0.6364	0.8779	0.0502	0.1344	0.2245	0.7555	0.7652	0.0875	0.2725	0.3149	0.0221
1094539	0.5025	0.6591	0.2432	0.1762	0.2574	0.5911	0.5881	0.2479	0.1103	0.2264	0.1513
1096986	0.4348	0.4854	0.0503	0.0447	0.1898	0.3677	0.3511	0.0564	0.1188	0.0681	0.1022
1091065	2.3264	2.4088	1.4391	1.2037	1.9175	2.2742	2.3561	1.2820	1.2942	1.6166	1.7332
280128770	1.4335	1.5726	0.1644	0.4489	0.2711	1.8875	1.9423	0.3739	0.7706	1.0400	0.9388
280011302	0.0483	0.0725	0.0000	0.0000	0.0000	0.0526	0.0530	0.0000	0.0351	0.0000	0.0000
279896502	0.1321	0.1272	0.0000	0.0458	0.0343	0.1756	0.1453	0.0000	0.0943	0.0505	0.0000
279770404	2.2596	2.7588	0.3380	0.7054	0.8581	2.2696	2.7256	0.2881	1.3362	1.9545	1.1826
1091762	3.5470	3.7022	2.4636	2.9825	2.8880	3.8033	3.9894	2.9183	3.3880	2.9829	2.9757
279750791	1.4659	1.9755	0.6717	0.7170	0.9978	1.7661	2.0295	0.2209	1.1990	1.4495	0.4070
1103393	0.9869	1.1566	0.1959	0.5023	0.6281	1.1215	0.9492	0.1568	0.7176	0.8378	0.4649
280065992	3.7076	3.3289	1.3585	1.9209	2.3393	3.0143	2.9731	1.8527	1.6502	1.8089	2.9693
279724423	3.3441	3.1842	2.1095	2.3862	2.5893	3.3590	3.4680	1.7152	2.4738	2.9948	2.4590
280136559	3.5024	3.9693	1.8582	3.0406	2.0368	3.7727	3.9663	1.6528	2.9648	2.9709	2.1529
1090336	3.9008	4.2829	2.3881	2.7133	3.4083	4.0214	3.8620	2.1435	3.0787	3.4618	2.5824
279891511	1.5364	2.1490	0.2301	0.6501	0.6973	1.8157	1.6896	0.0270	1.3343	1.3067	0.5636
279823606	0.3899	0.4198	0.0000	0.1730	0.0000	0.3497	0.2724	0.2646	0.1202	0.1052	0.0000
280128568	2.8052	2.9213	1.3487	1.2528	1.6855	3.3953	3.4408	1.1596	1.6881	2.7309	2.0113
279503493	2.5582	3.0703	1.0287	1.3931	1.8105	2.6483	3.0535	0.7227	1.6580	2.3694	1.5801
1096561	3.5861	3.4633	2.6114	2.8762	3.2565	3.4117	3.7033	2.6367	2.6959	3.3327	2.8930
1087790	2.9539	2.8991	1.3484	1.3941	2.2202	2.7919	2.9778	1.7175	2.1347	2.4396	2.2248
279472179	0.6978	0.4977	0.0000	0.1325	0.2814	0.5312	0.6308	0.0000	0.1779	0.5826	0.4493
279881105	4.0671	3.6910	0.6881	1.2724	2.7766	2.6903	3.2138	0.8140	2.0348	2.6849	2.8769
1105135	0.1606	0.0881	0.0000	0.0771	0.0316	0.1319	0.0798	0.0000	0.0000	0.0000	0.0041
1105863	2.1444	1.8936	0.6998	0.7021	1.3658	1.9519	1.9362	0.8980	1.9067	1.8838	1.2010
1087248	2.9083	2.7967	1.7888	2.1965	2.4761	2.6238	3.2509	1.8382	2.3435	2.7558	2.4686
280020729	1.5450	1.3983	0.2365	0.5805	1.0637	1.5394	1.2781	0.5361	0.7991	1.1468	1.3789
1104601	2.4347	3.1081	0.8613	1.1219	2.0873	2.4900	3.0295	1.4067	2.0214	2.3912	1.4529
1098394	0.8067	1.4641	0.1660	0.3815	0.7122	1.6595	1.6306	0.1419	0.7862	0.4912	0.3220
1088394	1.9680	2.9095	0.6123	1.2909	2.0109	2.1298	2.5499	0.9653	1.5022	1.9042	1.6235
279889490	2.7994	2.8638	0.5581	1.8071	1.4367	3.4970	3.1900	0.6022	2.5747	2.9603	1.4322
1090465	3.6468	3.7615	2.7126	2.9889	3.4086	3.9872	3.7192	2.6095	3.4990	3.4951	3.5863
279908424	0.9808	0.8918	0.0000	0.1636	0.8065	0.7038	0.5502	0.0000	0.2736	0.2638	0.3358
1103276	3.1283	3.6458	2.0907	2.2110	2.8986	2.7462	3.5171	1.5318	2.2734	2.7376	2.1456
1087034	6.3768	6.7435	3.6720	4.7165	5.9946	6.1628	6.5644	3.9015	5.5535	6.0993	5.3988
1103023	0.1603	0.2227	0.0756	0.0992	0.0497	0.2590	0.1917	0.0000	0.0230	0.0531	0.0052
1087484	3.2558	3.4960	1.6021	2.1483	2.8060	3.2142	3.4021	1.3842	2.9169	3.1165	2.6270
279906666	2.6617	3.5823	0.8560	0.9464	1.4411	3.9566	3.7433	0.2905	3.0120	3.4111	1.4420
1094552	2.0375	2.8266	0.9816	1.5946	1.7458	2.3138	2.3655	0.9226	1.8956	2.1516	1.1915
1098546	4.9035	5.3171	0.8971	2.5443	4.7076	3.9132	4.7537	2.3180	2.6413	3.8571	2.7209
1091336	4.4016	4.4022	1.6777	2.3797	3.6764	3.8142	4.0295	2.4933	3.2240	3.9636	3.0977
280074753	2.6267	2.5062	0.2025	1.6237	1.6134	2.7464	2.6201	1.5064	2.1797	2.2324	1.6524
280003399	0.7039	0.6552	0.2157	0.2328	0.3935	0.4437	0.6271	0.3449	0.4669	0.4650	0.3653
1094016	0.8789	0.9598	0.4958	0.4479	0.7239	0.6564	0.9149	0.3600	0.5512	0.6526	0.6093
1093275	3.3336	3.5093	1.5293	2.5890	2.8027	3.4879	3.2661	2.0259	3.0569	3.2536	2.5253
1098089	4.3157	4.0451	1.7825	2.3858	3.6631	3.6771	3.9023	2.7239	2.9514	3.4660	3.4813
280080252	1.1062	1.0000	0.3180	0.4794	0.8200	0.6820	0.9564	0.4670	0.2399	0.6046	0.5716
279620757	0.1043	0.1688	0.0566	0.0000	0.0000	0.1235	0.0760	0.0000	0.0338	0.0758	0.0314
1088947	1.6716	1.6706	0.7706	0.7768	1.6721	1.5504	1.4128	1.0169	0.8102	1.3073	1.0484
1089585	2.7478	3.0582	1.3357	1.8462	2.6101	2.4690	2.8262	1.4294	2.1876	2.5003	2.0455
1089709	1.7026	2.0431	0.3404	0.6200	1.1908	1.2588	1.2405	0.2436	0.7478	1.1010	0.5948
1097279	2.3498	2.5914	0.6795	1.4429	1.8833	2.0433	2.7673	0.8336	2.2419	2.0673	1.4855
1087319	3.0009	2.9436	2.3889	2.1001	2.9343	2.8393	2.9616	1.9565	2.1102	2.7652	2.3473
280019321	0.8914	0.9639	0.3557	0.6185	0.4494	0.6773	0.7380	0.4946	0.6867	0.5084	0.4767
280061865	1.2634	0.9468	0.3212	0.3661	0.7658	0.7058	1.3415	0.0000	0.3176	0.5709	0.4970
279836135	1.9024	2.0945	0.2194	1.3473	0.9873	2.6120	2.0543	0.0000	1.6668	1.9741	1.4092
279780435	2.0717	2.0860	0.3984	0.7062	1.5575	1.4243	2.0314	0.3833	1.0344	1.4076	1.5714
1088377	1.9518	1.8838	1.0640	1.5935	1.4757	2.0907	1.7477	0.8557	1.6539	1.8060	1.1788
1087569	2.0782	2.3051	0.5519	0.9706	1.7843	2.3040	1.6101	1.0619	1.5644	1.6998	0.9927
279817485	2.6379	2.3225	1.2577	1.9559	2.0188	2.5222	2.7985	1.7567	2.3931	2.2310	2.2533
1100430	0.1296	0.2275	0.0358	0.0311	0.0220	0.2243	0.1289	0.0000	0.0213	0.0630	0.0000
1091079	3.8977	3.4634	1.7888	2.4291	3.3323	4.4897	3.7439	2.0587	3.0317	3.1866	3.2412
1101671	3.3223	3.0040	1.3927	1.4718	2.9147	2.8004	2.7464	1.1486	1.7056	2.2093	2.6346
280009923	3.0982	3.0809	0.6721	1.8681	2.2601	3.6007	3.0537	1.1488	2.7535	2.9455	1.9826
280096044	5.1910	5.4820	1.3825	2.3834	4.3252	4.4470	5.2498	2.1149	3.4591	4.4451	4.5995
1104102	3.2449	3.7275	2.1902	2.6861	2.3800	3.2523	3.9531	1.5579	3.1619	3.4899	2.3309
279798631	0.7066	1.0016	0.1827	0.2338	0.3855	1.2182	1.2018	0.2941	0.6041	0.7877	0.8896
1097997	0.5009	0.5971	0.0948	0.1236	0.5176	0.5657	0.6376	0.2957	0.1646	0.3224	0.4296
1092329	3.0448	3.2307	1.8323	2.1865	2.7313	3.3342	3.8258	1.6873	2.8550	3.0392	2.9373
1097946	2.8245	2.9230	1.0568	1.7910	2.4629	3.0330	3.0129	0.8047	2.0739	2.3554	2.5120
1093902	4.0947	5.1705	4.1345	3.8973	3.9598	4.5838	4.6166	2.7363	3.7690	3.8489	2.7865
1105557	2.8986	3.0988	1.5018	2.3598	2.4513	3.1297	3.1002	1.6501	2.6161	2.6976	2.5717
1101632	1.2190	1.2970	0.5056	0.4959	0.6945	0.9413	1.0066	0.5364	1.1216	0.9419	0.5846
1091494	3.6855	3.6437	3.0814	3.2896	3.3812	4.3063	3.8621	2.5082	3.1072	3.4690	3.4239
1101095	1.7748	2.1222	0.1275	1.0271	1.7396	2.4256	1.8163	0.5701	1.2218	1.2515	1.5793
1093694	4.5649	4.0068	2.5086	3.1110	3.6867	3.8801	3.8942	2.6696	3.4981	3.7650	3.2970
279879685	2.8751	3.1940	0.8193	2.2965	2.6410	2.8899	3.1399	0.9362	2.0824	2.4371	2.3874
279812388	3.1789	3.2439	0.6751	0.7713	2.7165	2.2269	2.8484	0.8858	1.9122	2.2189	2.0977
1088164	3.8671	4.8624	2.0290	2.8680	3.8478	3.7643	4.1413	2.1723	3.2045	3.7537	2.6509
280036255	1.5691	1.4874	0.6837	0.9619	1.2717	1.1317	1.2744	0.8576	0.7194	0.4660	1.1805
1092299	0.1774	0.1853	0.0930	0.0276	0.1572	0.2843	0.1886	0.0000	0.0189	0.0283	0.1015
1098779	4.8256	5.0856	3.8509	4.3612	3.1298	4.4318	4.9654	2.8920	4.3906	4.6310	3.0318
1099026	0.9747	1.8544	0.1677	0.2737	1.1847	2.1065	1.8381	0.1967	0.8104	0.6593	0.5199
1095776	1.7641	1.9223	0.7957	0.9790	1.5303	2.0246	1.7317	0.9304	1.5355	1.7711	1.5787
1091368	5.2005	4.9556	3.5266	4.4434	4.2004	4.5480	4.8959	3.0438	4.4298	4.4854	3.9464
1098125	2.2477	2.1692	0.9251	1.6912	1.4109	2.4748	2.3330	1.1964	2.3219	2.2010	1.6015
280119635	4.1749	4.4431	1.1444	1.6590	3.3471	3.3882	4.3245	2.0330	3.3098	3.5084	3.3747
1098594	3.3577	2.9455	1.7391	2.0509	2.9379	3.0645	2.9769	2.0171	2.2936	2.7222	2.7284
1095842	0.3999	0.3980	0.0637	0.1766	0.3480	0.2728	0.2349	0.0712	0.0630	0.1037	0.0696
1087552	2.1711	2.8383	1.3831	1.6659	1.9635	2.0511	2.8575	0.6203	1.9150	1.8324	1.1922
279899689	1.3420	1.7071	0.5475	1.3046	1.2755	1.5562	1.5723	0.4433	1.2432	1.1882	0.8338
1092426	3.2101	3.7220	1.6370	2.6444	3.2080	3.0783	3.5970	2.1945	2.4232	3.2840	2.2190
1091636	3.4839	3.4321	0.3534	1.4114	3.3720	2.4986	2.3938	0.7375	0.7741	1.8468	1.7001
1096389	2.9305	3.1549	1.5309	1.9853	2.8017	2.8249	3.4817	1.7515	2.2507	3.0484	2.6591
279845739	4.1479	3.4171	1.4139	2.3044	3.3467	4.0264	3.6438	1.8885	3.0550	2.9737	3.5235
1087544	1.6769	2.3998	0.4313	0.6827	1.6600	1.9306	2.6999	0.8670	1.4134	2.0619	1.1164
1089730	3.3542	3.9947	1.6037	2.6244	2.6792	4.0145	4.1583	1.5666	3.7260	3.7334	2.0117
1086929	4.0811	3.5752	1.6414	1.8346	3.2730	3.5979	3.0420	2.2763	2.2371	2.8903	2.8423
1095042	0.3383	0.4239	0.0232	0.1964	0.0966	0.2234	0.3523	0.1290	0.1774	0.2107	0.2011
1089571	1.8907	2.9724	0.5304	1.6147	1.5175	2.9906	3.2751	0.9157	1.9917	2.3190	1.6487
1095514	2.7696	3.3462	0.4524	2.4326	2.5251	3.1188	2.8546	0.7293	2.2904	2.6495	1.5086
1098858	6.3564	5.6967	4.4783	5.5965	5.5710	5.9538	5.4497	4.6096	4.9048	5.1991	4.9338
1087605	5.7722	6.3326	2.9971	4.5587	5.0501	5.3810	5.9171	3.2959	5.4194	5.5373	4.5823
279746167	4.5705	3.9611	2.7103	2.7211	3.9998	4.2350	4.1154	3.1602	3.0861	3.4969	4.0323
1097154	0.1801	0.2540	0.0382	0.1000	0.0995	0.2865	0.2644	0.0425	0.1811	0.0877	0.2449
1096731	3.0924	3.3461	1.8019	2.4191	3.0029	2.4627	3.5869	1.6406	1.7915	2.0313	2.1150
279860669	0.3694	0.5209	0.0000	0.1396	0.2955	0.2736	0.5594	0.0000	0.0000	0.1441	0.1745
1102589	3.7397	3.6804	2.2483	2.8880	3.4153	3.3596	3.9337	2.2956	3.2324	3.4180	3.0419
279848285	2.5318	2.4635	0.9927	1.0821	2.5581	2.3434	1.9837	1.0224	1.2384	1.8670	1.8661
1096982	1.8762	1.9538	1.2285	1.7935	1.8312	1.8325	1.7167	0.9457	1.2716	1.2799	1.5841
1091164	2.0240	1.9421	0.3707	0.6692	1.5946	2.0591	1.7075	1.6461	0.8864	1.4044	1.6650
279886983	2.7622	2.8355	2.5268	2.3755	2.4147	3.1645	3.2470	1.4441	2.3867	2.9353	2.0682
1092311	3.7787	4.4154	3.1020	2.8154	3.8282	3.5613	4.1315	2.5518	2.8091	3.5118	3.2378
279713197	1.8109	1.8957	1.0616	1.3097	2.1254	2.5697	2.0780	0.8119	0.4094	1.5624	1.4934
1088707	2.6591	2.3907	1.0872	1.9853	2.1224	2.9250	2.4323	1.0604	2.1091	2.3103	2.0813
279882268	6.2931	5.7943	3.7896	4.6632	5.0712	6.1507	6.0739	3.7517	5.3463	5.9306	5.6996
279900519	0.3937	0.3493	0.1030	0.3200	0.3647	0.4064	0.3777	0.0000	0.1714	0.1795	0.1661
1088279	6.1904	6.7262	2.3336	3.9005	5.7971	5.7806	5.9254	3.6479	4.9904	5.2359	4.4075
1100339	3.0852	3.1391	1.6846	2.6061	2.5157	3.4813	3.4685	1.8715	3.0975	3.1033	2.6786
279901131	1.3920	2.4796	0.0323	0.6918	0.4732	2.1336	2.9446	0.0000	1.6974	1.9899	0.9470
279870207	0.9487	1.1569	0.7910	0.3661	1.0508	0.9117	1.0817	0.2456	0.2594	0.7634	0.6308
1096444	2.9097	3.1112	1.3122	2.0878	2.7912	3.5159	3.2617	1.8311	2.9039	2.9953	2.4942
279806930	0.3105	0.3420	0.1896	0.1067	0.1323	0.4582	0.4821	0.0000	0.4027	0.2185	0.1982
1087349	4.7845	5.1693	3.5675	4.3579	4.6826	4.6101	4.6933	2.9717	4.2270	4.3493	4.0133
280029933	1.2691	1.5749	0.4314	0.8495	1.2565	1.2156	1.2675	0.5093	1.0821	1.0986	1.0478
1094240	2.2777	2.6521	1.6532	2.0334	2.0344	2.7042	2.8329	1.4915	2.2272	2.5157	1.8031
279850343	0.6362	0.6247	0.0960	0.2360	0.4143	0.3654	0.5448	0.0956	0.4457	0.3827	0.2500
1087519	4.3225	5.0291	2.0108	3.1018	4.2992	4.3294	4.9269	2.6484	4.0010	4.4452	3.4354
1094314	3.1295	3.0336	1.4642	1.5810	2.8747	3.0305	3.0338	1.8601	2.2131	2.5460	2.5536
1091167	4.3286	4.4601	0.6673	1.4734	3.5778	3.3440	4.2445	1.2768	2.9036	3.3531	3.2981
279982356	2.6600	2.9990	0.9445	1.5403	2.3156	2.1387	3.0876	0.6121	2.2288	2.3238	1.7417
1093086	0.0492	0.0489	0.0000	0.0681	0.0000	0.0700	0.0442	0.0000	0.0000	0.0000	0.0435
1100449	2.8144	3.4538	1.3108	2.3671	2.7267	3.7111	3.7582	1.4087	2.9075	3.2772	2.3637
279942507	1.2742	2.1863	0.2583	0.7116	0.2392	1.6699	2.6210	0.0000	1.8428	1.1576	0.1477
1096347	1.8266	2.1617	0.7173	1.0312	1.4978	1.6292	2.0170	0.8226	1.3015	1.6963	1.6150
1101583	1.5290	1.2788	0.1647	1.4911	1.1056	1.6535	1.2054	0.0942	0.7641	0.6510	0.2623
1105655	0.0709	0.0473	0.0000	0.0000	0.0000	0.0342	0.0345	0.0000	0.0228	0.0173	0.0212
1092081	3.9151	4.2599	2.9710	2.8622	3.8746	3.9414	4.1806	3.0791	3.2014	3.7976	3.9763
279872009	0.4181	0.3632	0.1070	0.0000	0.2012	0.2288	0.3915	0.0000	0.1850	0.3523	0.2256
1087201	1.8666	2.1730	0.8010	1.1829	1.8201	2.0257	2.1113	0.9524	1.7590	1.9264	1.6146
1093692	3.8157	4.0420	2.3363	2.1741	3.7959	3.4572	3.9652	2.4895	2.8798	3.6448	3.3687
1098766	2.5796	3.0283	1.8172	1.5652	2.7378	3.1864	3.3779	2.2151	2.3257	2.8574	2.5834
1094067	4.5653	4.4461	3.0521	3.5236	3.9159	5.1768	5.1417	3.0825	4.4325	4.7500	4.2187
1101502	0.4404	0.2091	0.0000	0.0000	0.1655	0.4470	0.3275	0.0000	0.0558	0.0000	0.0485
1096118	5.3691	5.6610	4.1201	5.3871	4.8751	5.3771	5.7081	3.7523	5.0479	5.2536	4.3981
279763946	1.5025	1.7781	0.7573	1.2378	1.4870	1.5422	1.6744	0.9320	1.5503	1.2816	1.2271
279851004	0.7715	1.7497	0.0000	0.1776	0.9934	1.4185	1.2086	0.0000	0.8452	0.7769	0.4504
280126894	2.1908	1.7332	0.9206	1.9230	1.5118	1.6197	2.1817	0.6763	0.8847	1.3810	1.4163
280125486	6.1344	5.9193	1.6829	3.3456	5.3271	4.2968	5.5014	2.1939	3.2600	3.7480	4.4562
279874020	2.5459	2.5310	0.3428	0.5131	1.6256	1.5091	1.8544	0.3499	1.0329	1.4580	1.4041
279786873	0.4699	0.2608	0.1412	0.1814	0.0000	0.4021	0.2893	0.0000	0.4329	0.0874	0.0000
1089367	4.2813	4.2011	2.8829	3.5092	3.9407	4.0919	4.2030	2.8809	3.5488	3.9427	4.0023
1094810	3.1310	3.1929	2.0557	2.3728	2.7318	3.5966	3.2754	2.4966	3.0454	3.2981	2.7842
279877553	2.5882	3.1550	0.6460	1.4405	1.5675	1.7885	2.9377	0.4786	1.9564	1.7411	1.8149
1097577	0.1465	0.1543	0.0814	0.0000	0.0000	0.1224	0.2686	0.0000	0.0785	0.0000	0.1396
279792249	1.3419	1.7551	0.4737	0.9044	1.2118	1.6306	1.7484	0.4506	1.5015	1.5431	1.0967
1105435	3.6763	3.7061	1.7642	2.3839	3.7913	3.4170	3.8654	2.3737	2.8715	3.0160	3.3061
1089526	2.0804	2.8169	1.0276	1.3445	2.2936	2.2616	2.5669	1.5585	1.7256	2.2464	1.5990
1088037	3.0323	3.7062	1.7840	1.7941	3.1286	3.5867	4.0751	2.3830	2.7133	3.4384	2.6788
1097240	4.5359	5.3102	1.1637	2.0947	4.3570	3.9007	4.4094	2.1838	3.5615	4.0038	2.9512
1098503	3.7254	3.7319	1.0280	2.5083	3.3272	3.1847	3.1574	1.6699	2.8122	2.8404	2.4580
279953272	2.3081	2.0681	0.0354	1.4665	1.6949	2.2136	1.6524	0.9425	1.7699	1.1847	0.9264
1091149	4.2725	4.3176	2.5276	2.5587	4.0402	4.4127	4.4594	3.1026	3.5232	4.2408	3.8697
1100232	4.7515	4.7771	0.9416	2.1391	3.7036	4.9903	5.1663	2.3835	4.3481	4.4312	3.5260
280131805	3.8333	3.3963	1.9915	3.0627	2.9557	3.4223	3.4837	1.8157	3.0560	2.8793	3.3525
1090418	5.9903	5.9287	2.1725	3.4191	5.5100	5.2785	5.6863	3.2863	4.5506	5.1523	4.9452
1101317	3.0465	2.9476	1.5728	2.4291	2.2465	3.0836	3.3841	1.9474	2.7738	3.0226	2.2848
1106351	3.1496	2.4899	1.1530	1.0090	2.4045	2.6642	3.0701	1.1716	1.3145	2.2268	2.9340
1087243	3.9288	3.6246	2.7432	3.3188	3.1805	3.9436	3.7849	2.3744	3.6060	3.7116	3.2951
279719331	0.7155	0.6738	0.0000	0.0000	0.1806	0.6893	0.6660	0.0000	0.6497	0.3875	0.1546
1092976	3.3026	3.6491	1.8406	2.9946	2.4648	3.9741	3.4950	1.8459	3.4548	3.6391	1.9114
1097000	3.7273	3.8952	1.8932	2.5715	2.8652	4.1638	4.4723	2.3171	3.8004	4.1547	3.3355
279795258	0.1684	0.2443	0.0000	0.1769	0.0000	0.3401	0.1814	0.0000	0.2392	0.0679	0.0000
1089933	2.9467	3.3475	1.7343	2.8474	2.8531	3.3626	2.8756	1.9265	2.8016	2.8063	2.3132
1100797	2.3291	1.8989	1.1934	0.4671	1.4729	2.0870	1.5273	0.4689	0.8636	2.0520	1.2415
1097246	2.1692	2.3559	1.6555	1.7441	2.1379	2.5107	2.2490	1.3497	1.8895	2.0440	2.1933
1100759	3.2982	3.4049	1.2410	1.5584	3.2953	2.4571	3.1199	1.4647	1.7959	2.5460	2.3181
1087238	5.4391	5.3689	2.8025	3.7115	5.0310	4.2840	4.8210	3.2498	3.8087	4.0915	3.8307
1104591	3.7389	3.8589	0.8584	1.5186	3.4619	2.8076	2.8494	1.3158	2.0046	2.6640	1.8716
279948067	1.8095	2.0551	0.6649	0.9594	1.8487	1.8080	2.4526	0.8048	1.1943	1.7353	1.8539
1093290	5.8677	6.0495	3.4378	3.9811	4.8395	5.8390	5.6443	3.6144	5.6516	5.6856	4.0556
279839611	1.2429	1.2188	0.3143	0.7454	0.6487	1.4335	0.8212	0.3467	0.6032	0.3362	0.5930
279748274	0.9912	1.8607	0.0000	0.4595	0.5056	1.5179	2.0275	0.0000	1.1051	1.1561	1.1025
280077520	1.5141	2.3697	0.6000	0.7819	0.7227	1.8570	2.5763	0.0000	1.9183	1.9141	0.8660
1091713	3.6263	3.8328	1.1894	1.5333	3.3563	2.7119	3.3821	1.8176	2.3096	2.9107	2.3494
279725058	2.6953	2.4331	1.2650	1.9246	2.7819	2.4785	2.3363	1.3902	1.5675	1.8032	2.0623
1096691	2.8384	3.3395	1.1847	2.0916	2.5443	3.2732	3.4341	1.6759	2.8179	3.3477	2.0814
279765460	2.4870	2.8743	0.9750	1.7176	2.1386	1.9772	2.8632	0.9160	1.9737	2.1636	1.7665
1094604	2.5385	2.5908	1.4325	1.7487	2.0618	2.9714	2.9974	1.5753	2.3336	2.5376	2.0558
1093904	1.6143	2.0589	0.7949	0.9997	1.7099	1.7159	1.9555	0.8461	1.3682	1.7144	1.5678
1095398	4.4897	4.3652	3.8117	4.2357	4.1963	4.1917	4.6134	3.0826	3.6873	4.2028	3.8472
1087755	2.4817	2.2948	0.7660	1.1422	1.7417	2.8910	2.5129	1.3324	2.0310	2.4589	1.7747
1088309	2.9312	3.5487	2.2122	2.3111	2.7343	3.7370	3.8066	2.5428	2.9140	3.6697	2.2877
279862629	1.4374	2.0852	0.0000	0.8447	0.8288	2.5440	2.8463	0.0000	2.2383	1.6725	0.8585
279764091	0.5423	1.1206	0.0929	0.0810	0.2026	0.6176	0.9580	0.0526	0.6335	0.5780	0.1501
279786635	1.9775	1.3595	0.6556	0.5846	1.4584	1.5491	1.2517	0.7155	0.9505	0.6786	1.1602
1103105	3.5953	5.3313	0.2919	0.9913	2.8760	3.0145	5.1618	0.6212	2.7755	3.2411	2.1349
279723266	0.8201	1.0795	0.0000	0.5833	0.2769	0.6539	1.3468	0.0000	0.2552	0.6661	0.3440
1088335	4.6439	4.6134	3.9960	3.8954	4.5611	4.4341	4.4816	3.9191	3.8103	4.1339	4.4528
1094653	3.9478	4.0138	1.9473	2.3511	3.5945	3.7846	4.1686	2.1943	3.0140	3.6989	3.2372
279722562	1.7645	2.0829	0.6688	0.7886	1.9764	1.9150	1.9227	0.9105	0.8351	1.5808	1.5998
279995853	2.5312	3.1286	1.8433	1.6062	2.5187	3.0328	3.2099	2.1224	2.1929	2.7902	2.5280
1094591	4.4815	4.8551	3.4211	3.4548	4.0458	4.7608	4.9381	3.7981	4.1698	4.6336	4.0978
280098759	3.3916	3.4997	1.1147	2.1647	3.0722	3.3375	3.2012	1.7847	2.3292	2.8100	2.5804
1105609	4.7792	4.5999	1.7480	3.5573	3.7942	4.9365	4.4218	1.7877	4.3038	3.3952	3.6734
279827284	1.9191	1.6991	0.4074	0.4291	1.5255	1.9314	1.8908	0.4902	1.1247	1.7204	1.4082
1088409	2.5417	2.8016	1.5613	1.5459	2.5206	2.6489	2.8230	1.8996	2.0884	2.6275	2.4935
1104168	6.4162	6.3579	3.6506	5.2395	5.2002	5.9310	5.9429	3.7661	5.9736	5.8547	4.1284
279993485	1.2228	1.8440	0.3995	1.1100	0.7553	1.9636	1.2806	0.1620	1.4814	1.0860	0.5249
1091552	3.3351	4.9053	1.6259	3.2075	3.7209	3.4525	3.9283	1.4075	2.4858	2.6237	1.9575
1091255	6.2358	5.5013	5.1572	5.1536	5.0102	5.7757	5.6561	4.5705	5.1172	5.9211	4.9399
1087881	3.5582	3.0764	1.7502	1.8275	3.0977	3.5303	2.9967	2.6288	2.0325	2.7739	3.0991
279786287	1.3037	1.5227	0.0505	0.7204	0.9370	1.1943	1.8791	0.0000	1.5499	0.8688	0.7601
279870922	1.5197	0.9265	0.0512	0.3023	0.7280	0.9926	0.7723	0.0509	0.1459	0.5184	0.2090
279928741	2.2462	3.0280	0.0000	0.3263	1.7565	1.5253	2.6165	0.0000	2.0714	1.6614	0.9388
279746053	2.2417	2.3200	0.0000	0.5796	0.7972	1.9165	2.2760	1.3721	1.5133	1.8762	0.5552
279886131	6.6097	5.5779	3.1700	3.8743	5.5990	6.4011	5.7269	3.8942	5.0701	5.1857	5.9467
1097999	5.1279	5.4073	2.2040	3.3003	4.7918	4.6744	5.4320	3.1973	4.2951	4.7636	4.4066
1094928	4.8180	4.9748	3.9835	4.2100	4.4036	4.7416	5.0080	3.6223	4.5652	4.9024	4.5878
1092125	0.9120	1.1820	0.2824	0.4225	0.8664	0.7336	0.7898	0.3526	0.5221	0.6567	0.4035
1089583	2.7160	3.0312	1.0639	1.2817	2.0436	2.0201	2.7023	1.2688	1.7121	2.1657	1.4399
1095377	2.4285	2.5548	1.0451	1.5440	2.0382	2.4407	2.5575	1.6063	2.0235	2.2900	2.3657
1104766	1.7924	1.8396	1.0365	0.9482	1.8486	1.5679	1.4914	0.8408	0.9339	1.3048	1.3397
1090630	3.6304	3.7029	2.3433	2.8981	3.1667	3.8834	3.9139	2.4550	3.3952	3.7627	3.1941
279764530	2.0307	2.0282	0.4111	1.0623	1.9961	1.6114	1.7805	0.3723	1.2432	1.1805	1.4732
279790476	2.8346	3.3171	0.9180	1.5213	2.3144	2.8786	3.6074	0.8766	2.5423	2.7797	2.2025
1098360	3.3357	3.8983	1.4291	2.5530	3.2662	2.7878	3.3900	1.7730	2.3083	2.9434	2.2794
279829743	2.9581	2.4850	0.5152	0.8470	2.4978	2.1266	2.4370	0.6299	1.0122	1.7755	2.3538
279715389	2.0238	1.8013	0.6431	1.1591	0.6749	1.8248	1.1967	0.7774	1.0954	1.7341	0.7899
1096428	2.4909	2.7460	1.5427	1.6974	2.5073	2.6052	3.0383	1.9070	2.0906	2.5065	2.5901
1091082	1.9895	2.2006	0.8654	1.0772	1.5563	1.7098	2.3297	1.4059	1.2461	1.5031	1.2425
1089826	3.3018	3.7457	1.4083	2.0921	2.9869	3.0510	3.9268	1.6781	2.8210	3.3728	2.7436
1098826	2.8296	3.2373	1.6952	1.8276	2.9044	2.9408	3.4977	2.0567	2.3853	2.9806	2.7905
1102876	2.9118	2.8090	1.2944	1.5036	2.1053	1.9531	2.4723	1.1713	1.7547	2.0626	1.7224
1088531	5.5381	5.6439	1.7072	2.9494	5.2497	4.9659	4.7889	2.3768	4.1601	4.6284	3.9294
280073014	4.8012	5.0420	1.7561	2.8714	4.0988	4.6517	5.0545	1.8367	3.9848	4.4208	4.2327
1098093	2.3634	2.3740	1.7127	1.7562	2.2903	2.5347	2.6530	2.0734	2.0376	2.4840	2.2514
1103130	4.5323	4.5586	3.6301	4.4136	4.0566	5.2127	4.8527	3.2550	4.4371	4.6144	3.9720
1094276	1.6229	1.9987	1.3846	1.3157	1.5816	1.6776	2.0920	1.2109	1.3593	1.5100	1.1874
1098628	3.2704	3.2974	2.2246	2.8180	2.6998	3.5161	3.4895	2.2507	3.1872	3.4117	2.4491
279718932	1.6119	1.5187	0.1932	0.7100	1.1835	1.6452	1.0680	0.0000	0.8189	1.0215	1.1254
1088189	2.1825	2.9426	1.0666	1.6622	2.3644	2.6970	2.5462	1.5154	2.0423	2.3290	1.5352
1091968	2.5625	3.8779	1.0198	2.1093	2.5085	3.2163	3.8228	0.4699	2.3847	2.3957	1.7324
1097272	1.9376	1.3284	0.0796	0.7134	1.2003	1.3108	1.8894	0.3261	0.7839	1.0816	1.4649
1096309	2.2895	2.8445	1.0005	1.3404	1.4373	2.7079	3.0994	0.9157	2.7364	2.7709	1.3123
1088475	2.3740	3.1572	0.9480	1.2651	2.5316	2.4209	3.1531	1.4512	1.9824	2.6028	1.8476
1089249	5.0077	4.7767	3.3859	3.7739	4.9610	5.3710	5.1633	3.7919	4.2059	4.3887	5.0875
1101790	2.0048	2.0082	0.8205	0.6795	1.8329	1.9887	2.1579	1.3480	1.1173	1.7512	1.9594
1092184	4.0436	4.0285	1.8803	2.4226	4.1663	3.6350	3.9281	1.8918	2.8228	3.1906	3.4126
280040309	2.1829	2.8918	2.1468	1.7678	1.4247	2.1164	2.2735	0.5874	1.9254	1.8290	1.1511
1096416	3.1295	3.0109	1.1149	1.6387	2.3077	3.6889	3.4939	2.1796	2.8106	3.4020	2.3681
1092075	2.6951	2.5380	0.8577	1.7074	2.2715	2.8616	2.7235	2.1332	1.9335	2.5692	2.3039
280042529	3.1048	3.2582	1.4809	0.9649	2.0885	2.8994	3.5600	0.7963	2.8281	2.8906	2.8685
1103170	0.1138	0.0763	0.0619	0.0539	0.0000	0.1087	0.0558	0.0000	0.0000	0.0557	0.0000
1090244	6.0736	5.8125	3.0969	3.7300	5.4222	5.0270	5.2371	3.6206	4.5734	4.9630	4.8494
1093949	5.1023	5.2120	2.3366	3.3335	4.7446	4.3636	4.8854	2.4499	3.9960	4.4281	3.8920
1087427	0.2372	0.4533	0.0281	0.0784	0.2731	0.3091	0.3141	0.1221	0.1717	0.1963	0.1478
279809307	3.7606	4.3366	2.2527	3.0302	3.4373	4.0665	3.8572	1.9991	3.4166	3.8970	2.4986
279789224	3.3468	2.9779	0.9366	1.8295	2.7731	3.3849	2.8322	1.5161	2.6163	2.5287	2.8627
1093140	2.0576	2.2007	1.1131	1.1964	2.2528	1.7857	2.0309	1.2744	1.3386	1.6403	1.5933
1097079	1.9755	2.3369	0.6106	0.7764	1.3085	3.3665	3.0897	1.0527	2.1202	2.4280	1.3532
279641115	4.9158	4.9333	2.2756	2.7623	4.1989	3.8824	5.1962	2.6094	3.1102	3.9448	4.6261
1099689	4.6199	4.7067	3.7927	4.3650	3.6260	4.8756	4.3168	3.4270	4.3544	4.5296	3.0536
279742515	0.4254	0.5080	0.0743	0.3339	0.3874	0.5599	0.6299	0.1670	0.2857	0.3956	0.5369
280009286	0.6228	0.7301	0.2121	0.5034	0.4328	0.5825	0.9339	0.1504	0.3182	0.4988	0.6360
279745716	2.5932	3.2046	0.8245	1.1982	2.1255	2.6128	3.5267	0.9820	2.1105	2.4779	2.4349
1090513	2.2303	1.9840	0.8741	1.5057	1.9872	2.3021	2.5625	1.7419	1.7310	1.7438	2.1653
279955448	1.1522	1.1682	0.0000	0.4997	0.5322	0.7932	1.0178	0.1612	0.3936	0.6296	0.6351
1105625	2.7302	3.3730	0.4021	0.9352	2.7934	2.9961	3.7264	1.4325	2.1927	2.9745	2.1548
279837947	1.3465	2.3673	0.0000	0.8829	0.6716	1.2150	1.3240	0.0000	0.7995	0.3804	0.3141
279857243	0.7012	1.0537	0.0788	0.2274	0.3983	0.9166	0.6623	0.0445	0.5408	0.4501	0.2360
1091513	3.1757	3.3911	1.2282	1.6157	2.8479	2.9579	3.5657	1.5192	2.4098	3.1811	2.8711
279817250	3.7331	3.0714	1.6538	2.5583	2.8973	2.8939	3.0868	1.8172	2.2997	2.5113	2.5568
279730133	1.4287	2.3717	0.3362	0.6153	0.7966	1.6183	2.0255	0.6653	1.5189	1.4484	0.8233
1104708	3.3732	3.4805	1.9524	2.4536	3.0213	2.9425	3.1548	2.0625	2.4721	3.0323	2.5180
1102592	0.4037	0.4067	0.1655	0.1771	0.2956	0.5047	0.5631	0.2675	0.4222	0.3808	0.2440
1100843	2.6630	2.6646	1.9320	2.1321	2.5781	2.7345	2.3259	1.6265	1.9960	2.1839	2.1728
1098627	2.6998	3.0071	2.2189	2.2890	2.6834	3.3004	3.3818	1.6500	2.4210	2.9303	2.5399
1090902	1.7929	2.1159	0.3954	1.2181	1.1607	1.9758	1.8516	0.5377	1.6361	1.8583	1.6091
1097445	2.5686	4.0335	1.3889	2.0977	1.1449	3.2579	4.3614	1.0480	3.0038	3.1077	0.9328
279773857	1.3852	1.4568	0.0000	0.4908	1.2448	2.0508	1.9855	0.6082	0.7619	1.6370	1.0211
1102884	2.8563	2.8608	1.2839	1.6809	2.8969	2.4443	2.4095	1.4015	1.9706	2.1522	1.9846
1100514	1.6803	2.7786	0.2223	0.2606	1.0927	1.5110	1.8675	0.6289	1.1691	1.3716	0.7366
1091059	3.4982	3.3852	1.5423	2.0828	2.9046	3.1776	3.0336	1.6661	2.4572	2.8090	2.5881
1088370	4.6264	4.9499	3.8139	3.9631	4.1678	5.1973	5.4419	3.2857	4.5713	5.2351	4.1928
279903031	0.7483	0.6990	0.0000	0.3687	0.3466	1.2078	1.1930	0.2474	0.8354	0.5748	0.1868
1092009	2.0346	2.4365	0.9557	1.0922	2.0786	2.4387	2.6377	1.2344	2.0137	2.3783	1.7258
1099904	1.4434	1.6127	0.5583	0.6984	1.5251	1.7211	1.7279	1.1300	1.1468	1.3202	1.4258
280059971	3.0890	3.5992	1.0944	2.4166	2.8440	3.6736	4.1000	1.3338	3.2024	2.8726	2.2838
1095780	3.5876	3.6292	1.5204	2.2641	2.9840	4.0084	3.9799	2.0912	3.2019	3.5009	2.9570
279736941	2.4206	2.4004	0.9118	1.0149	2.3484	2.6126	2.7834	1.5693	1.5857	2.3574	2.1740
1089482	2.4642	2.9928	0.2067	1.0083	2.5869	2.6409	2.6306	1.0226	2.2289	2.1203	1.7907
1092216	1.9189	2.0572	1.1233	1.4084	1.6307	2.2568	1.9765	1.6714	1.4410	1.6278	1.4695
1108672	3.6336	3.4982	1.3678	2.0273	3.0016	3.2072	3.2251	1.7476	3.0575	2.9960	2.8913
280131457	1.4297	1.7304	0.7244	1.2874	0.0000	1.2318	1.7674	1.0448	1.1617	1.2761	0.1370
1088080	4.3767	4.4929	3.4594	3.9329	4.0555	4.1953	4.4791	3.1204	4.0392	4.2655	4.0487
1102722	2.2636	2.7557	0.0486	0.5153	1.9230	2.8445	3.0588	1.6232	2.4272	2.3920	1.4405
1097979	0.6240	0.9731	0.0771	0.2110	0.6244	1.1126	1.0570	0.4717	0.6488	0.7045	0.4749
1093863	3.0955	3.2139	1.7950	2.1971	3.0275	3.3360	3.0474	1.9951	2.6444	2.8669	2.7773
1104553	5.0518	4.9732	3.8880	4.3351	4.5166	4.7931	4.9559	3.2974	4.3456	5.0644	3.9891
1087971	3.5940	3.8575	1.3155	2.4862	3.0143	4.3351	3.7899	2.1518	3.6996	3.5674	2.8525
1095804	5.5278	4.9655	3.3378	3.8755	5.0217	5.4103	4.9020	3.7534	4.1801	4.6031	5.1712
280070633	3.7179	4.4209	1.3998	3.2961	3.6992	3.4054	4.4487	0.1603	2.2821	2.7520	2.8404
1091839	1.5784	1.6128	0.7229	1.2647	1.2754	1.4675	1.8263	0.7666	1.3643	1.4166	1.2715
280030009	4.1896	3.3164	1.2833	2.2647	2.9708	3.0883	3.4097	1.1377	3.3238	2.6626	2.4849
279902424	2.9154	3.2045	0.3544	1.2453	2.2780	2.0274	3.0999	0.8710	2.1406	2.1592	1.8834
1089293	3.6621	3.5897	1.3705	1.3874	3.1901	3.1486	3.6033	2.0932	2.5894	3.1831	2.7673
1095376	2.9618	3.0220	2.5298	2.9702	2.5362	2.7200	2.9355	2.1661	2.4224	2.5013	2.4313
1099324	2.4549	2.6542	0.8310	1.0279	2.2383	2.2612	2.4400	1.0872	1.6875	2.2006	1.9488
280085222	4.6598	4.8182	1.6062	2.4781	4.0903	4.5024	4.8815	1.6262	3.7174	4.3042	4.0807
280052685	6.1598	5.5749	4.1432	5.0942	4.9229	5.2020	5.7057	3.9478	5.2445	5.4304	4.6425
1092323	3.6001	4.2047	1.4239	2.3554	2.9716	3.0019	4.1836	1.9375	2.9579	3.3761	2.8197
1099804	4.2541	4.8462	1.3939	3.0248	3.3627	4.4302	4.4321	2.1939	4.1098	4.5362	2.7075
1094924	1.9244	1.8453	0.7983	1.1578	1.6736	2.3263	1.6691	1.0132	1.2503	1.5206	1.2260
1089550	1.5336	1.7276	0.3377	0.5701	1.1842	0.9050	1.5339	0.4730	0.5644	0.8817	0.8178
280024333	2.8425	2.8852	0.7216	1.3772	2.3361	2.6490	2.7130	0.7545	1.8076	2.3642	2.3137
279755040	0.3497	0.6578	0.0000	0.0000	0.2759	0.3679	0.6651	0.0000	0.4206	0.2311	0.0000
1090809	2.3128	2.6653	1.3672	1.3328	2.3622	2.8973	3.0122	1.5397	1.9322	2.5894	2.3270
279743164	2.6612	1.9661	0.5507	1.2598	1.5097	1.9302	1.7959	0.5574	1.9648	1.4968	1.0720
1104569	6.0558	6.8074	2.3326	4.4857	6.2455	5.5217	5.2295	2.9054	4.0890	4.7565	3.8211
279965411	0.2685	0.4850	0.0000	0.1921	0.2780	0.3705	0.3731	0.2424	0.3689	0.1025	0.0000
279775188	2.2007	2.2992	0.5077	0.5739	1.3754	2.0923	2.2155	0.0000	1.2726	2.0884	1.5135
280107583	2.8479	2.7539	0.5701	0.4524	2.2417	2.4638	2.6341	0.7452	1.9661	2.2330	2.1689
1086999	2.4563	3.9518	0.8512	1.2578	1.5891	2.9166	2.9951	1.0473	2.9758	2.5833	1.2773
1094454	0.0759	0.1226	0.0382	0.0270	0.0544	0.1061	0.0688	0.0000	0.0395	0.0172	0.0927
280084810	4.0121	4.4730	1.7951	2.6462	3.4589	4.4689	4.6157	2.0934	3.8048	4.0687	2.9931
1102190	3.9844	3.6127	2.4452	2.7241	3.1639	4.5458	3.9098	2.4723	3.2071	3.7961	3.3225
1088464	1.4403	1.8716	0.9307	1.2887	1.1274	2.0870	1.9395	0.9429	1.5243	1.7993	0.8981
280060602	2.6073	3.2667	1.5575	2.0341	2.2271	3.4292	3.6170	1.7068	2.8414	3.2380	1.8252
1094723	1.7164	1.9057	0.8772	0.8667	1.9506	1.7064	1.8569	0.8205	1.0086	1.3989	1.3788
1104381	0.8348	1.0031	0.5435	0.7358	0.6729	0.9101	0.9087	0.4903	0.8848	0.7132	0.6325
1092438	3.0223	4.3211	1.7270	2.6120	2.7366	3.8437	4.3385	1.7376	3.3948	3.5994	2.1871
279684042	0.4030	0.3212	0.0700	0.3100	0.1933	0.3109	0.2601	0.1063	0.1549	0.2900	0.1833
1087211	2.5079	2.5802	1.4797	1.8757	2.3242	2.1156	2.6607	1.9405	1.7706	2.2324	2.0856
1093812	6.3141	6.2835	4.3852	4.9569	6.0347	5.6132	5.9054	3.9873	5.1276	5.5998	5.3626
1091131	2.6731	2.9828	1.6804	2.2288	2.6312	3.0850	3.3432	1.4650	2.6425	2.7841	2.3968
1102282	8.0071	7.1386	4.5986	6.1237	6.7119	8.3229	7.0164	4.5004	6.7071	6.4570	6.5826
1094514	5.6512	5.8031	3.7376	3.5993	5.3810	5.1950	5.5539	3.7477	4.2583	5.3617	5.0268
1091070	3.4117	3.2230	1.3880	2.1535	2.6839	3.4025	3.4881	1.8431	2.9727	3.3876	2.7614
1090260	2.3385	2.9983	0.4785	1.2534	2.2672	1.7882	2.2188	0.9709	1.4568	1.1949	1.1184
279828969	5.7780	5.1500	1.5489	2.7603	4.5996	5.6798	5.3311	1.7028	4.8312	4.4341	4.3737
1094245	3.2987	3.7601	2.0054	2.3801	3.3796	3.6754	3.8357	2.2094	2.9451	3.4929	3.1778
279856056	0.8299	0.5993	0.3527	0.1638	0.6214	0.5797	0.5836	0.2073	0.2192	0.3205	0.5427
1094827	2.8621	2.5988	1.3588	1.4132	2.5947	2.6644	2.8422	1.5753	1.9771	2.5222	2.4776
1088892	2.9517	3.5843	1.3648	1.5341	3.0138	3.5000	3.5428	1.5844	2.9552	3.2594	2.6708
279842906	2.0253	1.5949	0.3585	0.4941	1.5802	1.5447	1.4953	0.7047	0.8608	1.6179	1.1639
279968284	2.1003	2.0991	0.3100	0.9253	1.4351	1.8035	2.4997	0.0000	1.6120	1.4631	2.1144
1093389	7.5141	8.3786	4.5096	6.0141	7.0665	6.7333	7.4336	4.5365	6.5445	6.9200	5.5013
279978818	2.5862	2.9303	1.8557	2.2604	2.0652	2.7258	3.1306	1.4068	2.3805	2.4596	2.6709
280014840	4.2704	3.7714	2.4723	3.2104	3.2534	4.3509	4.1672	2.4445	3.4858	4.2309	3.3250
1100773	1.5122	2.0027	0.4873	0.8027	1.4089	1.4484	1.8235	0.9054	1.2519	1.6196	1.0433
279863498	4.1359	5.1427	2.8052	3.0133	3.2494	4.0431	5.1465	2.0556	4.0957	4.2264	3.3729
1087848	1.5648	1.6001	1.1187	1.0616	1.6179	1.6509	1.6612	1.1997	1.3149	1.5158	1.4534
1092505	1.6895	2.0048	1.1412	1.5413	1.6639	1.8672	1.7502	1.4690	1.5491	1.8034	1.1624
1095459	1.5333	1.6610	0.7336	0.7926	1.5431	2.1275	1.6776	0.9146	1.1277	1.4792	1.5175
1090620	9.1209	8.4219	5.6573	6.6170	8.1817	8.9964	8.3248	5.9872	7.9400	7.5064	8.3736
1105205	4.2412	4.2521	3.5196	3.7805	3.5845	4.2134	4.3769	3.1185	3.8318	4.3928	3.8628
1107518	0.1901	0.2259	0.1422	0.0000	0.1319	0.3420	0.2435	0.0000	0.2054	0.1414	0.0000
280025251	1.5361	2.0517	0.0000	0.2874	1.2114	1.4921	1.7650	1.0929	0.6793	1.0976	1.4190
1097191	3.8589	4.0733	2.2132	2.5388	3.2104	3.9030	4.1758	2.8366	3.6433	3.9124	3.5281
1088444	4.7328	4.4084	1.3155	3.3220	3.5944	4.1613	3.9977	1.9218	3.5418	3.7875	2.7441
1091647	0.2017	0.2233	0.0000	0.0000	0.1441	0.1008	0.1339	0.0000	0.0000	0.0174	0.0000
1095695	2.4312	2.4875	2.2538	2.5166	2.2658	2.6254	2.5439	1.9018	2.0438	2.3435	2.1917
1096361	4.4872	4.0230	2.7557	3.9357	3.9182	4.7182	4.0841	3.1976	3.9833	3.9183	3.3189
1096364	1.5259	2.2644	0.6683	0.5949	0.8760	1.8307	2.6803	1.8158	0.8332	1.3188	0.7210
1096801	1.8651	2.4174	1.0869	1.3742	1.9826	2.2864	2.1209	1.1605	1.6479	1.8970	1.4897
279884630	0.5474	0.6677	0.0000	0.0000	0.0000	0.5293	0.2785	0.0000	0.0000	0.3517	0.1834
280135940	3.0306	2.9133	1.7882	2.2807	2.3528	3.6676	3.0617	1.7938	2.4026	3.3092	2.6959
1090267	3.9230	3.4591	1.8224	2.3493	3.4593	3.4625	3.6342	2.1286	2.6883	2.9888	3.2777
1100960	2.9194	3.4279	1.6778	2.2335	2.4666	3.4136	3.7553	1.7806	3.1180	3.3204	2.5439
280062799	0.9155	0.9110	0.0000	0.0000	0.7289	1.1228	0.7131	0.7480	0.6789	0.5417	0.4164
1089389	2.8260	2.7116	1.4825	1.9356	2.5174	3.2150	3.2145	1.6839	2.5530	2.8540	2.5938
1099734	3.0609	3.3905	1.5231	1.9738	3.0706	3.0670	3.2406	1.8111	2.6993	3.0622	2.4836
1097591	1.9961	2.5854	1.3502	1.6967	2.0822	2.6845	2.4808	1.2275	1.8235	2.2155	1.7010
1105958	4.3370	4.5643	1.5964	2.3824	3.3277	4.1512	4.5252	1.3566	3.4510	4.3072	3.1947
1100530	5.5612	5.1090	3.2049	3.3905	4.7334	4.5258	4.6417	3.1682	3.9692	4.3659	4.2761
1091652	2.6986	3.5977	0.6843	1.6716	2.3837	2.9605	2.8679	1.4684	2.2190	2.8585	1.5543
1090958	2.9548	3.1196	2.5682	2.7019	2.8479	3.6404	3.1930	1.6917	2.6958	2.9221	2.4271
1087757	3.9433	3.8542	1.3206	2.5704	2.9744	4.0169	3.7684	1.5661	3.4953	3.4304	2.7968
1099817	4.0895	4.9035	3.0960	3.2178	4.1932	4.4400	4.8383	2.8380	3.9677	4.1609	3.5063
279730064	0.0974	0.0313	0.0000	0.0000	0.0000	0.0863	0.0824	0.0000	0.0000	0.0545	0.0000
1098387	0.0461	0.0458	0.0000	0.0000	0.0121	0.0245	0.0334	0.0208	0.0221	0.0251	0.0000
1107155	0.8642	1.0546	0.2128	0.5210	0.8388	1.1512	1.0806	0.4538	0.7941	0.9800	0.6962
1088870	1.1480	1.2445	0.5580	0.7645	1.1908	1.3468	1.4861	0.6107	0.8770	1.2046	1.1100
279731403	0.8315	0.7244	0.0238	0.2574	0.6057	0.7929	0.7622	0.2978	0.3557	0.8505	0.4710
1087883	3.6969	4.0287	1.3981	2.5922	2.8424	4.3749	4.1313	1.6486	3.9572	3.7178	2.3278
280050418	1.4559	2.3091	0.1089	0.2477	1.1084	1.3176	1.5991	0.6295	0.5447	0.6570	1.0625
1104814	3.3919	3.7305	1.5774	1.8307	3.0764	2.7812	3.3298	1.7633	2.5851	2.9367	2.2816
1102803	1.4910	3.0540	0.9221	0.0000	1.5075	3.4913	2.2855	0.0000	0.0347	0.8178	0.0000
1090080	2.4697	3.0672	0.9927	1.3167	2.2222	2.3875	2.7144	1.0419	2.0590	2.3343	1.8662
279585862	2.3410	2.5064	1.0207	1.0479	1.8195	2.0783	2.8275	0.9098	1.6793	2.1499	2.1878
279745421	1.5706	1.8659	0.3289	0.5674	1.4109	1.6479	1.5365	0.3082	1.1462	1.4564	1.3090
1095030	4.6390	5.1955	3.1765	3.4826	4.9966	4.8207	5.0934	3.4453	3.9458	4.3444	4.0220
279919402	0.4009	0.7017	0.1122	0.2334	0.2947	0.5902	0.5792	0.0000	0.1477	0.3383	0.2537
279776278	7.3634	7.4781	4.7140	6.4119	6.9727	8.4347	7.1571	4.4855	6.8382	6.2530	6.2604
1087673	3.4285	3.3037	2.3347	2.8742	3.0925	3.6254	3.5389	2.6170	3.2615	3.2389	3.3127
279993182	0.8849	1.1912	0.2369	0.2492	0.4168	0.9993	1.4568	0.1015	0.9356	1.0177	0.5032
279857850	0.6783	0.6384	0.0000	0.0000	0.1695	0.6529	0.6305	0.0000	0.6154	0.3653	0.1451
1086967	3.0718	4.4517	1.2608	2.3588	2.7549	4.0368	4.3509	1.4624	3.5371	3.7705	2.0925
280095940	3.6631	4.4360	2.3024	3.4661	2.7051	4.1124	4.4503	1.5409	3.7139	4.0562	3.3052
1089534	5.5397	5.2774	4.6834	4.7256	4.9683	5.4434	5.4524	4.2557	4.6788	5.5303	4.5625
279773016	2.4148	2.9989	0.5677	1.0628	2.2853	2.8219	3.2090	0.5166	2.0896	2.4404	2.0999
1089719	3.2938	3.6107	2.5447	3.1253	3.3184	3.9317	3.9561	2.6308	3.0109	3.6392	2.7341
1095020	6.2144	6.6478	3.4631	4.3816	6.0931	5.8640	6.4329	3.7514	5.3228	5.7722	5.2865
1094879	2.4227	3.1650	1.4932	1.9792	2.3729	3.2127	3.2667	1.5387	2.6058	2.9357	2.2565
1098231	0.1291	0.2362	0.0000	0.0723	0.0393	0.1611	0.1240	0.1155	0.0000	0.0000	0.0197
279728186	0.4479	0.4453	0.0818	0.2042	0.1052	0.7235	0.4517	0.0000	0.3126	0.4783	0.1325
1103786	4.2610	4.6748	1.9751	2.6725	3.8595	4.6143	4.7565	2.2297	3.9569	4.2946	3.3499
1091798	2.5763	3.0530	1.3046	2.1286	2.2399	3.1334	3.0879	1.2116	2.6953	2.8537	2.0590
279780341	3.4813	3.2980	0.4850	1.3681	2.6607	3.2667	2.9736	0.6278	2.6403	1.9532	2.7317
280137004	4.0023	4.3292	1.3844	2.3763	3.2668	3.9976	3.9845	2.7336	3.2937	3.7775	2.5718
1099268	1.3548	1.5242	0.3601	0.6095	1.1562	1.7125	1.6912	0.4192	1.2884	1.0637	1.3270
1087564	3.7535	3.8791	1.3622	2.0626	3.2223	3.1077	3.6787	1.9497	2.7861	3.2503	3.1757
1094443	1.8509	1.6750	0.6260	0.8477	1.4622	1.9723	1.6804	0.9031	1.0385	1.4900	1.2069
1086906	3.2247	4.1637	0.5065	1.3423	3.3817	3.1001	2.9724	1.4907	2.3117	2.8257	2.2392
279867690	0.0267	0.0265	0.0000	0.0000	0.0000	0.0116	0.0211	0.0000	0.0000	0.0000	0.0235
1087920	2.5626	2.4433	1.0840	2.0478	1.8299	2.3437	2.5795	0.6386	2.2389	2.1117	1.5583
1094716	3.5958	4.0277	1.0275	1.4431	3.1141	2.7038	3.1466	1.3386	2.3661	2.7331	1.8562
1087518	2.3684	3.3899	1.6255	2.1533	2.0077	2.8548	2.9528	1.1052	2.4206	2.5761	1.2529
1102862	4.6622	5.3304	2.8579	3.3531	3.5051	3.6841	4.6956	2.3421	3.7071	3.3837	2.6605
1094602	2.5488	3.0205	1.9783	1.9036	2.7949	2.8031	2.8532	1.8993	1.8939	2.5095	2.3161
1087399	2.2076	1.7747	0.4522	1.0311	1.3234	1.3898	1.3418	0.3730	0.6414	1.0439	1.2970
1103279	1.0354	1.5063	0.4267	0.5612	0.8612	1.0307	1.1158	0.3500	0.7898	1.0235	0.4081
279658302	3.3606	3.7661	1.4009	0.7951	3.3557	2.9717	3.5115	1.6266	2.3656	2.2266	3.1254
279945026	1.6468	1.3110	0.3350	0.6634	1.1597	1.4406	1.3288	0.8076	0.7344	1.1358	1.1427
1087927	3.6960	4.4550	1.8552	2.5726	3.5973	3.3397	4.0968	1.7680	2.6902	3.1926	2.7471
1092386	4.3192	4.0790	2.2942	3.1061	3.9376	4.4518	4.7499	2.8096	3.8013	4.0536	4.2102
280051153	2.5864	2.0763	0.8536	1.3830	0.0000	1.7635	1.7956	0.0000	1.7251	1.9424	0.0000
1094635	3.0003	4.2632	1.2200	2.0216	2.6282	3.8056	4.0071	1.3690	3.1493	3.3893	1.6366
1098224	2.9105	2.7684	1.6704	1.3115	2.6572	2.2942	2.5470	1.7382	1.5179	2.1512	2.3475
1095574	0.4284	0.5319	0.2785	0.2005	0.3448	0.3835	0.3940	0.1300	0.1382	0.3560	0.1414
280072332	0.5714	0.7083	0.0000	0.4217	0.4335	0.6548	0.4576	0.3939	0.4112	0.2397	0.0539
280028710	0.1636	0.1058	0.0000	0.0786	0.0590	0.1702	0.0814	0.0000	0.0000	0.0000	0.0502
280086664	2.3997	1.8589	1.6439	0.9105	1.9850	2.4223	2.1329	1.1388	1.3283	1.9802	2.0032
1089689	3.7920	3.5722	1.9705	2.8272	3.2333	3.3608	3.6978	2.1233	3.0089	3.5359	3.2336
279925869	2.0815	2.7106	0.2967	0.8016	1.9968	1.8952	2.6819	0.6539	1.4978	1.9710	1.8083
280022205	2.0336	2.2622	0.3693	0.5914	1.5312	1.4975	1.5050	0.7235	1.1438	0.8369	0.7150
1097583	5.5597	4.9660	2.6546	3.0895	3.4615	5.1392	5.0796	4.5149	5.2345	4.9121	3.7953
1107538	2.0513	2.0798	0.4842	1.1737	0.8418	1.3420	1.6511	0.2376	1.6756	1.1714	1.2143
1092615	3.1536	3.4004	2.0849	2.2636	3.0264	3.5433	2.8695	1.8607	2.6918	2.7740	2.6096
279770652	1.4467	1.7254	1.4658	1.3354	0.8854	1.6241	1.5911	0.9666	1.1738	1.0199	0.5429
279929144	2.5103	2.1994	1.5006	1.0182	1.8674	2.5735	2.3828	1.2147	1.8016	2.3945	2.3611
1087398	3.5016	3.3068	1.7426	1.8513	3.3939	3.7815	3.4733	2.1494	2.7951	3.2733	3.1545
1107588	1.0585	1.2413	0.4354	0.4194	0.5183	1.9327	1.8136	0.2344	1.1036	1.3699	0.6011
1090928	1.3957	1.7911	0.8247	1.1363	1.1317	1.7121	1.8591	1.2090	1.2341	1.4282	0.9130
279976623	0.0431	0.0507	0.0000	0.0467	0.0000	0.0333	0.0249	0.0000	0.0000	0.0125	0.0000
1086945	2.4332	3.0120	0.9236	1.1756	2.5895	2.5995	3.1756	1.2007	2.0367	2.7059	2.2107
1094684	0.8905	1.1126	0.5741	0.9673	0.9362	1.1519	1.1145	0.2548	0.5407	0.7809	0.5203
279507812	1.3558	0.9482	0.4149	0.5202	0.7205	0.8918	0.9259	0.1283	0.1992	0.4188	0.4011
1095638	4.2445	4.7573	1.7002	2.7187	3.2578	3.7006	5.1410	1.6776	3.8694	4.2359	3.0342
1092096	3.9771	4.4797	3.7608	4.1168	3.5944	4.3489	4.3149	3.4725	3.9481	4.2326	3.6898
279837548	2.3390	2.2825	0.8958	1.2931	1.5822	2.6163	2.2358	0.7771	1.4972	2.4478	1.6634
1088083	2.8351	2.2477	0.7573	1.3433	1.7763	2.4483	2.3885	0.8136	1.8610	2.2933	1.9273
279957193	4.7154	4.3382	1.5822	2.2806	3.7112	4.5335	4.2845	1.6147	3.6405	2.8430	3.9439
279945725	3.6423	3.2721	1.1370	1.8287	3.2786	2.9080	2.8223	1.4186	2.1055	2.3563	2.6110
1087721	3.5721	4.1046	2.3150	2.7023	3.6593	4.0101	4.3185	2.8775	3.3335	3.9302	3.5878
1088373	1.7985	2.6634	0.3056	0.8257	1.2681	1.7324	2.1877	0.4807	1.7348	1.5220	1.0613
280110358	1.5014	1.8695	0.8073	0.3172	1.0963	1.4501	1.5706	0.0000	1.0304	1.2205	1.2002
279722039	4.5733	4.1705	2.6791	3.5389	3.8743	4.8215	3.8394	2.0242	3.4143	3.2890	3.2669
1094313	2.8320	2.5000	2.1971	1.9496	2.3649	2.5403	2.7991	1.4517	2.3854	2.3605	2.4211
1095009	4.1638	3.9766	2.1129	2.4930	3.9545	3.9241	3.6402	2.4891	3.2178	3.4262	3.6253
279906284	2.0692	2.5738	0.4457	1.0142	1.2530	2.1363	3.1188	0.4408	2.1469	2.5347	1.5248
1100811	4.4962	4.8540	2.3676	3.5618	3.9941	4.3015	4.8732	2.5053	4.3640	4.5534	3.3754
1100225	2.1344	2.1019	0.5218	0.7722	1.8636	1.6117	1.9305	0.5594	1.0050	1.4229	1.2504
279781183	1.6095	2.1221	0.0000	0.2304	0.3447	1.2658	1.6131	0.0000	0.6755	0.8608	0.1196
1091442	1.5427	1.9337	0.1923	0.4858	0.7966	1.9154	1.9635	0.4771	1.2501	1.5013	0.9406
279906627	2.8320	2.5788	1.4409	0.6743	2.8338	2.3603	2.2990	1.2026	1.5001	1.7929	1.7551
279904627	3.6274	3.4006	0.4394	1.1017	1.2080	3.2582	3.2112	0.2615	2.8282	3.1806	1.2262
1089805	2.9086	3.3785	0.7538	0.8984	2.3679	2.4989	3.1828	0.7969	2.4112	2.5563	2.1659
1088841	3.4900	3.9667	1.9035	2.5297	2.9258	4.1658	4.3360	2.4852	3.6699	3.9408	2.7240
279779258	1.7018	2.2845	0.5601	0.8852	1.1667	2.0397	2.7222	0.4672	1.6286	1.9246	1.3990
279801201	3.7675	4.2814	0.9796	1.0138	2.2653	3.7922	4.2461	0.7769	2.9330	3.6565	1.7836
1094855	1.6080	1.5443	0.6953	1.2538	0.6844	1.2495	1.5140	0.9127	1.2001	1.2041	0.9076
279863370	2.3255	1.9209	1.5960	1.5934	1.6713	2.3260	2.3348	1.0616	1.5397	2.0695	1.6874
1101381	4.2502	4.0056	1.8448	2.6683	3.4881	3.2957	3.4728	1.9122	2.6635	3.1362	2.8742
279748410	1.0744	1.0928	0.0778	0.6128	0.7181	1.1125	1.0510	0.2454	0.2983	1.0144	0.5114
1087885	1.2660	1.3538	0.9269	0.8737	0.9543	1.2816	1.4304	0.8287	1.0718	1.4346	1.0267
279947364	2.2779	1.9589	1.3282	0.8201	1.9466	2.7751	2.2791	1.0870	1.6269	2.2428	1.6534
1097818	3.4248	3.4166	1.9775	2.3237	2.9380	3.9185	3.4322	2.1856	2.9609	3.3187	2.6336
279904764	1.3337	1.7010	0.2537	0.6399	0.6957	1.2683	1.6062	0.9123	0.9225	1.3754	0.7543
1106058	3.9093	4.3679	1.7215	2.5526	3.3574	4.3636	4.5099	2.0120	3.7034	3.9660	2.8976
279885625	3.9986	4.7954	1.4784	2.8873	3.3893	3.5568	4.9690	1.2664	3.6040	3.9601	3.1103
280110558	1.7576	1.3671	0.8871	0.2442	0.3508	2.1709	1.0348	0.3069	0.9112	0.4703	0.7659
1107579	2.3140	2.7172	1.3215	1.7894	1.8640	2.2357	3.0056	1.4187	1.5225	2.0318	2.1091
280059635	1.8348	1.5582	0.5345	0.3466	0.4206	1.4400	1.3770	0.2827	1.1667	1.1184	0.3537
1098878	3.7351	4.1078	2.1869	2.5980	3.2109	4.2169	4.0711	2.5695	3.5411	3.8495	3.3190
279739272	2.6960	2.8452	1.7757	1.7021	2.4091	3.3641	3.3280	1.1298	2.1341	2.2885	2.6137
1090317	4.7602	4.6863	3.6674	4.2523	3.6436	5.2030	4.6103	2.4811	4.1612	4.6512	3.2323
1090885	2.3377	1.9214	1.1724	1.1535	1.9528	2.0977	1.7455	1.0107	0.9964	1.2707	1.8998
280008944	1.2816	1.8050	0.1085	0.9877	0.7136	1.3321	1.4815	0.2209	1.2610	1.5447	0.7038
1094629	3.8060	3.7656	1.6905	2.4503	3.3743	3.7431	3.7057	2.2452	3.4167	3.5987	3.0445
280035763	4.3820	4.2967	1.7968	2.5020	3.4029	3.3648	4.1242	1.4912	2.9006	3.6357	3.2972
1087653	1.7917	2.5035	0.9054	1.0417	1.6152	2.7712	2.7447	1.0010	2.0642	2.3743	1.6104
280068064	3.3282	3.1319	0.8492	0.8556	2.4685	2.1749	2.5337	0.8782	1.8723	2.2806	1.1877
279991276	2.9756	3.2407	0.9198	1.8766	1.5152	2.4536	2.3594	1.3468	1.9494	1.6392	1.2820
1098557	0.5487	0.3394	0.0000	0.0000	0.3531	0.3908	0.2094	0.0493	0.0889	0.0686	0.1223
280001908	0.3939	0.5207	0.0096	0.0962	0.1598	0.2909	0.5441	0.0000	0.2118	0.2889	0.1095
1096528	6.2928	6.5629	0.4832	3.0446	4.9867	3.8088	5.3803	1.7041	3.8127	3.7235	3.1873
1091385	2.9410	2.5807	0.4694	0.8890	1.8375	2.2859	2.0408	0.8464	1.4281	1.7537	1.6193
279953770	2.7726	2.9893	0.9442	1.8083	2.3565	2.6861	2.7756	0.7376	1.9019	2.2362	1.9178
1098180	3.3659	4.0388	1.0228	1.9753	3.4814	5.0423	3.8697	1.1544	2.7348	2.7012	2.3650
1091089	2.0948	2.8083	1.3585	1.5917	2.0719	2.5609	2.6333	0.9990	2.0133	1.9232	1.5541
280106608	1.6632	1.6567	1.3381	0.7858	1.7402	1.9919	2.0626	0.0000	1.1058	1.2842	1.5023
280007071	3.2708	3.0802	1.8955	1.9623	2.5445	2.9523	3.4843	1.1214	2.3078	3.0925	2.2951
1090538	2.0548	2.0851	1.4340	1.5766	2.0010	2.4146	2.5311	1.7479	1.8713	2.2194	1.7376
279875484	3.1562	2.7601	1.1694	1.1167	2.5955	2.5051	3.2833	1.0515	1.8326	2.2363	2.6988
1099386	2.2513	2.2583	1.4532	1.8027	2.2886	2.6840	2.2847	1.3468	1.7277	1.9539	1.8312
1095475	3.6313	4.1938	0.3673	0.9584	3.6484	3.4480	4.6568	1.0873	3.1049	3.5030	2.8593
1089499	3.7810	3.8859	2.4189	2.4614	3.3562	4.0536	4.4274	2.6366	3.2634	3.8608	3.2791
1103534	3.4765	3.8187	1.1446	2.0306	3.2848	3.2595	3.6238	1.9790	3.1554	3.0860	2.9485
1095518	4.1273	4.0727	1.7682	2.4014	3.5054	3.7372	3.4780	1.7393	2.5257	3.3581	3.1583
1090423	5.2181	5.3140	3.3532	3.9085	4.5948	5.1948	5.2378	3.2819	4.3561	4.9272	4.2886
1104355	7.3880	7.1289	4.2151	5.6648	5.6833	7.2755	7.0682	4.5945	6.7917	7.0634	5.2263
279838077	4.2211	3.6957	2.0720	2.1803	3.5439	3.2609	3.7619	1.6153	2.5225	3.1158	3.6997
1090353	2.7008	3.3355	1.0864	1.2305	1.7770	2.9192	3.4307	0.9721	2.6694	2.8430	1.7915
1089547	0.7132	1.2079	0.1020	0.2595	0.5501	1.2353	1.2099	0.3930	0.7778	1.1325	0.6810
279720106	2.0183	1.5326	0.7194	0.8431	1.1384	1.6846	1.6530	0.9841	1.3910	1.9562	1.1777
1090815	3.2865	3.6984	1.0811	1.3050	2.9063	3.1763	3.8545	1.3308	2.4358	2.9748	2.4160
1093749	3.6253	4.3950	2.0506	2.2785	4.0755	3.3202	3.6974	2.4879	2.9640	2.8957	2.6478
279723599	3.3006	2.9495	2.2662	2.2426	2.5829	3.0740	3.3602	2.8204	3.0944	3.0941	2.7452
279833613	1.0563	1.2366	0.5202	0.8140	0.9473	0.9645	1.1422	0.5807	0.8067	0.9099	0.5420
1087715	5.2060	4.7872	3.3271	3.7758	4.4567	4.4102	4.6188	3.2330	4.4124	4.3652	4.3427
279468137	1.5248	1.7787	0.5221	1.2144	1.2132	1.5076	2.1893	0.3066	1.2296	1.3919	1.5426
279839926	2.3673	2.2456	1.0344	1.0653	1.9959	2.0051	2.4867	0.2476	1.5049	2.1156	1.9987
1096150	2.9623	2.9336	1.5172	1.3654	2.6955	2.7612	3.0904	2.1972	1.5908	2.9167	2.6724
1096845	4.2611	4.0273	2.7509	3.4920	3.5232	4.0101	3.8976	2.3379	3.4555	3.7675	3.1431
1095336	0.1012	0.1547	0.0000	0.1008	0.0461	0.1907	0.1697	0.0000	0.0142	0.0665	0.1019
1104815	1.7570	1.9860	0.7146	1.2694	1.4159	2.5963	1.9566	0.9650	1.8365	1.8499	1.4611
1104410	0.0266	0.0268	0.0000	0.0000	0.0000	0.0193	0.0387	0.0000	0.0256	0.0000	0.0000
279989230	2.3991	1.9395	0.8768	1.4554	0.6269	2.6244	2.5389	0.5686	1.9477	2.2487	0.4926
1105042	1.7061	2.4297	0.6119	0.6266	1.5538	2.7729	2.6718	1.1666	1.9080	2.4088	1.4876
1088166	0.3567	0.6060	0.0510	0.1764	0.3447	0.2969	0.5643	0.0935	0.3511	0.0973	0.0468
1098087	3.4102	3.0466	1.3166	1.7401	2.6984	3.1236	3.1349	1.9330	2.4162	3.1444	3.0219
1092828	3.2120	3.3023	1.9780	2.2345	2.7243	2.9401	3.2591	2.1682	2.8714	2.9710	2.5226
1094788	2.7518	2.6313	1.0302	1.7886	2.3344	2.7763	2.4455	0.8460	2.1267	2.5603	2.1565
1092237	1.2256	1.5951	0.5941	0.5495	1.2983	1.5249	1.2962	0.9872	0.9909	1.4422	0.9319
280027194	4.8099	4.3240	2.3544	3.2185	4.1722	4.6684	4.4391	2.1886	3.7700	3.9804	4.4183
1096479	4.0629	4.0557	3.2768	2.9504	3.6439	3.6204	3.6620	2.9063	2.8994	3.6096	3.0286
1102634	1.0478	0.9417	0.0412	0.4617	0.8236	0.7151	0.7579	0.1755	0.4515	0.4127	0.8566
279722335	0.6524	0.4859	0.0000	0.1542	0.5068	0.3674	0.7165	0.1953	0.4697	0.2327	0.0995
1092390	4.7086	4.6267	3.6355	4.3342	4.4385	4.8710	4.8492	3.5232	4.3630	4.7284	4.4237
1096981	2.6588	3.2705	1.0599	2.3999	2.5138	2.5483	2.6849	1.1189	2.2891	2.3597	2.0421
1093167	1.5697	2.0600	0.7196	0.9558	1.1006	1.5318	1.9118	0.8064	1.2029	1.4552	1.1150
1097666	3.4903	3.7866	0.7184	1.8884	3.4045	3.3957	3.7435	1.6938	2.6171	3.2346	3.0214
279673965	4.8016	4.0889	2.2894	3.9170	4.0420	4.3840	4.0719	1.8415	3.5178	3.4793	3.7364
1098958	5.2559	5.1677	2.6188	3.0531	5.0113	4.6671	5.5612	3.4242	4.1189	4.9062	4.6424
1096287	1.8064	2.8306	0.5423	1.6132	1.5598	2.5282	2.1413	0.8607	2.1153	2.0456	0.9781
280116863	1.3949	1.6039	0.9910	0.6925	1.2427	1.5617	2.0704	1.0647	1.1952	1.3472	1.1355
1104457	1.6957	1.9310	0.4584	0.6997	1.0758	2.5364	2.4541	1.1617	1.8412	2.3548	1.0657
279816800	3.1606	3.0293	1.1420	1.8232	2.5216	3.5978	3.9785	1.2691	3.1927	3.2561	2.8345
1105014	2.2400	3.0885	0.5622	1.0062	1.7107	1.6554	2.5139	0.4690	1.5970	1.9350	1.3872
279926151	1.1368	0.8289	0.8554	0.7034	0.4656	1.0183	0.9194	0.2531	0.5226	0.5787	0.6950
279997535	1.6229	2.6837	1.2386	1.7959	0.9050	2.1826	2.4510	0.5508	1.5972	2.2246	0.8033
279732029	1.5974	1.3109	0.0000	0.0748	0.6377	0.6548	1.1641	0.0000	0.4078	0.6068	1.1235
279795367	1.2112	1.8590	0.4705	0.5547	0.7091	1.0308	1.6971	0.2645	1.1331	0.9353	0.7582
280060410	1.6505	1.8056	0.0000	0.2343	0.9387	1.6374	1.5755	0.1931	1.3214	1.6868	1.3726
1088116	0.6867	0.6028	0.1690	0.5443	0.3077	0.6284	0.7814	0.1652	0.2759	0.5929	0.4676
1096567	2.5170	3.1334	1.5149	1.8655	2.3866	3.6902	3.4449	1.7115	2.7351	3.1800	1.8444
279885791	3.7352	3.2903	2.9360	2.4821	2.9503	3.3668	3.6339	2.6342	2.4867	3.5278	3.5137
1096385	3.2137	2.9180	1.3961	2.3499	2.4506	3.1589	3.1192	1.7288	2.6241	2.7940	2.3436
1088514	5.7386	5.3723	4.0484	4.4722	5.6504	5.1320	5.1652	3.9791	4.3559	4.6853	4.9825
1099645	4.3080	4.4552	1.6026	2.2458	3.3580	3.7676	3.6096	1.9986	2.7353	3.1774	1.7986
280126702	3.7791	3.8356	1.4375	2.2133	3.2900	3.8578	4.1239	1.5538	3.2912	3.5237	3.6730
1088168	2.9696	2.7214	0.3635	1.1703	2.4281	2.7326	1.9100	1.3889	1.5801	0.6626	0.8428
1095874	0.5134	1.1204	0.2157	0.3196	0.6841	1.0568	1.2373	0.0384	0.3078	0.4593	0.3098
279851873	0.7929	1.5265	0.0000	0.0000	0.3267	0.7938	1.6463	0.0000	0.8038	0.6122	0.2817
1093503	3.6605	3.9766	2.5470	2.7505	2.9798	4.0899	3.7938	2.1713	3.6426	3.5716	2.3414
280112173	1.9925	1.9982	0.6493	1.5487	1.4880	2.6794	2.6309	0.7638	2.2026	1.9955	1.7680
1092373	4.3104	4.1809	2.9308	3.2066	3.7173	3.4387	3.9893	2.1266	3.1398	3.7096	3.3396
279765002	0.2280	0.4497	0.0827	0.0721	0.2907	0.3374	0.3992	0.0000	0.1228	0.2130	0.3329
280115574	4.4294	4.5113	2.9771	2.7428	3.6572	4.1386	4.7745	2.4068	4.2783	4.6089	3.4664
1087294	2.9006	3.0016	1.7467	2.2530	2.7319	3.2057	3.2928	2.0967	2.3467	2.8515	2.5191
279750855	2.0762	2.3152	0.7696	1.3334	1.5146	1.8728	2.1768	0.3047	1.2318	1.8615	1.3592
1093450	3.6393	3.8562	1.8273	3.0776	2.8451	3.4762	3.3314	1.1511	2.7730	2.9214	1.9693
1089485	1.2291	1.7400	0.6618	0.7124	1.1704	1.6401	1.0597	0.6695	0.4562	1.2025	0.6377
1103886	4.3030	4.4279	1.4609	2.3533	3.8858	3.5137	4.4331	1.9789	3.4161	3.6709	3.6624
280070774	3.4960	3.5427	0.9722	1.0451	2.7710	2.4475	3.1865	1.3667	2.2573	2.7048	2.8640
1096921	1.7130	2.3586	0.3499	1.3083	1.5291	1.5409	2.6053	0.5490	1.1581	1.2737	1.3903
280008103	1.5063	2.1901	0.2827	0.5695	0.8981	2.3852	2.8090	0.2645	1.9285	2.2278	1.2253
280071030	2.5053	2.3054	0.7716	1.7345	1.5562	2.6420	2.5208	0.3343	2.4837	2.2642	1.5682
1104069	2.6952	3.2783	1.8799	2.0669	2.7844	3.3120	3.4493	2.1589	2.6739	3.1072	2.7317
279914969	1.0221	1.1400	0.3856	0.4622	0.7817	1.2816	1.2912	0.2278	0.9075	1.0441	1.2249
1094392	3.1556	3.5007	2.9208	3.1635	3.3102	3.3599	3.4013	2.6035	2.7861	3.1917	3.0963
1088142	2.6851	3.4679	2.1260	1.7863	2.8925	2.8334	3.4788	1.7417	2.2304	2.9602	2.3166
1096312	1.4715	1.4951	0.7722	0.7819	1.3697	1.4361	1.7850	0.8401	1.0925	1.3767	1.1698
279724565	0.6168	0.6135	0.2963	0.0577	0.4141	0.9164	0.9394	0.0890	0.3450	0.6911	0.7565
279822745	0.0880	0.1699	0.0000	0.0000	0.0913	0.1244	0.0640	0.0000	0.0000	0.0639	0.0000
280017746	3.9694	4.0892	1.4593	1.8701	3.0566	3.9480	3.4901	1.0039	2.8080	3.2545	2.9716
280135174	0.8049	0.7528	0.0000	0.0000	0.6203	0.2197	0.7696	0.0000	0.0766	0.0000	0.0000
1095782	3.2034	3.2888	1.6503	1.8569	3.2038	2.8020	3.0289	1.9919	2.3593	2.6104	2.8719
1089758	3.0988	3.9422	0.9054	1.4040	2.6952	3.4905	3.8254	1.5241	2.6239	3.3119	1.9539
1090833	3.1463	3.2829	1.2011	2.3110	2.8768	2.7032	2.9113	1.4757	2.3705	2.7690	2.4363
1101718	0.6064	0.8082	0.2409	0.3347	0.6208	0.7632	0.5809	0.1595	0.4856	0.6439	0.5116
1100334	0.5790	0.5265	0.2010	0.2397	0.2824	0.6167	0.6333	0.0932	0.3868	0.5952	0.3962
1098885	3.5831	3.6184	1.5106	2.6241	2.9047	3.9344	3.8134	2.1538	3.5936	3.6466	3.0194
1096290	2.4825	2.5242	0.9474	1.1753	2.4521	2.7341	2.2887	1.5870	1.9014	2.0638	2.3689
1087981	2.7322	2.9348	1.9861	1.9788	2.9450	2.6961	2.9115	1.7811	1.8245	2.3307	2.1323
1102035	2.0037	2.5932	0.7096	2.0216	1.6135	2.4467	2.7693	1.1944	2.6119	1.8751	1.4855
1088889	4.5385	4.3866	3.0950	3.4060	3.6667	4.0433	4.0871	2.6336	3.6653	3.9906	3.2167
1096625	3.9599	4.1130	2.1350	2.8393	3.1909	3.6312	3.9230	1.7741	3.0267	3.2006	2.3038
279801804	5.1267	4.8757	3.2692	3.6564	4.1172	4.2446	4.6167	2.2723	3.8061	4.1768	3.5700
1102462	0.1043	0.1527	0.0000	0.0882	0.0877	0.1967	0.1763	0.0193	0.0305	0.0907	0.0468
1095334	0.8127	1.1676	0.1649	0.3518	0.7204	1.5410	1.4626	0.2255	1.0474	1.0982	0.5490
1105546	2.8999	3.5502	1.5755	2.3926	2.1659	3.1023	3.2196	1.4514	2.7785	2.9699	1.6106
1105449	3.7737	4.1277	2.8383	2.9584	3.8660	3.6565	4.2718	2.7722	3.1579	3.7349	3.7409
279749799	1.1430	1.8247	0.0000	0.3189	0.6357	1.3513	1.5600	0.3982	1.0089	1.3566	0.5555
1103521	0.0397	0.0395	0.0000	0.0000	0.0412	0.0285	0.0570	0.0000	0.0000	0.0000	0.0200
1104221	0.7881	0.7644	0.1079	0.2951	0.6628	0.8031	0.4132	0.1764	0.3774	0.4073	0.2965
1104819	2.9126	3.1634	0.9622	1.9808	2.3417	2.7033	2.4081	1.4245	2.3408	2.7069	2.1766
1093881	1.7290	2.7595	0.5119	0.8672	1.0390	2.3895	3.3789	0.4165	2.2268	2.3886	0.9613
1090752	0.5445	0.5580	0.4643	0.5378	0.2353	0.6382	0.4825	0.3402	0.3042	0.2587	0.3119
279873407	2.3637	2.7806	2.1056	1.6712	1.9502	2.2442	2.5067	1.2052	1.9095	1.9171	1.5147
1098689	2.2620	2.3691	0.7795	1.2922	1.9742	2.6093	2.7487	1.5230	1.8987	2.4287	2.3496
1088249	4.1615	4.2279	2.7127	3.9287	3.0259	4.4166	4.1638	2.6942	4.2422	4.1153	2.8079
1098246	2.5539	2.4748	1.0099	1.1928	2.3189	3.6415	2.6710	1.4404	1.8238	2.5583	2.0821
1102630	6.3225	6.1190	0.9027	3.3038	5.7406	5.2666	5.7784	3.1188	4.6491	5.0847	4.3926
280047296	0.9813	1.7289	0.0000	0.0000	0.0000	1.5768	1.2520	0.0000	0.8972	1.3012	0.5152
1096577	2.8178	3.4071	0.3963	1.2805	2.4215	2.3159	2.8911	1.5784	1.9979	2.0682	1.1558
1093335	4.0035	4.1865	1.8998	2.5039	3.5154	3.3575	3.6762	2.1494	2.8167	3.3516	2.6820
1091408	1.2945	1.2183	0.5535	0.9258	0.9157	1.1818	1.1415	0.6619	0.9844	0.9817	0.8029
1099242	0.3575	0.3812	0.0000	0.0465	0.3967	0.3216	0.5573	0.0587	0.0518	0.0481	0.1948
1099389	1.3858	1.9573	1.1813	1.3778	1.0656	1.5008	1.6543	0.9095	0.6841	0.6835	0.1475
1098285	1.1213	1.0270	0.4302	0.7172	1.0336	1.0983	1.2501	0.5058	0.9273	0.9974	1.0300
280137420	4.9017	4.3187	2.7414	4.1881	4.0224	4.5981	4.2764	2.5616	3.5855	3.6942	3.5311
1090554	2.3916	1.8752	1.0135	1.5980	1.6343	2.1531	1.8806	1.0495	1.5477	1.5930	1.3984
279481228	0.7968	0.8671	0.3734	0.1741	0.5642	0.6722	0.6152	0.2201	0.3363	0.4133	0.4057
1100444	0.5122	0.5635	0.0417	0.2209	0.1428	0.3275	0.3602	0.0691	0.0492	0.0559	0.0681
1094297	3.0113	3.0329	1.8865	2.2620	2.6775	3.6436	3.6395	2.2309	3.0697	3.1604	2.9089
1087094	3.0543	3.4338	0.7428	1.3924	2.4921	3.4942	3.2959	1.3239	2.7575	2.8923	1.9614
1093999	3.1187	3.3377	2.5860	3.1481	3.0075	3.5027	3.5048	2.5347	3.0743	3.3884	2.9009
1094218	4.6457	4.6483	2.5191	3.3171	3.9721	4.1370	4.7738	2.3532	3.5727	4.1620	3.6788
1094038	2.4341	2.4394	0.7880	1.0476	2.0657	2.8599	2.5186	1.6462	1.8152	2.0785	1.8206
1099826	5.9701	5.5203	3.2695	4.5168	4.9784	6.4602	5.1756	3.1266	4.5621	4.8524	4.2737
279889894	0.3708	0.3687	0.0000	0.0000	0.2044	0.1439	0.2767	0.0000	0.0000	0.0000	0.3314
280071565	3.9264	4.1666	0.0000	0.6669	2.0198	3.1550	2.7876	0.0699	1.9977	2.8059	1.5659
1089314	0.3796	0.1292	0.1645	0.1449	0.0278	0.3608	0.3595	0.0000	0.0507	0.0196	0.0706
279922201	1.2823	0.8632	0.0602	0.1923	0.4717	1.3076	0.9127	0.2513	0.5914	0.8204	0.2479
1096693	3.2768	3.8002	2.9064	3.1460	2.9451	3.8763	3.2370	2.1434	2.4386	2.6996	1.8615
1092178	2.0576	2.8106	0.9728	1.0662	1.8633	1.8788	2.5215	1.0902	1.6180	1.9605	1.9586
279890487	0.8966	1.1431	0.1127	0.2770	0.1444	0.6268	1.1419	0.0000	0.7010	0.6635	0.0630
279997234	0.7752	0.5008	0.1319	0.3439	0.3569	0.6859	0.4272	0.1847	0.4934	0.4659	0.0546
1104716	1.8238	2.2226	0.7924	1.4973	1.4287	3.2233	2.4075	0.7679	1.8033	1.5596	1.2243
1103887	1.8651	1.5218	0.9314	0.7651	1.3869	1.4716	1.9073	0.7222	1.6884	1.4453	1.3187
1088254	1.7189	2.0134	0.3681	1.1915	1.0839	1.5733	1.1221	0.3344	0.4824	0.4233	0.3356
1089444	3.5495	4.0556	1.6897	2.5538	3.1806	2.8177	3.3407	1.3072	2.6989	3.0041	2.3700
1089454	3.1316	3.4950	2.0297	2.3048	3.3145	3.9729	3.3316	2.5264	2.5711	3.1713	3.2411
1104598	4.7641	4.9008	3.3134	3.8815	4.3530	5.4404	5.0308	4.1775	4.8761	5.1120	4.1526
1090242	2.5736	2.7925	1.1839	1.4928	2.7119	2.0652	2.2596	0.9832	1.5680	2.0079	1.6760
1096868	0.7557	1.1695	0.0364	0.3279	0.6124	0.6972	0.9030	0.1560	0.3198	0.3109	0.2997
1096449	4.3507	4.7831	3.7210	3.7993	4.7293	4.0409	4.8021	3.1357	2.1960	3.1391	3.7367
1103760	0.2708	0.5955	0.0300	0.1017	0.3474	0.5813	0.3815	0.3579	0.0298	0.0136	0.2306
1094581	2.1641	2.4527	1.2647	1.4737	2.4474	2.6686	2.3809	1.5009	2.0960	2.1891	2.0243
280048276	3.1132	2.8700	0.8034	0.0000	2.7463	2.6576	3.3261	0.5131	1.3307	2.5987	2.8863
1095339	1.6603	1.9481	0.4478	1.5058	1.6583	1.9940	1.9208	0.8942	1.6484	1.6014	1.4176
1094580	2.8133	3.2765	2.3365	2.2207	2.8186	3.5441	3.3378	2.2611	2.6308	3.4421	2.5865
1088058	4.0946	3.5275	0.5858	1.4002	2.8754	2.4622	2.6876	1.4557	1.5278	2.3450	2.1280
1096509	1.7543	2.5705	0.3827	1.1870	1.9378	2.4082	2.8283	0.8943	2.2143	1.8195	1.6738
1102343	1.7661	1.7316	0.6565	1.4014	1.4486	2.2476	2.0462	0.9617	1.7204	1.7781	1.7042
279780348	1.0749	1.1689	0.1246	0.3045	0.5341	1.9431	2.0158	0.2646	1.2564	1.3673	0.4989
1100793	4.2176	4.4148	1.8022	3.0871	3.8533	4.2292	4.2900	2.8255	3.7674	4.0106	3.8001
280014847	4.2220	4.8133	1.3019	2.1784	4.0551	3.3235	4.3608	1.5525	2.8678	3.8245	3.2981
1096717	0.0360	0.0251	0.0000	0.0000	0.0000	0.0311	0.0109	0.0000	0.0004	0.0000	0.0000
1090800	3.3496	4.0781	1.8859	2.2392	3.5205	3.9386	4.2487	2.2268	3.3789	3.8282	3.3009
1092759	3.0603	3.4612	2.7673	2.7547	3.2600	3.0841	3.5362	2.2267	2.4794	3.1796	2.6727
1096640	3.2464	4.0488	0.8621	1.7871	3.4745	3.4119	4.4976	2.5655	2.7233	3.5125	2.7206
1094356	3.8427	4.8310	1.1449	2.3013	4.1370	3.5326	3.8871	1.8894	3.0351	3.6325	2.5896
279789030	0.1629	0.1618	0.0000	0.0000	0.0000	0.0800	0.1570	0.0993	0.0000	0.0805	0.0498
279452249	5.8575	6.4416	2.4208	3.5308	5.6689	4.9258	5.9895	2.8860	4.4043	5.4788	4.8445
279905252	0.6139	0.5567	0.0000	0.0441	0.2760	0.4743	0.2274	0.0564	0.3333	0.2414	0.0826
279876930	0.6528	0.9832	0.3894	0.4244	0.3523	1.0788	0.6759	0.1662	0.5796	0.5292	0.6428
279787259	5.2637	5.1380	3.2036	3.0757	4.9244	4.3899	4.7477	2.2224	3.6287	3.9704	4.7896
280039284	0.4082	0.5727	0.0000	0.3991	0.3077	0.7870	0.9018	0.0000	0.4892	0.2490	0.3653
1091820	3.3702	3.4471	2.2137	2.8776	2.5462	4.3668	3.8197	1.8832	3.3984	3.9115	2.6219
1088453	3.6385	4.4744	2.0955	2.7438	3.5137	3.5885	4.4565	2.3848	3.5161	3.9126	3.1463
1096313	4.5520	4.7799	1.5584	2.7212	3.6374	2.9073	3.8873	1.4221	2.7432	2.9127	2.2550
1088091	0.7893	0.6268	0.3339	0.5316	0.4631	0.5944	0.6746	0.2901	0.5865	0.6390	0.5637
1101121	6.6442	6.7708	4.9233	5.7614	6.7164	6.7103	6.4344	5.0279	5.8560	6.1594	6.3769
280041475	0.3428	0.6619	0.0000	0.1692	0.0000	0.6314	0.9577	0.0000	0.5562	0.2537	0.2823
280098467	1.9790	3.0474	0.0070	1.6665	0.6295	1.6595	2.6766	0.2296	2.3426	1.6649	0.8229
279881131	0.7112	0.8160	0.2156	0.5300	0.6997	0.5775	0.7560	0.2182	0.6109	0.4272	0.5676
279733554	4.5569	4.4327	1.3825	2.4143	3.6819	3.4622	4.3414	1.4732	3.4265	3.8016	3.7001
279776385	0.5242	0.4218	0.0000	0.0000	0.1420	0.1923	0.4804	0.1231	0.3047	0.2811	0.0620
1109115	3.8037	3.6852	2.0127	2.7360	3.4798	3.7864	3.8876	2.5655	3.1930	3.5616	3.6882
279504768	6.4638	5.8148	4.1948	4.8394	5.6767	5.3132	5.8307	4.0025	4.9882	5.3728	5.2864
1088474	1.2111	1.3662	0.6712	0.8723	1.2218	1.6623	1.2560	0.5554	0.7714	1.4271	1.0543
1095596	3.3834	3.5932	1.3546	2.3571	2.6403	3.0664	3.0904	1.7566	2.3004	2.9894	2.2213
280105485	0.7681	0.8934	0.3152	0.0129	0.4629	0.4933	0.5382	0.1625	0.5765	0.4792	0.1706
279889713	1.8399	1.9308	0.2063	0.3321	1.1991	1.2494	1.5097	0.0000	1.1384	1.9508	0.5424
279944969	2.2203	1.7648	1.4068	0.7042	1.9050	2.7005	2.1746	0.7103	1.3884	2.0483	1.7727
279996668	3.1677	3.0440	1.8010	2.3041	2.1920	3.2776	3.1464	1.4482	2.9836	3.4042	2.2599
279812689	5.2592	5.1174	1.0339	2.5506	4.3444	5.2947	5.3067	2.8087	4.8492	4.8354	4.1405
1096781	5.2387	5.2388	3.1419	3.3927	5.1329	4.7355	5.3389	3.7061	3.8090	4.6901	5.1055
1090963	5.0118	4.6785	4.3751	4.7104	4.2310	4.6611	4.6863	3.5860	4.4206	4.5961	4.1795
280108648	1.0981	1.1670	0.5149	0.4454	0.4553	1.6397	1.4047	0.0000	1.3487	1.2970	0.8090
1088638	3.4942	4.7724	0.8478	1.6927	3.9279	3.3420	4.1329	1.5935	2.9995	3.4728	2.5093
1104011	0.8557	1.3666	0.3989	0.5510	0.7450	1.3175	1.5063	0.7187	0.9552	1.0699	0.7240
1104763	4.8484	4.7547	2.1480	2.4294	3.8092	3.1531	4.0797	2.1045	2.7056	3.4230	2.6823
1097304	2.5108	3.1376	1.2972	1.5809	2.4420	2.7471	3.5832	1.4939	2.5884	2.9184	2.1025
1087890	4.0861	3.9806	3.1680	2.9893	4.0142	3.6009	4.0942	2.9116	3.1656	3.6506	3.7828
280135671	2.4895	3.3898	1.6948	2.4725	1.0980	3.8078	3.9967	1.5580	3.3862	3.0925	1.3009
1094357	0.0247	0.0487	0.0000	0.0172	0.0000	0.0438	0.0444	0.0221	0.0235	0.0442	0.0218
1092136	3.9429	3.7045	2.6027	2.6854	3.6876	4.2549	4.1909	2.9824	3.4327	3.9943	3.8542
279489256	4.6448	3.5268	1.0914	3.5488	3.0572	4.8801	4.2035	2.2486	3.5518	3.8479	3.5492
279800272	0.3092	0.0832	0.0000	0.0000	0.0000	0.2034	0.2994	0.0000	0.0000	0.1994	0.0000
280130290	0.4769	0.4742	0.2380	0.3030	0.2319	0.7726	0.4471	0.0000	0.5826	0.2074	0.1990
279902605	2.5694	2.1672	1.3354	2.2528	2.0536	2.4781	2.7031	0.9378	2.2580	2.1446	1.9511
1098938	0.2064	0.2584	0.0320	0.2566	0.0413	0.2387	0.1036	0.0356	0.0378	0.0708	0.0000
279738082	1.7866	1.6659	0.5853	0.8414	1.0949	2.1152	2.7068	0.7014	1.3491	1.8933	1.8339
1096145	2.1818	2.4285	0.9674	1.6298	1.2961	2.3354	2.3397	0.7093	2.3911	2.3763	1.4463
1094451	0.9493	0.5198	0.2428	0.3730	0.6970	1.1183	1.0111	0.0000	0.6124	0.3408	0.6499
1091043	3.3075	4.0117	1.5804	2.0981	3.3494	3.7052	4.2309	1.9840	3.2891	3.8015	3.1569
1095034	0.3288	0.8306	0.0901	0.3479	0.3143	0.8368	0.6987	0.0510	0.2361	0.2832	0.1299
1091172	1.3372	1.5619	0.5294	0.4964	1.5016	1.4408	1.8245	0.8019	0.9802	1.4995	1.2566
1093853	2.7802	2.4150	1.2771	1.8243	2.4479	2.3603	2.1707	1.6607	1.7618	2.2257	2.0632
1094545	0.0870	0.1073	0.0000	0.0000	0.0457	0.0935	0.1990	0.0000	0.0421	0.0159	0.0000
279802108	0.3583	0.6429	0.3065	0.3058	0.2606	0.5096	0.4824	0.1582	0.3155	0.3529	0.2135
1088082	6.7795	5.9922	3.0700	4.9031	5.4951	6.0594	6.2998	4.2658	5.6445	6.0119	5.7746
279708889	0.8112	1.4893	0.0000	0.0000	0.6452	1.1349	0.7630	0.2653	1.3219	0.2298	0.0700
1094318	3.3757	3.5195	1.6450	2.1650	3.0460	3.8156	3.8023	2.1027	3.5165	3.5589	3.0560
1088615	2.3957	2.8888	1.1859	1.1796	2.6830	3.1487	3.4836	1.7177	2.0841	2.7801	2.5264
1099415	3.0528	3.0171	2.0693	1.7057	2.7855	3.0031	3.2593	2.1096	2.6358	3.2163	2.6977
1094648	3.3726	3.7026	2.5921	2.7143	3.3034	3.4326	4.3117	2.1193	3.2014	3.3924	3.0285
1086890	2.5341	3.0503	0.2731	0.9105	1.7052	1.5424	1.9707	0.4589	1.5091	1.4274	1.1427
280076595	0.2136	0.3078	0.1736	0.0490	0.0000	0.4209	0.2989	0.0000	0.2954	0.3201	0.0000
1096072	2.4088	2.2498	1.2009	2.0470	1.4700	3.0537	2.6814	1.2835	2.5025	2.6499	1.5670
1091379	2.2080	2.4181	1.0737	1.7887	2.0499	2.6631	2.0794	1.7074	1.9065	2.2510	1.9471
1092782	6.1073	5.8154	4.6931	5.0792	6.0115	5.8229	6.0257	5.1191	5.2541	5.9003	5.5585
1087437	4.1347	3.9959	1.4106	1.9641	3.8128	3.0863	3.4507	2.3395	2.5461	3.0273	3.1181
1087488	4.3064	4.1314	2.6529	2.6174	3.8642	4.4770	4.9246	2.8790	3.9654	4.3709	4.2284
1090206	3.8576	3.7586	2.1003	2.3680	3.6369	3.8729	3.9398	2.9726	2.6776	3.2726	4.0739
1092882	1.8105	1.5123	0.6336	0.8131	1.6013	1.5301	1.3795	0.8595	0.9908	1.3221	1.4591
1099383	1.9339	2.4961	1.1291	1.7479	1.6389	1.7071	1.9895	1.0557	1.9430	1.3503	0.9388
279751133	1.5901	2.6615	0.4955	1.0035	1.4960	1.4510	2.0441	0.3524	1.2453	1.2470	0.7496
1100354	1.2564	2.3770	0.5837	1.2416	1.0436	1.4202	2.0162	0.0565	0.8904	1.0735	0.7962
279727644	2.4301	3.3673	1.1528	2.1113	1.5248	2.7073	4.1180	1.2933	2.3048	2.4411	1.5104
1098863	0.8154	1.0896	0.4622	0.8852	0.9055	0.9758	0.8141	0.4762	0.5940	0.6633	0.6278
1090379	2.7872	3.2731	1.2717	2.1416	2.7814	2.7004	2.7394	0.8444	2.4849	2.4473	2.1797
1088280	3.2154	3.3018	1.0585	1.9765	2.8176	3.6683	3.6097	1.7785	3.1603	3.2727	3.0475
1094197	3.8875	4.1779	3.2493	3.6889	3.3899	4.3386	4.5153	2.6110	3.8982	4.3659	3.5972
280011215	1.4303	1.9446	0.1238	1.2685	1.1044	1.3658	1.2886	0.2235	1.6265	0.7534	0.1268
1103655	1.4929	1.7382	0.9658	1.0365	1.4116	1.4225	1.6433	1.0865	1.4163	1.5448	1.3863
1091559	3.7491	4.6530	1.9187	2.8806	3.6118	3.4299	4.3330	2.0099	3.3916	3.7923	2.9680
1090671	2.9715	3.4028	1.8673	2.1538	2.8732	3.5538	3.7162	2.6615	3.0524	3.4940	2.7536
1097181	2.5694	3.2173	1.1753	1.8758	2.5314	2.6131	3.1531	1.3895	2.6269	2.8563	2.0312
1088522	3.3087	4.1382	2.6607	2.6005	3.1615	4.2401	4.5647	2.6716	3.6044	4.1080	2.6553
1103572	4.7219	4.4925	3.0368	3.0193	4.1378	3.7181	4.1339	2.3059	2.8108	3.7800	4.1265
1108963	1.2941	2.7532	0.0397	0.3608	0.4440	1.2495	2.3088	0.0000	1.0918	1.2297	0.3846
1095443	2.7961	3.1882	2.1996	2.7851	2.5958	3.1339	3.4998	1.9021	2.9003	3.1159	2.4708
1091895	2.5629	3.2080	1.6341	1.8350	2.8172	3.3501	3.3007	1.9108	2.7305	2.9522	2.5644
1102214	1.8532	1.9205	0.9489	1.4876	1.7182	2.1724	1.9785	1.2479	1.6530	2.1128	1.5918
280053492	3.8626	3.7096	1.9576	2.7761	2.9582	3.8048	4.0074	1.8161	3.6510	3.8620	3.3278
1091042	4.5635	4.5464	2.3103	3.1374	4.1552	3.4634	4.2312	2.9001	3.0392	3.5791	3.5249
1104781	1.8295	2.6526	0.8086	0.9837	2.0738	2.3221	2.8829	1.1107	1.6793	2.3358	1.7834
1105096	1.4450	1.4088	0.8215	0.9300	1.5309	1.3160	1.4644	0.6179	0.7815	0.8869	1.4266
1088167	0.1688	0.1771	0.0000	0.0707	0.1040	0.3136	0.3231	0.0608	0.1711	0.1754	0.0737
1093398	0.6461	0.2699	0.0000	0.0316	0.2110	0.8359	0.8559	0.0702	0.0639	0.0883	0.0498
1088939	9.5074	8.6284	6.3460	8.3337	8.4342	9.8166	8.3438	6.7168	8.3184	7.9801	8.0740
1099695	2.8533	2.6397	2.1827	2.7370	2.1507	2.7807	2.5646	2.0821	2.4398	2.7173	2.3261
280010609	0.9769	0.9813	0.3082	0.8368	0.6085	1.4108	0.8597	0.3401	0.8848	0.4247	0.8780
1090669	1.8552	2.9860	1.0808	1.7712	1.3749	2.5623	2.6778	0.5130	2.4505	2.3607	1.2491
279807214	2.8346	2.7016	2.0498	2.5874	2.3671	2.7430	3.1692	1.0198	2.1689	2.7478	2.3776
1093850	5.0865	4.6612	2.0150	3.6865	4.3528	4.1693	4.0148	2.3997	3.4984	3.6445	4.0593
279849913	0.3957	0.2795	0.1269	0.1888	0.1431	0.5378	0.3555	0.1410	0.2184	0.3432	0.1878
1100785	1.8811	1.6671	0.7022	0.7789	1.3623	2.8829	2.2842	0.8709	1.3894	2.0026	1.5555
279926743	2.6975	2.5370	1.6604	2.4159	2.1468	3.1460	2.7228	1.6227	2.4131	2.5075	2.7251
1091029	2.6017	2.7739	1.4598	1.6552	2.7437	2.9550	3.1413	1.6884	2.3733	2.6324	2.7470
1091635	1.3870	1.5565	0.4927	1.0102	1.3237	1.0553	1.3815	0.5805	0.9520	1.1467	0.9803
279931813	2.0985	2.4215	0.9204	1.2502	1.6607	1.1602	1.8755	0.1817	0.6736	1.2065	0.5647
1089556	5.2429	5.0694	3.6069	3.6230	5.0278	4.2992	4.4142	3.4314	3.3769	4.1533	3.9718
1097074	1.7360	3.0196	0.3403	0.7547	1.3393	1.5041	2.2588	0.4975	1.1986	1.1840	0.7276
1086914	4.2570	4.1034	2.6758	3.3597	3.6938	4.8837	4.4276	3.0832	4.0088	4.4033	4.1964
279728586	2.6933	3.2459	0.6292	1.4435	2.1401	2.7894	3.3668	0.6873	2.0896	2.5049	1.7823
279769385	0.1484	0.1475	0.0000	0.0661	0.0000	0.1077	0.0538	0.0000	0.0376	0.0956	0.0368
1090755	0.9721	1.5123	0.4527	0.6626	1.1831	1.1425	1.2101	0.4831	0.8828	0.9881	0.8871
279848757	2.7016	2.9536	1.0664	2.1899	1.9248	2.7014	3.3106	0.9445	2.8545	2.7693	2.4044
1094124	2.1617	1.1650	0.1405	0.3608	0.8000	1.5234	1.1171	0.8995	1.1582	0.4706	0.4666
1103100	5.4864	5.2858	1.3075	2.6234	5.0941	3.4318	4.6951	1.6070	2.5865	3.2423	3.8080
1091383	3.4413	3.3382	2.4391	2.3330	3.5438	3.7168	3.6269	2.7346	2.7608	3.3523	3.4392
279685023	4.2940	4.0135	2.4754	3.1539	3.6823	3.3023	4.2799	2.6550	2.8879	3.2325	3.7592
280026341	3.4980	2.6125	0.8958	1.9965	2.8678	3.2648	2.8013	1.3687	2.4030	2.4956	2.7090
1093607	4.6896	5.5393	2.4033	4.0672	4.1252	4.1067	4.7125	1.8568	4.2631	4.4259	2.8378
1097739	4.0093	4.4405	0.4393	1.4730	3.9424	3.0394	3.7354	1.4281	2.5091	3.3934	2.9199
1089391	2.9027	3.0100	2.4378	2.9640	2.6795	3.1484	3.4209	2.1976	2.9507	2.8841	2.7119
1091480	1.4457	1.8606	0.9309	1.2713	0.9078	1.5593	1.7928	1.0536	1.6426	1.7691	0.8395
280026172	0.5840	0.6201	0.2629	0.4908	0.3324	0.4405	0.5655	0.1035	0.3067	0.2745	0.6318
1087327	2.7028	2.8251	1.7387	3.0446	2.2089	3.3233	2.8814	1.8111	2.6997	2.6755	1.9049
1088584	2.2526	2.1440	0.8963	1.3239	2.0649	2.2124	2.3358	1.1049	1.8881	2.0780	2.1087
1098044	2.4573	3.0609	0.9803	1.4134	2.1659	3.4773	3.7836	1.6737	2.6845	3.2172	2.4749
279815487	0.1782	0.1771	0.0000	0.0000	0.0000	0.4608	0.3613	0.0000	0.0000	0.1506	0.0000
279781567	1.4331	1.7079	0.3623	1.2487	1.4730	1.8030	2.2734	0.6335	1.7024	1.4356	0.9907
1088512	3.0386	4.1136	1.8873	2.8704	2.4162	3.3124	3.8875	1.3359	3.4564	3.4289	2.4801
1097821	1.7981	2.1262	1.2372	1.4772	2.2036	2.3023	2.3103	1.2616	1.6880	1.8304	1.8777
1092423	2.8843	2.7067	1.4583	1.8087	2.8254	2.9282	2.6856	2.0979	1.9232	2.6534	2.6681
1087956	4.4969	5.1288	0.5373	2.1300	4.7493	4.2121	4.9512	1.8918	3.4432	4.1330	3.8483
279931754	2.0062	2.4553	1.6681	2.0196	1.8152	1.7369	2.2598	1.1508	1.1641	1.6885	1.3754
1089149	3.0818	3.3253	1.9151	2.6983	2.7644	2.8967	3.2816	1.6492	2.8901	2.9942	2.7817
279749514	2.8880	2.3269	0.6781	1.8294	2.2546	2.4668	2.3444	1.0034	2.0329	2.1583	2.2310
1093855	2.1851	2.8601	0.2129	1.0106	2.1719	3.0985	3.2278	1.6235	2.3758	2.8790	1.9072
280122039	1.6477	2.0538	0.6747	1.3798	0.9414	2.5665	2.0571	0.6354	2.4717	1.6745	0.3435
1100588	1.9790	2.2350	1.0894	1.7730	1.9859	2.0187	1.9905	1.4340	1.3574	1.8222	2.0195
1096137	3.7471	3.3173	1.8887	2.7217	3.2668	3.3708	3.5106	2.3768	2.8788	3.2426	3.4401
1088274	2.0028	2.4519	0.9272	1.2115	1.4124	3.2128	3.0596	0.5920	2.3372	2.7770	1.8351
279742426	2.3328	2.0139	0.2583	0.5955	1.6601	1.2924	1.6408	0.2856	0.8585	1.3205	1.6581
1088177	3.8562	4.5725	0.6203	2.2451	2.5167	4.5141	4.9618	1.4582	4.6751	4.4416	3.1109
1091496	5.9576	5.5751	4.4220	5.1790	4.8653	5.0149	5.2447	3.6620	4.9443	5.0831	4.4483
1087942	3.0676	3.4282	2.0105	2.4570	3.0561	3.4199	3.7732	2.7176	2.8451	3.3162	3.2781
279844699	2.1140	2.1067	0.5705	1.6353	1.6781	2.2270	1.6705	0.0000	1.8424	1.7641	0.8479
1090139	4.8786	5.0997	3.3525	3.6888	5.1538	4.5115	5.0105	3.3728	3.9959	4.5373	4.4876
1099212	4.5035	4.3438	3.1740	3.5251	3.9901	3.7775	4.3430	3.3629	3.8259	4.0834	3.7440
279865590	0.8240	1.4241	0.0000	1.0512	0.5740	1.9092	1.7844	0.0000	0.9829	1.0223	0.7473
280136099	1.8030	1.5650	1.0552	0.5461	1.4405	1.7684	1.5464	0.5733	1.0037	1.3688	1.0087
279774686	0.2038	0.3801	0.0000	0.2764	0.0000	0.1487	0.2856	0.0000	0.1941	0.0000	0.0000
1090612	3.3365	3.2831	1.9030	2.5524	3.0297	2.7802	2.9044	1.7899	2.6840	2.6773	2.6980
1091259	3.7147	3.1568	2.2298	2.2196	3.2879	3.4940	3.2668	2.4137	2.6492	3.2628	3.3795
1098756	3.4037	3.6795	2.2500	2.8146	3.3321	3.9642	3.9937	2.4222	3.3257	3.8161	3.4510
280083288	0.0198	0.0390	0.0000	0.0274	0.0000	0.0421	0.0701	0.0000	0.0000	0.0000	0.0000
279794601	5.9223	5.2704	2.4676	3.4266	5.2955	5.6280	5.5182	3.4905	4.6785	5.0432	5.4333
279875601	0.7271	0.7077	0.5649	0.3194	0.6085	0.5377	0.9783	0.1105	0.3132	0.4725	0.4818
1087110	4.3728	4.5707	2.5804	3.1895	4.6603	4.0970	4.0264	2.9031	3.4622	3.7503	3.7101
1097537	4.3994	3.9868	2.2325	3.4088	3.6730	3.9958	3.6401	2.3188	3.6784	3.6478	3.5477
1107813	4.0549	3.4262	2.4412	2.8395	3.2214	3.0905	3.9689	2.5718	2.7031	2.6495	3.2143
279807120	3.9415	4.8182	0.6689	1.7098	2.9753	2.8126	4.3843	1.2342	3.3343	3.8861	2.4069
1091629	3.6993	3.8269	2.4490	2.3786	3.9260	4.0002	4.1524	3.4674	3.1229	3.4703	3.6898
1094537	4.4270	4.1449	2.5234	2.5649	4.0875	3.2533	4.0092	2.4337	2.7100	3.4342	3.3829
1096960	3.7683	3.3385	2.8962	2.6037	3.1532	3.5423	2.9386	1.9043	2.5579	3.0877	2.9595
1103197	3.2035	3.7411	1.8310	2.0606	3.4552	3.6371	3.9807	2.1996	3.1359	3.6521	3.0526
1101643	3.3878	3.8488	2.1695	3.0207	2.9918	3.9920	3.9770	2.4003	3.7850	3.7828	3.2158
280105097	3.9119	3.5627	1.8090	2.7351	3.4160	3.7245	3.8740	2.1665	2.9658	3.5584	3.7717
1100509	1.0107	1.2997	0.7627	0.7122	1.0766	1.4344	1.1580	0.7169	0.7588	1.2427	0.9679
1096850	3.0019	3.0450	0.4312	1.4982	2.3349	2.3487	3.0592	1.3689	2.3620	2.8014	2.3643
1095657	0.0588	0.0915	0.0189	0.0329	0.0304	0.0545	0.1084	0.0000	0.0447	0.0511	0.0415
279736980	3.2655	4.8262	1.4313	2.1741	2.9203	4.3407	5.0566	1.7688	3.6967	4.5030	3.1451
279996040	5.0893	5.5652	2.9390	3.8475	3.8894	4.8810	6.4400	2.7938	4.6978	5.4470	5.0490
279695820	0.7733	0.9772	0.0990	0.0000	0.6766	0.5301	1.1883	0.1101	0.3248	0.3642	0.8639
279940170	1.5211	2.4024	0.9547	1.7591	1.0537	1.8207	2.2623	0.2071	1.6247	1.8843	0.6858
280104782	5.8480	6.1784	2.5688	3.9753	4.6354	5.2386	6.3762	2.6538	5.2457	5.7196	5.6321
279854596	4.2808	4.3267	3.0086	3.6716	3.8108	4.2443	4.1198	1.3624	3.4696	3.8589	3.3244
280106460	1.0536	0.8407	0.6761	0.4494	0.8257	1.2602	1.0831	0.3394	0.7775	1.2223	0.4047
1107213	2.6674	2.4180	0.9360	1.2662	2.0513	1.8595	2.1344	1.4471	1.7534	1.9100	1.9662
280121833	2.9755	2.7545	0.8202	1.7498	2.6107	3.3368	2.8595	2.0484	2.4440	2.7773	2.6648
1104707	4.2917	3.6414	1.1457	2.1998	3.5449	3.5173	3.7302	2.1721	3.0323	3.0276	3.7856
1094130	1.5244	1.8014	0.8896	1.2126	1.9962	2.0176	1.4708	0.5860	1.1178	1.2224	0.9738
279829672	4.8844	4.4538	2.6751	3.3663	4.5781	5.4880	4.3995	2.6620	3.8804	3.9894	4.7906
1105220	0.8326	0.6727	0.6072	0.0351	0.5115	0.8624	0.6351	0.4054	0.4402	0.4624	0.7993
1096401	2.9767	3.3579	1.6445	2.1635	2.6198	2.2768	2.7565	1.3699	2.0259	2.4018	2.0229
280010447	1.6444	2.3807	0.0000	0.0096	0.6469	1.0873	2.8080	0.5622	0.7786	0.8500	0.5521
279890966	0.7932	1.6063	0.2850	0.7987	0.1465	1.0735	1.6567	0.0000	1.1828	0.6715	0.6267
280106287	4.9664	4.9291	2.6319	3.6043	4.2936	4.8311	5.2694	2.0796	4.7082	4.9032	4.0925
1104546	2.0637	3.2018	0.1902	1.4297	1.7686	3.6977	2.8076	1.3443	2.6147	2.7775	1.2509
1091613	2.7158	2.4613	1.2955	1.3276	2.7892	2.3050	2.2566	1.6606	1.7676	1.8850	2.0728
279923105	3.4038	3.6284	0.3934	2.1386	2.8872	3.1997	3.7152	0.9067	2.6104	3.0812	3.2654
1100437	2.5986	3.4922	1.8733	2.6625	2.0355	3.8817	3.4213	1.3747	3.1280	3.2552	1.8017
279837445	2.6068	2.4677	1.2425	1.2308	1.9437	1.8030	1.9604	0.3188	1.5266	2.0420	1.6837
1093365	5.3142	5.8008	3.5482	4.2727	5.5225	4.7779	5.2962	3.6454	4.4120	4.8905	4.4888
1101353	2.2596	2.0709	0.4375	1.0611	2.2291	2.0325	1.8012	1.0106	1.5048	1.7659	1.5568
279793550	2.2997	2.9323	0.5274	0.5647	2.1478	1.8911	3.2761	0.0000	1.5974	2.0945	2.3227
279834209	2.8533	2.5436	0.6940	1.5147	2.1533	2.8598	3.0631	1.0056	2.5808	2.8461	2.3360
1101869	4.8068	4.5964	2.4410	3.6268	4.5538	4.8467	4.8584	3.0075	4.3301	4.4025	4.4171
279873004	1.5420	2.3679	0.3268	1.0718	1.7400	1.9656	2.0034	0.1534	1.5696	1.8701	1.3137
1088897	5.0009	4.9682	2.9044	4.0166	4.4990	5.0788	5.4125	3.3605	4.6350	5.0312	4.8971
279912368	3.4424	3.8691	1.3421	2.0864	3.1423	3.6716	4.1966	1.3162	3.1868	3.9442	3.2884
1087320	3.5916	4.1689	2.3158	2.9741	3.2027	3.4529	3.9639	2.0704	3.7498	3.6134	3.2368
1106130	1.6532	3.0573	0.2606	0.8952	0.8886	1.4732	2.6603	0.0000	1.6003	1.7253	0.7706
1098217	1.9718	2.2844	1.2685	1.4556	2.1172	1.9606	2.2746	1.6325	1.6533	2.1352	1.7780
1087497	3.0193	2.9951	0.6949	1.3637	2.8672	2.7388	3.1375	1.4039	2.0050	2.4771	3.0582
280124710	2.7328	3.3182	1.0181	1.8173	2.7866	3.5682	3.5211	1.0360	2.8637	3.0388	2.9561
279777826	2.6537	2.2095	1.1116	1.7999	1.5550	3.2558	3.3078	0.6306	2.4722	2.7689	2.3844
1103616	0.0531	0.0922	0.0352	0.0210	0.0528	0.1505	0.0844	0.0000	0.0144	0.0108	0.0000
280099096	3.9493	3.3730	1.8965	2.4442	3.5060	4.5936	3.4018	1.3116	2.9314	3.1035	3.5856
280013687	0.4948	0.2636	0.0000	0.0000	0.0000	0.1971	0.1961	0.0000	0.0000	0.0000	0.2391
1092565	2.6272	2.1826	1.5876	1.6252	2.2068	2.6155	2.5860	1.8595	2.0916	2.5571	2.3548
1090667	2.9840	3.6784	1.0934	2.1894	2.3270	3.7224	4.2383	1.3706	3.5799	3.6178	2.8974
1098145	2.4931	2.4327	1.6138	1.8637	2.0017	2.8569	2.3757	1.1895	2.4182	2.7216	1.7934
1105383	3.5015	3.7417	1.2165	3.2522	3.4033	4.1955	3.1928	1.3090	3.4507	2.7757	2.3515
1093977	4.7761	4.9577	2.9290	3.6238	4.7623	4.8031	5.2936	3.1718	4.3231	4.7254	4.8028
1090813	4.7327	4.6467	3.6481	4.4816	3.6786	4.8076	4.9043	3.2945	4.6717	4.9342	3.6033
1100979	2.4927	3.1128	0.8891	1.4758	2.4480	2.3382	3.0772	1.0743	2.4122	2.6132	2.1944
1089251	2.3521	3.4511	0.4198	2.0132	2.7316	2.6115	2.6477	0.7218	1.8930	2.4179	1.7166
279729781	1.7421	1.6865	0.6200	1.8650	1.0313	2.0131	2.2830	1.1366	1.7366	1.8370	1.0581
280132124	0.3516	0.8660	0.0624	0.2535	0.0408	0.4388	0.6935	0.0000	0.2746	0.4199	0.1339
280116214	1.7242	1.9771	0.4545	1.3978	1.1459	2.4976	1.8751	0.3896	2.1686	1.8479	1.0866
1101081	2.3383	2.9354	0.1366	0.8866	2.3552	2.0732	2.4560	0.7877	2.1161	2.1973	1.6479
1093735	2.3371	2.4431	1.8508	1.7462	2.1855	2.9026	2.7192	1.6897	2.4336	2.6517	2.1592
1087251	1.4489	1.7071	0.8249	1.1661	1.2676	1.3619	1.7261	1.3262	1.2852	1.4667	1.3096
279905073	0.0318	0.0638	0.0000	0.0000	0.0000	0.1131	0.0725	0.0000	0.0000	0.0230	0.0000
1086918	2.4375	2.9652	0.8245	1.3143	2.6887	2.5008	3.0237	1.4134	2.1957	2.4953	2.3464
1087443	3.6232	4.1684	0.9284	2.1816	3.0927	3.9520	4.6758	1.9613	3.9314	4.1354	3.1955
1100881	6.9421	6.6873	3.5321	4.2252	6.2992	5.3828	5.7906	3.9062	4.7783	5.3759	5.5259
1091984	7.6627	7.0200	2.4553	5.0300	6.3614	8.9694	4.9189	2.5710	4.5538	4.2880	4.1424
1096932	4.5771	4.3941	2.3114	3.4921	4.1899	3.6816	3.7327	1.9401	3.3034	3.1276	3.5013
1101838	3.3753	3.5059	0.6114	0.9505	3.1568	3.2920	3.1236	1.2787	2.3480	3.3423	2.7483
1091756	1.7327	2.6243	1.3398	1.3613	1.9808	2.4440	2.5869	1.2907	1.9178	2.0093	1.4508
1093908	2.6541	2.5527	1.6989	1.7847	2.5535	3.0303	2.9361	1.4654	2.1334	2.2728	2.1432
1092788	6.8262	6.7261	5.1222	5.9919	6.5308	5.9083	6.4476	4.8473	5.5581	5.8161	5.9159
1087521	3.7842	3.9020	1.2186	2.3170	3.5758	3.9940	3.1057	2.6923	3.0588	3.5419	2.6057
1092041	8.1383	7.5213	6.7785	7.1693	7.0924	7.8385	7.4712	5.1219	7.0984	7.5590	6.9419
279728023	1.5809	1.9207	0.5875	1.1973	1.1471	1.9950	2.2926	0.7321	1.9014	1.9576	1.4920
1093307	5.0862	5.2171	2.5627	3.6771	4.5792	4.0284	4.6349	2.6046	4.1832	4.2083	3.9128
1104838	7.3038	7.1372	3.7621	4.6542	6.9176	5.7194	6.6605	4.5313	5.3985	5.9763	5.7883
279872312	4.3275	4.6799	1.8579	2.4005	3.7358	4.4397	5.5386	1.7056	4.2969	4.6530	4.2399
1095497	0.8538	1.7901	0.1173	0.0825	0.6537	1.6260	2.3587	0.1330	1.2888	1.3828	0.3749
1097730	4.8826	4.1128	2.0877	2.9295	4.2020	5.1211	3.1322	1.7667	2.7403	2.6087	2.9564
279839794	0.8531	1.0214	0.0000	0.0000	0.2381	0.7661	1.6602	0.0000	0.6794	0.8713	0.7743
1095253	3.9687	4.4573	1.8068	2.3362	4.1595	3.5051	4.3086	2.2612	3.0757	3.3269	3.9545
1090375	3.5876	3.0857	1.7382	2.0244	2.7760	2.8605	3.1312	2.2358	2.7704	3.0226	3.0278
1091102	3.5594	4.0604	1.6421	2.3721	3.9432	3.7556	4.0185	2.4304	3.1486	3.6627	3.2425
1096011	3.5190	4.0922	2.7314	3.4569	3.4138	3.8468	4.1925	2.3620	3.6893	3.7299	3.4375
1100778	1.9938	2.9139	1.1059	1.7488	2.4655	2.3885	2.4849	1.0666	1.8540	2.2606	1.5031
1093805	2.0894	2.4207	1.8205	1.7346	2.4657	2.7585	2.5614	1.6729	1.7121	2.0746	2.2178
279718946	2.3591	2.4236	1.0886	2.1458	2.0367	2.0066	2.5869	1.7476	1.9399	2.0578	2.0070
279948526	0.7894	1.2088	0.8917	0.6903	0.7733	1.1634	1.1338	0.6129	0.9768	0.7833	0.4657
1096906	5.4100	4.7076	2.5002	3.5233	4.7990	5.1552	4.8339	3.5024	4.1525	4.5224	5.0460
279988755	3.2136	3.4539	1.8186	2.1827	2.9710	3.3878	3.7443	2.1179	3.1083	3.5691	3.1444
280065592	0.1216	0.3021	0.0000	0.0577	0.0853	0.1710	0.1991	0.0000	0.0781	0.1720	0.0726
1105684	0.0233	0.0459	0.0372	0.0000	0.0000	0.0817	0.0662	0.0000	0.0000	0.0334	0.0000
1097843	0.8193	1.1650	0.4346	0.2918	0.9954	1.3189	1.1529	0.5893	0.4116	0.9790	1.0950
1087258	6.0044	6.0429	0.6259	3.3694	5.2239	4.5069	4.6836	2.5851	3.6821	4.4388	4.2783
1098517	6.3255	5.6481	4.1482	4.9406	5.2467	5.2374	5.5879	4.3355	5.1738	5.3830	5.0949
1094937	3.6087	3.7311	1.7381	2.8988	3.0302	3.1746	3.6115	1.9458	3.1464	3.4338	3.2243
279925104	1.7542	2.4481	0.1880	0.4031	1.5027	2.2664	3.2540	0.3903	2.0943	2.2545	1.7751
280092397	6.6254	5.9537	2.1393	3.4425	3.9951	5.3921	5.3816	2.2160	4.8125	4.7932	3.9342
280003822	0.2838	0.3928	0.1369	0.0000	0.4872	0.2977	0.3601	0.0000	0.0815	0.0000	0.2280
1104788	2.7049	2.6016	1.4965	2.3651	2.4637	3.0674	3.2661	1.6781	2.5992	2.5868	2.7508
1104643	4.0752	4.2244	2.8248	3.4349	3.3423	3.8363	3.6538	2.2621	3.1892	3.4567	2.5692
278968186	3.9739	3.3861	2.5704	2.8379	3.6541	3.5463	3.3794	2.5109	2.2942	3.0637	3.5832
279817976	3.3621	2.8375	1.7989	2.8871	2.4689	3.6281	3.2482	2.1168	2.6585	2.9539	3.3190
279976282	5.9454	5.7907	3.8672	4.9079	5.3001	6.2523	6.5474	4.0309	5.4935	6.2646	5.8849
1094139	1.1332	1.5363	0.1389	0.5070	1.2330	1.3876	1.8849	0.3528	1.1685	1.4829	0.9969
1104835	5.3828	5.0074	3.0114	3.5869	4.8995	5.0346	4.9836	3.1194	4.4515	5.0264	4.7964
1095294	4.2771	4.3222	1.5773	2.2803	3.2507	2.5959	3.0364	1.3466	1.8940	2.3773	1.6555
280101282	2.3423	3.0679	0.5847	1.1784	1.5266	1.2769	2.1357	0.1729	0.8785	1.1482	0.8609
279685832	1.8832	1.6422	1.1534	1.8073	1.3006	2.0848	2.0532	0.9413	1.6198	1.8507	1.6899
280080498	3.5444	3.5166	2.5066	3.1018	2.4003	4.5078	4.4760	1.8037	3.6740	4.0437	3.1496
1104493	2.8696	3.2522	2.0988	2.1269	3.2151	3.4238	3.3241	2.3466	2.4029	2.9448	3.2490
1091912	3.2313	3.9852	1.9443	2.2727	3.2959	3.9973	4.5095	2.4966	3.6689	3.9587	2.7896
279931317	3.0101	3.3889	1.3169	1.5502	3.3930	2.4331	2.8327	1.7155	1.4698	2.3959	2.3216
280062761	3.1641	4.2438	1.2006	2.1830	2.0111	4.3002	5.0017	0.4627	4.5378	4.1807	2.2233
1098242	3.1351	3.6064	1.4062	1.7366	3.4166	3.2909	3.7868	2.2422	2.6966	3.2808	3.1295
1091387	3.9981	4.3321	2.1250	2.8075	3.5872	3.3343	4.0032	1.9287	3.3827	3.9739	3.1192
1093788	1.1295	1.3516	0.2769	0.7365	1.0779	1.8936	2.0100	0.2592	1.3364	1.3608	0.9290
1096646	2.5660	3.0310	1.3003	1.5779	2.7528	2.9787	3.0711	2.1241	2.2519	2.7746	2.7693
280004904	3.0137	2.1289	0.7844	1.5671	2.3735	2.5433	2.6127	0.9509	1.8566	2.1979	2.5094
1091687	2.7400	2.9169	1.5741	2.0372	2.4973	2.5145	3.2328	1.4524	2.4433	2.9386	2.3905
1095612	2.0076	2.4141	0.9418	1.2513	1.9100	3.0299	2.8832	1.1678	2.0468	2.5516	2.1800
1093410	4.9137	4.5515	3.7605	3.9336	4.5949	4.3582	4.5712	3.1760	4.1332	4.4172	4.2476
1088588	2.3252	2.0176	1.0429	1.6356	1.6231	1.6345	2.1017	1.2933	1.8769	1.4660	1.7159
1097898	2.4347	2.4465	0.8017	1.1728	1.9945	1.5872	1.9415	0.8898	1.5498	1.6727	1.5433
279748785	2.6486	2.9349	1.8062	1.7487	2.6405	2.5970	3.0193	1.8897	2.4442	2.6581	2.7514
1088622	4.5997	4.9139	2.1539	2.8778	4.7993	4.3417	4.5960	3.2334	3.7866	4.2963	4.0492
1097048	0.2889	0.2689	0.0781	0.1079	0.3049	0.5779	0.5852	0.0000	0.1103	0.0752	0.1349
279874254	0.7535	0.2566	0.0000	0.0000	0.2673	0.7024	0.7086	0.0000	0.5498	0.2769	0.3322
280013355	0.3662	0.3455	0.0000	0.1365	0.2017	0.3774	0.5020	0.1753	0.3179	0.2352	0.0000
279917293	2.3827	2.0339	1.3114	1.6753	1.9366	2.2447	1.9942	1.2611	1.9030	2.1676	1.9639
1101493	2.8266	3.1198	0.2945	1.9569	2.0557	2.6105	2.7445	0.7333	2.5432	3.0477	1.5515
1104787	2.5982	2.1423	1.6925	2.1823	2.0442	2.8532	2.4254	1.6133	2.1548	2.1644	2.1136
1094127	2.7038	2.6608	0.7189	0.9677	2.4168	3.4814	3.0065	1.5929	2.1980	3.0548	2.6829
1094125	3.4814	4.0429	1.3640	2.0111	3.4890	3.6767	4.2471	2.2016	3.3001	3.7719	3.4952
1086956	0.5921	0.4671	0.1358	0.2541	0.4767	0.3807	0.5943	0.1503	0.2324	0.4719	0.4358
279834912	1.6751	1.1158	0.5650	0.6371	0.6019	1.2337	1.6437	0.0000	1.3303	1.3510	1.1569
1088388	4.5427	4.7702	2.8865	4.2267	4.1284	4.2364	4.1108	3.2074	4.0968	4.1870	3.5614
279884280	5.6521	4.6303	2.5216	3.3476	4.7636	4.2996	4.8019	2.9921	3.5354	3.8224	4.9199
279484406	0.8948	0.9144	0.9648	0.3827	0.8213	1.0473	1.2501	0.7584	0.7007	0.8370	0.7163
1095258	4.5427	4.2186	1.9488	2.7486	4.2488	3.5874	3.7339	2.7044	2.8668	3.5552	3.5449
1088160	0.5549	0.5246	0.2273	0.3187	0.4868	0.9365	0.8133	0.1651	0.4361	0.5135	0.3839
1090360	2.6562	3.2472	1.8605	2.5831	2.5380	2.8705	3.0811	1.8177	2.8222	2.9728	2.3008
280058985	3.7089	3.2106	0.9122	1.6677	2.5685	2.1905	3.2292	0.9887	2.0381	2.9277	2.4501
1093954	3.3566	3.8345	2.2598	2.5331	3.6450	3.6925	4.2809	2.8337	3.3791	3.5940	3.2148
1102162	0.1042	0.1035	0.0841	0.0733	0.0000	0.0723	0.0759	0.0000	0.0991	0.0000	0.0000
279854402	1.6696	1.2179	0.2192	0.2606	1.2093	2.0072	2.1527	0.3481	1.3393	1.5848	1.6114
279930338	2.8849	3.1727	1.2853	2.1391	2.5286	3.4991	4.0208	1.1789	3.0624	3.4971	2.6589
1105885	5.7897	5.5061	4.1213	4.1188	5.7879	4.9293	5.4526	4.1475	4.2990	4.8773	5.0982
279777190	0.3163	0.3998	0.0959	0.1432	0.0512	0.5433	0.5460	0.0988	0.4536	0.4749	0.2625
1098178	0.6716	0.9164	0.2633	0.6059	0.7855	0.6578	0.7221	0.5323	0.5311	0.5236	0.3788
279945718	2.2880	2.2369	0.8618	0.8713	1.6971	1.8260	1.9871	0.9856	1.2858	1.6644	1.6719
279880457	0.2398	0.7166	0.0259	0.2358	0.2049	0.5030	0.6611	0.0000	0.3875	0.1129	0.1592
1087835	3.4124	3.2983	1.6840	3.1093	2.5084	4.4280	3.7562	1.8479	3.6173	3.6071	2.6674
1087297	4.7450	5.2853	2.3872	2.6402	4.9223	3.8831	4.7364	2.7641	3.7659	4.4052	3.4016
1099285	6.1292	6.2881	4.7604	5.3370	5.1792	6.8874	7.2443	5.7626	6.2374	6.7312	5.8364
1098980	3.4192	3.5970	2.4355	3.3775	2.9376	3.2806	3.3503	2.3146	3.1523	3.4737	2.3871
1090041	4.3121	4.1906	2.8083	3.9077	3.5394	3.7732	3.8245	2.8102	3.7896	3.8391	3.4840
1096504	2.6564	2.4041	1.4419	1.9114	2.3913	2.5320	2.6362	1.7981	2.3318	2.3874	2.5254
280014859	1.1042	1.6339	0.0889	0.8241	0.2701	1.2898	1.6775	0.5422	0.5747	1.0542	0.2322
1088307	5.1472	4.6562	2.8670	3.8507	4.4171	4.1064	4.2448	2.8752	3.8478	4.1926	3.7579
279809853	1.2923	1.2429	0.4043	0.7566	0.9794	1.6981	1.6583	0.6396	1.3307	1.6261	1.0131
1101894	4.5428	4.5039	1.5913	3.5226	3.4594	5.4528	4.3210	1.3814	3.8426	2.6248	2.8933
279909111	0.7121	1.6701	0.0000	0.1307	0.6306	0.8735	1.0619	0.0000	0.8339	0.8390	0.1660
1090506	7.5422	7.4044	4.8972	5.5379	7.2472	6.2673	6.9836	5.2975	5.8161	6.6006	6.3423
279864446	3.4381	2.8839	1.4298	2.0401	2.9235	3.2294	3.1037	1.4183	2.9551	2.9992	2.7737
279820890	2.0771	2.6247	0.7300	1.4166	2.1521	1.9843	2.9322	1.1545	1.9128	1.7903	2.1093
1096458	7.2965	7.1404	3.6027	5.6340	6.5409	5.8546	6.9612	4.4769	6.2350	6.0560	5.8484
279881781	1.8366	1.7709	0.0000	0.1368	0.4552	1.4252	1.1929	0.1735	0.9631	0.9454	1.0050
1104681	2.9007	3.4281	1.6711	2.0563	3.2239	3.5580	3.7556	2.0247	3.1057	3.4205	2.6488
280056697	3.1458	3.4301	1.2718	1.4573	1.9959	2.9034	3.2939	0.6615	2.3383	2.7696	1.7539
1095837	3.2168	3.6078	1.7593	2.4906	2.5249	3.0086	3.0814	1.9346	2.6367	2.8283	1.9248
1099870	3.7267	4.4400	1.8116	2.8501	3.4932	2.9364	3.6131	1.8082	2.8966	3.1840	2.2942
280130576	3.3018	3.5018	0.4174	1.1468	2.2644	2.7208	3.2829	0.8065	1.9932	2.4607	2.2291
1098159	3.2966	3.0383	1.2619	1.8844	2.9645	3.0642	2.7460	1.7820	2.4950	2.8137	2.8975
1105048	4.4864	4.7153	2.2058	2.3090	4.4076	3.2568	3.8792	2.6337	2.8065	3.3526	2.8657
279872305	2.6179	2.2716	1.6725	1.9657	2.3931	2.8831	2.7759	0.3643	1.9902	2.5919	1.8264
279927600	3.1164	2.9502	0.7560	1.3408	3.1486	3.2867	3.2858	0.9831	2.5507	2.7600	2.8804
1105870	2.7389	2.7249	2.3127	2.4094	2.3338	2.9082	3.3253	1.5561	2.3399	2.7873	2.8804
280071420	1.1289	0.9020	0.4674	0.3357	0.5472	0.8152	0.9848	0.3315	0.8188	0.6480	0.5092
279837964	6.7680	6.8035	1.7116	3.0911	5.8978	4.7815	5.8742	2.5345	4.5290	5.0736	5.6109
1087491	2.6631	3.4494	1.7929	2.5633	2.2265	3.8115	3.9188	1.7070	3.1547	3.6903	1.7206
1100223	4.4441	4.7071	2.4451	2.0993	4.0623	4.2478	4.9444	4.2841	3.6521	4.4391	3.9980
280036524	1.6872	1.1872	0.3082	1.3682	0.6070	1.7848	1.3249	0.5886	1.4393	1.4182	0.6319
279848201	2.5391	2.8103	1.5436	2.0739	1.5560	3.2207	3.2219	0.7149	2.6141	3.3227	2.2254
1090844	4.1410	3.9363	3.1699	3.7863	3.8475	4.0289	3.9071	3.2365	3.6602	3.9014	3.9541
279834467	2.6984	3.2103	0.7687	0.8678	2.8498	2.3302	2.9971	0.6212	2.0417	2.4104	2.6104
1093284	6.6485	6.2494	4.2359	5.7321	5.7243	5.9226	5.9817	4.6517	6.1011	5.8584	5.5289
279719789	3.7468	3.0508	1.4643	2.0924	2.7443	3.0566	3.1452	1.9135	2.1717	2.9549	3.6048
1103107	3.5184	4.0687	0.8515	2.0127	2.9759	2.8119	3.8641	1.6433	3.2644	3.5713	2.4961
1103947	2.2165	1.8961	0.7314	0.8038	1.9587	2.9847	2.1364	1.0527	1.6618	1.9962	2.0803
1092140	4.1438	4.4315	1.4017	2.7753	3.8363	3.1741	4.0158	2.2438	3.1401	3.4663	3.3402
1103323	4.1234	4.3377	3.0060	3.4930	3.5897	4.6496	4.6509	3.3317	4.2288	4.8059	3.8685
1103594	0.1540	0.1524	0.0000	0.0373	0.0140	0.0424	0.1038	0.0000	0.0255	0.0290	0.0000
1099070	2.2715	2.6377	1.4821	1.7831	2.1093	2.3204	2.7379	1.2580	1.9218	2.3851	2.6205
1097273	0.5672	0.5339	0.0500	0.4670	0.5408	0.5220	0.4397	0.1856	0.3764	0.3058	0.3886
280138333	0.4948	0.3217	0.0435	0.2170	0.3336	0.7007	0.3530	0.1138	0.1876	0.0960	0.1931
1102621	3.2294	3.4938	2.2112	2.4132	3.2453	2.7510	3.3985	2.4236	2.5292	2.9325	2.8110
1092116	0.5899	0.7899	0.1834	0.5540	0.2447	1.0071	0.9980	0.2128	0.9329	0.7739	0.3485
1104695	1.1697	1.7981	0.8835	0.8542	1.1983	1.8870	1.7775	1.2412	1.0395	1.4503	1.0321
1104333	1.0272	1.6215	0.5508	0.6882	0.9244	1.8285	1.7360	0.8510	1.4341	1.4388	0.7113
1104136	2.2985	2.9406	1.1857	1.1972	2.8106	2.0827	2.6572	1.4334	1.9140	1.8591	1.9280
1096673	4.7632	4.7806	1.8553	2.8915	4.3752	3.9716	4.5857	2.7098	3.5421	4.2694	4.3717
1087884	3.8146	3.8409	1.0009	2.8063	3.4655	3.9460	3.3300	1.8502	3.6047	3.1940	2.9469
1095217	4.2034	3.8691	3.2524	3.2698	4.1780	4.0127	4.3848	3.2553	3.3809	4.0084	4.0006
1094013	3.3544	2.9918	1.8852	2.3392	3.2064	3.6451	2.8447	2.4024	2.3260	2.8374	2.9599
1105839	0.1939	0.0967	0.0251	0.1039	0.0410	0.2577	0.2131	0.0000	0.1684	0.0934	0.1103
1091865	4.2705	3.9718	2.4883	3.3555	3.8358	3.5496	3.3927	2.3171	2.8879	3.2766	3.2953
280109989	4.3412	3.4517	2.2051	2.2612	3.4684	3.9729	3.4655	2.4151	2.7052	3.4768	4.0062
280093029	1.1398	1.2296	0.1642	0.7932	1.0660	0.6709	0.8153	0.0000	0.1926	0.4059	0.6136
279914634	2.8959	3.2372	0.6358	0.8494	2.7253	1.7924	3.1855	0.4807	1.7158	2.1598	2.3363
1098164	3.1540	3.4947	1.4980	1.9606	3.1613	2.9090	3.2394	1.3120	2.7150	2.9588	2.9192
279860234	0.6210	0.6119	0.1920	0.2364	0.3980	0.5736	0.4104	0.0526	0.4773	0.5008	0.5177
1092762	0.1501	0.0390	0.0502	0.0000	0.0000	0.1742	0.1240	0.0354	0.0000	0.0000	0.0175
1090661	6.3879	6.7831	4.4363	5.1485	6.6059	6.3069	6.9137	4.4579	5.7159	6.1724	6.5252
1096256	4.9478	4.3209	2.2689	3.6699	4.5554	4.8487	4.3667	3.0693	4.0551	3.8082	4.5471
1100668	4.4719	5.4023	0.4486	2.0821	4.2114	2.7481	3.5478	1.5888	2.0450	2.9384	1.4462
1100301	0.3729	0.3524	0.0261	0.1374	0.3173	0.6646	0.4282	0.3830	0.1865	0.1051	0.3434
1087125	5.0421	5.3463	2.7426	4.3405	4.3481	5.3231	4.4048	3.3410	5.0440	4.6364	4.1845
1090859	3.3994	3.0576	1.9931	2.3407	3.3091	3.2970	3.6953	2.1864	2.6548	3.0457	3.4610
1092947	2.1947	2.6180	2.0003	2.1947	2.0000	3.1396	3.0009	1.5562	2.4113	2.5062	1.5683
279975781	0.4417	0.3614	0.0000	0.0000	0.2906	0.6916	0.3896	0.0000	0.2546	0.5501	0.2501
279739255	0.2582	0.3696	0.2104	0.0952	0.0716	0.7058	0.5454	0.0000	0.4066	0.1904	0.0000
1088695	1.8287	2.0046	0.6564	0.7028	1.9360	2.0273	1.8309	1.4765	1.3162	1.7876	1.6733
1095615	1.9423	2.1855	0.6800	1.3890	2.0694	1.9480	2.0509	1.2444	1.7652	1.9437	1.5104
279764176	6.9571	6.8623	3.9191	4.7259	6.3170	6.5910	7.3331	4.4391	6.2784	6.9285	6.6813
1096399	2.2307	2.5245	0.7007	1.1550	2.2483	1.5002	1.7384	0.9761	1.0880	1.0535	1.2855
279725222	1.2022	1.9974	0.0000	0.1313	1.0473	1.0436	1.8869	0.1667	0.8761	1.0934	1.5210
280024691	2.0910	1.7206	0.3429	2.1357	1.0267	1.3090	1.9273	0.3107	0.9971	1.3200	1.0791
1095729	4.0825	3.9194	2.7071	3.0221	4.1226	3.6022	3.8692	2.5521	3.1528	3.4003	3.7778
280008004	2.7471	1.6822	0.0000	1.2183	1.5751	2.6782	2.2915	0.0000	2.2077	1.6128	2.2136
1093756	2.9269	2.0265	0.1565	2.7631	0.2137	1.6741	1.6491	0.1048	1.7532	0.1581	0.5852
1091154	3.0020	3.2930	1.4458	1.8410	3.3078	2.8785	3.4471	1.5121	2.3756	2.8765	2.9403
279817466	3.5209	3.3561	2.1540	2.6972	3.3382	3.4632	3.4234	1.0636	2.8340	3.2755	2.7798
1105245	7.6070	7.2798	5.8127	6.5117	6.9888	6.6127	7.2029	5.0268	6.8665	6.6306	6.4964
280006586	2.4897	2.9524	0.9624	1.2938	2.0258	2.7119	3.4659	0.5912	2.6858	3.2841	1.9370
279811749	3.1210	3.1963	1.2720	2.3713	2.1250	3.1756	3.9262	1.6830	3.3971	3.3535	2.8093
280105393	4.1665	3.6793	2.3763	3.2626	3.2327	3.6532	3.3517	2.5539	3.4542	3.4865	3.3234
280054714	0.1081	0.1115	0.0000	0.0000	0.0877	0.1318	0.0249	0.0000	0.0000	0.0123	0.0000
280010066	1.6422	1.1317	0.6702	0.7708	1.1669	1.2142	1.3393	0.0000	0.3857	0.8719	1.5206
1104138	1.6483	2.0075	1.0334	1.3778	1.5467	2.2158	2.1814	1.0304	1.8801	2.0602	1.6464
280064867	4.9312	4.6174	1.8559	2.2727	3.7172	3.5910	4.1578	1.4698	3.5635	4.3095	3.8572
1088773	2.8874	2.8830	1.6714	2.0126	2.3655	3.5278	2.9139	2.4681	2.8372	3.2588	2.2733
279818910	1.2953	2.0702	0.0000	0.5796	0.5495	2.4997	3.2458	0.0000	2.1807	2.0979	0.7779
1101194	0.9088	2.2627	0.1667	0.2003	0.7775	1.1594	1.7727	0.0389	0.9123	1.2480	0.2491
1098930	7.5172	7.7341	4.3779	5.5582	7.2657	6.4276	7.1882	5.0104	5.9886	6.6469	6.9256
279789864	0.5228	0.9198	0.1715	0.3909	0.2309	0.5290	0.6958	0.0401	0.6404	0.6554	0.2050
1089690	4.1043	4.0650	1.8966	3.4458	3.3528	4.7862	4.7598	2.7709	4.2979	4.3055	3.9718
279792729	3.0497	2.5390	0.6501	1.5214	3.0676	3.3583	3.7160	1.8738	2.4047	2.2655	3.1032
1092382	2.4486	3.5916	1.3074	1.9123	2.4938	2.7256	3.7299	0.9901	2.5633	2.9878	2.0860
1090901	3.3608	2.7267	1.2149	2.3184	2.7167	3.7636	3.0126	1.7155	2.7734	2.6885	3.1181
1092456	2.4197	2.4554	1.2567	2.0191	1.9933	2.2687	2.5394	1.3288	2.4613	2.4015	1.9170
1090324	3.4906	3.5553	1.1911	2.1284	3.4094	3.4233	3.9683	1.7107	3.0483	3.3916	3.3993
280029774	0.1894	0.6393	0.0000	0.0000	0.1015	0.4345	0.5145	0.0000	0.1804	0.4368	0.2073
279855303	1.3504	1.6402	0.7862	0.7817	1.1422	1.1978	1.9063	0.5480	1.3054	1.3678	1.0962
1091492	5.5437	6.3152	2.1348	3.6824	5.7001	5.2202	6.1674	3.1075	5.0896	5.6061	4.8806
1098951	5.6816	6.4799	3.4461	5.1608	5.6495	5.5364	6.1799	3.9010	5.5982	5.6384	5.1839
1087641	1.3279	1.9812	0.4051	0.8195	1.3762	1.5280	1.6743	1.0413	1.3895	1.3144	1.4859
1094114	4.1151	3.7403	2.8171	2.9847	3.4921	3.4137	4.0301	3.1674	3.1598	3.5213	3.8479
1094018	3.0054	2.6937	0.8439	1.2891	2.4277	2.6047	2.3405	2.2491	2.1185	2.5573	2.1605
1098252	3.3137	3.5970	1.9109	2.2013	3.4336	2.8316	3.6516	2.1328	2.3835	3.1609	3.0614
1087665	2.0903	1.7829	1.0923	1.1603	1.9264	2.3442	1.8306	1.5950	1.2490	1.6164	2.0471
1088900	2.9157	2.9964	1.1178	1.7075	2.7693	3.0701	2.8327	2.0024	2.5213	2.6115	2.9593
279802554	3.8635	3.4645	1.1874	1.5338	2.8648	2.2312	3.3669	0.7423	1.9688	2.8618	2.8322
280090909	6.9022	6.4644	5.0167	5.6174	6.3204	6.0119	6.4104	4.7398	6.0209	6.0470	6.1814
1091484	1.8787	2.3375	1.4284	1.4898	1.8058	2.1338	2.0541	1.0070	1.4140	1.7461	1.2604
1090713	2.8199	3.4830	1.3333	2.7405	2.9443	3.3710	3.2805	1.6581	2.9486	3.1061	2.5324
1087175	0.4461	0.5937	0.3180	0.6083	0.3522	0.4677	0.5008	0.0790	0.2890	0.3539	0.3048
1087517	2.0140	2.6556	1.4365	1.7812	1.8470	2.9414	3.0028	1.7234	2.2180	2.7502	1.5870
280029916	0.2576	0.4599	0.0350	0.1267	0.5214	0.4172	0.2818	0.1663	0.1295	0.0315	0.0000
1091744	4.7461	5.0553	0.3189	1.0520	4.7519	3.3857	4.6113	1.9627	3.4976	3.6114	3.4320
1088845	3.8820	3.6943	2.3479	2.8669	3.6645	3.6563	3.6494	2.7519	3.2165	3.5138	3.7473
279831215	0.0688	0.1014	0.0000	0.0000	0.0000	0.0250	0.0500	0.0000	0.0000	0.0499	0.0000
279896024	3.9992	3.5247	1.9013	2.8500	3.1089	3.0201	3.1899	1.9158	3.0340	2.8182	3.1203
279762261	3.4468	3.6731	1.6971	3.0569	2.8528	4.3899	4.2235	2.0588	3.3987	4.5517	2.4418
280136794	2.1932	2.7277	0.6775	0.8174	1.5053	2.6669	2.4933	0.5255	1.8893	2.1962	1.3320
1091322	4.7425	5.2405	1.0403	2.7895	4.5046	4.0262	4.5594	2.3128	3.9747	4.4180	3.6616
1096132	5.5569	4.9968	2.9140	4.7753	4.3407	4.4144	4.5015	2.8054	4.3041	4.2710	3.8135
1103820	1.8602	1.7702	0.7387	1.3147	1.3337	1.8554	1.5775	0.6710	1.4482	1.3401	0.9021
1104805	3.1590	3.5083	0.9955	1.8286	3.0442	3.2157	3.4318	1.5777	2.8923	3.2755	2.9993
1090743	4.5679	4.9356	1.2119	2.7872	3.6526	4.7148	5.3512	1.7350	4.7753	4.8369	4.2649
1094253	4.7857	4.4325	2.0472	2.9835	3.5930	4.1328	4.1472	2.6395	3.6407	3.8214	3.1060
1091237	5.1353	5.2421	4.3739	4.8731	4.3768	4.5027	5.0364	3.3952	4.4929	4.8990	3.8224
279884923	0.6161	0.8431	0.0000	0.0000	0.0000	0.3336	1.2297	0.5622	0.0000	0.0000	0.3042
1096718	1.8090	2.1400	0.6436	0.9071	1.9722	1.9467	1.5827	1.2207	1.0768	1.6168	1.7714
1096542	2.8915	2.5843	2.2674	2.2284	2.8379	3.0052	2.6796	1.9804	2.0920	2.6529	2.6941
280052047	2.5607	2.0097	1.4285	1.6404	1.5064	3.0628	2.9224	0.5950	2.1118	2.5755	2.4662
279798477	1.8794	2.2371	0.2205	0.5638	1.9329	1.7865	2.5940	0.6911	1.4132	1.7545	2.2124
1101650	4.4493	5.0960	2.2091	2.4530	4.6931	3.9358	5.0938	3.2180	3.9619	4.3914	3.6266
1095978	4.0332	3.8063	1.0933	1.8539	3.8410	2.9153	3.2407	2.0155	2.3188	2.7906	3.0895
1098276	2.4938	2.3561	1.5409	1.2701	2.2445	2.1853	2.8482	2.0003	1.5035	2.3690	2.4209
1096548	0.1717	0.0710	0.0000	0.1208	0.0453	0.2116	0.0950	0.0000	0.0426	0.0000	0.0000
1096590	3.8065	4.0982	2.4812	3.0446	3.4797	4.2216	4.0496	3.1467	3.6050	3.6311	3.2503
279781366	0.8539	0.5680	0.2799	0.2497	0.2898	0.7036	0.2875	0.0000	0.2277	0.3814	0.0000
1102629	0.6643	1.7640	0.0695	0.1184	0.3528	1.4156	1.9791	0.4652	1.4088	0.9546	0.2577
279921514	1.6604	1.5459	0.4948	1.0102	1.4376	1.4603	1.1925	0.5042	1.2039	1.3968	1.0940
279837594	4.3222	4.0911	3.2587	3.3978	4.0394	3.6164	4.2232	2.7631	2.8195	3.6008	4.1038
1098342	3.1684	2.5813	0.8566	1.7071	3.0033	3.3373	3.0601	1.3719	2.1094	2.3387	3.2778
1108883	3.7352	3.7964	0.5723	1.3866	2.8642	2.0014	2.9487	0.5307	2.1742	2.1440	2.3470
279869883	2.2799	2.8253	0.7204	1.5063	1.6155	3.3228	3.5282	0.4636	2.9080	3.2184	2.0910
1099134	3.3829	3.1400	2.3900	2.6379	3.1956	3.1735	3.3246	2.2512	2.6401	3.0853	3.3813
280133825	3.6625	5.2427	0.4123	2.6487	1.7888	3.7173	3.9048	0.6669	2.6481	2.7820	0.6743
279807521	0.6146	1.2136	0.0000	0.5623	0.5080	1.2569	1.6120	0.0000	0.7824	0.9577	0.6962
1104831	1.5878	2.2275	1.0064	1.1258	1.5667	2.1329	2.5578	1.1319	1.9071	2.0638	1.4328
1102772	1.8711	1.7029	0.3352	0.8682	1.6545	2.0889	2.3794	0.3019	1.6071	1.7006	2.0958
1096641	2.4051	2.0510	1.1320	1.4698	2.1653	2.7146	2.2503	2.1735	1.7752	1.8822	2.2300
280062413	2.9352	3.1061	1.1565	1.6407	2.6417	2.2657	3.2175	1.2326	2.1253	2.2044	3.1156
280040368	2.9719	2.4877	1.6416	1.5395	2.3247	2.3188	2.0196	1.1933	1.8068	1.9784	2.1069
1087617	6.0357	6.4103	2.7996	4.6154	5.6026	5.1628	5.8168	3.5486	5.4869	5.4837	4.9022
279770628	0.4882	0.4855	0.0000	0.5064	0.0000	0.1942	0.4469	0.0000	0.2524	0.1953	0.1226
280088854	0.8205	0.9444	0.6292	0.7331	0.7569	1.0168	0.5133	0.0306	0.3153	0.3779	0.2346
280066761	0.4255	0.6136	0.0855	0.2776	0.4396	0.3167	0.6321	0.0000	0.1950	0.4401	0.2648
279928452	0.7669	0.9306	0.1537	0.2574	0.6954	0.8506	1.3753	0.0878	0.7073	0.8131	0.8754
1095627	0.9965	1.2536	0.3727	0.5960	1.0607	1.3962	1.5189	0.5402	0.9131	1.3160	1.1854
279728670	5.3432	4.7069	2.2871	2.2853	4.2878	3.7642	3.9568	2.3644	2.4321	4.0426	4.2616
1099615	5.2058	5.2294	3.8751	4.8445	4.1374	5.2842	5.6081	3.7004	5.5117	5.5024	4.0685
1088030	0.5711	0.3251	0.0327	0.0921	0.4603	0.4778	0.5771	0.1737	0.3089	0.4508	0.3695
1097725	1.3436	1.6975	0.6146	0.8832	1.2294	2.2128	2.0318	0.9001	1.5765	1.8978	1.1199
1095080	1.9474	3.1420	0.3715	0.9767	1.3392	1.8386	2.9266	0.5753	2.1516	2.4629	1.4826
1099606	0.1712	0.0596	0.0384	0.0227	0.0968	0.2161	0.1941	0.0216	0.0341	0.0595	0.0107
1093913	4.6693	4.6590	1.9106	2.5458	3.5690	3.7028	4.1103	2.2773	2.8857	3.5089	2.9088
1105287	6.6499	6.3411	4.1335	5.7532	5.5852	5.4886	5.7160	3.5376	5.5286	5.6136	4.8417
279748834	0.1560	0.1178	0.0000	0.0000	0.1230	0.1929	0.2947	0.0000	0.0762	0.1678	0.1050
1097584	5.2401	4.1924	2.5237	3.8200	3.4644	5.0586	4.2907	3.6335	4.3679	4.6820	3.8551
1096059	0.1474	0.1969	0.0183	0.0473	0.0585	0.4430	0.3550	0.0103	0.0324	0.0368	0.0151
280087881	0.2711	0.3179	0.0429	0.1321	0.1750	0.3023	0.0886	0.0000	0.0537	0.0575	0.0290
1095678	3.4978	3.6159	1.8317	2.0766	3.6056	3.1263	3.5915	2.1935	2.5041	2.9765	3.6014
279715752	1.4922	2.2775	0.5907	0.9371	0.7768	2.6623	3.0456	0.0000	1.9814	2.5271	1.5884
1093953	1.5569	1.3570	0.7415	1.0443	1.4709	1.8817	1.6016	0.9362	1.3383	1.3875	1.5419
1090887	0.6175	1.3875	0.0484	0.1034	0.2664	1.6373	1.0706	0.3461	1.2492	0.9174	0.2807
1094010	5.5109	4.9790	4.2127	4.8303	4.7372	5.0575	4.8736	4.2854	4.7216	4.9593	4.7816
1094519	4.5848	4.7907	0.8741	1.7460	4.1682	3.4004	4.5988	1.1336	3.5103	3.9448	3.9008
1109118	0.2334	0.5358	0.0830	0.1907	0.3970	0.4956	0.5327	0.1140	0.4150	0.1881	0.1129
1093579	1.8425	1.8955	1.7443	1.8878	1.6285	2.5608	2.0675	1.0861	1.4013	1.7442	1.4692
1086974	3.2863	3.2061	1.9396	2.3117	3.0937	3.8178	3.0055	2.3956	2.7836	3.4274	2.8804
1096959	1.6170	1.4115	0.6694	1.1587	1.3791	1.9158	1.4179	0.9388	1.1133	1.5543	1.4261
279991237	4.5891	4.4576	1.2916	1.7178	3.6178	2.9400	3.4637	1.2258	3.0559	3.1898	3.2560
279749818	1.8428	3.1642	0.4641	1.2582	1.5956	2.7007	3.5755	0.5095	2.4711	2.7403	1.8779
280040337	0.6526	0.8486	0.0589	0.5204	0.5181	0.6907	1.1742	0.0000	0.5549	0.7106	0.6947
1088314	0.8666	1.5312	0.2080	0.2458	0.9110	1.6641	1.9754	0.2261	0.9756	1.3805	1.2247
1093500	3.8177	3.9600	2.8606	3.1643	3.8384	3.4677	3.9077	2.6597	3.3456	3.5086	3.7078
1103999	2.7646	2.1716	1.1180	1.4827	2.2750	3.0561	2.7205	1.9076	1.9498	2.6748	2.5117
1104091	2.1012	2.1576	0.8792	1.6644	1.6255	3.1335	2.5037	1.2654	2.1940	2.3579	1.8499
1092740	5.1813	4.5292	2.8568	3.2453	4.2425	3.8740	4.1625	2.8882	3.4828	3.8949	4.0353
1109137	0.2203	0.2203	0.0000	0.2872	0.0101	0.1620	0.0839	0.0000	0.0000	0.0000	0.0085
279856998	3.0043	2.6222	1.8481	2.2673	2.4624	2.8535	2.1806	1.4450	2.3869	2.3711	1.6910
1087849	3.1074	3.1741	2.2848	2.4095	3.1511	2.9992	3.1248	2.4346	2.5056	3.0140	3.1303
1092092	2.2690	3.0937	1.6791	1.8074	2.7201	3.0195	3.2277	2.0839	2.3030	2.6957	2.1784
1108513	0.9881	1.9119	0.2752	0.5857	0.6274	1.2392	2.2690	0.0000	1.1077	1.0933	0.8779
279762751	3.7654	3.4166	1.8700	1.5446	2.9315	2.9143	3.0116	1.7923	2.0783	3.0110	3.6070
1093496	3.7984	3.9723	1.7507	2.9012	3.6572	3.5399	3.9614	2.2799	3.3446	3.6561	3.5838
1094094	4.0200	4.9514	2.8890	3.4224	4.5944	4.4130	4.5601	2.4575	3.8160	4.3010	3.9329
1087344	3.3941	3.8137	2.1807	2.0837	3.3488	4.4936	4.4227	2.9164	3.4648	4.2175	3.3348
1096870	6.1676	6.9056	3.5469	5.5455	6.0756	5.7789	6.1213	4.8712	5.6753	5.8366	5.2742
279773191	1.1354	1.2864	0.4893	1.1555	1.2069	1.0262	1.3982	0.0000	0.8775	0.9983	0.2222
279888123	1.4953	2.2031	1.3908	1.4036	1.8877	2.0855	2.2670	0.7602	1.4953	1.6855	1.4776
1087477	7.3895	6.1907	4.6317	5.6413	6.1817	6.2527	6.0999	4.7318	5.8722	5.6904	5.7801
279911161	3.0274	2.9325	0.9849	1.4096	2.4257	2.0332	2.6535	1.3533	1.6973	2.4810	2.5838
1088148	3.5613	4.5894	0.3772	2.2595	3.2953	2.7872	3.2980	1.2824	2.7885	2.9245	2.5902
1096784	2.2439	2.4527	1.5109	1.5653	2.5926	2.2695	2.3315	1.2630	1.6064	1.9832	2.2782
1097801	3.7921	3.5269	1.7045	2.4040	3.5212	3.9399	3.8445	2.3553	2.9494	3.6874	3.8692
1101400	0.8433	1.9854	0.1673	0.5638	0.3906	1.4851	2.0806	0.3927	1.5289	1.3734	0.4071
279901213	3.3149	3.4572	1.6759	2.6545	2.6672	4.4150	3.6906	1.9803	3.5723	3.9261	2.8761
280125402	0.1644	0.5652	0.0586	0.1164	0.1818	0.6082	0.5523	0.0221	0.1456	0.1846	0.0747
280131241	2.7548	2.6290	1.1439	1.7148	2.8918	2.3592	2.0865	1.0281	1.7555	2.0862	1.7726
1104605	1.5852	1.5015	0.6731	0.9555	1.3670	1.2964	1.4967	0.9405	1.0457	1.3545	1.5861
1098645	1.4533	2.1073	0.7341	0.9428	1.4866	2.3218	2.5429	0.9945	1.7880	2.1492	1.2743
1099533	0.9581	1.7927	0.6176	0.7425	0.6036	1.0442	1.3687	0.4575	0.8507	0.7987	0.4748
279734719	1.3909	1.6934	0.6474	0.7974	1.2838	1.5457	1.7501	0.8517	1.1506	1.4268	0.8533
1089245	3.8558	4.1403	3.5509	3.3839	4.0403	4.5556	4.5273	3.5261	3.7406	4.1562	3.7676
279872402	3.2984	4.1642	0.4108	1.1470	3.1066	2.2122	3.3088	0.5003	2.1133	2.6965	2.7316
1089372	5.2070	5.2244	3.3434	4.2367	4.4241	4.1612	4.7488	2.3812	4.3862	4.6529	3.6879
279789390	0.3378	0.1776	0.0743	0.0000	0.2696	0.2495	0.4147	0.0000	0.1390	0.1309	0.2671
1087800	0.6834	1.1293	0.3345	0.5391	0.5400	1.0068	1.5043	0.1983	0.8731	0.9610	0.3522
1090726	3.7319	3.7754	1.6866	3.0456	3.2618	4.6484	4.1030	2.2102	3.7892	4.0116	3.7052
279882781	2.0031	1.9947	1.1749	1.1856	1.7846	1.5221	1.9377	1.3994	0.3201	1.6191	1.7219
1087037	4.4111	5.3369	2.9840	4.3433	4.1670	4.3408	4.4987	2.6224	4.4437	4.2775	3.5415
279896798	1.5772	2.5708	0.4122	0.4782	1.7434	2.0270	2.9298	0.4532	1.3265	2.4309	1.7829
1095599	0.9155	1.1693	0.3561	0.5458	0.7672	1.4436	1.2374	0.8602	1.0016	1.2906	0.8098
1093814	3.0794	3.9775	1.1668	2.0360	3.5300	3.5289	4.1436	2.3184	3.2819	3.5393	2.8564
1089787	4.3422	4.2686	2.6637	3.1268	4.0834	3.3147	4.2774	2.4527	3.1166	3.7411	3.4448
1097121	0.1163	0.0781	0.0321	0.0000	0.0000	0.0287	0.0711	0.0000	0.0191	0.0145	0.0175
1107037	1.9555	2.3685	0.7773	1.7112	1.6762	2.8553	2.5856	1.1584	2.3244	2.5051	1.8512
279520809	0.9291	1.0639	0.1421	0.1242	0.5553	0.8733	1.8700	0.1577	0.5152	0.8403	0.7508
1097855	3.2216	3.4526	1.0650	1.7168	3.2337	2.7688	3.6259	1.4816	2.6961	3.0143	3.0305
1095761	0.3974	0.4308	0.0000	0.1044	0.1531	0.3940	0.7485	0.0000	0.5715	0.3245	0.2847
1089666	0.8335	1.1232	0.2052	0.3605	0.5288	0.9067	1.7300	0.0599	0.8224	0.6124	0.9415
1100110	2.2038	2.3780	0.9739	1.5716	2.2277	2.1289	2.3391	1.4360	2.1640	2.1205	1.9411
1100372	2.8233	3.9832	0.9206	1.5194	2.4178	4.1526	4.9210	1.6554	3.7403	4.0739	2.7991
1091925	3.3316	4.1495	1.9566	2.4803	3.6766	4.3902	4.4998	2.7770	3.8592	4.0169	3.1796
1103605	2.0233	2.7488	1.6156	1.4196	2.3796	2.1073	2.6769	1.5719	1.8960	2.0014	1.6826
1087609	5.2078	5.7534	3.8961	5.2698	4.8312	5.0854	5.4444	3.4220	5.1591	5.1520	4.5527
1098018	3.2566	3.5469	2.1428	2.7722	3.6663	4.1282	3.6890	1.9521	2.9957	3.5439	3.2462
1090361	2.9446	2.8319	2.0745	2.1939	2.7618	2.3472	2.5669	1.9324	2.1013	2.4287	2.1897
279943528	1.3179	1.4298	0.4175	0.9883	0.7007	1.1977	1.5126	0.6433	1.0659	1.0939	0.9783
279947211	4.1910	3.5883	0.9149	1.3945	3.3422	3.1958	3.6441	1.9259	2.7178	3.1941	3.9094
279895558	3.0327	2.9382	1.5273	1.2950	2.6287	1.9608	2.7484	1.2100	1.8132	1.9283	2.6060
279735887	5.8055	4.7844	2.4167	4.3953	4.5571	6.8168	4.4988	2.8068	4.4252	4.0977	4.0064
1090933	5.2806	5.8163	2.4247	3.9567	5.3548	4.9524	4.7833	3.2894	4.4989	4.8968	4.4308
279949508	1.4021	1.9234	1.0392	1.1801	1.2171	1.8821	1.3452	0.9610	1.3629	1.2363	0.9574
1095660	2.7861	3.3354	1.4853	1.9462	3.0208	3.5095	3.6321	1.8728	3.0934	3.4653	2.5596
1099030	3.2424	2.8792	1.4354	1.9211	2.4632	3.7563	3.7292	2.3285	2.9817	3.4973	3.2436
279745598	0.0457	0.1322	0.0000	0.0633	0.0625	0.0650	0.0972	0.0000	0.0000	0.0331	0.0176
280095241	3.5119	4.2143	3.1339	3.8221	3.0737	3.5758	4.1585	1.4849	3.2985	3.5719	2.8140
279942315	0.2748	0.1430	0.0000	0.1017	0.0000	0.1540	0.3815	0.0000	0.0701	0.1548	0.0652
1087840	0.0586	0.1019	0.0212	0.0275	0.0540	0.2079	0.1592	0.0000	0.0126	0.0143	0.0058
1100650	0.3297	0.1341	0.0000	0.0245	0.0891	0.2539	0.1100	0.0000	0.0000	0.0745	0.0441
1104603	4.0254	3.9413	2.2792	3.1302	3.4210	2.9726	3.3435	1.7681	2.7907	2.9518	2.9563
279760238	2.8668	1.6288	0.0000	1.1089	0.8506	3.6971	2.1969	1.6481	2.7747	0.8713	1.0262
1101247	3.1310	4.0580	0.2256	2.0977	2.9570	4.2872	4.4636	1.8871	3.8411	3.9718	3.0298
1087880	2.6842	2.6684	1.4511	1.7590	2.3189	3.7313	3.2911	2.2249	2.4593	3.1171	2.5608
1092852	4.6138	4.7211	3.4859	4.1519	3.9896	4.2520	4.7786	3.4738	4.5009	4.8795	3.6360
280110974	2.1404	1.3515	0.5922	0.6634	1.4878	1.3000	1.6821	0.5604	1.3505	1.0361	1.3299
1087831	3.5349	3.6602	2.2598	3.1662	3.2850	3.9899	4.0059	2.8464	3.8021	3.7942	3.3591
280009632	0.9577	0.9279	0.0758	0.3573	0.8228	0.7226	0.8282	0.1640	0.3646	0.6163	1.0466
1100501	0.5170	0.6658	0.2302	0.3362	0.6672	0.4846	0.5713	0.1530	0.3290	0.3968	0.5054
1090875	7.9243	8.0713	6.2099	6.2238	7.8864	6.9000	7.9386	5.8113	6.8910	7.2735	7.1122
1095988	3.7613	3.9917	2.7352	3.5728	3.8087	4.0931	4.3451	2.8625	3.6454	4.1131	3.7337
1087465	2.0258	2.3313	1.6274	1.4182	2.1146	1.8490	2.3044	1.2904	1.7176	2.0294	1.9003
1089955	8.2719	7.7922	4.4401	6.7682	7.1679	7.7373	7.7912	6.0089	7.5430	7.6270	7.4246
280124523	0.6864	0.7940	0.2439	0.4523	0.7040	0.7886	0.5734	0.2385	0.6444	0.4899	0.6697
1094849	4.1028	4.1275	2.4915	2.9994	4.1732	3.6938	3.6634	2.4663	3.0532	3.3740	3.8860
1101180	2.5416	2.8872	1.1742	1.1153	2.8021	2.8093	2.8045	1.5729	2.3880	2.5619	2.5527
1104737	3.4138	3.2981	1.6238	1.9044	3.3589	2.9989	3.5306	2.4171	2.5396	2.9626	3.3862
1095220	5.9895	5.8865	3.0902	4.1423	6.0239	5.3273	6.0272	4.0489	4.9249	5.3270	5.6051
279976115	1.6539	1.3177	0.2102	0.0989	1.4984	1.7735	1.2640	0.6465	0.7986	1.2703	1.5514
1090487	1.5477	1.7506	0.5293	1.0847	0.6725	2.7337	2.9118	1.5808	0.4945	2.3462	1.3194
280035505	0.5062	0.5909	0.1263	0.0000	0.2649	0.5055	0.2190	0.1008	0.1317	0.4019	0.3672
1091752	2.0692	3.0874	1.2485	1.2744	2.5059	2.5616	3.2718	1.4543	2.1482	2.4914	2.0479
280064236	4.7271	4.4256	0.0954	1.2732	4.0642	2.8700	3.6102	1.9285	2.7533	2.8179	3.3690
279928280	2.3481	2.4584	0.8637	1.1900	2.4494	1.8254	2.8477	0.7924	1.0484	1.3897	2.7197
279731575	0.3202	0.4803	0.1106	0.2721	0.4987	0.5483	0.6866	0.0000	0.2495	0.3225	0.3857
1089229	1.9909	2.3312	0.8893	1.0705	1.7126	3.1881	3.1926	1.7776	2.1174	2.6844	1.7133
1093114	0.0687	0.0956	0.0188	0.0930	0.0522	0.0538	0.0672	0.0000	0.0167	0.0457	0.0256
1104222	3.7360	4.4057	2.2888	3.5429	3.3807	3.8026	3.4741	2.4521	3.8049	3.6404	2.6951
1095421	2.0565	2.5957	1.1246	1.4036	1.9596	1.6985	1.6612	0.9286	1.3677	1.4233	1.0926
1106260	3.2050	3.4929	1.3477	1.9868	3.1125	3.4345	3.9754	2.0781	3.2336	3.5364	3.2525
279851688	1.5277	1.0762	0.3980	1.0472	1.3377	1.3499	1.7483	0.7571	0.8097	1.1175	1.2614
1090197	2.4368	3.2521	2.1816	1.7318	2.5619	2.6438	3.1262	2.6523	2.1277	2.3539	2.1937
1095381	2.1904	2.8011	0.4980	1.4669	2.0865	3.6748	3.4356	1.5504	2.6237	3.1583	1.8938
279913322	0.5764	1.2276	0.3016	0.4424	0.4447	0.7220	0.7498	0.7276	0.2339	0.1739	0.3064
1087097	6.6912	6.3003	4.7386	5.2338	5.8416	5.4811	6.3647	4.8285	5.3838	5.9559	5.7747
1091407	4.1961	4.2048	1.9353	2.5675	4.3141	4.0366	4.5191	2.9557	3.5662	4.0302	3.9740
1087066	2.1047	4.1908	0.4466	0.8530	0.6832	1.5815	2.5139	0.1744	1.3990	1.4720	0.3089
279907112	1.9782	1.6392	0.0000	0.3587	1.1437	0.9584	1.0933	0.0000	0.7010	1.1403	1.1694
1096486	5.7754	5.4649	4.0768	4.2204	5.1909	4.5188	5.1435	3.1174	4.4329	4.7094	4.5955
279727004	0.1786	0.2293	0.0000	0.0000	0.1851	0.1556	0.3906	0.0000	0.0590	0.1149	0.1585
1091047	2.3107	1.9254	0.6830	1.2759	1.5816	1.3645	2.1634	0.6479	1.5052	1.6919	1.5553
1092074	2.6031	2.3167	0.9422	0.8771	2.1096	3.2885	3.1369	1.5717	2.3060	2.6735	2.9142
1088646	1.2040	0.9410	0.1546	0.6852	0.7154	1.8545	1.6949	0.7475	1.2485	0.7280	1.0392
279788121	1.2490	1.3017	0.5461	0.8834	1.3984	1.3427	1.7149	0.9458	0.9668	1.1365	1.3483
279887761	3.5995	3.5993	1.4317	1.9425	3.7116	2.7291	3.2501	1.7808	2.1990	2.4931	3.2325
1093945	3.8267	3.8282	2.5429	2.6460	4.1603	3.6085	3.7682	2.2283	2.6769	3.2893	3.7074
279882282	1.1299	1.1530	0.3586	0.0858	0.8662	0.5578	1.3172	0.4789	0.3702	0.7082	0.7964
1102704	3.0901	3.6406	2.0307	2.7502	3.3612	3.4245	3.3008	2.1160	3.1045	3.1057	3.1328
1103679	4.4591	4.4654	2.7242	3.6587	4.0140	5.2426	4.8711	3.2226	4.4911	4.9446	4.3718
1104699	1.5827	2.7265	0.6946	1.0508	2.1922	2.4145	2.5002	0.7262	1.7987	2.1667	1.5804
279999274	1.7134	2.6803	0.5941	1.9120	1.0173	2.3723	2.9756	0.6359	2.4530	2.4499	1.0871
1106582	1.8106	1.5673	0.2944	0.4540	0.8083	0.8643	0.9701	0.2368	0.6343	1.0374	0.6015
1096516	3.0531	3.0838	1.6307	1.7634	3.3700	3.9639	3.2996	2.5988	2.9759	2.9326	2.7487
1105840	3.1800	3.7703	2.3344	2.4200	3.2602	2.7089	3.3423	2.2114	2.0232	2.4772	3.1122
279783200	5.8410	5.8375	3.7682	4.5059	5.8625	5.9560	5.9194	3.6787	5.0903	5.3965	6.0275
1100590	3.0725	3.0609	2.2324	2.4113	2.8406	3.3041	3.4547	1.9941	2.9372	3.4946	2.9082
1090226	3.4733	3.1980	1.7631	1.6575	3.1264	2.7379	2.4544	1.6984	2.0675	2.4065	2.7210
1087782	5.2137	5.5181	3.9332	5.0047	4.6491	5.1686	5.7088	4.0288	5.4407	5.5425	4.5394
1099261	1.4210	2.3757	0.9035	1.4744	1.2242	2.4897	2.4885	1.0489	1.7821	2.1533	1.1560
1106078	1.8639	1.9186	0.3850	0.8807	1.6235	1.0011	1.2901	0.4237	0.8114	0.7544	0.8802
1098908	4.0107	4.5373	2.4347	3.6594	3.9629	3.7056	4.2245	2.2404	3.6882	3.4521	3.9681
1093599	2.9811	2.8925	1.1427	1.9888	2.7965	2.8394	2.5758	2.0785	2.6014	2.6184	2.4492
1089112	5.2997	4.7364	3.2543	4.6959	3.7445	4.7998	4.8744	3.5259	5.1234	4.8869	3.9718
279724670	1.4746	1.1616	0.0000	0.3192	1.6437	1.1015	1.5797	0.2130	0.9478	0.8738	1.0618
279738006	1.9474	2.4732	0.1527	0.3685	1.4525	1.1353	1.3832	0.0000	0.6128	0.8501	1.8880
280068291	0.2395	0.4856	0.0378	0.0329	0.1042	0.6406	0.7285	0.2879	0.1624	0.2067	0.5085
1087270	0.8703	1.4248	0.5335	0.5816	0.7840	1.6983	1.5272	0.6392	0.9625	1.4104	0.8706
1101832	4.5927	4.1008	2.5191	3.1205	3.8732	3.5164	3.5094	2.2148	2.8974	3.4666	3.5203
1104441	2.7506	3.2111	1.1050	2.2667	2.8514	2.4480	2.6248	1.6381	2.3109	2.5021	2.0617
279740632	2.3482	2.8304	0.7837	1.5470	2.2164	2.4632	2.3654	0.7175	2.5429	2.3860	1.9488
279957554	5.2567	4.6258	2.7184	3.1145	4.7715	4.5299	4.2044	3.2377	3.5593	4.2420	4.6492
1095791	1.6051	2.1817	1.0346	1.4349	1.4931	2.4508	2.3893	1.3634	1.7916	2.2876	1.4431
1099229	6.4865	6.8942	4.7617	4.9518	6.5557	6.6785	6.9687	5.5913	6.5085	6.3777	6.7199
279857377	0.1446	0.1437	0.0000	0.1724	0.0000	0.1159	0.1331	0.0647	0.1108	0.1056	0.0000
1103497	0.0842	0.0703	0.0000	0.0594	0.0000	0.0409	0.0615	0.0257	0.0874	0.0103	0.0000
279785704	3.8825	3.0301	2.2682	2.5001	2.7156	4.4510	3.5251	2.4402	2.6463	3.6562	3.3567
279993789	0.7175	0.9710	0.2554	0.5615	0.6359	0.8988	1.0726	0.2823	0.6344	0.4614	0.3067
1088103	4.5997	5.3018	1.8475	3.9139	4.5663	4.6310	5.4888	2.6990	4.6010	4.8499	4.2961
279775326	2.2821	2.1638	0.1671	1.2280	1.4678	2.1269	2.6833	0.7063	2.1671	2.6531	1.7419
1088513	5.6709	6.3518	2.3442	4.8815	5.2721	5.2169	5.7803	2.9312	5.4442	5.4460	4.7514
1105280	1.4460	1.3033	0.8006	0.8249	1.0786	1.1261	0.7299	0.4301	0.4753	0.6904	0.4233
1087744	2.7387	2.0606	1.2504	2.1464	2.3313	2.3834	2.1361	1.6299	1.5997	1.9671	1.8874
279778000	1.7096	1.2980	0.9003	0.6800	1.4247	1.2113	1.6856	1.1114	1.0042	1.2473	1.1625
1100136	2.2115	2.2640	2.0749	1.6450	1.9743	2.3001	2.8006	1.4050	2.0500	2.4587	1.9923
1092869	1.9674	3.2451	1.1899	1.6327	1.9180	3.4136	3.1412	1.6774	2.6224	2.9234	1.4475
1090209	6.2857	5.8027	1.6781	3.5877	6.1478	4.9531	4.8628	2.6585	3.8914	4.3158	5.0147
1098736	3.7725	4.3612	1.8388	3.2634	3.6997	3.3201	3.6021	1.7989	3.3616	3.4409	2.8263
1090808	3.3248	3.5431	1.7801	1.9709	3.3046	4.2645	4.1113	2.8982	3.3844	3.9469	3.1951
1097230	4.4290	4.3120	3.1682	4.0567	3.9446	4.3245	4.3782	3.4605	4.1663	4.4248	4.1684
1090380	3.6481	3.6687	1.3862	1.5157	3.7804	3.0426	3.3619	2.0953	2.0887	3.0980	3.3441
1094500	3.2743	3.9615	1.4106	2.5862	3.2456	3.3913	4.2388	2.0753	3.3916	3.7918	3.0437
279914803	1.2448	1.5367	0.1913	0.5118	0.6398	1.1174	2.1769	0.1498	1.4157	1.3851	1.0522
1104365	2.9507	3.4485	2.0893	2.4047	3.5314	2.9594	2.9969	2.1853	2.3405	2.7490	2.6363
1098758	2.2955	3.2232	0.5162	0.6086	1.2696	1.5930	3.7550	0.8639	1.3846	2.1037	1.8195
279818566	1.2543	1.1774	0.4542	0.7162	0.5652	0.4988	1.0585	0.6956	0.2860	0.4141	0.1398
1091787	4.8191	5.3102	3.2913	3.6344	5.0619	4.9709	5.2393	3.9061	4.3823	5.1304	4.9141
280104672	3.4654	2.6567	1.8098	2.6193	2.3114	4.1782	2.9451	1.1896	2.6690	3.1431	2.2054
1098167	0.7770	0.7434	0.2841	0.7251	0.4827	0.5765	0.4487	0.1220	0.2899	0.5210	0.1768
1089774	3.0749	2.8218	1.5743	2.7064	2.6291	2.6604	2.4354	1.5239	2.3519	2.3457	2.3667
1098446	3.5721	3.5439	1.9038	2.2260	3.4885	3.5639	3.5505	2.4823	2.9979	3.5830	3.4385
1093610	4.7632	5.1914	3.2852	4.8141	3.7983	4.6243	5.2191	2.9842	5.2069	4.8130	3.1970
279911943	2.7925	3.7288	0.3780	1.2748	1.9087	3.4517	4.5007	0.6738	3.4167	3.6995	3.3796
279800572	2.5330	2.6994	0.3325	1.0880	2.4061	1.2977	2.2851	0.6587	1.2890	1.3695	1.3921
1099832	0.8341	1.1348	0.4521	1.3026	0.6239	0.7818	1.0241	0.2573	0.4368	0.5775	0.3851
1098289	3.8702	3.8485	1.6410	2.0808	3.9399	2.9311	3.1215	1.6057	2.5606	2.5794	3.0860
1090950	3.4158	2.8776	1.7932	1.6432	3.1657	2.5438	2.7900	2.0729	2.0290	2.5215	2.5979
1101532	1.3518	1.8170	0.6765	0.9089	1.3722	1.9983	2.2595	0.7656	1.4211	1.8901	1.6102
1094225	0.7835	0.7178	0.2613	0.2639	0.5709	0.8776	0.7588	0.5428	0.6587	0.8705	0.7136
1088248	3.0769	3.2107	1.8217	2.0660	2.8869	2.2350	3.0626	1.8704	1.7688	2.7122	2.2907
1089692	2.8670	3.3313	1.9724	2.7157	2.7057	2.9632	3.2538	1.7219	3.0377	2.9169	2.8938
1100420	1.8233	2.6896	1.5846	1.2272	1.8230	2.4393	2.6004	1.5445	2.2014	2.4699	1.5401
1087142	4.0880	4.3499	2.0638	3.9296	3.5967	3.2288	3.6813	1.9008	3.2612	3.1874	2.6422
1091454	3.5509	3.9729	1.0204	3.1450	2.6187	3.1427	2.7972	2.4249	2.8933	3.1088	2.0483
1097143	2.5366	4.1067	0.6385	1.6293	2.2888	1.6578	2.6002	0.3326	1.1806	1.1380	0.9067
280032116	0.9239	2.0148	0.2255	0.5269	0.8657	0.8425	1.7323	0.0000	0.6334	0.7841	0.2461
279824152	0.2139	0.3979	0.0000	0.2226	0.1693	0.5990	0.3328	0.2803	0.1055	0.0807	0.0982
1104713	3.7346	4.1587	0.5260	1.3775	3.3264	2.0325	2.8740	1.1718	1.8797	2.0622	1.9101
1093535	1.7737	1.9792	0.0301	0.5221	1.5567	1.0840	1.3091	0.3035	1.0615	1.2501	1.1341
279953196	5.4795	5.2191	4.2736	4.3684	5.3274	4.8982	5.0552	3.9189	3.9622	4.9453	5.1428
1102570	2.6054	2.8279	0.3781	1.5635	1.7242	1.5802	2.4476	1.0414	2.2241	1.9732	1.5711
279873239	0.9616	1.3347	0.1173	0.9680	1.0304	1.8666	0.9935	0.0000	0.8897	0.6159	0.8411
1088627	0.8742	0.6666	0.3545	0.5459	0.6391	0.8652	0.6205	0.2679	0.5430	0.6322	0.7670
1091445	4.1058	4.4550	2.1238	2.9039	3.9589	3.4822	4.4029	2.5094	3.5257	3.9998	3.7892
1101439	0.0501	0.0135	0.0000	0.0000	0.0176	0.0362	0.0244	0.0000	0.0000	0.0122	0.0148
1096340	1.5764	3.0929	0.4759	0.8018	2.3733	2.6210	3.0453	0.8378	2.0920	2.2458	1.4614
1088728	5.8959	5.7247	3.2544	4.5455	5.4687	4.9689	5.3205	3.5552	4.7881	5.2796	5.0498
279716165	1.7897	1.8945	0.0000	0.4863	2.0428	1.5878	1.7281	0.0000	1.3604	1.7140	0.9169
1091434	2.2323	3.2273	1.1594	1.7029	2.7385	2.7593	2.8722	1.5561	2.3079	2.7663	2.0846
279479357	4.8374	5.1949	3.0255	3.6961	4.5935	4.4957	5.3533	2.8980	4.3606	4.7329	5.1189
1102650	3.4291	3.2934	2.0497	2.8648	2.8978	3.1056	3.3007	2.0800	3.2372	3.2882	2.9767
1087495	2.6168	2.5784	0.2685	0.8748	2.0951	1.9217	2.7466	1.2015	1.7303	2.5001	2.4337
279719272	0.1609	0.0822	0.0000	0.0000	0.0000	0.0597	0.1178	0.1447	0.0000	0.0000	0.0760
1088050	2.4576	2.9671	1.8315	2.2103	2.3872	2.3623	2.2024	1.8856	1.8224	2.0866	1.7462
279809971	4.7480	4.4668	3.2986	3.5020	4.3053	5.1364	5.3556	3.4840	4.1005	5.0558	5.0813
1101153	0.8697	2.0000	0.4374	0.4776	0.5080	1.4763	2.1493	0.3559	1.2774	1.6040	0.5670
1093727	4.1969	3.6779	2.4198	2.5281	3.7357	3.4181	3.5299	2.6155	2.6950	3.1934	3.9694
280073228	6.2352	5.9673	3.8534	4.4539	5.9554	7.0636	6.4961	4.3722	5.4951	6.1899	6.7986
1108232	1.0814	1.5265	0.1897	0.4983	0.7943	1.1016	2.0810	0.0953	0.9997	1.2783	1.1955
279930557	3.0021	3.9838	1.6427	2.4309	3.1716	2.8116	3.6656	1.7223	2.5653	3.2214	2.7061
279925097	1.2203	0.9724	0.0000	0.4361	0.5877	0.3820	0.8715	0.0000	0.2295	0.3841	0.6659
280099072	0.5330	0.7087	0.0000	0.0000	0.0000	0.2422	0.8711	0.4251	0.6282	0.1864	0.0000
280031405	3.1260	2.9189	1.5252	2.4980	2.6474	3.7593	3.7382	2.1091	3.1765	3.3863	3.0083
1093748	3.1941	3.0328	0.4117	0.9031	2.8252	2.7692	4.0802	1.9942	2.6830	3.1010	2.8507
1097638	2.3198	3.0688	0.5150	1.3302	2.0342	3.2514	3.7695	1.6008	3.3833	2.9644	2.0967
1090879	3.8429	4.4319	1.4848	2.6620	4.0770	4.1764	5.0415	2.4843	3.7301	4.3596	3.9745
1106096	4.5469	4.0688	1.7689	3.3717	3.6532	3.6918	3.6613	2.0083	3.6238	3.6174	3.6401
1093075	5.9294	6.0112	2.5445	3.3704	5.9175	4.4222	5.7411	3.3651	4.1024	4.8743	5.0034
1092177	1.8410	1.7276	1.2436	1.4265	1.7942	1.8360	1.7427	1.1195	1.5470	1.7396	1.7667
1098852	5.1821	4.9386	2.6727	3.8009	4.5539	4.6781	5.0551	2.8849	4.5450	4.9417	4.8205
279843596	2.7480	2.6124	1.6830	2.4014	1.5380	2.6646	3.2202	2.2325	2.7875	2.7757	2.4467
1089748	2.9353	3.6508	2.7415	3.1654	2.8020	3.3723	3.5518	2.0856	3.1615	3.3555	2.5653
279993852	0.4480	0.9354	0.1814	0.3848	0.3791	0.8942	0.5760	0.1362	0.4103	0.4001	0.5267
279832040	1.4456	1.1383	0.0000	0.0822	1.1868	0.9289	1.4061	0.3892	0.4339	0.6784	1.6051
1104205	2.9146	3.8606	1.2894	2.5311	3.0783	3.1630	3.7508	1.7212	3.1575	3.4633	2.5224
279901143	2.1662	1.8791	0.7128	1.3320	1.4459	1.8557	2.0977	0.7925	1.8884	2.1467	1.8255
280055642	0.4202	0.8490	0.0000	0.1849	0.4228	0.2042	0.5393	0.0000	0.0000	0.0282	0.0000
279736354	0.5579	1.0008	0.3776	0.6132	0.2546	1.0572	1.0424	0.3059	0.7479	1.0092	0.4507
1089991	9.5675	8.9099	2.4884	6.6218	8.4177	7.1147	7.9291	4.2212	7.1709	7.1911	6.9388
1103084	3.3545	3.8572	1.1147	2.2657	3.9023	4.6173	2.9560	2.2251	2.5109	2.9546	2.8442
280094124	2.9885	2.9857	1.1023	1.9279	2.1104	3.5586	4.0533	1.0156	3.1663	3.8839	2.7121
1093891	2.3083	2.8706	0.9665	1.7131	1.9518	3.1494	3.3643	1.9732	2.9531	3.1062	1.8951
1101025	1.8082	1.6498	0.4755	1.0837	1.2466	1.5814	1.0610	1.3803	1.1542	0.7032	1.1517
279697647	1.1096	0.9290	0.7824	0.9885	0.7839	0.8779	0.9153	0.4149	0.9439	0.6876	0.6149
280093633	0.4024	1.0830	0.0000	0.0000	0.0000	0.4279	0.6600	0.3648	0.2050	0.3005	0.1912
279827986	4.1808	4.2232	3.2078	2.8371	4.1005	3.7033	4.0934	3.1139	2.6162	3.7321	4.2524
279660430	3.1379	4.9557	1.3086	3.3587	2.4590	2.3922	4.3191	1.2910	2.9572	0.4488	1.8526
280053181	1.6887	1.3930	0.2480	0.0000	1.1466	1.3553	1.0029	0.3878	0.6192	1.1044	1.6624
1087159	5.3951	5.8657	2.0024	4.4722	4.9933	4.7133	5.2303	3.0097	5.0927	4.7977	4.3635
1105752	2.1397	2.2755	1.0236	2.4891	1.0369	2.2089	2.3359	1.0500	2.2769	1.7597	1.7797
1094312	3.4935	4.2765	1.9235	2.3956	4.1691	3.7640	3.8795	2.7683	3.1242	3.5232	3.5406
1089483	3.0879	3.3171	2.7311	2.1988	2.8602	2.9315	3.4146	2.9752	2.5634	3.3727	2.7528
1090149	5.8538	5.6264	2.0941	3.7244	5.2990	4.3176	4.6178	2.9301	3.9875	4.2846	4.4528
279772287	0.7527	0.9973	0.4499	0.2128	0.4202	1.2919	0.6699	0.4941	0.8145	0.6628	0.4920
279735654	3.4188	2.7112	1.6069	2.5301	3.1221	3.4806	3.0040	2.2791	2.3479	2.5134	3.2055
1097628	2.0918	2.1020	0.4737	1.7634	1.6015	2.2485	1.8030	0.9697	2.1547	1.7957	1.6555
280133407	2.2441	1.6097	0.0000	0.9697	1.8293	1.0397	1.7708	0.6115	0.6418	0.9938	1.1461
279836719	0.1086	0.1804	0.0000	0.0000	0.1296	0.3236	0.3018	0.0419	0.3001	0.0000	0.0166
1094462	4.0391	3.8093	0.7457	1.6645	4.1788	2.9066	2.9959	1.9161	2.3611	2.2636	2.8507
1105661	1.5920	1.3348	0.3943	0.9053	1.3947	1.2157	1.3094	0.3696	0.6472	1.1197	1.4909
1100143	3.1381	4.2832	1.1066	2.8442	3.0983	2.7701	3.0901	1.2588	2.7291	2.8843	1.7522
1102191	2.9411	3.2642	1.7819	2.6354	3.1155	4.0887	3.3317	2.0462	2.8926	3.0888	2.9876
1088999	5.1054	4.6532	1.5609	3.6178	3.5725	4.0633	3.8098	2.7360	4.1891	4.3068	3.3695
1094885	5.2814	4.4184	2.3314	4.0551	4.4878	5.9397	4.2365	2.4534	4.2794	4.1386	4.2834
1086932	3.6919	3.1553	1.5435	2.2308	3.2129	3.4341	3.3333	1.9264	2.7781	2.8102	3.8427
279720430	1.3987	1.3741	0.2852	0.3615	1.2516	1.5008	2.0608	0.4499	1.2386	1.8090	1.2338
1098386	4.8026	4.8172	3.7702	3.9739	4.8872	5.0113	5.4673	3.9983	4.5146	5.0114	4.9299
1098449	4.1096	3.7583	2.2569	2.0647	3.8071	2.8527	3.1584	2.1016	2.2664	3.0080	2.5801
1087925	1.3125	1.1468	0.8130	0.8119	0.8744	0.8791	1.4434	0.7370	0.5352	1.0591	0.9887
1087077	3.6464	4.4976	3.1710	3.7808	3.8593	4.2714	4.6802	3.0456	3.7132	4.0296	3.6064
1106784	6.7897	6.4710	5.5632	5.5620	5.8331	5.9253	6.6652	5.0324	6.1732	6.1956	6.4930
1088788	3.1303	3.6185	1.1401	1.6503	3.4289	2.5946	3.7183	2.0012	2.3870	3.0300	2.7430
279863888	1.0661	0.7861	0.2227	0.5211	0.6736	1.5730	0.7772	0.0000	0.6721	0.6438	0.7158
1102757	3.5160	3.3963	2.1588	2.8292	3.3693	3.0660	3.3901	2.4341	2.7626	3.1154	3.3946
279848485	3.4976	3.2755	0.7266	1.2760	2.9924	2.0956	2.9150	0.0000	2.3754	1.9349	2.8169
1106245	2.2208	3.2094	0.5011	1.6038	1.8122	2.5389	3.6751	1.5029	2.9737	2.7141	1.8686
1095619	4.7362	6.2628	2.7612	4.1358	5.0311	5.0947	5.6014	3.7609	5.1852	5.2715	4.0014
1096330	1.1963	1.5192	1.0158	0.9283	0.7966	2.2541	1.9498	0.6752	1.2559	1.6900	0.8791
1097223	5.4962	5.2179	3.8623	4.4569	5.0644	4.7755	4.7634	3.5894	4.6605	4.4476	4.9492
1092784	5.7827	5.4713	1.7730	3.4675	5.4295	4.8723	5.1880	2.8351	4.4529	4.6567	5.2891
1094120	1.3557	2.5744	0.5499	0.8337	1.7643	1.7295	1.7290	0.9012	1.1087	1.4345	0.9596
1087615	4.2661	4.6220	2.4240	3.6055	4.3019	4.5623	4.5202	3.1911	4.0647	4.5509	4.1740
1090326	2.7375	2.7853	1.4263	1.7921	2.3929	2.8288	3.5093	2.1146	2.5675	3.0329	2.8383
279812050	2.9142	3.1798	1.5414	2.5455	2.7208	2.7407	2.3745	1.2461	2.5425	2.5771	1.9270
1088563	2.1472	2.4816	1.0824	1.5141	2.3077	1.7000	1.9818	1.4745	1.2524	1.5877	1.6971
1094832	2.0010	1.8955	1.0149	1.2338	1.8454	2.4915	2.1674	1.5403	1.6746	2.1001	2.1822
279999296	2.7619	3.1802	0.4135	1.1632	3.0412	3.1703	3.1350	0.2786	2.4639	2.8889	2.8256
1088610	3.5722	3.3840	2.1678	3.1579	3.5086	3.6228	3.5183	2.2490	2.9494	3.3271	3.4669
1094065	3.7100	5.6934	0.3842	1.1343	3.0039	2.4425	4.7914	0.1078	4.0532	2.9784	2.3873
279807753	3.0267	3.2539	2.0989	3.3066	2.9857	2.8462	3.3693	1.7735	2.4779	2.6880	2.7643
279846412	0.7774	0.8221	0.3423	0.4195	0.4799	0.4297	0.4676	0.0000	0.2988	0.2550	0.4505
1090573	4.2349	4.7375	3.0630	3.6106	4.0885	3.6801	4.8692	3.1273	3.5779	4.0094	3.5558
1088247	2.5953	3.3372	1.9177	2.6382	2.1217	2.7593	3.0837	1.7614	2.8720	3.1374	1.8696
1098102	0.3982	0.2825	0.0208	0.1390	0.1172	0.4543	0.4566	0.1342	0.3511	0.3094	0.4942
1094386	3.3783	3.4245	1.4009	2.1276	3.1008	2.4574	2.4118	2.0327	1.8136	2.1162	1.9744
1096004	3.9805	3.2803	2.6541	3.4850	2.9868	3.7135	3.1467	2.4614	3.1217	3.0262	2.9603
1091988	4.0144	4.2709	3.1612	3.5145	4.1454	3.5728	3.9586	2.8358	3.1039	3.6025	3.7449
1088438	3.2408	3.1850	0.8943	1.3555	3.0129	2.4476	2.9425	1.5112	2.3356	2.8242	2.7499
279718826	0.2939	0.1535	0.0000	0.0000	0.0728	0.3119	0.1130	0.2620	0.0000	0.0000	0.1350
1094518	6.2470	6.3689	2.1576	3.7554	6.0403	5.0357	6.2078	4.0674	4.9005	5.6374	5.4200
279913348	2.9607	3.2639	0.6642	1.6928	2.1008	1.7519	3.5119	0.7599	1.9614	2.2603	2.4923
1098080	1.8039	2.5282	0.9381	1.0047	2.1380	2.4074	2.8301	1.3909	1.8782	2.4823	1.9129
279813770	1.6761	2.6014	0.8045	1.7367	1.6002	2.0882	2.2722	0.2224	2.0337	1.8543	1.7571
1093595	3.1408	2.6961	0.9752	1.7532	2.4858	4.5367	2.9672	1.6663	2.2493	2.8977	2.7884
1095520	4.6946	4.3233	1.7057	2.1553	4.5585	3.6683	3.6391	2.6286	2.7789	3.4869	3.8463
1095640	2.9245	3.8048	0.2790	0.9378	2.7614	3.9917	4.6546	1.9013	3.6932	3.8141	3.2678
1088941	2.9171	2.6864	1.9791	2.0450	2.6791	3.3855	3.3131	2.0862	2.6512	3.0853	3.0545
280106672	4.4348	3.6789	2.5273	3.1180	3.5032	4.8320	3.1717	2.0901	2.8120	3.1599	3.2487
1090302	2.2181	1.9889	1.2283	1.6582	2.3288	2.5660	2.3950	1.4615	2.1057	2.0618	2.0557
279656552	1.3544	1.1840	0.2325	0.5418	0.0000	0.3749	0.7323	0.0000	0.5487	0.3593	0.0275
1094381	3.8017	4.2377	2.2137	2.8309	4.2185	3.9348	4.3507	2.8121	3.3376	3.7401	4.1646
279870985	0.6243	1.3417	0.2021	0.2772	0.6192	0.7629	1.2863	0.1011	1.0524	0.7502	0.2013
1108033	0.8546	0.9474	0.6477	0.4347	0.9593	1.0967	0.7590	0.6666	0.7616	0.7423	0.6381
1096864	3.2164	3.7834	1.2070	1.8952	3.5189	3.3748	3.9709	2.1210	2.8653	3.4815	3.5037
280084872	2.1572	1.7088	0.2891	0.2542	1.3681	0.8419	1.2618	0.1684	0.2596	0.6762	1.4690
280092949	0.5748	0.2661	0.0000	0.1552	0.2258	0.3027	0.3050	0.1016	0.1586	0.1976	0.1938
279785387	0.9239	1.5145	0.4431	0.6045	0.6263	0.8923	1.7996	0.3420	0.7739	1.0912	0.4108
1095340	0.4271	0.8208	0.0543	0.2343	0.5534	1.2697	1.3780	0.3055	0.2780	0.3576	0.2402
1093609	3.2757	3.3983	2.6037	2.4318	3.3803	2.8732	2.8651	2.0472	2.2228	2.5771	2.9479
279873725	0.2015	0.1581	0.0000	0.0000	0.0000	0.0273	0.1229	0.0000	0.0000	0.1226	0.0000
279896252	0.1904	0.1892	0.0000	0.2587	0.1747	0.1966	0.2050	0.0000	0.1511	0.0715	0.0418
1107235	3.7434	4.3292	0.7307	2.0436	2.3846	4.8887	5.7573	1.5687	4.9285	4.7114	4.1339
1088442	6.0908	6.4503	2.7672	4.4451	5.9835	4.9785	5.3998	2.9901	4.9011	5.4383	4.5763
1106538	2.9410	2.8014	1.7155	2.1758	2.9631	3.4106	2.5671	2.1811	1.9850	2.4965	2.9250
1088769	2.9270	2.5276	2.0119	2.3339	2.4392	2.8136	2.8723	2.0253	2.6035	2.7981	2.8124
1091104	0.1082	0.3086	0.0283	0.0333	0.1279	0.2471	0.3641	0.0108	0.0924	0.2128	0.1563
1097069	1.2558	1.9169	0.7053	0.7379	1.4023	1.7898	2.1315	0.9413	1.4102	1.8241	1.3752
1100077	4.3315	4.8772	0.5476	2.8175	3.8664	2.5065	3.2102	1.0652	2.1088	1.9852	2.4095
1104259	2.6362	3.7220	1.4582	2.8784	2.2685	3.3109	3.6384	1.7172	3.4345	3.3642	1.9253
1094456	0.0283	0.0557	0.0228	0.0100	0.0295	0.1081	0.0851	0.0000	0.0135	0.0168	0.0063
280074787	2.2109	1.5301	0.4538	0.7817	1.6296	1.6526	2.2460	1.0225	1.1041	1.5391	2.2038
1100068	1.4162	2.5548	1.2750	1.9596	1.6503	2.5772	2.1570	0.6270	1.3897	1.6371	1.1257
1093959	3.1554	3.4256	3.0891	2.7413	3.1478	3.7797	3.8584	2.7434	2.9511	3.6963	3.0916
1094525	4.5456	4.9886	2.6027	3.0182	4.4021	3.6563	4.9707	2.7835	3.7556	4.2999	4.0604
1096075	4.4818	4.1172	1.8507	2.7963	4.4892	3.8074	4.1035	2.4833	3.4440	3.5265	4.0269
279995961	0.8789	1.0897	0.4330	0.8380	0.9598	1.3131	1.4641	0.2111	0.9810	1.0868	0.9198
280058387	1.1126	1.1315	0.5516	0.7289	0.7477	1.7838	1.5294	0.3333	1.2082	1.5144	1.0173
1094911	3.6987	4.6217	3.2887	3.9557	3.6347	4.3121	4.6091	2.7653	4.2388	4.1009	3.4457
280124830	1.3932	2.7514	0.4687	1.0043	1.0584	2.8030	3.2770	0.5408	2.2445	2.4471	1.6537
280127315	2.9571	3.1650	0.3404	1.3773	2.9406	2.5439	2.8840	0.1973	2.3052	2.5076	2.7570
280137836	4.0219	4.3465	2.2016	3.8476	4.0033	3.8183	3.8164	2.5612	3.7430	3.6110	3.2568
279773035	0.3066	0.2102	0.0000	0.0000	0.0000	0.2258	0.3614	0.1905	0.2015	0.2271	0.3230
280083383	6.6203	6.2536	3.5779	4.3648	5.9984	5.6716	6.3537	4.1419	5.2210	6.0362	6.5025
1088835	3.9021	3.5429	1.0321	2.7420	3.1422	2.7573	3.1253	2.0349	2.8024	2.9631	2.6551
1097108	2.4446	3.1985	1.8086	2.7211	2.1418	2.9938	3.4615	1.6303	2.9170	3.0299	2.0606
279746719	3.4385	4.0086	0.2901	1.1748	2.4142	1.6404	3.2024	0.6974	1.6678	1.9145	2.8811
1087356	2.5888	3.7235	0.9407	1.4248	2.9868	3.9141	4.2610	2.0010	2.8483	3.5180	3.2904
280079528	0.1222	0.1706	0.0000	0.0000	0.0000	0.4315	0.3442	0.0000	0.3630	0.0000	0.0000
1090259	2.9367	2.6765	1.5957	1.4553	2.5308	2.6594	2.5393	1.4592	2.0481	2.5429	3.0318
1095482	2.8345	4.1739	1.3709	1.9091	3.4916	3.4794	4.0768	2.4254	3.0930	3.6031	2.5387
1098188	1.0856	1.6324	0.1121	1.1902	1.2332	1.1367	1.5146	0.7164	1.1067	0.8657	0.9730
279817416	1.7000	1.5697	0.3306	0.6058	1.0978	1.0248	1.5612	0.5646	1.4211	1.4516	1.1702
1090940	5.1706	5.5716	3.1704	3.8266	5.1678	4.0670	4.3149	2.8728	3.3779	3.6820	3.9074
1101757	3.0599	3.4804	1.4094	2.1862	2.6853	3.6317	4.0123	1.7395	3.2939	3.4442	3.7213
1102911	0.2237	0.7819	0.0307	0.1289	0.2232	0.5780	0.5137	0.1642	0.1400	0.2013	0.2713
1103342	1.3971	1.2377	0.4288	0.7089	0.9311	1.8013	1.5579	0.6654	1.3254	1.6522	1.4210
1101101	8.0073	7.9191	3.9549	6.4594	7.6277	7.4348	7.2006	5.7180	6.6628	7.3925	7.0670
279827102	1.2707	1.9880	0.5981	0.8326	1.3272	1.7088	2.1072	0.5779	1.7225	1.7945	1.2651
279705921	2.7376	2.5427	1.8033	1.2909	2.8504	2.5242	1.6389	1.1850	1.7264	1.2467	0.7967
1088651	3.1786	4.4990	2.3890	3.0883	3.4089	3.5963	4.1036	2.3468	3.6101	3.4661	2.6510
279781493	3.9514	4.2960	0.3418	2.4236	3.3085	4.2860	4.8593	1.3952	4.4326	4.1904	3.9020
1104252	1.8617	2.4504	0.4703	1.0208	2.3950	2.2908	2.3370	1.1608	1.4570	2.2311	2.0191
279489796	2.7519	2.8545	0.7401	1.6611	2.6352	1.4610	2.3119	0.8059	1.1686	1.2747	1.5071
280127069	0.6610	0.9910	0.4143	0.6580	0.3805	1.0072	1.2854	0.4556	0.6339	0.9901	0.7612
1095386	2.2234	2.0727	1.5844	2.1113	1.9568	2.4206	2.3724	1.2281	1.8639	2.2863	2.2251
1091342	3.3655	3.9301	1.4580	2.8114	3.7629	3.7458	3.7437	2.1660	3.0419	3.1779	3.7622
280090653	1.3086	1.3213	0.9611	1.3014	1.2645	1.7594	1.3519	0.2029	1.0252	1.4870	0.5322
279959976	1.9966	2.6941	0.4512	1.0819	1.7878	2.0174	2.8033	0.9427	2.0380	2.4145	2.2750
1095505	1.7104	1.6885	0.9641	1.5866	1.3626	1.6467	1.6885	1.1442	1.7267	1.7401	1.2391
279812794	2.0702	1.7148	0.6156	1.2569	1.6200	1.6090	1.4402	0.1786	1.2976	0.4406	1.9669
1094658	0.2614	0.4046	0.0000	0.0425	0.1301	0.1100	0.1975	0.0028	0.0926	0.0385	0.0732
1102392	0.4406	0.7221	0.2033	0.2752	0.4446	0.4581	0.8953	0.0000	0.1894	0.5212	0.5269
280016919	2.4918	1.6873	0.7035	0.9899	1.5456	1.5939	1.6021	0.5179	1.5470	1.7144	1.3267
1091833	2.9379	2.8454	1.2464	0.7396	2.2459	1.5500	2.6801	1.1167	1.4526	1.9935	2.1477
279845067	0.2576	0.1670	0.0000	0.0029	0.0525	0.2762	0.0962	0.0186	0.1223	0.1376	0.2023
1102482	1.2988	1.6993	0.6850	0.6029	1.4616	0.8975	1.3758	0.1808	0.7647	1.0597	0.8830
279957060	0.7892	1.3929	0.3776	0.3325	0.9328	1.3627	1.6744	0.4793	0.8965	1.3501	0.9171
279955578	0.2913	0.4568	0.1453	0.0660	0.3431	0.1931	0.2708	0.0427	0.1316	0.1005	0.1610
1095807	1.9480	1.8218	1.1010	1.1227	2.2314	2.4576	2.0910	1.7659	1.4691	1.5724	1.9697
1091770	1.6677	1.9832	0.9936	1.2277	1.9076	2.2849	2.2795	1.4697	1.7777	1.8844	1.8828
279938082	1.2534	2.2431	0.9163	1.0706	1.0798	2.3256	2.2518	0.0000	1.7809	1.9169	1.6737
1102579	2.4679	1.2851	0.3634	0.3611	1.2976	1.7697	1.0220	0.5428	0.5639	0.8487	0.9716
1087374	7.6384	7.2594	4.3434	6.6062	6.4789	6.1777	6.7996	4.8886	6.5387	6.4442	6.0939
279728552	1.8049	2.8579	0.1539	1.6335	1.1401	2.8557	3.6188	0.8107	3.0721	2.6815	1.4987
1100798	4.3105	5.2409	0.7787	1.9193	4.6332	2.9592	3.5951	1.4670	2.4805	3.3335	2.6691
1104454	4.1892	4.9729	1.1680	2.1684	4.6819	4.7689	5.7922	3.0865	4.2801	4.8844	4.2429
1092885	4.0018	3.8534	1.5164	2.0051	3.9669	3.2591	4.1333	2.6076	2.8685	3.6251	3.6747
1092865	1.1097	1.3187	0.5185	0.7620	1.2406	1.2837	1.3967	1.0012	0.8526	1.0252	1.4364
1087945	5.8860	5.4105	3.6474	3.7630	5.6102	5.2198	4.9908	4.0836	4.3349	4.9044	5.5403
1095013	1.5747	2.2768	0.7683	1.6145	1.2950	2.9200	2.1897	0.9600	2.1799	2.0583	1.1390
279742002	2.4048	1.9222	1.2587	1.4773	1.0522	1.4528	1.6252	1.2334	1.2744	1.2889	0.9753
280107790	2.2679	1.7155	0.5801	0.4679	1.7175	1.8828	2.6578	0.8529	1.7219	1.9981	2.1932
1092157	2.2885	3.0143	0.9601	1.5034	2.5692	2.5098	2.8061	1.5728	2.2381	2.5903	2.5068
279807677	0.3667	0.6365	0.1795	0.2989	0.1748	0.4065	0.6339	0.1518	0.5178	0.5326	0.1731
1098764	0.4517	0.6222	0.4493	0.4928	0.6559	0.5988	0.7253	0.2485	0.3466	0.3533	0.4443
1091686	3.9043	4.6184	2.9061	3.0890	4.1988	4.7759	5.2654	3.6579	4.0127	4.6943	3.9627
279865740	4.1534	2.5458	0.7394	1.1130	2.6778	3.3373	2.6376	1.3660	1.9329	3.2202	2.8592
1103718	0.1962	0.0375	0.0000	0.0264	0.0583	0.2270	0.1566	0.0000	0.0000	0.0407	0.0658
1099693	8.9331	8.9696	4.6280	6.5832	8.5582	7.2446	7.5027	5.5497	6.8351	7.3731	7.0802
1089226	3.0734	3.4594	1.7573	2.0113	2.9249	2.3804	3.7422	1.4043	2.5827	2.8940	2.4863
1095081	3.8218	3.9543	1.8169	2.6595	3.8193	3.2284	3.9233	2.4596	3.1971	3.2541	3.7566
1087062	0.0530	0.0527	0.0426	0.0553	0.0413	0.0661	0.1211	0.0000	0.0128	0.0193	0.0118
1088893	0.9961	1.7819	0.6077	0.9484	1.1470	1.6466	1.7844	0.5701	1.3496	1.5817	0.7732
1092119	2.4870	2.0177	1.1100	1.1226	2.2364	3.4067	2.2697	1.1947	1.5723	2.0027	2.4228
1090954	4.5951	4.2149	1.7039	2.7393	3.8150	3.0159	3.2484	1.8298	2.6711	2.9873	2.9115
1098163	1.8949	1.9725	0.4073	1.1034	1.7638	1.1737	1.8725	0.7713	1.2697	1.0836	1.6190
1090448	4.0310	3.5960	2.7307	3.3781	3.3973	4.2145	3.9467	2.8466	3.7606	3.8695	4.0277
1091654	0.2314	0.2980	0.0300	0.1094	0.0639	0.7562	0.4972	0.0549	0.1312	0.1006	0.0329
279851112	1.3084	2.3332	0.0000	0.6627	0.9941	1.3625	2.9052	0.1790	1.3178	1.7405	1.1296
1087503	2.9618	3.3781	1.4974	2.2642	3.0139	3.9502	3.9864	2.6103	3.0629	3.7297	3.0602
1095510	4.6008	4.7398	3.8125	3.7281	4.5044	4.0339	4.0485	3.5067	3.4208	3.9245	3.8383
1095690	2.0901	1.9795	0.7020	1.4316	1.6919	2.1378	2.5731	1.0034	1.9241	2.3899	2.0566
1104085	3.2865	3.5257	1.5467	1.6322	3.2256	2.1733	2.9817	1.2214	2.0527	2.4689	2.4995
1090890	0.7232	1.1263	0.0385	0.6500	0.6999	0.8519	0.8160	0.1873	0.9884	0.6580	0.5687
1088251	4.1330	4.4480	2.0971	2.4654	4.2779	4.2167	4.7405	3.0967	3.6116	4.2901	4.4837
1088281	5.1650	5.1634	0.8157	2.4150	4.9463	5.2158	5.5789	3.0764	4.6424	5.0450	5.0405
1093590	4.1336	4.2505	2.8649	3.3283	4.3730	3.8544	3.9555	3.0208	3.4441	3.7229	3.9835
1099568	3.9009	3.6311	1.7942	2.6636	3.8963	3.2665	3.5451	2.1108	2.6621	2.7905	3.8258
280089712	2.5528	2.4730	1.2749	1.4849	2.5155	2.1709	2.1932	1.4230	1.6802	2.1975	2.3934
1096607	0.0125	0.0244	0.0000	0.0094	0.0130	0.0111	0.0179	0.0223	0.0000	0.0000	0.0000
1098476	1.9376	2.0799	1.4826	1.5145	1.7122	1.5647	1.8912	1.2940	1.5014	1.6583	1.7337
279833393	0.4372	1.3687	0.0000	0.3177	0.0000	1.6567	1.9280	0.0000	1.6710	0.8192	0.0000
1088244	4.1054	4.6315	3.6045	3.3964	4.4882	3.8997	4.7025	3.6063	3.3596	4.1053	3.7249
1095600	2.0476	2.5335	0.0695	0.3656	2.0123	0.8601	2.7087	0.1760	0.6907	1.2824	1.2949
280053010	1.2909	1.9567	0.8564	0.9760	1.2639	1.4514	2.2815	0.5601	1.0770	1.5523	1.3684
279902612	0.9233	1.9201	0.6062	0.8956	1.1037	1.1987	1.7509	0.1178	0.7488	1.0609	0.9476
280087051	1.3644	2.5240	0.1038	1.0471	1.5055	1.7773	3.0705	0.6272	1.7269	1.7044	0.9665
280108733	3.4771	3.2273	1.3216	2.0895	3.1595	3.1393	3.0155	1.4188	2.2777	2.8873	3.6002
280093551	1.3098	2.0598	1.0933	1.5301	1.2456	2.2215	2.2179	0.8650	1.9998	1.1309	1.4457
1090660	2.0666	2.8259	0.9305	1.1135	2.1938	1.5624	2.4024	1.0955	1.6460	1.7005	1.4741
280095127	5.0529	4.4374	1.9153	2.9267	4.9288	5.0250	4.2508	2.1673	4.0075	3.5341	5.0155
1089060	1.9445	2.8544	0.9941	1.2032	1.2694	1.3541	2.9028	0.8374	1.6447	1.0844	0.9372
1104804	1.4032	1.6039	0.6189	0.7896	1.2844	1.9559	1.7751	0.6637	1.6029	1.7437	1.6222
279725123	3.5697	3.9383	0.5672	1.5022	2.9806	2.0127	3.2948	0.7182	2.4671	2.4262	2.8229
280011316	1.1622	1.1570	0.8024	0.8966	1.4263	1.2196	1.1914	0.1870	0.5268	1.1542	0.2684
1095714	3.8148	4.5466	0.2918	1.3190	3.1355	2.1111	2.2386	0.7322	2.1001	1.4747	1.2690
1098244	1.3005	1.4618	1.4854	0.9787	1.4472	1.8053	1.4583	1.2146	0.7667	1.3079	1.0472
1087307	2.0621	2.5680	1.2696	2.0447	1.8983	3.2052	2.8843	1.4128	2.6992	2.5458	1.8372
1089564	2.5478	3.4965	1.6736	1.9108	2.9959	3.0844	3.5682	2.1978	2.7986	3.1083	2.5640
279836726	1.2664	1.1277	0.3484	0.4704	1.1212	1.1045	1.0748	0.5051	0.9028	1.1135	1.1866
279784893	1.9110	2.3372	0.4117	1.0635	1.6508	1.2899	2.5401	0.4527	1.2446	1.4905	2.0688
1093678	4.0309	3.8037	2.5566	3.4151	3.8607	4.3493	4.2241	2.6559	3.7678	4.0967	4.0315
1106453	1.0470	1.5692	0.0844	0.3338	0.7973	0.5832	1.4316	0.0182	0.8367	1.0750	0.5167
280059122	1.4858	1.0859	0.6749	1.0822	0.5063	2.1426	1.6257	0.2952	1.6134	1.1569	1.2634
1093593	1.0888	2.1840	0.1664	0.6332	0.9375	1.8808	2.6435	0.3383	1.8972	1.9491	0.9539
1091939	2.9240	2.7618	0.7011	1.2221	2.3119	1.3376	1.9057	0.3554	0.9833	1.5248	1.0990
1098572	2.3636	3.1716	1.9542	2.2323	2.6838	2.5640	2.8350	1.8458	2.2703	2.6381	1.9719
280015968	0.0867	0.1030	0.0000	0.0959	0.0662	0.1801	0.0630	0.0000	0.0126	0.0017	0.0766
1097981	2.4525	2.3155	1.3574	1.5695	2.1737	3.2871	2.8507	2.0300	2.1941	2.8104	2.3805
1092230	3.2830	3.1706	1.3076	2.1385	3.1541	2.9644	3.2527	1.7209	2.4925	3.0271	3.3004
279768515	0.4762	0.2882	0.1767	0.2645	0.1855	0.5762	0.2992	0.1867	0.1534	0.1111	0.3936
280026789	1.2226	1.2412	0.1757	0.6440	0.8291	2.4732	1.8163	0.5908	1.2158	1.5676	0.9317
1089636	2.3905	2.1974	1.2847	1.5296	1.7696	1.5864	2.1177	1.2649	1.5783	1.9473	1.7280
279763462	1.0717	0.9541	0.2805	0.7571	1.1703	1.3200	1.4274	0.5646	0.8924	0.6572	1.3265
1094411	0.1053	0.1688	0.0000	0.0588	0.0939	0.0332	0.1231	0.0000	0.0148	0.0112	0.0135
279900850	0.2493	0.2149	0.1195	0.1539	0.1521	0.4107	0.4108	0.0679	0.3203	0.1837	0.2218
1098746	4.2233	4.5122	2.5883	3.7183	3.9661	4.5729	5.1577	2.8531	4.3853	4.8070	4.2763
1094590	2.3315	2.6080	1.2004	1.6222	2.6555	1.9017	2.3771	0.9337	1.5950	1.9043	2.1177
1088059	3.7718	3.9855	2.4921	3.0315	3.7837	3.9375	4.2528	2.8352	3.4258	4.0862	4.0780
1101814	1.0219	1.1926	0.3600	0.3690	1.0889	0.7944	1.0079	0.7839	0.6137	0.9033	0.8570
1104415	3.5480	4.6197	1.4534	1.8244	4.5928	3.6575	4.5281	2.4929	2.9208	3.7950	3.5784
1088619	4.6134	3.9569	3.0816	3.9247	3.7355	4.0892	4.3349	3.4173	3.9951	4.3240	3.9567
280008253	1.6724	1.8198	0.5820	1.3012	1.2885	1.5437	2.3498	1.4059	1.5646	1.8609	1.2556
1104617	4.7438	4.7712	2.1770	2.9036	4.2740	3.1692	3.7389	2.1250	2.8658	3.1227	3.3749
1092624	7.3109	6.9660	2.5912	4.9946	6.3934	6.0747	6.9266	4.5885	6.1135	6.6735	6.4847
1087859	1.7503	2.9128	1.1677	1.3739	2.0298	2.5148	2.9364	1.3359	2.1460	2.5201	1.5946
1098026	5.2062	5.0973	0.8697	2.1943	4.6541	2.8472	3.6543	1.7526	2.7000	2.8862	2.6858
1102266	0.8840	0.7383	0.5476	0.3004	0.9877	1.0883	0.7771	0.5782	0.4301	0.7359	0.7238
1104421	4.4618	4.3968	1.9190	2.6744	4.8321	3.7834	3.7508	2.3201	3.0186	3.3503	3.8924
279897224	0.0565	0.1102	0.0000	0.0000	0.0587	0.0407	0.1574	0.0000	0.0000	0.0409	0.0000
1103144	4.3209	4.1845	3.6404	3.4559	3.6259	5.0697	5.0960	3.3396	4.1505	4.8404	4.5232
1099974	3.4379	4.5461	0.5004	2.5856	3.7946	4.0396	4.5019	2.3418	3.6689	3.9519	3.6223
1095616	5.1278	5.4094	1.7851	2.8698	5.4932	4.9241	5.3117	3.7103	4.4587	4.9356	4.6515
1087107	4.5662	4.6084	2.3007	3.0808	4.6575	3.7315	4.4933	3.0292	3.4424	3.8712	4.3012
1096832	4.8930	3.9394	3.0972	4.1073	3.8793	4.7892	4.0640	3.2516	4.0124	3.7730	4.0071
279842266	4.9580	5.0129	3.3881	3.2094	4.5263	3.6839	5.0625	2.6721	3.8350	3.7905	4.5663
279782198	3.4289	4.0846	1.4190	1.6455	3.7922	2.7579	3.7979	0.9518	2.5129	2.9818	3.5126
1091382	2.3734	3.1718	1.9931	2.5106	2.5737	2.5698	3.0748	1.5172	2.2109	2.7995	1.9517
1103024	3.6428	3.4895	1.8124	3.3651	3.2355	3.2175	2.8774	1.8701	2.9481	2.7628	2.6997
279975341	0.1069	0.0772	0.0000	0.0188	0.0614	0.0131	0.0715	0.0000	0.0000	0.0000	0.0000
279939645	0.6135	0.5163	0.1464	0.2455	0.3526	0.5129	0.1944	0.0835	0.2507	0.2820	0.0417
1090142	2.8870	3.7386	1.6125	2.8643	2.9791	2.9744	3.0265	1.6578	2.9293	2.9282	2.4715
280076101	1.0164	1.0116	0.0000	0.3615	0.8874	0.9095	0.7973	0.0000	0.0000	1.2176	0.7832
279995447	2.5780	2.3896	0.8049	1.5905	1.9247	1.9431	2.6128	0.7314	2.1976	1.7700	2.7232
1091316	2.6100	2.3736	1.3615	1.6463	2.4530	2.7094	2.5548	2.2571	2.1240	2.5357	2.5219
279795047	2.3641	2.2803	1.1704	1.3361	2.3387	1.9887	2.0102	1.3096	1.5156	2.0119	2.2087
1096344	4.5997	4.5470	2.4447	3.8877	4.1156	4.6924	4.8103	3.3051	4.7258	4.5372	4.3934
279844089	4.3692	4.0916	2.4422	3.3571	3.9751	4.0467	4.2055	2.9914	3.6611	3.9275	4.4739
279731422	1.1516	1.3194	0.5656	0.8802	1.4395	1.3060	1.6022	0.8164	1.1451	1.1014	1.2359
1090717	4.0671	4.0579	3.1745	2.9415	3.8012	3.4456	3.8467	3.1277	3.2666	3.7062	3.8364
1099593	0.0909	0.1277	0.0211	0.0000	0.0941	0.3015	0.2965	0.0000	0.0625	0.0192	0.1139
1098600	1.6945	2.1454	1.1165	1.3279	2.0561	1.8185	2.0401	0.9342	1.3432	1.9269	1.7957
280061901	0.7235	1.5847	0.4641	0.4978	0.3172	1.1283	2.1003	0.0000	0.8821	1.2344	0.5031
1101114	2.5362	2.0828	0.6434	1.2522	1.5569	1.7768	0.7160	0.2870	0.3595	0.5290	0.2462
280010802	5.3027	5.6753	0.7790	2.9565	4.9052	2.9982	4.9281	1.0695	3.1622	3.7594	3.7081
279545377	1.4447	1.7020	0.1511	0.6989	0.8661	0.8586	1.5790	0.3874	1.2269	1.2411	1.2605
1094647	5.2610	5.3599	2.5825	3.3468	5.1923	4.2941	5.2642	2.9231	4.1694	4.9419	4.8175
279918364	3.7845	3.8308	1.9069	2.8511	3.5324	3.2152	3.7121	1.6858	3.1369	3.4026	3.6668
1097057	0.8249	1.7077	0.0351	0.2791	0.6639	1.9876	1.9491	0.5387	1.8648	1.3761	0.9000
1099271	5.6573	5.4665	1.8607	3.9649	4.7643	4.5651	4.8977	3.4797	4.2690	4.7691	5.2135
1090333	8.0486	7.7415	6.1299	6.8428	7.2571	7.0024	8.0103	6.6379	7.5786	7.3313	7.2262
1095519	3.2260	3.8980	0.1468	1.2429	3.4721	2.0848	3.1571	1.3784	2.3607	2.3939	2.1488
1096999	4.7546	5.2416	0.6712	2.6830	4.1540	5.2639	5.8653	2.8805	5.3372	5.5011	4.5070
1096996	1.7311	1.7151	0.9007	1.1192	1.5505	2.3728	1.9147	1.1202	1.7417	1.7576	1.9877
1089036	4.2034	4.1092	3.3898	3.9605	3.6960	5.0988	4.7016	2.7713	4.2368	4.5793	4.0725
279963217	5.9643	6.0528	3.7400	3.7637	5.9189	5.5751	6.5164	4.0682	5.1827	5.7621	6.3915
1088921	0.1198	0.1031	0.0143	0.0244	0.0987	0.2300	0.0752	0.0469	0.0085	0.0128	0.0389
1094426	4.2128	3.8217	2.1896	2.4120	4.3659	3.8453	4.0477	2.7411	2.9208	3.2024	4.3477
1091015	3.3594	3.0030	2.2077	2.7736	2.8019	3.7152	2.9888	1.9909	3.1437	3.2594	2.8632
1096942	5.6840	5.4122	3.4150	4.8106	4.9969	6.3410	5.9954	4.4468	5.7980	5.9569	5.4971
280052784	1.6426	1.3680	0.0000	0.0000	1.1455	1.1959	1.5044	0.2507	0.1385	1.2008	2.0630
1096198	4.2054	4.1579	3.4050	4.0569	3.3421	4.6101	4.3474	3.5217	4.4537	4.5398	3.6019
1090170	4.2889	4.6868	2.8300	3.3382	4.8966	4.1009	4.2469	3.1463	3.6278	4.1287	3.7484
1097149	4.5188	4.5303	1.0690	2.4137	4.4841	3.3498	4.2374	2.4500	3.1354	3.6854	3.8889
1088220	1.1163	1.5346	0.2969	1.3223	0.9930	1.7247	1.3880	0.8548	1.3463	1.1340	1.2276
279861930	4.2587	3.9290	1.1715	2.6034	3.8785	3.9283	3.6310	1.6666	3.2207	3.5389	4.1310
279763239	0.3980	0.2114	0.0000	0.0000	0.2203	0.0797	0.3634	0.0000	0.0000	0.0000	0.1890
1103014	2.9804	2.8240	1.5789	1.8675	2.7511	3.1886	3.1532	1.9271	2.5140	2.8893	3.4220
1095933	1.3238	1.7437	0.7967	0.9476	1.2662	1.9147	2.2867	0.8513	1.6756	1.7847	1.3857
279620046	3.3700	2.9593	1.9847	2.7651	2.3976	4.1901	4.0188	1.6093	3.2105	3.5447	3.5975
1094698	1.5796	2.4265	0.7052	1.1435	1.2425	1.9753	3.1516	0.7211	2.0076	2.2253	1.2878
1102229	4.4432	4.4431	1.7590	2.8707	3.5176	5.1839	5.8985	2.3548	5.0043	5.3227	4.4673
1101030	0.3658	0.8600	0.0992	0.1681	0.1865	0.5923	0.2536	0.1624	0.0301	0.0000	0.1848
1087887	2.7394	3.0991	1.5938	2.6814	2.5312	3.2378	3.3937	1.8568	3.2230	3.1824	2.5393
279737999	0.2649	0.4258	0.1871	0.1113	0.2011	0.2202	0.4741	0.0725	0.3075	0.1955	0.1395
1096276	8.6695	7.5452	6.2241	7.2917	8.1581	8.8630	7.8083	6.9556	7.1133	7.3529	7.9829
1096775	2.4164	3.6471	0.5784	0.8426	1.2483	0.8255	2.5686	0.0475	0.5935	0.7757	0.4026
1090819	0.8505	0.6108	0.0820	0.3831	0.6189	0.4064	0.4790	0.1342	0.4592	0.1778	0.2911
1105330	0.4463	0.4428	0.0528	0.0905	0.2552	0.1857	0.3478	0.2192	0.2557	0.1528	0.2655
1093592	3.2237	4.7888	0.8967	2.1542	3.1990	3.0897	4.4136	2.0823	3.3465	3.8722	2.7171
279871292	4.0611	3.6822	3.3000	2.9401	3.4442	3.5302	4.2580	3.6811	3.0431	3.9578	3.4059
279881949	3.1140	2.7141	0.7785	2.2187	2.7776	3.0003	2.6666	0.9878	2.9800	2.5411	2.2025
1103059	6.8099	6.7423	2.4270	4.2561	6.3504	6.0515	6.8493	4.7517	5.6194	6.5187	6.5152
1101763	3.4996	3.2634	0.5712	1.4262	3.3100	3.1708	3.1505	2.2219	2.9305	2.9784	2.9538
1101218	5.0890	5.0414	4.0376	4.4190	5.1930	5.0969	5.1048	4.3106	4.6207	5.1508	4.9686
279824207	1.2549	1.1946	0.7798	0.6635	0.2834	1.1287	1.9679	0.7932	0.7810	1.2961	1.2657
1087953	3.0033	4.1488	1.3033	1.4519	3.4894	2.3049	4.1740	1.0437	2.1348	2.7152	2.6136
279935123	0.4949	2.1424	0.8839	0.0000	0.0000	1.8069	2.0954	0.0000	1.4654	1.4687	0.0000
1095568	3.9457	3.3664	2.1344	1.8018	3.2206	3.7522	4.1497	2.9546	3.2617	3.6086	4.1492
1092166	1.3833	1.6197	0.3809	0.4868	1.6287	1.4050	1.2243	1.0266	0.8350	1.2572	1.2659
1088585	1.8484	2.0308	0.9746	1.5452	1.9230	1.8273	2.1741	0.9203	1.9120	1.6540	1.9384
1091284	2.7852	2.5238	1.8952	1.7632	2.7284	2.2774	1.9983	1.6873	1.6467	1.7066	1.8952
279728016	5.7394	5.6208	2.5258	3.0100	5.2351	4.0762	4.9628	2.7785	3.8566	4.4870	5.0938
1090789	1.8243	3.9861	0.1476	0.4732	1.2047	2.9364	4.7879	1.0167	2.8372	3.1633	2.1977
1097786	0.0120	0.0356	0.0000	0.0000	0.0000	0.0086	0.0173	0.0000	0.0000	0.0000	0.0000
1104391	1.1322	1.6405	0.4293	1.0565	1.1389	1.5051	1.8063	0.6412	1.4405	1.5730	1.1463
1093357	4.9157	5.4476	2.3022	3.0168	5.0319	3.7623	4.4766	2.6486	3.4958	4.4554	3.7381
279850487	4.5309	4.0355	3.0965	3.6558	3.9167	4.2832	4.4598	3.0351	4.0080	4.6629	4.0911
1087446	2.6155	3.1420	0.2873	1.4853	1.7915	1.5324	1.5322	0.9926	1.0263	1.0406	0.9246
1092173	0.6257	0.9480	0.2457	0.7001	0.4188	1.0635	0.6933	0.6963	0.7068	0.5787	0.4589
1087808	4.8369	4.7259	2.8751	3.3963	5.2353	4.4361	4.5215	3.5416	3.5883	3.9615	4.6331
1098323	1.8086	2.9741	0.3264	0.7769	1.5771	3.4499	4.2036	0.9840	2.9276	3.3051	1.6544
1098003	2.1491	2.4331	1.3447	1.2084	2.1304	2.8071	2.9301	2.0104	1.8939	2.7660	2.4762
279901626	2.6565	1.1292	1.6027	0.9203	0.3572	2.7264	1.3546	1.1353	1.1397	0.1341	0.3103
279781534	1.8488	2.2008	1.3558	1.4097	0.8192	3.0495	2.7409	0.4422	2.8472	2.7408	0.6468
1102158	3.4533	4.6097	2.2485	3.1208	3.7973	4.1577	4.4992	3.1787	3.8417	4.2212	3.3482
1088477	3.9317	4.2379	2.1138	2.3606	4.4274	3.5449	3.7503	2.6497	2.9604	3.2858	3.8283
1098215	0.4760	1.1357	0.0824	0.5279	1.0199	1.1864	0.8321	0.1209	0.5148	0.4350	0.4271
279806340	1.8294	2.4831	0.1461	0.3539	0.8864	0.4974	1.4764	0.1524	0.2598	0.4411	0.2862
1104307	3.8202	5.5830	1.5653	2.7967	4.4736	4.5431	5.3706	3.0199	4.5063	4.8665	3.3913
1097597	0.2545	0.2490	0.0686	0.0950	0.2660	0.0976	0.3150	0.1210	0.0251	0.0000	0.1177
1104612	0.8408	1.1961	0.4037	0.5878	1.0855	1.6877	1.4109	0.3935	0.9383	1.3009	0.7450
279748460	1.7244	1.4420	0.8645	0.6179	1.2806	1.1316	0.8359	0.4862	0.6575	0.6563	0.6963
279825995	5.4082	4.9684	2.8370	4.1955	4.7170	4.2354	4.6423	2.7335	4.4397	4.2281	4.5000
279801633	1.3472	1.8961	0.8304	1.2306	1.1990	2.1117	2.2339	0.3517	2.0096	1.8264	1.4004
279809214	0.3280	0.7453	0.0000	0.1097	0.2348	0.3379	0.4307	0.0714	0.3131	0.1668	0.4328
279780063	1.3240	0.8606	0.4787	0.7198	0.7279	1.4428	1.3486	1.2794	1.0996	1.0247	0.7580
1088793	5.3566	6.3908	3.0722	3.9916	5.9852	4.4883	5.3648	3.1137	4.1577	4.6216	4.5277
280119366	3.1488	3.2463	1.4678	1.0007	2.3983	1.7052	2.9393	1.1299	1.8229	2.2549	2.3269
1095237	2.1046	2.9384	0.5419	1.2762	2.7028	1.3336	2.1470	0.8304	1.0558	1.0409	0.8553
1094498	4.1031	3.9352	2.0920	2.5858	4.3195	3.5399	3.5416	3.3064	2.8390	3.1536	3.4529
280033552	1.5029	1.4422	0.2663	0.6393	1.4603	1.6518	1.7732	0.5007	1.0149	1.7839	1.6317
1087847	2.4050	2.3899	0.8611	1.3563	2.3225	3.7848	2.9585	1.2799	2.4476	2.9453	2.2502
1088868	7.2449	7.0280	5.0332	6.5230	6.7771	7.0151	7.1390	5.8058	7.1704	6.9759	6.6553
1092376	2.0198	2.6549	1.4518	2.2774	1.6594	3.0347	3.0682	1.4422	2.6815	2.7413	1.5479
1090507	4.7449	4.5879	0.9745	3.4087	3.9518	2.8559	3.2330	1.1683	2.6401	2.5100	2.6032
1096159	4.0477	4.1531	1.0718	3.4094	3.5626	3.7342	2.9023	2.1995	3.2429	3.1805	2.6744
279995655	1.6755	1.6918	0.3278	0.5151	1.2056	0.6797	0.9920	0.0526	0.6474	0.4902	0.7004
1100943	3.8323	4.5973	1.7962	3.5636	3.7809	4.4581	4.2465	2.6927	4.4347	4.3144	3.3069
1092174	1.7144	1.8243	0.8165	0.9641	1.9548	2.1526	2.3032	1.1385	1.5625	1.8138	2.1193
279966985	0.2480	0.3632	0.1070	0.1379	0.1372	0.2585	0.5607	0.0607	0.2417	0.3321	0.0888
1096455	4.6355	4.7766	1.6184	2.4297	4.0675	2.4917	3.4732	1.3820	2.0326	2.5683	2.4506
1088386	8.7171	8.4152	6.8915	8.1071	8.7886	9.5913	7.9321	7.0566	7.9666	7.4291	7.5963
1108145	0.2245	0.8254	0.3446	0.4978	0.1039	0.5971	0.5512	0.1180	0.1973	0.1605	0.0302
1091200	6.0255	6.3715	2.7754	3.6290	6.0542	4.7514	6.0052	3.7639	4.6821	5.4367	5.4506
1101033	3.1187	3.1734	2.2668	2.1254	2.8573	2.2365	2.3567	1.5244	1.8130	2.0928	1.5409
1105017	2.4186	2.6660	1.9314	2.4870	1.7717	2.7313	2.9949	1.8672	2.6424	3.0174	1.8175
1103352	3.3004	3.7175	0.4943	1.4848	2.6538	1.7454	1.9651	0.7638	1.4986	1.6104	0.8800
1087600	4.4352	5.0862	3.6210	4.3669	3.9551	5.4638	5.6395	3.8588	5.1833	5.4260	3.9400
1093392	2.3181	2.9328	1.4492	1.6063	2.4105	2.4990	3.2741	1.9303	2.1185	2.9572	2.3454
279847785	2.0575	1.8508	1.2934	1.7688	1.7720	2.5023	2.2669	1.3065	1.8379	2.0600	2.2105
1087226	4.9956	4.9741	2.9312	3.4455	5.1287	5.0781	5.6404	3.9319	4.5646	5.1554	5.1203
1090482	5.2725	6.0339	1.9171	4.5631	5.1568	5.4032	5.8900	3.5222	5.6535	5.5850	4.5770
1100743	0.3217	0.9170	0.0657	0.0950	0.2046	0.8305	1.1156	0.4328	0.5011	0.6415	0.3679
279808690	1.1847	1.9871	0.3051	0.9643	0.8241	2.6694	2.6299	0.0000	1.7891	2.3979	1.3407
1102399	1.2081	1.9940	0.6769	1.1941	1.5232	2.5587	1.9388	0.7342	1.5647	1.3533	1.0979
1089796	1.2665	1.4428	0.0000	0.0809	1.1464	2.0889	0.9265	1.1246	0.7399	0.7658	1.2902
1092783	5.3043	4.5156	2.4712	3.1311	4.7683	3.9735	4.2619	3.5591	3.2385	3.8881	4.3086
280100414	0.3326	0.4903	0.1347	0.0906	0.4121	0.5060	0.7346	0.1178	0.2874	0.5468	0.3715
1091539	2.0274	2.5166	1.2096	1.4606	2.3556	1.8517	2.5105	0.7162	1.7486	2.1281	1.8606
280131469	0.8181	1.6127	0.5024	0.6156	0.7766	1.7471	1.8881	0.5670	1.3159	1.5888	0.6079
1088833	0.9916	0.9503	0.1613	0.5984	0.5123	0.6629	0.2525	0.1223	0.1087	0.1074	0.1105
1096433	2.3872	2.5106	1.2532	1.5426	2.3065	3.1160	3.2519	2.2194	2.3883	2.7105	2.6989
279832028	1.3635	1.4524	0.9484	0.2565	0.5869	1.5215	1.8803	1.3739	1.4086	1.7473	1.1074
1087217	4.8345	4.9358	3.0910	2.8466	5.0487	3.8848	4.8741	3.3173	3.4630	4.0872	4.5735
1100123	0.9581	1.6796	0.3965	0.7023	1.0999	2.3681	2.0979	0.1607	1.4607	1.4455	1.2379
279899949	2.6949	2.2361	1.4070	1.7361	1.9042	2.9590	2.5441	1.5367	2.1052	2.7350	2.8565
280086044	0.9317	1.9080	0.7557	0.5446	0.7848	1.6246	1.7555	0.0000	1.0315	1.4702	1.6798
279142117	2.1990	2.3780	0.7133	0.8744	2.1550	1.6295	2.0917	1.0502	1.3666	1.7007	2.3175
1103487	0.4539	0.7056	0.1911	0.2440	0.3315	0.4050	0.6471	0.4182	0.4679	0.4952	0.3199
279979595	0.1272	0.3501	0.0000	0.0000	0.0000	0.1787	0.0929	0.0000	0.0000	0.0000	0.2171
1088891	2.0773	2.6549	1.7691	1.8006	2.4916	2.8200	3.0001	2.1362	1.8030	2.4502	2.1768
280111468	2.1697	3.3723	1.4006	1.9831	2.2672	2.7146	3.4522	1.0863	2.5481	2.6081	2.6250
279525073	2.0276	2.1949	0.3421	1.3378	1.6459	2.2022	2.6073	1.5033	1.9880	2.3996	2.1528
1094878	2.8387	3.1348	1.6970	2.3225	2.8732	2.8956	3.5452	2.3271	2.7692	3.1534	2.8755
279923905	3.4500	4.1740	2.2016	3.2468	3.3172	3.4473	3.9609	2.2830	3.5491	4.0064	3.0337
1104378	1.4877	1.4012	0.3861	0.7975	1.1652	1.7946	1.9153	0.3846	1.5747	1.5830	1.7704
279928681	1.8933	2.4981	0.7977	1.0237	1.5693	2.5558	3.4902	1.2608	2.4012	2.6398	1.9991
1102404	0.1398	0.2383	0.0000	0.0000	0.0982	0.1859	0.2775	0.0000	0.1471	0.2176	0.2501
1106033	0.4323	0.5955	0.0136	0.3504	0.3429	0.3581	0.6490	0.1087	0.3601	0.5423	0.3878
1091267	1.9525	2.5058	1.5534	1.6104	2.4620	2.3249	2.5029	1.5558	1.8395	2.1789	2.1877
279834455	4.3239	3.8724	2.1748	3.1068	3.6736	3.1655	3.2338	2.0666	3.1424	3.2599	2.6223
280102846	2.8620	3.1539	1.3741	2.2000	2.9242	3.5554	3.5675	1.8182	2.9552	3.2218	3.3825
279885390	2.6005	2.0673	0.2606	1.2132	1.9184	1.3737	1.6365	0.6684	1.0396	1.3790	1.6343
280013984	3.7591	3.9805	1.7549	2.4332	3.9819	3.0132	3.9419	2.1961	3.2208	2.9975	3.5201
280063541	2.3994	1.9662	1.1233	2.0094	2.3566	2.2919	2.1235	1.2447	1.4714	1.8787	2.1575
1088721	5.4507	5.1903	3.9182	4.9021	4.8497	4.5932	5.4653	3.7030	4.9247	4.7974	4.8340
1094415	1.4796	2.1688	1.3968	1.2347	1.5752	1.9213	2.1871	1.4054	1.5432	1.9141	1.3664
1096452	5.3236	5.4912	3.5395	4.1163	4.6293	4.1327	5.4031	3.0371	4.7315	4.8257	4.3906
1095663	1.7376	2.6549	0.7526	1.0022	2.2275	1.9142	2.6163	1.1253	1.6758	2.1923	1.7196
1091249	3.9249	4.0511	2.7501	3.0576	3.5733	3.0384	3.3915	2.1491	2.8142	3.0442	3.2452
1088785	3.6787	3.9278	1.6125	2.4524	3.9529	2.7938	3.1441	1.9185	2.3090	2.8084	2.8560
279720308	6.6818	6.5375	1.7742	3.5841	5.9214	4.4380	5.5504	2.1504	4.4169	4.9150	5.6868
279803213	0.4647	0.2604	0.0385	0.1385	0.2021	0.1921	0.3788	0.0000	0.0959	0.3489	0.2526
1091030	5.9780	5.9092	5.2167	5.1463	5.7203	5.1417	5.4272	4.6225	4.6162	5.0673	5.0380
1094147	1.1695	1.1668	0.6892	0.6819	1.2625	1.5852	1.4388	1.0529	0.9547	1.2590	1.2970
1089900	4.6026	4.2182	3.1101	4.0536	3.4608	3.8707	3.6962	2.8337	3.9147	4.0356	3.0354
279844110	1.1836	1.3750	0.6290	0.4672	0.6054	0.7676	1.4672	0.6951	0.8482	0.9260	1.2477
1088724	0.5717	0.1764	0.1245	0.1432	0.1563	0.6318	0.6225	0.1383	0.1463	0.1997	0.5142
279857549	0.8493	0.9077	0.3299	0.7395	0.6625	1.0635	1.1469	0.0000	0.6861	0.6035	1.3122
1087994	5.6869	5.5034	3.6603	4.8889	5.0067	4.9743	5.0011	3.5560	5.2839	5.0389	4.7756
1090367	4.0411	4.3812	2.4274	3.2802	3.9710	3.3816	3.7896	2.4222	3.5168	3.6215	3.4002
1089603	3.3092	4.2815	2.4734	2.5770	3.7820	3.4899	3.8147	2.5534	3.2883	3.4743	3.4428
1091941	1.2643	1.1546	0.1934	0.3444	0.9366	0.7950	1.2956	0.6663	0.6526	1.2739	1.0388
1096445	0.4677	0.7608	0.0000	0.0000	0.4309	0.1849	0.3748	0.0000	0.0373	0.0280	0.3406
279778374	2.3370	2.7306	1.5318	2.7400	2.3828	3.1216	2.9018	1.6108	2.3019	2.4922	2.6338
1106273	2.7842	3.2475	1.8216	2.4580	2.0907	2.4663	3.4375	1.5208	3.0940	2.8296	2.4510
1092956	2.6375	3.6237	1.0378	2.1932	2.2534	4.0799	4.2784	1.0006	3.6494	3.7718	3.1668
280138020	4.6443	5.3089	3.2089	4.4318	4.0510	5.6361	6.1403	3.0517	5.2905	5.7793	4.7750
279845466	0.7969	1.4814	0.0000	0.7011	0.3649	0.6175	1.6030	0.0000	1.1790	0.5492	0.3976
279706264	0.5427	0.5876	0.0000	0.0000	0.0000	0.6585	0.0000	0.0000	0.0000	0.0000	0.0000
1091718	1.5714	2.1518	1.5928	1.6491	1.9716	2.1974	2.2866	1.0171	1.6214	1.9325	1.4019
280128508	0.1719	0.1094	0.0000	0.0000	0.0000	0.0796	0.2502	0.0000	0.0000	0.2645	0.0000
279828034	1.6986	1.1486	0.4084	1.1884	1.1841	1.7388	1.4296	0.0000	1.1763	1.6468	1.1172
280072660	0.8493	1.1379	0.9344	0.9577	0.8621	0.8175	1.1524	0.2153	0.7514	0.7218	0.3614
279783269	1.8184	1.7858	0.9186	1.6530	1.3654	2.3478	2.9184	0.7707	1.5705	1.8135	2.2565
1088798	2.9831	4.4234	1.1228	2.5973	3.6049	3.3358	4.0376	1.7908	3.2630	3.5533	2.7226
1091951	5.6600	4.8950	3.4063	3.9671	5.2606	6.2338	4.6337	3.7360	4.2847	4.6143	5.1512
280077089	0.7984	0.6979	0.0000	0.0000	0.7228	0.2482	0.6127	0.0000	0.0000	0.2020	0.6339
279900365	3.1195	2.8361	0.8224	1.9791	2.4394	3.0565	3.0118	1.5888	2.9041	3.1208	2.9060
1091712	2.5563	2.9497	1.4542	1.4980	2.6445	3.0166	3.4068	2.3397	2.3445	3.2558	2.7661
280013748	1.0576	1.0160	0.0084	0.3936	0.9540	1.3031	0.9090	0.6615	0.4699	1.0664	1.1894
1090204	2.5232	3.1359	0.9974	2.0796	2.1539	1.7341	2.4211	1.6768	1.7398	1.6847	1.4076
279719305	2.6867	2.9387	0.8006	1.1945	2.4768	1.9001	2.4394	1.1648	1.4049	2.1151	2.8312
279854984	0.5334	0.4236	0.2194	0.1046	0.2767	0.1698	0.6122	0.0000	0.2228	0.2967	0.0838
1087279	1.3913	1.9469	0.8370	1.1229	1.2180	2.4479	2.6507	0.9499	1.8624	2.0810	1.3457
1107938	0.8178	1.0671	0.0255	0.1431	0.6305	1.8135	1.6327	0.5253	1.0239	1.1899	1.2051
1091046	1.7423	1.6677	0.1077	0.2653	1.0176	0.6446	1.0215	0.3654	0.7304	0.8804	0.5399
1101217	5.5651	4.5918	3.2557	4.5242	3.9269	5.0681	4.5446	4.4206	4.5731	4.9333	4.1768
1098749	2.8547	3.9642	0.6379	1.8416	3.4108	2.6562	3.6453	1.4023	2.7040	3.0380	2.6722
1094166	1.9018	2.1817	1.0809	1.6565	2.1082	2.0216	1.9286	1.0244	2.0792	1.7800	1.5786
1095851	1.5533	2.3666	0.8484	1.4511	1.7877	2.1185	2.4224	0.8025	1.9415	2.0448	1.7752
1091940	2.7324	2.8419	0.9646	1.6278	2.6356	1.8738	2.6619	1.0221	2.0305	2.5367	1.8935
279486054	2.0851	2.8389	1.1678	1.6922	2.1621	2.3849	3.0805	1.8126	2.0297	2.2970	2.6308
1094243	3.1885	3.4206	0.0743	1.0682	3.6590	2.6853	4.3943	0.9291	2.4058	2.7540	3.5358
278638676	6.2333	6.0991	2.2829	3.7824	5.6575	4.3547	5.2016	2.4393	4.5757	4.6295	5.1335
1087556	4.3050	4.5956	1.4543	3.1403	4.1281	4.2668	4.8077	2.7848	4.0753	4.5326	4.3568
279484508	6.3613	5.4557	3.0219	4.6460	5.8372	7.4959	5.3146	3.4183	5.0721	5.1268	5.9366
279846545	0.1818	0.6170	0.0861	0.0751	0.3323	0.4549	0.7587	0.0000	0.2190	0.2716	0.1613
1091732	0.4533	1.2496	0.1231	0.2072	0.2602	1.1444	1.8423	0.1617	0.9707	1.0059	0.1162
1096556	0.5027	1.1464	0.2090	0.4147	0.6539	0.9442	1.0648	0.3345	0.6760	0.8498	0.5504
1088437	3.2845	3.4605	2.8214	2.5714	3.5117	3.4987	3.5203	2.0595	2.7451	3.3180	3.5755
1096100	2.6169	3.7276	1.3774	2.8100	2.8234	2.4702	2.8796	1.1171	2.3115	2.4828	1.7729
1101256	1.7633	2.7017	0.4574	1.5389	1.6691	1.8961	2.6575	1.1195	2.1675	2.3096	1.3498
279906433	0.8802	1.9606	0.3798	0.1814	0.4843	1.0605	1.8438	0.9049	1.1111	1.1850	0.6649
279720449	3.1434	3.5140	0.1533	0.3698	2.4416	1.1126	2.8086	0.4599	1.4108	2.2100	1.3809
1089806	0.9094	1.0768	0.0732	0.1672	1.2241	0.7965	0.9673	0.1735	0.5422	0.8877	0.7467
279829976	0.9828	1.8229	0.1694	0.2601	0.8009	0.9539	1.5976	0.0221	0.8872	1.3978	1.2886
279911436	6.5885	5.6378	4.9226	5.1254	5.6531	5.6433	5.6131	4.3963	5.0517	5.5216	5.7685
1102906	4.5446	5.6615	0.5585	2.1368	5.4083	2.6273	4.3842	1.0935	2.1938	2.8174	2.9658
279949023	5.5231	4.7528	4.5222	4.3708	4.8146	5.6222	5.5290	3.6188	4.6504	5.4472	5.4073
279927000	3.0829	3.5409	2.2294	2.4849	3.0610	3.4846	3.8485	1.9051	3.2559	3.5822	3.4892
1093965	3.7404	3.4679	1.6309	2.1563	3.5125	2.6395	3.1280	2.2059	2.4281	2.7211	3.0483
1106970	2.4094	2.0895	1.1661	1.7661	1.8107	1.6879	2.5024	1.1598	1.8561	1.6375	2.2164
280121298	3.5865	3.2248	2.5658	3.4931	3.1195	3.3702	4.0376	2.8250	3.0658	3.3528	3.0959
1088776	6.4985	6.3796	4.2824	6.0093	5.8980	5.8402	6.3085	4.4057	5.8433	6.2419	5.8947
1101034	4.5125	4.1566	2.3889	3.2112	4.3851	4.1468	3.9405	2.9631	3.5653	3.9342	4.2427
1087825	1.5298	3.7391	0.7476	1.1074	1.7986	2.2806	3.2888	0.4205	2.2080	2.1993	1.0944
1104790	1.4001	2.1698	0.9454	1.5150	1.6387	2.5287	2.3249	0.9305	1.9593	1.8636	1.2232
1088527	4.4020	4.9632	2.1745	2.9971	4.8681	3.9873	4.9657	3.1898	3.6334	4.3134	4.4440
1096295	2.8990	3.0773	2.2055	2.3525	3.2369	3.0851	3.4572	2.7522	2.5907	2.8605	3.1416
279489069	4.3419	4.0053	0.2598	1.3598	3.5707	3.0646	4.2236	0.5009	3.3598	3.6717	4.1171
280035517	0.2845	0.6928	0.2206	0.4200	0.0690	0.8292	0.4163	0.0970	0.3018	0.2623	0.1418
1106263	0.1664	0.0827	0.0000	0.0392	0.0415	0.0795	0.0802	0.0000	0.1296	0.0406	0.0495
1099951	3.2477	4.0403	0.6255	1.6409	3.2084	3.0695	3.6631	1.8933	3.4129	3.6639	2.8755
1087244	5.4126	5.1501	2.7388	3.3806	5.0595	3.9296	4.6235	3.1936	3.6516	4.2611	4.4476
279869170	3.7039	5.1663	0.6692	2.3117	4.4215	2.5189	3.5735	0.8928	2.1357	2.1599	2.7120
1098321	2.0831	2.2888	1.5626	1.6226	2.3190	1.9693	2.1169	1.4936	1.5707	1.7318	2.2618
1094570	2.1143	2.1798	0.7800	1.6612	1.9423	1.6480	1.5865	0.9998	1.3482	1.4992	1.6905
280136111	0.5990	0.9894	0.0000	0.1712	0.2351	0.5375	0.4259	0.5649	0.4689	0.5498	0.1437
1097667	2.6646	3.3786	1.5177	2.2780	2.5750	2.1873	2.7583	0.8226	2.2133	2.4243	2.3063
1087000	4.2450	4.2166	3.5705	4.1039	4.3193	4.0745	4.0933	3.1126	3.4425	3.7223	4.1261
279975668	3.1322	3.7125	1.6354	1.9980	1.9923	2.1442	4.0459	1.5479	2.6097	2.4972	2.6471
280111693	0.1289	0.1085	0.0000	0.0000	0.0000	0.0000	0.0960	0.0000	0.0000	0.0000	0.0000
1090562	1.4752	1.7912	0.2843	0.7093	1.6792	0.7151	1.3449	0.3583	0.4652	0.7018	0.7344
1092210	3.1325	2.9532	2.7388	2.8116	2.9099	3.1567	3.1537	2.5113	3.2448	2.9382	3.0274
1096126	0.3071	0.9246	0.2350	0.3435	0.2055	0.7364	0.9393	0.0753	0.6079	0.5182	0.3336
1087816	4.5169	4.1176	1.9084	2.8723	4.2406	3.3309	3.5438	2.2256	3.0654	3.1986	3.6335
1096580	3.6430	4.4531	1.3419	2.4609	4.2231	3.7871	4.1022	2.5673	3.2673	3.8031	3.8415
1094687	3.9132	5.0818	2.4401	2.8489	4.4063	3.3473	4.0387	2.5533	3.0268	3.6175	2.8573
280036002	0.6303	0.8687	0.6025	0.2069	0.5820	0.7724	0.9423	0.0000	0.3770	0.9028	0.8271
1102087	1.5907	1.9759	0.6468	0.9649	1.9413	1.7576	2.1851	1.0717	1.4093	1.6490	1.9932
1088932	2.8850	2.9099	1.2927	1.6445	2.5658	3.8690	3.9368	2.2528	2.9199	3.4213	3.3902
1101876	4.5472	4.7164	3.1191	4.1103	3.6321	5.0122	5.1261	3.0207	5.0615	5.3874	3.8986
279874791	3.3965	3.1775	1.9235	2.8012	2.7244	2.9879	3.0980	1.5797	2.5046	3.1146	3.4324
1098508	0.4509	0.6808	0.2543	0.3939	0.4898	0.3400	0.7027	0.1100	0.2945	0.3794	0.2285
1092447	2.9415	3.0085	1.9618	2.0545	2.9325	2.8896	3.0912	2.4159	2.5965	2.9544	3.1212
279819268	0.9449	1.4935	0.5269	1.1382	0.7547	1.2679	1.9722	0.0091	1.3289	1.2891	0.6312
279949736	1.0136	1.5004	0.0000	0.6442	0.5058	0.4433	1.0497	0.0000	0.8091	0.4581	0.5528
279872786	0.3120	0.6501	0.5219	0.3486	0.0000	0.9908	1.0206	0.0000	0.4950	0.6941	0.0000
1095414	5.3052	4.6024	3.9754	4.4070	5.0402	5.3187	4.6186	3.9446	4.1193	4.1308	5.0398
1104093	0.0494	0.0561	0.0232	0.0201	0.0151	0.0409	0.0380	0.0259	0.0206	0.0714	0.0191
279760959	0.3626	0.3605	0.0000	0.0000	0.0000	0.9962	0.2704	0.0000	0.0000	0.1007	0.0000
1087656	4.4169	5.2678	1.9114	2.8905	4.9015	3.5969	4.6927	2.7820	3.6136	4.1119	3.7202
1090325	1.9767	2.4861	1.2176	1.2698	2.1763	1.9491	2.7163	1.3332	1.8224	2.3231	1.9844
280083961	2.1113	1.3021	0.5443	0.9826	1.4195	2.0593	2.1138	1.0192	1.2420	2.0640	1.8396
1106228	0.5498	0.5966	0.1219	0.2794	0.6752	0.5430	0.7554	0.0112	0.6112	0.5476	0.4029
1096599	1.7618	1.8188	1.1017	1.2735	2.0276	2.0472	1.2560	0.7492	1.3192	1.0792	1.1539
1104673	4.9679	4.9109	2.8962	3.5371	4.8448	3.8158	4.3721	2.8771	3.6091	3.9574	4.2456
1089104	5.3566	4.7656	3.2740	4.1773	4.6394	4.3247	4.3282	3.3788	4.0823	4.0627	4.4933
279878345	2.4799	2.7161	0.3611	1.7321	2.6144	3.2645	3.1639	1.3715	2.7647	2.6934	2.7887
279685990	0.1159	0.2636	0.0000	0.0297	0.0804	0.1429	0.2027	0.0083	0.1504	0.2070	0.1291
1092959	0.9295	0.8365	0.5606	0.5124	0.6925	0.6529	0.6240	0.2683	0.7148	0.5874	0.5796
279888795	0.0728	0.0308	0.0000	0.0000	0.0322	0.0223	0.0225	0.0000	0.0000	0.0000	0.0000
280137369	0.0397	0.0394	0.0000	0.0000	0.0000	0.0000	0.0288	0.0000	0.0000	0.0000	0.0000
279848640	0.5661	1.5408	0.0000	0.1317	0.5841	1.0908	2.0938	0.0000	0.9838	0.8799	0.6270
1092672	2.3159	2.3643	0.7070	1.2807	2.2861	1.9087	2.4803	1.7411	1.8742	2.1021	2.1761
1093763	0.8329	1.3398	0.0922	0.6395	1.3734	0.8437	0.5671	0.0000	0.1596	0.1616	0.2581
1090555	4.4944	4.0210	3.0566	3.2180	4.4390	4.5645	4.0979	3.3606	3.4613	3.8518	4.6364
1098094	3.2547	2.9512	1.9609	2.9716	2.8400	3.2806	3.1913	1.8330	3.0335	2.8286	3.2610
280119068	1.1540	0.4155	0.0000	0.0963	0.4348	1.4531	1.1529	0.5071	0.4179	1.2412	0.4439
280004885	0.7712	2.2325	0.2434	0.0000	0.8911	0.8052	1.9864	0.0000	0.6380	0.9795	0.1725
1096402	2.7634	4.1109	2.3708	3.7707	2.4460	3.4506	3.4637	1.5306	3.1641	3.1150	1.4203
1098543	4.1962	3.4309	2.6682	3.1478	3.9489	3.8615	3.1584	2.9011	2.4665	2.7910	3.2521
1099691	2.3518	3.0451	1.2627	1.1848	2.5148	3.9294	3.6055	2.0040	2.7781	3.4762	2.4716
1089279	4.1648	3.6196	2.4283	2.2995	3.6726	3.0253	3.4821	2.6777	2.4343	3.3275	3.4443
280096483	2.2335	3.9006	2.1082	0.6988	1.8254	1.7551	3.2888	0.2380	1.8781	2.0649	1.6876
279889309	0.2692	0.0000	0.0000	0.0000	0.0000	0.1976	0.1991	0.0000	0.0000	0.0000	0.0000
279816772	0.4805	0.7033	0.0000	0.0000	0.2193	0.0794	0.6510	0.0000	0.2930	0.1555	0.0000
279746460	0.8634	1.1512	0.2655	0.5247	0.9628	0.9275	1.2687	0.8841	0.7034	1.0150	0.9383
279740571	7.3576	6.1183	2.8278	3.6729	6.6740	5.4254	5.7588	4.2208	3.8724	5.5745	6.1962
1090738	3.4511	3.5863	0.4947	1.7249	2.9774	4.3248	4.4809	2.8639	3.6459	3.8744	3.9441
1088174	2.7880	3.1937	1.8004	2.3350	2.3170	4.0824	3.7265	2.3871	3.4954	3.6873	2.3402
1100659	6.3718	6.8950	3.7688	5.3067	6.2414	5.0150	5.9773	3.4137	5.3470	5.5413	4.6661
1104234	2.5301	2.7837	2.1903	1.4227	2.2292	3.4566	3.5443	2.7706	2.5855	3.2477	2.1603
1093376	3.2063	3.2665	1.8296	2.5340	3.0354	2.9682	3.5314	2.5136	3.1391	3.2417	3.0900
1090238	0.6350	0.7641	0.1607	0.3719	0.7255	0.8117	0.8421	0.2862	0.8755	0.5959	0.6792
1105213	1.5697	1.3432	0.3434	1.1775	0.9728	1.4392	1.5314	0.4110	1.3952	1.7280	1.1633
1093890	2.6342	2.6183	1.3753	1.9836	1.9440	3.8179	3.1403	1.9679	2.8778	3.2277	2.4611
1105102	3.3039	2.9038	1.8956	2.8076	2.5893	3.0998	2.7739	2.1384	3.1383	2.9288	2.6680
1087677	3.1233	3.6221	1.9281	2.2550	3.5513	3.5757	3.9599	2.7117	3.0997	3.7499	3.2025
1096260	3.8894	3.8720	2.4948	2.0152	3.9571	2.8031	3.6089	1.9755	2.4125	3.0427	3.3728
279666079	0.2764	0.2364	0.0000	0.0000	0.0000	0.1857	0.0000	0.0000	0.0000	0.0000	0.0000
1090602	2.6225	2.0274	1.3687	2.0347	2.2959	2.5526	2.0634	1.7130	1.9979	1.8133	2.0219
1094115	1.7545	3.1511	0.3069	1.0792	2.3292	2.5357	3.1587	1.4912	2.2937	2.6272	1.7132
1091764	0.5341	1.2585	0.1165	0.4943	0.3180	1.5476	1.6665	0.1858	1.0675	1.4697	0.2698
280104463	1.9178	1.2826	0.0791	0.3160	1.5176	2.4609	2.1039	0.3947	1.4167	1.7022	2.2849
1098671	1.2266	0.7992	0.3097	0.0330	0.3607	0.5237	0.2738	0.1427	0.0113	0.1076	0.0517
279885846	0.1456	0.3605	0.0000	0.0000	0.0000	0.1832	0.2704	0.0000	0.3463	0.1412	0.1710
279723028	4.8577	4.5350	1.8073	2.3864	4.0681	2.9221	3.9046	2.0300	2.6554	3.3450	3.8819
280056099	0.0644	0.2406	0.0000	0.0000	0.0000	0.2821	0.4108	0.0000	0.2307	0.1357	0.0569
1103540	0.0000	0.0032	0.0000	0.0000	0.0000	0.0044	0.0031	0.0000	0.0000	0.0000	0.0000
1092687	0.1970	0.0370	0.0000	0.0000	0.0000	0.1218	0.2434	0.0000	0.1049	0.1060	0.0000
1088504	4.5832	4.4158	2.6863	3.3279	4.0243	3.5685	4.1878	2.7683	3.6114	4.0605	4.1371
279780666	1.4826	2.3309	0.5650	0.7604	1.9632	1.3209	2.6103	0.2368	1.0294	1.4826	1.5521
279875429	1.9397	2.6266	0.4607	1.1619	1.7825	2.9501	2.8064	1.1910	2.7861	3.0533	1.4795
1089792	2.5832	2.9003	0.4941	1.5152	2.7433	2.0124	2.8391	1.6221	1.9304	2.1296	2.5344
279895819	0.0000	0.0414	0.0000	0.0000	0.0000	0.0299	0.0302	0.0000	0.0000	0.0000	0.0000
1094121	0.9619	0.8487	0.4213	0.9293	0.6875	0.7860	0.9550	0.7867	0.7687	0.7496	0.8025
280078084	0.8705	1.2638	0.0000	0.3569	0.5813	0.4540	0.7575	0.1427	0.3995	0.5143	0.7629
1098135	4.0111	3.8924	1.6844	2.4695	4.1843	3.1537	3.6009	2.5939	2.7607	3.1367	3.5136
1094201	0.1083	0.0472	0.0000	0.0000	0.0328	0.2054	0.0800	0.0000	0.0000	0.0789	0.0141
279746109	1.7890	2.1398	0.0947	0.1608	2.1756	2.2281	2.2500	0.7499	1.3451	2.1119	2.2305
1088381	2.4801	2.3442	0.9223	1.8478	2.1620	3.5412	2.5929	1.6258	2.4599	2.6026	2.3122
1092269	5.0214	4.5257	3.3010	3.8426	4.6970	4.5539	4.4188	3.6723	4.1705	4.4698	4.6769
1096299	1.1835	1.4646	0.6534	0.5986	1.0314	2.3581	1.9475	0.9648	1.0907	1.8590	1.1532
280138384	2.1177	2.7088	1.5213	2.0871	1.8033	3.3532	2.8035	1.3426	2.8143	2.8273	1.8293
1092045	0.2076	0.1235	0.0000	0.1192	0.2134	0.2077	0.1811	0.0780	0.0416	0.1947	0.0941
1105306	4.2405	1.6693	0.0000	0.4431	1.4724	2.3046	1.6668	1.2380	0.5475	1.5724	0.6496
1092067	3.8207	3.6869	1.7139	2.4066	3.6157	3.8888	4.0207	3.1786	3.1743	3.9775	3.8729
280010616	0.9951	3.3496	0.1583	1.1052	1.1594	1.3275	2.0739	0.0000	0.5664	0.5758	0.1731
1102004	5.8692	6.3486	2.8975	4.2298	6.2064	5.0992	5.7741	4.2428	4.9054	5.5204	5.2908
1106454	1.9291	3.3977	0.4380	1.2583	2.4218	1.5407	2.8560	0.4500	1.7437	1.8110	1.0228
1097012	1.0390	1.5117	0.0892	0.5488	1.4104	0.7421	1.3716	0.5735	0.5893	0.5352	0.9769
1104063	4.7466	5.0861	2.6203	3.6505	4.8917	4.5944	5.4925	3.9208	4.5411	4.9491	4.7224
280058992	1.4838	1.7175	0.5849	0.7310	1.2141	1.3757	2.0124	0.4999	1.4096	1.4915	1.9591
280005051	2.3607	3.1549	0.6062	1.5608	2.4383	1.7005	2.4562	1.0368	1.8285	2.0349	1.7416
1099550	2.7119	3.0291	2.3223	2.9567	2.8128	3.0425	3.1504	2.4312	2.8072	2.9933	2.5630
1099041	1.3524	1.7891	0.7733	1.1016	1.1793	1.2476	1.6581	1.1349	1.2483	1.6692	1.0359
280119882	0.1260	0.1162	0.0000	0.0000	0.0000	0.0059	0.1658	0.0000	0.0000	0.0851	0.0000
279705942	1.1250	1.4114	0.0000	0.7896	0.2317	1.2585	0.1269	0.0000	0.0000	0.0000	0.4691
280086421	5.2635	4.4008	2.1979	3.2951	4.6783	4.3436	3.8587	2.0122	3.8242	3.6812	4.4693
1090926	4.3431	4.6014	2.6670	3.1127	4.4792	3.6352	4.5844	3.3283	3.0919	3.7619	4.4892
1089531	6.7376	6.3519	3.7076	5.5356	5.9963	5.4800	5.9725	4.1280	5.6104	5.8698	5.7249
1087891	7.2130	7.8229	1.9768	5.0638	7.4050	6.1192	7.3536	4.2801	6.3186	6.8334	6.2221
280024883	0.7721	1.4367	0.6807	0.8752	0.5825	0.9853	0.9943	0.2253	0.8074	1.0022	0.5556
1103280	0.0326	0.0324	0.0000	0.0000	0.0000	0.0465	0.0000	0.0000	0.0000	0.0000	0.0000
1089778	1.6661	2.4603	0.9468	0.7232	1.6173	2.6632	2.7703	1.4532	2.1758	2.6723	1.9086
1090977	3.1070	2.7468	1.2064	2.5025	2.6319	2.3613	2.4452	1.1297	2.2472	2.1846	2.5013
279924146	0.3325	0.1784	0.0000	0.0000	0.0647	0.0449	0.2607	0.0000	0.1825	0.0452	0.0000
1098748	4.3768	4.1632	2.2475	2.7619	4.5361	3.3408	3.9552	2.8122	2.7964	3.0536	4.0117
1097355	10.0639	9.4363	6.3281	8.1894	9.1992	8.5505	8.6578	7.2289	8.4243	8.6118	8.7372
1094704	6.6890	6.7289	1.6921	4.4582	6.0895	5.6920	6.6913	4.3826	6.3733	6.2727	5.5596
1088479	4.9113	5.1319	1.8193	2.9578	4.1347	2.9643	3.1708	1.5435	2.5117	2.9521	1.9924
1093504	4.0175	3.5243	2.8961	2.9438	3.7178	3.5068	3.0557	2.7523	2.6322	3.2863	2.7708
280030901	5.0143	4.9223	1.7003	2.6617	3.0670	2.3190	2.6364	0.9484	2.1014	1.6635	0.6748
280135628	2.1939	2.2962	1.5463	2.4609	1.8212	2.4275	2.4452	1.4845	2.1940	2.4346	1.9924
1098344	3.6776	3.6134	2.5932	2.8630	3.8005	3.3971	3.3248	3.0090	2.8020	3.3200	3.4514
279882833	1.0300	1.1577	0.2395	0.5563	1.0377	1.4717	1.5194	0.3241	1.1220	1.4562	1.1955
1087027	3.2735	3.8730	1.3470	1.7932	3.8930	3.3281	3.8398	1.5859	2.8286	3.3663	3.6824
279861248	0.2486	0.2394	0.0000	0.0000	0.1448	0.2718	0.2248	0.0000	0.3146	0.3121	0.0923
279846835	2.7598	3.8204	0.0956	0.8269	2.2421	1.3906	3.0443	1.2019	1.7287	1.9031	2.0186
1090083	1.6237	1.7461	0.8882	0.8957	1.7509	1.4330	1.7684	1.0322	1.0415	1.6154	1.7418
1109016	3.6538	4.9884	2.1187	3.0549	3.9454	4.3773	4.8896	2.6802	4.5282	4.5597	3.7015
279553797	3.2155	3.6537	1.2612	1.6796	3.7756	2.7126	3.4003	1.7573	2.5592	2.8103	3.0961
279843443	0.1603	0.4397	0.0000	0.1318	0.1323	0.1153	0.2292	0.0000	0.0187	0.0270	0.0000
1090101	1.8242	2.4474	0.9052	1.6377	1.8233	2.6939	2.7515	0.8493	2.3752	2.5329	2.1057
1094770	4.1987	4.2557	3.1277	3.7718	3.5334	4.7530	4.6238	3.2795	4.5713	4.7570	4.1241
1098073	3.0842	2.8950	1.9496	1.8689	3.3387	3.1548	2.9620	1.8003	2.3392	2.6601	3.2589
279777305	0.1391	0.1125	0.0000	0.0000	0.0000	0.0000	0.1772	0.0000	0.0000	0.0000	0.0000
279787776	1.5777	1.2169	0.4179	0.5811	0.9821	0.7355	0.8797	0.2816	0.5400	0.8942	0.5966
279810636	1.3599	1.3874	0.2796	0.5117	0.7727	2.4750	2.5802	0.9471	1.3642	2.4273	0.9875
280108815	2.5882	2.4426	0.9600	1.6101	2.2115	1.6371	2.4668	1.4507	1.5059	1.6980	2.3562
1100602	3.0908	2.9517	1.8496	1.8833	3.0817	3.1293	3.3893	2.6747	2.6386	3.3718	2.9058
1094731	1.7316	2.2646	0.9883	1.4455	2.1696	1.9345	2.1884	1.8455	1.6268	1.7711	1.6894
279886474	0.4584	0.0839	0.0516	0.1056	0.0000	0.4179	0.3116	0.0000	0.2325	0.1983	0.0978
1088014	4.6786	6.2076	2.2391	3.4809	5.7172	4.7569	5.7150	3.6776	4.5673	5.2741	4.0480
280092913	2.4557	1.7101	0.3583	0.6890	2.1005	1.7885	1.7155	0.7043	1.0890	1.2202	2.3525
279843847	0.6371	0.6337	0.0000	0.0716	0.7830	1.0675	1.4071	0.4760	0.3314	0.7651	0.6883
280128501	0.1315	0.1307	0.0000	0.0000	0.1363	0.2688	0.4267	0.0000	0.1251	0.0000	0.1165
1089745	3.6999	3.7571	1.1338	2.1813	3.1236	2.2446	2.4651	1.1872	2.2409	2.4153	1.6360
