# Supplementary material for: Identification of the Molecular Events Involved in the Development of Prefrontal Cortex Through the Analysis of RNA-Seq Data From BrainSpan
Source: ASN Neuro. 2019 Jun 18;11:1759091419854627. doi: 10.1177/1759091419854627 (PMC6582306; doi:10.1177/1759091419854627)
Supplement: Supplemental Material6 - Supplemental material for Identification of the Molecular Events Involved in the Development of Prefrontal Cortex Through the Analysis of RNA-Seq Data From BrainSpan [file Supplemental_Material6.zip › CBC/9/CBC-DEG-9.csv]

id	name	gene-id	gene-symbol	gene-name	entrez-id	chromosome	start-position	end-position	p	fold-change
1101368	ENSG00000178184	58753	PARD6G	par-6 partitioning defective 6 homolog gamma (C. elegans)	84552	18	n/a	n/a	2.18e-01	1.248
1096477	ENSG00000152467	94251	ZSCAN1	zinc finger and SCAN domain containing 1	284312	19	n/a	n/a	2.24e-01	1.251
279865652	ENSG00000232383	0	AC010677.5	AC010677.5	0	7	n/a	n/a	2.78e-01	2.720
1102108	ENSG00000182472	80666	CAPN12	calpain 12	147968	19	n/a	n/a	2.83e-01	2.808
280109194	ENSG00000257842	0	RP11-483C6.2	RP11-483C6.2	0	14	n/a	n/a	2.91e-01	1.078
279862747	ENSG00000232100	0	RP11-152L7.2	RP11-152L7.2	0	1	n/a	n/a	2.93e-01	1.003
279826711	ENSG00000228888	0	RP4-764O22.2	RP4-764O22.2	0	20	n/a	n/a	2.93e-01	1.003
280034536	ENSG00000251128	0	RP11-451F20.4	RP11-451F20.4	0	4	n/a	n/a	2.93e-01	1.012
1093069	ENSG00000129559	4712	NEDD8	neural precursor cell expressed, developmentally down-regulated 8	4738	14	n/a	n/a	2.93e-01	1.285
279979768	ENSG00000243869	0	AC122179.1	AC122179.1	0	11	n/a	n/a	2.93e-01	1.027
279865542	ENSG00000232369	0	RP5-882O7.4	RP5-882O7.4	0	1	n/a	n/a	2.93e-01	1.052
279661277	ENSG00000200527	0	5S_rRNA	5S ribosomal RNA	0	18	n/a	n/a	2.93e-01	1.048
279828448	ENSG00000229032	0	RP11-91A18.1	RP11-91A18.1	0	1	n/a	n/a	2.93e-01	1.039
1086866	ENSG00000000419	8736	DPM1	dolichyl-phosphate mannosyltransferase polypeptide 1, catalytic subunit	8813	20	n/a	n/a	2.93e-01	1.303
1094839	ENSG00000140044	78931	JDP2	Jun dimerization protein 2	122953	14	n/a	n/a	2.93e-01	1.134
279933933	ENSG00000238545	0	snoU13	Small nucleolar RNA U13	0	1	n/a	n/a	2.93e-01	1.069
1099627	ENSG00000169756	3962	LIMS1	LIM and senescent cell antigen-like domains 1	3987	2	n/a	n/a	2.93e-01	1.145
1096717	ENSG00000154545	170320	MAGED4	melanoma antigen family D, 4	728239	X	n/a	n/a	2.93e-01	1.000
280003163	ENSG00000248557	0	RP11-390G14.1	RP11-390G14.1	0	3	n/a	n/a	2.93e-01	1.090
279797707	ENSG00000226287	58432	TMEM191A	transmembrane protein 191A	84222	22	n/a	n/a	2.93e-01	1.143
1101807	ENSG00000180861	93951	C12orf36	chromosome 12 open reading frame 36	283422	12	n/a	n/a	2.93e-01	1.000
279659317	ENSG00000199940	0	7SK	7SK RNA	0	7	n/a	n/a	2.93e-01	1.205
1106372	ENSG00000215557	0	AF130358.5	AF130358.5	0	21	n/a	n/a	2.93e-01	1.000
279773710	ENSG00000224208	0	AL590762.6	AL590762.6	0	X	n/a	n/a	2.93e-01	1.240
1087407	ENSG00000037241	30603	RPL26L1	ribosomal protein L26-like 1	51121	5	n/a	n/a	2.93e-01	1.248
1091914	ENSG00000120156	6968	TEK	TEK tyrosine kinase, endothelial	7010	9	n/a	n/a	2.93e-01	1.218
279770753	ENSG00000224017	0	AC005022.1	AC005022.1	0	7	n/a	n/a	2.93e-01	1.000
280044132	ENSG00000251957	0	U6	U6 spliceosomal RNA	0	10	n/a	n/a	2.93e-01	1.120
1107485	ENSG00000228991	0	RP11-318K12.1	RP11-318K12.1	0	9	n/a	n/a	2.93e-01	1.000
1096317	ENSG00000151338	80427	MIPOL1	mirror-image polydactyly 1	145282	14	n/a	n/a	2.93e-01	1.024
279910183	ENSG00000236381	0	RP11-460E7.6	RP11-460E7.6	0	9	n/a	n/a	2.93e-01	1.000
279818460	ENSG00000228156	0	RP11-410N8.1	RP11-410N8.1	0	20	n/a	n/a	2.93e-01	1.000
279987557	ENSG00000244674	0	CTD-2026G6.1	CTD-2026G6.1	0	3	n/a	n/a	2.93e-01	1.000
1108446	ENSG00000235370	0	CSPG4P5	chondroitin sulfate proteoglycan 4 pseudogene 5	0	15	n/a	n/a	2.93e-01	1.040
280007198	ENSG00000248890	165295	RP11-291L15.2	RP11-291L15.2	646576	4	n/a	n/a	2.93e-01	1.324
279897337	ENSG00000235142	1023636	RP1-60O19.1	RP1-60O19.1	100422737	6	n/a	n/a	2.93e-01	1.000
279928722	ENSG00000237988	0	OR2I1P	olfactory receptor, family 2, subfamily I, member 1 pseudogene	0	6	n/a	n/a	2.93e-01	1.000
1097794	ENSG00000162825	181379	RP3-377D14.1	Uncharacterized protein	728841	1	n/a	n/a	2.93e-01	1.001
1102856	ENSG00000185527	5116	PDE6G	phosphodiesterase 6G, cGMP-specific, rod, gamma	5148	17	n/a	n/a	2.93e-01	1.050
1101939	ENSG00000181649	7219	PHLDA2	pleckstrin homology-like domain, family A, member 2	7262	11	n/a	n/a	2.93e-01	1.216
280002966	ENSG00000248544	0	CTB-47B11.3	CTB-47B11.3	0	5	n/a	n/a	2.93e-01	1.072
1087504	ENSG00000047936	6066	ROS1	c-ros oncogene 1 , receptor tyrosine kinase	6098	6	n/a	n/a	2.93e-01	1.001
1093947	ENSG00000135248	58889	FAM71F1	family with sequence similarity 71, member F1	84691	7	n/a	n/a	2.93e-01	1.022
1091721	ENSG00000118508	10823	RAB32	RAB32, member RAS oncogene family	10981	6	n/a	n/a	2.93e-01	1.240
279785111	ENSG00000225210	0	AL589743.1	AL589743.1	0	14	n/a	n/a	2.93e-01	1.001
279907913	ENSG00000236163	0	RP11-501I18.2	RP11-501I18.2	0	6	n/a	n/a	2.93e-01	2.086
1089831	ENSG00000104689	8720	TNFRSF10A	tumor necrosis factor receptor superfamily, member 10a	8797	8	n/a	n/a	2.93e-01	1.140
1094301	ENSG00000136942	11064	RPL35	ribosomal protein L35	11224	9	n/a	n/a	2.93e-01	1.759
1088395	ENSG00000081041	2903	CXCL2	chemokine (C-X-C motif) ligand 2	2920	4	n/a	n/a	2.93e-01	1.310
279659695	ENSG00000200070	0	U4	U4 spliceosomal RNA	0	15	n/a	n/a	2.93e-01	1.001
279971484	ENSG00000243046	0	AC006017.1	AC006017.1	0	7	n/a	n/a	2.93e-01	1.001
279819378	ENSG00000228251	0	AC012442.6	AC012442.6	0	2	n/a	n/a	2.93e-01	1.106
1095151	ENSG00000142279	79139	WTIP	Wilms tumor 1 interacting protein	126374	19	n/a	n/a	2.93e-01	1.246
1102388	ENSG00000183643	80476	C15orf32	chromosome 15 open reading frame 32	145858	15	n/a	n/a	2.93e-01	1.001
279774815	ENSG00000224301	0	RP11-144G16.1	RP11-144G16.1	0	10	n/a	n/a	2.94e-01	1.001
279715871	ENSG00000212206	0	SNORA69	Small nucleolar RNA SNORA69	0	17	n/a	n/a	2.94e-01	1.001
280093293	ENSG00000256128	0	RP11-173C20.2	RP11-173C20.2	0	12	n/a	n/a	2.94e-01	1.001
279657924	ENSG00000199525	0	5S_rRNA	5S ribosomal RNA	0	9	n/a	n/a	2.94e-01	1.001
279958490	ENSG00000241621	0	RP11-449I17.3	RP11-449I17.3	0	10	n/a	n/a	2.94e-01	1.001
279920643	ENSG00000237309	0	MTND2P6	MT-ND2 pseudogene 6	0	7	n/a	n/a	2.94e-01	1.001
1108805	ENSG00000237763	273	AMY1A	amylase, alpha 1A (salivary)	276	1	n/a	n/a	2.94e-01	1.001
280022258	ENSG00000250123	0	AL121673.2	AL121673.2	0	20	n/a	n/a	2.94e-01	1.001
1102989	ENSG00000186049	106038	KRT73	keratin 73	319101	12	n/a	n/a	2.94e-01	1.001
279607678	ENSG00000196553	133390	LINC00238	long intergenic non-protein coding RNA 238	440184	14	n/a	n/a	2.94e-01	1.001
1105235	ENSG00000204657	7886	OR2H2	olfactory receptor, family 2, subfamily H, member 2	7932	6	n/a	n/a	2.94e-01	1.156
280024589	ENSG00000250313	0	RP11-5P22.3	RP11-5P22.3	0	5	n/a	n/a	2.94e-01	1.001
1100727	ENSG00000174808	681	BTC	betacellulin	685	4	n/a	n/a	2.94e-01	1.042
1107237	ENSG00000227495	0	AC109333.10	AC109333.10	0	17	n/a	n/a	2.94e-01	1.437
279854168	ENSG00000231365	0	RP11-418J17.1	RP11-418J17.1	0	1	n/a	n/a	2.94e-01	1.088
1099084	ENSG00000167566	36974	NCKAP5L	NCK-associated protein 5-like	57701	12	n/a	n/a	2.94e-01	1.224
279704822	ENSG00000206952	0	SNORA50	small nucleolar RNA, H/ACA box 50	0	16	n/a	n/a	2.94e-01	1.163
1104109	ENSG00000196934	133959	RIMBP3B	RIMS binding protein 3B	440804	22	n/a	n/a	2.94e-01	1.001
279748792	ENSG00000219222	0	RP11-480N24.3	RP11-480N24.3	0	6	n/a	n/a	2.94e-01	1.342
1095057	ENSG00000141519	34325	CCDC40	coiled-coil domain containing 40	55036	17	n/a	n/a	2.94e-01	1.104
280076146	ENSG00000254806	0	SYS1-DBNDD2	SYS1-DBNDD2 readthrough (non-protein coding)	0	20	n/a	n/a	2.94e-01	1.241
279988416	ENSG00000244738	0	RP11-373E16.3	RP11-373E16.3	0	3	n/a	n/a	2.94e-01	1.016
279931404	ENSG00000238208	0	RP11-112N13.1	RP11-112N13.1	0	9	n/a	n/a	2.94e-01	1.001
1091504	ENSG00000116717	1635	GADD45A	growth arrest and DNA-damage-inducible, alpha	1647	1	n/a	n/a	2.94e-01	1.322
1106522	ENSG00000221869	1045	CEBPD	CCAAT/enhancer binding protein (C/EBP), delta	1052	8	n/a	n/a	2.94e-01	1.899
280135285	ENSG00000259561	0	RP11-300G22.2	RP11-300G22.2	0	15	n/a	n/a	2.94e-01	1.046
1099517	ENSG00000169245	3602	CXCL10	chemokine (C-X-C motif) ligand 10	3627	4	n/a	n/a	2.94e-01	1.235
1092743	ENSG00000126603	58860	GLIS2	GLIS family zinc finger 2	84662	16	n/a	n/a	2.94e-01	1.389
1099018	ENSG00000167272	30848	POP5	processing of precursor 5, ribonuclease P/MRP subunit (S. cerevisiae)	51367	12	n/a	n/a	2.94e-01	1.260
279902939	ENSG00000235690	0	RP11-445N18.6	RP11-445N18.6	0	10	n/a	n/a	2.94e-01	1.001
1096474	ENSG00000152463	34590	OLAH	oleoyl-ACP hydrolase	55301	10	n/a	n/a	2.94e-01	1.053
279867107	ENSG00000232517	0	AC112198.1	AC112198.1	0	5	n/a	n/a	2.94e-01	1.001
279798859	ENSG00000226374	0	RP13-614K11.2	RP13-614K11.2	0	1	n/a	n/a	2.94e-01	1.001
279658715	ENSG00000199782	1013524	SNORD115-9	small nucleolar RNA, C/D box 115-9	100033446	15	n/a	n/a	2.94e-01	1.001
1102663	ENSG00000184779	6185	RPS17	ribosomal protein S17	6218	15	n/a	n/a	2.94e-01	1.001
1109039	ENSG00000242384	171831	TBC1D3H	TBC1 domain family, member 3H	729877	17	n/a	n/a	2.94e-01	1.001
279831009	ENSG00000229266	0	POM121L8P	POM121 membrane glycoprotein-like 8 pseudogene	0	22	n/a	n/a	2.94e-01	1.001
280003016	ENSG00000248550	1023174	RP11-1077A2.1	RP11-1077A2.1	100309464	14	n/a	n/a	2.94e-01	1.168
1091610	ENSG00000117450	5020	PRDX1	peroxiredoxin 1	5052	1	n/a	n/a	2.94e-01	1.300
279979749	ENSG00000243864	0	CTD-2540B15.1	CTD-2540B15.1	0	19	n/a	n/a	2.94e-01	1.001
279721180	ENSG00000213361	0	RP4-778K6.1	RP4-778K6.1	0	7	n/a	n/a	2.94e-01	2.240
1089862	ENSG00000104848	3718	KCNA7	potassium voltage-gated channel, shaker-related subfamily, member 7	3743	19	n/a	n/a	2.94e-01	1.001
1105493	ENSG00000205517	36416	RGL3	ral guanine nucleotide dissociation stimulator-like 3	57139	19	n/a	n/a	2.94e-01	1.125
279732919	ENSG00000214748	0	RP11-332E4.1	RP11-332E4.1	0	X	n/a	n/a	2.94e-01	1.753
1089194	ENSG00000100442	2271	FKBP3	FK506 binding protein 3, 25kDa	2287	14	n/a	n/a	2.94e-01	1.465
279755068	ENSG00000221645	0	AL157791.1	AL157791.1	0	14	n/a	n/a	2.94e-01	1.001
279967784	ENSG00000242607	0	RPS3AP34	ribosomal protein S3a pseudogene 34	0	8	n/a	n/a	2.94e-01	1.099
1096924	ENSG00000156413	2512	FUT6	fucosyltransferase 6 (alpha (1,3) fucosyltransferase)	2528	19	n/a	n/a	2.94e-01	1.001
1101909	ENSG00000181449	6617	SOX2	SRY (sex determining region Y)-box 2	6657	3	n/a	n/a	2.94e-01	1.459
279858467	ENSG00000231739	0	GAPDHP59	glyceraldehyde-3-phosphate dehydrogenase pseudogene 59	0	2	n/a	n/a	2.94e-01	1.001
1087710	ENSG00000062038	996	CDH3	cadherin 3, type 1, P-cadherin (placental)	1001	16	n/a	n/a	2.94e-01	1.067
1098553	ENSG00000165474	2690	GJB2	gap junction protein, beta 2, 26kDa	2706	13	n/a	n/a	2.94e-01	1.304
279852637	ENSG00000231217	0	RP11-1M18.1	RP11-1M18.1	0	X	n/a	n/a	2.94e-01	1.024
1099617	ENSG00000169715	4467	MT1E	metallothionein 1E	4493	16	n/a	n/a	2.94e-01	2.232
280042056	ENSG00000251670	0	CTD-2532K18.1	CTD-2532K18.1	0	5	n/a	n/a	2.94e-01	1.001
279595241	ENSG00000189212	0	DPY19L2P1	dpy-19-like 2 pseudogene 1 (C. elegans)	0	7	n/a	n/a	2.94e-01	1.096
1099767	ENSG00000170370	2003	EMX2	empty spiracles homeobox 2	2018	10	n/a	n/a	2.94e-01	1.445
280133589	ENSG00000259478	0	RP11-753A21.1	RP11-753A21.1	0	15	n/a	n/a	2.94e-01	1.001
279753773	ENSG00000221420	0	SNORA81	small nucleolar RNA, H/ACA box 81	0	3	n/a	n/a	2.94e-01	1.431
278984057	ENSG00000130600	93851	H19	H19, imprinted maternally expressed transcript (non-protein coding)	283120	11	n/a	n/a	2.94e-01	1.067
279925383	ENSG00000237711	0	RP11-39K24.13	RP11-39K24.13	0	9	n/a	n/a	2.94e-01	1.040
280011903	ENSG00000249310	0	CTA-150C2.16	CTA-150C2.16	0	22	n/a	n/a	2.94e-01	1.001
278965344	ENSG00000128438	0	TBC1D27	TBC1 domain family, member 27	0	17	n/a	n/a	2.94e-01	1.002
1100459	ENSG00000173335	79336	CST9	cystatin 9 (testatin)	128822	20	n/a	n/a	2.94e-01	1.002
1091966	ENSG00000120563	58770	LYZL1	lysozyme-like 1	84569	10	n/a	n/a	2.94e-01	1.002
1093328	ENSG00000131188	56532	PRR7	proline rich 7 (synaptic)	80758	5	n/a	n/a	2.94e-01	1.407
1102031	ENSG00000182156	109636	ENPP7	ectonucleotide pyrophosphatase/phosphodiesterase 7	339221	17	n/a	n/a	2.94e-01	1.002
279749414	ENSG00000219532	0	RP3-323K23.3	RP3-323K23.3	0	6	n/a	n/a	2.94e-01	1.316
1105281	ENSG00000204822	77862	MRPL53	mitochondrial ribosomal protein L53	116540	2	n/a	n/a	2.94e-01	1.454
280059899	ENSG00000253671	0	RP11-806O11.1	RP11-806O11.1	0	8	n/a	n/a	2.94e-01	1.073
279822122	ENSG00000228478	0	RP1-290I10.3	RP1-290I10.3	0	6	n/a	n/a	2.94e-01	1.002
1098602	ENSG00000165655	59048	ZNF503	zinc finger protein 503	84858	10	n/a	n/a	2.94e-01	1.342
1101021	ENSG00000176371	34282	ZSCAN2	zinc finger and SCAN domain containing 2	54993	15	n/a	n/a	2.94e-01	1.068
279977966	ENSG00000243704	0	AC130343.1	AC130343.1	0	17	n/a	n/a	2.94e-01	1.185
1097070	ENSG00000157637	79009	SLC38A10	solute carrier family 38, member 10	124565	17	n/a	n/a	2.94e-01	1.203
1106056	ENSG00000214331	94118	AC009053.1	Uncharacterized proteincDNA FLJ39449 fis, clone PROST2008360, highly similar to Homo sapiens pyruvate dehydrogenase phosphatase regulatory subunit (PDPR), mRNA	283922	16	n/a	n/a	2.94e-01	1.165
1088706	ENSG00000089225	6870	TBX5	T-box 5	6910	12	n/a	n/a	2.95e-01	1.002
279964886	ENSG00000242295	0	RP11-522B15.1	RP11-522B15.1	0	15	n/a	n/a	2.95e-01	1.102
279933065	ENSG00000238403	0	snoU13	Small nucleolar RNA U13	0	17	n/a	n/a	2.95e-01	1.177
1100513	ENSG00000173610	1003378	UGT2A1	UDP glucuronosyltransferase 2 family, polypeptide A1, complex locus	574537	4	n/a	n/a	2.95e-01	1.002
280099630	ENSG00000256900	0	C15orf21	C15orf21	0	15	n/a	n/a	2.95e-01	1.064
279900076	ENSG00000235419	0	AC010149.4	AC010149.4	0	2	n/a	n/a	2.95e-01	1.002
1097641	ENSG00000162144	85610	CYBASC3	cytochrome b, ascorbate dependent 3	220002	11	n/a	n/a	2.95e-01	1.085
280024265	ENSG00000250293	0	RP11-369I16.1	RP11-369I16.1	0	4	n/a	n/a	2.95e-01	1.047
1101839	ENSG00000180999	60173	C1orf105	chromosome 1 open reading frame 105	92346	1	n/a	n/a	2.95e-01	1.002
279981705	ENSG00000244061	0	RP11-389C8.1	RP11-389C8.1	0	5	n/a	n/a	2.95e-01	1.042
280050607	ENSG00000252896	0	AC067957.1	AC067957.1	0	2	n/a	n/a	2.95e-01	1.002
1107463	ENSG00000228862	0	RP11-91I20.3	RP11-91I20.3	0	8	n/a	n/a	2.95e-01	1.054
1104344	ENSG00000197641	5243	SERPINB13	serpin peptidase inhibitor, clade B (ovalbumin), member 13	5275	18	n/a	n/a	2.95e-01	1.002
1107483	ENSG00000228980	0	RP11-702L6.4	RP11-702L6.4	0	3	n/a	n/a	2.95e-01	1.002
1089471	ENSG00000101892	23194	ATP1B4	ATPase, Na+/K+ transporting, beta 4 polypeptide	23439	X	n/a	n/a	2.95e-01	1.002
1102129	ENSG00000182557	83638	SPNS3	spinster homolog 3 (Drosophila)	201305	17	n/a	n/a	2.95e-01	1.043
1105886	ENSG00000213648	135942	SULT1A4	sulfotransferase family, cytosolic, 1A, phenol-preferring, member 4	445329	16	n/a	n/a	2.95e-01	1.002
279664168	ENSG00000201403	0	SNORD14B	small nucleolar RNA, C/D box 14B	0	11	n/a	n/a	2.95e-01	1.213
279838312	ENSG00000229962	0	AP000221.1	AP000221.1	0	21	n/a	n/a	2.95e-01	1.002
1105514	ENSG00000205581	3130	HMGN1	high mobility group nucleosome binding domain 1	3150	21	n/a	n/a	2.95e-01	1.225
1093698	ENSG00000133740	1863	E2F5	E2F transcription factor 5, p130-binding	1875	8	n/a	n/a	2.95e-01	1.236
1102554	ENSG00000184302	4958	SIX6	SIX homeobox 6	4990	14	n/a	n/a	2.95e-01	1.002
1100306	ENSG00000172586	78711	CHCHD1	coiled-coil-helix-coiled-coil-helix domain containing 1	118487	10	n/a	n/a	2.95e-01	1.257
1102786	ENSG00000185231	4133	MC2R	melanocortin 2 receptor (adrenocorticotropic hormone)	4158	18	n/a	n/a	2.95e-01	1.002
279974312	ENSG00000243349	0	RP11-445N18.7	RP11-445N18.7	0	10	n/a	n/a	2.95e-01	1.002
279472130	ENSG00000176227	0	CTAGE15P	CTAGE family, member 15, pseudogene	0	7	n/a	n/a	2.95e-01	1.002
280063294	ENSG00000253894	0	RP11-45K10.2	RP11-45K10.2	0	8	n/a	n/a	2.95e-01	1.002
279966364	ENSG00000242473	0	KIR2DP1	killer cell immunoglobulin-like receptor, two domains, pseudogene 1	0	19	n/a	n/a	2.95e-01	1.002
1106542	ENSG00000221923	125242	ZNF880	zinc finger protein 880	400713	19	n/a	n/a	2.95e-01	1.299
1093246	ENSG00000130762	26982	ARHGEF16	Rho guanine nucleotide exchange factor (GEF) 16	27237	1	n/a	n/a	2.95e-01	1.060
1097184	ENSG00000158553	60674	POM121L2	POM121 membrane glycoprotein-like 2	94026	6	n/a	n/a	2.95e-01	1.002
1102013	ENSG00000182077	119458	PTCHD3	patched domain containing 3	374308	10	n/a	n/a	2.95e-01	1.002
1108421	ENSG00000235156	151077	TMEM30C	transmembrane protein 30C	644444	3	n/a	n/a	2.95e-01	1.002
1099682	ENSG00000169972	79172	PUSL1	pseudouridylate synthase-like 1	126789	1	n/a	n/a	2.95e-01	1.228
1105434	ENSG00000205301	0	RP11-542P2.1	Glycosyltransferase 54 domain-containing protein	0	4	n/a	n/a	2.95e-01	1.002
279907422	ENSG00000236116	0	AC064853.2	AC064853.2	0	2	n/a	n/a	2.95e-01	1.218
1106545	ENSG00000221932	152866	HEPN1	hepatocellular carcinoma, down-regulated 1	641654	11	n/a	n/a	2.95e-01	1.434
279722221	ENSG00000213449	0	GAPDHP28	glyceraldehyde 3 phosphate dehydrogenase pseudogene 28	0	10	n/a	n/a	2.95e-01	1.016
1101204	ENSG00000177324	79781	BEND2	BEN domain containing 2	139105	X	n/a	n/a	2.95e-01	1.002
1099857	ENSG00000170777	59811	TPD52L3	tumor protein D52-like 3	89882	9	n/a	n/a	2.95e-01	1.002
279853793	ENSG00000231322	124884	RPL13AP17	ribosomal protein L13a pseudogene 17	399670	7	n/a	n/a	2.95e-01	1.020
280063801	ENSG00000253934	0	RP11-6O24.1	RP11-6O24.1	0	8	n/a	n/a	2.95e-01	1.002
279817059	ENSG00000228024	0	CYP1D1P	cytochrome P450, family 1, subfamily D, polypeptide 1, pseudogene	0	9	n/a	n/a	2.95e-01	1.002
279893257	ENSG00000234787	0	LINC00458	long intergenic non-protein coding RNA 458	0	13	n/a	n/a	2.95e-01	1.002
1089736	ENSG00000103742	36995	IGDCC4	immunoglobulin superfamily, DCC subclass, member 4	57722	15	n/a	n/a	2.95e-01	1.272
279968056	ENSG00000242636	0	CTD-2102F19.1	CTD-2102F19.1	0	19	n/a	n/a	2.95e-01	1.002
279768552	ENSG00000223806	125328	LINC00114	long intergenic non-protein coding RNA 114	400866	21	n/a	n/a	2.95e-01	1.002
280012563	ENSG00000249364	0	RP11-434D9.1	RP11-434D9.1	0	5	n/a	n/a	2.95e-01	1.002
279984536	ENSG00000244351	0	RP11-202A13.2	RP11-202A13.2	0	3	n/a	n/a	2.95e-01	1.002
1095188	ENSG00000142619	31182	PADI3	peptidyl arginine deiminase, type III	51702	1	n/a	n/a	2.95e-01	1.002
1090171	ENSG00000106302	23307	HYAL4	hyaluronoglucosaminidase 4	23553	7	n/a	n/a	2.95e-01	1.002
279788846	ENSG00000225527	0	RP11-383B4.4	RP11-383B4.4	0	10	n/a	n/a	2.95e-01	1.221
280058241	ENSG00000253552	94731	AC004080.12	AC004080.12	285943	7	n/a	n/a	2.95e-01	1.002
279719364	ENSG00000213121	0	AL590867.1	Uncharacterized proteincDNA FLJ59044, highly similar to LINE-1 reverse transcriptase homolog	0	6	n/a	n/a	2.95e-01	1.002
279859387	ENSG00000231826	0	AC016735.2	AC016735.2	0	2	n/a	n/a	2.95e-01	1.048
279875184	ENSG00000233207	0	RP11-216M21.7	RP11-216M21.7	0	9	n/a	n/a	2.95e-01	1.002
280017804	ENSG00000249791	0	CTC-428G20.2	CTC-428G20.2	0	5	n/a	n/a	2.96e-01	1.085
280029387	ENSG00000250698	0	RP11-392B6.1	RP11-392B6.1	0	4	n/a	n/a	2.96e-01	1.075
280019619	ENSG00000249917	157127439	AF130342.1	AF130342.1	100859921	8	n/a	n/a	2.96e-01	1.002
279993840	ENSG00000246747	0	AC139530.1	AC139530.1	0	17	n/a	n/a	2.96e-01	1.088
279925537	ENSG00000237728	0	RP3-453P22.2	RP3-453P22.2	0	1	n/a	n/a	2.96e-01	1.028
279706040	ENSG00000207162	0	U6	U6 spliceosomal RNA	0	15	n/a	n/a	2.96e-01	1.002
279870178	ENSG00000232755	0	IKBKAP-IT1	IKBKAP intronic transcript 1 (non-protein coding)	0	9	n/a	n/a	2.96e-01	1.061
279796058	ENSG00000226134	0	RP11-120E13.1	RP11-120E13.1	0	13	n/a	n/a	2.96e-01	1.002
1093567	ENSG00000132780	4652	NASP	nuclear autoantigenic sperm protein (histone-binding)	4678	1	n/a	n/a	2.96e-01	1.177
1104575	ENSG00000198326	1003746	TMEM239	transmembrane protein 239	100288797	20	n/a	n/a	2.96e-01	1.002
279662103	ENSG00000200769	0	Y_RNA	Y RNA	0	7	n/a	n/a	2.96e-01	1.253
1105323	ENSG00000204946	1021348	ZNF783	zinc finger family member 783	100289678	7	n/a	n/a	2.96e-01	1.192
279798501	ENSG00000226345	0	AC083822.2	AC083822.2	0	3	n/a	n/a	2.96e-01	1.111
279622528	ENSG00000197421	2663	GGT3P	gamma-glutamyltransferase 3 pseudogene	2679	22	n/a	n/a	2.96e-01	1.002
280110225	ENSG00000257924	0	RP11-493L12.5	RP11-493L12.5	0	12	n/a	n/a	2.96e-01	1.003
280129569	ENSG00000259243	0	RP13-996F3.4	RP13-996F3.4	0	15	n/a	n/a	2.96e-01	1.003
1106405	ENSG00000215834	77737	FMO9P	flavin containing monooxygenase 9 pseudogene	116123	1	n/a	n/a	2.96e-01	1.003
280088326	ENSG00000255583	0	RP11-415I12.2	RP11-415I12.2	0	12	n/a	n/a	2.96e-01	1.003
1104349	ENSG00000197658	93896	SLC22A24	solute carrier family 22, member 24	283238	11	n/a	n/a	2.96e-01	1.003
280117906	ENSG00000258576	0	CTD-2644I21.1	CTD-2644I21.1	0	14	n/a	n/a	2.96e-01	1.003
279914348	ENSG00000236774	0	RP11-381O7.5	RP11-381O7.5	0	9	n/a	n/a	2.96e-01	1.003
280112548	ENSG00000258170	0	RP11-263K4.5	RP11-263K4.5	0	12	n/a	n/a	2.96e-01	1.003
279926555	ENSG00000237803	0	LINC00211	long intergenic non-protein coding RNA 211	0	2	n/a	n/a	2.96e-01	1.003
280118483	ENSG00000258609	157130470	CTD-2526M8.1	CTD-2526M8.1	100885779	18	n/a	n/a	2.96e-01	1.003
279863037	ENSG00000232121	0	RP13-30A9.1	RP13-30A9.1	0	20	n/a	n/a	2.96e-01	1.003
1104223	ENSG00000197284	0	RP11-589F5.3	RP11-589F5.3	0	5	n/a	n/a	2.96e-01	1.003
279969854	ENSG00000242858	0	CTC-484M2.1	CTC-484M2.1	0	5	n/a	n/a	2.96e-01	1.072
279882600	ENSG00000233858	0	AC026904.1	AC026904.1	0	8	n/a	n/a	2.96e-01	1.003
1092279	ENSG00000123353	28831	ORMDL2	ORM1-like 2 (S. cerevisiae)	29095	12	n/a	n/a	2.96e-01	1.183
280007512	ENSG00000248908	109800	RP11-730N24.1	RP11-730N24.1	340107	5	n/a	n/a	2.96e-01	1.003
1099462	ENSG00000169026	58390	MFSD7	major facilitator superfamily domain containing 7	84179	4	n/a	n/a	2.96e-01	1.116
1102340	ENSG00000183470	94758	AC009365.3	AC009365.3	286023	7	n/a	n/a	2.96e-01	1.003
279749960	ENSG00000219790	0	RP11-129K24.3	RP11-129K24.3	0	6	n/a	n/a	2.96e-01	1.169
279904105	ENSG00000235794	0	RP5-837O21.6	RP5-837O21.6	0	1	n/a	n/a	2.96e-01	1.003
279771571	ENSG00000224077	0	AP000936.4	AP000936.4	0	11	n/a	n/a	2.96e-01	1.003
1092975	ENSG00000128714	3219	HOXD13	homeobox D13	3239	2	n/a	n/a	2.96e-01	1.003
1100407	ENSG00000173093	81479	CCDC63	coiled-coil domain containing 63	160762	12	n/a	n/a	2.96e-01	1.003
279910735	ENSG00000236425	0	AC090018.1	AC090018.1	0	3	n/a	n/a	2.96e-01	1.003
1109021	ENSG00000242107	0	CTD-2049J23.3	Uncharacterized protein	0	3	n/a	n/a	2.96e-01	1.003
1102616	ENSG00000184560	83625	C17orf74	chromosome 17 open reading frame 74	201243	17	n/a	n/a	2.96e-01	1.028
279656615	ENSG00000199090	0	MIR326	microRNA 326	0	11	n/a	n/a	2.96e-01	1.003
279822436	ENSG00000228503	0	RP11-347D21.2	RP11-347D21.2	0	20	n/a	n/a	2.96e-01	1.003
279762443	ENSG00000223191	0	U6	U6 spliceosomal RNA	0	6	n/a	n/a	2.96e-01	1.003
1092261	ENSG00000123171	57690	CCDC70	coiled-coil domain containing 70	83446	13	n/a	n/a	2.96e-01	1.003
1108903	ENSG00000239511	0	POM121L7	POM121 membrane glycoprotein-like 7	0	22	n/a	n/a	2.96e-01	1.003
279922742	ENSG00000237484	0	AP000476.1	AP000476.1	0	21	n/a	n/a	2.96e-01	1.003
1094370	ENSG00000137331	8791	IER3	immediate early response 3	8870	6	n/a	n/a	2.96e-01	1.347
1103394	ENSG00000187806	109599	TMEM202	transmembrane protein 202	338949	15	n/a	n/a	2.96e-01	1.003
279805455	ENSG00000226951	0	RP11-15J10.7	RP11-15J10.7	0	9	n/a	n/a	2.97e-01	1.003
1103111	ENSG00000186509	85593	OR9Q1	olfactory receptor, family 9, subfamily Q, member 1	219956	11	n/a	n/a	2.97e-01	1.003
279823870	ENSG00000228629	0	AC092295.4	AC092295.4	0	19	n/a	n/a	2.97e-01	1.098
1093301	ENSG00000131059	79343	BPIFA3	BPI fold containing family A, member 3	128861	20	n/a	n/a	2.97e-01	1.003
280132138	ENSG00000259390	0	RP11-27M9.1	RP11-27M9.1	0	15	n/a	n/a	2.97e-01	1.003
279458378	ENSG00000174678	0	FAM47DP	family with sequence similarity 47, member D, pseudogene	0	X	n/a	n/a	2.97e-01	1.003
1092483	ENSG00000124733	4176	MEA1	male-enhanced antigen 1	4201	6	n/a	n/a	2.97e-01	1.263
1104423	ENSG00000197888	7324	UGT2B17	UDP glucuronosyltransferase 2 family, polypeptide B17	7367	4	n/a	n/a	2.97e-01	1.003
279752744	ENSG00000221246	0	AC144522.1	AC144522.1	0	12	n/a	n/a	2.97e-01	1.003
1099442	ENSG00000168936	60166	TMEM129	transmembrane protein 129	92305	4	n/a	n/a	2.97e-01	1.345
280008059	ENSG00000248964	0	RP11-94H18.1	RP11-94H18.1	0	8	n/a	n/a	2.97e-01	1.003
279895143	ENSG00000234948	0	RP4-723E3.1	RP4-723E3.1	0	20	n/a	n/a	2.97e-01	1.003
280037679	ENSG00000251363	0	RP11-129M6.1	RP11-129M6.1	0	14	n/a	n/a	2.97e-01	1.003
279801492	ENSG00000226631	0	SLC9A3P3	solute carrier family 9 (sodium/hydrogen exchanger), member 3 pseudogene 3	0	10	n/a	n/a	2.97e-01	1.003
280038546	ENSG00000251422	0	AL035541.1	AL035541.1	0	20	n/a	n/a	2.97e-01	1.003
279783756	ENSG00000225084	0	AL450226.2	AL450226.2	0	17	n/a	n/a	2.97e-01	1.032
279426870	ENSG00000171671	85618	SHANK2-AS3	SHANK2 antisense RNA 3 (non-protein coding)	220070	11	n/a	n/a	2.97e-01	1.003
280123552	ENSG00000258900	0	HNRPCP	heterogeneous nuclear ribonucleoprotein C pseudogene	0	14	n/a	n/a	2.97e-01	1.125
279760637	ENSG00000222631	0	AL136452.1	AL136452.1	0	10	n/a	n/a	2.97e-01	1.003
279940949	ENSG00000239539	0	HMGN1P20	high mobility group nucleosome binding domain 1 pseudogene 20	0	10	n/a	n/a	2.97e-01	1.003
279930968	ENSG00000238171	0	AC068196.1	AC068196.1	0	2	n/a	n/a	2.97e-01	1.218
1092797	ENSG00000127129	1894	EDN2	endothelin 2	1907	1	n/a	n/a	2.97e-01	1.003
279671349	ENSG00000203733	0	GJE1	gap junction protein, epsilon 1, 23kDa	0	6	n/a	n/a	2.97e-01	1.003
1099663	ENSG00000169903	7061	TM4SF4	transmembrane 4 L six family member 4	7104	3	n/a	n/a	2.97e-01	1.003
1102303	ENSG00000183304	82628	FAM9A	family with sequence similarity 9, member A	171482	X	n/a	n/a	2.97e-01	1.003
1105072	ENSG00000204283	0	AC015804.1	AC015804.1	0	17	n/a	n/a	2.97e-01	1.003
1103969	ENSG00000196507	59199	TCEAL3	transcription elongation factor A (SII)-like 3	85012	X	n/a	n/a	2.97e-01	1.189
279716326	ENSG00000212325	0	Y_RNA	Y RNA	0	10	n/a	n/a	2.97e-01	1.003
1106919	ENSG00000225327	0	USP17L3	ubiquitin specific peptidase 17-like 3	0	8	n/a	n/a	2.97e-01	1.003
1109155	ENSG00000244607	81050	CCDC13	coiled-coil domain containing 13	152206	3	n/a	n/a	2.97e-01	1.236
1089702	ENSG00000103449	6265	SALL1	sal-like 1 (Drosophila)	6299	16	n/a	n/a	2.97e-01	1.346
279841191	ENSG00000230205	0	RP11-631F7.2	RP11-631F7.2	0	6	n/a	n/a	2.97e-01	1.003
1095661	ENSG00000145721	81698	LIX1	Lix1 homolog (chicken)	167410	5	n/a	n/a	2.97e-01	1.374
1100583	ENSG00000173976	59029	RAX2	retina and anterior neural fold homeobox 2	84839	19	n/a	n/a	2.97e-01	1.016
279661928	ENSG00000200719	0	5S_rRNA	5S ribosomal RNA	0	8	n/a	n/a	2.97e-01	1.003
279837469	ENSG00000229882	157121283	RP13-30A9.2	RP13-30A9.2	100505735	20	n/a	n/a	2.97e-01	1.003
280035517	ENSG00000251187	0	CTC-459M5.2	CTC-459M5.2	0	5	n/a	n/a	2.97e-01	1.049
1105439	ENSG00000205318	0	GCNT6	glucosaminyl (N-acetyl) transferase 6	0	6	n/a	n/a	2.97e-01	1.067
279811835	ENSG00000227523	0	AC099535.3	AC099535.3	0	3	n/a	n/a	2.97e-01	1.003
1101547	ENSG00000179218	807	CALR	calreticulin	811	19	n/a	n/a	2.97e-01	1.231
1102793	ENSG00000185252	7582	ZNF74	zinc finger protein 74	7625	22	n/a	n/a	2.97e-01	1.177
279849163	ENSG00000230910	0	RP3-525N10.2	RP3-525N10.2	0	6	n/a	n/a	2.97e-01	1.354
1103643	ENSG00000188778	152	ADRB3	adrenergic, beta-3-, receptor	155	8	n/a	n/a	2.97e-01	1.003
1097570	ENSG00000161634	78455	DCD	dermcidin	117159	12	n/a	n/a	2.97e-01	1.003
279522959	ENSG00000183086	123476	GATSL1	GATS protein-like 1	389523	7	n/a	n/a	2.97e-01	1.003
1097814	ENSG00000162897	58170	FCAMR	Fc receptor, IgA, IgM, high affinity	83953	1	n/a	n/a	2.97e-01	1.003
280037480	ENSG00000251347	0	IRF5P1	interferon regulatory factor 5 pseudogene 1	0	8	n/a	n/a	2.97e-01	1.003
1092808	ENSG00000127318	30106	IL22	interleukin 22	50616	12	n/a	n/a	2.97e-01	1.037
279710597	ENSG00000208009	128029	MIR130A	microRNA 130a	406919	11	n/a	n/a	2.97e-01	1.188
279788930	ENSG00000225535	0	AC068610.3	AC068610.3	0	7	n/a	n/a	2.97e-01	1.003
279906033	ENSG00000235994	0	RP3-470B24.5	RP3-470B24.5	0	6	n/a	n/a	2.97e-01	1.309
1103635	ENSG00000188755	133621	TBC1D3P2	TBC1 domain family, member 3 pseudogene 2	440452	17	n/a	n/a	2.97e-01	1.003
1101073	ENSG00000176654	0	NANOGP1	Nanog homeobox pseudogene 1	0	12	n/a	n/a	2.98e-01	1.003
279755628	ENSG00000221748	0	AL049647.1	AL049647.1	0	20	n/a	n/a	2.98e-01	1.003
279663069	ENSG00000201076	0	U4	U4 spliceosomal RNA	0	2	n/a	n/a	2.98e-01	1.003
1105266	ENSG00000204754	134239	CTC-281M20.1	CTC-281M20.1	441116	5	n/a	n/a	2.98e-01	1.004
1097523	ENSG00000161031	77495	PGLYRP2	peptidoglycan recognition protein 2	114770	19	n/a	n/a	2.98e-01	1.004
280045896	ENSG00000252213	0	SNORA74	Small nucleolar RNA SNORA74	0	5	n/a	n/a	2.98e-01	1.004
1092061	ENSG00000121351	3355	IAPP	islet amyloid polypeptide	3375	12	n/a	n/a	2.98e-01	1.033
280099211	ENSG00000256862	0	RP11-664D1.1	RP11-664D1.1	0	12	n/a	n/a	2.98e-01	1.016
1100819	ENSG00000175267	80498	VWA3A	von Willebrand factor A domain containing 3A	146177	16	n/a	n/a	2.98e-01	1.043
279787548	ENSG00000225431	0	AP001626.1	AP001626.1	0	21	n/a	n/a	2.98e-01	1.004
1104503	ENSG00000198088	34119	NUP62CL	nucleoporin 62kDa C-terminal like	54830	X	n/a	n/a	2.98e-01	1.019
280130542	ENSG00000259297	0	DNM1P44	DNM1 pseudogene 44	0	15	n/a	n/a	2.98e-01	1.162
1091117	ENSG00000113721	5127	PDGFRB	platelet-derived growth factor receptor, beta polypeptide	5159	5	n/a	n/a	2.98e-01	1.276
279736948	ENSG00000215104	0	RP11-217H19.1	RP11-217H19.1	0	X	n/a	n/a	2.98e-01	1.004
279881414	ENSG00000233746	83549	RP4-737E23.4	RP4-737E23.4	200261	20	n/a	n/a	2.98e-01	1.004
279862250	ENSG00000232053	0	AC009784.3	AC009784.3	0	7	n/a	n/a	2.98e-01	1.004
279863015	ENSG00000232120	0	RP11-349P19.1	RP11-349P19.1	0	6	n/a	n/a	2.98e-01	1.004
279746983	ENSG00000217824	0	RP3-323M4.3	RP3-323M4.3	0	6	n/a	n/a	2.98e-01	1.004
279933954	ENSG00000238549	0	snoU13	Small nucleolar RNA U13	0	20	n/a	n/a	2.98e-01	1.004
280100751	ENSG00000257019	124530	OR13C2	olfactory receptor, family 13, subfamily C, member 2	392376	9	n/a	n/a	2.98e-01	1.004
1104334	ENSG00000197604	0	AC022532.1	Uncharacterized protein	0	10	n/a	n/a	2.98e-01	1.145
280136709	ENSG00000259663	0	CTD-2314G24.2	CTD-2314G24.2	0	5	n/a	n/a	2.98e-01	1.004
279963836	ENSG00000242211	0	AC006517.1	AC006517.1	0	12	n/a	n/a	2.98e-01	1.004
1090528	ENSG00000109101	8395	FOXN1	forkhead box N1	8456	17	n/a	n/a	2.98e-01	1.004
280110745	ENSG00000257987	90279	RP11-579D7.1	Uncharacterized protein	255411	12	n/a	n/a	2.98e-01	1.004
279988675	ENSG00000244833	0	AC012533.1	AC012533.1	0	8	n/a	n/a	2.98e-01	1.004
1092673	ENSG00000125965	8149	GDF5	growth differentiation factor 5	8200	20	n/a	n/a	2.98e-01	1.031
1099393	ENSG00000168757	41188	TSPY2	testis specific protein, Y-linked 2	64591	Y	n/a	n/a	2.98e-01	1.004
279796031	ENSG00000226133	0	RP4-683M8.2	RP4-683M8.2	0	1	n/a	n/a	2.98e-01	1.004
1099034	ENSG00000167359	123696	OR51I1	olfactory receptor, family 51, subfamily I, member 1	390063	11	n/a	n/a	2.98e-01	1.004
1102733	ENSG00000185038	109727	HEATR7B1	HEAT repeat containing 7B1	339766	2	n/a	n/a	2.98e-01	1.004
279755117	ENSG00000221657	0	AC097455.1	AC097455.1	0	4	n/a	n/a	2.98e-01	1.004
1107360	ENSG00000228278	4973	ORM2	orosomucoid 2	5005	9	n/a	n/a	2.98e-01	1.004
1100595	ENSG00000174038	79754	C9orf131	chromosome 9 open reading frame 131	138724	9	n/a	n/a	2.98e-01	1.102
1103175	ENSG00000186825	128243	C2orf27B	chromosome 2 open reading frame 27B	408029	2	n/a	n/a	2.98e-01	1.004
280035957	ENSG00000251219	0	EMCN-IT2	EMCN intronic transcript 2 (non-protein coding)	0	4	n/a	n/a	2.98e-01	1.054
279860421	ENSG00000231900	0	GOT2P1	glutamic-oxaloacetic transaminase 2 pseudogene 1	0	1	n/a	n/a	2.98e-01	1.004
1091136	ENSG00000113905	3253	HRG	histidine-rich glycoprotein	3273	3	n/a	n/a	2.98e-01	1.004
279656678	ENSG00000199121	0	MIR26B	microRNA 26b	0	2	n/a	n/a	2.98e-01	1.004
279937129	ENSG00000239061	0	snoU13	Small nucleolar RNA U13	0	14	n/a	n/a	2.98e-01	1.004
279993818	ENSG00000246740	0	CTD-2382E5.1	CTD-2382E5.1	0	15	n/a	n/a	2.98e-01	1.004
1098358	ENSG00000164651	85802	SP8	Sp8 transcription factor	221833	7	n/a	n/a	2.98e-01	1.004
1097902	ENSG00000163219	9794	ARHGAP25	Rho GTPase activating protein 25	9938	2	n/a	n/a	2.98e-01	1.054
279585111	ENSG00000188365	0	AC092171.2	AC092171.2	0	7	n/a	n/a	2.98e-01	1.091
280112565	ENSG00000258171	0	RP11-511B23.3	Uncharacterized protein	0	12	n/a	n/a	2.98e-01	1.004
1095671	ENSG00000145777	59628	TSLP	thymic stromal lymphopoietin	85480	5	n/a	n/a	2.99e-01	1.095
1098989	ENSG00000167139	81516	TBC1D21	TBC1 domain family, member 21	161514	15	n/a	n/a	2.99e-01	1.004
279962608	ENSG00000242071	0	RPL7AP6	ribosomal protein L7a pseudogene 6	0	14	n/a	n/a	2.99e-01	1.364
1089945	ENSG00000105227	36989	PRX	periaxin	57716	19	n/a	n/a	2.99e-01	1.229
1089413	ENSG00000101441	1461	CST4	cystatin S	1472	20	n/a	n/a	2.99e-01	1.004
280026963	ENSG00000250508	0	AP000808.1	AP000808.1	0	11	n/a	n/a	2.99e-01	1.031
280115192	ENSG00000258414	0	RP11-356O9.1	RP11-356O9.1	0	14	n/a	n/a	2.99e-01	1.004
1100022	ENSG00000171446	109995	KRT27	keratin 27	342574	17	n/a	n/a	2.99e-01	1.004
279602005	ENSG00000196295	0	AC005154.6	AC005154.6	0	7	n/a	n/a	2.99e-01	1.191
1103532	ENSG00000188342	2946	GTF2F2	general transcription factor IIF, polypeptide 2, 30kDa	2963	13	n/a	n/a	2.99e-01	1.345
279849763	ENSG00000230971	0	AC005703.3	AC005703.3	0	17	n/a	n/a	2.99e-01	1.004
279769723	ENSG00000223918	0	RP13-461N9.2	RP13-461N9.2	0	9	n/a	n/a	2.99e-01	1.004
1099847	ENSG00000170689	3199	HOXB9	homeobox B9	3219	17	n/a	n/a	2.99e-01	1.004
1103090	ENSG00000186442	3825	KRT3	keratin 3	3850	12	n/a	n/a	2.99e-01	1.004
1102820	ENSG00000185347	94033	C14orf80	chromosome 14 open reading frame 80	283643	14	n/a	n/a	2.99e-01	1.114
279888145	ENSG00000234378	0	AC098828.2	AC098828.2	0	2	n/a	n/a	2.99e-01	1.004
1088342	ENSG00000079435	3966	LIPE	lipase, hormone-sensitive	3991	19	n/a	n/a	2.99e-01	1.228
280083620	ENSG00000255257	0	AC025016.1	AC025016.1	0	11	n/a	n/a	2.99e-01	1.004
1090112	ENSG00000105954	40744	NPVF	neuropeptide VF precursor	64111	7	n/a	n/a	2.99e-01	1.004
280050943	ENSG00000252944	0	U6	U6 spliceosomal RNA	0	6	n/a	n/a	2.99e-01	1.004
279720522	ENSG00000213269	0	AC004386.4	AC004386.4	0	X	n/a	n/a	2.99e-01	1.711
280063832	ENSG00000253937	0	AACP	arylamide acetylase pseudogene	0	8	n/a	n/a	2.99e-01	1.004
279909392	ENSG00000236305	0	RP11-126L15.4	RP11-126L15.4	0	7	n/a	n/a	2.99e-01	1.029
1102848	ENSG00000185507	3640	IRF7	interferon regulatory factor 7	3665	11	n/a	n/a	2.99e-01	1.412
280034048	ENSG00000251076	0	RP11-526F3.1	RP11-526F3.1	0	5	n/a	n/a	2.99e-01	1.004
1088124	ENSG00000074047	2719	GLI2	GLI family zinc finger 2	2736	2	n/a	n/a	2.99e-01	1.092
279710072	ENSG00000207932	0	MIR33A	microRNA 33a	0	22	n/a	n/a	2.99e-01	1.327
1100897	ENSG00000175697	81670	GPR156	G protein-coupled receptor 156	165829	3	n/a	n/a	2.99e-01	1.013
1106516	ENSG00000221857	5316	FXYD1	FXYD domain containing ion transport regulator 1	5348	19	n/a	n/a	2.99e-01	1.644
279887359	ENSG00000234282	0	RP4-673D20.4	RP4-673D20.4	0	20	n/a	n/a	2.99e-01	1.052
1105187	ENSG00000204542	28849	C6orf15	chromosome 6 open reading frame 15	29113	6	n/a	n/a	2.99e-01	1.005
279986220	ENSG00000244540	0	RP11-416A17.1	RP11-416A17.1	0	12	n/a	n/a	2.99e-01	1.005
279746775	ENSG00000217684	0	RP11-65C6.1	RP11-65C6.1	0	6	n/a	n/a	2.99e-01	1.005
279739533	ENSG00000215368	0	AP005380.1	AP005380.1	0	18	n/a	n/a	2.99e-01	1.005
279954612	ENSG00000241181	0	AC093734.13	AC093734.13	0	7	n/a	n/a	2.99e-01	1.015
279705865	ENSG00000207135	0	U6	U6 spliceosomal RNA	0	10	n/a	n/a	2.99e-01	1.005
1099166	ENSG00000167799	90199	NUDT8	nudix (nucleoside diphosphate linked moiety X)-type motif 8	254552	11	n/a	n/a	2.99e-01	1.237
1105968	ENSG00000214022	29538	REPIN1	replication initiator 1	29803	7	n/a	n/a	2.99e-01	1.161
279783061	ENSG00000225005	0	RP11-483G21.3	RP11-483G21.3	0	7	n/a	n/a	2.99e-01	1.005
1093097	ENSG00000129932	57719	DOHH	deoxyhypusine hydroxylase/monooxygenase	83475	19	n/a	n/a	2.99e-01	1.424
1100947	ENSG00000175984	81592	DENND2C	DENN/MADD domain containing 2C	163259	1	n/a	n/a	2.99e-01	1.066
1087580	ENSG00000053371	8508	AKR7A2	aldo-keto reductase family 7, member A2 (aflatoxin aldehyde reductase)	8574	1	n/a	n/a	2.99e-01	1.350
280010237	ENSG00000249160	0	RP11-1C1.5	Uncharacterized protein	0	5	n/a	n/a	2.99e-01	1.005
1105945	ENSG00000213934	3030	HBG1	hemoglobin, gamma A	3047	11	n/a	n/a	2.99e-01	1.021
1103755	ENSG00000189196	125437	RP11-129B22.2	RP11-129B22.2	100287879	3	n/a	n/a	2.99e-01	1.005
1104066	ENSG00000196781	7045	TLE1	transducin-like enhancer of split 1 (E(sp1) homolog, Drosophila)	7088	9	n/a	n/a	2.99e-01	1.128
1092639	ENSG00000125844	6205	RRBP1	ribosome binding protein 1 homolog 180kDa (dog)	6238	20	n/a	n/a	2.99e-01	1.280
279936471	ENSG00000238951	0	snoU13	Small nucleolar RNA U13	0	2	n/a	n/a	2.99e-01	1.005
1105956	ENSG00000213977	29842	TAX1BP3	Tax1 (human T-cell leukemia virus type I) binding protein 3	30851	17	n/a	n/a	2.99e-01	1.450
1094085	ENSG00000135916	57300	ITM2C	integral membrane protein 2C	81618	2	n/a	n/a	2.99e-01	1.965
279777485	ENSG00000224520	0	KRT8P45	keratin 8 pseudogene 45	0	1	n/a	n/a	2.99e-01	1.005
1095653	ENSG00000145681	1395	HAPLN1	hyaluronan and proteoglycan link protein 1	1404	5	n/a	n/a	2.99e-01	1.081
1093459	ENSG00000132204	0	LINC00470	long intergenic non-protein coding RNA 470	0	18	n/a	n/a	2.99e-01	1.013
1098717	ENSG00000166126	57375	AMN	amnionless homolog (mouse)	81693	14	n/a	n/a	2.99e-01	1.204
280025024	ENSG00000250341	0	RP11-785F11.1	RP11-785F11.1	0	4	n/a	n/a	2.99e-01	1.005
279857219	ENSG00000231635	0	ATP5BP1	ATP synthase, H+ transporting, mitochondrial F1 complex, beta polypeptide pseudogene 1	0	2	n/a	n/a	2.99e-01	1.005
1101318	ENSG00000177938	60313	CAPZA3	capping protein (actin filament) muscle Z-line, alpha 3	93661	12	n/a	n/a	2.99e-01	1.005
280021931	ENSG00000250095	157129271	CTD-2192A1.1	CTD-2192A1.1	100873948	5	n/a	n/a	2.99e-01	1.005
1099047	ENSG00000167414	60869	GNG8	guanine nucleotide binding protein (G protein), gamma 8	94235	19	n/a	n/a	2.99e-01	2.139
1099548	ENSG00000169393	40733	ELSPBP1	epididymal sperm binding protein 1	64100	19	n/a	n/a	2.99e-01	1.005
279853936	ENSG00000231334	0	AC104781.1	AC104781.1	0	2	n/a	n/a	2.99e-01	1.097
280120764	ENSG00000258742	0	RP11-862G15.1	RP11-862G15.1	0	14	n/a	n/a	2.99e-01	1.005
1098407	ENSG00000164849	77669	GPR146	G protein-coupled receptor 146	115330	7	n/a	n/a	2.99e-01	1.272
1103267	ENSG00000187180	110632	LCE2C	late cornified envelope 2C	353140	1	n/a	n/a	2.99e-01	1.005
1100439	ENSG00000173239	109895	LIPM	lipase, family member M	340654	10	n/a	n/a	2.99e-01	1.005
1100559	ENSG00000173862	34314	RP11-89N17.1	RP11-89N17.1	55025	7	n/a	n/a	3.00e-01	1.005
1103688	ENSG00000188937	37966	NYX	nyctalopin	60506	X	n/a	n/a	3.00e-01	1.005
1094351	ENSG00000137221	60301	TJAP1	tight junction associated protein 1 (peripheral)	93643	6	n/a	n/a	3.00e-01	1.155
279827993	ENSG00000229001	0	RP11-314J18.6	RP11-314J18.6	0	10	n/a	n/a	3.00e-01	1.005
1087735	ENSG00000063515	2911	GSC2	goosecoid homeobox 2	2928	22	n/a	n/a	3.00e-01	1.005
280040745	ENSG00000251576	0	RP11-536I6.1	RP11-536I6.1	0	3	n/a	n/a	3.00e-01	1.005
1087670	ENSG00000059145	41293	UNKL	unkempt homolog (Drosophila)-like	64718	16	n/a	n/a	3.00e-01	1.153
1095174	ENSG00000142538	76636	PTH2	parathyroid hormone 2	113091	19	n/a	n/a	3.00e-01	1.234
280123665	ENSG00000258909	0	RP11-164C12.2	RP11-164C12.2	0	15	n/a	n/a	3.00e-01	1.005
280086635	ENSG00000255465	0	RP11-264E20.1	RP11-264E20.1	0	11	n/a	n/a	3.00e-01	1.010
279794347	ENSG00000225994	0	RP11-436D23.1	RP11-436D23.1	0	6	n/a	n/a	3.00e-01	1.142
279858719	ENSG00000231762	0	RP11-354K4.1	RP11-354K4.1	0	6	n/a	n/a	3.00e-01	1.005
279902708	ENSG00000235664	0	AC005682.8	AC005682.8	0	7	n/a	n/a	3.00e-01	1.005
279948884	ENSG00000240468	0	AC108004.2	AC108004.2	0	17	n/a	n/a	3.00e-01	1.066
279997961	ENSG00000248142	0	AL359636.1	AL359636.1	0	9	n/a	n/a	3.00e-01	1.005
1099765	ENSG00000170367	1462	CST5	cystatin D	1473	20	n/a	n/a	3.00e-01	1.005
279658904	ENSG00000199833	1013536	SNORD115-21	small nucleolar RNA, C/D box 115-21	100033603	15	n/a	n/a	3.00e-01	1.180
279816993	ENSG00000228020	0	RP11-309H21.1	RP11-309H21.1	0	1	n/a	n/a	3.00e-01	1.005
1103741	ENSG00000189152	125164	AC007952.1	GRB2-related adapter protein-like	400581	17	n/a	n/a	3.00e-01	1.005
1099537	ENSG00000169327	123888	OR5AU1	olfactory receptor, family 5, subfamily AU, member 1	390445	14	n/a	n/a	3.00e-01	1.005
1094488	ENSG00000137948	672	BRDT	bromodomain, testis-specific	676	1	n/a	n/a	3.00e-01	1.008
280028557	ENSG00000250630	0	RP11-52L11.4	RP11-52L11.4	0	3	n/a	n/a	3.00e-01	1.005
279659478	ENSG00000200003	0	U6	U6 spliceosomal RNA	0	2	n/a	n/a	3.00e-01	1.005
279958284	ENSG00000241593	0	RP11-520D19.2	RP11-520D19.2	0	3	n/a	n/a	3.00e-01	1.005
1092838	ENSG00000127529	26405	OR7C2	olfactory receptor, family 7, subfamily C, member 2	26658	19	n/a	n/a	3.00e-01	1.005
1097963	ENSG00000163463	83539	KRTCAP2	keratinocyte associated protein 2	200185	1	n/a	n/a	3.00e-01	1.193
279877821	ENSG00000233425	0	RP11-163B6.2	RP11-163B6.2	0	9	n/a	n/a	3.00e-01	1.005
279886634	ENSG00000234222	0	RP11-315I20.1	RP11-315I20.1	0	1	n/a	n/a	3.00e-01	1.058
279877430	ENSG00000233395	0	RP11-168P8.7	RP11-168P8.7	0	10	n/a	n/a	3.00e-01	1.005
279947558	ENSG00000240310	0	RP11-24F11.5	RP11-24F11.5	0	3	n/a	n/a	3.00e-01	1.005
1104446	ENSG00000197938	55147	OR5H2	olfactory receptor, family 5, subfamily H, member 2	79310	3	n/a	n/a	3.00e-01	1.005
279709701	ENSG00000207811	128151	MIR34B	microRNA 34b	407041	11	n/a	n/a	3.00e-01	1.005
1108477	ENSG00000235608	0	NKX1-1	NK1 homeobox 1	0	4	n/a	n/a	3.00e-01	1.006
279928064	ENSG00000237936	0	RP11-224P11.1	RP11-224P11.1	0	10	n/a	n/a	3.00e-01	1.135
280003256	ENSG00000248572	0	EGFLAM-AS2	EGFLAM antisense RNA 2 (non-protein coding)	0	5	n/a	n/a	3.00e-01	1.006
1105517	ENSG00000205592	0	MUC19	mucin 19, oligomeric	0	12	n/a	n/a	3.00e-01	1.001
279802660	ENSG00000226739	0	RP11-347L18.1	RP11-347L18.1	0	6	n/a	n/a	3.00e-01	1.006
1100522	ENSG00000173653	9842	RCE1	RCE1 homolog, prenyl protein peptidase (S. cerevisiae)	9986	11	n/a	n/a	3.00e-01	1.380
1101069	ENSG00000176623	30597	FAM82B	family with sequence similarity 82, member B	51115	8	n/a	n/a	3.00e-01	1.303
279835796	ENSG00000229720	0	RP3-495K2.2	RP3-495K2.2	0	6	n/a	n/a	3.00e-01	1.006
279762499	ENSG00000223207	0	AL132780.2	AL132780.2	0	14	n/a	n/a	3.00e-01	1.006
1106325	ENSG00000215367	1023492	TMED11P	transmembrane emp24 protein transport domain containing 11, pseudogene	100379220	4	n/a	n/a	3.00e-01	1.085
279811515	ENSG00000227494	0	USP9YP14	ubiquitin specific peptidase 9, Y-linked pseudogene 14	0	Y	n/a	n/a	3.00e-01	1.006
280055495	ENSG00000253348	0	MIR4454	microRNA 4454	0	5	n/a	n/a	3.00e-01	1.004
1102496	ENSG00000184055	0	OR7E87P	olfactory receptor, family 7, subfamily E, member 87 pseudogene	0	11	n/a	n/a	3.00e-01	1.006
1092069	ENSG00000121410	2	A1BG	alpha-1-B glycoprotein	1	19	n/a	n/a	3.00e-01	1.473
1097713	ENSG00000162552	33652	WNT4	wingless-type MMTV integration site family, member 4	54361	1	n/a	n/a	3.00e-01	1.462
280029106	ENSG00000250681	0	RP3-368B9.2	RP3-368B9.2	0	4	n/a	n/a	3.00e-01	1.006
1098599	ENSG00000165644	78724	COMTD1	catechol-O-methyltransferase domain containing 1	118881	10	n/a	n/a	3.00e-01	1.263
280106023	ENSG00000257513	0	RP11-677O4.1	Uncharacterized protein	0	18	n/a	n/a	3.00e-01	1.006
1105246	ENSG00000204682	124909	C10orf114	chromosome 10 open reading frame 114	399726	10	n/a	n/a	3.00e-01	1.556
279978610	ENSG00000243739	0	AC131157.1	AC131157.1	0	12	n/a	n/a	3.00e-01	1.006
279902641	ENSG00000235655	134055	H3F3AP4	H3 histone, family 3A, pseudogene 4	440926	2	n/a	n/a	3.00e-01	1.281
279782848	ENSG00000224981	0	AC000367.1	AC000367.1	0	7	n/a	n/a	3.01e-01	1.006
279940631	ENSG00000239505	0	TRNAV34P	transfer RNA valine 34 (anticodon CAC) pseudogene	0	1	n/a	n/a	3.01e-01	1.006
279786773	ENSG00000225350	0	FREM2-AS1	FREM2 antisense RNA 1 (non-protein coding)	0	13	n/a	n/a	3.01e-01	1.006
280124744	ENSG00000258966	0	RP5-1163L11.3	RP5-1163L11.3	0	14	n/a	n/a	3.01e-01	1.006
1098939	ENSG00000166930	40865	MS4A5	membrane-spanning 4-domains, subfamily A, member 5	64232	11	n/a	n/a	3.01e-01	1.006
280066526	ENSG00000254133	0	RP11-1198D22.3	RP11-1198D22.3	0	5	n/a	n/a	3.01e-01	1.006
279932347	ENSG00000238288	0	RP11-100G15.4	RP11-100G15.4	0	9	n/a	n/a	3.01e-01	1.091
280014330	ENSG00000249512	0	AC006445.1	AC006445.1	0	4	n/a	n/a	3.01e-01	1.006
279682271	ENSG00000204471	0	AL353997.2	AL353997.2	0	17	n/a	n/a	3.01e-01	1.006
1091374	ENSG00000115738	3378	ID2	inhibitor of DNA binding 2, dominant negative helix-loop-helix protein	3398	2	n/a	n/a	3.01e-01	1.333
1097404	ENSG00000160233	57249	LRRC3	leucine rich repeat containing 3	81543	21	n/a	n/a	3.01e-01	1.046
279842665	ENSG00000230338	0	MTND4P19	MT-ND4 pseudogene 19	0	10	n/a	n/a	3.01e-01	1.006
1102736	ENSG00000185043	10372	CIB1	calcium and integrin binding 1 (calmyrin)	10519	15	n/a	n/a	3.01e-01	1.558
279979461	ENSG00000243829	0	CTB-33G10.1	CTB-33G10.1	0	19	n/a	n/a	3.01e-01	1.615
1104581	ENSG00000198346	79098	ZNF813	zinc finger protein 813	126017	19	n/a	n/a	3.01e-01	1.049
279745131	ENSG00000216762	0	VN1R13P	vomeronasal 1 receptor 13 pseudogene	0	6	n/a	n/a	3.01e-01	1.006
1094586	ENSG00000138433	9400	CIR1	corepressor interacting with RBPJ, 1	9541	2	n/a	n/a	3.01e-01	1.163
1096115	ENSG00000149273	6155	RPS3	ribosomal protein S3	6188	11	n/a	n/a	3.01e-01	1.465
279910584	ENSG00000236409	0	NRADDP	neurotrophin receptor associated death domain, pseudogene	0	3	n/a	n/a	3.01e-01	1.058
279818990	ENSG00000228212	0	OFD1P17	OFD1 pseudogene 17	0	5	n/a	n/a	3.01e-01	1.088
1093314	ENSG00000131116	79128	ZNF428	zinc finger protein 428	126299	19	n/a	n/a	3.01e-01	1.440
279549906	ENSG00000185390	0	FGF7P2	fibroblast growth factor 7 pseudogene 2	0	21	n/a	n/a	3.01e-01	1.006
280066601	ENSG00000254139	94815	CTD-2339F6.1	CTD-2339F6.1	286178	8	n/a	n/a	3.01e-01	1.053
1099197	ENSG00000167957	0	AL031705.2	AL031705.2	0	16	n/a	n/a	3.01e-01	1.039
1096576	ENSG00000153250	5905	RBMS1	RNA binding motif, single stranded interacting protein 1	5937	2	n/a	n/a	3.01e-01	1.096
279780121	ENSG00000224746	0	AC015987.1	AC015987.1	0	7	n/a	n/a	3.01e-01	1.027
280133570	ENSG00000259476	0	RP11-50C13.2	RP11-50C13.2	0	15	n/a	n/a	3.01e-01	1.006
280032588	ENSG00000250961	0	CTD-2023N9.1	CTD-2023N9.1	0	5	n/a	n/a	3.01e-01	1.006
1094359	ENSG00000137267	7237	TUBB2A	tubulin, beta 2A class IIa	7280	6	n/a	n/a	3.01e-01	1.408
279944565	ENSG00000240006	0	RP11-200A1.1	RP11-200A1.1	0	3	n/a	n/a	3.01e-01	1.021
279913284	ENSG00000236678	109591	LINC00347	long intergenic non-protein coding RNA 347	338864	13	n/a	n/a	3.01e-01	1.006
280115541	ENSG00000258437	0	RP11-661G16.1	RP11-661G16.1	0	14	n/a	n/a	3.01e-01	1.023
1105315	ENSG00000204922	1000796	C11orf83	chromosome 11 open reading frame 83	790955	11	n/a	n/a	3.01e-01	1.384
279702771	ENSG00000206599	0	U6	U6 spliceosomal RNA	0	19	n/a	n/a	3.01e-01	1.006
1095751	ENSG00000146250	81702	PRSS35	protease, serine, 35	167681	6	n/a	n/a	3.01e-01	1.093
279897722	ENSG00000235169	123051	RP1-286D6.2	RP1-286D6.2	388588	1	n/a	n/a	3.01e-01	1.109
1106585	ENSG00000222019	1015047	AC133919.6	Uncharacterized proteincDNA FLJ52651	100130015	16	n/a	n/a	3.01e-01	1.102
280097937	ENSG00000256681	0	RP11-707G14.3	RP11-707G14.3	0	11	n/a	n/a	3.01e-01	1.056
280062287	ENSG00000253824	0	KB-173C10.2	KB-173C10.2	0	8	n/a	n/a	3.01e-01	1.006
279962885	ENSG00000242104	0	RP11-340E6.1	RP11-340E6.1	0	3	n/a	n/a	3.01e-01	1.014
1104047	ENSG00000196734	110625	LCE1B	late cornified envelope 1B	353132	1	n/a	n/a	3.01e-01	1.006
1087727	ENSG00000063176	36127	SPHK2	sphingosine kinase 2	56848	19	n/a	n/a	3.01e-01	1.353
1089038	ENSG00000099999	83555	RNF215	ring finger protein 215	200312	22	n/a	n/a	3.01e-01	1.183
279812004	ENSG00000227540	0	RP11-152N13.5	RP11-152N13.5	0	10	n/a	n/a	3.01e-01	1.351
1090651	ENSG00000110200	25655	C11orf51	chromosome 11 open reading frame 51	25906	11	n/a	n/a	3.01e-01	1.231
279796340	ENSG00000226164	0	FGFR3P6	fibroblast growth factor receptor 3 pseudogene 6	0	1	n/a	n/a	3.01e-01	1.006
1097700	ENSG00000162496	9123	DHRS3	dehydrogenase/reductase (SDR family) member 3	9249	1	n/a	n/a	3.01e-01	1.659
1096798	ENSG00000155287	57566	SLC25A28	solute carrier family 25, member 28	81894	10	n/a	n/a	3.01e-01	1.163
279996540	ENSG00000247810	0	RP11-103J17.1	RP11-103J17.1	0	4	n/a	n/a	3.01e-01	1.006
279867905	ENSG00000232581	0	AC079742.4	AC079742.4	0	7	n/a	n/a	3.01e-01	1.262
280089627	ENSG00000255733	0	GS1-410F4.2	GS1-410F4.2	0	12	n/a	n/a	3.01e-01	1.006
1103578	ENSG00000188536	3023	HBA2	hemoglobin, alpha 2	3040	16	n/a	n/a	3.01e-01	1.663
1106465	ENSG00000218891	81568	ZNF579	zinc finger protein 579	163033	19	n/a	n/a	3.01e-01	1.550
1088861	ENSG00000092841	4611	MYL6	myosin, light chain 6, alkali, smooth muscle and non-muscle	4637	12	n/a	n/a	3.01e-01	1.399
280114541	ENSG00000258376	0	RP4-647C14.2	RP4-647C14.2	0	14	n/a	n/a	3.01e-01	1.053
1106178	ENSG00000214819	90332	CDRT15L2	CMT1A duplicated region transcript 15-like 2	256223	17	n/a	n/a	3.01e-01	1.006
279720529	ENSG00000213270	0	RPL6P25	ribosomal protein L6 pseudogene 25	0	12	n/a	n/a	3.01e-01	1.006
1098430	ENSG00000164930	8265	FZD6	frizzled family receptor 6	8323	8	n/a	n/a	3.01e-01	1.072
1106641	ENSG00000223551	0	TMSL4	thymosin-like 4 (pseudogene)	0	9	n/a	n/a	3.01e-01	1.545
279768901	ENSG00000223831	0	RP1-56J10.8	RP1-56J10.8	0	22	n/a	n/a	3.01e-01	1.053
280123767	ENSG00000258915	0	RP11-114N19.2	RP11-114N19.2	0	14	n/a	n/a	3.01e-01	1.006
279656594	ENSG00000199085	128050	MIR148A	microRNA 148a	406940	7	n/a	n/a	3.01e-01	1.006
279895254	ENSG00000234953	0	RP5-837I24.2	RP5-837I24.2	0	1	n/a	n/a	3.01e-01	1.006
280082525	ENSG00000255184	0	RP11-313I2.7	RP11-313I2.7	0	11	n/a	n/a	3.01e-01	1.006
1099215	ENSG00000167994	5834	RAB3IL1	RAB3A interacting protein (rabin3)-like 1	5866	11	n/a	n/a	3.01e-01	1.184
1096821	ENSG00000155542	79556	C5orf35	chromosome 5 open reading frame 35	133383	5	n/a	n/a	3.01e-01	1.166
280136041	ENSG00000259614	0	RP11-522B15.6	RP11-522B15.6	0	15	n/a	n/a	3.01e-01	1.006
1095586	ENSG00000145088	35128	EAF2	ELL associated factor 2	55840	3	n/a	n/a	3.01e-01	1.228
1097663	ENSG00000162367	6846	TAL1	T-cell acute lymphocytic leukemia 1	6886	1	n/a	n/a	3.01e-01	1.165
280118386	ENSG00000258602	0	RP11-7F17.7	RP11-7F17.7	0	14	n/a	n/a	3.01e-01	1.006
280100440	ENSG00000256994	0	RP11-871F6.3	RP11-871F6.3	0	12	n/a	n/a	3.01e-01	1.006
1102391	ENSG00000183648	4681	NDUFB1	NADH dehydrogenase (ubiquinone) 1 beta subcomplex, 1, 7kDa	4707	14	n/a	n/a	3.01e-01	1.514
280136860	ENSG00000259671	0	RP11-925D8.6	RP11-925D8.6	0	15	n/a	n/a	3.01e-01	1.006
1101022	ENSG00000176381	94687	PRR18	proline rich 18	285800	6	n/a	n/a	3.01e-01	1.320
279539478	ENSG00000184490	0	AP000351.9	AP000351.9	0	22	n/a	n/a	3.01e-01	1.006
280032452	ENSG00000250950	0	RP11-33B1.3	RP11-33B1.3	0	4	n/a	n/a	3.01e-01	1.006
1091289	ENSG00000115263	2625	GCG	glucagon	2641	2	n/a	n/a	3.02e-01	1.006
280039957	ENSG00000251531	0	AC097470.1	AC097470.1	0	4	n/a	n/a	3.02e-01	1.006
279798990	ENSG00000226386	157121123	RP11-51B10.2	RP11-51B10.2	100505601	10	n/a	n/a	3.02e-01	1.151
280092144	ENSG00000256011	0	RP11-392P7.7	RP11-392P7.7	0	12	n/a	n/a	3.02e-01	1.006
279713233	ENSG00000211776	0	TRAV2	T cell receptor alpha variable 2	0	14	n/a	n/a	3.02e-01	1.006
279932304	ENSG00000238284	0	AC027269.2	AC027269.2	0	7	n/a	n/a	3.02e-01	1.006
1094430	ENSG00000137707	34055	BTG4	B-cell translocation gene 4	54766	11	n/a	n/a	3.02e-01	1.006
1094012	ENSG00000135519	23171	KCNH3	potassium voltage-gated channel, subfamily H (eag-related), member 3	23416	12	n/a	n/a	3.02e-01	1.196
1099651	ENSG00000169871	57524	TRIM56	tripartite motif containing 56	81844	7	n/a	n/a	3.02e-01	1.289
279879532	ENSG00000233576	0	RP11-778D9.9	RP11-778D9.9	0	3	n/a	n/a	3.02e-01	1.006
1095892	ENSG00000147408	35079	CSGALNACT1	chondroitin sulfate N-acetylgalactosaminyltransferase 1	55790	8	n/a	n/a	3.02e-01	1.205
279879654	ENSG00000233585	0	AC115617.2	AC115617.2	0	X	n/a	n/a	3.02e-01	1.540
279702848	ENSG00000206611	0	SNORD24	small nucleolar RNA, C/D box 24	0	9	n/a	n/a	3.02e-01	1.201
280033106	ENSG00000250995	0	RP13-128O4.3	RP13-128O4.3	0	X	n/a	n/a	3.02e-01	1.006
279870467	ENSG00000232780	0	RP5-871G17.5	RP5-871G17.5	0	1	n/a	n/a	3.02e-01	1.039
1107297	ENSG00000227888	1016571	FAM66A	family with sequence similarity 66, member A	100133172	8	n/a	n/a	3.02e-01	1.084
279798591	ENSG00000226355	0	RP11-65J3.2	RP11-65J3.2	0	9	n/a	n/a	3.02e-01	1.006
280076916	ENSG00000254857	0	RP11-113D6.3	RP11-113D6.3	0	11	n/a	n/a	3.02e-01	1.006
1094769	ENSG00000139610	1975	CELA1	chymotrypsin-like elastase family, member 1	1990	12	n/a	n/a	3.02e-01	1.006
279705592	ENSG00000207089	0	U6	U6 spliceosomal RNA	0	14	n/a	n/a	3.02e-01	1.007
279908376	ENSG00000236208	157122647	RP11-255M1.1	RP11-255M1.1	100506769	10	n/a	n/a	3.02e-01	1.007
1101105	ENSG00000176834	33912	VSIG10	V-set and immunoglobulin domain containing 10	54621	12	n/a	n/a	3.02e-01	1.058
279679559	ENSG00000204338	1578	CYP21A1P	cytochrome P450, family 21, subfamily A, polypeptide 1 pseudogene	1590	6	n/a	n/a	3.02e-01	1.107
1099156	ENSG00000167774	4675	NDUFA7	NADH dehydrogenase (ubiquinone) 1 alpha subcomplex, 7, 14.5kDa	4701	19	n/a	n/a	3.02e-01	1.378
1100388	ENSG00000172985	110123	SH3RF3	SH3 domain containing ring finger 3	344558	2	n/a	n/a	3.02e-01	1.200
280017727	ENSG00000249784	0	SCARNA22	small Cajal body-specific RNA 22	0	4	n/a	n/a	3.02e-01	1.007
1096237	ENSG00000150551	77767	LYPD1	LY6/PLAUR domain containing 1	116372	2	n/a	n/a	3.02e-01	1.458
1097505	ENSG00000160951	5699	PTGER1	prostaglandin E receptor 1 (subtype EP1), 42kDa	5731	19	n/a	n/a	3.02e-01	1.089
1095120	ENSG00000141985	6419	SH3GL1	SH3-domain GRB2-like 1	6455	19	n/a	n/a	3.02e-01	1.387
1089190	ENSG00000100429	58150	HDAC10	histone deacetylase 10	83933	22	n/a	n/a	3.02e-01	1.164
1092986	ENSG00000128849	59142	CGNL1	cingulin-like 1	84952	15	n/a	n/a	3.02e-01	1.447
280044475	ENSG00000252006	0	SCARNA23	Small Cajal body specific RNA 23	0	4	n/a	n/a	3.02e-01	1.007
1103127	ENSG00000186577	85765	C6orf1	chromosome 6 open reading frame 1	221491	6	n/a	n/a	3.02e-01	1.311
1089497	ENSG00000102032	5941	RENBP	renin binding protein	5973	X	n/a	n/a	3.02e-01	1.289
280138203	ENSG00000259750	0	RP11-356M20.2	RP11-356M20.2	0	15	n/a	n/a	3.02e-01	1.007
279788745	ENSG00000225518	0	RP11-396C23.2	RP11-396C23.2	0	1	n/a	n/a	3.02e-01	1.118
279665624	ENSG00000201793	0	RN7SKP9	RNA, 7SK small nuclear pseudogene 9	0	13	n/a	n/a	3.02e-01	1.070
1099372	ENSG00000168646	8255	AXIN2	axin 2	8313	17	n/a	n/a	3.02e-01	1.071
1106180	ENSG00000214827	4489	MTCP1	mature T-cell proliferation 1	4515	X	n/a	n/a	3.02e-01	1.198
279799187	ENSG00000226409	0	RP11-735G4.1	RP11-735G4.1	0	6	n/a	n/a	3.02e-01	1.007
280099475	ENSG00000256885	0	AP001877.1	AP001877.1	0	11	n/a	n/a	3.02e-01	1.232
279843790	ENSG00000230442	0	RP11-390E23.3	RP11-390E23.3	0	7	n/a	n/a	3.02e-01	1.007
279897250	ENSG00000235136	0	RP13-146A14.1	RP13-146A14.1	0	X	n/a	n/a	3.02e-01	1.007
1105719	ENSG00000212658	0	KRTAP29-1	keratin associated protein 29-1	0	17	n/a	n/a	3.02e-01	1.007
1099925	ENSG00000171045	83709	TSNARE1	t-SNARE domain containing 1	203062	8	n/a	n/a	3.02e-01	1.165
279967907	ENSG00000242618	0	RP11-433A10.2	RP11-433A10.2	0	3	n/a	n/a	3.02e-01	1.007
279806889	ENSG00000227068	0	RP11-12A16.3	RP11-12A16.3	0	9	n/a	n/a	3.02e-01	1.007
279956653	ENSG00000241420	0	AC074338.1	AC074338.1	0	7	n/a	n/a	3.02e-01	1.021
279772814	ENSG00000224129	0	RP11-492M19.1	RP11-492M19.1	0	1	n/a	n/a	3.02e-01	1.007
1090729	ENSG00000110944	31041	IL23A	interleukin 23, alpha subunit p19	51561	12	n/a	n/a	3.02e-01	1.089
1088929	ENSG00000095981	58029	KCNK16	potassium channel, subfamily K, member 16	83795	6	n/a	n/a	3.02e-01	1.007
279950444	ENSG00000240661	0	RP11-174O3.3	RP11-174O3.3	0	3	n/a	n/a	3.02e-01	1.007
280017375	ENSG00000249756	0	AC010615.2	AC010615.2	0	19	n/a	n/a	3.02e-01	1.112
279938440	ENSG00000239263	0	RP11-185E15.1	RP11-185E15.1	0	3	n/a	n/a	3.02e-01	1.007
279750101	ENSG00000219951	0	RP11-378G13.2	RP11-378G13.2	0	6	n/a	n/a	3.02e-01	1.098
279887074	ENSG00000234256	0	RP11-399O19.6	RP11-399O19.6	0	10	n/a	n/a	3.02e-01	1.007
279888337	ENSG00000234389	0	AC007278.3	AC007278.3	0	2	n/a	n/a	3.02e-01	1.007
1101920	ENSG00000181518	109552	OR8D4	olfactory receptor, family 8, subfamily D, member 4	338662	11	n/a	n/a	3.02e-01	1.007
1101018	ENSG00000176343	0	RPL37AP8	ribosomal protein L37a pseudogene 8	0	11	n/a	n/a	3.02e-01	1.266
279825969	ENSG00000228815	0	MARK2P13	MAP/microtubule affinity-regulating kinase 2 pseudogene 13	0	7	n/a	n/a	3.02e-01	1.007
280096556	ENSG00000256518	0	RP11-807H22.5	RP11-807H22.5	0	11	n/a	n/a	3.02e-01	1.007
279775703	ENSG00000224373	0	IGHV4-59	immunoglobulin heavy variable 4-59	0	14	n/a	n/a	3.02e-01	1.007
1103221	ENSG00000187003	10723	ACTL7A	actin-like 7A	10881	9	n/a	n/a	3.03e-01	1.007
279976037	ENSG00000243521	0	RP11-506D12.1	RP11-506D12.1	0	17	n/a	n/a	3.03e-01	1.007
1094712	ENSG00000139209	34378	SLC38A4	solute carrier family 38, member 4	55089	12	n/a	n/a	3.03e-01	1.006
1098107	ENSG00000163864	110445	NMNAT3	nicotinamide nucleotide adenylyltransferase 3	349565	3	n/a	n/a	3.03e-01	1.121
279905164	ENSG00000235912	0	RP1-159A19.3	RP1-159A19.3	0	1	n/a	n/a	3.03e-01	1.892
279835075	ENSG00000229654	0	RP1-60O19.2	RP1-60O19.2	0	6	n/a	n/a	3.03e-01	1.040
279869750	ENSG00000232718	0	GAPDHP48	glyceraldehyde 3 phosphate dehydrogenase pseudogene 48	0	2	n/a	n/a	3.03e-01	1.007
1092072	ENSG00000121440	22779	PDZRN3	PDZ domain containing ring finger 3	23024	3	n/a	n/a	3.03e-01	1.270
1097173	ENSG00000158486	34856	DNAH3	dynein, axonemal, heavy chain 3	55567	16	n/a	n/a	3.03e-01	1.009
1093453	ENSG00000132164	6502	SLC6A11	solute carrier family 6 (neurotransmitter transporter, GABA), member 11	6538	3	n/a	n/a	3.03e-01	2.604
279724684	ENSG00000213772	0	RP11-385J23.1	RP11-385J23.1	0	2	n/a	n/a	3.03e-01	1.181
1094951	ENSG00000140848	85718	CPNE2	copine II	221184	16	n/a	n/a	3.03e-01	1.213
280074484	ENSG00000254689	0	RP11-354A14.1	RP11-354A14.1	0	8	n/a	n/a	3.03e-01	1.075
279980302	ENSG00000243936	0	AL450311.8	AL450311.8	0	10	n/a	n/a	3.03e-01	1.007
279800531	ENSG00000226532	0	RP5-1052M9.1	RP5-1052M9.1	0	X	n/a	n/a	3.03e-01	1.909
279828041	ENSG00000229009	171225	TMPRSS11GP	transmembrane protease, serine 11G, pseudogene	644759	4	n/a	n/a	3.03e-01	1.007
280106648	ENSG00000257573	0	RP11-496I2.5	RP11-496I2.5	0	14	n/a	n/a	3.03e-01	1.007
1094005	ENSG00000135480	3830	KRT7	keratin 7	3855	12	n/a	n/a	3.03e-01	1.018
1089674	ENSG00000103257	8089	SLC7A5	solute carrier family 7 (amino acid transporter light chain, L system), member 5	8140	16	n/a	n/a	3.03e-01	1.256
279903242	ENSG00000235713	0	RP4-604G5.3	RP4-604G5.3	0	7	n/a	n/a	3.03e-01	1.007
279789042	ENSG00000225542	0	ZNF385D-AS1	ZNF385D antisense RNA 1 (non-protein coding)	0	3	n/a	n/a	3.03e-01	1.021
1103088	ENSG00000186439	10198	TRDN	triadin	10345	6	n/a	n/a	3.03e-01	1.017
1106517	ENSG00000221858	110210	OR2A12	olfactory receptor, family 2, subfamily A, member 12	346525	7	n/a	n/a	3.03e-01	1.007
279806185	ENSG00000227010	0	RP11-336K24.6	RP11-336K24.6	0	1	n/a	n/a	3.03e-01	1.007
1099387	ENSG00000168734	10983	PKIG	protein kinase (cAMP-dependent, catalytic) inhibitor gamma	11142	20	n/a	n/a	3.03e-01	1.339
279775345	ENSG00000224347	0	SCEL-AS1	SCEL antisense RNA 1 (non-protein coding)	0	13	n/a	n/a	3.03e-01	1.007
279899696	ENSG00000235377	0	RP11-388B24.4	RP11-388B24.4	0	9	n/a	n/a	3.03e-01	1.007
1100216	ENSG00000172236	7134	TPSAB1	tryptase alpha/beta 1	7177	16	n/a	n/a	3.03e-01	1.007
280020170	ENSG00000249959	0	RP11-252I13.2	RP11-252I13.2	0	5	n/a	n/a	3.03e-01	1.007
1104665	ENSG00000198625	4169	MDM4	Mdm4 p53 binding protein homolog (mouse)	4194	1	n/a	n/a	3.03e-01	1.283
280050362	ENSG00000252859	0	U6	U6 spliceosomal RNA	0	22	n/a	n/a	3.03e-01	1.241
279838190	ENSG00000229954	0	MTND2P2	MT-ND2 pseudogene 2	0	X	n/a	n/a	3.03e-01	1.007
1086982	ENSG00000006047	30569	YBX2	Y box binding protein 2	51087	17	n/a	n/a	3.03e-01	1.077
1095400	ENSG00000143811	29653	PYCR2	pyrroline-5-carboxylate reductase family, member 2	29920	1	n/a	n/a	3.03e-01	1.161
279670504	ENSG00000203652	0	AC099048.1	AC099048.1	0	3	n/a	n/a	3.03e-01	1.007
279909620	ENSG00000236324	0	RP3-403L10.3	RP3-403L10.3	0	6	n/a	n/a	3.03e-01	1.029
279876799	ENSG00000233359	0	RP11-202K23.1	RP11-202K23.1	0	1	n/a	n/a	3.03e-01	1.007
1096201	ENSG00000149968	4288	MMP3	matrix metallopeptidase 3 (stromelysin 1, progelatinase)	4314	11	n/a	n/a	3.03e-01	1.007
280002573	ENSG00000248508	1015615	RP11-521C20.4	RP11-521C20.4	100131089	15	n/a	n/a	3.03e-01	1.287
1099148	ENSG00000167765	168683	AC018755.11	HCG2008157Uncharacterized proteincDNA FLJ30403 fis, clone BRACE2008480	729975	19	n/a	n/a	3.03e-01	1.079
1102002	ENSG00000182004	6595	SNRPE	small nuclear ribonucleoprotein polypeptide E	6635	1	n/a	n/a	3.03e-01	1.224
280061776	ENSG00000253781	0	ZNF317P1	zinc finger protein 317 pseudogene 1	0	8	n/a	n/a	3.03e-01	1.007
1102661	ENSG00000184752	35252	NDUFA12	NADH dehydrogenase (ubiquinone) 1 alpha subcomplex, 12	55967	12	n/a	n/a	3.03e-01	1.290
1097966	ENSG00000163467	79265	C1orf182	chromosome 1 open reading frame 182	128229	1	n/a	n/a	3.03e-01	1.072
1102382	ENSG00000183628	8163	DGCR6	DiGeorge syndrome critical region gene 6	8214	22	n/a	n/a	3.03e-01	1.269
1091156	ENSG00000114125	9472	RNF7	ring finger protein 7	9616	3	n/a	n/a	3.03e-01	1.237
279837766	ENSG00000229920	0	AC016734.3	AC016734.3	0	2	n/a	n/a	3.03e-01	1.007
279786842	ENSG00000225358	0	MIPEPP1	mitochondrial intermediate peptidase pseudogene 1	0	7	n/a	n/a	3.03e-01	1.046
280009983	ENSG00000249138	0	RP11-701P16.1	RP11-701P16.1	0	4	n/a	n/a	3.03e-01	1.056
279492558	ENSG00000179031	0	LL0XNC01-131B10.2	LL0XNC01-131B10.2	0	X	n/a	n/a	3.03e-01	1.226
1093121	ENSG00000130147	23430	SH3BP4	SH3-domain binding protein 4	23677	2	n/a	n/a	3.03e-01	1.331
279805462	ENSG00000226952	0	RP4-714D9.4	RP4-714D9.4	0	1	n/a	n/a	3.03e-01	1.007
1106012	ENSG00000214194	125609	AC073346.2	Putative transmembrane protein LOC401397	401397	7	n/a	n/a	3.03e-01	1.269
1095565	ENSG00000144868	41843	TMEM108	transmembrane protein 108	66000	3	n/a	n/a	3.03e-01	1.146
280092197	ENSG00000256018	8297	HIST1H3G	histone cluster 1, H3g	8355	6	n/a	n/a	3.03e-01	1.007
280119791	ENSG00000258685	0	CTD-2315A10.2	CTD-2315A10.2	0	14	n/a	n/a	3.03e-01	1.007
1102923	ENSG00000185818	109778	NAT8L	N-acetyltransferase 8-like (GCN5-related, putative)	339983	4	n/a	n/a	3.03e-01	1.342
279979350	ENSG00000243818	157123427	RP11-372E1.4	RP11-372E1.4	100507389	3	n/a	n/a	3.03e-01	1.074
279943424	ENSG00000239861	0	RP11-690D19.1	RP11-690D19.1	0	11	n/a	n/a	3.03e-01	1.007
279814397	ENSG00000227775	0	RP1-283E3.3	RP1-283E3.3	0	1	n/a	n/a	3.03e-01	1.185
1106833	ENSG00000224776	0	RP11-361A21.1	RP11-361A21.1	0	11	n/a	n/a	3.03e-01	1.007
279754620	ENSG00000221558	0	AC004001.1	AC004001.1	0	7	n/a	n/a	3.03e-01	1.007
279973189	ENSG00000243241	0	AL031289.1	AL031289.1	0	1	n/a	n/a	3.03e-01	1.007
279881854	ENSG00000233792	0	HDHD1P2	haloacid dehalogenase-like hydrolase domain containing 1 pseudogene 2	0	1	n/a	n/a	3.03e-01	1.007
1093794	ENSG00000134323	4587	MYCN	v-myc myelocytomatosis viral related oncogene, neuroblastoma derived (avian)	4613	2	n/a	n/a	3.03e-01	1.213
1103164	ENSG00000186790	2285	FOXE3	forkhead box E3	2301	1	n/a	n/a	3.03e-01	1.026
1091641	ENSG00000117616	36313	C1orf63	chromosome 1 open reading frame 63	57035	1	n/a	n/a	3.03e-01	1.364
279905461	ENSG00000235946	0	LL0XNC01-240C2.1	LL0XNC01-240C2.1	0	X	n/a	n/a	3.03e-01	1.007
279906296	ENSG00000236021	0	RP11-195C7.1	RP11-195C7.1	0	1	n/a	n/a	3.03e-01	1.113
279808551	ENSG00000227213	157129840	SPATA13-AS1	SPATA13 antisense RNA 1 (non-protein coding)	100874231	13	n/a	n/a	3.03e-01	1.007
1099907	ENSG00000170950	5200	PGK2	phosphoglycerate kinase 2	5232	6	n/a	n/a	3.03e-01	1.007
1087922	ENSG00000068724	36493	TTC7A	tetratricopeptide repeat domain 7A	57217	2	n/a	n/a	3.03e-01	1.128
280035995	ENSG00000251223	0	RP11-627H22.5	RP11-627H22.5	0	4	n/a	n/a	3.03e-01	1.007
279747490	ENSG00000218281	0	HIST1H2APS3	histone cluster 1, H2a, pseudogene 3	0	6	n/a	n/a	3.03e-01	1.007
1098642	ENSG00000165806	836	CASP7	caspase 7, apoptosis-related cysteine peptidase	840	10	n/a	n/a	3.04e-01	1.210
1105108	ENSG00000204366	85771	ZBTB12	zinc finger and BTB domain containing 12	221527	6	n/a	n/a	3.04e-01	1.280
279813626	ENSG00000227712	0	RP11-418J17.3	RP11-418J17.3	0	1	n/a	n/a	3.04e-01	1.008
280049872	ENSG00000252789	0	AC006487.1	AC006487.1	0	17	n/a	n/a	3.04e-01	1.008
280109669	ENSG00000257890	0	RP11-114F10.2	RP11-114F10.2	0	12	n/a	n/a	3.04e-01	1.040
279744903	ENSG00000216621	0	RP11-244K5.4	RP11-244K5.4	0	6	n/a	n/a	3.04e-01	1.008
279881010	ENSG00000233714	0	AC012506.2	AC012506.2	0	2	n/a	n/a	3.04e-01	1.008
279660892	ENSG00000200406	1013335	SNORD114-23	small nucleolar RNA, C/D box 114-23	767603	14	n/a	n/a	3.04e-01	1.008
279747333	ENSG00000218153	0	KRT18P22	keratin 18 pseudogene 22	0	6	n/a	n/a	3.04e-01	1.008
279898304	ENSG00000235227	0	VN1R38P	vomeronasal 1 receptor 38 pseudogene	0	7	n/a	n/a	3.04e-01	1.008
1096035	ENSG00000148541	85683	FAM13C	family with sequence similarity 13, member C	220965	10	n/a	n/a	3.04e-01	1.151
1093216	ENSG00000130656	3033	HBZ	hemoglobin, zeta	3050	16	n/a	n/a	3.04e-01	1.042
279792383	ENSG00000225826	54939	RP1-10C16.2	RP1-10C16.2	79100	1	n/a	n/a	3.04e-01	1.008
280029899	ENSG00000250739	0	RP11-462G22.1	RP11-462G22.1	0	4	n/a	n/a	3.04e-01	1.008
279942224	ENSG00000239694	0	CTD-2156G10.1	CTD-2156G10.1	0	5	n/a	n/a	3.04e-01	1.008
279844718	ENSG00000230507	0	RPL7AP8	ribosomal protein L7a pseudogene 8	0	10	n/a	n/a	3.04e-01	1.008
1092794	ENSG00000127084	59782	FGD3	FYVE, RhoGEF and PH domain containing 3	89846	9	n/a	n/a	3.04e-01	1.066
280037371	ENSG00000251336	0	RP11-540E16.2	RP11-540E16.2	0	4	n/a	n/a	3.04e-01	1.008
279954143	ENSG00000241135	1023963	RP11-6F2.6	RP11-6F2.6	100498859	3	n/a	n/a	3.04e-01	1.011
280132938	ENSG00000259435	123911	RP11-2F9.2	RP11-2F9.2	390539	15	n/a	n/a	3.04e-01	1.008
279873501	ENSG00000233045	0	AC097523.1	AC097523.1	0	2	n/a	n/a	3.04e-01	1.100
1105301	ENSG00000204876	123492	AC021218.2	Uncharacterized protein	389602	7	n/a	n/a	3.04e-01	1.008
279911866	ENSG00000236519	0	AL773604.8	AL773604.8	0	21	n/a	n/a	3.04e-01	1.074
1108313	ENSG00000234432	0	AC092171.1	Uncharacterized proteincDNA FLJ43318 fis, clone NT2RI2018311	0	7	n/a	n/a	3.04e-01	1.173
280125765	ENSG00000259029	0	RP11-886I11.3	RP11-886I11.3	0	Y	n/a	n/a	3.04e-01	1.008
1107053	ENSG00000226180	1014583	AC010536.2	Uncharacterized proteincDNA FLJ45526 fis, clone BRTHA2027227	100129215	16	n/a	n/a	3.04e-01	1.082
1102152	ENSG00000182634	123795	OR10G7	olfactory receptor, family 10, subfamily G, member 7	390265	11	n/a	n/a	3.04e-01	1.008
279939631	ENSG00000239390	0	AC008383.1	AC008383.1	0	5	n/a	n/a	3.04e-01	1.008
279984885	ENSG00000244394	0	AC008379.2	AC008379.2	0	5	n/a	n/a	3.04e-01	1.008
279520315	ENSG00000182873	0	RP11-181G12.2	RP11-181G12.2	0	1	n/a	n/a	3.04e-01	1.372
279985218	ENSG00000244427	0	RP11-52B19.1	RP11-52B19.1	0	8	n/a	n/a	3.04e-01	1.008
279825851	ENSG00000228802	0	AC073641.2	AC073641.2	0	2	n/a	n/a	3.04e-01	1.167
1089306	ENSG00000101000	10397	PROCR	protein C receptor, endothelial	10544	20	n/a	n/a	3.04e-01	1.384
279820052	ENSG00000228303	0	RP11-10F11.2	RP11-10F11.2	0	7	n/a	n/a	3.04e-01	1.008
1087425	ENSG00000039068	994	CDH1	cadherin 1, type 1, E-cadherin (epithelial)	999	16	n/a	n/a	3.04e-01	1.033
1105381	ENSG00000205090	109680	C1orf70	chromosome 1 open reading frame 70	339453	1	n/a	n/a	3.04e-01	1.292
279763013	ENSG00000223344	157125981	RP11-541F9.1	RP11-541F9.1	100652834	1	n/a	n/a	3.04e-01	1.008
280094512	ENSG00000256288	0	RP11-277P12.10	RP11-277P12.10	0	12	n/a	n/a	3.04e-01	1.008
1101275	ENSG00000177673	81655	C2orf57	chromosome 2 open reading frame 57	165100	2	n/a	n/a	3.04e-01	1.008
280098349	ENSG00000256731	0	AL591069.1	AL591069.1	0	6	n/a	n/a	3.04e-01	1.008
1100129	ENSG00000171855	3436	IFNB1	interferon, beta 1, fibroblast	3456	9	n/a	n/a	3.04e-01	1.008
279659289	ENSG00000199933	0	Y_RNA	Y RNA	0	12	n/a	n/a	3.04e-01	1.008
280131961	ENSG00000259384	2672	GH1	growth hormone 1	2688	17	n/a	n/a	3.04e-01	1.008
1100475	ENSG00000173431	78908	RNASE8	ribonuclease, RNase A family, 8	122665	14	n/a	n/a	3.04e-01	1.008
279924022	ENSG00000237593	0	RP11-317B3.2	RP11-317B3.2	0	6	n/a	n/a	3.04e-01	1.036
1087761	ENSG00000064547	9046	LPAR2	lysophosphatidic acid receptor 2	9170	19	n/a	n/a	3.04e-01	1.089
280035466	ENSG00000251184	0	RP11-101E3.5	RP11-101E3.5	0	9	n/a	n/a	3.04e-01	1.223
279951718	ENSG00000240801	0	AC132217.4	AC132217.4	0	11	n/a	n/a	3.04e-01	1.779
1106303	ENSG00000215288	0	RP11-613H2.1	RP11-613H2.1	0	8	n/a	n/a	3.04e-01	1.008
1107666	ENSG00000230288	0	RP11-519G16.1	RP11-519G16.1	0	15	n/a	n/a	3.04e-01	1.043
1103863	ENSG00000196228	135026	SULT1C3	sulfotransferase family, cytosolic, 1C, member 3	442038	2	n/a	n/a	3.04e-01	1.008
1093661	ENSG00000133328	34268	HRASLS2	HRAS-like suppressor 2	54979	11	n/a	n/a	3.04e-01	1.031
279968586	ENSG00000242697	0	RP11-799A12.1	RP11-799A12.1	0	4	n/a	n/a	3.04e-01	1.373
279796654	ENSG00000226202	0	RP11-328D5.1	RP11-328D5.1	0	1	n/a	n/a	3.04e-01	1.008
279830858	ENSG00000229257	0	RP11-229P13.22	RP11-229P13.22	0	9	n/a	n/a	3.04e-01	1.483
1099012	ENSG00000167236	6333	CCL23	chemokine (C-C motif) ligand 23	6368	17	n/a	n/a	3.05e-01	1.008
279876366	ENSG00000233320	0	RP5-839M11.1	RP5-839M11.1	0	X	n/a	n/a	3.05e-01	1.008
279988899	ENSG00000244951	0	AL365502.1	AL365502.1	0	9	n/a	n/a	3.05e-01	1.206
279994468	ENSG00000247061	0	AC005696.2	AC005696.2	0	17	n/a	n/a	3.05e-01	1.158
1092346	ENSG00000123999	3598	INHA	inhibin, alpha	3623	2	n/a	n/a	3.05e-01	1.135
1098255	ENSG00000164258	4698	NDUFS4	NADH dehydrogenase (ubiquinone) Fe-S protein 4, 18kDa (NADH-coenzyme Q reductase)	4724	5	n/a	n/a	3.05e-01	1.460
280124941	ENSG00000258982	0	RP11-638I2.4	RP11-638I2.4	0	14	n/a	n/a	3.05e-01	1.274
1099362	ENSG00000168597	0	C17orf65	chromosome 17 open reading frame 65	0	17	n/a	n/a	3.05e-01	1.215
280059237	ENSG00000253629	0	KB-1107E3.1	KB-1107E3.1	0	8	n/a	n/a	3.05e-01	1.844
1090938	ENSG00000112303	8796	VNN2	vanin 2	8875	6	n/a	n/a	3.05e-01	1.100
279834185	ENSG00000229559	157121061	RP1-153P14.3	RP1-153P14.3	100505550	6	n/a	n/a	3.05e-01	1.008
1092080	ENSG00000121578	8632	B4GALT4	UDP-Gal:betaGlcNAc beta 1,4- galactosyltransferase, polypeptide 4	8702	3	n/a	n/a	3.05e-01	1.062
280009091	ENSG00000249056	0	RP11-326I11.1	RP11-326I11.1	0	4	n/a	n/a	3.05e-01	1.147
279860984	ENSG00000231952	0	AC018648.5	AC018648.5	0	7	n/a	n/a	3.05e-01	1.071
280013547	ENSG00000249448	0	RP11-474J18.1	RP11-474J18.1	0	5	n/a	n/a	3.05e-01	1.008
279952132	ENSG00000240868	0	C1QTNF9-AS1	C1QTNF9 antisense RNA 1 (non-protein coding)	0	13	n/a	n/a	3.05e-01	1.008
1097646	ENSG00000162194	54920	C11orf48	chromosome 11 open reading frame 48	79081	11	n/a	n/a	3.05e-01	1.146
280067524	ENSG00000254202	0	RP11-120I21.2	RP11-120I21.2	0	8	n/a	n/a	3.05e-01	1.008
279884479	ENSG00000234017	0	RP11-214N15.5	RP11-214N15.5	0	10	n/a	n/a	3.05e-01	1.292
1097212	ENSG00000158805	60228	ZNF276	zinc finger protein 276	92822	16	n/a	n/a	3.05e-01	1.238
279913953	ENSG00000236738	0	AC114499.1	AC114499.1	0	2	n/a	n/a	3.05e-01	1.008
279858940	ENSG00000231776	0	RP1-90L14.1	RP1-90L14.1	0	6	n/a	n/a	3.05e-01	1.008
1089470	ENSG00000101890	2969	GUCY2F	guanylate cyclase 2F, retinal	2986	X	n/a	n/a	3.05e-01	1.008
280079618	ENSG00000255021	0	RP11-536I6.2	RP11-536I6.2	0	3	n/a	n/a	3.05e-01	1.008
280018649	ENSG00000249857	0	CTD-2227C6.3	CTD-2227C6.3	0	5	n/a	n/a	3.05e-01	1.008
279998904	ENSG00000248221	0	STX18-IT1	STX18 intronic transcript 1 (non-protein coding)	0	4	n/a	n/a	3.05e-01	1.008
279852413	ENSG00000231207	0	RP1-144C9.2	RP1-144C9.2	0	1	n/a	n/a	3.05e-01	1.131
280007847	ENSG00000248939	0	RP11-395F4.1	RP11-395F4.1	0	4	n/a	n/a	3.05e-01	1.008
1089183	ENSG00000100416	34976	TRMU	tRNA 5-methylaminomethyl-2-thiouridylate methyltransferase	55687	22	n/a	n/a	3.05e-01	1.140
279840563	ENSG00000230153	0	AF003626.1	AF003626.1	0	X	n/a	n/a	3.05e-01	1.008
279773581	ENSG00000224195	0	RP11-574K11.5	RP11-574K11.5	0	10	n/a	n/a	3.05e-01	1.296
279983440	ENSG00000244256	0	AL109925.1	AL109925.1	0	1	n/a	n/a	3.05e-01	1.143
1091443	ENSG00000116194	8946	ANGPTL1	angiopoietin-like 1	9068	1	n/a	n/a	3.05e-01	1.035
279838684	ENSG00000229988	0	HBBP1	hemoglobin, beta pseudogene 1	0	11	n/a	n/a	3.05e-01	1.008
1096329	ENSG00000151418	79201	ATP6V1G3	ATPase, H+ transporting, lysosomal 13kDa, V1 subunit G3	127124	1	n/a	n/a	3.05e-01	1.008
279837565	ENSG00000229895	0	RP4-655J12.3	RP4-655J12.3	0	1	n/a	n/a	3.05e-01	1.112
279743198	ENSG00000215900	0	SEPW1P	selenoprotein W, 1 pseudogene	0	1	n/a	n/a	3.05e-01	1.637
280002334	ENSG00000248489	0	CTD-2007H13.3	CTD-2007H13.3	0	5	n/a	n/a	3.05e-01	1.135
279870382	ENSG00000232772	0	MTND4P22	MT-ND4 pseudogene 22	0	2	n/a	n/a	3.05e-01	1.008
279801614	ENSG00000226646	0	RP11-382K22.1	RP11-382K22.1	0	10	n/a	n/a	3.05e-01	1.008
279708462	ENSG00000207597	1012738	MIR490	microRNA 490	574443	7	n/a	n/a	3.05e-01	1.009
280015927	ENSG00000249658	0	RP11-1018N14.4	RP11-1018N14.4	0	17	n/a	n/a	3.05e-01	1.009
279862236	ENSG00000232048	0	RP5-817C23.1	RP5-817C23.1	0	1	n/a	n/a	3.05e-01	1.009
1095698	ENSG00000145912	34940	NHP2	NHP2 ribonucleoprotein homolog (yeast)	55651	5	n/a	n/a	3.05e-01	1.249
279663902	ENSG00000201330	182524	SNORD32B	small nucleolar RNA, C/D box 32B	692092	6	n/a	n/a	3.05e-01	1.009
1105184	ENSG00000204538	81992	PSORS1C2	psoriasis susceptibility 1 candidate 2	170680	6	n/a	n/a	3.05e-01	1.009
279840757	ENSG00000230172	0	AC090957.2	AC090957.2	0	3	n/a	n/a	3.05e-01	1.009
1104467	ENSG00000197993	3767	KEL	Kell blood group, metallo-endopeptidase	3792	7	n/a	n/a	3.05e-01	1.116
279921478	ENSG00000237393	0	SLC9A3P4	solute carrier family 9 (sodium/hydrogen exchanger), member 3 pseudogene 4	0	10	n/a	n/a	3.05e-01	1.009
1097112	ENSG00000158008	2119	EXTL1	exostoses (multiple)-like 1	2134	1	n/a	n/a	3.05e-01	1.326
280116693	ENSG00000258505	0	RP11-90P16.1	RP11-90P16.1	0	14	n/a	n/a	3.05e-01	1.009
279903585	ENSG00000235737	0	TRIM60P19	tripartite motif containing 60 pseudogene 19	0	13	n/a	n/a	3.05e-01	1.009
279875170	ENSG00000233205	0	AC108479.2	AC108479.2	0	2	n/a	n/a	3.05e-01	1.215
1093128	ENSG00000130173	35195	C19orf80	chromosome 19 open reading frame 80	55908	19	n/a	n/a	3.05e-01	1.058
279887566	ENSG00000234308	0	AC093381.2	AC093381.2	0	2	n/a	n/a	3.05e-01	1.009
279841414	ENSG00000230231	0	FMO7P	flavin containing monooxygenase 7 pseudogene	0	1	n/a	n/a	3.05e-01	1.009
279704640	ENSG00000206918	0	U6	U6 spliceosomal RNA	0	3	n/a	n/a	3.05e-01	1.009
1088507	ENSG00000084636	1298	COL16A1	collagen, type XVI, alpha 1	1307	1	n/a	n/a	3.05e-01	1.211
280078072	ENSG00000254943	0	RP11-664I21.6	Uncharacterized protein	0	11	n/a	n/a	3.05e-01	1.321
279744587	ENSG00000216316	0	RP3-354N19.3	RP3-354N19.3	0	6	n/a	n/a	3.05e-01	1.009
279914789	ENSG00000236806	0	RP11-337C18.7	RP11-337C18.7	0	1	n/a	n/a	3.05e-01	1.064
1093842	ENSG00000134595	6618	SOX3	SRY (sex determining region Y)-box 3	6658	X	n/a	n/a	3.05e-01	1.138
279775107	ENSG00000224323	0	AC018867.1	AC018867.1	0	2	n/a	n/a	3.05e-01	1.009
279833680	ENSG00000229510	0	RP11-374M1.6	RP11-374M1.6	0	9	n/a	n/a	3.06e-01	1.009
280064498	ENSG00000253983	0	RP1-16A9.1	RP1-16A9.1	0	8	n/a	n/a	3.06e-01	1.009
280018960	ENSG00000249870	0	RP11-481C4.1	RP11-481C4.1	0	17	n/a	n/a	3.06e-01	1.009
1098424	ENSG00000164904	498	ALDH7A1	aldehyde dehydrogenase 7 family, member A1	501	5	n/a	n/a	3.06e-01	1.236
1099253	ENSG00000168135	3736	KCNJ4	potassium inwardly-rectifying channel, subfamily J, member 4	3761	22	n/a	n/a	3.06e-01	1.072
279705963	ENSG00000207151	0	Y_RNA	Y RNA	0	X	n/a	n/a	3.06e-01	1.009
279863743	ENSG00000232188	0	RP11-312J18.6	RP11-312J18.6	0	1	n/a	n/a	3.06e-01	1.009
280121964	ENSG00000258808	0	RP11-255G12.3	RP11-255G12.3	0	14	n/a	n/a	3.06e-01	1.009
1106028	ENSG00000214253	30507	FIS1	fission 1 (mitochondrial outer membrane) homolog (S. cerevisiae)	51024	7	n/a	n/a	3.06e-01	1.397
279777224	ENSG00000224494	0	RP11-159J16.1	RP11-159J16.1	0	1	n/a	n/a	3.06e-01	1.009
1090718	ENSG00000110881	38	ACCN2	amiloride-sensitive cation channel 2, neuronal	41	12	n/a	n/a	3.06e-01	1.205
1094901	ENSG00000140481	55926	CCDC33	coiled-coil domain containing 33	80125	15	n/a	n/a	3.06e-01	1.026
1103008	ENSG00000186115	8463	CYP4F2	cytochrome P450, family 4, subfamily F, polypeptide 2	8529	19	n/a	n/a	3.06e-01	1.009
279917633	ENSG00000237055	0	AC097374.3	AC097374.3	0	2	n/a	n/a	3.06e-01	1.009
1098722	ENSG00000166136	4688	NDUFB8	NADH dehydrogenase (ubiquinone) 1 beta subcomplex, 8, 19kDa	4714	10	n/a	n/a	3.06e-01	1.240
1088176	ENSG00000075336	28826	C18orf55	chromosome 18 open reading frame 55	29090	18	n/a	n/a	3.06e-01	1.134
279912078	ENSG00000236536	0	AC003986.7	AC003986.7	0	7	n/a	n/a	3.06e-01	1.009
279946283	ENSG00000240210	0	RP11-204K16.1	RP11-204K16.1	0	14	n/a	n/a	3.06e-01	1.009
279671322	ENSG00000203729	123117	LINC00272	long intergenic non-protein coding RNA 272	388719	1	n/a	n/a	3.06e-01	1.009
1105543	ENSG00000205707	80361	LYRM5	LYR motif containing 5	144363	12	n/a	n/a	3.06e-01	1.292
1098562	ENSG00000165496	80141	RPL10L	ribosomal protein L10-like	140801	14	n/a	n/a	3.06e-01	1.009
1100576	ENSG00000173930	110668	SLCO4C1	solute carrier organic anion transporter family, member 4C1	353189	5	n/a	n/a	3.06e-01	1.005
279960266	ENSG00000241836	0	AC073321.5	AC073321.5	0	2	n/a	n/a	3.06e-01	1.333
1098501	ENSG00000165202	81348	OR1Q1	olfactory receptor, family 1, subfamily Q, member 1	158131	9	n/a	n/a	3.06e-01	1.009
1106347	ENSG00000215440	157126161	NPEPL1	aminopeptidase-like 1	100652930	20	n/a	n/a	3.06e-01	1.240
279975247	ENSG00000243466	0	IGKV1-5	immunoglobulin kappa variable 1-5	0	2	n/a	n/a	3.06e-01	1.100
279708812	ENSG00000207648	128077	MIR192	microRNA 192	406967	11	n/a	n/a	3.06e-01	1.126
279858774	ENSG00000231767	0	MIR4426	microRNA 4426	0	1	n/a	n/a	3.06e-01	1.491
279923550	ENSG00000237543	0	RP11-58A12.3	RP11-58A12.3	0	9	n/a	n/a	3.06e-01	1.009
1087619	ENSG00000055211	77758	C6orf72	chromosome 6 open reading frame 72	116254	6	n/a	n/a	3.06e-01	1.177
1092224	ENSG00000122862	5520	SRGN	serglycin	5552	10	n/a	n/a	3.06e-01	1.700
1100050	ENSG00000171503	2095	ETFDH	electron-transferring-flavoprotein dehydrogenase	2110	4	n/a	n/a	3.06e-01	1.275
279990308	ENSG00000245538	0	AC126327.1	AC126327.1	0	17	n/a	n/a	3.06e-01	1.094
280106331	ENSG00000257531	0	RP3-405J10.2	RP3-405J10.2	0	12	n/a	n/a	3.06e-01	1.120
1093102	ENSG00000129968	57598	FAM108A1	family with sequence similarity 108, member A1	81926	19	n/a	n/a	3.06e-01	1.529
1098994	ENSG00000167173	36184	C15orf39	chromosome 15 open reading frame 39	56905	15	n/a	n/a	3.06e-01	1.198
279909883	ENSG00000236354	0	RP11-349O10.1	RP11-349O10.1	0	13	n/a	n/a	3.06e-01	1.009
1100008	ENSG00000171396	58815	KRTAP4-4	keratin associated protein 4-4	84616	17	n/a	n/a	3.06e-01	1.009
280038080	ENSG00000251388	0	RP11-427M20.1	RP11-427M20.1	0	4	n/a	n/a	3.06e-01	1.009
280100939	ENSG00000257040	0	C14orf57	chromosome 14 open reading frame 57	0	14	n/a	n/a	3.06e-01	1.009
1101997	ENSG00000181963	78768	OR52K2	olfactory receptor, family 52, subfamily K, member 2	119774	11	n/a	n/a	3.06e-01	1.009
279658246	ENSG00000199633	0	SNORA63	Small nucleolar RNA SNORA63	0	15	n/a	n/a	3.06e-01	1.009
280133438	ENSG00000259470	0	KRT8P9	keratin 8 pseudogene 9	0	15	n/a	n/a	3.06e-01	1.009
279818443	ENSG00000228155	0	AL589685.1	AL589685.1	0	1	n/a	n/a	3.06e-01	1.009
1101409	ENSG00000178412	94225	AC068473.1	Uncharacterized protein	284241	18	n/a	n/a	3.06e-01	1.009
280122480	ENSG00000258837	0	CTD-2566J3.1	CTD-2566J3.1	0	14	n/a	n/a	3.06e-01	1.009
280113041	ENSG00000258225	0	RP11-136F16.1	RP11-136F16.1	0	12	n/a	n/a	3.06e-01	1.021
280077532	ENSG00000254900	0	RP11-152H18.4	RP11-152H18.4	0	11	n/a	n/a	3.06e-01	1.009
1093386	ENSG00000131669	4783	NINJ1	ninjurin 1	4814	9	n/a	n/a	3.06e-01	1.308
279970924	ENSG00000242990	0	RP11-571M6.1	RP11-571M6.1	0	12	n/a	n/a	3.06e-01	1.029
279686159	ENSG00000204718	0	CNN2P12	calponin 2 pseudogene 12	0	13	n/a	n/a	3.06e-01	1.009
1087750	ENSG00000064218	37338	DMRT3	doublesex and mab-3 related transcription factor 3	58524	9	n/a	n/a	3.06e-01	1.010
279707874	ENSG00000207472	0	RNU6-3	RNA, U6 small nuclear 3	0	1	n/a	n/a	3.06e-01	1.010
280057650	ENSG00000253505	0	CTA-398F10.1	CTA-398F10.1	0	8	n/a	n/a	3.06e-01	1.010
280123948	ENSG00000258928	0	RP11-463J10.2	RP11-463J10.2	0	14	n/a	n/a	3.06e-01	1.010
280107074	ENSG00000257621	119835	RP11-349A22.5	RP11-349A22.5	379025	14	n/a	n/a	3.07e-01	1.253
1091448	ENSG00000116212	77672	LRRC42	leucine rich repeat containing 42	115353	1	n/a	n/a	3.07e-01	1.131
279820744	ENSG00000228352	0	RP11-537H15.3	RP11-537H15.3	0	9	n/a	n/a	3.07e-01	1.059
1088824	ENSG00000091879	282	ANGPT2	angiopoietin 2	285	8	n/a	n/a	3.07e-01	1.141
1089896	ENSG00000104953	55619	TLE6	transducin-like enhancer of split 6 (E(sp1) homolog, Drosophila)	79816	19	n/a	n/a	3.07e-01	1.050
279744134	ENSG00000216077	0	MIR887	microRNA 887	0	5	n/a	n/a	3.07e-01	1.010
279993267	ENSG00000246528	0	RP11-159H10.3	RP11-159H10.3	0	8	n/a	n/a	3.07e-01	1.010
1105579	ENSG00000205846	60626	CLEC6A	C-type lectin domain family 6, member A	93978	12	n/a	n/a	3.07e-01	1.010
279826891	ENSG00000228909	0	AC008281.1	AC008281.1	0	2	n/a	n/a	3.07e-01	1.010
1106796	ENSG00000224512	0	AC021593.2	AC021593.2	0	17	n/a	n/a	3.07e-01	1.534
1103108	ENSG00000186493	81136	C5orf38	chromosome 5 open reading frame 38	153571	5	n/a	n/a	3.07e-01	1.397
279752576	ENSG00000221216	0	U6atac	U6atac minor spliceosomal RNA	0	1	n/a	n/a	3.07e-01	1.010
1102117	ENSG00000182508	109888	LHFPL1	lipoma HMGIC fusion partner-like 1	340596	X	n/a	n/a	3.07e-01	1.315
279809195	ENSG00000227261	0	YWHAZP7	tyrosine 3-monooxygenase/tryptophan 5-monooxygenase activation protein, zeta pseudogene 7	0	X	n/a	n/a	3.07e-01	1.010
279897039	ENSG00000235113	0	RP11-241I20.4	RP11-241I20.4	0	10	n/a	n/a	3.07e-01	1.010
280022853	ENSG00000250170	0	RASA2-IT1	RASA2 intronic transcript 1 (non-protein coding)	0	3	n/a	n/a	3.07e-01	1.010
280137434	ENSG00000259708	0	RP11-762H8.3	RP11-762H8.3	0	15	n/a	n/a	3.07e-01	1.014
279666835	ENSG00000202169	0	Y_RNA	Y RNA	0	4	n/a	n/a	3.07e-01	1.010
1100582	ENSG00000173966	0	RP11-18M17.1	RP11-18M17.1	0	4	n/a	n/a	3.07e-01	1.010
280008621	ENSG00000249006	0	RP11-317B7.2	RP11-317B7.2	0	4	n/a	n/a	3.07e-01	1.029
279841203	ENSG00000230206	0	AC000364.1	AC000364.1	0	7	n/a	n/a	3.07e-01	1.010
280010633	ENSG00000249196	0	RP11-669N7.2	RP11-669N7.2	0	12	n/a	n/a	3.07e-01	1.010
280025862	ENSG00000250417	0	CTD-2194D22.2	CTD-2194D22.2	0	5	n/a	n/a	3.07e-01	1.010
279812677	ENSG00000227616	0	AC063976.1	AC063976.1	0	5	n/a	n/a	3.07e-01	1.010
1107942	ENSG00000232056	0	AC092687.4	AC092687.4	0	2	n/a	n/a	3.07e-01	1.010
279895872	ENSG00000235012	0	AF121897.4	AF121897.4	0	21	n/a	n/a	3.07e-01	1.008
279943499	ENSG00000239877	157122641	IGSF11-AS1	IGSF11 antisense RNA 1 (non-protein coding)	100506765	3	n/a	n/a	3.07e-01	1.010
1100412	ENSG00000173124	80274	C10orf129	chromosome 10 open reading frame 129	142827	10	n/a	n/a	3.07e-01	1.016
279661263	ENSG00000200525	0	U6	U6 spliceosomal RNA	0	8	n/a	n/a	3.07e-01	1.010
1097293	ENSG00000159387	55027	IRX6	iroquois homeobox 6	79190	16	n/a	n/a	3.07e-01	1.030
280032130	ENSG00000250929	0	KB-1639H6.4	KB-1639H6.4	0	8	n/a	n/a	3.07e-01	1.010
280102433	ENSG00000257165	0	RP11-171L9.1	RP11-171L9.1	0	12	n/a	n/a	3.07e-01	1.010
280101885	ENSG00000257105	0	RP11-259O18.4	RP11-259O18.4	0	12	n/a	n/a	3.07e-01	1.010
279666520	ENSG00000202058	0	7SK	7SK RNA	0	22	n/a	n/a	3.07e-01	1.192
1097604	ENSG00000161920	125154	MED11	mediator complex subunit 11	400569	17	n/a	n/a	3.07e-01	1.199
1105201	ENSG00000204580	776	DDR1	discoidin domain receptor tyrosine kinase 1	780	6	n/a	n/a	3.07e-01	1.387
279792297	ENSG00000225815	0	AC092669.6	AC092669.6	0	2	n/a	n/a	3.07e-01	1.010
279660787	ENSG00000200376	0	RNU5E-10P	RNA, U5E small nuclear 10, pseudogene	0	11	n/a	n/a	3.07e-01	1.057
1090094	ENSG00000105854	5413	PON2	paraoxonase 2	5445	7	n/a	n/a	3.07e-01	1.337
1087767	ENSG00000064666	1256	CNN2	calponin 2	1265	19	n/a	n/a	3.07e-01	1.359
1095875	ENSG00000147255	3522	IGSF1	immunoglobulin superfamily, member 1	3547	X	n/a	n/a	3.07e-01	1.564
279775292	ENSG00000224342	0	AC007879.1	AC007879.1	0	2	n/a	n/a	3.07e-01	1.010
279938768	ENSG00000239297	0	AC004979.1	AC004979.1	0	7	n/a	n/a	3.07e-01	1.140
1090037	ENSG00000105640	6110	RPL18A	ribosomal protein L18a	6142	19	n/a	n/a	3.07e-01	1.608
280061317	ENSG00000253749	0	RP11-700E23.1	RP11-700E23.1	0	8	n/a	n/a	3.07e-01	1.010
279908285	ENSG00000236204	0	AC092594.1	AC092594.1	0	2	n/a	n/a	3.07e-01	1.020
1097313	ENSG00000159588	80796	CCDC17	coiled-coil domain containing 17	149483	1	n/a	n/a	3.07e-01	1.068
1093493	ENSG00000132424	25706	PNISR	PNN-interacting serine/arginine-rich protein	25957	6	n/a	n/a	3.07e-01	1.304
279801366	ENSG00000226621	0	AC083855.5	AC083855.5	0	3	n/a	n/a	3.07e-01	1.010
279948672	ENSG00000240441	0	RP11-864J10.2	RP11-864J10.2	0	12	n/a	n/a	3.07e-01	1.071
280007191	ENSG00000248886	0	UGT2A3P7	UDP glucuronosyltransferase 2 family, polypeptide A3 pseudogene 7	0	4	n/a	n/a	3.07e-01	1.010
279973589	ENSG00000243297	0	CTD-2525J15.1	CTD-2525J15.1	0	19	n/a	n/a	3.07e-01	1.087
280095428	ENSG00000256392	0	RP11-347I19.3	RP11-347I19.3	0	12	n/a	n/a	3.07e-01	1.265
279932974	ENSG00000238389	0	snoU13	Small nucleolar RNA U13	0	1	n/a	n/a	3.07e-01	1.010
279991424	ENSG00000245910	0	SNHG6	small nucleolar RNA host gene 6 (non-protein coding)	0	8	n/a	n/a	3.07e-01	1.227
279746274	ENSG00000217334	0	RP11-33E24.3	RP11-33E24.3	0	6	n/a	n/a	3.07e-01	1.010
1098060	ENSG00000163702	59009	IL17RC	interleukin 17 receptor C	84818	3	n/a	n/a	3.07e-01	1.307
1098552	ENSG00000165471	4128	MBL2	mannose-binding lectin (protein C) 2, soluble	4153	10	n/a	n/a	3.07e-01	1.010
1100657	ENSG00000174428	123477	GTF2IRD2B	GTF2I repeat domain containing 2B	389524	7	n/a	n/a	3.07e-01	1.106
279817352	ENSG00000228048	0	RP11-598C10.1	RP11-598C10.1	0	10	n/a	n/a	3.07e-01	1.011
1102106	ENSG00000182459	125192	TEX19	testis expressed 19	400629	17	n/a	n/a	3.07e-01	1.011
279710527	ENSG00000207997	0	MIR644	microRNA 644	0	20	n/a	n/a	3.07e-01	1.011
280088108	ENSG00000255561	60114	FDXACB1	ferredoxin-fold anticodon binding domain containing 1	91893	11	n/a	n/a	3.08e-01	1.060
279934990	ENSG00000238722	0	snoU13	Small nucleolar RNA U13	0	2	n/a	n/a	3.08e-01	1.011
279882802	ENSG00000233871	0	RP11-126H7.3	RP11-126H7.3	0	10	n/a	n/a	3.08e-01	1.167
279840178	ENSG00000230115	157129431	TPRG1-AS2	TPRG1 antisense RNA 2 (non-protein coding)	100874027	3	n/a	n/a	3.08e-01	1.011
280082265	ENSG00000255169	0	RP11-646J21.3	RP11-646J21.3	0	11	n/a	n/a	3.08e-01	1.011
1099270	ENSG00000168242	8288	HIST1H2BI	histone cluster 1, H2bi	8346	6	n/a	n/a	3.08e-01	1.011
279898965	ENSG00000235295	1017902	XXbac-B476C20.17	XXbac-B476C20.17	100192420	22	n/a	n/a	3.08e-01	1.011
279875383	ENSG00000233218	0	SNX18P16	sorting nexin 18 pseudogene 16	0	1	n/a	n/a	3.08e-01	1.011
1103928	ENSG00000196400	0	BX255923.1	HDCMB45P	0	9	n/a	n/a	3.08e-01	1.011
280097725	ENSG00000256660	122730	CLEC12B	C-type lectin domain family 12, member B	387837	12	n/a	n/a	3.08e-01	1.006
1101931	ENSG00000181616	123699	OR52H1	olfactory receptor, family 52, subfamily H, member 1	390067	11	n/a	n/a	3.08e-01	1.011
1102167	ENSG00000182712	1018794	MTCP1NB	mature T-cell proliferation 1 neighbor	100272147	X	n/a	n/a	3.08e-01	1.227
1089859	ENSG00000104827	1074	CGB	chorionic gonadotropin, beta polypeptide	1082	19	n/a	n/a	3.08e-01	1.011
1091198	ENSG00000114547	81032	ROPN1B	rhophilin associated tail protein 1B	152015	3	n/a	n/a	3.08e-01	1.052
1099912	ENSG00000170959	109918	DCDC5	doublecortin domain containing 5	341019	11	n/a	n/a	3.08e-01	1.010
279992840	ENSG00000246339	0	CTD-2172A10.1	CTD-2172A10.1	0	8	n/a	n/a	3.08e-01	1.054
1089067	ENSG00000100097	3931	LGALS1	lectin, galactoside-binding, soluble, 1	3956	22	n/a	n/a	3.08e-01	1.931
1095241	ENSG00000143105	3719	KCNA10	potassium voltage-gated channel, shaker-related subfamily, member 10	3744	1	n/a	n/a	3.08e-01	1.016
279656342	ENSG00000198986	127993	MIRLET7A3	microRNA let-7a-3	406883	22	n/a	n/a	3.08e-01	1.159
280095359	ENSG00000256381	0	RP11-500M8.4	RP11-500M8.4	0	12	n/a	n/a	3.08e-01	1.011
280047240	ENSG00000252408	0	SNORD38	Small nucleolar RNA SNORD38	0	19	n/a	n/a	3.08e-01	1.163
279808061	ENSG00000227173	0	MYL6P3	myosin, light chain 6 pseudogene 3	0	10	n/a	n/a	3.08e-01	1.540
279776871	ENSG00000224466	0	RP4-651E10.3	RP4-651E10.3	0	1	n/a	n/a	3.08e-01	1.011
279954098	ENSG00000241129	0	RPL22P19	ribosomal protein L22 pseudogene 19	0	12	n/a	n/a	3.08e-01	1.076
1100695	ENSG00000174607	7325	UGT8	UDP glycosyltransferase 8	7368	4	n/a	n/a	3.08e-01	1.400
1106589	ENSG00000222030	0	AC007131.1	AC007131.1	0	2	n/a	n/a	3.08e-01	1.011
1100061	ENSG00000171557	2251	FGG	fibrinogen gamma chain	2266	4	n/a	n/a	3.08e-01	1.011
280076014	ENSG00000254789	0	RP11-531H8.2	RP11-531H8.2	0	11	n/a	n/a	3.08e-01	1.011
279753409	ENSG00000221359	0	AL355512.1	AL355512.1	0	10	n/a	n/a	3.08e-01	1.011
280000950	ENSG00000248378	0	RP11-5N11.5	RP11-5N11.5	0	5	n/a	n/a	3.08e-01	1.011
279919934	ENSG00000237272	0	OR51R1P	olfactory receptor, family 51, subfamily R, member 1 pseudogene	0	11	n/a	n/a	3.08e-01	1.011
1109116	ENSG00000243955	2921	GSTA1	glutathione S-transferase alpha 1	2938	6	n/a	n/a	3.08e-01	1.011
279849081	ENSG00000230902	0	FAM204CP	family with sequence similarity 204, member C, pseudogene	0	13	n/a	n/a	3.08e-01	1.011
1093004	ENSG00000129009	3646	ISLR	immunoglobulin superfamily containing leucine-rich repeat	3671	15	n/a	n/a	3.08e-01	1.341
279769737	ENSG00000223921	0	MTND1P27	MT-ND1 pseudogene 27	0	2	n/a	n/a	3.08e-01	1.011
280098679	ENSG00000256783	0	RP11-503G7.1	RP11-503G7.1	0	12	n/a	n/a	3.08e-01	1.011
279746326	ENSG00000217408	0	RP3-501N12.3	RP3-501N12.3	0	6	n/a	n/a	3.08e-01	1.011
279778794	ENSG00000224632	0	LL0XNC01-73E8.1	LL0XNC01-73E8.1	0	X	n/a	n/a	3.08e-01	1.011
280123808	ENSG00000258918	0	RP11-219E7.4	RP11-219E7.4	0	14	n/a	n/a	3.08e-01	1.011
279924546	ENSG00000237640	0	RP4-604G5.1	RP4-604G5.1	0	7	n/a	n/a	3.08e-01	1.049
280078907	ENSG00000254987	0	RP11-563P16.1	RP11-563P16.1	0	11	n/a	n/a	3.08e-01	1.011
1101451	ENSG00000178726	7014	THBD	thrombomodulin	7056	20	n/a	n/a	3.08e-01	1.176
279795348	ENSG00000226079	0	RP3-399L15.2	RP3-399L15.2	0	6	n/a	n/a	3.08e-01	1.011
279761666	ENSG00000222958	0	MIR1913	microRNA 1913	0	6	n/a	n/a	3.08e-01	1.011
279785411	ENSG00000225239	0	RPL21P107	ribosomal protein L21 pseudogene 107	0	13	n/a	n/a	3.08e-01	1.011
279863484	ENSG00000232154	0	RP11-193H5.5	RP11-193H5.5	0	1	n/a	n/a	3.08e-01	1.011
279827872	ENSG00000228988	0	RP4-677H15.4	RP4-677H15.4	0	1	n/a	n/a	3.08e-01	1.011
279843696	ENSG00000230433	0	RP1-20B11.2	RP1-20B11.2	0	6	n/a	n/a	3.08e-01	1.050
279712449	ENSG00000211662	0	IGLV3-21	immunoglobulin lambda variable 3-21	0	22	n/a	n/a	3.08e-01	1.011
1094954	ENSG00000140859	3776	KIFC3	kinesin family member C3	3801	16	n/a	n/a	3.08e-01	1.320
1090363	ENSG00000107949	35926	BCCIP	BRCA2 and CDKN1A interacting protein	56647	10	n/a	n/a	3.08e-01	1.185
1102601	ENSG00000184486	5422	POU3F2	POU class 3 homeobox 2	5454	6	n/a	n/a	3.09e-01	1.158
1088908	ENSG00000095464	5114	PDE6C	phosphodiesterase 6C, cGMP-specific, cone, alpha prime	5146	10	n/a	n/a	3.09e-01	1.051
279663496	ENSG00000201209	0	SNORD42	Small nucleolar RNA SNORD42	0	22	n/a	n/a	3.09e-01	1.011
279687073	ENSG00000204788	0	CR769776.4	CR769776.4	0	9	n/a	n/a	3.09e-01	1.020
280096895	ENSG00000256563	0	NANOGNBP2	NANOGNB pseudogene 2	0	12	n/a	n/a	3.09e-01	1.073
280048948	ENSG00000252656	0	7SK	7SK RNA	0	1	n/a	n/a	3.09e-01	1.118
1100432	ENSG00000173214	60092	KIAA1919	KIAA1919	91749	6	n/a	n/a	3.09e-01	1.087
279707286	ENSG00000207370	0	Y_RNA	Y RNA	0	3	n/a	n/a	3.09e-01	1.011
1100886	ENSG00000175602	10849	CCDC85B	coiled-coil domain containing 85B	11007	11	n/a	n/a	3.09e-01	1.585
279724787	ENSG00000213781	0	PSMC1P2	proteasome (prosome, macropain) 26S subunit, ATPase, 1 pseudogene 2	0	7	n/a	n/a	3.09e-01	1.011
280130889	ENSG00000259318	0	RP11-454L9.2	RP11-454L9.2	0	14	n/a	n/a	3.09e-01	1.153
280026602	ENSG00000250472	0	TRIM36-IT1	TRIM36 intronic transcript 1 (non-protein coding)	0	5	n/a	n/a	3.09e-01	1.011
1094961	ENSG00000140939	8888	NOL3	nucleolar protein 3 (apoptosis repressor with CARD domain)	8996	16	n/a	n/a	3.09e-01	1.282
1105268	ENSG00000204758	1001820	CTC-308K20.1	CTC-308K20.1	100268168	5	n/a	n/a	3.09e-01	1.070
279705032	ENSG00000206989	0	SNORD63	small nucleolar RNA, C/D box 63	0	5	n/a	n/a	3.09e-01	1.170
1099033	ENSG00000167346	35827	MMP26	matrix metallopeptidase 26	56547	11	n/a	n/a	3.09e-01	1.011
280053806	ENSG00000253226	0	RP11-441M8.1	RP11-441M8.1	0	8	n/a	n/a	3.09e-01	1.061
1104928	ENSG00000203817	1012698	FAM72C	family with sequence similarity 72, member C	554282	1	n/a	n/a	3.09e-01	1.032
279831016	ENSG00000229267	0	AC072062.1	AC072062.1	0	2	n/a	n/a	3.09e-01	1.011
279667472	ENSG00000202337	0	U6	U6 spliceosomal RNA	0	14	n/a	n/a	3.09e-01	4.223
1103979	ENSG00000196539	110050	OR2T3	olfactory receptor, family 2, subfamily T, member 3	343173	1	n/a	n/a	3.09e-01	1.011
279864660	ENSG00000232281	0	IFNWP15	interferon, omega 1 pseudogene 15	0	9	n/a	n/a	3.09e-01	1.011
279880347	ENSG00000233648	0	AC010095.6	AC010095.6	0	2	n/a	n/a	3.09e-01	1.883
280116989	ENSG00000258528	0	RP11-406H23.3	RP11-406H23.3	0	14	n/a	n/a	3.09e-01	1.072
280014063	ENSG00000249492	0	RP11-159F24.3	RP11-159F24.3	0	5	n/a	n/a	3.09e-01	1.058
280073235	ENSG00000254613	0	OR6M2P	olfactory receptor, family 6, subfamily M, member 2 pseudogene	0	11	n/a	n/a	3.09e-01	1.011
1102500	ENSG00000184076	29531	UQCR10	ubiquinol-cytochrome c reductase, complex III subunit X	29796	22	n/a	n/a	3.09e-01	1.428
1105542	ENSG00000205704	109715	CTA-250D10.15	CTA-250D10.15	339674	22	n/a	n/a	3.09e-01	1.459
1098117	ENSG00000163884	28735	KLF15	Kruppel-like factor 15	28999	3	n/a	n/a	3.09e-01	1.431
1100107	ENSG00000171790	83538	SLFNL1	schlafen-like 1	200172	1	n/a	n/a	3.09e-01	1.113
279891687	ENSG00000234676	0	RP11-337A23.3	RP11-337A23.3	0	9	n/a	n/a	3.09e-01	1.061
279667227	ENSG00000202268	0	U3	Small nucleolar RNA U3	0	3	n/a	n/a	3.09e-01	1.011
279815068	ENSG00000227832	0	ST13P21	suppression of tumorigenicity 13 (colon carcinoma) (Hsp70 interacting protein) pseudogene 21	0	1	n/a	n/a	3.09e-01	1.011
279503857	ENSG00000180769	126382	WDFY3-AS2	WDFY3 antisense RNA 2 (non-protein coding)	404201	4	n/a	n/a	3.09e-01	1.134
279762492	ENSG00000223203	0	5S_rRNA	5S ribosomal RNA	0	6	n/a	n/a	3.09e-01	1.011
279789988	ENSG00000225627	0	RP1-39G22.5	RP1-39G22.5	0	1	n/a	n/a	3.09e-01	1.093
279873617	ENSG00000233052	0	RP11-398B16.2	RP11-398B16.2	0	10	n/a	n/a	3.09e-01	1.024
279905529	ENSG00000235954	94423	TTC28-AS1	TTC28 antisense RNA 1 (non-protein coding)	284900	22	n/a	n/a	3.09e-01	1.113
1101075	ENSG00000176659	94392	C20orf197	chromosome 20 open reading frame 197	284756	20	n/a	n/a	3.09e-01	1.013
279720857	ENSG00000213333	0	RP11-158C6.2	RP11-158C6.2	0	11	n/a	n/a	3.09e-01	1.011
1107428	ENSG00000228642	0	AC011477.1	AC011477.1	0	19	n/a	n/a	3.09e-01	1.146
1103344	ENSG00000187630	106002	DHRS4L2	dehydrogenase/reductase (SDR family) member 4 like 2	317749	14	n/a	n/a	3.09e-01	1.144
1101355	ENSG00000178110	123317	LEKR1	leucine, glutamate and lysine rich 1	389170	3	n/a	n/a	3.09e-01	1.008
279958263	ENSG00000241590	0	RPL17P37	ribosomal protein L17 pseudogene 37	0	12	n/a	n/a	3.09e-01	1.011
1103030	ENSG00000186198	78947	OSTBETA	Organic solute transporter subunit beta	123264	15	n/a	n/a	3.09e-01	1.425
279786745	ENSG00000225344	0	RP4-738P15.4	RP4-738P15.4	0	20	n/a	n/a	3.09e-01	1.011
279960868	ENSG00000241902	0	AC010646.1	AC010646.1	0	19	n/a	n/a	3.09e-01	1.166
279902395	ENSG00000235629	0	AC090952.5	AC090952.5	0	3	n/a	n/a	3.09e-01	1.011
1099140	ENSG00000167747	58990	C19orf48	chromosome 19 open reading frame 48	84798	19	n/a	n/a	3.09e-01	1.273
1089572	ENSG00000102595	35046	UGGT2	UDP-glucose glycoprotein glucosyltransferase 2	55757	13	n/a	n/a	3.09e-01	1.079
1089643	ENSG00000103089	54991	FA2H	fatty acid 2-hydroxylase	79152	16	n/a	n/a	3.09e-01	1.349
1090057	ENSG00000105694	0	AC104537.1	Fos39347_1Uncharacterized protein	0	19	n/a	n/a	3.09e-01	1.135
1101510	ENSG00000179038	0	AP001885.1	AP001885.1	0	11	n/a	n/a	3.09e-01	1.039
280092599	ENSG00000256050	0	RP11-982M15.6	RP11-982M15.6	0	14	n/a	n/a	3.09e-01	1.109
279658421	ENSG00000199683	0	7SK	7SK RNA	0	20	n/a	n/a	3.09e-01	1.011
1088829	ENSG00000092010	5688	PSME1	proteasome (prosome, macropain) activator subunit 1 (PA28 alpha)	5720	14	n/a	n/a	3.09e-01	1.307
279743191	ENSG00000215899	0	RP11-439L8.2	RP11-439L8.2	0	1	n/a	n/a	3.09e-01	1.048
280065066	ENSG00000254031	0	RP11-326E22.1	RP11-326E22.1	0	8	n/a	n/a	3.09e-01	1.144
279942867	ENSG00000239777	0	AC091189.1	AC091189.1	0	8	n/a	n/a	3.09e-01	1.137
1108632	ENSG00000236617	0	RP11-46H11.12	RP11-46H11.12	0	12	n/a	n/a	3.09e-01	1.107
279775046	ENSG00000224318	0	CHL1-AS2	CHL1 antisense RNA 2 (non-protein coding)	0	3	n/a	n/a	3.09e-01	1.288
279786562	ENSG00000225329	0	RP11-325F22.5	RP11-325F22.5	0	7	n/a	n/a	3.09e-01	1.011
279962959	ENSG00000242109	0	AC098971.1	AC098971.1	0	3	n/a	n/a	3.09e-01	1.011
279950871	ENSG00000240712	0	RP11-244K5.6	RP11-244K5.6	0	6	n/a	n/a	3.09e-01	1.011
1097958	ENSG00000163440	79541	PDCL2	phosducin-like 2	132954	4	n/a	n/a	3.09e-01	1.011
1102885	ENSG00000185662	0	C5orf50	chromosome 5 open reading frame 50	0	5	n/a	n/a	3.09e-01	1.012
280135012	ENSG00000259547	0	CYCSP2	cytochrome c, somatic pseudogene 2	0	15	n/a	n/a	3.09e-01	1.066
280019431	ENSG00000249907	0	RP11-384K6.1	RP11-384K6.1	0	4	n/a	n/a	3.09e-01	1.029
279775374	ENSG00000224349	0	RP11-462G2.2	RP11-462G2.2	0	6	n/a	n/a	3.09e-01	1.077
280048024	ENSG00000252522	0	Y_RNA	Y RNA	0	14	n/a	n/a	3.09e-01	1.012
279695919	ENSG00000205632	0	WI2-81516E3.1	WI2-81516E3.1	0	22	n/a	n/a	3.09e-01	1.069
279949603	ENSG00000240541	0	TM4SF1-AS1	TM4SF1 antisense RNA 1 (non-protein coding)	0	3	n/a	n/a	3.09e-01	1.020
279723580	ENSG00000213640	0	RP11-797H7.3	RP11-797H7.3	0	7	n/a	n/a	3.09e-01	1.223
279890396	ENSG00000234553	0	AC022431.3	AC022431.3	0	5	n/a	n/a	3.09e-01	1.012
279886530	ENSG00000234210	0	AC006372.4	AC006372.4	0	7	n/a	n/a	3.09e-01	1.006
280096118	ENSG00000256481	0	RP11-21A7A.4	RP11-21A7A.4	0	11	n/a	n/a	3.09e-01	1.118
279969130	ENSG00000242771	0	TRBV5-2	T cell receptor beta variable 5-2 (pseudogene)	0	7	n/a	n/a	3.09e-01	1.012
279791410	ENSG00000225751	0	AC087501.1	AC087501.1	0	17	n/a	n/a	3.09e-01	1.012
279979702	ENSG00000243857	0	RP11-99A1.1	RP11-99A1.1	0	18	n/a	n/a	3.09e-01	1.012
279743032	ENSG00000215875	0	ST13P20	suppression of tumorigenicity 13 (colon carcinoma) (Hsp70 interacting protein) pseudogene 20	0	1	n/a	n/a	3.09e-01	1.012
279899393	ENSG00000235341	0	RP5-1084H12.1	RP5-1084H12.1	0	7	n/a	n/a	3.09e-01	1.012
1100494	ENSG00000173535	8717	TNFRSF10C	tumor necrosis factor receptor superfamily, member 10c, decoy without an intracellular domain	8794	8	n/a	n/a	3.09e-01	1.037
279810999	ENSG00000227453	0	RP5-866L20.3	RP5-866L20.3	0	1	n/a	n/a	3.09e-01	1.012
280124570	ENSG00000258954	0	RP11-692C24.1	RP11-692C24.1	0	15	n/a	n/a	3.09e-01	1.012
279806171	ENSG00000227008	0	RP3-417G15.1	RP3-417G15.1	0	X	n/a	n/a	3.10e-01	1.217
1097027	ENSG00000157306	0	RP11-66N24.4	RP11-66N24.4	0	14	n/a	n/a	3.10e-01	1.180
1091118	ENSG00000113722	1038	CDX1	caudal type homeobox 1	1044	5	n/a	n/a	3.10e-01	1.012
280136368	ENSG00000259640	0	RP6-33F8.1	RP6-33F8.1	0	X	n/a	n/a	3.10e-01	1.072
280076533	ENSG00000254833	0	RP11-50B3.2	Uncharacterized protein	0	11	n/a	n/a	3.10e-01	1.012
1094035	ENSG00000135637	59055	CCDC142	coiled-coil domain containing 142	84865	2	n/a	n/a	3.10e-01	1.333
1094809	ENSG00000139835	55577	GRTP1	growth hormone regulated TBC protein 1	79774	13	n/a	n/a	3.10e-01	1.086
1096244	ENSG00000150630	7381	VEGFC	vascular endothelial growth factor C	7424	4	n/a	n/a	3.10e-01	1.558
279800795	ENSG00000226565	0	RP11-164O23.5	RP11-164O23.5	0	1	n/a	n/a	3.10e-01	1.051
1099020	ENSG00000167280	41346	ENGASE	endo-beta-N-acetylglucosaminidase	64772	17	n/a	n/a	3.10e-01	1.201
279952030	ENSG00000240850	0	AL512329.1	AL512329.1	0	6	n/a	n/a	3.10e-01	1.012
1100866	ENSG00000175518	80321	UBQLNL	ubiquilin-like	143630	11	n/a	n/a	3.10e-01	1.027
280030306	ENSG00000250766	0	GRAPL	GRB2-related adaptor protein-like	0	17	n/a	n/a	3.10e-01	1.012
280113310	ENSG00000258253	0	RP3-416H24.4	RP3-416H24.4	0	12	n/a	n/a	3.10e-01	1.012
280038380	ENSG00000251407	0	MTND1P22	MT-ND1 pseudogene 22	0	4	n/a	n/a	3.10e-01	1.012
1108619	ENSG00000236557	0	CR381653.1	CR381653.1	0	21	n/a	n/a	3.10e-01	1.030
1101412	ENSG00000178449	59177	C12orf62	chromosome 12 open reading frame 62	84987	12	n/a	n/a	3.10e-01	1.413
279850571	ENSG00000231054	0	AC009236.2	AC009236.2	0	2	n/a	n/a	3.10e-01	1.012
279723513	ENSG00000213630	0	RP11-772E11.1	RP11-772E11.1	0	5	n/a	n/a	3.10e-01	1.256
1105064	ENSG00000204262	1281	COL5A2	collagen, type V, alpha 2	1290	2	n/a	n/a	3.10e-01	1.076
279748448	ENSG00000218965	0	RP11-11D8.3	RP11-11D8.3	0	6	n/a	n/a	3.10e-01	1.012
280049858	ENSG00000252787	0	SNORD19B	Small nucleolar RNA SNORD19B	0	3	n/a	n/a	3.10e-01	1.067
279960842	ENSG00000241899	0	RP11-340E6.2	RP11-340E6.2	0	3	n/a	n/a	3.10e-01	1.012
280135795	ENSG00000259596	0	RP11-566K19.3	RP11-566K19.3	0	15	n/a	n/a	3.10e-01	1.012
279829750	ENSG00000229167	0	RP11-73M7.1	RP11-73M7.1	0	1	n/a	n/a	3.10e-01	1.012
279941514	ENSG00000239620	0	RP11-88I21.1	RP11-88I21.1	0	3	n/a	n/a	3.10e-01	1.012
1099333	ENSG00000168484	6404	SFTPC	surfactant protein C	6440	8	n/a	n/a	3.10e-01	1.096
1087267	ENSG00000020426	4305	MNAT1	menage a trois homolog 1, cyclin H assembly factor (Xenopus laevis)	4331	14	n/a	n/a	3.10e-01	1.177
280100840	ENSG00000257027	0	RP11-705C15.3	RP11-705C15.3	0	12	n/a	n/a	3.10e-01	1.043
279985232	ENSG00000244429	0	RP11-12N13.1	RP11-12N13.1	0	3	n/a	n/a	3.10e-01	1.012
1100638	ENSG00000174307	23366	PHLDA3	pleckstrin homology-like domain, family A, member 3	23612	1	n/a	n/a	3.10e-01	1.319
279894583	ENSG00000234899	125184	AC005152.2	AC005152.2	400618	17	n/a	n/a	3.10e-01	1.163
280109905	ENSG00000257907	0	EEF1A1P17	eukaryotic translation elongation factor 1 alpha 1 pseudogene 17	0	12	n/a	n/a	3.10e-01	1.104
279861831	ENSG00000232022	168559	RP5-1109J22.1	RP5-1109J22.1	729041	1	n/a	n/a	3.10e-01	1.115
280062647	ENSG00000253853	0	GS1-57L11.1	GS1-57L11.1	0	8	n/a	n/a	3.10e-01	1.153
280068834	ENSG00000254291	0	RP11-10J21.6	RP11-10J21.6	0	8	n/a	n/a	3.10e-01	1.012
1098126	ENSG00000163914	5978	RHO	rhodopsin	6010	3	n/a	n/a	3.10e-01	1.033
1097642	ENSG00000162148	85611	PPP1R32	protein phosphatase 1, regulatory subunit 32	220004	11	n/a	n/a	3.10e-01	1.100
279779386	ENSG00000224678	0	GAPDHP46	glyceraldehyde 3 phosphate dehydrogenase pseudogene 46	0	1	n/a	n/a	3.10e-01	1.045
279873725	ENSG00000233064	0	RP3-380B8.4	RP3-380B8.4	0	6	n/a	n/a	3.10e-01	1.012
1104310	ENSG00000197548	10386	ATG7	ATG7 autophagy related 7 homolog (S. cerevisiae)	10533	3	n/a	n/a	3.10e-01	1.086
1101762	ENSG00000180610	0	ZBTB12B	zinc finger and BTB domain containing 12B	0	4	n/a	n/a	3.10e-01	1.052
280101821	ENSG00000257101	0	RP11-667M19.7	RP11-667M19.7	0	11	n/a	n/a	3.10e-01	1.012
1091119	ENSG00000113732	8884	ATP6V0E1	ATPase, H+ transporting, lysosomal 9kDa, V0 subunit e1	8992	5	n/a	n/a	3.10e-01	1.408
279883397	ENSG00000233920	0	RP5-1061H20.5	RP5-1061H20.5	0	1	n/a	n/a	3.10e-01	1.012
280084446	ENSG00000255307	90295	OR52B2	olfactory receptor, family 52, subfamily B, member 2	255725	11	n/a	n/a	3.10e-01	1.012
280088032	ENSG00000255553	157123613	RP11-810P12.5	RP11-810P12.5	100507521	11	n/a	n/a	3.10e-01	1.012
280026433	ENSG00000250455	0	RP11-648M2.1	RP11-648M2.1	0	5	n/a	n/a	3.10e-01	1.013
1090078	ENSG00000105767	83493	CADM4	cell adhesion molecule 4	199731	19	n/a	n/a	3.10e-01	1.388
1088716	ENSG00000089356	5317	FXYD3	FXYD domain containing ion transport regulator 3	5349	19	n/a	n/a	3.10e-01	1.103
1088457	ENSG00000082929	9996	C4orf6	chromosome 4 open reading frame 6	10141	4	n/a	n/a	3.10e-01	1.013
280047387	ENSG00000252429	0	RNU7-29P	RNA, U7 small nuclear 29 pseudogene	0	1	n/a	n/a	3.10e-01	1.013
280116392	ENSG00000258481	0	RP11-472N19.3	RP11-472N19.3	0	14	n/a	n/a	3.10e-01	1.013
1100832	ENSG00000175325	5594	PROP1	PROP paired-like homeobox 1	5626	5	n/a	n/a	3.10e-01	1.032
1101107	ENSG00000176845	94211	METRNL	meteorin, glial cell differentiation regulator-like	284207	17	n/a	n/a	3.10e-01	1.387
1092953	ENSG00000128602	6568	SMO	smoothened, frizzled family receptor	6608	7	n/a	n/a	3.10e-01	1.349
279913568	ENSG00000236703	0	MYB-AS1	MYB antisense RNA 1 (non-protein coding)	0	6	n/a	n/a	3.10e-01	1.013
279669510	ENSG00000203484	0	AC100852.2	AC100852.2	0	17	n/a	n/a	3.10e-01	1.064
280050733	ENSG00000252914	0	U6	U6 spliceosomal RNA	0	3	n/a	n/a	3.10e-01	1.013
279983092	ENSG00000244232	0	AC117508.1	AC117508.1	0	3	n/a	n/a	3.10e-01	1.099
280010517	ENSG00000249185	0	AC098850.4	AC098850.4	0	17	n/a	n/a	3.10e-01	1.509
279842366	ENSG00000230317	0	RP11-104D21.3	RP11-104D21.3	0	X	n/a	n/a	3.10e-01	1.053
279855566	ENSG00000231477	0	AC004448.7	AC004448.7	0	17	n/a	n/a	3.10e-01	1.013
279806815	ENSG00000227060	0	AC004383.5	AC004383.5	0	X	n/a	n/a	3.10e-01	1.050
279803261	ENSG00000226793	0	RP11-236F9.6	RP11-236F9.6	0	9	n/a	n/a	3.10e-01	1.013
280128252	ENSG00000259167	0	RP11-114N19.1	RP11-114N19.1	0	14	n/a	n/a	3.10e-01	1.013
1091640	ENSG00000117614	25698	SYF2	SYF2 homolog, RNA splicing factor (S. cerevisiae)	25949	1	n/a	n/a	3.10e-01	1.109
279954693	ENSG00000241187	0	CTC-209L16.1	CTC-209L16.1	0	5	n/a	n/a	3.10e-01	1.013
279991772	ENSG00000246016	0	RP11-1C1.7	RP11-1C1.7	0	5	n/a	n/a	3.10e-01	1.013
279982661	ENSG00000244196	0	PPIAP15	peptidylprolyl isomerase A (cyclophilin A) pseudogene 15	0	3	n/a	n/a	3.10e-01	1.013
279924196	ENSG00000237612	0	AP002856.7	AP002856.7	0	11	n/a	n/a	3.11e-01	1.013
280113737	ENSG00000258308	0	RP11-554E23.2	RP11-554E23.2	0	12	n/a	n/a	3.11e-01	1.017
1103704	ENSG00000189002	0	PROSP	protein S pseudogene (beta)	0	3	n/a	n/a	3.11e-01	1.013
280094739	ENSG00000256314	0	RP11-338E21.3	RP11-338E21.3	0	12	n/a	n/a	3.11e-01	1.013
279973375	ENSG00000243273	0	RP11-166N6.2	RP11-166N6.2	0	3	n/a	n/a	3.11e-01	1.013
1101836	ENSG00000180988	123703	OR52N2	olfactory receptor, family 52, subfamily N, member 2	390077	11	n/a	n/a	3.11e-01	1.013
280109619	ENSG00000257880	0	RP11-769N19.2	RP11-769N19.2	0	12	n/a	n/a	3.11e-01	1.013
279810442	ENSG00000227394	0	AC007386.3	AC007386.3	0	2	n/a	n/a	3.11e-01	1.162
1094233	ENSG00000136699	34916	SMPD4	sphingomyelin phosphodiesterase 4, neutral membrane (neutral sphingomyelinase-3)	55627	2	n/a	n/a	3.11e-01	1.190
279788114	ENSG00000225483	0	RP11-38J22.2	RP11-38J22.2	0	1	n/a	n/a	3.11e-01	1.013
279877090	ENSG00000233377	0	MTND4P20	MT-ND4 pseudogene 20	0	10	n/a	n/a	3.11e-01	1.013
1105666	ENSG00000206262	125448	C3orf72	chromosome 3 open reading frame 72	401089	3	n/a	n/a	3.11e-01	1.126
1102133	ENSG00000182572	8296	HIST1H3I	histone cluster 1, H3i	8354	6	n/a	n/a	3.11e-01	1.013
280052564	ENSG00000253135	0	RP11-589C21.2	RP11-589C21.2	0	8	n/a	n/a	3.11e-01	1.013
279976008	ENSG00000243518	0	RP11-639F1.2	RP11-639F1.2	0	3	n/a	n/a	3.11e-01	1.013
280125092	ENSG00000258985	0	RP11-368P15.3	RP11-368P15.3	0	14	n/a	n/a	3.11e-01	1.304
279795715	ENSG00000226102	0	SEPT7P3	septin 7 pseudogene 3	0	7	n/a	n/a	3.11e-01	1.171
280105600	ENSG00000257476	0	RP11-139B1.1	RP11-139B1.1	0	12	n/a	n/a	3.11e-01	1.013
279937766	ENSG00000239163	0	AC007056.1	AC007056.1	0	14	n/a	n/a	3.11e-01	1.013
279935534	ENSG00000238805	0	snoU13	Small nucleolar RNA U13	0	1	n/a	n/a	3.11e-01	1.133
279811277	ENSG00000227475	0	RP11-810B23.1	RP11-810B23.1	0	10	n/a	n/a	3.11e-01	1.013
279961477	ENSG00000241961	0	RP11-7F18.1	RP11-7F18.1	0	8	n/a	n/a	3.11e-01	1.013
279787817	ENSG00000225455	0	TPI1P4	triosephosphate isomerase 1 pseudogene 4	0	4	n/a	n/a	3.11e-01	1.013
279962817	ENSG00000242093	0	AC009358.1	AC009358.1	0	7	n/a	n/a	3.11e-01	1.013
279929214	ENSG00000238034	0	RP5-1185K9.1	RP5-1185K9.1	0	20	n/a	n/a	3.11e-01	1.013
1098794	ENSG00000166368	78802	OR2D2	olfactory receptor, family 2, subfamily D, member 2	120776	11	n/a	n/a	3.11e-01	1.013
279912892	ENSG00000236651	0	AC104801.1	AC104801.1	0	2	n/a	n/a	3.11e-01	1.013
280075229	ENSG00000254735	0	TCEB1P22	transcription elongation factor B (SIII), polypeptide 1 pseudogene 22	0	11	n/a	n/a	3.11e-01	1.013
279891014	ENSG00000234612	0	H2AFZP5	H2A histone family, member Z pseudogene 5	0	10	n/a	n/a	3.11e-01	1.013
279208774	ENSG00000151963	0	RP11-775A3.1	RP11-775A3.1	0	10	n/a	n/a	3.11e-01	1.013
1092349	ENSG00000124019	55646	FAM124B	family with sequence similarity 124B	79843	2	n/a	n/a	3.11e-01	1.573
1088128	ENSG00000074201	1198	CLNS1A	chloride channel, nucleotide-sensitive, 1A	1207	11	n/a	n/a	3.11e-01	1.188
279784599	ENSG00000225170	0	RP5-828K20.1	RP5-828K20.1	0	20	n/a	n/a	3.11e-01	1.013
279880790	ENSG00000233693	157121359	RP11-506O24.1	RP11-506O24.1	100505795	1	n/a	n/a	3.11e-01	1.013
280030524	ENSG00000250786	157121371	CTD-2001E22.2	CTD-2001E22.2	100505806	5	n/a	n/a	3.11e-01	1.122
279908999	ENSG00000236274	0	RP4-728D4.3	RP4-728D4.3	0	1	n/a	n/a	3.11e-01	1.013
279837918	ENSG00000229928	0	LINC00400	long intergenic non-protein coding RNA 400	0	13	n/a	n/a	3.11e-01	1.013
1095427	ENSG00000143954	79408	REG3G	regenerating islet-derived 3 gamma	130120	2	n/a	n/a	3.11e-01	1.013
280016984	ENSG00000249727	0	RP11-273B19.2	RP11-273B19.2	0	4	n/a	n/a	3.11e-01	1.013
1108899	ENSG00000239426	0	OR8F1P	olfactory receptor, family 8, subfamily F, member 1 pseudogene	0	11	n/a	n/a	3.11e-01	1.013
279783532	ENSG00000225064	0	AC007879.6	AC007879.6	0	2	n/a	n/a	3.11e-01	1.013
279945830	ENSG00000240152	0	RP11-16N2.1	RP11-16N2.1	0	4	n/a	n/a	3.12e-01	1.013
279987298	ENSG00000244637	0	AC133435.1	AC133435.1	0	3	n/a	n/a	3.12e-01	1.014
280060422	ENSG00000253712	0	RP11-697M17.2	RP11-697M17.2	0	8	n/a	n/a	3.12e-01	1.014
1099978	ENSG00000171222	0	SCAND1	SCAN domain containing 1	0	20	n/a	n/a	3.12e-01	1.498
279845886	ENSG00000230599	0	AC018495.3	AC018495.3	0	3	n/a	n/a	3.12e-01	1.014
1105169	ENSG00000204513	133722	PRAMEF11	PRAME family member 11	440560	1	n/a	n/a	3.12e-01	1.014
280124323	ENSG00000258943	0	RP11-696D21.2	RP11-696D21.2	0	14	n/a	n/a	3.12e-01	1.050
1100680	ENSG00000174521	80672	TTC9B	tetratricopeptide repeat domain 9B	148014	19	n/a	n/a	3.12e-01	1.475
1103439	ENSG00000187980	124090	PLA2G2C	phospholipase A2, group IIC	391013	1	n/a	n/a	3.12e-01	1.018
280060120	ENSG00000253689	0	IGHV3-54	immunoglobulin heavy variable 3-54 (pseudogene)	0	14	n/a	n/a	3.12e-01	1.014
1093627	ENSG00000133111	5962	RFXAP	regulatory factor X-associated protein	5994	13	n/a	n/a	3.12e-01	1.152
1089341	ENSG00000101187	27974	SLCO4A1	solute carrier organic anion transporter family, member 4A1	28231	20	n/a	n/a	3.12e-01	1.342
280083788	ENSG00000255272	0	RP11-646J21.6	RP11-646J21.6	0	11	n/a	n/a	3.12e-01	1.014
1099732	ENSG00000170236	119438	USP50	ubiquitin specific peptidase 50	373509	15	n/a	n/a	3.12e-01	1.141
1090225	ENSG00000106615	5977	RHEB	Ras homolog enriched in brain	6009	7	n/a	n/a	3.12e-01	1.212
279663503	ENSG00000201210	0	RN5S139	RNA, 5S ribosomal 139	0	3	n/a	n/a	3.12e-01	1.014
279945711	ENSG00000240131	0	RP11-124D2.1	RP11-124D2.1	0	14	n/a	n/a	3.12e-01	1.014
280008110	ENSG00000248967	0	RP11-241J12.3	RP11-241J12.3	0	5	n/a	n/a	3.12e-01	1.014
279894026	ENSG00000234854	0	RP11-313L9.1	RP11-313L9.1	0	13	n/a	n/a	3.12e-01	1.014
280069776	ENSG00000254365	0	CTB-180C19.1	CTB-180C19.1	0	5	n/a	n/a	3.12e-01	1.014
279867447	ENSG00000232542	0	DPYD-IT1	DPYD intronic transcript 1 (non-protein coding)	0	1	n/a	n/a	3.12e-01	1.014
1089966	ENSG00000105329	6998	TGFB1	transforming growth factor, beta 1	7040	19	n/a	n/a	3.12e-01	1.378
279835382	ENSG00000229682	0	AC114755.5	AC114755.5	0	2	n/a	n/a	3.12e-01	1.014
279897918	ENSG00000235192	0	AC009495.2	AC009495.2	0	2	n/a	n/a	3.12e-01	1.014
279833811	ENSG00000229528	0	RP5-1066H13.4	RP5-1066H13.4	0	1	n/a	n/a	3.12e-01	1.014
279949886	ENSG00000240575	0	AC103843.1	AC103843.1	0	8	n/a	n/a	3.12e-01	1.014
280003540	ENSG00000248595	0	AC104117.1	AC104117.1	0	5	n/a	n/a	3.12e-01	1.109
1088992	ENSG00000099785	30738	MARCH2	membrane-associated ring finger (C3HC4) 2	51257	19	n/a	n/a	3.12e-01	1.483
279475301	ENSG00000176752	0	OR51A1P	olfactory receptor, family 51, subfamily A, member 1 pseudogene	0	11	n/a	n/a	3.12e-01	1.014
280094160	ENSG00000256243	0	RP11-173D9.4	RP11-173D9.4	0	14	n/a	n/a	3.12e-01	1.014
279845824	ENSG00000230592	0	RPSAP8	ribosomal protein SA pseudogene 8	0	X	n/a	n/a	3.12e-01	1.050
280128984	ENSG00000259208	0	RP11-621H8.1	RP11-621H8.1	0	15	n/a	n/a	3.12e-01	1.014
279661893	ENSG00000200710	0	SNORD81	small nucleolar RNA, C/D box 81	0	1	n/a	n/a	3.12e-01	1.359
279843198	ENSG00000230386	0	RP13-157F18.2	RP13-157F18.2	0	7	n/a	n/a	3.12e-01	1.014
1103027	ENSG00000186191	80836	BPIFB4	BPI fold containing family B, member 4	149954	20	n/a	n/a	3.12e-01	1.009
1107164	ENSG00000227047	0	AC012065.4	AC012065.4	0	2	n/a	n/a	3.12e-01	1.014
279856936	ENSG00000231607	0	DLEU2	deleted in lymphocytic leukemia 2 (non-protein coding)	0	13	n/a	n/a	3.12e-01	1.074
280020700	ENSG00000250006	0	CTB-179I1.1	CTB-179I1.1	0	4	n/a	n/a	3.12e-01	1.014
279823254	ENSG00000228586	0	AC005042.5	AC005042.5	0	2	n/a	n/a	3.12e-01	1.014
1092762	ENSG00000126787	9643	DLGAP5	discs, large (Drosophila) homolog-associated protein 5	9787	14	n/a	n/a	3.12e-01	1.006
279826009	ENSG00000228820	0	RPSAP1	ribosomal protein SA pseudogene 1	0	20	n/a	n/a	3.12e-01	1.014
279978235	ENSG00000243714	0	AC027288.1	AC027288.1	0	12	n/a	n/a	3.12e-01	1.014
1106213	ENSG00000214921	0	AC003102.1	AC003102.1	0	17	n/a	n/a	3.12e-01	1.047
279860562	ENSG00000231914	0	LINC00387	long intergenic non-protein coding RNA 387	0	13	n/a	n/a	3.12e-01	1.014
1097453	ENSG00000160613	9035	PCSK7	proprotein convertase subtilisin/kexin type 7	9159	11	n/a	n/a	3.12e-01	1.117
279747854	ENSG00000218426	0	RP11-475C16.1	RP11-475C16.1	0	6	n/a	n/a	3.12e-01	1.281
280004410	ENSG00000248671	0	CTD-2313N18.5	CTD-2313N18.5	0	11	n/a	n/a	3.12e-01	1.055
279730287	ENSG00000214389	0	RPS3AP26	ribosomal protein S3a pseudogene 26	0	7	n/a	n/a	3.12e-01	1.902
280046344	ENSG00000252277	0	SNORD116-30	small nucleolar RNA, C/D box 116-30	0	15	n/a	n/a	3.12e-01	1.014
279886041	ENSG00000234171	157121707	AC108488.3	AC108488.3	100506054	2	n/a	n/a	3.12e-01	1.306
280112110	ENSG00000258121	0	RP11-722P11.4	RP11-722P11.4	0	12	n/a	n/a	3.12e-01	1.014
280024548	ENSG00000250309	0	CTC-345K18.2	CTC-345K18.2	0	5	n/a	n/a	3.12e-01	1.053
279640164	ENSG00000198367	0	AC004659.1	AC004659.1	0	19	n/a	n/a	3.12e-01	1.014
1107608	ENSG00000229855	0	CTC-546K23.1	CTC-546K23.1	0	5	n/a	n/a	3.13e-01	1.014
279871033	ENSG00000232837	0	AF064858.7	AF064858.7	0	21	n/a	n/a	3.13e-01	1.042
280016413	ENSG00000249698	0	RP11-627H22.8	RP11-627H22.8	0	4	n/a	n/a	3.13e-01	1.014
1102265	ENSG00000183134	11090	GPR44	G protein-coupled receptor 44	11251	11	n/a	n/a	3.13e-01	1.236
279663258	ENSG00000201136	0	U6	U6 spliceosomal RNA	0	15	n/a	n/a	3.13e-01	1.533
1098200	ENSG00000164106	11176	SCRG1	stimulator of chondrogenesis 1	11341	4	n/a	n/a	3.13e-01	2.083
279668972	ENSG00000203400	0	AP001187.1	AP001187.1	0	11	n/a	n/a	3.13e-01	1.014
279887508	ENSG00000234300	0	LINC00229	long intergenic non-protein coding RNA 229	0	22	n/a	n/a	3.13e-01	1.014
280031524	ENSG00000250882	0	CTC-459M5.1	CTC-459M5.1	0	5	n/a	n/a	3.13e-01	1.014
279850443	ENSG00000231039	0	RP11-445P17.3	RP11-445P17.3	0	10	n/a	n/a	3.13e-01	1.014
279768009	ENSG00000223765	0	RP1-288M22.2	RP1-288M22.2	0	6	n/a	n/a	3.13e-01	1.014
279927146	ENSG00000237852	0	RP4-630A11.3	RP4-630A11.3	0	1	n/a	n/a	3.13e-01	1.015
279874034	ENSG00000233093	1014166	RP3-527F8.2	RP3-527F8.2	100128420	X	n/a	n/a	3.13e-01	1.031
280040044	ENSG00000251537	0	RP11-385D13.1	CMT1A duplicated region transcript 1 protein	0	17	n/a	n/a	3.13e-01	1.073
279825090	ENSG00000228739	157121877	RP11-218I7.2	RP11-218I7.2	100506189	9	n/a	n/a	3.13e-01	1.015
279857056	ENSG00000231613	0	RP5-943J3.1	RP5-943J3.1	0	1	n/a	n/a	3.13e-01	1.055
279976492	ENSG00000243568	0	RP11-2I17.1	RP11-2I17.1	0	15	n/a	n/a	3.13e-01	1.015
279905344	ENSG00000235938	0	RP11-157L3.4	RP11-157L3.4	0	9	n/a	n/a	3.13e-01	1.015
1087533	ENSG00000049323	4027	LTBP1	latent transforming growth factor beta binding protein 1	4052	2	n/a	n/a	3.13e-01	1.161
1103873	ENSG00000196260	123421	SFTA2	surfactant associated 2	389376	6	n/a	n/a	3.13e-01	1.015
279273503	ENSG00000159712	1019707	RP11-498P14.2	RP11-498P14.2	100287922	9	n/a	n/a	3.13e-01	1.035
1106896	ENSG00000225163	0	AL133168.2	AL133168.2	0	14	n/a	n/a	3.13e-01	1.015
279885817	ENSG00000234148	0	AL078621.3	AL078621.3	0	2	n/a	n/a	3.13e-01	1.015
279803807	ENSG00000226827	0	NPM1P11	nucleophosmin 1 (nucleolar phosphoprotein B23, numatrin) pseudogene 11	0	7	n/a	n/a	3.13e-01	1.015
280057713	ENSG00000253509	0	CTD-3080F16.3	CTD-3080F16.3	0	8	n/a	n/a	3.13e-01	1.015
1103610	ENSG00000188662	0	HILS1	histone linker H1 domain, spermatid-specific 1	0	17	n/a	n/a	3.13e-01	1.132
1096280	ENSG00000151012	23410	SLC7A11	solute carrier family 7 (anionic amino acid transporter light chain, xc- system), member 11	23657	4	n/a	n/a	3.13e-01	1.245
279884156	ENSG00000233985	0	RP11-297H3.3	RP11-297H3.3	0	1	n/a	n/a	3.13e-01	1.015
279710898	ENSG00000209804	26570	RNU11	RNA, U11 small nuclear	26824	1	n/a	n/a	3.13e-01	6.191
279904473	ENSG00000235833	0	AC159540.14	AC159540.14	0	2	n/a	n/a	3.13e-01	1.015
279665960	ENSG00000201884	0	Y_RNA	Y RNA	0	10	n/a	n/a	3.13e-01	1.015
279703226	ENSG00000206679	0	Y_RNA	Y RNA	0	1	n/a	n/a	3.13e-01	1.112
279664448	ENSG00000201482	1013532	SNORD115-17	small nucleolar RNA, C/D box 115-17	100033455	15	n/a	n/a	3.13e-01	1.067
280084630	ENSG00000255319	0	CTD-2313N18.2	CTD-2313N18.2	0	11	n/a	n/a	3.13e-01	1.017
279896281	ENSG00000235050	0	MLIP-AS1	MLIP antisense RNA 1 (non-protein coding)	0	6	n/a	n/a	3.13e-01	1.015
279877852	ENSG00000233428	0	AC019050.1	AC019050.1	0	2	n/a	n/a	3.13e-01	1.015
280078262	ENSG00000254954	0	RP11-27P7.2	RP11-27P7.2	0	8	n/a	n/a	3.13e-01	1.015
279797859	ENSG00000226305	0	RP11-96J19.3	RP11-96J19.3	0	6	n/a	n/a	3.13e-01	1.015
1105115	ENSG00000204381	80335	LAYN	layilin	143903	11	n/a	n/a	3.13e-01	1.211
279709162	ENSG00000207729	0	MIR556	microRNA 556	0	1	n/a	n/a	3.13e-01	1.015
280010493	ENSG00000249183	0	SUMO2P4	SMT3 suppressor of mif two 3 homolog 2 (S. cerevisiae) pseudogene 4	0	5	n/a	n/a	3.13e-01	1.070
279909140	ENSG00000236285	0	NPM1P8	nucleophosmin 1 (nucleolar phosphoprotein B23, numatrin) pseudogene 8	0	X	n/a	n/a	3.13e-01	1.015
279706733	ENSG00000207278	0	U6	U6 spliceosomal RNA	0	18	n/a	n/a	3.13e-01	1.015
279848311	ENSG00000230835	0	AP001187.11	AP001187.11	0	11	n/a	n/a	3.13e-01	1.015
279763474	ENSG00000223391	0	GS1-309P15.3	GS1-309P15.3	0	X	n/a	n/a	3.13e-01	1.015
279872106	ENSG00000232935	0	RP11-223P11.2	RP11-223P11.2	0	10	n/a	n/a	3.13e-01	1.032
279788083	ENSG00000225479	0	RP5-997K18.1	RP5-997K18.1	0	20	n/a	n/a	3.13e-01	1.015
1108462	ENSG00000235505	1012947	RP11-693N9.2	RP11-693N9.2	643733	11	n/a	n/a	3.13e-01	1.134
280016256	ENSG00000249691	0	RP11-445J14.1	RP11-445J14.1	0	3	n/a	n/a	3.13e-01	1.015
279724376	ENSG00000213729	0	AC098828.3	AC098828.3	0	2	n/a	n/a	3.14e-01	1.015
1093875	ENSG00000134817	0	APLNR	apelin receptor	0	11	n/a	n/a	3.14e-01	1.511
280047772	ENSG00000252484	0	7SK	7SK RNA	0	1	n/a	n/a	3.14e-01	1.015
279963817	ENSG00000242209	0	AC006445.6	AC006445.6	0	4	n/a	n/a	3.14e-01	1.015
279794390	ENSG00000225999	0	NDUFA12P1	NADH dehydrogenase (ubiquinone) 1 alpha subcomplex, 12 pseudogene 1	0	13	n/a	n/a	3.14e-01	1.015
280064848	ENSG00000254011	0	CTC-229L21.1	CTC-229L21.1	0	5	n/a	n/a	3.14e-01	1.015
280078179	ENSG00000254949	0	GNG5P3	guanine nucleotide binding protein (G protein), gamma 5 pseudogene 3	0	11	n/a	n/a	3.14e-01	1.015
279748441	ENSG00000218902	0	PTMAP3	prothymosin, alpha pseudogene 3 (gene sequence 34)	0	20	n/a	n/a	3.14e-01	1.015
280074702	ENSG00000254703	157123433	RP11-744N12.2	RP11-744N12.2	100507392	11	n/a	n/a	3.14e-01	1.125
1089324	ENSG00000101115	36443	SALL4	sal-like 4 (Drosophila)	57167	20	n/a	n/a	3.14e-01	1.019
1087730	ENSG00000063241	55566	ISOC2	isochorismatase domain containing 2	79763	19	n/a	n/a	3.14e-01	1.499
279998093	ENSG00000248148	0	RP11-357F12.1	RP11-357F12.1	0	5	n/a	n/a	3.14e-01	1.015
1103801	ENSG00000189433	79222	GJB4	gap junction protein, beta 4, 30.3kDa	127534	1	n/a	n/a	3.14e-01	1.008
1095110	ENSG00000141933	60127	C19orf20	chromosome 19 open reading frame 20	91978	19	n/a	n/a	3.14e-01	1.660
280022788	ENSG00000250164	0	RP11-5N11.6	RP11-5N11.6	0	5	n/a	n/a	3.14e-01	1.015
1103361	ENSG00000187699	58491	C2orf88	chromosome 2 open reading frame 88	84281	2	n/a	n/a	3.14e-01	1.238
279955291	ENSG00000241270	0	RP11-466F5.6	RP11-466F5.6	0	1	n/a	n/a	3.14e-01	1.033
280013243	ENSG00000249423	0	RP11-284A20.1	RP11-284A20.1	0	5	n/a	n/a	3.14e-01	1.015
1088447	ENSG00000082512	7145	TRAF5	TNF receptor-associated factor 5	7188	1	n/a	n/a	3.14e-01	1.103
279875220	ENSG00000233213	0	KCNJ6-IT1	KCNJ6 intronic transcript 1 (non-protein coding)	0	21	n/a	n/a	3.14e-01	1.015
1088924	ENSG00000095906	9956	NUBP2	nucleotide binding protein 2	10101	16	n/a	n/a	3.14e-01	1.540
279908886	ENSG00000236261	0	RP11-368M16.6	RP11-368M16.6	0	7	n/a	n/a	3.14e-01	1.015
1088325	ENSG00000079134	9840	THOC1	THO complex 1	9984	18	n/a	n/a	3.14e-01	1.160
279720776	ENSG00000213310	0	RP11-3L10.1	RP11-3L10.1	0	7	n/a	n/a	3.14e-01	1.015
279712840	ENSG00000211706	0	TRBV6-1	T cell receptor beta variable 6-1	0	7	n/a	n/a	3.14e-01	1.015
279894472	ENSG00000234889	0	RP13-130D24.1	RP13-130D24.1	0	X	n/a	n/a	3.14e-01	1.015
279657742	ENSG00000199470	0	SNORA64	Small nucleolar RNA SNORA64/SNORA10 family	0	7	n/a	n/a	3.14e-01	1.015
1093980	ENSG00000135404	962	CD63	CD63 molecule	967	12	n/a	n/a	3.14e-01	1.295
280042893	ENSG00000251777	0	U6	U6 spliceosomal RNA	0	3	n/a	n/a	3.14e-01	1.015
279903503	ENSG00000235731	0	AC124997.1	AC124997.1	0	15	n/a	n/a	3.14e-01	1.018
279966151	ENSG00000242440	0	RP11-501O2.5	RP11-501O2.5	0	3	n/a	n/a	3.14e-01	1.015
279876314	ENSG00000233309	0	RP11-22C13.1	RP11-22C13.1	0	9	n/a	n/a	3.14e-01	1.015
279941556	ENSG00000239628	0	RP11-543D10.2	RP11-543D10.2	0	3	n/a	n/a	3.14e-01	1.015
279749393	ENSG00000219500	0	RP11-15J23.1	RP11-15J23.1	0	6	n/a	n/a	3.14e-01	1.016
280049046	ENSG00000252670	0	Y_RNA	Y RNA	0	16	n/a	n/a	3.14e-01	1.016
279477047	ENSG00000176970	0	RPL7L1P11	ribosomal protein L7-like 1 pseudogene 11	0	X	n/a	n/a	3.14e-01	1.016
279750359	ENSG00000220237	0	RP11-300D11.2	RP11-300D11.2	0	6	n/a	n/a	3.14e-01	1.016
279881752	ENSG00000233783	0	AP001442.2	AP001442.2	0	21	n/a	n/a	3.14e-01	1.076
279881327	ENSG00000233733	0	H2AFZP6	H2A histone family, member Z pseudogene 6	0	22	n/a	n/a	3.14e-01	1.016
1091263	ENSG00000115128	31119	AC008073.5	Pre-mRNA branch site protein p14	51639	2	n/a	n/a	3.14e-01	1.304
280039253	ENSG00000251475	0	AC113194.1	AC113194.1	0	8	n/a	n/a	3.14e-01	1.034
1094973	ENSG00000140988	6154	RPS2	ribosomal protein S2	6187	16	n/a	n/a	3.14e-01	1.283
280122792	ENSG00000258858	0	RP11-982M15.5	RP11-982M15.5	0	14	n/a	n/a	3.14e-01	1.016
279964967	ENSG00000242306	0	AC099654.16	AC099654.16	0	7	n/a	n/a	3.14e-01	1.016
279931580	ENSG00000238227	59849	C9orf69	chromosome 9 open reading frame 69	90120	9	n/a	n/a	3.14e-01	1.264
279762289	ENSG00000223145	0	7SK	7SK RNA	0	2	n/a	n/a	3.14e-01	1.016
279871501	ENSG00000232885	0	GPC5-AS2	GPC5 antisense RNA 2 (non-protein coding)	0	13	n/a	n/a	3.14e-01	1.016
1103336	ENSG00000187608	9492	ISG15	ISG15 ubiquitin-like modifier	9636	1	n/a	n/a	3.14e-01	2.601
279945459	ENSG00000240100	0	RP11-240G22.1	RP11-240G22.1	0	12	n/a	n/a	3.15e-01	1.016
1095822	ENSG00000146904	2026	EPHA1	EPH receptor A1	2041	7	n/a	n/a	3.15e-01	1.235
280012622	ENSG00000249367	0	FABP5P12	fatty acid binding protein 5 pseudogene 12	0	4	n/a	n/a	3.15e-01	1.016
279713131	ENSG00000211752	0	TRBV27	T cell receptor beta variable 27	0	7	n/a	n/a	3.15e-01	1.016
279784450	ENSG00000225152	0	RP11-338O1.2	RP11-338O1.2	0	10	n/a	n/a	3.15e-01	1.016
279714590	ENSG00000211933	0	IGHV6-1	immunoglobulin heavy variable 6-1	0	14	n/a	n/a	3.15e-01	1.016
279663356	ENSG00000201164	0	U4	U4 spliceosomal RNA	0	16	n/a	n/a	3.15e-01	1.016
280135572	ENSG00000259582	0	RP11-461F11.3	RP11-461F11.3	0	15	n/a	n/a	3.15e-01	1.016
1106862	ENSG00000224997	0	AL049840.1	Uncharacterized proteincDNA FLJ53535	0	14	n/a	n/a	3.15e-01	1.114
279943457	ENSG00000239869	0	BX649563.5	BX649563.5	0	9	n/a	n/a	3.15e-01	1.016
1102543	ENSG00000184260	8280	HIST2H2AC	histone cluster 2, H2ac	8338	1	n/a	n/a	3.15e-01	1.193
1098690	ENSG00000166002	36214	C11orf75	chromosome 11 open reading frame 75	56935	11	n/a	n/a	3.15e-01	1.731
1098527	ENSG00000165325	81460	CCDC67	coiled-coil domain containing 67	159989	11	n/a	n/a	3.15e-01	1.004
279616806	ENSG00000197085	126784	AAA1	AAA1	404744	7	n/a	n/a	3.15e-01	1.004
280017022	ENSG00000249734	0	RP11-332J15.1	RP11-332J15.1	0	5	n/a	n/a	3.15e-01	1.016
279989675	ENSG00000245317	0	CTC-241N9.1	Uncharacterized protein	0	5	n/a	n/a	3.15e-01	1.180
279967812	ENSG00000242611	0	AC093627.8	AC093627.8	0	7	n/a	n/a	3.15e-01	1.016
279875390	ENSG00000233219	0	RP11-89N17.3	RP11-89N17.3	0	7	n/a	n/a	3.15e-01	1.016
279806314	ENSG00000227019	0	OR7E101P	olfactory receptor, family 7, subfamily E, member 101 pseudogene	0	13	n/a	n/a	3.15e-01	1.016
279713020	ENSG00000211732	0	TRBV6-9	T cell receptor beta variable 6-9	0	7	n/a	n/a	3.15e-01	1.016
279843186	ENSG00000230385	0	AC012507.4	AC012507.4	0	2	n/a	n/a	3.15e-01	1.016
279710030	ENSG00000207926	128035	MIR135A1	microRNA 135a-1	406925	3	n/a	n/a	3.15e-01	1.016
279914396	ENSG00000236778	157123441	RP11-550E22.3	RP11-550E22.3	100507398	13	n/a	n/a	3.15e-01	1.181
280022070	ENSG00000250105	0	CTD-3074O7.2	CTD-3074O7.2	0	11	n/a	n/a	3.15e-01	1.037
279865509	ENSG00000232362	0	ATP5LP2	ATP synthase, H+ transporting, mitochondrial Fo complex, subunit g, pseudogene 2	0	6	n/a	n/a	3.15e-01	1.276
1097385	ENSG00000160194	4705	NDUFV3	NADH dehydrogenase (ubiquinone) flavoprotein 3, 10kDa	4731	21	n/a	n/a	3.15e-01	1.231
280003360	ENSG00000248583	0	RP11-241F15.1	RP11-241F15.1	0	4	n/a	n/a	3.15e-01	1.016
1086884	ENSG00000002330	569	BAD	BCL2-associated agonist of cell death	572	11	n/a	n/a	3.15e-01	1.497
279915774	ENSG00000236890	0	XXbac-B476C20.11	XXbac-B476C20.11	0	22	n/a	n/a	3.15e-01	1.142
279798508	ENSG00000226348	0	VN2R10P	vomeronasal 2 receptor 10 pseudogene	0	16	n/a	n/a	3.15e-01	1.018
1096366	ENSG00000151665	5249	PIGF	phosphatidylinositol glycan anchor biosynthesis, class F	5281	2	n/a	n/a	3.15e-01	1.201
279849547	ENSG00000230945	0	RP11-394O9.1	RP11-394O9.1	0	9	n/a	n/a	3.15e-01	1.016
1104897	ENSG00000203730	79236	TEDDM1	transmembrane epididymal protein 1	127670	1	n/a	n/a	3.15e-01	1.040
279971120	ENSG00000243005	0	AC115110.1	AC115110.1	0	4	n/a	n/a	3.15e-01	1.078
279789217	ENSG00000225557	0	Z95114.6	Z95114.6	0	22	n/a	n/a	3.15e-01	1.016
280130052	ENSG00000259272	0	AL138781.2	AL138781.2	0	9	n/a	n/a	3.15e-01	1.268
280115668	ENSG00000258448	0	RP11-109N23.5	RP11-109N23.5	0	14	n/a	n/a	3.15e-01	1.035
280028803	ENSG00000250645	0	CTD-2228K2.1	CTD-2228K2.1	0	5	n/a	n/a	3.15e-01	1.016
279751477	ENSG00000221016	0	AC002558.1	AC002558.1	0	17	n/a	n/a	3.15e-01	1.503
280070885	ENSG00000254442	0	AP000859.4	AP000859.4	0	11	n/a	n/a	3.15e-01	1.016
279838723	ENSG00000229990	0	RP11-574K11.8	RP11-574K11.8	0	10	n/a	n/a	3.15e-01	1.065
1090967	ENSG00000112511	5220	PHF1	PHD finger protein 1	5252	6	n/a	n/a	3.15e-01	1.124
279719357	ENSG00000213120	0	LIN28AP1	lin-28 homolog A (C. elegans) pseudogene 1	0	2	n/a	n/a	3.15e-01	1.016
279656314	ENSG00000198981	0	MIR29A	microRNA 29a	0	7	n/a	n/a	3.15e-01	1.016
1102333	ENSG00000183432	0	ZBTB8OSP1	zinc finger and BTB domain containing 8 opposite strand pseudogene 1	0	4	n/a	n/a	3.15e-01	1.117
1088166	ENSG00000075213	10224	SEMA3A	sema domain, immunoglobulin domain (Ig), short basic domain, secreted, (semaphorin) 3A	10371	7	n/a	n/a	3.15e-01	1.046
279763922	ENSG00000223438	159026	RP1-171K16.5	RP1-171K16.5	645188	X	n/a	n/a	3.15e-01	1.016
279750961	ENSG00000220773	0	RP3-334F4.1	RP3-334F4.1	0	6	n/a	n/a	3.15e-01	1.016
279909866	ENSG00000236352	0	AC005220.3	AC005220.3	0	20	n/a	n/a	3.15e-01	1.172
1105768	ENSG00000212901	58130	KRTAP3-1	keratin associated protein 3-1	83896	17	n/a	n/a	3.15e-01	1.016
1092094	ENSG00000121743	2684	GJA3	gap junction protein, alpha 3, 46kDa	2700	13	n/a	n/a	3.15e-01	1.005
1092283	ENSG00000123374	1012	CDK2	cyclin-dependent kinase 2	1017	12	n/a	n/a	3.15e-01	1.136
1103762	ENSG00000189252	79779	SPANXN3	SPANX family, member N3	139067	X	n/a	n/a	3.15e-01	1.016
279499498	ENSG00000179994	0	AC005488.12	AC005488.12	0	7	n/a	n/a	3.15e-01	1.014
280027131	ENSG00000250519	0	RP11-680H20.2	RP11-680H20.2	0	11	n/a	n/a	3.15e-01	1.087
279810839	ENSG00000227436	0	AC006026.11	AC006026.11	0	7	n/a	n/a	3.15e-01	1.127
279979602	ENSG00000243845	0	AL359632.1	AL359632.1	0	9	n/a	n/a	3.15e-01	1.016
279751680	ENSG00000221051	0	AC118344.2	AC118344.2	0	19	n/a	n/a	3.15e-01	1.317
279716403	ENSG00000212342	0	SNORA12	Small nucleolar RNA SNORA12	0	8	n/a	n/a	3.15e-01	1.016
279716193	ENSG00000212293	0	SNORA16	Small nucleolar RNA SNORA16B/SNORA16A family	0	13	n/a	n/a	3.15e-01	1.213
1105848	ENSG00000213366	2929	GSTM2	glutathione S-transferase mu 2 (muscle)	2946	1	n/a	n/a	3.15e-01	1.145
1095063	ENSG00000141542	10808	RAB40B	RAB40B, member RAS oncogene family	10966	17	n/a	n/a	3.15e-01	1.135
279720734	ENSG00000213302	0	RP11-560I19.2	RP11-560I19.2	0	7	n/a	n/a	3.15e-01	1.017
280094495	ENSG00000256287	157122155	RP11-664H17.1	RP11-664H17.1	100506393	12	n/a	n/a	3.16e-01	1.017
279787178	ENSG00000225392	0	AC016700.4	AC016700.4	0	2	n/a	n/a	3.16e-01	1.264
279864055	ENSG00000232224	122646	LINC00202	long intergenic non-protein coding RNA 202	387644	10	n/a	n/a	3.16e-01	1.083
279883835	ENSG00000233962	0	RP11-368M16.8	RP11-368M16.8	0	7	n/a	n/a	3.16e-01	1.017
279822552	ENSG00000228512	0	RP11-281A20.2	RP11-281A20.2	0	9	n/a	n/a	3.16e-01	1.261
1098350	ENSG00000164621	9454	SMAD5-AS1	SMAD5 antisense RNA 1 (non-protein coding)	9597	5	n/a	n/a	3.16e-01	1.035
1099348	ENSG00000168530	4606	MYL1	myosin, light chain 1, alkali; skeletal, fast	4632	2	n/a	n/a	3.16e-01	1.017
1098565	ENSG00000165506	34461	DNAAF2	dynein, axonemal, assembly factor 2	55172	14	n/a	n/a	3.16e-01	1.201
279862934	ENSG00000232116	0	RP11-187C18.2	RP11-187C18.2	0	9	n/a	n/a	3.16e-01	1.017
279714878	ENSG00000211959	0	IGHV4-39	immunoglobulin heavy variable 4-39	0	14	n/a	n/a	3.16e-01	1.017
280061549	ENSG00000253770	0	HMGB1P23	high mobility group box 1 pseudogene 23	0	8	n/a	n/a	3.16e-01	1.017
279759363	ENSG00000222302	0	5S_rRNA	5S ribosomal RNA	0	12	n/a	n/a	3.16e-01	1.017
279900225	ENSG00000235427	0	AC006159.5	AC006159.5	0	7	n/a	n/a	3.16e-01	1.017
279946143	ENSG00000240198	157129778	ARHGEF3-AS1	ARHGEF3 antisense RNA 1 (non-protein coding)	100874200	3	n/a	n/a	3.16e-01	1.017
1095800	ENSG00000146700	79683	SRCRB4D	scavenger receptor cysteine rich domain containing, group B (4 domains)	136853	7	n/a	n/a	3.16e-01	1.088
279659233	ENSG00000199914	1013328	SNORD114-16	small nucleolar RNA, C/D box 114-16	767594	14	n/a	n/a	3.16e-01	1.017
280066250	ENSG00000254117	0	IGHV2-10	immunoglobulin heavy variable 2-10 (pseudogene)	0	14	n/a	n/a	3.16e-01	1.017
280068559	ENSG00000254270	0	ERHP1	enhancer of rudimentary homolog (Drosophila) pseudogene 1	0	7	n/a	n/a	3.16e-01	1.224
279706663	ENSG00000207266	0	U6	U6 spliceosomal RNA	0	16	n/a	n/a	3.16e-01	1.017
279866415	ENSG00000232452	0	AC098617.1	AC098617.1	0	2	n/a	n/a	3.16e-01	1.017
279667052	ENSG00000202225	0	5S_rRNA	5S ribosomal RNA	0	7	n/a	n/a	3.16e-01	1.017
1097599	ENSG00000161904	85766	LEMD2	LEM domain containing 2	221496	6	n/a	n/a	3.16e-01	1.145
279721688	ENSG00000213393	0	RP11-546B8.1	RP11-546B8.1	0	5	n/a	n/a	3.16e-01	1.017
279820979	ENSG00000228375	0	RP11-232A1.1	RP11-232A1.1	0	9	n/a	n/a	3.16e-01	1.017
279999412	ENSG00000248271	0	PGAM1P1	phosphoglycerate mutase 1 pseudogene 1	0	5	n/a	n/a	3.16e-01	1.017
279971967	ENSG00000243099	0	AC020983.5	AC020983.5	0	7	n/a	n/a	3.16e-01	1.043
279908212	ENSG00000236199	0	RP11-264I13.2	RP11-264I13.2	0	9	n/a	n/a	3.16e-01	1.135
280050985	ENSG00000252950	0	5S_rRNA	5S ribosomal RNA	0	21	n/a	n/a	3.16e-01	1.152
279935841	ENSG00000238853	0	snoU13	Small nucleolar RNA U13	0	14	n/a	n/a	3.16e-01	1.017
279802530	ENSG00000226721	0	EEF1DP2	eukaryotic translation elongation factor 1 delta pseudogene 2	0	9	n/a	n/a	3.16e-01	1.340
280094268	ENSG00000256261	0	AC104698.1	AC104698.1	0	2	n/a	n/a	3.16e-01	1.267
1092572	ENSG00000125508	6685	SRMS	src-related kinase lacking C-terminal regulatory tyrosine and N-terminal myristylation sites	6725	20	n/a	n/a	3.16e-01	1.050
279759419	ENSG00000222313	0	7SK	7SK RNA	0	X	n/a	n/a	3.16e-01	1.017
1088712	ENSG00000089327	33132	FXYD5	FXYD domain containing ion transport regulator 5	53827	19	n/a	n/a	3.16e-01	1.246
279813777	ENSG00000227723	0	CTA-31J9.2	CTA-31J9.2	0	6	n/a	n/a	3.16e-01	1.017
279924577	ENSG00000237643	0	RP11-462G2.1	RP11-462G2.1	0	6	n/a	n/a	3.16e-01	1.018
279989004	ENSG00000244997	0	AC020928.1	AC020928.1	0	19	n/a	n/a	3.16e-01	1.185
280125748	ENSG00000259028	0	RP11-325D8.1	RP11-325D8.1	0	14	n/a	n/a	3.16e-01	1.018
279953681	ENSG00000241074	0	AC019086.2	AC019086.2	0	2	n/a	n/a	3.16e-01	1.018
279778694	ENSG00000224621	0	RP11-276H7.3	RP11-276H7.3	0	1	n/a	n/a	3.16e-01	1.018
280118676	ENSG00000258624	0	AC145436.1	AC145436.1	0	15	n/a	n/a	3.16e-01	1.018
280122233	ENSG00000258825	0	AL133168.3	AL133168.3	0	14	n/a	n/a	3.16e-01	1.018
279787428	ENSG00000225419	0	RPL21P3	ribosomal protein L21 pseudogene 3	0	20	n/a	n/a	3.16e-01	1.076
1091942	ENSG00000120329	58118	SLC25A2	solute carrier family 25 (mitochondrial carrier; ornithine transporter) member 2	83884	5	n/a	n/a	3.16e-01	1.017
1109023	ENSG00000242114	31017	MTFP1	mitochondrial fission process 1	51537	22	n/a	n/a	3.16e-01	1.379
1090009	ENSG00000105501	8703	SIGLEC5	sialic acid binding Ig-like lectin 5	8778	19	n/a	n/a	3.16e-01	1.022
1100220	ENSG00000172244	119585	C5orf34	chromosome 5 open reading frame 34	375444	5	n/a	n/a	3.16e-01	1.038
280114670	ENSG00000258388	56635	XXbac-BPG300A18.12	XXbac-BPG300A18.12	80864	6	n/a	n/a	3.16e-01	1.139
279836319	ENSG00000229770	0	CTA-796E4.4	CTA-796E4.4	0	22	n/a	n/a	3.16e-01	1.141
1089654	ENSG00000103168	8894	TAF1C	TATA box binding protein (TBP)-associated factor, RNA polymerase I, C, 110kDa	9013	16	n/a	n/a	3.16e-01	1.230
279786326	ENSG00000225304	0	AC106901.1	AC106901.1	0	2	n/a	n/a	3.16e-01	1.018
1103659	ENSG00000188820	134284	FAM26F	family with sequence similarity 26, member F	441168	6	n/a	n/a	3.16e-01	1.201
279942985	ENSG00000239793	0	RP11-109G23.1	RP11-109G23.1	0	4	n/a	n/a	3.16e-01	1.089
279734909	ENSG00000214925	0	RP3-507I15.1	RP3-507I15.1	0	X	n/a	n/a	3.16e-01	1.018
1093731	ENSG00000134020	81279	PEBP4	phosphatidylethanolamine-binding protein 4	157310	8	n/a	n/a	3.16e-01	1.700
280053022	ENSG00000253168	0	RP11-326L2.1	RP11-326L2.1	0	8	n/a	n/a	3.16e-01	1.037
1093874	ENSG00000134815	9560	DHX34	DEAH (Asp-Glu-Ala-His) box polypeptide 34	9704	19	n/a	n/a	3.16e-01	1.141
279890506	ENSG00000234566	0	RPL7AP71	ribosomal protein L7a pseudogene 71	0	X	n/a	n/a	3.16e-01	1.018
279831408	ENSG00000229308	0	AC010084.1	AC010084.1	0	Y	n/a	n/a	3.17e-01	1.018
279853270	ENSG00000231272	0	RP4-799P18.4	RP4-799P18.4	0	1	n/a	n/a	3.17e-01	1.043
1101611	ENSG00000179639	2190	FCER1A	Fc fragment of IgE, high affinity I, receptor for; alpha polypeptide	2205	1	n/a	n/a	3.17e-01	1.130
279769687	ENSG00000223915	0	DPPA2P1	developmental pluripotency associated 2 pseudogene 1	0	Y	n/a	n/a	3.17e-01	1.018
280127499	ENSG00000259127	0	RP11-242B12.5	RP11-242B12.5	0	10	n/a	n/a	3.17e-01	1.018
279921682	ENSG00000237410	0	AP001092.4	AP001092.4	0	11	n/a	n/a	3.17e-01	1.211
1094850	ENSG00000140181	125085	HERC2P2	hect domain and RLD 2 pseudogene 2	400322	15	n/a	n/a	3.17e-01	1.500
279899006	ENSG00000235299	0	MRPL53P1	mitochondrial ribosomal protein L53 pseudogene 1	0	1	n/a	n/a	3.17e-01	1.038
280088924	ENSG00000255660	0	RERG-AS1	RERG antisense RNA 1 (non-protein coding)	0	12	n/a	n/a	3.17e-01	1.018
1088452	ENSG00000082684	33728	SEMA5B	sema domain, seven thrombospondin repeats (type 1 and type 1-like), transmembrane domain (TM) and short cytoplasmic domain, (semaphorin) 5B	54437	3	n/a	n/a	3.17e-01	1.131
1098656	ENSG00000165874	128619	FAM35B	family with sequence similarity 35, member B	414241	10	n/a	n/a	3.17e-01	1.109
279875213	ENSG00000233211	0	GRPEL2P1	GrpE-like 2, mitochondrial (E. coli) pseudogene 1	0	13	n/a	n/a	3.17e-01	1.018
279916857	ENSG00000236978	0	RP11-575M4.1	RP11-575M4.1	0	7	n/a	n/a	3.17e-01	1.018
280088195	ENSG00000255569	0	TRAV1-1	T cell receptor alpha variable 1-1	0	14	n/a	n/a	3.17e-01	1.018
279766334	ENSG00000223634	0	AC012506.3	AC012506.3	0	2	n/a	n/a	3.17e-01	1.018
279797664	ENSG00000226281	0	RP1-80N2.2	RP1-80N2.2	0	6	n/a	n/a	3.17e-01	1.018
279945252	ENSG00000240067	0	AC079089.2	AC079089.2	0	8	n/a	n/a	3.17e-01	1.018
279811066	ENSG00000227463	0	RP11-158D2.2	RP11-158D2.2	0	9	n/a	n/a	3.17e-01	1.018
279666114	ENSG00000201933	0	Y_RNA	Y RNA	0	7	n/a	n/a	3.17e-01	1.018
279761064	ENSG00000222760	0	U4	U4 spliceosomal RNA	0	9	n/a	n/a	3.17e-01	1.018
279658582	ENSG00000199732	0	Y_RNA	Y RNA	0	8	n/a	n/a	3.17e-01	1.018
1100055	ENSG00000171530	6862	TBCA	tubulin folding cofactor A	6902	5	n/a	n/a	3.17e-01	1.293
279861661	ENSG00000232010	0	AP001059.5	AP001059.5	0	21	n/a	n/a	3.17e-01	1.018
279944632	ENSG00000240014	0	AC093835.1	AC093835.1	0	4	n/a	n/a	3.17e-01	1.018
1100586	ENSG00000173992	9829	CCS	copper chaperone for superoxide dismutase	9973	11	n/a	n/a	3.17e-01	1.166
280036395	ENSG00000251270	0	RP11-231L11.1	RP11-231L11.1	0	3	n/a	n/a	3.17e-01	1.018
280022234	ENSG00000250121	0	AC017116.1	AC017116.1	0	7	n/a	n/a	3.17e-01	1.126
1101698	ENSG00000180209	29630	MYLPF	myosin light chain, phosphorylatable, fast skeletal muscle	29895	16	n/a	n/a	3.17e-01	1.083
279774839	ENSG00000224303	0	RP11-327I22.5	RP11-327I22.5	0	9	n/a	n/a	3.17e-01	1.018
1107641	ENSG00000230055	94178	CISD3	CDGSH iron sulfur domain 3	284106	17	n/a	n/a	3.17e-01	1.165
280014357	ENSG00000249513	0	RP11-404I7.1	RP11-404I7.1	0	4	n/a	n/a	3.17e-01	1.018
279748671	ENSG00000219095	0	RP11-323I14__A.1	RP11-323I14__A.1	0	6	n/a	n/a	3.17e-01	1.018
279916067	ENSG00000236929	0	RP11-699A7.1	RP11-699A7.1	0	X	n/a	n/a	3.17e-01	1.019
279836348	ENSG00000229774	0	AC018866.1	AC018866.1	0	2	n/a	n/a	3.17e-01	1.019
279566177	ENSG00000186743	0	TPI1P3	triosephosphate isomerase 1 pseudogene 3	0	6	n/a	n/a	3.17e-01	1.022
279899703	ENSG00000235378	0	RP1-190I16.2	RP1-190I16.2	0	1	n/a	n/a	3.17e-01	1.019
279787278	ENSG00000225406	0	AC080125.1	AC080125.1	0	2	n/a	n/a	3.17e-01	1.081
280044293	ENSG00000251980	0	U6	U6 spliceosomal RNA	0	2	n/a	n/a	3.17e-01	1.019
279934885	ENSG00000238705	0	MIR1976	microRNA 1976	0	1	n/a	n/a	3.17e-01	1.138
279840676	ENSG00000230162	0	RP11-97N5.2	RP11-97N5.2	0	X	n/a	n/a	3.17e-01	1.076
279997835	ENSG00000248132	0	CTD-2037L6.2	CTD-2037L6.2	0	5	n/a	n/a	3.17e-01	1.019
279721879	ENSG00000213411	0	RBM22P2	RNA binding motif protein 22 pseudogene 2	0	13	n/a	n/a	3.17e-01	1.109
279878465	ENSG00000233474	0	AC139425.1	AC139425.1	0	15	n/a	n/a	3.17e-01	1.019
1093119	ENSG00000130066	6269	SAT1	spermidine/spermine N1-acetyltransferase 1	6303	X	n/a	n/a	3.17e-01	1.634
1093278	ENSG00000130948	3273	HSD17B3	hydroxysteroid (17-beta) dehydrogenase 3	3293	9	n/a	n/a	3.17e-01	1.078
1096152	ENSG00000149534	2191	MS4A2	membrane-spanning 4-domains, subfamily A, member 2 (Fc fragment of IgE, high affinity I, receptor for; beta polypeptide)	2206	11	n/a	n/a	3.17e-01	1.019
279800669	ENSG00000226547	0	CTD-2230M5.2	CTD-2230M5.2	0	X	n/a	n/a	3.17e-01	1.019
279790591	ENSG00000225681	0	AC005730.2	AC005730.2	0	17	n/a	n/a	3.17e-01	1.019
279712804	ENSG00000211698	0	TRGV4	T cell receptor gamma variable 4	0	7	n/a	n/a	3.18e-01	1.019
280008234	ENSG00000248978	0	RP11-98H4.1	RP11-98H4.1	0	8	n/a	n/a	3.18e-01	1.019
1091680	ENSG00000118162	10974	KPTN	kaptin (actin binding protein)	11133	19	n/a	n/a	3.18e-01	1.203
279800339	ENSG00000226519	0	RP11-478K15.1	RP11-478K15.1	0	13	n/a	n/a	3.18e-01	1.019
1095010	ENSG00000141293	8562	SKAP1	src kinase associated phosphoprotein 1	8631	17	n/a	n/a	3.18e-01	1.135
279832704	ENSG00000229421	0	AC133141.1	AC133141.1	0	3	n/a	n/a	3.18e-01	1.019
279874209	ENSG00000233104	0	RP11-432J9.4	RP11-432J9.4	0	10	n/a	n/a	3.18e-01	1.044
279854651	ENSG00000231403	0	AC099344.3	AC099344.3	0	2	n/a	n/a	3.18e-01	1.019
279996828	ENSG00000247925	0	RP3-510L9.1	RP3-510L9.1	0	6	n/a	n/a	3.18e-01	1.068
279714950	ENSG00000211967	0	IGHV3-53	immunoglobulin heavy variable 3-53	0	14	n/a	n/a	3.18e-01	1.019
279703856	ENSG00000206783	0	U6	U6 spliceosomal RNA	0	11	n/a	n/a	3.18e-01	1.019
1093160	ENSG00000130313	25545	PGLS	6-phosphogluconolactonase	25796	19	n/a	n/a	3.18e-01	1.323
279810377	ENSG00000227383	0	RP11-571F15.2	RP11-571F15.2	0	9	n/a	n/a	3.18e-01	1.131
1101048	ENSG00000176485	10986	PLA2G16	phospholipase A2, group XVI	11145	11	n/a	n/a	3.18e-01	1.297
279835254	ENSG00000229667	0	RP13-362E11.2	RP13-362E11.2	0	X	n/a	n/a	3.18e-01	1.020
1101438	ENSG00000178636	0	RP11-455G16.1	Uncharacterized protein	0	4	n/a	n/a	3.18e-01	1.011
1088180	ENSG00000075399	9461	C16orf7	chromosome 16 open reading frame 7	9605	16	n/a	n/a	3.18e-01	1.164
279746843	ENSG00000217769	0	RP11-76H14.2	RP11-76H14.2	0	6	n/a	n/a	3.18e-01	1.020
279983713	ENSG00000244267	0	RP11-244C20.1	RP11-244C20.1	0	11	n/a	n/a	3.18e-01	1.020
280122841	ENSG00000258860	0	RP11-561B11.3	RP11-561B11.3	0	14	n/a	n/a	3.18e-01	1.020
280020396	ENSG00000249969	0	AC010327.1	AC010327.1	0	19	n/a	n/a	3.18e-01	1.144
280084691	ENSG00000255322	0	RP11-22P4.1	RP11-22P4.1	0	11	n/a	n/a	3.18e-01	1.032
1092006	ENSG00000120837	4770	NFYB	nuclear transcription factor Y, beta	4801	12	n/a	n/a	3.18e-01	1.168
279928674	ENSG00000237982	0	RP11-815I22.1	RP11-815I22.1	0	3	n/a	n/a	3.18e-01	1.020
279369422	ENSG00000166917	0	RP13-49I15.5	RP13-49I15.5	0	10	n/a	n/a	3.18e-01	1.038
1096683	ENSG00000154252	40723	GAL3ST2	galactose-3-O-sulfotransferase 2	64090	2	n/a	n/a	3.18e-01	1.078
1094028	ENSG00000135617	58489	PRADC1	protease-associated domain containing 1	84279	2	n/a	n/a	3.18e-01	1.406
279667913	ENSG00000202469	0	Y_RNA	Y RNA	0	X	n/a	n/a	3.18e-01	1.020
279922546	ENSG00000237470	0	RP11-271M1.2	RP11-271M1.2	0	10	n/a	n/a	3.18e-01	1.213
279840306	ENSG00000230125	0	EEF1A1P39	eukaryotic translation elongation factor 1 alpha 1 pseudogene 39	0	10	n/a	n/a	3.18e-01	1.020
1102184	ENSG00000182796	133322	AC023055.2	AC023055.2	440104	12	n/a	n/a	3.18e-01	1.171
1104554	ENSG00000198237	0	RP11-98J23.2	RP11-98J23.2	0	5	n/a	n/a	3.18e-01	1.020
279960113	ENSG00000241812	0	CTD-2557P19.1	CTD-2557P19.1	0	19	n/a	n/a	3.18e-01	1.020
280006783	ENSG00000248847	0	RP11-26C10.1	RP11-26C10.1	0	4	n/a	n/a	3.18e-01	1.020
279657833	ENSG00000199489	1013539	SNORD115-25	small nucleolar RNA, C/D box 115-25	100033801	15	n/a	n/a	3.18e-01	1.098
279889321	ENSG00000234458	0	GS1-388B5.3	GS1-388B5.3	0	3	n/a	n/a	3.18e-01	1.020
279961061	ENSG00000241927	0	AP002956.1	AP002956.1	0	11	n/a	n/a	3.18e-01	1.020
279910297	ENSG00000236388	0	ITCH-AS1	ITCH antisense RNA 1 (non-protein coding)	0	20	n/a	n/a	3.18e-01	1.020
279762660	ENSG00000223255	0	7SK	7SK RNA	0	17	n/a	n/a	3.18e-01	1.020
279926326	ENSG00000237784	0	AC097713.5	AC097713.5	0	2	n/a	n/a	3.18e-01	1.020
1106467	ENSG00000219016	94430	CTA-299D3.8	Novel proteinUncharacterized protein	284933	22	n/a	n/a	3.18e-01	1.155
1093327	ENSG00000131187	2146	F12	coagulation factor XII (Hageman factor)	2161	5	n/a	n/a	3.18e-01	1.046
1086949	ENSG00000005206	36207	AC004410.1	Signal peptide peptidase-like 2B	56928	19	n/a	n/a	3.18e-01	1.256
279934801	ENSG00000238692	0	snoU13	Small nucleolar RNA U13	0	11	n/a	n/a	3.18e-01	1.211
279997468	ENSG00000248106	0	AC005609.2	AC005609.2	0	5	n/a	n/a	3.18e-01	1.020
1097843	ENSG00000163006	81652	CCDC138	coiled-coil domain containing 138	165055	2	n/a	n/a	3.18e-01	1.090
279870915	ENSG00000232824	0	RP11-401A10.2	RP11-401A10.2	0	1	n/a	n/a	3.18e-01	1.097
279801874	ENSG00000226671	0	AC005008.3	AC005008.3	0	7	n/a	n/a	3.18e-01	1.020
279854675	ENSG00000231405	0	CTA-992D9.7	CTA-992D9.7	0	22	n/a	n/a	3.18e-01	1.020
279760952	ENSG00000222724	0	U2	U2 spliceosomal RNA	0	2	n/a	n/a	3.18e-01	1.082
279778249	ENSG00000224592	0	RP5-884C9.2	RP5-884C9.2	0	1	n/a	n/a	3.18e-01	1.140
279917176	ENSG00000237003	0	RP4-612C19.1	RP4-612C19.1	0	1	n/a	n/a	3.18e-01	1.020
279854003	ENSG00000231344	0	RP3-426I6.2	RP3-426I6.2	0	1	n/a	n/a	3.18e-01	1.482
1106689	ENSG00000223874	0	AC007557.1	HCG1816075Uncharacterized protein	0	2	n/a	n/a	3.18e-01	1.020
1105473	ENSG00000205439	122077	KRTAP12-3	keratin associated protein 12-3	386683	21	n/a	n/a	3.18e-01	1.020
279770554	ENSG00000223992	0	RP11-168P8.4	RP11-168P8.4	0	10	n/a	n/a	3.18e-01	1.020
279828441	ENSG00000229031	0	RP11-666G4.1	RP11-666G4.1	0	7	n/a	n/a	3.19e-01	1.020
280129827	ENSG00000259257	0	RP11-616M17.1	RP11-616M17.1	0	15	n/a	n/a	3.19e-01	1.020
1100148	ENSG00000171940	7720	ZNF217	zinc finger protein 217	7764	20	n/a	n/a	3.19e-01	1.109
279733802	ENSG00000214822	166511	KRT16P3	keratin 16 pseudogene 3	644945	17	n/a	n/a	3.19e-01	1.014
279788076	ENSG00000225478	0	RP1-8B22.2	RP1-8B22.2	0	1	n/a	n/a	3.19e-01	1.021
279727783	ENSG00000214089	0	RP11-256K7.1	RP11-256K7.1	0	10	n/a	n/a	3.19e-01	1.121
279850559	ENSG00000231053	0	RP13-26D14.2	RP13-26D14.2	0	X	n/a	n/a	3.19e-01	1.021
280077449	ENSG00000254890	0	RP11-10A7.1	RP11-10A7.1	0	11	n/a	n/a	3.19e-01	1.021
279665785	ENSG00000201827	0	SNORA33	Small nucleolar RNA SNORA33	0	3	n/a	n/a	3.19e-01	1.021
279876743	ENSG00000233355	157122821	RP11-343J24.1	RP11-343J24.1	100506915	1	n/a	n/a	3.19e-01	1.010
279714329	ENSG00000211896	0	IGHG1	immunoglobulin heavy constant gamma 1 (G1m marker)	0	14	n/a	n/a	3.19e-01	1.101
279807326	ENSG00000227112	0	RP1-86D1.4	RP1-86D1.4	0	6	n/a	n/a	3.19e-01	1.021
280058465	ENSG00000253559	0	RP11-455J20.2	RP11-455J20.2	0	2	n/a	n/a	3.19e-01	1.106
280077595	ENSG00000254905	0	RP11-712L6.7	RP11-712L6.7	0	11	n/a	n/a	3.19e-01	1.109
1095014	ENSG00000141314	81544	RHBDL3	rhomboid, veinlet-like 3 (Drosophila)	162494	17	n/a	n/a	3.19e-01	1.466
279712425	ENSG00000211660	0	IGLV2-23	immunoglobulin lambda variable 2-23	0	22	n/a	n/a	3.19e-01	1.021
1089029	ENSG00000099974	1013582	DDTL	D-dopachrome tautomerase-like	100037417	22	n/a	n/a	3.19e-01	1.315
279975037	ENSG00000243445	0	RP11-715J22.1	RP11-715J22.1	0	16	n/a	n/a	3.19e-01	1.416
279955528	ENSG00000241308	0	AC084082.1	AC084082.1	0	8	n/a	n/a	3.19e-01	1.021
280102219	ENSG00000257141	0	RP11-554D14.7	RP11-554D14.7	0	12	n/a	n/a	3.19e-01	1.021
280040806	ENSG00000251579	0	RP11-39E3.5	RP11-39E3.5	0	3	n/a	n/a	3.19e-01	1.038
1090783	ENSG00000111341	4231	MGP	matrix Gla protein	4256	12	n/a	n/a	3.19e-01	1.346
279895551	ENSG00000234982	0	RP11-280O24.3	RP11-280O24.3	0	9	n/a	n/a	3.19e-01	1.027
279899756	ENSG00000235385	0	GS1-600G8.5	GS1-600G8.5	0	X	n/a	n/a	3.19e-01	1.021
1102233	ENSG00000183011	58526	LSMD1	LSM domain containing 1	84316	17	n/a	n/a	3.19e-01	1.437
279850654	ENSG00000231059	0	RP11-12D24.8	RP11-12D24.8	0	9	n/a	n/a	3.19e-01	1.021
279840717	ENSG00000230165	0	CTB-1144G6.5	CTB-1144G6.5	0	10	n/a	n/a	3.19e-01	1.021
279907360	ENSG00000236108	0	RP11-383G10.1	RP11-383G10.1	0	1	n/a	n/a	3.19e-01	1.021
279660808	ENSG00000200379	0	7SK	7SK RNA	0	3	n/a	n/a	3.19e-01	1.021
279937206	ENSG00000239072	0	snoU13	Small nucleolar RNA U13	0	2	n/a	n/a	3.19e-01	1.021
280074184	ENSG00000254678	0	RP11-109L13.5	RP11-109L13.5	0	11	n/a	n/a	3.19e-01	1.022
1093197	ENSG00000130544	55067	ZNF557	zinc finger protein 557	79230	19	n/a	n/a	3.19e-01	1.130
279920864	ENSG00000237331	0	XIAP-AS1	XIAP antisense RNA 1 (non-protein coding)	0	X	n/a	n/a	3.19e-01	1.066
1103904	ENSG00000196355	0	AC021860.1	Uncharacterized protein	0	4	n/a	n/a	3.19e-01	1.086
280115320	ENSG00000258418	0	RP11-662J14.1	RP11-662J14.1	0	14	n/a	n/a	3.19e-01	1.022
1089115	ENSG00000100246	9981	DNAL4	dynein, axonemal, light chain 4	10126	22	n/a	n/a	3.19e-01	1.177
280134149	ENSG00000259508	0	RP11-661D19.3	RP11-661D19.3	0	14	n/a	n/a	3.19e-01	1.022
280031455	ENSG00000250866	0	CTD-2297D10.1	CTD-2297D10.1	0	5	n/a	n/a	3.19e-01	1.022
1099825	ENSG00000170605	134710	OR9K2	olfactory receptor, family 9, subfamily K, member 2	441639	12	n/a	n/a	3.19e-01	1.022
279801373	ENSG00000226622	0	AC092155.4	AC092155.4	0	2	n/a	n/a	3.19e-01	1.021
279799204	ENSG00000226410	0	AC104058.1	AC104058.1	0	2	n/a	n/a	3.19e-01	1.022
279687342	ENSG00000204805	0	FAM27E1	family with sequence similarity 27, member E1	0	9	n/a	n/a	3.19e-01	1.048
279957488	ENSG00000241493	0	RP11-274B21.5	RP11-274B21.5	0	7	n/a	n/a	3.19e-01	1.194
1096719	ENSG00000154553	27040	PDLIM3	PDZ and LIM domain 3	27295	4	n/a	n/a	3.19e-01	1.262
280135822	ENSG00000259597	0	RP11-519G16.4	RP11-519G16.4	0	15	n/a	n/a	3.19e-01	1.022
1106543	ENSG00000221926	10479	TRIM16	tripartite motif containing 16	10626	17	n/a	n/a	3.19e-01	1.152
1102121	ENSG00000182521	122386	TBPL2	TATA box binding protein like 2	387332	14	n/a	n/a	3.19e-01	1.005
1100486	ENSG00000173473	6560	SMARCC1	SWI/SNF related, matrix associated, actin dependent regulator of chromatin, subfamily c, member 1	6599	3	n/a	n/a	3.19e-01	1.182
1100973	ENSG00000176124	10155	DLEU1	deleted in lymphocytic leukemia 1 (non-protein coding)	10301	13	n/a	n/a	3.19e-01	1.028
1087678	ENSG00000059769	149578	DNAJC25	DnaJ (Hsp40) homolog, subfamily C , member 25	548645	9	n/a	n/a	3.19e-01	1.179
1089867	ENSG00000104863	40763	LIN7B	lin-7 homolog B (C. elegans)	64130	19	n/a	n/a	3.19e-01	1.302
280047961	ENSG00000252512	0	5S_rRNA	5S ribosomal RNA	0	6	n/a	n/a	3.19e-01	1.022
1089401	ENSG00000101400	6600	SNTA1	syntrophin, alpha 1 (dystrophin-associated protein A1, 59kDa, acidic component)	6640	20	n/a	n/a	3.19e-01	1.758
1103377	ENSG00000187747	109915	OR52B6	olfactory receptor, family 52, subfamily B, member 6	340980	11	n/a	n/a	3.19e-01	1.026
1098715	ENSG00000166118	85590	SPATA19	spermatogenesis associated 19	219938	11	n/a	n/a	3.19e-01	1.033
279932953	ENSG00000238386	0	RNU7-48P	RNA, U7 small nuclear 48 pseudogene	0	6	n/a	n/a	3.19e-01	1.022
280022181	ENSG00000250116	0	RP11-417F21.1	RP11-417F21.1	0	2	n/a	n/a	3.19e-01	1.030
1088635	ENSG00000088035	29662	ALG6	asparagine-linked glycosylation 6, alpha-1,3-glucosyltransferase homolog (S. cerevisiae)	29929	1	n/a	n/a	3.19e-01	1.105
1108734	ENSG00000237248	157120623	RP11-118B22.2	RP11-118B22.2	100499405	12	n/a	n/a	3.19e-01	1.134
279959188	ENSG00000241693	0	AL020993.1	AL020993.1	0	22	n/a	n/a	3.19e-01	1.118
279904427	ENSG00000235830	0	SRGAP3-AS4	SRGAP3 antisense RNA 4 (non-protein coding)	0	3	n/a	n/a	3.19e-01	1.113
279938613	ENSG00000239279	0	AC093900.1	AC093900.1	0	4	n/a	n/a	3.19e-01	1.022
279984805	ENSG00000244389	0	AL353771.1	AL353771.1	0	1	n/a	n/a	3.19e-01	1.022
1096091	ENSG00000149090	25640	PAMR1	peptidase domain containing associated with muscle regeneration 1	25891	11	n/a	n/a	3.19e-01	1.862
279658533	ENSG00000199715	0	Y_RNA	Y RNA	0	6	n/a	n/a	3.19e-01	1.022
1090286	ENSG00000107187	7974	LHX3	LIM homeobox 3	8022	9	n/a	n/a	3.19e-01	1.009
280112732	ENSG00000258186	0	SLC7A5P2	solute carrier family 7 (amino acid transporter light chain, L system), member 5 pseudogene 2	0	16	n/a	n/a	3.19e-01	1.349
280110341	ENSG00000257940	0	RP11-248E9.6	RP11-248E9.6	0	12	n/a	n/a	3.19e-01	1.022
279743917	ENSG00000216009	0	MIR874	microRNA 874	0	5	n/a	n/a	3.19e-01	1.178
1105605	ENSG00000205927	10069	OLIG2	oligodendrocyte lineage transcription factor 2	10215	21	n/a	n/a	3.20e-01	1.423
279667535	ENSG00000202354	6053	RNY3	RNA, Ro-associated Y3	6085	7	n/a	n/a	3.20e-01	1.508
279878883	ENSG00000233519	0	RP11-177F11.1	RP11-177F11.1	0	1	n/a	n/a	3.20e-01	1.022
1095986	ENSG00000148215	124535	OR5C1	olfactory receptor, family 5, subfamily C, member 1	392391	9	n/a	n/a	3.20e-01	1.021
1098891	ENSG00000166797	58402	FAM96A	family with sequence similarity 96, member A	84191	15	n/a	n/a	3.20e-01	1.241
280117354	ENSG00000258544	0	RP11-750I4.2	RP11-750I4.2	0	14	n/a	n/a	3.20e-01	1.022
1092115	ENSG00000121900	76666	TMEM54	transmembrane protein 54	113452	1	n/a	n/a	3.20e-01	1.313
1102763	ENSG00000185128	58428	TBC1D3F	TBC1 domain family, member 3F	84218	17	n/a	n/a	3.20e-01	1.031
1107724	ENSG00000230671	0	RP11-621I20.1	RP11-621I20.1	0	4	n/a	n/a	3.20e-01	1.022
1100221	ENSG00000172247	77616	C1QTNF4	C1q and tumor necrosis factor related protein 4	114900	11	n/a	n/a	3.20e-01	1.720
279827960	ENSG00000228997	0	RP1-186E20.1	RP1-186E20.1	0	10	n/a	n/a	3.20e-01	1.039
1097652	ENSG00000162244	6127	RPL29	ribosomal protein L29	6159	3	n/a	n/a	3.20e-01	1.471
1096768	ENSG00000154978	57254	VOPP1	vesicular, overexpressed in cancer, prosurvival protein 1	81552	7	n/a	n/a	3.20e-01	1.187
279904386	ENSG00000235827	0	RP11-275O4.2	RP11-275O4.2	0	1	n/a	n/a	3.20e-01	1.007
1090327	ENSG00000107672	34069	NSMCE4A	non-SMC element 4 homolog A (S. cerevisiae)	54780	10	n/a	n/a	3.20e-01	1.167
1096448	ENSG00000152266	5709	PTH	parathyroid hormone	5741	11	n/a	n/a	3.20e-01	1.022
279929180	ENSG00000238032	0	RP11-38O23.7	RP11-38O23.7	0	X	n/a	n/a	3.20e-01	1.022
280101140	ENSG00000257056	0	RP11-966I7.2	RP11-966I7.2	0	14	n/a	n/a	3.20e-01	1.022
280124335	ENSG00000258944	0	RP4-647C14.3	RP4-647C14.3	0	14	n/a	n/a	3.20e-01	1.214
279866942	ENSG00000232496	0	RPL3P12	ribosomal protein L3 pseudogene 12	0	X	n/a	n/a	3.20e-01	1.304
279705018	ENSG00000206985	0	U6	U6 spliceosomal RNA	0	2	n/a	n/a	3.20e-01	1.022
279744316	ENSG00000216127	0	AC011407.1	AC011407.1	0	5	n/a	n/a	3.20e-01	1.028
280119694	ENSG00000258679	0	RP11-74M13.4	RP11-74M13.4	0	12	n/a	n/a	3.20e-01	1.025
1106151	ENSG00000214736	1000798	TOMM6	translocase of outer mitochondrial membrane 6 homolog (yeast)	100188893	6	n/a	n/a	3.20e-01	1.280
280052000	ENSG00000253095	0	U6	U6 spliceosomal RNA	0	12	n/a	n/a	3.20e-01	1.022
279662348	ENSG00000200840	0	RNU6-82	RNA, U6 small nuclear 82	0	13	n/a	n/a	3.20e-01	1.038
278951820	ENSG00000126005	0	MT1P3	metallothionein 1 pseudogene 3	0	20	n/a	n/a	3.20e-01	1.201
1102789	ENSG00000185245	2794	GP1BA	glycoprotein Ib (platelet), alpha polypeptide	2811	17	n/a	n/a	3.20e-01	1.106
280016501	ENSG00000249705	0	AC022413.1	AC022413.1	0	5	n/a	n/a	3.20e-01	1.243
280092872	ENSG00000256071	0	RP11-465L8.1	RP11-465L8.1	0	12	n/a	n/a	3.20e-01	1.022
1101190	ENSG00000177234	126389	C10orf85	chromosome 10 open reading frame 85	404216	10	n/a	n/a	3.20e-01	1.486
279873955	ENSG00000233082	0	AC073094.4	AC073094.4	0	7	n/a	n/a	3.20e-01	1.110
1105792	ENSG00000212997	0	AC023632.1	HCG2009141PRO2397Uncharacterized protein	0	8	n/a	n/a	3.20e-01	1.036
280043929	ENSG00000251928	0	U6	U6 spliceosomal RNA	0	11	n/a	n/a	3.20e-01	1.022
280011323	ENSG00000249263	0	PARP4P3	poly (ADP-ribose) polymerase family, member 4 pseudogene 3	0	22	n/a	n/a	3.20e-01	1.022
279708483	ENSG00000207600	0	MIR598	microRNA 598	0	8	n/a	n/a	3.20e-01	1.022
280089857	ENSG00000255753	0	RP11-22B23.2	RP11-22B23.2	0	12	n/a	n/a	3.20e-01	1.023
279659800	ENSG00000200105	0	U6	U6 spliceosomal RNA	0	12	n/a	n/a	3.20e-01	1.023
280073746	ENSG00000254642	0	COX6CP5	cytochrome c oxidase subunit VIc pseudogene 5	0	11	n/a	n/a	3.20e-01	1.023
280125974	ENSG00000259036	0	RP11-404P21.1	RP11-404P21.1	0	14	n/a	n/a	3.20e-01	1.023
279953601	ENSG00000241059	0	CTD-2061E19.6	CTD-2061E19.6	0	5	n/a	n/a	3.20e-01	1.023
280067643	ENSG00000254209	0	RP11-3G20.1	RP11-3G20.1	0	8	n/a	n/a	3.20e-01	1.023
1087152	ENSG00000011243	26738	AKAP8L	A kinase (PRKA) anchor protein 8-like	26993	19	n/a	n/a	3.20e-01	1.290
280048752	ENSG00000252628	0	U6	U6 spliceosomal RNA	0	17	n/a	n/a	3.20e-01	1.023
279974537	ENSG00000243383	0	AC026029.1	AC026029.1	0	4	n/a	n/a	3.20e-01	1.023
279931735	ENSG00000238245	0	MYO5BP2	myosin VB pseudogene 2	0	9	n/a	n/a	3.20e-01	1.060
279712317	ENSG00000211651	0	IGLV1-44	immunoglobulin lambda variable 1-44	0	22	n/a	n/a	3.20e-01	1.023
280134752	ENSG00000259532	0	RP11-138H8.2	RP11-138H8.2	0	15	n/a	n/a	3.20e-01	1.023
279803353	ENSG00000226803	0	RP11-203B9.4	RP11-203B9.4	0	6	n/a	n/a	3.20e-01	1.084
279763759	ENSG00000223418	0	GS1-590J6.2	GS1-590J6.2	0	X	n/a	n/a	3.20e-01	1.044
1094063	ENSG00000135821	2735	GLUL	glutamate-ammonia ligase	2752	1	n/a	n/a	3.20e-01	1.317
1097881	ENSG00000163141	80787	BNIPL	BCL2/adenovirus E1B 19kD interacting protein like	149428	1	n/a	n/a	3.20e-01	1.042
280042438	ENSG00000251712	0	RNU7-20P	RNA, U7 small nuclear 20 pseudogene	0	7	n/a	n/a	3.20e-01	1.023
1101366	ENSG00000178175	81700	ZNF366	zinc finger protein 366	167465	5	n/a	n/a	3.20e-01	1.108
279706502	ENSG00000207237	0	U6	U6 spliceosomal RNA	0	1	n/a	n/a	3.20e-01	1.023
280048955	ENSG00000252657	0	SNORA70	Small nucleolar RNA SNORA70	0	17	n/a	n/a	3.20e-01	1.023
1103295	ENSG00000187398	109547	LUZP2	leucine zipper protein 2	338645	11	n/a	n/a	3.20e-01	1.536
279919063	ENSG00000237194	0	SNAI1P1	snail homolog 1 (Drosophila) pseudogene 1	0	2	n/a	n/a	3.20e-01	1.057
279845975	ENSG00000230607	0	AC005722.4	AC005722.4	0	17	n/a	n/a	3.20e-01	1.023
1089741	ENSG00000103855	56155	CD276	CD276 molecule	80381	15	n/a	n/a	3.20e-01	1.126
279855482	ENSG00000231467	0	RP5-1170K4.7	RP5-1170K4.7	0	22	n/a	n/a	3.20e-01	1.023
280119950	ENSG00000258693	0	RP11-436M15.3	RP11-436M15.3	0	14	n/a	n/a	3.20e-01	1.023
279707069	ENSG00000207331	0	U6	U6 spliceosomal RNA	0	3	n/a	n/a	3.21e-01	1.024
279937486	ENSG00000239118	1023739	MIR1972-2	microRNA 1972-2	100422922	16	n/a	n/a	3.21e-01	1.101
279988923	ENSG00000244953	0	RP11-613D13.8	RP11-613D13.8	0	11	n/a	n/a	3.21e-01	1.180
279841797	ENSG00000230266	0	AC011325.1	AC011325.1	0	3	n/a	n/a	3.21e-01	1.052
279755005	ENSG00000221633	0	U3	Small nucleolar RNA U3	0	3	n/a	n/a	3.21e-01	1.024
1104636	ENSG00000198546	78710	ZNF511	zinc finger protein 511	118472	10	n/a	n/a	3.21e-01	1.196
1096527	ENSG00000152931	25608	PART1	prostate androgen-regulated transcript 1 (non-protein coding)	25859	5	n/a	n/a	3.21e-01	1.049
279872414	ENSG00000232963	0	HMGN2P20	high mobility group nucleosomal binding domain 2 pseudogene 20	0	2	n/a	n/a	3.21e-01	1.024
279950348	ENSG00000240647	0	AL008719.1	AL008719.1	0	22	n/a	n/a	3.21e-01	1.024
279797792	ENSG00000226297	0	AC007677.2	AC007677.2	0	2	n/a	n/a	3.21e-01	1.024
280073331	ENSG00000254621	0	SETP16	SET pseudogene 16	0	11	n/a	n/a	3.21e-01	1.024
279922784	ENSG00000237485	157129433	SGOL1-AS1	SGOL1 antisense RNA 1 (non-protein coding)	100874028	3	n/a	n/a	3.21e-01	1.058
279710590	ENSG00000208008	128020	MIR125A	microRNA 125a	406910	19	n/a	n/a	3.21e-01	1.008
279968242	ENSG00000242651	0	AC006238.1	AC006238.1	0	18	n/a	n/a	3.21e-01	1.024
1087254	ENSG00000019144	22942	PHLDB1	pleckstrin homology-like domain, family B, member 1	23187	11	n/a	n/a	3.21e-01	1.156
279884403	ENSG00000234005	0	GAPDHP22	glyceraldehyde 3 phosphate dehydrogenase pseudogene 22	0	13	n/a	n/a	3.21e-01	1.024
1092717	ENSG00000126337	8620	KRT36	keratin 36	8689	17	n/a	n/a	3.21e-01	1.004
279963480	ENSG00000242170	0	AC084083.1	AC084083.1	0	8	n/a	n/a	3.21e-01	1.122
1100954	ENSG00000176022	79173	B3GALT6	UDP-Gal:betaGal beta 1,3-galactosyltransferase polypeptide 6	126792	1	n/a	n/a	3.21e-01	1.210
1102297	ENSG00000183281	5311	PLGLB1	plasminogen-like B1	5343	2	n/a	n/a	3.21e-01	1.068
279749067	ENSG00000219433	0	RP11-350J20.4	RP11-350J20.4	0	6	n/a	n/a	3.21e-01	1.116
1099027	ENSG00000167311	78274	ART5	ADP-ribosyltransferase 5	116969	11	n/a	n/a	3.21e-01	1.012
279950530	ENSG00000240671	0	IGKV1-8	immunoglobulin kappa variable 1-8	0	2	n/a	n/a	3.21e-01	1.024
279951786	ENSG00000240813	0	RP11-963H4.2	RP11-963H4.2	0	17	n/a	n/a	3.21e-01	1.024
279939863	ENSG00000239413	0	RPS27P23	ribosomal protein S27 pseudogene 23	0	12	n/a	n/a	3.21e-01	1.024
279745086	ENSG00000216721	0	AC093850.1	AC093850.1	0	2	n/a	n/a	3.21e-01	1.024
279776259	ENSG00000224409	0	RP11-114B7.6	RP11-114B7.6	0	1	n/a	n/a	3.21e-01	1.024
280046435	ENSG00000252290	0	SNORA25	Small nucleolar RNA SNORA25	0	1	n/a	n/a	3.21e-01	1.024
279665918	ENSG00000201868	0	Y_RNA	Y RNA	0	1	n/a	n/a	3.21e-01	1.024
279669799	ENSG00000203512	0	AL353662.2	AL353662.2	0	9	n/a	n/a	3.21e-01	1.081
279828724	ENSG00000229065	0	RP11-80I15.4	RP11-80I15.4	0	9	n/a	n/a	3.21e-01	1.104
280011709	ENSG00000249301	0	RP11-524L6.3	RP11-524L6.3	0	5	n/a	n/a	3.21e-01	1.024
1105827	ENSG00000213199	9177	ACCN3	amiloride-sensitive cation channel 3	9311	7	n/a	n/a	3.21e-01	1.239
279971334	ENSG00000243027	0	AC084756.1	AC084756.1	0	15	n/a	n/a	3.21e-01	1.024
279666226	ENSG00000201967	0	7SK	7SK RNA	0	19	n/a	n/a	3.21e-01	1.024
279946959	ENSG00000240262	0	AC004383.1	AC004383.1	0	X	n/a	n/a	3.21e-01	1.218
280039163	ENSG00000251469	0	AC099668.5	AC099668.5	0	3	n/a	n/a	3.21e-01	1.197
279749842	ENSG00000219702	0	RP5-991C6.2	RP5-991C6.2	0	6	n/a	n/a	3.21e-01	1.024
279758964	ENSG00000222179	0	7SK	7SK RNA	0	18	n/a	n/a	3.21e-01	1.024
279970722	ENSG00000242955	0	AC005243.1	AC005243.1	0	17	n/a	n/a	3.21e-01	1.024
279656650	ENSG00000199102	135800	MIR302C	microRNA 302c	442895	4	n/a	n/a	3.21e-01	1.024
279973170	ENSG00000243238	0	IGKV2-30	immunoglobulin kappa variable 2-30	0	2	n/a	n/a	3.21e-01	1.024
279723185	ENSG00000213598	0	RP11-112J1.1	RP11-112J1.1	0	14	n/a	n/a	3.21e-01	1.443
279814664	ENSG00000227799	0	AC012358.4	AC012358.4	0	2	n/a	n/a	3.21e-01	1.068
279712329	ENSG00000211652	0	IGLV7-43	immunoglobulin lambda variable 7-43	0	22	n/a	n/a	3.21e-01	1.024
279875813	ENSG00000233260	0	RPSAP63	ribosomal protein SA pseudogene 63	0	X	n/a	n/a	3.21e-01	1.024
279712401	ENSG00000211658	0	IGLV3-27	immunoglobulin lambda variable 3-27	0	22	n/a	n/a	3.21e-01	1.025
280051748	ENSG00000253059	0	SNORA31	Small nucleolar RNA SNORA31	0	14	n/a	n/a	3.21e-01	1.025
279836307	ENSG00000229769	0	TRBV10-2	T cell receptor beta variable 10-2	0	7	n/a	n/a	3.21e-01	1.025
1104190	ENSG00000197162	80533	ZNF785	zinc finger protein 785	146540	16	n/a	n/a	3.21e-01	1.182
280007733	ENSG00000248929	0	HIGD1AP3	HIG1 hypoxia inducible domain family, member 1A pseudogene 3	0	5	n/a	n/a	3.22e-01	1.025
1094676	ENSG00000138867	57848	C22orf13	chromosome 22 open reading frame 13	83606	22	n/a	n/a	3.22e-01	1.092
279838828	ENSG00000230006	165431	ANKRD36BP2	ankyrin repeat domain 36B pseudogene 2	645784	2	n/a	n/a	3.22e-01	1.042
1090623	ENSG00000110011	3318	DNAJC4	DnaJ (Hsp40) homolog, subfamily C, member 4	3338	11	n/a	n/a	3.22e-01	1.206
1088817	ENSG00000091651	23348	ORC6	origin recognition complex, subunit 6	23594	16	n/a	n/a	3.22e-01	1.135
1102052	ENSG00000182223	108013	ZAR1	zygote arrest 1	326340	4	n/a	n/a	3.22e-01	1.042
1107530	ENSG00000229320	0	KRT8P12	keratin 8 pseudogene 12	0	3	n/a	n/a	3.22e-01	1.206
279710345	ENSG00000207971	128021	MIR125B1	microRNA 125b-1	406911	11	n/a	n/a	3.22e-01	1.025
279772294	ENSG00000224081	0	RP11-86H7.1	RP11-86H7.1	0	1	n/a	n/a	3.22e-01	1.096
1097826	ENSG00000162949	60161	CAPN13	calpain 13	92291	2	n/a	n/a	3.22e-01	1.072
279835205	ENSG00000229664	0	RP11-536K7.5	RP11-536K7.5	0	10	n/a	n/a	3.22e-01	1.025
1099056	ENSG00000167470	59833	MIDN	midnolin	90007	19	n/a	n/a	3.22e-01	1.378
279714650	ENSG00000211938	0	IGHV3-7	immunoglobulin heavy variable 3-7	0	14	n/a	n/a	3.22e-01	1.025
279782142	ENSG00000224933	0	RP11-20O12.1	RP11-20O12.1	0	13	n/a	n/a	3.22e-01	1.025
1106184	ENSG00000214844	0	AC007952.2	AC007952.2	0	17	n/a	n/a	3.22e-01	1.025
279810456	ENSG00000227397	0	CTD-2526L21.3	CTD-2526L21.3	0	7	n/a	n/a	3.22e-01	1.026
280114898	ENSG00000258397	0	RP11-173D3.2	RP11-173D3.2	0	15	n/a	n/a	3.22e-01	1.011
279862711	ENSG00000232093	0	RP11-307C12.11	RP11-307C12.11	0	1	n/a	n/a	3.22e-01	1.103
279910742	ENSG00000236426	0	RP11-79M19.2	RP11-79M19.2	0	10	n/a	n/a	3.22e-01	1.026
279910006	ENSG00000236365	0	RP5-849L7.1	RP5-849L7.1	0	X	n/a	n/a	3.22e-01	1.254
279723134	ENSG00000213590	0	RP11-229P13.2	RP11-229P13.2	0	9	n/a	n/a	3.22e-01	1.068
279663202	ENSG00000201118	0	Y_RNA	Y RNA	0	9	n/a	n/a	3.22e-01	1.026
279893077	ENSG00000234772	0	RP11-428O18.4	RP11-428O18.4	0	13	n/a	n/a	3.22e-01	1.026
280043488	ENSG00000251865	0	U6	U6 spliceosomal RNA	0	17	n/a	n/a	3.22e-01	1.026
1105236	ENSG00000204659	165919	CBY3	chibby homolog 3 (Drosophila)	646019	5	n/a	n/a	3.22e-01	1.188
1099096	ENSG00000167615	77547	LENG8	leukocyte receptor cluster (LRC) member 8	114823	19	n/a	n/a	3.22e-01	1.428
279989242	ENSG00000245123	0	AL691432.1	AL691432.1	0	1	n/a	n/a	3.22e-01	1.144
280010285	ENSG00000249166	0	RP11-1C1.6	RP11-1C1.6	0	5	n/a	n/a	3.22e-01	1.026
1101375	ENSG00000178209	5307	PLEC	plectin	5339	8	n/a	n/a	3.22e-01	1.379
279744825	ENSG00000216548	0	RP11-471B18.1	RP11-471B18.1	0	6	n/a	n/a	3.22e-01	1.026
279884116	ENSG00000233979	0	AC002553.4	AC002553.4	0	17	n/a	n/a	3.22e-01	1.026
279876906	ENSG00000233367	0	RP11-307L3.4	RP11-307L3.4	0	9	n/a	n/a	3.22e-01	1.056
279714662	ENSG00000211939	0	IGHV1-8	immunoglobulin heavy variable 1-8	0	14	n/a	n/a	3.22e-01	1.026
1096383	ENSG00000151773	81484	CCDC122	coiled-coil domain containing 122	160857	13	n/a	n/a	3.22e-01	1.031
1094100	ENSG00000135960	10755	EDAR	ectodysplasin A receptor	10913	2	n/a	n/a	3.22e-01	1.019
280022649	ENSG00000250155	0	CTD-2353F22.1	CTD-2353F22.1	0	5	n/a	n/a	3.22e-01	1.033
279110727	ENSG00000141028	0	AC005304.2	AC005304.2	0	17	n/a	n/a	3.22e-01	1.066
279842102	ENSG00000230295	0	RP11-458F8.2	RP11-458F8.2	0	7	n/a	n/a	3.22e-01	1.053
279776399	ENSG00000224427	0	AP000281.1	AP000281.1	0	21	n/a	n/a	3.22e-01	1.067
280051671	ENSG00000253048	0	U4	U4 spliceosomal RNA	0	19	n/a	n/a	3.22e-01	1.026
1106081	ENSG00000214433	0	AC091167.3	AC091167.3	0	15	n/a	n/a	3.22e-01	1.063
1093130	ENSG00000130176	1255	CNN1	calponin 1, basic, smooth muscle	1264	19	n/a	n/a	3.22e-01	1.292
1100744	ENSG00000174914	123748	OR9G1	olfactory receptor, family 9, subfamily G, member 1	390174	11	n/a	n/a	3.22e-01	1.026
1095787	ENSG00000146540	58520	C7orf50	chromosome 7 open reading frame 50	84310	7	n/a	n/a	3.22e-01	1.334
1090061	ENSG00000105698	7349	USF2	upstream transcription factor 2, c-fos interacting	7392	19	n/a	n/a	3.22e-01	1.350
279970534	ENSG00000242924	0	RP11-298O21.6	RP11-298O21.6	0	3	n/a	n/a	3.22e-01	1.026
279665883	ENSG00000201861	0	5S_rRNA	5S ribosomal RNA	0	10	n/a	n/a	3.22e-01	1.026
279705298	ENSG00000207034	0	Y_RNA	Y RNA	0	18	n/a	n/a	3.22e-01	1.026
1093127	ENSG00000130167	26274	TSPAN16	tetraspanin 16	26526	19	n/a	n/a	3.22e-01	1.042
1102208	ENSG00000182902	57975	SLC25A18	solute carrier family 25 (mitochondrial carrier), member 18	83733	22	n/a	n/a	3.22e-01	1.764
279794326	ENSG00000225990	0	RP11-40H20.3	RP11-40H20.3	0	1	n/a	n/a	3.22e-01	1.026
1098984	ENSG00000167118	57287	URM1	ubiquitin related modifier 1	81605	9	n/a	n/a	3.22e-01	1.246
280043075	ENSG00000251805	0	SCARNA21	Small Cajal body specific RNA 21	0	2	n/a	n/a	3.22e-01	1.026
279900199	ENSG00000235424	0	AC112211.3	AC112211.3	0	3	n/a	n/a	3.22e-01	1.106
279668863	ENSG00000203384	0	AL591516.3	AL591516.3	0	6	n/a	n/a	3.22e-01	1.026
1098856	ENSG00000166595	31127	FAM96B	family with sequence similarity 96, member B	51647	16	n/a	n/a	3.22e-01	1.328
279816397	ENSG00000227950	0	RP11-312B8.2	RP11-312B8.2	0	1	n/a	n/a	3.22e-01	1.072
279833431	ENSG00000229485	0	AL031601.3	AL031601.3	0	10	n/a	n/a	3.22e-01	1.027
1099195	ENSG00000167945	122875	PRR25	proline rich 25	388199	16	n/a	n/a	3.22e-01	1.111
280117918	ENSG00000258577	0	RP11-406H23.4	RP11-406H23.4	0	14	n/a	n/a	3.22e-01	1.027
279855853	ENSG00000231508	0	RP11-452K12.6	RP11-452K12.6	0	10	n/a	n/a	3.22e-01	1.027
279911448	ENSG00000236481	0	AC002331.1	AC002331.1	0	16	n/a	n/a	3.22e-01	1.027
280136619	ENSG00000259658	1000325	RP11-89K11.1	RP11-89K11.1	100128108	15	n/a	n/a	3.22e-01	1.035
280083594	ENSG00000255254	0	HIGD1AP5	HIG1 hypoxia inducible domain family, member 1A pseudogene 5	0	11	n/a	n/a	3.22e-01	1.027
279870592	ENSG00000232793	0	RP11-62I21.2	RP11-62I21.2	0	1	n/a	n/a	3.23e-01	1.027
279660255	ENSG00000200229	26597	SNORD3B-1	small nucleolar RNA, C/D box 3B-1	26851	17	n/a	n/a	3.23e-01	1.027
280036190	ENSG00000251248	0	RP11-223C24.2	RP11-223C24.2	0	4	n/a	n/a	3.23e-01	1.027
1100269	ENSG00000172426	85752	RSPH9	radial spoke head 9 homolog (Chlamydomonas)	221421	6	n/a	n/a	3.23e-01	1.203
280081538	ENSG00000255133	0	RP11-646J21.2	RP11-646J21.2	0	11	n/a	n/a	3.23e-01	1.027
1090491	ENSG00000108828	10346	VAT1	vesicle amine transport protein 1 homolog (T. californica)	10493	17	n/a	n/a	3.23e-01	1.369
280128520	ENSG00000259181	0	RP11-463I20.3	RP11-463I20.3	0	15	n/a	n/a	3.23e-01	1.027
280026005	ENSG00000250422	0	RP11-484L7.1	RP11-484L7.1	0	5	n/a	n/a	3.23e-01	1.034
279837536	ENSG00000229892	0	RP4-730D4.1	RP4-730D4.1	0	20	n/a	n/a	3.23e-01	1.027
279990092	ENSG00000245479	0	RP11-387D10.3	RP11-387D10.3	0	15	n/a	n/a	3.23e-01	1.060
279657168	ENSG00000199298	1013381	SNORD3C	small nucleolar RNA, C/D box 3C	780853	17	n/a	n/a	3.23e-01	1.027
279964993	ENSG00000242310	0	AL157827.3	AL157827.3	0	9	n/a	n/a	3.23e-01	1.027
279702932	ENSG00000206624	0	U1	U1 spliceosomal RNA	0	5	n/a	n/a	3.23e-01	1.290
279838572	ENSG00000229980	125176	AC091062.2	AC091062.2	400604	17	n/a	n/a	3.23e-01	1.216
279663734	ENSG00000201289	0	7SK	7SK RNA	0	16	n/a	n/a	3.23e-01	1.027
279954538	ENSG00000241172	0	AC005932.1	AC005932.1	0	19	n/a	n/a	3.23e-01	1.027
280098691	ENSG00000256786	0	AP001029.2	AP001029.2	0	18	n/a	n/a	3.23e-01	1.878
1102369	ENSG00000183580	22949	FBXL7	F-box and leucine-rich repeat protein 7	23194	5	n/a	n/a	3.23e-01	1.253
279938004	ENSG00000239199	0	RP11-454L9.1	RP11-454L9.1	0	14	n/a	n/a	3.23e-01	1.028
279926714	ENSG00000237818	0	AC079781.9	AC079781.9	0	7	n/a	n/a	3.23e-01	1.079
280024157	ENSG00000250280	0	RP11-305O6.3	RP11-305O6.3	0	12	n/a	n/a	3.23e-01	1.023
1089453	ENSG00000101773	5900	RBBP8	retinoblastoma binding protein 8	5932	18	n/a	n/a	3.23e-01	1.115
280095287	ENSG00000256372	0	RP11-428G5.4	RP11-428G5.4	0	12	n/a	n/a	3.23e-01	1.028
279820509	ENSG00000228340	172149	RP5-1043L13.1	RP5-1043L13.1	729296	20	n/a	n/a	3.23e-01	1.010
279933100	ENSG00000238409	0	snoU13	Small nucleolar RNA U13	0	16	n/a	n/a	3.23e-01	1.028
1102708	ENSG00000184956	4562	MUC6	mucin 6, oligomeric mucus/gel-forming	4588	11	n/a	n/a	3.23e-01	1.296
279906045	ENSG00000235995	0	AC007556.2	AC007556.2	0	2	n/a	n/a	3.23e-01	1.028
279872373	ENSG00000232955	0	RP11-250H24.3	RP11-250H24.3	0	9	n/a	n/a	3.23e-01	1.028
279707706	ENSG00000207444	106075	SNORD56B	small nucleolar RNA, C/D box 56B	319139	14	n/a	n/a	3.23e-01	1.028
280087465	ENSG00000255522	0	RP13-726E6.3	RP13-726E6.3	0	11	n/a	n/a	3.23e-01	1.028
1097465	ENSG00000160712	3545	IL6R	interleukin 6 receptor	3570	1	n/a	n/a	3.23e-01	1.137
280052571	ENSG00000253137	0	RP11-509P12.1	RP11-509P12.1	0	8	n/a	n/a	3.23e-01	1.029
279828467	ENSG00000229035	0	SPRR2C	small proline-rich protein 2C (pseudogene)	0	1	n/a	n/a	3.23e-01	1.028
1091563	ENSG00000117090	6468	SLAMF1	signaling lymphocytic activation molecule family member 1	6504	1	n/a	n/a	3.23e-01	1.006
1097434	ENSG00000160410	60223	SHKBP1	SH3KBP1 binding protein 1	92799	19	n/a	n/a	3.23e-01	1.194
279711783	ENSG00000211553	0	AC118278.1	AC118278.1	0	4	n/a	n/a	3.23e-01	1.409
1093653	ENSG00000133275	1444	CSNK1G2	casein kinase 1, gamma 2	1455	19	n/a	n/a	3.23e-01	1.265
279895242	ENSG00000234952	0	RP11-328K15.1	RP11-328K15.1	0	10	n/a	n/a	3.23e-01	1.028
279979709	ENSG00000243859	0	CTD-2331D11.1	CTD-2331D11.1	0	5	n/a	n/a	3.23e-01	1.278
279667024	ENSG00000202217	0	7SK	7SK RNA	0	9	n/a	n/a	3.23e-01	1.028
279903167	ENSG00000235704	0	AC023490.2	AC023490.2	0	22	n/a	n/a	3.23e-01	1.061
279591135	ENSG00000188850	0	RP11-159F24.2	RP11-159F24.2	0	5	n/a	n/a	3.23e-01	1.028
279801189	ENSG00000226604	0	RP11-45A16.3	RP11-45A16.3	0	9	n/a	n/a	3.23e-01	1.038
279941363	ENSG00000239600	0	AP000797.2	AP000797.2	0	11	n/a	n/a	3.23e-01	1.029
279710429	ENSG00000207983	0	MIR613	microRNA 613	0	12	n/a	n/a	3.23e-01	1.029
1108620	ENSG00000236562	0	RP11-396M11.1	RP11-396M11.1	0	4	n/a	n/a	3.23e-01	1.153
279657700	ENSG00000199459	0	Y_RNA	Y RNA	0	1	n/a	n/a	3.23e-01	1.029
279900492	ENSG00000235453	1000692	C9orf133	chromosome 9 open reading frame 133	100129250	9	n/a	n/a	3.23e-01	1.204
280027600	ENSG00000250562	0	RP11-227H4.4	RP11-227H4.4	0	3	n/a	n/a	3.23e-01	1.328
279864249	ENSG00000232238	0	AC017080.1	AC017080.1	0	2	n/a	n/a	3.23e-01	1.656
1107418	ENSG00000228594	165129	RP11-345P4.5	Uncharacterized protein	643988	1	n/a	n/a	3.23e-01	1.289
1091768	ENSG00000119004	36678	CYP20A1	cytochrome P450, family 20, subfamily A, polypeptide 1	57404	2	n/a	n/a	3.23e-01	1.089
279772926	ENSG00000224142	0	AMMECR1-IT1	AMMECR1 intronic transcript 1 (non-protein coding)	0	X	n/a	n/a	3.23e-01	1.029
279489256	ENSG00000178550	0	AC010170.1	AC010170.1	0	3	n/a	n/a	3.23e-01	1.521
1095473	ENSG00000144283	8436	PKP4	plakophilin 4	8502	2	n/a	n/a	3.23e-01	1.335
279747347	ENSG00000218175	0	AC016739.2	AC016739.2	0	2	n/a	n/a	3.23e-01	1.399
280044307	ENSG00000251982	0	7SK	7SK RNA	0	2	n/a	n/a	3.23e-01	1.029
279698014	ENSG00000205822	0	TPTE2P6	transmembrane phosphoinositide 3-phosphatase and tensin homolog 2 pseudogene 6	0	13	n/a	n/a	3.23e-01	1.062
279983653	ENSG00000244260	0	RP11-521D12.2	RP11-521D12.2	0	2	n/a	n/a	3.23e-01	1.034
279746885	ENSG00000217801	0	RP11-465B22.3	RP11-465B22.3	0	1	n/a	n/a	3.23e-01	1.135
1107072	ENSG00000226321	0	AC104809.3	AC104809.3	0	2	n/a	n/a	3.23e-01	1.011
279666723	ENSG00000202125	0	U1	U1 spliceosomal RNA	0	3	n/a	n/a	3.23e-01	1.029
279702953	ENSG00000206629	0	U1	U1 spliceosomal RNA	0	4	n/a	n/a	3.23e-01	1.029
279919948	ENSG00000237274	0	RP11-575C20.1	RP11-575C20.1	0	9	n/a	n/a	3.24e-01	1.029
1102155	ENSG00000182646	28793	FAM156A	family with sequence similarity 156, member A	29057	X	n/a	n/a	3.24e-01	1.011
280111540	ENSG00000258073	0	RP11-1079J22.1	RP11-1079J22.1	0	12	n/a	n/a	3.24e-01	1.029
280091599	ENSG00000255955	0	AL136362.1	AL136362.1	0	X	n/a	n/a	3.24e-01	1.029
279706719	ENSG00000207276	0	U6	U6 spliceosomal RNA	0	9	n/a	n/a	3.24e-01	1.029
279959969	ENSG00000241789	0	AC097636.1	AC097636.1	0	3	n/a	n/a	3.24e-01	1.030
279771390	ENSG00000224064	0	RP11-344H11.5	RP11-344H11.5	0	1	n/a	n/a	3.24e-01	1.030
279860462	ENSG00000231903	0	AC079354.5	AC079354.5	0	2	n/a	n/a	3.24e-01	1.334
279869146	ENSG00000232668	0	AC010967.1	AC010967.1	0	2	n/a	n/a	3.24e-01	1.030
280121322	ENSG00000258771	0	RP11-854K16.2	RP11-854K16.2	0	15	n/a	n/a	3.24e-01	1.080
280018191	ENSG00000249829	0	CTC-422A18.1	CTC-422A18.1	0	5	n/a	n/a	3.24e-01	1.030
279710758	ENSG00000208308	0	SNORA40	Small nucleolar RNA SNORA40	0	2	n/a	n/a	3.24e-01	1.030
279868022	ENSG00000232587	0	EEF1A1P3	eukaryotic translation elongation factor 1 alpha 1 pseudogene 3	0	13	n/a	n/a	3.24e-01	1.102
1099217	ENSG00000167996	2479	FTH1	ferritin, heavy polypeptide 1	2495	11	n/a	n/a	3.24e-01	1.374
280093062	ENSG00000256098	0	RP11-691F15.1	RP11-691F15.1	0	11	n/a	n/a	3.24e-01	1.030
1091162	ENSG00000114209	11075	PDCD10	programmed cell death 10	11235	3	n/a	n/a	3.24e-01	1.252
1102023	ENSG00000182118	119546	FAM89A	family with sequence similarity 89, member A	375061	1	n/a	n/a	3.24e-01	1.344
279800045	ENSG00000226486	0	RP11-373J16.1	RP11-373J16.1	0	1	n/a	n/a	3.24e-01	1.030
279955929	ENSG00000241351	0	IGKV3-11	immunoglobulin kappa variable 3-11	0	2	n/a	n/a	3.24e-01	1.050
1109093	ENSG00000243627	123166	AP000322.53	AP000322.53	388820	21	n/a	n/a	3.24e-01	1.086
279891784	ENSG00000234684	0	FKBP1A-SDCBP2	FKBP1A-SDCBP2 readthrough (non-protein coding)	0	20	n/a	n/a	3.24e-01	1.072
279711622	ENSG00000211513	0	MIR320E	microRNA 320e	0	19	n/a	n/a	3.24e-01	1.030
279755173	ENSG00000221669	0	MIR548N	microRNA 548n	0	7	n/a	n/a	3.24e-01	1.030
1087527	ENSG00000049245	9206	VAMP3	vesicle-associated membrane protein 3 (cellubrevin)	9341	1	n/a	n/a	3.24e-01	1.226
1106553	ENSG00000221949	93948	C12orf61	chromosome 12 open reading frame 61	283416	12	n/a	n/a	3.24e-01	1.064
279960064	ENSG00000241802	0	TRNAF17P	transfer RNA phenylalanine 17 (anticodon GAA) pseudogene	0	1	n/a	n/a	3.24e-01	1.030
280050719	ENSG00000252912	0	5S_rRNA	5S ribosomal RNA	0	17	n/a	n/a	3.24e-01	1.150
279962789	ENSG00000242087	0	RP11-274J7.1	RP11-274J7.1	0	12	n/a	n/a	3.24e-01	1.031
279765165	ENSG00000223544	0	AC005838.2	AC005838.2	0	17	n/a	n/a	3.24e-01	1.031
280122529	ENSG00000258839	4132	MC1R	melanocortin 1 receptor (alpha melanocyte stimulating hormone receptor)	4157	16	n/a	n/a	3.24e-01	1.278
279970600	ENSG00000242933	0	AC008915.1	AC008915.1	0	16	n/a	n/a	3.24e-01	1.031
279663307	ENSG00000201151	0	SNORD56	Small nucleolar RNA SNORD56	0	20	n/a	n/a	3.24e-01	1.186
1094544	ENSG00000138175	400	ARL3	ADP-ribosylation factor-like 3	403	10	n/a	n/a	3.24e-01	1.248
279714215	ENSG00000211887	0	TRAJ2	T cell receptor alpha joining 2 (non-functional)	0	14	n/a	n/a	3.24e-01	1.031
280135067	ENSG00000259552	0	RP11-192P3.4	RP11-192P3.4	0	10	n/a	n/a	3.24e-01	1.030
279763766	ENSG00000223419	0	AC006022.4	AC006022.4	0	7	n/a	n/a	3.24e-01	1.031
279833792	ENSG00000229525	0	AC053503.4	AC053503.4	0	2	n/a	n/a	3.24e-01	1.044
279890593	ENSG00000234573	0	RP5-1116H23.1	RP5-1116H23.1	0	20	n/a	n/a	3.24e-01	1.031
1099248	ENSG00000168101	58519	NUDT16L1	nudix (nucleoside diphosphate linked moiety X)-type motif 16-like 1	84309	16	n/a	n/a	3.24e-01	1.312
279841304	ENSG00000230216	0	HSPB1P2	heat shock 27kDa protein 1 pseudogene 2	0	X	n/a	n/a	3.24e-01	2.003
279714734	ENSG00000211945	0	IGHV1-18	immunoglobulin heavy variable 1-18	0	14	n/a	n/a	3.24e-01	1.031
1099028	ENSG00000167315	10302	ACAA2	acetyl-CoA acyltransferase 2	10449	18	n/a	n/a	3.24e-01	1.463
280006367	ENSG00000248799	0	CTC-548H10.2	CTC-548H10.2	0	5	n/a	n/a	3.24e-01	1.031
279719450	ENSG00000213128	0	RP11-93C20.1	RP11-93C20.1	0	17	n/a	n/a	3.24e-01	1.030
279829254	ENSG00000229122	0	AGBL5-IT1	AGBL5 intronic transcript 1 (non-protein coding)	0	2	n/a	n/a	3.24e-01	1.233
279753731	ENSG00000221413	0	AC023593.1	AC023593.1	0	3	n/a	n/a	3.24e-01	1.031
279955377	ENSG00000241281	0	RP11-364M6.1	RP11-364M6.1	0	4	n/a	n/a	3.24e-01	1.031
1095492	ENSG00000144426	41589	NBEAL1	neurobeachin-like 1	65065	2	n/a	n/a	3.24e-01	1.149
279761526	ENSG00000222922	0	5S_rRNA	5S ribosomal RNA	0	X	n/a	n/a	3.24e-01	1.031
279890068	ENSG00000234534	0	RP11-39K24.2	RP11-39K24.2	0	9	n/a	n/a	3.24e-01	1.137
279787045	ENSG00000225378	0	AC015977.6	AC015977.6	0	2	n/a	n/a	3.24e-01	1.028
279899154	ENSG00000235318	0	AC005037.6	AC005037.6	0	2	n/a	n/a	3.24e-01	1.031
1088955	ENSG00000099139	5093	PCSK5	proprotein convertase subtilisin/kexin type 5	5125	9	n/a	n/a	3.24e-01	1.052
1097378	ENSG00000160182	6989	TFF1	trefoil factor 1	7031	21	n/a	n/a	3.24e-01	1.031
280095151	ENSG00000256358	0	AC016489.1	AC016489.1	0	17	n/a	n/a	3.24e-01	1.032
280106932	ENSG00000257604	0	RP11-359M6.2	RP11-359M6.2	0	12	n/a	n/a	3.25e-01	1.032
1101131	ENSG00000176927	119501	EFCAB5	EF-hand calcium binding domain 5	374786	17	n/a	n/a	3.25e-01	1.017
279908487	ENSG00000236226	0	RP11-645N11.3	RP11-645N11.3	0	7	n/a	n/a	3.25e-01	1.032
279832206	ENSG00000229380	0	AC147651.5	AC147651.5	0	7	n/a	n/a	3.25e-01	1.100
279817775	ENSG00000228089	0	RP1-197O17.2	RP1-197O17.2	0	X	n/a	n/a	3.25e-01	1.412
279768332	ENSG00000223787	0	RP4-593M8.1	RP4-593M8.1	0	1	n/a	n/a	3.25e-01	1.032
280035870	ENSG00000251212	0	MTND5P4	MT-ND5 pseudogene 4	0	4	n/a	n/a	3.25e-01	1.032
1104177	ENSG00000197124	60005	ZNF682	zinc finger protein 682	91120	19	n/a	n/a	3.25e-01	1.142
279751757	ENSG00000221066	0	SNORD111	small nucleolar RNA, C/D box 111	0	16	n/a	n/a	3.25e-01	1.033
1105657	ENSG00000206190	36470	ATP10A	ATPase, class V, type 10A	57194	15	n/a	n/a	3.25e-01	1.191
1102719	ENSG00000184999	122704	SLC22A10	solute carrier family 22, member 10	387775	11	n/a	n/a	3.25e-01	1.002
279750127	ENSG00000219993	0	RP11-288G3.3	RP11-288G3.3	0	6	n/a	n/a	3.25e-01	1.033
279512412	ENSG00000182057	123189	Z83851.3	Z83851.3	388906	22	n/a	n/a	3.25e-01	1.022
279661200	ENSG00000200502	0	Y_RNA	Y RNA	0	9	n/a	n/a	3.25e-01	1.112
1103665	ENSG00000188833	119653	ENTPD8	ectonucleoside triphosphate diphosphohydrolase 8	377841	9	n/a	n/a	3.25e-01	1.040
1102206	ENSG00000182899	6133	RPL35A	ribosomal protein L35a	6165	3	n/a	n/a	3.25e-01	1.315
279661788	ENSG00000200677	0	SNORD18	Small nucleolar RNA SNORD18	0	15	n/a	n/a	3.25e-01	1.033
279803062	ENSG00000226776	0	AC007455.9	AC007455.9	0	17	n/a	n/a	3.25e-01	1.033
279792580	ENSG00000225836	0	RP11-80H5.6	RP11-80H5.6	0	10	n/a	n/a	3.25e-01	1.034
1091485	ENSG00000116649	6683	SRM	spermidine synthase	6723	1	n/a	n/a	3.25e-01	1.276
279663020	ENSG00000201061	0	RN7SKP4	RNA, 7SK small nuclear pseudogene 4	0	13	n/a	n/a	3.25e-01	1.033
279750236	ENSG00000220131	0	RP4-570O12.2	RP4-570O12.2	0	6	n/a	n/a	3.25e-01	1.033
279994759	ENSG00000247157	109583	RP11-434C1.1	RP11-434C1.1	338817	12	n/a	n/a	3.25e-01	1.080
280039935	ENSG00000251530	0	AP001206.1	AP001206.1	0	8	n/a	n/a	3.25e-01	1.016
279761421	ENSG00000222880	0	7SK	7SK RNA	0	12	n/a	n/a	3.25e-01	1.033
279831879	ENSG00000229356	157127513	AP001065.3	AP001065.3	100861510	21	n/a	n/a	3.25e-01	1.120
280006811	ENSG00000248851	0	AC006427.2	AC006427.2	0	4	n/a	n/a	3.25e-01	1.033
279663391	ENSG00000201178	0	Y_RNA	Y RNA	0	17	n/a	n/a	3.25e-01	1.033
1105051	ENSG00000204227	5983	RING1	ring finger protein 1	6015	6	n/a	n/a	3.25e-01	1.207
279662362	ENSG00000200843	0	RNY4P4	RNA, Ro-associated Y4 pseudogene 4	0	3	n/a	n/a	3.25e-01	1.033
279981585	ENSG00000244047	0	AF274573.1	AF274573.1	0	X	n/a	n/a	3.25e-01	1.033
280052385	ENSG00000253122	0	RP11-238I10.1	RP11-238I10.1	0	8	n/a	n/a	3.25e-01	1.033
279755530	ENSG00000221732	0	AC006452.1	AC006452.1	0	7	n/a	n/a	3.25e-01	1.034
279979674	ENSG00000243853	0	ALDH7A1P3	aldehyde dehydrogenase 7 family, member A1 pseudogene 3	0	7	n/a	n/a	3.25e-01	1.034
1105675	ENSG00000206503	3087	HLA-A	major histocompatibility complex, class I, A	3105	6	n/a	n/a	3.25e-01	1.324
1102669	ENSG00000184795	0	UNC93B5	unc-93 homolog B5 (C. elegans)	0	11	n/a	n/a	3.25e-01	1.034
1106008	ENSG00000214182	0	PTMAP5	prothymosin, alpha pseudogene 5	0	13	n/a	n/a	3.25e-01	1.744
279830005	ENSG00000229192	0	AC004870.3	AC004870.3	0	7	n/a	n/a	3.25e-01	1.034
279790256	ENSG00000225656	0	RP5-858B6.1	RP5-858B6.1	0	1	n/a	n/a	3.25e-01	1.034
279984295	ENSG00000244326	0	AC106732.2	AC106732.2	0	5	n/a	n/a	3.25e-01	1.034
279866966	ENSG00000232498	0	RP5-1011O1.2	RP5-1011O1.2	0	1	n/a	n/a	3.25e-01	1.034
279832002	ENSG00000229360	0	PPP1R2P5	protein phosphatase 1, regulatory (inhibitor) subunit 2 pseudogene 5	0	2	n/a	n/a	3.25e-01	1.101
1108317	ENSG00000234465	124065	AC006276.1	AC006276.1	390940	19	n/a	n/a	3.25e-01	1.158
1089061	ENSG00000100078	29977	PLA2G3	phospholipase A2, group III	50487	22	n/a	n/a	3.25e-01	1.044
280053873	ENSG00000253232	0	RP11-359B20.5	RP11-359B20.5	0	8	n/a	n/a	3.25e-01	1.034
1107221	ENSG00000227392	1014301	AC020907.3	Uncharacterized protein	100128675	19	n/a	n/a	3.25e-01	1.109
1089010	ENSG00000099875	2855	MKNK2	MAP kinase interacting serine/threonine kinase 2	2872	19	n/a	n/a	3.25e-01	1.385
279873060	ENSG00000233012	0	RP11-322F10.3	RP11-322F10.3	0	1	n/a	n/a	3.25e-01	1.081
279709771	ENSG00000207821	1013217	MIR640	microRNA 640	693225	19	n/a	n/a	3.25e-01	1.034
279935806	ENSG00000238844	0	AC083875.1	AC083875.1	0	7	n/a	n/a	3.25e-01	1.034
279746432	ENSG00000217495	0	RP1-95L4.2	RP1-95L4.2	0	6	n/a	n/a	3.25e-01	1.034
280050404	ENSG00000252866	0	5S_rRNA	5S ribosomal RNA	0	7	n/a	n/a	3.26e-01	1.034
1092854	ENSG00000127666	80674	TICAM1	toll-like receptor adaptor molecule 1	148022	19	n/a	n/a	3.26e-01	1.258
279952891	ENSG00000240967	0	AC113407.6	AC113407.6	0	5	n/a	n/a	3.26e-01	1.035
280022819	ENSG00000250167	0	CTC-321K16.1	CTC-321K16.1	0	5	n/a	n/a	3.26e-01	1.091
1103520	ENSG00000188305	119509	C19orf35	chromosome 19 open reading frame 35	374872	19	n/a	n/a	3.26e-01	1.069
280009279	ENSG00000249077	0	RP11-478C1.8	RP11-478C1.8	0	4	n/a	n/a	3.26e-01	1.071
279707209	ENSG00000207359	0	U6	U6 spliceosomal RNA	0	8	n/a	n/a	3.26e-01	1.237
1094052	ENSG00000135744	180	AGT	angiotensinogen (serpin peptidase inhibitor, clade A, member 8)	183	1	n/a	n/a	3.26e-01	1.358
279986661	ENSG00000244587	0	AC004222.1	AC004222.1	0	17	n/a	n/a	3.26e-01	1.035
279702827	ENSG00000206607	0	SNORD44	small nucleolar RNA, C/D box 44	0	1	n/a	n/a	3.26e-01	1.230
1101054	ENSG00000176533	2771	GNG7	guanine nucleotide binding protein (G protein), gamma 7	2788	19	n/a	n/a	3.26e-01	1.268
279850894	ENSG00000231079	0	AC105402.4	AC105402.4	0	2	n/a	n/a	3.26e-01	1.024
279954338	ENSG00000241156	0	AC078784.1	AC078784.1	0	3	n/a	n/a	3.26e-01	1.035
279716347	ENSG00000212330	0	U6	U6 spliceosomal RNA	0	14	n/a	n/a	3.26e-01	1.406
279975240	ENSG00000243465	0	AL138955.2	AL138955.2	0	13	n/a	n/a	3.26e-01	1.035
279977102	ENSG00000243634	0	AC104850.1	AC104850.1	0	3	n/a	n/a	3.26e-01	1.035
1102761	ENSG00000185122	3277	HSF1	heat shock transcription factor 1	3297	8	n/a	n/a	3.26e-01	1.147
1094508	ENSG00000138039	3948	LHCGR	luteinizing hormone/choriogonadotropin receptor	3973	2	n/a	n/a	3.26e-01	1.020
279873388	ENSG00000233030	0	RP11-196G18.3	RP11-196G18.3	0	1	n/a	n/a	3.26e-01	1.012
280018473	ENSG00000249843	0	RP11-45H22.2	RP11-45H22.2	0	5	n/a	n/a	3.26e-01	1.091
279956758	ENSG00000241448	0	AL121825.1	AL121825.1	0	22	n/a	n/a	3.26e-01	1.035
279839686	ENSG00000230076	0	AC016708.2	AC016708.2	0	2	n/a	n/a	3.26e-01	1.337
1095155	ENSG00000142330	10973	CAPN10	calpain 10	11132	2	n/a	n/a	3.26e-01	1.209
1100924	ENSG00000175854	119611	SWI5	SWI5 recombination repair homolog (yeast)	375757	9	n/a	n/a	3.26e-01	1.195
1092124	ENSG00000121966	7806	CXCR4	chemokine (C-X-C motif) receptor 4	7852	2	n/a	n/a	3.26e-01	1.273
279918604	ENSG00000237152	0	DLEU7-AS1	DLEU7 antisense RNA 1 (non-protein coding)	0	13	n/a	n/a	3.26e-01	1.067
279752723	ENSG00000221243	0	AL031963.2	AL031963.2	0	6	n/a	n/a	3.26e-01	1.235
279664581	ENSG00000201518	0	5S_rRNA	5S ribosomal RNA	0	X	n/a	n/a	3.26e-01	1.035
279762331	ENSG00000223158	0	RNY1P3	RNA, Ro-associated Y1 pseudogene 3	0	13	n/a	n/a	3.26e-01	1.035
279746829	ENSG00000217751	0	RP1-313I6.8	RP1-313I6.8	0	6	n/a	n/a	3.26e-01	1.035
1097625	ENSG00000162039	41310	C16orf73	chromosome 16 open reading frame 73	64735	16	n/a	n/a	3.26e-01	1.058
279986042	ENSG00000244512	0	AC079080.2	AC079080.2	0	4	n/a	n/a	3.26e-01	1.035
280048136	ENSG00000252538	0	U6	U6 spliceosomal RNA	0	7	n/a	n/a	3.26e-01	1.035
1091974	ENSG00000120659	8534	TNFSF11	tumor necrosis factor (ligand) superfamily, member 11	8600	13	n/a	n/a	3.26e-01	1.004
279952877	ENSG00000240964	0	AC106718.1	AC106718.1	0	3	n/a	n/a	3.26e-01	1.036
279706880	ENSG00000207303	0	Y_RNA	Y RNA	0	2	n/a	n/a	3.26e-01	1.036
1100982	ENSG00000176160	79005	HSF5	heat shock transcription factor family member 5	124535	17	n/a	n/a	3.26e-01	1.011
279725079	ENSG00000213851	0	RP11-324J13.1	RP11-324J13.1	0	4	n/a	n/a	3.26e-01	1.029
280049564	ENSG00000252744	0	Y_RNA	Y RNA	0	1	n/a	n/a	3.26e-01	1.036
279861999	ENSG00000232032	0	AC079781.7	AC079781.7	0	7	n/a	n/a	3.26e-01	1.037
279657721	ENSG00000199466	0	Y_RNA	Y RNA	0	10	n/a	n/a	3.26e-01	1.037
279668102	ENSG00000202517	0	SNORA64	Small nucleolar RNA SNORA64/SNORA10 family	0	3	n/a	n/a	3.26e-01	1.037
280071337	ENSG00000254475	0	RP11-158C6.3	RP11-158C6.3	0	11	n/a	n/a	3.26e-01	1.037
280008227	ENSG00000248977	0	RP11-395I6.1	RP11-395I6.1	0	4	n/a	n/a	3.26e-01	1.037
1089514	ENSG00000102104	6214	RS1	retinoschisin 1	6247	X	n/a	n/a	3.26e-01	1.084
279660591	ENSG00000200318	0	U3	Small nucleolar RNA U3	0	15	n/a	n/a	3.26e-01	1.037
279830107	ENSG00000229203	0	AC103564.7	AC103564.7	0	2	n/a	n/a	3.26e-01	1.077
279755271	ENSG00000221686	0	AC096579.1	AC096579.1	0	2	n/a	n/a	3.26e-01	1.037
280006004	ENSG00000248765	0	RP11-417J1.3	RP11-417J1.3	0	5	n/a	n/a	3.26e-01	1.037
1090192	ENSG00000106400	10320	ZNHIT1	zinc finger, HIT-type containing 1	10467	7	n/a	n/a	3.26e-01	1.347
1098847	ENSG00000166562	59960	SEC11C	SEC11 homolog C (S. cerevisiae)	90701	18	n/a	n/a	3.26e-01	1.283
1101343	ENSG00000178057	25664	NDUFAF3	NADH dehydrogenase (ubiquinone) 1 alpha subcomplex, assembly factor 3	25915	3	n/a	n/a	3.26e-01	1.242
280083068	ENSG00000255224	0	CTD-3065J16.9	CTD-3065J16.9	0	8	n/a	n/a	3.26e-01	1.262
279667822	ENSG00000202430	0	RN5S88	RNA, 5S ribosomal 88	0	2	n/a	n/a	3.26e-01	1.037
280038761	ENSG00000251433	0	RP11-540E16.1	RP11-540E16.1	0	4	n/a	n/a	3.26e-01	1.066
1091723	ENSG00000118514	41175	ALDH8A1	aldehyde dehydrogenase 8 family, member A1	64577	6	n/a	n/a	3.26e-01	1.093
280130195	ENSG00000259281	0	CTD-2632K10.1	CTD-2632K10.1	0	15	n/a	n/a	3.26e-01	1.037
279866757	ENSG00000232482	0	RP4-654C18.1	RP4-654C18.1	0	1	n/a	n/a	3.26e-01	1.138
279753598	ENSG00000221392	0	Z73964.1	Z73964.1	0	X	n/a	n/a	3.26e-01	1.037
1099290	ENSG00000168291	5130	PDHB	pyruvate dehydrogenase (lipoamide) beta	5162	3	n/a	n/a	3.26e-01	1.200
1093985	ENSG00000135414	10074	GDF11	growth differentiation factor 11	10220	12	n/a	n/a	3.26e-01	1.163
280043593	ENSG00000251880	0	RNU7-75P	RNA, U7 small nuclear 75 pseudogene	0	5	n/a	n/a	3.26e-01	1.037
1102010	ENSG00000182053	93849	AC084851.1	Putative tripartite motif-containing protein 49B	283116	11	n/a	n/a	3.26e-01	1.037
279937535	ENSG00000239125	0	snoU13	Small nucleolar RNA U13	0	10	n/a	n/a	3.27e-01	1.037
1102840	ENSG00000185475	119466	TMEM179B	transmembrane protein 179B	374395	11	n/a	n/a	3.27e-01	1.236
279933926	ENSG00000238544	0	snoU13	Small nucleolar RNA U13	0	16	n/a	n/a	3.27e-01	1.037
279704801	ENSG00000206949	0	U6	U6 spliceosomal RNA	0	8	n/a	n/a	3.27e-01	1.038
279657007	ENSG00000199245	0	Y_RNA	Y RNA	0	12	n/a	n/a	3.27e-01	1.038
[truncated: 1 more rows]
