# Supplementary material for: Identification of the Molecular Events Involved in the Development of Prefrontal Cortex Through the Analysis of RNA-Seq Data From BrainSpan
Source: ASN Neuro. 2019 Jun 18;11:1759091419854627. doi: 10.1177/1759091419854627 (PMC6582306; doi:10.1177/1759091419854627)
Supplement: Supplemental Material6 - Supplemental material for Identification of the Molecular Events Involved in the Development of Prefrontal Cortex Through the Analysis of RNA-Seq Data From BrainSpan [file Supplemental_Material6.zip › CBC/9/Expression.csv]

1101368	0.8609	1.1637	1.0213	0.7884	1.1766	0.9915	1.0117	1.2007	0.7053	0.6959	0.7737
1096477	1.4270	1.2337	1.1474	0.8054	1.2374	1.1269	1.0676	1.1864	0.9449	0.9341	0.8377
279865652	1.9917	2.7785	1.7840	0.8274	2.8035	1.7448	1.3812	2.0197	0.2110	0.6630	0.8123
1102108	3.4686	3.1659	2.1891	1.1149	3.4710	2.1274	2.3867	2.3537	1.0532	1.4576	1.3655
280109194	0.1598	0.1211	0.2343	0.0605	0.1301	0.1342	0.1207	0.1320	0.0517	0.0458	0.0000
279862747	0.0000	0.0000	0.0000	0.0000	0.0000	0.0000	0.0304	0.0000	0.0000	0.0000	0.0000
279826711	0.0000	0.0000	0.0000	0.0000	0.0320	0.0000	0.0000	0.0000	0.0000	0.0000	0.0000
280034536	0.0000	0.0000	0.0000	0.0000	0.0000	0.0000	0.1252	0.0000	0.0000	0.0000	0.0000
1093069	4.1247	4.7928	6.0414	4.9754	4.3565	4.0381	4.0580	5.4189	4.3901	4.1280	3.8183
279979768	0.0000	0.2731	0.0000	0.0000	0.0000	0.0000	0.0000	0.0000	0.0000	0.0000	0.0000
279865542	0.0000	0.0000	0.0000	0.1760	0.4554	0.1355	0.0571	0.2225	0.0305	0.0000	0.0000
279661277	0.0000	0.0000	0.0000	0.0000	0.0000	0.4735	0.0000	0.0000	0.0000	0.0000	0.0000
279828448	0.0000	0.2721	0.0000	0.0000	0.0000	0.1910	0.0000	0.1781	0.1475	0.0000	0.0000
1086866	2.9532	2.5348	4.4406	3.6379	3.6981	2.6101	3.3273	4.2795	3.3327	2.3858	2.7401
1094839	1.4906	2.6458	1.8827	1.8415	1.8089	1.9958	2.0051	2.1033	1.7055	2.1758	1.5104
279933933	0.0000	0.0000	0.0000	0.0000	0.0000	0.6770	0.0000	0.0000	0.0000	0.0000	0.0000
1099627	1.5733	1.6651	1.4399	1.3328	1.0456	0.5624	0.7119	1.0303	0.8055	0.7735	0.8926
1096717	0.0000	0.0000	0.0000	0.0000	0.0000	0.0004	0.0000	0.0000	0.0000	0.0000	0.0000
280003163	0.2075	0.1468	0.9997	0.1832	0.6393	0.4505	0.1877	0.2037	0.3603	0.2410	0.3388
279797707	0.3369	0.6653	1.2259	0.3945	0.4627	0.2833	0.2693	1.0100	0.7451	0.4809	0.0378
1101807	0.0000	0.0000	0.0005	0.0000	0.0000	0.0000	0.0000	0.0000	0.0000	0.0000	0.0000
279659317	0.0000	0.3100	0.0000	0.0000	0.0000	1.8969	0.0615	0.2038	0.0000	0.0000	0.3367
1106372	0.0000	0.0000	0.0000	0.0000	0.0000	0.0010	0.0000	0.0000	0.0000	0.0000	0.0000
279773710	3.6356	2.7044	3.9508	3.1437	3.2339	2.2003	2.3912	3.8592	2.8978	2.2984	2.9746
1087407	1.6645	2.2763	3.5611	2.4296	1.7749	2.0352	1.8385	3.0784	2.1860	1.8396	1.5409
1091914	1.7993	2.0919	1.6669	1.2191	1.2928	2.3098	1.7844	1.5449	1.1900	2.2863	1.3052
279770753	0.0000	0.0000	0.0000	0.0000	0.0000	0.0023	0.0000	0.0000	0.0000	0.0000	0.0000
280044132	0.0000	0.4916	0.0000	0.0000	0.0000	0.8629	0.3073	0.3427	0.0000	0.0000	0.4921
1107485	0.0000	0.0000	0.0000	0.0000	0.0000	0.0000	0.0025	0.0000	0.0000	0.0000	0.0000
1096317	0.1676	0.1124	0.1969	0.1694	0.1182	0.0606	0.0785	0.0753	0.0411	0.0635	0.0545
279910183	0.0000	0.0000	0.0000	0.0000	0.0000	0.0029	0.0000	0.0000	0.0000	0.0000	0.0000
279818460	0.0000	0.0000	0.0000	0.0000	0.0000	0.0000	0.0039	0.0000	0.0000	0.0000	0.0000
279987557	0.0000	0.0000	0.0000	0.0000	0.0000	0.0000	0.0046	0.0000	0.0000	0.0000	0.0000
1108446	0.0789	0.3705	0.3063	0.1689	0.0298	0.0744	0.0652	0.0653	0.0423	0.0773	0.0504
280007198	0.9674	2.5523	2.5158	1.8615	1.0130	0.8515	0.6825	1.0065	0.7729	0.5071	0.7165
279897337	0.0000	0.0046	0.0000	0.0000	0.0000	0.0000	0.0000	0.0000	0.0000	0.0000	0.0000
279928722	0.0000	0.0000	0.0000	0.0000	0.0000	0.0050	0.0000	0.0000	0.0000	0.0000	0.0000
1097794	0.0000	0.0000	0.0058	0.0000	0.0000	0.0000	0.0000	0.0000	0.0000	0.0000	0.0000
1102856	0.2137	0.3938	0.1420	0.0849	0.2336	0.1304	0.0000	0.1213	0.2726	0.0662	0.0000
1101939	1.3438	1.3960	0.2222	0.1810	0.8195	0.1394	0.2997	0.4110	1.0142	0.3240	0.0000
280002966	0.3870	0.1410	0.0139	0.1273	0.7136	0.2690	0.4091	0.0908	0.2659	0.0653	0.2953
1087504	0.0000	0.0000	0.0000	0.0000	0.0000	0.0000	0.0067	0.0000	0.0000	0.0000	0.0000
1093947	0.0000	0.1240	0.0000	0.0383	0.2064	0.0292	0.0000	0.0536	0.0000	0.0289	0.0460
1091721	2.1530	1.7841	2.7612	1.9151	2.0509	1.1054	1.6045	2.7066	2.3015	1.3197	1.3181
279785111	0.0000	0.0000	0.0000	0.0000	0.0000	0.0000	0.0000	0.0069	0.0000	0.0000	0.0000
279907913	2.0851	1.8999	0.9383	0.7491	2.0960	2.0184	2.1080	0.9533	0.7771	0.4557	0.6879
1089831	1.0805	1.1965	0.3500	0.4573	0.5770	0.3532	0.3094	0.1452	0.6899	0.3125	0.0741
1094301	6.4875	6.2781	6.4248	4.7306	6.9894	5.1081	5.1294	7.5068	7.4018	5.8463	3.8632
1088395	2.6114	1.5035	0.5223	0.9376	1.1292	0.3765	0.2650	0.0864	0.9138	0.2997	0.0000
279659695	0.0000	0.0000	0.0073	0.0000	0.0000	0.0000	0.0000	0.0000	0.0000	0.0000	0.0000
279971484	0.0000	0.0000	0.0073	0.0000	0.0000	0.0000	0.0000	0.0000	0.0000	0.0000	0.0000
279819378	0.8687	0.7102	0.2135	0.5483	0.0000	0.8247	0.3711	0.5705	0.3277	0.1253	0.4516
1095151	1.7654	2.9478	1.1609	1.0612	1.7350	1.8041	2.0133	2.0416	1.5975	2.3350	1.4312
1102388	0.0000	0.0000	0.0000	0.0000	0.0000	0.0000	0.0000	0.0073	0.0000	0.0000	0.0000
279774815	0.0000	0.0000	0.0000	0.0000	0.0000	0.0074	0.0000	0.0000	0.0000	0.0000	0.0000
279715871	0.0000	0.0000	0.0075	0.0000	0.0000	0.0000	0.0000	0.0000	0.0000	0.0000	0.0000
280093293	0.0000	0.0000	0.0000	0.0000	0.0076	0.0000	0.0000	0.0000	0.0000	0.0000	0.0000
279657924	0.0000	0.0000	0.0000	0.0000	0.0000	0.0077	0.0000	0.0000	0.0000	0.0000	0.0000
279958490	0.0000	0.0000	0.0080	0.0000	0.0000	0.0000	0.0000	0.0000	0.0000	0.0000	0.0000
279920643	0.0000	0.0000	0.0080	0.0000	0.0000	0.0000	0.0000	0.0000	0.0000	0.0000	0.0000
1108805	0.0000	0.0000	0.0000	0.0000	0.0000	0.0000	0.0000	0.0084	0.0000	0.0000	0.0000
280022258	0.0000	0.0000	0.0000	0.0000	0.0000	0.0000	0.0086	0.0000	0.0000	0.0000	0.0000
1102989	0.0000	0.0000	0.0000	0.0000	0.0000	0.0000	0.0091	0.0000	0.0000	0.0000	0.0000
279607678	0.0000	0.0000	0.0000	0.0000	0.0000	0.0092	0.0000	0.0000	0.0000	0.0000	0.0000
1105235	1.0011	1.3763	0.7151	0.8937	0.0000	1.6408	1.0063	0.7415	0.6326	0.8237	0.5153
280024589	0.0000	0.0104	0.0000	0.0000	0.0000	0.0000	0.0000	0.0000	0.0000	0.0000	0.0000
1100727	0.1956	0.3534	0.3240	0.1863	0.0405	0.0246	0.1602	0.0229	0.1273	0.0478	0.0394
1107237	5.0463	5.0530	2.9871	3.6026	2.9417	2.8097	2.6735	1.8811	2.3636	2.9678	2.3425
279854168	0.6558	0.7434	0.5083	0.4725	0.6622	0.8553	0.8292	0.6521	0.7100	0.3115	0.8237
1099084	1.7018	2.6177	1.1894	1.3982	1.9283	2.6540	2.4361	1.6626	1.4783	2.3969	1.6690
279704822	0.0000	0.7882	0.0000	0.0000	0.7930	0.4433	0.4449	0.4155	0.0000	0.0000	0.7749
1104109	0.0000	0.0000	0.0000	0.0000	0.0000	0.0000	0.0000	0.0106	0.0000	0.0000	0.0000
279748792	2.4389	1.4990	2.8796	1.4696	3.2063	2.3363	1.9256	2.3208	3.0770	1.4271	1.8197
1095057	1.0252	1.1226	0.7085	0.9101	0.5341	0.6563	0.7777	0.5987	0.5400	0.7437	0.3357
280076146	6.9639	8.2863	7.8187	7.3482	7.1569	6.7784	6.5493	7.9014	7.4636	6.8111	6.5361
279988416	0.0377	0.1569	0.0245	0.0584	0.0420	0.0224	0.0170	0.0208	0.0000	0.0000	0.0359
279931404	0.0000	0.0000	0.0000	0.0000	0.0000	0.0000	0.0108	0.0000	0.0000	0.0000	0.0000
1091504	2.9984	2.9727	3.5387	3.0263	2.8239	1.8636	2.5229	2.9265	2.1522	2.9688	1.4692
1106522	4.9892	4.4844	1.6521	2.9458	4.6126	2.0028	2.1743	1.9370	3.9711	1.5479	0.3228
280135285	0.2409	0.2115	0.1606	0.0000	0.0000	0.0000	0.2278	0.0777	0.0000	0.0370	0.2303
1099517	0.0000	2.3167	0.5367	0.5194	0.2085	0.4949	0.1701	0.3855	0.3521	0.1664	0.0926
1092743	3.3787	3.3884	1.6099	1.4867	2.3690	3.2039	2.9898	2.4247	2.0687	3.5006	2.1141
1099018	2.3691	3.0570	3.3465	2.6706	2.5177	2.3758	2.5621	3.6290	3.2131	1.8226	2.3076
279902939	0.0000	0.0000	0.0000	0.0000	0.0109	0.0000	0.0000	0.0000	0.0000	0.0000	0.0000
1096474	0.4758	0.1080	0.2539	0.0692	0.0000	0.0536	0.0563	0.0640	0.2019	0.0000	0.0115
279867107	0.0000	0.0000	0.0109	0.0000	0.0000	0.0000	0.0000	0.0000	0.0000	0.0000	0.0000
279798859	0.0000	0.0000	0.0110	0.0000	0.0000	0.0000	0.0000	0.0000	0.0000	0.0000	0.0000
279658715	0.0000	0.0000	0.0000	0.0000	0.0000	0.0114	0.0000	0.0000	0.0000	0.0000	0.0000
1102663	0.0000	0.0000	0.0000	0.0000	0.0000	0.0000	0.0000	0.0115	0.0000	0.0000	0.0000
1109039	0.0000	0.0000	0.0000	0.0000	0.0000	0.0116	0.0000	0.0000	0.0000	0.0000	0.0000
279831009	0.0000	0.0119	0.0000	0.0000	0.0000	0.0000	0.0000	0.0000	0.0000	0.0000	0.0000
280003016	0.4828	0.8551	1.2089	0.6280	0.1597	0.0000	0.0169	0.0000	0.0297	0.0000	0.0000
1091610	7.9479	7.5256	7.7166	7.4740	6.9915	6.1654	6.2650	7.6228	7.0914	6.1480	6.4762
279979749	0.0119	0.0000	0.0000	0.0000	0.0000	0.0000	0.0000	0.0000	0.0000	0.0000	0.0000
279721180	4.5527	4.3940	5.1029	3.0351	5.3705	3.6476	3.9963	5.8712	4.9678	5.5890	0.5733
1089862	0.0000	0.0000	0.0000	0.0000	0.0000	0.0000	0.0121	0.0000	0.0000	0.0000	0.0000
1105493	1.2132	0.8221	0.3377	0.6605	0.5116	0.3035	0.3410	0.2469	0.3314	0.4142	0.0726
279732919	3.6092	1.0926	0.3580	0.9730	4.4074	0.0000	1.4198	2.3659	2.7722	0.5877	0.0000
1089194	4.0300	4.0639	6.3836	5.3947	5.1177	4.0795	4.5115	5.7855	4.4607	3.1361	4.2155
279755068	0.0000	0.0000	0.0000	0.0000	0.0000	0.0135	0.0000	0.0000	0.0000	0.0000	0.0000
279967784	0.1438	0.1257	0.3736	0.4084	0.5539	0.5483	0.5759	0.7918	0.5733	0.0863	0.1653
1096924	0.0000	0.0000	0.0000	0.0000	0.0000	0.0000	0.0140	0.0000	0.0000	0.0000	0.0000
1101909	5.2336	5.1192	5.3411	4.4215	4.5944	3.1941	3.6629	4.5056	3.6057	5.0481	2.8327
279858467	0.0000	0.0000	0.0000	0.0000	0.0000	0.0141	0.0000	0.0000	0.0000	0.0000	0.0000
1087710	1.0305	1.3076	1.1212	0.8943	0.6453	0.9252	0.9534	0.8208	0.9611	0.9478	0.7127
1098553	1.6435	1.5912	1.1817	1.1450	1.8610	0.5057	1.0434	1.0785	1.7812	0.3755	0.2544
279852637	0.0000	0.0106	0.0000	0.0000	0.2221	0.0000	0.0987	0.0000	0.0000	0.0000	0.0546
1099617	6.5090	6.9926	6.1773	5.5683	5.2050	4.1115	2.3771	4.7319	6.0545	2.2878	2.0884
280042056	0.0000	0.0000	0.0000	0.0000	0.0000	0.0143	0.0000	0.0000	0.0000	0.0000	0.0000
279595241	0.0540	0.1688	0.4202	0.3493	0.6256	0.8644	0.8358	0.3434	0.3096	0.1746	0.5288
1099767	3.0109	1.0478	1.9331	1.7383	1.4476	0.0748	0.2284	0.2300	0.5310	0.1303	0.0305
280133589	0.0000	0.0000	0.0000	0.0000	0.0149	0.0000	0.0000	0.0000	0.0000	0.0000	0.0000
279753773	0.0000	0.4831	1.3148	0.9963	3.7843	1.2916	0.5529	0.6615	0.3943	0.0000	1.1620
278984057	0.4322	0.5401	0.1294	0.2125	0.0000	0.0489	0.0000	0.0229	0.0143	0.0719	0.0000
279925383	0.3976	0.0000	0.0000	0.0000	0.0000	0.0877	0.0670	0.0000	0.0000	0.0870	0.0000
280011903	0.0000	0.0000	0.0000	0.0000	0.0000	0.0000	0.0000	0.0151	0.0000	0.0000	0.0000
278965344	0.0000	0.0000	0.0154	0.0000	0.0000	0.0000	0.0000	0.0000	0.0000	0.0000	0.0000
1100459	0.0000	0.0000	0.0000	0.0000	0.0156	0.0000	0.0000	0.0000	0.0000	0.0000	0.0000
1091966	0.0000	0.0000	0.0000	0.0000	0.0000	0.0000	0.0157	0.0000	0.0000	0.0000	0.0000
1093328	2.5611	2.6730	1.8776	1.1232	2.3094	1.6379	1.7658	2.1690	2.5309	2.3658	0.5759
1102031	0.0000	0.0000	0.0000	0.0000	0.0000	0.0158	0.0000	0.0000	0.0000	0.0000	0.0000
279749414	1.4240	2.1817	1.3494	1.5863	1.9271	1.5423	1.2698	1.4393	1.9659	0.2082	1.0152
1105281	4.1963	4.1736	4.4860	3.0620	4.4603	3.7454	3.7851	5.2512	4.9176	4.3256	2.7354
280059899	0.4232	0.1952	0.5747	0.2399	0.0000	0.0000	0.0000	0.0000	0.0000	0.0000	0.0356
279822122	0.0000	0.0000	0.0000	0.0000	0.0000	0.0000	0.0158	0.0000	0.0000	0.0000	0.0000
1098602	1.7301	2.4926	1.8998	1.7092	0.8471	0.4015	1.1177	0.8519	0.5512	1.2650	0.1147
1101021	0.7038	1.1821	1.2105	1.0636	1.2432	1.3993	1.3968	1.3032	1.0738	1.0763	1.2310
279977966	1.4062	1.1276	0.0000	0.5153	0.0000	0.5309	0.1356	0.0000	0.0000	0.0000	0.3357
1097070	2.4013	3.3507	1.9952	2.2656	2.3176	3.2274	2.8588	1.9529	2.4589	2.7209	1.8330
1106056	0.7266	0.4702	0.2092	0.1835	0.3392	1.5177	1.1097	0.7003	0.4462	0.4394	0.9473
1088706	0.0000	0.0000	0.0000	0.0000	0.0000	0.0159	0.0000	0.0000	0.0000	0.0000	0.0000
279964886	0.7834	0.4890	0.0000	0.0000	0.0000	0.0000	0.0000	0.3383	0.0000	0.3591	0.0000
279933065	0.0000	0.0000	0.7235	0.0000	0.0000	1.4246	0.4643	0.0000	0.0000	0.0000	0.5535
1100513	0.0000	0.0000	0.0000	0.0000	0.0000	0.0000	0.0000	0.0160	0.0000	0.0000	0.0000
280099630	0.6059	0.2230	0.2967	0.1983	0.0625	0.1949	0.2912	0.1190	0.0461	0.0707	0.3491
279900076	0.0000	0.0000	0.0000	0.0000	0.0000	0.0161	0.0000	0.0000	0.0000	0.0000	0.0000
1097641	1.1273	1.7417	1.0838	1.2786	1.2957	1.7516	1.5246	1.7182	1.4015	1.2316	1.4692
280024265	0.1084	0.2671	0.3824	0.1659	0.0000	0.0000	0.0000	0.1747	0.0000	0.0000	0.1035
1101839	0.0000	0.0000	0.0000	0.0000	0.0000	0.0162	0.0000	0.0000	0.0000	0.0000	0.0000
279981705	0.0000	0.1615	0.0000	0.0000	0.0000	0.3885	0.0858	0.0000	0.0000	0.0000	0.1237
280050607	0.0000	0.0000	0.0000	0.0000	0.0000	0.0000	0.0166	0.0000	0.0000	0.0000	0.0000
1107463	0.0611	0.0000	0.0201	0.0000	0.4522	0.3581	0.2909	0.1494	0.1188	0.1164	0.2201
1104344	0.0000	0.0000	0.0168	0.0000	0.0000	0.0000	0.0000	0.0000	0.0000	0.0000	0.0000
1107483	0.0000	0.0000	0.0000	0.0000	0.0000	0.0000	0.0000	0.0170	0.0000	0.0000	0.0000
1089471	0.0000	0.0000	0.0000	0.0000	0.0000	0.0180	0.0000	0.0000	0.0000	0.0000	0.0000
1102129	0.2799	0.1263	0.2564	0.0369	0.1315	0.0589	0.0276	0.2128	0.0000	0.2399	0.1056
1105886	0.0000	0.0000	0.0000	0.0000	0.0000	0.0000	0.0184	0.0000	0.0000	0.0000	0.0000
279664168	0.0000	0.7904	0.3606	0.7920	2.0010	0.8882	0.5290	0.5608	0.3672	0.0000	0.6596
279838312	0.0000	0.0000	0.0000	0.0000	0.0000	0.0000	0.0184	0.0000	0.0000	0.0000	0.0000
1105514	2.1738	2.4077	2.1675	1.7982	2.8216	2.7945	3.3689	2.9980	2.2790	2.4031	3.0539
1093698	1.2146	1.1755	2.2893	1.3133	1.8809	1.1287	1.4138	2.4810	1.9015	0.7065	1.4761
1102554	0.0000	0.0000	0.0000	0.0000	0.0000	0.0000	0.0189	0.0000	0.0000	0.0000	0.0000
1100306	3.2427	3.5510	4.9407	3.7212	3.8979	3.3718	3.3933	5.1671	4.0529	3.2542	3.4028
1102786	0.0000	0.0000	0.0000	0.0000	0.0000	0.0190	0.0000	0.0000	0.0000	0.0000	0.0000
279974312	0.0000	0.0000	0.0000	0.0000	0.0196	0.0000	0.0000	0.0000	0.0000	0.0000	0.0000
279472130	0.0000	0.0000	0.0000	0.0000	0.0000	0.0000	0.0198	0.0000	0.0000	0.0000	0.0000
280063294	0.0000	0.0000	0.0200	0.0000	0.0000	0.0000	0.0000	0.0000	0.0000	0.0000	0.0000
279966364	0.0201	0.0000	0.0000	0.0000	0.0000	0.0000	0.0000	0.0000	0.0000	0.0000	0.0000
1106542	1.6766	0.8760	2.5015	1.2076	1.7142	1.4713	2.5953	2.4231	1.3003	1.0886	2.4712
1093246	0.3991	0.6043	0.4741	0.3354	0.1634	0.1568	0.2180	0.2154	0.2732	0.2738	0.0549
1097184	0.0000	0.0000	0.0000	0.0000	0.0000	0.0207	0.0000	0.0000	0.0000	0.0000	0.0000
1102013	0.0000	0.0000	0.0000	0.0000	0.0000	0.0000	0.0208	0.0000	0.0000	0.0000	0.0000
1108421	0.0000	0.0000	0.0000	0.0000	0.0000	0.0209	0.0000	0.0000	0.0000	0.0000	0.0000
1099682	1.5241	2.7178	2.1068	1.4836	2.5119	2.4449	1.9880	2.5928	2.6212	2.2038	1.5849
1105434	0.0209	0.0000	0.0000	0.0000	0.0000	0.0000	0.0000	0.0000	0.0000	0.0000	0.0000
279907422	0.6339	0.7665	1.6750	0.8057	0.0000	0.1077	0.2218	0.0000	0.0000	0.0000	0.0000
1106545	7.4485	7.6657	6.1751	6.6302	6.5178	5.5942	5.0126	5.8187	6.2231	5.6421	4.6987
279722221	0.0000	0.0000	0.0000	0.0000	0.1094	0.0000	0.0451	0.1079	0.0000	0.0587	0.0000
1101204	0.0000	0.0215	0.0000	0.0000	0.0000	0.0000	0.0000	0.0000	0.0000	0.0000	0.0000
1099857	0.0000	0.0000	0.0217	0.0000	0.0000	0.0000	0.0000	0.0000	0.0000	0.0000	0.0000
279853793	0.1993	0.0464	0.0000	0.0000	0.0594	0.0318	0.0043	0.0000	0.0000	0.0316	0.0508
280063801	0.0000	0.0000	0.0000	0.0000	0.0000	0.0221	0.0000	0.0000	0.0000	0.0000	0.0000
279817059	0.0000	0.0000	0.0000	0.0000	0.0000	0.0000	0.0223	0.0000	0.0000	0.0000	0.0000
279893257	0.0000	0.0000	0.0000	0.0000	0.0000	0.0000	0.0223	0.0000	0.0000	0.0000	0.0000
1089736	1.9973	2.1380	1.3540	1.3300	0.4971	0.4585	0.4426	0.3201	0.4060	0.5905	0.4015
279968056	0.0000	0.0000	0.0000	0.0000	0.0000	0.0000	0.0223	0.0000	0.0000	0.0000	0.0000
279768552	0.0000	0.0000	0.0000	0.0000	0.0000	0.0000	0.0231	0.0000	0.0000	0.0000	0.0000
280012563	0.0000	0.0000	0.0233	0.0000	0.0000	0.0000	0.0000	0.0000	0.0000	0.0000	0.0000
279984536	0.0000	0.0233	0.0000	0.0000	0.0000	0.0000	0.0000	0.0000	0.0000	0.0000	0.0000
1095188	0.0000	0.0000	0.0234	0.0000	0.0000	0.0000	0.0000	0.0000	0.0000	0.0000	0.0000
1090171	0.0000	0.0000	0.0000	0.0000	0.0000	0.0000	0.0000	0.0235	0.0000	0.0000	0.0000
279788846	0.0000	0.1126	0.1738	0.0000	0.7324	0.8186	1.2149	0.7365	0.0000	0.0000	1.0139
280058241	0.0236	0.0000	0.0000	0.0000	0.0000	0.0000	0.0000	0.0000	0.0000	0.0000	0.0000
279719364	0.0000	0.0000	0.0000	0.0000	0.0000	0.0000	0.0000	0.0237	0.0000	0.0000	0.0000
279859387	0.2832	0.3061	0.2757	0.2179	0.0924	0.0251	0.0379	0.0554	0.1284	0.0000	0.0000
279875184	0.0000	0.0000	0.0237	0.0000	0.0000	0.0000	0.0000	0.0000	0.0000	0.0000	0.0000
280017804	0.2880	0.0000	0.0000	0.1858	0.7990	0.0600	0.0000	0.0000	0.0000	0.0000	0.0000
280029387	0.0523	0.0000	0.0326	0.0000	0.0000	0.4509	0.5942	0.0000	0.0000	0.0000	0.2278
280019619	0.0000	0.0000	0.0000	0.0000	0.0000	0.0000	0.0000	0.0238	0.0000	0.0000	0.0000
279993840	0.6024	0.1539	0.4177	0.1819	0.3665	0.0364	0.0487	0.5371	0.4577	0.0000	0.1074
279925537	0.2792	0.0000	0.0000	0.0297	0.0000	0.0000	0.0473	0.0000	0.0000	0.0000	0.0000
279706040	0.0000	0.0000	0.0000	0.0000	0.0000	0.0000	0.0000	0.0242	0.0000	0.0000	0.0000
279870178	0.2899	0.0528	0.0781	0.1813	0.1936	0.3267	0.4399	0.0000	0.0000	0.0000	0.2681
279796058	0.0000	0.0000	0.0000	0.0000	0.0000	0.0000	0.0246	0.0000	0.0000	0.0000	0.0000
1093567	2.6585	3.1631	2.1549	2.5584	2.6004	3.4198	3.4516	2.5243	2.6345	2.2310	3.0499
1104575	0.0000	0.0000	0.0000	0.0000	0.0000	0.0000	0.0247	0.0000	0.0000	0.0000	0.0000
279662103	1.5565	0.0000	0.0000	0.6819	1.8235	0.6061	0.6383	0.0000	0.0000	0.0000	0.6586
1105323	1.3995	2.1135	1.0931	1.1465	2.0273	2.5951	2.3517	1.7238	1.6486	1.7808	2.0144
279798501	0.0000	0.0000	0.0000	0.0000	0.9305	0.5915	0.0000	0.0000	0.0000	0.0000	0.2612
279622528	0.0000	0.0000	0.0000	0.0000	0.0000	0.0248	0.0000	0.0000	0.0000	0.0000	0.0000
280110225	0.0000	0.0253	0.0000	0.0000	0.0000	0.0000	0.0000	0.0000	0.0000	0.0000	0.0000
280129569	0.0000	0.0000	0.0000	0.0000	0.0000	0.0000	0.0255	0.0000	0.0000	0.0000	0.0000
1106405	0.0000	0.0000	0.0000	0.0000	0.0000	0.0000	0.0000	0.0255	0.0000	0.0000	0.0000
280088326	0.0000	0.0000	0.0000	0.0000	0.0000	0.0000	0.0256	0.0000	0.0000	0.0000	0.0000
1104349	0.0000	0.0000	0.0000	0.0000	0.0258	0.0000	0.0000	0.0000	0.0000	0.0000	0.0000
280117906	0.0000	0.0000	0.0000	0.0000	0.0000	0.0000	0.0258	0.0000	0.0000	0.0000	0.0000
279914348	0.0000	0.0000	0.0000	0.0000	0.0000	0.0000	0.0260	0.0000	0.0000	0.0000	0.0000
280112548	0.0000	0.0000	0.0000	0.0000	0.0000	0.0000	0.0000	0.0264	0.0000	0.0000	0.0000
279926555	0.0000	0.0000	0.0000	0.0000	0.0000	0.0267	0.0000	0.0000	0.0000	0.0000	0.0000
280118483	0.0000	0.0000	0.0000	0.0000	0.0000	0.0269	0.0000	0.0000	0.0000	0.0000	0.0000
279863037	0.0000	0.0000	0.0000	0.0000	0.0000	0.0000	0.0000	0.0277	0.0000	0.0000	0.0000
1104223	0.0000	0.0278	0.0000	0.0000	0.0000	0.0000	0.0000	0.0000	0.0000	0.0000	0.0000
279969854	0.3470	0.1610	0.1218	0.0000	0.0000	0.0000	0.0855	0.6688	0.0000	0.2139	0.1756
279882600	0.0000	0.0280	0.0000	0.0000	0.0000	0.0000	0.0000	0.0000	0.0000	0.0000	0.0000
1092279	2.6038	3.1144	3.4165	3.2780	3.0548	2.4727	2.7108	3.2992	2.6099	2.2221	2.7314
280007512	0.0000	0.0000	0.0000	0.0000	0.0000	0.0000	0.0000	0.0281	0.0000	0.0000	0.0000
1099462	1.0745	0.7734	1.0460	0.6925	1.3548	0.5436	0.5478	0.9679	1.1039	0.6738	0.4992
1102340	0.0000	0.0000	0.0000	0.0000	0.0000	0.0281	0.0000	0.0000	0.0000	0.0000	0.0000
279749960	0.2182	0.1913	1.4848	0.1730	0.2415	0.6603	0.8598	0.3440	0.7207	0.0000	0.4933
279904105	0.0000	0.0000	0.0000	0.0000	0.0000	0.0282	0.0000	0.0000	0.0000	0.0000	0.0000
279771571	0.0000	0.0283	0.0000	0.0000	0.0000	0.0000	0.0000	0.0000	0.0000	0.0000	0.0000
1092975	0.0000	0.0000	0.0000	0.0000	0.0000	0.0000	0.0000	0.0283	0.0000	0.0000	0.0000
1100407	0.0000	0.0000	0.0000	0.0000	0.0000	0.0000	0.0000	0.0289	0.0000	0.0000	0.0000
279910735	0.0000	0.0000	0.0000	0.0000	0.0000	0.0000	0.0290	0.0000	0.0000	0.0000	0.0000
1109021	0.0000	0.0000	0.0000	0.0000	0.0000	0.0000	0.0000	0.0292	0.0000	0.0000	0.0000
1102616	0.0000	0.2819	0.0000	0.0000	0.0779	0.0413	0.0630	0.0000	0.0000	0.0415	0.0658
279656615	0.0000	0.0000	0.0000	0.0000	0.0000	0.0293	0.0000	0.0000	0.0000	0.0000	0.0000
279822436	0.0000	0.0000	0.0000	0.0000	0.0000	0.0000	0.0295	0.0000	0.0000	0.0000	0.0000
279762443	0.0296	0.0000	0.0000	0.0000	0.0000	0.0000	0.0000	0.0000	0.0000	0.0000	0.0000
1092261	0.0000	0.0000	0.0000	0.0000	0.0000	0.0000	0.0297	0.0000	0.0000	0.0000	0.0000
1108903	0.0000	0.0000	0.0000	0.0000	0.0000	0.0000	0.0298	0.0000	0.0000	0.0000	0.0000
279922742	0.0000	0.0000	0.0299	0.0000	0.0000	0.0000	0.0000	0.0000	0.0000	0.0000	0.0000
1094370	1.6286	3.1113	2.5894	1.8143	1.6277	1.6648	1.8636	2.1613	2.5143	1.7292	0.5915
1103394	0.0000	0.0000	0.0000	0.0000	0.0000	0.0302	0.0000	0.0000	0.0000	0.0000	0.0000
279805455	0.0000	0.0000	0.0000	0.0000	0.0000	0.0304	0.0000	0.0000	0.0000	0.0000	0.0000
1103111	0.0000	0.0000	0.0304	0.0000	0.0000	0.0000	0.0000	0.0000	0.0000	0.0000	0.0000
279823870	0.3662	0.0591	0.0000	0.1099	0.5046	0.5425	0.2987	0.5595	0.5327	0.0000	0.1488
1093301	0.0000	0.0000	0.0305	0.0000	0.0000	0.0000	0.0000	0.0000	0.0000	0.0000	0.0000
280132138	0.0000	0.0000	0.0000	0.0000	0.0000	0.0000	0.0308	0.0000	0.0000	0.0000	0.0000
279458378	0.0000	0.0309	0.0000	0.0000	0.0000	0.0000	0.0000	0.0000	0.0000	0.0000	0.0000
1092483	4.9473	6.2119	6.5333	5.9662	5.2179	5.2152	5.0618	6.1719	5.0488	5.4004	4.7264
1104423	0.0000	0.0000	0.0000	0.0000	0.0000	0.0000	0.0000	0.0309	0.0000	0.0000	0.0000
279752744	0.0000	0.0000	0.0000	0.0000	0.0000	0.0309	0.0000	0.0000	0.0000	0.0000	0.0000
1099442	4.6667	4.5013	3.4272	3.5750	4.2313	4.0784	3.8429	3.8523	4.7650	3.5191	2.7739
280008059	0.0000	0.0000	0.0000	0.0000	0.0000	0.0000	0.0000	0.0309	0.0000	0.0000	0.0000
279895143	0.0000	0.0000	0.0310	0.0000	0.0000	0.0000	0.0000	0.0000	0.0000	0.0000	0.0000
280037679	0.0000	0.0000	0.0000	0.0000	0.0000	0.0000	0.0000	0.0310	0.0000	0.0000	0.0000
279801492	0.0000	0.0000	0.0000	0.0000	0.0000	0.0311	0.0000	0.0000	0.0000	0.0000	0.0000
280038546	0.0000	0.0000	0.0000	0.0000	0.0000	0.0000	0.0000	0.0311	0.0000	0.0000	0.0000
279783756	0.1572	0.1375	0.0000	0.0000	0.0000	0.0952	0.1905	0.0000	0.0000	0.0000	0.1501
279426870	0.0000	0.0000	0.0000	0.0000	0.0000	0.0000	0.0312	0.0000	0.0000	0.0000	0.0000
280123552	0.8058	1.4422	1.1713	0.8750	0.7788	1.4877	1.3368	1.3708	1.2881	1.2523	0.7036
279760637	0.0000	0.0000	0.0000	0.0000	0.0000	0.0000	0.0312	0.0000	0.0000	0.0000	0.0000
279940949	0.0000	0.0000	0.0000	0.0000	0.0000	0.0000	0.0000	0.0318	0.0000	0.0000	0.0000
279930968	0.1345	1.1692	0.9721	0.1840	0.7390	1.3038	1.3284	1.7800	1.2605	0.6483	1.0132
1092797	0.0000	0.0000	0.0000	0.0000	0.0000	0.0000	0.0319	0.0000	0.0000	0.0000	0.0000
279671349	0.0000	0.0000	0.0000	0.0000	0.0000	0.0323	0.0000	0.0000	0.0000	0.0000	0.0000
1099663	0.0000	0.0000	0.0000	0.0000	0.0000	0.0323	0.0000	0.0000	0.0000	0.0000	0.0000
1102303	0.0000	0.0000	0.0000	0.0000	0.0000	0.0000	0.0324	0.0000	0.0000	0.0000	0.0000
1105072	0.0329	0.0000	0.0000	0.0000	0.0000	0.0000	0.0000	0.0000	0.0000	0.0000	0.0000
1103969	5.5096	5.0241	4.8369	4.5648	4.5990	4.3579	4.9412	5.3984	4.6825	5.3000	4.2638
279716326	0.0329	0.0000	0.0000	0.0000	0.0000	0.0000	0.0000	0.0000	0.0000	0.0000	0.0000
1106919	0.0000	0.0000	0.0000	0.0000	0.0000	0.0000	0.0329	0.0000	0.0000	0.0000	0.0000
1109155	2.2312	2.0581	1.5937	1.7869	1.2107	1.2073	0.7685	0.9645	1.2567	0.8203	0.6483
1089702	2.4278	3.6557	2.4964	2.2677	1.2303	1.0455	1.2286	1.3141	1.0111	1.4555	1.2077
279841191	0.0332	0.0000	0.0000	0.0000	0.0000	0.0000	0.0000	0.0000	0.0000	0.0000	0.0000
1095661	3.6103	3.2145	3.7733	3.0957	2.6719	1.6464	1.5671	2.3615	2.5683	1.6487	1.6231
1100583	0.0000	0.0000	0.0000	0.0000	0.1543	0.0565	0.0217	0.0781	0.0381	0.0000	0.0456
279661928	0.0000	0.0000	0.0000	0.0000	0.0000	0.0334	0.0000	0.0000	0.0000	0.0000	0.0000
279837469	0.0000	0.0000	0.0000	0.0000	0.0000	0.0000	0.0000	0.0338	0.0000	0.0000	0.0000
280035517	0.2206	0.4200	0.0690	0.3089	0.0970	0.3018	0.2623	0.1418	0.0321	0.1124	0.1325
1105439	0.0546	0.0000	0.1246	0.0000	0.0000	0.5841	0.1310	0.2189	0.0000	0.0000	0.2616
279811835	0.0000	0.0000	0.0000	0.0000	0.0000	0.0000	0.0341	0.0000	0.0000	0.0000	0.0000
1101547	6.6031	7.6600	7.3794	7.3450	6.3691	7.1010	6.9660	7.3245	6.7731	6.8720	6.0426
1102793	0.9399	1.9942	1.2448	0.9736	1.1757	2.3273	1.9813	1.7071	1.3026	1.7039	1.5790
279849163	2.8546	2.6682	3.4933	2.5129	4.8513	3.5086	4.0217	3.8465	4.1381	2.6274	3.3967
1103643	0.0000	0.0345	0.0000	0.0000	0.0000	0.0000	0.0000	0.0000	0.0000	0.0000	0.0000
1097570	0.0000	0.0000	0.0000	0.0000	0.0000	0.0000	0.0345	0.0000	0.0000	0.0000	0.0000
279522959	0.0000	0.0000	0.0000	0.0000	0.0000	0.0346	0.0000	0.0000	0.0000	0.0000	0.0000
1097814	0.0000	0.0000	0.0000	0.0000	0.0349	0.0000	0.0000	0.0000	0.0000	0.0000	0.0000
280037480	0.0000	0.0000	0.0350	0.0000	0.0000	0.0000	0.0000	0.0000	0.0000	0.0000	0.0000
1092808	0.0000	0.0000	0.0635	0.0000	0.0000	0.0574	0.0867	0.3555	0.0000	0.1132	0.0000
279710597	0.0000	0.0000	0.0000	0.0000	1.6331	0.5381	0.4948	0.0000	0.0000	0.0000	0.5315
279788930	0.0000	0.0000	0.0000	0.0000	0.0000	0.0000	0.0000	0.0350	0.0000	0.0000	0.0000
279906033	0.4720	1.1665	0.1379	0.0000	1.1036	2.0887	1.3492	1.1533	0.6909	1.6109	0.4144
1103635	0.0000	0.0350	0.0000	0.0000	0.0000	0.0000	0.0000	0.0000	0.0000	0.0000	0.0000
1101073	0.0000	0.0000	0.0351	0.0000	0.0000	0.0000	0.0000	0.0000	0.0000	0.0000	0.0000
279755628	0.0000	0.0352	0.0000	0.0000	0.0000	0.0000	0.0000	0.0000	0.0000	0.0000	0.0000
279663069	0.0000	0.0000	0.0000	0.0000	0.0000	0.0000	0.0352	0.0000	0.0000	0.0000	0.0000
1105266	0.0000	0.0000	0.0000	0.0000	0.0000	0.0359	0.0000	0.0000	0.0000	0.0000	0.0000
1097523	0.0000	0.0000	0.0000	0.0000	0.0360	0.0000	0.0000	0.0000	0.0000	0.0000	0.0000
280045896	0.0000	0.0000	0.0360	0.0000	0.0000	0.0000	0.0000	0.0000	0.0000	0.0000	0.0000
1092061	0.0000	0.0000	0.2279	0.0000	0.0595	0.0319	0.0000	0.2214	0.1241	0.0000	0.0000
280099211	0.0000	0.0000	0.0000	0.0000	0.0000	0.0698	0.1509	0.0000	0.0000	0.0351	0.0000
1100819	0.3894	0.3158	0.1276	0.3181	0.1645	0.2525	0.1644	0.1306	0.1041	0.0956	0.1209
279787548	0.0000	0.0000	0.0000	0.0000	0.0000	0.0000	0.0000	0.0361	0.0000	0.0000	0.0000
1104503	0.0614	0.0000	0.0401	0.0000	0.1337	0.0367	0.0276	0.0674	0.0000	0.0992	0.0000
280130542	0.2862	1.2861	1.1880	0.1616	0.0501	0.2449	0.1894	0.0000	0.0000	0.3439	0.4832
1091117	3.8292	4.1005	2.4357	2.9117	2.8277	2.7497	2.7799	1.9032	2.8651	2.7318	1.8716
279736948	0.0000	0.0000	0.0364	0.0000	0.0000	0.0000	0.0000	0.0000	0.0000	0.0000	0.0000
279881414	0.0000	0.0000	0.0000	0.0000	0.0000	0.0364	0.0000	0.0000	0.0000	0.0000	0.0000
279862250	0.0000	0.0000	0.0000	0.0000	0.0000	0.0365	0.0000	0.0000	0.0000	0.0000	0.0000
279863015	0.0000	0.0000	0.0000	0.0000	0.0366	0.0000	0.0000	0.0000	0.0000	0.0000	0.0000
279746983	0.0000	0.0000	0.0368	0.0000	0.0000	0.0000	0.0000	0.0000	0.0000	0.0000	0.0000
279933954	0.0000	0.0000	0.0000	0.0000	0.0000	0.0370	0.0000	0.0000	0.0000	0.0000	0.0000
280100751	0.0000	0.0000	0.0000	0.0000	0.0000	0.0000	0.0000	0.0371	0.0000	0.0000	0.0000
1104334	0.9042	0.4810	0.6029	0.1989	1.1053	0.6982	0.8896	0.7837	0.8087	0.3432	0.9912
280136709	0.0000	0.0376	0.0000	0.0000	0.0000	0.0000	0.0000	0.0000	0.0000	0.0000	0.0000
279963836	0.0000	0.0000	0.0000	0.0000	0.0000	0.0000	0.0377	0.0000	0.0000	0.0000	0.0000
1090528	0.0000	0.0000	0.0000	0.0000	0.0378	0.0000	0.0000	0.0000	0.0000	0.0000	0.0000
280110745	0.0000	0.0000	0.0000	0.0000	0.0000	0.0000	0.0385	0.0000	0.0000	0.0000	0.0000
279988675	0.0000	0.0000	0.0000	0.0000	0.0000	0.0386	0.0000	0.0000	0.0000	0.0000	0.0000
1092673	0.2456	0.3124	0.1635	0.0680	0.0963	0.0262	0.0393	0.1177	0.1351	0.1494	0.0419
1099393	0.0000	0.0000	0.0389	0.0000	0.0000	0.0000	0.0000	0.0000	0.0000	0.0000	0.0000
279796031	0.0000	0.0000	0.0000	0.0000	0.0000	0.0391	0.0000	0.0000	0.0000	0.0000	0.0000
1099034	0.0000	0.0000	0.0000	0.0000	0.0000	0.0000	0.0391	0.0000	0.0000	0.0000	0.0000
1102733	0.0000	0.0000	0.0391	0.0000	0.0000	0.0000	0.0000	0.0000	0.0000	0.0000	0.0000
279755117	0.0000	0.0000	0.0000	0.0000	0.0000	0.0000	0.0000	0.0394	0.0000	0.0000	0.0000
1107360	0.0000	0.0395	0.0000	0.0000	0.0000	0.0000	0.0000	0.0000	0.0000	0.0000	0.0000
1100595	0.4355	0.7614	0.1515	0.1610	0.2518	0.8747	0.4573	0.1362	0.4207	0.0839	0.5275
1103175	0.0000	0.0000	0.0000	0.0000	0.0000	0.0000	0.0395	0.0000	0.0000	0.0000	0.0000
280035957	0.0000	0.0000	0.0000	0.0000	0.2087	0.0000	0.5049	0.0979	0.1575	0.0000	0.0000
279860421	0.0000	0.0000	0.0000	0.0000	0.0000	0.0000	0.0400	0.0000	0.0000	0.0000	0.0000
1091136	0.0000	0.0400	0.0000	0.0000	0.0000	0.0000	0.0000	0.0000	0.0000	0.0000	0.0000
279656678	0.0404	0.0000	0.0000	0.0000	0.0000	0.0000	0.0000	0.0000	0.0000	0.0000	0.0000
279937129	0.0000	0.0000	0.0000	0.0000	0.0000	0.0000	0.0404	0.0000	0.0000	0.0000	0.0000
279993818	0.0000	0.0405	0.0000	0.0000	0.0000	0.0000	0.0000	0.0000	0.0000	0.0000	0.0000
1098358	0.0000	0.0000	0.0406	0.0000	0.0000	0.0000	0.0000	0.0000	0.0000	0.0000	0.0000
1097902	0.3525	0.4710	0.4378	0.4089	0.3007	0.2859	0.2832	0.3880	0.1451	0.4122	0.1724
279585111	0.3431	0.3551	0.0981	0.0132	0.8862	0.3102	0.5641	0.2601	0.2507	0.4257	0.4172
280112565	0.0000	0.0000	0.0000	0.0000	0.0000	0.0000	0.0412	0.0000	0.0000	0.0000	0.0000
1095671	0.1063	0.1151	0.9750	0.0836	0.0000	0.0000	0.0367	0.1024	0.1257	0.0316	0.0000
1098989	0.0000	0.0000	0.0000	0.0000	0.0000	0.0414	0.0000	0.0000	0.0000	0.0000	0.0000
279962608	5.6132	6.1367	6.5210	5.5534	6.3384	5.8659	5.9868	7.2622	7.0574	5.3680	5.2155
1089945	2.5974	1.6994	0.5033	0.7118	1.2013	0.9267	0.7023	0.4526	1.0996	1.0031	0.6130
1089413	0.0000	0.0417	0.0000	0.0000	0.0000	0.0000	0.0000	0.0000	0.0000	0.0000	0.0000
280026963	0.3498	0.2855	0.1771	0.1353	0.1898	0.1887	0.1395	0.0394	0.1634	0.0830	0.2240
280115192	0.0000	0.0000	0.0000	0.0000	0.0000	0.0000	0.0421	0.0000	0.0000	0.0000	0.0000
1100022	0.0000	0.0000	0.0421	0.0000	0.0000	0.0000	0.0000	0.0000	0.0000	0.0000	0.0000
279602005	0.9113	1.1178	0.9500	1.1044	1.1689	1.6293	1.6041	1.0100	0.5139	0.6151	1.5537
1103532	2.9272	2.2387	3.4464	3.0316	2.0509	1.8016	1.9428	2.3546	1.9251	1.1184	1.7928
279849763	0.0000	0.0000	0.0425	0.0000	0.0000	0.0000	0.0000	0.0000	0.0000	0.0000	0.0000
279769723	0.0000	0.0426	0.0000	0.0000	0.0000	0.0000	0.0000	0.0000	0.0000	0.0000	0.0000
1099847	0.0430	0.0000	0.0000	0.0000	0.0000	0.0000	0.0000	0.0000	0.0000	0.0000	0.0000
1103090	0.0000	0.0434	0.0000	0.0000	0.0000	0.0000	0.0000	0.0000	0.0000	0.0000	0.0000
1102820	0.7986	1.4108	0.8678	0.8028	0.6740	0.9701	0.9750	0.7780	0.6891	1.1301	0.4532
279888145	0.0000	0.0000	0.0000	0.0000	0.0000	0.0000	0.0435	0.0000	0.0000	0.0000	0.0000
1088342	2.9208	4.0073	2.5314	2.7068	2.7543	2.4821	2.4162	2.2912	2.7256	2.6955	1.7726
280083620	0.0000	0.0000	0.0000	0.0000	0.0000	0.0437	0.0000	0.0000	0.0000	0.0000	0.0000
1090112	0.0000	0.0000	0.0000	0.0000	0.0000	0.0000	0.0439	0.0000	0.0000	0.0000	0.0000
280050943	0.0000	0.0000	0.0000	0.0000	0.0000	0.0440	0.0000	0.0000	0.0000	0.0000	0.0000
279720522	5.2170	4.3856	5.6349	4.3910	5.9116	4.2014	4.4190	7.1799	6.3898	2.8850	4.3478
280063832	0.0000	0.0000	0.0000	0.0000	0.0000	0.0000	0.0000	0.0443	0.0000	0.0000	0.0000
279909392	0.1666	0.2533	0.0000	0.0000	0.0000	0.0000	0.0000	0.0000	0.0000	0.0740	0.0000
1102848	2.6961	3.9499	1.0661	1.8443	1.9210	2.9756	1.6577	2.2938	2.9158	1.7648	0.9479
280034048	0.0000	0.0000	0.0000	0.0000	0.0000	0.0000	0.0445	0.0000	0.0000	0.0000	0.0000
1088124	0.5424	0.8500	0.1760	0.1876	0.2158	0.6358	0.3563	0.2207	0.1684	0.5940	0.2520
279710072	0.0000	0.0000	0.0000	0.0000	0.6464	2.1778	1.5561	0.6059	0.0000	1.2147	0.0000
1100897	0.0759	0.0982	0.0913	0.0000	0.0638	0.0342	0.0515	0.0213	0.0753	0.0562	0.0459
1106516	8.0777	7.4101	6.8794	6.4880	8.0042	6.3901	5.9622	7.8456	8.1533	6.5920	4.7933
279887359	0.0000	0.4927	0.0000	0.0000	0.0000	0.0000	0.2005	0.0541	0.0000	0.1343	0.0000
1105187	0.0000	0.0000	0.0000	0.0000	0.0000	0.0000	0.0458	0.0000	0.0000	0.0000	0.0000
279986220	0.0000	0.0000	0.0000	0.0000	0.0000	0.0460	0.0000	0.0000	0.0000	0.0000	0.0000
279746775	0.0000	0.0000	0.0000	0.0000	0.0000	0.0000	0.0000	0.0461	0.0000	0.0000	0.0000
279739533	0.0000	0.0000	0.0000	0.0000	0.0000	0.0471	0.0000	0.0000	0.0000	0.0000	0.0000
279954612	0.1492	0.0454	0.0000	0.0000	0.0000	0.0311	0.0000	0.0161	0.0000	0.0000	0.0497
279705865	0.0000	0.0000	0.0472	0.0000	0.0000	0.0000	0.0000	0.0000	0.0000	0.0000	0.0000
1099166	2.3120	2.3838	2.0636	1.6156	2.0097	1.3987	1.0355	2.2127	2.1665	1.7784	0.8808
1105968	4.2709	4.8817	3.7375	3.8313	3.8907	4.4280	4.2138	4.2797	4.1479	4.4905	3.6395
279783061	0.0000	0.0000	0.0000	0.0000	0.0000	0.0000	0.0472	0.0000	0.0000	0.0000	0.0000
1093097	4.3524	4.9783	2.9707	2.6053	3.0659	3.4706	3.3540	2.6975	3.1020	4.2872	2.1862
1100947	0.5338	0.2493	0.4307	0.0481	0.3547	0.1557	0.2125	0.2061	0.1225	0.2573	0.4288
1087580	4.5202	4.5170	4.2435	3.6312	3.2850	3.3929	3.0765	4.2239	4.5125	2.9747	2.7274
280010237	0.0000	0.0000	0.0000	0.0000	0.0000	0.0000	0.0472	0.0000	0.0000	0.0000	0.0000
1105945	0.1389	0.1214	0.0915	0.0000	0.0000	0.0000	0.0000	0.0000	0.0000	0.0833	0.0000
1103755	0.0000	0.0474	0.0000	0.0000	0.0000	0.0000	0.0000	0.0000	0.0000	0.0000	0.0000
1104066	2.4921	3.2258	2.9591	2.5318	2.9438	2.9595	3.0408	2.8470	2.6903	3.2294	2.5510
1092639	3.4231	4.2874	2.5636	2.6069	2.5822	3.0984	3.0669	2.1760	2.1052	3.4624	2.5130
279936471	0.0000	0.0000	0.0000	0.0000	0.0000	0.0475	0.0000	0.0000	0.0000	0.0000	0.0000
1105956	5.1712	4.4732	4.1393	3.9546	3.8728	2.6361	2.7056	3.2797	3.9597	2.9006	2.0553
1094085	9.8017	9.6880	8.9552	8.1636	7.1550	5.9518	5.3881	6.6063	7.5967	6.4196	4.5186
279777485	0.0000	0.0000	0.0000	0.0000	0.0000	0.0476	0.0000	0.0000	0.0000	0.0000	0.0000
1095653	0.3049	0.2422	0.7332	0.1977	0.5580	0.1063	0.1789	0.8535	0.4052	0.3599	0.2888
1093459	0.0000	0.0436	0.0326	0.0512	0.0000	0.1158	0.0000	0.0277	0.0000	0.0000	0.0000
1098717	2.9028	3.8967	2.8148	2.9011	2.7008	3.5244	3.4122	2.6094	2.2182	3.2498	3.0532
280025024	0.0000	0.0000	0.0478	0.0000	0.0000	0.0000	0.0000	0.0000	0.0000	0.0000	0.0000
279857219	0.0000	0.0000	0.0479	0.0000	0.0000	0.0000	0.0000	0.0000	0.0000	0.0000	0.0000
1101318	0.0000	0.0000	0.0000	0.0000	0.0000	0.0000	0.0485	0.0000	0.0000	0.0000	0.0000
280021931	0.0000	0.0000	0.0000	0.0000	0.0000	0.0000	0.0486	0.0000	0.0000	0.0000	0.0000
1099047	2.2020	1.9417	1.8131	0.6700	1.7549	0.8105	0.8978	1.0657	0.4304	0.5038	0.0000
1099548	0.0000	0.0000	0.0000	0.0000	0.0000	0.0000	0.0487	0.0000	0.0000	0.0000	0.0000
279853936	0.0000	0.0000	0.0000	0.2145	0.9390	0.0000	0.3111	0.0979	0.0000	0.0000	0.0189
280120764	0.0000	0.0487	0.0000	0.0000	0.0000	0.0000	0.0000	0.0000	0.0000	0.0000	0.0000
1098407	2.4525	2.6922	2.1322	2.3128	1.4119	1.4585	1.4251	1.8711	1.8139	1.3213	0.8464
1103267	0.0000	0.0487	0.0000	0.0000	0.0000	0.0000	0.0000	0.0000	0.0000	0.0000	0.0000
1100439	0.0000	0.0000	0.0491	0.0000	0.0000	0.0000	0.0000	0.0000	0.0000	0.0000	0.0000
1100559	0.0000	0.0000	0.0000	0.0000	0.0000	0.0000	0.0493	0.0000	0.0000	0.0000	0.0000
1103688	0.0000	0.0000	0.0494	0.0000	0.0000	0.0000	0.0000	0.0000	0.0000	0.0000	0.0000
1094351	1.9890	3.1807	1.7204	2.0515	2.1500	2.9575	2.4945	2.1373	2.3906	2.2522	1.9745
279827993	0.0000	0.0000	0.0000	0.0000	0.0000	0.0504	0.0000	0.0000	0.0000	0.0000	0.0000
1087735	0.0000	0.0000	0.0000	0.0000	0.0000	0.0000	0.0504	0.0000	0.0000	0.0000	0.0000
280040745	0.0508	0.0000	0.0000	0.0000	0.0000	0.0000	0.0000	0.0000	0.0000	0.0000	0.0000
1087670	1.9631	2.7447	2.4947	2.0659	2.3774	2.8073	2.8541	2.4702	2.0826	2.8655	2.2856
1095174	0.0000	1.7902	0.0000	0.0000	0.7027	0.6090	0.5025	0.7712	0.1905	1.0293	0.0677
280123665	0.0508	0.0000	0.0000	0.0000	0.0000	0.0000	0.0000	0.0000	0.0000	0.0000	0.0000
280086635	0.0000	0.0000	0.0000	0.0000	0.0000	0.0000	0.0410	0.0983	0.0217	0.0000	0.0000
279794347	0.0000	0.0000	0.8427	0.3568	1.1258	0.0000	0.0000	0.0000	0.0000	0.0000	0.0000
279858719	0.0508	0.0000	0.0000	0.0000	0.0000	0.0000	0.0000	0.0000	0.0000	0.0000	0.0000
279902708	0.0509	0.0000	0.0000	0.0000	0.0000	0.0000	0.0000	0.0000	0.0000	0.0000	0.0000
279948884	0.4812	0.2394	0.0940	0.2168	0.0000	0.1675	0.3026	0.2968	0.3189	0.0000	0.0000
279997961	0.0000	0.0000	0.0000	0.0000	0.0000	0.0509	0.0000	0.0000	0.0000	0.0000	0.0000
1099765	0.0000	0.0000	0.0509	0.0000	0.0000	0.0000	0.0000	0.0000	0.0000	0.0000	0.0000
279658904	0.0000	1.6965	0.5238	0.0000	0.0000	0.0786	0.5411	0.2636	0.0000	0.3892	0.4301
279816993	0.0000	0.0000	0.0530	0.0000	0.0000	0.0000	0.0000	0.0000	0.0000	0.0000	0.0000
1103741	0.0000	0.0000	0.0000	0.0000	0.0000	0.0000	0.0530	0.0000	0.0000	0.0000	0.0000
1099537	0.0000	0.0000	0.0000	0.0000	0.0000	0.0000	0.0000	0.0533	0.0000	0.0000	0.0000
1094488	0.0000	0.0000	0.0149	0.0000	0.0845	0.0037	0.0000	0.0000	0.0000	0.0000	0.0122
280028557	0.0000	0.0535	0.0000	0.0000	0.0000	0.0000	0.0000	0.0000	0.0000	0.0000	0.0000
279659478	0.0000	0.0000	0.0000	0.0000	0.0000	0.0541	0.0000	0.0000	0.0000	0.0000	0.0000
279958284	0.0000	0.0000	0.0000	0.0000	0.0000	0.0542	0.0000	0.0000	0.0000	0.0000	0.0000
1092838	0.0000	0.0000	0.0000	0.0000	0.0000	0.0000	0.0542	0.0000	0.0000	0.0000	0.0000
1097963	2.5203	3.3706	3.0368	2.6159	2.5295	2.7974	2.1679	3.2042	2.8844	2.7969	1.9003
279877821	0.0000	0.0000	0.0000	0.0000	0.0000	0.0543	0.0000	0.0000	0.0000	0.0000	0.0000
279886634	0.4829	0.3401	0.5868	0.5588	0.2041	0.4251	0.5122	0.5972	0.2268	0.3240	0.3666
279877430	0.0545	0.0000	0.0000	0.0000	0.0000	0.0000	0.0000	0.0000	0.0000	0.0000	0.0000
279947558	0.0550	0.0000	0.0000	0.0000	0.0000	0.0000	0.0000	0.0000	0.0000	0.0000	0.0000
1104446	0.0000	0.0000	0.0000	0.0000	0.0000	0.0000	0.0551	0.0000	0.0000	0.0000	0.0000
279709701	0.0553	0.0000	0.0000	0.0000	0.0000	0.0000	0.0000	0.0000	0.0000	0.0000	0.0000
1108477	0.0000	0.0000	0.0000	0.0000	0.0000	0.0555	0.0000	0.0000	0.0000	0.0000	0.0000
279928064	0.0000	0.2178	1.0662	0.3705	0.2743	0.0000	0.8817	0.8678	0.3760	0.4123	0.0000
280003256	0.0000	0.0000	0.0000	0.0000	0.0000	0.0556	0.0000	0.0000	0.0000	0.0000	0.0000
1105517	0.0000	0.0000	0.0105	0.0000	0.0000	0.0053	0.0000	0.0000	0.0000	0.0026	0.0000
279802660	0.0000	0.0000	0.0000	0.0000	0.0000	0.0000	0.0557	0.0000	0.0000	0.0000	0.0000
1100522	1.2491	2.7007	1.5859	1.2001	3.0614	3.4530	3.3304	3.1025	2.8835	2.6891	1.9286
1101069	3.8836	2.8763	3.4168	3.1969	2.8353	1.6778	2.0096	2.4003	1.9027	1.9562	2.3288
279835796	0.0000	0.0000	0.0000	0.0000	0.0000	0.0000	0.0557	0.0000	0.0000	0.0000	0.0000
279762499	0.0000	0.0000	0.0000	0.0000	0.0000	0.0000	0.0559	0.0000	0.0000	0.0000	0.0000
1106325	0.0000	0.1290	0.0000	0.0000	0.7181	0.1578	0.5482	0.0544	0.0000	0.2056	0.2441
279811515	0.0000	0.0000	0.0000	0.0000	0.0000	0.0000	0.0559	0.0000	0.0000	0.0000	0.0000
280055495	0.0000	0.0000	0.0000	0.0000	0.0000	0.0000	0.0437	0.0000	0.0000	0.0008	0.0000
1102496	0.0000	0.0000	0.0000	0.0000	0.0000	0.0000	0.0560	0.0000	0.0000	0.0000	0.0000
1092069	1.6709	1.8711	1.6103	0.3381	2.7835	1.6639	1.5373	3.2183	2.9004	1.5940	1.1348
1097713	0.8227	2.7575	3.5344	2.1964	1.3842	0.2807	1.2737	1.0950	0.6045	1.0672	0.3120
280029106	0.0000	0.0000	0.0000	0.0000	0.0561	0.0000	0.0000	0.0000	0.0000	0.0000	0.0000
1098599	1.2139	1.9309	2.4207	1.0575	1.3684	1.7580	1.1906	2.3666	2.1857	1.6020	0.8070
280106023	0.0000	0.0000	0.0000	0.0000	0.0000	0.0000	0.0000	0.0561	0.0000	0.0000	0.0000
1105246	2.0138	2.1251	1.8602	1.0733	1.4677	1.5153	1.8653	2.1508	1.3522	1.4263	1.0228
279978610	0.0000	0.0000	0.0564	0.0000	0.0000	0.0000	0.0000	0.0000	0.0000	0.0000	0.0000
279902641	2.2609	1.7508	2.1622	1.8334	2.7890	2.5341	2.8595	3.6316	2.7761	1.5269	2.7128
279782848	0.0000	0.0570	0.0000	0.0000	0.0000	0.0000	0.0000	0.0000	0.0000	0.0000	0.0000
279940631	0.0000	0.0000	0.0000	0.0000	0.0000	0.0000	0.0571	0.0000	0.0000	0.0000	0.0000
279786773	0.0000	0.0000	0.0000	0.0000	0.0000	0.0576	0.0000	0.0000	0.0000	0.0000	0.0000
280124744	0.0000	0.0000	0.0000	0.0000	0.0000	0.0000	0.0580	0.0000	0.0000	0.0000	0.0000
1098939	0.0000	0.0000	0.0000	0.0000	0.0580	0.0000	0.0000	0.0000	0.0000	0.0000	0.0000
280066526	0.0000	0.0000	0.0000	0.0000	0.0000	0.0580	0.0000	0.0000	0.0000	0.0000	0.0000
279932347	0.0000	0.3013	0.0000	0.2435	0.8617	0.0000	0.1451	0.0000	0.0000	0.0000	0.0000
280014330	0.0000	0.0000	0.0000	0.0000	0.0581	0.0000	0.0000	0.0000	0.0000	0.0000	0.0000
279682271	0.0000	0.0000	0.0000	0.0000	0.0000	0.0000	0.0000	0.0586	0.0000	0.0000	0.0000
1091374	4.4946	4.1666	5.3671	3.7530	4.2781	4.6066	5.3127	6.4910	5.3106	4.7781	4.3367
1097404	0.0684	0.4294	0.2749	0.2350	0.1485	0.0274	0.1252	0.3538	0.1718	0.1059	0.0438
279842665	0.0000	0.0000	0.0000	0.0000	0.0000	0.0000	0.0587	0.0000	0.0000	0.0000	0.0000
1102736	4.9109	5.4017	4.8404	4.4900	4.0397	3.1677	2.8810	4.0846	4.6576	2.5769	2.4730
279979461	6.6152	5.7042	6.1398	4.4876	6.5813	5.0995	5.6284	7.4022	7.4478	5.1504	4.8174
1104581	0.2732	0.5607	0.3637	0.3650	0.1588	0.1779	0.2406	0.2199	0.1008	0.1960	0.2003
279745131	0.0000	0.0000	0.0000	0.0000	0.0000	0.0000	0.0587	0.0000	0.0000	0.0000	0.0000
1094586	3.0849	2.2714	3.1665	2.6000	3.5931	2.1275	3.0126	3.3559	3.0259	2.7663	2.5123
1096115	5.1572	4.9193	5.3245	3.9713	5.6784	4.9018	5.0067	6.9705	6.3708	4.5133	4.6325
279910584	0.0000	0.1407	0.3848	0.0000	0.0000	0.2124	0.2875	0.2837	0.1291	0.0000	0.2924
279818990	0.6700	0.6876	0.6889	0.5984	1.3692	0.9237	0.9420	0.6991	0.6488	0.6754	1.0061
1093314	5.9378	5.8690	5.2180	4.5178	5.7131	5.3643	6.0021	6.1482	5.5571	6.5619	4.2594
279549906	0.0000	0.0000	0.0000	0.0000	0.0000	0.0000	0.0590	0.0000	0.0000	0.0000	0.0000
280066601	0.0472	0.1574	0.3803	0.2089	0.3754	0.0282	0.1436	0.1263	0.0000	0.0000	0.2122
1099197	0.0000	0.0000	0.1147	0.1370	0.0000	0.2986	0.3025	0.1345	0.0000	0.1044	0.0212
1096576	0.9488	0.7611	1.1010	1.0644	0.8906	0.5598	0.9370	0.8310	0.5172	0.7790	0.5561
279780121	0.1397	0.1221	0.0000	0.0000	0.0000	0.0000	0.1261	0.1152	0.0000	0.0000	0.1334
280133570	0.0000	0.0000	0.0000	0.0000	0.0000	0.0000	0.0592	0.0000	0.0000	0.0000	0.0000
280032588	0.0000	0.0000	0.0000	0.0000	0.0000	0.0000	0.0000	0.0592	0.0000	0.0000	0.0000
1094359	5.2842	7.4531	8.9700	7.5618	6.3934	6.9554	6.9216	7.6709	6.3487	6.3079	6.1765
279944565	0.0000	0.0000	0.0000	0.0000	0.0000	0.0717	0.0000	0.2044	0.0000	0.0000	0.0406
279913284	0.0000	0.0000	0.0000	0.0000	0.0000	0.0000	0.0597	0.0000	0.0000	0.0000	0.0000
280115541	0.0000	0.0000	0.0000	0.0000	0.0000	0.0533	0.2391	0.0000	0.0000	0.0343	0.0000
1105315	2.5095	2.9277	2.8363	1.8961	2.8570	2.8200	2.5692	3.6729	3.2477	3.1538	1.3664
279702771	0.0000	0.0000	0.0000	0.0000	0.0000	0.0601	0.0000	0.0000	0.0000	0.0000	0.0000
1095751	0.1299	0.1494	1.0122	0.1667	0.2329	0.0000	0.0598	0.0963	0.0702	0.1273	0.0838
279897722	0.6034	0.5470	0.3505	0.6562	0.8732	0.1714	0.1926	0.9023	0.4697	0.2192	0.1375
1106585	1.7321	2.4332	1.7045	1.8720	1.5348	2.3909	2.1065	2.0782	2.0451	1.6894	1.8212
280097937	0.0000	0.0000	0.1666	0.0000	0.5075	0.2050	0.0679	0.0000	0.2015	0.0000	0.0278
280062287	0.0000	0.0000	0.0602	0.0000	0.0000	0.0000	0.0000	0.0000	0.0000	0.0000	0.0000
279962885	0.0000	0.1008	0.0000	0.0486	0.0000	0.0000	0.1034	0.0221	0.0000	0.0000	0.0000
1104047	0.0000	0.0000	0.0000	0.0000	0.0000	0.0602	0.0000	0.0000	0.0000	0.0000	0.0000
1087727	3.1242	4.3955	3.6733	3.1627	3.6064	3.3798	3.3678	3.3468	3.1674	4.1279	2.0218
1089038	2.8690	3.4057	3.1508	2.8547	2.9013	2.8911	2.7743	3.2722	3.4467	2.3921	2.4861
279812004	1.6659	1.6150	2.1527	1.3865	2.1524	1.3633	1.3453	2.5066	2.5285	0.4738	1.1889
1090651	2.9395	3.1337	3.9304	2.9855	2.8344	2.1091	2.0853	3.0109	2.7482	2.5860	1.9327
279796340	0.0604	0.0000	0.0000	0.0000	0.0000	0.0000	0.0000	0.0000	0.0000	0.0000	0.0000
1097700	3.9771	4.1500	3.3013	3.2599	2.9685	1.5795	1.6327	2.2150	3.2214	1.3794	0.5450
1096798	3.5739	4.7079	3.8241	3.8790	4.0210	4.5713	3.9451	4.0820	4.3929	3.5390	3.7340
279996540	0.0000	0.0000	0.0000	0.0000	0.0000	0.0604	0.0000	0.0000	0.0000	0.0000	0.0000
279867905	4.4213	4.7040	4.9301	3.9921	4.1820	3.4211	2.8831	4.4909	4.4058	3.5076	3.3410
280089627	0.0000	0.0000	0.0000	0.0000	0.0606	0.0000	0.0000	0.0000	0.0000	0.0000	0.0000
1103578	4.4629	5.1036	2.4262	2.3295	3.8266	1.9793	2.2166	3.3417	4.1719	2.9097	1.0006
1106465	2.5332	3.5806	2.0660	1.7097	3.8531	3.8303	4.0788	3.2632	3.3974	4.0333	1.5914
1088861	6.0026	6.3900	7.7387	6.3452	6.4350	5.8196	5.9585	8.0946	7.2097	5.4640	5.5815
280114541	0.3695	0.4951	0.1298	0.2033	0.1430	0.0808	0.0445	0.0000	0.1073	0.1136	0.0000
1106178	0.0000	0.0000	0.0000	0.0000	0.0000	0.0000	0.0000	0.0606	0.0000	0.0000	0.0000
279720529	0.0000	0.0000	0.0000	0.0000	0.0000	0.0000	0.0606	0.0000	0.0000	0.0000	0.0000
1098430	1.5065	1.2176	1.1949	0.9040	1.2408	0.9445	1.2972	1.2598	1.1681	1.1348	1.3405
1106641	0.9463	0.6555	0.4257	0.1382	0.6701	0.8976	0.7263	0.8439	0.0000	0.3028	0.0000
279768901	0.4763	0.0000	0.2759	0.0000	0.0000	0.0000	0.0338	0.0000	0.0000	0.0000	0.1491
280123767	0.0000	0.0609	0.0000	0.0000	0.0000	0.0000	0.0000	0.0000	0.0000	0.0000	0.0000
279656594	0.0000	0.0000	0.0000	0.0000	0.0000	0.0000	0.0611	0.0000	0.0000	0.0000	0.0000
279895254	0.0000	0.0000	0.0611	0.0000	0.0000	0.0000	0.0000	0.0000	0.0000	0.0000	0.0000
280082525	0.0000	0.0000	0.0613	0.0000	0.0000	0.0000	0.0000	0.0000	0.0000	0.0000	0.0000
1099215	1.6315	2.1266	1.2421	1.2493	1.2386	0.9045	1.2237	1.1411	1.1673	1.5363	0.5075
1096821	0.6708	0.9026	1.5622	0.9166	0.9005	0.3998	0.2090	1.3564	0.9079	0.3564	0.3615
280136041	0.0000	0.0000	0.0000	0.0000	0.0000	0.0000	0.0615	0.0000	0.0000	0.0000	0.0000
1095586	2.0686	1.3494	1.8013	1.6518	1.9666	0.3973	0.6935	1.0408	0.9468	0.8548	0.6874
1097663	1.0482	0.8339	1.3006	0.9301	0.3296	0.3014	0.2848	0.2799	0.2873	0.2880	0.1137
280118386	0.0000	0.0000	0.0000	0.0000	0.0000	0.0619	0.0000	0.0000	0.0000	0.0000	0.0000
280100440	0.0000	0.0000	0.0000	0.0000	0.0000	0.0000	0.0000	0.0621	0.0000	0.0000	0.0000
1102391	4.1708	3.7981	6.0810	4.2795	5.2261	3.5146	4.0467	6.5284	5.4791	3.3190	3.5949
280136860	0.0000	0.0000	0.0000	0.0000	0.0000	0.0622	0.0000	0.0000	0.0000	0.0000	0.0000
1101022	3.7217	3.6756	2.7653	2.7464	2.7394	1.3188	1.7877	1.7421	2.0686	2.1781	1.5481
279539478	0.0000	0.0000	0.0000	0.0000	0.0000	0.0000	0.0000	0.0623	0.0000	0.0000	0.0000
280032452	0.0000	0.0000	0.0000	0.0000	0.0000	0.0628	0.0000	0.0000	0.0000	0.0000	0.0000
1091289	0.0000	0.0000	0.0629	0.0000	0.0000	0.0000	0.0000	0.0000	0.0000	0.0000	0.0000
280039957	0.0000	0.0000	0.0000	0.0000	0.0000	0.0000	0.0630	0.0000	0.0000	0.0000	0.0000
279798990	1.3843	0.3036	0.6214	0.5211	0.0000	0.0000	0.3130	0.1994	0.2798	0.0000	0.0000
280092144	0.0632	0.0000	0.0000	0.0000	0.0000	0.0000	0.0000	0.0000	0.0000	0.0000	0.0000
279713233	0.0000	0.0000	0.0637	0.0000	0.0000	0.0000	0.0000	0.0000	0.0000	0.0000	0.0000
279932304	0.0000	0.0000	0.0638	0.0000	0.0000	0.0000	0.0000	0.0000	0.0000	0.0000	0.0000
1094430	0.0640	0.0000	0.0000	0.0000	0.0000	0.0000	0.0000	0.0000	0.0000	0.0000	0.0000
1094012	1.1156	2.1920	1.3423	1.5067	1.5837	2.0902	1.8849	1.3339	2.0026	1.0022	1.0531
1099651	2.5548	2.2120	0.5759	1.0617	0.7435	0.8052	0.5038	0.1697	0.4149	1.0281	0.3531
279879532	0.0000	0.0000	0.0000	0.0000	0.0000	0.0643	0.0000	0.0000	0.0000	0.0000	0.0000
1095892	1.9940	1.7436	1.8911	1.9269	1.2870	1.1903	1.1783	1.2036	1.2721	0.9563	0.7611
279879654	4.0868	4.0085	4.3537	3.7030	3.0993	1.7360	2.0564	3.1411	3.3927	1.4963	1.7617
279702848	0.0000	1.0001	0.9803	0.0000	0.0000	0.6185	0.6014	0.5818	0.0811	1.0018	0.0199
280033106	0.0000	0.0000	0.0000	0.0000	0.0000	0.0644	0.0000	0.0000	0.0000	0.0000	0.0000
279870467	0.0000	0.1554	0.1387	0.1404	0.0000	0.0000	0.0000	0.3353	0.0000	0.0000	0.0000
1107297	0.0000	0.4083	0.2069	0.4194	0.1515	0.6528	0.6241	0.1858	0.2060	0.0000	0.1851
279798591	0.0000	0.0000	0.0000	0.0000	0.0000	0.0000	0.0648	0.0000	0.0000	0.0000	0.0000
280076916	0.0000	0.0000	0.0000	0.0000	0.0000	0.0000	0.0000	0.0649	0.0000	0.0000	0.0000
1094769	0.0000	0.0000	0.0000	0.0000	0.0000	0.0000	0.0000	0.0653	0.0000	0.0000	0.0000
279705592	0.0000	0.0000	0.0656	0.0000	0.0000	0.0000	0.0000	0.0000	0.0000	0.0000	0.0000
279908376	0.0000	0.0000	0.0000	0.0000	0.0000	0.0000	0.0000	0.0658	0.0000	0.0000	0.0000
1101105	1.3294	1.4252	1.0230	1.1620	1.2353	1.2414	1.2436	1.5102	1.3944	1.0727	1.1911
279679559	0.0586	1.0581	0.0000	0.1330	0.1276	0.7163	0.4148	0.0953	0.2592	0.1963	0.2364
1099156	5.7533	6.1386	6.7800	5.6876	5.7042	5.0910	5.2339	6.7639	6.4281	5.3813	4.3467
1100388	1.4434	1.9768	0.9561	1.0853	0.6615	0.4680	0.5792	0.2646	0.4175	0.7609	0.3122
280017727	0.0000	0.0000	0.0000	0.0000	0.0000	0.0661	0.0000	0.0000	0.0000	0.0000	0.0000
1096237	3.7571	5.0178	5.6643	4.7728	3.9234	3.4974	2.8613	4.6714	3.6619	3.7230	2.4629
1097505	0.5465	0.3725	0.1530	0.0634	0.7159	0.2801	0.1078	0.0937	0.4494	0.2820	0.0106
1095120	4.2109	4.7745	4.0000	3.0121	4.5791	4.5638	4.6345	4.6784	4.6520	4.9955	3.4189
1089190	1.5733	2.5454	1.9015	1.8297	2.1864	2.9758	2.1360	2.3146	2.4880	2.0333	1.7052
1092986	3.5574	3.8937	2.2038	2.6934	1.2801	1.6946	1.8612	0.8082	1.1530	1.8347	0.9295
280044475	0.0000	0.0000	0.0000	0.0000	0.0000	0.0661	0.0000	0.0000	0.0000	0.0000	0.0000
1103127	3.8280	5.4673	5.0946	4.3019	4.1993	3.9630	3.6741	4.8711	4.6942	4.1073	3.1017
1089497	2.7334	2.5713	1.8366	1.8209	1.3906	1.0552	1.1455	1.3206	1.7687	1.3489	0.4821
280138203	0.0000	0.0000	0.0000	0.0000	0.0000	0.0000	0.0661	0.0000	0.0000	0.0000	0.0000
279788745	0.7699	0.2310	0.3424	0.6462	1.2333	0.5981	0.6467	1.3692	0.4117	0.5714	0.6915
279665624	0.0000	0.0722	0.2352	0.0000	0.0000	0.4969	0.1670	0.2979	0.0000	0.0000	0.3337
1099372	2.3113	2.4319	2.2072	2.0374	2.4315	2.3317	2.5889	2.0893	2.1506	2.4151	2.3661
1106180	2.1717	2.0021	2.7171	1.9922	2.2321	1.6766	1.6363	3.0104	2.5168	1.5196	1.7536
279799187	0.0663	0.0000	0.0000	0.0000	0.0000	0.0000	0.0000	0.0000	0.0000	0.0000	0.0000
280099475	1.1826	0.2834	0.3661	0.5341	2.2759	1.3793	1.7668	0.5279	0.5810	0.9323	1.1952
279843790	0.0665	0.0000	0.0000	0.0000	0.0000	0.0000	0.0000	0.0000	0.0000	0.0000	0.0000
279897250	0.0000	0.0000	0.0000	0.0000	0.0666	0.0000	0.0000	0.0000	0.0000	0.0000	0.0000
1105719	0.0000	0.0000	0.0000	0.0000	0.0000	0.0666	0.0000	0.0000	0.0000	0.0000	0.0000
1099925	1.5010	1.9258	1.1259	0.9667	1.6304	2.2176	2.1918	1.5185	1.7202	1.8043	1.5494
279967907	0.0000	0.0000	0.0000	0.0000	0.0000	0.0000	0.0000	0.0669	0.0000	0.0000	0.0000
279806889	0.0000	0.0000	0.0000	0.0000	0.0000	0.0669	0.0000	0.0000	0.0000	0.0000	0.0000
279956653	0.0000	0.0000	0.0000	0.0000	0.0000	0.2205	0.0000	0.0000	0.0000	0.0000	0.0052
279772814	0.0000	0.0000	0.0676	0.0000	0.0000	0.0000	0.0000	0.0000	0.0000	0.0000	0.0000
1090729	0.2102	0.4160	0.3479	0.4513	0.0000	0.2881	0.0493	0.7928	0.0871	0.0642	0.1080
1088929	0.0000	0.0000	0.0000	0.0000	0.0000	0.0000	0.0000	0.0680	0.0000	0.0000	0.0000
279950444	0.0000	0.0000	0.0000	0.0000	0.0000	0.0691	0.0000	0.0000	0.0000	0.0000	0.0000
280017375	0.3150	0.2451	0.1861	0.0884	0.6840	0.7298	0.4251	0.2864	0.1851	0.0746	0.6826
279938440	0.0000	0.0000	0.0691	0.0000	0.0000	0.0000	0.0000	0.0000	0.0000	0.0000	0.0000
279750101	0.3186	0.0971	0.5653	0.2534	0.0000	0.0678	0.3725	0.8582	0.0914	0.4183	0.0000
279887074	0.0000	0.0000	0.0000	0.0000	0.0000	0.0692	0.0000	0.0000	0.0000	0.0000	0.0000
279888337	0.0000	0.0693	0.0000	0.0000	0.0000	0.0000	0.0000	0.0000	0.0000	0.0000	0.0000
1101920	0.0000	0.0000	0.0695	0.0000	0.0000	0.0000	0.0000	0.0000	0.0000	0.0000	0.0000
1101018	6.7666	6.5496	6.6776	6.2487	7.5697	5.8512	6.0445	7.2278	7.1843	6.0266	5.8562
279825969	0.0000	0.0000	0.0000	0.0000	0.0696	0.0000	0.0000	0.0000	0.0000	0.0000	0.0000
280096556	0.0000	0.0000	0.0000	0.0000	0.0000	0.0000	0.0697	0.0000	0.0000	0.0000	0.0000
279775703	0.0000	0.0699	0.0000	0.0000	0.0000	0.0000	0.0000	0.0000	0.0000	0.0000	0.0000
1103221	0.0000	0.0699	0.0000	0.0000	0.0000	0.0000	0.0000	0.0000	0.0000	0.0000	0.0000
279976037	0.0000	0.0000	0.0000	0.0000	0.0000	0.0000	0.0000	0.0700	0.0000	0.0000	0.0000
1094712	0.0000	0.0000	0.0180	0.0000	0.0314	0.0000	0.0374	0.0155	0.0000	0.0000	0.0264
1098107	1.0167	1.5097	1.4247	1.1151	0.7903	0.8521	0.7090	1.2691	1.1862	0.6624	0.7029
279905164	5.4530	5.1543	5.6507	5.1624	6.7982	4.1590	5.6340	6.5137	6.5036	4.9997	2.1464
279835075	0.0000	0.2774	0.1710	0.0000	0.0000	0.0828	0.0534	0.1464	0.1938	0.0000	0.0000
279869750	0.0000	0.0000	0.0000	0.0000	0.0000	0.0710	0.0000	0.0000	0.0000	0.0000	0.0000
1092072	1.5740	2.0085	2.3408	1.7656	1.3969	1.1089	1.2750	1.0426	0.7264	1.7385	0.5292
1097173	0.0536	0.0109	0.0121	0.0072	0.0204	0.0966	0.0635	0.0157	0.0418	0.0240	0.0300
1093453	7.3247	6.7362	5.4826	5.4321	2.8094	1.5441	1.4070	0.8692	2.6027	1.0594	0.3389
279724684	0.0000	0.7066	0.0000	0.0000	0.8576	0.8908	0.6559	1.2223	0.9358	0.3532	0.2286
1094951	3.7107	4.9473	4.0330	3.7009	4.2964	4.2345	3.5211	4.6031	3.8934	4.5949	3.4652
280074484	0.7660	0.0000	0.0000	0.0000	0.0000	0.1424	0.0000	0.0000	0.0995	0.0000	0.0000
279980302	0.0000	0.0000	0.0000	0.0000	0.0000	0.0000	0.0710	0.0000	0.0000	0.0000	0.0000
279800531	3.8876	1.0612	2.5034	2.4367	4.8609	0.7545	1.7927	5.1559	3.8412	0.2894	1.1400
279828041	0.0000	0.0000	0.0000	0.0000	0.0711	0.0000	0.0000	0.0000	0.0000	0.0000	0.0000
280106648	0.0000	0.0000	0.0714	0.0000	0.0000	0.0000	0.0000	0.0000	0.0000	0.0000	0.0000
1094005	0.0000	0.1169	0.1555	0.0393	0.0000	0.0000	0.0000	0.0000	0.0000	0.0149	0.0000
1089674	5.2858	5.7659	4.5330	4.3677	4.0092	4.5161	4.5255	4.1606	4.2238	5.0840	3.7489
279903242	0.0714	0.0000	0.0000	0.0000	0.0000	0.0000	0.0000	0.0000	0.0000	0.0000	0.0000
279789042	0.0000	0.1382	0.0000	0.0000	0.0373	0.0000	0.1710	0.0000	0.0000	0.0000	0.0754
1103088	0.1337	0.0148	0.0543	0.0394	0.1431	0.0000	0.0000	0.0186	0.0532	0.0193	0.0000
1106517	0.0000	0.0000	0.0714	0.0000	0.0000	0.0000	0.0000	0.0000	0.0000	0.0000	0.0000
279806185	0.0000	0.0000	0.0000	0.0000	0.0000	0.0000	0.0715	0.0000	0.0000	0.0000	0.0000
1099387	4.4874	4.4483	4.8509	3.8309	4.7729	3.6393	3.6639	5.4195	5.1740	3.8198	3.3642
279775345	0.0000	0.0000	0.0000	0.0000	0.0000	0.0000	0.0000	0.0717	0.0000	0.0000	0.0000
279899696	0.0000	0.0000	0.0000	0.0000	0.0000	0.0000	0.0000	0.0719	0.0000	0.0000	0.0000
1100216	0.0000	0.0721	0.0000	0.0000	0.0000	0.0000	0.0000	0.0000	0.0000	0.0000	0.0000
280020170	0.0000	0.0000	0.0721	0.0000	0.0000	0.0000	0.0000	0.0000	0.0000	0.0000	0.0000
1104665	2.0603	2.0066	1.7089	1.6280	2.4529	2.9924	2.7480	2.6546	2.0529	1.4052	2.9743
280050362	0.0000	0.0000	0.0000	0.0000	1.8944	0.4339	1.1771	0.0000	0.0000	0.0000	0.7565
279838190	0.0000	0.0000	0.0000	0.0000	0.0000	0.0721	0.0000	0.0000	0.0000	0.0000	0.0000
1086982	0.7242	0.1228	0.0467	0.1635	0.6014	0.1060	0.1918	0.2585	0.3605	0.0876	0.1350
1095400	3.9398	4.3556	4.4527	4.0371	3.6954	3.3869	3.5863	4.0171	4.0076	3.4347	3.3372
279670504	0.0722	0.0000	0.0000	0.0000	0.0000	0.0000	0.0000	0.0000	0.0000	0.0000	0.0000
279909620	0.0000	0.0000	0.0000	0.0000	0.0000	0.1761	0.2545	0.0000	0.0000	0.0000	0.0792
279876799	0.0000	0.0000	0.0000	0.0000	0.0000	0.0000	0.0000	0.0724	0.0000	0.0000	0.0000
1096201	0.0000	0.0000	0.0726	0.0000	0.0000	0.0000	0.0000	0.0000	0.0000	0.0000	0.0000
280002573	2.1004	2.2949	1.5477	1.6071	1.2669	1.1938	0.5826	1.3252	1.6841	0.2663	0.8765
1099148	1.1078	1.1045	0.9288	0.9550	1.3770	1.5791	1.4893	1.1809	1.1014	1.3540	1.1616
1102002	2.5766	2.0834	3.4455	2.4970	2.7158	2.1242	2.2133	3.9449	2.8522	2.0228	2.3772
280061776	0.0000	0.0000	0.0727	0.0000	0.0000	0.0000	0.0000	0.0000	0.0000	0.0000	0.0000
1102661	4.7033	4.5813	6.4311	5.3654	4.7397	4.4366	4.8347	6.1655	4.9846	4.5511	4.1415
1097966	0.2845	0.4758	0.0670	0.2955	0.0000	0.6442	0.1207	0.1959	0.2312	0.0000	0.0961
1102382	4.3692	4.3872	4.1015	3.7140	3.9726	3.8895	3.3388	4.2033	4.3998	3.8916	2.7692
1091156	2.8660	3.6674	4.5445	3.7819	3.3984	3.0571	2.9132	4.1835	3.3875	2.7225	2.9556
279837766	0.0727	0.0000	0.0000	0.0000	0.0000	0.0000	0.0000	0.0000	0.0000	0.0000	0.0000
279786842	0.2403	0.2332	0.2428	0.1304	0.1830	0.0970	0.0765	0.2893	0.0897	0.0000	0.2996
280009983	0.1377	0.2502	0.0985	0.0409	0.4489	0.0903	0.0690	0.0000	0.0000	0.0000	0.2722
279492558	0.6080	1.1251	1.9651	1.1004	1.1925	0.6366	0.8836	1.3195	0.7350	0.0863	1.3196
1093121	2.4521	3.2106	2.5163	2.3784	1.3711	1.2040	1.1670	0.9831	1.2186	1.0833	1.0446
279805462	0.0000	0.0000	0.0000	0.0000	0.0000	0.0730	0.0000	0.0000	0.0000	0.0000	0.0000
1106012	2.2223	2.2489	3.9378	2.9017	2.9518	1.8727	1.9810	3.3418	2.4110	1.7487	2.1691
1095565	1.6384	2.2096	2.2072	1.6636	1.5636	1.9189	1.8130	1.9106	1.5027	2.2408	1.3867
280092197	0.0732	0.0000	0.0000	0.0000	0.0000	0.0000	0.0000	0.0000	0.0000	0.0000	0.0000
280119791	0.0000	0.0000	0.0000	0.0000	0.0000	0.0733	0.0000	0.0000	0.0000	0.0000	0.0000
1102923	6.6383	6.4006	5.3892	5.4468	4.6118	5.6449	5.2169	4.5461	4.2828	5.8580	4.6857
279979350	0.0000	0.1553	0.7487	0.1065	0.0000	0.0000	0.0000	0.0000	0.0000	0.0000	0.0000
279943424	0.0000	0.0000	0.0000	0.0000	0.0000	0.0000	0.0734	0.0000	0.0000	0.0000	0.0000
279814397	1.0605	1.6579	0.8669	1.3466	1.1774	2.6209	2.0030	1.9063	1.0426	1.4318	1.6543
1106833	0.0000	0.0000	0.0734	0.0000	0.0000	0.0000	0.0000	0.0000	0.0000	0.0000	0.0000
279754620	0.0000	0.0000	0.0000	0.0000	0.0000	0.0734	0.0000	0.0000	0.0000	0.0000	0.0000
279973189	0.0737	0.0000	0.0000	0.0000	0.0000	0.0000	0.0000	0.0000	0.0000	0.0000	0.0000
279881854	0.0000	0.0000	0.0000	0.0000	0.0000	0.0000	0.0000	0.0738	0.0000	0.0000	0.0000
1093794	1.0274	1.6463	1.7787	1.2478	0.5074	0.9361	0.6592	0.7436	0.3398	1.1261	0.3445
1103164	0.0585	0.0509	0.0382	0.0459	0.2446	0.0690	0.0527	0.0642	0.0000	0.1340	0.0000
1091641	2.3605	3.5535	3.1904	2.5714	3.5963	3.6695	4.7384	4.2017	4.0901	2.4171	3.5947
279905461	0.0000	0.0000	0.0000	0.0000	0.0000	0.0000	0.0000	0.0741	0.0000	0.0000	0.0000
279906296	0.3623	0.7872	0.2922	0.0000	0.2524	0.2226	0.1817	0.6982	0.5317	0.4486	0.0000
279808551	0.0750	0.0000	0.0000	0.0000	0.0000	0.0000	0.0000	0.0000	0.0000	0.0000	0.0000
1099907	0.0000	0.0000	0.0000	0.0000	0.0000	0.0000	0.0000	0.0750	0.0000	0.0000	0.0000
1087922	1.8666	2.6078	1.2508	1.5601	1.3841	1.8381	1.7996	1.2511	1.6039	1.5183	1.4782
280035995	0.0751	0.0000	0.0000	0.0000	0.0000	0.0000	0.0000	0.0000	0.0000	0.0000	0.0000
279747490	0.0000	0.0000	0.0000	0.0000	0.0000	0.0751	0.0000	0.0000	0.0000	0.0000	0.0000
1098642	1.1731	2.2639	1.7375	1.5303	0.6147	0.9226	0.7804	0.8536	0.7234	0.6625	0.7544
1105108	1.7107	2.5345	1.1572	1.1206	1.3287	2.6412	2.3736	1.5619	1.0285	2.4265	1.6025
279813626	0.0000	0.0000	0.0000	0.0000	0.0000	0.0757	0.0000	0.0000	0.0000	0.0000	0.0000
280049872	0.0000	0.0000	0.0000	0.0000	0.0000	0.0759	0.0000	0.0000	0.0000	0.0000	0.0000
280109669	0.0000	0.1193	0.0114	0.0000	0.3517	0.1061	0.0000	0.0988	0.0000	0.0000	0.1670
279744903	0.0000	0.0000	0.0000	0.0000	0.0000	0.0760	0.0000	0.0000	0.0000	0.0000	0.0000
279881010	0.0000	0.0000	0.0000	0.0000	0.0000	0.0763	0.0000	0.0000	0.0000	0.0000	0.0000
279660892	0.0000	0.0000	0.0000	0.0000	0.0000	0.0000	0.0766	0.0000	0.0000	0.0000	0.0000
279747333	0.0000	0.0000	0.0000	0.0000	0.0000	0.0000	0.0767	0.0000	0.0000	0.0000	0.0000
279898304	0.0000	0.0000	0.0000	0.0000	0.0000	0.0768	0.0000	0.0000	0.0000	0.0000	0.0000
1096035	2.7710	2.8419	3.6072	2.9314	2.5765	1.9886	2.7050	3.0508	2.3874	2.4164	2.6209
1093216	0.0000	0.0000	0.0000	0.0000	0.3158	0.0000	0.0000	0.3078	0.1188	0.0000	0.0000
279792383	0.0000	0.0000	0.0768	0.0000	0.0000	0.0000	0.0000	0.0000	0.0000	0.0000	0.0000
280029899	0.0000	0.0000	0.0000	0.0000	0.0000	0.0773	0.0000	0.0000	0.0000	0.0000	0.0000
279942224	0.0000	0.0000	0.0000	0.0000	0.0000	0.0773	0.0000	0.0000	0.0000	0.0000	0.0000
279844718	0.0000	0.0000	0.0000	0.0000	0.0000	0.0000	0.0000	0.0775	0.0000	0.0000	0.0000
1092794	0.5150	0.7100	0.3448	0.3835	0.2396	0.1993	0.2172	0.2342	0.3042	0.2979	0.0531
280037371	0.0000	0.0000	0.0000	0.0000	0.0000	0.0000	0.0778	0.0000	0.0000	0.0000	0.0000
279954143	0.0000	0.0000	0.0590	0.0000	0.0000	0.0504	0.0411	0.0502	0.0000	0.0536	0.0000
280132938	0.0000	0.0000	0.0000	0.0000	0.0000	0.0000	0.0000	0.0778	0.0000	0.0000	0.0000
279873501	0.0000	0.0000	0.1154	0.0000	0.3638	0.0000	0.0809	0.9995	0.1401	0.2030	0.0000
1105301	0.0000	0.0788	0.0000	0.0000	0.0000	0.0000	0.0000	0.0000	0.0000	0.0000	0.0000
279911866	0.0000	0.1456	0.3710	0.0000	0.0000	0.5090	0.3792	0.2320	0.0000	0.1591	0.3651
1108313	0.3896	0.6216	0.9121	0.4205	1.3389	0.9471	1.1474	1.7107	1.1637	1.0613	0.4732
280125765	0.0000	0.0788	0.0000	0.0000	0.0000	0.0000	0.0000	0.0000	0.0000	0.0000	0.0000
1107053	0.5093	0.8406	0.1921	0.4516	0.2410	0.9485	0.6038	0.1866	0.3210	0.3727	0.4102
1102152	0.0000	0.0000	0.0788	0.0000	0.0000	0.0000	0.0000	0.0000	0.0000	0.0000	0.0000
279939631	0.0000	0.0000	0.0000	0.0000	0.0000	0.0000	0.0789	0.0000	0.0000	0.0000	0.0000
279984885	0.0000	0.0794	0.0000	0.0000	0.0000	0.0000	0.0000	0.0000	0.0000	0.0000	0.0000
279520315	1.4686	1.9959	0.5046	0.6824	1.6911	3.4017	2.9027	1.8394	1.1572	2.0360	2.1883
279985218	0.0000	0.0000	0.0000	0.0000	0.0000	0.0000	0.0000	0.0798	0.0000	0.0000	0.0000
279825851	1.4968	1.5337	2.4339	1.5318	2.3681	1.0024	1.2472	2.4675	1.4755	1.6068	1.6649
1089306	2.2897	1.7996	1.7872	0.7253	2.5774	1.4301	2.4252	2.4857	2.8384	1.9286	1.0873
279820052	0.0000	0.0000	0.0000	0.0000	0.0805	0.0000	0.0000	0.0000	0.0000	0.0000	0.0000
1087425	0.1581	0.3415	0.1879	0.1249	0.0261	0.0409	0.1230	0.0765	0.0000	0.1455	0.0873
1105381	3.0876	3.8288	3.3708	3.0500	3.7533	4.7459	4.4115	4.2508	4.0441	4.2292	2.8819
279763013	0.0000	0.0000	0.0000	0.0000	0.0000	0.0000	0.0000	0.0807	0.0000	0.0000	0.0000
280094512	0.0000	0.0807	0.0000	0.0000	0.0000	0.0000	0.0000	0.0000	0.0000	0.0000	0.0000
1101275	0.0809	0.0000	0.0000	0.0000	0.0000	0.0000	0.0000	0.0000	0.0000	0.0000	0.0000
280098349	0.0000	0.0809	0.0000	0.0000	0.0000	0.0000	0.0000	0.0000	0.0000	0.0000	0.0000
1100129	0.0000	0.0000	0.0000	0.0000	0.0000	0.0810	0.0000	0.0000	0.0000	0.0000	0.0000
279659289	0.0000	0.0000	0.0000	0.0000	0.0000	0.0000	0.0810	0.0000	0.0000	0.0000	0.0000
280131961	0.0000	0.0000	0.0000	0.0000	0.0000	0.0812	0.0000	0.0000	0.0000	0.0000	0.0000
1100475	0.0000	0.0000	0.0000	0.0000	0.0000	0.0000	0.0813	0.0000	0.0000	0.0000	0.0000
279924022	0.0000	0.0000	0.0074	0.1561	0.2183	0.2307	0.1782	0.0000	0.0000	0.0000	0.0000
1087761	0.3907	1.1160	0.8750	0.5959	0.3548	0.6526	0.5310	0.2594	0.4131	0.5772	0.3107
280035466	3.4698	3.6511	2.0969	2.4513	2.6422	2.2047	3.1161	1.4522	2.1694	2.4321	2.4319
279951718	4.5256	4.4787	2.8111	2.0647	4.7726	2.2569	5.2485	4.7030	3.5577	5.4428	2.0660
1106303	0.0000	0.0814	0.0000	0.0000	0.0000	0.0000	0.0000	0.0000	0.0000	0.0000	0.0000
1107666	0.1448	0.0465	0.1371	0.0615	0.1694	0.1187	0.0357	0.4381	0.1073	0.0000	0.2116
1103863	0.0000	0.0820	0.0000	0.0000	0.0000	0.0000	0.0000	0.0000	0.0000	0.0000	0.0000
1093661	0.0000	0.2505	0.1799	0.0985	0.1669	0.0388	0.0000	0.0000	0.0000	0.0903	0.0000
279968586	1.9584	2.2256	3.1054	1.6334	2.5949	2.4601	2.4690	4.0484	3.3453	1.4897	2.4806
279796654	0.0820	0.0000	0.0000	0.0000	0.0000	0.0000	0.0000	0.0000	0.0000	0.0000	0.0000
279830858	3.1744	3.2987	2.0268	2.4637	1.2078	1.1101	0.7299	0.9802	1.3778	0.1360	0.9087
1099012	0.0000	0.0000	0.0000	0.0000	0.0000	0.0000	0.0821	0.0000	0.0000	0.0000	0.0000
279876366	0.0000	0.0000	0.0000	0.0000	0.0000	0.0000	0.0000	0.0822	0.0000	0.0000	0.0000
279988899	1.1198	1.4854	0.8670	0.7308	1.3458	2.2689	1.9842	1.5783	0.9868	1.5256	1.7634
279994468	0.9014	0.3113	0.1390	0.3314	0.7677	1.0740	1.5333	0.2310	0.5262	0.2644	0.8625
1092346	0.7250	0.4166	0.6547	0.2858	1.3575	1.2801	0.9524	1.0224	0.9886	0.7351	0.9200
1098255	4.8321	3.9809	5.9195	4.8731	4.6849	3.7289	3.6278	5.8747	4.7159	2.7345	4.1474
280124941	1.1554	0.5876	0.0000	0.5143	2.1751	1.0022	1.0672	1.1669	1.4387	0.7388	0.0000
1099362	1.2857	1.4299	1.3330	1.0950	2.6263	2.3228	2.4368	2.4329	1.8944	2.1059	1.7030
280059237	2.7409	5.2392	5.5342	5.2678	3.4737	2.4588	3.4680	2.7696	1.8456	2.4383	1.5944
1090938	0.8014	0.3114	0.0844	0.4439	0.7576	0.2341	0.1158	0.0484	0.2572	0.0513	0.0420
279834185	0.0000	0.0822	0.0000	0.0000	0.0000	0.0000	0.0000	0.0000	0.0000	0.0000	0.0000
1092080	1.0633	0.8825	1.0837	0.7352	0.7786	0.8036	1.0509	1.0512	1.0240	0.7263	1.0025
280009091	1.3652	0.9084	1.3761	0.8867	0.2016	0.5076	1.2059	0.9762	0.4005	1.0457	0.6144
279860984	0.2456	0.4388	0.2984	0.4231	0.0000	0.1615	0.4089	0.2104	0.0000	0.0718	0.1162
280013547	0.0000	0.0000	0.0000	0.0000	0.0823	0.0000	0.0000	0.0000	0.0000	0.0000	0.0000
279952132	0.0000	0.0000	0.0000	0.0000	0.0000	0.0000	0.0828	0.0000	0.0000	0.0000	0.0000
1097646	3.0018	3.0921	3.2591	2.9096	3.2999	2.5957	2.6294	3.5909	3.2905	2.8254	2.4546
280067524	0.0000	0.0000	0.0000	0.0000	0.0000	0.0828	0.0000	0.0000	0.0000	0.0000	0.0000
279884479	0.0000	0.0284	0.4767	0.0000	1.7086	0.0000	0.3441	2.2477	0.3435	0.9230	0.0000
1097212	2.0953	2.6177	1.6397	1.5550	2.4887	3.4858	3.1269	2.5307	2.3245	2.3994	2.7659
279913953	0.0000	0.0000	0.0000	0.0000	0.0000	0.0000	0.0829	0.0000	0.0000	0.0000	0.0000
279858940	0.0000	0.0000	0.0000	0.0000	0.0000	0.0000	0.0000	0.0834	0.0000	0.0000	0.0000
1089470	0.0000	0.0000	0.0000	0.0000	0.0835	0.0000	0.0000	0.0000	0.0000	0.0000	0.0000
280079618	0.0000	0.0000	0.0000	0.0000	0.0000	0.0000	0.0839	0.0000	0.0000	0.0000	0.0000
280018649	0.0000	0.0000	0.0000	0.0000	0.0000	0.0000	0.0000	0.0842	0.0000	0.0000	0.0000
279998904	0.0000	0.0000	0.0000	0.0000	0.0000	0.0842	0.0000	0.0000	0.0000	0.0000	0.0000
279852413	0.9399	0.6765	0.5324	0.1492	0.0000	0.0000	0.0000	0.3673	0.5801	0.0000	0.0000
280007847	0.0000	0.0000	0.0000	0.0000	0.0000	0.0000	0.0844	0.0000	0.0000	0.0000	0.0000
1089183	1.5052	2.0035	1.6292	1.4121	2.0315	2.2578	1.7392	2.1816	2.1875	1.4710	1.8000
279840563	0.0000	0.0000	0.0844	0.0000	0.0000	0.0000	0.0000	0.0000	0.0000	0.0000	0.0000
279773581	5.6731	4.3563	4.2666	4.0552	3.9675	2.9446	3.0446	3.4986	3.7598	3.0513	3.4933
279983440	0.0000	0.7092	0.0000	0.1490	0.3909	1.2232	0.1528	0.0557	0.5286	0.0000	0.0000
1091443	0.1313	0.1147	0.1877	0.0520	0.4074	0.0873	0.1925	0.1937	0.1783	0.0976	0.2240
279838684	0.0000	0.0000	0.0000	0.0000	0.0000	0.0000	0.0848	0.0000	0.0000	0.0000	0.0000
1096329	0.0000	0.0000	0.0000	0.0000	0.0000	0.0000	0.0000	0.0849	0.0000	0.0000	0.0000
279837565	0.5867	0.3755	0.1517	0.0000	0.7673	0.6111	0.2859	0.0434	0.1602	0.2011	0.6410
279743198	7.1024	7.3082	8.3501	7.2020	7.8758	6.5864	7.1009	9.3492	8.7840	5.6111	6.2275
280002334	0.5891	0.0895	0.4684	0.3767	0.3241	1.0738	0.8048	0.9817	0.8860	0.2504	0.2305
279870382	0.0000	0.0852	0.0000	0.0000	0.0000	0.0000	0.0000	0.0000	0.0000	0.0000	0.0000
279801614	0.0000	0.0000	0.0000	0.0000	0.0000	0.0000	0.0000	0.0854	0.0000	0.0000	0.0000
279708462	0.0000	0.0000	0.0857	0.0000	0.0000	0.0000	0.0000	0.0000	0.0000	0.0000	0.0000
280015927	0.0000	0.0000	0.0000	0.0000	0.0000	0.0861	0.0000	0.0000	0.0000	0.0000	0.0000
279862236	0.0000	0.0000	0.0862	0.0000	0.0000	0.0000	0.0000	0.0000	0.0000	0.0000	0.0000
1095698	4.4297	5.2337	5.4790	4.5603	4.5750	4.3483	4.2603	5.4731	5.0263	4.7605	3.6847
279663902	0.0000	0.0000	0.0000	0.0000	0.0000	0.0865	0.0000	0.0000	0.0000	0.0000	0.0000
1105184	0.0000	0.0865	0.0000	0.0000	0.0000	0.0000	0.0000	0.0000	0.0000	0.0000	0.0000
279840757	0.0000	0.0867	0.0000	0.0000	0.0000	0.0000	0.0000	0.0000	0.0000	0.0000	0.0000
1104467	0.5189	1.1962	0.1294	0.4333	0.1566	0.3113	0.0653	0.0791	0.1329	0.0674	0.1382
279921478	0.0000	0.0000	0.0000	0.0000	0.0000	0.0869	0.0000	0.0000	0.0000	0.0000	0.0000
1097112	1.9045	2.7340	2.6587	2.2644	1.3710	1.0945	0.8026	1.3628	1.1857	1.1730	0.5651
280116693	0.0000	0.0000	0.0000	0.0000	0.0000	0.0000	0.0000	0.0875	0.0000	0.0000	0.0000
279903585	0.0000	0.0000	0.0000	0.0000	0.0875	0.0000	0.0000	0.0000	0.0000	0.0000	0.0000
279875170	2.0894	3.0851	2.7454	1.8838	2.1442	1.8964	2.1510	2.6712	2.1687	2.8237	1.5880
1093128	0.6364	0.2733	0.0093	0.0894	0.0000	0.2926	0.1542	0.1364	0.0765	0.1756	0.1932
279887566	0.0879	0.0000	0.0000	0.0000	0.0000	0.0000	0.0000	0.0000	0.0000	0.0000	0.0000
279841414	0.0000	0.0000	0.0000	0.0000	0.0000	0.0880	0.0000	0.0000	0.0000	0.0000	0.0000
279704640	0.0000	0.0881	0.0000	0.0000	0.0000	0.0000	0.0000	0.0000	0.0000	0.0000	0.0000
1088507	2.5317	2.6652	1.3954	1.3522	1.4039	1.7716	1.8158	2.1243	2.3838	1.6226	1.3701
280078072	2.6130	1.7674	0.9070	0.3920	1.0541	0.8292	1.5147	0.5524	1.6742	1.3861	0.2178
279744587	0.0000	0.0000	0.0000	0.0000	0.0000	0.0000	0.0884	0.0000	0.0000	0.0000	0.0000
279914789	0.4292	0.3429	0.0000	0.0000	0.0000	0.4500	0.1277	0.0794	0.2184	0.2408	0.0000
1093842	1.1789	1.3036	1.1558	0.8243	0.9122	0.3305	0.5119	0.9187	1.1111	0.5039	0.4207
279775107	0.0000	0.0000	0.0000	0.0000	0.0000	0.0000	0.0887	0.0000	0.0000	0.0000	0.0000
279833680	0.0000	0.0000	0.0000	0.0000	0.0000	0.0000	0.0888	0.0000	0.0000	0.0000	0.0000
280064498	0.0000	0.0888	0.0000	0.0000	0.0000	0.0000	0.0000	0.0000	0.0000	0.0000	0.0000
280018960	0.0000	0.0000	0.0000	0.0000	0.0000	0.0000	0.0000	0.0890	0.0000	0.0000	0.0000
1098424	4.0125	3.0860	3.0057	2.9825	2.8370	1.9137	1.9695	2.2819	2.3822	2.1666	2.1617
1099253	0.4819	0.8578	0.2069	0.2447	0.5287	0.2767	0.1922	0.0914	0.2496	0.4075	0.2030
279705963	0.0000	0.0000	0.0000	0.0000	0.0000	0.0891	0.0000	0.0000	0.0000	0.0000	0.0000
279863743	0.0000	0.0000	0.0000	0.0000	0.0000	0.0000	0.0892	0.0000	0.0000	0.0000	0.0000
280121964	0.0000	0.0000	0.0000	0.0000	0.0000	0.0000	0.0894	0.0000	0.0000	0.0000	0.0000
1106028	6.0584	6.5911	7.2063	5.7871	6.2575	5.1619	5.3585	7.1627	6.9892	5.4030	4.9163
279777224	0.0000	0.0000	0.0000	0.0000	0.0000	0.0000	0.0895	0.0000	0.0000	0.0000	0.0000
1090718	4.4949	4.4706	4.1938	3.8738	2.8486	3.8445	3.7320	3.5452	3.2767	4.0470	3.2271
1094901	0.2781	0.0000	0.0621	0.0540	0.0257	0.0000	0.0104	0.0000	0.0116	0.0000	0.0000
1103008	0.0000	0.0000	0.0900	0.0000	0.0000	0.0000	0.0000	0.0000	0.0000	0.0000	0.0000
279917633	0.0000	0.0907	0.0000	0.0000	0.0000	0.0000	0.0000	0.0000	0.0000	0.0000	0.0000
1098722	5.4362	5.9408	6.7000	5.8010	5.6418	5.0634	5.2677	6.5399	5.8217	5.5899	4.7415
1088176	4.2037	3.5146	4.4162	3.7282	3.3980	3.6490	4.0084	4.6291	3.9957	3.8711	3.5757
279912078	0.0000	0.0000	0.0000	0.0000	0.0000	0.0000	0.0000	0.0908	0.0000	0.0000	0.0000
279946283	0.0000	0.0000	0.0911	0.0000	0.0000	0.0000	0.0000	0.0000	0.0000	0.0000	0.0000
279671322	0.0000	0.0000	0.0000	0.0000	0.0000	0.0912	0.0000	0.0000	0.0000	0.0000	0.0000
1105543	3.7851	2.9024	4.8463	3.6248	3.5115	2.2541	2.7851	4.0566	3.3428	2.5471	2.8022
1098562	0.0000	0.0000	0.0919	0.0000	0.0000	0.0000	0.0000	0.0000	0.0000	0.0000	0.0000
1100576	0.0436	0.0000	0.0143	0.0172	0.0000	0.0000	0.0197	0.0000	0.0000	0.0000	0.0000
279960266	6.2621	5.6795	5.7336	4.8056	6.5707	4.7631	5.4131	6.0700	6.5361	5.2126	4.9266
1098501	0.0000	0.0921	0.0000	0.0000	0.0000	0.0000	0.0000	0.0000	0.0000	0.0000	0.0000
1106347	2.0850	2.1984	1.5297	1.1966	2.5952	2.6329	2.5325	2.3453	2.5784	2.3054	1.7770
279975247	0.3863	0.7354	0.0000	0.4430	0.4251	0.0000	0.1864	0.0000	0.0000	0.0000	0.0000
279708812	0.0000	0.5539	0.0000	0.0000	0.0000	1.1606	0.0000	0.0000	0.0000	0.0000	0.2964
279858774	6.2262	4.9974	6.3492	5.4201	5.9971	4.5581	5.0490	7.0939	6.2270	3.6635	5.3959
279923550	0.0000	0.0000	0.0000	0.0000	0.0000	0.0000	0.0000	0.0922	0.0000	0.0000	0.0000
1087619	3.6541	3.1232	3.7008	3.4990	3.8384	2.6233	3.4903	3.7560	3.4207	2.6134	3.3492
1092224	6.3191	4.3452	4.4666	4.9318	6.2637	2.9932	3.1985	4.5190	5.1127	2.6648	2.5761
1100050	3.2034	3.1006	3.3069	3.3196	2.5791	2.5067	2.2580	2.2829	2.3599	1.6515	2.2600
279990308	0.3783	0.3339	0.1706	0.0660	0.0935	0.2742	0.7711	0.8875	0.3624	0.2319	0.4852
280106331	0.1959	0.0000	0.0000	0.0000	1.2200	0.3743	0.3349	0.1567	0.2445	0.0485	0.3591
1093102	3.8813	4.9021	4.0955	3.1625	4.6103	4.0405	3.8867	4.5863	4.9348	4.4492	2.1460
1098994	1.3317	2.1893	1.3169	1.3695	0.9370	1.0859	0.8784	0.8109	0.9046	1.2341	0.3360
279909883	0.0000	0.0000	0.0000	0.0000	0.0000	0.0000	0.0000	0.0923	0.0000	0.0000	0.0000
1100008	0.0000	0.0925	0.0000	0.0000	0.0000	0.0000	0.0000	0.0000	0.0000	0.0000	0.0000
280038080	0.0000	0.0928	0.0000	0.0000	0.0000	0.0000	0.0000	0.0000	0.0000	0.0000	0.0000
280100939	0.0000	0.0931	0.0000	0.0000	0.0000	0.0000	0.0000	0.0000	0.0000	0.0000	0.0000
1101997	0.0000	0.0931	0.0000	0.0000	0.0000	0.0000	0.0000	0.0000	0.0000	0.0000	0.0000
279658246	0.0000	0.0000	0.0000	0.0000	0.0000	0.0000	0.0000	0.0937	0.0000	0.0000	0.0000
280133438	0.0000	0.0000	0.0000	0.0000	0.0000	0.0938	0.0000	0.0000	0.0000	0.0000	0.0000
279818443	0.0945	0.0000	0.0000	0.0000	0.0000	0.0000	0.0000	0.0000	0.0000	0.0000	0.0000
1101409	0.0951	0.0000	0.0000	0.0000	0.0000	0.0000	0.0000	0.0000	0.0000	0.0000	0.0000
280122480	0.0000	0.0000	0.0000	0.0000	0.0000	0.0000	0.0953	0.0000	0.0000	0.0000	0.0000
280113041	0.0999	0.0000	0.0000	0.0000	0.1685	0.0332	0.0702	0.0000	0.0000	0.0930	0.0000
280077532	0.0000	0.0000	0.0000	0.0000	0.0000	0.0000	0.0953	0.0000	0.0000	0.0000	0.0000
1093386	3.9447	4.1376	3.6352	3.3317	3.2887	2.5938	2.0834	3.1356	3.5356	2.4914	2.1332
279970924	0.1904	0.0000	0.0000	0.0000	0.0000	0.0000	0.0887	0.2080	0.0000	0.1150	0.0000
279686159	0.0000	0.0000	0.0000	0.0000	0.0000	0.0954	0.0000	0.0000	0.0000	0.0000	0.0000
1087750	0.0958	0.0000	0.0000	0.0000	0.0000	0.0000	0.0000	0.0000	0.0000	0.0000	0.0000
279707874	0.0000	0.0000	0.0000	0.0000	0.0958	0.0000	0.0000	0.0000	0.0000	0.0000	0.0000
280057650	0.0000	0.0000	0.0000	0.0000	0.0960	0.0000	0.0000	0.0000	0.0000	0.0000	0.0000
280123948	0.0000	0.0000	0.0000	0.0000	0.0000	0.0000	0.0966	0.0000	0.0000	0.0000	0.0000
280107074	2.0771	1.6557	1.7467	1.2658	2.9822	2.5525	2.9995	2.6855	2.0406	2.2561	2.6779
1091448	1.9289	2.2022	2.4576	1.9694	1.7910	1.7014	1.9572	2.9525	2.0942	1.6573	2.1345
279820744	0.0725	0.0564	0.0745	0.1587	0.5546	0.1982	0.2395	0.1258	0.2663	0.0000	0.0000
1088824	1.4071	1.3728	0.4946	1.0192	0.9092	0.8402	0.7861	0.5909	0.9710	0.5903	0.3148
1089896	0.0319	0.2781	0.2122	0.1882	0.4040	0.3218	0.2790	0.2541	0.3562	0.0370	0.1529
279744134	0.0966	0.0000	0.0000	0.0000	0.0000	0.0000	0.0000	0.0000	0.0000	0.0000	0.0000
279993267	0.0000	0.0000	0.0979	0.0000	0.0000	0.0000	0.0000	0.0000	0.0000	0.0000	0.0000
1105579	0.0000	0.0000	0.0000	0.0000	0.0990	0.0000	0.0000	0.0000	0.0000	0.0000	0.0000
279826891	0.0000	0.0000	0.0991	0.0000	0.0000	0.0000	0.0000	0.0000	0.0000	0.0000	0.0000
1106796	3.6440	3.2453	2.2660	1.7687	4.5637	3.5827	3.9416	3.1540	1.8321	3.8623	4.0081
1103108	2.5994	2.2306	1.4603	0.7318	2.2907	0.9349	1.0217	1.6923	2.1596	1.9539	0.2154
279752576	0.0000	0.0000	0.0000	0.0000	0.0000	0.0991	0.0000	0.0000	0.0000	0.0000	0.0000
1102117	1.3757	2.0716	1.4884	1.2631	0.0688	0.1776	0.0564	0.0348	0.0975	0.0733	0.0000
279809195	0.0000	0.0000	0.0000	0.0000	0.0000	0.0000	0.0000	0.0994	0.0000	0.0000	0.0000
279897039	0.0000	0.0000	0.0000	0.0000	0.0000	0.0994	0.0000	0.0000	0.0000	0.0000	0.0000
280022853	0.0000	0.0000	0.0000	0.0000	0.0000	0.0000	0.0994	0.0000	0.0000	0.0000	0.0000
280137434	0.0000	0.0000	0.0875	0.0000	0.0000	0.0566	0.0299	0.0914	0.0000	0.0692	0.0000
279666835	0.0000	0.0000	0.0000	0.0000	0.0000	0.0000	0.1001	0.0000	0.0000	0.0000	0.0000
1100582	0.0000	0.0000	0.0000	0.0000	0.0000	0.1001	0.0000	0.0000	0.0000	0.0000	0.0000
280008621	0.0000	0.1042	0.0785	0.1388	0.2461	0.1295	0.2858	0.0991	0.1410	0.0361	0.0581
279841203	0.1004	0.0000	0.0000	0.0000	0.0000	0.0000	0.0000	0.0000	0.0000	0.0000	0.0000
280010633	0.1005	0.0000	0.0000	0.0000	0.0000	0.0000	0.0000	0.0000	0.0000	0.0000	0.0000
280025862	0.0000	0.0000	0.1010	0.0000	0.0000	0.0000	0.0000	0.0000	0.0000	0.0000	0.0000
279812677	0.0000	0.1012	0.0000	0.0000	0.0000	0.0000	0.0000	0.0000	0.0000	0.0000	0.0000
1107942	0.0000	0.0000	0.0000	0.0000	0.0000	0.0000	0.0000	0.1017	0.0000	0.0000	0.0000
279895872	0.0838	0.0256	0.0000	0.0230	0.0000	0.0000	0.0133	0.0000	0.0000	0.0000	0.0000
279943499	0.1018	0.0000	0.0000	0.0000	0.0000	0.0000	0.0000	0.0000	0.0000	0.0000	0.0000
1100412	0.0000	0.0296	0.0456	0.0210	0.0507	0.1216	0.1503	0.0451	0.0440	0.0142	0.0834
279661263	0.0000	0.0000	0.1018	0.0000	0.0000	0.0000	0.0000	0.0000	0.0000	0.0000	0.0000
1097293	0.0343	0.3229	0.0660	0.0533	0.0000	0.0204	0.0155	0.0000	0.0000	0.0403	0.0000
280032130	0.0000	0.0000	0.1021	0.0000	0.0000	0.0000	0.0000	0.0000	0.0000	0.0000	0.0000
280102433	0.0000	0.0000	0.1024	0.0000	0.0000	0.0000	0.0000	0.0000	0.0000	0.0000	0.0000
280101885	0.0000	0.0000	0.0000	0.0000	0.0000	0.0000	0.1027	0.0000	0.0000	0.0000	0.0000
279666520	0.9444	0.0000	0.0000	0.0000	1.1945	1.0527	0.7618	0.0000	0.0000	0.4215	0.8259
1097604	3.3952	4.2521	4.2006	3.8159	3.1814	3.0825	3.3778	4.3171	3.7673	3.0927	3.0214
1105201	5.4806	6.0463	4.4100	4.3864	3.9537	3.6195	3.3890	3.7262	3.7972	4.5296	2.9003
279792297	0.0000	0.0000	0.0000	0.0000	0.1034	0.0000	0.0000	0.0000	0.0000	0.0000	0.0000
279660787	0.5964	0.0000	0.0000	0.0000	0.0000	0.0000	0.0416	0.0000	0.0000	0.0466	0.0000
1090094	6.3281	5.3914	5.7009	5.2336	5.8994	4.0500	3.5090	5.6194	5.2475	4.2544	4.4424
1087767	3.0267	2.3429	1.2762	1.5185	3.1368	1.7440	2.1001	2.5712	3.0120	1.9277	1.0261
1095875	3.4181	3.3736	2.9071	2.7956	2.0772	0.9384	0.7724	1.0577	1.9710	0.5415	0.4238
279775292	0.0000	0.0000	0.1036	0.0000	0.0000	0.0000	0.0000	0.0000	0.0000	0.0000	0.0000
279938768	1.4123	0.0000	0.0000	0.0511	0.0000	0.0000	0.0000	0.0000	0.0000	0.0000	0.0000
1090037	3.8146	2.8050	3.4452	1.6252	4.5958	2.4904	3.4358	5.1474	4.3709	3.8800	2.0891
280061317	0.0000	0.0000	0.0000	0.0000	0.0000	0.0000	0.1039	0.0000	0.0000	0.0000	0.0000
279908285	0.0096	0.0675	0.1680	0.0551	0.1273	0.0086	0.0154	0.0596	0.0000	0.0000	0.0907
1097313	0.2884	0.4240	0.0639	0.3956	0.2837	0.3065	0.3015	0.1658	0.2502	0.0207	0.0000
1093493	2.9806	2.6478	2.3208	2.1670	3.7892	3.9579	4.2777	3.0631	2.8313	2.8430	3.7891
279801366	0.0000	0.0000	0.0000	0.0000	0.0000	0.0000	0.1042	0.0000	0.0000	0.0000	0.0000
279948672	0.0000	0.0000	0.4817	0.0000	0.0000	0.6263	0.0959	0.0000	0.1653	0.1242	0.0000
280007191	0.0000	0.0000	0.1045	0.0000	0.0000	0.0000	0.0000	0.0000	0.0000	0.0000	0.0000
279973589	0.2825	0.4602	0.0000	0.1908	0.2579	0.2494	0.4980	0.2965	0.0000	0.0000	0.4977
280095428	1.0418	1.4085	1.7055	1.0654	2.6714	2.8080	2.5300	2.9557	2.0826	2.1457	1.9880
279932974	0.0000	0.0000	0.0000	0.0000	0.0000	0.0000	0.0000	0.1049	0.0000	0.0000	0.0000
279991424	4.4178	3.5094	4.4117	3.3756	4.8529	3.2920	3.7760	4.9545	4.4664	3.7904	3.8789
279746274	0.0000	0.0000	0.0000	0.0000	0.0000	0.1052	0.0000	0.0000	0.0000	0.0000	0.0000
1098060	2.8122	2.5008	1.7923	1.7557	1.7294	1.1467	1.2433	1.4992	2.2010	1.2544	0.5156
1098552	0.0000	0.0000	0.0000	0.0000	0.0000	0.0000	0.0000	0.1052	0.0000	0.0000	0.0000
1100657	0.4075	0.3119	0.1821	0.1688	0.2823	0.2722	0.3283	0.3854	0.1511	0.1465	0.1915
279817352	0.1055	0.0000	0.0000	0.0000	0.0000	0.0000	0.0000	0.0000	0.0000	0.0000	0.0000
1102106	0.0000	0.0000	0.0000	0.0000	0.1056	0.0000	0.0000	0.0000	0.0000	0.0000	0.0000
279710527	0.0000	0.0000	0.0000	0.0000	0.0000	0.1057	0.0000	0.0000	0.0000	0.0000	0.0000
280088108	0.5833	0.9146	0.9846	0.7839	0.5345	0.5660	0.5141	0.8745	0.5890	0.5982	0.5330
279934990	0.1057	0.0000	0.0000	0.0000	0.0000	0.0000	0.0000	0.0000	0.0000	0.0000	0.0000
279882802	1.4588	1.4734	1.2029	1.4047	2.0897	0.5816	1.1144	2.0147	1.5119	0.9027	0.9693
279840178	0.0000	0.0000	0.0000	0.0000	0.0000	0.0000	0.1062	0.0000	0.0000	0.0000	0.0000
280082265	0.0000	0.0000	0.0000	0.0000	0.1063	0.0000	0.0000	0.0000	0.0000	0.0000	0.0000
1099270	0.0000	0.0000	0.0000	0.0000	0.0000	0.0000	0.1066	0.0000	0.0000	0.0000	0.0000
279898965	0.0000	0.0000	0.0000	0.0000	0.1068	0.0000	0.0000	0.0000	0.0000	0.0000	0.0000
279875383	0.0000	0.0000	0.0000	0.0045	0.0000	0.1225	0.0000	0.0000	0.0000	0.0000	0.0000
1103928	0.0000	0.0000	0.0000	0.0000	0.1070	0.0000	0.0000	0.0000	0.0000	0.0000	0.0000
280097725	0.0318	0.0549	0.0207	0.0249	0.0000	0.0000	0.0000	0.0000	0.0000	0.0000	0.0000
1101931	0.1073	0.0000	0.0000	0.0000	0.0000	0.0000	0.0000	0.0000	0.0000	0.0000	0.0000
1102167	2.9052	2.7806	3.5470	2.7122	3.0474	2.3244	2.2995	3.8526	3.3534	2.1863	2.4271
1089859	0.0000	0.1075	0.0000	0.0000	0.0000	0.0000	0.0000	0.0000	0.0000	0.0000	0.0000
1091198	0.3813	0.2333	0.4549	0.3058	0.0636	0.1602	0.1366	0.1721	0.2143	0.0505	0.0538
1099912	0.0346	0.0207	0.0901	0.0551	0.0654	0.0281	0.0160	0.0100	0.0283	0.0000	0.0101
279992840	0.2664	0.2021	0.4050	0.2390	0.5370	0.3814	0.3424	0.4103	0.2849	0.1398	0.4883
1089067	6.6975	7.9390	8.2605	7.6259	6.3970	5.1616	4.8043	6.3263	6.3510	5.0022	3.2743
1095241	0.0000	0.0000	0.0000	0.0463	0.1354	0.0000	0.1045	0.0000	0.0000	0.0000	0.0000
279656342	0.6697	0.9147	0.0000	0.6671	0.0236	1.0417	0.4834	0.6037	0.0000	0.0000	0.6178
280095359	0.0000	0.0000	0.0000	0.0000	0.1077	0.0000	0.0000	0.0000	0.0000	0.0000	0.0000
280047240	0.2565	0.1597	0.0000	0.0000	0.0000	1.6289	0.0288	0.0000	0.0000	0.0000	0.3131
279808061	5.1934	5.6951	7.9301	6.0606	6.0826	5.2902	5.1883	8.0896	6.8175	4.6715	4.8003
279776871	0.0000	0.1078	0.0000	0.0000	0.0000	0.0000	0.0000	0.0000	0.0000	0.0000	0.0000
279954098	0.0000	0.0000	0.0000	0.0000	0.5585	0.1504	0.6254	0.0000	0.0000	0.1493	0.1901
1100695	3.4579	5.5733	4.3087	3.8524	3.4043	2.6661	2.8149	3.1236	2.0332	3.1540	3.5044
1106589	0.0000	0.0000	0.1086	0.0000	0.0000	0.0000	0.0000	0.0000	0.0000	0.0000	0.0000
1100061	0.0000	0.1086	0.0000	0.0000	0.0000	0.0000	0.0000	0.0000	0.0000	0.0000	0.0000
280076014	0.0000	0.1087	0.0000	0.0000	0.0000	0.0000	0.0000	0.0000	0.0000	0.0000	0.0000
279753409	0.0000	0.0000	0.0000	0.0000	0.0000	0.0000	0.1089	0.0000	0.0000	0.0000	0.0000
280000950	0.1092	0.0000	0.0000	0.0000	0.0000	0.0000	0.0000	0.0000	0.0000	0.0000	0.0000
279919934	0.0000	0.1093	0.0000	0.0000	0.0000	0.0000	0.0000	0.0000	0.0000	0.0000	0.0000
1109116	0.1094	0.0000	0.0000	0.0000	0.0000	0.0000	0.0000	0.0000	0.0000	0.0000	0.0000
279849081	0.0000	0.0000	0.0000	0.0000	0.1095	0.0000	0.0000	0.0000	0.0000	0.0000	0.0000
1093004	1.7996	1.7742	1.3267	0.8580	2.8661	0.7566	2.5929	2.5101	2.1934	2.1792	0.8614
279769737	0.0000	0.1095	0.0000	0.0000	0.0000	0.0000	0.0000	0.0000	0.0000	0.0000	0.0000
280098679	0.1098	0.0000	0.0000	0.0000	0.0000	0.0000	0.0000	0.0000	0.0000	0.0000	0.0000
279746326	0.0000	0.0000	0.0000	0.0000	0.0000	0.1098	0.0000	0.0000	0.0000	0.0000	0.0000
279778794	0.0000	0.0000	0.0000	0.0000	0.0000	0.1100	0.0000	0.0000	0.0000	0.0000	0.0000
280123808	0.0000	0.0000	0.1101	0.0000	0.0000	0.0000	0.0000	0.0000	0.0000	0.0000	0.0000
279924546	0.0000	0.1431	0.3533	0.1556	0.0078	0.2789	0.3023	0.0000	0.0000	0.1904	0.0000
280078907	0.0000	0.0000	0.0000	0.0000	0.0000	0.0000	0.0000	0.1103	0.0000	0.0000	0.0000
1101451	2.0673	1.3750	1.1723	0.9040	1.4045	0.5110	0.8361	0.5136	1.2962	0.8453	0.5229
279795348	0.1104	0.0000	0.0000	0.0000	0.0000	0.0000	0.0000	0.0000	0.0000	0.0000	0.0000
279761666	0.0000	0.0000	0.0000	0.0000	0.0000	0.0000	0.1108	0.0000	0.0000	0.0000	0.0000
279785411	0.0000	0.0000	0.0000	0.0000	0.0000	0.0000	0.1109	0.0000	0.0000	0.0000	0.0000
279863484	0.0000	0.0000	0.0000	0.0000	0.1112	0.0000	0.0000	0.0000	0.0000	0.0000	0.0000
279827872	0.0000	0.0000	0.0000	0.0000	0.0000	0.0000	0.1113	0.0000	0.0000	0.0000	0.0000
279843696	0.3655	0.0000	0.0872	0.1043	0.4025	0.0619	0.1195	0.0000	0.2048	0.0000	0.0000
279712449	0.0000	0.0000	0.0000	0.0000	0.0000	0.1114	0.0000	0.0000	0.0000	0.0000	0.0000
1094954	3.7569	4.0891	3.0968	2.8084	2.5535	2.2587	1.7733	1.9542	2.3147	2.8593	1.5503
1090363	2.7365	3.1213	3.3544	3.4941	2.8913	3.0505	3.2467	3.1382	2.8825	2.2848	2.6674
1102601	2.7156	2.9566	2.4985	2.2212	2.1671	2.3036	2.1984	1.4845	1.6910	2.4626	2.1071
1088908	0.1268	0.1107	0.0238	0.1054	0.2867	0.4463	0.3410	0.3400	0.1022	0.1253	0.3380
279663496	0.1114	0.0000	0.0000	0.0000	0.0000	0.0000	0.0000	0.0000	0.0000	0.0000	0.0000
279687073	0.0000	0.0500	0.0739	0.0000	0.0639	0.1325	0.0000	0.1526	0.0000	0.0997	0.0547
280096895	0.0000	0.0000	0.0000	0.0000	0.5167	0.4444	0.2321	0.0631	0.0000	0.0000	0.3132
280048948	0.0000	0.3603	0.0000	0.3589	0.0000	0.8729	0.6661	0.9242	0.0000	0.2534	0.3579
1100432	0.5050	0.4032	0.7070	0.6882	1.1946	0.8780	1.0528	0.5467	0.5224	0.5056	0.8248
279707286	0.0000	0.0000	0.0000	0.0000	0.0000	0.1118	0.0000	0.0000	0.0000	0.0000	0.0000
1100886	6.5566	7.0225	6.3682	5.2107	6.3248	5.4540	5.5303	6.6373	6.8329	6.5405	3.8386
279724787	0.0000	0.0000	0.0000	0.0000	0.0000	0.1118	0.0000	0.0000	0.0000	0.0000	0.0000
280130889	1.0757	0.5264	0.2389	0.8597	0.6850	0.2004	0.3293	0.5442	0.0382	0.0000	0.3387
280026602	0.0000	0.1120	0.0000	0.0000	0.0000	0.0000	0.0000	0.0000	0.0000	0.0000	0.0000
1094961	3.8580	3.6351	3.5900	3.4114	3.9064	3.3835	3.3196	3.7544	4.2836	2.7006	2.7128
1105268	0.4262	0.3466	0.7522	0.6598	0.6966	0.4479	0.5170	0.5921	0.4847	0.2067	0.4183
279705032	0.8756	0.7272	0.0000	0.7455	0.1933	1.0856	0.9161	0.0000	0.5193	0.0000	0.0000
1099033	0.0000	0.0000	0.1120	0.0000	0.0000	0.0000	0.0000	0.0000	0.0000	0.0000	0.0000
280053806	0.0000	0.2807	0.4011	0.0000	0.0000	0.1020	0.0780	0.2677	0.0000	0.0000	0.3051
1104928	0.0000	0.0000	0.0977	0.1169	0.3120	0.0000	0.1338	0.0833	0.0606	0.0000	0.0000
279831016	0.0000	0.0000	0.0000	0.0000	0.0000	0.0000	0.1125	0.0000	0.0000	0.0000	0.0000
279667472	2.0598	1.1624	3.2996	0.2632	3.5769	1.8482	1.9644	4.1918	0.7725	0.9963	0.0000
1103979	0.1127	0.0000	0.0000	0.0000	0.0000	0.0000	0.0000	0.0000	0.0000	0.0000	0.0000
279864660	0.0000	0.0000	0.0000	0.0000	0.0000	0.1132	0.0000	0.0000	0.0000	0.0000	0.0000
279880347	5.9685	6.3212	8.7233	7.2510	6.2266	5.5196	4.7632	6.8101	5.7046	2.9348	5.7912
280116989	0.3158	0.0000	0.0000	0.0000	0.4764	0.4357	0.0000	0.0000	0.0000	0.0000	0.3022
280014063	0.0000	0.2895	0.3229	0.1075	0.1514	0.2370	0.2678	0.4390	0.3877	0.0785	0.0770
280073235	0.0000	0.1132	0.0000	0.0000	0.0000	0.0000	0.0000	0.0000	0.0000	0.0000	0.0000
1102500	6.3004	6.9005	7.5205	6.8612	6.0028	6.1270	5.5320	7.3554	6.8332	4.8172	5.5680
1105542	3.7062	4.5481	5.1676	4.0659	2.8806	2.2418	2.6098	3.5541	3.2703	2.8051	1.7972
1098117	4.2544	4.0469	2.2114	2.8799	3.7348	3.0331	2.0394	2.7746	3.7828	2.4162	1.4806
1100107	0.0272	0.5638	0.0862	0.2177	0.3025	1.3021	0.5417	0.2128	0.3118	0.2508	0.3389
279891687	0.2614	0.2297	0.1770	0.2080	0.0000	0.1010	0.0000	0.5789	0.2193	0.0000	0.0000
279667227	0.0000	0.0000	0.0000	0.0000	0.1132	0.0000	0.0000	0.0000	0.0000	0.0000	0.0000
279815068	0.0000	0.0000	0.0000	0.0000	0.0000	0.0000	0.0000	0.1137	0.0000	0.0000	0.0000
279503857	1.8879	1.4678	2.3503	1.3828	2.1217	1.3219	1.5407	2.3091	1.9658	1.8178	1.5347
279762492	0.0000	0.0000	0.0000	0.0000	0.0000	0.1137	0.0000	0.0000	0.0000	0.0000	0.0000
279789988	0.2098	0.0000	0.0000	0.0000	0.9471	0.1469	0.0000	0.0000	0.0000	0.0000	0.2294
279873617	0.2550	0.0000	0.0000	0.0103	0.0000	0.0000	0.0000	0.0000	0.0000	0.0000	0.0000
279905529	0.8421	1.3883	1.0860	0.8900	1.0833	1.6177	1.6291	1.5056	1.3424	0.9673	1.4142
1101075	0.0197	0.0000	0.1337	0.0000	0.0000	0.0000	0.0383	0.0099	0.0000	0.0000	0.0406
279720857	0.0000	0.1137	0.0000	0.0000	0.0000	0.0000	0.0000	0.0000	0.0000	0.0000	0.0000
1107428	1.9054	1.8201	1.2047	1.5772	2.1911	1.2739	1.2179	1.2796	1.3415	0.9018	1.6150
1103344	1.2023	1.7844	0.6200	1.1315	1.3408	0.9596	0.6456	0.3556	0.7082	0.6436	0.6882
1101355	0.0789	0.0425	0.0520	0.0315	0.0000	0.0188	0.0209	0.0457	0.0321	0.0000	0.0384
279958263	0.0000	0.0000	0.0000	0.0000	0.0000	0.0000	0.0000	0.1138	0.0000	0.0000	0.0000
1103030	2.7883	2.3817	1.6192	1.7695	0.3958	0.2582	0.1826	0.3984	0.6770	0.0953	0.0000
279786745	0.0000	0.0000	0.0000	0.0000	0.0000	0.0000	0.1140	0.0000	0.0000	0.0000	0.0000
279960868	0.0000	0.2262	0.0000	0.1174	0.9237	0.5618	0.4447	1.0361	0.0000	0.0000	0.8199
279902395	0.0000	0.0000	0.0000	0.0000	0.0000	0.0000	0.1140	0.0000	0.0000	0.0000	0.0000
1099140	2.5871	3.1025	2.9884	2.2809	2.9295	2.7037	2.6917	3.5044	3.6572	2.1270	2.2605
1089572	0.7198	0.6365	0.9034	0.8674	0.8505	0.5412	0.6007	0.5481	0.4516	0.3767	0.6107
1089643	3.5833	5.8229	3.8708	3.6693	2.9179	2.7914	2.6278	2.8918	2.7317	3.2227	2.6507
1090057	1.2806	0.0000	0.3686	0.4335	0.0000	0.0000	0.1982	0.5790	0.0000	0.0000	0.2236
1101510	0.0905	0.0000	0.0601	0.0000	0.2866	0.2563	0.1984	0.0000	0.1207	0.0000	0.1699
280092599	0.2484	1.0696	0.3144	0.1345	0.0975	0.1033	0.0975	0.3509	0.0000	0.4905	0.0836
279658421	0.0000	0.0000	0.0000	0.0000	0.0000	0.1141	0.0000	0.0000	0.0000	0.0000	0.0000
1088829	4.3417	4.7680	5.1620	4.3126	4.6796	3.5577	3.9136	5.9175	4.9911	3.4045	4.2271
279743191	0.0000	0.0000	0.0639	0.0000	0.0000	0.0000	0.0000	0.5089	0.0000	0.0581	0.0000
280065066	0.3218	1.3151	0.5376	0.5515	0.2461	0.0000	0.0000	0.0646	0.0924	0.0000	0.0000
279942867	1.3913	0.5558	0.0000	0.2763	0.9305	0.2144	0.2416	0.0000	0.4028	0.3087	0.1748
1108632	0.7348	0.3264	0.4929	0.5454	0.0000	0.5148	0.4245	0.8499	0.5531	0.0366	0.1892
279775046	2.0715	2.0583	2.4004	1.6493	2.2613	1.3057	1.2836	2.4559	2.4889	1.5940	0.7140
279786562	0.0000	0.0000	0.1145	0.0000	0.0000	0.0000	0.0000	0.0000	0.0000	0.0000	0.0000
279962959	0.0000	0.0000	0.0000	0.0000	0.1149	0.0000	0.0000	0.0000	0.0000	0.0000	0.0000
279950871	0.0000	0.1151	0.0000	0.0000	0.0000	0.0000	0.0000	0.0000	0.0000	0.0000	0.0000
1097958	0.0000	0.0000	0.0000	0.0000	0.0000	0.0000	0.1153	0.0000	0.0000	0.0000	0.0000
1102885	0.0000	0.0000	0.0000	0.0000	0.1159	0.0000	0.0000	0.0000	0.0000	0.0000	0.0000
280135012	0.0000	0.3165	0.0000	0.0000	0.0000	0.3975	0.4198	0.0000	0.2815	0.0000	0.0000
280019431	0.0000	0.0000	0.0000	0.0000	0.0000	0.2624	0.1867	0.0000	0.0000	0.0297	0.0642
279775374	0.5529	0.0000	0.1134	0.2415	0.6053	0.2541	0.0000	0.1519	0.0000	0.0000	0.2897
280048024	0.0000	0.0000	0.0000	0.0000	0.0000	0.0000	0.1160	0.0000	0.0000	0.0000	0.0000
279695919	0.3043	0.7431	0.0655	0.1478	0.0380	0.0600	0.0154	0.0409	0.0271	0.0400	0.1257
279949603	0.1354	0.0000	0.1313	0.0956	0.0000	0.0000	0.0558	0.0463	0.0000	0.0000	0.0000
279723580	0.5666	1.7683	0.3283	0.9191	1.3380	2.7275	1.1526	0.8241	0.8846	1.1882	0.8210
279890396	0.0000	0.0000	0.0000	0.0000	0.0000	0.0000	0.0000	0.1160	0.0000	0.0000	0.0000
279886530	0.0000	0.0492	0.0000	0.0226	0.0322	0.0000	0.0000	0.0160	0.0000	0.0000	0.0000
280096118	0.4164	1.3504	1.1561	0.6062	0.5830	0.6964	0.3225	0.6898	0.6146	0.8373	0.2779
279969130	0.0000	0.0000	0.0000	0.0000	0.0000	0.1161	0.0000	0.0000	0.0000	0.0000	0.0000
279791410	0.0000	0.0000	0.0000	0.0000	0.0000	0.0000	0.1163	0.0000	0.0000	0.0000	0.0000
279979702	0.0000	0.1174	0.0000	0.0000	0.0000	0.0000	0.0000	0.0000	0.0000	0.0000	0.0000
279743032	0.0000	0.0000	0.0000	0.0000	0.0000	0.0000	0.0000	0.1174	0.0000	0.0000	0.0000
279899393	0.0000	0.0000	0.0000	0.0000	0.0000	0.0000	0.0000	0.1175	0.0000	0.0000	0.0000
1100494	0.2779	0.1862	0.2088	0.2589	0.0941	0.0759	0.1254	0.2016	0.0344	0.1235	0.0412
279810999	0.1177	0.0000	0.0000	0.0000	0.0000	0.0000	0.0000	0.0000	0.0000	0.0000	0.0000
280124570	0.0000	0.0000	0.0000	0.0000	0.0000	0.0000	0.1177	0.0000	0.0000	0.0000	0.0000
279806171	6.3844	5.4876	6.4924	5.9302	6.5278	5.1384	4.8262	6.5564	5.6569	5.2204	5.7240
1097027	2.0502	2.7913	2.9445	2.6748	2.9155	3.3843	2.7032	3.1550	3.1554	2.0916	2.5215
1091118	0.0424	0.0729	0.0548	0.0657	0.0000	0.0000	0.0192	0.0466	0.0000	0.0000	0.0000
280136368	0.2283	0.1304	0.4151	0.2332	0.7860	0.3838	0.2389	0.5844	0.1841	0.5206	0.2400
280076533	0.0000	0.0000	0.0000	0.0000	0.0000	0.1177	0.0000	0.0000	0.0000	0.0000	0.0000
1094035	2.5745	2.6141	2.8027	1.6988	2.9163	2.4493	2.5066	3.5561	3.3225	2.8440	1.5738
1094809	1.2201	0.8461	0.5826	0.5100	0.6973	0.8334	0.9511	1.0325	0.9614	0.9272	0.6456
1096244	1.3483	1.5324	1.5021	0.9775	1.8279	0.9111	1.4318	1.1374	0.7255	0.7412	0.5339
279800795	0.0000	0.0000	0.0000	0.0000	0.0000	0.3405	0.4302	0.0000	0.0000	0.1513	0.0000
1099020	1.7819	2.7319	1.7008	1.7875	1.0318	2.0155	1.4830	0.9307	0.9804	1.6697	1.1765
279952030	0.0000	0.1184	0.0000	0.0000	0.0000	0.0000	0.0000	0.0000	0.0000	0.0000	0.0000
1100866	0.0502	0.2814	0.0648	0.0776	0.0000	0.0881	0.0000	0.0000	0.0000	0.0000	0.0479
280030306	0.0000	0.0000	0.0000	0.0000	0.0000	0.0000	0.1186	0.0000	0.0000	0.0000	0.0000
280113310	0.0000	0.0000	0.0000	0.0000	0.0000	0.1192	0.0000	0.0000	0.0000	0.0000	0.0000
280038380	0.1192	0.0000	0.0000	0.0000	0.0000	0.0000	0.0000	0.0000	0.0000	0.0000	0.0000
1108619	0.0000	0.1690	0.0439	0.0527	0.2785	0.0793	0.0000	0.0403	0.0000	0.0000	0.1254
1101412	4.2368	4.9469	5.6608	4.9940	4.0778	4.2289	3.6850	5.2277	4.7056	2.8160	3.8126
279850571	0.0000	0.0000	0.0000	0.0000	0.0000	0.0000	0.0000	0.1199	0.0000	0.0000	0.0000
279723513	2.7685	2.9766	4.3626	3.1816	2.9121	2.7166	3.1423	4.3794	3.6326	2.5916	2.5692
1105064	0.6136	1.1507	0.4334	0.5413	0.5014	0.3168	0.5895	0.2678	0.3911	0.4112	0.4488
279748448	0.0000	0.0000	0.1203	0.0000	0.0000	0.0000	0.0000	0.0000	0.0000	0.0000	0.0000
280049858	0.0000	0.0000	0.0000	0.0305	0.0000	0.0000	0.7073	0.0000	0.0000	0.0000	0.0000
279960842	0.0000	0.0000	0.0000	0.0000	0.0000	0.0000	0.0000	0.1212	0.0000	0.0000	0.0000
280135795	0.0000	0.0000	0.0000	0.0000	0.0000	0.0000	0.0000	0.1217	0.0000	0.0000	0.0000
279829750	0.0000	0.0000	0.1220	0.0000	0.0000	0.0000	0.0000	0.0000	0.0000	0.0000	0.0000
279941514	0.0000	0.0000	0.1220	0.0000	0.0000	0.0000	0.0000	0.0000	0.0000	0.0000	0.0000
1099333	0.8776	1.1057	0.6798	0.6744	0.3615	0.5234	0.1852	0.4176	0.5314	0.3814	0.2567
1087267	1.5556	1.2808	1.7126	1.4952	2.0589	1.4957	1.7929	1.9947	1.9146	0.7927	1.6500
280100840	0.1348	0.2950	0.4876	0.2053	0.1015	0.0814	0.1616	0.2382	0.1758	0.0274	0.2080
279985232	0.0000	0.0000	0.1226	0.0000	0.0000	0.0000	0.0000	0.0000	0.0000	0.0000	0.0000
1100638	4.1019	5.2309	3.4141	3.5418	3.8208	3.2651	2.9092	3.6693	3.9621	3.6547	2.3376
279894583	1.2499	1.2539	1.0661	0.7797	0.5797	0.2364	0.1239	0.5095	0.8182	0.1602	0.2406
280109905	0.0934	0.3013	0.0612	0.0000	0.0000	0.2122	0.2748	1.1543	0.2131	0.1608	0.2522
279861831	0.0608	0.7069	0.9395	0.5802	0.2535	1.3513	0.7070	0.6475	0.6414	0.3336	0.4858
280062647	0.4778	0.1580	0.2737	0.0000	0.5324	1.2764	0.5701	0.7160	0.2494	0.8968	0.3204
280068834	0.0000	0.0000	0.0000	0.0000	0.0000	0.0000	0.1226	0.0000	0.0000	0.0000	0.0000
1098126	0.0000	0.0385	0.0292	0.0000	0.2341	0.2912	0.0403	0.0492	0.0000	0.0782	0.1246
1097642	1.0236	1.1389	0.8433	0.6501	0.3252	1.2490	0.8392	0.7144	1.0384	0.5389	0.7270
279779386	0.2056	0.1912	0.0743	0.0000	0.0000	0.1331	0.1020	0.1821	0.2561	0.0000	0.0000
279873725	0.0000	0.0000	0.0000	0.0000	0.0000	0.0000	0.1226	0.0000	0.0000	0.0000	0.0000
1104310	2.3859	3.0250	2.6021	2.7129	2.2159	2.5532	2.5855	2.6196	2.4240	2.2368	2.4307
1101762	0.2552	0.2800	0.0000	0.0000	0.1941	0.3419	0.3302	0.0988	0.3288	0.1054	0.1293
280101821	0.0000	0.0000	0.0000	0.0000	0.0000	0.1228	0.0000	0.0000	0.0000	0.0000	0.0000
1091119	5.0444	5.5102	5.3610	4.9288	4.6670	3.5337	3.2571	4.9348	4.8822	3.4195	3.2562
279883397	0.0000	0.1239	0.0000	0.0000	0.0000	0.0000	0.0000	0.0000	0.0000	0.0000	0.0000
280084446	0.0000	0.0000	0.0000	0.0000	0.0000	0.1242	0.0000	0.0000	0.0000	0.0000	0.0000
280088032	0.0000	0.1245	0.0000	0.0000	0.0000	0.0000	0.0000	0.0000	0.0000	0.0000	0.0000
280026433	0.0000	0.0000	0.0000	0.0000	0.0000	0.1255	0.0000	0.0000	0.0000	0.0000	0.0000
1090078	7.0462	7.2306	6.3369	6.0133	6.8515	6.3201	6.4455	6.6772	5.8830	7.6574	5.3581
1088716	0.8740	0.9036	0.7435	0.6831	0.7569	0.3296	0.2058	0.6113	0.7301	0.3086	0.2417
1088457	0.0000	0.0000	0.1255	0.0000	0.0000	0.0000	0.0000	0.0000	0.0000	0.0000	0.0000
280047387	0.0000	0.0000	0.1259	0.0000	0.0000	0.0000	0.0000	0.0000	0.0000	0.0000	0.0000
280116392	0.0000	0.0000	0.1260	0.0000	0.0000	0.0000	0.0000	0.0000	0.0000	0.0000	0.0000
1100832	0.0000	0.0000	0.0000	0.0000	0.2289	0.1742	0.2335	0.0860	0.0409	0.0466	0.1459
1101107	3.4758	4.8451	4.0489	3.2663	3.5265	3.1899	2.7682	3.6054	3.3316	4.1624	1.8986
1092953	2.4397	3.0475	1.5775	1.1142	2.7172	3.2725	2.7519	2.9020	2.6970	3.1133	2.0381
279913568	0.0000	0.0000	0.0000	0.0000	0.0000	0.1265	0.0000	0.0000	0.0000	0.0000	0.0000
279669510	0.0000	0.0000	0.0000	0.1029	0.6798	0.1309	0.0000	0.0000	0.0000	0.0000	0.0000
280050733	0.0000	0.0000	0.0000	0.0000	0.0000	0.0000	0.1267	0.0000	0.0000	0.0000	0.0000
279983092	0.3475	0.0000	0.0000	0.0000	0.9350	0.0000	0.2571	0.0000	0.0000	0.0000	0.3327
280010517	0.1889	1.3308	1.5658	1.0431	0.0000	3.8138	4.2808	1.5574	1.0738	1.8329	0.9545
279842366	0.0000	0.1327	0.0988	0.1182	0.5804	0.1759	0.0692	0.2534	0.1122	0.2190	0.0000
279855566	0.0000	0.0000	0.0000	0.0000	0.0000	0.1272	0.0000	0.0000	0.0000	0.0000	0.0000
279806815	0.0000	0.0000	0.2859	0.2339	0.3239	0.0933	0.2637	0.2460	0.0000	0.1796	0.0000
279803261	0.0000	0.0000	0.0000	0.0000	0.0000	0.1272	0.0000	0.0000	0.0000	0.0000	0.0000
280128252	0.1278	0.0000	0.0000	0.0000	0.0000	0.0000	0.0000	0.0000	0.0000	0.0000	0.0000
1091640	3.4032	2.8314	3.1511	2.8243	3.3631	2.3427	3.2080	3.4693	3.0777	3.0932	2.8480
279954693	0.1282	0.0000	0.0000	0.0000	0.0000	0.0000	0.0000	0.0000	0.0000	0.0000	0.0000
279991772	0.0000	0.0000	0.0000	0.0000	0.0000	0.0000	0.0000	0.1282	0.0000	0.0000	0.0000
279982661	0.0000	0.0000	0.0000	0.0000	0.0000	0.0000	0.0000	0.1282	0.0000	0.0000	0.0000
279924196	0.0000	0.0000	0.1283	0.0000	0.0000	0.0000	0.0000	0.0000	0.0000	0.0000	0.0000
280113737	0.0000	0.1478	0.0000	0.0000	0.0967	0.0000	0.0000	0.0484	0.0685	0.0000	0.0000
1103704	0.0000	0.0000	0.0000	0.0000	0.1285	0.0000	0.0000	0.0000	0.0000	0.0000	0.0000
280094739	0.0000	0.1289	0.0000	0.0000	0.0000	0.0000	0.0000	0.0000	0.0000	0.0000	0.0000
279973375	0.0000	0.0000	0.1290	0.0000	0.0000	0.0000	0.0000	0.0000	0.0000	0.0000	0.0000
1101836	0.0000	0.0000	0.0000	0.0000	0.0000	0.1293	0.0000	0.0000	0.0000	0.0000	0.0000
280109619	0.0000	0.0000	0.0000	0.0000	0.0000	0.0000	0.0000	0.1297	0.0000	0.0000	0.0000
279810442	0.1898	0.3153	0.2415	0.0000	0.2103	1.1322	0.5900	0.3886	0.0000	0.0382	0.8507
1094233	2.8461	3.1214	2.7611	2.3115	2.7878	3.1043	3.0300	3.1793	3.0651	3.2877	2.2341
279788114	0.0000	0.0000	0.0000	0.0000	0.0000	0.0000	0.1298	0.0000	0.0000	0.0000	0.0000
279877090	0.1299	0.0000	0.0000	0.0000	0.0000	0.0000	0.0000	0.0000	0.0000	0.0000	0.0000
1105666	0.2195	0.3708	0.3019	0.0398	0.1637	0.1457	0.2532	0.1613	0.0405	0.0885	0.0721
1102133	0.0000	0.0000	0.0000	0.0000	0.0000	0.0000	0.0000	0.1300	0.0000	0.0000	0.0000
280052564	0.0000	0.0000	0.0000	0.0000	0.0000	0.0000	0.0000	0.1302	0.0000	0.0000	0.0000
279976008	0.1304	0.0000	0.0000	0.0000	0.0000	0.0000	0.0000	0.0000	0.0000	0.0000	0.0000
280125092	1.6467	1.5532	1.2035	1.7498	3.7275	3.0432	3.1473	1.9789	1.4861	1.9458	2.6026
279795715	0.0938	0.2081	0.1812	0.0000	0.3906	0.2861	0.3163	0.1173	0.0000	0.0000	0.0000
280105600	0.0000	0.0000	0.0000	0.0000	0.0000	0.0000	0.0000	0.1305	0.0000	0.0000	0.0000
279937766	0.0000	0.0000	0.0000	0.0000	0.0000	0.1308	0.0000	0.0000	0.0000	0.0000	0.0000
279935534	0.8264	0.0000	0.2989	0.6665	0.0000	0.1684	0.6184	0.5111	0.0000	0.0000	0.0000
279811277	0.0000	0.0000	0.1309	0.0000	0.0000	0.0000	0.0000	0.0000	0.0000	0.0000	0.0000
279961477	0.0000	0.0000	0.1310	0.0000	0.0000	0.0000	0.0000	0.0000	0.0000	0.0000	0.0000
279787817	0.0000	0.0000	0.0000	0.0000	0.0000	0.0000	0.0000	0.1310	0.0000	0.0000	0.0000
279962817	0.0000	0.0000	0.0000	0.0000	0.0000	0.1311	0.0000	0.0000	0.0000	0.0000	0.0000
279929214	0.0000	0.0000	0.0000	0.0000	0.1313	0.0000	0.0000	0.0000	0.0000	0.0000	0.0000
1098794	0.0000	0.0000	0.1318	0.0000	0.0000	0.0000	0.0000	0.0000	0.0000	0.0000	0.0000
279912892	0.0000	0.0000	0.0000	0.0000	0.1320	0.0000	0.0000	0.0000	0.0000	0.0000	0.0000
280075229	0.0000	0.0000	0.1321	0.0000	0.0000	0.0000	0.0000	0.0000	0.0000	0.0000	0.0000
279891014	0.0000	0.0000	0.0000	0.0000	0.0000	0.0000	0.1324	0.0000	0.0000	0.0000	0.0000
279208774	0.0000	0.0000	0.0000	0.0000	0.0000	0.0000	0.1326	0.0000	0.0000	0.0000	0.0000
1092349	1.3334	1.0732	0.7811	0.1006	1.2120	0.5107	0.6793	0.7098	0.1744	0.5037	0.2069
1088128	3.6626	3.3220	4.1397	3.7176	3.7204	2.7857	3.0715	3.9029	3.1646	2.6946	3.4877
279784599	0.0000	0.0000	0.0000	0.0000	0.0000	0.0000	0.0000	0.1326	0.0000	0.0000	0.0000
279880790	0.1155	0.0513	0.0000	0.0000	0.0000	0.0352	0.0268	0.0000	0.0569	0.0000	0.0000
280030524	0.3716	1.0728	1.0027	0.6679	0.5075	0.2006	0.3377	0.7176	0.6765	0.2889	0.1110
279908999	0.0000	0.0000	0.0000	0.0000	0.0000	0.1328	0.0000	0.0000	0.0000	0.0000	0.0000
279837918	0.0000	0.0000	0.1332	0.0000	0.0000	0.0000	0.0000	0.0000	0.0000	0.0000	0.0000
1095427	0.0000	0.0000	0.0000	0.0000	0.1334	0.0000	0.0000	0.0000	0.0000	0.0000	0.0000
280016984	0.0000	0.1336	0.0000	0.0000	0.0000	0.0000	0.0000	0.0000	0.0000	0.0000	0.0000
1108899	0.0000	0.0000	0.0000	0.0000	0.1348	0.0000	0.0000	0.0000	0.0000	0.0000	0.0000
279783532	0.0000	0.0000	0.1352	0.0000	0.0000	0.0000	0.0000	0.0000	0.0000	0.0000	0.0000
279945830	0.1354	0.0000	0.0000	0.0000	0.0000	0.0000	0.0000	0.0000	0.0000	0.0000	0.0000
279987298	0.0000	0.0000	0.0000	0.0000	0.0000	0.1355	0.0000	0.0000	0.0000	0.0000	0.0000
280060422	0.0000	0.0000	0.0000	0.0000	0.0000	0.1358	0.0000	0.0000	0.0000	0.0000	0.0000
1099978	3.8743	4.2931	4.1456	3.0142	4.3179	3.2869	3.5834	4.8677	4.9460	3.8467	2.0716
279845886	0.0000	0.0000	0.0000	0.0000	0.0000	0.0000	0.0000	0.1365	0.0000	0.0000	0.0000
1105169	0.0000	0.0000	0.0000	0.0000	0.1366	0.0000	0.0000	0.0000	0.0000	0.0000	0.0000
280124323	0.0000	0.3091	0.0000	0.0000	0.0161	0.4118	0.2214	0.1404	0.1985	0.1496	0.0000
1100680	4.5901	6.0007	6.3623	4.7572	6.8403	6.7343	6.5918	7.9566	6.9799	6.4949	5.2821
1103439	0.0354	0.0000	0.1113	0.1070	0.1516	0.0819	0.0475	0.0764	0.0558	0.0206	0.0000
280060120	0.0000	0.0000	0.0000	0.0000	0.1368	0.0000	0.0000	0.0000	0.0000	0.0000	0.0000
1093627	1.6936	1.6617	2.1153	1.4047	2.4292	1.9908	2.6875	2.4741	2.0659	2.1810	2.1306
1089341	2.9888	2.9531	0.8758	1.8319	2.0861	2.0805	1.0526	1.4912	2.3172	1.2893	0.5955
280083788	0.0000	0.0000	0.0000	0.0000	0.0000	0.1369	0.0000	0.0000	0.0000	0.0000	0.0000
1099732	1.0230	1.1064	1.7200	1.2325	1.0657	0.9510	0.9183	1.2391	0.9558	0.4193	1.2141
1090225	3.1726	3.0835	4.2616	3.4746	2.9510	2.3945	2.5451	3.5686	2.7078	2.7712	2.4966
279663503	0.0000	0.0000	0.0000	0.0000	0.0000	0.1376	0.0000	0.0000	0.0000	0.0000	0.0000
279945711	0.0000	0.0000	0.1383	0.0000	0.0000	0.0000	0.0000	0.0000	0.0000	0.0000	0.0000
280008110	0.0000	0.0000	0.0000	0.0000	0.0000	0.1385	0.0000	0.0000	0.0000	0.0000	0.0000
279894026	0.0000	0.1386	0.0000	0.0000	0.0000	0.0000	0.0000	0.0000	0.0000	0.0000	0.0000
280069776	0.0000	0.0000	0.1390	0.0000	0.0000	0.0000	0.0000	0.0000	0.0000	0.0000	0.0000
279867447	0.0000	0.0000	0.0000	0.0000	0.0000	0.0000	0.0000	0.1391	0.0000	0.0000	0.0000
1089966	3.3864	3.3156	2.5005	2.5698	2.8531	1.9939	2.2013	2.5577	2.4194	3.0545	0.8541
279835382	0.0000	0.0000	0.0000	0.0000	0.0000	0.0000	0.1394	0.0000	0.0000	0.0000	0.0000
279897918	0.1401	0.0000	0.0000	0.0000	0.0000	0.0000	0.0000	0.0000	0.0000	0.0000	0.0000
279833811	0.0000	0.0000	0.0000	0.0000	0.0000	0.1407	0.0000	0.0000	0.0000	0.0000	0.0000
279949886	0.0000	0.0000	0.0000	0.0000	0.0000	0.0000	0.1407	0.0000	0.0000	0.0000	0.0000
280003540	0.3227	0.3561	0.1297	0.1162	0.5472	0.9408	0.8257	0.4587	0.3609	0.2350	0.7355
1088992	5.1157	5.8217	6.1178	5.1371	4.6465	3.8337	3.5576	5.3605	5.2188	4.1493	2.9080
279475301	0.0000	0.0000	0.0000	0.0000	0.0000	0.1408	0.0000	0.0000	0.0000	0.0000	0.0000
280094160	0.0000	0.0000	0.0000	0.0000	0.0000	0.1410	0.0000	0.0000	0.0000	0.0000	0.0000
279845824	0.2432	0.4840	0.0000	0.0000	0.0000	0.0000	0.0000	0.2034	0.1015	0.1479	0.0000
280128984	0.0000	0.0000	0.0000	0.0000	0.0000	0.1418	0.0000	0.0000	0.0000	0.0000	0.0000
279661893	2.8435	1.6761	2.3281	1.5058	2.2973	1.5450	1.6406	2.8817	0.6344	1.9989	2.7831
279843198	0.0000	0.0000	0.1419	0.0000	0.0000	0.0000	0.0000	0.0000	0.0000	0.0000	0.0000
1103027	0.0000	0.0405	0.0892	0.0000	0.0000	0.0000	0.0000	0.0000	0.0000	0.0000	0.0233
1107164	0.0000	0.1421	0.0000	0.0000	0.0000	0.0000	0.0000	0.0000	0.0000	0.0000	0.0000
279856936	0.5092	0.4316	0.3016	0.1648	0.5349	0.5452	0.5764	0.6273	0.6859	0.3767	0.3751
280020700	0.0000	0.0000	0.0000	0.0000	0.0000	0.1421	0.0000	0.0000	0.0000	0.0000	0.0000
279823254	0.0000	0.0000	0.1421	0.0000	0.0000	0.0000	0.0000	0.0000	0.0000	0.0000	0.0000
1092762	0.0502	0.0000	0.0000	0.0245	0.0354	0.0000	0.0000	0.0175	0.0000	0.0000	0.0000
279826009	0.0000	0.0000	0.0000	0.0000	0.1425	0.0000	0.0000	0.0000	0.0000	0.0000	0.0000
279978235	0.1428	0.0000	0.0000	0.0000	0.0000	0.0000	0.0000	0.0000	0.0000	0.0000	0.0000
1106213	0.2731	0.0000	0.0000	0.2367	0.2525	0.3363	0.1070	0.1260	0.1252	0.0000	0.0000
279860562	0.0000	0.0000	0.0000	0.0000	0.0000	0.1429	0.0000	0.0000	0.0000	0.0000	0.0000
1097453	1.7920	2.1462	1.1805	1.2585	1.9152	1.9471	2.0279	1.3885	1.8532	1.7095	1.6251
279747854	7.9234	7.7975	7.9081	6.8368	8.3358	7.3044	6.9667	8.9414	8.4101	7.5675	7.2852
280004410	0.3344	0.2196	0.4292	0.4762	0.7178	0.2186	0.4536	0.3699	0.2721	0.1763	0.3315
279730287	3.7891	3.3404	5.1887	2.5646	3.8851	3.2942	2.7905	6.2716	5.9072	1.6702	2.4676
280046344	0.0000	0.0000	0.0000	0.0000	0.0000	0.0000	0.1429	0.0000	0.0000	0.0000	0.0000
279886041	3.4878	2.7687	3.8643	2.5808	3.0847	1.5661	2.1114	3.4049	2.8464	3.0367	1.5900
280112110	0.0000	0.0000	0.0000	0.0000	0.0000	0.1432	0.0000	0.0000	0.0000	0.0000	0.0000
280024548	0.0000	0.2225	0.4433	0.0601	0.1618	0.2957	0.2122	0.1815	0.2046	0.3043	0.0000
279640164	0.0000	0.0000	0.0000	0.0000	0.0000	0.1434	0.0000	0.0000	0.0000	0.0000	0.0000
1107608	0.0000	0.0000	0.1437	0.0000	0.0000	0.0000	0.0000	0.0000	0.0000	0.0000	0.0000
279871033	0.0720	0.4391	0.0000	0.1109	0.0000	0.0000	0.0963	0.0000	0.0000	0.0000	0.0000
280016413	0.1438	0.0000	0.0000	0.0000	0.0000	0.0000	0.0000	0.0000	0.0000	0.0000	0.0000
1102265	2.4005	1.9830	1.5751	1.6101	1.5839	1.2908	1.0717	1.1503	1.9470	0.7788	0.7564
279663258	0.0000	1.9219	2.2630	0.2799	4.3749	2.1941	2.1468	3.4328	1.8630	2.2466	2.4797
1098200	6.0946	5.1618	6.0706	5.6404	4.5157	2.6606	2.0563	4.7901	4.6030	0.9861	2.4487
279668972	0.0000	0.0000	0.0000	0.0000	0.0000	0.1445	0.0000	0.0000	0.0000	0.0000	0.0000
279887508	0.0000	0.0000	0.1446	0.0000	0.0000	0.0000	0.0000	0.0000	0.0000	0.0000	0.0000
280031524	0.0000	0.0000	0.0000	0.0000	0.0000	0.1451	0.0000	0.0000	0.0000	0.0000	0.0000
279850443	0.0000	0.0000	0.0000	0.0000	0.1451	0.0000	0.0000	0.0000	0.0000	0.0000	0.0000
279768009	0.0000	0.0000	0.0000	0.0000	0.0000	0.1454	0.0000	0.0000	0.0000	0.0000	0.0000
279927146	0.0000	0.0000	0.0000	0.0000	0.0000	0.0000	0.0000	0.1454	0.0000	0.0000	0.0000
279874034	0.0000	0.0000	0.3208	0.0931	0.0000	0.0000	0.0536	0.0982	0.0000	0.0000	0.0000
280040044	0.5303	0.9182	0.7406	0.6278	0.3627	0.4884	0.3049	0.2943	0.4403	0.3201	0.2848
279825090	0.0000	0.0000	0.1454	0.0000	0.0000	0.0000	0.0000	0.0000	0.0000	0.0000	0.0000
279857056	0.4014	0.0000	0.0000	0.1702	0.4416	0.0000	0.0000	0.0000	0.0000	0.0000	0.0000
279976492	0.1456	0.0000	0.0000	0.0000	0.0000	0.0000	0.0000	0.0000	0.0000	0.0000	0.0000
279905344	0.0000	0.0000	0.0000	0.0000	0.0000	0.0000	0.1456	0.0000	0.0000	0.0000	0.0000
1087533	1.2615	1.8677	1.1728	1.1697	0.6146	0.4020	0.9706	0.5261	0.7889	0.6530	0.4199
1103873	0.0000	0.0000	0.0000	0.0000	0.0000	0.0000	0.1457	0.0000	0.0000	0.0000	0.0000
279273503	0.1986	0.2691	0.2819	0.1760	0.2279	0.1844	0.2997	0.1020	0.0523	0.1646	0.3000
1106896	0.0000	0.0000	0.0000	0.0000	0.0000	0.1459	0.0000	0.0000	0.0000	0.0000	0.0000
279885817	0.1462	0.0000	0.0000	0.0000	0.0000	0.0000	0.0000	0.0000	0.0000	0.0000	0.0000
279803807	0.0000	0.0000	0.0000	0.0000	0.1465	0.0000	0.0000	0.0000	0.0000	0.0000	0.0000
280057713	0.0000	0.0000	0.0000	0.0000	0.0000	0.1470	0.0000	0.0000	0.0000	0.0000	0.0000
1103610	0.6202	1.3195	0.5043	0.4893	0.2395	0.4345	0.1334	0.2537	0.6377	0.0875	0.0723
1096280	3.2938	2.4646	2.5090	2.0175	1.8829	0.6896	1.5528	1.3478	1.5137	1.6980	1.3602
279884156	0.1470	0.0000	0.0000	0.0000	0.0000	0.0000	0.0000	0.0000	0.0000	0.0000	0.0000
279710898	4.3949	5.6520	3.1514	1.6851	4.8841	3.6667	1.8459	4.9548	2.1416	0.5153	1.4514
279904473	0.0000	0.0000	0.0000	0.0000	0.0000	0.0000	0.1471	0.0000	0.0000	0.0000	0.0000
279665960	0.0000	0.0000	0.0000	0.0000	0.0000	0.0000	0.0000	0.1473	0.0000	0.0000	0.0000
279703226	0.0000	0.0000	0.0000	0.3327	0.0000	0.9202	0.7371	0.0000	0.0000	0.0000	0.0000
279664448	0.0000	0.7217	0.0000	0.0000	0.0000	0.0000	0.0000	0.0000	0.0000	0.0000	0.0362
280084630	0.0000	0.0128	0.0609	0.0561	0.0285	0.1247	0.1474	0.0157	0.0000	0.0000	0.0681
279896281	0.0000	0.1473	0.0000	0.0000	0.0000	0.0000	0.0000	0.0000	0.0000	0.0000	0.0000
279877852	0.0000	0.0000	0.1476	0.0000	0.0000	0.0000	0.0000	0.0000	0.0000	0.0000	0.0000
280078262	0.0000	0.0000	0.0000	0.0000	0.0000	0.0000	0.1477	0.0000	0.0000	0.0000	0.0000
279797859	0.1483	0.0000	0.0000	0.0000	0.0000	0.0000	0.0000	0.0000	0.0000	0.0000	0.0000
1105115	1.6857	2.2274	1.9835	1.6457	1.7833	0.6800	0.9104	1.3178	1.6492	0.7665	0.8835
279709162	0.0000	0.0000	0.0000	0.0000	0.0000	0.0000	0.1491	0.0000	0.0000	0.0000	0.0000
280010493	0.3740	0.0000	0.0000	0.0000	0.0000	0.0000	0.0757	0.6360	0.0000	0.2314	0.0000
279909140	0.0000	0.0000	0.0000	0.0000	0.1495	0.0000	0.0000	0.0000	0.0000	0.0000	0.0000
279706733	0.0000	0.0000	0.0000	0.0000	0.0000	0.1497	0.0000	0.0000	0.0000	0.0000	0.0000
279848311	0.0000	0.0000	0.0000	0.0000	0.0000	0.0000	0.0000	0.1497	0.0000	0.0000	0.0000
279763474	0.0000	0.0000	0.0000	0.0000	0.1498	0.0000	0.0000	0.0000	0.0000	0.0000	0.0000
279872106	0.2641	0.2321	0.0000	0.1004	0.0000	0.0000	0.0000	0.0000	0.0000	0.0000	0.0000
279788083	0.0000	0.1503	0.0000	0.0000	0.0000	0.0000	0.0000	0.0000	0.0000	0.0000	0.0000
1108462	0.2039	0.2792	0.2136	0.0623	0.3726	0.1082	0.1063	0.2471	0.0845	0.0000	0.0000
280016256	0.0000	0.0000	0.0000	0.0000	0.0000	0.1504	0.0000	0.0000	0.0000	0.0000	0.0000
279724376	0.0000	0.0000	0.0000	0.0000	0.0000	0.1507	0.0000	0.0000	0.0000	0.0000	0.0000
1093875	2.6869	2.3949	3.5415	3.0332	2.6665	1.9991	1.8288	1.7294	2.7204	0.9193	0.5737
280047772	0.0000	0.0000	0.0000	0.0000	0.0000	0.0000	0.1513	0.0000	0.0000	0.0000	0.0000
279963817	0.0000	0.0000	0.0000	0.0000	0.0000	0.0000	0.0000	0.1515	0.0000	0.0000	0.0000
279794390	0.0000	0.0000	0.0000	0.0000	0.0000	0.0000	0.0000	0.1515	0.0000	0.0000	0.0000
280064848	0.0000	0.0000	0.0000	0.0000	0.0000	0.1517	0.0000	0.0000	0.0000	0.0000	0.0000
280078179	0.0000	0.1519	0.0000	0.0000	0.0000	0.0000	0.0000	0.0000	0.0000	0.0000	0.0000
279748441	0.0000	0.0000	0.0000	0.0000	0.0000	0.0000	0.1522	0.0000	0.0000	0.0000	0.0000
280074702	1.0809	1.1347	0.5263	0.3181	0.1715	0.2019	0.2664	0.4459	0.0708	0.6738	0.4425
1089324	0.0000	0.0502	0.0128	0.0488	0.0277	0.1792	0.1231	0.0862	0.0901	0.0000	0.0277
1087730	4.5214	5.3937	4.9703	4.5313	4.3003	3.8960	3.2751	4.7950	5.2280	2.7819	2.9256
279998093	0.0000	0.0000	0.0000	0.0000	0.1523	0.0000	0.0000	0.0000	0.0000	0.0000	0.0000
1103801	0.0410	0.0705	0.0000	0.0321	0.0000	0.0244	0.0000	0.0000	0.0000	0.0000	0.0000
1095110	3.4282	4.0839	3.7407	2.8193	3.7786	2.9931	2.7672	3.3333	4.1291	3.4080	0.5060
280022788	0.0000	0.0000	0.0000	0.0000	0.0000	0.1523	0.0000	0.0000	0.0000	0.0000	0.0000
1103361	1.5253	1.6996	2.0659	1.5603	0.7521	0.5384	0.4952	0.7372	0.7417	0.3108	0.6196
279955291	0.0287	0.3325	0.2454	0.0772	0.0000	0.0690	0.1034	0.0000	0.0000	0.0685	0.1094
280013243	0.0000	0.0000	0.0000	0.0000	0.0000	0.1525	0.0000	0.0000	0.0000	0.0000	0.0000
1088447	0.3975	0.9116	1.1628	0.8126	0.2876	0.5100	0.5702	0.4417	0.3479	0.3504	0.3713
279875220	0.0000	0.0000	0.0000	0.0000	0.0000	0.1525	0.0000	0.0000	0.0000	0.0000	0.0000
1088924	4.5737	4.9663	4.9327	3.6324	5.2053	4.7028	4.5217	5.8435	6.1782	4.4117	3.1395
279908886	0.0000	0.0000	0.0000	0.0000	0.0000	0.1527	0.0000	0.0000	0.0000	0.0000	0.0000
1088325	2.0079	2.5946	2.2880	2.0969	2.5926	2.8483	2.9682	2.1060	2.3100	1.8606	2.8224
279720776	0.0000	0.0000	0.0000	0.0000	0.0000	0.1529	0.0000	0.0000	0.0000	0.0000	0.0000
279712840	0.0000	0.0000	0.0000	0.0000	0.0000	0.0000	0.0000	0.1529	0.0000	0.0000	0.0000
279894472	0.0000	0.0000	0.0000	0.0000	0.1531	0.0000	0.0000	0.0000	0.0000	0.0000	0.0000
279657742	0.0000	0.0000	0.0000	0.0000	0.0000	0.0000	0.1535	0.0000	0.0000	0.0000	0.0000
1093980	6.4368	6.2215	6.0296	5.6912	6.2362	4.8712	5.1328	6.4511	6.0014	5.9706	4.4892
280042893	0.0000	0.0000	0.1537	0.0000	0.0000	0.0000	0.0000	0.0000	0.0000	0.0000	0.0000
279903503	0.1781	0.0000	0.0000	0.0000	0.0000	0.0819	0.0000	0.0000	0.0000	0.0000	0.0474
279966151	0.0000	0.0000	0.1539	0.0000	0.0000	0.0000	0.0000	0.0000	0.0000	0.0000	0.0000
279876314	0.1541	0.0000	0.0000	0.0000	0.0000	0.0000	0.0000	0.0000	0.0000	0.0000	0.0000
279941556	0.0000	0.0000	0.1542	0.0000	0.0000	0.0000	0.0000	0.0000	0.0000	0.0000	0.0000
279749393	0.0000	0.0000	0.0000	0.0000	0.0000	0.1554	0.0000	0.0000	0.0000	0.0000	0.0000
280049046	0.0000	0.1555	0.0000	0.0000	0.0000	0.0000	0.0000	0.0000	0.0000	0.0000	0.0000
279477047	0.1558	0.0000	0.0000	0.0000	0.0000	0.0000	0.0000	0.0000	0.0000	0.0000	0.0000
279750359	0.0000	0.0000	0.0000	0.0000	0.0000	0.0000	0.0000	0.1559	0.0000	0.0000	0.0000
279881752	0.0000	0.0000	0.4530	0.0000	0.2771	0.4532	0.2200	0.0000	0.3798	0.0000	0.0000
279881327	0.0000	0.0000	0.0000	0.0000	0.0000	0.0000	0.0000	0.1559	0.0000	0.0000	0.0000
1091263	4.2652	3.9665	4.9456	4.3112	4.6633	3.4755	3.9041	5.3950	4.8628	3.2811	3.5059
280039253	0.0518	0.0000	0.0668	0.0000	0.0000	0.3617	0.0466	0.0569	0.0000	0.1190	0.0222
1094973	5.0828	5.6800	4.9307	4.4856	4.9523	4.5496	4.0773	5.7897	5.4196	4.9156	3.7763
280122792	0.1560	0.0000	0.0000	0.0000	0.0000	0.0000	0.0000	0.0000	0.0000	0.0000	0.0000
279964967	0.0000	0.0000	0.0000	0.0000	0.0000	0.0000	0.0000	0.1567	0.0000	0.0000	0.0000
279931580	3.0952	3.9984	3.3576	2.7534	3.8676	3.5597	3.4196	4.0531	3.3424	4.2656	2.7731
279762289	0.0000	0.0000	0.0000	0.0000	0.0000	0.0000	0.1576	0.0000	0.0000	0.0000	0.0000
279871501	0.1576	0.0000	0.0000	0.0000	0.0000	0.0000	0.0000	0.0000	0.0000	0.0000	0.0000
1103336	5.4752	9.2844	6.5791	6.8745	4.2532	5.9980	3.0410	4.0796	6.0902	2.4301	1.2094
279945459	0.0000	0.0000	0.1577	0.0000	0.0000	0.0000	0.0000	0.0000	0.0000	0.0000	0.0000
1095822	1.0536	1.1910	0.7733	0.6235	1.4473	2.5997	2.4724	1.6320	1.2804	1.6123	1.6475
280012622	0.0000	0.0000	0.0000	0.0000	0.0000	0.0000	0.0000	0.1577	0.0000	0.0000	0.0000
279713131	0.0000	0.0000	0.0000	0.0000	0.0000	0.0000	0.0000	0.1581	0.0000	0.0000	0.0000
279784450	0.0000	0.0000	0.0000	0.0000	0.0000	0.1586	0.0000	0.0000	0.0000	0.0000	0.0000
279714590	0.0000	0.0000	0.0000	0.0000	0.0000	0.1589	0.0000	0.0000	0.0000	0.0000	0.0000
279663356	0.0000	0.0000	0.0000	0.0000	0.0000	0.0000	0.1592	0.0000	0.0000	0.0000	0.0000
280135572	0.1592	0.0000	0.0000	0.0000	0.0000	0.0000	0.0000	0.0000	0.0000	0.0000	0.0000
1106862	0.5487	0.6793	0.3649	0.1149	0.6076	0.8755	0.9074	1.0543	0.7716	0.7610	0.6098
279943457	0.0000	0.0000	0.1593	0.0000	0.0000	0.0000	0.0000	0.0000	0.0000	0.0000	0.0000
1102543	0.8062	0.1098	0.0000	0.0000	1.4174	0.5295	0.4182	0.5987	0.9954	0.2018	0.0000
1098690	1.7375	2.1613	1.8438	0.8381	1.7575	1.2040	1.2662	1.4824	1.1823	0.5937	0.7642
1098527	0.0000	0.0244	0.0309	0.0000	0.0000	0.0000	0.0127	0.0000	0.0000	0.0166	0.0000
279616806	0.0000	0.0000	0.0103	0.0000	0.0000	0.0282	0.0274	0.0345	0.0099	0.0094	0.0152
280017022	0.0000	0.0000	0.0000	0.0000	0.0000	0.1600	0.0000	0.0000	0.0000	0.0000	0.0000
279989675	0.8366	0.8666	0.9995	0.4776	1.7593	0.8577	1.4153	1.3904	1.5058	1.1099	0.5939
279967812	0.0000	0.1600	0.0000	0.0000	0.0000	0.0000	0.0000	0.0000	0.0000	0.0000	0.0000
279875390	0.0000	0.0000	0.0000	0.0000	0.0000	0.0000	0.0000	0.1605	0.0000	0.0000	0.0000
279806314	0.0000	0.1608	0.0000	0.0000	0.0000	0.0000	0.0000	0.0000	0.0000	0.0000	0.0000
279713020	0.0000	0.0000	0.1612	0.0000	0.0000	0.0000	0.0000	0.0000	0.0000	0.0000	0.0000
279843186	0.0000	0.1613	0.0000	0.0000	0.0000	0.0000	0.0000	0.0000	0.0000	0.0000	0.0000
279710030	0.0000	0.0000	0.1613	0.0000	0.0000	0.0000	0.0000	0.0000	0.0000	0.0000	0.0000
279914396	0.6159	1.0816	1.2834	0.7640	0.6020	1.8039	1.0019	0.7012	0.8927	0.1720	1.2616
280022070	0.0000	0.0000	0.0000	0.0000	0.0000	0.1156	0.2382	0.3013	0.1529	0.0000	0.0104
279865509	5.3827	5.5005	6.6989	5.0704	5.4241	5.0264	4.8417	6.7883	6.1081	5.3246	4.7560
1097385	3.6784	4.0058	4.9607	4.0648	3.3836	3.3892	3.3729	4.6579	3.9772	3.4429	3.0028
280003360	0.1616	0.0000	0.0000	0.0000	0.0000	0.0000	0.0000	0.0000	0.0000	0.0000	0.0000
1086884	5.0022	5.9041	5.5743	4.4977	5.0145	4.3318	3.9670	5.6176	5.9602	4.4486	2.9998
279915774	0.0000	1.3062	0.0000	0.0000	0.0000	0.7170	0.0000	0.0000	0.3877	0.0000	0.0000
279798508	0.0000	0.1155	0.0000	0.0000	0.0000	0.0798	0.1193	0.0000	0.0000	0.0792	0.0000
1096366	1.6954	1.9011	2.5574	2.0160	1.4330	1.2256	1.1610	2.2592	1.5810	0.8716	1.4650
279849547	0.0000	0.0000	0.1617	0.0000	0.0000	0.0000	0.0000	0.0000	0.0000	0.0000	0.0000
1104897	0.0000	0.0405	0.0000	0.0000	0.4498	0.0550	0.0826	0.0501	0.0732	0.0000	0.0874
279971120	0.0000	0.3388	0.2600	0.0000	0.0000	0.6152	0.1851	0.0000	0.0000	0.0000	0.3676
279789217	0.1622	0.0000	0.0000	0.0000	0.0000	0.0000	0.0000	0.0000	0.0000	0.0000	0.0000
280130052	3.3090	4.2349	3.5724	2.9706	4.0969	3.7868	3.6454	4.2841	3.5653	4.5030	2.9780
280115668	0.0000	0.1878	0.1981	0.1169	0.2342	0.1307	0.0000	0.1217	0.0000	0.0000	0.1839
280028803	0.0000	0.0000	0.0000	0.0000	0.0000	0.1622	0.0000	0.0000	0.0000	0.0000	0.0000
279751477	2.0111	2.5979	3.6164	2.3381	0.3621	1.5343	2.6798	3.3787	2.8446	0.4413	1.2716
280070885	0.0000	0.0000	0.0000	0.0000	0.0000	0.0000	0.1629	0.0000	0.0000	0.0000	0.0000
279838723	0.5352	0.2761	0.3686	0.0000	0.0000	0.0000	0.0464	0.0000	0.0579	0.0000	0.2796
1090967	3.4461	4.4362	3.6504	3.7458	3.6323	3.8058	3.8383	4.1469	4.0378	3.6355	3.3090
279719357	0.0000	0.0000	0.0000	0.0000	0.0000	0.1630	0.0000	0.0000	0.0000	0.0000	0.0000
279656314	0.0000	0.0000	0.1630	0.0000	0.0000	0.0000	0.0000	0.0000	0.0000	0.0000	0.0000
1102333	0.2194	0.0000	1.1183	0.0000	0.4507	0.1340	0.6693	0.4449	0.1768	0.3670	0.5551
1088166	0.0510	0.1764	0.3447	0.2580	0.0935	0.3511	0.0973	0.0468	0.0272	0.0100	0.1106
279763922	0.1635	0.0000	0.0000	0.0000	0.0000	0.0000	0.0000	0.0000	0.0000	0.0000	0.0000
279750961	0.0000	0.0000	0.1636	0.0000	0.0000	0.0000	0.0000	0.0000	0.0000	0.0000	0.0000
279909866	1.1692	0.9047	1.5968	0.8497	0.4012	0.1972	0.4070	0.5594	0.2904	0.0983	0.8359
1105768	0.0000	0.1638	0.0000	0.0000	0.0000	0.0000	0.0000	0.0000	0.0000	0.0000	0.0000
1092094	0.0000	0.0193	0.0434	0.0000	0.0000	0.0000	0.0102	0.0124	0.0000	0.0000	0.0214
1092283	1.2393	1.2895	0.5252	0.9129	1.0370	0.9491	0.6740	0.8984	1.2001	0.5517	0.3785
1103762	0.0000	0.1638	0.0000	0.0000	0.0000	0.0000	0.0000	0.0000	0.0000	0.0000	0.0000
279499498	0.0000	0.1534	0.0000	0.0000	0.0000	0.0119	0.0000	0.0000	0.0000	0.0155	0.0000
280027131	0.0000	0.0000	0.0000	0.0000	0.3243	0.0910	0.7578	0.5205	0.0000	0.3397	0.1473
279810839	0.3630	0.9029	0.8752	0.5326	0.2137	1.0996	0.9852	0.6327	0.1552	0.5894	0.9290
279979602	0.0000	0.0000	0.0000	0.0000	0.0000	0.0000	0.1639	0.0000	0.0000	0.0000	0.0000
279751680	0.0000	0.6234	0.7670	0.0000	0.0000	2.1323	1.8833	0.9127	0.0696	0.4728	1.4802
279716403	0.0000	0.0000	0.0000	0.0000	0.0000	0.0000	0.1641	0.0000	0.0000	0.0000	0.0000
279716193	1.0213	0.0000	0.3503	0.5847	1.6528	0.0000	1.5576	0.6072	0.0000	0.9263	0.3377
1105848	2.0830	2.1036	2.1494	2.0004	1.7307	1.6568	1.4109	2.2173	2.0003	1.1816	1.6669
1095063	3.9234	4.9149	4.5991	3.9704	4.1709	3.7851	4.0644	4.3078	3.7558	4.4910	4.0600
279720734	0.1653	0.0000	0.0000	0.0000	0.0000	0.0000	0.0000	0.0000	0.0000	0.0000	0.0000
280094495	0.0000	0.0000	0.1666	0.0000	0.0000	0.0000	0.0000	0.0000	0.0000	0.0000	0.0000
279787178	0.8192	1.0125	1.5446	0.7480	0.2976	0.5242	0.7185	2.6223	1.0827	1.1268	0.0000
279864055	0.1346	0.7767	0.2937	0.4195	0.0525	0.4746	0.2014	0.0646	0.0563	0.0141	0.1929
279883835	0.0000	0.0000	0.0000	0.0000	0.0000	0.1669	0.0000	0.0000	0.0000	0.0000	0.0000
279822552	0.2089	0.0000	0.2456	0.0000	0.6058	1.3621	0.7664	1.9292	1.2614	0.1265	0.1996
1098350	0.1830	0.1603	0.2330	0.0000	0.2849	0.1577	0.1229	0.1591	0.2375	0.1104	0.1962
1099348	0.0000	0.0000	0.0000	0.0000	0.1669	0.0000	0.0000	0.0000	0.0000	0.0000	0.0000
1098565	1.0386	1.1985	2.8416	1.6953	1.7275	1.5798	2.3518	2.9039	1.8754	1.6885	1.4790
279862934	0.0000	0.0000	0.0000	0.0000	0.0000	0.1671	0.0000	0.0000	0.0000	0.0000	0.0000
279714878	0.0000	0.0000	0.1692	0.0000	0.0000	0.0000	0.0000	0.0000	0.0000	0.0000	0.0000
280061549	0.0000	0.1701	0.0000	0.0000	0.0000	0.0000	0.0000	0.0000	0.0000	0.0000	0.0000
279759363	0.0000	0.0000	0.1704	0.0000	0.0000	0.0000	0.0000	0.0000	0.0000	0.0000	0.0000
279900225	0.1707	0.0000	0.0000	0.0000	0.0000	0.0000	0.0000	0.0000	0.0000	0.0000	0.0000
279946143	0.1711	0.0000	0.0000	0.0000	0.0000	0.0000	0.0000	0.0000	0.0000	0.0000	0.0000
1095800	0.6124	0.9712	0.8132	0.7518	0.4684	0.2979	0.3630	0.4213	0.4177	0.2803	0.3199
279659233	0.0000	0.0000	0.0000	0.0000	0.0000	0.0000	0.1714	0.0000	0.0000	0.0000	0.0000
280066250	0.0000	0.0000	0.0000	0.0000	0.1714	0.0000	0.0000	0.0000	0.0000	0.0000	0.0000
280068559	4.0901	4.2895	5.7038	4.5384	4.5424	4.5657	4.3415	6.1006	4.9425	4.4447	4.1253
279706663	0.0000	0.0000	0.1716	0.0000	0.0000	0.0000	0.0000	0.0000	0.0000	0.0000	0.0000
279866415	0.0000	0.1721	0.0000	0.0000	0.0000	0.0000	0.0000	0.0000	0.0000	0.0000	0.0000
279667052	0.0000	0.0000	0.0000	0.0000	0.0000	0.1727	0.0000	0.0000	0.0000	0.0000	0.0000
1097599	2.2834	2.8866	1.7848	1.8425	2.5042	2.8498	2.8334	2.6603	2.4437	2.4930	2.6135
279721688	0.0000	0.0000	0.0000	0.0000	0.0000	0.0000	0.1730	0.0000	0.0000	0.0000	0.0000
279820979	0.0000	0.0000	0.0000	0.0000	0.0000	0.0000	0.0000	0.1733	0.0000	0.0000	0.0000
279999412	0.0000	0.1735	0.0000	0.0000	0.0000	0.0000	0.0000	0.0000	0.0000	0.0000	0.0000
279971967	0.0000	0.0000	0.0000	0.0000	0.4183	0.0000	0.0000	0.2212	0.0000	0.1224	0.0000
279908212	1.0393	0.7203	1.2913	1.0276	0.8758	1.1869	0.4876	0.0551	0.3946	0.5181	0.5631
280050985	0.0000	0.0000	0.4727	0.0000	1.2126	0.0000	0.7002	0.1919	0.6577	0.0000	0.0000
279935841	0.0000	0.0000	0.0000	0.0000	0.0000	0.1746	0.0000	0.0000	0.0000	0.0000	0.0000
279802530	3.8609	3.8736	2.9556	2.3720	4.2171	3.6389	3.4923	3.9901	4.3449	3.7200	2.7471
280094268	2.6633	4.0098	3.4151	3.0055	1.9238	1.8432	2.2186	2.1737	2.0959	2.1088	1.8534
1092572	0.1369	0.0000	0.0455	0.0000	0.2896	0.3360	0.3333	0.0698	0.2472	0.1647	0.0000
279759419	0.0000	0.0000	0.0000	0.0000	0.0000	0.0000	0.1747	0.0000	0.0000	0.0000	0.0000
1088712	1.9623	2.1558	1.4634	1.0443	2.1136	0.7931	1.1768	1.4432	1.6560	1.8837	0.4966
279813777	0.0000	0.1750	0.0000	0.0000	0.0000	0.0000	0.0000	0.0000	0.0000	0.0000	0.0000
279924577	0.0000	0.0000	0.1753	0.0000	0.0000	0.0000	0.0000	0.0000	0.0000	0.0000	0.0000
279989004	0.9445	1.3240	1.5086	0.8868	1.6213	1.1658	1.5407	1.9036	1.6914	1.5319	0.6299
280125748	0.0000	0.1756	0.0000	0.0000	0.0000	0.0000	0.0000	0.0000	0.0000	0.0000	0.0000
279953681	0.0000	0.0000	0.0000	0.0000	0.0000	0.0000	0.1759	0.0000	0.0000	0.0000	0.0000
279778694	0.0000	0.1768	0.0000	0.0000	0.0000	0.0000	0.0000	0.0000	0.0000	0.0000	0.0000
280118676	0.0000	0.0000	0.0000	0.0000	0.0000	0.0000	0.1771	0.0000	0.0000	0.0000	0.0000
280122233	0.0000	0.0000	0.0000	0.0000	0.0000	0.1773	0.0000	0.0000	0.0000	0.0000	0.0000
279787428	0.0000	0.5311	0.1514	0.0000	0.0000	0.1744	0.2805	0.3160	0.0000	0.0000	0.4063
1091942	0.0811	0.0000	0.0000	0.0000	0.0000	0.0956	0.0000	0.1302	0.0000	0.0000	0.0773
1109023	3.1581	3.1087	2.6455	2.3140	2.3275	1.5559	1.1854	2.3554	2.8866	1.4897	0.7916
1090009	0.1813	0.1284	0.2292	0.1683	0.0838	0.1096	0.0434	0.0826	0.0888	0.0361	0.0718
1100220	0.0000	0.1298	0.3685	0.2487	0.3813	0.1427	0.2514	0.3694	0.2013	0.1300	0.1418
280114670	3.8727	4.5806	4.0560	4.0925	4.0196	4.3875	4.1617	4.1945	4.2749	4.1901	3.4180
279836319	0.0000	0.2604	1.0007	0.0000	0.0000	0.6208	0.8822	0.1701	0.2397	0.6769	0.0000
1089654	2.7037	3.3447	2.2073	1.8622	2.6924	3.6684	3.3193	2.9458	2.9756	3.2014	2.6994
279786326	0.0000	0.0000	0.0000	0.0000	0.1775	0.0000	0.0000	0.0000	0.0000	0.0000	0.0000
1103659	0.3511	0.6758	1.6506	0.7175	0.9290	0.2672	0.4222	1.2859	1.1031	0.3138	0.0000
279942985	0.4049	0.8285	0.2750	0.0389	0.0000	0.0000	0.0000	0.0000	0.3302	0.0000	0.0000
279734909	0.0000	0.0000	0.1779	0.0000	0.0000	0.0000	0.0000	0.0000	0.0000	0.0000	0.0000
1093731	4.6507	4.0989	4.1549	3.3072	2.5462	0.8740	1.3173	1.9514	3.0882	1.3058	0.4325
280053022	0.0657	0.0000	0.1004	0.0000	0.0000	0.3334	0.2449	0.0000	0.0000	0.0709	0.1452
1093874	1.2455	1.8808	0.9500	1.0430	1.1998	2.2108	1.8187	1.4940	1.1636	1.6019	1.6034
279890506	0.0000	0.0000	0.0000	0.0000	0.0000	0.1779	0.0000	0.0000	0.0000	0.0000	0.0000
279831408	0.0000	0.0000	0.0000	0.0000	0.0000	0.0000	0.1779	0.0000	0.0000	0.0000	0.0000
279853270	0.0000	0.0000	0.0000	0.0000	0.0000	0.2075	0.4220	0.0000	0.0000	0.0000	0.1190
1101611	0.5744	0.4470	0.2942	0.0000	0.6294	0.0586	0.1698	0.6908	0.7647	0.1665	0.0000
279769687	0.0000	0.0000	0.0000	0.0000	0.0000	0.0000	0.1791	0.0000	0.0000	0.0000	0.0000
280127499	0.0000	0.0000	0.1793	0.0000	0.0000	0.0000	0.0000	0.0000	0.0000	0.0000	0.0000
279921682	1.0332	1.0795	0.4416	0.0000	0.6088	2.0064	1.4078	0.4675	0.9936	0.9208	1.0073
1094850	0.8744	2.9800	0.8333	0.7483	0.7437	4.2148	3.3226	0.8995	0.9115	1.4128	2.5138
279899006	0.0000	0.0000	0.0000	0.1013	0.0000	0.0000	0.1686	0.3823	0.0000	0.0000	0.0000
280088924	0.0000	0.0000	0.0000	0.0000	0.0000	0.0000	0.0000	0.1796	0.0000	0.0000	0.0000
1088452	1.1388	1.6994	0.7625	0.8850	0.4629	0.7054	0.5794	0.4505	0.3909	0.8188	0.5095
1098656	0.4143	0.1485	0.9572	0.5250	0.5972	0.1660	0.3915	0.5836	0.5817	0.1352	0.0250
279875213	0.0000	0.0000	0.0000	0.0000	0.0000	0.0000	0.0000	0.1796	0.0000	0.0000	0.0000
279916857	0.0000	0.0000	0.0000	0.0000	0.0000	0.0000	0.1801	0.0000	0.0000	0.0000	0.0000
280088195	0.0000	0.0000	0.1801	0.0000	0.0000	0.0000	0.0000	0.0000	0.0000	0.0000	0.0000
279766334	0.0000	0.1803	0.0000	0.0000	0.0000	0.0000	0.0000	0.0000	0.0000	0.0000	0.0000
279797664	0.0000	0.0000	0.0000	0.0000	0.0000	0.0000	0.0000	0.1803	0.0000	0.0000	0.0000
279945252	0.0000	0.0000	0.0000	0.0000	0.0000	0.0000	0.1807	0.0000	0.0000	0.0000	0.0000
279811066	0.0000	0.0000	0.0000	0.0000	0.0000	0.0000	0.1807	0.0000	0.0000	0.0000	0.0000
279666114	0.0000	0.0000	0.0000	0.0000	0.0000	0.0000	0.0000	0.1808	0.0000	0.0000	0.0000
279761064	0.0000	0.0000	0.0000	0.0000	0.0000	0.0000	0.0000	0.1813	0.0000	0.0000	0.0000
279658582	0.0000	0.0000	0.0000	0.0000	0.0000	0.0000	0.1830	0.0000	0.0000	0.0000	0.0000
1100055	2.8615	2.4842	4.4672	2.9259	3.6973	2.3746	3.0181	4.5591	3.4211	3.3438	2.2339
279861661	0.0000	0.1835	0.0000	0.0000	0.0000	0.0000	0.0000	0.0000	0.0000	0.0000	0.0000
279944632	0.1840	0.0000	0.0000	0.0000	0.0000	0.0000	0.0000	0.0000	0.0000	0.0000	0.0000
1100586	2.3637	3.3091	2.7626	2.3749	3.0897	3.4142	3.1730	3.2904	3.3800	2.9663	2.6208
280036395	0.0000	0.1845	0.0000	0.0000	0.0000	0.0000	0.0000	0.0000	0.0000	0.0000	0.0000
280022234	0.0956	0.3380	0.1227	0.0000	0.1400	0.2766	0.1922	0.2432	0.0932	0.0283	0.0000
1101698	0.5696	0.4488	0.3425	0.3509	0.4960	0.0989	0.0000	0.4550	0.4677	0.0982	0.0000
279774839	0.0000	0.0000	0.0000	0.0000	0.1846	0.0000	0.0000	0.0000	0.0000	0.0000	0.0000
1107641	3.4194	4.2655	3.8797	3.4611	3.8291	3.9626	4.0442	4.4935	4.1197	4.1678	3.3117
280014357	0.0000	0.1847	0.0000	0.0000	0.0000	0.0000	0.0000	0.0000	0.0000	0.0000	0.0000
279748671	0.0000	0.0000	0.0000	0.0000	0.0000	0.0000	0.1851	0.0000	0.0000	0.0000	0.0000
279916067	0.0000	0.0000	0.1858	0.0000	0.0000	0.0000	0.0000	0.0000	0.0000	0.0000	0.0000
279836348	0.1862	0.0000	0.0000	0.0000	0.0000	0.0000	0.0000	0.0000	0.0000	0.0000	0.0000
279566177	0.0000	0.0000	0.0000	0.0034	0.0000	0.0000	0.0000	0.2418	0.0051	0.0000	0.0061
279899703	0.0000	0.0000	0.1866	0.0000	0.0000	0.0000	0.0000	0.0000	0.0000	0.0000	0.0000
279787278	0.1631	0.3900	0.3005	0.0000	0.1809	0.8294	0.2810	0.6092	0.3487	0.3577	0.4193
280044293	0.0000	0.0000	0.0000	0.0000	0.0000	0.0000	0.1871	0.0000	0.0000	0.0000	0.0000
279934885	0.0000	0.0000	0.0000	0.0000	0.0000	0.9195	1.1201	0.0000	0.0000	0.0000	0.4205
279840676	0.0000	0.3927	0.1288	0.0000	0.2151	0.5121	0.0459	0.3517	0.4246	0.0000	0.0945
279997835	0.1877	0.0000	0.0000	0.0000	0.0000	0.0000	0.0000	0.0000	0.0000	0.0000	0.0000
279721879	0.1247	0.7775	0.0416	0.3041	0.0000	0.9699	0.5805	0.0699	0.1871	0.0000	0.3795
279878465	0.0000	0.0000	0.1882	0.0000	0.0000	0.0000	0.0000	0.0000	0.0000	0.0000	0.0000
1093119	5.6747	4.9050	5.2317	5.4461	5.6812	3.6374	4.0843	4.8078	5.4099	2.4826	3.2681
1093278	0.6985	0.4206	0.2055	0.4843	0.3866	0.1057	0.1900	0.3070	0.1282	0.0000	0.2747
1096152	0.0000	0.0000	0.0000	0.0000	0.1886	0.0000	0.0000	0.0000	0.0000	0.0000	0.0000
279800669	0.1889	0.0000	0.0000	0.0000	0.0000	0.0000	0.0000	0.0000	0.0000	0.0000	0.0000
279790591	0.0000	0.0000	0.0000	0.0000	0.0000	0.1900	0.0000	0.0000	0.0000	0.0000	0.0000
279712804	0.0000	0.0000	0.0000	0.0000	0.0000	0.1900	0.0000	0.0000	0.0000	0.0000	0.0000
280008234	0.0000	0.0000	0.0000	0.0000	0.0000	0.0000	0.1905	0.0000	0.0000	0.0000	0.0000
1091680	2.3217	3.1373	3.2585	2.5762	3.6231	3.9081	3.3445	3.8853	3.7207	3.1060	2.9469
279800339	0.0000	0.0000	0.1920	0.0000	0.0000	0.0000	0.0000	0.0000	0.0000	0.0000	0.0000
1095010	0.2648	0.5317	1.2611	0.5638	0.0000	0.0760	0.1578	0.0791	0.0579	0.0000	0.0000
279832704	0.0000	0.0000	0.0000	0.0000	0.0000	0.1926	0.0000	0.0000	0.0000	0.0000	0.0000
279874209	0.1411	0.0775	0.0000	0.0000	0.3765	0.0000	0.0937	0.1316	0.0000	0.0000	0.2209
279854651	0.0000	0.0000	0.0000	0.0000	0.0000	0.0000	0.0000	0.1932	0.0000	0.0000	0.0000
279996828	0.4212	0.8066	0.0754	0.2645	0.2319	0.3303	0.1232	0.1234	0.3253	0.1401	0.0995
279714950	0.1935	0.0000	0.0000	0.0000	0.0000	0.0000	0.0000	0.0000	0.0000	0.0000	0.0000
279703856	0.0000	0.0000	0.0000	0.0000	0.0000	0.0000	0.0000	0.1949	0.0000	0.0000	0.0000
1093160	4.0838	4.6133	4.1720	3.5799	4.2398	3.4585	3.7722	4.4783	4.6117	4.0854	2.5759
279810377	0.5848	0.0000	0.4048	0.0000	0.0000	1.1430	0.4188	0.4979	0.4709	0.0000	0.5617
1101048	4.7835	5.7459	4.7601	4.6114	3.6766	3.2372	3.3296	3.8901	3.3463	3.7198	3.6352
279835254	0.0000	0.0000	0.1960	0.0000	0.0000	0.0000	0.0000	0.0000	0.0000	0.0000	0.0000
1101438	0.1028	0.0000	0.0000	0.0000	0.0736	0.0000	0.0342	0.0000	0.0417	0.0143	0.0000
1088180	3.1817	3.9133	3.4336	3.0471	3.6181	3.5220	3.7869	3.8774	3.9179	3.6595	2.9769
279746843	0.0000	0.0000	0.0000	0.0000	0.0000	0.0000	0.0000	0.1963	0.0000	0.0000	0.0000
279983713	0.1964	0.0000	0.0000	0.0000	0.0000	0.0000	0.0000	0.0000	0.0000	0.0000	0.0000
280122841	0.0000	0.0000	0.0000	0.0000	0.1968	0.0000	0.0000	0.0000	0.0000	0.0000	0.0000
280020396	0.1315	0.5002	0.2657	0.1383	0.4826	0.9822	0.8521	0.7330	0.2035	0.1836	0.9529
280084691	0.3067	0.1413	0.0000	0.1276	0.0000	0.0978	0.0000	0.0000	0.0000	0.0000	0.0000
1092006	2.9529	2.3993	3.1183	2.5134	2.4936	2.0060	2.5071	2.8034	2.0050	2.0744	2.9582
279928674	0.0000	0.1972	0.0000	0.0000	0.0000	0.0000	0.0000	0.0000	0.0000	0.0000	0.0000
279369422	0.0000	0.0000	0.0000	0.0000	0.4144	0.1136	0.0000	0.0000	0.0000	0.0840	0.0000
1096683	0.6268	0.3641	0.0756	0.1184	0.2949	0.3715	0.0376	0.2086	0.1024	0.4746	0.0000
1094028	4.5360	4.2998	4.6774	3.5804	4.5576	3.3739	3.3281	5.2249	5.2808	3.2178	3.0976
279667913	0.0000	0.0000	0.0000	0.0000	0.0000	0.1973	0.0000	0.0000	0.0000	0.0000	0.0000
279922546	3.2621	2.0791	2.3090	1.8402	1.9138	0.9268	1.1779	1.6337	1.8490	1.3103	1.4898
279840306	0.0000	0.0000	0.0000	0.0000	0.0000	0.0000	0.1975	0.0000	0.0000	0.0000	0.0000
1102184	2.4440	3.4203	2.5724	2.7316	2.3407	2.3778	2.2473	2.5191	2.6865	1.8390	2.0716
1104554	0.0000	0.0000	0.0000	0.0000	0.0000	0.0000	0.0000	0.1979	0.0000	0.0000	0.0000
279960113	0.0000	0.1980	0.0000	0.0000	0.0000	0.0000	0.0000	0.0000	0.0000	0.0000	0.0000
280006783	0.0000	0.0000	0.1980	0.0000	0.0000	0.0000	0.0000	0.0000	0.0000	0.0000	0.0000
279657833	0.0000	0.4306	0.0000	0.0000	0.0000	0.5367	0.2164	0.6256	0.0000	0.0000	0.4923
279889321	0.0000	0.1986	0.0000	0.0000	0.0000	0.0000	0.0000	0.0000	0.0000	0.0000	0.0000
279961061	0.0000	0.0000	0.0000	0.0000	0.0000	0.0000	0.1988	0.0000	0.0000	0.0000	0.0000
279910297	0.0000	0.0000	0.0000	0.0000	0.1990	0.0000	0.0000	0.0000	0.0000	0.0000	0.0000
279762660	0.0000	0.0000	0.0000	0.0000	0.0000	0.0000	0.1997	0.0000	0.0000	0.0000	0.0000
279926326	0.0000	0.0000	0.2001	0.0000	0.0000	0.0000	0.0000	0.0000	0.0000	0.0000	0.0000
1106467	0.1247	0.4850	0.0000	0.1744	0.1728	1.6429	0.6248	0.0914	0.1237	0.1088	0.5576
1093327	0.3051	0.4150	0.3417	0.2147	0.0000	0.0439	0.0377	0.1551	0.0660	0.1643	0.0400
1086949	3.4495	3.6927	2.5981	2.4051	3.9308	4.1226	3.9883	3.4571	3.6834	3.8868	3.1336
279934801	0.0000	0.0000	0.0000	0.5183	1.0743	1.0023	1.7459	0.4344	0.0000	0.0000	0.8079
279997468	0.0000	0.0000	0.2004	0.0000	0.0000	0.0000	0.0000	0.0000	0.0000	0.0000	0.0000
1097843	0.4346	0.2918	0.9954	0.6105	0.5893	0.4116	0.9790	1.0950	0.6653	0.3397	0.6296
279870915	0.4863	0.8250	0.0000	0.3927	0.0000	0.3074	0.0000	0.0000	0.0000	0.0000	0.0000
279801874	0.0000	0.0000	0.0000	0.0000	0.2007	0.0000	0.0000	0.0000	0.0000	0.0000	0.0000
279854675	0.0000	0.2015	0.0000	0.0000	0.0000	0.0000	0.0000	0.0000	0.0000	0.0000	0.0000
279760952	0.0000	0.0000	0.3476	0.0000	0.0000	0.0000	0.2495	0.7598	0.0000	0.3186	0.0000
279778249	0.7499	1.4086	0.1071	0.5843	0.1799	0.2153	0.0000	0.3200	0.1830	0.0230	0.1548
279917176	0.0000	0.0000	0.0000	0.0000	0.0000	0.2026	0.0000	0.0000	0.0000	0.0000	0.0000
279854003	2.1741	1.9191	3.9245	2.6321	3.0104	0.5210	1.4240	2.7912	2.3993	0.3509	1.3569
1106689	0.0000	0.2029	0.0000	0.0000	0.0000	0.0000	0.0000	0.0000	0.0000	0.0000	0.0000
1105473	0.0000	0.2043	0.0000	0.0000	0.0000	0.0000	0.0000	0.0000	0.0000	0.0000	0.0000
279770554	0.0000	0.2047	0.0000	0.0000	0.0000	0.0000	0.0000	0.0000	0.0000	0.0000	0.0000
279828441	0.0000	0.0000	0.0000	0.0000	0.2048	0.0000	0.0000	0.0000	0.0000	0.0000	0.0000
280129827	0.0000	0.0000	0.0000	0.0000	0.0000	0.0000	0.2049	0.0000	0.0000	0.0000	0.0000
1100148	1.0749	0.6729	0.5209	0.7174	0.4887	0.2244	0.2026	0.2781	0.1408	0.3569	0.1673
279733802	0.0000	0.0000	0.0000	0.0000	0.0000	0.0000	0.0989	0.1207	0.0000	0.0456	0.0000
279788076	0.0000	0.0000	0.0000	0.0000	0.2073	0.0000	0.0000	0.0000	0.0000	0.0000	0.0000
279727783	0.0000	0.0000	0.0000	0.0000	0.2398	0.1322	0.0000	1.3084	0.1723	0.1312	0.0000
279850559	0.2074	0.0000	0.0000	0.0000	0.0000	0.0000	0.0000	0.0000	0.0000	0.0000	0.0000
280077449	0.0000	0.2085	0.0000	0.0000	0.0000	0.0000	0.0000	0.0000	0.0000	0.0000	0.0000
279665785	0.0000	0.0000	0.0000	0.0000	0.0000	0.0000	0.2088	0.0000	0.0000	0.0000	0.0000
279876743	0.1078	0.0079	0.0000	0.0114	0.0000	0.0000	0.0000	0.0000	0.0000	0.0000	0.0000
279714329	0.0825	1.1533	0.2533	0.1271	0.3003	0.3831	0.0927	0.0682	0.2190	0.3902	0.0401
279807326	0.0000	0.0000	0.2089	0.0000	0.0000	0.0000	0.0000	0.0000	0.0000	0.0000	0.0000
280058465	0.0563	0.3408	0.4864	0.4453	1.1593	1.0784	0.6636	0.6657	0.5654	0.2765	0.6738
280077595	1.2517	1.2899	2.0267	1.1729	1.3040	1.7645	1.5178	1.8229	1.4155	1.2889	1.7961
1095014	3.8608	4.1240	2.3078	2.9440	1.8837	1.3981	1.0284	1.1275	1.6868	1.2464	0.9056
279712425	0.2092	0.0000	0.0000	0.0000	0.0000	0.0000	0.0000	0.0000	0.0000	0.0000	0.0000
1089029	3.8864	3.2546	4.6395	3.6967	3.6465	2.4992	2.8390	4.7062	3.9495	2.4989	2.8286
279975037	5.5377	5.5854	5.7240	4.3324	5.8125	5.0270	5.0289	6.8266	6.6668	4.4926	5.0955
279955528	0.0000	0.0000	0.0000	0.0000	0.0000	0.0000	0.2101	0.0000	0.0000	0.0000	0.0000
280102219	0.0000	0.2102	0.0000	0.0000	0.0000	0.0000	0.0000	0.0000	0.0000	0.0000	0.0000
280040806	0.2097	0.0392	0.0000	0.0000	0.3275	0.0961	0.0000	0.0000	0.1688	0.0000	0.0000
1090783	2.4764	2.1019	2.0955	1.5813	3.2786	0.5231	2.1664	1.9566	2.7433	1.5093	0.7919
279895551	0.0000	0.1240	0.0000	0.1119	0.0000	0.1506	0.1281	0.2271	0.0000	0.0000	0.0947
279899756	0.2112	0.0000	0.0000	0.0000	0.0000	0.0000	0.0000	0.0000	0.0000	0.0000	0.0000
1102233	5.1870	5.5731	6.5379	4.6573	5.6324	4.8359	4.6685	7.1081	6.5341	5.1887	4.1226
279850654	0.0000	0.0000	0.0000	0.0000	0.0000	0.2117	0.0000	0.0000	0.0000	0.0000	0.0000
279840717	0.0000	0.0000	0.2123	0.0000	0.0000	0.0000	0.0000	0.0000	0.0000	0.0000	0.0000
279907360	0.0000	0.0000	0.0000	0.0000	0.0000	0.2125	0.0000	0.0000	0.0000	0.0000	0.0000
279660808	0.0000	0.0000	0.0000	0.0000	0.0000	0.2131	0.0000	0.0000	0.0000	0.0000	0.0000
279937206	0.2138	0.0000	0.0000	0.0000	0.0000	0.0000	0.0000	0.0000	0.0000	0.0000	0.0000
280074184	0.0000	0.0000	0.0000	0.0000	0.0000	0.2151	0.0000	0.0000	0.0000	0.0000	0.0000
1093197	0.7701	0.9612	1.5666	1.3399	1.6079	1.3475	1.3957	2.2146	1.2421	0.9256	1.4210
279920864	0.3909	0.0000	0.0000	0.0000	0.4627	0.2175	0.1612	0.0000	0.0000	0.0000	0.3327
1103904	0.4842	0.4655	0.3785	0.3048	0.1463	0.8180	0.6278	0.4913	0.1393	0.3406	0.6912
280115320	0.0000	0.0000	0.0000	0.0000	0.0000	0.0000	0.2164	0.0000	0.0000	0.0000	0.0000
1089115	2.4001	3.5057	3.5070	2.9303	2.6641	2.6154	2.6218	3.2462	3.0298	2.7783	2.0699
280134149	0.2172	0.0000	0.0000	0.0000	0.0000	0.0000	0.0000	0.0000	0.0000	0.0000	0.0000
280031455	0.0000	0.0000	0.0000	0.0000	0.0000	0.2174	0.0000	0.0000	0.0000	0.0000	0.0000
1099825	0.0000	0.0000	0.0000	0.0000	0.2178	0.0000	0.0000	0.0000	0.0000	0.0000	0.0000
279801373	0.0889	0.0000	0.1134	0.1116	0.0000	0.0000	0.1323	0.1493	0.0000	0.0423	0.0000
279799204	0.0000	0.0000	0.0000	0.0000	0.0000	0.2178	0.0000	0.0000	0.0000	0.0000	0.0000
279687342	0.0000	0.0714	0.1053	0.0000	0.0000	0.1425	0.2558	0.4703	0.1879	0.1415	0.0000
279957488	0.0000	0.8398	0.0000	0.9622	1.1848	0.6399	0.8074	0.0000	0.0000	0.0000	0.0000
1096719	2.2437	1.9491	2.4366	1.5134	3.2487	2.2755	2.3294	3.9404	2.8233	2.7042	2.1417
280135822	0.0000	0.0000	0.0000	0.0000	0.2180	0.0000	0.0000	0.0000	0.0000	0.0000	0.0000
1106543	1.7207	2.2815	1.8007	1.7152	0.9903	1.3385	1.0467	1.1559	1.2895	0.9419	1.1433
1102121	0.0000	0.0000	0.0621	0.0000	0.0096	0.0000	0.0000	0.0000	0.0000	0.0093	0.0000
1100486	3.1403	2.8962	1.9282	2.2414	1.7632	2.2104	2.3452	1.7943	1.4645	2.1303	2.3840
1100973	0.1952	0.3208	0.3730	0.1754	0.2198	0.2351	0.2461	0.3613	0.2476	0.1870	0.3452
1087678	2.0536	1.5871	3.3626	2.2578	1.7779	1.6787	2.2912	2.8718	1.7803	1.8105	2.1269
1089867	2.2568	3.5612	4.8179	3.1655	3.1097	2.5719	3.0500	4.3559	3.5423	3.1346	2.1909
280047961	0.0000	0.0000	0.0000	0.0000	0.0000	0.0000	0.2180	0.0000	0.0000	0.0000	0.0000
1089401	7.1637	7.0791	5.9741	6.0795	5.6413	4.3089	3.9911	4.8992	6.2283	3.9083	2.8460
1103377	0.0000	0.2770	0.0740	0.0887	0.0000	0.0678	0.0000	0.0000	0.0000	0.0000	0.0000
1098715	0.0000	0.0000	0.0000	0.0000	0.0000	0.0000	0.1795	0.3176	0.0988	0.0000	0.0000
279932953	0.0000	0.0000	0.0000	0.0000	0.0000	0.0000	0.2182	0.0000	0.0000	0.0000	0.0000
280022181	0.1477	0.3034	0.0000	0.0990	0.0000	0.0000	0.0243	0.0000	0.0000	0.0000	0.0000
1088635	0.8000	0.8245	1.3777	0.9969	1.5720	0.9741	0.9797	1.2785	1.2072	0.6050	1.0771
1108734	1.0747	1.4012	1.4601	1.1450	1.1363	0.5598	0.8445	1.2270	0.8046	1.2581	0.4707
279959188	0.3693	0.0000	0.0000	0.0000	0.0000	1.2021	0.1776	0.0000	0.0000	0.0000	0.3537
279904427	0.5960	0.6448	0.1892	0.5911	0.5620	0.0000	0.0000	0.1243	0.0000	0.0000	0.0000
279938613	0.0000	0.0000	0.0000	0.0000	0.0000	0.2185	0.0000	0.0000	0.0000	0.0000	0.0000
279984805	0.0000	0.0000	0.0000	0.0000	0.0000	0.2185	0.0000	0.0000	0.0000	0.0000	0.0000
1096091	4.0689	4.1794	4.4131	3.9753	2.0024	0.8532	1.1254	0.9493	1.8435	0.4562	0.1902
279658533	0.0000	0.0000	0.0000	0.0000	0.0000	0.0000	0.2194	0.0000	0.0000	0.0000	0.0000
1090286	0.0000	0.0763	0.0000	0.0000	0.0000	0.0532	0.0204	0.0000	0.0358	0.0000	0.0000
280112732	2.0807	1.1281	0.3523	0.4329	1.3968	1.5471	1.2885	0.6521	0.5512	2.0971	0.0159
280110341	0.0000	0.0000	0.0000	0.0000	0.2194	0.0000	0.0000	0.0000	0.0000	0.0000	0.0000
279743917	0.0000	0.0000	0.0000	0.0000	0.0000	1.5938	0.9549	0.0000	0.0000	0.0000	0.5133
1105605	3.8347	4.8824	4.1456	4.1205	3.4503	2.3981	2.7715	3.4011	3.2880	3.1186	1.6581
279667535	2.0646	0.0000	0.6000	0.0000	3.6494	0.0000	0.0000	1.2094	0.0000	1.9287	0.0000
279878883	0.0000	0.0000	0.0000	0.0000	0.0000	0.0000	0.2195	0.0000	0.0000	0.0000	0.0000
1095986	0.2023	0.0914	0.0000	0.0000	0.0000	0.0629	0.0000	0.0000	0.0837	0.0000	0.0000
1098891	2.5573	2.2889	3.4025	2.4789	2.3570	1.8102	2.0612	3.1685	2.9281	1.7276	1.7029
280117354	0.0000	0.0000	0.2203	0.0000	0.0000	0.0000	0.0000	0.0000	0.0000	0.0000	0.0000
1092115	3.8714	4.5604	3.8698	3.5843	2.9568	2.9369	2.3109	3.4306	3.6858	2.7135	2.1252
1102763	0.0442	0.1834	0.0434	0.0488	0.1659	0.2998	0.2168	0.0364	0.0871	0.0520	0.2012
1107724	0.0000	0.0000	0.2203	0.0000	0.0000	0.0000	0.0000	0.0000	0.0000	0.0000	0.0000
1100221	6.9661	6.3050	5.1728	4.6287	5.5154	4.7964	5.2394	5.0474	6.1991	5.8929	2.4606
279827960	0.0846	0.0000	0.3120	0.1608	0.2725	0.0000	0.0000	0.0000	0.0000	0.0000	0.0000
1097652	5.6824	6.1032	6.0675	5.1564	6.0229	5.3703	4.6987	6.5845	6.9400	4.2361	4.6008
1096768	2.4683	3.2707	3.7709	3.3060	2.0338	2.9061	2.9807	3.4732	2.4989	2.4976	2.6514
279904386	0.0248	0.0000	0.0726	0.0000	0.0000	0.0000	0.0256	0.0000	0.0000	0.0283	0.0000
1090327	2.0150	1.6165	2.3888	1.8993	2.3352	1.9313	2.2716	3.0384	2.5594	1.5707	1.9907
1096448	0.0000	0.0000	0.2203	0.0000	0.0000	0.0000	0.0000	0.0000	0.0000	0.0000	0.0000
279929180	0.0000	0.0000	0.0000	0.0000	0.0000	0.2205	0.0000	0.0000	0.0000	0.0000	0.0000
280101140	0.0000	0.0000	0.0000	0.0000	0.2211	0.0000	0.0000	0.0000	0.0000	0.0000	0.0000
280124335	1.3445	1.8372	0.8112	1.3867	1.7789	0.8021	0.7740	0.4476	1.1786	0.4283	0.3438
279866942	2.8055	2.6872	3.0185	2.5964	2.6941	3.0248	3.5935	3.9939	3.3562	1.6421	3.3423
279705018	0.0000	0.0000	0.0000	0.0000	0.0000	0.0000	0.2214	0.0000	0.0000	0.0000	0.0000
279744316	0.0000	0.0000	0.0000	0.0000	0.0000	0.0202	0.3112	0.0000	0.0000	0.0000	0.0324
280119694	0.1152	0.0512	0.2161	0.0685	0.0331	0.0351	0.0134	0.1854	0.0236	0.0000	0.1361
1106151	5.6491	6.0107	6.7625	6.1359	5.8827	5.4606	5.0934	6.8654	6.2495	4.8783	5.1533
280052000	0.0000	0.0000	0.0000	0.0000	0.0000	0.0000	0.2214	0.0000	0.0000	0.0000	0.0000
279662348	0.0000	0.0000	0.0000	0.0000	0.0000	0.0000	0.4232	0.0000	0.0000	0.0000	0.0279
278951820	4.2829	5.0467	5.0906	4.6086	5.7802	5.4162	5.4276	5.8703	5.6645	5.0856	4.6791
1102789	1.2178	0.6330	0.4217	0.3783	0.7452	1.0202	0.9919	0.6532	0.8526	0.4810	0.9522
280016501	3.5200	4.0446	4.0631	3.1607	3.8834	3.2289	2.8874	4.5999	3.9183	3.9483	2.7051
280092872	0.0000	0.0000	0.0000	0.0000	0.2220	0.0000	0.0000	0.0000	0.0000	0.0000	0.0000
1101190	1.7270	2.7149	1.4278	1.6461	3.3816	4.3420	3.8112	1.6714	1.7071	3.7262	1.5368
279873955	0.0000	0.0000	0.0000	0.0000	1.1740	0.2529	0.0000	0.0457	0.0000	0.0000	0.2381
1105792	0.2341	0.2525	0.0406	0.0488	0.0000	0.1966	0.1618	0.1334	0.0000	0.1079	0.2238
280043929	0.0000	0.0000	0.2221	0.0000	0.0000	0.0000	0.0000	0.0000	0.0000	0.0000	0.0000
280011323	0.0000	0.0000	0.2222	0.0000	0.0000	0.0000	0.0000	0.0000	0.0000	0.0000	0.0000
279708483	0.0000	0.0000	0.0000	0.0000	0.0000	0.0000	0.2235	0.0000	0.0000	0.0000	0.0000
280089857	0.0000	0.0000	0.0000	0.0000	0.0000	0.2250	0.0000	0.0000	0.0000	0.0000	0.0000
279659800	0.2250	0.0000	0.0000	0.0000	0.0000	0.0000	0.0000	0.0000	0.0000	0.0000	0.0000
280073746	0.0000	0.0000	0.0000	0.0000	0.0000	0.2254	0.0000	0.0000	0.0000	0.0000	0.0000
280125974	0.0000	0.0000	0.0000	0.0000	0.0000	0.2255	0.0000	0.0000	0.0000	0.0000	0.0000
279953601	0.0000	0.0000	0.0000	0.0000	0.0000	0.0000	0.2271	0.0000	0.0000	0.0000	0.0000
280067643	0.0000	0.2274	0.0000	0.0000	0.0000	0.0000	0.0000	0.0000	0.0000	0.0000	0.0000
1087152	4.1294	5.1547	4.0040	3.3894	5.0235	5.7146	5.1458	4.5154	4.8883	4.9979	4.5071
280048752	0.0000	0.0000	0.0000	0.0000	0.0000	0.0000	0.2285	0.0000	0.0000	0.0000	0.0000
279974537	0.0000	0.0000	0.0000	0.0000	0.0000	0.2285	0.0000	0.0000	0.0000	0.0000	0.0000
279931735	0.2585	0.0000	0.5528	0.1312	0.1017	0.0000	0.0000	0.3301	0.0000	0.2449	0.0000
279712317	0.2299	0.0000	0.0000	0.0000	0.0000	0.0000	0.0000	0.0000	0.0000	0.0000	0.0000
280134752	0.2301	0.0000	0.0000	0.0000	0.0000	0.0000	0.0000	0.0000	0.0000	0.0000	0.0000
279803353	0.3437	0.3145	0.1639	0.4202	0.0000	0.9475	0.5556	0.1735	0.1996	0.0772	0.2641
279763759	0.0000	0.3683	0.1486	0.2317	0.0000	0.0924	0.1046	0.1270	0.0000	0.0000	0.0000
1094063	8.0686	7.9146	6.7153	7.1862	7.4669	5.8263	5.6609	6.4080	6.5722	6.3952	5.7218
1097881	0.0793	0.1976	0.1821	0.1352	0.2353	0.5305	0.3595	0.4098	0.2917	0.1799	0.2940
280042438	0.0000	0.0000	0.0000	0.0000	0.0000	0.0000	0.2311	0.0000	0.0000	0.0000	0.0000
1101366	0.4762	1.0631	0.4763	0.0456	0.2984	0.5837	0.5293	0.1399	0.3712	0.7248	0.3045
279706502	0.0000	0.0000	0.0000	0.0000	0.0000	0.0000	0.0000	0.2314	0.0000	0.0000	0.0000
280048955	0.2320	0.0000	0.0000	0.0000	0.0000	0.0000	0.0000	0.0000	0.0000	0.0000	0.0000
1103295	3.3980	2.7958	4.0044	2.8461	1.2254	0.4529	0.7766	0.9704	0.9745	0.9074	0.5807
279919063	0.0000	0.2425	0.0953	0.2127	0.3047	0.6922	0.4348	0.2578	0.3177	0.1685	0.1379
279845975	0.0000	0.0000	0.0000	0.0000	0.0000	0.2330	0.0000	0.0000	0.0000	0.0000	0.0000
1089741	1.6953	2.3259	1.6543	1.5559	1.3336	1.8406	1.4051	1.5115	1.4004	1.9269	1.1555
279855482	0.2333	0.0000	0.0000	0.0000	0.0000	0.0000	0.0000	0.0000	0.0000	0.0000	0.0000
280119950	0.0000	0.0000	0.0000	0.0000	0.0000	0.2338	0.0000	0.0000	0.0000	0.0000	0.0000
279707069	0.0000	0.0000	0.0000	0.0000	0.0000	0.0000	0.2348	0.0000	0.0000	0.0000	0.0000
279937486	0.0000	0.0000	0.0000	0.3276	0.0000	0.7569	0.7885	0.0000	0.0000	0.0000	0.0000
279988923	1.2486	1.4675	0.9861	1.2137	1.1588	0.5393	0.5492	1.7970	1.2223	0.7684	0.2685
279841797	0.0000	0.5690	0.0943	0.0000	0.0000	0.0000	0.0886	0.0000	0.0000	0.0000	0.1366
279755005	0.0000	0.0000	0.0000	0.0000	0.0000	0.0000	0.2351	0.0000	0.0000	0.0000	0.0000
1104636	1.6914	2.3950	2.5043	1.8206	2.0526	2.3149	2.0404	3.0923	2.8083	1.8433	1.6889
1096527	0.2199	0.4817	0.2064	0.1744	0.1927	0.2436	0.2015	0.1899	0.3512	0.1888	0.0000
279872414	0.0000	0.0000	0.0000	0.0000	0.0000	0.2354	0.0000	0.0000	0.0000	0.0000	0.0000
279950348	0.0000	0.0000	0.0000	0.0000	0.0000	0.2354	0.0000	0.0000	0.0000	0.0000	0.0000
279797792	0.0000	0.0000	0.0000	0.0000	0.2355	0.0000	0.0000	0.0000	0.0000	0.0000	0.0000
280073331	0.2356	0.0000	0.0000	0.0000	0.0000	0.0000	0.0000	0.0000	0.0000	0.0000	0.0000
279922784	0.0386	0.4127	0.0719	0.2915	0.2792	0.5101	0.1373	0.0000	0.0000	0.1528	0.0574
279710590	0.0541	0.0000	0.0119	0.0000	0.0000	0.0000	0.0724	0.0000	0.0000	0.0320	0.0000
279968242	0.0000	0.0000	0.2359	0.0000	0.0000	0.0000	0.0000	0.0000	0.0000	0.0000	0.0000
1087254	3.1637	3.4646	2.0802	2.5088	2.6111	3.5078	3.2072	2.5387	2.4973	3.1145	2.7995
279884403	0.0000	0.0000	0.0000	0.0000	0.0000	0.0000	0.2362	0.0000	0.0000	0.0000	0.0000
1092717	0.0000	0.0000	0.0000	0.0000	0.0478	0.0000	0.0000	0.0000	0.0000	0.0000	0.0032
279963480	0.7978	0.7757	0.0000	0.4978	0.0000	0.8449	0.1986	0.0000	0.0000	0.0000	0.3337
1100954	2.6165	3.6489	2.9679	2.4856	2.6336	2.7775	2.8518	3.3062	2.4048	3.5615	2.3366
1102297	0.0000	0.0685	0.0000	0.0411	0.2607	0.5273	0.6134	0.1156	0.3011	0.0518	0.1333
279749067	0.6098	0.0000	0.0000	0.0000	0.0000	0.0000	1.1021	0.0000	0.0000	0.0000	0.3427
1099027	0.0681	0.0000	0.0000	0.0000	0.0758	0.0183	0.0298	0.0379	0.0000	0.0000	0.0650
279950530	0.0000	0.2363	0.0000	0.0000	0.0000	0.0000	0.0000	0.0000	0.0000	0.0000	0.0000
279951786	0.2371	0.0000	0.0000	0.0000	0.0000	0.0000	0.0000	0.0000	0.0000	0.0000	0.0000
279939863	0.0000	0.0000	0.0000	0.0000	0.0000	0.0000	0.0000	0.2373	0.0000	0.0000	0.0000
279745086	0.0000	0.0000	0.0000	0.0000	0.0000	0.0000	0.0000	0.2373	0.0000	0.0000	0.0000
279776259	0.0000	0.2380	0.0000	0.0000	0.0000	0.0000	0.0000	0.0000	0.0000	0.0000	0.0000
280046435	0.0000	0.0000	0.0000	0.0000	0.0000	0.0000	0.2383	0.0000	0.0000	0.0000	0.0000
279665918	0.0000	0.0000	0.0000	0.0000	0.0000	0.2383	0.0000	0.0000	0.0000	0.0000	0.0000
279669799	0.3707	0.0000	0.0000	0.3302	0.7259	0.2638	0.0000	0.0000	0.0000	0.0000	0.0000
279828724	0.0000	0.0000	0.1375	0.0000	0.6011	0.8624	0.7178	0.0000	0.1125	0.2149	0.4262
280011709	0.0000	0.0000	0.2389	0.0000	0.0000	0.0000	0.0000	0.0000	0.0000	0.0000	0.0000
1105827	1.3538	2.0880	1.1234	1.0848	2.4977	3.0572	2.6810	2.2521	2.1258	1.9017	2.2535
279971334	0.0000	0.0000	0.2389	0.0000	0.0000	0.0000	0.0000	0.0000	0.0000	0.0000	0.0000
279666226	0.0000	0.0000	0.2396	0.0000	0.0000	0.0000	0.0000	0.0000	0.0000	0.0000	0.0000
279946959	0.0000	0.5897	0.1987	0.0000	0.7215	0.8997	0.9991	0.7130	0.0000	0.0000	1.2168
280039163	0.8771	1.2760	0.6011	0.3408	1.4089	1.5630	1.2842	1.0706	1.5273	0.5319	1.1817
279749842	0.0000	0.0000	0.2396	0.0000	0.0000	0.0000	0.0000	0.0000	0.0000	0.0000	0.0000
279758964	0.0000	0.0000	0.2396	0.0000	0.0000	0.0000	0.0000	0.0000	0.0000	0.0000	0.0000
279970722	0.0000	0.2400	0.0000	0.0000	0.0000	0.0000	0.0000	0.0000	0.0000	0.0000	0.0000
279656650	0.0000	0.2403	0.0000	0.0000	0.0000	0.0000	0.0000	0.0000	0.0000	0.0000	0.0000
279973170	0.0000	0.2408	0.0000	0.0000	0.0000	0.0000	0.0000	0.0000	0.0000	0.0000	0.0000
279723185	6.2300	5.9185	7.0355	5.6399	6.3414	5.3505	4.5096	6.8754	6.7292	4.1177	5.5472
279814664	0.3880	0.8329	0.6739	0.4714	0.7501	0.8023	0.5066	0.7095	0.7601	0.3518	0.6999
279712329	0.0000	0.2436	0.0000	0.0000	0.0000	0.0000	0.0000	0.0000	0.0000	0.0000	0.0000
279875813	0.2442	0.0000	0.0000	0.0000	0.0000	0.0000	0.0000	0.0000	0.0000	0.0000	0.0000
279712401	0.0000	0.2453	0.0000	0.0000	0.0000	0.0000	0.0000	0.0000	0.0000	0.0000	0.0000
280051748	0.0000	0.0000	0.0000	0.0000	0.0000	0.0000	0.0000	0.2453	0.0000	0.0000	0.0000
279836307	0.0000	0.0000	0.0000	0.0000	0.0000	0.0000	0.2455	0.0000	0.0000	0.0000	0.0000
1104190	1.9153	1.7630	1.5980	1.2913	1.8333	2.7475	2.7474	2.6033	1.9825	2.2454	2.2037
280007733	0.0000	0.2464	0.0000	0.0000	0.0000	0.0000	0.0000	0.0000	0.0000	0.0000	0.0000
1094676	3.2793	3.8388	2.8984	3.1608	2.7950	3.1025	3.0073	3.2084	3.1754	2.8684	2.9324
279838828	0.1284	0.2920	0.2637	0.2412	0.0489	0.0175	0.0656	0.0719	0.0072	0.0087	0.0140
1090623	3.3056	4.1740	3.5783	3.3073	3.4634	3.3113	3.2674	3.9002	4.0591	3.1820	2.6587
1088817	0.4055	0.7227	1.7637	1.1015	0.8745	1.4707	1.5891	1.5996	0.8070	1.0274	1.1498
1102052	0.0442	0.0000	0.4799	0.1865	0.0636	0.1655	0.1529	0.0845	0.0479	0.0338	0.0624
1107530	1.5042	2.7538	1.4732	1.4951	0.5762	1.0037	0.8836	0.9240	0.6641	0.9506	1.0213
279710345	0.2469	0.0000	0.0000	0.0000	0.0000	0.0000	0.0000	0.0000	0.0000	0.0000	0.0000
279772294	0.2578	0.7038	0.1236	0.3056	0.3179	0.6956	0.1912	0.8113	0.1505	0.6488	0.1361
1097826	0.1285	0.7746	0.4830	0.2997	0.0738	0.0775	0.0593	0.0947	0.0689	0.0520	0.1431
279835205	0.0000	0.0000	0.0000	0.0000	0.2503	0.0000	0.0000	0.0000	0.0000	0.0000	0.0000
1099056	4.0722	4.5037	2.7438	2.9286	3.9482	3.6297	3.6938	3.0470	3.4146	4.4147	2.0416
279714650	0.2507	0.0000	0.0000	0.0000	0.0000	0.0000	0.0000	0.0000	0.0000	0.0000	0.0000
279782142	0.0000	0.0000	0.2514	0.0000	0.0000	0.0000	0.0000	0.0000	0.0000	0.0000	0.0000
1106184	0.0000	0.0000	0.0000	0.0000	0.0000	0.0000	0.2522	0.0000	0.0000	0.0000	0.0000
279810456	0.0000	0.0000	0.0000	0.0000	0.0000	0.0000	0.2543	0.0000	0.0000	0.0000	0.0000
280114898	0.0000	0.0408	0.0000	0.0000	0.0710	0.0454	0.0190	0.0541	0.0000	0.0663	0.0000
279862711	0.0000	0.5181	0.5373	0.1697	0.5466	0.6684	0.3427	1.0640	0.6671	0.4950	0.2062
279910742	0.0000	0.0000	0.0000	0.0000	0.2551	0.0000	0.0000	0.0000	0.0000	0.0000	0.0000
279910006	1.0238	1.6295	2.4499	1.6555	2.0270	1.5040	1.2585	1.0949	1.9006	1.0089	0.4093
279723134	0.0867	0.4053	0.1890	0.0000	0.1869	0.3586	0.2228	0.1843	0.0000	0.1153	0.4373
279663202	0.2560	0.0000	0.0000	0.0000	0.0000	0.0000	0.0000	0.0000	0.0000	0.0000	0.0000
279893077	0.2561	0.0000	0.0000	0.0000	0.0000	0.0000	0.0000	0.0000	0.0000	0.0000	0.0000
280043488	0.0000	0.0000	0.0000	0.0000	0.0000	0.2584	0.0000	0.0000	0.0000	0.0000	0.0000
1105236	0.7663	1.5439	0.4999	0.4875	0.3504	1.8609	1.3034	1.0081	0.9305	1.3532	0.4227
1099096	3.8716	4.5449	2.5308	2.5502	3.9723	6.0009	5.1617	3.9638	3.5819	4.4346	4.5468
279989242	0.8374	0.9189	1.0123	0.7328	1.7885	1.6519	1.3152	1.6478	1.5423	0.9212	1.2709
280010285	0.2589	0.0000	0.0000	0.0000	0.0000	0.0000	0.0000	0.0000	0.0000	0.0000	0.0000
1101375	4.4374	4.8475	2.8407	3.1894	3.0048	4.2725	3.7147	1.8864	2.3554	4.1833	2.7059
279744825	0.0000	0.0000	0.0000	0.0000	0.0000	0.0000	0.0000	0.2597	0.0000	0.0000	0.0000
279884116	0.0000	0.2600	0.0000	0.0000	0.0000	0.0000	0.0000	0.0000	0.0000	0.0000	0.0000
279876906	0.0000	0.0000	0.0000	0.0000	0.0000	0.6136	0.1571	0.0000	0.0000	0.0000	0.1252
279714662	0.2600	0.0000	0.0000	0.0000	0.0000	0.0000	0.0000	0.0000	0.0000	0.0000	0.0000
1096383	0.2135	0.1942	0.3272	0.1392	0.0573	0.1020	0.3915	0.1848	0.1384	0.2470	0.1421
1094100	0.0000	0.0000	0.0172	0.0410	0.2202	0.0466	0.0355	0.0146	0.0417	0.0000	0.0000
280022649	0.2765	0.0857	0.0669	0.0433	0.2278	0.0000	0.0449	0.0000	0.0000	0.1682	0.0000
279110727	0.0000	0.0000	0.0000	0.0000	0.0625	0.7080	0.2217	0.0475	0.0000	0.0309	0.1962
279842102	0.3650	0.2644	0.2017	0.3789	0.3633	0.2180	0.1243	0.3272	0.2434	0.0000	0.1470
279776399	0.3318	0.0000	0.2235	0.0000	0.3658	0.0000	0.0000	0.3610	0.0000	0.3601	0.0000
280051671	0.0000	0.0000	0.0000	0.0000	0.0000	0.2604	0.0000	0.0000	0.0000	0.0000	0.0000
1106081	0.1598	0.4453	0.1820	0.1392	0.1932	0.5824	0.3748	0.0000	0.0000	0.3129	0.3047
1093130	1.7745	2.2280	1.2473	1.1101	2.3160	0.2345	1.4895	1.1124	1.0982	1.9959	0.2628
1100744	0.0000	0.0000	0.0000	0.0000	0.2620	0.0000	0.0000	0.0000	0.0000	0.0000	0.0000
1095787	3.9005	4.2440	3.6583	3.0071	4.3353	2.8828	3.3474	4.4692	4.4967	3.7119	2.4549
1090061	6.6206	6.6632	6.1906	5.5416	7.2098	6.6523	7.0018	7.4018	6.8787	7.4938	5.6327
279970534	0.0000	0.0000	0.0000	0.0000	0.2622	0.0000	0.0000	0.0000	0.0000	0.0000	0.0000
279665883	0.0000	0.0000	0.0000	0.0000	0.0000	0.0000	0.2629	0.0000	0.0000	0.0000	0.0000
279705298	0.0000	0.0000	0.0000	0.0000	0.0000	0.2633	0.0000	0.0000	0.0000	0.0000	0.0000
1093127	0.4586	0.0403	0.0000	0.1388	0.0000	0.0662	0.0416	0.0508	0.0000	0.0000	0.0000
1102208	5.5595	5.2670	4.8507	4.4319	3.6163	2.1305	1.6489	2.9135	4.0600	1.8381	1.2436
279794326	0.0000	0.0000	0.0000	0.0000	0.0000	0.0000	0.0000	0.2633	0.0000	0.0000	0.0000
1098984	4.2100	4.5457	4.0815	3.8354	3.8057	3.6518	3.4280	4.3402	4.5510	3.4583	2.9222
280043075	0.0000	0.0000	0.2634	0.0000	0.0000	0.0000	0.0000	0.0000	0.0000	0.0000	0.0000
279900199	0.0000	0.0000	0.0000	0.0000	0.0000	1.0837	0.3275	0.2090	0.0000	0.0000	0.3450
279668863	0.0000	0.0000	0.0000	0.0000	0.0000	0.2638	0.0000	0.0000	0.0000	0.0000	0.0000
1098856	5.8769	6.9257	7.0159	5.8153	6.5341	6.3266	6.4114	7.5645	7.3910	6.4431	5.3740
279816397	0.0000	0.3197	0.0000	0.0000	0.0000	0.7378	0.0000	0.0000	0.0000	0.0000	0.2025
279833431	0.0000	0.0000	0.0000	0.0000	0.0000	0.2648	0.0000	0.0000	0.0000	0.0000	0.0000
1099195	0.1346	0.2429	0.1078	0.0000	0.1064	0.2751	0.1786	0.1771	0.0000	0.0000	0.0901
280117918	0.0000	0.0000	0.0000	0.0000	0.0000	0.0000	0.0000	0.2655	0.0000	0.0000	0.0000
279855853	0.0000	0.2658	0.0000	0.0000	0.0000	0.0000	0.0000	0.0000	0.0000	0.0000	0.0000
279911448	0.0000	0.0000	0.2675	0.0000	0.0000	0.0000	0.0000	0.0000	0.0000	0.0000	0.0000
280136619	0.0757	0.2140	0.1406	0.0000	0.3080	0.0668	0.1635	0.1201	0.1176	0.2363	0.0722
280083594	0.0000	0.0000	0.2682	0.0000	0.0000	0.0000	0.0000	0.0000	0.0000	0.0000	0.0000
279870592	0.0000	0.0000	0.0000	0.0000	0.0000	0.2697	0.0000	0.0000	0.0000	0.0000	0.0000
279660255	0.0000	0.0000	0.0000	0.0000	0.0000	0.0000	0.2707	0.0000	0.0000	0.0000	0.0000
280036190	0.0000	0.0000	0.0000	0.0000	0.2714	0.0000	0.0000	0.0000	0.0000	0.0000	0.0000
1100269	2.6088	3.3033	2.9759	2.8052	2.6284	2.4960	2.1274	3.4152	3.1186	1.9106	2.2723
280081538	0.0000	0.0000	0.0000	0.0000	0.0000	0.0000	0.0000	0.2721	0.0000	0.0000	0.0000
1090491	4.7427	5.7476	5.5033	5.3443	4.0807	3.7585	3.8544	3.9089	3.7159	3.9081	3.2749
280128520	0.2721	0.0000	0.0000	0.0000	0.0000	0.0000	0.0000	0.0000	0.0000	0.0000	0.0000
280026005	0.0561	0.0000	0.0000	0.0000	0.3891	0.0000	0.0611	0.0000	0.0447	0.0000	0.0534
279837536	0.0000	0.0000	0.0000	0.0000	0.0000	0.0000	0.2721	0.0000	0.0000	0.0000	0.0000
279990092	0.0000	0.0000	0.1076	0.0694	0.6901	0.0000	0.0644	0.0732	0.0000	0.0000	0.1268
279657168	0.0000	0.0000	0.0000	0.0000	0.0000	0.0000	0.0000	0.2722	0.0000	0.0000	0.0000
279964993	0.0000	0.0000	0.0000	0.0000	0.0000	0.2730	0.0000	0.0000	0.0000	0.0000	0.0000
279702932	0.7317	1.8969	0.5271	0.4703	1.0200	1.2674	1.9496	1.3761	1.5654	0.0000	1.5041
279838572	0.8579	1.1223	1.1441	0.5433	1.4378	1.6361	1.5877	2.0154	1.4351	1.8039	0.6918
279663734	0.2733	0.0000	0.0000	0.0000	0.0000	0.0000	0.0000	0.0000	0.0000	0.0000	0.0000
279954538	0.2739	0.0000	0.0000	0.0000	0.0000	0.0000	0.0000	0.0000	0.0000	0.0000	0.0000
280098691	2.1605	2.5922	2.0670	1.7690	3.2755	2.1337	2.5198	2.5997	1.7612	1.2044	1.5424
1102369	2.1066	3.2313	1.9159	1.9479	0.9575	1.6037	0.9855	0.7856	1.0133	1.3352	1.0210
279938004	0.0000	0.0000	0.2754	0.0000	0.0000	0.0000	0.0000	0.0000	0.0000	0.0000	0.0000
279926714	0.1459	0.1276	0.1865	0.1151	0.3076	0.3699	0.2431	0.8406	0.2710	0.0000	0.4425
280024157	0.2214	0.1569	0.0000	0.0524	0.0000	0.0788	0.0345	0.0000	0.0000	0.0000	0.0945
1089453	1.1445	0.7601	1.4906	1.1558	1.4889	0.9112	1.1487	1.1590	0.8645	0.6272	1.3526
280095287	0.2765	0.0000	0.0000	0.0000	0.0000	0.0000	0.0000	0.0000	0.0000	0.0000	0.0000
279820509	0.0451	0.0000	0.0855	0.0515	0.0000	0.0062	0.0406	0.0139	0.0000	0.0000	0.0000
279933100	0.0000	0.0000	0.0000	0.0000	0.2773	0.0000	0.0000	0.0000	0.0000	0.0000	0.0000
1102708	0.6828	0.8733	0.0923	0.1032	0.9003	2.4874	2.2492	0.4598	0.3509	1.1544	1.3208
279906045	0.0000	0.0000	0.0000	0.0000	0.0000	0.0000	0.0000	0.2780	0.0000	0.0000	0.0000
279872373	0.0000	0.0000	0.0000	0.0000	0.0000	0.2797	0.0000	0.0000	0.0000	0.0000	0.0000
279707706	0.0000	0.0000	0.0000	0.0000	0.0000	0.0000	0.2801	0.0000	0.0000	0.0000	0.0000
280087465	0.0000	0.0000	0.0000	0.0000	0.0000	0.0000	0.0000	0.2806	0.0000	0.0000	0.0000
1097465	1.1067	1.7829	0.6038	0.9749	0.8864	0.5664	0.5144	0.5143	0.6245	0.7619	0.3129
280052571	0.0000	0.0000	0.0000	0.0000	0.1210	0.3011	0.0499	0.0000	0.0000	0.0000	0.1038
279828467	0.0000	0.0000	0.2814	0.0000	0.0000	0.0000	0.0000	0.0000	0.0000	0.0000	0.0000
1091563	0.0549	0.0478	0.0000	0.0000	0.0000	0.0000	0.0000	0.0000	0.0220	0.0000	0.0000
1097434	2.1933	2.9695	1.6952	1.9950	1.7959	2.0233	1.7499	1.9812	2.1850	1.9957	1.0341
279711783	0.4921	1.2056	1.4775	0.8488	0.8340	2.5972	1.8543	2.0020	0.6825	0.0000	2.4696
1093653	3.5536	4.9338	3.9942	3.4296	4.4176	4.4187	4.5394	4.3393	4.1009	4.9612	3.4089
279895242	0.0000	0.0000	0.2821	0.0000	0.0000	0.0000	0.0000	0.0000	0.0000	0.0000	0.0000
279979709	3.4457	3.4877	4.5584	3.2621	4.3929	3.2755	3.4008	5.4562	4.5379	3.4141	3.3819
279667024	0.0000	0.2826	0.0000	0.0000	0.0000	0.0000	0.0000	0.0000	0.0000	0.0000	0.0000
279903167	0.0000	0.0000	0.4004	0.1041	0.0000	0.0797	0.4549	0.3383	0.2845	0.0000	0.0000
279591135	0.0000	0.2828	0.0000	0.0000	0.0000	0.0000	0.0000	0.0000	0.0000	0.0000	0.0000
279801189	0.2765	0.0543	0.0803	0.1049	0.3529	0.0208	0.0000	0.0684	0.0000	0.0000	0.1656
279941363	0.0000	0.0000	0.0000	0.0000	0.0000	0.0000	0.0000	0.2847	0.0000	0.0000	0.0000
279710429	0.0000	0.0000	0.0000	0.0000	0.0000	0.2854	0.0000	0.0000	0.0000	0.0000	0.0000
1108620	0.8605	1.1634	0.3383	0.3986	0.5412	0.5687	0.2427	0.4182	0.9789	0.1633	0.0000
279657700	0.0000	0.0000	0.0000	0.0000	0.0000	0.2854	0.0000	0.0000	0.0000	0.0000	0.0000
279900492	1.4898	1.5256	2.5094	1.3612	1.7783	1.1285	1.0554	2.3362	2.1177	1.2551	0.9507
280027600	5.9273	6.3944	6.1176	5.3944	5.3725	5.2747	3.9550	6.3022	6.2015	4.5072	4.7430
279864249	4.8442	2.7014	4.6391	2.7982	4.3322	2.6234	1.5507	6.1405	4.7075	1.5624	3.3522
1107418	3.2661	3.9861	3.0367	2.8032	2.9220	3.0628	3.1946	3.3401	2.6698	4.0180	2.0767
1091768	2.0755	1.2621	1.4593	1.4829	1.5386	0.9604	1.2056	1.4543	1.1996	1.2401	1.2761
279772926	0.0000	0.2874	0.0000	0.0000	0.0000	0.0000	0.0000	0.0000	0.0000	0.0000	0.0000
279489256	1.0914	3.5488	3.0572	2.4245	2.2486	3.5518	3.8479	3.5492	2.0256	4.0380	1.0313
1095473	6.2951	6.2511	4.3274	4.7810	3.8544	4.6597	4.3234	3.7921	3.4450	4.5899	4.6596
279747347	9.0572	9.3746	9.2241	8.5004	9.2658	8.6733	7.9017	10.0704	10.0879	7.7745	8.0217
280044307	0.0000	0.2890	0.0000	0.0000	0.0000	0.0000	0.0000	0.0000	0.0000	0.0000	0.0000
279698014	0.0942	0.1769	0.5670	0.3359	0.0592	0.2077	0.1695	0.5074	0.2359	0.0000	0.0990
279983653	0.0623	0.0000	0.1929	0.0489	0.0000	0.0957	0.0096	0.3484	0.1442	0.0000	0.0187
279746885	0.0494	0.9272	1.1870	0.6837	0.1035	0.2789	0.1791	0.3876	0.2454	0.0536	0.0678
1107072	0.1254	0.0000	0.0140	0.0172	0.0000	0.0000	0.0000	0.0000	0.0000	0.0000	0.0000
279666723	0.0000	0.0000	0.0000	0.0000	0.0000	0.0000	0.2890	0.0000	0.0000	0.0000	0.0000
279702953	0.0000	0.0000	0.0000	0.0000	0.0000	0.0000	0.2906	0.0000	0.0000	0.0000	0.0000
279919948	0.0000	0.0000	0.0000	0.0000	0.2910	0.0000	0.0000	0.0000	0.0000	0.0000	0.0000
1102155	0.0000	0.0083	0.0691	0.0172	0.0000	0.0836	0.0742	0.0994	0.0347	0.0128	0.0613
280111540	0.0000	0.2917	0.0000	0.0000	0.0000	0.0000	0.0000	0.0000	0.0000	0.0000	0.0000
280091599	0.0000	0.2928	0.0000	0.0000	0.0000	0.0000	0.0000	0.0000	0.0000	0.0000	0.0000
279706719	0.0000	0.0000	0.0000	0.0000	0.0000	0.2928	0.0000	0.0000	0.0000	0.0000	0.0000
279959969	0.0000	0.0000	0.0000	0.0000	0.0000	0.2938	0.0000	0.0000	0.0000	0.0000	0.0000
279771390	0.0000	0.0000	0.0000	0.0000	0.0000	0.0000	0.0000	0.2945	0.0000	0.0000	0.0000
279860462	2.2644	3.0828	3.8510	2.4173	2.2148	2.4647	2.5485	5.0793	3.4605	2.7612	1.9864
279869146	0.0000	0.0000	0.0000	0.0000	0.0000	0.2950	0.0000	0.0000	0.0000	0.0000	0.0000
280121322	0.3022	0.0000	0.0000	0.1238	0.0000	0.8874	0.3174	0.5287	0.2764	0.1722	0.1453
280018191	0.0000	0.0000	0.0000	0.0000	0.0000	0.0000	0.0000	0.2999	0.0000	0.0000	0.0000
279710758	0.0000	0.0000	0.0000	0.0000	0.0000	0.0000	0.3003	0.0000	0.0000	0.0000	0.0000
279868022	0.0000	0.4967	0.0543	0.0000	0.7313	0.4703	0.2591	0.3335	0.0000	0.1879	0.5916
1099217	9.3988	9.1650	8.8477	8.4864	8.1220	6.7344	6.7904	7.9191	7.7608	7.8384	6.6383
280093062	0.0000	0.0000	0.0000	0.0000	0.0000	0.3014	0.0000	0.0000	0.0000	0.0000	0.0000
1091162	2.3605	2.2441	4.1480	2.8668	2.6735	1.7959	1.8056	3.3446	2.2968	1.7851	2.2533
1102023	3.8191	3.3542	3.4354	2.9667	3.2383	1.7738	1.8631	3.1937	3.4518	2.1141	1.5769
279800045	0.0000	0.0000	0.0000	0.0000	0.3019	0.0000	0.0000	0.0000	0.0000	0.0000	0.0000
279955929	0.2727	0.4425	0.0000	0.0000	0.0000	0.1677	0.0000	0.0000	0.2205	0.0000	0.0000
1109093	0.0471	0.6595	0.3020	0.3790	0.1992	0.8610	0.6000	0.2807	0.2642	0.0552	0.5088
279891784	0.4463	0.6700	0.7666	0.7441	0.8929	0.9010	0.9784	1.3069	0.9399	0.6863	0.6354
279711622	0.0000	0.0000	0.0000	0.0000	0.0000	0.0000	0.0000	0.3020	0.0000	0.0000	0.0000
279755173	0.0000	0.0000	0.0000	0.0000	0.0000	0.3023	0.0000	0.0000	0.0000	0.0000	0.0000
1087527	4.4418	5.0645	4.7920	4.5211	4.0395	3.4669	3.5304	4.4719	4.3321	3.3659	3.6383
1106553	0.1965	0.1722	0.0882	0.0000	0.5504	0.2301	0.3108	0.2797	0.4375	0.1187	0.1278
279960064	0.0000	0.0000	0.0000	0.0000	0.0000	0.3030	0.0000	0.0000	0.0000	0.0000	0.0000
280050719	0.2354	0.3872	0.0000	0.0000	0.0000	1.1526	0.2132	0.7376	0.0000	0.0000	0.7515
279962789	0.0000	0.3036	0.0000	0.0000	0.0000	0.0000	0.0000	0.0000	0.0000	0.0000	0.0000
279765165	0.0000	0.3038	0.0000	0.0000	0.0000	0.0000	0.0000	0.0000	0.0000	0.0000	0.0000
280122529	0.5616	1.7586	1.0562	0.8185	1.9156	3.1163	2.6023	1.7174	2.1980	1.3673	1.4723
279970600	0.0000	0.0000	0.0000	0.0000	0.0000	0.0000	0.3042	0.0000	0.0000	0.0000	0.0000
279663307	0.0000	0.8406	0.3839	0.8138	0.5764	1.1868	1.3757	0.0000	0.0000	0.0000	0.6972
1094544	5.2143	5.0159	6.7409	5.8644	5.1821	4.5958	5.1937	6.2180	5.2048	4.6612	4.7956
279714215	0.0000	0.0000	0.0000	0.0000	0.0000	0.3046	0.0000	0.0000	0.0000	0.0000	0.0000
280135067	0.0000	0.0000	0.0000	0.0000	0.0000	0.3432	0.0000	0.0000	0.0261	0.0000	0.0000
279763766	0.0000	0.0000	0.0000	0.0000	0.3047	0.0000	0.0000	0.0000	0.0000	0.0000	0.0000
279833792	0.1407	0.2898	0.3004	0.0558	0.3628	0.1653	0.1072	0.3368	0.3614	0.1714	0.1343
279890593	0.0000	0.0000	0.0000	0.0000	0.0000	0.3054	0.0000	0.0000	0.0000	0.0000	0.0000
1099248	4.4631	4.8887	5.1102	4.2749	4.5014	4.6596	4.1163	5.5454	5.4595	4.3574	3.3606
279841304	5.4695	6.8127	5.2028	4.6692	5.2779	4.7023	4.9268	4.6891	5.4921	6.0194	0.9993
279714734	0.0000	0.0000	0.0000	0.0000	0.0000	0.3054	0.0000	0.0000	0.0000	0.0000	0.0000
1099028	5.2508	4.7607	5.1282	4.6959	3.8998	2.6660	2.4316	4.1298	4.0030	2.6737	2.5860
280006367	0.0000	0.0000	0.3054	0.0000	0.0000	0.0000	0.0000	0.0000	0.0000	0.0000	0.0000
279719450	0.0000	0.0000	0.1782	0.0984	0.2945	0.0000	0.0000	0.0000	0.0000	0.0000	0.0000
279829254	1.0050	1.2319	0.9708	1.4815	1.7502	1.1518	1.1140	0.6372	0.0000	0.5779	1.2262
279753731	0.0000	0.0000	0.0000	0.0000	0.0000	0.0000	0.0000	0.3066	0.0000	0.0000	0.0000
279955377	0.0000	0.0000	0.0000	0.0000	0.0000	0.0000	0.0000	0.3078	0.0000	0.0000	0.0000
1095492	1.2512	1.4679	1.5562	0.9838	1.7502	1.3002	1.2736	2.4596	1.8550	1.2249	1.4526
279761526	0.0000	0.0000	0.0000	0.0000	0.0000	0.0000	0.3078	0.0000	0.0000	0.0000	0.0000
279890068	0.2267	1.1285	0.8295	0.4140	0.2524	1.1084	1.0533	0.8080	0.4202	1.1098	0.4026
279787045	0.0000	0.0000	0.1235	0.0000	0.0000	0.0000	0.2106	0.2250	0.0438	0.1171	0.0000
279899154	0.0000	0.3082	0.0000	0.0000	0.0000	0.0000	0.0000	0.0000	0.0000	0.0000	0.0000
1088955	0.7631	0.7134	0.3667	0.4164	0.5447	0.3572	0.2763	0.3555	0.4229	0.5239	0.2722
1097378	0.0000	0.0000	0.0000	0.0000	0.3089	0.0000	0.0000	0.0000	0.0000	0.0000	0.0000
280095151	0.0000	0.0000	0.0000	0.0000	0.3142	0.0000	0.0000	0.0000	0.0000	0.0000	0.0000
280106932	0.3152	0.0000	0.0000	0.0000	0.0000	0.0000	0.0000	0.0000	0.0000	0.0000	0.0000
1101131	0.0602	0.0681	0.1249	0.1262	0.2262	0.1668	0.1594	0.1544	0.0577	0.1218	0.1471
279908487	0.3158	0.0000	0.0000	0.0000	0.0000	0.0000	0.0000	0.0000	0.0000	0.0000	0.0000
279832206	0.1926	0.7243	0.1392	0.2903	0.0000	1.2439	0.4948	0.4984	0.3685	0.3241	0.3471
279817775	3.9320	3.5931	4.0997	2.9128	4.2831	2.4904	3.3177	4.6997	4.8618	2.6450	2.6856
279768332	0.0000	0.0000	0.0000	0.0000	0.0000	0.3174	0.0000	0.0000	0.0000	0.0000	0.0000
280035870	0.0000	0.3177	0.0000	0.0000	0.0000	0.0000	0.0000	0.0000	0.0000	0.0000	0.0000
1104177	0.6719	0.7896	0.9707	0.9143	1.6267	1.1061	1.4889	1.4645	1.0219	0.5121	1.4235
279751757	0.0000	0.0000	0.0000	0.0000	0.0000	0.0000	0.3236	0.0000	0.0000	0.0000	0.0000
1105657	2.0405	2.3103	1.6114	1.5503	1.0022	0.9936	0.7434	0.7545	1.2263	0.9799	0.6367
1102719	0.0000	0.0000	0.0000	0.0015	0.0000	0.0000	0.0000	0.0200	0.0000	0.0000	0.0000
279750127	0.0000	0.0000	0.0000	0.0000	0.0000	0.0000	0.0000	0.3242	0.0000	0.0000	0.0000
279512412	0.0000	0.2176	0.0770	0.0000	0.0000	0.0026	0.0713	0.0096	0.0000	0.0920	0.0000
279661200	0.5845	0.0000	0.0000	0.0000	0.0000	0.5618	0.0552	0.7993	0.0000	0.5330	0.0000
1103665	0.0140	0.0228	0.1060	0.0000	0.3703	0.1356	0.1888	0.2799	0.1730	0.0401	0.1987
1102206	5.5249	4.7250	6.1475	4.7996	5.9177	4.5271	4.7607	6.9920	6.1384	4.6487	4.8875
279661788	0.0000	0.0000	0.0000	0.0000	0.0000	0.0000	0.3246	0.0000	0.0000	0.0000	0.0000
279803062	0.0000	0.3258	0.0000	0.0000	0.0000	0.0000	0.0000	0.0000	0.0000	0.0000	0.0000
279792580	0.0000	0.0000	0.0000	0.0000	0.0000	0.1779	0.0975	0.3145	0.0000	0.0000	0.1447
1091485	4.4301	5.9620	5.6108	5.2058	4.2142	4.3905	4.3646	5.0146	4.6793	4.5606	3.5693
279663020	0.3263	0.0000	0.0000	0.0000	0.0000	0.0000	0.0000	0.0000	0.0000	0.0000	0.0000
279750236	0.0000	0.0000	0.0000	0.0000	0.0000	0.0000	0.0000	0.3264	0.0000	0.0000	0.0000
279994759	0.4854	0.1536	0.9058	0.4195	0.4189	0.0893	0.0747	0.3011	0.1614	0.0713	0.2938
280039935	0.0000	0.1867	0.0266	0.0366	0.0000	0.0000	0.0134	0.0000	0.0000	0.0000	0.0000
279761421	0.0000	0.3279	0.0000	0.0000	0.0000	0.0000	0.0000	0.0000	0.0000	0.0000	0.0000
279831879	0.0000	0.9110	0.5550	0.5714	0.0000	0.0863	0.0000	0.5931	0.0000	0.0000	0.0000
280006811	0.0000	0.0000	0.0000	0.0000	0.3296	0.0000	0.0000	0.0000	0.0000	0.0000	0.0000
279663391	0.0000	0.0000	0.0000	0.0000	0.0000	0.0000	0.3308	0.0000	0.0000	0.0000	0.0000
1105051	4.4280	4.7926	4.4629	4.1295	5.0749	5.0026	4.9803	5.4594	5.3561	4.8242	4.1468
279662362	0.0000	0.0000	0.0000	0.0000	0.0000	0.0000	0.3316	0.0000	0.0000	0.0000	0.0000
279981585	0.0000	0.0000	0.0000	0.0000	0.0000	0.3323	0.0000	0.0000	0.0000	0.0000	0.0000
280052385	0.0000	0.0000	0.3324	0.0000	0.0000	0.0000	0.0000	0.0000	0.0000	0.0000	0.0000
279755530	0.3330	0.0000	0.0000	0.0000	0.0000	0.0000	0.0000	0.0000	0.0000	0.0000	0.0000
279979674	0.0000	0.0000	0.0000	0.0000	0.0000	0.0000	0.0000	0.3340	0.0000	0.0000	0.0000
1105675	5.8716	7.2155	5.4490	5.0107	5.9646	5.7473	5.3162	6.0269	6.7981	5.3659	4.9719
1102669	0.0000	0.0000	0.0000	0.0000	0.3342	0.0000	0.0000	0.0000	0.0000	0.0000	0.0000
1106008	6.8254	6.6395	5.7296	4.7777	6.5537	5.8359	6.8270	7.1262	5.6065	8.2926	4.1344
279830005	0.0000	0.0000	0.0000	0.0000	0.3347	0.0000	0.0000	0.0000	0.0000	0.0000	0.0000
279790256	0.3356	0.0000	0.0000	0.0000	0.0000	0.0000	0.0000	0.0000	0.0000	0.0000	0.0000
279984295	0.0000	0.0000	0.0000	0.0000	0.3367	0.0000	0.0000	0.0000	0.0000	0.0000	0.0000
279866966	0.0000	0.0000	0.3372	0.0000	0.0000	0.0000	0.0000	0.0000	0.0000	0.0000	0.0000
279832002	0.0000	0.0069	0.0000	0.0000	0.6834	0.0000	0.8774	0.0000	0.0000	0.3406	0.0000
1108317	1.6091	1.5627	1.6740	1.0614	1.8011	1.7265	1.5150	2.1457	2.1725	1.3430	1.4556
1089061	0.2391	0.1771	0.2575	0.2766	0.4565	0.0617	0.0740	0.0704	0.1326	0.0255	0.0810
280053873	0.0000	0.0000	0.3373	0.0000	0.0000	0.0000	0.0000	0.0000	0.0000	0.0000	0.0000
1107221	0.9136	1.5175	0.7639	0.4704	0.2169	0.3214	0.4252	0.5502	0.5763	0.6522	0.3942
1089010	3.8531	5.1606	2.9256	3.1506	5.6288	5.6045	4.9153	4.6558	4.7475	5.1003	3.8325
279873060	0.3704	0.7664	0.5032	0.2422	0.3350	0.3733	0.5243	0.4373	0.7230	0.1861	0.2905
279709771	0.0000	0.0000	0.0000	0.0000	0.0000	0.0000	0.0000	0.3376	0.0000	0.0000	0.0000
279935806	0.0000	0.0000	0.0000	0.0000	0.0000	0.3379	0.0000	0.0000	0.0000	0.0000	0.0000
279746432	0.0000	0.0000	0.0000	0.0000	0.0000	0.3387	0.0000	0.0000	0.0000	0.0000	0.0000
280050404	0.0000	0.3417	0.0000	0.0000	0.0000	0.0000	0.0000	0.0000	0.0000	0.0000	0.0000
1092854	1.7240	2.7806	2.2360	1.9311	1.3349	1.7374	1.5255	1.6159	1.6288	2.0295	0.4897
279952891	0.3437	0.0000	0.0000	0.0000	0.0000	0.0000	0.0000	0.0000	0.0000	0.0000	0.0000
280022819	0.4503	0.8595	0.2053	0.3617	0.0000	0.0000	0.0000	0.0000	0.0000	0.0000	0.0000
1103520	0.8665	0.2553	0.1144	0.1690	0.4280	0.1300	0.0994	0.0250	0.1713	0.2457	0.1256
280009279	0.1800	0.0000	0.0000	0.1423	0.1995	0.5465	0.5631	0.0184	0.0000	0.0000	0.3254
279707209	0.8494	0.0000	0.0000	0.0696	1.3261	0.0000	0.3978	2.1948	0.6425	0.0000	0.7852
1094052	7.7911	8.1717	7.6016	7.1585	6.1735	6.6413	5.6014	6.7180	7.2878	5.6631	5.9539
279986661	0.3437	0.0000	0.0000	0.0000	0.0000	0.0000	0.0000	0.0000	0.0000	0.0000	0.0000
279702827	0.5148	0.8536	0.7511	1.0618	0.0000	1.6835	1.2896	0.6504	0.0000	0.0000	1.0271
1101054	5.8855	6.3780	5.1269	5.1751	4.7705	4.4520	4.3974	4.5470	4.5382	5.2734	3.9593
279850894	0.0348	0.0000	0.0000	0.0488	0.2035	0.1904	0.1618	0.1957	0.1102	0.0369	0.1162
279954338	0.3442	0.0000	0.0000	0.0000	0.0000	0.0000	0.0000	0.0000	0.0000	0.0000	0.0000
279716347	2.0175	1.8004	1.6940	1.3305	0.0000	2.4076	3.3005	1.9740	0.9913	0.5264	2.7260
279975240	0.0000	0.0000	0.0000	0.0000	0.0000	0.0000	0.3450	0.0000	0.0000	0.0000	0.0000
279977102	0.0000	0.0000	0.0000	0.0000	0.0000	0.0000	0.0000	0.3467	0.0000	0.0000	0.0000
1102761	3.2263	4.1500	3.3561	3.1189	3.2652	3.8498	3.5550	3.7719	3.8953	3.5622	3.0193
1094508	0.0189	0.0078	0.0306	0.0581	0.2378	0.0168	0.0236	0.0000	0.0000	0.0000	0.0180
279873388	0.0330	0.0844	0.0215	0.0512	0.0000	0.0581	0.0924	0.0182	0.0000	0.0577	0.0000
280018473	0.0000	0.2658	0.3805	0.4473	0.8317	0.1864	0.7028	0.5965	0.4538	0.0000	0.2890
279956758	0.0000	0.0000	0.0000	0.0000	0.0000	0.3468	0.0000	0.0000	0.0000	0.0000	0.0000
279839686	1.0444	0.6891	0.8325	0.1799	2.0881	0.3301	0.6270	1.8946	1.9795	0.2433	0.2125
1095155	1.6906	2.3748	1.6060	1.2737	1.9270	2.9030	2.5245	2.3684	2.5677	2.1759	1.6843
1100924	2.7126	3.2459	3.1953	2.7879	2.3021	2.2395	2.4285	3.2668	3.0852	1.9120	2.2668
1092124	2.8660	2.5939	2.5220	2.6414	2.4209	1.4378	1.2052	1.8516	1.9043	1.6411	0.9339
279918604	0.2380	0.1850	0.6524	0.2806	0.0000	0.3317	0.4249	0.4727	0.0000	0.3792	0.2847
279752723	1.2881	0.8101	1.9477	1.4740	1.3179	0.5131	1.3205	0.4757	0.6452	1.0489	0.0000
279664581	0.0000	0.0000	0.0000	0.0000	0.0000	0.0000	0.3469	0.0000	0.0000	0.0000	0.0000
279762331	0.0000	0.0000	0.0000	0.0000	0.0000	0.0000	0.3469	0.0000	0.0000	0.0000	0.0000
279746829	0.0000	0.3492	0.0000	0.0000	0.0000	0.0000	0.0000	0.0000	0.0000	0.0000	0.0000
1097625	0.0664	0.2052	0.4775	0.1964	0.1552	0.1445	0.2671	0.3167	0.0355	0.0000	0.3738
279986042	0.3495	0.0000	0.0000	0.0000	0.0000	0.0000	0.0000	0.0000	0.0000	0.0000	0.0000
280048136	0.0000	0.0000	0.0000	0.0000	0.0000	0.0000	0.3514	0.0000	0.0000	0.0000	0.0000
1091974	0.0000	0.0370	0.0277	0.0000	0.0000	0.0000	0.0000	0.0000	0.0000	0.0140	0.0000
279952877	0.3553	0.0000	0.0000	0.0000	0.0000	0.0000	0.0000	0.0000	0.0000	0.0000	0.0000
279706880	0.0000	0.0000	0.0000	0.0000	0.0000	0.0000	0.3564	0.0000	0.0000	0.0000	0.0000
1100982	0.0000	0.0000	0.0000	0.0000	0.0928	0.0502	0.0256	0.0313	0.0000	0.0000	0.0537
279725079	0.2419	0.0000	0.0000	0.0000	0.0000	0.0000	0.2191	0.0000	0.1009	0.0000	0.0000
280049564	0.0000	0.0000	0.3577	0.0000	0.0000	0.0000	0.0000	0.0000	0.0000	0.0000	0.0000
279861999	0.0000	0.0000	0.0000	0.0000	0.0000	0.3625	0.0000	0.0000	0.0000	0.0000	0.0000
279657721	0.0000	0.0000	0.0000	0.0000	0.0000	0.3637	0.0000	0.0000	0.0000	0.0000	0.0000
279668102	0.0000	0.0000	0.0000	0.0000	0.0000	0.3638	0.0000	0.0000	0.0000	0.0000	0.0000
280071337	0.0000	0.3641	0.0000	0.0000	0.0000	0.0000	0.0000	0.0000	0.0000	0.0000	0.0000
280008227	0.0000	0.0000	0.0000	0.0000	0.0000	0.3644	0.0000	0.0000	0.0000	0.0000	0.0000
1089514	0.0662	0.9238	0.6379	0.5894	0.4425	0.4141	0.4890	0.2137	0.1165	0.3507	0.3002
279660591	0.0000	0.0000	0.0000	0.0000	0.0000	0.0000	0.3651	0.0000	0.0000	0.0000	0.0000
279830107	0.0000	0.0000	0.0000	0.0000	0.8470	0.2260	0.0000	0.0000	0.0000	0.0000	0.1843
279755271	0.0000	0.0000	0.0000	0.0000	0.0000	0.0000	0.0000	0.3660	0.0000	0.0000	0.0000
280006004	0.3664	0.0000	0.0000	0.0000	0.0000	0.0000	0.0000	0.0000	0.0000	0.0000	0.0000
1090192	3.2759	3.8071	4.0184	2.9936	3.4681	2.7208	2.5318	4.3125	4.2905	2.6513	2.1377
1098847	5.1315	4.9249	6.4272	5.7258	5.4377	4.3317	4.4644	6.3431	5.0895	4.6640	4.2598
1101343	4.0576	5.0335	4.8987	4.1927	3.8160	3.7196	3.9874	4.8241	4.5219	4.2853	3.0833
280083068	2.1315	2.6156	2.0495	1.5719	2.2683	2.1311	2.2432	2.5422	2.7256	2.4354	1.0588
279667822	0.0000	0.0000	0.0000	0.0000	0.0000	0.0000	0.3668	0.0000	0.0000	0.0000	0.0000
280038761	0.0000	0.0000	0.3042	0.2491	0.3443	0.1929	0.1486	0.6144	0.0000	0.0000	0.2986
1091723	0.2624	0.5400	0.7026	0.6166	0.5314	0.6982	0.6276	0.4552	0.0947	0.2643	0.6930
280130195	0.0000	0.0000	0.0000	0.0000	0.0000	0.3692	0.0000	0.0000	0.0000	0.0000	0.0000
279866757	0.4542	0.2150	1.7433	0.1597	0.2709	0.6305	0.2219	0.6873	0.6412	0.4296	0.4356
279753598	0.0000	0.0000	0.0000	0.0000	0.0000	0.0000	0.3699	0.0000	0.0000	0.0000	0.0000
1099290	3.4147	3.5505	4.7448	4.0982	3.2426	3.1581	3.6230	4.3163	2.9735	3.2812	3.4810
1093985	3.7826	3.9829	3.2417	3.3119	3.6637	4.3356	4.2684	3.8236	3.5380	4.3184	3.4449
280043593	0.0000	0.0000	0.0000	0.0000	0.0000	0.0000	0.3699	0.0000	0.0000	0.0000	0.0000
1102010	0.0000	0.0000	0.3699	0.0000	0.0000	0.0000	0.0000	0.0000	0.0000	0.0000	0.0000
279937535	0.0000	0.0000	0.0000	0.0000	0.0000	0.3708	0.0000	0.0000	0.0000	0.0000	0.0000
1102840	3.8102	4.5851	3.8312	3.4453	3.3981	3.2671	2.9850	4.1921	4.2834	3.0715	2.8746
279933926	0.0000	0.0000	0.0000	0.0000	0.0000	0.0000	0.3716	0.0000	0.0000	0.0000	0.0000
279704801	0.0000	0.3718	0.0000	0.0000	0.0000	0.0000	0.0000	0.0000	0.0000	0.0000	0.0000
279657007	0.0000	0.0000	0.0000	0.0000	0.0000	0.0000	0.3719	0.0000	0.0000	0.0000	0.0000
279933324	0.0000	0.0000	0.0000	0.0000	0.0000	0.3798	0.0000	0.0000	0.0000	0.0000	0.0000
