# Supplementary material for: Identification of the Molecular Events Involved in the Development of Prefrontal Cortex Through the Analysis of RNA-Seq Data From BrainSpan
Source: ASN Neuro. 2019 Jun 18;11:1759091419854627. doi: 10.1177/1759091419854627 (PMC6582306; doi:10.1177/1759091419854627)
Supplement: Supplemental Material6 - Supplemental material for Identification of the Molecular Events Involved in the Development of Prefrontal Cortex Through the Analysis of RNA-Seq Data From BrainSpan [file Supplemental_Material6.zip › HIP/1/BPs-1.xlsx]

## Sheet: Sheet1
Sublist	Category	Term	RT	Genes	Count	%	P-Value	Benjamini
	GOTERM_BP_DIRECT	extracellular matrix organization	RT		33	5.7	6.1e-15	1.7e-11
	GOTERM_BP_DIRECT	skeletal system development	RT		27	4.7	5.7e-14	8.1e-11
	GOTERM_BP_DIRECT	negative regulation of transcription from RNA polymerase II promoter	RT		58	10	3.2e-11	3e-08
	GOTERM_BP_DIRECT	positive regulation of transcription from RNA polymerase II promoter	RT		69	11.9	1.3e-10	9.2e-08
	GOTERM_BP_DIRECT	collagen fibril organization	RT		13	2.2	1e-09	5.7e-07
	GOTERM_BP_DIRECT	cell proliferation	RT		36	6.2	2.1e-09	9.9e-07
	GOTERM_BP_DIRECT	response to hypoxia	RT		24	4.1	2.5e-09	1e-06
	GOTERM_BP_DIRECT	multicellular organism development	RT		44	7.6	2.9e-09	1e-06
	GOTERM_BP_DIRECT	angiogenesis	RT		27	4.7	4.4e-09	1.4e-06
	GOTERM_BP_DIRECT	G1/S transition of mitotic cell cycle	RT		18	3.1	1.1e-08	3e-06
	GOTERM_BP_DIRECT	neuron differentiation	RT		17	2.9	2.5e-08	6.4e-06
	GOTERM_BP_DIRECT	canonical Wnt signaling pathway	RT		16	2.8	2.6e-08	6e-06
	GOTERM_BP_DIRECT	cell division	RT		33	5.7	3.1e-08	6.6e-06
	GOTERM_BP_DIRECT	cell adhesion	RT		38	6.6	7e-08	1.4e-05
	GOTERM_BP_DIRECT	Wnt signaling pathway	RT		22	3.8	2.6e-07	4.9e-05
	GOTERM_BP_DIRECT	Notch signaling pathway	RT		17	2.9	3.9e-07	6.9e-05
	GOTERM_BP_DIRECT	collagen catabolic process	RT		13	2.2	4.2e-07	7e-05
	GOTERM_BP_DIRECT	negative regulation of canonical Wnt signaling pathway	RT		20	3.4	5.4e-07	8.5e-05
	GOTERM_BP_DIRECT	mitotic nuclear division	RT		25	4.3	6e-07	8.9e-05
	GOTERM_BP_DIRECT	negative regulation of neuron differentiation	RT		12	2.1	7.9e-07	0.00011
	GOTERM_BP_DIRECT	embryonic hindlimb morphogenesis	RT		9	1.6	1.2e-06	0.00017
	GOTERM_BP_DIRECT	patterning of blood vessels	RT		9	1.6	1.2e-06	0.00017
	GOTERM_BP_DIRECT	neuronal stem cell population maintenance	RT		8	1.4	1.8e-06	0.00024
	GOTERM_BP_DIRECT	palate development	RT		13	2.2	2.9e-06	0.00035
	GOTERM_BP_DIRECT	negative regulation of stem cell differentiation	RT		6	1	2.9e-06	0.00034
	GOTERM_BP_DIRECT	osteoblast differentiation	RT		15	2.6	3.1e-06	0.00035
	GOTERM_BP_DIRECT	cardiac septum morphogenesis	RT		6	1	5.6e-06	0.00061
	GOTERM_BP_DIRECT	epithelial to mesenchymal transition	RT		9	1.6	6.2e-06	0.00065
	GOTERM_BP_DIRECT	positive regulation of gene expression	RT		23	4	1.7e-05	0.0017
	GOTERM_BP_DIRECT	transforming growth factor beta receptor signaling pathway	RT		13	2.2	2.2e-05	0.0021
	GOTERM_BP_DIRECT	epithelial to mesenchymal transition involved in endocardial cushion formation	RT		6	1	2.7e-05	0.0025
	GOTERM_BP_DIRECT	artery morphogenesis	RT		7	1.2	2.8e-05	0.0025
	GOTERM_BP_DIRECT	positive regulation of BMP signaling pathway	RT		8	1.4	3.2e-05	0.0028
	GOTERM_BP_DIRECT	embryonic forelimb morphogenesis	RT		8	1.4	4e-05	0.0034
	GOTERM_BP_DIRECT	DNA replication initiation	RT		8	1.4	4e-05	0.0034
	GOTERM_BP_DIRECT	transcription from RNA polymerase II promoter	RT		34	5.9	4.4e-05	0.0036
	GOTERM_BP_DIRECT	vasculogenesis	RT		10	1.7	4.4e-05	0.0035
	GOTERM_BP_DIRECT	positive regulation of epithelial to mesenchymal transition	RT		8	1.4	4.9e-05	0.0038
	GOTERM_BP_DIRECT	cellular response to epidermal growth factor stimulus	RT		8	1.4	4.9e-05	0.0038
	GOTERM_BP_DIRECT	oxygen transport	RT		6	1	5.9e-05	0.0045
	GOTERM_BP_DIRECT	positive regulation of osteoblast differentiation	RT		10	1.7	7.6e-05	0.0056
	GOTERM_BP_DIRECT	DNA replication	RT		16	2.8	7.7e-05	0.0056
	GOTERM_BP_DIRECT	heart looping	RT		10	1.7	8.7e-05	0.0061
	GOTERM_BP_DIRECT	notochord development	RT		5	0.9	9.4e-05	0.0064
	GOTERM_BP_DIRECT	positive regulation of transcription, DNA-templated	RT		33	5.7	0.00011	0.0072
	GOTERM_BP_DIRECT	negative regulation of transcription, DNA-templated	RT		32	5.5	0.00014	0.0091
	GOTERM_BP_DIRECT	heart development	RT		17	2.9	0.00015	0.0096
	GOTERM_BP_DIRECT	somitogenesis	RT		8	1.4	0.00015	0.0094
	GOTERM_BP_DIRECT	negative regulation of Wnt signaling pathway	RT		9	1.6	0.00016	0.0097
	GOTERM_BP_DIRECT	pituitary gland development	RT		7	1.2	0.00016	0.0097
	GOTERM_BP_DIRECT	ventricular septum morphogenesis	RT		7	1.2	0.0002	0.012
	GOTERM_BP_DIRECT	regulation of neurogenesis	RT		6	1	0.00021	0.012
	GOTERM_BP_DIRECT	positive regulation of cell proliferation	RT		30	5.2	0.00022	0.013
	GOTERM_BP_DIRECT	regulation of gene expression	RT		12	2.1	0.00023	0.012
	GOTERM_BP_DIRECT	type B pancreatic cell development	RT		5	0.9	0.00023	0.013
	GOTERM_BP_DIRECT	face morphogenesis	RT		7	1.2	0.00024	0.013
	GOTERM_BP_DIRECT	negative regulation of fat cell differentiation	RT		8	1.4	0.00025	0.013
	GOTERM_BP_DIRECT	cellular response to retinoic acid	RT		10	1.7	0.00026	0.013
	GOTERM_BP_DIRECT	G2/M transition of mitotic cell cycle	RT		14	2.4	0.00028	0.014
	GOTERM_BP_DIRECT	negative regulation of apoptotic process	RT		29	5	0.00034	0.017
	GOTERM_BP_DIRECT	muscle organ development	RT		11	1.9	0.00036	0.017
	GOTERM_BP_DIRECT	positive regulation of Notch signaling pathway	RT		7	1.2	0.00042	0.02
	GOTERM_BP_DIRECT	lens development in camera-type eye	RT		7	1.2	0.00042	0.02
	GOTERM_BP_DIRECT	cochlea morphogenesis	RT		6	1	0.00043	0.02
	GOTERM_BP_DIRECT	positive regulation of epithelial cell proliferation	RT		9	1.6	0.00044	0.02
	GOTERM_BP_DIRECT	cell fate commitment	RT		8	1.4	0.00044	0.02
	GOTERM_BP_DIRECT	negative regulation of cell proliferation	RT		26	4.5	0.00048	0.021
	GOTERM_BP_DIRECT	endothelium development	RT		4	0.7	0.00052	0.023
	GOTERM_BP_DIRECT	ossification	RT		10	1.7	0.0007	0.03
	GOTERM_BP_DIRECT	positive regulation of angiogenesis	RT		12	2.1	0.00075	0.032
	GOTERM_BP_DIRECT	sprouting angiogenesis	RT		6	1	0.00081	0.034
	GOTERM_BP_DIRECT	inner ear morphogenesis	RT		8	1.4	0.00094	0.038
	GOTERM_BP_DIRECT	positive regulation of mesenchymal cell proliferation	RT		6	1	0.00098	0.039
	GOTERM_BP_DIRECT	negative regulation of osteoblast differentiation	RT		7	1.2	0.0011	0.042
	GOTERM_BP_DIRECT	positive regulation of canonical Wnt signaling pathway	RT		12	2.1	0.0011	0.042
	GOTERM_BP_DIRECT	positive regulation of endothelial cell proliferation	RT		9	1.6	0.0011	0.043
	GOTERM_BP_DIRECT	endocardial cushion morphogenesis	RT		5	0.9	0.0011	0.043
	GOTERM_BP_DIRECT	astrocyte development	RT		5	0.9	0.0011	0.043
	GOTERM_BP_DIRECT	axon guidance	RT		14	2.4	0.0011	0.043
	GOTERM_BP_DIRECT	platelet degranulation	RT		11	1.9	0.0012	0.042
	GOTERM_BP_DIRECT	sister chromatid cohesion	RT		11	1.9	0.0012	0.042
	GOTERM_BP_DIRECT	odontogenesis	RT		6	1	0.0012	0.043
	GOTERM_BP_DIRECT	kidney development	RT		10	1.7	0.0012	0.042
	GOTERM_BP_DIRECT	platelet aggregation	RT		7	1.2	0.0014	0.049
	GOTERM_BP_DIRECT	bone trabecula formation	RT		4	0.7	0.0014	0.049
	GOTERM_BP_DIRECT	negative regulation of DNA binding	RT		6	1	0.0014	0.048
	GOTERM_BP_DIRECT	regulation of cell proliferation	RT		15	2.6	0.0016	0.054
	GOTERM_BP_DIRECT	glycosaminoglycan metabolic process	RT		6	1	0.0016	0.055
	GOTERM_BP_DIRECT	liver development	RT		9	1.6	0.0018	0.059
	GOTERM_BP_DIRECT	retina development in camera-type eye	RT		8	1.4	0.0018	0.059
	GOTERM_BP_DIRECT	response to mechanical stimulus	RT		8	1.4	0.002	0.064
	GOTERM_BP_DIRECT	cartilage development	RT		8	1.4	0.002	0.064
	GOTERM_BP_DIRECT	response to peptide hormone	RT		7	1.2	0.002	0.064
	GOTERM_BP_DIRECT	brain development	RT		15	2.6	0.002	0.064
	GOTERM_BP_DIRECT	positive regulation of ubiquitin protein ligase activity	RT		4	0.7	0.002	0.063
	GOTERM_BP_DIRECT	cardiac ventricle morphogenesis	RT		4	0.7	0.002	0.063
	GOTERM_BP_DIRECT	Notch signaling involved in heart development	RT		4	0.7	0.002	0.063
	GOTERM_BP_DIRECT	lung development	RT		9	1.6	0.0021	0.065
	GOTERM_BP_DIRECT	BMP signaling pathway	RT		9	1.6	0.0021	0.065
	GOTERM_BP_DIRECT	positive regulation of smooth muscle cell proliferation	RT		8	1.4	0.0022	0.067
	GOTERM_BP_DIRECT	midbrain development	RT		6	1	0.0022	0.067
	GOTERM_BP_DIRECT	positive regulation of chondrocyte differentiation	RT		5	0.9	0.0023	0.067
	GOTERM_BP_DIRECT	response to drug	RT		20	3.4	0.0025	0.073
	GOTERM_BP_DIRECT	outflow tract morphogenesis	RT		7	1.2	0.0025	0.074
	GOTERM_BP_DIRECT	blood vessel remodeling	RT		6	1	0.0026	0.074
	GOTERM_BP_DIRECT	SMAD protein signal transduction	RT		8	1.4	0.0027	0.075
	GOTERM_BP_DIRECT	negative regulation of angiogenesis	RT		8	1.4	0.0027	0.075
	GOTERM_BP_DIRECT	negative regulation of auditory receptor cell differentiation	RT		3	0.5	0.0027	0.076
	GOTERM_BP_DIRECT	embryonic nail plate morphogenesis	RT		3	0.5	0.0027	0.076
	GOTERM_BP_DIRECT	negative regulation of pro-B cell differentiation	RT		3	0.5	0.0027	0.076
	GOTERM_BP_DIRECT	cardiac vascular smooth muscle cell development	RT		3	0.5	0.0027	0.076
	GOTERM_BP_DIRECT	cellular response to amino acid stimulus	RT		7	1.2	0.0028	0.079
	GOTERM_BP_DIRECT	pulmonary valve morphogenesis	RT		4	0.7	0.0028	0.078
	GOTERM_BP_DIRECT	anterior/posterior pattern specification	RT		9	1.6	0.0029	0.079
	GOTERM_BP_DIRECT	negative regulation of gene expression	RT		12	2.1	0.0031	0.083
	GOTERM_BP_DIRECT	positive regulation of focal adhesion assembly	RT		5	0.9	0.0033	0.088
	GOTERM_BP_DIRECT	visual perception	RT		15	2.6	0.0034	0.089
	GOTERM_BP_DIRECT	somatic stem cell population maintenance	RT		8	1.4	0.0035	0.09
	GOTERM_BP_DIRECT	cellular response to transforming growth factor beta stimulus	RT		7	1.2	0.0035	0.09
	GOTERM_BP_DIRECT	mitotic G1 DNA damage checkpoint	RT		4	0.7	0.0038	0.097
	GOTERM_BP_DIRECT	negative regulation of epithelial cell differentiation	RT		4	0.7	0.0038	0.097
	GOTERM_BP_DIRECT	negative regulation of oligodendrocyte differentiation	RT		4	0.7	0.0038	0.097
	GOTERM_BP_DIRECT	positive regulation of bone mineralization	RT		6	1	0.0039	0.097
	GOTERM_BP_DIRECT	cartilage condensation	RT		5	0.9	0.004	0.099
	GOTERM_BP_DIRECT	dopaminergic neuron differentiation	RT		5	0.9	0.004	0.099
	GOTERM_BP_DIRECT	response to hydrogen peroxide	RT		7	1.2	0.0043	0.11
	GOTERM_BP_DIRECT	mitotic spindle assembly	RT		6	1	0.0044	0.11
	GOTERM_BP_DIRECT	chromosome segregation	RT		8	1.4	0.0045	0.11
	GOTERM_BP_DIRECT	branching morphogenesis of an epithelial tube	RT		5	0.9	0.0047	0.11
	GOTERM_BP_DIRECT	cellular response to vascular endothelial growth factor stimulus	RT		5	0.9	0.0047	0.11
	GOTERM_BP_DIRECT	negative regulation of myoblast differentiation	RT		5	0.9	0.0047	0.11
	GOTERM_BP_DIRECT	in utero embryonic development	RT		14	2.4	0.0048	0.11
	GOTERM_BP_DIRECT	cell proliferation in forebrain	RT		4	0.7	0.005	0.12
	GOTERM_BP_DIRECT	forebrain radial glial cell differentiation	RT		3	0.5	0.0053	0.12
	GOTERM_BP_DIRECT	specification of loop of Henle identity	RT		3	0.5	0.0053	0.12
	GOTERM_BP_DIRECT	arterial endothelial cell differentiation	RT		3	0.5	0.0053	0.12
	GOTERM_BP_DIRECT	compartment pattern specification	RT		3	0.5	0.0053	0.12
	GOTERM_BP_DIRECT	cell migration involved in endocardial cushion formation	RT		3	0.5	0.0053	0.12
	GOTERM_BP_DIRECT	positive regulation of protein phosphorylation	RT		11	1.9	0.0054	0.12
	GOTERM_BP_DIRECT	cochlea development	RT		5	0.9	0.0055	0.12
	GOTERM_BP_DIRECT	blood vessel development	RT		6	1	0.0056	0.12
	GOTERM_BP_DIRECT	ureteric bud development	RT		6	1	0.0056	0.12
	GOTERM_BP_DIRECT	regulation of apoptotic process	RT		15	2.6	0.0057	0.13
	GOTERM_BP_DIRECT	cellular response to mechanical stimulus	RT		8	1.4	0.0057	0.13
	GOTERM_BP_DIRECT	positive regulation of fibroblast proliferation	RT		7	1.2	0.0057	0.13
	GOTERM_BP_DIRECT	odontogenesis of dentin-containing tooth	RT		7	1.2	0.0063	0.14
	GOTERM_BP_DIRECT	response to virus	RT		10	1.7	0.0063	0.14
	GOTERM_BP_DIRECT	neural crest cell development	RT		4	0.7	0.0063	0.13
	GOTERM_BP_DIRECT	smooth muscle cell differentiation	RT		4	0.7	0.0063	0.13
	GOTERM_BP_DIRECT	cell migration	RT		13	2.2	0.0064	0.13
	GOTERM_BP_DIRECT	mitotic sister chromatid segregation	RT		5	0.9	0.0064	0.13
	GOTERM_BP_DIRECT	male gonad development	RT		9	1.6	0.0078	0.16
	GOTERM_BP_DIRECT	response to organonitrogen compound	RT		4	0.7	0.0079	0.16
	GOTERM_BP_DIRECT	negative regulation of transcription regulatory region DNA binding	RT		4	0.7	0.0079	0.16
	GOTERM_BP_DIRECT	extracellular matrix disassembly	RT		8	1.4	0.0082	0.17
	GOTERM_BP_DIRECT	negative regulation of cell migration	RT		9	1.6	0.0083	0.17
	GOTERM_BP_DIRECT	endodermal cell differentiation	RT		5	0.9	0.0085	0.17
	GOTERM_BP_DIRECT	ovarian follicle development	RT		6	1	0.0085	0.17
	GOTERM_BP_DIRECT	positive regulation of endothelial cell chemotaxis by VEGF-activated vascular endothelial growth factor receptor signaling pathway	RT		3	0.5	0.0087	0.17
	GOTERM_BP_DIRECT	mesenchymal cell development	RT		3	0.5	0.0087	0.17
	GOTERM_BP_DIRECT	forebrain neuron differentiation	RT		3	0.5	0.0087	0.17
	GOTERM_BP_DIRECT	cartilage development involved in endochondral bone morphogenesis	RT		3	0.5	0.0087	0.17
	GOTERM_BP_DIRECT	cellular response to hypoxia	RT		9	1.6	0.0088	0.17
	GOTERM_BP_DIRECT	cellular response to organic cyclic compound	RT		7	1.2	0.0088	0.17
	GOTERM_BP_DIRECT	cell-cell adhesion	RT		17	2.9	0.0089	0.17
	GOTERM_BP_DIRECT	negative regulation of sequence-specific DNA binding transcription factor activity	RT		7	1.2	0.0095	0.18
	GOTERM_BP_DIRECT	cell migration involved in sprouting angiogenesis	RT		4	0.7	0.0097	0.18
	GOTERM_BP_DIRECT	mitotic chromosome condensation	RT		4	0.7	0.0097	0.18
	GOTERM_BP_DIRECT	female gonad development	RT		4	0.7	0.0097	0.18
	GOTERM_BP_DIRECT	epithelial tube branching involved in lung morphogenesis	RT		4	0.7	0.0097	0.18
	GOTERM_BP_DIRECT	pattern specification process	RT		5	0.9	0.0097	0.18
	GOTERM_BP_DIRECT	growth	RT		5	0.9	0.0097	0.18
	GOTERM_BP_DIRECT	regulation of transcription from RNA polymerase II promoter in response to hypoxia	RT		5	0.9	0.0097	0.18
	GOTERM_BP_DIRECT	cellular response to UV	RT		6	1	0.01	0.19
	GOTERM_BP_DIRECT	nucleosome assembly	RT		10	1.7	0.01	0.19
	GOTERM_BP_DIRECT	positive regulation of cell migration	RT		13	2.2	0.011	0.19
	GOTERM_BP_DIRECT	wound healing	RT		8	1.4	0.011	0.19
	GOTERM_BP_DIRECT	mitotic cytokinesis	RT		5	0.9	0.011	0.19
	GOTERM_BP_DIRECT	DNA damage response, signal transduction by p53 class mediator resulting in transcription of p21 class mediator	RT		4	0.7	0.012	0.2
	GOTERM_BP_DIRECT	ventricular trabecula myocardium morphogenesis	RT		4	0.7	0.012	0.2
	GOTERM_BP_DIRECT	positive regulation of neural precursor cell proliferation	RT		4	0.7	0.012	0.2
	GOTERM_BP_DIRECT	response to wounding	RT		7	1.2	0.012	0.21
	GOTERM_BP_DIRECT	leukocyte migration	RT		10	1.7	0.012	0.21
	GOTERM_BP_DIRECT	aging	RT		12	2.1	0.012	0.21
	GOTERM_BP_DIRECT	eye development	RT		5	0.9	0.012	0.21
	GOTERM_BP_DIRECT	positive regulation of exit from mitosis	RT		3	0.5	0.013	0.21
	GOTERM_BP_DIRECT	intramembranous ossification	RT		3	0.5	0.013	0.21
	GOTERM_BP_DIRECT	response to corticosteroid	RT		3	0.5	0.013	0.21
	GOTERM_BP_DIRECT	peptide cross-linking via chondroitin 4-sulfate glycosaminoglycan	RT		3	0.5	0.013	0.21
	GOTERM_BP_DIRECT	paraxial mesoderm formation	RT		3	0.5	0.013	0.21
	GOTERM_BP_DIRECT	vascular smooth muscle cell development	RT		3	0.5	0.013	0.21
	GOTERM_BP_DIRECT	organ regeneration	RT		6	1	0.014	0.23
	GOTERM_BP_DIRECT	blood vessel morphogenesis	RT		4	0.7	0.014	0.23
	GOTERM_BP_DIRECT	negative regulation of chondrocyte differentiation	RT		4	0.7	0.014	0.23
	GOTERM_BP_DIRECT	non-canonical Wnt signaling pathway	RT		4	0.7	0.014	0.23
	GOTERM_BP_DIRECT	dentate gyrus development	RT		4	0.7	0.014	0.23
	GOTERM_BP_DIRECT	positive regulation of pathway-restricted SMAD protein phosphorylation	RT		6	1	0.015	0.24
	GOTERM_BP_DIRECT	mesoderm development	RT		5	0.9	0.015	0.25
	GOTERM_BP_DIRECT	response to corticosterone	RT		4	0.7	0.016	0.26
	GOTERM_BP_DIRECT	positive regulation of endocytosis	RT		4	0.7	0.016	0.26
	GOTERM_BP_DIRECT	cell fate determination	RT		4	0.7	0.016	0.26
	GOTERM_BP_DIRECT	post-anal tail morphogenesis	RT		4	0.7	0.016	0.26
	GOTERM_BP_DIRECT	negative regulation of viral entry into host cell	RT		4	0.7	0.016	0.26
	GOTERM_BP_DIRECT	response to glucose	RT		7	1.2	0.017	0.27
	GOTERM_BP_DIRECT	lacrimal gland development	RT		3	0.5	0.017	0.27
	GOTERM_BP_DIRECT	positive regulation of cell-cell adhesion mediated by cadherin	RT		3	0.5	0.017	0.27
	GOTERM_BP_DIRECT	cellular response to phorbol 13-acetate 12-myristate	RT		3	0.5	0.017	0.27
	GOTERM_BP_DIRECT	prostate gland epithelium morphogenesis	RT		3	0.5	0.017	0.27
	GOTERM_BP_DIRECT	marginal zone B cell differentiation	RT		3	0.5	0.017	0.27
	GOTERM_BP_DIRECT	cardiac atrium morphogenesis	RT		3	0.5	0.017	0.27
	GOTERM_BP_DIRECT	regulation of somitogenesis	RT		3	0.5	0.017	0.27
	GOTERM_BP_DIRECT	chorio-allantoic fusion	RT		3	0.5	0.017	0.27
	GOTERM_BP_DIRECT	smoothened signaling pathway	RT		7	1.2	0.018	0.28
	GOTERM_BP_DIRECT	regulation of smoothened signaling pathway	RT		4	0.7	0.019	0.29
	GOTERM_BP_DIRECT	inner ear receptor stereocilium organization	RT		4	0.7	0.019	0.29
	GOTERM_BP_DIRECT	signal transduction involved in regulation of gene expression	RT		4	0.7	0.019	0.29
	GOTERM_BP_DIRECT	glycolytic process	RT		5	0.9	0.019	0.29
	GOTERM_BP_DIRECT	Ras protein signal transduction	RT		7	1.2	0.019	0.29
	GOTERM_BP_DIRECT	cellular oxidant detoxification	RT		7	1.2	0.019	0.29
	GOTERM_BP_DIRECT	response to estradiol	RT		8	1.4	0.021	0.31
	GOTERM_BP_DIRECT	positive regulation of apoptotic process	RT		17	2.9	0.021	0.31
	GOTERM_BP_DIRECT	positive regulation of neuroblast proliferation	RT		4	0.7	0.022	0.31
	GOTERM_BP_DIRECT	retina morphogenesis in camera-type eye	RT		3	0.5	0.023	0.33
	GOTERM_BP_DIRECT	dorsal aorta morphogenesis	RT		3	0.5	0.023	0.33
	GOTERM_BP_DIRECT	mitotic spindle midzone assembly	RT		3	0.5	0.023	0.33
	GOTERM_BP_DIRECT	regulation of chromosome segregation	RT		3	0.5	0.023	0.33
	GOTERM_BP_DIRECT	mammary gland epithelium development	RT		3	0.5	0.023	0.33
	GOTERM_BP_DIRECT	astrocyte differentiation	RT		3	0.5	0.023	0.33
	GOTERM_BP_DIRECT	fat cell differentiation	RT		7	1.2	0.023	0.33
	GOTERM_BP_DIRECT	calcium-independent cell-cell adhesion via plasma membrane cell-adhesion molecules	RT		4	0.7	0.025	0.34
	GOTERM_BP_DIRECT	gastrulation	RT		4	0.7	0.025	0.34
	GOTERM_BP_DIRECT	mammary gland development	RT		4	0.7	0.025	0.34
	GOTERM_BP_DIRECT	mitotic metaphase plate congression	RT		5	0.9	0.025	0.35
	GOTERM_BP_DIRECT	positive regulation of cell differentiation	RT		5	0.9	0.025	0.35
	GOTERM_BP_DIRECT	receptor-mediated endocytosis	RT		12	2.1	0.027	0.37
	GOTERM_BP_DIRECT	embryonic digit morphogenesis	RT		6	1	0.027	0.37
	GOTERM_BP_DIRECT	cerebral cortex development	RT		6	1	0.027	0.37
	GOTERM_BP_DIRECT	response to X-ray	RT		4	0.7	0.028	0.37
	GOTERM_BP_DIRECT	positive regulation of JAK-STAT cascade	RT		4	0.7	0.028	0.37
	GOTERM_BP_DIRECT	embryonic heart tube morphogenesis	RT		3	0.5	0.029	0.38
	GOTERM_BP_DIRECT	response to interferon-beta	RT		3	0.5	0.029	0.38
	GOTERM_BP_DIRECT	axonogenesis	RT		8	1.4	0.03	0.39
	GOTERM_BP_DIRECT	Wnt signaling pathway, calcium modulating pathway	RT		5	0.9	0.03	0.39
	GOTERM_BP_DIRECT	chondrocyte differentiation	RT		5	0.9	0.03	0.39
	GOTERM_BP_DIRECT	negative regulation of cell growth	RT		9	1.6	0.031	0.4
	GOTERM_BP_DIRECT	regulation of ubiquitin-protein ligase activity involved in mitotic cell cycle	RT		4	0.7	0.031	0.4
	GOTERM_BP_DIRECT	regulation of transcription involved in G1/S transition of mitotic cell cycle	RT		4	0.7	0.031	0.4
	GOTERM_BP_DIRECT	outflow tract septum morphogenesis	RT		4	0.7	0.031	0.4
	GOTERM_BP_DIRECT	camera-type eye development	RT		5	0.9	0.032	0.41
	GOTERM_BP_DIRECT	negative regulation of viral genome replication	RT		5	0.9	0.032	0.41
	GOTERM_BP_DIRECT	negative regulation of JAK-STAT cascade	RT		5	0.9	0.032	0.41
	GOTERM_BP_DIRECT	embryonic limb morphogenesis	RT		5	0.9	0.032	0.41
	GOTERM_BP_DIRECT	cell motility	RT		4	0.7	0.035	0.43
	GOTERM_BP_DIRECT	ERK1 and ERK2 cascade	RT		4	0.7	0.035	0.43
	GOTERM_BP_DIRECT	regulation of MAPK cascade	RT		5	0.9	0.035	0.43
	GOTERM_BP_DIRECT	limb bud formation	RT		3	0.5	0.035	0.43
	GOTERM_BP_DIRECT	head development	RT		3	0.5	0.035	0.43
	GOTERM_BP_DIRECT	embryonic eye morphogenesis	RT		3	0.5	0.035	0.43
	GOTERM_BP_DIRECT	DNA unwinding involved in DNA replication	RT		3	0.5	0.035	0.43
	GOTERM_BP_DIRECT	negative regulation of fibroblast growth factor receptor signaling pathway	RT		3	0.5	0.035	0.43
	GOTERM_BP_DIRECT	negative regulation of cardiac muscle cell proliferation	RT		3	0.5	0.035	0.43
	GOTERM_BP_DIRECT	monocarboxylic acid transport	RT		3	0.5	0.035	0.43
	GOTERM_BP_DIRECT	cardiac left ventricle morphogenesis	RT		3	0.5	0.035	0.43
	GOTERM_BP_DIRECT	response to interferon-alpha	RT		3	0.5	0.035	0.43
	GOTERM_BP_DIRECT	lung epithelial cell differentiation	RT		3	0.5	0.035	0.43
	GOTERM_BP_DIRECT	regulation of cell cycle	RT		9	1.6	0.035	0.43
	GOTERM_BP_DIRECT	microtubule-based movement	RT		7	1.2	0.037	0.44
	GOTERM_BP_DIRECT	positive regulation of protein binding	RT		6	1	0.038	0.45
	GOTERM_BP_DIRECT	lactation	RT		5	0.9	0.038	0.45
	GOTERM_BP_DIRECT	developmental growth	RT		4	0.7	0.039	0.46
	GOTERM_BP_DIRECT	positive regulation of cell cycle arrest	RT		4	0.7	0.039	0.46
	GOTERM_BP_DIRECT	positive regulation of synapse assembly	RT		6	1	0.04	0.46
	GOTERM_BP_DIRECT	cellular protein localization	RT		5	0.9	0.041	0.47
	GOTERM_BP_DIRECT	regulation of cell adhesion	RT		5	0.9	0.041	0.47
	GOTERM_BP_DIRECT	positive regulation of positive chemotaxis	RT		3	0.5	0.042	0.48
	GOTERM_BP_DIRECT	negative regulation of cellular senescence	RT		3	0.5	0.042	0.48
	GOTERM_BP_DIRECT	negative regulation of wound healing	RT		3	0.5	0.042	0.48
	GOTERM_BP_DIRECT	regulation of gene silencing	RT		3	0.5	0.042	0.48
	GOTERM_BP_DIRECT	glycosaminoglycan catabolic process	RT		4	0.7	0.043	0.48
	GOTERM_BP_DIRECT	endochondral ossification	RT		4	0.7	0.043	0.48
	GOTERM_BP_DIRECT	bicarbonate transport	RT		5	0.9	0.044	0.49
	GOTERM_BP_DIRECT	response to toxic substance	RT		7	1.2	0.045	0.49
	GOTERM_BP_DIRECT	regulation of epithelial cell proliferation	RT		3	0.5	0.05	0.53
	GOTERM_BP_DIRECT	keratan sulfate catabolic process	RT		3	0.5	0.05	0.53
	GOTERM_BP_DIRECT	response to pH	RT		3	0.5	0.05	0.53
	GOTERM_BP_DIRECT	axon extension involved in axon guidance	RT		3	0.5	0.05	0.53
	GOTERM_BP_DIRECT	establishment of epithelial cell polarity	RT		3	0.5	0.05	0.53
	GOTERM_BP_DIRECT	Roundabout signaling pathway	RT		3	0.5	0.05	0.53
	GOTERM_BP_DIRECT	replicative senescence	RT		3	0.5	0.05	0.53
	GOTERM_BP_DIRECT	sensory perception of sound	RT		9	1.6	0.05	0.53
	GOTERM_BP_DIRECT	positive regulation of endothelial cell migration	RT		5	0.9	0.05	0.53
	GOTERM_BP_DIRECT	response to cAMP	RT		5	0.9	0.05	0.53
	GOTERM_BP_DIRECT	mesoderm formation	RT		4	0.7	0.052	0.54
	GOTERM_BP_DIRECT	response to radiation	RT		4	0.7	0.052	0.54
	GOTERM_BP_DIRECT	positive regulation of release of cytochrome c from mitochondria	RT		4	0.7	0.052	0.54
	GOTERM_BP_DIRECT	protein heterooligomerization	RT		6	1	0.053	0.54
	GOTERM_BP_DIRECT	cellular response to DNA damage stimulus	RT		12	2.1	0.053	0.54
	GOTERM_BP_DIRECT	positive regulation of tumor necrosis factor production	RT		5	0.9	0.054	0.55
	GOTERM_BP_DIRECT	intrinsic apoptotic signaling pathway in response to DNA damage	RT		5	0.9	0.054	0.55
	GOTERM_BP_DIRECT	negative regulation of Notch signaling pathway	RT		4	0.7	0.057	0.56
	GOTERM_BP_DIRECT	peptide metabolic process	RT		3	0.5	0.058	0.57
	GOTERM_BP_DIRECT	cardiac epithelial to mesenchymal transition	RT		3	0.5	0.058	0.57
	GOTERM_BP_DIRECT	negative regulation of astrocyte differentiation	RT		3	0.5	0.058	0.57
	GOTERM_BP_DIRECT	hepatocyte apoptotic process	RT		3	0.5	0.058	0.57
	GOTERM_BP_DIRECT	response to magnesium ion	RT		3	0.5	0.058	0.57
	GOTERM_BP_DIRECT	positive regulation of cyclin-dependent protein kinase activity	RT		2	0.3	0.06	0.58
	GOTERM_BP_DIRECT	positive regulation of protein processing in phagocytic vesicle	RT		2	0.3	0.06	0.58
	GOTERM_BP_DIRECT	umbilical cord morphogenesis	RT		2	0.3	0.06	0.58
	GOTERM_BP_DIRECT	leading edge cell differentiation	RT		2	0.3	0.06	0.58
	GOTERM_BP_DIRECT	activation of meiosis	RT		2	0.3	0.06	0.58
	GOTERM_BP_DIRECT	regulation of growth hormone secretion	RT		2	0.3	0.06	0.58
	GOTERM_BP_DIRECT	protein deamination	RT		2	0.3	0.06	0.58
	GOTERM_BP_DIRECT	convergent extension involved in organogenesis	RT		2	0.3	0.06	0.58
	GOTERM_BP_DIRECT	loop of Henle development	RT		2	0.3	0.06	0.58
	GOTERM_BP_DIRECT	negative regulation of mononuclear cell migration	RT		2	0.3	0.06	0.58
	GOTERM_BP_DIRECT	negative regulation of forebrain neuron differentiation	RT		2	0.3	0.06	0.58
	GOTERM_BP_DIRECT	negative regulation of vitamin D receptor signaling pathway	RT		2	0.3	0.06	0.58
	GOTERM_BP_DIRECT	melanocyte proliferation	RT		2	0.3	0.06	0.58
	GOTERM_BP_DIRECT	lateral inhibition	RT		2	0.3	0.06	0.58
	GOTERM_BP_DIRECT	positive regulation of mesenchymal cell apoptotic process	RT		2	0.3	0.06	0.58
	GOTERM_BP_DIRECT	atrial ventricular junction remodeling	RT		2	0.3	0.06	0.58
	GOTERM_BP_DIRECT	negative regulation of Notch signaling pathway involved in somitogenesis	RT		2	0.3	0.06	0.58
	GOTERM_BP_DIRECT	positive regulation of collateral sprouting in absence of injury	RT		2	0.3	0.06	0.58
	GOTERM_BP_DIRECT	negative regulation of transcription from RNA polymerase II promoter involved in smooth muscle cell differentiation	RT		2	0.3	0.06	0.58
	GOTERM_BP_DIRECT	coronary vein morphogenesis	RT		2	0.3	0.06	0.58
	GOTERM_BP_DIRECT	positive regulation of cell communication by chemical coupling	RT		2	0.3	0.06	0.58
	GOTERM_BP_DIRECT	positive regulation of aldosterone biosynthetic process	RT		2	0.3	0.06	0.58
	GOTERM_BP_DIRECT	cellular response to fibroblast growth factor stimulus	RT		4	0.7	0.062	0.59
	GOTERM_BP_DIRECT	neural tube development	RT		4	0.7	0.062	0.59
	GOTERM_BP_DIRECT	heart trabecula formation	RT		3	0.5	0.066	0.61
	GOTERM_BP_DIRECT	myelination in peripheral nervous system	RT		3	0.5	0.066	0.61
	GOTERM_BP_DIRECT	negative regulation of cell-substrate adhesion	RT		3	0.5	0.066	0.61
	GOTERM_BP_DIRECT	response to biotic stimulus	RT		3	0.5	0.066	0.61
	GOTERM_BP_DIRECT	protein heterotrimerization	RT		3	0.5	0.066	0.61
	GOTERM_BP_DIRECT	cell cycle arrest	RT		9	1.6	0.066	0.61
	GOTERM_BP_DIRECT	embryonic cranial skeleton morphogenesis	RT		4	0.7	0.067	0.61
	GOTERM_BP_DIRECT	intrinsic apoptotic signaling pathway in response to DNA damage by p53 class mediator	RT		4	0.7	0.067	0.61
	GOTERM_BP_DIRECT	adult walking behavior	RT		4	0.7	0.067	0.61
	GOTERM_BP_DIRECT	cell cycle	RT		12	2.1	0.068	0.62
	GOTERM_BP_DIRECT	cell differentiation	RT		21	3.6	0.072	0.64
	GOTERM_BP_DIRECT	heart morphogenesis	RT		4	0.7	0.072	0.64
	GOTERM_BP_DIRECT	regulation of cell migration	RT		6	1	0.074	0.65
	GOTERM_BP_DIRECT	chondrocyte development	RT		3	0.5	0.074	0.65
	GOTERM_BP_DIRECT	mitotic G2 DNA damage checkpoint	RT		3	0.5	0.074	0.65
	GOTERM_BP_DIRECT	positive regulation of transcription regulatory region DNA binding	RT		3	0.5	0.074	0.65
	GOTERM_BP_DIRECT	positive regulation of mitochondrial fission	RT		3	0.5	0.074	0.65
	GOTERM_BP_DIRECT	hypothalamus development	RT		3	0.5	0.074	0.65
	GOTERM_BP_DIRECT	glucose transport	RT		4	0.7	0.078	0.66
	GOTERM_BP_DIRECT	circadian rhythm	RT		6	1	0.078	0.66
	GOTERM_BP_DIRECT	keratinocyte differentiation	RT		6	1	0.081	0.67
	GOTERM_BP_DIRECT	respiratory gaseous exchange	RT		4	0.7	0.083	0.68
	GOTERM_BP_DIRECT	positive regulation of cartilage development	RT		3	0.5	0.083	0.68
	GOTERM_BP_DIRECT	negative regulation of neurogenesis	RT		3	0.5	0.083	0.68
	GOTERM_BP_DIRECT	Notch receptor processing	RT		3	0.5	0.083	0.68
	GOTERM_BP_DIRECT	embryonic hemopoiesis	RT		3	0.5	0.083	0.68
	GOTERM_BP_DIRECT	response to growth factor	RT		3	0.5	0.083	0.68
	GOTERM_BP_DIRECT	regulation of signal transduction by p53 class mediator	RT		8	1.4	0.084	0.68
	GOTERM_BP_DIRECT	comma-shaped body morphogenesis	RT		2	0.3	0.088	0.7
	GOTERM_BP_DIRECT	negative regulation of transcription by transcription factor localization	RT		2	0.3	0.088	0.7
	GOTERM_BP_DIRECT	cellular response to cobalt ion	RT		2	0.3	0.088	0.7
	GOTERM_BP_DIRECT	positive regulation of dermatome development	RT		2	0.3	0.088	0.7
	GOTERM_BP_DIRECT	myoblast fate commitment	RT		2	0.3	0.088	0.7
	GOTERM_BP_DIRECT	plasma cell differentiation	RT		2	0.3	0.088	0.7
	GOTERM_BP_DIRECT	glial cell fate commitment	RT		2	0.3	0.088	0.7
	GOTERM_BP_DIRECT	extracellular matrix constituent secretion	RT		2	0.3	0.088	0.7
	GOTERM_BP_DIRECT	auditory receptor cell fate determination	RT		2	0.3	0.088	0.7
	GOTERM_BP_DIRECT	prostate gland stromal morphogenesis	RT		2	0.3	0.088	0.7
	GOTERM_BP_DIRECT	metanephric nephron tubule morphogenesis	RT		2	0.3	0.088	0.7
	GOTERM_BP_DIRECT	negative regulation of lymphangiogenesis	RT		2	0.3	0.088	0.7
	GOTERM_BP_DIRECT	cell communication by chemical coupling	RT		2	0.3	0.088	0.7
	GOTERM_BP_DIRECT	regulation of vasculogenesis	RT		2	0.3	0.088	0.7
	GOTERM_BP_DIRECT	regulation of stem cell differentiation	RT		2	0.3	0.088	0.7
	GOTERM_BP_DIRECT	regulation of nuclear cell cycle DNA replication	RT		2	0.3	0.088	0.7
	GOTERM_BP_DIRECT	renal vesicle induction	RT		2	0.3	0.088	0.7
	GOTERM_BP_DIRECT	mesenchymal-epithelial cell signaling	RT		2	0.3	0.088	0.7
	GOTERM_BP_DIRECT	positive regulation of DNA-dependent DNA replication	RT		2	0.3	0.088	0.7
	GOTERM_BP_DIRECT	cardiac neural crest cell development involved in outflow tract morphogenesis	RT		2	0.3	0.088	0.7
	GOTERM_BP_DIRECT	distal tubule development	RT		2	0.3	0.088	0.7
	GOTERM_BP_DIRECT	positive regulation of neuron differentiation	RT		6	1	0.088	0.7
	GOTERM_BP_DIRECT	negative regulation of epithelial cell proliferation	RT		5	0.9	0.09	0.7
	GOTERM_BP_DIRECT	negative regulation of inflammatory response	RT		6	1	0.092	0.71
	GOTERM_BP_DIRECT	anaphase-promoting complex-dependent catabolic process	RT		6	1	0.092	0.71
	GOTERM_BP_DIRECT	actin filament-based movement	RT		3	0.5	0.093	0.71
	GOTERM_BP_DIRECT	anterior/posterior axis specification	RT		3	0.5	0.093	0.71
	GOTERM_BP_DIRECT	osteoblast development	RT		3	0.5	0.093	0.71
	GOTERM_BP_DIRECT	cellular response to organic substance	RT		3	0.5	0.093	0.71
	GOTERM_BP_DIRECT	monocyte differentiation	RT		3	0.5	0.093	0.71
	GOTERM_BP_DIRECT	hindbrain development	RT		3	0.5	0.093	0.71
	GOTERM_BP_DIRECT	telencephalon development	RT		3	0.5	0.093	0.71
	GOTERM_BP_DIRECT	neuron fate commitment	RT		3	0.5	0.093	0.71
	GOTERM_BP_DIRECT	response to hyperoxia	RT		3	0.5	0.093	0.71
	GOTERM_BP_DIRECT	negative regulation of anoikis	RT		3	0.5	0.093	0.71
	GOTERM_BP_DIRECT	regulation of phosphorylation	RT		3	0.5	0.093	0.71
	GOTERM_BP_DIRECT	positive regulation of Wnt signaling pathway	RT		4	0.7	0.095	0.72
	GOTERM_BP_DIRECT	cell maturation	RT		4	0.7	0.095	0.72
	GOTERM_BP_DIRECT	regulation of cell growth	RT		6	1	0.096	0.72
	GOTERM_BP_DIRECT	apoptotic process	RT		24	4.1	0.098	0.73
	GOTERM_BP_DIRECT	positive regulation of MAPK cascade	RT		6	1	0.1	0.73
