# Supplementary material for: Identification of the Molecular Events Involved in the Development of Prefrontal Cortex Through the Analysis of RNA-Seq Data From BrainSpan
Source: ASN Neuro. 2019 Jun 18;11:1759091419854627. doi: 10.1177/1759091419854627 (PMC6582306; doi:10.1177/1759091419854627)
Supplement: Supplemental Material6 - Supplemental material for Identification of the Molecular Events Involved in the Development of Prefrontal Cortex Through the Analysis of RNA-Seq Data From BrainSpan [file Supplemental_Material6.zip › HIP/1/Expression.csv]

1093090	7.6184	7.2767	0.0000	0.0000	0.0000
1091696	9.4393	6.1963	2.8366	2.1845	1.2633
279720817	5.5095	4.9225	0.0000	0.0000	0.0000
280033595	5.0711	4.9963	0.0000	0.0000	0.0000
279954768	5.7965	3.8721	2.2871	0.0902	0.5755
1105944	6.3366	4.6354	0.4203	1.6201	3.1857
1087866	3.8391	3.6382	0.0000	0.0000	0.0000
1096058	6.2183	4.6159	1.9188	1.7819	1.7043
1088173	5.8059	5.1823	3.4976	1.8080	0.6821
279882690	3.3994	3.3344	0.0122	0.0000	0.0000
1096537	6.4732	4.5901	3.2846	1.8674	1.4632
1099342	4.8989	1.7538	0.0000	0.0562	0.0256
1099351	6.3911	6.3573	5.2237	1.4409	2.6002
1101420	3.5346	3.0899	0.0927	0.0000	0.0000
1099047	6.5002	4.0136	1.4531	2.6284	2.7729
1104438	4.7087	5.2958	2.7876	1.3487	2.0905
1100761	4.3218	2.3983	0.9068	0.2803	0.1459
1094732	4.9250	3.8354	2.9874	0.5429	0.8799
279951718	6.4420	6.7647	6.2625	2.0977	2.7556
1097144	4.5857	4.0552	2.7166	0.4640	1.1357
1099013	4.9301	5.2744	4.3487	0.5370	1.8225
1098585	5.3911	3.8930	2.9523	1.1299	1.3173
1094019	4.4357	4.4092	2.2476	1.7926	0.7857
1090794	4.4909	1.7435	0.4663	0.2585	0.2038
1096200	4.8431	3.4545	0.9251	2.0749	1.0677
1098369	5.3488	5.5759	4.0079	2.3975	2.0077
280116824	4.9858	0.3284	0.0000	0.0000	0.0000
1101877	4.2967	3.5080	2.6970	0.6553	0.6256
1101237	5.1675	0.0249	0.0576	0.0592	0.0270
1095291	4.6673	4.1848	3.3076	1.2679	1.0938
279823512	3.0435	3.7304	0.7398	1.1205	0.7107
1096979	4.5009	2.2830	1.3783	0.7742	0.5064
1097296	4.3216	4.5599	1.8773	2.0902	1.8784
1090487	3.8670	4.5010	3.1912	0.6512	1.2490
279782415	4.9753	0.0000	0.0000	0.0000	0.0728
1099506	3.5834	2.8689	1.7920	0.3662	0.2104
1093004	4.4427	4.3589	4.0599	0.7839	1.1739
1104691	2.6824	2.0937	0.0000	0.0000	0.0000
1099400	4.3075	0.4047	0.0000	0.0000	0.0118
1100536	4.3433	2.7436	2.1252	1.0123	0.6060
1094664	5.1493	4.6241	3.0365	2.8912	1.9339
1096364	2.7678	3.0066	1.3158	0.0756	0.4744
1098510	1.9448	2.5901	0.0078	0.0000	0.0000
1087186	1.9568	2.5529	0.0000	0.0000	0.0000
1102938	4.3519	3.6489	2.8278	1.1293	1.3173
1100059	5.1165	3.9364	2.0193	2.8854	1.9610
1095748	5.4384	4.0376	3.7561	1.9098	1.8602
1097263	3.4661	1.1611	0.2589	0.0000	0.0154
1098807	5.2686	5.2478	4.3993	2.6827	2.0537
1087766	3.2448	2.1593	0.4507	0.8511	0.1690
1101739	5.3484	4.2572	2.5751	2.8102	2.4207
279790000	4.5517	0.1962	0.2281	0.2341	0.1103
1090650	4.0814	1.1845	0.9688	0.2320	0.1768
1093216	3.1439	2.0239	0.1610	0.1653	0.9077
1099473	2.8804	2.8763	0.7885	1.0388	0.3036
1091176	1.9970	2.3341	0.0000	0.0000	0.0000
1087750	4.4884	4.3340	2.8910	2.4303	1.4796
1095301	4.3357	1.9235	0.5360	1.5938	0.8509
1093101	2.6422	3.7245	2.3539	0.0000	0.8068
1090642	5.3375	4.2677	2.7918	3.2699	2.0100
279861446	5.2385	4.4934	4.1107	1.7298	2.4327
279709890	2.7846	1.7495	0.0000	0.0000	0.5138
1091507	7.0195	5.5830	5.5831	3.7882	3.2578
1093842	6.6110	6.1817	4.0772	4.8591	3.9888
279879250	3.6080	2.6349	1.1229	1.2887	0.7441
1094944	3.4597	2.4258	1.5748	0.5163	0.5889
1088989	2.1282	1.9522	0.0000	0.0000	0.0000
1091599	6.4861	6.2566	4.3884	4.8242	3.7955
280116447	7.1157	3.8781	3.4483	1.9077	5.0547
1092676	5.3811	4.6924	3.8662	3.1895	2.0672
1098358	3.7965	2.8774	1.2267	1.4196	1.3802
1095234	4.4706	0.2615	0.2521	0.5177	0.3574
279972957	2.1381	1.8346	0.0000	0.0000	0.0000
1096500	3.0193	1.8337	0.9630	0.3058	0.1265
1087754	4.6424	5.5971	3.0283	3.3293	3.1405
1095191	2.9414	2.9236	0.9066	1.4401	0.6286
1092486	4.3182	3.6695	2.9159	2.4713	0.7799
1091593	5.3028	4.5705	4.0427	2.8184	2.1472
1104283	3.5304	2.2949	0.9259	0.7209	1.3554
1102881	6.0225	6.8941	4.6456	4.7024	4.2925
1096697	3.5791	0.7809	0.6471	0.0826	0.1108
279983888	9.1214	6.8154	7.1071	4.5822	6.5253
1095060	3.1723	3.0982	0.9818	1.7051	1.0369
1099888	4.7242	4.3408	2.7741	2.8936	2.2642
1087467	5.9640	5.1711	4.4692	3.5285	3.0637
1090254	3.0634	3.3618	3.0783	0.0777	0.8548
1095134	4.4248	3.7389	3.1923	1.5048	1.9325
1102467	1.7315	1.9995	0.0000	0.0000	0.0000
1097266	4.5955	4.3474	1.9518	3.4682	2.4064
279976949	3.4924	0.3394	0.1051	0.0000	0.0565
1099097	3.3418	1.8800	1.4181	0.4920	0.3496
1096725	2.0497	1.6538	0.0000	0.0000	0.0000
1099340	3.2016	3.1620	1.6596	1.1721	1.1585
1097510	3.8042	3.1335	2.7588	0.9238	1.1690
280044069	9.3392	5.6434	6.1795	3.7010	7.0619
279787317	3.7807	2.7392	1.3937	1.3020	1.5588
1103989	2.4197	2.5162	1.2428	0.1360	0.5115
279759139	2.5615	2.2237	0.0000	1.6885	0.0000
1087889	2.1696	1.4703	0.0000	0.0000	0.0000
1098625	3.8544	3.1863	1.9648	1.6012	1.5480
1096499	5.9744	5.6785	5.5458	3.5800	2.9336
1095314	3.7219	2.6292	2.4860	0.7035	0.9283
279528473	5.0910	5.3617	3.2772	3.6544	3.3667
1094673	2.1936	2.4519	0.6515	0.5958	0.3510
1097779	3.1803	2.8331	2.1721	0.8011	0.6803
1105653	8.0362	6.5828	4.5623	5.1170	6.9369
280097769	5.4099	5.0651	3.2164	3.6955	3.4967
1102114	5.1514	5.1611	3.9796	3.2551	2.9357
1098001	2.8379	3.4053	1.1401	1.5562	1.3743
1093068	4.3408	3.3966	2.2519	2.1606	1.9055
279870826	3.4213	3.4197	1.9578	1.9066	1.1144
1089837	6.0033	5.8313	4.9575	3.9378	3.6618
1102199	3.9348	3.4840	2.5698	1.8333	1.5418
1103578	8.6252	6.9205	5.0876	5.4576	7.6009
1087378	4.4343	4.2514	2.3988	2.8421	2.6408
1093703	2.6730	2.6118	0.8468	0.9347	1.0412
1087553	2.7167	2.1236	0.9823	0.5521	0.6221
1091121	1.7475	2.2873	0.2680	0.4435	0.2420
1088859	3.3219	1.8196	1.2964	0.7263	0.5921
1090413	3.6415	1.3318	0.6742	0.8784	0.8151
1099653	4.9283	2.8044	1.9847	0.7643	3.7723
1088489	3.4307	4.1210	1.6148	2.4661	2.1747
1099985	3.1863	1.0995	0.6903	0.4942	0.1791
1098431	3.7133	2.3469	2.2706	0.7832	0.9942
1089652	4.6157	3.6133	2.7854	2.3070	2.2105
280070669	5.6587	5.3552	3.7866	4.5048	3.1899
279841304	5.3566	3.9628	3.3333	2.2332	3.3796
1109023	3.7074	3.9246	2.1738	2.2837	1.9863
1093844	3.4126	3.2609	1.5591	2.3153	1.1504
280112001	3.3381	4.1504	2.7770	1.9509	1.5380
1094511	3.2131	2.5301	2.5143	0.6469	0.4917
1095618	3.0873	2.3074	2.6671	0.2061	0.2723
1095661	5.0102	4.1314	3.1073	3.2801	2.3835
1099767	6.2261	6.0855	5.0251	4.3948	4.1386
1089994	2.7935	2.4822	1.0069	1.6996	0.3044
279881622	2.3986	2.7153	0.8628	1.1741	0.7495
1091727	5.4659	4.7886	3.8202	3.3298	3.3496
1089777	3.7286	2.8045	1.7543	1.7562	1.4175
1103719	3.9398	3.3783	3.0732	1.5193	1.5215
1096032	4.2902	4.4178	2.9400	2.8089	2.4708
1102780	4.5102	3.7660	3.4123	2.1135	2.0750
1091518	4.4643	4.1391	3.4624	2.4170	2.2227
279964315	10.4080	8.5255	8.0187	6.7738	8.8077
1098910	5.1664	5.4995	3.7358	4.1808	3.2823
279943306	8.4649	5.8933	5.6266	4.2667	6.8468
280096171	4.8947	3.5085	2.7977	2.9622	2.0488
1103307	5.1828	5.2508	3.9529	3.5724	3.3424
1093770	3.3806	3.1091	2.6525	1.5253	0.7990
1096447	3.6424	3.6254	1.9701	2.4704	1.7149
1099561	4.5776	3.0244	2.3568	2.3180	1.9897
1091394	4.1426	3.1467	2.0400	2.3008	1.8612
279751133	5.3538	3.9944	3.6273	3.3217	2.3504
1098069	3.6353	2.4415	2.4976	1.1902	0.7072
1093381	3.6821	2.8072	2.2917	1.5728	1.1502
280132466	3.5269	2.7465	1.8428	1.6023	1.2507
280053453	2.7422	2.7888	0.7286	1.3860	1.4695
1099063	4.8975	4.6357	3.3540	3.4673	2.7716
1096771	2.5839	1.0162	0.3314	0.1459	0.2178
279950430	7.0985	5.3730	5.5953	2.2767	6.1315
1097936	1.9392	2.0091	0.9675	0.0136	0.2389
1089314	5.7121	5.2020	4.0083	4.2907	3.3788
1103441	2.1889	2.5248	0.5747	0.7368	1.0697
279721351	6.0332	5.1834	4.4528	3.9266	3.7662
1089110	4.6032	4.8512	3.1535	3.4779	2.8796
1098364	6.0244	5.8891	4.4173	4.8008	3.9902
1086930	3.2906	1.8251	0.4446	0.6356	1.9342
1089306	3.7478	2.7065	2.2667	1.4969	1.2604
280023163	2.1820	1.2761	0.3813	0.0710	0.0850
1090062	4.0291	1.9651	1.7650	1.2475	1.3292
1097839	3.8813	2.7738	2.1978	1.6661	1.4728
1087166	4.3775	3.7652	3.6564	1.5070	2.4071
1101030	3.0046	2.6326	1.7482	1.5842	0.4816
1104741	4.0756	4.3889	3.0994	2.6885	2.2698
280044391	1.1272	2.1492	0.2097	0.0000	0.0663
279876690	1.8070	2.1280	1.0383	0.0000	0.2351
280126683	4.2738	4.0950	2.7597	2.9882	2.1832
1091568	4.9144	4.7258	3.7003	3.4415	2.6973
1104658	3.5290	3.8702	2.5085	2.5762	1.4468
1093487	4.2374	2.2779	2.5188	1.3556	1.3386
280015018	3.7895	4.1247	2.5072	2.5723	2.2439
1093884	5.1815	5.2059	3.8716	3.7919	3.3701
280104545	3.7284	4.0253	2.4786	2.4841	2.1224
1087576	2.1651	1.5749	0.7720	0.1110	0.1853
1089385	3.5384	2.7954	2.4646	1.4223	1.0724
1097597	4.4966	4.1752	2.5955	3.0835	2.7926
1091601	5.3239	5.2567	3.7795	4.2265	3.3359
1094806	4.6777	3.6463	3.3212	2.4975	2.1506
1086870	1.9890	1.9862	0.8908	0.1382	0.4209
1096358	3.4343	3.0605	1.9412	1.8336	1.4590
1100210	8.2960	7.0007	6.4828	6.4586	5.5015
280137550	3.5750	2.6911	2.5193	1.0203	1.3611
1090371	3.4010	2.5150	1.7666	1.5628	1.0542
279837044	3.6630	4.4705	2.9673	2.5746	2.1785
1090767	3.8640	4.5888	2.7410	3.1515	2.3088
1098281	2.4311	1.4888	0.6226	0.5434	0.2375
1087601	3.5192	2.4297	2.2431	0.9294	1.2877
1089757	3.0913	2.4192	1.4051	1.3415	1.0564
1104700	5.0722	4.7987	3.4527	3.8259	3.0665
1092642	5.1942	4.3989	3.9953	3.2239	2.7117
280032116	4.5788	3.3537	2.8730	2.6812	1.8868
1108193	2.6095	0.3595	0.0000	0.0000	0.0000
1098968	3.1674	2.6787	1.2963	1.7259	1.3019
1097273	2.9910	0.8025	0.6643	0.3741	0.2146
1099791	2.5525	1.9143	1.0303	0.6645	0.5685
1102759	3.3348	2.7668	1.6934	1.7281	1.3022
279721853	2.5691	2.0925	1.4529	0.3761	0.7412
1105100	5.3077	4.0692	3.1955	3.8427	2.6063
1090339	2.1598	2.6722	1.5415	0.5023	0.7967
1106213	3.5251	1.6766	0.7100	0.7149	1.9812
1099263	6.4597	6.8184	4.9890	5.7485	4.7867
1097188	4.6301	3.2596	1.3765	1.9759	4.0983
1095982	3.6151	3.1856	2.1568	2.0663	1.5962
1098603	5.7544	6.0169	4.7121	4.8538	3.7231
1104267	2.8944	2.5840	1.1998	1.6258	1.0450
280133825	3.9794	5.1735	2.3331	3.9058	3.1600
279952473	1.5571	1.9037	0.2776	0.4213	0.1628
1091169	6.0610	6.4905	4.8647	4.7596	4.8777
1098175	3.4461	2.1166	1.4994	1.4170	1.1122
279982640	4.6791	4.1834	3.4139	3.1144	2.4540
279954112	2.5155	0.7179	0.5414	0.0000	0.0000
1098070	3.1474	1.6140	1.6121	1.0436	0.1837
1101502	5.2549	5.2464	3.7259	4.0908	3.6409
1087194	3.3377	3.1636	2.9722	1.5555	0.9336
279904581	5.2701	5.2613	4.0789	4.0108	3.4254
1087593	1.4355	2.3466	0.4373	0.6664	0.2890
1090178	2.6883	2.4035	1.8359	0.5775	0.9598
1088931	2.6054	1.8262	0.7525	0.7779	0.8547
279763443	3.1106	0.5246	1.2116	0.0000	0.0000
279850084	4.7769	5.0179	3.6175	3.8793	2.9590
1091337	3.6805	3.5109	2.1531	2.2625	2.1385
1097232	5.4109	5.4781	4.4305	3.9746	3.6994
1100726	3.6156	3.2030	2.5074	2.0584	1.4342
280069349	3.3723	2.4733	1.9348	0.7885	1.8171
280040895	3.3514	2.9790	1.7332	1.7289	1.8105
1093875	4.8903	3.0685	3.0826	2.3448	2.2910
1104214	3.4219	2.9300	2.2567	1.5577	1.4954
1097893	4.6141	3.8764	3.6196	2.2489	2.6607
1105096	3.3775	1.6626	2.0581	1.0809	0.2153
1101246	2.7585	0.0822	0.0558	0.0000	0.0000
1096451	3.8723	4.5614	2.7561	3.1412	2.5585
1092429	2.2393	2.9826	0.9552	1.5618	1.1324
1096221	2.4670	2.8748	1.3404	1.6020	0.8901
1094693	4.8054	4.6449	3.2324	3.6764	3.0908
1092944	2.3777	1.1556	0.4583	0.3476	0.3226
280075685	2.3047	3.0596	1.7759	1.2389	0.8621
1104836	2.4629	2.3158	1.3795	0.9617	0.6668
1093729	2.2290	1.9147	0.8574	0.5668	0.6335
279750595	2.4617	2.7272	1.1738	1.3819	1.0718
1109078	3.7226	3.3635	2.6027	2.5733	1.3050
280014051	1.9003	1.3782	0.5453	0.0000	0.2370
1094821	2.3014	2.3535	1.1252	1.0765	0.6463
1103752	4.3906	4.5013	3.5296	3.2283	2.4487
1091545	3.9140	4.5940	3.5102	2.4262	2.6967
1090739	2.7019	1.8965	1.2175	0.7526	0.8046
1104604	4.6706	3.6498	2.8116	3.1870	2.3654
1095935	6.1113	5.7210	6.0647	4.3423	3.2258
1094403	2.2017	2.1437	0.9044	0.9308	0.5690
1091706	2.6997	3.3959	1.5160	2.1574	1.3561
280029990	2.7043	2.2507	1.6245	1.0972	0.5989
1095101	5.5959	4.9801	4.5990	3.7411	3.4129
1097879	3.7554	3.0286	3.4511	1.3559	1.2589
1092440	1.7708	1.9056	0.6319	0.4129	0.3668
279846959	3.2176	2.9658	2.0091	1.9658	1.2043
1092477	2.5472	1.1255	0.0364	0.2373	1.1421
1101771	3.1790	2.7803	1.6988	1.9795	1.1696
1105577	2.6240	1.9518	1.7012	0.7653	0.3095
1107935	2.0093	1.6559	0.5979	0.6565	0.1582
279957745	2.1992	1.6972	0.8449	0.0000	0.9154
1095295	3.4207	4.1747	2.5066	2.8549	1.9488
1091913	2.6135	1.5916	1.7037	0.2853	0.2402
1093929	1.9598	2.1230	0.6758	1.1735	0.1991
1092385	1.7593	1.6078	0.7232	0.0487	0.2077
279787474	2.3682	2.2041	1.1302	0.8199	0.8409
1090807	5.0585	4.7210	3.4359	3.6272	3.5413
1105654	3.6289	2.0096	0.9004	1.2617	2.2320
279830160	2.3968	2.1743	1.2389	1.0221	0.5507
1096111	4.8206	4.5233	3.8580	3.3643	2.7495
1101424	3.8031	2.9064	2.4478	1.5408	2.0355
1088642	4.3559	4.1681	3.1263	3.1483	2.4717
1103918	5.7850	5.6806	4.7486	4.4212	3.9928
279793920	3.1183	3.0760	1.8879	1.4083	1.9620
1097713	4.6934	1.7576	2.0665	1.4397	2.1383
1100148	3.3751	3.7870	2.0297	2.5274	2.1607
1103604	3.7114	3.0380	2.3987	2.0393	1.6620
1089056	4.6144	3.2225	2.8935	2.9743	1.8669
1095028	3.5674	2.4817	1.5181	1.7072	1.8309
1093136	5.0109	3.4884	4.1753	2.1021	2.4593
1092402	2.7859	0.2493	0.4700	0.0000	0.0723
1104452	4.8137	3.4578	3.5753	2.4606	2.3659
1088095	6.2783	6.1895	4.9043	5.2114	4.5818
1088646	5.8146	6.0410	4.4234	4.9908	4.3672
1089132	4.8811	4.7568	3.5120	3.7063	3.2385
1104060	3.7433	2.8875	1.5111	2.3807	2.0617
1103735	2.8618	2.0274	2.3657	0.3775	0.5982
1106516	2.9235	1.5696	1.9608	0.1931	0.6071
1097608	2.5682	2.0395	1.1737	1.0284	0.7349
1087845	4.0137	4.1596	2.7213	2.5406	3.0297
1100891	5.2951	4.4340	3.4955	3.6918	3.4400
1087722	4.7001	4.5179	3.2508	3.4259	3.1871
1087478	2.9573	3.1607	2.0226	1.8705	1.3236
1090204	5.7637	4.3043	4.2002	3.7300	3.2146
1091027	3.9909	4.2751	2.6867	3.1334	2.6229
1092145	1.9739	1.6959	1.2564	0.2222	0.0705
1102258	3.1581	3.7234	1.8848	2.5601	1.9279
1101944	3.1157	3.2666	1.6065	2.5388	1.4878
1093024	5.3991	5.5672	4.2424	4.5623	3.7080
1099154	6.1220	6.3131	4.9226	5.2609	4.5434
1104242	4.7882	4.5538	3.3135	3.7579	3.0163
1090085	3.6896	3.3691	2.4937	2.2878	1.8820
1088694	2.5872	1.9229	1.0971	1.0578	0.6894
1097153	3.9025	4.6663	2.5818	3.3262	3.0318
1088835	3.2137	2.7501	2.2407	1.4047	1.3885
1095664	5.2888	4.4006	3.3259	3.9095	3.3871
1101624	3.5697	3.3497	2.4812	2.2814	1.7064
279817763	3.3591	4.3589	1.9536	3.0251	2.7028
1087523	3.5782	4.4137	3.0489	2.5848	2.4661
1091931	3.7952	3.7320	2.5450	2.7028	2.1555
1103200	4.5463	4.5015	3.2238	3.6340	2.8267
1088130	6.2842	5.4828	4.7517	4.6558	4.3577
279911436	6.2262	5.8805	5.0643	4.5137	4.7006
1098944	3.2601	3.1824	1.9766	2.1941	1.6160
1091331	5.2696	5.1107	4.4232	4.1689	3.1034
1088127	4.6958	5.4961	3.6646	4.0854	3.6629
279827743	2.6851	1.4980	1.2779	0.0000	1.1306
280117529	4.5405	3.9965	2.6616	3.7103	2.5720
280116214	3.4580	3.7002	2.2003	2.4086	2.2710
279941868	2.5817	0.7582	0.8921	0.1793	0.0836
1095128	5.7127	5.5777	5.0467	4.1011	3.9355
1099123	5.6324	5.5115	4.4455	4.6769	3.7466
279951899	13.3650	11.3729	10.8681	10.4918	11.9035
279940566	2.2874	1.9754	0.8047	1.2025	0.5471
1090606	2.5646	0.4959	0.4974	0.2171	0.0388
1088549	3.0560	3.6287	2.1109	2.2631	1.8161
1108820	2.2580	3.0709	1.6103	1.5933	0.9546
1094427	5.2304	5.0482	3.9490	4.1983	3.4365
1091164	3.3708	2.9965	2.7138	1.6500	1.3532
1087128	1.9210	2.1263	2.1506	0.0000	0.0867
1090044	6.2630	5.8019	5.0332	4.6225	4.6082
1092224	3.4874	3.7615	2.6176	2.3976	2.0262
1092778	0.0000	3.3826	0.0000	0.0000	1.2467
1091811	2.6301	0.9249	0.7979	0.3321	0.3858
1088672	4.4646	4.3349	3.9009	2.3736	3.1177
1091789	4.6775	4.0142	3.4744	2.9204	2.8376
1089615	4.5133	5.2710	3.7580	3.7195	3.4010
1101970	3.4054	2.7553	2.1486	1.7291	1.5668
1104904	6.6584	5.8981	5.7613	4.6859	4.5951
1093912	3.7071	2.5853	1.7799	2.0625	1.8046
1088778	3.7602	3.6562	2.3678	2.7493	2.2173
1101406	7.4450	6.4736	5.6958	5.9967	5.3964
1092621	3.8450	3.3662	2.3537	2.6219	2.0530
1096755	7.1674	5.5930	6.0537	4.9134	4.3874
1100452	1.7873	1.8521	0.6001	0.7526	0.3234
1095651	2.1418	0.7448	0.4835	0.0000	0.0651
1102462	2.4991	2.9947	1.4547	1.4617	1.5460
1096563	3.5841	3.4967	3.3344	2.0385	1.4713
1107111	3.0051	2.7373	1.6297	1.7093	1.5003
1087917	2.7959	3.3183	1.7907	1.8314	1.7749
1105978	3.5763	3.6415	2.3191	2.6778	2.0644
280125165	2.2717	1.7794	1.3324	0.5340	0.4454
1095623	5.6135	5.4733	4.2585	4.5640	4.0437
280061257	2.5514	2.9412	1.4575	1.5617	1.4563
1098040	2.3262	3.0333	1.4378	1.8242	1.0167
1106668	3.8212	4.2165	3.6771	2.8773	1.7446
1102447	2.8217	2.2649	1.7606	1.1430	0.9710
1092514	2.5405	3.4240	2.4344	1.5410	1.2185
1098357	4.3718	4.3560	2.7986	3.4233	3.1181
279986623	8.5803	6.0631	6.0186	4.6039	7.6035
1098275	2.0484	1.5631	1.0419	0.2325	0.4038
279728016	6.8058	6.8264	5.5903	5.8459	5.2734
1098261	1.8337	1.3307	0.7342	0.2163	0.0642
1105064	3.4006	3.2749	2.5938	2.0094	1.6803
1087522	4.7427	4.0007	3.2818	3.0428	3.0614
1096280	2.2223	2.1006	2.1966	0.2398	0.3209
280128501	3.9867	4.0473	2.9090	2.4948	2.9224
1092201	2.1964	1.0073	0.6411	0.1247	0.3153
279986649	2.2011	1.9602	1.4132	0.9917	0.1146
280045763	6.3620	6.1732	5.7524	4.0984	5.2305
1089297	3.3099	3.4345	2.3456	2.4422	1.6101
1104569	5.9272	6.5645	4.5523	5.5394	4.9274
1102601	5.6303	2.3147	2.0061	2.9177	3.2755
279984385	2.0573	0.4428	0.0232	0.0000	0.0108
1088606	3.7170	3.1986	2.8541	1.9543	1.8497
1100985	4.5448	4.6293	3.1937	3.9661	2.8890
1088229	3.4207	3.6426	2.2626	2.7221	1.9054
1102543	2.6750	1.5211	0.5484	0.8801	1.1631
279710849	2.5283	2.1100	0.4484	1.9393	0.8742
279500265	1.6679	1.9429	1.1242	0.2077	0.3914
1094949	1.8605	1.6477	0.4737	0.4264	0.6712
1094565	2.7800	3.8378	1.7061	2.5453	1.9898
1103833	2.0072	1.0741	0.7213	0.0000	0.2156
1098680	4.0182	2.5873	2.1364	1.9783	2.1098
1093833	1.7661	0.9250	0.3305	0.0000	0.0226
1091012	1.6668	1.7340	1.0225	0.0799	0.3218
1097721	1.0532	3.8181	1.2042	1.2389	1.1868
279773035	3.1719	0.6685	0.9757	0.5121	0.5968
1093711	1.8558	1.7419	0.5752	0.6770	0.4721
1099575	4.1064	3.6502	2.7149	2.8886	2.3594
279719695	7.0460	6.3521	6.4019	6.1733	3.8514
1099106	3.1931	1.8613	1.3653	1.4604	1.0876
280078548	6.0576	5.7232	5.2575	4.6684	4.0775
1088446	2.4489	3.3437	1.3062	1.8769	1.8419
1094315	2.6713	1.7259	1.2452	0.9652	0.7238
1092962	4.2925	3.5279	2.8550	2.5956	2.6214
1091347	3.8744	4.6736	3.0360	3.3850	2.7445
1103404	3.9109	3.1426	2.2504	2.1668	2.5100
1094781	4.2264	3.7886	2.9226	3.0305	2.4278
1094492	2.1709	1.9616	1.1199	0.8869	0.5506
279751883	5.3683	4.3172	4.1590	3.3035	3.4248
280120546	3.5071	2.8856	2.1342	1.9396	1.8747
1087535	4.0813	3.3868	3.3448	2.4106	1.8073
1099780	2.0612	1.0432	0.6683	0.1974	0.1578
1094466	2.9339	2.2953	1.7210	1.3980	1.0944
1100135	2.3103	0.9558	0.9252	0.0967	0.2477
1089399	3.8890	4.4586	2.9245	3.1134	2.8562
1095089	1.2639	1.6433	0.2594	0.2845	0.1897
1093852	4.5353	4.1915	2.9649	3.6850	2.8162
1087259	2.9652	1.9643	1.4840	1.1409	1.1467
280013355	2.5633	2.3432	1.4129	0.8333	1.4950
1093634	1.4359	2.1891	0.9188	0.7054	0.2116
1088794	3.5156	3.2535	2.4225	1.8516	2.2789
1088518	3.6495	4.1116	2.5590	2.8806	2.6026
1104431	1.9551	1.8607	0.7320	0.9097	0.4825
279996973	2.1782	1.4354	0.7868	0.6715	0.3699
1090910	1.7575	1.7632	1.5156	0.0000	0.1843
1098152	2.0498	0.4985	0.1034	0.1064	0.0328
1104106	5.6416	5.9360	4.9263	4.5242	4.3369
1087120	5.0313	5.2200	3.9040	4.2707	3.6239
280109348	4.7307	3.1341	2.7348	2.5874	2.8968
1090265	3.6101	3.3606	2.5708	2.3162	1.9956
1101216	2.8407	1.8882	1.3126	1.3393	0.8724
1088242	2.4843	2.0880	1.4741	0.9600	0.8556
1102860	1.4323	1.4638	0.3027	0.4006	0.0761
1099429	4.3768	3.3781	4.1408	1.8502	2.0771
1087157	6.3897	6.2587	5.1561	5.4272	4.8259
1092762	4.5359	4.4572	3.1713	3.5562	3.1989
1098833	6.7840	6.5664	5.4236	5.6438	5.3955
1099998	4.1025	4.5003	3.1136	3.2640	2.9700
1092283	4.5988	4.5159	3.2747	3.7816	3.0715
1103282	3.5532	2.7538	2.2015	2.1533	1.5643
1101670	3.2482	3.3422	2.2378	2.3114	1.7976
1104925	2.5328	1.1636	0.6948	0.8292	0.4841
279895312	10.2881	10.3404	9.5975	9.3196	8.4905
279865981	3.1109	1.6862	1.9554	1.0310	0.6816
280126422	2.0736	1.3809	0.6536	0.5609	0.4431
1091087	3.6194	3.7251	2.5627	2.7238	2.2091
1094385	2.1873	1.4434	0.9045	0.4977	0.5233
1102639	2.9481	3.1401	1.6701	2.3072	1.6361
1098529	3.2680	3.1789	1.8792	2.3847	1.8881
1099851	2.4734	2.3775	1.5374	1.2071	1.0169
1101779	2.0583	1.0527	0.6020	0.2699	0.2863
1095694	4.3784	4.3144	3.0048	3.4335	3.0973
1095145	3.8742	3.5403	2.8315	2.8119	1.9870
1093062	2.6025	0.0394	0.4421	0.0319	0.0000
1095336	3.7862	3.9744	2.6730	2.8748	2.6078
279942848	3.1981	2.2695	2.1449	1.4567	1.1155
279858979	3.2175	2.4762	1.8015	1.8264	1.4300
280049102	4.2493	2.1842	1.9310	0.3427	3.8988
1089447	1.9230	1.9996	0.9447	0.6449	0.8192
1096483	4.8871	5.0031	3.8242	3.8628	3.6737
1099155	1.6682	1.9082	0.6639	0.7848	0.4473
1100942	6.4780	6.3652	5.7572	5.6005	4.4416
279989687	5.4009	4.1338	4.0213	3.5729	3.2435
280040938	4.6723	4.3636	3.5667	3.3173	3.2074
1088220	3.9580	4.3039	2.8596	3.1285	2.9443
1100805	3.2690	2.6076	2.0392	1.6708	1.6453
1088151	8.0382	7.8729	6.9545	7.0965	6.3590
1092551	5.5941	6.9706	5.1892	5.1774	5.0246
1097979	3.1515	3.3124	1.9694	2.4180	1.8587
278984057	2.3657	1.8139	1.1921	1.0312	0.5989
280109960	3.0544	3.9534	2.7098	2.4785	1.8812
1090997	2.1962	3.4263	1.5030	2.0193	1.4699
279922784	2.9176	2.5938	1.5395	1.7889	1.4996
279723028	5.5101	5.7687	4.6124	4.8760	3.9929
1099481	2.7750	0.3221	0.4755	0.1968	0.5388
1097571	2.4575	2.5003	1.5085	1.4596	1.0345
1099283	2.7983	2.5383	1.6428	1.2288	1.7006
279726195	3.6703	3.4422	2.5631	2.0902	2.5837
1100095	5.2343	3.0901	2.6710	3.1018	3.2837
279799259	8.5705	8.1802	7.4887	7.4490	6.7627
279736792	3.8986	3.8440	2.9569	2.6474	2.5861
1095225	4.4608	4.6495	3.3989	3.8014	3.0462
1093827	2.6833	2.3732	1.4073	1.7392	1.0201
279808628	3.1719	1.4429	0.8591	1.7866	0.8597
1090368	2.6791	2.4148	1.4420	1.5285	1.2560
1096698	2.2311	2.2991	2.1507	0.9084	0.3251
1090305	4.9551	4.5568	4.5884	3.2086	3.0623
1093443	1.8112	1.1387	0.4840	0.3042	0.2315
1091415	3.1020	3.1171	2.1875	1.9766	1.7607
1108761	5.7818	4.8562	4.7120	4.1483	3.6929
1098430	2.6059	1.7969	1.2762	1.0259	0.8987
1099255	2.4074	1.9469	1.5262	0.9876	0.6153
1096021	1.8142	2.0837	0.5243	1.3237	0.5972
1102368	3.6172	2.9996	2.7765	2.1489	1.5997
1102617	2.0703	0.8580	0.1822	0.3527	0.4588
1092823	3.0824	3.7373	2.3963	2.3543	2.0805
1090804	3.9419	4.2107	2.8660	3.2326	2.7384
1100668	5.0624	5.5584	3.8678	4.9814	3.6926
1089154	4.1211	4.3611	3.3293	2.8326	3.1747
1092726	2.9135	2.5755	2.1215	1.4169	1.3097
1101238	3.7733	3.5319	3.4156	2.4740	1.6843
1108786	4.7109	4.6114	3.5051	3.9147	3.1805
280035466	3.7208	3.5908	2.0518	2.3454	3.1970
1101909	7.6755	7.8680	6.3414	6.9386	6.6640
1095795	4.5110	4.2133	3.2193	3.5856	2.9149
1102641	1.6848	1.9076	0.0000	0.0000	2.0253
1097989	2.5364	2.7257	2.5099	1.2099	0.8142
1096810	4.8146	4.4004	3.5533	3.6237	3.2870
1101115	6.9304	6.0767	5.3456	5.5112	5.2971
279797508	2.6781	2.7587	1.7375	1.7690	1.2938
1095985	4.7917	4.9059	3.5620	4.4064	3.2291
1094622	2.0327	2.6637	1.1615	1.4529	1.0848
279721285	4.1077	3.5937	3.4116	2.1456	2.6498
1090752	4.3023	4.6036	3.4118	3.6827	2.9221
1103309	3.8200	2.3402	2.1144	2.3212	1.4647
1091406	6.2517	4.4296	4.3890	4.0910	4.2031
1087337	2.5022	2.1934	1.3516	1.3681	0.9886
1100951	4.9239	3.9823	3.7801	3.3370	2.9121
1093425	2.1188	2.4563	1.4077	1.1881	0.9371
279666968	5.3098	3.6309	2.5152	2.2872	5.2900
1087641	3.2523	2.5343	1.5645	2.1212	1.6866
279909859	3.1202	2.9308	1.9106	2.3144	1.5459
1092336	2.0269	1.2117	0.7135	0.4646	0.3755
1087832	3.0878	2.3307	1.7951	1.5089	1.5205
1090900	5.5853	5.2675	4.3171	4.3075	4.3526
1090126	4.2196	4.0865	3.2205	3.6262	2.3120
1094640	2.5210	1.8181	1.2260	1.0190	0.9714
1100492	1.7050	2.3837	0.6937	1.1560	0.9924
1092231	4.9491	5.3358	4.2770	4.3277	3.5399
1088124	2.3044	2.8582	1.2838	1.6832	1.4943
1088724	5.7779	5.1547	4.4823	4.5281	4.1065
1099180	3.6505	2.3441	2.1549	1.5338	2.0229
1103639	2.9596	2.5330	1.8921	2.1937	0.8738
1102168	2.0682	1.5416	1.4398	0.2471	0.4486
1100775	5.6041	5.5932	4.5106	4.9258	4.0811
1088872	3.4750	3.4211	2.4087	2.3584	2.3004
1092045	3.7674	3.9549	2.6199	2.9346	2.7544
1094330	4.0668	3.7908	3.1008	2.9902	2.4230
1091647	3.9034	3.6808	2.7026	2.9712	2.4302
279791998	4.5363	2.3382	1.8867	2.6208	2.5323
1099606	3.8176	4.1029	2.7227	3.3043	2.5886
1090331	1.8127	2.6892	0.9912	1.3984	1.0983
1096551	2.0932	1.4871	1.2249	0.3486	0.5350
1099777	2.0914	1.5935	1.1273	0.4973	0.6420
1096028	2.0438	0.2163	0.0885	0.0000	0.0418
280018799	2.4338	2.4484	1.3714	1.5591	1.1329
1099818	2.5746	0.0304	0.3537	0.1070	0.1876
280112618	2.0943	1.8978	1.2357	1.0341	0.4612
1090158	5.8821	4.9408	4.5258	4.4498	4.0020
1093065	2.4990	2.7352	1.5622	1.6834	1.3531
1098504	1.7236	0.7820	0.5073	0.0000	0.0000
1098548	3.6090	3.8138	2.2777	3.3647	2.2450
1096164	2.0109	1.8476	1.1758	0.7651	0.6035
1092299	3.5637	3.5810	2.4356	2.7760	2.2625
1092533	2.5370	3.0147	1.5565	2.0654	1.4638
1102765	1.4212	1.9681	0.9161	0.6854	0.2422
1098817	2.0164	1.5392	1.3538	0.5085	0.2311
280064739	4.7176	4.0125	3.6753	3.0281	3.1521
1098167	3.8835	3.2542	2.6057	2.5049	2.3562
1098264	3.5453	2.8698	2.6889	2.1717	1.5241
1095204	3.7479	1.9215	2.3075	1.5406	1.4186
1089462	3.2096	2.6693	1.7767	2.2470	1.5596
1091914	2.8235	2.3749	1.7348	1.4958	1.3320
280006080	3.3136	3.2244	2.3184	2.4017	1.8530
280123907	3.6823	2.7597	2.4136	1.4754	2.5404
1107187	1.5941	2.1477	0.6782	0.8910	0.8105
1106436	3.9175	2.5846	2.1976	2.4486	1.8749
279985404	7.4459	7.4863	6.5268	6.8425	5.7984
1100650	3.1703	2.9856	2.1052	1.9484	1.9531
1093398	6.8202	6.6690	5.4560	6.2324	5.3194
1093745	2.7028	3.9785	2.3066	2.4341	2.0572
1088319	2.7960	2.8387	2.0423	1.9629	1.2241
280066574	0.9211	1.7920	0.4272	0.2075	0.2139
1093455	2.8935	3.7141	2.1840	2.4294	2.0797
279720569	4.4714	5.0688	5.0310	2.2439	3.8209
1088966	7.0457	6.4462	5.7091	6.0877	5.2281
1088361	1.1058	1.4534	0.3922	0.1524	0.0824
1088306	6.7281	5.9168	6.1030	4.9994	4.6533
1096986	4.0116	4.1825	2.9231	3.3056	2.8522
1087879	8.6880	8.4091	7.7658	7.4910	7.1799
1103029	6.0285	6.1076	5.1468	5.4297	4.4210
1098373	3.4253	2.4746	2.5374	1.7108	1.3966
1087210	4.4687	4.3297	3.4020	3.3062	3.2873
279708840	3.1237	3.4022	2.8670	1.5727	2.1506
1094545	3.6586	2.9058	2.2063	2.4479	1.9956
1095507	2.6506	2.5480	1.4191	1.6786	1.5068
280046631	12.0079	10.2453	10.4307	9.4474	10.3091
1087796	3.0310	3.2669	1.9440	2.2677	2.0440
1103383	1.6425	1.5041	0.3363	0.6788	0.5154
279917486	2.1129	2.5330	1.2146	1.4252	1.1401
1088862	4.8435	4.9690	3.5514	4.3834	3.5975
1092803	5.2532	5.1729	4.2519	4.4019	3.7994
280120757	6.5589	6.2410	5.5807	5.2041	5.2310
1094377	4.2770	4.2388	3.4398	3.5393	2.6111
1108134	1.8611	1.0528	0.3506	0.6137	0.2266
1098494	2.3388	2.3407	1.3739	1.4458	1.0203
1093898	3.8965	3.1212	2.6283	2.3284	2.3919
1091020	1.3979	1.4811	0.8228	0.1194	0.2002
279630154	2.6483	2.2105	1.2731	1.2513	1.5878
279719457	4.9150	4.4688	4.6781	2.6954	3.5264
280011944	2.8782	1.6875	1.6032	0.8077	1.2627
1099503	2.6566	3.2444	1.7719	2.2722	1.6357
1097504	2.3198	2.3613	1.3128	1.2409	1.3003
1095056	4.9658	5.3141	3.8489	4.5008	3.9032
1087321	9.6588	9.5343	8.9612	8.7599	7.9019
1090297	2.4757	5.0475	6.1331	0.6182	1.3753
1101265	2.3375	2.6613	1.2105	1.9387	1.1919
1097498	5.0016	4.5115	3.7412	3.9609	3.4120
279790967	2.8830	2.9820	1.6494	2.1880	1.8049
1087031	3.3171	3.0178	2.2771	2.1564	1.9195
1089359	4.3817	4.3818	3.3209	3.7454	2.9295
279779644	1.2894	1.2991	0.3661	0.2785	0.0892
1101588	2.1082	0.5248	0.1163	0.3728	0.3117
1093798	6.7471	6.7010	5.6709	5.8958	5.4593
1101266	5.2790	6.3559	4.7812	4.5284	4.9993
1098765	3.4253	2.6082	2.1264	1.9465	1.8346
1087682	2.5823	1.4466	0.8369	0.9438	1.1209
1089869	4.2334	3.7160	3.5183	2.8584	2.4071
1098526	2.4844	3.0296	1.1972	1.6209	2.3187
279730696	5.4297	5.2430	4.3149	4.4638	4.0971
1092529	2.8519	0.6992	1.0117	0.6095	0.5722
279727004	4.0517	3.7828	2.9429	2.8573	2.8199
1095249	1.7823	1.2234	0.6442	0.2939	0.4396
1101476	3.8105	3.6946	3.1224	2.5862	2.4187
1099815	2.2291	1.6302	1.2953	0.8559	0.5079
1103489	4.8993	3.7085	3.7426	2.2460	3.7957
1103934	3.5106	3.0420	2.3206	2.4225	1.9600
1090848	3.4606	3.9830	3.0430	2.7997	2.1977
1088285	1.6262	1.2960	0.6716	0.4198	0.1677
1100566	4.6447	3.7845	3.1820	3.5896	2.7487
1087565	5.5783	4.0645	4.3531	3.5099	3.4836
1101667	3.3423	3.8726	2.6707	2.8521	2.1855
1094736	3.7798	4.0240	2.8067	3.2146	2.5733
279819235	8.2663	8.1600	7.5776	7.3133	6.6416
1095590	3.8526	4.1915	3.3318	3.1272	2.5019
1094910	4.5765	4.3820	3.3429	3.8621	3.1280
1094583	2.9356	3.2053	2.0717	2.1122	1.9262
280088769	1.9441	2.6232	1.4331	1.3323	0.9861
279932117	3.1171	3.0334	2.7373	1.7428	1.6462
1096689	1.8658	1.5609	1.0897	0.6752	0.2763
1098660	2.6332	2.6063	1.6349	1.6818	1.4451
279729621	6.0133	5.8019	5.0256	4.9218	4.6793
1096018	4.1251	5.7560	3.6636	4.0196	4.0464
1088555	3.1728	2.8870	1.9691	2.2657	1.7661
1095499	3.4658	3.8411	2.6045	2.6626	2.6063
1089568	1.7024	1.8732	1.0556	0.5579	0.6649
279943947	2.1303	0.4074	0.4136	0.1328	0.1755
279889543	1.6734	1.4757	0.7955	0.3222	0.5231
279957731	7.4712	5.6133	5.9400	4.8462	5.7579
1090877	1.8680	0.5939	0.3021	0.2486	0.0652
279902807	4.6929	4.7081	3.4911	3.6587	3.8765
1088391	4.6881	4.2937	3.2920	3.5137	3.5946
1101106	2.0539	0.0382	0.0000	0.0459	0.0209
1097865	4.3932	4.0643	3.1644	3.3805	3.0705
1095620	4.1246	3.8799	3.0465	3.2248	2.6647
1109164	7.2146	6.0292	4.6231	5.2095	6.9643
1105075	1.5128	1.4633	0.6589	0.2714	0.4654
1096156	3.6580	3.5245	2.5748	2.7182	2.4142
1090458	3.1712	2.8113	2.3244	1.9548	1.6291
1093058	3.7622	3.1677	2.6776	2.8970	1.7548
1094713	4.2735	1.7205	1.6836	2.2596	1.9827
1094636	2.1986	2.2381	1.5790	0.9663	1.0447
1093951	2.0153	1.3862	0.8104	0.7123	0.5177
1097434	3.9191	3.4513	2.6509	2.7911	2.5561
1090227	2.7517	2.7793	1.9368	1.4001	1.9046
1097983	3.1728	2.6964	2.4496	1.6964	1.6029
1098091	3.9143	4.2992	3.0671	2.9825	3.2161
279515532	2.9483	1.9867	2.0260	0.8427	1.4796
1095646	4.5277	4.3524	3.2044	3.7924	3.2719
1090315	3.7377	3.1454	2.8994	2.3227	2.0560
1102046	3.7109	3.9776	2.7995	3.0612	2.6283
1090322	1.9581	0.5177	0.4712	0.0492	0.1499
1102635	6.0116	5.9548	5.1406	5.1793	4.5890
1107237	2.2626	1.8096	1.5669	0.7193	0.7816
1096377	4.5674	3.5636	2.7476	3.1255	3.2927
1090255	1.1941	1.2387	0.3626	0.0000	0.2605
280069356	5.7876	5.0431	4.3972	3.8959	4.9270
1102947	4.6305	4.3963	3.9968	3.7586	2.7595
1092893	3.4539	3.1601	2.6357	2.2034	2.0574
1094720	3.2352	3.8314	2.8163	2.5704	2.1888
1093034	3.5290	2.8497	2.5781	2.0867	1.8791
1089067	6.5589	5.5717	6.1443	4.3370	4.6922
1095102	4.7393	4.3982	3.9428	3.8174	2.9238
1087924	2.1465	3.4086	1.4753	2.4837	1.3516
280072672	2.6068	2.9004	2.2526	1.4970	1.4895
1102506	5.5213	4.1688	4.2963	3.8167	3.4016
279872016	1.9574	1.8629	0.7541	1.1223	0.8363
1087308	1.9220	2.0819	1.4746	0.9304	0.5844
1093676	3.3420	2.0035	1.9454	1.3984	1.6579
1090466	5.2749	5.0828	4.4809	4.4068	3.6326
1094843	1.4711	1.4599	0.9073	0.2209	0.2522
279778116	8.2449	6.2734	6.1145	5.7504	6.8970
1096533	3.1920	3.1251	2.2379	2.4386	1.7837
1093227	2.2122	0.9182	1.1060	0.2229	0.3522
1092986	2.2902	1.7408	1.2649	0.7730	0.9943
1094715	3.6948	3.7636	3.4868	2.7000	1.9880
1104723	2.6618	1.5578	1.4061	0.9726	0.9396
279911943	2.3532	2.5464	1.2090	1.5439	1.5896
1087939	2.0725	2.0828	1.1099	1.0902	1.0272
1093006	4.2561	3.4129	3.3864	2.7993	2.3134
1092723	2.6473	2.0744	1.1602	1.5935	1.3248
279895819	3.0155	2.6879	1.4949	2.2610	1.7952
1089298	5.2190	4.8612	4.8495	3.8000	3.4691
279819364	3.1377	2.7791	2.9297	0.3426	2.6015
1087047	3.5938	3.7744	2.6077	2.8057	2.6383
1088071	3.1913	2.9950	2.1943	2.1855	1.9004
280128508	1.1262	1.1830	0.4507	0.0146	0.0000
280008004	2.8852	1.9436	1.2567	1.5013	1.4877
1094656	1.4364	1.1028	0.5008	0.1472	0.1634
1096096	4.4556	3.9504	3.4534	3.3659	2.7928
1098026	3.7253	3.9456	3.0804	2.7967	2.6333
1099666	2.5025	2.6868	2.1494	1.5962	1.0431
1093088	4.2512	2.9978	2.8620	2.5247	2.4917
1089037	2.2594	1.6391	1.3642	0.7696	0.7225
1087056	2.3290	1.9641	1.2653	1.1886	0.9946
279989880	4.7622	4.7846	3.9484	4.1044	3.2771
1095772	2.3999	2.3850	1.1917	1.7311	1.2648
1088605	1.9257	1.3612	0.9674	0.3241	0.6494
280102455	4.1893	3.5044	2.5233	3.3907	2.6376
1103917	1.3891	1.4110	0.4858	0.2701	0.4556
1100486	5.8361	5.6221	4.5249	5.0083	4.6675
1091174	6.0933	5.8127	5.0425	5.1888	4.6461
1104090	1.8682	1.2314	0.5141	0.0000	1.1551
1089430	2.9460	3.5325	2.0850	2.7044	1.9504
1095326	3.1497	3.2792	1.9430	2.4877	2.2351
1098555	3.7163	3.1432	2.6134	2.7272	1.9717
1099090	3.3185	3.4880	2.5621	2.6119	2.0606
1100151	4.0890	4.0617	3.7751	3.1561	2.3204
1100426	2.8788	2.3032	1.7093	1.4688	1.6232
279660605	3.2752	1.2682	0.3684	0.2587	3.2176
1103538	6.5931	6.7663	5.5692	5.6576	5.8440
1097073	3.5426	3.9006	2.4519	3.1167	2.6277
1104730	1.7418	1.0969	1.0881	0.1384	0.0641
1103988	9.6488	8.1942	7.2448	6.9832	9.5700
1093539	4.3272	4.4981	3.3614	3.6851	3.2259
1094154	1.3581	0.8861	0.2470	0.0438	0.1152
279802791	3.0507	1.8478	2.0147	1.2004	1.1741
1097481	1.5314	1.0734	0.6259	0.2202	0.1032
1092233	5.0638	4.5474	4.0199	3.7658	3.6767
1090280	1.1844	1.3954	0.3035	0.2367	0.3755
1097461	3.4619	3.0900	2.4473	2.4670	1.9612
280115622	5.1317	4.8972	4.3075	3.8269	3.9571
280067956	3.4471	3.2803	2.5195	2.7730	1.8528
1088347	5.5380	5.6631	4.6076	4.7937	4.4552
1098726	1.6964	1.6349	0.8965	0.4652	0.6928
1092446	1.8229	1.0930	0.5751	0.0000	0.8571
1096445	4.2047	3.7797	2.8960	3.1467	2.9929
1103023	2.4456	3.1850	1.5792	2.1455	1.7807
1091504	4.5740	3.2458	2.9547	2.7735	3.0637
1096491	3.4082	2.5421	3.6812	1.1025	1.2074
280008801	3.9585	3.5911	2.7384	2.8360	2.8160
280014032	5.2395	5.2557	4.4790	4.0042	4.3279
1096309	3.2843	3.3650	2.1623	2.6183	2.2623
280038310	5.9055	4.9866	4.7961	4.1477	4.4653
1099816	3.4062	0.0293	0.9345	0.8752	0.4158
280125409	3.4730	1.6293	1.4133	0.2257	3.0872
1092877	3.6671	3.4993	2.3112	2.9516	2.5597
1088276	5.3546	5.0401	4.4386	4.2148	4.0141
279982502	3.0343	3.3881	1.9829	2.5295	2.1987
1090548	2.9183	2.0050	1.8954	1.2494	1.3179
1089736	2.1799	1.5602	1.0979	0.8317	0.7583
1094163	2.5758	2.3432	1.8947	1.4136	1.1491
1090329	3.9252	3.5149	3.0508	2.9083	2.2806
1100542	4.0449	4.2185	2.8857	3.6218	2.9672
1089706	3.2853	2.5554	2.0637	2.2065	1.5732
1094302	2.5831	1.6739	1.2708	1.3439	0.8547
1094539	4.9211	4.9188	3.8346	4.2296	3.7799
1096513	5.0034	5.2174	4.0951	4.5066	3.8145
1089950	2.7235	1.3145	1.5689	0.8889	0.6856
280060602	4.8165	5.4357	3.7811	4.4172	4.2705
279747835	2.6913	2.5898	1.8393	1.4505	1.7228
1096145	3.7063	3.9862	2.6895	3.0415	2.8991
1088040	4.3111	4.6609	3.3122	3.7845	3.4529
279844699	3.0379	2.4646	1.9680	1.3972	1.9807
1094333	8.3032	7.0018	6.5318	6.9634	6.5575
279926721	1.8406	1.9534	1.8754	0.5566	0.3542
1090819	3.4384	3.2952	2.4004	2.7001	2.0958
279797638	3.7130	2.9638	3.6443	0.0000	3.4679
280011422	5.8140	5.1389	4.6975	3.8148	5.0144
1092458	1.9591	1.4884	0.4881	0.5590	1.2225
279874416	6.8794	6.6529	6.1529	5.5720	5.6757
1102865	3.7326	4.2007	2.8909	3.4314	2.6800
1093403	3.7644	3.3295	2.7580	2.2686	2.7184
279734442	4.1036	3.5214	2.8883	2.1021	3.5543
1096565	2.7379	1.5657	1.5112	1.0919	0.9594
280072100	2.0141	1.4901	1.0469	0.8153	0.5019
1090505	0.9655	1.9190	0.3943	0.7200	0.3202
279909639	2.1581	1.9404	1.3429	0.8851	1.0310
1100456	2.7783	3.8585	1.8219	2.9224	2.3232
280126248	3.4258	3.7824	2.0892	3.3295	2.5070
279710870	1.5659	0.3571	0.0000	0.0000	0.0000
279718819	2.6163	2.5529	1.5133	1.9843	1.3736
1100936	4.5772	4.2688	3.5831	3.4920	3.3130
280090197	2.5816	1.3665	1.4002	0.9550	0.6882
1091968	2.4370	3.7126	2.1254	2.3230	1.8978
1101068	6.1030	5.6034	4.8448	5.1604	4.6765
1088086	2.8665	3.4239	2.1162	2.4614	1.9803
1097275	3.0989	2.9222	2.0676	1.9545	2.1336
279971217	10.1784	9.0423	9.2989	7.1252	9.5319
1107538	4.6093	4.1471	3.3205	3.8574	3.0834
279709883	1.7918	0.6501	0.0000	0.7915	0.0000
1088468	3.8778	3.8237	3.1283	2.9509	2.6023
1090018	2.8735	2.0920	1.5180	1.7031	1.3577
1093186	2.4705	2.3761	1.4072	1.3821	1.6146
1090347	1.8151	0.0951	0.0000	0.0000	0.0000
1104067	2.3000	3.0772	1.6603	1.8497	1.6909
1106522	2.0147	1.7432	1.3561	0.6314	0.7855
1087062	2.8052	2.6235	1.4509	2.0979	1.7319
1099984	2.8574	2.9884	2.0845	1.9806	1.8436
1094714	3.0167	3.1797	2.1112	2.3008	2.0237
280135899	2.9521	0.0532	0.3627	0.9098	0.3786
279584659	2.5594	2.7066	1.9400	1.6214	1.4818
1102534	4.2799	4.0032	3.2798	3.4083	2.8812
1104187	1.8902	0.8674	0.2464	0.6333	0.4045
1095763	6.9226	6.4838	6.8182	5.4173	5.0253
280083575	4.5459	3.9782	3.0551	3.7090	3.1757
1101225	3.1663	2.6371	2.2156	1.9603	1.6837
1091001	2.8197	2.0913	1.3712	1.6667	1.4833
1100127	4.7107	4.2237	3.6541	3.4974	3.4046
1094655	3.1818	3.5509	2.2907	2.6653	2.2984
1102418	4.8132	3.8098	3.2828	3.0026	3.8044
279754165	0.8806	1.5376	0.0000	0.0000	0.7833
1101719	5.0575	5.3791	4.0944	4.8903	3.8265
1104686	1.8093	1.5792	1.0040	0.6513	0.5853
1101224	2.7807	2.3226	1.6446	1.8043	1.3649
1094074	3.7286	3.9152	3.0304	2.8499	2.7457
280103888	3.2119	3.7433	2.5524	2.8017	2.2420
280131168	6.3058	5.5016	5.4203	4.9240	4.5320
1088850	1.1184	0.7713	0.0000	0.0000	0.0000
1095629	6.1227	5.9760	5.4518	5.2404	4.6219
1099612	3.0002	2.3136	2.0913	1.7830	1.2628
280004071	6.1034	5.0224	4.2873	4.9537	4.6141
1093534	2.5627	1.6045	1.4875	0.6290	1.3025
1098190	3.8671	3.5409	2.9650	2.8337	2.4815
279744183	2.8422	2.4833	1.8195	0.8936	2.4457
1093952	3.2618	2.8940	2.3464	2.3572	1.7029
1096681	2.5342	2.5788	1.9502	1.3679	1.5242
1100481	4.5327	4.6688	3.8087	4.1460	3.0205
279728390	3.9334	4.2831	3.1232	3.1282	3.2474
1089778	4.6291	4.0600	3.4637	3.5961	3.1497
1091639	2.5164	2.3177	1.5571	1.6450	1.2251
1093322	4.8730	4.3442	3.6655	3.7490	3.5897
1088092	5.2265	4.9961	4.3813	4.6513	3.4801
1092367	2.7809	2.5674	2.0656	1.7139	1.4218
1097792	4.1192	3.4138	2.6745	2.7235	3.0805
280082817	2.3696	2.6169	1.9186	1.4347	1.3058
1088885	3.7421	2.8210	2.3359	2.3862	2.3019
1092574	4.0450	3.3658	3.0982	2.8584	2.3424
1093924	5.7200	5.9979	4.6301	5.0203	5.1092
1088858	5.7050	5.7528	4.9064	5.3251	4.1387
1097048	5.5958	5.3592	4.4933	4.8846	4.2381
1091423	5.6867	5.6628	4.7326	4.6524	4.8229
1103189	2.3107	2.1995	1.5742	1.3201	1.0550
1098097	1.2680	1.2634	0.8643	0.0573	0.0616
1088032	6.0182	5.9289	4.9199	5.4579	4.7315
1089466	4.8975	5.3865	4.0148	4.3862	4.2151
1087065	3.2124	3.5813	2.2374	2.6004	2.5454
1099398	3.0477	2.1067	1.6019	1.8875	1.4356
1091000	3.9528	3.7805	2.8701	3.3746	2.5497
1094091	2.0587	0.9933	0.8508	0.4510	0.4718
1090136	1.5408	0.9870	0.3215	0.3059	0.3602
279810636	3.5262	3.5915	2.0582	2.4545	3.3615
1102047	4.7284	4.6861	3.7228	4.0486	3.5489
1095095	3.9721	4.0290	3.2214	3.2815	2.6978
1101170	2.7442	2.6327	1.8186	1.8745	1.5713
1092341	6.8459	6.3911	5.9656	5.4044	5.6869
279972735	11.8296	10.1513	10.4067	9.0646	10.7035
280105393	6.1849	6.9899	5.5124	6.2706	5.1833
1087241	4.6043	3.7280	3.4820	3.2625	2.9611
1089527	1.4751	0.7261	0.0316	0.3484	0.1296
280014291	4.5166	3.7892	3.0408	3.4689	3.1587
1099420	1.9362	1.4454	1.0750	0.7742	0.4359
1095954	3.5829	3.3163	2.5607	2.8250	2.1760
1088627	3.2491	3.4101	2.3667	2.6561	2.1794
1087247	2.5940	2.2684	2.0635	1.3110	1.1338
280128642	1.9718	2.6718	1.2812	1.5854	1.3138
279747965	1.9118	1.6341	1.1657	0.8010	0.5672
279874791	6.1318	5.2528	4.4968	5.1533	4.6422
1090005	4.5471	4.2534	3.4638	3.4104	3.5433
280094758	1.7456	0.8622	0.2529	0.2595	0.6165
1089492	3.5456	3.3591	3.0476	2.4957	2.0312
1091072	6.8563	6.3921	5.4306	5.7909	5.8690
1096356	2.6829	2.9880	1.9637	1.9077	1.8552
279994601	2.0226	1.6026	0.9860	1.0208	0.6519
279908499	3.3020	3.5119	2.1175	2.7109	2.6175
280090679	4.3857	2.9155	2.8662	2.8464	2.4650
1094490	2.2740	2.6043	1.4708	1.8976	1.1762
1089440	5.8115	4.9871	4.7963	4.3391	4.2905
1092953	4.5831	4.0883	3.9411	3.6329	2.6612
1089419	3.8161	3.9466	3.2365	3.2125	2.4273
279667948	2.1810	1.3974	1.1370	0.7069	0.7584
1089958	3.6691	3.8727	3.0185	2.8153	2.7159
1092013	3.5407	3.1737	2.6019	2.6894	2.0203
1089576	3.1508	3.0883	2.2838	2.3631	1.9523
279873887	2.5518	2.2303	1.6254	1.7789	1.0116
1091654	4.0576	4.8014	3.2849	3.5783	3.6682
279592659	3.9404	3.4535	3.0372	2.5753	2.7217
280108582	1.4501	0.5712	0.1317	0.0000	0.1439
1098779	4.6561	4.3206	3.1738	4.0012	3.5339
280071396	1.3322	0.8876	0.5744	0.0000	0.0000
280119037	1.7829	2.3641	1.3276	1.4008	0.7372
1094201	2.8970	2.7846	1.7915	2.1955	1.7816
279912347	5.3999	4.2071	3.6243	3.6815	4.3514
280017295	3.8757	3.0279	3.0956	2.3262	2.1808
279989230	4.6950	4.1869	3.3739	3.8622	3.3347
280135174	2.6072	1.3714	1.3549	1.0960	0.7651
1099028	5.3243	5.0113	4.2397	4.3784	4.1336
1088426	4.1451	5.4931	3.8000	4.0860	3.8205
1101759	2.5599	2.7761	1.7697	1.8358	1.6486
279935123	2.1442	1.9457	1.3868	1.9982	0.0000
1089840	5.4468	5.5005	4.4294	4.6662	4.5769
1098630	2.6712	2.4423	1.7500	1.5333	1.6389
1089023	2.5570	3.2478	1.8469	2.2337	1.8805
1097871	3.0288	2.8011	2.1950	2.2525	1.5528
1102063	1.5090	1.4145	0.3677	0.7566	0.5171
1093089	2.6505	2.6559	1.5849	2.0125	1.6192
1089334	4.0423	2.5307	2.6591	2.0787	2.3795
1088827	2.2599	1.7450	2.0079	0.5864	0.6711
279912368	4.9754	4.8309	3.7585	3.8866	4.3238
1087212	2.9760	3.0854	2.3907	2.0072	1.9557
1087390	3.9655	3.5106	2.9599	2.8792	2.6366
279860234	2.0955	1.4860	1.0588	0.7358	0.8397
280076495	2.0279	1.9158	1.3021	0.7606	1.1159
280101711	4.2507	4.2907	2.8467	3.8116	3.4175
1089465	3.5267	3.5432	2.5513	2.7542	2.5632
1100304	2.5471	3.3945	1.5764	2.3288	2.2726
1090285	3.4929	3.9088	2.5703	2.9220	2.8774
1099918	4.4564	5.3042	3.9871	4.2989	3.6224
1098198	7.2304	6.7949	6.2248	6.2866	5.7963
1097718	2.1525	1.2406	0.8858	0.8493	0.6244
1094922	3.3026	3.5984	2.6261	2.4993	2.4969
1096638	4.0169	3.9357	2.8903	3.6279	2.6821
1095840	5.7190	5.6117	4.9541	4.9178	4.3964
279990867	2.6031	0.3268	0.6089	0.4463	0.6120
279744246	2.7651	3.1108	1.9501	1.9167	2.2203
1099050	2.0666	2.1892	2.5425	0.4805	0.6342
279954000	10.0910	9.0487	9.3321	7.3120	9.3418
279911991	3.7227	3.3715	2.6344	2.8820	2.4014
280111359	2.6030	2.0593	1.4546	2.2283	0.5889
279842855	2.7816	2.8243	1.7796	2.0589	1.8490
279927058	0.8311	1.2067	0.0000	0.0000	0.3373
1094371	2.9029	3.9535	2.4206	2.3541	2.7929
1094451	6.0548	5.8995	4.9355	5.3713	4.9079
1089707	2.5291	4.0137	1.5956	2.9877	2.5154
279869495	4.3690	3.8916	3.8661	2.9465	2.8642
1087163	3.1724	3.4459	2.2697	2.7501	2.1948
1094003	1.9993	2.7880	1.2400	1.8386	1.3898
1095318	6.1374	5.5281	4.8633	5.2205	4.7024
279745105	1.8650	0.9324	0.9160	0.3490	0.2197
280064975	6.6109	6.7663	6.1459	5.9855	5.2235
280003808	2.5086	2.2406	1.7636	1.6232	1.0264
1090854	1.2779	1.2761	0.3181	0.3550	0.4485
1088756	3.8961	3.6218	2.4650	3.2207	2.8823
280071493	2.2847	2.5777	1.1911	1.5075	1.8870
1108950	2.2901	1.0387	1.0022	0.6853	0.5985
1095877	1.7700	1.5980	0.9265	0.4551	0.9683
279869091	3.1244	2.3091	1.9986	0.8654	2.5855
1096034	4.6142	4.6108	3.7058	3.9945	3.4371
1092218	4.1174	3.9185	3.2617	3.2313	2.8615
1092012	2.7279	2.8829	1.7435	2.0482	1.9257
1098999	4.8276	4.3785	4.0815	3.8635	3.1655
1100810	5.5079	5.8032	4.4004	5.4931	4.3756
279926502	1.3650	1.1637	0.4557	0.1936	0.4467
279770652	3.2377	3.1024	2.1200	2.5628	2.1321
1105616	4.4247	4.4452	3.5938	3.8189	3.1976
1088592	4.0723	3.6657	3.1123	3.2949	2.5062
1093135	4.4216	4.1195	3.6395	3.4960	2.9831
279868780	3.4470	3.2409	2.5610	2.4425	2.3371
1094887	4.2907	3.3262	3.0540	2.5841	3.0972
279966906	8.5349	6.7412	7.1459	5.1234	7.9555
1093486	5.7248	5.4555	4.9042	4.6601	4.5169
279982337	3.8673	3.6317	3.0926	2.9345	2.5339
1092909	3.0630	2.5934	1.8234	2.4713	1.5027
1088579	1.5669	0.3102	0.1293	0.0000	0.0000
1096321	1.8777	1.6355	0.9254	0.8596	0.8013
279849194	2.5554	1.5846	1.5169	0.8558	1.1541
1095873	2.1617	0.2874	0.4916	0.2507	0.2487
280053104	2.0395	2.1377	1.3084	1.0943	1.1806
1096186	2.5365	2.7230	1.7417	1.7044	1.7610
1088167	3.8051	3.5396	2.6073	3.2052	2.5224
1099220	4.8478	5.0999	4.2829	4.0521	3.9045
1088644	2.9747	1.9714	1.3336	1.8123	1.5914
1099555	1.1742	1.1827	0.3689	0.3209	0.1646
1101125	3.8766	3.3814	2.7394	3.2014	2.2661
1086997	1.9985	2.2095	1.5101	1.5962	0.5257
279852226	3.6168	3.8344	2.8210	2.9930	2.6837
1095981	4.4976	4.5055	3.8766	3.7864	3.1648
1093764	1.4748	0.8060	0.3499	0.2330	0.1620
1100535	3.9166	4.4391	3.7994	3.0218	3.0365
1099024	4.5711	5.0690	3.8675	4.4110	3.5074
1094764	2.6742	2.1125	1.5960	1.5215	1.3895
1090957	1.9638	1.4040	0.9369	0.9418	0.5013
1093244	3.3447	2.1427	2.4384	1.5600	1.5622
1092692	2.0120	2.9512	1.3169	1.8317	1.6268
1105982	5.4140	5.3342	4.2327	4.9011	4.3194
279725943	3.7435	4.7850	4.0456	4.2151	1.8642
1090527	3.3963	3.2195	3.1396	2.0465	2.0701
1099593	3.2518	3.4034	2.1717	2.6360	2.5079
1086951	1.6166	1.1313	1.2692	0.0000	0.1861
1088165	3.3213	3.1669	2.5842	2.3171	2.1665
279667472	2.3875	1.8130	2.1910	0.0000	1.4457
1096541	1.8183	0.4572	0.2223	0.2973	0.2311
280136472	2.0181	1.7453	1.1338	0.9597	0.8892
1093458	3.5610	2.9607	2.2424	2.4086	2.4692
1098640	4.5433	3.9600	3.4916	3.8329	2.7681
1101040	2.6498	1.6982	1.6570	1.2260	0.9780
1092485	1.8071	2.6741	1.2656	2.1702	0.6257
1094362	3.1227	2.7976	2.3574	2.1105	1.7522
1088736	4.0937	4.2201	3.1252	3.4769	3.2086
1104082	1.7267	1.4196	0.6387	0.9833	0.4380
1098372	1.9041	0.7083	1.0612	0.1053	0.0935
1091214	3.4667	3.1942	2.4538	2.8259	2.0538
279808177	5.5630	4.7912	4.2692	4.0025	4.6045
280089811	4.5045	5.3955	4.5894	3.9868	3.6199
279894891	5.7343	5.7271	4.8071	5.0017	4.7296
1089975	1.7150	0.0540	0.0000	0.0000	0.0000
1093174	4.5020	4.4953	3.6796	3.4988	3.6641
1098202	5.1926	4.3917	4.0722	3.9552	3.7018
1090532	3.4405	2.6414	2.3143	2.2121	1.9493
1094733	1.3875	1.2362	1.0660	0.1170	0.1066
1092949	2.2345	2.4332	2.5426	1.1156	0.6981
1097686	2.6565	2.2273	1.7093	1.6317	1.3397
1109073	2.6180	3.5010	2.0207	2.7918	1.7215
1087954	1.9232	0.3557	0.2747	0.1318	0.3702
1099303	2.4559	2.3536	2.0977	1.7315	0.7432
279744915	4.3130	4.8271	3.9802	3.5082	3.5801
1097507	3.2230	3.1101	2.2432	2.4497	2.1652
1090313	2.2376	3.0812	1.7945	1.8955	1.6469
1090611	4.0411	3.6974	2.9884	3.0459	2.9323
1103605	4.1194	4.2843	3.6116	3.6864	2.6667
1104804	4.6496	4.9362	3.7954	4.1458	3.7971
1095306	2.4778	2.0839	1.5711	1.4826	1.1496
1093567	5.1192	4.7342	3.8812	3.8299	4.4300
1090217	3.7461	5.2196	3.2122	3.7461	3.8537
1104317	3.6532	4.0457	3.2267	3.1140	2.5714
279533381	1.7254	0.9065	0.4793	0.4813	0.3526
1099418	4.0149	4.3351	3.2936	3.5871	3.0147
1095392	2.8492	2.8282	2.2530	2.0315	1.6022
1086992	2.0853	1.2664	0.7010	0.9940	0.7044
1090822	6.9869	7.0293	6.5021	6.4166	5.4789
1102540	2.9565	3.1714	2.2409	2.4052	1.9195
1098867	1.8958	1.9220	1.0538	1.2025	0.8444
1098417	3.5327	3.2132	2.6904	2.6884	2.1152
279800572	4.9552	4.6035	4.0672	3.8929	3.7543
1089193	3.9007	3.8951	3.1318	3.2915	2.6469
279853735	4.0023	3.7427	3.3145	3.0196	2.6607
1088230	5.8528	6.5065	5.1908	5.6161	5.1104
1092470	1.3493	1.8571	0.5137	0.7348	0.9406
279944035	13.1286	10.8624	11.4319	10.6489	11.2856
1095480	4.7513	4.9911	3.7809	4.2635	3.9499
1099030	6.1736	5.9400	5.0818	5.3025	5.1669
1104783	4.4756	4.0873	3.4549	3.4812	3.2900
279718840	5.0369	4.2063	3.3453	3.6732	4.2288
1104590	1.6889	0.7924	0.6074	0.2146	0.2832
1088697	3.9511	4.5441	3.2190	3.5915	3.3161
1105206	4.4145	3.9645	3.6380	3.2745	3.0412
1087599	2.0570	1.7355	1.1168	1.1772	0.7806
1087264	2.9444	2.8621	2.3698	1.8330	1.8936
280002826	1.4670	1.1692	0.7920	0.3228	0.2260
1098690	2.5744	2.4689	1.5502	1.8541	1.5475
279956702	6.7448	5.0421	5.4141	3.6045	6.0493
1104760	6.0917	3.8525	4.0476	3.5067	4.7502
1091129	4.8190	4.8400	3.6916	4.2370	3.9488
1091320	3.7075	4.8441	3.9170	3.1411	3.1591
279722569	3.0655	3.1134	2.2129	2.2254	2.2198
280121072	3.0506	3.4382	2.3748	2.4628	2.2873
1087175	2.7880	2.3774	1.5934	1.8722	1.6743
1095915	2.5273	2.5383	1.5428	1.8921	1.5566
279992307	3.0327	2.9051	1.9717	2.4043	1.9243
1095825	3.2754	3.1932	2.1874	2.4244	2.4863
1102569	1.6840	1.8523	0.6367	1.0838	0.9805
1091172	4.3162	4.1276	3.2283	3.8545	2.9797
1099185	4.5274	3.7319	3.4368	3.5066	2.8443
1099864	1.9895	1.9545	1.7233	1.2309	0.3628
279942905	1.1068	0.7750	0.0000	0.2266	0.0000
1098044	4.3570	4.6020	3.4562	3.8370	3.5503
1104894	3.3984	1.3926	1.6923	1.8668	1.0328
1087953	1.3250	1.7264	0.7721	0.8130	0.3990
1092031	2.2402	1.7018	1.6658	0.9747	0.6796
279759384	1.1232	0.8144	0.2765	0.0000	0.0385
279724423	5.0612	4.4974	3.8783	3.9962	3.8721
1093860	1.6577	0.8003	0.5488	0.3190	0.2287
1087475	2.3222	2.5921	1.4657	1.7074	1.6084
1091890	2.7010	2.4675	1.7249	1.7196	1.7186
1098124	2.0640	1.5002	1.1323	0.8541	0.7715
1096521	1.8861	2.4247	1.0816	1.2752	1.5214
1105797	5.1536	4.8910	4.1944	4.4172	3.8683
279908451	1.8245	2.3431	1.3647	1.4602	0.8406
1104227	2.4062	2.0063	1.3076	1.3529	1.3733
1108145	1.5061	0.8194	0.2334	0.3808	0.2913
1100596	3.0263	2.7516	2.3476	1.9807	1.7585
280014871	2.3920	3.0596	2.0128	1.9997	1.5856
1090070	4.4644	4.9253	3.8904	4.4096	3.2097
1089089	3.6839	3.2702	2.7950	2.5504	2.5119
1103718	3.3914	2.2999	2.1394	1.9184	1.9085
1106357	4.8396	4.1810	3.7503	3.1392	4.0714
1103861	1.6849	0.5004	0.1422	0.0000	0.5659
280068737	1.2790	0.6583	0.1676	0.0886	0.0801
1088117	4.0321	4.3180	2.9278	3.5647	3.4632
1102094	4.1583	4.8684	3.7939	4.1728	3.0039
279747005	3.4301	2.8939	2.8385	1.6445	2.4363
1088921	1.9347	1.8993	1.1753	1.0879	0.9217
1089879	6.3626	5.8520	5.3074	5.3679	5.0825
1087483	2.6130	2.7736	2.1076	2.0452	1.3630
280085750	5.0391	4.6664	3.7804	3.9241	4.2924
1095206	5.5889	4.9420	4.4668	4.7919	3.9799
279942860	10.5949	8.9728	9.2630	8.0486	9.4830
1093210	2.9951	3.1031	2.5199	2.1224	1.9521
1104639	3.3834	3.2344	2.2943	2.6674	2.4136
1098708	5.1214	4.9307	4.0229	4.5480	3.9559
1095131	4.7719	4.6677	4.3295	3.8335	3.4457
279748382	3.1685	3.2438	2.4995	2.4829	2.0865
279823606	1.3582	2.4251	1.1056	1.0591	0.9620
279717040	3.1469	2.7315	2.4008	1.8939	1.9756
1095901	2.6518	2.2629	1.3115	1.4973	2.0162
1097802	5.1352	4.6158	5.0050	3.8192	3.2553
1104492	3.9278	3.4636	3.0643	2.7247	2.7518
1091522	3.4943	2.7841	2.5066	2.4367	1.9280
279668186	2.0769	1.7743	0.3952	0.0000	2.8354
1090240	7.4762	7.5377	6.5851	6.9829	6.4070
1092943	4.0949	4.3208	3.6306	3.2923	3.1549
280107576	3.0025	3.7215	2.2282	2.4635	2.8497
1087162	1.9022	2.0439	0.9589	1.2162	1.1997
1090259	3.4675	2.8037	2.0907	2.2867	2.4850
1087899	1.6986	1.7118	1.0017	1.1050	0.4659
280043264	2.1970	0.8751	1.3879	0.0000	0.6780
1101410	2.4319	1.8840	1.4126	1.4295	1.0899
279870973	2.2674	1.8910	1.5195	0.8222	1.3552
279775133	2.7480	4.0640	2.1143	2.4220	3.1411
1088944	1.3430	1.4454	1.0938	0.2515	0.2968
1092603	2.9893	3.1622	2.1277	2.4802	2.0791
279808475	3.5569	2.8030	2.3440	1.7508	2.9062
1102845	1.6760	1.5976	0.8762	0.8740	0.6219
279964585	2.5087	1.8984	1.1455	1.7080	1.2196
279878773	5.2566	4.6630	4.2176	3.9100	4.2151
1090575	2.7570	2.4591	1.8120	1.9573	1.5199
1097749	4.1919	3.7222	2.1427	2.8339	4.3604
1090955	1.6128	0.9596	0.7562	0.3492	0.2203
1094287	1.8073	0.3149	0.4103	0.1056	0.1347
1102110	6.9845	6.5753	6.1164	5.9903	5.7004
1088336	1.9715	1.9935	1.1976	1.2817	0.9361
1103567	2.7093	3.1244	2.0873	2.0862	2.0456
279735654	4.8306	4.7345	3.7911	4.0586	3.9664
280094167	1.6501	2.0669	0.8083	0.7968	1.4390
279879654	4.3322	3.9553	3.3869	3.4425	3.0735
1089529	3.1560	3.3880	2.3637	2.5630	2.3627
1093774	3.6270	4.2095	3.1643	3.2858	2.7786
1092083	2.7656	2.7946	2.1122	2.0553	1.6468
1091742	4.7298	4.6676	3.6753	4.3984	3.4975
279735820	3.8876	3.3112	2.7803	2.7735	2.7200
1098346	4.4886	4.5402	3.7292	3.9358	3.3539
1089889	1.2721	0.9585	0.4516	0.2521	0.1192
1091717	2.3950	1.9863	1.2825	1.5778	1.1888
1090608	2.0244	1.4919	1.1112	0.8698	0.7707
280130432	5.8534	5.2863	4.2976	4.8306	5.0593
279857501	2.3169	1.5431	1.1270	0.6459	1.4959
1097783	0.9250	1.3669	0.2907	0.2710	0.3552
279955448	2.6189	3.2190	1.8941	2.3512	1.9912
1088195	2.0924	2.2177	1.0665	1.5407	1.3383
1095321	2.4925	2.0079	1.5328	1.1527	1.5477
1089481	1.9754	1.6128	1.8837	0.4294	0.5532
1100557	3.5199	3.2565	2.4326	2.7691	2.4468
279725065	5.7140	5.0927	4.5756	4.4738	4.6460
1088753	1.2741	0.6396	0.1387	0.0000	0.2179
1094913	1.9701	2.7560	1.4444	1.6224	1.5094
1100174	3.1619	3.5550	2.8204	2.3517	2.3908
1102407	6.6742	5.5521	5.4101	5.1602	5.2569
279748964	3.6287	2.1408	2.4161	1.5252	2.2015
1096373	1.9959	1.2827	1.0534	0.6174	0.7369
1104105	3.4840	2.8722	2.5412	2.4671	2.0164
1089637	4.6431	4.9763	3.6773	4.2076	4.0349
279814315	4.2376	3.6653	3.7316	3.1107	2.5045
1087679	2.8671	3.9517	2.2701	2.9222	2.5289
1104896	2.8994	2.1870	2.3915	1.6292	1.1022
1091699	3.7831	2.6456	2.4348	2.2876	2.4154
1094474	1.9318	1.9320	1.7388	0.7289	0.8232
1095751	2.0072	1.6075	1.0561	0.7089	1.1529
1095215	1.5607	2.5064	1.3668	1.1455	1.0854
280133345	2.3792	2.0090	1.7129	1.0296	1.3369
1104264	1.9665	1.1199	0.6325	0.3989	1.0983
1097154	2.8980	2.6237	2.1558	2.0406	1.5865
279809475	1.8037	2.1059	1.0883	1.4781	0.7990
279939188	4.6239	2.8947	2.8602	2.5347	3.3858
1103843	1.3795	1.1240	0.6710	0.3456	0.2426
280134255	5.3224	4.7627	3.7874	4.3088	4.5370
279722093	4.3820	3.8333	4.0724	2.1536	3.6039
280029666	3.8388	3.6819	3.0548	2.9760	2.7611
279938187	1.8791	1.5365	1.0260	0.9459	0.6625
1100561	2.2794	1.0175	0.4084	0.4833	1.5648
279994320	1.7778	1.2349	0.8504	0.5520	0.6283
1096753	2.7505	2.4926	1.7663	2.1218	1.4887
1093910	2.4597	1.6871	1.9103	1.0521	0.7701
1100593	5.1373	4.3473	4.0684	3.9824	3.6886
1089784	2.2451	1.4659	1.4014	0.8627	0.8178
1089674	5.6839	5.2756	4.7696	4.7977	4.3878
1099931	2.4527	1.9126	1.4565	1.3031	1.3068
1090746	3.0650	2.1304	2.1367	1.7184	1.4566
1093579	2.8813	2.7928	2.2726	1.8731	1.8850
1103484	3.3234	3.9357	2.9604	2.9469	2.5020
1098096	5.3681	4.3472	4.4913	3.8125	3.7899
279917209	3.6443	3.3993	2.8924	2.9137	2.2816
1096764	3.0941	3.2188	2.5552	2.6419	1.7948
1087389	3.8316	3.9754	3.0489	3.3363	2.8479
1094049	2.0532	1.6664	1.0304	1.0332	1.0390
1090544	2.0318	1.6458	1.8846	0.5209	0.6342
279782463	4.1348	3.8510	3.8413	3.1112	2.5496
279896373	2.6051	1.0773	2.4298	0.0000	0.6174
1087955	1.0997	1.1672	0.5838	0.1719	0.1688
279911477	1.9696	1.7647	1.3262	1.2687	0.5309
1102133	1.7888	1.0831	0.2476	0.8239	0.7609
280075281	7.9394	7.1597	6.9036	7.0912	6.1790
280119061	6.3156	5.4152	5.6931	3.6870	5.7413
279793707	0.8587	1.5092	0.5130	0.2954	0.2690
1099117	4.4179	4.0339	3.2898	3.3504	3.5654
1099811	4.2080	4.4662	3.7925	3.6056	3.1414
1087840	3.1810	3.6602	2.4341	3.0197	2.3374
1089349	4.4981	4.4118	3.7369	4.4066	2.7519
280075890	3.8623	3.0282	2.6669	2.6815	2.5182
279956594	2.3794	1.4927	1.3452	0.5577	1.4362
1098522	3.7948	3.5177	2.7713	2.9763	2.7522
1094256	4.3677	4.3503	3.4878	3.7534	3.3669
1100573	1.4659	0.6224	0.3734	0.1865	0.1042
1106501	1.2148	0.5991	0.0359	0.1593	0.0579
279827860	3.4648	3.2943	2.4584	2.7964	2.4169
1103805	2.4397	2.9401	2.0626	2.0310	1.5093
1088550	2.3838	1.7278	1.4526	1.1900	1.0588
1089537	4.0182	3.9379	3.6864	3.2793	2.5028
279766975	1.7267	1.2887	0.6327	0.4899	0.9348
1098922	1.5425	1.3218	0.7503	0.5384	0.5428
1101483	3.8572	3.9707	3.0350	3.3084	2.9344
1105896	5.9821	5.7260	5.4829	5.1718	4.4498
1098311	6.0662	5.2273	4.2972	5.2725	4.9136
1102816	3.5051	3.3352	2.9725	2.5298	2.3011
280110021	6.0348	6.7256	6.2148	5.6459	4.8251
1104123	1.8158	0.8267	0.1331	0.6748	0.7026
1102038	4.7659	5.5411	4.1954	4.5592	4.2535
1091470	3.8143	3.6786	2.9445	3.0802	2.7625
1097738	1.1615	1.9003	0.5573	0.6815	0.9021
1094421	2.5958	2.8383	2.2757	2.2668	1.1571
280046141	2.1485	0.5200	0.5931	0.0000	0.9584
1089191	3.5321	3.4451	2.7675	3.0674	2.1802
1093761	2.0912	1.8383	1.0986	1.2517	1.0971
1099467	3.6519	3.7342	3.2488	2.8693	2.5144
1105246	3.9762	3.2974	2.9405	2.9631	2.5601
1097023	3.6427	3.6132	3.3597	2.6393	2.4399
1102107	0.9158	1.6980	0.2804	0.7231	0.4734
279752989	4.3358	3.3113	4.2174	2.2384	2.5715
1096067	3.9598	3.3404	3.3044	2.7608	2.4438
1087272	1.9747	1.1751	0.8365	0.7741	0.6729
1090811	9.4964	9.2538	8.7806	8.7760	8.1285
279725809	3.5594	2.9184	2.3403	2.0677	2.8690
1094305	1.8432	0.8532	0.6585	0.4292	0.5179
1103563	3.0970	2.4802	1.5685	2.3346	2.0237
1096515	1.5382	0.8905	0.5507	0.2951	0.3612
1087403	1.5970	0.1304	0.1402	0.0000	0.0152
1091431	1.6883	0.8403	0.8737	0.1667	0.3177
1089746	2.7273	2.0877	1.6487	2.0625	1.0779
1094319	3.3506	3.9663	2.9743	2.8057	2.7636
1101155	3.2678	2.5334	2.1008	2.4943	1.6751
1101922	1.4054	0.3040	0.0683	0.0472	0.0215
1094367	6.8666	6.1859	5.3580	6.4223	5.3724
280107790	3.5115	3.3108	2.6934	2.8743	2.2399
1092225	3.0448	4.0655	2.8189	2.9607	2.4606
1094034	1.2622	0.8480	0.4009	0.1616	0.1778
1103240	4.1152	4.2144	3.2914	3.8148	2.9635
1097235	4.5721	4.4676	3.3248	3.9576	3.8547
1088363	2.8654	1.4156	1.4515	1.4475	1.1011
279961289	4.6760	0.0000	0.0000	0.0000	4.5929
1101562	1.6649	1.4276	0.8157	0.7931	0.6088
1098550	3.4498	4.0906	2.9736	3.2763	2.6400
279729788	5.7496	4.9571	4.4531	4.6054	4.5810
1092326	1.3862	1.2792	0.7108	0.4661	0.4021
1088919	3.5041	2.9632	3.7150	2.0614	1.5068
280088312	3.7493	2.8560	2.6193	2.2508	2.6202
1104269	2.7250	3.7626	2.2497	2.7799	2.2851
1097477	2.8080	2.6926	2.1518	1.6946	1.9879
1092651	4.2036	3.9908	3.2620	3.2511	3.3621
280014859	2.7810	2.8144	1.7468	2.1902	2.0404
1094520	2.2935	1.4459	1.3800	0.9080	0.9062
280078072	2.4491	1.9489	1.5559	1.4513	1.1769
279847737	5.5403	5.0510	4.9102	4.6651	3.8988
1096599	2.4383	0.6964	0.7318	0.6821	0.8754
280131858	1.0998	1.9374	0.6009	0.8054	0.7368
279719565	2.1197	1.8638	1.9257	0.8488	0.7884
1091937	2.3718	2.6129	1.5438	1.7105	1.8112
1095076	3.7700	3.3439	2.6880	2.6902	2.8817
1091098	2.4127	2.0583	2.1046	1.0773	1.1161
1094342	4.2268	4.9083	3.5636	4.1277	3.6031
1103892	1.0703	1.4208	0.5573	0.0000	0.7735
1098894	4.8013	4.1158	3.8456	3.9557	3.1713
1089703	3.9432	4.1808	3.0481	3.4719	3.2650
1103564	7.7500	6.8754	6.6448	6.9054	5.9873
279720838	3.6233	3.4668	2.9909	2.5940	2.6507
1089733	2.0222	1.4517	1.0915	0.9642	0.7557
280091263	4.2358	3.7156	3.1931	3.2081	3.1275
279713801	1.6729	0.2762	0.1671	0.0000	0.3618
1099372	4.5467	3.9479	3.7573	3.3975	3.1935
1094808	1.3116	1.6159	0.7474	0.5711	0.6791
1092701	1.6039	1.0475	0.7546	0.3476	0.4813
1101621	2.8219	1.1389	1.4557	1.1075	0.9862
1096665	2.4047	1.9502	1.5577	1.5331	1.0507
1087562	3.0267	2.6759	1.9993	2.1925	1.9717
280085196	2.0888	2.3241	1.2576	0.7270	2.2455
1097272	2.4181	1.1164	1.3881	0.8447	0.6807
1090707	2.1174	3.0780	2.0036	1.8599	1.5421
1093421	5.1821	5.5150	4.5662	5.0271	4.0663
280026595	4.4252	4.9583	4.0633	3.9751	3.6527
279917869	4.6925	4.8215	4.0700	3.7423	4.0749
1104148	5.0508	4.8528	4.5634	4.1024	3.8065
280132000	1.4243	1.3779	0.5393	0.4429	0.8381
1087339	1.2673	1.4894	0.4243	0.5402	0.7876
1088774	5.7920	6.5690	5.0451	6.1277	4.9861
1104656	2.3947	2.3709	1.3613	1.8638	1.5432
279830858	3.4647	2.4062	2.5189	2.2183	1.6892
1098203	6.1523	5.3714	5.5267	4.7204	4.6589
1105842	6.8332	5.6817	5.0938	5.4250	5.8742
1100004	1.7597	1.5306	0.5768	1.1778	0.8025
1095792	2.1319	3.2454	1.5825	2.3564	1.7504
1088277	1.3738	0.9137	0.5764	0.2267	0.2528
1090262	1.8557	1.7439	1.1219	0.9483	0.9549
1096194	7.1372	7.3031	6.5594	6.7137	6.0159
280046008	13.9524	12.3954	12.8950	11.2493	13.0070
1087992	2.3487	1.9716	1.4722	1.1836	1.4551
1089970	4.8556	4.3738	4.1228	3.9851	3.3673
1100246	3.0645	2.0244	2.0194	1.5988	1.6475
1101261	2.5151	2.2380	1.6566	1.7253	1.3802
1089694	3.4252	3.2998	2.6154	2.7600	2.3445
279879731	1.7445	0.1547	0.1281	0.2844	0.0693
1101162	2.0144	2.3099	1.2059	1.4182	1.4957
1087486	3.9366	3.7144	2.8489	3.2197	3.0416
1104357	1.0667	1.4946	0.5353	0.2447	0.6974
1096587	1.6986	0.1844	0.3225	0.0000	0.1394
1096823	4.1532	4.5325	3.3563	3.7217	3.5886
1095750	3.4963	4.6629	2.7368	3.6937	3.4467
1096258	3.4091	3.7148	2.4476	3.0017	2.8748
279700778	2.5124	2.0118	1.0376	2.0869	1.3014
1094455	1.1010	1.2666	0.4634	0.3465	0.3816
1093550	7.0672	6.4989	6.4470	5.9651	5.5777
1091416	1.3953	1.3728	0.5791	0.7077	0.5059
279996668	4.3262	4.4164	3.5044	3.4811	3.7709
1092019	2.1797	1.6131	1.6277	0.9258	0.7788
1091443	1.3384	1.1717	0.7423	0.4867	0.1797
1096076	1.3364	2.0646	0.5297	1.1913	1.0243
279836759	3.3273	2.2269	2.2550	1.6861	2.0351
279802530	5.6867	5.0292	4.8736	4.5726	4.2734
279783276	1.8054	1.8226	1.1549	1.0957	0.8384
279863491	4.5800	4.3868	4.1807	3.5955	3.3215
280068173	4.9829	4.8242	3.9610	4.4316	3.9656
1095090	1.7370	0.6773	0.7298	0.2328	0.3064
1097294	4.2163	3.9144	3.7191	3.6282	2.4966
279836930	4.4275	4.3312	3.3507	3.3690	4.0688
1093941	1.5383	0.8635	0.7172	0.3480	0.1892
1095352	3.7909	2.5445	2.7714	2.2295	2.1542
1088231	1.7166	1.2663	0.5437	0.7719	0.8128
1102460	2.2342	1.9457	1.1415	1.6689	1.1135
280071030	3.7262	3.4039	2.6447	2.9761	2.7288
1103686	3.9526	2.8075	3.2588	2.0178	2.5207
280076770	2.5330	2.1742	1.6482	1.5450	1.5253
279744337	2.5330	2.1742	1.6482	1.5450	1.5253
1104419	2.5520	2.0956	1.4863	1.7128	1.4304
1099399	3.3342	2.4246	2.2500	2.1745	1.8723
280062133	3.6976	3.3906	3.1833	3.0560	2.0528
1098713	1.6935	1.3361	0.8565	0.5395	0.8091
1089376	1.7061	1.4542	0.8981	0.8946	0.6088
279929038	1.1403	1.0620	0.2954	0.5734	0.0959
280078001	3.0617	2.6762	1.8183	1.8475	2.6035
1094252	3.4724	3.5272	2.6647	2.6860	2.8125
279789679	2.2617	3.1810	1.7499	2.4382	1.6403
279666415	1.7814	0.2720	0.7448	0.0000	0.0000
1087282	6.3791	6.3983	5.7304	5.8703	5.2312
1091377	8.1235	8.0744	7.3281	7.5198	7.1148
1091313	1.3252	0.9349	0.4053	0.2223	0.4292
279943535	2.1923	1.7547	1.2030	1.4465	0.9378
1090013	2.5502	2.8924	1.6847	2.3953	1.7524
1095888	2.2515	1.7383	1.3077	1.1264	1.2217
1091117	3.5736	4.0010	2.9996	3.3115	2.7223
280118838	1.7071	0.9084	0.5992	0.2302	0.7673
1092057	1.7663	0.5266	0.5387	0.2917	0.2829
1090138	3.2789	2.9194	2.7242	2.2431	2.0044
1098903	1.8294	1.2236	0.9356	0.7608	0.5581
280097477	5.0001	4.5358	4.1425	3.9505	3.8864
1092865	5.1324	5.0525	4.3253	4.7435	3.8850
1099533	1.0380	1.5127	0.6132	0.4315	0.4581
1103371	1.4628	1.0204	0.6811	0.4659	0.2551
1091073	5.9485	6.9945	5.9038	5.7823	5.4068
279951564	2.0668	1.9723	1.5493	1.3456	0.8434
279713773	1.5462	0.0000	0.0000	0.0000	0.0000
280079785	2.8120	2.5437	2.2637	2.0956	1.3552
1108731	2.9776	2.7349	2.0180	2.3786	1.8534
1089008	1.5297	0.9577	0.5777	0.3396	0.4952
1101603	1.4748	1.5479	1.1501	0.6711	0.3965
1087506	3.5123	4.1209	2.9159	3.3799	2.8377
1093120	2.1953	2.5206	1.4913	1.4421	1.8248
1109017	2.8488	2.5800	1.9843	1.9094	1.9338
1091332	2.1898	0.5336	0.6509	0.2819	0.8368
1101295	4.0353	4.3171	3.5365	3.4156	3.2623
1087473	5.3171	5.1649	4.5421	4.5605	4.3086
1089404	4.3730	3.4871	3.3696	3.1209	2.9898
280127579	4.7996	4.7813	3.8442	4.1275	4.0902
280092156	3.4540	2.6365	2.9371	1.8430	2.0465
279762905	0.8512	0.6866	0.0000	0.0000	0.0000
1091598	2.1947	1.6509	1.2356	1.1073	1.1193
1090721	4.1425	3.3212	2.6746	3.4800	2.7352
1097716	3.2008	2.4798	2.5482	1.9802	1.6874
1094063	5.4463	5.0616	4.5858	4.5997	4.2721
1087057	1.3047	0.4424	0.0597	0.2299	0.0275
1097438	2.5070	2.3128	1.6221	1.8714	1.4338
280031141	1.1679	1.0222	0.0692	0.4009	0.5128
1092657	2.5629	2.1585	1.5259	1.9104	1.3446
1093971	3.8921	2.3242	2.8282	1.9377	2.2577
1092338	1.7445	2.8120	1.0713	1.8490	1.6143
1088864	2.0823	2.0133	1.2557	1.1514	1.4371
1090602	4.5005	3.8588	3.5042	3.5683	3.1675
1093119	4.0061	3.8911	3.4449	2.8876	3.2146
1103561	2.2712	3.0777	1.8364	2.1188	1.7698
1087793	2.4293	1.7101	1.3779	1.4529	1.0803
1093152	1.8691	1.2098	0.6098	0.6795	1.0330
1095334	2.4293	3.2885	1.8344	2.4655	1.9809
1097795	1.5769	1.7018	1.2585	0.5059	0.8607
1096336	3.5518	3.2749	2.8410	2.7857	2.3210
279863370	3.0721	2.6806	2.2134	2.0980	2.0256
1100227	7.8926	7.3076	6.9482	6.8988	6.6638
279748534	1.8839	0.8744	0.6743	0.2214	0.9530
279891363	7.6865	7.8068	7.8121	5.5099	7.6296
279873060	1.6511	1.0793	0.6248	0.4797	0.7028
279843929	1.9819	1.6701	0.9066	1.3739	0.9094
280123646	4.0386	3.9080	4.3868	3.2759	1.9703
279786345	1.9442	0.6168	0.8254	0.3813	0.3480
1093082	1.6308	1.3189	0.7791	0.7512	0.6086
1087205	1.7963	1.9449	1.0275	1.0254	1.2737
1104733	0.9186	2.0282	0.7331	0.6254	0.7776
279821958	4.1498	4.3925	4.4668	2.8772	3.1854
1094684	1.5423	2.0657	0.9288	1.1906	1.0087
1096158	3.6862	2.9441	2.9026	2.4954	2.2636
1088497	2.9092	2.8846	2.0002	2.4556	1.9512
1087331	1.6224	1.2528	0.7741	0.5822	0.6727
279723513	2.9392	2.0714	2.1883	1.0847	1.9591
1104642	1.2368	0.3892	0.0000	0.0000	0.1554
1098648	5.4243	5.4379	4.6869	4.9617	4.3612
1097053	2.3807	2.0019	1.7220	1.3590	1.2098
1098443	4.1690	3.7974	3.4944	3.4154	2.7575
1089538	2.0438	1.2882	1.0183	0.9712	0.7273
1097089	3.9135	4.4591	3.4450	3.9427	2.8900
1101951	4.8474	4.3895	4.0911	4.1837	3.3008
1091523	2.7656	2.1135	1.7029	1.6589	1.6773
280138528	3.5237	2.8231	2.7556	2.1112	2.3742
1092389	3.0758	3.0952	2.0466	2.6581	2.2732
279862106	3.2962	3.3486	3.3174	1.4005	2.9708
1094566	2.3642	2.4419	1.4369	1.6367	1.8596
279884314	0.8709	1.0758	0.2391	0.1032	0.3034
1102622	2.3043	1.5532	1.2554	1.2062	1.0522
1091004	2.1098	1.9874	1.4599	1.2299	1.1835
1094955	1.1040	1.1139	0.2478	0.5354	0.2737
1093401	2.3563	2.7412	2.0950	1.4712	1.8105
1096576	1.4716	0.9621	0.5824	0.4094	0.3898
279969545	7.8330	6.3990	6.6613	5.2340	7.1847
1091825	1.9662	1.1935	0.9168	1.0001	0.5568
1097060	2.7473	2.1724	1.8841	1.5608	1.6697
1103505	8.1462	7.6046	7.3568	7.1500	6.8547
1097903	1.5962	0.4968	0.4695	0.2125	0.1930
1102033	1.6738	1.7930	0.9819	1.1988	0.7549
279913098	2.4605	1.8377	1.5418	1.6054	1.0357
1094841	3.0094	2.4943	2.3786	2.0762	1.5380
1100367	2.9074	2.4717	2.0632	1.9745	1.7683
279807214	4.2577	4.2385	3.4167	3.5451	3.5220
1091472	2.8151	2.8744	1.9899	2.2502	2.0349
279844380	2.9205	3.4662	2.7506	3.0910	1.4798
1102864	1.5955	1.7755	1.1532	0.7842	0.8605
279928763	6.2876	5.9590	6.1233	6.0656	3.9240
1097628	3.4862	3.2654	2.5363	2.9690	2.3664
279705970	2.6951	2.3743	2.2293	0.7136	2.4059
279912354	2.2108	2.5716	1.4772	2.2087	1.2351
1090216	1.1550	0.8819	0.4775	0.0866	0.2390
1100499	2.2000	2.2780	1.5631	1.7462	1.1556
1087534	3.9942	3.4049	3.0112	2.8868	2.9492
1097955	5.0580	4.3216	4.1299	4.0249	3.6634
279913965	3.4094	3.6306	2.8886	2.8925	2.5281
1097589	4.5075	4.7363	3.8500	4.2013	3.5638
1094467	2.1928	1.1919	1.0006	1.1900	0.6359
1094675	2.2193	2.2912	1.4580	1.7775	1.2800
1094181	2.4493	2.2477	1.6981	1.4247	1.6727
279620757	1.1559	1.3602	0.5232	0.4902	0.5117
1091245	4.2053	3.6076	2.9985	3.5247	2.9475
1105838	1.8946	2.5018	1.4893	1.5374	1.3196
1094204	5.0270	4.2797	4.0596	3.7482	3.9046
1094453	3.0643	3.0422	2.1704	2.4960	2.2479
280096914	6.0493	5.4283	4.9979	4.8964	5.0770
1096070	3.1269	3.7625	2.4141	2.8713	2.8052
1091576	4.4728	4.0560	3.3105	3.5187	3.7230
279816561	2.8771	2.9147	2.0960	2.1385	2.2124
279770712	2.4214	1.5835	2.1253	0.6795	0.9630
280102934	2.1915	2.2188	1.7659	1.2801	1.3302
1101117	4.8553	4.2068	3.9093	3.7603	3.6870
1092761	2.4447	1.8430	1.7380	1.1439	1.3143
279984335	1.9833	1.8185	0.9966	1.1892	1.2816
1096270	2.2384	2.2723	1.6912	1.6877	1.1523
1088997	2.6897	2.5253	1.8630	2.1964	1.5299
279929813	2.0255	2.4736	1.7112	0.9773	1.8271
279880457	1.8442	2.2251	1.4537	1.3984	1.0195
1091631	5.8258	5.1835	4.9930	4.7382	4.5504
1092636	6.8577	6.0499	5.7398	5.7412	5.6482
1093391	2.1919	1.8116	1.3595	1.3679	1.0470
1103299	1.4332	1.1384	0.6369	0.5990	0.3918
279871292	5.0762	4.6109	3.9826	4.1696	4.1491
1097930	1.5088	0.2716	0.1501	0.1376	0.1547
280060547	3.5905	3.6650	2.7318	3.3427	2.5830
1099095	6.0296	6.0980	5.6163	5.9181	4.4316
280135928	3.4830	2.7615	2.4993	2.7454	1.8977
1100520	2.8113	2.6155	2.1897	2.0829	1.6465
1091894	1.5497	1.6031	1.0494	0.7585	0.7001
1095831	4.0027	3.5661	3.2029	3.1149	2.8151
1102003	2.4422	2.3697	1.6118	1.8491	1.5368
1088699	3.0856	3.1009	2.3147	2.6914	2.0533
1095461	3.1125	2.9668	2.0540	2.6550	2.1904
279729781	3.9281	3.0306	2.7155	2.4911	3.0122
279813499	1.1706	1.2555	0.5256	0.4532	0.4413
1093835	3.1086	3.7097	2.8020	2.6189	2.5901
279829868	2.9475	2.5466	2.4285	2.2821	1.3143
1102511	3.6974	3.3224	2.2359	2.7376	3.3401
1100446	2.2431	0.6565	0.9454	0.5232	0.6649
1096966	3.7211	3.9109	2.9441	3.3315	2.9566
279817751	1.3875	1.7424	1.0099	0.9421	0.5279
280135565	2.1304	2.2997	1.4168	1.5882	1.4260
1088558	2.2840	2.4818	1.7977	1.7723	1.3647
1099334	2.0005	1.8798	1.4377	1.2441	0.9250
1095438	5.4202	6.0991	4.9058	5.1428	5.0173
280086269	1.7337	2.2579	1.2608	1.0868	1.4272
1091215	1.8575	2.5514	1.0845	1.9492	1.3690
280002995	5.9239	5.1476	4.3370	4.7865	5.2755
1089756	3.4021	3.5672	2.8629	2.6956	2.6873
1093738	5.4525	5.0806	4.6538	4.7043	4.2336
1095192	2.0708	1.7203	1.2335	1.3456	0.8996
1095268	2.8632	2.9770	2.2393	2.7282	1.5856
1099140	5.5684	5.4112	4.9661	4.9264	4.3696
1088255	6.0370	5.9591	5.1001	5.6977	4.9896
1091688	3.7157	4.2543	2.7505	4.0899	2.9103
279864024	3.6664	3.8282	3.2688	2.8710	2.8980
1091775	1.0094	1.0781	0.6421	0.1226	0.1632
1091776	1.9819	1.6727	1.1806	0.9437	1.1545
280117812	1.3203	1.7670	0.9454	0.8986	0.5858
279815299	6.5271	6.3602	5.7216	5.8166	5.5915
1101523	5.4654	4.6999	4.6837	4.2245	4.1390
1092122	3.9442	4.0487	2.9483	3.6526	3.1885
1092287	1.6431	0.4860	0.2395	0.2001	0.5551
1090469	2.1558	1.1654	1.3615	0.5842	0.8373
1104576	1.7549	0.5042	0.0000	0.2877	0.9042
1095506	1.2884	0.2541	0.1174	0.0000	0.0000
1095002	3.1317	2.5843	2.4027	2.0761	1.8998
279885791	6.3722	5.9068	5.5458	5.1925	5.4855
279968565	5.9849	5.9266	6.0665	4.7412	4.8652
1104125	2.2287	2.6355	1.5775	1.9198	1.6050
1101756	2.7044	2.8886	2.2419	2.2997	1.6542
1091013	3.8229	3.9024	3.3030	3.2165	2.8752
279976087	1.0408	0.8626	0.6625	0.0000	0.0000
1100243	2.8819	2.4025	2.0172	2.2140	1.5029
280094842	2.1820	1.5754	1.8072	0.4325	1.2047
1095521	1.1679	1.2404	0.6991	0.4453	0.2775
1090805	4.1921	3.9906	3.3334	3.3405	3.4110
1096546	2.8547	3.2878	2.4345	2.3170	2.2745
1086871	4.1608	3.6592	3.4094	3.0728	3.0605
279855475	1.8209	2.2050	0.9600	1.1993	1.6923
1104729	1.9419	1.1770	0.7928	0.7946	0.9049
1094960	4.1905	3.6274	3.3509	2.7134	3.4771
1100764	2.8327	3.3045	2.2748	2.6389	2.1070
1088617	2.1461	2.0658	1.7190	1.1124	1.3039
280137427	4.0538	3.5960	3.3899	2.7301	3.1721
280107928	1.5172	0.9621	0.5876	0.0000	0.9505
279636820	1.8934	1.2366	0.9900	0.0000	1.5247
1090971	2.0316	1.0857	1.0351	0.7249	0.7358
1102573	2.2076	0.8953	0.4812	1.0337	0.9593
1102687	1.0570	0.3962	0.0000	0.0000	0.0000
280014840	6.0871	5.3920	4.8914	4.7693	5.3784
1096077	1.9257	1.4750	0.8024	1.2496	0.8696
279848947	1.3875	1.2239	0.5477	0.5607	0.6298
279838348	1.6480	0.0000	0.0803	0.0000	0.2131
1099910	2.8816	1.6519	1.9577	1.0413	1.6239
279742412	2.1675	1.7600	1.2510	1.3185	1.1458
1093802	2.8675	2.3703	1.5344	2.3410	1.8057
1091392	5.3503	4.8426	4.5199	4.4821	4.1118
279859537	3.7359	4.0352	3.2314	3.2561	2.9939
1090985	3.5568	3.5804	3.1228	2.9091	2.4994
280087107	2.0141	1.3889	1.0362	0.7065	1.1882
1090095	2.9693	3.6199	2.0943	3.0257	2.5903
279951266	3.1408	2.6654	2.3167	2.1524	2.0671
1092124	6.5749	6.5097	6.5628	5.7823	5.1101
1095820	2.5373	2.5460	1.7829	1.9433	1.7272
1098079	2.4315	1.7912	1.8225	1.4332	0.9086
1092245	2.7238	2.3369	2.2569	1.6997	1.4654
279931147	2.1598	2.2988	1.9594	1.0473	1.5136
1091327	6.5570	5.9388	5.6044	5.6807	5.2925
280111036	0.9533	1.4485	0.3667	0.3082	0.7638
1096180	2.6564	1.5503	1.3999	1.2541	1.4921
280101792	5.6985	5.5302	4.9882	5.1520	4.5389
1097072	2.8928	2.6457	2.0698	2.0229	2.0516
279853536	1.6959	2.1419	1.5847	0.0000	2.0093
1092062	2.3334	2.4725	1.7765	1.6531	1.6171
279902605	5.0164	4.8933	4.1426	4.5095	4.0534
1093121	3.6548	3.9498	3.3635	3.3315	2.5531
1100758	1.0156	1.0045	0.3842	0.2305	0.2570
1104442	1.9251	1.9862	0.9412	1.5426	1.2272
1088819	3.2950	2.3806	1.9454	2.1754	2.2365
279816322	1.8687	2.0946	1.1347	1.5911	1.0633
279980634	7.3200	5.9423	6.8030	4.7603	6.1746
280132945	1.5897	0.1343	0.0645	0.2487	0.1175
1095219	3.1778	4.0181	2.8772	2.7793	2.9823
1087418	4.5451	4.4705	3.8116	3.9253	3.6316
1098979	1.7662	1.6591	1.2837	0.9050	0.7955
279662180	1.6535	1.2295	0.0000	0.0000	2.1722
1089911	3.8449	3.0841	2.9541	2.9051	2.3838
279958840	2.4058	3.2047	4.1048	0.0000	2.1653
1088207	5.7416	5.2692	4.9785	4.6220	4.7706
1089884	2.6618	1.9838	2.1576	1.5938	1.0733
1091963	3.2010	3.2391	2.4074	2.7616	2.3478
279996169	1.8462	2.1031	1.2801	1.2509	1.2507
1103720	8.0819	8.7144	7.1897	8.0102	7.8524
280040008	2.8703	2.2700	2.1194	1.8768	1.5723
1088959	2.5699	2.2441	1.7399	1.7323	1.6071
1093096	3.0286	2.6091	2.6143	1.9625	1.7390
1089383	1.9900	1.4147	1.0728	0.9024	0.9919
280110974	3.5567	3.0167	2.6608	1.9081	3.1515
1102322	3.2815	2.7792	2.2410	2.5561	2.1557
1092349	2.1012	1.1485	1.2215	0.8535	0.6623
1094065	1.3201	1.7297	0.7779	1.1867	0.4756
279926151	2.0529	3.2202	1.6381	2.5227	1.6147
1090438	3.6691	2.9524	2.6062	2.7858	2.4061
1091586	1.1715	2.0265	0.9632	1.1723	0.5274
279316768	1.4139	1.3075	0.4565	0.7202	0.7724
1088854	3.5107	3.4529	2.6276	2.7689	2.9159
1093996	2.1478	2.5716	1.5769	1.8236	1.5457
1091437	5.0498	4.2357	4.1079	3.8649	3.8226
1101629	3.1558	3.4392	2.8427	2.5211	2.3960
1109029	1.6883	1.4790	0.9941	0.9367	0.6877
1102713	3.7855	2.3463	2.5442	2.4838	2.0378
280003836	1.3185	0.1699	0.1020	0.0000	0.0000
1093916	6.6903	6.1466	6.2210	5.7218	5.1819
1088904	2.7060	3.7338	2.5464	2.7158	2.2671
279810587	5.7954	6.2611	5.7165	6.1449	4.0945
1102592	2.3609	2.5903	1.4602	1.9574	1.8808
1105081	3.2218	3.1705	2.2813	2.6212	2.5577
1094153	3.2634	2.7882	2.2452	2.5188	2.1872
279870599	6.4333	5.8687	5.2102	5.1277	5.9892
1093460	1.2800	1.3743	0.8752	0.5201	0.4604
1100698	1.7065	1.7347	1.0663	1.0873	0.8829
1099280	5.9513	5.7991	5.3269	5.2866	4.8870
1090432	3.7697	2.9748	2.8137	2.6600	2.5184
1104155	1.2089	2.0252	0.8691	1.2343	0.6233
1087211	3.2880	3.3581	2.4849	2.8248	2.5354
1106775	2.3405	1.7336	1.7636	1.1870	1.0374
1092028	3.0883	2.3800	2.0283	2.1086	1.9454
1098642	2.6042	1.8818	1.6806	1.4570	1.4713
1096326	1.3063	1.0267	0.8640	0.3771	0.1395
279792042	1.2066	2.2540	0.4689	1.1277	1.4757
1090330	2.6171	2.8565	2.2486	2.3792	1.4653
279766006	2.1412	2.7012	1.9588	2.0158	1.1730
280054840	3.3596	2.4621	2.1267	1.9442	2.5473
280101585	5.8182	4.5638	4.8482	4.2216	4.3889
1094269	3.6012	3.7197	2.8237	2.9335	3.1103
279941810	1.7937	0.2605	0.1582	0.0000	0.8095
1092114	1.6713	1.7583	2.0707	0.6964	0.2642
1087875	3.0915	2.6523	2.3928	2.2520	1.8580
1091859	4.1043	4.0549	3.1522	3.6114	3.3625
1092698	2.3850	2.2430	1.6302	1.6089	1.5906
1104232	2.8332	3.4389	2.4577	2.4687	2.3696
1095621	1.7470	2.5499	1.3879	1.4838	1.4616
1091746	2.7071	1.9449	2.2054	1.1991	1.4620
1099238	2.5923	2.5421	1.9744	1.9910	1.6249
1095074	1.3099	0.3215	0.2793	0.0569	0.0000
1102077	1.1051	1.3724	0.9837	0.2766	0.3461
1093077	4.6678	3.9131	4.3774	3.4899	2.8943
279882372	4.4962	6.2728	5.8156	4.3790	3.8492
280120357	5.5852	4.6425	4.5238	5.0639	3.6462
280089285	0.9893	1.4576	0.6617	0.2865	0.6157
1089809	1.9480	2.2473	1.4377	1.4779	1.2728
1088631	2.6818	2.6508	2.0867	2.0611	1.7467
1094516	3.4188	2.7915	2.6987	2.3585	2.1539
279658085	0.5636	0.8391	0.0000	0.0000	0.0000
1091368	5.4173	5.4043	4.6463	4.8756	4.6065
1091721	3.7958	2.7533	2.9195	2.5158	2.2846
1087270	2.5778	2.4513	1.6184	1.8280	1.9940
279975037	7.5188	6.6461	6.5114	6.0289	6.6038
279901920	7.7952	7.8551	7.3867	7.7232	6.2628
1099292	1.8930	0.6325	0.5414	0.3036	0.8416
1095414	6.5419	5.7663	5.5693	5.3997	5.3918
1097671	4.6631	3.3274	3.4910	2.8015	3.5932
1094130	3.7020	3.3274	3.3035	2.8462	2.2951
1098665	2.1842	2.0173	1.8439	1.1974	1.1621
1097847	0.7682	0.8673	0.2603	0.0339	0.0607
279995141	2.1611	2.0712	1.7512	1.4921	1.0090
1102615	1.6904	1.3906	0.7438	1.2101	0.5715
1099648	1.5293	1.2181	0.7823	0.8239	0.4198
279780666	2.5054	2.6691	2.3503	1.8841	1.4323
1103161	3.3828	3.2100	2.5525	2.9375	2.3046
1094814	3.0063	1.7416	1.6601	2.0636	1.3037
1092236	1.6160	2.0798	1.0772	1.1381	1.2349
1086938	3.3052	2.6269	2.3170	2.4287	2.0593
1090212	0.9632	0.5743	0.0874	0.0446	0.0813
1090751	2.8922	3.0016	2.1642	2.3938	2.1903
1093638	5.0492	4.8166	4.2182	4.7734	3.7146
1090463	3.8563	2.7426	2.5190	2.5313	2.7557
280120190	1.9957	1.6611	1.2875	1.2257	0.8803
279826330	6.7935	6.9638	6.2645	6.4771	5.8049
1093021	1.7708	1.8648	0.9786	1.2421	1.1441
279808322	1.3920	0.0000	0.0000	0.0000	0.0000
279891610	8.4944	7.6398	7.5591	7.3745	7.1801
1094729	3.0576	2.4422	2.2723	2.1249	1.7661
279779948	0.9911	0.9967	0.5694	0.1582	0.1677
1088996	6.5865	6.1684	5.7445	5.6821	5.6194
1106010	1.8164	2.5694	1.4277	1.6792	1.3857
1089548	0.8981	0.6586	0.0529	0.0548	0.1424
280062352	1.9329	2.3411	1.2673	1.7837	1.2764
279710044	3.2523	2.9877	2.5993	1.8864	2.7910
1098125	2.7850	3.0057	2.1331	2.3976	2.0720
1105945	7.9070	6.3876	5.5891	6.1723	7.5979
1093607	5.4154	5.6295	4.8282	4.6592	4.9973
1097773	1.2119	1.5506	1.1629	0.4015	0.4971
1101316	4.6956	4.1857	3.8256	4.1838	3.2306
1104628	1.7788	1.0210	0.6224	0.6062	0.8903
1088831	4.0190	4.0028	3.1761	3.4514	3.3243
1088712	1.4662	0.9465	0.5109	0.4724	0.5550
279963452	6.3843	5.6824	6.8959	2.9335	6.1910
1095405	1.2893	1.1677	0.7883	0.4020	0.4163
280063896	1.5197	0.0000	0.0000	0.0000	0.2006
1105233	2.1665	2.3386	1.6222	1.2181	1.8385
280031990	5.3026	5.1011	4.9510	4.3287	4.2475
1090943	5.7287	5.5757	5.1510	5.1346	4.5928
279882268	6.3303	6.1381	5.3700	5.7067	5.5483
279817670	1.8801	1.8236	1.1534	1.2506	1.0743
279818777	2.1805	1.3764	1.3902	0.4649	1.4043
1103976	1.4454	0.8262	0.4741	0.0000	0.8575
1089957	3.6022	3.1564	2.7260	3.0343	2.3017
1096684	0.9302	0.8091	0.3335	0.0296	0.1704
1087784	3.6582	2.6192	2.7010	2.2696	2.3698
279579918	4.0124	3.4081	3.3027	2.9960	2.7565
1096496	1.8916	0.1801	0.6650	0.0000	0.3679
279752282	0.8687	1.0650	0.7114	0.0000	0.1145
1102351	2.2982	1.1115	0.7852	0.8215	1.4341
1101921	1.9421	2.0179	1.5950	1.2497	1.0222
279759839	3.6013	2.3541	1.5022	1.6850	3.6732
1095988	2.8153	2.8543	2.3084	1.8252	2.2991
1090813	6.0044	6.1837	5.3393	5.4243	5.4479
1088282	3.6621	3.8206	3.0985	3.1309	2.9248
280080839	2.1436	1.4021	1.9909	0.4817	0.7763
1096727	4.9995	5.3010	4.2622	4.8384	4.2811
1093543	3.5244	3.1734	3.2510	2.1212	2.6054
279907112	2.3946	2.4803	1.6455	2.0674	1.5321
1091223	1.6920	1.5376	1.2236	0.9486	0.6068
1095226	4.7622	5.1730	4.1108	4.6045	4.1226
1090681	7.0799	5.9057	6.2998	5.8348	5.2795
1102728	1.7579	1.9921	1.2765	1.3690	0.9156
1099782	1.9654	1.3716	1.4899	0.9615	0.4908
1103187	1.2334	0.4797	0.2940	0.0600	0.1566
1087499	1.9936	2.1476	1.2649	1.5187	1.3693
1100176	6.0784	5.9065	5.2867	5.5691	5.0637
1091185	3.2079	3.7950	2.7509	3.1436	2.5522
1099997	3.4121	3.2597	2.6880	2.7958	2.4665
1100417	1.5400	0.5061	0.7165	0.0000	0.2956
280049018	6.8678	4.1517	4.3624	4.8948	5.2157
280083829	2.2067	2.4404	1.8183	1.8524	1.2442
280120458	2.7063	2.2389	1.9435	1.6645	1.7551
1088250	1.3608	1.3749	0.5069	0.9998	0.5423
1098162	1.7608	1.1208	1.1748	0.3553	0.7377
1094659	2.7425	2.6035	1.9239	2.2559	1.7871
1088889	6.2488	6.1822	5.0035	6.0427	5.5496
1096223	2.6113	1.0777	1.0171	0.9905	1.4758
1091991	2.4453	2.0839	1.8046	1.3839	1.5553
280126823	1.0625	1.4312	0.6781	0.4609	0.5518
1105862	2.5053	2.2013	1.6392	1.7748	1.5964
1088965	2.9572	2.3992	2.1981	2.2084	1.5786
280092442	1.2196	1.6586	1.0806	0.6885	0.4994
1100117	2.8081	2.1527	2.0023	1.8123	1.5783
279735861	1.7120	0.8161	0.4556	0.6880	0.6008
1094298	6.6476	5.5599	5.3924	5.4445	5.4274
280007740	3.1008	3.1889	2.6853	2.5199	2.1832
1105973	1.2892	0.1024	0.0138	0.0281	0.0000
1088245	1.6382	1.8651	1.1248	1.0145	1.0702
1088526	1.4908	0.9080	0.5837	0.5967	0.3726
280131937	3.4948	3.1839	2.0096	2.8247	3.1385
1102193	1.2197	0.6008	0.6103	0.0000	0.0765
1091528	1.4809	1.7131	0.9368	0.9336	0.8772
1100110	3.5187	3.4917	2.6165	2.7905	3.0653
1093622	3.7324	3.3726	2.9886	3.0212	2.6049
1096059	3.0832	4.6048	3.1886	2.8357	3.4649
1098899	3.8838	3.9238	3.2467	3.6980	2.7239
1091565	3.2549	3.6619	2.3201	3.1638	2.8488
1096739	1.3458	1.7764	1.5316	0.6314	0.4783
1090586	4.1948	4.4844	3.3650	3.9536	3.6588
1094671	1.9881	1.3407	1.2268	0.9714	0.7537
1089937	8.2897	7.7844	7.4032	7.4576	7.2116
1097473	3.1991	3.1852	2.5723	2.5990	2.3686
1101696	4.3533	4.2665	3.7314	3.8153	3.3468
1093123	1.4120	1.6906	1.0116	0.9645	0.6426
1104430	3.5238	3.4728	3.0469	2.7578	2.6554
279839669	2.4646	2.4317	2.0109	1.9679	1.3322
1100964	2.0349	1.5498	2.2116	0.6802	0.4521
1094123	1.8878	1.8551	1.0905	0.9525	1.5381
1091228	2.5934	2.8502	1.9091	2.4658	1.7572
1100359	1.4114	1.0442	0.7919	0.3214	0.5374
1089579	2.6300	2.5847	2.1886	1.9276	1.6745
280057076	1.6662	1.1360	0.7891	0.9756	0.4074
279749818	3.5049	4.3468	3.3040	3.3438	3.0990
1093766	4.1713	4.1014	3.4892	3.6343	3.2551
1088853	3.2315	3.3688	2.5706	2.8173	2.4823
280031405	4.9230	4.8277	4.2122	4.3320	4.0515
1102877	2.9629	2.4671	2.1340	2.0439	1.9373
1089501	1.1658	0.6839	0.4886	0.1102	0.1465
1096922	1.7332	1.4402	0.4919	1.0401	1.2001
1098057	1.0915	0.4769	0.1834	0.0607	0.0815
1088350	3.8096	3.8194	3.2664	3.3104	2.8404
279820909	3.7246	3.6234	3.0085	2.6812	3.3070
1090398	2.5326	2.0357	1.5078	1.8287	1.4909
1099886	1.8173	1.5222	1.7025	0.6273	0.6546
1090439	7.6889	7.0338	6.7423	6.7041	6.6137
279866351	1.0833	1.4362	0.9925	0.3170	0.4469
1089921	1.0557	1.0278	0.2280	0.4112	0.4633
279840463	4.4849	4.2137	4.0150	3.7052	3.3053
1089664	5.0922	4.4465	4.2585	4.2725	3.7553
279958642	1.1041	1.4693	0.6056	0.5152	0.7185
1093178	2.4156	1.4744	1.4914	1.1327	1.1909
1088901	1.1988	0.6540	0.3451	0.1528	0.2632
1101276	2.9682	2.6930	2.5202	2.4016	1.5524
1102541	1.3550	0.5063	0.4000	0.2474	0.1272
279858053	4.4123	4.6029	3.9343	3.4463	4.1260
1087825	1.3603	2.1151	0.7038	1.2952	1.1981
1092640	1.4202	1.1544	1.2037	0.3295	0.3127
1086890	3.3399	3.2346	2.4267	2.5637	2.8558
1099243	1.2284	0.9837	1.1413	0.0586	0.1039
1089569	3.7366	3.8388	3.0394	3.1753	3.1345
1090200	4.4842	3.8004	3.4877	3.3724	3.5530
1103828	3.3613	2.7112	2.6147	2.3408	2.1412
1096084	3.1765	3.1764	2.5196	2.6531	2.3453
1100578	2.1330	0.7235	1.5255	0.2553	0.4928
1092196	3.4953	1.9028	2.6932	1.5276	1.8653
1101760	1.2066	0.7726	0.4726	0.1556	0.3298
1102480	1.8665	1.6985	1.0806	1.1097	1.1466
1097338	4.8951	4.9579	4.2391	4.4226	4.1093
279826704	7.0674	6.5974	6.6790	6.3297	5.4810
1102432	2.4166	1.8710	1.6593	1.5796	1.1868
280051818	1.2585	0.2208	0.0000	0.2135	0.0000
1097155	1.7135	0.7334	0.5890	0.3409	0.7362
279725130	4.2277	4.2338	4.1729	3.5660	2.9500
1095578	2.0213	1.4932	1.3251	1.0700	0.8736
1100971	4.5111	4.1773	3.6349	3.9728	3.4229
1096472	4.0559	3.2387	3.0059	3.0495	2.8846
1099600	2.0900	1.8270	1.1259	1.3305	1.4177
279930338	4.8063	4.9875	3.9072	4.5811	4.2015
1101604	6.5973	6.5924	6.0610	6.4875	5.2353
1088717	2.5309	2.2482	2.0516	1.7096	1.4069
1094308	3.3664	2.6350	2.6152	2.1882	2.1982
1101048	1.5538	0.9793	0.9025	0.5279	0.3690
1102485	3.2747	3.3713	2.7778	2.6294	2.5628
280075639	1.4973	0.7417	0.1898	0.6506	0.5195
279931679	1.6948	1.2308	1.3038	0.5350	0.5510
1088145	1.6669	1.2348	0.7844	0.7794	0.7903
279724851	3.4961	3.0352	3.2376	2.3400	2.2215
279718932	1.2114	0.9887	0.5676	0.2153	0.5214
1099229	7.3886	6.9889	7.0183	6.4820	6.0712
1092036	2.9924	2.4273	2.3002	1.9973	1.8380
1095848	2.5891	2.1996	2.0821	1.6096	1.4986
1098210	1.7718	0.4496	0.7033	0.2420	0.3943
280126022	5.3055	5.1503	4.8204	4.5989	4.2732
280010085	2.0003	1.5492	1.2874	0.9934	1.0533
1100329	4.2465	3.8149	3.4973	3.3256	3.2811
1098602	3.1769	2.0113	2.1906	2.0332	1.5721
1093116	1.4661	1.4279	0.8799	0.8124	0.6630
1095764	2.3446	1.5110	1.4282	1.0587	1.3108
1087870	4.1000	4.4175	3.4911	3.5206	3.7798
1095412	1.1710	0.7048	0.7052	0.0730	0.0519
1093599	4.2560	4.0481	3.5525	3.5844	3.3356
1090884	3.7457	3.3127	2.9890	2.8385	2.7765
279928040	4.3115	4.2399	3.1734	4.1784	3.4920
1103246	1.4050	0.6429	0.4010	0.3259	0.3627
1088050	2.8187	3.0843	2.5975	2.2874	1.9879
1105968	4.8240	4.7379	4.3761	4.5042	3.4808
1098476	3.5667	3.3217	2.7445	3.0169	2.5904
1101923	1.3186	1.3467	0.6797	0.7368	0.6009
1087300	3.9019	2.9988	2.8419	2.5977	2.9312
1092298	2.0607	1.9609	1.2867	1.4925	1.2733
1103028	3.4837	2.7286	2.4942	2.8642	1.9800
279881105	3.1125	3.0840	2.3957	2.4586	2.4605
280006830	5.2613	4.7578	4.1703	3.7977	5.0812
1097861	1.3679	0.8538	0.5801	0.3894	0.3850
279792357	1.5885	1.8694	1.0424	1.0366	1.1297
1091558	3.3130	3.7190	2.6543	3.2818	2.6346
1092194	3.5162	3.7733	3.1061	3.3649	2.4866
1106862	1.4431	1.3215	0.8599	0.5805	0.7299
1087903	6.3742	7.5001	5.9845	6.8787	5.9731
1087433	3.6972	3.3435	3.0972	2.7714	2.7180
1099753	5.1589	4.8026	4.5237	4.4686	3.9756
1100600	2.2915	1.9993	1.8851	1.4734	1.1038
1094799	1.9865	2.0519	1.0470	1.6146	1.4225
1093261	4.3342	4.7562	3.8163	3.7491	4.0976
280053097	7.2694	6.5142	6.5701	6.0892	6.0436
279860462	4.9580	3.9631	4.4651	2.8000	4.1441
280006917	0.6224	1.5573	0.2432	0.6357	0.4187
279710163	1.9559	1.5083	1.1973	0.0000	2.0272
1087075	4.0993	3.8437	3.7312	3.4831	2.7290
1098739	3.7075	3.0585	3.0545	2.5877	2.5358
1089789	6.2955	5.9239	5.5857	5.7620	5.0115
1100447	2.0451	1.8559	1.4246	1.4903	0.9678
1095544	4.8585	5.8102	5.0582	4.7829	4.1945
1108888	4.7029	4.5323	4.2269	3.9863	3.6731
1096588	1.7479	1.4753	1.3906	0.5987	0.8794
1104503	1.5753	1.0320	0.8695	0.5726	0.5032
1094114	5.6930	5.1179	4.9135	4.8300	4.5087
1091982	2.0895	1.8366	1.2693	1.5113	1.1450
1105052	2.6570	2.0214	1.9309	1.7288	1.3964
1092547	1.2300	0.5865	0.5797	0.0966	0.0874
1101373	3.3002	2.8893	2.4757	2.5330	2.3162
1096747	1.4882	1.2935	0.8876	0.6582	0.6676
1087738	5.8938	6.4483	5.4187	6.0924	5.0434
1094906	2.1121	1.3348	1.3764	0.9217	0.9139
280075625	1.8402	2.0976	1.3909	1.5945	0.9638
1101894	3.7426	4.0753	4.1579	3.0752	2.5374
279859867	3.4903	3.0591	2.7047	3.2435	1.9196
1097256	3.0973	2.6030	2.3048	2.3569	1.9328
279784527	5.7644	4.7265	4.3160	4.6160	4.8493
1088256	1.6209	0.3710	0.6874	0.1264	0.2203
1099613	3.7035	3.1860	2.9474	2.6784	2.7558
1093911	4.0548	3.4506	3.4962	2.6504	3.1604
1094290	2.4151	0.9846	0.5721	0.6046	1.9724
1099378	3.3319	3.0310	2.6659	2.8246	2.1058
279824730	0.9941	0.5360	0.2728	0.0000	0.0753
280127069	2.6165	2.3036	1.6352	2.1249	1.6733
1098549	2.1342	1.9981	1.4120	1.3839	1.4567
1102664	2.0516	1.2582	1.1713	0.8301	1.0183
279730287	6.4355	5.7318	6.6896	3.8639	5.7527
1091554	3.7905	4.3527	3.3142	3.5207	3.4359
1088027	2.3366	2.1226	2.2293	1.4313	1.0852
1089254	4.0961	4.2209	3.4858	3.5653	3.4814
1090412	1.5533	1.0293	0.8283	0.6194	0.4832
1093066	3.1487	2.6308	2.0677	2.4129	2.2459
279867365	2.4469	2.1411	1.9277	1.2542	1.7579
1107438	3.9298	3.1415	3.2040	2.8048	2.6566
1097860	1.2219	0.4120	0.2934	0.0783	0.1382
1095457	3.8652	3.5443	2.9732	3.1270	3.0736
1101547	8.3274	7.7741	7.5959	7.4532	7.1627
1100464	2.7906	2.0186	2.0863	1.4245	1.7641
1101791	3.4700	3.4149	2.8640	3.0830	2.4419
1092870	5.4833	4.3651	4.8356	3.9055	4.0940
1105979	2.8890	2.2558	2.5123	1.8322	1.4354
279983002	1.2313	0.2647	0.2082	0.0799	0.0185
1099241	3.7517	3.9544	3.3929	3.5635	2.6657
1094789	2.5478	1.7347	2.2602	1.1018	1.1254
1098197	2.7471	1.0958	1.1842	1.4242	1.2204
1105825	4.2270	4.1195	3.4304	3.8626	3.2914
280096963	5.0887	5.5320	5.1487	4.9408	3.9067
1106136	1.4141	1.8460	1.6367	0.9051	0.4138
279998510	5.9613	5.8708	5.1570	5.2182	5.4388
1089856	7.0995	6.6183	6.2018	6.2754	6.1654
1101308	2.4087	2.4138	1.6696	2.1741	1.4562
1094546	2.5474	2.4101	1.6765	1.9168	1.9094
279868167	1.5307	1.3563	0.8081	0.7748	0.8166
279902059	1.6126	1.1825	0.9598	0.5715	0.7315
280104672	4.3687	4.5263	3.8399	3.5326	4.0404
1092894	3.3192	3.4157	2.5222	2.9870	2.6635
280098301	2.0244	2.4795	2.3527	1.4897	0.9843
1088235	2.4404	2.6386	1.9861	1.6037	2.0996
1087206	3.1449	2.6470	2.5263	2.0272	2.2052
279845656	6.9042	5.4218	5.4547	5.0882	6.0176
280036524	3.0811	2.4958	2.4467	1.8998	2.0908
1088353	2.2212	2.2288	1.6944	1.6044	1.4486
279920624	2.2251	3.0643	1.9041	1.8005	2.3021
280124710	4.3354	4.7050	3.8777	3.8478	3.9114
1091817	1.0558	0.4828	0.1472	0.1327	0.1066
1103963	3.2111	2.6771	2.3975	2.3703	2.1435
1087764	2.1331	1.8220	1.2083	1.3255	1.4782
280131579	1.3304	1.1092	0.6707	0.7428	0.3254
1101911	1.6135	0.8300	0.7821	0.6144	0.3504
1106568	3.0009	2.8701	2.1711	2.5102	2.2077
1106037	1.7125	1.6930	1.0646	1.1903	0.9363
1087143	3.1801	3.6995	3.0215	2.9357	2.4452
1091683	1.9575	1.9390	1.2462	1.6524	1.0300
1091400	1.6071	1.5221	1.1793	0.8490	0.7517
1091448	4.7923	4.8837	4.2636	4.2963	4.0408
1098424	3.8568	2.9222	2.8396	2.6413	2.7752
279749799	2.5932	2.0923	1.4044	2.0251	1.6872
1102874	6.2322	5.7866	5.5516	5.4827	5.0837
1097366	3.5947	2.8911	2.9535	2.4372	2.4280
1098771	1.2012	0.7869	0.5500	0.2132	0.3092
1093675	2.3312	1.1769	1.4345	0.8719	1.0463
1096080	2.2826	1.7535	1.4831	1.2421	1.4194
1093028	2.4650	3.2491	2.4931	2.2220	1.9472
1093175	1.5001	1.3793	0.9223	0.8890	0.5993
280073987	6.1435	6.2696	5.5186	5.6554	5.5382
1093236	8.0236	7.9631	7.3243	7.6253	7.1230
1095643	3.9648	4.5843	3.8846	3.3710	3.6608
279806307	2.0733	2.4333	1.6153	1.9086	1.3292
1090892	1.2140	0.5398	0.2729	0.0675	0.3836
1101289	6.2182	5.1543	5.3822	4.6854	5.0848
1092647	1.4010	0.0943	0.1101	0.0766	0.1512
1090645	4.3315	3.6356	3.4621	3.6850	2.8990
279885981	2.0332	1.2344	0.8918	1.1732	0.9320
279857092	2.2539	2.0850	2.4113	0.3015	1.8911
1088269	3.7217	3.4927	2.8132	3.1613	2.9427
1093118	2.7699	2.4840	2.7080	1.7194	1.5496
1095005	3.8677	3.9048	3.3033	3.6928	2.7588
280078255	6.6265	6.7733	6.5435	5.4565	6.1966
1098128	3.8982	3.3546	2.8461	2.8166	3.3137
1100356	1.2347	1.5007	0.8759	0.7640	0.5613
1101529	2.2005	2.0601	1.1519	1.4446	1.8940
279818046	7.2983	6.8158	7.2454	5.2146	6.8111
