# Supplementary material for: Identification of the Molecular Events Involved in the Development of Prefrontal Cortex Through the Analysis of RNA-Seq Data From BrainSpan
Source: ASN Neuro. 2019 Jun 18;11:1759091419854627. doi: 10.1177/1759091419854627 (PMC6582306; doi:10.1177/1759091419854627)
Supplement: Supplemental Material6 - Supplemental material for Identification of the Molecular Events Involved in the Development of Prefrontal Cortex Through the Analysis of RNA-Seq Data From BrainSpan [file Supplemental_Material6.zip › HIP/1/HIP-DEG-1.csv]

id	name	gene-id	gene-symbol	gene-name	entrez-id	chromosome	start-position	end-position	p	fold-change
1093090	ENSG00000129824	6159	RPS4Y1	ribosomal protein S4, Y-linked 1	6192	Y	n/a	n/a	1.38e-01	174.562
1091696	ENSG00000118271	7233	TTR	transthyretin	7276	18	n/a	n/a	2.31e-01	52.819
279720817	ENSG00000213318	0	RP11-331F4.1	RP11-331F4.1	0	16	n/a	n/a	1.64e-01	37.168
280033595	ENSG00000251037	0	AC006157.2	AC006157.2	0	Y	n/a	n/a	1.29e-01	32.756
279954768	ENSG00000241202	0	ZIC4-AS1	ZIC4 antisense RNA 1 (non-protein coding)	0	3	n/a	n/a	1.79e-01	14.421
1105944	ENSG00000213931	3029	HBE1	hemoglobin, epsilon 1	3046	11	n/a	n/a	1.66e-01	13.398
1087866	ENSG00000067048	8584	DDX3Y	DEAD (Asp-Glu-Ala-Asp) box polypeptide 3, Y-linked	8653	Y	n/a	n/a	1.41e-01	13.349
1096058	ENSG00000148737	6894	TCF7L2	transcription factor 7-like 2 (T-cell specific, HMG-box)	6934	10	n/a	n/a	2.29e-01	12.256
1088173	ENSG00000075290	7436	WNT8B	wingless-type MMTV integration site family, member 8B	7479	10	n/a	n/a	1.64e-01	11.299
279882690	ENSG00000233864	41192	TTTY15	testis-specific transcript, Y-linked 15 (non-protein coding)	64595	Y	n/a	n/a	1.32e-01	10.288
1096537	ENSG00000152977	7502	ZIC1	Zic family member 1	7545	3	n/a	n/a	1.96e-01	10.032
1099342	ENSG00000168505	2621	GBX2	gastrulation brain homeobox 2	2637	2	n/a	n/a	2.84e-01	9.843
1099351	ENSG00000168542	1272	COL3A1	collagen, type III, alpha 1	1281	2	n/a	n/a	2.08e-01	9.754
1101420	ENSG00000178522	255	AMBN	ameloblastin (enamel matrix protein)	258	4	n/a	n/a	1.64e-01	9.723
1099047	ENSG00000167414	60869	GNG8	guanine nucleotide binding protein (G protein), gamma 8	94235	19	n/a	n/a	2.54e-01	7.847
1104438	ENSG00000197921	123048	HES5	hairy and enhancer of split 5 (Drosophila)	388585	1	n/a	n/a	1.32e-01	7.603
1100761	ENSG00000174963	58318	ZIC4	Zic family member 4	84107	3	n/a	n/a	2.42e-01	7.546
1094732	ENSG00000139329	4035	LUM	lumican	4060	12	n/a	n/a	1.69e-01	7.517
279951718	ENSG00000240801	0	AC132217.4	AC132217.4	0	11	n/a	n/a	2.36e-01	7.454
1097144	ENSG00000158270	56746	COLEC12	collectin sub-family member 12	81035	18	n/a	n/a	1.63e-01	7.370
1099013	ENSG00000167244	3461	IGF2	insulin-like growth factor 2 (somatomedin A)	3481	11	n/a	n/a	2.21e-01	7.291
1098585	ENSG00000165588	4983	OTX2	orthodenticle homeobox 2	5015	14	n/a	n/a	1.80e-01	7.171
1094019	ENSG00000135547	23248	HEY2	hairy/enhancer-of-split related with YRPW motif 2	23493	6	n/a	n/a	1.47e-01	7.031
1090794	ENSG00000111432	11051	FZD10	frizzled family receptor 10	11211	12	n/a	n/a	2.85e-01	7.001
1096200	ENSG00000149948	8040	HMGA2	high mobility group AT-hook 2	8091	12	n/a	n/a	1.91e-01	6.930
1098369	ENSG00000164692	1269	COL1A2	collagen, type I, alpha 2	1278	7	n/a	n/a	1.71e-01	6.311
280116824	ENSG00000258518	0	AC112502.1	short stature homeobox protein 2 isoform c	0	3	n/a	n/a	3.44e-01	6.308
1101877	ENSG00000181234	60163	TMEM132C	transmembrane protein 132C	92293	12	n/a	n/a	1.70e-01	5.964
1101237	ENSG00000177468	81704	OLIG3	oligodendrocyte transcription factor 3	167826	6	n/a	n/a	3.06e-01	5.849
1095291	ENSG00000143320	1373	CRABP2	cellular retinoic acid binding protein 2	1382	1	n/a	n/a	1.80e-01	5.801
279823512	ENSG00000228612	0	HK2P1	hexokinase 2 pseudogene 1	0	X	n/a	n/a	1.70e-01	5.775
1096979	ENSG00000156925	7504	ZIC3	Zic family member 3	7547	X	n/a	n/a	2.67e-01	5.679
1097296	ENSG00000159399	3081	HK2	hexokinase 2	3099	2	n/a	n/a	1.18e-01	5.626
1090487	ENSG00000108821	1268	COL1A1	collagen, type I, alpha 1	1277	17	n/a	n/a	1.88e-01	5.606
279782415	ENSG00000224958	180701	RP11-561O23.6	RP11-561O23.6	572558	9	n/a	n/a	3.06e-01	5.515
1099506	ENSG00000169218	94365	RSPO1	R-spondin 1	284654	1	n/a	n/a	1.48e-01	5.414
1093004	ENSG00000129009	3646	ISLR	immunoglobulin superfamily containing leucine-rich repeat	3671	15	n/a	n/a	2.33e-01	5.259
1104691	ENSG00000198692	8963	EIF1AY	eukaryotic translation initiation factor 1A, Y-linked	9086	Y	n/a	n/a	1.95e-01	5.235
1099400	ENSG00000168779	6438	SHOX2	short stature homeobox 2	6474	3	n/a	n/a	3.39e-01	5.106
1100536	ENSG00000173714	79031	WFIKKN2	WAP, follistatin/kazal, immunoglobulin, kunitz and netrin domain containing 2	124857	17	n/a	n/a	2.20e-01	4.910
1094664	ENSG00000138795	30658	LEF1	lymphoid enhancer-binding factor 1	51176	4	n/a	n/a	1.32e-01	4.811
1096364	ENSG00000151655	3673	ITIH2	inter-alpha (globulin) inhibitor H2	3698	10	n/a	n/a	1.42e-01	4.807
1098510	ENSG00000165246	22585	NLGN4Y	neuroligin 4, Y-linked	22829	Y	n/a	n/a	2.02e-01	4.806
1087186	ENSG00000012817	8231	KDM5D	lysine (K)-specific demethylase 5D	8284	Y	n/a	n/a	1.98e-01	4.773
1102938	ENSG00000185885	8453	IFITM1	interferon induced transmembrane protein 1 (9-27)	8519	11	n/a	n/a	1.59e-01	4.731
1100059	ENSG00000171551	9291	ECEL1	endothelin converting enzyme-like 1	9427	2	n/a	n/a	1.98e-01	4.717
1095748	ENSG00000146242	7119	TPBG	trophoblast glycoprotein	7162	6	n/a	n/a	1.98e-01	4.689
1097263	ENSG00000159212	33395	CLIC6	chloride intracellular channel 6	54102	21	n/a	n/a	2.90e-01	4.666
1098807	ENSG00000166426	1372	CRABP1	cellular retinoic acid binding protein 1	1381	15	n/a	n/a	2.00e-01	4.636
1087766	ENSG00000064655	2124	EYA2	eyes absent homolog 2 (Drosophila)	2139	20	n/a	n/a	2.09e-01	4.633
1101739	ENSG00000180447	2603	GAS1	growth arrest-specific 1	2619	9	n/a	n/a	2.28e-01	4.597
279790000	ENSG00000225630	0	MTND2P28	MT-ND2 pseudogene 28	0	1	n/a	n/a	3.60e-01	4.542
1090650	ENSG00000110195	2332	FOLR1	folate receptor 1 (adult)	2348	11	n/a	n/a	3.12e-01	4.512
1093216	ENSG00000130656	3033	HBZ	hemoglobin, zeta	3050	16	n/a	n/a	2.03e-01	4.508
1099473	ENSG00000169071	4889	ROR2	receptor tyrosine kinase-like orphan receptor 2	4920	9	n/a	n/a	1.30e-01	4.494
1091176	ENSG00000114374	8234	USP9Y	ubiquitin specific peptidase 9, Y-linked	8287	Y	n/a	n/a	1.75e-01	4.486
1087750	ENSG00000064218	37338	DMRT3	doublesex and mab-3 related transcription factor 3	58524	9	n/a	n/a	1.58e-01	4.421
1095301	ENSG00000143355	36235	LHX9	LIM homeobox 9	56956	1	n/a	n/a	2.89e-01	4.396
1093101	ENSG00000129965	169900	INS-IGF2	INS-IGF2 readthrough	723961	11	n/a	n/a	1.92e-01	4.377
1090642	ENSG00000110092	592	CCND1	cyclin D1	595	11	n/a	n/a	1.80e-01	4.323
279861446	ENSG00000231991	301	ANXA2P2	annexin A2 pseudogene 2	304	9	n/a	n/a	1.92e-01	4.312
279709890	ENSG00000207858	1013199	MIR622	microRNA 622	693207	13	n/a	n/a	2.14e-01	4.275
1091507	ENSG00000116729	55773	WLS	wntless homolog (Drosophila)	79971	1	n/a	n/a	2.13e-01	4.262
1093842	ENSG00000134595	6618	SOX3	SRY (sex determining region Y)-box 3	6658	X	n/a	n/a	1.28e-01	4.252
279879250	ENSG00000233547	0	RP11-57H14.2	RP11-57H14.2	0	10	n/a	n/a	2.10e-01	4.198
1094944	ENSG00000140807	59569	NKD1	naked cuticle homolog 1 (Drosophila)	85407	16	n/a	n/a	1.81e-01	4.139
1088989	ENSG00000099749	0	TXLNG2P	taxilin gamma 2, pseudogene	0	Y	n/a	n/a	1.53e-01	4.113
1091599	ENSG00000117394	6477	SLC2A1	solute carrier family 2 (facilitated glucose transporter), member 1	6513	1	n/a	n/a	1.39e-01	4.099
280116447	ENSG00000258486	5997	RN7SL1	RNA, 7SL, cytoplasmic 1	6029	14	n/a	n/a	3.16e-01	4.075
1092676	ENSG00000125968	3377	ID1	inhibitor of DNA binding 1, dominant negative helix-loop-helix protein	3397	20	n/a	n/a	1.68e-01	3.988
1098358	ENSG00000164651	85802	SP8	Sp8 transcription factor	221833	7	n/a	n/a	2.29e-01	3.986
1095234	ENSG00000143032	110067	BARHL2	BarH-like homeobox 2	343472	1	n/a	n/a	3.11e-01	3.973
279972957	ENSG00000243209	0	AC010889.1	AC010889.1	0	Y	n/a	n/a	1.76e-01	3.962
1096500	ENSG00000152669	10163	CCNO	cyclin O	10309	5	n/a	n/a	2.20e-01	3.894
1087754	ENSG00000064309	30420	CDON	Cdon homolog (mouse)	50937	11	n/a	n/a	2.29e-01	3.874
1095191	ENSG00000142627	1956	EPHA2	EPH receptor A2	1969	1	n/a	n/a	1.38e-01	3.839
1092486	ENSG00000124762	1020	CDKN1A	cyclin-dependent kinase inhibitor 1A (p21, Cip1)	1026	6	n/a	n/a	1.93e-01	3.832
1091593	ENSG00000117318	3379	ID3	inhibitor of DNA binding 3, dominant negative helix-loop-helix protein	3399	1	n/a	n/a	1.76e-01	3.821
1104283	ENSG00000197459	8287	HIST1H2BH	histone cluster 1, H2bh	8345	6	n/a	n/a	2.37e-01	3.763
1102881	ENSG00000185650	673	ZFP36L1	zinc finger protein 36, C3H type-like 1	677	14	n/a	n/a	2.13e-01	3.762
1096697	ENSG00000154330	5207	PGM5	phosphoglucomutase 5	5239	9	n/a	n/a	3.24e-01	3.732
279983888	ENSG00000244288	0	AC090360.1	AC090360.1	0	18	n/a	n/a	2.80e-01	3.724
1095060	ENSG00000141526	9000	SLC16A3	solute carrier family 16, member 3 (monocarboxylic acid transporter 4)	9123	17	n/a	n/a	1.38e-01	3.717
1099888	ENSG00000170893	7157	TRH	thyrotropin-releasing hormone	7200	3	n/a	n/a	1.30e-01	3.703
1087467	ENSG00000043355	7503	ZIC2	Zic family member 2	7546	13	n/a	n/a	1.63e-01	3.682
1090254	ENSG00000106809	4937	OGN	osteoglycin	4969	9	n/a	n/a	2.41e-01	3.670
1095134	ENSG00000142173	1283	COL6A2	collagen, type VI, alpha 2	1292	21	n/a	n/a	1.71e-01	3.660
1102467	ENSG00000183878	7361	UTY	ubiquitously transcribed tetratricopeptide repeat gene, Y-linked	7404	Y	n/a	n/a	1.73e-01	3.644
1097266	ENSG00000159217	10495	IGF2BP1	insulin-like growth factor 2 mRNA binding protein 1	10642	17	n/a	n/a	1.71e-01	3.637
279976949	ENSG00000243620	0	RP11-649A16.1	RP11-649A16.1	0	3	n/a	n/a	3.41e-01	3.635
1099097	ENSG00000167617	80686	CDC42EP5	CDC42 effector protein (Rho GTPase binding) 5	148170	19	n/a	n/a	2.38e-01	3.624
1096725	ENSG00000154620	8964	TMSB4Y	thymosin beta 4, Y-linked	9087	Y	n/a	n/a	1.89e-01	3.609
1099340	ENSG00000168497	8376	SDPR	serum deprivation response	8436	2	n/a	n/a	1.29e-01	3.609
1097510	ENSG00000160963	79665	EMID2	EMI domain containing 2	136227	7	n/a	n/a	1.85e-01	3.609
280044069	ENSG00000251948	0	AC092279.1	AC092279.1	0	19	n/a	n/a	3.50e-01	3.590
279787317	ENSG00000225410	0	AC107016.1	AC107016.1	0	12	n/a	n/a	2.39e-01	3.585
1103989	ENSG00000196569	3883	LAMA2	laminin, alpha 2	3908	6	n/a	n/a	1.52e-01	3.575
279759139	ENSG00000222234	0	AC093628.1	AC093628.1	0	4	n/a	n/a	1.90e-01	3.555
1087889	ENSG00000067646	7501	ZFY	zinc finger protein, Y-linked	7544	Y	n/a	n/a	2.21e-01	3.531
1098625	ENSG00000165730	85559	STOX1	storkhead box 1	219736	10	n/a	n/a	1.87e-01	3.520
1096499	ENSG00000152661	2681	GJA1	gap junction protein, alpha 1, 43kDa	2697	6	n/a	n/a	2.33e-01	3.498
1095314	ENSG00000143387	1502	CTSK	cathepsin K	1513	1	n/a	n/a	1.98e-01	3.489
279528473	ENSG00000183531	0	Z98256.1	Z98256.1	0	22	n/a	n/a	1.16e-01	3.467
1094673	ENSG00000138829	2186	FBN2	fibrillin 2	2201	5	n/a	n/a	1.21e-01	3.458
1097779	ENSG00000162761	3984	LMX1A	LIM homeobox transcription factor 1, alpha	4009	1	n/a	n/a	1.76e-01	3.455
1105653	ENSG00000206172	3022	HBA1	hemoglobin, alpha 1	3039	16	n/a	n/a	2.37e-01	3.412
280097769	ENSG00000256663	0	RP11-424C20.2	RP11-424C20.2	0	12	n/a	n/a	1.30e-01	3.406
1102114	ENSG00000182492	630	BGN	biglycan	633	X	n/a	n/a	1.53e-01	3.401
1098001	ENSG00000163545	57470	NUAK2	NUAK family, SNF1-like kinase, 2	81788	1	n/a	n/a	1.75e-01	3.398
1093068	ENSG00000129538	6003	RNASE1	ribonuclease, RNase A family, 1 (pancreatic)	6035	14	n/a	n/a	2.33e-01	3.393
279870826	ENSG00000232814	157129784	COL4A2-AS1	COL4A2 antisense RNA 1 (non-protein coding)	100874203	13	n/a	n/a	1.48e-01	3.389
1089837	ENSG00000104725	0	NEFL	neurofilament, light polypeptide	0	8	n/a	n/a	1.69e-01	3.321
1102199	ENSG00000182871	56555	COL18A1	collagen, type XVIII, alpha 1	80781	21	n/a	n/a	1.39e-01	3.312
1103578	ENSG00000188536	3023	HBA2	hemoglobin, alpha 2	3040	16	n/a	n/a	2.57e-01	3.304
1087378	ENSG00000034063	28863	UHRF1	ubiquitin-like with PHD and ring finger domains 1	29128	19	n/a	n/a	7.26e-02	3.284
1093703	ENSG00000133800	10736	LYVE1	lymphatic vessel endothelial hyaluronan receptor 1	10894	11	n/a	n/a	1.68e-01	3.252
1087553	ENSG00000050555	10173	LAMC3	laminin, gamma 3	10319	9	n/a	n/a	1.76e-01	3.252
1091121	ENSG00000113739	8547	STC2	stanniocalcin 2	8614	5	n/a	n/a	1.95e-01	3.248
1088859	ENSG00000092758	1290	COL9A3	collagen, type IX, alpha 3	1299	20	n/a	n/a	2.63e-01	3.247
1090413	ENSG00000108379	7430	WNT3	wingless-type MMTV integration site family, member 3	7473	17	n/a	n/a	3.16e-01	3.243
1099653	ENSG00000169877	30808	AHSP	alpha hemoglobin stabilizing protein	51327	16	n/a	n/a	2.88e-01	3.232
1088489	ENSG00000083857	2180	FAT1	FAT tumor suppressor homolog 1 (Drosophila)	2195	4	n/a	n/a	1.61e-01	3.228
1099985	ENSG00000171243	25677	SOSTDC1	sclerostin domain containing 1	25928	7	n/a	n/a	3.05e-01	3.223
1098431	ENSG00000164932	77719	CTHRC1	collagen triple helix repeat containing 1	115908	8	n/a	n/a	2.32e-01	3.206
1089652	ENSG00000103154	33841	NECAB2	N-terminal EF-hand calcium binding protein 2	54550	16	n/a	n/a	2.27e-01	3.205
280070669	ENSG00000254422	0	RP11-864G5.3	RP11-864G5.3	0	11	n/a	n/a	1.61e-01	3.204
279841304	ENSG00000230216	0	HSPB1P2	heat shock 27kDa protein 1 pseudogene 2	0	X	n/a	n/a	2.38e-01	3.199
1109023	ENSG00000242114	31017	MTFP1	mitochondrial fission process 1	51537	22	n/a	n/a	9.74e-02	3.178
1093844	ENSG00000134602	31245	MST4	Serine/threonine-protein kinase MST4	51765	X	n/a	n/a	1.61e-01	3.164
280112001	ENSG00000258114	0	CTA-109P11.4	CTA-109P11.4	0	10	n/a	n/a	1.74e-01	3.151
1094511	ENSG00000138061	1534	CYP1B1	cytochrome P450, family 1, subfamily B, polypeptide 1	1545	2	n/a	n/a	2.13e-01	3.147
1095618	ENSG00000145358	77663	DDIT4L	DNA-damage-inducible transcript 4-like	115265	4	n/a	n/a	2.39e-01	3.136
1095661	ENSG00000145721	81698	LIX1	Lix1 homolog (chicken)	167410	5	n/a	n/a	1.89e-01	3.132
1099767	ENSG00000170370	2003	EMX2	empty spiracles homeobox 2	2018	10	n/a	n/a	1.43e-01	3.109
1089994	ENSG00000105427	58719	CNFN	cornifelin	84518	19	n/a	n/a	1.68e-01	3.104
279881622	ENSG00000233766	0	AC098617.2	AC098617.2	0	2	n/a	n/a	1.30e-01	3.091
1091727	ENSG00000118523	1479	CTGF	connective tissue growth factor	1490	6	n/a	n/a	1.85e-01	3.090
1089777	ENSG00000104267	756	CA2	carbonic anhydrase II	760	8	n/a	n/a	2.33e-01	3.082
1103719	ENSG00000189058	344	APOD	apolipoprotein D	347	3	n/a	n/a	1.88e-01	3.076
1096032	ENSG00000148498	35568	PARD3	par-3 partitioning defective 3 homolog (C. elegans)	56288	10	n/a	n/a	1.21e-01	3.061
1102780	ENSG00000185201	10434	IFITM2	interferon induced transmembrane protein 2 (1-8D)	10581	11	n/a	n/a	1.76e-01	3.041
1091518	ENSG00000116774	36223	OLFML3	olfactomedin-like 3	56944	1	n/a	n/a	1.64e-01	3.033
279964315	ENSG00000242257	0	AC044839.1	AC044839.1	0	11	n/a	n/a	2.76e-01	3.031
1098910	ENSG00000166851	5315	PLK1	polo-like kinase 1	5347	16	n/a	n/a	1.35e-01	3.031
279943306	ENSG00000239843	0	AC004866.1	AC004866.1	0	7	n/a	n/a	3.17e-01	3.029
280096171	ENSG00000256492	0	AL118508.1	AL118508.1	0	20	n/a	n/a	2.53e-01	3.029
1103307	ENSG00000187498	1273	COL4A1	collagen, type IV, alpha 1	1282	13	n/a	n/a	1.31e-01	3.019
1093770	ENSG00000134245	7439	WNT2B	wingless-type MMTV integration site family, member 2B	7482	1	n/a	n/a	2.02e-01	3.002
1096447	ENSG00000152256	5131	PDK1	pyruvate dehydrogenase kinase, isozyme 1	5163	2	n/a	n/a	1.41e-01	2.994
1099561	ENSG00000169439	6347	SDC2	syndecan 2	6383	8	n/a	n/a	2.83e-01	2.989
1091394	ENSG00000115884	6346	SDC1	syndecan 1	6382	2	n/a	n/a	2.38e-01	2.984
279751133	ENSG00000220884	0	MESTP1	mesoderm specific transcript homolog (mouse) pseudogene 1	0	6	n/a	n/a	2.40e-01	2.978
1098069	ENSG00000163736	5441	PPBP	pro-platelet basic protein (chemokine (C-X-C motif) ligand 7)	5473	4	n/a	n/a	2.23e-01	2.976
1093381	ENSG00000131634	55455	TMEM204	transmembrane protein 204	79652	16	n/a	n/a	1.87e-01	2.975
280132466	ENSG00000259409	0	RP11-521C20.3	RP11-521C20.3	0	15	n/a	n/a	2.00e-01	2.972
280053453	ENSG00000253198	0	RP11-643N23.1	RP11-643N23.1	0	8	n/a	n/a	1.45e-01	2.971
1099063	ENSG00000167513	57302	CDT1	chromatin licensing and DNA replication factor 1	81620	16	n/a	n/a	1.30e-01	2.967
1096771	ENSG00000155011	26868	DKK2	dickkopf homolog 2 (Xenopus laevis)	27123	4	n/a	n/a	2.87e-01	2.966
279950430	ENSG00000240656	0	AC068594.1	AC068594.1	0	17	n/a	n/a	3.12e-01	2.965
1097936	ENSG00000163359	1284	COL6A3	collagen, type VI, alpha 3	1293	2	n/a	n/a	1.56e-01	2.964
1089314	ENSG00000101057	4579	MYBL2	v-myb myeloblastosis viral oncogene homolog (avian)-like 2	4605	20	n/a	n/a	1.42e-01	2.958
1103441	ENSG00000187990	8281	HIST1H2BG	histone cluster 1, H2bg	8339	6	n/a	n/a	1.27e-01	2.955
279721351	ENSG00000213376	0	GAPDHP71	glyceraldehyde-3-phosphate dehydrogenase pseudogene 71	0	5	n/a	n/a	2.02e-01	2.948
1089110	ENSG00000100234	7035	TIMP3	TIMP metallopeptidase inhibitor 3	7078	22	n/a	n/a	1.26e-01	2.942
1098364	ENSG00000164683	23217	HEY1	hairy/enhancer-of-split related with YRPW motif 1	23462	8	n/a	n/a	1.40e-01	2.936
1086930	ENSG00000004939	6485	SLC4A1	solute carrier family 4, anion exchanger, member 1 (erythrocyte membrane protein band 3, Diego blood group)	6521	17	n/a	n/a	2.48e-01	2.934
1089306	ENSG00000101000	10397	PROCR	protein C receptor, endothelial	10544	20	n/a	n/a	2.15e-01	2.933
280023163	ENSG00000250208	133336	RP11-143E21.7	RP11-143E21.7	440119	12	n/a	n/a	2.37e-01	2.928
1090062	ENSG00000105699	31079	LSR	lipolysis stimulated lipoprotein receptor	51599	19	n/a	n/a	3.12e-01	2.928
1097839	ENSG00000162998	2471	FRZB	frizzled-related protein	2487	2	n/a	n/a	2.37e-01	2.925
1087166	ENSG00000011465	1622	DCN	decorin	1634	12	n/a	n/a	2.16e-01	2.924
1101030	ENSG00000176399	40594	DMRTA1	DMRT-like family A1	63951	9	n/a	n/a	1.69e-01	2.923
1104741	ENSG00000198795	25674	ZNF521	zinc finger protein 521	25925	18	n/a	n/a	1.31e-01	2.921
280044391	ENSG00000251994	0	U2	U2 spliceosomal RNA	0	18	n/a	n/a	2.53e-01	2.920
279876690	ENSG00000233351	0	RP1-69D17.3	RP1-69D17.3	0	6	n/a	n/a	1.48e-01	2.914
280126683	ENSG00000259078	0	CTD-2509G16.6	CTD-2509G16.6	0	14	n/a	n/a	1.38e-01	2.909
1091568	ENSG00000117122	4212	MFAP2	microfibrillar-associated protein 2	4237	1	n/a	n/a	1.52e-01	2.909
1104658	ENSG00000198597	9601	ZNF536	zinc finger protein 536	9745	19	n/a	n/a	1.64e-01	2.873
1093487	ENSG00000132386	5144	SERPINF1	serpin peptidase inhibitor, clade F (alpha-2 antiplasmin, pigment epithelium derived factor), member 1	5176	17	n/a	n/a	2.94e-01	2.868
280015018	ENSG00000249590	0	RP4-539M6.19	RP4-539M6.19	0	22	n/a	n/a	1.39e-01	2.860
1093884	ENSG00000134871	1275	COL4A2	collagen, type IV, alpha 2	1284	13	n/a	n/a	1.31e-01	2.860
280104545	ENSG00000257360	0	RP11-74K11.1	RP11-74K11.1	0	12	n/a	n/a	1.30e-01	2.858
1087576	ENSG00000052850	37989	ALX4	ALX homeobox 4	60529	11	n/a	n/a	1.59e-01	2.856
1089385	ENSG00000101335	10251	MYL9	myosin, light chain 9, regulatory	10398	20	n/a	n/a	1.80e-01	2.856
1097597	ENSG00000161888	80651	SPC24	SPC24, NDC80 kinetochore complex component, homolog (S. cerevisiae)	147841	19	n/a	n/a	1.29e-01	2.852
1091601	ENSG00000117399	986	CDC20	cell division cycle 20 homolog (S. cerevisiae)	991	1	n/a	n/a	1.51e-01	2.847
1094806	ENSG00000139800	59575	ZIC5	Zic family member 5	85416	13	n/a	n/a	2.12e-01	2.839
1086870	ENSG00000000971	3057	CFH	complement factor H	3075	1	n/a	n/a	1.44e-01	2.837
1096358	ENSG00000151617	1896	EDNRA	endothelin receptor type A	1909	4	n/a	n/a	1.31e-01	2.834
1100210	ENSG00000172201	3380	ID4	inhibitor of DNA binding 4, dominant negative helix-loop-helix protein	3400	6	n/a	n/a	2.44e-01	2.830
280137550	ENSG00000259716	0	RP5-977B1.11	RP5-977B1.11	0	20	n/a	n/a	1.95e-01	2.827
1090371	ENSG00000108001	90129	EBF3	early B-cell factor 3	253738	10	n/a	n/a	2.12e-01	2.822
279837044	ENSG00000229847	0	EMX2OS	EMX2 opposite strand/antisense RNA (non-protein coding)	0	10	n/a	n/a	1.94e-01	2.815
1090767	ENSG00000111266	56595	DUSP16	dual specificity phosphatase 16	80824	12	n/a	n/a	1.78e-01	2.814
1098281	ENSG00000164330	1867	EBF1	early B-cell factor 1	1879	5	n/a	n/a	2.39e-01	2.813
1087601	ENSG00000054598	2280	FOXC1	forkhead box C1	2296	6	n/a	n/a	2.17e-01	2.804
1089757	ENSG00000104081	59913	BMF	Bcl2 modifying factor	90427	15	n/a	n/a	2.09e-01	2.804
1104700	ENSG00000198719	28250	DLL1	delta-like 1 (Drosophila)	28514	6	n/a	n/a	1.31e-01	2.803
1092642	ENSG00000125848	23520	FLRT3	fibronectin leucine rich transmembrane protein 3	23767	20	n/a	n/a	1.82e-01	2.802
280032116	ENSG00000250927	0	MESTP3	mesoderm specific transcript homolog (mouse) pseudogene 3	0	4	n/a	n/a	2.40e-01	2.801
1108193	ENSG00000233611	0	AC079135.1	AC079135.1	0	2	n/a	n/a	3.29e-01	2.798
1098968	ENSG00000167081	5058	PBX3	pre-B-cell leukemia homeobox 3	5090	9	n/a	n/a	1.58e-01	2.793
1097273	ENSG00000159251	67	ACTC1	actin, alpha, cardiac muscle 1	70	15	n/a	n/a	3.25e-01	2.788
1099791	ENSG00000170458	924	CD14	CD14 molecule	929	5	n/a	n/a	1.90e-01	2.787
1102759	ENSG00000185112	79479	FAM43A	family with sequence similarity 43, member A	131583	3	n/a	n/a	1.78e-01	2.782
279721853	ENSG00000213406	0	ANXA2P1	annexin A2 pseudogene 1	0	4	n/a	n/a	1.51e-01	2.778
1105100	ENSG00000204347	122962	BTBD17	BTB (POZ) domain containing 17	388419	17	n/a	n/a	2.36e-01	2.777
1090339	ENSG00000107796	56	ACTA2	actin, alpha 2, smooth muscle, aorta	59	10	n/a	n/a	1.51e-01	2.769
1106213	ENSG00000214921	0	AC003102.1	AC003102.1	0	17	n/a	n/a	2.89e-01	2.762
1099263	ENSG00000168209	33832	DDIT4	DNA-damage-inducible transcript 4	54541	10	n/a	n/a	1.46e-01	2.759
1097188	ENSG00000158578	209	ALAS2	aminolevulinate, delta-, synthase 2	212	X	n/a	n/a	2.69e-01	2.754
1095982	ENSG00000148180	2917	GSN	gelsolin	2934	9	n/a	n/a	1.39e-01	2.752
1098603	ENSG00000165659	1590	DACH1	dachshund homolog 1 (Drosophila)	1602	13	n/a	n/a	1.68e-01	2.743
1104267	ENSG00000197415	55477	VEPH1	ventricular zone expressed PH domain homolog 1 (zebrafish)	79674	3	n/a	n/a	1.28e-01	2.730
280133825	ENSG00000259486	0	ZIM2	Zinc finger imprinted 2	0	19	n/a	n/a	2.33e-01	2.720
279952473	ENSG00000240908	0	AC010082.1	AC010082.1	0	7	n/a	n/a	1.58e-01	2.719
1091169	ENSG00000114315	3260	HES1	hairy and enhancer of split 1, (Drosophila)	3280	3	n/a	n/a	1.97e-01	2.717
1098175	ENSG00000164056	10106	SPRY1	sprouty homolog 1, antagonist of FGF signaling (Drosophila)	10252	4	n/a	n/a	2.76e-01	2.710
279982640	ENSG00000244193	0	RP11-379K17.5	RP11-379K17.5	0	3	n/a	n/a	1.48e-01	2.708
279954112	ENSG00000241131	157123531	RP11-639B1.1	RP11-639B1.1	100507461	3	n/a	n/a	3.04e-01	2.706
1098070	ENSG00000163737	5164	PF4	platelet factor 4	5196	4	n/a	n/a	2.64e-01	2.702
1101502	ENSG00000178999	9088	AURKB	aurora kinase B	9212	17	n/a	n/a	1.32e-01	2.697
1087194	ENSG00000013297	4978	CLDN11	claudin 11	5010	3	n/a	n/a	2.30e-01	2.695
279904581	ENSG00000235847	0	LDHAP7	lactate dehydrogenase A pseudogene 7	0	2	n/a	n/a	1.44e-01	2.690
1087593	ENSG00000054179	949	ENTPD2	ectonucleoside triphosphate diphosphohydrolase 2	954	9	n/a	n/a	2.40e-01	2.689
1090178	ENSG00000106333	5086	PCOLCE	procollagen C-endopeptidase enhancer	5118	7	n/a	n/a	1.74e-01	2.679
1088931	ENSG00000096060	2273	FKBP5	FK506 binding protein 5	2289	6	n/a	n/a	2.40e-01	2.677
279763443	ENSG00000223388	0	AC091736.11	AC091736.11	0	7	n/a	n/a	3.41e-01	2.664
279850084	ENSG00000231007	0	CDC20P1	cell division cycle 20 homolog (S. cerevisiae) pseudogene 1	0	9	n/a	n/a	1.48e-01	2.661
1091337	ENSG00000115507	4981	OTX1	orthodenticle homeobox 1	5013	2	n/a	n/a	1.30e-01	2.659
1097232	ENSG00000158966	36958	CACHD1	cache domain containing 1	57685	1	n/a	n/a	1.44e-01	2.657
1100726	ENSG00000174807	36402	CD248	CD248 molecule, endosialin	57124	11	n/a	n/a	1.53e-01	2.656
280069349	ENSG00000254331	0	CKS1BP7	CDC28 protein kinase regulatory subunit 1B pseudogene 7	0	8	n/a	n/a	1.99e-01	2.656
280040895	ENSG00000251587	0	LDHAP1	lactate dehydrogenase A pseudogene 1	0	4	n/a	n/a	1.93e-01	2.653
1093875	ENSG00000134817	0	APLNR	apelin receptor	0	11	n/a	n/a	3.03e-01	2.651
1104214	ENSG00000197256	25708	KANK2	KN motif and ankyrin repeat domains 2	25959	19	n/a	n/a	1.47e-01	2.650
1097893	ENSG00000163191	6249	S100A11	S100 calcium binding protein A11	6282	1	n/a	n/a	1.87e-01	2.643
1105096	ENSG00000204335	123251	SP5	Sp5 transcription factor	389058	2	n/a	n/a	2.80e-01	2.643
1101246	ENSG00000177508	55028	IRX3	iroquois homeobox 3	79191	16	n/a	n/a	3.55e-01	2.642
1096451	ENSG00000152284	57683	TCF7L1	transcription factor 7-like 1 (T-cell specific, HMG-box)	83439	2	n/a	n/a	1.93e-01	2.636
1092429	ENSG00000124440	40945	HIF3A	hypoxia inducible factor 3, alpha subunit	64344	19	n/a	n/a	2.01e-01	2.629
1096221	ENSG00000150347	58370	ARID5B	AT rich interactive domain 5B (MRF1-like)	84159	10	n/a	n/a	1.40e-01	2.627
1094693	ENSG00000139146	37330	FAM60A	family with sequence similarity 60, member A	58516	12	n/a	n/a	1.32e-01	2.624
1092944	ENSG00000128573	60634	FOXP2	forkhead box P2	93986	7	n/a	n/a	2.77e-01	2.622
280075685	ENSG00000254771	0	RP11-50B3.1	RP11-50B3.1	0	11	n/a	n/a	1.87e-01	2.620
1104836	ENSG00000198959	7010	TGM2	transglutaminase 2 (C polypeptide, protein-glutamine-gamma-glutamyltransferase)	7052	20	n/a	n/a	1.39e-01	2.615
1093729	ENSG00000134013	3992	LOXL2	lysyl oxidase-like 2	4017	8	n/a	n/a	1.40e-01	2.613
279750595	ENSG00000220494	0	YAP1P1	Yes-associated protein 1 pseudogene 1	0	6	n/a	n/a	1.29e-01	2.612
1109078	ENSG00000243364	1932	EFNA4	ephrin-A4	1945	1	n/a	n/a	1.88e-01	2.608
280014051	ENSG00000249491	0	EGFLAM-AS1	EGFLAM antisense RNA 1 (non-protein coding)	0	5	n/a	n/a	1.64e-01	2.600
1094821	ENSG00000139926	78917	FRMD6	FERM domain containing 6	122786	14	n/a	n/a	1.31e-01	2.599
1103752	ENSG00000189184	33801	PCDH18	protocadherin 18	54510	4	n/a	n/a	1.73e-01	2.597
1091545	ENSG00000116962	4780	NID1	nidogen 1	4811	1	n/a	n/a	1.75e-01	2.596
1090739	ENSG00000111057	3850	KRT18	keratin 18	3875	12	n/a	n/a	2.23e-01	2.592
1104604	ENSG00000198435	134573	NRARP	NOTCH-regulated ankyrin repeat protein	441478	9	n/a	n/a	2.34e-01	2.589
1095935	ENSG00000147655	109853	RSPO2	R-spondin 2	340419	8	n/a	n/a	2.68e-01	2.588
1094403	ENSG00000137507	2599	LRRC32	leucine rich repeat containing 32	2615	11	n/a	n/a	1.31e-01	2.587
1091706	ENSG00000118407	26890	FILIP1	filamin A interacting protein 1	27145	6	n/a	n/a	1.80e-01	2.587
280029990	ENSG00000250742	125011	RP11-834C11.4	RP11-834C11.4	400043	12	n/a	n/a	1.52e-01	2.586
1095101	ENSG00000141753	3467	IGFBP4	insulin-like growth factor binding protein 4	3487	17	n/a	n/a	1.74e-01	2.585
1097879	ENSG00000163132	4461	MSX1	msh homeobox 1	4487	4	n/a	n/a	2.48e-01	2.585
1092440	ENSG00000124491	2147	F13A1	coagulation factor XIII, A1 polypeptide	2162	6	n/a	n/a	1.77e-01	2.580
279846959	ENSG00000230707	0	RP11-364B14.3	RP11-364B14.3	0	X	n/a	n/a	1.46e-01	2.576
1092477	ENSG00000124693	8300	HIST1H3B	histone cluster 1, H3b	8358	6	n/a	n/a	2.65e-01	2.575
1101771	ENSG00000180660	4056	MAB21L1	mab-21-like 1 (C. elegans)	4081	13	n/a	n/a	1.39e-01	2.573
1105577	ENSG00000205835	158734	GMNC	geminin coiled-coil domain containing	647309	3	n/a	n/a	1.87e-01	2.571
1107935	ENSG00000232021	158893	RP11-558N14.1	RP11-558N14.1	641518	4	n/a	n/a	1.31e-01	2.570
279957745	ENSG00000241535	0	CBX5P1	chromobox homolog 5 pseudogene 1	0	3	n/a	n/a	1.54e-01	2.569
1095295	ENSG00000143333	5972	RGS16	regulator of G-protein signaling 16	6004	1	n/a	n/a	1.88e-01	2.568
1091913	ENSG00000120149	4462	MSX2	msh homeobox 2	4488	5	n/a	n/a	2.23e-01	2.566
1093929	ENSG00000135116	8668	HRK	harakiri, BCL2 interacting protein (contains only BH3 domain)	8739	12	n/a	n/a	1.58e-01	2.564
1092385	ENSG00000124205	1895	EDN3	endothelin 3	1908	20	n/a	n/a	1.39e-01	2.562
279787474	ENSG00000225422	0	RBMS1P1	RNA binding motif, single stranded interacting protein 1 pseudogene 1	0	12	n/a	n/a	7.30e-02	2.560
1090807	ENSG00000111602	8835	TIMELESS	timeless homolog (Drosophila)	8914	12	n/a	n/a	1.74e-01	2.558
1105654	ENSG00000206177	3025	HBM	hemoglobin, mu	3042	16	n/a	n/a	2.82e-01	2.557
279830160	ENSG00000229207	0	RP11-571F15.6	RP11-571F15.6	0	9	n/a	n/a	1.31e-01	2.546
1096111	ENSG00000149257	867	SERPINH1	serpin peptidase inhibitor, clade H (heat shock protein 47), member 1, (collagen binding protein 1)	871	11	n/a	n/a	1.63e-01	2.546
1101424	ENSG00000178556	0	CKS1BP6	CDC28 protein kinase regulatory subunit 1B pseudogene 6	0	X	n/a	n/a	2.14e-01	2.543
1088642	ENSG00000088280	34905	ASAP3	ArfGAP with SH3 domain, ankyrin repeat and PH domain 3	55616	1	n/a	n/a	1.39e-01	2.543
1103918	ENSG00000196376	85859	SLC35F1	solute carrier family 35, member F1	222553	6	n/a	n/a	1.46e-01	2.541
279793920	ENSG00000225951	0	RP11-339B21.9	RP11-339B21.9	0	9	n/a	n/a	1.39e-01	2.539
1097713	ENSG00000162552	33652	WNT4	wingless-type MMTV integration site family, member 4	54361	1	n/a	n/a	3.13e-01	2.539
1100148	ENSG00000171940	7720	ZNF217	zinc finger protein 217	7764	20	n/a	n/a	1.41e-01	2.535
1103604	ENSG00000188643	79949	S100A16	S100 calcium binding protein A16	140576	1	n/a	n/a	1.83e-01	2.534
1089056	ENSG00000100060	4217	MFNG	MFNG O-fucosylpeptide 3-beta-N-acetylglucosaminyltransferase	4242	22	n/a	n/a	2.63e-01	2.532
1095028	ENSG00000141401	3588	IMPA2	inositol(myo)-1(or 4)-monophosphatase 2	3613	18	n/a	n/a	2.65e-01	2.530
1093136	ENSG00000130203	345	APOE	apolipoprotein E	348	19	n/a	n/a	2.75e-01	2.527
1092402	ENSG00000124237	79306	C20orf85	chromosome 20 open reading frame 85	128602	20	n/a	n/a	3.53e-01	2.526
1104452	ENSG00000197956	6244	S100A6	S100 calcium binding protein A6	6277	1	n/a	n/a	2.57e-01	2.523
1088095	ENSG00000073111	4146	MCM2	minichromosome maintenance complex component 2	4171	3	n/a	n/a	1.39e-01	2.522
1088646	ENSG00000088325	22729	TPX2	TPX2, microtubule-associated, homolog (Xenopus laevis)	22974	20	n/a	n/a	1.32e-01	2.521
1089132	ENSG00000100297	4149	MCM5	minichromosome maintenance complex component 5	4174	22	n/a	n/a	1.27e-01	2.520
1104060	ENSG00000196767	5424	POU3F4	POU class 3 homeobox 4	5456	X	n/a	n/a	2.09e-01	2.516
1103735	ENSG00000189129	85507	PLAC9	placenta-specific 9	219348	10	n/a	n/a	2.36e-01	2.515
1106516	ENSG00000221857	5316	FXYD1	FXYD domain containing ion transport regulator 1	5348	19	n/a	n/a	2.57e-01	2.507
1097608	ENSG00000161940	90308	BCL6B	B-cell CLL/lymphoma 6, member B	255877	17	n/a	n/a	1.79e-01	2.505
1087845	ENSG00000066382	740	MPPED2	metallophosphoesterase domain containing 2	744	11	n/a	n/a	1.29e-01	2.501
1100891	ENSG00000175643	77725	RMI2	RMI2, RecQ mediated genome instability 2, homolog (S. cerevisiae)	116028	16	n/a	n/a	2.48e-01	2.500
1087722	ENSG00000062822	5392	POLD1	polymerase (DNA directed), delta 1, catalytic subunit 125kDa	5424	19	n/a	n/a	1.11e-01	2.499
1087478	ENSG00000046604	1817	DSG2	desmoglein 2	1829	18	n/a	n/a	1.39e-01	2.497
1090204	ENSG00000106484	4207	MEST	mesoderm specific transcript homolog (mouse)	4232	7	n/a	n/a	2.79e-01	2.495
1091027	ENSG00000112984	9967	KIF20A	kinesin family member 20A	10112	5	n/a	n/a	1.26e-01	2.494
1092145	ENSG00000122176	2315	FMOD	fibromodulin	2331	1	n/a	n/a	1.80e-01	2.494
1102258	ENSG00000183098	9937	GPC6	glypican 6	10082	13	n/a	n/a	1.64e-01	2.491
1101944	ENSG00000181690	5292	PLAG1	pleiomorphic adenoma gene 1	5324	8	n/a	n/a	1.76e-01	2.485
1093024	ENSG00000129195	33769	FAM64A	family with sequence similarity 64, member A	54478	17	n/a	n/a	1.50e-01	2.483
1099154	ENSG00000167771	93899	RCOR2	REST corepressor 2	283248	11	n/a	n/a	1.40e-01	2.477
1104242	ENSG00000197358	0	BNIP3P1	BCL2/adenovirus E1B 19kDa interacting protein 3 pseudogene 1	0	14	n/a	n/a	1.40e-01	2.477
1090085	ENSG00000105810	1016	CDK6	cyclin-dependent kinase 6	1021	7	n/a	n/a	1.32e-01	2.476
1088694	ENSG00000089116	40844	LHX5	LIM homeobox 5	64211	12	n/a	n/a	2.09e-01	2.474
1097153	ENSG00000158373	3000	HIST1H2BD	histone cluster 1, H2bd	3017	6	n/a	n/a	2.01e-01	2.470
1088835	ENSG00000092068	23183	SLC7A8	solute carrier family 7 (amino acid transporter light chain, L system), member 8	23428	14	n/a	n/a	1.52e-01	2.469
1095664	ENSG00000145730	5034	PAM	peptidylglycine alpha-amidating monooxygenase	5066	5	n/a	n/a	2.32e-01	2.469
1101624	ENSG00000179776	998	CDH5	cadherin 5, type 2 (vascular endothelium)	1003	16	n/a	n/a	1.41e-01	2.468
279817763	ENSG00000228088	0	RP11-119F7.4	RP11-119F7.4	0	10	n/a	n/a	2.27e-01	2.460
1087523	ENSG00000049130	4229	KITLG	KIT ligand	4254	12	n/a	n/a	2.26e-01	2.455
1091931	ENSG00000120278	36753	PLEKHG1	pleckstrin homology domain containing, family G (with RhoGef domain) member 1	57480	6	n/a	n/a	1.39e-01	2.455
1103200	ENSG00000186918	35180	ZNF395	zinc finger protein 395	55893	8	n/a	n/a	1.55e-01	2.455
1088130	ENSG00000074219	8402	TEAD2	TEA domain family member 2	8463	19	n/a	n/a	2.34e-01	2.454
279911436	ENSG00000236480	0	RP11-343L14.2	RP11-343L14.2	0	1	n/a	n/a	1.31e-01	2.452
1098944	ENSG00000166949	4063	SMAD3	SMAD family member 3	4088	15	n/a	n/a	1.40e-01	2.449
1091331	ENSG00000115468	56104	EFHD1	EF-hand domain family, member D1	80303	2	n/a	n/a	1.95e-01	2.448
1088127	ENSG00000074181	4823	NOTCH3	notch 3	4854	19	n/a	n/a	2.30e-01	2.448
279827743	ENSG00000228974	0	AC006483.5	AC006483.5	0	7	n/a	n/a	2.43e-01	2.443
280117529	ENSG00000258554	0	RP11-973D8.4	RP11-973D8.4	0	12	n/a	n/a	1.76e-01	2.441
280116214	ENSG00000258472	0	RP11-192H23.4	Uncharacterized protein	0	17	n/a	n/a	1.39e-01	2.438
279941868	ENSG00000239652	0	AC091736.10	AC091736.10	0	7	n/a	n/a	3.13e-01	2.437
1095128	ENSG00000142089	10263	IFITM3	interferon induced transmembrane protein 3	10410	11	n/a	n/a	1.82e-01	2.435
1099123	ENSG00000167693	40960	NXN	nucleoredoxin	64359	17	n/a	n/a	1.64e-01	2.432
279951899	ENSG00000240831	0	AC112777.1	AC112777.1	0	12	n/a	n/a	3.16e-01	2.430
279940566	ENSG00000239500	0	RP1-169K13.3	RP1-169K13.3	0	X	n/a	n/a	1.31e-01	2.428
1090606	ENSG00000109851	78785	DBX1	developing brain homeobox 1	120237	11	n/a	n/a	3.34e-01	2.427
1088549	ENSG00000085840	4966	ORC1	origin recognition complex, subunit 1	4998	1	n/a	n/a	1.90e-01	2.427
1108820	ENSG00000237810	0	CTD-2571E19.3	CTD-2571E19.3	0	8	n/a	n/a	2.13e-01	2.426
1094427	ENSG00000137693	10266	YAP1	Yes-associated protein 1	10413	11	n/a	n/a	1.41e-01	2.425
1091164	ENSG00000114251	7431	WNT5A	wingless-type MMTV integration site family, member 5A	7474	3	n/a	n/a	1.90e-01	2.425
1087128	ENSG00000010379	6504	SLC6A13	solute carrier family 6 (neurotransmitter transporter, GABA), member 13	6540	12	n/a	n/a	2.58e-01	2.425
1090044	ENSG00000105655	30957	ISYNA1	inositol-3-phosphate synthase 1	51477	19	n/a	n/a	1.61e-01	2.425
1092224	ENSG00000122862	5520	SRGN	serglycin	5552	10	n/a	n/a	1.29e-01	2.424
1092778	ENSG00000126890	29839	CTAG2	cancer/testis antigen 2	30848	X	n/a	n/a	3.34e-01	2.421
1091811	ENSG00000119514	55498	GALNT12	UDP-N-acetyl-alpha-D-galactosamine:polypeptide N-acetylgalactosaminyltransferase 12 (GalNAc-T12)	79695	9	n/a	n/a	3.12e-01	2.415
1088672	ENSG00000088882	35545	CPXM1	carboxypeptidase X (M14 family), member 1	56265	20	n/a	n/a	2.08e-01	2.410
1091789	ENSG00000119326	8656	CTNNAL1	catenin (cadherin-associated protein), alpha-like 1	8727	9	n/a	n/a	1.89e-01	2.409
1089615	ENSG00000102935	22845	ZNF423	zinc finger protein 423	23090	16	n/a	n/a	2.33e-01	2.405
1101970	ENSG00000181826	1002216	RELL1	RELT-like 1	768211	4	n/a	n/a	1.93e-01	2.404
1104904	ENSG00000203760	122200	CENPW	centromere protein W	387103	6	n/a	n/a	1.96e-01	2.402
1093912	ENSG00000135048	23423	TMEM2	transmembrane protein 2	23670	9	n/a	n/a	2.73e-01	2.401
1088778	ENSG00000090889	23888	KIF4A	kinesin family member 4A	24137	X	n/a	n/a	1.32e-01	2.401
1101406	ENSG00000178403	40609	NEUROG2	neurogenin 2	63973	4	n/a	n/a	2.45e-01	2.400
1092621	ENSG00000125810	22674	CD93	CD93 molecule	22918	20	n/a	n/a	1.58e-01	2.400
1096755	ENSG00000154856	80613	APCDD1	adenomatosis polyposis coli down-regulated 1	147495	18	n/a	n/a	2.83e-01	2.398
1100452	ENSG00000173281	55463	PPP1R3B	protein phosphatase 1, regulatory subunit 3B	79660	8	n/a	n/a	1.28e-01	2.397
1095651	ENSG00000145649	2984	GZMA	granzyme A (granzyme 1, cytotoxic T-lymphocyte-associated serine esterase 3)	3001	5	n/a	n/a	2.90e-01	2.396
1102462	ENSG00000183856	79266	IQGAP3	IQ motif containing GTPase activating protein 3	128239	1	n/a	n/a	2.19e-01	2.394
1096563	ENSG00000153162	650	BMP6	bone morphogenetic protein 6	654	6	n/a	n/a	2.34e-01	2.393
1107111	ENSG00000226650	94634	KIF4B	kinesin family member 4B	285643	5	n/a	n/a	1.47e-01	2.392
1087917	ENSG00000068489	35060	PRR11	proline rich 11	55771	17	n/a	n/a	2.25e-01	2.392
1105978	ENSG00000214050	81297	FBXO16	F-box protein 16	157574	8	n/a	n/a	1.40e-01	2.387
280125165	ENSG00000258989	0	RP11-47I22.4	RP11-47I22.4	0	14	n/a	n/a	1.59e-01	2.387
1095623	ENSG00000145386	885	CCNA2	cyclin A2	890	4	n/a	n/a	1.28e-01	2.386
280061257	ENSG00000253744	0	AC025442.3	AC025442.3	0	5	n/a	n/a	1.99e-01	2.386
1098040	ENSG00000163638	36278	ADAMTS9	ADAM metallopeptidase with thrombospondin type 1 motif, 9	56999	3	n/a	n/a	1.91e-01	2.384
1106668	ENSG00000223722	0	RP11-467L13.5	RP11-467L13.5	0	12	n/a	n/a	2.33e-01	2.383
1102447	ENSG00000183798	59861	EMILIN3	elastin microfibril interfacer 3	90187	20	n/a	n/a	1.64e-01	2.381
1092514	ENSG00000124942	54866	AHNAK	AHNAK nucleoprotein	79026	11	n/a	n/a	2.13e-01	2.380
1098357	ENSG00000164649	34825	CDCA7L	cell division cycle associated 7-like	55536	7	n/a	n/a	1.42e-01	2.379
279986623	ENSG00000244580	0	AL121959.1	AL121959.1	0	6	n/a	n/a	3.55e-01	2.372
1098275	ENSG00000164318	79564	EGFLAM	EGF-like, fibronectin type III and laminin G domains	133584	5	n/a	n/a	1.53e-01	2.372
279728016	ENSG00000214110	0	LDHAP4	lactate dehydrogenase A pseudogene 4	0	9	n/a	n/a	1.40e-01	2.372
1098261	ENSG00000164287	81691	CDC20B	cell division cycle 20 homolog B (S. cerevisiae)	166979	5	n/a	n/a	1.58e-01	2.369
1105064	ENSG00000204262	1281	COL5A2	collagen, type V, alpha 2	1290	2	n/a	n/a	1.63e-01	2.367
1087522	ENSG00000049089	1289	COL9A2	collagen, type IX, alpha 2	1298	1	n/a	n/a	2.38e-01	2.367
1096280	ENSG00000151012	23410	SLC7A11	solute carrier family 7 (anionic amino acid transporter light chain, xc- system), member 11	23657	4	n/a	n/a	2.53e-01	2.366
280128501	ENSG00000259179	0	RP11-126F18.1	RP11-126F18.1	0	15	n/a	n/a	1.32e-01	2.365
1092201	ENSG00000122691	7248	TWIST1	twist homolog 1 (Drosophila)	7291	7	n/a	n/a	2.74e-01	2.364
279986649	ENSG00000244586	0	WNT5A-AS1	WNT5A antisense RNA 1 (non-protein coding)	0	3	n/a	n/a	1.90e-01	2.363
280045763	ENSG00000252194	0	AC114491.2	AC114491.2	0	1	n/a	n/a	2.21e-01	2.363
1089297	ENSG00000100968	4750	NFATC4	nuclear factor of activated T-cells, cytoplasmic, calcineurin-dependent 4	4776	14	n/a	n/a	1.63e-01	2.361
1104569	ENSG00000198300	5146	ZIM2	zinc finger, imprinted 2	5178	19	n/a	n/a	1.77e-01	2.361
1102601	ENSG00000184486	5422	POU3F2	POU class 3 homeobox 2	5454	6	n/a	n/a	3.35e-01	2.361
279984385	ENSG00000244342	94565	RP11-129K20.2	RP11-129K20.2	285401	3	n/a	n/a	3.14e-01	2.360
1088606	ENSG00000087245	4287	MMP2	matrix metallopeptidase 2 (gelatinase A, 72kDa gelatinase, 72kDa type IV collagenase)	4313	16	n/a	n/a	1.70e-01	2.359
1100985	ENSG00000176171	660	BNIP3	BCL2/adenovirus E1B 19kDa interacting protein 3	664	10	n/a	n/a	1.80e-01	2.358
1088229	ENSG00000076706	4137	MCAM	melanoma cell adhesion molecule	4162	11	n/a	n/a	1.46e-01	2.354
1102543	ENSG00000184260	8280	HIST2H2AC	histone cluster 2, H2ac	8338	1	n/a	n/a	2.66e-01	2.352
279710849	ENSG00000209418	110295	SNORD64	small nucleolar RNA, C/D box 64	347686	15	n/a	n/a	2.01e-01	2.349
279500265	ENSG00000180139	1016113	RP11-399O19.5	RP11-399O19.5	100132116	10	n/a	n/a	1.58e-01	2.347
1094949	ENSG00000140836	460	ZFHX3	zinc finger homeobox 3	463	16	n/a	n/a	1.30e-01	2.346
1094565	ENSG00000138336	56113	TET1	tet methylcytosine dioxygenase 1	80312	10	n/a	n/a	2.47e-01	2.343
1103833	ENSG00000196154	6242	S100A4	S100 calcium binding protein A4	6275	1	n/a	n/a	2.36e-01	2.343
1098680	ENSG00000165966	29684	PDZRN4	PDZ domain containing ring finger 4	29951	12	n/a	n/a	3.01e-01	2.342
1093833	ENSG00000134548	56537	C12orf39	chromosome 12 open reading frame 39	80763	12	n/a	n/a	2.45e-01	2.342
1091012	ENSG00000112837	8973	TBX18	T-box 18	9096	6	n/a	n/a	1.74e-01	2.339
1097721	ENSG00000162595	8954	DIRAS3	DIRAS family, GTP-binding RAS-like 3	9077	1	n/a	n/a	3.19e-01	2.339
279773035	ENSG00000224159	0	HMGB1P9	high mobility group box 1 pseudogene 9	0	2	n/a	n/a	3.06e-01	2.338
1093711	ENSG00000133863	35437	TEX15	testis expressed 15	56154	8	n/a	n/a	1.52e-01	2.336
1099575	ENSG00000169515	58203	CCDC8	coiled-coil domain containing 8	83987	19	n/a	n/a	1.58e-01	2.336
279719695	ENSG00000213169	0	RP11-393N4.2	RP11-393N4.2	0	3	n/a	n/a	2.82e-01	2.335
1099106	ENSG00000167641	60906	PPP1R14A	protein phosphatase 1, regulatory (inhibitor) subunit 14A	94274	19	n/a	n/a	2.91e-01	2.334
280078548	ENSG00000254969	0	RP11-939C17.2	RP11-939C17.2	0	11	n/a	n/a	1.75e-01	2.334
1088446	ENSG00000082497	35536	SERTAD4	SERTA domain containing 4	56256	1	n/a	n/a	2.37e-01	2.332
1094315	ENSG00000137070	3565	IL11RA	interleukin 11 receptor, alpha	3590	9	n/a	n/a	2.51e-01	2.330
1092962	ENSG00000128641	4404	MYO1B	myosin IB	4430	2	n/a	n/a	2.41e-01	2.329
1091347	ENSG00000115548	35106	KDM3A	lysine (K)-specific demethylase 3A	55818	2	n/a	n/a	2.22e-01	2.328
1103404	ENSG00000187837	2989	HIST1H1C	histone cluster 1, H1c	3006	6	n/a	n/a	2.37e-01	2.326
1094781	ENSG00000139641	23099	ESYT1	extended synaptotagmin-like protein 1	23344	12	n/a	n/a	1.48e-01	2.320
1094492	ENSG00000137962	9275	ARHGAP29	Rho GTPase activating protein 29	9411	1	n/a	n/a	1.28e-01	2.319
279751883	ENSG00000221088	0	AP005264.1	AP005264.1	0	18	n/a	n/a	2.44e-01	2.319
280120546	ENSG00000258728	0	RP11-195F19.29	Galactose-1-phosphate uridyl transferase	0	9	n/a	n/a	2.26e-01	2.319
1087535	ENSG00000049540	1991	ELN	elastin	2006	7	n/a	n/a	2.09e-01	2.318
1099780	ENSG00000170421	3831	KRT8	keratin 8	3856	12	n/a	n/a	2.55e-01	2.315
1094466	ENSG00000137831	34364	UACA	uveal autoantigen with coiled-coil domains and ankyrin repeats	55075	15	n/a	n/a	1.92e-01	2.314
1100135	ENSG00000171864	23381	PRND	prion protein 2 (dublet)	23627	20	n/a	n/a	2.81e-01	2.313
1089399	ENSG00000101384	179	JAG1	jagged 1	182	20	n/a	n/a	2.17e-01	2.312
1095089	ENSG00000141668	80607	CBLN2	cerebellin 2 precursor	147381	18	n/a	n/a	2.02e-01	2.312
1093852	ENSG00000134690	34432	CDCA8	cell division cycle associated 8	55143	1	n/a	n/a	1.52e-01	2.310
1087259	ENSG00000019549	6553	SNAI2	snail homolog 2 (Drosophila)	6591	8	n/a	n/a	2.63e-01	2.309
280013355	ENSG00000249430	0	CTD-2231H16.1	CTD-2231H16.1	0	5	n/a	n/a	1.38e-01	2.307
1093634	ENSG00000133124	8409	IRS4	insulin receptor substrate 4	8471	X	n/a	n/a	2.09e-01	2.298
1088794	ENSG00000091136	3887	LAMB1	laminin, beta 1	3912	7	n/a	n/a	1.32e-01	2.298
1088518	ENSG00000084774	786	CAD	carbamoyl-phosphate synthetase 2, aspartate transcarbamylase, and dihydroorotase	790	2	n/a	n/a	1.83e-01	2.297
1104431	ENSG00000197905	6962	TEAD4	TEA domain family member 4	7004	12	n/a	n/a	1.29e-01	2.297
279996973	ENSG00000247993	0	RP11-79P5.2	RP11-79P5.2	0	5	n/a	n/a	2.33e-01	2.293
1090910	ENSG00000112175	649	BMP5	bone morphogenetic protein 5	653	6	n/a	n/a	2.26e-01	2.287
1098152	ENSG00000164007	80789	CLDN19	claudin 19	149461	1	n/a	n/a	3.13e-01	2.287
1104106	ENSG00000196924	2300	FLNA	filamin A, alpha	2316	X	n/a	n/a	1.30e-01	2.286
1087120	ENSG00000010292	9774	NCAPD2	non-SMC condensin I complex, subunit D2	9918	12	n/a	n/a	1.36e-01	2.286
280109348	ENSG00000257851	0	RP11-199A1.1	RP11-199A1.1	0	12	n/a	n/a	3.14e-01	2.286
1090265	ENSG00000106991	2007	ENG	endoglin	2022	9	n/a	n/a	1.31e-01	2.283
1101216	ENSG00000177374	3072	HIC1	hypermethylated in cancer 1	3090	17	n/a	n/a	2.53e-01	2.281
1088242	ENSG00000077092	5883	RARB	retinoic acid receptor, beta	5915	3	n/a	n/a	1.42e-01	2.281
1102860	ENSG00000185559	8711	DLK1	delta-like 1 homolog (Drosophila)	8788	14	n/a	n/a	1.30e-01	2.279
1099429	ENSG00000168899	10633	VAMP5	vesicle-associated membrane protein 5 (myobrevin)	10791	2	n/a	n/a	2.75e-01	2.279
1087157	ENSG00000011304	5693	PTBP1	polypyrimidine tract binding protein 1	5725	19	n/a	n/a	1.39e-01	2.278
1092762	ENSG00000126787	9643	DLGAP5	discs, large (Drosophila) homolog-associated protein 5	9787	14	n/a	n/a	1.28e-01	2.278
1098833	ENSG00000166508	4151	MCM7	minichromosome maintenance complex component 7	4176	7	n/a	n/a	1.29e-01	2.278
1099998	ENSG00000171316	34925	CHD7	chromodomain helicase DNA binding protein 7	55636	8	n/a	n/a	1.76e-01	2.274
1092283	ENSG00000123374	1012	CDK2	cyclin-dependent kinase 2	1017	12	n/a	n/a	1.52e-01	2.268
1103282	ENSG00000187244	4034	BCAM	basal cell adhesion molecule (Lutheran blood group)	4059	19	n/a	n/a	2.21e-01	2.267
1101670	ENSG00000180011	94237	ZADH2	zinc binding alcohol dehydrogenase domain containing 2	284273	18	n/a	n/a	1.39e-01	2.265
1104925	ENSG00000203813	8299	HIST1H3H	histone cluster 1, H3h	8357	6	n/a	n/a	2.98e-01	2.264
279895312	ENSG00000234961	0	RP11-124N14.3	RP11-124N14.3	0	10	n/a	n/a	1.89e-01	2.263
279865981	ENSG00000232415	0	CTB-51J22.1	CTB-51J22.1	0	7	n/a	n/a	2.82e-01	2.259
280126422	ENSG00000259065	0	RP5-1021I20.1	RP5-1021I20.1	0	14	n/a	n/a	2.40e-01	2.257
1091087	ENSG00000113504	10565	SLC12A7	solute carrier family 12 (potassium/chloride transporters), member 7	10723	5	n/a	n/a	1.31e-01	2.256
1094385	ENSG00000137441	58122	FGFBP2	fibroblast growth factor binding protein 2	83888	4	n/a	n/a	2.32e-01	2.256
1102639	ENSG00000184661	81280	CDCA2	cell division cycle associated 2	157313	8	n/a	n/a	1.45e-01	2.255
1098529	ENSG00000165349	59079	SLC7A3	solute carrier family 7 (cationic amino acid transporter, y+ system), member 3	84889	X	n/a	n/a	1.39e-01	2.254
1099851	ENSG00000170743	80310	SYT9	synaptotagmin IX	143425	11	n/a	n/a	1.34e-01	2.253
1101779	ENSG00000180720	1124	CHRM4	cholinergic receptor, muscarinic 4	1132	11	n/a	n/a	2.65e-01	2.249
1095694	ENSG00000145901	10172	TNIP1	TNFAIP3 interacting protein 1	10318	5	n/a	n/a	1.31e-01	2.247
1095145	ENSG00000142227	1999	EMP3	epithelial membrane protein 3	2014	19	n/a	n/a	1.59e-01	2.240
1093062	ENSG00000129514	3149	FOXA1	forkhead box A1	3169	14	n/a	n/a	3.15e-01	2.239
1095336	ENSG00000143476	30994	DTL	denticleless homolog (Drosophila)	51514	1	n/a	n/a	1.23e-01	2.237
279942848	ENSG00000239775	0	AC017116.11	AC017116.11	0	7	n/a	n/a	2.30e-01	2.237
279858979	ENSG00000231779	0	RP4-594I10.2	RP4-594I10.2	0	1	n/a	n/a	2.33e-01	2.236
280049102	ENSG00000252678	59641	RPPH1	ribonuclease P RNA component H1	85495	14	n/a	n/a	3.54e-01	2.233
1089447	ENSG00000101680	94215	LAMA1	laminin, alpha 1	284217	18	n/a	n/a	1.04e-01	2.232
1096483	ENSG00000152518	674	ZFP36L2	zinc finger protein 36, C3H type-like 2	678	2	n/a	n/a	1.82e-01	2.232
1099155	ENSG00000167772	30611	ANGPTL4	angiopoietin-like 4	51129	19	n/a	n/a	1.28e-01	2.229
1100942	ENSG00000175928	36906	LRRN1	leucine rich repeat neuronal 1	57633	3	n/a	n/a	2.12e-01	2.227
279989687	ENSG00000245322	0	RP11-15B17.1	RP11-15B17.1	0	4	n/a	n/a	2.80e-01	2.226
280040938	ENSG00000251593	0	MSNP1	moesin pseudogene 1	0	5	n/a	n/a	1.38e-01	2.225
1088220	ENSG00000076382	10468	SPAG5	sperm associated antigen 5	10615	17	n/a	n/a	1.65e-01	2.224
1100805	ENSG00000175198	5063	PCCA	propionyl CoA carboxylase, alpha polypeptide	5095	13	n/a	n/a	2.20e-01	2.224
1088151	ENSG00000074800	2008	ENO1	enolase 1, (alpha)	2023	1	n/a	n/a	1.51e-01	2.222
1092551	ENSG00000125398	6622	SOX9	SRY (sex determining region Y)-box 9	6662	17	n/a	n/a	3.04e-01	2.222
1097979	ENSG00000163507	36923	KIAA1524	KIAA1524	57650	3	n/a	n/a	1.36e-01	2.219
278984057	ENSG00000130600	93851	H19	H19, imprinted maternally expressed transcript (non-protein coding)	283120	11	n/a	n/a	1.79e-01	2.218
280109960	ENSG00000257918	0	RP11-482D24.3	RP11-482D24.3	0	12	n/a	n/a	2.33e-01	2.215
1090997	ENSG00000112715	7379	VEGFA	vascular endothelial growth factor A	7422	6	n/a	n/a	2.83e-01	2.215
279922784	ENSG00000237485	157129433	SGOL1-AS1	SGOL1 antisense RNA 1 (non-protein coding)	100874028	3	n/a	n/a	1.50e-01	2.214
279723028	ENSG00000213574	0	LDHAP5	lactate dehydrogenase A pseudogene 5	0	10	n/a	n/a	1.58e-01	2.212
1099481	ENSG00000169116	25598	PARM1	prostate androgen-regulated mucin-like protein 1	25849	4	n/a	n/a	3.12e-01	2.211
1097571	ENSG00000161638	3653	ITGA5	integrin, alpha 5 (fibronectin receptor, alpha polypeptide)	3678	12	n/a	n/a	1.38e-01	2.211
1099283	ENSG00000168274	2995	HIST1H2AE	histone cluster 1, H2ae	3012	6	n/a	n/a	1.29e-01	2.210
279726195	ENSG00000213959	0	RP5-1100H13.3	RP5-1100H13.3	0	20	n/a	n/a	1.33e-01	2.210
1100095	ENSG00000171724	36960	VAT1L	vesicle amine transport protein 1 homolog (T. californica)-like	57687	16	n/a	n/a	3.50e-01	2.209
279799259	ENSG00000226415	0	TPI1P1	triosephosphate isomerase 1 pseudogene 1	0	1	n/a	n/a	1.49e-01	2.207
279736792	ENSG00000215057	0	RP3-380B8.1	RP3-380B8.1	0	6	n/a	n/a	1.29e-01	2.206
1095225	ENSG00000142945	10846	KIF2C	kinesin family member 2C	11004	1	n/a	n/a	1.47e-01	2.203
1093827	ENSG00000134531	1997	EMP1	epithelial membrane protein 1	2012	12	n/a	n/a	1.39e-01	2.203
279808628	ENSG00000227220	0	RP11-69I8.3	RP11-69I8.3	0	6	n/a	n/a	3.16e-01	2.202
1090368	ENSG00000107960	55793	OBFC1	oligonucleotide/oligosaccharide-binding fold containing 1	79991	10	n/a	n/a	1.39e-01	2.201
1096698	ENSG00000154342	59720	WNT3A	wingless-type MMTV integration site family, member 3A	89780	1	n/a	n/a	2.41e-01	2.199
1090305	ENSG00000107438	9001	PDLIM1	PDZ and LIM domain 1	9124	10	n/a	n/a	2.25e-01	2.198
1093443	ENSG00000132031	4123	MATN3	matrilin 3	4148	2	n/a	n/a	2.36e-01	2.196
1091415	ENSG00000116016	2019	EPAS1	endothelial PAS domain protein 1	2034	2	n/a	n/a	1.34e-01	2.196
1108761	ENSG00000237493	0	RP11-603J24.7	RP11-603J24.7	0	12	n/a	n/a	2.33e-01	2.196
1098430	ENSG00000164930	8265	FZD6	frizzled family receptor 6	8323	8	n/a	n/a	2.47e-01	2.195
1099255	ENSG00000168140	77642	VASN	vasorin	114990	16	n/a	n/a	1.63e-01	2.195
1096021	ENSG00000148426	90192	C10orf47	chromosome 10 open reading frame 47	254427	10	n/a	n/a	1.55e-01	2.194
1102368	ENSG00000183579	58344	ZNRF3	zinc and ring finger 3	84133	22	n/a	n/a	1.90e-01	2.194
1102617	ENSG00000184564	58400	SLITRK6	SLIT and NTRK-like family, member 6	84189	13	n/a	n/a	2.91e-01	2.193
1092823	ENSG00000127418	33139	FGFRL1	fibroblast growth factor receptor-like 1	53834	4	n/a	n/a	2.30e-01	2.193
1090804	ENSG00000111554	36169	MDM1	Mdm1 nuclear protein homolog (mouse)	56890	12	n/a	n/a	1.33e-01	2.190
1100668	ENSG00000174469	25796	CNTNAP2	contactin associated protein-like 2	26047	7	n/a	n/a	1.99e-01	2.188
1089154	ENSG00000100345	4601	MYH9	myosin, heavy chain 9, non-muscle	4627	22	n/a	n/a	1.28e-01	2.187
1092726	ENSG00000126458	6204	RRAS	related RAS viral (r-ras) oncogene homolog	6237	19	n/a	n/a	1.53e-01	2.186
1101238	ENSG00000177469	94186	PTRF	polymerase I and transcript release factor	284119	17	n/a	n/a	2.33e-01	2.185
1108786	ENSG00000237649	3808	KIFC1	kinesin family member C1	3833	6	n/a	n/a	1.53e-01	2.185
280035466	ENSG00000251184	0	RP11-101E3.5	RP11-101E3.5	0	9	n/a	n/a	1.93e-01	2.180
1101909	ENSG00000181449	6617	SOX2	SRY (sex determining region Y)-box 2	6657	3	n/a	n/a	1.32e-01	2.179
1095795	ENSG00000146670	76638	CDCA5	cell division cycle associated 5	113130	11	n/a	n/a	1.38e-01	2.177
1102641	ENSG00000184674	2935	GSTT1	glutathione S-transferase theta 1	2952	22	n/a	n/a	2.69e-01	2.175
1097989	ENSG00000163520	2184	FBLN2	fibulin 2	2199	3	n/a	n/a	2.36e-01	2.173
1096810	ENSG00000155380	6530	SLC16A1	solute carrier family 16, member 1 (monocarboxylic acid transporter 1)	6566	1	n/a	n/a	1.76e-01	2.173
1101115	ENSG00000176890	7255	TYMS	thymidylate synthetase	7298	18	n/a	n/a	2.60e-01	2.172
279797508	ENSG00000226261	0	AC064836.3	AC064836.3	0	2	n/a	n/a	1.39e-01	2.171
1095985	ENSG00000148204	94824	CRB2	crumbs homolog 2 (Drosophila)	286204	9	n/a	n/a	1.97e-01	2.168
1094622	ENSG00000138653	41176	NDST4	N-deacetylase/N-sulfotransferase (heparan glucosaminyl) 4	64579	4	n/a	n/a	2.22e-01	2.166
279721285	ENSG00000213370	0	RANP6	RAN, member RAS oncogene family pseudogene 6	0	4	n/a	n/a	1.91e-01	2.166
1090752	ENSG00000111206	2289	FOXM1	forkhead box M1	2305	12	n/a	n/a	1.45e-01	2.165
1103309	ENSG00000187513	2685	GJA4	gap junction protein, alpha 4, 37kDa	2701	1	n/a	n/a	3.01e-01	2.163
1091406	ENSG00000115963	387	RND3	Rho family GTPase 3	390	2	n/a	n/a	3.37e-01	2.163
1087337	ENSG00000028137	7090	TNFRSF1B	tumor necrosis factor receptor superfamily, member 1B	7133	1	n/a	n/a	1.39e-01	2.161
1100951	ENSG00000176014	58816	TUBB6	tubulin, beta 6 class V	84617	18	n/a	n/a	2.40e-01	2.158
1093425	ENSG00000131941	59574	RHPN2	rhophilin, Rho GTPase binding protein 2	85415	19	n/a	n/a	1.39e-01	2.158
279666968	ENSG00000202198	79050	RN7SK	RNA, 7SK small nuclear	125050	6	n/a	n/a	3.41e-01	2.153
1087641	ENSG00000057019	79476	DCBLD2	discoidin, CUB and LCCL domain containing 2	131566	3	n/a	n/a	2.22e-01	2.147
279909859	ENSG00000236349	0	RP11-778J16.1	RP11-778J16.1	0	12	n/a	n/a	1.51e-01	2.146
1092336	ENSG00000123892	23435	RAB38	RAB38, member RAS oncogene family	23682	11	n/a	n/a	2.53e-01	2.146
1087832	ENSG00000066056	7032	TIE1	tyrosine kinase with immunoglobulin-like and EGF-like domains 1	7075	1	n/a	n/a	2.46e-01	2.145
1090900	ENSG00000112118	4147	MCM3	minichromosome maintenance complex component 3	4172	6	n/a	n/a	2.01e-01	2.145
1090126	ENSG00000106003	3930	LFNG	LFNG O-fucosylpeptide 3-beta-N-acetylglucosaminyltransferase	3955	7	n/a	n/a	2.09e-01	2.144
1094640	ENSG00000138735	8585	PDE5A	phosphodiesterase 5A, cGMP-specific	8654	4	n/a	n/a	2.42e-01	2.140
1100492	ENSG00000173530	8716	TNFRSF10D	tumor necrosis factor receptor superfamily, member 10d, decoy with truncated death domain	8793	8	n/a	n/a	2.24e-01	2.139
1092231	ENSG00000122884	5001	P4HA1	prolyl 4-hydroxylase, alpha polypeptide I	5033	10	n/a	n/a	1.58e-01	2.135
1088124	ENSG00000074047	2719	GLI2	GLI family zinc finger 2	2736	2	n/a	n/a	2.05e-01	2.135
1088724	ENSG00000089685	329	BIRC5	baculoviral IAP repeat containing 5	332	17	n/a	n/a	2.14e-01	2.135
1099180	ENSG00000167874	60145	TMEM88	transmembrane protein 88	92162	17	n/a	n/a	2.93e-01	2.134
1103639	ENSG00000188763	8268	FZD9	frizzled family receptor 9	8326	7	n/a	n/a	2.02e-01	2.133
1102168	ENSG00000182718	299	ANXA2	annexin A2	302	15	n/a	n/a	1.94e-01	2.133
1100775	ENSG00000175063	10907	UBE2C	ubiquitin-conjugating enzyme E2C	11065	20	n/a	n/a	1.72e-01	2.133
1088872	ENSG00000093009	8260	CDC45	cell division cycle 45 homolog (S. cerevisiae)	8318	22	n/a	n/a	1.53e-01	2.132
1092045	ENSG00000121152	23152	NCAPH	non-SMC condensin I complex, subunit H	23397	2	n/a	n/a	1.22e-01	2.131
1094330	ENSG00000137124	216	ALDH1B1	aldehyde dehydrogenase 1 family, member B1	219	9	n/a	n/a	1.41e-01	2.130
1091647	ENSG00000117650	4725	NEK2	NIMA (never in mitosis gene a)-related kinase 2	4751	1	n/a	n/a	1.32e-01	2.130
279791998	ENSG00000225792	0	AC004540.4	AC004540.4	0	7	n/a	n/a	3.57e-01	2.130
1099606	ENSG00000169679	695	BUB1	budding uninhibited by benzimidazoles 1 homolog (yeast)	699	2	n/a	n/a	1.46e-01	2.126
1090331	ENSG00000107736	40705	CDH23	cadherin-related 23	64072	10	n/a	n/a	2.55e-01	2.126
1096551	ENSG00000153071	1589	DAB2	disabled homolog 2, mitogen-responsive phosphoprotein (Drosophila)	1601	5	n/a	n/a	1.86e-01	2.125
1099777	ENSG00000170412	35177	GPRC5C	G protein-coupled receptor, family C, group 5, member C	55890	17	n/a	n/a	1.70e-01	2.124
1096028	ENSG00000148482	85703	SLC39A12	solute carrier family 39 (zinc transporter), member 12	221074	10	n/a	n/a	3.40e-01	2.124
280018799	ENSG00000249862	0	AC016205.1	AC016205.1	0	18	n/a	n/a	1.36e-01	2.124
1099818	ENSG00000170561	81137	IRX2	iroquois homeobox 2	153572	5	n/a	n/a	3.23e-01	2.123
280112618	ENSG00000258177	0	RP11-394J1.2	RP11-394J1.2	0	12	n/a	n/a	1.54e-01	2.122
1090158	ENSG00000106211	3295	HSPB1	heat shock 27kDa protein 1	3315	7	n/a	n/a	2.57e-01	2.122
1093065	ENSG00000129521	76550	EGLN3	egl nine homolog 3 (C. elegans)	112399	14	n/a	n/a	1.28e-01	2.120
1098504	ENSG00000165215	1356	CLDN3	claudin 3	1365	7	n/a	n/a	2.56e-01	2.119
1098548	ENSG00000165449	85682	SLC16A9	solute carrier family 16, member 9 (monocarboxylic acid transporter 9)	220963	10	n/a	n/a	2.01e-01	2.117
1096164	ENSG00000149591	6836	TAGLN	transgelin	6876	11	n/a	n/a	1.39e-01	2.116
1092299	ENSG00000123485	34644	HJURP	Holliday junction recognition protein	55355	2	n/a	n/a	1.42e-01	2.115
1092533	ENSG00000125257	10111	ABCC4	ATP-binding cassette, sub-family C (CFTR/MRP), member 4	10257	13	n/a	n/a	1.64e-01	2.115
1102765	ENSG00000185130	8282	HIST1H2BL	histone cluster 1, H2bl	8340	6	n/a	n/a	1.79e-01	2.114
1098817	ENSG00000166450	94038	PRTG	protogenin	283659	15	n/a	n/a	1.87e-01	2.114
280064739	ENSG00000254003	0	CTB-167B5.1	CTB-167B5.1	0	7	n/a	n/a	2.13e-01	2.114
1098167	ENSG00000164045	988	CDC25A	cell division cycle 25 homolog A (S. pombe)	993	3	n/a	n/a	2.36e-01	2.114
1098264	ENSG00000164294	143205	GPX8	glutathione peroxidase 8 (putative)	493869	5	n/a	n/a	2.01e-01	2.113
1095204	ENSG00000142694	34483	FAM176B	family with sequence similarity 176, member B	55194	1	n/a	n/a	3.32e-01	2.113
1089462	ENSG00000101849	6867	TBL1X	transducin (beta)-like 1X-linked	6907	X	n/a	n/a	1.76e-01	2.112
1091914	ENSG00000120156	6968	TEK	TEK tyrosine kinase, endothelial	7010	9	n/a	n/a	1.79e-01	2.112
280006080	ENSG00000248774	0	RP11-798M19.3	RP11-798M19.3	0	4	n/a	n/a	1.42e-01	2.111
280123907	ENSG00000258925	0	RP11-152L20.2	RP11-152L20.2	0	15	n/a	n/a	2.36e-01	2.111
1107187	ENSG00000227164	0	AL354993.1	Cell growth-inhibiting protein 7HCG1784586Uncharacterized protein	0	20	n/a	n/a	2.29e-01	2.111
1106436	ENSG00000217236	1002753	SP9	Sp9 transcription factor homolog (mouse)	100131390	2	n/a	n/a	2.99e-01	2.110
279985404	ENSG00000244457	0	ENO1P1	enolase 1, (alpha) pseudogene 1	0	1	n/a	n/a	1.90e-01	2.109
1100650	ENSG00000174371	9033	EXO1	exonuclease 1	9156	1	n/a	n/a	1.31e-01	2.108
1093398	ENSG00000131747	7110	TOP2A	topoisomerase (DNA) II alpha 170kDa	7153	17	n/a	n/a	1.79e-01	2.107
1093745	ENSG00000134107	8487	BHLHE40	basic helix-loop-helix family, member e40	8553	3	n/a	n/a	2.99e-01	2.106
1088319	ENSG00000078900	7118	TP73	tumor protein p73	7161	1	n/a	n/a	1.76e-01	2.106
280066574	ENSG00000254138	0	RP11-152K4.2	RP11-152K4.2	0	5	n/a	n/a	2.64e-01	2.105
1093455	ENSG00000132182	22980	NUP210	nucleoporin 210kDa	23225	3	n/a	n/a	2.53e-01	2.103
279720569	ENSG00000213280	0	RP11-212P7.1	RP11-212P7.1	0	7	n/a	n/a	2.99e-01	2.102
1088966	ENSG00000099284	34795	H2AFY2	H2A histone family, member Y2	55506	10	n/a	n/a	1.87e-01	2.101
1088361	ENSG00000080166	1626	DCT	dopachrome tautomerase (dopachrome delta-isomerase, tyrosine-related protein 2)	1638	13	n/a	n/a	1.61e-01	2.100
1088306	ENSG00000078596	9315	ITM2A	integral membrane protein 2A	9452	X	n/a	n/a	2.33e-01	2.100
1096986	ENSG00000156970	697	BUB1B	budding uninhibited by benzimidazoles 1 homolog beta (yeast)	701	15	n/a	n/a	1.28e-01	2.100
1087879	ENSG00000067225	5283	PKM2	pyruvate kinase, muscle	5315	15	n/a	n/a	1.35e-01	2.099
1103029	ENSG00000186197	79260	EDARADD	EDAR-associated death domain	128178	1	n/a	n/a	1.87e-01	2.098
1098373	ENSG00000164708	5192	PGAM2	phosphoglycerate mutase 2 (muscle)	5224	7	n/a	n/a	2.39e-01	2.097
1087210	ENSG00000013810	10313	TACC3	transforming, acidic coiled-coil containing protein 3	10460	4	n/a	n/a	1.32e-01	2.096
279708840	ENSG00000207652	1013198	MIR621	microRNA 621	693206	13	n/a	n/a	2.01e-01	2.094
1094545	ENSG00000138180	34454	CEP55	centrosomal protein 55kDa	55165	10	n/a	n/a	2.39e-01	2.093
1095507	ENSG00000144554	2162	FANCD2	Fanconi anemia, complementation group D2	2177	3	n/a	n/a	6.73e-02	2.091
280046631	ENSG00000252318	0	AC097532.1	AC097532.1	0	2	n/a	n/a	3.28e-01	2.091
1087796	ENSG00000065328	34677	MCM10	minichromosome maintenance complex component 10	55388	10	n/a	n/a	1.29e-01	2.090
1103383	ENSG00000187772	123447	LIN28B	lin-28 homolog B (C. elegans)	389421	6	n/a	n/a	1.11e-01	2.089
279917486	ENSG00000237036	0	ZEB1-AS1	ZEB1 antisense RNA 1 (non-protein coding)	0	10	n/a	n/a	1.88e-01	2.089
1088862	ENSG00000092847	26271	EIF2C1	eukaryotic translation initiation factor 2C, 1	26523	1	n/a	n/a	1.76e-01	2.088
1092803	ENSG00000127241	5616	MASP1	mannan-binding lectin serine peptidase 1 (C4/C2 activating component of Ra-reactive factor)	5648	3	n/a	n/a	1.48e-01	2.088
280120757	ENSG00000258741	0	RP11-386M24.4	RP11-386M24.4	0	15	n/a	n/a	1.40e-01	2.087
1094377	ENSG00000137404	11109	NRM	nurim (nuclear envelope membrane protein)	11270	6	n/a	n/a	1.87e-01	2.087
1108134	ENSG00000233224	8278	HIST1H2AM	histone cluster 1, H2am	8336	6	n/a	n/a	2.53e-01	2.085
1098494	ENSG00000165185	81386	KIAA1958	KIAA1958	158405	9	n/a	n/a	1.39e-01	2.085
1093898	ENSG00000134954	2098	ETS1	v-ets erythroblastosis virus E26 oncogene homolog 1 (avian)	2113	11	n/a	n/a	2.53e-01	2.084
1091020	ENSG00000112936	726	C7	complement component 7	730	5	n/a	n/a	1.63e-01	2.083
279630154	ENSG00000197805	0	BX649597.1	BX649597.1	0	9	n/a	n/a	1.80e-01	2.083
279719457	ENSG00000213130	0	EEF1DP5	eukaryotic translation elongation factor 1 delta pseudogene 5	0	6	n/a	n/a	2.54e-01	2.083
280011944	ENSG00000249313	0	RP4-543J19.8	RP4-543J19.8	0	20	n/a	n/a	2.80e-01	2.082
1099503	ENSG00000169213	5833	RAB3B	RAB3B, member RAS oncogene family	5865	1	n/a	n/a	1.90e-01	2.081
1097504	ENSG00000160949	4765	TONSL	tonsoku-like, DNA repair protein	4796	8	n/a	n/a	2.27e-01	2.079
1095056	ENSG00000141510	7114	TP53	tumor protein p53	7157	17	n/a	n/a	1.47e-01	2.079
1087321	ENSG00000026025	7388	VIM	vimentin	7431	10	n/a	n/a	1.94e-01	2.079
1090297	ENSG00000107317	5698	PTGDS	prostaglandin D2 synthase 21kDa (brain)	5730	9	n/a	n/a	3.69e-01	2.075
1101265	ENSG00000177602	58137	GSG2	germ cell associated 2 (haspin)	83903	17	n/a	n/a	1.58e-01	2.074
1097498	ENSG00000160888	9449	IER2	immediate early response 2	9592	19	n/a	n/a	1.76e-01	2.073
279790967	ENSG00000225721	0	RP11-269F19.2	RP11-269F19.2	0	1	n/a	n/a	1.40e-01	2.073
1087031	ENSG00000007062	8765	PROM1	prominin 1	8842	4	n/a	n/a	1.40e-01	2.070
1089359	ENSG00000101224	989	CDC25B	cell division cycle 25 homolog B (S. pombe)	994	20	n/a	n/a	1.72e-01	2.070
279779644	ENSG00000224702	0	RP11-38C18.2	RP11-38C18.2	0	1	n/a	n/a	1.29e-01	2.070
1101588	ENSG00000179520	89723	SLC17A8	solute carrier family 17 (sodium-dependent inorganic phosphate cotransporter), member 8	246213	12	n/a	n/a	3.27e-01	2.070
1093798	ENSG00000134333	3914	LDHA	lactate dehydrogenase A	3939	11	n/a	n/a	1.36e-01	2.069
1101266	ENSG00000177606	3700	JUN	jun proto-oncogene	3725	1	n/a	n/a	2.81e-01	2.067
1098765	ENSG00000166265	77746	CYYR1	cysteine/tyrosine-rich 1	116159	21	n/a	n/a	2.58e-01	2.067
1087682	ENSG00000060138	8465	CSDA	cold shock domain protein A	8531	12	n/a	n/a	2.91e-01	2.067
1089869	ENSG00000104870	2202	FCGRT	Fc fragment of IgG, receptor, transporter, alpha	2217	19	n/a	n/a	1.88e-01	2.066
1098526	ENSG00000165323	78776	FAT3	FAT tumor suppressor homolog 3 (Drosophila)	120114	11	n/a	n/a	1.90e-01	2.063
279730696	ENSG00000214455	0	RCN1P2	reticulocalbin 1, EF-hand calcium binding domain pseudogene 2	0	13	n/a	n/a	1.20e-01	2.063
1092529	ENSG00000125246	82587	CLYBL	citrate lyase beta like	171425	13	n/a	n/a	3.06e-01	2.063
279727004	ENSG00000214018	0	RRM2P3	ribonucleotide reductase M2 polypeptide pseudogene 3	0	X	n/a	n/a	1.80e-01	2.062
1095249	ENSG00000143140	2686	GJA5	gap junction protein, alpha 5, 40kDa	2702	1	n/a	n/a	2.16e-01	2.061
1101476	ENSG00000178878	57277	APOLD1	apolipoprotein L domain containing 1	81575	12	n/a	n/a	1.59e-01	2.061
1099815	ENSG00000170545	36504	SMAGP	small cell adhesion glycoprotein	57228	12	n/a	n/a	1.90e-01	2.061
1103489	ENSG00000188163	125698	FAM166A	family with sequence similarity 166, member A	401565	9	n/a	n/a	2.76e-01	2.060
1103934	ENSG00000196411	2035	EPHB4	EPH receptor B4	2050	7	n/a	n/a	1.76e-01	2.059
1090848	ENSG00000111783	5960	RFX4	regulatory factor X, 4 (influences HLA class II expression)	5992	12	n/a	n/a	1.76e-01	2.059
1088285	ENSG00000078098	2176	FAP	fibroblast activation protein, alpha	2191	2	n/a	n/a	1.40e-01	2.058
1100566	ENSG00000173894	58929	CBX2	chromobox homolog 2	84733	17	n/a	n/a	2.37e-01	2.058
1087565	ENSG00000051523	1524	CYBA	cytochrome b-245, alpha polypeptide	1535	16	n/a	n/a	3.11e-01	2.055
1101667	ENSG00000179981	10048	TSHZ1	teashirt zinc finger homeobox 1	10194	18	n/a	n/a	1.79e-01	2.053
1094736	ENSG00000139350	78841	NEDD1	neural precursor cell expressed, developmentally down-regulated 1	121441	12	n/a	n/a	1.39e-01	2.052
279819235	ENSG00000228232	0	GAPDHP1	glyceraldehyde-3-phosphate dehydrogenase pseudogene 1	0	X	n/a	n/a	1.82e-01	2.050
1095590	ENSG00000145147	9218	SLIT2	slit homolog 2 (Drosophila)	9353	4	n/a	n/a	1.60e-01	2.049
1094910	ENSG00000140525	34504	FANCI	Fanconi anemia, complementation group I	55215	15	n/a	n/a	1.53e-01	2.049
1094583	ENSG00000138411	36793	HECW2	HECT, C2 and WW domain containing E3 ubiquitin protein ligase 2	57520	2	n/a	n/a	1.64e-01	2.047
280088769	ENSG00000255644	0	RP11-59N23.1	RP11-59N23.1	0	12	n/a	n/a	2.30e-01	2.046
279932117	ENSG00000238276	0	RP11-245J24.1	RP11-245J24.1	0	10	n/a	n/a	2.05e-01	2.046
1096689	ENSG00000154274	34575	C4orf19	chromosome 4 open reading frame 19	55286	4	n/a	n/a	1.54e-01	2.046
1098660	ENSG00000165891	80371	E2F7	E2F transcription factor 7	144455	12	n/a	n/a	1.25e-01	2.046
279729621	ENSG00000214297	0	ALDOAP2	aldolase A, fructose-bisphosphate pseudogene 2	0	10	n/a	n/a	1.29e-01	2.045
1096018	ENSG00000148400	4820	NOTCH1	notch 1	4851	9	n/a	n/a	3.31e-01	2.043
1088555	ENSG00000085999	8378	RAD54L	RAD54-like (S. cerevisiae)	8438	1	n/a	n/a	1.35e-01	2.041
1095499	ENSG00000144476	36286	CXCR7	chemokine (C-X-C motif) receptor 7	57007	2	n/a	n/a	2.16e-01	2.041
1089568	ENSG00000102554	684	KLF5	Kruppel-like factor 5 (intestinal)	688	13	n/a	n/a	1.30e-01	2.040
279943947	ENSG00000239922	157123515	RP11-71N10.1	RP11-71N10.1	100507447	3	n/a	n/a	3.39e-01	2.040
279889543	ENSG00000234482	0	RP11-433J22.2	RP11-433J22.2	0	1	n/a	n/a	1.28e-01	2.039
279957731	ENSG00000241530	0	AC006368.1	AC006368.1	0	2	n/a	n/a	3.38e-01	2.039
1090877	ENSG00000111907	7121	TPD52L1	tumor protein D52-like 1	7164	6	n/a	n/a	3.07e-01	2.036
279902807	ENSG00000235674	0	LDHAP2	lactate dehydrogenase A pseudogene 2	0	1	n/a	n/a	1.34e-01	2.035
1088391	ENSG00000080986	10256	NDC80	NDC80 homolog, kinetochore complex component (S. cerevisiae)	10403	18	n/a	n/a	1.80e-01	2.034
1101106	ENSG00000176842	10119	IRX5	iroquois homeobox 5	10265	16	n/a	n/a	3.58e-01	2.033
1097865	ENSG00000163083	3600	INHBB	inhibin, beta B	3625	2	n/a	n/a	1.58e-01	2.033
1095620	ENSG00000145365	60199	TIFA	TRAF-interacting protein with forkhead-associated domain	92610	4	n/a	n/a	1.35e-01	2.033
1109164	ENSG00000244734	3026	HBB	hemoglobin, beta	3043	11	n/a	n/a	3.01e-01	2.032
1105075	ENSG00000204291	1297	COL15A1	collagen, type XV, alpha 1	1306	9	n/a	n/a	1.30e-01	2.032
1096156	ENSG00000149554	1103	CHEK1	CHK1 checkpoint homolog (S. pombe)	1111	11	n/a	n/a	9.43e-02	2.031
1090458	ENSG00000108622	3364	ICAM2	intercellular adhesion molecule 2	3384	17	n/a	n/a	1.47e-01	2.031
1093058	ENSG00000129474	59152	JUB	jub, ajuba homolog (Xenopus laevis)	84962	14	n/a	n/a	2.02e-01	2.030
1094713	ENSG00000139211	110355	AMIGO2	adhesion molecule with Ig-like domain 2	347902	12	n/a	n/a	3.30e-01	2.030
1094636	ENSG00000138696	654	BMPR1B	bone morphogenetic protein receptor, type IB	658	4	n/a	n/a	1.58e-01	2.030
1093951	ENSG00000135269	25885	TES	testis derived transcript (3 LIM domains)	26136	7	n/a	n/a	2.36e-01	2.029
1097434	ENSG00000160410	60223	SHKBP1	SH3KBP1 binding protein 1	92799	19	n/a	n/a	2.13e-01	2.027
1090227	ENSG00000106624	162	AEBP1	AE binding protein 1	165	7	n/a	n/a	1.52e-01	2.026
1097983	ENSG00000163513	7006	TGFBR2	transforming growth factor, beta receptor II (70/80kDa)	7048	3	n/a	n/a	1.75e-01	2.026
1098091	ENSG00000163808	36271	KIF15	kinesin family member 15	56992	3	n/a	n/a	1.91e-01	2.025
279515532	ENSG00000182351	0	AP000358.3	AP000358.3	0	22	n/a	n/a	2.47e-01	2.025
1095646	ENSG00000145604	6466	SKP2	S-phase kinase-associated protein 2 (p45)	6502	5	n/a	n/a	1.41e-01	2.024
1090315	ENSG00000107562	6351	CXCL12	chemokine (C-X-C motif) ligand 12	6387	10	n/a	n/a	1.90e-01	2.022
1102046	ENSG00000182197	2116	EXT1	exostosin 1	2131	8	n/a	n/a	1.31e-01	2.020
1090322	ENSG00000107623	2646	GDF10	growth differentiation factor 10	2662	10	n/a	n/a	3.17e-01	2.020
1102635	ENSG00000184640	10643	SEPT9	septin 9	10801	17	n/a	n/a	1.58e-01	2.019
1107237	ENSG00000227495	0	AC109333.10	AC109333.10	0	17	n/a	n/a	1.76e-01	2.019
1096377	ENSG00000151725	55485	MLF1IP	MLF1 interacting protein	79682	4	n/a	n/a	2.72e-01	2.014
1090255	ENSG00000106819	34118	ASPN	asporin	54829	9	n/a	n/a	1.31e-01	2.012
280069356	ENSG00000254332	0	GS1-44D20.1	GS1-44D20.1	0	8	n/a	n/a	2.18e-01	2.012
1102947	ENSG00000185909	83605	KLHDC8B	kelch domain containing 8B	200942	3	n/a	n/a	2.12e-01	2.012
1092893	ENSG00000128052	3766	KDR	kinase insert domain receptor (a type III receptor tyrosine kinase)	3791	4	n/a	n/a	1.38e-01	2.011
1094720	ENSG00000139263	78824	LRIG3	leucine-rich repeats and immunoglobulin-like domains 3	121227	12	n/a	n/a	1.99e-01	2.011
1093034	ENSG00000129250	10591	KIF1C	kinesin family member 1C	10749	17	n/a	n/a	2.13e-01	2.011
1089067	ENSG00000100097	3931	LGALS1	lectin, galactoside-binding, soluble, 1	3956	22	n/a	n/a	2.69e-01	2.010
1095102	ENSG00000141756	38112	FKBP10	FK506 binding protein 10, 65 kDa	60681	17	n/a	n/a	1.88e-01	2.010
1087924	ENSG00000068781	94919	STON1-GTF2A1L	STON1-GTF2A1L readthrough	286749	2	n/a	n/a	2.84e-01	2.010
280072672	ENSG00000254572	0	GLULP3	glutamate-ammonia ligase (glutamine synthetase) pseudogene 3	0	11	n/a	n/a	1.64e-01	2.010
1102506	ENSG00000184113	7079	CLDN5	claudin 5	7122	22	n/a	n/a	3.01e-01	2.010
279872016	ENSG00000232928	0	DDX3YP1	DEAD (Asp-Glu-Ala-Asp) box polypeptide 3, Y-linked pseudogene 1	0	X	n/a	n/a	1.26e-01	2.008
1087308	ENSG00000024422	29837	EHD2	EH-domain containing 2	30846	19	n/a	n/a	1.75e-01	2.008
1093676	ENSG00000133574	34592	GIMAP4	GTPase, IMAP family member 4	55303	7	n/a	n/a	3.09e-01	2.008
1090466	ENSG00000108679	3934	LGALS3BP	lectin, galactoside-binding, soluble, 3 binding protein	3959	17	n/a	n/a	1.76e-01	2.008
1094843	ENSG00000140092	10369	FBLN5	fibulin 5	10516	14	n/a	n/a	1.71e-01	2.007
279778116	ENSG00000224578	0	AC084058.1	AC084058.1	0	16	n/a	n/a	3.50e-01	2.007
1096533	ENSG00000152952	5320	PLOD2	procollagen-lysine, 2-oxoglutarate 5-dioxygenase 2	5352	3	n/a	n/a	1.58e-01	2.007
1093227	ENSG00000130707	442	ASS1	argininosuccinate synthase 1	445	9	n/a	n/a	2.93e-01	2.007
1092986	ENSG00000128849	59142	CGNL1	cingulin-like 1	84952	15	n/a	n/a	2.00e-01	2.007
1094715	ENSG00000139219	1271	COL2A1	collagen, type II, alpha 1	1280	12	n/a	n/a	2.33e-01	2.006
1104723	ENSG00000198756	22882	GLT25D2	glycosyltransferase 25 domain containing 2	23127	1	n/a	n/a	2.86e-01	2.005
279911943	ENSG00000236526	0	RP4-742J24.2	RP4-742J24.2	0	20	n/a	n/a	1.31e-01	2.003
1087939	ENSG00000069122	85748	GPR116	G protein-coupled receptor 116	221395	6	n/a	n/a	1.47e-01	2.003
1093006	ENSG00000129038	3991	LOXL1	lysyl oxidase-like 1	4016	15	n/a	n/a	2.34e-01	2.002
1092723	ENSG00000126453	57838	BCL2L12	BCL2-like 12 (proline rich)	83596	19	n/a	n/a	2.13e-01	2.002
279895819	ENSG00000235008	0	RP3-497J21.1	RP3-497J21.1	0	6	n/a	n/a	1.52e-01	2.002
1089298	ENSG00000100979	5328	PLTP	phospholipid transfer protein	5360	20	n/a	n/a	2.21e-01	2.001
279819364	ENSG00000228247	0	UBBP2	ubiquitin B pseudogene 2	0	1	n/a	n/a	3.11e-01	2.001
1087047	ENSG00000007372	5048	PAX6	paired box 6	5080	11	n/a	n/a	1.28e-01	2.000
1088071	ENSG00000072571	3141	HMMR	hyaluronan-mediated motility receptor (RHAMM)	3161	5	n/a	n/a	1.27e-01	2.000
280128508	ENSG00000259180	0	RP11-420M1.2	RP11-420M1.2	0	15	n/a	n/a	1.42e-01	1.999
280008004	ENSG00000248955	0	RP11-114H7.3	RP11-114H7.3	0	5	n/a	n/a	2.79e-01	1.999
1094656	ENSG00000138772	303	ANXA3	annexin A3	306	4	n/a	n/a	1.48e-01	1.999
1096096	ENSG00000149131	706	SERPING1	serpin peptidase inhibitor, clade G (C1 inhibitor), member 1	710	11	n/a	n/a	1.76e-01	1.999
1098026	ENSG00000163618	8549	CADPS	Ca++-dependent secretion activator	8618	3	n/a	n/a	1.28e-01	1.998
1099666	ENSG00000169908	4046	TM4SF1	transmembrane 4 L six family member 1	4071	3	n/a	n/a	1.94e-01	1.998
1093088	ENSG00000129757	1022	CDKN1C	cyclin-dependent kinase inhibitor 1C (p57, Kip2)	1028	11	n/a	n/a	3.05e-01	1.998
1089037	ENSG00000099998	2671	GGT5	gamma-glutamyltransferase 5	2687	22	n/a	n/a	2.01e-01	1.996
1087056	ENSG00000007866	6963	TEAD3	TEA domain family member 3	7005	6	n/a	n/a	1.80e-01	1.996
279989880	ENSG00000245385	0	RP11-334E6.10	RP11-334E6.10	0	11	n/a	n/a	1.80e-01	1.996
1095772	ENSG00000146411	81172	SLC2A12	solute carrier family 2 (facilitated glucose transporter), member 12	154091	6	n/a	n/a	1.52e-01	1.995
1088605	ENSG00000087237	1063	CETP	cholesteryl ester transfer protein, plasma	1071	16	n/a	n/a	1.91e-01	1.995
280102455	ENSG00000257167	1014038	RP11-181C3.2	RP11-181C3.2	100128191	12	n/a	n/a	2.09e-01	1.995
1103917	ENSG00000196374	8284	HIST1H2BM	histone cluster 1, H2bm	8342	6	n/a	n/a	1.25e-01	1.995
1100486	ENSG00000173473	6560	SMARCC1	SWI/SNF related, matrix associated, actin dependent regulator of chromatin, subfamily c, member 1	6599	3	n/a	n/a	1.32e-01	1.994
1091174	ENSG00000114353	2754	GNAI2	guanine nucleotide binding protein (G protein), alpha inhibiting activity polypeptide 2	2771	3	n/a	n/a	1.40e-01	1.992
1104090	ENSG00000196866	2996	HIST1H2AD	histone cluster 1, H2ad	3013	6	n/a	n/a	2.08e-01	1.991
1089430	ENSG00000101493	9514	ZNF516	zinc finger protein 516	9658	18	n/a	n/a	1.91e-01	1.990
1095326	ENSG00000143437	402	ARNT	aryl hydrocarbon receptor nuclear translocator	405	1	n/a	n/a	1.39e-01	1.990
1098555	ENSG00000165476	85696	REEP3	receptor accessory protein 3	221035	10	n/a	n/a	1.89e-01	1.989
1099090	ENSG00000167601	555	AXL	AXL receptor tyrosine kinase	558	19	n/a	n/a	1.41e-01	1.989
1100151	ENSG00000171951	7811	SCG2	secretogranin II	7857	2	n/a	n/a	2.33e-01	1.988
1100426	ENSG00000173207	1154	CKS1B	CDC28 protein kinase regulatory subunit 1B	1163	1	n/a	n/a	2.34e-01	1.987
279660605	ENSG00000200320	0	SNORA63	small nucleolar RNA, H/ACA box 63	0	3	n/a	n/a	3.17e-01	1.986
1103538	ENSG00000188375	133313	H3F3C	H3 histone, family 3C	440093	12	n/a	n/a	1.23e-01	1.985
1097073	ENSG00000157657	77643	ZNF618	zinc finger protein 618	114991	9	n/a	n/a	1.50e-01	1.985
1104730	ENSG00000198774	9058	RASSF9	Ras association (RalGDS/AF-6) domain family (N-terminal) member 9	9182	12	n/a	n/a	2.09e-01	1.985
1103988	ENSG00000196565	3031	HBG2	hemoglobin, gamma G	3048	11	n/a	n/a	3.35e-01	1.985
1093539	ENSG00000132640	22659	BTBD3	BTB (POZ) domain containing 3	22903	20	n/a	n/a	1.30e-01	1.984
1094154	ENSG00000136235	10310	GPNMB	glycoprotein (transmembrane) nmb	10457	7	n/a	n/a	2.21e-01	1.982
279802791	ENSG00000226752	90086	RP11-27I1.2	RP11-27I1.2	253039	9	n/a	n/a	2.85e-01	1.981
1097481	ENSG00000160801	5713	PTH1R	parathyroid hormone 1 receptor	5745	3	n/a	n/a	1.74e-01	1.981
1092233	ENSG00000122952	10971	ZWINT	ZW10 interactor	11130	10	n/a	n/a	2.11e-01	1.979
1090280	ENSG00000107159	764	CA9	carbonic anhydrase IX	768	9	n/a	n/a	1.58e-01	1.979
1097461	ENSG00000160691	6428	SHC1	SHC (Src homology 2 domain containing) transforming protein 1	6464	1	n/a	n/a	1.51e-01	1.978
280115622	ENSG00000258445	0	RP11-307P22.1	RP11-307P22.1	0	14	n/a	n/a	1.30e-01	1.978
280067956	ENSG00000254230	0	RP11-582J16.3	RP11-582J16.3	0	8	n/a	n/a	1.82e-01	1.975
1088347	ENSG00000079616	3810	KIF22	kinesin family member 22	3835	16	n/a	n/a	1.21e-01	1.975
1098726	ENSG00000166147	2185	FBN1	fibrillin 1	2200	15	n/a	n/a	1.35e-01	1.974
1092446	ENSG00000124529	8308	HIST1H4B	histone cluster 1, H4b	8366	6	n/a	n/a	2.21e-01	1.973
1096445	ENSG00000152253	36679	SPC25	SPC25, NDC80 kinetochore complex component, homolog (S. cerevisiae)	57405	2	n/a	n/a	2.02e-01	1.973
1103023	ENSG00000186185	80568	KIF18B	kinesin family member 18B	146909	17	n/a	n/a	2.37e-01	1.973
1091504	ENSG00000116717	1635	GADD45A	growth arrest and DNA-damage-inducible, alpha	1647	1	n/a	n/a	3.15e-01	1.971
1096491	ENSG00000152583	8346	SPARCL1	SPARC-like 1 (hevin)	8404	4	n/a	n/a	3.21e-01	1.970
280008801	ENSG00000249026	0	CTNNAP1	CTNNAP1	0	5	n/a	n/a	2.13e-01	1.970
280014032	ENSG00000249489	0	GAPDHP70	glyceraldehyde 3 phosphate dehydrogenase pseudogene 70	0	11	n/a	n/a	1.43e-01	1.969
1096309	ENSG00000151276	9098	MAGI1	membrane associated guanylate kinase, WW and PDZ domain containing 1	9223	3	n/a	n/a	1.39e-01	1.968
280038310	ENSG00000251400	0	ALDH7A1P1	aldehyde dehydrogenase 7 family, member A1 pseudogene 1	0	5	n/a	n/a	2.60e-01	1.967
1099816	ENSG00000170549	55029	IRX1	iroquois homeobox 1	79192	5	n/a	n/a	3.65e-01	1.967
280125409	ENSG00000259001	0	RPPH1	RPPH1	0	14	n/a	n/a	3.56e-01	1.967
1092877	ENSG00000127952	31137	STYXL1	serine/threonine/tyrosine interacting-like 1	51657	7	n/a	n/a	1.46e-01	1.967
1088276	ENSG00000077942	2177	FBLN1	fibulin 1	2192	22	n/a	n/a	1.41e-01	1.965
279982502	ENSG00000244171	0	PBX2P1	pre-B-cell leukemia homeobox 2 pseudogene 1	0	3	n/a	n/a	1.48e-01	1.965
1090548	ENSG00000109255	10716	NMU	neuromedin U	10874	4	n/a	n/a	2.56e-01	1.964
1089736	ENSG00000103742	36995	IGDCC4	immunoglobulin superfamily, DCC subclass, member 4	57722	15	n/a	n/a	2.33e-01	1.964
1094163	ENSG00000136267	1595	DGKB	diacylglycerol kinase, beta 90kDa	1607	7	n/a	n/a	1.54e-01	1.964
1090329	ENSG00000107719	26888	KIAA1274	KIAA1274	27143	10	n/a	n/a	1.66e-01	1.964
1100542	ENSG00000173757	6737	STAT5B	signal transducer and activator of transcription 5B	6777	17	n/a	n/a	1.66e-01	1.964
1089706	ENSG00000103485	23230	QPRT	quinolinate phosphoribosyltransferase	23475	16	n/a	n/a	2.31e-01	1.962
1094302	ENSG00000136943	1504	CTSL2	cathepsin L2	1515	9	n/a	n/a	2.64e-01	1.962
1094539	ENSG00000138160	3807	KIF11	kinesin family member 11	3832	10	n/a	n/a	1.44e-01	1.962
1096513	ENSG00000152767	10015	FARP1	FERM, RhoGEF (ARHGEF) and pleckstrin domain protein 1 (chondrocyte-derived)	10160	13	n/a	n/a	1.48e-01	1.961
1089950	ENSG00000105251	36240	SHD	Src homology 2 domain containing transforming protein D	56961	19	n/a	n/a	3.11e-01	1.960
280060602	ENSG00000253729	5559	PRKDC	protein kinase, DNA-activated, catalytic polypeptide	5591	8	n/a	n/a	2.06e-01	1.959
279747835	ENSG00000218422	0	AC016773.1	AC016773.1	0	4	n/a	n/a	1.27e-01	1.958
1096145	ENSG00000149503	3594	INCENP	inner centromere protein antigens 135/155kDa	3619	11	n/a	n/a	1.40e-01	1.958
1088040	ENSG00000071894	29629	CPSF1	cleavage and polyadenylation specific factor 1, 160kDa	29894	8	n/a	n/a	1.48e-01	1.958
279844699	ENSG00000230502	0	CTD-2230M5.1	CTD-2230M5.1	0	X	n/a	n/a	1.95e-01	1.958
1094333	ENSG00000137142	110241	IGFBPL1	insulin-like growth factor binding protein-like 1	347252	9	n/a	n/a	3.11e-01	1.957
279926721	ENSG00000237819	0	AC002454.1	AC002454.1	0	7	n/a	n/a	2.46e-01	1.956
1090819	ENSG00000111665	57705	CDCA3	cell division cycle associated 3	83461	12	n/a	n/a	1.44e-01	1.956
279797638	ENSG00000226278	0	PSPHP1	phosphoserine phosphatase pseudogene 1	0	7	n/a	n/a	3.18e-01	1.956
280011422	ENSG00000249271	0	AC021224.1	AC021224.1	0	18	n/a	n/a	2.20e-01	1.956
1092458	ENSG00000124575	2990	HIST1H1D	histone cluster 1, H1d	3007	6	n/a	n/a	1.76e-01	1.955
279874416	ENSG00000233125	0	ACTBP12	actin, beta pseudogene 12	0	1	n/a	n/a	1.40e-01	1.953
1102865	ENSG00000185591	6627	SP1	Sp1 transcription factor	6667	12	n/a	n/a	1.74e-01	1.953
1093403	ENSG00000131778	9415	CHD1L	chromodomain helicase DNA binding protein 1-like	9557	1	n/a	n/a	1.70e-01	1.952
279734442	ENSG00000214867	0	SRSF9P1	serine/arginine-rich splicing factor 9 pseudogene 1	0	21	n/a	n/a	2.29e-01	1.951
1096565	ENSG00000153179	93926	RASSF3	Ras association (RalGDS/AF-6) domain family member 3	283349	12	n/a	n/a	2.94e-01	1.951
280072100	ENSG00000254535	79518	PABPC4L	poly(A) binding protein, cytoplasmic 4-like	132430	4	n/a	n/a	1.91e-01	1.951
1090505	ENSG00000108932	8997	SLC16A6	solute carrier family 16, member 6 (monocarboxylic acid transporter 7)	9120	17	n/a	n/a	2.77e-01	1.951
279909639	ENSG00000236326	0	RP3-486I3.5	RP3-486I3.5	0	6	n/a	n/a	1.33e-01	1.949
1100456	ENSG00000173320	36256	STOX2	storkhead box 2	56977	4	n/a	n/a	2.69e-01	1.949
280126248	ENSG00000259053	0	RP11-33N16.3	RP11-33N16.3	0	14	n/a	n/a	2.08e-01	1.948
279710870	ENSG00000209582	0	SNORA48	small nucleolar RNA, H/ACA box 48	0	17	n/a	n/a	3.10e-01	1.947
279718819	ENSG00000213067	0	RP11-760D2.10	RP11-760D2.10	0	7	n/a	n/a	1.58e-01	1.946
1100936	ENSG00000175899	3	A2M	alpha-2-macroglobulin	2	12	n/a	n/a	1.64e-01	1.946
280090197	ENSG00000255794	83420	RMST	rhabdomyosarcoma 2 associated transcript (non-protein coding)	196475	12	n/a	n/a	2.95e-01	1.945
1091968	ENSG00000120594	59088	PLXDC2	plexin domain containing 2	84898	10	n/a	n/a	3.11e-01	1.944
1101068	ENSG00000176619	59014	LMNB2	lamin B2	84823	19	n/a	n/a	1.91e-01	1.944
1088086	ENSG00000072864	34109	NDE1	nudE nuclear distribution gene E homolog 1 (A. nidulans)	54820	16	n/a	n/a	2.06e-01	1.944
1097275	ENSG00000159259	8157	CHAF1B	chromatin assembly factor 1, subunit B (p60)	8208	21	n/a	n/a	1.32e-01	1.943
279971217	ENSG00000243013	0	AL592307.1	AL592307.1	0	1	n/a	n/a	3.18e-01	1.943
1107538	ENSG00000229387	0	AC103801.2	AC103801.2	0	11	n/a	n/a	1.74e-01	1.942
279709883	ENSG00000207857	0	AC097639.1	AC097639.1	0	3	n/a	n/a	2.83e-01	1.941
1088468	ENSG00000083444	5319	PLOD1	procollagen-lysine, 2-oxoglutarate 5-dioxygenase 1	5351	1	n/a	n/a	1.47e-01	1.941
1090018	ENSG00000105538	34211	RASIP1	Ras interacting protein 1	54922	19	n/a	n/a	2.59e-01	1.941
1093186	ENSG00000130508	7791	PXDN	peroxidasin homolog (Drosophila)	7837	2	n/a	n/a	8.15e-02	1.939
1090347	ENSG00000107831	2238	FGF8	fibroblast growth factor 8 (androgen-induced)	2253	10	n/a	n/a	3.48e-01	1.939
1104067	ENSG00000196782	34823	MAML3	mastermind-like 3 (Drosophila)	55534	4	n/a	n/a	2.65e-01	1.939
1106522	ENSG00000221869	1045	CEBPD	CCAAT/enhancer binding protein (C/EBP), delta	1052	8	n/a	n/a	1.56e-01	1.938
1087062	ENSG00000007968	1858	E2F2	E2F transcription factor 2	1870	1	n/a	n/a	1.47e-01	1.937
1099984	ENSG00000171241	55604	SHCBP1	SHC SH2-domain binding protein 1	79801	16	n/a	n/a	8.52e-02	1.936
1094714	ENSG00000139218	9045	SCAF11	SR-related CTD-associated factor 11	9169	12	n/a	n/a	1.22e-01	1.936
280135899	ENSG00000259603	0	CTD-2012M11.3	CTD-2012M11.3	0	5	n/a	n/a	3.53e-01	1.935
279584659	ENSG00000188338	0	SLC38A3	solute carrier family 38, member 3	0	3	n/a	n/a	1.31e-01	1.934
1102534	ENSG00000184216	3629	IRAK1	interleukin-1 receptor-associated kinase 1	3654	X	n/a	n/a	1.39e-01	1.934
1104187	ENSG00000197153	8298	HIST1H3J	histone cluster 1, H3j	8356	6	n/a	n/a	2.87e-01	1.933
1095763	ENSG00000146374	59060	RSPO3	R-spondin 3	84870	6	n/a	n/a	2.60e-01	1.931
280083575	ENSG00000255252	0	RP1-65P5.3	RP1-65P5.3	0	11	n/a	n/a	1.94e-01	1.930
1101225	ENSG00000177426	7008	TGIF1	TGFB-induced factor homeobox 1	7050	18	n/a	n/a	1.96e-01	1.930
1091001	ENSG00000112759	2015	SLC29A1	solute carrier family 29 (nucleoside transporters), member 1	2030	6	n/a	n/a	2.55e-01	1.930
1100127	ENSG00000171848	6208	RRM2	ribonucleotide reductase M2	6241	2	n/a	n/a	2.21e-01	1.930
1094655	ENSG00000138771	36892	SHROOM3	shroom family member 3	57619	4	n/a	n/a	1.61e-01	1.930
1102418	ENSG00000183722	10040	LHFP	lipoma HMGIC fusion partner	10186	13	n/a	n/a	2.67e-01	1.929
279754165	ENSG00000221482	0	AL109840.1	AL109840.1	0	20	n/a	n/a	2.10e-01	1.929
1101719	ENSG00000180340	2519	FZD2	frizzled family receptor 2	2535	17	n/a	n/a	1.93e-01	1.929
1104686	ENSG00000198682	8939	PAPSS2	3'-phosphoadenosine 5'-phosphosulfate synthase 2	9060	10	n/a	n/a	1.33e-01	1.928
1101224	ENSG00000177425	5042	PAWR	PRKC, apoptosis, WT1, regulator	5074	12	n/a	n/a	1.87e-01	1.928
1094074	ENSG00000135862	3890	LAMC1	laminin, gamma 1 (formerly LAMB2)	3915	1	n/a	n/a	1.29e-01	1.927
280103888	ENSG00000257331	0	RP11-478B9.3	RP11-478B9.3	0	12	n/a	n/a	1.94e-01	1.926
280131168	ENSG00000259340	0	CTD-2027G2.1	CTD-2027G2.1	0	15	n/a	n/a	2.37e-01	1.925
1088850	ENSG00000092377	59955	TBL1Y	transducin (beta)-like 1, Y-linked	90665	Y	n/a	n/a	2.18e-01	1.925
1095629	ENSG00000145423	6387	SFRP2	secreted frizzled-related protein 2	6423	4	n/a	n/a	1.76e-01	1.925
1099612	ENSG00000169692	10408	AGPAT2	1-acylglycerol-3-phosphate O-acyltransferase 2 (lysophosphatidic acid acyltransferase, beta)	10555	9	n/a	n/a	2.17e-01	1.925
280004071	ENSG00000248641	0	HMGA1P2	high mobility group AT-hook 1 pseudogene 2	0	4	n/a	n/a	2.84e-01	1.925
1093534	ENSG00000132622	78147	HSPA12B	heat shock 70kD protein 12B	116835	20	n/a	n/a	2.59e-01	1.924
1098190	ENSG00000164087	25635	POC1A	POC1 centriolar protein homolog A (Chlamydomonas)	25886	3	n/a	n/a	1.45e-01	1.924
279744183	ENSG00000216090	0	MIR937	microRNA 937	0	8	n/a	n/a	2.36e-01	1.923
1093952	ENSG00000135272	29702	MDFIC	MyoD family inhibitor domain containing	29969	7	n/a	n/a	1.60e-01	1.922
1096681	ENSG00000154240	83610	CEP112	centrosomal protein 112kDa	201134	17	n/a	n/a	1.56e-01	1.922
1100481	ENSG00000173456	54941	RNF26	ring finger protein 26	79102	11	n/a	n/a	2.09e-01	1.922
279728390	ENSG00000214147	0	RP11-332P22.2	RP11-332P22.2	0	3	n/a	n/a	2.05e-01	1.921
1089778	ENSG00000104290	7930	FZD3	frizzled family receptor 3	7976	8	n/a	n/a	2.16e-01	1.920
1091639	ENSG00000117602	10964	RCAN3	RCAN family member 3	11123	1	n/a	n/a	1.29e-01	1.920
1093322	ENSG00000131153	31139	GINS2	GINS complex subunit 2 (Psf2 homolog)	51659	16	n/a	n/a	2.36e-01	1.919
1088092	ENSG00000073050	7472	XRCC1	X-ray repair complementing defective repair in Chinese hamster cells 1	7515	19	n/a	n/a	2.12e-01	1.919
1092367	ENSG00000124145	6349	SDC4	syndecan 4	6385	20	n/a	n/a	1.46e-01	1.919
1097792	ENSG00000162817	55565	C1orf115	chromosome 1 open reading frame 115	79762	1	n/a	n/a	2.42e-01	1.919
280082817	ENSG00000255201	0	RP11-350N15.4	RP11-350N15.4	0	8	n/a	n/a	1.44e-01	1.919
1088885	ENSG00000094804	985	CDC6	cell division cycle 6 homolog (S. cerevisiae)	990	17	n/a	n/a	2.85e-01	1.919
1092574	ENSG00000125520	36010	SLC2A4RG	SLC2A4 regulator	56731	20	n/a	n/a	2.18e-01	1.917
1093924	ENSG00000135097	4414	MSI1	musashi homolog 1 (Drosophila)	4440	12	n/a	n/a	1.39e-01	1.917
1088858	ENSG00000092621	25976	PHGDH	phosphoglycerate dehydrogenase	26227	1	n/a	n/a	2.16e-01	1.917
1097048	ENSG00000157456	9010	CCNB2	cyclin B2	9133	15	n/a	n/a	1.46e-01	1.917
1091423	ENSG00000116062	2939	MSH6	mutS homolog 6 (E. coli)	2956	2	n/a	n/a	9.17e-02	1.917
1103189	ENSG00000186871	34110	ERCC6L	excision repair cross-complementing rodent repair deficiency, complementation group 6-like	54821	X	n/a	n/a	1.40e-01	1.917
1098097	ENSG00000163817	34005	SLC6A20	solute carrier family 6 (proline IMINO transporter), member 20	54716	3	n/a	n/a	1.90e-01	1.916
1088032	ENSG00000071564	6889	TCF3	transcription factor 3 (E2A immunoglobulin enhancer binding factors E12/E47)	6929	19	n/a	n/a	1.71e-01	1.915
1089466	ENSG00000101871	4256	MID1	midline 1 (Opitz/BBB syndrome)	4281	X	n/a	n/a	2.05e-01	1.914
1087065	ENSG00000008083	3695	JARID2	jumonji, AT rich interactive domain 2	3720	6	n/a	n/a	1.67e-01	1.913
1099398	ENSG00000168772	56120	CXXC4	CXXC finger protein 4	80319	4	n/a	n/a	2.77e-01	1.913
1091000	ENSG00000112742	7229	TTK	TTK protein kinase	7272	6	n/a	n/a	1.74e-01	1.912
1094091	ENSG00000135929	1581	CYP27A1	cytochrome P450, family 27, subfamily A, polypeptide 1	1593	2	n/a	n/a	2.91e-01	1.912
1090136	ENSG00000106034	55776	C7orf58	chromosome 7 open reading frame 58	79974	7	n/a	n/a	2.47e-01	1.911
279810636	ENSG00000227409	0	RP4-765A10.2	RP4-765A10.2	0	1	n/a	n/a	2.29e-01	1.911
1102047	ENSG00000182199	6436	SHMT2	serine hydroxymethyltransferase 2 (mitochondrial)	6472	12	n/a	n/a	1.46e-01	1.910
1095095	ENSG00000141736	2049	ERBB2	v-erb-b2 erythroblastic leukemia viral oncogene homolog 2, neuro/glioblastoma derived oncogene homolog (avian)	2064	17	n/a	n/a	1.61e-01	1.910
1101170	ENSG00000177119	83429	ANO6	anoctamin 6	196527	12	n/a	n/a	1.23e-01	1.910
1092341	ENSG00000123975	1155	CKS2	CDC28 protein kinase regulatory subunit 2	1164	9	n/a	n/a	1.76e-01	1.909
279972735	ENSG00000243185	0	AC108078.1	AC108078.1	0	4	n/a	n/a	3.35e-01	1.908
280105393	ENSG00000257453	0	RP11-290L1.3	RP11-290L1.3	0	12	n/a	n/a	2.37e-01	1.908
1087241	ENSG00000017483	60216	SLC38A5	solute carrier family 38, member 5	92745	X	n/a	n/a	2.64e-01	1.907
1089527	ENSG00000102195	9122	GPR50	G protein-coupled receptor 50	9248	X	n/a	n/a	2.58e-01	1.906
280014291	ENSG00000249509	0	RP11-402J6.1	RP11-402J6.1	0	4	n/a	n/a	2.48e-01	1.905
1099420	ENSG00000168874	59103	ATOH8	atonal homolog 8 (Drosophila)	84913	2	n/a	n/a	1.82e-01	1.904
1095954	ENSG00000147872	157124067	PLIN2	perilipin 2	100509484	9	n/a	n/a	1.47e-01	1.904
1088627	ENSG00000087586	6750	AURKA	aurora kinase A	6790	20	n/a	n/a	1.31e-01	1.904
1087247	ENSG00000018408	25686	WWTR1	WW domain containing transcription regulator 1	25937	3	n/a	n/a	1.83e-01	1.903
280128642	ENSG00000259192	0	AC109631.1	AC109631.1	0	15	n/a	n/a	2.52e-01	1.903
279747965	ENSG00000218512	0	SPTLC1P2	serine palmitoyltransferase, long chain base subunit 1 pseudogene 2	0	6	n/a	n/a	1.42e-01	1.903
279874791	ENSG00000233155	0	HMGA1P8	high mobility group AT-hook 1 pseudogene 8	0	2	n/a	n/a	2.57e-01	1.903
1090005	ENSG00000105486	3953	LIG1	ligase I, DNA, ATP-dependent	3978	19	n/a	n/a	1.91e-01	1.902
280094758	ENSG00000256316	8868	HIST1H3F	histone cluster 1, H3f	8968	6	n/a	n/a	2.72e-01	1.902
1089492	ENSG00000102007	5323	PLP2	proteolipid protein 2 (colonic epithelium-enriched)	5355	X	n/a	n/a	1.92e-01	1.902
1091072	ENSG00000113368	3976	LMNB1	lamin B1	4001	5	n/a	n/a	1.88e-01	1.902
1096356	ENSG00000151612	81065	ZNF827	zinc finger protein 827	152485	4	n/a	n/a	2.00e-01	1.901
279994601	ENSG00000247095	157121905	MIR210HG	MIR210 host gene (non-protein coding)	100506211	11	n/a	n/a	1.81e-01	1.900
279908499	ENSG00000236229	0	VEZF1P1	vascular endothelial zinc finger 1 pseudogene 1	0	3	n/a	n/a	1.46e-01	1.899
280090679	ENSG00000255839	0	RP11-338K17.8	RP11-338K17.8	0	12	n/a	n/a	3.30e-01	1.898
1094490	ENSG00000137959	10806	IFI44L	interferon-induced protein 44-like	10964	1	n/a	n/a	1.57e-01	1.898
1089440	ENSG00000101608	10480	MYL12A	myosin, light chain 12A, regulatory, non-sarcomeric	10627	18	n/a	n/a	2.55e-01	1.897
1092953	ENSG00000128602	6568	SMO	smoothened, frizzled family receptor	6608	7	n/a	n/a	2.21e-01	1.897
1089419	ENSG00000101447	57292	FAM83D	family with sequence similarity 83, member D	81610	20	n/a	n/a	1.87e-01	1.895
279667948	ENSG00000202474	0	5S_rRNA	5S ribosomal RNA	0	9	n/a	n/a	2.54e-01	1.894
1089958	ENSG00000105287	25614	PRKD2	protein kinase D2	25865	19	n/a	n/a	1.26e-01	1.894
1092013	ENSG00000120896	10029	SORBS3	sorbin and SH3 domain containing 3	10174	8	n/a	n/a	1.61e-01	1.892
1089576	ENSG00000102699	140	PARP4	poly (ADP-ribose) polymerase family, member 4	143	13	n/a	n/a	1.38e-01	1.892
279873887	ENSG00000233078	0	RP11-5P18.5	RP11-5P18.5	0	1	n/a	n/a	1.64e-01	1.891
1091654	ENSG00000117724	1056	CENPF	centromere protein F, 350/400kDa (mitosin)	1063	1	n/a	n/a	2.53e-01	1.891
279592659	ENSG00000188985	0	AC016839.1	AC016839.1	0	18	n/a	n/a	1.93e-01	1.891
280108582	ENSG00000257764	0	RP11-1143G9.4	RP11-1143G9.4	0	12	n/a	n/a	2.82e-01	1.891
1098779	ENSG00000166326	34054	TRIM44	tripartite motif containing 44	54765	11	n/a	n/a	1.68e-01	1.890
280071396	ENSG00000254483	0	RP11-23J9.6	RP11-23J9.6	0	9	n/a	n/a	1.73e-01	1.890
280119037	ENSG00000258648	0	RP11-159L20.1	RP11-159L20.1	0	14	n/a	n/a	2.00e-01	1.890
1094201	ENSG00000136492	58206	BRIP1	BRCA1 interacting protein C-terminal helicase 1	83990	17	n/a	n/a	1.38e-01	1.889
279912347	ENSG00000236565	0	HNRNPA3P5	heterogeneous nuclear ribonucleoprotein A3 pseudogene 5	0	13	n/a	n/a	2.95e-01	1.889
280017295	ENSG00000249751	0	ECSCR	endothelial cell-specific chemotaxis regulator	0	5	n/a	n/a	2.44e-01	1.889
279989230	ENSG00000245112	1013954	SMARCA5-AS1	SMARCA5 antisense RNA 1 (non-protein coding)	100128055	4	n/a	n/a	1.90e-01	1.889
280135174	ENSG00000259558	0	RP11-82L7.3	RP11-82L7.3	0	15	n/a	n/a	3.07e-01	1.889
1099028	ENSG00000167315	10302	ACAA2	acetyl-CoA acyltransferase 2	10449	18	n/a	n/a	1.75e-01	1.889
1088426	ENSG00000081913	22994	PHLPP1	PH domain and leucine rich repeat protein phosphatase 1	23239	18	n/a	n/a	3.23e-01	1.888
1101759	ENSG00000180592	122643	C10orf140	chromosome 10 open reading frame 140	387640	10	n/a	n/a	1.48e-01	1.888
279935123	ENSG00000238742	1023040	MIR2110	microRNA 2110	100302224	10	n/a	n/a	2.79e-01	1.888
1089840	ENSG00000104738	4148	MCM4	minichromosome maintenance complex component 4	4173	8	n/a	n/a	1.15e-01	1.887
1098630	ENSG00000165757	36881	KIAA1462	KIAA1462	57608	10	n/a	n/a	1.46e-01	1.887
1089023	ENSG00000099954	27187	CECR2	cat eye syndrome chromosome region, candidate 2	27443	22	n/a	n/a	2.43e-01	1.886
1097871	ENSG00000163110	10464	PDLIM5	PDZ and LIM domain 5	10611	4	n/a	n/a	1.64e-01	1.885
1102063	ENSG00000182263	34426	FIGN	fidgetin	55137	2	n/a	n/a	1.33e-01	1.885
1093089	ENSG00000129810	81005	SGOL1	shugoshin-like 1 (S. pombe)	151648	3	n/a	n/a	1.46e-01	1.885
1089334	ENSG00000101160	1511	CTSZ	cathepsin Z	1522	20	n/a	n/a	3.33e-01	1.884
1088827	ENSG00000091986	81022	CCDC80	coiled-coil domain containing 80	151887	3	n/a	n/a	2.43e-01	1.884
279912368	ENSG00000236570	0	AC105765.1	AC105765.1	0	3	n/a	n/a	1.46e-01	1.884
1087212	ENSG00000014138	23402	POLA2	polymerase (DNA directed), alpha 2 (70kD subunit)	23649	11	n/a	n/a	1.39e-01	1.883
1087390	ENSG00000035499	35078	DEPDC1B	DEP domain containing 1B	55789	5	n/a	n/a	2.02e-01	1.883
279860234	ENSG00000231890	0	AC093391.2	AC093391.2	0	2	n/a	n/a	2.37e-01	1.882
280076495	ENSG00000254829	0	RP11-7I15.3	RP11-7I15.3	0	11	n/a	n/a	1.44e-01	1.882
280101711	ENSG00000257093	36465	KIAA1147	KIAA1147	57189	7	n/a	n/a	1.96e-01	1.882
1089465	ENSG00000101868	5390	POLA1	polymerase (DNA directed), alpha 1, catalytic subunit	5422	X	n/a	n/a	1.28e-01	1.882
1100304	ENSG00000172575	9980	RASGRP1	RAS guanyl releasing protein 1 (calcium and DAG-regulated)	10125	15	n/a	n/a	2.49e-01	1.881
1090285	ENSG00000107186	8702	MPDZ	multiple PDZ domain protein	8777	9	n/a	n/a	1.85e-01	1.880
1099918	ENSG00000170989	1888	S1PR1	sphingosine-1-phosphate receptor 1	1901	1	n/a	n/a	2.54e-01	1.880
1098198	ENSG00000164104	3128	HMGB2	high mobility group box 2	3148	4	n/a	n/a	1.75e-01	1.879
1097718	ENSG00000162591	1940	MEGF6	multiple EGF-like-domains 6	1953	1	n/a	n/a	2.83e-01	1.879
1094922	ENSG00000140575	8749	IQGAP1	IQ motif containing GTPase activating protein 1	8826	15	n/a	n/a	1.90e-01	1.879
1096638	ENSG00000153944	79007	MSI2	musashi homolog 2 (Drosophila)	124540	17	n/a	n/a	1.98e-01	1.879
1095840	ENSG00000147065	4452	MSN	moesin	4478	X	n/a	n/a	1.54e-01	1.878
279990867	ENSG00000245694	0	CRNDE	colorectal neoplasia differentially expressed (non-protein coding)	0	16	n/a	n/a	3.31e-01	1.878
279744246	ENSG00000216105	0	MIR943	microRNA 943	0	4	n/a	n/a	1.70e-01	1.878
1099050	ENSG00000167434	758	CA4	carbonic anhydrase IV	762	17	n/a	n/a	2.95e-01	1.878
279954000	ENSG00000241115	0	AP001347.1	AP001347.1	0	21	n/a	n/a	3.10e-01	1.876
279911991	ENSG00000236530	0	AC097711.1	AC097711.1	0	4	n/a	n/a	1.53e-01	1.876
280111359	ENSG00000258048	0	RP11-530C5.1	RP11-530C5.1	0	12	n/a	n/a	2.48e-01	1.875
279842855	ENSG00000230356	0	AC005174.2	AC005174.2	0	7	n/a	n/a	1.28e-01	1.875
279927058	ENSG00000237846	0	RP11-216M21.1	RP11-216M21.1	0	9	n/a	n/a	1.72e-01	1.875
1094371	ENSG00000137337	9512	MDC1	mediator of DNA-damage checkpoint 1	9656	6	n/a	n/a	2.92e-01	1.873
1094451	ENSG00000137804	30685	NUSAP1	nucleolar and spindle associated protein 1	51203	15	n/a	n/a	1.39e-01	1.873
1089707	ENSG00000103489	40764	XYLT1	xylosyltransferase I	64131	16	n/a	n/a	3.21e-01	1.873
279869495	ENSG00000232699	0	RP11-758C21.1	RP11-758C21.1	0	6	n/a	n/a	2.01e-01	1.872
1087163	ENSG00000011426	33734	ANLN	anillin, actin binding protein	54443	7	n/a	n/a	1.43e-01	1.872
1094003	ENSG00000135476	9556	ESPL1	extra spindle pole bodies homolog 1 (S. cerevisiae)	9700	12	n/a	n/a	2.50e-01	1.871
1095318	ENSG00000143401	57293	ANP32E	acidic (leucine-rich) nuclear phosphoprotein 32 family, member E	81611	1	n/a	n/a	2.22e-01	1.871
279745105	ENSG00000216740	0	ANXA2P3	annexin A2 pseudogene 3	0	10	n/a	n/a	2.65e-01	1.871
280064975	ENSG00000254023	0	RP11-410F13.2	RP11-410F13.2	0	8	n/a	n/a	1.93e-01	1.871
280003808	ENSG00000248608	0	RP11-206P5.2	RP11-206P5.2	0	4	n/a	n/a	1.63e-01	1.871
1090854	ENSG00000111799	1294	COL12A1	collagen, type XII, alpha 1	1303	6	n/a	n/a	9.12e-02	1.870
1088756	ENSG00000090447	6981	TFAP4	transcription factor AP-4 (activating enhancer binding protein 4)	7023	16	n/a	n/a	1.61e-01	1.870
280071493	ENSG00000254489	0	RP5-1024C24.1	RP5-1024C24.1	0	11	n/a	n/a	1.52e-01	1.870
1108950	ENSG00000240583	355	AQP1	aquaporin 1 (Colton blood group)	358	7	n/a	n/a	3.15e-01	1.869
1095877	ENSG00000147257	2703	GPC3	glypican 3	2719	X	n/a	n/a	1.41e-01	1.867
279869091	ENSG00000232662	0	LDHBP1	lactate dehydrogenase B pseudogene 1	0	13	n/a	n/a	2.66e-01	1.866
1096034	ENSG00000148516	6895	ZEB1	zinc finger E-box binding homeobox 1	6935	10	n/a	n/a	1.56e-01	1.866
1092218	ENSG00000122786	796	CALD1	caldesmon 1	800	7	n/a	n/a	1.32e-01	1.866
1092012	ENSG00000120889	8718	TNFRSF10B	tumor necrosis factor receptor superfamily, member 10b	8795	8	n/a	n/a	1.23e-01	1.866
1098999	ENSG00000167191	31184	GPRC5B	G protein-coupled receptor, family C, group 5, member B	51704	16	n/a	n/a	1.88e-01	1.865
1100810	ENSG00000175215	9961	CTDSP2	CTD (carboxy-terminal domain, RNA polymerase II, polypeptide A) small phosphatase 2	10106	12	n/a	n/a	2.20e-01	1.865
279926502	ENSG00000237798	0	AC010894.5	AC010894.5	0	2	n/a	n/a	1.28e-01	1.865
279770652	ENSG00000224003	0	CTA-407F11.6	CTA-407F11.6	0	22	n/a	n/a	1.38e-01	1.864
1105616	ENSG00000205978	36796	NYNRIN	NYN domain and retroviral integrase containing	57523	14	n/a	n/a	1.64e-01	1.864
1088592	ENSG00000087077	7162	TRIP6	thyroid hormone receptor interactor 6	7205	7	n/a	n/a	1.76e-01	1.863
1093135	ENSG00000130202	5787	PVRL2	poliovirus receptor-related 2 (herpesvirus entry mediator B)	5819	19	n/a	n/a	1.53e-01	1.863
279868780	ENSG00000232640	0	RP1-266L20.2	RP1-266L20.2	0	6	n/a	n/a	1.40e-01	1.862
1094887	ENSG00000140416	7125	TPM1	tropomyosin 1 (alpha)	7168	15	n/a	n/a	2.79e-01	1.862
279966906	ENSG00000242527	0	RP11-159H22.1	RP11-159H22.1	0	11	n/a	n/a	3.13e-01	1.862
1093486	ENSG00000132383	6085	RPA1	replication protein A1, 70kDa	6117	17	n/a	n/a	1.39e-01	1.861
279982337	ENSG00000244151	0	RP11-148K1.12	RP11-148K1.12	0	7	n/a	n/a	1.40e-01	1.861
1092909	ENSG00000128271	132	ADORA2A	adenosine A2a receptor	135	22	n/a	n/a	1.91e-01	1.861
1088579	ENSG00000086696	3274	HSD17B2	hydroxysteroid (17-beta) dehydrogenase 2	3294	16	n/a	n/a	3.20e-01	1.860
1096321	ENSG00000151364	41830	KCTD14	potassium channel tetramerisation domain containing 14	65987	11	n/a	n/a	1.80e-01	1.859
279849194	ENSG00000230913	0	RP4-696P19.2	RP4-696P19.2	0	6	n/a	n/a	2.77e-01	1.859
1095873	ENSG00000147246	3338	HTR2C	5-hydroxytryptamine (serotonin) receptor 2C	3358	X	n/a	n/a	3.09e-01	1.859
280053104	ENSG00000253174	0	RP11-360L9.7	RP11-360L9.7	0	8	n/a	n/a	6.25e-02	1.859
1096186	ENSG00000149782	5299	PLCB3	phospholipase C, beta 3 (phosphatidylinositol-specific)	5331	11	n/a	n/a	1.79e-01	1.858
1088167	ENSG00000075218	30992	GTSE1	G-2 and S-phase expressed 1	51512	22	n/a	n/a	1.60e-01	1.858
1099220	ENSG00000168003	6484	SLC3A2	solute carrier family 3 (activators of dibasic and neutral amino acid transport), member 2	6520	11	n/a	n/a	1.35e-01	1.858
1088644	ENSG00000088305	1777	DNMT3B	DNA (cytosine-5-)-methyltransferase 3 beta	1789	20	n/a	n/a	2.88e-01	1.858
1099555	ENSG00000169418	4850	NPR1	natriuretic peptide receptor A/guanylate cyclase A (atrionatriuretic peptide receptor A)	4881	1	n/a	n/a	1.28e-01	1.858
1101125	ENSG00000176912	149616	C18orf56	chromosome 18 open reading frame 56	494514	18	n/a	n/a	1.90e-01	1.858
1086997	ENSG00000006327	30811	TNFRSF12A	tumor necrosis factor receptor superfamily, member 12A	51330	16	n/a	n/a	2.15e-01	1.857
279852226	ENSG00000231194	0	FARP1-AS1	FARP1 antisense RNA 1 (non-protein coding)	0	13	n/a	n/a	1.31e-01	1.857
1095981	ENSG00000148175	2025	STOM	stomatin	2040	9	n/a	n/a	1.80e-01	1.856
1093764	ENSG00000134215	10304	VAV3	vav 3 guanine nucleotide exchange factor	10451	1	n/a	n/a	2.58e-01	1.856
1100535	ENSG00000173706	36766	HEG1	HEG homolog 1 (zebrafish)	57493	3	n/a	n/a	1.93e-01	1.856
1099024	ENSG00000167291	79052	TBC1D16	TBC1 domain family, member 16	125058	17	n/a	n/a	1.90e-01	1.855
1094764	ENSG00000139567	91	ACVRL1	activin A receptor type II-like 1	94	12	n/a	n/a	2.41e-01	1.854
1090957	ENSG00000112394	78534	SLC16A10	solute carrier family 16, member 10 (aromatic amino acid transporter)	117247	6	n/a	n/a	2.13e-01	1.854
1093244	ENSG00000130755	9394	GMFG	glia maturation factor, gamma	9535	19	n/a	n/a	2.95e-01	1.853
1092692	ENSG00000126070	82977	EIF2C3	eukaryotic translation initiation factor 2C, 3	192669	1	n/a	n/a	2.79e-01	1.853
1105982	ENSG00000214078	8825	CPNE1	copine I	8904	20	n/a	n/a	1.74e-01	1.853
279725943	ENSG00000213935	0	AC092610.12	AC092610.12	0	7	n/a	n/a	3.26e-01	1.852
1090527	ENSG00000109099	5344	PMP22	peripheral myelin protein 22	5376	17	n/a	n/a	2.23e-01	1.852
1099593	ENSG00000169607	80894	CKAP2L	cytoskeleton associated protein 2-like	150468	2	n/a	n/a	1.35e-01	1.852
1086951	ENSG00000005243	30708	COPZ2	coatomer protein complex, subunit zeta 2	51226	17	n/a	n/a	2.30e-01	1.852
1088165	ENSG00000075188	54863	NUP37	nucleoporin 37kDa	79023	12	n/a	n/a	1.30e-01	1.851
279667472	ENSG00000202337	0	U6	U6 spliceosomal RNA	0	14	n/a	n/a	2.93e-01	1.851
1096541	ENSG00000153012	34492	LGI2	leucine-rich repeat LGI family, member 2	55203	4	n/a	n/a	3.30e-01	1.850
280136472	ENSG00000259647	0	RP11-143J24.1	RP11-143J24.1	0	15	n/a	n/a	1.58e-01	1.850
1093458	ENSG00000132199	34845	ENOSF1	enolase superfamily member 1	55556	18	n/a	n/a	2.47e-01	1.850
1098640	ENSG00000165804	30704	ZNF219	zinc finger protein 219	51222	14	n/a	n/a	2.13e-01	1.850
1101040	ENSG00000176435	81491	CLEC14A	C-type lectin domain family 14, member A	161198	14	n/a	n/a	2.73e-01	1.849
1092485	ENSG00000124749	57280	COL21A1	collagen, type XXI, alpha 1	81578	6	n/a	n/a	2.63e-01	1.849
1094362	ENSG00000137273	2279	FOXF2	forkhead box F2	2295	6	n/a	n/a	1.51e-01	1.849
1088736	ENSG00000090006	8366	LTBP4	latent transforming growth factor beta binding protein 4	8425	19	n/a	n/a	1.31e-01	1.849
1104082	ENSG00000196839	97	ADA	adenosine deaminase	100	20	n/a	n/a	1.46e-01	1.849
1098372	ENSG00000164707	26014	SLC13A4	solute carrier family 13 (sodium/sulfate symporters), member 4	26266	7	n/a	n/a	2.94e-01	1.848
1091214	ENSG00000114738	7821	MAPKAPK3	mitogen-activated protein kinase-activated protein kinase 3	7867	3	n/a	n/a	1.64e-01	1.848
279808177	ENSG00000227183	0	HDGFP1	hepatoma-derived growth factor pseudogene 1	0	X	n/a	n/a	2.50e-01	1.847
280089811	ENSG00000255749	0	RP11-134N1.3	RP11-134N1.3	0	12	n/a	n/a	2.55e-01	1.846
279894891	ENSG00000234921	0	RP11-85O21.5	RP11-85O21.5	0	9	n/a	n/a	1.32e-01	1.846
1089975	ENSG00000105370	3957	LIM2	lens intrinsic membrane protein 2, 19kDa	3982	19	n/a	n/a	3.53e-01	1.846
1093174	ENSG00000130402	78	ACTN4	actinin, alpha 4	81	19	n/a	n/a	1.27e-01	1.846
1098202	ENSG00000164109	4060	MAD2L1	MAD2 mitotic arrest deficient-like 1 (yeast)	4085	4	n/a	n/a	2.66e-01	1.843
1090532	ENSG00000109113	58105	RAB34	RAB34, member RAS oncogene family	83871	17	n/a	n/a	2.66e-01	1.843
1094733	ENSG00000139330	10923	KERA	keratocan	11081	12	n/a	n/a	2.09e-01	1.843
1092949	ENSG00000128591	2302	FLNC	filamin C, gamma	2318	7	n/a	n/a	2.77e-01	1.843
1097686	ENSG00000162433	202	AK4	adenylate kinase 4	205	1	n/a	n/a	1.90e-01	1.843
1109073	ENSG00000243244	10879	STON1	stonin 1	11037	2	n/a	n/a	2.53e-01	1.842
1087954	ENSG00000069696	1803	DRD4	dopamine receptor D4	1815	11	n/a	n/a	3.45e-01	1.841
1099303	ENSG00000168348	58882	INSM2	insulinoma-associated 2	84684	14	n/a	n/a	2.37e-01	1.841
279744915	ENSG00000216624	0	GAPDHP72	glyceraldehyde-3-phosphate dehydrogenase pseudogene 72	0	6	n/a	n/a	2.01e-01	1.841
1097507	ENSG00000160957	0	RECQL4	RecQ protein-like 4	0	8	n/a	n/a	1.18e-01	1.841
1090313	ENSG00000107554	23023	DNMBP	dynamin binding protein	23268	10	n/a	n/a	2.79e-01	1.841
1090611	ENSG00000109911	26357	ELP4	elongation protein 4 homolog (S. cerevisiae)	26610	11	n/a	n/a	2.13e-01	1.841
1103605	ENSG00000188647	119609	PTAR1	protein prenyltransferase alpha subunit repeat containing 1	375743	9	n/a	n/a	2.13e-01	1.841
1104804	ENSG00000198901	8935	PRC1	protein regulator of cytokinesis 1	9055	15	n/a	n/a	1.42e-01	1.841
1095306	ENSG00000143369	1881	ECM1	extracellular matrix protein 1	1893	1	n/a	n/a	1.74e-01	1.840
1093567	ENSG00000132780	4652	NASP	nuclear autoantigenic sperm protein (histone-binding)	4678	1	n/a	n/a	1.64e-01	1.840
1090217	ENSG00000106571	2720	GLI3	GLI family zinc finger 3	2737	7	n/a	n/a	3.33e-01	1.839
1104317	ENSG00000197565	1279	COL4A6	collagen, type IV, alpha 6	1288	X	n/a	n/a	1.67e-01	1.839
279533381	ENSG00000183900	0	FOXD1	forkhead box D1	0	5	n/a	n/a	2.80e-01	1.838
1099418	ENSG00000168843	36163	FSTL5	follistatin-like 5	56884	4	n/a	n/a	1.48e-01	1.836
1095392	ENSG00000143772	3682	ITPKB	inositol-trisphosphate 3-kinase B	3707	1	n/a	n/a	1.70e-01	1.836
1086992	ENSG00000006128	6823	TAC1	tachykinin, precursor 1	6863	7	n/a	n/a	2.73e-01	1.835
1090822	ENSG00000111669	7124	TPI1	triosephosphate isomerase 1	7167	12	n/a	n/a	2.17e-01	1.835
1102540	ENSG00000184232	85637	OAF	OAF homolog (Drosophila)	220323	11	n/a	n/a	1.36e-01	1.835
1098867	ENSG00000166682	56686	TMPRSS5	transmembrane protease, serine 5	80975	11	n/a	n/a	1.38e-01	1.834
1098417	ENSG00000164889	6486	SLC4A2	solute carrier family 4, anion exchanger, member 2 (erythrocyte membrane protein band 3-like 1)	6522	7	n/a	n/a	1.54e-01	1.834
279800572	ENSG00000226535	0	RP11-417L14.1	RP11-417L14.1	0	9	n/a	n/a	1.76e-01	1.833
1089193	ENSG00000100441	23106	KHNYN	KH and NYN domain containing	23351	14	n/a	n/a	1.71e-01	1.833
279853735	ENSG00000231313	0	CLIC1P1	chloride intracellular channel 1 pseudogene 1	0	12	n/a	n/a	1.51e-01	1.833
1088230	ENSG00000076716	2224	GPC4	glypican 4	2239	X	n/a	n/a	2.33e-01	1.833
1092470	ENSG00000124635	8870	HIST1H2BJ	histone cluster 1, H2bj	8970	6	n/a	n/a	2.09e-01	1.832
279944035	ENSG00000239935	0	AC116340.1	AC116340.1	0	5	n/a	n/a	3.33e-01	1.832
1095480	ENSG00000144354	58113	CDCA7	cell division cycle associated 7	83879	2	n/a	n/a	1.39e-01	1.832
1099030	ENSG00000167325	6207	RRM1	ribonucleotide reductase M1	6240	11	n/a	n/a	1.47e-01	1.832
1104783	ENSG00000198865	1003752	CCDC152	coiled-coil domain containing 152	100129792	5	n/a	n/a	2.09e-01	1.831
279718840	ENSG00000213070	0	HMGB3P6	high mobility group box 3 pseudogene 6	0	1	n/a	n/a	2.50e-01	1.831
1104590	ENSG00000198374	8274	HIST1H2AL	histone cluster 1, H2al	8332	6	n/a	n/a	2.79e-01	1.830
1088697	ENSG00000089154	10827	GCN1L1	GCN1 general control of amino-acid synthesis 1-like 1 (yeast)	10985	12	n/a	n/a	2.34e-01	1.830
1105206	ENSG00000204592	3115	HLA-E	major histocompatibility complex, class I, E	3133	6	n/a	n/a	1.79e-01	1.830
1087599	ENSG00000054392	35022	HHAT	hedgehog acyltransferase	55733	1	n/a	n/a	1.52e-01	1.829
1087264	ENSG00000020181	25709	GPR124	G protein-coupled receptor 124	25960	8	n/a	n/a	1.56e-01	1.829
280002826	ENSG00000248530	0	RP11-517B11.2	RP11-517B11.2	0	3	n/a	n/a	1.48e-01	1.829
1098690	ENSG00000166002	36214	C11orf75	chromosome 11 open reading frame 75	56935	11	n/a	n/a	1.29e-01	1.829
279956702	ENSG00000241431	0	RP11-17A4.1	RP11-17A4.1	0	8	n/a	n/a	3.59e-01	1.829
1104760	ENSG00000198830	3131	HMGN2	high mobility group nucleosomal binding domain 2	3151	1	n/a	n/a	3.30e-01	1.828
1091129	ENSG00000113810	9906	SMC4	structural maintenance of chromosomes 4	10051	3	n/a	n/a	1.56e-01	1.828
1091320	ENSG00000115414	2319	FN1	fibronectin 1	2335	2	n/a	n/a	2.93e-01	1.828
279722569	ENSG00000213493	0	RP11-55L3.2	RP11-55L3.2	0	4	n/a	n/a	1.39e-01	1.828
280121072	ENSG00000258756	0	RP11-361H10.2	RP11-361H10.2	0	14	n/a	n/a	2.15e-01	1.827
1087175	ENSG00000012048	668	BRCA1	breast cancer 1, early onset	672	17	n/a	n/a	2.01e-01	1.827
1095915	ENSG00000147536	58506	GINS4	GINS complex subunit 4 (Sld5 homolog)	84296	8	n/a	n/a	1.40e-01	1.826
279992307	ENSG00000246181	0	AC022409.1	AC022409.1	0	19	n/a	n/a	1.41e-01	1.826
1095825	ENSG00000146918	34181	NCAPG2	non-SMC condensin II complex, subunit G2	54892	7	n/a	n/a	1.29e-01	1.825
1102569	ENSG00000184348	8272	HIST1H2AK	histone cluster 1, H2ak	8330	6	n/a	n/a	1.32e-01	1.825
1091172	ENSG00000114346	1882	ECT2	epithelial cell transforming sequence 2 oncogene	1894	3	n/a	n/a	1.87e-01	1.825
1099185	ENSG00000167900	7040	TK1	thymidine kinase 1, soluble	7083	17	n/a	n/a	2.50e-01	1.824
1099864	ENSG00000170801	60678	HTRA3	HtrA serine peptidase 3	94031	4	n/a	n/a	2.38e-01	1.823
279942905	ENSG00000239783	0	RP5-1050K3.3	RP5-1050K3.3	0	20	n/a	n/a	1.80e-01	1.822
1098044	ENSG00000163655	8756	GMPS	guanine monphosphate synthetase	8833	3	n/a	n/a	1.36e-01	1.821
1104894	ENSG00000203724	123119	C1orf53	chromosome 1 open reading frame 53	388722	1	n/a	n/a	3.18e-01	1.821
1087953	ENSG00000069667	6063	RORA	RAR-related orphan receptor A	6095	15	n/a	n/a	1.75e-01	1.821
1092031	ENSG00000121039	81290	RDH10	retinol dehydrogenase 10 (all-trans)	157506	8	n/a	n/a	2.06e-01	1.821
279759384	ENSG00000222306	0	Y_RNA	Y RNA	0	4	n/a	n/a	1.64e-01	1.820
279724423	ENSG00000213740	0	RP13-178D16.2	RP13-178D16.2	0	X	n/a	n/a	2.51e-01	1.820
1093860	ENSG00000134755	1812	DSC2	desmocollin 2	1824	18	n/a	n/a	2.79e-01	1.819
1087475	ENSG00000044459	34164	CNTLN	centlein, centrosomal protein	54875	9	n/a	n/a	1.61e-01	1.819
1091890	ENSG00000119969	3053	HELLS	helicase, lymphoid-specific	3070	10	n/a	n/a	1.99e-01	1.819
1098124	ENSG00000163909	26256	HEYL	hairy/enhancer-of-split related with YRPW motif-like	26508	1	n/a	n/a	2.31e-01	1.819
1096521	ENSG00000152818	7359	UTRN	utrophin	7402	6	n/a	n/a	2.17e-01	1.818
1105797	ENSG00000213005	26003	PTTG3P	pituitary tumor-transforming 3, pseudogene	26255	8	n/a	n/a	1.42e-01	1.818
279908451	ENSG00000236215	0	RP11-262H14.10	RP11-262H14.10	0	9	n/a	n/a	1.94e-01	1.818
1104227	ENSG00000197299	638	BLM	Bloom syndrome, RecQ helicase-like	641	15	n/a	n/a	2.31e-01	1.817
1108145	ENSG00000233280	0	AC110491.1	Uncharacterized proteincDNA FLJ60082, weakly similar to Uro-adherence factor A	0	3	n/a	n/a	2.65e-01	1.816
1100596	ENSG00000174059	942	CD34	CD34 molecule	947	1	n/a	n/a	1.47e-01	1.815
280014871	ENSG00000249568	0	RP11-234O6.2	RP11-234O6.2	0	4	n/a	n/a	2.40e-01	1.815
1090070	ENSG00000105722	2062	ERF	Ets2 repressor factor	2077	19	n/a	n/a	2.17e-01	1.813
1089089	ENSG00000100162	54859	CENPM	centromere protein M	79019	22	n/a	n/a	1.99e-01	1.812
1103718	ENSG00000189057	119465	FAM111B	family with sequence similarity 111, member B	374393	11	n/a	n/a	3.09e-01	1.811
1106357	ENSG00000215492	0	HNRNPA1P7	heterogeneous nuclear ribonucleoprotein A1 pseudogene 7	0	18	n/a	n/a	2.23e-01	1.811
1103861	ENSG00000196226	3001	HIST1H2BB	histone cluster 1, H2bb	3018	6	n/a	n/a	3.10e-01	1.811
280068737	ENSG00000254285	0	KRT8P3	keratin 8 pseudogene 3	0	8	n/a	n/a	2.59e-01	1.811
1088117	ENSG00000073792	10497	IGF2BP2	insulin-like growth factor 2 mRNA binding protein 2	10644	3	n/a	n/a	1.57e-01	1.811
1102094	ENSG00000182379	11086	NXPH4	neurexophilin 4	11247	12	n/a	n/a	2.36e-01	1.811
279747005	ENSG00000217835	0	RP6-159A1.2	RP6-159A1.2	0	X	n/a	n/a	2.23e-01	1.810
1088921	ENSG00000095777	33199	MYO3A	myosin IIIA	53904	10	n/a	n/a	1.30e-01	1.809
1089879	ENSG00000104889	10388	RNASEH2A	ribonuclease H2, subunit A	10535	19	n/a	n/a	2.29e-01	1.808
1087483	ENSG00000046889	56044	PREX2	phosphatidylinositol-3,4,5-trisphosphate-dependent Rac exchange factor 2	80243	8	n/a	n/a	1.80e-01	1.808
280085750	ENSG00000255397	0	AC022182.2	AC022182.2	0	8	n/a	n/a	1.64e-01	1.807
1095206	ENSG00000142700	40593	DMRTA2	DMRT-like family A2	63950	1	n/a	n/a	2.22e-01	1.806
279942860	ENSG00000239776	0	AC079949.1	AC079949.1	0	12	n/a	n/a	3.42e-01	1.805
1093210	ENSG00000130635	1280	COL5A1	collagen, type V, alpha 1	1289	9	n/a	n/a	1.53e-01	1.804
1104639	ENSG00000198554	11010	WDHD1	WD repeat and HMG-box DNA binding protein 1	11169	14	n/a	n/a	1.26e-01	1.803
1098708	ENSG00000166086	57942	JAM3	junctional adhesion molecule 3	83700	11	n/a	n/a	1.53e-01	1.803
1095131	ENSG00000142156	1282	COL6A1	collagen, type VI, alpha 1	1291	21	n/a	n/a	1.91e-01	1.803
279748382	ENSG00000218857	0	RP1-209B5.2	RP1-209B5.2	0	6	n/a	n/a	1.41e-01	1.802
279823606	ENSG00000228620	0	RP3-434P1.6	RP3-434P1.6	0	22	n/a	n/a	3.09e-01	1.802
279717040	ENSG00000212498	0	SNORD86	small nucleolar RNA, C/D box 86	0	20	n/a	n/a	1.75e-01	1.801
1095901	ENSG00000147454	30793	SLC25A37	solute carrier family 25, member 37	51312	8	n/a	n/a	1.72e-01	1.801
1097802	ENSG00000162873	34509	KLHDC8A	kelch domain containing 8A	55220	1	n/a	n/a	2.67e-01	1.801
1104492	ENSG00000198056	5525	PRIM1	primase, DNA, polypeptide 1 (49kDa)	5557	12	n/a	n/a	2.05e-01	1.801
1091522	ENSG00000116791	1418	CRYZ	crystallin, zeta (quinone reductase)	1429	1	n/a	n/a	2.40e-01	1.801
279668186	ENSG00000202538	26580	RNU4-2	RNA, U4 small nuclear 2	26834	12	n/a	n/a	3.48e-01	1.801
1090240	ENSG00000106689	9220	LHX2	LIM homeobox 2	9355	9	n/a	n/a	1.61e-01	1.801
1092943	ENSG00000128567	5388	PODXL	podocalyxin-like	5420	7	n/a	n/a	1.40e-01	1.801
280107576	ENSG00000257674	0	RP11-76E16.2	RP11-76E16.2	0	12	n/a	n/a	2.42e-01	1.800
1087162	ENSG00000011422	5297	PLAUR	plasminogen activator, urokinase receptor	5329	19	n/a	n/a	1.21e-01	1.800
1090259	ENSG00000106853	22704	PTGR1	prostaglandin reductase 1	22949	9	n/a	n/a	2.48e-01	1.800
1087899	ENSG00000067992	5133	PDK3	pyruvate dehydrogenase kinase, isozyme 3	5165	X	n/a	n/a	1.75e-01	1.800
280043264	ENSG00000251832	0	AC005626.1	AC005626.1	0	19	n/a	n/a	3.14e-01	1.799
1101410	ENSG00000178425	85730	NT5DC1	5'-nucleotidase domain containing 1	221294	6	n/a	n/a	2.28e-01	1.799
279870973	ENSG00000232829	0	GSTO3P	glutathione S-transferase omega 3, pseudogene	0	3	n/a	n/a	1.70e-01	1.799
279775133	ENSG00000224328	0	MDC1-AS1	MDC1 antisense RNA 1 (non-protein coding)	0	6	n/a	n/a	3.15e-01	1.799
1088944	ENSG00000096696	1820	DSP	desmoplakin	1832	6	n/a	n/a	1.99e-01	1.799
1092603	ENSG00000125733	9188	TRIP10	thyroid hormone receptor interactor 10	9322	19	n/a	n/a	1.31e-01	1.798
279808475	ENSG00000227205	0	RP5-1042I8.3	RP5-1042I8.3	0	1	n/a	n/a	2.41e-01	1.798
1102845	ENSG00000185483	4888	ROR1	receptor tyrosine kinase-like orphan receptor 1	4919	1	n/a	n/a	1.25e-01	1.798
279964585	ENSG00000242272	0	AK2P2	adenylate kinase 2 pseudogene 2	0	2	n/a	n/a	2.22e-01	1.797
279878773	ENSG00000233503	0	RP11-288G3.2	RP11-288G3.2	0	6	n/a	n/a	2.38e-01	1.797
1090575	ENSG00000109586	31289	GALNT7	UDP-N-acetyl-alpha-D-galactosamine:polypeptide N-acetylgalactosaminyltransferase 7 (GalNAc-T7)	51809	4	n/a	n/a	1.47e-01	1.796
1097749	ENSG00000162670	109685	FAM5C	family with sequence similarity 5, member C	339479	1	n/a	n/a	3.04e-01	1.796
1090955	ENSG00000112378	40698	PERP	PERP, TP53 apoptosis effector	64065	6	n/a	n/a	2.35e-01	1.795
1094287	ENSG00000136918	125690	WDR38	WD repeat domain 38	401551	9	n/a	n/a	3.43e-01	1.795
1102110	ENSG00000182481	3813	KPNA2	karyopherin alpha 2 (RAG cohort 1, importin alpha 1)	3838	17	n/a	n/a	1.83e-01	1.795
1088336	ENSG00000079335	8490	CDC14A	CDC14 cell division cycle 14 homolog A (S. cerevisiae)	8556	1	n/a	n/a	1.40e-01	1.795
1103567	ENSG00000188493	94254	C19orf54	chromosome 19 open reading frame 54	284325	19	n/a	n/a	2.34e-01	1.795
279735654	ENSG00000214973	0	RP11-40H20.1	RP11-40H20.1	0	1	n/a	n/a	1.15e-01	1.795
280094167	ENSG00000256248	0	RP11-123O10.4	RP11-123O10.4	0	12	n/a	n/a	1.76e-01	1.795
279879654	ENSG00000233585	0	AC115617.2	AC115617.2	0	X	n/a	n/a	1.76e-01	1.794
1089529	ENSG00000102221	9623	PHF16	PHD finger protein 16	9767	X	n/a	n/a	1.48e-01	1.793
1093774	ENSG00000134250	4822	NOTCH2	notch 2	4853	1	n/a	n/a	2.22e-01	1.793
1092083	ENSG00000121621	57602	KIF18A	kinesin family member 18A	81930	11	n/a	n/a	1.52e-01	1.793
1091742	ENSG00000118707	37896	TGIF2	TGFB-induced factor homeobox 2	60436	20	n/a	n/a	2.02e-01	1.792
279735820	ENSG00000214998	0	AC006465.4	AC006465.4	0	7	n/a	n/a	2.55e-01	1.792
1098346	ENSG00000164611	9107	PTTG1	pituitary tumor-transforming 1	9232	5	n/a	n/a	1.62e-01	1.792
1089889	ENSG00000104918	36008	RETN	resistin	56729	19	n/a	n/a	1.63e-01	1.791
1091717	ENSG00000118495	5293	PLAGL1	pleiomorphic adenoma gene-like 1	5325	6	n/a	n/a	1.87e-01	1.791
1090608	ENSG00000109861	1067	CTSC	cathepsin C	1075	11	n/a	n/a	2.29e-01	1.791
280130432	ENSG00000259292	0	RP11-150L8.2	RP11-150L8.2	0	15	n/a	n/a	2.06e-01	1.791
279857501	ENSG00000231663	0	RP5-827C21.4	RP5-827C21.4	0	1	n/a	n/a	2.44e-01	1.790
1097783	ENSG00000162772	464	ATF3	activating transcription factor 3	467	1	n/a	n/a	2.37e-01	1.790
279955448	ENSG00000241293	0	PPATP1	phosphoribosyl pyrophosphate amidotransferase pseudogene 1	0	3	n/a	n/a	2.31e-01	1.790
1088195	ENSG00000075702	94292	WDR62	WD repeat domain 62	284403	19	n/a	n/a	1.39e-01	1.790
1095321	ENSG00000143416	8883	SELENBP1	selenium binding protein 1	8991	1	n/a	n/a	2.03e-01	1.789
1089481	ENSG00000101955	8348	SRPX	sushi-repeat containing protein, X-linked	8406	X	n/a	n/a	2.56e-01	1.788
1100557	ENSG00000173848	10130	NET1	neuroepithelial cell transforming 1	10276	10	n/a	n/a	1.40e-01	1.788
279725065	ENSG00000213846	0	AC098614.2	AC098614.2	0	3	n/a	n/a	2.57e-01	1.788
1088753	ENSG00000090382	4044	LYZ	lysozyme	4069	12	n/a	n/a	2.57e-01	1.788
1094913	ENSG00000140534	59901	C15orf42	chromosome 15 open reading frame 42	90381	15	n/a	n/a	2.79e-01	1.787
1100174	ENSG00000172037	3888	LAMB2	laminin, beta 2 (laminin S)	3913	3	n/a	n/a	1.71e-01	1.787
1102407	ENSG00000183684	10043	THOC4	THO complex 4	10189	17	n/a	n/a	3.14e-01	1.787
279748964	ENSG00000219375	0	ATP5GP1	ATP5GP1	0	6	n/a	n/a	3.37e-01	1.786
1096373	ENSG00000151702	2297	FLI1	Friend leukemia virus integration 1	2313	11	n/a	n/a	2.53e-01	1.786
1104105	ENSG00000196923	9132	PDLIM7	PDZ and LIM domain 7 (enigma)	9260	5	n/a	n/a	2.28e-01	1.786
1089637	ENSG00000103051	25588	COG4	component of oligomeric golgi complex 4	25839	16	n/a	n/a	1.54e-01	1.786
279814315	ENSG00000227766	0	HCG4P5	HLA complex group 4 pseudogene 5	0	6	n/a	n/a	2.30e-01	1.785
1087679	ENSG00000059804	6479	SLC2A3	solute carrier family 2 (facilitated glucose transporter), member 3	6515	12	n/a	n/a	2.98e-01	1.785
1104896	ENSG00000203727	123454	SAMD5	sterile alpha motif domain containing 5	389432	6	n/a	n/a	2.44e-01	1.785
1091699	ENSG00000118298	23386	CA14	carbonic anhydrase XIV	23632	1	n/a	n/a	3.16e-01	1.784
1094474	ENSG00000137868	40853	STRA6	stimulated by retinoic acid gene 6 homolog (mouse)	64220	15	n/a	n/a	2.21e-01	1.784
1095751	ENSG00000146250	81702	PRSS35	protease, serine, 35	167681	6	n/a	n/a	1.76e-01	1.783
1095215	ENSG00000142798	3319	HSPG2	heparan sulfate proteoglycan 2	3339	1	n/a	n/a	2.94e-01	1.783
280133345	ENSG00000259461	0	RP11-775C24.1	RP11-775C24.1	0	15	n/a	n/a	1.68e-01	1.783
1104264	ENSG00000197409	8293	HIST1H3D	histone cluster 1, H3d	8351	6	n/a	n/a	2.63e-01	1.782
1097154	ENSG00000158402	990	CDC25C	cell division cycle 25 homolog C (S. pombe)	995	5	n/a	n/a	1.48e-01	1.782
279809475	ENSG00000227295	0	ELL2P1	elongation factor, RNA polymerase II, 2 pseudogene 1	0	1	n/a	n/a	1.60e-01	1.781
279939188	ENSG00000239345	0	HNRNPA1P26	heterogeneous nuclear ribonucleoprotein A1 pseudogene 26	0	X	n/a	n/a	3.59e-01	1.781
1103843	ENSG00000196176	8301	HIST1H4A	histone cluster 1, H4a	8359	6	n/a	n/a	1.39e-01	1.780
280134255	ENSG00000259516	181564	ANP32AP1	acidic (leucine-rich) nuclear phosphoprotein 32 family, member A pseudogene 1	723972	15	n/a	n/a	2.06e-01	1.780
279722093	ENSG00000213440	0	H2AFZP1	H2A histone family, member Z pseudogene 1	0	21	n/a	n/a	2.88e-01	1.779
280029666	ENSG00000250722	6378	SEPP1	selenoprotein P, plasma, 1	6414	5	n/a	n/a	1.27e-01	1.777
279938187	ENSG00000239219	1014018	RP11-379K17.4	RP11-379K17.4	100128164	3	n/a	n/a	1.68e-01	1.777
1100561	ENSG00000173868	81543	PHOSPHO1	phosphatase, orphan 1	162466	17	n/a	n/a	3.11e-01	1.777
279994320	ENSG00000246981	0	AL139044.1	AL139044.1	0	6	n/a	n/a	2.36e-01	1.777
1096753	ENSG00000154839	85628	SKA1	spindle and kinetochore associated complex subunit 1	220134	18	n/a	n/a	1.51e-01	1.777
1093910	ENSG00000135046	298	ANXA1	annexin A1	301	9	n/a	n/a	2.48e-01	1.777
1100593	ENSG00000174021	2770	GNG5	guanine nucleotide binding protein (G protein), gamma 5	2787	1	n/a	n/a	2.70e-01	1.777
1089784	ENSG00000104324	10257	PGCP	Plasma glutamate carboxypeptidase	10404	8	n/a	n/a	2.54e-01	1.775
1089674	ENSG00000103257	8089	SLC7A5	solute carrier family 7 (amino acid transporter light chain, L system), member 5	8140	16	n/a	n/a	1.80e-01	1.775
1099931	ENSG00000171056	57837	SOX7	SRY (sex determining region Y)-box 7	83595	8	n/a	n/a	2.47e-01	1.774
1090746	ENSG00000111145	1989	ELK3	ELK3, ETS-domain protein (SRF accessory protein 2)	2004	12	n/a	n/a	2.79e-01	1.774
1093579	ENSG00000132842	8480	AP3B1	adaptor-related protein complex 3, beta 1 subunit	8546	5	n/a	n/a	1.40e-01	1.774
1103484	ENSG00000188153	1278	COL4A5	collagen, type IV, alpha 5	1287	X	n/a	n/a	2.33e-01	1.773
1098096	ENSG00000163815	7080	CLEC3B	C-type lectin domain family 3, member B	7123	3	n/a	n/a	2.87e-01	1.773
279917209	ENSG00000237008	0	AL591704.5	AL591704.5	0	1	n/a	n/a	1.64e-01	1.773
1096764	ENSG00000154930	58733	ACSS1	acyl-CoA synthetase short-chain family member 1	84532	20	n/a	n/a	1.98e-01	1.773
1087389	ENSG00000035403	7371	VCL	vinculin	7414	10	n/a	n/a	1.38e-01	1.772
1094049	ENSG00000135723	28845	FHOD1	formin homology 2 domain containing 1	29109	16	n/a	n/a	2.33e-01	1.772
1090544	ENSG00000109193	6743	SULT1E1	sulfotransferase family 1E, estrogen-preferring, member 1	6783	4	n/a	n/a	2.51e-01	1.772
279782463	ENSG00000224962	0	RP11-450H5.2	RP11-450H5.2	0	3	n/a	n/a	2.33e-01	1.772
279896373	ENSG00000235058	0	ZMYND10-AS1	ZMYND10 antisense RNA 1 (non-protein coding)	0	3	n/a	n/a	3.57e-01	1.772
1087955	ENSG00000069702	7007	TGFBR3	transforming growth factor, beta receptor III	7049	1	n/a	n/a	1.47e-01	1.772
279911477	ENSG00000236484	0	RRM2P2	ribonucleotide reductase M2 polypeptide pseudogene 2	0	1	n/a	n/a	1.88e-01	1.772
1102133	ENSG00000182572	8296	HIST1H3I	histone cluster 1, H3i	8354	6	n/a	n/a	2.42e-01	1.772
280075281	ENSG00000254741	0	RP11-661A12.7	RP11-661A12.7	0	8	n/a	n/a	2.47e-01	1.771
280119061	ENSG00000258650	0	RP11-517O13.2	RP11-517O13.2	0	14	n/a	n/a	3.18e-01	1.771
279793707	ENSG00000225938	0	RP4-575N6.4	RP4-575N6.4	0	1	n/a	n/a	2.57e-01	1.771
1099117	ENSG00000167670	9891	CHAF1A	chromatin assembly factor 1, subunit A (p150)	10036	19	n/a	n/a	1.96e-01	1.770
1099811	ENSG00000170525	5177	PFKFB3	6-phosphofructo-2-kinase/fructose-2,6-biphosphatase 3	5209	10	n/a	n/a	1.58e-01	1.770
1087840	ENSG00000066279	92030	ASPM	asp (abnormal spindle) homolog, microcephaly associated (Drosophila)	259266	1	n/a	n/a	1.90e-01	1.770
1089349	ENSG00000101198	79286	NKAIN4	Na+/K+ transporting ATPase interacting 4	128414	20	n/a	n/a	2.65e-01	1.769
280075890	ENSG00000254782	0	ABHD14A-ACY1	ABHD14A-ACY1 readthrough (non-protein coding)	0	3	n/a	n/a	2.86e-01	1.769
279956594	ENSG00000241409	0	AC064852.4	AC064852.4	0	2	n/a	n/a	2.63e-01	1.769
1098522	ENSG00000165304	9689	MELK	maternal embryonic leucine zipper kinase	9833	9	n/a	n/a	1.65e-01	1.769
1094256	ENSG00000136824	10445	SMC2	structural maintenance of chromosomes 2	10592	9	n/a	n/a	1.42e-01	1.769
1100573	ENSG00000173918	77613	C1QTNF1	C1q and tumor necrosis factor related protein 1	114897	17	n/a	n/a	2.84e-01	1.769
1106501	ENSG00000221818	41223	EBF2	early B-cell factor 2	64641	8	n/a	n/a	2.60e-01	1.769
279827860	ENSG00000228986	0	RP13-228J13.8	RP13-228J13.8	0	X	n/a	n/a	1.32e-01	1.768
1103805	ENSG00000196081	0	ZNF724P	zinc finger protein 724, pseudogene	0	19	n/a	n/a	1.96e-01	1.768
1088550	ENSG00000085871	4233	MGST2	microsomal glutathione S-transferase 2	4258	4	n/a	n/a	2.50e-01	1.768
1089537	ENSG00000102265	7033	TIMP1	TIMP metallopeptidase inhibitor 1	7076	X	n/a	n/a	2.31e-01	1.768
279766975	ENSG00000223694	0	ADH5P3	alcohol dehydrogenase 5 (class III), chi polypeptide, pseudogene 3	0	1	n/a	n/a	1.90e-01	1.768
1098922	ENSG00000166888	6738	STAT6	signal transducer and activator of transcription 6, interleukin-4 induced	6778	12	n/a	n/a	1.42e-01	1.767
1101483	ENSG00000178921	5166	PFAS	phosphoribosylformylglycinamidine synthase	5198	17	n/a	n/a	1.32e-01	1.767
1105896	ENSG00000213719	1183	CLIC1	chloride intracellular channel 1	1192	6	n/a	n/a	2.08e-01	1.764
1098311	ENSG00000164442	10223	CITED2	Cbp/p300-interacting transactivator, with Glu/Asp-rich carboxy-terminal domain, 2	10370	6	n/a	n/a	2.56e-01	1.764
1102816	ENSG00000185339	6908	TCN2	transcobalamin II	6948	22	n/a	n/a	1.64e-01	1.764
280110021	ENSG00000257922	0	RP11-796E2.3	RP11-796E2.3	0	12	n/a	n/a	2.53e-01	1.763
1104123	ENSG00000196966	8295	HIST1H3E	histone cluster 1, H3e	8353	6	n/a	n/a	2.89e-01	1.763
1102038	ENSG00000182175	36242	RGMA	RGM domain family, member A	56963	15	n/a	n/a	2.69e-01	1.762
1091470	ENSG00000116478	3048	HDAC1	histone deacetylase 1	3065	1	n/a	n/a	1.28e-01	1.762
1097738	ENSG00000162631	22610	NTNG1	netrin G1	22854	1	n/a	n/a	2.65e-01	1.762
1094421	ENSG00000137672	7182	TRPC6	transient receptor potential cation channel, subfamily C, member 6	7225	11	n/a	n/a	2.34e-01	1.762
280046141	ENSG00000252248	0	AC093693.1	AC093693.1	0	7	n/a	n/a	3.52e-01	1.762
1089191	ENSG00000100433	33499	KCNK10	potassium channel, subfamily K, member 10	54207	14	n/a	n/a	1.98e-01	1.762
1093761	ENSG00000134201	2932	GSTM5	glutathione S-transferase mu 5	2949	1	n/a	n/a	1.76e-01	1.760
1099467	ENSG00000169047	3642	IRS1	insulin receptor substrate 1	3667	2	n/a	n/a	1.79e-01	1.760
1105246	ENSG00000204682	124909	C10orf114	chromosome 10 open reading frame 114	399726	10	n/a	n/a	2.52e-01	1.760
1097023	ENSG00000157227	4297	MMP14	matrix metallopeptidase 14 (membrane-inserted)	4323	14	n/a	n/a	2.08e-01	1.759
1102107	ENSG00000182463	79302	TSHZ2	teashirt zinc finger homeobox 2	128553	20	n/a	n/a	2.67e-01	1.759
279752989	ENSG00000221290	0	MIR1182	microRNA 1182	0	1	n/a	n/a	3.15e-01	1.759
1096067	ENSG00000148834	9309	GSTO1	glutathione S-transferase omega 1	9446	10	n/a	n/a	2.22e-01	1.758
1087272	ENSG00000021355	1977	SERPINB1	serpin peptidase inhibitor, clade B (ovalbumin), member 1	1992	6	n/a	n/a	2.84e-01	1.758
1090811	ENSG00000111640	2581	GAPDH	glyceraldehyde-3-phosphate dehydrogenase	2597	12	n/a	n/a	1.70e-01	1.757
279725809	ENSG00000213924	0	GS1-256O22.3	GS1-256O22.3	0	X	n/a	n/a	2.27e-01	1.757
1094305	ENSG00000136960	5136	ENPP2	ectonucleotide pyrophosphatase/phosphodiesterase 2	5168	8	n/a	n/a	3.04e-01	1.757
1103563	ENSG00000188483	123587	IER5L	immediate early response 5-like	389792	9	n/a	n/a	2.22e-01	1.757
1096515	ENSG00000152779	122665	SLC16A12	solute carrier family 16, member 12 (monocarboxylic acid transporter 12)	387700	10	n/a	n/a	2.58e-01	1.756
1087403	ENSG00000036565	6534	SLC18A1	solute carrier family 18 (vesicular monoamine), member 1	6570	8	n/a	n/a	3.48e-01	1.756
1091431	ENSG00000116132	5364	PRRX1	paired related homeobox 1	5396	1	n/a	n/a	2.64e-01	1.755
1089746	ENSG00000103966	29835	EHD4	EH-domain containing 4	30844	15	n/a	n/a	2.29e-01	1.755
1094319	ENSG00000137076	7051	TLN1	talin 1	7094	9	n/a	n/a	2.56e-01	1.754
1101155	ENSG00000177045	80655	SIX5	SIX homeobox 5	147912	19	n/a	n/a	2.42e-01	1.754
1101922	ENSG00000181541	10439	MAB21L2	mab-21-like 2 (C. elegans)	10586	4	n/a	n/a	3.16e-01	1.752
1094367	ENSG00000137309	3139	HMGA1	high mobility group AT-hook 1	3159	6	n/a	n/a	2.41e-01	1.752
280107790	ENSG00000257715	0	RP11-256L6.2	RP11-256L6.2	0	12	n/a	n/a	1.58e-01	1.751
1092225	ENSG00000122863	9329	CHST3	carbohydrate (chondroitin 6) sulfotransferase 3	9469	10	n/a	n/a	2.99e-01	1.751
1094034	ENSG00000135636	8238	DYSF	dysferlin, limb girdle muscular dystrophy 2B (autosomal recessive)	8291	2	n/a	n/a	2.12e-01	1.751
1103240	ENSG00000187079	6961	TEAD1	TEA domain family member 1 (SV40 transcriptional enhancer factor)	7003	11	n/a	n/a	1.93e-01	1.751
1097235	ENSG00000159023	2020	EPB41	erythrocyte membrane protein band 4.1 (elliptocytosis 1, RH-linked)	2035	1	n/a	n/a	1.72e-01	1.750
1088363	ENSG00000080200	0	CRYBG3	beta-gamma crystallin domain containing 3	0	3	n/a	n/a	3.44e-01	1.750
279961289	ENSG00000241948	0	AL133512.1	AL133512.1	0	X	n/a	n/a	4.25e-01	1.750
1101562	ENSG00000179299	55533	NSUN7	NOP2/Sun domain family, member 7	79730	4	n/a	n/a	1.53e-01	1.750
1098550	ENSG00000165458	3611	INPPL1	inositol polyphosphate phosphatase-like 1	3636	11	n/a	n/a	2.33e-01	1.749
279729788	ENSG00000214322	0	CBX1P2	chromobox homolog 1 pseudogene 2	0	X	n/a	n/a	2.84e-01	1.749
1092326	ENSG00000123700	3734	KCNJ2	potassium inwardly-rectifying channel, subfamily J, member 2	3759	17	n/a	n/a	1.31e-01	1.749
1088919	ENSG00000095739	25554	BAMBI	BMP and activin membrane-bound inhibitor homolog (Xenopus laevis)	25805	10	n/a	n/a	3.13e-01	1.748
280088312	ENSG00000255581	0	RP11-69M1.4	RP11-69M1.4	0	12	n/a	n/a	2.86e-01	1.748
1104269	ENSG00000197417	23482	SHPK	sedoheptulokinase	23729	17	n/a	n/a	2.99e-01	1.748
1097477	ENSG00000160789	3975	LMNA	lamin A/C	4000	1	n/a	n/a	1.39e-01	1.748
1092651	ENSG00000125871	60204	C20orf72	chromosome 20 open reading frame 72	92667	20	n/a	n/a	1.75e-01	1.748
280014859	ENSG00000249567	0	MIMT1	MER1 repeat containing imprinted transcript 1 (non-protein coding)	0	19	n/a	n/a	1.48e-01	1.747
1094520	ENSG00000138080	10958	EMILIN1	elastin microfibril interfacer 1	11117	2	n/a	n/a	2.75e-01	1.747
280078072	ENSG00000254943	0	RP11-664I21.6	Uncharacterized protein	0	11	n/a	n/a	2.20e-01	1.746
279847737	ENSG00000230787	0	RP11-548C21.1	RP11-548C21.1	0	1	n/a	n/a	2.14e-01	1.746
1096599	ENSG00000153531	76675	ADPRHL1	ADP-ribosylhydrolase like 1	113622	13	n/a	n/a	3.13e-01	1.746
280131858	ENSG00000259375	0	RP11-815J21.2	RP11-815J21.2	0	15	n/a	n/a	2.88e-01	1.746
279719565	ENSG00000213149	0	CNN2P9	calponin 2 pseudogene 9	0	6	n/a	n/a	2.34e-01	1.746
1091937	ENSG00000120318	41012	ARAP3	ArfGAP with RhoGAP domain, ankyrin repeat and PH domain 3	64411	5	n/a	n/a	1.46e-01	1.746
1095076	ENSG00000141577	22749	AZI1	5-azacytidine induced 1	22994	17	n/a	n/a	2.23e-01	1.746
1091098	ENSG00000113580	2891	NR3C1	nuclear receptor subfamily 3, group C, member 1 (glucocorticoid receptor)	2908	5	n/a	n/a	2.21e-01	1.745
1094342	ENSG00000137193	5260	PIM1	pim-1 oncogene	5292	6	n/a	n/a	2.40e-01	1.744
1103892	ENSG00000196331	8290	HIST1H2BO	histone cluster 1, H2bo	8348	6	n/a	n/a	1.79e-01	1.743
1098894	ENSG00000166803	9624	KIAA0101	KIAA0101	9768	15	n/a	n/a	2.36e-01	1.742
1089703	ENSG00000103460	27069	TOX3	TOX high mobility group box family member 3	27324	16	n/a	n/a	1.40e-01	1.742
1103564	ENSG00000188486	2997	H2AFX	H2A histone family, member X	3014	11	n/a	n/a	2.65e-01	1.741
279720838	ENSG00000213331	0	RP11-713C19.2	RP11-713C19.2	0	4	n/a	n/a	1.31e-01	1.741
1089733	ENSG00000103710	30766	RASL12	RAS-like, family 12	51285	15	n/a	n/a	2.40e-01	1.741
280091263	ENSG00000255906	0	RP11-522N14.1	RP11-522N14.1	0	12	n/a	n/a	2.53e-01	1.740
279713801	ENSG00000211829	0	TRDC	T cell receptor delta constant	0	14	n/a	n/a	3.42e-01	1.739
1099372	ENSG00000168646	8255	AXIN2	axin 2	8313	17	n/a	n/a	2.29e-01	1.739
1094808	ENSG00000139832	34936	RAB20	RAB20, member RAS oncogene family	55647	13	n/a	n/a	1.94e-01	1.739
1092701	ENSG00000126218	2144	F10	coagulation factor X	2159	13	n/a	n/a	2.33e-01	1.739
1101621	ENSG00000179761	30749	PIPOX	pipecolic acid oxidase	51268	17	n/a	n/a	3.08e-01	1.738
1096665	ENSG00000154133	33829	ROBO4	roundabout homolog 4, magic roundabout (Drosophila)	54538	11	n/a	n/a	1.90e-01	1.737
1087562	ENSG00000051180	5856	RAD51	RAD51 homolog (S. cerevisiae)	5888	15	n/a	n/a	1.97e-01	1.737
280085196	ENSG00000255348	0	RP11-700F16.3	RP11-700F16.3	0	11	n/a	n/a	2.58e-01	1.737
1097272	ENSG00000159248	36643	GJD2	gap junction protein, delta 2, 36kDa	57369	15	n/a	n/a	3.27e-01	1.736
1090707	ENSG00000110799	7407	VWF	von Willebrand factor	7450	12	n/a	n/a	2.94e-01	1.736
1093421	ENSG00000131899	3971	LLGL1	lethal giant larvae homolog 1 (Drosophila)	3996	17	n/a	n/a	1.96e-01	1.735
280026595	ENSG00000250471	0	GMPSP1	guanine monphosphate synthetase pseudogene 1	0	4	n/a	n/a	2.24e-01	1.735
279917869	ENSG00000237080	0	EHMT2-AS1	EHMT2 antisense RNA 1 (non-protein coding)	0	6	n/a	n/a	1.33e-01	1.735
1104148	ENSG00000197043	306	ANXA6	annexin A6	309	5	n/a	n/a	1.76e-01	1.734
280132000	ENSG00000259386	0	RP11-696L21.1	RP11-696L21.1	0	15	n/a	n/a	1.41e-01	1.734
1087339	ENSG00000028277	5420	POU2F2	POU class 2 homeobox 2	5452	19	n/a	n/a	1.35e-01	1.734
1088774	ENSG00000090776	1934	EFNB1	ephrin-B1	1947	X	n/a	n/a	2.57e-01	1.734
1104656	ENSG00000198589	982	LRBA	LPS-responsive vesicle trafficking, beach and anchor containing	987	4	n/a	n/a	1.58e-01	1.733
279830858	ENSG00000229257	0	RP11-229P13.22	RP11-229P13.22	0	9	n/a	n/a	2.95e-01	1.733
1098203	ENSG00000164111	305	ANXA5	annexin A5	308	4	n/a	n/a	2.53e-01	1.733
1105842	ENSG00000213300	0	RP11-642N14.1	RP11-642N14.1	0	3	n/a	n/a	3.10e-01	1.733
1100004	ENSG00000171365	1175	CLCN5	chloride channel 5	1184	X	n/a	n/a	1.52e-01	1.732
1095792	ENSG00000146592	9444	CREB5	cAMP responsive element binding protein 5	9586	7	n/a	n/a	3.05e-01	1.732
1088277	ENSG00000077943	8450	ITGA8	integrin, alpha 8	8516	10	n/a	n/a	2.09e-01	1.731
1090262	ENSG00000106948	56483	AKNA	AT-hook transcription factor	80709	9	n/a	n/a	8.77e-02	1.731
1096194	ENSG00000149925	223	ALDOA	aldolase A, fructose-bisphosphate	226	16	n/a	n/a	1.75e-01	1.730
280046008	ENSG00000252229	0	AC098691.1	AC098691.1	0	1	n/a	n/a	3.53e-01	1.729
1087992	ENSG00000070540	34351	WIPI1	WD repeat domain, phosphoinositide interacting 1	55062	17	n/a	n/a	1.91e-01	1.729
1089970	ENSG00000105355	10080	PLIN3	perilipin 3	10226	19	n/a	n/a	1.97e-01	1.729
1100246	ENSG00000172348	10085	RCAN2	regulator of calcineurin 2	10231	6	n/a	n/a	3.06e-01	1.728
1101261	ENSG00000177595	34656	PIDD	p53-induced death domain protein	55367	11	n/a	n/a	1.48e-01	1.728
1089694	ENSG00000103365	22817	GGA2	golgi-associated, gamma adaptin ear containing, ARF binding protein 2	23062	16	n/a	n/a	1.35e-01	1.728
279879731	ENSG00000233593	80780	RP4-665J23.1	RP4-665J23.1	149351	1	n/a	n/a	3.05e-01	1.728
1101162	ENSG00000177084	5394	POLE	polymerase (DNA directed), epsilon	5426	12	n/a	n/a	1.64e-01	1.728
1087486	ENSG00000047230	35754	CTPS2	CTP synthase II	56474	X	n/a	n/a	1.35e-01	1.728
1104357	ENSG00000197697	8286	HIST1H2BE	histone cluster 1, H2be	8344	6	n/a	n/a	1.90e-01	1.727
1096587	ENSG00000153347	81141	FAM81B	family with sequence similarity 81, member B	153643	5	n/a	n/a	3.54e-01	1.726
1096823	ENSG00000155561	22920	NUP205	nucleoporin 205kDa	23165	7	n/a	n/a	1.87e-01	1.726
1095750	ENSG00000146247	34312	PHIP	pleckstrin homology domain interacting protein	55023	6	n/a	n/a	3.09e-01	1.726
1096258	ENSG00000150760	1781	DOCK1	dedicator of cytokinesis 1	1793	10	n/a	n/a	1.56e-01	1.726
279700778	ENSG00000206168	0	Z69890.1	Z69890.1	0	16	n/a	n/a	2.21e-01	1.725
1094455	ENSG00000137809	22557	ITGA11	integrin, alpha 11	22801	15	n/a	n/a	1.52e-01	1.725
1093550	ENSG00000132688	10605	NES	nestin	10763	1	n/a	n/a	2.16e-01	1.725
1091416	ENSG00000116017	1808	ARID3A	AT rich interactive domain 3A (BRIGHT-like)	1820	19	n/a	n/a	1.28e-01	1.725
279996668	ENSG00000247853	1013899	SCARNA11	SCARNA11	100127974	12	n/a	n/a	1.26e-01	1.724
1092019	ENSG00000120915	2038	EPHX2	epoxide hydrolase 2, cytoplasmic	2053	8	n/a	n/a	2.17e-01	1.724
1091443	ENSG00000116194	8946	ANGPTL1	angiopoietin-like 1	9068	1	n/a	n/a	1.48e-01	1.724
1096076	ENSG00000148926	130	ADM	adrenomedullin	133	11	n/a	n/a	2.50e-01	1.724
279836759	ENSG00000229820	0	RP1-308E4.1	RP1-308E4.1	0	1	n/a	n/a	3.11e-01	1.723
279802530	ENSG00000226721	0	EEF1DP2	eukaryotic translation elongation factor 1 delta pseudogene 2	0	9	n/a	n/a	2.39e-01	1.723
279783276	ENSG00000225032	0	RP11-228B15.4	RP11-228B15.4	0	9	n/a	n/a	1.39e-01	1.722
279863491	ENSG00000232155	0	AF277315.19	AF277315.19	0	X	n/a	n/a	1.92e-01	1.722
280068173	ENSG00000254244	0	PAICSP4	phosphoribosylaminoimidazole carboxylase, phosphoribosylaminoimidazole succinocarboxamide synthetase pseudogene 4	0	8	n/a	n/a	1.47e-01	1.722
1095090	ENSG00000141682	5334	PMAIP1	phorbol-12-myristate-13-acetate-induced protein 1	5366	18	n/a	n/a	3.07e-01	1.722
1097294	ENSG00000159388	7786	BTG2	BTG family, member 2	7832	1	n/a	n/a	2.43e-01	1.722
279836930	ENSG00000229835	0	KHSRPP1	KH-type splicing regulatory protein pseudogene 1	0	9	n/a	n/a	1.91e-01	1.721
1093941	ENSG00000135218	943	CD36	CD36 molecule (thrombospondin receptor)	948	7	n/a	n/a	2.47e-01	1.720
1095352	ENSG00000143545	5840	RAB13	RAB13, member RAS oncogene family	5872	1	n/a	n/a	3.25e-01	1.720
1088231	ENSG00000076770	35085	MBNL3	muscleblind-like 3 (Drosophila)	55796	X	n/a	n/a	2.21e-01	1.719
1102460	ENSG00000183850	1003157	ZNF730	zinc finger protein 730	100129543	19	n/a	n/a	1.59e-01	1.719
280071030	ENSG00000254454	0	RCC2P6	regulator of chromosome condensation 2 pseudogene 6	0	11	n/a	n/a	1.70e-01	1.719
1103686	ENSG00000188931	90400	C1orf192	chromosome 1 open reading frame 192	257177	1	n/a	n/a	3.06e-01	1.718
280076770	ENSG00000254849	0	MIR939	MIR939	0	8	n/a	n/a	2.22e-01	1.718
279744337	ENSG00000216133	0	MIR939	microRNA 939	0	8	n/a	n/a	2.22e-01	1.718
1104419	ENSG00000197879	4615	MYO1C	myosin IC	4641	17	n/a	n/a	2.22e-01	1.718
1099399	ENSG00000168778	55670	TCTN2	tectonic family member 2	79867	12	n/a	n/a	2.92e-01	1.718
280062133	ENSG00000253810	0	RP11-109P6.1	RP11-109P6.1	0	8	n/a	n/a	2.33e-01	1.717
1098713	ENSG00000166106	82001	ADAMTS15	ADAM metallopeptidase with thrombospondin type 1 motif, 15	170689	11	n/a	n/a	1.83e-01	1.717
1089376	ENSG00000101306	59536	MYLK2	myosin light chain kinase 2	85366	20	n/a	n/a	1.43e-01	1.717
279929038	ENSG00000238018	0	AC093110.3	AC093110.3	0	2	n/a	n/a	1.48e-01	1.717
280078001	ENSG00000254935	0	RP11-266E8.2	RP11-266E8.2	0	11	n/a	n/a	1.93e-01	1.716
1094252	ENSG00000136811	4926	ODF2	outer dense fiber of sperm tails 2	4957	9	n/a	n/a	1.88e-01	1.716
279789679	ENSG00000225603	0	RP11-325P15.1	RP11-325P15.1	0	1	n/a	n/a	2.79e-01	1.715
279666415	ENSG00000202030	1013717	VTRNA2-1	vault RNA 2-1	100126299	5	n/a	n/a	3.48e-01	1.715
1087282	ENSG00000022267	2258	FHL1	four and a half LIM domains 1	2273	X	n/a	n/a	1.79e-01	1.715
1091377	ENSG00000115758	4922	ODC1	ornithine decarboxylase 1	4953	2	n/a	n/a	1.42e-01	1.715
1091313	ENSG00000115363	58352	FAM176A	family with sequence similarity 176, member A	84141	2	n/a	n/a	2.15e-01	1.714
279943535	ENSG00000239881	0	RPS27P25	ribosomal protein S27 pseudogene 25	0	12	n/a	n/a	1.90e-01	1.714
1090013	ENSG00000105516	1616	DBP	D site of albumin promoter (albumin D-box) binding protein	1628	19	n/a	n/a	1.79e-01	1.714
1095888	ENSG00000147394	7695	ZNF185	zinc finger protein 185 (LIM domain)	7739	X	n/a	n/a	2.47e-01	1.713
1091117	ENSG00000113721	5127	PDGFRB	platelet-derived growth factor receptor, beta polypeptide	5159	5	n/a	n/a	1.85e-01	1.713
280118838	ENSG00000258636	0	CTD-2298J14.2	CTD-2298J14.2	0	14	n/a	n/a	2.69e-01	1.712
1092057	ENSG00000121316	55690	PLBD1	phospholipase B domain containing 1	79887	12	n/a	n/a	3.33e-01	1.712
1090138	ENSG00000106049	10953	HIBADH	3-hydroxyisobutyrate dehydrogenase	11112	7	n/a	n/a	1.76e-01	1.712
1098903	ENSG00000166831	110363	RBPMS2	RNA binding protein with multiple splicing 2	348093	15	n/a	n/a	2.47e-01	1.711
280097477	ENSG00000256632	0	RP13-672B3.2	Uncharacterized proteincDNA FLJ54922	0	12	n/a	n/a	2.30e-01	1.711
1092865	ENSG00000127863	34793	TNFRSF19	tumor necrosis factor receptor superfamily, member 19	55504	13	n/a	n/a	1.98e-01	1.711
1099533	ENSG00000169306	10982	IL1RAPL1	interleukin 1 receptor accessory protein-like 1	11141	X	n/a	n/a	2.38e-01	1.710
1103371	ENSG00000187730	2547	GABRD	gamma-aminobutyric acid (GABA) A receptor, delta	2563	1	n/a	n/a	2.00e-01	1.710
1091073	ENSG00000113369	36834	ARRDC3	arrestin domain containing 3	57561	5	n/a	n/a	3.07e-01	1.710
279951564	ENSG00000240787	0	RP11-615J4.4	RP11-615J4.4	0	3	n/a	n/a	1.81e-01	1.709
279713773	ENSG00000211825	0	TRDJ1	T cell receptor delta joining 1	0	14	n/a	n/a	3.26e-01	1.709
280079785	ENSG00000255035	0	RP1-239B22.4	RP1-239B22.4	0	11	n/a	n/a	2.02e-01	1.709
1108731	ENSG00000237240	0	U47924.25	Uncharacterized protein	0	12	n/a	n/a	1.47e-01	1.709
1089008	ENSG00000099866	8123	MADCAM1	mucosal vascular addressin cell adhesion molecule 1	8174	19	n/a	n/a	2.53e-01	1.709
1101603	ENSG00000179603	2901	GRM8	glutamate receptor, metabotropic 8	2918	7	n/a	n/a	1.88e-01	1.708
1087506	ENSG00000048052	9590	HDAC9	histone deacetylase 9	9734	7	n/a	n/a	2.33e-01	1.708
1093120	ENSG00000130119	33843	GNL3L	guanine nucleotide binding protein-like 3 (nucleolar)-like	54552	X	n/a	n/a	1.64e-01	1.708
1109017	ENSG00000241978	11057	AKAP2	A kinase (PRKA) anchor protein 2	11217	9	n/a	n/a	2.08e-01	1.708
1091332	ENSG00000115474	3744	KCNJ13	potassium inwardly-rectifying channel, subfamily J, member 13	3769	2	n/a	n/a	3.09e-01	1.707
1101295	ENSG00000177731	2298	FLII	flightless I homolog (Drosophila)	2314	17	n/a	n/a	1.66e-01	1.707
1087473	ENSG00000044115	1484	CTNNA1	catenin (cadherin-associated protein), alpha 1, 102kDa	1495	5	n/a	n/a	1.27e-01	1.706
1089404	ENSG00000101412	1857	E2F1	E2F transcription factor 1	1869	20	n/a	n/a	2.91e-01	1.705
280127579	ENSG00000259132	0	RP11-298I3.5	RP11-298I3.5	0	14	n/a	n/a	1.35e-01	1.705
280092156	ENSG00000256013	0	RP11-27M24.1	RP11-27M24.1	0	16	n/a	n/a	2.63e-01	1.705
279762905	ENSG00000223313	0	U6	U6 spliceosomal RNA	0	15	n/a	n/a	1.88e-01	1.704
1091598	ENSG00000117385	40808	LEPRE1	leucine proline-enriched proteoglycan (leprecan) 1	64175	1	n/a	n/a	2.54e-01	1.704
1090721	ENSG00000110900	134705	TSPAN11	tetraspanin 11	441631	12	n/a	n/a	2.63e-01	1.704
1097716	ENSG00000162576	33878	MXRA8	matrix-remodelling associated 8	54587	1	n/a	n/a	2.46e-01	1.703
1094063	ENSG00000135821	2735	GLUL	glutamate-ammonia ligase	2752	1	n/a	n/a	1.90e-01	1.703
1087057	ENSG00000007908	6365	SELE	selectin E	6401	1	n/a	n/a	2.94e-01	1.703
1097438	ENSG00000160447	29674	PKN3	protein kinase N3	29941	9	n/a	n/a	1.38e-01	1.702
280031141	ENSG00000250838	0	RP11-501C14.5	RP11-501C14.5	0	17	n/a	n/a	1.37e-01	1.702
1092657	ENSG00000125885	58716	MCM8	minichromosome maintenance complex component 8	84515	20	n/a	n/a	1.80e-01	1.702
1093971	ENSG00000135363	3980	LMO2	LIM domain only 2 (rhombotin-like 1)	4005	11	n/a	n/a	3.55e-01	1.702
1092338	ENSG00000123908	26906	EIF2C2	eukaryotic translation initiation factor 2C, 2	27161	8	n/a	n/a	3.03e-01	1.701
1088864	ENSG00000092853	40604	CLSPN	claspin	63967	1	n/a	n/a	1.28e-01	1.701
1090602	ENSG00000109814	7315	UGDH	UDP-glucose 6-dehydrogenase	7358	4	n/a	n/a	2.52e-01	1.701
1093119	ENSG00000130066	6269	SAT1	spermidine/spermine N1-acetyltransferase 1	6303	X	n/a	n/a	1.58e-01	1.701
1103561	ENSG00000188474	0	AC022415.1	Zinc finger protein 788	0	19	n/a	n/a	2.83e-01	1.701
1087793	ENSG00000065308	9553	TRAM2	translocation associated membrane protein 2	9697	6	n/a	n/a	2.65e-01	1.701
1093152	ENSG00000130300	57727	PLVAP	plasmalemma vesicle associated protein	83483	19	n/a	n/a	2.53e-01	1.700
1095334	ENSG00000143469	90311	SYT14	synaptotagmin XIV	255928	1	n/a	n/a	2.77e-01	1.700
1097795	ENSG00000162836	30687	ACP6	acid phosphatase 6, lysophosphatidic	51205	1	n/a	n/a	1.84e-01	1.699
1096336	ENSG00000151468	57885	CCDC3	coiled-coil domain containing 3	83643	10	n/a	n/a	1.53e-01	1.698
279863370	ENSG00000232150	0	ST13P4	suppression of tumorigenicity 13 (colon carcinoma) (Hsp70 interacting protein) pseudogene 4	0	13	n/a	n/a	2.23e-01	1.698
1100227	ENSG00000172270	678	BSG	basigin (Ok blood group)	682	19	n/a	n/a	2.52e-01	1.697
279748534	ENSG00000219039	0	AC005102.1	AC005102.1	0	7	n/a	n/a	2.96e-01	1.697
279891363	ENSG00000234648	0	AL162151.3	AL162151.3	0	14	n/a	n/a	3.38e-01	1.697
279873060	ENSG00000233012	0	RP11-322F10.3	RP11-322F10.3	0	1	n/a	n/a	2.54e-01	1.697
279843929	ENSG00000230450	0	NEK2P4	NEK2 pseudogene 4	0	2	n/a	n/a	1.58e-01	1.697
280123646	ENSG00000258907	0	RP11-644F5.15	RP11-644F5.15	0	12	n/a	n/a	3.29e-01	1.696
279786345	ENSG00000225308	0	ASS1P11	argininosuccinate synthetase 1 pseudogene 11	0	7	n/a	n/a	3.39e-01	1.696
1093082	ENSG00000129680	55452	MAP7D3	MAP7 domain containing 3	79649	X	n/a	n/a	1.98e-01	1.696
1087205	ENSG00000013573	1651	DDX11	DEAD/H (Asp-Glu-Ala-Asp/His) box polypeptide 11	1663	12	n/a	n/a	1.28e-01	1.696
1104733	ENSG00000198785	77775	GRIN3A	glutamate receptor, ionotropic, N-methyl-D-aspartate 3A	116443	9	n/a	n/a	3.24e-01	1.695
279821958	ENSG00000228462	0	RP11-445N18.3	RP11-445N18.3	0	10	n/a	n/a	2.78e-01	1.695
1094684	ENSG00000139083	2105	ETV6	ets variant 6	2120	12	n/a	n/a	2.41e-01	1.695
1096158	ENSG00000149564	59988	ESAM	endothelial cell adhesion molecule	90952	11	n/a	n/a	2.57e-01	1.695
1088497	ENSG00000084093	5946	REST	RE1-silencing transcription factor	5978	4	n/a	n/a	1.66e-01	1.695
1087331	ENSG00000027075	5551	PRKCH	protein kinase C, eta	5583	14	n/a	n/a	2.16e-01	1.695
279723513	ENSG00000213630	0	RP11-772E11.1	RP11-772E11.1	0	5	n/a	n/a	2.72e-01	1.695
1104642	ENSG00000198558	8310	HIST1H4L	histone cluster 1, H4l	8368	6	n/a	n/a	2.94e-01	1.695
1098648	ENSG00000165821	6263	SALL2	sal-like 2 (Drosophila)	6297	14	n/a	n/a	1.74e-01	1.695
1097053	ENSG00000157510	79593	AFAP1L1	actin filament associated protein 1-like 1	134265	5	n/a	n/a	1.75e-01	1.695
1098443	ENSG00000164967	79753	C9orf23	chromosome 9 open reading frame 23	138716	9	n/a	n/a	1.88e-01	1.694
1089538	ENSG00000102271	35347	KLHL4	kelch-like 4 (Drosophila)	56062	X	n/a	n/a	2.79e-01	1.694
1097089	ENSG00000157833	80935	FAM59B	family with sequence similarity 59, member B	150946	2	n/a	n/a	2.28e-01	1.694
1101951	ENSG00000181744	83779	C3orf58	chromosome 3 open reading frame 58	205428	3	n/a	n/a	2.11e-01	1.693
1091523	ENSG00000116793	10587	PHTF1	putative homeodomain transcription factor 1	10745	1	n/a	n/a	2.75e-01	1.693
280138528	ENSG00000259770	0	FDPSL2A	FDPSL2A	0	15	n/a	n/a	2.50e-01	1.693
1092389	ENSG00000124212	5708	PTGIS	prostaglandin I2 (prostacyclin) synthase	5740	20	n/a	n/a	1.75e-01	1.693
279862106	ENSG00000232041	0	PSMD10P3	proteasome 26S subunit, non-ATPase, 10 pseudogene 3	0	13	n/a	n/a	3.05e-01	1.693
1094566	ENSG00000138346	1751	DNA2	DNA replication helicase 2 homolog (yeast)	1763	10	n/a	n/a	1.42e-01	1.692
279884314	ENSG00000233996	0	AC013439.4	AC013439.4	0	2	n/a	n/a	1.47e-01	1.691
1102622	ENSG00000184584	109790	TMEM173	transmembrane protein 173	340061	5	n/a	n/a	2.83e-01	1.691
1091004	ENSG00000112769	3885	LAMA4	laminin, alpha 4	3910	6	n/a	n/a	1.27e-01	1.691
1094955	ENSG00000140873	82004	ADAMTS18	ADAM metallopeptidase with thrombospondin type 1 motif, 18	170692	16	n/a	n/a	1.39e-01	1.690
1093401	ENSG00000131771	58363	PPP1R1B	protein phosphatase 1, regulatory (inhibitor) subunit 1B	84152	17	n/a	n/a	1.76e-01	1.689
1096576	ENSG00000153250	5905	RBMS1	RNA binding motif, single stranded interacting protein 1	5937	2	n/a	n/a	2.45e-01	1.689
279969545	ENSG00000242814	0	RP11-436H11.1	RP11-436H11.1	0	5	n/a	n/a	3.51e-01	1.689
1091825	ENSG00000119630	5196	PGF	placental growth factor	5228	14	n/a	n/a	2.73e-01	1.688
1097060	ENSG00000157557	2099	ETS2	v-ets erythroblastosis virus E26 oncogene homolog 2 (avian)	2114	21	n/a	n/a	2.47e-01	1.688
1103505	ENSG00000188229	10236	TUBB4B	tubulin, beta 4B class IVb	10383	9	n/a	n/a	2.25e-01	1.688
1097903	ENSG00000163220	6247	S100A9	S100 calcium binding protein A9	6280	1	n/a	n/a	3.21e-01	1.687
1102033	ENSG00000182158	41339	CREB3L2	cAMP responsive element binding protein 3-like 2	64764	7	n/a	n/a	1.39e-01	1.687
279913098	ENSG00000236668	157121109	RP11-85O21.2	RP11-85O21.2	100505588	9	n/a	n/a	2.36e-01	1.687
1094841	ENSG00000140067	59840	FAM181A	family with sequence similarity 181, member A	90050	14	n/a	n/a	2.12e-01	1.687
1100367	ENSG00000172889	30644	EGFL7	EGF-like-domain, multiple 7	51162	9	n/a	n/a	2.18e-01	1.687
279807214	ENSG00000227105	0	PARP1P1	poly (ADP-ribose) polymerase family, member 1 pseudogene 1	0	13	n/a	n/a	9.22e-02	1.686
1091472	ENSG00000116497	41340	S100PBP	S100P binding protein	64766	1	n/a	n/a	1.25e-01	1.685
279844380	ENSG00000230482	0	ATP5G2P3	ATP synthase, H+ transporting, mitochondrial Fo complex, subunit C2 (subunit 9) pseudogene 3	0	2	n/a	n/a	2.80e-01	1.685
1102864	ENSG00000185585	81748	OLFML2A	olfactomedin-like 2A	169611	9	n/a	n/a	1.31e-01	1.685
279928763	ENSG00000237991	0	RPL35P1	ribosomal protein L35 pseudogene 1	0	1	n/a	n/a	3.36e-01	1.685
1097628	ENSG00000162063	894	CCNF	cyclin F	899	16	n/a	n/a	1.59e-01	1.684
279705970	ENSG00000207152	0	SNORA67	small nucleolar RNA, H/ACA box 67	0	17	n/a	n/a	2.92e-01	1.684
279912354	ENSG00000236567	0	RP11-39K24.7	RP11-39K24.7	0	9	n/a	n/a	2.12e-01	1.683
1090216	ENSG00000106565	28695	TMEM176B	transmembrane protein 176B	28959	7	n/a	n/a	1.47e-01	1.683
1100499	ENSG00000173548	90411	SNX33	sorting nexin 33	257364	15	n/a	n/a	1.71e-01	1.683
1087534	ENSG00000049449	133255	RCN1	reticulocalbin 1, EF-hand calcium binding domain	440034	11	n/a	n/a	2.65e-01	1.682
1097955	ENSG00000163430	11008	FSTL1	follistatin-like 1	11167	3	n/a	n/a	2.65e-01	1.682
279913965	ENSG00000236739	0	RP11-370B11.1	RP11-370B11.1	0	9	n/a	n/a	1.38e-01	1.682
1097589	ENSG00000161800	28862	RACGAP1	Rac GTPase activating protein 1	29127	12	n/a	n/a	1.62e-01	1.682
1094467	ENSG00000137834	4066	SMAD6	SMAD family member 6	4091	15	n/a	n/a	3.04e-01	1.682
1094675	ENSG00000138835	5966	RGS3	regulator of G-protein signaling 3	5998	9	n/a	n/a	1.55e-01	1.682
1094181	ENSG00000136378	11014	ADAMTS7	ADAM metallopeptidase with thrombospondin type 1 motif, 7	11173	15	n/a	n/a	1.32e-01	1.682
279620757	ENSG00000197320	0	AC060834.2	AC060834.2	0	7	n/a	n/a	1.98e-01	1.681
1091245	ENSG00000114978	34522	MOB1A	MOB kinase activator 1A	55233	2	n/a	n/a	2.32e-01	1.681
1105838	ENSG00000213250	0	RBMS2P1	RNA binding motif, single stranded interacting protein 2 pseudogene 1	0	12	n/a	n/a	2.62e-01	1.681
1094204	ENSG00000136518	83	ACTL6A	actin-like 6A	86	3	n/a	n/a	2.79e-01	1.681
1094453	ENSG00000137807	9353	KIF23	kinesin family member 23	9493	15	n/a	n/a	1.39e-01	1.680
280096914	ENSG00000256566	0	RP4-734P14.4	RP4-734P14.4	0	20	n/a	n/a	2.65e-01	1.680
1096070	ENSG00000148841	59606	ITPRIP	inositol 1,4,5-trisphosphate receptor interacting protein	85450	10	n/a	n/a	2.47e-01	1.679
1091576	ENSG00000117154	59156	IGSF21	immunoglobin superfamily, member 21	84966	1	n/a	n/a	1.96e-01	1.678
279816561	ENSG00000227968	0	AC004014.4	AC004014.4	0	7	n/a	n/a	1.56e-01	1.678
279770712	ENSG00000224012	0	RP11-756G12.1	RP11-756G12.1	0	5	n/a	n/a	2.85e-01	1.678
280102934	ENSG00000257222	0	RP11-554E23.4	RP11-554E23.4	0	12	n/a	n/a	1.64e-01	1.678
1101117	ENSG00000176894	5795	PXMP2	peroxisomal membrane protein 2, 22kDa	5827	12	n/a	n/a	2.68e-01	1.677
1092761	ENSG00000126785	36655	RHOJ	ras homolog gene family, member J	57381	14	n/a	n/a	2.33e-01	1.676
279984335	ENSG00000244332	0	RP11-119K6.6	RP11-119K6.6	0	10	n/a	n/a	1.27e-01	1.676
1096270	ENSG00000150907	2292	FOXO1	forkhead box O1	2308	13	n/a	n/a	1.76e-01	1.676
1088997	ENSG00000099810	4481	MTAP	methylthioadenosine phosphorylase	4507	9	n/a	n/a	1.71e-01	1.675
279929813	ENSG00000238084	0	RP3-469D22.1	RP3-469D22.1	0	1	n/a	n/a	2.08e-01	1.675
279880457	ENSG00000233661	0	SPIN4-AS1	SPIN4 antisense RNA 1 (non-protein coding)	0	X	n/a	n/a	1.80e-01	1.675
1091631	ENSG00000117592	9446	PRDX6	peroxiredoxin 6	9588	1	n/a	n/a	2.53e-01	1.675
1092636	ENSG00000125835	6588	SNRPB	small nuclear ribonucleoprotein polypeptides B and B1	6628	20	n/a	n/a	2.93e-01	1.675
1093391	ENSG00000131724	3572	IL13RA1	interleukin 13 receptor, alpha 1	3597	X	n/a	n/a	1.90e-01	1.674
1103299	ENSG00000187456	83637	RDM1	RAD52 motif 1	201299	17	n/a	n/a	1.76e-01	1.674
279871292	ENSG00000232864	0	CTD-2090I13.2	CTD-2090I13.2	0	1	n/a	n/a	2.38e-01	1.674
1097930	ENSG00000163347	8953	CLDN1	claudin 1	9076	3	n/a	n/a	3.39e-01	1.673
280060547	ENSG00000253722	0	RP11-10N23.4	RP11-10N23.4	0	8	n/a	n/a	1.96e-01	1.672
1099095	ENSG00000167614	36622	TTYH1	tweety homolog 1 (Drosophila)	57348	19	n/a	n/a	2.73e-01	1.672
280135928	ENSG00000259605	0	AC074212.5	AC074212.5	0	19	n/a	n/a	2.52e-01	1.672
1100520	ENSG00000173638	6537	SLC19A1	solute carrier family 19 (folate transporter), member 1	6573	21	n/a	n/a	1.53e-01	1.671
1091894	ENSG00000119986	37831	AVPI1	arginine vasopressin-induced 1	60370	10	n/a	n/a	1.40e-01	1.671
1095831	ENSG00000146966	26892	DENND2A	DENN/MADD domain containing 2A	27147	7	n/a	n/a	2.05e-01	1.670
1102003	ENSG00000182010	85566	RTKN2	rhotekin 2	219790	10	n/a	n/a	1.32e-01	1.670
1088699	ENSG00000089159	5797	PXN	paxillin	5829	12	n/a	n/a	1.79e-01	1.670
1095461	ENSG00000144191	1252	CNGA3	cyclic nucleotide gated channel alpha 3	1261	2	n/a	n/a	1.68e-01	1.670
279729781	ENSG00000214321	0	CBX1P4	chromobox homolog 1 pseudogene 4	0	X	n/a	n/a	2.91e-01	1.670
279813499	ENSG00000227704	0	RP1-266L20.4	RP1-266L20.4	0	6	n/a	n/a	1.23e-01	1.670
1093835	ENSG00000134569	4013	LRP4	low density lipoprotein receptor-related protein 4	4038	11	n/a	n/a	2.62e-01	1.669
279829868	ENSG00000229182	0	RP11-122C21.2	RP11-122C21.2	0	8	n/a	n/a	2.36e-01	1.669
1102511	ENSG00000184144	6860	CNTN2	contactin 2 (axonal)	6900	1	n/a	n/a	2.25e-01	1.669
1100446	ENSG00000173267	6583	SNCG	synuclein, gamma (breast cancer-specific protein 1)	6623	10	n/a	n/a	3.11e-01	1.669
1096966	ENSG00000156802	28764	ATAD2	ATPase family, AAA domain containing 2	29028	8	n/a	n/a	1.39e-01	1.669
279817751	ENSG00000228086	0	RP5-837M10.4	RP5-837M10.4	0	1	n/a	n/a	1.72e-01	1.668
280135565	ENSG00000259581	0	RP11-685G9.1	RP11-685G9.1	0	15	n/a	n/a	1.36e-01	1.668
1088558	ENSG00000086062	2667	B4GALT1	UDP-Gal:betaGlcNAc beta 1,4- galactosyltransferase, polypeptide 1	2683	9	n/a	n/a	1.42e-01	1.668
1099334	ENSG00000168487	645	BMP1	bone morphogenetic protein 1	649	8	n/a	n/a	1.52e-01	1.668
1095438	ENSG00000144028	22775	SNRNP200	small nuclear ribonucleoprotein 200kDa (U5)	23020	2	n/a	n/a	2.74e-01	1.668
280086269	ENSG00000255437	0	RP11-510I21.1	RP11-510I21.1	0	8	n/a	n/a	2.36e-01	1.667
1091215	ENSG00000114739	90	ACVR2B	activin A receptor, type IIB	93	3	n/a	n/a	2.47e-01	1.667
280002995	ENSG00000248546	0	ANP32C	acidic (leucine-rich) nuclear phosphoprotein 32 family, member C	0	4	n/a	n/a	2.60e-01	1.666
1089756	ENSG00000104067	7039	TJP1	tight junction protein 1 (zona occludens 1)	7082	15	n/a	n/a	1.31e-01	1.666
1093738	ENSG00000134057	886	CCNB1	cyclin B1	891	5	n/a	n/a	1.76e-01	1.666
1095192	ENSG00000142632	79269	ARHGEF19	Rho guanine nucleotide exchange factor (GEF) 19	128272	1	n/a	n/a	1.74e-01	1.666
1095268	ENSG00000143195	122627	ILDR2	immunoglobulin-like domain containing receptor 2	387597	1	n/a	n/a	2.36e-01	1.665
1099140	ENSG00000167747	58990	C19orf48	chromosome 19 open reading frame 48	84798	19	n/a	n/a	1.74e-01	1.665
1088255	ENSG00000077312	6586	SNRPA	small nuclear ribonucleoprotein polypeptide A	6626	19	n/a	n/a	1.91e-01	1.665
1091688	ENSG00000118231	1412	CRYGD	crystallin, gamma D	1421	2	n/a	n/a	2.63e-01	1.664
279864024	ENSG00000232220	0	AC008440.5	AC008440.5	0	19	n/a	n/a	1.38e-01	1.664
1091775	ENSG00000119138	683	KLF9	Kruppel-like factor 9	687	9	n/a	n/a	1.69e-01	1.664
1091776	ENSG00000119139	9278	TJP2	tight junction protein 2 (zona occludens 2)	9414	9	n/a	n/a	1.83e-01	1.664
280117812	ENSG00000258568	0	RHOQP1	ras homolog gene family, member Q pseudogene 1	0	14	n/a	n/a	2.12e-01	1.663
279815299	ENSG00000227850	0	SEPT2P1	septin 2 pseudogene 1	0	1	n/a	n/a	1.32e-01	1.663
1101523	ENSG00000179085	33635	DPM3	dolichyl-phosphate mannosyltransferase polypeptide 3	54344	1	n/a	n/a	2.67e-01	1.663
1092122	ENSG00000121957	29634	GPSM2	G-protein signaling modulator 2	29899	1	n/a	n/a	1.85e-01	1.662
1092287	ENSG00000123405	4752	NFE2	nuclear factor (erythroid-derived 2), 45kDa	4778	12	n/a	n/a	3.29e-01	1.662
1090469	ENSG00000108691	6312	CCL2	chemokine (C-C motif) ligand 2	6347	17	n/a	n/a	2.97e-01	1.662
1104576	ENSG00000198327	8303	HIST1H4F	histone cluster 1, H4f	8361	6	n/a	n/a	3.29e-01	1.661
1095506	ENSG00000144550	81016	CPNE9	copine family member IX	151835	3	n/a	n/a	3.20e-01	1.661
1095002	ENSG00000141198	9895	TOM1L1	target of myb1 (chicken)-like 1	10040	17	n/a	n/a	2.30e-01	1.661
279885791	ENSG00000234145	0	NAP1L4P3	nucleosome assembly protein 1-like 4 pseudogene 3	0	13	n/a	n/a	2.20e-01	1.660
279968565	ENSG00000242693	0	AC108047.1	AC108047.1	0	2	n/a	n/a	2.64e-01	1.660
1104125	ENSG00000196968	81769	FUT11	fucosyltransferase 11 (alpha (1,3) fucosyltransferase)	170384	10	n/a	n/a	1.99e-01	1.660
1101756	ENSG00000180573	8276	HIST1H2AC	histone cluster 1, H2ac	8334	6	n/a	n/a	1.77e-01	1.660
1091013	ENSG00000112851	35201	ERBB2IP	erbb2 interacting protein	55914	5	n/a	n/a	1.48e-01	1.660
279976087	ENSG00000243527	0	AC109329.1	AC109329.1	0	8	n/a	n/a	1.87e-01	1.660
1100243	ENSG00000172340	8724	SUCLG2	succinate-CoA ligase, GDP-forming, beta subunit	8801	3	n/a	n/a	2.03e-01	1.660
280094842	ENSG00000256338	0	AC091304.4	AC091304.4	0	15	n/a	n/a	2.60e-01	1.659
1095521	ENSG00000144642	27048	RBMS3	RNA binding motif, single stranded interacting protein 3	27303	3	n/a	n/a	1.45e-01	1.659
1090805	ENSG00000111581	36400	NUP107	nucleoporin 107kDa	57122	12	n/a	n/a	1.88e-01	1.658
1096546	ENSG00000153046	9289	CDYL	chromodomain protein, Y-like	9425	6	n/a	n/a	2.37e-01	1.658
1086871	ENSG00000001036	2503	FUCA2	fucosidase, alpha-L- 2, plasma	2519	6	n/a	n/a	2.29e-01	1.658
279855475	ENSG00000231466	0	CTA-246H3.11	CTA-246H3.11	0	22	n/a	n/a	1.88e-01	1.658
1104729	ENSG00000198771	60154	RCSD1	RCSD domain containing 1	92241	1	n/a	n/a	2.91e-01	1.657
1094960	ENSG00000140937	1004	CDH11	cadherin 11, type 2, OB-cadherin (osteoblast)	1009	16	n/a	n/a	2.24e-01	1.657
1100764	ENSG00000174989	26007	FBXW8	F-box and WD repeat domain containing 8	26259	12	n/a	n/a	2.05e-01	1.657
1088617	ENSG00000087303	22552	NID2	nidogen 2 (osteonidogen)	22795	14	n/a	n/a	1.75e-01	1.656
280137427	ENSG00000259707	0	RP11-752G15.4	RP11-752G15.4	0	15	n/a	n/a	1.98e-01	1.656
280107928	ENSG00000257730	0	RP11-70F11.4	RP11-70F11.4	0	12	n/a	n/a	2.29e-01	1.655
279636820	ENSG00000198134	0	RP11-267J23.4	RP11-267J23.4	0	12	n/a	n/a	2.78e-01	1.655
1090971	ENSG00000112539	81713	C6orf118	chromosome 6 open reading frame 118	168090	6	n/a	n/a	3.07e-01	1.655
1102573	ENSG00000184357	2992	HIST1H1B	histone cluster 1, H1b	3009	6	n/a	n/a	3.41e-01	1.655
1102687	ENSG00000184895	6696	SRY	sex determining region Y	6736	Y	n/a	n/a	2.80e-01	1.655
280014840	ENSG00000249565	0	RP11-721G13.1	RP11-721G13.1	0	4	n/a	n/a	2.54e-01	1.655
1096077	ENSG00000148935	2604	GAS2	growth arrest-specific 2	2620	11	n/a	n/a	2.03e-01	1.655
279848947	ENSG00000230889	0	SHC1P1	SHC (Src homology 2 domain containing) transforming protein 1 pseudogene 1	0	X	n/a	n/a	1.70e-01	1.654
279838348	ENSG00000229965	0	RP11-118H4.1	RP11-118H4.1	0	1	n/a	n/a	3.19e-01	1.654
1099910	ENSG00000170955	76588	PRKCDBP	protein kinase C, delta binding protein	112464	11	n/a	n/a	3.28e-01	1.654
279742412	ENSG00000215796	0	RP11-551G24.2	RP11-551G24.2	0	1	n/a	n/a	2.33e-01	1.653
1093802	ENSG00000134363	10321	FST	follistatin	10468	5	n/a	n/a	2.12e-01	1.653
1091392	ENSG00000115866	1603	DARS	aspartyl-tRNA synthetase	1615	2	n/a	n/a	2.24e-01	1.653
279859537	ENSG00000231831	0	RP11-1A15.2	RP11-1A15.2	0	X	n/a	n/a	1.75e-01	1.653
1090985	ENSG00000112655	5722	PTK7	PTK7 protein tyrosine kinase 7	5754	6	n/a	n/a	1.80e-01	1.653
280087107	ENSG00000255503	0	RP11-113K21.4	RP11-113K21.4	0	11	n/a	n/a	2.48e-01	1.652
1090095	ENSG00000105855	3671	ITGB8	integrin, beta 8	3696	7	n/a	n/a	2.41e-01	1.652
279951266	ENSG00000240758	0	RP11-155G14.5	RP11-155G14.5	0	7	n/a	n/a	2.36e-01	1.652
1092124	ENSG00000121966	7806	CXCR4	chemokine (C-X-C motif) receptor 4	7852	2	n/a	n/a	2.65e-01	1.652
1095820	ENSG00000146859	34570	TMEM140	transmembrane protein 140	55281	7	n/a	n/a	1.30e-01	1.652
1098079	ENSG00000163762	77773	TM4SF18	transmembrane 4 L six family member 18	116441	3	n/a	n/a	2.39e-01	1.651
1092245	ENSG00000123094	11068	RASSF8	Ras association (RalGDS/AF-6) domain family (N-terminal) member 8	11228	12	n/a	n/a	1.94e-01	1.651
279931147	ENSG00000238188	0	RP5-875H3.2	RP5-875H3.2	0	X	n/a	n/a	2.10e-01	1.650
1091327	ENSG00000115457	3465	IGFBP2	insulin-like growth factor binding protein 2, 36kDa	3485	2	n/a	n/a	2.53e-01	1.649
280111036	ENSG00000258021	0	RP11-1100L3.4	RP11-1100L3.4	0	12	n/a	n/a	2.17e-01	1.649
1096180	ENSG00000149716	85617	ORAOV1	oral cancer overexpressed 1	220064	11	n/a	n/a	3.28e-01	1.649
280101792	ENSG00000257096	0	AE000658.22	AE000658.22	0	14	n/a	n/a	1.68e-01	1.649
1097072	ENSG00000157654	135994	PALM2-AKAP2	PALM2-AKAP2 readthrough	445815	9	n/a	n/a	2.10e-01	1.648
279853536	ENSG00000231302	0	RPL36P2	ribosomal protein L36 pseudogene 2	0	20	n/a	n/a	3.16e-01	1.648
1092062	ENSG00000121361	3739	KCNJ8	potassium inwardly-rectifying channel, subfamily J, member 8	3764	12	n/a	n/a	1.29e-01	1.648
279902605	ENSG00000235651	0	AC064850.4	AC064850.4	0	2	n/a	n/a	1.48e-01	1.647
1093121	ENSG00000130147	23430	SH3BP4	SH3-domain binding protein 4	23677	2	n/a	n/a	2.03e-01	1.647
1100758	ENSG00000174951	2507	FUT1	fucosyltransferase 1 (galactoside 2-alpha-L-fucosyltransferase, H blood group)	2523	19	n/a	n/a	1.26e-01	1.647
1104442	ENSG00000197932	8210	F8A1	coagulation factor VIII-associated 1	8263	X	n/a	n/a	1.75e-01	1.646
1088819	ENSG00000091664	36362	SLC17A6	solute carrier family 17 (sodium-dependent inorganic phosphate cotransporter), member 6	57084	11	n/a	n/a	3.06e-01	1.646
279816322	ENSG00000227945	0	RP11-103C16.2	RP11-103C16.2	0	6	n/a	n/a	1.56e-01	1.646
279980634	ENSG00000243964	0	RP11-16F15.1	RP11-16F15.1	0	11	n/a	n/a	3.57e-01	1.646
280132945	ENSG00000259436	157121167	CTC-378H22.2	CTC-378H22.2	100505639	19	n/a	n/a	3.06e-01	1.645
1095219	ENSG00000142871	3471	CYR61	cysteine-rich, angiogenic inducer, 61	3491	1	n/a	n/a	2.99e-01	1.645
1087418	ENSG00000038274	27174	MAT2B	methionine adenosyltransferase II, beta	27430	5	n/a	n/a	1.29e-01	1.645
1098979	ENSG00000167107	56022	ACSF2	acyl-CoA synthetase family member 2	80221	17	n/a	n/a	1.54e-01	1.645
279662180	ENSG00000200795	26581	RNU4-1	RNA, U4 small nuclear 1	26835	12	n/a	n/a	3.42e-01	1.644
1089911	ENSG00000105011	35012	ASF1B	ASF1 anti-silencing function 1 homolog B (S. cerevisiae)	55723	19	n/a	n/a	2.67e-01	1.644
279958840	ENSG00000241656	0	UBA52P7	ubiquitin A-52 residue ribosomal protein fusion product 1 pseudogene 7	0	12	n/a	n/a	3.59e-01	1.642
1088207	ENSG00000076003	4150	MCM6	minichromosome maintenance complex component 6	4175	2	n/a	n/a	2.27e-01	1.641
1089884	ENSG00000104901	26865	DKKL1	dickkopf-like 1	27120	19	n/a	n/a	2.53e-01	1.641
1091963	ENSG00000120539	59120	MASTL	microtubule associated serine/threonine kinase-like	84930	10	n/a	n/a	1.53e-01	1.641
279996169	ENSG00000247675	157123445	RP11-411D10.1	RP11-411D10.1	100507401	11	n/a	n/a	2.16e-01	1.640
1103720	ENSG00000189060	2988	H1F0	H1 histone family, member 0	3005	22	n/a	n/a	2.39e-01	1.640
280040008	ENSG00000251534	0	RP1-96H9.6	RP1-96H9.6	0	12	n/a	n/a	2.40e-01	1.640
1088959	ENSG00000099219	55758	ERMP1	endoplasmic reticulum metallopeptidase 1	79956	9	n/a	n/a	2.16e-01	1.640
1093096	ENSG00000129925	37549	TMEM8A	transmembrane protein 8A	58986	16	n/a	n/a	2.10e-01	1.640
1089383	ENSG00000101331	80058	C20orf160	chromosome 20 open reading frame 160	140706	20	n/a	n/a	2.64e-01	1.640
280110974	ENSG00000258011	0	HMGA1P3	high mobility group AT-hook 1 pseudogene 3	0	12	n/a	n/a	2.51e-01	1.639
1102322	ENSG00000183386	2260	FHL3	four and a half LIM domains 3	2275	1	n/a	n/a	2.28e-01	1.639
1092349	ENSG00000124019	55646	FAM124B	family with sequence similarity 124B	79843	2	n/a	n/a	3.03e-01	1.639
1094065	ENSG00000135824	59563	RGS8	regulator of G-protein signaling 8	85397	1	n/a	n/a	1.91e-01	1.637
279926151	ENSG00000237768	0	RP11-344N10.2	RP11-344N10.2	0	10	n/a	n/a	3.21e-01	1.637
1090438	ENSG00000108515	2012	ENO3	enolase 3 (beta, muscle)	2027	17	n/a	n/a	2.75e-01	1.637
1091586	ENSG00000117266	5097	CDK18	cyclin-dependent kinase 18	5129	1	n/a	n/a	2.84e-01	1.637
279316768	ENSG00000163705	77710	C3orf24	chromosome 3 open reading frame 24	115795	3	n/a	n/a	1.31e-01	1.637
1088854	ENSG00000092470	55770	WDR76	WD repeat domain 76	79968	15	n/a	n/a	1.32e-01	1.637
1093996	ENSG00000135451	9880	TROAP	trophinin associated protein (tastin)	10024	12	n/a	n/a	2.20e-01	1.637
1091437	ENSG00000116157	2865	GPX7	glutathione peroxidase 7	2882	1	n/a	n/a	2.93e-01	1.637
1101629	ENSG00000179820	60079	MYADM	myeloid-associated differentiation marker	91663	19	n/a	n/a	1.54e-01	1.637
1109029	ENSG00000242220	79856	TCP10L	t-complex 10 (mouse)-like	140290	21	n/a	n/a	1.40e-01	1.637
1102713	ENSG00000184985	36810	SORCS2	sortilin-related VPS10 domain containing receptor 2	57537	4	n/a	n/a	3.57e-01	1.637
280003836	ENSG00000248614	0	AC116562.3	AC116562.3	0	4	n/a	n/a	3.36e-01	1.636
1093916	ENSG00000135069	29701	PSAT1	phosphoserine aminotransferase 1	29968	9	n/a	n/a	2.34e-01	1.636
1088904	ENSG00000095370	9899	SH2D3C	SH2 domain containing 3C	10044	9	n/a	n/a	3.16e-01	1.636
279810587	ENSG00000227407	0	AC008746.3	AC008746.3	0	19	n/a	n/a	3.22e-01	1.635
1102592	ENSG00000184445	9591	KNTC1	kinetochore associated 1	9735	12	n/a	n/a	1.52e-01	1.635
1105081	ENSG00000204304	5057	PBX2	pre-B-cell leukemia homeobox 2	5089	6	n/a	n/a	1.39e-01	1.635
1094153	ENSG00000136231	10496	IGF2BP3	insulin-like growth factor 2 mRNA binding protein 3	10643	7	n/a	n/a	2.29e-01	1.634
279870599	ENSG00000232794	0	RP11-33N11.1	RP11-33N11.1	0	X	n/a	n/a	2.33e-01	1.634
1093460	ENSG00000132205	58250	EMILIN2	elastin microfibril interfacer 2	84034	18	n/a	n/a	1.47e-01	1.634
1100698	ENSG00000174640	6541	SLCO2A1	solute carrier organic anion transporter family, member 2A1	6578	3	n/a	n/a	1.26e-01	1.634
1099280	ENSG00000168268	41467	NT5DC2	5'-nucleotidase domain containing 2	64943	3	n/a	n/a	1.46e-01	1.634
1090432	ENSG00000108479	2568	GALK1	galactokinase 1	2584	17	n/a	n/a	2.91e-01	1.634
1104155	ENSG00000197054	94286	ZNF763	zinc finger protein 763	284390	19	n/a	n/a	2.80e-01	1.634
1087211	ENSG00000014123	23131	UFL1	UFM1-specific ligase 1	23376	6	n/a	n/a	1.39e-01	1.634
1106775	ENSG00000224383	60169	C17orf72	chromosome 17 open reading frame 72	92340	17	n/a	n/a	2.36e-01	1.633
1092028	ENSG00000121005	57932	CRISPLD1	cysteine-rich secretory protein LCCL domain containing 1	83690	8	n/a	n/a	2.85e-01	1.632
1098642	ENSG00000165806	836	CASP7	caspase 7, apoptosis-related cysteine peptidase	840	10	n/a	n/a	2.84e-01	1.632
1096326	ENSG00000151388	57473	ADAMTS12	ADAM metallopeptidase with thrombospondin type 1 motif, 12	81792	5	n/a	n/a	1.81e-01	1.632
279792042	ENSG00000225795	0	RP11-395G17.1	RP11-395G17.1	0	7	n/a	n/a	3.07e-01	1.632
1090330	ENSG00000107731	85557	UNC5B	unc-5 homolog B (C. elegans)	219699	10	n/a	n/a	2.17e-01	1.631
279766006	ENSG00000223599	0	RP11-216N14.7	RP11-216N14.7	0	1	n/a	n/a	2.33e-01	1.631
280054840	ENSG00000253304	124762	TMEM200B	transmembrane protein 200B	399474	1	n/a	n/a	2.93e-01	1.630
280101585	ENSG00000257077	0	RP11-467L20.6	RP11-467L20.6	0	11	n/a	n/a	3.39e-01	1.630
1094269	ENSG00000136861	35044	CDK5RAP2	CDK5 regulatory subunit associated protein 2	55755	9	n/a	n/a	1.30e-01	1.630
279941810	ENSG00000239647	0	AC073366.1	AC073366.1	0	10	n/a	n/a	3.08e-01	1.630
1092114	ENSG00000121898	78752	CPXM2	carboxypeptidase X (M14 family), member 2	119587	10	n/a	n/a	3.05e-01	1.629
1087875	ENSG00000067182	7089	TNFRSF1A	tumor necrosis factor receptor superfamily, member 1A	7132	12	n/a	n/a	1.98e-01	1.629
1091859	ENSG00000119772	1776	DNMT3A	DNA (cytosine-5-)-methyltransferase 3 alpha	1788	2	n/a	n/a	1.56e-01	1.629
1092698	ENSG00000126215	7474	XRCC3	X-ray repair complementing defective repair in Chinese hamster cells 3	7517	14	n/a	n/a	1.80e-01	1.629
1104232	ENSG00000197321	6800	SVIL	supervillin	6840	10	n/a	n/a	2.73e-01	1.629
1095621	ENSG00000145375	81677	SPATA5	spermatogenesis associated 5	166378	4	n/a	n/a	2.99e-01	1.629
1091746	ENSG00000118777	9293	ABCG2	ATP-binding cassette, sub-family G (WHITE), member 2	9429	4	n/a	n/a	2.64e-01	1.629
1099238	ENSG00000168067	5839	MAP4K2	mitogen-activated protein kinase kinase kinase kinase 2	5871	11	n/a	n/a	1.48e-01	1.629
1095074	ENSG00000141574	6362	SECTM1	secreted and transmembrane 1	6398	17	n/a	n/a	3.16e-01	1.629
1102077	ENSG00000182326	712	C1S	complement component 1, s subcomponent	716	12	n/a	n/a	1.88e-01	1.628
1093077	ENSG00000129654	2286	FOXJ1	forkhead box J1	2302	17	n/a	n/a	2.85e-01	1.628
279882372	ENSG00000233839	0	RP11-389O22.4	RP11-389O22.4	0	1	n/a	n/a	3.31e-01	1.628
280120357	ENSG00000258714	0	RP11-998D10.7	RP11-998D10.7	0	14	n/a	n/a	3.01e-01	1.627
280089285	ENSG00000255692	0	RP1-127H14.3	Uncharacterized protein	0	12	n/a	n/a	2.21e-01	1.627
1089809	ENSG00000104447	7184	TRPS1	trichorhinophalangeal syndrome I	7227	8	n/a	n/a	1.91e-01	1.626
1088631	ENSG00000087903	5958	RFX2	regulatory factor X, 2 (influences HLA class II expression)	5990	19	n/a	n/a	1.46e-01	1.626
1094516	ENSG00000138074	8805	SLC5A6	solute carrier family 5 (sodium-dependent vitamin transporter), member 6	8884	2	n/a	n/a	2.48e-01	1.626
279658085	ENSG00000199574	0	SNORD18C	small nucleolar RNA, C/D box 18C	0	15	n/a	n/a	2.22e-01	1.626
1091368	ENSG00000115677	3052	HDLBP	high density lipoprotein binding protein	3069	2	n/a	n/a	1.40e-01	1.626
1091721	ENSG00000118508	10823	RAB32	RAB32, member RAS oncogene family	10981	6	n/a	n/a	3.14e-01	1.626
1087270	ENSG00000020922	4335	MRE11A	MRE11 meiotic recombination 11 homolog A (S. cerevisiae)	4361	11	n/a	n/a	1.32e-01	1.626
279975037	ENSG00000243445	0	RP11-715J22.1	RP11-715J22.1	0	16	n/a	n/a	2.90e-01	1.626
279901920	ENSG00000235587	0	GAPDHP65	glyceraldehyde 3 phosphate dehydrogenase pseudogene 65	0	X	n/a	n/a	2.77e-01	1.626
1099292	ENSG00000168298	2991	HIST1H1E	histone cluster 1, H1e	3008	6	n/a	n/a	3.41e-01	1.625
1095414	ENSG00000143870	9985	PDIA6	protein disulfide isomerase family A, member 6	10130	2	n/a	n/a	2.93e-01	1.625
1097671	ENSG00000162385	4091	MAGOH	mago-nashi homolog, proliferation-associated (Drosophila)	4116	1	n/a	n/a	3.44e-01	1.625
1094130	ENSG00000136114	35188	THSD1	thrombospondin, type I, domain containing 1	55901	13	n/a	n/a	2.21e-01	1.624
1098665	ENSG00000165912	29498	PACSIN3	protein kinase C and casein kinase substrate in neurons 3	29763	11	n/a	n/a	1.90e-01	1.624
1097847	ENSG00000163017	69	ACTG2	actin, gamma 2, smooth muscle, enteric	72	2	n/a	n/a	1.22e-01	1.624
279995141	ENSG00000247240	133471	AC012435.1	AC012435.1	440288	15	n/a	n/a	1.94e-01	1.623
1102615	ENSG00000184557	8901	SOCS3	suppressor of cytokine signaling 3	9021	17	n/a	n/a	1.75e-01	1.623
1099648	ENSG00000169860	4996	P2RY1	purinergic receptor P2Y, G-protein coupled, 1	5028	3	n/a	n/a	1.64e-01	1.623
279780666	ENSG00000224806	0	AP000357.5	AP000357.5	0	22	n/a	n/a	2.13e-01	1.623
1103161	ENSG00000186767	79835	SPIN4	spindlin family, member 4	139886	X	n/a	n/a	1.71e-01	1.622
1094814	ENSG00000139890	81493	REM2	RAS (RAD and GEM)-like GTP binding 2	161253	14	n/a	n/a	3.39e-01	1.622
1092236	ENSG00000122966	10954	CIT	citron (rho-interacting, serine/threonine kinase 21)	11113	12	n/a	n/a	2.48e-01	1.622
1086938	ENSG00000005059	34302	CCDC109B	coiled-coil domain containing 109B	55013	4	n/a	n/a	2.69e-01	1.622
1090212	ENSG00000106541	10404	AGR2	anterior gradient homolog 2 (Xenopus laevis)	10551	7	n/a	n/a	2.41e-01	1.622
1090751	ENSG00000111203	157123479	ITFG2	integrin alpha FG-GAP repeat containing 2	100507424	12	n/a	n/a	1.22e-01	1.622
1093638	ENSG00000133136	0	GNG5P2	guanine nucleotide binding protein (G protein), gamma 5 pseudogene 2	0	X	n/a	n/a	2.29e-01	1.622
1090463	ENSG00000108666	40782	C17orf75	chromosome 17 open reading frame 75	64149	17	n/a	n/a	3.32e-01	1.622
280120190	ENSG00000258708	1001388	RP11-537P22.1	RP11-537P22.1	100129794	14	n/a	n/a	1.74e-01	1.621
279826330	ENSG00000228847	0	ATP5G2P4	ATP synthase, H+ transporting, mitochondrial Fo complex, subunit C2 (subunit 9) pseudogene 4	0	X	n/a	n/a	1.79e-01	1.621
1093021	ENSG00000129173	55536	E2F8	E2F transcription factor 8	79733	11	n/a	n/a	1.26e-01	1.620
279808322	ENSG00000227195	94402	RP3-410C9.1	RP3-410C9.1	284801	20	n/a	n/a	3.60e-01	1.620
279891610	ENSG00000234664	0	HMGN2P5	high mobility group nucleosomal binding domain 2 pseudogene 5	0	15	n/a	n/a	2.98e-01	1.620
1094729	ENSG00000139318	1836	DUSP6	dual specificity phosphatase 6	1848	12	n/a	n/a	2.48e-01	1.619
279779948	ENSG00000224729	1014938	RP13-530H6.2	RP13-530H6.2	100129845	7	n/a	n/a	1.62e-01	1.619
1088996	ENSG00000099804	992	CDC34	cell division cycle 34 homolog (S. cerevisiae)	997	19	n/a	n/a	2.41e-01	1.619
1106010	ENSG00000214189	0	ZNF788	zinc finger family member 788	0	19	n/a	n/a	2.86e-01	1.619
1089548	ENSG00000102359	27031	SRPX2	sushi-repeat containing protein, X-linked 2	27286	X	n/a	n/a	1.98e-01	1.619
280062352	ENSG00000253830	0	AC005895.3	AC005895.3	0	5	n/a	n/a	1.90e-01	1.618
279710044	ENSG00000207928	1013209	MIR632	microRNA 632	693217	17	n/a	n/a	2.14e-01	1.618
1098125	ENSG00000163913	35053	IFT122	intraflagellar transport 122 homolog (Chlamydomonas)	55764	3	n/a	n/a	1.40e-01	1.618
1105945	ENSG00000213934	3030	HBG1	hemoglobin, gamma A	3047	11	n/a	n/a	3.16e-01	1.618
1093607	ENSG00000133026	4602	MYH10	myosin, heavy chain 10, non-muscle	4628	17	n/a	n/a	1.38e-01	1.618
1097773	ENSG00000162745	25652	OLFML2B	olfactomedin-like 2B	25903	1	n/a	n/a	1.97e-01	1.618
1101316	ENSG00000177917	80956	ARL6IP6	ADP-ribosylation-like factor 6 interacting protein 6	151188	2	n/a	n/a	2.29e-01	1.618
1104628	ENSG00000198518	8309	HIST1H4E	histone cluster 1, H4e	8367	6	n/a	n/a	2.87e-01	1.617
1088831	ENSG00000092036	34219	HAUS4	HAUS augmin-like complex, subunit 4	54930	14	n/a	n/a	1.36e-01	1.617
1088712	ENSG00000089327	33132	FXYD5	FXYD domain containing ion transport regulator 5	53827	19	n/a	n/a	2.63e-01	1.617
279963452	ENSG00000242163	0	RP11-299L17.1	RP11-299L17.1	0	14	n/a	n/a	3.65e-01	1.617
1095405	ENSG00000143842	9438	SOX13	SRY (sex determining region Y)-box 13	9580	1	n/a	n/a	1.42e-01	1.617
280063896	ENSG00000253945	0	RP11-328L11.1	RP11-328L11.1	0	8	n/a	n/a	3.15e-01	1.617
1105233	ENSG00000204653	149596	ASPDH	aspartate dehydrogenase domain containing	554235	19	n/a	n/a	1.71e-01	1.617
280031990	ENSG00000250917	0	RP4-785G19.5	RP4-785G19.5	0	20	n/a	n/a	1.89e-01	1.616
1090943	ENSG00000112309	79629	B3GAT2	beta-1,3-glucuronyltransferase 2 (glucuronosyltransferase S)	135152	6	n/a	n/a	1.74e-01	1.616
279882268	ENSG00000233830	0	AC073150.4	AC073150.4	0	7	n/a	n/a	1.35e-01	1.616
279817670	ENSG00000228075	94230	AC100775.1	Uncharacterized proteincDNA FLJ54282, highly similar to Protein FAM44C	284257	18	n/a	n/a	8.31e-02	1.616
279818777	ENSG00000228192	0	RP11-342M1.3	RP11-342M1.3	0	1	n/a	n/a	2.75e-01	1.615
1103976	ENSG00000196532	8294	HIST1H3C	histone cluster 1, H3c	8352	6	n/a	n/a	2.40e-01	1.615
1089957	ENSG00000105281	6474	SLC1A5	solute carrier family 1 (neutral amino acid transporter), member 5	6510	19	n/a	n/a	2.03e-01	1.615
1096684	ENSG00000154258	10203	ABCA9	ATP-binding cassette, sub-family A (ABC1), member 9	10350	17	n/a	n/a	1.29e-01	1.615
1087784	ENSG00000065054	9216	SLC9A3R2	solute carrier family 9 (sodium/hydrogen exchanger), member 3 regulator 2	9351	16	n/a	n/a	3.20e-01	1.615
279579918	ENSG00000187984	79749	ANKRD19P	ankyrin repeat domain 19, pseudogene	138649	9	n/a	n/a	2.44e-01	1.615
1096496	ENSG00000152611	79571	CAPSL	calcyphosine-like	133690	5	n/a	n/a	3.27e-01	1.615
279752282	ENSG00000221164	0	SNORA11	Small nucleolar RNA SNORA11	0	10	n/a	n/a	1.90e-01	1.615
1102351	ENSG00000183508	34144	FAM46C	family with sequence similarity 46, member C	54855	1	n/a	n/a	3.32e-01	1.615
1101921	ENSG00000181523	6412	SGSH	N-sulfoglucosamine sulfohydrolase	6448	17	n/a	n/a	1.74e-01	1.614
279759839	ENSG00000222414	0	U2	U2 spliceosomal RNA	0	10	n/a	n/a	3.10e-01	1.614
1095988	ENSG00000148219	23000	ASTN2	astrotactin 2	23245	9	n/a	n/a	1.74e-01	1.614
1090813	ENSG00000111642	1100	CHD4	chromodomain helicase DNA binding protein 4	1108	12	n/a	n/a	1.70e-01	1.614
1088282	ENSG00000078061	366	ARAF	v-raf murine sarcoma 3611 viral oncogene homolog	369	X	n/a	n/a	1.33e-01	1.613
280080839	ENSG00000255091	0	RP11-495O11.1	RP11-495O11.1	0	11	n/a	n/a	2.93e-01	1.613
1096727	ENSG00000154640	10792	BTG3	BTG family, member 3	10950	21	n/a	n/a	1.75e-01	1.613
1093543	ENSG00000132669	33744	RIN2	Ras and Rab interactor 2	54453	20	n/a	n/a	2.36e-01	1.613
279907112	ENSG00000236090	0	LDHAP3	lactate dehydrogenase A pseudogene 3	0	2	n/a	n/a	1.70e-01	1.612
1091223	ENSG00000114779	59026	ABHD14B	abhydrolase domain containing 14B	84836	3	n/a	n/a	1.70e-01	1.612
1095226	ENSG00000142949	5760	PTPRF	protein tyrosine phosphatase, receptor type, F	5792	1	n/a	n/a	1.92e-01	1.611
1090681	ENSG00000110492	4167	MDK	midkine (neurite growth-promoting factor 2)	4192	11	n/a	n/a	3.27e-01	1.611
1102728	ENSG00000185022	23517	MAFF	v-maf musculoaponeurotic fibrosarcoma oncogene homolog F (avian)	23764	22	n/a	n/a	1.48e-01	1.611
1099782	ENSG00000170425	133	ADORA2B	adenosine A2b receptor	136	17	n/a	n/a	2.41e-01	1.611
1103187	ENSG00000186867	58320	QRFPR	pyroglutamylated RFamide peptide receptor	84109	4	n/a	n/a	2.91e-01	1.609
1087499	ENSG00000047644	35129	WWC3	WWC family member 3	55841	X	n/a	n/a	1.26e-01	1.609
1100176	ENSG00000172053	5827	QARS	glutaminyl-tRNA synthetase	5859	3	n/a	n/a	1.50e-01	1.609
1091185	ENSG00000114439	36266	BBX	bobby sox homolog (Drosophila)	56987	3	n/a	n/a	2.38e-01	1.609
1099997	ENSG00000171314	5191	PGAM1	phosphoglycerate mutase 1 (brain)	5223	10	n/a	n/a	1.31e-01	1.609
1100417	ENSG00000173156	29717	RHOD	ras homolog gene family, member D	29984	11	n/a	n/a	3.14e-01	1.608
280049018	ENSG00000252666	0	AD000090.1	AD000090.1	0	19	n/a	n/a	3.80e-01	1.608
280083829	ENSG00000255275	0	RP13-279N23.2	RP13-279N23.2	0	1	n/a	n/a	1.76e-01	1.608
280120458	ENSG00000258724	0	CTD-2135J3.4	Uncharacterized proteincDNA FLJ58508, highly similar to Transcription factor SOX-7	0	8	n/a	n/a	2.37e-01	1.608
1088250	ENSG00000077238	3541	IL4R	interleukin 4 receptor	3566	16	n/a	n/a	1.75e-01	1.608
1098162	ENSG00000164035	31185	EMCN	endomucin	51705	4	n/a	n/a	2.45e-01	1.608
1094659	ENSG00000138780	55610	GSTCD	glutathione S-transferase, C-terminal domain containing	79807	4	n/a	n/a	1.47e-01	1.607
1088889	ENSG00000094916	23223	CBX5	chromobox homolog 5	23468	12	n/a	n/a	2.34e-01	1.606
1096223	ENSG00000150394	1001	CDH8	cadherin 8, type 2	1006	16	n/a	n/a	3.15e-01	1.606
1091991	ENSG00000120725	40975	SIL1	SIL1 homolog, endoplasmic reticulum chaperone (S. cerevisiae)	64374	5	n/a	n/a	1.86e-01	1.606
280126823	ENSG00000259083	0	RP11-407N17.4	RP11-407N17.4	0	14	n/a	n/a	2.20e-01	1.606
1105862	ENSG00000213445	6458	SIPA1	signal-induced proliferation-associated 1	6494	11	n/a	n/a	2.02e-01	1.606
1088965	ENSG00000099282	23309	TSPAN15	tetraspanin 15	23555	10	n/a	n/a	2.31e-01	1.606
280092442	ENSG00000256041	0	RP11-959F10.4	RP11-959F10.4	0	11	n/a	n/a	2.00e-01	1.605
1100117	ENSG00000171813	81772	PWWP2B	PWWP domain containing 2B	170394	10	n/a	n/a	2.64e-01	1.605
279735861	ENSG00000215004	0	MESTP4	mesoderm specific transcript homolog (mouse) pseudogene 4	0	3	n/a	n/a	3.11e-01	1.605
1094298	ENSG00000136938	10394	ANP32B	acidic (leucine-rich) nuclear phosphoprotein 32 family, member B	10541	9	n/a	n/a	3.34e-01	1.605
280007740	ENSG00000248930	0	CTC-250P20.1-001	CTC-250P20.1-001	0	5	n/a	n/a	1.61e-01	1.604
1105973	ENSG00000214039	1017880	RP11-474D1.4	RP11-474D1.4	100190940	12	n/a	n/a	3.43e-01	1.604
1088245	ENSG00000077150	4760	NFKB2	nuclear factor of kappa light polypeptide gene enhancer in B-cells 2 (p49/p100)	4791	10	n/a	n/a	1.92e-01	1.604
1088526	ENSG00000085276	2107	MECOM	MDS1 and EVI1 complex locus	2122	3	n/a	n/a	2.63e-01	1.604
280131937	ENSG00000259382	0	XXbac-BPG300A18.13	XXbac-BPG300A18.13	0	6	n/a	n/a	2.40e-01	1.604
1102193	ENSG00000182851	109349	GPIHBP1	glycosylphosphatidylinositol anchored high density lipoprotein binding protein 1	338328	8	n/a	n/a	2.43e-01	1.604
1091528	ENSG00000116830	8397	TTF2	transcription termination factor, RNA polymerase II	8458	1	n/a	n/a	2.06e-01	1.603
1100110	ENSG00000171793	1492	CTPS	CTP synthase	1503	1	n/a	n/a	1.60e-01	1.603
1093622	ENSG00000133104	22866	SPG20	spastic paraplegia 20 (Troyer syndrome)	23111	13	n/a	n/a	1.82e-01	1.603
1096059	ENSG00000148773	4263	MKI67	antigen identified by monoclonal antibody Ki-67	4288	10	n/a	n/a	3.14e-01	1.603
1098899	ENSG00000166822	79001	TMEM170A	transmembrane protein 170A	124491	16	n/a	n/a	2.29e-01	1.603
1091565	ENSG00000117114	23021	LPHN2	latrophilin 2	23266	1	n/a	n/a	2.09e-01	1.603
1096739	ENSG00000154734	9369	ADAMTS1	ADAM metallopeptidase with thrombospondin type 1 motif, 1	9510	21	n/a	n/a	2.39e-01	1.603
1090586	ENSG00000109685	7425	WHSC1	Wolf-Hirschhorn syndrome candidate 1	7468	4	n/a	n/a	1.69e-01	1.603
1094671	ENSG00000138821	40749	SLC39A8	solute carrier family 39 (zinc transporter), member 8	64116	4	n/a	n/a	2.60e-01	1.603
1089937	ENSG00000105202	2076	FBL	fibrillarin	2091	19	n/a	n/a	2.48e-01	1.602
1097473	ENSG00000160767	10554	FAM189B	family with sequence similarity 189, member B	10712	1	n/a	n/a	1.32e-01	1.601
1101696	ENSG00000180198	1096	RCC1	regulator of chromosome condensation 1	1104	1	n/a	n/a	1.60e-01	1.601
1093123	ENSG00000130158	36845	DOCK6	dedicator of cytokinesis 6	57572	19	n/a	n/a	1.58e-01	1.600
1104430	ENSG00000197903	59423	HIST1H2BK	histone cluster 1, H2bk	85236	6	n/a	n/a	1.48e-01	1.600
279839669	ENSG00000230074	0	RP11-195F19.9	RP11-195F19.9	0	9	n/a	n/a	2.01e-01	1.600
1100964	ENSG00000176076	23384	KCNE1L	KCNE1-like	23630	X	n/a	n/a	3.12e-01	1.600
1094123	ENSG00000136098	4726	NEK3	NIMA (never in mitosis gene a)-related kinase 3	4752	13	n/a	n/a	1.82e-01	1.600
1091228	ENSG00000114805	22762	PLCH1	phospholipase C, eta 1	23007	3	n/a	n/a	1.88e-01	1.600
1100359	ENSG00000172830	34250	SSH3	slingshot homolog 3 (Drosophila)	54961	11	n/a	n/a	1.85e-01	1.599
1089579	ENSG00000102743	10021	SLC25A15	solute carrier family 25 (mitochondrial carrier; ornithine transporter) member 15	10166	13	n/a	n/a	1.68e-01	1.599
280057076	ENSG00000253459	0	AL139099.1	Full-length cDNA clone CS0DK012YO09 of HeLa cells of Homo sapiens (human)Uncharacterized protein	0	14	n/a	n/a	2.29e-01	1.599
279749818	ENSG00000219699	0	RP11-325O24.2	RP11-325O24.2	0	6	n/a	n/a	3.04e-01	1.599
1093766	ENSG00000134222	58918	PSRC1	proline/serine-rich coiled-coil 1	84722	1	n/a	n/a	1.42e-01	1.599
1088853	ENSG00000092445	7258	TYRO3	TYRO3 protein tyrosine kinase	7301	15	n/a	n/a	1.31e-01	1.599
280031405	ENSG00000250859	0	HNRNPKP1	heterogeneous nuclear ribonucleoprotein K pseudogene 1	0	5	n/a	n/a	1.30e-01	1.599
1102877	ENSG00000185633	36180	NDUFA4L2	NADH dehydrogenase (ubiquinone) 1 alpha subcomplex, 4-like 2	56901	12	n/a	n/a	2.53e-01	1.598
1089501	ENSG00000102048	79877	ASB9	ankyrin repeat and SOCS box containing 9	140462	X	n/a	n/a	2.28e-01	1.598
1096922	ENSG00000156398	78731	SFXN2	sideroflexin 2	118980	10	n/a	n/a	1.88e-01	1.598
1098057	ENSG00000163694	33793	RBM47	RNA binding motif protein 47	54502	4	n/a	n/a	2.78e-01	1.597
1088350	ENSG00000079739	5204	PGM1	phosphoglucomutase 1	5236	1	n/a	n/a	1.71e-01	1.597
279820909	ENSG00000228366	0	RP11-18B3.3	RP11-18B3.3	0	9	n/a	n/a	1.79e-01	1.597
1090398	ENSG00000108272	54993	DHRS11	dehydrogenase/reductase (SDR family) member 11	79154	17	n/a	n/a	2.35e-01	1.597
1099886	ENSG00000170891	33651	CYTL1	cytokine-like 1	54360	4	n/a	n/a	2.49e-01	1.597
1090439	ENSG00000108518	5184	PFN1	profilin 1	5216	17	n/a	n/a	2.83e-01	1.596
279866351	ENSG00000232450	0	RP4-730K3.3	RP4-730K3.3	0	1	n/a	n/a	1.90e-01	1.596
1089921	ENSG00000105131	55655	EPHX3	epoxide hydrolase 3	79852	19	n/a	n/a	1.32e-01	1.596
279840463	ENSG00000230146	0	SEPHS1P4	selenophosphate synthetase 1 pseudogene 4	0	X	n/a	n/a	1.82e-01	1.596
1089664	ENSG00000103202	4802	NME4	non-metastatic cells 4, protein expressed in	4833	16	n/a	n/a	2.53e-01	1.595
279958642	ENSG00000241634	0	RP11-381E24.1	RP11-381E24.1	0	3	n/a	n/a	2.22e-01	1.595
1093178	ENSG00000130429	9950	ARPC1B	actin related protein 2/3 complex, subunit 1B, 41kDa	10095	7	n/a	n/a	3.14e-01	1.595
1088901	ENSG00000095303	5710	PTGS1	prostaglandin-endoperoxide synthase 1 (prostaglandin G/H synthase and cyclooxygenase)	5742	9	n/a	n/a	2.63e-01	1.594
1101276	ENSG00000177674	36363	AGTRAP	angiotensin II receptor-associated protein	57085	1	n/a	n/a	2.33e-01	1.594
1102541	ENSG00000184254	217	ALDH1A3	aldehyde dehydrogenase 1 family, member A3	220	15	n/a	n/a	3.05e-01	1.594
279858053	ENSG00000231707	0	PABPC1P1	poly(A) binding protein, cytoplasmic 1 pseudogene 1	0	4	n/a	n/a	1.83e-01	1.593
1087825	ENSG00000065923	58877	SLC9A7	solute carrier family 9 (sodium/hydrogen exchanger), member 7	84679	X	n/a	n/a	2.75e-01	1.593
1092640	ENSG00000125845	646	BMP2	bone morphogenetic protein 2	650	20	n/a	n/a	2.28e-01	1.593
1086890	ENSG00000002746	22827	HECW1	HECT, C2 and WW domain containing E3 ubiquitin protein ligase 1	23072	7	n/a	n/a	1.47e-01	1.593
1099243	ENSG00000168079	94799	SCARA5	scavenger receptor class A, member 5 (putative)	286133	8	n/a	n/a	2.52e-01	1.593
1089569	ENSG00000102572	8369	STK24	serine/threonine kinase 24	8428	13	n/a	n/a	1.22e-01	1.593
1090200	ENSG00000106462	2131	EZH2	enhancer of zeste homolog 2 (Drosophila)	2146	7	n/a	n/a	2.85e-01	1.593
1103828	ENSG00000196141	25759	SPATS2L	spermatogenesis associated, serine-rich 2-like	26010	2	n/a	n/a	2.62e-01	1.592
1096084	ENSG00000149016	41415	TUT1	terminal uridylyl transferase 1, U6 snRNA-specific	64852	11	n/a	n/a	1.40e-01	1.592
1100578	ENSG00000173947	79275	C1orf88	chromosome 1 open reading frame 88	128344	1	n/a	n/a	3.57e-01	1.591
1092196	ENSG00000122644	9979	ARL4A	ADP-ribosylation factor-like 4A	10124	7	n/a	n/a	3.19e-01	1.591
1101760	ENSG00000180596	8289	HIST1H2BC	histone cluster 1, H2bc	8347	6	n/a	n/a	2.27e-01	1.591
1102480	ENSG00000183963	6489	SMTN	smoothelin	6525	22	n/a	n/a	1.83e-01	1.591
1097338	ENSG00000159840	7745	ZYX	zyxin	7791	7	n/a	n/a	1.35e-01	1.591
279826704	ENSG00000228887	0	AC022098.2	AC022098.2	0	19	n/a	n/a	2.53e-01	1.590
1102432	ENSG00000183762	58215	KREMEN1	kringle containing transmembrane protein 1	83999	22	n/a	n/a	2.36e-01	1.590
280051818	ENSG00000253069	0	AC021205.1	AC021205.1	0	4	n/a	n/a	3.29e-01	1.589
1097155	ENSG00000158406	8307	HIST1H4H	histone cluster 1, H4h	8365	6	n/a	n/a	3.18e-01	1.589
279725130	ENSG00000213857	0	RP11-12M9.4	RP11-12M9.4	0	22	n/a	n/a	2.54e-01	1.589
1095578	ENSG00000145020	272	AMT	aminomethyltransferase	275	3	n/a	n/a	2.36e-01	1.589
1100971	ENSG00000176105	7482	YES1	v-yes-1 Yamaguchi sarcoma viral oncogene homolog 1	7525	18	n/a	n/a	1.76e-01	1.588
1096472	ENSG00000152455	55526	SUV39H2	suppressor of variegation 3-9 homolog 2 (Drosophila)	79723	10	n/a	n/a	3.05e-01	1.588
1099600	ENSG00000169635	22874	HIC2	hypermethylated in cancer 2	23119	22	n/a	n/a	1.64e-01	1.588
279930338	ENSG00000238116	0	RP3-347M6.2	RP3-347M6.2	0	X	n/a	n/a	1.80e-01	1.588
1101604	ENSG00000179604	23334	CDC42EP4	CDC42 effector protein (Rho GTPase binding) 4	23580	17	n/a	n/a	2.59e-01	1.588
1088717	ENSG00000089472	9699	HEPH	hephaestin	9843	X	n/a	n/a	1.76e-01	1.588
1094308	ENSG00000136997	4583	MYC	v-myc myelocytomatosis viral oncogene homolog (avian)	4609	8	n/a	n/a	2.79e-01	1.588
1101048	ENSG00000176485	10986	PLA2G16	phospholipase A2, group XVI	11145	11	n/a	n/a	2.40e-01	1.587
1102485	ENSG00000184005	90352	ST6GALNAC3	ST6 (alpha-N-acetyl-neuraminyl-2,3-beta-galactosyl-1,3)-N-acetylgalactosaminide alpha-2,6-sialyltransferase 3	256435	1	n/a	n/a	1.16e-01	1.587
280075639	ENSG00000254768	0	CTD-2140G10.2	CTD-2140G10.2	0	11	n/a	n/a	2.83e-01	1.587
279931679	ENSG00000238240	0	RP4-740C4.5	RP4-740C4.5	0	1	n/a	n/a	2.22e-01	1.587
1088145	ENSG00000074660	8512	SCARF1	scavenger receptor class F, member 1	8578	17	n/a	n/a	2.53e-01	1.587
279724851	ENSG00000213785	0	RP11-449L13.2	RP11-449L13.2	0	11	n/a	n/a	2.40e-01	1.587
279718932	ENSG00000213073	0	RP11-288H12.3	RP11-288H12.3	0	6	n/a	n/a	1.41e-01	1.586
1099229	ENSG00000168036	1488	CTNNB1	catenin (cadherin-associated protein), beta 1, 88kDa	1499	3	n/a	n/a	2.22e-01	1.585
1092036	ENSG00000121064	37766	SCPEP1	serine carboxypeptidase 1	59342	17	n/a	n/a	2.44e-01	1.585
1095848	ENSG00000147119	35828	CHST7	carbohydrate (N-acetylglucosamine 6-O) sulfotransferase 7	56548	X	n/a	n/a	1.91e-01	1.585
1098210	ENSG00000164120	3228	HPGD	hydroxyprostaglandin dehydrogenase 15-(NAD)	3248	4	n/a	n/a	3.56e-01	1.585
280126022	ENSG00000259040	0	MUTED-TXNDC5	MUTED-TXNDC5 readthrough (non-protein coding)	0	6	n/a	n/a	1.62e-01	1.584
280010085	ENSG00000249144	0	RP1-117B12.2	RP1-117B12.2	0	17	n/a	n/a	2.33e-01	1.584
1100329	ENSG00000172725	36451	CORO1B	coronin, actin binding protein, 1B	57175	11	n/a	n/a	2.36e-01	1.583
1098602	ENSG00000165655	59048	ZNF503	zinc finger protein 503	84858	10	n/a	n/a	3.37e-01	1.582
1093116	ENSG00000130052	9610	STARD8	StAR-related lipid transfer (START) domain containing 8	9754	X	n/a	n/a	1.28e-01	1.582
1095764	ENSG00000146376	60315	ARHGAP18	Rho GTPase activating protein 18	93663	6	n/a	n/a	3.01e-01	1.582
1087870	ENSG00000067082	1307	KLF6	Kruppel-like factor 6	1316	10	n/a	n/a	1.84e-01	1.582
1095412	ENSG00000143867	79420	OSR1	odd-skipped related 1 (Drosophila)	130497	2	n/a	n/a	2.15e-01	1.581
1093599	ENSG00000132964	1018	CDK8	cyclin-dependent kinase 8	1024	13	n/a	n/a	1.41e-01	1.581
1090884	ENSG00000112029	26019	FBXO5	F-box protein 5	26271	6	n/a	n/a	2.38e-01	1.581
279928040	ENSG00000237931	0	RP11-469E19.1	RP11-469E19.1	0	X	n/a	n/a	2.36e-01	1.581
1103246	ENSG00000187098	4261	MITF	microphthalmia-associated transcription factor	4286	3	n/a	n/a	3.01e-01	1.581
1088050	ENSG00000072110	84	ACTN1	actinin, alpha 1	87	14	n/a	n/a	1.71e-01	1.581
1105968	ENSG00000214022	29538	REPIN1	replication initiator 1	29803	7	n/a	n/a	2.44e-01	1.581
1098476	ENSG00000165118	58477	C9orf64	chromosome 9 open reading frame 64	84267	9	n/a	n/a	1.50e-01	1.580
1101923	ENSG00000181544	2172	FANCB	Fanconi anemia, complementation group B	2187	X	n/a	n/a	8.77e-02	1.580
1087300	ENSG00000023697	30553	DERA	deoxyribose-phosphate aldolase (putative)	51071	12	n/a	n/a	3.12e-01	1.580
1092298	ENSG00000123473	6455	STIL	SCL/TAL1 interrupting locus	6491	1	n/a	n/a	1.20e-01	1.580
1103028	ENSG00000186193	59828	C9orf140	chromosome 9 open reading frame 140	89958	9	n/a	n/a	2.70e-01	1.580
279881105	ENSG00000233719	0	GOT2P3	glutamic-oxaloacetic transaminase 2 pseudogene 3	0	12	n/a	n/a	1.29e-01	1.580
280006830	ENSG00000248854	0	RP11-175M2.2	RP11-175M2.2	0	5	n/a	n/a	2.64e-01	1.580
1097861	ENSG00000163072	77692	NOSTRIN	nitric oxide synthase trafficker	115677	2	n/a	n/a	2.55e-01	1.579
279792357	ENSG00000225822	0	UBXN7-AS1	UBXN7 antisense RNA 1 (non-protein coding)	0	3	n/a	n/a	2.16e-01	1.579
1091558	ENSG00000117016	9639	RIMS3	regulating synaptic membrane exocytosis 3	9783	1	n/a	n/a	2.01e-01	1.579
1092194	ENSG00000122642	11163	FKBP9	FK506 binding protein 9, 63 kDa	11328	7	n/a	n/a	2.14e-01	1.579
1106862	ENSG00000224997	0	AL049840.1	Uncharacterized proteincDNA FLJ53535	0	14	n/a	n/a	1.30e-01	1.579
1087903	ENSG00000068078	2246	FGFR3	fibroblast growth factor receptor 3	2261	4	n/a	n/a	3.27e-01	1.578
1087433	ENSG00000039650	11123	PNKP	polynucleotide kinase 3'-phosphatase	11284	19	n/a	n/a	1.88e-01	1.578
1099753	ENSG00000170312	978	CDK1	cyclin-dependent kinase 1	983	10	n/a	n/a	1.85e-01	1.578
1100600	ENSG00000174099	90137	MSRB3	methionine sulfoxide reductase B3	253827	12	n/a	n/a	1.95e-01	1.578
1094799	ENSG00000139734	57306	DIAPH3	diaphanous homolog 3 (Drosophila)	81624	13	n/a	n/a	1.77e-01	1.578
1093261	ENSG00000130816	1774	DNMT1	DNA (cytosine-5-)-methyltransferase 1	1786	19	n/a	n/a	2.16e-01	1.577
280053097	ENSG00000253173	0	RP11-152C15.1	RP11-152C15.1	0	8	n/a	n/a	2.79e-01	1.577
279860462	ENSG00000231903	0	AC079354.5	AC079354.5	0	2	n/a	n/a	3.30e-01	1.577
280006917	ENSG00000248865	0	AC121336.2	AC121336.2	0	12	n/a	n/a	3.15e-01	1.577
279710163	ENSG00000207945	1013241	MIR658	microRNA 658	724028	22	n/a	n/a	3.25e-01	1.577
1087075	ENSG00000008282	6816	SYPL1	synaptophysin-like 1	6856	7	n/a	n/a	2.33e-01	1.577
1098739	ENSG00000166171	25660	DPCD	deleted in primary ciliary dyskinesia homolog (mouse)	25911	10	n/a	n/a	2.57e-01	1.577
1089789	ENSG00000104341	34642	LAPTM4B	lysosomal protein transmembrane 4 beta	55353	8	n/a	n/a	2.01e-01	1.576
1100447	ENSG00000173269	55615	MMRN2	multimerin 2	79812	10	n/a	n/a	1.64e-01	1.576
1095544	ENSG00000144749	25767	LRIG1	leucine-rich repeats and immunoglobulin-like domains 1	26018	3	n/a	n/a	3.05e-01	1.576
1108888	ENSG00000239264	57269	TXNDC5	thioredoxin domain containing 5 (endoplasmic reticulum)	81567	6	n/a	n/a	1.63e-01	1.575
1096588	ENSG00000153363	58983	LINC00467	long intergenic non-protein coding RNA 467	84791	1	n/a	n/a	1.98e-01	1.575
1104503	ENSG00000198088	34119	NUP62CL	nucleoporin 62kDa C-terminal like	54830	X	n/a	n/a	2.48e-01	1.575
1094114	ENSG00000136026	10812	CKAP4	cytoskeleton-associated protein 4	10970	12	n/a	n/a	2.53e-01	1.574
1091982	ENSG00000120690	1982	ELF1	E74-like factor 1 (ets domain transcription factor)	1997	13	n/a	n/a	1.52e-01	1.574
1105052	ENSG00000204228	7877	HSD17B8	hydroxysteroid (17-beta) dehydrogenase 8	7923	6	n/a	n/a	2.57e-01	1.573
1092547	ENSG00000125378	648	BMP4	bone morphogenetic protein 4	652	14	n/a	n/a	2.57e-01	1.573
1101373	ENSG00000178202	80334	KDELC2	KDEL (Lys-Asp-Glu-Leu) containing 2	143888	11	n/a	n/a	2.34e-01	1.573
1096747	ENSG00000154783	81054	FGD5	FYVE, RhoGEF and PH domain containing 5	152273	3	n/a	n/a	1.40e-01	1.572
1087738	ENSG00000063660	2800	GPC1	glypican 1	2817	2	n/a	n/a	2.48e-01	1.572
1094906	ENSG00000140511	80477	HAPLN3	hyaluronan and proteoglycan link protein 3	145864	15	n/a	n/a	2.86e-01	1.572
280075625	ENSG00000254765	0	RP11-1H15.1	RP11-1H15.1	0	11	n/a	n/a	1.76e-01	1.572
1101894	ENSG00000181359	0	HSP90AA6P	heat shock protein 90kDa alpha (cytosolic), class A member 6, pseudogene	0	4	n/a	n/a	2.94e-01	1.572
279859867	ENSG00000231864	0	RP11-229P13.23	RP11-229P13.23	0	9	n/a	n/a	2.65e-01	1.571
1097256	ENSG00000159189	710	C1QC	complement component 1, q subcomponent, C chain	714	1	n/a	n/a	2.31e-01	1.571
279784527	ENSG00000225159	0	RP11-40H20.2	RP11-40H20.2	0	1	n/a	n/a	3.26e-01	1.571
1088256	ENSG00000077327	9434	SPAG6	sperm associated antigen 6	9576	10	n/a	n/a	3.49e-01	1.571
1099613	ENSG00000169696	54898	ASPSCR1	alveolar soft part sarcoma chromosome region, candidate 1	79058	17	n/a	n/a	2.53e-01	1.570
1093911	ENSG00000135047	1503	CTSL1	cathepsin L1	1514	9	n/a	n/a	2.45e-01	1.570
1094290	ENSG00000136929	34652	HEMGN	hemogen	55363	9	n/a	n/a	3.10e-01	1.569
1099378	ENSG00000168675	749	C18orf1	chromosome 18 open reading frame 1	753	18	n/a	n/a	1.93e-01	1.568
279824730	ENSG00000228701	157123777	RP11-251A15.4	RP11-251A15.4	100507633	10	n/a	n/a	2.38e-01	1.568
280127069	ENSG00000259102	0	CTD-2552B11.2	CTD-2552B11.2	0	14	n/a	n/a	1.75e-01	1.568
1098549	ENSG00000165457	2334	FOLR2	folate receptor 2 (fetal)	2350	11	n/a	n/a	1.66e-01	1.568
1102664	ENSG00000184785	150816	CXorf69	chromosome X open reading frame 69	644538	X	n/a	n/a	2.98e-01	1.567
279730287	ENSG00000214389	0	RPS3AP26	ribosomal protein S3a pseudogene 26	0	7	n/a	n/a	3.27e-01	1.567
1091554	ENSG00000117000	5986	RLF	rearranged L-myc fusion	6018	1	n/a	n/a	2.66e-01	1.567
1088027	ENSG00000071282	29728	LMCD1	LIM and cysteine-rich domains 1	29995	3	n/a	n/a	2.51e-01	1.567
1089254	ENSG00000100714	4496	MTHFD1	methylenetetrahydrofolate dehydrogenase (NADP+ dependent) 1, methenyltetrahydrofolate cyclohydrolase, formyltetrahydrofolate synthetase	4522	14	n/a	n/a	1.47e-01	1.567
1090412	ENSG00000108375	34183	RNF43	ring finger protein 43	54894	17	n/a	n/a	2.48e-01	1.567
1093066	ENSG00000129534	34609	MIS18BP1	MIS18 binding protein 1	55320	14	n/a	n/a	2.47e-01	1.567
279867365	ENSG00000232533	0	AC093673.5	AC093673.5	0	7	n/a	n/a	1.88e-01	1.566
1107438	ENSG00000228716	1707	DHFR	dihydrofolate reductase	1719	5	n/a	n/a	2.87e-01	1.566
1097860	ENSG00000163071	79525	SPATA18	spermatogenesis associated 18 homolog (rat)	132671	4	n/a	n/a	3.06e-01	1.566
1095457	ENSG00000144136	6538	SLC20A1	solute carrier family 20 (phosphate transporter), member 1	6574	2	n/a	n/a	2.20e-01	1.566
1101547	ENSG00000179218	807	CALR	calreticulin	811	19	n/a	n/a	2.47e-01	1.566
1100464	ENSG00000173372	708	C1QA	complement component 1, q subcomponent, A chain	712	1	n/a	n/a	2.81e-01	1.565
1101791	ENSG00000180776	90138	ZDHHC20	zinc finger, DHHC-type containing 20	253832	13	n/a	n/a	1.90e-01	1.565
1092870	ENSG00000127920	2774	GNG11	guanine nucleotide binding protein (G protein), gamma 11	2791	7	n/a	n/a	3.29e-01	1.565
1105979	ENSG00000214063	7063	TSPAN4	tetraspanin 4	7106	11	n/a	n/a	2.60e-01	1.565
279983002	ENSG00000244227	150857	RP11-298O21.5	RP11-298O21.5	646168	3	n/a	n/a	3.26e-01	1.565
1099241	ENSG00000168077	30916	SCARA3	scavenger receptor class A, member 3	51435	8	n/a	n/a	2.26e-01	1.564
1094789	ENSG00000139679	10016	LPAR6	lysophosphatidic acid receptor 6	10161	13	n/a	n/a	2.94e-01	1.564
1098197	ENSG00000164100	9213	NDST3	N-deacetylase/N-sulfotransferase (heparan glucosaminyl) 3	9348	4	n/a	n/a	3.33e-01	1.564
1105825	ENSG00000213186	94932	TRIM59	tripartite motif containing 59	286827	3	n/a	n/a	1.77e-01	1.564
280096963	ENSG00000256569	0	RP11-173P15.5	RP11-173P15.5	0	12	n/a	n/a	2.65e-01	1.564
1106136	ENSG00000214688	128530	C10orf105	chromosome 10 open reading frame 105	414152	10	n/a	n/a	2.55e-01	1.564
279998510	ENSG00000248180	0	GAPDHP60	glyceraldehyde-3-phosphate dehydrogenase pseudogene 60	0	4	n/a	n/a	1.31e-01	1.563
1089856	ENSG00000104824	3171	HNRNPL	heterogeneous nuclear ribonucleoprotein L	3191	19	n/a	n/a	2.60e-01	1.563
1101308	ENSG00000177854	8216	TMEM187	transmembrane protein 187	8269	X	n/a	n/a	2.04e-01	1.563
1094546	ENSG00000138182	9443	KIF20B	kinesin family member 20B	9585	10	n/a	n/a	1.28e-01	1.563
279868167	ENSG00000232600	0	AC084125.4	AC084125.4	0	8	n/a	n/a	1.94e-01	1.562
279902059	ENSG00000235598	0	RRM2P4	ribonucleotide reductase M2 polypeptide pseudogene 4	0	X	n/a	n/a	2.19e-01	1.562
280104672	ENSG00000257376	0	RP11-328C8.2	RP11-328C8.2	0	12	n/a	n/a	1.58e-01	1.562
1092894	ENSG00000128059	5439	PPAT	phosphoribosyl pyrophosphate amidotransferase	5471	4	n/a	n/a	1.58e-01	1.562
280098301	ENSG00000256720	0	RP11-436I9.6	RP11-436I9.6	0	12	n/a	n/a	2.73e-01	1.562
1088235	ENSG00000076928	9015	ARHGEF1	Rho guanine nucleotide exchange factor (GEF) 1	9138	19	n/a	n/a	1.58e-01	1.562
1087206	ENSG00000013583	30349	HEBP1	heme binding protein 1	50865	12	n/a	n/a	2.30e-01	1.562
279845656	ENSG00000230580	0	AC021016.7	AC021016.7	0	2	n/a	n/a	3.15e-01	1.561
280036524	ENSG00000251279	0	CTC-436P18.1	CTC-436P18.1	0	5	n/a	n/a	2.48e-01	1.561
1088353	ENSG00000079819	2022	EPB41L2	erythrocyte membrane protein band 4.1-like 2	2037	6	n/a	n/a	1.35e-01	1.561
279920624	ENSG00000237307	0	SRRM1P3	serine/arginine repetitive matrix 1 pseudogene 3	0	X	n/a	n/a	2.98e-01	1.561
280124710	ENSG00000258964	0	RP11-618G20.1	RP11-618G20.1	0	14	n/a	n/a	2.42e-01	1.560
1091817	ENSG00000119547	9340	ONECUT2	one cut homeobox 2	9480	18	n/a	n/a	2.79e-01	1.559
1103963	ENSG00000196497	55514	IPO4	importin 4	79711	14	n/a	n/a	2.57e-01	1.559
1087764	ENSG00000064651	6522	SLC12A2	solute carrier family 12 (sodium/potassium/chloride transporters), member 2	6558	5	n/a	n/a	1.91e-01	1.559
280131579	ENSG00000259358	0	RP11-456J20.1	RP11-456J20.1	0	15	n/a	n/a	1.48e-01	1.558
1101911	ENSG00000181458	34365	TMEM45A	transmembrane protein 45A	55076	3	n/a	n/a	2.93e-01	1.558
1106568	ENSG00000221988	9239	PPT2	palmitoyl-protein thioesterase 2	9374	6	n/a	n/a	1.40e-01	1.557
1106037	ENSG00000214274	280	ANG	angiogenin, ribonuclease, RNase A family, 5	283	14	n/a	n/a	1.35e-01	1.557
1087143	ENSG00000011028	9758	MRC2	mannose receptor, C type 2	9902	17	n/a	n/a	2.31e-01	1.557
1091683	ENSG00000118193	9784	KIF14	kinesin family member 14	9928	1	n/a	n/a	1.90e-01	1.557
1091400	ENSG00000115935	7413	WIPF1	WAS/WASL interacting protein family, member 1	7456	2	n/a	n/a	1.54e-01	1.556
1091448	ENSG00000116212	77672	LRRC42	leucine rich repeat containing 42	115353	1	n/a	n/a	1.26e-01	1.556
1098424	ENSG00000164904	498	ALDH7A1	aldehyde dehydrogenase 7 family, member A1	501	5	n/a	n/a	3.23e-01	1.556
279749799	ENSG00000219682	0	RP3-425P12.4	RP3-425P12.4	0	6	n/a	n/a	2.27e-01	1.555
1102874	ENSG00000185624	5002	P4HB	prolyl 4-hydroxylase, beta polypeptide	5034	17	n/a	n/a	2.15e-01	1.555
1097366	ENSG00000160097	90081	FNDC5	fibronectin type III domain containing 5	252995	1	n/a	n/a	2.71e-01	1.555
1098771	ENSG00000166289	54995	PLEKHF1	pleckstrin homology domain containing, family F (with FYVE domain) member 1	79156	19	n/a	n/a	2.21e-01	1.555
1093675	ENSG00000133561	149615	GIMAP6	GTPase, IMAP family member 6	474344	7	n/a	n/a	3.41e-01	1.555
1096080	ENSG00000148948	36962	LRRC4C	leucine rich repeat containing 4C	57689	11	n/a	n/a	2.59e-01	1.555
1093028	ENSG00000129219	5306	PLD2	phospholipase D2	5338	17	n/a	n/a	2.89e-01	1.554
1093175	ENSG00000130413	41818	STK33	serine/threonine kinase 33	65975	11	n/a	n/a	1.36e-01	1.554
280073987	ENSG00000254662	0	RP11-872D17.4	RP11-872D17.4	0	11	n/a	n/a	1.31e-01	1.554
1093236	ENSG00000130726	10010	TRIM28	tripartite motif containing 28	10155	19	n/a	n/a	1.70e-01	1.554
1095643	ENSG00000145555	4625	MYO10	myosin X	4651	5	n/a	n/a	2.58e-01	1.554
279806307	ENSG00000227018	0	IL6STP1	interleukin 6 signal transducer (gp130, oncostatin M receptor) pseudogene 1	0	17	n/a	n/a	1.88e-01	1.554
1090892	ENSG00000112077	5973	RHAG	Rh-associated glycoprotein	6005	6	n/a	n/a	2.82e-01	1.554
1101289	ENSG00000177700	5409	POLR2L	polymerase (RNA) II (DNA directed) polypeptide L, 7.6kDa	5441	11	n/a	n/a	3.28e-01	1.553
1092647	ENSG00000125864	628	BFSP1	beaded filament structural protein 1, filensin	631	20	n/a	n/a	3.07e-01	1.553
1090645	ENSG00000110108	54913	TMEM109	transmembrane protein 109	79073	11	n/a	n/a	2.64e-01	1.553
279885981	ENSG00000234166	0	ARHGEF19-AS1	ARHGEF19 antisense RNA 1 (non-protein coding)	0	1	n/a	n/a	3.04e-01	1.553
279857092	ENSG00000231619	0	GS1-542M4.3	GS1-542M4.3	0	X	n/a	n/a	3.41e-01	1.553
1088269	ENSG00000077684	55762	PHF17	PHD finger protein 17	79960	4	n/a	n/a	1.48e-01	1.553
1093118	ENSG00000130055	34146	GDPD2	glycerophosphodiester phosphodiesterase domain containing 2	54857	X	n/a	n/a	2.59e-01	1.553
1095005	ENSG00000141232	9995	TOB1	transducer of ERBB2, 1	10140	17	n/a	n/a	2.33e-01	1.552
280078255	ENSG00000254953	0	RP11-100N3.2	RP11-100N3.2	0	11	n/a	n/a	2.47e-01	1.552
1098128	ENSG00000163918	5952	RFC4	replication factor C (activator 1) 4, 37kDa	5984	3	n/a	n/a	2.38e-01	1.552
1100356	ENSG00000172819	5884	RARG	retinoic acid receptor, gamma	5916	12	n/a	n/a	1.64e-01	1.552
1101529	ENSG00000179104	81467	TMTC2	transmembrane and tetratricopeptide repeat containing 2	160335	12	n/a	n/a	1.99e-01	1.551
[truncated: 1 more rows]
