# Supplementary material for: Identification of the Molecular Events Involved in the Development of Prefrontal Cortex Through the Analysis of RNA-Seq Data From BrainSpan
Source: ASN Neuro. 2019 Jun 18;11:1759091419854627. doi: 10.1177/1759091419854627 (PMC6582306; doi:10.1177/1759091419854627)
Supplement: Supplemental Material6 - Supplemental material for Identification of the Molecular Events Involved in the Development of Prefrontal Cortex Through the Analysis of RNA-Seq Data From BrainSpan [file Supplemental_Material6.zip › HIP/10/Expression.csv]

279794150	2.0394	11.8116	11.4946	2.2991	5.3194	1.3747
279797638	4.8472	3.9783	5.8155	0.0043	3.0672	0.0000
279923600	4.8291	4.9456	0.6810	0.0612	0.0000	0.3102
1093683	4.8344	6.2168	6.5508	3.3129	2.2878	2.7932
279849088	4.0753	4.6306	0.6864	0.1617	0.0000	0.1206
280002750	3.5102	9.2359	8.2277	3.6403	6.3596	2.7422
1105306	4.5845	3.1426	5.0853	1.5754	2.7338	0.5273
1093584	5.3386	6.7838	7.2009	3.5488	2.6967	5.1373
1086992	4.7441	5.1165	5.3910	2.3335	1.3415	4.3119
1091067	5.2747	5.4996	5.5476	2.4705	1.6761	4.9922
1093906	4.8546	6.3895	6.1790	3.0652	3.2364	4.0049
280105245	4.3691	4.3807	4.2088	1.8002	0.2639	3.8056
1087284	5.5773	5.4058	5.8780	3.2753	1.8067	4.7113
1090335	6.4998	7.0079	7.3130	4.3317	3.5837	5.8460
279928483	8.7767	9.9892	11.4742	8.7403	8.4749	6.0279
1095937	5.6068	5.8563	6.2722	3.1862	2.7628	4.8483
1104320	5.1250	5.4773	6.9278	2.0534	4.7671	3.7719
1098204	2.8406	4.2322	4.3179	1.0093	0.4223	3.1820
1088730	5.6926	6.0071	7.0143	3.8429	2.6849	5.4096
280064236	3.8189	3.7528	4.4797	1.2366	0.9070	3.2032
1100798	5.4215	5.6849	4.5692	2.2473	2.0502	4.7507
1098032	5.9353	6.4119	6.0574	3.8544	2.3309	5.6086
1091075	4.6828	5.5946	6.2329	3.0898	3.0604	3.8528
1091705	4.0972	5.1610	5.0476	2.4701	1.8666	3.5027
1087444	3.0017	3.7202	3.7861	1.1315	0.7635	2.1530
1096867	4.1800	4.7867	4.3555	2.0608	1.6980	3.1123
1091574	5.3520	5.2700	7.1217	3.9087	2.7184	4.6710
1103826	5.0217	2.2901	3.5475	1.2228	1.1365	2.0559
1087912	4.4767	5.4852	5.2164	2.5411	2.2734	3.9281
1096558	6.1833	7.1614	7.7500	4.5823	4.9012	5.1758
1098621	5.3634	6.2251	7.1299	3.9462	3.2996	5.1104
1089164	5.9933	2.4941	3.1262	1.2538	1.8082	2.2088
1093962	4.6486	3.4039	5.3497	2.4412	1.2107	3.4314
1093090	5.8429	5.6754	0.0000	0.0000	5.2007	0.0000
1090209	5.1354	5.8372	6.5290	3.6373	3.0099	4.5627
1087973	8.3267	8.2915	9.0214	6.1883	5.7386	7.4259
1089683	6.5151	7.2292	8.4161	5.0710	4.0399	6.7656
1098546	5.0303	5.8195	6.0793	3.4801	2.3725	4.8074
1090296	6.2296	6.5482	7.3268	4.3040	3.0665	6.4698
279489069	4.0170	4.7359	4.8553	1.9145	1.1413	4.2888
1094479	5.1562	5.7916	6.5727	3.5821	3.9077	3.8001
1087258	4.8989	5.7131	5.0078	3.0450	1.2579	5.1159
1098692	4.2892	4.2576	4.2780	1.9745	0.8864	3.7972
279788518	3.6444	3.6119	4.2771	1.7126	1.2090	2.4498
1098453	5.9162	6.6257	6.7293	3.9939	3.1069	6.0220
279808421	6.1605	7.0107	7.5023	4.6396	4.5348	5.3580
1105826	6.2829	6.4324	7.2816	4.4178	3.7394	5.7361
1092303	4.2916	5.1452	5.6474	2.8788	2.5110	3.5912
1091774	4.1868	5.4334	6.6658	3.3085	1.9326	4.9422
1090276	3.0675	4.3621	4.0138	1.7808	0.9000	2.6624
1091637	5.5286	6.6518	6.3995	3.7117	2.8087	5.9817
1096528	5.0488	5.2635	4.7800	2.9285	1.5106	4.5791
1100212	3.5681	4.0193	4.2895	1.8659	1.0352	2.9036
279880469	6.4216	7.4196	7.3793	4.4935	4.9279	5.7441
1098685	4.1550	5.5833	4.2976	1.5466	1.0237	5.4251
1103100	5.3037	5.9063	6.5029	3.6614	3.0738	4.9442
1088123	7.0585	7.4799	7.4541	5.0317	3.6217	7.3069
1090510	6.3631	7.8799	7.9476	5.2210	4.8633	6.0753
1089382	6.0002	5.2166	4.7674	3.4370	0.8296	5.7065
279967198	6.4405	6.1820	7.4063	4.6620	3.5306	5.8286
1089807	8.6360	8.3302	9.5595	6.7672	5.5846	8.1834
1090591	4.8313	5.2519	5.7434	3.0188	2.1644	4.6541
279742426	2.7792	3.6536	3.5423	0.9788	0.6930	2.3163
1104801	5.0598	5.7082	5.4677	3.1838	3.1488	3.9229
279828995	8.7620	9.9123	9.6310	7.0982	7.1254	8.1162
1098684	4.4599	5.2744	6.5054	3.8198	1.6843	4.8218
1101440	3.0596	4.2613	4.4359	1.8468	1.2045	2.7962
1103005	4.2977	4.7219	5.7478	2.7755	2.4214	3.6625
1089562	5.0745	6.3784	6.1872	3.7433	3.3861	4.6431
1088568	5.1163	5.6906	5.8245	3.5534	2.7289	4.4857
1094647	5.2355	6.1244	6.4596	3.6609	3.2892	5.0171
279720308	6.1420	6.8441	6.8943	4.0800	3.7466	6.2099
1088281	4.5612	5.4716	4.9589	2.5823	1.6716	4.9274
1099813	7.7751	8.3531	9.7954	6.9568	5.9670	7.1977
1092624	6.7386	7.7864	7.9961	5.3987	4.2923	7.0567
1101315	4.6778	5.2625	6.2431	3.4896	3.0275	3.9054
279949201	2.9925	3.5397	3.6120	1.4848	0.6858	2.2180
1098237	3.3931	4.8186	4.7852	2.2686	1.9546	3.0232
280079566	4.5918	4.4765	5.8747	3.1630	1.5806	4.4646
1100077	7.5539	8.4912	8.3026	5.9391	4.5916	8.0958
1094753	3.8616	4.9473	4.9369	2.4516	2.2132	3.3654
279780409	6.8626	7.2912	7.6231	5.0920	4.2803	6.7154
279837964	6.2960	7.0470	6.9651	4.3298	3.8615	6.4447
279957811	1.9156	3.4047	2.6414	0.2217	0.3175	1.7587
1104784	2.1043	5.5260	6.4381	2.6433	3.8996	1.8813
1095893	5.8437	6.3049	6.9778	4.4203	3.2455	5.8439
1102242	7.7131	4.5790	7.3066	4.6884	4.1779	5.1410
1094519	4.2497	5.1345	5.0501	2.4608	1.8711	4.5166
279812689	4.3086	4.6538	5.6058	3.1058	1.8965	3.9814
1096455	4.1849	5.7392	5.6421	3.1637	2.8940	3.9446
279739956	5.8498	5.9983	7.0388	4.5179	4.0709	4.7367
1098650	3.5005	4.2778	4.6997	2.1604	1.7132	3.0461
1093468	5.2089	5.5673	6.0011	3.5851	2.8441	4.7912
279720449	3.0873	3.5379	3.7783	1.0222	0.4357	3.3937
1089260	3.5210	4.4745	5.1973	2.2223	2.1971	3.2291
1094518	5.9786	6.8145	7.0568	4.6111	3.7111	5.9847
1096962	3.6730	4.6291	5.1542	2.6730	1.9883	3.2564
1100667	5.7464	5.7817	6.0051	3.6620	2.3206	6.0189
1096690	9.1318	9.1343	9.8770	7.3720	6.2764	8.9659
280125486	5.8315	6.5521	6.6311	3.9465	3.7434	5.8040
1104625	5.1899	5.8601	6.0484	3.6595	2.9542	4.9729
1088246	3.6913	3.1409	4.5766	2.1513	1.0832	2.6887
279724872	5.4016	5.7775	5.7514	3.6569	3.0659	4.7266
1099524	3.9063	4.8640	5.2074	2.8212	2.1376	3.5421
1091345	3.6452	4.6941	5.0574	2.6377	2.4227	2.8740
280131168	2.5679	2.6779	3.4428	0.8895	1.1287	1.2084
1087918	4.2790	4.8751	5.6939	2.9930	2.2157	4.1790
1087216	6.8346	6.7066	7.8270	5.1446	4.2419	6.5259
280128587	1.3616	2.0950	1.9784	0.0000	0.0000	0.0000
1096799	4.2542	5.7545	5.2937	3.2923	2.8094	3.7680
1087996	5.2708	5.1930	5.2727	3.2903	2.4058	4.6121
1102630	6.6872	7.0588	6.6155	4.3496	3.6263	6.9605
1087706	5.1496	5.8101	6.1570	3.7781	2.7805	5.1751
279740571	5.8523	7.0639	7.0187	4.2845	4.6265	5.6418
279856321	6.6802	7.7747	8.3695	6.1481	6.1540	5.1437
1104150	4.9162	6.0073	6.4247	3.7292	4.0982	4.1489
1091697	3.6411	4.5557	4.5103	2.2119	1.8404	3.2886
1099951	4.3048	5.3722	4.5485	2.4520	1.7675	4.6461
1087297	4.9149	5.8528	5.6897	3.4414	3.1814	4.4785
1103059	5.9178	6.2689	7.4040	5.0445	3.5324	5.6657
1095220	6.0018	6.6785	7.4909	4.8050	4.4801	5.5423
280041741	1.7839	1.8438	3.4904	0.3374	0.0000	1.4387
279860153	6.7782	5.3733	7.4834	4.7346	4.4845	5.0775
279856126	6.3992	6.6154	8.0897	5.0956	4.7706	5.9016
1098958	5.0069	5.7885	6.2468	3.8643	3.4560	4.3910
1095422	7.7309	7.8532	8.8106	6.3137	6.1479	6.6127
279484508	5.8897	6.3022	6.5674	4.2830	3.7852	5.3776
1092885	4.5007	5.0336	5.4121	3.1400	2.5162	3.9832
1089836	4.3425	4.6277	5.3311	2.9737	2.0866	3.9411
1094625	4.5724	5.0252	5.5903	3.0554	2.6846	4.1492
279905193	4.4889	4.4313	5.3015	3.0197	2.9039	3.0014
1089837	7.5856	8.0721	7.8326	5.5917	5.0941	7.5081
1105860	3.5526	4.0701	4.1967	1.8003	1.5865	3.1367
1098428	7.0834	7.6382	8.2755	5.8788	5.1134	6.7136
1096304	2.9039	3.5700	3.3821	1.4466	0.8968	2.2244
1097011	5.7009	6.6648	6.9099	4.3638	2.9126	6.7143
1092967	8.0631	8.1295	8.3961	6.3350	5.3456	7.6290
1095556	7.4188	7.1865	8.6947	6.3114	4.6323	7.0786
280094551	5.3333	5.7276	5.9160	3.7923	3.0177	4.8965
1106504	6.9673	7.8291	7.0183	5.2206	4.7433	6.5810
1103913	3.0835	4.1349	5.3495	2.4998	1.5643	3.2368
279852937	4.1395	4.8612	5.0322	2.5933	2.7333	3.4393
1092244	6.8212	7.5025	7.9949	5.6200	5.3597	6.0780
1086921	6.3576	6.6819	7.9654	5.2064	4.8351	5.7069
1093619	5.8040	5.5297	5.3495	3.3463	2.8619	5.2213
1093374	6.3152	7.1162	7.4748	5.1580	4.7471	5.7559
1087891	7.3881	7.6871	7.8474	5.9036	4.2159	7.5601
1088014	5.4418	6.3764	6.0721	3.9850	3.4243	5.2590
1091864	5.8173	6.0492	6.7375	4.3377	4.0659	4.9890
1087704	6.2406	6.9727	6.7915	4.7066	4.1286	5.9685
1103105	3.9784	4.2937	2.5916	1.0428	1.0043	3.6188
1088279	7.0146	7.1387	7.1276	5.2378	4.2244	6.6245
1097737	3.6454	4.1484	4.9699	2.4941	1.7710	3.3047
279777569	4.4200	5.3504	5.7229	3.4094	2.9923	3.9007
1100232	3.7465	4.3599	4.7187	2.6007	1.5997	3.4440
279746340	2.8715	4.0045	4.0146	1.3186	2.0357	2.3604
1092784	5.9063	5.3306	5.3633	3.5435	2.2515	5.6467
1095689	4.3973	4.4568	3.7446	2.2479	1.5535	3.6429
1092228	4.4438	4.6093	5.4949	2.9596	2.6760	3.7587
1090691	4.5999	4.7038	5.1123	2.6887	1.8775	4.7110
1091402	4.9041	5.2421	6.6369	3.6971	3.6670	4.2810
1092648	7.5624	7.9996	8.5200	6.2423	6.0393	6.6628
1096640	4.0226	5.1639	4.6896	2.5682	2.1836	3.9924
1102906	4.3607	4.9385	3.6732	1.9197	1.7716	4.1729
1094624	3.5253	4.6154	4.3676	1.9959	2.1717	3.2405
1090738	2.8463	3.8645	3.7487	1.6016	1.2380	2.5228
1095936	5.0454	5.7192	6.1371	3.8484	4.0163	3.9441
1097042	4.2347	5.7944	5.6184	3.3286	2.4664	4.7646
1099528	3.8682	3.9007	4.7817	2.3144	2.3359	2.8177
279854094	2.1249	3.2416	3.6794	0.7818	1.6471	1.5385
1096124	4.3451	5.0486	5.4005	3.1853	2.5854	3.9451
1103613	4.9247	4.2081	5.8845	3.0905	2.7285	4.1235
1098683	2.7714	3.9129	4.1844	1.7459	0.5270	3.5257
1091200	5.9186	6.5157	6.3299	4.4604	3.3145	5.9196
1090170	6.1116	6.1917	5.8800	4.1061	4.0860	4.9251
1096464	3.2331	4.4573	3.7470	1.7912	1.6992	2.8863
1087811	5.4208	6.3305	6.0803	4.0605	2.9717	5.7419
279786821	5.1375	5.7841	6.6164	4.1418	3.0814	5.2592
1104688	5.3809	6.2593	6.5187	4.4231	3.1690	5.5141
1104465	3.7602	4.7368	3.5620	1.8418	1.2139	3.9595
1095600	3.8646	4.1009	2.9452	1.4272	1.2012	3.2433
1101738	3.8719	4.7130	4.7862	2.0594	2.0655	4.2106
1104838	6.8337	7.7249	7.8617	5.6169	5.1333	6.6546
1099583	6.9703	7.0195	8.4735	5.5640	5.4755	6.4115
280093438	4.9673	1.9952	4.9226	1.7808	4.0361	1.0615
279670511	3.9786	3.8904	4.9480	2.2376	2.9693	2.6216
1103054	6.1489	6.1268	6.4811	4.2672	3.5109	5.9922
279747449	2.4062	2.8542	4.1157	1.7024	1.2821	1.4064
1095737	2.4764	2.9448	3.7538	1.3200	0.8620	2.0094
1088530	4.7785	5.2319	5.5732	3.4277	2.8694	4.3050
1091107	2.8876	4.2475	4.0421	1.9050	1.7209	2.5711
1090873	3.3628	4.3315	3.7473	1.8835	1.5800	3.0036
279914863	5.2592	5.7389	6.2984	3.9008	3.8339	4.5912
279748964	3.7557	3.1394	5.0463	2.5192	1.5717	2.8811
1091286	3.8803	4.9810	5.3991	2.8557	2.5530	3.8868
1100151	6.1469	5.7496	7.5474	5.0891	3.3260	6.0689
1098440	3.8177	4.4374	4.7905	2.7061	1.8412	3.5404
1089812	5.6994	5.1726	5.7186	3.9919	2.7884	4.8550
1103098	5.3588	6.3357	6.4304	4.2865	3.5802	5.3049
1098785	3.2428	4.3336	3.8257	2.0387	1.2561	3.1579
1087809	5.1314	6.0601	6.3769	3.9627	3.1303	5.5275
1090103	6.9089	7.4085	7.6549	5.6996	4.9544	6.3704
279913647	3.9042	3.5201	5.1643	2.3052	2.0759	3.2600
1088531	5.0434	6.0231	5.9187	3.7157	3.0323	5.2938
1094020	2.6686	3.0136	2.0258	0.8972	0.6263	1.2450
1102527	3.8864	4.2392	5.2408	2.7151	2.6126	3.0995
1097739	2.7557	3.4437	3.8751	1.6029	1.0797	2.4670
1091636	3.4291	3.6558	3.6923	1.9900	1.2105	2.6536
1090766	3.3333	4.3145	3.0682	1.5153	0.9612	3.3274
279777864	10.5100	10.0427	11.6932	9.2369	8.4240	9.6733
280070774	3.2112	3.9991	3.8471	1.8713	1.2923	2.9829
1089805	2.8194	3.4997	3.2838	1.1552	1.0342	2.5103
279706803	2.2342	1.7849	2.2419	0.0000	0.0000	1.3612
1098160	2.7385	3.5406	3.6247	1.5380	1.4049	2.0729
1098674	6.6753	6.9907	7.6240	5.0384	4.5358	6.8296
1091665	4.1316	5.0069	5.1540	3.0660	2.6494	3.6913
279870973	3.7991	3.2950	5.1406	2.6966	2.2702	2.3827
1108594	7.4685	7.7094	8.5150	6.4022	5.7643	6.6523
279914271	7.9285	8.0144	9.1386	6.7328	6.5189	6.9638
1098512	5.1454	5.7177	6.5064	4.0233	4.2974	4.1851
1096067	5.6569	5.3228	6.8469	4.5393	4.1094	4.3157
1102212	6.1391	6.1399	7.1407	4.6238	5.0217	4.9143
1091930	6.0835	6.6337	7.2594	4.7450	4.4359	5.9416
1090948	7.6357	7.6662	8.2209	6.2842	5.8708	6.5196
1091386	3.6116	3.7389	4.2634	2.0733	1.5855	3.1072
279784307	3.7620	4.0740	4.9999	2.6662	2.5119	2.8112
1090418	4.9302	5.6634	5.9799	3.7460	3.1285	4.8532
1102609	5.7568	6.6233	7.5484	4.9288	4.5667	5.5875
1091744	3.1601	2.6729	3.3565	1.1282	0.5396	2.6771
1098026	3.9460	4.4626	4.0803	2.0261	1.3767	4.2434
279783882	6.7001	7.1370	7.3757	5.0233	4.7387	6.6179
1100223	3.9374	5.1008	5.2044	2.9003	2.8303	3.6808
1105308	3.4220	4.5936	4.9801	2.5805	2.6458	2.9395
279880902	2.9092	3.4827	5.5967	2.3971	1.4636	3.3034
1087514	4.6967	4.9276	5.9894	3.8082	2.7154	4.2663
1105048	3.6666	4.7024	5.0418	2.9712	2.3236	3.2931
280088678	4.7742	4.6193	5.5345	3.4169	2.7861	3.9022
279836216	4.0423	4.2048	3.4951	1.7512	1.7389	3.4294
1097998	6.2124	6.6056	7.7393	5.2805	4.3196	6.1349
1098318	2.1151	2.7011	2.7566	0.6181	0.3081	1.8254
1092957	3.5947	4.3498	4.8657	2.5552	2.9718	2.4623
1096722	2.1506	2.5765	2.9430	1.2132	0.9833	0.6539
1104112	3.3426	4.1676	4.2272	2.1659	2.0386	2.7140
279880347	7.0995	6.2621	8.1325	5.5662	4.9085	6.2005
1093539	6.0825	6.6517	6.1744	4.0771	3.9726	6.0402
1089216	5.1583	5.6313	6.5921	4.1736	3.4700	4.9229
280100823	6.1946	5.6445	7.2360	4.9655	3.7888	5.5056
1091577	3.4313	4.6635	4.7407	2.6484	1.9956	3.3882
1102913	4.2924	3.8066	4.2410	2.3352	1.8203	3.3832
280095383	2.9271	2.6317	3.2977	1.3309	0.6430	2.0829
1096283	3.1090	3.7214	3.8640	1.7527	1.1699	2.9797
1093075	5.5749	6.0440	6.0964	4.1409	3.3144	5.4710
279747910	3.1215	2.3927	4.0890	1.8463	0.7147	2.2538
1089799	5.4736	5.9794	6.7744	4.4082	4.1633	4.8679
1096437	4.2150	3.7534	4.6133	2.4444	2.1098	3.2436
279747276	2.8899	4.1144	3.3720	1.8893	1.9865	1.7182
1093798	5.2185	5.3023	6.5012	4.1727	3.1667	4.9072
1096889	3.4605	4.5532	4.4878	2.4881	2.3889	2.8497
1095253	4.1984	4.8108	4.6927	2.5498	2.5798	3.7975
279723028	3.7358	4.3077	5.1322	2.6349	2.0122	3.7646
1093083	6.1209	6.0015	6.2470	4.3459	3.8108	5.4489
280002246	5.8917	3.7969	4.1840	3.3595	1.9144	3.8387
1090582	5.2591	5.4716	5.7595	3.8225	3.3528	4.5570
1095674	3.1449	3.6148	4.2263	2.2484	1.8744	2.1077
1091509	5.1052	4.1422	4.6053	2.6265	2.7299	3.7431
1094208	4.1296	4.9858	4.9143	2.8557	2.0774	4.3462
1096863	4.9402	5.7258	6.4934	4.0595	4.1159	4.2360
279553797	3.4471	3.4073	4.1019	2.0182	1.5505	2.6446
1097959	3.6653	3.9313	4.6660	2.4035	2.0671	3.0502
1097186	5.5226	6.1138	5.9912	3.7780	3.1972	5.9130
1093335	3.4720	4.6584	5.2363	2.9557	2.2087	3.4649
1098749	4.3753	4.6993	4.6207	2.8404	1.6555	4.4623
1098404	4.0162	4.7385	4.5775	2.5515	2.2721	3.7780
1099632	5.3304	5.4750	6.1621	4.0223	3.9001	4.3146
1095475	3.9987	5.0214	4.5637	2.5599	1.8546	4.4460
279947211	3.4096	3.9567	4.5839	1.6291	2.5209	3.0785
1102801	2.6317	2.8118	3.1659	1.0883	0.8762	1.9231
1092488	6.0792	6.6554	7.0607	5.2192	4.6959	5.1659
1087677	4.1783	5.4438	5.2537	3.1082	2.9035	4.1614
1104679	2.1319	3.3827	3.5435	1.1865	0.5844	2.5879
1087298	2.9478	3.5286	4.3499	2.0344	2.0108	2.0824
1090259	3.7806	3.7001	3.1334	2.0414	1.4874	2.3898
1092494	7.0286	7.2874	7.3750	5.3871	4.8257	6.7838
1091322	4.3345	4.8032	4.8358	2.8988	2.1026	4.2790
1099693	8.1296	8.8315	8.5869	6.6442	5.8351	8.3843
279770664	4.7198	4.3125	5.4590	3.7024	2.2384	3.8705
1095649	5.1884	5.5960	5.8963	3.6506	3.1762	5.1740
1093746	5.8628	6.1959	6.8824	4.7680	4.1971	5.2977
1095572	3.8635	4.8536	4.4934	2.4280	1.8643	4.2406
1100617	3.7047	3.8649	4.4101	2.5469	2.2937	2.4650
1089505	2.1832	3.1092	3.2521	1.2133	1.2502	1.4094
1090913	6.8437	6.6571	6.3018	4.9227	3.7585	6.4520
1098748	4.0598	4.5729	5.0095	2.9135	2.8484	3.2140
279906818	4.4615	4.3349	6.2216	3.8132	3.0623	3.4814
280093808	5.8847	5.7596	6.5055	4.5239	3.7439	5.2217
1088527	4.3951	5.0861	5.0095	3.3685	2.9303	3.5334
1087107	4.3710	4.8709	5.2480	3.2548	2.8305	3.7486
1100035	6.3868	6.9072	6.7437	4.9518	5.0147	5.4152
1093604	3.5288	3.7232	3.1735	1.5580	1.1795	3.0354
279658302	2.9000	3.8283	4.1268	2.1105	1.7650	2.3285
1088161	3.7901	4.0888	4.3553	2.3458	2.4694	2.7725
1092749	2.2716	3.2582	3.5807	1.1273	0.9372	2.4017
1096620	3.9749	4.1372	4.7491	2.5104	2.2751	3.4351
280033595	3.5257	3.8353	0.0000	0.0000	2.7301	0.0000
1099779	3.1496	3.5359	4.2021	2.1821	1.0365	3.0417
1098051	3.3715	3.5219	4.8823	2.5834	3.0097	1.5571
1101228	5.8187	6.0767	7.0000	4.6900	4.0115	5.5709
1095384	6.2409	6.7007	8.0146	5.5633	5.6392	5.1306
279720241	2.8432	2.0784	2.1617	1.0607	0.1235	1.2763
280113634	2.7389	3.0365	3.3015	1.7571	0.3242	2.3736
279750021	2.9362	3.5083	3.8626	2.0425	1.1082	2.5352
1098714	5.2943	5.8195	5.9233	3.8041	2.6866	5.9271
279986172	5.0394	4.9815	6.5330	4.4478	3.9373	3.5556
280079031	3.2452	2.8181	4.1362	1.5370	1.7016	2.3479
1089507	3.3923	3.2928	4.1880	1.9663	1.5129	2.7811
1091710	3.5453	4.3474	4.8816	2.9623	1.3387	3.8624
1094983	5.0818	5.1475	5.5641	3.7326	3.1694	4.2833
1096075	4.3580	4.6592	5.3639	3.1273	2.4470	4.2063
1093538	9.1241	9.3187	9.3329	7.1711	6.6702	9.3376
1091167	3.4071	3.9440	3.5533	1.9541	1.3242	3.0316
279780961	4.3601	4.4344	5.4134	3.0386	2.4126	4.1654
1100571	6.1430	6.1646	7.5809	5.3221	4.8825	5.0929
1096874	4.4234	5.6512	5.1486	3.2213	2.5164	4.8990
1106104	5.8165	6.2567	6.6419	4.6704	3.7641	5.6953
1101930	5.6280	5.6992	6.4224	4.1661	4.1081	4.8969
279902807	3.1965	3.9541	3.9019	2.0973	1.1785	3.1993
1091008	3.7855	3.8815	3.8874	2.1720	1.4442	3.3660
1104737	3.2054	3.7556	4.3904	2.2698	1.8631	2.6475
279719855	3.7502	4.0826	4.9112	2.5837	2.4434	3.1465
279975668	3.0418	4.7526	4.4217	2.2608	2.0040	3.3842
280062413	3.4067	3.3727	3.8235	2.6586	0.8736	2.5041
1098242	3.5446	4.0371	4.1545	2.1597	2.1319	2.8803
1090815	3.6338	4.5696	4.1390	2.4229	1.9248	3.4324
1097924	3.7565	4.4224	5.1882	2.9753	2.7286	3.1054
1104174	2.6436	3.7095	3.8763	1.8625	1.2727	2.5369
279854500	2.4504	3.2250	3.5584	1.4832	0.9161	2.2785
1096988	6.8155	7.0857	7.6732	5.4859	5.1708	6.3639
1093917	4.2883	4.5803	5.4287	3.2878	2.7767	3.6793
1091333	5.6814	6.1711	6.7816	4.6725	4.2048	5.2056
1107954	3.6804	3.9444	4.8656	2.4191	2.4215	3.0990
1102587	3.7525	3.9392	3.6922	2.5390	1.3416	2.9531
1102416	4.7193	5.4030	4.9752	3.2120	2.3898	4.9504
1089326	2.9543	3.9708	4.2582	2.1008	2.5694	1.9745
279856288	3.1322	3.6163	3.4242	2.1477	1.7134	1.7763
1088788	3.0364	4.0358	4.1115	2.4178	1.9124	2.3190
280064867	5.0962	5.9952	4.9674	2.9683	2.8363	5.7232
1098308	5.3961	5.2672	6.7730	4.9160	4.5863	3.4048
1087437	3.4563	3.7318	4.2382	2.3129	1.7639	2.8211
1096572	2.3250	2.9444	4.2568	1.4514	0.7809	2.7703
1097149	4.2083	4.7174	5.5930	3.1730	2.3179	4.5052
1098593	6.2960	6.1865	7.1051	5.1290	4.5470	5.3899
1097836	4.4915	4.5717	4.6024	2.9321	2.2975	3.9156
1088581	1.8236	1.5044	3.1843	0.7375	0.2850	0.9737
1091338	2.6495	3.2989	4.0950	1.8767	1.8093	1.8450
1102207	4.3839	4.6175	4.5178	2.9271	2.0239	4.0624
1100851	2.8983	2.8576	3.4364	1.3967	0.6188	2.6725
1095452	5.4988	5.9159	6.2405	4.2354	4.3356	4.5810
1104421	4.0453	4.2578	4.8386	2.8024	2.2184	3.6191
1088960	5.2109	5.6880	6.4187	4.3497	3.9882	4.4791
1091805	3.7809	4.4212	4.8719	2.6740	2.4582	3.4419
1087720	5.0579	5.4663	5.6254	4.0077	3.5673	4.0750
1099980	4.7802	5.2268	5.7322	3.3534	2.9036	4.9838
1105794	3.6710	4.5598	5.2273	2.8106	3.0623	3.0869
1095978	3.1620	3.7004	3.9649	2.2004	1.3660	2.7639
1096731	4.2185	5.5239	5.0267	3.3157	2.7379	4.2196
1096673	4.4738	5.0769	5.3623	3.3794	2.9416	4.1013
1104663	4.5041	4.7062	5.6371	3.4724	3.0490	3.8381
1104707	3.4391	3.6362	4.4423	2.3044	1.7756	2.9506
1092074	2.5586	3.4256	4.0318	1.7310	1.6428	2.1611
1099923	4.8470	5.7258	6.1424	4.0783	3.3413	4.8160
1095616	3.7041	3.9126	5.3836	2.8330	2.0132	3.6751
279897639	4.8650	5.1320	5.1788	3.5317	2.4852	4.6801
1097951	4.0004	4.4258	4.9567	2.7182	2.5869	3.5995
1092500	3.1198	3.4589	4.5865	2.2902	2.0196	2.3801
279896626	5.4400	5.7382	6.1448	4.3877	3.8095	4.6535
279897217	1.9583	1.2090	2.9041	1.0482	0.0000	0.5550
1100888	3.9544	4.1868	4.6522	2.4484	2.2743	3.6053
1086952	4.7772	5.0226	5.5703	3.7419	3.0911	4.0738
279884778	1.9987	2.8639	2.4362	0.0000	1.5840	1.2522
279703324	5.2933	5.0018	6.4322	3.9432	3.9054	4.4179
1096481	3.6560	4.0325	3.9342	2.3152	1.7464	3.1004
279800471	4.0150	2.8100	5.1384	2.6724	3.0820	1.7490
1089790	2.8215	3.9710	3.6473	1.9881	1.6924	2.3007
1104757	5.2474	5.3535	5.9745	4.1265	2.7886	5.2028
1090992	5.9891	6.1400	7.1981	4.8801	4.9822	5.0077
1087495	2.0385	2.8502	3.4506	1.1374	0.6572	2.0928
1104731	3.4065	3.9605	4.4234	2.5620	1.8791	2.8981
1090536	2.4411	2.9119	2.5726	1.0626	0.5597	1.8521
1093429	4.7771	4.9423	5.6268	3.5505	3.3052	4.0408
1105555	3.2724	3.5868	4.4779	2.2858	2.3443	2.2589
1102690	5.6484	6.2029	6.9382	4.5008	4.3861	5.4553
1096114	5.1055	4.8069	5.1454	3.4750	2.2679	4.8683
1090731	5.8222	6.2120	7.3105	4.8820	4.9723	5.0448
279930745	2.4362	1.3104	2.3554	0.2874	1.3701	0.0000
1091417	5.0525	5.1176	6.1431	3.8158	4.0222	4.0358
1101857	6.5797	7.0728	7.9029	5.8375	5.6276	5.6513
1094309	4.1456	4.5919	5.0694	2.9450	1.8395	4.5856
1096340	3.0367	3.5663	3.4960	1.4078	0.9161	3.3423
1092948	4.2431	4.7628	5.2327	3.4750	2.9502	3.3836
1091626	3.5115	4.2110	4.5500	2.5486	2.4793	2.8173
279886131	5.3697	6.0474	5.8610	4.0323	3.4991	5.3247
279719082	4.4786	4.4069	5.1402	3.3082	2.5504	3.7458
280090289	3.6755	4.0282	3.9107	2.2619	1.8578	3.0737
1087003	3.2497	3.6520	4.7482	2.7651	1.7515	2.7124
1091140	3.1911	3.5865	3.3802	1.6149	1.5881	2.5342
1093479	5.0974	5.5869	6.2173	4.0118	3.7530	4.7171
1087685	4.3052	4.1398	5.2154	2.0909	4.0299	3.1211
279738866	5.4802	5.8343	6.5444	4.2358	4.1795	5.0259
1090943	4.6273	5.3604	5.2453	3.5141	2.9917	4.3121
1108368	4.7017	5.0988	5.8640	3.7638	4.2220	3.2646
1099476	6.7110	6.7315	7.0716	5.0891	4.8251	6.1859
1091438	4.7016	4.9958	5.4369	3.4462	3.3908	3.8864
1091182	3.5922	3.6459	4.6813	2.2884	2.4047	2.8174
1103044	4.4743	4.6505	4.8035	2.8608	1.9898	4.6711
1097850	6.6549	6.2352	7.1915	5.3810	3.8342	6.4608
1089289	3.1413	3.5985	4.4993	2.1969	1.9459	2.6911
1089285	3.1190	3.6789	4.3491	2.1896	2.2565	2.2957
1087656	4.5363	5.1688	4.8498	3.1140	2.6183	4.4180
1098610	7.3098	7.8145	8.1345	6.2024	5.6050	7.0514
280034253	2.9350	2.9288	4.6073	1.7132	1.2638	3.0958
1095555	3.9701	4.9465	5.8341	3.3925	3.1956	3.7651
1088205	5.1409	5.8386	5.9967	3.9248	3.4764	5.1784
1104763	3.9772	4.7043	4.8034	3.0089	2.4458	3.6340
1098342	2.8208	3.3665	3.7586	2.0256	1.3983	2.1261
1107902	3.4909	3.0008	2.3610	0.8522	1.2732	2.3325
279847480	3.1109	2.9084	4.3306	1.9407	1.6812	2.3367
1086936	2.5276	2.8722	3.5740	1.4327	0.9579	2.1945
279888788	2.3022	2.4568	2.2264	0.7485	0.3242	1.5257
279911617	4.1819	4.8804	5.6608	3.6338	3.3388	3.3637
1093642	8.1294	8.4342	9.7105	7.3041	6.3324	8.2516
280137004	3.9378	4.5964	4.7426	2.4931	2.0114	4.3869
1091309	4.2635	4.4741	5.8609	3.5662	3.2328	3.4148
1094585	3.8964	4.3058	4.3564	2.5542	2.5291	3.0924
1104904	1.6483	2.4723	3.4647	0.7420	0.7190	1.7432
1104770	5.0511	6.0052	5.9989	4.0523	4.2592	4.3637
1094548	2.4097	3.3421	3.4404	1.4336	1.0676	2.3119
1091269	4.4234	4.9652	4.9555	3.5695	2.7409	3.6600
1099464	6.2856	7.0346	6.5207	4.6365	4.2921	6.5409
1096782	4.9619	5.6449	5.7408	3.8013	2.9961	5.1798
280037494	5.5376	6.2864	6.1157	4.1606	4.6114	4.8005
279791782	2.9305	3.4208	4.0941	2.2376	1.5067	2.3349
1103270	6.2635	6.4828	7.0301	4.9968	3.9694	6.4440
279951826	2.0354	1.7161	3.4497	1.1371	0.7541	0.9458
1098932	7.2167	7.0061	7.4822	5.4150	5.0511	6.8757
1088402	5.2419	5.4525	6.5445	4.3594	4.3540	4.1640
1097240	4.4863	5.3449	4.6778	3.2315	2.1673	4.7504
1102915	4.7456	5.0798	6.0617	3.7675	3.7030	4.0589
1089464	6.8639	7.6036	8.5744	6.0485	5.9271	6.7095
1088936	5.6341	5.5785	6.5877	4.4794	3.9930	4.9750
1096482	3.2880	4.2331	4.1653	1.8456	2.1099	3.3779
279819242	3.1215	2.5588	2.3318	1.1450	0.3294	2.1852
1098582	3.6490	4.6698	5.5544	3.1154	2.7738	3.6319
279781825	4.0093	4.6450	5.4769	3.4144	3.3513	3.0134
1090379	3.7992	4.1861	4.8346	2.7071	1.9656	3.7995
1102907	5.5423	3.8805	4.4930	3.3656	3.2847	2.9206
279734600	5.8333	5.5968	6.4944	4.5543	3.7244	5.3033
1091644	6.5148	5.8246	7.8748	5.2887	5.2586	5.3279
279852790	1.4743	1.5813	3.3922	0.6768	0.4043	1.0299
1098396	3.0165	3.0902	3.5377	1.5459	1.2690	2.4932
1094163	2.9093	3.8500	3.5065	1.5882	0.9818	3.3603
1102851	4.1444	5.3813	5.1970	3.3935	2.1222	4.8717
1090244	5.4510	6.0487	6.6261	4.4883	3.9379	5.3666
1099971	4.6531	4.4344	6.0774	3.6530	3.2965	3.8823
1087342	4.5248	4.4524	5.0016	3.0200	2.8283	3.7982
1094133	4.6164	4.6834	5.1188	2.9631	3.0320	4.0962
1088288	4.6982	5.7124	5.6320	3.6977	3.5488	4.4698
1097233	4.5081	5.1104	5.7232	3.7323	3.3636	3.9235
1093696	3.3597	4.1182	4.1762	2.4086	2.2748	2.6484
1091843	3.1251	4.3575	4.2437	1.9798	1.6719	3.7538
1101975	4.8300	4.9611	5.5406	3.5547	2.7600	4.7002
1095796	3.7834	2.1697	4.3570	2.6400	0.8831	2.4706
1094078	3.9354	4.3240	5.2717	2.9580	2.9643	3.2927
1087217	4.9825	5.4334	5.8224	3.9203	3.5877	4.4155
1096535	4.5969	3.8414	5.4928	3.5936	2.2807	3.7424
1105885	5.5296	6.1761	6.6049	4.7673	4.4357	4.7977
1089293	3.1640	3.7752	3.5293	1.9138	1.5357	2.7094
280010768	6.9957	6.9282	8.4019	6.1211	5.5492	6.3465
1097049	3.3761	3.6423	4.4616	2.2275	1.8405	3.1030
1098498	3.3881	4.1052	3.9077	1.9419	1.3144	3.8401
1099458	3.8325	5.0535	5.1172	3.1828	2.9474	3.5696
1099919	2.6179	3.1513	4.2012	1.5784	1.0004	3.0891
1092642	3.1390	3.3346	2.4472	1.1403	0.6880	2.7929
280003511	5.0978	5.6853	5.6221	3.9842	3.7360	4.3867
1100304	3.3451	3.6127	2.9736	1.3851	0.9234	3.3250
279912829	4.1231	3.1511	4.6802	2.8910	1.6867	3.0799
1102396	4.0254	4.4751	4.5936	2.7461	2.0050	4.0479
279728016	4.4156	5.3126	5.4533	3.3543	2.7358	4.7984
1090385	4.2434	4.1531	5.2696	3.0136	2.6221	3.7387
1089604	4.3338	3.9293	5.3565	3.2258	3.0379	3.0701
1095139	4.3783	4.3271	4.9179	3.3177	2.6722	3.3495
1095613	5.1592	6.3511	7.0739	4.4497	4.0764	5.7773
279787979	5.4350	5.6826	6.7074	4.7630	4.9095	3.8759
1099877	3.5602	3.6938	4.6300	2.2656	2.5829	2.7611
1093964	5.7811	5.8616	6.1676	4.3380	3.8607	5.3375
1105391	2.7316	3.5711	4.0735	1.8838	1.9969	2.2220
1097052	1.4904	2.9599	3.1997	0.9208	0.7411	1.7149
1088557	6.1308	7.1568	7.3898	5.2331	5.0474	6.1259
279774110	4.6315	4.3351	5.1175	3.4356	2.9784	3.4008
280132241	5.9132	5.7246	6.6432	4.6495	4.1156	5.2469
1095395	2.9835	3.7383	4.4977	2.0718	1.4787	3.4005
278743751	3.5608	3.6765	4.8739	2.4710	2.2730	3.1002
1093806	4.1333	4.7192	5.3331	3.0869	3.0787	3.7565
1096241	7.6638	8.4897	8.9492	7.3299	6.3548	7.1555
1102810	4.1261	3.9953	3.9349	2.5627	2.3299	2.9021
1109003	5.1855	5.9530	5.7488	3.8598	4.2973	4.4705
1093692	3.5058	4.1170	4.4201	2.6110	2.1540	3.0186
1098930	7.5419	7.7772	7.6150	6.0052	5.4098	7.2607
1100881	6.1707	6.4331	6.4114	4.7829	4.4129	5.5618
280011271	2.8690	2.2468	5.0787	1.9341	0.9775	3.0266
279864446	3.6305	4.4427	4.0539	2.6124	1.8732	3.3851
280118123	2.3710	2.2622	3.0404	1.1481	1.0366	1.2330
1088222	4.8698	4.7628	5.0398	3.0961	3.3155	4.0056
1092307	6.1404	6.1852	7.0487	5.0345	4.4649	5.6211
1094637	5.5823	5.6515	6.0234	4.1489	3.8902	4.9645
1099568	3.6901	4.0948	4.7265	2.7314	2.2937	3.2327
1098484	4.2825	5.2930	5.3269	3.3284	2.4058	4.9158
1086929	3.3643	4.1828	4.4734	2.5948	2.2931	2.8805
1099107	5.3887	5.9996	7.1652	4.7344	3.9619	5.6056
1095031	4.8123	5.5898	5.9406	3.9993	3.6655	4.4293
1099481	4.9950	4.6389	4.1486	2.9502	2.1848	4.3992
1100715	6.3338	6.6551	8.0387	5.6431	5.5230	5.6134
1104550	4.8780	5.6251	5.4788	3.5881	2.7961	5.3515
1098341	5.5917	6.5008	5.3873	4.0712	3.8114	5.3516
1099624	3.6276	4.3584	4.5173	2.4867	1.9874	3.7844
1088826	5.0314	5.1026	6.3373	4.0111	3.0456	5.1725
1091259	4.0283	4.6640	4.6462	2.8372	2.7650	3.4947
1096380	4.1263	4.0874	5.3113	3.0031	2.7604	3.5205
279839342	4.8722	5.5000	5.5776	3.8513	4.2721	3.5893
1090838	5.4261	6.1772	7.0182	4.6751	4.3673	5.3423
279900456	5.4969	5.4410	6.9374	4.6362	4.4336	4.5699
1090758	4.3464	4.6073	5.3906	3.3247	3.2428	3.5425
1089047	5.2351	6.4328	6.8055	4.7819	3.5876	5.8715
1091772	4.6385	4.8422	5.6187	3.4615	3.5244	3.8822
1096714	5.0199	5.0040	6.0455	3.9374	3.3937	4.5098
1094410	2.5691	3.3223	3.3079	1.7073	1.2565	2.0081
1093749	4.4378	5.0808	5.1155	3.4565	2.4961	4.4564
1087705	4.9970	4.9438	5.4642	3.6098	3.3699	4.2029
279869170	4.7529	5.8408	3.9279	3.2046	1.5519	5.5435
1086918	2.9275	3.6558	3.5566	1.7433	1.3626	2.8138
1091899	6.7483	6.6073	7.0972	5.1735	4.3207	6.7394
280121613	4.1962	4.5272	5.3500	3.4633	3.1175	3.2770
1087607	2.2035	2.8244	3.6997	2.1823	0.5113	1.8194
1090834	3.7356	3.9268	4.4285	2.4946	2.5454	2.8439
1099974	3.2147	3.9806	4.2727	2.4537	1.6212	3.1888
1105804	4.3423	3.8862	5.2523	3.3043	2.8417	3.1324
1095890	4.1052	3.8890	3.9440	2.7094	0.7834	4.2447
1094124	3.9994	4.9710	4.4672	2.8594	1.4030	4.9758
1090446	6.6416	6.7063	7.2883	5.3571	5.2043	5.8760
1091096	5.7148	6.2627	6.6927	4.7715	4.3092	5.3910
279806538	2.1726	3.0866	3.0392	1.3251	0.9229	1.8539
1096202	4.3951	5.3113	4.3188	2.9520	2.2210	4.6605
279828817	2.5853	2.7563	4.1391	1.9720	1.2379	2.0806
1091426	4.4023	5.4361	4.1438	2.7796	2.1180	4.8945
1100705	4.9873	5.3384	5.6027	3.9827	3.6542	4.1021
1103572	3.9408	4.9152	4.6679	3.0425	2.6211	3.6783
1087245	5.7302	6.7929	5.8856	4.9477	3.5604	5.7199
1102803	6.3466	6.0810	4.7979	3.5467	3.1065	6.3935
1096584	3.4109	3.5303	3.8215	2.0309	1.9921	2.5612
1088477	3.7731	4.2180	5.1451	2.8297	2.2340	3.8941
1093325	5.5198	5.3023	6.6125	4.4951	3.9571	4.8068
1094500	3.3501	4.2833	4.0856	2.3895	1.9918	3.1621
279912548	6.0691	6.3802	6.9830	5.1474	4.0227	6.0868
1092903	7.9104	8.7065	8.8118	6.8813	5.6954	8.6775
1103711	6.1729	6.4332	7.4437	5.0124	5.4132	5.4507
279797235	4.2884	4.8096	5.6291	3.0549	3.5649	3.9345
1096923	5.8874	5.4438	6.9702	4.5755	4.4503	5.1043
1097666	3.1202	3.7688	4.0335	2.2715	1.4809	3.0020
1099488	3.9893	4.5261	4.8332	2.8730	2.9764	3.3315
1092814	2.9286	3.2016	3.7877	1.9428	1.9718	1.8359
1099461	6.1311	6.0985	7.3847	4.9554	4.7808	5.7109
1089775	2.5521	2.6183	3.5788	1.4533	1.4023	1.7283
1088819	2.8534	0.5749	1.9600	0.6886	0.0555	0.4790
1091406	2.5387	2.9594	3.5422	1.6861	1.3893	1.8009
279728159	5.9235	5.8274	6.8034	4.7938	3.9972	5.6001
1091404	3.0464	3.4123	4.1185	2.0074	1.7642	2.6434
1098761	3.6868	4.3992	5.2256	2.9858	3.1681	2.9954
1097668	3.6936	4.5170	4.6122	2.7905	2.3643	3.5059
1088559	4.8355	5.4137	6.0004	3.8203	4.0531	4.2142
279893236	8.0382	8.8047	9.4086	7.1810	8.1201	6.7891
1093011	4.8219	4.7941	5.5822	3.6196	3.2761	4.1412
279743329	2.3156	3.4625	3.5949	1.6672	0.5466	3.0018
279670299	4.3947	3.3835	4.7267	2.6143	2.3721	3.3638
1099534	2.1199	4.7769	2.4204	1.9902	1.2581	1.9144
1090560	3.4508	4.3813	4.1008	2.3742	1.5255	3.8806
1108953	5.9712	6.2476	6.7909	4.8586	3.6458	6.3529
1100526	4.3129	4.4740	5.5794	3.4576	3.1483	3.6082
1098924	2.5026	2.3632	3.0255	0.9511	0.9936	1.7955
1097664	4.8480	5.7040	6.2965	4.2411	4.5145	3.9421
1105625	4.2198	5.1267	4.4758	2.7445	2.5978	4.3299
1096223	4.0597	3.9413	4.0191	2.3817	1.4855	4.0031
1088356	4.5657	5.4845	6.1379	4.0797	3.8016	4.1572
279828586	3.8138	4.2277	5.9045	3.7663	3.2492	2.7813
1096781	4.9282	5.6986	5.8001	4.1955	3.6357	4.4492
280065992	2.4428	3.6209	3.6159	1.2188	2.0409	2.2748
1095768	3.6085	4.3317	5.1757	2.8216	2.9037	3.2479
1093404	5.0076	4.8097	6.1221	3.8968	3.0613	4.8436
1096061	6.2246	5.4734	5.8411	4.6434	2.9487	5.8119
1088251	4.0817	4.7917	4.8757	3.1897	2.8081	3.6203
279739370	4.0583	3.9699	4.3157	2.7482	2.0557	3.4135
1098488	4.2877	4.9521	4.5898	2.8957	3.0751	3.7347
279720817	3.3293	3.7968	0.0000	0.0000	3.0025	0.0000
280096044	5.1393	5.5893	4.6078	3.2518	3.1410	4.8208
279921060	5.9254	6.3479	7.0122	5.2235	4.5445	5.3951
1093211	5.4615	6.0315	6.5970	4.3918	4.0267	5.5508
1108907	5.1331	5.4798	6.1735	3.9405	3.7116	5.0142
1102098	4.2966	4.2602	4.8116	2.6536	2.8098	3.7863
1088450	1.4040	2.3823	2.4420	0.8547	0.0426	1.2176
1089435	4.8193	5.2261	6.0407	4.1039	3.6535	4.2188
279815748	4.6629	4.6725	5.7308	3.5080	3.7226	3.7299
279862113	1.7015	2.0068	2.3683	0.7848	0.5145	0.6715
1098859	0.8988	1.7089	3.2206	0.4048	0.0837	1.2343
1090377	3.7905	4.7449	5.0490	3.1351	2.7212	3.6236
1088423	4.0167	4.2769	4.8456	3.2735	2.1311	3.6303
1094575	3.9433	4.5928	4.9311	2.8332	2.9505	3.5803
279909421	1.5587	1.7984	2.8252	0.4891	0.2622	1.3315
1095020	5.7403	6.4771	6.6738	4.8839	4.0340	5.8742
1096644	2.7164	2.9605	3.6326	1.5635	1.5851	2.0621
1092861	5.9345	6.5800	7.0844	5.1466	3.6504	6.7036
1088745	4.0875	4.2546	5.2996	2.7868	3.1633	3.6027
280110995	6.3583	6.7512	6.9975	5.0960	5.0344	5.8880
279900004	3.0255	3.0424	3.9294	2.1572	1.3141	2.4385
280033385	3.9211	4.2469	4.9029	3.0457	3.1637	2.7790
1089845	5.8173	6.2089	6.8336	4.6950	4.6477	5.4359
279733554	4.0024	5.1998	4.0783	2.7817	2.2149	4.2049
1088064	3.5485	3.4316	3.9339	2.3285	1.9051	2.6024
1098338	2.9530	4.0451	3.3182	2.0298	0.7907	3.4179
1097740	2.8738	3.1393	4.6715	1.9841	1.8419	2.7810
279685023	3.9582	5.1813	5.3097	3.3700	3.3073	3.6953
1100188	5.4047	5.3852	6.1469	4.3366	4.2026	4.3241
279875703	4.2163	4.1175	4.7264	2.7538	2.1531	4.0798
1105335	4.0282	4.2420	4.8818	3.2893	2.1654	3.6243
1088045	2.6633	3.3210	3.3486	1.6973	0.8126	2.7503
280010188	4.0268	4.2746	4.8770	3.2923	2.1609	3.6525
279981834	2.5070	3.1556	4.1541	1.8093	1.5681	2.3669
1105334	4.0060	4.2226	4.8620	3.2660	2.1495	3.6034
1096995	3.2242	3.1468	3.3793	1.8387	1.6740	2.1670
280041949	4.0282	4.2496	4.8811	3.2939	2.1555	3.6392
1091321	5.6351	4.5478	4.6529	3.4850	3.2996	3.9810
1091541	3.1480	3.8775	4.1645	2.1775	2.1963	2.7463
280057052	3.1556	2.4679	2.8740	1.5953	0.9550	1.8779
1091984	6.1053	6.4735	6.0499	4.4944	4.0859	5.9816
279269141	6.4544	5.9104	8.1588	5.6163	4.9643	5.8787
1091102	3.4487	4.8420	4.5290	2.8071	2.6611	3.2912
279865509	5.4732	5.9529	7.0552	4.8880	4.8486	4.6871
279925869	2.7351	3.7684	3.1633	1.7220	0.9671	2.9207
279846111	4.0944	4.4353	5.1953	2.8701	2.8722	3.9279
1094827	2.4405	3.4578	3.9478	1.7637	1.7650	2.2633
1096027	3.7059	3.7253	4.2470	2.3691	2.4601	2.7956
1096704	3.8948	4.7007	5.1233	3.1581	2.7896	3.7204
1087487	5.5361	6.2394	5.7259	4.1396	3.5229	5.7883
1104677	9.4282	9.3734	9.2342	7.7704	7.4401	8.7779
1098230	3.9930	4.6061	5.0126	3.2214	2.8112	3.5336
1093781	5.1896	5.4399	5.6071	3.9573	3.2459	4.9883
1098754	4.7890	5.5710	6.0828	4.2633	3.5713	4.5647
1107404	3.4066	4.2316	4.3606	2.4705	2.2590	3.2264
1089808	4.1691	4.4956	4.8905	3.1081	3.1037	3.3021
1089319	5.3428	5.3073	6.1035	4.1357	3.8398	4.7397
1108898	4.0046	4.2210	4.8594	3.2837	2.1474	3.6171
1088523	4.1987	3.9780	5.0113	3.0107	2.7322	3.4094
1099694	4.9433	4.9526	5.8362	3.6203	3.6229	4.4553
1094823	6.9643	7.0476	7.2592	5.3033	4.5491	7.3857
1101758	4.2625	4.9820	5.9896	4.0235	2.9789	4.1998
280085843	4.0093	4.2355	4.8571	3.2830	2.1589	3.6281
1103743	4.5761	4.7881	5.5549	3.7223	2.7149	4.4513
1105337	4.0334	4.2443	4.8468	3.2776	2.1410	3.6756
1101717	4.0158	3.9085	4.6941	2.4689	2.1777	3.9423
279794601	5.2203	5.5847	5.7994	4.1430	3.5176	4.9152
1091210	4.3476	4.6028	4.8397	3.1465	3.2104	3.4068
1105336	3.9761	4.2041	4.8245	3.2581	2.1143	3.6060
1102095	2.2777	2.6026	2.7437	1.2268	0.7968	1.5749
279963217	5.7905	5.9105	6.7010	4.7917	4.2866	5.2984
280000986	3.8666	4.0943	4.7115	3.1314	2.0140	3.5031
280105024	2.5636	2.0859	3.7651	1.3994	0.4948	2.4979
1101455	6.5557	6.3118	7.4988	5.5015	4.9854	5.8584
279744568	4.2239	4.2041	4.5936	3.1732	1.8233	4.0045
1091605	6.1560	6.2784	7.1167	5.2078	4.3443	5.9786
1091407	3.7644	4.4832	5.0382	3.0609	2.6846	3.5203
280107497	1.9578	2.6843	2.6254	1.1232	0.9055	1.2195
280006188	4.9887	6.1456	6.2595	4.1662	4.3477	4.8609
1090879	3.7892	4.5695	5.1557	2.9262	2.6111	3.9585
1101258	7.0164	7.2287	8.0813	6.0890	6.6774	5.5423
1105339	3.8375	4.0592	4.6808	3.1122	2.0117	3.4406
1098113	4.2317	4.4330	5.4971	3.2687	2.8758	4.0073
1097758	5.3683	5.7980	6.2773	4.3528	4.7604	4.3216
1090604	3.0999	3.1992	3.8419	2.0807	1.0511	3.0026
1090620	7.9400	8.3962	7.9790	6.5098	5.8714	7.9276
1090923	2.9646	3.4237	3.5213	1.9056	1.9227	2.0771
1101799	5.1163	5.4853	6.3301	3.9382	4.3066	4.6873
1091492	5.6221	6.7005	5.8016	4.2650	3.8796	5.9814
279789857	5.4001	6.5278	7.3387	5.6313	4.6641	4.9750
280093911	7.4824	7.4105	7.8750	6.1371	5.5570	7.0782
1088576	4.8618	5.5336	6.0505	4.2359	3.9991	4.2171
1091380	5.7994	6.0678	6.5431	4.6519	4.0658	5.6991
1093789	7.2987	7.5354	8.1960	6.1777	6.1445	6.7144
279484141	2.8777	2.8666	3.5912	1.3902	1.2319	2.7202
1090940	4.7674	5.2479	5.3588	3.6374	3.1482	4.5977
279999419	6.2733	6.7588	7.9012	5.8715	5.4941	5.5773
1091686	4.2666	5.4228	5.3056	3.6898	3.2582	4.0576
1100171	7.1031	7.4948	7.3684	5.9908	5.1813	6.8051
279600014	6.2224	6.7079	7.8501	5.8210	5.4437	5.5269
1098139	3.9838	4.3133	3.8075	2.4366	1.8128	3.8673
280119635	3.6714	4.7323	3.7663	2.3596	2.2136	3.6100
1100938	3.3014	3.4635	3.7627	2.0634	1.6125	2.8658
279905598	7.3761	7.9423	9.0756	6.6326	6.9052	6.8713
280022212	4.0312	4.2807	4.8660	3.3328	2.1897	3.6722
1099986	5.6290	6.1532	5.3162	3.7741	2.3916	6.9531
279882464	5.6931	6.3239	6.2214	4.7322	4.2821	5.2449
1105340	4.0024	4.2148	4.8344	3.2741	2.1415	3.6577
1101675	1.7063	2.6621	3.5838	1.2197	0.8743	1.8839
1093636	6.9762	7.3604	8.6428	6.2122	5.6748	7.1187
1096737	5.4931	5.7619	6.7679	4.5456	4.8575	4.6551
279896495	4.5542	4.0426	5.9448	3.9185	3.8790	2.7795
1098283	3.9031	4.4463	4.6609	2.8817	2.9240	3.2405
1100847	3.5298	3.9367	4.5500	2.4697	2.1338	3.4490
279921644	3.8819	3.7984	4.5990	2.9131	1.9817	3.4236
1091514	4.9468	5.1931	5.8127	3.8567	4.1472	3.9877
1087117	4.0204	4.0843	4.8083	3.1559	2.5658	3.2306
1088421	3.6999	3.4145	4.0728	2.4415	1.6338	3.1521
279747497	7.4538	8.0692	8.4766	6.4859	6.4164	7.1379
1102901	3.3025	4.3166	4.2138	2.5941	2.4205	2.8643
1105902	7.5274	7.2157	7.7497	5.9217	5.0412	7.5771
1090218	3.8503	3.7399	4.7596	2.8142	2.6812	2.9022
1087868	4.6934	5.4251	6.1255	4.2219	3.8743	4.1958
279864892	4.4149	5.1373	4.8494	3.5684	2.9650	3.9169
1088514	5.5412	6.0566	6.4544	4.8648	4.4960	4.7402
1089519	5.8034	5.7095	6.0552	4.3541	3.7504	5.5130
1108387	4.1838	3.7667	3.1716	3.2143	1.6931	2.2661
1097841	4.6739	4.5438	5.2174	3.3483	3.2387	3.9011
1087851	2.9900	3.9328	3.7042	2.1456	2.0842	2.4505
1096311	2.7994	3.5396	3.9973	2.0473	1.8053	2.5375
280061834	5.5709	5.3834	6.2203	4.2185	3.7614	5.2495
1102147	3.8542	4.3208	3.6137	2.4540	1.8781	3.5115
1101255	3.9126	4.2542	4.7821	3.1064	2.7279	3.1708
279959006	5.2499	5.5371	6.7459	4.7292	4.8215	4.0389
1090555	4.1413	4.5715	5.0864	3.2478	3.1653	3.4448
279836015	4.0595	4.0389	4.5352	3.0453	2.6286	3.0216
1087203	4.0043	4.4977	5.0332	3.0468	3.1686	3.3838
280136154	3.9470	3.9762	5.4152	3.4636	2.6224	3.3164
1089363	3.0781	2.9631	3.5739	1.6294	1.9183	2.1316
279925269	3.8975	3.8396	5.0141	2.8210	3.0430	2.9554
1099284	3.8427	3.9812	4.6457	2.7693	2.8092	2.9610
1089798	4.8310	5.1883	5.4448	3.5919	3.1504	4.7920
1087199	3.2878	3.1429	3.6274	1.9412	1.6579	2.5301
1094247	3.6025	3.9311	5.0726	2.9356	2.7672	2.9748
1109072	4.0502	4.3569	4.7445	3.2134	2.1365	3.8732
1098347	4.5828	5.1857	6.0345	4.0462	3.7401	4.0897
1102443	4.5463	4.2633	4.1032	2.4335	1.8068	4.7463
1093064	4.2543	4.1109	5.2025	3.2523	2.9839	3.4070
1099289	4.4587	4.8968	5.1867	3.4300	3.4010	3.7882
1094407	5.3069	5.0502	6.1391	4.3483	3.9312	4.2940
1096532	3.2445	3.4404	4.4240	2.3003	2.1937	2.6924
279822415	7.4356	7.1438	8.5284	6.4402	5.8572	6.8879
1095542	6.1866	6.5233	6.7423	5.2185	4.8412	5.4715
279805691	5.8061	5.9638	7.0650	4.6894	4.8187	5.4075
1090800	3.4211	4.4311	4.4911	2.7868	2.1756	3.4632
279975191	3.8243	3.5729	4.7870	3.5995	1.4612	3.2090
1098289	3.5057	3.7062	3.8278	2.1381	1.9128	3.0758
1093907	4.7946	5.4107	5.9138	3.8479	3.4520	4.9078
280118974	5.4254	5.8377	6.3668	4.6084	4.9279	4.1871
280118476	5.3564	5.2659	6.0954	4.4028	3.7974	4.6129
279910986	3.5498	3.3028	4.2250	3.1843	0.9801	3.0115
1092234	4.0462	4.1968	4.8833	3.1650	3.1644	2.8963
279813794	2.9219	2.9775	3.6980	1.8545	1.8621	1.9818
1090267	3.5451	4.1876	4.0570	2.3933	2.4525	3.0461
1096263	5.0250	4.9986	6.1249	3.9702	4.0167	4.2656
279883765	6.7934	6.8084	8.0830	5.8068	5.7567	6.2262
1092291	7.6847	8.3377	9.2247	7.0074	6.3525	7.9922
279764176	7.3577	7.8567	6.3694	5.3149	5.1270	7.2490
1096930	4.1760	4.3558	5.7027	3.3932	3.6833	3.2674
1098393	2.0422	3.4789	2.5838	1.1118	0.7078	2.3950
1095295	6.2281	0.8176	0.7532	1.6837	1.2028	1.0233
1093659	7.4043	7.6845	7.8859	6.3218	5.5964	7.1680
1089737	5.1739	5.7066	6.2386	4.3583	4.0292	4.8449
279801999	3.3097	3.1008	4.3490	2.3450	2.0605	2.4698
1093008	4.5150	4.6898	6.3018	3.8937	3.7177	4.0119
1093312	6.6128	6.5228	7.5920	5.5362	4.9907	6.3174
1095221	2.9455	3.6928	4.1588	2.3307	2.1489	2.4348
279968357	1.9187	1.7890	3.3417	0.8742	1.1599	1.1344
279475941	5.9343	4.0433	4.5181	3.2150	3.1907	4.2097
280115622	1.7275	2.2002	2.8249	0.4622	0.7652	1.6458
1093857	3.5171	3.5445	4.4677	2.5542	2.2096	2.8864
1087418	3.8002	4.4049	4.9084	2.9816	2.7662	3.4902
1102016	4.0160	4.3984	5.3224	3.1998	3.1254	3.5363
1096864	3.3870	3.8883	3.8412	2.0892	2.1304	3.0223
1089194	5.5309	5.3859	6.1964	4.2002	4.4351	4.6052
280089157	5.4516	4.0577	5.4927	4.1387	2.7278	4.2631
1091775	4.7724	4.1215	4.1919	3.2082	2.3746	3.6308
1090926	4.5076	4.7269	5.4394	3.5259	3.5984	3.6774
280111002	8.4691	9.1882	10.0786	7.8371	7.3159	8.7127
1104454	3.7117	4.2722	4.3390	2.6083	2.5236	3.3225
1095354	4.1892	4.7543	5.5234	3.5533	3.2348	3.8107
1092771	4.4817	5.0274	5.1984	3.7555	2.9053	4.1799
1092002	4.3210	4.8951	5.1981	3.3990	3.2456	3.9043
1107047	5.7713	6.0632	6.8828	4.8862	4.1735	5.7940
1091134	3.7404	3.6687	4.2669	2.5840	2.4511	2.7781
1092134	5.2986	6.0012	6.5387	4.6765	4.6383	4.6609
1095252	8.6962	9.0505	8.9962	7.4420	6.9657	8.4727
1088476	5.4088	5.5161	5.6717	4.1525	3.3670	5.2158
1107505	4.3543	4.1452	5.3741	3.1123	3.0376	3.8678
1087932	4.6852	5.5409	5.8150	3.8263	3.8361	4.5229
1089767	4.1355	4.8063	4.7828	3.1899	2.9636	3.7156
1099527	4.2299	5.0289	4.8032	3.1507	2.8266	4.2307
1105837	5.5054	5.4405	6.5671	4.5807	4.1985	4.8833
280091171	3.5635	3.2823	4.7572	2.5716	2.5587	2.6224
280097599	4.5249	4.5795	5.4004	3.4803	3.5093	3.6649
279861427	2.4058	3.0000	3.2653	1.6020	1.1425	2.0765
280127567	2.5673	3.5920	3.2308	1.7170	1.3586	2.4666
1096991	7.0558	6.6546	7.3220	6.3070	3.6117	7.2660
1096953	6.8705	7.2517	7.1401	5.4198	4.8581	7.1370
1094206	4.3818	4.5663	5.6676	3.5069	3.6875	3.5748
1100538	6.6562	6.9497	7.7870	5.6499	5.2997	6.5984
279641115	4.4817	5.2355	5.2030	3.6885	3.3802	4.0065
1104135	5.1350	5.3199	5.8500	4.4309	3.9821	4.0531
1088330	2.3888	2.7146	4.5480	1.9406	1.5045	2.3678
1096350	2.6101	3.4829	3.5887	1.9418	1.5132	2.3896
1094312	3.2518	4.4846	4.3985	2.6567	2.4357	3.2064
1090199	3.3913	4.6286	4.1948	2.8747	2.8063	2.6978
279803055	2.6458	2.2094	3.8340	1.8459	1.5036	1.5051
1094597	0.4033	0.3879	3.7703	0.0690	0.0997	0.5645
1087445	4.0928	4.3033	5.1221	3.1377	3.1363	3.4160
1105876	6.1459	6.0971	6.4808	4.8973	4.1874	5.8125
1095617	3.8396	4.0865	4.7040	2.8862	2.7478	3.1699
1102051	6.5529	6.6688	6.8268	5.3384	4.8397	6.0444
279904581	3.0588	3.4588	3.9508	2.1162	1.5687	2.9579
1087510	3.1890	3.9892	4.1050	2.4754	2.4612	2.5229
280010802	5.1609	5.8093	4.4425	3.4594	2.7488	5.3812
1105840	3.0732	3.7009	4.3361	2.7231	2.4450	2.1202
1090550	3.7556	4.2443	4.7066	2.8984	2.5607	3.4262
1092140	4.5253	4.5198	4.6983	3.2020	2.3606	4.3605
1099022	5.1171	5.2493	6.6745	4.4213	4.4006	4.3995
279992162	3.5752	4.5808	5.2317	3.1467	2.8699	3.5532
1104418	5.0606	5.2100	5.3485	3.9059	2.9075	4.9893
1094205	4.2178	4.5399	5.4456	3.5986	3.4380	3.3513
1092184	3.3709	3.9128	4.3240	2.5767	2.2143	3.0015
1090542	3.0950	3.7126	4.0005	2.2838	1.9964	2.7140
1105333	3.2312	3.4498	4.0553	2.5327	1.5318	2.8601
1090616	3.8583	4.5519	4.4841	3.0665	2.7210	3.2959
1091925	5.1661	5.9787	5.2380	3.9129	3.2462	5.4133
1102640	3.3689	3.7021	4.7995	2.7172	2.1230	3.2202
280068064	1.8297	3.8688	1.9491	1.1298	0.4642	2.2446
1093691	2.4012	3.4705	3.8331	1.9197	1.1084	2.8694
1088943	2.4075	3.7570	3.7522	1.7808	1.5097	2.8194
1101480	5.5066	6.0937	6.5717	4.7058	4.4062	5.2533
1095485	5.6628	6.6377	6.8975	5.7312	4.3322	5.3290
279867539	3.4481	2.7438	2.6639	1.1234	1.2079	2.7198
279720456	2.1210	2.5114	3.8287	1.1955	2.1920	1.2694
1087666	3.9194	3.4714	4.7335	2.8265	2.1657	3.3309
1089522	3.5976	3.9191	4.2656	2.8272	2.4507	2.7046
1103244	4.8819	6.0435	6.3880	4.8021	3.0740	5.6397
1089101	5.0356	5.1752	5.9037	4.1233	3.9975	4.1963
280052784	1.5886	2.0613	1.9275	0.4445	0.4399	0.8976
1087244	4.8848	5.2054	5.7631	3.8937	3.8202	4.3454
1098510	2.4371	2.7145	0.0000	0.0200	1.3380	0.0000
1095256	4.9800	5.4481	6.1245	4.1971	4.0802	4.4831
1088746	4.6475	5.1245	6.0448	4.0394	3.8455	4.1416
1087990	2.7793	2.8030	3.7301	1.6885	1.7008	2.1334
1086932	3.3378	3.8673	3.8545	2.4216	1.6913	3.1585
1091657	5.1839	5.6643	6.1096	4.4363	4.2922	4.4423
1101242	2.7260	3.8431	3.5021	2.2448	1.7951	2.2454
1090324	2.8081	3.3820	3.7286	2.0184	1.5023	2.6125
1094514	5.8860	6.4045	5.8656	4.8014	4.5045	5.0656
1097834	2.7504	3.6374	3.8079	2.2397	1.9904	2.1827
1096906	4.5867	5.1163	5.4379	3.8224	3.3377	4.1994
1089486	2.2844	2.3918	2.7601	1.1022	0.7135	1.8396
1096853	6.6767	6.7518	7.6709	5.8381	5.0932	6.3878
1091471	4.1194	4.1513	4.6036	3.0606	3.0427	2.9913
1092646	4.9326	4.8082	5.7109	3.7424	3.4362	4.4936
1092965	4.7332	4.7513	5.9637	3.7059	3.4938	4.4710
1105958	4.5628	5.2422	4.1291	3.3598	2.7006	4.0988
1096382	3.6936	4.0300	4.9371	2.9862	2.9951	2.9070
279721860	3.8198	4.1838	4.3691	2.7928	2.3963	3.4115
1088666	6.7955	7.0404	7.2995	5.8243	5.0302	6.5095
1091889	2.5017	3.1076	3.5276	1.7726	1.4869	2.1068
279713176	1.9806	3.0572	1.3729	0.6453	0.0000	1.9954
1092601	2.6515	4.0281	2.8446	2.0813	1.1108	2.5639
1091162	3.1405	3.6484	4.1025	2.4849	2.3528	2.2868
1104085	2.8627	3.2180	3.2497	1.6336	1.5206	2.4093
279913965	2.7223	2.8576	3.3219	2.0209	2.1910	0.9237
1089927	3.9847	3.9336	4.0312	2.4381	1.4013	4.3441
1098073	2.8279	3.2644	3.9803	2.0750	1.8519	2.3805
279745174	5.8072	5.9561	6.5633	4.6163	3.7551	6.1915
1092633	4.4879	5.1970	5.4766	3.7842	3.0708	4.5440
279489796	2.4048	2.9752	3.2686	1.3926	1.2047	2.2891
1099705	7.1718	7.1321	7.3946	6.1023	4.5700	7.2640
280129070	3.7781	4.8724	4.4598	2.7089	2.7199	3.9195
280073228	5.7628	6.5503	6.5818	4.8474	4.6132	5.6725
279911943	3.4163	4.4144	2.4576	1.4387	1.5233	3.5648
1090239	4.1840	4.5158	4.6525	3.0895	2.4023	4.1004
1104415	4.3275	3.5501	3.7148	2.6041	2.1734	3.0553
1105923	5.3727	6.6288	6.8828	5.4461	5.2521	4.4267
1092191	2.6779	4.2176	3.6791	2.1325	2.1830	2.5003
1096904	3.1624	2.6702	3.4140	1.8765	1.4529	2.1610
1097769	5.0941	5.1524	5.9120	4.1858	3.6567	4.5628
1104637	2.7239	2.9882	3.9330	2.0893	1.5498	2.2541
1092799	6.6858	6.3925	8.2660	5.7732	5.8087	6.0135
1091730	5.0302	5.5007	5.9552	4.2964	3.9795	4.4618
279898833	3.0144	3.0634	2.5053	1.0773	1.3559	2.4035
1099563	3.5432	4.1277	4.5090	3.0018	2.6834	2.7502
279895558	2.9957	2.6666	3.4348	1.8674	1.1050	2.3808
1090187	5.7305	6.4971	6.9989	4.9673	4.2991	6.2169
280084391	6.9524	7.5629	7.9840	6.1883	6.2701	6.2977
1100434	3.5998	3.0798	2.8948	1.5926	1.3585	2.8835
1100523	6.2437	6.0422	7.6743	5.1937	5.3706	5.6567
1093821	3.6215	3.4591	4.2710	2.5414	2.1908	2.8804
279820464	3.9330	4.2571	5.5663	3.4748	3.1899	3.3547
1087226	5.0859	5.3846	5.9626	4.3343	3.7996	4.5665
1098608	5.5736	5.4148	6.0094	4.4853	3.9660	4.8142
1092977	7.8116	7.8659	8.5929	6.6615	6.0241	7.8534
1088798	3.7143	4.7595	4.4230	3.0097	2.1035	4.0523
1098036	5.0463	5.3625	5.4679	3.9542	4.1738	4.0179
1087772	3.0099	3.4372	3.1250	1.6514	1.3149	2.8758
1094386	3.0322	4.0620	4.7205	2.7889	2.5807	2.7166
1090206	3.8520	4.0038	4.5593	2.9436	2.3768	3.3676
1095089	2.4472	1.9858	3.4114	1.5103	0.7140	1.8936
279744975	3.9510	4.3460	4.5779	2.8843	3.0426	3.2232
1096784	2.4601	3.0080	3.2600	1.5697	1.6653	1.7690
1091403	4.6261	3.9589	3.8044	2.7807	2.7282	3.1585
1096074	2.7904	3.2383	2.6859	1.9915	1.5407	1.4608
1098847	5.6685	6.2750	6.6103	5.0155	4.9762	4.8419
1103292	4.0910	4.0619	5.4599	3.4040	3.0143	3.4747
1099307	5.2168	5.4659	6.1583	4.6002	3.8753	4.6467
1089758	3.0996	4.2159	3.5417	2.0372	1.4709	3.6310
279820414	5.2854	5.8543	5.1714	3.8886	3.5294	5.1760
1096670	3.7592	4.5308	4.7877	2.8441	3.3244	3.1921
1103075	3.0522	3.7095	2.4130	1.3339	1.0721	3.0544
1087649	3.2485	3.4116	3.9129	2.1120	1.8605	2.8862
1092386	3.9979	4.8179	5.5923	3.5439	3.3211	3.8303
1104206	1.6331	2.2542	2.9628	0.8149	1.2119	1.1108
1091540	4.0853	4.2891	4.9357	3.1812	3.0100	3.4069
1091802	4.4254	4.7337	5.3015	3.6401	3.3911	3.7174
280065501	3.1172	4.1837	4.2426	1.8815	2.6426	3.3124
1093712	7.7385	8.2816	8.7625	6.9285	6.4229	7.7242
1095343	5.3081	5.1906	4.7181	3.5366	2.6851	5.2884
1090856	3.8685	4.1740	4.7170	2.9442	3.0222	3.0878
279792729	3.2125	3.5893	4.2262	2.5880	1.9149	2.8209
279894915	6.3631	6.4063	7.3614	5.6481	4.9011	5.8774
1096260	3.4693	4.1563	4.2444	2.6900	2.2788	3.2004
1094462	2.9686	2.6215	2.8857	1.5490	1.2243	2.0030
1090768	4.2916	4.8186	5.5939	3.8004	3.3107	3.8947
1088678	7.2420	6.8568	8.0502	6.1194	5.6139	6.7173
279799794	2.7192	3.0021	3.9875	2.0953	1.0552	2.8606
279897786	7.6355	6.0629	8.9217	6.7732	5.8345	6.3166
1096460	3.0945	3.0553	4.0851	2.0893	1.8865	2.5635
1088399	2.8307	3.6762	3.4356	2.1433	1.9169	2.1884
1106051	4.7891	4.8448	6.1700	4.2605	3.9442	3.9055
1099889	4.5934	4.4801	5.5518	3.7432	3.0134	4.1753
1098831	5.7431	6.0917	6.4485	4.7435	4.9070	4.9400
1093494	3.2882	3.4098	3.8832	2.1222	1.9562	2.8111
1094338	4.3244	4.2264	4.7839	3.3839	2.7276	3.5332
280068214	3.5098	3.8582	4.6597	2.5031	2.4888	3.3467
1108586	3.8160	4.0397	5.4446	3.4757	3.6293	2.5065
280093904	4.3003	4.1761	4.5547	3.1053	2.4648	3.7765
1090303	5.2472	5.2478	6.0492	4.5082	3.7780	4.5744
1089459	4.6417	4.9729	6.0551	3.9581	3.8676	4.1616
279846835	2.3038	4.0969	2.5159	1.0129	0.9515	3.2699
280107583	2.4421	3.3027	2.6254	1.4174	1.0563	2.2158
1102067	2.7867	3.3856	4.1659	2.4249	2.1033	2.1294
1105151	2.2543	3.5015	2.7074	1.4301	2.0552	1.2983
1092891	2.1834	1.7595	3.1926	1.1851	0.8999	1.3711
1104146	3.4186	3.4081	3.7808	2.4374	1.2754	3.2154
1091154	3.0981	3.2765	3.6469	2.0630	1.9467	2.3326
279884280	4.6678	5.2531	5.6175	4.0958	3.4886	4.2756
1090399	5.4638	5.1968	6.4502	4.4631	4.0675	4.9018
1093362	8.5565	8.3109	9.9862	8.0153	7.7370	7.4231
1096721	4.4456	4.5862	4.9654	3.3101	3.2421	3.7693
1096403	3.3575	3.4100	3.5912	2.0035	1.7436	2.9361
1097702	3.3012	4.4090	3.1866	2.6956	2.1039	2.4221
1091149	4.2161	4.9736	4.4708	3.1386	3.1019	3.7453
280109989	3.3922	3.8205	3.3738	2.4679	1.7777	2.6663
1095300	3.1171	3.4504	3.8107	2.2146	2.3508	2.1394
1089832	2.7979	3.0266	3.1283	1.5016	1.6783	2.1000
279930912	4.9296	3.4864	5.1729	3.5973	2.3135	4.0068
1098180	2.8110	3.4005	3.1514	1.7404	1.2157	2.7358
279913934	4.8356	4.2364	5.5087	3.9978	3.7099	3.2027
1106065	6.9438	7.1881	8.1417	6.0176	5.1473	7.4392
1097046	3.5553	3.6727	3.4606	2.0382	1.1062	3.8748
1092783	4.2544	4.6650	4.9339	3.3311	3.1279	3.7269
279746719	3.2486	3.3350	3.5739	1.8731	1.0361	3.5824
1093628	7.4977	7.9928	8.7237	6.9017	7.3641	6.2840
1095930	4.2079	4.5373	4.6223	3.3973	1.8821	4.4264
1092879	4.0666	5.6154	6.1126	3.7379	4.3293	4.0678
1102142	3.4847	3.9986	5.0863	3.4125	1.5385	3.9600
279830124	1.9983	3.2520	2.6453	1.2853	1.1652	1.7889
279721388	4.0164	4.6601	5.0033	3.1571	3.0869	3.7804
1094686	6.5156	6.9035	7.0707	5.2406	4.8923	6.7023
1093945	4.0844	4.6452	4.5009	3.4261	2.9339	3.2176
1089786	3.3561	2.9293	2.5538	1.3138	0.7900	3.0832
1093375	5.1883	5.3279	6.1567	4.3197	4.1897	4.5117
1087775	2.7703	1.0699	1.5013	0.5559	0.6946	0.4395
1095763	2.4484	3.9947	3.4471	1.7349	1.1781	3.3286
1095990	4.0912	4.1640	5.0935	3.3440	2.7423	3.6141
1094038	2.2132	2.7716	2.7533	1.1477	1.1555	1.7872
1091562	4.4517	4.9617	4.9512	3.4234	2.4502	4.8433
1095659	2.7541	3.2357	3.6799	1.8194	1.2080	2.9953
1091194	3.6631	4.3771	4.7960	3.0696	3.0835	3.0378
1091428	4.6361	4.9001	5.0659	3.5784	3.1727	4.2060
279695669	2.4988	2.3037	3.5950	1.6278	1.2903	1.8364
279854003	2.8243	2.5566	3.7047	1.5790	1.8876	1.9770
1105423	2.9324	4.2672	3.9783	2.6301	2.1877	2.7198
1098718	3.6311	4.4003	4.1516	2.8695	2.4982	3.1761
280102272	5.6271	5.6891	5.1982	3.9641	3.7061	5.2053
279808849	4.5791	4.3209	5.9887	3.2243	3.8908	4.1351
1091224	5.6802	5.3192	5.9570	4.4330	3.8680	5.0176
279806171	6.2744	6.5660	8.3862	5.8819	6.2516	5.4555
1094127	2.2835	2.4246	2.5593	1.3799	0.7454	1.5049
1092496	1.9663	1.9570	3.2125	1.1498	0.7601	1.5902
1099590	3.3453	3.8703	4.8033	2.7269	3.0628	2.5939
279522080	3.2802	4.5480	4.6969	2.8138	2.7232	3.3544
279784469	3.8714	4.0825	4.9623	2.8198	3.0400	3.4228
280100200	3.3140	2.9660	3.9524	2.5196	2.0112	2.0687
1106034	7.3455	7.4036	8.1059	6.2472	5.5988	7.3772
1096650	5.4847	6.5263	6.5455	4.5767	4.1430	6.2099
1102576	4.5861	4.3847	4.8225	3.0755	2.7085	4.3829
280017387	6.8656	6.6546	7.5278	5.6538	5.7412	6.0292
279996792	3.0540	3.6204	3.6829	2.0717	1.7199	2.9419
1100467	2.0804	1.7666	1.1643	0.4428	0.4144	0.5306
1102884	2.7758	3.2359	4.3465	2.2342	1.8206	2.6819
1090730	8.7393	8.4914	9.0767	7.5414	6.7112	8.4335
1087385	7.6783	7.8763	8.9054	6.9652	6.7472	7.1267
1095715	5.8535	6.1718	6.5983	4.7015	4.8697	5.4326
279974667	5.3954	5.5550	6.6378	4.9937	4.9464	4.0320
1101247	4.1413	5.0149	4.1428	2.9898	2.2442	4.4504
280091418	2.9641	3.4287	3.7482	1.9288	1.7961	2.8018
279793382	4.7300	5.1908	6.3978	4.1252	5.2609	3.3183
279786828	1.8592	1.4119	3.5721	0.8819	0.8086	1.5389
1104236	3.7148	4.2802	3.9644	2.6409	2.5896	3.1160
1094381	4.1593	4.7239	4.8113	3.3854	3.0720	3.6247
279484207	5.1611	5.1221	5.6590	4.1260	3.3989	4.8053
1100961	2.2439	3.2267	2.8753	1.4514	1.1341	2.1485
1091548	7.0931	6.9778	7.0976	5.4182	4.8722	7.2664
279878403	4.1851	3.7385	5.1854	3.3449	2.6227	3.5299
1088308	5.3515	5.4732	6.0810	4.4246	3.7186	5.1513
1086938	1.3287	1.8800	3.1737	1.0240	0.6956	1.0535
1090326	3.0165	3.6281	4.1053	2.3410	2.0974	2.7033
279922605	5.4406	5.8793	5.8083	4.4316	4.9460	4.1427
1099228	2.7103	2.6143	3.3805	1.6820	0.4866	2.9289
1091874	3.5660	4.7438	2.8129	2.6679	2.2716	2.5758
279762261	3.5386	4.5381	4.2979	3.0760	3.2472	2.4452
1092309	3.0873	3.0833	3.5031	1.7831	1.4035	2.8810
1091393	4.0948	4.6455	5.2952	3.2975	3.2808	3.8519
279488699	4.5198	4.8497	5.7647	3.9874	4.1082	3.4334
1094703	3.7676	3.8668	4.6343	2.8267	2.4802	3.3571
1090389	4.9844	4.7631	4.9084	3.7097	2.8187	4.5246
1098232	6.1911	7.1801	6.8909	5.3532	5.5918	5.7150
1105680	2.7902	2.7509	3.3662	1.4711	1.6568	2.1778
1097999	4.3954	5.0406	5.3255	3.6310	3.4569	4.0758
1100133	3.2566	4.0364	4.4908	2.9020	2.5872	2.6973
1102675	4.8744	4.6232	5.2284	3.6971	3.4378	3.9943
1104116	3.4731	4.6444	4.6618	3.0126	2.4032	3.7676
1100302	2.9071	2.1069	2.4529	1.2365	0.2933	2.3421
1101446	4.2511	5.5155	4.2928	3.9043	2.6973	3.8629
1091094	5.6806	6.0319	6.4672	4.7327	4.7553	5.0987
1100601	4.2862	4.1819	4.7020	3.2601	2.7094	3.6082
279479357	5.0082	5.0631	5.8307	4.2959	3.4571	4.5584
279875484	2.6712	3.3887	3.5272	2.0916	1.5919	2.3135
279735887	4.5140	5.8233	5.4202	3.7041	3.6077	4.8587
279869869	5.6334	6.4642	6.0832	4.6943	4.8068	5.0942
1096023	3.9794	3.5699	4.3185	2.6187	2.8602	2.8053
1096761	7.0705	7.1174	7.0077	5.7050	4.6989	7.2090
1093333	6.2232	5.8303	6.3974	5.2333	4.3554	5.2810
1099413	4.3776	3.9365	4.0568	2.8807	1.7954	4.1157
279899603	3.2575	3.7238	3.6960	2.5670	2.2589	2.2743
280109312	3.7526	3.7242	4.0337	2.7917	2.9816	2.1603
1095921	4.3180	4.3799	5.0022	3.4274	3.3889	3.3070
1091468	5.2801	5.4693	6.0812	4.3592	4.0768	4.8182
1091737	6.9701	6.4124	7.2514	5.6780	5.0824	6.2973
1088297	4.6096	5.0259	4.1489	2.9280	2.4696	4.8108
279872402	2.9242	4.1674	2.8255	1.7745	1.5556	3.0114
1095642	3.7947	3.1821	3.6313	1.9646	1.7634	3.3049
1090226	3.1455	3.7147	4.0498	2.4350	1.7862	3.1146
1103787	3.3088	3.8175	4.2151	2.5382	1.9513	3.2792
1095388	2.8778	3.6737	4.0295	2.4101	2.0149	2.5833
280076552	3.9311	3.6239	4.4113	3.0781	1.5241	3.7962
1103333	5.9161	6.3220	6.9406	5.1251	4.8148	5.6710
280036670	3.4362	3.9885	4.2703	2.7272	1.8212	3.5791
1091629	3.6633	4.2612	4.8051	3.0341	2.7291	3.4016
280124934	3.1848	2.9430	3.4531	2.2463	1.2249	2.5451
280117971	5.0648	4.8486	5.8398	3.9624	3.8322	4.3949
279952058	4.0444	4.0826	4.6478	3.1201	2.7301	3.3631
1095571	2.5007	3.1390	3.4017	1.7118	1.6287	2.1399
1087034	5.8978	6.6086	6.3928	4.8721	4.3819	6.0848
1101749	2.3316	3.3817	3.4426	2.0191	1.5640	2.0126
279812464	4.7628	4.4424	5.7095	3.5989	3.2555	4.5005
280126695	5.9479	5.5796	6.8250	4.9822	4.4005	5.4100
279493488	5.6436	5.5452	6.8304	4.6536	5.4146	4.3945
279074280	5.6677	6.2350	7.5558	5.0736	6.0228	4.8067
1091655	4.7130	5.0161	5.6808	3.9027	3.4246	4.5272
279999296	3.0891	2.4211	3.3666	1.8642	0.8021	2.6552
1091713	3.3827	3.9418	3.4717	2.1907	1.8154	3.2351
279766427	3.8791	4.0685	5.4776	3.6587	3.7660	2.4457
1099836	3.1145	3.2315	3.5867	1.8890	2.1229	2.3663
1090452	4.3717	3.7771	4.2832	3.1981	2.3594	3.3203
1098009	2.3751	2.2218	2.6041	1.3153	1.0516	1.2817
1092796	3.4825	3.9299	4.3101	2.6234	2.7844	2.7624
1092531	4.9950	5.5559	6.3842	4.5319	4.3330	4.5190
1098331	1.7643	2.3873	2.7095	0.8976	0.7586	1.6543
1094938	6.6218	6.4525	7.0365	5.3698	4.9402	6.2501
1105014	2.1000	3.2441	2.9234	1.3785	1.1758	2.1628
1091571	2.9265	3.2753	4.3144	2.3416	1.9053	2.7198
1095603	4.1333	4.0814	5.1788	3.1892	3.0961	3.5590
279894362	4.6457	5.0734	5.3597	3.8719	3.7311	3.9277
1095782	2.8608	3.5905	3.8533	2.2158	1.9000	2.6420
279914768	6.3919	6.2327	7.5846	5.6804	6.1679	4.8148
1103980	2.9301	1.2648	1.8593	0.7476	0.4015	1.3600
279814750	1.9083	2.4749	2.8360	1.2714	1.2612	1.1426
280091109	4.5811	4.8795	5.4464	3.7752	3.8915	3.6966
279913427	4.5679	5.9672	5.4426	4.0556	4.2256	4.1530
1086896	1.7814	2.2164	3.5075	1.1739	1.0042	1.7876
1103903	4.5037	4.2700	3.0516	2.4081	2.0146	3.8631
278638676	5.4977	5.7247	5.3910	4.2719	3.1041	5.6985
1092027	2.4126	2.5577	3.0799	1.5828	1.6531	1.2762
1090895	5.2107	5.5891	6.3484	4.8398	4.4195	4.3508
1093492	3.0143	2.7756	4.0547	2.1267	1.7620	2.4191
1092311	3.6005	4.6685	4.7261	3.5113	2.8640	3.0832
1096939	5.6149	5.8728	7.0763	5.2051	4.7715	5.0508
1096379	6.7977	6.9404	6.9134	5.4692	5.0117	6.6350
1094487	3.4921	3.3705	4.2780	2.5741	2.2059	2.8251
279783231	4.4459	4.4335	4.8558	3.2790	3.0424	3.8791
1090314	3.2661	3.9271	3.7735	2.4878	2.1124	2.8332
1090865	3.2419	2.9645	3.8922	2.2195	2.3718	1.9756
1088491	3.8444	4.6606	4.5343	3.0849	3.1741	3.2491
1088175	2.5171	3.0972	3.1961	1.5053	1.5591	2.2150
1101404	3.7144	3.9430	5.1000	3.1225	2.6010	3.5047
1089434	3.9563	4.7337	4.5371	2.9760	2.6946	4.0298
1099958	2.7043	3.5404	4.0900	2.2461	1.9258	2.6375
1087554	0.8430	1.6310	2.4976	0.4515	0.1915	0.8042
1104569	4.7402	5.2175	5.7125	4.2999	2.9796	4.8669
1102832	2.6333	2.7608	3.3942	1.6466	1.1987	2.4192
1087908	3.7031	4.0674	4.0495	2.6783	2.3838	3.2345
1103862	3.3430	3.8808	4.4664	2.7039	2.4466	3.0172
1091620	3.2818	4.1267	4.0212	2.5653	2.6554	2.6874
1093686	2.6699	3.1118	3.1741	1.9480	1.7604	1.7263
1096498	4.1325	4.7420	5.1958	3.5387	2.9493	4.0616
1096266	3.1043	3.5450	4.5274	2.5934	2.6318	2.4312
1104766	2.1605	2.5454	2.8609	1.3715	1.2771	1.3981
279721846	2.5649	1.3942	3.5737	0.9136	0.8366	2.2644
1099883	3.6765	4.1413	4.7949	3.1063	2.7417	3.2479
1095366	6.4774	6.3205	7.4786	5.6873	5.2970	5.7773
1099972	4.2368	4.3276	4.7418	3.2071	3.3520	3.2341
1090380	3.4908	4.1350	3.8291	2.3523	2.1677	3.4221
279894850	1.4053	1.8176	2.5823	0.9349	0.3644	0.9935
1088009	5.1282	5.6367	6.3643	4.6829	4.4980	4.4362
1102391	4.6606	4.5511	5.9836	3.9174	3.9111	3.8555
1094688	3.1636	3.4262	2.8090	2.0651	1.5123	2.3102
1104184	3.4683	4.0713	4.2133	2.5231	2.1507	3.5682
1088842	4.6874	4.8176	5.4100	3.9195	3.3513	4.1361
279802554	2.8665	4.0250	3.7019	2.2111	1.9566	2.9184
1100497	3.9912	4.4831	4.8488	3.0471	3.1675	3.6026
280069933	6.0123	6.4628	7.8572	5.6770	6.2693	4.8809
279813299	6.2443	6.3317	7.4364	5.5386	4.9635	6.0073
1089214	5.0774	5.1275	5.2374	3.9815	3.8666	4.0917
1088548	5.2813	5.3730	5.3314	4.1896	3.8361	4.4577
279889918	6.0492	7.3215	7.0315	5.3977	5.5550	5.9479
1098077	4.3378	4.0267	4.7073	3.1577	2.8113	3.6030
279876044	5.2404	5.8632	7.1040	5.0249	5.4981	4.1852
279803639	1.5893	1.6582	2.1941	0.4867	0.6732	0.7821
1098202	1.3577	2.3956	2.8554	0.8297	0.9400	1.3398
279965138	3.6888	3.8835	5.2246	3.4709	3.6474	2.1803
1087301	5.6414	6.2185	6.2660	4.7777	4.5799	5.2702
279991237	4.1549	4.4533	4.5382	2.6404	2.4550	4.5534
1095506	4.0633	0.5043	1.3613	0.8958	0.2413	1.2951
1098052	3.6335	4.5794	4.6332	2.8493	3.2031	3.2971
1088148	2.2617	1.0801	2.2725	0.6720	0.2897	1.1567
1109008	5.3494	5.2983	6.8056	4.6175	4.6040	4.7363
1105294	3.6803	3.4406	3.8609	2.3425	2.1014	3.0452
1099712	4.9774	5.1464	5.6621	4.1124	4.2432	3.9378
280071565	2.2917	3.5712	1.5160	0.5070	0.1070	3.2726
280080491	6.2594	5.7980	7.3504	5.6159	4.5671	5.7341
1089267	6.4060	6.6378	7.3942	5.5340	5.1824	6.2330
1097800	3.0075	3.2062	3.8232	2.0978	1.5213	2.9298
1096514	3.0411	3.6371	4.0858	2.4112	2.4231	2.4421
1095564	5.4407	5.3593	5.7189	4.1076	3.4571	5.4671
1090225	3.6718	4.1971	4.5567	3.1149	2.8183	3.0053
279723513	2.8651	3.6041	3.6093	2.1340	2.0476	2.4101
1088638	2.7099	2.8075	2.4454	1.4439	1.1545	1.8796
1090694	3.4775	3.8011	4.1543	2.6453	2.7085	2.5956
1099674	2.6983	3.3374	3.2309	1.5923	1.1239	3.0678
1100732	1.8091	2.0352	2.7871	1.1070	1.0110	1.0310
1096294	2.8708	3.0347	3.8615	1.9787	2.1614	2.1446
1108806	3.1253	3.3456	4.3235	2.2793	2.7081	2.3257
1095520	3.1443	3.6900	3.6883	2.3533	1.9832	2.7062
1103352	2.8933	3.5100	3.3780	1.8806	1.1865	3.2384
1088438	3.0220	3.2945	3.3451	2.0598	1.3812	2.7459
279943471	2.3520	1.4470	2.9975	1.3680	1.0296	0.9263
1094285	3.1639	3.4671	3.9200	2.4365	2.1869	2.4560
1105543	4.2330	4.3565	4.9698	3.5078	3.6725	2.9098
1093590	4.1838	4.6396	5.1328	3.5910	3.1493	3.7491
1098224	2.8558	3.2862	3.3786	2.0175	1.9261	2.1113
1087388	3.1429	3.1459	3.9889	2.3642	1.8462	2.6030
1102300	5.6940	5.9611	6.5885	5.1872	4.8856	4.7067
1100372	3.3777	4.3317	3.5331	2.3650	1.5465	3.8684
1100609	2.8200	3.8314	4.2276	2.3813	1.5155	3.5202
1089725	3.7944	3.9615	4.3963	2.9277	2.4171	3.3458
1097829	3.8031	3.7336	4.6906	2.9516	2.9749	2.8408
1094989	4.5400	4.5141	4.4725	3.3065	2.6722	4.0882
1091025	2.9602	3.0695	3.8513	1.7461	2.2783	2.3993
1094437	2.3573	2.7093	2.7617	1.2691	0.5997	2.5029
1093074	6.1019	6.4445	6.8571	5.2015	4.7810	5.9673
1101663	4.2822	4.3344	5.1994	3.4192	3.0839	3.8593
1100560	4.0259	4.2515	5.5323	3.2674	3.3799	3.7104
1089800	3.2953	3.5247	4.3534	2.7568	2.5880	2.3785
1100084	1.7823	2.3965	1.4500	0.8330	0.7378	0.6081
279726174	3.5160	2.5365	4.1822	2.5973	1.6503	2.5381
280074787	1.7318	2.3827	2.7286	0.8852	0.8531	1.6563
279929729	1.5588	1.8391	3.2317	0.7651	1.4927	0.9232
1089204	3.0275	2.4706	3.0300	1.4369	1.4857	2.1571
280135548	2.2653	2.5891	2.0919	0.7576	0.3827	2.3583
1088830	3.1548	3.3051	4.1065	2.3617	2.6065	2.1517
280062618	8.1583	8.4462	8.5523	7.4124	7.0430	7.2551
1097127	6.4902	6.5445	6.9047	5.4273	4.6087	6.4579
1090081	2.6040	3.5720	4.3333	2.3105	2.2547	2.5009
1097258	4.4143	4.0240	5.2782	3.3992	2.7355	4.1396
1091282	3.2258	3.7138	4.1975	2.5451	2.2785	2.8733
1093855	2.0122	2.5611	2.5700	1.2073	0.6384	1.8589
280111774	3.2272	3.6259	4.3664	2.5940	2.7919	2.3957
1100279	4.6715	5.1288	5.7095	3.9471	3.8416	4.2834
1090504	4.4469	4.5357	5.0032	3.2946	2.7791	4.4764
1089174	4.5446	4.4973	5.9525	3.9208	3.7812	3.8583
1103551	2.4870	3.2622	3.1016	1.5054	1.3962	2.5167
1089826	3.0185	3.7215	3.5475	2.3132	1.6639	2.8780
280127315	2.8739	3.2003	3.0971	1.9373	1.3221	2.4819
1093965	3.4536	3.3718	3.7711	2.2781	2.1372	2.7519
279749351	3.9194	4.2850	4.5205	3.1063	3.1774	3.0125
280123907	1.6352	2.3957	2.1258	0.8247	0.9523	0.9517
1088386	8.4216	8.2846	8.6698	7.0214	7.1502	7.7769
1090348	4.1314	3.3319	4.7829	2.8425	2.8097	3.1707
1091043	3.4301	4.3430	4.1953	2.7523	2.3580	3.4358
1094670	6.6878	7.2483	6.7248	5.6673	5.1063	6.4668
1088434	3.1803	3.7413	4.3489	2.7293	2.4484	2.6738
1091795	5.1540	5.7811	6.1779	4.6265	4.3193	4.7489
279806433	4.1879	4.7594	5.1750	3.6130	4.1951	2.8965
1090872	2.2550	3.1695	3.4507	1.8580	1.4247	2.1766
279749979	3.8520	4.2611	4.4671	2.8760	2.8830	3.4053
1087956	3.3041	3.0807	3.9136	2.4765	1.8375	2.5698
1094556	5.0086	5.4855	6.0527	4.6895	4.0222	4.4208
1094141	8.6832	8.8210	8.8115	7.7647	7.4224	7.7149
279874527	3.5139	4.2181	4.1568	2.6693	2.4662	3.3405
1100678	4.3252	5.1283	4.7888	3.3876	2.2318	5.2102
279723294	2.2461	2.3709	2.4660	1.1979	0.7409	1.7317
1101593	2.9329	3.3667	4.9330	2.7664	2.2455	2.8094
279751281	3.1288	2.3164	3.1270	1.5462	1.2768	2.3392
279852802	7.3299	7.5338	7.5144	5.7970	6.2453	6.9263
1100932	2.5026	3.1716	3.1664	1.9181	1.5558	1.9581
1094125	3.4856	3.7223	3.5944	2.1881	2.1438	3.0629
1089080	5.8723	6.2737	7.1582	5.1858	4.7593	5.9519
1087647	5.0429	5.5460	5.8621	4.4875	4.2706	4.2867
1100496	3.6877	4.1573	3.3303	2.4504	2.3728	2.9459
1106090	4.5155	4.8655	6.4734	4.3948	3.9069	4.1466
1094561	3.3642	3.6387	4.3011	2.2520	2.4841	3.1634
1091103	2.8017	3.0234	3.2548	1.8593	1.8674	1.9488
279865740	2.1739	3.2328	2.9466	1.3664	1.3111	2.2716
1089580	4.0166	4.6085	4.6273	3.3422	2.9051	3.6050
279747741	2.5729	3.1992	2.5051	2.0537	0.6846	2.1391
279666457	2.8039	3.8058	4.6998	2.3166	2.9321	2.6609
1087587	3.1701	3.6315	4.1658	2.5118	2.3025	2.7532
1087808	4.9589	5.1031	5.4206	3.8333	3.6627	4.5869
1096236	3.1172	3.5236	3.6731	2.1651	2.3359	2.4143
1093663	3.7949	4.0600	4.5295	3.0708	2.9860	2.9297
1103448	4.2037	4.1487	5.0942	3.2601	3.6113	3.1774
1100719	3.9505	4.0406	4.6598	3.0626	2.8829	3.3086
1091992	5.7207	5.8098	6.2029	4.6161	4.6239	5.0990
1105676	4.0735	4.5147	4.8450	3.4352	3.0993	3.5050
1095342	3.0861	3.1160	3.6117	1.9012	1.7480	2.7712
1091042	3.4165	4.9620	4.7735	3.1403	2.3312	4.2874
1096783	3.7093	4.0794	4.3610	2.7867	2.8113	3.1585
1095202	5.6948	5.8924	6.0729	4.2748	3.8301	6.1627
1104617	4.0139	4.6813	4.4543	3.2023	2.7800	3.7752
1095714	3.2593	3.6082	2.6948	1.9975	1.0612	3.1116
1091145	4.7418	4.7239	5.8614	4.0451	3.5221	4.3694
1098597	4.0504	4.1251	4.6289	3.1216	2.9374	3.3554
1094860	4.0485	4.3091	4.6445	3.0121	2.8997	3.7006
1088567	5.1001	5.5501	5.6956	4.2666	3.2716	5.4192
1095608	5.9084	6.2458	6.9403	5.0727	5.1912	5.4424
279790897	3.6559	3.5986	4.6039	2.7423	2.4060	3.3226
1093736	3.4816	3.9542	4.8337	2.9369	3.0993	2.8460
1101291	1.9204	2.9875	2.1155	1.0027	1.1456	1.4907
1096465	1.9728	2.1648	2.5561	1.0051	1.2042	1.1001
280081236	4.4943	4.8741	5.2348	4.0512	3.2451	3.9232
1092123	2.9364	3.2352	3.7485	2.1387	2.0624	2.3356
1105513	6.9308	7.3869	7.8060	6.0373	5.6499	7.0532
279749168	5.3199	6.0817	6.5634	5.2019	4.9925	4.3887
1098235	3.4454	3.1652	4.0182	2.3540	2.5649	2.3300
1099821	4.1399	4.9910	3.9141	2.8983	2.1264	4.6416
279866449	3.3041	3.4585	3.8725	2.2364	2.0567	2.9636
1088846	2.0519	2.1079	2.7662	1.2094	0.9568	1.3819
1086906	2.5727	3.4096	3.2811	1.5710	1.6562	2.6597
280060511	5.8763	6.2476	6.8312	5.2383	4.5187	5.8219
279800572	2.5100	2.7773	2.9043	1.5575	0.8162	2.4422
1091769	4.5973	5.3629	6.0465	3.9914	4.7058	3.9339
279747406	5.5212	5.2136	7.0342	4.8811	5.2041	4.3099
1099759	2.6590	3.4188	3.3718	1.9155	2.0574	2.1038
1094537	3.7515	4.6175	4.4635	3.1678	2.8507	3.4413
1099250	4.4245	4.5502	5.3097	3.8437	3.5374	3.5320
1101034	4.6275	4.6640	4.8618	3.5962	3.2729	3.9130
1091513	2.9754	3.7682	3.2145	1.9673	1.8317	2.7883
278785385	5.9773	6.1194	6.4827	4.7303	4.8863	5.5919
279803138	5.8198	6.6880	6.8789	5.4849	5.4765	5.0548
1090090	2.6268	2.8795	2.9567	1.5246	1.7063	1.8618
1087312	2.7977	3.0906	4.0182	2.2111	1.9511	2.3740
1087596	2.8017	1.7788	3.5339	1.7299	0.9704	2.0440
280055476	2.5023	2.3308	2.7004	1.2978	0.6233	2.2441
1089317	6.5522	6.1458	6.4586	5.0080	4.3680	6.4125
1101729	7.7617	7.2633	9.0869	6.7090	7.1530	6.8827
1097992	3.9827	4.6676	5.1054	3.5367	3.2705	3.5829
1092300	1.5615	2.2524	3.5116	1.1309	0.9186	1.9130
1091959	4.8529	4.7412	5.4914	4.1439	3.6232	3.9556
1098129	2.4329	3.0065	3.8483	1.6768	1.7732	2.4754
1094697	2.7400	2.5121	3.6652	1.8959	1.8186	1.8439
1091757	4.0983	3.8052	5.1215	2.9471	3.5520	3.1679
1090613	5.0475	5.3305	5.5607	4.0510	4.1310	4.3988
1101833	5.2188	5.2692	6.1558	4.4854	4.5435	4.2577
279870346	5.1314	5.2486	4.7810	3.6459	2.3467	5.8128
280116630	3.4534	3.6012	4.2206	2.6082	2.0882	3.2235
1099997	3.6914	4.4910	4.3533	3.0104	2.1994	3.9705
1100862	2.2163	2.7714	3.7979	2.0149	1.1199	2.2958
279709407	6.9648	7.3123	8.0058	6.2872	5.3842	7.2568
1094657	3.0763	2.9865	3.9295	2.2155	2.2640	2.1582
1098840	5.2907	4.8356	5.8683	4.3614	3.7305	4.5486
1099605	1.5961	2.5915	3.5166	1.5376	0.1007	2.7120
1090567	4.6812	4.3342	6.4890	4.2817	4.4665	3.4033
1102192	1.9976	2.4889	3.1378	1.5248	0.5087	2.2380
1098760	6.5153	6.4498	4.8283	4.4820	3.7042	6.2553
1087063	5.3300	5.3668	6.6066	4.6650	4.5955	4.6911
279773876	1.2768	1.7469	1.7391	0.8895	0.0000	0.5230
1094798	3.5339	4.0885	4.4304	2.8986	2.7955	3.0087
1099246	4.4445	4.9661	5.7125	4.1489	3.6692	3.9555
279751477	3.1744	4.1614	3.8205	3.3289	2.1397	2.3390
279982870	3.6488	3.4478	3.9928	2.5078	1.8851	3.3485
1098098	2.4473	2.6095	2.7432	1.3976	1.3734	1.6811
1102004	5.4551	5.6477	6.2853	4.6514	3.4487	5.9404
1091961	2.0303	2.9196	2.6586	1.3311	1.3438	1.5861
1098000	4.6588	4.4387	5.2144	3.6348	3.4162	3.9149
1094807	2.1314	3.0117	2.9957	1.6040	1.5668	1.6221
279982530	3.1374	3.2238	2.7537	2.1099	0.9488	2.7110
279898297	1.9677	0.9489	3.2476	1.6795	0.4938	0.6458
279773016	2.7748	3.1634	1.9974	1.3610	0.9334	2.2972
279957500	5.0270	5.2880	6.7757	4.6307	5.2434	3.8739
280036026	4.6137	2.5466	5.6430	3.7069	2.1495	3.6055
1099860	1.5042	0.7756	1.8476	0.2123	0.0372	0.5366
1087515	3.6420	4.0154	4.5031	2.9736	2.5423	3.3036
1093960	3.0726	3.4617	3.7583	2.2681	2.1508	2.5348
1098707	3.2248	3.4330	4.2421	2.6388	1.5006	3.4219
1093001	5.9232	6.3292	7.3781	5.6282	5.1966	5.4680
1108298	3.2667	4.3886	4.8180	3.0506	2.8017	3.2838
1096718	2.0204	2.2391	2.7516	1.1961	0.9286	1.5498
1103297	5.7923	5.7526	6.4540	5.1041	4.1227	5.4376
1103761	6.8127	7.2031	7.7629	6.2287	5.1642	7.0519
1091029	2.9687	3.1398	3.5276	2.1984	1.6956	2.4092
1093196	6.4345	6.9074	6.9123	5.4093	4.7621	6.7514
1094426	3.2352	4.1920	4.4483	2.8984	2.6677	2.9784
1090372	3.5020	3.6009	3.8395	2.3706	2.5013	2.7400
1092220	2.2985	2.0819	4.1214	1.9108	1.2500	2.0114
1095133	7.4227	7.9004	8.5282	6.7674	6.5844	7.1711
1101424	0.8504	1.2202	1.5749	0.0000	0.0000	0.3180
1087544	1.4797	2.4492	2.7403	1.1570	0.4797	1.7059
279837911	1.8339	3.0177	2.4902	1.4190	1.2090	1.3875
280107698	3.4934	3.8026	4.8763	2.7914	3.5052	2.5504
279687085	2.9828	2.9836	3.8397	1.8298	1.5372	3.1138
1095801	5.9184	6.0871	6.5626	4.9792	4.2808	5.9828
1090580	5.3876	6.0777	6.2682	4.6505	4.5858	5.1726
1091263	4.6606	4.8614	5.4065	3.9451	4.0669	3.5923
279909104	5.3214	4.8598	6.7429	4.5180	4.3420	4.7407
1105700	4.2939	4.7956	5.4456	3.8092	3.6323	3.7722
1095568	3.4239	3.6000	4.0525	2.5318	2.5678	2.6554
1090506	6.7636	7.3028	7.5453	5.9864	5.7675	6.5364
1097965	5.2677	5.3104	5.4755	4.0242	3.8469	4.8620
1088351	5.0815	5.5367	5.8015	4.3142	3.9307	4.8551
1095889	5.2342	5.4343	6.0625	4.4768	4.3920	4.5437
1099268	2.9388	2.5316	2.3638	1.5764	0.9321	2.0072
279888043	3.9509	3.4774	4.3708	2.7752	2.9706	2.7353
280029027	2.2671	2.2536	2.4604	1.8360	0.7092	1.1183
280095127	4.4515	4.1941	4.4725	2.8232	2.4765	4.5012
1101584	6.0602	6.6531	6.5063	5.2354	4.5164	6.1506
1104631	3.4540	3.3212	3.8360	2.5426	1.9412	2.8110
280124830	2.2814	3.6343	2.3065	1.7637	0.9903	2.1532
279854113	4.1329	0.1583	0.6021	1.0112	0.0217	0.5463
1088494	3.5387	4.5040	4.5743	3.4164	2.9247	2.9623
1103790	2.8200	2.8472	3.2605	1.8853	1.7074	2.0215
279509439	7.8101	7.7833	8.8036	7.3048	7.3144	6.4651
1096622	4.7773	5.1945	4.2071	3.2866	2.4057	5.1753
1099300	1.0981	3.5051	1.5695	1.0747	0.4527	1.3339
1095002	2.6067	3.0884	3.9638	2.0083	2.3530	1.9878
1092515	4.1057	4.0629	4.5993	3.1211	2.7731	3.5642
1095482	3.3751	4.4159	3.7197	2.4827	2.2891	3.4297
1098323	2.3777	3.5424	2.8720	1.4611	1.1417	2.8805
1087651	5.6093	6.2940	7.1383	5.0238	4.7827	5.9290
279720637	4.8920	4.7048	4.7228	3.5810	2.7145	4.7191
1094513	5.5075	5.8863	6.4001	4.7717	4.5408	5.1779
1102110	4.4825	4.8195	5.1907	3.6624	3.0906	4.4367
279866672	6.2322	6.6173	7.8610	5.8372	5.9475	5.6234
1097146	3.5628	3.8470	4.1718	2.8330	2.4603	2.9860
1100319	3.3193	4.3864	4.3520	3.1733	2.5783	3.0047
1089653	3.5885	4.3634	5.1481	3.1732	2.5540	4.0714
279791998	2.5371	3.6674	2.5058	1.9566	1.4155	2.0381
1087455	2.1501	1.8431	2.4970	0.7934	1.0460	1.3508
1093727	3.5667	4.0385	4.0366	2.7762	2.5409	3.0269
1096713	4.7584	4.7402	5.3049	3.8691	3.5916	4.0463
1099179	6.5248	7.0931	7.5878	6.0079	6.0132	5.8882
1091099	3.8498	4.2891	4.3100	3.0685	3.1890	2.8974
1098260	2.1636	2.2574	3.1452	1.6035	1.2736	1.3952
1088799	4.1468	4.5817	4.7868	3.2677	3.3337	3.6202
1088077	2.5149	2.9082	3.3153	1.7293	1.7082	2.0082
1103084	3.0525	3.4383	3.7142	2.2560	1.5920	3.0643
279949301	6.5964	5.6306	8.4778	6.0407	5.9763	5.3985
1099623	5.1664	4.5966	6.0225	4.1060	4.0348	4.3568
1094378	7.4591	7.5217	8.1860	6.4678	5.6859	7.7253
1092136	3.7687	4.4640	4.6276	3.1585	3.0935	3.3207
1106352	4.6089	4.3391	5.9658	3.9235	3.8500	3.8549
280055851	5.1556	4.4810	5.0427	4.0443	3.2562	4.0941
279723682	4.4031	4.9976	4.9532	3.8062	3.2690	3.9944
1100803	3.9572	4.1242	5.2623	3.4580	3.2646	3.3371
1092476	3.4301	3.3527	3.8888	2.3539	1.6495	3.3848
280131241	2.3019	2.5829	2.5913	1.2583	1.0344	1.9004
1095960	2.0733	2.6421	2.7177	1.2680	1.1712	1.7113
1108511	1.7720	0.2332	2.3204	0.0000	0.3265	0.7172
1096646	2.6032	3.3452	3.2425	1.9680	1.6442	2.2973
1102875	4.4242	4.4844	5.2941	3.6271	3.2922	4.0029
1101838	1.8412	1.8508	2.8607	1.0529	0.8962	1.3234
1101092	5.6038	6.3001	6.3905	4.9897	3.8420	6.1836
280096483	3.1302	3.4492	2.5806	2.4265	1.1552	2.2997
1097371	4.1929	4.2147	5.0373	3.4586	3.0917	3.6163
279869944	2.8305	2.9034	3.8362	2.0129	1.5501	2.7293
1095631	2.7893	2.6183	3.1788	1.7239	0.9281	2.6568
1091339	3.6657	3.8228	4.5001	2.9855	2.4833	3.2422
1093786	4.0291	3.7460	4.1468	2.7232	2.3793	3.5418
279745688	6.7687	6.5862	7.9692	6.3098	6.0425	5.6964
280012482	4.5341	4.8116	5.4592	4.2528	3.4118	3.8649
1094558	4.3206	3.6715	4.7544	3.3838	2.6630	3.4258
1098255	5.1341	4.7024	6.0386	3.9783	4.4183	4.2054
1104307	4.4245	4.7742	4.5782	3.3293	2.6162	4.5583
1097982	3.1218	3.3518	3.9861	2.3354	2.3614	2.4900
279666387	1.4561	1.7386	2.9566	1.3973	0.3891	1.0921
1090823	3.6041	3.9118	4.0372	3.0903	1.8072	3.3831
280133616	1.2312	1.2161	1.4787	0.0942	0.0467	0.5137
1092813	2.3880	2.7890	2.6865	1.4916	1.2324	1.8683
1100203	2.4270	2.4757	3.5752	1.7100	1.5844	1.9129
1087360	5.9452	6.0306	6.1951	4.6433	4.4382	5.8188
1102206	5.3361	5.4566	6.8400	4.9838	5.1955	4.1835
1096818	3.7890	4.0909	4.8412	3.1808	3.0889	3.1818
1091988	4.2687	4.6274	5.0316	3.5504	3.2774	3.8305
279755663	2.6284	1.7374	3.2043	1.5597	1.2609	1.4806
1087944	4.9976	5.6519	5.2701	4.1164	3.6821	4.8526
1088445	2.7290	2.8911	2.5898	1.6238	1.1473	2.1715
1096886	2.9120	3.3270	4.1318	2.4329	2.2558	2.4150
1087407	3.0607	2.9690	3.6491	2.2219	1.6424	2.5482
279781200	5.2668	5.4342	6.5810	4.8437	5.1379	4.0354
279887761	3.5587	3.5985	3.9288	2.4488	2.1886	3.1839
1089249	4.8618	5.2492	5.9699	3.9092	4.2125	4.6947
1097730	3.5779	4.2074	3.9283	3.0090	2.5636	2.8766
1093542	2.9581	3.2643	3.5979	2.0046	2.0870	2.4649
279834467	2.3311	2.9453	2.6054	1.6385	0.9141	2.0669
1088928	2.2912	3.0787	2.0235	1.3045	1.0634	1.7633
1090539	5.5834	5.6813	5.9171	4.3883	4.4923	5.0395
1107259	2.6983	2.3903	3.3411	1.9850	1.5902	1.5960
1102282	7.1279	7.4373	7.0804	5.9523	5.2500	7.1854
1095242	4.3365	4.3820	5.0655	3.4005	3.0379	4.0894
1101179	3.4163	3.5445	2.6465	1.7905	1.2167	3.3441
279884024	6.2513	5.3360	8.1809	5.6127	5.6354	5.2642
280087619	2.7526	3.1742	4.0608	2.2779	2.3074	2.1484
1091872	2.0878	2.0752	3.8588	1.3733	1.4647	1.9299
280128329	1.6954	1.0863	3.5277	1.5002	0.3460	1.2093
1095294	2.7433	3.1208	3.3817	2.0471	1.4138	2.5319
1088372	3.7806	3.5376	3.7206	2.3144	2.3595	3.1138
1093949	4.4484	4.8578	4.9828	3.6097	3.0552	4.3732
1105797	3.3802	1.8353	3.0528	1.2783	1.7680	1.9718
280130623	3.4250	3.4513	3.7363	2.4931	2.0517	2.8179
1088006	3.2795	3.6541	3.9246	2.3559	2.1259	3.1270
1102220	4.0513	4.1426	5.2470	3.4252	3.2828	3.4842
280001842	1.5517	1.7448	2.5069	0.8884	0.5891	1.0791
280039340	2.8868	3.7275	2.3986	2.0428	1.2989	2.4268
1093901	4.4855	5.2303	5.2682	4.0879	3.8558	3.7961
1104716	1.8295	3.1898	3.1168	1.6614	1.2639	1.9668
1099436	2.8621	2.7972	3.1454	2.0723	1.1726	2.3165
1101693	3.1855	3.6830	3.7780	2.2967	2.0709	3.0365
1103103	2.9153	3.6498	2.7428	1.9570	1.0796	3.0291
1102899	4.3693	4.3929	5.2265	3.6022	3.3261	3.8186
279892626	4.7055	3.1135	5.2574	3.4423	2.5978	3.7956
1091442	1.5857	2.7720	2.0079	0.9759	0.6233	1.5272
279735880	4.0939	3.2890	5.1915	3.5791	2.1978	3.5590
1103803	4.7139	4.8018	5.6953	3.7421	4.0227	4.2076
1101659	2.9482	3.3565	3.6405	2.4820	2.1009	2.1242
1098909	7.0194	7.2643	7.6652	6.3151	5.6338	6.7630
1087027	2.9868	3.9329	3.4260	2.1756	1.8472	3.0864
1091627	2.8661	3.0627	3.6633	1.9586	2.1076	2.2897
1097736	2.4513	2.9019	3.2942	2.1509	1.8648	1.3958
279486054	3.3016	3.7609	3.4767	2.4677	2.5407	2.2952
279788283	4.6045	4.8206	5.1980	3.3694	3.4846	4.5335
279854762	6.1378	5.8125	8.2280	5.6847	6.5458	4.7136
1093724	4.1310	4.7267	5.1522	3.5942	4.0803	3.1012
1093939	3.6797	3.4619	4.5431	2.9170	2.5699	2.9638
1091797	2.7782	3.1938	3.2194	1.8360	1.2453	2.8766
279718421	4.4558	4.3942	4.8789	3.4280	3.1303	3.9390
1088183	5.9014	6.0035	6.5687	5.1275	4.6424	5.4725
1088271	4.4428	4.4847	5.0557	3.5795	3.5370	3.6352
1099629	2.1195	3.3026	2.7624	1.6118	1.4195	1.9230
1092167	1.6045	1.9267	2.2240	0.7652	0.3482	1.4118
1101984	3.2612	4.1560	3.9128	2.6104	2.7299	2.7611
1091023	4.6641	6.0423	5.5173	4.3557	3.7377	4.9026
279865228	1.6845	2.5379	2.2136	1.1335	0.8371	1.2387
1102022	6.2824	5.1523	6.4153	4.9568	4.3280	5.3387
1094117	4.3005	4.4380	4.7697	3.2871	3.0785	3.9167
280080656	3.6591	4.2882	4.2854	2.9962	2.4325	3.5784
1095585	2.8714	3.5032	2.7367	1.5616	1.2478	3.0770
280061418	1.7632	1.3087	3.1106	1.4710	0.4596	1.0272
1103248	4.5116	4.9291	5.4587	3.9036	4.2018	3.5695
1098140	4.5622	4.9073	5.4901	3.9726	3.2618	4.5009
1090141	3.4959	3.4539	3.2177	1.8126	2.2234	2.9072
1102354	3.4180	3.0637	3.8578	2.2930	2.0668	2.7555
1100704	7.1718	7.6671	7.9306	6.3831	5.3895	7.7731
1101341	2.9705	3.7418	3.8969	2.1895	2.6049	2.5910
1095258	3.9357	4.1312	4.0806	2.6697	2.5785	3.6762
279938412	0.9239	2.9174	1.8256	0.8476	1.5994	0.0000
1092189	2.8598	3.3957	3.9863	2.3088	1.7474	2.9667
1105699	2.9353	3.5529	3.9408	2.3177	2.2214	2.6712
1089787	3.9229	4.8894	5.3158	3.6520	3.4292	3.8284
1088073	2.5611	2.9042	1.3179	0.7897	0.7461	2.0297
279909950	3.5406	4.0220	4.2482	2.6969	2.2986	3.5981
279961080	5.5863	5.7702	7.0589	5.0875	5.4185	4.6924
1104044	3.4580	4.1358	4.0477	2.8632	2.3520	3.2098
280003237	3.9757	3.8187	4.0391	2.4799	2.2783	3.8588
1104813	1.9838	2.1514	3.5726	1.4337	2.1955	0.8630
1093600	2.1101	2.4768	1.5247	0.8570	1.1658	0.8745
1095423	1.0157	1.5371	2.2007	0.8027	0.2027	0.5349
1087981	2.6764	3.6201	3.8754	2.4167	2.2950	2.2484
1092263	3.1062	2.7773	4.2687	2.5238	2.0911	2.3277
1105617	2.8057	2.8052	3.6408	1.9843	2.0234	2.0354
279923105	3.7766	3.8217	4.0970	2.4711	2.5271	3.4888
1100270	5.9569	6.0773	6.6802	5.0965	5.3312	5.0790
279720522	5.0221	5.0021	6.4056	4.8078	5.1789	3.2361
1088405	3.3602	3.6383	4.1085	2.9702	1.7403	3.1899
1092712	4.6082	4.8506	5.4192	3.8939	3.7178	4.0598
279979709	3.9031	3.6128	5.1423	3.1680	3.4179	2.8668
1091388	3.5263	3.7722	4.1941	2.6919	1.9467	3.6489
1093574	4.0251	3.8086	4.6921	3.0324	2.8265	3.4625
1095361	5.0453	4.9899	6.0420	4.3193	3.9370	4.6168
279810882	2.8041	1.4285	3.3209	1.8573	0.6628	1.8296
1092772	5.0006	5.3716	6.1234	4.3557	5.1022	3.8353
1089210	2.1685	2.7745	3.0702	1.4012	1.9271	1.4855
1106644	2.4433	2.6804	2.6676	1.7042	0.9513	1.9369
1090159	5.4192	6.0167	4.2602	3.5937	2.6975	6.2064
280121857	4.4037	3.2494	4.9542	2.7154	3.5616	3.1330
279855189	1.4561	0.9726	1.7713	0.0000	0.0000	1.0027
1101802	5.1825	5.5142	4.6276	3.3679	3.9397	4.8199
1106068	3.6056	3.3510	4.5914	2.8273	2.7746	2.7497
1094242	3.8302	4.2173	4.2365	2.8388	2.7233	3.5256
280098443	6.2824	5.5864	6.6573	5.4025	4.4394	5.4880
279925806	6.4018	6.9799	8.0599	5.8208	6.7880	5.6366
1093977	4.9540	5.2757	5.2182	4.1051	3.5459	4.6012
279862345	3.5472	3.5373	3.8173	2.3613	2.3748	2.9700
1088241	4.5088	4.4058	4.6022	3.3948	2.1440	4.7827
1089239	3.1789	3.8368	3.9822	2.6205	2.4610	2.7213
1095417	2.7505	3.6316	3.7576	2.2588	2.0645	2.6223
1087951	4.2248	4.4002	5.3354	3.5830	3.3158	3.8700
279789224	3.5851	3.2059	2.7909	1.9293	1.8934	2.5680
280072901	2.2776	3.2526	3.2143	1.4630	1.4375	2.6530
1089261	2.2069	2.2891	3.1201	1.3465	1.4148	1.6639
1102935	2.2134	3.0781	3.3690	1.8713	1.4569	2.1416
1096442	7.3629	7.3859	8.1491	6.6536	5.9357	7.1197
1091539	2.3161	2.8486	3.4176	1.9068	1.3846	2.1027
280054058	4.8480	4.9622	5.4358	3.7563	4.4293	3.8730
1099459	2.9386	3.4395	3.5233	2.0233	2.4050	2.2863
279783200	5.9214	6.1717	6.0413	5.0776	4.5574	5.3128
279677853	5.8912	6.6584	6.7842	5.2561	5.2620	5.6292
1098089	3.5485	4.6317	4.1940	3.0829	2.7001	3.4056
1095541	3.8855	4.1914	4.2814	3.0595	3.0569	3.0589
279983732	4.1924	3.8575	5.4194	3.2845	3.6506	3.3512
1088620	3.2415	3.9189	4.0264	2.6082	2.2968	3.1011
279799259	8.3841	8.6067	8.4805	7.2190	6.6871	8.3860
1098159	3.0191	3.4067	3.6650	2.2340	1.7899	2.8880
1099522	2.6333	3.2238	3.7608	2.3978	2.0650	1.9770
1101108	2.2053	2.7709	2.9469	1.6469	1.4362	1.6620
1090149	4.7513	4.8517	4.6951	3.6613	2.9116	4.5482
1106853	2.9617	2.5894	2.0534	2.0919	0.9794	1.3582
1097614	7.4972	7.6353	9.0694	7.0505	7.4056	6.5710
1093787	3.7329	4.6485	5.2276	3.8634	3.3006	3.2704
1091986	3.4871	3.1545	3.9088	2.5105	2.8028	2.0651
1094094	4.4443	5.0737	5.3497	3.6024	3.5388	4.5553
1088280	3.0596	3.3987	3.4535	2.3221	1.5265	2.8932
1087173	1.5469	1.3502	3.1305	1.1588	0.5900	1.1092
1093324	6.0978	6.0354	6.5219	5.3015	5.1238	5.0607
1101832	3.6710	4.5707	4.7758	3.1407	3.0094	3.6984
280075173	5.9495	5.7144	6.3735	4.7920	4.9709	5.1061
1096256	4.3652	4.6264	4.9964	3.4681	2.9962	4.3559
1096093	3.7706	3.8110	4.6203	3.1868	2.7472	3.1015
1092968	3.5001	3.4190	3.9270	2.6391	1.1057	3.9350
1094162	3.1899	2.9063	3.4020	1.9418	1.7842	2.6071
1101029	3.7316	4.2612	4.7238	2.9444	2.7944	3.8140
1098432	2.7960	3.3376	3.5787	2.0543	1.8770	2.6174
279441324	5.9357	5.6779	6.1523	4.8798	4.1989	5.5237
1100351	2.3138	2.7125	3.1734	1.7440	1.3088	1.9837
279801201	3.1964	3.7663	2.4133	1.9339	1.1209	3.1580
1087011	3.5993	3.5902	3.9640	2.5959	2.6153	2.7792
1095804	4.5977	5.2321	5.5716	3.9878	3.8292	4.4217
279833477	2.9209	2.6905	3.8875	2.2650	1.7652	2.3065
1103508	3.6912	3.8663	5.0353	3.0528	3.3436	3.0357
1106283	5.0899	5.3305	5.3586	3.7669	3.0136	5.8381
1099656	3.0883	3.3285	4.1066	2.2220	1.8913	3.2512
280115402	7.6291	7.3359	7.2758	6.1371	5.5846	7.3618
279782198	3.1614	3.5858	3.3777	2.1217	1.7306	3.1163
1095870	4.6755	5.2338	5.4486	3.9156	3.4432	4.8428
279997912	2.3740	2.7508	3.0357	1.2989	0.6988	3.0068
1090191	2.0389	2.2817	3.0821	1.4224	1.3215	1.5044
1094525	4.1302	4.6004	4.8297	3.4336	2.8431	4.1297
1096819	5.9725	6.2901	5.3559	4.7381	3.3942	6.3328
1099771	1.6096	2.3757	2.0057	0.8353	0.5550	1.4474
1090917	2.2086	3.3539	3.1594	1.8638	1.4900	2.2158
279438953	2.9098	2.6846	4.1056	1.9945	3.0260	1.5275
1100155	2.6927	2.9977	3.3155	1.8251	1.9849	2.0445
1103886	4.0540	4.3266	3.6307	2.7272	2.1313	4.0017
1101650	3.7160	4.5201	4.3088	3.4583	2.1459	3.7908
1100246	5.8158	5.2939	5.6500	4.4739	4.0995	5.0367
1087556	4.0861	4.4892	4.5482	3.1576	2.5506	4.2661
279842266	4.6646	5.6405	5.2393	3.9518	3.4172	5.0277
1093632	1.8039	2.1751	2.7540	1.3111	1.0285	1.2461
1088901	1.9504	2.9860	0.6595	0.5177	0.3846	1.5469
1096965	2.9713	2.4286	3.8546	2.0060	2.1056	1.9963
1086968	3.2713	4.3826	4.5043	3.1314	2.9437	2.9376
1087523	2.2898	2.3920	2.5664	1.3715	1.1452	1.5868
1093772	5.1281	4.7165	5.8587	4.1252	4.0802	4.3537
1088739	3.8902	4.3515	4.7063	3.4468	2.9717	3.3856
1100095	3.9503	4.8496	5.1693	3.8018	3.5338	3.4900
1090156	6.1143	6.7076	7.5215	5.8781	5.5269	5.7957
280067834	1.5405	2.0337	3.2291	1.3182	1.0395	1.3036
279452249	5.3488	6.3584	4.4456	4.1084	3.3847	5.5181
1094943	1.5130	1.3453	2.1840	0.5709	0.2694	1.0615
1100354	2.3516	3.2657	2.2994	1.8366	1.2964	1.6434
1091749	6.9594	6.9374	6.9050	5.8510	5.7990	6.0125
1102548	3.0203	3.2255	4.1947	2.1769	1.9293	3.1964
1092473	3.9086	3.8627	4.7000	3.1173	2.6051	3.6114
1093801	4.4255	5.2339	5.1496	4.3216	4.0080	3.3428
1093814	3.0157	3.7385	3.7107	2.1772	1.8942	3.2571
1092708	3.0466	3.1967	3.9306	2.4673	1.7744	2.7959
1104778	3.0675	3.9164	4.5252	2.8568	3.0697	2.4467
280089712	2.7293	2.8889	2.9928	1.6668	1.5399	2.2697
279834515	4.3422	4.1584	4.7059	3.4073	2.7416	3.9233
1091613	2.2691	2.9982	3.2150	1.7759	1.8948	1.6782
1094866	3.4740	3.4050	3.9938	2.7253	2.6030	2.4112
1094452	3.8223	4.2876	4.9069	3.2914	2.9233	3.6691
1090118	2.3846	3.0542	3.2824	1.6006	1.1065	2.8812
279812388	2.5891	2.8663	2.4241	1.2975	1.1705	2.2792
280079376	6.9011	6.6988	7.5471	5.9514	5.7461	6.3176
1100838	6.4731	6.3737	5.7541	5.0091	4.1720	6.2883
279787259	4.5380	5.2402	4.9933	3.8796	3.2765	4.4841
1091537	3.2362	2.9683	3.5601	2.2621	1.5812	2.7905
1105109	4.0665	4.4624	5.0096	3.6173	3.5950	3.1956
1096089	3.6964	3.9081	4.1154	3.5010	2.6658	2.4225
279829950	3.4710	2.9660	4.1709	2.7751	2.0019	2.7010
1095708	2.6770	1.9277	3.3113	1.6433	0.8912	2.2533
1098039	4.4119	4.7159	4.1279	3.5722	2.3826	4.1733
1104577	1.9220	2.0243	2.8082	1.3549	0.7375	1.5347
1091243	3.8147	3.7486	3.6525	2.5750	1.5387	3.9756
1098302	6.2346	6.3735	7.4131	5.5456	5.5846	5.7647
279740371	4.5140	5.2383	6.4617	4.8242	5.0687	3.1952
1104324	2.0608	2.5191	2.0328	1.0626	0.9838	1.4411
1094311	4.2588	4.5812	5.1542	3.5228	3.4746	3.8718
1095035	1.0947	1.5591	2.9189	0.9057	0.2767	1.2669
1093957	2.2399	2.1434	3.0385	1.2293	1.0525	2.0183
1090933	6.8710	6.8023	6.1160	5.3823	4.5551	6.7304
1098941	3.9425	3.8902	4.8507	3.0092	2.8309	3.7221
279828349	3.1210	4.3354	4.2540	2.5968	2.6153	3.3775
1100602	2.6298	3.8824	3.7260	2.4786	2.0441	2.5950
279828969	4.2600	5.3164	3.4911	3.2574	2.1731	4.5168
1097021	2.2589	2.2352	2.5187	0.9117	0.4546	2.5263
1096439	2.8606	3.3169	3.2222	2.0732	1.8595	2.3477
1102148	1.8558	2.5123	3.0183	1.0754	1.3034	1.8900
1103055	4.1740	4.4288	4.7389	3.6876	3.1910	3.3457
1087564	3.3383	4.0214	3.8384	2.4299	2.1018	3.5492
1089590	6.3499	6.2395	6.7646	5.5580	4.7990	5.8803
280027899	5.4445	5.7465	6.2817	4.6068	4.7099	5.0397
1090242	2.0003	2.9744	3.2877	1.5941	1.9183	1.6339
1088475	2.7044	3.2994	3.0183	1.8633	1.5207	2.5222
1092644	3.4593	4.0917	3.7906	2.5364	1.3432	4.3464
1093599	2.4967	2.8210	3.1198	1.9435	1.1011	2.2777
1104012	2.3346	2.4720	2.7712	1.2263	1.5322	1.7042
279724397	2.0451	2.7280	2.9464	1.7180	1.0564	1.8321
1088291	2.9377	2.9511	3.1101	1.8206	1.8418	2.2244
1087679	3.6782	4.2855	4.2564	3.5334	1.8203	3.7555
1095325	4.1991	4.3468	5.0191	3.2362	3.2934	3.9248
279862106	1.7835	3.9104	3.4715	1.9413	1.8793	2.2344
1102437	1.7535	3.0205	1.8708	0.7378	0.7296	2.0677
1100234	5.6652	5.5521	7.0163	5.1891	4.5933	5.3417
1105430	1.8943	1.6182	2.8296	1.2633	0.5737	1.3959
279997671	2.6478	2.1874	3.0008	1.7711	1.0869	1.8698
1095614	5.7469	5.7945	6.7408	5.1509	4.9720	5.0527
1091809	2.4228	3.6802	3.3937	2.8403	0.9795	2.5704
1094030	5.6705	5.9981	6.3385	4.9414	4.4021	5.5576
280042494	1.2548	0.2786	1.5717	0.0000	0.0000	0.0000
1100611	1.2591	2.3942	2.2051	0.4307	0.2828	2.0417
1101121	6.2536	6.8762	7.0644	5.5357	4.9741	6.5815
1088404	4.7729	4.6437	5.2377	3.7627	3.5050	4.2841
1095664	4.5800	4.1927	4.3218	3.1896	2.4452	4.3574
1098766	2.5804	3.5798	3.1302	2.0571	1.9257	2.2052
1103874	5.6801	5.4673	6.3315	5.0840	4.1386	5.1560
279925078	7.4138	7.8905	9.0945	7.1427	7.6374	6.5192
1095263	4.5950	4.7384	5.2862	4.0968	3.8329	3.5922
1100747	2.6381	2.9741	3.2606	2.0448	1.5269	2.2035
279999555	3.7431	4.0364	6.4173	3.5871	4.2426	3.2697
279856382	1.8129	1.2767	2.5074	0.7613	0.4258	1.3128
1091980	4.5193	4.9141	5.3594	3.7896	3.9910	3.9167
1096933	4.6148	4.9119	5.3817	3.9914	3.5370	4.2849
1091985	2.1303	3.4103	3.4510	1.9456	1.6840	2.2676
1087962	3.0801	3.7050	4.1439	2.5764	2.4634	2.7950
1100235	2.4707	3.0511	3.7210	2.1384	1.7809	2.2299
1101357	3.1073	2.7232	3.3767	2.0597	2.0240	2.0306
1095753	2.8431	3.2548	3.4758	2.1417	1.4280	2.9111
1098206	2.6638	3.2728	2.6187	1.7026	1.6830	2.0768
1087545	3.7600	3.5348	4.2126	2.7023	2.4579	3.2545
1096876	2.5232	3.3038	3.6927	2.2240	1.7091	2.4942
1106391	3.7095	3.8572	4.1349	2.7206	2.6749	3.2176
1102523	3.6157	3.8333	4.3693	2.7607	2.7233	3.2473
280007740	3.6054	4.2843	3.6376	2.7109	2.0811	3.6488
1101841	1.6681	2.5925	2.6121	1.2936	0.9638	1.5289
1102911	2.7768	3.5411	2.6338	1.6123	1.0969	3.1563
1096654	3.3066	3.2856	3.0425	1.8717	1.9518	2.7251
1096433	2.3759	3.2671	4.1001	2.3068	1.9395	2.4113
1095092	4.9926	5.2389	5.7251	4.1313	3.9081	4.8321
1091016	2.1207	3.0947	3.1526	2.0015	1.8621	1.4200
1098807	3.0807	1.7276	3.0664	1.8503	0.8940	2.0506
1087503	3.2999	3.8174	3.9710	2.5990	2.4855	2.9239
279858549	1.3143	2.3972	3.3280	1.2335	1.8581	0.8682
1095630	3.9287	3.8774	5.0240	3.2344	3.6780	2.8389
1087095	5.0464	5.8648	6.0638	4.6502	5.1215	4.1246
279953608	4.5938	4.7294	5.4856	3.9744	3.7035	4.0526
279713211	3.0212	2.7423	3.1056	1.5907	1.1588	3.0419
1096036	2.8322	3.4695	3.5965	2.0208	2.0347	2.7656
1087574	4.3485	5.4993	6.1944	4.5331	4.2535	4.1787
1099730	3.6257	3.6604	5.2789	3.1921	2.8763	3.4212
1098655	4.9754	5.3415	4.8650	3.6763	3.0561	5.3747
1091180	5.1827	5.2687	6.4840	4.6696	5.1068	4.0844
1090449	3.3861	4.2684	4.5001	3.0009	2.7669	3.3123
1089482	1.0602	1.5565	3.0355	0.9261	0.1870	1.4652
1091758	3.2182	3.9647	4.5318	3.0316	2.3999	3.2094
1108232	1.3631	2.4265	3.1021	1.4321	0.1740	2.2121
280087553	6.3691	6.6451	7.4381	5.6852	5.6599	6.0343
1104670	2.9235	3.9163	3.8353	2.7163	2.1899	2.6961
1107773	6.3592	6.1935	6.9213	5.4195	5.5789	5.4030
280068559	4.7177	4.9131	6.0391	4.2666	3.8115	4.5192
1093598	5.7655	5.7910	6.5977	5.0309	5.1834	4.8676
1100774	5.8945	5.7415	7.7825	5.8234	5.4135	5.1093
280118437	3.5790	4.3759	3.7978	2.6169	2.8759	3.1880
1103014	2.8779	2.6660	3.0443	1.8027	1.4316	2.2821
1100511	2.1363	2.7153	2.9168	1.6483	1.1260	1.9226
279814009	1.7175	1.9419	2.3375	1.0203	0.6522	1.2531
279957575	5.8171	5.5114	6.8703	5.2878	5.1162	4.7281
1088690	5.4320	5.4146	6.3343	4.7587	4.8254	4.5306
1098243	2.7338	2.7118	2.9521	1.6304	1.8314	1.8700
1107213	2.0102	2.4356	2.7738	1.2375	1.0647	1.8518
1100134	3.3570	2.8661	4.5412	2.8739	2.6425	2.1827
1097529	4.0350	4.2649	4.7133	3.4266	3.0134	3.5107
280133407	2.1209	1.2446	3.0598	1.2252	0.5808	1.5572
1105449	3.9447	4.4381	4.5761	3.4083	3.0152	3.4733
1098028	3.1976	3.5663	3.7821	2.5026	1.8357	3.1466
1104238	4.1610	4.1796	4.8110	3.0865	3.2080	3.7962
1091978	3.7865	4.1160	4.5565	3.4223	3.5888	2.3873
1093605	1.9167	2.7126	2.1142	1.1879	0.5356	1.9595
1097799	2.2418	2.3631	2.5608	1.2618	1.0758	1.7687
1100306	3.8907	3.6443	4.6545	2.9350	2.8125	3.3825
1095678	3.3137	4.0936	3.7390	2.5602	2.5102	3.0167
1092320	1.6278	3.5192	0.9462	0.6654	0.3348	2.0344
1096324	3.5216	3.2267	3.9228	2.3650	1.5361	3.7115
1096729	1.0176	0.9683	3.3410	0.6673	0.3612	1.2413
1098830	5.2717	5.7284	5.4312	3.7099	4.2087	5.4559
1091871	3.9735	3.7983	4.2177	3.3490	3.1218	2.4625
279721285	2.2632	3.3217	3.1519	1.6991	1.5185	2.4632
280134795	2.9814	2.9610	3.6777	2.3243	1.6478	2.5920
1091731	3.5239	3.6359	4.6058	2.9451	2.9127	2.8521
1095940	5.9699	5.9430	7.5205	5.5809	5.5065	5.2910
1092375	4.4361	4.1427	5.6161	3.7831	3.7284	3.6298
1089827	3.6565	4.2850	4.2486	3.1136	2.7575	3.2663
1098240	1.6403	2.7100	2.5157	1.3122	1.2749	1.2269
1087945	5.3412	5.5954	5.4673	4.5060	3.9847	4.8613
1102790	3.7012	3.3025	4.3256	2.5637	3.0892	2.6245
1102661	5.2064	5.2148	5.5547	4.1600	4.3611	4.4029
1094015	3.5033	4.0137	4.3598	3.2153	3.0946	2.5155
1103250	2.2958	2.4019	3.1077	1.5335	1.6204	1.6001
1094126	2.7576	2.9507	3.2816	2.0105	1.7564	2.1717
1093031	4.2637	3.9693	4.3956	3.3874	2.8737	3.3165
1089985	5.9809	6.0601	6.8446	5.2893	4.5263	6.0191
1108466	5.7687	5.9577	7.3326	5.4758	5.5623	4.9705
1090673	2.5129	3.0050	3.3724	1.9501	1.5509	2.3404
280119238	2.4563	2.5007	2.3628	2.0488	0.5244	1.6983
1092277	5.9835	5.7950	7.4160	5.4308	5.5258	5.1903
1108513	2.4059	2.9181	1.5856	0.9160	0.7320	2.2149
1105024	0.7891	1.4290	2.8809	0.6245	0.3371	1.0907
1091424	2.7014	3.1933	3.4968	2.1437	1.7926	2.4092
279775188	2.6453	2.9520	1.5740	1.2880	0.9693	1.8680
1093759	1.8450	1.1856	1.5984	0.8022	0.2338	0.5479
1092735	0.0876	0.2304	3.5687	0.6466	0.1140	0.0819
279778571	0.6707	1.7866	2.3252	0.3402	0.0000	1.3981
280099013	4.6785	4.0233	5.1152	3.5155	2.9207	4.3368
1090309	3.4557	3.8336	2.9495	2.1469	1.5930	3.4559
279746815	3.0895	3.4028	3.8532	2.4503	1.8829	2.9695
279768508	6.0631	6.3699	8.0966	5.8986	6.5390	5.0494
1100410	3.6003	3.2589	3.5979	2.8213	1.6550	2.9409
1087000	4.4202	4.7333	5.0890	3.8541	3.6423	3.7063
1089066	5.7395	5.9284	5.6807	4.7201	3.4544	6.1346
1095913	5.2531	5.6856	6.7983	5.0270	5.3819	4.2887
280098167	3.4825	3.2583	4.6078	2.9956	2.1525	3.1610
1092010	3.5937	4.0819	2.1559	1.8194	1.6233	3.3496
279873911	2.2823	2.0859	3.1463	2.1000	0.5975	1.7782
280127694	4.9820	5.3983	5.5961	4.2608	4.2822	4.3947
1096409	4.7323	4.9658	5.5083	3.8961	3.9533	4.3213
280027194	3.9904	4.5139	4.7700	3.2605	2.9007	4.0774
279719305	2.7107	3.2043	3.5375	2.1408	1.3534	2.9237
1101496	3.7270	4.1852	3.4670	2.4910	1.8161	4.0390
1102057	4.1778	4.2663	4.3425	3.0144	2.8625	3.8769
279651055	3.5794	4.0056	4.5460	3.1196	2.9852	2.9934
1087567	4.2363	3.2648	4.0627	2.6435	3.3235	2.5655
1094307	3.0808	3.5691	3.8191	2.3388	2.1411	2.9580
279786996	1.6686	3.1289	2.1607	1.0103	0.9336	1.9844
1093014	3.4495	4.0620	4.2991	2.8737	2.8127	3.0957
1098161	4.9458	4.6793	5.7067	3.7487	3.8999	4.6552
1104148	5.9601	5.9229	5.7511	4.7349	3.9805	5.8907
1103534	3.2107	4.4173	4.3886	2.8712	2.3358	3.7817
279825851	2.0209	1.9268	3.4298	1.7668	1.7461	0.8370
279828562	4.1776	4.2768	4.2274	2.8309	2.8051	4.0184
1098689	2.0253	2.8741	2.6078	1.8246	1.3774	1.2779
1091803	6.0482	6.0102	6.8681	5.4432	4.7534	5.7040
280125626	4.0623	4.2774	4.1023	3.0391	2.9711	3.4074
1098604	2.6589	3.1309	3.2719	2.1540	1.6003	2.2834
1098544	2.9187	3.5549	3.7251	2.5455	2.1816	2.4491
279814308	4.8904	3.9747	5.1077	3.5070	3.0764	4.3685
280074982	4.4910	4.8291	5.5860	4.0444	3.3402	4.5006
279797681	4.3625	3.7816	4.6129	3.1690	3.3433	3.2244
279851274	3.6987	4.3280	4.4172	3.1706	3.2819	2.9715
1104713	2.4441	2.9560	2.7936	1.8942	1.2781	2.0032
1101088	2.9255	2.7262	3.6825	2.2195	2.3253	1.7720
1093140	2.1568	2.8464	2.7808	1.6975	1.4412	1.6283
1090134	3.1200	3.5004	3.9511	2.4756	2.6915	2.3884
1102367	3.6897	5.0241	5.1547	3.5620	2.8210	4.4705
1094210	3.6024	3.9429	4.0865	2.8991	2.8823	2.8364
1088479	3.3807	3.8995	4.1011	2.8342	2.4409	3.0935
1104193	3.9728	3.9583	3.8279	3.0714	2.5599	3.1152
1087771	4.8781	5.4393	5.3050	4.1820	3.9330	4.4957
1104063	4.6436	4.7891	5.2513	4.0574	3.3593	4.2566
1109099	7.0212	7.2513	8.0372	6.3743	6.1188	6.8067
1088322	1.6847	2.4463	2.4462	0.9774	0.7590	1.8310
1096656	1.7921	2.2545	1.6797	0.7161	0.4262	1.5752
1088578	3.3793	3.5505	3.7612	2.4476	2.4991	2.7360
1088366	3.0331	2.9121	2.0787	1.5741	1.2153	2.2284
279838077	3.3179	4.0607	3.8993	2.4792	2.6092	3.1836
279871726	1.6753	1.6927	1.7866	0.5781	0.8653	0.7062
1096735	3.7403	3.9051	3.9869	3.1730	2.6574	2.7985
1095640	2.2454	2.2503	1.9347	0.8477	0.3700	2.2103
1094348	2.5025	2.6364	3.4348	1.7590	2.0757	1.7375
1087546	7.6263	7.6623	7.7340	6.6438	5.4672	7.9101
1098866	7.9010	8.4247	8.7848	7.1605	6.9794	7.9695
1088963	3.7475	4.0151	4.4216	3.4831	3.3494	2.3539
1092767	3.2226	4.1823	4.3121	2.8864	2.9751	2.8582
1096850	2.1961	2.2490	2.6235	1.2355	0.8233	2.0131
1086866	3.9318	4.2261	4.2663	3.1560	3.0953	3.1767
1090185	2.0257	2.1259	3.4386	1.6334	1.6209	1.3410
279880752	1.6277	1.8886	3.1912	1.1659	1.1865	1.3612
1098311	4.1841	3.3094	3.3399	2.7361	1.9055	3.1981
1092935	4.0384	4.9631	3.6703	3.0035	2.6096	4.0656
1087221	1.9698	2.4190	2.7510	1.3711	1.3039	1.4722
1089813	1.5795	2.0718	2.2984	1.0258	0.9189	1.0128
1095933	2.2811	3.1030	2.5093	1.4554	1.1892	2.2565
1097755	3.0111	2.7566	2.8705	1.9145	1.6385	2.0933
1092075	2.2714	2.9900	2.9682	1.6324	1.7569	1.8492
280119061	4.7708	4.8081	4.9752	3.6328	4.4081	3.5226
1089828	4.5365	4.8046	5.8778	4.1415	4.0736	4.0138
279897580	1.2032	1.9397	2.9419	1.6150	0.7351	0.7450
1101358	4.0574	4.1790	5.0677	3.5738	3.4188	3.3240
1089168	2.8032	2.6544	3.8942	2.1220	1.7405	2.5021
1096749	3.1270	3.3490	4.0809	2.5738	2.3757	2.6210
1102441	2.2404	2.5190	3.3682	1.4635	1.4887	2.1897
1088163	5.3383	5.5361	6.4855	5.1694	4.7836	4.4212
1102610	3.1368	3.7218	3.3473	2.6146	1.9891	2.6172
1093510	4.1379	4.0238	4.5693	3.0295	3.3827	3.3350
1101756	4.5495	4.1838	4.1550	2.9174	3.6979	3.2898
1101651	4.5904	4.7669	5.0485	3.6841	3.4004	4.3385
1098449	2.4916	3.6371	3.4571	2.3843	2.0661	2.1533
1097342	2.4012	2.7801	3.2524	1.8169	1.8350	1.8006
1088886	2.4091	3.0229	3.1833	1.8341	1.6672	2.1346
1099382	5.0219	5.2448	6.3686	4.5314	4.2227	4.9034
1100131	1.7151	2.1038	0.9729	0.5715	0.7139	0.5289
1091144	2.6606	2.9990	4.1200	2.3019	1.9791	2.5211
279891312	7.2662	7.8730	7.8326	6.7108	6.3276	6.9562
1092132	5.3385	4.6132	5.6660	4.2010	3.9528	4.4874
279743198	8.0500	8.2874	8.3911	7.0532	7.4620	7.2368
1094861	2.1375	2.0126	2.2091	0.8136	0.6303	1.9389
1102336	3.4988	4.4313	3.3405	2.3461	1.8651	4.0833
1092081	3.6702	4.4899	4.5352	3.4312	2.9301	3.3583
1098223	1.6627	2.0717	2.4486	1.1789	0.8610	1.1676
280089563	4.7192	5.3495	5.2021	4.2098	3.5065	4.5792
1090572	3.4671	3.5052	3.7018	2.4957	2.8835	2.3204
1094544	5.5670	6.1848	6.2307	5.0461	4.8468	5.1154
1097329	6.9174	7.3059	7.3028	5.8929	5.1907	7.4684
279831642	1.9205	2.2428	2.0428	1.1756	0.8603	1.1971
1092525	5.7197	5.5475	6.1620	4.6685	4.2991	5.4889
279928251	6.0398	5.5915	6.5750	5.1296	6.3726	3.7325
1104611	1.8643	2.2598	2.8425	1.4701	0.9039	1.6209
1101059	2.9955	3.1549	3.9844	2.2857	2.5617	2.3158
1092650	3.8455	4.3580	4.7905	3.1703	3.4140	3.4382
1094550	4.6725	5.1865	5.3157	4.5034	2.5509	5.1505
279819364	2.7794	3.5967	3.4103	1.9360	2.8146	2.0662
280084872	1.5887	1.9954	0.8958	0.1090	0.1587	1.2431
1092479	6.9352	7.0090	7.5095	6.2517	5.3666	6.8664
1103809	3.1237	2.9484	3.5966	2.4913	2.0033	2.2058
1090822	7.6842	7.1519	7.8658	6.5138	5.7868	7.4331
279795047	2.5292	2.6848	2.8031	1.5240	1.4417	2.0838
1092250	4.4751	4.6821	4.9315	3.3918	3.9605	3.7697
1088900	2.7549	3.0887	3.2866	2.1059	1.7053	2.3543
279690642	4.7024	4.3305	5.3763	3.9864	3.9170	3.5414
1089560	2.4613	3.0043	2.4649	1.1041	1.0422	2.8204
1100662	5.0349	5.4065	5.5263	3.8799	3.8683	5.2565
1091459	6.5105	6.5613	7.3687	5.8492	5.6371	5.9913
1087866	2.8211	2.6838	0.0000	0.0000	2.5423	0.0000
279851807	2.8427	2.7730	3.9588	2.1816	1.7053	2.7259
1095245	2.1290	2.7350	1.4989	1.2913	0.9220	1.1880
279925104	2.4665	3.2424	1.8518	1.2297	0.7902	2.5795
1101837	4.5405	4.5609	5.3345	3.8808	3.3754	4.2183
279810101	3.1657	3.1046	3.6568	2.0335	2.6575	2.2748
1094244	4.9929	5.4977	4.7316	4.0293	3.6376	4.5944
1092669	2.8565	4.0254	3.8083	2.6029	1.9149	3.2121
1108239	1.6191	1.7328	1.5104	0.7686	0.4653	0.6711
1088502	4.0281	4.3668	4.6729	3.6796	2.0255	4.4061
1099078	8.2823	8.6103	9.4015	7.4130	7.7312	8.1933
1092337	1.8374	3.6244	3.0608	1.6178	0.6611	3.2881
1088905	3.1928	2.9545	3.6676	2.2111	1.9367	2.7120
1090120	3.0772	3.5942	3.7048	2.4998	1.9238	2.9997
1090543	4.6751	4.7954	5.0938	3.9581	3.5522	4.1012
280031930	1.6347	1.8446	1.7358	0.5790	0.1412	1.5426
1102746	3.9670	3.7851	4.6972	3.0593	3.1209	3.3173
1105609	4.5946	4.0764	4.5971	3.3886	2.2912	4.6365
1094160	3.7039	3.6694	4.5316	3.1206	2.5654	3.2672
1096399	2.2378	2.7634	2.3105	1.2272	1.1545	1.9788
1090757	2.6739	3.0696	3.2238	1.9239	2.0306	2.0622
1104654	3.1944	3.0567	3.8660	2.4823	2.2085	2.4760
279904499	1.9275	2.1669	2.5286	1.3077	0.8618	1.5034
1090556	4.6136	4.6883	4.3533	3.5226	2.8029	4.3799
1097742	3.6960	4.2745	3.9580	2.7304	2.7847	3.4640
280037340	8.1711	7.9033	7.2531	6.5145	5.3911	8.4728
1109034	5.3070	5.8196	6.0908	4.6155	3.6783	5.9745
279836712	5.3013	6.0458	6.8644	5.1101	6.1073	4.0457
1094773	3.0432	2.8006	3.6780	2.0897	1.9510	2.5335
1098805	5.0715	5.3922	5.5224	4.3448	3.9571	4.7378
1087370	2.7413	3.1647	2.7976	1.7078	1.3606	2.6890
1097923	1.8922	2.1875	2.8450	1.2122	1.5171	1.2494
1092343	4.3052	4.7983	4.8427	3.8000	3.2648	3.9353
1105773	1.8613	2.9256	3.2883	1.7166	1.8336	1.5791
280124352	1.9607	1.6021	1.9348	0.7095	0.3672	1.4753
1095382	4.1150	4.1223	4.6823	3.1727	2.8749	3.9264
1100858	2.4931	2.9238	2.3244	1.1172	1.3114	2.3673
1096522	2.5025	2.6897	2.2201	1.0547	0.5486	2.8643
1089473	3.3219	2.8861	3.4201	1.9904	2.0361	2.6570
279927250	4.5774	4.3507	3.8445	3.2157	2.0547	4.5585
1100778	2.3934	3.0559	3.1704	2.1133	1.5098	2.0542
1096586	3.2475	3.5404	3.4772	2.4163	2.1252	2.7813
1090336	3.6784	4.1916	4.1503	3.0287	2.6667	3.3832
1087488	3.8385	4.6955	4.5690	3.3267	2.8278	4.0070
1099373	7.9803	7.7440	9.0551	7.2105	7.2655	7.3626
279784987	5.2336	5.2624	6.3472	5.0879	4.9988	3.8160
279849175	2.5665	2.9297	3.5527	2.0623	1.6716	2.3748
1094698	1.8654	3.1626	2.0646	1.5569	0.9937	1.6024
279882690	1.9115	1.9487	0.0000	0.0000	0.9208	0.0000
1098632	2.5749	2.3694	3.1764	1.8470	1.3906	1.9437
1098741	3.8483	4.4289	4.5374	3.2291	3.2723	3.3746
1104835	4.7077	5.2031	5.0435	3.9994	3.6338	4.3838
1098183	6.8372	6.6434	6.3443	5.4897	4.0206	7.3773
279907768	4.8455	4.3599	5.0857	3.7553	3.7816	3.8167
1087310	4.7281	4.5624	5.3571	3.5356	3.5509	4.6239
1093738	2.1479	1.8595	2.5098	1.2009	0.4150	1.9650
1106260	3.7340	3.8233	3.8868	2.9634	2.0101	3.5348
1098429	7.2709	7.3773	7.6201	6.6789	6.2590	6.3950
1108081	4.4020	4.9049	5.8959	4.1654	3.2374	4.8648
280025378	4.4635	4.0136	3.2980	2.9390	2.0301	3.8714
1095023	2.9744	2.8968	3.6743	2.0854	2.0437	2.4822
1094447	1.6587	2.1482	2.4338	1.1646	1.0091	1.1328
1109129	3.3855	3.9986	4.4474	2.7411	3.7999	2.3566
1087629	3.8296	3.9833	4.9726	3.2056	3.3529	3.2936
1104136	2.7540	2.4141	2.8266	1.7233	1.6420	1.6964
1096881	5.2758	5.9507	5.5378	4.5271	4.4814	4.8233
1104905	4.3979	4.2624	5.4358	3.5740	3.8888	3.7014
1095873	2.5780	3.5596	3.9691	2.4054	2.4208	2.3502
1094243	3.4915	3.6637	3.1489	2.6851	0.9510	3.7385
280130982	3.5907	3.8081	3.2431	2.5418	2.4008	2.7708
1097165	3.8705	4.2740	4.1980	3.1460	2.1701	4.0989
1098826	3.0358	3.6745	3.5253	2.4010	2.2938	2.6147
279773710	3.3104	4.0757	4.3565	2.8380	3.2352	2.7434
279928115	2.7506	3.7809	3.5944	2.3709	2.3814	2.4487
279848485	3.1595	2.7354	2.5889	1.6882	0.8667	3.0045
280111987	2.5494	3.3450	3.6305	2.0002	1.9707	2.6305
1087174	3.9432	4.5310	4.2742	3.2067	1.8563	4.7628
1089226	2.9096	3.3535	3.6700	2.6134	1.9507	2.4469
1100909	3.4977	3.4454	4.0574	2.6078	2.7405	2.7302
279644223	8.0131	7.6991	8.7794	7.4332	6.5525	7.5840
279789195	1.6949	0.9270	1.6338	0.2293	0.4471	0.6590
279943831	4.0907	3.4430	4.5619	2.8632	2.8954	3.4173
1087997	3.7837	3.9571	4.2102	2.7165	2.4327	3.8823
1093059	3.0420	3.5402	4.1813	2.6779	2.6555	2.5105
1096323	5.3682	5.8060	6.1303	4.9013	4.2865	5.2010
1098003	2.7329	3.3616	2.9589	1.8993	1.8671	2.3724
1087788	4.1284	4.3941	4.6488	3.4444	2.9877	3.8258
279938356	1.8871	1.1541	2.8673	1.2402	0.8996	0.8562
1087698	2.3774	2.4582	2.3028	1.3053	1.1403	1.7806
1089200	4.1988	4.1558	4.3991	3.3491	2.5422	3.9507
1095905	4.1001	4.3063	4.7318	3.5282	2.9824	3.7165
1105383	3.1446	3.1076	3.5173	2.1140	1.7280	3.0164
