# Supplementary material for: Identification of the Molecular Events Involved in the Development of Prefrontal Cortex Through the Analysis of RNA-Seq Data From BrainSpan
Source: ASN Neuro. 2019 Jun 18;11:1759091419854627. doi: 10.1177/1759091419854627 (PMC6582306; doi:10.1177/1759091419854627)
Supplement: Supplemental Material6 - Supplemental material for Identification of the Molecular Events Involved in the Development of Prefrontal Cortex Through the Analysis of RNA-Seq Data From BrainSpan [file Supplemental_Material6.zip › HIP/10/HIP-BPs-10.xlsx]

## Sheet: Sheet1
Sublist	Category	Term	RT	Genes	Count	%	P-Value	Benjamini
	GOTERM_BP_DIRECT	small GTPase mediated signal transduction	RT		42	2.9	1.8e-07	0.0006
	GOTERM_BP_DIRECT	mitochondrial ATP synthesis coupled proton transport	RT		11	0.8	4.8e-07	0.00079
	GOTERM_BP_DIRECT	chemical synaptic transmission	RT		40	2.8	6.9e-07	0.00077
	GOTERM_BP_DIRECT	ATP synthesis coupled proton transport	RT		11	0.8	8.2e-07	0.00068
	GOTERM_BP_DIRECT	ATP biosynthetic process	RT		12	0.8	2e-06	0.0014
	GOTERM_BP_DIRECT	ubiquitin-dependent protein catabolic process	RT		32	2.2	3.5e-06	0.0019
	GOTERM_BP_DIRECT	mitochondrial translational elongation	RT		20	1.4	5e-06	0.0024
	GOTERM_BP_DIRECT	mitochondrial translational termination	RT		20	1.4	6.1e-06	0.0025
	GOTERM_BP_DIRECT	regulation of macroautophagy	RT		14	1	6.2e-06	0.0023
	GOTERM_BP_DIRECT	protein folding	RT		31	2.2	7.8e-06	0.0026
	GOTERM_BP_DIRECT	protein polyubiquitination	RT		31	2.2	1.2e-05	0.0037
	GOTERM_BP_DIRECT	positive regulation of ubiquitin-protein ligase activity involved in regulation of mitotic cell cycle transition	RT		18	1.3	1.6e-05	0.0043
	GOTERM_BP_DIRECT	Fc-epsilon receptor signaling pathway	RT		30	2.1	1.7e-05	0.0044
	GOTERM_BP_DIRECT	mitochondrial respiratory chain complex I assembly	RT		16	1.1	2.2e-05	0.0052
	GOTERM_BP_DIRECT	mitochondrial electron transport, NADH to ubiquinone	RT		14	1	2.2e-05	0.005
	GOTERM_BP_DIRECT	negative regulation of ubiquitin-protein ligase activity involved in mitotic cell cycle	RT		17	1.2	2.5e-05	0.0052
	GOTERM_BP_DIRECT	translational initiation	RT		25	1.7	2.7e-05	0.0052
	GOTERM_BP_DIRECT	proteasome-mediated ubiquitin-dependent protein catabolic process	RT		32	2.2	3.3e-05	0.0061
	GOTERM_BP_DIRECT	protein transport	RT		51	3.6	3.4e-05	0.0059
	GOTERM_BP_DIRECT	stimulatory C-type lectin receptor signaling pathway	RT		21	1.5	3.6e-05	0.0059
	GOTERM_BP_DIRECT	regulation of cellular amino acid metabolic process	RT		14	1	3.6e-05	0.0056
	GOTERM_BP_DIRECT	protein stabilization	RT		24	1.7	6.9e-05	0.01
	GOTERM_BP_DIRECT	positive regulation of protein localization to Cajal body	RT		6	0.4	7.9e-05	0.011
	GOTERM_BP_DIRECT	anaphase-promoting complex-dependent catabolic process	RT		17	1.2	9.9e-05	0.014
	GOTERM_BP_DIRECT	nervous system development	RT		39	2.7	0.00011	0.015
	GOTERM_BP_DIRECT	NIK/NF-kappaB signaling	RT		15	1	0.00016	0.02
	GOTERM_BP_DIRECT	positive regulation of establishment of protein localization to telomere	RT		6	0.4	0.00017	0.02
	GOTERM_BP_DIRECT	translation	RT		35	2.4	0.00019	0.023
	GOTERM_BP_DIRECT	ATP hydrolysis coupled proton transport	RT		10	0.7	0.00025	0.029
	GOTERM_BP_DIRECT	hydrogen ion transmembrane transport	RT		14	1	0.00026	0.028
	GOTERM_BP_DIRECT	homophilic cell adhesion via plasma membrane adhesion molecules	RT		25	1.7	0.00027	0.028
	GOTERM_BP_DIRECT	protein K48-linked ubiquitination	RT		12	0.8	0.00032	0.033
	GOTERM_BP_DIRECT	positive regulation of telomerase RNA localization to Cajal body	RT		7	0.5	0.00034	0.033
	GOTERM_BP_DIRECT	MAPK cascade	RT		35	2.4	0.00037	0.036
	GOTERM_BP_DIRECT	protein K11-linked ubiquitination	RT		9	0.6	0.00038	0.035
	GOTERM_BP_DIRECT	hippocampus development	RT		13	0.9	0.00042	0.038
	GOTERM_BP_DIRECT	nuclear-transcribed mRNA catabolic process, nonsense-mediated decay	RT		20	1.4	0.0006	0.053
	GOTERM_BP_DIRECT	SRP-dependent cotranslational protein targeting to membrane	RT		17	1.2	0.00078	0.066
	GOTERM_BP_DIRECT	phosphatidylinositol dephosphorylation	RT		8	0.6	0.00098	0.08
	GOTERM_BP_DIRECT	protein dephosphorylation	RT		20	1.4	0.0012	0.097
	GOTERM_BP_DIRECT	antigen processing and presentation of exogenous peptide antigen via MHC class I, TAP-dependent	RT		13	0.9	0.0013	0.097
	GOTERM_BP_DIRECT	membrane organization	RT		9	0.6	0.0013	0.099
	GOTERM_BP_DIRECT	positive regulation of protein ubiquitination	RT		13	0.9	0.0015	0.11
	GOTERM_BP_DIRECT	Wnt signaling pathway, planar cell polarity pathway	RT		16	1.1	0.0018	0.12
	GOTERM_BP_DIRECT	learning	RT		12	0.8	0.0018	0.12
	GOTERM_BP_DIRECT	substantia nigra development	RT		11	0.8	0.0018	0.12
	GOTERM_BP_DIRECT	proton transport	RT		11	0.8	0.0018	0.12
	GOTERM_BP_DIRECT	viral process	RT		36	2.5	0.002	0.13
	GOTERM_BP_DIRECT	protein targeting to mitochondrion	RT		9	0.6	0.002	0.13
	GOTERM_BP_DIRECT	phagosome acidification	RT		8	0.6	0.0021	0.13
	GOTERM_BP_DIRECT	regulation of mRNA stability	RT		17	1.2	0.0021	0.13
	GOTERM_BP_DIRECT	positive regulation of protein serine/threonine kinase activity	RT		9	0.6	0.0024	0.15
	GOTERM_BP_DIRECT	transferrin transport	RT		9	0.6	0.0024	0.15
	GOTERM_BP_DIRECT	postreplication repair	RT		6	0.4	0.0028	0.16
	GOTERM_BP_DIRECT	mitochondrial electron transport, ubiquinol to cytochrome c	RT		6	0.4	0.0028	0.16
	GOTERM_BP_DIRECT	ion transmembrane transport	RT		27	1.9	0.0033	0.19
	GOTERM_BP_DIRECT	regulation of growth	RT		11	0.8	0.0034	0.19
	GOTERM_BP_DIRECT	T cell receptor signaling pathway	RT		21	1.5	0.0035	0.19
	GOTERM_BP_DIRECT	positive regulation of protein insertion into mitochondrial membrane involved in apoptotic signaling pathway	RT		8	0.6	0.004	0.21
	GOTERM_BP_DIRECT	nucleotide-excision repair, DNA damage recognition	RT		7	0.5	0.0042	0.22
	GOTERM_BP_DIRECT	vesicle-mediated transport	RT		21	1.5	0.0048	0.24
	GOTERM_BP_DIRECT	inositol phosphate metabolic process	RT		10	0.7	0.0048	0.24
	GOTERM_BP_DIRECT	exocytosis	RT		14	1	0.0049	0.24
	GOTERM_BP_DIRECT	ATP metabolic process	RT		8	0.6	0.0058	0.27
	GOTERM_BP_DIRECT	positive regulation of telomere maintenance via telomerase	RT		8	0.6	0.0058	0.27
	GOTERM_BP_DIRECT	macroautophagy	RT		13	0.9	0.0063	0.29
	GOTERM_BP_DIRECT	synapse organization	RT		8	0.6	0.007	0.31
	GOTERM_BP_DIRECT	protein ubiquitination	RT		39	2.7	0.0073	0.32
	GOTERM_BP_DIRECT	protein autoubiquitination	RT		10	0.7	0.0073	0.31
	GOTERM_BP_DIRECT	mitochondrial genome maintenance	RT		5	0.3	0.0075	0.32
	GOTERM_BP_DIRECT	response to unfolded protein	RT		9	0.6	0.0079	0.33
	GOTERM_BP_DIRECT	regulation of nitric-oxide synthase activity	RT		7	0.5	0.008	0.32
	GOTERM_BP_DIRECT	regulation of exocytosis	RT		7	0.5	0.008	0.32
	GOTERM_BP_DIRECT	ER-associated ubiquitin-dependent protein catabolic process	RT		11	0.8	0.0084	0.33
	GOTERM_BP_DIRECT	positive regulation of Arp2/3 complex-mediated actin nucleation	RT		4	0.3	0.0097	0.37
	GOTERM_BP_DIRECT	neuron projection development	RT		15	1	0.0098	0.37
	GOTERM_BP_DIRECT	protein neddylation	RT		5	0.3	0.01	0.38
	GOTERM_BP_DIRECT	chaperone-mediated protein complex assembly	RT		5	0.3	0.01	0.38
	GOTERM_BP_DIRECT	memory	RT		11	0.8	0.011	0.38
	GOTERM_BP_DIRECT	mitochondrial electron transport, cytochrome c to oxygen	RT		6	0.4	0.011	0.38
	GOTERM_BP_DIRECT	DNA damage response, detection of DNA damage	RT		8	0.6	0.011	0.4
	GOTERM_BP_DIRECT	protein localization to plasma membrane	RT		11	0.8	0.012	0.4
	GOTERM_BP_DIRECT	protein K63-linked ubiquitination	RT		8	0.6	0.013	0.44
	GOTERM_BP_DIRECT	melanosome transport	RT		6	0.4	0.013	0.43
	GOTERM_BP_DIRECT	positive regulation of receptor recycling	RT		5	0.3	0.014	0.44
	GOTERM_BP_DIRECT	nucleoside triphosphate biosynthetic process	RT		5	0.3	0.014	0.44
	GOTERM_BP_DIRECT	glycogen metabolic process	RT		7	0.5	0.014	0.44
	GOTERM_BP_DIRECT	myo-inositol transport	RT		3	0.2	0.014	0.44
	GOTERM_BP_DIRECT	diphosphoinositol polyphosphate metabolic process	RT		3	0.2	0.014	0.44
	GOTERM_BP_DIRECT	negative regulation of cAMP-dependent protein kinase activity	RT		4	0.3	0.015	0.45
	GOTERM_BP_DIRECT	synaptic vesicle priming	RT		4	0.3	0.015	0.45
	GOTERM_BP_DIRECT	regulation of clathrin-mediated endocytosis	RT		4	0.3	0.015	0.45
	GOTERM_BP_DIRECT	endoplasmic reticulum tubular network organization	RT		4	0.3	0.015	0.45
	GOTERM_BP_DIRECT	cellular response to histamine	RT		4	0.3	0.015	0.45
	GOTERM_BP_DIRECT	long-term synaptic potentiation	RT		8	0.6	0.015	0.46
	GOTERM_BP_DIRECT	regulation of catalytic activity	RT		11	0.8	0.016	0.47
	GOTERM_BP_DIRECT	regulation of signal transduction	RT		7	0.5	0.016	0.47
	GOTERM_BP_DIRECT	regulation of G-protein coupled receptor protein signaling pathway	RT		8	0.6	0.017	0.49
	GOTERM_BP_DIRECT	RNA polymerase II transcriptional preinitiation complex assembly	RT		5	0.3	0.018	0.49
	GOTERM_BP_DIRECT	tumor necrosis factor-mediated signaling pathway	RT		16	1.1	0.018	0.49
	GOTERM_BP_DIRECT	phosphatidylinositol biosynthetic process	RT		10	0.7	0.019	0.51
	GOTERM_BP_DIRECT	multivesicular body assembly	RT		7	0.5	0.019	0.51
	GOTERM_BP_DIRECT	tRNA aminoacylation for protein translation	RT		8	0.6	0.02	0.52
	GOTERM_BP_DIRECT	transport	RT		36	2.5	0.02	0.52
	GOTERM_BP_DIRECT	cullin deneddylation	RT		4	0.3	0.021	0.53
	GOTERM_BP_DIRECT	global genome nucleotide-excision repair	RT		7	0.5	0.022	0.55
	GOTERM_BP_DIRECT	positive regulation of cardiac muscle hypertrophy	RT		5	0.3	0.022	0.54
	GOTERM_BP_DIRECT	neuron cell-cell adhesion	RT		5	0.3	0.022	0.54
	GOTERM_BP_DIRECT	associative learning	RT		6	0.4	0.023	0.56
	GOTERM_BP_DIRECT	neurotransmitter secretion	RT		9	0.6	0.025	0.57
	GOTERM_BP_DIRECT	viral transcription	RT		15	1	0.025	0.57
	GOTERM_BP_DIRECT	cell-cell adhesion	RT		29	2	0.025	0.58
	GOTERM_BP_DIRECT	brain development	RT		22	1.5	0.026	0.58
	GOTERM_BP_DIRECT	diadenosine pentaphosphate catabolic process	RT		3	0.2	0.027	0.59
	GOTERM_BP_DIRECT	diadenosine hexaphosphate catabolic process	RT		3	0.2	0.027	0.59
	GOTERM_BP_DIRECT	adenosine 5'-(hexahydrogen pentaphosphate) catabolic process	RT		3	0.2	0.027	0.59
	GOTERM_BP_DIRECT	protein depalmitoylation	RT		3	0.2	0.027	0.59
	GOTERM_BP_DIRECT	sensory perception of pain	RT		9	0.6	0.027	0.59
	GOTERM_BP_DIRECT	protein import into mitochondrial matrix	RT		5	0.3	0.027	0.59
	GOTERM_BP_DIRECT	nucleobase-containing small molecule interconversion	RT		6	0.4	0.027	0.59
	GOTERM_BP_DIRECT	axon development	RT		4	0.3	0.028	0.6
	GOTERM_BP_DIRECT	ESCRT III complex disassembly	RT		4	0.3	0.028	0.6
	GOTERM_BP_DIRECT	adult behavior	RT		6	0.4	0.032	0.64
	GOTERM_BP_DIRECT	transcription-coupled nucleotide-excision repair	RT		11	0.8	0.033	0.65
	GOTERM_BP_DIRECT	regulation of cellular response to heat	RT		11	0.8	0.036	0.68
	GOTERM_BP_DIRECT	inositol phosphate dephosphorylation	RT		4	0.3	0.037	0.68
	GOTERM_BP_DIRECT	peptidyl-threonine dephosphorylation	RT		4	0.3	0.037	0.68
	GOTERM_BP_DIRECT	response to amine	RT		4	0.3	0.037	0.68
	GOTERM_BP_DIRECT	positive regulation of peptidyl-threonine phosphorylation	RT		6	0.4	0.037	0.68
	GOTERM_BP_DIRECT	microtubule-based process	RT		7	0.5	0.037	0.68
	GOTERM_BP_DIRECT	positive regulation of canonical Wnt signaling pathway	RT		15	1	0.041	0.71
	GOTERM_BP_DIRECT	dendrite morphogenesis	RT		7	0.5	0.042	0.72
	GOTERM_BP_DIRECT	negative regulation of transporter activity	RT		3	0.2	0.043	0.72
	GOTERM_BP_DIRECT	spindle localization	RT		3	0.2	0.043	0.72
	GOTERM_BP_DIRECT	negative regulation of protein transport	RT		3	0.2	0.043	0.72
	GOTERM_BP_DIRECT	regulation of transcription from RNA polymerase II promoter in response to hypoxia	RT		6	0.4	0.043	0.72
	GOTERM_BP_DIRECT	glutamate secretion	RT		6	0.4	0.043	0.72
	GOTERM_BP_DIRECT	vesicle organization	RT		6	0.4	0.043	0.72
	GOTERM_BP_DIRECT	positive regulation of neuron projection development	RT		12	0.8	0.046	0.74
	GOTERM_BP_DIRECT	negative regulation of ryanodine-sensitive calcium-release channel activity	RT		4	0.3	0.047	0.74
	GOTERM_BP_DIRECT	histone H2A monoubiquitination	RT		4	0.3	0.047	0.74
	GOTERM_BP_DIRECT	tricarboxylic acid cycle	RT		6	0.4	0.049	0.76
	GOTERM_BP_DIRECT	nucleotide-excision repair, preincision complex assembly	RT		6	0.4	0.049	0.76
	GOTERM_BP_DIRECT	establishment or maintenance of cell polarity	RT		6	0.4	0.049	0.76
	GOTERM_BP_DIRECT	Wnt signaling pathway, calcium modulating pathway	RT		7	0.5	0.052	0.78
	GOTERM_BP_DIRECT	G1/S transition of mitotic cell cycle	RT		13	0.9	0.053	0.78
	GOTERM_BP_DIRECT	positive regulation of peptidyl-serine phosphorylation	RT		10	0.7	0.055	0.79
	GOTERM_BP_DIRECT	cellular respiration	RT		5	0.3	0.055	0.79
	GOTERM_BP_DIRECT	positive regulation of exocytosis	RT		5	0.3	0.055	0.79
	GOTERM_BP_DIRECT	sodium ion transport	RT		11	0.8	0.056	0.79
	GOTERM_BP_DIRECT	clathrin coat assembly	RT		4	0.3	0.058	0.8
	GOTERM_BP_DIRECT	oxidative phosphorylation	RT		4	0.3	0.058	0.8
	GOTERM_BP_DIRECT	L-glutamate transmembrane transport	RT		4	0.3	0.058	0.8
	GOTERM_BP_DIRECT	establishment of protein localization	RT		7	0.5	0.058	0.8
	GOTERM_BP_DIRECT	neuronal signal transduction	RT		3	0.2	0.061	0.81
	GOTERM_BP_DIRECT	axonal transport of mitochondrion	RT		3	0.2	0.061	0.81
	GOTERM_BP_DIRECT	negative regulation of axon regeneration	RT		3	0.2	0.061	0.81
	GOTERM_BP_DIRECT	negative regulation of dendritic spine morphogenesis	RT		3	0.2	0.061	0.81
	GOTERM_BP_DIRECT	translational termination	RT		3	0.2	0.061	0.81
	GOTERM_BP_DIRECT	synapse assembly	RT		9	0.6	0.062	0.81
	GOTERM_BP_DIRECT	response to amphetamine	RT		6	0.4	0.062	0.81
	GOTERM_BP_DIRECT	gamma-aminobutyric acid signaling pathway	RT		5	0.3	0.064	0.82
	GOTERM_BP_DIRECT	autophagosome assembly	RT		7	0.5	0.064	0.82
	GOTERM_BP_DIRECT	androgen receptor signaling pathway	RT		7	0.5	0.064	0.82
	GOTERM_BP_DIRECT	negative regulation of canonical Wnt signaling pathway	RT		18	1.3	0.065	0.82
	GOTERM_BP_DIRECT	positive regulation of synapse assembly	RT		9	0.6	0.067	0.83
	GOTERM_BP_DIRECT	regulation of protein localization	RT		8	0.6	0.069	0.83
	GOTERM_BP_DIRECT	protein secretion	RT		6	0.4	0.07	0.83
	GOTERM_BP_DIRECT	regulation of synaptic plasticity	RT		6	0.4	0.07	0.83
	GOTERM_BP_DIRECT	vesicle transport along microtubule	RT		4	0.3	0.07	0.83
	GOTERM_BP_DIRECT	detection of calcium ion	RT		4	0.3	0.07	0.83
	GOTERM_BP_DIRECT	protein K63-linked deubiquitination	RT		5	0.3	0.073	0.84
	GOTERM_BP_DIRECT	formation of translation preinitiation complex	RT		5	0.3	0.073	0.84
	GOTERM_BP_DIRECT	central nervous system development	RT		14	1	0.077	0.86
	GOTERM_BP_DIRECT	cellular protein localization	RT		7	0.5	0.078	0.86
	GOTERM_BP_DIRECT	aerobic respiration	RT		6	0.4	0.078	0.86
	GOTERM_BP_DIRECT	movement of cell or subcellular component	RT		11	0.8	0.078	0.85
	GOTERM_BP_DIRECT	ephrin receptor signaling pathway	RT		11	0.8	0.078	0.85
	GOTERM_BP_DIRECT	positive regulation of striated muscle cell differentiation	RT		3	0.2	0.081	0.87
	GOTERM_BP_DIRECT	cellular response to catecholamine stimulus	RT		3	0.2	0.081	0.87
	GOTERM_BP_DIRECT	inner ear receptor cell development	RT		3	0.2	0.081	0.87
	GOTERM_BP_DIRECT	L-glutamate transport	RT		3	0.2	0.081	0.87
	GOTERM_BP_DIRECT	metal ion transport	RT		3	0.2	0.081	0.87
	GOTERM_BP_DIRECT	NADH metabolic process	RT		3	0.2	0.081	0.87
	GOTERM_BP_DIRECT	synaptic transmission, GABAergic	RT		3	0.2	0.081	0.87
	GOTERM_BP_DIRECT	establishment of Golgi localization	RT		3	0.2	0.081	0.87
	GOTERM_BP_DIRECT	G-protein coupled acetylcholine receptor signaling pathway	RT		4	0.3	0.083	0.87
	GOTERM_BP_DIRECT	histone H2A acetylation	RT		4	0.3	0.083	0.87
	GOTERM_BP_DIRECT	protein refolding	RT		4	0.3	0.083	0.87
	GOTERM_BP_DIRECT	mitochondrial transport	RT		4	0.3	0.083	0.87
	GOTERM_BP_DIRECT	regulation of N-methyl-D-aspartate selective glutamate receptor activity	RT		4	0.3	0.083	0.87
	GOTERM_BP_DIRECT	cochlea development	RT		5	0.3	0.083	0.87
	GOTERM_BP_DIRECT	SCF-dependent proteasomal ubiquitin-dependent protein catabolic process	RT		5	0.3	0.083	0.87
	GOTERM_BP_DIRECT	gluconeogenesis	RT		7	0.5	0.085	0.87
	GOTERM_BP_DIRECT	negative regulation of signal transduction	RT		6	0.4	0.086	0.87
	GOTERM_BP_DIRECT	mitochondrion organization	RT		10	0.7	0.089	0.88
	GOTERM_BP_DIRECT	endosomal transport	RT		9	0.6	0.089	0.88
	GOTERM_BP_DIRECT	cytoplasmic translation	RT		5	0.3	0.094	0.89
	GOTERM_BP_DIRECT	regulation of sequence-specific DNA binding transcription factor activity	RT		5	0.3	0.094	0.89
	GOTERM_BP_DIRECT	cellular response to amino acid starvation	RT		5	0.3	0.094	0.89
	GOTERM_BP_DIRECT	reactive oxygen species metabolic process	RT		6	0.4	0.095	0.89
	GOTERM_BP_DIRECT	ER to Golgi vesicle-mediated transport	RT		17	1.2	0.096	0.89
	GOTERM_BP_DIRECT	regulation of alpha-amino-3-hydroxy-5-methyl-4-isoxazole propionate selective glutamate receptor activity	RT		4	0.3	0.097	0.89
	GOTERM_BP_DIRECT	long term synaptic depression	RT		4	0.3	0.097	0.89
	GOTERM_BP_DIRECT	synaptic vesicle endocytosis	RT		4	0.3	0.097	0.89
	GOTERM_BP_DIRECT	regulation of sodium ion transmembrane transporter activity	RT		4	0.3	0.097	0.89
	GOTERM_BP_DIRECT	positive regulation of lamellipodium assembly	RT		4	0.3	0.097	0.89
	GOTERM_BP_DIRECT	vacuolar transport	RT		4	0.3	0.097	0.89
	GOTERM_BP_DIRECT	G2/M transition of mitotic cell cycle	RT		15	1	0.1	0.9
