# Supplementary material for: Identification of the Molecular Events Involved in the Development of Prefrontal Cortex Through the Analysis of RNA-Seq Data From BrainSpan
Source: ASN Neuro. 2019 Jun 18;11:1759091419854627. doi: 10.1177/1759091419854627 (PMC6582306; doi:10.1177/1759091419854627)
Supplement: Supplemental Material6 - Supplemental material for Identification of the Molecular Events Involved in the Development of Prefrontal Cortex Through the Analysis of RNA-Seq Data From BrainSpan [file Supplemental_Material6.zip › HIP/10/HIP-DEG-10.csv]

id	name	gene-id	gene-symbol	gene-name	entrez-id	chromosome	start-position	end-position	p	fold-change
279794150	ENSG00000225972	0	MTND1P23	MT-ND1 pseudogene 23	0	1	n/a	n/a	2.08e-01	43.737
279797638	ENSG00000226278	0	PSPHP1	phosphoserine phosphatase pseudogene 1	0	7	n/a	n/a	1.39e-01	14.485
279923600	ENSG00000237550	0	RPL9P9	ribosomal protein L9 pseudogene 9	0	15	n/a	n/a	1.72e-01	10.278
1093683	ENSG00000133636	4891	NTS	neurotensin	4922	12	n/a	n/a	1.77e-01	8.394
279849088	ENSG00000230903	0	RPL9P8	ribosomal protein L9 pseudogene 8	0	15	n/a	n/a	1.70e-01	8.206
280002750	ENSG00000248527	0	RP5-857K21.10	RP5-857K21.10	0	1	n/a	n/a	2.24e-01	6.699
1105306	ENSG00000204894	0	RP11-208G20.2	RP11-208G20.2	0	7	n/a	n/a	1.39e-01	6.314
1093584	ENSG00000132872	6820	SYT4	synaptotagmin IV	6860	18	n/a	n/a	1.38e-01	6.263
1086992	ENSG00000006128	6823	TAC1	tachykinin, precursor 1	6863	7	n/a	n/a	1.57e-01	5.357
1091067	ENSG00000113327	2550	GABRG2	gamma-aminobutyric acid (GABA) A receptor, gamma 2	2566	5	n/a	n/a	1.71e-01	5.257
1093906	ENSG00000135002	34601	RFK	riboflavin kinase	55312	9	n/a	n/a	1.58e-01	5.177
280105245	ENSG00000257434	0	RP11-81K13.1	RP11-81K13.1	0	12	n/a	n/a	1.76e-01	5.144
1087284	ENSG00000022355	2538	GABRA1	gamma-aminobutyric acid (GABA) A receptor, alpha 1	2554	5	n/a	n/a	1.57e-01	5.119
1090335	ENSG00000107758	5500	PPP3CB	protein phosphatase 3, catalytic subunit, beta isozyme	5532	10	n/a	n/a	1.39e-01	5.109
279928483	ENSG00000237973	0	RP5-857K21.6	RP5-857K21.6	0	1	n/a	n/a	1.57e-01	5.036
1095937	ENSG00000147676	0	MAL2	mal, T-cell differentiation protein 2 (gene/pseudogene)	0	8	n/a	n/a	1.39e-01	4.968
1104320	ENSG00000197575	0	RPS17P2	ribosomal protein S17 pseudogene 2	0	5	n/a	n/a	1.44e-01	4.968
1098204	ENSG00000164112	79515	TMEM155	transmembrane protein 155	132332	4	n/a	n/a	1.51e-01	4.787
1088730	ENSG00000089818	25726	NECAP1	NECAP endocytosis associated 1	25977	12	n/a	n/a	1.46e-01	4.786
280064236	ENSG00000253972	0	RP11-4K16.2	RP11-4K16.2	0	8	n/a	n/a	1.45e-01	4.707
1100798	ENSG00000175175	22599	PPM1E	protein phosphatase, Mg2+/Mn2+ dependent, 1E	22843	17	n/a	n/a	1.60e-01	4.624
1098032	ENSG00000163630	79506	SYNPR	synaptoporin	132204	3	n/a	n/a	1.73e-01	4.606
1091075	ENSG00000113387	10765	SUB1	SUB1 homolog (S. cerevisiae)	10923	5	n/a	n/a	1.53e-01	4.497
1091705	ENSG00000118402	6745	ELOVL4	ELOVL fatty acid elongase 4	6785	6	n/a	n/a	1.51e-01	4.455
1087444	ENSG00000041353	5842	RAB27B	RAB27B, member RAS oncogene family	5874	18	n/a	n/a	1.67e-01	4.449
1096867	ENSG00000155970	94787	EFHA2	EF-hand domain family, member A2	286097	8	n/a	n/a	1.48e-01	4.439
1091574	ENSG00000117152	5967	RGS4	regulator of G-protein signaling 4	5999	1	n/a	n/a	1.39e-01	4.434
1103826	ENSG00000196136	9	SERPINA3	serpin peptidase inhibitor, clade A (alpha-1 antiproteinase, antitrypsin), member 3	12	14	n/a	n/a	1.55e-01	4.432
1087912	ENSG00000068366	2167	ACSL4	acyl-CoA synthetase long-chain family member 4	2182	X	n/a	n/a	1.41e-01	4.424
1096558	ENSG00000153130	38052	SCOC	short coiled-coil protein	60592	4	n/a	n/a	1.39e-01	4.423
1098621	ENSG00000165704	3231	HPRT1	hypoxanthine phosphoribosyltransferase 1	3251	X	n/a	n/a	1.40e-01	4.349
1089164	ENSG00000100362	5784	PVALB	parvalbumin	5816	22	n/a	n/a	1.92e-01	4.330
1093962	ENSG00000135324	76598	MRAP2	melanocortin 2 receptor accessory protein 2	112609	6	n/a	n/a	1.40e-01	4.306
1093090	ENSG00000129824	6159	RPS4Y1	ribosomal protein S4, Y-linked 1	6192	Y	n/a	n/a	2.75e-01	4.305
1090209	ENSG00000106537	26820	TSPAN13	tetraspanin 13	27075	7	n/a	n/a	1.52e-01	4.279
1087973	ENSG00000070087	5185	PFN2	profilin 2	5217	3	n/a	n/a	1.38e-01	4.274
1089683	ENSG00000103316	1417	CRYM	crystallin, mu	1428	16	n/a	n/a	1.54e-01	4.271
1098546	ENSG00000165434	93883	PGM2L1	phosphoglucomutase 2-like 1	283209	11	n/a	n/a	1.45e-01	4.257
1090296	ENSG00000107295	6420	SH3GL2	SH3-domain GRB2-like 2	6456	9	n/a	n/a	1.81e-01	4.252
279489069	ENSG00000178503	0	AC009530.1	AC009530.1	0	7	n/a	n/a	1.76e-01	4.251
1094479	ENSG00000137876	30669	RSL24D1	ribosomal L24 domain containing 1	51187	15	n/a	n/a	1.38e-01	4.219
1087258	ENSG00000019505	36859	SYT13	synaptotagmin XIII	57586	11	n/a	n/a	1.98e-01	4.190
1098692	ENSG00000166006	3722	KCNC2	potassium voltage-gated channel, Shaw-related subfamily, member 2	3747	12	n/a	n/a	1.71e-01	4.157
279788518	ENSG00000225504	0	RP11-160A10.2	RP11-160A10.2	0	6	n/a	n/a	1.75e-01	4.153
1098453	ENSG00000165023	34058	DIRAS2	DIRAS family, GTP-binding RAS-like 2	54769	9	n/a	n/a	1.67e-01	4.139
279808421	ENSG00000227203	0	SUB1P1	SUB1 homolog (S. cerevisiae) pseudogene 1	0	8	n/a	n/a	1.71e-01	4.133
1105826	ENSG00000213190	10804	MLLT11	myeloid/lymphoid or mixed-lineage leukemia (trithorax homolog, Drosophila); translocated to, 11	10962	1	n/a	n/a	1.39e-01	4.097
1092303	ENSG00000123545	28814	NDUFAF4	NADH dehydrogenase (ubiquinone) 1 alpha subcomplex, assembly factor 4	29078	6	n/a	n/a	1.72e-01	4.096
1091774	ENSG00000119125	9471	GDA	guanine deaminase	9615	9	n/a	n/a	1.70e-01	4.096
1090276	ENSG00000107105	1978	ELAVL2	ELAV (embryonic lethal, abnormal vision, Drosophila)-like 2 (Hu antigen B)	1993	9	n/a	n/a	1.39e-01	4.094
1091637	ENSG00000117600	9746	RP4-788L13.1	Lipid phosphate phosphatase-related protein type 4	9890	1	n/a	n/a	1.77e-01	4.073
1096528	ENSG00000152932	77715	RAB3C	RAB3C, member RAS oncogene family	115827	5	n/a	n/a	1.75e-01	4.069
1100212	ENSG00000172209	2828	GPR22	G protein-coupled receptor 22	2845	7	n/a	n/a	1.39e-01	4.067
279880469	ENSG00000233662	0	CALM2P4	calmodulin 2 pseudogene 4	0	13	n/a	n/a	1.75e-01	4.051
1098685	ENSG00000165985	123649	C1QL3	complement component 1, q subcomponent-like 3	389941	10	n/a	n/a	2.34e-01	4.038
1103100	ENSG00000186469	33622	GNG2	guanine nucleotide binding protein (G protein), gamma 2	54331	14	n/a	n/a	1.38e-01	4.031
1088123	ENSG00000073969	4874	NSF	N-ethylmaleimide-sensitive factor	4905	17	n/a	n/a	1.99e-01	4.030
1090510	ENSG00000108960	23286	MMD	monocyte to macrophage differentiation-associated	23531	17	n/a	n/a	1.38e-01	4.029
1089382	ENSG00000101327	5141	PDYN	prodynorphin	5173	20	n/a	n/a	2.39e-01	4.010
279967198	ENSG00000242557	0	RP11-316M1.11	RP11-316M1.11	0	1	n/a	n/a	1.42e-01	4.007
1089807	ENSG00000104435	10917	STMN2	stathmin-like 2	11075	8	n/a	n/a	1.53e-01	3.991
1090591	ENSG00000109738	2726	GLRB	glycine receptor, beta	2743	4	n/a	n/a	1.55e-01	3.990
279742426	ENSG00000215802	0	RFKP1	riboflavin kinase pseudogene 1	0	1	n/a	n/a	1.38e-01	3.988
1104801	ENSG00000198898	826	CAPZA2	capping protein (actin filament) muscle Z-line, alpha 2	830	7	n/a	n/a	2.10e-01	3.982
279828995	ENSG00000229097	0	CALM2P2	calmodulin 2 pseudogene 2	0	10	n/a	n/a	1.75e-01	3.968
1098684	ENSG00000165983	9183	PTER	phosphotriesterase related	9317	10	n/a	n/a	1.76e-01	3.921
1101440	ENSG00000178662	55836	CSRNP3	cysteine-serine-rich nuclear protein 3	80034	2	n/a	n/a	1.39e-01	3.917
1103005	ENSG00000186106	81295	ANKRD46	ankyrin repeat domain 46	157567	8	n/a	n/a	1.50e-01	3.916
1089562	ENSG00000102471	33893	NDFIP2	Nedd4 family interacting protein 2	54602	13	n/a	n/a	1.54e-01	3.879
1088568	ENSG00000086300	29622	SNX10	sorting nexin 10	29887	7	n/a	n/a	1.38e-01	3.876
1094647	ENSG00000138757	9764	G3BP2	GTPase activating protein (SH3 domain) binding protein 2	9908	4	n/a	n/a	1.39e-01	3.866
279720308	ENSG00000213236	0	YWHAZP2	tyrosine 3-monooxygenase/tryptophan 5-monooxygenase activation protein, zeta pseudogene 2	0	2	n/a	n/a	1.62e-01	3.858
1088281	ENSG00000078053	270	AMPH	amphiphysin	273	7	n/a	n/a	1.89e-01	3.828
1099813	ENSG00000170540	22959	ARL6IP1	ADP-ribosylation factor-like 6 interacting protein 1	23204	16	n/a	n/a	1.39e-01	3.821
1092624	ENSG00000125814	40551	NAPB	N-ethylmaleimide-sensitive factor attachment protein, beta	63908	20	n/a	n/a	1.63e-01	3.796
1101315	ENSG00000177889	7291	UBE2N	ubiquitin-conjugating enzyme E2N	7334	12	n/a	n/a	1.40e-01	3.785
279949201	ENSG00000240500	0	RP11-160A10.3	RP11-160A10.3	0	6	n/a	n/a	1.38e-01	3.780
1098237	ENSG00000164187	60156	LMBRD2	LMBR1 domain containing 2	92255	5	n/a	n/a	1.39e-01	3.776
280079566	ENSG00000255014	0	RP11-686G23.1	RP11-686G23.1	0	11	n/a	n/a	1.66e-01	3.762
1100077	ENSG00000171617	8441	ENC1	ectodermal-neural cortex 1 (with BTB-like domain)	8507	5	n/a	n/a	1.96e-01	3.751
1094753	ENSG00000139505	8984	MTMR6	myotubularin related protein 6	9107	13	n/a	n/a	1.66e-01	3.746
279780409	ENSG00000224781	0	RP13-77O11.2	RP13-77O11.2	0	X	n/a	n/a	1.58e-01	3.723
279837964	ENSG00000229932	0	YWHAZP3	tyrosine 3-monooxygenase/tryptophan 5-monooxygenase activation protein, zeta pseudogene 3	0	10	n/a	n/a	1.67e-01	3.708
279957811	ENSG00000241546	0	RP11-767L7.2	RP11-767L7.2	0	3	n/a	n/a	1.39e-01	3.701
1104784	ENSG00000198868	0	MIR4461	microRNA 4461	0	5	n/a	n/a	2.38e-01	3.684
1095893	ENSG00000147416	523	ATP6V1B2	ATPase, H+ transporting, lysosomal 56/58kDa, V1 subunit B2	526	8	n/a	n/a	1.61e-01	3.661
1102242	ENSG00000183036	5089	PCP4	Purkinje cell protein 4	5121	21	n/a	n/a	1.95e-01	3.640
1094519	ENSG00000138079	6483	SLC3A1	solute carrier family 3 (cystine, dibasic and neutral amino acid transporters, activator of cystine, dibasic and neutral amino acid transport), member 1	6519	2	n/a	n/a	1.68e-01	3.635
279812689	ENSG00000227617	157127455	AC009475.2	AC009475.2	100861402	2	n/a	n/a	1.41e-01	3.634
1096455	ENSG00000152332	79250	UHMK1	U2AF homology motif (UHM) kinase 1	127933	1	n/a	n/a	1.38e-01	3.617
279739956	ENSG00000215414	0	PSMA6P1	proteasome (prosome, macropain) subunit, alpha type, 6 pseudogene 1	0	Y	n/a	n/a	1.54e-01	3.614
1098650	ENSG00000165832	80281	TRUB1	TruB pseudouridine (psi) synthase homolog 1 (E. coli)	142940	10	n/a	n/a	1.55e-01	3.612
1093468	ENSG00000132294	22922	EFR3A	EFR3 homolog A (S. cerevisiae)	23167	8	n/a	n/a	1.41e-01	3.611
279720449	ENSG00000213260	0	YWHAZP5	tyrosine 3-monooxygenase/tryptophan 5-monooxygenase activation protein, zeta pseudogene 5	0	10	n/a	n/a	1.87e-01	3.607
1089260	ENSG00000100744	31007	C14orf129	chromosome 14 open reading frame 129	51527	14	n/a	n/a	1.39e-01	3.600
1094518	ENSG00000138078	9439	PREPL	prolyl endopeptidase-like	9581	2	n/a	n/a	1.49e-01	3.599
1096962	ENSG00000156735	9389	BAG4	BCL2-associated athanogene 4	9530	8	n/a	n/a	1.42e-01	3.596
1100667	ENSG00000174460	81765	ZCCHC12	zinc finger, CCHC domain containing 12	170261	X	n/a	n/a	2.12e-01	3.590
1096690	ENSG00000154277	7302	UCHL1	ubiquitin carboxyl-terminal esterase L1 (ubiquitin thiolesterase)	7345	4	n/a	n/a	1.67e-01	3.587
280125486	ENSG00000259007	0	RP11-463J10.3	RP11-463J10.3	0	14	n/a	n/a	1.51e-01	3.581
1104625	ENSG00000198513	30544	ATL1	atlastin GTPase 1	51062	14	n/a	n/a	1.42e-01	3.573
1088246	ENSG00000077152	28825	UBE2T	ubiquitin-conjugating enzyme E2T (putative)	29089	1	n/a	n/a	1.40e-01	3.552
279724872	ENSG00000213790	0	RP1-257I20.13	RP1-257I20.13	0	22	n/a	n/a	1.39e-01	3.548
1099524	ENSG00000169255	8636	B3GALNT1	beta-1,3-N-acetylgalactosaminyltransferase 1 (globoside blood group)	8706	3	n/a	n/a	1.43e-01	3.545
1091345	ENSG00000115540	25592	MOB4	MOB family member 4, phocein	25843	2	n/a	n/a	1.38e-01	3.533
280131168	ENSG00000259340	0	CTD-2027G2.1	CTD-2027G2.1	0	15	n/a	n/a	1.71e-01	3.532
1087918	ENSG00000068615	41579	REEP1	receptor accessory protein 1	65055	2	n/a	n/a	1.40e-01	3.531
1087216	ENSG00000014641	4165	MDH1	malate dehydrogenase 1, NAD (soluble)	4190	2	n/a	n/a	1.50e-01	3.527
280128587	ENSG00000259187	0	CTD-2008A1.1	CTD-2008A1.1	0	15	n/a	n/a	1.64e-01	3.510
1096799	ENSG00000155304	6742	HSPA13	heat shock protein 70kDa family, member 13	6782	21	n/a	n/a	1.39e-01	3.509
1087996	ENSG00000070669	437	ASNS	asparagine synthetase (glutamine-hydrolyzing)	440	7	n/a	n/a	1.60e-01	3.505
1102630	ENSG00000184613	4727	NELL2	NEL-like 2 (chicken)	4753	12	n/a	n/a	2.06e-01	3.503
1087706	ENSG00000061918	2966	GUCY1B3	guanylate cyclase 1, soluble, beta 3	2983	4	n/a	n/a	1.57e-01	3.469
279740571	ENSG00000215482	0	CALM2P3	calmodulin 2 pseudogene 3	0	13	n/a	n/a	1.42e-01	3.468
279856321	ENSG00000231549	0	USMG5P1	up-regulated during skeletal muscle growth 5 homolog (mouse) pseudogene 1	0	X	n/a	n/a	1.38e-01	3.465
1104150	ENSG00000197045	2747	GMFB	glia maturation factor, beta	2764	14	n/a	n/a	1.39e-01	3.460
1091697	ENSG00000118276	9197	B4GALT6	UDP-Gal:betaGlcNAc beta 1,4- galactosyltransferase, polypeptide 6	9331	18	n/a	n/a	1.42e-01	3.455
1099951	ENSG00000171132	5549	PRKCE	protein kinase C, epsilon	5581	2	n/a	n/a	1.82e-01	3.450
1087297	ENSG00000023516	11055	AKAP11	A kinase (PRKA) anchor protein 11	11215	13	n/a	n/a	1.51e-01	3.447
1103059	ENSG00000186310	4649	NAP1L3	nucleosome assembly protein 1-like 3	4675	X	n/a	n/a	1.47e-01	3.441
1095220	ENSG00000142875	5535	PRKACB	protein kinase, cAMP-dependent, catalytic, beta	5567	1	n/a	n/a	1.43e-01	3.437
280041741	ENSG00000251644	0	RP11-442P12.1	RP11-442P12.1	0	4	n/a	n/a	1.40e-01	3.436
279860153	ENSG00000231884	0	NDUFB1P1	NADH dehydrogenase (ubiquinone) 1 beta subcomplex, 1 pseudogene 1	0	3	n/a	n/a	1.54e-01	3.433
279856126	ENSG00000231531	0	HINT1P1	histidine triad nucleotide binding protein 1 pseudogene 1	0	7	n/a	n/a	1.39e-01	3.432
1098958	ENSG00000167005	10893	NUDT21	nudix (nucleoside diphosphate linked moiety X)-type motif 21	11051	16	n/a	n/a	1.64e-01	3.427
1095422	ENSG00000143933	801	CALM2	calmodulin 2 (phosphorylase kinase, delta)	805	2	n/a	n/a	1.49e-01	3.419
279484508	ENSG00000177855	0	AC074182.1	AC074182.1	0	2	n/a	n/a	1.39e-01	3.413
1092885	ENSG00000127995	41445	CASD1	CAS1 domain containing 1	64921	7	n/a	n/a	1.42e-01	3.408
1089836	ENSG00000104723	7944	TUSC3	tumor suppressor candidate 3	7991	8	n/a	n/a	1.39e-01	3.403
1094625	ENSG00000138663	30620	COPS4	COP9 constitutive photomorphogenic homolog subunit 4 (Arabidopsis)	51138	4	n/a	n/a	1.39e-01	3.402
279905193	ENSG00000235916	0	RP13-444K19.1	RP13-444K19.1	0	X	n/a	n/a	1.47e-01	3.400
1089837	ENSG00000104725	0	NEFL	neurofilament, light polypeptide	0	8	n/a	n/a	1.70e-01	3.400
1105860	ENSG00000213424	79055	KRT222	keratin 222	125113	17	n/a	n/a	1.39e-01	3.399
1098428	ENSG00000164924	7491	YWHAZ	tyrosine 3-monooxygenase/tryptophan 5-monooxygenase activation protein, zeta polypeptide	7534	8	n/a	n/a	1.39e-01	3.396
1096304	ENSG00000151229	76986	SLC2A13	solute carrier family 2 (facilitated glucose transporter), member 13	114134	12	n/a	n/a	1.46e-01	3.393
1097011	ENSG00000157152	6814	SYN2	synapsin II	6854	3	n/a	n/a	2.18e-01	3.391
1092967	ENSG00000128656	1115	CHN1	chimerin (chimaerin) 1	1123	2	n/a	n/a	1.62e-01	3.386
1095556	ENSG00000144834	28850	TAGLN3	transgelin 3	29114	3	n/a	n/a	1.61e-01	3.385
280094551	ENSG00000256293	0	RP11-114F3.2	RP11-114F3.2	0	12	n/a	n/a	1.43e-01	3.379
1106504	ENSG00000221823	5502	PPP3R1	protein phosphatase 3, regulatory subunit B, alpha	5534	2	n/a	n/a	1.40e-01	3.379
1103913	ENSG00000196368	34479	NUDT11	nudix (nucleoside diphosphate linked moiety X)-type motif 11	55190	X	n/a	n/a	1.53e-01	3.377
279852937	ENSG00000231245	0	C1DP1	C1D nuclear receptor corepressor pseudogene 1	0	10	n/a	n/a	1.91e-01	3.377
1092244	ENSG00000123091	26739	RNF11	ring finger protein 11	26994	1	n/a	n/a	1.68e-01	3.372
1086921	ENSG00000004779	4680	NDUFAB1	NADH dehydrogenase (ubiquinone) 1, alpha/beta subcomplex, 1, 8kDa	4706	16	n/a	n/a	1.39e-01	3.369
1093619	ENSG00000133083	9077	DCLK1	doublecortin-like kinase 1	9201	13	n/a	n/a	1.68e-01	3.367
1093374	ENSG00000131507	56536	NDFIP1	Nedd4 family interacting protein 1	80762	5	n/a	n/a	1.68e-01	3.360
1087891	ENSG00000067715	6817	SYT1	synaptotagmin I	6857	12	n/a	n/a	2.04e-01	3.358
1088014	ENSG00000070961	487	ATP2B1	ATPase, Ca++ transporting, plasma membrane 1	490	12	n/a	n/a	1.40e-01	3.342
1091864	ENSG00000119801	31126	YPEL5	yippee-like 5 (Drosophila)	51646	2	n/a	n/a	1.88e-01	3.334
1087704	ENSG00000061676	10629	NCKAP1	NCK-associated protein 1	10787	2	n/a	n/a	1.42e-01	3.326
1103105	ENSG00000186479	125502	RGS7BP	regulator of G-protein signaling 7 binding protein	401190	5	n/a	n/a	1.85e-01	3.323
1088279	ENSG00000078018	4108	MAP2	microtubule-associated protein 2	4133	2	n/a	n/a	1.69e-01	3.321
1097737	ENSG00000162630	8637	B3GALT2	UDP-Gal:betaGlcNAc beta 1,3-galactosyltransferase, polypeptide 2	8707	1	n/a	n/a	1.39e-01	3.320
279777569	ENSG00000224531	85785	C6orf228	chromosome 6 open reading frame 228	221710	6	n/a	n/a	1.48e-01	3.318
1100232	ENSG00000172292	90133	CERS6	ceramide synthase 6	253782	2	n/a	n/a	1.40e-01	3.310
279746340	ENSG00000217416	0	ISCA1P1	iron-sulfur cluster assembly 1 homolog (S. cerevisiae) pseudogene 1	0	5	n/a	n/a	1.52e-01	3.306
1092784	ENSG00000126950	37777	TMEM35	transmembrane protein 35	59353	X	n/a	n/a	2.08e-01	3.293
1095689	ENSG00000145864	2545	GABRB2	gamma-aminobutyric acid (GABA) A receptor, beta 2	2561	5	n/a	n/a	1.52e-01	3.290
1092228	ENSG00000122873	35135	CISD1	CDGSH iron sulfur domain 1	55847	10	n/a	n/a	1.65e-01	3.290
1090691	ENSG00000110675	152634	ELMOD1	ELMO/CED-12 domain containing 1	643923	11	n/a	n/a	1.89e-01	3.278
1091402	ENSG00000115944	9043	COX7A2L	cytochrome c oxidase subunit VIIa polypeptide 2 like	9167	2	n/a	n/a	1.42e-01	3.278
1092648	ENSG00000125868	10876	DSTN	destrin (actin depolymerizing factor)	11034	20	n/a	n/a	1.91e-01	3.277
1096640	ENSG00000153956	777	CACNA2D1	calcium channel, voltage-dependent, alpha 2/delta subunit 1	781	7	n/a	n/a	1.40e-01	3.273
1102906	ENSG00000185742	124974	C11orf87	chromosome 11 open reading frame 87	399947	11	n/a	n/a	1.71e-01	3.255
1094624	ENSG00000138660	34724	AP1AR	adaptor-related protein complex 1 associated regulatory protein	55435	4	n/a	n/a	1.45e-01	3.249
1090738	ENSG00000111052	8748	LIN7A	lin-7 homolog A (C. elegans)	8825	12	n/a	n/a	1.47e-01	3.247
1095936	ENSG00000147669	5408	POLR2K	polymerase (RNA) II (DNA directed) polypeptide K, 7.0kDa	5440	8	n/a	n/a	1.37e-01	3.244
1097042	ENSG00000157404	3790	KIT	v-kit Hardy-Zuckerman 4 feline sarcoma viral oncogene homolog	3815	4	n/a	n/a	1.58e-01	3.240
1099528	ENSG00000169288	41532	MRPL1	mitochondrial ribosomal protein L1	65008	4	n/a	n/a	1.74e-01	3.236
279854094	ENSG00000231357	0	AC006028.11	AC006028.11	0	7	n/a	n/a	1.38e-01	3.233
1096124	ENSG00000149313	37956	AASDHPPT	aminoadipate-semialdehyde dehydrogenase-phosphopantetheinyl transferase	60496	11	n/a	n/a	1.45e-01	3.233
1103613	ENSG00000188674	123259	C2orf80	chromosome 2 open reading frame 80	389073	2	n/a	n/a	1.39e-01	3.230
1098683	ENSG00000165973	4719	NELL1	NEL-like 1 (chicken)	4745	11	n/a	n/a	1.89e-01	3.227
1091200	ENSG00000114573	520	ATP6V1A	ATPase, H+ transporting, lysosomal 70kDa, V1 subunit A	523	3	n/a	n/a	1.75e-01	3.226
1090170	ENSG00000106299	8876	WASL	Wiskott-Aldrich syndrome-like	8976	7	n/a	n/a	1.61e-01	3.224
1096464	ENSG00000152413	9319	HOMER1	homer homolog 1 (Drosophila)	9456	5	n/a	n/a	1.42e-01	3.220
1087811	ENSG00000065609	9748	SNAP91	synaptosomal-associated protein, 91kDa homolog (mouse)	9892	6	n/a	n/a	1.81e-01	3.217
279786821	ENSG00000225355	0	RP13-331H15.1	RP13-331H15.1	0	10	n/a	n/a	1.52e-01	3.216
1104688	ENSG00000198689	10332	SLC9A6	solute carrier family 9 (sodium/hydrogen exchanger), member 6	10479	X	n/a	n/a	1.59e-01	3.214
1104465	ENSG00000197991	41430	PCDH20	protocadherin 20	64881	13	n/a	n/a	1.83e-01	3.207
1095600	ENSG00000145242	2029	EPHA5	EPH receptor A5	2044	4	n/a	n/a	1.55e-01	3.204
1101738	ENSG00000180440	125038	SERTM1	serine-rich and transmembrane domain containing 1	400120	13	n/a	n/a	1.66e-01	3.201
1104838	ENSG00000198961	9723	PJA2	praja ring finger 2	9867	5	n/a	n/a	1.39e-01	3.186
1099583	ENSG00000169567	3076	HINT1	histidine triad nucleotide binding protein 1	3094	5	n/a	n/a	1.39e-01	3.184
280093438	ENSG00000256148	0	RP11-809N8.5	RP11-809N8.5	0	11	n/a	n/a	2.27e-01	3.180
279670511	ENSG00000203659	0	AL353671.3	AL353671.3	0	9	n/a	n/a	1.58e-01	3.166
1103054	ENSG00000186297	2542	GABRA5	gamma-aminobutyric acid (GABA) A receptor, alpha 5	2558	15	n/a	n/a	1.76e-01	3.165
279747449	ENSG00000218261	0	RP11-96J19.1	RP11-96J19.1	0	6	n/a	n/a	1.45e-01	3.164
1095737	ENSG00000146151	33802	HMGCLL1	3-hydroxymethyl-3-methylglutaryl-CoA lyase-like 1	54511	6	n/a	n/a	1.46e-01	3.163
1088530	ENSG00000085415	57601	SEH1L	SEH1-like (S. cerevisiae)	81929	18	n/a	n/a	1.38e-01	3.161
1091107	ENSG00000113638	23302	TTC33	tetratricopeptide repeat domain 33	23548	5	n/a	n/a	1.37e-01	3.160
1090873	ENSG00000111885	4096	MAN1A1	mannosidase, alpha, class 1A, member 1	4121	6	n/a	n/a	1.39e-01	3.156
279914863	ENSG00000236814	0	RP11-446E9.1	RP11-446E9.1	0	8	n/a	n/a	1.79e-01	3.153
279748964	ENSG00000219375	0	ATP5GP1	ATP5GP1	0	6	n/a	n/a	1.43e-01	3.152
1091286	ENSG00000115252	5104	PDE1A	phosphodiesterase 1A, calmodulin-dependent	5136	2	n/a	n/a	1.39e-01	3.149
1100151	ENSG00000171951	7811	SCG2	secretogranin II	7857	2	n/a	n/a	1.82e-01	3.146
1098440	ENSG00000164951	33993	PDP1	pyruvate dehyrogenase phosphatase catalytic subunit 1	54704	8	n/a	n/a	1.39e-01	3.144
1089812	ENSG00000104490	58204	NCALD	neurocalcin delta	83988	8	n/a	n/a	1.56e-01	3.142
1103098	ENSG00000186462	4648	NAP1L2	nucleosome assembly protein 1-like 2	4674	X	n/a	n/a	1.39e-01	3.141
1098785	ENSG00000166342	57512	NETO1	neuropilin (NRP) and tolloid (TLL)-like 1	81832	18	n/a	n/a	1.42e-01	3.138
1087809	ENSG00000065559	6380	MAP2K4	mitogen-activated protein kinase kinase 4	6416	17	n/a	n/a	1.63e-01	3.137
1090103	ENSG00000105887	79673	MTPN	myotrophin	136319	7	n/a	n/a	1.38e-01	3.137
279913647	ENSG00000236713	0	RP11-363I22.3	RP11-363I22.3	0	1	n/a	n/a	1.39e-01	3.137
1088531	ENSG00000085433	22667	WDR47	WD repeat domain 47	22911	1	n/a	n/a	1.61e-01	3.133
1094020	ENSG00000135549	5538	PKIB	protein kinase (cAMP-dependent, catalytic) inhibitor beta	5570	6	n/a	n/a	1.78e-01	3.131
1102527	ENSG00000184203	5472	PPP1R2	protein phosphatase 1, regulatory (inhibitor) subunit 2	5504	3	n/a	n/a	1.38e-01	3.131
1097739	ENSG00000162636	94352	FAM102B	family with sequence similarity 102, member B	284611	1	n/a	n/a	1.39e-01	3.120
1091636	ENSG00000117598	81596	LPPR5	Lipid phosphate phosphatase-related protein type 5	163404	1	n/a	n/a	1.39e-01	3.119
1090766	ENSG00000111262	3711	KCNA1	potassium voltage-gated channel, shaker-related subfamily, member 1 (episodic ataxia with myokymia)	3736	12	n/a	n/a	1.66e-01	3.111
279777864	ENSG00000224550	0	RP11-270C12.3	RP11-270C12.3	0	1	n/a	n/a	1.39e-01	3.111
280070774	ENSG00000254433	0	RP11-677I18.3	RP11-677I18.3	0	11	n/a	n/a	1.40e-01	3.110
1089805	ENSG00000104427	30583	FAM164A	family with sequence similarity 164, member A	51101	8	n/a	n/a	1.39e-01	3.105
279706803	ENSG00000207291	157128869	U6	U6 spliceosomal RNA	100873747	X	n/a	n/a	1.39e-01	3.102
1098160	ENSG00000164031	55784	DNAJB14	DnaJ (Hsp40) homolog, subfamily B, member 14	79982	4	n/a	n/a	1.83e-01	3.094
1098674	ENSG00000165943	40745	MOAP1	modulator of apoptosis 1	64112	14	n/a	n/a	1.66e-01	3.092
1091665	ENSG00000117906	5923	RCN2	reticulocalbin 2, EF-hand calcium binding domain	5955	15	n/a	n/a	1.62e-01	3.092
279870973	ENSG00000232829	0	GSTO3P	glutathione S-transferase omega 3, pseudogene	0	3	n/a	n/a	1.52e-01	3.092
1108594	ENSG00000236338	0	AC015987.1	AC015987.1	0	7	n/a	n/a	1.71e-01	3.084
279914271	ENSG00000236764	0	COX7A2P2	cytochrome c oxidase subunit VIIa polypeptide 2 (liver) pseudogene 2	0	4	n/a	n/a	1.38e-01	3.078
1098512	ENSG00000165264	4686	NDUFB6	NADH dehydrogenase (ubiquinone) 1 beta subcomplex, 6, 17kDa	4712	9	n/a	n/a	1.39e-01	3.076
1096067	ENSG00000148834	9309	GSTO1	glutathione S-transferase omega 1	9446	10	n/a	n/a	1.41e-01	3.075
1102212	ENSG00000182916	36128	TCEAL7	transcription elongation factor A (SII)-like 7	56849	X	n/a	n/a	1.43e-01	3.074
1091930	ENSG00000120265	5078	PCMT1	protein-L-isoaspartate (D-aspartate) O-methyltransferase	5110	6	n/a	n/a	1.38e-01	3.070
1090948	ENSG00000112335	8653	SNX3	sorting nexin 3	8724	6	n/a	n/a	2.24e-01	3.065
1091386	ENSG00000115828	25546	QPCT	glutaminyl-peptide cyclotransferase	25797	2	n/a	n/a	1.39e-01	3.065
279784307	ENSG00000225135	0	RP11-361F15.2	RP11-361F15.2	0	6	n/a	n/a	1.38e-01	3.064
1090418	ENSG00000108395	4565	TRIM37	tripartite motif containing 37	4591	17	n/a	n/a	1.40e-01	3.064
1102609	ENSG00000184515	109874	BEX5	brain expressed, X-linked 5	340542	X	n/a	n/a	1.40e-01	3.063
1091744	ENSG00000118733	78681	OLFM3	olfactomedin 3	118427	1	n/a	n/a	1.62e-01	3.063
1098026	ENSG00000163618	8549	CADPS	Ca++-dependent secretion activator	8618	3	n/a	n/a	1.99e-01	3.061
279783882	ENSG00000225099	0	ATP6V1E1P1	ATPase, H+ transporting, lysosomal 31kDa, V1 subunit E1 pseudogene 1	0	1	n/a	n/a	1.55e-01	3.054
1100223	ENSG00000172260	90401	NEGR1	neuronal growth regulator 1	257194	1	n/a	n/a	1.38e-01	3.053
1105308	ENSG00000204899	133361	MZT1	mitotic spindle organizing protein 1	440145	13	n/a	n/a	1.42e-01	3.052
279880902	ENSG00000233705	94754	AC078937.4	AC078937.4	286002	7	n/a	n/a	1.88e-01	3.049
1087514	ENSG00000048540	35172	LMO3	LIM domain only 3 (rhombotin-like 2)	55885	12	n/a	n/a	1.39e-01	3.048
1105048	ENSG00000204217	655	BMPR2	bone morphogenetic protein receptor, type II (serine/threonine kinase)	659	2	n/a	n/a	1.38e-01	3.048
280088678	ENSG00000255639	0	RP11-234B24.6	RP11-234B24.6	0	12	n/a	n/a	1.62e-01	3.047
279836216	ENSG00000229758	0	DYNLT3P2	dynein, light chain, Tctex-type 3 pseudogene 2	0	2	n/a	n/a	1.50e-01	3.047
1097998	ENSG00000163536	5242	SERPINI1	serpin peptidase inhibitor, clade I (neuroserpin), member 1	5274	3	n/a	n/a	1.43e-01	3.047
1098318	ENSG00000164484	77525	TMEM200A	transmembrane protein 200A	114801	6	n/a	n/a	1.38e-01	3.046
1092957	ENSG00000128609	4672	NDUFA5	NADH dehydrogenase (ubiquinone) 1 alpha subcomplex, 5, 13kDa	4698	7	n/a	n/a	1.37e-01	3.046
1096722	ENSG00000154589	23396	LY96	lymphocyte antigen 96	23643	8	n/a	n/a	1.96e-01	3.045
1104112	ENSG00000196937	10300	FAM3C	family with sequence similarity 3, member C	10447	7	n/a	n/a	1.81e-01	3.045
279880347	ENSG00000233648	0	AC010095.6	AC010095.6	0	2	n/a	n/a	1.42e-01	3.045
1093539	ENSG00000132640	22659	BTBD3	BTB (POZ) domain containing 3	22903	20	n/a	n/a	1.68e-01	3.044
1089216	ENSG00000100554	30863	ATP6V1D	ATPase, H+ transporting, lysosomal 34kDa, V1 subunit D	51382	14	n/a	n/a	1.39e-01	3.042
280100823	ENSG00000257026	0	AC040173.1	AC040173.1	0	16	n/a	n/a	1.42e-01	3.042
1091577	ENSG00000117155	78473	SSX2IP	synovial sarcoma, X breakpoint 2 interacting protein	117178	1	n/a	n/a	1.38e-01	3.034
1102913	ENSG00000185774	56134	KCNIP4	Kv channel interacting protein 4	80333	4	n/a	n/a	1.40e-01	3.032
280095383	ENSG00000256385	0	AE000658.27	AE000658.27	0	14	n/a	n/a	1.38e-01	3.031
1096283	ENSG00000151025	36785	GPR158	G protein-coupled receptor 158	57512	10	n/a	n/a	1.45e-01	3.026
1093075	ENSG00000129636	57243	ITFG1	integrin alpha FG-GAP repeat containing 1	81533	16	n/a	n/a	1.63e-01	3.024
279747910	ENSG00000218483	0	RP11-554D15.2	RP11-554D15.2	0	6	n/a	n/a	1.41e-01	3.023
1089799	ENSG00000104388	5830	RAB2A	RAB2A, member RAS oncogene family	5862	8	n/a	n/a	1.39e-01	3.023
1096437	ENSG00000152214	5982	RIT2	Ras-like without CAAX 2	6014	18	n/a	n/a	1.57e-01	3.020
279747276	ENSG00000218069	0	RSL24D1P1	ribosomal L24 domain containing 1 pseudogene 1	0	6	n/a	n/a	1.38e-01	3.019
1093798	ENSG00000134333	3914	LDHA	lactate dehydrogenase A	3939	11	n/a	n/a	1.41e-01	3.014
1096889	ENSG00000156136	1621	DCK	deoxycytidine kinase	1633	4	n/a	n/a	1.39e-01	3.014
1095253	ENSG00000143155	92198	TIPRL	TIP41, TOR signaling pathway regulator-like (S. cerevisiae)	261726	1	n/a	n/a	1.38e-01	3.014
279723028	ENSG00000213574	0	LDHAP5	lactate dehydrogenase A pseudogene 5	0	10	n/a	n/a	1.41e-01	3.006
1093083	ENSG00000129682	2243	FGF13	fibroblast growth factor 13	2258	X	n/a	n/a	1.47e-01	3.006
280002246	ENSG00000248485	151628	PCP4L1	Purkinje cell protein 4 like 1	654790	1	n/a	n/a	1.66e-01	3.004
1090582	ENSG00000109670	34583	FBXW7	F-box and WD repeat domain containing 7	55294	4	n/a	n/a	1.39e-01	3.002
1095674	ENSG00000145781	30878	COMMD10	COMM domain containing 10	51397	5	n/a	n/a	1.43e-01	3.000
1091509	ENSG00000116741	5965	RGS2	regulator of G-protein signaling 2, 24kDa	5997	1	n/a	n/a	1.48e-01	2.999
1094208	ENSG00000136531	6291	SCN2A	sodium channel, voltage-gated, type II, alpha subunit	6326	2	n/a	n/a	1.64e-01	2.997
1096863	ENSG00000155959	7368	VBP1	von Hippel-Lindau binding protein 1	7411	X	n/a	n/a	1.43e-01	2.995
279553797	ENSG00000185716	169455	C16orf52	chromosome 16 open reading frame 52	730094	16	n/a	n/a	1.67e-01	2.992
1097959	ENSG00000163444	60210	TMEM183A	transmembrane protein 183A	92703	1	n/a	n/a	1.67e-01	2.991
1097186	ENSG00000158560	1768	DYNC1I1	dynein, cytoplasmic 1, intermediate chain 1	1780	7	n/a	n/a	1.95e-01	2.989
1093335	ENSG00000131263	30614	RLIM	ring finger protein, LIM domain interacting	51132	X	n/a	n/a	1.41e-01	2.988
1098749	ENSG00000166206	2546	GABRB3	gamma-aminobutyric acid (GABA) A receptor, beta 3	2562	15	n/a	n/a	1.95e-01	2.988
1098404	ENSG00000164830	34363	OXR1	oxidation resistance 1	55074	8	n/a	n/a	1.39e-01	2.983
1099632	ENSG00000169764	7317	UGP2	UDP-glucose pyrophosphorylase 2	7360	2	n/a	n/a	1.76e-01	2.983
1095475	ENSG00000144290	36558	SLC4A10	solute carrier family 4, sodium bicarbonate transporter, member 10	57282	2	n/a	n/a	1.84e-01	2.978
279947211	ENSG00000240286	0	MEAF6P1	MYST/Esa1-associated factor 6 pseudogene 1	0	2	n/a	n/a	1.39e-01	2.977
1102801	ENSG00000185272	33326	RBM11	RNA binding motif protein 11	54033	21	n/a	n/a	1.52e-01	2.977
1092488	ENSG00000124767	2722	GLO1	glyoxalase I	2739	6	n/a	n/a	1.74e-01	2.972
1087677	ENSG00000059758	5096	CDK17	cyclin-dependent kinase 17	5128	12	n/a	n/a	1.39e-01	2.964
1104679	ENSG00000198673	109581	FAM19A2	family with sequence similarity 19 (chemokine (C-C motif)-like), member A2	338811	12	n/a	n/a	1.55e-01	2.962
1087298	ENSG00000023572	30505	GLRX2	glutaredoxin 2	51022	1	n/a	n/a	1.41e-01	2.961
1090259	ENSG00000106853	22704	PTGR1	prostaglandin reductase 1	22949	9	n/a	n/a	1.89e-01	2.959
1092494	ENSG00000124785	30780	NRN1	neuritin 1	51299	6	n/a	n/a	1.61e-01	2.958
1091322	ENSG00000115419	2727	GLS	glutaminase	2744	2	n/a	n/a	1.66e-01	2.957
1099693	ENSG00000170027	7489	YWHAG	tyrosine 3-monooxygenase/tryptophan 5-monooxygenase activation protein, gamma polypeptide	7532	7	n/a	n/a	1.84e-01	2.952
279770664	ENSG00000224004	0	ATP5C1P1	ATP synthase, H+ transporting, mitochondrial F1 complex, gamma polypeptide 1 pseudogene 1	0	14	n/a	n/a	1.41e-01	2.949
1095649	ENSG00000145632	10611	PLK2	polo-like kinase 2	10769	5	n/a	n/a	1.60e-01	2.948
1093746	ENSG00000134108	34496	ARL8B	ADP-ribosylation factor-like 8B	55207	3	n/a	n/a	1.54e-01	2.947
1095572	ENSG00000144959	36825	NCEH1	neutral cholesterol ester hydrolase 1	57552	3	n/a	n/a	1.74e-01	2.947
1100617	ENSG00000174173	34220	RG9MTD1	RNA (guanine-9-) methyltransferase domain containing 1	54931	3	n/a	n/a	1.80e-01	2.944
1089505	ENSG00000102069	123632	UBE2NL	ubiquitin-conjugating enzyme E2N-like	389898	X	n/a	n/a	1.38e-01	2.943
1090913	ENSG00000112186	10339	CAP2	CAP, adenylate cyclase-associated protein, 2 (yeast)	10486	6	n/a	n/a	1.92e-01	2.941
1098748	ENSG00000166200	9184	COPS2	COP9 constitutive photomorphogenic homolog subunit 2 (Arabidopsis)	9318	15	n/a	n/a	1.59e-01	2.939
279906818	ENSG00000236058	0	RP11-215A21.2	RP11-215A21.2	0	10	n/a	n/a	1.61e-01	2.936
280093808	ENSG00000256206	0	RP11-140L24.4	RP11-140L24.4	0	11	n/a	n/a	1.38e-01	2.935
1088527	ENSG00000085365	0	SCAMP1	secretory carrier membrane protein 1	0	5	n/a	n/a	1.98e-01	2.934
1087107	ENSG00000009844	31014	VTA1	Vps20-associated 1 homolog (S. cerevisiae)	51534	6	n/a	n/a	1.80e-01	2.932
1100035	ENSG00000171476	58726	HOPX	HOP homeobox	84525	4	n/a	n/a	2.20e-01	2.932
1093604	ENSG00000132975	2818	GPR12	G protein-coupled receptor 12	2835	13	n/a	n/a	1.57e-01	2.930
279658302	ENSG00000199645	0	U6	U6 spliceosomal RNA	0	5	n/a	n/a	1.38e-01	2.929
1088161	ENSG00000075089	41029	ACTR6	ARP6 actin-related protein 6 homolog (yeast)	64431	12	n/a	n/a	2.24e-01	2.926
1092749	ENSG00000126733	78450	DACH2	dachshund homolog 2 (Drosophila)	117154	X	n/a	n/a	1.39e-01	2.924
1096620	ENSG00000153814	85809	JAZF1	JAZF zinc finger 1	221895	7	n/a	n/a	1.47e-01	2.922
280033595	ENSG00000251037	0	AC006157.2	AC006157.2	0	Y	n/a	n/a	2.77e-01	2.915
1099779	ENSG00000170419	85823	VSTM2A	V-set and transmembrane domain containing 2A	222008	7	n/a	n/a	1.53e-01	2.913
1098051	ENSG00000163682	6101	RPL9	ribosomal protein L9	6133	4	n/a	n/a	1.41e-01	2.912
1101228	ENSG00000177432	92419	NAP1L5	nucleosome assembly protein 1-like 5	266812	4	n/a	n/a	1.39e-01	2.910
1095384	ENSG00000143742	6686	SRP9	signal recognition particle 9kDa	6726	1	n/a	n/a	1.51e-01	2.910
279720241	ENSG00000213226	0	RP11-337C18.4	RP11-337C18.4	0	1	n/a	n/a	1.46e-01	2.910
280113634	ENSG00000258290	0	RP11-654D12.1	RP11-654D12.1	0	12	n/a	n/a	1.63e-01	2.909
279750021	ENSG00000219870	0	RP11-430A19.2	RP11-430A19.2	0	X	n/a	n/a	1.39e-01	2.909
1098714	ENSG00000166111	34819	SVOP	SV2 related protein homolog (rat)	55530	12	n/a	n/a	2.18e-01	2.907
279986172	ENSG00000244535	0	RP1-181J22.1	RP1-181J22.1	0	11	n/a	n/a	1.42e-01	2.903
280079031	ENSG00000254994	0	RP5-1042K10.13	RP5-1042K10.13	0	22	n/a	n/a	1.37e-01	2.903
1089507	ENSG00000102078	8897	SLC25A14	solute carrier family 25 (mitochondrial carrier, brain), member 14	9016	X	n/a	n/a	1.42e-01	2.903
1091710	ENSG00000118432	1259	CNR1	cannabinoid receptor 1 (brain)	1268	6	n/a	n/a	1.78e-01	2.902
1094983	ENSG00000141030	8467	COPS3	COP9 constitutive photomorphogenic homolog subunit 3 (Arabidopsis)	8533	17	n/a	n/a	1.47e-01	2.900
1096075	ENSG00000148925	58490	BTBD10	BTB (POZ) domain containing 10	84280	11	n/a	n/a	1.42e-01	2.895
1093538	ENSG00000132639	6576	SNAP25	synaptosomal-associated protein, 25kDa	6616	20	n/a	n/a	2.00e-01	2.892
1091167	ENSG00000114279	2242	FGF12	fibroblast growth factor 12	2257	3	n/a	n/a	1.46e-01	2.891
279780961	ENSG00000224831	0	RP11-651P23.4	RP11-651P23.4	0	3	n/a	n/a	1.42e-01	2.889
1100571	ENSG00000173915	59023	USMG5	up-regulated during skeletal muscle growth 5 homolog (mouse)	84833	10	n/a	n/a	1.45e-01	2.889
1096874	ENSG00000156011	23117	PSD3	pleckstrin and Sec7 domain containing 3	23362	8	n/a	n/a	1.73e-01	2.886
1106104	ENSG00000214552	0	RP11-89A12.1	RP11-89A12.1	0	3	n/a	n/a	1.52e-01	2.885
1101930	ENSG00000181610	31129	MRPS23	mitochondrial ribosomal protein S23	51649	17	n/a	n/a	1.81e-01	2.880
279902807	ENSG00000235674	0	LDHAP2	lactate dehydrogenase A pseudogene 2	0	1	n/a	n/a	1.57e-01	2.879
1091008	ENSG00000112796	37644	ENPP5	ectonucleotide pyrophosphatase/phosphodiesterase 5 (putative)	59084	6	n/a	n/a	1.62e-01	2.876
1104737	ENSG00000198791	29618	CNOT7	CCR4-NOT transcription complex, subunit 7	29883	8	n/a	n/a	1.48e-01	2.875
279719855	ENSG00000213189	0	BTF3L4P2	basic transcription factor 3-like 4 pseudogene 2	0	2	n/a	n/a	1.47e-01	2.875
279975668	ENSG00000243495	0	GMFBP1	glia maturation factor, beta pseudogene 1	0	3	n/a	n/a	1.46e-01	2.873
280062413	ENSG00000253833	0	RP11-367E12.4	RP11-367E12.4	0	8	n/a	n/a	1.60e-01	2.872
1098242	ENSG00000164209	60007	SLC25A46	solute carrier family 25, member 46	91137	5	n/a	n/a	1.93e-01	2.871
1090815	ENSG00000111647	22829	UHRF1BP1L	UHRF1 binding protein 1-like	23074	12	n/a	n/a	1.39e-01	2.869
1097924	ENSG00000163320	8479	CGGBP1	CGG triplet repeat binding protein 1	8545	3	n/a	n/a	1.40e-01	2.867
1104174	ENSG00000197121	55857	PGAP1	post-GPI attachment to proteins 1	80055	2	n/a	n/a	1.39e-01	2.866
279854500	ENSG00000231386	0	AC007395.4	AC007395.4	0	2	n/a	n/a	1.39e-01	2.865
1096988	ENSG00000156976	1959	EIF4A2	eukaryotic translation initiation factor 4A2	1974	3	n/a	n/a	1.43e-01	2.864
1093917	ENSG00000135070	57371	ISCA1	iron-sulfur cluster assembly 1 homolog (S. cerevisiae)	81689	9	n/a	n/a	1.48e-01	2.864
1091333	ENSG00000115484	10428	CCT4	chaperonin containing TCP1, subunit 4 (delta)	10575	2	n/a	n/a	1.54e-01	2.862
1107954	ENSG00000232119	28721	MCTS1	malignant T cell amplified sequence 1	28985	X	n/a	n/a	1.42e-01	2.862
1102587	ENSG00000184408	3726	KCND2	potassium voltage-gated channel, Shal-related subfamily, member 2	3751	7	n/a	n/a	1.50e-01	2.861
1102416	ENSG00000183715	4946	OPCML	opioid binding protein/cell adhesion molecule-like	4978	11	n/a	n/a	1.89e-01	2.858
1089326	ENSG00000101132	5171	PFDN4	prefoldin subunit 4	5203	20	n/a	n/a	1.38e-01	2.854
279856288	ENSG00000231544	0	RSL24D1P11	ribosomal L24 domain containing 1 pseudogene 11	0	18	n/a	n/a	2.63e-01	2.852
1088788	ENSG00000091039	77600	OSBPL8	oxysterol binding protein-like 8	114882	12	n/a	n/a	1.39e-01	2.851
280064867	ENSG00000254013	0	MAP2K1P1	mitogen-activated protein kinase kinase 1 pseudogene 1	0	8	n/a	n/a	2.17e-01	2.849
1098308	ENSG00000164434	2158	FABP7	fatty acid binding protein 7, brain	2173	6	n/a	n/a	1.45e-01	2.848
1087437	ENSG00000040341	26812	STAU2	staufen, RNA binding protein, homolog 2 (Drosophila)	27067	8	n/a	n/a	1.66e-01	2.847
1096572	ENSG00000153233	5769	PTPRR	protein tyrosine phosphatase, receptor type, R	5801	12	n/a	n/a	1.65e-01	2.844
1097149	ENSG00000158301	77634	GPRASP2	G protein-coupled receptor associated sorting protein 2	114928	X	n/a	n/a	1.62e-01	2.843
1098593	ENSG00000165629	506	ATP5C1	ATP synthase, H+ transporting, mitochondrial F1 complex, gamma polypeptide 1	509	10	n/a	n/a	1.72e-01	2.843
1097836	ENSG00000162989	3735	KCNJ3	potassium inwardly-rectifying channel, subfamily J, member 3	3760	2	n/a	n/a	1.50e-01	2.842
1088581	ENSG00000086717	5443	PPEF1	protein phosphatase, EF-hand calcium binding domain 1	5475	X	n/a	n/a	1.47e-01	2.839
1091338	ENSG00000115514	10044	TXNDC9	thioredoxin domain containing 9	10190	2	n/a	n/a	1.43e-01	2.837
1102207	ENSG00000182901	5968	RGS7	regulator of G-protein signaling 7	6000	1	n/a	n/a	1.66e-01	2.832
1100851	ENSG00000175426	5090	PCSK1	proprotein convertase subtilisin/kexin type 1	5122	5	n/a	n/a	1.62e-01	2.831
1095452	ENSG00000144118	5867	RALB	v-ral simian leukemia viral oncogene homolog B (ras related; GTP binding protein)	5899	2	n/a	n/a	1.91e-01	2.831
1104421	ENSG00000197885	28248	NKIRAS1	NFKB inhibitor interacting Ras-like 1	28512	3	n/a	n/a	1.39e-01	2.830
1088960	ENSG00000099246	22687	RAB18	RAB18, member RAS oncogene family	22931	10	n/a	n/a	1.38e-01	2.829
1091805	ENSG00000119446	60179	RBM18	RNA binding motif protein 18	92400	9	n/a	n/a	1.52e-01	2.828
1087720	ENSG00000062716	57353	VMP1	vacuole membrane protein 1	81671	17	n/a	n/a	2.30e-01	2.828
1099980	ENSG00000171224	85560	C10orf35	chromosome 10 open reading frame 35	219738	10	n/a	n/a	1.64e-01	2.827
1105794	ENSG00000212999	0	AC117834.1	AC117834.1	0	8	n/a	n/a	1.45e-01	2.827
1095978	ENSG00000148154	7314	UGCG	UDP-glucose ceramide glucosyltransferase	7357	9	n/a	n/a	1.39e-01	2.826
1096731	ENSG00000154654	4659	NCAM2	neural cell adhesion molecule 2	4685	21	n/a	n/a	1.39e-01	2.826
1096673	ENSG00000154174	9724	TOMM70A	translocase of outer mitochondrial membrane 70 homolog A (S. cerevisiae)	9868	3	n/a	n/a	1.47e-01	2.822
1104663	ENSG00000198612	10762	COPS8	COP9 constitutive photomorphogenic homolog subunit 8 (Arabidopsis)	10920	2	n/a	n/a	1.44e-01	2.821
1104707	ENSG00000198729	57388	PPP1R14C	protein phosphatase 1, regulatory (inhibitor) subunit 14C	81706	6	n/a	n/a	1.43e-01	2.820
1092074	ENSG00000121481	6013	RNF2	ring finger protein 2	6045	1	n/a	n/a	1.39e-01	2.816
1099923	ENSG00000171033	5537	PKIA	protein kinase (cAMP-dependent, catalytic) inhibitor alpha	5569	8	n/a	n/a	1.39e-01	2.815
1095616	ENSG00000145349	813	CAMK2D	calcium/calmodulin-dependent protein kinase II delta	817	4	n/a	n/a	1.53e-01	2.815
279897639	ENSG00000235165	0	AC016405.1	AC016405.1	0	8	n/a	n/a	1.72e-01	2.815
1097951	ENSG00000163412	105958	EIF4E3	eukaryotic translation initiation factor 4E family member 3	317649	3	n/a	n/a	1.54e-01	2.814
1092500	ENSG00000124802	9380	EEF1E1	eukaryotic translation elongation factor 1 epsilon 1	9521	6	n/a	n/a	1.42e-01	2.812
279896626	ENSG00000235082	0	RP11-179G5.4	RP11-179G5.4	0	1	n/a	n/a	1.89e-01	2.810
279897217	ENSG00000235129	0	FABP7P2	fatty acid binding protein 7, brain pseudogene 2	0	2	n/a	n/a	1.41e-01	2.808
1100888	ENSG00000175606	34257	TMEM70	transmembrane protein 70	54968	8	n/a	n/a	1.39e-01	2.806
1086952	ENSG00000005249	5545	PRKAR2B	protein kinase, cAMP-dependent, regulatory, type II, beta	5577	7	n/a	n/a	1.72e-01	2.805
279884778	ENSG00000234044	0	AC108059.1	AC108059.1	0	2	n/a	n/a	1.41e-01	2.804
279703324	ENSG00000206696	26536	SNORD58B	small nucleolar RNA, C/D box 58B	26790	18	n/a	n/a	1.40e-01	2.803
1096481	ENSG00000152495	810	CAMK4	calcium/calmodulin-dependent protein kinase IV	814	5	n/a	n/a	1.39e-01	2.803
279800471	ENSG00000226525	0	RPS7P10	ribosomal protein S7 pseudogene 10	0	13	n/a	n/a	1.70e-01	2.802
1089790	ENSG00000104343	34573	UBE2W	ubiquitin-conjugating enzyme E2W (putative)	55284	8	n/a	n/a	1.42e-01	2.801
1104757	ENSG00000198825	22632	INPP5F	inositol polyphosphate-5-phosphatase F	22876	10	n/a	n/a	1.79e-01	2.801
1090992	ENSG00000112695	1338	COX7A2	cytochrome c oxidase subunit VIIa polypeptide 2 (liver)	1347	6	n/a	n/a	1.40e-01	2.801
1087495	ENSG00000047597	7461	XK	X-linked Kx blood group (McLeod syndrome)	7504	X	n/a	n/a	1.39e-01	2.797
1104731	ENSG00000198780	25798	FAM169A	family with sequence similarity 169, member A	26049	5	n/a	n/a	1.53e-01	2.797
1090536	ENSG00000109158	2541	GABRA4	gamma-aminobutyric acid (GABA) A receptor, alpha 4	2557	4	n/a	n/a	1.38e-01	2.797
1093429	ENSG00000131966	35148	ACTR10	actin-related protein 10 homolog (S. cerevisiae)	55860	14	n/a	n/a	1.82e-01	2.796
1105555	ENSG00000205758	9802	CRYZL1	crystallin, zeta (quinone reductase)-like 1	9946	21	n/a	n/a	1.39e-01	2.795
1102690	ENSG00000184900	6572	SUMO3	SMT3 suppressor of mif two 3 homolog 3 (S. cerevisiae)	6612	21	n/a	n/a	1.39e-01	2.794
1096114	ENSG00000149269	5026	PAK1	p21 protein (Cdc42/Rac)-activated kinase 1	5058	11	n/a	n/a	1.95e-01	2.794
1090731	ENSG00000110958	10570	PTGES3	prostaglandin E synthase 3 (cytosolic)	10728	12	n/a	n/a	1.46e-01	2.793
279930745	ENSG00000238151	0	MLLT10P1	myeloid/lymphoid or mixed-lineage leukemia (trithorax homolog, Drosophila); translocated to, 10 pseudogene 1	0	20	n/a	n/a	1.39e-01	2.792
1091417	ENSG00000116030	7298	SUMO1	SMT3 suppressor of mif two 3 homolog 1 (S. cerevisiae)	7341	2	n/a	n/a	1.39e-01	2.789
1101857	ENSG00000181061	25743	HIGD1A	HIG1 hypoxia inducible domain family, member 1A	25994	3	n/a	n/a	1.40e-01	2.789
1094309	ENSG00000136999	4825	NOV	nephroblastoma overexpressed gene	4856	8	n/a	n/a	1.96e-01	2.787
1096340	ENSG00000151490	5768	PTPRO	protein tyrosine phosphatase, receptor type, O	5800	12	n/a	n/a	1.91e-01	2.785
1092948	ENSG00000128590	4164	DNAJB9	DnaJ (Hsp40) homolog, subfamily B, member 9	4189	7	n/a	n/a	1.65e-01	2.783
1091626	ENSG00000117533	8605	VAMP4	vesicle-associated membrane protein 4	8674	1	n/a	n/a	1.38e-01	2.781
279886131	ENSG00000234176	0	HSPA8P1	heat shock 70kDa protein 8 pseudogene 1	0	X	n/a	n/a	1.55e-01	2.778
279719082	ENSG00000213080	0	RP11-312J18.5	RP11-312J18.5	0	1	n/a	n/a	1.42e-01	2.778
280090289	ENSG00000255795	0	RP3-377H17.1	RP3-377H17.1	0	12	n/a	n/a	1.38e-01	2.777
1087003	ENSG00000006468	2100	ETV1	ets variant 1	2115	7	n/a	n/a	1.39e-01	2.777
1091140	ENSG00000113966	58311	ARL6	ADP-ribosylation factor-like 6	84100	3	n/a	n/a	1.40e-01	2.777
1093479	ENSG00000132341	5869	RAN	RAN, member RAS oncogene family	5901	12	n/a	n/a	1.47e-01	2.776
1087685	ENSG00000060303	0	RPS17P5	ribosomal protein S17 pseudogene 5	0	6	n/a	n/a	1.54e-01	2.776
279738866	ENSG00000215284	0	RP11-198M15.1	RP11-198M15.1	0	X	n/a	n/a	1.54e-01	2.775
1090943	ENSG00000112309	79629	B3GAT2	beta-1,3-glucuronyltransferase 2 (glucuronosyltransferase S)	135152	6	n/a	n/a	1.40e-01	2.773
1108368	ENSG00000234797	0	RPS3AP6	ribosomal protein S3A pseudogene 6	0	15	n/a	n/a	1.45e-01	2.773
1099476	ENSG00000169085	90213	C8orf46	chromosome 8 open reading frame 46	254778	8	n/a	n/a	1.40e-01	2.773
1091438	ENSG00000116161	26846	CACYBP	calcyclin binding protein	27101	1	n/a	n/a	1.94e-01	2.771
1091182	ENSG00000114405	36689	C3orf14	chromosome 3 open reading frame 14	57415	3	n/a	n/a	1.38e-01	2.769
1103044	ENSG00000186260	36769	MKL2	MKL/myocardin-like 2	57496	16	n/a	n/a	2.00e-01	2.768
1097850	ENSG00000163032	7404	VSNL1	visinin-like 1	7447	2	n/a	n/a	1.92e-01	2.767
1089289	ENSG00000100916	58522	BRMS1L	breast cancer metastasis-suppressor 1-like	84312	14	n/a	n/a	1.38e-01	2.767
1089285	ENSG00000100902	5655	PSMA6	proteasome (prosome, macropain) subunit, alpha type, 6	5687	14	n/a	n/a	1.39e-01	2.767
1087656	ENSG00000058091	5186	CDK14	cyclin-dependent kinase 14	5218	7	n/a	n/a	1.55e-01	2.767
1098610	ENSG00000165678	26814	GHITM	growth hormone inducible transmembrane protein	27069	10	n/a	n/a	1.39e-01	2.764
280034253	ENSG00000251095	0	RP11-115D19.1	RP11-115D19.1	0	4	n/a	n/a	1.64e-01	2.763
1095555	ENSG00000144827	34636	ABHD10	abhydrolase domain containing 10	55347	3	n/a	n/a	1.56e-01	2.762
1088205	ENSG00000075945	22676	KIFAP3	kinesin-associated protein 3	22920	1	n/a	n/a	1.46e-01	2.762
1104763	ENSG00000198836	4944	OPA1	optic atrophy 1 (autosomal dominant)	4976	3	n/a	n/a	1.44e-01	2.761
1098342	ENSG00000164603	81199	C7orf60	chromosome 7 open reading frame 60	154743	7	n/a	n/a	1.74e-01	2.761
1107902	ENSG00000231824	151158	C18orf42	chromosome 18 open reading frame 42	642597	18	n/a	n/a	1.38e-01	2.761
279847480	ENSG00000230757	0	RP11-420K5.1	RP11-420K5.1	0	3	n/a	n/a	1.40e-01	2.758
1086936	ENSG00000005020	8856	SKAP2	src kinase associated phosphoprotein 2	8935	7	n/a	n/a	1.38e-01	2.757
279888788	ENSG00000234422	0	UBE2WP1	ubiquitin-conjugating enzyme E2W pseudogene 1	0	1	n/a	n/a	1.39e-01	2.756
279911617	ENSG00000236498	0	AC107081.5	AC107081.5	0	2	n/a	n/a	1.42e-01	2.755
1093642	ENSG00000133169	35147	BEX1	brain expressed, X-linked 1	55859	X	n/a	n/a	1.59e-01	2.755
280137004	ENSG00000259678	0	RP11-707P17.1	RP11-707P17.1	0	15	n/a	n/a	1.86e-01	2.754
1091309	ENSG00000115350	35934	POLE4	polymerase (DNA-directed), epsilon 4 (p12 subunit)	56655	2	n/a	n/a	1.55e-01	2.754
1094585	ENSG00000138430	29524	OLA1	Obg-like ATPase 1	29789	2	n/a	n/a	2.11e-01	2.753
1104904	ENSG00000203760	122200	CENPW	centromere protein W	387103	6	n/a	n/a	1.48e-01	2.752
1104770	ENSG00000198843	31194	RP11-392O18.1	Selenoprotein T	51714	3	n/a	n/a	1.39e-01	2.751
1094548	ENSG00000138190	33827	EXOC6	exocyst complex component 6	54536	10	n/a	n/a	1.39e-01	2.750
1091269	ENSG00000115159	2803	GPD2	glycerol-3-phosphate dehydrogenase 2 (mitochondrial)	2820	2	n/a	n/a	1.61e-01	2.747
1099464	ENSG00000169032	5572	MAP2K1	mitogen-activated protein kinase kinase 1	5604	15	n/a	n/a	1.82e-01	2.746
1096782	ENSG00000155097	525	ATP6V1C1	ATPase, H+ transporting, lysosomal 42kDa, V1 subunit C1	528	8	n/a	n/a	1.69e-01	2.745
280037494	ENSG00000251349	0	C9orf30-TMEFF1	C9orf30-TMEFF1 readthrough	0	9	n/a	n/a	1.95e-01	2.743
279791782	ENSG00000225782	0	RP11-322F10.2	RP11-322F10.2	0	1	n/a	n/a	1.46e-01	2.742
1103270	ENSG00000187189	23025	TSPYL4	TSPY-like 4	23270	6	n/a	n/a	1.86e-01	2.742
279951826	ENSG00000240821	0	RP11-352G18.1	RP11-352G18.1	0	15	n/a	n/a	1.59e-01	2.741
1098932	ENSG00000166922	6411	SCG5	secretogranin V (7B2 protein)	6447	15	n/a	n/a	1.62e-01	2.740
1088402	ENSG00000081154	36370	PCNP	PEST proteolytic signal containing nuclear protein	57092	3	n/a	n/a	1.41e-01	2.739
1097240	ENSG00000159082	8789	SYNJ1	synaptojanin 1	8867	21	n/a	n/a	1.92e-01	2.738
1102915	ENSG00000185787	10775	MORF4L1	mortality factor 4 like 1	10933	15	n/a	n/a	1.39e-01	2.737
1089464	ENSG00000101856	10699	PGRMC1	progesterone receptor membrane component 1	10857	X	n/a	n/a	1.45e-01	2.736
1088936	ENSG00000096092	28714	TMEM14A	transmembrane protein 14A	28978	6	n/a	n/a	1.46e-01	2.734
1096482	ENSG00000152503	34810	TRIM36	tripartite motif containing 36	55521	5	n/a	n/a	1.41e-01	2.734
279819242	ENSG00000228234	0	GLRXP	GLRXP	0	20	n/a	n/a	1.54e-01	2.734
1098582	ENSG00000165572	59817	KBTBD6	kelch repeat and BTB (POZ) domain containing 6	89890	13	n/a	n/a	1.55e-01	2.734
279781825	ENSG00000224908	0	TIMM8BP2	translocase of inner mitochondrial membrane 8B pseudogene 2	0	X	n/a	n/a	1.41e-01	2.733
1090379	ENSG00000108091	7982	CCDC6	coiled-coil domain containing 6	8030	10	n/a	n/a	1.50e-01	2.731
1102907	ENSG00000185745	3414	IFIT1	interferon-induced protein with tetratricopeptide repeats 1	3434	10	n/a	n/a	1.50e-01	2.729
279734600	ENSG00000214881	0	TMEM14D	transmembrane protein 14D	0	10	n/a	n/a	1.40e-01	2.727
1091644	ENSG00000117632	3900	STMN1	stathmin 1	3925	1	n/a	n/a	1.72e-01	2.725
279852790	ENSG00000231233	0	RP11-127L20.6	RP11-127L20.6	0	10	n/a	n/a	1.70e-01	2.724
1098396	ENSG00000164815	4969	ORC5	origin recognition complex, subunit 5	5001	7	n/a	n/a	1.38e-01	2.723
1094163	ENSG00000136267	1595	DGKB	diacylglycerol kinase, beta 90kDa	1607	7	n/a	n/a	1.84e-01	2.723
1102851	ENSG00000185518	9755	SV2B	synaptic vesicle glycoprotein 2B	9899	15	n/a	n/a	1.97e-01	2.723
1090244	ENSG00000106723	10769	SPIN1	spindlin 1	10927	9	n/a	n/a	1.39e-01	2.721
1099971	ENSG00000171202	58443	TMEM126A	transmembrane protein 126A	84233	11	n/a	n/a	1.54e-01	2.721
1087342	ENSG00000028839	9378	TBPL1	TBP-like 1	9519	6	n/a	n/a	1.55e-01	2.721
1094133	ENSG00000136143	8726	SUCLA2	succinate-CoA ligase, ADP-forming, beta subunit	8803	13	n/a	n/a	1.39e-01	2.718
1088288	ENSG00000078140	3075	UBE2K	ubiquitin-conjugating enzyme E2K	3093	4	n/a	n/a	1.46e-01	2.717
1097233	ENSG00000158985	36269	CDC42SE2	CDC42 small effector 2	56990	5	n/a	n/a	1.38e-01	2.715
1093696	ENSG00000133731	3587	IMPA1	inositol(myo)-1(or 4)-monophosphatase 1	3612	8	n/a	n/a	1.55e-01	2.715
1091843	ENSG00000119698	36991	PPP4R4	protein phosphatase 4, regulatory subunit 4	57718	14	n/a	n/a	1.70e-01	2.714
1101975	ENSG00000181852	10047	RNF41	ring finger protein 41	10193	12	n/a	n/a	1.59e-01	2.711
1095796	ENSG00000146674	3466	IGFBP3	insulin-like growth factor binding protein 3	3486	7	n/a	n/a	1.81e-01	2.711
1094078	ENSG00000135900	41604	MRPL44	mitochondrial ribosomal protein L44	65080	2	n/a	n/a	1.40e-01	2.711
1087217	ENSG00000014824	10316	SLC30A9	solute carrier family 30 (zinc transporter), member 9	10463	4	n/a	n/a	1.81e-01	2.710
1096535	ENSG00000152954	80113	NRSN1	neurensin 1	140767	6	n/a	n/a	1.50e-01	2.710
1105885	ENSG00000213639	5468	PPP1CB	protein phosphatase 1, catalytic subunit, beta isozyme	5500	2	n/a	n/a	1.39e-01	2.707
1089293	ENSG00000100934	10337	SEC23A	Sec23 homolog A (S. cerevisiae)	10484	14	n/a	n/a	1.38e-01	2.707
280010768	ENSG00000249209	0	AP000304.12	AP000304.12	0	21	n/a	n/a	1.43e-01	2.706
1097049	ENSG00000157470	80461	FAM81A	family with sequence similarity 81, member A	145773	15	n/a	n/a	1.39e-01	2.706
1098498	ENSG00000165194	36799	PCDH19	protocadherin 19	57526	X	n/a	n/a	1.95e-01	2.704
1099458	ENSG00000169018	9971	FEM1B	fem-1 homolog b (C. elegans)	10116	15	n/a	n/a	1.39e-01	2.703
1099919	ENSG00000171004	59857	HS6ST2	heparan sulfate 6-O-sulfotransferase 2	90161	X	n/a	n/a	1.68e-01	2.702
1092642	ENSG00000125848	23520	FLRT3	fibronectin leucine rich transmembrane protein 3	23767	20	n/a	n/a	1.70e-01	2.700
280003511	ENSG00000248593	82411	DSTNP2	destrin (actin depolymerizing factor) pseudogene 2	171220	12	n/a	n/a	2.03e-01	2.700
1100304	ENSG00000172575	9980	RASGRP1	RAS guanyl releasing protein 1 (calcium and DAG-regulated)	10125	15	n/a	n/a	1.94e-01	2.699
279912829	ENSG00000236646	0	HBXIPP1	hepatitis B virus x interacting protein pseudogene 1	0	1	n/a	n/a	1.43e-01	2.699
1102396	ENSG00000183662	128168	FAM19A1	family with sequence similarity 19 (chemokine (C-C motif)-like), member A1	407738	3	n/a	n/a	1.67e-01	2.698
279728016	ENSG00000214110	0	LDHAP4	lactate dehydrogenase A pseudogene 4	0	9	n/a	n/a	1.64e-01	2.696
1090385	ENSG00000108176	35801	DNAJC12	DnaJ (Hsp40) homolog, subfamily C, member 12	56521	10	n/a	n/a	1.39e-01	2.696
1089604	ENSG00000102897	36425	LYRM1	LYR motif containing 1	57149	16	n/a	n/a	1.46e-01	2.692
1095139	ENSG00000142188	753	TMEM50B	transmembrane protein 50B	757	21	n/a	n/a	1.94e-01	2.691
1095613	ENSG00000145335	6582	SNCA	synuclein, alpha (non A4 component of amyloid precursor)	6622	4	n/a	n/a	1.63e-01	2.689
279787979	ENSG00000225471	0	RP11-262D11.2	RP11-262D11.2	0	X	n/a	n/a	1.38e-01	2.686
1099877	ENSG00000170855	30979	TRIAP1	TP53 regulated inhibitor of apoptosis 1	51499	12	n/a	n/a	1.38e-01	2.685
1093964	ENSG00000135334	34411	AKIRIN2	akirin 2	55122	6	n/a	n/a	1.43e-01	2.685
1105391	ENSG00000205133	94802	C8orf83	chromosome 8 open reading frame 83	286144	8	n/a	n/a	1.40e-01	2.684
1097052	ENSG00000157502	79792	MUM1L1	melanoma associated antigen (mutated) 1-like 1	139221	X	n/a	n/a	1.52e-01	2.684
1088557	ENSG00000086061	3281	DNAJA1	DnaJ (Hsp40) homolog, subfamily A, member 1	3301	9	n/a	n/a	1.38e-01	2.683
279774110	ENSG00000224237	0	AC093555.1	AC093555.1	0	3	n/a	n/a	1.92e-01	2.682
280132241	ENSG00000259399	157124253	RP5-977B1.10	TGIF2-C20orf24 protein	100527943	20	n/a	n/a	1.44e-01	2.681
1095395	ENSG00000143786	80765	CNIH3	cornichon homolog 3 (Drosophila)	149111	1	n/a	n/a	1.61e-01	2.681
278743751	ENSG00000101898	0	RP3-324O17.4	RP3-324O17.4	0	20	n/a	n/a	1.39e-01	2.680
1093806	ENSG00000134375	10293	TIMM17A	translocase of inner mitochondrial membrane 17 homolog A (yeast)	10440	1	n/a	n/a	1.40e-01	2.678
1096241	ENSG00000150625	2806	GPM6A	glycoprotein M6A	2823	4	n/a	n/a	1.40e-01	2.677
1102810	ENSG00000185305	33913	ARL15	ADP-ribosylation factor-like 15	54622	5	n/a	n/a	1.92e-01	2.677
1109003	ENSG00000241697	8511	TMEFF1	transmembrane protein with EGF-like and two follistatin-like domains 1	8577	9	n/a	n/a	1.90e-01	2.676
1093692	ENSG00000133703	3820	KRAS	v-Ki-ras2 Kirsten rat sarcoma viral oncogene homolog	3845	12	n/a	n/a	1.71e-01	2.675
1098930	ENSG00000166913	7486	YWHAB	tyrosine 3-monooxygenase/tryptophan 5-monooxygenase activation protein, beta polypeptide	7529	20	n/a	n/a	1.64e-01	2.675
1100881	ENSG00000175582	5838	RAB6A	RAB6A, member RAS oncogene family	5870	11	n/a	n/a	1.39e-01	2.674
280011271	ENSG00000249256	0	ATP5LP3	ATP synthase, H+ transporting, mitochondrial Fo complex, subunit g, pseudogene 3	0	4	n/a	n/a	2.17e-01	2.674
279864446	ENSG00000232267	0	ACTR3P2	ARP3 actin-related protein 3 homolog (yeast) pseudogene 2	0	X	n/a	n/a	1.39e-01	2.674
280118123	ENSG00000258587	0	RP11-316E14.2	RP11-316E14.2	0	14	n/a	n/a	1.47e-01	2.673
1088222	ENSG00000076554	7120	TPD52	tumor protein D52	7163	8	n/a	n/a	1.43e-01	2.673
1092307	ENSG00000123562	9499	MORF4L2	mortality factor 4 like 2	9643	X	n/a	n/a	1.42e-01	2.672
1094637	ENSG00000138698	5878	RAP1GDS1	RAP1, GTP-GDP dissociation stimulator 1	5910	4	n/a	n/a	1.38e-01	2.672
1099568	ENSG00000169490	58111	TM2D2	TM2 domain containing 2	83877	8	n/a	n/a	1.54e-01	2.672
1098484	ENSG00000165152	58512	C9orf125	chromosome 9 open reading frame 125	84302	9	n/a	n/a	1.90e-01	2.671
1086929	ENSG00000004897	991	CDC27	cell division cycle 27 homolog (S. cerevisiae)	996	17	n/a	n/a	1.39e-01	2.671
1099107	ENSG00000167642	10506	SPINT2	serine peptidase inhibitor, Kunitz type, 2	10653	19	n/a	n/a	1.57e-01	2.671
1095031	ENSG00000141425	34486	RPRD1A	regulation of nuclear pre-mRNA domain containing 1A	55197	18	n/a	n/a	1.42e-01	2.669
1099481	ENSG00000169116	25598	PARM1	prostate androgen-regulated mucin-like protein 1	25849	4	n/a	n/a	1.74e-01	2.669
1100715	ENSG00000174748	6106	RPL15	ribosomal protein L15	6138	3	n/a	n/a	1.62e-01	2.668
1104550	ENSG00000198225	0	FKBP1C	FK506 binding protein 1C	0	6	n/a	n/a	1.96e-01	2.667
1098341	ENSG00000164600	40610	NEUROD6	neurogenic differentiation 6	63974	7	n/a	n/a	1.42e-01	2.667
1099624	ENSG00000169744	8956	LDB2	LIM domain binding 2	9079	4	n/a	n/a	1.54e-01	2.666
1088826	ENSG00000091972	4319	CD200	CD200 molecule	4345	3	n/a	n/a	1.67e-01	2.665
1091259	ENSG00000115091	9951	ACTR3	ARP3 actin-related protein 3 homolog (yeast)	10096	2	n/a	n/a	1.90e-01	2.664
1096380	ENSG00000151743	83408	AMN1	antagonist of mitotic exit network 1 homolog (S. cerevisiae)	196394	12	n/a	n/a	1.39e-01	2.664
279839342	ENSG00000230043	0	TMSL6	thymosin-like 6 (pseudogene)	0	20	n/a	n/a	1.92e-01	2.662
1090838	ENSG00000111726	35194	CMAS	cytidine monophosphate N-acetylneuraminic acid synthetase	55907	12	n/a	n/a	1.41e-01	2.662
279900456	ENSG00000235449	0	RP11-480I12.2	RP11-480I12.2	0	1	n/a	n/a	1.57e-01	2.661
1090758	ENSG00000111237	31179	VPS29	vacuolar protein sorting 29 homolog (S. cerevisiae)	51699	12	n/a	n/a	1.40e-01	2.660
1089047	ENSG00000100030	5562	MAPK1	mitogen-activated protein kinase 1	5594	22	n/a	n/a	1.77e-01	2.659
1091772	ENSG00000119048	7277	UBE2B	ubiquitin-conjugating enzyme E2B	7320	5	n/a	n/a	1.43e-01	2.658
1096714	ENSG00000154518	515	ATP5G3	ATP synthase, H+ transporting, mitochondrial Fo complex, subunit C3 (subunit 9)	518	2	n/a	n/a	1.37e-01	2.656
1094410	ENSG00000137563	8759	GGH	gamma-glutamyl hydrolase (conjugase, folylpolygammaglutamyl hydrolase)	8836	8	n/a	n/a	1.81e-01	2.656
1093749	ENSG00000134121	10594	CHL1	cell adhesion molecule with homology to L1CAM (close homolog of L1)	10752	3	n/a	n/a	1.62e-01	2.654
1087705	ENSG00000061794	37948	MRPS35	mitochondrial ribosomal protein S35	60488	12	n/a	n/a	1.80e-01	2.653
279869170	ENSG00000232675	0	RP4-718D20.3	RP4-718D20.3	0	20	n/a	n/a	2.71e-01	2.652
1086918	ENSG00000004766	34899	CCDC132	coiled-coil domain containing 132	55610	7	n/a	n/a	1.40e-01	2.651
1091899	ENSG00000120053	2788	GOT1	glutamic-oxaloacetic transaminase 1, soluble (aspartate aminotransferase 1)	2805	10	n/a	n/a	1.92e-01	2.651
280121613	ENSG00000258790	0	RP11-561B11.2	RP11-561B11.2	0	14	n/a	n/a	1.39e-01	2.649
1087607	ENSG00000054803	80041	CBLN4	cerebellin 4 precursor	140689	20	n/a	n/a	1.53e-01	2.648
1090834	ENSG00000111711	30509	GOLT1B	golgi transport 1B	51026	12	n/a	n/a	1.92e-01	2.643
1099974	ENSG00000171208	57511	NETO2	neuropilin (NRP) and tolloid (TLL)-like 2	81831	16	n/a	n/a	1.41e-01	2.642
1105804	ENSG00000213029	10491	SPHAR	S-phase response (cyclin related)	10638	1	n/a	n/a	1.40e-01	2.640
1095890	ENSG00000147402	35167	GABRQ	gamma-aminobutyric acid (GABA) receptor, theta	55879	X	n/a	n/a	2.45e-01	2.639
1094124	ENSG00000136099	5068	PCDH8	protocadherin 8	5100	13	n/a	n/a	2.48e-01	2.639
1090446	ENSG00000108561	704	C1QBP	complement component 1, q subcomponent binding protein	708	17	n/a	n/a	1.94e-01	2.638
1091096	ENSG00000113575	5483	PPP2CA	protein phosphatase 2, catalytic subunit, alpha isozyme	5515	5	n/a	n/a	1.46e-01	2.638
279806538	ENSG00000227040	0	RP11-533F5.2	RP11-533F5.2	0	4	n/a	n/a	1.54e-01	2.637
1096202	ENSG00000149970	22622	CNKSR2	connector enhancer of kinase suppressor of Ras 2	22866	X	n/a	n/a	1.90e-01	2.634
279828817	ENSG00000229083	0	PSMA6P2	proteasome (prosome, macropain) subunit, alpha type, 6 pseudogene 2	0	X	n/a	n/a	1.47e-01	2.633
1091426	ENSG00000116106	2028	EPHA4	EPH receptor A4	2043	2	n/a	n/a	2.10e-01	2.633
1100705	ENSG00000174695	81115	TMEM167A	transmembrane protein 167A	153339	5	n/a	n/a	2.11e-01	2.633
1103572	ENSG00000188512	0	RP1-273G13.2	RP1-273G13.2	0	8	n/a	n/a	1.45e-01	2.628
1087245	ENSG00000018236	1263	CNTN1	contactin 1	1272	12	n/a	n/a	1.70e-01	2.627
1102803	ENSG00000185275	0	CD24P4	CD24 molecule pseudogene 4	0	Y	n/a	n/a	2.48e-01	2.626
1096584	ENSG00000153310	31051	FAM49B	family with sequence similarity 49, member B	51571	8	n/a	n/a	2.01e-01	2.626
1088477	ENSG00000083750	10179	RRAGB	Ras-related GTP binding B	10325	X	n/a	n/a	1.48e-01	2.626
1093325	ENSG00000131174	1340	COX7B	cytochrome c oxidase subunit VIIb	1349	X	n/a	n/a	1.39e-01	2.624
1094500	ENSG00000138018	59620	EPT1	ethanolaminephosphotransferase 1 (CDP-ethanolamine-specific)	85465	2	n/a	n/a	1.39e-01	2.624
279912548	ENSG00000236603	0	RANP1	RAN, member RAS oncogene family pseudogene 1	0	6	n/a	n/a	1.65e-01	2.624
1092903	ENSG00000128245	7490	YWHAH	tyrosine 3-monooxygenase/tryptophan 5-monooxygenase activation protein, eta polypeptide	7533	22	n/a	n/a	2.17e-01	2.624
1103711	ENSG00000189043	4671	NDUFA4	NADH dehydrogenase (ubiquinone) 1 alpha subcomplex, 4, 9kDa	4697	7	n/a	n/a	1.39e-01	2.623
279797235	ENSG00000226247	0	AC005034.3	AC005034.3	0	2	n/a	n/a	1.38e-01	2.622
1096923	ENSG00000156411	9414	C14orf2	chromosome 14 open reading frame 2	9556	14	n/a	n/a	1.42e-01	2.622
1097666	ENSG00000162374	1981	ELAVL4	ELAV (embryonic lethal, abnormal vision, Drosophila)-like 4 (Hu antigen D)	1996	1	n/a	n/a	1.40e-01	2.620
1099488	ENSG00000169139	7293	UBE2V2	ubiquitin-conjugating enzyme E2 variant 2	7336	8	n/a	n/a	1.74e-01	2.619
1092814	ENSG00000127337	8038	YEATS4	YEATS domain containing 4	8089	12	n/a	n/a	1.39e-01	2.619
1099461	ENSG00000169021	7343	UQCRFS1	ubiquinol-cytochrome c reductase, Rieske iron-sulfur polypeptide 1	7386	19	n/a	n/a	1.39e-01	2.619
1089775	ENSG00000104231	55555	ZFAND1	zinc finger, AN1-type domain 1	79752	8	n/a	n/a	1.38e-01	2.618
1088819	ENSG00000091664	36362	SLC17A6	solute carrier family 17 (sodium-dependent inorganic phosphate cotransporter), member 6	57084	11	n/a	n/a	1.83e-01	2.618
1091406	ENSG00000115963	387	RND3	Rho family GTPase 3	390	2	n/a	n/a	1.43e-01	2.617
279728159	ENSG00000214125	0	RP3-412A9.15	RP3-412A9.15	0	22	n/a	n/a	1.42e-01	2.617
1091404	ENSG00000115947	4968	ORC4	origin recognition complex, subunit 4	5000	2	n/a	n/a	1.47e-01	2.616
1098761	ENSG00000166260	1344	COX11	COX11 cytochrome c oxidase assembly homolog (yeast)	1353	17	n/a	n/a	1.51e-01	2.616
1097668	ENSG00000162378	55502	ZYG11B	zyg-11 homolog B (C. elegans)	79699	1	n/a	n/a	1.39e-01	2.616
1088559	ENSG00000086065	30990	CHMP5	charged multivesicular body protein 5	51510	9	n/a	n/a	1.38e-01	2.616
279893236	ENSG00000234782	0	RP11-442A13.1	RP11-442A13.1	0	9	n/a	n/a	1.40e-01	2.616
1093011	ENSG00000129084	5650	PSMA1	proteasome (prosome, macropain) subunit, alpha type, 1	5682	11	n/a	n/a	1.70e-01	2.616
279743329	ENSG00000215909	0	RP4-597A16.3	RP4-597A16.3	0	1	n/a	n/a	1.88e-01	2.613
279670299	ENSG00000203602	0	AL137059.1	AL137059.1	0	13	n/a	n/a	1.39e-01	2.612
1099534	ENSG00000169313	41377	P2RY12	purinergic receptor P2Y, G-protein coupled, 12	64805	3	n/a	n/a	2.14e-01	2.611
1090560	ENSG00000109436	22913	TBC1D9	TBC1 domain family, member 9 (with GRAM domain)	23158	4	n/a	n/a	1.85e-01	2.610
1108953	ENSG00000240694	10540	PNMA2	paraneoplastic antigen MA2	10687	8	n/a	n/a	2.03e-01	2.610
1100526	ENSG00000173674	1951	EIF1AX	eukaryotic translation initiation factor 1A, X-linked	1964	X	n/a	n/a	1.40e-01	2.610
1098924	ENSG00000166896	60044	XRCC6BP1	XRCC6 binding protein 1	91419	12	n/a	n/a	1.69e-01	2.609
1097664	ENSG00000162368	31207	CMPK1	cytidine monophosphate (UMP-CMP) kinase 1, cytosolic	51727	1	n/a	n/a	1.41e-01	2.609
1105625	ENSG00000206052	85633	DOK6	docking protein 6	220164	18	n/a	n/a	1.59e-01	2.609
1096223	ENSG00000150394	1001	CDH8	cadherin 8, type 2	1006	16	n/a	n/a	2.00e-01	2.609
1088356	ENSG00000079950	8358	STX7	syntaxin 7	8417	6	n/a	n/a	1.50e-01	2.608
279828586	ENSG00000229047	0	AF127577.10	AF127577.10	0	21	n/a	n/a	1.74e-01	2.608
1096781	ENSG00000155096	31062	AZIN1	antizyme inhibitor 1	51582	8	n/a	n/a	1.65e-01	2.607
280065992	ENSG00000254099	0	AC005740.5	AC005740.5	0	5	n/a	n/a	1.39e-01	2.606
1095768	ENSG00000146386	37341	C6orf115	chromosome 6 open reading frame 115	58527	6	n/a	n/a	1.48e-01	2.604
1093404	ENSG00000131779	8722	PEX11B	peroxisomal biogenesis factor 11 beta	8799	1	n/a	n/a	1.55e-01	2.601
1096061	ENSG00000148798	8995	INA	internexin neuronal intermediate filament protein, alpha	9118	10	n/a	n/a	2.14e-01	2.600
1088251	ENSG00000077254	22787	USP33	ubiquitin specific peptidase 33	23032	1	n/a	n/a	1.74e-01	2.597
279739370	ENSG00000215349	0	MRPL3P1	mitochondrial ribosomal protein L3 pseudogene 1	0	13	n/a	n/a	1.41e-01	2.595
1098488	ENSG00000165169	6948	DYNLT3	dynein, light chain, Tctex-type 3	6990	X	n/a	n/a	1.75e-01	2.593
279720817	ENSG00000213318	0	RP11-331F4.1	RP11-331F4.1	0	16	n/a	n/a	3.05e-01	2.593
280096044	ENSG00000256464	0	RP11-613F22.5	RP11-613F22.5	0	11	n/a	n/a	1.57e-01	2.592
279921060	ENSG00000237350	0	RP11-800K23.2	RP11-800K23.2	0	4	n/a	n/a	1.46e-01	2.592
1093211	ENSG00000130638	25563	ATXN10	ataxin 10	25814	22	n/a	n/a	1.42e-01	2.591
1108907	ENSG00000239672	4799	NME1	non-metastatic cells 1, protein (NM23A) expressed in	4830	17	n/a	n/a	1.39e-01	2.591
1102098	ENSG00000182400	78897	TRAPPC6B	trafficking protein particle complex 6B	122553	14	n/a	n/a	1.39e-01	2.590
1088450	ENSG00000082556	4954	OPRK1	opioid receptor, kappa 1	4986	8	n/a	n/a	1.39e-01	2.587
1089435	ENSG00000101558	9094	VAPA	VAMP (vesicle-associated membrane protein)-associated protein A, 33kDa	9218	18	n/a	n/a	1.38e-01	2.585
279815748	ENSG00000227890	0	AC079354.2	AC079354.2	0	2	n/a	n/a	1.40e-01	2.582
279862113	ENSG00000232042	0	RP11-45J1.1	RP11-45J1.1	0	X	n/a	n/a	1.82e-01	2.582
1098859	ENSG00000166603	4135	MC4R	melanocortin 4 receptor	4160	18	n/a	n/a	1.84e-01	2.582
1090377	ENSG00000108061	7987	SHOC2	soc-2 suppressor of clear homolog (C. elegans)	8036	10	n/a	n/a	1.38e-01	2.581
1088423	ENSG00000081842	35425	PCDHA6	protocadherin alpha 6	56142	5	n/a	n/a	1.42e-01	2.581
1094575	ENSG00000138381	33820	ASNSD1	asparagine synthetase domain containing 1	54529	2	n/a	n/a	1.54e-01	2.581
279909421	ENSG00000236307	0	AC104651.1	AC104651.1	0	2	n/a	n/a	1.39e-01	2.578
1095020	ENSG00000141367	1204	CLTC	clathrin, heavy chain (Hc)	1213	17	n/a	n/a	1.56e-01	2.578
1096644	ENSG00000153989	77743	NUS1	nuclear undecaprenyl pyrophosphate synthase 1 homolog (S. cerevisiae)	116150	6	n/a	n/a	1.60e-01	2.578
1092861	ENSG00000127824	7234	TUBA4A	tubulin, alpha 4a	7277	2	n/a	n/a	2.22e-01	2.578
1088745	ENSG00000090263	31130	MRPS33	mitochondrial ribosomal protein S33	51650	7	n/a	n/a	1.38e-01	2.572
280110995	ENSG00000258016	0	HIGD1AP1	HIG1 hypoxia inducible domain family, member 1A pseudogene 1	0	12	n/a	n/a	1.64e-01	2.572
279900004	ENSG00000235411	0	AC007041.2	AC007041.2	0	2	n/a	n/a	1.38e-01	2.571
280033385	ENSG00000251017	0	RP11-629B11.4	RP11-629B11.4	0	4	n/a	n/a	1.43e-01	2.568
1089845	ENSG00000104765	661	BNIP3L	BCL2/adenovirus E1B 19kDa interacting protein 3-like	665	8	n/a	n/a	1.51e-01	2.568
279733554	ENSG00000214812	0	RP5-1053E7.3	RP5-1053E7.3	0	1	n/a	n/a	1.66e-01	2.566
1088064	ENSG00000072401	7278	UBE2D1	ubiquitin-conjugating enzyme E2D 1	7321	10	n/a	n/a	1.93e-01	2.566
1098338	ENSG00000164588	110417	HCN1	hyperpolarization activated cyclic nucleotide-gated potassium channel 1	348980	5	n/a	n/a	1.99e-01	2.566
1097740	ENSG00000162639	76691	HENMT1	HEN1 methyltransferase homolog 1 (Arabidopsis)	113802	1	n/a	n/a	1.61e-01	2.565
279685023	ENSG00000204637	0	AC068538.2	AC068538.2	0	2	n/a	n/a	1.46e-01	2.565
1100188	ENSG00000172115	33497	CYCS	cytochrome c, somatic	54205	7	n/a	n/a	1.38e-01	2.563
279875703	ENSG00000233247	0	GS1-257G1.1	GS1-257G1.1	0	X	n/a	n/a	1.66e-01	2.563
1105335	ENSG00000204963	35424	PCDHA7	protocadherin alpha 7	56141	5	n/a	n/a	1.41e-01	2.563
1088045	ENSG00000072041	34406	SLC6A15	solute carrier family 6 (neutral amino acid transporter), member 15	55117	12	n/a	n/a	1.62e-01	2.563
280010188	ENSG00000249158	35421	PCDHA11	protocadherin alpha 11	56138	5	n/a	n/a	1.42e-01	2.563
279981834	ENSG00000244078	0	RP11-431I8.1	RP11-431I8.1	0	3	n/a	n/a	1.47e-01	2.562
1105334	ENSG00000204962	35423	PCDHA8	protocadherin alpha 8	56140	5	n/a	n/a	1.41e-01	2.562
1096995	ENSG00000157021	0	FAM92A1P1	family with sequence similarity 92, member A1 pseudogene 1	0	15	n/a	n/a	2.02e-01	2.561
280041949	ENSG00000251664	35420	PCDHA12	protocadherin alpha 12	56137	5	n/a	n/a	1.41e-01	2.561
1091321	ENSG00000115415	6732	STAT1	signal transducer and activator of transcription 1, 91kDa	6772	2	n/a	n/a	1.38e-01	2.561
1091541	ENSG00000116918	7214	TSNAX	translin-associated factor X	7257	1	n/a	n/a	1.47e-01	2.561
280057052	ENSG00000253457	157123361	GS1-211B7.1	GS1-211B7.1	100507341	8	n/a	n/a	1.66e-01	2.561
1091984	ENSG00000120694	10650	HSPH1	heat shock 105kDa/110kDa protein 1	10808	13	n/a	n/a	1.70e-01	2.559
279269141	ENSG00000159186	0	AC007383.6	AC007383.6	0	2	n/a	n/a	1.85e-01	2.558
1091102	ENSG00000113595	370	TRIM23	tripartite motif containing 23	373	5	n/a	n/a	1.41e-01	2.555
279865509	ENSG00000232362	0	ATP5LP2	ATP synthase, H+ transporting, mitochondrial Fo complex, subunit g, pseudogene 2	0	6	n/a	n/a	1.57e-01	2.554
279925869	ENSG00000237752	0	RP13-75G22.1	RP13-75G22.1	0	X	n/a	n/a	1.63e-01	2.553
279846111	ENSG00000230620	0	RP11-367H5.7	RP11-367H5.7	0	10	n/a	n/a	1.39e-01	2.552
1094827	ENSG00000139977	78921	NAA30	N(alpha)-acetyltransferase 30, NatC catalytic subunit	122830	14	n/a	n/a	1.45e-01	2.552
1096027	ENSG00000148481	55815	FAM188A	family with sequence similarity 188, member A	80013	10	n/a	n/a	2.01e-01	2.551
1096704	ENSG00000154429	79167	C1orf96	chromosome 1 open reading frame 96	126731	1	n/a	n/a	1.40e-01	2.550
1087487	ENSG00000047249	31086	ATP6V1H	ATPase, H+ transporting, lysosomal 50/57kDa, V1 subunit H	51606	8	n/a	n/a	1.88e-01	2.549
1104677	ENSG00000198668	797	CALM1	calmodulin 1 (phosphorylase kinase, delta)	801	14	n/a	n/a	1.46e-01	2.548
1098230	ENSG00000164172	4312	MOCS2	molybdenum cofactor synthesis 2	4338	5	n/a	n/a	1.53e-01	2.546
1093781	ENSG00000134265	8699	NAPG	N-ethylmaleimide-sensitive factor attachment protein, gamma	8774	18	n/a	n/a	1.61e-01	2.546
1098754	ENSG00000166226	10429	CCT2	chaperonin containing TCP1, subunit 2 (beta)	10576	12	n/a	n/a	1.38e-01	2.545
1107404	ENSG00000228532	0	RP1-241P17.4	RP1-241P17.4	0	X	n/a	n/a	1.42e-01	2.545
1089808	ENSG00000104442	34445	ARMC1	armadillo repeat containing 1	55156	8	n/a	n/a	1.65e-01	2.544
1089319	ENSG00000101084	35254	C20orf24	chromosome 20 open reading frame 24	55969	20	n/a	n/a	1.59e-01	2.542
1108898	ENSG00000239389	35419	PCDHA13	protocadherin alpha 13	56136	5	n/a	n/a	1.41e-01	2.541
1088523	ENSG00000085231	6840	TAF9	TAF9 RNA polymerase II, TATA box binding protein (TBP)-associated factor, 32kDa	6880	5	n/a	n/a	1.43e-01	2.541
1099694	ENSG00000170035	10330	UBE2E3	ubiquitin-conjugating enzyme E2E 3	10477	2	n/a	n/a	1.46e-01	2.540
1094823	ENSG00000139970	6219	RTN1	reticulon 1	6252	14	n/a	n/a	2.22e-01	2.539
1101758	ENSG00000180581	0	SRP9P1	signal recognition particle 9 pseudogene 1	0	10	n/a	n/a	1.54e-01	2.538
280085843	ENSG00000255408	35428	PCDHA3	protocadherin alpha 3	56145	5	n/a	n/a	1.41e-01	2.538
1103743	ENSG00000189159	30637	HN1	hematological and neurological expressed 1	51155	17	n/a	n/a	1.52e-01	2.538
1105337	ENSG00000204967	35427	PCDHA4	protocadherin alpha 4	56144	5	n/a	n/a	1.45e-01	2.538
1101717	ENSG00000180332	122048	KCTD4	potassium channel tetramerisation domain containing 4	386618	13	n/a	n/a	1.61e-01	2.537
279794601	ENSG00000226015	0	CCT8P1	chaperonin containing TCP1, subunit 8 (theta) pseudogene 1	0	1	n/a	n/a	1.40e-01	2.537
1091210	ENSG00000114686	11062	MRPL3	mitochondrial ribosomal protein L3	11222	3	n/a	n/a	2.27e-01	2.535
1105336	ENSG00000204965	35426	PCDHA5	protocadherin alpha 5	56143	5	n/a	n/a	1.42e-01	2.535
1102095	ENSG00000182389	781	CACNB4	calcium channel, voltage-dependent, beta 4 subunit	785	2	n/a	n/a	1.83e-01	2.535
279963217	ENSG00000242140	0	RP11-262M14.2	RP11-262M14.2	0	3	n/a	n/a	1.46e-01	2.535
280000986	ENSG00000248383	35418	PCDHAC1	protocadherin alpha subfamily C, 1	56135	5	n/a	n/a	1.42e-01	2.534
280105024	ENSG00000257405	0	RP11-609L23.2	RP11-609L23.2	0	12	n/a	n/a	1.72e-01	2.533
1101455	ENSG00000178741	9242	COX5A	cytochrome c oxidase subunit Va	9377	15	n/a	n/a	1.39e-01	2.532
279744568	ENSG00000216285	0	RP11-490H24.5	RP11-490H24.5	0	12	n/a	n/a	1.84e-01	2.532
1091605	ENSG00000117410	530	ATP6V0B	ATPase, H+ transporting, lysosomal 21kDa, V0 subunit b	533	1	n/a	n/a	1.46e-01	2.532
1091407	ENSG00000115966	1377	ATF2	activating transcription factor 2	1386	2	n/a	n/a	1.38e-01	2.532
280107497	ENSG00000257664	0	RSL24D1P5	ribosomal L24 domain containing 1 pseudogene 5	0	12	n/a	n/a	1.61e-01	2.531
280006188	ENSG00000248785	0	HIGD1AP14	HIG1 hypoxia inducible domain family, member 1A pseudogene 14	0	4	n/a	n/a	1.40e-01	2.531
1090879	ENSG00000111912	79624	NCOA7	nuclear receptor coactivator 7	135112	6	n/a	n/a	1.42e-01	2.531
1101258	ENSG00000177576	152128	C18orf32	chromosome 18 open reading frame 32	497661	18	n/a	n/a	1.39e-01	2.530
1105339	ENSG00000204969	35429	PCDHA2	protocadherin alpha 2	56146	5	n/a	n/a	1.41e-01	2.528
1098113	ENSG00000163875	41343	MEAF6	MYST/Esa1-associated factor 6	64769	1	n/a	n/a	1.38e-01	2.526
1097758	ENSG00000162704	9947	ARPC5	actin related protein 2/3 complex, subunit 5, 16kDa	10092	1	n/a	n/a	1.59e-01	2.525
1090604	ENSG00000109832	28854	DDX25	DEAD (Asp-Glu-Ala-Asp) box polypeptide 25	29118	11	n/a	n/a	1.64e-01	2.524
1090620	ENSG00000109971	3292	HSPA8	heat shock 70kDa protein 8	3312	11	n/a	n/a	1.77e-01	2.524
1090923	ENSG00000112237	887	CCNC	cyclin C	892	6	n/a	n/a	1.81e-01	2.522
1101799	ENSG00000180817	5432	PPA1	pyrophosphatase (inorganic) 1	5464	10	n/a	n/a	1.39e-01	2.520
1091492	ENSG00000116675	9685	DNAJC6	DnaJ (Hsp40) homolog, subfamily C, member 6	9829	1	n/a	n/a	1.79e-01	2.519
279789857	ENSG00000225616	0	RP4-604A21.1	RP4-604A21.1	0	1	n/a	n/a	1.62e-01	2.518
280093911	ENSG00000256211	0	RP11-1018J11.1	RP11-1018J11.1	0	12	n/a	n/a	1.47e-01	2.517
1088576	ENSG00000086598	10801	TMED2	transmembrane emp24 domain trafficking protein 2	10959	12	n/a	n/a	1.39e-01	2.516
1091380	ENSG00000115762	34330	PLEKHB2	pleckstrin homology domain containing, family B (evectins) member 2	55041	2	n/a	n/a	1.50e-01	2.516
1093789	ENSG00000134308	10813	YWHAQ	tyrosine 3-monooxygenase/tryptophan 5-monooxygenase activation protein, theta polypeptide	10971	2	n/a	n/a	1.65e-01	2.516
279484141	ENSG00000177770	0	CDKN2AIPNLP1	CDKN2A interacting protein N-terminal like pseudogene 1	0	1	n/a	n/a	1.47e-01	2.516
1090940	ENSG00000112305	38113	SMAP1	small ArfGAP 1	60682	6	n/a	n/a	1.42e-01	2.515
279999419	ENSG00000248272	0	AL593851.1	AL593851.1	0	9	n/a	n/a	1.57e-01	2.514
1091686	ENSG00000118200	23026	CAMSAP2	calmodulin regulated spectrin-associated protein family, member 2	23271	1	n/a	n/a	1.38e-01	2.514
1100171	ENSG00000172020	2580	GAP43	growth associated protein 43	2596	3	n/a	n/a	1.55e-01	2.514
279600014	ENSG00000196205	0	EEF1A1P5	eukaryotic translation elongation factor 1 alpha 1 pseudogene 5	0	9	n/a	n/a	1.57e-01	2.513
1098139	ENSG00000163947	30139	ARHGEF3	Rho guanine nucleotide exchange factor (GEF) 3	50650	3	n/a	n/a	1.78e-01	2.513
280119635	ENSG00000258677	0	RP11-463D19.2	RP11-463D19.2	0	8	n/a	n/a	1.42e-01	2.512
1100938	ENSG00000175906	376	ARL4D	ADP-ribosylation factor-like 4D	379	17	n/a	n/a	1.38e-01	2.512
279905598	ENSG00000235957	0	COX7CP1	cytochrome c oxidase subunit VIIc pseudogene 1	0	13	n/a	n/a	1.62e-01	2.511
280022212	ENSG00000250120	35422	PCDHA10	protocadherin alpha 10	56139	5	n/a	n/a	1.43e-01	2.510
1099986	ENSG00000171246	4853	NPTX1	neuronal pentraxin I	4884	17	n/a	n/a	2.64e-01	2.508
279882464	ENSG00000233846	0	RP11-307L3.2	RP11-307L3.2	0	9	n/a	n/a	1.58e-01	2.508
1105340	ENSG00000204970	35430	PCDHA1	protocadherin alpha 1	56147	5	n/a	n/a	1.45e-01	2.507
1101675	ENSG00000180044	125451	C3orf80	chromosome 3 open reading frame 80	401097	3	n/a	n/a	1.61e-01	2.505
1093636	ENSG00000133134	58903	BEX2	brain expressed X-linked 2	84707	X	n/a	n/a	1.57e-01	2.505
1096737	ENSG00000154723	519	ATP5J	ATP synthase, H+ transporting, mitochondrial Fo complex, subunit F6	522	21	n/a	n/a	1.42e-01	2.499
279896495	ENSG00000235065	0	RPL24P2	ribosomal protein L24 pseudogene 2	0	20	n/a	n/a	1.65e-01	2.499
1098283	ENSG00000164332	79607	UBLCP1	ubiquitin-like domain containing CTD phosphatase 1	134510	5	n/a	n/a	1.74e-01	2.499
1100847	ENSG00000175395	85562	ZNF25	zinc finger protein 25	219749	10	n/a	n/a	1.39e-01	2.499
279921644	ENSG00000237406	0	AL079295.1	AL079295.1	0	22	n/a	n/a	1.40e-01	2.497
1091514	ENSG00000116752	10140	BCAS2	breast carcinoma amplified sequence 2	10286	1	n/a	n/a	1.42e-01	2.497
1087117	ENSG00000010270	58147	STARD3NL	STARD3 N-terminal like	83930	7	n/a	n/a	1.72e-01	2.497
1088421	ENSG00000081803	60316	CADPS2	Ca++-dependent secretion activator 2	93664	7	n/a	n/a	1.44e-01	2.496
279747497	ENSG00000218283	0	MORF4L1P1	mortality factor 4 like 1 pseudogene 1	0	1	n/a	n/a	1.48e-01	2.496
1102901	ENSG00000185728	90146	YTHDF3	YTH domain family, member 3	253943	8	n/a	n/a	1.39e-01	2.493
1105902	ENSG00000213760	531	ATP6V1G2	ATPase, H+ transporting, lysosomal 13kDa, V1 subunit G2	534	6	n/a	n/a	2.05e-01	2.493
1090218	ENSG00000106588	5651	PSMA2	proteasome (prosome, macropain) subunit, alpha type, 2	5683	7	n/a	n/a	1.39e-01	2.492
1087868	ENSG00000067064	3402	IDI1	isopentenyl-diphosphate delta isomerase 1	3422	10	n/a	n/a	1.45e-01	2.492
279864892	ENSG00000232295	157123395	RP11-154D6.1	RP11-154D6.1	100507367	6	n/a	n/a	1.57e-01	2.492
1088514	ENSG00000084733	10732	RAB10	RAB10, member RAS oncogene family	10890	2	n/a	n/a	1.47e-01	2.492
1089519	ENSG00000102144	5198	PGK1	phosphoglycerate kinase 1	5230	X	n/a	n/a	1.64e-01	2.491
1108387	ENSG00000234906	341	APOC2	apolipoprotein C-II	344	19	n/a	n/a	1.42e-01	2.490
1097841	ENSG00000163001	76627	CCDC104	coiled-coil domain containing 104	112942	2	n/a	n/a	1.92e-01	2.489
1087851	ENSG00000066557	34920	LRRC40	leucine rich repeat containing 40	55631	1	n/a	n/a	1.40e-01	2.489
1096311	ENSG00000151292	1445	CSNK1G3	casein kinase 1, gamma 3	1456	5	n/a	n/a	1.40e-01	2.489
280061834	ENSG00000253785	0	CTC-308K20.3	CTC-308K20.3	0	5	n/a	n/a	1.42e-01	2.488
1102147	ENSG00000182621	22991	PLCB1	phospholipase C, beta 1 (phosphoinositide-specific)	23236	20	n/a	n/a	1.52e-01	2.488
1101255	ENSG00000177565	55521	TBL1XR1	transducin (beta)-like 1 X-linked receptor 1	79718	3	n/a	n/a	1.64e-01	2.487
279959006	ENSG00000241680	0	RPL31P49	ribosomal protein L31 pseudogene 49	0	12	n/a	n/a	1.46e-01	2.487
1090555	ENSG00000109332	7280	UBE2D3	ubiquitin-conjugating enzyme E2D 3	7323	4	n/a	n/a	1.38e-01	2.486
279836015	ENSG00000229738	0	AC010240.3	AC010240.3	0	5	n/a	n/a	2.22e-01	2.484
1087203	ENSG00000013561	9460	RNF14	ring finger protein 14	9604	5	n/a	n/a	1.40e-01	2.483
280136154	ENSG00000259623	0	RP11-156E6.1	RP11-156E6.1	0	17	n/a	n/a	1.51e-01	2.483
1089363	ENSG00000101247	54972	C20orf7	chromosome 20 open reading frame 7	79133	20	n/a	n/a	1.95e-01	2.483
279925269	ENSG00000237701	0	ATP5JP1	ATP synthase, H+ transporting, mitochondrial Fo complex, subunit F6 pseudogene 1	0	Y	n/a	n/a	1.44e-01	2.480
1099284	ENSG00000168275	123133	C1orf31	chromosome 1 open reading frame 31	388753	1	n/a	n/a	1.40e-01	2.480
1089798	ENSG00000104381	33623	GDAP1	ganglioside-induced differentiation-associated protein 1	54332	8	n/a	n/a	1.56e-01	2.479
1087199	ENSG00000013392	76599	RWDD2A	RWD domain containing 2A	112611	6	n/a	n/a	1.60e-01	2.479
1094247	ENSG00000136783	25683	NIPSNAP3A	nipsnap homolog 3A (C. elegans)	25934	9	n/a	n/a	1.55e-01	2.479
1109072	ENSG00000243232	35417	PCDHAC2	protocadherin alpha subfamily C, 2	56134	5	n/a	n/a	1.57e-01	2.478
1098347	ENSG00000164615	815	CAMLG	calcium modulating ligand	819	5	n/a	n/a	1.47e-01	2.478
1102443	ENSG00000183785	31287	TUBA8	tubulin, alpha 8	51807	22	n/a	n/a	2.36e-01	2.477
1093064	ENSG00000129518	35125	EAPP	E2F-associated phosphoprotein	55837	14	n/a	n/a	1.39e-01	2.476
1099289	ENSG00000168288	26994	MMADHC	methylmalonic aciduria (cobalamin deficiency) cblD type, with homocystinuria	27249	2	n/a	n/a	1.87e-01	2.475
1094407	ENSG00000137547	28824	MRPL15	mitochondrial ribosomal protein L15	29088	8	n/a	n/a	1.38e-01	2.475
1096532	ENSG00000152944	9276	MED21	mediator complex subunit 21	9412	12	n/a	n/a	1.39e-01	2.475
279822415	ENSG00000228499	0	TMSB10P1	thymosin beta 10 pseudogene 1	0	2	n/a	n/a	1.40e-01	2.475
1095542	ENSG00000144746	10403	ARL6IP5	ADP-ribosylation-like factor 6 interacting protein 5	10550	3	n/a	n/a	1.99e-01	2.474
279805691	ENSG00000226970	0	RP11-82H13.2	RP11-82H13.2	0	1	n/a	n/a	1.39e-01	2.473
1090800	ENSG00000111530	35120	CAND1	cullin-associated and neddylation-dissociated 1	55832	12	n/a	n/a	1.39e-01	2.472
279975191	ENSG00000243453	0	CTA-714B7.6	CTA-714B7.6	0	22	n/a	n/a	1.86e-01	2.471
1098289	ENSG00000164347	58550	GFM2	G elongation factor, mitochondrial 2	84340	5	n/a	n/a	1.40e-01	2.470
1093907	ENSG00000135018	29712	UBQLN1	ubiquilin 1	29979	9	n/a	n/a	1.42e-01	2.469
280118974	ENSG00000258644	0	RP11-718G2.3	RP11-718G2.3	0	14	n/a	n/a	1.59e-01	2.466
280118476	ENSG00000258608	0	RP11-35B20.1	RP11-35B20.1	0	14	n/a	n/a	1.58e-01	2.465
279910986	ENSG00000236440	0	AC117947.1	AC117947.1	0	2	n/a	n/a	1.96e-01	2.463
1092234	ENSG00000122958	9417	VPS26A	vacuolar protein sorting 26 homolog A (S. pombe)	9559	10	n/a	n/a	1.42e-01	2.463
279813794	ENSG00000227725	0	RP11-35D5.3	RP11-35D5.3	0	4	n/a	n/a	1.38e-01	2.462
1090267	ENSG00000106993	34953	CDC37L1	cell division cycle 37 homolog (S. cerevisiae)-like 1	55664	9	n/a	n/a	1.92e-01	2.461
1096263	ENSG00000150779	26269	TIMM8B	translocase of inner mitochondrial membrane 8 homolog B (yeast)	26521	11	n/a	n/a	1.41e-01	2.460
279883765	ENSG00000233954	0	RP11-169K16.7	RP11-169K16.7	0	1	n/a	n/a	1.46e-01	2.460
1092291	ENSG00000123416	10229	TUBA1B	tubulin, alpha 1b	10376	12	n/a	n/a	1.58e-01	2.459
279764176	ENSG00000223467	0	CALM1P1	calmodulin 1 (phosphorylase kinase, delta) pseudogene 1	0	X	n/a	n/a	1.94e-01	2.458
1096930	ENSG00000156467	7338	UQCRB	ubiquinol-cytochrome c reductase binding protein	7381	8	n/a	n/a	1.59e-01	2.457
1098393	ENSG00000164794	26757	KCNV1	potassium channel, subfamily V, member 1	27012	8	n/a	n/a	1.61e-01	2.457
1095295	ENSG00000143333	5972	RGS16	regulator of G-protein signaling 16	6004	1	n/a	n/a	3.18e-01	2.456
1093659	ENSG00000133318	10167	RTN3	reticulon 3	10313	11	n/a	n/a	1.53e-01	2.456
1089737	ENSG00000103769	8693	RAB11A	RAB11A, member RAS oncogene family	8766	15	n/a	n/a	1.42e-01	2.455
279801999	ENSG00000226677	93608	C14orf19	chromosome 14 open reading frame 19	280655	14	n/a	n/a	1.41e-01	2.453
1093008	ENSG00000129055	25596	ANAPC13	anaphase promoting complex subunit 13	25847	3	n/a	n/a	1.76e-01	2.453
1093312	ENSG00000131100	526	ATP6V1E1	ATPase, H+ transporting, lysosomal 31kDa, V1 subunit E1	529	22	n/a	n/a	1.39e-01	2.453
1095221	ENSG00000142892	9882	PIGK	phosphatidylinositol glycan anchor biosynthesis, class K	10026	1	n/a	n/a	1.40e-01	2.452
279968357	ENSG00000242670	0	RP11-601I15.1	RP11-601I15.1	0	4	n/a	n/a	1.63e-01	2.451
279475941	ENSG00000176840	94301	MIR7-3HG	MIR7-3 host gene (non-protein coding)	284424	19	n/a	n/a	1.67e-01	2.451
280115622	ENSG00000258445	0	RP11-307P22.1	RP11-307P22.1	0	14	n/a	n/a	1.39e-01	2.451
1093857	ENSG00000134717	60042	BTF3L4	basic transcription factor 3-like 4	91408	1	n/a	n/a	1.40e-01	2.451
1087418	ENSG00000038274	27174	MAT2B	methionine adenosyltransferase II, beta	27430	5	n/a	n/a	1.39e-01	2.448
1102016	ENSG00000182093	7442	WRB	tryptophan rich basic protein	7485	21	n/a	n/a	1.41e-01	2.448
1096864	ENSG00000155961	77774	RAB39B	RAB39B, member RAS oncogene family	116442	X	n/a	n/a	1.39e-01	2.448
1089194	ENSG00000100442	2271	FKBP3	FK506 binding protein 3, 25kDa	2287	14	n/a	n/a	1.53e-01	2.447
280089157	ENSG00000255674	0	AC013718.1	AC013718.1	0	2	n/a	n/a	1.63e-01	2.447
1091775	ENSG00000119138	683	KLF9	Kruppel-like factor 9	687	9	n/a	n/a	1.39e-01	2.447
1090926	ENSG00000112245	7757	PTP4A1	protein tyrosine phosphatase type IVA, member 1	7803	6	n/a	n/a	1.38e-01	2.446
280111002	ENSG00000258017	0	RP11-386G11.10	RP11-386G11.10	0	12	n/a	n/a	1.54e-01	2.445
1104454	ENSG00000197959	25801	DNM3	dynamin 3	26052	1	n/a	n/a	1.70e-01	2.444
1095354	ENSG00000143549	7127	TPM3	tropomyosin 3	7170	1	n/a	n/a	1.40e-01	2.444
1092771	ENSG00000126858	34577	RHOT1	ras homolog gene family, member T1	55288	17	n/a	n/a	1.39e-01	2.443
1092002	ENSG00000120805	397	ARL1	ADP-ribosylation factor-like 1	400	12	n/a	n/a	1.66e-01	2.443
1107047	ENSG00000226138	0	RP1-228P16.7	RP1-228P16.7	0	12	n/a	n/a	1.50e-01	2.442
1091134	ENSG00000113851	30667	CRBN	cereblon	51185	3	n/a	n/a	1.92e-01	2.441
1092134	ENSG00000122042	5380	UBL3	ubiquitin-like 3	5412	13	n/a	n/a	1.43e-01	2.441
1095252	ENSG00000143153	478	ATP1B1	ATPase, Na+/K+ transporting, beta 1 polypeptide	481	1	n/a	n/a	1.54e-01	2.441
1088476	ENSG00000083720	4987	OXCT1	3-oxoacid CoA transferase 1	5019	5	n/a	n/a	1.70e-01	2.440
1107505	ENSG00000229117	6139	RPL41	ribosomal protein L41	6171	12	n/a	n/a	1.39e-01	2.437
1087932	ENSG00000068912	26993	ERLEC1	endoplasmic reticulum lectin 1	27248	2	n/a	n/a	1.40e-01	2.437
1089767	ENSG00000104164	26006	PLDN	pallidin homolog (mouse)	26258	15	n/a	n/a	1.75e-01	2.437
1099527	ENSG00000169282	7835	KCNAB1	potassium voltage-gated channel, shaker-related subfamily, beta member 1	7881	3	n/a	n/a	1.42e-01	2.436
1105837	ENSG00000213246	6787	SUPT4H1	suppressor of Ty 4 homolog 1 (S. cerevisiae)	6827	17	n/a	n/a	1.39e-01	2.434
280091171	ENSG00000255896	0	U47924.19	U47924.19	0	12	n/a	n/a	1.59e-01	2.434
280097599	ENSG00000256646	0	RP11-111K18.1	RP11-111K18.1	0	7	n/a	n/a	1.38e-01	2.434
279861427	ENSG00000231989	81148	PPP1R2P3	protein phosphatase 1, regulatory (inhibitor) subunit 2 pseudogene 3	153743	5	n/a	n/a	1.53e-01	2.434
280127567	ENSG00000259131	0	AC093510.2	metallo-beta-lactamase domain-containing protein 2	0	5	n/a	n/a	1.40e-01	2.433
1096991	ENSG00000157005	6710	SST	somatostatin	6750	3	n/a	n/a	2.75e-01	2.433
1096953	ENSG00000156642	26765	NPTN	neuroplastin	27020	15	n/a	n/a	1.99e-01	2.433
1094206	ENSG00000136522	36407	MRPL47	mitochondrial ribosomal protein L47	57129	3	n/a	n/a	1.49e-01	2.432
1100538	ENSG00000173726	9660	TOMM20	translocase of outer mitochondrial membrane 20 homolog (yeast)	9804	1	n/a	n/a	1.40e-01	2.431
279641115	ENSG00000198406	0	BZW1P2	basic leucine zipper and W2 domains 1 pseudogene 2	0	3	n/a	n/a	1.74e-01	2.431
1104135	ENSG00000197006	30590	METTL9	methyltransferase like 9	51108	16	n/a	n/a	1.87e-01	2.428
1088330	ENSG00000079257	36204	LXN	latexin	56925	3	n/a	n/a	1.94e-01	2.428
1096350	ENSG00000151553	36973	FAM160B1	family with sequence similarity 160, member B1	57700	10	n/a	n/a	1.40e-01	2.427
1094312	ENSG00000137040	26698	RANBP6	RAN binding protein 6	26953	9	n/a	n/a	1.40e-01	2.426
1090199	ENSG00000106460	33955	TMEM106B	transmembrane protein 106B	54664	7	n/a	n/a	1.42e-01	2.426
279803055	ENSG00000226774	0	RP11-654E17.2	RP11-654E17.2	0	X	n/a	n/a	1.62e-01	2.425
1094597	ENSG00000138472	9482	GUCA1C	guanylate cyclase activator 1C	9626	3	n/a	n/a	2.82e-01	2.422
1087445	ENSG00000041357	5653	PSMA4	proteasome (prosome, macropain) subunit, alpha type, 4	5685	15	n/a	n/a	1.39e-01	2.422
1105876	ENSG00000213585	7373	VDAC1	voltage-dependent anion channel 1	7416	5	n/a	n/a	1.58e-01	2.421
1095617	ENSG00000145354	149565	CISD2	CDGSH iron sulfur domain 2	493856	4	n/a	n/a	1.53e-01	2.421
1102051	ENSG00000182220	10014	ATP6AP2	ATPase, H+ transporting, lysosomal accessory protein 2	10159	X	n/a	n/a	1.40e-01	2.421
279904581	ENSG00000235847	0	LDHAP7	lactate dehydrogenase A pseudogene 7	0	2	n/a	n/a	1.40e-01	2.420
1087510	ENSG00000048392	29974	RRM2B	ribonucleotide reductase M2 B (TP53 inducible)	50484	8	n/a	n/a	1.39e-01	2.419
280010802	ENSG00000249212	0	ATP1B1P1	ATPase, Na+/K+ transporting, beta 1 polypeptide pseudogene 1	0	4	n/a	n/a	2.15e-01	2.419
1105840	ENSG00000213281	4862	NRAS	neuroblastoma RAS viral (v-ras) oncogene homolog	4893	1	n/a	n/a	1.38e-01	2.418
1090550	ENSG00000109270	8580	LAMTOR3	late endosomal/lysosomal adaptor, MAPK and MTOR activator 3	8649	4	n/a	n/a	1.49e-01	2.418
1092140	ENSG00000122126	4921	OCRL	oculocerebrorenal syndrome of Lowe	4952	X	n/a	n/a	1.81e-01	2.417
1099022	ENSG00000167283	10485	ATP5L	ATP synthase, H+ transporting, mitochondrial Fo complex, subunit G	10632	11	n/a	n/a	1.66e-01	2.417
279992162	ENSG00000246115	0	RP11-561P12.2	RP11-561P12.2	0	12	n/a	n/a	1.56e-01	2.416
1104418	ENSG00000197872	57255	FAM49A	family with sequence similarity 49, member A	81553	2	n/a	n/a	1.85e-01	2.415
1094205	ENSG00000136521	4685	NDUFB5	NADH dehydrogenase (ubiquinone) 1 beta subcomplex, 5, 16kDa	4711	3	n/a	n/a	1.42e-01	2.415
1092184	ENSG00000122550	35260	KLHL7	kelch-like 7 (Drosophila)	55975	7	n/a	n/a	1.54e-01	2.415
1090542	ENSG00000109184	22897	DCUN1D4	DCN1, defective in cullin neddylation 1, domain containing 4 (S. cerevisiae)	23142	4	n/a	n/a	1.58e-01	2.414
1105333	ENSG00000204961	9608	PCDHA9	protocadherin alpha 9	9752	5	n/a	n/a	1.40e-01	2.413
1090616	ENSG00000109929	6275	SC5DL	sterol-C5-desaturase (ERG3 delta-5-desaturase homolog, S. cerevisiae)-like	6309	11	n/a	n/a	1.84e-01	2.412
1091925	ENSG00000120251	2874	GRIA2	glutamate receptor, ionotropic, AMPA 2	2891	4	n/a	n/a	1.87e-01	2.412
1102640	ENSG00000184672	79725	RALYL	RALY RNA binding protein-like	138046	8	n/a	n/a	1.44e-01	2.412
280068064	ENSG00000254236	0	KB-1639H6.2	KB-1639H6.2	0	8	n/a	n/a	1.97e-01	2.411
1093691	ENSG00000133687	58091	TMTC1	transmembrane and tetratricopeptide repeat containing 1	83857	12	n/a	n/a	1.62e-01	2.410
1088943	ENSG00000096654	7694	ZNF184	zinc finger protein 184	7738	6	n/a	n/a	1.52e-01	2.410
1101480	ENSG00000178913	6839	TAF7	TAF7 RNA polymerase II, TATA box binding protein (TBP)-associated factor, 55kDa	6879	5	n/a	n/a	1.40e-01	2.410
1095485	ENSG00000144369	81658	FAM171B	family with sequence similarity 171, member B	165215	2	n/a	n/a	1.45e-01	2.409
279867539	ENSG00000232549	0	RP1-93C23.1	RP1-93C23.1	0	X	n/a	n/a	1.62e-01	2.409
279720456	ENSG00000213261	0	AC093106.7	AC093106.7	0	7	n/a	n/a	1.61e-01	2.408
1087666	ENSG00000058799	33723	YIPF1	Yip1 domain family, member 1	54432	1	n/a	n/a	1.39e-01	2.407
1089522	ENSG00000102172	6571	SMS	spermine synthase	6611	X	n/a	n/a	1.92e-01	2.406
1103244	ENSG00000187094	880	CCK	cholecystokinin	885	3	n/a	n/a	2.11e-01	2.405
1089101	ENSG00000100216	36272	TOMM22	translocase of outer mitochondrial membrane 22 homolog (yeast)	56993	22	n/a	n/a	1.39e-01	2.405
280052784	ENSG00000253153	0	KB-1562D12.3	KB-1562D12.3	0	8	n/a	n/a	2.29e-01	2.403
1087244	ENSG00000018189	22658	RUFY3	RUN and FYVE domain containing 3	22902	4	n/a	n/a	1.61e-01	2.403
1098510	ENSG00000165246	22585	NLGN4Y	neuroligin 4, Y-linked	22829	Y	n/a	n/a	2.33e-01	2.402
1095256	ENSG00000143158	25623	BRP44	brain protein 44	25874	1	n/a	n/a	1.39e-01	2.402
1088746	ENSG00000090266	4682	NDUFB2	NADH dehydrogenase (ubiquinone) 1 beta subcomplex, 2, 8kDa	4708	7	n/a	n/a	1.50e-01	2.401
1087990	ENSG00000070501	5391	POLB	polymerase (DNA directed), beta	5423	8	n/a	n/a	1.40e-01	2.400
1086932	ENSG00000004961	3035	HCCS	holocytochrome c synthase	3052	X	n/a	n/a	1.46e-01	2.399
1091657	ENSG00000117758	23426	STX12	syntaxin 12	23673	1	n/a	n/a	1.39e-01	2.399
1101242	ENSG00000177485	9865	ZBTB33	zinc finger and BTB domain containing 33	10009	X	n/a	n/a	1.38e-01	2.398
1090324	ENSG00000107643	5567	MAPK8	mitogen-activated protein kinase 8	5599	10	n/a	n/a	1.38e-01	2.398
1094514	ENSG00000138071	9952	ACTR2	ARP2 actin-related protein 2 homolog (yeast)	10097	2	n/a	n/a	1.96e-01	2.398
1097834	ENSG00000162980	25974	ARL5A	ADP-ribosylation factor-like 5A	26225	2	n/a	n/a	1.39e-01	2.397
1096906	ENSG00000156261	10547	CCT8	chaperonin containing TCP1, subunit 8 (theta)	10694	21	n/a	n/a	1.55e-01	2.396
1089486	ENSG00000101977	4143	MCF2	MCF.2 cell line derived transforming sequence	4168	X	n/a	n/a	1.38e-01	2.395
1096853	ENSG00000155876	10523	RRAGA	Ras-related GTP binding A	10670	9	n/a	n/a	1.39e-01	2.395
1091471	ENSG00000116489	825	CAPZA1	capping protein (actin filament) muscle Z-line, alpha 1	829	1	n/a	n/a	1.71e-01	2.395
1092646	ENSG00000125863	8144	MKKS	McKusick-Kaufman syndrome	8195	20	n/a	n/a	1.38e-01	2.395
1092965	ENSG00000128654	10504	MTX2	metaxin 2	10651	2	n/a	n/a	1.41e-01	2.393
1105958	ENSG00000213985	0	AC078899.1	AC078899.1	0	19	n/a	n/a	1.41e-01	2.392
1096382	ENSG00000151748	37945	SAV1	salvador homolog 1 (Drosophila)	60485	14	n/a	n/a	1.46e-01	2.391
279721860	ENSG00000213409	0	RP11-658F2.3	RP11-658F2.3	0	11	n/a	n/a	1.41e-01	2.391
1088666	ENSG00000088832	2264	FKBP1A	FK506 binding protein 1A, 12kDa	2280	20	n/a	n/a	1.49e-01	2.390
1091889	ENSG00000119965	55809	C10orf88	chromosome 10 open reading frame 88	80007	10	n/a	n/a	1.43e-01	2.390
279713176	ENSG00000211767	0	TRBJ2-3	T cell receptor beta joining 2-3	0	7	n/a	n/a	1.84e-01	2.389
1092601	ENSG00000125730	714	C3	complement component 3	718	19	n/a	n/a	1.54e-01	2.388
1091162	ENSG00000114209	11075	PDCD10	programmed cell death 10	11235	3	n/a	n/a	1.38e-01	2.388
1104085	ENSG00000196850	81478	PPTC7	PTC7 protein phosphatase homolog (S. cerevisiae)	160760	12	n/a	n/a	1.40e-01	2.388
279913965	ENSG00000236739	0	RP11-370B11.1	RP11-370B11.1	0	9	n/a	n/a	1.41e-01	2.387
1089927	ENSG00000105143	6475	SLC1A6	solute carrier family 1 (high affinity aspartate/glutamate transporter), member 6	6511	19	n/a	n/a	2.37e-01	2.387
1098073	ENSG00000163743	25647	RCHY1	ring finger and CHY zinc finger domain containing 1	25898	4	n/a	n/a	1.38e-01	2.387
279745174	ENSG00000216802	0	RP11-390P2.2	RP11-390P2.2	0	6	n/a	n/a	2.04e-01	2.386
1092633	ENSG00000125827	35535	TMX4	thioredoxin-related transmembrane protein 4	56255	20	n/a	n/a	1.43e-01	2.385
279489796	ENSG00000178660	0	RP11-668N23.1	RP11-668N23.1	0	3	n/a	n/a	1.40e-01	2.385
1099705	ENSG00000170091	31097	HMP19	Neuron-specific protein family member 2	51617	5	n/a	n/a	2.20e-01	2.385
280129070	ENSG00000259216	0	RP11-227D13.2	RP11-227D13.2	0	15	n/a	n/a	1.41e-01	2.385
280073228	ENSG00000254612	0	RP11-676M6.1	RP11-676M6.1	0	11	n/a	n/a	1.39e-01	2.385
279911943	ENSG00000236526	0	RP4-742J24.2	RP4-742J24.2	0	20	n/a	n/a	2.09e-01	2.385
1090239	ENSG00000106688	6469	SLC1A1	solute carrier family 1 (neuronal/epithelial high affinity glutamate transporter, system Xag), member 1	6505	9	n/a	n/a	1.62e-01	2.384
1104415	ENSG00000197860	33848	SGTB	small glutamine-rich tetratricopeptide repeat (TPR)-containing, beta	54557	5	n/a	n/a	1.57e-01	2.384
1105923	ENSG00000213867	0	RP11-829H16.2	RP11-829H16.2	0	14	n/a	n/a	1.51e-01	2.384
1092191	ENSG00000122591	58866	FAM126A	family with sequence similarity 126, member A	84668	7	n/a	n/a	1.56e-01	2.383
1096904	ENSG00000156253	9924	RWDD2B	RWD domain containing 2B	10069	21	n/a	n/a	1.81e-01	2.382
1097769	ENSG00000162735	5792	PEX19	peroxisomal biogenesis factor 19	5824	1	n/a	n/a	1.47e-01	2.380
1104637	ENSG00000198551	83486	ZNF627	zinc finger protein 627	199692	19	n/a	n/a	1.39e-01	2.379
1092799	ENSG00000127184	1341	COX7C	cytochrome c oxidase subunit VIIc	1350	5	n/a	n/a	1.84e-01	2.378
1091730	ENSG00000118564	25983	FBXL5	F-box and leucine-rich repeat protein 5	26234	4	n/a	n/a	1.48e-01	2.378
279898833	ENSG00000235282	0	RP1-8B22.1	RP1-8B22.1	0	1	n/a	n/a	1.42e-01	2.377
1099563	ENSG00000169446	60275	MMGT1	membrane magnesium transporter 1	93380	X	n/a	n/a	1.39e-01	2.375
279895558	ENSG00000234983	0	AC010132.11	AC010132.11	0	7	n/a	n/a	1.39e-01	2.375
1090187	ENSG00000106367	1165	AP1S1	adaptor-related protein complex 1, sigma 1 subunit	1174	7	n/a	n/a	1.70e-01	2.375
280084391	ENSG00000255302	23494	EID1	EP300 interacting inhibitor of differentiation 1	23741	15	n/a	n/a	1.39e-01	2.375
1100434	ENSG00000173221	2728	GLRX	glutaredoxin (thioltransferase)	2745	5	n/a	n/a	1.56e-01	2.373
1100523	ENSG00000173660	7345	UQCRH	ubiquinol-cytochrome c reductase hinge protein	7388	1	n/a	n/a	1.66e-01	2.372
1093821	ENSG00000134480	897	CCNH	cyclin H	902	5	n/a	n/a	1.67e-01	2.372
279820464	ENSG00000228335	0	AC073063.10	AC073063.10	0	7	n/a	n/a	1.66e-01	2.371
1087226	ENSG00000015479	9638	MATR3	matrin 3	9782	5	n/a	n/a	1.56e-01	2.369
1098608	ENSG00000165672	10777	PRDX3	peroxiredoxin 3	10935	10	n/a	n/a	1.68e-01	2.369
1092977	ENSG00000128739	6598	SNRPN	small nuclear ribonucleoprotein polypeptide N	6638	15	n/a	n/a	1.66e-01	2.368
1088798	ENSG00000091157	23090	WDR7	WD repeat domain 7	23335	18	n/a	n/a	1.70e-01	2.368
1098036	ENSG00000163634	55946	THOC7	THO complex 7 homolog (Drosophila)	80145	3	n/a	n/a	2.23e-01	2.368
1087772	ENSG00000064763	35000	FAR2	fatty acyl CoA reductase 2	55711	12	n/a	n/a	1.61e-01	2.367
1094386	ENSG00000137449	79534	CPEB2	cytoplasmic polyadenylation element binding protein 2	132864	4	n/a	n/a	1.66e-01	2.367
1090206	ENSG00000106524	36315	ANKMY2	ankyrin repeat and MYND domain containing 2	57037	7	n/a	n/a	1.46e-01	2.366
1095089	ENSG00000141668	80607	CBLN2	cerebellin 2 precursor	147381	18	n/a	n/a	1.45e-01	2.366
279744975	ENSG00000216657	0	RP3-406P24.1	RP3-406P24.1	0	6	n/a	n/a	1.93e-01	2.365
1096784	ENSG00000155100	31113	OTUD6B	OTU domain containing 6B	51633	8	n/a	n/a	1.40e-01	2.364
1091403	ENSG00000115946	36181	PNO1	partner of NOB1 homolog (S. cerevisiae)	56902	2	n/a	n/a	1.53e-01	2.363
1096074	ENSG00000148908	5969	RGS10	regulator of G-protein signaling 10	6001	10	n/a	n/a	1.97e-01	2.363
1098847	ENSG00000166562	59960	SEC11C	SEC11 homolog C (S. cerevisiae)	90701	18	n/a	n/a	1.38e-01	2.362
1103292	ENSG00000187325	31096	TAF9B	TAF9B RNA polymerase II, TATA box binding protein (TBP)-associated factor, 31kDa	51616	X	n/a	n/a	1.57e-01	2.362
1099307	ENSG00000168374	375	ARF4	ADP-ribosylation factor 4	378	3	n/a	n/a	1.45e-01	2.361
1089758	ENSG00000104093	23067	DMXL2	Dmx-like 2	23312	15	n/a	n/a	1.91e-01	2.361
279820414	ENSG00000228328	0	RP11-516A11.1	RP11-516A11.1	0	X	n/a	n/a	1.61e-01	2.360
1096670	ENSG00000154153	33754	FAM134B	family with sequence similarity 134, member B	54463	5	n/a	n/a	1.39e-01	2.360
1103075	ENSG00000186369	0	RP11-355I22.3	RP11-355I22.3	0	14	n/a	n/a	1.85e-01	2.359
1087649	ENSG00000057663	9334	ATG5	ATG5 autophagy related 5 homolog (S. cerevisiae)	9474	6	n/a	n/a	1.39e-01	2.359
1092386	ENSG00000124207	1423	CSE1L	CSE1 chromosome segregation 1-like (yeast)	1434	20	n/a	n/a	1.57e-01	2.358
1104206	ENSG00000197223	10291	C1D	C1D nuclear receptor corepressor	10438	2	n/a	n/a	1.43e-01	2.358
1091540	ENSG00000116906	8382	GNPAT	glyceronephosphate O-acyltransferase	8443	1	n/a	n/a	1.47e-01	2.358
1091802	ENSG00000119414	5505	PPP6C	protein phosphatase 6, catalytic subunit	5537	9	n/a	n/a	1.42e-01	2.358
280065501	ENSG00000254065	0	RP11-697N18.2	RP11-697N18.2	0	8	n/a	n/a	1.46e-01	2.355
1093712	ENSG00000133872	31149	TMEM66	transmembrane protein 66	51669	8	n/a	n/a	1.39e-01	2.355
1095343	ENSG00000143502	34350	SUSD4	sushi domain containing 4	55061	1	n/a	n/a	2.18e-01	2.355
1090856	ENSG00000111802	31047	TDP2	tyrosyl-DNA phosphodiesterase 2	51567	6	n/a	n/a	1.39e-01	2.354
279792729	ENSG00000225858	0	RP1-172N19.3	RP1-172N19.3	0	X	n/a	n/a	1.39e-01	2.353
279894915	ENSG00000234925	0	RP11-254B13.3	RP11-254B13.3	0	12	n/a	n/a	1.38e-01	2.353
1096260	ENSG00000150768	1725	DLAT	dihydrolipoamide S-acetyltransferase	1737	11	n/a	n/a	1.48e-01	2.351
1094462	ENSG00000137821	34128	LRRC49	leucine rich repeat containing 49	54839	15	n/a	n/a	1.61e-01	2.351
1090768	ENSG00000111269	1380	CREBL2	cAMP responsive element binding protein-like 2	1389	12	n/a	n/a	1.40e-01	2.350
1088678	ENSG00000088986	8586	DYNLL1	dynein, light chain, LC8-type 1	8655	12	n/a	n/a	1.39e-01	2.350
279799794	ENSG00000226466	0	RP11-102H24.1	RP11-102H24.1	0	10	n/a	n/a	1.65e-01	2.350
279897786	ENSG00000235174	0	RP11-398K22.3	RP11-398K22.3	0	6	n/a	n/a	2.29e-01	2.349
1096460	ENSG00000152382	78439	TADA1	transcriptional adaptor 1	117143	1	n/a	n/a	1.38e-01	2.349
1088399	ENSG00000081087	28698	OSTM1	osteopetrosis associated transmembrane protein 1	28962	6	n/a	n/a	1.40e-01	2.348
1106051	ENSG00000214314	0	AC073063.1	AC073063.1	0	7	n/a	n/a	1.57e-01	2.348
1099889	ENSG00000170899	2924	GSTA4	glutathione S-transferase alpha 4	2941	6	n/a	n/a	1.39e-01	2.348
1098831	ENSG00000166503	30297	AC024270.1	Hepatoma-derived growth factor-related protein 3	50810	15	n/a	n/a	1.53e-01	2.347
1093494	ENSG00000132429	40841	POPDC3	popeye domain containing 3	64208	6	n/a	n/a	1.54e-01	2.347
1094338	ENSG00000137168	31125	PPIL1	peptidylprolyl isomerase (cyclophilin)-like 1	51645	6	n/a	n/a	1.66e-01	2.346
280068214	ENSG00000254247	0	RP11-278I4.1	RP11-278I4.1	0	8	n/a	n/a	1.38e-01	2.345
1108586	ENSG00000236312	0	CTB-31C7.1	CTB-31C7.1	0	19	n/a	n/a	1.62e-01	2.345
280093904	ENSG00000256210	0	AC005255.1	AC005255.1	0	19	n/a	n/a	1.43e-01	2.343
1090303	ENSG00000107372	7719	ZFAND5	zinc finger, AN1-type domain 5	7763	9	n/a	n/a	1.47e-01	2.342
1089459	ENSG00000101843	5684	PSMD10	proteasome (prosome, macropain) 26S subunit, non-ATPase, 10	5716	X	n/a	n/a	1.55e-01	2.342
279846835	ENSG00000230693	0	RP11-456E1.3	RP11-456E1.3	0	X	n/a	n/a	2.24e-01	2.342
280107583	ENSG00000257675	0	RP11-641A6.9	RP11-641A6.9	0	12	n/a	n/a	1.38e-01	2.341
1102067	ENSG00000182287	8826	AP1S2	adaptor-related protein complex 1, sigma 2 subunit	8905	X	n/a	n/a	1.49e-01	2.341
1105151	ENSG00000204472	196	AIF1	allograft inflammatory factor 1	199	6	n/a	n/a	1.38e-01	2.340
1092891	ENSG00000128045	41840	RASL11B	RAS-like, family 11, member B	65997	4	n/a	n/a	1.51e-01	2.340
1104146	ENSG00000197041	0	AC078819.1	AC078819.1	0	12	n/a	n/a	1.79e-01	2.340
1091154	ENSG00000114120	34475	SLC25A36	solute carrier family 25, member 36	55186	3	n/a	n/a	2.00e-01	2.340
279884280	ENSG00000233994	0	GDI2P2	GDP dissociation inhibitor 2 pseudogene 2	0	1	n/a	n/a	1.46e-01	2.339
1090399	ENSG00000108278	9192	ZNHIT3	zinc finger, HIT-type containing 3	9326	17	n/a	n/a	1.39e-01	2.339
1093362	ENSG00000131469	6123	RPL27	ribosomal protein L27	6155	17	n/a	n/a	1.68e-01	2.339
1096721	ENSG00000154582	6881	TCEB1	transcription elongation factor B (SIII), polypeptide 1 (15kDa, elongin C)	6921	8	n/a	n/a	2.01e-01	2.338
1096403	ENSG00000151917	85737	BEND6	BEN domain containing 6	221336	6	n/a	n/a	1.44e-01	2.338
1097702	ENSG00000162511	7759	LAPTM5	lysosomal protein transmembrane 5	7805	1	n/a	n/a	1.41e-01	2.338
1091149	ENSG00000114062	7294	UBE3A	ubiquitin protein ligase E3A	7337	15	n/a	n/a	1.74e-01	2.337
280109989	ENSG00000257921	0	RP11-571M6.15	RP11-571M6.15	0	12	n/a	n/a	1.46e-01	2.337
1095300	ENSG00000143353	79189	LYPLAL1	lysophospholipase-like 1	127018	1	n/a	n/a	1.57e-01	2.337
1089832	ENSG00000104691	0	UBXN8	UBX domain protein 8	0	8	n/a	n/a	1.95e-01	2.336
279930912	ENSG00000238165	0	AC007560.1	AC007560.1	0	2	n/a	n/a	1.79e-01	2.336
1098180	ENSG00000164070	22580	HSPA4L	heat shock 70kDa protein 4-like	22824	4	n/a	n/a	1.54e-01	2.335
279913934	ENSG00000236735	0	RPL31P63	ribosomal protein L31 pseudogene 63	0	X	n/a	n/a	1.38e-01	2.335
1106065	ENSG00000214391	0	RP11-121L10.3	RP11-121L10.3	0	11	n/a	n/a	1.96e-01	2.335
1097046	ENSG00000157445	35088	CACNA2D3	calcium channel, voltage-dependent, alpha 2/delta subunit 3	55799	3	n/a	n/a	2.31e-01	2.334
1092783	ENSG00000126947	30790	ARMCX1	armadillo repeat containing, X-linked 1	51309	X	n/a	n/a	1.92e-01	2.333
279746719	ENSG00000217624	0	RP11-204C16.4	RP11-204C16.4	0	X	n/a	n/a	2.18e-01	2.333
1093628	ENSG00000133112	7135	TPT1	tumor protein, translationally-controlled 1	7178	13	n/a	n/a	1.39e-01	2.332
1095930	ENSG00000147642	34927	SYBU	syntabulin (syntaxin-interacting)	55638	8	n/a	n/a	2.16e-01	2.330
1092879	ENSG00000127955	2753	GNAI1	guanine nucleotide binding protein (G protein), alpha inhibiting activity polypeptide 1	2770	7	n/a	n/a	1.90e-01	2.329
1102142	ENSG00000182601	9807	HS3ST4	heparan sulfate (glucosamine) 3-O-sulfotransferase 4	9951	16	n/a	n/a	2.14e-01	2.329
279830124	ENSG00000229204	0	RP11-205M3.2	RP11-205M3.2	0	4	n/a	n/a	1.39e-01	2.327
279721388	ENSG00000213383	0	AC104297.1	AC104297.1	0	3	n/a	n/a	1.42e-01	2.327
1094686	ENSG00000139112	23463	GABARAPL1	GABA(A) receptor-associated protein like 1	23710	12	n/a	n/a	1.76e-01	2.327
1093945	ENSG00000135241	30130	PNPLA8	patatin-like phospholipase domain containing 8	50640	7	n/a	n/a	2.02e-01	2.326
1089786	ENSG00000104327	789	CALB1	calbindin 1, 28kDa	793	8	n/a	n/a	2.04e-01	2.325
1093375	ENSG00000131508	7279	UBE2D2	ubiquitin-conjugating enzyme E2D 2	7322	5	n/a	n/a	1.39e-01	2.325
1087775	ENSG00000064886	1109	CHI3L2	chitinase 3-like 2	1117	1	n/a	n/a	1.71e-01	2.325
1095763	ENSG00000146374	59060	RSPO3	R-spondin 3	84870	6	n/a	n/a	1.96e-01	2.323
1095990	ENSG00000148229	33400	POLE3	polymerase (DNA directed), epsilon 3 (p17 subunit)	54107	9	n/a	n/a	1.39e-01	2.323
1094038	ENSG00000135655	9814	USP15	ubiquitin specific peptidase 15	9958	12	n/a	n/a	1.82e-01	2.323
1091562	ENSG00000117069	57529	ST6GALNAC5	ST6 (alpha-N-acetyl-neuraminyl-2,3-beta-galactosyl-1,3)-N-acetylgalactosaminide alpha-2,6-sialyltransferase 5	81849	1	n/a	n/a	2.06e-01	2.323
1095659	ENSG00000145708	1384	CRHBP	corticotropin releasing hormone binding protein	1393	5	n/a	n/a	1.65e-01	2.322
1091194	ENSG00000114520	8652	SNX4	sorting nexin 4	8723	3	n/a	n/a	1.42e-01	2.322
1091428	ENSG00000116120	9911	FARSB	phenylalanyl-tRNA synthetase, beta subunit	10056	2	n/a	n/a	1.39e-01	2.321
279695669	ENSG00000205596	0	RP5-1132H15.2	RP5-1132H15.2	0	7	n/a	n/a	1.45e-01	2.320
279854003	ENSG00000231344	0	RP3-426I6.2	RP3-426I6.2	0	1	n/a	n/a	1.40e-01	2.320
1105423	ENSG00000205269	1002442	TMEM170B	transmembrane protein 170B	100113407	6	n/a	n/a	1.45e-01	2.319
1098718	ENSG00000166128	31242	RAB8B	RAB8B, member RAS oncogene family	51762	15	n/a	n/a	1.74e-01	2.318
280102272	ENSG00000257151	0	RP11-701H24.2	RP11-701H24.2	0	15	n/a	n/a	1.58e-01	2.318
279808849	ENSG00000227241	0	AC011998.4	AC011998.4	0	2	n/a	n/a	1.64e-01	2.318
1091224	ENSG00000114784	10143	EIF1B	eukaryotic translation initiation factor 1B	10289	3	n/a	n/a	1.38e-01	2.318
279806171	ENSG00000227008	0	RP3-417G15.1	RP3-417G15.1	0	X	n/a	n/a	1.97e-01	2.318
1094127	ENSG00000136108	26333	CKAP2	cytoskeleton associated protein 2	26586	13	n/a	n/a	1.45e-01	2.317
1092496	ENSG00000124787	10641	RPP40	ribonuclease P/MRP 40kDa subunit	10799	6	n/a	n/a	1.44e-01	2.316
1099590	ENSG00000169599	26992	NFU1	NFU1 iron-sulfur cluster scaffold homolog (S. cerevisiae)	27247	2	n/a	n/a	1.52e-01	2.316
279522080	ENSG00000183022	0	TPM3P8	tropomyosin 3 pseudogene 8	0	2	n/a	n/a	1.54e-01	2.315
279784469	ENSG00000225155	0	TOMM22P5	translocase of outer mitochondrial membrane 22 homolog (yeast) pseudogene 5	0	10	n/a	n/a	1.38e-01	2.315
280100200	ENSG00000256968	0	AL354707.1	AL354707.1	0	9	n/a	n/a	1.39e-01	2.315
1106034	ENSG00000214265	8847	SNURF	SNRPN upstream reading frame	8926	15	n/a	n/a	1.65e-01	2.314
1096650	ENSG00000154027	26037	AK5	adenylate kinase 5	26289	1	n/a	n/a	1.91e-01	2.312
1102576	ENSG00000184368	90368	MAP7D2	MAP7 domain containing 2	256714	X	n/a	n/a	1.69e-01	2.311
280017387	ENSG00000249758	0	CTB-43P18.1	CTB-43P18.1	0	5	n/a	n/a	1.43e-01	2.310
279996792	ENSG00000247909	0	AL669918.1	AL669918.1	0	6	n/a	n/a	1.39e-01	2.310
1100467	ENSG00000173391	4941	OLR1	oxidized low density lipoprotein (lectin-like) receptor 1	4973	12	n/a	n/a	1.39e-01	2.310
1102884	ENSG00000185658	33307	BRWD1	bromodomain and WD repeat domain containing 1	54014	21	n/a	n/a	1.55e-01	2.309
1090730	ENSG00000110955	503	ATP5B	ATP synthase, H+ transporting, mitochondrial F1 complex, beta polypeptide	506	12	n/a	n/a	1.64e-01	2.309
1087385	ENSG00000034713	11180	GABARAPL2	GABA(A) receptor-associated protein-like 2	11345	16	n/a	n/a	1.45e-01	2.308
1095715	ENSG00000146007	81131	ZMAT2	zinc finger, matrin-type 2	153527	5	n/a	n/a	1.71e-01	2.308
279974667	ENSG00000243404	0	RP11-13J17.1	RP11-13J17.1	0	15	n/a	n/a	1.41e-01	2.306
1101247	ENSG00000177511	30528	ST8SIA3	ST8 alpha-N-acetyl-neuraminide alpha-2,8-sialyltransferase 3	51046	18	n/a	n/a	1.95e-01	2.305
280091418	ENSG00000255927	0	AC005000.1	AC005000.1	0	X	n/a	n/a	1.39e-01	2.305
279793382	ENSG00000225912	0	RP13-258O15.1	RP13-258O15.1	0	X	n/a	n/a	1.87e-01	2.305
279786828	ENSG00000225356	0	RP11-433O3.1	RP11-433O3.1	0	4	n/a	n/a	1.98e-01	2.305
1104236	ENSG00000197329	36438	PELI1	pellino homolog 1 (Drosophila)	57162	2	n/a	n/a	1.92e-01	2.304
1094381	ENSG00000137414	30920	FAM8A1	family with sequence similarity 8, member A1	51439	6	n/a	n/a	1.88e-01	2.304
279484207	ENSG00000177803	0	RP11-606P2.1	RP11-606P2.1	0	4	n/a	n/a	1.45e-01	2.304
1100961	ENSG00000176055	81117	MBLAC2	metallo-beta-lactamase domain containing 2	153364	5	n/a	n/a	1.39e-01	2.304
1091548	ENSG00000116983	30921	HPCAL4	hippocalcin like 4	51440	1	n/a	n/a	2.16e-01	2.304
279878403	ENSG00000233467	0	U40455.1	U40455.1	0	X	n/a	n/a	1.47e-01	2.303
1088308	ENSG00000078668	7376	VDAC3	voltage-dependent anion channel 3	7419	8	n/a	n/a	1.45e-01	2.303
1086938	ENSG00000005059	34302	CCDC109B	coiled-coil domain containing 109B	55013	4	n/a	n/a	1.78e-01	2.302
1090326	ENSG00000107669	10942	ATE1	arginyltransferase 1	11101	10	n/a	n/a	1.40e-01	2.302
279922605	ENSG00000237472	0	AP000361.2	AP000361.2	0	22	n/a	n/a	1.64e-01	2.302
1099228	ENSG00000168032	951	ENTPD3	ectonucleoside triphosphate diphosphohydrolase 3	956	3	n/a	n/a	2.08e-01	2.301
1091874	ENSG00000119900	55430	OGFRL1	opioid growth factor receptor-like 1	79627	6	n/a	n/a	1.82e-01	2.301
279762261	ENSG00000223134	0	AL122015.1	AL122015.1	0	11	n/a	n/a	1.37e-01	2.301
1092309	ENSG00000123570	30691	RAB9B	RAB9B, member RAS oncogene family	51209	X	n/a	n/a	1.56e-01	2.301
1091393	ENSG00000115875	6396	SRSF7	serine/arginine-rich splicing factor 7	6432	2	n/a	n/a	1.39e-01	2.300
279488699	ENSG00000178429	0	RPS3AP5	ribosomal protein S3A pseudogene 5	0	10	n/a	n/a	1.40e-01	2.300
1094703	ENSG00000139180	4678	NDUFA9	NADH dehydrogenase (ubiquinone) 1 alpha subcomplex, 9, 39kDa	4704	12	n/a	n/a	1.42e-01	2.300
1090389	ENSG00000108231	9087	LGI1	leucine-rich, glioma inactivated 1	9211	10	n/a	n/a	1.70e-01	2.299
1098232	ENSG00000164176	9940	EDIL3	EGF-like repeats and discoidin I-like domains 3	10085	5	n/a	n/a	1.38e-01	2.299
1105680	ENSG00000206535	110405	LNP1	leukemia NUP98 fusion partner 1	348801	3	n/a	n/a	1.74e-01	2.298
1097999	ENSG00000163539	22877	CLASP2	cytoplasmic linker associated protein 2	23122	3	n/a	n/a	1.46e-01	2.296
1100133	ENSG00000171862	5696	PTEN	phosphatase and tensin homolog	5728	10	n/a	n/a	1.43e-01	2.296
1102675	ENSG00000184831	54974	APOO	apolipoprotein O	79135	X	n/a	n/a	1.93e-01	2.296
1104116	ENSG00000196950	36457	SLC39A10	solute carrier family 39 (zinc transporter), member 10	57181	2	n/a	n/a	1.50e-01	2.295
1100302	ENSG00000172568	128444	FNDC9	fibronectin type III domain containing 9	408263	5	n/a	n/a	1.84e-01	2.295
1101446	ENSG00000178695	77660	KCTD12	potassium channel tetramerisation domain containing 12	115207	13	n/a	n/a	1.53e-01	2.295
1091094	ENSG00000113558	6464	SKP1	S-phase kinase-associated protein 1	6500	5	n/a	n/a	1.63e-01	2.294
1100601	ENSG00000174100	58521	MRPL45	mitochondrial ribosomal protein L45	84311	17	n/a	n/a	1.50e-01	2.293
279479357	ENSG00000177197	0	PCNPP5	PEST containing nuclear protein pseudogene 5	0	13	n/a	n/a	1.38e-01	2.292
279875484	ENSG00000233229	0	RP11-237F13__B.2	RP11-237F13__B.2	0	X	n/a	n/a	1.50e-01	2.292
279735887	ENSG00000215007	0	DNAJA1P3	DnaJ (Hsp40) homolog, subfamily A, member 1 pseudogene 3	0	X	n/a	n/a	1.50e-01	2.290
279869869	ENSG00000232727	0	RP11-321E8.1-001	RP11-321E8.1-001	0	7	n/a	n/a	1.55e-01	2.290
1096023	ENSG00000148444	23167	COMMD3	COMM domain containing 3	23412	10	n/a	n/a	1.50e-01	2.289
1096761	ENSG00000154917	31040	RAB6B	RAB6B, member RAS oncogene family	51560	3	n/a	n/a	2.18e-01	2.288
1093333	ENSG00000131238	5506	PPT1	palmitoyl-protein thioesterase 1	5538	1	n/a	n/a	1.38e-01	2.287
1099413	ENSG00000168824	26810	NSG1	Neuron-specific protein family member 1	27065	4	n/a	n/a	2.05e-01	2.286
279899603	ENSG00000235363	0	SNRPGP10	small nuclear ribonucleoprotein polypeptide G pseudogene 10	0	1	n/a	n/a	2.07e-01	2.285
280109312	ENSG00000257847	0	RP11-876K22.2	RP11-876K22.2	0	12	n/a	n/a	1.42e-01	2.285
1095921	ENSG00000147586	28693	MRPS28	mitochondrial ribosomal protein S28	28957	8	n/a	n/a	1.39e-01	2.285
1091468	ENSG00000116459	512	ATP5F1	ATP synthase, H+ transporting, mitochondrial Fo complex, subunit B1	515	1	n/a	n/a	1.58e-01	2.285
1091737	ENSG00000118680	68077	MYL12B	myosin, light chain 12B, regulatory	103910	18	n/a	n/a	1.39e-01	2.285
1088297	ENSG00000078328	34004	RBFOX1	RNA binding protein, fox-1 homolog (C. elegans) 1	54715	16	n/a	n/a	2.11e-01	2.285
279872402	ENSG00000232959	0	RP11-332H17.1	RP11-332H17.1	0	1	n/a	n/a	1.62e-01	2.285
1095642	ENSG00000145545	6675	SRD5A1	steroid-5-alpha-reductase, alpha polypeptide 1 (3-oxo-5 alpha-steroid delta 4-dehydrogenase alpha 1)	6715	5	n/a	n/a	1.62e-01	2.284
1090226	ENSG00000106617	30903	PRKAG2	protein kinase, AMP-activated, gamma 2 non-catalytic subunit	51422	7	n/a	n/a	1.40e-01	2.284
1103787	ENSG00000189369	23461	GSPT2	G1 to S phase transition 2	23708	X	n/a	n/a	1.40e-01	2.283
1095388	ENSG00000143756	22974	FBXO28	F-box protein 28	23219	1	n/a	n/a	1.39e-01	2.283
280076552	ENSG00000254835	0	RP3-515N1.10	RP3-515N1.10	0	22	n/a	n/a	2.02e-01	2.280
1103333	ENSG00000187601	28722	MAGEH1	melanoma antigen family H, 1	28986	X	n/a	n/a	1.38e-01	2.280
280036670	ENSG00000251289	0	RP5-1007M22.3	RP5-1007M22.3	0	1	n/a	n/a	1.64e-01	2.280
1091629	ENSG00000117569	37188	PTBP2	polypyrimidine tract binding protein 2	58155	1	n/a	n/a	1.38e-01	2.279
280124934	ENSG00000258981	0	COX5AP2	cytochrome c oxidase subunit Va pseudogene 2	0	14	n/a	n/a	1.47e-01	2.279
280117971	ENSG00000258581	0	RP11-638I2.10	RP11-638I2.10	0	14	n/a	n/a	1.38e-01	2.278
279952058	ENSG00000240854	0	RP11-64K7.1	RP11-64K7.1	0	3	n/a	n/a	1.86e-01	2.277
1095571	ENSG00000144935	7177	TRPC1	transient receptor potential cation channel, subfamily C, member 1	7220	3	n/a	n/a	1.46e-01	2.277
1087034	ENSG00000007168	5016	PAFAH1B1	platelet-activating factor acetylhydrolase 1b, regulatory subunit 1 (45kDa)	5048	17	n/a	n/a	1.66e-01	2.276
1101749	ENSG00000180530	8153	NRIP1	nuclear receptor interacting protein 1	8204	21	n/a	n/a	1.40e-01	2.276
279812464	ENSG00000227590	0	ATP5G1P5	ATP synthase, H+ transporting, mitochondrial Fo complex, subunit C1 (subunit 9) pseudogene 5	0	13	n/a	n/a	1.46e-01	2.276
280126695	ENSG00000259079	0	RP1-261D10.1	RP1-261D10.1	0	14	n/a	n/a	1.40e-01	2.276
279493488	ENSG00000179131	0	RP11-458F8.3	RP11-458F8.3	0	7	n/a	n/a	1.46e-01	2.274
279074280	ENSG00000137970	0	RP11-122C9.1	RP11-122C9.1	0	1	n/a	n/a	1.77e-01	2.274
1091655	ENSG00000117748	6086	RPA2	replication protein A2, 32kDa	6118	1	n/a	n/a	1.38e-01	2.274
279999296	ENSG00000248256	0	RP11-702A23.1	RP11-702A23.1	0	4	n/a	n/a	1.70e-01	2.274
1091713	ENSG00000118473	58461	SGIP1	SH3-domain GRB2-like (endophilin) interacting protein 1	84251	1	n/a	n/a	1.51e-01	2.274
279766427	ENSG00000223640	0	RP11-734K21.1	RP11-734K21.1	0	2	n/a	n/a	1.70e-01	2.273
1099836	ENSG00000170632	58021	ARMC10	armadillo repeat containing 10	83787	7	n/a	n/a	2.14e-01	2.273
1090452	ENSG00000108590	30486	MED31	mediator complex subunit 31	51003	17	n/a	n/a	1.38e-01	2.273
1098009	ENSG00000163577	35927	EIF5A2	eukaryotic translation initiation factor 5A2	56648	3	n/a	n/a	2.54e-01	2.272
1092796	ENSG00000127125	55520	PPCS	phosphopantothenoylcysteine synthetase	79717	1	n/a	n/a	1.38e-01	2.272
1092531	ENSG00000125249	5879	RAP2A	RAP2A, member of RAS oncogene family	5911	13	n/a	n/a	1.55e-01	2.272
1098331	ENSG00000164542	23121	KIAA0895	KIAA0895	23366	7	n/a	n/a	1.37e-01	2.271
1094938	ENSG00000140740	7342	UQCRC2	ubiquinol-cytochrome c reductase core protein II	7385	16	n/a	n/a	1.42e-01	2.271
1105014	ENSG00000204116	32824	CHIC1	cysteine-rich hydrophobic domain 1	53344	X	n/a	n/a	1.39e-01	2.271
1091571	ENSG00000117143	6635	UAP1	UDP-N-acteylglucosamine pyrophosphorylase 1	6675	1	n/a	n/a	1.46e-01	2.271
1095603	ENSG00000145247	79512	OCIAD2	OCIA domain containing 2	132299	4	n/a	n/a	1.40e-01	2.271
279894362	ENSG00000234882	0	EIF3EP1	eukaryotic translation initiation factor 3, subunit E pseudogene 1	0	6	n/a	n/a	1.48e-01	2.270
1095782	ENSG00000146476	55427	C6orf211	chromosome 6 open reading frame 211	79624	6	n/a	n/a	1.39e-01	2.269
279914768	ENSG00000236801	0	RP11-373A9.1	RP11-373A9.1	0	9	n/a	n/a	1.56e-01	2.269
1103980	ENSG00000196542	81667	SPTSSB	serine palmitoyltransferase, small subunit B	165679	3	n/a	n/a	1.62e-01	2.268
279814750	ENSG00000227813	0	RP1-180M12.1	RP1-180M12.1	0	22	n/a	n/a	1.39e-01	2.268
280091109	ENSG00000255883	0	AC099522.1	AC099522.1	0	5	n/a	n/a	1.39e-01	2.268
279913427	ENSG00000236698	0	EIF1AP1	EIF1AP1	0	1	n/a	n/a	1.57e-01	2.268
1086896	ENSG00000003096	59880	KLHL13	kelch-like 13 (Drosophila)	90293	X	n/a	n/a	1.68e-01	2.266
1103903	ENSG00000196353	79458	CPNE4	copine IV	131034	3	n/a	n/a	1.85e-01	2.265
278638676	ENSG00000073905	0	VDAC1P1	voltage-dependent anion channel 1 pseudogene 1	0	X	n/a	n/a	2.23e-01	2.265
1092027	ENSG00000120992	10287	LYPLA1	lysophospholipase I	10434	8	n/a	n/a	1.78e-01	2.265
1090895	ENSG00000112081	6392	SRSF3	serine/arginine-rich splicing factor 3	6428	6	n/a	n/a	1.38e-01	2.265
1093492	ENSG00000132423	31285	COQ3	coenzyme Q3 homolog, methyltransferase (S. cerevisiae)	51805	6	n/a	n/a	1.43e-01	2.264
1092311	ENSG00000123575	79794	FAM199X	family with sequence similarity 199, X-linked	139231	X	n/a	n/a	1.40e-01	2.264
1096939	ENSG00000156508	1902	EEF1A1	eukaryotic translation elongation factor 1 alpha 1	1915	6	n/a	n/a	1.61e-01	2.264
1096379	ENSG00000151729	288	SLC25A4	solute carrier family 25 (mitochondrial carrier; adenine nucleotide translocator), member 4	291	4	n/a	n/a	1.70e-01	2.263
1094487	ENSG00000137947	2942	GTF2B	general transcription factor IIB	2959	1	n/a	n/a	1.42e-01	2.263
279783231	ENSG00000225026	0	AC091492.2	AC091492.2	0	3	n/a	n/a	1.52e-01	2.263
1090314	ENSG00000107560	22597	RAB11FIP2	RAB11 family interacting protein 2 (class I)	22841	10	n/a	n/a	1.75e-01	2.262
1090865	ENSG00000111850	36426	C6orf162	chromosome 6 open reading frame 162	57150	6	n/a	n/a	1.37e-01	2.261
1088491	ENSG00000083937	25727	CHMP2B	charged multivesicular body protein 2B	25978	3	n/a	n/a	1.39e-01	2.261
1088175	ENSG00000075303	35257	SLC25A40	solute carrier family 25, member 40	55972	7	n/a	n/a	1.66e-01	2.261
1101404	ENSG00000178397	58984	C7orf70	chromosome 7 open reading frame 70	84792	7	n/a	n/a	1.50e-01	2.260
1089434	ENSG00000101557	8974	USP14	ubiquitin specific peptidase 14 (tRNA-guanine transglycosylase)	9097	18	n/a	n/a	1.45e-01	2.259
1099958	ENSG00000171150	9511	SOCS5	suppressor of cytokine signaling 5	9655	2	n/a	n/a	1.45e-01	2.258
1087554	ENSG00000050628	5701	PTGER3	prostaglandin E receptor 3 (subtype EP3)	5733	1	n/a	n/a	1.63e-01	2.258
1104569	ENSG00000198300	5146	ZIM2	zinc finger, imprinted 2	5178	19	n/a	n/a	1.77e-01	2.257
1102832	ENSG00000185420	41329	SMYD3	SET and MYND domain containing 3	64754	1	n/a	n/a	1.39e-01	2.257
1087908	ENSG00000068305	4180	MEF2A	myocyte enhancer factor 2A	4205	15	n/a	n/a	1.46e-01	2.257
1103862	ENSG00000196227	40582	C20orf177	chromosome 20 open reading frame 177	63939	20	n/a	n/a	1.39e-01	2.257
1091620	ENSG00000117505	1798	DR1	down-regulator of transcription 1, TBP-binding (negative cofactor 2)	1810	1	n/a	n/a	1.39e-01	2.256
1093686	ENSG00000133641	60025	C12orf29	chromosome 12 open reading frame 29	91298	12	n/a	n/a	1.93e-01	2.256
1096498	ENSG00000152642	22926	GPD1L	glycerol-3-phosphate dehydrogenase 1-like	23171	3	n/a	n/a	1.39e-01	2.256
1096266	ENSG00000150787	5773	PTS	6-pyruvoyltetrahydropterin synthase	5805	11	n/a	n/a	1.59e-01	2.255
1104766	ENSG00000198839	11019	ZNF277	zinc finger protein 277	11179	7	n/a	n/a	1.42e-01	2.255
279721846	ENSG00000213403	0	CISD1P1	CDGSH iron sulfur domain 1 pseudogene 1	0	2	n/a	n/a	1.99e-01	2.254
1099883	ENSG00000170881	11076	RNF139	ring finger protein 139	11236	8	n/a	n/a	1.39e-01	2.254
1095366	ENSG00000143612	25661	C1orf43	chromosome 1 open reading frame 43	25912	1	n/a	n/a	1.41e-01	2.253
1099972	ENSG00000171204	35151	TMEM126B	transmembrane protein 126B	55863	11	n/a	n/a	1.74e-01	2.252
1090380	ENSG00000108094	8392	CUL2	cullin 2	8453	10	n/a	n/a	1.43e-01	2.252
279894850	ENSG00000234917	0	RP5-994D16.3	RP5-994D16.3	0	1	n/a	n/a	1.39e-01	2.251
1088009	ENSG00000070831	993	CDC42	cell division cycle 42 (GTP binding protein, 25kDa)	998	1	n/a	n/a	1.46e-01	2.251
1102391	ENSG00000183648	4681	NDUFB1	NADH dehydrogenase (ubiquinone) 1 beta subcomplex, 1, 7kDa	4707	14	n/a	n/a	1.67e-01	2.251
1094688	ENSG00000139117	80364	CPNE8	copine VIII	144402	12	n/a	n/a	1.66e-01	2.251
1104184	ENSG00000197147	23262	LRRC8B	leucine rich repeat containing 8 family, member B	23507	1	n/a	n/a	1.50e-01	2.251
1088842	ENSG00000092199	3163	HNRNPC	heterogeneous nuclear ribonucleoprotein C (C1/C2)	3183	14	n/a	n/a	1.58e-01	2.249
279802554	ENSG00000226723	0	RP11-142L4.3	RP11-142L4.3	0	1	n/a	n/a	1.39e-01	2.249
1100497	ENSG00000173545	59914	ZNF622	zinc finger protein 622	90441	5	n/a	n/a	1.53e-01	2.248
280069933	ENSG00000254373	0	RP11-34P1.2	RP11-34P1.2	0	5	n/a	n/a	1.81e-01	2.248
279813299	ENSG00000227682	0	ATP5A1P2	ATP synthase, H+ transporting, mitochondrial F1 complex, alpha subunit 1 pseudogene 2	0	2	n/a	n/a	1.42e-01	2.247
1089214	ENSG00000100528	10030	CNIH	cornichon homolog (Drosophila)	10175	14	n/a	n/a	2.41e-01	2.246
1088548	ENSG00000085832	2045	EPS15	epidermal growth factor receptor pathway substrate 15	2060	1	n/a	n/a	1.49e-01	2.246
279889918	ENSG00000234518	0	RP5-837D10.2	RP5-837D10.2	0	1	n/a	n/a	1.44e-01	2.246
1098077	ENSG00000163754	2975	GYG1	glycogenin 1	2992	3	n/a	n/a	1.67e-01	2.245
279876044	ENSG00000233287	0	AC009362.2	AC009362.2	0	7	n/a	n/a	1.77e-01	2.245
279803639	ENSG00000226814	0	RP3-419C19.2	RP3-419C19.2	0	1	n/a	n/a	1.74e-01	2.245
1098202	ENSG00000164109	4060	MAD2L1	MAD2 mitotic arrest deficient-like 1 (yeast)	4085	4	n/a	n/a	1.57e-01	2.245
279965138	ENSG00000242327	0	CTD-2184D3.1	CTD-2184D3.1	0	15	n/a	n/a	1.72e-01	2.244
1087301	ENSG00000023734	11012	STRAP	serine/threonine kinase receptor associated protein	11171	12	n/a	n/a	1.74e-01	2.244
279991237	ENSG00000245856	0	RP11-656E20.4	RP11-656E20.4	0	12	n/a	n/a	2.08e-01	2.244
1095506	ENSG00000144550	81016	CPNE9	copine family member IX	151835	3	n/a	n/a	2.90e-01	2.243
1098052	ENSG00000163683	83664	C4orf34	chromosome 4 open reading frame 34	201895	4	n/a	n/a	1.38e-01	2.243
1088148	ENSG00000074706	25783	IPCEF1	interaction protein for cytohesin exchange factors 1	26034	6	n/a	n/a	1.43e-01	2.243
1109008	ENSG00000241837	536	ATP5O	ATP synthase, H+ transporting, mitochondrial F1 complex, O subunit	539	21	n/a	n/a	1.73e-01	2.243
1105294	ENSG00000204856	29636	C12orf24	chromosome 12 open reading frame 24	29902	12	n/a	n/a	1.39e-01	2.241
1099712	ENSG00000170142	7281	UBE2E1	ubiquitin-conjugating enzyme E2E 1	7324	3	n/a	n/a	1.62e-01	2.241
280071565	ENSG00000254497	0	CTD-2560E9.5	CTD-2560E9.5	0	11	n/a	n/a	2.83e-01	2.241
280080491	ENSG00000255072	0	RP11-466G12.4	Phosphatidylinositol N-acetylglucosaminyltransferase subunit Y	0	4	n/a	n/a	1.61e-01	2.240
1089267	ENSG00000100804	5661	PSMB5	proteasome (prosome, macropain) subunit, beta type, 5	5693	14	n/a	n/a	1.39e-01	2.239
1097800	ENSG00000162852	81616	CNST	consortin, connexin sorting protein	163882	1	n/a	n/a	1.46e-01	2.239
1096514	ENSG00000152778	23889	IFIT5	interferon-induced protein with tetratricopeptide repeats 5	24138	10	n/a	n/a	1.41e-01	2.239
1095564	ENSG00000144867	37291	SRPRB	signal recognition particle receptor, B subunit	58477	3	n/a	n/a	1.95e-01	2.238
1090225	ENSG00000106615	5977	RHEB	Ras homolog enriched in brain	6009	7	n/a	n/a	1.38e-01	2.238
279723513	ENSG00000213630	0	RP11-772E11.1	RP11-772E11.1	0	5	n/a	n/a	1.43e-01	2.238
1088638	ENSG00000088179	5743	PTPN4	protein tyrosine phosphatase, non-receptor type 4 (megakaryocyte)	5775	2	n/a	n/a	1.69e-01	2.237
1090694	ENSG00000110696	10786	C11orf58	chromosome 11 open reading frame 58	10944	11	n/a	n/a	1.44e-01	2.236
1099674	ENSG00000169946	23169	ZFPM2	zinc finger protein, multitype 2	23414	8	n/a	n/a	1.88e-01	2.236
1100732	ENSG00000174842	10987	GLMN	glomulin, FKBP associated protein	11146	1	n/a	n/a	1.40e-01	2.236
1096294	ENSG00000151131	78818	C12orf45	chromosome 12 open reading frame 45	121053	12	n/a	n/a	1.40e-01	2.236
1108806	ENSG00000237765	94606	FAM200B	family with sequence similarity 200, member B	285550	4	n/a	n/a	1.43e-01	2.235
1095520	ENSG00000144635	30625	DYNC1LI1	dynein, cytoplasmic 1, light intermediate chain 1	51143	3	n/a	n/a	1.77e-01	2.235
1103352	ENSG00000187672	25808	ERC2	ELKS/RAB6-interacting/CAST family member 2	26059	3	n/a	n/a	1.94e-01	2.232
1088438	ENSG00000082213	34611	C5orf22	chromosome 5 open reading frame 22	55322	5	n/a	n/a	1.52e-01	2.232
279943471	ENSG00000239872	0	RPL35AP19	ribosomal protein L35a pseudogene 19	0	8	n/a	n/a	1.61e-01	2.231
1094285	ENSG00000136897	33825	MRPL50	mitochondrial ribosomal protein L50	54534	9	n/a	n/a	1.50e-01	2.230
1105543	ENSG00000205707	80361	LYRM5	LYR motif containing 5	144363	12	n/a	n/a	1.54e-01	2.229
1093590	ENSG00000132912	30646	DCTN4	dynactin 4 (p62)	51164	5	n/a	n/a	1.42e-01	2.228
1098224	ENSG00000164163	6027	ABCE1	ATP-binding cassette, sub-family E (OABP), member 1	6059	4	n/a	n/a	1.75e-01	2.227
1087388	ENSG00000035141	59098	FAM136A	family with sequence similarity 136, member A	84908	2	n/a	n/a	1.39e-01	2.226
1102300	ENSG00000183291	9267	RP4-604K5.1	15 kDa selenoprotein	9403	1	n/a	n/a	1.43e-01	2.226
1100372	ENSG00000172915	26705	NBEA	neurobeachin	26960	13	n/a	n/a	2.07e-01	2.226
1100609	ENSG00000174136	94653	RGMB	RGM domain family, member B	285704	5	n/a	n/a	1.90e-01	2.225
1089725	ENSG00000103591	55522	AAGAB	alpha- and gamma-adaptin binding protein	79719	15	n/a	n/a	1.45e-01	2.225
1097829	ENSG00000162961	58859	DPY30	dpy-30 homolog (C. elegans)	84661	2	n/a	n/a	1.41e-01	2.224
1094989	ENSG00000141076	59106	CIRH1A	cirrhosis, autosomal recessive 1A (cirhin)	84916	16	n/a	n/a	1.60e-01	2.224
1091025	ENSG00000112981	8324	NME5	non-metastatic cells 5, protein expressed in (nucleoside-diphosphate kinase)	8382	5	n/a	n/a	1.41e-01	2.223
1094437	ENSG00000137727	36842	ARHGAP20	Rho GTPase activating protein 20	57569	11	n/a	n/a	1.86e-01	2.222
1093074	ENSG00000129625	7859	REEP5	receptor accessory protein 5	7905	5	n/a	n/a	1.39e-01	2.221
1101663	ENSG00000179958	54917	DCTPP1	dCTP pyrophosphatase 1	79077	16	n/a	n/a	1.38e-01	2.221
1100560	ENSG00000173867	0	MRPL46	mitochondrial ribosomal protein L46	0	15	n/a	n/a	1.65e-01	2.220
1089800	ENSG00000104408	3621	EIF3E	eukaryotic translation initiation factor 3, subunit E	3646	8	n/a	n/a	1.39e-01	2.219
1100084	ENSG00000171659	2840	GPR34	G protein-coupled receptor 34	2857	X	n/a	n/a	1.39e-01	2.219
279726174	ENSG00000213954	0	RP11-280O24.1	RP11-280O24.1	0	9	n/a	n/a	1.62e-01	2.219
280074787	ENSG00000254708	0	RP1-145M24.1	RP1-145M24.1	0	11	n/a	n/a	1.40e-01	2.218
279929729	ENSG00000238081	0	RP4-620F22.3	RP4-620F22.3	0	1	n/a	n/a	1.71e-01	2.218
1089204	ENSG00000100483	55412	METTL21D	methyltransferase like 21D	79609	14	n/a	n/a	1.65e-01	2.218
280135548	ENSG00000259580	0	RP11-37C7.1	RP11-37C7.1	0	15	n/a	n/a	1.96e-01	2.218
1088830	ENSG00000092020	34301	PPP2R3C	protein phosphatase 2, regulatory subunit B'', gamma	55012	14	n/a	n/a	1.38e-01	2.217
280062618	ENSG00000253851	0	RP11-318M2.3	RP11-318M2.3	0	8	n/a	n/a	2.21e-01	2.217
1097127	ENSG00000158109	79207	TPRG1L	tumor protein p63 regulated 1-like	127262	1	n/a	n/a	1.81e-01	2.217
1090081	ENSG00000105784	81195	RUNDC3B	RUN domain containing 3B	154661	7	n/a	n/a	1.75e-01	2.216
1097258	ENSG00000159199	513	ATP5G1	ATP synthase, H+ transporting, mitochondrial Fo complex, subunit C1 (subunit 9)	516	17	n/a	n/a	1.54e-01	2.215
1091282	ENSG00000115233	10067	PSMD14	proteasome (prosome, macropain) 26S subunit, non-ATPase, 14	10213	2	n/a	n/a	1.39e-01	2.214
1093855	ENSG00000134709	30842	HOOK1	hook homolog 1 (Drosophila)	51361	1	n/a	n/a	1.40e-01	2.213
280111774	ENSG00000258090	0	RP11-734E19.1	RP11-734E19.1	0	12	n/a	n/a	1.40e-01	2.213
1100279	ENSG00000172465	9204	TCEAL1	transcription elongation factor A (SII)-like 1	9338	X	n/a	n/a	1.38e-01	2.213
1090504	ENSG00000108924	3113	HLF	hepatic leukemia factor	3131	17	n/a	n/a	1.70e-01	2.212
1089174	ENSG00000100387	9834	RBX1	ring-box 1, E3 ubiquitin protein ligase	9978	22	n/a	n/a	1.71e-01	2.211
1103551	ENSG00000188419	1113	CHM	choroideremia (Rab escort protein 1)	1121	X	n/a	n/a	1.39e-01	2.210
1089826	ENSG00000104643	41879	MTMR9	myotubularin related protein 9	66036	8	n/a	n/a	1.39e-01	2.210
280127315	ENSG00000259115	0	CTD-2540L5.5	CTD-2540L5.5	0	14	n/a	n/a	1.41e-01	2.209
1093965	ENSG00000135336	23349	ORC3	origin recognition complex, subunit 3	23595	6	n/a	n/a	1.91e-01	2.209
279749351	ENSG00000219487	0	RP11-365H23.1	RP11-365H23.1	0	6	n/a	n/a	1.60e-01	2.208
280123907	ENSG00000258925	0	RP11-152L20.2	RP11-152L20.2	0	15	n/a	n/a	1.38e-01	2.208
1088386	ENSG00000080824	3300	HSP90AA1	heat shock protein 90kDa alpha (cytosolic), class A member 1	3320	14	n/a	n/a	1.50e-01	2.208
1090348	ENSG00000107833	10213	NPM3	nucleophosmin/nucleoplasmin 3	10360	10	n/a	n/a	1.57e-01	2.205
1091043	ENSG00000113163	9942	COL4A3BP	collagen, type IV, alpha 3 (Goodpasture antigen) binding protein	10087	5	n/a	n/a	1.39e-01	2.205
1094670	ENSG00000138814	5498	PPP3CA	protein phosphatase 3, catalytic subunit, alpha isozyme	5530	4	n/a	n/a	1.47e-01	2.204
1088434	ENSG00000082153	9545	BZW1	basic leucine zipper and W2 domains 1	9689	2	n/a	n/a	1.42e-01	2.203
1091795	ENSG00000119396	31032	RAB14	RAB14, member RAS oncogene family	51552	9	n/a	n/a	1.38e-01	2.203
279806433	ENSG00000227034	0	RP11-234N17.1	RP11-234N17.1	0	1	n/a	n/a	1.42e-01	2.203
1090872	ENSG00000111880	8661	RNGTT	RNA guanylyltransferase and 5'-phosphatase	8732	6	n/a	n/a	1.40e-01	2.202
279749979	ENSG00000219806	0	ATP5F1P6	ATP synthase, H+ transporting, mitochondrial Fo complex, subunit B1 pseudogene 6	0	6	n/a	n/a	1.92e-01	2.202
1087956	ENSG00000069712	23040	KIAA1107	KIAA1107	23285	1	n/a	n/a	1.47e-01	2.201
1094556	ENSG00000138293	7983	NCOA4	nuclear receptor coactivator 4	8031	10	n/a	n/a	1.40e-01	2.201
1094141	ENSG00000136156	9308	ITM2B	integral membrane protein 2B	9445	13	n/a	n/a	2.05e-01	2.201
279874527	ENSG00000233137	125660	RP11-220I1.1	RP11-220I1.1	100506710	9	n/a	n/a	1.42e-01	2.200
1100678	ENSG00000174514	80735	MFSD4	major facilitator superfamily domain containing 4	148808	1	n/a	n/a	2.54e-01	2.200
279723294	ENSG00000213608	0	RP11-722P15.2	RP11-722P15.2	0	4	n/a	n/a	1.39e-01	2.200
1101593	ENSG00000179542	79778	SLITRK4	SLIT and NTRK-like family, member 4	139065	X	n/a	n/a	1.96e-01	2.199
279751281	ENSG00000220960	0	RP1-72A23.1	RP1-72A23.1	0	6	n/a	n/a	1.39e-01	2.199
279852802	ENSG00000231234	0	SKP1P1	S-phase kinase-associated protein 1 pseudogene 1	0	7	n/a	n/a	1.42e-01	2.198
1100932	ENSG00000175893	109859	ZDHHC21	zinc finger, DHHC-type containing 21	340481	9	n/a	n/a	1.64e-01	2.198
1094125	ENSG00000136100	30511	VPS36	vacuolar protein sorting 36 homolog (S. cerevisiae)	51028	13	n/a	n/a	1.39e-01	2.197
1089080	ENSG00000100138	4778	NHP2L1	NHP2 non-histone chromosome protein 2-like 1 (S. cerevisiae)	4809	22	n/a	n/a	1.47e-01	2.197
1087647	ENSG00000057608	2649	GDI2	GDP dissociation inhibitor 2	2665	10	n/a	n/a	1.38e-01	2.197
1100496	ENSG00000173542	60197	MOB1B	MOB kinase activator 1B	92597	4	n/a	n/a	1.57e-01	2.197
1106090	ENSG00000214485	0	CTB-13H5.1	CTB-13H5.1	0	5	n/a	n/a	1.96e-01	2.197
1094561	ENSG00000138311	22647	ZNF365	zinc finger protein 365	22891	10	n/a	n/a	1.40e-01	2.196
1091103	ENSG00000113597	55808	C5orf44	chromosome 5 open reading frame 44	80006	5	n/a	n/a	1.81e-01	2.196
279865740	ENSG00000232389	0	RP11-134K13.2	RP11-134K13.2	0	6	n/a	n/a	1.39e-01	2.196
1089580	ENSG00000102753	3814	KPNA3	karyopherin alpha 3 (importin alpha 4)	3839	13	n/a	n/a	1.74e-01	2.194
279747741	ENSG00000218350	0	RP11-789A7.1	RP11-789A7.1	0	6	n/a	n/a	1.63e-01	2.194
279666457	ENSG00000202042	0	SNORD49B	small nucleolar RNA, C/D box 49B	0	17	n/a	n/a	1.83e-01	2.194
1087587	ENSG00000053770	35034	MUDENG	MU-2/AP1M2 domain containing, death-inducing	55745	14	n/a	n/a	1.39e-01	2.194
1087808	ENSG00000065548	35142	ZC3H15	zinc finger CCCH-type containing 15	55854	2	n/a	n/a	1.39e-01	2.194
1096236	ENSG00000150540	3156	HNMT	histamine N-methyltransferase	3176	2	n/a	n/a	1.82e-01	2.193
1093663	ENSG00000133393	78963	FOPNL	FGFR1OP N-terminal like	123811	16	n/a	n/a	1.39e-01	2.193
1103448	ENSG00000188010	182450	MORN2	MORN repeat containing 2	729967	2	n/a	n/a	1.39e-01	2.193
1100719	ENSG00000174780	6691	SRP72	signal recognition particle 72kDa	6731	4	n/a	n/a	1.59e-01	2.192
1091992	ENSG00000120727	30728	PAIP2	poly(A) binding protein interacting protein 2	51247	5	n/a	n/a	1.95e-01	2.191
1105676	ENSG00000206527	83649	PTPLB	protein tyrosine phosphatase-like (proline instead of catalytic arginine), member b	201562	3	n/a	n/a	1.59e-01	2.190
1095342	ENSG00000143499	36229	SMYD2	SET and MYND domain containing 2	56950	1	n/a	n/a	1.39e-01	2.190
1091042	ENSG00000113161	3136	HMGCR	3-hydroxy-3-methylglutaryl-CoA reductase	3156	5	n/a	n/a	1.96e-01	2.190
1096783	ENSG00000155099	34818	TMEM55A	transmembrane protein 55A	55529	8	n/a	n/a	1.87e-01	2.190
1095202	ENSG00000142686	79241	C1orf216	chromosome 1 open reading frame 216	127703	1	n/a	n/a	2.22e-01	2.190
1104617	ENSG00000198478	57941	SH3BGRL2	SH3 domain binding glutamic acid-rich protein like 2	83699	6	n/a	n/a	1.38e-01	2.190
1095714	ENSG00000146006	25794	LRRTM2	leucine rich repeat transmembrane neuronal 2	26045	5	n/a	n/a	1.92e-01	2.190
1091145	ENSG00000114023	26103	FAM162A	family with sequence similarity 162, member A	26355	3	n/a	n/a	1.42e-01	2.189
1098597	ENSG00000165637	7374	VDAC2	voltage-dependent anion channel 2	7417	10	n/a	n/a	1.93e-01	2.189
1094860	ENSG00000140280	90360	LYSMD2	LysM, putative peptidoglycan-binding, domain containing 2	256586	15	n/a	n/a	1.51e-01	2.188
1088567	ENSG00000086289	34038	EPDR1	ependymin related protein 1 (zebrafish)	54749	7	n/a	n/a	1.99e-01	2.188
1095608	ENSG00000145293	37292	ENOPH1	enolase-phosphatase 1	58478	4	n/a	n/a	1.38e-01	2.188
279790897	ENSG00000225715	0	RP11-325E14.5	RP11-325E14.5	0	X	n/a	n/a	1.39e-01	2.187
1093736	ENSG00000134049	30606	IER3IP1	immediate early response 3 interacting protein 1	51124	18	n/a	n/a	1.56e-01	2.187
1101291	ENSG00000177707	25694	PVRL3	poliovirus receptor-related 3	25945	3	n/a	n/a	1.39e-01	2.186
1096465	ENSG00000152422	7475	XRCC4	X-ray repair complementing defective repair in Chinese hamster cells 4	7518	5	n/a	n/a	1.71e-01	2.186
280081236	ENSG00000255112	36410	CHMP1B	charged multivesicular body protein 1B	57132	18	n/a	n/a	1.48e-01	2.185
1092123	ENSG00000121964	55515	GTDC1	glycosyltransferase-like domain containing 1	79712	2	n/a	n/a	1.39e-01	2.185
1105513	ENSG00000205579	0	DYNLL1P1	dynein, light chain, LC8-type 1 pseudogene 1	0	14	n/a	n/a	1.51e-01	2.185
279749168	ENSG00000219451	85877	AC005251.3	AC005251.3	222901	7	n/a	n/a	1.40e-01	2.185
1098235	ENSG00000164182	60119	NDUFAF2	NADH dehydrogenase (ubiquinone) 1 alpha subcomplex, assembly factor 2	91942	5	n/a	n/a	1.40e-01	2.184
1099821	ENSG00000170579	9104	DLGAP1	discs, large (Drosophila) homolog-associated protein 1	9229	18	n/a	n/a	2.25e-01	2.183
279866449	ENSG00000232454	0	RP11-3J10.7	RP11-3J10.7	0	9	n/a	n/a	1.39e-01	2.183
1088846	ENSG00000092208	8421	GEMIN2	gem (nuclear organelle) associated protein 2	8487	14	n/a	n/a	1.53e-01	2.182
1086906	ENSG00000003987	8985	MTMR7	myotubularin related protein 7	9108	8	n/a	n/a	1.39e-01	2.182
280060511	ENSG00000253719	1001970	ATXN7L3B	ataxin 7-like 3B	552889	12	n/a	n/a	1.42e-01	2.182
279800572	ENSG00000226535	0	RP11-417L14.1	RP11-417L14.1	0	9	n/a	n/a	1.68e-01	2.181
1091769	ENSG00000119013	4683	NDUFB3	NADH dehydrogenase (ubiquinone) 1 beta subcomplex, 3, 12kDa	4709	2	n/a	n/a	1.51e-01	2.181
279747406	ENSG00000218208	0	RP11-367G18.2	RP11-367G18.2	0	6	n/a	n/a	1.85e-01	2.181
1099759	ENSG00000170340	10531	B3GNT2	UDP-GlcNAc:betaGal beta-1,3-N-acetylglucosaminyltransferase 2	10678	2	n/a	n/a	1.39e-01	2.180
1094537	ENSG00000138138	59086	ATAD1	ATPase family, AAA domain containing 1	84896	10	n/a	n/a	1.42e-01	2.180
1099250	ENSG00000168118	5835	RAB4A	RAB4A, member RAS oncogene family	5867	1	n/a	n/a	1.38e-01	2.179
1101034	ENSG00000176407	36167	KCMF1	potassium channel modulatory factor 1	56888	2	n/a	n/a	1.68e-01	2.179
1091513	ENSG00000116750	30858	UCHL5	ubiquitin carboxyl-terminal hydrolase L5	51377	1	n/a	n/a	1.40e-01	2.179
278785385	ENSG00000105988	0	NHP2P1	NHP2 ribonucleoprotein homolog (yeast) pseudogene 1	0	10	n/a	n/a	1.42e-01	2.179
279803138	ENSG00000226781	0	TBCAP1	tubulin folding cofactor A pseudogene 1	0	X	n/a	n/a	1.39e-01	2.179
1090090	ENSG00000105835	9990	NAMPT	nicotinamide phosphoribosyltransferase	10135	7	n/a	n/a	3.03e-01	2.179
1087312	ENSG00000025156	3278	HSF2	heat shock transcription factor 2	3298	6	n/a	n/a	1.46e-01	2.179
1087596	ENSG00000054277	23350	OPN3	opsin 3	23596	1	n/a	n/a	1.71e-01	2.179
280055476	ENSG00000253346	0	CTD-3107M8.1	CTD-3107M8.1	0	8	n/a	n/a	1.69e-01	2.178
1089317	ENSG00000101079	36719	NDRG3	NDRG family member 3	57446	20	n/a	n/a	1.99e-01	2.178
1101729	ENSG00000180389	128984	ATP5EP2	ATP synthase, H+ transporting, mitochondrial F1 complex, epsilon subunit pseudogene 2	432369	13	n/a	n/a	1.86e-01	2.177
1097992	ENSG00000163527	83650	STT3B	STT3, subunit of the oligosaccharyltransferase complex, homolog B (S. cerevisiae)	201595	3	n/a	n/a	1.41e-01	2.176
1092300	ENSG00000123496	3573	IL13RA2	interleukin 13 receptor, alpha 2	3598	X	n/a	n/a	1.87e-01	2.175
1091959	ENSG00000120509	30729	PDZD11	PDZ domain containing 11	51248	X	n/a	n/a	1.58e-01	2.175
1098129	ENSG00000163923	78145	RPL39L	ribosomal protein L39-like	116832	3	n/a	n/a	1.50e-01	2.175
1094697	ENSG00000139160	90154	METTL20	methyltransferase like 20	254013	12	n/a	n/a	1.51e-01	2.173
1091757	ENSG00000118939	7304	UCHL3	ubiquitin carboxyl-terminal esterase L3 (ubiquitin thiolesterase)	7347	13	n/a	n/a	1.50e-01	2.172
1090613	ENSG00000109919	23541	MTCH2	mitochondrial carrier 2	23788	11	n/a	n/a	2.00e-01	2.172
1101833	ENSG00000180964	59976	TCEAL8	transcription elongation factor A (SII)-like 8	90843	X	n/a	n/a	1.39e-01	2.172
279870346	ENSG00000232767	0	RP11-498B4.5	RP11-498B4.5	0	10	n/a	n/a	2.86e-01	2.171
280116630	ENSG00000258501	0	RP11-705B14.1	RP11-705B14.1	0	14	n/a	n/a	1.39e-01	2.171
1099997	ENSG00000171314	5191	PGAM1	phosphoglycerate mutase 1 (brain)	5223	10	n/a	n/a	1.72e-01	2.171
1100862	ENSG00000175497	36901	DPP10	dipeptidyl-peptidase 10 (non-functional)	57628	2	n/a	n/a	1.63e-01	2.171
279709407	ENSG00000207765	0	AL132780.1	AL132780.1	0	14	n/a	n/a	1.79e-01	2.171
1094657	ENSG00000138777	26813	PPA2	pyrophosphatase (inorganic) 2	27068	4	n/a	n/a	1.41e-01	2.171
1098840	ENSG00000166530	0	HSBP1P2	heat shock factor binding protein 1 pseudogene 2	0	4	n/a	n/a	1.39e-01	2.171
1099605	ENSG00000169676	1804	DRD5	dopamine receptor D5	1816	4	n/a	n/a	2.42e-01	2.170
1090567	ENSG00000109475	6132	RPL34	ribosomal protein L34	6164	4	n/a	n/a	2.10e-01	2.170
1102192	ENSG00000182836	110175	PLCXD3	phosphatidylinositol-specific phospholipase C, X domain containing 3	345557	5	n/a	n/a	1.70e-01	2.170
1098760	ENSG00000166257	35089	SCN3B	sodium channel, voltage-gated, type III, beta	55800	11	n/a	n/a	2.42e-01	2.169
1087063	ENSG00000008018	5657	PSMB1	proteasome (prosome, macropain) subunit, beta type, 1	5689	6	n/a	n/a	1.63e-01	2.169
279773876	ENSG00000224219	0	AC074290.1	AC074290.1	0	2	n/a	n/a	1.43e-01	2.169
1094798	ENSG00000139726	8496	DENR	density-regulated protein	8562	12	n/a	n/a	1.38e-01	2.168
1099246	ENSG00000168092	5017	PAFAH1B2	platelet-activating factor acetylhydrolase 1b, catalytic subunit 2 (30kDa)	5049	11	n/a	n/a	1.45e-01	2.168
279751477	ENSG00000221016	0	AC002558.1	AC002558.1	0	17	n/a	n/a	1.42e-01	2.168
279982870	ENSG00000244213	0	ZFAND6P1	zinc finger, AN1-type domain 6 pseudogene 1	0	9	n/a	n/a	1.57e-01	2.167
1098098	ENSG00000163818	33876	LZTFL1	leucine zipper transcription factor-like 1	54585	3	n/a	n/a	3.26e-01	2.167
1102004	ENSG00000182013	34517	PNMAL1	PNMA-like 1	55228	19	n/a	n/a	2.22e-01	2.167
1091961	ENSG00000120526	59145	NUDCD1	NudC domain containing 1	84955	8	n/a	n/a	1.38e-01	2.167
1098000	ENSG00000163541	8725	SUCLG1	succinate-CoA ligase, alpha subunit	8802	2	n/a	n/a	1.58e-01	2.166
1094807	ENSG00000139826	59135	ABHD13	abhydrolase domain containing 13	84945	13	n/a	n/a	1.41e-01	2.166
279982530	ENSG00000244179	0	RP11-315C6.3	RP11-315C6.3	0	6	n/a	n/a	1.79e-01	2.166
279898297	ENSG00000235226	0	RP11-419N10.5	RP11-419N10.5	0	1	n/a	n/a	2.10e-01	2.166
279773016	ENSG00000224155	0	RP11-700P18.2	RP11-700P18.2	0	7	n/a	n/a	1.53e-01	2.165
279957500	ENSG00000241494	0	RP11-796G6.1	RP11-796G6.1	0	14	n/a	n/a	1.85e-01	2.165
280036026	ENSG00000251228	0	RP11-192C21.3	RP11-192C21.3	0	4	n/a	n/a	2.72e-01	2.164
1099860	ENSG00000170786	83383	SDR16C5	short chain dehydrogenase/reductase family 16C, member 5	195814	8	n/a	n/a	1.38e-01	2.164
1087515	ENSG00000048544	34462	MRPS10	mitochondrial ribosomal protein S10	55173	6	n/a	n/a	1.46e-01	2.164
1093960	ENSG00000135317	36507	SNX14	sorting nexin 14	57231	6	n/a	n/a	1.75e-01	2.163
1098707	ENSG00000166073	11084	GPR176	G protein-coupled receptor 176	11245	15	n/a	n/a	1.85e-01	2.163
1093001	ENSG00000128989	10618	ARPP19	cAMP-regulated phosphoprotein, 19kDa	10776	15	n/a	n/a	1.62e-01	2.162
1108298	ENSG00000234337	0	AC026462.1	AC026462.1	0	16	n/a	n/a	1.66e-01	2.162
1096718	ENSG00000154548	79637	SRSF12	serine/arginine-rich splicing factor 12	135295	6	n/a	n/a	1.71e-01	2.162
1103297	ENSG00000187446	11100	AC012652.1	Calcium-binding protein p22	11261	15	n/a	n/a	1.46e-01	2.161
1103761	ENSG00000189241	7216	TSPYL1	TSPY-like 1	7259	6	n/a	n/a	1.82e-01	2.160
1091029	ENSG00000112996	10726	MRPS30	mitochondrial ribosomal protein S30	10884	5	n/a	n/a	1.74e-01	2.160
1093196	ENSG00000130540	25579	SULT4A1	sulfotransferase family 4A, member 1	25830	22	n/a	n/a	1.95e-01	2.159
1094426	ENSG00000137692	58469	DCUN1D5	DCN1, defective in cullin neddylation 1, domain containing 5 (S. cerevisiae)	84259	11	n/a	n/a	1.50e-01	2.159
1090372	ENSG00000108010	10392	GLRX3	glutaredoxin 3	10539	10	n/a	n/a	2.45e-01	2.159
1092220	ENSG00000122824	81997	NUDT10	nudix (nucleoside diphosphate linked moiety X)-type motif 10	170685	X	n/a	n/a	2.06e-01	2.158
1095133	ENSG00000142168	6607	SOD1	superoxide dismutase 1, soluble	6647	21	n/a	n/a	1.39e-01	2.158
1101424	ENSG00000178556	0	CKS1BP6	CDC28 protein kinase regulatory subunit 1B pseudogene 6	0	X	n/a	n/a	1.62e-01	2.157
1087544	ENSG00000050030	109873	KIAA2022	KIAA2022	340533	X	n/a	n/a	1.51e-01	2.157
279837911	ENSG00000229927	0	RP11-38L15.6	RP11-38L15.6	0	10	n/a	n/a	1.47e-01	2.157
280107698	ENSG00000257698	0	RP11-620J15.3	RP11-620J15.3	0	12	n/a	n/a	1.54e-01	2.156
279687085	ENSG00000204789	7710	ZNF204P	zinc finger protein 204, pseudogene	7754	6	n/a	n/a	1.66e-01	2.156
1095801	ENSG00000146701	4166	MDH2	malate dehydrogenase 2, NAD (mitochondrial)	4191	7	n/a	n/a	1.70e-01	2.156
1090580	ENSG00000109654	23076	TRIM2	tripartite motif containing 2	23321	4	n/a	n/a	1.43e-01	2.156
1091263	ENSG00000115128	31119	AC008073.5	Pre-mRNA branch site protein p14	51639	2	n/a	n/a	1.64e-01	2.156
279909104	ENSG00000236281	0	AC093106.5	AC093106.5	0	7	n/a	n/a	1.95e-01	2.155
1105700	ENSG00000211460	7204	TSN	translin	7247	2	n/a	n/a	1.46e-01	2.154
1095568	ENSG00000144895	58156	EIF2A	eukaryotic translation initiation factor 2A, 65kDa	83939	3	n/a	n/a	1.46e-01	2.154
1090506	ENSG00000108946	5541	PRKAR1A	protein kinase, cAMP-dependent, regulatory, type I, alpha (tissue specific extinguisher 1)	5573	17	n/a	n/a	1.49e-01	2.154
1097965	ENSG00000163466	9964	ARPC2	actin related protein 2/3 complex, subunit 2, 34kDa	10109	2	n/a	n/a	1.42e-01	2.154
1088351	ENSG00000079785	1641	DDX1	DEAD (Asp-Glu-Ala-Asp) box polypeptide 1	1653	2	n/a	n/a	1.41e-01	2.153
1095889	ENSG00000147400	1061	CETN2	centrin, EF-hand protein, 2	1069	X	n/a	n/a	1.38e-01	2.153
1099268	ENSG00000168234	79072	TTC39C	tetratricopeptide repeat domain 39C	125488	18	n/a	n/a	1.39e-01	2.153
279888043	ENSG00000234369	0	RP11-444I9.2	RP11-444I9.2	0	10	n/a	n/a	1.38e-01	2.152
280029027	ENSG00000250669	0	RP11-83M16.3	RP11-83M16.3	0	5	n/a	n/a	1.44e-01	2.152
280095127	ENSG00000256356	0	RP11-320N7.3	RP11-320N7.3	0	12	n/a	n/a	2.06e-01	2.152
1101584	ENSG00000179456	10325	ZNF238	zinc finger protein 238	10472	1	n/a	n/a	1.67e-01	2.152
1104631	ENSG00000198522	11157	GPN1	GPN-loop GTPase 1	11321	2	n/a	n/a	1.42e-01	2.152
280124830	ENSG00000258974	0	RHOXF2	transcriptional regulator Kaiso	0	X	n/a	n/a	1.61e-01	2.151
279854113	ENSG00000231359	0	AC072052.7	AC072052.7	0	7	n/a	n/a	2.83e-01	2.151
1088494	ENSG00000084073	10123	ZMPSTE24	zinc metallopeptidase (STE24 homolog, S. cerevisiae)	10269	1	n/a	n/a	1.40e-01	2.150
1103790	ENSG00000189376	59123	C8orf76	chromosome 8 open reading frame 76	84933	8	n/a	n/a	2.00e-01	2.150
279509439	ENSG00000181524	0	RPL24P4	ribosomal protein L24 pseudogene 4	0	6	n/a	n/a	1.40e-01	2.150
1096622	ENSG00000153820	56110	SPHKAP	SPHK1 interactor, AKAP domain containing	80309	2	n/a	n/a	2.48e-01	2.149
1099300	ENSG00000168329	1513	CX3CR1	chemokine (C-X3-C motif) receptor 1	1524	3	n/a	n/a	2.27e-01	2.149
1095002	ENSG00000141198	9895	TOM1L1	target of myb1 (chicken)-like 1	10040	17	n/a	n/a	1.55e-01	2.148
1092515	ENSG00000125037	35119	TMEM111	transmembrane protein 111	55831	3	n/a	n/a	1.58e-01	2.148
1095482	ENSG00000144357	79423	UBR3	ubiquitin protein ligase E3 component n-recognin 3 (putative)	130507	2	n/a	n/a	1.42e-01	2.148
1098323	ENSG00000164506	79620	STXBP5	syntaxin binding protein 5 (tomosyn)	134957	6	n/a	n/a	1.81e-01	2.148
1087651	ENSG00000057757	36373	PITHD1	PITH (C-terminal proteasome-interacting domain of thioredoxin-like) domain containing 1	57095	1	n/a	n/a	1.62e-01	2.147
279720637	ENSG00000213290	0	CTD-2192J16.12	CTD-2192J16.12	0	19	n/a	n/a	1.98e-01	2.146
1094513	ENSG00000138069	5829	RAB1A	RAB1A, member RAS oncogene family	5861	2	n/a	n/a	1.43e-01	2.145
1102110	ENSG00000182481	3813	KPNA2	karyopherin alpha 2 (RAG cohort 1, importin alpha 1)	3838	17	n/a	n/a	1.47e-01	2.145
279866672	ENSG00000232472	0	EEF1B2P3	eukaryotic translation elongation factor 1 beta 2 pseudogene 3	0	X	n/a	n/a	1.76e-01	2.145
1097146	ENSG00000158290	8389	CUL4B	cullin 4B	8450	X	n/a	n/a	1.91e-01	2.145
1100319	ENSG00000172667	40994	ZMAT3	zinc finger, matrin-type 3	64393	3	n/a	n/a	1.41e-01	2.144
1089653	ENSG00000103160	57935	HSDL1	hydroxysteroid dehydrogenase like 1	83693	16	n/a	n/a	1.72e-01	2.144
279791998	ENSG00000225792	0	AC004540.4	AC004540.4	0	7	n/a	n/a	1.46e-01	2.144
1087455	ENSG00000042317	35101	SPATA7	spermatogenesis associated 7	55812	14	n/a	n/a	1.87e-01	2.144
1093727	ENSG00000134001	1952	EIF2S1	eukaryotic translation initiation factor 2, subunit 1 alpha, 35kDa	1965	14	n/a	n/a	1.95e-01	2.142
1096713	ENSG00000154511	123086	FAM69A	family with sequence similarity 69, member A	388650	1	n/a	n/a	1.88e-01	2.142
1099179	ENSG00000167863	10329	ATP5H	ATP synthase, H+ transporting, mitochondrial Fo complex, subunit d	10476	17	n/a	n/a	1.42e-01	2.142
1091099	ENSG00000113583	36230	C5orf15	chromosome 5 open reading frame 15	56951	5	n/a	n/a	1.92e-01	2.141
1098260	ENSG00000164284	79594	GRPEL2	GrpE-like 2, mitochondrial (E. coli)	134266	5	n/a	n/a	1.40e-01	2.141
1088799	ENSG00000091164	9217	TXNL1	thioredoxin-like 1	9352	18	n/a	n/a	1.79e-01	2.140
1088077	ENSG00000072756	30577	TRNT1	tRNA nucleotidyl transferase, CCA-adding, 1	51095	3	n/a	n/a	1.42e-01	2.140
1103084	ENSG00000186416	35209	NKRF	NFKB repressing factor	55922	X	n/a	n/a	1.57e-01	2.140
279949301	ENSG00000240509	0	CTC-788C1.1	CTC-788C1.1	0	8	n/a	n/a	2.54e-01	2.138
1099623	ENSG00000169740	7537	ZNF32	zinc finger protein 32	7580	10	n/a	n/a	1.61e-01	2.138
1094378	ENSG00000137409	23540	MTCH1	mitochondrial carrier 1	23787	6	n/a	n/a	1.96e-01	2.137
1092136	ENSG00000122068	58458	FYTTD1	forty-two-three domain containing 1	84248	3	n/a	n/a	1.39e-01	2.137
1106352	ENSG00000215472	6107	RPL17	ribosomal protein L17	6139	18	n/a	n/a	1.84e-01	2.136
280055851	ENSG00000253368	123060	TRNP1	TMF1-regulated nuclear protein 1	388610	1	n/a	n/a	1.39e-01	2.136
279723682	ENSG00000213650	0	RP11-760D2.7	RP11-760D2.7	0	7	n/a	n/a	1.65e-01	2.136
1100803	ENSG00000175193	34775	PARL	presenilin associated, rhomboid-like	55486	3	n/a	n/a	1.62e-01	2.136
1092476	ENSG00000124688	9445	MAD2L1BP	MAD2L1 binding protein	9587	6	n/a	n/a	1.76e-01	2.135
280131241	ENSG00000259344	0	RP11-566K19.6	RP11-566K19.6	0	15	n/a	n/a	1.39e-01	2.135
1095960	ENSG00000147894	83722	C9orf72	chromosome 9 open reading frame 72	203228	9	n/a	n/a	1.74e-01	2.135
1108511	ENSG00000235868	0	GAPDHP31	glyceraldehyde 3 phosphate dehydrogenase pseudogene 31	0	12	n/a	n/a	2.04e-01	2.135
1096646	ENSG00000154001	5497	PPP2R5E	protein phosphatase 2, regulatory subunit B', epsilon isoform	5529	14	n/a	n/a	1.54e-01	2.134
1102875	ENSG00000185627	5687	PSMD13	proteasome (prosome, macropain) 26S subunit, non-ATPase, 13	5719	11	n/a	n/a	1.38e-01	2.134
1101838	ENSG00000180998	94000	GPR137C	G protein-coupled receptor 137C	283554	14	n/a	n/a	1.42e-01	2.134
1101092	ENSG00000176749	8774	CDK5R1	cyclin-dependent kinase 5, regulatory subunit 1 (p35)	8851	17	n/a	n/a	2.16e-01	2.133
280096483	ENSG00000256512	0	RP11-860B13.3	RP11-860B13.3	0	12	n/a	n/a	1.51e-01	2.133
1097371	ENSG00000160131	83751	VMA21	VMA21 vacuolar H+-ATPase homolog (S. cerevisiae)	203547	X	n/a	n/a	1.39e-01	2.133
279869944	ENSG00000232734	0	ATP5G1P7	ATP synthase, H+ transporting, mitochondrial Fo complex, subunit C1 (subunit 9) pseudogene 7	0	10	n/a	n/a	1.42e-01	2.133
1095631	ENSG00000145428	94599	RNF175	ring finger protein 175	285533	4	n/a	n/a	1.75e-01	2.133
1091339	ENSG00000115520	56020	COQ10B	coenzyme Q10 homolog B (S. cerevisiae)	80219	2	n/a	n/a	1.43e-01	2.132
1093786	ENSG00000134291	54862	TMEM106C	transmembrane protein 106C	79022	12	n/a	n/a	1.43e-01	2.132
279745688	ENSG00000217027	0	RP1-83M4.2	RP1-83M4.2	0	6	n/a	n/a	1.61e-01	2.131
280012482	ENSG00000249353	0	RP11-65F13.1	RP11-65F13.1	0	5	n/a	n/a	1.38e-01	2.131
1094558	ENSG00000138297	1019717	TIMM23	translocase of inner mitochondrial membrane 23 homolog (yeast)	100287932	10	n/a	n/a	1.39e-01	2.131
1098255	ENSG00000164258	4698	NDUFS4	NADH dehydrogenase (ubiquinone) Fe-S protein 4, 18kDa (NADH-coenzyme Q reductase)	4724	5	n/a	n/a	1.55e-01	2.130
1104307	ENSG00000197535	4618	MYO5A	myosin VA (heavy chain 12, myoxin)	4644	15	n/a	n/a	1.95e-01	2.130
1097982	ENSG00000163512	40944	AZI2	5-azacytidine induced 2	64343	3	n/a	n/a	1.39e-01	2.130
279666387	ENSG00000202025	0	U6	U6 spliceosomal RNA	0	1	n/a	n/a	1.62e-01	2.130
1090823	ENSG00000111670	54997	GNPTAB	N-acetylglucosamine-1-phosphate transferase, alpha and beta subunits	79158	12	n/a	n/a	1.74e-01	2.130
280133616	ENSG00000259479	0	CTD-2008A1.2	CTD-2008A1.2	0	15	n/a	n/a	1.93e-01	2.129
1092813	ENSG00000127334	8384	DYRK2	dual-specificity tyrosine-(Y)-phosphorylation regulated kinase 2	8445	12	n/a	n/a	1.86e-01	2.129
1100203	ENSG00000172172	28734	MRPL13	mitochondrial ribosomal protein L13	28998	8	n/a	n/a	1.53e-01	2.129
1087360	ENSG00000031698	6267	SARS	seryl-tRNA synthetase	6301	1	n/a	n/a	1.65e-01	2.129
1102206	ENSG00000182899	6133	RPL35A	ribosomal protein L35a	6165	3	n/a	n/a	1.68e-01	2.129
1096818	ENSG00000155508	9203	CNOT8	CCR4-NOT transcription complex, subunit 8	9337	5	n/a	n/a	1.44e-01	2.128
1091988	ENSG00000120705	2092	ETF1	eukaryotic translation termination factor 1	2107	5	n/a	n/a	1.65e-01	2.128
279755663	ENSG00000221754	1023050	MIR1260	microRNA 1260	100302236	14	n/a	n/a	1.63e-01	2.128
1087944	ENSG00000069329	35026	VPS35	vacuolar protein sorting 35 homolog (S. cerevisiae)	55737	16	n/a	n/a	1.40e-01	2.128
1088445	ENSG00000082482	3751	KCNK2	potassium channel, subfamily K, member 2	3776	1	n/a	n/a	1.39e-01	2.127
1096886	ENSG00000156110	129	ADK	adenosine kinase	132	10	n/a	n/a	1.52e-01	2.127
1087407	ENSG00000037241	30603	RPL26L1	ribosomal protein L26-like 1	51121	5	n/a	n/a	1.39e-01	2.127
279781200	ENSG00000224856	0	RP4-796I17.5	RP4-796I17.5	0	22	n/a	n/a	1.56e-01	2.126
279887761	ENSG00000234332	0	BCAS2P2	breast carcinoma amplified sequence 2 pseudogene 2	0	1	n/a	n/a	1.39e-01	2.126
1089249	ENSG00000100664	1968	EIF5	eukaryotic translation initiation factor 5	1983	14	n/a	n/a	1.39e-01	2.126
1097730	ENSG00000162616	10922	DNAJB4	DnaJ (Hsp40) homolog, subfamily B, member 4	11080	1	n/a	n/a	1.89e-01	2.126
1093542	ENSG00000132664	10474	POLR3F	polymerase (RNA) III (DNA directed) polypeptide F, 39 kDa	10621	20	n/a	n/a	1.86e-01	2.126
279834467	ENSG00000229593	0	SUCLA2P3	succinate-CoA ligase, ADP-forming, beta subunit pseudogene 3	0	2	n/a	n/a	1.40e-01	2.125
1088928	ENSG00000095970	33501	TREM2	triggering receptor expressed on myeloid cells 2	54209	6	n/a	n/a	1.39e-01	2.125
1090539	ENSG00000109180	34229	OCIAD1	OCIA domain containing 1	54940	4	n/a	n/a	1.63e-01	2.125
1107259	ENSG00000227624	0	SNRPEL1	small nuclear ribonucleoprotein polypeptide E-like 1	0	9	n/a	n/a	1.38e-01	2.123
1102282	ENSG00000183199	0	HSP90AB3P	heat shock protein 90kDa alpha (cytosolic), class B member 3, pseudogene	0	4	n/a	n/a	1.95e-01	2.123
1095242	ENSG00000143106	5654	PSMA5	proteasome (prosome, macropain) subunit, alpha type, 5	5686	1	n/a	n/a	1.39e-01	2.122
1101179	ENSG00000177181	94381	RIMKLA	ribosomal modification protein rimK-like family member A	284716	1	n/a	n/a	2.06e-01	2.122
279884024	ENSG00000233971	0	AC067950.1	AC067950.1	0	2	n/a	n/a	2.58e-01	2.122
280087619	ENSG00000255529	57198	GRINL1A	glutamate receptor, ionotropic, N-methyl D-aspartate-like 1A	81488	15	n/a	n/a	1.58e-01	2.121
1091872	ENSG00000119888	4047	EPCAM	epithelial cell adhesion molecule	4072	2	n/a	n/a	1.99e-01	2.121
280128329	ENSG00000259173	0	RP11-30K9.7	RP11-30K9.7	0	15	n/a	n/a	2.30e-01	2.121
1095294	ENSG00000143324	9089	XPR1	xenotropic and polytropic retrovirus receptor 1	9213	1	n/a	n/a	1.38e-01	2.120
1088372	ENSG00000080546	26989	SESN1	sestrin 1	27244	6	n/a	n/a	1.38e-01	2.119
1093949	ENSG00000135250	6693	SRPK2	SRSF protein kinase 2	6733	7	n/a	n/a	1.50e-01	2.119
1105797	ENSG00000213005	26003	PTTG3P	pituitary tumor-transforming 3, pseudogene	26255	8	n/a	n/a	1.67e-01	2.119
280130623	ENSG00000259305	157124431	ZHX1-C8ORF76	ZHX1-C8ORF76 readthrough	100533106	8	n/a	n/a	1.47e-01	2.119
1088006	ENSG00000070785	8812	EIF2B3	eukaryotic translation initiation factor 2B, subunit 3 gamma, 58kDa	8891	1	n/a	n/a	1.38e-01	2.119
1102220	ENSG00000182952	10326	HMGN4	high mobility group nucleosomal binding domain 4	10473	6	n/a	n/a	1.57e-01	2.118
280001842	ENSG00000248455	0	RP11-321E2.3	RP11-321E2.3	0	5	n/a	n/a	1.38e-01	2.117
280039340	ENSG00000251482	0	RP11-707F2.2	RP11-707F2.2	0	4	n/a	n/a	1.52e-01	2.116
1093901	ENSG00000134970	30497	TMED7	transmembrane emp24 protein transport domain containing 7	51014	5	n/a	n/a	1.39e-01	2.116
1104716	ENSG00000198743	6490	SLC5A3	solute carrier family 5 (sodium/myo-inositol cotransporter), member 3	6526	21	n/a	n/a	1.61e-01	2.116
1099436	ENSG00000168917	56497	TMEM22	transmembrane protein 22	80723	3	n/a	n/a	1.46e-01	2.116
1101693	ENSG00000180185	57561	FAHD1	fumarylacetoacetate hydrolase domain containing 1	81889	16	n/a	n/a	1.39e-01	2.115
1103103	ENSG00000186472	27189	PCLO	piccolo (presynaptic cytomatrix protein)	27445	7	n/a	n/a	1.91e-01	2.115
1102899	ENSG00000185721	4707	DRG1	developmentally regulated GTP binding protein 1	4733	22	n/a	n/a	1.39e-01	2.115
279892626	ENSG00000234742	0	AC144530.1	AC144530.1	0	3	n/a	n/a	2.10e-01	2.114
1091442	ENSG00000116191	34392	RALGPS2	Ral GEF with PH domain and SH3 binding motif 2	55103	1	n/a	n/a	1.41e-01	2.114
279735880	ENSG00000215006	0	CHCHD2P2	coiled-coil-helix-coiled-coil-helix domain containing 2 pseudogene 2	0	5	n/a	n/a	1.96e-01	2.113
1103803	ENSG00000196072	93812	BLOC1S2	biogenesis of lysosomal organelles complex-1, subunit 2	282991	10	n/a	n/a	1.39e-01	2.113
1101659	ENSG00000179941	55541	BBS10	Bardet-Biedl syndrome 10	79738	12	n/a	n/a	1.75e-01	2.113
1098909	ENSG00000166848	33677	TERF2IP	telomeric repeat binding factor 2, interacting protein	54386	16	n/a	n/a	1.39e-01	2.113
1087027	ENSG00000006837	30746	CDKL3	cyclin-dependent kinase-like 3	51265	5	n/a	n/a	1.45e-01	2.112
1091627	ENSG00000117543	31091	DPH5	DPH5 homolog (S. cerevisiae)	51611	1	n/a	n/a	1.39e-01	2.112
1097736	ENSG00000162627	30856	SNX7	sorting nexin 7	51375	1	n/a	n/a	1.45e-01	2.112
279486054	ENSG00000178082	0	AC005412.1	AC005412.1	0	17	n/a	n/a	2.01e-01	2.112
279788283	ENSG00000225486	0	RP11-301G21.1	RP11-301G21.1	0	1	n/a	n/a	1.46e-01	2.112
279854762	ENSG00000231416	0	RP11-422P24.9	RP11-422P24.9	0	1	n/a	n/a	2.48e-01	2.111
1093724	ENSG00000133983	30722	COX16	COX16 cytochrome c oxidase assembly homolog (S. cerevisiae)	51241	14	n/a	n/a	1.39e-01	2.111
1093939	ENSG00000135211	59212	TMEM60	transmembrane protein 60	85025	7	n/a	n/a	1.41e-01	2.111
1091797	ENSG00000119401	22709	TRIM32	tripartite motif containing 32	22954	9	n/a	n/a	1.72e-01	2.111
279718421	ENSG00000213036	0	RP11-365D23.4	RP11-365D23.4	0	1	n/a	n/a	1.52e-01	2.110
1088183	ENSG00000075415	5218	SLC25A3	solute carrier family 25 (mitochondrial carrier; phosphate carrier), member 3	5250	12	n/a	n/a	1.47e-01	2.110
1088271	ENSG00000077721	7276	UBE2A	ubiquitin-conjugating enzyme E2A	7319	X	n/a	n/a	1.39e-01	2.110
1099629	ENSG00000169760	22627	NLGN1	neuroligin 1	22871	3	n/a	n/a	1.41e-01	2.109
1092167	ENSG00000122420	5705	PTGFR	prostaglandin F receptor (FP)	5737	1	n/a	n/a	1.39e-01	2.109
1101984	ENSG00000181904	79612	C5orf24	chromosome 5 open reading frame 24	134553	5	n/a	n/a	1.39e-01	2.108
1091023	ENSG00000112972	3137	HMGCS1	3-hydroxy-3-methylglutaryl-CoA synthase 1 (soluble)	3157	5	n/a	n/a	1.56e-01	2.108
279865228	ENSG00000232332	0	RP3-481A17.1	RP3-481A17.1	0	X	n/a	n/a	1.39e-01	2.108
1102022	ENSG00000182117	34794	NOP10	NOP10 ribonucleoprotein homolog (yeast)	55505	15	n/a	n/a	1.53e-01	2.107
1094117	ENSG00000136045	10978	PWP1	PWP1 homolog (S. cerevisiae)	11137	12	n/a	n/a	1.43e-01	2.107
280080656	ENSG00000255082	157129353	RP11-657K20.2	RP11-657K20.2	100873989	11	n/a	n/a	1.39e-01	2.107
1095585	ENSG00000145087	9374	STXBP5L	syntaxin binding protein 5-like	9515	3	n/a	n/a	1.93e-01	2.107
280061418	ENSG00000253760	0	RP11-48B3.2	RP11-48B3.2	0	8	n/a	n/a	1.85e-01	2.107
1103248	ENSG00000187109	4647	NAP1L1	nucleosome assembly protein 1-like 1	4673	12	n/a	n/a	1.38e-01	2.106
1098140	ENSG00000163950	7838	SLBP	stem-loop binding protein	7884	4	n/a	n/a	1.42e-01	2.106
1090141	ENSG00000106069	1116	CHN2	chimerin (chimaerin) 2	1124	7	n/a	n/a	1.42e-01	2.106
1102354	ENSG00000183527	8555	PSMG1	proteasome (prosome, macropain) assembly chaperone 1	8624	21	n/a	n/a	1.54e-01	2.106
1100704	ENSG00000174684	10883	B3GNT1	UDP-GlcNAc:betaGal beta-1,3-N-acetylglucosaminyltransferase 1	11041	11	n/a	n/a	2.22e-01	2.106
1101341	ENSG00000178053	4266	MLF1	myeloid leukemia factor 1	4291	3	n/a	n/a	1.38e-01	2.106
1095258	ENSG00000143164	35115	DCAF6	DDB1 and CUL4 associated factor 6	55827	1	n/a	n/a	1.52e-01	2.106
279938412	ENSG00000239256	0	RP11-22N12.1	RP11-22N12.1	0	17	n/a	n/a	2.03e-01	2.104
1092189	ENSG00000122584	29743	NXPH1	neurexophilin 1	30010	7	n/a	n/a	1.46e-01	2.104
1105699	ENSG00000211456	22664	SACM1L	SAC1 suppressor of actin mutations 1-like (yeast)	22908	3	n/a	n/a	1.38e-01	2.104
1089787	ENSG00000104331	34217	IMPAD1	inositol monophosphatase domain containing 1	54928	8	n/a	n/a	1.61e-01	2.104
1088073	ENSG00000072657	29686	TRHDE	thyrotropin-releasing hormone degrading enzyme	29953	12	n/a	n/a	1.79e-01	2.103
279909950	ENSG00000236360	0	RP11-334A14.2	RP11-334A14.2	0	1	n/a	n/a	1.48e-01	2.103
279961080	ENSG00000241932	0	RP11-14K2.1	RP11-14K2.1	0	16	n/a	n/a	1.66e-01	2.103
1104044	ENSG00000196715	81205	VKORC1L1	vitamin K epoxide reductase complex, subunit 1-like 1	154807	7	n/a	n/a	1.42e-01	2.103
280003237	ENSG00000248569	0	CTC-512J14.5	CTC-512J14.5	0	5	n/a	n/a	1.83e-01	2.103
1104813	ENSG00000198918	6138	RPL39	ribosomal protein L39	6170	X	n/a	n/a	1.81e-01	2.102
1093600	ENSG00000132965	238	ALOX5AP	arachidonate 5-lipoxygenase-activating protein	241	13	n/a	n/a	1.39e-01	2.102
1095423	ENSG00000143942	142303	CHAC2	ChaC, cation transport regulator homolog 2 (E. coli)	494143	2	n/a	n/a	1.41e-01	2.101
1087981	ENSG00000070367	10493	EXOC5	exocyst complex component 5	10640	14	n/a	n/a	1.55e-01	2.100
1092263	ENSG00000123179	58848	EBPL	emopamil binding protein-like	84650	13	n/a	n/a	1.69e-01	2.099
1105617	ENSG00000205981	79463	DNAJC19	DnaJ (Hsp40) homolog, subfamily C, member 19	131118	3	n/a	n/a	1.41e-01	2.099
279923105	ENSG00000237514	0	PTP4A1P7	protein tyrosine phosphatase type IVA, member 1 pseudogene 7	0	1	n/a	n/a	1.43e-01	2.099
1100270	ENSG00000172428	80913	MYEOV2	myeloma overexpressed 2	150678	2	n/a	n/a	1.40e-01	2.098
279720522	ENSG00000213269	0	AC004386.4	AC004386.4	0	X	n/a	n/a	2.08e-01	2.098
1088405	ENSG00000081189	4183	MEF2C	myocyte enhancer factor 2C	4208	5	n/a	n/a	1.63e-01	2.098
1092712	ENSG00000126261	9909	UBA2	ubiquitin-like modifier activating enzyme 2	10054	19	n/a	n/a	1.39e-01	2.098
279979709	ENSG00000243859	0	CTD-2331D11.1	CTD-2331D11.1	0	5	n/a	n/a	1.70e-01	2.097
1091388	ENSG00000115840	8538	SLC25A12	solute carrier family 25 (mitochondrial carrier, Aralar), member 12	8604	2	n/a	n/a	1.75e-01	2.097
1093574	ENSG00000132823	31006	C20orf111	chromosome 20 open reading frame 111	51526	20	n/a	n/a	1.39e-01	2.097
1095361	ENSG00000143575	10309	HAX1	HCLS1 associated protein X-1	10456	1	n/a	n/a	1.40e-01	2.097
279810882	ENSG00000227440	0	ATP5G1P4	ATP synthase, H+ transporting, mitochondrial Fo complex, subunit C1 (subunit 9) pseudogene 4	0	3	n/a	n/a	1.95e-01	2.096
1092772	ENSG00000126860	2108	EVI2A	ecotropic viral integration site 2A	2123	17	n/a	n/a	1.50e-01	2.096
1089210	ENSG00000100519	5674	PSMC6	proteasome (prosome, macropain) 26S subunit, ATPase, 6	5706	14	n/a	n/a	1.38e-01	2.094
1106644	ENSG00000223572	149624	CKMT1A	creatine kinase, mitochondrial 1A	548596	15	n/a	n/a	1.40e-01	2.094
1090159	ENSG00000106236	4854	NPTX2	neuronal pentraxin II	4885	7	n/a	n/a	2.63e-01	2.094
280121857	ENSG00000258802	0	RP11-589M4.2	RP11-589M4.2	0	14	n/a	n/a	1.76e-01	2.093
279855189	ENSG00000231445	0	TIMM8AP1	translocase of inner mitochondrial membrane 8 homolog A (yeast) pseudogene 1	0	2	n/a	n/a	1.40e-01	2.093
1101802	ENSG00000180828	27064	BHLHE22	basic helix-loop-helix family, member e22	27319	8	n/a	n/a	1.57e-01	2.093
1106068	ENSG00000214397	0	AC022692.1	AC022692.1	0	15	n/a	n/a	1.60e-01	2.093
1094242	ENSG00000136738	7979	STAM	signal transducing adaptor molecule (SH3 domain and ITAM motif) 1	8027	10	n/a	n/a	1.39e-01	2.093
280098443	ENSG00000256745	0	RP11-680H20.1	RP11-680H20.1	0	11	n/a	n/a	1.42e-01	2.093
279925806	ENSG00000237748	0	UQCRBP1	ubiquinol-cytochrome c reductase binding protein pseudogene 1	0	X	n/a	n/a	1.74e-01	2.093
1093977	ENSG00000135387	4051	CAPRIN1	cell cycle associated protein 1	4076	11	n/a	n/a	1.40e-01	2.093
279862345	ENSG00000232060	0	RP11-255N24.4	RP11-255N24.4	0	9	n/a	n/a	1.57e-01	2.093
1088241	ENSG00000077080	30893	ACTL6B	actin-like 6B	51412	7	n/a	n/a	2.44e-01	2.092
1089239	ENSG00000100614	5462	PPM1A	protein phosphatase, Mg2+/Mn2+ dependent, 1A	5494	14	n/a	n/a	1.39e-01	2.092
1095417	ENSG00000143889	60232	HNRPLL	heterogeneous nuclear ribonucleoprotein L-like	92906	2	n/a	n/a	1.39e-01	2.092
1087951	ENSG00000069509	79804	FUNDC1	FUN14 domain containing 1	139341	X	n/a	n/a	1.42e-01	2.091
279789224	ENSG00000225558	0	UBE2D3P2	ubiquitin-conjugating enzyme E2D 3 pseudogene 2	0	3	n/a	n/a	1.47e-01	2.090
280072901	ENSG00000254589	0	AP000435.1	AP000435.1	0	11	n/a	n/a	1.56e-01	2.090
1089261	ENSG00000100749	7400	VRK1	vaccinia related kinase 1	7443	14	n/a	n/a	1.39e-01	2.090
1102935	ENSG00000185875	55699	THNSL1	threonine synthase-like 1 (S. cerevisiae)	79896	10	n/a	n/a	1.41e-01	2.090
1096442	ENSG00000152234	495	ATP5A1	ATP synthase, H+ transporting, mitochondrial F1 complex, alpha subunit 1, cardiac muscle	498	18	n/a	n/a	1.41e-01	2.089
1091539	ENSG00000116903	80781	EXOC8	exocyst complex component 8	149371	1	n/a	n/a	1.39e-01	2.089
280054058	ENSG00000253250	1000960	RP11-122A3.2	RP11-122A3.2	100127983	8	n/a	n/a	1.69e-01	2.088
1099459	ENSG00000169019	34240	COMMD8	COMM domain containing 8	54951	4	n/a	n/a	1.81e-01	2.088
279783200	ENSG00000225022	0	UBE2D3P1	ubiquitin-conjugating enzyme E2D 3 pseudogene 1	0	20	n/a	n/a	1.39e-01	2.088
279677853	ENSG00000204253	0	AC019178.1	AC019178.1	0	2	n/a	n/a	1.38e-01	2.088
1098089	ENSG00000163806	89451	SPDYA	speedy homolog A (Xenopus laevis)	245711	2	n/a	n/a	1.39e-01	2.088
1095541	ENSG00000144744	8919	UBA3	ubiquitin-like modifier activating enzyme 3	9039	3	n/a	n/a	1.75e-01	2.086
279983732	ENSG00000244270	0	RPL32P29	ribosomal protein L32 pseudogene 29	0	14	n/a	n/a	1.76e-01	2.086
1088620	ENSG00000087448	36815	KLHDC5	kelch domain containing 5	57542	12	n/a	n/a	1.39e-01	2.085
279799259	ENSG00000226415	0	TPI1P1	triosephosphate isomerase 1 pseudogene 1	0	1	n/a	n/a	1.86e-01	2.085
1098159	ENSG00000164024	22928	METAP1	methionyl aminopeptidase 1	23173	4	n/a	n/a	1.39e-01	2.084
1099522	ENSG00000169251	30550	NMD3	NMD3 homolog (S. cerevisiae)	51068	3	n/a	n/a	1.41e-01	2.084
1101108	ENSG00000176853	81316	FAM91A1	family with sequence similarity 91, member A1	157769	8	n/a	n/a	1.38e-01	2.084
1090149	ENSG00000106105	2601	GARS	glycyl-tRNA synthetase	2617	7	n/a	n/a	1.79e-01	2.084
1106853	ENSG00000224916	341	APOC4	apolipoprotein C-IV	344	19	n/a	n/a	1.40e-01	2.083
1097614	ENSG00000161970	6122	RPL26	ribosomal protein L26	6154	17	n/a	n/a	1.77e-01	2.082
1093787	ENSG00000134294	33698	SLC38A2	solute carrier family 38, member 2	54407	12	n/a	n/a	1.62e-01	2.082
1091986	ENSG00000120697	29615	ALG5	asparagine-linked glycosylation 5, dolichyl-phosphate beta-glucosyltransferase homolog (S. cerevisiae)	29880	13	n/a	n/a	1.52e-01	2.081
1094094	ENSG00000135932	31199	CAB39	calcium binding protein 39	51719	2	n/a	n/a	1.40e-01	2.081
1088280	ENSG00000078043	8941	PIAS2	protein inhibitor of activated STAT, 2	9063	18	n/a	n/a	1.57e-01	2.080
1087173	ENSG00000011638	36422	TMEM159	transmembrane protein 159	57146	16	n/a	n/a	1.95e-01	2.080
1093324	ENSG00000131171	6415	SH3BGRL	SH3 domain binding glutamic acid-rich protein like	6451	X	n/a	n/a	1.88e-01	2.080
1101832	ENSG00000180957	23513	PITPNB	phosphatidylinositol transfer protein, beta	23760	22	n/a	n/a	1.40e-01	2.080
280075173	ENSG00000254732	0	RP11-691N7.6	RP11-691N7.6	0	11	n/a	n/a	1.63e-01	2.079
1096256	ENSG00000150753	22703	CCT5	chaperonin containing TCP1, subunit 5 (epsilon)	22948	5	n/a	n/a	1.55e-01	2.079
1096093	ENSG00000149100	10333	EIF3M	eukaryotic translation initiation factor 3, subunit M	10480	11	n/a	n/a	1.38e-01	2.078
1092968	ENSG00000128683	2555	GAD1	glutamate decarboxylase 1 (brain, 67kDa)	2571	2	n/a	n/a	2.58e-01	2.078
1094162	ENSG00000136261	28705	BZW2	basic leucine zipper and W2 domains 2	28969	7	n/a	n/a	1.39e-01	2.078
1101029	ENSG00000176396	81580	EID2	EP300 interacting inhibitor of differentiation 2	163126	19	n/a	n/a	1.40e-01	2.077
1098432	ENSG00000164933	56745	SLC25A32	solute carrier family 25, member 32	81034	8	n/a	n/a	1.45e-01	2.077
279441324	ENSG00000172974	0	AC007318.5	AC007318.5	0	2	n/a	n/a	1.54e-01	2.077
1100351	ENSG00000172795	81696	DCP2	DCP2 decapping enzyme homolog (S. cerevisiae)	167227	5	n/a	n/a	1.42e-01	2.077
279801201	ENSG00000226605	0	AC007098.1	AC007098.1	0	2	n/a	n/a	2.03e-01	2.077
1087011	ENSG00000006625	54857	GGCT	gamma-glutamylcyclotransferase	79017	7	n/a	n/a	1.96e-01	2.077
1095804	ENSG00000146731	903	CCT6A	chaperonin containing TCP1, subunit 6A (zeta 1)	908	7	n/a	n/a	1.39e-01	2.077
279833477	ENSG00000229489	0	ATP5A1P5	ATP synthase, H+ transporting, mitochondrial F1 complex, alpha subunit 1 pseudogene 5	0	9	n/a	n/a	1.47e-01	2.076
1103508	ENSG00000188243	81936	COMMD6	COMM domain containing 6	170622	13	n/a	n/a	1.64e-01	2.076
1106283	ENSG00000215218	79586	UBE2QL1	ubiquitin-conjugating enzyme E2Q family-like 1	134111	5	n/a	n/a	2.65e-01	2.076
1099656	ENSG00000169891	9061	REPS2	RALBP1 associated Eps domain containing 2	9185	X	n/a	n/a	1.57e-01	2.075
280115402	ENSG00000258424	0	RP11-471B22.2	RP11-471B22.2	0	14	n/a	n/a	1.91e-01	2.074
279782198	ENSG00000224936	0	SUCLA2P1	succinate-CoA ligase, ADP-forming, beta subunit pseudogene 1	0	6	n/a	n/a	1.62e-01	2.074
1095870	ENSG00000147224	5599	PRPS1	phosphoribosyl pyrophosphate synthetase 1	5631	X	n/a	n/a	1.56e-01	2.074
279997912	ENSG00000248138	0	RP11-446J8.1	RP11-446J8.1	0	4	n/a	n/a	2.26e-01	2.073
1090191	ENSG00000106399	6087	RPA3	replication protein A3, 14kDa	6119	7	n/a	n/a	1.45e-01	2.073
1094525	ENSG00000138095	9983	LRPPRC	leucine-rich PPR-motif containing	10128	2	n/a	n/a	1.47e-01	2.072
1096819	ENSG00000155511	2873	GRIA1	glutamate receptor, ionotropic, AMPA 1	2890	5	n/a	n/a	2.65e-01	2.072
1099771	ENSG00000170381	9579	SEMA3E	sema domain, immunoglobulin domain (Ig), short basic domain, secreted, (semaphorin) 3E	9723	7	n/a	n/a	1.38e-01	2.072
1090917	ENSG00000112210	31195	RAB23	RAB23, member RAS oncogene family	51715	6	n/a	n/a	1.42e-01	2.072
279438953	ENSG00000172799	0	ZBTB8OSP2	zinc finger and BTB domain containing 8 opposite strand pseudogene 2	0	2	n/a	n/a	1.78e-01	2.071
1100155	ENSG00000171960	10318	PPIH	peptidylprolyl isomerase H (cyclophilin H)	10465	1	n/a	n/a	1.59e-01	2.071
1103886	ENSG00000196305	3356	IARS	isoleucyl-tRNA synthetase	3376	9	n/a	n/a	1.94e-01	2.071
1101650	ENSG00000179915	9243	NRXN1	neurexin 1	9378	2	n/a	n/a	1.77e-01	2.070
1100246	ENSG00000172348	10085	RCAN2	regulator of calcineurin 2	10231	6	n/a	n/a	1.39e-01	2.070
1087556	ENSG00000050748	5569	MAPK9	mitogen-activated protein kinase 9	5601	5	n/a	n/a	1.83e-01	2.070
279842266	ENSG00000230311	0	AC004074.3	AC004074.3	0	X	n/a	n/a	1.70e-01	2.069
1093632	ENSG00000133119	5951	RFC3	replication factor C (activator 1) 3, 38kDa	5983	13	n/a	n/a	1.39e-01	2.069
1088901	ENSG00000095303	5710	PTGS1	prostaglandin-endoperoxide synthase 1 (prostaglandin G/H synthase and cyclooxygenase)	5742	9	n/a	n/a	2.22e-01	2.069
1096965	ENSG00000156795	34382	WDYHV1	WDYHV motif containing 1	55093	8	n/a	n/a	1.67e-01	2.069
1086968	ENSG00000005812	25973	FBXL3	F-box and leucine-rich repeat protein 3	26224	13	n/a	n/a	1.62e-01	2.068
1087523	ENSG00000049130	4229	KITLG	KIT ligand	4254	12	n/a	n/a	2.04e-01	2.068
1093772	ENSG00000134248	10395	HBXIP	hepatitis B virus x interacting protein	10542	1	n/a	n/a	1.46e-01	2.068
1088739	ENSG00000090054	10411	SPTLC1	serine palmitoyltransferase, long chain base subunit 1	10558	9	n/a	n/a	1.47e-01	2.068
1100095	ENSG00000171724	36960	VAT1L	vesicle amine transport protein 1 homolog (T. californica)-like	57687	16	n/a	n/a	1.53e-01	2.067
1090156	ENSG00000106153	30624	CHCHD2	coiled-coil-helix-coiled-coil-helix domain containing 2	51142	7	n/a	n/a	1.62e-01	2.067
280067834	ENSG00000254224	0	KB-1043D8.6	KB-1043D8.6	0	8	n/a	n/a	1.86e-01	2.067
279452249	ENSG00000174028	0	FAM3C2	family with sequence similarity 3, member C2 (pseudogene)	0	X	n/a	n/a	2.27e-01	2.066
1094943	ENSG00000140798	60804	ABCC12	ATP-binding cassette, sub-family C (CFTR/MRP), member 12	94160	16	n/a	n/a	1.37e-01	2.066
1100354	ENSG00000172817	9284	CYP7B1	cytochrome P450, family 7, subfamily B, polypeptide 1	9420	8	n/a	n/a	1.39e-01	2.066
1091749	ENSG00000118816	10825	CCNI	cyclin I	10983	4	n/a	n/a	2.23e-01	2.065
1102548	ENSG00000184277	56014	TM2D3	TM2 domain containing 3	80213	15	n/a	n/a	1.59e-01	2.065
1092473	ENSG00000124659	6863	TBCC	tubulin folding cofactor C	6903	6	n/a	n/a	1.39e-01	2.065
1093801	ENSG00000134352	3547	IL6ST	interleukin 6 signal transducer (gp130, oncostatin M receptor)	3572	5	n/a	n/a	1.39e-01	2.064
1093814	ENSG00000134444	36887	KIAA1468	KIAA1468	57614	18	n/a	n/a	1.57e-01	2.064
1092708	ENSG00000126249	58516	PDCD2L	programmed cell death 2-like	84306	19	n/a	n/a	1.39e-01	2.064
1104778	ENSG00000198856	37319	OSTC	oligosaccharyltransferase complex subunit	58505	4	n/a	n/a	1.61e-01	2.064
280089712	ENSG00000255739	0	AP000689.1	AP000689.1	0	21	n/a	n/a	1.38e-01	2.063
279834515	ENSG00000229598	0	PRDX3P1	peroxiredoxin 3 pseudogene 1	0	22	n/a	n/a	1.42e-01	2.063
1091613	ENSG00000117475	8482	BLZF1	basic leucine zipper nuclear factor 1	8548	1	n/a	n/a	1.40e-01	2.063
1094866	ENSG00000140307	2941	GTF2A2	general transcription factor IIA, 2, 12kDa	2958	15	n/a	n/a	1.71e-01	2.063
1094452	ENSG00000137806	30585	NDUFAF1	NADH dehydrogenase (ubiquinone) 1 alpha subcomplex, assembly factor 1	51103	15	n/a	n/a	1.38e-01	2.062
1090118	ENSG00000105976	4208	MET	met proto-oncogene (hepatocyte growth factor receptor)	4233	7	n/a	n/a	1.86e-01	2.062
279812388	ENSG00000227581	0	RP13-140E4.1	RP13-140E4.1	0	X	n/a	n/a	1.46e-01	2.062
280079376	ENSG00000254999	35133	BRK1	BRICK1, SCAR/WAVE actin-nucleating complex subunit	55845	3	n/a	n/a	1.39e-01	2.062
1100838	ENSG00000175352	35954	NRIP3	nuclear receptor interacting protein 3	56675	11	n/a	n/a	2.08e-01	2.062
279787259	ENSG00000225402	0	AC010878.3	AC010878.3	0	2	n/a	n/a	1.42e-01	2.062
1091537	ENSG00000116885	79239	OSCP1	organic solute carrier partner 1	127700	1	n/a	n/a	1.43e-01	2.061
1105109	ENSG00000204370	6356	SDHD	succinate dehydrogenase complex, subunit D, integral membrane protein	6392	11	n/a	n/a	1.38e-01	2.061
1096089	ENSG00000149084	30626	HSD17B12	hydroxysteroid (17-beta) dehydrogenase 12	51144	11	n/a	n/a	1.42e-01	2.061
279829950	ENSG00000229184	0	RP11-255J3.3	RP11-255J3.3	0	9	n/a	n/a	1.42e-01	2.061
1095708	ENSG00000145979	30737	TBC1D7	TBC1 domain family, member 7	51256	6	n/a	n/a	1.64e-01	2.060
1098039	ENSG00000163637	81675	PRICKLE2	prickle homolog 2 (Drosophila)	166336	3	n/a	n/a	1.89e-01	2.060
1104577	ENSG00000198331	85573	HYLS1	hydrolethalus syndrome 1	219844	11	n/a	n/a	1.38e-01	2.060
1091243	ENSG00000114948	8674	ADAM23	ADAM metallopeptidase domain 23	8745	2	n/a	n/a	2.35e-01	2.059
1098302	ENSG00000164405	26834	UQCRQ	ubiquinol-cytochrome c reductase, complex III subunit VII, 9.5kDa	27089	5	n/a	n/a	1.57e-01	2.059
279740371	ENSG00000215467	0	RPL27AP	ribosomal protein L27a pseudogene	0	20	n/a	n/a	2.24e-01	2.059
1104324	ENSG00000197584	10096	KCNMB2	potassium large conductance calcium-activated channel, subfamily M, beta member 2	10242	3	n/a	n/a	1.94e-01	2.059
1094311	ENSG00000137038	59984	C9orf123	chromosome 9 open reading frame 123	90871	9	n/a	n/a	1.39e-01	2.059
1095035	ENSG00000141433	113	ADCYAP1	adenylate cyclase activating polypeptide 1 (pituitary)	116	18	n/a	n/a	1.92e-01	2.058
1093957	ENSG00000135314	56533	KHDC1	KH homology domain containing 1	80759	6	n/a	n/a	1.39e-01	2.057
1090933	ENSG00000112290	8857	WASF1	WAS protein family, member 1	8936	6	n/a	n/a	2.13e-01	2.057
1098941	ENSG00000166946	23336	CCNDBP1	cyclin D-type binding-protein 1	23582	15	n/a	n/a	1.39e-01	2.057
279828349	ENSG00000229023	0	AC067945.3	AC067945.3	0	2	n/a	n/a	1.53e-01	2.057
1100602	ENSG00000174106	23346	LEMD3	LEM domain containing 3	23592	12	n/a	n/a	1.56e-01	2.056
279828969	ENSG00000229091	0	AC009945.3	AC009945.3	0	7	n/a	n/a	2.38e-01	2.056
1097021	ENSG00000157219	3341	HTR5A	5-hydroxytryptamine (serotonin) receptor 5A	3361	7	n/a	n/a	2.16e-01	2.056
1096439	ENSG00000152219	78798	C11orf46	chromosome 11 open reading frame 46	120534	11	n/a	n/a	1.99e-01	2.056
1102148	ENSG00000182625	0	RP11-123C21.1	RP11-123C21.1	0	15	n/a	n/a	1.41e-01	2.055
1103055	ENSG00000186298	5469	PPP1CC	protein phosphatase 1, catalytic subunit, gamma isozyme	5501	12	n/a	n/a	1.93e-01	2.055
1087564	ENSG00000051382	5259	PIK3CB	phosphoinositide-3-kinase, catalytic, beta polypeptide	5291	3	n/a	n/a	1.63e-01	2.055
1089590	ENSG00000102804	8771	TSC22D1	TSC22 domain family, member 1	8848	13	n/a	n/a	1.40e-01	2.055
280027899	ENSG00000250588	157120943	IQCJ-SCHIP1	IQCJ-SCHIP1 readthrough	100505385	3	n/a	n/a	1.39e-01	2.054
1090242	ENSG00000106701	58090	FSD1L	fibronectin type III and SPRY domain containing 1-like	83856	9	n/a	n/a	1.59e-01	2.054
1088475	ENSG00000083642	22802	PDS5B	PDS5, regulator of cohesion maintenance, homolog B (S. cerevisiae)	23047	13	n/a	n/a	1.39e-01	2.054
1092644	ENSG00000125851	5094	PCSK2	proprotein convertase subtilisin/kexin type 2	5126	20	n/a	n/a	2.73e-01	2.054
1093599	ENSG00000132964	1018	CDK8	cyclin-dependent kinase 8	1024	13	n/a	n/a	1.43e-01	2.054
1104012	ENSG00000196636	36280	ACN9	ACN9 homolog (S. cerevisiae)	57001	7	n/a	n/a	2.01e-01	2.054
279724397	ENSG00000213735	0	ANAPC10P1	anaphase promoting complex subunit 10 pseudogene 1	0	1	n/a	n/a	1.39e-01	2.053
1088291	ENSG00000078237	36381	C12orf5	chromosome 12 open reading frame 5	57103	12	n/a	n/a	1.97e-01	2.052
1087679	ENSG00000059804	6479	SLC2A3	solute carrier family 2 (facilitated glucose transporter), member 3	6515	12	n/a	n/a	2.09e-01	2.052
1095325	ENSG00000143436	41529	MRPL9	mitochondrial ribosomal protein L9	65005	1	n/a	n/a	1.39e-01	2.052
279862106	ENSG00000232041	0	PSMD10P3	proteasome 26S subunit, non-ATPase, 10 pseudogene 3	0	13	n/a	n/a	2.20e-01	2.052
1102437	ENSG00000183775	36801	KCTD16	potassium channel tetramerisation domain containing 16	57528	5	n/a	n/a	1.75e-01	2.051
1100234	ENSG00000172301	34641	C17orf79	chromosome 17 open reading frame 79	55352	17	n/a	n/a	1.71e-01	2.051
1105430	ENSG00000205279	152816	CTXN3	cortexin 3	613212	5	n/a	n/a	1.47e-01	2.051
279997671	ENSG00000248122	0	RP11-642E20.4	RP11-642E20.4	0	4	n/a	n/a	1.38e-01	2.051
1095614	ENSG00000145337	59182	PIGY	phosphatidylinositol glycan anchor biosynthesis, class Y	84992	4	n/a	n/a	1.49e-01	2.050
1091809	ENSG00000119508	7965	NR4A3	nuclear receptor subfamily 4, group A, member 3	8013	9	n/a	n/a	2.03e-01	2.050
1094030	ENSG00000135624	10427	CCT7	chaperonin containing TCP1, subunit 7 (eta)	10574	2	n/a	n/a	1.41e-01	2.050
280042494	ENSG00000251720	0	U7	U7 small nuclear RNA	0	1	n/a	n/a	1.63e-01	2.049
1100611	ENSG00000174145	36768	KIAA1239	KIAA1239	57495	4	n/a	n/a	1.97e-01	2.048
1101121	ENSG00000176903	9114	PNMA1	paraneoplastic antigen MA1	9240	14	n/a	n/a	1.71e-01	2.048
1088404	ENSG00000081181	381	ARG2	arginase, type II	384	14	n/a	n/a	1.50e-01	2.048
1095664	ENSG00000145730	5034	PAM	peptidylglycine alpha-amidating monooxygenase	5066	5	n/a	n/a	1.98e-01	2.048
1098766	ENSG00000166266	8015	CUL5	cullin 5	8065	11	n/a	n/a	1.40e-01	2.048
1103874	ENSG00000196262	5446	PPIA	peptidylprolyl isomerase A (cyclophilin A)	5478	7	n/a	n/a	1.40e-01	2.047
279925078	ENSG00000237676	0	AC138972.1	AC138972.1	0	3	n/a	n/a	1.81e-01	2.047
1095263	ENSG00000143183	33790	TMCO1	transmembrane and coiled-coil domains 1	54499	1	n/a	n/a	1.63e-01	2.046
1100747	ENSG00000174928	94537	C3orf33	chromosome 3 open reading frame 33	285315	3	n/a	n/a	1.66e-01	2.046
279999555	ENSG00000248285	0	RP11-158J3.2	RP11-158J3.2	0	5	n/a	n/a	2.68e-01	2.045
279856382	ENSG00000231552	0	AC104306.5	AC104306.5	0	3	n/a	n/a	1.45e-01	2.045
1091980	ENSG00000120686	31049	UFM1	ubiquitin-fold modifier 1	51569	13	n/a	n/a	1.38e-01	2.045
1096933	ENSG00000156475	5489	PPP2R2B	protein phosphatase 2, regulatory subunit B, beta	5521	5	n/a	n/a	1.46e-01	2.044
1091985	ENSG00000120696	58289	KBTBD7	kelch repeat and BTB (POZ) domain containing 7	84078	13	n/a	n/a	1.64e-01	2.044
1087962	ENSG00000069956	5565	MAPK6	mitogen-activated protein kinase 6	5597	15	n/a	n/a	1.41e-01	2.044
1100235	ENSG00000172315	76618	TP53RK	TP53 regulating kinase	112858	20	n/a	n/a	1.50e-01	2.044
1101357	ENSG00000178125	94820	PPP1R42	protein phosphatase 1, regulatory subunit 42	286187	8	n/a	n/a	1.37e-01	2.043
1095753	ENSG00000146267	58754	C6orf168	chromosome 6 open reading frame 168	84553	6	n/a	n/a	1.63e-01	2.043
1098206	ENSG00000164114	55687	MAP9	microtubule-associated protein 9	79884	4	n/a	n/a	1.59e-01	2.043
1087545	ENSG00000050130	31008	JKAMP	JNK1/MAPK8-associated membrane protein	51528	14	n/a	n/a	1.46e-01	2.043
1096876	ENSG00000156026	59936	MCU	mitochondrial calcium uniporter	90550	10	n/a	n/a	1.42e-01	2.043
1106391	ENSG00000215712	172263	C6orf35	chromosome 6 open reading frame 35	729515	6	n/a	n/a	1.86e-01	2.041
1102523	ENSG00000184182	80090	UBE2F	ubiquitin-conjugating enzyme E2F (putative)	140739	2	n/a	n/a	1.55e-01	2.041
280007740	ENSG00000248930	0	CTC-250P20.1-001	CTC-250P20.1-001	0	5	n/a	n/a	1.68e-01	2.040
1101841	ENSG00000181004	81678	BBS12	Bardet-Biedl syndrome 12	166379	4	n/a	n/a	1.39e-01	2.040
1102911	ENSG00000185760	35759	KCNQ5	potassium voltage-gated channel, KQT-like subfamily, member 5	56479	6	n/a	n/a	2.11e-01	2.040
1096654	ENSG00000154065	80611	ANKRD29	ankyrin repeat domain 29	147463	18	n/a	n/a	1.39e-01	2.040
1096433	ENSG00000152193	55399	RNF219	ring finger protein 219	79596	13	n/a	n/a	1.84e-01	2.040
1095092	ENSG00000141698	77647	NT5C3L	5'-nucleotidase, cytosolic III-like	115024	17	n/a	n/a	1.39e-01	2.040
1091016	ENSG00000112874	57836	NUDT12	nudix (nucleoside diphosphate linked moiety X)-type motif 12	83594	5	n/a	n/a	1.41e-01	2.039
1098807	ENSG00000166426	1372	CRABP1	cellular retinoic acid binding protein 1	1381	15	n/a	n/a	1.71e-01	2.037
1087503	ENSG00000047932	36398	GOPC	golgi-associated PDZ and coiled-coil motif containing	57120	6	n/a	n/a	1.67e-01	2.037
279858549	ENSG00000231747	0	AC079922.2	AC079922.2	0	2	n/a	n/a	2.01e-01	2.037
1095630	ENSG00000145425	6156	RPS3A	ribosomal protein S3A	6189	4	n/a	n/a	1.50e-01	2.037
1087095	ENSG00000008952	7052	SEC62	SEC62 homolog (S. cerevisiae)	7095	3	n/a	n/a	1.41e-01	2.037
279953608	ENSG00000241061	0	AC090602.1	AC090602.1	0	15	n/a	n/a	1.39e-01	2.036
279713211	ENSG00000211772	0	TRBC2	T cell receptor beta constant 2	0	7	n/a	n/a	2.03e-01	2.036
1096036	ENSG00000148572	29715	NRBF2	nuclear receptor binding factor 2	29982	10	n/a	n/a	1.38e-01	2.036
1087574	ENSG00000052802	6273	MSMO1	methylsterol monooxygenase 1	6307	4	n/a	n/a	1.96e-01	2.036
1099730	ENSG00000170231	2157	FABP6	fatty acid binding protein 6, ileal	2172	5	n/a	n/a	1.96e-01	2.035
1098655	ENSG00000165868	91995	HSPA12A	heat shock 70kDa protein 12A	259217	10	n/a	n/a	2.32e-01	2.035
1091180	ENSG00000114391	6120	RPL24	ribosomal protein L24	6152	3	n/a	n/a	1.62e-01	2.035
1090449	ENSG00000108582	1353	CPD	carboxypeptidase D	1362	17	n/a	n/a	1.43e-01	2.035
1089482	ENSG00000101958	2725	GLRA2	glycine receptor, alpha 2	2742	X	n/a	n/a	2.07e-01	2.034
1091758	ENSG00000118946	26998	PCDH17	protocadherin 17	27253	13	n/a	n/a	1.51e-01	2.034
1108232	ENSG00000233863	0	AC012215.1	Uncharacterized protein	0	8	n/a	n/a	2.19e-01	2.034
280087553	ENSG00000255526	0	NEDD8-MDP1	NEDD8-MDP1 readthrough	0	14	n/a	n/a	1.42e-01	2.034
1104670	ENSG00000198642	35244	KLHL9	kelch-like 9 (Drosophila)	55958	9	n/a	n/a	1.40e-01	2.034
1107773	ENSG00000230989	3261	HSBP1	heat shock factor binding protein 1	3281	16	n/a	n/a	1.39e-01	2.034
280068559	ENSG00000254270	0	ERHP1	enhancer of rudimentary homolog (Drosophila) pseudogene 1	0	7	n/a	n/a	1.59e-01	2.034
1093598	ENSG00000132963	30852	POMP	proteasome maturation protein	51371	13	n/a	n/a	1.39e-01	2.034
1100774	ENSG00000175061	79057	C17orf76-AS1	C17orf76 antisense RNA 1 (non-protein coding)	125144	17	n/a	n/a	2.21e-01	2.034
280118437	ENSG00000258605	0	RP11-299L17.4	RP11-299L17.4	0	14	n/a	n/a	1.46e-01	2.033
1103014	ENSG00000186141	10476	POLR3C	polymerase (RNA) III (DNA directed) polypeptide C (62kD)	10623	1	n/a	n/a	1.38e-01	2.033
1100511	ENSG00000173598	11004	NUDT4	nudix (nucleoside diphosphate linked moiety X)-type motif 4	11163	12	n/a	n/a	1.39e-01	2.033
279814009	ENSG00000227738	0	AC092646.2	AC092646.2	0	2	n/a	n/a	1.75e-01	2.033
279957575	ENSG00000241511	0	RPS15AP24	ribosomal protein S15a pseudogene 24	0	8	n/a	n/a	1.61e-01	2.031
1088690	ENSG00000089063	28794	C20orf30	chromosome 20 open reading frame 30	29058	20	n/a	n/a	1.41e-01	2.031
1098243	ENSG00000164211	79601	STARD4	StAR-related lipid transfer (START) domain containing 4	134429	5	n/a	n/a	2.65e-01	2.031
1107213	ENSG00000227345	8439	PARG	poly (ADP-ribose) glycohydrolase	8505	10	n/a	n/a	1.40e-01	2.031
1100134	ENSG00000171863	6168	RPS7	ribosomal protein S7	6201	2	n/a	n/a	1.82e-01	2.030
1097529	ENSG00000161057	5669	PSMC2	proteasome (prosome, macropain) 26S subunit, ATPase, 2	5701	7	n/a	n/a	1.72e-01	2.029
280133407	ENSG00000259467	0	RP11-325E5.3	RP11-325E5.3	0	15	n/a	n/a	1.88e-01	2.029
1105449	ENSG00000205339	10380	IPO7	importin 7	10527	11	n/a	n/a	1.75e-01	2.029
1098028	ENSG00000163624	1034	CDS1	CDP-diacylglycerol synthase (phosphatidate cytidylyltransferase) 1	1040	4	n/a	n/a	1.53e-01	2.028
1104238	ENSG00000197345	85587	MRPL21	mitochondrial ribosomal protein L21	219927	11	n/a	n/a	1.47e-01	2.028
1091978	ENSG00000120675	28839	DNAJC15	DnaJ (Hsp40) homolog, subfamily C, member 15	29103	13	n/a	n/a	1.50e-01	2.028
1093605	ENSG00000133019	1123	CHRM3	cholinergic receptor, muscarinic 3	1131	1	n/a	n/a	1.59e-01	2.028
1097799	ENSG00000162851	40849	TFB2M	transcription factor B2, mitochondrial	64216	1	n/a	n/a	1.48e-01	2.028
1100306	ENSG00000172586	78711	CHCHD1	coiled-coil-helix-coiled-coil-helix domain containing 1	118487	10	n/a	n/a	1.38e-01	2.028
1095678	ENSG00000145817	57257	YIPF5	Yip1 domain family, member 5	81555	5	n/a	n/a	1.52e-01	2.028
1092320	ENSG00000123612	79417	ACVR1C	activin A receptor, type IC	130399	2	n/a	n/a	2.61e-01	2.027
1096324	ENSG00000151376	10715	ME3	malic enzyme 3, NADP(+)-dependent, mitochondrial	10873	11	n/a	n/a	2.17e-01	2.027
1096729	ENSG00000154645	79951	CHODL	chondrolectin	140578	21	n/a	n/a	2.55e-01	2.027
1098830	ENSG00000166501	5547	PRKCB	protein kinase C, beta	5579	16	n/a	n/a	1.92e-01	2.026
1091871	ENSG00000119878	9283	CRIPT	cysteine-rich PDZ-binding protein	9419	2	n/a	n/a	1.38e-01	2.026
279721285	ENSG00000213370	0	RANP6	RAN, member RAS oncogene family pseudogene 6	0	4	n/a	n/a	1.42e-01	2.026
280134795	ENSG00000259536	0	RP11-111A22.1	RP11-111A22.1	0	15	n/a	n/a	1.38e-01	2.026
1091731	ENSG00000118579	56107	MED28	mediator complex subunit 28	80306	4	n/a	n/a	1.56e-01	2.026
1095940	ENSG00000147684	4689	NDUFB9	NADH dehydrogenase (ubiquinone) 1 beta subcomplex, 9, 22kDa	4715	8	n/a	n/a	1.95e-01	2.026
1092375	ENSG00000124172	0	ATP5E	ATP synthase, H+ transporting, mitochondrial F1 complex, epsilon subunit	0	20	n/a	n/a	1.77e-01	2.025
1089827	ENSG00000104660	23239	LEPROTL1	leptin receptor overlapping transcript-like 1	23484	8	n/a	n/a	1.66e-01	2.024
1098240	ENSG00000164197	94640	RNF180	ring finger protein 180	285671	5	n/a	n/a	1.53e-01	2.024
1087945	ENSG00000069345	10148	DNAJA2	DnaJ (Hsp40) homolog, subfamily A, member 2	10294	16	n/a	n/a	1.39e-01	2.024
1102790	ENSG00000185246	34304	PRPF39	PRP39 pre-mRNA processing factor 39 homolog (S. cerevisiae)	55015	14	n/a	n/a	1.39e-01	2.024
1102661	ENSG00000184752	35252	NDUFA12	NADH dehydrogenase (ubiquinone) 1 alpha subcomplex, 12	55967	12	n/a	n/a	2.26e-01	2.024
1094015	ENSG00000135535	8690	CD164	CD164 molecule, sialomucin	8763	6	n/a	n/a	1.38e-01	2.024
1103250	ENSG00000187118	81040	CMC1	COX assembly mitochondrial protein homolog (S. cerevisiae)	152100	3	n/a	n/a	1.40e-01	2.024
1094126	ENSG00000136104	55424	RNASEH2B	ribonuclease H2, subunit B	79621	13	n/a	n/a	1.92e-01	2.024
1093031	ENSG00000129235	59008	TXNDC17	thioredoxin domain containing 17	84817	17	n/a	n/a	1.96e-01	2.024
1089985	ENSG00000105393	28822	BABAM1	BRISC and BRCA1 A complex member 1	29086	19	n/a	n/a	1.63e-01	2.024
1108466	ENSG00000235552	0	CTD-2124B20.1	CTD-2124B20.1	0	18	n/a	n/a	1.82e-01	2.023
1090673	ENSG00000110429	26021	FBXO3	F-box protein 3	26273	11	n/a	n/a	1.38e-01	2.023
280119238	ENSG00000258656	0	RP11-193F5.4	RP11-193F5.4	0	14	n/a	n/a	1.81e-01	2.022
1092277	ENSG00000123349	5172	PFDN5	prefoldin subunit 5	5204	12	n/a	n/a	1.93e-01	2.022
1108513	ENSG00000235872	0	RP11-335O4.3	RP11-335O4.3	0	12	n/a	n/a	1.81e-01	2.022
1105024	ENSG00000204140	109816	C6orf127	chromosome 6 open reading frame 127	340204	6	n/a	n/a	2.14e-01	2.022
1091424	ENSG00000116095	41820	PLEKHA3	pleckstrin homology domain containing, family A (phosphoinositide binding specific) member 3	65977	2	n/a	n/a	1.47e-01	2.021
279775188	ENSG00000224334	0	AP000357.4	AP000357.4	0	22	n/a	n/a	1.61e-01	2.021
1093759	ENSG00000134198	9955	TSPAN2	tetraspanin 2	10100	1	n/a	n/a	1.75e-01	2.021
1092735	ENSG00000126545	1435	CSN1S1	casein alpha s1	1446	4	n/a	n/a	2.80e-01	2.021
279778571	ENSG00000224611	0	AC007919.18	AC007919.18	0	3	n/a	n/a	1.90e-01	2.021
280099013	ENSG00000256826	0	AC138744.2	AC138744.2	0	17	n/a	n/a	1.62e-01	2.021
1090309	ENSG00000107518	25782	ATRNL1	attractin-like 1	26033	10	n/a	n/a	1.96e-01	2.020
279746815	ENSG00000217733	0	CCT7P1	chaperonin containing TCP1, subunit 7 (eta) pseudogene 1	0	6	n/a	n/a	1.39e-01	2.020
279768508	ENSG00000223803	0	RP11-42D20.2	RP11-42D20.2	0	3	n/a	n/a	2.22e-01	2.020
1100410	ENSG00000173114	33965	LRRN3	leucine rich repeat neuronal 3	54674	7	n/a	n/a	1.64e-01	2.019
1087000	ENSG00000006451	5866	RALA	v-ral simian leukemia viral oncogene homolog A (ras related)	5898	7	n/a	n/a	1.45e-01	2.018
1089066	ENSG00000100095	23298	SEZ6L	seizure related 6 homolog (mouse)-like	23544	22	n/a	n/a	2.56e-01	2.018
1095913	ENSG00000147533	30607	GOLGA7	golgin A7	51125	8	n/a	n/a	1.72e-01	2.018
280098167	ENSG00000256708	0	RP11-444B24.2	RP11-444B24.2	0	12	n/a	n/a	1.63e-01	2.018
1092010	ENSG00000120875	1834	DUSP4	dual specificity phosphatase 4	1846	8	n/a	n/a	2.24e-01	2.018
279873911	ENSG00000233080	0	CTA-714B7.5	CTA-714B7.5	0	22	n/a	n/a	1.72e-01	2.018
280127694	ENSG00000259137	0	RP11-305B6.1	RP11-305B6.1	0	14	n/a	n/a	1.42e-01	2.018
1096409	ENSG00000151967	29703	SCHIP1	schwannomin interacting protein 1	29970	3	n/a	n/a	1.45e-01	2.017
280027194	ENSG00000250526	0	CCT6P2	chaperonin containing TCP1, subunit 6 (zeta) pseudogene 2	0	5	n/a	n/a	1.44e-01	2.017
279719305	ENSG00000213110	0	AC019178.2	AC019178.2	0	2	n/a	n/a	1.70e-01	2.016
1101496	ENSG00000178974	34319	FBXO34	F-box protein 34	55030	14	n/a	n/a	2.24e-01	2.015
1102057	ENSG00000182247	7282	UBE2E2	ubiquitin-conjugating enzyme E2E 2	7325	3	n/a	n/a	1.49e-01	2.015
279651055	ENSG00000198833	30946	UBE2J1	ubiquitin-conjugating enzyme E2, J1, U	51465	6	n/a	n/a	1.42e-01	2.015
1087567	ENSG00000051620	23347	HEBP2	heme binding protein 2	23593	6	n/a	n/a	1.38e-01	2.015
1094307	ENSG00000136986	54978	DERL1	Der1-like domain family, member 1	79139	8	n/a	n/a	1.38e-01	2.014
279786996	ENSG00000225376	0	RP11-490D19.6	RP11-490D19.6	0	9	n/a	n/a	1.67e-01	2.014
1093014	ENSG00000129128	38019	SPCS3	signal peptidase complex subunit 3 homolog (S. cerevisiae)	60559	4	n/a	n/a	1.38e-01	2.013
1098161	ENSG00000164032	2998	H2AFZ	H2A histone family, member Z	3015	4	n/a	n/a	1.40e-01	2.013
1104148	ENSG00000197043	306	ANXA6	annexin A6	309	5	n/a	n/a	2.03e-01	2.013
1103534	ENSG00000188352	34203	KIAA1797	KIAA1797	54914	9	n/a	n/a	1.73e-01	2.013
279825851	ENSG00000228802	0	AC073641.2	AC073641.2	0	2	n/a	n/a	1.79e-01	2.013
279828562	ENSG00000229044	0	RP11-266K22.2	RP11-266K22.2	0	1	n/a	n/a	1.67e-01	2.013
1098689	ENSG00000165997	85705	ARL5B	ADP-ribosylation factor-like 5B	221079	10	n/a	n/a	1.39e-01	2.013
1091803	ENSG00000119421	4676	NDUFA8	NADH dehydrogenase (ubiquinone) 1 alpha subcomplex, 8, 19kDa	4702	9	n/a	n/a	1.39e-01	2.012
280125626	ENSG00000259022	0	RP11-561B11.4	RP11-561B11.4	0	14	n/a	n/a	1.95e-01	2.011
1098604	ENSG00000165660	22927	FAM175B	family with sequence similarity 175, member B	23172	10	n/a	n/a	1.54e-01	2.011
1098544	ENSG00000165417	2940	GTF2A1	general transcription factor IIA, 1, 19/37kDa	2957	14	n/a	n/a	1.39e-01	2.010
279814308	ENSG00000227765	0	RP11-162O12.2	RP11-162O12.2	0	4	n/a	n/a	1.61e-01	2.010
280074982	ENSG00000254719	0	RP11-351I24.3	RP11-351I24.3	0	11	n/a	n/a	1.50e-01	2.010
279797681	ENSG00000226284	0	ARPC3P1	actin related protein 2/3 complex, subunit 3 pseudogene 1	0	20	n/a	n/a	1.38e-01	2.009
279851274	ENSG00000231120	0	BTF3P10	basic transcription factor 3 pseudogene 10	0	6	n/a	n/a	1.38e-01	2.009
1104713	ENSG00000198739	110333	LRRTM3	leucine rich repeat transmembrane neuronal 3	347731	10	n/a	n/a	1.49e-01	2.008
1101088	ENSG00000176731	125638	C8orf59	chromosome 8 open reading frame 59	401466	8	n/a	n/a	1.39e-01	2.008
1093140	ENSG00000130224	36904	LRCH2	leucine-rich repeats and calponin homology (CH) domain containing 2	57631	X	n/a	n/a	1.37e-01	2.008
1090134	ENSG00000106028	6702	SSBP1	single-stranded DNA binding protein 1	6742	7	n/a	n/a	1.39e-01	2.007
1102367	ENSG00000183578	122836	TNFAIP8L3	tumor necrosis factor, alpha-induced protein 8-like 3	388121	15	n/a	n/a	1.96e-01	2.007
1094210	ENSG00000136536	41407	MARCH7	membrane-associated ring finger (C3HC4) 7	64844	2	n/a	n/a	1.54e-01	2.006
1088479	ENSG00000083799	1529	CYLD	cylindromatosis (turban tumor syndrome)	1540	16	n/a	n/a	1.54e-01	2.006
1104193	ENSG00000197170	5686	PSMD12	proteasome (prosome, macropain) 26S subunit, non-ATPase, 12	5718	17	n/a	n/a	1.46e-01	2.006
1087771	ENSG00000064726	32819	BTBD1	BTB (POZ) domain containing 1	53339	15	n/a	n/a	1.81e-01	2.005
1104063	ENSG00000196776	956	CD47	CD47 molecule	961	3	n/a	n/a	1.39e-01	2.005
1109099	ENSG00000243678	4800	NME1-NME2	NME1-NME2 readthrough	4831	17	n/a	n/a	1.39e-01	2.005
1088322	ENSG00000079101	26843	CLUL1	clusterin-like 1 (retinal)	27098	18	n/a	n/a	1.41e-01	2.005
1096656	ENSG00000154080	57782	CHST9	carbohydrate (N-acetylgalactosamine 4-0) sulfotransferase 9	83539	18	n/a	n/a	1.45e-01	2.004
1088578	ENSG00000086666	33760	ZFAND6	zinc finger, AN1-type domain 6	54469	15	n/a	n/a	2.30e-01	2.004
1088366	ENSG00000080298	5959	RFX3	regulatory factor X, 3 (influences HLA class II expression)	5991	9	n/a	n/a	1.41e-01	2.003
279838077	ENSG00000229944	0	AC004797.1	AC004797.1	0	17	n/a	n/a	1.42e-01	2.003
279871726	ENSG00000232905	0	RP11-534I8.1	RP11-534I8.1	0	9	n/a	n/a	2.27e-01	2.002
1096735	ENSG00000154719	33441	MRPL39	mitochondrial ribosomal protein L39	54148	21	n/a	n/a	1.81e-01	2.002
1095640	ENSG00000145526	1011	CDH18	cadherin 18, type 2	1016	5	n/a	n/a	2.02e-01	2.001
1094348	ENSG00000137210	57533	TMEM14B	transmembrane protein 14B	81853	6	n/a	n/a	1.40e-01	2.001
1087546	ENSG00000050165	26867	DKK3	dickkopf homolog 3 (Xenopus laevis)	27122	11	n/a	n/a	2.42e-01	2.001
1098866	ENSG00000166681	26763	NGFRAP1	nerve growth factor receptor (TNFRSF16) associated protein 1	27018	X	n/a	n/a	1.40e-01	2.001
1088963	ENSG00000099256	36231	PRTFDC1	phosphoribosyl transferase domain containing 1	56952	10	n/a	n/a	1.47e-01	1.999
1092767	ENSG00000126821	57246	SGPP1	sphingosine-1-phosphate phosphatase 1	81537	14	n/a	n/a	1.57e-01	1.999
1096850	ENSG00000155858	79597	LSM11	LSM11, U7 small nuclear RNA associated	134353	5	n/a	n/a	1.50e-01	1.998
1086866	ENSG00000000419	8736	DPM1	dolichyl-phosphate mannosyltransferase polypeptide 1, catalytic subunit	8813	20	n/a	n/a	1.91e-01	1.998
1090185	ENSG00000106355	23411	LSM5	LSM5 homolog, U6 small nuclear RNA associated (S. cerevisiae)	23658	7	n/a	n/a	1.79e-01	1.998
279880752	ENSG00000233688	0	CTD-2183H9.3	CTD-2183H9.3	0	X	n/a	n/a	1.89e-01	1.997
1098311	ENSG00000164442	10223	CITED2	Cbp/p300-interacting transactivator, with Glu/Asp-rich carboxy-terminal domain, 2	10370	6	n/a	n/a	1.55e-01	1.997
1092935	ENSG00000128512	9588	DOCK4	dedicator of cytokinesis 4	9732	7	n/a	n/a	1.75e-01	1.997
1087221	ENSG00000015153	9993	YAF2	YY1 associated factor 2	10138	12	n/a	n/a	1.38e-01	1.997
1089813	ENSG00000104497	40722	SNX16	sorting nexin 16	64089	8	n/a	n/a	1.38e-01	1.996
1095933	ENSG00000147650	29700	LRP12	low density lipoprotein receptor-related protein 12	29967	8	n/a	n/a	1.41e-01	1.996
1097755	ENSG00000162694	2120	EXTL2	exostoses (multiple)-like 2	2135	1	n/a	n/a	1.92e-01	1.996
1092075	ENSG00000121486	57309	TRMT1L	TRM1 tRNA methyltransferase 1-like	81627	1	n/a	n/a	1.38e-01	1.996
280119061	ENSG00000258650	0	RP11-517O13.2	RP11-517O13.2	0	14	n/a	n/a	1.41e-01	1.996
1089828	ENSG00000104671	10524	DCTN6	dynactin 6	10671	8	n/a	n/a	1.70e-01	1.995
279897580	ENSG00000235162	122751	C12orf75	chromosome 12 open reading frame 75	387882	12	n/a	n/a	1.86e-01	1.995
1101358	ENSG00000178127	4703	NDUFV2	NADH dehydrogenase (ubiquinone) flavoprotein 2, 24kDa	4729	18	n/a	n/a	1.48e-01	1.994
1089168	ENSG00000100372	10331	SLC25A17	solute carrier family 25 (mitochondrial carrier; peroxisomal membrane protein, 34kDa), member 17	10478	22	n/a	n/a	1.57e-01	1.994
1096749	ENSG00000154813	94559	DPH3	DPH3, KTI11 homolog (S. cerevisiae)	285381	3	n/a	n/a	1.41e-01	1.994
1102441	ENSG00000183783	122047	KCTD8	potassium channel tetramerisation domain containing 8	386617	4	n/a	n/a	1.43e-01	1.993
1088163	ENSG00000075142	6677	SRI	sorcin	6717	7	n/a	n/a	1.46e-01	1.993
1102610	ENSG00000184517	81535	ZFP1	zinc finger protein 1 homolog (mouse)	162239	16	n/a	n/a	1.56e-01	1.993
1093510	ENSG00000132485	9270	ZRANB2	zinc finger, RAN-binding domain containing 2	9406	1	n/a	n/a	1.86e-01	1.993
1101756	ENSG00000180573	8276	HIST1H2AC	histone cluster 1, H2ac	8334	6	n/a	n/a	1.45e-01	1.992
1101651	ENSG00000179918	22684	SEPHS2	selenophosphate synthetase 2	22928	16	n/a	n/a	1.39e-01	1.992
1098449	ENSG00000164983	81283	TMEM65	transmembrane protein 65	157378	8	n/a	n/a	1.56e-01	1.992
1097342	ENSG00000159873	80870	CCDC117	coiled-coil domain containing 117	150275	22	n/a	n/a	1.40e-01	1.991
1088886	ENSG00000094841	79820	UPRT	uracil phosphoribosyltransferase (FUR1) homolog (S. cerevisiae)	139596	X	n/a	n/a	1.42e-01	1.991
1099382	ENSG00000168701	28836	TMEM208	transmembrane protein 208	29100	16	n/a	n/a	1.62e-01	1.990
1100131	ENSG00000171860	715	C3AR1	complement component 3a receptor 1	719	12	n/a	n/a	1.54e-01	1.990
1091144	ENSG00000114021	36233	NIT2	nitrilase family, member 2	56954	3	n/a	n/a	1.71e-01	1.990
279891312	ENSG00000234645	0	AC097523.2	AC097523.2	0	2	n/a	n/a	1.62e-01	1.990
1092132	ENSG00000122034	2954	GTF3A	general transcription factor IIIA	2971	13	n/a	n/a	1.40e-01	1.989
279743198	ENSG00000215900	0	SEPW1P	selenoprotein W, 1 pseudogene	0	1	n/a	n/a	2.24e-01	1.989
1094861	ENSG00000140284	10843	SLC27A2	solute carrier family 27 (fatty acid transporter), member 2	11001	15	n/a	n/a	1.70e-01	1.989
1102336	ENSG00000183454	2886	GRIN2A	glutamate receptor, ionotropic, N-methyl D-aspartate 2A	2903	16	n/a	n/a	2.32e-01	1.989
1092081	ENSG00000121579	56019	NAA50	N(alpha)-acetyltransferase 50, NatE catalytic subunit	80218	3	n/a	n/a	1.39e-01	1.989
1098223	ENSG00000164162	10246	ANAPC10	anaphase promoting complex subunit 10	10393	4	n/a	n/a	1.39e-01	1.989
280089563	ENSG00000255729	0	AC005618.1	AC005618.1	0	5	n/a	n/a	1.40e-01	1.989
1090572	ENSG00000109536	2467	FRG1	FSHD region gene 1	2483	4	n/a	n/a	1.72e-01	1.988
1094544	ENSG00000138175	400	ARL3	ADP-ribosylation factor-like 3	403	10	n/a	n/a	1.39e-01	1.988
1097329	ENSG00000159720	8991	ATP6V0D1	ATPase, H+ transporting, lysosomal 38kDa, V0 subunit d1	9114	16	n/a	n/a	2.34e-01	1.988
279831642	ENSG00000229325	0	ACAP2-IT1	ACAP2 intronic transcript 1 (non-protein coding)	0	3	n/a	n/a	2.34e-01	1.988
1092525	ENSG00000125166	2789	GOT2	glutamic-oxaloacetic transaminase 2, mitochondrial (aspartate aminotransferase 2)	2806	16	n/a	n/a	1.47e-01	1.987
279928251	ENSG00000237949	0	RP11-456A18.1	RP11-456A18.1	0	10	n/a	n/a	2.55e-01	1.987
1104611	ENSG00000198455	81403	ZXDB	zinc finger, X-linked, duplicated B	158586	X	n/a	n/a	1.39e-01	1.987
1101059	ENSG00000176563	79028	CNTD1	cyclin N-terminal domain containing 1	124817	17	n/a	n/a	1.44e-01	1.987
1092650	ENSG00000125870	6589	SNRPB2	small nuclear ribonucleoprotein polypeptide B	6629	20	n/a	n/a	1.40e-01	1.987
1094550	ENSG00000138207	5918	RBP4	retinol binding protein 4, plasma	5950	10	n/a	n/a	2.60e-01	1.986
279819364	ENSG00000228247	0	UBBP2	ubiquitin B pseudogene 2	0	1	n/a	n/a	1.39e-01	1.986
280084872	ENSG00000255331	0	RP11-736I10.2	RP11-736I10.2	0	11	n/a	n/a	1.57e-01	1.986
1092479	ENSG00000124702	77739	KLHDC3	kelch domain containing 3	116138	6	n/a	n/a	1.69e-01	1.986
1103809	ENSG00000196091	4578	MYBPC1	myosin binding protein C, slow type	4604	12	n/a	n/a	1.71e-01	1.985
1090822	ENSG00000111669	7124	TPI1	triosephosphate isomerase 1	7167	12	n/a	n/a	1.79e-01	1.985
279795047	ENSG00000226054	0	MEMO1P1	mediator of cell motility 1 pseudogene 1	0	21	n/a	n/a	1.44e-01	1.985
1092250	ENSG00000123119	40801	NECAB1	N-terminal EF-hand calcium binding protein 1	64168	8	n/a	n/a	1.89e-01	1.985
1088900	ENSG00000095261	5679	PSMD5	proteasome (prosome, macropain) 26S subunit, non-ATPase, 5	5711	9	n/a	n/a	1.74e-01	1.984
279690642	ENSG00000205105	0	COX17P1	COX17 cytochrome c oxidase assembly homolog (S. cerevisiae) pseudogene 1	0	13	n/a	n/a	1.40e-01	1.984
1089560	ENSG00000102466	2244	FGF14	fibroblast growth factor 14	2259	13	n/a	n/a	2.09e-01	1.983
1100662	ENSG00000174446	10156	SNAPC5	small nuclear RNA activating complex, polypeptide 5, 19kDa	10302	15	n/a	n/a	1.78e-01	1.983
1091459	ENSG00000116288	11151	PARK7	parkinson protein 7	11315	1	n/a	n/a	1.39e-01	1.983
1087866	ENSG00000067048	8584	DDX3Y	DEAD (Asp-Glu-Ala-Asp) box polypeptide 3, Y-linked	8653	Y	n/a	n/a	2.80e-01	1.983
279851807	ENSG00000231162	0	COX11P1	COX11 cytochrome c oxidase assembly homolog (yeast) pseudogene 1	0	6	n/a	n/a	1.57e-01	1.982
1095245	ENSG00000143119	958	CD53	CD53 molecule	963	1	n/a	n/a	1.55e-01	1.982
279925104	ENSG00000237682	0	RP3-514P16.1	RP3-514P16.1	0	X	n/a	n/a	2.02e-01	1.982
1101837	ENSG00000180992	41452	MRPL14	mitochondrial ribosomal protein L14	64928	6	n/a	n/a	1.38e-01	1.982
279810101	ENSG00000227358	0	RP11-180I4.1	RP11-180I4.1	0	9	n/a	n/a	1.71e-01	1.982
1094244	ENSG00000136754	9862	ABI1	abl-interactor 1	10006	10	n/a	n/a	1.39e-01	1.982
1092669	ENSG00000125945	56589	ZNF436	zinc finger protein 436	80818	1	n/a	n/a	1.63e-01	1.982
1108239	ENSG00000233915	0	RP11-298P6.2	RP11-298P6.2	0	8	n/a	n/a	2.83e-01	1.980
1088502	ENSG00000084444	36886	KIAA1467	KIAA1467	57613	12	n/a	n/a	2.42e-01	1.980
1099078	ENSG00000167552	7800	TUBA1A	tubulin, alpha 1a	7846	12	n/a	n/a	1.42e-01	1.980
1092337	ENSG00000123901	10730	GPR83	G protein-coupled receptor 83	10888	11	n/a	n/a	2.69e-01	1.980
1088905	ENSG00000095380	33479	NANS	N-acetylneuraminic acid synthase	54187	9	n/a	n/a	1.43e-01	1.979
1090120	ENSG00000105983	40928	LMBR1	limb region 1 homolog (mouse)	64327	7	n/a	n/a	1.40e-01	1.978
1090543	ENSG00000109189	41417	USP46	ubiquitin specific peptidase 46	64854	4	n/a	n/a	1.92e-01	1.978
280031930	ENSG00000250910	0	RP11-27G13.2	RP11-27G13.2	0	4	n/a	n/a	1.71e-01	1.978
1102746	ENSG00000185068	126747	GTF2H5	general transcription factor IIH, polypeptide 5	404672	6	n/a	n/a	1.40e-01	1.978
1105609	ENSG00000205940	0	HSP90AB2P	heat shock protein 90kDa alpha (cytosolic), class B member 2, pseudogene	0	4	n/a	n/a	2.35e-01	1.978
1094160	ENSG00000136247	34435	ZDHHC4	zinc finger, DHHC-type containing 4	55146	7	n/a	n/a	1.39e-01	1.978
1096399	ENSG00000151883	55471	PARP8	poly (ADP-ribose) polymerase family, member 8	79668	5	n/a	n/a	1.39e-01	1.978
1090757	ENSG00000111231	30666	GPN3	GPN-loop GTPase 3	51184	12	n/a	n/a	1.51e-01	1.977
1104654	ENSG00000198586	9730	TLK1	tousled-like kinase 1	9874	2	n/a	n/a	1.38e-01	1.977
279904499	ENSG00000235837	0	AC073333.8	AC073333.8	0	7	n/a	n/a	1.66e-01	1.977
1090556	ENSG00000109339	5570	MAPK10	mitogen-activated protein kinase 10	5602	4	n/a	n/a	1.81e-01	1.977
1097742	ENSG00000162642	80710	C1orf52	chromosome 1 open reading frame 52	148423	1	n/a	n/a	1.43e-01	1.977
280037340	ENSG00000251333	0	RTN3P1	reticulon 3 pseudogene 1	0	4	n/a	n/a	2.89e-01	1.977
1109034	ENSG00000242265	22844	PEG10	paternally expressed 10	23089	7	n/a	n/a	2.31e-01	1.977
279836712	ENSG00000229814	0	RP11-563H8.2	RP11-563H8.2	0	9	n/a	n/a	2.21e-01	1.976
1094773	ENSG00000139620	34223	C12orf41	chromosome 12 open reading frame 41	54934	12	n/a	n/a	1.40e-01	1.976
1098805	ENSG00000166411	3399	IDH3A	isocitrate dehydrogenase 3 (NAD+) alpha	3419	15	n/a	n/a	1.44e-01	1.975
1087370	ENSG00000033122	36827	LRRC7	leucine rich repeat containing 7	57554	1	n/a	n/a	1.62e-01	1.975
1097923	ENSG00000163319	30506	MRPS18C	mitochondrial ribosomal protein S18C	51023	4	n/a	n/a	1.40e-01	1.975
1092343	ENSG00000123983	2166	ACSL3	acyl-CoA synthetase long-chain family member 3	2181	2	n/a	n/a	1.57e-01	1.975
1105773	ENSG00000212928	0	AL391152.1	AL391152.1	0	14	n/a	n/a	1.75e-01	1.975
280124352	ENSG00000258945	0	RP11-497E19.2	RP11-497E19.2	0	14	n/a	n/a	1.46e-01	1.975
1095382	ENSG00000143727	49	ACP1	acid phosphatase 1, soluble	52	2	n/a	n/a	1.40e-01	1.975
1100858	ENSG00000175471	55575	MCTP1	multiple C2 domains, transmembrane 1	79772	5	n/a	n/a	1.58e-01	1.975
1096522	ENSG00000152822	2894	GRM1	glutamate receptor, metabotropic 1	2911	6	n/a	n/a	2.43e-01	1.975
1089473	ENSG00000101911	5602	PRPS2	phosphoribosyl pyrophosphate synthetase 2	5634	X	n/a	n/a	1.54e-01	1.975
279927250	ENSG00000237861	0	RP11-332L8.1	RP11-332L8.1	0	1	n/a	n/a	2.47e-01	1.974
1100778	ENSG00000175073	55925	VCPIP1	valosin containing protein (p97)/p47 complex interacting protein 1	80124	8	n/a	n/a	1.39e-01	1.974
1096586	ENSG00000153339	22634	TRAPPC8	trafficking protein particle complex 8	22878	18	n/a	n/a	1.53e-01	1.974
1090336	ENSG00000107771	33753	FAM190B	family with sequence similarity 190, member B	54462	10	n/a	n/a	1.55e-01	1.973
1087488	ENSG00000047315	5399	POLR2B	polymerase (RNA) II (DNA directed) polypeptide B, 140kDa	5431	4	n/a	n/a	1.46e-01	1.973
1099373	ENSG00000168653	4699	NDUFS5	NADH dehydrogenase (ubiquinone) Fe-S protein 5, 15kDa (NADH-coenzyme Q reductase)	4725	1	n/a	n/a	1.70e-01	1.973
279784987	ENSG00000225200	0	AB019441.29	AB019441.29	0	14	n/a	n/a	1.70e-01	1.973
279849175	ENSG00000230911	0	PPIHP1	peptidylprolyl isomerase H (cyclophilin H) pseudogene 1	0	11	n/a	n/a	1.39e-01	1.973
1094698	ENSG00000139163	34789	ETNK1	ethanolamine kinase 1	55500	12	n/a	n/a	1.61e-01	1.972
279882690	ENSG00000233864	41192	TTTY15	testis-specific transcript, Y-linked 15 (non-protein coding)	64595	Y	n/a	n/a	2.25e-01	1.972
1098632	ENSG00000165775	41834	FUNDC2	FUN14 domain containing 2	65991	X	n/a	n/a	1.39e-01	1.972
1098741	ENSG00000166181	8473	API5	apoptosis inhibitor 5	8539	11	n/a	n/a	1.39e-01	1.972
1104835	ENSG00000198954	25877	KIAA1279	KIAA1279	26128	10	n/a	n/a	1.50e-01	1.971
1098183	ENSG00000164076	54852	CAMKV	CaM kinase-like vesicle-associated	79012	3	n/a	n/a	3.04e-01	1.971
279907768	ENSG00000236152	0	MRPS36P1	mitochondrial ribosomal protein S36 pseudogene 1	0	3	n/a	n/a	1.39e-01	1.971
1087310	ENSG00000024862	25650	CCDC28A	coiled-coil domain containing 28A	25901	6	n/a	n/a	1.50e-01	1.971
1093738	ENSG00000134057	886	CCNB1	cyclin B1	891	5	n/a	n/a	1.73e-01	1.971
1106260	ENSG00000215114	79715	UBXN2B	UBX domain protein 2B	137886	8	n/a	n/a	1.81e-01	1.971
1098429	ENSG00000164929	55673	BAALC	brain and acute leukemia, cytoplasmic	79870	8	n/a	n/a	2.12e-01	1.970
1108081	ENSG00000232859	83622	C17orf108	chromosome 17 open reading frame 108	201229	17	n/a	n/a	1.95e-01	1.970
280025378	ENSG00000250366	157122977	RP11-185P18.1	RP11-185P18.1	100507043	14	n/a	n/a	1.97e-01	1.970
1095023	ENSG00000141378	31131	PTRH2	peptidyl-tRNA hydrolase 2	51651	17	n/a	n/a	1.38e-01	1.970
1094447	ENSG00000137770	30976	CTDSPL2	CTD (carboxy-terminal domain, RNA polymerase II, polypeptide A) small phosphatase like 2	51496	15	n/a	n/a	1.39e-01	1.970
1109129	ENSG00000244115	1012660	DNAJC25-GNG10	DNAJC25-GNG10 readthrough	552891	9	n/a	n/a	1.70e-01	1.970
1087629	ENSG00000056050	34258	C4orf27	chromosome 4 open reading frame 27	54969	4	n/a	n/a	1.61e-01	1.969
1104136	ENSG00000197008	7653	ZNF138	zinc finger protein 138	7697	7	n/a	n/a	1.71e-01	1.969
1096881	ENSG00000156052	2759	GNAQ	guanine nucleotide binding protein (G protein), q polypeptide	2776	9	n/a	n/a	1.55e-01	1.969
1104905	ENSG00000203778	151786	C6orf225	chromosome 6 open reading frame 225	619208	6	n/a	n/a	1.61e-01	1.969
1095873	ENSG00000147246	3338	HTR2C	5-hydroxytryptamine (serotonin) receptor 2C	3358	X	n/a	n/a	1.73e-01	1.968
1094243	ENSG00000136750	2556	GAD2	glutamate decarboxylase 2 (pancreatic islets and brain, 65kDa)	2572	10	n/a	n/a	2.71e-01	1.968
280130982	ENSG00000259327	0	CTD-2184D3.6	CTD-2184D3.6	0	15	n/a	n/a	1.87e-01	1.967
1097165	ENSG00000158470	9200	B4GALT5	UDP-Gal:betaGlcNAc beta 1,4- galactosyltransferase, polypeptide 5	9334	20	n/a	n/a	2.06e-01	1.967
1098826	ENSG00000166479	33786	TMX3	thioredoxin-related transmembrane protein 3	54495	18	n/a	n/a	1.53e-01	1.966
279773710	ENSG00000224208	0	AL590762.6	AL590762.6	0	X	n/a	n/a	1.41e-01	1.966
279928115	ENSG00000237939	0	AC097523.3	AC097523.3	0	2	n/a	n/a	1.53e-01	1.966
279848485	ENSG00000230849	0	GOT2P2	glutamic-oxaloacetic transaminase 2 pseudogene 2	0	1	n/a	n/a	2.21e-01	1.965
280111987	ENSG00000258111	0	RP11-43D4.2	RP11-43D4.2	0	12	n/a	n/a	1.41e-01	1.965
1087174	ENSG00000011677	2540	GABRA3	gamma-aminobutyric acid (GABA) A receptor, alpha 3	2556	X	n/a	n/a	2.77e-01	1.965
1089226	ENSG00000100580	94008	TMED8	transmembrane emp24 protein transport domain containing 8	283578	14	n/a	n/a	1.44e-01	1.964
1100909	ENSG00000175768	125661	TOMM5	translocase of outer mitochondrial membrane 5 homolog (yeast)	401505	9	n/a	n/a	1.37e-01	1.964
279644223	ENSG00000198618	0	PPIAP22	peptidylprolyl isomerase A (cyclophilin A) pseudogene 22	0	21	n/a	n/a	1.50e-01	1.964
279789195	ENSG00000225555	0	AP000320.6	AP000320.6	0	21	n/a	n/a	1.40e-01	1.964
279943831	ENSG00000239911	0	RP11-796I2.2	RP11-796I2.2	0	7	n/a	n/a	1.42e-01	1.963
1087997	ENSG00000070718	10789	AP3M2	adaptor-related protein complex 3, mu 2 subunit	10947	8	n/a	n/a	1.76e-01	1.963
1093059	ENSG00000129480	76594	C14orf126	chromosome 14 open reading frame 126	112487	14	n/a	n/a	1.55e-01	1.963
1096323	ENSG00000151366	4692	NDUFC2	NADH dehydrogenase (ubiquinone) 1, subcomplex unknown, 2, 14.5kDa	4718	11	n/a	n/a	1.38e-01	1.961
1098003	ENSG00000163558	5552	PRKCI	protein kinase C, iota	5584	3	n/a	n/a	1.71e-01	1.961
1087788	ENSG00000065150	3818	IPO5	importin 5	3843	13	n/a	n/a	1.38e-01	1.960
279938356	ENSG00000239246	0	RP11-464D20.2	RP11-464D20.2	0	17	n/a	n/a	1.93e-01	1.960
1087698	ENSG00000060982	583	BCAT1	branched chain amino-acid transaminase 1, cytosolic	586	12	n/a	n/a	1.38e-01	1.960
1089200	ENSG00000100462	10272	PRMT5	protein arginine methyltransferase 5	10419	14	n/a	n/a	1.70e-01	1.960
1095905	ENSG00000147471	11052	PROSC	proline synthetase co-transcribed homolog (bacterial)	11212	8	n/a	n/a	1.46e-01	1.959
[truncated: 1 more rows]
