# Supplementary material for: Identification of the Molecular Events Involved in the Development of Prefrontal Cortex Through the Analysis of RNA-Seq Data From BrainSpan
Source: ASN Neuro. 2019 Jun 18;11:1759091419854627. doi: 10.1177/1759091419854627 (PMC6582306; doi:10.1177/1759091419854627)
Supplement: Supplemental Material6 - Supplemental material for Identification of the Molecular Events Involved in the Development of Prefrontal Cortex Through the Analysis of RNA-Seq Data From BrainSpan [file Supplemental_Material6.zip › HIP/11/Expression.csv]

279961289	3.3872	7.8738	1.8438	1.4098	3.0352	0.8270	1.6656	0.0000	2.4563
279986623	9.2308	10.9458	7.1420	6.7448	8.1717	6.5947	5.7888	3.4611	9.4192
279957731	9.0079	10.6466	6.9497	7.3538	8.4833	7.0275	6.2844	1.5383	8.4174
279863679	2.4799	3.7527	4.2908	2.3436	1.9610	0.0000	0.7284	0.5775	1.4494
279944035	14.2578	15.7884	11.6665	12.7263	12.8512	11.8368	11.0781	7.6262	13.3998
280090532	1.1425	4.7630	6.2956	1.7659	1.9969	1.0284	1.3009	0.9289	3.9360
279950430	8.5660	10.3542	5.8391	5.9104	7.7691	6.1988	6.0517	2.8597	7.8317
279960050	9.0055	11.1909	5.3063	8.4886	5.6194	5.3015	4.3679	6.1153	8.6359
279959910	11.2367	13.0796	8.3854	9.9841	10.3295	8.2969	8.4517	5.6765	10.5202
279648293	12.0929	11.7854	10.3223	10.5148	11.3427	10.3117	10.5893	10.3484	3.5418
280044377	6.4576	4.6048	5.0444	4.8560	3.8065	5.0360	3.6233	2.2678	0.9386
280045392	6.3058	5.5643	4.7954	4.0161	5.4045	4.6024	3.0914	2.6739	2.0781
279941810	1.0366	6.5171	0.2066	0.6097	1.0992	0.0000	0.3315	0.1723	2.1598
279942860	12.1022	13.6580	9.5807	9.9190	11.7012	9.9321	10.0866	6.7785	11.7452
279985225	3.3846	4.5959	2.2752	2.7042	1.7640	1.7262	1.8912	0.0000	2.4496
280044069	9.0540	12.5596	6.9051	6.8880	9.7810	7.5895	7.8903	5.5142	9.6422
280049018	6.8976	9.9899	4.5382	4.7903	7.1527	5.7976	5.8909	2.3666	7.1685
280044741	10.7586	10.9796	6.6072	9.5748	7.6463	7.0892	7.5620	5.3167	9.9423
279936016	3.9084	4.3363	2.3486	1.4898	3.0970	2.4700	1.7520	0.3018	2.5283
279968565	9.6211	9.0987	7.0296	6.2391	8.0118	7.0786	6.6983	4.9122	9.1456
1095469	5.1222	4.7151	2.9517	3.3862	4.6505	1.7514	2.3830	2.4579	1.6365
279805544	13.2282	14.4180	10.5874	11.6496	11.7423	10.7131	11.4790	8.9689	12.6661
279983888	10.3140	11.7177	7.1469	7.3398	10.2801	7.7242	7.8502	6.3344	9.6507
279953709	4.3562	2.3228	0.8600	1.8357	1.8663	0.9789	1.0184	0.0000	0.4363
279706642	0.9012	4.0601	0.0000	0.0000	1.0181	0.0000	0.0000	0.0000	0.0000
279690724	4.2558	5.9913	3.8315	3.9187	5.0503	4.7763	2.6547	2.3169	0.5611
280046141	1.8407	4.9245	1.8880	1.9074	2.9800	0.8516	0.6476	0.0000	2.3494
279838178	5.9955	4.5241	4.4826	5.2571	5.5944	3.3019	3.3235	2.5605	1.4598
280046008	15.6331	16.8599	13.4232	13.4632	14.6497	13.4541	14.2720	12.2800	15.2965
279663146	0.5932	7.1765	1.3503	0.0000	4.0658	0.0000	0.0000	0.5156	5.4801
279955011	3.4928	2.2168	1.9744	0.4041	2.2049	0.3113	1.8357	0.2232	2.2300
279954000	12.3846	13.0631	9.7904	9.5033	11.7237	10.1594	10.6353	8.6280	11.6705
1099979	5.6587	5.8459	3.9135	5.1193	4.8415	3.9650	3.1234	2.3426	3.4643
1092280	4.7129	3.5618	1.9410	2.4978	3.7172	1.7090	1.8602	1.6924	1.0125
280045763	9.4536	10.0279	6.9209	6.9297	8.8637	7.5644	7.6800	5.2781	8.5868
1099701	7.2230	5.7675	5.7311	5.7441	6.4858	4.7355	4.8438	4.7729	3.0383
279972735	12.7699	14.9639	10.2409	10.7251	12.7317	11.1204	11.5459	8.5346	13.4779
279795715	3.7477	0.4534	0.0000	0.1394	0.1160	0.1437	0.0057	0.1049	0.0990
280009794	9.5432	10.2217	6.6836	7.7390	8.6165	6.8394	7.0460	6.7628	8.1740
1092888	5.2376	4.1578	1.6036	3.6831	4.4894	1.6239	2.1168	1.3480	1.0261
1093756	4.2172	0.0000	3.0439	3.1931	0.2583	0.0353	0.0000	0.1395	3.2330
279761813	3.5871	3.3019	2.7249	3.9322	3.0593	1.9018	1.0106	0.6272	1.0892
280046631	13.5256	15.7155	10.8544	11.0779	13.9528	11.6251	12.4732	9.7620	13.7791
279964315	10.1215	13.2995	8.5335	7.5759	11.0044	9.0406	10.1007	6.8794	11.8336
279971217	11.3508	13.1145	9.5262	9.0390	11.7384	9.9786	10.7328	7.2326	11.8067
279968446	2.0757	2.8557	0.1787	0.6444	0.6884	0.8246	0.0000	0.0000	0.6519
280040407	8.4241	8.9154	5.9404	6.0238	7.5373	5.3420	6.9645	6.9840	6.2978
279943306	7.8291	11.1285	6.2144	6.2278	8.7838	6.2259	7.6060	4.6107	9.4828
280120357	3.5717	3.9410	4.1219	3.2722	2.8744	3.9016	2.6351	1.3905	1.7998
279951899	12.7518	16.7745	11.2097	10.7712	14.1429	11.4090	13.1269	9.4030	15.2380
1093761	3.9992	3.2355	3.6272	1.2496	2.4184	2.5226	3.1371	2.2462	2.7751
280045784	15.9145	16.5226	13.4982	13.7425	14.9732	13.8606	14.7410	12.2829	14.9031
280051104	1.7262	5.2671	1.5122	2.9659	2.9325	0.4807	0.9110	0.0000	2.3587
1090721	2.6239	2.0443	1.9352	1.4650	1.7118	0.6383	0.9596	0.7761	0.3499
279792604	7.3124	10.1658	5.5827	5.3805	7.5541	6.0544	7.3499	3.6921	8.8322
279814248	4.4256	3.8814	2.6673	3.8750	3.7318	2.8509	1.6170	1.4535	1.1689
279710443	2.5362	4.1980	1.0893	3.6614	2.1058	0.8099	0.5160	0.5012	0.9058
1093533	6.9171	6.4398	6.1427	6.1836	6.6111	5.6125	5.7002	4.6270	3.1427
1091169	4.0275	3.7854	1.6866	2.3872	3.1073	1.6084	1.7119	1.0798	2.0457
279970565	1.8460	3.4493	1.2126	1.0877	1.4994	0.0000	1.5176	0.0000	1.9525
1087593	3.8274	2.1516	2.8999	2.0882	2.7847	1.4120	2.1110	1.2608	1.1864
1093077	2.2975	3.5062	2.1831	0.9874	2.5853	1.0527	3.2525	0.3759	0.8947
1093551	7.2901	6.2446	5.9742	6.1567	6.7017	4.9513	5.0495	4.6471	4.7146
280043222	5.3962	7.0277	3.1047	4.1508	4.8228	3.7563	4.9614	1.8315	4.7578
280017626	4.6829	7.4749	3.8309	6.7721	4.1467	2.3009	4.4445	3.2086	4.3419
279707832	3.1378	2.8190	2.0746	1.9421	2.4853	0.9829	1.4740	2.2673	0.1844
1101375	5.0089	4.0497	4.6713	4.2773	4.2452	4.4354	3.4872	3.0318	1.2790
280046722	2.1392	5.9865	1.5283	3.0368	2.8334	0.8303	1.5778	0.5793	3.7596
279836646	3.5982	0.0063	3.7696	1.6396	0.0081	3.1181	0.0147	0.0180	3.3033
279972630	14.6708	15.6439	11.7284	12.4798	14.2385	12.8700	13.1690	10.2012	14.5066
279948299	2.1660	5.6235	0.9050	3.5127	2.1452	1.3002	1.8115	0.5410	1.5008
279754816	2.3005	1.2477	0.8356	0.0000	0.6143	0.9925	0.0000	0.5943	0.0000
1093032	8.4659	6.8795	6.6842	7.1358	7.4646	5.7075	6.2089	6.3036	4.6874
1097498	4.5408	4.4953	2.6097	3.4215	3.5218	2.8967	2.4813	2.1108	2.3367
1094193	3.0762	2.4556	2.0483	2.3210	2.2540	0.8955	1.0359	1.2801	0.8764
1088127	4.5028	4.4717	3.4193	3.7538	3.9536	3.9332	3.2423	2.2365	1.1937
279948931	6.0062	4.1787	4.8532	6.4346	4.9924	4.1285	3.5407	2.8995	1.6265
279720656	5.5179	6.3191	5.3975	6.0366	4.5498	5.7813	3.7734	1.8106	6.0892
1104954	4.0820	3.4651	1.6606	2.4357	2.9859	2.8038	0.9223	1.0344	1.8097
279710898	1.5378	4.6544	0.7262	0.9673	2.1658	0.9527	0.0000	1.3021	2.0547
1101476	5.8128	2.9565	2.2139	3.1545	5.0206	1.4739	1.8878	1.6346	2.4150
1101604	6.0409	5.1540	5.0455	5.0345	5.2717	4.1690	4.6723	3.6716	3.3120
280042389	6.8219	14.9716	5.0929	4.7645	12.3909	5.8173	9.4992	2.2754	12.7250
1093232	3.0946	3.3707	5.0237	2.0332	3.3312	4.1467	3.2132	3.1660	0.7911
1095453	4.1584	3.6666	5.0088	3.9238	3.7464	3.3395	3.5716	2.4921	2.3065
279710233	2.0778	2.8038	0.8439	0.2066	1.5437	1.6272	0.5465	1.2496	0.0000
1093136	9.2368	8.8473	8.0015	9.1856	8.7391	7.4905	6.9979	5.8334	7.6478
1087181	0.6329	1.5338	1.8877	0.1300	0.4285	0.2958	0.5122	0.2677	0.2078
279849213	2.9628	2.5605	0.3967	1.8345	1.8577	0.2492	0.4135	0.6057	0.6309
1099155	3.2510	3.3922	3.0128	2.4922	3.1317	2.2052	1.7583	1.3416	2.1504
280120939	1.1831	2.4416	1.6184	0.0773	1.6678	0.3026	1.5730	0.3438	0.2926
279712709	1.2079	1.6557	2.1190	1.3891	0.0000	0.0000	2.0977	0.2704	0.0000
1087903	6.4146	5.3706	5.1689	5.7197	5.5248	3.8998	4.6356	3.9910	3.9309
1089918	7.4572	6.6421	6.1242	6.4589	6.6636	5.8071	5.3989	5.0392	4.8765
1089189	7.3024	5.9175	6.1757	6.2098	6.5963	4.9285	5.5718	4.8243	4.4763
279935116	4.4946	4.8725	1.3872	2.5624	4.4907	1.8346	2.1089	1.1268	3.2088
1089141	4.9741	5.1240	5.9154	2.3201	4.8454	5.9200	5.0508	4.6969	3.0227
279940860	5.1346	7.3886	1.8226	5.9679	2.1552	1.9472	1.2007	4.9747	6.3188
1097294	5.3796	4.3382	2.9533	4.3514	4.4010	2.5023	2.9590	2.7391	2.2873
1091911	6.4402	5.9711	3.5208	5.6516	5.1529	3.6067	4.2371	3.2453	3.8721
1092913	4.6239	5.3643	3.9560	3.8105	5.0700	4.5540	2.8918	2.9461	2.5434
1105448	6.6767	5.1783	5.3579	5.4436	5.8748	4.2547	4.6655	4.4098	3.7112
279706124	0.0000	2.2312	1.5316	0.0000	0.0115	0.0000	0.0000	0.8683	0.6357
280049102	3.7728	6.5204	2.7427	1.5732	4.4458	3.7780	4.2638	0.9106	5.1196
1092367	5.6448	4.7185	4.5993	4.5037	5.1858	3.0606	3.9736	3.5190	3.7163
1092778	2.9762	0.0000	0.0000	0.0000	0.0000	0.0000	0.0000	0.0000	0.0000
279754515	2.4817	2.9995	0.6186	0.7138	1.0856	1.1535	0.8111	1.7239	0.7777
279761862	1.0454	1.7506	2.4493	1.2766	0.7724	0.8122	0.7214	1.0211	0.0000
1100823	3.6349	2.6282	2.3170	1.7459	2.3316	1.5891	2.7045	1.4228	1.4811
1089083	5.4645	5.5449	4.4700	4.4577	5.6921	4.7718	3.6691	4.0963	2.3901
1095109	3.8479	4.1422	3.8093	3.1683	4.0091	3.5988	3.2254	2.4479	1.2986
279661207	1.3440	3.5277	0.5972	0.0000	2.3559	0.6879	0.5406	0.0000	1.5082
1108869	2.2125	0.8879	0.5472	0.0000	0.0000	0.4106	0.2041	0.2961	0.5647
1102071	2.1657	2.9096	1.7988	0.0717	1.5499	1.7049	1.9706	1.9592	0.6719
1089668	2.4994	2.2096	0.5395	0.8214	1.4992	0.8806	0.4747	0.6720	0.3346
1099767	3.6533	3.7141	2.3409	2.1534	3.3405	1.4713	2.2350	1.8681	2.5839
1105605	4.9058	4.9170	3.4465	4.0278	4.8949	3.4177	2.7331	3.1274	2.5786
1089675	7.1792	7.1522	6.3427	6.9258	6.4657	6.2609	5.4433	3.8376	6.6904
280049263	6.3936	5.1321	4.3975	3.5475	5.4276	4.0228	5.1819	6.1026	1.8566
280007681	2.3745	2.9856	0.7285	1.8645	1.6716	0.6675	0.6542	0.5966	1.0929
279936856	5.9892	4.6408	4.2881	4.1433	5.8292	3.7931	4.5240	2.6688	3.2487
279859867	2.9816	2.2867	1.4308	1.7145	2.3583	1.0274	0.6007	0.8659	1.2039
1089349	5.2078	4.0804	3.7287	3.7145	4.1656	2.7612	3.1773	2.3876	4.2331
1089037	3.1626	3.8527	2.5999	2.1602	2.7128	3.3618	2.5701	1.3591	1.4809
1103465	3.5287	2.8022	2.3331	2.8497	2.4927	2.3967	1.4318	1.3970	1.1908
1104604	3.7007	3.8554	2.0206	2.6220	3.0846	1.8969	1.8943	1.7047	2.3889
279778632	1.8976	1.7649	1.7914	1.3490	0.9517	1.5468	0.5716	0.8064	0.1529
279940853	2.4537	0.9916	0.2310	0.5310	0.6449	0.2713	0.2851	0.0000	0.1046
1096149	2.3844	3.3882	3.1225	1.9615	2.2264	2.4041	2.4083	2.3436	0.9409
280081361	1.3459	1.6061	0.8193	0.0000	0.1518	0.4611	0.9973	0.1540	0.3067
1097573	5.4564	5.0371	4.4119	4.7209	4.5875	4.3256	4.0016	3.1319	3.6152
279982254	4.8878	2.3349	3.8564	3.8032	4.3919	2.6378	3.1032	1.8974	0.9112
279660024	1.3102	0.7944	0.5925	0.0000	0.0000	0.0000	0.0000	0.0000	0.0000
1095444	5.6482	4.6127	4.3952	4.3955	4.6836	3.5350	3.8471	3.7147	3.7424
1096755	5.7448	5.2200	4.7965	4.4065	5.2187	4.5156	4.4003	3.5949	3.9975
1099760	5.2046	4.9454	2.5410	4.4545	4.6063	2.6606	3.5240	2.4905	2.2571
1092214	5.7499	4.4300	4.7878	4.8665	4.9884	4.3883	4.0366	3.2929	2.9946
279979681	1.8168	0.9998	0.0000	0.0000	0.0000	0.0460	0.0000	0.0000	0.2321
280074572	3.0675	2.4798	2.4972	1.7260	2.9090	2.1616	2.2641	1.4206	0.2621
279966459	1.0385	3.4454	0.0000	0.0000	1.7392	0.0000	0.9309	0.0000	0.9533
1105201	5.3273	4.8820	4.8757	4.6109	5.3677	4.4593	4.1675	3.6774	2.5465
1100139	3.1902	2.5231	4.2067	1.6625	2.6389	3.8856	2.8419	2.7791	0.7062
279821610	3.3978	1.7564	2.5058	3.2703	3.0357	1.1550	1.4153	0.7120	0.4316
1103303	4.6711	3.8938	3.0319	3.6176	4.7266	2.9673	2.5140	1.6299	2.4497
1088055	3.4901	3.4452	2.4202	2.4306	3.0192	2.3954	2.0630	1.7970	1.7276
280125409	2.9509	5.6030	2.0353	1.1305	3.5959	2.9671	3.4082	0.5902	4.2245
1099056	4.1777	3.3530	2.8440	2.7612	3.6686	2.6444	2.0861	2.2090	2.1275
1088860	6.6408	5.6874	5.2228	5.4879	6.1080	4.0337	5.5434	4.2397	4.4481
279971932	3.9415	4.6442	2.0828	1.7437	3.8098	2.5659	3.3212	1.3236	3.3446
1086964	5.4359	5.7676	4.3126	4.4810	5.6900	4.7490	3.7790	3.9270	3.1801
279662117	1.4455	1.5696	0.0000	0.0000	0.8321	0.0000	0.0000	0.0000	0.0000
1108930	8.1228	6.9327	7.4552	7.4299	7.3820	6.7846	6.6021	6.4733	5.1622
279841871	1.2983	2.8645	0.5282	1.0047	1.1702	1.3481	0.1493	0.3183	0.2057
1092522	5.8937	4.4775	4.7402	3.4193	3.5893	4.6744	3.9354	3.3209	6.1011
279968030	2.1511	1.5128	1.5563	0.8177	2.5560	0.3065	0.5153	1.0791	0.0000
1095102	3.4123	2.8203	2.2505	2.6086	2.7448	1.7475	1.9327	1.7233	1.0569
280075625	4.5690	3.3007	2.6362	3.8640	3.7398	2.3178	2.6939	2.5394	0.7126
279705382	1.6166	1.9729	0.0000	0.0000	0.5141	0.3966	0.6140	0.5133	0.0000
1090058	6.9247	7.7514	6.7705	6.5184	7.8995	7.5769	5.7924	5.6312	4.3368
1092523	7.0974	6.2423	5.5565	5.4079	6.2744	4.6753	5.2843	3.9967	7.0247
280047751	2.4908	2.2601	1.0723	0.7954	2.0688	0.2306	1.6634	0.6798	1.0837
1105121	4.1850	6.3996	4.0187	4.1981	4.2553	3.5345	4.1899	3.7709	4.1489
280042669	0.6753	1.4695	0.5822	0.0000	0.0000	0.0000	0.0000	0.3484	0.0000
279831793	3.1564	6.6081	2.4929	4.3987	3.1227	2.8900	2.9453	1.8749	4.1840
1095219	4.3142	4.0056	2.2415	3.0400	4.5790	1.7265	2.7656	2.0785	1.8456
280026084	3.9387	3.9356	5.0461	3.1405	4.7857	3.3403	5.3793	2.8100	1.2999
1104720	3.9205	4.0061	3.9342	2.3127	3.9142	4.3991	3.2727	3.4914	1.2498
1092363	5.1665	5.3049	4.6536	4.4470	5.2057	4.7222	4.1147	3.9306	2.7486
279706019	1.2722	2.2312	0.7052	0.0000	1.1384	0.0000	0.4227	1.7977	0.0000
280037388	5.4594	4.8740	4.1629	4.9893	5.4184	4.1265	3.9910	3.7701	1.6399
279707076	1.3761	1.4409	1.7725	0.6647	1.3080	0.3170	1.5743	0.2780	0.0000
1088520	3.9026	3.6045	3.0461	2.8215	3.8545	2.9366	2.9038	2.3601	1.1952
1090577	4.6361	5.4702	2.3776	3.8983	4.3922	3.1028	5.4125	1.4815	1.6585
279808249	1.1607	2.4027	1.3766	1.2295	0.1485	1.2538	1.2048	0.3113	0.7249
1093509	3.7381	3.5838	3.4960	3.1004	3.5079	3.2365	2.9271	2.2591	1.6242
1104762	3.3447	4.5189	3.5372	3.0891	4.2167	4.0777	2.5807	2.5288	1.3299
279944075	1.7119	3.7083	0.5764	2.3476	1.6088	0.7919	0.6942	0.1391	1.4342
1103906	4.1991	3.6132	4.2451	3.3599	3.2661	3.7205	3.3711	2.6078	2.8153
1103028	2.7622	2.5759	1.3553	1.6901	2.2185	0.8843	1.0773	1.2463	1.3021
1087934	4.4621	3.4615	3.2200	3.3580	3.7563	2.8826	3.3405	2.7007	1.3009
279863828	0.8576	2.2315	0.6529	0.3187	0.8571	0.1570	0.2164	0.1104	0.8765
1105631	3.6505	3.7750	2.6958	1.7273	2.5533	2.9353	3.1356	2.9684	1.9780
279660346	3.3766	3.0059	0.5524	0.5689	3.1827	0.0000	1.8448	1.1848	2.1483
1106680	6.4002	6.2505	6.1570	5.6995	6.0656	6.2222	5.4648	4.8464	4.3818
1101266	4.7204	5.4927	5.1332	5.2749	4.3324	4.1458	4.5184	3.7492	3.7441
1089329	4.4243	3.7290	3.7607	3.1470	4.1412	2.9528	3.6901	3.0026	1.9672
1099241	5.4464	4.2119	4.2666	4.0397	4.5059	4.2171	4.0265	3.6159	2.5221
1104709	4.5466	4.2069	3.6880	3.3594	4.5012	3.1165	3.2115	3.1288	2.6470
1088424	7.7836	6.7299	7.3428	7.0830	7.0111	6.7230	6.4763	6.3640	5.1481
280063488	7.8010	6.7436	7.3557	7.1067	7.0271	6.7330	6.4828	6.3841	5.1636
1101202	4.0210	3.7326	3.0284	3.2443	3.7609	3.1336	2.3757	2.3242	1.8240
280054857	7.8074	6.7435	7.3510	7.1042	7.0340	6.7386	6.4805	6.3817	5.1645
280066368	7.8291	6.7532	7.3624	7.1212	7.0581	6.7461	6.5009	6.3937	5.1694
280061510	7.7899	6.7322	7.3391	7.0837	7.0094	6.7280	6.4686	6.3710	5.1622
280062572	7.8007	6.7347	7.3486	7.0986	7.0231	6.7340	6.4795	6.3799	5.1586
280052844	7.7815	6.7044	7.3181	7.0976	6.9982	6.7011	6.4459	6.3495	5.1221
280057369	7.8022	6.7352	7.3480	7.0954	7.0203	6.7413	6.4777	6.3785	5.1640
280063992	7.8039	6.7443	7.3558	7.1000	7.0247	6.7473	6.4876	6.3875	5.1705
280058001	7.7931	6.7335	7.3437	7.0898	7.0150	6.7354	6.4716	6.3767	5.1663
1097879	2.9364	3.6411	1.6446	1.3246	2.8062	1.2777	3.1999	1.0316	1.9207
1105329	7.7764	6.7179	7.3312	7.0716	6.9974	6.7253	6.4626	6.3638	5.1481
1105120	4.0722	6.2377	4.1517	3.8660	3.8519	3.8390	4.6178	3.8907	3.9789
279960769	1.6771	0.8530	0.0000	0.0000	0.1820	0.0000	0.0000	0.0000	0.0000
280068180	7.8069	6.7475	7.3500	7.1087	7.0371	6.7496	6.4855	6.3881	5.1631
280067773	7.8021	6.7439	7.3566	7.1054	7.0280	6.7393	6.4916	6.3949	5.1704
1094173	4.0586	3.4988	3.5808	2.7320	3.8728	2.3901	3.3644	3.0180	2.0279
280061051	7.7965	6.7349	7.3483	7.0994	7.0218	6.7426	6.4791	6.3839	5.1631
1093505	3.4347	2.4152	2.9497	2.4043	3.3635	1.9431	2.6678	1.3198	1.0376
1088375	2.6238	3.5262	2.9482	0.9106	2.1737	2.8811	2.8230	3.1426	1.4049
280034828	4.3691	3.8342	3.8038	3.5222	4.0858	3.8957	3.2886	3.7194	0.6430
1093154	4.1987	4.0982	3.8914	3.3693	4.0404	3.7098	3.5344	2.9603	1.9052
1092639	3.4910	4.0758	2.8391	2.5794	3.7014	3.1083	2.6435	2.5503	1.3724
280108611	7.6861	6.1639	6.9537	6.9313	6.9602	6.1620	6.3910	5.5747	4.7356
1105100	2.3671	2.3258	1.7875	1.9924	2.0634	1.0344	1.0463	0.5751	1.4047
1109041	7.8009	6.7363	7.3582	7.1177	7.0208	6.7632	6.4932	6.3990	5.1594
279706726	0.0000	1.2483	1.2283	0.1273	0.0000	0.0000	0.0000	0.0000	0.0000
1096739	4.3157	2.7328	2.0519	2.7869	4.0122	1.7857	2.1341	1.9789	0.6770
280047135	1.3521	1.0838	0.0000	0.0000	0.0000	0.0485	0.0000	0.0000	0.0000
1094257	2.0994	2.6446	0.9781	1.3377	1.5242	1.0423	1.1184	0.8557	0.7429
1103578	3.1215	6.0278	2.6148	3.2052	3.3151	2.8000	3.2096	1.5656	4.6127
1089971	4.0294	4.1267	3.8278	3.4476	4.0901	4.0564	3.2896	2.7361	1.5297
279708217	1.7752	0.9423	2.0197	0.0000	0.0650	2.1123	0.5375	1.9431	0.0000
1097552	4.2787	3.5457	3.4407	3.4457	3.7132	2.7736	2.9762	2.3593	2.4499
280116447	6.4413	9.1008	6.8067	3.6785	7.8036	8.1327	7.5028	4.9207	7.8471
1093149	6.6376	4.8840	5.3256	5.5523	5.5890	4.8076	5.0123	4.9892	2.9321
1090062	3.1479	3.6694	2.5830	2.5339	2.6433	3.1598	2.1167	1.4705	2.0656
279947245	2.8022	2.7985	1.4317	0.9125	2.5683	1.4650	2.6065	1.1240	0.5831
279883044	3.7243	2.7152	2.0454	2.5207	3.6833	1.0859	3.1382	1.4514	0.2972
279948332	0.0000	2.5532	0.7095	0.0000	1.7327	0.0000	0.0000	0.0000	0.0000
1101196	3.4031	2.4798	2.0146	2.1648	2.3732	1.5412	2.2939	1.4063	1.2255
1093148	6.7354	6.4656	6.4371	6.1137	6.4076	6.5523	5.7184	5.1825	4.5144
1092013	4.0828	3.9347	2.8580	3.2602	3.5165	2.8738	2.6427	2.0979	2.5743
1098447	5.0403	3.9291	3.9567	4.2535	4.5904	3.0042	3.5698	3.3955	2.2575
279707587	0.0000	1.9452	1.4295	0.0000	0.0000	0.7256	0.0000	0.0000	1.2456
1102881	4.6316	4.1631	2.8751	3.4907	4.4474	2.3853	3.1619	2.5165	2.5628
1092429	2.9592	1.1860	1.5817	0.8396	1.4136	0.7040	1.1972	1.4672	1.0593
1092743	2.5902	2.2372	1.8451	1.6162	2.1507	1.6761	1.4697	0.7915	0.8699
279977663	1.8984	2.6817	1.4615	0.8534	1.6484	1.5993	1.5412	1.3264	0.3480
1090518	5.8229	5.4500	4.7050	4.9122	5.3574	4.2177	4.6219	3.9640	4.1222
1095135	3.8704	2.1141	1.4120	1.9731	3.2944	1.2573	1.2698	1.2658	0.9755
1088061	4.8946	4.3306	4.0118	4.0830	4.4241	4.2405	3.3196	3.3428	2.3235
1093924	3.0893	2.3791	2.1090	1.6945	2.3948	1.5919	1.9591	1.3513	1.4246
279663559	0.0000	3.8645	0.5329	0.0000	1.8018	0.0000	0.0000	1.1435	1.1121
1098935	6.5425	6.0367	5.3987	5.8432	5.9634	5.2269	4.5900	4.1264	5.4699
280129123	3.0291	2.4857	2.0035	1.6054	2.6194	1.9641	1.8022	1.6663	0.6534
1092823	3.8748	3.2887	2.9516	2.3520	3.6293	2.9113	3.1146	2.3468	1.1544
1092551	4.9880	4.3806	3.7866	4.2207	4.9177	2.4331	3.6050	3.0926	3.3209
1088035	5.4617	5.3792	5.4380	4.7857	4.8556	5.7977	4.4651	3.5171	4.4227
1093882	4.3935	3.4040	2.3441	4.0666	4.0755	1.0752	2.3035	2.4232	1.6340
279584659	4.1248	3.6462	3.3939	2.7471	3.8048	3.7535	3.0574	2.7949	1.4684
1100291	5.0276	6.1275	5.2646	4.0666	6.3650	5.8335	4.4751	5.2190	2.1787
1096065	4.7018	6.6540	3.9898	4.2844	5.6653	4.9582	3.1687	3.0327	4.8823
1104373	6.0261	6.9920	5.9530	5.5156	6.1250	5.9428	5.4383	5.4251	4.8010
1092676	5.0627	5.1241	3.6648	3.9540	4.4394	4.1110	3.2117	3.0251	4.2707
1096984	2.8314	2.4798	1.5453	1.9151	2.3632	1.5524	1.2233	1.2404	0.7333
1102614	4.9230	4.8288	5.1414	4.5562	4.1352	5.1581	4.3377	3.7316	3.1882
279285414	1.7285	1.0425	2.1009	0.4905	0.9108	0.8274	1.8754	0.4670	0.4943
280043264	1.9657	4.5796	0.0000	1.6569	2.5161	0.0000	1.4660	0.0000	2.7745
280062926	7.4653	5.9892	7.1400	6.8235	6.6952	6.3590	6.2712	6.2712	4.0979
1096018	3.0410	2.7450	2.4905	2.1268	3.1921	2.3501	1.6870	1.7596	0.7694
1092993	2.2267	1.8599	0.9102	0.7342	1.5824	1.2160	0.9015	0.4975	0.4048
1090158	5.2695	6.0920	4.3518	5.5498	5.0974	4.0125	4.1591	2.7822	5.1699
1088342	3.3317	3.6845	3.0733	2.7380	4.0191	3.6879	2.2428	1.8960	0.9553
1100545	8.4517	8.8512	7.7065	7.5821	9.1556	8.2364	7.1281	7.4676	5.8154
1102888	3.3584	2.6331	3.3939	1.6139	3.3194	3.4976	2.3879	2.1626	1.1656
279938556	3.0702	3.1216	3.4397	3.4032	2.9689	2.8551	2.6961	1.6785	1.0401
1096045	6.8488	5.8350	5.6682	5.9013	5.4193	4.9572	5.0335	3.7267	7.0456
279761925	1.1211	0.6826	0.5044	0.0000	0.0000	0.0000	0.0000	0.0000	0.0000
279667304	1.8510	0.7276	0.3375	0.0000	0.0404	0.0000	0.4381	0.7415	0.0000
1090670	4.6757	4.3727	5.2219	3.5319	4.7245	4.9769	4.2596	4.3236	2.1122
1099095	6.5481	5.6574	5.7648	5.8292	5.8329	5.3962	5.0323	4.4307	4.8180
1090747	3.3074	3.8525	2.6094	2.0004	2.9876	3.1482	2.5952	2.6820	1.5354
279664175	0.5110	2.3507	1.0058	0.0000	0.0000	0.6693	0.0000	1.6574	0.8297
1095158	5.4455	5.3254	6.3592	4.3366	5.1476	6.6783	5.6894	5.3829	2.4530
280074030	1.6004	0.2575	1.3189	0.5677	0.0211	0.7006	0.4925	0.0000	0.0000
279709148	1.6004	0.2575	1.3189	0.5677	0.0211	0.7006	0.4925	0.0000	0.0000
1093095	4.8113	4.6373	5.0575	4.4383	3.9269	4.9744	4.0028	3.4378	3.6661
1086979	4.0232	3.4672	2.8901	3.5577	2.5203	2.2601	2.6802	1.8259	3.3526
1087308	4.1642	3.5886	2.8117	3.7565	3.4807	2.9464	2.6546	2.0036	1.7264
1090126	2.7552	2.5755	2.3143	2.1151	2.3162	1.8439	1.4107	1.3392	1.7098
1100498	3.4603	2.6757	2.1855	2.6861	2.9943	1.9750	1.7515	1.4208	1.2680
1099001	3.4158	2.7964	2.9747	2.0240	2.5138	2.9925	2.2185	1.3648	2.7200
1089049	4.5819	3.8736	3.8568	3.2476	3.8498	3.4405	4.2827	2.7965	2.4696
1095353	1.7914	3.2355	0.2330	1.5370	1.0624	0.1884	1.1259	0.5220	1.5521
1089298	6.0065	5.2784	5.2085	5.2701	5.5597	4.5615	5.5891	3.7698	3.7074
1091232	5.1051	5.0774	4.9037	3.7583	4.7609	4.8993	4.6248	4.0538	3.5478
1108956	7.7939	6.7312	7.6105	7.2421	7.0488	6.9716	6.6651	6.6541	5.1631
1098716	5.3910	4.6219	4.6972	4.5332	4.8574	4.0631	4.3240	3.9848	3.1353
279896578	1.9216	2.0741	0.9582	1.3181	1.1268	0.9807	0.7081	0.4736	0.7849
1097929	6.4392	5.7728	5.1596	5.5177	5.8804	4.2864	5.6115	4.2599	4.6785
1102536	7.0975	7.1452	5.3979	6.2257	6.9574	5.5591	5.1150	5.2601	5.6577
1096094	3.4874	3.0630	3.5213	2.8162	2.9121	3.3128	2.8779	2.6555	1.0760
279660990	4.2016	11.2573	2.6865	1.9079	9.2501	2.7285	7.1676	0.9711	9.7766
1087086	5.6025	5.7664	5.4060	5.1078	5.6632	5.4145	4.9024	4.4832	3.4967
1090105	7.6188	7.1785	5.7628	6.4570	6.9316	5.5056	5.9029	5.7756	6.0804
1106522	3.6545	3.0102	2.5686	2.7535	2.8470	2.3252	1.9633	1.3861	2.7253
279932827	1.4509	1.0990	0.3221	0.0000	0.0000	0.0000	0.5606	0.7233	0.0000
279751680	0.9443	1.6079	0.0000	0.0000	0.0475	0.0000	0.3732	0.0000	0.2290
1093876	5.3586	4.3277	4.3421	4.8171	5.0564	3.6777	4.3095	3.2945	2.4499
1104438	3.7393	2.6379	0.8242	2.2473	2.0262	1.1303	1.1936	0.9526	2.4013
279748302	5.5112	3.4491	4.7027	4.2637	3.2981	3.5749	4.4039	3.4220	3.9135
1097089	3.8819	3.0349	2.9320	2.9108	3.3001	2.2618	2.6845	2.4798	1.6126
279707300	0.0000	2.2235	0.0000	0.0000	0.0000	0.0000	0.0000	0.0000	0.0000
279762618	3.2642	2.7421	3.3064	1.9335	2.3220	3.3439	2.9299	2.0200	1.6305
1092238	3.0735	2.7981	2.8277	2.6371	2.5876	2.1847	1.8695	1.1071	2.5692
1101577	4.2831	4.5903	3.6724	4.1277	4.6910	4.3262	2.6310	2.4541	2.4351
1095392	5.0068	4.9714	4.3722	4.4929	5.3347	3.9918	4.3528	3.6856	2.4180
1089177	3.6485	4.3416	3.6118	3.5560	3.9451	4.2056	2.5822	1.9326	2.5599
279660605	2.9488	5.2570	2.4542	1.1181	3.6520	1.7574	2.5353	2.5154	5.3216
1093255	4.2995	4.3584	3.8443	3.2789	4.3408	4.1566	3.3727	3.7000	1.7454
280125914	2.7233	2.6981	3.1676	2.5791	2.0138	3.1911	1.9229	1.5047	1.5581
1087178	3.9760	5.0824	4.0007	3.2218	4.9460	4.4982	3.4953	3.2852	2.2644
1098556	7.1001	6.0798	5.6245	5.7616	6.6605	5.0962	5.3982	5.4022	4.8852
279873829	4.1518	3.7396	3.8870	3.4022	4.5549	4.1907	2.9951	3.2514	0.7678
1094063	8.3192	7.6971	6.1899	7.5812	7.8291	5.8259	6.3930	6.2954	6.1020
279900403	1.3733	1.1744	0.4086	0.3256	0.3758	0.3964	0.1715	0.1826	0.0781
279815843	2.9653	2.6249	2.8609	2.2422	2.7888	2.7847	2.2924	1.4815	0.9300
1097685	5.3388	4.6106	4.8247	4.5090	4.8358	4.5729	4.5167	3.8485	2.8831
280099676	0.9091	1.0268	0.4302	0.0000	0.0302	0.0000	0.1190	0.2078	0.0000
1102713	3.8322	2.5676	3.3840	3.1491	3.5250	2.6819	2.5633	1.9506	1.3251
279704668	0.0000	1.5148	0.6702	0.0000	0.0000	0.0000	0.0000	0.0000	0.0000
1095512	3.9542	3.6730	2.8320	3.1584	3.3922	2.8015	2.6467	2.0679	2.4919
280048213	2.1192	0.0000	0.6520	0.0000	0.3952	0.0000	0.0000	0.7976	0.0000
1091117	4.2972	3.9317	3.1539	3.2598	3.8798	3.4139	3.4799	2.9545	1.4323
280136559	3.8901	2.9499	3.5622	4.6407	3.5388	3.0260	2.4375	2.3300	0.4878
1102506	4.8620	4.9429	3.7535	4.3615	4.3189	4.5489	3.5280	1.9467	4.0695
279663811	0.8890	1.2819	0.0000	0.0000	0.0000	0.0000	0.0000	0.0000	0.0000
279798456	1.2965	1.2111	0.4818	0.0000	0.0000	0.3716	0.4995	0.4920	0.2794
1088334	4.1912	3.9997	4.0610	3.3688	3.3859	4.3419	3.5371	2.8471	2.6901
1106136	2.0240	1.4986	1.9517	1.1407	1.9588	0.8156	1.4418	0.6270	0.6349
1102038	4.5371	4.0600	4.3013	3.1729	4.6294	4.6833	3.4775	3.4432	2.0614
1104651	4.1977	3.2656	4.4221	2.6968	3.9715	4.0451	3.4064	2.7015	2.6277
1098665	3.5459	3.5863	2.6465	2.3730	3.3194	2.9979	2.7101	1.9251	1.9121
1097703	6.2678	5.0741	5.6858	5.6990	5.5250	5.0032	4.8395	4.9633	3.7107
279755747	0.0134	1.4623	0.8351	0.0000	0.3097	0.0000	0.0000	0.0000	0.0000
1094052	8.0864	6.6298	6.8309	7.0352	7.5769	5.8792	6.5494	5.8280	5.9181
1095131	4.1522	3.8337	3.2993	3.5295	3.5216	3.2385	3.1394	2.7392	2.1055
1095134	2.9555	3.0954	2.4362	2.9590	3.0494	2.6520	2.1906	0.9477	0.8804
280083829	3.9191	3.0388	3.2853	3.6377	3.5855	2.5735	2.9832	2.1715	1.2401
1090015	2.5837	3.9250	2.8162	1.4938	3.2201	2.1528	2.9438	1.8976	2.6509
1102439	3.5150	3.0982	2.5856	3.3548	2.8971	2.2706	1.9969	1.8718	1.7167
1088664	4.8338	4.3498	4.1457	4.2556	4.6416	3.6492	3.7424	2.8810	3.1997
279891363	6.4770	5.8582	6.3550	5.5915	5.4650	6.3040	5.6401	4.3423	5.7508
1103735	3.0748	3.2751	3.2805	2.2801	2.3352	2.2988	2.8215	1.9444	3.2986
279658834	1.2584	0.8955	0.0748	0.0000	0.0000	0.0000	0.0000	0.1783	0.0000
1099575	2.2544	1.8665	1.2538	1.5166	1.6519	0.7126	1.3596	0.6859	0.5497
1097716	2.7266	3.4047	3.1797	2.2787	2.7135	3.1172	2.6841	2.2263	1.3348
279707419	1.4579	1.3513	0.9704	0.5292	1.1883	0.8514	0.0590	0.1215	0.5478
1093550	3.6051	3.8442	3.1704	3.5423	3.4973	3.0927	2.7493	2.6740	1.4250
1101022	4.0580	4.4341	3.1353	3.1980	4.5445	3.2584	2.7832	3.4294	1.7850
1089962	2.8150	2.8960	2.9222	2.3000	2.5441	2.9463	1.9945	1.9474	1.2824
279646109	5.4070	5.3672	4.6184	4.7000	5.0514	4.8690	4.3551	4.0603	3.5017
1095693	2.8741	2.1636	1.1476	2.5502	2.0537	1.1851	0.9993	1.1118	0.2247
280046855	0.7210	1.5810	0.0000	0.0000	0.0000	0.0000	0.0000	0.3621	0.0000
1093101	2.8600	2.4699	1.6626	2.2162	2.6838	1.8565	2.1292	0.8207	0.0413
1098408	3.4053	3.3513	2.2915	2.2374	2.7748	2.9052	2.4650	1.6078	1.8707
1090466	5.9584	5.8846	5.7910	5.7534	6.0211	5.9707	5.6103	4.5496	3.1294
279667535	0.0000	3.0868	0.0000	0.0000	0.6184	0.0000	0.0000	0.0000	1.3219
1092837	3.6038	4.3867	2.2415	3.6619	2.6442	2.8828	2.2977	1.6964	3.0504
1097221	3.2441	3.7936	2.8847	2.5801	4.3841	3.0656	1.9503	2.7218	0.9163
280096239	4.5617	4.4899	4.4617	3.5659	3.9516	4.9502	3.9146	3.6603	2.7613
280128026	3.7515	4.3456	1.7508	1.8144	3.8982	1.9863	5.8558	0.8152	1.1034
1099065	3.6495	3.4152	3.7734	3.0323	3.3011	3.5867	3.1493	3.2227	1.1629
1093328	3.5414	3.2246	3.9959	3.5579	2.7358	4.4164	2.4507	1.5036	2.6406
1106703	3.7467	4.3404	1.7469	1.8105	3.8941	1.9822	5.8508	0.8128	1.1004
280062352	2.1084	2.3669	1.3712	1.7142	1.9043	1.3058	1.2356	1.1752	0.1456
1102030	6.1735	6.4989	5.6671	5.8083	5.3033	5.8363	5.2007	4.0841	6.2343
1102615	2.8135	1.4651	0.3347	1.1294	2.0866	0.7208	0.5057	0.3232	0.2492
1089949	3.7859	3.8307	3.7302	3.0755	3.4664	3.4863	2.9973	2.4331	3.0359
1095011	1.4269	2.2011	1.0135	0.5046	1.0286	0.9750	1.6120	0.5544	0.4117
279711853	5.2165	3.8810	4.9961	2.5872	3.8374	5.0822	4.8407	5.0392	2.6046
1108487	3.7098	4.3034	1.7242	1.7819	3.8583	1.9523	5.8124	0.7956	1.0791
1101421	7.5009	7.8757	7.7134	7.9742	6.7483	7.8512	6.2988	5.5187	7.5973
1102565	3.2134	3.6404	3.1614	1.6077	3.0754	3.7097	2.8723	3.1547	1.4203
1098117	3.7062	2.3679	2.6723	2.7127	2.9750	1.7994	2.1037	1.7807	1.9323
1107238	3.7542	3.6305	3.4951	3.2772	3.6183	3.6463	2.8660	2.5010	1.6649
1093356	2.6529	2.3504	2.7041	2.1066	2.2740	1.8725	2.0192	1.1549	1.8076
1094287	1.0551	2.0769	1.3089	0.0727	1.5716	0.5835	1.8447	0.1590	0.4741
279666968	3.9536	7.3736	2.8249	1.4231	5.8893	2.9678	5.2739	2.0349	6.5436
1105693	4.7829	4.4413	3.3094	4.0460	4.7448	2.3527	3.4114	3.0722	3.2838
1097903	2.7175	3.5955	1.0851	2.4478	1.5804	0.7900	1.6495	1.3282	2.8469
279973697	0.6174	0.9536	0.7832	0.0000	0.0000	0.0000	0.5147	0.0533	0.0000
1099090	4.7310	3.4744	2.9954	4.0987	3.9012	2.2573	2.9786	2.8249	2.2022
1095321	4.6620	3.9723	3.8592	3.9640	4.0138	3.1622	3.7513	2.9334	3.0237
1108950	4.7253	5.2215	5.8327	3.5714	5.7122	4.3092	6.4941	4.2553	3.0810
1090486	6.7476	6.6024	6.7768	6.1092	6.0422	6.9388	6.4044	5.6077	5.0251
279894891	3.0483	2.0549	3.0993	2.2448	2.5617	2.4795	1.9373	1.4617	1.5973
279663461	5.1801	5.1568	4.0458	3.7003	5.6585	4.1696	4.6120	3.0973	3.4055
1089275	4.0349	4.3834	3.5813	2.9916	4.5448	3.7747	3.0887	3.4215	2.0584
1090070	3.5975	3.7329	3.4672	3.1122	3.4126	3.5418	2.6990	2.3662	2.3460
279832585	1.5733	1.4265	1.3979	0.6934	0.9011	0.3610	1.1205	1.1032	0.4994
279941868	3.8040	4.1212	0.5038	0.8253	4.1085	1.3231	6.0291	0.2534	0.2018
280105965	1.0698	1.2334	0.4176	0.0000	0.0000	0.1806	0.2513	0.7649	0.1335
1087522	3.9214	4.9987	3.5883	3.6047	4.1991	4.0707	3.3184	3.3234	2.4067
1097678	6.0169	4.7604	4.8396	5.4155	5.7088	3.7309	4.4306	4.2308	3.6236
1103282	4.3515	3.8887	3.1467	4.0266	3.8647	3.7439	2.9104	1.7342	2.4053
1092629	2.8237	3.2589	1.6275	2.4756	3.0095	2.1303	1.2075	1.6851	0.8262
1097144	3.6716	4.1194	2.7696	2.8344	3.1119	3.1281	3.6797	2.4720	1.8139
1098640	2.9674	3.0841	2.8482	2.6900	2.3844	2.9772	2.2677	1.3535	2.0457
279754662	1.3228	0.7146	0.0000	0.0000	0.0000	0.0000	0.0000	0.0000	0.0000
1106004	4.5594	3.7464	3.8604	4.4466	3.9824	3.2391	2.9140	3.4832	2.1939
1090078	6.5243	6.6154	6.0973	5.7864	6.4568	6.3563	5.5344	5.2316	5.0369
1093355	6.1528	5.7218	6.4421	5.8860	5.7547	6.6772	5.2739	4.6723	4.3002
1093827	3.2907	1.7082	1.5770	2.0164	2.6804	0.8728	1.4363	1.0464	1.0318
1099232	3.8852	3.7154	3.6376	3.5506	3.9160	3.3569	3.1550	2.4599	1.9704
1102114	5.6125	5.2730	4.4538	4.9387	5.3414	4.9877	4.9372	3.6054	2.8022
280110957	1.8829	1.7572	0.4490	0.6280	1.0060	0.2010	1.2752	0.5914	0.4118
1095643	4.6429	4.2142	3.5832	3.6695	4.5976	2.9751	3.5756	3.1084	2.8927
279841304	4.1057	5.6759	3.4587	4.2965	4.4895	3.5695	3.6984	2.2780	4.0878
1097452	3.2540	2.2929	2.3199	2.4333	2.4158	0.8874	2.0966	1.4593	2.3807
1097593	3.2725	2.4702	2.6393	2.6971	2.6749	2.7157	2.0462	1.7173	0.8542
279841982	1.2957	2.5864	1.4161	0.1552	1.9571	0.8062	1.0278	1.1689	1.4264
279662950	0.0000	2.0262	0.0000	0.0000	0.0000	0.0000	0.0000	0.0000	0.0000
1099678	4.1332	3.9019	3.5207	3.4012	3.5881	3.5874	3.1495	2.8543	2.4799
1087250	8.5318	7.3687	7.0280	7.5870	8.0324	6.1303	7.1035	6.9147	6.0380
280037050	4.9858	5.1065	5.6608	4.3298	4.5841	5.7530	4.9850	4.3107	3.4950
279928149	1.0514	1.4122	0.5180	0.2454	0.3800	0.4022	0.5229	0.2367	0.1297
1092511	4.6591	4.8551	4.4703	3.4484	5.3717	5.1190	3.8491	4.7075	1.4274
1102838	3.0861	3.2294	3.0062	2.7813	2.5972	2.8294	2.5064	2.2726	1.6125
1089011	4.9106	5.0311	5.5831	4.2549	4.5077	5.6759	4.9085	4.2346	3.4250
1091087	3.0970	3.0687	2.4203	2.1449	2.8763	2.6928	2.3846	1.9340	1.1003
280105831	6.6026	6.6091	6.4253	5.0943	5.6772	7.0714	6.1433	5.4204	5.8403
1099074	3.0140	2.8610	2.7887	2.7568	2.4334	2.1640	2.2334	1.6127	2.1027
1091290	4.5870	4.0997	4.7466	4.0748	4.3744	4.7809	3.6797	3.4545	2.4907
280047128	1.9110	0.4013	0.4592	0.5689	0.2355	0.0000	0.0000	0.7273	0.0000
279827168	0.0000	2.4467	0.6923	0.0000	1.4402	0.0000	0.8278	0.0000	0.0000
1105573	2.3434	2.1934	0.7039	1.2476	2.5328	0.2758	0.3743	1.1273	0.9150
1101001	5.0416	3.9948	4.1465	4.5118	4.7315	2.7159	4.0694	3.3247	3.0063
1093309	10.7179	10.6713	10.4686	10.2605	11.1097	9.7027	10.7226	9.2986	8.6159
1104659	3.5003	3.6808	4.5748	2.6813	3.3738	4.7621	3.2709	2.7005	2.7221
1103220	3.6623	2.8455	2.6654	2.4183	2.7780	2.6326	2.1403	1.8365	2.5406
1088907	2.7755	3.1396	2.8987	1.8895	3.0530	2.9666	2.3233	2.5579	0.8377
1106545	7.6929	6.8876	6.2875	6.2799	7.2017	5.7778	6.1653	6.2066	6.1053
1089007	7.0896	6.7304	6.8539	6.3769	6.1607	7.1182	6.2390	5.2899	6.1677
1087241	3.5540	4.0410	3.3439	2.7204	3.1871	4.0422	2.6133	3.0100	2.3137
1091593	4.4649	4.2532	3.3267	3.4034	3.7038	3.7251	3.1868	2.5320	3.5497
1097948	1.1700	1.2551	1.0992	0.1323	0.7541	0.3072	1.1673	0.6461	0.0538
279937003	0.0000	2.3480	0.3766	0.0000	1.0355	0.0000	0.0000	0.4294	0.0000
1103946	1.3119	1.3972	0.8313	0.0472	0.4206	0.5722	0.1221	1.3812	0.5581
1093875	4.4528	3.8742	4.2772	4.1474	5.1877	2.4249	4.3347	2.9930	2.1463
1097263	3.1109	3.7637	2.3887	1.0060	3.4601	1.7556	5.2283	2.2564	0.8471
280082404	1.6341	1.9351	0.9370	0.0000	1.2286	0.8626	0.7943	1.9255	0.2317
1102018	3.9811	4.4430	2.8315	3.9177	3.8592	2.6611	2.7755	1.8904	3.4402
279908451	2.1647	1.4720	2.2322	0.7682	1.4175	1.8759	1.7012	1.4060	0.6024
1088671	3.4043	3.7292	3.1689	2.3261	3.3282	3.8456	2.8617	2.2901	1.9877
279908625	5.6110	6.4863	4.9291	4.1033	6.4010	5.8240	5.0135	5.2764	3.4724
279670217	5.6100	6.4869	4.9304	4.1063	6.4016	5.8253	5.0164	5.2751	3.4711
279698842	2.8407	2.6862	2.9840	2.8180	2.6192	3.0131	2.1911	1.9683	0.4563
1087727	3.7662	3.7754	4.0725	3.4162	3.3922	4.2969	3.0789	2.4477	2.6418
279712747	0.4295	1.7155	0.6831	0.7046	0.3843	0.0000	0.0000	0.6151	0.0000
1097299	5.2613	4.3179	4.4380	4.6946	4.7341	3.6920	4.2990	3.4215	3.2445
1101328	0.7164	2.3911	1.1904	0.2068	0.8877	1.0910	1.2496	0.3450	0.8677
1098658	3.1579	3.0838	3.1159	2.8969	2.6660	3.1225	2.2315	1.5308	2.3296
1097796	8.5983	6.5643	7.2034	6.7610	7.0758	6.8681	6.7719	5.5171	7.8027
1101817	3.4157	3.4582	3.2040	2.9487	3.3397	3.2175	2.5717	2.1514	1.9928
280092156	3.0813	2.9653	3.0655	1.9921	3.2208	2.4880	2.9856	2.3812	1.2256
1092920	3.7529	3.6695	2.9173	3.0426	3.6144	2.5068	2.7311	1.6735	3.1818
1098955	2.7112	2.5458	2.1513	1.5624	2.3234	2.1365	2.0313	1.7923	1.0436
1105853	3.1169	2.9049	2.2185	1.4953	2.8200	2.1032	2.7871	1.8166	1.5336
1092574	3.2326	3.7082	2.3201	2.8610	2.7738	2.3789	2.0832	1.5569	2.9450
1097459	2.5029	2.7143	2.2371	1.8771	2.6400	2.3163	1.8862	1.4307	0.8371
1093245	5.7282	5.8755	5.8033	5.3185	5.0406	6.1110	5.2166	4.4015	4.8054
1096695	3.9138	2.8497	3.1994	2.9432	3.5507	1.8748	2.9988	2.6580	1.9874
1101976	1.7102	1.4036	0.6887	1.1538	0.8553	0.5105	0.4761	0.5030	0.1943
279661529	0.8838	1.3976	0.0000	0.0000	0.0000	0.0000	0.0869	0.5646	0.0000
280067045	0.9838	1.2940	0.2289	0.0000	0.2559	0.0000	0.0000	0.7513	0.1010
1093135	3.4274	3.2677	2.9133	2.9190	2.8915	3.2897	2.6878	1.6752	1.8520
279847737	5.1385	4.3439	3.8164	4.8700	5.0645	3.0886	3.8392	3.4417	2.3952
280126142	1.1137	4.2143	0.5658	3.2786	2.1125	0.5746	0.5641	0.1891	1.1759
1102540	4.5303	3.8449	3.2899	3.5602	3.6698	2.9867	3.0759	2.7856	3.3619
1102368	3.4458	1.9270	2.3293	2.2683	2.6939	1.4366	1.9692	1.8865	1.2598
279870843	3.5096	2.5964	2.8701	1.2731	3.0109	3.2348	2.6727	2.4113	1.4597
1099205	5.2708	4.9676	5.3400	5.0163	4.6941	5.4560	4.4896	3.9320	3.6836
1102511	5.4511	5.9633	5.5244	4.7780	6.4661	5.7943	4.7523	5.6399	2.5649
280049053	0.6262	1.3134	0.0000	0.0000	0.0000	0.0000	0.0000	0.0000	0.0000
1096882	5.1151	5.1292	3.7712	5.2740	4.8138	3.8866	3.9354	2.3657	3.8780
1093308	4.3835	4.5554	3.4176	4.6477	3.9131	3.3783	3.1988	1.9961	3.7026
280045343	1.5575	0.0000	0.3798	0.0000	0.0000	0.0000	0.0000	0.0000	0.0000
1095048	3.6616	2.2497	2.1043	2.8177	2.9233	1.1121	1.8649	2.0875	1.3513
1088631	2.2403	1.8779	1.9938	1.6623	1.9826	1.1749	1.8273	1.0593	0.6432
1091624	5.3404	4.3676	3.6779	4.6188	4.7467	2.4023	3.9682	3.7413	3.4210
280078433	2.8314	2.0995	2.4667	1.6895	2.4534	2.7615	1.8486	2.1697	0.0000
279706068	0.0000	3.0095	0.0000	0.0000	0.4971	0.0000	1.1808	0.0000	0.4692
279787500	1.3169	1.7583	0.6483	0.1459	1.3918	0.2924	0.7430	1.0023	0.0000
279914144	3.7095	2.7028	2.7490	2.3758	3.0512	1.9806	2.6128	2.4806	1.9508
1093271	4.1349	3.3359	3.1415	3.4515	3.5333	2.4210	2.8283	2.2341	2.8895
280120888	4.9819	4.2916	4.7870	4.4694	3.9115	3.9364	4.5183	4.1463	3.2735
1092284	4.7934	3.8025	4.6393	4.4979	4.5289	4.0003	4.0841	3.5001	1.9951
1100174	4.0660	3.6470	3.3371	3.3548	3.8199	3.4567	3.6398	2.4750	1.4903
1088975	3.9359	3.8424	4.2346	3.5980	3.2855	4.3759	3.3622	3.2314	2.3119
1100007	3.8530	3.6636	2.9669	3.2521	3.6566	2.7314	2.6095	2.5911	2.2721
1099180	2.8797	2.9048	2.0961	1.7804	2.2375	2.5482	1.9123	1.5379	1.8906
1094917	3.3058	2.5327	3.0149	2.4220	3.2467	2.5227	2.4892	2.0738	1.1017
1104527	2.3671	3.3197	1.5221	1.7190	2.3078	1.0282	1.9901	1.4845	2.0385
1089113	5.5251	5.4496	5.3917	4.8670	6.0073	5.8779	4.8787	4.8173	2.4356
1088858	5.4851	4.7194	4.5160	4.7582	5.5197	4.1648	4.2387	3.6657	3.2472
1095985	3.3366	2.8656	2.9094	2.6631	3.1260	2.5028	2.5719	2.1150	1.4063
279710870	0.6026	4.8530	1.0854	0.0000	2.6482	0.8663	1.7175	1.3601	2.6556
1093842	1.5354	1.5375	0.6786	1.2448	1.0444	0.2272	0.3383	0.3330	0.4824
279709064	1.6527	0.5742	1.1814	1.8096	0.5867	0.1646	0.0000	0.0200	0.4031
1089966	3.1245	3.1033	2.3510	3.2099	3.0309	2.2079	2.1913	1.4916	1.1943
1090641	3.7664	3.0235	2.8805	2.3173	3.4051	2.3420	2.6748	2.5178	2.2538
280077660	4.8415	4.7760	3.4576	3.3059	5.5494	3.6553	4.0450	2.6464	3.1226
1094398	4.2442	3.8061	3.8326	3.4520	4.0445	3.9567	3.4342	3.6284	1.4248
1104823	4.1232	3.7119	4.1608	3.1357	3.1732	4.2872	3.5571	3.1811	2.8337
280107367	4.5257	4.1166	4.2611	4.3062	4.3641	3.6967	4.3571	3.9619	1.2977
280135928	2.0199	1.7556	1.1528	1.2481	1.1434	1.1828	0.9115	0.6067	0.9463
1103286	2.3131	2.5485	2.8311	2.2702	1.9780	2.0673	1.9692	1.7374	1.5519
1094150	4.6201	3.5856	3.4330	3.9342	3.9858	2.5353	3.6240	3.2678	2.1213
1098391	2.3886	1.6563	1.7541	1.3112	1.9145	1.3682	1.4831	1.0352	0.6791
1093421	4.4641	4.2584	4.5024	4.0623	4.8703	4.6818	3.6970	3.4052	1.9284
1088187	4.5864	4.0681	3.7330	4.5848	4.0473	3.3446	3.0119	3.1862	2.7961
1097481	3.2386	3.2444	2.6105	2.0229	2.8679	2.7942	2.3944	1.9795	2.3250
1095713	5.5002	4.5000	4.7219	4.7635	5.1319	3.9343	4.4246	4.2912	3.0995
279988435	1.2005	1.8092	0.0000	0.4254	0.6839	0.0000	0.4996	0.0404	0.5725
1094841	2.3392	1.7861	2.6464	2.0160	2.0180	1.7598	1.5700	0.8940	1.4894
1088032	2.6943	2.6732	2.2572	1.9220	2.4062	2.2454	1.8609	1.5788	1.4405
279853536	1.3985	1.0075	1.0828	0.1627	0.0000	0.7364	0.9546	0.5467	0.7880
280052007	1.6565	0.0000	0.6710	0.0000	0.0000	0.0000	0.2182	0.6491	0.0000
1103126	4.5318	4.0803	4.3579	3.3994	3.7417	4.3292	4.0825	3.9557	2.6445
279944541	1.9038	0.0000	0.3753	0.0000	0.3171	0.0000	0.0000	0.4548	0.0000
279706495	1.8825	2.0818	1.6315	1.1533	1.0237	1.5779	2.3485	1.3063	0.0000
279659464	0.0000	2.3083	0.0000	0.0000	0.0000	0.0000	0.0000	0.0000	0.8353
1093102	4.3642	4.5749	4.2651	4.1339	3.8450	4.8926	3.3892	2.2412	4.1264
1098638	3.2624	2.7191	2.5416	2.3732	2.9052	2.1698	2.1820	2.0407	1.6020
1102326	1.8395	1.9423	2.6376	0.6850	1.8668	2.2996	1.9129	1.6905	0.6115
1090227	4.1745	2.9578	3.7408	4.0051	4.4322	2.9361	3.1177	2.0241	1.4593
280008739	2.0212	0.6428	0.0000	0.0000	0.1274	0.3702	0.2702	0.7909	0.0000
279984777	1.1324	0.7875	0.4828	0.0000	0.3180	0.3066	0.0000	0.1827	0.2293
1093088	4.0096	4.4540	3.4611	3.3219	4.6524	3.8577	3.0507	2.6872	2.5131
1104874	7.2836	7.1257	7.2143	6.7202	6.3169	7.7749	6.3309	5.3294	7.0092
279475262	5.1753	4.0743	4.0187	4.9189	4.8726	2.7353	3.7333	3.2807	3.2309
279761316	0.1312	1.7508	0.0000	0.0000	0.0000	0.0000	0.0000	0.0000	0.0000
280089261	5.1529	4.0516	3.9940	4.8975	4.8481	2.7138	3.7094	3.2578	3.2075
1089411	9.9327	9.2457	8.9842	8.8193	9.4669	8.8056	8.9722	7.5567	8.9468
280078548	3.9189	3.7303	2.7202	3.1553	3.1808	2.7588	2.8691	2.2750	2.7464
1091477	4.8704	4.7697	5.2576	4.7648	4.2405	5.1866	4.5131	3.9219	3.4164
279935681	1.1890	1.7946	0.0000	0.4306	0.6763	0.0000	0.5033	0.0398	0.5659
1097442	0.7927	1.4631	0.5897	0.0000	0.9830	0.3010	0.4429	0.2175	0.0000
1101970	2.3850	2.1193	1.6846	1.7947	2.2777	1.4268	1.4770	1.2933	0.3621
280051741	0.7749	1.1872	0.0000	0.0000	0.1786	0.0000	0.0000	0.0000	0.0000
1101909	5.3730	5.2173	3.6282	4.8372	5.3314	2.7693	3.8014	3.4499	4.5040
1094916	4.3504	4.1587	3.0562	3.7461	3.7307	3.0890	3.3815	2.7202	2.7220
1102017	2.8674	2.4078	2.7967	2.4730	2.4119	2.8787	2.0876	1.7422	0.8097
279659359	0.3420	1.0240	0.7278	0.0000	0.3782	0.0000	0.0000	0.0793	0.0000
279481051	0.2914	1.1117	0.7356	0.1349	0.1459	0.1396	0.0000	0.1270	0.0000
280051783	1.2264	0.0000	0.6373	0.0000	0.0000	0.0000	0.0000	0.0000	0.0000
1099060	3.0152	2.9781	3.4449	2.2803	2.8350	3.1465	2.9558	2.3218	1.6099
1088590	3.6013	4.6129	3.0137	3.1064	2.8351	3.7084	3.1409	2.9197	3.0215
1098771	2.2049	2.0267	1.5953	1.6627	2.2215	1.5652	0.8053	0.9499	0.7254
280018251	3.1071	3.2149	1.9848	2.0570	3.4419	1.2296	2.1852	2.0076	1.9694
1096764	3.7444	3.0321	3.0334	2.4854	3.4829	2.3233	3.1937	2.9846	1.4276
1106938	4.9399	4.8144	4.2205	4.3055	4.9962	4.5194	3.7806	3.9711	2.6561
1104077	3.8142	4.1102	3.8540	3.0870	4.2053	4.0454	3.2658	3.4107	1.8233
279906832	3.8411	0.6040	3.1262	2.6194	1.2229	1.9604	1.6377	1.3114	2.6725
279710849	3.8270	2.4524	3.3604	2.9215	3.4738	2.4339	2.4795	2.0577	2.1959
279662131	0.0000	2.9939	0.0000	0.0000	0.5817	0.0000	0.5352	0.2079	0.9470
1105897	4.2044	4.0425	3.4119	3.7082	3.7031	3.2568	3.4628	2.1686	3.3037
280131457	1.4526	1.8289	2.4479	2.2518	1.1437	1.4034	1.9315	0.1563	0.8596
1088235	2.5319	3.3066	2.7279	1.4893	2.6822	2.8939	2.5027	2.5582	1.2940
1088950	3.9215	3.6970	3.6693	3.4287	3.9551	3.6935	3.3465	3.1882	1.2534
1098420	3.5636	3.4110	3.1542	3.2570	2.8058	3.5471	2.3902	1.9937	2.5539
279936079	0.9498	0.7839	1.2166	0.0000	1.2133	0.0000	0.4188	0.5598	0.0000
1092986	3.6804	3.0442	2.5489	2.5752	3.4510	2.3754	2.7200	2.5401	1.1779
279985162	2.3063	0.3221	0.4489	0.0000	0.8010	0.7674	0.8791	0.0000	0.0000
279704017	0.8441	1.9516	0.5295	0.3521	0.6222	0.0801	0.6257	0.5599	0.7126
280084000	0.8441	1.9516	0.5295	0.3521	0.6222	0.0801	0.6257	0.5599	0.7126
280094681	5.1260	5.0830	4.2868	4.5447	5.0339	4.3480	4.3639	3.9675	3.0403
1090741	3.8472	3.9468	3.0475	2.7315	3.8404	3.3958	3.0280	2.7815	2.2142
279760931	2.8483	1.9824	2.8885	3.0965	2.8661	2.3285	1.8173	1.4783	0.1601
1087164	3.7131	3.2045	3.6338	3.2329	2.9067	3.5308	2.8573	2.3341	2.5498
1102531	3.3596	4.0885	2.9597	2.4285	3.5741	2.7986	3.1852	3.0226	2.1156
1098550	3.5631	3.1447	2.8078	2.9502	3.2123	2.5028	2.8413	2.5727	1.2625
1098328	2.7259	2.1031	1.4987	1.8666	1.7667	1.6909	1.5175	1.0431	1.0842
279819863	1.5309	1.5923	1.5508	1.3131	0.9165	0.9966	0.8598	0.5788	0.9987
1101908	2.5159	2.2221	2.6067	1.9196	2.2633	2.7591	1.7148	1.2660	1.0885
1095544	5.3923	4.4479	4.0598	4.3145	5.1249	3.5904	4.0141	3.9272	3.1535
280087032	7.8912	7.9247	7.9452	7.1982	7.5058	8.3011	7.3575	6.1943	7.2916
1091331	6.1497	5.9920	5.2283	5.2497	6.3439	5.5274	4.8876	5.0514	4.0075
1103857	2.8114	1.6228	1.8971	1.8838	2.0613	1.0349	1.7153	1.5400	0.7564
1094520	2.2028	1.9492	1.4874	2.0636	1.9335	1.6604	0.9003	0.6407	0.4098
279716347	2.0132	2.7643	0.9847	1.3120	1.6551	1.2373	0.4292	2.4874	0.7336
1087726	2.2764	1.9922	2.0021	1.5724	1.7242	2.0828	1.4477	1.4172	0.6281
1094319	4.4644	4.0207	3.6293	4.0733	4.6970	3.6490	3.7041	3.1358	1.3020
1095148	4.4084	3.9107	4.5782	4.5506	3.5661	4.8159	3.5348	3.0749	2.5859
1090297	8.7028	8.9512	7.9885	8.3381	8.6328	8.3766	7.4068	7.1178	7.7521
1101827	2.9146	3.4804	2.7756	2.1656	3.4415	3.0612	2.0984	2.5059	1.4118
1101155	1.6616	1.4159	1.0246	1.2469	1.0960	0.7121	0.6251	0.3492	0.5182
1095813	2.7261	2.7011	2.7402	1.7667	2.3206	2.6906	2.4040	2.4927	1.0086
1089154	4.8399	4.7653	4.8632	4.5180	4.9551	5.0818	4.5503	4.0239	2.1564
279751848	0.7938	2.0014	0.5574	0.0000	0.8321	0.0000	0.0153	0.0000	2.2071
279837044	3.6368	2.3891	2.4819	2.1169	3.3653	1.5476	2.3846	2.3466	1.6053
1102464	4.3855	3.5035	3.5909	3.4371	4.3134	2.9954	3.2523	3.0855	2.2283
1099013	3.8223	3.8174	2.4600	3.6697	3.7258	2.7727	3.7446	1.7926	0.8472
279966820	2.4063	3.9969	1.2277	2.5231	2.7031	0.9362	1.8372	0.2116	3.4107
279922546	3.0386	2.1571	2.2013	2.1376	2.9789	1.2320	2.1731	1.6584	0.9762
1096111	2.6793	2.5047	1.8099	2.0972	2.2052	1.9726	1.7457	1.0793	1.2572
279935219	0.8105	0.3980	0.6067	0.0000	0.0000	0.0000	0.0000	0.0000	0.0000
1092011	9.5531	8.7139	8.9742	8.9770	9.0574	8.5000	8.4706	7.8598	7.9881
280090124	3.5389	4.6728	2.7467	2.7258	3.9599	2.6765	3.4670	3.3440	2.1142
279888939	2.8853	3.2194	2.2971	1.3126	2.6019	1.5865	2.7490	2.2194	2.7091
1102050	2.8685	2.0678	2.5874	2.1505	2.4358	1.9128	1.9774	1.5927	1.3539
1096314	3.4573	2.8949	1.9873	2.7739	3.2137	1.0925	1.9909	1.5205	2.4689
1098171	4.6668	4.2700	4.0466	4.0968	4.6979	3.8522	3.8725	3.6561	2.1756
279951718	5.0418	4.9298	3.5750	5.2748	4.7023	4.1209	4.3895	2.7116	2.2798
1097400	2.3472	3.3192	2.3981	1.2926	3.1355	3.1132	2.0293	2.2375	0.7086
279840524	6.0204	6.0383	6.0114	5.2397	6.5393	6.4640	5.4501	5.2964	3.5382
280026510	5.8694	4.7673	4.9969	5.5402	6.3133	4.7508	4.6570	5.1918	1.2020
1096188	3.2735	3.1491	2.7668	2.6468	3.5829	2.7415	2.1686	1.9394	1.6886
280035466	3.3707	2.5500	2.1337	2.3554	2.3863	1.7129	2.5296	1.8385	1.6766
1102208	5.4037	4.5698	4.2293	4.3863	4.6174	3.4656	4.1729	3.7336	4.4246
1106087	2.4295	1.9495	1.5421	1.5374	1.4594	0.8887	1.5889	0.9710	1.7934
279665680	1.4143	4.2665	0.7707	0.0000	2.9368	0.0000	2.4155	0.0000	3.9476
1104235	4.1525	3.2792	3.1141	3.3950	3.7369	2.9208	3.2565	2.3073	1.8805
1100312	3.3850	2.9824	2.5709	2.6290	2.5944	2.4259	2.5837	1.7135	2.3375
280077089	2.3128	0.2562	0.6145	0.2171	0.2928	0.0000	0.2237	0.5101	1.5362
1089377	1.0028	0.4497	1.0635	0.0524	0.1288	1.0226	0.0388	0.0253	0.1780
280036383	4.5974	3.8726	5.1781	4.4649	4.4934	5.1724	3.9501	3.6399	1.9898
1093384	5.1364	4.8610	4.9976	4.2838	4.5169	5.1947	4.4570	3.8475	4.1091
280101133	0.9665	0.8239	0.0000	0.0000	0.0000	0.0000	0.0000	0.0000	0.0000
1087254	3.4081	3.9661	3.0047	2.1111	3.8891	3.4100	2.8177	3.3304	1.6198
279814315	4.5372	4.5637	4.1685	4.7054	4.3943	4.5194	2.9971	2.6223	3.7210
1092350	3.5924	3.0553	2.5264	2.5888	3.3556	2.2090	3.5462	1.7681	1.3026
1096659	2.5948	3.0177	2.3046	1.6328	2.1629	3.1276	1.9524	0.9820	2.3991
279665519	0.0000	1.7886	0.0000	0.0000	0.0000	0.0000	0.0000	0.0000	0.0000
1101904	4.7998	5.6456	5.1909	4.6717	5.4565	5.8098	4.2161	4.3773	3.1641
280011037	2.9194	2.3433	2.0653	2.6379	2.4538	1.5690	2.0172	1.6313	0.7699
279996116	5.8892	7.3432	6.2123	9.7760	5.0826	3.7061	4.4751	8.2587	4.0157
1106008	5.6523	7.4223	5.4378	5.6474	6.5175	5.5014	5.4736	4.3998	5.9131
279751666	1.5377	0.6568	0.4842	0.3042	0.9963	0.2849	0.0000	0.2085	0.0000
1109009	4.3911	3.0603	3.0496	3.7377	3.6015	2.3179	2.8320	2.5442	2.4085
279996973	2.5236	2.5454	0.4072	1.7699	1.4931	0.6532	1.4795	0.7922	1.2049
279771431	3.6475	1.9453	3.3876	2.3017	1.9278	3.6179	2.5217	2.6575	1.3757
1089643	4.5536	5.3203	4.5606	3.7967	5.8319	5.2870	3.8483	4.4685	2.0794
1101054	5.9598	5.9611	5.6718	4.8419	5.5157	5.9458	5.3658	4.8540	5.1051
1093272	5.6536	5.5589	5.6969	5.5700	4.9080	6.1271	4.8082	4.0567	4.7918
1088985	2.7651	3.0143	3.5766	2.9140	2.8123	3.8560	2.4203	1.8938	1.2607
1106465	2.6416	2.6299	2.2524	2.7798	2.1741	2.5104	1.3706	0.8578	1.8045
279855660	0.7293	1.6178	0.0000	0.5734	0.2347	0.0000	0.2139	0.1231	0.0000
279866978	3.0869	2.6328	2.0579	2.7266	2.2986	1.6565	2.1196	2.1432	1.0689
279845663	2.4554	0.5889	1.7187	1.3641	1.0765	1.7287	0.9398	0.7001	0.1757
1093555	4.3085	5.7385	4.5165	3.9876	5.4109	5.2339	3.6170	3.8924	3.4462
1103384	4.1129	3.9430	3.3968	3.7092	4.2578	3.1015	3.0280	2.6215	2.6510
279669008	2.7251	1.7344	2.0338	1.2205	1.5908	1.4573	1.7407	1.2008	2.2407
279609084	1.4101	0.7135	2.4947	0.0514	0.3053	1.1007	2.5982	1.5696	0.0775
1093036	3.7733	3.0490	2.7355	3.2141	3.0391	2.1392	2.2983	2.0287	2.8658
1088130	2.2886	2.1750	1.2791	1.7035	1.5038	1.2992	1.5226	0.7171	1.2109
1107728	1.7467	1.7671	1.2034	0.6118	1.3794	1.2548	0.8356	1.7404	0.0873
1095076	1.7274	2.1454	1.8186	1.4289	1.8123	1.6697	1.3441	0.8479	0.7572
280132567	4.5268	3.3812	5.3167	3.7843	4.5020	4.2435	4.2468	3.5166	2.6342
1102425	6.0696	5.6232	6.1749	5.5332	5.3035	5.9555	5.6314	5.1878	4.6068
1103486	3.5176	3.7145	3.1685	3.3986	3.2624	3.6514	2.6188	2.6886	1.6664
280082791	2.6060	4.2382	3.0771	1.4817	3.7426	3.5962	1.6829	1.1070	4.7224
1108890	2.9831	1.7995	2.3008	2.0482	1.9073	1.8357	1.6716	1.3675	1.8306
1103219	2.5716	2.9202	2.2809	1.9580	1.9603	2.7964	1.7269	1.5238	2.0765
280076033	0.7716	1.5874	0.0000	0.0000	0.3285	0.0000	0.3504	0.1793	0.3564
280072672	5.5853	3.8689	3.5639	4.8450	5.2144	3.4064	3.6998	3.7193	1.6514
279876037	0.8712	1.1738	0.2311	0.0000	0.4220	0.2714	0.0000	0.3633	0.0000
280092069	3.6238	4.0155	3.7479	3.3460	3.8505	4.0412	3.3042	2.6145	2.1233
1098985	3.7860	6.3051	5.0170	2.5669	4.9725	5.6566	4.9680	6.1234	2.4347
1095848	2.8883	2.8459	2.0348	2.6653	2.8105	1.9041	1.8580	1.1034	1.7087
1090642	3.8892	4.1289	2.5399	3.4522	4.2043	2.3973	3.0475	2.5763	1.9517
1092627	5.7344	6.4627	5.3291	5.3245	5.7664	5.6916	5.0765	4.3142	5.3961
1087449	1.7752	1.3776	2.4773	1.2292	2.5564	0.8548	1.6195	1.2726	0.2488
1102577	2.9252	2.4047	2.4146	2.2564	2.9607	2.2925	2.1437	1.7522	0.6053
1090298	5.6601	6.2283	6.4110	5.3323	6.6779	6.7232	5.7357	5.5266	3.1268
1094750	3.0500	3.6325	2.4163	2.4929	3.6091	3.1064	1.9488	2.3904	1.1746
279750619	1.6226	0.8241	1.0545	0.5380	0.5794	0.7012	0.6506	0.6781	0.3812
1089736	2.4079	0.8601	1.3433	1.5145	1.6184	0.4910	0.9124	0.6860	0.5302
1105483	3.7760	3.2609	3.6515	3.3898	3.0810	2.7634	3.2633	2.8501	2.5599
1090650	3.5902	4.7994	0.8051	1.1884	4.1708	2.0087	6.8077	0.2451	0.5070
1088352	3.6339	3.9258	3.3799	3.0632	4.1907	3.7024	2.9712	2.9721	1.5188
279793920	1.6515	1.8286	1.3578	0.4654	1.4728	0.7670	1.6939	1.8160	0.0000
1095159	3.2229	3.4269	2.4889	3.1350	2.8427	2.9975	2.0765	1.3611	2.4085
1102369	3.3387	2.7054	2.6138	2.5609	3.2951	2.2153	2.5171	2.2137	1.0575
1090825	6.0730	5.4647	6.1058	5.7342	5.4690	6.2024	5.4946	4.8280	4.1027
280093438	1.7808	4.0361	1.0615	2.2279	1.8580	3.4023	0.0918	0.9198	1.8018
1093835	5.0494	3.7058	3.6271	4.0242	4.8242	2.7133	3.5383	3.7340	2.4776
1103309	3.2468	2.6101	1.5641	2.5165	2.5136	2.0459	2.0258	1.1539	1.1364
1101235	2.0624	1.3185	1.0241	0.6526	1.5356	1.2452	0.6381	0.7163	0.5745
1100547	2.3697	1.6933	2.0517	1.8205	0.7518	2.0898	1.8947	1.4718	0.7545
1089006	4.6990	3.4408	2.8282	3.3278	4.5681	3.1946	2.8524	1.8431	2.7038
279886361	4.9338	4.6311	4.8360	4.3939	3.9917	4.7771	4.5957	3.7961	3.8012
1094738	3.1619	3.1762	2.3036	2.3523	3.1247	1.7632	1.8720	2.0713	2.6542
279470330	3.4382	3.5555	3.2182	2.7184	2.7878	2.8481	2.2881	2.5249	3.8125
1105542	5.0126	4.4320	5.3292	4.5912	4.2813	4.9508	4.1317	3.6939	4.4556
1095163	4.6672	4.8963	5.0353	4.4944	4.6479	5.1607	4.2207	3.8314	3.4006
1089738	3.7170	3.3329	3.0971	2.4244	3.4733	2.7335	3.4159	2.7468	2.0588
280112782	3.2605	3.4916	2.2412	2.8150	3.5683	2.9339	1.8268	2.2491	1.1541
1095982	4.8274	5.0475	4.3301	4.4705	5.3655	4.8608	4.1041	3.6683	2.5034
1089882	3.9847	4.1274	3.6726	3.5737	3.7058	4.1288	3.1869	2.6686	2.8700
1103840	1.3983	1.6760	1.1869	0.6262	1.3192	1.1438	0.8894	0.6577	0.4553
1086949	3.2940	3.1597	3.2224	2.4316	2.9842	3.3717	2.9568	2.6443	1.5370
1093572	2.8854	2.8098	2.9321	2.6204	2.9143	2.6566	2.4937	1.7416	1.4015
280050754	1.2447	0.0000	0.4682	0.0000	0.0000	0.0000	0.0000	0.0000	0.0000
1097531	4.2800	4.3545	5.1784	3.8975	4.1830	5.1163	4.0221	3.7054	3.2757
280050460	1.0114	0.7006	0.0000	0.0000	0.0000	0.0000	0.0000	0.0000	0.0000
279939458	0.6808	1.3740	0.0000	0.0000	0.2503	0.0000	0.0000	0.0000	0.4371
279775195	1.7159	0.5051	0.0000	0.0000	0.0000	0.3094	0.7104	0.0000	0.0000
1098354	4.3782	3.0865	4.4660	3.8394	3.0869	4.6657	4.0418	2.7128	2.0943
279931101	2.3500	2.1050	1.8176	1.7515	2.2013	1.8348	1.3442	1.2175	0.7799
1093045	6.0169	5.2162	5.1629	5.3166	5.5310	4.8321	4.9261	4.7675	4.0054
1093884	2.8661	2.7164	2.6375	2.6157	2.6879	2.7311	2.1792	2.1520	0.6614
1090770	7.8292	6.9887	6.9780	7.1069	7.1593	6.2714	6.7964	6.0382	6.8077
1106481	2.3583	1.9143	1.3060	2.0293	2.1080	0.6932	0.8042	0.9062	1.2044
279881622	2.3285	1.7321	1.8662	1.8129	2.4188	1.4162	1.3133	0.7960	0.6850
279988923	1.8258	1.8137	0.8940	0.6171	2.2089	0.3418	0.8088	0.6415	1.0400
1090023	1.8157	2.5486	0.9410	2.1044	1.4282	0.9114	1.3133	0.5386	0.9068
1088276	4.2028	4.2688	2.8827	3.2905	4.5561	2.9239	5.4592	1.7918	1.2797
279911327	5.9466	5.2496	6.2150	5.3783	5.2363	6.3406	5.7731	5.2414	3.4465
279951259	0.0000	1.7030	0.0000	0.0000	0.0000	0.0000	0.0000	0.0000	0.0000
1096451	1.9101	1.3944	1.5209	1.3881	1.5544	1.0257	1.0866	0.8251	0.3669
1105814	0.7635	1.7467	0.8536	0.1315	1.0597	0.1858	1.5294	0.1174	0.3024
1101559	5.2294	5.3188	5.8669	5.0086	5.5699	6.1553	4.6139	4.4096	3.6719
1105002	2.5278	2.2109	3.2510	2.4809	2.2499	2.7483	2.1096	1.7601	1.2313
280067956	3.8044	3.0149	2.3065	2.9573	3.1011	2.5889	2.4747	2.3262	1.4042
1097512	3.4321	3.5310	3.5861	2.8937	3.0467	3.6775	3.0085	2.1929	2.8803
1088190	5.4965	5.3673	5.5472	5.7052	5.7591	5.7461	4.2604	4.2223	3.7303
279702911	0.8482	0.0000	1.2623	0.0000	0.0000	0.0000	0.0000	0.8226	0.0000
1097633	4.8161	5.0436	4.8192	3.8206	5.1670	5.1753	4.0759	4.3988	3.3224
279957244	0.5972	4.3264	0.0000	0.5474	2.3205	0.0000	2.0609	0.0000	1.5223
280050012	3.2194	3.0657	2.8746	4.2767	2.4781	3.1681	2.0023	0.9706	2.0314
1087124	2.9666	3.1242	2.4738	2.2216	2.6719	3.1159	2.4267	2.2569	1.0459
280026738	2.3213	2.2389	2.1943	1.9739	2.4356	1.9887	1.8138	1.7795	0.1285
1093217	3.3826	3.3330	2.9883	3.3285	2.9694	3.3677	2.6892	1.8678	1.7989
280017399	0.7892	1.6151	1.0792	1.6912	0.0000	1.8930	0.0000	0.0000	0.0000
279810587	6.6242	5.1975	5.8890	5.7837	5.8823	5.5694	5.3139	5.0151	4.4777
279825697	1.2401	1.2337	0.7815	0.6727	0.0971	0.1235	1.0638	0.3189	0.8554
1108009	3.1873	2.9922	3.8502	3.8254	2.8794	3.9869	2.4507	2.0353	1.5028
1095154	3.1000	2.9332	3.0610	2.3245	2.9454	3.2320	2.4947	2.0995	1.7154
1089114	5.1260	4.6593	5.0400	4.9287	4.5931	5.1219	4.1248	3.9752	3.5384
279704129	0.7071	1.1188	0.0000	0.0000	0.2853	0.0000	0.0000	0.0000	0.0000
1096173	3.6499	2.8326	3.1732	2.8647	3.4554	3.0516	2.7067	3.1214	0.7484
1089081	2.5302	2.9359	2.3836	1.4859	3.0113	2.9104	2.0382	2.2496	0.6404
280107302	0.0925	0.5889	1.5208	0.0000	0.0000	0.1542	0.8873	0.0000	0.0000
1100457	2.5610	3.0203	2.4613	2.0956	2.9745	2.7582	1.8541	1.7295	1.3113
279933954	0.9665	0.8880	0.0000	0.0000	0.0000	0.0000	0.0000	0.3507	0.0000
1087832	2.3748	2.6071	1.8532	1.6846	1.8575	2.6679	1.5749	1.5347	0.9926
1109131	2.6575	2.8690	3.1175	1.9089	2.4625	3.2754	2.4201	1.8554	2.0085
1101442	1.8991	2.1175	1.6070	1.6186	1.7408	1.6905	1.2247	0.8044	0.8112
280040309	2.6994	2.0827	2.1900	2.0834	2.0215	1.6193	1.9965	2.1135	0.7544
1105956	4.9176	4.6261	4.3505	4.0845	4.5741	4.4566	3.7747	3.4486	4.0965
1104429	1.4625	1.1786	1.3875	1.3181	1.1192	0.5764	0.7212	0.4392	0.5300
279809762	1.5172	1.3229	1.7176	1.0905	0.9502	0.0000	1.8227	1.5113	0.3878
279887819	2.1488	1.5187	1.2294	1.1586	1.5890	0.9219	1.2954	1.3019	0.1743
1103604	5.6897	4.8973	4.4753	4.6591	5.0051	3.8368	4.4788	3.7390	5.0531
1096631	4.3107	4.1014	3.9507	3.6784	3.8890	3.6953	3.4917	3.1377	3.4855
1100056	4.4715	4.8836	5.1880	3.6931	4.3665	5.2647	4.3553	3.6391	4.4218
1097200	2.3920	3.4122	2.6818	1.7171	3.4113	3.0057	2.0616	2.4730	0.9578
1104181	2.9589	2.0885	3.2340	2.4371	2.4912	3.0377	2.3230	2.0270	0.9030
1100517	3.3106	3.1105	3.7415	3.4886	2.7198	3.8865	2.3721	2.0183	2.4966
1100790	7.7629	7.8851	7.1618	7.1104	8.0026	7.2020	6.5786	6.8809	6.5018
280048948	0.2998	1.0193	0.5593	0.0000	0.4172	0.0000	0.0000	0.0000	0.0000
1092344	4.7634	3.7917	5.8131	4.8537	4.3477	5.5571	4.1765	3.7321	2.7331
279933541	0.5188	1.1482	0.0000	0.0000	0.0000	0.0000	0.0000	0.0000	0.0000
1096020	5.1211	4.7486	4.0320	4.7472	4.9908	3.7250	3.9168	3.5834	3.5078
1101303	6.1998	5.7850	4.9508	5.4820	6.4611	4.6447	5.0031	5.5103	3.4408
1097023	2.5228	2.8890	1.5198	1.5118	2.7754	1.5953	3.5117	0.9535	0.1864
1091566	5.7253	5.3998	4.5438	4.6328	6.0063	4.8055	4.6220	4.7951	3.1541
1092514	5.2093	3.9172	3.5394	4.6440	4.8005	2.8022	4.1472	3.8364	1.7804
279751652	0.3609	0.7943	0.6623	0.0000	0.0000	0.0000	0.3154	0.0000	0.0000
1100711	2.6319	2.3888	1.2769	1.8326	1.8376	1.0204	1.3532	1.3868	1.8479
1088454	3.6417	3.2804	3.1252	3.0872	3.5281	2.7952	3.6876	2.2329	1.4472
1098598	2.6407	2.9877	2.7962	0.9332	2.3515	3.2657	2.4431	2.5847	1.9552
280088659	1.0670	3.5005	0.2893	2.4567	1.1032	0.0000	0.8065	0.3471	1.6845
1095527	3.8605	2.3090	2.1367	2.7989	3.1699	2.0142	1.9274	1.5870	1.8021
1092844	3.3388	3.8681	3.1030	2.4106	3.4792	3.4045	2.6240	2.8469	2.5423
1102815	0.9939	0.9850	0.6610	0.5410	0.2384	0.4894	0.1659	0.1632	0.3716
1106070	2.0033	3.2049	1.9961	1.1688	1.3178	0.9260	3.6530	1.2303	2.8035
279985879	6.3939	6.7293	6.0860	5.4530	6.8290	6.6679	5.8408	5.4381	4.8814
1090235	4.9876	4.9809	5.0949	4.6418	5.0086	5.2902	4.5043	4.3013	3.0729
1095840	5.1405	4.4958	4.1023	4.6841	5.0251	3.7921	4.4432	3.7461	2.4793
1096209	2.3416	1.3791	2.1216	2.1663	1.4384	1.7153	1.6059	1.1121	0.3393
1102193	2.7254	3.9539	3.1588	2.0547	4.0410	3.3625	2.7527	2.1304	2.0293
1094017	2.9969	2.1946	1.9455	1.9759	2.5179	1.6247	2.3277	1.4729	1.0497
1105490	0.9364	1.3540	0.0532	0.1531	1.0321	0.0624	0.0448	0.0440	0.0462
1087194	5.1211	5.4762	4.5163	4.3797	6.0526	4.7493	4.0980	4.6402	3.0029
1101965	4.6823	3.6908	4.7023	4.4319	3.9260	4.6936	3.6318	3.5872	2.5765
1097337	3.2886	2.9230	3.1810	2.6343	3.0451	3.1105	2.8215	2.2988	1.5744
1098999	7.4874	7.0529	6.6147	6.7303	7.8218	6.5867	6.4932	6.5821	4.7963
279762415	0.5257	1.1196	0.0000	0.0000	0.0000	0.0000	0.0000	0.0000	0.0000
279988779	0.8648	2.8529	0.9060	1.6172	1.6829	0.7334	0.5770	0.4780	0.8688
1100185	3.6054	2.8469	3.3264	2.8562	2.9680	3.0511	2.8147	2.7449	1.8330
280082353	1.9450	2.5671	2.2731	3.0329	1.7650	2.4242	1.0440	0.1964	1.8189
1101860	1.2355	2.0472	1.6813	0.9460	0.9541	0.6331	2.4576	0.7322	0.9170
1093192	6.0795	6.5643	5.3615	6.4409	5.9577	5.6884	4.6491	4.2160	5.7725
1089733	3.4705	3.0354	3.3274	3.2084	3.7929	2.4151	3.0290	1.9997	1.9419
279715836	1.1078	0.5244	0.7521	0.0000	0.8495	0.0000	0.3269	0.0000	0.3161
279663230	0.8847	1.8247	0.8737	0.4860	0.5427	0.1346	0.7260	0.2781	1.7229
1099607	3.6788	3.1056	3.4885	3.3478	3.4285	3.7224	2.7134	2.3868	1.6721
1091415	5.8160	5.2092	4.5339	5.0806	5.4564	4.7647	4.8018	4.2386	3.5015
279909651	0.9522	0.7867	0.2414	0.0000	0.4406	0.0000	0.2453	0.0000	0.0000
280096027	1.7549	1.1714	0.8496	1.2160	1.6675	0.4533	0.5112	0.4313	0.0000
1101107	3.1223	3.1480	2.4902	2.7155	3.2961	2.5144	2.4581	1.1555	2.1098
1089685	2.1895	2.4376	2.5207	1.9460	1.9075	2.6605	1.8325	1.5100	1.1701
279616128	0.4476	1.5466	0.3147	0.5433	0.1631	0.0041	0.0000	0.0000	0.6389
1093487	5.8530	6.2027	5.2543	5.1390	5.7054	3.6880	7.8822	4.3457	4.5916
279759839	0.6668	2.6713	0.0000	0.0000	1.8083	0.4156	0.3330	0.0000	0.8517
279841158	1.2803	0.5022	0.5656	0.0000	0.5313	0.2972	0.2155	0.1659	0.2220
1092606	2.5004	1.1881	1.6368	1.8493	1.9482	0.8605	1.0030	0.9074	0.8180
1096508	0.5056	0.5893	1.1547	0.0485	0.1523	0.0226	0.8375	0.1768	0.0000
1092764	6.3059	6.5924	5.6878	5.9620	7.3384	5.9927	5.5033	5.0970	4.0176
1099297	8.5143	7.6185	7.5810	7.6653	7.7393	6.7067	7.4283	7.0362	7.5960
1094268	3.0067	3.6409	2.3003	2.1280	3.6179	3.0997	2.5092	2.5663	0.7193
279658393	4.2619	4.8923	2.9398	2.8772	5.8881	3.5079	3.2908	2.0436	3.3272
279890644	2.0296	1.2219	0.9172	0.8227	1.7694	0.5325	1.2236	0.7369	0.0000
1104600	5.8672	5.1752	4.7199	3.9984	4.5536	5.0163	4.7179	4.0305	5.9556
1108761	4.8426	4.9783	3.4490	3.8164	4.5264	3.4979	4.6377	3.2479	3.5616
1097494	4.5062	4.3756	4.7821	4.5398	4.1789	4.8428	3.8485	3.4234	3.2436
1100735	7.1845	7.1968	7.6144	6.3243	6.4902	8.0721	6.9784	6.5144	6.3633
1100726	2.2443	2.0783	1.3535	1.6608	1.8676	1.8146	1.3443	0.7562	0.6632
1096411	3.6891	3.2823	2.7472	3.3119	3.3466	2.1201	2.5223	2.5715	2.3225
1102708	1.5837	0.9467	0.7370	0.4936	0.5863	0.3168	0.8280	0.6900	0.3795
1096971	3.2474	3.0398	3.0260	2.6796	2.9290	3.1508	2.5539	2.4028	1.6709
1101527	3.6348	2.4632	3.1562	2.5831	3.0358	2.7903	2.6388	2.1228	2.1002
1091669	1.0843	1.0638	1.0457	0.4065	0.6013	0.3409	0.6083	0.0891	1.1049
279872050	2.2047	2.5453	1.3105	0.3754	1.6338	1.1017	1.8984	3.0691	0.8065
1103848	2.9948	3.8009	3.6121	1.8267	4.3488	3.8865	3.1527	3.6416	0.7241
279760091	0.8611	1.5693	1.9726	0.8947	1.4379	1.1232	1.3642	0.7508	0.0000
279896373	1.7077	2.5725	1.6008	1.1590	2.2410	1.4006	2.1245	0.1947	1.4112
279669770	2.4449	2.1050	2.0790	0.8644	2.0798	2.2456	2.0178	1.7544	1.0667
1090240	5.0388	4.2235	4.4250	4.1145	4.3439	3.9046	3.8901	3.4845	4.4121
279766006	1.4356	0.8833	0.8539	0.3343	0.7775	0.4429	0.4249	0.7049	0.4370
1089286	4.0774	3.8575	3.2483	3.3928	3.7229	2.9748	2.8181	2.8987	3.3363
279814397	2.2057	1.4080	2.9235	1.0839	1.3833	2.1528	2.2977	2.3114	0.6235
1091783	5.0015	4.8704	4.1367	4.6256	5.3890	4.0042	3.9766	3.8404	2.9607
1099157	4.6873	4.7951	4.6685	4.5156	4.0849	5.0945	3.9918	2.9794	4.4154
280106988	2.9192	2.6554	2.1033	2.0116	2.5737	2.1136	1.9467	1.6830	1.8089
1090132	1.9098	0.9484	0.9469	1.0208	0.7576	0.8293	0.5637	0.5654	0.6551
279659324	0.6854	1.0808	0.0000	0.0000	0.0000	0.0000	0.0000	0.3148	0.0000
1103528	3.6538	3.1462	3.8900	2.8418	3.1332	4.3637	3.1201	2.9120	1.7920
1106484	2.1184	1.9211	2.0953	2.4023	2.1487	1.9345	0.9720	0.8512	0.7442
1104211	1.8119	1.4558	1.0627	1.0990	1.0318	1.2294	0.6364	0.5349	0.9157
1103896	5.5065	4.5451	5.2056	4.8856	5.2786	4.8426	4.3304	4.5468	3.4179
279996985	2.6943	1.2672	1.9758	2.0608	2.0532	1.0530	1.2854	1.2183	0.9922
279859176	1.4442	0.8092	0.9234	0.7116	0.5016	0.1618	0.4606	0.9284	0.3796
279844812	1.0179	0.9550	1.0653	0.3747	0.6175	1.2052	0.2048	0.3902	0.0742
1097872	2.9264	3.2580	1.7773	1.9574	3.4072	1.9816	2.0371	2.2294	1.1044
279911549	0.9226	1.0555	0.2007	0.1457	0.6340	0.0000	0.0590	0.0580	0.2558
279958727	0.6771	1.2693	0.0000	0.0000	0.3272	0.0000	0.1930	0.0000	0.1704
1105436	2.1598	2.5871	2.1662	1.4471	1.7909	2.4968	1.7941	1.9842	1.1116
1096158	3.8185	3.6008	3.0175	2.7949	3.2009	3.8708	2.5998	2.6702	2.5377
1103940	3.7528	3.2667	3.6733	3.1348	3.2274	3.5713	3.2402	2.8202	2.1964
279974082	0.0000	1.6685	0.0000	0.1419	0.0000	0.0000	0.0000	0.0000	0.0000
1104810	4.1687	4.1944	3.1467	3.2672	4.3960	3.2427	3.1361	3.3858	2.3975
1092768	3.4626	3.5811	3.1189	2.3424	3.9220	3.4568	2.8053	3.0781	1.5270
280051692	2.0933	2.0282	1.4713	1.2796	1.8911	1.5108	1.4524	1.8591	0.0000
1098639	7.6128	7.6041	8.2122	6.9326	6.9392	8.7166	7.7909	6.8398	6.4488
279786596	0.7513	1.9848	0.3665	0.0000	0.8305	0.7619	0.7754	0.4137	0.2341
1101470	2.0354	1.9305	1.6346	1.7374	1.9506	1.6079	1.4306	0.7709	0.5143
280027726	2.7061	2.5904	2.6633	1.6649	2.1078	3.1352	2.0480	1.7674	2.0089
1101139	3.5473	2.9051	2.5327	3.0849	3.2787	1.6346	2.6114	2.2663	1.9107
1102265	2.6887	2.0160	1.2521	1.6128	1.5973	1.6385	1.5397	1.0057	1.3374
1089891	3.8413	3.8595	3.4574	2.9818	3.4215	3.7207	3.4154	3.2655	2.3295
280040938	3.3692	3.0362	2.6597	3.2228	3.7226	2.3475	3.0685	2.0555	0.5318
1095682	2.7479	1.9922	1.5062	1.7427	2.1200	1.2715	1.5395	1.4585	1.1834
1091007	2.6343	2.6626	2.3966	2.1562	2.1499	2.4974	1.9119	1.7405	1.7563
1091287	3.6733	3.5715	3.6528	2.9248	3.2876	3.9865	2.9321	2.2142	3.2791
1098096	4.7619	5.7123	4.1229	4.4142	4.6140	5.3505	3.7855	3.0299	4.8307
1100883	1.4905	0.7338	0.3652	0.2448	0.7559	0.1996	0.3603	0.1731	0.2773
279660717	0.4739	1.5407	0.0000	0.0000	0.8612	0.0000	0.0000	0.0000	0.0000
1101238	4.8663	5.2661	3.6351	4.8985	5.0324	4.4079	4.1083	3.3751	2.5465
1105874	2.8601	3.0122	2.3154	2.4033	2.0993	2.5676	2.1414	1.3983	2.5994
1097658	2.2140	2.1114	1.7042	1.8093	2.4467	1.7917	1.9374	0.6791	0.2313
1100078	2.1035	2.3521	1.8184	1.2432	2.4404	1.9684	1.4363	1.5627	0.7349
279800538	0.6001	0.6884	0.5864	0.0000	0.1350	0.0000	0.3404	0.1127	0.0000
1105069	3.2094	4.1501	2.7306	2.0835	4.0050	3.2295	2.7708	2.9684	1.9645
279944451	0.0000	1.3585	0.5543	0.0000	0.0000	0.0000	0.6686	0.0000	0.0000
1099263	5.0872	3.4121	4.2926	4.0978	4.4853	3.2398	3.9436	2.8612	3.8011
1100020	2.8083	3.2982	2.7689	2.5983	2.5530	2.9678	2.0160	1.3074	3.1546
279717040	2.2357	2.3609	1.6171	0.0000	1.5659	1.8283	2.8792	1.7672	1.2338
1103563	1.8701	2.4270	1.5515	2.0000	1.1114	1.7999	1.0354	1.1684	1.4290
1087784	4.6996	5.6028	4.2399	4.4080	4.7080	4.9652	3.7005	3.2611	4.8903
1088809	6.1105	7.2142	6.0073	5.6156	7.4887	6.5282	5.7134	6.4587	3.7090
279847205	6.9866	6.1263	5.9731	6.3885	6.0402	5.7021	5.6003	4.2317	7.0606
1089963	4.9567	4.9014	4.6126	4.5676	4.8659	4.5382	4.3728	4.1965	3.2517
1089615	3.4971	2.5134	2.9409	3.0506	3.0516	2.1254	2.6917	2.1115	1.7236
1108719	2.2091	1.7585	1.9455	2.1719	2.3041	1.7847	1.4620	0.8381	0.1179
1097989	2.9971	2.1143	2.6868	2.8800	2.5855	2.6593	1.7057	1.3761	1.2457
1102731	3.1212	1.9523	2.5987	2.2776	2.6489	1.9020	2.2420	1.9418	1.1898
1093453	3.9210	1.9294	2.7048	4.0725	2.9848	1.4506	2.1094	2.1137	1.2413
1088048	5.3044	4.9673	5.7860	4.8135	4.9179	5.7992	4.8701	4.7087	3.8685
1090395	6.0810	5.8998	6.7078	5.4315	5.8408	6.7545	6.1191	5.4623	4.6337
1101459	3.3995	3.1439	2.8341	2.6992	3.5576	2.6320	2.6199	2.4718	1.6404
1099918	5.8290	4.2655	4.3890	5.3293	5.3530	3.2892	3.9895	3.6375	4.2348
1101294	5.0969	4.2235	4.7391	4.6643	4.5794	4.6360	4.3168	3.9735	2.8154
279709008	2.6191	2.6008	3.0304	1.8638	2.6037	3.1101	2.0722	1.5747	2.1428
279950362	0.6820	1.4550	0.0000	0.7023	0.0000	0.0000	0.0000	0.4428	0.0000
279893354	0.7698	1.2981	1.2434	0.1054	0.5539	0.9631	0.7991	1.0054	0.0673
1091586	3.6029	5.0132	3.9135	3.1749	4.1972	4.7088	3.7065	3.9635	2.1801
279800688	6.1256	5.6661	5.4153	6.2404	7.1576	5.0444	5.3838	6.0233	1.4408
279841042	3.9757	3.2172	2.7307	2.8574	3.0370	3.0143	2.8351	2.0050	2.9757
1096661	6.0333	5.8563	6.5755	5.1596	5.5283	6.6007	6.0066	5.5973	4.9152
1088965	3.7248	4.3340	3.7598	2.9283	4.2533	4.1715	3.4446	3.2069	2.5105
279800531	3.0058	4.0637	1.5954	3.4411	0.6423	1.0412	1.9579	1.1722	5.9594
279752989	2.8130	3.5127	3.6623	2.6945	3.2066	2.7838	2.7064	2.2818	3.1885
1103991	3.5337	3.0096	3.1578	3.0302	3.4828	2.7446	3.3108	2.4167	1.3034
279802273	1.9405	1.4304	1.2400	0.6494	0.8845	0.8515	1.1691	1.7754	0.7785
1094850	1.3207	2.5479	2.0158	0.3135	0.8853	2.4013	2.2782	1.6959	1.0827
1108508	2.1332	1.8519	1.4056	0.7096	2.4433	1.3682	1.0733	1.8626	0.2135
279972857	1.2247	0.0000	0.6286	0.0000	0.0000	0.0000	0.0000	0.5963	0.0000
279657973	1.5453	1.7989	0.0000	0.0000	1.7836	0.2368	1.2996	0.2586	0.0000
279833744	2.6789	1.1135	2.5507	2.2047	1.4280	2.4332	1.9086	1.6023	0.0000
280008849	1.7714	1.0633	1.8234	1.0619	1.7409	1.3462	1.2155	0.5265	0.3156
1108407	2.3431	3.3037	1.8560	1.6157	2.0695	1.6370	1.9374	1.4271	3.2100
1094152	2.8331	2.9227	3.3542	2.8181	2.6639	3.6076	2.3556	1.7609	1.9052
1088337	2.9064	2.9647	2.6077	1.6402	2.9949	2.8175	2.3714	2.6450	1.3811
1094944	2.0727	2.3168	1.2775	1.4081	2.3403	1.4177	1.4282	1.2603	0.3804
279996997	1.8892	1.7313	1.4719	0.6815	1.4487	1.3276	1.5631	1.4983	0.5690
1087708	4.2744	4.0331	4.1354	3.8016	3.7244	4.4477	3.6083	3.3863	2.8211
1107921	4.6087	3.9442	4.4648	3.5486	3.9572	4.5831	3.8138	3.7449	3.2922
1091214	3.1756	2.6083	2.3360	2.3392	2.8356	1.9927	2.4816	1.6799	1.8156
1090947	3.3615	2.5412	2.4100	2.8442	3.0145	1.5927	2.5603	2.1567	1.3620
1096405	4.4269	3.7899	3.4107	3.6530	4.2221	3.1299	3.5042	2.9313	2.7200
1105862	2.2115	2.5173	2.0345	1.8687	2.4207	2.0924	1.7819	1.4630	0.8078
1099096	3.5231	4.3251	4.2212	1.9502	3.5155	4.1524	4.3800	4.8416	2.2076
1089010	3.4372	2.9538	3.6427	2.9276	3.0819	3.5359	3.1357	2.3303	1.9654
1102877	3.3553	3.7640	2.8379	2.9731	2.7335	3.4295	2.5896	1.7176	3.3807
279912600	3.3408	3.2336	3.5372	3.1444	2.8796	3.9533	3.1612	2.7411	1.2555
1090974	2.3168	2.5771	2.0706	1.5778	2.5960	2.3944	1.6525	1.6549	0.9661
1091995	5.5281	3.8104	4.2312	4.4535	4.7988	3.8286	3.4628	4.0004	3.5085
1100499	2.4608	1.7891	2.0643	1.9428	2.3394	1.6375	1.6595	1.4488	0.5168
1102517	2.3573	2.4261	2.3638	2.8423	1.4306	1.9615	1.7763	1.0606	2.1400
1088328	7.7838	6.3663	6.0921	7.3029	7.5236	4.7128	6.2353	6.1646	5.4631
1087535	2.6516	2.2919	1.6689	1.6704	2.5165	1.9542	2.0741	1.2831	0.6442
279595433	1.8857	0.0194	2.2602	0.0572	1.5880	2.2795	0.1029	1.1651	0.0566
279706404	0.7873	0.6759	1.7340	0.2651	0.1066	0.0000	0.5269	1.0364	1.3794
1102115	2.3054	2.2260	1.6828	1.8760	2.0435	1.8697	1.7557	0.9955	0.8086
279818606	4.7967	3.7877	4.2323	3.8337	4.1758	3.8260	4.3176	3.8763	2.5249
279873887	4.0617	2.5948	2.4784	2.5702	2.7132	3.0598	1.7030	2.0425	3.1033
1105206	6.4514	6.5660	5.3448	6.0396	6.1859	6.0000	5.3479	4.9625	5.1109
279834575	2.4659	1.6641	0.0390	0.1939	2.9865	0.5753	0.6674	0.1875	0.6510
280038310	5.9794	5.1022	4.7745	5.2306	5.9584	4.0583	4.9275	4.6199	3.8437
279706740	1.2772	1.5098	0.6186	0.6283	0.4355	0.7564	0.6192	0.7573	0.5425
1087143	2.1649	2.1883	1.7755	1.8639	2.0970	1.7054	1.7456	1.1115	0.6631
280088854	0.9806	0.8910	1.3109	0.9570	0.2434	0.4571	1.1174	0.0408	0.4799
1099207	3.3339	2.8442	2.8437	2.8569	2.9979	2.7068	2.2234	2.4780	1.7113
279752261	1.7381	1.8036	0.0000	1.5276	1.4291	0.9555	0.1023	0.0000	0.0000
1103639	1.8767	1.9070	1.0985	1.6619	1.3386	1.4448	0.7492	0.4162	1.0847
279771064	1.6620	1.6167	1.1432	1.5430	1.4355	0.3142	1.1309	0.5809	0.7722
279707398	0.5219	2.0806	0.0000	0.6243	0.9145	0.0000	0.0000	0.3824	0.2169
1099454	3.1521	2.8239	2.4337	2.8703	3.0970	2.3291	2.2353	1.5350	1.6864
1108918	0.0000	1.6027	0.0000	0.1392	0.0000	0.0000	0.0000	0.0000	0.0000
1094130	2.8555	2.0316	2.1126	2.1524	2.1914	1.8648	1.6293	1.8806	1.2152
1103972	3.0310	3.1610	3.1377	2.8295	3.9055	3.2179	2.4258	2.3021	0.9131
1090003	0.6422	2.1764	0.9118	0.2452	0.9430	0.3557	2.1922	0.3719	0.2881
1096197	3.5213	3.9195	3.2406	2.9837	3.3844	3.3392	2.9276	2.7928	2.8712
1098413	1.7484	1.8901	1.8872	0.5961	1.4282	1.4372	1.5468	1.8623	1.1180
280135899	0.8927	0.7394	0.8997	0.6410	0.9447	0.1137	0.3019	0.0000	0.0000
1101572	4.1765	4.6136	4.3385	3.3155	4.4321	4.7458	4.0192	3.6590	3.0239
1104083	2.7296	2.2679	1.8072	1.9977	2.1066	2.0967	1.5597	1.0659	1.7218
1095095	2.8660	2.2384	2.2727	2.6706	2.5694	1.6428	2.0673	1.3094	1.4344
1090168	5.8942	4.7072	4.5189	5.7350	5.8113	3.0006	4.3909	4.2119	4.0332
279725943	3.7492	2.6861	3.2114	1.6643	2.8367	3.2776	2.9681	3.1883	2.3021
279994149	3.3247	3.6119	2.9037	2.6060	3.1500	3.0819	2.7960	2.6331	2.3577
280115479	5.9056	5.1299	5.4938	5.2797	5.0949	5.5343	4.8755	4.4439	4.7743
279932647	0.9233	0.0000	0.6016	0.0000	0.0000	0.0000	0.0000	0.0000	0.0000
1099777	2.6197	2.1986	1.5460	2.0069	2.1444	1.4300	1.6421	0.7674	1.6881
1093534	2.2322	2.9400	1.8762	1.6670	2.1172	2.7672	1.5105	1.5309	1.4562
1090631	1.7389	1.6809	1.4675	1.6035	1.2586	1.3284	1.1978	0.6931	0.6472
279866478	0.8603	1.5496	1.5959	0.0998	1.4705	1.4237	1.3417	0.3488	0.2844
279977514	0.7126	0.8075	0.0000	0.0000	0.0000	0.0000	0.0000	0.0000	0.0000
1102847	2.3091	1.9634	2.2420	1.4968	1.8789	2.2677	1.8111	1.4946	1.0414
1090304	4.8584	5.1585	5.1574	4.6653	4.6414	5.3332	4.6468	3.7989	4.2247
280112801	4.6611	4.6533	4.2089	2.9846	4.7269	4.2460	3.7562	3.7450	4.5497
1097583	4.6675	4.1696	5.3985	4.9023	4.1344	5.3490	4.7340	3.9606	2.3536
1103646	4.1306	3.2551	2.9878	3.5931	3.6022	3.1411	3.0790	2.3484	1.9462
279839424	1.6632	2.1796	0.2450	0.7071	1.2358	0.9124	1.1971	0.6873	0.4015
279708168	1.0618	0.0000	0.9024	0.0000	0.0000	0.5585	0.0000	0.0000	0.3357
1089401	6.6122	6.0664	5.7818	5.9631	6.1256	5.6169	5.5844	4.7355	5.8619
1103143	2.5670	2.3825	2.3622	1.9635	2.0212	2.3043	1.8140	1.4469	2.0404
1092728	4.6910	4.5548	4.9084	5.0808	4.4675	5.0998	4.0834	3.5269	3.0167
279784914	2.0490	1.5941	1.0243	1.6431	1.4138	0.5715	1.1110	0.7107	0.8541
1101816	3.4340	3.6601	3.1494	2.9757	3.6489	3.3964	2.8582	2.7952	1.7832
1088333	3.7478	3.3915	2.9564	3.4733	3.8375	3.0313	3.1924	2.5605	1.0672
1103243	3.3112	2.3651	2.4298	2.8449	2.8475	2.0306	2.2588	1.5715	1.6307
279702848	0.3887	0.8312	0.4540	0.0000	0.0000	0.0000	0.3199	0.0000	0.0000
280102467	0.9644	0.4688	0.1785	0.0000	0.1964	0.0000	0.0000	0.0000	0.0000
280126422	1.0065	1.4519	0.8560	1.1310	0.6410	0.5082	0.5870	0.6312	0.1037
1090216	3.0383	2.3774	2.3890	2.8043	2.6986	1.4689	2.1675	1.3442	2.1004
1088851	3.2310	3.0825	2.6766	2.3842	3.6662	2.7018	2.2841	2.7901	1.1311
279969047	0.0000	1.0437	0.7943	0.0000	0.0893	0.0000	0.4598	0.1052	0.0000
279665799	1.2555	0.3559	0.0000	0.0000	0.0000	0.2014	0.0000	0.0000	0.0000
1107431	1.2929	1.2020	1.0835	0.8819	1.1345	0.9357	0.7495	0.3468	0.0886
280099359	5.1275	4.3393	5.6291	4.9500	4.9347	5.6133	4.7348	4.1420	2.7976
280046813	0.0000	1.5095	0.0000	0.0000	0.0000	0.0000	0.0000	0.0000	0.0000
279722866	1.2953	2.3820	0.8585	1.0701	1.1744	0.9168	0.9332	0.8779	1.0811
280005797	3.6694	2.5487	3.6032	2.8898	2.8792	3.4379	2.8099	2.1746	2.4347
1094260	3.6472	3.6113	3.3435	4.0879	3.4604	3.3484	3.4880	2.0625	1.7422
1106275	1.3813	2.2120	1.4744	0.3122	1.7203	0.4398	2.3396	0.4163	1.8941
279722569	3.2963	3.4901	3.2622	3.0960	4.0729	3.7213	2.9695	2.2045	1.0204
1096218	2.4685	1.4971	1.6757	1.7570	1.8803	1.3622	1.6989	1.0234	0.5489
280047051	0.5843	0.9208	0.0000	0.0000	0.0000	0.0000	0.0000	0.0000	0.0000
279931244	1.6926	1.4559	1.2385	0.3099	1.7404	0.9653	1.2171	1.4278	0.1047
1093145	3.6979	3.7431	3.4825	3.2694	3.4443	3.3699	3.3791	3.3317	2.0447
1089946	2.7898	2.9791	2.4729	2.3242	3.0153	2.7141	1.8981	1.9423	1.5826
279863560	1.2877	0.3778	0.0533	0.1882	0.2428	0.0000	0.0000	0.0000	0.0000
1087875	3.1922	2.7243	2.5216	2.9094	2.8632	2.2455	2.5636	1.7200	1.5715
279660367	0.7667	0.7342	0.0000	0.0000	0.0000	0.0000	0.0000	0.0000	0.0000
279955279	0.9601	0.9086	0.2668	0.5421	0.0000	0.6057	0.0000	0.0000	0.1217
1095786	4.9130	4.2414	4.2827	4.5608	4.6083	3.8893	3.9190	3.5126	3.3856
1092902	2.5051	3.0390	2.1663	2.1663	2.9535	2.8125	1.5169	1.7566	1.2173
280075586	3.6272	3.2180	2.2809	2.8279	2.8789	4.0053	1.6504	1.4499	2.4428
1092486	4.2450	2.8798	1.1307	2.6499	3.6965	1.2060	2.9227	1.3727	1.6679
1093508	2.5485	2.4783	2.4508	1.9955	2.3756	2.5783	1.9844	1.6681	1.3589
280135967	4.0571	5.2712	3.0536	3.2781	4.6322	3.6234	3.3870	3.2956	3.5562
279715962	1.3674	3.0451	0.8066	0.0000	2.6607	1.3146	1.5484	0.8664	1.0579
1096594	3.6502	3.1252	2.6991	3.2529	3.2300	2.3211	2.5624	2.0621	2.5309
1103949	2.5785	2.6449	2.9350	2.6866	2.3093	2.9125	2.1430	1.8227	1.4536
1095733	2.6231	2.0346	1.7584	2.1606	2.3282	1.3547	1.4725	1.2735	1.2555
1086919	4.4011	3.9446	2.8832	3.8578	4.1529	2.5817	2.9417	2.4210	3.5156
279883526	5.9264	3.8559	4.9400	4.1460	4.1565	4.8962	4.6209	3.7647	4.8736
1096091	3.9207	3.2271	3.1594	3.1628	3.7709	2.7958	2.9459	2.6402	2.3200
1103215	1.1508	2.1820	1.1221	0.0827	1.3419	0.4970	2.2453	0.3695	1.3946
1102468	2.5623	1.2706	1.4529	1.2636	1.6070	1.6617	0.6836	0.7864	1.5917
1088292	3.2548	2.5123	2.0969	1.9459	2.8884	2.0365	2.1611	2.3790	1.3411
1097783	2.4464	2.7215	1.1839	1.7672	2.5816	1.5648	1.3803	1.4996	0.9343
1101190	2.7283	1.7212	3.0027	1.3521	2.4634	2.2910	2.7079	2.3958	0.7186
1099121	5.6089	5.6698	6.3535	5.7872	5.1957	6.5328	5.4055	4.6597	4.7127
1101768	1.0232	1.7924	1.3428	0.1806	1.4565	0.6976	2.4420	0.1884	0.3821
279520315	1.3948	1.8297	1.2155	0.5429	1.0079	1.0825	1.2618	1.3981	0.6206
280064836	2.0819	1.2413	1.4757	1.5970	1.4515	1.7307	1.0145	0.8387	0.0000
1087907	1.7822	1.8886	1.3445	1.5131	1.5386	1.4288	0.9007	0.8941	0.7902
280048192	0.0000	1.5759	0.0000	0.0000	0.0000	0.0000	0.0000	0.0000	0.1896
279865326	0.9337	0.8526	0.9869	0.3514	0.3236	0.4567	0.9027	0.5499	0.0000
280100046	0.4740	1.0705	1.4278	0.0000	0.2946	0.8449	0.4859	0.9138	0.4437
1095151	2.6202	2.6910	1.8937	2.9049	2.1132	2.0034	1.7547	1.1474	1.5254
1093825	4.5793	3.8099	3.4915	4.3985	3.9293	2.7527	3.2998	3.1876	3.2338
279705144	0.3251	3.8931	0.0000	0.0000	2.0397	0.0000	0.8983	0.4297	2.1118
280081153	3.1005	2.9981	3.1547	2.9154	2.7356	3.9391	2.2735	1.9546	1.7324
1109063	3.7587	3.7970	2.7459	2.7852	3.0308	2.8415	2.9297	2.7809	3.2824
1097673	1.7100	1.3801	0.8982	0.2894	1.6357	1.0806	1.2594	0.5537	0.2056
280030901	4.4550	2.3156	3.6791	4.2814	3.5343	2.7800	3.0620	3.4952	0.7953
1098895	1.3012	1.1300	1.1255	0.9343	0.8352	0.7696	0.7792	0.5638	0.2802
1090521	2.6425	2.1694	2.5256	2.2426	2.6633	2.3535	1.9722	1.6835	0.8106
280051230	0.0000	0.7066	0.8341	0.0000	0.0000	0.1334	0.0000	0.0000	0.0000
280123201	2.1404	1.7059	2.0919	1.5055	2.2507	1.3969	1.8455	1.5854	0.3454
279912090	3.0507	2.7884	2.3441	3.2122	3.2216	1.9582	2.0383	1.9376	1.0519
1087233	3.4100	2.5814	2.2827	2.5584	3.3972	1.6018	2.4755	2.0567	1.5139
1089143	3.1257	2.9249	3.4719	2.1302	2.8635	3.3793	2.7402	2.1901	2.7972
1099480	2.4566	1.8413	1.7111	1.9649	2.0753	1.5375	1.5399	1.1112	0.8461
1100750	5.5285	6.1316	5.7427	5.2443	5.2146	6.1720	5.1440	4.3751	5.7136
280048402	0.5133	1.0761	0.0000	0.0000	0.2395	0.0000	0.0000	0.0000	0.0000
1091204	5.7536	4.8423	4.7954	4.9015	5.3111	4.3521	4.2917	4.3936	4.5934
1100245	4.6092	3.5055	4.3890	3.5673	3.4649	4.8219	3.9354	2.6104	3.6695
279787865	0.9145	0.7145	1.2464	1.2504	0.3471	0.6289	0.3485	0.2403	0.0000
1092611	3.0033	2.7149	2.0195	2.8492	2.5696	2.0298	1.7945	1.3962	1.9009
1106178	0.9589	0.6533	1.0921	0.0000	0.4760	0.9282	0.6895	0.3799	0.0000
1102289	4.5006	3.4345	4.5231	4.5374	3.6098	4.2706	3.3004	3.6078	2.6570
1087778	2.8507	2.7885	1.9313	2.4306	2.5525	2.1175	1.7773	1.4875	1.8427
1092535	3.4421	3.1065	2.0126	2.9670	3.3121	1.3526	2.2023	1.9093	2.4467
279610313	1.0743	0.7542	0.3715	0.0000	0.3548	0.2658	0.2516	0.4883	0.1077
279762856	0.4222	0.8564	0.5025	0.0000	0.0000	0.0000	0.0000	0.3712	0.2594
279708301	3.9098	2.4695	2.9581	3.6135	3.3313	2.5721	2.6175	2.0665	1.5429
1090629	3.1154	2.9918	3.8950	3.2181	3.2077	3.6242	3.3550	2.1728	1.4957
1087561	3.3042	3.6338	3.7492	2.8703	3.3571	4.1582	3.4595	2.0420	2.5566
1088971	2.8741	3.6632	2.8202	1.9963	3.7540	3.1808	2.7090	3.1178	1.0290
1096092	3.9459	4.1716	4.5141	3.4193	3.5276	4.9761	3.7588	3.2572	3.3961
1098247	1.4459	0.8912	1.7739	1.4562	0.8167	1.3147	0.9657	0.5794	0.1619
280051090	1.3845	1.5301	0.0000	0.0000	0.1064	0.4220	0.2648	0.5919	1.5193
1098545	5.6952	5.7881	4.3786	4.8186	5.8830	4.4898	4.5222	4.4017	4.6843
1094951	5.0841	4.7010	5.1582	4.8033	4.9008	5.1151	4.7219	4.3911	3.0343
1097091	3.9305	4.5261	4.2562	3.6852	4.9556	4.2927	3.6754	3.7754	2.1215
1098417	3.3269	3.7877	2.4411	2.5490	3.6507	2.7694	4.6216	1.5900	1.0129
1087157	3.8450	3.6887	2.8668	3.4474	3.5936	3.0962	3.2170	2.4915	2.0383
1091248	3.7891	4.0218	3.0520	3.0512	4.2505	3.4861	2.7949	3.1256	2.1012
279953502	0.3914	0.9440	0.3858	0.0000	0.5266	0.0000	0.0000	0.0000	0.0000
1104139	3.1464	1.7966	2.0699	1.7337	2.2554	2.0142	1.7447	1.1842	2.1785
1095968	6.6823	4.9193	5.4289	6.4685	6.3995	3.9179	5.2043	5.1997	3.9560
1105384	2.3454	2.0108	1.4486	1.8044	1.0709	0.9030	0.7555	0.6103	3.5514
279871740	3.2769	3.3444	3.2752	2.8907	2.7822	3.4354	2.6837	2.8055	2.2829
279855793	0.7521	2.5283	0.0000	1.2721	1.7493	0.0000	0.3089	0.0000	0.3181
279533381	1.6554	1.4736	0.2889	1.2271	0.7979	0.5535	0.5470	0.3071	0.4926
279656384	0.5799	1.8033	0.0000	0.0000	0.0000	0.4753	0.6726	0.7099	0.0000
1095056	2.1401	2.2053	1.7030	1.6903	2.2300	1.3119	1.4095	1.4702	1.0776
1087422	2.9710	2.2966	1.8387	2.3624	3.3862	0.8620	2.0762	1.6767	0.9423
1097610	4.4993	3.8583	3.1199	3.9038	3.9471	2.5151	3.6090	2.5603	3.5134
280089678	6.3987	6.0470	7.5629	6.4010	6.0430	7.6376	6.7351	5.6435	4.6515
1096144	2.6665	2.7566	2.3833	1.8095	2.6482	2.6844	2.2604	1.9653	1.3398
1104426	3.1399	3.6094	2.4855	2.5937	3.9146	2.7732	2.5263	2.6642	1.0940
279988743	1.6653	2.3941	1.3572	0.8893	1.5372	1.3268	1.3165	1.7074	1.1542
279656811	0.0000	1.6102	0.0000	0.0000	0.0000	0.3214	0.0000	0.0000	0.0000
1093933	3.7634	3.4034	3.9869	3.4489	3.1851	3.7803	3.1350	3.0894	2.7720
1096040	2.2225	0.9430	1.0676	1.7683	1.2046	0.3383	0.9240	0.3883	0.9465
1101928	2.2509	2.6984	1.8399	2.4544	2.5236	2.0179	1.1959	1.2563	1.2351
280112001	3.4049	1.9469	1.7980	1.6094	3.1783	1.0272	2.2259	2.1385	1.2260
280042837	1.4469	0.0000	0.0000	0.0000	0.0000	0.0000	0.0000	0.0000	0.0000
1096414	1.7652	1.2461	1.0459	1.3287	1.3034	0.5486	0.9205	0.5125	0.6070
1094172	4.6468	3.5238	4.9739	4.4169	4.0067	4.8989	3.6786	3.5115	2.8859
1098293	2.5834	2.8284	1.0557	2.3218	2.1064	1.7347	1.0941	1.1720	1.6160
1097477	3.0890	3.4605	2.4016	2.7702	3.2727	3.0206	2.5780	1.8131	1.5572
279668186	0.8612	5.6266	0.5044	0.0000	6.2610	0.0000	1.7898	0.0000	3.0449
1106857	1.3840	1.1992	0.9044	0.2234	0.9025	0.7429	0.9277	1.1420	0.1491
279787858	0.4581	1.1732	0.6774	0.2894	0.2339	0.3894	0.0000	0.7577	0.0602
1088592	3.4957	3.3920	2.7544	3.1731	3.2508	2.4263	2.8312	2.0418	2.6750
279706614	2.1468	2.3205	0.0000	0.0000	2.2004	0.0000	0.7115	1.4523	1.6848
279710863	0.0000	0.8943	0.7392	0.0000	0.3814	0.0000	0.0000	0.0000	0.0000
279865981	1.3526	1.6344	1.0678	0.2895	1.6823	1.2765	1.1814	0.3507	0.4460
1099973	5.4874	4.9878	5.0580	5.3203	5.1036	4.8854	4.4785	4.2536	4.1420
1089943	2.7881	2.6546	2.5905	1.8481	2.5526	2.4434	2.4854	2.4530	1.4025
1095062	5.0114	5.3095	4.7676	4.1473	5.9756	5.1132	4.2532	4.9274	2.8801
1092685	2.9577	2.3852	2.9088	2.0837	2.4171	2.8989	2.5838	2.7209	0.9226
1090022	3.0423	2.7687	3.2403	2.8805	2.6197	3.3617	2.4464	2.2772	1.6422
1098697	2.8471	2.3180	1.8840	2.1428	2.9146	2.2637	1.6050	1.6233	0.6741
279897027	1.6374	0.0000	0.0000	0.0000	0.0000	0.0000	0.0000	0.4003	0.0000
1091884	4.7767	4.3026	3.2479	4.2378	4.7151	2.4396	3.5827	3.2430	3.5620
1099362	1.4504	1.4470	1.4647	0.8795	0.9728	1.0223	1.2101	1.0173	0.7480
1102445	1.1892	1.2101	1.0775	0.3319	0.1291	1.1392	0.1173	2.2033	0.1592
279816397	0.7875	0.3778	0.2715	0.0000	0.0000	0.0000	0.0000	0.0000	0.0000
1099434	8.2663	7.3809	7.1641	7.5117	7.1589	6.9737	6.8421	5.7178	8.5448
1100396	3.3843	2.8235	2.8113	2.7618	3.0313	2.8005	2.4766	2.3803	1.7158
1089857	3.2190	3.9069	2.9090	2.8083	3.3604	3.3815	2.9140	2.0470	2.6877
1092761	2.6681	2.5260	1.7675	1.6102	2.1569	1.7649	2.0010	1.9869	1.5357
279972156	0.7504	0.3973	0.2860	0.0000	0.0000	0.0000	0.0000	0.0000	0.0000
1106473	1.5155	2.1534	1.9397	1.0299	1.2013	2.2376	1.3256	0.8883	1.6689
1094903	3.9435	3.4636	3.1807	3.2232	3.9089	3.1201	3.2802	2.8441	1.9446
279659044	0.8579	0.0000	0.5688	0.0000	0.0000	0.0000	0.0000	0.0000	0.0000
1097723	3.7500	3.1799	2.7242	3.2602	3.6798	1.8261	2.7664	2.5600	2.3628
1088979	3.2986	3.5650	2.3504	3.4600	2.7284	2.7129	1.9113	1.1679	3.5965
1101901	2.2254	2.2566	2.2549	1.6486	2.0810	2.2694	1.7826	1.6038	1.2384
280087829	1.7425	1.8247	1.5065	1.3580	1.8800	1.0466	1.8124	1.2007	0.0000
279720824	2.8872	0.3119	1.8989	1.9739	0.5441	1.9173	1.2444	0.6636	1.0038
1097061	2.4357	1.8277	3.7184	1.4882	2.1450	3.2051	2.8162	2.5282	0.9326
279958569	1.0856	0.6665	0.4917	0.3660	0.3245	0.5018	0.2947	0.1533	0.0000
1100469	4.5746	3.5212	3.9419	4.1388	4.2572	3.6686	3.5302	3.1688	2.4660
1088640	4.4941	4.1525	4.4103	4.5122	4.2192	4.3738	3.8012	3.6707	2.6915
1105919	2.1811	2.2469	1.7829	1.2946	2.1700	1.4220	1.8184	1.3988	1.4728
279907913	1.4976	2.0552	0.8722	0.1973	1.3543	0.9463	1.1690	1.3289	1.0107
1105458	6.1198	4.7445	5.1819	4.4648	5.4542	4.5712	4.8367	3.6317	6.2905
1099255	2.1593	2.1122	1.5838	1.8778	1.8844	1.5370	1.2316	0.8594	1.4776
1098425	3.3528	2.3720	3.2884	2.6213	2.7463	2.6874	2.8451	3.0124	1.2720
279712716	0.6671	0.8332	0.7352	0.3374	0.1905	0.3901	0.3489	0.2584	0.1048
1101166	4.4541	4.6878	4.3997	3.9119	5.3300	4.8238	3.7722	3.6000	2.8051
1106516	7.3702	6.9177	6.2547	6.3357	6.7214	5.8499	6.5722	5.0206	7.7454
1100863	0.8054	0.8186	0.5587	0.2679	0.3224	0.2820	0.3369	0.3174	0.0000
1102199	2.8163	3.3810	2.1815	2.9167	2.5994	2.8445	2.4838	1.9922	1.0847
1106775	3.1734	3.2967	3.4741	2.6922	3.0813	3.5802	3.0690	2.0691	2.5620
1095751	2.9326	1.9856	1.4836	2.2241	2.1910	0.7925	1.4323	0.9404	2.3887
1098979	1.9700	1.9588	1.5623	1.4979	1.7302	0.9236	1.3339	1.2297	1.4343
1091848	5.6021	4.3003	4.1772	4.9398	5.1108	3.1480	4.1305	3.9587	4.0399
279664462	0.0000	2.0802	0.6117	0.0000	0.2679	0.0000	0.0000	2.2843	0.0000
279948410	1.3578	0.0566	0.0000	0.0000	0.0000	0.0000	0.0000	0.0000	0.0000
1091143	3.4775	3.7764	3.0582	3.0532	3.9812	3.2928	2.7803	3.2654	1.4249
1100214	3.4520	2.8909	3.1727	3.0768	3.0007	2.7634	2.7433	1.6841	2.9376
1090973	1.2822	1.3175	0.9536	1.0972	1.1745	0.5330	0.4368	0.5697	0.4703
280040008	3.0169	2.6662	2.0726	2.6677	2.5710	1.9998	2.1546	1.3647	1.9309
1103173	3.9525	3.0234	3.3278	2.8859	3.5287	3.1415	3.2187	3.1331	1.8777
1091696	10.5371	11.7521	3.3053	6.4066	10.9882	7.7615	13.4775	3.7546	5.9787
279660444	0.5994	1.4424	0.0000	0.0000	0.7428	0.0000	0.0000	0.5212	0.0000
280088647	2.5336	2.2390	1.4952	1.2639	2.1749	1.3010	1.4362	1.5174	2.0245
1087049	1.9485	1.6777	1.3046	1.0877	1.6430	1.2418	1.2316	1.2471	0.5927
1089925	2.2071	2.6019	1.4276	1.9479	2.0298	1.8478	1.6906	1.0782	1.0629
279934262	1.2921	0.2900	1.6277	0.0000	2.1368	0.0000	0.4435	1.0240	0.0000
280061257	0.9360	1.1653	0.7050	0.5794	0.7326	0.1543	0.8065	0.5259	0.0000
280132222	3.6656	3.7163	3.3503	3.0557	3.0372	3.7383	3.2669	2.9890	2.5634
1100512	4.4487	3.8067	4.5343	3.8641	4.0836	4.6739	4.0075	3.1532	2.9852
279857836	3.0780	2.2435	3.5255	2.0463	2.9634	3.7269	2.9737	2.3393	0.8327
1098934	3.9677	3.8992	4.6619	3.8580	3.5871	4.8462	4.0530	3.2784	2.6238
1086894	2.7652	1.9894	2.0682	2.5737	2.1298	1.1062	1.7433	1.0924	2.1904
279918799	1.5240	2.5184	1.7941	1.2612	2.2338	0.7220	0.8994	1.5662	2.1817
279945859	0.4106	3.1137	0.5742	1.3453	1.4979	0.0000	0.6293	1.2517	0.6644
1102976	3.7088	3.3011	3.4745	3.1589	3.4770	3.2028	3.2471	3.0850	1.9896
1089900	4.8647	3.6256	4.7809	4.5832	3.8120	4.6482	3.8787	3.5038	3.3087
1090886	4.0414	3.7862	4.4415	3.3096	3.6790	4.9155	4.0042	3.4084	2.4144
279665582	0.6582	0.7550	0.0000	0.0000	0.0000	0.0000	0.0000	0.0000	0.0194
1091674	3.7461	4.8496	3.3552	2.3993	4.2760	3.8736	3.4570	3.8056	3.2840
279879375	1.3119	0.3586	0.4506	0.0146	0.3508	0.2096	0.3393	0.4780	0.0451
279926502	1.5761	2.2506	1.0611	1.3969	2.5653	1.1915	0.8897	0.8143	0.1155
1100886	6.9387	7.0162	6.5426	7.0552	5.9968	7.2070	5.6388	4.9170	7.3781
1093991	6.6780	6.4246	7.5875	6.5086	6.1575	7.6518	6.9737	6.1510	5.1379
1087738	4.8689	4.0250	5.1056	4.1660	4.0959	5.2956	4.4369	3.7982	3.4072
1101251	2.0979	2.5396	2.2194	1.7056	2.0643	2.6705	1.7942	1.4089	1.2727
1088154	3.1881	2.6812	2.9578	2.5378	2.7750	3.1298	2.6096	2.4397	1.3649
280028413	3.5659	4.0298	3.1847	2.8293	4.0881	3.3510	3.2713	3.7609	1.4630
279839712	1.2581	0.7750	1.5931	1.1766	1.0352	1.1949	0.4557	0.3141	0.2788
279664784	0.5499	0.8483	0.0000	0.0000	0.0000	0.0000	0.0000	0.0000	0.0000
279661396	0.5904	0.8069	0.0000	0.0000	0.0000	0.0000	0.0000	0.0000	0.0000
1092019	2.4657	2.4483	2.1730	1.6091	2.2956	1.4706	2.5185	1.6235	1.8629
1097387	3.5673	3.1086	3.0004	2.6862	3.6225	2.9188	2.9021	2.5082	1.9212
279926333	1.8829	1.7590	3.3866	1.9060	2.0558	2.8465	2.5150	1.9169	0.0238
280043089	1.3959	0.0000	0.0000	0.0000	0.0000	0.0000	0.0000	0.0000	0.0000
1105246	2.2696	2.1890	1.9267	2.2752	1.9043	1.1735	1.2266	1.0036	2.3959
279707867	1.3952	0.0000	0.0000	0.0000	0.0000	0.0000	0.0000	0.0000	0.0000
1099816	1.1272	1.0374	0.6541	0.7367	1.0931	0.3399	0.2800	0.1091	0.2884
1101878	1.5625	1.3231	2.2552	0.3855	1.1585	1.2568	1.9022	1.3821	1.4062
1093028	2.8794	2.8349	2.4727	1.9747	2.8637	2.4161	2.5392	2.2461	1.5451
279747361	1.2457	0.2207	0.2925	0.1886	0.0537	0.0000	0.0330	0.4547	0.0000
280018516	1.0795	0.5146	0.1139	0.0000	0.2365	0.1670	0.0000	0.2248	0.0000
1095014	3.1880	2.5358	3.2760	2.3719	2.2810	3.5556	2.8900	2.5212	1.5923
1092413	3.3626	2.6676	3.7886	2.7994	3.2863	4.0413	2.7420	2.2033	1.7782
1096665	1.7631	1.9644	1.6991	1.3123	1.5670	2.1256	1.1423	1.2185	0.7008
279884374	0.2817	1.0651	0.1020	0.0000	0.0000	0.0000	0.1107	0.0000	0.0000
1101394	1.9215	1.3226	2.9017	1.6353	1.6029	3.4261	1.5101	0.7030	0.6296
1096169	2.4674	2.6102	1.9817	1.5361	2.8594	2.1620	1.7254	2.1806	0.8726
279882372	4.4976	2.0947	3.9373	2.0718	3.0750	3.7434	2.4764	3.1740	3.7366
279763443	3.8547	4.3384	0.2240	1.6334	4.6207	1.1047	6.4785	0.2196	0.0000
1089852	3.6962	2.6616	3.3213	2.8593	3.1234	3.2694	3.0272	2.9162	1.3865
1091599	5.9946	5.0804	5.1676	5.1492	5.8856	5.5136	4.7720	4.1636	4.2261
279658631	1.0499	3.5558	2.1166	1.0103	1.6068	0.8111	1.9075	1.6780	3.6559
1103406	2.4349	2.1471	1.8429	1.6612	1.9298	2.1189	1.6862	0.8603	1.8187
1089674	4.8488	4.2843	5.1316	4.6639	4.7913	5.3872	4.0836	4.0073	2.8221
280129027	0.8453	0.9463	0.2476	0.1462	0.4302	0.0000	0.6076	0.1211	0.0000
279948285	0.0000	0.9036	0.7827	0.0000	0.0000	0.0000	0.0000	0.6001	0.0000
279944312	0.8573	0.5289	0.0000	0.0000	0.0000	0.0000	0.0000	0.0000	0.0000
280116916	0.3797	0.4189	0.6609	0.0000	0.1481	0.0000	0.0000	0.0000	0.0000
280085877	1.1824	0.5872	1.5227	1.0266	0.9271	0.5254	0.5973	0.7375	0.0000
1088642	2.9063	2.5275	2.3221	2.3461	2.6470	2.0468	2.1609	2.0486	1.4927
1090590	3.1814	2.8490	3.4943	2.5060	2.7160	3.5362	2.5483	2.8327	2.1413
279990244	2.9867	3.8542	1.9488	1.4959	2.6355	2.2729	3.4373	3.0493	1.9207
279792763	1.6692	2.4136	1.3238	1.7160	1.5662	1.6649	0.7651	0.7293	1.6051
1090039	5.7609	5.5369	6.1220	4.9567	5.1910	6.3744	5.6666	4.7694	5.1157
1108441	1.9359	1.9506	2.1477	0.5832	1.3404	2.5121	2.1813	2.4762	0.2106
1100573	3.2397	3.0101	1.8214	2.4822	2.8416	2.7776	2.6613	1.5160	1.1012
1091288	1.3304	1.2193	1.4076	0.6945	1.0568	1.1829	0.8837	0.6331	0.7063
1107800	3.8289	3.5906	3.0491	3.4130	3.5035	3.2886	3.2435	2.6718	2.0605
279886983	2.9669	2.7440	2.7110	3.0602	3.0219	2.1729	2.5154	2.4818	0.8387
1101550	2.9349	3.0694	2.0912	2.6261	3.3593	2.2518	1.8815	2.1937	1.1262
1098925	3.7800	2.8299	4.6278	3.6468	3.2714	4.0480	3.5912	3.6594	1.5069
1101296	2.5549	2.8542	2.2896	2.0206	2.4840	2.3161	2.1061	2.0171	1.7049
279470193	3.8845	3.3781	3.5797	3.3049	4.1036	3.8794	2.1964	0.0000	5.4531
1096186	2.3221	1.6580	1.3642	1.4325	1.7169	1.4026	1.5934	1.0873	0.7092
280066519	0.4716	1.1273	0.1498	0.0000	0.2062	0.0000	0.0000	0.2948	0.2506
1102919	2.8625	2.8421	3.2596	2.7212	2.6347	3.5192	2.5239	2.2236	1.5607
1090848	2.8571	2.1470	2.0723	2.1457	2.7344	1.1952	1.9285	1.8096	1.5943
1088237	2.6559	3.0109	2.5895	2.3458	2.6567	2.7346	2.2276	2.0601	1.7452
279843508	1.1351	2.1204	0.9374	0.2543	1.3008	1.0738	0.9954	1.0178	1.0015
279881356	0.6990	1.0034	1.6243	0.4587	0.2485	1.4822	0.7205	0.6118	0.3908
1096616	0.7320	1.3292	0.7742	0.1409	0.8957	0.5664	1.0966	0.1230	0.1077
1100227	8.0127	7.9025	7.8015	7.7391	7.6050	8.0932	7.3109	6.3543	7.5913
1093513	1.7734	1.5205	1.7277	0.9299	1.5233	1.7627	1.3752	1.1168	0.5962
1091672	4.0731	4.2212	4.2424	4.1645	3.6443	4.3881	3.6583	3.0146	3.4646
1104366	1.5531	1.0457	1.4769	0.6845	1.5712	0.6631	1.0660	1.0941	0.3360
1106720	3.5011	3.1573	3.8831	3.2672	3.1391	4.0896	2.7136	2.3234	2.8136
1105416	2.2060	1.9880	2.0113	1.9123	1.3307	0.9041	0.8587	1.8351	2.8335
1094248	5.0607	3.8712	4.6857	4.4853	4.6686	4.3465	4.1937	3.8405	2.9658
1104106	5.2714	4.1462	3.6513	5.3951	5.2408	4.0569	4.4683	2.8861	1.3562
1090718	3.9730	3.4559	3.8139	3.2336	3.8232	3.7001	3.2856	3.4139	2.2949
1087316	1.1877	1.5399	1.0475	0.7375	0.6841	0.8357	0.8743	0.5322	1.1526
279933856	0.9656	0.0000	0.6186	0.0000	0.0000	0.0000	0.0000	0.4349	0.0000
1108209	1.2210	1.3616	1.4306	1.3773	1.0228	1.5268	0.3765	0.8622	0.1299
1089909	1.7733	2.1519	1.7443	1.1725	1.6157	2.1361	1.4444	1.1417	1.0993
279705620	0.3625	2.1800	0.0000	0.0000	0.0000	0.0000	0.0000	0.4782	1.8777
280134243	3.7880	3.4345	3.5864	3.6383	3.6340	3.8278	3.0541	3.2979	1.4381
1105653	2.1364	4.9642	1.8496	3.2030	2.2234	2.0295	2.5461	1.1816	3.9920
1098439	2.4792	1.9426	1.3565	1.6224	2.5880	0.8054	2.0408	0.8416	0.9350
1101682	2.4684	1.8607	1.9599	1.1265	1.4957	2.2222	1.9674	1.6519	1.3937
1100329	3.5700	3.4151	3.1350	3.5030	3.5543	3.7839	2.6582	2.0723	1.9504
1099998	1.7840	1.8651	1.1929	0.9034	2.1575	0.9217	1.2537	1.4687	0.2619
279709498	1.2138	0.6770	0.0000	0.0000	0.7503	0.0000	0.0000	0.3148	0.0000
279660465	1.7443	0.0000	0.0000	0.0000	0.0000	0.0000	0.0000	0.7721	0.0000
1092720	5.0346	4.8026	4.8971	4.7069	4.3061	5.0147	4.2061	3.8587	4.6606
280093412	4.0422	3.9640	3.4196	3.2398	3.6226	3.3201	3.2519	3.0582	3.6439
280081608	3.3523	3.7602	2.8857	2.5777	4.4041	3.4594	2.5561	2.9707	1.3149
279770640	3.3478	3.7725	2.8819	2.5800	4.4051	3.4696	2.5579	2.9598	1.3192
280050992	1.3562	0.0000	0.0000	0.0000	0.0000	0.0000	0.0000	0.0000	0.0000
1090382	2.1805	2.3770	2.5262	3.4318	1.4374	2.5251	1.1949	0.8489	2.0215
279754823	1.2003	1.4955	1.0640	0.0000	0.9597	0.0000	2.1600	1.6926	0.0000
1100856	3.3789	3.8176	3.5922	3.3741	3.4533	3.7848	3.2061	2.5205	2.5328
280048955	0.3394	0.4592	0.5538	0.0000	0.0000	0.0000	0.0000	0.0000	0.0000
1096028	5.1202	4.8811	3.1453	4.0001	5.0662	2.4577	6.6468	2.9369	2.4838
279769646	1.8310	0.4681	1.4611	1.8800	0.6215	0.2386	0.4764	1.1223	0.4828
1098407	2.3042	1.9748	1.6655	1.5318	2.0552	1.6444	1.3887	1.3298	1.2421
1095152	2.1069	2.1975	1.8605	1.3022	1.6047	2.1079	1.8238	1.8489	0.9457
280125593	4.3299	4.7445	3.3666	2.7987	5.1344	3.2963	3.6536	3.8259	3.4771
279664567	0.0000	1.3476	0.0000	0.0000	0.0000	0.0000	0.0000	0.0000	0.0000
1088764	1.8055	2.0767	1.1900	1.3656	1.4478	1.5573	0.9135	1.1334	1.0328
1088977	1.7679	1.4466	1.6006	1.4657	1.3809	1.3541	0.9906	0.9874	0.7576
1098372	3.2743	3.8548	0.3825	0.7563	3.5781	1.3634	5.6329	0.6288	0.3702
280085678	4.0600	2.9458	3.3727	2.8337	3.5172	3.6249	2.8434	2.7545	2.4905
1096952	4.8443	4.1658	4.4293	4.5403	4.7318	4.0528	4.1153	3.9484	2.7986
279725262	0.1623	2.8429	0.9827	0.7007	0.9301	1.2069	0.7795	0.4878	1.1820
1103978	4.0268	4.1145	3.8063	3.4940	4.2198	4.0047	3.6226	3.7973	2.0691
1099050	3.7828	3.6312	3.6791	2.7089	3.0352	4.2923	3.0047	2.6390	3.8209
279926700	0.8623	0.3484	0.5230	0.0000	0.0000	0.2509	0.0000	0.5338	0.0000
1103030	1.4203	1.3022	1.1626	0.8060	1.6471	0.5630	1.1489	0.6254	0.2995
1095350	3.2781	3.0956	3.4292	2.9599	3.2710	3.7394	2.5305	2.6633	1.7616
1094941	2.9611	2.7897	2.3154	1.9970	2.8208	2.2444	2.4317	2.7569	1.2018
1092038	1.6125	2.0462	0.7859	1.0978	1.2632	1.2916	1.0518	0.8014	0.7045
1094958	2.5781	2.4007	1.9449	1.8932	2.4286	1.8982	1.7172	1.7076	1.5255
1093300	2.2124	2.8186	0.9466	1.9869	1.4006	2.1793	1.2760	0.3569	2.0783
1096919	3.8501	3.7072	3.3769	3.6315	3.3911	4.0761	2.9637	2.3692	2.7602
279859164	0.0000	1.2689	0.1063	0.0000	0.0748	0.0000	0.0000	0.0000	0.0000
279933219	1.3474	0.0000	0.0000	0.0000	0.0000	0.0196	0.0000	0.0000	0.0000
279867290	1.2470	0.7452	0.7369	0.2883	0.8134	0.2139	0.7363	0.7328	0.0000
1088224	2.9220	2.8110	2.2174	1.8219	3.0259	1.8987	2.3643	1.9951	2.1214
1089430	1.9909	1.3088	1.7961	1.4142	1.3750	1.0610	1.4278	1.3281	0.9145
1100674	0.9530	1.1594	1.2463	0.5640	0.7282	0.7939	0.7294	0.6331	0.5993
279880697	0.2014	2.5881	2.0922	0.0000	1.1242	1.6937	1.8022	2.4749	0.0000
1105009	1.8032	1.1556	1.5419	1.5297	1.9455	0.6267	0.6750	0.7472	0.8092
1094050	1.1668	1.3887	0.8572	0.9248	0.8831	0.7761	0.8327	0.3501	0.3907
1094933	2.5828	2.0777	1.2400	2.2511	2.0322	1.8679	1.3351	0.7905	0.8564
279942182	0.7174	0.3175	0.5953	0.0000	0.2116	0.0000	0.1926	0.1895	0.0000
280137483	0.6604	0.8672	0.2066	0.0000	0.3624	0.2429	0.1752	0.0000	0.0232
1106286	1.2433	0.7207	0.3865	0.1137	0.4813	0.2047	0.3887	0.6091	0.2392
279536421	3.1652	1.2147	2.4177	1.7153	1.9536	3.0038	2.1441	1.6662	0.4483
279515532	4.2086	4.0759	2.7848	3.8838	3.8818	3.7231	3.1193	0.8832	3.9837
1099127	1.4002	1.4282	1.2903	1.0040	1.3621	0.7524	1.1930	0.5927	0.6698
1100568	4.4266	3.9431	3.1469	3.6603	4.4786	2.4353	3.5130	3.0373	3.2471
1103825	1.8141	1.4791	1.2749	1.2921	1.5335	0.8059	1.1430	0.8973	0.8041
1092510	2.3693	1.8168	2.3719	1.4458	1.9650	2.6307	1.6124	1.3179	1.4836
279659163	0.5730	1.2831	1.6081	0.0000	1.0508	0.2922	1.4682	0.8777	0.5821
279824572	0.5582	1.1258	0.1358	0.2248	0.2665	0.0000	0.1148	0.1505	0.2278
1097581	6.0240	5.7051	5.7692	5.8569	5.7996	5.7545	5.1451	4.4898	5.2964
279703450	0.8405	0.8385	0.0000	0.0000	0.7037	0.0000	0.0000	0.0000	0.0000
1094563	0.5001	1.4209	0.9732	0.2527	0.9407	0.7586	0.4658	0.5985	0.1211
1091590	3.4689	2.8818	2.7174	2.7899	3.3501	3.0346	2.5658	2.3517	1.3944
1105242	3.1478	2.8539	2.9809	2.9699	2.6892	3.1740	2.3522	2.1280	2.0023
1089488	1.5085	1.4460	1.4579	1.1815	1.5026	1.4797	0.8795	0.7557	0.3763
1099193	3.4075	3.4853	3.3054	2.7544	3.5795	3.4792	3.1499	2.7268	2.0572
1099651	1.3864	1.8171	0.9121	0.9023	1.7974	0.8061	1.0599	0.7915	0.2246
279895312	7.3628	6.3723	6.0930	6.9030	6.8536	6.1321	6.7334	5.6853	4.6996
1086920	3.9159	3.4872	4.1478	3.8621	3.3315	4.1253	3.1746	3.1839	2.7751
280078072	2.0633	1.5930	1.4329	1.2796	1.6663	2.1438	1.0933	1.0665	0.2810
1099220	4.8828	4.2368	4.5711	4.4994	4.5331	4.4682	3.9821	3.8847	3.3660
279667038	0.5464	0.7765	0.0000	0.0000	0.0000	0.0000	0.0000	0.0000	0.0000
1104864	4.0347	4.5114	4.4146	3.6818	4.5930	4.9152	3.3438	3.7568	2.9875
1092721	2.3287	2.1416	2.3935	1.6375	2.2486	2.1441	1.9367	1.9232	1.1944
279955251	0.0000	1.3205	0.0000	0.0000	0.0000	0.0000	0.0000	0.0000	0.0000
280084803	1.2091	0.2955	0.0000	0.0000	0.3692	0.0000	0.0000	0.0000	0.0000
1095106	4.9045	4.6716	4.1371	4.5749	4.2560	4.4195	3.8881	3.5798	4.0686
279780187	0.9184	0.7308	0.8044	0.3599	0.6572	0.2602	0.6703	0.2691	0.0509
1105247	0.4052	0.6150	0.3609	0.0000	0.1236	0.0000	0.0000	0.0000	0.0000
1102256	3.1764	2.8663	3.3369	2.6646	2.6261	3.3855	2.7854	2.4094	2.2501
1097327	6.1601	7.1003	6.2437	5.9346	6.8952	6.1447	6.0097	4.8697	6.5166
1100812	4.2376	3.7596	4.5208	3.5909	4.2346	4.5085	3.9694	3.9474	2.1496
280118505	4.5234	4.8700	4.4749	3.4097	4.4757	4.7560	4.1736	4.4965	3.7903
1093774	3.5048	1.9265	2.1746	3.0818	3.2404	0.9351	2.2883	1.9716	1.0608
279812964	2.0739	1.6129	1.2102	1.9729	2.0124	0.6568	0.9168	1.3015	0.3038
1102817	4.0025	3.5381	4.0526	3.7208	3.5264	4.0966	3.1986	2.8773	3.1385
1097569	2.0879	1.9651	2.3218	2.0327	1.9717	2.2210	1.3263	1.6463	0.9235
1102833	5.9938	4.7246	4.2719	4.8503	5.5081	2.9889	4.8122	4.2275	4.9675
1097070	2.7026	2.6040	2.7203	2.4072	2.6601	2.8220	2.2137	1.9727	1.3549
1099394	3.0039	2.8727	2.9400	2.2038	3.1006	3.3061	2.4536	2.7033	1.2425
1103964	3.5835	3.6108	4.2287	3.7610	3.7754	4.4585	3.5933	3.0975	1.5372
1090526	3.1105	3.8193	3.1053	2.3180	4.0482	3.7947	2.8876	2.5448	1.8550
1097428	3.4768	2.7019	3.0243	3.1298	2.7022	3.0934	2.2537	2.3438	2.2612
1105859	0.9068	0.9202	0.5934	0.3968	0.5958	0.4693	0.2871	0.3268	0.1460
1103567	2.0819	1.9447	1.6530	1.5865	1.8137	1.7820	1.4980	1.3322	0.7279
280126683	1.6052	1.5189	1.3874	1.2998	1.8159	1.1220	1.1536	0.9282	0.0854
1104627	3.3076	3.8481	3.0398	3.1025	3.5712	3.5401	2.8034	2.2646	2.4919
1091589	5.5183	5.4182	4.1271	4.9092	5.9167	4.3112	4.4926	4.7026	3.1810
1101216	1.5510	1.3232	0.6916	1.3084	1.2982	0.8505	0.5122	0.3216	0.2271
1098060	2.4296	2.0389	1.9059	2.0406	2.0670	1.5178	1.7179	1.2830	1.5091
1091776	4.1502	3.8380	3.3030	2.9326	4.7785	3.2228	3.6005	3.3919	2.0432
280070275	3.4135	2.9337	3.9354	3.6393	2.9688	4.0265	2.6245	2.2875	2.4057
280046883	0.5203	0.9748	0.1755	0.0000	0.2708	0.0000	0.2470	0.2124	0.0000
279868068	1.5703	0.2291	0.3462	0.3356	0.5437	0.1799	0.2343	0.3596	0.0280
1093193	1.7518	1.4271	0.8003	1.0574	1.1202	1.0522	1.2045	0.5772	0.3370
1097407	4.0809	3.6633	4.2327	3.2580	4.1447	4.1625	3.7932	3.8541	2.1344
280111434	2.8269	3.5522	2.6648	2.3200	2.8800	2.7314	2.7531	2.1426	2.6571
279938679	0.0000	1.1334	0.2537	0.0000	0.1711	0.0000	0.0000	0.0000	0.0000
1093987	3.8139	3.2998	4.4416	3.0156	3.3875	4.3004	4.4621	3.2227	2.1195
1099742	4.0184	3.8257	3.3226	3.0799	4.1892	3.5675	3.2005	3.6743	2.0197
279705452	0.9469	0.9154	0.0000	0.0000	0.8665	0.0000	0.2570	0.0000	0.0000
279775367	0.6557	0.6447	0.0000	0.0000	0.0000	0.0000	0.0000	0.0000	0.0000
1090265	3.6738	4.1596	3.6909	3.2651	3.8298	4.8246	3.5567	3.1440	1.8290
279659240	2.7880	6.7285	1.3616	0.6550	5.4877	1.9777	4.8120	0.4538	5.7716
1100251	1.0564	2.0528	1.2187	0.8033	1.5269	0.6136	1.6839	0.4112	1.0200
1104700	2.1069	1.9578	1.3642	1.1112	2.3546	1.6287	1.1131	1.4695	0.5842
279947731	1.4481	0.8938	0.9944	0.6038	1.1311	0.4155	1.0079	0.9184	0.0000
1093242	2.9345	2.6722	2.8201	2.7084	2.8040	2.4823	2.4029	2.3318	1.5294
1088859	2.4757	4.1229	2.3179	2.0914	3.0626	2.9428	2.6246	2.4290	2.0893
1090190	2.5498	2.7987	2.3665	2.2618	3.1371	2.6367	1.9813	1.8748	0.9454
279666730	0.0000	0.0000	1.2949	0.0000	0.0000	0.0000	0.0000	0.0000	0.0000
1102011	5.6052	5.3473	5.1074	5.1191	5.6686	4.8743	5.2088	4.1799	4.4800
1099782	3.4135	2.0872	2.1437	2.0873	2.8490	1.6111	1.7119	2.2957	2.1451
1097138	4.3355	3.5928	3.1762	3.4520	4.3504	3.2732	3.2469	3.1588	2.1412
280129332	0.6552	0.3710	0.2664	0.0000	0.0000	0.0000	0.0000	0.0000	0.0000
279967580	4.1016	5.1124	3.4942	4.1903	4.4386	4.2748	3.0776	2.9780	3.8722
1103021	2.3476	1.8213	2.3855	2.2351	1.9955	2.3490	1.8191	1.5055	0.6221
280112328	0.5199	0.6183	0.4057	0.0000	0.0000	0.0000	0.0000	0.1233	0.3818
1102436	4.3775	4.1783	3.7803	3.9199	3.8209	3.5752	4.3581	2.6110	3.8045
279928576	1.4719	1.7648	1.6638	0.4436	0.9893	1.2759	1.5522	1.7862	1.1722
1094542	2.9561	2.0284	3.0673	2.5116	2.5182	2.1201	2.4098	2.3784	1.5847
1099145	5.0268	5.8553	4.9933	4.7111	6.2811	5.7531	4.5708	5.0604	2.7939
280106956	2.9042	1.2801	1.7299	1.9239	1.9106	1.5331	1.5903	0.9542	1.3363
1093377	3.7956	4.2467	4.5859	3.1067	3.7227	4.8863	4.1513	3.8631	2.9495
1095405	2.2414	2.0805	1.5665	1.6934	2.1524	1.6328	1.5984	1.5731	0.5501
279752975	1.2331	1.5858	0.5222	1.3766	1.4269	0.0000	0.8398	0.0000	0.4625
279669404	2.7195	3.2204	2.6204	1.7210	3.4417	2.3364	2.9029	2.6388	1.5036
279946302	0.3599	0.9273	0.0000	0.0000	0.0000	0.0000	0.0000	0.0000	0.0000
1088260	1.7116	2.0372	1.8626	1.1166	1.5107	2.0345	1.5322	1.6865	0.7686
279662656	0.1670	1.0251	0.0945	0.0000	0.0000	0.0000	0.0000	0.0000	0.0000
1096970	3.3133	3.2909	2.8596	2.7387	2.8719	3.0590	2.5767	2.7452	2.3632
1098300	2.5495	3.1913	2.3663	1.9366	3.0563	2.8166	1.9598	2.3445	1.5287
1087838	1.0789	1.6646	1.7852	0.6508	0.8885	1.9236	1.1200	1.4691	0.4342
1088223	2.0157	1.5488	1.3634	0.9868	1.6090	1.0344	1.5184	1.4750	0.6615
279707692	0.0000	1.8227	0.0000	0.0000	0.4608	0.0000	0.0000	0.0000	0.6144
279748072	0.9163	0.8560	0.0000	0.1304	0.1919	0.0000	0.0000	0.3048	0.3484
279717012	0.0000	0.9825	0.3019	0.0000	0.0000	0.0000	0.0000	0.0000	0.0000
1096710	1.2688	1.9550	0.2973	0.1819	1.5813	0.2489	0.9948	0.5679	0.8990
279780587	0.8495	0.7884	0.0854	0.1875	0.3161	0.0682	0.1180	0.1160	0.0743
279965187	3.9595	4.3693	4.1172	3.6564	5.4195	4.4502	3.6707	4.3395	0.7897
279759356	0.6252	1.4153	0.5492	0.0000	0.4160	0.0000	0.5092	1.6884	0.0000
279663867	0.0000	1.2821	0.0000	0.0000	0.0000	0.0000	0.0000	0.0000	0.0000
1095831	3.5608	3.6555	3.0549	3.4301	3.3344	2.8339	3.2054	2.9242	2.2513
1105763	5.7654	5.3431	5.9248	5.1612	5.0679	6.4794	4.9491	4.6029	5.2435
280048871	2.9360	3.5008	2.3226	2.6307	3.6633	1.7458	2.6709	2.5389	1.7068
1104214	3.1587	3.1561	2.1432	3.0772	2.9235	2.5561	2.6470	1.9990	1.1506
279973615	1.6159	1.1808	1.3364	0.3723	1.2906	1.2478	0.8158	1.8770	0.1010
280028389	1.1545	1.2112	0.9019	1.0520	0.2082	0.7151	1.1300	0.6707	0.1981
1097487	0.4047	1.0668	0.9768	0.0000	0.6478	0.3233	1.0544	0.1522	0.1579
1099084	1.9886	1.9592	1.8003	1.4164	1.9295	2.0520	1.5021	1.4925	0.5438
1087970	2.4392	2.4032	2.5773	2.2781	2.4177	2.7450	2.0520	1.8829	0.9040
279707202	0.9955	0.2552	1.0910	0.0000	0.6467	0.5290	0.0356	0.0000	0.9128
280098595	0.4750	0.6816	0.9014	0.0000	0.5303	0.0000	0.5407	0.4861	0.0000
279900213	5.4235	5.9765	4.1313	3.8258	5.7554	4.5477	4.1972	4.1400	6.0377
1087357	2.8166	1.8844	1.6393	2.3589	2.6689	1.2442	1.5262	1.5904	0.7335
279663195	0.0000	1.2779	0.0000	0.0000	0.0000	0.0000	0.0000	0.0000	0.0000
1091033	3.1133	2.7238	2.1411	2.0469	3.3010	2.2649	2.0670	2.2520	1.4690
279758434	1.4724	0.9857	0.9254	1.0709	1.1644	0.8663	0.2970	0.3769	0.4360
1094351	2.6013	3.2418	2.6536	1.7383	3.1519	3.0026	2.4611	2.8690	1.2158
1092090	4.1798	3.8554	3.4197	3.5109	4.2242	2.8916	3.4884	3.5055	2.7344
280018091	0.5264	0.7247	0.5374	0.1744	0.3551	0.0000	0.3247	0.1686	0.0000
279879786	1.0256	0.6966	0.1572	0.1045	0.4190	0.2981	0.2521	0.1321	0.0000
279804599	1.7775	0.9820	0.9279	1.2685	1.0691	0.9426	0.8015	0.7083	0.0330
1098602	1.9403	1.9974	2.1002	1.5172	1.6463	1.8724	1.2588	1.5250	1.7046
1087661	1.4050	1.7340	1.2743	0.8589	1.3886	1.2650	1.1655	1.1145	0.4836
1105979	2.1743	1.8479	1.7253	1.4277	1.4284	2.2349	1.7525	0.7147	1.3865
279662327	0.2252	1.0496	0.0000	0.0000	0.0000	0.0000	0.0000	0.0000	0.0000
1097586	3.6876	3.1340	3.3603	2.9197	3.5033	3.0802	3.2052	2.4300	2.6781
1095974	3.7145	3.5862	3.2184	3.3595	4.1907	2.6570	2.7340	3.1402	2.4100
1099456	6.0933	4.4071	4.7095	5.6580	5.1531	3.8631	4.6863	3.9155	4.5976
1097182	3.1007	3.1736	3.3748	3.1010	3.0583	3.4126	2.6620	2.6212	1.8973
1097365	3.7377	3.3927	3.4017	3.1364	3.2671	3.4293	3.0579	2.8882	2.7418
279701330	2.2835	1.1895	2.1521	1.2624	1.2780	2.0550	0.4635	1.8370	1.8113
279711997	2.6114	2.7608	1.5655	3.9352	1.1701	2.5849	0.9902	0.6410	2.0115
279717523	0.5253	0.5259	1.3547	0.0000	0.7937	0.0000	0.5403	0.9355	0.0000
1097612	3.2312	2.5267	3.1295	2.3093	2.9158	2.4043	2.3983	2.9833	2.2218
1089118	3.3221	3.2253	3.6552	3.0491	3.2963	3.7161	2.9862	2.5990	2.2174
279657280	0.6442	0.8751	0.0000	0.0000	0.0000	0.0000	0.0000	0.0000	0.4979
1107674	0.5102	0.8017	0.3525	0.0943	0.2757	0.1232	0.0000	0.2964	0.0000
1088256	1.1281	2.1332	1.4283	0.3519	1.6785	0.7682	2.8344	0.3957	0.8115
1105575	0.8769	1.0414	0.6510	0.2844	0.6839	0.1217	0.6001	0.5111	0.4007
1087995	4.3929	3.8809	4.4836	4.0144	4.5099	4.4631	4.0771	4.1478	1.7662
1100963	3.0498	3.4772	3.0246	2.7265	3.1795	3.3263	2.3763	2.2762	2.6824
1104296	1.9928	1.3085	1.2136	1.4201	1.6321	0.6349	1.2709	0.8322	0.7041
1106899	2.6385	2.4106	2.9662	2.1375	2.6638	2.8392	2.4163	2.1820	1.2565
280127098	0.2388	1.1117	0.1567	0.0000	0.1975	0.0342	0.1309	0.1168	0.0000
1087946	1.9097	1.0179	0.6786	0.8070	1.2746	1.0212	0.5426	0.4918	0.5424
279934934	0.2202	1.3261	0.0000	0.0000	0.0000	0.0476	0.0000	0.5156	0.0000
279663888	0.9306	0.9644	0.0000	0.0000	0.8965	0.0000	0.0000	0.3641	0.0000
1087177	2.5076	3.6603	2.6696	1.1457	3.2811	2.9935	2.7868	4.0882	0.8534
1102281	2.2517	2.7017	2.2219	1.4752	3.0823	1.9556	2.3638	2.0271	0.9242
1089112	4.9151	5.0643	5.9881	5.2423	5.1057	6.0860	5.4377	4.3894	3.1533
1097582	4.2444	4.7663	4.3346	4.2859	4.1479	4.8434	3.4493	2.6738	4.7715
1098735	2.7853	2.9420	3.5671	2.3647	2.9776	3.5424	2.8110	2.1009	2.2737
1089686	2.0042	1.8659	1.7197	1.5240	2.0142	1.6450	1.6177	1.4524	0.4076
1101581	3.4706	2.8486	3.1777	3.1684	2.7878	3.4227	2.4226	2.3195	2.3560
1090330	3.2894	3.4104	3.3269	3.0374	3.7458	3.8495	2.9373	2.9414	1.0253
1087794	2.4425	1.6662	1.3128	1.7960	2.0680	1.9388	1.2298	0.8945	0.4001
1090075	2.4896	2.3992	3.9518	2.2342	2.6657	3.6585	2.9547	2.3956	1.2579
1094179	1.8137	1.0617	1.4532	0.8019	1.1693	1.2500	1.1607	1.4548	0.3060
279658575	0.4805	0.8270	0.0000	0.0000	0.0000	0.0000	0.1014	0.0000	0.0000
1089961	2.7138	2.4460	3.1725	2.4607	2.5682	3.1311	2.3681	1.9026	1.7207
1088485	2.3843	2.0410	2.5778	1.5553	2.2393	2.4197	2.1760	1.9382	1.1647
280082486	2.8033	2.5306	3.2519	2.3340	2.3921	3.2440	2.7921	2.0826	1.8143
1091545	2.5588	1.7496	1.6438	2.2068	2.2394	1.5381	1.6218	1.4297	0.3561
1098320	1.1673	1.4005	0.6563	0.6340	0.5286	1.1732	0.4737	0.6268	0.4997
280001406	2.9299	2.6753	3.3883	2.4714	2.5777	3.3722	2.9363	2.1224	1.9957
279842570	1.9779	2.5300	1.8607	1.3741	1.8958	1.5684	0.7951	1.5826	3.0100
1092729	3.0178	2.6589	3.1434	3.3470	2.8119	3.1746	2.2153	2.1701	1.4107
1099310	3.2369	3.0961	3.1490	2.6501	3.1710	3.4543	2.6665	2.6895	1.8225
1099404	1.6350	1.3342	1.1398	1.2985	1.3795	0.5292	0.8852	0.7661	0.8507
1092086	6.4856	6.6618	7.0839	6.5923	6.3984	7.2045	6.4448	5.6535	5.6622
1105019	4.6957	4.5724	4.7623	3.6416	4.7351	4.2967	4.3259	4.8852	3.6700
280097368	0.4955	3.8114	0.1565	0.9351	0.9227	0.1830	2.1026	0.3225	1.9553
279798449	0.6825	1.5044	1.2401	0.6615	0.0000	0.0000	0.0000	1.0915	2.5963
1093129	5.6730	5.9468	5.7456	5.6410	5.8361	6.1403	5.2921	4.8284	4.4884
1091475	2.7595	2.5103	2.8763	2.5042	2.9548	2.9578	2.1498	2.2937	0.9285
1094796	3.0817	2.9877	3.0876	2.7893	2.7578	3.1049	2.5685	2.2911	2.2998
1090332	4.0307	2.7775	2.8667	3.4781	3.2165	2.7306	2.5227	1.9966	2.9030
1101551	2.4680	2.2373	2.8115	3.1786	2.2059	2.0441	1.9447	1.7012	1.4576
279661312	0.6011	0.9151	0.0000	0.0000	0.5314	0.0000	0.0000	0.0000	0.0000
1101491	3.6686	4.0281	4.0544	3.6346	3.7486	4.1604	3.6101	3.0366	2.8125
1089072	3.1943	2.6204	2.4507	2.7040	2.9472	2.4391	2.2045	2.1029	1.6345
1102728	2.6231	1.2748	0.8208	1.2146	2.2590	1.0797	0.8456	0.5937	0.9461
1093174	4.8750	5.0369	4.5836	4.7139	5.4137	4.8619	4.4939	3.9260	3.0840
1102600	4.3485	5.0925	3.4929	3.4378	4.5781	3.8762	3.9948	3.8827	3.6024
1102787	6.4360	6.3788	6.6458	6.2874	6.5061	6.8506	5.8750	5.3095	5.5976
279818419	1.2873	0.9131	0.0000	0.1552	0.7077	0.2121	0.5737	0.2575	0.0000
280116676	3.6800	4.5402	4.1888	2.7364	3.7215	4.4620	3.9421	3.9172	3.5452
1092377	3.9836	3.6228	3.8171	3.3568	3.9742	3.5834	3.5704	4.1395	1.7302
1089352	1.4853	1.2905	0.6968	1.0903	1.2156	0.3913	0.5222	0.8283	0.4056
1103564	4.4307	4.4178	4.2134	4.4044	4.3493	4.3762	3.3104	3.2420	3.9500
1096258	3.9739	4.0592	2.9688	3.6842	4.4262	2.8858	3.2733	3.5135	1.7291
279836891	0.9554	0.6018	0.0000	0.0000	0.2509	0.0000	0.0000	0.3730	0.0000
1090013	4.5142	4.0718	3.9055	4.7070	3.3598	4.1419	3.5532	3.0025	3.7284
279936779	0.6092	2.8455	0.2382	0.0000	1.8065	0.2796	0.8099	0.1991	1.8029
1100177	4.2330	3.8389	4.1816	3.6026	3.7497	3.9958	4.1013	3.5433	3.0270
1091742	1.4660	1.3970	0.8222	0.9273	1.1283	0.6306	0.9270	0.8255	0.4445
279866808	0.8096	0.6324	0.5974	0.3400	0.1368	0.5640	0.4150	0.1359	0.0000
1093189	2.9001	2.6997	3.0977	1.9304	2.9537	2.6899	2.8231	2.6209	1.8907
280072301	1.1220	2.0031	1.4469	1.2883	0.4863	1.3743	2.7385	0.7705	0.0000
1105150	5.0495	4.5346	5.3638	4.8947	4.6881	5.3839	4.7885	4.5256	3.1293
1087613	4.1433	3.9281	3.5248	3.8327	3.8786	3.3685	3.3834	2.8613	3.3822
1092225	2.3523	1.9010	1.7153	1.7255	2.3732	1.3636	1.6529	1.8997	0.4377
1094085	9.1045	8.2600	8.7391	8.8680	8.6244	8.4357	8.1423	7.7819	7.8729
1099442	4.1475	3.7028	4.3576	3.6360	3.7790	4.2357	3.8785	3.2501	3.1560
279879613	0.6406	0.6159	0.4675	0.0496	0.2507	0.1969	0.1857	0.1391	0.1459
1092163	2.5815	2.2896	2.5570	2.0878	2.3239	2.6574	2.0863	1.8017	1.4197
1093434	5.5685	6.0683	5.2200	5.5886	5.3142	5.1759	5.3874	5.0512	4.7176
1096712	2.0318	2.0645	1.2010	1.2613	2.2298	1.2817	1.0624	1.9443	0.3383
1099123	2.8261	2.7260	2.7331	2.8995	2.5920	2.4986	2.4476	2.1367	1.5195
1093123	1.7514	1.9153	1.7147	1.1273	1.7205	1.9298	1.5736	1.3283	0.6073
1090458	3.9013	3.7082	3.7687	3.1634	3.6816	4.0748	3.2947	2.5923	3.4735
280074018	4.2951	4.2304	3.6162	3.8655	3.9161	2.9058	3.8348	3.5594	3.7262
279658904	1.2367	0.9936	0.0000	0.0000	0.3269	0.0000	0.6173	1.0408	0.0000
1088742	4.4805	4.8319	4.4394	3.6938	4.6515	4.8728	4.2796	4.1160	3.4151
1088087	3.9961	3.2896	3.1101	3.2531	3.6976	2.3187	3.5035	2.9757	2.5684
280131720	3.0248	1.2363	1.2942	2.0439	2.2973	0.4718	1.6747	2.0209	0.1282
1102015	4.9128	4.8603	5.2844	4.7497	4.7189	5.5116	4.7716	4.3442	3.5453
1087355	4.5264	4.0941	4.9246	4.7599	4.3618	5.1733	3.9956	3.5107	2.8160
1105457	5.1111	4.6107	5.5787	4.8688	4.5640	5.8550	4.6916	3.8838	4.2650
1099617	5.9838	4.5990	4.7294	4.3450	5.2754	3.9663	4.5334	3.6345	6.3999
280096747	8.7760	8.5958	7.8288	8.7944	9.4043	7.8211	7.9624	8.4846	5.4653
1097458	2.4793	1.8546	2.3237	1.9691	2.0631	2.3681	1.9027	1.6008	0.9443
279664105	0.5452	0.7996	0.0000	0.0000	0.0000	0.0000	0.2246	0.0000	0.0000
1087558	3.5069	3.3345	3.9722	3.5261	3.7683	3.9892	3.0457	2.6967	2.1386
1087750	0.9241	0.7201	0.7951	0.0000	0.8355	0.2719	1.0601	0.2191	0.0308
280042078	2.5677	1.9782	1.3872	2.1286	3.0494	1.2325	1.5415	1.4544	0.0000
279912413	0.5984	0.4683	0.5968	0.0000	0.6127	0.0000	0.0000	0.2566	0.0000
279944259	1.1809	0.8610	1.4946	1.3269	0.9075	0.7244	0.6753	0.8150	0.1665
280077694	1.3782	0.9558	0.9853	0.5204	0.5962	0.8215	0.7288	1.3679	0.1469
1087900	2.8402	1.8563	2.5097	2.2751	2.4050	2.4931	1.9684	1.3244	1.4907
1101622	1.8966	1.8239	0.7055	1.2069	1.3483	1.7259	0.9597	0.4556	0.7001
279943082	0.0000	1.4183	0.0000	0.0000	0.0000	0.0000	0.0000	0.3817	0.0000
279755950	0.9831	0.6533	0.1744	0.0000	0.0000	0.0000	0.4140	0.0000	0.7541
1102852	2.2193	2.1230	2.5316	2.4137	1.4752	2.2638	2.2771	1.2298	1.6349
1099581	4.1023	5.1361	3.9289	3.5393	5.3523	4.7450	3.5211	3.7341	2.9895
1108060	1.9000	2.0041	2.3227	1.8004	1.9185	2.8264	1.5460	0.8607	1.0488
1100359	2.1540	2.4337	1.9828	1.7735	2.2290	2.1567	1.8714	1.5816	1.0775
1103296	3.8706	3.5040	2.0213	3.6602	3.7660	1.1888	2.4676	2.4627	2.7957
1093400	2.2510	2.0485	2.9775	1.9232	2.2947	3.0447	2.1011	1.6201	1.1219
279985486	0.7545	0.5520	0.4251	0.3268	0.2476	0.1605	0.1658	0.1145	0.0000
1108030	1.0315	2.2071	0.7542	0.5698	1.5935	0.1548	1.1240	0.5828	1.5130
1099215	2.1825	1.6584	1.3690	1.5905	1.9297	1.6091	1.3733	0.6648	0.8053
1089945	1.4683	0.9980	1.1557	0.8035	1.1880	1.2404	0.6253	0.5033	0.4366
1099083	2.4649	2.3591	1.2664	1.6599	2.0146	1.3731	1.6476	1.2350	1.8052
279876089	0.7938	0.9812	0.7489	0.7042	0.1593	0.4826	0.7069	0.2687	0.2813
279896849	2.2387	2.6701	2.3951	2.5528	2.6303	2.6719	1.9219	1.7798	0.6091
1088053	5.0985	4.6664	4.8843	4.5643	5.0625	4.8875	4.3489	4.4961	3.4978
1087291	3.9278	4.0175	4.1396	3.8908	4.2948	4.5577	3.3755	2.9438	2.6673
1097672	1.5129	1.1793	0.7756	0.3054	1.4255	0.6313	1.2082	0.5476	0.3778
1096763	2.7409	1.8550	1.9617	1.7939	2.6035	1.3275	1.8740	1.7237	1.3529
279948081	0.5521	0.6732	0.0000	0.0000	0.0000	0.0000	0.0000	0.0132	0.0000
279952912	1.9299	1.3624	0.8825	0.3808	1.2345	0.9554	0.7107	2.3249	0.3059
279976413	0.0000	1.2184	0.0000	0.0000	0.0000	0.0000	0.0000	0.0000	0.0000
1103018	3.5434	2.9642	2.8275	3.3771	3.4893	2.7610	2.5701	2.5684	1.4676
1095569	3.2341	2.1720	1.9791	2.6676	2.7469	1.4417	1.9917	1.4417	2.0451
280081303	3.3361	2.7324	2.4642	3.1978	3.5818	2.7674	2.0555	1.5474	1.4805
1102294	2.3535	1.8844	2.1289	1.9613	1.7408	2.2678	1.1247	1.2261	1.9807
1087054	2.8491	2.4679	3.5552	2.3685	2.3763	3.5373	2.5450	2.1719	2.3142
1092093	5.7480	3.9660	4.0418	5.2167	4.9402	2.6718	3.9336	3.4764	4.8418
1097103	4.1890	3.6127	4.2398	4.1619	3.9674	4.0499	3.7167	3.5369	2.2198
1093097	3.4633	4.1871	3.9431	4.0761	3.9938	4.3556	3.0080	2.7698	2.5549
1103517	3.1319	3.8210	2.5757	3.7742	2.4714	3.0179	1.7996	1.8701	3.6952
279887969	3.0649	3.5039	3.2246	2.5663	3.2727	3.4206	2.7731	2.3491	2.7773
279896065	4.5105	4.5574	3.5155	3.6663	5.0862	4.0535	4.1504	4.2656	1.5175
1091174	5.0847	4.7414	4.5074	4.9452	5.0392	4.6006	4.1750	3.8130	3.6676
1089869	4.0350	3.5221	3.2095	3.5117	3.4225	3.0499	3.5477	2.5342	3.0416
1092911	1.5374	1.9063	0.9793	1.4701	1.2647	1.6514	0.8764	0.5011	0.6569
1089624	2.4860	2.1796	2.0463	2.3237	2.0620	2.5830	1.7859	1.3615	0.8830
279708700	1.3198	1.1799	1.7140	0.0000	1.6600	1.6653	1.2228	1.4545	0.0000
279956892	0.4478	1.0608	0.0000	0.4087	0.0000	0.0000	0.0000	0.0000	0.1880
280109348	1.9063	2.5241	1.4212	1.8277	2.2106	1.4544	1.5914	1.5743	0.6253
279966123	0.1556	0.4631	0.5906	0.0000	0.0000	0.0000	0.0000	0.0000	0.0000
1095403	6.1215	5.7296	5.7520	5.8579	5.9401	5.5533	5.8373	5.2236	4.3768
279812471	1.1152	1.1702	0.4844	0.1887	0.5134	0.4373	0.4391	0.8298	0.7145
1095082	4.7792	3.7103	3.8050	4.3570	4.3586	3.2505	3.9781	3.3914	2.8370
1102226	3.1018	3.1314	2.8610	2.7816	2.8989	3.1789	2.6490	2.2533	2.0113
280038939	0.4721	0.5820	0.4127	0.2696	0.0931	0.0000	0.1232	0.0331	0.0000
1087687	3.0371	2.8826	3.3129	2.7918	2.6660	3.3040	2.6134	2.6389	2.0379
279892153	0.9291	1.2302	0.3019	0.2167	0.7582	0.4538	0.2626	0.4002	0.4181
280071139	2.6344	2.1076	3.7467	2.5709	1.8486	3.8657	2.6902	2.7938	0.7955
279760112	0.4741	2.3324	0.0000	0.7496	0.0000	0.1987	0.6338	0.0000	1.6200
1097588	1.6669	0.8277	1.1837	0.9447	1.2204	0.7840	0.7396	0.1645	1.0934
1088512	3.5082	2.2346	4.0244	3.1665	3.0372	3.3819	3.4290	3.5249	0.5848
1089614	6.3968	6.8159	5.8497	5.2731	7.1112	6.6303	5.4019	5.9272	5.3729
1087278	1.7951	1.8072	1.7471	1.4930	1.7991	1.8537	1.3250	1.2117	0.6085
1095734	5.8928	6.1529	5.2196	5.0225	6.5086	5.4354	5.6488	5.6210	3.8867
280076384	0.8188	1.1824	0.9575	0.7644	1.2854	0.0713	0.5215	0.5457	0.3211
279762359	1.2035	0.0000	0.0000	0.0000	0.0000	0.0000	0.0000	0.0000	0.0000
1101362	0.6783	0.9731	0.3430	0.2971	0.5468	0.1323	0.3534	0.1800	0.0730
1093311	4.2687	5.1138	2.7680	3.1858	3.5186	3.4973	3.5720	3.0206	5.1006
1092325	1.8686	2.0150	1.4630	1.5236	1.6088	1.5622	1.6425	0.7453	1.2049
1100210	5.2210	4.6652	3.7395	5.0810	4.9952	2.5681	3.9469	3.3586	4.8957
279906873	0.9517	1.2025	0.4424	0.0000	0.6051	0.0000	0.3535	1.0397	0.7910
1106572	5.0408	5.1488	4.7696	4.2518	5.0833	5.0870	4.6677	4.8689	3.5564
279657609	0.9373	2.2823	0.6441	0.0000	1.5906	0.0000	1.1015	1.5449	1.0893
1095191	1.7599	1.4087	0.6610	0.8202	1.5708	1.1019	0.9192	0.5762	0.2709
280050089	1.1999	0.0000	0.0000	0.0000	0.0000	0.0000	0.0000	0.0000	0.0000
1089015	3.1486	2.7155	3.4184	2.8803	2.6847	3.8047	2.5802	2.4607	1.7551
279903559	1.1022	1.5652	0.3382	0.5485	1.2491	0.2108	0.5600	0.7478	0.2974
1105701	5.5519	5.2176	4.9847	4.4423	5.5248	5.3124	4.6630	4.9917	4.1776
1088715	3.9872	3.3877	4.3400	3.9862	3.5204	4.4797	3.4668	3.2241	2.3563
1088751	5.0113	4.5821	5.5719	4.7770	4.6441	5.6941	4.7126	4.2859	3.8218
279666128	0.0000	1.1971	0.0000	0.0000	0.0000	0.0000	0.0000	0.0000	0.0000
280086705	2.7176	3.1040	2.2837	2.0032	3.7239	2.8185	1.9838	2.3620	0.9266
280098583	1.6892	1.9491	1.5075	1.6073	1.4871	1.0802	2.0503	0.7819	0.8928
1090997	2.2381	1.7206	1.4461	1.4725	2.2302	1.0368	1.4010	1.6595	0.6180
279971376	0.4972	0.5200	0.4317	0.0000	0.0000	0.1203	0.0000	0.3868	0.0000
1089671	4.1460	3.5482	4.5609	4.0865	3.8123	4.5826	3.8430	3.5052	2.2904
279934556	0.0000	1.3494	1.6028	0.7094	0.3358	0.0000	0.4846	1.3917	0.5936
280090539	2.5826	2.0122	3.0238	2.6507	1.6552	1.8705	2.4343	2.2169	2.0212
1101568	1.1569	1.5651	0.6318	0.9055	1.0393	1.0162	0.5111	0.4450	0.4033
1088873	4.6134	4.0661	4.2356	4.2050	4.5524	4.4097	3.9622	2.9036	3.4108
1100165	6.4368	6.7864	5.6200	5.5107	6.9735	5.9863	5.3376	5.8137	5.6786
280093220	3.3104	3.0346	2.3353	2.3321	3.3727	2.9505	2.5894	3.0906	0.6392
280042183	0.9036	0.3677	0.2639	0.0000	0.4474	0.0000	0.1166	0.0000	0.1203
280047450	0.9016	0.6460	0.0000	0.0000	0.0000	0.0000	0.0000	0.7093	0.0000
1087213	2.4091	2.0227	2.8443	2.4254	2.0493	3.0335	2.0646	1.5163	1.0781
280023502	1.9618	1.2902	1.4316	1.9661	2.4407	0.5444	0.9553	0.8435	0.2319
1097468	3.1797	2.9035	2.8551	2.2363	2.8551	2.9971	2.6366	2.8157	1.9525
1100458	3.4113	2.3445	2.0936	2.4591	3.0409	1.5773	2.3327	2.3999	1.5057
279998054	0.3021	1.7605	1.1524	0.4788	0.8502	0.3365	1.9546	0.2501	0.1769
1102108	2.6960	3.1825	1.2514	1.7152	2.8475	1.5713	1.5090	1.4216	2.8127
1103623	4.4915	4.5975	3.8494	4.2383	5.1590	4.2865	3.3657	4.2676	2.1772
1099280	2.9305	2.3924	2.6292	2.5648	2.5990	2.1905	2.4897	1.5834	2.0953
1087691	3.1867	2.6653	3.6644	2.4329	2.8097	3.6130	2.7838	3.3152	1.6970
280135012	0.7325	0.3612	0.2971	0.0000	0.1835	0.0000	0.0000	0.2168	0.0000
1096233	2.7288	3.1921	2.6144	2.1666	3.5834	2.7244	2.2282	2.9290	1.0578
279956340	4.6599	6.4895	0.0000	3.6181	3.7782	3.4965	2.5077	1.8121	4.7053
279817782	1.0633	0.9366	1.1859	0.4905	0.2655	1.4477	0.4342	0.7019	0.6525
279797890	1.3039	1.7848	0.9761	0.8633	1.2965	0.9575	0.7657	0.3808	1.4877
279956866	0.8241	0.6516	0.0000	0.0000	0.0000	0.0000	0.0000	0.5735	0.0000
1093137	3.8468	3.4742	4.0074	3.7262	3.3291	4.2753	2.9991	2.7705	3.1792
1089012	2.7111	1.9993	2.9570	2.4715	2.2050	2.6658	2.1185	1.9886	1.5080
279707951	0.6822	0.9505	0.2809	0.0000	0.0000	0.0000	0.1797	1.2704	0.0000
1088017	4.8921	6.1941	4.2414	4.2099	6.1002	4.4260	5.0711	5.0388	3.4328
280042872	1.1877	0.0000	0.0000	0.0000	0.0000	0.0000	0.0000	0.0000	0.0000
280014944	2.1390	1.6085	1.3163	2.0535	2.0864	0.6403	1.1773	1.5199	0.2752
1099960	6.6878	6.3784	7.1957	6.1331	6.1307	7.7145	6.1241	5.1975	6.8510
280047240	0.7912	0.0000	0.3947	0.0000	0.0000	0.0000	0.0000	0.0000	0.0000
1094777	1.7462	2.7063	1.5047	0.9985	2.2944	2.3739	1.3179	2.1164	0.4417
279670183	3.7703	3.1683	3.4765	3.0885	3.1914	3.5347	3.3152	2.2214	3.1077
1105842	3.9253	4.5398	3.6784	3.9773	4.0534	3.5457	3.9220	3.8414	2.5766
1092164	4.2964	3.9535	4.9234	3.8218	4.1877	4.9176	3.9980	3.7487	3.3024
279899823	0.6853	0.5992	0.3773	0.0000	0.2131	0.2006	0.0622	0.4175	0.0610
280091563	2.8023	2.9997	2.4279	1.8432	2.2875	2.5238	2.0109	2.4164	3.0096
1095059	3.1695	3.8678	3.2766	2.7642	4.0194	4.0328	2.6182	2.9592	1.8660
1104956	1.8926	2.1556	1.9656	1.6226	1.4493	2.0890	1.3714	1.6521	1.4760
280075890	2.7192	3.1602	2.7724	2.4241	3.3662	3.1734	2.0770	2.4223	1.4742
1090889	0.2792	1.3341	0.5217	0.0000	0.2216	1.2589	0.3309	0.0451	0.0490
279659016	1.1544	0.0000	0.0732	0.0000	0.0295	0.0000	0.0617	0.0000	0.0000
279755208	4.2727	3.0579	5.5623	5.8467	5.0757	5.7461	3.6184	0.5105	2.6260
1092392	1.1363	0.8169	0.9090	0.5954	0.8075	0.9096	0.4370	0.3345	0.2791
280044076	2.2660	0.0000	0.6925	0.0000	0.5849	0.0000	0.5922	0.7716	1.6086
279597273	0.5037	0.6755	0.0000	0.0000	0.0000	0.0000	0.0000	0.0000	0.0000
1089257	2.5015	2.5505	3.0746	2.3036	2.5471	3.2436	2.3494	1.6733	1.7789
1093156	0.9427	1.7628	1.0794	0.7662	0.4655	1.4647	0.6642	0.8724	0.9794
1092689	4.4097	3.1991	2.9450	4.1507	4.1385	1.9807	3.3179	2.8535	2.3103
1097986	4.3775	4.4897	4.2991	3.6562	4.6246	4.4866	3.8765	3.7976	3.5357
1095352	2.4685	3.1548	1.2549	1.6867	2.3782	1.3575	2.3633	1.3904	2.2279
279828268	3.0830	2.5913	3.0375	2.8061	2.6858	3.1032	2.9645	1.9506	1.5620
1096651	2.0928	1.6827	1.8308	1.5270	1.5513	1.7699	1.4454	1.4726	1.0958
1087085	0.7866	0.9270	0.2270	0.2668	0.2858	0.2570	0.3315	0.3896	0.0000
280078666	1.8657	1.5897	1.3474	1.1304	1.8599	1.3850	1.4428	1.3118	0.1259
1103658	1.7388	1.5752	0.8101	0.6175	0.9048	1.0261	1.3097	0.9293	1.1114
279963765	0.1848	0.9895	0.0000	0.0000	0.0000	0.0000	0.0000	0.0000	0.0000
279905140	1.5914	0.4988	0.1773	0.1808	0.6060	0.1105	0.3374	0.9522	0.0000
1097410	4.0576	3.7906	3.8977	3.4454	3.9485	4.0998	3.6259	3.9917	2.0330
1100356	1.4647	1.4123	1.3667	0.6955	1.0501	1.4136	1.3198	1.1974	0.4649
279884178	0.9862	2.3720	0.9677	0.7679	2.2325	0.6121	1.5968	0.3585	0.7385
1100966	3.7813	3.1795	3.4521	3.2134	3.3783	3.5447	3.0790	3.0939	2.1714
1098424	4.5166	3.6794	3.0408	3.6843	4.3155	2.5701	3.2274	2.9930	3.3398
1093985	3.6797	3.5772	3.1932	3.2747	3.5625	2.8967	3.4613	2.9573	2.4046
1093567	2.7868	3.2718	2.1990	1.5963	2.6503	2.2767	2.5097	3.4905	1.6490
1093916	6.4574	5.9085	5.0378	6.1251	6.4687	4.4888	5.2422	4.9519	5.1888
279851035	0.7835	0.5255	0.2041	0.1761	0.5088	0.0000	0.0000	0.0000	0.0000
1097809	3.6719	3.4697	3.2625	3.2175	3.6269	3.0904	3.1922	3.1386	2.2019
279987356	0.0000	1.4382	0.3737	0.3248	0.6308	0.0000	0.0000	0.0000	0.3291
1101086	4.7441	5.2857	4.5731	4.4664	5.2297	5.1691	3.8030	4.0096	4.1914
1089232	1.3063	1.0185	0.7330	0.7292	1.1130	0.5962	0.5023	0.5464	0.2923
279585111	0.7374	0.5305	0.0777	0.0939	0.0000	0.0972	0.0691	0.0000	0.0952
1104369	3.3454	3.2756	2.9748	3.1239	3.3439	2.8488	2.9428	2.7230	1.8747
279715997	1.2223	0.0146	1.3464	0.8189	0.3646	0.0000	0.9066	0.7428	0.0000
1095812	2.0714	1.8444	1.8831	1.3347	2.1364	2.0170	1.6206	1.5963	0.5595
1087931	5.3731	5.3082	4.7044	4.7243	5.3662	5.1117	4.3606	4.3060	4.5695
279989787	0.9590	0.6643	0.0389	0.0659	0.1723	0.1346	0.0327	0.5879	0.0000
279809108	0.9241	0.1837	1.4603	0.0000	0.2008	0.9222	0.7235	0.9595	0.0000
1095120	4.3588	4.1498	4.8104	4.1067	4.0770	5.1571	4.0779	3.2891	3.6004
279870826	1.2345	1.4818	1.7281	1.0883	1.6239	1.6529	1.1646	0.7559	0.2741
1101485	3.5225	3.3356	3.5922	2.9835	3.3885	3.7333	3.1307	2.6959	2.6403
1103278	4.2732	4.4262	3.6022	3.3412	4.6696	3.8085	3.6968	4.1548	2.6045
279934395	0.2195	3.2344	0.1167	0.0000	1.7280	0.0000	0.7632	1.0360	1.2871
1093096	2.8280	2.5891	3.3210	2.2791	2.5700	3.4095	2.8798	2.0371	1.9750
1095124	3.1447	2.7455	2.8661	2.7482	2.9075	2.6418	2.4620	2.4771	1.9502
1087128	2.1326	2.2364	1.1942	1.3120	1.7191	1.9887	1.4516	1.5423	0.7880
1096538	3.2689	2.4151	2.4570	3.0613	3.1822	1.3445	2.6130	2.1753	1.5811
1090028	3.8225	3.0153	3.4086	3.4511	3.5432	2.8358	2.9682	2.3383	3.0331
279775374	0.0000	0.7944	0.5904	0.1949	0.2522	0.0000	0.0000	0.0000	0.0000
1104304	2.4958	2.5420	2.9389	2.4127	2.3837	3.1951	2.2832	1.8074	1.5489
279931832	1.0972	1.2867	0.6700	0.1126	0.6570	0.7703	1.0149	0.5653	0.6661
1093257	2.3912	2.3489	3.2207	2.1566	2.3385	3.2491	2.4650	1.9795	1.4132
1088026	3.6728	4.0312	3.8356	2.8369	3.9110	4.0849	3.6334	3.7380	2.5560
1088827	2.0729	2.0780	1.7600	1.4698	2.6265	1.2352	2.2674	1.2914	0.6135
1102222	1.6049	1.6257	0.7645	0.7771	1.1368	0.6999	1.2489	1.1097	0.7002
279962039	0.8256	1.1006	0.0000	0.6848	0.1036	0.0000	0.0000	0.4628	0.2854
1099119	3.9214	4.0232	4.3423	4.0782	3.8660	4.5409	3.7741	3.1988	2.8039
1086990	4.5407	3.5274	4.3368	4.9819	3.9222	4.0004	3.3360	2.9420	3.3156
279774944	0.7582	0.5016	0.2628	0.0000	0.3785	0.1016	0.1290	0.0711	0.0555
279777168	2.5340	2.1639	2.1034	1.7590	2.6907	2.0975	2.2076	1.8826	0.6562
1091337	1.1825	0.7286	0.6793	0.4945	0.8017	0.4026	0.6093	0.3368	0.2269
279888388	2.8375	3.9843	1.6785	4.0206	2.3639	2.8195	2.4328	1.4595	1.5958
1104162	2.5242	2.1238	2.8652	1.6448	2.1448	2.7984	2.3044	2.3656	1.4606
279950697	0.6692	1.0088	0.4392	0.1007	0.7421	0.2260	0.3090	0.3041	0.2449
1105452	1.5979	0.5038	1.3367	0.7997	0.0000	1.5592	0.1695	0.1235	1.9178
280062075	2.6216	0.9639	2.8720	1.8873	1.8271	2.9173	1.8242	1.1799	0.9727
279663076	0.2493	0.9036	0.0000	0.0000	0.0000	0.0000	0.0000	0.0000	0.0000
1099988	1.8402	1.9076	2.0075	1.4110	1.9261	2.1317	1.6282	1.4655	0.6423
1095012	3.1215	3.3674	3.2296	2.4371	2.7988	3.7411	3.0003	2.3860	2.7695
280045448	0.0000	1.8369	0.6623	1.2254	0.6233	0.0000	0.0000	0.8465	0.0000
1099591	3.7170	3.2874	2.8149	3.7569	3.8924	1.8965	3.7098	2.5332	1.5469
1093653	4.4157	4.4054	4.6575	4.3492	4.0674	4.9622	4.0908	3.4130	3.7719
279982337	3.9451	4.6048	3.1646	2.8572	4.4071	3.6168	5.5318	2.4189	2.2950
280109960	2.4369	1.3063	2.1363	1.9597	2.3709	1.2989	1.4287	1.5601	0.8388
280078001	2.4598	2.0116	2.0759	1.6552	2.5988	2.4144	1.5245	1.1059	1.4944
1093160	4.3856	4.1864	4.2901	4.5551	3.7623	4.6274	3.9239	2.7935	3.7610
279517595	0.6416	0.4031	0.5320	0.0000	0.1420	0.4633	0.2474	0.0000	0.0000
1093068	6.8044	7.6044	6.5844	6.1240	7.3729	7.0968	6.2264	6.3797	6.4862
1094278	2.7935	2.5201	2.8669	2.3969	2.3690	3.0081	2.3805	1.7574	2.1497
1107323	2.5485	2.2722	2.2626	2.2720	1.8560	1.0566	1.0411	2.3302	3.3111
279941169	0.7603	0.6992	0.0000	0.0000	0.0000	0.0000	0.0000	0.6201	0.0000
279659982	0.0000	2.9277	0.0000	0.0000	1.5283	0.0000	0.0000	0.0000	2.0289
1094144	5.2727	3.8578	3.2743	5.5496	5.1285	1.8100	3.6584	3.3445	3.0216
1103907	4.9677	5.5251	5.5359	4.6060	5.5005	5.3992	5.0664	4.7390	4.4506
1097865	2.2670	1.6250	1.6637	1.5821	2.1889	1.0422	1.4794	1.1518	1.3728
1088171	3.4089	2.3312	3.4404	2.5755	3.1252	2.8475	2.6895	2.7828	2.0465
279742398	2.8725	2.3957	2.5758	2.0422	2.1249	2.6224	2.5056	1.9383	2.1610
1104222	4.6858	4.1402	5.7766	4.5756	4.4310	5.4969	4.9221	4.7690	2.7173
1100142	2.3380	1.1410	1.0576	1.4044	1.9141	0.6208	1.1334	0.8262	0.8830
279943160	0.2835	1.1935	0.0000	0.0000	0.2708	0.0000	0.3927	0.0000	0.0000
280130420	5.0005	4.1797	4.0637	3.5703	4.5790	3.6857	4.1275	3.9617	4.2736
1095110	3.3877	3.6916	3.5344	4.0912	2.9751	4.2326	2.4469	1.2925	3.8993
1089647	1.8199	1.9588	1.8562	1.3788	1.7168	1.9155	1.6134	1.3653	0.9909
279657483	0.0000	0.8050	0.3395	0.0000	0.0000	0.0000	0.0000	0.0000	0.0000
279890068	1.2159	0.8534	1.1593	0.5630	0.7540	1.0212	0.9895	0.3271	0.5136
1106889	1.7271	2.6939	2.6259	1.3348	1.6999	2.6403	2.0218	2.3733	1.7351
1098636	8.6044	7.8296	7.3906	7.7797	8.0889	6.7335	7.5846	7.0921	8.0819
1093281	2.4378	3.5085	0.0000	0.6881	3.0924	0.3429	5.2133	0.0000	0.2687
1097805	0.7620	0.7923	0.4905	0.4067	0.4054	0.2636	0.4521	0.0781	0.1969
279709883	0.9537	0.6216	0.4997	0.0000	0.0000	0.0000	0.8131	1.0505	0.0000
1104628	1.5046	1.7292	1.2820	0.7070	1.4422	1.4935	1.2662	0.7006	1.1396
1098974	4.5528	4.0665	4.7305	4.2496	3.8780	4.5941	4.1106	3.6197	3.9655
1093630	0.3621	1.3575	0.7757	0.0952	0.8208	0.5004	0.9600	0.0312	0.3011
1105122	1.8503	2.5016	1.9455	2.1633	2.0621	1.8683	1.6573	1.4439	1.1186
279780503	0.6051	1.6751	0.9582	0.2062	0.6916	0.7028	0.6813	0.5836	1.3303
1088349	3.0236	1.9401	1.6949	2.1818	2.5837	0.8654	1.9664	2.0291	1.4102
1099855	5.2101	5.4254	5.0810	5.1143	6.5280	5.4963	4.4110	5.1385	2.4653
279985996	0.0000	1.3855	0.7583	0.0000	0.0000	0.0000	0.4289	0.8624	0.7203
1099340	3.0528	2.4923	2.0763	2.2294	2.8178	1.8329	1.7548	1.6208	2.7132
1099164	4.3996	4.0092	3.7375	3.8280	4.1825	4.2355	3.4254	2.6672	3.6803
1092270	2.4908	2.6540	1.7205	2.0161	2.2472	2.3378	2.2622	1.5793	1.0151
280115567	0.7288	1.1170	1.2311	0.8525	0.5849	0.7156	1.0912	0.6372	0.0000
279864797	2.0011	0.8536	1.0361	0.6520	1.0494	1.0761	0.6553	1.4391	0.6378
1102203	6.5836	5.2393	5.7874	6.5760	6.1838	4.8941	5.6127	5.5936	4.0889
1089312	1.7678	2.3926	1.7351	0.8692	2.7291	1.9467	1.3841	2.1224	0.4684
1093856	3.0126	2.9994	2.0756	2.6975	2.9819	1.6967	1.9427	2.6161	1.9730
1087872	4.3029	3.8631	3.9255	3.9345	4.6459	3.7460	3.8964	3.8861	1.8070
279942867	0.3640	1.3559	0.0000	0.1160	0.3481	0.0000	0.1141	0.0000	0.5944
1095114	4.1718	4.3778	4.7926	4.5598	4.6083	4.7354	3.8778	3.5488	3.0892
1100707	2.3099	2.0884	2.1600	1.8611	2.7324	1.8863	1.7833	2.1112	0.4778
1087850	4.5232	4.6595	3.5045	3.5707	5.0336	3.7779	4.0847	3.9350	2.7083
1091226	3.3203	2.5516	2.0738	2.6563	3.1019	1.2528	2.3638	2.1813	2.0712
279751869	1.4208	0.0000	0.0000	0.5777	0.0000	0.0000	0.0000	0.0000	0.0000
1106432	2.6256	2.1656	1.2872	1.3073	1.6906	1.4880	1.1169	0.9198	3.3718
1089816	1.4821	1.9860	1.0640	0.6524	1.3409	1.2406	1.4559	0.8320	1.2811
279748382	1.8362	1.8717	1.7877	1.5886	2.0454	1.2992	1.5504	1.5124	0.7348
1100813	3.8836	3.6280	4.6648	4.3122	3.9153	4.6018	3.6355	2.9617	2.6662
1092578	6.3328	6.6502	5.7852	6.4648	6.1159	6.0668	4.8638	4.5152	7.2538
279895944	0.2552	0.8220	0.1900	0.0000	0.0000	0.0000	0.0382	0.2412	0.0000
1094327	2.8025	2.1840	2.6420	2.1320	2.1878	3.0028	2.0663	1.6632	1.9507
279662649	0.8220	0.0000	0.6675	0.0000	0.4760	0.0000	0.0000	0.2510	0.0000
1092562	3.5370	3.8648	3.0150	3.7362	3.2544	3.2248	2.8079	2.1768	3.3816
1100254	3.8221	4.3089	3.7338	3.7278	3.3840	4.2623	3.1964	2.0853	4.8220
1087991	1.5321	1.5602	1.2293	1.0490	1.1856	1.3549	0.9079	1.1817	0.7125
1100795	0.7937	0.6372	0.6530	0.8072	0.1061	0.1750	0.2217	0.4995	0.1072
279664854	0.0000	1.1248	0.0000	0.0000	0.0000	0.0000	0.0000	0.0000	0.0000
1109156	1.6563	1.9436	1.6725	0.9473	1.8944	1.3753	1.5152	1.5327	1.0305
279709960	1.0467	0.6747	0.0207	0.0000	0.0000	0.0000	0.5827	0.3962	0.2562
280048409	1.2756	0.0000	0.0000	0.0000	0.3030	0.0000	0.0000	0.0000	0.0000
279951833	0.0000	1.1250	0.2681	0.0000	0.0000	0.3142	0.0000	0.2244	0.0000
1092953	2.3257	1.6792	1.7505	2.0108	2.0119	1.1197	1.9020	1.4028	0.8168
1103381	3.3225	4.1648	3.8438	2.9827	4.3433	3.7903	3.3392	3.6363	2.3239
1093647	6.6213	6.1101	6.8285	6.3356	6.0851	7.2244	6.0515	5.1446	6.0323
280084161	0.9545	0.0000	0.1685	0.0000	0.0000	0.0000	0.0000	0.0000	0.0000
279759258	0.5775	0.8158	0.0000	0.0000	0.0000	0.0000	0.0000	0.0000	0.5417
1103575	0.7042	1.2010	0.8025	0.2770	1.0856	0.4045	1.3076	0.0324	0.0656
279763915	0.3164	0.8050	0.0000	0.0000	0.0000	0.0000	0.0000	0.0000	0.0000
279902412	0.5548	0.4203	0.6517	0.2778	0.5839	0.0000	0.0000	0.1496	0.0000
1102292	5.8933	5.1810	4.9865	5.3569	5.7473	4.6330	4.9267	4.7057	4.5099
1087842	4.9753	5.6517	4.9767	4.0552	5.9799	5.7333	4.6333	5.1482	3.4155
280117894	10.5370	9.8029	9.2900	9.5094	9.8724	8.7203	9.5988	9.0327	10.2854
1089110	6.3583	5.1601	4.7401	6.0756	5.8784	4.2608	5.7382	4.4421	3.8811
279866889	0.1655	0.7243	0.3361	0.0637	0.0666	0.0000	0.0000	0.0807	0.0000
1092665	0.3682	0.5703	0.8399	0.4666	0.0780	0.3903	0.2095	0.1271	0.0458
279830495	0.6842	0.4352	0.0000	0.0000	0.0000	0.0000	0.0000	0.0000	0.0000
1105714	2.1370	3.1516	2.0725	1.9076	2.5803	1.9202	2.1510	2.4889	1.4356
279782081	0.1094	1.0733	0.2160	0.0000	0.1042	0.0000	0.2669	0.0000	0.1878
1088137	2.3937	1.5980	1.5294	2.1665	1.8168	0.5771	3.1225	0.5859	0.5355
280119706	1.2531	1.6530	1.4638	0.3161	1.5032	1.6177	1.1032	1.6442	0.3183
1093153	3.5662	4.2204	3.0250	3.3871	2.8418	3.6938	2.9815	2.6266	3.8568
279890408	0.3005	0.0000	1.3620	0.0000	0.0000	0.2175	0.3906	0.4819	0.0000
280105393	3.3537	2.9623	2.8923	3.5363	3.5127	2.9940	2.8523	2.1000	1.1865
1095044	4.1532	4.0325	4.1262	3.9990	3.9799	4.2414	3.5838	3.4709	3.1151
1094397	3.3798	2.9877	3.0839	2.4755	3.1364	3.1312	2.8552	2.9258	2.1451
1101740	1.7193	1.4698	2.1299	1.5265	1.6604	1.8493	1.3953	1.1232	0.8500
1109071	2.5059	2.5077	3.4674	2.3659	2.4930	3.4883	2.6769	2.0882	1.6174
1098897	1.7533	0.8738	1.3709	1.1967	1.5909	0.6037	0.8537	0.7158	0.8027
279963843	0.3416	0.6498	0.2591	0.0000	0.0000	0.0000	0.0000	0.2168	0.0522
279704794	0.9044	0.7190	0.0000	0.0000	0.5002	0.0000	0.0000	0.0424	0.4722
279938818	1.0954	0.4189	0.5520	0.0000	0.0819	1.0776	0.4761	0.0000	0.2654
279948060	0.6384	0.0000	0.4761	0.0000	0.0000	0.0000	0.0000	0.0000	0.0000
279945452	0.5515	0.0000	0.5630	0.0000	0.0000	0.0000	0.0000	0.0000	0.0000
279941323	1.0442	0.6879	1.0117	0.2081	0.9789	0.4277	0.3909	1.2541	0.0000
1106796	3.2244	3.7957	2.4223	1.9307	3.4716	2.1176	2.8408	3.1089	3.1876
1092255	4.8398	4.9847	4.4010	4.9204	4.7497	5.0060	4.3658	3.1893	3.9931
279869091	1.6896	1.4670	1.5145	1.5601	1.2793	1.3317	0.7758	1.4123	0.7567
1102923	6.2703	5.4583	6.4777	5.8958	5.8719	6.4757	6.1093	5.5014	4.3329
1104497	2.2802	1.5542	1.3724	2.1053	2.2844	0.7706	1.5522	0.9019	0.5735
1100489	4.5312	4.6303	4.5646	3.9286	4.4055	4.8347	4.3580	3.3580	4.3421
1089497	2.4738	2.9049	1.9277	1.9757	2.8065	2.4312	2.3232	1.4241	1.4283
279886928	0.7988	2.3083	0.5746	1.6525	1.3582	1.0523	0.3009	0.2852	0.4913
280066975	1.1252	0.6426	0.3810	0.0000	0.6756	0.0000	0.6231	0.6280	0.1486
279941155	0.2945	0.9484	0.0000	0.0000	0.0000	0.0000	0.0000	0.0000	0.2644
1094835	3.5904	2.5518	2.7164	3.1819	3.4010	1.2631	2.6473	2.4006	2.6031
280103423	4.7014	4.9530	2.2291	3.2991	4.2428	3.5316	3.1364	3.1174	4.2196
1094019	2.3519	2.5588	1.2379	2.1286	2.3508	1.2100	1.6526	1.3345	1.4044
1088969	2.7573	2.7525	3.4197	2.1553	2.5181	3.5898	2.8588	2.2807	2.2401
1094403	2.9020	2.5758	1.7061	2.4994	2.7515	2.6019	1.8837	1.4904	0.9258
1091856	3.4201	1.5425	2.6382	2.8592	3.2088	1.7334	2.3327	2.3946	0.4585
280071899	0.0000	0.4589	0.6691	0.0281	0.0000	0.0000	0.0000	0.0136	0.0000
1094365	6.4070	6.0526	5.1442	6.1732	6.3167	4.6089	5.3468	4.5869	5.9615
279793423	3.2694	2.1734	3.0701	2.6224	3.0394	2.6864	3.0499	3.1452	0.2692
1101068	2.7517	2.4727	2.6590	2.5340	2.5217	2.8483	2.2162	1.8323	1.6016
1089146	3.3537	3.1346	3.3862	2.6560	3.3506	3.4900	2.9075	2.8216	2.3105
279664511	0.9637	0.6604	0.8564	0.0000	0.6905	0.0000	0.4053	1.1221	0.5307
1092853	2.8605	2.7571	3.0374	2.6468	2.8832	3.1351	2.6852	2.2874	1.4606
279663615	0.0591	1.5685	0.0000	0.0000	0.2733	0.0000	0.0000	0.7706	0.0000
1090346	4.1202	4.4112	3.8885	3.2731	4.1455	4.2842	3.9162	3.7385	3.2711
1087984	2.0162	2.1675	2.3177	1.5322	2.0724	2.2407	1.8231	1.7519	1.3716
279887366	0.4874	0.8536	0.1896	0.0000	0.0000	0.0855	0.1587	0.1581	0.4491
1105968	3.9757	3.9516	3.8911	3.5299	3.7504	3.9431	3.7014	3.3772	3.1253
279881293	0.0000	1.3649	0.3116	0.2701	0.1529	0.0000	0.1372	0.0000	0.5833
280046617	0.0000	2.6587	0.0000	0.0000	0.0000	0.0000	0.0000	0.0000	3.1099
1097253	6.2992	5.9574	5.3778	5.4843	6.4121	5.4707	5.3752	5.1482	5.1709
1090041	4.8804	4.4806	5.7007	5.1761	4.3208	5.5264	5.0388	4.4807	3.3740
1093099	4.0867	4.0570	4.4398	3.5513	3.7630	4.7012	3.7200	3.5651	3.6599
1093437	1.9185	1.6322	1.9421	1.6277	1.7070	1.9495	1.5187	1.1422	0.8340
279912885	4.9143	4.1231	5.0562	5.4859	3.7617	4.5666	4.2671	3.4526	4.4479
1101074	3.1588	3.4799	2.6604	2.8402	3.9971	3.0315	2.5808	3.0509	0.8924
1089794	2.1911	2.6118	1.8388	1.8652	2.1147	2.3076	1.6823	1.5850	1.5237
280094828	0.7642	3.0404	0.1543	0.0000	2.0521	0.3610	0.9969	0.2590	2.0452
1102601	3.1998	2.6934	2.1481	2.8049	3.2653	1.4235	1.9850	2.3367	2.0655
1100815	2.9272	1.9849	2.9852	2.8895	1.9284	3.1516	2.2354	1.8110	1.5778
280050677	0.4252	0.6750	0.0000	0.0000	0.0000	0.0000	0.0000	0.0000	0.0000
1102394	2.1240	1.6113	2.2884	1.9584	1.8153	2.0241	1.5600	1.3019	1.1878
1087056	1.5986	0.9063	0.8840	1.0487	1.1053	0.6355	0.9962	0.6330	0.1594
1088138	5.0790	4.1843	4.5638	4.0069	4.4121	4.8063	4.1655	4.2966	3.7676
1088376	3.2698	2.6455	3.4728	2.9163	3.0281	3.4411	2.9492	3.0462	1.1963
279945553	0.1404	1.2411	0.0000	0.0000	0.2563	0.0643	0.0000	0.1195	0.1254
280058094	2.1399	2.4360	2.0997	1.9693	3.0000	2.1122	2.1454	1.6391	0.2885
279941370	0.9088	0.3384	0.0000	0.0000	0.0000	0.0000	0.2543	0.0434	0.0000
1103070	3.1400	2.4519	2.9719	2.9051	2.7978	2.5915	2.6006	2.2522	1.7839
1090002	2.6088	2.5473	2.2098	2.5021	1.9789	2.8145	1.4614	1.2699	2.5084
279902998	3.1966	2.2869	3.0834	3.5002	2.0706	3.0545	2.2323	1.6257	2.4555
280043327	0.0000	1.0970	0.0000	0.0000	0.0000	0.0000	0.0000	0.0000	0.0000
279597692	0.5910	0.8077	0.6031	0.2888	0.3111	0.0000	0.2842	0.0000	0.9256
1109149	1.5630	1.1536	1.8794	1.4237	0.9786	2.0049	1.0745	0.7588	0.7614
1087467	2.8566	2.4784	1.8185	2.6275	2.5894	1.7339	2.3321	1.4632	1.3709
279804738	0.3887	0.6635	0.2311	0.0000	0.0000	0.0000	0.1839	0.1931	0.0000
1103675	1.6562	2.0587	1.8331	1.2398	1.7492	1.7891	1.7642	1.5970	0.7679
1101782	3.2493	4.5172	2.6489	2.7201	4.2688	3.3639	2.7125	2.8830	2.6938
280109568	1.3973	1.0592	0.8628	0.4617	1.1987	1.0663	0.5119	1.2114	0.0000
1094708	1.5475	2.0308	1.3492	0.8850	1.3977	1.3308	1.4763	1.1930	1.3843
279814033	3.1218	4.0929	3.6304	4.6091	4.0161	2.9362	3.1086	1.4706	3.3618
279817763	1.2150	0.8053	0.4207	0.4473	1.3821	0.0000	0.3607	0.5045	0.0000
279956468	0.4755	0.6586	0.0000	0.0000	0.0809	0.0000	0.0000	0.0000	0.0000
1092570	5.0884	5.3251	5.4575	5.1581	4.7946	5.9503	5.0751	4.1739	4.4027
1087759	3.3156	3.4732	3.0327	2.9028	3.1070	3.1629	2.8455	1.9107	3.5290
1097157	3.5321	4.9209	2.5957	3.0137	4.3270	2.4161	3.3855	3.0227	3.7486
1098411	1.6964	1.7533	1.4650	1.2167	1.5807	1.9432	0.9077	1.0289	0.9684
279675026	1.3226	1.3944	0.8155	1.3339	0.5993	0.8329	0.6872	0.6697	0.7602
279962210	0.0000	1.0898	0.0000	0.0000	0.0000	0.0000	0.0000	0.0000	0.0000
1108987	2.8714	3.4122	2.4164	2.3247	2.4039	3.0864	2.5327	2.2737	2.5987
1089629	5.0153	5.2439	4.9126	4.6072	4.6293	5.2724	4.1732	3.5500	5.9324
279947257	0.0000	1.0894	0.0000	0.0000	0.0000	0.0000	0.0000	0.0000	0.0000
280075281	5.4026	6.5899	5.2435	5.3496	5.8934	5.5980	5.5004	4.1040	5.8479
1101654	1.8048	1.7454	1.6371	1.3015	1.6929	1.4869	1.3488	1.4388	0.9273
279932117	1.3884	1.4434	1.8114	0.4584	1.0478	0.9320	1.0652	1.1119	2.4925
280049130	0.0000	1.0891	0.0000	0.0000	0.0000	0.0000	0.0000	0.0000	0.0000
279809427	0.9794	1.4222	1.3184	1.1865	1.4295	1.1286	0.3545	0.9691	0.1939
1104172	2.2112	2.4266	2.4464	2.0113	1.9556	2.7322	1.9190	1.9858	1.3866
1089147	2.4595	2.3395	2.4121	1.9078	2.6122	2.2339	2.3920	1.9545	1.1442
279918546	0.9248	0.6788	0.2177	0.0000	0.5052	0.0000	0.0000	0.5164	0.4437
1098784	2.8339	1.7152	2.3544	2.2536	2.6024	2.2911	1.9228	1.7663	0.7950
279859821	0.8882	0.0000	0.3795	0.0000	0.1885	0.0000	0.1715	0.0000	0.0000
279960896	1.1600	0.2618	0.0000	0.0000	0.1243	0.0458	0.0000	0.4985	0.0000
280071006	6.3443	5.7062	6.2485	5.7194	5.9812	6.4731	5.4809	4.9918	5.7778
1093170	4.8693	4.6945	4.9927	4.6407	4.5568	5.1672	4.7183	3.9493	3.9074
280070226	3.5376	3.0327	2.9261	3.0097	3.5269	3.4448	2.5699	2.0499	2.2187
1090478	2.7405	2.8305	2.1384	2.3756	2.6293	2.6015	2.2831	1.7308	1.6272
279819148	0.9129	0.4484	0.7128	0.8849	0.3032	0.0000	0.2803	0.5087	0.0000
280087855	3.5227	1.4169	1.4190	4.3668	2.9829	0.9257	1.0933	0.5864	0.5919
279787762	1.0972	0.2920	0.2081	0.0000	0.2866	0.4538	0.0000	0.2842	0.0000
279898283	1.0531	0.4147	0.0000	0.0000	0.1651	0.3498	0.0000	0.2508	0.0000
1106267	0.4588	0.6281	0.3174	0.0399	0.2233	0.1600	0.0960	0.1203	0.0000
1087457	4.1422	3.5184	3.6816	3.2642	3.7205	3.6146	3.9212	3.6236	2.3712
1089297	1.7526	1.6697	1.1106	1.3820	1.4923	0.9595	1.3198	1.1474	0.5955
279659639	0.9455	0.0000	0.5885	0.0000	0.7046	0.0000	0.0000	0.1946	0.0000
280112732	0.9006	0.7917	1.0871	0.4748	1.1790	0.8779	0.2919	0.2671	0.3006
280036033	1.1084	0.2438	0.5418	0.0000	0.2727	0.3247	0.1725	0.8513	0.0000
280066466	0.7396	0.0000	0.4594	0.0000	0.2313	0.0000	0.0000	0.0000	0.0000
279904074	0.7841	0.5309	0.1216	0.0000	0.1131	0.0000	0.3438	0.1009	0.1494
280124758	1.1039	0.5222	0.0000	0.3307	0.0796	0.0000	0.1719	0.1690	0.3350
1088316	4.0276	4.0941	3.9574	4.0808	3.9861	4.2673	3.7807	3.0809	2.7970
280126794	2.5284	2.5045	2.5022	1.7925	2.3239	2.6630	2.1915	2.8275	1.1075
280001743	1.4115	1.4254	1.1856	0.8766	1.7569	1.2049	0.9752	1.0169	0.0515
279899980	1.8488	0.0000	0.0000	0.0000	0.0000	0.1068	0.6869	0.7411	0.0000
279673227	0.8735	0.2491	0.4900	0.0000	0.0000	0.0000	0.6441	0.4184	0.0000
1088086	3.3557	3.0029	2.1887	3.0592	3.7854	2.4659	2.2801	2.4350	0.9080
279705298	0.0000	1.2613	0.0000	0.0000	0.0000	0.0000	0.0000	0.3629	0.0000
1088717	3.1117	2.3172	1.7690	2.5064	2.6924	1.5145	1.9404	2.0775	1.5054
279945880	0.0000	1.0795	0.0000	0.0000	0.0000	0.0000	0.0000	0.0000	0.0000
279747965	1.6341	0.4291	1.6465	1.5069	1.2225	0.8925	0.4875	0.4802	0.6709
1101724	3.2458	2.5941	3.1447	2.5967	3.1400	2.9963	2.9254	3.0650	1.0877
1087660	5.5071	5.4412	7.0178	4.9573	5.7992	6.9564	6.1380	5.4852	4.4385
1089904	2.7696	2.2730	3.0230	2.8213	2.3370	3.0729	2.4028	2.0596	1.2801
279963412	0.0000	1.1378	0.0000	0.1180	0.0000	0.0000	0.0000	0.0000	0.0000
1104074	2.0243	1.7566	2.4967	1.9885	2.0843	2.1535	1.8242	1.8988	0.4500
279664217	1.8456	0.0000	0.0000	0.0000	0.0000	0.1177	0.6815	0.7370	0.0000
1096947	1.4902	1.2097	0.8167	0.7028	0.7286	1.2486	0.6628	0.6028	0.9329
280092093	4.3292	4.3986	4.2246	3.2548	4.1059	4.4785	4.2159	3.5107	4.1848
1088699	2.5817	2.2893	2.0633	2.0022	2.3479	2.0203	2.1268	1.7907	1.4263
1095723	2.8606	3.4416	2.6352	2.5464	2.8123	2.9732	2.6261	2.4353	2.3283
280034320	0.0000	1.0763	0.0000	0.0000	0.0000	0.0000	0.0000	0.0000	0.0000
1090459	4.5017	4.6145	4.2609	4.1818	4.9432	4.9295	3.9314	3.3093	3.3066
279754648	0.6018	0.8214	0.0000	0.0000	0.2704	0.0000	0.0000	0.0000	0.4241
279932347	0.4149	0.6995	0.0000	0.0000	0.0000	0.0000	0.0000	0.0775	0.0000
1102688	5.6280	5.5221	5.5371	6.1287	5.1657	5.8408	4.7597	3.6775	5.6516
279845772	1.5232	0.6710	0.4161	0.5094	0.7872	0.3181	0.5715	0.7941	0.0901
1093651	2.4183	3.3912	2.1746	1.0897	2.6836	2.6400	2.5822	3.0487	1.7750
279760497	1.0742	0.0000	0.0000	0.0000	0.0000	0.0000	0.0000	0.0000	0.0000
1087239	3.9194	4.4157	4.3612	3.7616	4.5306	4.6766	3.8003	3.8896	2.5859
1103654	2.3596	1.9227	2.5191	2.0507	2.2588	2.4723	1.9439	1.6408	1.0885
279707230	0.4388	0.8444	0.0000	0.0000	0.0000	0.0000	0.0000	0.4190	0.0000
1092243	1.7295	1.8826	1.0457	1.3418	1.3537	0.8385	1.1308	0.8679	1.6355
279981205	2.3393	0.0000	1.2554	0.2600	0.0000	1.0717	0.9781	0.9656	1.7674
1099991	3.5220	2.8786	3.7764	3.2150	3.4358	3.8811	2.9669	2.7522	1.9566
1103132	1.2521	0.8557	1.0385	0.4924	0.9693	0.8037	0.4369	0.5740	0.8701
1100840	1.4107	0.9033	1.0294	0.9985	0.8302	0.5720	0.8561	0.8478	0.4365
1105059	1.0551	1.7174	1.1144	0.2534	1.1996	1.3641	1.1393	1.1959	0.4763
1105175	1.1800	1.2308	1.1901	0.3485	1.0873	1.0070	1.3643	0.8483	0.4017
1101564	3.4431	3.1621	3.0769	3.6363	3.6813	2.4927	2.6926	2.7569	1.9600
1102382	4.2831	3.9204	4.1063	3.7149	3.5354	4.2451	4.0247	2.6843	4.2710
280135483	1.1775	0.2826	0.0000	0.0000	0.0000	0.0000	0.4986	0.0000	0.2789
1100964	2.5711	2.1561	2.3488	2.3658	2.4326	1.8892	2.1318	1.8636	1.3280
1100376	2.0968	1.1889	0.8302	2.0162	1.4386	1.0925	0.8888	0.3207	0.3360
279667948	0.9218	0.3012	1.4076	1.0607	0.6171	0.9566	0.1680	0.3198	0.0000
279936247	1.3194	1.8276	1.0709	0.3809	2.5119	0.0000	1.1689	2.2363	0.0000
1099122	3.9227	3.7913	3.7045	3.6701	3.4302	4.0080	3.3109	2.8570	3.4245
279708189	0.4939	0.1774	0.7178	0.6418	0.0000	0.0000	0.0000	0.0000	0.0000
280110033	2.5718	2.3396	2.0625	1.9981	2.4104	1.9491	1.9585	1.8717	1.6248
1089746	2.3520	1.7916	1.2963	1.8293	2.0314	1.2607	1.4369	1.1090	1.0774
1088978	2.2448	1.8740	2.4051	2.0011	2.0439	2.4194	1.9256	1.7658	0.7571
1102184	3.1685	3.0551	2.9341	2.2771	3.0796	2.8507	2.6851	3.1027	2.1867
1098978	4.8575	4.6028	5.0099	4.6578	4.8914	4.9999	4.4202	4.3796	3.4580
279983942	0.5887	0.0000	0.8773	0.2074	0.1621	0.0000	0.2923	0.1368	0.0000
1101642	1.7240	1.3596	2.0193	1.8208	1.3611	1.7799	1.2026	0.8030	1.1060
1102141	3.1161	3.6878	2.8917	2.1850	3.3365	2.7619	3.0498	2.7849	3.1406
1092887	2.8504	2.0778	3.2859	3.3003	2.2424	3.1316	2.1305	2.0452	1.4461
279709442	3.1669	1.7735	1.7659	2.2804	2.3319	1.4298	3.0332	2.2056	0.0000
279962020	0.6450	0.4204	0.0000	0.0000	0.0000	0.0000	0.0000	0.0000	0.0000
1088684	2.6512	2.7104	2.6007	1.8284	3.5844	2.1765	2.1768	3.4037	0.6245
1096139	3.5691	3.3790	3.4092	3.0211	3.7024	3.5152	3.0379	3.1440	2.1640
279799944	1.6443	1.5721	1.1763	1.0399	1.6294	0.8844	1.1865	0.9648	0.9505
1102091	2.8467	3.1960	2.7487	2.5264	3.6997	2.7232	2.5613	2.8596	1.0829
1095344	1.6376	1.8874	1.2617	1.2484	1.8105	1.3695	0.8946	1.2980	0.8233
279734033	1.5864	2.0697	0.7971	0.8559	1.5386	1.0030	1.4452	0.9660	0.9699
279468982	1.2120	0.8828	2.0728	0.6959	0.9542	1.7661	1.5237	0.9856	0.2837
279883117	1.6231	1.0096	1.0866	0.5325	1.2594	0.6767	0.8810	1.7118	0.2513
1090217	1.7275	1.1091	0.9213	1.1465	1.5734	0.4769	1.0059	0.8401	0.3473
1093118	2.4683	1.7896	1.9996	2.1495	2.1713	1.0513	2.0875	1.4969	1.4354
1104752	6.1425	5.6162	5.5929	5.5721	5.3299	6.3185	5.3523	4.3552	5.6528
279973040	1.0610	0.0000	0.0000	0.0000	0.0000	0.0000	0.0000	0.0000	0.0000
1095563	1.4780	1.4450	1.8513	0.9557	1.5098	1.5749	1.4930	1.1088	0.7846
1098648	4.3899	3.4533	4.0169	4.4126	4.1122	3.4595	3.7215	3.3596	2.5334
1097092	0.9298	1.9478	1.1259	0.9828	1.1616	0.8696	1.1618	0.8348	0.8758
279756767	1.2095	2.7030	2.6740	1.8803	1.2963	2.3240	1.7038	1.0765	2.7718
279663580	1.4534	0.0000	0.0000	0.0000	0.1268	0.0000	0.6612	0.0000	0.0000
279667598	0.1050	0.9540	0.0000	0.0000	0.0000	0.0000	0.0000	0.0000	0.0000
1093871	1.6895	1.6513	1.1632	0.9960	1.8032	1.1736	1.1287	1.1403	0.6485
1089872	3.0299	2.8628	3.1814	2.5845	3.1264	3.4424	2.7775	2.4668	1.6331
1101142	4.3560	4.4666	4.6797	4.3047	4.2164	5.1333	4.2439	2.9303	4.0614
1090688	6.2642	5.4284	5.8934	5.8165	5.9812	5.7949	5.5400	4.9808	4.9449
1100520	2.5225	2.5971	2.1962	2.0375	2.0604	2.7588	2.6009	1.8871	1.1737
1097429	2.6680	2.4935	2.7425	2.3594	2.6684	2.8067	2.0509	1.8942	1.9155
1098814	2.2086	1.9187	1.6752	1.9241	1.8864	1.1952	1.7926	1.5165	1.1774
1086907	2.2056	1.4102	1.0438	1.6830	1.6734	0.6521	1.7071	0.9412	0.5500
