# Supplementary material for: Identification of the Molecular Events Involved in the Development of Prefrontal Cortex Through the Analysis of RNA-Seq Data From BrainSpan
Source: ASN Neuro. 2019 Jun 18;11:1759091419854627. doi: 10.1177/1759091419854627 (PMC6582306; doi:10.1177/1759091419854627)
Supplement: Supplemental Material6 - Supplemental material for Identification of the Molecular Events Involved in the Development of Prefrontal Cortex Through the Analysis of RNA-Seq Data From BrainSpan [file Supplemental_Material6.zip › HIP/11/HIP-BPs-11.xlsx]

## Sheet: Sheet1
Sublist	Category	Term	RT	Genes	Count	%	P-Value	Benjamini
	GOTERM_BP_DIRECT	artery morphogenesis	RT		3	6	0.00063	0.25
	GOTERM_BP_DIRECT	negative regulation of transcription from RNA polymerase II promoter	RT		7	14	0.0015	0.28
	GOTERM_BP_DIRECT	regulation of tumor necrosis factor production	RT		2	4	0.011	0.8
	GOTERM_BP_DIRECT	positive regulation of nuclear-transcribed mRNA poly(A) tail shortening	RT		2	4	0.019	0.89
	GOTERM_BP_DIRECT	positive regulation of pseudopodium assembly	RT		2	4	0.023	0.88
	GOTERM_BP_DIRECT	positive regulation of transcription from RNA polymerase II promoter	RT		6	12	0.028	0.88
	GOTERM_BP_DIRECT	labyrinthine layer blood vessel development	RT		2	4	0.033	0.89
	GOTERM_BP_DIRECT	glutathione derivative biosynthetic process	RT		2	4	0.039	0.89
	GOTERM_BP_DIRECT	triglyceride homeostasis	RT		2	4	0.045	0.9
	GOTERM_BP_DIRECT	bone morphogenesis	RT		2	4	0.047	0.89
	GOTERM_BP_DIRECT	cellular response to fibroblast growth factor stimulus	RT		2	4	0.052	0.89
	GOTERM_BP_DIRECT	angiogenesis	RT		3	6	0.06	0.9
	GOTERM_BP_DIRECT	negative regulation of MAP kinase activity	RT		2	4	0.062	0.89
	GOTERM_BP_DIRECT	cell maturation	RT		2	4	0.062	0.89
	GOTERM_BP_DIRECT	lipoprotein metabolic process	RT		2	4	0.066	0.89
	GOTERM_BP_DIRECT	positive regulation of tyrosine phosphorylation of Stat3 protein	RT		2	4	0.066	0.89
	GOTERM_BP_DIRECT	positive regulation of actin filament polymerization	RT		2	4	0.077	0.91
	GOTERM_BP_DIRECT	cellular response to hormone stimulus	RT		2	4	0.077	0.91
	GOTERM_BP_DIRECT	outflow tract morphogenesis	RT		2	4	0.079	0.9
	GOTERM_BP_DIRECT	response to cAMP	RT		2	4	0.079	0.9
	GOTERM_BP_DIRECT	skeletal muscle cell differentiation	RT		2	4	0.084	0.9
	GOTERM_BP_DIRECT	cell-cell adhesion	RT		3	6	0.084	0.89
	GOTERM_BP_DIRECT	Rho protein signal transduction	RT		2	4	0.086	0.88
	GOTERM_BP_DIRECT	vasculogenesis	RT		2	4	0.095	0.89
	GOTERM_BP_DIRECT	negative regulation of neuron differentiation	RT		2	4	0.095	0.89
	GOTERM_BP_DIRECT	glutathione metabolic process	RT		2	4	0.095	0.89
	GOTERM_BP_DIRECT	humoral immune response	RT		2	4	0.097	0.89
	GOTERM_BP_DIRECT	protein oligomerization	RT		2	4	0.099	0.88
