# Supplementary material for: Identification of the Molecular Events Involved in the Development of Prefrontal Cortex Through the Analysis of RNA-Seq Data From BrainSpan
Source: ASN Neuro. 2019 Jun 18;11:1759091419854627. doi: 10.1177/1759091419854627 (PMC6582306; doi:10.1177/1759091419854627)
Supplement: Supplemental Material6 - Supplemental material for Identification of the Molecular Events Involved in the Development of Prefrontal Cortex Through the Analysis of RNA-Seq Data From BrainSpan [file Supplemental_Material6.zip › HIP/11/HIP-DEG-11.csv]

id	name	gene-id	gene-symbol	gene-name	entrez-id	chromosome	start-position	end-position	p	fold-change
279961289	ENSG00000241948	0	AL133512.1	AL133512.1	0	X	n/a	n/a	5.67E-01	6.977
279986623	ENSG00000244580	0	AL121959.1	AL121959.1	0	6	n/a	n/a	6.76E-01	5.313
279957731	ENSG00000241530	0	AC006368.1	AC006368.1	0	2	n/a	n/a	6.62E-01	5.101
279863679	ENSG00000232177	0	MTND4P24	MT-ND4 pseudogene 24	0	X	n/a	n/a	7.95E-01	5.032
279944035	ENSG00000239935	0	AC116340.1	AC116340.1	0	5	n/a	n/a	6.65E-01	4.986
280090532	ENSG00000255823	1023955	MTRNR2L8	MT-RNR2-like 8	100463486	11	n/a	n/a	5.66E-01	4.727
279950430	ENSG00000240656	0	AC068594.1	AC068594.1	0	17	n/a	n/a	5.93E-01	4.437
279960050	ENSG00000241800	0	AC114498.5	AC114498.5	0	1	n/a	n/a	5.49E-01	4.226
279959910	ENSG00000241781	0	AL161626.1	AL161626.1	0	9	n/a	n/a	5.66E-01	4.067
279648293	ENSG00000198744	0	RP5-857K21.11	RP5-857K21.11	0	1	n/a	n/a	6.34E-01	3.887
280044377	ENSG00000251992	0	SCARNA17	small Cajal body-specific RNA 17	0	18	n/a	n/a	7.95E-01	3.857
280045392	ENSG00000252139	0	SCARNA18	small Cajal body-specific RNA 18	0	18	n/a	n/a	7.73E-01	3.76
279941810	ENSG00000239647	0	AC073366.1	AC073366.1	0	10	n/a	n/a	4.12E-01	3.625
279942860	ENSG00000239776	0	AC079949.1	AC079949.1	0	12	n/a	n/a	5.64E-01	3.371
279985225	ENSG00000244428	0	AC006032.1	AC006032.1	0	Y	n/a	n/a	7.16E-01	3.166
280044069	ENSG00000251948	0	AC092279.1	AC092279.1	0	19	n/a	n/a	4.09E-01	3.078
280049018	ENSG00000252666	0	AD000090.1	AD000090.1	0	19	n/a	n/a	5.49E-01	3.061
280044741	ENSG00000252044	0	AL928646.1	AL928646.1	0	X	n/a	n/a	5.52E-01	3.017
279936016	ENSG00000238881	167909	SCARNA2	small Cajal body-specific RNA 2	677766	1	n/a	n/a	7.44E-01	3.013
279968565	ENSG00000242693	0	AC108047.1	AC108047.1	0	2	n/a	n/a	6.69E-01	2.967
1095469	ENSG00000144230	2823	GPR17	G protein-coupled receptor 17	2840	2	n/a	n/a	6.92E-01	2.932
279805544	ENSG00000226958	0	RN28S1	RNA, 28S ribosomal 1	0	X	n/a	n/a	5.53E-01	2.911
279983888	ENSG00000244288	0	AC090360.1	AC090360.1	0	18	n/a	n/a	5.50E-01	2.887
279953709	ENSG00000241079	0	AC131055.8	AC131055.8	0	17	n/a	n/a	5.67E-01	2.81
279706642	ENSG00000207263	1013506	SNORD116-16	small nucleolar RNA, C/D box 116-16	100033428	15	n/a	n/a	5.50E-01	2.797
279690724	ENSG00000205116	165078	TMEM88B	transmembrane protein 88B	643965	1	n/a	n/a	6.68E-01	2.789
280046141	ENSG00000252248	0	AC093693.1	AC093693.1	0	7	n/a	n/a	5.62E-01	2.691
279838178	ENSG00000229953	0	RP11-284F21.7	RP11-284F21.7	0	1	n/a	n/a	6.84E-01	2.672
280046008	ENSG00000252229	0	AC098691.1	AC098691.1	0	1	n/a	n/a	5.61E-01	2.644
279663146	ENSG00000201098	6052	RNY1	RNA, Ro-associated Y1	6084	7	n/a	n/a	4.36E-01	2.572
279955011	ENSG00000241231	0	RP11-275H4.1	RP11-275H4.1	0	3	n/a	n/a	7.66E-01	2.567
279954000	ENSG00000241115	0	AP001347.1	AP001347.1	0	21	n/a	n/a	5.53E-01	2.566
1099979	ENSG00000171223	3701	JUNB	jun B proto-oncogene	3726	19	n/a	n/a	6.75E-01	2.514
1092280	ENSG00000123358	3144	NR4A1	nuclear receptor subfamily 4, group A, member 1	3164	12	n/a	n/a	5.97E-01	2.503
280045763	ENSG00000252194	0	AC114491.2	AC114491.2	0	1	n/a	n/a	5.54E-01	2.492
1099701	ENSG00000170075	9152	GPR37L1	G protein-coupled receptor 37 like 1	9283	1	n/a	n/a	7.07E-01	2.469
279972735	ENSG00000243185	0	AC108078.1	AC108078.1	0	4	n/a	n/a	4.13E-01	2.466
279795715	ENSG00000226102	0	SEPT7P3	septin 7 pseudogene 3	0	7	n/a	n/a	5.52E-01	2.46
280009794	ENSG00000249119	0	MTND6P4	MT-ND6 pseudogene 4	0	5	n/a	n/a	5.50E-01	2.439
1092888	ENSG00000128016	7495	ZFP36	zinc finger protein 36, C3H type, homolog (mouse)	7538	19	n/a	n/a	5.50E-01	2.437
1093756	ENSG00000134184	2927	GSTM1	glutathione S-transferase mu 1	2944	1	n/a	n/a	4.08E-01	2.424
279761813	ENSG00000222999	0	AC105247.1	AC105247.1	0	18	n/a	n/a	7.57E-01	2.408
280046631	ENSG00000252318	0	AC097532.1	AC097532.1	0	2	n/a	n/a	4.17E-01	2.384
279964315	ENSG00000242257	0	AC044839.1	AC044839.1	0	11	n/a	n/a	4.19E-01	2.371
279971217	ENSG00000243013	0	AL592307.1	AL592307.1	0	1	n/a	n/a	5.51E-01	2.366
279968446	ENSG00000242680	0	AL132988.3	AL132988.3	0	14	n/a	n/a	5.66E-01	2.354
280040407	ENSG00000251562	119806	MALAT1	metastasis associated lung adenocarcinoma transcript 1 (non-protein coding)	378938	11	n/a	n/a	5.51E-01	2.354
279943306	ENSG00000239843	0	AC004866.1	AC004866.1	0	7	n/a	n/a	4.21E-01	2.353
280120357	ENSG00000258714	0	RP11-998D10.7	RP11-998D10.7	0	14	n/a	n/a	7.70E-01	2.35
279951899	ENSG00000240831	0	AC112777.1	AC112777.1	0	12	n/a	n/a	4.29E-01	2.346
1093761	ENSG00000134201	2932	GSTM5	glutathione S-transferase mu 5	2949	1	n/a	n/a	5.90E-01	2.344
280045784	ENSG00000252197	0	AC091047.1	AC091047.1	0	8	n/a	n/a	5.51E-01	2.342
280051104	ENSG00000252967	0	AC093693.2	AC093693.2	0	7	n/a	n/a	4.06E-01	2.341
1090721	ENSG00000110900	134705	TSPAN11	tetraspanin 11	441631	12	n/a	n/a	6.29E-01	2.326
279792604	ENSG00000225840	0	RN18S1	RNA, 18S ribosomal 1	0	Y	n/a	n/a	4.18E-01	2.313
279814248	ENSG00000227757	0	AP000282.2	AP000282.2	0	21	n/a	n/a	6.73E-01	2.311
279710443	ENSG00000207985	1013246	MIR663	microRNA 663	724033	20	n/a	n/a	5.54E-01	2.283
1093533	ENSG00000132613	60144	MTSS1L	metastasis suppressor 1-like	92154	16	n/a	n/a	7.51E-01	2.277
1091169	ENSG00000114315	3260	HES1	hairy and enhancer of split 1, (Drosophila)	3280	3	n/a	n/a	5.87E-01	2.26
279970565	ENSG00000242927	0	AC073308.1	AC073308.1	0	7	n/a	n/a	6.20E-01	2.234
1087593	ENSG00000054179	949	ENTPD2	ectonucleoside triphosphate diphosphohydrolase 2	954	9	n/a	n/a	6.98E-01	2.223
1093077	ENSG00000129654	2286	FOXJ1	forkhead box J1	2302	17	n/a	n/a	6.93E-01	2.2
1093551	ENSG00000132692	40470	BCAN	brevican	63827	1	n/a	n/a	7.55E-01	2.193
280043222	ENSG00000251826	0	AL365332.1	AL365332.1	0	1	n/a	n/a	4.08E-01	2.188
280017626	ENSG00000249780	0	RP11-352E6.2	RP11-352E6.2	0	4	n/a	n/a	4.08E-01	2.184
279707832	ENSG00000207464	1013494	SNORD116-4	small nucleolar RNA, C/D box 116-4	100033416	15	n/a	n/a	7.88E-01	2.175
1101375	ENSG00000178209	5307	PLEC	plectin	5339	8	n/a	n/a	7.24E-01	2.169
280046722	ENSG00000252331	0	AP002812.1	AP002812.1	0	11	n/a	n/a	4.23E-01	2.166
279836646	ENSG00000229807	7460	XIST	X (inactive)-specific transcript (non-protein coding)	7503	X	n/a	n/a	4.17E-01	2.155
279972630	ENSG00000243172	0	AP003035.1	AP003035.1	0	11	n/a	n/a	4.15E-01	2.149
279948299	ENSG00000240409	0	RP5-857K21.14	RP5-857K21.14	0	1	n/a	n/a	4.23E-01	2.138
279754816	ENSG00000221595	0	AC010458.1	AC010458.1	0	19	n/a	n/a	6.99E-01	2.135
1093032	ENSG00000129244	479	ATP1B2	ATPase, Na+/K+ transporting, beta 2 polypeptide	482	17	n/a	n/a	6.68E-01	2.132
1097498	ENSG00000160888	9449	IER2	immediate early response 2	9592	19	n/a	n/a	6.16E-01	2.125
1094193	ENSG00000136457	1093	CHAD	chondroadherin	1101	17	n/a	n/a	7.65E-01	2.118
1088127	ENSG00000074181	4823	NOTCH3	notch 3	4854	19	n/a	n/a	7.05E-01	2.113
279948931	ENSG00000240475	0	RP11-96C23.7	RP11-96C23.7	0	10	n/a	n/a	5.66E-01	2.108
279720656	ENSG00000213293	0	CTD-2666L21.3	CTD-2666L21.3	0	19	n/a	n/a	6.15E-01	2.101
1104954	ENSG00000203883	33636	SOX18	SRY (sex determining region Y)-box 18	54345	20	n/a	n/a	5.66E-01	2.1
279710898	ENSG00000209804	26570	RNU11	RNA, U11 small nuclear	26824	1	n/a	n/a	4.16E-01	2.093
1101476	ENSG00000178878	57277	APOLD1	apolipoprotein L domain containing 1	81575	12	n/a	n/a	4.12E-01	2.09
1101604	ENSG00000179604	23334	CDC42EP4	CDC42 effector protein (Rho GTPase binding) 4	23580	17	n/a	n/a	7.85E-01	2.082
280042389	ENSG00000251705	0	RN5-8S6	RNA, 5.8S ribosomal 6	0	Y	n/a	n/a	4.64E-01	2.071
1093232	ENSG00000130720	59119	FIBCD1	fibrinogen C domain containing 1	84929	9	n/a	n/a	5.94E-01	2.07
1095453	ENSG00000144119	81659	C1QL2	complement component 1, q subcomponent-like 2	165257	2	n/a	n/a	7.50E-01	2.068
279710233	ENSG00000207955	128113	MIR219-2	microRNA 219-2	407003	9	n/a	n/a	6.47E-01	2.065
1093136	ENSG00000130203	345	APOE	apolipoprotein E	348	19	n/a	n/a	6.79E-01	2.065
1087181	ENSG00000012223	4032	LTF	lactotransferrin	4057	3	n/a	n/a	7.04E-01	2.063
279849213	ENSG00000230916	0	RP11-10B2.1	RP11-10B2.1	0	X	n/a	n/a	5.54E-01	2.058
1099155	ENSG00000167772	30611	ANGPTL4	angiopoietin-like 4	51129	19	n/a	n/a	5.77E-01	2.054
280120939	ENSG00000258752	0	RP11-356K23.1	RP11-356K23.1	0	14	n/a	n/a	7.63E-01	2.054
279712709	ENSG00000211688	0	TRGJP2	T cell receptor gamma joining P2	0	7	n/a	n/a	7.91E-01	2.049
1087903	ENSG00000068078	2246	FGFR3	fibroblast growth factor receptor 3	2261	4	n/a	n/a	7.34E-01	2.048
1089918	ENSG00000105088	60260	OLFM2	olfactomedin 2	93145	19	n/a	n/a	7.43E-01	2.047
1089189	ENSG00000100427	22964	MLC1	megalencephalic leukoencephalopathy with subcortical cysts 1	23209	22	n/a	n/a	6.96E-01	2.043
279935116	ENSG00000238741	0	SCARNA7	small Cajal body-specific RNA 7	0	3	n/a	n/a	4.14E-01	2.041
1089141	ENSG00000100314	81640	CABP7	calcium binding protein 7	164633	22	n/a	n/a	6.66E-01	2.04
279940860	ENSG00000239530	0	AC114498.1	AC114498.1	0	1	n/a	n/a	4.40E-01	2.03
1097294	ENSG00000159388	7786	BTG2	BTG family, member 2	7832	1	n/a	n/a	5.63E-01	2.024
1091911	ENSG00000120129	1831	DUSP1	dual specificity phosphatase 1	1843	5	n/a	n/a	5.50E-01	2.023
1092913	ENSG00000128283	10976	CDC42EP1	CDC42 effector protein (Rho GTPase binding) 1	11135	22	n/a	n/a	6.84E-01	2.017
1105448	ENSG00000205336	9156	GPR56	G protein-coupled receptor 56	9289	16	n/a	n/a	6.75E-01	2.015
279706124	ENSG00000207174	1013505	SNORD116-15	small nucleolar RNA, C/D box 116-15	100033427	15	n/a	n/a	5.66E-01	2.002
280049102	ENSG00000252678	59641	RPPH1	ribonuclease P RNA component H1	85495	14	n/a	n/a	4.21E-01	1.996
1092367	ENSG00000124145	6349	SDC4	syndecan 4	6385	20	n/a	n/a	7.55E-01	1.992
1092778	ENSG00000126890	29839	CTAG2	cancer/testis antigen 2	30848	X	n/a	n/a	5.42E-01	1.989
279754515	ENSG00000221539	182109	SNORD99	small nucleolar RNA, C/D box 99	692212	1	n/a	n/a	5.53E-01	1.985
279761862	ENSG00000223010	0	MIR1914	microRNA 1914	0	20	n/a	n/a	6.96E-01	1.974
1100823	ENSG00000175287	90186	PHYHD1	phytanoyl-CoA dioxygenase domain containing 1	254295	9	n/a	n/a	7.07E-01	1.974
1089083	ENSG00000100146	6623	SOX10	SRY (sex determining region Y)-box 10	6663	22	n/a	n/a	6.83E-01	1.973
1095109	ENSG00000141905	4756	NFIC	nuclear factor I/C (CCAAT-binding transcription factor)	4782	19	n/a	n/a	7.70E-01	1.966
279661207	ENSG00000200503	1013520	SNORD115-5	small nucleolar RNA, C/D box 115-5	100033442	15	n/a	n/a	5.52E-01	1.965
1108869	ENSG00000238168	0	RP11-686G8.1	RP11-686G8.1	0	12	n/a	n/a	6.44E-01	1.959
1102071	ENSG00000182310	80619	LINC00085	long intergenic non-protein coding RNA 85	147650	19	n/a	n/a	7.66E-01	1.959
1089668	ENSG00000103241	2278	FOXF1	forkhead box F1	2294	16	n/a	n/a	5.79E-01	1.958
1099767	ENSG00000170370	2003	EMX2	empty spiracles homeobox 2	2018	10	n/a	n/a	6.76E-01	1.946
1105605	ENSG00000205927	10069	OLIG2	oligodendrocyte lineage transcription factor 2	10215	21	n/a	n/a	6.69E-01	1.945
1089675	ENSG00000103260	54846	METRN	meteorin, glial cell differentiation regulator	79006	16	n/a	n/a	6.79E-01	1.937
280049263	ENSG00000252701	0	SNORD112	Small nucleolar RNA SNORD112	0	14	n/a	n/a	5.54E-01	1.934
280007681	ENSG00000248923	0	MTND5P11	MT-ND5 pseudogene 11	0	5	n/a	n/a	5.59E-01	1.916
279936856	ENSG00000239014	109430	SNORD108	small nucleolar RNA, C/D box 108	338427	15	n/a	n/a	5.99E-01	1.916
279859867	ENSG00000231864	0	RP11-229P13.23	RP11-229P13.23	0	9	n/a	n/a	6.71E-01	1.916
1089349	ENSG00000101198	79286	NKAIN4	Na+/K+ transporting ATPase interacting 4	128414	20	n/a	n/a	6.69E-01	1.908
1089037	ENSG00000099998	2671	GGT5	gamma-glutamyltransferase 5	2687	22	n/a	n/a	7.11E-01	1.906
1103465	ENSG00000188064	7434	WNT7B	wingless-type MMTV integration site family, member 7B	7477	22	n/a	n/a	7.44E-01	1.903
1104604	ENSG00000198435	134573	NRARP	NOTCH-regulated ankyrin repeat protein	441478	9	n/a	n/a	5.84E-01	1.901
279778632	ENSG00000224614	1014068	AC124944.2	AC124944.2	100128262	3	n/a	n/a	6.04E-01	1.894
279940853	ENSG00000239529	0	AC131055.2	AC131055.2	0	17	n/a	n/a	5.59E-01	1.891
1096149	ENSG00000149527	9507	PLCH2	phospholipase C, eta 2	9651	1	n/a	n/a	7.73E-01	1.889
280081361	ENSG00000255122	0	RP11-303G3.6	RP11-303G3.6	0	8	n/a	n/a	7.57E-01	1.882
1097573	ENSG00000161642	25695	ZNF385A	zinc finger protein 385A	25946	12	n/a	n/a	7.73E-01	1.872
279982254	ENSG00000244137	0	RP11-99J16__A.2	RP11-99J16__A.2	0	1	n/a	n/a	5.51E-01	1.869
279660024	ENSG00000200169	26576	RNU5D-1	RNA, U5D small nuclear 1	26830	1	n/a	n/a	7.91E-01	1.865
1095444	ENSG00000144040	60743	SFXN5	sideroflexin 5	94097	2	n/a	n/a	6.88E-01	1.865
1096755	ENSG00000154856	80613	APCDD1	adenomatosis polyposis coli down-regulated 1	147495	18	n/a	n/a	7.88E-01	1.864
1099760	ENSG00000170345	2337	FOS	FBJ murine osteosarcoma viral oncogene homolog	2353	14	n/a	n/a	5.48E-01	1.864
1092214	ENSG00000122756	1262	CNTFR	ciliary neurotrophic factor receptor	1271	9	n/a	n/a	6.76E-01	1.859
279979681	ENSG00000243854	0	AC024902.1	AC024902.1	0	12	n/a	n/a	5.93E-01	1.856
280074572	ENSG00000254693	0	RP11-58K22.5	RP11-58K22.5	0	11	n/a	n/a	7.64E-01	1.854
279966459	ENSG00000242481	0	AL592546.1	AL592546.1	0	10	n/a	n/a	4.17E-01	1.854
1105201	ENSG00000204580	776	DDR1	discoidin domain receptor tyrosine kinase 1	780	6	n/a	n/a	7.46E-01	1.853
1100139	ENSG00000171873	143	ADRA1D	adrenergic, alpha-1D-, receptor	146	20	n/a	n/a	5.90E-01	1.85
279821610	ENSG00000228421	0	AC005013.5	AC005013.5	0	7	n/a	n/a	5.80E-01	1.845
1103303	ENSG00000187479	122698	C11orf96	chromosome 11 open reading frame 96	387763	11	n/a	n/a	6.01E-01	1.842
1088055	ENSG00000072163	34968	LIMS2	LIM and senescent cell antigen-like domains 2	55679	2	n/a	n/a	7.25E-01	1.84
280125409	ENSG00000259001	0	RPPH1	RPPH1	0	14	n/a	n/a	4.23E-01	1.837
1099056	ENSG00000167470	59833	MIDN	midnolin	90007	19	n/a	n/a	6.82E-01	1.835
1088860	ENSG00000092820	7387	EZR	ezrin	7430	6	n/a	n/a	6.70E-01	1.832
279971932	ENSG00000243092	0	AC140847.1	AC140847.1	0	12	n/a	n/a	5.51E-01	1.829
1086964	ENSG00000005513	29803	SOX8	SRY (sex determining region Y)-box 8	30812	16	n/a	n/a	6.65E-01	1.829
279662117	ENSG00000200779	0	U6	U6 spliceosomal RNA	0	2	n/a	n/a	6.11E-01	1.823
1108930	ENSG00000240184	5066	PCDHGC3	protocadherin gamma subfamily C, 3	5098	5	n/a	n/a	6.90E-01	1.821
279841871	ENSG00000230270	0	RP4-758J18.8	RP4-758J18.8	0	1	n/a	n/a	5.56E-01	1.82
1092522	ENSG00000125144	4469	MT1G	metallothionein 1G	4495	16	n/a	n/a	6.17E-01	1.82
279968030	ENSG00000242631	0	RP11-508N12.4	RP11-508N12.4	0	9	n/a	n/a	7.39E-01	1.816
1095102	ENSG00000141756	38112	FKBP10	FK506 binding protein 10, 65 kDa	60681	17	n/a	n/a	7.26E-01	1.813
280075625	ENSG00000254765	0	RP11-1H15.1	RP11-1H15.1	0	11	n/a	n/a	5.56E-01	1.812
279705382	ENSG00000207051	0	SNORA27	small nucleolar RNA, H/ACA box 27	0	13	n/a	n/a	5.60E-01	1.811
1090058	ENSG00000105695	4074	MAG	myelin associated glycoprotein	4099	19	n/a	n/a	5.97E-01	1.81
1092523	ENSG00000125148	4476	MT2A	metallothionein 2A	4502	16	n/a	n/a	6.01E-01	1.809
280047751	ENSG00000252481	165837	SCARNA13	small Cajal body-specific RNA 13	677768	14	n/a	n/a	6.66E-01	1.808
1105121	ENSG00000204389	3283	HSPA1A	heat shock 70kDa protein 1A	3303	6	n/a	n/a	5.51E-01	1.804
280042669	ENSG00000251745	0	U7	U7 small nuclear RNA	0	9	n/a	n/a	7.39E-01	1.804
279831793	ENSG00000229344	0	RP5-857K21.7	RP5-857K21.7	0	1	n/a	n/a	4.31E-01	1.802
1095219	ENSG00000142871	3471	CYR61	cysteine-rich, angiogenic inducer, 61	3491	1	n/a	n/a	5.55E-01	1.8
280026084	ENSG00000250424	0	RP5-877J2.1	Uncharacterized proteincDNA FLJ51453, highly similar to Aquaporin-1	0	7	n/a	n/a	5.62E-01	1.799
1104720	ENSG00000198753	5333	PLXNB3	plexin B3	5365	X	n/a	n/a	6.70E-01	1.799
1092363	ENSG00000124126	36853	PREX1	phosphatidylinositol-3,4,5-trisphosphate-dependent Rac exchange factor 1	57580	20	n/a	n/a	7.63E-01	1.799
279706019	ENSG00000207159	1013511	SNORD116-22	small nucleolar RNA, C/D box 116-22	100033433	15	n/a	n/a	6.64E-01	1.794
280037388	ENSG00000251337	0	AL355574.1	AL355574.1	0	9	n/a	n/a	5.75E-01	1.794
279707076	ENSG00000207332	0	U6	U6 spliceosomal RNA	0	X	n/a	n/a	7.78E-01	1.789
1088520	ENSG00000085117	3707	CD82	CD82 molecule	3732	11	n/a	n/a	7.22E-01	1.789
1090577	ENSG00000109610	6609	SOD3	superoxide dismutase 3, extracellular	6649	4	n/a	n/a	4.21E-01	1.786
279808249	ENSG00000227191	0	TRGC2	T cell receptor gamma constant 2	0	7	n/a	n/a	6.80E-01	1.783
1093509	ENSG00000132481	60003	TRIM47	tripartite motif containing 47	91107	17	n/a	n/a	7.62E-01	1.778
1104762	ENSG00000198835	36441	GJC2	gap junction protein, gamma 2, 47kDa	57165	1	n/a	n/a	6.38E-01	1.777
279944075	ENSG00000239943	0	AC079460.1	AC079460.1	0	12	n/a	n/a	4.15E-01	1.777
1103906	ENSG00000196358	58827	NTNG2	netrin G2	84628	9	n/a	n/a	7.63E-01	1.776
1103028	ENSG00000186193	59828	C9orf140	chromosome 9 open reading frame 140	89958	9	n/a	n/a	6.64E-01	1.775
1087934	ENSG00000068976	5805	PYGM	phosphorylase, glycogen, muscle	5837	11	n/a	n/a	6.69E-01	1.771
279863828	ENSG00000232196	1023950	MTRNR2L4	MT-RNR2-like 4	100463285	16	n/a	n/a	5.95E-01	1.771
1105631	ENSG00000206077	0	ZDHHC11B	zinc finger, DHHC-type containing 11B	0	5	n/a	n/a	6.99E-01	1.77
279660346	ENSG00000200253	0	U6	U6 spliceosomal RNA	0	10	n/a	n/a	4.16E-01	1.77
1106680	ENSG00000223802	10557	CERS1	ceramide synthase 1	10715	19	n/a	n/a	7.69E-01	1.769
1101266	ENSG00000177606	3700	JUN	jun proto-oncogene	3725	1	n/a	n/a	7.57E-01	1.767
1089329	ENSG00000101144	651	BMP7	bone morphogenetic protein 7	655	20	n/a	n/a	7.65E-01	1.767
1099241	ENSG00000168077	30916	SCARA3	scavenger receptor class A, member 3	51435	8	n/a	n/a	6.67E-01	1.766
1104709	ENSG00000198732	40726	SMOC1	SPARC related modular calcium binding 1	64093	14	n/a	n/a	7.73E-01	1.765
1088424	ENSG00000081853	35398	PCDHGA2	protocadherin gamma subfamily A, 2	56113	5	n/a	n/a	7.24E-01	1.763
280063488	ENSG00000253910	35388	PCDHGB2	protocadherin gamma subfamily B, 2	56103	5	n/a	n/a	7.19E-01	1.762
1101202	ENSG00000177303	36786	CASKIN2	CASK interacting protein 2	57513	17	n/a	n/a	7.25E-01	1.762
280054857	ENSG00000253305	35385	PCDHGB6	protocadherin gamma subfamily B, 6	56100	5	n/a	n/a	7.18E-01	1.761
280066368	ENSG00000254122	35384	PCDHGB7	protocadherin gamma subfamily B, 7	56099	5	n/a	n/a	7.06E-01	1.761
280061510	ENSG00000253767	9564	PCDHGA8	protocadherin gamma subfamily A, 8	9708	5	n/a	n/a	7.21E-01	1.761
280062572	ENSG00000253846	35391	PCDHGA10	protocadherin gamma subfamily A, 10	56106	5	n/a	n/a	7.14E-01	1.76
280052844	ENSG00000253159	25774	PCDHGA12	protocadherin gamma subfamily A, 12	26025	5	n/a	n/a	7.03E-01	1.76
280057369	ENSG00000253485	35395	PCDHGA5	protocadherin gamma subfamily A, 5	56110	5	n/a	n/a	7.16E-01	1.76
280063992	ENSG00000253953	8572	PCDHGB4	protocadherin gamma subfamily B, 4	8641	5	n/a	n/a	7.18E-01	1.759
280058001	ENSG00000253537	35393	PCDHGA7	protocadherin gamma subfamily A, 7	56108	5	n/a	n/a	7.19E-01	1.758
1097879	ENSG00000163132	4461	MSX1	msh homeobox 1	4487	4	n/a	n/a	5.52E-01	1.758
1105329	ENSG00000204956	35399	PCDHGA1	protocadherin gamma subfamily A, 1	56114	5	n/a	n/a	7.18E-01	1.758
1105120	ENSG00000204388	3284	HSPA1B	heat shock 70kDa protein 1B	3304	6	n/a	n/a	5.49E-01	1.757
279960769	ENSG00000241885	0	TRNAE40P	transfer RNA glutamic acid 40 (anticodon UUC) pseudogene	0	2	n/a	n/a	5.91E-01	1.757
280068180	ENSG00000254245	35397	PCDHGA3	protocadherin gamma subfamily A, 3	56112	5	n/a	n/a	7.12E-01	1.757
280067773	ENSG00000254221	35389	PCDHGB1	protocadherin gamma subfamily B, 1	56104	5	n/a	n/a	7.18E-01	1.756
1094173	ENSG00000136297	85816	MMD2	monocyte to macrophage differentiation-associated 2	221938	7	n/a	n/a	7.59E-01	1.755
280061051	ENSG00000253731	35394	PCDHGA6	protocadherin gamma subfamily A, 6	56109	5	n/a	n/a	7.10E-01	1.755
1093505	ENSG00000132470	3666	ITGB4	integrin, beta 4	3691	17	n/a	n/a	6.88E-01	1.754
1088375	ENSG00000080573	29999	COL5A3	collagen, type V, alpha 3	50509	19	n/a	n/a	6.91E-01	1.753
280034828	ENSG00000251143	0	RP11-849H4.4	RP11-849H4.4	0	11	n/a	n/a	6.17E-01	1.753
1093154	ENSG00000130304	119630	SLC27A1	solute carrier family 27 (fatty acid transporter), member 1	376497	19	n/a	n/a	7.97E-01	1.753
1092639	ENSG00000125844	6205	RRBP1	ribosome binding protein 1 homolog 180kDa (dog)	6238	20	n/a	n/a	6.74E-01	1.753
280108611	ENSG00000257767	0	RP11-162P23.2	Uncharacterized protein	0	12	n/a	n/a	6.18E-01	1.752
1105100	ENSG00000204347	122962	BTBD17	BTB (POZ) domain containing 17	388419	17	n/a	n/a	7.52E-01	1.75
1109041	ENSG00000242419	35383	PCDHGC4	protocadherin gamma subfamily C, 4	56098	5	n/a	n/a	7.05E-01	1.749
279706726	ENSG00000207277	0	5S_rRNA	5S ribosomal RNA	0	9	n/a	n/a	6.42E-01	1.746
1096739	ENSG00000154734	9369	ADAMTS1	ADAM metallopeptidase with thrombospondin type 1 motif, 1	9510	21	n/a	n/a	5.50E-01	1.746
280047135	ENSG00000252393	0	U6	U6 spliceosomal RNA	0	12	n/a	n/a	6.41E-01	1.746
1094257	ENSG00000136826	9180	KLF4	Kruppel-like factor 4 (gut)	9314	9	n/a	n/a	5.91E-01	1.746
1103578	ENSG00000188536	3023	HBA2	hemoglobin, alpha 2	3040	16	n/a	n/a	4.26E-01	1.745
1089971	ENSG00000105357	55587	MYH14	myosin, heavy chain 14, non-muscle	79784	19	n/a	n/a	6.98E-01	1.745
279708217	ENSG00000207554	0	MIR647	microRNA 647	0	20	n/a	n/a	6.68E-01	1.744
1097552	ENSG00000161509	2888	GRIN2C	glutamate receptor, ionotropic, N-methyl D-aspartate 2C	2905	17	n/a	n/a	7.65E-01	1.744
280116447	ENSG00000258486	5997	RN7SL1	RNA, 7SL, cytoplasmic 1	6029	14	n/a	n/a	4.23E-01	1.744
1093149	ENSG00000130287	1452	NCAN	neurocan	1463	19	n/a	n/a	5.61E-01	1.743
1090062	ENSG00000105699	31079	LSR	lipolysis stimulated lipoprotein receptor	51599	19	n/a	n/a	7.27E-01	1.743
279947245	ENSG00000240289	0	RP11-240D10.2	RP11-240D10.2	0	1	n/a	n/a	6.05E-01	1.742
279883044	ENSG00000233893	0	RP11-507C10.5	RP11-507C10.5	0	6	n/a	n/a	5.53E-01	1.74
279948332	ENSG00000240414	0	AC114498.4	AC114498.4	0	1	n/a	n/a	5.48E-01	1.74
1101196	ENSG00000177283	8267	FZD8	frizzled family receptor 8	8325	10	n/a	n/a	6.62E-01	1.739
1093148	ENSG00000130283	2641	GDF1	growth differentiation factor 1	2657	19	n/a	n/a	7.70E-01	1.739
1092013	ENSG00000120896	10029	SORBS3	sorbin and SH3 domain containing 3	10174	8	n/a	n/a	6.71E-01	1.738
1098447	ENSG00000164976	36735	KIAA1161	KIAA1161	57462	9	n/a	n/a	6.70E-01	1.737
279707587	ENSG00000207425	0	Y_RNA	Y RNA	0	16	n/a	n/a	5.55E-01	1.737
1102881	ENSG00000185650	673	ZFP36L1	zinc finger protein 36, C3H type-like 1	677	14	n/a	n/a	5.66E-01	1.736
1092429	ENSG00000124440	40945	HIF3A	hypoxia inducible factor 3, alpha subunit	64344	19	n/a	n/a	5.66E-01	1.736
1092743	ENSG00000126603	58860	GLIS2	GLIS family zinc finger 2	84662	16	n/a	n/a	7.68E-01	1.735
279977663	ENSG00000243679	0	RP11-274B21.3	RP11-274B21.3	0	7	n/a	n/a	6.85E-01	1.734
1090518	ENSG00000109062	9233	SLC9A3R1	solute carrier family 9 (sodium/hydrogen exchanger), member 3 regulator 1	9368	17	n/a	n/a	7.01E-01	1.733
1095135	ENSG00000142178	80847	SIK1	salt-inducible kinase 1	150094	21	n/a	n/a	5.50E-01	1.733
1088061	ENSG00000072310	6680	SREBF1	sterol regulatory element binding transcription factor 1	6720	17	n/a	n/a	7.20E-01	1.729
1093924	ENSG00000135097	4414	MSI1	musashi homolog 1 (Drosophila)	4440	12	n/a	n/a	7.50E-01	1.729
279663559	ENSG00000201229	0	SNORA63	Small nucleolar RNA SNORA63	0	3	n/a	n/a	4.32E-01	1.729
1098935	ENSG00000166925	57310	TSC22D4	TSC22 domain family, member 4	81628	7	n/a	n/a	6.83E-01	1.728
280129123	ENSG00000259220	0	RP11-702L15.2	Uncharacterized protein	0	15	n/a	n/a	7.28E-01	1.726
1092823	ENSG00000127418	33139	FGFRL1	fibroblast growth factor receptor-like 1	53834	4	n/a	n/a	6.88E-01	1.725
1092551	ENSG00000125398	6622	SOX9	SRY (sex determining region Y)-box 9	6662	17	n/a	n/a	6.70E-01	1.725
1088035	ENSG00000071655	32933	MBD3	methyl-CpG binding domain protein 3	53615	19	n/a	n/a	7.75E-01	1.724
1093882	ENSG00000134853	5124	PDGFRA	platelet-derived growth factor receptor, alpha polypeptide	5156	4	n/a	n/a	5.50E-01	1.722
279584659	ENSG00000188338	0	SLC38A3	solute carrier family 38, member 3	0	3	n/a	n/a	7.10E-01	1.722
1100291	ENSG00000172508	36844	CARNS1	carnosine synthase 1	57571	11	n/a	n/a	5.54E-01	1.721
1096065	ENSG00000148826	58705	NKX6-2	NK6 homeobox 2	84504	10	n/a	n/a	4.11E-01	1.721
1104373	ENSG00000197744	0	PTMAP2	prothymosin, alpha pseudogene 2 (gene sequence 32)	0	5	n/a	n/a	6.90E-01	1.72
1092676	ENSG00000125968	3377	ID1	inhibitor of DNA binding 1, dominant negative helix-loop-helix protein	3397	20	n/a	n/a	5.95E-01	1.719
1096984	ENSG00000156966	60243	B3GNT7	UDP-GlcNAc:betaGal beta-1,3-N-acetylglucosaminyltransferase 7	93010	2	n/a	n/a	6.67E-01	1.718
1102614	ENSG00000184545	1838	DUSP8	dual specificity phosphatase 8	1850	11	n/a	n/a	7.70E-01	1.717
279285414	ENSG00000161132	0	XXbac-B444P24.10	XXbac-B444P24.10	0	22	n/a	n/a	7.22E-01	1.717
280043264	ENSG00000251832	0	AC005626.1	AC005626.1	0	19	n/a	n/a	4.42E-01	1.717
280062926	ENSG00000253873	35390	PCDHGA11	protocadherin gamma subfamily A, 11	56105	5	n/a	n/a	5.73E-01	1.715
1096018	ENSG00000148400	4820	NOTCH1	notch 1	4851	9	n/a	n/a	7.59E-01	1.715
1092993	ENSG00000128917	33858	DLL4	delta-like 4 (Drosophila)	54567	15	n/a	n/a	6.68E-01	1.713
1090158	ENSG00000106211	3295	HSPB1	heat shock 27kDa protein 1	3315	7	n/a	n/a	5.62E-01	1.712
1088342	ENSG00000079435	3966	LIPE	lipase, hormone-sensitive	3991	19	n/a	n/a	6.48E-01	1.709
1100545	ENSG00000173786	1258	CNP	2',3'-cyclic nucleotide 3' phosphodiesterase	1267	17	n/a	n/a	6.02E-01	1.708
1102888	ENSG00000185668	5421	POU3F1	POU class 3 homeobox 1	5453	1	n/a	n/a	6.78E-01	1.706
279938556	ENSG00000239268	0	RP11-384F7.2	RP11-384F7.2	0	3	n/a	n/a	7.03E-01	1.705
1096045	ENSG00000148671	10816	C10orf116	chromosome 10 open reading frame 116	10974	10	n/a	n/a	5.91E-01	1.705
279761925	ENSG00000223027	0	SNORA57	Small nucleolar RNA SNORA57	0	10	n/a	n/a	7.78E-01	1.705
279667304	ENSG00000202290	0	RN5S37	RNA, 5S ribosomal 37	0	13	n/a	n/a	6.04E-01	1.704
1090670	ENSG00000110400	5786	PVRL1	poliovirus receptor-related 1 (herpesvirus entry mediator C)	5818	11	n/a	n/a	6.69E-01	1.704
1099095	ENSG00000167614	36622	TTYH1	tweety homolog 1 (Drosophila)	57348	19	n/a	n/a	7.48E-01	1.702
1090747	ENSG00000111181	6503	SLC6A12	solute carrier family 6 (neurotransmitter transporter, betaine/GABA), member 12	6539	12	n/a	n/a	6.75E-01	1.699
279664175	ENSG00000201405	0	Y_RNA	Y RNA	0	1	n/a	n/a	5.57E-01	1.697
1095158	ENSG00000142408	37707	CACNG8	calcium channel, voltage-dependent, gamma subunit 8	59283	19	n/a	n/a	5.54E-01	1.696
280074030	ENSG00000254666	0	AP000769.4	AP000769.4	0	11	n/a	n/a	6.46E-01	1.696
279709148	ENSG00000207727	1013189	MIR612	microRNA 612	693197	11	n/a	n/a	6.46E-01	1.696
1093095	ENSG00000129911	58089	KLF16	Kruppel-like factor 16	83855	19	n/a	n/a	7.79E-01	1.695
1086979	ENSG00000006016	9118	CRLF1	cytokine receptor-like factor 1	9244	19	n/a	n/a	6.84E-01	1.694
1087308	ENSG00000024422	29837	EHD2	EH-domain containing 2	30846	19	n/a	n/a	6.44E-01	1.694
1090126	ENSG00000106003	3930	LFNG	LFNG O-fucosylpeptide 3-beta-N-acetylglucosaminyltransferase	3955	7	n/a	n/a	6.78E-01	1.693
1100498	ENSG00000173546	1453	CSPG4	chondroitin sulfate proteoglycan 4	1464	15	n/a	n/a	6.70E-01	1.691
1099001	ENSG00000167194	80516	C16orf92	chromosome 16 open reading frame 92	146378	16	n/a	n/a	7.66E-01	1.69
1089049	ENSG00000100033	5593	PRODH	proline dehydrogenase (oxidase) 1	5625	22	n/a	n/a	7.65E-01	1.689
1095353	ENSG00000143546	6246	S100A8	S100 calcium binding protein A8	6279	1	n/a	n/a	4.17E-01	1.688
1089298	ENSG00000100979	5328	PLTP	phospholipid transfer protein	5360	20	n/a	n/a	6.82E-01	1.687
1091232	ENSG00000114853	60242	ZBTB47	zinc finger and BTB domain containing 47	92999	3	n/a	n/a	7.68E-01	1.687
1108956	ENSG00000240764	35382	PCDHGC5	protocadherin gamma subfamily C, 5	56097	5	n/a	n/a	6.75E-01	1.687
1098716	ENSG00000166123	58902	GPT2	glutamic pyruvate transaminase (alanine aminotransferase) 2	84706	16	n/a	n/a	7.67E-01	1.686
279896578	ENSG00000235078	0	AC142528.1	AC142528.1	0	2	n/a	n/a	6.71E-01	1.685
1097929	ENSG00000163346	36601	PBXIP1	pre-B-cell leukemia homeobox interacting protein 1	57326	1	n/a	n/a	6.65E-01	1.683
1102536	ENSG00000184221	77779	OLIG1	oligodendrocyte transcription factor 1	116448	21	n/a	n/a	5.54E-01	1.683
1096094	ENSG00000149115	59611	TNKS1BP1	tankyrase 1 binding protein 1, 182kDa	85456	11	n/a	n/a	7.50E-01	1.68
279660990	ENSG00000200434	0	RN5-8S2	RNA, 5.8S ribosomal 2	0	16	n/a	n/a	4.72E-01	1.68
1087086	ENSG00000008441	4758	NFIX	nuclear factor I/X (CCAAT-binding transcription factor)	4784	19	n/a	n/a	7.64E-01	1.678
1090105	ENSG00000105894	5732	PTN	pleiotrophin	5764	7	n/a	n/a	5.52E-01	1.675
1106522	ENSG00000221869	1045	CEBPD	CCAAT/enhancer binding protein (C/EBP), delta	1052	8	n/a	n/a	6.92E-01	1.675
279932827	ENSG00000238365	0	RNU7-57P	RNA, U7 small nuclear 57 pseudogene	0	1	n/a	n/a	6.81E-01	1.674
279751680	ENSG00000221051	0	AC118344.2	AC118344.2	0	19	n/a	n/a	5.74E-01	1.673
1093876	ENSG00000134824	9279	FADS2	fatty acid desaturase 2	9415	11	n/a	n/a	6.18E-01	1.672
1104438	ENSG00000197921	123048	HES5	hairy and enhancer of split 5 (Drosophila)	388585	1	n/a	n/a	4.17E-01	1.672
279748302	ENSG00000218803	0	GSTM2P1	glutathione S-transferase mu 2 (muscle) pseudogene 1	0	6	n/a	n/a	5.54E-01	1.672
1097089	ENSG00000157833	80935	FAM59B	family with sequence similarity 59, member B	150946	2	n/a	n/a	7.02E-01	1.672
279707300	ENSG00000207375	1013512	SNORD116-23	small nucleolar RNA, C/D box 116-23	100033434	15	n/a	n/a	5.42E-01	1.672
279762618	ENSG00000223244	0	MIR1909	microRNA 1909	0	19	n/a	n/a	8.00E-01	1.671
1092238	ENSG00000122971	32	ACADS	acyl-CoA dehydrogenase, C-2 to C-3 short chain	35	12	n/a	n/a	7.47E-01	1.671
1101577	ENSG00000179403	41419	VWA1	von Willebrand factor A domain containing 1	64856	1	n/a	n/a	6.33E-01	1.668
1095392	ENSG00000143772	3682	ITPKB	inositol-trisphosphate 3-kinase B	3707	1	n/a	n/a	6.66E-01	1.667
1089177	ENSG00000100399	80879	CHADL	chondroadherin-like	150356	22	n/a	n/a	6.75E-01	1.667
279660605	ENSG00000200320	0	SNORA63	small nucleolar RNA, H/ACA box 63	0	3	n/a	n/a	4.24E-01	1.666
1093255	ENSG00000130787	8906	HIP1R	huntingtin interacting protein 1 related	9026	12	n/a	n/a	6.82E-01	1.664
280125914	ENSG00000259031	0	CTD-2062F14.3	CTD-2062F14.3	0	14	n/a	n/a	7.86E-01	1.664
1087178	ENSG00000012171	7823	SEMA3B	sema domain, immunoglobulin domain (Ig), short basic domain, secreted, (semaphorin) 3B	7869	3	n/a	n/a	6.07E-01	1.664
1098556	ENSG00000165478	85636	HEPACAM	hepatic and glial cell adhesion molecule	220296	11	n/a	n/a	6.05E-01	1.663
279873829	ENSG00000233073	0	AC005009.2	AC005009.2	0	7	n/a	n/a	5.66E-01	1.661
1094063	ENSG00000135821	2735	GLUL	glutamate-ammonia ligase	2752	1	n/a	n/a	5.50E-01	1.66
279900403	ENSG00000235445	0	XXbac-B476C20.14	XXbac-B476C20.14	0	22	n/a	n/a	6.84E-01	1.659
279815843	ENSG00000227898	0	RP13-100B2.4	RP13-100B2.4	0	9	n/a	n/a	7.60E-01	1.659
1097685	ENSG00000162430	36466	SEPN1	selenoprotein N, 1	57190	1	n/a	n/a	7.42E-01	1.659
280099676	ENSG00000256905	0	AC090571.1	AC090571.1	0	8	n/a	n/a	7.95E-01	1.658
1102713	ENSG00000184985	36810	SORCS2	sortilin-related VPS10 domain containing receptor 2	57537	4	n/a	n/a	6.40E-01	1.657
279704668	ENSG00000206923	0	U6	U6 spliceosomal RNA	0	9	n/a	n/a	5.88E-01	1.657
1095512	ENSG00000144579	37222	CTDSP1	CTD (carboxy-terminal domain, RNA polymerase II, polypeptide A) small phosphatase 1	58190	2	n/a	n/a	6.76E-01	1.655
280048213	ENSG00000252549	0	U6	U6 spliceosomal RNA	0	20	n/a	n/a	5.49E-01	1.653
1091117	ENSG00000113721	5127	PDGFRB	platelet-derived growth factor receptor, beta polypeptide	5159	5	n/a	n/a	6.64E-01	1.652
280136559	ENSG00000259653	0	RP11-616K22.3	RP11-616K22.3	0	15	n/a	n/a	5.53E-01	1.652
1102506	ENSG00000184113	7079	CLDN5	claudin 5	7122	22	n/a	n/a	5.88E-01	1.652
279663811	ENSG00000201309	0	Y_RNA	Y RNA	0	6	n/a	n/a	6.29E-01	1.651
279798456	ENSG00000226339	0	RPS26P56	ribosomal protein S26 pseudogene 56	0	X	n/a	n/a	7.43E-01	1.65
1088334	ENSG00000079313	36728	REXO1	REX1, RNA exonuclease 1 homolog (S. cerevisiae)	57455	19	n/a	n/a	7.58E-01	1.65
1106136	ENSG00000214688	128530	C10orf105	chromosome 10 open reading frame 105	414152	10	n/a	n/a	7.50E-01	1.649
1102038	ENSG00000182175	36242	RGMA	RGM domain family, member A	56963	15	n/a	n/a	6.67E-01	1.649
1104651	ENSG00000198576	22992	ARC	activity-regulated cytoskeleton-associated protein	23237	8	n/a	n/a	6.65E-01	1.647
1098665	ENSG00000165912	29498	PACSIN3	protein kinase C and casein kinase substrate in neurons 3	29763	11	n/a	n/a	6.94E-01	1.647
1097703	ENSG00000162512	9528	SDC3	syndecan 3	9672	1	n/a	n/a	6.70E-01	1.646
279755747	ENSG00000221770	0	AC010203.1	AC010203.1	0	12	n/a	n/a	5.96E-01	1.646
1094052	ENSG00000135744	180	AGT	angiotensinogen (serpin peptidase inhibitor, clade A, member 8)	183	1	n/a	n/a	5.71E-01	1.645
1095131	ENSG00000142156	1282	COL6A1	collagen, type VI, alpha 1	1291	21	n/a	n/a	7.65E-01	1.643
1095134	ENSG00000142173	1283	COL6A2	collagen, type VI, alpha 2	1292	21	n/a	n/a	6.63E-01	1.642
280083829	ENSG00000255275	0	RP13-279N23.2	RP13-279N23.2	0	1	n/a	n/a	6.64E-01	1.642
1090015	ENSG00000105519	824	CAPS	calcyphosine	828	19	n/a	n/a	6.16E-01	1.642
1102439	ENSG00000183779	55940	ZNF703	zinc finger protein 703	80139	8	n/a	n/a	7.05E-01	1.641
1088664	ENSG00000088826	33789	SMOX	spermine oxidase	54498	20	n/a	n/a	7.59E-01	1.641
279891363	ENSG00000234648	0	AL162151.3	AL162151.3	0	14	n/a	n/a	7.69E-01	1.641
1103735	ENSG00000189129	85507	PLAC9	placenta-specific 9	219348	10	n/a	n/a	7.40E-01	1.64
279658834	ENSG00000199805	0	U1	U1 spliceosomal RNA	0	20	n/a	n/a	6.67E-01	1.639
1099575	ENSG00000169515	58203	CCDC8	coiled-coil domain containing 8	83987	19	n/a	n/a	7.05E-01	1.638
1097716	ENSG00000162576	33878	MXRA8	matrix-remodelling associated 8	54587	1	n/a	n/a	7.65E-01	1.637
279707419	ENSG00000207395	0	Y_RNA	Y RNA	0	15	n/a	n/a	7.66E-01	1.636
1093550	ENSG00000132688	10605	NES	nestin	10763	1	n/a	n/a	7.04E-01	1.636
1101022	ENSG00000176381	94687	PRR18	proline rich 18	285800	6	n/a	n/a	5.90E-01	1.635
1089962	ENSG00000105321	25842	CCDC9	coiled-coil domain containing 9	26093	19	n/a	n/a	7.57E-01	1.634
279646109	ENSG00000198683	0	AC012615.1	AC012615.1	0	19	n/a	n/a	7.40E-01	1.633
1095693	ENSG00000145888	2724	GLRA1	glycine receptor, alpha 1	2741	5	n/a	n/a	5.53E-01	1.633
280046855	ENSG00000252351	0	U6atac	U6atac minor spliceosomal RNA	0	11	n/a	n/a	5.67E-01	1.632
1093101	ENSG00000129965	169900	INS-IGF2	INS-IGF2 readthrough	723961	11	n/a	n/a	5.89E-01	1.632
1098408	ENSG00000164850	2835	GPER	G protein-coupled estrogen receptor 1	2852	7	n/a	n/a	6.65E-01	1.631
1090466	ENSG00000108679	3934	LGALS3BP	lectin, galactoside-binding, soluble, 3 binding protein	3959	17	n/a	n/a	6.17E-01	1.631
279667535	ENSG00000202354	6053	RNY3	RNA, Ro-associated Y3	6085	7	n/a	n/a	4.29E-01	1.631
1092837	ENSG00000127528	10218	KLF2	Kruppel-like factor 2 (lung)	10365	19	n/a	n/a	5.50E-01	1.63
1097221	ENSG00000158859	9366	ADAMTS4	ADAM metallopeptidase with thrombospondin type 1 motif, 4	9507	1	n/a	n/a	5.73E-01	1.629
280096239	ENSG00000256498	0	AL928654.1	AL928654.1	0	14	n/a	n/a	7.54E-01	1.629
280128026	ENSG00000259159	0	RP11-334E6.11	RP11-334E6.11	0	11	n/a	n/a	4.29E-01	1.629
1099065	ENSG00000167522	28858	ANKRD11	ankyrin repeat domain 11	29123	16	n/a	n/a	6.89E-01	1.629
1093328	ENSG00000131188	56532	PRR7	proline rich 7 (synaptic)	80758	5	n/a	n/a	6.52E-01	1.628
1106703	ENSG00000223953	77618	C1QTNF5	C1q and tumor necrosis factor related protein 5	114902	11	n/a	n/a	4.29E-01	1.628
280062352	ENSG00000253830	0	AC005895.3	AC005895.3	0	5	n/a	n/a	6.89E-01	1.627
1102030	ENSG00000182154	41499	MRPL41	mitochondrial ribosomal protein L41	64975	9	n/a	n/a	6.92E-01	1.627
1102615	ENSG00000184557	8901	SOCS3	suppressor of cytokine signaling 3	9021	17	n/a	n/a	4.09E-01	1.627
1089949	ENSG00000105248	34991	CCDC94	coiled-coil domain containing 94	55702	19	n/a	n/a	6.08E-01	1.624
1095011	ENSG00000141294	59926	LRRC46	leucine rich repeat containing 46	90506	17	n/a	n/a	6.67E-01	1.624
279711853	ENSG00000211574	1013361	MIR770	microRNA 770	768222	14	n/a	n/a	5.54E-01	1.624
1108487	ENSG00000235718	57795	MFRP	membrane frizzled-related protein	83552	11	n/a	n/a	4.29E-01	1.624
1101421	ENSG00000178531	126390	CTXN1	cortexin 1	404217	19	n/a	n/a	6.70E-01	1.623
1102565	ENSG00000184343	26323	SRPK3	SRSF protein kinase 3	26576	X	n/a	n/a	6.72E-01	1.623
1098117	ENSG00000163884	28735	KLF15	Kruppel-like factor 15	28999	3	n/a	n/a	6.18E-01	1.622
1107238	ENSG00000227500	76646	SCAMP4	secretory carrier membrane protein 4	113178	19	n/a	n/a	7.44E-01	1.622
1093356	ENSG00000131435	8506	PDLIM4	PDZ and LIM domain 4	8572	5	n/a	n/a	5.97E-01	1.621
1094287	ENSG00000136918	125690	WDR38	WD repeat domain 38	401551	9	n/a	n/a	6.67E-01	1.62
279666968	ENSG00000202198	79050	RN7SK	RNA, 7SK small nuclear	125050	6	n/a	n/a	4.49E-01	1.619
1105693	ENSG00000211448	1722	DIO2	deiodinase, iodothyronine, type II	1734	14	n/a	n/a	5.66E-01	1.616
1097903	ENSG00000163220	6247	S100A9	S100 calcium binding protein A9	6280	1	n/a	n/a	4.13E-01	1.616
279973697	ENSG00000243315	0	AP003392.2	AP003392.2	0	11	n/a	n/a	4.39E-01	1.613
1099090	ENSG00000167601	555	AXL	AXL receptor tyrosine kinase	558	19	n/a	n/a	5.55E-01	1.613
1095321	ENSG00000143416	8883	SELENBP1	selenium binding protein 1	8991	1	n/a	n/a	7.52E-01	1.613
1108950	ENSG00000240583	355	AQP1	aquaporin 1 (Colton blood group)	358	7	n/a	n/a	5.55E-01	1.612
1090486	ENSG00000108819	0	PPP1R9B	protein phosphatase 1, regulatory subunit 9B	0	17	n/a	n/a	7.77E-01	1.611
279894891	ENSG00000234921	0	RP11-85O21.5	RP11-85O21.5	0	9	n/a	n/a	6.67E-01	1.61
279663461	ENSG00000201199	0	snoU2_19	Small nucleolar RNA U2-19	0	11	n/a	n/a	5.76E-01	1.61
1089275	ENSG00000100842	10132	EFS	embryonal Fyn-associated substrate	10278	14	n/a	n/a	6.76E-01	1.609
1090070	ENSG00000105722	2062	ERF	Ets2 repressor factor	2077	19	n/a	n/a	7.68E-01	1.609
279832585	ENSG00000229413	0	AC018638.1	AC018638.1	0	7	n/a	n/a	5.10E-01	1.609
279941868	ENSG00000239652	0	AC091736.10	AC091736.10	0	7	n/a	n/a	4.44E-01	1.609
280105965	ENSG00000257509	0	RP11-762I7.4	RP11-762I7.4	0	12	n/a	n/a	7.49E-01	1.608
1087522	ENSG00000049089	1289	COL9A2	collagen, type IX, alpha 2	1298	1	n/a	n/a	5.85E-01	1.605
1097678	ENSG00000162407	8546	PPAP2B	phosphatidic acid phosphatase type 2B	8613	1	n/a	n/a	5.66E-01	1.605
1103282	ENSG00000187244	4034	BCAM	basal cell adhesion molecule (Lutheran blood group)	4059	19	n/a	n/a	5.91E-01	1.604
1092629	ENSG00000125820	4790	NKX2-2	NK2 homeobox 2	4821	20	n/a	n/a	5.52E-01	1.603
1097144	ENSG00000158270	56746	COLEC12	collectin sub-family member 12	81035	18	n/a	n/a	6.09E-01	1.602
1098640	ENSG00000165804	30704	ZNF219	zinc finger protein 219	51222	14	n/a	n/a	7.66E-01	1.602
279754662	ENSG00000221564	0	U6atac	U6atac minor spliceosomal RNA	0	12	n/a	n/a	6.10E-01	1.601
1106004	ENSG00000214167	0	AC005544.1	AC005544.1	0	17	n/a	n/a	6.71E-01	1.601
1090078	ENSG00000105767	83493	CADM4	cell adhesion molecule 4	199731	19	n/a	n/a	7.84E-01	1.601
1093355	ENSG00000131409	60677	LRRC4B	leucine rich repeat containing 4B	94030	19	n/a	n/a	6.70E-01	1.6
1093827	ENSG00000134531	1997	EMP1	epithelial membrane protein 1	2012	12	n/a	n/a	5.50E-01	1.6
1099232	ENSG00000168056	4029	LTBP3	latent transforming growth factor beta binding protein 3	4054	11	n/a	n/a	7.47E-01	1.6
1102114	ENSG00000182492	630	BGN	biglycan	633	X	n/a	n/a	5.70E-01	1.6
280110957	ENSG00000258010	0	RP11-210M15.1	RP11-210M15.1	0	15	n/a	n/a	5.65E-01	1.599
1095643	ENSG00000145555	4625	MYO10	myosin X	4651	5	n/a	n/a	6.71E-01	1.599
279841304	ENSG00000230216	0	HSPB1P2	heat shock 27kDa protein 1 pseudogene 2	0	X	n/a	n/a	5.49E-01	1.599
1097452	ENSG00000160606	77756	TLCD1	TLC domain containing 1	116238	17	n/a	n/a	6.70E-01	1.599
1097593	ENSG00000161847	79085	RAVER1	ribonucleoprotein, PTB-binding 1	125950	19	n/a	n/a	6.84E-01	1.598
279841982	ENSG00000230286	0	AC013472.4	AC013472.4	0	2	n/a	n/a	5.93E-01	1.597
279662950	ENSG00000201034	0	Y_RNA	Y RNA	0	16	n/a	n/a	5.42E-01	1.597
1099678	ENSG00000169957	55527	ZNF768	zinc finger protein 768	79724	16	n/a	n/a	7.53E-01	1.597
1087250	ENSG00000018625	474	ATP1A2	ATPase, Na+/K+ transporting, alpha 2 polypeptide	477	1	n/a	n/a	5.63E-01	1.597
280037050	ENSG00000251322	59528	SHANK3	SH3 and multiple ankyrin repeat domains 3	85358	22	n/a	n/a	6.92E-01	1.596
279928149	ENSG00000237941	34828	KCNQ1DN	KCNQ1 downstream neighbor (non-protein coding)	55539	11	n/a	n/a	6.90E-01	1.596
1092511	ENSG00000124920	741	C11orf9	chromosome 11 open reading frame 9	745	11	n/a	n/a	5.50E-01	1.596
1102838	ENSG00000185453	119523	C19orf68	chromosome 19 open reading frame 68	374920	19	n/a	n/a	7.21E-01	1.596
1089011	ENSG00000099882	0	AC000036.5	AC000036.5	0	22	n/a	n/a	6.92E-01	1.595
1091087	ENSG00000113504	10565	SLC12A7	solute carrier family 12 (potassium/chloride transporters), member 7	10723	5	n/a	n/a	7.37E-01	1.595
280105831	ENSG00000257499	0	RP11-571M6.8	RP11-571M6.8	0	12	n/a	n/a	7.64E-01	1.592
1099074	ENSG00000167543	59881	TP53I13	tumor protein p53 inducible protein 13	90313	17	n/a	n/a	6.69E-01	1.592
1091290	ENSG00000115266	10151	APC2	adenomatosis polyposis coli 2	10297	19	n/a	n/a	6.80E-01	1.59
280047128	ENSG00000252391	0	U6	U6 spliceosomal RNA	0	17	n/a	n/a	5.52E-01	1.589
279827168	ENSG00000228930	0	MTCO1P3	MT-CO1 pseudogene 3	0	21	n/a	n/a	4.14E-01	1.589
1105573	ENSG00000205809	3797	KLRC2	killer cell lectin-like receptor subfamily C, member 2	3822	12	n/a	n/a	5.52E-01	1.589
1101001	ENSG00000176244	128527	ACBD7	acyl-CoA binding domain containing 7	414149	10	n/a	n/a	6.20E-01	1.589
1093309	ENSG00000131095	2654	GFAP	glial fibrillary acidic protein	2670	17	n/a	n/a	6.66E-01	1.588
1104659	ENSG00000198598	4300	MMP17	matrix metallopeptidase 17 (membrane-inserted)	4326	12	n/a	n/a	6.21E-01	1.588
1103220	ENSG00000186998	79364	EMID1	EMI domain containing 1	129080	22	n/a	n/a	6.76E-01	1.587
1088907	ENSG00000095397	25610	DFNB31	deafness, autosomal recessive 31	25861	9	n/a	n/a	6.90E-01	1.587
1106545	ENSG00000221932	152866	HEPN1	hepatocellular carcinoma, down-regulated 1	641654	11	n/a	n/a	5.93E-01	1.587
1089007	ENSG00000099864	5032	PALM	paralemmin	5064	19	n/a	n/a	7.75E-01	1.587
1087241	ENSG00000017483	60216	SLC38A5	solute carrier family 38, member 5	92745	X	n/a	n/a	7.58E-01	1.586
1091593	ENSG00000117318	3379	ID3	inhibitor of DNA binding 3, dominant negative helix-loop-helix protein	3399	1	n/a	n/a	6.68E-01	1.585
1097948	ENSG00000163395	60011	IGFN1	immunoglobulin-like and fibronectin type III domain containing 1	91156	1	n/a	n/a	7.00E-01	1.585
279937003	ENSG00000239039	182393	SNORD13	small nucleolar RNA, C/D box 13	692084	8	n/a	n/a	4.14E-01	1.585
1103946	ENSG00000196436	133526	NPIPL2	nuclear pore complex interacting protein-like 2	440348	16	n/a	n/a	7.52E-01	1.584
1093875	ENSG00000134817	0	APLNR	apelin receptor	0	11	n/a	n/a	5.66E-01	1.583
1097263	ENSG00000159212	33395	CLIC6	chloride intracellular channel 6	54102	21	n/a	n/a	4.13E-01	1.582
280082404	ENSG00000255176	0	AP002954.3	AP002954.3	0	11	n/a	n/a	6.67E-01	1.582
1102018	ENSG00000182103	85640	FAM181B	family with sequence similarity 181, member B	220382	11	n/a	n/a	5.52E-01	1.581
279908451	ENSG00000236215	0	RP11-262H14.10	RP11-262H14.10	0	9	n/a	n/a	7.46E-01	1.581
1088671	ENSG00000088881	36866	EBF4	early B-cell factor 4	57593	20	n/a	n/a	7.29E-01	1.581
279908625	ENSG00000236239	0	RP4-758J18.9	RP4-758J18.9	0	1	n/a	n/a	5.51E-01	1.58
279670217	ENSG00000203586	0	AL391244.1	AL391244.1	0	1	n/a	n/a	5.51E-01	1.58
279698842	ENSG00000205903	0	AC073343.9	AC073343.9	0	7	n/a	n/a	6.67E-01	1.579
1087727	ENSG00000063176	36127	SPHK2	sphingosine kinase 2	56848	19	n/a	n/a	7.54E-01	1.579
279712747	ENSG00000211692	0	TRGJP1	T cell receptor gamma joining P1	0	7	n/a	n/a	6.02E-01	1.579
1097299	ENSG00000159423	8590	ALDH4A1	aldehyde dehydrogenase 4 family, member A1	8659	1	n/a	n/a	6.70E-01	1.578
1101328	ENSG00000177989	133981	ODF3B	outer dense fiber of sperm tails 3B	440836	22	n/a	n/a	5.52E-01	1.578
1098658	ENSG00000165886	55821	UBTD1	ubiquitin domain containing 1	80019	10	n/a	n/a	7.69E-01	1.576
1097796	ENSG00000162840	0	MT1P2	metallothionein 1 pseudogene 2	0	4	n/a	n/a	5.50E-01	1.576
1101817	ENSG00000180900	23268	SCRIB	scribbled homolog (Drosophila)	23513	8	n/a	n/a	7.58E-01	1.575
280092156	ENSG00000256013	0	RP11-27M24.1	RP11-27M24.1	0	16	n/a	n/a	7.39E-01	1.575
1092920	ENSG00000128311	7220	TST	thiosulfate sulfurtransferase (rhodanese)	7263	22	n/a	n/a	6.82E-01	1.575
1098955	ENSG00000166987	77509	MBD6	methyl-CpG binding domain protein 6	114785	12	n/a	n/a	7.64E-01	1.574
1105853	ENSG00000213398	3906	LCAT	lecithin-cholesterol acyltransferase	3931	16	n/a	n/a	6.90E-01	1.574
1092574	ENSG00000125520	36010	SLC2A4RG	SLC2A4 regulator	56731	20	n/a	n/a	5.89E-01	1.573
1097459	ENSG00000160685	30525	ZBTB7B	zinc finger and BTB domain containing 7B	51043	1	n/a	n/a	7.56E-01	1.573
1093245	ENSG00000130758	4269	MAP3K10	mitogen-activated protein kinase kinase kinase 10	4294	19	n/a	n/a	7.73E-01	1.573
1096695	ENSG00000154319	57890	FAM167A	family with sequence similarity 167, member A	83648	8	n/a	n/a	6.64E-01	1.571
1101976	ENSG00000181856	6481	SLC2A4	solute carrier family 2 (facilitated glucose transporter), member 4	6517	17	n/a	n/a	6.73E-01	1.571
279661529	ENSG00000200608	1013323	SNORD114-11	small nucleolar RNA, C/D box 114-11	767589	14	n/a	n/a	5.79E-01	1.571
280067045	ENSG00000254165	0	RP11-503E24.2	RP11-503E24.2	0	8	n/a	n/a	6.67E-01	1.57
1093135	ENSG00000130202	5787	PVRL2	poliovirus receptor-related 2 (herpesvirus entry mediator B)	5819	19	n/a	n/a	7.68E-01	1.569
279847737	ENSG00000230787	0	RP11-548C21.1	RP11-548C21.1	0	1	n/a	n/a	5.52E-01	1.569
280126142	ENSG00000259045	0	RP11-320M16.1	RP11-320M16.1	0	14	n/a	n/a	4.41E-01	1.568
1102540	ENSG00000184232	85637	OAF	OAF homolog (Drosophila)	220323	11	n/a	n/a	6.37E-01	1.567
1102368	ENSG00000183579	58344	ZNRF3	zinc and ring finger 3	84133	22	n/a	n/a	5.61E-01	1.567
279870843	ENSG00000232815	0	RP11-764K9.2	RP11-764K9.2	0	9	n/a	n/a	6.70E-01	1.567
1099205	ENSG00000167971	36797	CASKIN1	CASK interacting protein 1	57524	16	n/a	n/a	7.64E-01	1.567
1102511	ENSG00000184144	6860	CNTN2	contactin 2 (axonal)	6900	1	n/a	n/a	5.54E-01	1.566
280049053	ENSG00000252671	0	Y_RNA	Y RNA	0	5	n/a	n/a	5.93E-01	1.565
1096882	ENSG00000156076	11037	WIF1	WNT inhibitory factor 1	11197	12	n/a	n/a	5.53E-01	1.565
1093308	ENSG00000131094	10724	C1QL1	complement component 1, q subcomponent-like 1	10882	17	n/a	n/a	5.74E-01	1.565
280045343	ENSG00000252132	0	U6	U6 spliceosomal RNA	0	10	n/a	n/a	5.52E-01	1.565
1095048	ENSG00000141485	94182	SLC13A5	solute carrier family 13 (sodium-dependent citrate transporter), member 5	284111	17	n/a	n/a	5.56E-01	1.565
1088631	ENSG00000087903	5958	RFX2	regulatory factor X, 2 (influences HLA class II expression)	5990	19	n/a	n/a	7.51E-01	1.565
1091624	ENSG00000117525	2137	F3	coagulation factor III (thromboplastin, tissue factor)	2152	1	n/a	n/a	5.54E-01	1.564
280078433	ENSG00000254964	0	RP11-831H9.3	RP11-831H9.3	0	11	n/a	n/a	6.16E-01	1.564
279706068	ENSG00000207166	0	SNORA68	small nucleolar RNA, H/ACA box 68	0	19	n/a	n/a	4.33E-01	1.564
279787500	ENSG00000225425	0	RP11-409K20.8	RP11-409K20.8	0	9	n/a	n/a	6.66E-01	1.564
279914144	ENSG00000236754	0	AC004019.13	AC004019.13	0	22	n/a	n/a	6.64E-01	1.564
1093271	ENSG00000130876	35581	SLC7A10	solute carrier family 7 (neutral amino acid transporter light chain, asc system), member 10	56301	19	n/a	n/a	6.70E-01	1.563
280120888	ENSG00000258749	0	RP11-688G15.3	RP11-688G15.3	0	14	n/a	n/a	7.78E-01	1.563
1092284	ENSG00000123384	4010	LRP1	low density lipoprotein receptor-related protein 1	4035	12	n/a	n/a	5.86E-01	1.563
1100174	ENSG00000172037	3888	LAMB2	laminin, beta 2 (laminin S)	3913	3	n/a	n/a	6.65E-01	1.563
1088975	ENSG00000099364	33911	FBXL19	F-box and leucine-rich repeat protein 19	54620	16	n/a	n/a	7.59E-01	1.562
1100007	ENSG00000171388	8785	APLN	apelin	8862	X	n/a	n/a	6.91E-01	1.561
1099180	ENSG00000167874	60145	TMEM88	transmembrane protein 88	92162	17	n/a	n/a	6.99E-01	1.561
1094917	ENSG00000140548	119492	ZNF710	zinc finger protein 710	374655	15	n/a	n/a	6.84E-01	1.56
1104527	ENSG00000198157	55202	HMGN5	high mobility group nucleosome binding domain 5	79366	X	n/a	n/a	5.53E-01	1.56
1089113	ENSG00000100242	25526	SUN2	Sad1 and UNC84 domain containing 2	25777	22	n/a	n/a	5.51E-01	1.56
1088858	ENSG00000092621	25976	PHGDH	phosphoglycerate dehydrogenase	26227	1	n/a	n/a	6.39E-01	1.56
1095985	ENSG00000148204	94824	CRB2	crumbs homolog 2 (Drosophila)	286204	9	n/a	n/a	7.70E-01	1.558
279710870	ENSG00000209582	0	SNORA48	small nucleolar RNA, H/ACA box 48	0	17	n/a	n/a	4.46E-01	1.557
1093842	ENSG00000134595	6618	SOX3	SRY (sex determining region Y)-box 3	6658	X	n/a	n/a	6.83E-01	1.557
279709064	ENSG00000207715	0	AC009065.2	AC009065.2	0	16	n/a	n/a	6.67E-01	1.557
1089966	ENSG00000105329	6998	TGFB1	transforming growth factor, beta 1	7040	19	n/a	n/a	6.67E-01	1.557
1090641	ENSG00000110090	1365	CPT1A	carnitine palmitoyltransferase 1A (liver)	1374	11	n/a	n/a	6.92E-01	1.557
280077660	ENSG00000254911	0	SCARNA9	small Cajal body-specific RNA 9	0	11	n/a	n/a	5.50E-01	1.556
1094398	ENSG00000137497	4895	NUMA1	nuclear mitotic apparatus protein 1	4926	11	n/a	n/a	6.37E-01	1.556
1104823	ENSG00000198933	9611	TBKBP1	TBK1 binding protein 1	9755	17	n/a	n/a	7.55E-01	1.555
280107367	ENSG00000257647	0	RP11-701H24.3	RP11-701H24.3	0	15	n/a	n/a	5.61E-01	1.555
280135928	ENSG00000259605	0	AC074212.5	AC074212.5	0	19	n/a	n/a	6.98E-01	1.554
1103286	ENSG00000187260	110422	WDR86	WD repeat domain 86	349136	7	n/a	n/a	7.57E-01	1.553
1094150	ENSG00000136205	41334	TNS3	tensin 3	64759	7	n/a	n/a	5.77E-01	1.553
1098391	ENSG00000164776	5228	PHKG1	phosphorylase kinase, gamma 1 (muscle)	5260	7	n/a	n/a	7.59E-01	1.552
1093421	ENSG00000131899	3971	LLGL1	lethal giant larvae homolog 1 (Drosophila)	3996	17	n/a	n/a	5.93E-01	1.552
1088187	ENSG00000075461	26837	CACNG4	calcium channel, voltage-dependent, gamma subunit 4	27092	17	n/a	n/a	6.76E-01	1.552
1097481	ENSG00000160801	5713	PTH1R	parathyroid hormone 1 receptor	5745	3	n/a	n/a	7.69E-01	1.552
1095713	ENSG00000146005	58459	PSD2	pleckstrin and Sec7 domain containing 2	84249	5	n/a	n/a	6.64E-01	1.551
279988435	ENSG00000244741	0	AC008670.5	AC008670.5	0	5	n/a	n/a	5.50E-01	1.551
1094841	ENSG00000140067	59840	FAM181A	family with sequence similarity 181, member A	90050	14	n/a	n/a	7.26E-01	1.55
1088032	ENSG00000071564	6889	TCF3	transcription factor 3 (E2A immunoglobulin enhancer binding factors E12/E47)	6929	19	n/a	n/a	7.54E-01	1.55
279853536	ENSG00000231302	0	RPL36P2	ribosomal protein L36 pseudogene 2	0	20	n/a	n/a	7.02E-01	1.549
280052007	ENSG00000253096	0	Y_RNA	Y RNA	0	14	n/a	n/a	5.54E-01	1.549
1103126	ENSG00000186575	4745	NF2	neurofibromin 2 (merlin)	4771	22	n/a	n/a	7.71E-01	1.549
279944541	ENSG00000240004	0	AC003111.2	AC003111.2	0	19	n/a	n/a	5.52E-01	1.549
279706495	ENSG00000207236	1013510	SNORD116-21	small nucleolar RNA, C/D box 116-21	100033432	15	n/a	n/a	6.88E-01	1.548
279659464	ENSG00000199994	0	RN5S145	RNA, 5S ribosomal 145	0	3	n/a	n/a	4.21E-01	1.548
1093102	ENSG00000129968	57598	FAM108A1	family with sequence similarity 108, member A1	81926	19	n/a	n/a	6.64E-01	1.548
1098638	ENSG00000165801	34990	ARHGEF40	Rho guanine nucleotide exchange factor (GEF) 40	55701	14	n/a	n/a	7.53E-01	1.546
1102326	ENSG00000183397	1000551	C19orf71	chromosome 19 open reading frame 71	100128569	19	n/a	n/a	6.76E-01	1.546
1090227	ENSG00000106624	162	AEBP1	AE binding protein 1	165	7	n/a	n/a	5.55E-01	1.546
280008739	ENSG00000249019	0	RP11-539G18.1	RP11-539G18.1	0	4	n/a	n/a	5.49E-01	1.546
279984777	ENSG00000244384	0	AC073254.1	AC073254.1	0	2	n/a	n/a	7.69E-01	1.546
1093088	ENSG00000129757	1022	CDKN1C	cyclin-dependent kinase inhibitor 1C (p57, Kip2)	1028	11	n/a	n/a	6.34E-01	1.545
1104874	ENSG00000203618	2795	GP1BB	glycoprotein Ib (platelet), beta polypeptide	2812	22	n/a	n/a	6.80E-01	1.545
279475262	ENSG00000176734	0	TRIL	TLR4 interactor with leucine-rich repeats	0	7	n/a	n/a	5.62E-01	1.545
279761316	ENSG00000222844	0	U6	U6 spliceosomal RNA	0	11	n/a	n/a	5.51E-01	1.545
280089261	ENSG00000255690	0	AC005013.1	AC005013.1	0	7	n/a	n/a	5.62E-01	1.545
1089411	ENSG00000101439	1460	CST3	cystatin C	1471	20	n/a	n/a	6.68E-01	1.544
280078548	ENSG00000254969	0	RP11-939C17.2	RP11-939C17.2	0	11	n/a	n/a	6.06E-01	1.543
1091477	ENSG00000116544	37326	DLGAP3	discs, large (Drosophila) homolog-associated protein 3	58512	1	n/a	n/a	7.54E-01	1.543
279935681	ENSG00000238828	0	hsa-mir-1974	hsa-mir-1974	0	5	n/a	n/a	5.49E-01	1.542
1097442	ENSG00000160472	80637	TMEM190	transmembrane protein 190	147744	19	n/a	n/a	6.97E-01	1.542
1101970	ENSG00000181826	1002216	RELL1	RELT-like 1	768211	4	n/a	n/a	7.11E-01	1.542
280051741	ENSG00000253058	0	5S_rRNA	5S ribosomal RNA	0	17	n/a	n/a	6.16E-01	1.541
1101909	ENSG00000181449	6617	SOX2	SRY (sex determining region Y)-box 2	6657	3	n/a	n/a	5.48E-01	1.541
1094916	ENSG00000140545	4215	MFGE8	milk fat globule-EGF factor 8 protein	4240	15	n/a	n/a	5.75E-01	1.541
1102017	ENSG00000182095	58828	TNRC18	trinucleotide repeat containing 18	84629	7	n/a	n/a	6.99E-01	1.541
279659359	ENSG00000199960	1013529	SNORD115-14	small nucleolar RNA, C/D box 115-14	100033451	15	n/a	n/a	7.67E-01	1.539
279481051	ENSG00000177418	0	AC006001.1	AC006001.1	0	7	n/a	n/a	6.89E-01	1.539
280051783	ENSG00000253064	0	U6	U6 spliceosomal RNA	0	17	n/a	n/a	6.03E-01	1.538
1099060	ENSG00000167491	34104	GATAD2A	GATA zinc finger domain containing 2A	54815	19	n/a	n/a	7.67E-01	1.538
1088590	ENSG00000087074	23398	PPP1R15A	protein phosphatase 1, regulatory subunit 15A	23645	19	n/a	n/a	5.51E-01	1.538
1098771	ENSG00000166289	54995	PLEKHF1	pleckstrin homology domain containing, family F (with FYVE domain) member 1	79156	19	n/a	n/a	7.57E-01	1.538
280018251	ENSG00000249835	0	VCAN-AS1	VCAN antisense RNA 1 (non-protein coding)	0	5	n/a	n/a	5.66E-01	1.537
1096764	ENSG00000154930	58733	ACSS1	acyl-CoA synthetase short-chain family member 1	84532	20	n/a	n/a	6.68E-01	1.537
1106938	ENSG00000225485	36909	ARHGAP23	Rho GTPase activating protein 23	57636	17	n/a	n/a	6.62E-01	1.537
1104077	ENSG00000196814	59787	FAM125B	family with sequence similarity 125, member B	89853	9	n/a	n/a	6.66E-01	1.537
279906832	ENSG00000236062	0	GSTM5P1	glutathione S-transferase mu 5 pseudogene 1	0	3	n/a	n/a	4.35E-01	1.537
279710849	ENSG00000209418	110295	SNORD64	small nucleolar RNA, C/D box 64	347686	15	n/a	n/a	5.67E-01	1.536
279662131	ENSG00000200785	0	SNORD8	small nucleolar RNA, C/D box 8	0	14	n/a	n/a	4.35E-01	1.536
1105897	ENSG00000213722	23318	DDAH2	dimethylarginine dimethylaminohydrolase 2	23564	6	n/a	n/a	6.96E-01	1.536
280131457	ENSG00000259352	0	RP11-109D20.2	RP11-109D20.2	0	15	n/a	n/a	6.41E-01	1.536
1088235	ENSG00000076928	9015	ARHGEF1	Rho guanine nucleotide exchange factor (GEF) 1	9138	19	n/a	n/a	6.81E-01	1.536
1088950	ENSG00000097007	22	ABL1	c-abl oncogene 1, non-receptor tyrosine kinase	25	9	n/a	n/a	6.21E-01	1.535
1098420	ENSG00000164897	57832	TMUB1	transmembrane and ubiquitin-like domain containing 1	83590	7	n/a	n/a	7.97E-01	1.535
279936079	ENSG00000238890	0	AC078917.1	AC078917.1	0	12	n/a	n/a	7.53E-01	1.535
1092986	ENSG00000128849	59142	CGNL1	cingulin-like 1	84952	15	n/a	n/a	6.13E-01	1.535
279985162	ENSG00000244416	0	AC004386.1	AC004386.1	0	X	n/a	n/a	4.10E-01	1.535
279704017	ENSG00000206811	0	SNORA10	small nucleolar RNA, H/ACA box 10	0	16	n/a	n/a	5.62E-01	1.533
280084000	ENSG00000255278	0	AC005363.8	AC005363.8	0	16	n/a	n/a	5.62E-01	1.533
280094681	ENSG00000256309	0	AC009469.1	AC009469.1	0	2	n/a	n/a	6.69E-01	1.532
1090741	ENSG00000111077	23126	TENC1	tensin like C1 domain containing phosphatase (tensin 2)	23371	12	n/a	n/a	6.70E-01	1.532
279760931	ENSG00000222720	0	AC027307.1	AC027307.1	0	19	n/a	n/a	5.54E-01	1.532
1087164	ENSG00000011451	37339	WIZ	widely interspaced zinc finger motifs	58525	19	n/a	n/a	7.70E-01	1.532
1102531	ENSG00000184208	55443	C22orf46	chromosome 22 open reading frame 46	79640	22	n/a	n/a	6.52E-01	1.532
1098550	ENSG00000165458	3611	INPPL1	inositol polyphosphate phosphatase-like 1	3636	11	n/a	n/a	6.84E-01	1.531
1098328	ENSG00000164530	85761	PI16	peptidase inhibitor 16	221476	6	n/a	n/a	6.18E-01	1.531
279819863	ENSG00000228288	157122557	RP11-480I12.3	RP11-480I12.3	100506696	1	n/a	n/a	4.24E-01	1.531
1101908	ENSG00000181444	81730	ZNF467	zinc finger protein 467	168544	7	n/a	n/a	7.69E-01	1.529
1095544	ENSG00000144749	25767	LRIG1	leucine-rich repeats and immunoglobulin-like domains 1	26018	3	n/a	n/a	5.66E-01	1.529
280087032	ENSG00000255498	0	RP11-618K13.2	RP11-618K13.2	0	11	n/a	n/a	7.39E-01	1.529
1091331	ENSG00000115468	56104	EFHD1	EF-hand domain family, member D1	80303	2	n/a	n/a	6.31E-01	1.528
1103857	ENSG00000196218	6228	RYR1	ryanodine receptor 1 (skeletal)	6261	19	n/a	n/a	6.14E-01	1.528
1094520	ENSG00000138080	10958	EMILIN1	elastin microfibril interfacer 1	11117	2	n/a	n/a	6.82E-01	1.528
279716347	ENSG00000212330	0	U6	U6 spliceosomal RNA	0	14	n/a	n/a	5.49E-01	1.528
1087726	ENSG00000063169	29731	GLTSCR1	glioma tumor suppressor candidate region gene 1	29998	19	n/a	n/a	7.62E-01	1.528
1094319	ENSG00000137076	7051	TLN1	talin 1	7094	9	n/a	n/a	5.52E-01	1.528
1095148	ENSG00000142235	77507	LMTK3	lemur tyrosine kinase 3	114783	19	n/a	n/a	6.65E-01	1.527
1090297	ENSG00000107317	5698	PTGDS	prostaglandin D2 synthase 21kDa (brain)	5730	9	n/a	n/a	6.70E-01	1.526
1101827	ENSG00000180929	78694	GPR62	G protein-coupled receptor 62	118442	3	n/a	n/a	6.75E-01	1.526
1101155	ENSG00000177045	80655	SIX5	SIX homeobox 5	147912	19	n/a	n/a	7.87E-01	1.526
1095813	ENSG00000146830	41196	GIGYF1	GRB10 interacting GYF protein 1	64599	7	n/a	n/a	7.65E-01	1.525
1089154	ENSG00000100345	4601	MYH9	myosin, heavy chain 9, non-muscle	4627	22	n/a	n/a	5.72E-01	1.525
279751848	ENSG00000221083	0	SNORA77	Small nucleolar RNA SNORA77	0	1	n/a	n/a	5.52E-01	1.525
279837044	ENSG00000229847	0	EMX2OS	EMX2 opposite strand/antisense RNA (non-protein coding)	0	10	n/a	n/a	5.66E-01	1.524
1102464	ENSG00000183864	10608	TOB2	transducer of ERBB2, 2	10766	22	n/a	n/a	6.68E-01	1.524
1099013	ENSG00000167244	3461	IGF2	insulin-like growth factor 2 (somatomedin A)	3481	11	n/a	n/a	5.48E-01	1.524
279966820	ENSG00000242517	0	AC018607.3	AC018607.3	0	8	n/a	n/a	4.29E-01	1.523
279922546	ENSG00000237470	0	RP11-271M1.2	RP11-271M1.2	0	10	n/a	n/a	6.44E-01	1.522
1096111	ENSG00000149257	867	SERPINH1	serpin peptidase inhibitor, clade H (heat shock protein 47), member 1, (collagen binding protein 1)	871	11	n/a	n/a	6.87E-01	1.521
279935219	ENSG00000238756	0	snoU13	Small nucleolar RNA U13	0	2	n/a	n/a	7.58E-01	1.521
1092011	ENSG00000120885	1182	CLU	clusterin	1191	8	n/a	n/a	6.98E-01	1.521
280090124	ENSG00000255782	0	Z83840.1	Z83840.1	0	22	n/a	n/a	5.50E-01	1.521
279888939	ENSG00000234431	0	AC007283.5	AC007283.5	0	2	n/a	n/a	6.70E-01	1.52
1102050	ENSG00000182218	58640	HHIPL1	HHIP-like 1	84439	14	n/a	n/a	7.33E-01	1.52
1096314	ENSG00000151322	40700	NPAS3	neuronal PAS domain protein 3	64067	14	n/a	n/a	5.53E-01	1.519
1098171	ENSG00000164050	5332	PLXNB1	plexin B1	5364	3	n/a	n/a	6.69E-01	1.518
279951718	ENSG00000240801	0	AC132217.4	AC132217.4	0	11	n/a	n/a	5.48E-01	1.518
1097400	ENSG00000160223	23063	ICOSLG	inducible T-cell co-stimulator ligand	23308	21	n/a	n/a	5.62E-01	1.518
279840524	ENSG00000230149	0	RP3-508I15.19	RP3-508I15.19	0	22	n/a	n/a	5.67E-01	1.518
280026510	ENSG00000250463	0	RP11-226L15.4	RP11-226L15.4	0	1	n/a	n/a	4.22E-01	1.518
1096188	ENSG00000149798	10288	CDC42EP2	CDC42 effector protein (Rho GTPase binding) 2	10435	11	n/a	n/a	6.98E-01	1.518
280035466	ENSG00000251184	0	RP11-101E3.5	RP11-101E3.5	0	9	n/a	n/a	5.98E-01	1.517
1102208	ENSG00000182902	57975	SLC25A18	solute carrier family 25 (mitochondrial carrier), member 18	83733	22	n/a	n/a	6.17E-01	1.517
1106087	ENSG00000214456	133671	PLIN5	perilipin 5	440503	19	n/a	n/a	6.91E-01	1.516
279665680	ENSG00000201808	6048	SNORA73A	small nucleolar RNA, H/ACA box 73A	6080	1	n/a	n/a	4.43E-01	1.516
1104235	ENSG00000197324	25769	LRP10	low density lipoprotein receptor-related protein 10	26020	14	n/a	n/a	6.13E-01	1.515
1100312	ENSG00000172638	29741	EFEMP2	EGF containing fibulin-like extracellular matrix protein 2	30008	11	n/a	n/a	7.28E-01	1.514
280077089	ENSG00000254866	0	DEFB109P3	defensin, beta 109, pseudogene 3	0	8	n/a	n/a	4.13E-01	1.513
1089377	ENSG00000101307	10180	SIRPB1	signal-regulatory protein beta 1	10326	20	n/a	n/a	7.75E-01	1.513
280036383	ENSG00000251267	0	RP1-5O6.6	RP1-5O6.6	0	22	n/a	n/a	5.50E-01	1.513
1093384	ENSG00000131653	58441	TRAF7	TNF receptor-associated factor 7	84231	16	n/a	n/a	7.60E-01	1.512
280101133	ENSG00000257053	0	Z98941.1	Z98941.1	0	12	n/a	n/a	6.49E-01	1.512
1087254	ENSG00000019144	22942	PHLDB1	pleckstrin homology-like domain, family B, member 1	23187	11	n/a	n/a	5.90E-01	1.512
279814315	ENSG00000227766	0	HCG4P5	HLA complex group 4 pseudogene 5	0	6	n/a	n/a	6.69E-01	1.512
1092350	ENSG00000124067	6524	SLC12A4	solute carrier family 12 (potassium/chloride transporters), member 4	6560	16	n/a	n/a	5.67E-01	1.512
1096659	ENSG00000154102	126670	C16orf74	chromosome 16 open reading frame 74	404550	16	n/a	n/a	6.71E-01	1.512
279665519	ENSG00000201770	0	U6	U6 spliceosomal RNA	0	20	n/a	n/a	5.42E-01	1.512
1101904	ENSG00000181409	9481	AATK	apoptosis-associated tyrosine kinase	9625	17	n/a	n/a	5.78E-01	1.512
280011037	ENSG00000249240	0	AC069368.3	Uncharacterized protein	0	15	n/a	n/a	6.66E-01	1.512
279996116	ENSG00000247627	0	MTND4P12	MT-ND4 pseudogene 12	0	5	n/a	n/a	4.41E-01	1.511
1106008	ENSG00000214182	0	PTMAP5	prothymosin, alpha pseudogene 5	0	13	n/a	n/a	4.13E-01	1.511
279751666	ENSG00000221048	0	AC079781.1	AC079781.1	0	7	n/a	n/a	6.44E-01	1.509
1109009	ENSG00000241839	56102	PLEKHO2	pleckstrin homology domain containing, family O member 2	80301	15	n/a	n/a	5.54E-01	1.509
279996973	ENSG00000247993	0	RP11-79P5.2	RP11-79P5.2	0	5	n/a	n/a	4.19E-01	1.509
279771431	ENSG00000224067	0	RP11-430K21.2	RP11-430K21.2	0	9	n/a	n/a	5.51E-01	1.508
1089643	ENSG00000103089	54991	FA2H	fatty acid 2-hydroxylase	79152	16	n/a	n/a	5.51E-01	1.508
1101054	ENSG00000176533	2771	GNG7	guanine nucleotide binding protein (G protein), gamma 7	2788	19	n/a	n/a	7.64E-01	1.508
1093272	ENSG00000130881	4012	LRP3	low density lipoprotein receptor-related protein 3	4037	19	n/a	n/a	6.94E-01	1.508
1088985	ENSG00000099625	90242	C19orf26	chromosome 19 open reading frame 26	255057	19	n/a	n/a	5.93E-01	1.508
1106465	ENSG00000218891	81568	ZNF579	zinc finger protein 579	163033	19	n/a	n/a	6.90E-01	1.507
279855660	ENSG00000231485	0	RP4-535B20.1	RP4-535B20.1	0	1	n/a	n/a	5.56E-01	1.507
279866978	ENSG00000232499	0	RP11-512F24.1	RP11-512F24.1	0	1	n/a	n/a	6.69E-01	1.506
279845663	ENSG00000230581	0	RP11-390F4.8	RP11-390F4.8	0	9	n/a	n/a	5.52E-01	1.505
1093555	ENSG00000132702	37944	HAPLN2	hyaluronan and proteoglycan link protein 2	60484	1	n/a	n/a	5.49E-01	1.505
1103384	ENSG00000187773	79075	FAM69C	family with sequence similarity 69, member C	125704	18	n/a	n/a	6.84E-01	1.505
279669008	ENSG00000203403	0	AC020907.2	AC020907.2	0	19	n/a	n/a	6.67E-01	1.505
279609084	ENSG00000196593	0	RP11-45B20.4	RP11-45B20.4	0	13	n/a	n/a	5.49E-01	1.504
1093036	ENSG00000129270	54987	MMP28	matrix metallopeptidase 28	79148	17	n/a	n/a	6.70E-01	1.504
1088130	ENSG00000074219	8402	TEAD2	TEA domain family member 2	8463	19	n/a	n/a	6.50E-01	1.503
1107728	ENSG00000230715	0	RP11-274B21.4	RP11-274B21.4	0	7	n/a	n/a	7.28E-01	1.503
1095076	ENSG00000141577	22749	AZI1	5-azacytidine induced 1	22994	17	n/a	n/a	7.51E-01	1.502
280132567	ENSG00000259417	0	RP11-2E17.1	RP11-2E17.1	0	15	n/a	n/a	5.48E-01	1.502
1102425	ENSG00000183741	23221	CBX6	chromobox homolog 6	23466	22	n/a	n/a	7.99E-01	1.501
1103486	ENSG00000188157	119616	AGRN	agrin	375790	1	n/a	n/a	6.82E-01	1.501
280082791	ENSG00000255198	182016	SNHG9	small nucleolar RNA host gene 9 (non-protein coding)	735301	16	n/a	n/a	4.20E-01	1.5
1108890	ENSG00000239282	167370	GATSL3	GATS protein-like 3	652968	22	n/a	n/a	6.06E-01	1.499
1103219	ENSG00000186994	90379	KANK3	KN motif and ankyrin repeat domains 3	256949	19	n/a	n/a	7.68E-01	1.499
280076033	ENSG00000254791	0	FAR1-IT1	FAR1 intronic transcript 1 (non-protein coding)	0	11	n/a	n/a	5.56E-01	1.499
280072672	ENSG00000254572	0	GLULP3	glutamate-ammonia ligase (glutamine synthetase) pseudogene 3	0	11	n/a	n/a	4.23E-01	1.498
279876037	ENSG00000233286	0	MTND3P10	MT-ND3 pseudogene 10	0	2	n/a	n/a	6.67E-01	1.498
280092069	ENSG00000256005	0	AC093734.1	AC093734.1	0	7	n/a	n/a	6.85E-01	1.497
1098985	ENSG00000167123	30630	CERCAM	cerebral endothelial cell adhesion molecule	51148	9	n/a	n/a	4.33E-01	1.497
1095848	ENSG00000147119	35828	CHST7	carbohydrate (N-acetylglucosamine 6-O) sulfotransferase 7	56548	X	n/a	n/a	6.69E-01	1.496
1090642	ENSG00000110092	592	CCND1	cyclin D1	595	11	n/a	n/a	5.52E-01	1.496
1092627	ENSG00000125817	1052	CENPB	centromere protein B, 80kDa	1059	20	n/a	n/a	6.16E-01	1.495
1087449	ENSG00000041982	3351	TNC	tenascin C	3371	9	n/a	n/a	5.75E-01	1.495
1102577	ENSG00000184371	1424	CSF1	colony stimulating factor 1 (macrophage)	1435	1	n/a	n/a	6.65E-01	1.495
1090298	ENSG00000107331	17	ABCA2	ATP-binding cassette, sub-family A (ABC1), member 2	20	9	n/a	n/a	5.52E-01	1.494
1094750	ENSG00000139438	59105	C12orf34	chromosome 12 open reading frame 34	84915	12	n/a	n/a	5.59E-01	1.494
279750619	ENSG00000220505	0	RP11-111D3.1	RP11-111D3.1	0	6	n/a	n/a	6.83E-01	1.494
1089736	ENSG00000103742	36995	IGDCC4	immunoglobulin superfamily, DCC subclass, member 4	57722	15	n/a	n/a	5.56E-01	1.493
1105483	ENSG00000205476	106012	CCDC85C	coiled-coil domain containing 85C	317762	14	n/a	n/a	7.52E-01	1.493
1090650	ENSG00000110195	2332	FOLR1	folate receptor 1 (adult)	2348	11	n/a	n/a	4.57E-01	1.492
1088352	ENSG00000079805	1773	DNM2	dynamin 2	1785	19	n/a	n/a	6.15E-01	1.492
279793920	ENSG00000225951	0	RP11-339B21.9	RP11-339B21.9	0	9	n/a	n/a	6.76E-01	1.492
1095159	ENSG00000142409	79117	ZNF787	zinc finger protein 787	126208	19	n/a	n/a	6.37E-01	1.491
1102369	ENSG00000183580	22949	FBXL7	F-box and leucine-rich repeat protein 7	23194	5	n/a	n/a	6.68E-01	1.491
1090825	ENSG00000111676	1810	ATN1	atrophin 1	1822	12	n/a	n/a	6.64E-01	1.491
280093438	ENSG00000256148	0	RP11-809N8.5	RP11-809N8.5	0	11	n/a	n/a	4.37E-01	1.491
1093835	ENSG00000134569	4013	LRP4	low density lipoprotein receptor-related protein 4	4038	11	n/a	n/a	5.50E-01	1.49
1103309	ENSG00000187513	2685	GJA4	gap junction protein, alpha 4, 37kDa	2701	1	n/a	n/a	5.50E-01	1.49
1101235	ENSG00000177464	2811	GPR4	G protein-coupled receptor 4	2828	19	n/a	n/a	6.66E-01	1.489
1100547	ENSG00000173805	8891	HAP1	huntingtin-associated protein 1	9001	17	n/a	n/a	7.03E-01	1.489
1089006	ENSG00000099860	4590	GADD45B	growth arrest and DNA-damage-inducible, beta	4616	19	n/a	n/a	4.10E-01	1.489
279886361	ENSG00000234194	0	RP4-781B1.2	RP4-781B1.2	0	20	n/a	n/a	7.78E-01	1.489
1094738	ENSG00000139352	426	ASCL1	achaete-scute complex homolog 1 (Drosophila)	429	12	n/a	n/a	6.67E-01	1.489
279470330	ENSG00000176054	0	RPL23P2	ribosomal protein L23 pseudogene 2	0	21	n/a	n/a	7.88E-01	1.489
1105542	ENSG00000205704	109715	CTA-250D10.15	CTA-250D10.15	339674	22	n/a	n/a	6.80E-01	1.488
1095163	ENSG00000142459	77695	EVI5L	ecotropic viral integration site 5-like	115704	19	n/a	n/a	7.44E-01	1.488
1089738	ENSG00000103811	1501	CTSH	cathepsin H	1512	15	n/a	n/a	7.43E-01	1.488
280112782	ENSG00000258197	0	NKX2-2-AS1	NKX2-2 antisense RNA 1 (non-protein coding)	0	20	n/a	n/a	5.55E-01	1.488
1095982	ENSG00000148180	2917	GSN	gelsolin	2934	9	n/a	n/a	5.66E-01	1.488
1089882	ENSG00000104897	8124	SF3A2	splicing factor 3a, subunit 2, 66kDa	8175	19	n/a	n/a	7.56E-01	1.487
1103840	ENSG00000196169	79013	KIF19	kinesin family member 19	124602	17	n/a	n/a	7.64E-01	1.486
1086949	ENSG00000005206	36207	AC004410.1	Signal peptide peptidase-like 2B	56928	19	n/a	n/a	7.33E-01	1.486
1093572	ENSG00000132819	34833	RBM38	RNA binding motif protein 38	55544	20	n/a	n/a	7.66E-01	1.486
280050754	ENSG00000252917	0	SNORA74	Small nucleolar RNA SNORA74	0	12	n/a	n/a	5.67E-01	1.486
1097531	ENSG00000161091	79131	C19orf28	chromosome 19 open reading frame 28	126321	19	n/a	n/a	6.48E-01	1.486
280050460	ENSG00000252874	0	Y_RNA	Y RNA	0	11	n/a	n/a	6.29E-01	1.485
279939458	ENSG00000239373	0	AL021579.1	AL021579.1	0	1	n/a	n/a	5.62E-01	1.485
279775195	ENSG00000224335	0	RP11-301M17.2	RP11-301M17.2	0	1	n/a	n/a	5.50E-01	1.485
1098354	ENSG00000164638	85880	SLC29A4	solute carrier family 29 (nucleoside transporters), member 4	222962	7	n/a	n/a	5.51E-01	1.485
279931101	ENSG00000238184	0	AC129929.5	AC129929.5	0	11	n/a	n/a	7.70E-01	1.484
1093045	ENSG00000129353	36429	SLC44A2	solute carrier family 44, member 2	57153	19	n/a	n/a	6.70E-01	1.483
1093884	ENSG00000134871	1275	COL4A2	collagen, type IV, alpha 2	1284	13	n/a	n/a	6.67E-01	1.483
1090770	ENSG00000111275	214	ALDH2	aldehyde dehydrogenase 2 family (mitochondrial)	217	12	n/a	n/a	6.67E-01	1.483
1106481	ENSG00000219607	169334	PPP1R3G	protein phosphatase 1, regulatory subunit 3G	648791	6	n/a	n/a	6.18E-01	1.483
279881622	ENSG00000233766	0	AC098617.2	AC098617.2	0	2	n/a	n/a	6.88E-01	1.483
279988923	ENSG00000244953	0	RP11-613D13.8	RP11-613D13.8	0	11	n/a	n/a	6.10E-01	1.483
1090023	ENSG00000105559	36937	PLEKHA4	pleckstrin homology domain containing, family A (phosphoinositide binding specific) member 4	57664	19	n/a	n/a	5.50E-01	1.482
1088276	ENSG00000077942	2177	FBLN1	fibulin 1	2192	22	n/a	n/a	4.23E-01	1.482
279911327	ENSG00000236472	0	AC002401.1	AC002401.1	0	17	n/a	n/a	5.54E-01	1.482
279951259	ENSG00000240756	0	AL132988.2	AL132988.2	0	14	n/a	n/a	4.07E-01	1.482
1096451	ENSG00000152284	57683	TCF7L1	transcription factor 7-like 1 (T-cell specific, HMG-box)	83439	2	n/a	n/a	7.78E-01	1.482
1105814	ENSG00000213085	25539	CCDC19	coiled-coil domain containing 19	25790	1	n/a	n/a	6.18E-01	1.481
1101559	ENSG00000179292	90356	TMEM151A	transmembrane protein 151A	256472	11	n/a	n/a	5.98E-01	1.481
1105002	ENSG00000204060	0	FOXO6	forkhead box O6	0	1	n/a	n/a	6.33E-01	1.481
280067956	ENSG00000254230	0	RP11-582J16.3	RP11-582J16.3	0	8	n/a	n/a	5.55E-01	1.481
1097512	ENSG00000160972	59178	PPP1R16A	protein phosphatase 1, regulatory subunit 16A	84988	8	n/a	n/a	7.70E-01	1.481
1088190	ENSG00000075618	6584	FSCN1	fascin homolog 1, actin-bundling protein (Strongylocentrotus purpuratus)	6624	7	n/a	n/a	6.03E-01	1.481
279702911	ENSG00000206621	1013504	SNORD116-14	small nucleolar RNA, C/D box 116-14	100033426	15	n/a	n/a	5.66E-01	1.481
1097633	ENSG00000162073	78985	PAQR4	progestin and adipoQ receptor family member IV	124222	16	n/a	n/a	6.73E-01	1.481
279957244	ENSG00000241482	0	AC064836.1	AC064836.1	0	2	n/a	n/a	4.54E-01	1.48
280050012	ENSG00000252809	0	AC135050.3	AC135050.3	0	16	n/a	n/a	5.52E-01	1.48
1087124	ENSG00000010319	36199	SEMA3G	sema domain, immunoglobulin domain (Ig), short basic domain, secreted, (semaphorin) 3G	56920	3	n/a	n/a	6.71E-01	1.479
280026738	ENSG00000250487	0	RP11-43D2.6	RP11-43D2.6	0	5	n/a	n/a	6.69E-01	1.479
1093217	ENSG00000130669	10152	PAK4	p21 protein (Cdc42/Rac)-activated kinase 4	10298	19	n/a	n/a	6.83E-01	1.479
280017399	ENSG00000249761	0	CTD-2278B20.1	CTD-2278B20.1	0	5	n/a	n/a	5.66E-01	1.478
279810587	ENSG00000227407	0	AC008746.3	AC008746.3	0	19	n/a	n/a	5.53E-01	1.478
279825697	ENSG00000228793	0	RP1-223B1.1	RP1-223B1.1	0	6	n/a	n/a	7.55E-01	1.478
1108009	ENSG00000232434	123592	C9orf172	chromosome 9 open reading frame 172	389813	9	n/a	n/a	5.57E-01	1.477
1095154	ENSG00000142327	36417	RNPEPL1	arginyl aminopeptidase (aminopeptidase B)-like 1	57140	2	n/a	n/a	7.68E-01	1.477
1089114	ENSG00000100243	1715	CYB5R3	cytochrome b5 reductase 3	1727	22	n/a	n/a	7.27E-01	1.476
279704129	ENSG00000206830	0	U6	U6 spliceosomal RNA	0	12	n/a	n/a	5.98E-01	1.475
1096173	ENSG00000149639	80062	KIAA0889	KIAA0889	140710	20	n/a	n/a	5.61E-01	1.475
1089081	ENSG00000100139	59547	MICALL1	MICAL-like 1	85377	22	n/a	n/a	5.97E-01	1.475
280107302	ENSG00000257640	0	RP11-570L15.2	RP11-570L15.2	0	2	n/a	n/a	5.51E-01	1.475
1100457	ENSG00000173327	4271	MAP3K11	mitogen-activated protein kinase kinase kinase 11	4296	11	n/a	n/a	6.90E-01	1.475
279933954	ENSG00000238549	0	snoU13	Small nucleolar RNA U13	0	20	n/a	n/a	6.18E-01	1.474
1087832	ENSG00000066056	7032	TIE1	tyrosine kinase with immunoglobulin-like and EGF-like domains 1	7075	1	n/a	n/a	6.89E-01	1.474
1109131	ENSG00000244165	5000	P2RY11	purinergic receptor P2Y, G-protein coupled, 11	5032	19	n/a	n/a	7.60E-01	1.474
1101442	ENSG00000178685	59065	PARP10	poly (ADP-ribose) polymerase family, member 10	84875	8	n/a	n/a	7.78E-01	1.474
280040309	ENSG00000251548	0	RP11-215G15.4	RP11-215G15.4	0	5	n/a	n/a	7.27E-01	1.474
1105956	ENSG00000213977	29842	TAX1BP3	Tax1 (human T-cell leukemia virus type I) binding protein 3	30851	17	n/a	n/a	7.87E-01	1.473
1104429	ENSG00000197901	9221	SLC22A6	solute carrier family 22 (organic anion transporter), member 6	9356	11	n/a	n/a	7.10E-01	1.473
279809762	ENSG00000227329	0	RP11-258C19.4	RP11-258C19.4	0	X	n/a	n/a	6.89E-01	1.473
279887819	ENSG00000234338	0	RP11-797H7.1	RP11-797H7.1	0	7	n/a	n/a	6.66E-01	1.473
1103604	ENSG00000188643	79949	S100A16	S100 calcium binding protein A16	140576	1	n/a	n/a	5.68E-01	1.473
1096631	ENSG00000153902	81584	LGI4	leucine-rich repeat LGI family, member 4	163175	19	n/a	n/a	6.07E-01	1.472
1100056	ENSG00000171532	4735	NEUROD2	neurogenic differentiation 2	4761	17	n/a	n/a	6.83E-01	1.472
1097200	ENSG00000158715	59573	SLC45A3	solute carrier family 45, member 3	85414	1	n/a	n/a	5.62E-01	1.472
1104181	ENSG00000197136	124961	PCNXL3	pecanex-like 3 (Drosophila)	399909	11	n/a	n/a	5.66E-01	1.472
1100517	ENSG00000173621	54839	LRFN4	leucine rich repeat and fibronectin type III domain containing 4	78999	11	n/a	n/a	6.68E-01	1.471
1100790	ENSG00000175130	41626	MARCKSL1	MARCKS-like 1	65108	1	n/a	n/a	6.85E-01	1.471
280048948	ENSG00000252656	0	7SK	7SK RNA	0	1	n/a	n/a	7.10E-01	1.471
1092344	ENSG00000123989	55389	CHPF	chondroitin polymerizing factor	79586	2	n/a	n/a	4.17E-01	1.47
279933541	ENSG00000238483	0	snoU13	Small nucleolar RNA U13	0	13	n/a	n/a	5.90E-01	1.47
1096020	ENSG00000148411	79730	NACC2	NACC family member 2, BEN and BTB (POZ) domain containing	138151	9	n/a	n/a	5.91E-01	1.47
1101303	ENSG00000177807	3741	KCNJ10	potassium inwardly-rectifying channel, subfamily J, member 10	3766	1	n/a	n/a	5.50E-01	1.469
1097023	ENSG00000157227	4297	MMP14	matrix metallopeptidase 14 (membrane-inserted)	4323	14	n/a	n/a	4.09E-01	1.469
1091566	ENSG00000117115	11080	PADI2	peptidyl arginine deiminase, type II	11240	1	n/a	n/a	5.55E-01	1.468
1092514	ENSG00000124942	54866	AHNAK	AHNAK nucleoprotein	79026	11	n/a	n/a	4.16E-01	1.468
279751652	ENSG00000221044	0	U3	Small nucleolar RNA U3	0	17	n/a	n/a	7.53E-01	1.467
1100711	ENSG00000174721	80303	FGFBP3	fibroblast growth factor binding protein 3	143282	10	n/a	n/a	5.51E-01	1.467
1088454	ENSG00000082781	3668	ITGB5	integrin, beta 5	3693	3	n/a	n/a	6.19E-01	1.467
1098598	ENSG00000165643	126008	SOHLH1	spermatogenesis and oogenesis specific basic helix-loop-helix 1	402381	9	n/a	n/a	6.65E-01	1.467
280088659	ENSG00000255633	0	MTRNR2L9	MT-RNR2-like 9 (pseudogene)	0	6	n/a	n/a	4.42E-01	1.467
1095527	ENSG00000144655	41233	CSRNP1	cysteine-serine-rich nuclear protein 1	64651	3	n/a	n/a	4.07E-01	1.466
1092844	ENSG00000127564	8965	PKMYT1	protein kinase, membrane associated tyrosine/threonine 1	9088	16	n/a	n/a	6.97E-01	1.466
1102815	ENSG00000185338	8582	SOCS1	suppressor of cytokine signaling 1	8651	16	n/a	n/a	6.88E-01	1.466
1106070	ENSG00000214401	159020	AC217773.1	AC217773.1	644246	17	n/a	n/a	5.48E-01	1.466
279985879	ENSG00000244491	0	RP3-508I15.18	RP3-508I15.18	0	22	n/a	n/a	6.64E-01	1.465
1090235	ENSG00000106665	7418	CLIP2	CAP-GLY domain containing linker protein 2	7461	7	n/a	n/a	6.68E-01	1.465
1095840	ENSG00000147065	4452	MSN	moesin	4478	X	n/a	n/a	5.53E-01	1.465
1096209	ENSG00000150086	2887	GRIN2B	glutamate receptor, ionotropic, N-methyl D-aspartate 2B	2904	12	n/a	n/a	6.18E-01	1.465
1102193	ENSG00000182851	109349	GPIHBP1	glycosylphosphatidylinositol anchored high density lipoprotein binding protein 1	338328	8	n/a	n/a	5.53E-01	1.465
1094017	ENSG00000135540	36500	NHSL1	NHS-like 1	57224	6	n/a	n/a	6.10E-01	1.465
1105490	ENSG00000205502	122839	C2CD4B	C2 calcium-dependent domain containing 4B	388125	15	n/a	n/a	5.63E-01	1.465
1087194	ENSG00000013297	4978	CLDN11	claudin 11	5010	3	n/a	n/a	5.55E-01	1.465
1101965	ENSG00000181790	572	BAI1	brain-specific angiogenesis inhibitor 1	575	8	n/a	n/a	5.66E-01	1.465
1097337	ENSG00000159792	5649	PSKH1	protein serine kinase H1	5681	16	n/a	n/a	7.47E-01	1.464
1098999	ENSG00000167191	31184	GPRC5B	G protein-coupled receptor, family C, group 5, member B	51704	16	n/a	n/a	5.55E-01	1.464
279762415	ENSG00000223187	0	Y_RNA	Y RNA	0	11	n/a	n/a	5.90E-01	1.463
279988779	ENSG00000244921	0	CTB-36O1.7	CTB-36O1.7	0	5	n/a	n/a	4.20E-01	1.462
1100185	ENSG00000172081	79130	MOB3A	MOB kinase activator 3A	126308	19	n/a	n/a	6.94E-01	1.462
280082353	ENSG00000255173	0	AP003068.12	AP003068.12	0	11	n/a	n/a	5.62E-01	1.462
1101860	ENSG00000181085	86280	MAPK15	mitogen-activated protein kinase 15	225689	8	n/a	n/a	6.70E-01	1.462
1093192	ENSG00000130522	3702	JUND	jun D proto-oncogene	3727	19	n/a	n/a	5.53E-01	1.462
1089733	ENSG00000103710	30766	RASL12	RAS-like, family 12	51285	15	n/a	n/a	6.67E-01	1.461
279715836	ENSG00000212195	0	U3	Small nucleolar RNA U3	0	17	n/a	n/a	7.92E-01	1.46
279663230	ENSG00000201129	0	SNORA58	Small nucleolar RNA SNORA58	0	1	n/a	n/a	6.03E-01	1.46
1099607	ENSG00000169682	58201	SPNS1	spinster homolog 1 (Drosophila)	83985	16	n/a	n/a	6.65E-01	1.46
1091415	ENSG00000116016	2019	EPAS1	endothelial PAS domain protein 1	2034	2	n/a	n/a	5.56E-01	1.46
279909651	ENSG00000236327	0	RP11-759F5.1	RP11-759F5.1	0	1	n/a	n/a	6.95E-01	1.46
280096027	ENSG00000256463	0	SALL3	sal-like 3 (Drosophila)	0	18	n/a	n/a	6.64E-01	1.459
1101107	ENSG00000176845	94211	METRNL	meteorin, glial cell differentiation regulator-like	284207	17	n/a	n/a	6.64E-01	1.459
1089685	ENSG00000103326	6610	SOLH	small optic lobes homolog (Drosophila)	6650	16	n/a	n/a	7.98E-01	1.459
279616128	ENSG00000197047	0	Z73979.1	Z73979.1	0	22	n/a	n/a	5.60E-01	1.459
1093487	ENSG00000132386	5144	SERPINF1	serpin peptidase inhibitor, clade F (alpha-2 antiplasmin, pigment epithelium derived factor), member 1	5176	17	n/a	n/a	4.16E-01	1.459
279759839	ENSG00000222414	0	U2	U2 spliceosomal RNA	0	10	n/a	n/a	4.31E-01	1.459
279841158	ENSG00000230201	0	ATP6V0CP1	ATPase, H+ transporting, lysosomal 16kDa, V0 subunit c pseudogene 1	0	17	n/a	n/a	6.70E-01	1.458
1092606	ENSG00000125740	2338	FOSB	FBJ murine osteosarcoma viral oncogene homolog B	2354	19	n/a	n/a	5.61E-01	1.458
1096508	ENSG00000152726	35036	FAM21B	family with sequence similarity 21, member B	55747	10	n/a	n/a	7.50E-01	1.458
1092764	ENSG00000126803	3286	HSPA2	heat shock 70kDa protein 2	3306	14	n/a	n/a	5.49E-01	1.458
1099297	ENSG00000168309	11011	FAM107A	family with sequence similarity 107, member A	11170	3	n/a	n/a	6.25E-01	1.457
1094268	ENSG00000136859	23207	ANGPTL2	angiopoietin-like 2	23452	9	n/a	n/a	5.50E-01	1.457
279658393	ENSG00000199675	0	snoU2-30	Small nucleolar RNA U2-30	0	11	n/a	n/a	4.24E-01	1.456
279890644	ENSG00000234577	0	RP3-398G3.3	RP3-398G3.3	0	6	n/a	n/a	5.75E-01	1.456
1104600	ENSG00000198417	4468	MT1F	metallothionein 1F	4494	16	n/a	n/a	5.65E-01	1.456
1108761	ENSG00000237493	0	RP11-603J24.7	RP11-603J24.7	0	12	n/a	n/a	5.53E-01	1.456
1097494	ENSG00000160877	76626	NACC1	nucleus accumbens associated 1, BEN and BTB (POZ) domain containing	112939	19	n/a	n/a	6.95E-01	1.456
1100735	ENSG00000174871	90183	CNIH2	cornichon homolog 2 (Drosophila)	254263	11	n/a	n/a	6.82E-01	1.455
1100726	ENSG00000174807	36402	CD248	CD248 molecule, endosialin	57124	11	n/a	n/a	6.70E-01	1.455
1096411	ENSG00000152022	79255	LIX1L	Lix1 homolog (mouse)-like	128077	1	n/a	n/a	6.69E-01	1.454
1102708	ENSG00000184956	4562	MUC6	mucin 6, oligomeric mucus/gel-forming	4588	11	n/a	n/a	6.68E-01	1.454
1096971	ENSG00000156860	40920	FBRS	fibrosin	64319	16	n/a	n/a	7.76E-01	1.454
1101527	ENSG00000179094	5155	PER1	period homolog 1 (Drosophila)	5187	17	n/a	n/a	5.88E-01	1.454
1091669	ENSG00000118004	54829	COLEC11	collectin sub-family member 11	78989	2	n/a	n/a	7.13E-01	1.453
279872050	ENSG00000232931	0	LINC00342	long intergenic non-protein coding RNA 342	0	2	n/a	n/a	5.50E-01	1.453
1103848	ENSG00000196187	9581	TMEM63A	transmembrane protein 63A	9725	1	n/a	n/a	4.10E-01	1.453
279760091	ENSG00000222482	0	AC005071.1	AC005071.1	0	7	n/a	n/a	5.91E-01	1.453
279896373	ENSG00000235058	0	ZMYND10-AS1	ZMYND10 antisense RNA 1 (non-protein coding)	0	3	n/a	n/a	5.67E-01	1.452
279669770	ENSG00000203508	0	CR786580.1	CR786580.1	0	9	n/a	n/a	7.39E-01	1.452
1090240	ENSG00000106689	9220	LHX2	LIM homeobox 2	9355	9	n/a	n/a	6.83E-01	1.451
279766006	ENSG00000223599	0	RP11-216N14.7	RP11-216N14.7	0	1	n/a	n/a	7.48E-01	1.451
1089286	ENSG00000100906	4761	NFKBIA	nuclear factor of kappa light polypeptide gene enhancer in B-cells inhibitor, alpha	4792	14	n/a	n/a	6.79E-01	1.451
279814397	ENSG00000227775	0	RP1-283E3.3	RP1-283E3.3	0	1	n/a	n/a	5.49E-01	1.451
1091783	ENSG00000119280	59076	C1orf198	chromosome 1 open reading frame 198	84886	1	n/a	n/a	5.66E-01	1.451
1099157	ENSG00000167775	30774	CD320	CD320 molecule	51293	19	n/a	n/a	6.76E-01	1.451
280106988	ENSG00000257607	0	RP11-449P15.1	RP11-449P15.1	0	7	n/a	n/a	6.84E-01	1.45
1090132	ENSG00000106018	7391	VIPR2	vasoactive intestinal peptide receptor 2	7434	7	n/a	n/a	5.94E-01	1.45
279659324	ENSG00000199942	1013331	SNORD114-19	small nucleolar RNA, C/D box 114-19	767597	14	n/a	n/a	5.94E-01	1.45
1103528	ENSG00000188322	122887	SBK1	SH3-binding domain kinase 1	388228	16	n/a	n/a	5.91E-01	1.45
1106484	ENSG00000220008	153016	LINGO3	leucine rich repeat and Ig domain containing 3	645191	19	n/a	n/a	6.69E-01	1.45
1104211	ENSG00000197245	55729	GRRP1	glycine/arginine rich protein 1	79927	1	n/a	n/a	7.06E-01	1.449
1103896	ENSG00000196338	33704	NLGN3	neuroligin 3	54413	X	n/a	n/a	6.12E-01	1.449
279996985	ENSG00000248000	0	AC138128.1	AC138128.1	0	19	n/a	n/a	5.55E-01	1.449
279859176	ENSG00000231799	0	RP13-93L13.2	RP13-93L13.2	0	9	n/a	n/a	7.53E-01	1.449
279844812	ENSG00000230521	0	HCG4P7	HLA complex group 4 pseudogene 7	0	6	n/a	n/a	7.64E-01	1.449
1097872	ENSG00000163113	36236	OTUD7B	OTU domain containing 7B	56957	1	n/a	n/a	5.50E-01	1.448
279911549	ENSG00000236494	0	RP11-89N17.4	RP11-89N17.4	0	7	n/a	n/a	6.64E-01	1.448
279958727	ENSG00000241641	0	RPS23P6	ribosomal protein S23 pseudogene 6	0	16	n/a	n/a	5.61E-01	1.448
1105436	ENSG00000205307	1023443	SAP25	Sin3A-associated protein, 25kDa	100316904	7	n/a	n/a	7.67E-01	1.448
1096158	ENSG00000149564	59988	ESAM	endothelial cell adhesion molecule	90952	11	n/a	n/a	6.72E-01	1.447
1103940	ENSG00000196422	9714	PPP1R26	protein phosphatase 1, regulatory subunit 26	9858	9	n/a	n/a	7.64E-01	1.446
279974082	ENSG00000243329	0	AC114498.7	AC114498.7	0	1	n/a	n/a	4.10E-01	1.446
1104810	ENSG00000198914	5423	POU3F3	POU class 3 homeobox 3	5455	2	n/a	n/a	5.65E-01	1.446
1092768	ENSG00000126822	25779	PLEKHG3	pleckstrin homology domain containing, family G (with RhoGef domain) member 3	26030	14	n/a	n/a	6.08E-01	1.446
280051692	ENSG00000253051	0	SNORA31	Small nucleolar RNA SNORA31	0	13	n/a	n/a	6.69E-01	1.446
1098639	ENSG00000165802	25761	NELF	nasal embryonic LHRH factor	26012	9	n/a	n/a	5.90E-01	1.446
279786596	ENSG00000225331	0	AP001055.6	AP001055.6	0	21	n/a	n/a	5.53E-01	1.446
1101470	ENSG00000178814	0	OPLAH	5-oxoprolinase (ATP-hydrolysing)	0	8	n/a	n/a	7.41E-01	1.446
280027726	ENSG00000250571	2721	GLI4	GLI family zinc finger 4	2738	8	n/a	n/a	7.69E-01	1.445
1101139	ENSG00000176971	122695	FIBIN	fin bud initiation factor homolog (zebrafish)	387758	11	n/a	n/a	5.91E-01	1.445
1102265	ENSG00000183134	11090	GPR44	G protein-coupled receptor 44	11251	11	n/a	n/a	5.54E-01	1.444
1089891	ENSG00000104936	1748	DMPK	dystrophia myotonica-protein kinase	1760	19	n/a	n/a	7.66E-01	1.444
280040938	ENSG00000251593	0	MSNP1	moesin pseudogene 1	0	5	n/a	n/a	5.50E-01	1.444
1095682	ENSG00000145832	81114	SLC25A48	solute carrier family 25, member 48	153328	5	n/a	n/a	5.66E-01	1.443
1091007	ENSG00000112787	36939	FBRSL1	fibrosin-like 1	57666	12	n/a	n/a	5.94E-01	1.443
1091287	ENSG00000115255	60230	REEP6	receptor accessory protein 6	92840	19	n/a	n/a	7.41E-01	1.442
1098096	ENSG00000163815	7080	CLEC3B	C-type lectin domain family 3, member B	7123	3	n/a	n/a	5.48E-01	1.442
1100883	ENSG00000175592	8011	FOSL1	FOS-like antigen 1	8061	11	n/a	n/a	5.83E-01	1.442
279660717	ENSG00000200354	167130	SNORA71D	small nucleolar RNA, H/ACA box 71D	677840	20	n/a	n/a	5.50E-01	1.442
1101238	ENSG00000177469	94186	PTRF	polymerase I and transcript release factor	284119	17	n/a	n/a	4.11E-01	1.442
1105874	ENSG00000213563	128790	C8orf82	chromosome 8 open reading frame 82	414919	8	n/a	n/a	6.94E-01	1.442
1097658	ENSG00000162337	4016	LRP5	low density lipoprotein receptor-related protein 5	4041	11	n/a	n/a	5.97E-01	1.441
1100078	ENSG00000171621	55977	SPSB1	splA/ryanodine receptor domain and SOCS box containing 1	80176	1	n/a	n/a	6.96E-01	1.441
279800538	ENSG00000226533	0	BTBD9-AS1	BTBD9 antisense RNA 1 (non-protein coding)	0	6	n/a	n/a	1.45E-01	1.441
1105069	ENSG00000204278	94139	TMEM235	transmembrane protein 235	283999	17	n/a	n/a	5.50E-01	1.44
279944451	ENSG00000239996	0	AC015982.1	AC015982.1	0	2	n/a	n/a	5.52E-01	1.44
1099263	ENSG00000168209	33832	DDIT4	DNA-damage-inducible transcript 4	54541	10	n/a	n/a	5.50E-01	1.44
1100020	ENSG00000171443	80647	ZNF524	zinc finger protein 524	147807	19	n/a	n/a	6.66E-01	1.44
279717040	ENSG00000212498	0	SNORD86	small nucleolar RNA, C/D box 86	0	20	n/a	n/a	5.56E-01	1.439
1103563	ENSG00000188483	123587	IER5L	immediate early response 5-like	389792	9	n/a	n/a	6.71E-01	1.439
1087784	ENSG00000065054	9216	SLC9A3R2	solute carrier family 9 (sodium/hydrogen exchanger), member 3 regulator 2	9351	16	n/a	n/a	5.52E-01	1.439
1088809	ENSG00000091513	6976	TF	transferrin	7018	3	n/a	n/a	4.16E-01	1.439
279847205	ENSG00000230729	0	RP11-296L22.8	RP11-296L22.8	0	9	n/a	n/a	5.52E-01	1.439
1089963	ENSG00000105323	10941	HNRNPUL1	heterogeneous nuclear ribonucleoprotein U-like 1	11100	19	n/a	n/a	7.45E-01	1.439
1089615	ENSG00000102935	22845	ZNF423	zinc finger protein 423	23090	16	n/a	n/a	6.19E-01	1.439
1108719	ENSG00000237172	58948	B3GNT9	UDP-GlcNAc:betaGal beta-1,3-N-acetylglucosaminyltransferase 9	84752	16	n/a	n/a	6.07E-01	1.439
1097989	ENSG00000163520	2184	FBLN2	fibulin 2	2199	3	n/a	n/a	5.93E-01	1.438
1102731	ENSG00000185033	10362	SEMA4B	sema domain, immunoglobulin domain (Ig), transmembrane domain (TM) and short cytoplasmic domain, (semaphorin) 4B	10509	15	n/a	n/a	5.66E-01	1.438
1093453	ENSG00000132164	6502	SLC6A11	solute carrier family 6 (neurotransmitter transporter, GABA), member 11	6538	3	n/a	n/a	4.22E-01	1.437
1088048	ENSG00000072071	22615	LPHN1	latrophilin 1	22859	19	n/a	n/a	6.69E-01	1.437
1090395	ENSG00000108262	28700	GIT1	G protein-coupled receptor kinase interacting ArfGAP 1	28964	17	n/a	n/a	6.07E-01	1.436
1101459	ENSG00000178764	22638	ZHX2	zinc fingers and homeoboxes 2	22882	8	n/a	n/a	6.84E-01	1.436
1099918	ENSG00000170989	1888	S1PR1	sphingosine-1-phosphate receptor 1	1901	1	n/a	n/a	4.11E-01	1.436
1101294	ENSG00000177728	9628	KIAA0195	KIAA0195	9772	17	n/a	n/a	5.99E-01	1.436
279709008	ENSG00000207707	1013216	MIR639	microRNA 639	693224	19	n/a	n/a	7.29E-01	1.436
279950362	ENSG00000240650	0	AC093311.3	AC093311.3	0	5	n/a	n/a	5.55E-01	1.435
279893354	ENSG00000234793	0	AC114730.7	AC114730.7	0	2	n/a	n/a	7.56E-01	1.435
1091586	ENSG00000117266	5097	CDK18	cyclin-dependent kinase 18	5129	1	n/a	n/a	5.49E-01	1.435
279800688	ENSG00000226549	0	SCDP1	stearoyl-CoA desaturase (delta-9-desaturase) pseudogene 1	0	17	n/a	n/a	4.34E-01	1.435
279841042	ENSG00000230191	0	RP4-725G10.3	RP4-725G10.3	0	7	n/a	n/a	5.63E-01	1.434
1096661	ENSG00000154118	36612	JPH3	junctophilin 3	57338	16	n/a	n/a	6.68E-01	1.434
1088965	ENSG00000099282	23309	TSPAN15	tetraspanin 15	23555	10	n/a	n/a	6.64E-01	1.434
279800531	ENSG00000226532	0	RP5-1052M9.1	RP5-1052M9.1	0	X	n/a	n/a	4.42E-01	1.433
279752989	ENSG00000221290	0	MIR1182	microRNA 1182	0	1	n/a	n/a	6.70E-01	1.433
1103991	ENSG00000196576	23407	PLXNB2	plexin B2	23654	22	n/a	n/a	6.18E-01	1.433
279802273	ENSG00000226696	0	AC008746.11	AC008746.11	0	19	n/a	n/a	7.04E-01	1.433
1094850	ENSG00000140181	125085	HERC2P2	hect domain and RLD 2 pseudogene 2	400322	15	n/a	n/a	5.53E-01	1.433
1108508	ENSG00000235865	0	C9orf31	chromosome 9 open reading frame 31	0	9	n/a	n/a	5.90E-01	1.432
279972857	ENSG00000243201	0	TRNAU3	transfer RNA selenocysteine 3 (anticodon UCA)	0	17	n/a	n/a	5.65E-01	1.432
279657973	ENSG00000199545	0	5S_rRNA	5S ribosomal RNA	0	5	n/a	n/a	4.17E-01	1.432
279833744	ENSG00000229520	0	LINC00404	long intergenic non-protein coding RNA 404	0	13	n/a	n/a	4.12E-01	1.432
280008849	ENSG00000249035	0	CTB-113P19.1	CTB-113P19.1	0	5	n/a	n/a	6.65E-01	1.432
1108407	ENSG00000235034	110021	C19orf81	chromosome 19 open reading frame 81	342918	19	n/a	n/a	5.50E-01	1.432
1094152	ENSG00000136213	34790	CHST12	carbohydrate (chondroitin 4) sulfotransferase 12	55501	7	n/a	n/a	6.67E-01	1.432
1088337	ENSG00000079337	10264	RAPGEF3	Rap guanine nucleotide exchange factor (GEF) 3	10411	12	n/a	n/a	6.80E-01	1.432
1094944	ENSG00000140807	59569	NKD1	naked cuticle homolog 1 (Drosophila)	85407	16	n/a	n/a	5.67E-01	1.43
279996997	ENSG00000248003	0	AL356356.4	AL356356.4	0	1	n/a	n/a	7.92E-01	1.43
1087708	ENSG00000061938	10042	TNK2	tyrosine kinase, non-receptor, 2	10188	3	n/a	n/a	7.62E-01	1.43
1107921	ENSG00000231925	6852	TAPBP	TAP binding protein (tapasin)	6892	6	n/a	n/a	7.01E-01	1.43
1091214	ENSG00000114738	7821	MAPKAPK3	mitogen-activated protein kinase-activated protein kinase 3	7867	3	n/a	n/a	6.71E-01	1.43
1090947	ENSG00000112333	7058	NR2E1	nuclear receptor subfamily 2, group E, member 1	7101	6	n/a	n/a	5.69E-01	1.43
1096405	ENSG00000151929	9390	BAG3	BCL2-associated athanogene 3	9531	10	n/a	n/a	6.01E-01	1.43
1105862	ENSG00000213445	6458	SIPA1	signal-induced proliferation-associated 1	6494	11	n/a	n/a	7.17E-01	1.429
1099096	ENSG00000167615	77547	LENG8	leukocyte receptor cluster (LRC) member 8	114823	19	n/a	n/a	5.48E-01	1.429
1089010	ENSG00000099875	2855	MKNK2	MAP kinase interacting serine/threonine kinase 2	2872	19	n/a	n/a	6.75E-01	1.429
1102877	ENSG00000185633	36180	NDUFA4L2	NADH dehydrogenase (ubiquinone) 1 alpha subcomplex, 4-like 2	56901	12	n/a	n/a	6.14E-01	1.429
279912600	ENSG00000236609	34042	AC073343.8	AC073343.8	54753	7	n/a	n/a	5.77E-01	1.429
1090974	ENSG00000112561	7896	TFEB	transcription factor EB	7942	6	n/a	n/a	6.91E-01	1.429
1091995	ENSG00000120738	1945	EGR1	early growth response 1	1958	5	n/a	n/a	4.08E-01	1.428
1100499	ENSG00000173548	90411	SNX33	sorting nexin 33	257364	15	n/a	n/a	6.71E-01	1.428
1102517	ENSG00000184160	149	ADRA2C	adrenergic, alpha-2C-, receptor	152	4	n/a	n/a	6.98E-01	1.428
1088328	ENSG00000079215	6471	SLC1A3	solute carrier family 1 (glial high affinity glutamate transporter), member 3	6507	5	n/a	n/a	4.20E-01	1.428
1087535	ENSG00000049540	1991	ELN	elastin	2006	7	n/a	n/a	5.86E-01	1.428
279595433	ENSG00000189223	1001793	AC016683.6	AC016683.6	654433	2	n/a	n/a	4.29E-01	1.428
279706404	ENSG00000207217	0	SNORA42	Small nucleolar RNA SNORA42/SNORA80 family	0	7	n/a	n/a	5.66E-01	1.427
1102115	ENSG00000182500	59066	ORAI1	ORAI calcium release-activated calcium modulator 1	84876	12	n/a	n/a	6.88E-01	1.427
279818606	ENSG00000228172	0	RP1-317E23.3	RP1-317E23.3	0	1	n/a	n/a	5.86E-01	1.427
279873887	ENSG00000233078	0	RP11-5P18.5	RP11-5P18.5	0	1	n/a	n/a	4.07E-01	1.427
1105206	ENSG00000204592	3115	HLA-E	major histocompatibility complex, class I, E	3133	6	n/a	n/a	5.54E-01	1.427
279834575	ENSG00000229604	0	MT-ATP8	mitochondrially encoded ATP synthase 8	0	2	n/a	n/a	4.31E-01	1.427
280038310	ENSG00000251400	0	ALDH7A1P1	aldehyde dehydrogenase 7 family, member A1 pseudogene 1	0	5	n/a	n/a	5.54E-01	1.426
279706740	ENSG00000207279	1013513	SNORD116-24	small nucleolar RNA, C/D box 116-24	100033435	15	n/a	n/a	6.46E-01	1.426
1087143	ENSG00000011028	9758	MRC2	mannose receptor, C type 2	9902	17	n/a	n/a	7.36E-01	1.426
280088854	ENSG00000255651	0	RP11-466C23.4	RP11-466C23.4	0	11	n/a	n/a	7.84E-01	1.426
1099207	ENSG00000167977	33733	KCTD5	potassium channel tetramerisation domain containing 5	54442	16	n/a	n/a	7.48E-01	1.426
279752261	ENSG00000221160	1023051	MIR1281	microRNA 1281	100302237	22	n/a	n/a	4.20E-01	1.426
1103639	ENSG00000188763	8268	FZD9	frizzled family receptor 9	8326	7	n/a	n/a	6.68E-01	1.426
279771064	ENSG00000224040	0	HMGN1P4	high mobility group nucleosome binding domain 1 pseudogene 4	0	1	n/a	n/a	7.34E-01	1.425
279707398	ENSG00000207392	0	SNORA20	small nucleolar RNA, H/ACA box 20	0	6	n/a	n/a	4.21E-01	1.425
1099454	ENSG00000168994	85792	C6orf145	chromosome 6 open reading frame 145	221749	6	n/a	n/a	6.62E-01	1.425
1108918	ENSG00000239839	1656	DEFA3	defensin, alpha 3, neutrophil-specific	1668	8	n/a	n/a	4.10E-01	1.425
1094130	ENSG00000136114	35188	THSD1	thrombospondin, type I, domain containing 1	55901	13	n/a	n/a	6.65E-01	1.425
1103972	ENSG00000196517	6500	SLC6A9	solute carrier family 6 (neurotransmitter transporter, glycine), member 9	6536	1	n/a	n/a	5.53E-01	1.425
1090003	ENSG00000105479	60268	CCDC114	coiled-coil domain containing 114	93233	19	n/a	n/a	5.49E-01	1.425
1096197	ENSG00000149929	8414	HIRIP3	HIRA interacting protein 3	8479	16	n/a	n/a	7.28E-01	1.425
1098413	ENSG00000164877	55581	MICALL2	MICAL-like 2	79778	7	n/a	n/a	7.68E-01	1.425
280135899	ENSG00000259603	0	CTD-2012M11.3	CTD-2012M11.3	0	5	n/a	n/a	7.66E-01	1.424
1101572	ENSG00000179364	22996	PACS2	phosphofurin acidic cluster sorting protein 2	23241	14	n/a	n/a	6.77E-01	1.424
1104083	ENSG00000196843	10707	ARID5A	AT rich interactive domain 5A (MRF1-like)	10865	2	n/a	n/a	6.68E-01	1.424
1095095	ENSG00000141736	2049	ERBB2	v-erb-b2 erythroblastic leukemia viral oncogene homolog 2, neuro/glioblastoma derived oncogene homolog (avian)	2064	17	n/a	n/a	6.69E-01	1.424
1090168	ENSG00000106278	5771	PTPRZ1	protein tyrosine phosphatase, receptor-type, Z polypeptide 1	5803	7	n/a	n/a	4.13E-01	1.424
279725943	ENSG00000213935	0	AC092610.12	AC092610.12	0	7	n/a	n/a	5.70E-01	1.423
279994149	ENSG00000246892	0	AL034548.1	AL034548.1	0	20	n/a	n/a	7.15E-01	1.423
280115479	ENSG00000258430	0	RP11-982M15.2	RP11-982M15.2	0	14	n/a	n/a	6.85E-01	1.423
279932647	ENSG00000238337	0	snoU13	Small nucleolar RNA U13	0	2	n/a	n/a	6.20E-01	1.422
1099777	ENSG00000170412	35177	GPRC5C	G protein-coupled receptor, family C, group 5, member C	55890	17	n/a	n/a	5.88E-01	1.422
1093534	ENSG00000132622	78147	HSPA12B	heat shock 70kD protein 12B	116835	20	n/a	n/a	5.86E-01	1.422
1090631	ENSG00000110057	57304	UNC93B1	unc-93 homolog B1 (C. elegans)	81622	11	n/a	n/a	7.73E-01	1.422
279866478	ENSG00000232456	0	RP11-5P18.10	RP11-5P18.10	0	1	n/a	n/a	6.21E-01	1.421
279977514	ENSG00000243666	0	AC090625.1	AC090625.1	0	11	n/a	n/a	6.52E-01	1.421
1102847	ENSG00000185504	56034	C17orf70	chromosome 17 open reading frame 70	80233	17	n/a	n/a	7.59E-01	1.421
1090304	ENSG00000107404	1843	DVL1	dishevelled, dsh homolog 1 (Drosophila)	1855	1	n/a	n/a	7.70E-01	1.42
280112801	ENSG00000258199	0	RP11-977G19.5	RP11-977G19.5	0	12	n/a	n/a	6.73E-01	1.42
1097583	ENSG00000161681	30427	SHANK1	SH3 and multiple ankyrin repeat domains 1	50944	19	n/a	n/a	5.48E-01	1.42
1103646	ENSG00000188783	5517	PRELP	proline/arginine-rich end leucine-rich repeat protein	5549	1	n/a	n/a	5.51E-01	1.42
279839424	ENSG00000230053	0	RP11-76N22.1	RP11-76N22.1	0	1	n/a	n/a	4.17E-01	1.42
279708168	ENSG00000207547	0	MIR25	microRNA 25	0	7	n/a	n/a	5.66E-01	1.42
1089401	ENSG00000101400	6600	SNTA1	syntrophin, alpha 1 (dystrophin-associated protein A1, 59kDa, acidic component)	6640	20	n/a	n/a	6.64E-01	1.42
1103143	ENSG00000186654	34904	PRR5	proline rich 5 (renal)	55615	22	n/a	n/a	6.46E-01	1.42
1092728	ENSG00000126461	37320	SCAF1	SR-related CTD-associated factor 1	58506	19	n/a	n/a	5.92E-01	1.42
279784914	ENSG00000225194	1017295	LINC00092	long intergenic non-protein coding RNA 92	100188953	9	n/a	n/a	6.15E-01	1.419
1101816	ENSG00000180891	126376	CUEDC1	CUE domain containing 1	404093	17	n/a	n/a	6.72E-01	1.419
1088333	ENSG00000079308	7102	TNS1	tensin 1	7145	2	n/a	n/a	5.56E-01	1.419
1103243	ENSG00000187091	5301	PLCD1	phospholipase C, delta 1	5333	3	n/a	n/a	5.78E-01	1.419
279702848	ENSG00000206611	0	SNORD24	small nucleolar RNA, C/D box 24	0	9	n/a	n/a	8.00E-01	1.419
280102467	ENSG00000257169	0	RP11-117N2.2	RP11-117N2.2	0	12	n/a	n/a	6.67E-01	1.419
280126422	ENSG00000259065	0	RP5-1021I20.1	RP5-1021I20.1	0	14	n/a	n/a	7.67E-01	1.419
1090216	ENSG00000106565	28695	TMEM176B	transmembrane protein 176B	28959	7	n/a	n/a	6.68E-01	1.418
1088851	ENSG00000092421	36829	SEMA6A	sema domain, transmembrane domain (TM), and cytoplasmic domain, (semaphorin) 6A	57556	5	n/a	n/a	5.85E-01	1.418
279969047	ENSG00000242760	0	AL109955.2	AL109955.2	0	20	n/a	n/a	5.83E-01	1.418
279665799	ENSG00000201831	109434	SNORD115-1	small nucleolar RNA, C/D box 115-1	338433	15	n/a	n/a	5.51E-01	1.418
1107431	ENSG00000228672	123401	C5orf65	chromosome 5 open reading frame 65	389333	5	n/a	n/a	7.55E-01	1.417
280099359	ENSG00000256873	0	AL021977.1	AL021977.1	0	22	n/a	n/a	5.49E-01	1.417
280046813	ENSG00000252345	0	AC023790.1	AC023790.1	0	12	n/a	n/a	5.42E-01	1.417
279722866	ENSG00000213539	0	YBX1P6	Y box binding protein 1 pseudogene 6	0	9	n/a	n/a	5.51E-01	1.417
280005797	ENSG00000248751	0	RP1-130H16.18	RP1-130H16.18	0	22	n/a	n/a	5.57E-01	1.417
1094260	ENSG00000136830	41418	FAM129B	family with sequence similarity 129, member B	64855	9	n/a	n/a	5.66E-01	1.417
1106275	ENSG00000215187	169337	FAM166B	family with sequence similarity 166, member B	730112	9	n/a	n/a	5.53E-01	1.416
279722569	ENSG00000213493	0	RP11-55L3.2	RP11-55L3.2	0	4	n/a	n/a	5.50E-01	1.416
1096218	ENSG00000150281	1478	CTF1	cardiotrophin 1	1489	16	n/a	n/a	5.93E-01	1.416
280047051	ENSG00000252379	0	U6	U6 spliceosomal RNA	0	18	n/a	n/a	6.20E-01	1.416
279931244	ENSG00000238194	157122139	RP4-719C8.1	RP4-719C8.1	100506384	20	n/a	n/a	6.74E-01	1.416
1093145	ENSG00000130254	9523	SAFB2	scaffold attachment factor B2	9667	19	n/a	n/a	7.46E-01	1.415
1089946	ENSG00000105229	31068	PIAS4	protein inhibitor of activated STAT, 4	51588	19	n/a	n/a	7.04E-01	1.415
279863560	ENSG00000232163	0	RPLP1P13	ribosomal protein, large, P1 pseudogene 13	0	13	n/a	n/a	5.51E-01	1.415
1087875	ENSG00000067182	7089	TNFRSF1A	tumor necrosis factor receptor superfamily, member 1A	7132	12	n/a	n/a	6.70E-01	1.415
279660367	ENSG00000200257	0	U6	U6 spliceosomal RNA	0	17	n/a	n/a	6.53E-01	1.414
279955279	ENSG00000241269	0	AC093620.5	AC093620.5	0	7	n/a	n/a	6.84E-01	1.414
1095786	ENSG00000146535	2751	GNA12	guanine nucleotide binding protein (G protein) alpha 12	2768	7	n/a	n/a	6.71E-01	1.414
1092902	ENSG00000128242	9373	GAL3ST1	galactose-3-O-sulfotransferase 1	9514	22	n/a	n/a	5.87E-01	1.414
280075586	ENSG00000254762	0	RP11-867G23.2	RP11-867G23.2	0	11	n/a	n/a	5.48E-01	1.414
1092486	ENSG00000124762	1020	CDKN1A	cyclin-dependent kinase inhibitor 1A (p21, Cip1)	1026	6	n/a	n/a	4.39E-01	1.413
1093508	ENSG00000132478	59607	UNK	unkempt homolog (Drosophila)	85451	17	n/a	n/a	7.92E-01	1.413
280135967	ENSG00000259607	0	CTD-2647L4.5	CTD-2647L4.5	0	8	n/a	n/a	4.23E-01	1.413
279715962	ENSG00000212232	0	SNORD17	small nucleolar RNA, C/D box 17	0	20	n/a	n/a	4.29E-01	1.413
1096594	ENSG00000153446	80536	C16orf89	chromosome 16 open reading frame 89	146556	16	n/a	n/a	6.20E-01	1.413
1103949	ENSG00000196453	26898	ZNF777	zinc finger protein 777	27153	7	n/a	n/a	7.31E-01	1.412
1095733	ENSG00000146112	82204	PPP1R18	protein phosphatase 1, regulatory subunit 18	170954	6	n/a	n/a	6.65E-01	1.412
1086919	ENSG00000004776	79143	HSPB6	heat shock protein, alpha-crystallin-related, B6	126393	19	n/a	n/a	5.48E-01	1.412
279883526	ENSG00000233929	0	MT1XP1	metallothionein 1X pseudogene 1	0	1	n/a	n/a	4.20E-01	1.412
1096091	ENSG00000149090	25640	PAMR1	peptidase domain containing associated with muscle regeneration 1	25891	11	n/a	n/a	6.67E-01	1.411
1103215	ENSG00000186973	133747	FAM183A	family with sequence similarity 183, member A	440585	1	n/a	n/a	5.50E-01	1.411
1102468	ENSG00000183888	80799	C1orf64	chromosome 1 open reading frame 64	149563	1	n/a	n/a	5.52E-01	1.411
1088292	ENSG00000078246	7246	TULP3	tubby like protein 3	7289	12	n/a	n/a	5.61E-01	1.41
1097783	ENSG00000162772	464	ATF3	activating transcription factor 3	467	1	n/a	n/a	5.48E-01	1.41
1101190	ENSG00000177234	126389	C10orf85	chromosome 10 open reading frame 85	404216	10	n/a	n/a	5.50E-01	1.41
1099121	ENSG00000167680	10354	SEMA6B	sema domain, transmembrane domain (TM), and cytoplasmic domain, (semaphorin) 6B	10501	19	n/a	n/a	5.91E-01	1.409
1101768	ENSG00000180638	80553	SLC47A2	solute carrier family 47, member 2	146802	17	n/a	n/a	5.51E-01	1.409
279520315	ENSG00000182873	0	RP11-181G12.2	RP11-181G12.2	0	1	n/a	n/a	7.47E-01	1.409
280064836	ENSG00000254010	0	RP11-103H7.5	RP11-103H7.5	0	8	n/a	n/a	6.05E-01	1.409
1087907	ENSG00000068137	55792	PLEKHH3	pleckstrin homology domain containing, family H (with MyTH4 domain) member 3	79990	17	n/a	n/a	7.63E-01	1.408
280048192	ENSG00000252546	0	5S_rRNA	5S ribosomal RNA	0	19	n/a	n/a	4.11E-01	1.408
279865326	ENSG00000232344	0	AC087163.2	AC087163.2	0	17	n/a	n/a	6.19E-01	1.408
280100046	ENSG00000256955	0	RP11-417L19.2	RP11-417L19.2	0	12	n/a	n/a	6.24E-01	1.408
1095151	ENSG00000142279	79139	WTIP	Wilms tumor 1 interacting protein	126374	19	n/a	n/a	6.18E-01	1.408
1093825	ENSG00000134508	60096	CABLES1	Cdk5 and Abl enzyme substrate 1	91768	18	n/a	n/a	5.63E-01	1.408
279705144	ENSG00000207008	0	SNORA54	small nucleolar RNA, H/ACA box 54	0	11	n/a	n/a	4.57E-01	1.407
280081153	ENSG00000255108	0	AP006621.8	AP006621.8	0	11	n/a	n/a	6.13E-01	1.407
1109063	ENSG00000243056	8568	EIF4EBP3	eukaryotic translation initiation factor 4E binding protein 3	8637	5	n/a	n/a	5.62E-01	1.407
1097673	ENSG00000162391	109338	FAM151A	family with sequence similarity 151, member A	338094	1	n/a	n/a	6.47E-01	1.406
280030901	ENSG00000250810	0	AC096753.1	AC096753.1	0	2	n/a	n/a	4.30E-01	1.406
1098895	ENSG00000166813	119491	KIF7	kinesin family member 7	374654	15	n/a	n/a	4.92E-01	1.406
1090521	ENSG00000109066	34157	TMEM104	transmembrane protein 104	54868	17	n/a	n/a	6.67E-01	1.406
280051230	ENSG00000252985	0	SNORD116	Small nucleolar RNA SNORD116	0	9	n/a	n/a	6.26E-01	1.406
280123201	ENSG00000258881	0	AC007040.11	AC007040.11	0	2	n/a	n/a	6.70E-01	1.406
279912090	ENSG00000236537	0	RP11-732M18.3	RP11-732M18.3	0	6	n/a	n/a	5.64E-01	1.406
1087233	ENSG00000016391	34638	CHDH	choline dehydrogenase	55349	3	n/a	n/a	5.54E-01	1.405
1089143	ENSG00000100319	35241	ZMAT5	zinc finger, matrin-type 5	55954	22	n/a	n/a	7.38E-01	1.405
1099480	ENSG00000169105	76648	CHST14	carbohydrate (N-acetylgalactosamine 4-0) sulfotransferase 14	113189	15	n/a	n/a	6.67E-01	1.405
1100750	ENSG00000174939	90152	ASPHD1	aspartate beta-hydroxylase domain containing 1	253982	16	n/a	n/a	6.68E-01	1.405
280048402	ENSG00000252577	0	SCARNA20	small Cajal body-specific RNA 20	0	17	n/a	n/a	5.70E-01	1.404
1091204	ENSG00000114646	10528	CSPG5	chondroitin sulfate proteoglycan 5 (neuroglycan C)	10675	3	n/a	n/a	5.79E-01	1.404
1100245	ENSG00000172346	26999	CSDC2	cold shock domain containing C2, RNA binding	27254	22	n/a	n/a	5.54E-01	1.404
279787865	ENSG00000225461	0	RP11-525A16.4	RP11-525A16.4	0	10	n/a	n/a	7.56E-01	1.404
1092611	ENSG00000125753	7365	VASP	vasodilator-stimulated phosphoprotein	7408	19	n/a	n/a	5.89E-01	1.404
1106178	ENSG00000214819	90332	CDRT15L2	CMT1A duplicated region transcript 15-like 2	256223	17	n/a	n/a	7.80E-01	1.404
1102289	ENSG00000183248	55965	AC010336.1	Uncharacterized protein	80164	19	n/a	n/a	5.55E-01	1.403
1087778	ENSG00000064961	10215	HMG20B	high mobility group 20B	10362	19	n/a	n/a	5.93E-01	1.403
1092535	ENSG00000125285	11007	SOX21	SRY (sex determining region Y)-box 21	11166	13	n/a	n/a	5.49E-01	1.403
279610313	ENSG00000196674	0	Z98881.1	Z98881.1	0	16	n/a	n/a	6.90E-01	1.403
279762856	ENSG00000223300	0	Y_RNA	Y RNA	0	14	n/a	n/a	7.61E-01	1.403
279708301	ENSG00000207570	128157	MIR9-2	microRNA 9-2	407047	5	n/a	n/a	5.48E-01	1.403
1090629	ENSG00000110047	10780	EHD1	EH-domain containing 1	10938	11	n/a	n/a	5.54E-01	1.403
1087561	ENSG00000051128	9317	HOMER3	homer homolog 3 (Drosophila)	9454	19	n/a	n/a	6.20E-01	1.403
1088971	ENSG00000099331	4624	MYO9B	myosin IXB	4650	19	n/a	n/a	5.49E-01	1.403
1096092	ENSG00000149091	8459	DGKZ	diacylglycerol kinase, zeta	8525	11	n/a	n/a	6.64E-01	1.403
1098247	ENSG00000164236	167976	ANKRD33B	ankyrin repeat domain 33B	651746	5	n/a	n/a	6.46E-01	1.402
280051090	ENSG00000252965	0	Y_RNA	Y RNA	0	3	n/a	n/a	4.08E-01	1.402
1098545	ENSG00000165424	85547	ZCCHC24	zinc finger, CCHC domain containing 24	219654	10	n/a	n/a	5.49E-01	1.402
1094951	ENSG00000140848	85718	CPNE2	copine II	221184	16	n/a	n/a	6.17E-01	1.401
1097091	ENSG00000157851	36175	DPYSL5	dihydropyrimidinase-like 5	56896	2	n/a	n/a	5.52E-01	1.401
1098417	ENSG00000164889	6486	SLC4A2	solute carrier family 4, anion exchanger, member 2 (erythrocyte membrane protein band 3-like 1)	6522	7	n/a	n/a	4.22E-01	1.401
1087157	ENSG00000011304	5693	PTBP1	polypyrimidine tract binding protein 1	5725	19	n/a	n/a	5.66E-01	1.401
1091248	ENSG00000114993	6209	RTKN	rhotekin	6242	2	n/a	n/a	5.61E-01	1.401
279953502	ENSG00000241056	0	AC120114.2	AC120114.2	0	16	n/a	n/a	7.29E-01	1.401
1104139	ENSG00000197019	29683	SERTAD1	SERTA domain containing 1	29950	19	n/a	n/a	5.50E-01	1.4
1095968	ENSG00000148053	4884	NTRK2	neurotrophic tyrosine kinase, receptor, type 2	4915	9	n/a	n/a	4.23E-01	1.4
1105384	ENSG00000205106	119464	CTD-2210P24.4	Uncharacterized protein	374387	11	n/a	n/a	5.48E-01	1.4
279871740	ENSG00000232907	0	RP5-977B1.7	RP5-977B1.7	0	20	n/a	n/a	7.51E-01	1.4
279855793	ENSG00000231501	0	MTND4LP1	MT-ND4L pseudogene 1	0	X	n/a	n/a	4.35E-01	1.4
279533381	ENSG00000183900	0	FOXD1	forkhead box D1	0	5	n/a	n/a	5.51E-01	1.4
279656384	ENSG00000199005	135820	MIR370	microRNA 370	442915	14	n/a	n/a	4.14E-01	1.399
1095056	ENSG00000141510	7114	TP53	tumor protein p53	7157	17	n/a	n/a	7.63E-01	1.399
1087422	ENSG00000038427	1451	VCAN	versican	1462	5	n/a	n/a	5.53E-01	1.399
1097610	ENSG00000161955	8670	TNFSF13	tumor necrosis factor (ligand) superfamily, member 13	8741	17	n/a	n/a	5.49E-01	1.399
280089678	ENSG00000255737	1002874	RP11-571M6.6	HCG2014417, isoform CRA_aUncharacterized proteincDNA FLJ59598	100130776	12	n/a	n/a	4.17E-01	1.399
1096144	ENSG00000149499	90347	EML3	echinoderm microtubule associated protein like 3	256364	11	n/a	n/a	7.36E-01	1.399
1104426	ENSG00000197892	23058	KIF13B	kinesin family member 13B	23303	8	n/a	n/a	5.50E-01	1.399
279988743	ENSG00000244879	0	CTD-3110H11.2	CTD-3110H11.2	0	15	n/a	n/a	5.83E-01	1.398
279656811	ENSG00000199169	135817	MIR367	microRNA 367	442912	4	n/a	n/a	4.15E-01	1.398
1093933	ENSG00000135144	1828	DTX1	deltex homolog 1 (Drosophila)	1840	12	n/a	n/a	7.68E-01	1.397
1096040	ENSG00000148604	5963	RGR	retinal G protein coupled receptor	5995	10	n/a	n/a	5.49E-01	1.397
1101928	ENSG00000181588	124878	MEX3D	mex-3 homolog D (C. elegans)	399664	19	n/a	n/a	5.97E-01	1.397
280112001	ENSG00000258114	0	CTA-109P11.4	CTA-109P11.4	0	10	n/a	n/a	4.17E-01	1.397
280042837	ENSG00000251769	0	SNORD112	Small nucleolar RNA SNORD112	0	14	n/a	n/a	5.42E-01	1.397
1096414	ENSG00000152049	23457	KCNE4	potassium voltage-gated channel, Isk-related family, member 4	23704	2	n/a	n/a	6.84E-01	1.397
1094172	ENSG00000136295	56501	TTYH3	tweety homolog 3 (Drosophila)	80727	7	n/a	n/a	5.48E-01	1.396
1098293	ENSG00000164379	60868	FOXQ1	forkhead box Q1	94234	6	n/a	n/a	4.18E-01	1.396
1097477	ENSG00000160789	3975	LMNA	lamin A/C	4000	1	n/a	n/a	5.54E-01	1.396
279668186	ENSG00000202538	26580	RNU4-2	RNA, U4 small nuclear 2	26834	12	n/a	n/a	4.71E-01	1.396
1106857	ENSG00000224975	0	INE1	inactivation escape 1 (non-protein coding)	0	X	n/a	n/a	7.63E-01	1.396
279787858	ENSG00000225460	0	RP13-93L13.1	RP13-93L13.1	0	9	n/a	n/a	6.89E-01	1.396
1088592	ENSG00000087077	7162	TRIP6	thyroid hormone receptor interactor 6	7205	7	n/a	n/a	6.70E-01	1.396
279706614	ENSG00000207259	1013509	SNORD116-20	small nucleolar RNA, C/D box 116-20	100033431	15	n/a	n/a	4.36E-01	1.396
279710863	ENSG00000209482	0	SNORD83A	small nucleolar RNA, C/D box 83A	0	22	n/a	n/a	6.14E-01	1.396
279865981	ENSG00000232415	0	CTB-51J22.1	CTB-51J22.1	0	7	n/a	n/a	6.71E-01	1.395
1099973	ENSG00000171206	57285	TRIM8	tripartite motif containing 8	81603	10	n/a	n/a	7.25E-01	1.395
1089943	ENSG00000105221	205	AKT2	v-akt murine thymoma viral oncogene homolog 2	208	19	n/a	n/a	7.65E-01	1.395
1095062	ENSG00000141540	60663	TTYH2	tweety homolog 2 (Drosophila)	94015	17	n/a	n/a	5.50E-01	1.395
1092685	ENSG00000126001	11030	CEP250	centrosomal protein 250kDa	11190	20	n/a	n/a	6.10E-01	1.394
1090022	ENSG00000105556	33822	MIER2	mesoderm induction early response 1, family member 2	54531	19	n/a	n/a	6.81E-01	1.394
1098697	ENSG00000166016	25590	ABTB2	ankyrin repeat and BTB (POZ) domain containing 2	25841	11	n/a	n/a	5.53E-01	1.394
279897027	ENSG00000235112	0	RP11-628K18.1	RP11-628K18.1	0	1	n/a	n/a	4.17E-01	1.394
1091884	ENSG00000119938	5475	PPP1R3C	protein phosphatase 1, regulatory subunit 3C	5507	10	n/a	n/a	4.09E-01	1.394
1099362	ENSG00000168597	0	C17orf65	chromosome 17 open reading frame 65	0	17	n/a	n/a	3.80E-01	1.394
1102445	ENSG00000183793	1003245	RP11-82O18.1	Uncharacterized protein	100288332	16	n/a	n/a	5.73E-01	1.394
279816397	ENSG00000227950	0	RP11-312B8.2	RP11-312B8.2	0	1	n/a	n/a	7.24E-01	1.394
1099434	ENSG00000168913	119604	ENHO	energy homeostasis associated	375704	9	n/a	n/a	5.52E-01	1.394
1100396	ENSG00000173039	5938	RELA	v-rel reticuloendotheliosis viral oncogene homolog A (avian)	5970	11	n/a	n/a	6.90E-01	1.393
1089857	ENSG00000104825	4762	NFKBIB	nuclear factor of kappa light polypeptide gene enhancer in B-cells inhibitor, beta	4793	19	n/a	n/a	5.82E-01	1.393
1092761	ENSG00000126785	36655	RHOJ	ras homolog gene family, member J	57381	14	n/a	n/a	6.16E-01	1.393
279972156	ENSG00000243133	0	AC022826.1	AC022826.1	0	8	n/a	n/a	7.46E-01	1.393
1106473	ENSG00000219435	25607	C11orf20	chromosome 11 open reading frame 20	25858	11	n/a	n/a	6.85E-01	1.392
1094903	ENSG00000140497	9921	SCAMP2	secretory carrier membrane protein 2	10066	15	n/a	n/a	6.12E-01	1.391
279659044	ENSG00000199872	0	U6	U6 spliceosomal RNA	0	2	n/a	n/a	6.21E-01	1.39
1097723	ENSG00000162599	4748	NFIA	nuclear factor I/A	4774	1	n/a	n/a	5.62E-01	1.39
1088979	ENSG00000099385	9143	BCL7C	B-cell CLL/lymphoma 7C	9274	16	n/a	n/a	5.48E-01	1.39
1101901	ENSG00000181396	55504	C17orf101	chromosome 17 open reading frame 101	79701	17	n/a	n/a	7.52E-01	1.39
280087829	ENSG00000255539	0	CTA-797E19.2	CTA-797E19.2	0	11	n/a	n/a	6.70E-01	1.39
279720824	ENSG00000213326	0	RPS7P11	ribosomal protein S7 pseudogene 11	0	17	n/a	n/a	4.36E-01	1.39
1097061	ENSG00000157570	59855	TSPAN18	tetraspanin 18	90139	11	n/a	n/a	4.23E-01	1.39
279958569	ENSG00000241624	0	RP4-697K14.12	RP4-697K14.12	0	20	n/a	n/a	7.31E-01	1.389
1100469	ENSG00000173402	1593	DAG1	dystroglycan 1 (dystrophin-associated glycoprotein 1)	1605	3	n/a	n/a	5.56E-01	1.389
1088640	ENSG00000088247	8504	KHSRP	KH-type splicing regulatory protein	8570	19	n/a	n/a	6.65E-01	1.389
1105919	ENSG00000213853	1998	EMP2	epithelial membrane protein 2	2013	16	n/a	n/a	7.93E-01	1.389
279907913	ENSG00000236163	0	RP11-501I18.2	RP11-501I18.2	0	6	n/a	n/a	5.57E-01	1.389
1105458	ENSG00000205364	4473	MT1M	metallothionein 1M	4499	16	n/a	n/a	4.09E-01	1.389
1099255	ENSG00000168140	77642	VASN	vasorin	114990	16	n/a	n/a	7.11E-01	1.389
1098425	ENSG00000164916	85815	FOXK1	forkhead box K1	221937	7	n/a	n/a	5.54E-01	1.389
279712716	ENSG00000211689	0	TRGC1	T cell receptor gamma constant 1	0	7	n/a	n/a	2.74E-01	1.388
1101166	ENSG00000177105	388	RHOG	ras homolog gene family, member G (rho G)	391	11	n/a	n/a	5.59E-01	1.388
1106516	ENSG00000221857	5316	FXYD1	FXYD domain containing ion transport regulator 1	5348	19	n/a	n/a	5.52E-01	1.388
1100863	ENSG00000175505	23284	CLCF1	cardiotrophin-like cytokine factor 1	23529	11	n/a	n/a	5.86E-01	1.388
1102199	ENSG00000182871	56555	COL18A1	collagen, type XVIII, alpha 1	80781	21	n/a	n/a	5.52E-01	1.388
1106775	ENSG00000224383	60169	C17orf72	chromosome 17 open reading frame 72	92340	17	n/a	n/a	7.31E-01	1.387
1095751	ENSG00000146250	81702	PRSS35	protease, serine, 35	167681	6	n/a	n/a	5.48E-01	1.387
1098979	ENSG00000167107	56022	ACSF2	acyl-CoA synthetase family member 2	80221	17	n/a	n/a	7.71E-01	1.387
1091848	ENSG00000119711	4303	ALDH6A1	aldehyde dehydrogenase 6 family, member A1	4329	14	n/a	n/a	4.10E-01	1.387
279664462	ENSG00000201487	0	SNORD45B	small nucleolar RNA, C/D box 45B	0	1	n/a	n/a	4.29E-01	1.387
279948410	ENSG00000240425	0	AC140120.1	AC140120.1	0	3	n/a	n/a	5.49E-01	1.387
1091143	ENSG00000114019	30902	AMOTL2	angiomotin like 2	51421	3	n/a	n/a	5.52E-01	1.386
1100214	ENSG00000172216	1044	CEBPB	CCAAT/enhancer binding protein (C/EBP), beta	1051	20	n/a	n/a	6.89E-01	1.386
1090973	ENSG00000112559	4163	MDFI	MyoD family inhibitor	4188	6	n/a	n/a	7.54E-01	1.386
280040008	ENSG00000251534	0	RP1-96H9.6	RP1-96H9.6	0	12	n/a	n/a	5.98E-01	1.386
1103173	ENSG00000186815	32853	TPCN1	two pore segment channel 1	53373	12	n/a	n/a	5.82E-01	1.385
1091696	ENSG00000118271	7233	TTR	transthyretin	7276	18	n/a	n/a	4.84E-01	1.385
279660444	ENSG00000200280	1013333	SNORD114-21	small nucleolar RNA, C/D box 114-21	767599	14	n/a	n/a	5.50E-01	1.385
280088647	ENSG00000255629	0	RP11-196H14.3	RP11-196H14.3	0	12	n/a	n/a	5.66E-01	1.385
1087049	ENSG00000007384	40887	RHBDF1	rhomboid 5 homolog 1 (Drosophila)	64285	16	n/a	n/a	7.20E-01	1.385
1089925	ENSG00000105137	59530	SYDE1	synapse defective 1, Rho GTPase, homolog 1 (C. elegans)	85360	19	n/a	n/a	5.52E-01	1.384
279934262	ENSG00000238597	0	SNORD4B	small nucleolar RNA, C/D box 4B	0	17	n/a	n/a	4.06E-01	1.384
280061257	ENSG00000253744	0	AC025442.3	AC025442.3	0	5	n/a	n/a	7.72E-01	1.384
280132222	ENSG00000259397	0	RP11-323I15.2	RP11-323I15.2	0	15	n/a	n/a	7.84E-01	1.384
1100512	ENSG00000173599	5059	PC	pyruvate carboxylase	5091	11	n/a	n/a	6.04E-01	1.384
279857836	ENSG00000231686	0	RP1-203P18.1	RP1-203P18.1	0	X	n/a	n/a	4.11E-01	1.384
1098934	ENSG00000166924	85878	C7orf51	chromosome 7 open reading frame 51	222950	7	n/a	n/a	5.61E-01	1.384
1086894	ENSG00000002933	34654	TMEM176A	transmembrane protein 176A	55365	7	n/a	n/a	5.94E-01	1.383
279918799	ENSG00000237173	0	RP5-866L20.2	RP5-866L20.2	0	1	n/a	n/a	5.62E-01	1.383
279945859	ENSG00000240155	0	AC114498.2	AC114498.2	0	1	n/a	n/a	4.39E-01	1.383
1102976	ENSG00000185989	22577	RASA3	RAS p21 protein activator 3	22821	13	n/a	n/a	7.03E-01	1.383
1089900	ENSG00000104967	4827	NOVA2	neuro-oncological ventral antigen 2	4858	19	n/a	n/a	5.51E-01	1.383
1090886	ENSG00000112033	5435	PPARD	peroxisome proliferator-activated receptor delta	5467	6	n/a	n/a	5.62E-01	1.383
279665582	ENSG00000201786	0	Y_RNA	Y RNA	0	4	n/a	n/a	6.47E-01	1.383
1091674	ENSG00000118094	11021	TREH	trehalase (brush-border membrane glycoprotein)	11181	11	n/a	n/a	4.06E-01	1.383
279879375	ENSG00000233559	0	AC016831.7	AC016831.7	0	7	n/a	n/a	5.66E-01	1.383
279926502	ENSG00000237798	0	AC010894.5	AC010894.5	0	2	n/a	n/a	5.50E-01	1.382
1100886	ENSG00000175602	10849	CCDC85B	coiled-coil domain containing 85B	11007	11	n/a	n/a	5.50E-01	1.382
1093991	ENSG00000135439	78291	AGAP2	ArfGAP with GTPase domain, ankyrin repeat and PH domain 2	116986	12	n/a	n/a	5.51E-01	1.382
1087738	ENSG00000063660	2800	GPC1	glypican 1	2817	2	n/a	n/a	5.54E-01	1.382
1101251	ENSG00000177548	55677	RABEP2	rabaptin, RAB GTPase binding effector protein 2	79874	16	n/a	n/a	7.12E-01	1.382
1088154	ENSG00000074855	36992	ANO8	anoctamin 8	57719	19	n/a	n/a	6.71E-01	1.381
280028413	ENSG00000250615	0	CTC-564N23.2	CTC-564N23.2	0	5	n/a	n/a	5.50E-01	1.381
279839712	ENSG00000230080	0	AC139143.2	AC139143.2	0	11	n/a	n/a	6.69E-01	1.381
279664784	ENSG00000201573	0	Y_RNA	Y RNA	0	14	n/a	n/a	6.21E-01	1.381
279661396	ENSG00000200558	0	5S_rRNA	5S ribosomal RNA	0	16	n/a	n/a	6.39E-01	1.381
1092019	ENSG00000120915	2038	EPHX2	epoxide hydrolase 2, cytoplasmic	2053	8	n/a	n/a	7.98E-01	1.381
1097387	ENSG00000160200	871	CBS	cystathionine-beta-synthase	875	21	n/a	n/a	6.71E-01	1.381
279926333	ENSG00000237786	0	GFOD1-AS1	GFOD1 antisense RNA 1 (non-protein coding)	0	6	n/a	n/a	4.23E-01	1.381
280043089	ENSG00000251807	0	U6	U6 spliceosomal RNA	0	X	n/a	n/a	5.42E-01	1.381
1105246	ENSG00000204682	124909	C10orf114	chromosome 10 open reading frame 114	399726	10	n/a	n/a	6.76E-01	1.381
279707867	ENSG00000207471	0	SNORA70D	small nucleolar RNA, H/ACA box 70D (retrotransposed)	0	16	n/a	n/a	5.42E-01	1.38
1099816	ENSG00000170549	55029	IRX1	iroquois homeobox 1	79192	5	n/a	n/a	7.74E-01	1.38
1101878	ENSG00000181240	94302	SLC25A41	solute carrier family 25, member 41	284427	19	n/a	n/a	5.88E-01	1.38
1093028	ENSG00000129219	5306	PLD2	phospholipase D2	5338	17	n/a	n/a	7.51E-01	1.38
279747361	ENSG00000218186	0	KRT8P43	keratin 8 pseudogene 43	0	6	n/a	n/a	5.60E-01	1.38
280018516	ENSG00000249848	0	RP11-212F11.1	RP11-212F11.1	0	8	n/a	n/a	5.91E-01	1.38
1095014	ENSG00000141314	81544	RHBDL3	rhomboid, veinlet-like 3 (Drosophila)	162494	17	n/a	n/a	5.88E-01	1.38
1092413	ENSG00000124302	40978	CHST8	carbohydrate (N-acetylgalactosamine 4-0) sulfotransferase 8	64377	19	n/a	n/a	5.50E-01	1.38
1096665	ENSG00000154133	33829	ROBO4	roundabout homolog 4, magic roundabout (Drosophila)	54538	11	n/a	n/a	7.65E-01	1.38
279884374	ENSG00000234003	0	CTD-3105H18.11	CTD-3105H18.11	0	19	n/a	n/a	5.67E-01	1.38
1101394	ENSG00000178342	26000	KCNG2	potassium voltage-gated channel, subfamily G, member 2	26251	18	n/a	n/a	4.20E-01	1.379
1096169	ENSG00000149633	59605	KIAA1755	KIAA1755	85449	20	n/a	n/a	6.10E-01	1.379
279882372	ENSG00000233839	0	RP11-389O22.4	RP11-389O22.4	0	1	n/a	n/a	4.36E-01	1.379
279763443	ENSG00000223388	0	AC091736.11	AC091736.11	0	7	n/a	n/a	4.67E-01	1.378
1089852	ENSG00000104812	2980	GYS1	glycogen synthase 1 (muscle)	2997	19	n/a	n/a	5.52E-01	1.378
1091599	ENSG00000117394	6477	SLC2A1	solute carrier family 2 (facilitated glucose transporter), member 1	6513	1	n/a	n/a	5.51E-01	1.378
279658631	ENSG00000199753	1013107	SNORD104	small nucleolar RNA, C/D box 104	692227	17	n/a	n/a	4.40E-01	1.378
1103406	ENSG00000187840	1963	EIF4EBP1	eukaryotic translation initiation factor 4E binding protein 1	1978	8	n/a	n/a	7.04E-01	1.378
1089674	ENSG00000103257	8089	SLC7A5	solute carrier family 7 (amino acid transporter light chain, L system), member 5	8140	16	n/a	n/a	5.52E-01	1.378
280129027	ENSG00000259212	0	CTD-3065B20.2	CTD-3065B20.2	0	15	n/a	n/a	6.76E-01	1.378
279948285	ENSG00000240406	0	AP000272.1	AP000272.1	0	21	n/a	n/a	5.93E-01	1.378
279944312	ENSG00000239976	0	AP001160.1	AP001160.1	0	11	n/a	n/a	6.18E-01	1.378
280116916	ENSG00000258524	0	NT5CP1	5',3'-nucleotidase, cytosolic pseudogene 1	0	14	n/a	n/a	7.59E-01	1.377
280085877	ENSG00000255410	0	RP11-732A19.6	RP11-732A19.6	0	11	n/a	n/a	6.11E-01	1.377
1088642	ENSG00000088280	34905	ASAP3	ArfGAP with SH3 domain, ankyrin repeat and PH domain 3	55616	1	n/a	n/a	7.28E-01	1.377
1090590	ENSG00000109736	10081	MFSD10	major facilitator superfamily domain containing 10	10227	4	n/a	n/a	6.82E-01	1.377
279990244	ENSG00000245532	0	NEAT1	nuclear paraspeckle assembly transcript 1 (non-protein coding)	0	11	n/a	n/a	4.22E-01	1.377
279792763	ENSG00000225864	0	HCG4P11	HLA complex group 4 pseudogene 11	0	6	n/a	n/a	5.62E-01	1.377
1090039	ENSG00000105642	3755	KCNN1	potassium intermediate/small conductance calcium-activated channel, subfamily N, member 1	3780	19	n/a	n/a	6.63E-01	1.376
1108441	ENSG00000235333	0	CTB-161A2.4	CTB-161A2.4	0	7	n/a	n/a	5.50E-01	1.376
1100573	ENSG00000173918	77613	C1QTNF1	C1q and tumor necrosis factor related protein 1	114897	17	n/a	n/a	4.10E-01	1.376
1091288	ENSG00000115257	34049	PCSK4	proprotein convertase subtilisin/kexin type 4	54760	19	n/a	n/a	4.74E-01	1.375
1107800	ENSG00000231167	0	YBX1P2	Y box binding protein 1 pseudogene 2	0	7	n/a	n/a	6.19E-01	1.375
279886983	ENSG00000234241	0	RP4-775C13.1	RP4-775C13.1	0	20	n/a	n/a	5.66E-01	1.374
1101550	ENSG00000179241	80311	LDLRAD3	low density lipoprotein receptor class A domain containing 3	143458	11	n/a	n/a	5.54E-01	1.374
1098925	ENSG00000166897	77518	PPP1R29	protein phosphatase 1, regulatory subunit 29	114794	22	n/a	n/a	4.23E-01	1.374
1101296	ENSG00000177732	6626	SOX12	SRY (sex determining region Y)-box 12	6666	20	n/a	n/a	7.68E-01	1.374
279470193	ENSG00000176043	0	RP1-146I3.1	RP1-146I3.1	0	14	n/a	n/a	4.39E-01	1.374
1096186	ENSG00000149782	5299	PLCB3	phospholipase C, beta 3 (phosphatidylinositol-specific)	5331	11	n/a	n/a	5.91E-01	1.373
280066519	ENSG00000254132	0	MTND6P3	MT-ND6 pseudogene 3	0	5	n/a	n/a	5.76E-01	1.373
1102919	ENSG00000185803	55384	GPR172A	G protein-coupled receptor 172A	79581	8	n/a	n/a	6.67E-01	1.373
1090848	ENSG00000111783	5960	RFX4	regulatory factor X, 4 (influences HLA class II expression)	5992	12	n/a	n/a	6.12E-01	1.373
1088237	ENSG00000076984	5577	MAP2K7	mitogen-activated protein kinase kinase 7	5609	19	n/a	n/a	7.80E-01	1.373
279843508	ENSG00000230415	0	RP5-902P8.10	RP5-902P8.10	0	1	n/a	n/a	5.55E-01	1.373
279881356	ENSG00000233739	0	RP5-1039K5.13	RP5-1039K5.13	0	22	n/a	n/a	5.95E-01	1.372
1096616	ENSG00000153789	109619	FAM92B	family with sequence similarity 92, member B	339145	16	n/a	n/a	6.81E-01	1.372
1100227	ENSG00000172270	678	BSG	basigin (Ok blood group)	682	19	n/a	n/a	6.77E-01	1.372
1093513	ENSG00000132510	22890	KDM6B	lysine (K)-specific demethylase 6B	23135	17	n/a	n/a	7.94E-01	1.372
1091672	ENSG00000118046	6754	STK11	serine/threonine kinase 11	6794	19	n/a	n/a	7.45E-01	1.372
1104366	ENSG00000197714	10636	ZNF460	zinc finger protein 460	10794	19	n/a	n/a	7.25E-01	1.372
1106720	ENSG00000224051	56546	GLTPD1	glycolipid transfer protein domain containing 1	80772	1	n/a	n/a	6.17E-01	1.372
1105416	ENSG00000205236	1016980	UPK3BL	uroplakin 3B-like	100134938	7	n/a	n/a	6.04E-01	1.372
1094248	ENSG00000136802	35542	LRRC8A	leucine rich repeat containing 8 family, member A	56262	9	n/a	n/a	5.50E-01	1.372
1104106	ENSG00000196924	2300	FLNA	filamin A, alpha	2316	X	n/a	n/a	4.36E-01	1.371
1090718	ENSG00000110881	38	ACCN2	amiloride-sensitive cation channel 2, neuronal	41	12	n/a	n/a	6.76E-01	1.371
1087316	ENSG00000025708	1878	TYMP	thymidine phosphorylase	1890	22	n/a	n/a	7.82E-01	1.371
279933856	ENSG00000238533	0	snoU13	Small nucleolar RNA U13	0	8	n/a	n/a	5.88E-01	1.371
1108209	ENSG00000233745	0	AC010997.1	AC010997.1	0	10	n/a	n/a	6.94E-01	1.371
1089909	ENSG00000104983	181795	CCDC61	coiled-coil domain containing 61	729440	19	n/a	n/a	7.71E-01	1.371
279705620	ENSG00000207093	1013498	SNORD116-8	small nucleolar RNA, C/D box 116-8	100033420	15	n/a	n/a	4.33E-01	1.371
280134243	ENSG00000259515	0	RP11-365N19.2	RP11-365N19.2	0	14	n/a	n/a	5.53E-01	1.37
1105653	ENSG00000206172	3022	HBA1	hemoglobin, alpha 1	3039	16	n/a	n/a	4.50E-01	1.37
1098439	ENSG00000164949	2653	GEM	GTP binding protein overexpressed in skeletal muscle	2669	8	n/a	n/a	5.50E-01	1.37
1101682	ENSG00000180089	90240	TMEM86B	transmembrane protein 86B	255043	19	n/a	n/a	6.88E-01	1.369
1100329	ENSG00000172725	36451	CORO1B	coronin, actin binding protein, 1B	57175	11	n/a	n/a	5.66E-01	1.369
1099998	ENSG00000171316	34925	CHD7	chromodomain helicase DNA binding protein 7	55636	8	n/a	n/a	5.97E-01	1.369
279709498	ENSG00000207780	1013225	MIR648	microRNA 648	693233	22	n/a	n/a	5.55E-01	1.369
279660465	ENSG00000200285	0	U6	U6 spliceosomal RNA	0	10	n/a	n/a	4.23E-01	1.369
1092720	ENSG00000126368	9430	NR1D1	nuclear receptor subfamily 1, group D, member 1	9572	17	n/a	n/a	7.96E-01	1.368
280093412	ENSG00000256142	0	AL513327.1	AL513327.1	0	1	n/a	n/a	6.88E-01	1.368
280081608	ENSG00000255138	0	RP11-113D6.8	RP11-113D6.8	0	11	n/a	n/a	5.48E-01	1.368
279770640	ENSG00000224002	0	AC090099.2	AC090099.2	0	11	n/a	n/a	5.48E-01	1.368
280050992	ENSG00000252951	0	5S_rRNA	5S ribosomal RNA	0	4	n/a	n/a	5.41E-01	1.368
1090382	ENSG00000108106	27083	UBE2S	ubiquitin-conjugating enzyme E2S	27338	19	n/a	n/a	5.52E-01	1.367
279754823	ENSG00000221598	0	MIR1249	microRNA 1249	0	22	n/a	n/a	5.50E-01	1.367
1100856	ENSG00000175467	8969	SART1	squamous cell carcinoma antigen recognized by T cells	9092	11	n/a	n/a	6.90E-01	1.367
280048955	ENSG00000252657	0	SNORA70	Small nucleolar RNA SNORA70	0	17	n/a	n/a	7.58E-01	1.367
1096028	ENSG00000148482	85703	SLC39A12	solute carrier family 39 (zinc transporter), member 12	221074	10	n/a	n/a	4.40E-01	1.366
279769646	ENSG00000223911	0	AC009480.3	AC009480.3	0	2	n/a	n/a	5.49E-01	1.366
1098407	ENSG00000164849	77669	GPR146	G protein-coupled receptor 146	115330	7	n/a	n/a	7.05E-01	1.366
1095152	ENSG00000142303	57475	ADAMTS10	ADAM metallopeptidase with thrombospondin type 1 motif, 10	81794	19	n/a	n/a	7.68E-01	1.366
280125593	ENSG00000259018	0	RP11-124D2.3	RP11-124D2.3	0	14	n/a	n/a	4.09E-01	1.365
279664567	ENSG00000201516	0	SNORA51	Small nucleolar RNA SNORA51	0	4	n/a	n/a	5.41E-01	1.365
1088764	ENSG00000090554	2307	FLT3LG	fms-related tyrosine kinase 3 ligand	2323	19	n/a	n/a	6.17E-01	1.365
1088977	ENSG00000099377	56071	HSD3B7	hydroxy-delta-5-steroid dehydrogenase, 3 beta- and steroid delta-isomerase 7	80270	16	n/a	n/a	7.96E-01	1.365
1098372	ENSG00000164707	26014	SLC13A4	solute carrier family 13 (sodium/sulfate symporters), member 4	26266	7	n/a	n/a	4.61E-01	1.365
280085678	ENSG00000255390	0	RP11-732A19.5	RP11-732A19.5	0	11	n/a	n/a	5.53E-01	1.365
1096952	ENSG00000156639	38116	ZFAND3	zinc finger, AN1-type domain 3	60685	6	n/a	n/a	5.89E-01	1.365
279725262	ENSG00000213877	0	CFL1P7	cofilin 1 (non-muscle) pseudogene 7	0	3	n/a	n/a	4.42E-01	1.364
1103978	ENSG00000196535	124892	MYO18A	myosin XVIIIA	399687	17	n/a	n/a	5.84E-01	1.364
1099050	ENSG00000167434	758	CA4	carbonic anhydrase IV	762	17	n/a	n/a	6.65E-01	1.364
279926700	ENSG00000237815	0	AC007000.11	AC007000.11	0	7	n/a	n/a	7.71E-01	1.363
1103030	ENSG00000186198	78947	OSTBETA	Organic solute transporter subunit beta	123264	15	n/a	n/a	7.43E-01	1.363
1095350	ENSG00000143537	8679	ADAM15	ADAM metallopeptidase domain 15	8751	1	n/a	n/a	6.35E-01	1.363
1094941	ENSG00000140750	34403	ARHGAP17	Rho GTPase activating protein 17	55114	16	n/a	n/a	6.21E-01	1.363
1092038	ENSG00000121068	6869	TBX2	T-box 2	6909	17	n/a	n/a	5.49E-01	1.363
1094958	ENSG00000140931	78971	CMTM3	CKLF-like MARVEL transmembrane domain containing 3	123920	16	n/a	n/a	6.97E-01	1.362
1093300	ENSG00000131055	58899	COX4I2	cytochrome c oxidase subunit IV isoform 2 (lung)	84701	20	n/a	n/a	4.23E-01	1.362
1096919	ENSG00000156381	78886	ANKRD9	ankyrin repeat domain 9	122416	14	n/a	n/a	6.64E-01	1.362
279859164	ENSG00000231795	0	ITCH-IT1	ITCH intronic transcript 1 (non-protein coding)	0	20	n/a	n/a	5.52E-01	1.362
279933219	ENSG00000238427	0	U7	U7 small nuclear RNA	0	3	n/a	n/a	4.06E-01	1.362
279867290	ENSG00000232528	1021060	RP4-673D20.3	RP4-673D20.3	100289473	20	n/a	n/a	7.34E-01	1.362
1088224	ENSG00000076604	9474	TRAF4	TNF receptor-associated factor 4	9618	17	n/a	n/a	6.68E-01	1.362
1089430	ENSG00000101493	9514	ZNF516	zinc finger protein 516	9658	18	n/a	n/a	6.76E-01	1.361
1100674	ENSG00000174498	9402	IGDCC3	immunoglobulin superfamily, DCC subclass, member 3	9543	15	n/a	n/a	7.59E-01	1.361
279880697	ENSG00000233682	0	RP11-13P5.2	RP11-13P5.2	0	6	n/a	n/a	4.42E-01	1.361
1105009	ENSG00000204099	79390	NEU4	sialidase 4	129807	2	n/a	n/a	6.69E-01	1.361
1094050	ENSG00000135736	60234	CCDC102A	coiled-coil domain containing 102A	92922	16	n/a	n/a	7.66E-01	1.361
1094933	ENSG00000140682	6999	TGFB1I1	transforming growth factor beta 1 induced transcript 1	7041	16	n/a	n/a	5.50E-01	1.361
279942182	ENSG00000239686	0	RP11-665C16.1	RP11-665C16.1	0	14	n/a	n/a	7.83E-01	1.361
280137483	ENSG00000259710	0	RP11-150L8.3	RP11-150L8.3	0	15	n/a	n/a	6.79E-01	1.36
1106286	ENSG00000215244	124906	AL137145.2	AL137145.2	399715	10	n/a	n/a	6.20E-01	1.36
279536421	ENSG00000184247	0	AC100791.1	AC100791.1	0	17	n/a	n/a	4.28E-01	1.36
279515532	ENSG00000182351	0	AP000358.3	AP000358.3	0	22	n/a	n/a	4.28E-01	1.36
1099127	ENSG00000167701	2858	GPT	glutamic-pyruvate transaminase (alanine aminotransferase)	2875	8	n/a	n/a	8.03E-01	1.36
1100568	ENSG00000173905	27078	GOLIM4	golgi integral membrane protein 4	27333	3	n/a	n/a	5.52E-01	1.36
1103825	ENSG00000196132	4635	MYT1	myelin transcription factor 1	4661	20	n/a	n/a	7.68E-01	1.36
1092510	ENSG00000124915	25819	RP11-467L20.10	RP11-467L20.10	26070	11	n/a	n/a	6.69E-01	1.36
279659163	ENSG00000199899	0	Y_RNA	Y RNA	0	12	n/a	n/a	5.55E-01	1.359
279824572	ENSG00000228692	0	RP5-826L7.1	RP5-826L7.1	0	6	n/a	n/a	5.66E-01	1.359
1097581	ENSG00000161671	94271	C19orf63	chromosome 19 open reading frame 63	284361	19	n/a	n/a	6.92E-01	1.359
279703450	ENSG00000206715	0	U6	U6 spliceosomal RNA	0	6	n/a	n/a	5.87E-01	1.359
1094563	ENSG00000138316	80112	ADAMTS14	ADAM metallopeptidase with thrombospondin type 1 motif, 14	140766	10	n/a	n/a	6.03E-01	1.358
1091590	ENSG00000117298	1877	ECE1	endothelin converting enzyme 1	1889	1	n/a	n/a	5.65E-01	1.358
1105242	ENSG00000204673	58545	AKT1S1	AKT1 substrate 1 (proline-rich)	84335	19	n/a	n/a	7.49E-01	1.358
1089488	ENSG00000101986	212	ABCD1	ATP-binding cassette, sub-family D (ALD), member 1	215	X	n/a	n/a	7.64E-01	1.358
1099193	ENSG00000167930	58202	ITFG3	integrin alpha FG-GAP repeat containing 3	83986	16	n/a	n/a	6.83E-01	1.358
1099651	ENSG00000169871	57524	TRIM56	tripartite motif containing 56	81844	7	n/a	n/a	5.85E-01	1.358
279895312	ENSG00000234961	0	RP11-124N14.3	RP11-124N14.3	0	10	n/a	n/a	4.10E-01	1.358
1086920	ENSG00000004777	77694	ARHGAP33	Rho GTPase activating protein 33	115703	19	n/a	n/a	6.69E-01	1.358
280078072	ENSG00000254943	0	RP11-664I21.6	Uncharacterized protein	0	11	n/a	n/a	6.14E-01	1.358
1099220	ENSG00000168003	6484	SLC3A2	solute carrier family 3 (activators of dibasic and neutral amino acid transport), member 2	6520	11	n/a	n/a	6.73E-01	1.358
279667038	ENSG00000202222	0	Y_RNA	Y RNA	0	1	n/a	n/a	6.31E-01	1.358
1104864	ENSG00000203485	41021	INF2	inverted formin, FH2 and WH2 domain containing	64423	14	n/a	n/a	5.74E-01	1.357
1092721	ENSG00000126391	58020	FRMD8	FERM domain containing 8	83786	11	n/a	n/a	7.78E-01	1.357
279955251	ENSG00000241264	0	AC063927.2	AC063927.2	0	3	n/a	n/a	5.41E-01	1.357
280084803	ENSG00000255329	0	CTA-797E19.3	CTA-797E19.3	0	11	n/a	n/a	5.49E-01	1.357
1095106	ENSG00000141858	59899	SAMD1	sterile alpha motif domain containing 1	90378	19	n/a	n/a	6.68E-01	1.357
279780187	ENSG00000224751	0	SHMT1P1	serine hydroxymethyltransferase 1 (soluble) pseudogene 1	0	1	n/a	n/a	6.71E-01	1.357
1105247	ENSG00000204683	122642	C10orf113	chromosome 10 open reading frame 113	387638	10	n/a	n/a	7.73E-01	1.356
1102256	ENSG00000183092	36869	BEGAIN	brain-enriched guanylate kinase-associated homolog (rat)	57596	14	n/a	n/a	7.55E-01	1.356
1097327	ENSG00000159713	31153	TPPP3	tubulin polymerization-promoting protein family member 3	51673	16	n/a	n/a	5.55E-01	1.356
1100812	ENSG00000175220	389	ARHGAP1	Rho GTPase activating protein 1	392	11	n/a	n/a	5.55E-01	1.356
280118505	ENSG00000258610	0	RP11-488C13.7	RP11-488C13.7	0	14	n/a	n/a	6.91E-01	1.356
1093774	ENSG00000134250	4822	NOTCH2	notch 2	4853	1	n/a	n/a	4.24E-01	1.356
279812964	ENSG00000227640	0	SOX21-AS1	SOX21 antisense RNA 1 (non-protein coding)	0	13	n/a	n/a	5.55E-01	1.355
1102817	ENSG00000185340	10487	GAS2L1	growth arrest-specific 2 like 1	10634	22	n/a	n/a	6.91E-01	1.355
1097569	ENSG00000161618	79109	ALDH16A1	aldehyde dehydrogenase 16 family, member A1	126133	19	n/a	n/a	7.09E-01	1.355
1102833	ENSG00000185432	25589	METTL7A	methyltransferase like 7A	25840	12	n/a	n/a	4.24E-01	1.354
1097070	ENSG00000157637	79009	SLC38A10	solute carrier family 38, member 10	124565	17	n/a	n/a	6.92E-01	1.354
1099394	ENSG00000168758	34199	SEMA4C	sema domain, immunoglobulin domain (Ig), transmembrane domain (TM) and short cytoplasmic domain, (semaphorin) 4C	54910	2	n/a	n/a	5.90E-01	1.354
1103964	ENSG00000196498	9468	NCOR2	nuclear receptor corepressor 2	9612	12	n/a	n/a	5.48E-01	1.354
1090526	ENSG00000109089	29841	CDR2L	cerebellar degeneration-related protein 2-like	30850	17	n/a	n/a	5.49E-01	1.354
1097428	ENSG00000160360	25835	GPSM1	G-protein signaling modulator 1	26086	9	n/a	n/a	6.68E-01	1.354
1105859	ENSG00000213420	85812	GPC2	glypican 2	221914	7	n/a	n/a	7.68E-01	1.353
1103567	ENSG00000188493	94254	C19orf54	chromosome 19 open reading frame 54	284325	19	n/a	n/a	7.66E-01	1.353
280126683	ENSG00000259078	0	CTD-2509G16.6	CTD-2509G16.6	0	14	n/a	n/a	6.76E-01	1.353
1104627	ENSG00000198517	7929	MAFK	v-maf musculoaponeurotic fibrosarcoma oncogene homolog K (avian)	7975	7	n/a	n/a	5.93E-01	1.353
1091589	ENSG00000117289	10481	TXNIP	thioredoxin interacting protein	10628	1	n/a	n/a	4.19E-01	1.353
1101216	ENSG00000177374	3072	HIC1	hypermethylated in cancer 1	3090	17	n/a	n/a	5.91E-01	1.352
1098060	ENSG00000163702	59009	IL17RC	interleukin 17 receptor C	84818	3	n/a	n/a	7.59E-01	1.352
1091776	ENSG00000119139	9278	TJP2	tight junction protein 2 (zona occludens 2)	9414	9	n/a	n/a	5.50E-01	1.352
280070275	ENSG00000254402	134481	LRRC24	leucine rich repeat containing 24	441381	8	n/a	n/a	5.55E-01	1.352
280046883	ENSG00000252355	0	7SK	7SK RNA	0	11	n/a	n/a	6.41E-01	1.352
279868068	ENSG00000232593	0	RP11-258C19.5	RP11-258C19.5	0	X	n/a	n/a	5.48E-01	1.352
1093193	ENSG00000130528	3250	HRC	histidine rich calcium binding protein	3270	19	n/a	n/a	5.75E-01	1.352
1097407	ENSG00000160271	5868	RALGDS	ral guanine nucleotide dissociation stimulator	5900	9	n/a	n/a	5.62E-01	1.351
280111434	ENSG00000258056	0	RP11-644F5.11	RP11-644F5.11	0	12	n/a	n/a	5.88E-01	1.351
279938679	ENSG00000239283	0	AC025283.2	AC025283.2	0	16	n/a	n/a	5.55E-01	1.351
1093987	ENSG00000135424	3654	ITGA7	integrin, alpha 7	3679	12	n/a	n/a	5.48E-01	1.351
1099742	ENSG00000170271	10668	C5orf4	chromosome 5 open reading frame 4	10826	5	n/a	n/a	5.62E-01	1.351
279705452	ENSG00000207066	26545	SNORD50A	small nucleolar RNA, C/D box 50A	26799	6	n/a	n/a	5.60E-01	1.351
279775367	ENSG00000224348	0	RP11-306K13.1	RP11-306K13.1	0	1	n/a	n/a	6.63E-01	1.35
1090265	ENSG00000106991	2007	ENG	endoglin	2022	9	n/a	n/a	5.51E-01	1.35
279659240	ENSG00000199916	5991	RMRP	RNA component of mitochondrial RNA processing endoribonuclease	6023	9	n/a	n/a	4.73E-01	1.35
1100251	ENSG00000172361	85629	CCDC11	coiled-coil domain containing 11	220136	18	n/a	n/a	5.51E-01	1.35
1104700	ENSG00000198719	28250	DLL1	delta-like 1 (Drosophila)	28514	6	n/a	n/a	5.82E-01	1.35
279947731	ENSG00000240333	0	RP4-673D20.2	RP4-673D20.2	0	20	n/a	n/a	6.90E-01	1.35
1093242	ENSG00000130749	22966	ZC3H4	zinc finger CCCH-type containing 4	23211	19	n/a	n/a	7.57E-01	1.35
1088859	ENSG00000092758	1290	COL9A3	collagen, type IX, alpha 3	1299	20	n/a	n/a	4.26E-01	1.349
1090190	ENSG00000106397	8877	PLOD3	procollagen-lysine, 2-oxoglutarate 5-dioxygenase 3	8985	7	n/a	n/a	5.66E-01	1.349
279666730	ENSG00000202129	0	RNY5P1	RNA, Ro-associated Y5 pseudogene 1	0	1	n/a	n/a	5.41E-01	1.349
1102011	ENSG00000182054	3398	IDH2	isocitrate dehydrogenase 2 (NADP+), mitochondrial	3418	15	n/a	n/a	6.70E-01	1.349
1099782	ENSG00000170425	133	ADORA2B	adenosine A2b receptor	136	17	n/a	n/a	4.08E-01	1.349
1097138	ENSG00000158195	10018	WASF2	WAS protein family, member 2	10163	1	n/a	n/a	5.51E-01	1.348
280129332	ENSG00000259232	0	RP11-349G13.1	RP11-349G13.1	0	15	n/a	n/a	7.55E-01	1.348
279967580	ENSG00000242590	0	RP11-54O7.14	RP11-54O7.14	0	1	n/a	n/a	4.17E-01	1.348
1103021	ENSG00000186174	93860	BCL9L	B-cell CLL/lymphoma 9-like	283149	11	n/a	n/a	6.00E-01	1.348
280112328	ENSG00000258144	0	RP11-554L12.1	RP11-554L12.1	0	12	n/a	n/a	4.44E-01	1.348
1102436	ENSG00000183773	80861	AIFM3	apoptosis-inducing factor, mitochondrion-associated, 3	150209	22	n/a	n/a	6.37E-01	1.348
279928576	ENSG00000237977	0	RP3-430N8.8	RP3-430N8.8	0	22	n/a	n/a	7.36E-01	1.347
1094542	ENSG00000138166	1835	DUSP5	dual specificity phosphatase 5	1847	10	n/a	n/a	5.53E-01	1.347
1099145	ENSG00000167755	5621	KLK6	kallikrein-related peptidase 6	5653	19	n/a	n/a	4.21E-01	1.347
280106956	ENSG00000257606	0	RP11-303O9.2	Uncharacterized protein	0	12	n/a	n/a	4.16E-01	1.347
1093377	ENSG00000131584	78288	ACAP3	ArfGAP with coiled-coil, ankyrin repeat and PH domains 3	116983	1	n/a	n/a	5.57E-01	1.347
1095405	ENSG00000143842	9438	SOX13	SRY (sex determining region Y)-box 13	9580	1	n/a	n/a	6.36E-01	1.347
279752975	ENSG00000221288	1023337	MIR663B	microRNA 663b	100313824	2	n/a	n/a	5.52E-01	1.347
279669404	ENSG00000203472	0	AC009163.1	AC009163.1	0	16	n/a	n/a	5.64E-01	1.347
279946302	ENSG00000240212	0	AC013452.1	AC013452.1	0	15	n/a	n/a	5.70E-01	1.346
1088260	ENSG00000077454	4009	LRCH4	leucine-rich repeats and calponin homology (CH) domain containing 4	4034	7	n/a	n/a	7.44E-01	1.346
279662656	ENSG00000200949	1013544	SNORD115-32	small nucleolar RNA, C/D box 115-32	100033806	15	n/a	n/a	5.62E-01	1.346
1096970	ENSG00000156858	54834	PRR14	proline rich 14	78994	16	n/a	n/a	7.67E-01	1.346
1098300	ENSG00000164403	79611	SHROOM1	shroom family member 1	134549	5	n/a	n/a	5.66E-01	1.346
1087838	ENSG00000066230	6514	SLC9A3	solute carrier family 9 (sodium/hydrogen exchanger), member 3	6550	5	n/a	n/a	6.08E-01	1.346
1088223	ENSG00000076555	29	ACACB	acetyl-CoA carboxylase beta	32	12	n/a	n/a	6.73E-01	1.346
279707692	ENSG00000207442	1013496	SNORD116-6	small nucleolar RNA, C/D box 116-6	100033418	15	n/a	n/a	4.30E-01	1.346
279748072	ENSG00000218596	0	RP11-2J18.1	RP11-2J18.1	0	6	n/a	n/a	5.61E-01	1.346
279717012	ENSG00000212493	0	SNORD19	small nucleolar RNA, C/D box 19	0	3	n/a	n/a	5.63E-01	1.346
1096710	ENSG00000154479	79398	C2orf77	chromosome 2 open reading frame 77	129881	2	n/a	n/a	4.17E-01	1.345
279780587	ENSG00000224798	0	KPNA3-IT1	KPNA3 intronic transcript 1 (non-protein coding)	0	13	n/a	n/a	6.07E-01	1.345
279965187	ENSG00000242337	0	TFP1	transferrin pseudogene 1	0	3	n/a	n/a	4.31E-01	1.345
279759356	ENSG00000222301	0	RNY5P8	RNA, Ro-associated Y5 pseudogene 8	0	13	n/a	n/a	5.54E-01	1.345
279663867	ENSG00000201321	1017109	RN5S9	RNA, 5S ribosomal 9	100169760	1	n/a	n/a	5.41E-01	1.345
1095831	ENSG00000146966	26892	DENND2A	DENN/MADD domain containing 2A	27147	7	n/a	n/a	6.71E-01	1.345
1105763	ENSG00000212864	169833	RNF208	ring finger protein 208	727800	9	n/a	n/a	5.96E-01	1.345
280048871	ENSG00000252645	0	U7	U7 small nuclear RNA	0	15	n/a	n/a	5.52E-01	1.345
1104214	ENSG00000197256	25708	KANK2	KN motif and ankyrin repeat domains 2	25959	19	n/a	n/a	5.52E-01	1.345
279973615	ENSG00000243302	0	RP11-274B21.2	RP11-274B21.2	0	7	n/a	n/a	6.16E-01	1.344
280028389	ENSG00000250613	0	RP11-136I13.1	RP11-136I13.1	0	4	n/a	n/a	7.66E-01	1.344
1097487	ENSG00000160838	80797	LRRC71	leucine rich repeat containing 71	149499	1	n/a	n/a	6.69E-01	1.344
1099084	ENSG00000167566	36974	NCKAP5L	NCK-associated protein 5-like	57701	12	n/a	n/a	6.88E-01	1.344
1087970	ENSG00000070047	36934	PHRF1	PHD and ring finger domains 1	57661	11	n/a	n/a	6.66E-01	1.344
279707202	ENSG00000207357	0	U6	U6 spliceosomal RNA	0	19	n/a	n/a	5.88E-01	1.344
280098595	ENSG00000256762	89910	STH	saitohin	246744	17	n/a	n/a	7.72E-01	1.344
279900213	ENSG00000235426	0	RP11-342M3.5	RP11-342M3.5	0	10	n/a	n/a	4.29E-01	1.344
1087357	ENSG00000031081	36787	ARHGAP31	Rho GTPase activating protein 31	57514	3	n/a	n/a	5.49E-01	1.344
279663195	ENSG00000201114	0	Y_RNA	Y RNA	0	1	n/a	n/a	5.41E-01	1.343
1091033	ENSG00000113070	1827	HBEGF	heparin-binding EGF-like growth factor	1839	5	n/a	n/a	5.51E-01	1.343
279758434	ENSG00000222043	0	AC079305.10	AC079305.10	0	2	n/a	n/a	6.91E-01	1.343
1094351	ENSG00000137221	60301	TJAP1	tight junction associated protein 1 (peripheral)	93643	6	n/a	n/a	5.52E-01	1.343
1092090	ENSG00000121691	843	CAT	catalase	847	11	n/a	n/a	6.10E-01	1.343
280018091	ENSG00000249819	0	RP11-392C20.1	RP11-392C20.1	0	4	n/a	n/a	5.03E-01	1.343
279879786	ENSG00000233602	0	ERI3-IT1	ERI3 intronic transcript 1 (non-protein coding)	0	1	n/a	n/a	5.96E-01	1.343
279804599	ENSG00000226890	0	LA16c-395F10.1	LA16c-395F10.1	0	16	n/a	n/a	5.66E-01	1.343
1098602	ENSG00000165655	59048	ZNF503	zinc finger protein 503	84858	10	n/a	n/a	4.67E-01	1.343
1087661	ENSG00000058453	9552	CROCC	ciliary rootlet coiled-coil, rootletin	9696	1	n/a	n/a	7.71E-01	1.343
1105979	ENSG00000214063	7063	TSPAN4	tetraspanin 4	7106	11	n/a	n/a	6.82E-01	1.343
279662327	ENSG00000200834	0	Y_RNA	Y RNA	0	9	n/a	n/a	5.54E-01	1.343
1097586	ENSG00000161714	76634	PLCD3	phospholipase C, delta 3	113026	17	n/a	n/a	7.03E-01	1.342
1095974	ENSG00000148123	34175	RP11-35N6.1	Lipid phosphate phosphatase-related protein type 1	54886	9	n/a	n/a	6.15E-01	1.342
1099456	ENSG00000169006	23374	NTSR2	neurotensin receptor 2	23620	2	n/a	n/a	4.23E-01	1.342
1097182	ENSG00000158545	78986	ZC3H18	zinc finger CCCH-type containing 18	124245	16	n/a	n/a	6.83E-01	1.342
1097365	ENSG00000160094	80762	ZNF362	zinc finger protein 362	149076	1	n/a	n/a	7.52E-01	1.342
279701330	ENSG00000206341	0	HLA-H	major histocompatibility complex, class I, H (pseudogene)	0	6	n/a	n/a	5.50E-01	1.341
279711997	ENSG00000211591	1023341	MIR762	microRNA 762	100313837	16	n/a	n/a	4.27E-01	1.341
279717523	ENSG00000212607	0	SNORA45	small nucleolar RNA, H/ACA box 45	0	11	n/a	n/a	5.65E-01	1.341
1097612	ENSG00000161958	2241	FGF11	fibroblast growth factor 11	2256	17	n/a	n/a	6.68E-01	1.341
1089118	ENSG00000100258	60024	LMF2	lipase maturation factor 2	91289	22	n/a	n/a	6.75E-01	1.341
279657280	ENSG00000199331	0	Y_RNA	Y RNA	0	9	n/a	n/a	5.89E-01	1.341
1107674	ENSG00000230340	0	AC019257.1	AC019257.1	0	8	n/a	n/a	7.72E-01	1.341
1088256	ENSG00000077327	9434	SPAG6	sperm associated antigen 6	9576	10	n/a	n/a	4.10E-01	1.341
1105575	ENSG00000205821	0	AC006435.1	AC006435.1	0	17	n/a	n/a	7.53E-01	1.341
1087995	ENSG00000070614	3320	NDST1	N-deacetylase/N-sulfotransferase (heparan glucosaminyl) 1	3340	5	n/a	n/a	5.48E-01	1.34
1100963	ENSG00000176058	94838	TPRN	taperin	286262	9	n/a	n/a	7.03E-01	1.34
1104296	ENSG00000197496	56742	SLC2A10	solute carrier family 2 (facilitated glucose transporter), member 10	81031	20	n/a	n/a	6.06E-01	1.34
1106899	ENSG00000225190	9698	PLEKHM1	pleckstrin homology domain containing, family M (with RUN domain) member 1	9842	17	n/a	n/a	6.65E-01	1.34
280127098	ENSG00000259104	0	RP11-259K15.4	RP11-259K15.4	0	14	n/a	n/a	5.54E-01	1.34
1087946	ENSG00000069399	599	BCL3	B-cell CLL/lymphoma 3	602	19	n/a	n/a	5.50E-01	1.34
279934934	ENSG00000238713	0	Y_RNA	Y RNA	0	4	n/a	n/a	5.48E-01	1.339
279663888	ENSG00000201326	1013537	SNORD115-22	small nucleolar RNA, C/D box 115-22	100033799	15	n/a	n/a	5.51E-01	1.339
1087177	ENSG00000012124	928	CD22	CD22 molecule	933	19	n/a	n/a	4.29E-01	1.339
1102281	ENSG00000183196	4141	CHST6	carbohydrate (N-acetylglucosamine 6-O) sulfotransferase 6	4166	16	n/a	n/a	5.63E-01	1.338
1089112	ENSG00000100241	6271	SBF1	SET binding factor 1	6305	22	n/a	n/a	4.17E-01	1.338
1097582	ENSG00000161677	79106	JOSD2	Josephin domain containing 2	126119	19	n/a	n/a	5.56E-01	1.338
1098735	ENSG00000166166	77697	TRMT61A	tRNA methyltransferase 61 homolog A (S. cerevisiae)	115708	14	n/a	n/a	5.76E-01	1.338
1089686	ENSG00000103335	9636	PIEZO1	piezo-type mechanosensitive ion channel component 1	9780	16	n/a	n/a	6.76E-01	1.338
1101581	ENSG00000179431	23898	FJX1	four jointed box 1 (Drosophila)	24147	11	n/a	n/a	6.67E-01	1.337
1090330	ENSG00000107731	85557	UNC5B	unc-5 homolog B (C. elegans)	219699	10	n/a	n/a	5.51E-01	1.337
1087794	ENSG00000065320	9287	NTN1	netrin 1	9423	17	n/a	n/a	5.51E-01	1.337
1090075	ENSG00000105738	22849	SIPA1L3	signal-induced proliferation-associated 1 like 3	23094	19	n/a	n/a	4.24E-01	1.337
1094179	ENSG00000136367	59602	ZFHX2	zinc finger homeobox 2	85446	14	n/a	n/a	6.65E-01	1.337
279658575	ENSG00000199731	0	U6	U6 spliceosomal RNA	0	5	n/a	n/a	6.03E-01	1.337
1089961	ENSG00000105298	37323	C19orf29	chromosome 19 open reading frame 29	58509	19	n/a	n/a	6.18E-01	1.337
1088485	ENSG00000083838	34952	ZNF446	zinc finger protein 446	55663	19	n/a	n/a	6.76E-01	1.337
280082486	ENSG00000255182	0	CTD-2517M22.14	Uncharacterized protein	0	8	n/a	n/a	6.17E-01	1.337
1091545	ENSG00000116962	4780	NID1	nidogen 1	4811	1	n/a	n/a	5.50E-01	1.337
1098320	ENSG00000164488	81707	DACT2	dapper, antagonist of beta-catenin, homolog 2 (Xenopus laevis)	168002	6	n/a	n/a	6.68E-01	1.337
280001406	ENSG00000248411	0	CTD-2517M14.5	CTD-2517M14.5	0	8	n/a	n/a	6.18E-01	1.337
279842570	ENSG00000230330	0	HMGN2P3	high mobility group nucleosomal binding domain 2 pseudogene 3	0	16	n/a	n/a	5.52E-01	1.337
1092729	ENSG00000126464	36752	PRR12	proline rich 12	57479	19	n/a	n/a	5.66E-01	1.336
1099310	ENSG00000168389	59069	MFSD2A	major facilitator superfamily domain containing 2A	84879	1	n/a	n/a	6.77E-01	1.336
1099404	ENSG00000168792	77755	ABHD15	abhydrolase domain containing 15	116236	17	n/a	n/a	7.66E-01	1.336
1092086	ENSG00000121653	9339	MAPK8IP1	mitogen-activated protein kinase 8 interacting protein 1	9479	11	n/a	n/a	6.17E-01	1.336
1105019	ENSG00000204128	90415	C2orf72	chromosome 2 open reading frame 72	257407	2	n/a	n/a	6.89E-01	1.336
280097368	ENSG00000256618	1023939	MTRNR2L1	MT-RNR2-like 1	100462977	17	n/a	n/a	4.60E-01	1.336
279798449	ENSG00000226338	0	AC079150.2	AC079150.2	0	2	n/a	n/a	4.10E-01	1.336
1093129	ENSG00000130175	5557	PRKCSH	protein kinase C substrate 80K-H	5589	19	n/a	n/a	6.44E-01	1.336
1091475	ENSG00000116525	34512	TRIM62	tripartite motif containing 62	55223	1	n/a	n/a	5.65E-01	1.335
1094796	ENSG00000139722	55523	VPS37B	vacuolar protein sorting 37 homolog B (S. cerevisiae)	79720	12	n/a	n/a	7.58E-01	1.335
1090332	ENSG00000107738	40748	C10orf54	chromosome 10 open reading frame 54	64115	10	n/a	n/a	4.05E-01	1.335
1101551	ENSG00000179242	997	CDH4	cadherin 4, type 1, R-cadherin (retinal)	1002	20	n/a	n/a	6.18E-01	1.335
279661312	ENSG00000200537	0	RNY4P6	RNA, Ro-associated Y4 pseudogene 6	0	11	n/a	n/a	5.74E-01	1.335
1101491	ENSG00000178951	30822	ZBTB7A	zinc finger and BTB domain containing 7A	51341	19	n/a	n/a	6.85E-01	1.335
1089072	ENSG00000100105	23352	PATZ1	POZ (BTB) and AT hook containing zinc finger 1	23598	22	n/a	n/a	6.17E-01	1.335
1102728	ENSG00000185022	23517	MAFF	v-maf musculoaponeurotic fibrosarcoma oncogene homolog F (avian)	23764	22	n/a	n/a	4.26E-01	1.335
1093174	ENSG00000130402	78	ACTN4	actinin, alpha 4	81	19	n/a	n/a	5.52E-01	1.334
1102600	ENSG00000184481	4278	FOXO4	forkhead box O4	4303	X	n/a	n/a	4.16E-01	1.334
1102787	ENSG00000185236	9105	RAB11B	RAB11B, member RAS oncogene family	9230	19	n/a	n/a	6.65E-01	1.334
279818419	ENSG00000228153	0	RP11-23I7.1	RP11-23I7.1	0	1	n/a	n/a	5.53E-01	1.334
280116676	ENSG00000258504	0	RP11-638I2.6	RP11-638I2.6	0	14	n/a	n/a	5.66E-01	1.334
1092377	ENSG00000124181	5303	PLCG1	phospholipase C, gamma 1	5335	20	n/a	n/a	5.55E-01	1.334
1089352	ENSG00000101203	36915	COL20A1	collagen, type XX, alpha 1	57642	20	n/a	n/a	6.18E-01	1.334
1103564	ENSG00000188486	2997	H2AFX	H2A histone family, member X	3014	11	n/a	n/a	6.76E-01	1.334
1096258	ENSG00000150760	1781	DOCK1	dedicator of cytokinesis 1	1793	10	n/a	n/a	4.14E-01	1.334
279836891	ENSG00000229832	0	RP11-384C4.2	RP11-384C4.2	0	1	n/a	n/a	5.66E-01	1.333
1090013	ENSG00000105516	1616	DBP	D site of albumin promoter (albumin D-box) binding protein	1628	19	n/a	n/a	5.97E-01	1.333
279936779	ENSG00000239002	0	SCARNA10	small Cajal body-specific RNA 10	0	12	n/a	n/a	4.43E-01	1.333
1100177	ENSG00000172057	60749	ORMDL3	ORM1-like 3 (S. cerevisiae)	94103	17	n/a	n/a	7.61E-01	1.333
1091742	ENSG00000118707	37896	TGIF2	TGFB-induced factor homeobox 2	60436	20	n/a	n/a	6.66E-01	1.333
279866808	ENSG00000232487	0	RASA3-IT1	RASA3 intronic transcript 1 (non-protein coding)	0	13	n/a	n/a	6.37E-01	1.333
1093189	ENSG00000130517	34147	PGPEP1	pyroglutamyl-peptidase I	54858	19	n/a	n/a	7.03E-01	1.333
280072301	ENSG00000254548	0	RP11-429J17.5	RP11-429J17.5	0	8	n/a	n/a	4.06E-01	1.333
1105150	ENSG00000204469	7870	PRRC2A	proline-rich coiled-coil 2A	7916	6	n/a	n/a	5.52E-01	1.333
1087613	ENSG00000055070	25848	C1orf144	chromosome 1 open reading frame 144	26099	1	n/a	n/a	6.81E-01	1.333
1092225	ENSG00000122863	9329	CHST3	carbohydrate (chondroitin 6) sulfotransferase 3	9469	10	n/a	n/a	5.66E-01	1.332
1094085	ENSG00000135916	57300	ITM2C	integral membrane protein 2C	81618	2	n/a	n/a	5.93E-01	1.332
1099442	ENSG00000168936	60166	TMEM129	transmembrane protein 129	92305	4	n/a	n/a	6.66E-01	1.332
279879613	ENSG00000233579	0	KRT8P15	keratin 8 pseudogene 15	0	2	n/a	n/a	5.39E-01	1.332
1092163	ENSG00000122386	7711	ZNF205	zinc finger protein 205	7755	16	n/a	n/a	7.43E-01	1.332
1093434	ENSG00000132002	3317	DNAJB1	DnaJ (Hsp40) homolog, subfamily B, member 1	3337	19	n/a	n/a	6.09E-01	1.332
1096712	ENSG00000154493	78714	C10orf90	chromosome 10 open reading frame 90	118611	10	n/a	n/a	5.52E-01	1.331
1099123	ENSG00000167693	40960	NXN	nucleoredoxin	64359	17	n/a	n/a	7.18E-01	1.331
1093123	ENSG00000130158	36845	DOCK6	dedicator of cytokinesis 6	57572	19	n/a	n/a	7.13E-01	1.331
1090458	ENSG00000108622	3364	ICAM2	intercellular adhesion molecule 2	3384	17	n/a	n/a	6.92E-01	1.331
280074018	ENSG00000254665	0	RP11-152H18.3	RP11-152H18.3	0	11	n/a	n/a	6.67E-01	1.331
279658904	ENSG00000199833	1013536	SNORD115-21	small nucleolar RNA, C/D box 115-21	100033603	15	n/a	n/a	5.51E-01	1.331
1088742	ENSG00000090097	36338	PCBP4	poly(rC) binding protein 4	57060	3	n/a	n/a	6.65E-01	1.331
1088087	ENSG00000072952	10188	MRVI1	murine retrovirus integration site 1 homolog	10335	11	n/a	n/a	5.61E-01	1.331
280131720	ENSG00000259366	0	CTD-2647L4.4	CTD-2647L4.4	0	8	n/a	n/a	4.34E-01	1.331
1102015	ENSG00000182087	60027	C19orf6	chromosome 19 open reading frame 6	91304	19	n/a	n/a	6.04E-01	1.331
1087355	ENSG00000030582	2879	GRN	granulin	2896	17	n/a	n/a	5.51E-01	1.331
1105457	ENSG00000205363	122844	C15orf59	chromosome 15 open reading frame 59	388135	15	n/a	n/a	5.52E-01	1.331
1099617	ENSG00000169715	4467	MT1E	metallothionein 1E	4493	16	n/a	n/a	4.25E-01	1.33
280096747	ENSG00000256545	0	AL139819.1	AL139819.1	0	10	n/a	n/a	4.29E-01	1.33
1097458	ENSG00000160683	640	CXCR5	chemokine (C-X-C motif) receptor 5	643	11	n/a	n/a	6.65E-01	1.33
279664105	ENSG00000201384	0	SNORA32	Small nucleolar RNA SNORA32	0	14	n/a	n/a	6.06E-01	1.329
1087558	ENSG00000050820	9422	BCAR1	breast cancer anti-estrogen resistance 1	9564	16	n/a	n/a	5.62E-01	1.329
1087750	ENSG00000064218	37338	DMRT3	doublesex and mab-3 related transcription factor 3	58524	9	n/a	n/a	7.48E-01	1.329
280042078	ENSG00000251675	0	CTC-458I2.2	CTC-458I2.2	0	5	n/a	n/a	4.18E-01	1.329
279912413	ENSG00000236577	0	SNRPGP14	small nuclear ribonucleoprotein polypeptide G pseudogene 14	0	13	n/a	n/a	6.32E-01	1.328
279944259	ENSG00000239968	0	ZNRF2P2	zinc and ring finger 2 pseudogene 2	0	7	n/a	n/a	6.73E-01	1.328
280077694	ENSG00000254913	0	RP4-791M13.5	RP4-791M13.5	0	1	n/a	n/a	7.22E-01	1.328
1087900	ENSG00000068001	8623	HYAL2	hyaluronoglucosaminidase 2	8692	3	n/a	n/a	5.51E-01	1.328
1101622	ENSG00000179772	2291	FOXS1	forkhead box S1	2307	20	n/a	n/a	5.48E-01	1.328
279943082	ENSG00000239806	0	AC113407.1	AC113407.1	0	5	n/a	n/a	4.17E-01	1.328
279755950	ENSG00000221809	0	AC074051.1	AC074051.1	0	16	n/a	n/a	6.18E-01	1.328
1102852	ENSG00000185519	110389	FAM131C	family with sequence similarity 131, member C	348487	1	n/a	n/a	6.78E-01	1.328
1099581	ENSG00000169562	2689	GJB1	gap junction protein, beta 1, 32kDa	2705	X	n/a	n/a	4.17E-01	1.328
1108060	ENSG00000232748	0	AC135050.1	Uncharacterized proteinZNF668 protein	0	16	n/a	n/a	5.66E-01	1.328
1100359	ENSG00000172830	34250	SSH3	slingshot homolog 3 (Drosophila)	54961	11	n/a	n/a	7.05E-01	1.327
1103296	ENSG00000187416	119599	LHFPL3	lipoma HMGIC fusion partner-like 3	375612	7	n/a	n/a	4.33E-01	1.327
1093400	ENSG00000131759	5882	RARA	retinoic acid receptor, alpha	5914	17	n/a	n/a	5.52E-01	1.327
279985486	ENSG00000244468	0	RP11-206M11.7	RP11-206M11.7	0	3	n/a	n/a	7.54E-01	1.327
1108030	ENSG00000232560	33369	C21orf37	chromosome 21 open reading frame 37	100505929	21	n/a	n/a	4.17E-01	1.327
1099215	ENSG00000167994	5834	RAB3IL1	RAB3A interacting protein (rabin3)-like 1	5866	11	n/a	n/a	5.78E-01	1.327
1089945	ENSG00000105227	36989	PRX	periaxin	57716	19	n/a	n/a	7.53E-01	1.327
1099083	ENSG00000167565	29679	SERTAD3	SERTA domain containing 3	29946	19	n/a	n/a	5.50E-01	1.326
279876089	ENSG00000233293	0	RP11-410N8.3	RP11-410N8.3	0	20	n/a	n/a	6.30E-01	1.326
279896849	ENSG00000235098	134900	ANKRD65	ankyrin repeat domain 65	441869	1	n/a	n/a	5.51E-01	1.326
1088053	ENSG00000072134	22661	EPN2	epsin 2	22905	17	n/a	n/a	6.62E-01	1.326
1087291	ENSG00000023191	6018	RNH1	ribonuclease/angiogenin inhibitor 1	6050	11	n/a	n/a	5.65E-01	1.326
1097672	ENSG00000162390	25776	ACOT11	acyl-CoA thioesterase 11	26027	1	n/a	n/a	6.21E-01	1.326
1096763	ENSG00000154928	2032	EPHB1	EPH receptor B1	2047	3	n/a	n/a	5.61E-01	1.326
279948081	ENSG00000240379	0	AL603910.2	AL603910.2	0	6	n/a	n/a	6.45E-01	1.325
279952912	ENSG00000240970	0	RPL23AP64	ribosomal protein L23a pseudogene 64	0	11	n/a	n/a	5.53E-01	1.325
279976413	ENSG00000243564	0	AC131055.13	AC131055.13	0	17	n/a	n/a	5.41E-01	1.325
1103018	ENSG00000186153	31221	WWOX	WW domain containing oxidoreductase	51741	16	n/a	n/a	5.55E-01	1.325
1095569	ENSG00000144908	10682	ALDH1L1	aldehyde dehydrogenase 1 family, member L1	10840	3	n/a	n/a	4.07E-01	1.325
280081303	ENSG00000255118	0	RP11-703H8.7	RP11-703H8.7	0	11	n/a	n/a	5.49E-01	1.325
1102294	ENSG00000183260	80053	ABHD16B	abhydrolase domain containing 16B	140701	20	n/a	n/a	6.88E-01	1.324
1087054	ENSG00000007541	8968	PIGQ	phosphatidylinositol glycan anchor biosynthesis, class Q	9091	16	n/a	n/a	5.50E-01	1.324
1092093	ENSG00000121742	10646	GJB6	gap junction protein, beta 6, 30kDa	10804	13	n/a	n/a	4.36E-01	1.324
1097103	ENSG00000157933	6461	SKI	v-ski sarcoma viral oncogene homolog (avian)	6497	1	n/a	n/a	5.52E-01	1.324
1093097	ENSG00000129932	57719	DOHH	deoxyhypusine hydroxylase/monooxygenase	83475	19	n/a	n/a	5.53E-01	1.324
1103517	ENSG00000188290	37072	HES4	hairy and enhancer of split 4 (Drosophila)	57801	1	n/a	n/a	4.16E-01	1.324
279887969	ENSG00000234356	0	AC009945.4	AC009945.4	0	7	n/a	n/a	7.19E-01	1.324
279896065	ENSG00000235033	0	RP11-61I13.3	RP11-61I13.3	0	6	n/a	n/a	4.27E-01	1.324
1091174	ENSG00000114353	2754	GNAI2	guanine nucleotide binding protein (G protein), alpha inhibiting activity polypeptide 2	2771	3	n/a	n/a	6.16E-01	1.324
1089869	ENSG00000104870	2202	FCGRT	Fc fragment of IgG, receptor, transporter, alpha	2217	19	n/a	n/a	5.96E-01	1.323
1092911	ENSG00000128274	0	A4GALT	alpha 1,4-galactosyltransferase	0	22	n/a	n/a	5.62E-01	1.323
1089624	ENSG00000102996	4298	MMP15	matrix metallopeptidase 15 (membrane-inserted)	4324	16	n/a	n/a	6.06E-01	1.323
279708700	ENSG00000207631	1013218	MIR641	microRNA 641	693226	19	n/a	n/a	5.55E-01	1.323
279956892	ENSG00000241464	0	CTC-251H24.1	CTC-251H24.1	0	19	n/a	n/a	5.55E-01	1.323
280109348	ENSG00000257851	0	RP11-199A1.1	RP11-199A1.1	0	12	n/a	n/a	5.50E-01	1.322
279966123	ENSG00000242436	0	AC008474.2	AC008474.2	0	19	n/a	n/a	7.28E-01	1.322
1095403	ENSG00000143819	2037	EPHX1	epoxide hydrolase 1, microsomal (xenobiotic)	2052	1	n/a	n/a	6.20E-01	1.322
279812471	ENSG00000227591	0	RP1-28O10.1	RP1-28O10.1	0	1	n/a	n/a	6.45E-01	1.322
1095082	ENSG00000141639	5564	MAPK4	mitogen-activated protein kinase 4	5596	18	n/a	n/a	5.50E-01	1.322
1102226	ENSG00000182979	8989	MTA1	metastasis associated 1	9112	14	n/a	n/a	7.42E-01	1.322
280038939	ENSG00000251448	0	RP11-71E19.2	RP11-71E19.2	0	3	n/a	n/a	4.71E-01	1.322
1087687	ENSG00000060491	10896	OGFR	opioid growth factor receptor	11054	20	n/a	n/a	7.26E-01	1.322
279892153	ENSG00000234709	0	UPF3AP3	UPF3 regulator of nonsense transcripts homolog A (yeast) pseudogene 3	0	9	n/a	n/a	5.66E-01	1.321
280071139	ENSG00000254461	0	RP11-755F10.3	RP11-755F10.3	0	11	n/a	n/a	4.29E-01	1.321
279760112	ENSG00000222489	0	SNORA79	Small nucleolar RNA SNORA79	0	14	n/a	n/a	4.41E-01	1.321
1097588	ENSG00000161798	359	AQP5	aquaporin 5	362	12	n/a	n/a	5.93E-01	1.321
1088512	ENSG00000084710	22734	EFR3B	EFR3 homolog B (S. cerevisiae)	22979	2	n/a	n/a	4.36E-01	1.321
1089614	ENSG00000102934	30572	PLLP	plasmolipin	51090	16	n/a	n/a	5.52E-01	1.321
1087278	ENSG00000021762	77597	OSBPL5	oxysterol binding protein-like 5	114879	11	n/a	n/a	7.29E-01	1.321
1095734	ENSG00000146122	23255	DAAM2	dishevelled associated activator of morphogenesis 2	23500	6	n/a	n/a	5.49E-01	1.321
280076384	ENSG00000254821	0	RP3-400B16.4	RP3-400B16.4	0	6	n/a	n/a	7.43E-01	1.321
279762359	ENSG00000223169	0	5S_rRNA	5S ribosomal RNA	0	6	n/a	n/a	5.41E-01	1.321
1101362	ENSG00000178150	81574	ZNF114	zinc finger protein 114	163071	19	n/a	n/a	6.76E-01	1.32
1093311	ENSG00000131097	31231	HIGD1B	HIG1 hypoxia inducible domain family, member 1B	51751	17	n/a	n/a	4.42E-01	1.32
1092325	ENSG00000123689	29976	G0S2	G0/G1switch 2	50486	1	n/a	n/a	6.91E-01	1.32
1100210	ENSG00000172201	3380	ID4	inhibitor of DNA binding 4, dominant negative helix-loop-helix protein	3400	6	n/a	n/a	4.28E-01	1.32
279906873	ENSG00000236066	0	RP11-389O22.1	RP11-389O22.1	0	1	n/a	n/a	6.16E-01	1.32
1106572	ENSG00000221995	9096	TIAF1	TGFB1-induced anti-apoptotic factor 1	9220	17	n/a	n/a	6.37E-01	1.32
279657609	ENSG00000199437	166847	SNORA43	small nucleolar RNA, H/ACA box 43	677824	9	n/a	n/a	4.26E-01	1.32
1095191	ENSG00000142627	1956	EPHA2	EPH receptor A2	1969	1	n/a	n/a	5.50E-01	1.319
280050089	ENSG00000252820	0	Y_RNA	Y RNA	0	7	n/a	n/a	5.41E-01	1.319
1089015	ENSG00000099904	29536	ZDHHC8	zinc finger, DHHC-type containing 8	29801	22	n/a	n/a	5.59E-01	1.319
279903559	ENSG00000235734	0	HMGN1P36	high mobility group nucleosome binding domain 1 pseudogene 36	0	2	n/a	n/a	5.51E-01	1.319
1105701	ENSG00000211584	34941	SLC48A1	solute carrier family 48 (heme transporter), member 1	55652	12	n/a	n/a	6.64E-01	1.319
1088715	ENSG00000089351	36928	GRAMD1A	GRAM domain containing 1A	57655	19	n/a	n/a	5.50E-01	1.319
1088751	ENSG00000090372	29623	STRN4	striatin, calmodulin binding protein 4	29888	19	n/a	n/a	5.50E-01	1.319
279666128	ENSG00000201938	0	Y_RNA	Y RNA	0	9	n/a	n/a	5.40E-01	1.319
280086705	ENSG00000255470	0	RP11-113D6.6	Uncharacterized protein	0	11	n/a	n/a	4.08E-01	1.318
280098583	ENSG00000256761	0	AL008733.1	AL008733.1	0	1	n/a	n/a	6.73E-01	1.318
1090997	ENSG00000112715	7379	VEGFA	vascular endothelial growth factor A	7422	6	n/a	n/a	5.66E-01	1.318
279971376	ENSG00000243036	0	AC112221.1	AC112221.1	0	3	n/a	n/a	4.52E-01	1.318
1089671	ENSG00000103249	1177	CLCN7	chloride channel 7	1186	16	n/a	n/a	5.49E-01	1.318
279934556	ENSG00000238651	0	snoU13	Small nucleolar RNA U13	0	13	n/a	n/a	4.23E-01	1.318
280090539	ENSG00000255824	0	AL590369.1	AL590369.1	0	9	n/a	n/a	5.51E-01	1.318
1101568	ENSG00000179348	2608	GATA2	GATA binding protein 2	2624	3	n/a	n/a	5.66E-01	1.318
1088873	ENSG00000093010	1303	COMT	catechol-O-methyltransferase	1312	22	n/a	n/a	5.76E-01	1.317
1100165	ENSG00000172005	4093	MAL	mal, T-cell differentiation protein	4118	2	n/a	n/a	5.50E-01	1.317
280093220	ENSG00000256121	0	AC010296.1	AC010296.1	0	5	n/a	n/a	4.16E-01	1.317
280042183	ENSG00000251682	0	RP11-631M6.3	RP11-631M6.3	0	5	n/a	n/a	6.65E-01	1.317
280047450	ENSG00000252438	0	SNORD45	Small nucleolar RNA SNORD45	0	10	n/a	n/a	5.66E-01	1.317
1087213	ENSG00000014164	22899	ZC3H3	zinc finger CCCH-type containing 3	23144	8	n/a	n/a	5.55E-01	1.317
280023502	ENSG00000250240	0	CTD-2154I11.2	CTD-2154I11.2	0	5	n/a	n/a	5.51E-01	1.317
1097468	ENSG00000160741	83540	CRTC2	CREB regulated transcription coactivator 2	200186	1	n/a	n/a	7.49E-01	1.317
1100458	ENSG00000173334	10075	TRIB1	tribbles homolog 1 (Drosophila)	10221	8	n/a	n/a	4.12E-01	1.317
279998054	ENSG00000248146	0	CTC-241F20.2	CTC-241F20.2	0	19	n/a	n/a	4.17E-01	1.317
1102108	ENSG00000182472	80666	CAPN12	calpain 12	147968	19	n/a	n/a	4.31E-01	1.317
1103623	ENSG00000188706	30596	ZDHHC9	zinc finger, DHHC-type containing 9	51114	X	n/a	n/a	4.15E-01	1.317
1099280	ENSG00000168268	41467	NT5DC2	5'-nucleotidase domain containing 2	64943	3	n/a	n/a	6.88E-01	1.317
1087691	ENSG00000060656	9931	PTPRU	protein tyrosine phosphatase, receptor type, U	10076	1	n/a	n/a	5.49E-01	1.317
280135012	ENSG00000259547	0	CYCSP2	cytochrome c, somatic pseudogene 2	0	15	n/a	n/a	7.48E-01	1.317
1096233	ENSG00000150510	85624	FAM124A	family with sequence similarity 124A	220108	13	n/a	n/a	5.51E-01	1.317
279956340	ENSG00000241376	0	AL606830.1	AL606830.1	0	6	n/a	n/a	4.78E-01	1.317
279817782	ENSG00000228091	0	RP11-302K17.7	RP11-302K17.7	0	10	n/a	n/a	7.58E-01	1.316
279797890	ENSG00000226308	0	RP4-813D12.3	RP4-813D12.3	0	20	n/a	n/a	5.94E-01	1.316
279956866	ENSG00000241461	0	AC135506.1	AC135506.1	0	3	n/a	n/a	5.85E-01	1.316
1093137	ENSG00000130204	10305	TOMM40	translocase of outer mitochondrial membrane 40 homolog (yeast)	10452	19	n/a	n/a	6.36E-01	1.316
1089012	ENSG00000099889	418	ARVCF	armadillo repeat gene deleted in velocardiofacial syndrome	421	22	n/a	n/a	5.53E-01	1.316
279707951	ENSG00000207487	9171	SNORD22	small nucleolar RNA, C/D box 22	9304	11	n/a	n/a	6.18E-01	1.316
1088017	ENSG00000071054	9311	MAP4K4	mitogen-activated protein kinase kinase kinase kinase 4	9448	2	n/a	n/a	4.36E-01	1.316
280042872	ENSG00000251774	0	U6	U6 spliceosomal RNA	0	3	n/a	n/a	5.40E-01	1.316
280014944	ENSG00000249577	0	CTD-2195M15.1	CTD-2195M15.1	0	5	n/a	n/a	5.49E-01	1.316
1099960	ENSG00000171159	54934	C9orf16	chromosome 9 open reading frame 16	79095	9	n/a	n/a	5.50E-01	1.315
280047240	ENSG00000252408	0	SNORD38	Small nucleolar RNA SNORD38	0	19	n/a	n/a	5.96E-01	1.315
1094777	ENSG00000139629	11066	GALNT6	UDP-N-acetyl-alpha-D-galactosamine:polypeptide N-acetylgalactosaminyltransferase 6 (GalNAc-T6)	11226	12	n/a	n/a	4.15E-01	1.315
279670183	ENSG00000203583	0	AL021707.1	AL021707.1	0	22	n/a	n/a	6.63E-01	1.315
1105842	ENSG00000213300	0	RP11-642N14.1	RP11-642N14.1	0	3	n/a	n/a	5.53E-01	1.315
1092164	ENSG00000122390	55705	NAA60	N(alpha)-acetyltransferase 60, NatF catalytic subunit	79903	16	n/a	n/a	5.54E-01	1.315
279899823	ENSG00000235397	157129413	EPN2-AS1	EPN2 antisense RNA 1 (non-protein coding)	100874018	17	n/a	n/a	7.60E-01	1.315
280091563	ENSG00000255949	0	AP003419.16	AP003419.16	0	11	n/a	n/a	6.75E-01	1.315
1095059	ENSG00000141524	11158	TMC6	transmembrane channel-like 6	11322	17	n/a	n/a	5.53E-01	1.315
1104956	ENSG00000203896	34212	LIME1	Lck interacting transmembrane adaptor 1	54923	20	n/a	n/a	7.73E-01	1.314
280075890	ENSG00000254782	0	ABHD14A-ACY1	ABHD14A-ACY1 readthrough (non-protein coding)	0	3	n/a	n/a	5.63E-01	1.314
1090889	ENSG00000112041	7244	TULP1	tubby like protein 1	7287	6	n/a	n/a	5.50E-01	1.314
279659016	ENSG00000199865	0	U6	U6 spliceosomal RNA	0	22	n/a	n/a	5.49E-01	1.314
279755208	ENSG00000221674	0	AL445309.1	AL445309.1	0	6	n/a	n/a	4.58E-01	1.314
1092392	ENSG00000124216	6575	SNAI1	snail homolog 1 (Drosophila)	6615	20	n/a	n/a	7.51E-01	1.314
280044076	ENSG00000251949	0	SNORD112	Small nucleolar RNA SNORD112	0	14	n/a	n/a	4.42E-01	1.313
279597273	ENSG00000195401	0	Y_RNA	Y RNA	0	10	n/a	n/a	6.40E-01	1.313
1089257	ENSG00000100726	9750	TELO2	TEL2, telomere maintenance 2, homolog (S. cerevisiae)	9894	16	n/a	n/a	5.91E-01	1.313
1093156	ENSG00000130307	58112	USHBP1	Usher syndrome 1C binding protein 1	83878	19	n/a	n/a	5.72E-01	1.313
1092689	ENSG00000126016	81204	AMOT	angiomotin	154796	X	n/a	n/a	4.27E-01	1.313
1097986	ENSG00000163517	55688	HDAC11	histone deacetylase 11	79885	3	n/a	n/a	7.11E-01	1.313
1095352	ENSG00000143545	5840	RAB13	RAB13, member RAS oncogene family	5872	1	n/a	n/a	4.29E-01	1.312
279828268	ENSG00000229020	0	AKR7A2P1	aldo-keto reductase family 7, member A2 pseudogene 1	0	1	n/a	n/a	5.88E-01	1.312
1096651	ENSG00000154035	90341	C17orf103	chromosome 17 open reading frame 103	256302	17	n/a	n/a	7.83E-01	1.312
1087085	ENSG00000008438	8885	PGLYRP1	peptidoglycan recognition protein 1	8993	19	n/a	n/a	6.25E-01	1.312
280078666	ENSG00000254979	0	RP11-872D17.8	RP11-872D17.8	0	11	n/a	n/a	6.11E-01	1.312
1103658	ENSG00000188818	55647	ZDHHC11	zinc finger, DHHC-type containing 11	79844	5	n/a	n/a	5.54E-01	1.312
279963765	ENSG00000242200	0	AC064836.2	AC064836.2	0	2	n/a	n/a	5.55E-01	1.312
279905140	ENSG00000235910	0	AP006216.12	AP006216.12	0	11	n/a	n/a	4.14E-01	1.312
1097410	ENSG00000160285	4022	LSS	lanosterol synthase (2,3-oxidosqualene-lanosterol cyclase)	4047	21	n/a	n/a	5.51E-01	1.312
1100356	ENSG00000172819	5884	RARG	retinoic acid receptor, gamma	5916	12	n/a	n/a	7.76E-01	1.311
279884178	ENSG00000233986	0	AC016182.1	AC016182.1	0	17	n/a	n/a	4.23E-01	1.311
1100966	ENSG00000176087	76693	SLC35A4	solute carrier family 35, member A4	113829	5	n/a	n/a	6.64E-01	1.311
1098424	ENSG00000164904	498	ALDH7A1	aldehyde dehydrogenase 7 family, member A1	501	5	n/a	n/a	4.17E-01	1.311
1093985	ENSG00000135414	10074	GDF11	growth differentiation factor 11	10220	12	n/a	n/a	6.80E-01	1.311
1093567	ENSG00000132780	4652	NASP	nuclear autoantigenic sperm protein (histone-binding)	4678	1	n/a	n/a	5.49E-01	1.311
1093916	ENSG00000135069	29701	PSAT1	phosphoserine aminotransferase 1	29968	9	n/a	n/a	4.19E-01	1.311
279851035	ENSG00000231096	0	AC015726.1	AC015726.1	0	17	n/a	n/a	6.91E-01	1.311
1097809	ENSG00000162889	9133	MAPKAPK2	mitogen-activated protein kinase-activated protein kinase 2	9261	1	n/a	n/a	6.81E-01	1.31
279987356	ENSG00000244642	0	AP005717.1	AP005717.1	0	8	n/a	n/a	4.15E-01	1.31
1101086	ENSG00000176720	662	BOK	BCL2-related ovarian killer	666	2	n/a	n/a	5.61E-01	1.31
1089232	ENSG00000100599	55693	RIN3	Ras and Rab interactor 3	79890	14	n/a	n/a	6.93E-01	1.31
279585111	ENSG00000188365	0	AC092171.2	AC092171.2	0	7	n/a	n/a	6.66E-01	1.31
1104369	ENSG00000197724	5221	PHF2	PHD finger protein 2	5253	9	n/a	n/a	6.68E-01	1.31
279715997	ENSG00000212242	0	5S_rRNA	5S ribosomal RNA	0	6	n/a	n/a	4.15E-01	1.309
1095812	ENSG00000146828	36275	SLC12A9	solute carrier family 12 (potassium/chloride transporters), member 9	56996	7	n/a	n/a	6.70E-01	1.309
1087931	ENSG00000068903	22689	SIRT2	sirtuin 2	22933	19	n/a	n/a	6.17E-01	1.309
279989787	ENSG00000245372	0	AC078799.1	AC078799.1	0	3	n/a	n/a	5.62E-01	1.309
279809108	ENSG00000227255	0	CDRT15P2	CMT1A duplicated region transcript 15 pseudogene 2	0	17	n/a	n/a	5.49E-01	1.309
1095120	ENSG00000141985	6419	SH3GL1	SH3-domain GRB2-like 1	6455	19	n/a	n/a	5.61E-01	1.309
279870826	ENSG00000232814	157129784	COL4A2-AS1	COL4A2 antisense RNA 1 (non-protein coding)	100874203	13	n/a	n/a	6.65E-01	1.309
1101485	ENSG00000178927	55227	C17orf62	chromosome 17 open reading frame 62	79415	17	n/a	n/a	7.39E-01	1.309
1103278	ENSG00000187239	22803	FNBP1	formin binding protein 1	23048	9	n/a	n/a	5.50E-01	1.309
279934395	ENSG00000238622	0	SNORD97	small nucleolar RNA, C/D box 97	0	11	n/a	n/a	4.58E-01	1.308
1093096	ENSG00000129925	37549	TMEM8A	transmembrane protein 8A	58986	16	n/a	n/a	5.66E-01	1.308
1095124	ENSG00000142039	59885	CCDC97	coiled-coil domain containing 97	90324	19	n/a	n/a	7.58E-01	1.308
1087128	ENSG00000010379	6504	SLC6A13	solute carrier family 6 (neurotransmitter transporter, GABA), member 13	6540	12	n/a	n/a	5.50E-01	1.308
1096538	ENSG00000152990	81680	GPR125	G protein-coupled receptor 125	166647	4	n/a	n/a	5.49E-01	1.308
1090028	ENSG00000105607	2623	GCDH	glutaryl-CoA dehydrogenase	2639	19	n/a	n/a	5.78E-01	1.308
279775374	ENSG00000224349	0	RP11-462G2.2	RP11-462G2.2	0	6	n/a	n/a	5.88E-01	1.308
1104304	ENSG00000197530	80260	MIB2	mindbomb homolog 2 (Drosophila)	142678	1	n/a	n/a	6.18E-01	1.308
279931832	ENSG00000238260	0	RP11-46F15.2	RP11-46F15.2	0	1	n/a	n/a	6.77E-01	1.308
1093257	ENSG00000130810	35622	PPAN	peter pan homolog (Drosophila)	56342	19	n/a	n/a	5.50E-01	1.307
1088026	ENSG00000071246	22602	VASH1	vasohibin 1	22846	14	n/a	n/a	6.03E-01	1.307
1088827	ENSG00000091986	81022	CCDC80	coiled-coil domain containing 80	151887	3	n/a	n/a	5.54E-01	1.307
1102222	ENSG00000182963	9907	GJC1	gap junction protein, gamma 1, 45kDa	10052	17	n/a	n/a	5.54E-01	1.307
279962039	ENSG00000241988	0	AC093311.4	AC093311.4	0	5	n/a	n/a	5.50E-01	1.307
1099119	ENSG00000167674	58913	AC011498.1	Hepatoma-derived growth factor-related protein 2	84717	19	n/a	n/a	5.90E-01	1.306
1086990	ENSG00000006118	34261	TMEM132A	transmembrane protein 132A	54972	11	n/a	n/a	5.48E-01	1.306
279774944	ENSG00000224310	125132	AC012317.1	AC012317.1	400511	16	n/a	n/a	7.23E-01	1.306
279777168	ENSG00000224489	0	RP11-179H18.8	RP11-179H18.8	0	10	n/a	n/a	5.65E-01	1.306
1091337	ENSG00000115507	4981	OTX1	orthodenticle homeobox 1	5013	2	n/a	n/a	6.95E-01	1.306
279888388	ENSG00000234392	0	XXbac-BPG248L24.12	XXbac-BPG248L24.12	0	6	n/a	n/a	4.39E-01	1.306
1104162	ENSG00000197070	60211	ARRDC1	arrestin domain containing 1	92714	9	n/a	n/a	5.86E-01	1.306
279950697	ENSG00000240687	0	RP11-521D12.1	RP11-521D12.1	0	2	n/a	n/a	6.92E-01	1.306
1105452	ENSG00000205358	4470	MT1H	metallothionein 1H	4496	16	n/a	n/a	4.14E-01	1.305
280062075	ENSG00000253806	0	CTD-2292P10.2	CTD-2292P10.2	0	8	n/a	n/a	4.36E-01	1.305
279663076	ENSG00000201077	0	U6	U6 spliceosomal RNA	0	15	n/a	n/a	5.60E-01	1.305
1099988	ENSG00000171282	36870	BAHCC1	BAH domain and coiled-coil containing 1	57597	17	n/a	n/a	6.72E-01	1.305
1095012	ENSG00000141295	59927	SCRN2	secernin 2	90507	17	n/a	n/a	6.79E-01	1.305
280045448	ENSG00000252147	0	Y_RNA	Y RNA	0	X	n/a	n/a	4.29E-01	1.305
1099591	ENSG00000169604	58379	ANTXR1	anthrax toxin receptor 1	84168	2	n/a	n/a	4.19E-01	1.305
1093653	ENSG00000133275	1444	CSNK1G2	casein kinase 1, gamma 2	1455	19	n/a	n/a	6.68E-01	1.305
279982337	ENSG00000244151	0	RP11-148K1.12	RP11-148K1.12	0	7	n/a	n/a	4.36E-01	1.305
280109960	ENSG00000257918	0	RP11-482D24.3	RP11-482D24.3	0	12	n/a	n/a	5.50E-01	1.305
280078001	ENSG00000254935	0	RP11-266E8.2	RP11-266E8.2	0	11	n/a	n/a	6.09E-01	1.305
1093160	ENSG00000130313	25545	PGLS	6-phosphogluconolactonase	25796	19	n/a	n/a	5.75E-01	1.304
279517595	ENSG00000182586	0	LINC00334	long intergenic non-protein coding RNA 334	0	21	n/a	n/a	6.36E-01	1.304
1093068	ENSG00000129538	6003	RNASE1	ribonuclease, RNase A family, 1 (pancreatic)	6035	14	n/a	n/a	5.50E-01	1.304
1094278	ENSG00000136877	2340	FPGS	folylpolyglutamate synthase	2356	9	n/a	n/a	7.26E-01	1.304
1107323	ENSG00000228049	89889	POLR2J2	polymerase (RNA) II (DNA directed) polypeptide J2	246721	7	n/a	n/a	5.50E-01	1.304
279941169	ENSG00000239576	0	RP13-480C15.1	RP13-480C15.1	0	3	n/a	n/a	5.83E-01	1.304
279659982	ENSG00000200156	26578	RNU5B-1	RNA, U5B small nuclear 1	26832	15	n/a	n/a	4.58E-01	1.304
1094144	ENSG00000136160	1897	EDNRB	endothelin receptor type B	1910	13	n/a	n/a	4.43E-01	1.304
1103907	ENSG00000196361	1980	ELAVL3	ELAV (embryonic lethal, abnormal vision, Drosophila)-like 3 (Hu antigen C)	1995	19	n/a	n/a	6.49E-01	1.304
1097865	ENSG00000163083	3600	INHBB	inhibin, beta B	3625	2	n/a	n/a	6.17E-01	1.303
1088171	ENSG00000075240	22906	GRAMD4	GRAM domain containing 4	23151	22	n/a	n/a	5.48E-01	1.303
279742398	ENSG00000215791	0	AL645728.2	AL645728.2	0	1	n/a	n/a	7.54E-01	1.303
1104222	ENSG00000197283	8754	SYNGAP1	synaptic Ras GTPase activating protein 1	8831	6	n/a	n/a	4.30E-01	1.303
1100142	ENSG00000171903	37105	CYP4F11	cytochrome P450, family 4, subfamily F, polypeptide 11	57834	19	n/a	n/a	4.15E-01	1.303
279943160	ENSG00000239822	0	AL603831.1	AL603831.1	0	10	n/a	n/a	5.50E-01	1.303
280130420	ENSG00000259291	0	RP11-617F23.1	RP11-617F23.1	0	15	n/a	n/a	5.55E-01	1.303
1095110	ENSG00000141933	60127	C19orf20	chromosome 19 open reading frame 20	91978	19	n/a	n/a	4.20E-01	1.303
1089647	ENSG00000103126	8254	AXIN1	axin 1	8312	16	n/a	n/a	7.61E-01	1.303
279657483	ENSG00000199395	0	RN5S93	RNA, 5S ribosomal 93	0	2	n/a	n/a	5.80E-01	1.303
279890068	ENSG00000234534	0	RP11-39K24.2	RP11-39K24.2	0	9	n/a	n/a	7.86E-01	1.303
1106889	ENSG00000225138	0	CTD-2228K2.7	CTD-2228K2.7	0	5	n/a	n/a	5.50E-01	1.303
1098636	ENSG00000165795	36720	NDRG2	NDRG family member 2	57447	14	n/a	n/a	5.48E-01	1.303
1093281	ENSG00000130957	8712	FBP2	fructose-1,6-bisphosphatase 2	8789	9	n/a	n/a	4.66E-01	1.302
1097805	ENSG00000162881	81656	OXER1	oxoeicosanoid (OXE) receptor 1	165140	2	n/a	n/a	7.65E-01	1.302
279709883	ENSG00000207857	0	AC097639.1	AC097639.1	0	3	n/a	n/a	6.70E-01	1.302
1104628	ENSG00000198518	8309	HIST1H4E	histone cluster 1, H4e	8367	6	n/a	n/a	7.35E-01	1.302
1098974	ENSG00000167100	83619	SAMD14	sterile alpha motif domain containing 14	201191	17	n/a	n/a	6.65E-01	1.302
1093630	ENSG00000133115	81486	STOML3	stomatin (EPB72)-like 3	161003	13	n/a	n/a	5.54E-01	1.302
1105122	ENSG00000204390	3285	HSPA1L	heat shock 70kDa protein 1-like	3305	6	n/a	n/a	6.22E-01	1.302
279780503	ENSG00000224790	0	AP000704.5	AP000704.5	0	21	n/a	n/a	5.50E-01	1.301
1088349	ENSG00000079691	34893	LRRC16A	leucine rich repeat containing 16A	55604	6	n/a	n/a	4.17E-01	1.301
1099855	ENSG00000170775	2844	GPR37	G protein-coupled receptor 37 (endothelin receptor type B-like)	2861	7	n/a	n/a	4.29E-01	1.301
279985996	ENSG00000244504	0	AC026464.2	AC026464.2	0	16	n/a	n/a	4.12E-01	1.301
1099340	ENSG00000168497	8376	SDPR	serum deprivation response	8436	2	n/a	n/a	5.54E-01	1.3
1099164	ENSG00000167797	10117	CDK2AP2	cyclin-dependent kinase 2 associated protein 2	10263	11	n/a	n/a	5.65E-01	1.3
1092270	ENSG00000123243	56534	ITIH5	inter-alpha (globulin) inhibitor H5	80760	10	n/a	n/a	5.51E-01	1.3
280115567	ENSG00000258440	0	RP11-1033H12.3	RP11-1033H12.3	0	14	n/a	n/a	6.89E-01	1.3
279864797	ENSG00000232287	157129557	SLC6A1-AS1	SLC6A1 antisense RNA 1 (non-protein coding)	100874090	3	n/a	n/a	5.49E-01	1.3
1102203	ENSG00000182890	2730	GLUD2	glutamate dehydrogenase 2	2747	X	n/a	n/a	4.23E-01	1.3
1089312	ENSG00000101049	9965	SGK2	serum/glucocorticoid regulated kinase 2	10110	20	n/a	n/a	5.49E-01	1.3
1093856	ENSG00000134716	1561	CYP2J2	cytochrome P450, family 2, subfamily J, polypeptide 2	1573	1	n/a	n/a	5.50E-01	1.299
1087872	ENSG00000067141	4730	NEO1	neogenin 1	4756	15	n/a	n/a	4.08E-01	1.299
279942867	ENSG00000239777	0	AC091189.1	AC091189.1	0	8	n/a	n/a	4.12E-01	1.299
1095114	ENSG00000141959	5179	PFKL	phosphofructokinase, liver	5211	21	n/a	n/a	5.51E-01	1.299
1100707	ENSG00000174705	94614	SH3PXD2B	SH3 and PX domains 2B	285590	5	n/a	n/a	5.53E-01	1.299
1087850	ENSG00000066468	2248	FGFR2	fibroblast growth factor receptor 2	2263	10	n/a	n/a	4.17E-01	1.299
1091226	ENSG00000114790	25833	ARHGEF26	Rho guanine nucleotide exchange factor (GEF) 26	26084	3	n/a	n/a	4.11E-01	1.299
279751869	ENSG00000221086	0	AL512598.1	AL512598.1	0	10	n/a	n/a	4.22E-01	1.299
1106432	ENSG00000216921	94468	AC131097.4	Uncharacterized protein	285095	2	n/a	n/a	4.23E-01	1.299
1089816	ENSG00000104518	55595	GSDMD	gasdermin D	79792	8	n/a	n/a	5.63E-01	1.299
279748382	ENSG00000218857	0	RP1-209B5.2	RP1-209B5.2	0	6	n/a	n/a	7.23E-01	1.298
1100813	ENSG00000175221	9881	MED16	mediator complex subunit 16	10025	19	n/a	n/a	4.09E-01	1.298
1092578	ENSG00000125534	54983	PPDPF	pancreatic progenitor cell differentiation and proliferation factor homolog (zebrafish)	79144	20	n/a	n/a	4.19E-01	1.298
279895944	ENSG00000235020	0	RP11-109I13.2	RP11-109I13.2	0	10	n/a	n/a	6.36E-01	1.298
1094327	ENSG00000137101	966	CD72	CD72 molecule	971	9	n/a	n/a	6.21E-01	1.297
279662649	ENSG00000200942	0	U6	U6 spliceosomal RNA	0	1	n/a	n/a	5.66E-01	1.297
1092562	ENSG00000125458	29824	NT5C	5', 3'-nucleotidase, cytosolic	30833	17	n/a	n/a	5.51E-01	1.297
1100254	ENSG00000172366	58541	FAM195A	family with sequence similarity 195, member A	84331	16	n/a	n/a	4.10E-01	1.297
1087991	ENSG00000070526	35097	ST6GALNAC1	ST6 (alpha-N-acetyl-neuraminyl-2,3-beta-galactosyl-1,3)-N-acetylgalactosaminide alpha-2,6-sialyltransferase 1	55808	17	n/a	n/a	7.70E-01	1.297
1100795	ENSG00000175164	0	ABO	ABO blood group (transferase A, alpha 1-3-N-acetylgalactosaminyltransferase; transferase B, alpha 1-3-galactosyltransferase)	0	9	n/a	n/a	7.80E-01	1.297
279664854	ENSG00000201594	0	5S_rRNA	5S ribosomal RNA	0	X	n/a	n/a	5.40E-01	1.297
1109156	ENSG00000244617	80992	ASPRV1	aspartic peptidase, retroviral-like 1	151516	2	n/a	n/a	7.65E-01	1.297
279709960	ENSG00000207870	128116	MIR221	microRNA 221	407006	X	n/a	n/a	5.56E-01	1.297
280048409	ENSG00000252578	0	U6	U6 spliceosomal RNA	0	1	n/a	n/a	4.16E-01	1.297
279951833	ENSG00000240823	0	AP003108.1	AP003108.1	0	11	n/a	n/a	5.51E-01	1.296
1092953	ENSG00000128602	6568	SMO	smoothened, frizzled family receptor	6608	7	n/a	n/a	5.75E-01	1.296
1103381	ENSG00000187764	10360	SEMA4D	sema domain, immunoglobulin domain (Ig), transmembrane domain (TM) and short cytoplasmic domain, (semaphorin) 4D	10507	9	n/a	n/a	5.49E-01	1.296
1093647	ENSG00000133243	34932	BTBD2	BTB (POZ) domain containing 2	55643	19	n/a	n/a	5.56E-01	1.296
280084161	ENSG00000255286	0	RP11-708L7.7	RP11-708L7.7	0	11	n/a	n/a	5.56E-01	1.296
279759258	ENSG00000222268	0	5S_rRNA	5S ribosomal RNA	0	16	n/a	n/a	5.73E-01	1.296
1103575	ENSG00000188523	123588	C9orf171	chromosome 9 open reading frame 171	389799	9	n/a	n/a	6.17E-01	1.296
279763915	ENSG00000223437	0	TMSB4XP3	thymosin beta 4, X-linked pseudogene 3	0	7	n/a	n/a	5.72E-01	1.296
279902412	ENSG00000235635	0	AC016644.1	AC016644.1	0	5	n/a	n/a	7.06E-01	1.296
1102292	ENSG00000183255	750	PTTG1IP	pituitary tumor-transforming 1 interacting protein	754	21	n/a	n/a	5.55E-01	1.296
1087842	ENSG00000066322	41397	ELOVL1	ELOVL fatty acid elongase 1	64834	1	n/a	n/a	4.17E-01	1.296
280117894	ENSG00000258575	0	RP11-998D10.2	RP11-998D10.2	0	14	n/a	n/a	4.10E-01	1.295
1089110	ENSG00000100234	7035	TIMP3	TIMP metallopeptidase inhibitor 3	7078	22	n/a	n/a	4.33E-01	1.295
279866889	ENSG00000232491	0	RP4-756H11.1	RP4-756H11.1	0	7	n/a	n/a	6.70E-01	1.295
1092665	ENSG00000125910	8629	S1PR4	sphingosine-1-phosphate receptor 4	8698	19	n/a	n/a	7.48E-01	1.295
279830495	ENSG00000229235	0	RP11-8L18.3	RP11-8L18.3	0	10	n/a	n/a	6.20E-01	1.295
1105714	ENSG00000212643	0	ZRSR1	zinc finger (CCCH type), RNA-binding motif and serine/arginine rich 1	0	5	n/a	n/a	5.48E-01	1.295
279782081	ENSG00000224930	119784	LINC00162	long intergenic non-protein coding RNA 162	378825	21	n/a	n/a	5.51E-01	1.295
1088137	ENSG00000074410	767	CA12	carbonic anhydrase XII	771	15	n/a	n/a	4.23E-01	1.295
280119706	ENSG00000258680	0	RP11-506K19.1	RP11-506K19.1	0	14	n/a	n/a	5.76E-01	1.295
1093153	ENSG00000130303	680	BST2	bone marrow stromal cell antigen 2	684	19	n/a	n/a	5.48E-01	1.295
279890408	ENSG00000234554	0	RP3-323P13.2	RP3-323P13.2	0	6	n/a	n/a	4.15E-01	1.295
280105393	ENSG00000257453	0	RP11-290L1.3	RP11-290L1.3	0	12	n/a	n/a	5.48E-01	1.295
1095044	ENSG00000141456	26788	AC091153.1	Uncharacterized protein	27043	17	n/a	n/a	7.30E-01	1.294
1094397	ENSG00000137496	9923	IL18BP	interleukin 18 binding protein	10068	11	n/a	n/a	7.04E-01	1.294
1101740	ENSG00000180448	23281	HMHA1	histocompatibility (minor) HA-1	23526	19	n/a	n/a	6.63E-01	1.294
1109071	ENSG00000243207	169225	PPAN-P2RY11	PPAN-P2RY11 readthrough	692312	19	n/a	n/a	5.48E-01	1.294
1098897	ENSG00000166819	5314	PLIN1	perilipin 1	5346	15	n/a	n/a	5.63E-01	1.294
279963843	ENSG00000242212	0	AC023830.1	AC023830.1	0	16	n/a	n/a	7.64E-01	1.294
279704794	ENSG00000206948	0	SNORA36A	small nucleolar RNA, H/ACA box 36A	0	X	n/a	n/a	5.53E-01	1.294
279938818	ENSG00000239302	0	AC007388.1	AC007388.1	0	2	n/a	n/a	6.08E-01	1.294
279948060	ENSG00000240374	0	AL590434.1	AL590434.1	0	1	n/a	n/a	6.39E-01	1.294
279945452	ENSG00000240098	0	AP001318.1	AP001318.1	0	11	n/a	n/a	6.63E-01	1.294
279941323	ENSG00000239593	0	RP11-477J21.6	RP11-477J21.6	0	9	n/a	n/a	6.71E-01	1.294
1106796	ENSG00000224512	0	AC021593.2	AC021593.2	0	17	n/a	n/a	4.18E-01	1.293
1092255	ENSG00000123143	5553	PKN1	protein kinase N1	5585	19	n/a	n/a	5.54E-01	1.293
279869091	ENSG00000232662	0	LDHBP1	lactate dehydrogenase B pseudogene 1	0	13	n/a	n/a	7.97E-01	1.293
1102923	ENSG00000185818	109778	NAT8L	N-acetyltransferase 8-like (GCN5-related, putative)	339983	4	n/a	n/a	4.10E-01	1.293
1104497	ENSG00000198075	26978	SULT1C4	sulfotransferase family, cytosolic, 1C, member 4	27233	2	n/a	n/a	5.48E-01	1.293
1100489	ENSG00000173486	2270	FKBP2	FK506 binding protein 2, 13kDa	2286	11	n/a	n/a	6.70E-01	1.293
1089497	ENSG00000102032	5941	RENBP	renin binding protein	5973	X	n/a	n/a	5.50E-01	1.293
279886928	ENSG00000234235	0	BOK-AS1	BOK antisense RNA 1 (non-protein coding)	0	2	n/a	n/a	4.31E-01	1.293
280066975	ENSG00000254160	0	CTD-2281E23.3	CTD-2281E23.3	0	8	n/a	n/a	6.09E-01	1.293
279941155	ENSG00000239573	0	AP001885.2	AP001885.2	0	11	n/a	n/a	5.54E-01	1.293
1094835	ENSG00000140022	59595	STON2	stonin 2	85439	14	n/a	n/a	4.12E-01	1.292
280103423	ENSG00000257270	0	RP11-521B24.5	RP11-521B24.5	0	14	n/a	n/a	4.53E-01	1.292
1094019	ENSG00000135547	23248	HEY2	hairy/enhancer-of-split related with YRPW motif 2	23493	6	n/a	n/a	4.17E-01	1.292
1088969	ENSG00000099326	7550	MZF1	myeloid zinc finger 1	7593	19	n/a	n/a	5.62E-01	1.292
1094403	ENSG00000137507	2599	LRRC32	leucine rich repeat containing 32	2615	11	n/a	n/a	4.16E-01	1.292
1091856	ENSG00000119737	10778	GPR75	G protein-coupled receptor 75	10936	2	n/a	n/a	4.40E-01	1.292
280071899	ENSG00000254520	0	RP11-707M1.5	RP11-707M1.5	0	11	n/a	n/a	6.20E-01	1.292
1094365	ENSG00000137285	110335	TUBB2B	tubulin, beta 2B class IIb	347733	6	n/a	n/a	4.20E-01	1.291
279793423	ENSG00000225915	0	RP3-511B24.5	RP3-511B24.5	0	20	n/a	n/a	4.30E-01	1.291
1101068	ENSG00000176619	59014	LMNB2	lamin B2	84823	19	n/a	n/a	6.76E-01	1.291
1089146	ENSG00000100324	10307	TAB1	TGF-beta activated kinase 1/MAP3K7 binding protein 1	10454	22	n/a	n/a	6.89E-01	1.291
279664511	ENSG00000201499	0	U6	U6 spliceosomal RNA	0	2	n/a	n/a	6.96E-01	1.291
1092853	ENSG00000127663	22785	KDM4B	lysine (K)-specific demethylase 4B	23030	19	n/a	n/a	6.12E-01	1.291
279663615	ENSG00000201247	1013325	SNORD114-13	small nucleolar RNA, C/D box 114-13	767591	14	n/a	n/a	4.29E-01	1.291
1090346	ENSG00000107829	6432	FBXW4	F-box and WD repeat domain containing 4	6468	10	n/a	n/a	6.66E-01	1.291
1087984	ENSG00000070404	10126	FSTL3	follistatin-like 3 (secreted glycoprotein)	10272	19	n/a	n/a	7.98E-01	1.291
279887366	ENSG00000234283	0	RP11-495P10.6	RP11-495P10.6	0	1	n/a	n/a	6.68E-01	1.291
1105968	ENSG00000214022	29538	REPIN1	replication initiator 1	29803	7	n/a	n/a	7.58E-01	1.291
279881293	ENSG00000233730	0	RP4-666F24.3	RP4-666F24.3	0	1	n/a	n/a	4.16E-01	1.291
280046617	ENSG00000252316	6054	RNY4	RNA, Ro-associated Y4	6086	7	n/a	n/a	4.58E-01	1.29
1097253	ENSG00000159176	1454	CSRP1	cysteine and glycine-rich protein 1	1465	1	n/a	n/a	5.55E-01	1.29
1090041	ENSG00000105647	5264	PIK3R2	phosphoinositide-3-kinase, regulatory subunit 2 (beta)	5296	19	n/a	n/a	4.18E-01	1.29
1093099	ENSG00000129946	25510	SHC2	SHC (Src homology 2 domain containing) transforming protein 2	25759	19	n/a	n/a	6.76E-01	1.29
1093437	ENSG00000132005	5957	RFX1	regulatory factor X, 1 (influences HLA class II expression)	5989	19	n/a	n/a	7.02E-01	1.29
279912885	ENSG00000236650	0	CTA-221G9.10	CTA-221G9.10	0	22	n/a	n/a	5.48E-01	1.29
1101074	ENSG00000176658	4616	MYO1D	myosin ID	4642	17	n/a	n/a	4.20E-01	1.29
1089794	ENSG00000104368	5295	PLAT	plasminogen activator, tissue	5327	8	n/a	n/a	5.93E-01	1.29
280094828	ENSG00000256329	0	SCARNA10	SCARNA10	0	12	n/a	n/a	4.56E-01	1.29
1102601	ENSG00000184486	5422	POU3F2	POU class 3 homeobox 2	5454	6	n/a	n/a	5.48E-01	1.29
1100815	ENSG00000175229	59732	GAL3ST3	galactose-3-O-sulfotransferase 3	89792	11	n/a	n/a	4.05E-01	1.289
280050677	ENSG00000252906	0	SCARNA3	small Cajal body-specific RNA 3	0	1	n/a	n/a	6.20E-01	1.289
1102394	ENSG00000183655	41011	KLHL25	kelch-like 25 (Drosophila)	64410	15	n/a	n/a	6.21E-01	1.289
1087056	ENSG00000007866	6963	TEAD3	TEA domain family member 3	7005	6	n/a	n/a	5.69E-01	1.289
1088138	ENSG00000074416	11178	MGLL	monoglyceride lipase	11343	3	n/a	n/a	5.60E-01	1.289
1088376	ENSG00000080603	10689	SRCAP	Snf2-related CREBBP activator protein	10847	16	n/a	n/a	5.48E-01	1.289
279945553	ENSG00000240117	0	AC004448.1	AC004448.1	0	17	n/a	n/a	4.13E-01	1.289
280058094	ENSG00000253541	0	SEPT10P1	septin 10 pseudogene 1	0	8	n/a	n/a	5.48E-01	1.289
279941370	ENSG00000239601	0	AC003111.1	AC003111.1	0	19	n/a	n/a	5.54E-01	1.289
1103070	ENSG00000186350	6223	RXRA	retinoid X receptor, alpha	6256	9	n/a	n/a	5.97E-01	1.289
1090002	ENSG00000105472	6285	CLEC11A	C-type lectin domain family 11, member A	6320	19	n/a	n/a	5.66E-01	1.289
279902998	ENSG00000235695	0	RP11-395P16.1	RP11-395P16.1	0	3	n/a	n/a	5.48E-01	1.289
280043327	ENSG00000251841	0	U6	U6 spliceosomal RNA	0	Y	n/a	n/a	5.40E-01	1.288
279597692	ENSG00000196085	0	AC013442.1	AC013442.1	0	2	n/a	n/a	7.98E-01	1.288
1109149	ENSG00000244486	60012	SCARF2	scavenger receptor class F, member 2	91179	22	n/a	n/a	5.68E-01	1.288
1087467	ENSG00000043355	7503	ZIC2	Zic family member 2	7546	13	n/a	n/a	5.53E-01	1.288
279804738	ENSG00000226904	0	RP11-561O23.8	RP11-561O23.8	0	9	n/a	n/a	7.38E-01	1.288
1103675	ENSG00000188878	59489	FBF1	Fas (TNFRSF6) binding factor 1	85302	17	n/a	n/a	6.92E-01	1.288
1101782	ENSG00000180739	32955	S1PR5	sphingosine-1-phosphate receptor 5	53637	19	n/a	n/a	4.34E-01	1.288
280109568	ENSG00000257877	0	RP3-462E2.3	RP3-462E2.3	0	12	n/a	n/a	6.21E-01	1.288
1094708	ENSG00000139193	934	CD27	CD27 molecule	939	12	n/a	n/a	6.38E-01	1.288
279814033	ENSG00000227741	0	RP11-536C5.7	RP11-536C5.7	0	1	n/a	n/a	4.24E-01	1.288
279817763	ENSG00000228088	0	RP11-119F7.4	RP11-119F7.4	0	10	n/a	n/a	5.62E-01	1.288
279956468	ENSG00000241395	0	AC096637.1	AC096637.1	0	1	n/a	n/a	6.20E-01	1.287
1092570	ENSG00000125503	34065	PPP1R12C	protein phosphatase 1, regulatory subunit 12C	54776	19	n/a	n/a	5.66E-01	1.287
1087759	ENSG00000064490	8556	RFXANK	regulatory factor X-associated ankyrin-containing protein	8625	19	n/a	n/a	6.17E-01	1.287
1097157	ENSG00000158417	9525	EIF5B	eukaryotic translation initiation factor 5B	9669	2	n/a	n/a	4.40E-01	1.287
1098411	ENSG00000164867	4815	NOS3	nitric oxide synthase 3 (endothelial cell)	4846	7	n/a	n/a	7.04E-01	1.287
279675026	ENSG00000204055	0	RP11-247A12.2	RP11-247A12.2	0	9	n/a	n/a	6.69E-01	1.287
279962210	ENSG00000242011	0	AL353629.1	AL353629.1	0	9	n/a	n/a	5.40E-01	1.286
1108987	ENSG00000241404	56635	EGFL8	EGF-like-domain, multiple 8	80864	6	n/a	n/a	5.56E-01	1.286
1089629	ENSG00000103024	4801	NME3	non-metastatic cells 3, protein expressed in	4832	16	n/a	n/a	5.51E-01	1.286
279947257	ENSG00000240290	0	AC006040.1	AC006040.1	0	Y	n/a	n/a	5.40E-01	1.286
280075281	ENSG00000254741	0	RP11-661A12.7	RP11-661A12.7	0	8	n/a	n/a	4.23E-01	1.286
1101654	ENSG00000179922	80648	ZNF784	zinc finger protein 784	147808	19	n/a	n/a	7.84E-01	1.286
279932117	ENSG00000238276	0	RP11-245J24.1	RP11-245J24.1	0	10	n/a	n/a	5.52E-01	1.286
280049130	ENSG00000252682	0	SNORD59	Small nucleolar RNA SNORD59	0	1	n/a	n/a	5.40E-01	1.286
279809427	ENSG00000227291	0	AC092170.1	AC092170.1	0	2	n/a	n/a	6.64E-01	1.286
1104172	ENSG00000197114	58818	ZGPAT	zinc finger, CCCH-type with G patch domain	84619	20	n/a	n/a	6.95E-01	1.286
1089147	ENSG00000100325	58375	ASCC2	activating signal cointegrator 1 complex subunit 2	84164	22	n/a	n/a	6.67E-01	1.286
279918546	ENSG00000237139	0	RP11-137L10.5	RP11-137L10.5	0	10	n/a	n/a	6.20E-01	1.286
1098784	ENSG00000166341	8573	DCHS1	dachsous 1 (Drosophila)	8642	11	n/a	n/a	4.08E-01	1.286
279859821	ENSG00000231859	0	AC007875.2	AC007875.2	0	7	n/a	n/a	5.58E-01	1.286
279960896	ENSG00000241907	0	CTB-46E9.1	CTB-46E9.1	0	5	n/a	n/a	5.48E-01	1.286
280071006	ENSG00000254452	0	RP11-867G23.4	RP11-867G23.4	0	11	n/a	n/a	5.73E-01	1.285
1093170	ENSG00000130382	4273	MLLT1	myeloid/lymphoid or mixed-lineage leukemia (trithorax homolog, Drosophila); translocated to, 1	4298	19	n/a	n/a	6.69E-01	1.285
280070226	ENSG00000254400	0	RP11-732A19.8	RP11-732A19.8	0	11	n/a	n/a	5.52E-01	1.285
1090478	ENSG00000108784	4643	NAGLU	N-acetylglucosaminidase, alpha	4669	17	n/a	n/a	5.73E-01	1.285
279819148	ENSG00000228222	0	AC074363.1	AC074363.1	0	2	n/a	n/a	7.02E-01	1.285
280087855	ENSG00000255542	0	RP4-683L5.1	RP4-683L5.1	0	11	n/a	n/a	4.55E-01	1.285
279787762	ENSG00000225447	0	RPS15AP10	ribosomal protein S15a pseudogene 10	0	1	n/a	n/a	5.54E-01	1.285
279898283	ENSG00000235224	0	RP11-236P24.1	RP11-236P24.1	0	X	n/a	n/a	5.50E-01	1.285
1106267	ENSG00000215156	0	RP11-1023L17.2	RP11-1023L17.2	0	5	n/a	n/a	7.57E-01	1.285
1087457	ENSG00000042445	34173	RETSAT	retinol saturase (all-trans-retinol 13,14-reductase)	54884	2	n/a	n/a	5.66E-01	1.285
1089297	ENSG00000100968	4750	NFATC4	nuclear factor of activated T-cells, cytoplasmic, calcineurin-dependent 4	4776	14	n/a	n/a	6.21E-01	1.285
279659639	ENSG00000200058	0	5S_rRNA	5S ribosomal RNA	0	6	n/a	n/a	5.54E-01	1.285
280112732	ENSG00000258186	0	SLC7A5P2	solute carrier family 7 (amino acid transporter light chain, L system), member 5 pseudogene 2	0	16	n/a	n/a	7.43E-01	1.285
280036033	ENSG00000251229	0	RP11-503N18.5	RP11-503N18.5	0	4	n/a	n/a	5.62E-01	1.284
280066466	ENSG00000254127	0	IGLCOR22-1	immunoglobulin lambda constant/OR22-1 (pseudogene)	0	22	n/a	n/a	5.92E-01	1.284
279904074	ENSG00000235786	0	ZNRF3-IT1	ZNRF3 intronic transcript 1 (non-protein coding)	0	22	n/a	n/a	6.41E-01	1.284
280124758	ENSG00000258968	0	RP11-829H16.5	RP11-829H16.5	0	14	n/a	n/a	5.51E-01	1.284
1088316	ENSG00000078808	30632	SDF4	stromal cell derived factor 4	51150	1	n/a	n/a	6.05E-01	1.284
280126794	ENSG00000259081	0	RP11-488C13.6	RP11-488C13.6	0	14	n/a	n/a	5.78E-01	1.284
280001743	ENSG00000248445	0	CTB-118N6.3	CTB-118N6.3	0	5	n/a	n/a	6.20E-01	1.284
279899980	ENSG00000235408	0	SNORA71B	SNORA71B	0	20	n/a	n/a	4.40E-01	1.284
279673227	ENSG00000203843	0	PFN1P2	profilin 1 pseudogene 2	0	1	n/a	n/a	6.65E-01	1.284
1088086	ENSG00000072864	34109	NDE1	nudE nuclear distribution gene E homolog 1 (A. nidulans)	54820	16	n/a	n/a	4.24E-01	1.284
279705298	ENSG00000207034	0	Y_RNA	Y RNA	0	18	n/a	n/a	4.18E-01	1.283
1088717	ENSG00000089472	9699	HEPH	hephaestin	9843	X	n/a	n/a	4.16E-01	1.283
279945880	ENSG00000240158	0	AC011496.1	AC011496.1	0	19	n/a	n/a	5.40E-01	1.283
279747965	ENSG00000218512	0	SPTLC1P2	serine palmitoyltransferase, long chain base subunit 1 pseudogene 2	0	6	n/a	n/a	4.17E-01	1.283
1101724	ENSG00000180357	22815	ZNF609	zinc finger protein 609	23060	15	n/a	n/a	5.51E-01	1.283
1087660	ENSG00000058404	812	CAMK2B	calcium/calmodulin-dependent protein kinase II beta	816	7	n/a	n/a	4.36E-01	1.283
1089904	ENSG00000104973	57537	MED25	mediator complex subunit 25	81857	19	n/a	n/a	5.54E-01	1.283
279963412	ENSG00000242156	0	AC000041.8	AC000041.8	0	22	n/a	n/a	4.10E-01	1.283
1104074	ENSG00000196810	0	C4orf42	chromosome 4 open reading frame 42	0	4	n/a	n/a	5.53E-01	1.283
279664217	ENSG00000201416	26522	SNORA71B	small nucleolar RNA, H/ACA box 71B	26776	20	n/a	n/a	4.40E-01	1.283
1096947	ENSG00000156574	4807	NODAL	nodal homolog (mouse)	4838	10	n/a	n/a	6.51E-01	1.283
280092093	ENSG00000256007	0	ARAP1-AS1	ARAP1 antisense RNA 1 (non-protein coding)	0	11	n/a	n/a	6.76E-01	1.283
1088699	ENSG00000089159	5797	PXN	paxillin	5829	12	n/a	n/a	6.88E-01	1.283
1095723	ENSG00000146063	59987	TRIM41	tripartite motif containing 41	90933	5	n/a	n/a	5.66E-01	1.282
280034320	ENSG00000251099	0	CTD-2367A17.1	CTD-2367A17.1	0	5	n/a	n/a	5.40E-01	1.282
1090459	ENSG00000108639	9021	SYNGR2	synaptogyrin 2	9144	17	n/a	n/a	5.56E-01	1.282
279754648	ENSG00000221562	0	U6atac	U6atac minor spliceosomal RNA	0	5	n/a	n/a	5.66E-01	1.282
279932347	ENSG00000238288	0	RP11-100G15.4	RP11-100G15.4	0	9	n/a	n/a	6.08E-01	1.282
1102688	ENSG00000184897	8871	H1FX	H1 histone family, member X	8971	3	n/a	n/a	5.49E-01	1.282
279845772	ENSG00000230590	1023132	FTX	FTX transcript, XIST regulator (non-protein coding)	100302692	X	n/a	n/a	5.51E-01	1.282
1093651	ENSG00000133256	5126	PDE6B	phosphodiesterase 6B, cGMP-specific, rod, beta	5158	4	n/a	n/a	4.20E-01	1.282
279760497	ENSG00000222601	0	Y_RNA	Y RNA	0	12	n/a	n/a	5.39E-01	1.282
1087239	ENSG00000017373	56499	SRCIN1	SRC kinase signaling inhibitor 1	80725	17	n/a	n/a	5.49E-01	1.282
1103654	ENSG00000188807	83513	TMEM201	transmembrane protein 201	199953	1	n/a	n/a	5.93E-01	1.282
279707230	ENSG00000207362	0	U6	U6 spliceosomal RNA	0	10	n/a	n/a	5.65E-01	1.282
1092243	ENSG00000123080	1025	CDKN2C	cyclin-dependent kinase inhibitor 2C (p18, inhibits CDK4)	1031	1	n/a	n/a	5.58E-01	1.282
279981205	ENSG00000244020	0	MT1P2	MT1P2	0	1	n/a	n/a	4.41E-01	1.281
1099991	ENSG00000171298	2532	GAA	glucosidase, alpha; acid	2548	17	n/a	n/a	5.52E-01	1.281
1103132	ENSG00000186603	59032	HPDL	4-hydroxyphenylpyruvate dioxygenase-like	84842	1	n/a	n/a	7.96E-01	1.281
1100840	ENSG00000175356	37030	SCUBE2	signal peptide, CUB domain, EGF-like 2	57758	11	n/a	n/a	6.92E-01	1.281
1105059	ENSG00000204248	1293	COL11A2	collagen, type XI, alpha 2	1302	6	n/a	n/a	5.67E-01	1.281
1105175	ENSG00000204520	4251	MICA	MHC class I polypeptide-related sequence A	100507436	6	n/a	n/a	7.28E-01	1.281
1101564	ENSG00000179314	109624	WSCD1	WSC domain containing 1	339166	17	n/a	n/a	5.57E-01	1.281
1102382	ENSG00000183628	8163	DGCR6	DiGeorge syndrome critical region gene 6	8214	22	n/a	n/a	5.84E-01	1.281
280135483	ENSG00000259575	0	RP11-39M21.2	RP11-39M21.2	0	15	n/a	n/a	5.48E-01	1.281
1100964	ENSG00000176076	23384	KCNE1L	KCNE1-like	23630	X	n/a	n/a	6.84E-01	1.281
1100376	ENSG00000172935	77857	MRGPRF	MAS-related GPR, member F	116535	11	n/a	n/a	4.18E-01	1.28
279667948	ENSG00000202474	0	5S_rRNA	5S ribosomal RNA	0	9	n/a	n/a	5.51E-01	1.28
279936247	ENSG00000238917	0	SNORD10	small nucleolar RNA, C/D box 10	0	17	n/a	n/a	4.25E-01	1.28
1099122	ENSG00000167685	34600	ZNF444	zinc finger protein 444	55311	19	n/a	n/a	7.47E-01	1.28
279708189	ENSG00000207550	128166	MIR99B	microRNA 99b	407056	19	n/a	n/a	6.89E-01	1.28
280110033	ENSG00000257923	1512	CUX1	cut-like homeobox 1	1523	7	n/a	n/a	6.97E-01	1.28
1089746	ENSG00000103966	29835	EHD4	EH-domain containing 4	30844	15	n/a	n/a	5.50E-01	1.28
1088978	ENSG00000099381	9595	SETD1A	SET domain containing 1A	9739	16	n/a	n/a	5.68E-01	1.28
1102184	ENSG00000182796	133322	AC023055.2	AC023055.2	440104	12	n/a	n/a	7.28E-01	1.28
1098978	ENSG00000167106	124879	FAM102A	family with sequence similarity 102, member A	399665	9	n/a	n/a	6.03E-01	1.28
279983942	ENSG00000244299	0	U07000.3	U07000.3	0	22	n/a	n/a	5.54E-01	1.28
1101642	ENSG00000179886	59138	TIGD5	tigger transposable element derived 5	84948	8	n/a	n/a	6.18E-01	1.279
1102141	ENSG00000182600	123264	C2orf82	chromosome 2 open reading frame 82	389084	2	n/a	n/a	5.63E-01	1.279
1092887	ENSG00000128011	36895	LRFN1	leucine rich repeat and fibronectin type III domain containing 1	57622	19	n/a	n/a	4.17E-01	1.279
279709442	ENSG00000207770	1013146	MIR568	microRNA 568	693153	3	n/a	n/a	4.37E-01	1.279
279962020	ENSG00000241985	0	WWTR1-IT1	WWTR1 intronic transcript 1 (non-protein coding)	0	3	n/a	n/a	6.20E-01	1.279
1088684	ENSG00000089041	4995	P2RX7	purinergic receptor P2X, ligand-gated ion channel, 7	5027	12	n/a	n/a	4.21E-01	1.279
1096139	ENSG00000149480	9095	MTA2	metastasis associated 1 family, member 2	9219	11	n/a	n/a	6.46E-01	1.279
279799944	ENSG00000226478	0	UPF3AP1	UPF3 regulator of nonsense transcripts homolog A (yeast) pseudogene 1	0	17	n/a	n/a	6.96E-01	1.279
1102091	ENSG00000182372	2040	CLN8	ceroid-lipofuscinosis, neuronal 8 (epilepsy, progressive with mental retardation)	2055	8	n/a	n/a	5.48E-01	1.279
1095344	ENSG00000143507	11061	DUSP10	dual specificity phosphatase 10	11221	1	n/a	n/a	6.64E-01	1.279
279734033	ENSG00000214832	0	AC008088.2	AC008088.2	0	17	n/a	n/a	4.10E-01	1.279
279468982	ENSG00000175873	0	AC004840.9	AC004840.9	0	7	n/a	n/a	4.12E-01	1.278
279883117	ENSG00000233899	0	RP4-742C19.8	RP4-742C19.8	0	22	n/a	n/a	5.65E-01	1.278
1090217	ENSG00000106571	2720	GLI3	GLI family zinc finger 3	2737	7	n/a	n/a	5.53E-01	1.278
1093118	ENSG00000130055	34146	GDPD2	glycerophosphodiester phosphodiesterase domain containing 2	54857	X	n/a	n/a	5.71E-01	1.278
1104752	ENSG00000198816	79881	ZNF358	zinc finger protein 358	140467	19	n/a	n/a	5.54E-01	1.278
279973040	ENSG00000243223	0	AL592166.1	AL592166.1	0	1	n/a	n/a	5.39E-01	1.278
1095563	ENSG00000144857	60076	BOC	Boc homolog (mouse)	91653	3	n/a	n/a	7.02E-01	1.278
1098648	ENSG00000165821	6263	SALL2	sal-like 2 (Drosophila)	6297	14	n/a	n/a	5.49E-01	1.278
1097092	ENSG00000157856	60218	CCDC164	coiled-coil domain containing 164	92749	2	n/a	n/a	5.51E-01	1.278
279756767	ENSG00000221879	0	RP11-332L8.2	RP11-332L8.2	0	1	n/a	n/a	4.30E-01	1.278
279663580	ENSG00000201240	1013321	SNORD114-9	small nucleolar RNA, C/D box 114-9	767585	14	n/a	n/a	4.27E-01	1.277
279667598	ENSG00000202373	1013555	SNORD115-43	small nucleolar RNA, C/D box 115-43	100033817	15	n/a	n/a	5.50E-01	1.277
1093871	ENSG00000134802	28751	SLC43A3	solute carrier family 43, member 3	29015	11	n/a	n/a	6.68E-01	1.277
1089872	ENSG00000104880	23125	ARHGEF18	Rho/Rac guanine nucleotide exchange factor (GEF) 18	23370	19	n/a	n/a	5.66E-01	1.277
1101142	ENSG00000176978	29685	DPP7	dipeptidyl-peptidase 7	29952	9	n/a	n/a	5.54E-01	1.277
1090688	ENSG00000110651	970	CD81	CD81 molecule	975	11	n/a	n/a	5.53E-01	1.277
1100520	ENSG00000173638	6537	SLC19A1	solute carrier family 19 (folate transporter), member 1	6573	21	n/a	n/a	5.90E-01	1.277
1097429	ENSG00000160392	79153	C19orf47	chromosome 19 open reading frame 47	126526	19	n/a	n/a	7.27E-01	1.276
1098814	ENSG00000166444	6724	ST5	suppression of tumorigenicity 5	6764	11	n/a	n/a	6.72E-01	1.276
[truncated: 1 more rows]
