# Supplementary material for: Identification of the Molecular Events Involved in the Development of Prefrontal Cortex Through the Analysis of RNA-Seq Data From BrainSpan
Source: ASN Neuro. 2019 Jun 18;11:1759091419854627. doi: 10.1177/1759091419854627 (PMC6582306; doi:10.1177/1759091419854627)
Supplement: Supplemental Material6 - Supplemental material for Identification of the Molecular Events Involved in the Development of Prefrontal Cortex Through the Analysis of RNA-Seq Data From BrainSpan [file Supplemental_Material6.zip › HIP/2/Expression.csv]

279985225	1.5584	8.7558	1.2309	1.3663	0.0000	2.0974
279797638	3.6443	0.0000	3.4679	0.0000	0.0000	0.0000
279817689	2.9454	0.8730	3.7231	0.8668	0.0000	0.0312
279750101	4.1032	3.8493	3.3647	4.5256	0.3494	0.0000
280059868	5.5344	6.7426	4.6864	4.6719	2.7285	4.1875
279989402	1.1634	6.1691	0.6144	1.2803	0.6129	0.7455
1105306	4.1438	1.4375	3.0079	1.5900	1.0713	0.9060
279720824	4.5230	3.9184	1.4276	1.6694	2.4406	1.0571
279751477	4.1186	4.2788	4.1583	2.9579	2.1563	2.7700
1104320	7.3835	4.8365	7.1279	3.9491	3.5879	7.2520
279928483	3.4890	6.2088	4.5343	4.8495	3.3322	1.5107
279755663	2.4854	1.1659	0.8984	0.1192	0.0000	0.0000
1093654	4.5439	4.6367	4.0687	1.6288	3.5232	3.6725
1099534	2.9044	3.3725	3.9657	0.9546	2.3020	2.7257
279708301	5.8535	6.5332	6.6488	5.8294	4.3018	4.7498
279942524	1.8943	3.9215	1.1447	1.1175	0.3645	1.3423
279892626	6.7116	6.5124	5.2350	5.0883	4.8022	4.6423
280043873	5.7208	5.2039	3.4823	3.2848	4.2302	2.9660
279822115	0.2427	0.1722	4.9626	0.4329	0.2932	0.8276
279928878	0.3647	3.7887	0.1956	0.0069	0.0069	0.5155
1101916	4.2976	6.4676	5.8309	2.6511	4.5934	5.5412
279935226	2.2190	2.4030	2.1575	1.1454	0.7752	1.1173
279897786	10.2311	10.2600	8.3422	8.7115	8.2899	8.2339
280048619	3.2031	2.1374	2.7023	1.9733	1.8527	0.7335
279964486	1.1404	4.2937	0.5566	1.3035	0.5899	0.6425
1091076	3.2325	5.5374	4.8959	1.9729	3.7202	4.5282
279746160	5.5927	5.0165	2.3809	4.8380	3.6462	1.0683
1087685	6.3783	5.5811	5.8589	4.3840	3.9196	6.0780
279711997	3.8257	4.8085	4.2775	3.2526	2.1097	4.1267
279869021	2.3413	1.8648	1.4788	1.4524	0.3345	0.4998
280075502	1.9358	3.2809	1.4580	0.6536	1.2839	1.3752
1095935	6.0647	4.3423	3.2258	1.2429	4.5802	4.5335
1087903	5.9845	6.8787	5.9731	1.9284	7.0088	6.6759
279975191	4.8459	3.2118	3.8797	3.5805	2.8544	2.2884
279746801	4.8914	6.1789	2.2586	3.7326	3.6818	2.7253
279905164	6.1209	6.1100	6.4994	5.4545	3.5730	6.5182
279949201	3.1430	3.2513	3.2033	2.2142	1.7354	2.4872
1100904	6.6010	7.1603	6.7854	3.1762	7.1127	7.1440
280054058	4.3932	3.8833	3.6074	2.3622	2.8573	3.6122
1092250	3.9995	3.6435	3.3516	1.9770	2.7006	3.2852
279725262	1.3045	4.0769	3.2251	1.4405	0.9228	3.2252
280080421	0.8813	1.2410	2.8392	0.0515	1.1942	0.7069
279707468	0.8813	1.2410	2.8392	0.0515	1.1942	0.7069
280102272	4.8684	4.7058	4.6205	3.8307	3.5697	3.8118
1107953	4.6165	3.9704	4.2476	3.5577	2.8267	3.4720
280018615	1.3747	4.8254	0.9138	1.9407	1.0024	1.1937
279800471	6.1184	5.6189	3.7773	4.2632	3.8800	4.4005
279807753	4.4413	4.2359	3.6000	3.0191	2.8222	3.4905
279737344	1.7133	0.7628	1.0202	0.3013	0.1539	0.1234
280099046	2.6389	1.2320	1.0878	0.5420	1.3337	0.1838
280001449	1.8425	1.0455	0.0000	0.0000	0.0000	0.0000
279986172	7.9405	6.6654	6.6725	7.0882	5.1358	6.1698
280042529	4.2748	6.0388	4.8768	3.3266	4.4066	4.6118
279842939	1.3024	4.1339	1.1797	1.9653	0.6606	1.1469
1101781	3.3585	4.9499	4.6643	2.5930	3.8009	3.7625
1090738	4.6814	4.3913	4.3239	2.6775	3.9693	3.9466
280086044	2.6460	3.3452	2.5020	1.5699	1.7656	2.3704
279915726	2.5676	4.8404	3.5309	1.3619	3.4981	3.2971
279788518	3.5379	3.3644	3.1500	2.4565	2.3498	2.4754
279928251	2.9751	0.9714	1.8072	1.7752	0.5399	0.7037
1102945	2.1283	0.3916	1.3334	0.1069	0.4207	0.5971
1099300	2.3156	2.7184	2.9003	1.1468	2.3694	1.6905
279839342	5.7508	5.0014	6.1470	4.4407	4.2499	5.4867
1091035	2.3042	2.7886	2.7734	0.5138	2.2846	2.3470
1100838	3.7564	3.4106	2.7865	1.4626	3.1174	2.6807
1101252	3.2936	2.6074	2.4295	1.8344	1.6631	2.1539
279659870	3.3840	2.6758	2.5540	2.4550	2.0708	1.4350
1103865	2.6361	3.1533	2.5773	1.9617	1.8967	1.8624
280057777	2.9775	5.4663	3.5754	2.7473	2.4567	4.1864
279889596	4.2658	4.2548	3.1748	3.8124	1.5896	3.6737
279873911	3.2102	1.7728	2.3422	2.1031	1.5047	1.0999
279762261	3.6313	3.9987	3.9509	3.4287	2.7647	2.7770
1095937	3.2517	3.8064	3.5233	2.5764	2.6161	2.7827
1100705	5.4515	5.4732	5.1561	4.7907	4.2684	4.4194
1092773	2.7477	2.5897	2.8452	1.3629	2.3284	1.8902
279945356	0.5028	3.1317	0.4079	0.9525	0.2437	0.2566
1091471	4.7460	4.4799	4.3598	3.6872	3.5658	3.7531
279933450	2.5139	1.8546	2.7686	1.7682	1.5893	1.2062
1100084	1.4900	1.3649	1.8573	0.5567	0.8415	0.7427
1100223	3.6243	4.2217	3.8563	1.8612	3.5184	3.7627
1095441	4.1602	3.4249	3.6643	3.3252	2.1664	3.2023
279951772	0.8177	2.5831	0.0000	0.3213	0.0000	0.5321
1098685	1.2031	3.1571	2.7980	0.5555	2.7434	1.3255
279836646	2.3841	2.1643	3.2308	0.0000	5.2489	0.0000
1091338	3.8051	3.0387	3.1957	3.0720	1.9697	2.4684
1093787	5.7112	5.2577	5.3054	5.2382	4.4550	4.0542
1107843	1.2536	0.9891	0.2605	0.0000	0.0000	0.0000
1091329	4.7984	6.2633	5.7428	3.3255	5.6662	5.3254
1108720	4.6706	4.8436	4.5518	2.0744	4.8914	4.6175
279753045	0.2568	1.3335	1.0852	0.0000	0.1983	0.0000
1106376	4.5007	4.3465	3.6928	3.3170	3.1394	3.6094
1104972	1.2683	1.9917	0.9550	0.8178	0.4711	0.4591
1091075	4.9464	4.4186	4.6257	4.2164	3.4236	3.8848
1092955	3.7537	3.1663	2.9918	1.6433	2.7938	3.0097
279468137	2.9397	2.5763	2.9033	2.0449	1.9583	1.9529
279806171	9.3157	8.8615	8.7667	8.2402	7.4568	8.7968
279762898	0.7530	1.4423	1.4964	0.2528	0.4998	0.4921
279805388	1.1874	3.0908	0.8032	1.1119	0.5316	0.9912
1098718	4.9776	5.7353	4.9349	4.4552	4.2279	4.5253
1100526	5.0717	4.7133	4.5026	4.4321	3.7640	3.6534
279969449	3.3704	3.9206	3.3964	1.9581	3.2713	3.0199
280131241	1.6809	0.9825	2.1531	0.6691	0.6354	1.0780
1095763	6.8182	5.4173	5.0253	3.2109	5.6770	5.9401
279856288	4.4473	3.9508	4.1920	3.3795	3.0476	3.7305
1092499	5.8152	5.7983	5.6875	4.8181	4.6439	5.4076
279957500	8.1060	6.8158	6.9075	7.1018	5.5866	6.7130
1099432	4.7898	4.2982	4.8429	4.7437	4.5323	2.2319
1091194	5.5384	4.9945	5.4015	4.8266	4.2381	4.4478
279898297	4.0551	2.8322	2.5435	2.5430	2.7158	1.7501
1096729	2.8952	1.9100	2.5041	0.9715	2.1359	1.7969
1091077	4.7145	5.2408	4.9681	3.7116	4.3502	4.4573
1091186	5.4233	3.6987	3.8005	3.3948	3.6152	3.5154
279833635	0.1291	2.4406	0.1201	0.2961	0.0000	0.0000
1100212	2.3720	3.9199	4.0536	2.7416	2.6248	2.5876
1099459	3.6033	2.8886	2.9446	2.5096	2.0244	2.5167
1101944	1.6065	2.5388	1.4878	0.5981	1.2275	1.4328
1096558	5.6773	4.9388	4.8788	4.8111	3.7479	4.5622
279968357	3.6071	3.0713	3.0897	1.9710	1.9917	3.4359
279793382	7.6285	6.6738	7.0696	6.8376	5.5559	6.6122
1095807	4.5530	3.8418	3.8956	3.9026	2.7716	3.2512
279500356	0.8326	3.1849	0.4972	1.3402	0.1852	0.6249
279810101	3.6219	2.8998	3.2316	2.3151	2.0227	3.0518
279934556	0.5779	0.8893	0.8928	0.0000	0.0000	0.0000
279953655	2.8891	3.2564	3.1034	1.9975	2.3617	2.5315
1093862	3.8621	3.9248	3.7623	3.2971	2.6072	3.2867
280013803	2.5122	2.9017	2.2537	1.9102	1.7827	1.6216
279898421	2.6056	2.3861	2.1175	2.2128	0.8001	1.7438
1094395	3.6880	3.3949	3.3904	2.7948	2.7111	2.6243
1106675	4.0902	4.1745	3.8956	2.5624	4.0353	3.2205
1094310	3.4625	3.2975	2.8425	2.8266	2.4571	1.9780
279710443	3.2543	5.2204	4.5030	2.5179	2.2893	5.8299
1101258	7.2625	6.6979	7.1117	6.6290	5.4882	6.6173
279990172	5.3516	5.3829	5.8511	5.2878	4.8949	4.0671
280060053	7.3527	6.3564	7.0003	6.6209	4.9873	6.7722
1106454	2.9435	3.7952	4.1802	1.2603	3.8529	3.4869
279895351	4.2329	4.6882	4.5105	3.8174	3.5911	3.7110
280118974	6.7024	6.0611	6.3115	5.8646	4.9188	5.9837
1105840	5.4305	5.4999	5.1712	4.8409	4.5833	4.3706
1105816	3.8844	3.5765	3.4915	3.1152	2.8168	2.7142
1088161	4.8209	3.8447	4.1321	3.9240	2.8788	3.6888
1103906	4.1973	4.0780	3.4068	1.7541	4.1544	3.4697
1104150	5.0537	4.7193	4.3594	4.6817	3.5901	3.5588
1099492	1.0267	1.7033	2.1680	0.2741	1.1003	1.2251
1090199	4.4591	4.2864	3.9890	3.8417	3.3096	3.2867
1094206	5.4864	4.8244	4.7191	4.5470	3.9182	4.2806
279735500	4.3498	4.4378	3.8156	3.5371	3.5938	3.1908
1102762	3.3920	3.8184	3.3403	3.0223	2.7493	2.5022
1105773	3.8188	3.3353	3.2433	2.9223	2.5960	2.6027
1091466	3.0383	2.8929	3.1106	2.2550	2.4373	2.0766
279884661	2.5231	0.0000	0.2748	0.2431	0.0000	0.2855
279880902	1.6512	2.7206	2.8955	1.2931	1.8279	1.8769
279885239	6.2577	5.0115	4.3368	5.2728	3.6566	4.4091
1095384	7.3897	6.9177	7.0500	6.6896	6.1904	6.2105
1093638	4.2182	4.7734	3.7146	3.1482	3.6553	3.6370
279726157	1.8921	0.6395	0.4172	0.1974	0.1508	0.3360
1097614	10.3378	9.3258	9.2475	9.5019	8.2552	8.8933
1098435	3.6195	3.3669	3.1213	3.1813	2.5658	2.1008
280080491	6.7711	6.3051	5.7636	5.7728	5.7918	5.0205
279708938	1.2827	1.8725	2.0576	0.7159	1.4381	0.8060
279938356	3.5330	3.4624	2.7324	2.7261	2.3106	2.4384
1099986	2.7185	3.9259	3.6732	2.8419	2.8858	2.3407
1094479	6.6208	5.7501	6.1219	5.8138	4.8022	5.6314
1093736	4.7076	4.5209	4.7821	4.1788	3.4463	4.1441
1098689	3.9983	4.3253	3.9059	3.8433	2.9253	3.2243
279660430	1.7428	2.0308	0.4184	0.4278	0.3295	1.1985
279658302	4.0185	4.2063	3.0833	2.9851	2.7277	3.3653
1104361	1.3261	2.8365	3.0223	0.8781	2.1593	1.9237
1103272	2.8586	2.7786	2.1434	1.9836	2.0534	1.5354
1093857	4.7670	4.8871	4.6631	4.1838	3.7784	4.1485
279470193	5.3718	4.4965	4.9821	4.6969	2.8689	5.0813
1095796	2.7158	2.3732	3.1035	1.2670	2.2933	2.4340
1088618	2.1340	2.3691	2.2972	1.3056	1.6695	1.6312
1104531	2.3253	2.6599	1.9517	1.3762	1.5026	1.8716
279777864	9.4250	8.3035	8.3044	8.3525	7.8214	7.6770
279914981	1.7805	2.1092	2.3927	0.2547	2.0012	1.8446
1088534	3.2105	3.2758	3.1942	2.1146	2.7083	2.6770
279778000	2.8753	2.7735	2.4058	1.6547	2.1188	2.1020
279962419	2.5014	2.6987	2.6493	2.1000	1.3601	2.2153
279938412	1.1285	4.2860	3.9649	2.1082	1.2146	3.8850
1089453	3.2011	3.1942	3.0380	2.0053	2.4943	2.7644
279592112	2.5837	2.5155	3.5498	1.2702	2.9940	2.2159
1094163	1.8947	1.4136	1.1491	0.2821	1.0191	0.9882
1102858	4.3284	4.8982	4.4555	1.3679	5.2001	4.9503
1098684	1.5645	2.6626	2.5681	0.7977	2.2989	1.5364
1096740	1.6871	1.8991	1.0490	0.7487	1.0322	0.6921
1096200	0.9251	2.0749	1.0677	0.3355	0.6601	0.9132
279747276	4.5989	3.5868	4.7644	3.9058	2.7072	4.1790
1102751	3.0595	2.7061	2.2064	2.2940	1.5764	1.9455
1088953	3.5445	3.5048	3.8474	2.7429	3.0174	2.9828
1090542	3.6175	3.3356	3.0852	2.8319	2.7034	2.3502
279796894	9.3557	8.4565	8.0810	8.3538	7.8667	7.5209
279981529	4.8143	3.7070	3.6417	3.8811	2.8201	3.3118
1092970	3.7124	3.1022	3.8373	2.8024	2.5838	3.1182
1096328	2.1788	2.5618	1.8026	1.3262	1.4059	1.6697
1102005	3.5016	4.1240	4.2484	2.3970	4.0423	3.2939
279893695	4.6370	3.8559	3.6344	3.1480	3.4581	3.3804
1101573	3.0290	2.6439	2.7531	2.9357	1.6176	1.7331
1087663	3.3752	4.7822	4.3607	2.1227	4.3900	3.8674
280118476	5.3263	4.9175	4.8880	4.5050	4.2968	4.1940
1103795	5.6084	5.6796	5.3764	5.0301	4.3590	5.1397
279938997	3.6390	3.8667	3.4960	3.2855	2.3454	3.2381
279849630	3.3281	3.1835	3.3347	2.5153	2.7461	2.4536
279526920	9.2197	8.0368	8.6405	7.9799	7.0666	8.7211
279856321	6.7092	5.2383	7.1419	6.1512	4.7269	6.0822
279715752	2.6621	3.2100	3.3497	2.4844	2.5549	2.0547
1088011	0.7983	2.9007	2.9745	0.3892	2.0869	2.0713
1094412	2.7399	2.6875	2.6760	0.6484	2.8552	2.4752
1101444	3.8803	4.0000	3.9827	3.2313	3.2003	3.3071
1097834	3.8177	3.4920	3.0274	3.0464	2.6284	2.5401
279809750	3.2954	3.9288	2.7917	2.2373	2.9080	2.7499
1097135	8.3876	7.4716	7.7007	7.3913	6.9261	7.1236
1087523	3.0489	2.5848	2.4661	1.9983	2.2663	1.7165
1089326	4.7626	3.8370	4.3065	4.1532	2.4595	4.1774
1103878	2.4910	2.5918	2.2473	2.0344	1.6133	1.5710
1092957	3.5761	3.0528	3.6778	3.1274	1.9306	3.1376
1091816	3.5122	3.4912	3.7328	3.4745	2.7937	2.3585
279957646	2.9617	2.5054	2.4866	2.2145	2.5385	1.0918
280051153	2.0925	3.1778	1.9153	1.9002	1.0812	2.0957
1105503	6.1945	5.6144	5.1391	5.2891	4.7513	4.7996
279951302	3.3699	3.6962	2.6934	2.6692	2.5659	2.4176
1096862	3.4180	3.0812	3.1588	2.6067	2.2591	2.6856
1092891	3.8007	4.2174	4.2330	2.7016	3.7627	3.6831
1092355	4.9536	4.4144	3.9999	3.6537	3.7785	3.8354
1095661	3.1073	3.2801	2.3835	0.8121	3.1636	2.6967
279758929	0.8822	1.7444	0.8624	0.7899	0.3530	0.2482
1096804	3.7970	3.5490	3.4183	3.1608	2.7124	2.7935
1103235	3.5927	3.1599	2.9938	2.3826	2.9726	2.2974
1106012	3.8419	3.0988	2.8590	2.8513	2.1349	2.7197
279797681	3.7174	4.1698	4.1303	2.9144	3.2256	3.7857
1099528	4.8818	3.9855	4.3168	4.1690	3.0854	3.8379
1092870	4.8356	3.9055	4.0940	3.9309	2.6422	4.1709
279781849	2.7829	3.4115	2.4987	2.2522	2.0672	2.2828
280023829	3.1289	3.7552	2.6335	2.0922	2.7476	2.5925
1091162	4.1293	3.3389	3.6222	3.2691	2.7793	2.9572
1100351	3.9760	4.2887	3.5206	3.4424	3.1227	3.1360
1103102	2.3098	1.6267	1.8883	0.9152	1.4299	1.3987
279930688	2.6381	2.0030	2.0866	2.2987	0.7772	1.5712
1095235	3.0193	3.4114	3.2683	2.8544	2.7046	2.0603
1099773	3.0921	2.7156	2.4974	2.6294	1.6855	1.9106
1102018	3.1311	3.9138	4.1675	3.3500	2.3103	3.4725
1096967	3.7826	3.4243	3.4958	2.0043	3.5811	3.0385
279798617	1.5288	4.0179	1.8076	1.5573	1.8009	1.9175
279825851	2.8071	3.0885	2.8336	2.0914	1.5661	2.9934
279818296	5.0711	4.5374	4.7132	4.3128	3.7517	4.1820
1096487	5.3150	5.4940	5.2325	4.6098	4.6035	4.7535
1093325	5.6146	4.2405	4.9872	4.7547	3.9218	4.0918
279996040	6.0493	7.0912	5.9965	5.8612	5.7198	5.4844
1104100	4.0187	3.9670	3.9470	3.3282	2.9507	3.5858
279900456	6.3695	5.1930	5.4970	5.3155	4.6052	5.0735
279922605	5.3625	4.3260	6.1236	4.7972	3.5508	5.4015
1099476	2.6917	2.6338	2.7070	1.3604	2.3821	2.2296
279720656	7.5208	6.9335	7.4835	7.2461	4.8975	7.7357
279763268	5.2617	5.2648	3.7648	3.8043	4.7726	3.6561
1095039	2.5057	2.6578	2.7054	1.5494	2.1978	2.0641
279770664	4.9803	4.0536	4.5306	4.0275	3.7657	3.7141
279908424	3.2734	3.5720	3.7645	3.0150	2.5636	2.9757
1096465	2.8621	1.9860	2.1290	2.0096	1.0707	1.8431
279982219	1.9506	1.2389	0.6900	0.4411	1.3850	0.0000
279796763	0.9131	1.1447	0.7507	0.5632	0.0000	0.1920
279973293	5.5288	5.0219	4.8344	5.0389	3.5550	4.7387
1090923	3.6119	3.2742	3.1280	3.0749	2.2547	2.6322
279702932	1.4000	1.6861	2.1315	0.9624	0.0503	2.1544
1090834	3.7700	3.6447	3.3750	3.4473	2.6364	2.6555
1092772	2.3930	1.0913	0.9497	0.5833	0.8162	0.9851
279930745	1.6833	0.7655	0.9210	0.8300	0.2718	0.2197
280004885	1.5551	2.7454	3.2537	0.6229	2.7678	2.1165
279759398	2.1900	4.0225	2.9690	2.6888	2.1330	2.3146
1088071	2.1943	2.1855	1.9004	1.1214	1.1643	1.9519
279812608	2.4070	3.2636	3.1278	2.0476	2.5878	2.1207
1089141	3.1122	3.2514	2.9760	2.3183	2.5225	2.4576
279929729	2.4112	2.1150	2.8092	1.9640	1.5319	1.7990
1091744	2.2659	3.6170	1.9101	1.2627	2.2538	2.2390
279740217	3.4810	3.5930	3.8377	2.3490	3.8566	2.6698
1092485	1.2656	2.1702	0.6257	0.0432	0.7970	1.1886
1098546	5.0583	4.9252	4.9125	4.2630	4.2702	4.3304
1104558	3.1147	3.0841	2.7545	2.6971	1.9895	2.2353
1095936	5.7415	4.3883	5.2696	4.8811	3.7934	4.6944
279956709	2.2899	2.3959	1.4704	1.2200	1.8989	1.0112
1093810	7.6195	7.0304	6.5395	6.6810	6.0058	6.4819
279657980	0.6672	1.3580	1.8819	0.3752	0.5852	0.9269
1095014	1.8978	3.3643	2.3633	0.9519	2.8746	1.7833
1099972	3.9551	3.1683	3.4428	2.9475	2.6950	2.9086
1104901	1.0548	1.3266	1.3058	0.3279	0.7281	0.6189
279765268	1.7534	2.4733	0.3710	0.9243	0.9734	0.6884
1098019	4.3226	3.9596	3.9168	3.7724	2.9918	3.4241
280089360	1.0451	1.6460	1.0651	0.5624	1.1835	0.0000
1095782	3.6199	3.6833	3.0238	2.8725	2.5322	2.9134
1100862	2.5533	2.9810	2.8566	1.7331	2.2758	2.3740
280094138	3.1598	3.6713	3.3785	3.1925	1.4465	3.5626
279791782	4.1689	4.4872	4.6404	3.9006	3.7578	3.6327
279762639	0.0000	0.8846	1.1201	0.0000	0.0000	0.0000
1093108	2.8034	2.7725	2.6787	2.0785	2.4475	1.7244
1096306	3.9438	3.4207	3.7850	3.5426	2.4371	3.1664
1087868	6.1221	5.1979	5.5024	5.0965	4.5734	5.1553
1094282	6.8560	6.5782	6.6065	6.0021	5.7464	6.2976
280048871	3.1920	3.4187	4.3759	3.7561	2.0801	3.1580
279739272	2.9415	3.6007	2.9071	2.8215	2.4748	2.1625
1099447	2.6196	3.3284	2.2707	1.6520	2.1075	2.4690
279865957	1.0657	1.0090	0.8149	0.0000	0.5642	0.3378
280020729	1.7058	2.3934	1.9461	1.3422	1.0611	1.6551
279936282	0.5705	1.0082	0.4078	0.0000	0.0000	0.0000
279847635	9.1116	8.5464	7.9607	8.1326	7.5868	7.9151
280034355	4.4788	4.1977	4.2193	3.5588	3.7780	3.5754
279731191	8.7278	8.0875	7.4283	7.5377	7.1053	7.6170
279901845	1.2070	3.4341	1.2374	1.9072	0.5710	1.4170
1103292	4.6294	4.4148	4.2943	3.9508	3.7969	3.6081
1100463	1.9703	2.0319	1.8771	0.7658	1.3171	1.8156
1104904	5.7613	4.6859	4.5951	3.3885	4.4806	5.1927
279951826	3.8972	4.2837	3.0709	2.6524	3.5657	3.0546
279987952	0.3277	2.0822	0.0624	0.0913	0.1585	0.2440
279816688	2.1377	2.1634	2.3394	1.8121	1.1551	1.6967
1096863	6.3902	5.4096	5.6576	5.5262	4.6219	5.3338
1089203	1.7293	1.6138	1.7646	0.8375	1.3542	0.9437
1088788	4.6416	4.7113	4.5356	4.3177	3.8164	3.7825
1100134	5.5002	4.5860	4.5825	4.2796	3.8066	4.6109
1090944	3.4723	3.1326	3.5152	2.5884	2.6049	2.9576
1089878	4.8423	5.5270	5.2084	3.2732	5.0383	5.2973
1092027	3.3154	3.6238	3.0712	2.9320	2.5554	2.5548
1091172	3.2283	3.8545	2.9797	2.0782	3.0464	2.9706
1089349	3.7369	4.4066	2.7519	2.6607	3.0256	3.2453
280007707	1.4110	1.9791	1.1509	0.7623	1.0811	0.7346
1098769	4.3115	3.5255	3.7755	3.6984	2.9027	3.0485
1099979	2.6374	2.5509	3.6803	1.4887	2.3201	3.0981
1090761	2.8134	2.5862	2.4559	1.9167	2.0594	1.9186
1100609	4.5953	4.4120	3.9879	3.4260	3.9237	3.6860
280125926	5.5785	5.4579	4.7209	4.1379	5.0313	4.6322
280133904	1.9559	2.5149	1.5738	1.9500	0.7594	1.3799
1092153	1.6124	2.8580	2.7375	0.9889	1.8834	2.3809
279803055	2.9110	2.6419	2.8833	1.9801	2.2023	2.2994
279891617	0.5086	1.0259	1.1384	0.1676	0.2528	0.3015
279525954	0.4496	2.7902	0.2403	0.9167	0.3082	0.3059
1096784	3.1742	2.9585	2.9721	2.6450	2.3287	2.1830
279784987	7.4237	7.9376	7.5591	7.0020	6.5289	7.4427
1099486	3.2772	2.7789	3.3245	2.6238	2.3462	2.4645
1087014	3.3185	3.3376	3.0217	2.8873	2.3614	2.4848
1102027	3.3318	3.2950	3.0425	2.6192	2.4776	2.6285
1097038	2.1845	3.7644	3.3486	1.3311	2.9832	3.0428
1090191	2.8361	2.5980	2.4553	2.0812	1.6963	2.1742
1091140	3.1424	2.6552	2.4375	2.3213	2.0342	1.9433
1102609	5.1907	4.2517	5.6169	4.9481	4.4504	3.7254
1087571	3.3535	3.3982	3.3553	2.8829	2.5519	2.7410
1101065	2.8995	3.0339	2.9808	2.5487	2.2159	2.2195
279786931	3.3359	2.7656	2.3493	2.1121	2.1282	2.2805
1087359	3.6330	3.2253	3.1324	2.7802	2.4045	2.8771
279771064	4.2553	4.4852	3.9963	3.2219	3.1719	4.4157
1088330	2.9841	1.9732	2.4112	1.9949	1.8538	1.5941
1094807	2.8221	2.6686	2.4507	2.5323	1.7295	1.7540
279808421	7.2034	5.7937	6.7936	6.2504	5.4562	6.1596
1092642	3.9953	3.2239	2.7117	2.1730	2.9661	2.8673
1096464	3.6347	3.1223	3.2981	3.2360	2.5161	2.3789
279959846	1.9589	2.1566	1.6673	1.4566	1.4099	0.9922
279936989	2.5467	2.9524	2.5325	1.9724	2.1132	2.0244
1097982	3.7898	3.5765	3.6499	3.2216	2.8818	2.9918
1106308	5.8755	5.9721	6.1429	5.5066	5.6093	4.9545
1103681	1.6196	0.6975	0.5957	0.2873	0.3366	0.3711
279749929	0.0719	1.9801	0.0000	0.0000	0.0000	0.1361
1105795	4.7355	4.5378	3.5570	4.1281	3.4986	3.2875
279772676	1.5778	1.4218	1.4706	0.3566	1.1009	1.0971
1090185	3.6076	3.5290	3.2776	3.0925	2.6027	2.8068
1093663	3.9872	3.9537	4.1459	3.4325	3.0981	3.6450
1097796	5.9081	6.1878	4.1565	4.6845	5.1891	4.4681
1096443	5.0017	4.9219	4.8124	4.2388	3.9409	4.6460
279142117	2.8059	2.9227	3.1328	2.0574	2.5415	2.3526
279788290	1.2231	2.7577	0.7037	1.6522	0.3178	0.8046
280120876	1.1056	2.4110	2.1556	0.4204	1.4095	1.9341
279745138	2.8798	3.7366	2.7392	2.0319	3.0081	2.4091
1090117	3.5006	3.0335	2.8680	1.9946	2.5364	2.9677
1096931	3.5992	3.0310	3.5885	2.9043	2.7559	2.6576
279772504	2.7118	3.2404	1.8787	2.8328	1.0583	2.0388
1089452	4.7300	4.9399	4.4225	4.2318	4.0207	3.9398
1109114	4.6622	4.4732	4.3895	3.9336	3.7800	3.9120
1090567	7.2291	6.0131	6.1642	6.2090	5.3635	5.9362
1096455	2.5744	2.7318	2.2356	2.3620	1.6533	1.6290
279775326	3.9055	4.4541	3.9900	3.5277	3.4602	3.4654
279811756	3.3070	3.6968	2.5063	2.7414	2.1471	2.7280
1096518	1.5527	2.0049	1.0226	0.6249	1.2354	0.8266
1093901	5.0693	5.1249	4.5349	4.6809	4.1645	3.9918
279721846	2.2689	1.8178	2.0131	1.2860	1.4128	1.5093
279747938	2.7291	2.2230	2.2942	1.8357	2.1482	1.3711
1086994	2.6417	3.0015	2.6571	1.1460	3.0043	2.2606
279905193	4.4868	3.7413	3.9620	4.0809	2.7899	3.4323
1095618	2.6671	0.2061	0.2723	0.4080	0.4852	0.3655
1105955	1.8762	1.1984	2.2719	1.9075	0.4996	1.0547
1091345	4.9265	4.3939	4.6159	4.4477	3.5188	4.0870
1093687	2.9455	3.1951	3.2962	3.1641	2.4292	1.9614
1098891	3.8300	3.4903	3.3655	2.9766	2.7481	3.0793
279764261	1.6715	1.8317	1.1415	0.8438	0.3390	1.5881
279806538	3.4756	2.5367	2.8706	2.8694	1.8922	2.2478
279750940	0.5787	2.4302	0.1061	0.8478	0.0000	0.3950
279819830	3.0183	2.9862	2.9626	2.9032	2.5664	1.6284
280053933	2.2695	1.7193	0.5291	1.0239	1.2378	0.3873
1095614	6.2970	5.7769	5.8136	5.6187	5.1710	5.2306
279708231	2.4286	2.6635	2.9483	2.1194	1.2719	2.7841
1093880	2.9077	2.5849	2.3273	2.0934	1.9631	1.8989
1090731	6.6460	6.4980	6.4454	5.9464	5.7188	6.0600
280064605	3.2126	2.2966	2.4046	1.9826	2.1131	1.9553
279996792	4.6103	4.7854	4.6461	3.7722	4.0296	4.3796
1095485	5.8630	6.2809	6.1745	5.2996	5.6263	5.5331
279933079	0.0000	1.0606	0.7981	0.0000	0.0000	0.0000
1098958	6.4711	6.3525	6.2073	5.9148	5.5832	5.6748
1096728	2.2638	2.1323	1.7821	1.8603	1.2395	1.2207
1101088	4.2057	3.8115	4.0165	3.5657	3.0746	3.5358
1088402	5.1303	5.3171	5.0327	4.4389	4.4334	4.7516
1091548	3.7534	4.0883	3.7514	3.1535	3.7414	2.8434
1093059	3.9362	4.1233	3.8933	3.4597	3.1630	3.4754
1088562	3.9520	3.9507	4.1937	3.5946	3.1559	3.4938
279869045	3.9375	2.5935	2.8011	2.8165	2.6820	1.9820
1091319	3.8459	3.9837	4.1307	3.1970	3.7126	3.1998
1102128	2.1861	1.5883	2.1053	1.5195	1.0928	1.4198
280014944	1.5852	2.1090	2.3676	1.0757	1.3139	1.8257
1101307	2.3394	2.1665	2.2137	1.8392	1.8191	1.2157
1096257	2.6800	2.5223	2.6224	1.9549	2.3630	1.6620
1089150	2.0223	1.5821	2.2255	1.0384	1.6501	1.2973
280050012	3.6829	4.1830	4.1495	3.8823	2.0142	4.2771
279707209	1.3302	0.0000	0.8360	0.2242	0.0000	0.1008
1089767	5.0491	5.0269	4.7141	4.3500	4.1458	4.4533
280064236	1.9487	1.9818	1.9211	1.3228	1.4357	1.2534
1092936	3.2137	3.0309	2.9151	2.4943	2.5502	2.2766
1091126	4.4045	5.1226	4.6443	2.4378	5.2139	4.6813
1089790	3.0994	2.8753	2.8606	2.6635	1.8745	2.4589
1104180	1.6823	1.2687	0.5454	0.5794	0.4558	0.6233
1103508	6.3099	5.1661	5.3682	5.4247	4.4311	5.1514
1096266	3.4711	2.6630	3.2753	2.8110	2.0525	2.7112
279503476	4.5724	3.8078	3.4554	1.7511	3.7905	4.4602
1088064	4.6613	4.6696	4.2186	4.5505	3.8921	3.2747
1103250	2.7476	2.4542	2.5033	2.0646	1.7690	2.0396
1096081	2.1518	1.7218	2.0654	1.3666	1.1576	1.5829
1101314	3.1373	3.4671	3.1170	3.2842	2.6551	1.9508
279777569	5.2203	5.1514	4.9593	5.1015	4.2733	4.1256
279787991	4.6790	3.7863	3.4037	2.6767	3.5927	3.7695
1088960	5.7995	5.5279	5.3977	5.4173	4.7615	4.7187
1101857	5.2724	4.7425	4.8871	4.6014	3.9959	4.4773
1096116	2.4355	2.6473	2.0907	2.0043	1.8340	1.5082
1105804	3.2304	3.4103	2.8587	2.5880	2.3232	2.7623
1098098	2.5830	2.4198	2.5955	2.0725	1.8110	1.8896
1097727	5.1608	4.8603	5.0005	4.4701	4.1134	4.6136
280113552	1.7540	2.9909	0.8174	1.0739	1.6896	0.9757
1098859	0.5950	1.2564	1.0223	0.0000	0.4636	0.5879
1099242	4.0579	4.3733	3.9963	3.4017	3.2635	3.9403
1087336	2.2179	2.4557	2.6457	1.6727	1.9619	1.8630
279784307	3.2638	2.5529	2.3887	2.7619	1.9390	1.6839
1092167	2.1435	1.7631	1.2235	0.7520	1.3938	1.1648
279785387	2.2213	2.3706	2.0121	1.6671	1.8603	1.2580
1094247	4.8642	4.1442	4.1560	4.0890	3.7061	3.5531
1090869	4.8486	4.6949	4.7705	4.3884	3.7759	4.3344
1095922	3.6892	2.6061	2.7848	2.3905	2.3460	2.5296
1107172	10.2175	8.7110	9.3551	9.3869	8.0628	9.0207
1092085	3.9998	4.1122	3.6813	3.3574	3.3393	3.2840
1094592	3.7714	3.9026	3.8029	3.5865	3.2905	2.7881
279859867	2.7047	3.2435	1.9196	1.9062	2.3897	1.7624
1102906	2.5063	3.1931	2.8090	2.2943	2.2711	2.1344
1100558	3.7536	4.3033	4.0969	3.3044	3.6610	3.3807
1090939	2.9939	2.7860	3.0357	2.2654	2.1238	2.6211
1094731	2.4609	2.4492	2.0885	1.7815	1.6708	1.7421
1098569	5.4161	5.3332	5.1123	4.7211	4.5227	4.8137
279771293	1.6911	1.0976	2.1823	1.0640	1.0633	1.0399
1094624	4.2786	4.2841	4.2620	4.1083	3.4009	3.5128
279854762	8.8084	8.3087	7.3905	8.2794	7.1320	7.2942
279970708	1.6728	0.7780	0.5213	0.3291	0.8415	0.0000
1098202	4.0722	3.9552	3.7018	3.3682	3.1069	3.4530
279074280	8.6895	8.0170	8.1180	7.9322	6.8977	8.1948
1098600	2.0491	2.0195	1.6556	1.5810	1.4073	0.9363
279553797	2.7774	2.4835	2.4428	2.2482	1.9603	1.6958
1087751	1.6927	1.7829	1.6901	0.6871	1.4409	1.2389
1087445	5.7493	4.7024	5.0869	4.7452	4.2296	4.7656
279896495	6.5216	6.2447	5.4674	6.0501	5.0224	5.3637
1103605	3.6116	3.6864	2.6667	2.9800	2.6410	2.5462
279787178	1.2864	2.2079	0.8786	1.2148	1.1162	0.2448
279860536	3.1371	2.7503	2.3837	2.4642	1.6551	2.3587
1104770	4.5447	4.0030	4.2802	4.2842	3.1608	3.5915
280107497	3.4358	2.3012	3.0451	2.7077	1.8275	2.4555
1091978	3.6267	3.4424	3.4349	2.9411	2.4400	3.3317
1101440	4.5034	4.8439	4.7782	4.7153	3.9578	3.6632
279871219	7.7373	7.0784	6.0096	6.9519	5.8870	6.1990
279963217	7.5689	7.3710	7.3404	7.1073	6.4621	6.9240
280089804	1.6546	1.1507	1.6163	1.0465	0.8611	0.7273
279970694	5.5371	3.6932	5.7499	4.6291	3.6161	4.9491
279928564	3.7305	2.7275	3.2315	2.4898	2.8175	2.5965
279966788	0.9153	0.3756	1.0072	0.0770	0.2536	0.1837
1089675	6.8758	5.7691	4.8084	6.2993	4.5608	4.8095
1088660	4.3222	3.6785	3.8463	3.4727	3.1756	3.4154
1087416	1.2244	1.3215	1.3008	0.6521	0.7289	0.6825
1094494	3.6883	3.4504	3.8542	3.4243	3.2404	2.5456
279817250	3.2137	3.3005	3.8701	3.2710	2.4970	2.8337
279979430	0.1239	1.9133	0.1153	0.1013	0.1496	0.1200
1097855	4.1291	4.4718	4.2197	3.6209	3.9338	3.4849
1101506	4.0599	3.6905	3.6591	3.4421	2.9690	3.2180
1105621	2.6917	2.5737	3.1553	2.4679	2.1975	1.9814
1095630	7.0805	6.1953	6.0929	5.9796	5.6053	6.0104
1090189	2.2774	2.7760	2.3184	1.9310	1.7515	1.9198
1092327	3.2007	3.2402	2.7828	2.5777	2.5281	2.3491
1092425	6.1618	6.0439	6.1253	5.7546	4.9268	5.8808
1101823	3.4118	2.9120	2.5424	2.6828	2.2992	2.1158
279852790	1.8630	1.6648	1.5002	1.0009	0.8072	1.4527
280084379	4.4375	4.5305	3.6310	3.2330	3.7570	3.8420
1101998	2.9746	3.2904	2.7390	1.6879	2.9764	2.5739
1103303	2.9318	3.5010	2.9508	1.8278	2.5424	3.2479
1096767	3.4828	2.8250	2.4637	1.3444	3.0913	2.5705
1098248	3.6465	3.9896	3.4278	1.9367	3.4946	3.8674
1097915	3.1358	2.6081	2.7724	1.9486	2.3658	2.4367
1104406	3.6577	2.8695	2.9429	2.8430	2.4302	2.4323
1087767	4.7286	3.9322	3.5609	1.6798	4.4467	4.3306
280008835	3.3418	3.5642	2.8331	2.7643	2.3081	2.9023
1097118	1.3227	2.4729	1.8447	0.5904	1.7847	1.5009
1102527	3.3346	3.4500	3.2050	3.2510	2.4724	2.5035
1104252	3.7502	3.4618	3.5311	3.3042	2.7134	2.9643
279738854	2.2631	2.7757	2.5821	1.6827	1.7986	2.3789
279486054	4.5647	3.8966	4.1251	3.9175	3.4073	3.5018
1089373	4.6100	4.0021	4.1965	2.8517	4.7467	3.4512
1090671	3.0334	3.2433	3.1260	2.6670	2.7481	2.2301
1093724	5.6099	4.6784	5.0996	4.8893	3.8603	4.8811
279895544	0.0792	1.8756	0.2104	0.0000	0.0000	0.4086
1087376	2.5997	2.7914	2.5817	2.2409	2.1358	1.8396
1105109	3.4567	3.7829	3.6053	3.1418	2.5927	3.3539
279739956	7.1218	6.1721	6.3135	6.2334	5.8359	5.7841
279724183	2.9501	3.1151	2.6831	2.3034	2.4857	2.2056
1087465	3.0327	2.7754	2.8118	2.7656	1.9942	2.1069
1099741	3.7225	2.8382	3.5591	3.1041	2.3015	2.9611
1102354	2.7533	2.0013	2.2204	1.6172	1.7354	1.8694
1099001	4.3845	4.6378	4.5834	3.3913	3.7524	4.7163
1103711	5.6435	4.1793	5.0550	4.8487	3.7136	4.5740
1096380	4.1804	3.7305	3.8364	3.3804	3.2851	3.3409
280127727	3.1306	2.8600	2.7956	2.7180	1.9392	2.3891
1091665	5.2894	4.7911	4.9259	4.7138	4.1122	4.4407
1100410	4.2686	3.6827	3.9652	3.2720	3.6032	3.3018
1099303	2.0977	1.7315	0.7432	0.3930	0.9157	1.5263
1087698	2.3405	2.8484	2.7902	2.2597	2.1869	1.7957
1099880	3.5721	4.2267	4.0735	3.3129	3.6222	3.2011
280098636	3.9506	3.9493	3.6575	3.5372	3.4358	2.8482
279786828	1.6860	2.0773	2.2109	1.2483	1.2814	1.7088
1096499	5.5458	3.5800	2.9336	1.6616	4.0409	4.6215
279807154	1.1626	1.5414	1.2413	0.2490	1.1547	0.8062
279980848	1.8615	2.6345	0.9114	1.8342	0.8251	1.0137
1091626	3.1280	3.2923	2.9543	2.9528	2.2829	2.4048
279854500	3.9374	3.3161	3.5942	3.5359	2.7464	2.8326
1095263	5.6046	4.9572	5.0364	4.9484	4.2794	4.6380
1091154	3.6319	3.7080	3.5717	3.2549	3.0718	2.8528
280002757	1.2076	1.1144	0.4706	0.0813	0.5984	0.3814
1105423	4.2678	4.3468	4.0036	4.0973	3.4060	3.3834
1087275	4.9166	5.2551	5.0425	4.8680	4.3121	4.3038
1089808	4.9765	4.9213	5.0102	4.6999	4.1679	4.3099
1095221	3.2339	3.0913	3.2332	2.9813	2.3327	2.5145
279912953	8.9294	8.9710	9.3651	8.6545	8.1572	8.7247
1096428	3.0621	2.9679	3.1257	2.7850	2.0574	2.5842
1089289	3.1414	2.7129	3.0307	2.6040	2.1987	2.3538
280112630	1.3346	0.9005	0.5061	0.4703	0.2325	0.3108
1093752	2.0377	2.1260	2.1609	1.8567	1.3691	1.3719
1100952	3.0724	2.8031	2.7392	2.6621	1.8906	2.3359
1093039	2.7172	2.5815	2.7643	2.2167	2.0816	2.0383
280009286	1.4694	1.3238	1.4388	0.8508	0.7361	0.9201
1099287	5.0976	5.1416	4.9525	4.9105	4.3909	4.1656
1090809	2.9250	3.0590	3.3171	2.8634	2.3534	2.3597
279937395	0.7820	0.9035	1.2128	0.0000	0.6210	0.5536
280086664	2.9071	2.5935	3.1329	2.4637	1.7382	2.7082
279657077	0.9129	0.4586	1.1218	0.0000	0.3194	0.4514
1098748	5.2920	4.5793	4.6883	4.6124	3.7884	4.4364
1088568	3.1260	3.4624	3.2980	2.4730	2.6987	2.9926
1100186	3.8514	3.2235	3.3437	2.9989	2.5143	3.1845
279780860	1.7765	3.2276	1.2274	1.7439	1.6795	1.0879
1094143	2.9983	3.3088	3.1292	2.7759	2.3358	2.6050
280096687	3.8108	4.3543	3.8515	3.8135	2.9780	3.5063
1096749	4.0073	3.6702	3.8114	3.5496	3.2232	2.9984
1108038	1.6140	1.9875	1.9036	1.7174	1.0377	1.0335
1096704	5.2366	5.3555	5.5087	4.8361	4.5365	5.0121
1100571	5.7729	4.8404	5.5374	5.0187	4.4457	4.9714
1108594	7.2596	6.9112	6.9499	6.8186	6.2205	6.3667
1098129	4.5527	4.2266	4.1281	3.9961	3.5615	3.6352
279880644	1.3119	1.4824	0.9183	0.2777	0.7117	1.0087
1100825	2.4013	1.8233	2.1830	1.3903	1.6076	1.6971
279922723	3.4250	3.8131	3.4261	3.0669	2.7889	3.0958
1096108	3.2266	2.7697	3.3301	2.7752	2.4338	2.4048
1090895	6.7173	6.6123	6.9335	6.3442	5.9879	6.2185
280093904	4.5488	4.6086	3.8599	4.0114	3.8760	3.4187
1103920	2.6003	1.6794	2.1672	1.9026	1.7223	1.1116
280102578	4.6520	4.5421	4.4636	4.0180	3.6052	4.3252
279953669	0.5496	1.5823	0.7182	0.8269	0.3154	0.0000
1107813	3.5999	4.1430	3.8762	3.4473	2.7856	3.6793
1105391	3.3203	3.6589	3.7124	3.0086	2.6795	3.2967
1100203	3.4663	2.6380	3.0303	2.7411	2.1750	2.5117
280085671	3.1564	3.5269	3.2018	2.0715	3.1036	3.0041
1094889	3.6127	4.3651	3.9513	3.5835	3.2462	3.3946
280098805	0.7737	0.6813	1.2470	0.0000	0.9195	0.0781
1090862	5.6049	5.2620	5.5795	4.9191	4.6375	5.1871
1088625	3.1415	2.9941	3.1684	2.5823	2.1885	2.8314
280022525	1.0676	3.0861	0.7550	1.1730	0.8279	1.2069
1089765	3.4949	3.4536	3.0625	2.7339	2.7504	2.8261
1101984	4.4336	4.6047	4.4847	4.2423	3.7752	3.8056
1099927	1.3375	1.2610	1.3088	0.2873	1.1092	0.8111
279657784	1.4667	1.6532	1.0852	1.1266	1.0004	0.3789
279479357	5.0736	5.2854	4.8955	4.4200	4.6815	4.4539
1096106	4.8192	4.9550	4.5236	4.5377	4.1118	3.9504
1095588	2.6738	2.2570	2.1213	1.6919	1.7217	1.9409
279843847	1.4650	1.9532	1.9157	1.0590	1.1122	1.4653
1087007	2.6360	2.6461	2.6328	2.5325	1.9237	1.7620
1096503	2.5171	2.7159	2.4749	2.3793	2.0139	1.6182
1101758	5.9946	5.8409	4.9466	5.3589	5.2326	4.4956
1091562	4.3780	3.9722	3.7452	3.0336	3.8064	3.5623
1096051	3.4684	3.3265	3.2341	2.2093	3.0704	3.0573
279747449	3.1220	2.6711	2.7579	2.6422	2.2591	1.9577
1097997	2.7778	2.6090	2.1713	1.9325	1.8271	2.1070
279670511	2.7194	2.6908	2.6548	2.7135	1.7907	1.8699
1094820	3.8731	4.2013	3.4832	3.5382	3.0359	3.2932
1088172	3.2266	3.9216	3.6209	1.2709	4.1337	3.6749
1090942	5.9685	5.9870	5.8275	5.6406	5.1945	5.2586
1100108	3.1641	3.9055	3.4541	2.4232	3.2941	3.1175
1093813	0.9936	0.6205	0.4724	0.0000	0.3282	0.0713
1098206	2.6604	2.5506	2.7074	2.3729	2.0116	1.8472
1097892	3.2139	3.7155	3.5189	3.0534	2.9264	2.7831
1095689	1.9445	2.6580	2.8729	1.8173	2.2855	1.6876
1092749	1.9877	2.2358	1.6857	0.8080	1.7691	1.6485
1094285	3.9985	3.5827	3.6745	3.4111	2.9775	3.1860
1097160	3.5922	3.5370	3.5416	3.1570	3.1010	2.7317
279865535	4.7440	5.4004	4.3872	4.0146	4.4814	4.3552
1091217	4.4315	4.1570	5.1419	4.0896	3.7310	4.2321
1088192	0.9422	1.2961	1.0973	0.2612	0.7596	0.6387
280003970	1.7247	0.9574	1.4702	1.5159	0.5777	0.3840
279857068	2.1419	2.6074	2.5311	1.8933	1.6974	2.0151
1104817	3.2504	3.2994	3.0856	2.5334	2.8999	2.5275
1087898	4.4976	4.7787	4.7084	3.9885	3.8487	4.4733
1092190	1.9631	2.4161	3.4500	1.8969	2.5843	1.6743
279976341	1.5250	1.6337	1.4912	0.5810	1.1674	1.2279
1103206	3.5380	3.8350	4.0579	3.5766	1.9584	4.2231
1109051	3.1381	3.2403	2.4576	3.2946	1.5823	2.2869
279773946	3.6991	3.1553	3.6062	2.9245	2.7321	3.1320
279952855	2.9096	3.3185	3.6064	2.6316	2.4383	3.0926
1098404	3.3490	2.9707	2.8699	2.5710	2.4809	2.4659
1104880	3.7855	3.9234	3.6996	3.7743	2.9386	3.0245
279995738	0.6863	0.5434	0.4709	0.0318	0.0000	0.0000
280127567	2.0200	2.2121	2.3802	1.8628	1.4699	1.6109
280069363	0.6193	1.6808	0.6069	0.7321	0.0000	0.5067
279809762	2.3724	3.1175	2.7669	1.9793	2.4712	2.1385
1092244	6.4919	6.3369	6.0204	5.9873	5.4437	5.7509
279874916	3.4100	3.7278	3.8279	2.7227	2.8798	3.6967
1091438	4.1430	3.9288	4.1669	3.6030	3.2798	3.6910
1101115	5.3456	5.5112	5.2971	4.3575	5.0357	5.0963
1095894	3.2142	3.4005	3.1474	2.5980	2.7386	2.7613
1088681	6.1336	5.6453	5.5748	5.3900	4.8444	5.4554
1093014	3.6425	4.0008	3.7851	3.8485	2.9250	2.9914
1098028	2.5036	2.3450	2.2578	1.9969	1.8819	1.5650
280096483	3.4270	3.6035	3.2216	2.5817	3.0918	2.9164
1095318	4.8633	5.2205	4.7024	4.1334	4.0960	4.8946
1096849	1.7996	2.0091	1.4663	1.4030	1.1963	1.0140
1095139	3.8942	3.1884	3.2696	3.1100	2.7806	2.8003
1098509	2.4249	2.4516	2.3417	1.9505	1.9425	1.6654
1099272	5.6763	5.2607	5.3112	5.1336	4.7414	4.7135
279828586	4.7121	3.5945	3.8549	4.2428	3.1083	3.1512
1100730	2.8138	3.0141	2.5187	1.9222	2.5857	2.1796
1090510	5.2695	5.0726	4.9317	4.5804	4.1545	4.8801
1087356	3.3625	3.2056	3.5900	3.5734	2.9868	1.9399
1103341	2.4620	2.0714	2.0616	1.8092	1.9267	1.2014
1089318	2.0710	1.7346	1.8592	1.4642	1.2762	1.2669
1090175	3.7054	3.9731	2.7515	3.0555	2.9399	2.7773
1087981	4.2053	4.1130	4.0048	3.7126	3.4033	3.5508
1092081	4.5305	4.7674	4.6638	4.1892	3.8414	4.2749
1089249	5.1088	5.0741	5.1433	5.0726	4.3430	4.2557
1092979	3.5436	3.7437	3.3071	3.1264	3.1634	2.6504
279774148	2.7587	3.7021	3.2519	2.2218	3.4398	2.3970
1088713	4.2778	3.4917	4.1904	3.6934	3.3199	3.2926
279746733	1.7058	3.0776	1.4316	1.7065	1.4554	1.3994
280096849	6.8893	7.1641	7.1374	6.1077	6.8605	6.5693
279900427	1.8485	1.5672	1.4989	1.4667	1.1052	0.6905
1096787	8.2730	8.4442	8.2649	7.9369	7.1796	8.2142
1105408	3.0861	3.1073	2.9227	2.7749	2.3640	2.3279
1105745	3.2773	3.8986	3.0943	2.7744	3.3014	2.5453
1103595	6.4906	6.7049	6.3840	6.1709	5.5748	6.1853
1093407	3.6948	4.3141	3.8673	3.3862	3.5634	3.2790
1096813	4.4622	4.2057	4.1182	4.0287	3.3615	3.7486
1087117	4.8865	4.4602	4.0812	4.0122	3.7290	4.0406
279983244	2.2150	1.5631	0.9671	0.9255	1.2334	0.9403
1098224	3.3172	3.5970	3.3648	3.0276	2.7113	2.8949
280084391	7.6976	7.4268	7.5001	7.4075	6.5570	7.0151
1103871	2.5037	2.4980	2.2951	2.1302	1.6616	1.8602
279984620	2.0056	1.4271	1.0165	1.7387	0.5897	0.4767
1105794	4.0047	4.3910	4.5860	3.7678	3.2982	4.2717
1098426	5.6530	4.7595	5.0325	5.4246	3.9005	4.4764
1088261	3.0026	3.0659	2.9975	2.7703	2.2710	2.3840
1099042	2.9674	2.6427	2.6657	2.8137	2.1119	1.7102
1092646	5.1556	4.5886	4.8238	4.3196	4.5088	4.1002
1093159	4.2833	4.4116	4.2524	3.8225	3.2370	4.2519
279887427	2.1254	2.2168	0.8892	2.3587	0.3585	0.8801
279263307	3.1345	2.5273	2.3108	2.3996	1.9294	2.0095
1105956	5.5718	5.8972	5.4812	4.9152	5.2701	5.1312
1090242	4.0629	3.8273	3.7329	3.7538	3.2430	2.9928
1101125	2.7394	3.2014	2.2661	1.8797	2.3531	2.3414
279894484	1.5069	1.8833	2.2133	1.1089	0.7859	2.0765
1101888	1.7201	2.0718	1.7156	1.3571	1.4818	1.0386
1088576	5.9355	5.6563	5.7813	5.5596	4.8771	5.3069
1104177	3.0165	2.9799	2.7768	2.7529	2.1988	2.1948
1090464	3.0188	3.3866	3.4481	2.6455	3.0286	2.5530
279949494	2.3343	2.4408	2.1498	1.5477	1.0412	2.7099
1093042	2.6146	2.6163	2.6422	2.2164	1.9934	2.0377
1104951	1.5818	1.8129	2.8859	1.8090	1.5545	1.2919
280036670	2.7083	2.8595	2.6923	2.4912	2.3799	1.7649
279983106	1.9890	2.1098	1.8362	1.2349	1.7998	1.2763
1098432	2.4637	2.4114	2.5122	2.1981	1.8365	1.7299
279985917	1.1511	0.5756	1.6926	0.4013	1.1497	0.2455
1097342	3.2769	3.5600	3.6325	3.2282	2.6143	3.0043
279665477	1.2005	0.5790	1.1616	0.2826	1.0364	0.0000
1099771	1.9202	1.5267	2.1823	1.4806	1.3228	1.2042
1098830	2.5102	2.8424	2.9899	1.7194	2.5275	2.4743
1094185	2.4804	3.0832	2.6380	2.4963	1.9640	2.1202
1091311	4.2235	3.9478	4.0324	3.3499	3.6517	3.5815
1091786	3.3619	3.2827	2.8675	2.9460	2.3796	2.5663
1098487	1.0185	1.5160	1.8197	0.4342	0.9852	1.3151
1087873	4.4193	4.2258	3.6083	3.8174	3.4515	3.3651
279865228	3.2780	2.6951	2.3186	2.3648	2.2834	2.0248
1101367	3.2402	3.3671	3.4176	2.6914	2.6070	3.1080
1101774	2.9332	2.6563	2.1285	2.1245	1.8896	2.0857
1096627	4.9511	5.1040	4.9594	4.2960	4.3485	4.7528
1096637	3.9638	3.3637	2.9628	2.8693	2.8405	2.9638
1101669	3.3248	3.2669	3.0642	3.1206	2.3415	2.5774
1100617	4.3573	4.1030	4.3633	4.3257	3.1711	3.7110
1091846	4.6128	3.9575	4.0818	4.1899	3.2565	3.5901
280035678	0.5783	1.7440	1.1287	0.2400	1.1339	0.4614
279924385	2.8090	3.2412	1.7738	1.8597	2.5640	1.7850
1087524	2.8184	2.6213	2.5208	2.0662	2.1871	2.0930
1093963	4.1958	4.3828	4.4519	4.2981	3.6085	3.5104
1108452	6.0665	5.7741	5.4516	5.5782	5.0068	5.0940
1104731	3.6780	3.7296	3.3761	3.1686	3.0189	2.9836
279726174	2.9418	2.2680	1.6165	1.6708	2.2080	1.3369
1090399	6.2563	5.5934	5.5878	5.6059	5.1923	5.0308
1097146	4.4183	4.6150	4.5521	3.9525	3.8964	4.1283
1097664	5.6362	5.2867	5.3537	5.3155	4.4883	4.8660
1093828	3.5536	5.4910	5.2950	3.8820	4.2546	4.5970
280100823	3.1960	2.9414	3.1219	2.8314	2.6001	2.2217
279912667	3.4516	3.6805	3.7073	3.0299	3.0259	3.1795
1088740	4.2242	4.3479	4.1410	3.5223	3.7310	3.8569
1098160	2.3989	2.1626	2.0356	1.8733	1.5968	1.5247
1088323	3.1924	3.8236	4.3492	2.4957	3.6848	3.5837
1094835	4.5123	3.7561	3.2555	2.2257	4.0063	3.6913
279778902	2.3134	2.4111	2.1765	1.3730	2.2646	1.6629
1092500	3.6459	2.8164	2.9527	2.8977	2.3395	2.5778
1095206	4.4668	4.7919	3.9799	3.2538	3.6972	4.6884
279798631	1.2410	1.8685	1.1125	0.7030	0.9234	0.9978
1094407	6.0814	5.4936	5.4918	5.2872	5.0160	5.1659
1095909	2.8076	2.5515	2.1118	1.1214	2.1998	2.5536
1102651	1.0097	1.4946	1.2209	0.2748	0.7797	1.0756
280127342	0.9223	0.5550	0.4773	0.2744	0.0502	0.0356
1087161	2.9206	3.1860	2.8559	2.4082	2.8354	2.1246
280073869	4.6116	4.4034	4.1926	2.9830	4.4932	4.1375
1102484	2.3224	2.1106	2.3607	1.7456	1.3512	2.1031
1101702	3.0368	3.3696	3.2041	2.9492	2.3419	2.7263
279616769	2.7087	2.5117	2.5021	2.1473	2.3571	1.6250
1095301	0.5360	1.5938	0.8509	0.0704	0.7098	0.6078
1095467	2.6664	2.4653	2.1815	2.0872	1.7757	1.8579
1098907	2.1057	2.3261	1.9970	1.6466	1.6395	1.5505
279662474	0.4043	0.9880	0.5681	0.3683	0.0000	0.0000
1097698	3.2604	3.9439	3.5272	1.7520	3.7440	3.6435
1098894	3.8456	3.9557	3.1713	3.0667	3.2080	3.1070
1103564	6.6448	6.9054	5.9873	5.8369	5.7432	6.3676
1091872	1.8794	3.0105	2.6414	1.8764	1.8884	2.1775
279840585	1.8396	2.0733	1.6645	1.3004	1.0485	1.6420
279895884	3.4224	3.5568	3.7157	2.9957	2.9700	3.1430
1101811	2.8939	3.5240	4.2371	1.7981	3.8179	3.4538
279948067	2.5231	2.5080	2.8244	2.2224	1.7859	2.2621
1100398	2.6833	2.2047	2.1686	2.1526	1.4187	1.9005
1103465	4.4956	4.6970	4.5193	3.1747	4.3219	4.6305
280012539	0.5335	0.6875	2.1428	0.9525	0.4128	0.4142
280129070	4.2052	3.6764	3.6010	3.1646	3.3187	3.4153
1088037	3.5948	3.6425	3.9077	3.6581	3.2818	2.6217
1099249	3.2192	3.5427	3.8937	3.1106	2.7956	3.1659
1091160	2.7059	3.1250	2.2357	1.8920	2.3590	2.2326
1099753	4.5237	4.4686	3.9756	3.6165	3.6142	4.1549
1087650	1.7386	2.0942	1.9885	0.9927	1.7466	1.5003
279742419	0.7974	1.3324	1.0192	0.8060	0.4193	0.3421
1101910	2.5342	2.4831	2.1263	2.3434	1.6057	1.6137
1093759	2.6944	2.8680	3.6245	2.8953	2.4100	2.3020
279850964	2.1298	2.9123	1.5785	1.4175	2.1175	1.5062
1098874	4.2978	4.1071	4.0633	3.8839	3.6092	3.3965
1092814	4.2492	4.1127	4.5404	3.7321	3.6443	3.9492
279752975	0.7818	3.7378	2.9896	1.2346	0.5180	4.1809
279847987	3.9367	4.7669	1.2929	2.5068	4.1819	1.7339
280064751	3.5549	3.6871	3.6014	3.2036	2.9621	3.1041
279805409	5.1852	5.4710	4.1814	4.3997	5.0887	3.7758
1091000	2.8701	3.3746	2.5497	2.2672	2.3559	2.6002
1105626	4.7259	4.9884	4.5564	4.0869	4.4972	4.1176
279987576	0.9136	1.5746	0.8540	0.4858	0.8439	0.4444
1096755	6.0537	4.9134	4.3874	3.8641	5.1813	4.7409
1095429	2.3838	2.3344	2.2977	1.9967	1.8063	1.6451
1102452	2.6214	2.2799	2.6289	1.8273	1.8074	2.3275
280123327	3.1304	3.5248	3.0936	2.2309	2.5655	3.3850
1098283	4.1101	3.7510	4.1623	3.7852	3.2407	3.4307
279798449	1.0238	2.3531	1.7225	0.8636	1.1396	1.5297
1099919	1.6475	2.5116	2.2020	1.0807	1.9553	1.7592
1094125	3.1536	3.0537	3.2432	2.8880	2.6753	2.3221
1106205	1.3221	1.4933	1.6641	0.8665	1.2619	0.7869
1096310	2.5712	2.3882	2.4535	1.9151	1.8346	2.0993
280046743	0.5079	0.5900	1.1663	0.3105	0.0000	0.3902
1096819	4.9921	5.7556	5.5970	4.4712	5.3080	5.0039
279820681	1.7701	1.9911	1.2816	1.5614	1.0410	0.8791
279746032	3.3572	4.6125	1.5041	2.9177	2.5815	2.4153
1090642	2.7918	3.2699	2.0100	1.4001	2.3684	2.7448
279881781	1.7794	2.0715	1.9411	1.5239	1.7803	0.9309
1094119	2.5252	2.4567	2.6366	2.1679	1.9913	1.9036
1096822	3.7021	3.3374	3.2832	3.7454	2.7248	2.2969
279823953	3.7141	3.6159	3.5348	2.9623	3.2507	3.0968
1093601	5.8144	5.3658	5.9453	5.4042	4.5732	5.5934
1094679	2.7822	4.4852	4.4724	2.6803	4.1596	3.3460
1097879	3.4511	1.3559	1.2589	0.2481	1.5617	2.7026
280111774	4.0649	3.6788	3.6309	3.5253	2.8415	3.4550
1086866	4.5092	4.2990	4.6605	3.9915	3.6017	4.3229
1091180	7.1006	6.7652	6.9675	6.4361	5.9772	6.8682
279778571	1.4016	2.1301	1.3351	0.9993	1.3224	0.9945
1087791	2.9683	3.4021	3.0064	2.6207	2.6945	2.5114
1089213	3.1706	2.8196	2.5068	2.4611	1.9990	2.4867
280036580	0.4645	1.1190	0.5087	0.0863	0.3536	0.1023
279936289	2.1836	2.0252	3.2937	2.4988	1.8256	1.6286
279898290	1.4075	2.8220	0.6202	1.9169	0.3649	1.0186
1103028	2.4942	2.8642	1.9800	1.7343	2.0236	2.0314
1087024	2.6318	2.7337	2.5369	2.1321	2.3637	1.8579
1094426	4.8593	4.4804	4.6622	4.4211	3.6021	4.4301
279969189	3.4070	2.5542	1.9444	1.8200	2.4674	2.0702
280054360	3.9303	3.8243	3.6774	4.3084	2.8316	2.7442
279830858	2.5189	2.2183	1.6892	1.4526	1.7677	1.6596
1087153	3.6587	3.8306	3.8713	3.3938	3.2719	3.1492
279935709	1.0457	0.7052	0.2158	0.4215	0.0000	0.0000
1099087	2.7465	2.3154	2.1300	1.3334	2.3503	1.9632
1092132	5.4358	5.2434	5.2806	4.9926	4.5190	4.9041
279943115	1.8106	1.6308	1.5660	0.8240	1.5542	1.0855
279806584	0.6280	1.2422	1.2424	0.5660	0.8215	0.1816
1091113	3.9247	4.1937	3.4698	3.4884	3.3775	3.1791
279438953	2.4873	1.4970	2.3296	1.8716	1.3287	1.5707
1091618	3.0221	3.1759	2.7927	2.3120	2.4044	2.7314
279492935	0.4745	0.9583	1.1088	0.1357	0.4313	0.4325
1092995	2.6292	3.0089	2.3593	2.3153	1.9767	2.1634
1100888	3.4149	3.3424	3.4654	3.4205	2.6590	2.6025
1089260	3.2301	2.7894	2.9879	2.8087	2.2276	2.4320
1105577	1.7012	0.7653	0.3095	0.0406	0.7299	0.4679
1095448	4.1596	4.8610	4.5418	4.1414	4.3392	3.5442
1096472	3.0059	3.0495	2.8846	2.3326	2.4566	2.6135
1095687	2.2255	1.4992	1.1656	0.9694	1.1443	1.2394
1095791	2.7150	2.8124	2.7272	2.1339	2.3024	2.2812
1101773	2.4641	2.8375	2.2061	2.4592	1.6752	1.8367
279744889	0.8304	1.7660	0.1945	0.5898	0.5599	0.1047
279976217	1.3223	2.2189	1.6511	1.8296	0.7914	1.0353
1091615	2.9988	3.0333	2.6073	2.5454	2.3873	2.1709
1092172	4.2880	4.0551	4.1597	3.8919	3.5004	3.5753
1090270	3.8925	3.6810	3.6286	3.6485	2.9490	3.0705
280059519	1.5681	1.3424	0.9777	1.0096	0.5212	0.8240
279908738	2.8592	3.3176	2.7662	2.0806	3.1085	2.2224
1088467	4.6302	4.9487	4.6291	4.1973	4.2771	4.2030
1096560	3.4868	2.8082	3.7654	2.8398	2.3417	3.3484
1094015	3.6912	3.3713	2.9778	3.0433	2.5936	2.8728
280073084	0.7111	0.7489	1.2831	0.4339	0.4887	0.2913
1104430	3.0469	2.7578	2.6554	1.9608	2.1513	2.8190
1088852	1.4817	1.7545	1.7239	1.1752	1.4533	0.8036
1093690	3.6799	3.7597	3.6223	2.8457	3.6877	3.0005
1089265	3.6585	4.3499	4.1626	3.4479	3.4972	3.6981
1098577	1.7802	0.9448	0.9258	0.8676	0.6032	0.6526
1094657	2.7177	2.3875	2.5966	2.0032	1.8913	2.2809
1100886	4.8347	4.3774	3.9376	4.0920	3.3574	4.1751
279949301	8.9997	8.3412	7.3091	8.1810	7.3587	7.5857
279755733	3.0545	0.0000	0.5823	2.0101	0.1026	0.0000
279741750	1.5217	1.9908	1.0735	1.1648	1.0978	0.7993
280098181	1.4051	1.3243	1.4733	0.7468	0.3710	1.5610
1095217	5.4852	5.4867	5.4715	4.9598	4.6982	5.2616
279564504	1.3573	0.7987	1.4835	1.0360	0.5953	0.4852
1095422	6.7681	6.2292	6.3040	6.0455	5.8934	5.8395
1098731	2.0288	2.6163	2.4708	1.6750	2.3106	1.6085
1093686	2.3667	2.2691	2.1869	1.9123	1.4818	1.9069
280121857	3.5124	2.9903	2.7532	2.8859	2.2547	2.5940
279884441	5.4385	6.2420	5.7195	5.6018	4.5065	5.7708
1108345	2.6457	3.1014	2.7768	2.5474	2.1721	2.2850
1104184	2.4475	2.8666	2.6356	2.2395	2.2603	1.9312
1104502	1.6293	1.6966	1.4375	0.9721	1.0294	1.2434
1096799	5.9234	5.5525	5.6723	5.8179	4.8328	4.9795
279787952	2.0325	2.0754	2.3432	1.3298	1.7695	1.8338
279915846	0.5701	0.1710	1.5855	0.3197	0.1933	0.2957
280136266	1.6608	1.6593	1.6888	0.9572	1.1277	1.4066
1090338	3.4062	3.4545	3.6819	3.2437	2.7833	2.9990
1096514	4.2081	4.0334	4.0812	3.9044	3.2572	3.6445
1090276	5.9537	5.2912	5.3213	5.3818	4.7114	4.9566
1087293	4.6746	4.6608	4.7600	4.4771	4.1459	3.9563
280074982	4.7675	3.7804	3.3933	4.4299	3.4822	2.5131
1091697	2.0607	2.5425	1.8897	1.7610	1.6171	1.5990
279858733	4.4514	5.0409	4.7796	3.2839	5.0072	4.4650
1104716	3.6383	3.8294	3.4799	3.9775	2.9186	2.5361
1099221	1.9452	2.0922	2.0463	1.1404	1.6618	1.7668
1086952	5.4862	5.7405	5.7883	5.4684	4.9803	5.0523
279996780	1.4500	2.2180	1.6508	1.3184	1.0506	1.4364
280062955	2.5260	2.1545	2.4832	2.0235	1.5564	2.0714
1086929	3.9126	3.8983	3.9883	3.6375	3.2482	3.4015
1090904	2.9943	3.5570	3.6033	3.2212	2.7843	2.6374
1106928	0.8599	2.2039	0.9385	0.4882	0.4396	1.5629
280017399	1.2884	1.8651	2.1107	1.9144	0.2585	1.5798
1091182	4.4954	4.5866	4.6594	3.9316	3.7926	4.5066
1089464	7.1143	6.9571	6.6796	6.4699	6.2776	6.4945
279658379	0.4401	0.8145	0.5291	0.0000	0.0000	0.2756
1102857	2.8403	2.1814	1.8336	1.8525	1.9394	1.5552
1103296	2.9469	2.9101	2.5631	2.1480	2.3729	2.3912
279489730	3.4089	1.3284	5.2180	4.4453	3.4201	0.5828
1094651	5.3880	4.9888	4.8514	4.8628	4.3936	4.4654
1091766	2.2427	0.6523	1.4198	1.4747	0.5927	0.7414
1091855	2.8446	2.8266	2.5019	2.1868	2.1894	2.2910
1105543	3.6054	3.8024	3.5906	3.4463	2.8054	3.2409
1096644	2.9622	2.7320	2.8693	2.7468	2.2219	2.0894
1093491	4.1161	3.7514	3.8069	3.8721	3.3389	2.9583
1092837	2.7113	2.7963	2.5274	1.8940	2.2625	2.3735
1093889	3.4412	3.5094	3.7777	3.2067	3.0477	2.9698
280020311	2.0681	2.6556	1.8978	1.9001	1.1125	2.1048
280032610	1.1371	1.0515	0.6155	0.5090	0.6526	0.1386
279709064	0.6822	1.0702	1.1208	0.3372	0.0000	1.0330
1099877	4.4707	4.0498	4.2943	4.1690	3.2564	3.8868
279709757	0.8775	0.0000	0.6251	0.0000	0.0000	0.0000
279929289	3.4462	3.7528	2.7157	2.6855	3.1117	2.6158
1096600	1.5816	1.6000	1.0140	0.7850	0.8671	1.0425
1097918	2.9359	2.9103	2.7816	2.6988	2.3162	2.1121
1088620	3.8523	3.8418	3.6296	3.5151	3.2958	3.0122
1095401	4.0927	4.3957	4.0921	3.8585	3.7764	3.4451
1089564	3.6932	4.1652	3.7069	3.4510	3.6415	2.9724
1092531	6.4785	6.3726	6.2482	6.2423	5.5770	5.7797
1098242	3.9740	3.5927	3.5702	3.7755	2.9437	2.9195
1087309	2.1927	1.8349	1.5940	1.1503	1.4048	1.5684
1094447	3.4549	3.7577	3.5063	3.2857	2.9336	3.0022
1106530	0.8884	1.5679	1.1678	0.5974	0.8648	0.6646
1098766	3.4503	3.4334	3.4518	3.3806	2.7006	2.7571
280045469	0.6268	0.6149	0.5194	0.0000	0.2642	0.0000
1098645	2.3246	2.6879	2.3878	2.0970	1.7297	2.0768
280107995	1.0255	1.2248	0.9657	0.2332	0.8672	0.6211
280080656	3.7203	3.8492	4.4084	3.3145	3.3745	3.7951
1091238	4.7169	4.7036	4.7259	4.3736	3.8967	4.3828
279880347	6.7641	4.8545	6.3625	5.6457	5.4049	5.4387
279988168	4.0755	3.1801	3.6103	2.9221	3.4427	3.0105
1104136	3.6749	3.4806	3.6053	3.1783	2.6328	3.4594
1100687	5.1887	5.2500	4.8633	4.5422	4.4332	4.8366
1095220	5.8730	5.6200	5.8332	5.8551	5.0351	4.9465
1091792	6.4583	6.6088	6.7437	5.8984	5.8594	6.5650
1095388	3.5331	3.5251	3.4178	3.4311	2.8557	2.7022
279851317	0.7680	0.7054	0.4232	0.3841	0.0266	0.0000
1091996	5.0428	5.0774	4.6521	4.5618	4.2327	4.4919
1100961	1.7447	1.9518	2.0778	1.6152	1.2868	1.3864
280119366	2.4768	2.7633	2.0102	1.8309	2.1905	1.7437
1096109	4.3520	4.2902	3.8238	3.0510	4.1761	3.7539
1103853	2.6394	2.6052	2.1852	2.1691	2.1168	1.6589
279721180	5.6176	4.7333	6.2223	5.5790	3.3508	6.1587
1087596	2.6237	2.8167	2.4909	2.1931	2.3034	1.9502
1102220	5.7055	5.7746	5.2988	5.1516	5.0373	5.1059
1097737	4.0638	4.3763	5.2796	4.4463	4.0376	3.7520
1099921	3.2646	3.4869	2.8635	3.1443	2.5801	2.4071
1088198	2.6154	2.8301	2.8598	2.4887	2.0918	2.2419
280134822	1.7463	1.2683	1.1701	0.4242	1.3112	0.9673
279784647	1.2357	1.7440	1.9610	0.4949	1.5980	1.3663
279973816	4.0643	4.2245	3.8748	3.7282	3.3007	3.6535
279810851	0.8349	2.6158	1.1306	1.5107	0.5202	1.0720
1088802	3.7603	3.4832	3.1255	2.9259	2.7622	3.2037
280091968	3.5255	4.0146	3.3939	2.9439	3.7864	2.7266
1093540	6.3413	6.4246	6.3568	5.8326	6.0713	5.7422
1094573	5.2023	4.2221	3.7980	3.8003	3.9891	3.9566
1087372	3.6353	3.5912	3.6743	3.4340	3.2140	2.7766
1106354	3.4495	4.6162	4.2215	2.6566	4.1895	3.9650
279983814	3.5617	3.6791	3.5134	3.3690	3.0926	2.8169
1094798	4.6062	4.3228	4.6637	3.9656	3.7396	4.4126
279950127	1.0577	0.7622	0.0000	0.0000	0.3453	0.0000
279795425	3.1430	3.2569	2.8510	2.7439	2.5215	2.5117
1092965	5.1063	4.6756	4.9800	4.4657	4.3885	4.4339
280043614	0.1051	1.0742	0.2938	0.0000	0.0000	0.0000
279915252	0.7049	2.2691	1.5918	0.8139	0.3018	1.9775
1094690	2.8516	3.3273	2.8385	2.7048	2.4143	2.4269
1096923	5.8795	4.6398	5.0642	4.8135	4.5598	4.7393
1089252	2.7961	3.4033	3.2971	3.0164	2.8517	2.1580
279874817	1.9975	2.1515	2.0500	2.6008	0.7484	1.3799
280037584	2.0551	1.2006	1.8746	0.0000	2.0275	1.6334
1095768	4.5239	5.5972	5.3703	4.4276	4.3305	5.2650
1096437	3.5740	3.1305	2.8964	2.3107	3.0208	2.8013
1095216	2.3899	2.0092	1.8360	1.5311	1.3933	1.8427
1099681	2.6587	2.5368	2.5925	2.6476	1.9077	1.7649
1100279	4.3537	3.7674	4.2729	3.9227	3.3883	3.6169
1089180	5.6431	4.6353	5.1509	4.6230	4.5016	4.8386
1098603	4.7121	4.8538	3.7231	3.0078	4.3158	4.4994
1088817	3.1791	3.3995	3.2899	2.6245	2.8870	2.8913
279499535	2.7832	2.4024	2.4720	2.1313	1.6964	2.3643
1104528	2.7149	2.8453	2.6176	2.4201	2.0125	2.2805
1092488	6.2976	6.0700	5.7984	5.6993	5.3024	5.6997
279931825	1.6234	0.9391	0.0000	0.3117	0.7863	0.0000
1091417	5.5457	5.4204	5.6408	5.0610	4.5077	5.5739
1104954	2.1520	2.1148	1.3441	1.0794	1.2368	1.8304
1090252	5.9185	5.6795	5.3635	5.5177	4.8808	5.0990
1103348	9.3128	9.4335	8.7552	9.0674	8.2288	8.7420
1103491	2.4216	2.2665	2.1453	1.9066	1.7506	1.7132
279719096	2.3682	3.3211	1.6108	2.3425	1.5125	1.9827
1088846	2.9173	2.5651	2.6156	2.6358	1.7956	2.2042
279828562	4.3501	3.8790	3.7839	3.9565	3.1719	3.4230
1090303	5.2019	5.2529	5.0645	5.0661	4.5559	4.4359
1098381	2.2644	1.7994	1.7701	1.8522	1.3904	1.1299
279721292	5.4447	5.8326	5.8833	4.8159	4.7742	6.1093
1091315	5.2589	5.4947	5.0634	4.8484	4.8952	4.6135
280110995	5.0606	4.5196	5.0550	4.6371	4.2540	4.2853
280094835	0.7852	1.0446	0.8211	0.5470	0.3241	0.3217
1090251	5.0081	4.5831	4.3427	4.7228	3.9624	3.7908
1100427	2.7949	3.1008	2.5102	2.3863	2.3093	2.2532
1095956	2.7428	2.9403	2.7760	2.3993	2.1991	2.4037
279503493	3.9413	4.3887	4.1891	3.9532	3.5696	3.5393
1100826	1.9187	2.2338	2.1981	1.7496	1.6642	1.4804
279816700	0.4550	1.6175	0.1391	0.0921	0.3541	0.3092
280132466	1.8428	1.6023	1.2507	1.4744	0.8266	0.9387
1094789	2.2602	1.1018	1.1254	1.1251	0.9209	0.9857
1090067	3.3731	3.1084	3.1890	3.1310	2.6270	2.4572
1106366	2.5178	2.3402	2.4559	2.3854	0.9623	2.5116
279789224	3.7804	3.3334	3.6905	3.2424	3.2194	2.8881
1090306	2.7138	3.0237	3.1730	2.3633	2.7233	2.3699
279484508	5.4569	5.3531	5.1669	4.8551	4.8165	4.8517
1091889	2.9818	2.8832	2.8535	2.6166	2.3843	2.2642
280097776	4.5917	4.5886	4.5867	4.3252	3.6789	4.3095
279996220	2.1541	2.6802	2.1132	2.0950	2.0887	1.3109
1091286	5.0790	5.3444	5.4703	4.7205	4.6704	5.0499
1093001	5.8044	6.0206	5.7098	5.6045	5.1598	5.3186
1089285	4.4764	3.6110	3.9941	3.8863	3.0712	3.6724
279730354	3.6437	3.7382	3.5250	3.2459	3.0036	3.2063
279720755	1.2241	2.1012	0.3588	0.6271	1.1763	0.4301
1103446	1.7542	1.7475	1.7712	0.8488	1.4185	1.5551
1095277	2.9690	3.1214	3.0122	2.1337	2.4953	3.0233
1091134	3.4176	3.1963	3.2725	3.0810	2.7349	2.6207
1104654	2.4813	2.2623	2.7595	1.9042	2.1585	1.9908
1092673	1.4622	1.4294	1.2620	0.6927	1.1050	0.9063
1099307	6.1302	6.0973	5.7757	6.1205	5.2586	5.1748
1105825	3.4304	3.8626	3.2914	2.7522	3.0366	3.3461
1091708	5.8417	5.8628	5.9731	5.2776	5.3121	5.6388
1099531	3.3800	3.7173	3.4297	2.3917	3.3862	3.3002
1097843	2.1495	1.9798	2.1874	1.4015	1.6346	1.8319
279734819	4.8388	4.9551	3.6334	4.1361	3.7620	4.0806
1089226	2.7783	3.2995	2.8465	2.4964	2.6121	2.3685
1096875	1.9630	2.1863	2.0584	1.5915	1.4034	1.7660
1101730	3.9721	4.3068	3.9686	3.4685	3.6272	3.7050
1098302	6.6931	5.7119	5.9576	5.8368	5.4180	5.6615
1096311	4.1791	4.0628	3.9777	3.8005	3.4287	3.5450
1096481	3.8987	4.5581	4.3142	4.0818	3.5058	3.7381
279747406	6.7106	6.4374	6.2273	6.1918	5.7594	5.9793
1092323	3.4795	3.7518	3.7425	3.4448	3.0545	3.0298
1102449	0.9902	0.8451	0.9390	0.6714	0.3360	0.3223
1096858	1.7206	2.2289	2.2031	1.7326	1.6962	1.2796
1093140	4.2475	4.1871	3.9942	3.8168	3.6038	3.5644
1090076	2.6229	2.0654	2.1496	1.9569	1.5480	1.8892
280093973	2.9084	2.6655	2.6616	2.4843	2.0670	2.2405
1100059	2.0193	2.8854	1.9610	0.8549	2.3987	2.1685
1104510	3.1508	3.2240	3.5268	2.8347	3.0098	2.6136
280106608	2.7712	3.3063	2.6004	2.4852	2.4179	2.3315
1097907	2.5755	2.3331	2.5199	1.9927	2.0323	1.9602
1089207	2.3770	2.2486	3.0810	1.3706	2.6169	2.2760
1095033	4.9735	4.5675	4.5716	4.3721	4.0856	4.2126
1099498	2.1132	1.6977	1.7545	1.8903	1.1227	1.1108
1093917	4.0807	4.1972	3.9650	3.6702	3.3856	3.7459
1103933	1.1174	1.3865	0.8659	0.9543	0.6298	0.3446
279914732	1.8618	0.6866	1.0699	1.0297	0.7843	0.3635
1092134	4.7098	4.7457	4.2080	4.5953	3.8267	3.8014
1088439	3.0401	3.3787	3.1064	2.7266	2.9029	2.4560
279995447	3.4246	3.9999	2.7639	3.2519	2.9130	2.5840
279724129	2.8024	2.9122	2.1485	1.9540	2.3576	2.1125
1100496	3.2637	3.4780	3.2483	3.2032	2.6438	2.7041
1100511	2.3709	2.8161	3.1704	2.4623	2.0116	2.4446
280097031	0.6473	0.2469	1.4242	0.3776	0.1985	0.3034
1096695	2.5813	2.5214	1.8742	1.6428	2.4913	1.4043
279974674	1.6249	2.7215	2.4626	1.4587	1.8782	2.0339
1100415	2.6839	2.5901	2.4815	1.8894	2.0538	2.3742
1087812	2.8625	3.2389	3.0060	2.4476	2.5942	2.6276
279856396	1.3411	1.5138	0.9414	1.0688	0.5258	0.7637
1103055	5.2731	5.1968	5.0773	4.4083	4.5663	5.1357
1102223	4.1310	4.7659	4.4724	3.0490	4.0465	4.8370
1095696	4.4760	3.9829	4.5241	3.9768	3.9034	3.6661
1096525	1.8566	2.0857	3.6462	1.2812	2.6675	2.2040
1100732	2.1816	1.7080	2.3978	1.8470	1.3317	1.6729
1104896	2.3915	1.6292	1.1022	0.3562	1.4534	1.8776
279711643	2.8324	2.5458	2.6920	2.8119	1.7666	2.0563
1087857	3.5870	4.3960	4.3862	2.7334	3.8944	4.3067
1089787	4.7458	4.8885	4.6284	4.6076	4.1340	4.0871
279960868	1.4336	0.0000	0.0000	0.0000	0.0000	0.0000
1088288	5.1505	5.1621	5.2998	4.9060	4.5325	4.7423
1087641	1.5645	2.1212	1.6866	1.1706	1.5689	1.2021
279730515	0.8433	0.3827	0.8857	0.3378	0.2387	0.1047
1090917	3.2086	3.3646	3.3835	2.7797	2.7012	3.0459
1104530	3.2245	3.2370	3.2459	3.0363	2.6976	2.5439
279800788	2.5781	3.7980	4.3619	3.1805	1.9562	4.1718
1090833	2.7523	3.6812	3.2395	2.4714	2.8496	2.9227
1106051	6.3647	5.5254	5.7081	5.4379	5.0201	5.7108
279960050	3.6942	4.3843	6.3379	5.3518	3.4237	4.2120
1096831	2.0980	2.4158	2.3238	1.1586	2.2222	2.0280
1089469	2.8113	2.4008	1.7601	2.1539	1.7976	1.5918
1100692	3.0696	2.8367	2.6552	2.9033	2.2231	2.0064
1097924	5.4487	5.4050	5.2390	5.0850	4.8698	4.7104
1096738	3.1818	3.4527	3.1551	3.0118	2.5245	2.8260
1091912	4.4453	4.7601	4.5625	4.4886	3.9839	3.8688
1093962	1.3611	1.7416	1.8152	0.7709	1.3158	1.4048
1087407	4.2329	3.7966	3.7298	3.7677	3.2353	3.3300
1091107	4.1941	3.9794	3.8425	3.9294	3.2149	3.4459
1099295	4.6991	4.8392	4.7413	4.4732	3.7364	4.6449
1090170	4.0071	4.1561	3.9253	3.6029	3.3235	3.7372
1091452	3.5250	3.7290	3.2461	3.0433	3.2306	2.8013
1091932	1.4700	1.4797	1.3246	0.7707	0.8691	1.2097
1095624	3.4663	3.3174	3.4419	2.9960	2.6532	3.1520
280061160	2.8105	2.6811	2.7805	2.4481	1.9047	2.4955
1103718	2.1394	1.9184	1.9085	1.4380	1.6470	1.4578
1102149	5.2038	5.3765	5.3355	5.0285	4.3866	5.0777
1094753	3.9646	4.0550	3.8443	3.6874	3.3883	3.3655
1098279	2.3353	2.6086	2.4606	2.5681	1.8663	1.5477
1095787	4.0247	3.8891	3.7877	3.2279	3.4035	3.6483
280110438	3.7989	4.0335	3.6902	3.2741	3.3790	3.4480
1094127	4.3660	4.7386	4.1335	4.2375	3.9829	3.5971
1102486	5.4202	5.2787	5.2929	5.0925	4.6041	4.8751
1102610	4.6565	4.5971	4.4203	4.3889	4.0180	3.8482
1094578	5.0108	5.0783	4.7257	4.2018	4.5453	4.6489
1105048	4.8327	4.6319	4.6665	4.4930	4.1320	4.0879
1107938	2.5870	2.4856	2.5123	2.0537	2.1459	1.9676
1094571	2.1602	2.7089	2.3127	1.8297	2.1629	1.7721
1104699	2.1146	2.2936	2.0787	1.5383	1.9657	1.5659
1102868	4.0960	3.4199	3.8729	3.5529	3.0004	3.4188
1097739	2.4734	2.9746	2.7523	2.2770	2.3030	2.2036
1095035	1.9311	1.8569	2.3380	1.6524	1.5641	1.4930
1096008	0.0000	0.0629	1.3526	0.0000	0.0000	0.0000
1101738	1.0115	0.5162	1.3586	0.3334	0.6880	0.4500
1100280	5.0326	5.0801	4.7003	4.6466	4.3720	4.3797
279802297	0.1639	0.7842	0.7236	0.2572	0.0000	0.0000
1096532	4.8365	4.3740	4.1554	3.9696	3.9236	4.0586
1100114	2.8450	2.3257	2.2718	2.4558	1.3703	2.2024
1092196	2.6932	1.5276	1.8653	1.6079	1.5782	1.4864
1092413	3.1449	3.7858	2.7856	1.9939	3.1858	3.1231
1089813	1.8673	1.6589	1.5765	1.5003	1.0075	1.1816
279670299	4.2768	4.0262	4.0687	3.6941	3.8607	3.4037
1092243	2.8259	2.8998	2.3342	2.3468	2.3645	1.9358
279663797	1.2732	1.3915	1.0348	1.3076	0.0866	0.8929
1091651	3.3934	3.1608	3.1861	3.1346	2.4992	2.6943
1091980	4.4849	4.1193	4.7790	4.2017	3.5938	4.1758
1107667	6.5647	5.2520	5.0892	5.8226	5.2773	4.3944
280088377	7.9977	8.3009	8.0377	7.3934	7.7042	7.8272
1098198	6.2248	6.2866	5.7963	5.4525	5.3124	6.1313
1087667	3.8066	3.8099	3.5606	3.4425	3.2285	3.0948
1103629	2.9447	2.7407	1.9677	1.5365	2.4739	2.2316
279931735	0.9827	1.0634	1.3912	0.6054	0.6062	0.8153
1096295	3.7368	3.8883	3.5018	3.3284	3.0023	3.3861
280082353	3.0708	2.7056	2.6692	2.5907	2.0536	2.3918
280108034	1.4075	1.6833	1.6409	1.1805	0.9882	1.1541
280122768	1.1175	2.0028	0.9428	0.9627	1.0979	0.5936
1103889	3.0010	3.4417	3.1639	3.0300	2.6077	2.5603
1096253	2.3289	3.0449	2.7236	2.3973	2.4966	1.7959
1087855	4.1557	4.2166	4.3266	4.0381	3.5808	3.6724
279883929	4.7395	5.5613	4.1315	4.2604	4.3419	4.4226
1106695	3.6346	2.5564	3.0494	2.9541	2.3371	2.5419
279849023	7.3102	8.4102	5.5121	6.6990	7.1360	5.9903
1095032	3.3826	3.5083	3.3080	3.0583	2.6988	3.0348
1096905	3.4669	2.9757	3.2470	2.8433	2.6969	2.7426
1105530	3.1899	3.0269	2.9659	2.3333	2.7095	2.7334
1105220	1.8680	2.1380	0.6771	1.2890	1.1689	0.8190
279706803	1.0685	1.0899	0.7217	0.6694	0.0000	0.8050
1101833	5.4962	5.3084	5.3665	5.2914	4.3209	5.1535
1091263	6.6023	5.3801	5.9579	5.9835	5.0384	5.5130
1098243	2.7566	3.1150	2.2869	1.7770	2.4349	2.5425
1098342	4.3988	4.1682	3.8902	3.6548	3.4166	3.9833
1100932	2.0912	2.4376	2.2553	2.1282	1.8188	1.4347
1103576	3.7310	3.8947	3.7437	3.1735	3.3779	3.4157
1098003	3.1913	3.3987	3.5032	2.8426	2.7538	3.0953
1099571	5.2890	5.6549	5.4376	5.1870	4.7141	5.0788
1094509	4.4874	4.6756	4.6971	4.2250	4.0024	4.2313
1094038	3.2531	2.7801	3.0041	2.7987	2.5510	2.2864
1089124	3.0435	3.6091	3.4016	2.9241	3.1466	2.5842
1100781	4.4639	4.2542	4.4936	4.4024	3.7444	3.6657
1094041	3.8396	3.7610	3.6518	3.4098	3.1132	3.3304
1094752	3.0582	3.3321	3.1574	2.7348	2.7356	2.6790
1094697	2.4473	2.1363	2.1535	1.8002	1.7096	1.8293
1089211	2.8672	3.2174	2.9019	2.4886	2.5574	2.5428
1104801	5.2467	4.7640	4.9526	5.0645	4.0090	4.4929
1094564	8.0837	6.8976	7.3756	7.3194	6.1910	7.4507
279927924	2.5762	2.2560	2.2583	1.7770	1.9327	1.9851
1088175	2.1667	2.5283	2.4131	1.8343	2.0427	1.8359
1092633	4.2536	4.1528	4.4177	4.0517	3.8387	3.5394
278670755	3.1470	3.0226	2.9602	2.4177	2.6715	2.6469
1100133	4.2887	4.2373	3.8927	3.7492	3.3330	3.9429
1093904	2.8344	2.9709	2.7121	2.8902	2.2845	1.9493
1105817	4.8661	4.0265	4.5203	4.0994	3.8617	4.0585
1103005	4.9925	4.5653	4.4210	4.5586	4.1528	3.8746
1092186	5.8986	5.4410	5.8225	5.5019	4.6575	5.6098
1100014	3.8298	3.6084	3.6115	3.6221	2.8394	3.1956
1089495	4.9071	4.5881	4.4909	3.9377	4.4082	4.2497
1094865	2.8297	2.7335	2.6189	2.3587	2.1395	2.2938
1100461	3.5283	3.9644	3.2916	2.9030	3.1413	3.3500
279657791	1.9161	1.7745	1.4097	0.7368	1.6314	1.3422
280081601	1.9161	1.7745	1.4097	0.7368	1.6314	1.3422
1092762	3.1713	3.5562	3.1989	2.3638	2.6773	3.4957
279980511	3.5008	3.8231	3.4275	3.2132	3.3132	2.8359
1092886	2.3394	2.2699	2.3652	1.8180	2.0733	1.6941
1092006	4.2029	3.6244	3.8601	3.7346	3.0467	3.5169
1104540	2.9986	3.1709	2.9335	2.7770	2.2104	2.7264
279805905	2.9297	3.2935	2.5812	2.3782	2.4867	2.5503
1089957	2.7260	3.0343	2.3017	1.8578	2.3570	2.4593
1092001	4.9172	5.4371	4.6389	4.0299	4.7118	4.8643
1089845	6.3477	6.4874	6.2953	5.9898	5.7822	5.9721
1090972	3.5539	3.7391	3.4570	3.4611	3.1525	2.7503
279872312	6.3391	6.0085	6.2197	6.0385	5.6173	5.5253
1098791	3.5216	3.0107	3.4180	3.2636	2.2283	3.0736
1097049	3.0973	2.7803	3.1297	2.3867	2.6483	2.5879
1101928	4.3986	4.9952	4.2593	4.1203	3.3698	4.7789
1095777	4.3024	4.0483	4.3649	4.5913	3.2264	3.5143
1097755	3.4580	3.6033	3.3613	3.0880	2.9766	2.9745
1100119	2.3839	2.4169	2.5959	2.2188	2.0495	1.7451
1108209	1.7309	2.1062	1.2987	0.7318	1.0948	1.9262
1087527	3.4530	3.3493	3.1567	2.7315	3.0592	2.7859
1102300	5.9890	5.5174	5.6746	5.6472	5.0301	5.1214
280092913	2.4394	1.9145	2.4300	1.9055	1.8204	1.6758
279791981	2.1941	2.0882	2.0876	1.6649	1.8602	1.4629
1087840	2.4341	3.0197	2.3374	1.7120	2.3057	2.3918
1104894	1.6923	1.8668	1.0328	0.5634	1.3426	1.3044
1095960	3.2757	3.2367	3.1660	2.9708	2.7807	2.5457
280044860	0.5547	0.4387	1.1830	0.7956	0.0000	0.0000
1099609	2.6750	2.8593	2.4499	2.5533	2.0426	2.0097
1089276	3.8547	4.1827	3.7806	3.6439	3.4714	3.3243
1101279	3.4024	3.0728	3.0873	3.0737	2.3363	2.7741
1091961	3.6197	2.9467	3.1741	2.9362	2.5706	2.8561
1088425	2.7425	2.3213	2.4719	2.3272	1.6790	2.1524
1095472	1.1825	2.3926	2.3060	1.1497	1.4723	1.8821
1100188	4.6164	4.6346	4.6142	4.1906	3.9236	4.3740
280115622	4.3075	3.8269	3.9571	3.3619	3.4641	3.8887
1101581	5.0675	5.7257	4.5679	4.9088	4.5720	4.5044
279805148	4.2936	4.0109	4.0820	3.6832	3.5591	3.7693
1105342	4.6903	4.7004	4.4426	4.6923	3.7457	4.0204
1102544	0.6369	2.3667	2.3087	0.9202	1.1231	1.8947
279711657	0.9453	0.0000	0.4289	0.0000	0.0000	0.0000
1104758	3.2204	3.5361	2.9201	2.4862	2.4783	3.3387
1103149	2.5246	2.8757	2.9590	2.1651	2.1129	2.7079
1098069	2.4976	1.1902	0.7072	0.5876	0.9886	1.4457
1088840	2.7388	2.7860	2.4503	2.4355	2.0238	2.1427
279725222	1.9497	2.0716	1.9284	1.7365	1.7693	1.0707
1098450	5.3022	5.3585	5.5603	4.9625	4.7505	5.1358
1087141	3.7818	4.2145	3.5950	3.2363	3.5530	3.4299
1099161	3.7509	3.3025	3.5176	3.3757	3.2934	2.5298
1096262	4.2061	4.0957	4.1199	3.8074	3.5657	3.6766
1088912	2.7865	3.0021	2.6233	2.5007	2.3140	2.2254
279787979	6.8061	5.9913	6.2484	5.9215	5.3312	6.4214
1096603	3.4602	4.0412	3.6460	3.0075	3.3592	3.4093
1090377	4.5642	4.6126	4.7552	4.3675	4.0384	4.1555
279848330	6.0998	4.3171	5.9642	5.3330	3.8068	5.8709
280083601	1.7722	0.8986	1.2411	0.7499	1.0172	0.7748
1104778	4.8900	4.2957	4.2040	4.2380	3.3584	4.4235
279747741	4.2948	4.0018	4.2249	3.9021	3.7062	3.5445
1088052	1.8419	2.2544	2.3386	1.5712	2.0210	1.4741
1109078	2.6027	2.5733	1.3050	1.5986	1.5516	1.9624
1089811	1.8735	2.1802	2.0252	1.5253	1.7323	1.4538
1087780	4.7567	4.5269	4.8950	4.6591	4.0355	4.1167
1101446	5.1488	5.0149	5.5764	5.9038	4.1340	4.3352
1093510	4.2936	4.0311	4.0622	3.6522	3.7380	3.6304
1098488	2.9745	2.0383	1.9907	2.4088	1.4769	1.7524
1099488	4.2692	3.9137	4.3223	3.9043	3.3393	3.8964
1092245	2.2569	1.6997	1.4654	1.3234	1.3381	1.3955
279710779	0.5799	0.0000	0.7843	0.0000	0.0000	0.0000
1093592	3.3345	4.2876	4.1978	3.2537	3.7235	3.4790
1087885	2.0952	2.1507	2.2433	2.0993	1.4059	1.6207
1094013	3.3184	3.1519	3.8593	3.2770	2.9963	2.6942
1090267	3.2481	3.0563	3.1615	3.0570	2.2099	2.8373
1098252	3.2864	3.4155	3.6442	3.1059	3.0147	2.8649
1095748	3.7561	1.9098	1.8602	0.9791	2.6374	2.5493
279922306	1.9731	2.2102	2.6260	2.1925	1.7784	1.4780
1098593	6.7027	5.8847	6.2292	6.1334	5.5505	5.7728
1095207	2.7195	2.8248	2.6607	1.9187	2.6374	2.2899
1106352	6.4503	6.1816	5.9759	5.7119	5.4197	6.1176
1088306	6.1030	4.9994	4.6533	4.7208	4.5942	5.0822
1097371	4.4356	4.8591	4.6011	4.4575	4.0122	4.0681
279709442	4.3825	4.0842	2.6841	3.5862	3.0424	3.1645
1096154	4.9615	5.0234	4.6881	4.3735	4.5258	4.4164
280136187	3.9932	3.5696	4.0979	3.1744	3.5381	3.5913
1103913	5.5133	5.4836	5.4899	5.2071	4.7846	5.1383
1091099	4.1183	4.1944	4.1978	4.0328	3.4232	3.6976
1091790	2.9112	2.9024	2.7316	2.2597	2.5356	2.3934
1090209	6.5740	6.4313	6.4053	6.1541	5.8707	6.0299
1089761	4.7379	4.7061	4.7054	4.3850	3.9575	4.4512
280031338	3.9368	3.7497	3.9176	3.5048	3.4553	3.2898
1103627	4.3293	4.3684	4.3123	4.0231	3.5156	4.1178
279744197	0.5630	0.9773	0.7875	0.6297	0.1078	0.2369
1091024	5.1812	4.8258	5.1100	4.4213	4.8898	4.4529
1102634	2.9660	3.0556	2.6949	2.4654	2.6014	2.2975
1086877	2.4148	2.1931	1.9846	2.0718	1.5514	1.6170
279781861	1.1502	1.8702	1.2143	0.8798	1.1592	0.8440
279962796	1.2460	0.7888	1.3946	1.1949	0.0000	0.8843
1095499	2.6045	2.6626	2.6063	1.5387	2.8851	2.1005
1087012	1.8875	2.2132	2.0247	1.6267	1.3340	1.8157
280024572	1.8650	2.1532	1.7469	1.5348	1.2980	1.5837
1096980	3.2980	3.3320	3.0942	2.8556	2.7101	2.8098
1096316	2.8212	3.1156	2.9205	2.5772	2.4271	2.5050
1103373	3.2938	3.4833	3.3001	3.1616	2.6348	2.9349
1088494	4.3352	3.9997	4.0609	4.3678	3.1243	3.5581
1102391	4.6163	3.8177	3.9566	3.7159	3.5696	3.7610
1100091	1.6308	1.7443	1.2391	1.2071	1.1669	0.8961
279723682	5.0051	5.5046	5.6483	4.7982	4.6829	5.3334
1088436	2.5735	2.3836	2.3318	1.3893	2.2106	2.3477
280095465	4.2694	3.0124	3.3242	3.3525	2.4411	3.4719
280077470	4.7022	4.3701	4.1611	4.1653	3.8564	3.8721
1105308	3.8830	3.6013	3.3691	3.5817	2.6219	3.3104
1094410	4.1976	3.9982	4.1487	3.8356	3.5137	3.6562
1092807	2.7259	2.4714	1.8746	2.0098	1.7529	1.9707
1106068	2.6237	2.4534	2.7493	2.1514	1.9837	2.3531
279865633	1.8551	2.0372	1.6321	1.0815	1.7571	1.3478
1104684	3.0478	3.1936	3.1841	2.8365	2.2454	3.0057
280067631	1.9208	3.0198	2.0136	1.7989	1.9021	1.9157
1093005	2.4143	2.5677	2.3297	2.4522	1.6345	1.8881
279812689	5.7508	6.1086	5.7301	5.2751	5.3138	5.6644
1100479	3.4271	3.2753	2.6885	3.1247	2.3859	2.5442
1098011	3.6925	2.8009	2.7668	2.4958	2.2592	3.1694
1096700	3.3451	3.3612	3.4339	3.2063	2.8699	2.7282
1091442	2.8037	3.1335	2.9963	2.7369	2.4796	2.3815
279862113	3.1392	1.6162	2.6263	2.0594	1.2387	2.7482
1097198	1.7080	2.0991	1.5890	1.3476	1.5193	1.1937
1102983	2.5393	2.7713	2.3683	2.2470	1.7812	2.3151
1098530	2.8931	2.6417	2.6265	2.6662	1.9981	2.1617
1095612	3.2272	3.5553	3.3552	2.9551	2.8289	3.0189
280033929	1.7729	2.2881	2.6242	1.6127	1.4719	2.2662
279488699	7.2547	6.4673	7.2093	6.4260	6.2754	6.8961
280043502	0.7268	1.1825	1.9386	1.9960	0.0000	0.5185
1104193	4.1034	3.6152	3.6568	3.4600	3.2742	3.3080
1100181	0.9689	0.9767	1.7040	0.4316	0.4025	1.4837
1099878	4.1155	3.0765	3.7465	3.7568	2.5481	3.3024
1100946	4.9207	4.7411	4.1835	3.7317	4.5970	4.1861
1091734	2.6313	2.5554	2.7072	2.3468	2.0729	2.1450
1090601	3.8600	3.8318	3.6876	2.9895	3.3225	3.7383
1089214	5.1140	4.9921	4.9270	4.8218	4.4639	4.4191
280007143	2.4629	1.9179	1.8268	1.4301	1.4638	1.9854
1089424	2.9576	3.0045	3.1897	2.5301	2.8505	2.4433
1090659	3.9479	3.5963	3.6294	3.5479	3.1571	3.1406
1091611	4.6106	4.3283	4.4291	4.3436	4.0821	3.6143
1097925	2.1725	2.0183	2.1539	1.7548	1.5626	1.7001
1101791	2.8640	3.0830	2.4419	2.2408	2.3347	2.4863
1099524	5.0962	4.8400	5.1149	4.9103	4.3360	4.4781
1091551	3.3660	3.8317	3.2179	2.8752	3.2717	2.9427
1098276	3.9458	4.2398	3.9396	3.6863	3.5730	3.5413
1103757	2.7170	2.8045	2.7967	1.6636	2.8780	2.4520
1106436	2.1976	2.4486	1.8749	1.8123	1.9205	1.4649
1093892	2.4428	2.5410	2.3169	1.9889	2.0000	1.9886
1098563	2.2805	2.2640	1.9752	1.8183	1.8286	1.5497
1096124	4.9337	5.0356	4.9541	4.8365	4.3538	4.4103
1090103	6.7650	6.6996	6.5722	6.5883	6.1210	6.0050
280089563	6.1309	6.4932	5.7370	5.9442	5.6642	5.4303
1095501	6.9694	6.4626	6.1598	6.3697	5.9336	5.9664
1104879	4.0922	4.0205	4.4851	3.6637	3.5522	4.0599
280035729	3.0724	3.3051	2.7344	2.9773	2.5153	2.2973
279529087	5.2864	5.2424	5.8725	4.7172	4.9947	5.3675
1103844	2.2984	2.4205	2.4736	2.3548	1.8408	1.6750
280130927	2.7506	2.2448	1.7833	1.8266	2.1424	1.4878
1089261	4.5407	4.1482	4.7199	3.8731	3.7418	4.4726
1089591	3.3459	2.4076	2.7577	2.1554	2.4682	2.5673
1098220	3.2342	2.9311	2.9545	2.8381	2.4089	2.5527
1099890	3.8737	3.9403	4.0033	3.6104	3.4497	3.4381
1105002	4.4024	4.9467	4.7225	3.0090	4.3256	5.4185
279719443	2.5424	2.1560	3.0190	2.4636	1.8829	2.0526
1105806	1.7662	1.5631	1.3885	1.2584	1.2358	0.9062
279970966	1.1269	0.9361	1.0104	0.4814	0.8775	0.3971
1105797	4.1944	4.4172	3.8683	3.2937	3.8215	4.0473
279843326	2.3976	2.4769	2.3103	2.2450	1.9686	1.6539
1087489	2.8011	2.8786	3.2686	2.9394	2.8618	1.8309
1092862	2.4302	2.1172	2.1739	1.8618	1.5843	1.9593
279731575	1.0615	1.3841	0.7183	0.6456	0.6135	0.5894
1106209	2.5476	2.8558	2.5708	2.2690	2.2263	2.1643
1096653	3.2818	3.3622	3.3841	2.8621	2.8869	2.9646
1108043	0.7813	0.4039	0.3866	0.1242	0.1336	0.0000
1092311	3.5241	3.7652	3.4991	3.6603	2.9161	2.8982
279828817	3.2128	3.1034	2.7370	2.7437	2.5531	2.4428
279982356	1.7509	1.9631	2.0158	1.1507	1.8297	1.4362
279579257	1.1093	1.6925	1.2277	1.0401	0.7700	0.9065
280090539	1.6167	2.3310	1.8300	0.8586	1.6656	1.9407
1092026	3.1135	2.9634	2.9264	2.7839	2.4810	2.4259
1087390	2.9599	2.8792	2.6366	2.1868	2.4134	2.5630
279813794	2.8678	2.9958	2.5346	2.6864	2.5295	1.8700
1088879	3.3100	3.3770	3.2219	2.8850	3.0511	2.6606
1095623	4.2585	4.5640	4.0437	3.3052	3.9549	4.2939
1095978	3.4431	3.5865	3.5225	3.3509	2.8926	2.9969
279736347	10.4035	10.1080	10.0717	9.6844	9.4745	10.1130
1098898	2.7367	2.3379	2.2490	1.9814	2.3567	1.6748
1092841	6.9993	5.6479	5.8840	6.0845	5.6044	5.5321
1094841	2.3786	2.0762	1.5380	1.1151	2.1763	1.3914
1090555	4.5982	4.6567	4.6635	4.2402	3.9865	4.3827
1089186	4.8154	4.9604	4.3675	4.5490	4.4789	3.8064
1104153	3.7203	3.6402	3.5283	3.3800	3.2167	2.9836
1089994	1.0069	1.6996	0.3044	0.1852	0.5948	0.9228
1091658	1.6872	1.3736	1.8819	1.1347	1.2608	1.2390
1103100	6.9087	7.0854	6.8053	6.7132	6.3567	6.4215
1089194	5.9001	5.1417	5.8893	5.1544	4.9008	5.5684
1097992	5.4820	5.6588	5.9021	5.4143	5.0063	5.3149
279706166	0.4103	0.1738	1.1074	0.0000	0.0000	0.3843
1087226	6.6481	6.3168	6.4744	6.3899	5.8108	5.9319
1101651	4.2525	4.3000	4.3018	4.0636	3.8793	3.6050
1109079	2.9233	3.1551	2.5935	2.8341	2.3732	2.1582
1089434	4.1836	4.1871	4.1215	3.7605	3.6319	3.7942
1098280	2.4717	2.8084	2.8109	2.4094	2.5289	1.8475
279952976	5.4820	5.1451	6.0930	5.1658	4.9248	5.3242
1098822	2.9879	3.0637	2.6187	2.9463	2.0571	2.3628
280011316	1.4646	1.8100	1.5278	1.1064	1.4059	0.9869
1087851	4.7090	4.0783	4.4288	4.4187	3.6464	3.8478
279751771	0.7849	0.8132	1.0345	0.5232	0.0000	0.8073
1088525	3.6594	3.1497	3.2274	3.0808	2.7874	2.8668
1093939	3.9144	3.7927	3.9322	3.5288	3.1777	3.6340
1087747	2.4200	1.7046	1.5626	1.4454	1.5281	1.4153
1088133	5.2180	5.5813	5.0790	4.6423	4.7381	5.1998
1099759	2.6541	2.4919	2.9811	3.0599	1.7728	1.9967
280135548	2.1405	2.2458	1.9603	2.1294	1.4224	1.4974
1092224	2.6176	2.3976	2.0262	1.2585	1.5190	2.9664
1093683	7.4540	5.1083	6.5118	7.1724	4.9263	5.6786
1090970	5.0713	5.6234	4.8264	4.5539	4.8280	4.8433
279972843	7.9992	7.5523	7.5903	7.5129	6.7087	7.6248
1095513	4.2096	4.2844	3.9034	3.7328	3.7836	3.5858
1103533	2.6198	2.6536	2.4339	2.1786	2.0062	2.2275
280057052	3.5191	3.2767	3.6415	3.6087	2.3576	3.1766
1096299	2.4987	2.8835	2.2050	2.4020	1.7371	2.1538
1100324	3.2875	3.8348	2.8345	2.9562	2.9203	2.7863
279882464	5.4087	4.9991	4.7738	5.0893	4.5357	4.2627
1094135	4.3286	3.8947	4.5483	4.1194	3.6876	3.6716
1098537	3.5502	3.3389	3.1892	3.0107	3.0261	2.7487
279947570	6.5033	7.1699	6.6329	6.3679	5.9305	6.7156
1087634	3.1701	3.8678	3.6144	2.4681	3.5391	3.3531
280091290	4.5421	4.2732	5.0390	4.3197	3.6627	4.5805
279718421	4.3408	3.9728	4.2914	4.1759	3.5941	3.5436
1104813	4.2512	4.0133	3.6918	3.7093	2.9423	4.0135
1100006	3.1774	3.3288	2.9744	2.1725	3.3223	2.6946
1094743	2.6273	2.5883	2.8301	2.7351	2.2614	1.7585
1093008	5.2501	5.0276	4.9097	4.7878	4.7329	4.3760
1095632	3.6118	3.3762	2.7837	2.6794	2.9221	2.8797
1090550	4.7556	4.4512	4.6949	4.4551	4.0591	4.0971
1088877	3.4033	2.8981	3.1560	2.8150	2.4329	2.9192
1090231	3.4832	3.2624	3.1467	3.0072	3.0273	2.5677
1088532	3.4891	3.9645	3.7896	3.1962	3.4390	3.3183
279724691	5.2080	5.2804	3.6950	4.9797	4.3696	3.5446
1098285	1.8398	2.2195	2.0205	1.9396	1.4311	1.4199
1093110	4.2996	4.3065	4.0413	3.6890	3.8284	3.8414
1106293	2.8989	3.1007	2.6327	2.1221	2.6963	2.5261
279696217	0.3231	0.7505	0.9604	0.0000	0.7325	0.0138
1089319	5.4333	5.2031	5.1569	4.9774	4.7182	4.8109
1087649	3.7169	3.1565	3.4042	3.2100	2.8601	2.9208
279666646	0.0000	1.1411	0.8637	0.0000	0.7191	0.0000
1089486	1.9447	1.2513	1.8120	0.8680	1.6118	1.2431
280064994	1.4963	1.7350	1.4025	1.0553	1.0142	1.2797
279719877	2.8862	2.8546	2.8698	2.4226	2.4663	2.4373
279834402	0.2913	0.6653	0.6369	0.0847	0.0000	0.2247
279670424	2.4039	1.9720	2.6497	1.7969	2.1429	1.8019
1103947	3.2291	3.0983	3.0625	2.7743	2.5033	2.8285
279898388	2.3872	1.5589	0.6707	0.9108	1.3712	1.0512
1099568	3.6486	3.2106	3.5281	3.3656	2.8229	2.9157
279916973	2.1159	2.1605	2.4765	1.9268	2.0198	1.5232
279608050	1.0983	0.6940	1.2246	0.5726	0.7301	0.4313
279934297	3.1070	1.4511	2.5963	2.1997	2.4996	1.1723
279882232	2.1416	2.8595	2.6337	2.5434	1.9070	1.9018
1095756	2.6463	3.1544	2.5009	2.0370	2.1907	2.7914
1099422	2.3842	2.2402	2.2598	1.9766	1.9098	1.7155
1090756	4.2264	3.9267	4.2687	3.8130	3.3008	4.0259
1104486	2.9605	2.7680	2.8226	2.4276	2.3607	2.4808
280065023	3.0636	2.9365	2.0575	2.5131	2.6684	1.5949
280063612	1.3793	1.7529	1.5987	1.3249	0.9822	1.1429
1090572	4.1437	4.1885	4.6756	3.9723	3.5747	4.1799
1099612	2.0913	1.7830	1.2628	1.0725	1.3399	1.4441
1099186	2.4581	1.9692	2.0566	2.0055	1.5895	1.6084
1104415	2.8150	2.8169	2.7454	2.4081	2.4012	2.2878
1097939	1.8025	1.3509	1.4900	1.7159	0.8879	0.7596
1093458	2.2424	2.4086	2.4692	1.4294	2.1295	2.2813
1092573	2.5119	2.5065	2.5976	2.0779	2.6358	1.6224
280077595	1.3919	1.6298	1.2122	0.7562	1.4300	0.7681
280075586	1.7499	1.9383	1.7797	1.4053	0.6133	2.1698
1088410	1.4195	1.7899	1.3586	1.0631	1.0144	1.2110
279966438	5.3579	5.6297	5.0776	4.4980	5.0943	5.1938
1104138	2.0559	2.1132	2.1152	1.9475	1.7627	1.2964
1100660	3.7432	3.8858	3.9124	3.2970	3.6132	3.3539
1091245	2.9985	3.5247	2.9475	2.7037	2.5919	2.8978
1096559	2.1607	2.2656	2.2047	1.8272	1.7292	1.7975
279716347	0.8803	0.7646	3.0233	1.2298	0.6298	1.5327
1103916	3.3725	3.3780	2.9462	3.0931	3.0729	2.2549
279670362	1.7181	0.2235	1.5060	0.8877	0.3588	0.9258
1100593	4.0684	3.9824	3.6886	3.4237	3.3735	3.6672
1095658	3.6532	3.7288	3.7218	2.0741	4.1304	3.6243
1103105	0.9578	2.0234	1.6286	1.1668	1.3617	0.8065
1089929	3.4109	3.2226	3.4911	3.2155	2.9895	2.6450
280019902	0.5455	0.8564	0.5317	0.0000	0.4299	0.2298
1090226	2.5699	2.4761	2.7479	2.4809	2.2138	1.8255
1104484	4.5776	4.1666	4.3792	4.3027	3.8863	3.6609
1094306	3.1169	2.7770	2.4551	2.3306	2.1228	2.6223
1096007	1.5267	2.3089	1.6298	0.8185	1.6424	1.7316
1098719	1.7114	1.7101	1.7002	1.4676	0.8899	1.4917
279884923	0.9689	1.7642	0.2823	0.6481	1.0949	0.0000
279907937	1.8704	2.1698	2.0032	1.5506	1.7589	1.4622
1093945	4.6535	4.2039	4.2379	4.2862	3.6677	3.8696
1102213	2.0911	2.1284	2.1815	1.6506	1.7225	1.7565
1090859	3.3022	3.0012	3.1194	2.8515	2.2972	3.0030
1105531	2.0122	2.0271	2.3929	0.7624	2.4416	1.9573
1100934	2.5032	2.9612	2.5834	2.1058	2.1214	2.5500
1087384	2.7109	2.3567	2.9922	2.6916	2.2755	1.8223
1094060	1.9974	2.3145	1.9606	1.7546	1.7205	1.5271
1088066	2.4244	2.5150	2.4695	1.8590	2.4604	1.8193
1096263	5.9306	4.8472	5.2891	5.0285	5.0243	4.7442
1103244	3.6648	2.3084	2.5650	2.1629	2.5441	2.5612
1091061	4.0430	4.4110	4.2806	3.7864	3.9171	3.7617
1109145	5.1959	5.1514	5.0084	5.1982	4.6663	4.2219
1098559	1.5046	1.7071	1.4733	1.1300	1.2960	0.9898
1092268	2.0149	1.9153	1.7189	1.2954	1.2990	1.7853
1095757	4.7067	4.2339	4.5818	4.1917	3.8612	4.2002
1096239	4.0539	4.3966	4.3044	3.4805	3.9291	4.0762
1099133	5.0779	4.9782	5.0446	4.4510	4.8686	4.5122
1098051	5.5972	4.5200	3.1393	2.8381	4.2154	4.9343
1087560	4.2338	3.8791	3.5735	3.5683	3.4732	3.3767
1096248	1.6540	1.2003	1.2866	0.9988	0.7917	1.0822
279816554	4.0568	3.3705	3.5372	3.1113	3.2950	3.2904
280096963	5.1487	4.9408	3.9067	3.7250	5.0732	3.9306
279687085	1.4148	1.1404	1.4495	0.5737	1.0987	1.0660
1100590	3.8143	3.6798	3.6734	3.5085	3.1344	3.2583
279993743	1.7511	2.2597	2.7901	1.6371	1.8123	2.0853
1089338	1.4713	0.9211	0.5966	0.2008	1.0286	0.4934
280108993	0.9283	0.6700	0.6164	0.3023	0.5363	0.1102
1092523	4.3556	4.0235	3.0796	3.3292	3.3666	3.4972
1088290	2.4806	2.7395	2.3579	2.2604	2.0719	1.9806
1093781	3.6677	3.6813	3.6558	3.3510	3.1382	3.2513
1088767	2.9565	2.8132	3.0479	2.9901	2.4544	2.1092
279725168	4.4109	2.9377	4.8403	3.5218	3.5599	3.8435
280126195	3.2141	3.5175	3.2965	2.8229	3.0485	2.8934
1090090	2.1599	2.1144	2.0753	1.7622	1.6417	1.6830
1100538	6.5345	7.1251	6.9243	6.4890	6.3426	6.4908
279961080	6.9046	7.6743	7.2773	6.7988	6.4853	7.3107
1093909	2.7021	2.9439	2.9014	2.6991	2.1098	2.4773
1090704	2.5362	2.5586	2.7349	2.2918	2.3473	1.9303
1106392	4.5226	4.4884	4.3956	4.2601	3.9236	3.9625
1102841	0.9051	2.7849	2.5385	1.5689	1.9857	1.4137
279962857	1.1104	1.3743	0.5168	1.0034	0.1301	0.6079
280121613	5.3171	4.7452	4.8248	4.7059	4.2490	4.6723
1095447	2.6692	2.8502	2.5983	2.4820	2.3203	2.0555
279815843	5.0656	5.0369	4.2619	4.5173	4.9310	3.6565
1097923	2.4159	2.0680	2.2351	2.1461	1.4851	1.8284
1090804	2.8660	3.2326	2.7384	1.8540	2.6348	3.0892
279664308	0.9370	0.7746	0.4812	0.0000	0.9338	0.0000
1098237	3.4433	3.0166	3.1091	3.5471	2.5005	2.2626
1091257	2.4594	2.3899	1.9269	2.1687	1.7907	1.5588
1087344	4.7999	5.0063	5.1139	4.7331	4.4137	4.5156
279880171	0.9690	1.1764	0.4700	0.3907	0.5436	0.4235
1093424	3.0208	2.8123	3.0067	2.7703	2.2531	2.5590
279792729	4.4595	3.9509	4.7120	4.5114	3.4239	3.9302
279472358	0.3712	0.4934	0.9653	0.0000	0.4665	0.1066
1102959	1.9646	1.5581	1.6421	1.7318	1.1156	1.0611
279989799	3.3283	3.2454	3.0967	3.0638	2.9840	2.3673
1107323	1.7692	1.7673	2.3341	1.7500	1.0412	1.8254
1100482	4.9976	5.6046	4.8297	4.9767	4.0629	5.1389
279896590	3.0801	2.7589	2.6039	2.2465	2.7361	2.2070
1088440	2.3636	2.4268	2.5320	2.3262	2.0820	1.6613
279917669	0.6792	0.4232	0.6528	0.2419	0.2356	0.0248
279992684	2.9196	3.0669	2.7428	2.5529	2.4231	2.5013
1094273	0.8060	0.8515	1.1555	0.3175	0.6493	0.5944
1097591	2.3756	2.8768	2.5529	2.3441	2.0566	2.1531
1090426	2.9312	3.1690	3.2093	2.8717	2.6468	2.5395
280054090	2.7998	2.0656	2.3885	2.3381	1.7944	1.8711
1093072	2.0593	2.8781	3.6177	1.6794	2.8937	2.7318
1099709	3.7234	3.8963	3.6814	3.6778	3.3346	3.0386
1098924	1.6818	1.6099	1.6580	1.0772	1.2476	1.3747
1101767	3.1747	3.2639	2.6901	2.7941	2.7950	2.2899
1089436	2.4864	2.1552	2.1663	1.8286	2.0930	1.6367
280016121	0.9220	1.3882	0.8972	0.5443	0.4087	1.0050
1087943	6.4742	6.8669	6.3846	6.2196	5.9812	6.2755
1098773	3.9863	3.9408	3.9554	3.3345	3.5992	3.6994
1087678	2.3161	2.3573	2.1991	2.3248	1.4041	1.8943
1096909	2.5153	3.2367	2.7387	2.3408	2.5237	2.3773
1096531	2.7634	2.9302	2.9853	2.6596	2.4179	2.3530
1092599	2.5078	2.1006	2.4985	2.0238	1.9956	1.8392
1092601	1.9418	2.4764	2.3476	1.0000	2.5032	2.0143
1088147	6.0607	5.9675	5.6001	5.7937	5.2928	5.2937
1101164	1.7299	1.8027	2.0616	1.3575	1.7189	1.2696
1094200	3.7193	3.8810	3.6667	3.2039	3.5007	3.3145
1096397	2.0336	1.6973	1.1260	1.1790	1.3320	1.0982
1096944	4.1176	4.4516	4.0557	4.0530	3.7176	3.6065
1093031	4.5487	3.9820	4.1758	4.2245	3.5486	3.6858
279955171	8.7912	6.9393	8.1868	7.9855	6.5622	8.1222
279913989	2.6817	2.2369	2.4820	2.6373	1.1659	2.3502
1091888	3.8512	3.8668	3.7575	3.2130	3.2904	3.7254
1092778	0.0000	0.0000	1.2467	0.0000	0.0000	0.0000
1092858	4.7426	4.6201	4.7259	4.4836	3.6313	4.7276
280074787	2.8851	2.8103	2.5750	2.4693	2.0255	2.5302
1101315	5.5354	5.0514	5.3751	5.1606	4.6039	4.9521
1091742	3.6753	4.3984	3.4975	2.4880	3.9467	3.8915
1109129	3.0411	2.9708	2.4762	3.2401	1.5893	2.4136
1104237	2.7851	2.4912	2.6688	2.3374	2.4102	1.9528
1094545	2.2063	2.4479	1.9956	1.3904	1.9323	2.0827
1094210	5.1503	4.8746	4.7548	4.7836	4.5030	4.2489
1090893	4.7309	4.6143	4.2534	4.3228	4.1795	3.8522
279773924	1.5395	1.1746	1.6311	0.8772	0.9129	1.3110
1094866	3.8696	3.5484	4.2088	3.5846	3.0895	3.7086
1102023	3.1076	1.7213	1.5867	1.2927	1.8255	2.0539
1101707	1.5831	2.1125	1.9823	0.9818	1.7834	1.6693
1092486	2.9159	2.4713	0.7799	0.8632	1.6832	2.3774
1099457	2.2123	2.1766	2.0640	1.9521	1.7410	1.5169
1101540	3.3404	3.1843	3.6123	3.3516	2.8490	2.6937
1089719	4.7324	4.5412	4.3609	4.4486	4.0492	3.8945
1104695	1.6850	1.5895	2.3365	1.2548	1.2490	1.8655
1097945	1.6799	1.9504	1.5519	1.2904	1.5300	1.1201
1107505	5.4654	4.7474	4.3718	4.4585	4.3374	4.5472
279789231	0.6799	0.4865	0.4073	0.0000	0.0876	0.2445
1104387	3.3222	3.4049	3.0033	2.4434	3.0914	2.9542
1098004	0.5598	0.7748	0.8473	0.2754	0.1429	0.5225
1108806	4.1654	3.7292	4.1084	3.6701	3.1754	3.9167
279887737	2.7938	2.5231	3.1698	2.3750	2.4700	2.4013
280131058	3.5931	3.5092	3.1930	3.3179	2.9260	2.8114
280014859	1.7468	2.1902	2.0404	0.6423	1.9204	2.1747
279804828	1.0677	1.7907	0.4539	0.5705	0.8876	0.6148
1089604	4.5799	4.3212	4.4796	4.1144	3.9344	4.0927
1089449	3.3229	3.0624	3.7095	2.8048	3.0961	2.9548
280013648	1.8954	1.6228	2.2580	1.7346	1.5948	1.2080
1099583	7.5980	6.4214	6.7570	6.8478	6.2997	6.3902
279994002	6.2153	6.3409	6.1716	5.5629	5.9976	5.9288
1088084	3.2804	3.3761	3.1597	3.0618	2.8521	2.6639
1093697	2.5688	2.4472	2.6817	2.0397	2.1336	2.2865
279820464	6.1394	4.7561	5.4240	5.1019	4.6374	5.3424
280136559	4.1709	4.2925	3.6971	4.0539	3.4804	3.3886
1104978	3.1875	2.2424	2.8280	2.4112	2.1256	2.4852
1087820	4.8138	4.6128	4.7898	4.5772	4.1848	4.2186
1095972	3.6927	3.7887	3.4973	3.3232	3.3000	3.1197
1091555	1.5066	1.4734	1.5346	0.9871	1.1627	1.1291
1105700	5.0731	5.0839	5.0260	4.9368	4.4224	4.5886
1103624	1.6765	1.9104	1.4302	1.7129	1.3757	0.6936
1089307	3.1326	3.4996	2.8701	2.5970	2.6928	2.9776
279812395	0.3513	0.8752	0.5774	0.0000	0.3651	0.2046
1101709	1.4556	2.3336	2.1171	1.1725	2.2685	1.2314
1092008	3.3667	2.9148	3.4472	3.2400	2.5136	2.7415
1092375	4.6658	4.1847	4.6381	4.3996	3.8525	4.0036
1093066	2.0677	2.4129	2.2459	1.6874	1.9434	1.8629
279995801	4.4217	5.1417	5.1657	4.1303	4.3691	4.9978
1091404	3.9634	3.4619	3.8797	3.7391	3.3278	3.0064
280102491	0.9619	1.3561	0.6920	0.3869	0.7597	0.6323
1102920	1.1886	0.9453	1.0234	0.7474	0.6069	0.5719
1095644	1.4686	1.4943	1.2672	1.1016	0.8722	1.0261
1087779	1.3700	0.7509	0.6193	0.3842	0.5439	0.5821
1091129	3.6916	4.2370	3.9488	3.0874	3.6116	3.9489
1098831	6.4677	6.6165	6.7508	6.2688	5.9679	6.3689
1098225	2.2127	2.8006	2.3718	2.2080	2.1433	1.8044
1088842	5.9176	5.9540	5.7328	5.4961	5.3616	5.5177
1094153	2.2452	2.5188	2.1872	1.9448	1.7563	2.0214
279945739	1.5286	1.1466	1.3824	0.9759	1.0603	0.7931
1087081	4.2760	3.6552	3.9817	3.4909	3.5657	3.6284
1106260	4.5241	4.9229	4.8646	4.1782	4.4995	4.4060
1103248	5.8264	5.9331	5.6911	5.1479	5.1218	5.9539
1108315	1.1366	1.9766	1.6918	1.4808	1.3139	0.7839
280132606	2.9718	3.4595	3.3390	3.0691	2.3918	3.0829
1099843	3.1984	3.0096	2.9608	3.1264	2.4734	2.3427
1103967	3.9425	4.0511	3.9026	3.4524	3.3974	3.8205
1104318	2.4686	2.0092	2.1666	1.8575	1.8095	1.7521
279704647	0.5092	0.0000	0.7158	0.0000	0.0000	0.0000
1101717	1.6657	1.2562	1.1461	0.4964	1.0917	1.2553
1100909	4.2837	3.5010	3.9541	3.8781	3.1171	3.5193
280026703	0.0000	0.6257	0.5983	0.0000	0.0000	0.0000
280033385	4.8680	4.6744	5.4837	5.1519	3.9724	4.6779
1087704	6.3532	5.8619	5.8504	5.8929	5.6797	5.2694
1096479	2.6471	3.0009	3.2139	2.4264	2.5088	2.7034
1099339	4.3363	4.0968	4.0126	3.9129	4.0231	3.2865
1091424	2.7775	2.5922	2.5327	2.5842	2.1089	1.9865
280011335	2.7033	4.3371	2.5040	3.2576	1.8136	3.2506
1095675	2.9076	2.8382	3.1121	2.6552	2.2091	2.7721
1104905	4.5200	3.6861	3.9764	3.6739	3.6547	3.6327
1087503	3.6344	3.9623	4.0648	3.5650	3.3719	3.5037
1097680	1.4156	2.1212	1.8416	1.7306	1.3605	1.0667
1094311	4.6824	3.8647	4.3415	4.1182	3.7597	3.7901
279715661	1.6748	0.8313	0.9951	1.2165	1.0649	0.0000
1087011	3.4106	3.2102	3.8533	2.8474	2.7107	3.6963
1092123	3.5148	3.1546	3.1296	2.8420	2.7273	3.0104
279908865	4.0657	4.2176	3.5641	3.3695	4.0394	3.2196
279788559	1.6569	2.3254	2.2395	1.8674	1.7900	1.3461
280103588	2.5150	1.9618	1.9275	1.9872	1.5483	1.6508
1090452	3.9139	3.4502	3.6269	3.5637	3.0927	3.1172
1101936	0.7461	0.8716	1.3530	0.3507	0.7731	0.6295
1101316	3.8256	4.1838	3.2306	3.4513	3.1973	3.3743
1090808	4.4286	4.3594	4.3552	4.3663	3.9290	3.6308
1097236	2.8352	3.2222	2.8272	2.4237	2.4711	2.7728
280017387	7.0503	6.2550	6.5649	6.3501	6.1142	6.1896
1096495	2.6860	2.3333	2.2008	2.1076	2.0264	1.8699
1097954	2.9178	3.5266	2.9137	2.9610	2.5987	2.5822
1104840	2.8440	2.5034	2.3865	1.9140	2.3243	2.2797
279898133	0.3305	0.5941	0.5148	0.1597	0.0000	0.0639
1102790	3.8967	3.5014	4.0720	3.2905	3.2811	3.6830
1090535	3.2155	3.4464	3.1254	3.3350	2.4964	2.7408
279840412	4.0702	3.2946	2.7913	3.3191	3.1046	2.5174
279947364	2.6535	2.4653	2.7790	2.2927	1.5894	2.8010
280011159	3.0620	3.3225	3.0857	3.0180	2.7046	2.5328
279461234	5.8695	5.7214	5.9734	5.5446	5.1716	5.6336
1087000	5.3780	5.3476	5.3237	4.9717	4.6183	5.2448
279938398	1.1871	1.0336	0.6923	0.6973	0.4239	0.5775
279756767	2.9549	2.6345	3.4208	3.1609	1.1600	3.4755
1097799	2.9247	2.5699	2.8669	2.7488	2.0664	2.3328
1096991	5.5357	5.6512	5.7192	4.2941	6.0007	5.3980
1094558	3.8838	3.2091	3.6657	3.2576	3.2592	3.0287
280113559	2.4290	1.6860	1.7195	1.2193	1.3637	2.0387
280075543	2.7098	1.9707	2.1531	2.3996	1.5333	1.6880
1091270	2.5372	2.7090	2.2277	2.0019	2.0931	2.1667
1088291	3.2010	3.0997	3.1543	2.6962	2.7535	2.7936
1100716	1.8174	2.2559	1.9252	1.3826	1.5449	1.8599
1091772	4.2909	4.2256	4.1741	4.0292	3.4580	3.9925
1097129	1.1609	0.8701	0.7473	0.5519	0.4707	0.5448
1100668	3.8678	4.9814	3.6926	2.9162	4.1564	4.2585
279727204	2.2236	2.4499	2.2573	2.0838	1.6472	1.9897
279717886	8.7075	8.9235	7.5666	7.7598	8.5757	7.6520
1092303	4.2708	3.3722	3.7654	3.9405	2.8484	3.4098
1088155	2.2923	1.8260	2.3496	1.7186	1.9364	1.6037
1087973	7.4773	7.2314	7.3173	6.8808	6.9305	7.0058
1101421	6.9622	6.8649	6.6474	6.8131	5.6902	6.7634
1101494	3.6521	3.7943	3.5701	3.4812	3.0161	3.3115
1102192	1.7359	1.5578	1.7892	1.0849	1.5789	1.2118
280033392	0.7230	0.6413	0.9916	0.3659	0.1463	0.6373
1092349	1.2215	0.8535	0.6623	0.6974	0.4367	0.3977
1100282	2.4585	2.3718	2.1636	2.1046	1.8449	1.8389
1092341	5.9656	5.4044	5.6869	5.5118	4.5256	5.8143
1098233	1.6242	1.5936	1.6997	0.9322	1.4503	1.3299
1099627	1.7637	2.0808	1.6963	1.2338	1.4461	1.6559
1088368	3.4140	3.5490	3.4852	3.3617	2.6484	3.2331
1088491	4.1043	3.9370	4.0681	4.1162	3.2343	3.5542
1092251	1.8121	1.8473	1.8899	1.1131	1.8104	1.4209
280114565	1.9347	1.4471	1.3311	1.3281	1.3654	0.8152
1097151	4.7125	5.2813	5.7584	4.0493	5.3392	5.1601
1087721	4.2346	4.4538	4.2048	4.0245	3.7291	3.9365
1101867	4.7957	4.5810	4.6156	4.1663	3.8860	4.7371
279726836	3.6881	3.7061	3.7851	3.1722	3.4046	3.3996
1093691	2.0361	2.5327	1.7080	1.2601	1.8527	1.9619
1091242	6.3818	5.8280	6.1830	5.7399	5.5496	5.9014
279953709	1.7847	0.0000	0.0000	0.5829	0.0000	0.0000
1093241	5.2802	5.0959	4.7246	5.1183	4.0611	4.7195
1092686	2.2771	2.9217	2.4571	1.6893	2.7873	1.9780
1103790	4.0410	3.3966	3.2626	3.1684	3.1646	3.1660
1100232	5.1306	5.7102	5.4011	4.9654	4.9301	5.1454
279624116	1.9439	2.1839	2.7668	1.6660	1.7622	2.2658
1093708	2.8842	2.6267	2.7469	2.4927	2.0679	2.4967
279778426	0.0000	1.6571	0.0905	0.2264	0.2267	0.0942
1094718	3.0576	2.8763	3.5322	2.8743	2.6556	2.7359
1097266	1.9518	3.4682	2.4064	1.6032	2.4009	2.6227
279943042	1.7367	2.0882	1.5414	1.0171	1.9239	1.2257
1091168	3.8277	3.9935	3.6943	3.2570	3.5990	3.4602
1087808	5.1938	4.7640	5.1846	4.7394	4.4531	4.7505
1087087	2.6475	3.4448	3.5971	2.2239	3.2053	3.0612
1098353	3.4915	3.3787	3.2450	3.3821	2.9626	2.5715
1088782	3.2724	4.1687	3.7434	3.3499	3.1132	3.5226
279913122	1.4616	0.6783	0.5570	0.4736	0.6189	0.4060
1090768	3.6209	3.7115	3.5635	3.2937	3.1451	3.2587
280091171	3.7705	3.1377	3.3406	2.9059	3.2118	2.9331
1098662	3.0794	2.8771	2.9955	2.4848	2.3502	2.9192
1097852	1.7621	1.6154	2.3650	1.3704	1.2842	1.8909
1092971	3.2788	2.7409	2.9336	2.6278	2.4188	2.7095
1094633	2.5188	2.6844	1.7623	1.8553	1.8984	2.0149
1103546	2.1241	3.0431	2.8252	2.0487	2.5598	2.1870
279801420	1.2494	0.5380	0.1838	0.7744	0.0000	0.0000
1091731	4.9179	5.2088	4.5421	4.3411	4.4312	4.7001
1107432	0.0000	1.1961	0.0000	0.0000	0.0000	0.0000
279876082	4.9395	4.7840	4.4949	4.2591	4.5249	4.2395
1088557	7.7970	7.1347	7.4436	7.2072	6.7619	7.2115
1088286	2.9501	2.7377	2.1910	2.2272	2.3618	2.0952
1098650	3.4391	3.4690	3.4623	3.6162	2.7670	2.7926
1087809	4.0957	4.0518	3.8707	3.6548	3.8330	3.3372
1091707	2.5097	2.3224	2.6278	1.7506	2.3288	2.1874
1094044	4.1359	3.8484	4.2810	3.6031	3.6572	3.8119
1100710	3.4235	3.0758	3.4916	2.9134	2.6912	3.1933
1103758	2.3705	2.6117	2.5951	1.9517	2.1705	2.2622
1090513	3.1315	3.4322	3.0959	2.6115	2.9122	2.9436
1104798	3.5751	3.2017	3.0630	3.1780	3.0122	2.4577
1089826	3.5968	3.8104	3.7281	3.4549	3.3521	3.1366
1107460	0.4546	0.8498	1.1952	0.2323	0.6262	0.4495
279943249	0.5999	2.1433	0.5096	0.7599	0.5732	0.7282
1098161	6.6228	6.3692	6.0383	5.9754	5.9881	5.8756
279864892	2.8498	1.6723	1.7526	2.3406	1.6146	1.1284
1090180	4.8975	4.4752	4.8718	3.9122	4.9002	4.2418
1105721	5.3162	4.2852	3.6866	4.2634	3.7953	4.0394
279488997	8.9163	8.7889	8.1934	8.1836	7.9827	8.5426
1094827	3.3431	3.3001	3.3915	3.3092	2.6384	2.8983
1097705	4.8848	4.7188	5.1237	4.4567	4.0682	5.0137
279651055	4.5911	4.4205	4.4737	4.3730	4.0333	3.8906
1093698	3.4682	3.3880	3.3672	3.0044	2.9041	3.1280
279957575	8.8052	7.5738	8.0092	7.9580	7.5986	7.6450
1088577	1.7206	1.6599	1.3867	1.3579	1.0937	1.1290
1103596	3.3317	2.5514	2.5978	2.6791	2.3390	2.2765
279750855	2.8204	2.2082	3.0330	2.6259	1.9342	2.3155
1090390	3.0173	2.9064	2.8895	2.6336	2.4964	2.4973
1087349	5.7020	5.2351	5.4028	5.1715	5.0644	4.9180
1102424	2.5273	2.2331	2.6754	2.4390	1.8440	1.9670
1093288	4.0502	3.6429	3.9994	3.4814	3.0208	4.0047
1097831	3.1142	2.9630	2.8370	3.0374	2.3499	2.3413
1098264	2.6889	2.1717	1.5241	1.0926	1.8389	2.2677
1092906	0.8033	1.5004	1.6188	0.7628	1.1843	0.7900
1095431	0.7157	0.7552	0.8834	0.4963	0.3126	0.3608
279971815	1.2333	1.5011	1.0111	0.7570	1.0854	0.7188
1104463	4.7447	4.0147	3.7956	4.0251	3.5003	3.8456
1100709	2.8183	2.8433	3.1558	2.3239	2.8841	2.4259
279779637	1.8387	1.2902	1.4909	1.0097	1.3349	1.0926
280031930	1.6244	1.6198	1.4060	1.3346	1.4777	0.6556
1102742	1.9272	1.8034	2.0030	1.5160	1.2604	1.7749
279665547	0.9166	0.7554	0.0000	0.0000	0.0000	0.4899
1100218	3.9543	3.8864	3.9868	3.7623	3.2149	3.6683
1091540	5.3208	5.2070	5.0771	4.8787	4.7419	4.8029
279879327	1.4704	0.9635	1.0245	0.8515	0.9890	0.4366
279929588	3.6708	3.1746	3.5381	2.7645	3.3402	3.0977
1092597	7.8133	7.0887	7.1851	7.1038	6.3507	7.4515
280085049	1.5202	1.0082	2.1590	0.9688	0.7816	1.7559
1101086	3.7785	3.4098	3.5304	3.4094	3.3827	2.7457
1093191	6.4077	6.5087	6.3476	5.9185	5.7638	6.4009
1088580	2.4031	2.9003	2.7992	2.2620	2.3360	2.3240
280020763	0.6013	1.1107	0.2458	0.2742	0.0797	0.4238
280103394	4.0086	3.7069	3.7600	3.4627	3.3736	3.4592
1088077	2.8270	2.4878	2.8754	2.4649	2.1358	2.4095
1096480	4.3927	4.5880	4.4566	4.6925	3.7179	3.8470
1102229	5.2959	5.8581	5.7969	4.9697	5.5270	5.2743
1089566	2.2331	2.2309	2.2581	1.6479	2.0392	1.8551
1099359	2.0647	1.1646	0.8984	1.2375	1.1529	0.5579
1099286	3.8705	4.0065	3.5885	3.7708	3.1774	3.3379
1093888	3.5421	3.5376	4.1601	3.2471	3.4948	3.3188
1103764	4.7796	4.5766	4.6162	4.3376	3.9914	4.4643
1097931	3.6271	4.0808	3.3453	3.2573	3.6057	3.0112
1101545	4.9463	5.2042	4.8634	4.3342	4.8683	4.6326
1095317	3.3524	3.7462	3.5395	3.0206	3.3540	3.0864
280029027	2.5751	2.8296	2.2264	2.4036	1.7151	2.3354
279957060	2.2979	2.3568	2.3128	2.2188	1.6963	1.8754
1098589	4.9869	6.1305	5.9849	4.9564	5.2604	5.7087
280093911	7.3454	6.9942	7.2290	6.9176	6.7025	6.7717
1101427	2.4849	2.9317	2.5573	1.9668	2.6581	2.1723
1102801	1.4508	1.6490	1.7029	1.5257	1.2513	0.8494
1103115	2.8874	3.0048	2.7169	2.3789	2.6989	2.3550
280119601	2.4810	1.7092	1.3356	0.8875	1.4047	2.0576
1096918	1.6741	1.5925	1.8094	1.2945	1.3579	1.2476
279948187	2.1455	2.2738	2.2484	1.5299	2.1373	1.8247
1095628	2.6637	2.2976	2.1786	1.8731	2.0688	2.0229
280031913	2.9808	3.2735	2.2293	2.1288	3.5828	1.5970
1103922	2.8637	2.4853	2.9172	2.6089	2.3950	2.0875
1090792	4.3998	5.1449	4.3078	4.2872	4.4527	3.9379
279748520	5.9886	4.0522	5.2376	5.0097	4.0024	5.0916
1099234	3.6567	3.9102	3.3555	3.5368	2.9376	3.2738
1087397	3.4035	3.3327	3.5011	3.1742	2.8865	3.0027
279917513	1.1486	1.5547	1.2354	0.6201	1.3126	0.8324
280135768	4.7424	4.5862	4.2304	4.4669	4.3512	3.5675
1091620	4.4388	4.6642	4.3118	4.1410	3.7743	4.3264
279978639	0.9958	2.9449	0.3270	1.6935	0.7976	0.6035
1098512	5.0231	4.5635	4.9233	4.7640	4.0177	4.5562
280094664	1.6477	2.4265	2.8955	2.2265	1.9786	1.5925
1091382	2.6172	2.8871	2.6091	2.4578	2.2317	2.2521
1104663	4.2509	3.9134	4.1691	3.9426	3.5295	3.6894
1088393	3.9315	4.2171	3.9294	4.0494	3.2866	3.5702
279841042	1.6159	1.6434	1.3160	0.9206	1.2619	1.2211
1093726	2.7500	3.0878	3.0307	2.5956	2.6136	2.4878
1101255	4.6380	4.5833	4.2917	4.3451	3.9217	4.0748
1100694	2.6737	2.8040	2.8504	2.6904	2.2296	2.2368
280124934	3.1025	3.5480	2.7691	2.6527	2.5880	3.0080
1088638	2.2504	2.7869	2.7766	2.7822	2.1407	1.7207
1104605	2.4354	2.1255	2.4035	2.1178	1.8596	1.8167
1088947	2.4758	2.3867	2.5233	1.8454	1.8781	2.4922
1094381	4.4086	4.2743	4.3216	4.3613	3.6202	3.8529
1090314	3.2190	3.4004	3.0695	3.4497	2.6971	2.3724
1097736	4.5568	4.0965	4.8693	4.1831	3.7808	4.3890
279911542	1.4801	1.7626	1.8353	1.5105	1.2816	1.1165
1105083	0.4354	1.0883	0.7447	0.0000	0.4433	0.6558
1105328	2.7787	2.8751	2.8858	2.6717	2.2902	2.4088
1101030	1.7482	1.5842	0.4816	0.5582	1.1263	0.9609
1107954	4.1141	3.8790	3.9884	3.7167	3.2560	3.8409
280064014	4.5442	4.8417	4.4932	4.1033	3.7392	4.8688
1089219	2.8946	2.7158	2.7069	2.4468	2.2939	2.4091
1101185	3.5149	3.8477	3.7273	3.2949	3.5035	3.1241
279809889	2.3394	2.9781	2.3701	2.2240	2.3436	1.9529
1087862	2.6181	2.6339	2.6213	2.0872	2.3959	2.2234
1094069	2.1934	2.0815	2.5131	1.7535	2.2371	1.6309
279899202	1.1199	1.0515	1.6103	1.1897	0.2277	1.1980
1098555	2.6134	2.7272	1.9717	2.6222	1.5944	1.9295
279889262	2.2826	2.5285	2.2890	1.6655	2.0201	2.2485
1087813	2.6902	2.8795	2.8738	2.5826	2.3747	2.3207
1095245	1.1872	1.2893	1.3103	0.3906	1.1962	1.0347
1102666	3.3106	3.6471	3.6450	2.9673	3.4019	3.0685
279860645	0.6957	0.9922	0.8323	0.6442	0.4973	0.2139
280067476	3.1960	4.1717	3.0811	3.4046	3.7097	2.1698
1093102	3.4915	3.4222	3.1599	3.1535	2.4790	3.2767
1090382	4.1812	4.3001	4.2609	3.6205	3.0292	4.9281
1101489	1.5146	1.1928	1.6579	1.2616	1.0686	0.8711
1092813	4.2430	4.2290	4.0164	4.0350	3.7116	3.5780
1094476	2.6586	2.4977	2.7499	2.2020	2.3983	2.1428
1098270	5.3719	4.4204	4.5205	5.0822	3.8645	4.2032
279739241	0.5678	1.2827	0.4830	0.4306	0.4077	0.3324
1099999	1.5092	1.8763	1.4542	1.2099	1.0905	1.3768
1089827	4.4639	4.4659	4.5648	4.3708	3.9051	4.0561
1095665	2.2439	2.0103	2.5097	1.8313	1.9791	1.7914
1091094	5.7212	5.2594	5.5654	5.4311	4.8414	5.1118
279915940	1.8978	1.7577	1.7466	1.2592	1.2696	1.7116
1089800	5.3220	5.3167	5.3325	4.7862	4.6367	5.3877
1093468	2.1567	2.3102	2.0920	2.4816	1.8275	1.0892
1102500	6.3901	6.1818	5.9447	5.9530	5.8587	5.5444
1093520	3.4280	3.1239	2.9957	3.2012	2.4159	2.7708
1100954	4.5435	4.5224	4.2923	4.7419	3.9990	3.4577
279902998	3.4915	3.0743	3.5822	3.0663	2.1757	3.7465
280088188	0.4255	1.2227	0.5156	0.2335	0.4208	0.3503
1098935	4.0179	3.9320	2.7514	2.3662	3.6073	3.5687
1087362	3.3724	3.3338	3.5733	3.0167	2.9838	3.1199
280083575	3.0551	3.7090	3.1757	2.8917	2.9173	2.9722
1102884	2.8353	3.2211	2.9635	2.8162	2.6132	2.4320
1092998	3.8820	4.0298	3.6325	3.8799	3.0019	3.5043
1090878	4.7188	4.8337	4.8036	4.5154	4.1922	4.4907
1090394	3.1650	3.6364	3.2104	3.1165	2.7308	3.0067
1105568	1.8410	1.6550	1.5280	1.2556	1.4875	1.1233
1087897	2.7451	3.0493	3.1936	2.2022	2.8791	2.7497
280136154	3.7713	3.6935	3.4629	3.4936	2.7947	3.4828
1092799	7.1943	6.1692	6.0024	6.4990	5.7499	5.9608
1109011	2.5879	2.5741	2.0793	1.9745	2.2758	1.8353
280072253	2.1465	1.9146	2.4100	1.6485	1.9669	1.7001
1087084	3.3157	3.5329	3.2635	3.1447	3.1851	2.6269
1101740	1.6197	1.1892	1.4135	1.0528	1.0502	0.9642
1086981	6.0319	5.9386	5.4143	5.4923	5.7501	4.9873
1089210	2.4237	1.8629	2.5748	1.9373	1.5548	2.2142
279747910	3.3241	2.4501	2.8775	2.6512	2.2211	2.6244
1098227	3.3455	3.4919	3.5486	3.1874	3.2435	2.8001
1093404	4.4205	4.1664	4.0469	3.9375	4.0239	3.5175
280114553	3.9327	4.0569	3.6138	3.8132	3.2839	3.3517
1100362	3.9847	3.8624	3.8128	3.5929	3.4378	3.4748
1103551	2.0860	2.2474	2.1037	1.8729	1.8583	1.5523
1094576	4.0732	3.3283	3.7356	3.5831	2.8101	3.5907
1091988	4.1027	4.0937	3.9226	4.0640	3.6810	3.2216
1090089	1.7340	1.9908	1.5419	1.3332	1.2609	1.5215
1105014	0.7633	1.3922	0.8295	0.8804	0.6045	0.3493
1097213	1.3363	1.4210	2.0869	0.9680	1.5191	1.2064
1098485	4.2614	4.0514	4.1095	3.8682	3.8518	3.5520
1088458	3.2539	2.9975	2.8557	2.8764	2.5298	2.5507
1089612	3.2430	2.9448	2.4308	2.0300	2.2707	3.1679
1090378	3.6062	3.8162	3.8052	3.7657	2.8818	3.4302
1098705	3.6448	3.7333	3.0737	3.9042	2.8730	2.5248
279873462	2.6181	2.6085	2.7606	2.4282	1.8597	2.5497
1088045	3.3887	3.4686	3.6771	3.0730	3.0949	3.2172
1094399	3.5215	3.3677	3.5633	3.4729	2.7408	3.0895
279827547	1.4441	0.2884	0.5838	0.8314	0.3359	0.0000
279943299	1.1490	0.0000	0.0000	0.0000	0.0000	0.0000
279906433	1.8137	3.0240	2.7892	1.9733	2.2057	2.2991
1104085	1.9988	2.0852	1.9117	1.8072	1.6009	1.4394
1090867	2.3600	2.1474	2.0767	1.7744	1.8103	1.8512
1103836	3.8875	4.1643	4.1578	3.4387	4.1218	3.5014
1103252	1.7962	1.7438	1.6344	1.2648	1.7454	1.0166
1095617	4.0169	3.4449	3.6460	3.8236	2.9320	3.2051
1093770	2.6525	1.5253	0.7990	0.0638	1.9527	1.8135
1095674	3.6095	3.6112	3.2930	3.1866	2.9502	3.2301
1091698	3.5699	3.0141	2.3294	2.8991	2.1877	2.6798
279957542	0.8003	0.7699	0.9961	0.7053	0.2154	0.4990
1096350	3.1013	3.1270	2.8929	3.3149	2.6133	2.0467
1094191	5.9984	6.3508	6.0026	5.5867	5.6483	5.9708
1098872	4.7888	3.7290	3.6095	3.9677	3.3581	3.6556
1104332	3.1204	2.9840	3.0526	3.2104	2.6358	2.1650
280106555	0.7710	1.0079	1.6173	0.9513	0.7280	0.5711
1102024	1.8961	3.2207	3.3200	2.1764	2.6518	2.4628
1104418	5.0612	5.7150	6.1979	5.0992	5.3779	5.3514
280130623	4.7281	4.1008	3.9914	3.8532	4.0009	3.8208
1089799	5.3866	5.4409	5.2500	5.3921	4.6791	4.8613
1097390	2.1775	2.1962	2.4069	1.0847	2.2972	2.2539
1107995	3.2551	3.2751	3.3481	3.2830	2.5063	2.9442
1096782	3.4059	3.8410	3.7931	3.3551	3.2946	3.2454
1091241	1.5795	1.8991	1.9251	1.7376	1.3899	1.1316
279943831	1.6915	1.5981	2.3978	0.7723	1.7754	1.9950
1099066	2.5225	2.0519	2.4337	1.9778	2.1245	1.7613
1088479	2.7642	2.6342	2.3659	2.5769	2.2275	1.8153
1102212	5.0926	5.2050	5.3405	5.2741	4.3124	4.9072
280069933	6.0407	5.2451	6.1182	5.9809	4.4539	5.8252
1093959	5.0305	5.1303	5.1852	4.7895	4.5227	4.8899
1098138	3.3171	3.5105	3.5175	3.1160	3.1607	2.9246
1105113	2.2151	2.6272	2.6094	1.9867	2.4650	1.8567
279940860	0.8459	1.2227	2.7366	1.7995	0.6955	1.1671
1097391	3.6709	4.3433	4.1299	3.6942	3.8474	3.4595
279708007	2.1512	3.5270	1.8937	1.8394	2.8586	1.7321
1101341	3.4971	2.7610	3.0857	2.8750	2.6992	2.6279
1106408	4.1857	3.6108	4.3576	4.2439	3.2079	3.5606
279947523	1.8100	1.6754	1.3963	1.4942	1.1176	1.1284
1090664	4.6509	4.4596	4.5642	4.2510	3.9381	4.3441
279783102	2.0523	1.8440	1.9553	1.9015	1.2449	1.5640
1104211	0.9813	1.1016	0.8276	0.6515	0.5504	0.5676
279667472	2.1910	0.0000	1.4457	1.1037	0.0579	1.3342
1094717	2.5194	2.7146	2.0482	1.7943	2.5034	1.8436
1102098	3.5417	3.5247	3.8861	3.3059	3.1944	3.3119
1088475	3.3424	3.5887	3.5923	2.9125	3.2259	3.2448
1091103	2.8736	2.3992	2.7827	2.4589	2.1826	2.2742
279979049	2.1008	2.1805	2.1757	1.9783	1.4249	1.9140
1087393	3.7544	4.2690	4.2512	3.6925	3.5543	3.8881
279791135	5.7791	6.0459	5.7251	5.4899	5.6582	5.2623
1101536	1.5102	1.0174	0.6721	0.9427	0.3335	0.7839
1100560	4.3069	3.7619	4.3209	4.0245	3.6966	3.5295
1096584	3.6403	3.6734	3.6894	3.4575	3.1071	3.3001
1101264	7.8880	7.8402	6.9589	7.2138	6.9944	7.3405
1096920	2.0465	1.7472	1.7811	1.4311	1.2314	1.7742
1097527	1.7191	2.3088	2.1332	1.5937	1.7368	1.6926
1092297	3.8330	3.9780	3.6868	3.3787	3.6326	3.3485
1094217	2.9130	3.5159	2.8772	2.9676	2.6842	2.5167
1094958	3.9928	3.9282	3.3325	3.2539	3.6216	3.2409
1092234	4.3048	4.4766	4.4874	4.2470	3.6246	4.2603
279985872	1.0152	1.6388	1.5023	1.1473	0.9008	0.9714
1101242	4.5229	4.6428	4.4395	4.5158	3.8148	4.1381
1097127	3.6465	3.5594	3.6900	3.5317	3.3762	2.8516
1091824	3.9552	3.9697	3.4064	3.4722	3.1602	3.5626
1103802	1.1496	0.6654	1.0074	0.8277	0.1042	0.7546
1091309	4.1825	4.0198	3.9510	3.6639	3.7160	3.6378
280092675	4.2924	3.6624	3.9871	3.8007	3.5725	3.4332
1086938	2.3170	2.4287	2.0593	1.8322	1.9179	1.9198
1097731	2.0455	1.6540	1.3188	1.3163	1.1721	1.3950
1102003	1.6118	1.8491	1.5368	1.0179	1.3090	1.5362
279812021	1.1170	0.4862	0.4451	0.4529	0.2120	0.2490
279778787	9.4219	8.3653	8.3695	8.6594	7.9567	8.4068
1109015	3.5844	3.5854	3.4735	2.9705	3.1746	3.3654
1097323	0.6992	1.1283	0.8509	0.4685	0.4933	0.5842
279864405	3.8322	3.8545	3.5895	3.8092	2.8837	3.4510
1103803	4.9794	4.3637	4.8802	4.5780	4.0296	4.4835
1095387	4.4824	4.1362	4.2499	4.2674	3.7836	3.6854
1091962	3.0883	2.8387	3.1159	2.8273	2.3842	2.6995
279958569	0.1406	1.0772	0.3986	0.3197	0.1653	0.0000
279728552	3.7556	4.5318	4.3995	4.0524	4.0880	3.4151
1101986	4.1885	4.1759	3.9018	4.2799	3.2441	3.6111
1090856	4.0475	3.9041	4.2007	3.8144	3.5494	3.6578
1107761	1.0406	0.3838	0.9023	0.0000	0.8325	0.3635
1093967	3.4409	3.5631	3.3640	3.3999	3.0617	2.7757
1104799	4.0759	3.6464	3.0675	3.2220	3.2589	3.1784
1099041	2.7605	2.6382	2.2823	2.2098	2.3169	2.0240
1098093	3.3462	3.3027	3.5490	3.2106	2.9319	2.9252
1096323	5.7010	5.1284	5.6570	5.5295	4.8186	5.0085
279914863	5.8657	4.9590	5.5762	5.0881	4.9425	5.2407
1103862	3.4324	4.0661	3.7453	3.9164	3.2282	2.9700
1088244	4.6944	4.7700	4.7633	4.7733	4.0326	4.2925
279887629	3.6921	3.2191	3.0394	2.9022	2.9271	2.9922
1092379	4.9627	4.7592	5.0517	4.5345	4.9152	4.1952
279732919	1.7440	4.2830	3.4736	1.8757	2.2619	4.2343
1096634	2.4400	2.6161	2.6939	2.1974	2.1383	2.2860
1087618	4.4554	4.1922	4.0765	3.3928	4.3036	3.8993
1091210	5.4689	5.0710	5.0373	5.0658	4.4979	4.8853
