# Supplementary material for: Identification of the Molecular Events Involved in the Development of Prefrontal Cortex Through the Analysis of RNA-Seq Data From BrainSpan
Source: ASN Neuro. 2019 Jun 18;11:1759091419854627. doi: 10.1177/1759091419854627 (PMC6582306; doi:10.1177/1759091419854627)
Supplement: Supplemental Material6 - Supplemental material for Identification of the Molecular Events Involved in the Development of Prefrontal Cortex Through the Analysis of RNA-Seq Data From BrainSpan [file Supplemental_Material6.zip › HIP/2/HIP-BPs-2.xlsx]

## Sheet: Sheet1
Sublist	Category	Term	RT	Genes	Count	%	P-Value	Benjamini
	GOTERM_BP_DIRECT	bone mineralization	RT		2	18.2	0.012	0.65
	GOTERM_BP_DIRECT	adenylate cyclase-inhibiting G-protein coupled receptor signaling pathway	RT		2	18.2	0.017	0.52
	GOTERM_BP_DIRECT	phosphatidylinositol-mediated signaling	RT		2	18.2	0.037	0.67
	GOTERM_BP_DIRECT	skeletal system development
