# Supplementary material for: Identification of the Molecular Events Involved in the Development of Prefrontal Cortex Through the Analysis of RNA-Seq Data From BrainSpan
Source: ASN Neuro. 2019 Jun 18;11:1759091419854627. doi: 10.1177/1759091419854627 (PMC6582306; doi:10.1177/1759091419854627)
Supplement: Supplemental Material6 - Supplemental material for Identification of the Molecular Events Involved in the Development of Prefrontal Cortex Through the Analysis of RNA-Seq Data From BrainSpan [file Supplemental_Material6.zip › HIP/2/HIP-DEG-2.csv]

id	name	gene-id	gene-symbol	gene-name	entrez-id	chromosome	start-position	end-position	p	fold-change
279985225	ENSG00000244428	0	AC006032.1	AC006032.1	0	Y	n/a	n/a	4.26e-01	6.470
279797638	ENSG00000226278	0	PSPHP1	phosphoserine phosphatase pseudogene 1	0	7	n/a	n/a	3.94e-01	5.172
279817689	ENSG00000228078	0	HLA-U	major histocompatibility complex, class I, U (pseudogene)	0	6	n/a	n/a	3.78e-01	4.641
279750101	ENSG00000219951	0	RP11-378G13.2	RP11-378G13.2	0	6	n/a	n/a	3.93e-01	4.430
280059868	ENSG00000253668	0	RP11-463C14.1	RP11-463C14.1	0	8	n/a	n/a	3.68e-01	3.463
279989402	ENSG00000245205	0	RP11-841C19.6	RP11-841C19.6	0	12	n/a	n/a	4.36e-01	3.409
1105306	ENSG00000204894	0	RP11-208G20.2	RP11-208G20.2	0	7	n/a	n/a	3.85e-01	3.191
279720824	ENSG00000213326	0	RPS7P11	ribosomal protein S7 pseudogene 11	0	17	n/a	n/a	3.86e-01	2.963
279751477	ENSG00000221016	0	AC002558.1	AC002558.1	0	17	n/a	n/a	3.82e-01	2.943
1104320	ENSG00000197575	0	RPS17P2	ribosomal protein S17 pseudogene 2	0	5	n/a	n/a	4.13e-01	2.867
279928483	ENSG00000237973	0	RP5-857K21.6	RP5-857K21.6	0	1	n/a	n/a	3.96e-01	2.855
279755663	ENSG00000221754	1023050	MIR1260	microRNA 1260	100302236	14	n/a	n/a	3.74e-01	2.783
1093654	ENSG00000133302	58460	ANKRD32	ankyrin repeat domain 32	84250	5	n/a	n/a	3.83e-01	2.780
1099534	ENSG00000169313	41377	P2RY12	purinergic receptor P2Y, G-protein coupled, 12	64805	3	n/a	n/a	3.70e-01	2.676
279708301	ENSG00000207570	128157	MIR9-2	microRNA 9-2	407047	5	n/a	n/a	3.68e-01	2.611
279942524	ENSG00000239719	0	RP4-800G7.1	RP4-800G7.1	0	7	n/a	n/a	3.86e-01	2.600
279892626	ENSG00000234742	0	AC144530.1	AC144530.1	0	3	n/a	n/a	3.73e-01	2.477
280043873	ENSG00000251920	0	5S_rRNA	5S ribosomal RNA	0	6	n/a	n/a	3.89e-01	2.477
279822115	ENSG00000228477	0	RP3-342P20.2	RP3-342P20.2	0	1	n/a	n/a	3.70e-01	2.419
279928878	ENSG00000238003	0	RP11-465N4.2	RP11-465N4.2	0	1	n/a	n/a	4.27e-01	2.417
1101916	ENSG00000181495	0	AC026703.1	AC026703.1	0	5	n/a	n/a	3.99e-01	2.412
279935226	ENSG00000238757	0	AL031431.1	AL031431.1	0	1	n/a	n/a	3.94e-01	2.374
279897786	ENSG00000235174	0	RP11-398K22.3	RP11-398K22.3	0	6	n/a	n/a	3.85e-01	2.296
280048619	ENSG00000252609	0	snoU13	Small nucleolar RNA U13	0	6	n/a	n/a	3.63e-01	2.236
279964486	ENSG00000242262	0	RP11-100N21.1	RP11-100N21.1	0	4	n/a	n/a	3.43e-01	2.222
1091076	ENSG00000113389	4852	NPR3	natriuretic peptide receptor C/guanylate cyclase C (atrionatriuretic peptide receptor C)	4883	5	n/a	n/a	4.04e-01	2.216
279746160	ENSG00000217239	0	RP1-182O16.1	RP1-182O16.1	0	6	n/a	n/a	3.61e-01	2.213
1087685	ENSG00000060303	0	RPS17P5	ribosomal protein S17 pseudogene 5	0	6	n/a	n/a	3.85e-01	2.212
279711997	ENSG00000211591	1023341	MIR762	microRNA 762	100313837	16	n/a	n/a	3.88e-01	2.205
279869021	ENSG00000232654	0	FAM136BP	family with sequence similarity 136, member B, pseudogene	0	6	n/a	n/a	3.68e-01	2.193
280075502	ENSG00000254755	0	RP11-672A2.7	RP11-672A2.7	0	11	n/a	n/a	3.85e-01	2.174
1095935	ENSG00000147655	109853	RSPO2	R-spondin 2	340419	8	n/a	n/a	3.58e-01	2.132
1087903	ENSG00000068078	2246	FGFR3	fibroblast growth factor receptor 3	2261	4	n/a	n/a	3.93e-01	2.106
279975191	ENSG00000243453	0	CTA-714B7.6	CTA-714B7.6	0	22	n/a	n/a	3.82e-01	2.101
279746801	ENSG00000217716	0	RPS10P3	ribosomal protein S10 pseudogene 3	0	9	n/a	n/a	3.54e-01	2.089
279905164	ENSG00000235912	0	RP1-159A19.3	RP1-159A19.3	0	1	n/a	n/a	4.13e-01	2.087
279949201	ENSG00000240500	0	RP11-160A10.3	RP11-160A10.3	0	6	n/a	n/a	3.78e-01	2.076
1100904	ENSG00000175745	6983	NR2F1	nuclear receptor subfamily 2, group F, member 1	7025	5	n/a	n/a	3.72e-01	2.053
280054058	ENSG00000253250	1000960	RP11-122A3.2	RP11-122A3.2	100127983	8	n/a	n/a	3.64e-01	2.024
1092250	ENSG00000123119	40801	NECAB1	N-terminal EF-hand calcium binding protein 1	64168	8	n/a	n/a	3.71e-01	2.015
279725262	ENSG00000213877	0	CFL1P7	cofilin 1 (non-muscle) pseudogene 7	0	3	n/a	n/a	4.28e-01	2.008
280080421	ENSG00000255066	0	AC005363.7	AC005363.7	0	16	n/a	n/a	3.86e-01	2.004
279707468	ENSG00000207405	0	SNORA64	small nucleolar RNA, H/ACA box 64	0	16	n/a	n/a	3.86e-01	2.004
280102272	ENSG00000257151	0	RP11-701H24.2	RP11-701H24.2	0	15	n/a	n/a	2.80e-01	1.992
1107953	ENSG00000232112	30853	CCDC72	coiled-coil domain containing 72	51372	3	n/a	n/a	3.77e-01	1.990
280018615	ENSG00000249855	0	RP11-159F24.4	RP11-159F24.4	0	5	n/a	n/a	3.71e-01	1.989
279800471	ENSG00000226525	0	RPS7P10	ribosomal protein S7 pseudogene 10	0	13	n/a	n/a	3.99e-01	1.987
279807753	ENSG00000227146	0	ZDHHC20-AS1	ZDHHC20 antisense RNA 1 (non-protein coding)	0	13	n/a	n/a	3.83e-01	1.975
279737344	ENSG00000215146	0	RP11-313J2.1	RP11-313J2.1	0	10	n/a	n/a	3.67e-01	1.962
280099046	ENSG00000256843	0	RP11-467L13.4	RP11-467L13.4	0	12	n/a	n/a	3.91e-01	1.954
280001449	ENSG00000248418	0	RP11-93N19.1	RP11-93N19.1	0	5	n/a	n/a	3.86e-01	1.949
279986172	ENSG00000244535	0	RP1-181J22.1	RP1-181J22.1	0	11	n/a	n/a	3.86e-01	1.947
280042529	ENSG00000251725	1023388	MIR2277	microRNA 2277	100313887	5	n/a	n/a	3.85e-01	1.930
279842939	ENSG00000230364	0	RP4-560B9.1	RP4-560B9.1	0	1	n/a	n/a	3.45e-01	1.929
1101781	ENSG00000180730	122773	SHISA2	shisa homolog 2 (Xenopus laevis)	387914	13	n/a	n/a	3.85e-01	1.917
1090738	ENSG00000111052	8748	LIN7A	lin-7 homolog A (C. elegans)	8825	12	n/a	n/a	3.83e-01	1.911
280086044	ENSG00000255422	0	AP002954.4	AP002954.4	0	11	n/a	n/a	3.75e-01	1.904
279915726	ENSG00000236886	0	AC007563.5	AC007563.5	0	2	n/a	n/a	4.23e-01	1.902
279788518	ENSG00000225504	0	RP11-160A10.2	RP11-160A10.2	0	6	n/a	n/a	4.15e-01	1.897
279928251	ENSG00000237949	0	RP11-456A18.1	RP11-456A18.1	0	10	n/a	n/a	3.88e-01	1.881
1102945	ENSG00000185904	59046	RP11-178A10.1	RP11-178A10.1	84856	10	n/a	n/a	3.86e-01	1.878
1099300	ENSG00000168329	1513	CX3CR1	chemokine (C-X3-C motif) receptor 1	1524	3	n/a	n/a	3.75e-01	1.878
279839342	ENSG00000230043	0	TMSL6	thymosin-like 6 (pseudogene)	0	20	n/a	n/a	3.82e-01	1.876
1091035	ENSG00000113083	3990	LOX	lysyl oxidase	4015	5	n/a	n/a	3.89e-01	1.875
1100838	ENSG00000175352	35954	NRIP3	nuclear receptor interacting protein 3	56675	11	n/a	n/a	3.85e-01	1.863
1101252	ENSG00000177551	4777	NHLH2	nescient helix loop helix 2	4808	1	n/a	n/a	3.71e-01	1.857
279659870	ENSG00000200121	0	Y_RNA	Y RNA	0	2	n/a	n/a	3.63e-01	1.846
1103865	ENSG00000196233	58659	LCOR	ligand dependent nuclear receptor corepressor	84458	10	n/a	n/a	3.78e-01	1.843
280057777	ENSG00000253518	0	CTD-2031P19.4	CTD-2031P19.4	0	5	n/a	n/a	4.27e-01	1.836
279889596	ENSG00000234488	0	AC096664.1	AC096664.1	0	2	n/a	n/a	4.16e-01	1.832
279873911	ENSG00000233080	0	CTA-714B7.5	CTA-714B7.5	0	22	n/a	n/a	3.84e-01	1.831
279762261	ENSG00000223134	0	AL122015.1	AL122015.1	0	11	n/a	n/a	3.85e-01	1.828
1095937	ENSG00000147676	0	MAL2	mal, T-cell differentiation protein 2 (gene/pseudogene)	0	8	n/a	n/a	3.90e-01	1.826
1100705	ENSG00000174695	81115	TMEM167A	transmembrane protein 167A	153339	5	n/a	n/a	3.84e-01	1.824
1092773	ENSG00000126861	4942	OMG	oligodendrocyte myelin glycoprotein	4974	17	n/a	n/a	3.64e-01	1.824
279945356	ENSG00000240087	0	RP11-254B13.1	RP11-254B13.1	0	12	n/a	n/a	3.46e-01	1.819
1091471	ENSG00000116489	825	CAPZA1	capping protein (actin filament) muscle Z-line, alpha 1	829	1	n/a	n/a	4.14e-01	1.815
279933450	ENSG00000238465	0	snoU13	Small nucleolar RNA U13	0	2	n/a	n/a	3.69e-01	1.812
1100084	ENSG00000171659	2840	GPR34	G protein-coupled receptor 34	2857	X	n/a	n/a	3.85e-01	1.811
1100223	ENSG00000172260	90401	NEGR1	neuronal growth regulator 1	257194	1	n/a	n/a	3.97e-01	1.807
1095441	ENSG00000144034	30485	TPRKB	TP53RK binding protein	51002	2	n/a	n/a	3.76e-01	1.805
279951772	ENSG00000240808	0	CTD-3236F5.1	CTD-3236F5.1	0	11	n/a	n/a	4.25e-01	1.801
1098685	ENSG00000165985	123649	C1QL3	complement component 1, q subcomponent-like 3	389941	10	n/a	n/a	4.25e-01	1.796
279836646	ENSG00000229807	7460	XIST	X (inactive)-specific transcript (non-protein coding)	7503	X	n/a	n/a	4.22e-01	1.794
1091338	ENSG00000115514	10044	TXNDC9	thioredoxin domain containing 9	10190	2	n/a	n/a	3.73e-01	1.794
1093787	ENSG00000134294	33698	SLC38A2	solute carrier family 38, member 2	54407	12	n/a	n/a	3.79e-01	1.793
1107843	ENSG00000231421	0	AC006050.2	AC006050.2	0	17	n/a	n/a	3.78e-01	1.783
1091329	ENSG00000115461	3468	IGFBP5	insulin-like growth factor binding protein 5	3488	2	n/a	n/a	4.26e-01	1.777
1108720	ENSG00000237187	134217	RP11-65F13.2	RP11-65F13.2	441094	5	n/a	n/a	3.54e-01	1.775
279753045	ENSG00000221299	0	Z83826.1	Z83826.1	0	X	n/a	n/a	3.77e-01	1.772
1106376	ENSG00000215570	0	AL136219.1	Uncharacterized protein	0	13	n/a	n/a	3.69e-01	1.771
1104972	ENSG00000203945	0	RP11-274K13.2	Novel proteinUncharacterized protein	0	X	n/a	n/a	3.75e-01	1.768
1091075	ENSG00000113387	10765	SUB1	SUB1 homolog (S. cerevisiae)	10923	5	n/a	n/a	3.77e-01	1.768
1092955	ENSG00000128606	10088	LRRC17	leucine rich repeat containing 17	10234	7	n/a	n/a	3.89e-01	1.767
279468137	ENSG00000175741	0	RWDD4P2	RWD domain containing 4 pseudogene 2	0	7	n/a	n/a	3.87e-01	1.767
279806171	ENSG00000227008	0	RP3-417G15.1	RP3-417G15.1	0	X	n/a	n/a	3.83e-01	1.761
279762898	ENSG00000223309	0	U6	U6 spliceosomal RNA	0	X	n/a	n/a	3.70e-01	1.760
279805388	ENSG00000226945	0	RP11-564A8.4	RP11-564A8.4	0	1	n/a	n/a	4.21e-01	1.760
1098718	ENSG00000166128	31242	RAB8B	RAB8B, member RAS oncogene family	51762	15	n/a	n/a	3.64e-01	1.757
1100526	ENSG00000173674	1951	EIF1AX	eukaryotic translation initiation factor 1A, X-linked	1964	X	n/a	n/a	3.70e-01	1.757
279969449	ENSG00000242808	0	SOX2-OT	SOX2 overlapping transcript (non-protein coding)	0	3	n/a	n/a	3.86e-01	1.756
280131241	ENSG00000259344	0	RP11-566K19.6	RP11-566K19.6	0	15	n/a	n/a	3.77e-01	1.755
1095763	ENSG00000146374	59060	RSPO3	R-spondin 3	84870	6	n/a	n/a	3.60e-01	1.754
279856288	ENSG00000231544	0	RSL24D1P11	ribosomal L24 domain containing 1 pseudogene 11	0	18	n/a	n/a	3.75e-01	1.754
1092499	ENSG00000124795	7867	DEK	DEK oncogene	7913	6	n/a	n/a	3.69e-01	1.754
279957500	ENSG00000241494	0	RP11-796G6.1	RP11-796G6.1	0	14	n/a	n/a	3.85e-01	1.752
1099432	ENSG00000168906	4119	MAT2A	methionine adenosyltransferase II, alpha	4144	2	n/a	n/a	4.36e-01	1.750
1091194	ENSG00000114520	8652	SNX4	sorting nexin 4	8723	3	n/a	n/a	3.72e-01	1.750
279898297	ENSG00000235226	0	RP11-419N10.5	RP11-419N10.5	0	1	n/a	n/a	3.86e-01	1.750
1096729	ENSG00000154645	79951	CHODL	chondrolectin	140578	21	n/a	n/a	3.82e-01	1.743
1091077	ENSG00000113391	58205	FAM172A	family with sequence similarity 172, member A	83989	5	n/a	n/a	3.77e-01	1.743
1091186	ENSG00000114446	34370	IFT57	intraflagellar transport 57 homolog (Chlamydomonas)	55081	3	n/a	n/a	3.98e-01	1.740
279833635	ENSG00000229503	0	AC092155.1	AC092155.1	0	2	n/a	n/a	4.33e-01	1.739
1100212	ENSG00000172209	2828	GPR22	G protein-coupled receptor 22	2845	7	n/a	n/a	3.94e-01	1.738
1099459	ENSG00000169019	34240	COMMD8	COMM domain containing 8	54951	4	n/a	n/a	3.77e-01	1.735
1101944	ENSG00000181690	5292	PLAG1	pleiomorphic adenoma gene 1	5324	8	n/a	n/a	3.77e-01	1.731
1096558	ENSG00000153130	38052	SCOC	short coiled-coil protein	60592	4	n/a	n/a	3.80e-01	1.731
279968357	ENSG00000242670	0	RP11-601I15.1	RP11-601I15.1	0	4	n/a	n/a	3.86e-01	1.729
279793382	ENSG00000225912	0	RP13-258O15.1	RP13-258O15.1	0	X	n/a	n/a	3.88e-01	1.728
1095807	ENSG00000146757	81719	ZNF92	zinc finger protein 92	168374	7	n/a	n/a	3.80e-01	1.727
279500356	ENSG00000180172	0	RPS12P23	ribosomal protein S12 pseudogene 23	0	13	n/a	n/a	3.54e-01	1.727
279810101	ENSG00000227358	0	RP11-180I4.1	RP11-180I4.1	0	9	n/a	n/a	3.75e-01	1.727
279934556	ENSG00000238651	0	snoU13	Small nucleolar RNA U13	0	13	n/a	n/a	3.93e-01	1.725
279953655	ENSG00000241069	0	CTD-3141N22.1	CTD-3141N22.1	0	19	n/a	n/a	3.94e-01	1.724
1093862	ENSG00000134758	30925	RNF138	ring finger protein 138	51444	18	n/a	n/a	3.68e-01	1.724
280013803	ENSG00000249474	0	RP11-49I4.3	RP11-49I4.3	0	3	n/a	n/a	3.84e-01	1.722
279898421	ENSG00000235241	0	RP11-108M9.5	RP11-108M9.5	0	1	n/a	n/a	3.84e-01	1.722
1094395	ENSG00000137492	5580	PRKRIR	protein-kinase, interferon-inducible double stranded RNA dependent inhibitor, repressor of (P58 repressor)	5612	11	n/a	n/a	3.98e-01	1.718
1106675	ENSG00000223768	0	LINC00205	long intergenic non-protein coding RNA 205	0	21	n/a	n/a	3.86e-01	1.718
1094310	ENSG00000137033	59982	IL33	interleukin 33	90865	9	n/a	n/a	3.69e-01	1.717
279710443	ENSG00000207985	1013246	MIR663	microRNA 663	724033	20	n/a	n/a	3.94e-01	1.717
1101258	ENSG00000177576	152128	C18orf32	chromosome 18 open reading frame 32	497661	18	n/a	n/a	3.84e-01	1.716
279990172	ENSG00000245526	165799	LINC00461	long intergenic non-protein coding RNA 461	645323	5	n/a	n/a	3.82e-01	1.715
280060053	ENSG00000253683	0	CTB-79E8.3	CTB-79E8.3	0	5	n/a	n/a	4.03e-01	1.713
1106454	ENSG00000218336	35003	ODZ3	odz, odd Oz/ten-m homolog 3 (Drosophila)	55714	4	n/a	n/a	3.52e-01	1.709
279895351	ENSG00000234964	0	FABP5P7	fatty acid binding protein 5 pseudogene 7	0	11	n/a	n/a	3.81e-01	1.706
280118974	ENSG00000258644	0	RP11-718G2.3	RP11-718G2.3	0	14	n/a	n/a	3.77e-01	1.704
1105840	ENSG00000213281	4862	NRAS	neuroblastoma RAS viral (v-ras) oncogene homolog	4893	1	n/a	n/a	3.91e-01	1.704
1105816	ENSG00000213096	9393	ZNF254	zinc finger protein 254	9534	19	n/a	n/a	4.20e-01	1.704
1088161	ENSG00000075089	41029	ACTR6	ARP6 actin-related protein 6 homolog (yeast)	64431	12	n/a	n/a	3.81e-01	1.704
1103906	ENSG00000196358	58827	NTNG2	netrin G2	84628	9	n/a	n/a	4.28e-01	1.703
1104150	ENSG00000197045	2747	GMFB	glia maturation factor, beta	2764	14	n/a	n/a	3.84e-01	1.702
1099492	ENSG00000169174	90296	PCSK9	proprotein convertase subtilisin/kexin type 9	255738	1	n/a	n/a	3.82e-01	1.701
1090199	ENSG00000106460	33955	TMEM106B	transmembrane protein 106B	54664	7	n/a	n/a	3.79e-01	1.700
1094206	ENSG00000136522	36407	MRPL47	mitochondrial ribosomal protein L47	57129	3	n/a	n/a	3.69e-01	1.695
279735500	ENSG00000214955	0	AP000318.2	AP000318.2	0	21	n/a	n/a	3.81e-01	1.694
1102762	ENSG00000185127	122352	C6orf120	chromosome 6 open reading frame 120	387263	6	n/a	n/a	3.91e-01	1.692
1105773	ENSG00000212928	0	AL391152.1	AL391152.1	0	14	n/a	n/a	3.79e-01	1.692
1091466	ENSG00000116406	56068	EDEM3	ER degradation enhancer, mannosidase alpha-like 3	80267	1	n/a	n/a	4.19e-01	1.691
279884661	ENSG00000234031	0	RPS3AP44	ribosomal protein S3a pseudogene 44	0	13	n/a	n/a	3.49e-01	1.689
279880902	ENSG00000233705	94754	AC078937.4	AC078937.4	286002	7	n/a	n/a	3.88e-01	1.689
279885239	ENSG00000234093	0	RP11-269F19.4	RP11-269F19.4	0	1	n/a	n/a	4.16e-01	1.689
1095384	ENSG00000143742	6686	SRP9	signal recognition particle 9kDa	6726	1	n/a	n/a	3.79e-01	1.688
1093638	ENSG00000133136	0	GNG5P2	guanine nucleotide binding protein (G protein), gamma 5 pseudogene 2	0	X	n/a	n/a	3.78e-01	1.688
279726157	ENSG00000213950	0	RPS10P2	ribosomal protein S10 pseudogene 2	0	20	n/a	n/a	3.85e-01	1.687
1097614	ENSG00000161970	6122	RPL26	ribosomal protein L26	6154	17	n/a	n/a	3.85e-01	1.686
1098435	ENSG00000164938	60873	TP53INP1	tumor protein p53 inducible nuclear protein 1	94241	8	n/a	n/a	3.80e-01	1.686
280080491	ENSG00000255072	0	RP11-466G12.4	Phosphatidylinositol N-acetylglucosaminyltransferase subunit Y	0	4	n/a	n/a	3.77e-01	1.684
279708938	ENSG00000207697	1013151	MIR573	microRNA 573	693158	4	n/a	n/a	3.67e-01	1.683
279938356	ENSG00000239246	0	RP11-464D20.2	RP11-464D20.2	0	17	n/a	n/a	3.62e-01	1.683
1099986	ENSG00000171246	4853	NPTX1	neuronal pentraxin I	4884	17	n/a	n/a	3.85e-01	1.681
1094479	ENSG00000137876	30669	RSL24D1	ribosomal L24 domain containing 1	51187	15	n/a	n/a	3.76e-01	1.680
1093736	ENSG00000134049	30606	IER3IP1	immediate early response 3 interacting protein 1	51124	18	n/a	n/a	3.62e-01	1.678
1098689	ENSG00000165997	85705	ARL5B	ADP-ribosylation factor-like 5B	221079	10	n/a	n/a	3.68e-01	1.677
279660430	ENSG00000200278	0	5S_rRNA	5S ribosomal RNA	0	11	n/a	n/a	3.90e-01	1.677
279658302	ENSG00000199645	0	U6	U6 spliceosomal RNA	0	5	n/a	n/a	3.83e-01	1.674
1104361	ENSG00000197705	36838	KLHL14	kelch-like 14 (Drosophila)	57565	18	n/a	n/a	4.08e-01	1.672
1103272	ENSG00000187193	4475	MT1X	metallothionein 1X	4501	16	n/a	n/a	3.69e-01	1.666
1093857	ENSG00000134717	60042	BTF3L4	basic transcription factor 3-like 4	91408	1	n/a	n/a	3.86e-01	1.665
279470193	ENSG00000176043	0	RP1-146I3.1	RP1-146I3.1	0	14	n/a	n/a	4.29e-01	1.664
1095796	ENSG00000146674	3466	IGFBP3	insulin-like growth factor binding protein 3	3486	7	n/a	n/a	3.87e-01	1.662
1088618	ENSG00000087338	40996	GMCL1	germ cell-less homolog 1 (Drosophila)	64395	2	n/a	n/a	4.11e-01	1.660
1104531	ENSG00000198168	90807	SVIP	small VCP/p97-interacting protein	258010	11	n/a	n/a	3.76e-01	1.657
279777864	ENSG00000224550	0	RP11-270C12.3	RP11-270C12.3	0	1	n/a	n/a	3.88e-01	1.656
279914981	ENSG00000236819	0	AC087393.1	AC087393.1	0	17	n/a	n/a	4.07e-01	1.656
1088534	ENSG00000085491	29690	SLC25A24	solute carrier family 25 (mitochondrial carrier; phosphate carrier), member 24	29957	1	n/a	n/a	3.71e-01	1.655
279778000	ENSG00000224566	0	RP5-881P19.6	RP5-881P19.6	0	1	n/a	n/a	3.82e-01	1.654
279962419	ENSG00000242041	0	RP11-70F11.2	RP11-70F11.2	0	12	n/a	n/a	3.78e-01	1.652
279938412	ENSG00000239256	0	RP11-22N12.1	RP11-22N12.1	0	17	n/a	n/a	3.98e-01	1.652
1089453	ENSG00000101773	5900	RBBP8	retinoblastoma binding protein 8	5932	18	n/a	n/a	3.62e-01	1.651
279592112	ENSG00000188916	152302	FAM196A	family with sequence similarity 196, member A	642938	10	n/a	n/a	3.99e-01	1.651
1094163	ENSG00000136267	1595	DGKB	diacylglycerol kinase, beta 90kDa	1607	7	n/a	n/a	3.63e-01	1.650
1102858	ENSG00000185551	6984	NR2F2	nuclear receptor subfamily 2, group F, member 2	7026	15	n/a	n/a	4.06e-01	1.649
1098684	ENSG00000165983	9183	PTER	phosphotriesterase related	9317	10	n/a	n/a	3.87e-01	1.648
1096740	ENSG00000154736	10937	ADAMTS5	ADAM metallopeptidase with thrombospondin type 1 motif, 5	11096	21	n/a	n/a	3.68e-01	1.648
1096200	ENSG00000149948	8040	HMGA2	high mobility group AT-hook 2	8091	12	n/a	n/a	3.87e-01	1.647
279747276	ENSG00000218069	0	RSL24D1P1	ribosomal L24 domain containing 1 pseudogene 1	0	6	n/a	n/a	3.93e-01	1.646
1102751	ENSG00000185088	30547	RPS27L	ribosomal protein S27-like	51065	15	n/a	n/a	3.64e-01	1.646
1088953	ENSG00000097046	8259	CDC7	cell division cycle 7 homolog (S. cerevisiae)	8317	1	n/a	n/a	4.02e-01	1.645
1090542	ENSG00000109184	22897	DCUN1D4	DCN1, defective in cullin neddylation 1, domain containing 4 (S. cerevisiae)	23142	4	n/a	n/a	3.72e-01	1.644
279796894	ENSG00000226221	0	AC022431.1	AC022431.1	0	5	n/a	n/a	3.92e-01	1.644
279981529	ENSG00000244043	0	RPS27P27	ribosomal protein S27 pseudogene 27	0	16	n/a	n/a	3.86e-01	1.643
1092970	ENSG00000128699	60747	ORMDL1	ORM1-like 1 (S. cerevisiae)	94101	2	n/a	n/a	3.69e-01	1.642
1096328	ENSG00000151414	79979	NEK7	NIMA (never in mitosis gene a)-related kinase 7	140609	1	n/a	n/a	3.70e-01	1.640
1102005	ENSG00000182022	30844	CHST15	carbohydrate (N-acetylgalactosamine 4-sulfate 6-O) sulfotransferase 15	51363	10	n/a	n/a	3.89e-01	1.640
279893695	ENSG00000234819	0	RP11-336N8.4	RP11-336N8.4	0	9	n/a	n/a	3.79e-01	1.640
1101573	ENSG00000179387	90286	ELMOD2	ELMO/CED-12 domain containing 2	255520	4	n/a	n/a	3.86e-01	1.639
1087663	ENSG00000058668	490	ATP2B4	ATPase, Ca++ transporting, plasma membrane 4	493	1	n/a	n/a	3.43e-01	1.639
280118476	ENSG00000258608	0	RP11-35B20.1	RP11-35B20.1	0	14	n/a	n/a	3.94e-01	1.638
1103795	ENSG00000189403	3126	HMGB1	high mobility group box 1	3146	13	n/a	n/a	3.66e-01	1.638
279938997	ENSG00000239317	0	RP11-449H3.2	RP11-449H3.2	0	5	n/a	n/a	3.78e-01	1.637
279849630	ENSG00000230956	0	RP3-452M16.1	RP3-452M16.1	0	X	n/a	n/a	4.33e-01	1.636
279526920	ENSG00000183405	0	RPS7P1	ribosomal protein S7 pseudogene 1	0	17	n/a	n/a	3.98e-01	1.636
279856321	ENSG00000231549	0	USMG5P1	up-regulated during skeletal muscle growth 5 homolog (mouse) pseudogene 1	0	X	n/a	n/a	4.26e-01	1.635
279715752	ENSG00000212172	0	U1	U1 spliceosomal RNA	0	12	n/a	n/a	3.74e-01	1.635
1088011	ENSG00000070886	2031	EPHA8	EPH receptor A8	2046	1	n/a	n/a	3.60e-01	1.634
1094412	ENSG00000137573	22968	SULF1	sulfatase 1	23213	8	n/a	n/a	4.33e-01	1.634
1101444	ENSG00000178691	23267	SUZ12	suppressor of zeste 12 homolog (Drosophila)	23512	17	n/a	n/a	1.99e-01	1.634
1097834	ENSG00000162980	25974	ARL5A	ADP-ribosylation factor-like 5A	26225	2	n/a	n/a	3.70e-01	1.633
279809750	ENSG00000227325	0	AC021106.1	AC021106.1	0	4	n/a	n/a	3.83e-01	1.632
1097135	ENSG00000158164	10855	TMSB15A	thymosin beta 15a	11013	X	n/a	n/a	3.75e-01	1.632
1087523	ENSG00000049130	4229	KITLG	KIT ligand	4254	12	n/a	n/a	3.86e-01	1.632
1089326	ENSG00000101132	5171	PFDN4	prefoldin subunit 4	5203	20	n/a	n/a	4.12e-01	1.631
1103878	ENSG00000196268	94310	ZNF493	zinc finger protein 493	284443	19	n/a	n/a	3.89e-01	1.629
1092957	ENSG00000128609	4672	NDUFA5	NADH dehydrogenase (ubiquinone) 1 alpha subcomplex, 5, 13kDa	4698	7	n/a	n/a	3.85e-01	1.629
1091816	ENSG00000119541	9384	VPS4B	vacuolar protein sorting 4 homolog B (S. cerevisiae)	9525	18	n/a	n/a	3.84e-01	1.628
279957646	ENSG00000241525	0	AC108004.3	AC108004.3	0	17	n/a	n/a	3.84e-01	1.628
280051153	ENSG00000252974	0	AC121334.1	AC121334.1	0	12	n/a	n/a	3.86e-01	1.628
1105503	ENSG00000205544	90221	C17orf61	chromosome 17 open reading frame 61	254863	17	n/a	n/a	3.75e-01	1.627
279951302	ENSG00000240761	0	AC098831.4	AC098831.4	0	2	n/a	n/a	3.79e-01	1.627
1096862	ENSG00000155957	31123	TMBIM4	transmembrane BAX inhibitor motif containing 4	51643	12	n/a	n/a	3.81e-01	1.627
1092891	ENSG00000128045	41840	RASL11B	RAS-like, family 11, member B	65997	4	n/a	n/a	3.86e-01	1.626
1092355	ENSG00000124097	0	HMGB1P1	high mobility group box 1 pseudogene 1	0	20	n/a	n/a	3.78e-01	1.625
1095661	ENSG00000145721	81698	LIX1	Lix1 homolog (chicken)	167410	5	n/a	n/a	3.47e-01	1.624
279758929	ENSG00000222169	0	AL162590.1	AL162590.1	0	9	n/a	n/a	3.79e-01	1.624
1096804	ENSG00000155329	34108	ZCCHC10	zinc finger, CCHC domain containing 10	54819	5	n/a	n/a	3.88e-01	1.624
1103235	ENSG00000187049	30740	TMEM216	transmembrane protein 216	51259	11	n/a	n/a	3.70e-01	1.622
1106012	ENSG00000214194	125609	AC073346.2	Putative transmembrane protein LOC401397	401397	7	n/a	n/a	3.76e-01	1.622
279797681	ENSG00000226284	0	ARPC3P1	actin related protein 2/3 complex, subunit 3 pseudogene 1	0	20	n/a	n/a	3.67e-01	1.621
1099528	ENSG00000169288	41532	MRPL1	mitochondrial ribosomal protein L1	65008	4	n/a	n/a	3.84e-01	1.621
1092870	ENSG00000127920	2774	GNG11	guanine nucleotide binding protein (G protein), gamma 11	2791	7	n/a	n/a	3.95e-01	1.621
279781849	ENSG00000224911	0	AC015936.3	AC015936.3	0	17	n/a	n/a	3.79e-01	1.621
280023829	ENSG00000250254	10586	PTTG2	pituitary tumor-transforming 2	10744	4	n/a	n/a	3.82e-01	1.619
1091162	ENSG00000114209	11075	PDCD10	programmed cell death 10	11235	3	n/a	n/a	3.65e-01	1.619
1100351	ENSG00000172795	81696	DCP2	DCP2 decapping enzyme homolog (S. cerevisiae)	167227	5	n/a	n/a	3.68e-01	1.619
1103102	ENSG00000186471	81419	AKAP14	A kinase (PRKA) anchor protein 14	158798	X	n/a	n/a	3.74e-01	1.617
279930688	ENSG00000238142	0	RP11-108M9.4	RP11-108M9.4	0	1	n/a	n/a	3.85e-01	1.617
1095235	ENSG00000143033	22579	MTF2	metal response element binding transcription factor 2	22823	1	n/a	n/a	3.65e-01	1.617
1099773	ENSG00000170385	7734	SLC30A1	solute carrier family 30 (zinc transporter), member 1	7779	1	n/a	n/a	3.79e-01	1.617
1102018	ENSG00000182103	85640	FAM181B	family with sequence similarity 181, member B	220382	11	n/a	n/a	3.85e-01	1.617
1096967	ENSG00000156804	77623	FBXO32	F-box protein 32	114907	8	n/a	n/a	3.90e-01	1.617
279798617	ENSG00000226359	0	AC055811.5	AC055811.5	0	17	n/a	n/a	3.59e-01	1.617
279825851	ENSG00000228802	0	AC073641.2	AC073641.2	0	2	n/a	n/a	3.86e-01	1.616
279818296	ENSG00000228144	0	RP11-745O10.4	RP11-745O10.4	0	12	n/a	n/a	3.81e-01	1.615
1096487	ENSG00000152558	77624	TMEM123	transmembrane protein 123	114908	11	n/a	n/a	4.57e-01	1.615
1093325	ENSG00000131174	1340	COX7B	cytochrome c oxidase subunit VIIb	1349	X	n/a	n/a	3.86e-01	1.615
279996040	ENSG00000247614	0	AC119673.1	AC119673.1	0	1	n/a	n/a	3.92e-01	1.614
1104100	ENSG00000196911	3816	KPNA5	karyopherin alpha 5 (importin alpha 6)	3841	6	n/a	n/a	3.71e-01	1.613
279900456	ENSG00000235449	0	RP11-480I12.2	RP11-480I12.2	0	1	n/a	n/a	3.88e-01	1.612
279922605	ENSG00000237472	0	AP000361.2	AP000361.2	0	22	n/a	n/a	4.32e-01	1.611
1099476	ENSG00000169085	90213	C8orf46	chromosome 8 open reading frame 46	254778	8	n/a	n/a	3.86e-01	1.610
279720656	ENSG00000213293	0	CTD-2666L21.3	CTD-2666L21.3	0	19	n/a	n/a	3.73e-01	1.609
279763268	ENSG00000223374	0	AC005104.3	AC005104.3	0	2	n/a	n/a	4.08e-01	1.609
1095039	ENSG00000141446	77523	ESCO1	establishment of cohesion 1 homolog 1 (S. cerevisiae)	114799	18	n/a	n/a	3.71e-01	1.609
279770664	ENSG00000224004	0	ATP5C1P1	ATP synthase, H+ transporting, mitochondrial F1 complex, gamma polypeptide 1 pseudogene 1	0	14	n/a	n/a	3.78e-01	1.609
279908424	ENSG00000236213	0	AC006369.2	AC006369.2	0	2	n/a	n/a	3.71e-01	1.608
1096465	ENSG00000152422	7475	XRCC4	X-ray repair complementing defective repair in Chinese hamster cells 4	7518	5	n/a	n/a	3.83e-01	1.607
279982219	ENSG00000244130	0	RP11-648C16.1	RP11-648C16.1	0	3	n/a	n/a	3.89e-01	1.607
279796763	ENSG00000226209	0	AL138764.1	Uncharacterized protein	0	10	n/a	n/a	3.79e-01	1.607
279973293	ENSG00000243256	0	RP11-453M1.1	RP11-453M1.1	0	18	n/a	n/a	3.88e-01	1.607
1090923	ENSG00000112237	887	CCNC	cyclin C	892	6	n/a	n/a	3.63e-01	1.607
279702932	ENSG00000206624	0	U1	U1 spliceosomal RNA	0	5	n/a	n/a	4.25e-01	1.606
1090834	ENSG00000111711	30509	GOLT1B	golgi transport 1B	51026	12	n/a	n/a	3.75e-01	1.606
1092772	ENSG00000126860	2108	EVI2A	ecotropic viral integration site 2A	2123	17	n/a	n/a	3.91e-01	1.606
279930745	ENSG00000238151	0	MLLT10P1	myeloid/lymphoid or mixed-lineage leukemia (trithorax homolog, Drosophila); translocated to, 10 pseudogene 1	0	20	n/a	n/a	3.79e-01	1.605
280004885	ENSG00000248694	0	RP11-18D7.2	RP11-18D7.2	0	4	n/a	n/a	3.49e-01	1.605
279759398	ENSG00000222309	0	AL391839.1	AL391839.1	0	10	n/a	n/a	4.09e-01	1.604
1088071	ENSG00000072571	3141	HMMR	hyaluronan-mediated motility receptor (RHAMM)	3161	5	n/a	n/a	3.77e-01	1.603
279812608	ENSG00000227608	0	DCUN1D2-AS1	DCUN1D2 antisense RNA 1 (non-protein coding)	0	13	n/a	n/a	3.74e-01	1.603
1089141	ENSG00000100314	81640	CABP7	calcium binding protein 7	164633	22	n/a	n/a	4.65e-01	1.603
279929729	ENSG00000238081	0	RP4-620F22.3	RP4-620F22.3	0	1	n/a	n/a	3.76e-01	1.602
1091744	ENSG00000118733	78681	OLFM3	olfactomedin 3	118427	1	n/a	n/a	4.11e-01	1.601
279740217	ENSG00000215447	0	BX322557.10	BX322557.10	0	21	n/a	n/a	3.92e-01	1.601
1092485	ENSG00000124749	57280	COL21A1	collagen, type XXI, alpha 1	81578	6	n/a	n/a	3.96e-01	1.599
1098546	ENSG00000165434	93883	PGM2L1	phosphoglucomutase 2-like 1	283209	11	n/a	n/a	3.42e-01	1.599
1104558	ENSG00000198252	6775	STYX	serine/threonine/tyrosine interacting protein	6815	14	n/a	n/a	3.70e-01	1.599
1095936	ENSG00000147669	5408	POLR2K	polymerase (RNA) II (DNA directed) polypeptide K, 7.0kDa	5440	8	n/a	n/a	3.86e-01	1.599
279956709	ENSG00000241434	0	CTD-2224J9.4	CTD-2224J9.4	0	19	n/a	n/a	3.84e-01	1.597
1093810	ENSG00000134419	6177	RPS15A	ribosomal protein S15a	6210	16	n/a	n/a	3.82e-01	1.595
279657980	ENSG00000199546	0	Y_RNA	Y RNA	0	3	n/a	n/a	3.91e-01	1.595
1095014	ENSG00000141314	81544	RHBDL3	rhomboid, veinlet-like 3 (Drosophila)	162494	17	n/a	n/a	4.26e-01	1.593
1099972	ENSG00000171204	35151	TMEM126B	transmembrane protein 126B	55863	11	n/a	n/a	3.67e-01	1.593
1104901	ENSG00000203747	2199	FCGR3A	Fc fragment of IgG, low affinity IIIa, receptor (CD16a)	2214	1	n/a	n/a	3.84e-01	1.592
279765268	ENSG00000223550	0	SNRPBP1	small nuclear ribonucleoprotein polypeptides B and B1 pseudogene 1	0	7	n/a	n/a	4.27e-01	1.592
1098019	ENSG00000163605	81027	PPP4R2	protein phosphatase 4, regulatory subunit 2	151987	3	n/a	n/a	3.67e-01	1.591
280089360	ENSG00000255701	0	AC090953.1	AC090953.1	0	3	n/a	n/a	3.88e-01	1.591
1095782	ENSG00000146476	55427	C6orf211	chromosome 6 open reading frame 211	79624	6	n/a	n/a	3.69e-01	1.591
1100862	ENSG00000175497	36901	DPP10	dipeptidyl-peptidase 10 (non-functional)	57628	2	n/a	n/a	3.72e-01	1.590
280094138	ENSG00000256240	0	AC010620.1	AC010620.1	0	19	n/a	n/a	4.33e-01	1.590
279791782	ENSG00000225782	0	RP11-322F10.2	RP11-322F10.2	0	1	n/a	n/a	3.89e-01	1.589
279762639	ENSG00000223249	0	Y_RNA	Y RNA	0	2	n/a	n/a	3.86e-01	1.589
1093108	ENSG00000130021	8174	HDHD1	haloacid dehalogenase-like hydrolase domain containing 1	8226	X	n/a	n/a	3.64e-01	1.589
1096306	ENSG00000151239	5724	TWF1	twinfilin, actin-binding protein, homolog 1 (Drosophila)	5756	12	n/a	n/a	3.84e-01	1.589
1087868	ENSG00000067064	3402	IDI1	isopentenyl-diphosphate delta isomerase 1	3422	10	n/a	n/a	3.78e-01	1.586
1094282	ENSG00000136888	9408	ATP6V1G1	ATPase, H+ transporting, lysosomal 13kDa, V1 subunit G1	9550	9	n/a	n/a	3.80e-01	1.585
280048871	ENSG00000252645	0	U7	U7 small nuclear RNA	0	15	n/a	n/a	4.12e-01	1.585
279739272	ENSG00000215319	0	RP11-98L4.1	RP11-98L4.1	0	X	n/a	n/a	3.64e-01	1.584
1099447	ENSG00000168952	28827	STXBP6	syntaxin binding protein 6 (amisyn)	29091	14	n/a	n/a	3.84e-01	1.584
279865957	ENSG00000232412	0	RP1-315G1.3	RP1-315G1.3	0	X	n/a	n/a	3.80e-01	1.583
280020729	ENSG00000250009	0	AC018797.1	AC018797.1	0	4	n/a	n/a	3.69e-01	1.583
279936282	ENSG00000238922	0	snoU13	Small nucleolar RNA U13	0	7	n/a	n/a	3.67e-01	1.582
279847635	ENSG00000230777	0	RP11-318C24.1	RP11-318C24.1	0	1	n/a	n/a	3.87e-01	1.582
280034355	ENSG00000251107	0	RP11-466P24.4	RP11-466P24.4	0	5	n/a	n/a	4.33e-01	1.581
279731191	ENSG00000214535	0	RPS15AP1	ribosomal protein S15a pseudogene 1	0	20	n/a	n/a	3.86e-01	1.581
279901845	ENSG00000235582	0	RP11-448G4.2	RP11-448G4.2	0	1	n/a	n/a	3.62e-01	1.581
1103292	ENSG00000187325	31096	TAF9B	TAF9B RNA polymerase II, TATA box binding protein (TBP)-associated factor, 31kDa	51616	X	n/a	n/a	4.16e-01	1.581
1100463	ENSG00000173369	709	C1QB	complement component 1, q subcomponent, B chain	713	1	n/a	n/a	3.86e-01	1.580
1104904	ENSG00000203760	122200	CENPW	centromere protein W	387103	6	n/a	n/a	4.18e-01	1.580
279951826	ENSG00000240821	0	RP11-352G18.1	RP11-352G18.1	0	15	n/a	n/a	3.86e-01	1.580
279987952	ENSG00000244705	0	RP11-133K1.1	RP11-133K1.1	0	15	n/a	n/a	4.32e-01	1.580
279816688	ENSG00000227986	0	TRIM60P18	tripartite motif containing 60 pseudogene 18	0	7	n/a	n/a	3.67e-01	1.579
1096863	ENSG00000155959	7368	VBP1	von Hippel-Lindau binding protein 1	7411	X	n/a	n/a	3.86e-01	1.578
1089203	ENSG00000100479	5395	POLE2	polymerase (DNA directed), epsilon 2 (p59 subunit)	5427	14	n/a	n/a	3.76e-01	1.577
1088788	ENSG00000091039	77600	OSBPL8	oxysterol binding protein-like 8	114882	12	n/a	n/a	3.69e-01	1.577
1100134	ENSG00000171863	6168	RPS7	ribosomal protein S7	6201	2	n/a	n/a	3.84e-01	1.577
1090944	ENSG00000112312	30535	GMNN	geminin, DNA replication inhibitor	51053	6	n/a	n/a	3.84e-01	1.576
1089878	ENSG00000104888	36308	SLC17A7	solute carrier family 17 (sodium-dependent inorganic phosphate cotransporter), member 7	57030	19	n/a	n/a	4.33e-01	1.576
1092027	ENSG00000120992	10287	LYPLA1	lysophospholipase I	10434	8	n/a	n/a	3.80e-01	1.576
1091172	ENSG00000114346	1882	ECT2	epithelial cell transforming sequence 2 oncogene	1894	3	n/a	n/a	3.88e-01	1.575
1089349	ENSG00000101198	79286	NKAIN4	Na+/K+ transporting ATPase interacting 4	128414	20	n/a	n/a	4.01e-01	1.574
280007707	ENSG00000248926	0	RP11-777B9.1	RP11-777B9.1	0	4	n/a	n/a	3.72e-01	1.574
1098769	ENSG00000166275	78734	C10orf32	chromosome 10 open reading frame 32	119032	10	n/a	n/a	3.78e-01	1.574
1099979	ENSG00000171223	3701	JUNB	jun B proto-oncogene	3726	19	n/a	n/a	4.08e-01	1.573
1090761	ENSG00000111247	10488	RAD51AP1	RAD51 associated protein 1	10635	12	n/a	n/a	3.81e-01	1.573
1100609	ENSG00000174136	94653	RGMB	RGM domain family, member B	285704	5	n/a	n/a	3.77e-01	1.573
280125926	ENSG00000259032	0	RP11-406A9.1	RP11-406A9.1	0	14	n/a	n/a	3.82e-01	1.571
280133904	ENSG00000259488	0	RP11-154J22.1	RP11-154J22.1	0	15	n/a	n/a	3.86e-01	1.571
1092153	ENSG00000122254	9812	HS3ST2	heparan sulfate (glucosamine) 3-O-sulfotransferase 2	9956	16	n/a	n/a	4.02e-01	1.571
279803055	ENSG00000226774	0	RP11-654E17.2	RP11-654E17.2	0	X	n/a	n/a	3.99e-01	1.571
279891617	ENSG00000234665	0	RP11-262H14.3	RP11-262H14.3	0	9	n/a	n/a	3.64e-01	1.570
279525954	ENSG00000183298	0	RP11-556K13.1	RP11-556K13.1	0	1	n/a	n/a	3.72e-01	1.569
1096784	ENSG00000155100	31113	OTUD6B	OTU domain containing 6B	51633	8	n/a	n/a	3.77e-01	1.568
279784987	ENSG00000225200	0	AB019441.29	AB019441.29	0	14	n/a	n/a	3.78e-01	1.568
1099486	ENSG00000169131	6900	ZNF354A	zinc finger protein 354A	6940	5	n/a	n/a	3.75e-01	1.568
1087014	ENSG00000006652	3455	IFRD1	interferon-related developmental regulator 1	3475	7	n/a	n/a	3.81e-01	1.567
1102027	ENSG00000182141	7519	ZNF708	zinc finger protein 708	7562	19	n/a	n/a	4.17e-01	1.567
1097038	ENSG00000157368	80520	IL34	interleukin 34	146433	16	n/a	n/a	4.37e-01	1.566
1090191	ENSG00000106399	6087	RPA3	replication protein A3, 14kDa	6119	7	n/a	n/a	3.71e-01	1.565
1091140	ENSG00000113966	58311	ARL6	ADP-ribosylation factor-like 6	84100	3	n/a	n/a	3.70e-01	1.564
1102609	ENSG00000184515	109874	BEX5	brain expressed, X-linked 5	340542	X	n/a	n/a	3.97e-01	1.564
1087571	ENSG00000052723	55944	SIKE1	suppressor of IKBKE 1	80143	1	n/a	n/a	3.86e-01	1.562
1101065	ENSG00000176597	58218	B3GNT5	UDP-GlcNAc:betaGal beta-1,3-N-acetylglucosaminyltransferase 5	84002	3	n/a	n/a	3.85e-01	1.562
279786931	ENSG00000225369	0	AC009506.2	AC009506.2	0	2	n/a	n/a	3.84e-01	1.562
1087359	ENSG00000031691	34455	CENPQ	centromere protein Q	55166	6	n/a	n/a	3.76e-01	1.561
279771064	ENSG00000224040	0	HMGN1P4	high mobility group nucleosome binding domain 1 pseudogene 4	0	1	n/a	n/a	3.85e-01	1.561
1088330	ENSG00000079257	36204	LXN	latexin	56925	3	n/a	n/a	3.82e-01	1.560
1094807	ENSG00000139826	59135	ABHD13	abhydrolase domain containing 13	84945	13	n/a	n/a	3.80e-01	1.560
279808421	ENSG00000227203	0	SUB1P1	SUB1 homolog (S. cerevisiae) pseudogene 1	0	8	n/a	n/a	3.88e-01	1.560
1092642	ENSG00000125848	23520	FLRT3	fibronectin leucine rich transmembrane protein 3	23767	20	n/a	n/a	3.86e-01	1.560
1096464	ENSG00000152413	9319	HOMER1	homer homolog 1 (Drosophila)	9456	5	n/a	n/a	3.79e-01	1.560
279959846	ENSG00000241772	0	AC092620.2	AC092620.2	0	2	n/a	n/a	3.80e-01	1.560
279936989	ENSG00000239037	0	snoU13	Small nucleolar RNA U13	0	X	n/a	n/a	3.84e-01	1.559
1097982	ENSG00000163512	40944	AZI2	5-azacytidine induced 2	64343	3	n/a	n/a	4.23e-01	1.559
1106308	ENSG00000215301	1642	DDX3X	DEAD (Asp-Glu-Ala-Asp) box polypeptide 3, X-linked	1654	X	n/a	n/a	3.68e-01	1.558
1103681	ENSG00000188906	78809	LRRK2	leucine-rich repeat kinase 2	120892	12	n/a	n/a	3.84e-01	1.558
279749929	ENSG00000219773	0	RP11-506B6.3	RP11-506B6.3	0	6	n/a	n/a	3.44e-01	1.557
1105795	ENSG00000213002	0	AC120194.1	AC120194.1	0	8	n/a	n/a	3.86e-01	1.557
279772676	ENSG00000224116	94734	AC005027.4	AC005027.4	285954	7	n/a	n/a	3.78e-01	1.557
1090185	ENSG00000106355	23411	LSM5	LSM5 homolog, U6 small nuclear RNA associated (S. cerevisiae)	23658	7	n/a	n/a	3.78e-01	1.556
1093663	ENSG00000133393	78963	FOPNL	FGFR1OP N-terminal like	123811	16	n/a	n/a	3.78e-01	1.555
1097796	ENSG00000162840	0	MT1P2	metallothionein 1 pseudogene 2	0	4	n/a	n/a	3.42e-01	1.555
1096443	ENSG00000152240	77651	HAUS1	HAUS augmin-like complex, subunit 1	115106	18	n/a	n/a	3.64e-01	1.555
279142117	ENSG00000144158	0	RP11-395L14.17	RP11-395L14.17	0	2	n/a	n/a	3.76e-01	1.555
279788290	ENSG00000225487	0	RP11-403P14.1	RP11-403P14.1	0	1	n/a	n/a	3.45e-01	1.555
280120876	ENSG00000258748	0	CTD-2223O18.1	CTD-2223O18.1	0	14	n/a	n/a	4.11e-01	1.554
279745138	ENSG00000216775	181861	RP1-152L7.5	RP1-152L7.5	730101	6	n/a	n/a	3.86e-01	1.554
1090117	ENSG00000105974	853	CAV1	caveolin 1, caveolae protein, 22kDa	857	7	n/a	n/a	3.80e-01	1.552
1096931	ENSG00000156469	30484	MTERFD1	MTERF domain containing 1	51001	8	n/a	n/a	3.70e-01	1.551
279772504	ENSG00000224094	0	RP11-578F5.1	RP11-578F5.1	0	3	n/a	n/a	4.25e-01	1.551
1089452	ENSG00000101752	36807	MIB1	mindbomb homolog 1 (Drosophila)	57534	18	n/a	n/a	3.76e-01	1.551
1109114	ENSG00000243927	41492	MRPS6	mitochondrial ribosomal protein S6	64968	21	n/a	n/a	4.39e-01	1.551
1090567	ENSG00000109475	6132	RPL34	ribosomal protein L34	6164	4	n/a	n/a	3.85e-01	1.550
1096455	ENSG00000152332	79250	UHMK1	U2AF homology motif (UHM) kinase 1	127933	1	n/a	n/a	3.71e-01	1.550
279775326	ENSG00000224345	0	AKIRIN2-AS1	AKIRIN2 antisense RNA 1 (non-protein coding)	0	6	n/a	n/a	3.71e-01	1.550
279811756	ENSG00000227514	0	RP11-709P2.1	RP11-709P2.1	0	8	n/a	n/a	3.86e-01	1.549
1096518	ENSG00000152785	647	BMP3	bone morphogenetic protein 3	651	4	n/a	n/a	3.82e-01	1.549
1093901	ENSG00000134970	30497	TMED7	transmembrane emp24 protein transport domain containing 7	51014	5	n/a	n/a	3.62e-01	1.548
279721846	ENSG00000213403	0	CISD1P1	CDGSH iron sulfur domain 1 pseudogene 1	0	2	n/a	n/a	3.78e-01	1.548
279747938	ENSG00000218510	28828	LINC00339	long intergenic non-protein coding RNA 339	29092	1	n/a	n/a	3.64e-01	1.548
1086994	ENSG00000006210	6340	CX3CL1	chemokine (C-X3-C motif) ligand 1	6376	16	n/a	n/a	4.19e-01	1.547
279905193	ENSG00000235916	0	RP13-444K19.1	RP13-444K19.1	0	X	n/a	n/a	3.86e-01	1.546
1095618	ENSG00000145358	77663	DDIT4L	DNA-damage-inducible transcript 4-like	115265	4	n/a	n/a	3.74e-01	1.546
1105955	ENSG00000213976	0	AC010615.1	AC010615.1	0	19	n/a	n/a	3.96e-01	1.546
1091345	ENSG00000115540	25592	MOB4	MOB family member 4, phocein	25843	2	n/a	n/a	3.77e-01	1.545
1093687	ENSG00000133657	55375	ATP13A3	ATPase type 13A3	79572	3	n/a	n/a	3.86e-01	1.545
1098891	ENSG00000166797	58402	FAM96A	family with sequence similarity 96, member A	84191	15	n/a	n/a	3.75e-01	1.545
279764261	ENSG00000223476	0	VN1R42P	vomeronasal 1 receptor 42 pseudogene	0	7	n/a	n/a	3.86e-01	1.542
279806538	ENSG00000227040	0	RP11-533F5.2	RP11-533F5.2	0	4	n/a	n/a	3.89e-01	1.542
279750940	ENSG00000220749	1015664	RP11-565J7.3	RP11-565J7.3	100131205	1	n/a	n/a	3.60e-01	1.541
279819830	ENSG00000228283	0	RP11-497D6.2	RP11-497D6.2	0	6	n/a	n/a	3.85e-01	1.540
280053933	ENSG00000253237	0	RP11-775E10.1	RP11-775E10.1	0	8	n/a	n/a	4.16e-01	1.540
1095614	ENSG00000145337	59182	PIGY	phosphatidylinositol glycan anchor biosynthesis, class Y	84992	4	n/a	n/a	3.77e-01	1.539
279708231	ENSG00000207556	0	MIR636	microRNA 636	0	17	n/a	n/a	3.97e-01	1.539
1093880	ENSG00000134851	35146	TMEM165	transmembrane protein 165	55858	4	n/a	n/a	3.71e-01	1.538
1090731	ENSG00000110958	10570	PTGES3	prostaglandin E synthase 3 (cytosolic)	10728	12	n/a	n/a	3.98e-01	1.538
280064605	ENSG00000253991	0	KB-1562D12.2	KB-1562D12.2	0	8	n/a	n/a	3.86e-01	1.538
279996792	ENSG00000247909	0	AL669918.1	AL669918.1	0	6	n/a	n/a	3.69e-01	1.537
1095485	ENSG00000144369	81658	FAM171B	family with sequence similarity 171, member B	165215	2	n/a	n/a	3.94e-01	1.537
279933079	ENSG00000238406	0	U7	U7 small nuclear RNA	0	9	n/a	n/a	3.85e-01	1.536
1098958	ENSG00000167005	10893	NUDT21	nudix (nucleoside diphosphate linked moiety X)-type motif 21	11051	16	n/a	n/a	4.16e-01	1.536
1096728	ENSG00000154642	33442	C21orf91	chromosome 21 open reading frame 91	54149	21	n/a	n/a	3.67e-01	1.536
1101088	ENSG00000176731	125638	C8orf59	chromosome 8 open reading frame 59	401466	8	n/a	n/a	3.80e-01	1.536
1088402	ENSG00000081154	36370	PCNP	PEST proteolytic signal containing nuclear protein	57092	3	n/a	n/a	3.95e-01	1.536
1091548	ENSG00000116983	30921	HPCAL4	hippocalcin like 4	51440	1	n/a	n/a	3.76e-01	1.535
1093059	ENSG00000129480	76594	C14orf126	chromosome 14 open reading frame 126	112487	14	n/a	n/a	4.14e-01	1.535
1088562	ENSG00000086189	27037	DIMT1	DIM1 dimethyladenosine transferase 1 homolog (S. cerevisiae)	27292	5	n/a	n/a	3.81e-01	1.534
279869045	ENSG00000232656	35141	IDI2-AS1	IDI2 antisense RNA 1 (non-protein coding)	55853	10	n/a	n/a	3.95e-01	1.534
1091319	ENSG00000115392	34409	FANCL	Fanconi anemia, complementation group L	55120	2	n/a	n/a	3.77e-01	1.534
1102128	ENSG00000182552	83668	RWDD4	RWD domain containing 4	201965	4	n/a	n/a	3.69e-01	1.532
280014944	ENSG00000249577	0	CTD-2195M15.1	CTD-2195M15.1	0	5	n/a	n/a	3.78e-01	1.532
1101307	ENSG00000177853	0	ZNF518A	zinc finger protein 518A	0	10	n/a	n/a	3.67e-01	1.532
1096257	ENSG00000150756	79588	FAM173B	family with sequence similarity 173, member B	134145	5	n/a	n/a	3.69e-01	1.532
1089150	ENSG00000100336	56603	APOL4	apolipoprotein L, 4	80832	22	n/a	n/a	3.67e-01	1.531
280050012	ENSG00000252809	0	AC135050.3	AC135050.3	0	16	n/a	n/a	3.59e-01	1.530
279707209	ENSG00000207359	0	U6	U6 spliceosomal RNA	0	8	n/a	n/a	3.87e-01	1.530
1089767	ENSG00000104164	26006	PLDN	pallidin homolog (mouse)	26258	15	n/a	n/a	3.90e-01	1.530
280064236	ENSG00000253972	0	RP11-4K16.2	RP11-4K16.2	0	8	n/a	n/a	4.29e-01	1.530
1092936	ENSG00000128513	25662	POT1	protection of telomeres 1 homolog (S. pombe)	25913	7	n/a	n/a	4.02e-01	1.529
1091126	ENSG00000113763	59873	UNC5A	unc-5 homolog A (C. elegans)	90249	5	n/a	n/a	3.84e-01	1.529
1089790	ENSG00000104343	34573	UBE2W	ubiquitin-conjugating enzyme E2W (putative)	55284	8	n/a	n/a	3.78e-01	1.529
1104180	ENSG00000197134	76695	ZNF257	zinc finger protein 257	113835	19	n/a	n/a	3.86e-01	1.529
1103508	ENSG00000188243	81936	COMMD6	COMM domain containing 6	170622	13	n/a	n/a	3.85e-01	1.529
1096266	ENSG00000150787	5773	PTS	6-pyruvoyltetrahydropterin synthase	5805	11	n/a	n/a	3.79e-01	1.528
279503476	ENSG00000180672	0	AC007362.1	AC007362.1	0	2	n/a	n/a	3.81e-01	1.528
1088064	ENSG00000072401	7278	UBE2D1	ubiquitin-conjugating enzyme E2D 1	7321	10	n/a	n/a	3.86e-01	1.527
1103250	ENSG00000187118	81040	CMC1	COX assembly mitochondrial protein homolog (S. cerevisiae)	152100	3	n/a	n/a	4.22e-01	1.527
1096081	ENSG00000148950	83400	IMMP1L	IMP1 inner mitochondrial membrane peptidase-like (S. cerevisiae)	196294	11	n/a	n/a	3.70e-01	1.527
1101314	ENSG00000177888	111094	ZBTB41	zinc finger and BTB domain containing 41	360023	1	n/a	n/a	3.85e-01	1.527
279777569	ENSG00000224531	85785	C6orf228	chromosome 6 open reading frame 228	221710	6	n/a	n/a	3.88e-01	1.526
279787991	ENSG00000225472	0	RP11-120J1.1	RP11-120J1.1	0	9	n/a	n/a	3.96e-01	1.526
1088960	ENSG00000099246	22687	RAB18	RAB18, member RAS oncogene family	22931	10	n/a	n/a	3.69e-01	1.525
1101857	ENSG00000181061	25743	HIGD1A	HIG1 hypoxia inducible domain family, member 1A	25994	3	n/a	n/a	3.69e-01	1.525
1096116	ENSG00000149289	59618	ZC3H12C	zinc finger CCCH-type containing 12C	85463	11	n/a	n/a	3.77e-01	1.525
1105804	ENSG00000213029	10491	SPHAR	S-phase response (cyclin related)	10638	1	n/a	n/a	3.79e-01	1.525
1098098	ENSG00000163818	33876	LZTFL1	leucine zipper transcription factor-like 1	54585	3	n/a	n/a	4.59e-01	1.525
1097727	ENSG00000162607	7355	USP1	ubiquitin specific peptidase 1	7398	1	n/a	n/a	3.80e-01	1.524
280113552	ENSG00000258282	0	BTF3P2	basic transcription factor 3, pseudogene 2	0	14	n/a	n/a	3.47e-01	1.524
1098859	ENSG00000166603	4135	MC4R	melanocortin 4 receptor	4160	18	n/a	n/a	3.67e-01	1.524
1099242	ENSG00000168078	35160	PBK	PDZ binding kinase	55872	8	n/a	n/a	3.66e-01	1.523
1087336	ENSG00000028116	7401	VRK2	vaccinia related kinase 2	7444	2	n/a	n/a	3.95e-01	1.523
279784307	ENSG00000225135	0	RP11-361F15.2	RP11-361F15.2	0	6	n/a	n/a	3.85e-01	1.523
1092167	ENSG00000122420	5705	PTGFR	prostaglandin F receptor (FP)	5737	1	n/a	n/a	3.80e-01	1.523
279785387	ENSG00000225236	0	AP000936.5	AP000936.5	0	11	n/a	n/a	3.74e-01	1.522
1094247	ENSG00000136783	25683	NIPSNAP3A	nipsnap homolog 3A (C. elegans)	25934	9	n/a	n/a	3.75e-01	1.521
1090869	ENSG00000111875	25591	ASF1A	ASF1 anti-silencing function 1 homolog A (S. cerevisiae)	25842	6	n/a	n/a	3.66e-01	1.521
1095922	ENSG00000147588	5343	PMP2	peripheral myelin protein 2	5375	8	n/a	n/a	3.86e-01	1.521
1107172	ENSG00000227081	0	RP11-543P15.1	RP11-543P15.1	0	12	n/a	n/a	4.16e-01	1.520
1092085	ENSG00000121644	30512	PPPDE1	PPPDE peptidase domain containing 1	51029	1	n/a	n/a	3.77e-01	1.520
1094592	ENSG00000138448	3660	ITGAV	integrin, alpha V (vitronectin receptor, alpha polypeptide, antigen CD51)	3685	2	n/a	n/a	3.78e-01	1.520
279859867	ENSG00000231864	0	RP11-229P13.23	RP11-229P13.23	0	9	n/a	n/a	3.86e-01	1.519
1102906	ENSG00000185742	124974	C11orf87	chromosome 11 open reading frame 87	399947	11	n/a	n/a	3.68e-01	1.519
1100558	ENSG00000173852	23088	DPY19L1	dpy-19-like 1 (C. elegans)	23333	7	n/a	n/a	3.81e-01	1.518
1090939	ENSG00000112304	35144	ACOT13	acyl-CoA thioesterase 13	55856	6	n/a	n/a	3.81e-01	1.518
1094731	ENSG00000139324	81471	TMTC3	transmembrane and tetratricopeptide repeat containing 3	160418	12	n/a	n/a	3.76e-01	1.517
1098569	ENSG00000165512	7527	ZNF22	zinc finger protein 22 (KOX 15)	7570	10	n/a	n/a	4.16e-01	1.517
279771293	ENSG00000224058	0	AC006509.7	AC006509.7	0	2	n/a	n/a	3.85e-01	1.517
1094624	ENSG00000138660	34724	AP1AR	adaptor-related protein complex 1 associated regulatory protein	55435	4	n/a	n/a	3.79e-01	1.517
279854762	ENSG00000231416	0	RP11-422P24.9	RP11-422P24.9	0	1	n/a	n/a	4.09e-01	1.516
279970708	ENSG00000242953	0	RP11-803B1.3	RP11-803B1.3	0	3	n/a	n/a	3.86e-01	1.516
1098202	ENSG00000164109	4060	MAD2L1	MAD2 mitotic arrest deficient-like 1 (yeast)	4085	4	n/a	n/a	3.80e-01	1.516
279074280	ENSG00000137970	0	RP11-122C9.1	RP11-122C9.1	0	1	n/a	n/a	3.88e-01	1.516
1098600	ENSG00000165646	6535	SLC18A2	solute carrier family 18 (vesicular monoamine), member 2	6571	10	n/a	n/a	3.70e-01	1.516
279553797	ENSG00000185716	169455	C16orf52	chromosome 16 open reading frame 52	730094	16	n/a	n/a	3.81e-01	1.516
1087751	ENSG00000064225	10255	ST3GAL6	ST3 beta-galactoside alpha-2,3-sialyltransferase 6	10402	3	n/a	n/a	3.80e-01	1.515
1087445	ENSG00000041357	5653	PSMA4	proteasome (prosome, macropain) subunit, alpha type, 4	5685	15	n/a	n/a	3.88e-01	1.515
279896495	ENSG00000235065	0	RPL24P2	ribosomal protein L24 pseudogene 2	0	20	n/a	n/a	3.86e-01	1.515
1103605	ENSG00000188647	119609	PTAR1	protein prenyltransferase alpha subunit repeat containing 1	375743	9	n/a	n/a	3.85e-01	1.515
279787178	ENSG00000225392	0	AC016700.4	AC016700.4	0	2	n/a	n/a	3.97e-01	1.515
279860536	ENSG00000231911	0	RP11-48B24.2	RP11-48B24.2	0	10	n/a	n/a	3.82e-01	1.513
1104770	ENSG00000198843	31194	RP11-392O18.1	Selenoprotein T	51714	3	n/a	n/a	3.85e-01	1.513
280107497	ENSG00000257664	0	RSL24D1P5	ribosomal L24 domain containing 1 pseudogene 5	0	12	n/a	n/a	3.86e-01	1.513
1091978	ENSG00000120675	28839	DNAJC15	DnaJ (Hsp40) homolog, subfamily C, member 15	29103	13	n/a	n/a	3.81e-01	1.513
1101440	ENSG00000178662	55836	CSRNP3	cysteine-serine-rich nuclear protein 3	80034	2	n/a	n/a	3.93e-01	1.512
279871219	ENSG00000232858	0	RPL34P27	ribosomal protein L34 pseudogene 27	0	13	n/a	n/a	4.24e-01	1.511
279963217	ENSG00000242140	0	RP11-262M14.2	RP11-262M14.2	0	3	n/a	n/a	3.65e-01	1.511
280089804	ENSG00000255748	0	AC226150.4	Uncharacterized protein	0	12	n/a	n/a	3.78e-01	1.511
279970694	ENSG00000242951	0	RP11-507E23.1	RP11-507E23.1	0	14	n/a	n/a	3.63e-01	1.511
279928564	ENSG00000237976	0	RP11-126K1.6	RP11-126K1.6	0	1	n/a	n/a	3.86e-01	1.511
279966788	ENSG00000242516	125439	RP11-413E6.8	RP11-413E6.8	401074	3	n/a	n/a	3.67e-01	1.510
1089675	ENSG00000103260	54846	METRN	meteorin, glial cell differentiation regulator	79006	16	n/a	n/a	3.67e-01	1.510
1088660	ENSG00000088766	33966	CRLS1	cardiolipin synthase 1	54675	20	n/a	n/a	3.66e-01	1.510
1087416	ENSG00000038210	34589	PI4K2B	phosphatidylinositol 4-kinase type 2 beta	55300	4	n/a	n/a	2.78e-01	1.510
1094494	ENSG00000137968	83771	SLC44A5	solute carrier family 44, member 5	204962	1	n/a	n/a	3.81e-01	1.510
279817250	ENSG00000228041	0	RP4-581F12.1	RP4-581F12.1	0	X	n/a	n/a	3.78e-01	1.510
279979430	ENSG00000243824	0	RP11-434O22.1	RP11-434O22.1	0	14	n/a	n/a	3.43e-01	1.509
1097855	ENSG00000163053	80987	SLC16A14	solute carrier family 16, member 14 (monocarboxylic acid transporter 14)	151473	2	n/a	n/a	3.75e-01	1.509
1101506	ENSG00000179021	94513	C3orf38	chromosome 3 open reading frame 38	285237	3	n/a	n/a	3.78e-01	1.509
1105621	ENSG00000206029	0	AC116904.1	AC116904.1	0	18	n/a	n/a	3.69e-01	1.507
1095630	ENSG00000145425	6156	RPS3A	ribosomal protein S3A	6189	4	n/a	n/a	3.95e-01	1.506
1090189	ENSG00000106392	36192	C1GALT1	core 1 synthase, glycoprotein-N-acetylgalactosamine 3-beta-galactosyltransferase, 1	56913	7	n/a	n/a	3.71e-01	1.505
1092327	ENSG00000123728	37097	RAP2C	RAP2C, member of RAS oncogene family	57826	X	n/a	n/a	3.81e-01	1.505
1092425	ENSG00000124399	0	RP11-663P9.2	RP11-663P9.2	0	4	n/a	n/a	3.85e-01	1.505
1101823	ENSG00000180917	35072	FTSJD1	FtsJ methyltransferase domain containing 1	55783	16	n/a	n/a	3.77e-01	1.505
279852790	ENSG00000231233	0	RP11-127L20.6	RP11-127L20.6	0	10	n/a	n/a	3.71e-01	1.504
280084379	ENSG00000255301	0	RP11-624G17.3	RP11-624G17.3	0	11	n/a	n/a	3.85e-01	1.504
1101998	ENSG00000181965	4736	NEUROG1	neurogenin 1	4762	5	n/a	n/a	3.87e-01	1.504
1103303	ENSG00000187479	122698	C11orf96	chromosome 11 open reading frame 96	387763	11	n/a	n/a	3.96e-01	1.504
1096767	ENSG00000154975	36213	CA10	carbonic anhydrase X	56934	17	n/a	n/a	4.26e-01	1.504
1098248	ENSG00000164237	79589	CMBL	carboxymethylenebutenolidase homolog (Pseudomonas)	134147	5	n/a	n/a	3.42e-01	1.504
1097915	ENSG00000163285	2549	GABRG1	gamma-aminobutyric acid (GABA) A receptor, gamma 1	2565	4	n/a	n/a	3.78e-01	1.504
1104406	ENSG00000197841	109659	ZNF181	zinc finger protein 181	339318	19	n/a	n/a	3.78e-01	1.503
1087767	ENSG00000064666	1256	CNN2	calponin 2	1265	19	n/a	n/a	3.96e-01	1.503
280008835	ENSG00000249031	0	SUMO2P6	SMT3 suppressor of mif two 3 homolog 2 (S. cerevisiae) pseudogene 6	0	5	n/a	n/a	3.73e-01	1.503
1097118	ENSG00000158050	1832	DUSP2	dual specificity phosphatase 2	1844	2	n/a	n/a	3.97e-01	1.503
1102527	ENSG00000184203	5472	PPP1R2	protein phosphatase 1, regulatory (inhibitor) subunit 2	5504	3	n/a	n/a	3.81e-01	1.503
1104252	ENSG00000197372	82555	ZNF675	zinc finger protein 675	171392	19	n/a	n/a	3.70e-01	1.502
279738854	ENSG00000215283	0	HMGB3P24	high mobility group box 3 pseudogene 24	0	9	n/a	n/a	3.68e-01	1.502
279486054	ENSG00000178082	0	AC005412.1	AC005412.1	0	17	n/a	n/a	3.66e-01	1.502
1089373	ENSG00000101292	79318	PROKR2	prokineticin receptor 2	128674	20	n/a	n/a	4.32e-01	1.501
1090671	ENSG00000110422	9969	HIPK3	homeodomain interacting protein kinase 3	10114	11	n/a	n/a	3.69e-01	1.501
1093724	ENSG00000133983	30722	COX16	COX16 cytochrome c oxidase assembly homolog (S. cerevisiae)	51241	14	n/a	n/a	3.85e-01	1.501
279895544	ENSG00000234981	0	RP11-534L20.4	RP11-534L20.4	0	1	n/a	n/a	4.35e-01	1.501
1087376	ENSG00000033867	9356	SLC4A7	solute carrier family 4, sodium bicarbonate cotransporter, member 7	9497	3	n/a	n/a	3.89e-01	1.501
1105109	ENSG00000204370	6356	SDHD	succinate dehydrogenase complex, subunit D, integral membrane protein	6392	11	n/a	n/a	3.74e-01	1.501
279739956	ENSG00000215414	0	PSMA6P1	proteasome (prosome, macropain) subunit, alpha type, 6 pseudogene 1	0	Y	n/a	n/a	3.88e-01	1.500
279724183	ENSG00000213702	0	AC008865.1	AC008865.1	0	5	n/a	n/a	3.86e-01	1.500
1087465	ENSG00000043093	33458	DCUN1D1	DCN1, defective in cullin neddylation 1, domain containing 1 (S. cerevisiae)	54165	3	n/a	n/a	3.77e-01	1.499
1099741	ENSG00000170270	58721	C14orf142	chromosome 14 open reading frame 142	84520	14	n/a	n/a	3.88e-01	1.499
1102354	ENSG00000183527	8555	PSMG1	proteasome (prosome, macropain) assembly chaperone 1	8624	21	n/a	n/a	3.77e-01	1.499
1099001	ENSG00000167194	80516	C16orf92	chromosome 16 open reading frame 92	146378	16	n/a	n/a	3.93e-01	1.497
1103711	ENSG00000189043	4671	NDUFA4	NADH dehydrogenase (ubiquinone) 1 alpha subcomplex, 4, 9kDa	4697	7	n/a	n/a	4.12e-01	1.495
1096380	ENSG00000151743	83408	AMN1	antagonist of mitotic exit network 1 homolog (S. cerevisiae)	196394	12	n/a	n/a	3.76e-01	1.495
280127727	ENSG00000259141	77730	AC027323.1	lysM and putative peptidoglycan-binding domain-containing protein 3	116068	5	n/a	n/a	3.74e-01	1.495
1091665	ENSG00000117906	5923	RCN2	reticulocalbin 2, EF-hand calcium binding domain	5955	15	n/a	n/a	3.70e-01	1.495
1100410	ENSG00000173114	33965	LRRN3	leucine rich repeat neuronal 3	54674	7	n/a	n/a	3.75e-01	1.495
1099303	ENSG00000168348	58882	INSM2	insulinoma-associated 2	84684	14	n/a	n/a	4.07e-01	1.494
1087698	ENSG00000060982	583	BCAT1	branched chain amino-acid transaminase 1, cytosolic	586	12	n/a	n/a	3.78e-01	1.494
1099880	ENSG00000170871	9634	KIAA0232	KIAA0232	9778	4	n/a	n/a	3.66e-01	1.494
280098636	ENSG00000256771	0	ZNF253	zinc finger protein 253	0	19	n/a	n/a	3.71e-01	1.493
279786828	ENSG00000225356	0	RP11-433O3.1	RP11-433O3.1	0	4	n/a	n/a	3.78e-01	1.493
1096499	ENSG00000152661	2681	GJA1	gap junction protein, alpha 1, 43kDa	2697	6	n/a	n/a	4.14e-01	1.493
279807154	ENSG00000227096	0	HMGB3P8	high mobility group box 3 pseudogene 8	0	10	n/a	n/a	3.82e-01	1.493
279980848	ENSG00000243988	0	RP11-325K4.1	RP11-325K4.1	0	16	n/a	n/a	4.26e-01	1.493
1091626	ENSG00000117533	8605	VAMP4	vesicle-associated membrane protein 4	8674	1	n/a	n/a	3.67e-01	1.493
279854500	ENSG00000231386	0	AC007395.4	AC007395.4	0	2	n/a	n/a	3.76e-01	1.492
1095263	ENSG00000143183	33790	TMCO1	transmembrane and coiled-coil domains 1	54499	1	n/a	n/a	3.75e-01	1.492
1091154	ENSG00000114120	34475	SLC25A36	solute carrier family 25, member 36	55186	3	n/a	n/a	3.81e-01	1.492
280002757	ENSG00000248528	0	CTC-458G6.2	CTC-458G6.2	0	5	n/a	n/a	3.76e-01	1.492
1105423	ENSG00000205269	1002442	TMEM170B	transmembrane protein 170B	100113407	6	n/a	n/a	3.77e-01	1.492
1087275	ENSG00000021574	6643	SPAST	spastin	6683	2	n/a	n/a	3.70e-01	1.492
1089808	ENSG00000104442	34445	ARMC1	armadillo repeat containing 1	55156	8	n/a	n/a	3.69e-01	1.492
1095221	ENSG00000142892	9882	PIGK	phosphatidylinositol glycan anchor biosynthesis, class K	10026	1	n/a	n/a	3.69e-01	1.491
279912953	ENSG00000236654	0	AC079780.3	AC079780.3	0	7	n/a	n/a	3.69e-01	1.491
1096428	ENSG00000152133	90119	CCDC75	coiled-coil domain containing 75	253635	2	n/a	n/a	3.78e-01	1.491
1089289	ENSG00000100916	58522	BRMS1L	breast cancer metastasis-suppressor 1-like	84312	14	n/a	n/a	3.79e-01	1.491
280112630	ENSG00000258178	0	RP11-18J9.3	RP11-18J9.3	0	12	n/a	n/a	3.77e-01	1.491
1093752	ENSG00000134152	55571	C15orf29	chromosome 15 open reading frame 29	79768	15	n/a	n/a	3.71e-01	1.490
1100952	ENSG00000176018	0	LYSMD3	LysM, putative peptidoglycan-binding, domain containing 3	0	5	n/a	n/a	3.75e-01	1.490
1093039	ENSG00000129292	30587	PHF20L1	PHD finger protein 20-like 1	51105	8	n/a	n/a	3.41e-01	1.490
280009286	ENSG00000249078	0	AC093081.1	AC093081.1	0	7	n/a	n/a	3.31e-01	1.490
1099287	ENSG00000168283	644	BMI1	BMI1 polycomb ring finger oncogene	648	10	n/a	n/a	3.77e-01	1.490
1090809	ENSG00000111615	10944	KRR1	KRR1, small subunit (SSU) processome component, homolog (yeast)	11103	12	n/a	n/a	3.77e-01	1.490
279937395	ENSG00000239103	0	snoU13	Small nucleolar RNA U13	0	5	n/a	n/a	3.65e-01	1.489
280086664	ENSG00000255467	0	RP11-144G7.2	RP11-144G7.2	0	11	n/a	n/a	3.88e-01	1.489
279657077	ENSG00000199273	0	Y_RNA	Y RNA	0	7	n/a	n/a	3.66e-01	1.489
1098748	ENSG00000166200	9184	COPS2	COP9 constitutive photomorphogenic homolog subunit 2 (Arabidopsis)	9318	15	n/a	n/a	3.82e-01	1.489
1088568	ENSG00000086300	29622	SNX10	sorting nexin 10	29887	7	n/a	n/a	3.83e-01	1.489
1100186	ENSG00000172086	30796	KRCC1	lysine-rich coiled-coil 1	51315	2	n/a	n/a	3.73e-01	1.488
279780860	ENSG00000224820	0	BTF3P4	basic transcription factor 3 pseudogene 4	0	9	n/a	n/a	3.48e-01	1.488
1094143	ENSG00000136159	34559	NUDT15	nudix (nucleoside diphosphate linked moiety X)-type motif 15	55270	13	n/a	n/a	3.77e-01	1.488
280096687	ENSG00000256537	0	RP11-785H5.1	RP11-785H5.1	0	12	n/a	n/a	3.76e-01	1.488
1096749	ENSG00000154813	94559	DPH3	DPH3, KTI11 homolog (S. cerevisiae)	285381	3	n/a	n/a	3.76e-01	1.487
1108038	ENSG00000232615	0	CTD-2012J19.1	CTD-2012J19.1	0	5	n/a	n/a	3.75e-01	1.487
1096704	ENSG00000154429	79167	C1orf96	chromosome 1 open reading frame 96	126731	1	n/a	n/a	3.79e-01	1.487
1100571	ENSG00000173915	59023	USMG5	up-regulated during skeletal muscle growth 5 homolog (mouse)	84833	10	n/a	n/a	3.85e-01	1.486
1108594	ENSG00000236338	0	AC015987.1	AC015987.1	0	7	n/a	n/a	3.69e-01	1.486
1098129	ENSG00000163923	78145	RPL39L	ribosomal protein L39-like	116832	3	n/a	n/a	3.79e-01	1.486
279880644	ENSG00000233676	0	FDPSP6	farnesyl diphosphate synthase pseudogene 6	0	21	n/a	n/a	3.72e-01	1.486
1100825	ENSG00000175305	9011	CCNE2	cyclin E2	9134	8	n/a	n/a	3.69e-01	1.485
279922723	ENSG00000237481	0	RP4-803J11.2	RP4-803J11.2	0	1	n/a	n/a	3.72e-01	1.485
1096108	ENSG00000149231	55583	CCDC82	coiled-coil domain containing 82	79780	11	n/a	n/a	3.70e-01	1.485
1090895	ENSG00000112081	6392	SRSF3	serine/arginine-rich splicing factor 3	6428	6	n/a	n/a	3.81e-01	1.485
280093904	ENSG00000256210	0	AC005255.1	AC005255.1	0	19	n/a	n/a	3.76e-01	1.485
1103920	ENSG00000196381	81579	ZNF781	zinc finger protein 781	163115	19	n/a	n/a	3.88e-01	1.485
280102578	ENSG00000257181	0	RP11-611O2.5	RP11-611O2.5	0	12	n/a	n/a	3.75e-01	1.484
279953669	ENSG00000241073	0	RP4-714D9.2	RP4-714D9.2	0	1	n/a	n/a	3.86e-01	1.484
1107813	ENSG00000231228	0	CTD-2593A12.4	CTD-2593A12.4	0	5	n/a	n/a	3.81e-01	1.483
1105391	ENSG00000205133	94802	C8orf83	chromosome 8 open reading frame 83	286144	8	n/a	n/a	3.70e-01	1.483
1100203	ENSG00000172172	28734	MRPL13	mitochondrial ribosomal protein L13	28998	8	n/a	n/a	3.78e-01	1.483
280085671	ENSG00000255389	0	C6orf3	C6orf3	0	6	n/a	n/a	3.86e-01	1.483
1094889	ENSG00000140450	60120	ARRDC4	arrestin domain containing 4	91947	15	n/a	n/a	3.75e-01	1.483
280098805	ENSG00000256804	0	RP13-977J11.5	RP13-977J11.5	0	12	n/a	n/a	3.90e-01	1.483
1090862	ENSG00000111843	31002	TMEM14C	transmembrane protein 14C	51522	6	n/a	n/a	3.76e-01	1.482
1088625	ENSG00000087502	30771	ERGIC2	ERGIC and golgi 2	51290	12	n/a	n/a	3.66e-01	1.482
280022525	ENSG00000250144	0	RP11-553P9.1	RP11-553P9.1	0	4	n/a	n/a	3.74e-01	1.481
1089765	ENSG00000104147	11174	OIP5	Opa interacting protein 5	11339	15	n/a	n/a	3.75e-01	1.481
1101984	ENSG00000181904	79612	C5orf24	chromosome 5 open reading frame 24	134553	5	n/a	n/a	3.72e-01	1.481
1099927	ENSG00000171051	2341	FPR1	formyl peptide receptor 1	2357	19	n/a	n/a	3.83e-01	1.481
279657784	ENSG00000199476	0	Y_RNA	Y RNA	0	3	n/a	n/a	3.79e-01	1.481
279479357	ENSG00000177197	0	PCNPP5	PEST containing nuclear protein pseudogene 5	0	13	n/a	n/a	3.86e-01	1.481
1096106	ENSG00000149212	80328	SESN3	sestrin 3	143686	11	n/a	n/a	3.71e-01	1.480
1095588	ENSG00000145107	77751	TM4SF19	transmembrane 4 L six family member 19	116211	3	n/a	n/a	3.68e-01	1.480
279843847	ENSG00000230444	0	TFAMP1	transcription factor A, mitochondrial pseudogene 1	0	7	n/a	n/a	3.76e-01	1.480
1087007	ENSG00000006576	36433	PHTF2	putative homeodomain transcription factor 2	57157	7	n/a	n/a	3.82e-01	1.480
1096503	ENSG00000152683	34965	SLC30A6	solute carrier family 30 (zinc transporter), member 6	55676	2	n/a	n/a	3.78e-01	1.480
1101758	ENSG00000180581	0	SRP9P1	signal recognition particle 9 pseudogene 1	0	10	n/a	n/a	3.85e-01	1.479
1091562	ENSG00000117069	57529	ST6GALNAC5	ST6 (alpha-N-acetyl-neuraminyl-2,3-beta-galactosyl-1,3)-N-acetylgalactosaminide alpha-2,6-sialyltransferase 5	81849	1	n/a	n/a	3.80e-01	1.479
1096051	ENSG00000148700	117	ADD3	adducin 3 (gamma)	120	10	n/a	n/a	3.91e-01	1.478
279747449	ENSG00000218261	0	RP11-96J19.1	RP11-96J19.1	0	6	n/a	n/a	3.63e-01	1.478
1097997	ENSG00000163535	80962	SGOL2	shugoshin-like 2 (S. pombe)	151246	2	n/a	n/a	3.65e-01	1.478
279670511	ENSG00000203659	0	AL353671.3	AL353671.3	0	9	n/a	n/a	3.86e-01	1.478
1094820	ENSG00000139921	57248	TMX1	thioredoxin-related transmembrane protein 1	81542	14	n/a	n/a	3.69e-01	1.478
1088172	ENSG00000075275	9476	CELSR1	cadherin, EGF LAG seven-pass G-type receptor 1 (flamingo homolog, Drosophila)	9620	22	n/a	n/a	3.97e-01	1.478
1090942	ENSG00000112308	57370	C6orf62	chromosome 6 open reading frame 62	81688	6	n/a	n/a	3.76e-01	1.477
1100108	ENSG00000171791	593	BCL2	B-cell CLL/lymphoma 2	596	18	n/a	n/a	3.86e-01	1.477
1093813	ENSG00000134443	2905	GRP	gastrin-releasing peptide	2922	18	n/a	n/a	3.77e-01	1.477
1098206	ENSG00000164114	55687	MAP9	microtubule-associated protein 9	79884	4	n/a	n/a	3.71e-01	1.477
1097892	ENSG00000163171	10455	CDC42EP3	CDC42 effector protein (Rho GTPase binding) 3	10602	2	n/a	n/a	3.79e-01	1.476
1095689	ENSG00000145864	2545	GABRB2	gamma-aminobutyric acid (GABA) A receptor, beta 2	2561	5	n/a	n/a	3.87e-01	1.476
1092749	ENSG00000126733	78450	DACH2	dachshund homolog 2 (Drosophila)	117154	X	n/a	n/a	3.85e-01	1.476
1094285	ENSG00000136897	33825	MRPL50	mitochondrial ribosomal protein L50	54534	9	n/a	n/a	3.77e-01	1.475
1097160	ENSG00000158435	34860	C2orf29	chromosome 2 open reading frame 29	55571	2	n/a	n/a	3.70e-01	1.475
279865535	ENSG00000232368	0	FTLP2	ferritin, light polypeptide pseudogene 2	0	X	n/a	n/a	3.93e-01	1.474
1091217	ENSG00000114744	30604	COMMD2	COMM domain containing 2	51122	3	n/a	n/a	3.92e-01	1.473
1088192	ENSG00000075643	34323	MOCOS	molybdenum cofactor sulfurase	55034	18	n/a	n/a	3.80e-01	1.473
280003970	ENSG00000248632	0	RP11-366M4.11	RP11-366M4.11	0	4	n/a	n/a	3.87e-01	1.472
279857068	ENSG00000231615	0	RP11-296O14.2	RP11-296O14.2	0	1	n/a	n/a	3.85e-01	1.472
1104817	ENSG00000198924	9793	DCLRE1A	DNA cross-link repair 1A	9937	10	n/a	n/a	3.78e-01	1.472
1087898	ENSG00000067955	861	CBFB	core-binding factor, beta subunit	865	16	n/a	n/a	3.63e-01	1.472
1092190	ENSG00000122585	4821	NPY	neuropeptide Y	4852	7	n/a	n/a	4.14e-01	1.472
279976341	ENSG00000243554	0	AC004967.7	AC004967.7	0	7	n/a	n/a	3.78e-01	1.472
1103206	ENSG00000186940	0	CHCHD2P9	coiled-coil-helix-coiled-coil-helix domain containing 2 pseudogene 9	0	9	n/a	n/a	3.67e-01	1.472
1109051	ENSG00000242616	2773	GNG10	guanine nucleotide binding protein (G protein), gamma 10	2790	9	n/a	n/a	4.26e-01	1.472
279773946	ENSG00000224224	0	RP3-499B10.5	RP3-499B10.5	0	X	n/a	n/a	3.71e-01	1.472
279952855	ENSG00000240963	0	RP11-518L10.2	RP11-518L10.2	0	1	n/a	n/a	3.75e-01	1.472
1098404	ENSG00000164830	34363	OXR1	oxidation resistance 1	55074	8	n/a	n/a	3.70e-01	1.471
1104880	ENSG00000203668	1114	CHML	choroideremia-like (Rab escort protein 2)	1122	1	n/a	n/a	3.85e-01	1.471
279995738	ENSG00000247508	0	AC005702.2	AC005702.2	0	17	n/a	n/a	3.86e-01	1.470
280127567	ENSG00000259131	0	AC093510.2	metallo-beta-lactamase domain-containing protein 2	0	5	n/a	n/a	3.92e-01	1.470
280069363	ENSG00000254333	0	CTC-367J11.1	CTC-367J11.1	0	5	n/a	n/a	3.87e-01	1.470
279809762	ENSG00000227329	0	RP11-258C19.4	RP11-258C19.4	0	X	n/a	n/a	3.75e-01	1.470
1092244	ENSG00000123091	26739	RNF11	ring finger protein 11	26994	1	n/a	n/a	3.74e-01	1.470
279874916	ENSG00000233177	0	RP11-179H18.2	RP11-179H18.2	0	10	n/a	n/a	3.85e-01	1.470
1091438	ENSG00000116161	26846	CACYBP	calcyclin binding protein	27101	1	n/a	n/a	3.78e-01	1.469
1101115	ENSG00000176890	7255	TYMS	thymidylate synthetase	7298	18	n/a	n/a	3.81e-01	1.469
1095894	ENSG00000147419	34535	CCDC25	coiled-coil domain containing 25	55246	8	n/a	n/a	4.26e-01	1.469
1088681	ENSG00000089009	6096	RPL6	ribosomal protein L6	6128	12	n/a	n/a	3.69e-01	1.469
1093014	ENSG00000129128	38019	SPCS3	signal peptidase complex subunit 3 homolog (S. cerevisiae)	60559	4	n/a	n/a	3.86e-01	1.469
1098028	ENSG00000163624	1034	CDS1	CDP-diacylglycerol synthase (phosphatidate cytidylyltransferase) 1	1040	4	n/a	n/a	3.80e-01	1.468
280096483	ENSG00000256512	0	RP11-860B13.3	RP11-860B13.3	0	12	n/a	n/a	3.78e-01	1.468
1095318	ENSG00000143401	57293	ANP32E	acidic (leucine-rich) nuclear phosphoprotein 32 family, member E	81611	1	n/a	n/a	3.82e-01	1.468
1096849	ENSG00000155850	1824	SLC26A2	solute carrier family 26 (sulfate transporter), member 2	1836	5	n/a	n/a	3.79e-01	1.468
1095139	ENSG00000142188	753	TMEM50B	transmembrane protein 50B	757	21	n/a	n/a	3.78e-01	1.468
1098509	ENSG00000165244	83387	ZNF367	zinc finger protein 367	195828	9	n/a	n/a	3.89e-01	1.467
1099272	ENSG00000168246	60147	UBTD2	ubiquitin domain containing 2	92181	5	n/a	n/a	3.84e-01	1.467
279828586	ENSG00000229047	0	AF127577.10	AF127577.10	0	21	n/a	n/a	4.07e-01	1.467
1100730	ENSG00000174839	83654	FAM116A	family with sequence similarity 116, member A	201627	3	n/a	n/a	3.64e-01	1.467
1090510	ENSG00000108960	23286	MMD	monocyte to macrophage differentiation-associated	23531	17	n/a	n/a	3.75e-01	1.467
1087356	ENSG00000031003	30787	FAM13B	family with sequence similarity 13, member B	51306	5	n/a	n/a	4.20e-01	1.467
1103341	ENSG00000187624	125151	C17orf97	chromosome 17 open reading frame 97	400566	17	n/a	n/a	3.78e-01	1.467
1089318	ENSG00000101082	58385	SLA2	Src-like-adaptor 2	84174	20	n/a	n/a	3.89e-01	1.467
1090175	ENSG00000106328	29732	FSCN3	fascin homolog 3, actin-bundling protein, testicular (Strongylocentrotus purpuratus)	29999	7	n/a	n/a	3.91e-01	1.467
1087981	ENSG00000070367	10493	EXOC5	exocyst complex component 5	10640	14	n/a	n/a	4.07e-01	1.466
1092081	ENSG00000121579	56019	NAA50	N(alpha)-acetyltransferase 50, NatE catalytic subunit	80218	3	n/a	n/a	3.80e-01	1.466
1089249	ENSG00000100664	1968	EIF5	eukaryotic translation initiation factor 5	1983	14	n/a	n/a	3.87e-01	1.466
1092979	ENSG00000128791	36323	TWSG1	twisted gastrulation homolog 1 (Drosophila)	57045	18	n/a	n/a	3.68e-01	1.465
279774148	ENSG00000224243	0	LINC00403	long intergenic non-protein coding RNA 403	0	13	n/a	n/a	4.01e-01	1.465
1088713	ENSG00000089335	35187	ZNF302	zinc finger protein 302	55900	19	n/a	n/a	3.82e-01	1.465
279746733	ENSG00000217643	0	AC064847.2	AC064847.2	0	2	n/a	n/a	4.27e-01	1.465
280096849	ENSG00000256558	0	RP11-713B9.1	RP11-713B9.1	0	11	n/a	n/a	3.78e-01	1.465
279900427	ENSG00000235447	0	RP1-279N11.1	RP1-279N11.1	0	X	n/a	n/a	3.79e-01	1.465
1096787	ENSG00000155130	4057	MARCKS	myristoylated alanine-rich protein kinase C substrate	4082	6	n/a	n/a	3.86e-01	1.465
1105408	ENSG00000205208	83657	C4orf46	chromosome 4 open reading frame 46	201725	4	n/a	n/a	3.77e-01	1.464
1105745	ENSG00000212747	134611	FAM127C	family with sequence similarity 127, member C	441518	X	n/a	n/a	3.84e-01	1.464
1103595	ENSG00000188612	6573	SUMO2	SMT3 suppressor of mif two 3 homolog 2 (S. cerevisiae)	6613	17	n/a	n/a	3.69e-01	1.464
1093407	ENSG00000131791	5533	PRKAB2	protein kinase, AMP-activated, beta 2 non-catalytic subunit	5565	1	n/a	n/a	3.63e-01	1.463
1096813	ENSG00000155438	58575	MKI67IP	MKI67 (FHA domain) interacting nucleolar phosphoprotein	84365	2	n/a	n/a	3.64e-01	1.463
1087117	ENSG00000010270	58147	STARD3NL	STARD3 N-terminal like	83930	7	n/a	n/a	3.77e-01	1.463
279983244	ENSG00000244251	0	RP11-64K12.1	RP11-64K12.1	0	15	n/a	n/a	3.88e-01	1.463
1098224	ENSG00000164163	6027	ABCE1	ATP-binding cassette, sub-family E (OABP), member 1	6059	4	n/a	n/a	4.09e-01	1.462
280084391	ENSG00000255302	23494	EID1	EP300 interacting inhibitor of differentiation 1	23741	15	n/a	n/a	3.82e-01	1.462
1103871	ENSG00000196247	30908	ZNF107	zinc finger protein 107	51427	7	n/a	n/a	3.84e-01	1.462
279984620	ENSG00000244361	0	RP11-1C1.1	RP11-1C1.1	0	5	n/a	n/a	4.09e-01	1.462
1105794	ENSG00000212999	0	AC117834.1	AC117834.1	0	8	n/a	n/a	3.89e-01	1.462
1098426	ENSG00000164919	1336	COX6C	cytochrome c oxidase subunit VIc	1345	8	n/a	n/a	4.16e-01	1.462
1088261	ENSG00000077458	80327	FAM76B	family with sequence similarity 76, member B	143684	11	n/a	n/a	3.65e-01	1.461
1099042	ENSG00000167384	7689	ZNF180	zinc finger protein 180	7733	19	n/a	n/a	3.86e-01	1.461
1092646	ENSG00000125863	8144	MKKS	McKusick-Kaufman syndrome	8195	20	n/a	n/a	3.70e-01	1.461
1093159	ENSG00000130312	41505	MRPL34	mitochondrial ribosomal protein L34	64981	19	n/a	n/a	3.86e-01	1.459
279887427	ENSG00000234287	0	RP11-761N21.2	RP11-761N21.2	0	3	n/a	n/a	3.68e-01	1.459
279263307	ENSG00000158427	94904	TMSB15B	thymosin beta 15B	286527	X	n/a	n/a	3.82e-01	1.459
1105956	ENSG00000213977	29842	TAX1BP3	Tax1 (human T-cell leukemia virus type I) binding protein 3	30851	17	n/a	n/a	3.79e-01	1.459
1090242	ENSG00000106701	58090	FSD1L	fibronectin type III and SPRY domain containing 1-like	83856	9	n/a	n/a	3.80e-01	1.459
1101125	ENSG00000176912	149616	C18orf56	chromosome 18 open reading frame 56	494514	18	n/a	n/a	3.86e-01	1.458
279894484	ENSG00000234890	0	AC008070.1	AC008070.1	0	2	n/a	n/a	3.99e-01	1.458
1101888	ENSG00000181315	55495	ZNF322	zinc finger protein 322	79692	6	n/a	n/a	3.79e-01	1.457
1088576	ENSG00000086598	10801	TMED2	transmembrane emp24 domain trafficking protein 2	10959	12	n/a	n/a	3.72e-01	1.457
1104177	ENSG00000197124	60005	ZNF682	zinc finger protein 682	91120	19	n/a	n/a	3.64e-01	1.456
1090464	ENSG00000108669	9139	CYTH1	cytohesin 1	9267	17	n/a	n/a	3.78e-01	1.456
279949494	ENSG00000240524	0	RP5-1061H20.3	RP5-1061H20.3	0	1	n/a	n/a	4.26e-01	1.456
1093042	ENSG00000129317	57692	PUS7L	pseudouridylate synthase 7 homolog (S. cerevisiae)-like	83448	12	n/a	n/a	3.87e-01	1.456
1104951	ENSG00000203877	79614	RIPPLY2	ripply2 homolog (zebrafish)	134701	6	n/a	n/a	4.03e-01	1.456
280036670	ENSG00000251289	0	RP5-1007M22.3	RP5-1007M22.3	0	1	n/a	n/a	3.79e-01	1.455
279983106	ENSG00000244234	0	GMCL1P1	germ cell-less homolog 1 (Drosophila) pseudogene 1	0	5	n/a	n/a	3.62e-01	1.455
1098432	ENSG00000164933	56745	SLC25A32	solute carrier family 25, member 32	81034	8	n/a	n/a	3.71e-01	1.455
279985917	ENSG00000244496	0	AC121247.1	AC121247.1	0	3	n/a	n/a	3.88e-01	1.455
1097342	ENSG00000159873	80870	CCDC117	coiled-coil domain containing 117	150275	22	n/a	n/a	3.65e-01	1.455
279665477	ENSG00000201754	26543	SNORD52	small nucleolar RNA, C/D box 52	26797	6	n/a	n/a	3.86e-01	1.455
1099771	ENSG00000170381	9579	SEMA3E	sema domain, immunoglobulin domain (Ig), short basic domain, secreted, (semaphorin) 3E	9723	7	n/a	n/a	3.68e-01	1.455
1098830	ENSG00000166501	5547	PRKCB	protein kinase C, beta	5579	16	n/a	n/a	3.85e-01	1.454
1094185	ENSG00000136404	32826	TM6SF1	transmembrane 6 superfamily member 1	53346	15	n/a	n/a	3.63e-01	1.454
1091311	ENSG00000115355	34993	CCDC88A	coiled-coil domain containing 88A	55704	2	n/a	n/a	4.01e-01	1.454
1091786	ENSG00000119314	9847	ROD1	ROD1 regulator of differentiation 1 (S. pombe)	9991	9	n/a	n/a	3.70e-01	1.454
1098487	ENSG00000165168	1525	CYBB	cytochrome b-245, beta polypeptide	1536	X	n/a	n/a	3.92e-01	1.454
1087873	ENSG00000067167	23226	TRAM1	translocation associated membrane protein 1	23471	8	n/a	n/a	3.82e-01	1.454
279865228	ENSG00000232332	0	RP3-481A17.1	RP3-481A17.1	0	X	n/a	n/a	3.91e-01	1.454
1101367	ENSG00000178177	90182	LCORL	ligand dependent nuclear receptor corepressor-like	254251	4	n/a	n/a	3.68e-01	1.453
1101774	ENSG00000180694	81742	TMEM64	transmembrane protein 64	169200	8	n/a	n/a	3.81e-01	1.453
1096627	ENSG00000153879	1047	CEBPG	CCAAT/enhancer binding protein (C/EBP), gamma	1054	19	n/a	n/a	3.72e-01	1.453
1096637	ENSG00000153936	9509	HS2ST1	heparan sulfate 2-O-sulfotransferase 1	9653	1	n/a	n/a	3.86e-01	1.453
1101669	ENSG00000180008	78920	SOCS4	suppressor of cytokine signaling 4	122809	14	n/a	n/a	3.77e-01	1.453
1100617	ENSG00000174173	34220	RG9MTD1	RNA (guanine-9-) methyltransferase domain containing 1	54931	3	n/a	n/a	3.84e-01	1.453
1091846	ENSG00000119705	57564	SLIRP	SRA stem-loop interacting RNA binding protein	81892	14	n/a	n/a	3.92e-01	1.452
280035678	ENSG00000251196	0	RP11-54F2.1	RP11-54F2.1	0	5	n/a	n/a	3.90e-01	1.452
279924385	ENSG00000237631	0	RP11-72B4.2	RP11-72B4.2	0	9	n/a	n/a	4.15e-01	1.452
1087524	ENSG00000049167	1152	ERCC8	excision repair cross-complementing rodent repair deficiency, complementation group 8	1161	5	n/a	n/a	3.84e-01	1.452
1093963	ENSG00000135333	2030	EPHA7	EPH receptor A7	2045	6	n/a	n/a	3.84e-01	1.452
1108452	ENSG00000235423	0	RP11-282O18.3	RP11-282O18.3	0	12	n/a	n/a	3.67e-01	1.452
1104731	ENSG00000198780	25798	FAM169A	family with sequence similarity 169, member A	26049	5	n/a	n/a	3.82e-01	1.451
279726174	ENSG00000213954	0	RP11-280O24.1	RP11-280O24.1	0	9	n/a	n/a	4.03e-01	1.451
1090399	ENSG00000108278	9192	ZNHIT3	zinc finger, HIT-type containing 3	9326	17	n/a	n/a	3.77e-01	1.450
1097146	ENSG00000158290	8389	CUL4B	cullin 4B	8450	X	n/a	n/a	4.34e-01	1.450
1097664	ENSG00000162368	31207	CMPK1	cytidine monophosphate (UMP-CMP) kinase 1, cytosolic	51727	1	n/a	n/a	3.81e-01	1.450
1093828	ENSG00000134532	6620	SOX5	SRY (sex determining region Y)-box 5	6660	12	n/a	n/a	3.61e-01	1.449
280100823	ENSG00000257026	0	AC040173.1	AC040173.1	0	16	n/a	n/a	3.64e-01	1.449
279912667	ENSG00000236618	1023163	AC100748.2	AC100748.2	100306951	17	n/a	n/a	4.12e-01	1.449
1088740	ENSG00000090060	10756	PAPOLA	poly(A) polymerase alpha	10914	14	n/a	n/a	3.80e-01	1.448
1098160	ENSG00000164031	55784	DNAJB14	DnaJ (Hsp40) homolog, subfamily B, member 14	79982	4	n/a	n/a	3.90e-01	1.448
1088323	ENSG00000079102	858	RUNX1T1	runt-related transcription factor 1; translocated to, 1 (cyclin D-related)	862	8	n/a	n/a	4.13e-01	1.448
1094835	ENSG00000140022	59595	STON2	stonin 2	85439	14	n/a	n/a	3.57e-01	1.447
279778902	ENSG00000224645	0	RP11-126K1.8	RP11-126K1.8	0	1	n/a	n/a	3.88e-01	1.447
1092500	ENSG00000124802	9380	EEF1E1	eukaryotic translation elongation factor 1 epsilon 1	9521	6	n/a	n/a	3.84e-01	1.447
1095206	ENSG00000142700	40593	DMRTA2	DMRT-like family A2	63950	1	n/a	n/a	4.13e-01	1.447
279798631	ENSG00000226361	0	TERF1P5	telomeric repeat binding factor (NIMA-interacting) 1 pseudogene 5	0	13	n/a	n/a	3.81e-01	1.447
1094407	ENSG00000137547	28824	MRPL15	mitochondrial ribosomal protein L15	29088	8	n/a	n/a	3.72e-01	1.446
1095909	ENSG00000147488	9561	ST18	suppression of tumorigenicity 18 (breast carcinoma) (zinc finger protein)	9705	8	n/a	n/a	4.13e-01	1.446
1102651	ENSG00000184709	123595	LRRC26	leucine rich repeat containing 26	389816	9	n/a	n/a	3.76e-01	1.446
280127342	ENSG00000259116	0	RP11-973N13.4	RP11-973N13.4	0	14	n/a	n/a	3.81e-01	1.445
1087161	ENSG00000011405	5254	PIK3C2A	phosphoinositide-3-kinase, class 2, alpha polypeptide	5286	11	n/a	n/a	3.76e-01	1.445
280073869	ENSG00000254652	0	RP11-678P16.1	RP11-678P16.1	0	17	n/a	n/a	4.19e-01	1.445
1102484	ENSG00000183979	90377	NPB	neuropeptide B	256933	17	n/a	n/a	3.78e-01	1.445
1101702	ENSG00000180233	85883	ZNRF2	zinc and ring finger 2	223082	7	n/a	n/a	3.68e-01	1.445
279616769	ENSG00000197083	0	ZNF300P1	zinc finger protein 300 pseudogene 1	0	5	n/a	n/a	3.77e-01	1.445
1095301	ENSG00000143355	36235	LHX9	LIM homeobox 9	56956	1	n/a	n/a	3.87e-01	1.445
1095467	ENSG00000144228	109721	SPOPL	speckle-type POZ protein-like	339745	2	n/a	n/a	3.82e-01	1.445
1098907	ENSG00000166845	81553	C18orf54	chromosome 18 open reading frame 54	162681	18	n/a	n/a	3.70e-01	1.445
279662474	ENSG00000200879	0	SNORD14E	small nucleolar RNA, C/D box 14E	0	11	n/a	n/a	3.70e-01	1.445
1097698	ENSG00000162493	10483	PDPN	podoplanin	10630	1	n/a	n/a	3.69e-01	1.445
1098894	ENSG00000166803	9624	KIAA0101	KIAA0101	9768	15	n/a	n/a	3.85e-01	1.444
1103564	ENSG00000188486	2997	H2AFX	H2A histone family, member X	3014	11	n/a	n/a	3.94e-01	1.444
1091872	ENSG00000119888	4047	EPCAM	epithelial cell adhesion molecule	4072	2	n/a	n/a	3.85e-01	1.444
279840585	ENSG00000230154	0	AC018463.4	AC018463.4	0	2	n/a	n/a	3.70e-01	1.443
279895884	ENSG00000235013	0	AC092534.1	AC092534.1	0	2	n/a	n/a	4.19e-01	1.443
1101811	ENSG00000180875	40989	GREM2	gremlin 2	64388	1	n/a	n/a	3.72e-01	1.442
279948067	ENSG00000240375	0	RP11-255E6.1	RP11-255E6.1	0	3	n/a	n/a	3.77e-01	1.442
1100398	ENSG00000173041	109827	ZNF680	zinc finger protein 680	340252	7	n/a	n/a	3.80e-01	1.442
1103465	ENSG00000188064	7434	WNT7B	wingless-type MMTV integration site family, member 7B	7477	22	n/a	n/a	4.17e-01	1.442
280012539	ENSG00000249362	0	CTD-2316B1.1	CTD-2316B1.1	0	5	n/a	n/a	4.33e-01	1.442
280129070	ENSG00000259216	0	RP11-227D13.2	RP11-227D13.2	0	15	n/a	n/a	3.70e-01	1.442
1088037	ENSG00000071794	6557	HLTF	helicase-like transcription factor	6596	3	n/a	n/a	3.86e-01	1.442
1099249	ENSG00000168116	36964	KIAA1586	KIAA1586	57691	6	n/a	n/a	3.68e-01	1.442
1091160	ENSG00000114200	587	BCHE	butyrylcholinesterase	590	3	n/a	n/a	3.84e-01	1.442
1099753	ENSG00000170312	978	CDK1	cyclin-dependent kinase 1	983	10	n/a	n/a	3.71e-01	1.441
1087650	ENSG00000057704	36731	TMCC3	transmembrane and coiled-coil domain family 3	57458	12	n/a	n/a	3.78e-01	1.441
279742419	ENSG00000215800	0	RSL24D1P4	ribosomal L24 domain containing 1 pseudogene 4	0	1	n/a	n/a	3.71e-01	1.441
1101910	ENSG00000181450	109689	ZNF678	zinc finger protein 678	339500	1	n/a	n/a	3.82e-01	1.441
1093759	ENSG00000134198	9955	TSPAN2	tetraspanin 2	10100	1	n/a	n/a	3.85e-01	1.440
279850964	ENSG00000231084	0	CTA-253N17.1	CTA-253N17.1	0	1	n/a	n/a	4.03e-01	1.440
1098874	ENSG00000166734	76649	CASC4	cancer susceptibility candidate 4	113201	15	n/a	n/a	3.77e-01	1.440
1092814	ENSG00000127337	8038	YEATS4	YEATS domain containing 4	8089	12	n/a	n/a	3.81e-01	1.439
279752975	ENSG00000221288	1023337	MIR663B	microRNA 663b	100313824	2	n/a	n/a	4.37e-01	1.439
279847987	ENSG00000230807	0	AC099535.4	AC099535.4	0	3	n/a	n/a	4.28e-01	1.439
280064751	ENSG00000254004	109662	ZNF260	zinc finger protein 260	339324	19	n/a	n/a	3.98e-01	1.438
279805409	ENSG00000226948	0	RP5-1068H6.3	RP5-1068H6.3	0	20	n/a	n/a	4.25e-01	1.438
1091000	ENSG00000112742	7229	TTK	TTK protein kinase	7272	6	n/a	n/a	3.83e-01	1.438
1105626	ENSG00000206053	59980	HN1L	hematological and neurological expressed 1-like	90861	16	n/a	n/a	3.80e-01	1.437
279987576	ENSG00000244676	0	AL109761.5	AL109761.5	0	21	n/a	n/a	3.77e-01	1.437
1096755	ENSG00000154856	80613	APCDD1	adenomatosis polyposis coli down-regulated 1	147495	18	n/a	n/a	3.50e-01	1.437
1095429	ENSG00000143971	33756	ETAA1	Ewing tumor-associated antigen 1	54465	2	n/a	n/a	3.78e-01	1.437
1102452	ENSG00000183814	94931	LIN9	lin-9 homolog (C. elegans)	286826	1	n/a	n/a	3.70e-01	1.437
280123327	ENSG00000258889	0	RP11-718G2.4	RP11-718G2.4	0	14	n/a	n/a	3.87e-01	1.436
1098283	ENSG00000164332	79607	UBLCP1	ubiquitin-like domain containing CTD phosphatase 1	134510	5	n/a	n/a	3.73e-01	1.436
279798449	ENSG00000226338	0	AC079150.2	AC079150.2	0	2	n/a	n/a	4.02e-01	1.436
1099919	ENSG00000171004	59857	HS6ST2	heparan sulfate 6-O-sulfotransferase 2	90161	X	n/a	n/a	3.85e-01	1.436
1094125	ENSG00000136100	30511	VPS36	vacuolar protein sorting 36 homolog (S. cerevisiae)	51028	13	n/a	n/a	3.65e-01	1.436
1106205	ENSG00000214890	0	CTD-2299I21.1	CTD-2299I21.1	0	5	n/a	n/a	3.76e-01	1.435
1096310	ENSG00000151287	60248	C13orf27	chromosome 13 open reading frame 27	93081	13	n/a	n/a	4.15e-01	1.435
280046743	ENSG00000252334	0	U6	U6 spliceosomal RNA	0	19	n/a	n/a	3.74e-01	1.435
1096819	ENSG00000155511	2873	GRIA1	glutamate receptor, ionotropic, AMPA 1	2890	5	n/a	n/a	3.93e-01	1.434
279820681	ENSG00000228348	0	RP11-181E22.1	RP11-181E22.1	0	1	n/a	n/a	3.82e-01	1.434
279746032	ENSG00000217130	0	RP3-375P9.2	RP3-375P9.2	0	6	n/a	n/a	4.07e-01	1.434
1090642	ENSG00000110092	592	CCND1	cyclin D1	595	11	n/a	n/a	4.26e-01	1.433
279881781	ENSG00000233786	0	CDC27P1	cell division cycle 27 homolog (S. cerevisiae) pseudogene 1	0	2	n/a	n/a	3.85e-01	1.433
1094119	ENSG00000136051	23080	KIAA1033	KIAA1033	23325	12	n/a	n/a	4.11e-01	1.433
1096822	ENSG00000155545	81690	MIER3	mesoderm induction early response 1, family member 3	166968	5	n/a	n/a	4.16e-01	1.433
279823953	ENSG00000228638	0	CTD-3211M3.1	CTD-3211M3.1	0	3	n/a	n/a	4.00e-01	1.432
1093601	ENSG00000132967	0	HMGB1P5	high mobility group box 1 pseudogene 5	0	3	n/a	n/a	3.86e-01	1.432
1094679	ENSG00000138944	59523	KIAA1644	KIAA1644	85352	22	n/a	n/a	3.69e-01	1.432
1097879	ENSG00000163132	4461	MSX1	msh homeobox 1	4487	4	n/a	n/a	4.09e-01	1.432
280111774	ENSG00000258090	0	RP11-734E19.1	RP11-734E19.1	0	12	n/a	n/a	3.79e-01	1.432
1086866	ENSG00000000419	8736	DPM1	dolichyl-phosphate mannosyltransferase polypeptide 1, catalytic subunit	8813	20	n/a	n/a	3.78e-01	1.431
1091180	ENSG00000114391	6120	RPL24	ribosomal protein L24	6152	3	n/a	n/a	3.87e-01	1.431
279778571	ENSG00000224611	0	AC007919.18	AC007919.18	0	3	n/a	n/a	3.85e-01	1.431
1087791	ENSG00000065243	5554	PKN2	protein kinase N2	5586	1	n/a	n/a	3.76e-01	1.431
1089213	ENSG00000100526	1027	CDKN3	cyclin-dependent kinase inhibitor 3	1033	14	n/a	n/a	3.75e-01	1.431
280036580	ENSG00000251284	0	RP13-644M16.1	RP13-644M16.1	0	4	n/a	n/a	3.80e-01	1.431
279936289	ENSG00000238923	1016997	RNU7-1	RNA, U7 small nuclear 1	100147744	12	n/a	n/a	4.12e-01	1.431
279898290	ENSG00000235225	0	AC016712.2	AC016712.2	0	2	n/a	n/a	3.83e-01	1.430
1103028	ENSG00000186193	59828	C9orf140	chromosome 9 open reading frame 140	89958	9	n/a	n/a	3.87e-01	1.430
1087024	ENSG00000006757	8176	PNPLA4	patatin-like phospholipase domain containing 4	8228	X	n/a	n/a	3.68e-01	1.430
1094426	ENSG00000137692	58469	DCUN1D5	DCN1, defective in cullin neddylation 1, domain containing 5 (S. cerevisiae)	84259	11	n/a	n/a	3.85e-01	1.430
279969189	ENSG00000242779	55788	ZNF702P	zinc finger protein 702, pseudogene	79986	19	n/a	n/a	4.16e-01	1.430
280054360	ENSG00000253276	81726	C7orf74	chromosome 7 open reading frame 74	168455	7	n/a	n/a	4.34e-01	1.430
279830858	ENSG00000229257	0	RP11-229P13.22	RP11-229P13.22	0	9	n/a	n/a	3.83e-01	1.429
1087153	ENSG00000011258	34088	MBTD1	mbt domain containing 1	54799	17	n/a	n/a	4.44e-01	1.429
279935709	ENSG00000238832	0	snoU109	Small nucleolar RNA U109	0	7	n/a	n/a	3.82e-01	1.429
1099087	ENSG00000167588	2802	GPD1	glycerol-3-phosphate dehydrogenase 1 (soluble)	2819	12	n/a	n/a	3.86e-01	1.429
1092132	ENSG00000122034	2954	GTF3A	general transcription factor IIIA	2971	13	n/a	n/a	3.69e-01	1.429
279943115	ENSG00000239815	0	RP11-309L24.4	RP11-309L24.4	0	7	n/a	n/a	3.76e-01	1.429
279806584	ENSG00000227045	0	RP11-98D18.1	RP11-98D18.1	0	1	n/a	n/a	3.76e-01	1.429
1091113	ENSG00000113658	4065	SMAD5	SMAD family member 5	4090	5	n/a	n/a	3.80e-01	1.428
279438953	ENSG00000172799	0	ZBTB8OSP2	zinc finger and BTB domain containing 8 opposite strand pseudogene 2	0	2	n/a	n/a	3.86e-01	1.428
1091618	ENSG00000117500	30482	TMED5	transmembrane emp24 protein transport domain containing 5	50999	1	n/a	n/a	3.79e-01	1.428
279492935	ENSG00000179061	0	AC012074.1	AC012074.1	0	2	n/a	n/a	3.71e-01	1.428
1092995	ENSG00000128923	33920	FAM63B	family with sequence similarity 63, member B	54629	15	n/a	n/a	3.68e-01	1.428
1100888	ENSG00000175606	34257	TMEM70	transmembrane protein 70	54968	8	n/a	n/a	3.85e-01	1.428
1089260	ENSG00000100744	31007	C14orf129	chromosome 14 open reading frame 129	51527	14	n/a	n/a	3.68e-01	1.427
1105577	ENSG00000205835	158734	GMNC	geminin coiled-coil domain containing	647309	3	n/a	n/a	4.11e-01	1.427
1095448	ENSG00000144057	58819	ST6GAL2	ST6 beta-galactosamide alpha-2,6-sialyltranferase 2	84620	2	n/a	n/a	3.86e-01	1.427
1096472	ENSG00000152455	55526	SUV39H2	suppressor of variegation 3-9 homolog 2 (Drosophila)	79723	10	n/a	n/a	4.04e-01	1.426
1095687	ENSG00000145861	77614	C1QTNF2	C1q and tumor necrosis factor related protein 2	114898	5	n/a	n/a	3.85e-01	1.426
1095791	ENSG00000146587	157124821	RBAK	RB-associated KRAB zinc finger	100533952	7	n/a	n/a	4.72e-01	1.426
1101773	ENSG00000180667	34721	YOD1	YOD1 OTU deubiquinating enzyme 1 homolog (S. cerevisiae)	55432	1	n/a	n/a	3.85e-01	1.426
279744889	ENSG00000216613	0	RP3-406A7.5	RP3-406A7.5	0	6	n/a	n/a	4.25e-01	1.426
279976217	ENSG00000243540	0	RP11-319I23.3	RP11-319I23.3	0	10	n/a	n/a	3.89e-01	1.426
1091615	ENSG00000117479	10413	SLC19A2	solute carrier family 19 (thiamine transporter), member 2	10560	1	n/a	n/a	3.78e-01	1.426
1092172	ENSG00000122482	58357	ZNF644	zinc finger protein 644	84146	1	n/a	n/a	3.78e-01	1.426
1090270	ENSG00000107020	35136	C9orf46	chromosome 9 open reading frame 46	55848	9	n/a	n/a	3.76e-01	1.425
280059519	ENSG00000253645	0	CTD-2544N14.3	CTD-2544N14.3	0	8	n/a	n/a	3.62e-01	1.425
279908738	ENSG00000236248	0	AC104389.32	AC104389.32	0	11	n/a	n/a	3.86e-01	1.425
1088467	ENSG00000083312	3817	TNPO1	transportin 1	3842	5	n/a	n/a	3.85e-01	1.424
1096560	ENSG00000153140	1062	CETN3	centrin, EF-hand protein, 3	1070	5	n/a	n/a	3.88e-01	1.424
1094015	ENSG00000135535	8690	CD164	CD164 molecule, sialomucin	8763	6	n/a	n/a	3.78e-01	1.424
280073084	ENSG00000254604	0	AP000487.6	AP000487.6	0	11	n/a	n/a	3.75e-01	1.424
1104430	ENSG00000197903	59423	HIST1H2BK	histone cluster 1, H2bk	85236	6	n/a	n/a	3.88e-01	1.424
1088852	ENSG00000092439	34111	TRPM7	transient receptor potential cation channel, subfamily M, member 7	54822	15	n/a	n/a	3.70e-01	1.423
1093690	ENSG00000133678	55996	C10orf57	chromosome 10 open reading frame 57	80195	10	n/a	n/a	3.92e-01	1.423
1089265	ENSG00000100796	34960	SMEK1	SMEK homolog 1, suppressor of mek1 (Dictyostelium)	55671	14	n/a	n/a	3.79e-01	1.423
1098577	ENSG00000165553	37190	NGB	neuroglobin	58157	14	n/a	n/a	3.86e-01	1.423
1094657	ENSG00000138777	26813	PPA2	pyrophosphatase (inorganic) 2	27068	4	n/a	n/a	3.78e-01	1.423
1100886	ENSG00000175602	10849	CCDC85B	coiled-coil domain containing 85B	11007	11	n/a	n/a	3.86e-01	1.422
279949301	ENSG00000240509	0	CTC-788C1.1	CTC-788C1.1	0	8	n/a	n/a	4.36e-01	1.422
279755733	ENSG00000221767	1022995	MIR1307	microRNA 1307	100302174	10	n/a	n/a	4.22e-01	1.422
279741750	ENSG00000215586	0	RP5-836E8.1	RP5-836E8.1	0	20	n/a	n/a	3.91e-01	1.422
280098181	ENSG00000256712	0	RP11-785H5.2	RP11-785H5.2	0	12	n/a	n/a	3.97e-01	1.422
1095217	ENSG00000142864	25884	SERBP1	SERPINE1 mRNA binding protein 1	26135	1	n/a	n/a	3.70e-01	1.422
279564504	ENSG00000186594	59171	MIR22HG	MIR22 host gene (non-protein coding)	84981	17	n/a	n/a	3.76e-01	1.422
1095422	ENSG00000143933	801	CALM2	calmodulin 2 (phosphorylase kinase, delta)	805	2	n/a	n/a	3.64e-01	1.422
1098731	ENSG00000166159	153026	LRTM2	leucine-rich repeats and transmembrane domains 2	654429	12	n/a	n/a	3.82e-01	1.421
1093686	ENSG00000133641	60025	C12orf29	chromosome 12 open reading frame 29	91298	12	n/a	n/a	3.69e-01	1.421
280121857	ENSG00000258802	0	RP11-589M4.2	RP11-589M4.2	0	14	n/a	n/a	3.82e-01	1.421
279884441	ENSG00000234009	0	AL049757.3	AL049757.3	0	22	n/a	n/a	4.12e-01	1.421
1108345	ENSG00000234631	0	AL162407.1	CDNA FLJ20147 fis, clone COL07954HCG1781466Uncharacterized protein	0	10	n/a	n/a	3.77e-01	1.421
1104184	ENSG00000197147	23262	LRRC8B	leucine rich repeat containing 8 family, member B	23507	1	n/a	n/a	3.81e-01	1.420
1104502	ENSG00000198087	23361	CD2AP	CD2-associated protein	23607	6	n/a	n/a	3.92e-01	1.420
1096799	ENSG00000155304	6742	HSPA13	heat shock protein 70kDa family, member 13	6782	21	n/a	n/a	3.86e-01	1.420
279787952	ENSG00000225470	0	JPX	JPX transcript, XIST activator (non-protein coding)	0	X	n/a	n/a	3.69e-01	1.420
279915846	ENSG00000236900	0	TIMM9P1	translocase of inner mitochondrial membrane 9 homolog (yeast) pseudogene 1	0	10	n/a	n/a	4.16e-01	1.420
280136266	ENSG00000259634	0	RP11-529H20.5	RP11-529H20.5	0	14	n/a	n/a	3.71e-01	1.420
1090338	ENSG00000107789	9420	MINPP1	multiple inositol-polyphosphate phosphatase 1	9562	10	n/a	n/a	3.80e-01	1.420
1096514	ENSG00000152778	23889	IFIT5	interferon-induced protein with tetratricopeptide repeats 5	24138	10	n/a	n/a	3.75e-01	1.420
1090276	ENSG00000107105	1978	ELAVL2	ELAV (embryonic lethal, abnormal vision, Drosophila)-like 2 (Hu antigen B)	1993	9	n/a	n/a	3.83e-01	1.420
1087293	ENSG00000023287	9677	RB1CC1	RB1-inducible coiled-coil 1	9821	8	n/a	n/a	3.63e-01	1.419
280074982	ENSG00000254719	0	RP11-351I24.3	RP11-351I24.3	0	11	n/a	n/a	3.69e-01	1.419
1091697	ENSG00000118276	9197	B4GALT6	UDP-Gal:betaGlcNAc beta 1,4- galactosyltransferase, polypeptide 6	9331	18	n/a	n/a	3.79e-01	1.419
279858733	ENSG00000231764	0	DLX6-AS1	DLX6 antisense RNA 1 (non-protein coding)	0	7	n/a	n/a	3.43e-01	1.419
1104716	ENSG00000198743	6490	SLC5A3	solute carrier family 5 (sodium/myo-inositol cotransporter), member 3	6526	21	n/a	n/a	4.18e-01	1.419
1099221	ENSG00000168004	78532	HRASLS5	HRAS-like suppressor family, member 5	117245	11	n/a	n/a	3.79e-01	1.419
1086952	ENSG00000005249	5545	PRKAR2B	protein kinase, cAMP-dependent, regulatory, type II, beta	5577	7	n/a	n/a	3.67e-01	1.419
279996780	ENSG00000247903	0	RP11-421F16.3	RP11-421F16.3	0	12	n/a	n/a	3.81e-01	1.419
280062955	ENSG00000253875	0	RP11-16P20.3	RP11-16P20.3	0	8	n/a	n/a	3.71e-01	1.418
1086929	ENSG00000004897	991	CDC27	cell division cycle 27 homolog (S. cerevisiae)	996	17	n/a	n/a	3.77e-01	1.418
1090904	ENSG00000112144	22614	ICK	intestinal cell (MAK-like) kinase	22858	6	n/a	n/a	3.79e-01	1.418
1106928	ENSG00000225405	0	RP11-84A1.1	RP11-84A1.1	0	4	n/a	n/a	4.36e-01	1.418
280017399	ENSG00000249761	0	CTD-2278B20.1	CTD-2278B20.1	0	5	n/a	n/a	3.45e-01	1.418
1091182	ENSG00000114405	36689	C3orf14	chromosome 3 open reading frame 14	57415	3	n/a	n/a	3.82e-01	1.418
1089464	ENSG00000101856	10699	PGRMC1	progesterone receptor membrane component 1	10857	X	n/a	n/a	3.86e-01	1.417
279658379	ENSG00000199673	0	SNORD16	small nucleolar RNA, C/D box 16	0	15	n/a	n/a	3.71e-01	1.417
1102857	ENSG00000185532	5560	PRKG1	protein kinase, cGMP-dependent, type I	5592	10	n/a	n/a	3.85e-01	1.417
1103296	ENSG00000187416	119599	LHFPL3	lipoma HMGIC fusion partner-like 3	375612	7	n/a	n/a	3.81e-01	1.417
279489730	ENSG00000178631	0	ACTG1P1	actin, gamma 1 pseudogene 1	0	3	n/a	n/a	4.47e-01	1.417
1094651	ENSG00000138764	896	CCNG2	cyclin G2	901	4	n/a	n/a	3.67e-01	1.416
1091766	ENSG00000118990	0	GLRXP3	glutaredoxin (thioltransferase) pseudogene 3	0	5	n/a	n/a	4.32e-01	1.416
1091855	ENSG00000119729	23188	RHOQ	ras homolog gene family, member Q	23433	2	n/a	n/a	3.80e-01	1.416
1105543	ENSG00000205707	80361	LYRM5	LYR motif containing 5	144363	12	n/a	n/a	3.76e-01	1.416
1096644	ENSG00000153989	77743	NUS1	nuclear undecaprenyl pyrophosphate synthase 1 homolog (S. cerevisiae)	116150	6	n/a	n/a	3.80e-01	1.416
1093491	ENSG00000132406	59200	TMEM128	transmembrane protein 128	85013	4	n/a	n/a	3.93e-01	1.416
1092837	ENSG00000127528	10218	KLF2	Kruppel-like factor 2 (lung)	10365	19	n/a	n/a	3.76e-01	1.416
1093889	ENSG00000134897	34130	BIVM	basic, immunoglobulin-like variable motif containing	54841	13	n/a	n/a	3.92e-01	1.416
280020311	ENSG00000249962	0	RP11-80H5.5	RP11-80H5.5	0	10	n/a	n/a	3.86e-01	1.416
280032610	ENSG00000250962	0	RP11-69I13.1	RP11-69I13.1	0	8	n/a	n/a	3.62e-01	1.415
279709064	ENSG00000207715	0	AC009065.2	AC009065.2	0	16	n/a	n/a	3.86e-01	1.415
1099877	ENSG00000170855	30979	TRIAP1	TP53 regulated inhibitor of apoptosis 1	51499	12	n/a	n/a	3.84e-01	1.415
279709757	ENSG00000207819	128161	MIR9-3	microRNA 9-3	407051	15	n/a	n/a	3.85e-01	1.415
279929289	ENSG00000238041	0	RP11-59K5.1	RP11-59K5.1	0	11	n/a	n/a	3.87e-01	1.415
1096600	ENSG00000153551	76600	CMTM7	CKLF-like MARVEL transmembrane domain containing 7	112616	3	n/a	n/a	3.74e-01	1.415
1097918	ENSG00000163291	81069	PAQR3	progestin and adipoQ receptor family member III	152559	4	n/a	n/a	3.71e-01	1.414
1088620	ENSG00000087448	36815	KLHDC5	kelch domain containing 5	57542	12	n/a	n/a	3.69e-01	1.414
1095401	ENSG00000143815	3905	LBR	lamin B receptor	3930	1	n/a	n/a	3.80e-01	1.414
1089564	ENSG00000102531	22618	FNDC3A	fibronectin type III domain containing 3A	22862	13	n/a	n/a	3.79e-01	1.414
1092531	ENSG00000125249	5879	RAP2A	RAP2A, member of RAS oncogene family	5911	13	n/a	n/a	3.78e-01	1.414
1098242	ENSG00000164209	60007	SLC25A46	solute carrier family 25, member 46	91137	5	n/a	n/a	3.86e-01	1.414
1087309	ENSG00000024526	34924	DEPDC1	DEP domain containing 1	55635	1	n/a	n/a	3.62e-01	1.414
1094447	ENSG00000137770	30976	CTDSPL2	CTD (carboxy-terminal domain, RNA polymerase II, polypeptide A) small phosphatase like 2	51496	15	n/a	n/a	3.77e-01	1.413
1106530	ENSG00000221887	94244	HMSD	histocompatibility (minor) serpin domain containing	284293	18	n/a	n/a	3.78e-01	1.413
1098766	ENSG00000166266	8015	CUL5	cullin 5	8065	11	n/a	n/a	3.83e-01	1.413
280045469	ENSG00000252150	0	AC092574.2	AC092574.2	0	4	n/a	n/a	3.86e-01	1.413
1098645	ENSG00000165813	34377	C10orf118	chromosome 10 open reading frame 118	55088	10	n/a	n/a	3.76e-01	1.413
280107995	ENSG00000257740	0	RP11-977G19.12	RP11-977G19.12	0	12	n/a	n/a	3.72e-01	1.412
280080656	ENSG00000255082	157129353	RP11-657K20.2	RP11-657K20.2	100873989	11	n/a	n/a	3.76e-01	1.412
1091238	ENSG00000114902	28708	SPCS1	signal peptidase complex subunit 1 homolog (S. cerevisiae)	28972	3	n/a	n/a	3.71e-01	1.412
279880347	ENSG00000233648	0	AC010095.6	AC010095.6	0	2	n/a	n/a	3.63e-01	1.412
279988168	ENSG00000244730	0	RP13-1056D16.2	RP13-1056D16.2	0	3	n/a	n/a	3.92e-01	1.411
1104136	ENSG00000197008	7653	ZNF138	zinc finger protein 138	7697	7	n/a	n/a	3.88e-01	1.411
1100687	ENSG00000174574	55450	AKIRIN1	akirin 1	79647	1	n/a	n/a	3.81e-01	1.411
1095220	ENSG00000142875	5535	PRKACB	protein kinase, cAMP-dependent, catalytic, beta	5567	1	n/a	n/a	3.86e-01	1.411
1091792	ENSG00000119335	6382	SET	SET nuclear oncogene	6418	9	n/a	n/a	3.82e-01	1.410
1095388	ENSG00000143756	22974	FBXO28	F-box protein 28	23219	1	n/a	n/a	3.83e-01	1.410
279851317	ENSG00000231125	0	AF129075.5	AF129075.5	0	21	n/a	n/a	3.82e-01	1.410
1091996	ENSG00000120742	26975	SERP1	stress-associated endoplasmic reticulum protein 1	27230	3	n/a	n/a	3.78e-01	1.410
1100961	ENSG00000176055	81117	MBLAC2	metallo-beta-lactamase domain containing 2	153364	5	n/a	n/a	3.92e-01	1.410
280119366	ENSG00000258660	0	RP4-693M11.3	RP4-693M11.3	0	14	n/a	n/a	3.79e-01	1.409
1096109	ENSG00000149243	93884	KLHL35	kelch-like 35 (Drosophila)	283212	11	n/a	n/a	3.88e-01	1.409
1103853	ENSG00000196204	134307	RNF216P1	ring finger protein 216 pseudogene 1	441191	7	n/a	n/a	3.62e-01	1.409
279721180	ENSG00000213361	0	RP4-778K6.1	RP4-778K6.1	0	7	n/a	n/a	4.11e-01	1.409
1087596	ENSG00000054277	23350	OPN3	opsin 3	23596	1	n/a	n/a	3.87e-01	1.409
1102220	ENSG00000182952	10326	HMGN4	high mobility group nucleosomal binding domain 4	10473	6	n/a	n/a	3.65e-01	1.409
1097737	ENSG00000162630	8637	B3GALT2	UDP-Gal:betaGlcNAc beta 1,3-galactosyltransferase, polypeptide 2	8707	1	n/a	n/a	4.03e-01	1.409
1099921	ENSG00000171016	25857	PYGO1	pygopus homolog 1 (Drosophila)	26108	15	n/a	n/a	3.84e-01	1.409
1088198	ENSG00000075790	35258	BCAP29	B-cell receptor-associated protein 29	55973	7	n/a	n/a	3.76e-01	1.409
280134822	ENSG00000259537	0	RP11-795G3.3	RP11-795G3.3	0	15	n/a	n/a	3.85e-01	1.408
279784647	ENSG00000225174	1019220	RP3-429G5.3	RP3-429G5.3	100287366	6	n/a	n/a	3.96e-01	1.408
279973816	ENSG00000243317	0	C7orf73	chromosome 7 open reading frame 73	0	7	n/a	n/a	3.80e-01	1.408
279810851	ENSG00000227437	0	RP11-179H18.5	RP11-179H18.5	0	10	n/a	n/a	3.61e-01	1.407
1088802	ENSG00000091317	34207	CMTM6	CKLF-like MARVEL transmembrane domain containing 6	54918	3	n/a	n/a	3.70e-01	1.407
280091968	ENSG00000255994	0	C14orf162	chromosome 14 open reading frame 162	0	14	n/a	n/a	3.89e-01	1.407
1093540	ENSG00000132646	5079	PCNA	proliferating cell nuclear antigen	5111	20	n/a	n/a	3.79e-01	1.407
1094573	ENSG00000138379	2644	MSTN	myostatin	2660	2	n/a	n/a	4.18e-01	1.407
1087372	ENSG00000033178	34525	UBA6	ubiquitin-like modifier activating enzyme 6	55236	4	n/a	n/a	3.75e-01	1.406
1106354	ENSG00000215475	93989	SIAH3	seven in absentia homolog 3 (Drosophila)	283514	13	n/a	n/a	3.51e-01	1.406
279983814	ENSG00000244279	0	AC006027.2	AC006027.2	0	7	n/a	n/a	3.63e-01	1.406
1094798	ENSG00000139726	8496	DENR	density-regulated protein	8562	12	n/a	n/a	3.77e-01	1.406
279950127	ENSG00000240607	0	AC018737.1	AC018737.1	0	2	n/a	n/a	3.87e-01	1.406
279795425	ENSG00000226085	0	UQCRFS1P1	ubiquinol-cytochrome c reductase, Rieske iron-sulfur polypeptide 1 pseudogene 1	0	22	n/a	n/a	3.80e-01	1.406
1092965	ENSG00000128654	10504	MTX2	metaxin 2	10651	2	n/a	n/a	3.69e-01	1.406
280043614	ENSG00000251883	0	U6atac	U6atac minor spliceosomal RNA	0	20	n/a	n/a	3.85e-01	1.405
279915252	ENSG00000236844	0	AC091633.2	AC091633.2	0	3	n/a	n/a	3.68e-01	1.405
1094690	ENSG00000139132	78848	FGD4	FYVE, RhoGEF and PH domain containing 4	121512	12	n/a	n/a	3.70e-01	1.405
1096923	ENSG00000156411	9414	C14orf2	chromosome 14 open reading frame 2	9556	14	n/a	n/a	4.03e-01	1.405
1089252	ENSG00000100697	23160	DICER1	dicer 1, ribonuclease type III	23405	14	n/a	n/a	3.85e-01	1.405
279874817	ENSG00000233158	0	AC097374.5	AC097374.5	0	2	n/a	n/a	3.57e-01	1.404
280037584	ENSG00000251356	0	CTD-2281D19.1	CTD-2281D19.1	0	5	n/a	n/a	3.75e-01	1.404
1095768	ENSG00000146386	37341	C6orf115	chromosome 6 open reading frame 115	58527	6	n/a	n/a	4.06e-01	1.404
1096437	ENSG00000152214	5982	RIT2	Ras-like without CAAX 2	6014	18	n/a	n/a	3.83e-01	1.404
1095216	ENSG00000142856	23176	ITGB3BP	integrin beta 3 binding protein (beta3-endonexin)	23421	1	n/a	n/a	3.65e-01	1.404
1099681	ENSG00000169967	10588	MAP3K2	mitogen-activated protein kinase kinase kinase 2	10746	2	n/a	n/a	3.86e-01	1.404
1100279	ENSG00000172465	9204	TCEAL1	transcription elongation factor A (SII)-like 1	9338	X	n/a	n/a	3.76e-01	1.403
1089180	ENSG00000100410	59034	PHF5A	PHD finger protein 5A	84844	22	n/a	n/a	3.86e-01	1.403
1098603	ENSG00000165659	1590	DACH1	dachshund homolog 1 (Drosophila)	1602	13	n/a	n/a	3.52e-01	1.403
1088817	ENSG00000091651	23348	ORC6	origin recognition complex, subunit 6	23594	16	n/a	n/a	3.91e-01	1.403
279499535	ENSG00000179997	0	AC010894.4	AC010894.4	0	2	n/a	n/a	3.75e-01	1.403
1104528	ENSG00000198160	36981	MIER1	mesoderm induction early response 1 homolog (Xenopus laevis)	57708	1	n/a	n/a	3.75e-01	1.403
1092488	ENSG00000124767	2722	GLO1	glyoxalase I	2739	6	n/a	n/a	3.71e-01	1.403
279931825	ENSG00000238259	0	AC067940.1	AC067940.1	0	2	n/a	n/a	4.34e-01	1.403
1091417	ENSG00000116030	7298	SUMO1	SMT3 suppressor of mif two 3 homolog 1 (S. cerevisiae)	7341	2	n/a	n/a	3.87e-01	1.403
1104954	ENSG00000203883	33636	SOX18	SRY (sex determining region Y)-box 18	54345	20	n/a	n/a	3.86e-01	1.403
1090252	ENSG00000106803	10794	SEC61B	Sec61 beta subunit	10952	9	n/a	n/a	3.78e-01	1.403
1103348	ENSG00000187653	0	TMSL3	thymosin-like 3	0	4	n/a	n/a	3.85e-01	1.402
1103491	ENSG00000188171	83499	ZNF626	zinc finger protein 626	199777	19	n/a	n/a	4.27e-01	1.402
279719096	ENSG00000213082	0	PPP1R14BP2	protein phosphatase 1, regulatory (inhibitor) subunit 14B pseudogene 2	0	2	n/a	n/a	3.47e-01	1.402
1088846	ENSG00000092208	8421	GEMIN2	gem (nuclear organelle) associated protein 2	8487	14	n/a	n/a	3.86e-01	1.402
279828562	ENSG00000229044	0	RP11-266K22.2	RP11-266K22.2	0	1	n/a	n/a	3.85e-01	1.402
1090303	ENSG00000107372	7719	ZFAND5	zinc finger, AN1-type domain 5	7763	9	n/a	n/a	3.80e-01	1.402
1098381	ENSG00000164743	81317	C8orf48	chromosome 8 open reading frame 48	157773	8	n/a	n/a	3.80e-01	1.402
279721292	ENSG00000213371	0	NAP1L1P3	nucleosome assembly protein 1-like 1 pseudogene 3	0	3	n/a	n/a	4.25e-01	1.402
1091315	ENSG00000115365	10168	LANCL1	LanC lantibiotic synthetase component C-like 1 (bacterial)	10314	2	n/a	n/a	3.81e-01	1.401
280110995	ENSG00000258016	0	HIGD1AP1	HIG1 hypoxia inducible domain family, member 1A pseudogene 1	0	12	n/a	n/a	3.69e-01	1.401
280094835	ENSG00000256331	0	RP11-444J21.1	RP11-444J21.1	0	12	n/a	n/a	4.01e-01	1.401
1090251	ENSG00000106799	7004	TGFBR1	transforming growth factor, beta receptor 1	7046	9	n/a	n/a	3.86e-01	1.401
1100427	ENSG00000173208	222	ABCD2	ATP-binding cassette, sub-family D (ALD), member 2	225	12	n/a	n/a	3.75e-01	1.400
1095956	ENSG00000147874	34090	HAUS6	HAUS augmin-like complex, subunit 6	54801	9	n/a	n/a	4.18e-01	1.400
279503493	ENSG00000180673	0	RP11-323K3.1	RP11-323K3.1	0	4	n/a	n/a	3.75e-01	1.400
1100826	ENSG00000175309	59194	AGXT2L2	alanine-glyoxylate aminotransferase 2-like 2	85007	5	n/a	n/a	3.92e-01	1.400
279816700	ENSG00000227987	0	AC092675.4	AC092675.4	0	2	n/a	n/a	4.27e-01	1.400
280132466	ENSG00000259409	0	RP11-521C20.3	RP11-521C20.3	0	15	n/a	n/a	3.77e-01	1.400
1094789	ENSG00000139679	10016	LPAR6	lysophosphatidic acid receptor 6	10161	13	n/a	n/a	4.12e-01	1.400
1090067	ENSG00000105708	7518	ZNF14	zinc finger protein 14	7561	19	n/a	n/a	3.78e-01	1.400
1106366	ENSG00000215527	0	AP005482.1	Uncharacterized protein	0	18	n/a	n/a	3.45e-01	1.399
279789224	ENSG00000225558	0	UBE2D3P2	ubiquitin-conjugating enzyme E2D 3 pseudogene 2	0	3	n/a	n/a	3.78e-01	1.399
1090306	ENSG00000107443	33910	CCNJ	cyclin J	54619	10	n/a	n/a	3.79e-01	1.399
279484508	ENSG00000177855	0	AC074182.1	AC074182.1	0	2	n/a	n/a	3.76e-01	1.399
1091889	ENSG00000119965	55809	C10orf88	chromosome 10 open reading frame 88	80007	10	n/a	n/a	3.81e-01	1.399
280097776	ENSG00000256664	0	RP11-611O2.3	RP11-611O2.3	0	12	n/a	n/a	3.83e-01	1.399
279996220	ENSG00000247687	0	AC006504.2	AC006504.2	0	19	n/a	n/a	3.86e-01	1.399
1091286	ENSG00000115252	5104	PDE1A	phosphodiesterase 1A, calmodulin-dependent	5136	2	n/a	n/a	3.82e-01	1.399
1093001	ENSG00000128989	10618	ARPP19	cAMP-regulated phosphoprotein, 19kDa	10776	15	n/a	n/a	3.78e-01	1.399
1089285	ENSG00000100902	5655	PSMA6	proteasome (prosome, macropain) subunit, alpha type, 6	5687	14	n/a	n/a	3.86e-01	1.398
279730354	ENSG00000214413	60185	BBIP1	BBSome interacting protein 1	92482	10	n/a	n/a	4.21e-01	1.398
279720755	ENSG00000213305	0	AP000857.1	AP000857.1	0	11	n/a	n/a	3.50e-01	1.398
1103446	ENSG00000188002	0	RP11-43F13.1	RP11-43F13.1	0	5	n/a	n/a	3.84e-01	1.398
1095277	ENSG00000143228	57783	NUF2	NUF2, NDC80 kinetochore complex component, homolog (S. cerevisiae)	83540	1	n/a	n/a	3.85e-01	1.398
1091134	ENSG00000113851	30667	CRBN	cereblon	51185	3	n/a	n/a	3.71e-01	1.398
1104654	ENSG00000198586	9730	TLK1	tousled-like kinase 1	9874	2	n/a	n/a	3.69e-01	1.398
1092673	ENSG00000125965	8149	GDF5	growth differentiation factor 5	8200	20	n/a	n/a	3.80e-01	1.398
1099307	ENSG00000168374	375	ARF4	ADP-ribosylation factor 4	378	3	n/a	n/a	3.85e-01	1.398
1105825	ENSG00000213186	94932	TRIM59	tripartite motif containing 59	286827	3	n/a	n/a	3.75e-01	1.398
1091708	ENSG00000118418	9190	HMGN3	high mobility group nucleosomal binding domain 3	9324	6	n/a	n/a	3.77e-01	1.398
1099531	ENSG00000169299	34565	PGM2	phosphoglucomutase 2	55276	4	n/a	n/a	3.88e-01	1.398
1097843	ENSG00000163006	81652	CCDC138	coiled-coil domain containing 138	165055	2	n/a	n/a	3.79e-01	1.398
279734819	ENSG00000214908	0	RP11-229M1.2	RP11-229M1.2	0	9	n/a	n/a	4.22e-01	1.398
1089226	ENSG00000100580	94008	TMED8	transmembrane emp24 protein transport domain containing 8	283578	14	n/a	n/a	3.64e-01	1.397
1096875	ENSG00000156017	79733	C9orf41	chromosome 9 open reading frame 41	138199	9	n/a	n/a	3.76e-01	1.397
1101730	ENSG00000180398	59908	MCFD2	multiple coagulation factor deficiency 2	90411	2	n/a	n/a	3.76e-01	1.397
1098302	ENSG00000164405	26834	UQCRQ	ubiquinol-cytochrome c reductase, complex III subunit VII, 9.5kDa	27089	5	n/a	n/a	3.86e-01	1.397
1096311	ENSG00000151292	1445	CSNK1G3	casein kinase 1, gamma 3	1456	5	n/a	n/a	3.80e-01	1.396
1096481	ENSG00000152495	810	CAMK4	calcium/calmodulin-dependent protein kinase IV	814	5	n/a	n/a	3.77e-01	1.396
279747406	ENSG00000218208	0	RP11-367G18.2	RP11-367G18.2	0	6	n/a	n/a	3.69e-01	1.396
1092323	ENSG00000123684	9782	LPGAT1	lysophosphatidylglycerol acyltransferase 1	9926	1	n/a	n/a	3.77e-01	1.396
1102449	ENSG00000183807	85735	FAM162B	family with sequence similarity 162, member B	221303	6	n/a	n/a	3.81e-01	1.396
1096858	ENSG00000155903	5890	RASA2	RAS p21 protein activator 2	5922	3	n/a	n/a	3.66e-01	1.396
1093140	ENSG00000130224	36904	LRCH2	leucine-rich repeats and calponin homology (CH) domain containing 2	57631	X	n/a	n/a	4.00e-01	1.396
1090076	ENSG00000105750	7596	ZNF85	zinc finger protein 85	7639	19	n/a	n/a	3.66e-01	1.396
280093973	ENSG00000256223	7513	ZNF10	zinc finger protein 10	7556	12	n/a	n/a	3.77e-01	1.396
1100059	ENSG00000171551	9291	ECEL1	endothelin converting enzyme-like 1	9427	2	n/a	n/a	3.50e-01	1.396
1104510	ENSG00000198105	36485	ZNF248	zinc finger protein 248	57209	10	n/a	n/a	3.84e-01	1.396
280106608	ENSG00000257564	0	RP11-123M21.2	RP11-123M21.2	0	12	n/a	n/a	3.82e-01	1.396
1097907	ENSG00000163249	80958	CCNYL1	cyclin Y-like 1	151195	2	n/a	n/a	3.95e-01	1.396
1089207	ENSG00000100503	30681	NIN	ninein (GSK3B interacting protein)	51199	14	n/a	n/a	4.14e-01	1.396
1095033	ENSG00000141429	2573	GALNT1	UDP-N-acetyl-alpha-D-galactosamine:polypeptide N-acetylgalactosaminyltransferase 1 (GalNAc-T1)	2589	18	n/a	n/a	3.76e-01	1.395
1099498	ENSG00000169193	59959	CCDC126	coiled-coil domain containing 126	90693	7	n/a	n/a	3.84e-01	1.395
1093917	ENSG00000135070	57371	ISCA1	iron-sulfur cluster assembly 1 homolog (S. cerevisiae)	81689	9	n/a	n/a	3.80e-01	1.395
1103933	ENSG00000196409	25898	ZNF658	zinc finger protein 658	26149	9	n/a	n/a	3.74e-01	1.395
279914732	ENSG00000236797	0	SPA17P1	sperm autoantigenic protein 17 pseudogene 1	0	10	n/a	n/a	4.01e-01	1.395
1092134	ENSG00000122042	5380	UBL3	ubiquitin-like 3	5412	13	n/a	n/a	3.85e-01	1.395
1088439	ENSG00000082258	900	CCNT2	cyclin T2	905	2	n/a	n/a	3.77e-01	1.395
279995447	ENSG00000247373	0	RP11-486O12.2	RP11-486O12.2	0	12	n/a	n/a	4.04e-01	1.395
279724129	ENSG00000213698	0	RP1-172N19.4	RP1-172N19.4	0	X	n/a	n/a	3.86e-01	1.394
1100496	ENSG00000173542	60197	MOB1B	MOB kinase activator 1B	92597	4	n/a	n/a	3.72e-01	1.394
1100511	ENSG00000173598	11004	NUDT4	nudix (nucleoside diphosphate linked moiety X)-type motif 4	11163	12	n/a	n/a	3.84e-01	1.394
280097031	ENSG00000256576	0	RP13-977J11.2	RP13-977J11.2	0	12	n/a	n/a	4.01e-01	1.394
1096695	ENSG00000154319	57890	FAM167A	family with sequence similarity 167, member A	83648	8	n/a	n/a	3.99e-01	1.394
279974674	ENSG00000243406	0	MRPS31P3	mitochondrial ribosomal protein S31 pseudogene 3	0	13	n/a	n/a	3.95e-01	1.394
1100415	ENSG00000173145	40919	NOC3L	nucleolar complex associated 3 homolog (S. cerevisiae)	64318	10	n/a	n/a	3.69e-01	1.394
1087812	ENSG00000065613	9604	SLK	STE20-like kinase	9748	10	n/a	n/a	3.78e-01	1.394
279856396	ENSG00000231556	0	RSL24D1P3	ribosomal L24 domain containing 1 pseudogene 3	0	7	n/a	n/a	3.72e-01	1.394
1103055	ENSG00000186298	5469	PPP1CC	protein phosphatase 1, catalytic subunit, gamma isozyme	5501	12	n/a	n/a	3.84e-01	1.394
1102223	ENSG00000182968	6616	SOX1	SRY (sex determining region Y)-box 1	6656	13	n/a	n/a	3.54e-01	1.394
1095696	ENSG00000145908	60125	ZNF300	zinc finger protein 300	91975	5	n/a	n/a	3.68e-01	1.394
1096525	ENSG00000152910	59601	CNTNAP4	contactin associated protein-like 4	85445	16	n/a	n/a	3.76e-01	1.393
1100732	ENSG00000174842	10987	GLMN	glomulin, FKBP associated protein	11146	1	n/a	n/a	3.75e-01	1.393
1104896	ENSG00000203727	123454	SAMD5	sterile alpha motif domain containing 5	389432	6	n/a	n/a	3.54e-01	1.393
279711643	ENSG00000211517	0	MIR671	microRNA 671	0	7	n/a	n/a	3.87e-01	1.393
1087857	ENSG00000066735	25902	KIF26A	kinesin family member 26A	26153	14	n/a	n/a	3.45e-01	1.393
1089787	ENSG00000104331	34217	IMPAD1	inositol monophosphatase domain containing 1	54928	8	n/a	n/a	3.64e-01	1.393
279960868	ENSG00000241902	0	AC010646.1	AC010646.1	0	19	n/a	n/a	4.32e-01	1.393
1088288	ENSG00000078140	3075	UBE2K	ubiquitin-conjugating enzyme E2K	3093	4	n/a	n/a	3.80e-01	1.392
1087641	ENSG00000057019	79476	DCBLD2	discoidin, CUB and LCCL domain containing 2	131566	3	n/a	n/a	3.64e-01	1.392
279730515	ENSG00000214429	0	AC064872.1	AC064872.1	0	2	n/a	n/a	3.64e-01	1.392
1090917	ENSG00000112210	31195	RAB23	RAB23, member RAS oncogene family	51715	6	n/a	n/a	3.78e-01	1.392
1104530	ENSG00000198162	10747	MAN1A2	mannosidase, alpha, class 1A, member 2	10905	1	n/a	n/a	3.67e-01	1.391
279800788	ENSG00000226564	0	FTH1P20	ferritin, heavy polypeptide 1 pseudogene 20	0	2	n/a	n/a	3.97e-01	1.391
1090833	ENSG00000111707	41024	SUDS3	suppressor of defective silencing 3 homolog (S. cerevisiae)	64426	12	n/a	n/a	3.86e-01	1.391
1106051	ENSG00000214314	0	AC073063.1	AC073063.1	0	7	n/a	n/a	3.86e-01	1.391
279960050	ENSG00000241800	0	AC114498.5	AC114498.5	0	1	n/a	n/a	4.14e-01	1.391
1096831	ENSG00000155659	11161	VSIG4	V-set and immunoglobulin domain containing 4	11326	X	n/a	n/a	3.94e-01	1.391
1089469	ENSG00000101888	35203	NXT2	nuclear transport factor 2-like export factor 2	55916	X	n/a	n/a	3.87e-01	1.391
1100692	ENSG00000174599	79545	TRAM1L1	translocation associated membrane protein 1-like 1	133022	4	n/a	n/a	3.86e-01	1.391
1097924	ENSG00000163320	8479	CGGBP1	CGG triplet repeat binding protein 1	8545	3	n/a	n/a	3.78e-01	1.391
1096738	ENSG00000154727	2535	GABPA	GA binding protein transcription factor, alpha subunit 60kDa	2551	21	n/a	n/a	3.72e-01	1.391
1091912	ENSG00000120137	55449	PANK3	pantothenate kinase 3	79646	5	n/a	n/a	3.78e-01	1.390
1093962	ENSG00000135324	76598	MRAP2	melanocortin 2 receptor accessory protein 2	112609	6	n/a	n/a	3.79e-01	1.390
1087407	ENSG00000037241	30603	RPL26L1	ribosomal protein L26-like 1	51121	5	n/a	n/a	3.71e-01	1.390
1091107	ENSG00000113638	23302	TTC33	tetratricopeptide repeat domain 33	23548	5	n/a	n/a	3.78e-01	1.390
1099295	ENSG00000168303	79682	C7orf11	chromosome 7 open reading frame 11	136647	7	n/a	n/a	3.85e-01	1.390
1090170	ENSG00000106299	8876	WASL	Wiskott-Aldrich syndrome-like	8976	7	n/a	n/a	3.81e-01	1.390
1091452	ENSG00000116237	23218	ICMT	isoprenylcysteine carboxyl methyltransferase	23463	1	n/a	n/a	3.68e-01	1.390
1091932	ENSG00000120279	55978	MYCT1	myc target 1	80177	6	n/a	n/a	3.68e-01	1.390
1095624	ENSG00000145388	36994	METTL14	methyltransferase like 14	57721	4	n/a	n/a	3.67e-01	1.390
280061160	ENSG00000253738	157122111	GS1-251I9.4	GS1-251I9.4	100506365	8	n/a	n/a	3.76e-01	1.390
1103718	ENSG00000189057	119465	FAM111B	family with sequence similarity 111, member B	374393	11	n/a	n/a	4.24e-01	1.389
1102149	ENSG00000182628	110375	SKA2	spindle and kinetochore associated complex subunit 2	348235	17	n/a	n/a	3.85e-01	1.389
1094753	ENSG00000139505	8984	MTMR6	myotubularin related protein 6	9107	13	n/a	n/a	3.72e-01	1.389
1098279	ENSG00000164327	90098	RICTOR	RPTOR independent companion of MTOR, complex 2	253260	5	n/a	n/a	3.86e-01	1.389
1095787	ENSG00000146540	58520	C7orf50	chromosome 7 open reading frame 50	84310	7	n/a	n/a	3.82e-01	1.389
280110438	ENSG00000257950	0	RP11-48B14.2	RP11-48B14.2	0	17	n/a	n/a	3.78e-01	1.389
1094127	ENSG00000136108	26333	CKAP2	cytoskeleton associated protein 2	26586	13	n/a	n/a	3.76e-01	1.389
1102486	ENSG00000184007	8022	PTP4A2	protein tyrosine phosphatase type IVA, member 2	8073	1	n/a	n/a	3.69e-01	1.388
1102610	ENSG00000184517	81535	ZFP1	zinc finger protein 1 homolog (mouse)	162239	16	n/a	n/a	3.62e-01	1.388
1094578	ENSG00000138386	4638	NAB1	NGFI-A binding protein 1 (EGR1 binding protein 1)	4664	2	n/a	n/a	3.79e-01	1.388
1105048	ENSG00000204217	655	BMPR2	bone morphogenetic protein receptor, type II (serine/threonine kinase)	659	2	n/a	n/a	3.76e-01	1.388
1107938	ENSG00000232040	77545	SCAND3	SCAN domain containing 3	114821	6	n/a	n/a	4.22e-01	1.388
1094571	ENSG00000138376	577	BARD1	BRCA1 associated RING domain 1	580	2	n/a	n/a	3.63e-01	1.387
1104699	ENSG00000198718	22871	FAM179B	family with sequence similarity 179, member B	23116	14	n/a	n/a	3.69e-01	1.387
1102868	ENSG00000185608	41500	MRPL40	mitochondrial ribosomal protein L40	64976	22	n/a	n/a	3.78e-01	1.387
1097739	ENSG00000162636	94352	FAM102B	family with sequence similarity 102, member B	284611	1	n/a	n/a	3.64e-01	1.387
1095035	ENSG00000141433	113	ADCYAP1	adenylate cyclase activating polypeptide 1 (pituitary)	116	18	n/a	n/a	3.62e-01	1.387
1096008	ENSG00000148346	3909	LCN2	lipocalin 2	3934	9	n/a	n/a	4.29e-01	1.387
1101738	ENSG00000180440	125038	SERTM1	serine-rich and transmembrane domain containing 1	400120	13	n/a	n/a	3.90e-01	1.387
1100280	ENSG00000172466	7529	ZNF24	zinc finger protein 24	7572	18	n/a	n/a	3.77e-01	1.387
279802297	ENSG00000226699	0	RP11-122K13.7	RP11-122K13.7	0	10	n/a	n/a	3.77e-01	1.387
1096532	ENSG00000152944	9276	MED21	mediator complex subunit 21	9412	12	n/a	n/a	3.81e-01	1.386
1100114	ENSG00000171806	60170	METTL18	methyltransferase like 18	92342	1	n/a	n/a	3.97e-01	1.386
1092196	ENSG00000122644	9979	ARL4A	ADP-ribosylation factor-like 4A	10124	7	n/a	n/a	4.02e-01	1.386
1092413	ENSG00000124302	40978	CHST8	carbohydrate (N-acetylgalactosamine 4-0) sulfotransferase 8	64377	19	n/a	n/a	4.25e-01	1.386
1089813	ENSG00000104497	40722	SNX16	sorting nexin 16	64089	8	n/a	n/a	3.69e-01	1.386
279670299	ENSG00000203602	0	AL137059.1	AL137059.1	0	13	n/a	n/a	3.79e-01	1.386
1092243	ENSG00000123080	1025	CDKN2C	cyclin-dependent kinase inhibitor 2C (p18, inhibits CDK4)	1031	1	n/a	n/a	3.76e-01	1.386
279663797	ENSG00000201302	0	SNORA65	small nucleolar RNA, H/ACA box 65	0	9	n/a	n/a	4.06e-01	1.386
1091651	ENSG00000117697	25685	NSL1	NSL1, MIND kinetochore complex component, homolog (S. cerevisiae)	25936	1	n/a	n/a	3.78e-01	1.386
1091980	ENSG00000120686	31049	UFM1	ubiquitin-fold modifier 1	51569	13	n/a	n/a	3.82e-01	1.386
1107667	ENSG00000230291	0	RP11-244J10.1	RP11-244J10.1	0	12	n/a	n/a	3.64e-01	1.386
280088377	ENSG00000255591	0	AL590762.1	AL590762.1	0	X	n/a	n/a	3.77e-01	1.386
1098198	ENSG00000164104	3128	HMGB2	high mobility group box 2	3148	4	n/a	n/a	3.86e-01	1.386
1087667	ENSG00000058804	34995	TMEM48	transmembrane protein 48	55706	1	n/a	n/a	3.91e-01	1.386
1103629	ENSG00000188730	119592	VWC2	von Willebrand factor C domain containing 2	375567	7	n/a	n/a	4.02e-01	1.385
279931735	ENSG00000238245	0	MYO5BP2	myosin VB pseudogene 2	0	9	n/a	n/a	3.78e-01	1.385
1096295	ENSG00000151135	59923	C12orf23	chromosome 12 open reading frame 23	90488	12	n/a	n/a	3.79e-01	1.385
280082353	ENSG00000255173	0	AP003068.12	AP003068.12	0	11	n/a	n/a	3.65e-01	1.385
280108034	ENSG00000257742	0	RP11-350F4.2	RP11-350F4.2	0	12	n/a	n/a	3.83e-01	1.385
280122768	ENSG00000258856	0	CTD-2325K12.1	CTD-2325K12.1	0	14	n/a	n/a	3.96e-01	1.385
1103889	ENSG00000196323	28804	ZBTB44	zinc finger and BTB domain containing 44	29068	11	n/a	n/a	3.67e-01	1.385
1096253	ENSG00000150712	33836	MTMR12	myotubularin related protein 12	54545	5	n/a	n/a	3.91e-01	1.384
1087855	ENSG00000066654	34912	THUMPD1	THUMP domain containing 1	55623	16	n/a	n/a	3.70e-01	1.384
279883929	ENSG00000233966	0	AC005324.4	AC005324.4	0	17	n/a	n/a	4.24e-01	1.384
1106695	ENSG00000223908	0	AC068657.2	AC068657.2	0	5	n/a	n/a	3.90e-01	1.384
279849023	ENSG00000230897	0	AC013248.1	AC013248.1	0	17	n/a	n/a	4.13e-01	1.384
1095032	ENSG00000141428	57850	C18orf21	chromosome 18 open reading frame 21	83608	18	n/a	n/a	3.83e-01	1.384
1096905	ENSG00000156256	10453	USP16	ubiquitin specific peptidase 16	10600	21	n/a	n/a	3.68e-01	1.384
1105530	ENSG00000205659	60093	LIN52	lin-52 homolog (C. elegans)	91750	14	n/a	n/a	3.77e-01	1.384
1105220	ENSG00000204620	0	AC115618.1	Uncharacterized proteincDNA FLJ26048 fis, clone PRS02384	0	X	n/a	n/a	4.32e-01	1.384
279706803	ENSG00000207291	157128869	U6	U6 spliceosomal RNA	100873747	X	n/a	n/a	3.94e-01	1.384
1101833	ENSG00000180964	59976	TCEAL8	transcription elongation factor A (SII)-like 8	90843	X	n/a	n/a	3.88e-01	1.384
1091263	ENSG00000115128	31119	AC008073.5	Pre-mRNA branch site protein p14	51639	2	n/a	n/a	4.14e-01	1.384
1098243	ENSG00000164211	79601	STARD4	StAR-related lipid transfer (START) domain containing 4	134429	5	n/a	n/a	3.86e-01	1.383
1098342	ENSG00000164603	81199	C7orf60	chromosome 7 open reading frame 60	154743	7	n/a	n/a	3.70e-01	1.383
1100932	ENSG00000175893	109859	ZDHHC21	zinc finger, DHHC-type containing 21	340481	9	n/a	n/a	3.76e-01	1.383
1103576	ENSG00000188529	10614	SRSF10	serine/arginine-rich splicing factor 10	10772	1	n/a	n/a	4.26e-01	1.383
1098003	ENSG00000163558	5552	PRKCI	protein kinase C, iota	5584	3	n/a	n/a	3.72e-01	1.382
1099571	ENSG00000169504	25681	CLIC4	chloride intracellular channel 4	25932	1	n/a	n/a	3.69e-01	1.382
1094509	ENSG00000138041	36499	SMEK2	SMEK homolog 2, suppressor of mek1 (Dictyostelium)	57223	2	n/a	n/a	4.24e-01	1.382
1094038	ENSG00000135655	9814	USP15	ubiquitin specific peptidase 15	9958	12	n/a	n/a	3.66e-01	1.382
1089124	ENSG00000100281	9897	HMGXB4	HMG box domain containing 4	10042	22	n/a	n/a	3.74e-01	1.382
1100781	ENSG00000175087	80785	PDIK1L	PDLIM1 interacting kinase 1 like	149420	1	n/a	n/a	3.88e-01	1.382
1094041	ENSG00000135679	4168	MDM2	Mdm2 p53 binding protein homolog (mouse)	4193	12	n/a	n/a	3.86e-01	1.382
1094752	ENSG00000139496	9674	NUPL1	nucleoporin like 1	9818	13	n/a	n/a	3.79e-01	1.381
1094697	ENSG00000139160	90154	METTL20	methyltransferase like 20	254013	12	n/a	n/a	3.80e-01	1.381
1089211	ENSG00000100522	41404	GNPNAT1	glucosamine-phosphate N-acetyltransferase 1	64841	14	n/a	n/a	3.74e-01	1.381
1104801	ENSG00000198898	826	CAPZA2	capping protein (actin filament) muscle Z-line, alpha 2	830	7	n/a	n/a	3.87e-01	1.381
1094564	ENSG00000138326	6196	RPS24	ribosomal protein S24	6229	10	n/a	n/a	4.37e-01	1.381
279927924	ENSG00000237922	0	RP11-478H16.1	RP11-478H16.1	0	1	n/a	n/a	3.79e-01	1.381
1088175	ENSG00000075303	35257	SLC25A40	solute carrier family 25, member 40	55972	7	n/a	n/a	3.77e-01	1.380
1092633	ENSG00000125827	35535	TMX4	thioredoxin-related transmembrane protein 4	56255	20	n/a	n/a	3.70e-01	1.380
278670755	ENSG00000083099	36502	LYRM2	LYR motif containing 2	57226	6	n/a	n/a	3.96e-01	1.380
1100133	ENSG00000171862	5696	PTEN	phosphatase and tensin homolog	5728	10	n/a	n/a	3.75e-01	1.380
1093904	ENSG00000134987	79602	WDR36	WD repeat domain 36	134430	5	n/a	n/a	3.86e-01	1.380
1105817	ENSG00000213123	90299	TCTEX1D2	Tctex1 domain containing 2	255758	3	n/a	n/a	3.85e-01	1.380
1103005	ENSG00000186106	81295	ANKRD46	ankyrin repeat domain 46	157567	8	n/a	n/a	3.81e-01	1.380
1092186	ENSG00000122565	11170	CBX3	chromobox homolog 3	11335	7	n/a	n/a	3.87e-01	1.380
1100014	ENSG00000171421	41503	MRPL36	mitochondrial ribosomal protein L36	64979	5	n/a	n/a	3.86e-01	1.380
1089495	ENSG00000102024	5326	PLS3	plastin 3	5358	X	n/a	n/a	3.69e-01	1.379
1094865	ENSG00000140299	659	BNIP2	BCL2/adenovirus E1B 19kDa interacting protein 2	663	15	n/a	n/a	4.22e-01	1.379
1100461	ENSG00000173349	59017	SFT2D3	SFT2 domain containing 3	84826	2	n/a	n/a	3.77e-01	1.379
279657791	ENSG00000199477	0	SNORA31	small nucleolar RNA, H/ACA box 31	0	13	n/a	n/a	3.86e-01	1.379
280081601	ENSG00000255137	0	RP11-290D2.4	RP11-290D2.4	0	13	n/a	n/a	3.86e-01	1.379
1092762	ENSG00000126787	9643	DLGAP5	discs, large (Drosophila) homolog-associated protein 5	9787	14	n/a	n/a	4.01e-01	1.379
279980511	ENSG00000243952	0	RP11-392M18.5	RP11-392M18.5	0	20	n/a	n/a	3.70e-01	1.378
1092886	ENSG00000128000	81581	ZNF780B	zinc finger protein 780B	163131	19	n/a	n/a	3.79e-01	1.378
1092006	ENSG00000120837	4770	NFYB	nuclear transcription factor Y, beta	4801	12	n/a	n/a	3.82e-01	1.378
1104540	ENSG00000198189	30652	HSD17B11	hydroxysteroid (17-beta) dehydrogenase 11	51170	4	n/a	n/a	3.77e-01	1.378
279805905	ENSG00000226986	0	RP11-543B16.2	RP11-543B16.2	0	1	n/a	n/a	3.82e-01	1.378
1089957	ENSG00000105281	6474	SLC1A5	solute carrier family 1 (neutral amino acid transporter), member 5	6510	19	n/a	n/a	3.85e-01	1.378
1092001	ENSG00000120802	7069	TMPO	thymopoietin	7112	12	n/a	n/a	3.85e-01	1.378
1089845	ENSG00000104765	661	BNIP3L	BCL2/adenovirus E1B 19kDa interacting protein 3-like	665	8	n/a	n/a	4.21e-01	1.378
1090972	ENSG00000112541	10688	PDE10A	phosphodiesterase 10A	10846	6	n/a	n/a	3.82e-01	1.377
279872312	ENSG00000232952	0	RP11-90H3.1	RP11-90H3.1	0	1	n/a	n/a	3.66e-01	1.377
1098791	ENSG00000166352	78761	C11orf74	chromosome 11 open reading frame 74	119710	11	n/a	n/a	3.94e-01	1.377
1097049	ENSG00000157470	80461	FAM81A	family with sequence similarity 81, member A	145773	15	n/a	n/a	3.80e-01	1.377
1101928	ENSG00000181588	124878	MEX3D	mex-3 homolog D (C. elegans)	399664	19	n/a	n/a	4.26e-01	1.377
1095777	ENSG00000146433	36856	TMEM181	transmembrane protein 181	57583	6	n/a	n/a	4.25e-01	1.377
1097755	ENSG00000162694	2120	EXTL2	exostoses (multiple)-like 2	2135	1	n/a	n/a	3.93e-01	1.377
1100119	ENSG00000171817	81591	ZNF540	zinc finger protein 540	163255	19	n/a	n/a	3.72e-01	1.377
1108209	ENSG00000233745	0	AC010997.1	AC010997.1	0	10	n/a	n/a	4.12e-01	1.376
1087527	ENSG00000049245	9206	VAMP3	vesicle-associated membrane protein 3 (cellubrevin)	9341	1	n/a	n/a	3.78e-01	1.376
1102300	ENSG00000183291	9267	RP4-604K5.1	15 kDa selenoprotein	9403	1	n/a	n/a	3.78e-01	1.376
280092913	ENSG00000256075	0	RP11-81H14.3	RP11-81H14.3	0	12	n/a	n/a	3.74e-01	1.376
279791981	ENSG00000225791	0	RP1-180E22.3	RP1-180E22.3	0	6	n/a	n/a	3.78e-01	1.376
1087840	ENSG00000066279	92030	ASPM	asp (abnormal spindle) homolog, microcephaly associated (Drosophila)	259266	1	n/a	n/a	3.85e-01	1.376
1104894	ENSG00000203724	123119	C1orf53	chromosome 1 open reading frame 53	388722	1	n/a	n/a	3.87e-01	1.376
1095960	ENSG00000147894	83722	C9orf72	chromosome 9 open reading frame 72	203228	9	n/a	n/a	3.70e-01	1.376
280044860	ENSG00000252061	0	U6	U6 spliceosomal RNA	0	15	n/a	n/a	3.86e-01	1.376
1099609	ENSG00000169684	1130	CHRNA5	cholinergic receptor, nicotinic, alpha 5	1138	15	n/a	n/a	3.74e-01	1.375
1089276	ENSG00000100852	391	ARHGAP5	Rho GTPase activating protein 5	394	14	n/a	n/a	3.79e-01	1.375
1101279	ENSG00000177683	81725	THAP5	THAP domain containing 5	168451	7	n/a	n/a	3.82e-01	1.375
1091961	ENSG00000120526	59145	NUDCD1	NudC domain containing 1	84955	8	n/a	n/a	3.77e-01	1.375
1088425	ENSG00000081870	31148	HSPB11	heat shock protein family B (small), member 11	51668	1	n/a	n/a	3.79e-01	1.375
1095472	ENSG00000144278	77529	GALNT13	UDP-N-acetyl-alpha-D-galactosamine:polypeptide N-acetylgalactosaminyltransferase 13 (GalNAc-T13)	114805	2	n/a	n/a	4.21e-01	1.375
1100188	ENSG00000172115	33497	CYCS	cytochrome c, somatic	54205	7	n/a	n/a	3.64e-01	1.375
280115622	ENSG00000258445	0	RP11-307P22.1	RP11-307P22.1	0	14	n/a	n/a	3.70e-01	1.375
1101581	ENSG00000179431	23898	FJX1	four jointed box 1 (Drosophila)	24147	11	n/a	n/a	4.01e-01	1.374
279805148	ENSG00000226937	0	RP11-285G1.8	RP11-285G1.8	0	10	n/a	n/a	3.82e-01	1.374
1105342	ENSG00000204977	10060	TRIM13	tripartite motif containing 13	10206	13	n/a	n/a	3.85e-01	1.374
1102544	ENSG00000184261	35939	KCNK12	potassium channel, subfamily K, member 12	56660	2	n/a	n/a	3.74e-01	1.374
279711657	ENSG00000211519	1013728	MIR147B	microRNA 147b	100126311	15	n/a	n/a	3.85e-01	1.374
1104758	ENSG00000198826	9680	ARHGAP11A	Rho GTPase activating protein 11A	9824	15	n/a	n/a	3.85e-01	1.373
1103149	ENSG00000186687	59946	LYRM7	Lyrm7 homolog (mouse)	90624	5	n/a	n/a	3.80e-01	1.373
1098069	ENSG00000163736	5441	PPBP	pro-platelet basic protein (chemokine (C-X-C motif) ligand 7)	5473	4	n/a	n/a	3.66e-01	1.373
1088840	ENSG00000092140	34921	G2E3	G2/M-phase specific E3 ubiquitin protein ligase	55632	14	n/a	n/a	3.78e-01	1.373
279725222	ENSG00000213871	0	TAF9BP1	TAF9B RNA polymerase II, TATA box binding protein (TBP)-associated factor, 31kDa pseudogene 1	0	3	n/a	n/a	3.90e-01	1.373
1098450	ENSG00000164985	11009	PSIP1	PC4 and SFRS1 interacting protein 1	11168	9	n/a	n/a	3.76e-01	1.373
1087141	ENSG00000011009	11149	LYPLA2	lysophospholipase II	11313	1	n/a	n/a	3.77e-01	1.373
1099161	ENSG00000167785	80685	ZNF558	zinc finger protein 558	148156	19	n/a	n/a	3.86e-01	1.373
1096262	ENSG00000150776	34505	C11orf57	chromosome 11 open reading frame 57	55216	11	n/a	n/a	4.00e-01	1.373
1088912	ENSG00000095574	40977	IKZF5	IKAROS family zinc finger 5 (Pegasus)	64376	10	n/a	n/a	3.80e-01	1.373
279787979	ENSG00000225471	0	RP11-262D11.2	RP11-262D11.2	0	X	n/a	n/a	4.03e-01	1.373
1096603	ENSG00000153561	41368	RMND5A	required for meiotic nuclear division 5 homolog A (S. cerevisiae)	64795	2	n/a	n/a	3.72e-01	1.373
1090377	ENSG00000108061	7987	SHOC2	soc-2 suppressor of clear homolog (C. elegans)	8036	10	n/a	n/a	3.92e-01	1.373
279848330	ENSG00000230837	0	RPL31P2	ribosomal protein L31 pseudogene 2	0	20	n/a	n/a	4.04e-01	1.373
280083601	ENSG00000255255	0	PPP1R1AP1	protein phosphatase 1, regulatory (inhibitor) subunit 1A pseudogene 1	0	11	n/a	n/a	3.86e-01	1.372
1104778	ENSG00000198856	37319	OSTC	oligosaccharyltransferase complex subunit	58505	4	n/a	n/a	4.03e-01	1.372
279747741	ENSG00000218350	0	RP11-789A7.1	RP11-789A7.1	0	6	n/a	n/a	3.78e-01	1.372
1088052	ENSG00000072133	27075	RPS6KA6	ribosomal protein S6 kinase, 90kDa, polypeptide 6	27330	X	n/a	n/a	3.74e-01	1.372
1109078	ENSG00000243364	1932	EFNA4	ephrin-A4	1945	1	n/a	n/a	4.30e-01	1.372
1089811	ENSG00000104472	33401	CHRAC1	chromatin accessibility complex 1	54108	8	n/a	n/a	3.93e-01	1.372
1087780	ENSG00000064995	6842	TAF11	TAF11 RNA polymerase II, TATA box binding protein (TBP)-associated factor, 28kDa	6882	6	n/a	n/a	3.77e-01	1.372
1101446	ENSG00000178695	77660	KCTD12	potassium channel tetramerisation domain containing 12	115207	13	n/a	n/a	3.70e-01	1.371
1093510	ENSG00000132485	9270	ZRANB2	zinc finger, RAN-binding domain containing 2	9406	1	n/a	n/a	3.90e-01	1.371
1098488	ENSG00000165169	6948	DYNLT3	dynein, light chain, Tctex-type 3	6990	X	n/a	n/a	4.11e-01	1.371
1099488	ENSG00000169139	7293	UBE2V2	ubiquitin-conjugating enzyme E2 variant 2	7336	8	n/a	n/a	3.79e-01	1.371
1092245	ENSG00000123094	11068	RASSF8	Ras association (RalGDS/AF-6) domain family (N-terminal) member 8	11228	12	n/a	n/a	3.86e-01	1.371
279710779	ENSG00000208317	1013095	SNORD78	small nucleolar RNA, C/D box 78	692198	1	n/a	n/a	3.85e-01	1.371
1093592	ENSG00000132932	31241	ATP8A2	ATPase, aminophospholipid transporter, class I, type 8A, member 2	51761	13	n/a	n/a	3.89e-01	1.370
1087885	ENSG00000067533	30501	RRP15	ribosomal RNA processing 15 homolog (S. cerevisiae)	51018	1	n/a	n/a	3.83e-01	1.370
1094013	ENSG00000135521	59136	LTV1	LTV1 homolog (S. cerevisiae)	84946	6	n/a	n/a	3.85e-01	1.370
1090267	ENSG00000106993	34953	CDC37L1	cell division cycle 37 homolog (S. cerevisiae)-like 1	55664	9	n/a	n/a	3.85e-01	1.370
1098252	ENSG00000164252	34398	AGGF1	angiogenic factor with G patch and FHA domains 1	55109	5	n/a	n/a	3.78e-01	1.369
1095748	ENSG00000146242	7119	TPBG	trophoblast glycoprotein	7162	6	n/a	n/a	4.02e-01	1.369
279922306	ENSG00000237457	0	RP11-547I7.2	RP11-547I7.2	0	1	n/a	n/a	3.87e-01	1.369
1098593	ENSG00000165629	506	ATP5C1	ATP synthase, H+ transporting, mitochondrial F1 complex, gamma polypeptide 1	509	10	n/a	n/a	3.84e-01	1.369
1095207	ENSG00000142731	10575	PLK4	polo-like kinase 4	10733	4	n/a	n/a	3.84e-01	1.369
1106352	ENSG00000215472	6107	RPL17	ribosomal protein L17	6139	18	n/a	n/a	3.82e-01	1.369
1088306	ENSG00000078596	9315	ITM2A	integral membrane protein 2A	9452	X	n/a	n/a	4.32e-01	1.369
1097371	ENSG00000160131	83751	VMA21	VMA21 vacuolar H+-ATPase homolog (S. cerevisiae)	203547	X	n/a	n/a	3.70e-01	1.369
279709442	ENSG00000207770	1013146	MIR568	microRNA 568	693153	3	n/a	n/a	3.62e-01	1.369
1096154	ENSG00000149547	9397	EI24	etoposide induced 2.4 mRNA	9538	11	n/a	n/a	3.80e-01	1.368
280136187	ENSG00000259627	0	RP11-244F12.2	RP11-244F12.2	0	15	n/a	n/a	3.68e-01	1.368
1103913	ENSG00000196368	34479	NUDT11	nudix (nucleoside diphosphate linked moiety X)-type motif 11	55190	X	n/a	n/a	3.62e-01	1.368
1091099	ENSG00000113583	36230	C5orf15	chromosome 5 open reading frame 15	56951	5	n/a	n/a	3.77e-01	1.368
1091790	ENSG00000119328	34231	FAM206A	family with sequence similarity 206, member A	54942	9	n/a	n/a	3.95e-01	1.368
1090209	ENSG00000106537	26820	TSPAN13	tetraspanin 13	27075	7	n/a	n/a	3.84e-01	1.368
1089761	ENSG00000104131	8600	EIF3J	eukaryotic translation initiation factor 3, subunit J	8669	15	n/a	n/a	3.75e-01	1.368
280031338	ENSG00000250853	0	CTD-2331H7.1	CTD-2331H7.1	0	5	n/a	n/a	4.05e-01	1.367
1103627	ENSG00000188725	152670	C5orf43	chromosome 5 open reading frame 43	643155	5	n/a	n/a	3.81e-01	1.367
279744197	ENSG00000216095	1013743	MIR940	microRNA 940	100126328	16	n/a	n/a	3.63e-01	1.367
1091024	ENSG00000112977	1599	DAP	death-associated protein	1611	5	n/a	n/a	3.68e-01	1.367
1102634	ENSG00000184635	57603	ZNF93	zinc finger protein 93	81931	19	n/a	n/a	3.75e-01	1.367
1086877	ENSG00000001561	22631	ENPP4	ectonucleotide pyrophosphatase/phosphodiesterase 4 (putative)	22875	6	n/a	n/a	3.68e-01	1.367
279781861	ENSG00000224914	0	RP11-322M19.2	RP11-322M19.2	0	10	n/a	n/a	3.88e-01	1.367
279962796	ENSG00000242088	0	AC090602.2	AC090602.2	0	15	n/a	n/a	4.11e-01	1.366
1095499	ENSG00000144476	36286	CXCR7	chemokine (C-X-C motif) receptor 7	57007	2	n/a	n/a	4.22e-01	1.366
1087012	ENSG00000006634	10768	DBF4	DBF4 homolog (S. cerevisiae)	10926	7	n/a	n/a	3.72e-01	1.366
280024572	ENSG00000250312	0	ZNF718	zinc finger protein 718	0	4	n/a	n/a	3.79e-01	1.366
1096980	ENSG00000156928	77677	C7orf30	chromosome 7 open reading frame 30	115416	7	n/a	n/a	4.02e-01	1.366
1096316	ENSG00000151332	31042	MBIP	MAP3K12 binding inhibitory protein 1	51562	14	n/a	n/a	3.89e-01	1.365
1103373	ENSG00000187735	6877	TCEA1	transcription elongation factor A (SII), 1	6917	8	n/a	n/a	3.63e-01	1.365
1088494	ENSG00000084073	10123	ZMPSTE24	zinc metallopeptidase (STE24 homolog, S. cerevisiae)	10269	1	n/a	n/a	4.13e-01	1.365
1102391	ENSG00000183648	4681	NDUFB1	NADH dehydrogenase (ubiquinone) 1 beta subcomplex, 1, 7kDa	4707	14	n/a	n/a	3.86e-01	1.364
1100091	ENSG00000171714	83758	ANO5	anoctamin 5	203859	11	n/a	n/a	3.67e-01	1.364
279723682	ENSG00000213650	0	RP11-760D2.7	RP11-760D2.7	0	7	n/a	n/a	3.88e-01	1.364
1088436	ENSG00000082196	77615	C1QTNF3	C1q and tumor necrosis factor related protein 3	114899	5	n/a	n/a	3.91e-01	1.363
280095465	ENSG00000256393	0	AC138123.2	AC138123.2	0	12	n/a	n/a	4.33e-01	1.363
280077470	ENSG00000254893	0	RP11-466P24.2	RP11-466P24.2	0	5	n/a	n/a	3.63e-01	1.363
1105308	ENSG00000204899	133361	MZT1	mitotic spindle organizing protein 1	440145	13	n/a	n/a	3.86e-01	1.363
1094410	ENSG00000137563	8759	GGH	gamma-glutamyl hydrolase (conjugase, folylpolygammaglutamyl hydrolase)	8836	8	n/a	n/a	3.86e-01	1.363
1092807	ENSG00000127314	5876	RAP1B	RAP1B, member of RAS oncogene family	5908	12	n/a	n/a	3.85e-01	1.362
1106068	ENSG00000214397	0	AC022692.1	AC022692.1	0	15	n/a	n/a	3.81e-01	1.362
279865633	ENSG00000232380	0	ZDHHC20P4	zinc finger, DHHC-type containing 20 pseudogene 4	0	13	n/a	n/a	3.76e-01	1.362
1104684	ENSG00000198680	94846	TUSC1	tumor suppressor candidate 1	286319	9	n/a	n/a	3.85e-01	1.362
280067631	ENSG00000254208	0	RP11-219B4.3	RP11-219B4.3	0	8	n/a	n/a	4.12e-01	1.362
1093005	ENSG00000129028	36185	THAP10	THAP domain containing 10	56906	15	n/a	n/a	3.86e-01	1.362
279812689	ENSG00000227617	157127455	AC009475.2	AC009475.2	100861402	2	n/a	n/a	3.68e-01	1.362
1100479	ENSG00000173451	57833	THAP2	THAP domain containing, apoptosis associated protein 2	83591	12	n/a	n/a	3.85e-01	1.362
1098011	ENSG00000163584	83601	RPL22L1	ribosomal protein L22-like 1	200916	3	n/a	n/a	4.09e-01	1.362
1096700	ENSG00000154359	60085	LONRF1	LON peptidase N-terminal domain and ring finger 1	91694	8	n/a	n/a	3.66e-01	1.362
1091442	ENSG00000116191	34392	RALGPS2	Ral GEF with PH domain and SH3 binding motif 2	55103	1	n/a	n/a	3.80e-01	1.362
279862113	ENSG00000232042	0	RP11-45J1.1	RP11-45J1.1	0	X	n/a	n/a	3.71e-01	1.361
1097198	ENSG00000158711	1990	ELK4	ELK4, ETS-domain protein (SRF accessory protein 1)	2005	1	n/a	n/a	3.64e-01	1.361
1102983	ENSG00000186017	59114	ZNF566	zinc finger protein 566	84924	19	n/a	n/a	3.71e-01	1.361
1098530	ENSG00000165355	90175	FBXO33	F-box protein 33	254170	14	n/a	n/a	3.82e-01	1.361
1095612	ENSG00000145332	36836	KLHL8	kelch-like 8 (Drosophila)	57563	4	n/a	n/a	3.76e-01	1.361
280033929	ENSG00000251066	0	CTC-534B23.1	CTC-534B23.1	0	5	n/a	n/a	3.87e-01	1.361
279488699	ENSG00000178429	0	RPS3AP5	ribosomal protein S3A pseudogene 5	0	10	n/a	n/a	3.86e-01	1.361
280043502	ENSG00000251867	0	Y_RNA	Y RNA	0	8	n/a	n/a	3.87e-01	1.361
1104193	ENSG00000197170	5686	PSMD12	proteasome (prosome, macropain) 26S subunit, non-ATPase, 12	5718	17	n/a	n/a	3.69e-01	1.361
1100181	ENSG00000172062	6566	SMN1	survival of motor neuron 1, telomeric	6606	5	n/a	n/a	4.17e-01	1.360
1099878	ENSG00000170860	27003	LSM3	LSM3 homolog, U6 small nuclear RNA associated (S. cerevisiae)	27258	3	n/a	n/a	4.26e-01	1.360
1100946	ENSG00000175970	58943	UNC119B	unc-119 homolog B (C. elegans)	84747	12	n/a	n/a	3.85e-01	1.360
1091734	ENSG00000118620	56065	ZNF430	zinc finger protein 430	80264	19	n/a	n/a	3.85e-01	1.360
1090601	ENSG00000109805	40784	NCAPG	non-SMC condensin I complex, subunit G	64151	4	n/a	n/a	3.89e-01	1.359
1089214	ENSG00000100528	10030	CNIH	cornichon homolog (Drosophila)	10175	14	n/a	n/a	3.69e-01	1.359
280007143	ENSG00000248881	0	CTC-366B18.2	CTC-366B18.2	0	5	n/a	n/a	3.85e-01	1.359
1089424	ENSG00000101463	55755	SYNDIG1	synapse differentiation inducing 1	79953	20	n/a	n/a	3.77e-01	1.359
1090659	ENSG00000110315	30346	RNF141	ring finger protein 141	50862	11	n/a	n/a	3.70e-01	1.359
1091611	ENSG00000117461	8437	PIK3R3	phosphoinositide-3-kinase, regulatory subunit 3 (gamma)	8503	1	n/a	n/a	3.84e-01	1.359
1097925	ENSG00000163322	58353	FAM175A	family with sequence similarity 175, member A	84142	4	n/a	n/a	4.34e-01	1.359
1101791	ENSG00000180776	90138	ZDHHC20	zinc finger, DHHC-type containing 20	253832	13	n/a	n/a	3.76e-01	1.359
1099524	ENSG00000169255	8636	B3GALNT1	beta-1,3-N-acetylgalactosaminyltransferase 1 (globoside blood group)	8706	3	n/a	n/a	3.76e-01	1.359
1091551	ENSG00000116990	4584	MYCL1	v-myc myelocytomatosis viral oncogene homolog 1, lung carcinoma derived (avian)	4610	1	n/a	n/a	3.80e-01	1.358
1098276	ENSG00000164323	36860	KIAA1430	KIAA1430	57587	4	n/a	n/a	3.82e-01	1.358
1103757	ENSG00000189221	4103	MAOA	monoamine oxidase A	4128	X	n/a	n/a	4.13e-01	1.358
1106436	ENSG00000217236	1002753	SP9	Sp9 transcription factor homolog (mouse)	100131390	2	n/a	n/a	3.75e-01	1.358
1093892	ENSG00000134901	54910	KDELC1	KDEL (Lys-Asp-Glu-Leu) containing 1	79070	13	n/a	n/a	3.79e-01	1.358
1098563	ENSG00000165501	78914	LRR1	leucine rich repeat protein 1	122769	14	n/a	n/a	3.77e-01	1.358
1096124	ENSG00000149313	37956	AASDHPPT	aminoadipate-semialdehyde dehydrogenase-phosphopantetheinyl transferase	60496	11	n/a	n/a	3.75e-01	1.357
1090103	ENSG00000105887	79673	MTPN	myotrophin	136319	7	n/a	n/a	3.78e-01	1.357
280089563	ENSG00000255729	0	AC005618.1	AC005618.1	0	5	n/a	n/a	3.87e-01	1.357
1095501	ENSG00000144485	34791	HES6	hairy and enhancer of split 6 (Drosophila)	55502	2	n/a	n/a	3.85e-01	1.357
1104879	ENSG00000203667	77754	FAM36A	family with sequence similarity 36, member A	116228	1	n/a	n/a	3.71e-01	1.357
280035729	ENSG00000251201	1023139	TMED7-TICAM2	TMED7-TICAM2 readthrough	100302736	5	n/a	n/a	3.84e-01	1.357
279529087	ENSG00000183586	0	HMGN3P1	high mobility group nucleosomal binding domain 3 pseudogene 1	0	1	n/a	n/a	3.87e-01	1.357
1103844	ENSG00000196177	33	ACADSB	acyl-CoA dehydrogenase, short/branched chain	36	10	n/a	n/a	3.84e-01	1.357
280130927	ENSG00000259322	0	RP11-762H8.1	RP11-762H8.1	0	15	n/a	n/a	3.87e-01	1.357
1089261	ENSG00000100749	7400	VRK1	vaccinia related kinase 1	7443	14	n/a	n/a	3.94e-01	1.357
1089591	ENSG00000102805	1194	CLN5	ceroid-lipofuscinosis, neuronal 5	1203	13	n/a	n/a	3.85e-01	1.357
1098220	ENSG00000164144	26981	ARFIP1	ADP-ribosylation factor interacting protein 1	27236	4	n/a	n/a	3.77e-01	1.357
1099890	ENSG00000170903	58638	KIAA1826	KIAA1826	84437	11	n/a	n/a	4.12e-01	1.356
1105002	ENSG00000204060	0	FOXO6	forkhead box O6	0	1	n/a	n/a	3.97e-01	1.356
279719443	ENSG00000213126	0	AC092642.1	AC092642.1	0	2	n/a	n/a	3.86e-01	1.356
1105806	ENSG00000213047	81599	DENND1B	DENN/MADD domain containing 1B	163486	1	n/a	n/a	3.77e-01	1.356
279970966	ENSG00000242996	0	HCG17	HLA complex group 17 (non-protein coding)	0	6	n/a	n/a	3.64e-01	1.356
1105797	ENSG00000213005	26003	PTTG3P	pituitary tumor-transforming 3, pseudogene	26255	8	n/a	n/a	3.91e-01	1.356
279843326	ENSG00000230397	0	SPTLC1P1	serine palmitoyltransferase, long chain base subunit 1 pseudogene 1	0	10	n/a	n/a	3.79e-01	1.356
1087489	ENSG00000047346	35487	KIAA1370	KIAA1370	56204	15	n/a	n/a	4.13e-01	1.355
1092862	ENSG00000127831	7386	VIL1	villin 1	7429	2	n/a	n/a	3.84e-01	1.355
279731575	ENSG00000214584	0	RP11-479O17.2	RP11-479O17.2	0	10	n/a	n/a	3.84e-01	1.355
1106209	ENSG00000214899	0	C17orf84	chromosome 17 open reading frame 84	0	17	n/a	n/a	3.80e-01	1.355
1096653	ENSG00000154059	34653	IMPACT	Impact homolog (mouse)	55364	18	n/a	n/a	3.02e-01	1.355
1108043	ENSG00000232648	0	RP11-367N14.2	RP11-367N14.2	0	4	n/a	n/a	3.71e-01	1.355
1092311	ENSG00000123575	79794	FAM199X	family with sequence similarity 199, X-linked	139231	X	n/a	n/a	3.86e-01	1.355
279828817	ENSG00000229083	0	PSMA6P2	proteasome (prosome, macropain) subunit, alpha type, 6 pseudogene 2	0	X	n/a	n/a	3.70e-01	1.355
279982356	ENSG00000244153	0	RP11-569H14.1	RP11-569H14.1	0	3	n/a	n/a	3.81e-01	1.354
279579257	ENSG00000187952	0	HS6ST1P1	heparan sulfate 6-O-sulfotransferase 1 pseudogene 1	0	1	n/a	n/a	3.78e-01	1.354
280090539	ENSG00000255824	0	AL590369.1	AL590369.1	0	9	n/a	n/a	4.08e-01	1.354
1092026	ENSG00000120963	30605	ZNF706	zinc finger protein 706	51123	8	n/a	n/a	3.80e-01	1.354
1087390	ENSG00000035499	35078	DEPDC1B	DEP domain containing 1B	55789	5	n/a	n/a	3.85e-01	1.354
279813794	ENSG00000227725	0	RP11-35D5.3	RP11-35D5.3	0	4	n/a	n/a	3.85e-01	1.354
1088879	ENSG00000093183	8994	SEC22C	SEC22 vesicle trafficking protein homolog C (S. cerevisiae)	9117	3	n/a	n/a	3.78e-01	1.354
1095623	ENSG00000145386	885	CCNA2	cyclin A2	890	4	n/a	n/a	3.88e-01	1.354
1095978	ENSG00000148154	7314	UGCG	UDP-glucose ceramide glucosyltransferase	7357	9	n/a	n/a	3.62e-01	1.354
279736347	ENSG00000215030	0	AC073621.1	AC073621.1	0	17	n/a	n/a	3.77e-01	1.354
1098898	ENSG00000166821	8723	PEX11A	peroxisomal biogenesis factor 11 alpha	8800	15	n/a	n/a	3.83e-01	1.354
1092841	ENSG00000127540	10817	UQCR11	ubiquinol-cytochrome c reductase, complex III subunit XI	10975	19	n/a	n/a	4.32e-01	1.353
1094841	ENSG00000140067	59840	FAM181A	family with sequence similarity 181, member A	90050	14	n/a	n/a	4.12e-01	1.353
1090555	ENSG00000109332	7280	UBE2D3	ubiquitin-conjugating enzyme E2D 3	7323	4	n/a	n/a	3.69e-01	1.353
1089186	ENSG00000100422	41354	CERK	ceramide kinase	64781	22	n/a	n/a	3.86e-01	1.353
1104153	ENSG00000197050	80657	ZNF420	zinc finger protein 420	147923	19	n/a	n/a	3.77e-01	1.353
1089994	ENSG00000105427	58719	CNFN	cornifelin	84518	19	n/a	n/a	4.31e-01	1.353
1091658	ENSG00000117791	34285	MOSC2	MOCO sulphurase C-terminal domain containing 2	54996	1	n/a	n/a	3.70e-01	1.353
1103100	ENSG00000186469	33622	GNG2	guanine nucleotide binding protein (G protein), gamma 2	54331	14	n/a	n/a	3.76e-01	1.353
1089194	ENSG00000100442	2271	FKBP3	FK506 binding protein 3, 25kDa	2287	14	n/a	n/a	3.87e-01	1.353
1097992	ENSG00000163527	83650	STT3B	STT3, subunit of the oligosaccharyltransferase complex, homolog B (S. cerevisiae)	201595	3	n/a	n/a	3.69e-01	1.353
279706166	ENSG00000207181	0	SNORA14B	small nucleolar RNA, H/ACA box 14B	0	1	n/a	n/a	3.86e-01	1.353
1087226	ENSG00000015479	9638	MATR3	matrin 3	9782	5	n/a	n/a	3.78e-01	1.352
1101651	ENSG00000179918	22684	SEPHS2	selenophosphate synthetase 2	22928	16	n/a	n/a	3.64e-01	1.352
1109079	ENSG00000243414	1023139	TICAM2	toll-like receptor adaptor molecule 2	100302736	5	n/a	n/a	3.85e-01	1.352
1089434	ENSG00000101557	8974	USP14	ubiquitin specific peptidase 14 (tRNA-guanine transglycosylase)	9097	18	n/a	n/a	4.25e-01	1.352
1098280	ENSG00000164329	81695	PAPD4	PAP associated domain containing 4	167153	5	n/a	n/a	3.85e-01	1.352
279952976	ENSG00000240979	0	RP11-79D8.2	RP11-79D8.2	0	9	n/a	n/a	3.86e-01	1.352
1098822	ENSG00000166471	133247	TMEM41B	transmembrane protein 41B	440026	11	n/a	n/a	3.86e-01	1.352
280011316	ENSG00000249262	0	RP11-710E1.1	RP11-710E1.1	0	4	n/a	n/a	3.74e-01	1.351
1087851	ENSG00000066557	34920	LRRC40	leucine rich repeat containing 40	55631	1	n/a	n/a	3.86e-01	1.351
279751771	ENSG00000221069	0	AC000029.1	AC000029.1	0	22	n/a	n/a	3.86e-01	1.351
1088525	ENSG00000085274	35179	MYNN	myoneurin	55892	3	n/a	n/a	3.67e-01	1.351
1093939	ENSG00000135211	59212	TMEM60	transmembrane protein 60	85025	7	n/a	n/a	3.62e-01	1.350
1087747	ENSG00000064199	32820	SPA17	sperm autoantigenic protein 17	53340	11	n/a	n/a	3.85e-01	1.350
1088133	ENSG00000074317	6580	SNCB	synuclein, beta	6620	5	n/a	n/a	3.79e-01	1.350
1099759	ENSG00000170340	10531	B3GNT2	UDP-GlcNAc:betaGal beta-1,3-N-acetylglucosaminyltransferase 2	10678	2	n/a	n/a	4.27e-01	1.350
280135548	ENSG00000259580	0	RP11-37C7.1	RP11-37C7.1	0	15	n/a	n/a	3.91e-01	1.350
1092224	ENSG00000122862	5520	SRGN	serglycin	5552	10	n/a	n/a	3.70e-01	1.350
1093683	ENSG00000133636	4891	NTS	neurotensin	4922	12	n/a	n/a	4.20e-01	1.349
1090970	ENSG00000112531	9307	QKI	QKI, KH domain containing, RNA binding	9444	6	n/a	n/a	3.85e-01	1.349
279972843	ENSG00000243199	0	RP11-408P14.1	RP11-408P14.1	0	4	n/a	n/a	3.89e-01	1.349
1095513	ENSG00000144580	9002	RQCD1	RCD1 required for cell differentiation1 homolog (S. pombe)	9125	2	n/a	n/a	3.76e-01	1.349
1103533	ENSG00000188343	79697	FAM92A1	family with sequence similarity 92, member A1	137392	8	n/a	n/a	4.03e-01	1.349
280057052	ENSG00000253457	157123361	GS1-211B7.1	GS1-211B7.1	100507341	8	n/a	n/a	4.18e-01	1.349
1096299	ENSG00000151151	90107	IPMK	inositol polyphosphate multikinase	253430	10	n/a	n/a	3.90e-01	1.349
1100324	ENSG00000172687	0	ZNF738	zinc finger protein 738	0	19	n/a	n/a	3.92e-01	1.348
279882464	ENSG00000233846	0	RP11-307L3.2	RP11-307L3.2	0	9	n/a	n/a	3.86e-01	1.348
1094135	ENSG00000136146	28815	MED4	mediator complex subunit 4	29079	13	n/a	n/a	3.82e-01	1.348
1098537	ENSG00000165389	82687	SPTSSA	serine palmitoyltransferase, small subunit A	171546	14	n/a	n/a	3.79e-01	1.348
279947570	ENSG00000240311	0	LA16c-306E5.1	LA16c-306E5.1	0	16	n/a	n/a	3.86e-01	1.348
1087634	ENSG00000056487	76622	PHF21B	PHD finger protein 21B	112885	22	n/a	n/a	4.12e-01	1.348
280091290	ENSG00000255909	0	RP11-841C19.3	RP11-841C19.3	0	12	n/a	n/a	3.95e-01	1.348
279718421	ENSG00000213036	0	RP11-365D23.4	RP11-365D23.4	0	1	n/a	n/a	3.82e-01	1.348
1104813	ENSG00000198918	6138	RPL39	ribosomal protein L39	6170	X	n/a	n/a	4.03e-01	1.348
1100006	ENSG00000171385	3727	KCND3	potassium voltage-gated channel, Shal-related subfamily, member 3	3752	1	n/a	n/a	4.08e-01	1.348
1094743	ENSG00000139372	6954	TDG	thymine-DNA glycosylase	6996	12	n/a	n/a	3.88e-01	1.347
1093008	ENSG00000129055	25596	ANAPC13	anaphase promoting complex subunit 13	25847	3	n/a	n/a	3.70e-01	1.347
1095632	ENSG00000145431	35319	PDGFC	platelet derived growth factor C	56034	4	n/a	n/a	3.86e-01	1.347
1090550	ENSG00000109270	8580	LAMTOR3	late endosomal/lysosomal adaptor, MAPK and MTOR activator 3	8649	4	n/a	n/a	3.74e-01	1.347
1088877	ENSG00000093144	35150	ECHDC1	enoyl CoA hydratase domain containing 1	55862	6	n/a	n/a	3.72e-01	1.347
1090231	ENSG00000106635	9144	BCL7B	B-cell CLL/lymphoma 7B	9275	7	n/a	n/a	3.62e-01	1.347
1088532	ENSG00000085449	36863	WDFY1	WD repeat and FYVE domain containing 1	57590	2	n/a	n/a	3.70e-01	1.347
279724691	ENSG00000213774	0	AC010904.1	AC010904.1	0	2	n/a	n/a	3.84e-01	1.347
1098285	ENSG00000164338	58346	UTP15	UTP15, U3 small nucleolar ribonucleoprotein, homolog (S. cerevisiae)	84135	5	n/a	n/a	3.75e-01	1.347
1093110	ENSG00000130024	34563	PHF10	PHD finger protein 10	55274	6	n/a	n/a	3.91e-01	1.347
1106293	ENSG00000215256	34738	C14orf167	chromosome 14 open reading frame 167	55449	14	n/a	n/a	3.78e-01	1.347
279696217	ENSG00000205663	157122231	RP11-706O15.5	RP11-706O15.5	100506453	X	n/a	n/a	3.86e-01	1.347
1089319	ENSG00000101084	35254	C20orf24	chromosome 20 open reading frame 24	55969	20	n/a	n/a	3.94e-01	1.346
1087649	ENSG00000057663	9334	ATG5	ATG5 autophagy related 5 homolog (S. cerevisiae)	9474	6	n/a	n/a	3.71e-01	1.346
279666646	ENSG00000202093	0	SNORD58C	small nucleolar RNA, C/D box 58C	0	18	n/a	n/a	4.18e-01	1.346
1089486	ENSG00000101977	4143	MCF2	MCF.2 cell line derived transforming sequence	4168	X	n/a	n/a	3.86e-01	1.346
280064994	ENSG00000254025	0	RP11-119N19.1	RP11-119N19.1	0	8	n/a	n/a	3.78e-01	1.346
279719877	ENSG00000213194	0	AC016732.2	AC016732.2	0	2	n/a	n/a	1.06e-01	1.345
279834402	ENSG00000229587	0	RP11-197P3.5	RP11-197P3.5	0	9	n/a	n/a	3.79e-01	1.345
279670424	ENSG00000203644	0	AC083799.1	AC083799.1	0	3	n/a	n/a	3.82e-01	1.345
1103947	ENSG00000196437	80698	ZNF569	zinc finger protein 569	148266	19	n/a	n/a	3.79e-01	1.345
279898388	ENSG00000235237	0	RP1-151B14.6	RP1-151B14.6	0	22	n/a	n/a	3.62e-01	1.345
1099568	ENSG00000169490	58111	TM2D2	TM2 domain containing 2	83877	8	n/a	n/a	3.77e-01	1.345
279916973	ENSG00000236988	0	RP11-402K9.1	RP11-402K9.1	0	X	n/a	n/a	3.65e-01	1.345
279608050	ENSG00000196564	0	RP3-499B10.3	RP3-499B10.3	0	X	n/a	n/a	3.70e-01	1.345
279934297	ENSG00000238605	0	snoU13	Small nucleolar RNA U13	0	5	n/a	n/a	3.78e-01	1.345
279882232	ENSG00000233825	0	RP11-135A24.4	RP11-135A24.4	0	10	n/a	n/a	3.86e-01	1.345
1095756	ENSG00000146281	79636	PM20D2	peptidase M20 domain containing 2	135293	6	n/a	n/a	3.86e-01	1.345
1099422	ENSG00000168876	34140	ANKRD49	ankyrin repeat domain 49	54851	11	n/a	n/a	3.82e-01	1.345
1090756	ENSG00000111229	9949	ARPC3	actin related protein 2/3 complex, subunit 3, 21kDa	10094	12	n/a	n/a	3.87e-01	1.345
1104486	ENSG00000198046	40577	ZNF667	zinc finger protein 667	63934	19	n/a	n/a	4.27e-01	1.345
280065023	ENSG00000254027	0	RP11-363E6.3	RP11-363E6.3	0	8	n/a	n/a	4.29e-01	1.344
280063612	ENSG00000253919	0	PRKRIRP7	protein-kinase, interferon-inducible double stranded RNA dependent inhibitor, repressor of (P58 repressor) pseudogene 7	0	8	n/a	n/a	3.80e-01	1.344
1090572	ENSG00000109536	2467	FRG1	FSHD region gene 1	2483	4	n/a	n/a	3.82e-01	1.344
1099612	ENSG00000169692	10408	AGPAT2	1-acylglycerol-3-phosphate O-acyltransferase 2 (lysophosphatidic acid acyltransferase, beta)	10555	9	n/a	n/a	3.86e-01	1.344
1099186	ENSG00000167904	79706	TMEM68	transmembrane protein 68	137695	8	n/a	n/a	3.70e-01	1.344
1104415	ENSG00000197860	33848	SGTB	small glutamine-rich tetratricopeptide repeat (TPR)-containing, beta	54557	5	n/a	n/a	3.81e-01	1.344
1097939	ENSG00000163376	58742	KBTBD8	kelch repeat and BTB (POZ) domain containing 8	84541	3	n/a	n/a	3.97e-01	1.344
1093458	ENSG00000132199	34845	ENOSF1	enolase superfamily member 1	55556	18	n/a	n/a	3.85e-01	1.344
1092573	ENSG00000125510	4955	OPRL1	opiate receptor-like 1	4987	20	n/a	n/a	3.96e-01	1.344
280077595	ENSG00000254905	0	RP11-712L6.7	RP11-712L6.7	0	11	n/a	n/a	3.91e-01	1.344
280075586	ENSG00000254762	0	RP11-867G23.2	RP11-867G23.2	0	11	n/a	n/a	3.49e-01	1.344
1088410	ENSG00000081320	9134	STK17B	serine/threonine kinase 17b	9262	2	n/a	n/a	3.69e-01	1.344
279966438	ENSG00000242477	0	CTD-2161E19.1	CTD-2161E19.1	0	5	n/a	n/a	3.92e-01	1.344
1104138	ENSG00000197016	123036	ZNF470	zinc finger protein 470	388566	19	n/a	n/a	3.85e-01	1.343
1100660	ENSG00000174442	34344	ZWILCH	Zwilch, kinetochore associated, homolog (Drosophila)	55055	15	n/a	n/a	3.80e-01	1.343
1091245	ENSG00000114978	34522	MOB1A	MOB kinase activator 1A	55233	2	n/a	n/a	3.75e-01	1.343
1096559	ENSG00000153132	1041	CLGN	calmegin	1047	4	n/a	n/a	3.40e-01	1.343
279716347	ENSG00000212330	0	U6	U6 spliceosomal RNA	0	14	n/a	n/a	4.08e-01	1.343
1103916	ENSG00000196372	55557	ASB13	ankyrin repeat and SOCS box containing 13	79754	10	n/a	n/a	3.87e-01	1.343
279670362	ENSG00000203616	0	RHOT1P2	ras homolog gene family, member T1 pseudogene 2	0	21	n/a	n/a	3.57e-01	1.343
1100593	ENSG00000174021	2770	GNG5	guanine nucleotide binding protein (G protein), gamma 5	2787	1	n/a	n/a	3.77e-01	1.343
1095658	ENSG00000145703	10630	IQGAP2	IQ motif containing GTPase activating protein 2	10788	5	n/a	n/a	3.88e-01	1.343
1103105	ENSG00000186479	125502	RGS7BP	regulator of G-protein signaling 7 binding protein	401190	5	n/a	n/a	4.02e-01	1.343
1089929	ENSG00000105171	10617	POP4	processing of precursor 4, ribonuclease P/MRP subunit (S. cerevisiae)	10775	19	n/a	n/a	3.75e-01	1.342
280019902	ENSG00000249937	0	RP11-454P21.1	RP11-454P21.1	0	5	n/a	n/a	3.68e-01	1.342
1090226	ENSG00000106617	30903	PRKAG2	protein kinase, AMP-activated, gamma 2 non-catalytic subunit	51422	7	n/a	n/a	3.82e-01	1.342
1104484	ENSG00000198040	7594	ZNF84	zinc finger protein 84	7637	12	n/a	n/a	3.79e-01	1.342
1094306	ENSG00000136982	54915	DSCC1	defective in sister chromatid cohesion 1 homolog (S. cerevisiae)	79075	8	n/a	n/a	3.82e-01	1.342
1096007	ENSG00000148344	9395	PTGES	prostaglandin E synthase	9536	9	n/a	n/a	4.06e-01	1.342
1098719	ENSG00000166130	78843	IKBIP	IKBKB interacting protein	121457	12	n/a	n/a	3.86e-01	1.342
279884923	ENSG00000234061	0	AC007969.4	AC007969.4	0	2	n/a	n/a	3.58e-01	1.342
279907937	ENSG00000236165	0	AC011816.3	AC011816.3	0	3	n/a	n/a	3.76e-01	1.342
1093945	ENSG00000135241	30130	PNPLA8	patatin-like phospholipase domain containing 8	50640	7	n/a	n/a	3.79e-01	1.342
1102213	ENSG00000182919	28706	C11orf54	chromosome 11 open reading frame 54	28970	11	n/a	n/a	2.69e-01	1.341
1090859	ENSG00000111832	30870	RWDD1	RWD domain containing 1	51389	6	n/a	n/a	3.88e-01	1.341
1105531	ENSG00000205664	0	RP11-706O15.1	HCG1981372, isoform CRA_cNovel proteinUncharacterized protein	0	X	n/a	n/a	3.64e-01	1.341
1100934	ENSG00000175895	55469	PLEKHF2	pleckstrin homology domain containing, family F (with FYVE domain) member 2	79666	8	n/a	n/a	3.71e-01	1.341
1087384	ENSG00000034693	8438	PEX3	peroxisomal biogenesis factor 3	8504	6	n/a	n/a	3.85e-01	1.341
1094060	ENSG00000135776	23211	ABCB10	ATP-binding cassette, sub-family B (MDR/TAP), member 10	23456	1	n/a	n/a	3.80e-01	1.341
1088066	ENSG00000072422	9742	RHOBTB1	Rho-related BTB domain containing 1	9886	10	n/a	n/a	3.90e-01	1.341
1096263	ENSG00000150779	26269	TIMM8B	translocase of inner mitochondrial membrane 8 homolog B (yeast)	26521	11	n/a	n/a	4.02e-01	1.341
1103244	ENSG00000187094	880	CCK	cholecystokinin	885	3	n/a	n/a	4.34e-01	1.341
1091061	ENSG00000113300	36745	CNOT6	CCR4-NOT transcription complex, subunit 6	57472	5	n/a	n/a	3.78e-01	1.341
1109145	ENSG00000244462	9992	RBM12	RNA binding motif protein 12	10137	20	n/a	n/a	3.90e-01	1.341
1098559	ENSG00000165490	85614	C11orf82	chromosome 11 open reading frame 82	220042	11	n/a	n/a	3.87e-01	1.341
1092268	ENSG00000123219	40738	CENPK	centromere protein K	64105	5	n/a	n/a	3.75e-01	1.341
1095757	ENSG00000146282	36316	RARS2	arginyl-tRNA synthetase 2, mitochondrial	57038	6	n/a	n/a	3.66e-01	1.341
1096239	ENSG00000150593	26995	PDCD4	programmed cell death 4 (neoplastic transformation inhibitor)	27250	10	n/a	n/a	3.79e-01	1.341
1099133	ENSG00000167720	40469	SRR	serine racemase	63826	17	n/a	n/a	3.62e-01	1.341
1098051	ENSG00000163682	6101	RPL9	ribosomal protein L9	6133	4	n/a	n/a	4.21e-01	1.341
1087560	ENSG00000051108	9565	HERPUD1	homocysteine-inducible, endoplasmic reticulum stress-inducible, ubiquitin-like domain member 1	9709	16	n/a	n/a	3.82e-01	1.340
1096248	ENSG00000150667	81528	FSIP1	fibrous sheath interacting protein 1	161835	15	n/a	n/a	3.69e-01	1.340
279816554	ENSG00000227965	0	AC098592.6	AC098592.6	0	7	n/a	n/a	3.87e-01	1.340
280096963	ENSG00000256569	0	RP11-173P15.5	RP11-173P15.5	0	12	n/a	n/a	3.66e-01	1.340
279687085	ENSG00000204789	7710	ZNF204P	zinc finger protein 204, pseudogene	7754	6	n/a	n/a	3.77e-01	1.340
1100590	ENSG00000174013	83603	FBXO45	F-box protein 45	200933	3	n/a	n/a	3.76e-01	1.340
279993743	ENSG00000246705	35055	H2AFJ	H2A histone family, member J	55766	12	n/a	n/a	3.98e-01	1.340
1089338	ENSG00000101180	11094	HRH3	histamine receptor H3	11255	20	n/a	n/a	3.97e-01	1.340
280108993	ENSG00000257818	0	RP11-1143G9.2	RP11-1143G9.2	0	12	n/a	n/a	3.74e-01	1.340
1092523	ENSG00000125148	4476	MT2A	metallothionein 2A	4502	16	n/a	n/a	4.26e-01	1.340
1088290	ENSG00000078177	35017	N4BP2	NEDD4 binding protein 2	55728	4	n/a	n/a	3.80e-01	1.339
1093781	ENSG00000134265	8699	NAPG	N-ethylmaleimide-sensitive factor attachment protein, gamma	8774	18	n/a	n/a	3.87e-01	1.339
1088767	ENSG00000090612	10637	ZNF268	zinc finger protein 268	10795	12	n/a	n/a	3.86e-01	1.339
279725168	ENSG00000213864	0	EEF1B2P2	eukaryotic translation elongation factor 1 beta 2 pseudogene 2	0	5	n/a	n/a	3.82e-01	1.339
280126195	ENSG00000259049	0	RP11-589M4.1	RP11-589M4.1	0	14	n/a	n/a	3.89e-01	1.339
1090090	ENSG00000105835	9990	NAMPT	nicotinamide phosphoribosyltransferase	10135	7	n/a	n/a	2.91e-01	1.339
1100538	ENSG00000173726	9660	TOMM20	translocase of outer mitochondrial membrane 20 homolog (yeast)	9804	1	n/a	n/a	3.76e-01	1.338
279961080	ENSG00000241932	0	RP11-14K2.1	RP11-14K2.1	0	16	n/a	n/a	3.87e-01	1.338
1093909	ENSG00000135045	34360	C9orf40	chromosome 9 open reading frame 40	55071	9	n/a	n/a	3.79e-01	1.338
1090704	ENSG00000110768	2948	GTF2H1	general transcription factor IIH, polypeptide 1, 62kDa	2965	11	n/a	n/a	3.71e-01	1.338
1106392	ENSG00000215717	36179	TMEM167B	transmembrane protein 167B	56900	1	n/a	n/a	3.75e-01	1.338
1102841	ENSG00000185477	94594	GPRIN3	GPRIN family member 3	285513	4	n/a	n/a	3.86e-01	1.338
279962857	ENSG00000242100	0	CTC-448F2.1	CTC-448F2.1	0	19	n/a	n/a	3.99e-01	1.338
280121613	ENSG00000258790	0	RP11-561B11.2	RP11-561B11.2	0	14	n/a	n/a	3.80e-01	1.338
1095447	ENSG00000144048	8385	DUSP11	dual specificity phosphatase 11 (RNA/RNP complex 1-interacting)	8446	2	n/a	n/a	3.74e-01	1.338
279815843	ENSG00000227898	0	RP13-100B2.4	RP13-100B2.4	0	9	n/a	n/a	4.32e-01	1.338
1097923	ENSG00000163319	30506	MRPS18C	mitochondrial ribosomal protein S18C	51023	4	n/a	n/a	3.81e-01	1.338
1090804	ENSG00000111554	36169	MDM1	Mdm1 nuclear protein homolog (mouse)	56890	12	n/a	n/a	4.20e-01	1.338
279664308	ENSG00000201440	0	5S_rRNA	5S ribosomal RNA	0	X	n/a	n/a	4.03e-01	1.338
1098237	ENSG00000164187	60156	LMBRD2	LMBR1 domain containing 2	92255	5	n/a	n/a	4.30e-01	1.338
1091257	ENSG00000115084	56056	SLC35F5	solute carrier family 35, member F5	80255	2	n/a	n/a	3.82e-01	1.337
1087344	ENSG00000029363	9630	BCLAF1	BCL2-associated transcription factor 1	9774	6	n/a	n/a	3.81e-01	1.337
279880171	ENSG00000233631	0	RP11-457M11.2	RP11-457M11.2	0	6	n/a	n/a	3.90e-01	1.337
1093424	ENSG00000131931	34434	THAP1	THAP domain containing, apoptosis associated protein 1	55145	8	n/a	n/a	3.68e-01	1.337
279792729	ENSG00000225858	0	RP1-172N19.3	RP1-172N19.3	0	X	n/a	n/a	4.11e-01	1.337
279472358	ENSG00000176268	0	CYCSP34	cytochrome c, somatic pseudogene 34	0	13	n/a	n/a	3.80e-01	1.337
1102959	ENSG00000185947	10162	ZNF267	zinc finger protein 267	10308	16	n/a	n/a	3.88e-01	1.337
279989799	ENSG00000245381	0	AC011477.2	AC011477.2	0	19	n/a	n/a	3.85e-01	1.336
1107323	ENSG00000228049	89889	POLR2J2	polymerase (RNA) II (DNA directed) polypeptide J2	246721	7	n/a	n/a	3.86e-01	1.336
1100482	ENSG00000173457	26220	PPP1R14B	protein phosphatase 1, regulatory (inhibitor) subunit 14B	26472	11	n/a	n/a	4.18e-01	1.336
279896590	ENSG00000235079	0	RP11-108P2.1	RP11-108P2.1	0	1	n/a	n/a	3.77e-01	1.336
1088440	ENSG00000082269	36852	FAM135A	family with sequence similarity 135, member A	57579	6	n/a	n/a	3.84e-01	1.336
279917669	ENSG00000237059	0	AC083863.7	AC083863.7	0	7	n/a	n/a	3.87e-01	1.336
279992684	ENSG00000246283	0	AC090510.1	AC090510.1	0	15	n/a	n/a	3.77e-01	1.335
1094273	ENSG00000136869	7056	TLR4	toll-like receptor 4	7099	9	n/a	n/a	3.78e-01	1.335
1097591	ENSG00000161813	76654	LARP4	La ribonucleoprotein domain family, member 4	113251	12	n/a	n/a	3.63e-01	1.335
1090426	ENSG00000108443	6165	RPS6KB1	ribosomal protein S6 kinase, 70kDa, polypeptide 1	6198	17	n/a	n/a	3.78e-01	1.335
280054090	ENSG00000253251	0	CTC-534A2.2	CDNA FLJ26957 fis, clone SLV00486Uncharacterized protein	0	5	n/a	n/a	3.84e-01	1.335
1093072	ENSG00000129595	40730	EPB41L4A	erythrocyte membrane protein band 4.1 like 4A	64097	5	n/a	n/a	3.72e-01	1.335
1099709	ENSG00000170113	78953	NIPA1	non imprinted in Prader-Willi/Angelman syndrome 1	123606	15	n/a	n/a	3.81e-01	1.335
1098924	ENSG00000166896	60044	XRCC6BP1	XRCC6 binding protein 1	91419	12	n/a	n/a	3.84e-01	1.335
1101767	ENSG00000180628	58543	PCGF5	polycomb group ring finger 5	84333	10	n/a	n/a	3.83e-01	1.335
1089436	ENSG00000101574	41426	METTL4	methyltransferase like 4	64863	18	n/a	n/a	3.70e-01	1.335
280016121	ENSG00000249679	0	RP11-279O9.4	Uncharacterized protein	0	4	n/a	n/a	3.82e-01	1.335
1087943	ENSG00000069275	41285	NUCKS1	nuclear casein kinase and cyclin-dependent kinase substrate 1	64710	1	n/a	n/a	3.63e-01	1.335
1098773	ENSG00000166295	78747	ANAPC16	anaphase promoting complex subunit 16	119504	10	n/a	n/a	3.70e-01	1.335
1087678	ENSG00000059769	149578	DNAJC25	DnaJ (Hsp40) homolog, subfamily C , member 25	548645	9	n/a	n/a	3.87e-01	1.335
1096909	ENSG00000156273	568	BACH1	BTB and CNC homology 1, basic leucine zipper transcription factor 1	571	21	n/a	n/a	3.93e-01	1.335
1096531	ENSG00000152942	5852	RAD17	RAD17 homolog (S. pombe)	5884	5	n/a	n/a	3.76e-01	1.334
1092599	ENSG00000125703	59128	ATG4C	ATG4 autophagy related 4 homolog C (S. cerevisiae)	84938	1	n/a	n/a	3.69e-01	1.334
1092601	ENSG00000125730	714	C3	complement component 3	718	19	n/a	n/a	3.52e-01	1.334
1088147	ENSG00000074696	30975	PTPLAD1	protein tyrosine phosphatase-like A domain containing 1	51495	15	n/a	n/a	3.80e-01	1.334
1101164	ENSG00000177098	6295	SCN4B	sodium channel, voltage-gated, type IV, beta	6330	11	n/a	n/a	3.65e-01	1.334
1094200	ENSG00000136490	56548	LIMD2	LIM domain containing 2	80774	17	n/a	n/a	3.89e-01	1.334
1096397	ENSG00000151881	41015	C5orf28	chromosome 5 open reading frame 28	64417	5	n/a	n/a	3.87e-01	1.334
1096944	ENSG00000156531	58505	PHF6	PHD finger protein 6	84295	X	n/a	n/a	3.65e-01	1.334
1093031	ENSG00000129235	59008	TXNDC17	thioredoxin domain containing 17	84817	17	n/a	n/a	3.92e-01	1.334
279955171	ENSG00000241255	0	RP1-89D4.1	RP1-89D4.1	0	11	n/a	n/a	3.99e-01	1.334
279913989	ENSG00000236741	0	RP4-560B9.4	RP4-560B9.4	0	1	n/a	n/a	3.54e-01	1.334
1091888	ENSG00000119953	10139	SMNDC1	survival motor neuron domain containing 1	10285	10	n/a	n/a	3.80e-01	1.334
1092778	ENSG00000126890	29839	CTAG2	cancer/testis antigen 2	30848	X	n/a	n/a	4.32e-01	1.334
1092858	ENSG00000127774	57704	TMEM93	transmembrane protein 93	83460	17	n/a	n/a	4.11e-01	1.334
280074787	ENSG00000254708	0	RP1-145M24.1	RP1-145M24.1	0	11	n/a	n/a	3.73e-01	1.333
1101315	ENSG00000177889	7291	UBE2N	ubiquitin-conjugating enzyme E2N	7334	12	n/a	n/a	3.79e-01	1.333
1091742	ENSG00000118707	37896	TGIF2	TGFB-induced factor homeobox 2	60436	20	n/a	n/a	3.68e-01	1.333
1109129	ENSG00000244115	1012660	DNAJC25-GNG10	DNAJC25-GNG10 readthrough	552891	9	n/a	n/a	3.62e-01	1.333
1104237	ENSG00000197343	54867	ZNF655	zinc finger protein 655	79027	7	n/a	n/a	3.65e-01	1.333
1094545	ENSG00000138180	34454	CEP55	centrosomal protein 55kDa	55165	10	n/a	n/a	3.88e-01	1.333
1094210	ENSG00000136536	41407	MARCH7	membrane-associated ring finger (C3HC4) 7	64844	2	n/a	n/a	3.71e-01	1.333
1090893	ENSG00000112078	85865	KCTD20	potassium channel tetramerisation domain containing 20	222658	6	n/a	n/a	3.72e-01	1.333
279773924	ENSG00000224223	0	GS1-18A18.1	GS1-18A18.1	0	7	n/a	n/a	3.71e-01	1.333
1094866	ENSG00000140307	2941	GTF2A2	general transcription factor IIA, 2, 12kDa	2958	15	n/a	n/a	3.93e-01	1.333
1102023	ENSG00000182118	119546	FAM89A	family with sequence similarity 89, member A	375061	1	n/a	n/a	3.67e-01	1.333
1101707	ENSG00000180263	35074	FGD6	FYVE, RhoGEF and PH domain containing 6	55785	12	n/a	n/a	3.86e-01	1.333
1092486	ENSG00000124762	1020	CDKN1A	cyclin-dependent kinase inhibitor 1A (p21, Cip1)	1026	6	n/a	n/a	4.07e-01	1.333
1099457	ENSG00000169016	1864	E2F6	E2F transcription factor 6	1876	2	n/a	n/a	3.70e-01	1.333
1101540	ENSG00000179163	2501	FUCA1	fucosidase, alpha-L- 1, tissue	2517	1	n/a	n/a	3.84e-01	1.333
1089719	ENSG00000103540	9594	CCP110	centriolar coiled coil protein 110kDa	9738	16	n/a	n/a	3.75e-01	1.332
1104695	ENSG00000198707	55985	CEP290	centrosomal protein 290kDa	80184	12	n/a	n/a	3.85e-01	1.332
1097945	ENSG00000163389	36262	POGLUT1	protein O-glucosyltransferase 1	56983	3	n/a	n/a	3.70e-01	1.332
1107505	ENSG00000229117	6139	RPL41	ribosomal protein L41	6171	12	n/a	n/a	4.09e-01	1.332
279789231	ENSG00000225559	0	AC083867.4	AC083867.4	0	7	n/a	n/a	3.86e-01	1.332
1104387	ENSG00000197775	0	AL136419.1	Uncharacterized protein C14orf167	0	14	n/a	n/a	3.83e-01	1.332
1098004	ENSG00000163563	4306	MNDA	myeloid cell nuclear differentiation antigen	4332	1	n/a	n/a	3.78e-01	1.332
1108806	ENSG00000237765	94606	FAM200B	family with sequence similarity 200, member B	285550	4	n/a	n/a	3.95e-01	1.332
279887737	ENSG00000234327	0	AC012146.7	AC012146.7	0	17	n/a	n/a	3.84e-01	1.332
280131058	ENSG00000259330	0	RP11-64K12.2	RP11-64K12.2	0	15	n/a	n/a	3.72e-01	1.332
280014859	ENSG00000249567	0	MIMT1	MER1 repeat containing imprinted transcript 1 (non-protein coding)	0	19	n/a	n/a	3.61e-01	1.332
279804828	ENSG00000226912	0	ISCA2P1	iron-sulfur cluster assembly 2 homolog (S. cerevisiae) pseudogene 1	0	22	n/a	n/a	4.29e-01	1.332
1089604	ENSG00000102897	36425	LYRM1	LYR motif containing 1	57149	16	n/a	n/a	3.84e-01	1.332
1089449	ENSG00000101745	23008	ANKRD12	ankyrin repeat domain 12	23253	18	n/a	n/a	3.82e-01	1.331
280013648	ENSG00000249459	169810	AC026271.6	AC026271.6	729288	17	n/a	n/a	3.84e-01	1.331
1099583	ENSG00000169567	3076	HINT1	histidine triad nucleotide binding protein 1	3094	5	n/a	n/a	4.19e-01	1.331
279994002	ENSG00000246859	157121211	CTC-426B10.1	CTC-426B10.1	100505678	5	n/a	n/a	3.63e-01	1.331
1088084	ENSG00000072849	30492	DERL2	Der1-like domain family, member 2	51009	17	n/a	n/a	3.75e-01	1.331
1093697	ENSG00000133739	59600	LRRCC1	leucine rich repeat and coiled-coil domain containing 1	85444	8	n/a	n/a	3.93e-01	1.331
279820464	ENSG00000228335	0	AC073063.10	AC073063.10	0	7	n/a	n/a	4.36e-01	1.331
280136559	ENSG00000259653	0	RP11-616K22.3	RP11-616K22.3	0	15	n/a	n/a	3.85e-01	1.331
1104978	ENSG00000203965	58656	EFCAB7	EF-hand calcium binding domain 7	84455	1	n/a	n/a	3.89e-01	1.330
1087820	ENSG00000065809	57883	FAM107B	family with sequence similarity 107, member B	83641	10	n/a	n/a	3.72e-01	1.330
1095972	ENSG00000148110	58840	HIATL1	hippocampus abundant transcript-like 1	84641	9	n/a	n/a	3.91e-01	1.330
1091555	ENSG00000117009	8498	KMO	kynurenine 3-monooxygenase (kynurenine 3-hydroxylase)	8564	1	n/a	n/a	3.87e-01	1.330
1105700	ENSG00000211460	7204	TSN	translin	7247	2	n/a	n/a	3.78e-01	1.330
1103624	ENSG00000188707	76685	C7orf29	chromosome 7 open reading frame 29	113763	7	n/a	n/a	4.01e-01	1.330
1089307	ENSG00000101003	9693	GINS1	GINS complex subunit 1 (Psf1 homolog)	9837	20	n/a	n/a	3.78e-01	1.330
279812395	ENSG00000227582	0	RP11-262H14.7	RP11-262H14.7	0	9	n/a	n/a	3.69e-01	1.330
1101709	ENSG00000180269	78987	GPR139	G protein-coupled receptor 139	124274	16	n/a	n/a	4.30e-01	1.330
1092008	ENSG00000120860	30502	CCDC53	coiled-coil domain containing 53	51019	12	n/a	n/a	3.85e-01	1.330
1092375	ENSG00000124172	0	ATP5E	ATP synthase, H+ transporting, mitochondrial F1 complex, epsilon subunit	0	20	n/a	n/a	3.76e-01	1.330
1093066	ENSG00000129534	34609	MIS18BP1	MIS18 binding protein 1	55320	14	n/a	n/a	3.75e-01	1.330
279995801	ENSG00000247556	0	RP11-46M12.1	RP11-46M12.1	0	15	n/a	n/a	4.01e-01	1.329
1091404	ENSG00000115947	4968	ORC4	origin recognition complex, subunit 4	5000	2	n/a	n/a	3.85e-01	1.329
280102491	ENSG00000257173	0	RP11-297L6.2	RP11-297L6.2	0	12	n/a	n/a	3.82e-01	1.329
1102920	ENSG00000185808	30709	PIGP	phosphatidylinositol glycan anchor biosynthesis, class P	51227	21	n/a	n/a	4.05e-01	1.329
1095644	ENSG00000145569	33782	FAM105A	family with sequence similarity 105, member A	54491	5	n/a	n/a	3.87e-01	1.329
1087779	ENSG00000064989	10057	CALCRL	calcitonin receptor-like	10203	2	n/a	n/a	3.85e-01	1.329
1091129	ENSG00000113810	9906	SMC4	structural maintenance of chromosomes 4	10051	3	n/a	n/a	3.85e-01	1.329
1098831	ENSG00000166503	30297	AC024270.1	Hepatoma-derived growth factor-related protein 3	50810	15	n/a	n/a	3.74e-01	1.329
1098225	ENSG00000164164	34015	OTUD4	OTU domain containing 4	54726	4	n/a	n/a	3.76e-01	1.329
1088842	ENSG00000092199	3163	HNRNPC	heterogeneous nuclear ribonucleoprotein C (C1/C2)	3183	14	n/a	n/a	3.94e-01	1.328
1094153	ENSG00000136231	10496	IGF2BP3	insulin-like growth factor 2 mRNA binding protein 3	10643	7	n/a	n/a	3.80e-01	1.328
279945739	ENSG00000240137	0	RP11-103G8.2	RP11-103G8.2	0	3	n/a	n/a	3.76e-01	1.328
1087081	ENSG00000008324	30670	SS18L2	synovial sarcoma translocation gene on chromosome 18-like 2	51188	3	n/a	n/a	3.83e-01	1.328
1106260	ENSG00000215114	79715	UBXN2B	UBX domain protein 2B	137886	8	n/a	n/a	3.69e-01	1.328
1103248	ENSG00000187109	4647	NAP1L1	nucleosome assembly protein 1-like 1	4673	12	n/a	n/a	3.90e-01	1.328
1108315	ENSG00000234444	169673	ZNF736	zinc finger protein 736	728927	7	n/a	n/a	3.88e-01	1.328
280132606	ENSG00000259419	0	RP11-17L5.2	RP11-17L5.2	0	15	n/a	n/a	3.86e-01	1.328
1099843	ENSG00000170677	9173	SOCS6	suppressor of cytokine signaling 6	9306	18	n/a	n/a	3.87e-01	1.328
1103967	ENSG00000196504	34949	PRPF40A	PRP40 pre-mRNA processing factor 40 homolog A (S. cerevisiae)	55660	2	n/a	n/a	3.63e-01	1.327
1104318	ENSG00000197566	36820	ZNF624	zinc finger protein 624	57547	17	n/a	n/a	3.68e-01	1.327
279704647	ENSG00000206920	0	RNY1P6	RNA, Ro-associated Y1 pseudogene 6	0	13	n/a	n/a	3.85e-01	1.327
1101717	ENSG00000180332	122048	KCTD4	potassium channel tetramerisation domain containing 4	386618	13	n/a	n/a	3.86e-01	1.327
1100909	ENSG00000175768	125661	TOMM5	translocase of outer mitochondrial membrane 5 homolog (yeast)	401505	9	n/a	n/a	3.87e-01	1.327
280026703	ENSG00000250482	0	RP11-152K4.1	RP11-152K4.1	0	5	n/a	n/a	3.94e-01	1.327
280033385	ENSG00000251017	0	RP11-629B11.4	RP11-629B11.4	0	4	n/a	n/a	4.26e-01	1.327
1087704	ENSG00000061676	10629	NCKAP1	NCK-associated protein 1	10787	2	n/a	n/a	3.85e-01	1.327
1096479	ENSG00000152484	85505	USP12	ubiquitin specific peptidase 12	219333	13	n/a	n/a	3.78e-01	1.327
1099339	ENSG00000168496	2222	FEN1	flap structure-specific endonuclease 1	2237	11	n/a	n/a	3.86e-01	1.327
1091424	ENSG00000116095	41820	PLEKHA3	pleckstrin homology domain containing, family A (phosphoinositide binding specific) member 3	65977	2	n/a	n/a	3.82e-01	1.326
280011335	ENSG00000249264	0	EEF1A1P9	eukaryotic translation elongation factor 1 alpha 1 pseudogene 9	0	4	n/a	n/a	4.04e-01	1.326
1095675	ENSG00000145782	9017	ATG12	ATG12 autophagy related 12 homolog (S. cerevisiae)	9140	5	n/a	n/a	3.78e-01	1.326
1104905	ENSG00000203778	151786	C6orf225	chromosome 6 open reading frame 225	619208	6	n/a	n/a	3.85e-01	1.326
1087503	ENSG00000047932	36398	GOPC	golgi-associated PDZ and coiled-coil motif containing	57120	6	n/a	n/a	3.65e-01	1.326
1097680	ENSG00000162409	5531	PRKAA2	protein kinase, AMP-activated, alpha 2 catalytic subunit	5563	1	n/a	n/a	3.86e-01	1.326
1094311	ENSG00000137038	59984	C9orf123	chromosome 9 open reading frame 123	90871	9	n/a	n/a	3.86e-01	1.326
279715661	ENSG00000212153	0	U1	U1 spliceosomal RNA	0	7	n/a	n/a	3.43e-01	1.326
1087011	ENSG00000006625	54857	GGCT	gamma-glutamylcyclotransferase	79017	7	n/a	n/a	4.09e-01	1.325
1092123	ENSG00000121964	55515	GTDC1	glycosyltransferase-like domain containing 1	79712	2	n/a	n/a	3.68e-01	1.325
279908865	ENSG00000236257	0	RP11-144L1.2	RP11-144L1.2	0	1	n/a	n/a	3.88e-01	1.325
279788559	ENSG00000225507	0	AC069282.6	AC069282.6	0	7	n/a	n/a	3.86e-01	1.325
280103588	ENSG00000257286	0	RP11-545P7.4	RP11-545P7.4	0	12	n/a	n/a	3.83e-01	1.325
1090452	ENSG00000108590	30486	MED31	mediator complex subunit 31	51003	17	n/a	n/a	3.76e-01	1.325
1101936	ENSG00000181631	33134	P2RY13	purinergic receptor P2Y, G-protein coupled, 13	53829	3	n/a	n/a	3.82e-01	1.325
1101316	ENSG00000177917	80956	ARL6IP6	ADP-ribosylation-like factor 6 interacting protein 6	151188	2	n/a	n/a	3.94e-01	1.325
1090808	ENSG00000111605	10894	CPSF6	cleavage and polyadenylation specific factor 6, 68kDa	11052	12	n/a	n/a	3.86e-01	1.325
1097236	ENSG00000159055	33362	MIS18A	MIS18 kinetochore protein homolog A (S. pombe)	54069	21	n/a	n/a	3.65e-01	1.325
280017387	ENSG00000249758	0	CTB-43P18.1	CTB-43P18.1	0	5	n/a	n/a	3.86e-01	1.324
1096495	ENSG00000152601	4129	MBNL1	muscleblind-like (Drosophila)	4154	3	n/a	n/a	3.67e-01	1.324
1097954	ENSG00000163428	77728	LRRC58	leucine rich repeat containing 58	116064	3	n/a	n/a	3.88e-01	1.324
1104840	ENSG00000198964	92007	SGMS1	sphingomyelin synthase 1	259230	10	n/a	n/a	3.68e-01	1.324
279898133	ENSG00000235204	0	RP11-121A14.2	RP11-121A14.2	0	9	n/a	n/a	3.87e-01	1.324
1102790	ENSG00000185246	34304	PRPF39	PRP39 pre-mRNA processing factor 39 homolog (S. cerevisiae)	55015	14	n/a	n/a	3.76e-01	1.324
1090535	ENSG00000109133	34450	TMEM33	transmembrane protein 33	55161	4	n/a	n/a	3.86e-01	1.324
279840412	ENSG00000230139	0	RP11-498J9.4	RP11-498J9.4	0	10	n/a	n/a	4.33e-01	1.324
279947364	ENSG00000240296	0	AC010492.5	AC010492.5	0	19	n/a	n/a	4.21e-01	1.324
280011159	ENSG00000249249	0	AC010226.4	AC010226.4	0	5	n/a	n/a	3.63e-01	1.324
279461234	ENSG00000174977	0	AC026271.5	AC026271.5	0	17	n/a	n/a	3.63e-01	1.324
1087000	ENSG00000006451	5866	RALA	v-ral simian leukemia viral oncogene homolog A (ras related)	5898	7	n/a	n/a	3.84e-01	1.324
279938398	ENSG00000239254	0	RP11-365F18.3	RP11-365F18.3	0	7	n/a	n/a	3.67e-01	1.324
279756767	ENSG00000221879	0	RP11-332L8.2	RP11-332L8.2	0	1	n/a	n/a	4.11e-01	1.324
1097799	ENSG00000162851	40849	TFB2M	transcription factor B2, mitochondrial	64216	1	n/a	n/a	3.86e-01	1.324
1096991	ENSG00000157005	6710	SST	somatostatin	6750	3	n/a	n/a	3.70e-01	1.324
1094558	ENSG00000138297	1019717	TIMM23	translocase of inner mitochondrial membrane 23 homolog (yeast)	100287932	10	n/a	n/a	3.86e-01	1.324
280113559	ENSG00000258283	0	RP11-386G11.3	RP11-386G11.3	0	12	n/a	n/a	4.01e-01	1.323
280075543	ENSG00000254758	0	AP000889.1	AP000889.1	0	11	n/a	n/a	4.01e-01	1.323
1091270	ENSG00000115163	1051	CENPA	centromere protein A	1058	2	n/a	n/a	3.69e-01	1.323
1088291	ENSG00000078237	36381	C12orf5	chromosome 12 open reading frame 5	57103	12	n/a	n/a	2.43e-01	1.323
1100716	ENSG00000174749	79529	C4orf32	chromosome 4 open reading frame 32	132720	4	n/a	n/a	3.70e-01	1.323
1091772	ENSG00000119048	7277	UBE2B	ubiquitin-conjugating enzyme E2B	7320	5	n/a	n/a	3.84e-01	1.323
1097129	ENSG00000158122	83386	C9orf21	chromosome 9 open reading frame 21	195827	9	n/a	n/a	3.62e-01	1.323
1100668	ENSG00000174469	25796	CNTNAP2	contactin associated protein-like 2	26047	7	n/a	n/a	3.76e-01	1.323
279727204	ENSG00000214027	0	ARPC3P5	actin related protein 2/3 complex, subunit 3 pseudogene 5	0	6	n/a	n/a	3.65e-01	1.323
279717886	ENSG00000212802	0	RPL15P3	ribosomal protein L15 pseudogene 3	0	6	n/a	n/a	3.60e-01	1.323
1092303	ENSG00000123545	28814	NDUFAF4	NADH dehydrogenase (ubiquinone) 1 alpha subcomplex, assembly factor 4	29078	6	n/a	n/a	4.22e-01	1.322
1088155	ENSG00000074935	30657	TUBE1	tubulin, epsilon 1	51175	6	n/a	n/a	3.78e-01	1.322
1087973	ENSG00000070087	5185	PFN2	profilin 2	5217	3	n/a	n/a	3.86e-01	1.322
1101421	ENSG00000178531	126390	CTXN1	cortexin 1	404217	19	n/a	n/a	4.26e-01	1.322
1101494	ENSG00000178966	55812	RMI1	RMI1, RecQ mediated genome instability 1, homolog (S. cerevisiae)	80010	9	n/a	n/a	3.64e-01	1.322
1102192	ENSG00000182836	110175	PLCXD3	phosphatidylinositol-specific phospholipase C, X domain containing 3	345557	5	n/a	n/a	3.70e-01	1.322
280033392	ENSG00000251018	0	RP11-80G7.1	RP11-80G7.1	0	5	n/a	n/a	3.63e-01	1.321
1092349	ENSG00000124019	55646	FAM124B	family with sequence similarity 124B	79843	2	n/a	n/a	3.78e-01	1.321
1100282	ENSG00000172469	55497	MANEA	mannosidase, endo-alpha	79694	6	n/a	n/a	3.76e-01	1.321
1092341	ENSG00000123975	1155	CKS2	CDC28 protein kinase regulatory subunit 2	1164	9	n/a	n/a	4.34e-01	1.321
1098233	ENSG00000164180	81120	TMEM161B	transmembrane protein 161B	153396	5	n/a	n/a	3.77e-01	1.321
1099627	ENSG00000169756	3962	LIMS1	LIM and senescent cell antigen-like domains 1	3987	2	n/a	n/a	3.68e-01	1.321
1088368	ENSG00000080371	22766	RAB21	RAB21, member RAS oncogene family	23011	12	n/a	n/a	3.86e-01	1.321
1088491	ENSG00000083937	25727	CHMP2B	charged multivesicular body protein 2B	25978	3	n/a	n/a	3.87e-01	1.321
1092251	ENSG00000123124	10901	WWP1	WW domain containing E3 ubiquitin protein ligase 1	11059	8	n/a	n/a	3.95e-01	1.321
280114565	ENSG00000258378	0	RP11-517O13.1	RP11-517O13.1	0	14	n/a	n/a	3.91e-01	1.321
1097151	ENSG00000158321	25802	AUTS2	autism susceptibility candidate 2	26053	7	n/a	n/a	3.58e-01	1.321
1087721	ENSG00000062725	10366	APPBP2	amyloid beta precursor protein (cytoplasmic tail) binding protein 2	10513	17	n/a	n/a	3.70e-01	1.320
1101867	ENSG00000181163	4838	NPM1	nucleophosmin (nucleolar phosphoprotein B23, numatrin)	4869	5	n/a	n/a	3.86e-01	1.320
279726836	ENSG00000214009	0	RP4-774G10.1	RP4-774G10.1	0	X	n/a	n/a	3.77e-01	1.320
1093691	ENSG00000133687	58091	TMTC1	transmembrane and tetratricopeptide repeat containing 1	83857	12	n/a	n/a	3.91e-01	1.320
1091242	ENSG00000114942	1920	EEF1B2	eukaryotic translation elongation factor 1 beta 2	1933	2	n/a	n/a	3.78e-01	1.320
279953709	ENSG00000241079	0	AC131055.8	AC131055.8	0	17	n/a	n/a	3.92e-01	1.320
1093241	ENSG00000130748	34247	TMEM160	transmembrane protein 160	54958	19	n/a	n/a	4.09e-01	1.320
1092686	ENSG00000126003	5294	PLAGL2	pleiomorphic adenoma gene-like 2	5326	20	n/a	n/a	4.18e-01	1.320
1103790	ENSG00000189376	59123	C8orf76	chromosome 8 open reading frame 76	84933	8	n/a	n/a	3.85e-01	1.320
1100232	ENSG00000172292	90133	CERS6	ceramide synthase 6	253782	2	n/a	n/a	3.78e-01	1.320
279624116	ENSG00000197522	0	AC007920.1	AC007920.1	0	3	n/a	n/a	3.87e-01	1.320
1093708	ENSG00000133818	22556	RRAS2	related RAS viral (r-ras) oncogene homolog 2	22800	11	n/a	n/a	3.65e-01	1.320
279778426	ENSG00000224598	0	RPS5P2	ribosomal protein S5 pseudogene 2	0	21	n/a	n/a	3.79e-01	1.320
1094718	ENSG00000139233	58508	LLPH	LLP homolog, long-term synaptic facilitation (Aplysia)	84298	12	n/a	n/a	3.86e-01	1.320
1097266	ENSG00000159217	10495	IGF2BP1	insulin-like growth factor 2 mRNA binding protein 1	10642	17	n/a	n/a	3.70e-01	1.319
279943042	ENSG00000239801	0	RP11-755B10.2	RP11-755B10.2	0	3	n/a	n/a	3.96e-01	1.319
1091168	ENSG00000114302	5544	PRKAR2A	protein kinase, cAMP-dependent, regulatory, type II, alpha	5576	3	n/a	n/a	3.81e-01	1.319
1087808	ENSG00000065548	35142	ZC3H15	zinc finger CCCH-type containing 15	55854	2	n/a	n/a	3.63e-01	1.319
1087087	ENSG00000008513	6446	ST3GAL1	ST3 beta-galactoside alpha-2,3-sialyltransferase 1	6482	8	n/a	n/a	4.27e-01	1.319
1098353	ENSG00000164631	7516	ZNF12	zinc finger protein 12	7559	7	n/a	n/a	3.86e-01	1.319
1088782	ENSG00000090932	10536	DLL3	delta-like 3 (Drosophila)	10683	19	n/a	n/a	3.87e-01	1.319
279913122	ENSG00000236671	0	RP11-573I11.2	RP11-573I11.2	0	10	n/a	n/a	3.98e-01	1.319
1090768	ENSG00000111269	1380	CREBL2	cAMP responsive element binding protein-like 2	1389	12	n/a	n/a	4.90e-01	1.319
280091171	ENSG00000255896	0	U47924.19	U47924.19	0	12	n/a	n/a	3.83e-01	1.319
1098662	ENSG00000165898	78932	ISCA2	iron-sulfur cluster assembly 2 homolog (S. cerevisiae)	122961	14	n/a	n/a	3.79e-01	1.319
1097852	ENSG00000163041	3003	H3F3A	H3 histone, family 3A	3020	1	n/a	n/a	3.85e-01	1.319
1092971	ENSG00000128708	8454	HAT1	histone acetyltransferase 1	8520	2	n/a	n/a	3.74e-01	1.319
1094633	ENSG00000138685	2232	FGF2	fibroblast growth factor 2 (basic)	2247	4	n/a	n/a	3.99e-01	1.319
1103546	ENSG00000188394	2827	GPR21	G protein-coupled receptor 21	2844	9	n/a	n/a	3.97e-01	1.319
279801420	ENSG00000226624	0	CTA-351J1.1	CTA-351J1.1	0	7	n/a	n/a	4.23e-01	1.319
1091731	ENSG00000118579	56107	MED28	mediator complex subunit 28	80306	4	n/a	n/a	3.85e-01	1.318
1107432	ENSG00000228674	0	AC011483.1	AC011483.1	0	19	n/a	n/a	4.32e-01	1.318
279876082	ENSG00000233292	0	RP11-341B24.3	RP11-341B24.3	0	10	n/a	n/a	3.70e-01	1.318
1088557	ENSG00000086061	3281	DNAJA1	DnaJ (Hsp40) homolog, subfamily A, member 1	3301	9	n/a	n/a	3.87e-01	1.318
1088286	ENSG00000078114	10382	NEBL	nebulette	10529	10	n/a	n/a	3.85e-01	1.318
1098650	ENSG00000165832	80281	TRUB1	TruB pseudouridine (psi) synthase homolog 1 (E. coli)	142940	10	n/a	n/a	3.98e-01	1.318
1087809	ENSG00000065559	6380	MAP2K4	mitogen-activated protein kinase kinase 4	6416	17	n/a	n/a	3.69e-01	1.317
1091707	ENSG00000118412	0	CASP8AP2	caspase 8 associated protein 2	0	6	n/a	n/a	3.77e-01	1.317
1094044	ENSG00000135698	10054	MPHOSPH6	M-phase phosphoprotein 6	10200	16	n/a	n/a	3.71e-01	1.317
1100710	ENSG00000174720	31054	LARP7	La ribonucleoprotein domain family, member 7	51574	4	n/a	n/a	3.75e-01	1.317
1103758	ENSG00000189227	80475	C15orf61	chromosome 15 open reading frame 61	145853	15	n/a	n/a	3.75e-01	1.317
1090513	ENSG00000108984	5576	MAP2K6	mitogen-activated protein kinase kinase 6	5608	17	n/a	n/a	3.76e-01	1.317
1104798	ENSG00000198890	34459	PRMT6	protein arginine methyltransferase 6	55170	1	n/a	n/a	3.86e-01	1.317
1089826	ENSG00000104643	41879	MTMR9	myotubularin related protein 9	66036	8	n/a	n/a	3.79e-01	1.317
1107460	ENSG00000228835	0	AC012123.1	Uncharacterized protein	0	18	n/a	n/a	3.85e-01	1.317
279943249	ENSG00000239830	0	CTD-3116E22.2	CTD-3116E22.2	0	19	n/a	n/a	3.78e-01	1.317
1098161	ENSG00000164032	2998	H2AFZ	H2A histone family, member Z	3015	4	n/a	n/a	3.81e-01	1.317
279864892	ENSG00000232295	157123395	RP11-154D6.1	RP11-154D6.1	100507367	6	n/a	n/a	3.61e-01	1.317
1090180	ENSG00000106341	10684	PPP1R17	protein phosphatase 1, regulatory subunit 17	10842	7	n/a	n/a	4.02e-01	1.317
1105721	ENSG00000212664	0	RP11-592N21.1	RP11-592N21.1	0	15	n/a	n/a	3.67e-01	1.316
279488997	ENSG00000178464	0	CTD-2192J16.15	CTD-2192J16.15	0	19	n/a	n/a	3.86e-01	1.316
1094827	ENSG00000139977	78921	NAA30	N(alpha)-acetyltransferase 30, NatC catalytic subunit	122830	14	n/a	n/a	3.91e-01	1.316
1097705	ENSG00000162520	57203	SYNC	syncoilin, intermediate filament protein	81493	1	n/a	n/a	3.95e-01	1.316
279651055	ENSG00000198833	30946	UBE2J1	ubiquitin-conjugating enzyme E2, J1, U	51465	6	n/a	n/a	3.72e-01	1.316
1093698	ENSG00000133740	1863	E2F5	E2F transcription factor 5, p130-binding	1875	8	n/a	n/a	3.80e-01	1.316
279957575	ENSG00000241511	0	RPS15AP24	ribosomal protein S15a pseudogene 24	0	8	n/a	n/a	4.26e-01	1.315
1088577	ENSG00000086619	35885	ERO1LB	ERO1-like beta (S. cerevisiae)	56605	1	n/a	n/a	3.83e-01	1.315
1103596	ENSG00000188613	109898	NANOS1	nanos homolog 1 (Drosophila)	340719	10	n/a	n/a	3.86e-01	1.315
279750855	ENSG00000220695	0	RP1-121G13.3	RP1-121G13.3	0	6	n/a	n/a	3.91e-01	1.315
1090390	ENSG00000108239	22987	TBC1D12	TBC1 domain family, member 12	23232	10	n/a	n/a	4.74e-01	1.315
1087349	ENSG00000029725	9012	RABEP1	rabaptin, RAB GTPase binding effector protein 1	9135	17	n/a	n/a	3.62e-01	1.315
1102424	ENSG00000183735	28846	TBK1	TANK-binding kinase 1	29110	12	n/a	n/a	3.82e-01	1.315
1093288	ENSG00000131013	59500	PPIL4	peptidylprolyl isomerase (cyclophilin)-like 4	85313	6	n/a	n/a	3.99e-01	1.315
1097831	ENSG00000162972	55371	C2orf47	chromosome 2 open reading frame 47	79568	2	n/a	n/a	3.86e-01	1.315
1098264	ENSG00000164294	143205	GPX8	glutathione peroxidase 8 (putative)	493869	5	n/a	n/a	3.52e-01	1.315
1092906	ENSG00000128254	25524	C22orf24	chromosome 22 open reading frame 24	25775	22	n/a	n/a	3.87e-01	1.315
1095431	ENSG00000143994	58894	ABHD1	abhydrolase domain containing 1	84696	2	n/a	n/a	4.22e-01	1.315
279971815	ENSG00000243077	0	RP11-204J18.2	RP11-204J18.2	0	3	n/a	n/a	3.69e-01	1.315
1104463	ENSG00000197982	79238	C1orf122	chromosome 1 open reading frame 122	127687	1	n/a	n/a	4.02e-01	1.315
1100709	ENSG00000174718	34485	C12orf35	chromosome 12 open reading frame 35	55196	12	n/a	n/a	3.77e-01	1.314
279779637	ENSG00000224701	0	RP6-227L5.1	RP6-227L5.1	0	X	n/a	n/a	3.78e-01	1.314
280031930	ENSG00000250910	0	RP11-27G13.2	RP11-27G13.2	0	4	n/a	n/a	3.87e-01	1.314
1102742	ENSG00000185055	1015453	EFCAB10	EF-hand calcium binding domain 10	100130771	7	n/a	n/a	3.75e-01	1.314
279665547	ENSG00000201778	0	Y_RNA	Y RNA	0	3	n/a	n/a	4.01e-01	1.314
1100218	ENSG00000172239	10458	PAIP1	poly(A) binding protein interacting protein 1	10605	5	n/a	n/a	3.81e-01	1.314
1091540	ENSG00000116906	8382	GNPAT	glyceronephosphate O-acyltransferase	8443	1	n/a	n/a	3.80e-01	1.314
279879327	ENSG00000233554	0	RP11-326F20.5	RP11-326F20.5	0	9	n/a	n/a	3.82e-01	1.314
279929588	ENSG00000238072	0	RP11-305M3.2	RP11-305M3.2	0	7	n/a	n/a	3.81e-01	1.314
1092597	ENSG00000125691	9214	RPL23	ribosomal protein L23	9349	17	n/a	n/a	4.23e-01	1.314
280085049	ENSG00000255342	0	RP11-762B21.5	RP11-762B21.5	0	11	n/a	n/a	4.37e-01	1.314
1101086	ENSG00000176720	662	BOK	BCL2-related ovarian killer	666	2	n/a	n/a	3.85e-01	1.314
1093191	ENSG00000130520	25553	LSM4	LSM4 homolog, U6 small nuclear RNA associated (S. cerevisiae)	25804	19	n/a	n/a	3.88e-01	1.314
1088580	ENSG00000086712	35076	TXLNG	taxilin gamma	55787	X	n/a	n/a	3.77e-01	1.314
280020763	ENSG00000250012	0	RP11-124N2.1	RP11-124N2.1	0	3	n/a	n/a	3.86e-01	1.313
280103394	ENSG00000257267	10620	ZNF271	zinc finger protein 271	10778	18	n/a	n/a	3.79e-01	1.313
1088077	ENSG00000072756	30577	TRNT1	tRNA nucleotidyl transferase, CCA-adding, 1	51095	3	n/a	n/a	3.69e-01	1.313
1096480	ENSG00000152492	81045	CCDC50	coiled-coil domain containing 50	152137	3	n/a	n/a	4.09e-01	1.313
1102229	ENSG00000182985	23458	CADM1	cell adhesion molecule 1	23705	11	n/a	n/a	3.85e-01	1.313
1089566	ENSG00000102543	57284	CDADC1	cytidine and dCMP deaminase domain containing 1	81602	13	n/a	n/a	3.63e-01	1.313
1099359	ENSG00000168589	57899	DYNLRB2	dynein, light chain, roadblock-type 2	83657	16	n/a	n/a	4.30e-01	1.313
1099286	ENSG00000168282	4222	MGAT2	mannosyl (alpha-1,6-)-glycoprotein beta-1,2-N-acetylglucosaminyltransferase	4247	14	n/a	n/a	3.81e-01	1.313
1093888	ENSG00000134884	34371	ARGLU1	arginine and glutamate rich 1	55082	13	n/a	n/a	3.95e-01	1.313
1103764	ENSG00000189266	34918	PNRC2	proline-rich nuclear receptor coactivator 2	55629	1	n/a	n/a	3.68e-01	1.313
1097931	ENSG00000163348	59966	PYGO2	pygopus homolog 2 (Drosophila)	90780	1	n/a	n/a	3.86e-01	1.313
1101545	ENSG00000179195	80359	ZNF664	zinc finger protein 664	144348	12	n/a	n/a	3.75e-01	1.313
1095317	ENSG00000143398	8336	PIP5K1A	phosphatidylinositol-4-phosphate 5-kinase, type I, alpha	8394	1	n/a	n/a	3.70e-01	1.313
280029027	ENSG00000250669	0	RP11-83M16.3	RP11-83M16.3	0	5	n/a	n/a	3.86e-01	1.313
279957060	ENSG00000241472	157122915	RP11-204J18.3	RP11-204J18.3	100506994	3	n/a	n/a	3.76e-01	1.313
1098589	ENSG00000165617	30820	DACT1	dapper, antagonist of beta-catenin, homolog 1 (Xenopus laevis)	51339	14	n/a	n/a	4.32e-01	1.312
280093911	ENSG00000256211	0	RP11-1018J11.1	RP11-1018J11.1	0	12	n/a	n/a	3.81e-01	1.312
1101427	ENSG00000178568	2051	ERBB4	v-erb-a erythroblastic leukemia viral oncogene homolog 4 (avian)	2066	2	n/a	n/a	3.95e-01	1.312
1102801	ENSG00000185272	33326	RBM11	RNA binding motif protein 11	54033	21	n/a	n/a	3.88e-01	1.312
1103115	ENSG00000186522	80943	SEPT10	septin 10	151011	2	n/a	n/a	3.76e-01	1.312
280119601	ENSG00000258675	157122563	RP11-299L17.3	RP11-299L17.3	100506700	14	n/a	n/a	3.52e-01	1.312
1096918	ENSG00000156374	58319	PCGF6	polycomb group ring finger 6	84108	10	n/a	n/a	3.94e-01	1.312
279948187	ENSG00000240401	0	AC012358.8	AC012358.8	0	2	n/a	n/a	3.83e-01	1.312
1095628	ENSG00000145416	34305	MARCH1	membrane-associated ring finger (C3HC4) 1	55016	4	n/a	n/a	3.75e-01	1.312
280031913	ENSG00000250909	0	RP11-843P14.2	RP11-843P14.2	0	5	n/a	n/a	3.98e-01	1.312
1103922	ENSG00000196387	7655	ZNF140	zinc finger protein 140	7699	12	n/a	n/a	3.79e-01	1.312
1090792	ENSG00000111412	55597	C12orf49	chromosome 12 open reading frame 49	79794	12	n/a	n/a	3.93e-01	1.312
279748520	ENSG00000219023	0	RP3-340B19.2	RP3-340B19.2	0	6	n/a	n/a	3.96e-01	1.312
1099234	ENSG00000168061	29635	SAC3D1	SAC3 domain containing 1	29901	11	n/a	n/a	3.84e-01	1.312
1087397	ENSG00000036054	35062	TBC1D23	TBC1 domain family, member 23	55773	3	n/a	n/a	3.77e-01	1.312
279917513	ENSG00000237037	1016176	RP4-669P10.18	RP4-669P10.18	100132273	22	n/a	n/a	3.92e-01	1.311
280135768	ENSG00000259595	0	RP11-516C1.1	RP11-516C1.1	0	15	n/a	n/a	4.01e-01	1.311
1091620	ENSG00000117505	1798	DR1	down-regulator of transcription 1, TBP-binding (negative cofactor 2)	1810	1	n/a	n/a	3.79e-01	1.311
279978639	ENSG00000243742	76641	RPLP0P2	ribosomal protein, large, P0 pseudogene 2	113157	11	n/a	n/a	4.22e-01	1.311
1098512	ENSG00000165264	4686	NDUFB6	NADH dehydrogenase (ubiquinone) 1 beta subcomplex, 6, 17kDa	4712	9	n/a	n/a	3.85e-01	1.311
280094664	ENSG00000256306	0	RP11-4N23.1	RP11-4N23.1	0	12	n/a	n/a	4.32e-01	1.311
1091382	ENSG00000115808	6761	STRN	striatin, calmodulin binding protein	6801	2	n/a	n/a	3.75e-01	1.311
1104663	ENSG00000198612	10762	COPS8	COP9 constitutive photomorphogenic homolog subunit 8 (Arabidopsis)	10920	2	n/a	n/a	3.69e-01	1.311
1088393	ENSG00000081019	33956	RSBN1	round spermatid basic protein 1	54665	1	n/a	n/a	3.86e-01	1.311
279841042	ENSG00000230191	0	RP4-725G10.3	RP4-725G10.3	0	7	n/a	n/a	3.72e-01	1.311
1093726	ENSG00000133997	9857	MED6	mediator complex subunit 6	10001	14	n/a	n/a	3.75e-01	1.311
1101255	ENSG00000177565	55521	TBL1XR1	transducin (beta)-like 1 X-linked receptor 1	79718	3	n/a	n/a	3.68e-01	1.311
1100694	ENSG00000174606	59969	ANGEL2	angel homolog 2 (Drosophila)	90806	1	n/a	n/a	3.78e-01	1.311
280124934	ENSG00000258981	0	COX5AP2	cytochrome c oxidase subunit Va pseudogene 2	0	14	n/a	n/a	3.86e-01	1.311
1088638	ENSG00000088179	5743	PTPN4	protein tyrosine phosphatase, non-receptor type 4 (megakaryocyte)	5775	2	n/a	n/a	4.12e-01	1.310
1104605	ENSG00000198440	80664	ZNF583	zinc finger protein 583	147949	19	n/a	n/a	3.79e-01	1.310
1088947	ENSG00000096872	55974	IFT74	intraflagellar transport 74 homolog (Chlamydomonas)	80173	9	n/a	n/a	3.86e-01	1.310
1094381	ENSG00000137414	30920	FAM8A1	family with sequence similarity 8, member A1	51439	6	n/a	n/a	3.86e-01	1.310
1090314	ENSG00000107560	22597	RAB11FIP2	RAB11 family interacting protein 2 (class I)	22841	10	n/a	n/a	4.14e-01	1.310
1097736	ENSG00000162627	30856	SNX7	sorting nexin 7	51375	1	n/a	n/a	3.86e-01	1.310
279911542	ENSG00000236493	0	EIF2S2P3	eukaryotic translation initiation factor 2, subunit 2 beta pseudogene 3	0	10	n/a	n/a	3.69e-01	1.310
1105083	ENSG00000204306	0	AP002348.1	AP002348.1	0	11	n/a	n/a	3.86e-01	1.310
1105328	ENSG00000204954	181580	C12orf73	chromosome 12 open reading frame 73	728568	12	n/a	n/a	3.70e-01	1.310
1101030	ENSG00000176399	40594	DMRTA1	DMRT-like family A1	63951	9	n/a	n/a	3.46e-01	1.310
1107954	ENSG00000232119	28721	MCTS1	malignant T cell amplified sequence 1	28985	X	n/a	n/a	3.83e-01	1.310
280064014	ENSG00000253954	0	HMGN1P38	high mobility group nucleosome binding domain 1 pseudogene 38	0	15	n/a	n/a	4.18e-01	1.310
1089219	ENSG00000100564	5251	PIGH	phosphatidylinositol glycan anchor biosynthesis, class H	5283	14	n/a	n/a	4.15e-01	1.310
1101185	ENSG00000177200	56006	CHD9	chromodomain helicase DNA binding protein 9	80205	16	n/a	n/a	3.74e-01	1.310
279809889	ENSG00000227344	0	RP11-266F12.1	RP11-266F12.1	0	7	n/a	n/a	3.85e-01	1.310
1087862	ENSG00000066855	9506	MTFR1	mitochondrial fission regulator 1	9650	8	n/a	n/a	3.73e-01	1.309
1094069	ENSG00000135837	9713	CEP350	centrosomal protein 350kDa	9857	1	n/a	n/a	3.84e-01	1.309
279899202	ENSG00000235325	0	AC009963.6	AC009963.6	0	2	n/a	n/a	4.18e-01	1.309
1098555	ENSG00000165476	85696	REEP3	receptor accessory protein 3	221035	10	n/a	n/a	4.18e-01	1.309
279889262	ENSG00000234456	157121471	MAGI2-AS3	MAGI2 antisense RNA 3 (non-protein coding)	100505881	7	n/a	n/a	3.76e-01	1.309
1087813	ENSG00000065615	30649	CYB5R4	cytochrome b5 reductase 4	51167	6	n/a	n/a	3.95e-01	1.309
1095245	ENSG00000143119	958	CD53	CD53 molecule	963	1	n/a	n/a	3.87e-01	1.309
1102666	ENSG00000184787	7284	UBE2G2	ubiquitin-conjugating enzyme E2G 2	7327	21	n/a	n/a	3.64e-01	1.309
279860645	ENSG00000231920	1002466	RP11-565H13.2	RP11-565H13.2	100128511	10	n/a	n/a	3.69e-01	1.309
280067476	ENSG00000254198	0	RP11-598P20.3	RP11-598P20.3	0	8	n/a	n/a	3.81e-01	1.309
1093102	ENSG00000129968	57598	FAM108A1	family with sequence similarity 108, member A1	81926	19	n/a	n/a	3.86e-01	1.309
1090382	ENSG00000108106	27083	UBE2S	ubiquitin-conjugating enzyme E2S	27338	19	n/a	n/a	3.87e-01	1.309
1101489	ENSG00000178935	55621	ZNF552	zinc finger protein 552	79818	19	n/a	n/a	3.67e-01	1.309
1092813	ENSG00000127334	8384	DYRK2	dual-specificity tyrosine-(Y)-phosphorylation regulated kinase 2	8445	12	n/a	n/a	3.63e-01	1.309
1094476	ENSG00000137871	34105	ZNF280D	zinc finger protein 280D	54816	15	n/a	n/a	3.90e-01	1.308
1098270	ENSG00000164305	832	CASP3	caspase 3, apoptosis-related cysteine peptidase	836	4	n/a	n/a	3.52e-01	1.308
279739241	ENSG00000215311	0	NPM1P12	nucleophosmin 1 (nucleolar phosphoprotein B23, numatrin) pseudogene 12	0	7	n/a	n/a	3.89e-01	1.308
1099999	ENSG00000171320	81296	ESCO2	establishment of cohesion 1 homolog 2 (S. cerevisiae)	157570	8	n/a	n/a	3.66e-01	1.308
1089827	ENSG00000104660	23239	LEPROTL1	leptin receptor overlapping transcript-like 1	23484	8	n/a	n/a	3.75e-01	1.308
1095665	ENSG00000145734	35103	BDP1	B double prime 1, subunit of RNA polymerase III transcription initiation factor IIIB	55814	5	n/a	n/a	3.74e-01	1.308
1091094	ENSG00000113558	6464	SKP1	S-phase kinase-associated protein 1	6500	5	n/a	n/a	3.82e-01	1.308
279915940	ENSG00000236917	0	DNAJA1P2	DnaJ (Hsp40) homolog, subfamily A, member 1 pseudogene 2	0	2	n/a	n/a	3.78e-01	1.308
1089800	ENSG00000104408	3621	EIF3E	eukaryotic translation initiation factor 3, subunit E	3646	8	n/a	n/a	3.86e-01	1.308
1093468	ENSG00000132294	22922	EFR3A	EFR3 homolog A (S. cerevisiae)	23167	8	n/a	n/a	3.47e-01	1.308
1102500	ENSG00000184076	29531	UQCR10	ubiquinol-cytochrome c reductase, complex III subunit X	29796	22	n/a	n/a	3.67e-01	1.308
1093520	ENSG00000132541	10101	HRSP12	heat-responsive protein 12	10247	8	n/a	n/a	3.86e-01	1.307
1100954	ENSG00000176022	79173	B3GALT6	UDP-Gal:betaGal beta 1,3-galactosyltransferase polypeptide 6	126792	1	n/a	n/a	4.32e-01	1.307
279902998	ENSG00000235695	0	RP11-395P16.1	RP11-395P16.1	0	3	n/a	n/a	3.64e-01	1.307
280088188	ENSG00000255568	0	BRWD1-IT2	BRWD1 intronic transcript 2 (non-protein coding)	0	21	n/a	n/a	3.88e-01	1.307
1098935	ENSG00000166925	57310	TSC22D4	TSC22 domain family, member 4	81628	7	n/a	n/a	3.79e-01	1.307
1087362	ENSG00000032219	5894	ARID4A	AT rich interactive domain 4A (RBP1-like)	5926	14	n/a	n/a	3.93e-01	1.307
280083575	ENSG00000255252	0	RP1-65P5.3	RP1-65P5.3	0	11	n/a	n/a	3.85e-01	1.307
1102884	ENSG00000185658	33307	BRWD1	bromodomain and WD repeat domain containing 1	54014	21	n/a	n/a	3.71e-01	1.307
1092998	ENSG00000128951	1842	DUT	deoxyuridine triphosphatase	1854	15	n/a	n/a	3.88e-01	1.307
1090878	ENSG00000111911	79625	HINT3	histidine triad nucleotide binding protein 3	135114	6	n/a	n/a	3.69e-01	1.307
1090394	ENSG00000108256	36805	NUFIP2	nuclear fragile X mental retardation protein interacting protein 2	57532	17	n/a	n/a	3.74e-01	1.307
1105568	ENSG00000205791	1000194	LOH12CR2	loss of heterozygosity, 12, chromosomal region 2	503693	12	n/a	n/a	3.76e-01	1.307
1087897	ENSG00000067900	6061	ROCK1	Rho-associated, coiled-coil containing protein kinase 1	6093	18	n/a	n/a	3.86e-01	1.306
280136154	ENSG00000259623	0	RP11-156E6.1	RP11-156E6.1	0	17	n/a	n/a	3.87e-01	1.306
1092799	ENSG00000127184	1341	COX7C	cytochrome c oxidase subunit VIIc	1350	5	n/a	n/a	3.43e-01	1.306
1109011	ENSG00000241852	143198	C8orf58	chromosome 8 open reading frame 58	541565	8	n/a	n/a	3.81e-01	1.306
280072253	ENSG00000254544	0	RP11-428C19.6	RP11-428C19.6	0	11	n/a	n/a	3.70e-01	1.306
1087084	ENSG00000008405	1398	CRY1	cryptochrome 1 (photolyase-like)	1407	12	n/a	n/a	3.82e-01	1.306
1101740	ENSG00000180448	23281	HMHA1	histocompatibility (minor) HA-1	23526	19	n/a	n/a	3.66e-01	1.306
1086981	ENSG00000006042	25771	TMEM98	transmembrane protein 98	26022	17	n/a	n/a	3.86e-01	1.306
1089210	ENSG00000100519	5674	PSMC6	proteasome (prosome, macropain) 26S subunit, ATPase, 6	5706	14	n/a	n/a	3.85e-01	1.306
279747910	ENSG00000218483	0	RP11-554D15.2	RP11-554D15.2	0	6	n/a	n/a	3.88e-01	1.306
1098227	ENSG00000164168	35040	TMEM184C	transmembrane protein 184C	55751	4	n/a	n/a	3.69e-01	1.306
1093404	ENSG00000131779	8722	PEX11B	peroxisomal biogenesis factor 11 beta	8799	1	n/a	n/a	3.79e-01	1.306
280114553	ENSG00000258377	0	RP11-649E7.5	RP11-649E7.5	0	14	n/a	n/a	3.81e-01	1.306
1100362	ENSG00000172845	6630	SP3	Sp3 transcription factor	6670	2	n/a	n/a	4.32e-01	1.306
1103551	ENSG00000188419	1113	CHM	choroideremia (Rab escort protein 1)	1121	X	n/a	n/a	3.77e-01	1.305
1094576	ENSG00000138382	28817	METTL5	methyltransferase like 5	29081	2	n/a	n/a	4.03e-01	1.305
1091988	ENSG00000120705	2092	ETF1	eukaryotic translation termination factor 1	2107	5	n/a	n/a	3.86e-01	1.305
1090089	ENSG00000105829	10136	BET1	blocked early in transport 1 homolog (S. cerevisiae)	10282	7	n/a	n/a	3.66e-01	1.305
1105014	ENSG00000204116	32824	CHIC1	cysteine-rich hydrophobic domain 1	53344	X	n/a	n/a	3.85e-01	1.305
1097213	ENSG00000158806	10214	NPM2	nucleophosmin/nucleoplasmin 2	10361	8	n/a	n/a	3.86e-01	1.305
1098485	ENSG00000165156	11083	ZHX1	zinc fingers and homeoboxes 1	11244	8	n/a	n/a	3.79e-01	1.304
1088458	ENSG00000082996	11177	RNF13	ring finger protein 13	11342	3	n/a	n/a	3.68e-01	1.304
1089612	ENSG00000102924	865	CBLN1	cerebellin 1 precursor	869	16	n/a	n/a	4.33e-01	1.304
1090378	ENSG00000108064	6977	TFAM	transcription factor A, mitochondrial	7019	10	n/a	n/a	3.90e-01	1.304
1098705	ENSG00000166068	81523	SPRED1	sprouty-related, EVH1 domain containing 1	161742	15	n/a	n/a	3.57e-01	1.304
279873462	ENSG00000233040	0	FAM204BP	family with sequence similarity 204, member B, pseudogene	0	1	n/a	n/a	3.86e-01	1.304
1088045	ENSG00000072041	34406	SLC6A15	solute carrier family 6 (neutral amino acid transporter), member 15	55117	12	n/a	n/a	3.77e-01	1.304
1094399	ENSG00000137500	37952	CCDC90B	coiled-coil domain containing 90B	60492	11	n/a	n/a	3.86e-01	1.304
279827547	ENSG00000228958	0	RP5-1125A11.5	RP5-1125A11.5	0	20	n/a	n/a	4.34e-01	1.304
279943299	ENSG00000239842	0	TRNAE32P	transfer RNA glutamic acid 32 (anticodon UUC) pseudogene	0	1	n/a	n/a	4.31e-01	1.304
279906433	ENSG00000236031	0	RP11-269F20.1	RP11-269F20.1	0	1	n/a	n/a	4.32e-01	1.304
1104085	ENSG00000196850	81478	PPTC7	PTC7 protein phosphatase homolog (S. cerevisiae)	160760	12	n/a	n/a	3.76e-01	1.304
1090867	ENSG00000111860	122216	C6orf204	chromosome 6 open reading frame 204	387119	6	n/a	n/a	3.78e-01	1.304
1103836	ENSG00000196159	55436	FAT4	FAT tumor suppressor homolog 4 (Drosophila)	79633	4	n/a	n/a	3.86e-01	1.304
1103252	ENSG00000187123	79430	LYPD6	LY6/PLAUR domain containing 6	130574	2	n/a	n/a	3.86e-01	1.304
1095617	ENSG00000145354	149565	CISD2	CDGSH iron sulfur domain 2	493856	4	n/a	n/a	3.98e-01	1.304
1093770	ENSG00000134245	7439	WNT2B	wingless-type MMTV integration site family, member 2B	7482	1	n/a	n/a	4.17e-01	1.303
1095674	ENSG00000145781	30878	COMMD10	COMM domain containing 10	51397	5	n/a	n/a	3.76e-01	1.303
1091698	ENSG00000118292	55433	C1orf54	chromosome 1 open reading frame 54	79630	1	n/a	n/a	4.34e-01	1.303
279957542	ENSG00000241505	0	RP11-161I10.1	RP11-161I10.1	0	1	n/a	n/a	3.70e-01	1.303
1096350	ENSG00000151553	36973	FAM160B1	family with sequence similarity 160, member B1	57700	10	n/a	n/a	4.32e-01	1.303
1094191	ENSG00000136450	6390	SRSF1	serine/arginine-rich splicing factor 1	6426	17	n/a	n/a	3.64e-01	1.303
1098872	ENSG00000166710	564	B2M	beta-2-microglobulin	567	15	n/a	n/a	4.36e-01	1.303
1104332	ENSG00000197601	58399	FAR1	fatty acyl CoA reductase 1	84188	11	n/a	n/a	4.12e-01	1.303
280106555	ENSG00000257556	0	RP11-44N21.1	RP11-44N21.1	0	14	n/a	n/a	3.88e-01	1.303
1102024	ENSG00000182132	29811	KCNIP1	Kv channel interacting protein 1	30820	5	n/a	n/a	3.67e-01	1.303
1104418	ENSG00000197872	57255	FAM49A	family with sequence similarity 49, member A	81553	2	n/a	n/a	4.20e-01	1.303
280130623	ENSG00000259305	157124431	ZHX1-C8ORF76	ZHX1-C8ORF76 readthrough	100533106	8	n/a	n/a	3.86e-01	1.303
1089799	ENSG00000104388	5830	RAB2A	RAB2A, member RAS oncogene family	5862	8	n/a	n/a	3.86e-01	1.303
1097390	ENSG00000160207	10919	HSF2BP	heat shock transcription factor 2 binding protein	11077	21	n/a	n/a	3.47e-01	1.303
1107995	ENSG00000232387	0	SKA2L	spindle and kinetochore associated complex subunit 2-like	0	9	n/a	n/a	3.86e-01	1.303
1096782	ENSG00000155097	525	ATP6V1C1	ATPase, H+ transporting, lysosomal 42kDa, V1 subunit C1	528	8	n/a	n/a	3.74e-01	1.303
1091241	ENSG00000114933	34180	INO80D	INO80 complex subunit D	54891	2	n/a	n/a	3.82e-01	1.303
279943831	ENSG00000239911	0	RP11-796I2.2	RP11-796I2.2	0	7	n/a	n/a	3.51e-01	1.303
1099066	ENSG00000167523	78975	C16orf55	chromosome 16 open reading frame 55	124045	16	n/a	n/a	3.72e-01	1.303
1088479	ENSG00000083799	1529	CYLD	cylindromatosis (turban tumor syndrome)	1540	16	n/a	n/a	3.85e-01	1.303
1102212	ENSG00000182916	36128	TCEAL7	transcription elongation factor A (SII)-like 7	56849	X	n/a	n/a	4.02e-01	1.303
280069933	ENSG00000254373	0	RP11-34P1.2	RP11-34P1.2	0	5	n/a	n/a	3.80e-01	1.303
1093959	ENSG00000135316	10345	SYNCRIP	synaptotagmin binding, cytoplasmic RNA interacting protein	10492	6	n/a	n/a	3.70e-01	1.303
1098138	ENSG00000163946	23027	FAM208A	family with sequence similarity 208, member A	23272	3	n/a	n/a	3.88e-01	1.302
1105113	ENSG00000204377	0	C1orf134	chromosome 1 open reading frame 134	0	1	n/a	n/a	3.86e-01	1.302
279940860	ENSG00000239530	0	AC114498.1	AC114498.1	0	1	n/a	n/a	3.99e-01	1.302
1097391	ENSG00000160208	22831	RRP1B	ribosomal RNA processing 1 homolog B (S. cerevisiae)	23076	21	n/a	n/a	3.90e-01	1.302
279708007	ENSG00000207496	166313	SNORA7A	small nucleolar RNA, H/ACA box 7A	619563	3	n/a	n/a	3.91e-01	1.302
1101341	ENSG00000178053	4266	MLF1	myeloid leukemia factor 1	4291	3	n/a	n/a	3.86e-01	1.302
1106408	ENSG00000215845	1000614	TSTD1	thiosulfate sulfurtransferase (rhodanese)-like domain containing 1	100131187	1	n/a	n/a	4.21e-01	1.302
279947523	ENSG00000240305	0	RP11-1072C15.1	RP11-1072C15.1	0	17	n/a	n/a	3.64e-01	1.302
1090664	ENSG00000110330	326	BIRC2	baculoviral IAP repeat containing 2	329	11	n/a	n/a	3.67e-01	1.302
279783102	ENSG00000225008	0	RP13-228J13.6	RP13-228J13.6	0	X	n/a	n/a	3.88e-01	1.302
1104211	ENSG00000197245	55729	GRRP1	glycine/arginine rich protein 1	79927	1	n/a	n/a	3.80e-01	1.302
279667472	ENSG00000202337	0	U6	U6 spliceosomal RNA	0	14	n/a	n/a	4.12e-01	1.302
1094717	ENSG00000139223	23274	ANP32D	acidic (leucine-rich) nuclear phosphoprotein 32 family, member D	23519	12	n/a	n/a	3.89e-01	1.302
1102098	ENSG00000182400	78897	TRAPPC6B	trafficking protein particle complex 6B	122553	14	n/a	n/a	3.66e-01	1.301
1088475	ENSG00000083642	22802	PDS5B	PDS5, regulator of cohesion maintenance, homolog B (S. cerevisiae)	23047	13	n/a	n/a	3.78e-01	1.301
1091103	ENSG00000113597	55808	C5orf44	chromosome 5 open reading frame 44	80006	5	n/a	n/a	3.73e-01	1.301
279979049	ENSG00000243788	0	AC007390.6	AC007390.6	0	2	n/a	n/a	3.85e-01	1.301
1087393	ENSG00000035687	156	ADSS	adenylosuccinate synthase	159	1	n/a	n/a	3.78e-01	1.301
279791135	ENSG00000225733	157121169	AC090937.2	AC090937.2	100505641	3	n/a	n/a	3.69e-01	1.301
1101536	ENSG00000179144	81729	GIMAP7	GTPase, IMAP family member 7	168537	7	n/a	n/a	3.92e-01	1.301
1100560	ENSG00000173867	0	MRPL46	mitochondrial ribosomal protein L46	0	15	n/a	n/a	3.88e-01	1.301
1096584	ENSG00000153310	31051	FAM49B	family with sequence similarity 49, member B	51571	8	n/a	n/a	3.70e-01	1.301
1101264	ENSG00000177600	6149	RPLP2	ribosomal protein, large, P2	6181	11	n/a	n/a	4.12e-01	1.301
1096920	ENSG00000156384	78743	SFR1	SWI5-dependent recombination repair 1	119392	10	n/a	n/a	3.80e-01	1.301
1097527	ENSG00000161048	85845	NAPEPLD	N-acyl phosphatidylethanolamine phospholipase D	222236	7	n/a	n/a	3.85e-01	1.301
1092297	ENSG00000123472	41331	ATPAF1	ATP synthase mitochondrial F1 complex assembly factor 1	64756	1	n/a	n/a	3.78e-01	1.301
1094217	ENSG00000136603	6462	SKIL	SKI-like oncogene	6498	3	n/a	n/a	3.85e-01	1.301
1094958	ENSG00000140931	78971	CMTM3	CKLF-like MARVEL transmembrane domain containing 3	123920	16	n/a	n/a	3.86e-01	1.300
1092234	ENSG00000122958	9417	VPS26A	vacuolar protein sorting 26 homolog A (S. pombe)	9559	10	n/a	n/a	3.86e-01	1.300
279985872	ENSG00000244490	0	RWDD4P1	RWD domain containing 4 pseudogene 1	0	7	n/a	n/a	3.87e-01	1.300
1101242	ENSG00000177485	9865	ZBTB33	zinc finger and BTB domain containing 33	10009	X	n/a	n/a	3.85e-01	1.300
1097127	ENSG00000158109	79207	TPRG1L	tumor protein p63 regulated 1-like	127262	1	n/a	n/a	3.86e-01	1.300
1091824	ENSG00000119616	30559	FCF1	FCF1 small subunit (SSU) processome component homolog (S. cerevisiae)	51077	14	n/a	n/a	3.85e-01	1.300
1103802	ENSG00000196071	94328	OR2L13	olfactory receptor, family 2, subfamily L, member 13	284521	1	n/a	n/a	3.86e-01	1.300
1091309	ENSG00000115350	35934	POLE4	polymerase (DNA-directed), epsilon 4 (p12 subunit)	56655	2	n/a	n/a	3.78e-01	1.300
280092675	ENSG00000256060	10450	TRAPPC2P1	trafficking protein particle complex 2 pseudogene 1	10597	19	n/a	n/a	3.84e-01	1.300
1086938	ENSG00000005059	34302	CCDC109B	coiled-coil domain containing 109B	55013	4	n/a	n/a	3.69e-01	1.300
1097731	ENSG00000162618	40756	ELTD1	EGF, latrophilin and seven transmembrane domain containing 1	64123	1	n/a	n/a	3.86e-01	1.300
1102003	ENSG00000182010	85566	RTKN2	rhotekin 2	219790	10	n/a	n/a	3.75e-01	1.300
279812021	ENSG00000227541	0	RP3-525N14.2	RP3-525N14.2	0	X	n/a	n/a	3.86e-01	1.300
279778787	ENSG00000224631	0	RP11-51O6.1	RP11-51O6.1	0	16	n/a	n/a	4.33e-01	1.299
1109015	ENSG00000241962	80909	C2orf15	chromosome 2 open reading frame 15	150590	2	n/a	n/a	3.65e-01	1.299
1097323	ENSG00000159674	10270	SPON2	spondin 2, extracellular matrix protein	10417	4	n/a	n/a	3.67e-01	1.299
279864405	ENSG00000232260	0	BTF3L4P1	basic transcription factor 3-like 4 pseudogene 1	0	21	n/a	n/a	3.98e-01	1.299
1103803	ENSG00000196072	93812	BLOC1S2	biogenesis of lysosomal organelles complex-1, subunit 2	282991	10	n/a	n/a	3.85e-01	1.299
1095387	ENSG00000143753	8494	DEGS1	degenerative spermatocyte homolog 1, lipid desaturase (Drosophila)	8560	1	n/a	n/a	3.84e-01	1.299
1091962	ENSG00000120533	36222	ENY2	enhancer of yellow 2 homolog (Drosophila)	56943	8	n/a	n/a	3.62e-01	1.299
279958569	ENSG00000241624	0	RP4-697K14.12	RP4-697K14.12	0	20	n/a	n/a	4.03e-01	1.299
279728552	ENSG00000214181	0	DDX6P2	DEAD (Asp-Glu-Ala-Asp) box polypeptide 6 pseudogene 2	0	13	n/a	n/a	4.00e-01	1.299
1101986	ENSG00000181915	59080	ADO	2-aminoethanethiol (cysteamine) dioxygenase	84890	10	n/a	n/a	4.12e-01	1.299
1090856	ENSG00000111802	31047	TDP2	tyrosyl-DNA phosphodiesterase 2	51567	6	n/a	n/a	3.77e-01	1.299
1107761	ENSG00000230929	0	RP11-395C3.1	RP11-395C3.1	0	5	n/a	n/a	3.97e-01	1.299
1093967	ENSG00000135341	6845	MAP3K7	mitogen-activated protein kinase kinase kinase 7	6885	6	n/a	n/a	3.85e-01	1.299
1104799	ENSG00000198892	80779	SHISA4	shisa homolog 4 (Xenopus laevis)	149345	1	n/a	n/a	4.09e-01	1.298
1099041	ENSG00000167383	7728	ZNF229	zinc finger protein 229	7772	19	n/a	n/a	3.72e-01	1.298
1098093	ENSG00000163811	22915	WDR43	WD repeat domain 43	23160	2	n/a	n/a	3.75e-01	1.298
1096323	ENSG00000151366	4692	NDUFC2	NADH dehydrogenase (ubiquinone) 1, subcomplex unknown, 2, 14.5kDa	4718	11	n/a	n/a	3.85e-01	1.298
279914863	ENSG00000236814	0	RP11-446E9.1	RP11-446E9.1	0	8	n/a	n/a	3.98e-01	1.298
1103862	ENSG00000196227	40582	C20orf177	chromosome 20 open reading frame 177	63939	20	n/a	n/a	4.09e-01	1.298
1088244	ENSG00000077147	36168	TM9SF3	transmembrane 9 superfamily member 3	56889	10	n/a	n/a	3.86e-01	1.298
279887629	ENSG00000234315	0	OSTCP5	oligosaccharyltransferase complex subunit pseudogene 5	0	1	n/a	n/a	3.86e-01	1.298
1092379	ENSG00000124193	6395	SRSF6	serine/arginine-rich splicing factor 6	6431	20	n/a	n/a	3.85e-01	1.298
279732919	ENSG00000214748	0	RP11-332E4.1	RP11-332E4.1	0	X	n/a	n/a	4.38e-01	1.298
1096634	ENSG00000153922	1097	CHD1	chromodomain helicase DNA binding protein 1	1105	5	n/a	n/a	3.89e-01	1.298
1087618	ENSG00000055208	22873	TAB2	TGF-beta activated kinase 1/MAP3K7 binding protein 2	23118	6	n/a	n/a	3.97e-01	1.298
[truncated: 1 more rows]
