# Supplementary material for: Identification of the Molecular Events Involved in the Development of Prefrontal Cortex Through the Analysis of RNA-Seq Data From BrainSpan
Source: ASN Neuro. 2019 Jun 18;11:1759091419854627. doi: 10.1177/1759091419854627 (PMC6582306; doi:10.1177/1759091419854627)
Supplement: Supplemental Material6 - Supplemental material for Identification of the Molecular Events Involved in the Development of Prefrontal Cortex Through the Analysis of RNA-Seq Data From BrainSpan [file Supplemental_Material6.zip › HIP/3/Expression.csv]

1087046	3.3703	6.2790	5.2578	2.3684	2.1356	1.6012
1105945	5.2107	8.7467	7.9855	5.6765	4.5164	4.1720
1103988	6.8749	9.4805	9.9340	7.7087	5.8104	5.4980
279968565	6.7428	5.3589	7.3178	4.8874	2.0423	5.4197
1095763	3.2109	5.6770	5.9401	3.9790	0.4580	3.6477
1094715	4.2183	3.0958	3.1198	1.6799	1.0824	1.0837
1090605	5.8110	5.5579	5.1709	4.0699	1.6541	4.4650
1105944	1.8837	4.0564	4.0024	2.6247	0.8092	0.5396
1099653	1.7927	3.3604	3.9840	1.4882	0.6777	1.1586
1096578	5.6671	7.0279	7.6735	5.9867	2.6175	6.1064
1109164	4.9996	7.1517	6.8972	5.5145	4.0135	3.8754
280044741	7.3152	4.7164	10.1793	3.7428	5.9198	6.9807
279790000	1.1702	0.1432	5.2225	0.0500	0.2791	0.6657
1089683	6.5970	7.0338	7.1834	6.3550	2.5303	6.3998
1097188	1.9803	4.4416	4.4277	2.6245	1.4556	1.2517
1094573	3.8003	3.9891	3.9566	2.0950	1.8596	2.3229
1088185	4.4959	5.3768	5.5695	5.2044	1.0538	3.7518
279983888	7.5790	7.2019	8.8181	6.7277	4.3606	7.2466
1091169	4.0465	5.0989	6.6001	2.9462	4.2943	3.3566
1096890	3.5075	3.8716	3.8589	3.0921	0.4686	2.5734
1105653	5.2817	7.2590	8.0869	6.1721	4.9573	4.4135
280131168	4.3972	4.6500	5.5418	2.4754	5.1258	1.9111
279827687	5.2271	2.8866	2.9401	2.3951	0.5350	3.1367
1087754	4.3242	3.8172	3.3770	2.6457	2.1670	1.7272
279986623	6.3685	4.7512	9.6257	4.9061	5.5464	5.3344
1092803	3.5200	4.1519	4.0613	2.7830	1.2112	2.8384
1088626	3.9437	5.0270	5.3858	3.1330	4.0072	2.3270
1102094	3.3287	3.4355	3.9237	2.3072	1.5399	1.9766
1103717	4.3251	4.7516	4.3035	4.8432	0.5950	3.0931
279957731	7.0351	3.9859	8.4176	4.8840	3.7620	5.9488
1092494	5.0767	5.4927	6.5196	4.0051	4.1995	4.1288
279800531	2.7041	3.1826	5.5348	2.9072	2.4334	1.3388
1095935	1.2429	4.5802	4.5335	2.9842	0.3767	2.2846
280046008	12.6212	11.8573	15.1339	12.1489	10.5415	12.2201
1088230	4.2447	5.6731	5.6413	3.6431	4.5365	2.7113
1091286	4.7205	4.6704	5.0499	4.0738	1.7049	4.0108
1091073	4.9679	5.7918	6.5852	3.9895	5.0993	3.6420
279932117	2.0733	1.9263	1.9087	0.6332	0.0000	0.6626
1091809	5.0446	4.4883	4.0873	4.5820	0.3408	4.0871
1088361	4.2541	0.2856	0.2929	0.1053	0.0363	0.1134
279959910	9.1862	5.7183	11.1368	6.5380	6.0090	8.9377
279805544	10.0364	8.4325	13.5012	8.9016	8.8764	9.6380
1104904	3.3885	4.4806	5.1927	2.4714	3.3424	2.7143
1099263	4.4575	5.8218	7.3598	3.9997	4.7596	4.3855
279710443	2.5179	2.2893	5.8299	0.4268	2.5787	3.1441
1101406	4.7800	5.6108	6.0186	3.7141	4.1530	4.0551
1099674	4.7911	4.8135	4.8263	4.7986	1.4782	3.7444
279972630	11.3194	10.2833	13.5048	10.6654	9.1839	10.8691
1101916	2.6511	4.5934	5.5412	3.6453	1.4004	3.3699
1092273	3.1006	3.3240	3.2224	1.9592	2.4425	0.9179
280043222	2.8701	1.3629	4.6373	1.5019	0.7263	2.3234
1101951	3.3757	3.3933	4.0548	2.1431	2.4427	1.9355
279764663	4.9462	4.3738	3.7656	3.5187	2.6610	2.6223
1093842	4.8477	4.1361	4.5451	2.2888	3.8799	3.1238
279972735	10.9625	9.0993	12.8683	9.5822	8.7823	10.3386
280057777	2.7473	2.4567	4.1864	2.4178	1.5583	1.1960
1094036	3.0750	3.6729	4.5060	2.4314	1.5555	3.0667
1091076	1.9729	3.7202	4.5282	2.7883	0.9647	2.3330
1103578	5.5278	7.1120	8.5749	6.7611	4.7385	5.5812
279971217	9.2138	8.2603	11.3644	8.5915	7.3347	8.7848
1091441	1.7078	3.1098	2.7126	1.8863	0.9725	0.5553
1106070	3.3030	2.6461	1.3897	0.8942	1.0897	1.2505
1098341	7.9198	7.3470	8.1126	7.0806	5.2895	6.9332
1099767	4.8020	4.1533	5.4326	2.9046	3.5012	3.9138
1090305	3.9760	4.1236	3.7023	2.7223	2.3228	2.7638
280049018	4.9781	3.0808	7.8354	4.1877	3.1329	4.5920
1087750	1.5203	2.4936	2.5344	1.1191	0.0430	1.4337
1097980	5.1353	5.4410	4.9813	3.8942	5.0634	2.6508
1103273	2.7590	2.0147	2.4412	1.8173	0.2879	1.1708
279810529	4.4747	2.0884	2.6927	1.1971	2.1897	1.9351
279847265	4.9831	4.4470	4.7306	3.7692	2.4695	3.9957
279787991	2.6767	3.5927	3.7695	1.7305	2.1564	2.2465
1090180	3.9122	4.9002	4.2418	3.1252	4.6322	1.4219
280006331	4.1301	2.2008	3.5209	1.6037	2.3874	1.9891
280045784	12.4468	11.7939	14.3357	11.8267	10.2902	12.6189
279954000	8.9573	8.3440	11.1435	8.6604	6.9746	8.9775
279751091	1.9161	1.0633	2.8376	1.4334	0.4686	0.0842
279944035	11.5125	9.1989	14.1260	10.5975	9.2009	11.2099
279660990	6.7340	4.6399	7.5311	4.0429	4.5652	6.4726
1108368	6.7560	6.5651	6.9249	4.8869	6.8654	4.7157
279666968	5.1693	1.7222	5.7208	2.5835	2.6503	3.6028
279821958	4.4683	4.2818	3.8799	3.3923	2.5662	2.9160
1095206	3.2538	3.6972	4.6884	2.0809	2.7833	3.0344
279951899	11.7893	9.9615	13.9109	10.4294	10.8753	10.6179
279731191	7.5377	7.1053	7.6170	6.0329	6.3813	6.1177
1097296	2.3570	2.6626	3.0836	1.2199	1.9437	1.2184
280014291	3.2105	3.2249	3.3902	2.0618	1.6192	2.4477
1092865	4.2590	4.4003	4.2886	2.8642	3.6837	2.7132
280042389	10.3657	7.0960	11.6089	6.2546	8.8466	10.2829
279731198	5.8977	6.0268	5.7752	4.4569	4.7897	4.7789
1089751	3.4441	3.1534	3.1077	3.1308	0.4547	2.4503
1094137	3.4754	1.8662	4.6935	1.8381	2.4326	2.0990
279735820	2.3769	2.8774	2.9290	0.9232	3.0105	0.5844
279951826	2.6524	3.5657	3.0546	1.8563	2.1991	1.5669
1098229	3.0258	3.6451	3.0474	2.1404	2.8140	1.1331
1090866	3.0512	3.3624	3.2642	2.0709	2.3886	1.6070
1101625	4.7212	5.1997	5.0631	3.8888	3.4527	4.0343
279943306	6.2992	4.6825	8.9338	5.2175	5.7366	5.3682
1101752	5.8760	5.1487	5.0871	4.7545	3.7422	4.0251
279866942	5.2680	4.7401	4.9292	3.4522	4.5062	3.3948
279792604	6.1835	4.6828	7.9971	5.6028	4.6652	5.0254
1097143	5.2727	3.8226	3.3675	4.3704	1.1058	3.4248
279895312	9.2630	9.8425	9.2518	8.0831	8.7002	8.0207
1098894	3.0667	3.2080	3.1070	1.4340	3.5266	0.8680
279893236	9.2978	8.2906	9.4679	7.2558	8.7032	7.5757
1096763	4.9953	4.9644	4.6834	4.1917	3.3073	3.6322
1087321	8.4493	8.8923	8.5949	7.1457	7.9018	7.3772
1103384	5.2210	4.7896	4.5514	3.1606	3.5689	4.3209
280001676	2.6741	1.2302	1.7857	0.8717	0.1153	1.2005
1100212	2.7416	2.6248	2.5876	2.2325	0.2409	1.9860
279822429	5.6656	6.0790	4.8049	4.3811	3.6886	4.9971
1088724	3.9756	4.1227	4.4950	2.5884	4.6201	1.9061
279942860	9.4951	7.3909	11.6324	8.5055	7.2312	9.3079
1094209	5.3972	4.2404	4.6725	4.1874	3.4075	3.2472
1097048	3.8916	4.5207	4.4594	2.6202	4.8804	1.9050
1090738	2.6775	3.9693	3.9466	3.1109	1.7431	2.2830
279728879	3.1816	1.9099	2.5989	1.0742	1.7204	1.4484
1088168	6.8223	4.7365	4.5705	4.6878	3.9271	4.0711
279659240	4.5690	2.4665	5.9478	3.5829	2.1264	3.8530
279718615	4.5893	4.1221	4.1640	3.1648	3.0121	3.2867
279925566	5.4906	5.9385	4.5985	5.0213	3.9873	3.6121
1095294	6.6319	6.1778	6.3113	6.2217	4.9219	4.5760
1095676	3.1198	3.6450	3.2005	2.1781	2.9978	1.3916
279750687	2.6555	3.5268	1.8851	2.2868	1.2156	1.1806
1099026	2.7299	3.1219	3.0105	2.8196	0.3750	2.2956
1099753	3.6165	3.6142	4.1549	2.1272	4.3924	1.4997
279968586	4.6649	4.5562	4.8264	3.0394	3.9755	3.6815
280027543	2.9659	3.7312	4.0641	2.5564	1.6281	3.2274
279823512	1.5067	2.0091	1.9007	0.6086	1.0577	0.4179
279964315	8.8606	7.1815	11.0229	7.9905	7.4682	8.2807
1094693	2.5782	2.8659	3.7457	1.7751	3.0601	1.0340
1092054	2.6924	3.9989	4.0235	3.7890	1.4276	2.1784
1097232	3.6890	4.5708	4.2468	3.9094	2.3587	2.9210
280094842	2.8735	1.0491	1.9658	0.3207	1.2840	0.9681
280025465	2.9487	4.1995	3.4822	2.6240	1.4048	3.2882
1088173	1.5408	2.4294	2.0961	1.9197	0.0000	0.8420
279906818	6.1907	5.7642	5.9641	4.5134	4.9683	5.1449
1095295	1.7523	2.8913	3.3125	1.1363	2.3061	1.2343
1087010	2.0088	2.0831	1.4606	0.8763	0.0183	1.3892
1091377	7.3413	7.5198	7.4052	6.1844	6.6325	6.1836
279730750	2.8625	0.7989	1.1765	0.5152	0.4554	0.6050
279865652	4.2282	2.5891	4.0171	2.2469	2.9028	2.4226
279732919	1.8757	2.2619	4.2343	2.2130	1.3584	1.5561
1099865	3.7755	2.6678	2.9161	2.0966	2.6559	1.3687
279771554	4.9042	3.0640	4.1241	2.7966	2.6153	3.4425
279948154	4.9033	4.3395	4.6494	3.0369	4.1012	3.5176
280028389	3.4378	3.2404	2.5124	2.4965	1.0076	2.4512
279863644	3.7022	3.2430	2.0617	2.4499	1.5905	1.7461
1092300	2.2109	3.1856	3.4161	2.0752	0.1074	3.4197
1101544	4.7700	3.0650	4.5604	2.3266	3.8735	2.9954
1088698	7.6005	7.5240	7.5682	6.3344	6.6526	6.5077
1093216	0.9677	2.5230	1.8319	1.5339	0.1713	0.4203
1091374	7.2058	5.9553	5.7070	6.5281	4.3061	4.8419
279781574	5.3927	5.8954	4.9231	4.3029	4.3154	4.4052
279839686	2.5839	1.7763	2.8083	1.4868	1.1844	1.3220
1097837	6.2471	3.8375	3.9368	3.4158	2.7097	4.7318
280041412	5.9527	4.0974	4.9580	4.5473	3.4375	3.8604
279821299	4.8025	3.3496	4.9744	2.3419	4.4485	3.1734
1106352	5.7119	5.4197	6.1176	4.2503	4.9298	4.9300
1090240	6.2819	6.9322	6.9524	5.5778	5.4050	6.0469
1106213	0.9558	1.6483	2.7694	1.1826	0.7553	0.3057
1096939	8.1451	8.4250	7.9638	7.1302	7.1908	7.0857
279999419	8.9459	8.6866	9.0878	7.8698	7.9542	7.7738
279600014	8.8946	8.6354	9.0364	7.8189	7.9031	7.7225
1107172	9.3869	8.0628	9.0207	7.2732	8.1678	7.9084
1088095	4.7084	5.4167	5.1396	3.6668	5.1847	3.2964
279893695	3.1480	3.4581	3.3804	2.0831	3.1650	1.6251
279750574	8.1380	8.1731	8.4143	6.9469	7.5785	7.0919
279950430	5.2326	3.8529	8.2325	5.0251	3.5284	5.6568
1095018	1.8381	1.9705	1.6146	1.0535	0.5121	0.7553
279745688	7.9906	7.3827	7.3252	6.5236	6.3467	6.7265
1106354	2.6566	4.1895	3.9650	3.6275	1.7190	2.3635
279981806	4.7214	4.7383	3.5657	3.5608	3.1738	3.2034
279500932	9.7429	8.9938	9.9167	7.7746	9.2751	8.5227
1103465	3.1747	4.3219	4.6305	3.9443	1.6535	3.4491
280022928	3.5374	2.0323	2.5626	1.4411	2.0417	1.5821
1106090	6.8919	6.3696	6.6184	4.9254	6.4851	5.4042
279865461	3.8846	5.2574	5.6024	3.8534	3.0529	4.7734
279966820	1.9735	0.6114	2.0739	0.8734	0.1411	0.5797
279710870	1.6568	1.2520	2.3606	0.4578	0.0000	1.7538
1090804	1.8540	2.6348	3.0892	1.5303	1.7069	1.2844
1095988	4.1313	2.3037	2.4275	2.5490	1.3022	1.9549
1087743	4.9732	3.7902	3.7883	3.6112	3.3341	2.5552
1105654	0.9560	2.3204	2.6620	1.4585	0.4995	0.9330
280128501	2.0641	3.4951	3.2319	1.4058	3.8981	0.4410
1103291	5.5085	4.2590	4.0341	4.7241	2.3858	3.6533
1087173	4.1379	4.1219	4.4336	3.1432	3.4179	3.0955
1093828	3.8820	4.2546	4.5970	3.9798	3.9747	1.7461
279968357	1.9710	1.9917	3.4359	1.5389	1.7571	1.0713
279730287	6.1964	4.9613	5.7159	4.7089	4.2232	4.9123
279854762	8.2794	7.1320	7.2942	6.1593	6.4929	7.0254
1089261	3.8731	3.7418	4.4726	2.7062	3.6795	2.6740
280090532	0.6164	0.1170	3.0652	0.0417	0.2299	0.5014
1108758	6.2232	5.3571	4.4746	5.6809	3.1993	4.1552
1098232	5.0808	4.6177	4.6698	4.7762	3.0809	3.4996
279722950	9.7582	10.0361	9.7931	8.7202	9.0281	8.8283
1094720	1.9428	2.9625	2.6040	1.3059	1.7749	1.4222
280075555	5.1066	5.0455	6.1582	4.0348	5.5451	3.7263
279936527	1.3359	1.6613	2.5031	0.3020	0.8423	1.3526
1098332	4.5810	1.6731	2.3353	1.7535	2.4598	1.3745
280064383	1.3804	2.3745	2.2566	0.5210	1.5957	0.8935
279902641	4.7591	4.9776	4.7399	4.1034	3.9184	3.4643
1096517	5.4275	4.8777	4.7525	4.4942	3.1702	4.4031
279957575	7.9580	7.5986	7.6450	6.5241	6.9412	6.7473
279957500	7.1018	5.5866	6.7130	5.2224	5.1910	6.0110
280105393	5.8667	6.3721	6.6356	5.7698	5.1209	5.0105
279470330	5.1921	4.3300	5.3815	3.3381	4.3310	4.2634
279815318	2.5145	1.5014	1.7302	1.4310	1.0477	0.2981
279876044	7.3355	6.3526	7.2935	5.7165	6.1732	6.1238
1091343	5.2341	5.1921	5.1219	3.9289	4.5946	4.0598
1098603	3.0078	4.3158	4.4994	4.0011	3.2895	1.5713
1099629	3.5505	2.9756	3.0730	2.8339	1.7900	2.0166
279848330	5.3330	3.8068	5.8709	3.2496	4.7249	4.0789
279909794	3.8858	3.8594	3.9473	3.7510	1.2953	3.6908
279488699	6.4260	6.2754	6.8961	5.2508	6.2759	5.1170
1093398	4.9930	5.6444	5.3382	3.8928	6.8347	2.2994
279707713	1.5730	0.0000	2.2709	0.0000	0.2934	0.6054
1098198	5.4525	5.3124	6.1313	3.5873	7.0625	3.3014
1103210	4.1763	3.7129	3.9009	2.9598	3.0560	2.8302
1102142	6.4885	3.3022	3.5889	4.9461	0.8486	4.6425
1096933	5.4353	5.0767	5.4638	4.8375	3.2796	4.9182
1103563	2.4603	1.7204	3.2482	0.9751	1.1944	2.3198
1094421	1.2797	2.0721	2.0558	1.0174	0.5208	0.9344
279503476	1.7511	3.7905	4.4602	2.9381	0.9487	3.1866
1100775	3.6647	4.6100	4.2320	2.7027	4.9710	1.9163
1089466	4.3047	4.6241	4.7331	3.7528	4.0248	2.9677
1090997	1.2811	2.8978	3.4017	1.7486	1.3730	1.5452
279725962	6.3936	5.3868	6.7132	4.0478	6.0125	5.5201
279673575	5.5668	4.8747	5.9499	4.1465	4.6590	4.6754
1095632	2.6794	2.9221	2.8797	2.1723	1.7042	1.6971
279787979	5.9215	5.3312	6.4214	4.5109	5.5912	4.6694
280014778	3.3465	1.8392	2.4043	1.3552	1.9224	1.4272
1087533	4.4412	5.5889	4.7825	3.9176	5.0548	2.9605
1088391	2.9287	3.2669	3.8374	1.7094	4.4854	0.9613
280036026	2.6044	3.5469	2.1575	2.5150	1.2641	1.6536
279996562	5.2223	4.3015	4.7809	3.2928	4.1639	3.9732
1095630	5.9796	5.6053	6.0104	4.6581	5.1508	4.9139
1092597	7.1038	6.3507	7.4515	5.2645	6.7857	5.9857
279978981	5.1477	5.3555	6.1209	3.8423	5.6842	4.2305
280011335	3.2576	1.8136	3.2506	1.2683	2.1366	2.0536
1087853	3.9824	4.5774	4.2393	4.1349	2.7529	3.0508
1091568	3.4200	3.8812	3.2965	2.5616	2.8960	2.2880
279750201	5.3539	5.7377	5.5995	4.0308	5.4446	4.3672
1098202	3.3682	3.1069	3.4530	1.5537	3.9550	1.5716
1091601	3.3161	4.1283	4.0525	2.2394	4.2921	2.1205
280049102	4.8489	1.0995	4.5166	1.9921	1.9492	3.6802
1092341	5.5118	4.5256	5.8143	3.3341	5.8721	3.8057
279661081	0.2068	1.8883	3.2185	0.0000	1.7421	0.7320
279698613	1.5602	1.2444	2.4452	0.5889	1.3237	0.4983
1087245	6.7977	4.1945	4.0665	5.4690	1.9165	4.8360
279901807	0.9206	0.5312	1.8571	0.0826	0.0000	0.3950
1103039	3.7498	2.5291	2.5473	2.5427	1.1228	2.3298
1095623	3.3052	3.9549	4.2939	2.4387	4.6496	1.6375
1090070	3.3945	3.8741	4.7929	2.4493	3.4390	3.3456
279624116	1.6660	1.7622	2.2658	1.3076	0.3438	1.2184
279818903	8.5243	8.5365	8.4923	7.1705	7.8011	7.7584
1091692	2.9447	4.7011	4.5350	4.0434	1.5716	3.7521
280045763	5.7599	4.9004	7.5529	5.5540	3.6921	6.1548
1102979	3.9573	2.2862	2.5433	2.4473	1.2970	2.2311
1090296	5.6913	5.4189	5.3414	5.2519	3.4113	4.9808
279949301	8.1810	7.3587	7.5857	6.4589	6.7119	7.1507
279887780	5.4490	5.8420	5.3873	4.1038	4.9544	4.8212
1092305	4.7876	4.6638	4.1599	2.9857	3.9304	3.8962
1107667	5.8226	5.2773	4.3944	4.1746	3.6777	4.8437
1101874	5.5441	4.6390	5.8132	3.7747	3.9663	5.4572
280024738	8.6502	7.4721	8.8375	6.4256	7.8886	7.8497
279871219	6.9519	5.8870	6.1990	4.7008	5.7050	5.8528
279884024	7.2678	6.8155	7.2933	5.9658	6.6306	6.0016
1100471	4.5954	4.4931	4.5834	5.0107	1.6221	4.2609
1089419	2.7060	3.1797	3.1035	1.7673	3.2393	1.2052
1100711	5.5262	5.3588	6.0214	4.6313	4.7065	4.7952
1104507	3.5516	3.5889	3.6010	2.4269	3.2826	2.2593
279850084	3.0942	3.9616	3.5049	2.0792	4.0193	1.6917
279740571	5.3006	4.7656	5.4956	3.9318	4.8476	4.0144
1093065	2.1098	1.8886	2.1742	0.8144	1.2985	1.2956
279721388	5.2685	4.8696	5.3235	3.9976	4.7648	3.9355
280097769	3.3326	3.6771	4.1392	2.3471	4.4196	1.6194
279959006	7.1106	5.9794	6.6087	4.4391	6.1914	6.3129
279924956	6.6263	4.7870	6.4764	4.3822	5.3482	5.4055
1087753	3.9521	3.0126	3.5060	2.9656	1.6095	3.1477
1103918	5.8531	4.5749	4.6376	4.5601	3.8325	3.9303
279955384	2.5005	0.4066	1.4860	0.1505	0.9604	0.5436
1104813	3.7093	2.9423	4.0135	2.2667	3.6076	2.0561
1088141	4.9618	4.0873	3.6189	4.1450	2.8618	2.9266
1104317	2.6978	3.4236	3.0108	2.4683	2.2632	1.6670
279846111	4.8151	4.4203	5.0674	3.4420	4.6154	3.5138
279750744	6.9742	7.0422	7.7389	5.9377	6.9693	6.1170
1107438	2.4223	2.7739	3.1484	1.7103	2.6335	1.2720
279783826	7.8132	7.7496	7.8630	6.3322	7.3341	7.0418
1088328	6.9963	6.5765	6.2285	5.4814	6.1869	5.4189
1102881	3.2663	5.2585	6.4598	3.5738	4.9897	3.7099
279728898	6.6710	7.2254	6.4884	5.8543	5.5474	6.2795
1093628	8.7562	7.7900	8.6866	7.0342	7.9666	7.5311
279847737	4.7952	4.7777	4.3595	3.5767	4.0366	3.6186
279914768	7.8650	7.0530	7.9176	6.4093	7.1840	6.5451
1105721	4.2634	3.7953	4.0394	2.5643	3.3890	3.4489
1101799	6.0731	5.4392	5.8736	4.6799	5.3599	4.6505
279748520	5.0097	4.0024	5.0916	3.3353	4.2387	3.8353
279819242	2.2277	1.9745	1.8923	1.2808	0.5612	1.5582
1100774	8.0848	7.4356	8.2773	6.9674	6.9420	7.2029
1091347	2.7948	3.8255	3.6869	2.4991	3.2397	1.8887
1095176	7.0133	6.9708	7.4742	5.6381	6.5586	6.5820
1102880	6.4057	5.9514	6.6697	5.3374	5.6788	5.3313
279721292	4.8159	4.7742	6.1093	3.9784	5.5652	3.4770
1089800	4.7862	4.6367	5.3877	3.9549	4.7248	3.4537
1092010	6.2823	3.7696	3.7783	4.2314	2.6783	4.2448
1098011	2.4958	2.2592	3.1694	1.4541	2.1055	1.6959
1093654	1.6288	3.5232	3.6725	2.1768	2.2700	1.7113
1101909	5.7177	6.5507	8.1592	4.6728	7.7473	5.3435
1089789	5.1057	5.2441	5.1612	3.9382	4.9591	3.9590
1098222	3.8689	0.0571	0.0205	0.4675	0.1797	0.6476
279956340	1.9230	1.7357	3.6397	1.5308	1.3971	1.7194
1090199	3.8417	3.3096	3.2867	3.0037	2.8872	1.8961
279956702	5.7647	5.0730	6.5961	3.7639	5.1546	5.8653
1087326	3.7944	5.4106	5.3431	4.2233	2.9832	4.6950
1100210	6.1645	5.6069	6.1030	4.5213	6.1174	4.5898
279977670	8.5597	8.8030	8.7918	7.5990	7.9962	7.9134
1093604	4.8922	4.2323	4.0267	4.4931	1.8199	4.1924
280014859	0.6423	1.9204	2.1747	1.0796	0.2896	0.7246
1103462	1.7554	2.0921	2.1917	1.0794	0.8601	1.4582
1100427	2.3863	2.3093	2.2532	1.5922	1.8006	0.9161
1095225	2.8937	3.6973	3.3441	1.9865	4.0737	1.2370
280115622	3.3619	3.4641	3.8887	2.1441	4.1797	1.7536
279860153	4.7612	4.7198	4.3361	3.8599	3.2408	4.0812
279910006	2.8585	2.3573	2.8072	1.5909	2.3265	1.4706
1097038	1.3311	2.9832	3.0428	1.6858	0.6357	2.4016
1100891	3.1268	3.2461	3.5463	1.9503	3.6763	1.6676
279979850	2.0781	0.0000	1.3882	0.2292	0.3760	0.2377
1093916	6.1689	5.6971	5.5462	4.6353	5.0889	5.0652
1100801	4.6140	4.2023	4.2317	3.4346	3.6169	3.3801
1086943	3.7382	3.2132	3.0438	3.5458	2.0831	1.7525
279815748	5.4172	5.1863	5.3182	4.1063	4.9787	4.2241
280031500	1.2973	2.2108	1.1630	1.3595	0.0000	0.7001
1100917	4.6373	4.0023	4.3018	3.8457	2.3081	4.1793
280046631	10.2450	9.3388	12.9172	9.9330	9.0092	10.9557
1103573	3.7134	1.5346	1.1911	2.0926	0.3397	1.4053
279789431	7.2203	7.0709	7.9031	6.3823	6.9668	6.2440
1104804	3.3518	4.3380	4.0974	2.6217	4.7624	1.8051
1092231	3.1386	4.2542	4.4567	2.9524	3.7343	2.5690
280125409	3.9731	0.8473	3.6881	1.4837	1.5097	2.9281
279955941	5.4294	5.2296	5.3331	4.0844	5.0837	4.2382
1101892	6.4258	6.0547	6.9406	5.7278	5.2307	5.8775
1086930	0.8073	1.7621	2.3559	1.2395	0.6765	0.4279
1099227	6.5583	6.3016	6.5048	5.2269	5.7606	5.8011
1091758	3.8541	3.1266	3.0809	2.7512	2.5592	2.1753
1088343	5.8199	6.2716	6.2780	5.6148	5.0439	5.1356
279991670	7.1269	6.8135	7.2987	5.8275	6.6669	6.1757
280061834	6.2656	6.0424	6.2337	5.2215	5.3542	5.3998
1095768	4.4276	4.3305	5.2650	3.9085	4.0723	3.4763
279808080	2.2196	1.9328	2.0266	0.7774	1.7066	1.1299
1088133	4.6423	4.7381	5.1998	4.6005	1.9467	5.4685
279816554	3.1113	3.2950	3.2904	1.7461	2.9006	2.4882
1096882	4.5648	1.3949	1.4034	1.9974	0.5404	2.2675
1096968	2.6633	2.8397	3.3107	1.5591	2.7925	1.9043
1100942	4.3687	5.6107	4.8328	4.0936	4.7934	3.3707
1092437	4.4374	3.3668	3.1122	2.6867	2.6556	3.0257
279719457	4.9607	4.5153	4.8739	3.1480	4.7569	3.9051
1096115	7.0000	6.9339	7.1767	5.7167	6.7273	6.1276
1094451	4.4251	5.0314	5.0322	3.4383	5.9534	2.5637
1104465	4.0253	2.1053	1.5898	2.2602	0.2447	2.6822
1098910	3.4137	4.2449	3.8759	2.4360	4.4831	2.0856
1100259	4.4884	3.7901	3.7735	3.0577	3.7365	2.7304
280030925	2.1620	1.5995	2.4257	0.8350	1.4301	1.3955
279838749	6.0654	5.6989	5.9529	4.9159	5.0642	5.2154
1093798	4.9566	5.6993	6.1260	4.7859	4.6566	4.8195
279894891	4.5711	4.7165	5.2715	3.8376	3.5780	4.6239
1088858	4.8372	5.4502	4.9109	3.3492	4.9061	4.4238
279718649	7.7880	7.9912	7.5972	6.8038	6.8933	7.1605
279941810	0.5560	0.0000	2.5406	0.0000	0.3192	0.2613
279795418	6.2435	5.9139	6.0112	4.3058	5.6956	5.6561
1096391	2.8703	2.9986	2.9705	2.6932	1.3894	2.2460
1094542	4.9011	2.5567	2.1947	2.5875	1.4213	3.1344
279723185	8.1213	6.8951	7.5124	6.3159	6.9228	6.7857
279800471	4.2632	3.8800	4.4005	3.4599	3.2785	3.3035
280055534	1.9071	1.4630	1.3844	1.4358	0.2802	0.5368
1095542	5.7177	5.2776	5.5697	4.6879	4.8109	4.5689
1093738	3.9599	4.4710	4.1159	2.6651	4.7815	2.6028
1095834	4.8883	4.7741	4.9200	3.8006	4.8123	3.4737
1093402	3.2312	3.5767	3.8759	3.0922	1.9899	3.1073
1098453	4.5142	3.7061	3.5417	3.6923	1.6677	3.9078
280110974	3.3848	2.5988	3.0431	2.1482	1.9847	2.4061
279738082	3.5346	3.7325	3.7716	2.8091	3.6458	2.0964
279985225	1.3663	0.0000	2.0974	0.4803	0.0000	0.5024
279826704	6.3468	6.1351	6.6788	4.8194	6.1545	5.7091
1099704	1.4995	2.1550	1.4765	0.5785	0.9939	1.0849
279865228	2.3648	2.2834	2.0248	1.3320	1.6042	1.2650
279825851	2.0914	1.5661	2.9934	1.7199	1.1907	1.2688
1092191	5.2701	3.8003	3.7908	3.9006	3.2731	3.2163
1095485	5.2996	5.6263	5.5331	5.2305	4.9124	3.8464
1088646	3.9977	4.8384	5.0102	3.2648	5.7453	2.3672
279984959	9.8001	9.3306	9.8587	8.4350	9.1232	8.9644
279860536	2.4642	1.6551	2.3587	0.8192	2.3499	0.8441
279074280	7.9322	6.8977	8.1948	5.8320	8.0389	6.6956
279904581	3.5564	4.1641	4.4565	3.2923	3.0089	3.4187
280003237	4.1453	4.8516	4.0737	3.3835	3.6508	3.5902
1095952	6.8129	6.5495	7.4749	6.8420	6.4069	5.1462
1087390	2.1868	2.4134	2.5630	1.0647	3.0381	0.6185
279894362	6.2319	5.9802	6.7822	5.3711	6.2972	4.8881
280106009	5.8772	5.8870	6.7455	5.0557	6.3269	4.6934
1087378	2.3922	2.7642	3.2321	1.5340	3.4418	0.9821
279901524	2.1631	2.1649	1.8586	1.1224	1.3661	1.2679
279592659	2.3802	2.9330	2.9317	1.7401	2.9871	1.0896
1095734	4.0961	4.2231	3.3696	3.2535	2.1845	3.8262
1088694	1.0961	0.8248	1.1898	0.3317	0.0146	0.3428
1093584	7.5725	6.4651	6.6951	7.1006	4.5822	6.6285
279895491	1.6075	0.6072	1.5616	0.3165	0.9185	0.1277
1094078	5.0077	4.5687	5.3215	4.2479	4.1834	4.0542
279884280	6.0763	6.0282	6.1162	5.1133	5.8534	4.8421
280046141	1.5693	0.0000	1.7901	0.5045	0.4458	0.0000
1107177	9.2122	8.7873	9.3323	7.6368	8.5703	8.7192
1094539	3.3140	3.7573	4.0472	2.3814	5.1126	1.2221
279826323	6.9552	5.3114	6.6410	4.7802	5.1217	6.6065
279782463	3.7584	3.7489	3.1167	2.4643	2.7720	2.9895
1091765	1.6233	1.4745	1.5615	0.7397	0.7226	0.8001
1093322	2.9823	3.5899	3.6376	2.2637	3.4986	2.0515
1094692	0.0000	1.4359	1.1426	0.1514	0.0152	0.0184
280095465	3.3525	2.4411	3.4719	1.8262	2.4853	2.5632
1095674	3.1866	2.9502	3.2301	2.0304	3.0183	1.9303
1096573	2.6760	4.6755	4.6460	5.0785	1.3248	3.2122
280075281	7.1859	6.9571	7.5956	5.5345	7.0896	6.7340
1092165	7.7281	7.2568	7.6421	6.3958	7.2219	6.6304
280006644	3.0126	4.7278	4.4541	3.6733	2.1805	3.9624
280123653	2.9322	3.5226	3.2197	2.5167	2.2139	2.5659
279793382	6.8376	5.5559	6.6122	5.0125	5.7510	5.8647
279630154	2.3372	1.7102	2.2258	0.7445	2.3321	0.8209
1099242	3.4017	3.2635	3.9403	2.1266	4.5810	1.5249
1091107	3.9294	3.2149	3.4459	2.7268	3.3300	2.1609
1087773	0.9780	1.4490	1.6420	0.7898	0.5307	0.3762
280002995	5.0488	4.6894	5.6563	3.3213	5.8747	3.8310
1087359	2.7802	2.4045	2.8771	1.2984	3.3208	1.0752
279735974	1.6208	0.7761	1.3882	0.1126	0.6393	0.6678
1095613	5.0240	5.0537	5.0764	4.7662	2.5167	5.5072
1092762	2.3638	2.6773	3.4957	1.5166	3.9087	0.7477
1098585	1.8273	1.7830	2.1929	1.7993	1.1524	0.4881
279854094	3.8401	2.1739	3.8571	1.9692	3.0190	2.5222
279952955	7.0457	6.2625	6.7582	5.5327	6.2126	5.9606
279996116	3.9848	1.7161	0.9237	1.7506	0.6953	1.8224
1093844	0.9905	1.3704	1.7163	0.4545	1.1279	0.1399
279799078	8.3825	8.0796	8.4338	7.2073	7.4306	7.9046
279781825	5.2703	4.6819	4.8139	3.6156	4.2634	4.5363
1093024	3.3510	4.2113	4.3867	2.6349	4.8352	2.1284
279719305	2.5673	2.4763	2.1776	2.0592	1.5588	1.2554
1101584	8.6823	7.3147	7.3849	7.1741	6.6084	7.2589
1095219	2.6830	4.3441	4.7992	2.9708	4.6283	1.8908
1088774	5.1518	5.3930	5.4777	4.1495	5.0375	4.5000
1095620	2.4807	2.5487	2.8247	1.8127	2.2520	1.4543
279904086	2.2439	0.2943	0.7644	0.4862	0.4819	0.0000
1096236	4.2295	2.7804	2.5595	2.3135	1.9474	2.9762
279913098	1.5436	1.2337	1.5901	0.4850	0.6961	0.8571
279984222	9.7138	9.1624	9.5618	8.4677	8.6319	9.0096
279884479	2.1278	0.2932	1.7404	0.5427	0.7297	0.5608
1090601	2.9895	3.3225	3.7383	2.2171	4.1698	1.3361
279526920	7.9799	7.0666	8.7211	7.0290	7.3079	7.1056
279749168	8.0728	7.0844	8.0351	6.3707	7.3225	7.1746
279806171	8.2402	7.4568	8.7968	6.6545	8.4090	7.1057
1098995	7.6236	7.1496	7.7161	7.6247	5.1522	7.3890
1095410	2.8610	1.7572	1.2946	1.7926	0.9379	0.8593
279963452	5.8254	4.7131	6.2442	3.9272	4.8285	5.7059
1086928	3.5934	3.6680	3.9538	3.1629	2.7664	2.9659
1093362	9.8596	9.1847	9.6064	8.6724	8.6109	9.0481
280026595	3.8587	3.8260	4.3485	3.2511	3.7551	2.7076
1094909	2.3939	0.7832	0.7524	0.2351	0.4912	0.8840
1089089	2.4339	3.0042	2.6827	1.5284	2.7043	1.5704
279711783	2.0102	2.8397	1.7253	1.0035	1.9992	1.2612
1098827	3.0065	4.6390	3.7944	3.1724	2.8029	3.1538
1089083	1.8201	2.5292	2.7562	1.7745	1.1386	1.8841
1094806	2.0133	2.6338	3.1581	3.1172	1.0182	1.3632
279829743	3.5379	3.3121	3.2931	2.6342	3.2952	1.9076
279776912	3.9115	3.9557	3.7951	2.8338	3.0547	3.4683
280039014	3.2188	3.1925	3.2884	2.0603	3.1587	2.1754
279808322	0.0292	0.0000	2.3197	0.0000	0.0000	0.0437
1094130	2.8171	3.3274	3.0581	2.2034	2.1981	2.4978
1093683	7.1724	4.9263	5.6786	5.9791	1.6851	7.8108
279501158	3.5177	4.8626	5.2572	3.4151	4.5120	3.4097
280046722	1.5918	0.1608	2.1166	0.3322	0.7900	0.4500
280134130	4.7122	2.7946	2.3322	3.3131	2.8337	1.3964
280121833	4.0379	3.6918	3.6220	2.5116	3.5542	2.9941
279853929	2.0900	0.5626	1.2535	0.0000	0.8765	0.7402
279885791	4.9473	4.9785	5.9117	4.0414	5.8886	3.6204
280014032	5.2183	5.5134	4.7064	3.9618	4.7956	4.3945
1101252	1.8344	1.6631	2.1539	1.6668	0.0771	1.6215
279749818	3.7418	3.7834	3.0532	3.0323	3.6586	1.6026
279879654	3.6685	3.6213	3.4923	2.2858	3.7121	2.5004
279950155	6.1202	6.2738	5.5623	5.4620	4.6386	5.5721
1101550	3.4077	4.0093	3.9933	3.0578	3.7401	2.3292
1100106	4.5902	5.5811	5.0702	5.3023	3.4893	4.1672
279723028	4.1615	4.7732	4.7423	3.9309	3.6910	3.7731
1091282	4.1827	3.6457	3.8376	2.9819	3.2904	3.1119
1099447	1.6520	2.1075	2.4690	1.4494	1.4211	1.0796
280091109	5.3479	4.8712	5.3310	4.0318	4.9239	4.3161
279896065	2.7668	2.8691	2.1323	2.0686	1.0672	2.3599
280015018	1.9547	2.8718	3.0253	1.9422	1.2760	2.3622
279902605	4.3343	4.3234	4.0520	3.4535	4.4931	2.4931
1097153	2.4163	3.2121	4.0093	1.9413	3.4508	1.9774
280118338	2.0103	0.2708	1.8686	0.1908	0.4553	1.2430
279765002	1.4728	0.7376	1.6824	0.3394	0.9733	0.3200
279879368	8.5648	8.7506	8.4832	7.6684	7.7719	8.1036
279971932	1.2507	1.2345	2.8197	1.3317	0.3938	1.3259
1108322	1.6844	0.8485	1.8655	0.5066	0.9385	0.6999
1104722	7.9238	7.9168	8.2133	6.8556	7.5528	7.3925
1098828	2.7819	3.0065	2.9859	1.9033	3.1952	1.4228
1090567	6.2090	5.3635	5.9362	4.6473	5.2864	5.3244
1094578	4.2018	4.5453	4.6489	3.8168	4.4441	2.8851
1094335	8.6646	8.1186	9.1037	7.4032	8.6857	7.5516
1098683	3.7521	4.6089	4.4657	4.0606	2.1297	4.3903
280031990	4.8376	4.9393	4.7192	4.0998	3.7257	4.4246
279869091	1.8580	1.6293	2.3491	1.0375	1.3098	1.2441
1098457	4.5978	4.7512	5.2740	4.0200	4.4686	3.8915
1100127	3.0311	2.9764	3.4979	2.0702	4.1213	1.0711
1092277	6.5459	6.2840	6.2862	5.3527	5.5874	5.9354
1098889	7.0123	6.6387	6.7887	5.9112	5.6558	6.6327
279863672	7.0015	6.9126	7.2046	5.9354	6.9311	6.0144
280117971	4.0649	3.8353	4.0259	3.0226	3.5289	3.1370
279725976	1.4973	0.9688	0.9529	0.3493	0.4734	0.3618
1090911	4.3690	4.2652	4.1157	4.4820	3.2009	2.8351
279814009	2.0351	2.0082	1.9192	1.2314	1.3726	1.1307
279809475	0.9787	1.0808	1.6050	0.4713	0.6335	0.3349
1096727	3.8183	4.1804	4.6572	3.0496	4.4209	2.9608
279772657	7.1908	7.6054	7.2491	5.9508	7.1778	6.6926
1095313	5.6776	5.8376	6.5404	5.1853	6.0519	4.5956
1097723	5.7145	4.6473	5.4213	5.4637	4.4606	3.6367
1098015	4.0426	4.2016	4.8813	3.8149	3.2894	3.8019
280059237	4.9137	3.5870	4.5461	4.7262	2.2071	3.8973
1108379	7.5809	7.2002	7.6099	5.8143	7.1069	7.2537
1091027	2.3536	3.0539	2.9990	1.6537	3.6646	0.8722
279748643	1.1059	1.3826	0.4776	0.2229	0.1006	0.4304
1087647	6.5039	5.9999	6.6180	5.4246	6.2918	5.1934
1109023	1.0290	2.5875	2.8994	1.4886	0.8788	1.9398
280062133	3.1327	3.2437	2.4581	2.1026	2.1824	2.3479
1087679	2.2204	2.9689	4.0177	2.4283	2.3943	2.1836
279784527	4.5257	3.9668	5.1993	3.2588	5.1151	3.1180
1108238	7.6128	7.7304	7.4587	6.8789	6.6936	7.0307
279800572	3.6065	3.8736	3.8213	2.8663	3.8601	2.3768
1104801	5.0645	4.0090	4.4929	3.6432	4.1400	3.5871
1092233	3.4004	3.9154	3.9134	2.4058	4.5154	2.1120
279941377	1.0266	0.4987	1.4280	0.4638	0.2141	0.0810
280121613	4.7059	4.2490	4.6723	3.5017	4.0299	3.9023
1093058	1.6505	2.6635	2.1735	1.2926	1.7787	1.2251
1091627	3.7832	3.4815	4.0484	2.8533	3.2238	3.0458
1100199	3.6955	3.4247	3.7218	3.7642	2.0013	2.8868
279778116	7.0021	6.5270	7.9620	5.4359	7.1769	6.6914
1091504	3.8697	3.1309	3.2750	2.1488	2.7953	3.1448
1100235	4.0348	3.9424	4.1169	3.2543	3.4678	3.1853
279791678	3.0196	0.7568	1.4090	0.8928	1.1869	0.9194
1089132	3.4963	3.8682	3.6826	2.4076	3.9473	2.5060
280120490	2.4404	3.4992	2.9052	1.8734	3.1955	1.5904
279965138	5.6700	4.7849	5.7829	4.0440	5.6109	4.3985
1090159	6.1090	3.2429	2.4955	3.1358	1.6220	4.9079
1103673	7.3533	7.6654	7.5072	6.3899	7.0060	6.9486
1094333	6.9167	6.9067	6.3363	6.7433	6.1646	5.0713
279979244	6.9707	6.4859	6.5919	5.5058	6.3715	5.9907
279986206	1.6882	0.5003	1.3600	0.1817	0.1692	1.0199
1086937	6.9493	6.9165	6.8442	5.9848	6.5643	5.9846
279752989	2.6611	3.2791	2.8151	2.2676	1.4494	2.8626
279888788	1.8250	1.9888	2.0162	1.3835	1.2639	1.0083
1087184	5.1414	4.7974	4.9023	4.3383	4.5337	3.7959
1088272	4.8061	3.3299	2.7881	2.9819	2.9852	2.7840
1089327	5.3603	5.6573	5.3278	5.0240	4.9908	4.1576
1092551	5.2304	5.7257	6.7260	4.6628	6.0986	4.7490
279492558	2.1911	1.9678	2.2150	1.0840	1.8804	1.2386
1095555	4.2628	4.2400	4.6117	3.4944	3.6833	3.7661
279768508	7.6809	6.9726	7.8598	6.1330	7.1376	7.0722
279826330	6.2484	6.7684	6.0410	5.6004	5.7130	5.5758
279902807	3.1769	4.0115	4.3809	3.0236	3.3673	3.0108
1103248	5.1479	5.1218	5.9539	4.3506	5.6867	4.0188
279909544	1.8345	1.8727	1.6714	0.9945	1.1936	1.0231
1090921	3.5589	3.2249	3.3802	3.1945	1.4009	3.4015
1095891	6.4616	6.5705	6.4635	5.7286	5.7957	5.8051
1094757	2.4881	3.1365	3.4406	2.8544	1.7961	2.2486
1086997	1.1947	1.3017	1.8692	0.6145	0.6477	0.9396
279713211	3.0379	0.1905	0.2269	0.1323	0.2732	0.8877
1087903	1.9284	7.0088	6.6759	4.3358	4.7109	4.4053
1091779	4.2218	4.1886	4.4204	3.1713	4.4032	3.0978
279781004	5.1856	4.3936	4.7358	3.3545	4.5718	4.2332
1095277	2.1337	2.4953	3.0233	1.1854	3.6883	0.6251
1089812	5.1465	3.8807	3.8848	4.6384	1.9076	4.2129
280067086	1.6547	1.8242	1.2065	0.6386	1.0309	0.8639
1097706	5.5175	5.4596	5.8228	4.7093	5.7563	4.1823
1095735	1.9908	2.2065	2.6333	1.3529	2.2155	1.1121
1096934	7.3433	6.9428	7.2979	6.0457	6.9053	6.4834
1087210	2.8650	3.5538	3.6709	2.1427	4.0626	1.7362
1103099	7.0819	6.9252	7.0376	5.9198	6.4472	6.5305
1088488	9.6770	9.7057	9.6341	8.7436	8.8337	9.2938
279799259	7.5821	7.7284	7.6734	6.7464	7.0172	7.0753
280009511	2.6724	2.0143	1.9502	1.6407	1.4731	1.3799
1098051	2.8381	4.2154	4.9343	3.4440	3.8632	2.5388
279928452	1.3326	1.7468	1.5936	0.7504	1.2489	0.5329
279966308	4.5079	4.6380	4.5368	3.8128	4.6670	3.0626
1091333	6.7502	6.7742	6.8783	5.9098	6.4117	5.9419
280018799	0.9610	1.0293	1.3648	0.2525	0.8351	0.1285
279785221	1.9902	3.5861	3.6197	2.7980	1.0812	3.1803
279955171	7.9855	6.5622	8.1222	5.9213	7.2220	7.3906
279899195	2.2760	2.1270	2.2683	2.0505	1.3215	1.1635
1100695	2.0210	2.1264	2.0109	1.8304	1.4767	0.7159
279991424	5.1184	4.6482	5.4660	3.6624	4.9191	4.5167
1094246	2.5645	2.7806	3.5174	2.0041	2.5999	2.1248
1094725	4.9283	5.1231	5.4543	5.2805	4.3854	3.7071
1089937	7.6290	7.5790	7.9374	6.6558	7.5544	6.8033
1101502	2.9670	4.0742	4.0625	2.4657	4.6953	1.8150
279720522	6.3778	5.7802	6.8520	5.4460	6.3599	5.0767
1094736	2.1924	2.7183	2.9063	1.4990	3.1644	1.0268
1091331	2.5259	4.5976	4.3264	3.1338	2.4856	3.7048
279720790	8.7007	7.6673	8.5422	6.7351	8.3255	7.7242
279947570	6.3679	5.9305	6.7156	5.6983	5.6126	5.5793
1087810	4.5847	4.8887	4.8044	4.5139	3.2817	4.3591
1097992	5.4143	5.0063	5.3149	4.8364	4.7751	4.0017
279840803	4.7533	3.8965	5.2417	3.7895	4.3984	3.5832
279927382	1.2667	0.0000	1.4462	0.0000	0.0000	0.5939
1104481	8.1932	8.5807	8.3385	7.2599	7.7151	8.0205
1104707	5.4336	4.1938	4.4477	4.4574	2.0644	5.4395
279728016	5.1251	5.8918	5.8818	5.0546	4.7937	4.9372
279773946	2.9245	2.7321	3.1320	1.7871	2.9943	1.8941
279941070	8.3948	7.2669	8.2260	6.3135	7.4502	8.0127
1088366	4.0267	3.1391	3.1041	2.8110	3.3181	2.0304
279480959	6.7313	6.2469	7.2774	5.6183	6.1420	6.3857
1103861	0.4180	0.4633	1.6078	0.0361	0.3438	0.0000
279938216	2.3499	0.3709	1.0641	0.2607	0.3666	1.0491
1102573	0.5449	0.6337	2.4114	0.1887	1.2928	0.0000
1097798	3.4796	3.4342	3.2392	3.2450	2.4914	2.3087
1100434	2.6669	2.1435	2.2088	1.6380	1.2253	2.0489
1094822	2.9910	3.7654	4.2534	3.2627	4.0486	1.5916
1092124	6.5416	6.1329	5.6534	4.8039	6.2652	5.1528
1090858	5.4393	5.6636	5.3350	4.6053	4.7421	4.9852
279885239	5.2728	3.6566	4.4091	3.5426	3.6815	4.0098
1096209	2.1016	2.3661	2.2698	3.3564	0.4289	0.8501
1088450	2.8077	0.6996	0.5754	0.6457	0.2829	1.0520
1096263	5.0285	5.0243	4.7442	3.9422	4.1976	4.5555
279799736	2.9194	3.4122	2.3391	3.4050	1.7590	1.4058
279983732	4.1058	4.0465	4.2877	3.2759	3.4911	3.5723
1105223	7.8498	7.9893	7.8355	6.8725	7.3226	7.3792
1091180	6.4361	5.9772	6.8682	5.4648	6.3115	5.4051
1101303	2.6422	3.2641	3.3176	1.9168	3.1573	2.0499
279771064	3.2219	3.1719	4.4157	2.1413	4.1197	2.4489
279988168	2.9221	3.4427	3.0105	2.5243	2.4145	2.3370
280113571	0.8946	0.9767	1.1891	0.7260	0.0000	0.2360
279979709	5.4011	4.6023	5.5777	4.3875	4.6960	4.4007
279789383	4.5712	4.7181	4.3511	3.7182	4.7935	3.0325
1100007	1.9231	3.1113	3.3475	1.7597	2.5925	1.9368
1094290	0.3419	1.0954	1.5542	0.3144	0.3833	0.2019
280012482	6.0421	5.9741	6.0431	5.2017	5.7965	4.9701
1099264	4.6159	3.9106	4.5077	3.7560	4.4960	2.6924
279722105	9.9089	9.4033	9.9331	8.5785	9.4118	9.1654
279710849	2.5513	2.9341	2.6447	2.3106	2.5808	1.1497
1087040	3.7626	3.2966	3.5356	2.5585	2.7937	3.1552
279875909	6.5088	6.5040	6.6161	5.3559	6.7152	5.4714
280092197	0.3018	0.6623	2.4912	0.0000	1.1510	0.2188
280003920	2.3323	2.0306	1.0821	1.4696	0.7888	1.1016
279746160	4.8380	3.6462	1.0683	3.1003	2.1112	2.2566
280097599	5.1863	4.7234	4.9233	3.7977	4.6377	4.3138
1098364	3.3944	4.3384	5.3821	3.3228	4.1497	3.5586
1106529	3.2307	3.0593	3.4514	2.2611	3.1086	2.2887
1089142	7.7967	7.7598	8.1133	6.5719	7.7203	7.2960
1098337	6.8562	6.4064	6.8610	5.6839	6.0871	6.2711
279854003	3.1167	2.7580	3.0944	2.0189	2.4963	2.3726
1089446	3.1725	4.8683	4.3898	3.4186	4.7153	2.2154
280120757	5.4203	6.2760	5.6647	4.2724	6.3006	4.7091
279966438	4.4980	5.0943	5.1938	4.0800	4.7809	3.8469
1104236	4.6427	4.2975	4.5229	3.7826	4.4667	3.1362
1092458	0.4077	0.1893	2.2236	0.1306	0.6157	0.0000
279906455	3.6339	2.9993	3.9722	2.3443	3.6018	2.5882
1090218	4.4522	4.0441	4.1511	3.1540	3.8770	3.5479
1096443	4.2388	3.9409	4.6460	3.1624	4.5318	3.0637
1092001	4.0299	4.7118	4.8643	3.5623	5.5710	2.4063
1101123	2.6424	2.6121	3.1113	1.7784	3.1739	1.3485
1097266	1.6032	2.4009	2.6227	1.6315	2.5333	0.3978
1095747	1.6859	1.5693	1.3927	0.6954	0.8869	1.0054
279872252	1.9836	1.2819	1.8688	1.2241	0.8250	1.0256
1095563	3.7995	3.2881	3.1677	2.5719	2.4306	3.1941
1089326	4.1532	2.4595	4.1774	2.2284	3.3987	3.1053
1108586	6.2512	4.4522	5.7124	3.7720	4.9296	5.6566
280064836	3.8560	3.1987	2.7101	2.6270	2.8616	2.2189
1108355	0.4362	1.2564	0.4476	0.0229	0.0599	0.0007
1089977	8.4949	8.1741	8.8171	7.3403	8.0235	8.0663
1094564	7.3194	6.1910	7.4507	5.2697	7.0459	6.5905
280020510	4.7053	4.8143	4.2400	3.8043	3.8757	4.0248
279777826	4.3429	4.5504	4.2552	3.7071	4.5389	2.8479
1090696	6.4669	5.7230	6.6510	4.9889	6.1774	5.6206
279816284	6.6814	6.9612	6.8717	5.9281	6.3914	6.1409
279841225	6.7723	6.2403	7.4836	5.9418	6.5415	5.9599
1091000	2.2672	2.3559	2.6002	1.2660	3.2811	0.6235
279887175	2.0912	0.2192	1.4264	0.5060	0.8004	0.3779
1095464	4.3248	3.6393	3.6200	4.0609	2.8537	2.6177
1099609	2.5533	2.0426	2.0097	1.6588	1.4636	1.4327
279917209	2.7159	3.0930	2.5579	1.8930	2.6873	1.7381
1103787	4.7295	4.1909	4.5673	3.7939	3.8669	3.7792
279969189	1.8200	2.4674	2.0702	1.8641	1.4107	1.0355
1096076	1.2380	1.5347	1.9360	0.8558	0.9695	0.8373
280114210	2.9170	2.2112	2.5949	1.4570	2.3330	1.8871
1108080	10.2749	10.2631	10.3079	9.4253	9.6528	9.7222
1094479	5.8138	4.8022	5.6314	4.4806	5.3640	4.3595
1098754	6.5886	6.1627	6.5677	5.4159	6.1475	5.7137
1099752	4.9613	4.7210	5.0439	3.7116	4.8152	4.1577
279801566	1.8898	2.2298	1.3546	1.2178	1.1330	1.0817
279822508	2.2577	2.7697	2.5461	1.6775	2.4048	1.4501
279790883	5.1502	5.5653	5.3171	4.1971	5.3651	4.4298
1088549	1.4533	2.5208	2.4885	1.1531	2.6372	0.6337
1103508	5.4247	4.4311	5.1514	3.7639	4.4441	4.7624
279824890	2.3908	2.8169	2.4460	1.9531	2.3168	1.3479
1101583	2.3163	2.8002	2.1452	1.7319	1.9222	1.5759
280112782	1.3538	1.9133	2.4559	1.2665	0.5388	1.8864
1092299	1.8575	2.8049	2.5953	1.1067	3.3133	0.8070
1090869	4.3884	3.7759	4.3344	3.2651	4.2057	2.9991
1103404	1.6866	1.8103	3.6499	1.4642	2.5669	1.0869
279795432	5.1706	5.6561	5.1146	4.7067	4.6259	4.5824
279812670	9.5396	9.2998	9.0376	8.5418	8.2634	9.0479
1096986	2.5706	3.2267	3.2034	1.9466	4.0266	1.0051
1102556	1.9679	1.7903	1.6995	1.2386	1.2740	0.9229
279713176	2.0217	0.0000	0.0000	0.0000	0.0000	0.0000
279809750	2.2373	2.9080	2.7499	1.8976	2.6076	1.3727
279860098	6.5295	6.2681	7.0021	5.1850	6.7569	5.8414
1101719	4.0728	4.4282	4.4132	3.0568	4.3485	3.4928
279841165	7.9927	7.5888	8.0402	6.9996	7.5368	7.0694
279783269	3.7057	3.7381	3.4576	3.2912	3.5443	2.0502
279993194	6.4237	5.4852	5.8886	4.8123	4.8461	6.1273
279903973	4.0254	4.5808	3.7180	3.8727	2.6431	3.7973
279915252	0.8139	0.3018	1.9775	0.2506	0.5809	0.2519
1097967	6.5222	6.7688	6.6465	5.7956	6.1174	6.0153
1098200	4.0122	3.2909	2.7809	1.6931	3.2526	3.1297
1089213	2.4611	1.9990	2.4867	1.0250	2.9775	0.9367
1096932	4.8604	4.7092	4.7308	4.4131	3.5563	4.3239
1096805	3.8725	3.3768	4.3607	3.1733	3.5342	2.8962
279846195	9.9753	9.7226	9.9922	8.8285	9.7862	9.0718
279915901	3.3696	3.1471	3.4690	2.9749	2.7639	2.2446
279879753	5.5794	5.1158	5.1457	4.7263	5.0733	4.0395
1094835	2.2257	4.0063	3.6913	2.8516	2.5365	2.5354
279747406	6.1918	5.7594	5.9793	5.1547	5.4555	5.3207
279725276	3.0792	2.5398	3.6847	1.9535	3.3872	1.9638
1103790	3.1684	3.1646	3.1660	2.1618	2.7862	2.5524
279856288	3.3795	3.0476	3.7305	2.5012	3.5599	2.0993
1095527	2.4562	3.0193	3.0945	2.2761	2.1071	2.1902
1107506	5.5080	4.7533	6.1707	4.4203	4.8785	5.1368
1106008	8.5581	7.4239	8.5058	6.4768	8.8010	7.2136
1089819	4.4979	4.3924	4.7463	3.3548	4.1587	4.1284
279769347	6.3373	6.1169	5.9234	5.4480	5.1666	5.7687
280026510	2.4517	3.6190	2.8187	1.9639	2.8789	2.0538
279983814	3.3690	3.0926	2.8169	3.0870	2.2969	1.9025
1099918	3.7605	4.4051	4.5715	3.3697	4.3660	3.0100
279880347	5.6457	5.4049	5.4387	4.3621	4.4655	5.6712
279748964	2.9559	2.6199	2.8442	1.9685	1.8805	2.5817
279723941	2.8035	2.9115	2.4830	1.8053	2.4581	1.9467
1104766	2.9156	2.4865	3.1268	2.1086	2.4026	2.0307
279806433	6.2741	4.7992	6.6137	4.7543	6.1921	4.7545
1099884	7.0598	6.8143	7.3901	5.7790	6.8960	6.6041
280113373	2.4106	2.2564	1.9440	1.8289	1.2168	1.5809
1094745	1.7816	1.7329	1.0718	0.4816	0.6741	1.4475
280019414	1.8611	1.0649	1.3164	0.5172	0.3529	1.3897
1088700	1.5953	1.8660	2.6022	1.3327	1.0594	1.6891
1090420	4.5040	4.7000	4.5985	3.6127	4.7615	3.4462
1090591	3.4156	3.0136	2.7926	2.7096	1.4070	3.1248
280019705	6.3998	6.8930	6.3671	5.5834	5.8968	6.1993
279896495	6.0501	5.0224	5.3637	5.0463	4.7956	4.6148
279796894	8.3538	7.8667	7.5209	6.7119	7.1961	7.8543
1095655	4.0599	4.3389	3.9875	4.2324	3.4423	2.7332
279948863	8.6508	8.1387	8.8757	7.6261	7.9209	8.1402
279911991	2.4891	2.7943	2.7245	1.7205	2.7601	1.5507
1088578	4.1586	3.0940	3.4584	2.7751	3.0237	2.9357
280120678	4.7188	5.1737	3.9030	3.3317	5.0524	3.4354
1097614	9.5019	8.2552	8.8933	7.5558	8.3263	8.7937
1093713	4.2331	4.3899	4.2802	3.2822	4.3189	3.3281
1092913	3.3482	4.2440	4.6836	2.8042	3.7580	3.7440
1089180	4.6230	4.5016	4.8386	3.7909	4.1689	4.0348
280040895	1.8908	2.0462	2.8883	1.2466	1.7545	1.8578
1095336	2.2660	2.7525	2.8085	1.6838	3.3481	0.8290
1090807	3.2007	3.7524	3.7971	2.6549	4.3808	1.7490
279973676	4.5958	4.0583	4.5438	3.5956	3.6248	4.0133
280053806	0.7754	0.9296	1.3597	0.0780	0.3655	0.6582
1101998	1.6879	2.9764	2.5739	1.6513	2.6895	0.9357
1094964	3.1280	3.6537	2.9391	3.2501	1.2930	3.2187
1102630	7.1942	6.6778	6.5771	7.0922	4.9333	6.4659
1095936	4.8811	3.7934	4.6944	3.2438	4.4131	3.7546
1089765	2.7339	2.7504	2.8261	1.6314	3.2128	1.5089
1089160	5.6225	5.8845	5.6538	4.7730	5.4898	4.9413
279828817	2.7437	2.5531	2.4428	1.3741	2.5902	1.8200
280023829	2.0922	2.7476	2.5925	1.7635	2.4532	1.2610
279914634	4.1349	3.9934	3.6644	3.5155	3.6784	2.6458
279911617	5.0504	4.8457	5.3185	4.1112	4.6694	4.4828
1088711	5.4702	5.3800	5.6310	4.6378	5.0156	4.8786
280011030	1.3159	1.2710	0.9864	0.7792	0.3892	0.4568
279802530	4.9644	4.1697	5.3367	3.4418	4.7684	4.3126
1094569	4.4523	4.5998	4.3243	3.9089	3.9270	3.5936
1094162	5.3206	5.3247	5.3246	4.9126	4.4286	4.6825
279658302	2.9851	2.7277	3.3653	2.8741	1.9902	2.2693
279660605	2.3980	1.3822	2.7531	0.7624	1.5743	2.2527
279725149	5.0637	5.8700	4.9444	4.3486	4.7925	4.7931
1099154	4.7100	5.4337	5.2866	4.3345	5.1001	4.0522
1104780	3.6732	3.2798	3.2396	2.4407	3.4418	2.3667
1104185	0.4102	0.1680	1.9046	0.0574	0.1483	0.3339
1100798	5.2277	4.2499	4.4634	4.5062	3.3299	4.1618
1091423	4.6909	4.8043	4.8827	3.8169	5.3453	3.2729
1099418	2.7542	2.8689	3.2752	2.1600	3.2632	1.5333
1087787	5.9831	5.8190	5.8792	5.0978	5.9881	4.6552
279936247	1.4734	1.2422	2.3873	1.1765	0.1006	1.8854
1101659	3.8056	3.0983	3.2918	2.6086	3.3427	2.3068
279851112	2.6207	1.6417	1.7730	1.9239	1.1603	1.0153
279717886	7.7598	8.5757	7.6520	7.7552	6.6363	7.6606
1093841	4.6664	5.3477	5.2217	4.4993	3.8906	4.9119
279976001	1.8783	0.9247	1.6798	0.3136	1.5308	0.7061
1104531	1.3762	1.5026	1.8716	1.1465	0.7429	0.9290
1099984	1.6716	2.0081	2.3068	1.0170	2.5874	0.4506
280109905	2.0562	0.5658	1.1001	0.4120	0.5268	0.8528
1105177	5.2825	4.5564	3.5934	3.5330	3.1637	4.8074
279750108	4.4778	4.0863	5.1767	3.3042	4.9202	3.5884
1097077	4.9023	4.5107	4.6970	3.9030	3.5621	4.7174
279802716	0.0000	2.2711	0.5665	0.9102	0.0000	0.0000
1101367	2.6914	2.6070	3.1080	2.2261	3.0288	1.2252
279923105	4.8599	5.2444	4.8100	4.8351	4.6047	3.5483
279916151	2.9000	2.3853	2.9660	1.5429	3.3704	1.4128
1091961	2.9362	2.5706	2.8561	2.0201	2.5823	1.8364
1100134	4.2796	3.8066	4.6109	3.3175	3.6853	3.7710
279847635	8.1326	7.5868	7.9151	7.2209	7.3287	7.1623
1101811	1.7981	3.8179	3.4538	3.1961	0.4903	3.4620
279797235	4.8787	4.5770	4.7281	3.9009	4.2784	4.0840
279665680	1.9931	0.3373	2.4850	1.2701	0.5477	1.0778
1107328	1.0561	0.2571	1.5185	0.0921	0.4772	0.3433
1099883	4.5677	4.2931	4.1877	3.4384	3.9889	3.7025
279724115	1.4499	1.3715	1.3114	0.4631	1.0261	0.7272
1088300	0.9040	1.7947	2.1476	0.9409	1.4160	0.5735
1099115	10.7467	10.4897	10.7734	10.0079	9.7271	10.3598
279702848	0.6006	1.5696	1.5777	0.4229	0.3850	1.0256
1099606	2.2612	2.9521	2.8696	1.6424	3.6534	0.8735
279928763	5.6402	5.6163	5.1788	4.7525	4.3084	5.4617
279960266	7.3357	6.8569	7.6524	5.7289	7.1291	7.0755
1092997	2.7864	3.2884	3.5869	2.2933	3.4099	2.0480
279772504	2.8328	1.0583	2.0388	0.6309	1.8515	1.5371
279863900	5.4767	5.1256	5.2084	4.2126	4.7921	4.8956
1092477	0.3242	0.1574	2.6355	0.3913	0.5995	0.2167
1104179	3.6645	3.0500	2.7855	2.8285	2.7862	1.9758
1098342	3.6548	3.4166	3.9833	3.1579	3.3863	2.6019
1089452	4.2318	4.0207	3.9398	3.5974	4.6319	2.0546
280034348	1.3825	1.5908	1.4627	1.0618	0.8190	0.6468
1091072	5.6397	5.6520	5.8880	4.7378	6.6835	3.8510
1105825	2.7522	3.0366	3.3461	1.9267	4.0527	1.2483
1090970	4.5539	4.8280	4.8433	3.7711	5.5042	3.0442
1088019	6.3354	5.6151	6.1472	4.8523	5.6098	5.7300
1095181	3.3889	2.9012	2.5438	2.3983	2.4674	2.0627
279867879	10.0282	10.0606	10.4259	9.1625	9.6945	9.7526
279923600	1.0906	0.8217	6.9974	0.2519	1.0990	5.6541
1091622	7.1705	7.3875	7.0028	6.2504	7.3185	6.0873
280059766	1.8307	1.3368	1.7536	0.6473	1.5997	0.7711
279725210	7.9344	6.9109	7.8435	6.3477	7.4500	6.9883
280118123	2.2455	1.5859	2.0625	1.3842	1.2245	1.3830
280026310	3.9376	4.6961	3.9687	3.5880	3.6120	3.5003
279765139	1.7755	0.5064	0.6380	0.1819	0.5767	0.2595
1104747	2.2398	2.6727	2.4381	1.7928	1.6866	1.9704
279904499	4.4412	4.4189	4.0896	3.8830	3.2390	3.9286
279798624	7.8377	7.9060	7.8135	6.7705	7.4351	7.4550
279430494	3.3598	3.0109	2.9914	2.7036	2.7538	2.0085
279677853	7.3058	7.1731	7.4960	6.3156	7.6226	6.1414
1099030	5.1093	5.1765	5.2624	4.3759	5.7123	3.5670
279849088	1.2576	0.6695	6.4312	0.2221	0.8362	5.4071
1100354	2.7186	1.7611	1.7587	1.5188	1.8025	1.0247
1096241	8.6622	7.1118	7.2608	7.2878	6.9420	6.9132
279807416	3.7854	4.1146	3.6790	3.2217	3.1029	3.3630
1093821	3.2946	3.2434	3.6583	2.7027	2.8488	2.7541
1101337	2.6759	1.5682	1.1545	1.3324	0.9242	1.2517
1094664	2.0609	2.5628	2.7073	2.0477	1.7698	1.6246
1090445	4.5253	4.6057	4.6355	3.9368	4.3030	3.6381
1090836	7.3923	7.4013	7.7269	6.4472	7.3784	6.8074
1089285	3.8863	3.0712	3.6724	2.4341	3.1785	3.1316
279851274	5.4005	5.0957	5.6425	3.9377	6.0467	4.2691
279720456	2.7801	2.7362	3.4946	2.1158	2.7279	2.2829
279801999	4.0674	4.1000	4.4363	3.2737	3.9149	3.5311
1098190	2.4327	3.0117	2.9411	1.6865	2.9496	1.8679
280071382	3.9068	3.7041	3.1972	3.3853	2.8620	2.6803
1090778	6.2128	5.6404	5.5153	4.7837	5.8348	4.8694
279703324	5.5025	5.5008	6.0881	4.6114	5.8649	4.7347
1088246	4.3661	4.6782	4.7860	3.5527	4.4530	3.9442
1095590	2.3333	3.5703	3.1836	3.0048	1.8543	2.3481
1090941	8.1490	7.4936	8.0203	6.7548	7.3311	7.6984
1091065	2.6244	2.5867	2.9409	2.4196	2.6522	1.2038
1093810	6.6810	6.0058	6.4819	5.4752	5.8073	6.0100
280130623	3.8532	4.0009	3.8208	2.9403	3.7264	3.1321
1095461	1.7273	2.5237	2.0894	1.5540	1.4965	1.4144
280003511	4.8578	4.3257	5.5151	4.4546	4.1612	4.2075
279914252	5.2605	4.5577	5.1117	3.3907	5.1074	4.5567
279724584	1.7216	0.2721	1.5898	0.3031	0.9317	0.4741
279719695	6.6930	6.2294	6.8041	5.1210	6.7854	5.9455
1095695	3.7256	3.4860	3.7179	3.0072	3.8300	2.2178
1104569	3.9199	5.2590	4.7787	4.5741	4.2086	3.3018
1098288	4.5908	4.4961	4.7462	3.4457	4.7346	3.7799
280013984	5.4042	5.6952	5.0833	4.8243	5.3440	4.1451
1087666	3.5481	3.8217	3.5333	3.0982	2.9560	2.9798
1089314	3.2973	4.1348	3.7705	2.6134	4.9059	1.8147
279985404	6.2286	6.6777	6.4687	5.7803	5.9465	5.7797
1091067	4.1925	3.5318	3.3152	4.2480	0.8860	4.0382
1102961	0.4805	1.8667	1.3865	0.4784	0.6647	0.7238
279875657	2.4502	2.8221	2.3126	1.8697	1.2991	2.5493
1089675	6.2993	4.5608	4.8095	3.1253	4.2216	6.4560
1108172	2.8003	1.1368	1.9550	0.8359	1.8571	1.3329
279969545	7.2055	6.4517	7.5299	5.4707	7.0981	6.7520
280112001	2.0798	3.3094	2.4398	2.0528	1.8526	2.0581
1097765	1.9923	3.3462	3.1391	2.7870	0.9317	2.8934
1095879	6.1196	6.1379	6.5911	5.4221	6.5149	5.0465
1101266	5.0494	5.5822	7.2250	4.6195	6.3067	5.0669
279724240	2.5272	2.2470	2.4765	1.5577	2.0452	1.7846
1089297	1.6257	2.7131	2.3924	1.3645	2.0718	1.4351
1090030	0.5183	0.9742	1.1214	0.3982	0.1351	0.2213
1102841	1.5689	1.9857	1.4137	1.8735	0.4813	0.7550
1091610	7.4398	7.2673	7.3945	6.4325	7.3203	6.4913
1094007	5.2555	5.2358	6.3264	4.5891	5.9625	4.4088
1095173	10.9746	10.0473	10.7996	9.4342	10.3857	10.1458
1098748	4.6124	3.7884	4.4364	3.4773	4.0556	3.4491
279739956	6.2334	5.8359	5.7841	5.1337	5.5143	5.3510
279797773	0.0629	1.9021	0.0747	0.0639	0.0554	0.0664
1088011	0.3892	2.0869	2.0713	1.4040	0.2129	1.0768
279912548	6.9445	7.0725	6.7824	6.1465	6.7447	6.0549
279833281	1.9812	1.1251	1.0110	0.8464	1.0653	0.3524
1099303	0.3930	0.9157	1.5263	0.5261	0.0302	0.4256
280062075	2.5333	1.7116	1.8739	0.0332	1.4144	2.8192
1099506	0.0802	1.0701	0.9048	0.1127	0.0569	0.0345
1088165	2.0552	2.1090	2.0794	1.0374	2.0842	1.2712
1096799	5.8179	4.8328	4.9795	4.6911	5.2478	3.8413
1099377	4.2170	3.4559	3.3784	3.2427	3.4763	2.4826
279724045	6.7727	6.7308	6.9806	5.6904	6.7812	6.1632
1092541	3.7240	4.0831	4.6998	3.3804	3.2600	4.0207
1108452	5.5782	5.0068	5.0940	4.4325	5.3896	4.0115
1095384	6.6896	6.1904	6.2105	5.5013	6.3669	5.3770
279952730	8.3936	8.1999	8.2333	7.3336	7.9582	7.6901
279780409	6.7782	6.9959	7.0596	6.4784	6.1500	6.3631
279808061	6.1966	6.5633	6.3423	5.2645	6.1625	5.8336
1094665	4.0504	4.4655	4.2306	3.4486	4.0636	3.3940
1089612	2.0300	2.2707	3.1679	2.6356	1.5436	1.4499
1099336	4.9297	4.6329	4.4714	4.9906	1.2209	5.9829
279974660	1.6004	0.2094	0.6809	0.0000	0.1260	0.5253
279875062	0.9351	0.1852	1.5100	0.3507	0.3080	0.1326
279896488	3.7667	3.7752	3.6119	2.6723	3.5545	3.0894
1102394	4.4858	5.3711	4.9669	4.1752	4.1967	4.6145
1108786	3.0966	4.0240	3.4429	2.3449	4.6750	1.7066
279636820	2.0797	0.5487	2.0097	0.4173	1.4002	0.9836
1108087	11.2293	10.9142	11.0534	10.1654	10.8315	10.3634
279596568	7.0296	7.0557	6.9801	6.4035	5.7958	7.0298
1095750	3.0587	3.4558	3.0124	2.6887	3.8917	1.1113
279985183	7.7236	6.7563	7.8930	6.4078	6.8799	7.2501
1094914	3.6397	3.0222	2.7354	3.6151	1.3295	2.6183
279790897	3.6156	3.7591	4.0980	2.6294	3.5830	3.4260
279745039	7.8312	7.1127	7.9398	6.1846	7.9648	6.9020
1093540	5.8326	6.0713	5.7422	4.8047	6.5945	4.4162
1091327	5.6254	5.0543	5.7836	4.6546	4.7460	5.2366
279864249	4.9517	5.5017	4.5408	4.1789	4.2007	4.7883
1092446	0.5916	0.5430	2.4520	0.8666	0.6172	0.2782
1099289	5.5387	4.8270	5.0740	4.3672	4.9351	4.3133
280102934	1.1200	1.3865	1.3191	0.3077	0.7636	0.9311
280136027	1.5994	0.8071	1.9367	0.7598	0.9767	0.7834
279855807	2.0174	1.6207	2.0237	1.0452	1.9422	0.8518
280091021	4.7592	4.6022	4.7705	3.8495	4.3668	4.0934
280124710	4.3083	3.7472	3.9607	3.3110	4.1107	2.7723
1096698	0.0000	1.0270	1.2611	0.3227	0.0000	0.1433
1102367	3.6653	3.5777	3.5447	3.7461	0.8603	4.3595
1098167	2.1797	2.5486	2.5972	1.5843	2.8969	1.0242
1103546	2.0487	2.5598	2.1870	2.1885	1.6340	1.1533
1090299	4.3607	4.5236	4.6148	3.7400	3.9377	4.0022
1091647	2.0878	2.5023	2.6417	1.2661	3.1144	1.0338
1105797	3.2937	3.8215	4.0473	2.6309	4.2010	2.5140
1095737	2.5782	1.9248	2.2985	2.1419	0.8932	1.9504
279788456	5.0871	5.3047	5.3751	4.3485	5.2151	4.3885
1092932	4.4338	4.8333	4.4089	4.2437	3.0131	4.6048
279953608	6.9214	6.2742	6.6124	5.6174	6.3260	6.0503
279747005	2.8712	2.6913	2.7970	1.7959	2.8627	1.8869
1087728	7.4125	7.1267	7.4218	6.2428	7.0045	6.9001
279863370	2.8076	2.8027	2.8881	1.8720	3.1803	1.6327
1104418	5.0992	5.3779	5.3514	6.1219	2.7441	5.1499
279961080	6.7988	6.4853	7.3107	5.9827	6.9081	5.8917
1095224	8.1589	7.8146	8.4602	7.0010	7.8818	7.7387
279888260	3.2564	3.9008	3.1194	2.5692	3.4060	2.4896
1098346	2.9877	3.5085	3.4721	1.9966	3.9267	2.2335
280118437	3.3799	3.2094	3.8152	2.2484	3.1877	3.1570
280123907	2.8805	2.1892	2.8215	1.1966	3.3944	1.4892
1095334	2.2539	1.9174	2.1259	1.8685	1.6626	0.9553
1087506	2.6869	3.1881	2.8166	2.3543	3.1033	1.4240
1095430	3.1184	2.5998	3.0136	1.8491	2.8823	2.1907
1088291	2.6962	2.7535	2.7936	2.2547	2.2708	1.9088
279886131	5.7853	5.6952	5.8473	4.9789	5.4064	5.1353
279706887	3.2243	2.7544	2.5419	1.5877	1.5454	3.5803
1087418	3.5924	3.7554	3.9424	2.8100	4.2023	2.4722
280068173	3.4264	4.2207	4.2858	3.2304	4.3565	2.5408
279740371	6.6747	6.1345	7.3727	5.4314	6.9884	5.9571
280027278	0.0000	0.4813	1.9781	0.0462	0.0000	0.6090
280083961	3.0633	3.1736	3.8014	2.6476	3.7656	1.8215
1098199	3.6767	3.4475	4.0651	2.4665	4.0943	2.8259
1093994	5.5053	5.9047	5.4425	4.7962	5.3847	4.8707
1103917	0.1126	0.6870	1.8534	0.2201	0.5136	0.1187
1091569	3.8538	3.5703	4.1779	2.6990	4.0619	3.0408
1093486	4.8738	5.0422	4.6794	3.9407	5.0221	3.8324
1087483	2.3641	1.7259	1.4372	1.2345	1.7422	0.7512
1089840	4.3978	4.7789	4.7898	3.9780	4.7937	3.3956
279978818	3.3503	3.6514	3.2558	2.8247	3.3504	2.2851
1108466	7.7199	7.1533	7.7375	6.2159	7.8752	6.7225
1102300	5.6472	5.0301	5.1214	4.5073	5.1043	4.3906
279234727	2.5428	2.5243	2.8911	2.0196	2.7273	1.4149
279817976	3.9631	3.6265	4.0886	2.8470	4.2923	2.7427
1095537	3.5733	3.0706	2.9619	3.1827	2.0914	2.5360
1095368	7.1519	7.2852	7.0156	6.4069	6.9164	6.3342
279959578	6.8039	7.2148	7.1715	6.0126	6.7765	6.6061
1102543	0.9960	0.7263	2.1186	0.3246	1.2474	0.4741
1093479	5.7111	5.4037	5.6712	4.7078	5.4571	4.8265
279982995	3.2771	3.7349	3.1809	3.0275	2.7666	2.6045
1108907	5.0927	5.2363	5.2154	4.3742	4.5045	4.8721
1092074	4.4869	3.8557	4.1634	3.8764	3.6477	3.1893
1098044	3.6083	3.5975	3.8715	3.0940	3.9801	2.2114
280069987	2.0479	2.6975	2.3460	2.1732	2.2635	0.8632
1092753	5.7947	5.3950	5.5454	4.5919	5.4579	4.8943
279978639	1.6935	0.7976	0.6035	0.3736	0.2672	0.6659
1090926	5.7795	5.3965	5.7377	5.6285	4.9215	4.5763
1092083	1.4893	1.7476	1.9064	0.6179	2.4035	0.3354
279663146	2.8175	0.0000	1.5349	0.0000	1.5601	1.0062
1099886	1.9172	0.5178	1.0489	0.3284	0.7212	0.6483
279930738	2.6883	0.9684	1.1470	0.8283	0.4172	1.7742
1087200	3.3768	4.1330	4.8784	2.8211	4.1000	3.6835
279840858	2.0878	2.2606	1.6848	1.5664	1.9601	0.7235
1088214	5.0134	4.8387	4.9177	4.1694	4.9696	3.8478
280116630	5.5767	5.8222	5.6912	5.0666	5.4671	4.7743
1096445	2.2761	2.5214	3.1898	1.4158	3.7880	1.0016
1094556	6.1365	5.4184	5.4698	5.2625	5.2223	4.7583
1095469	1.9462	2.4633	2.2279	1.7115	1.2844	1.8610
1095668	6.6287	6.3158	6.8855	5.5756	6.6434	5.8309
279919204	7.8566	7.7257	8.1984	6.8492	7.1914	7.9612
1094938	6.6568	6.5103	6.4655	6.0024	5.7840	6.0674
279870135	2.9135	0.9640	0.9191	0.7172	1.3255	0.9762
1092564	5.4662	5.8545	5.2909	4.4082	4.9775	5.4508
1095417	3.7719	3.9506	4.0133	3.0515	4.1350	2.7747
280128329	2.0725	1.4437	1.1560	1.6285	0.5874	0.6821
280038830	2.2932	2.7785	2.0108	2.1168	1.3657	1.8261
1100458	3.6573	2.4255	2.3105	2.1700	1.9086	2.5411
279641115	5.9699	5.3699	5.6185	5.1413	5.4700	4.5736
1088151	6.9950	7.1301	6.9857	6.2712	6.4373	6.6293
279724129	1.9540	2.3576	2.1125	1.6073	1.9209	1.1229
1097737	4.4463	4.0376	3.7520	4.1123	2.6961	3.6553
1098001	0.9979	2.2070	2.2032	1.1614	1.5507	0.9242
1100176	5.1184	5.5994	5.4789	4.7478	4.9598	4.7176
279834943	9.3696	9.1637	9.5409	8.5766	8.9619	8.7649
1098081	2.8507	2.9520	2.8775	2.2846	2.8152	1.8101
279778000	1.6547	2.1188	2.1020	1.0091	2.0585	1.0380
1107841	0.6361	0.5245	0.6093	0.0000	0.0000	0.0000
279555139	6.6796	6.5656	6.7386	5.6278	5.6496	6.9368
1088541	4.7708	4.3924	4.2545	3.9339	4.7779	2.9363
279719579	2.3703	1.2491	1.2086	0.6823	1.5904	0.7873
1099283	1.2662	1.3176	3.1531	1.4227	1.5930	0.9535
1100770	3.9813	4.3327	4.0657	3.2459	4.2572	3.1092
1094127	4.2375	3.9829	3.5971	2.9449	4.8266	2.2829
279731840	8.7942	8.0822	9.3335	7.6248	8.5985	8.2242
279810351	1.4136	0.6050	0.8942	0.2211	0.2300	0.6993
1101702	2.9492	2.3419	2.7263	2.4875	1.9064	1.8617
279847581	1.9423	2.0823	1.9336	1.7072	0.8616	1.6284
1100601	4.8568	4.7706	4.9637	4.1333	4.5929	4.1041
279901920	7.4638	7.7755	6.8121	6.7793	6.6132	6.8983
1104174	4.8138	3.7039	3.4477	3.8136	3.9334	2.4580
1100561	0.6610	1.5632	1.8520	1.3222	0.4274	0.5663
1089307	2.5970	2.6928	2.9776	1.9146	3.0597	1.5331
1098526	2.8941	1.7486	1.7460	2.3926	1.2991	0.9405
1103029	4.8421	5.2800	5.0639	4.4338	4.5674	4.4293
1099522	3.3064	2.9191	3.1900	2.3540	3.0192	2.2870
1107860	7.6371	6.9377	7.3426	6.2473	6.9571	6.9576
279916891	0.7834	0.7843	1.4432	0.6870	0.3967	0.1724
279914271	7.7599	7.1565	7.5550	6.5699	6.8550	7.2920
279865338	8.8210	8.4849	8.6080	7.2798	8.7197	8.1626
1090943	4.7550	4.9158	4.7632	4.7831	3.2927	4.6067
279913322	1.1467	1.8865	0.7149	0.7501	0.2612	0.9855
1091724	2.0899	2.5397	1.6414	1.9025	0.8029	1.8145
279887427	2.3587	0.3585	0.8801	0.6290	0.4630	0.7552
1091682	7.5420	6.7700	7.8144	6.2177	7.2839	6.8752
1105119	5.8054	6.0603	6.2349	5.0070	5.1129	6.2314
1095220	5.8551	5.0351	4.9465	5.2193	4.2841	4.5842
279925813	2.3996	0.4941	1.1994	0.4997	1.1933	0.6510
279951880	3.0900	2.9228	3.4661	2.8254	2.3306	2.5756
1094523	4.7186	4.6783	4.5872	3.8764	4.1408	4.2216
279675026	1.1670	0.9555	2.0217	0.5567	0.4915	1.3520
279726195	2.0524	2.5894	2.7859	1.2445	2.9039	1.5357
1101180	3.1669	3.0168	2.8038	2.7558	2.3928	2.0955
1096885	3.5444	2.7613	2.8206	3.0035	2.8393	1.5401
1105419	6.0427	5.9625	5.7446	5.1790	5.0851	5.7426
1103532	3.8090	3.3704	4.1145	2.7776	3.5195	3.2541
1095056	3.9000	4.7030	4.1843	3.1913	4.5927	3.2607
279739370	4.6843	4.4962	4.6058	3.9544	4.1681	3.9221
1106936	1.6713	2.3364	2.0797	1.7558	0.5238	2.0661
279727004	2.4569	2.7066	3.0179	1.8814	3.4795	1.0792
280018615	1.9407	1.0024	1.1937	0.4371	1.1893	0.7693
1100171	8.2614	7.7917	8.2565	8.1645	5.8857	8.5183
279751098	6.4807	5.2857	6.3204	4.4711	6.0036	5.8711
1104100	3.3282	2.9507	3.5858	2.9852	3.1186	2.0209
1096965	3.3061	3.3489	3.6972	2.8481	3.2045	2.5597
279810851	1.5107	0.5202	1.0720	0.4351	0.6860	0.2426
280123552	2.1848	1.9774	1.8047	0.9492	2.0588	1.2201
1091263	5.9835	5.0384	5.5130	4.3741	5.4375	4.9848
279851688	2.5666	2.1659	2.6503	1.7158	2.3434	1.5876
1087921	6.7116	6.2236	6.4435	5.7810	6.2596	5.6042
1104373	7.9655	7.3709	8.0782	6.9609	7.7370	6.9835
1091182	3.9316	3.7926	4.5066	3.5635	3.4993	3.4357
279820464	5.1019	4.6374	5.3424	4.0810	5.1199	4.1492
280050418	1.6123	1.6652	1.0718	1.0954	0.7567	0.7666
279858053	4.1957	4.7066	4.2451	4.4466	3.2170	3.7543
1088472	2.5508	2.8055	3.3943	2.0282	3.0791	1.9138
279962608	7.6673	7.8562	8.1176	6.7025	7.9009	7.3086
1092948	4.0589	3.0696	3.6084	2.8205	3.2204	2.9669
1101440	4.7153	3.9578	3.6632	4.4293	3.2739	2.9042
279952177	1.2839	1.5988	0.9302	0.8247	0.9177	0.3419
1097135	7.3913	6.9261	7.1236	6.3835	6.9654	6.3637
1094354	1.1329	2.2897	2.2608	2.0800	0.4454	1.4300
279784556	2.9230	3.1056	2.9589	2.1277	2.8526	2.2814
1098107	2.3890	2.2011	2.0660	1.4772	1.5542	1.8990
1097589	3.5018	4.1505	3.7991	2.8083	4.6941	2.2248
280109348	3.9835	2.9895	4.0509	2.5569	3.8837	2.8597
1088966	5.9164	5.5536	5.7351	5.1121	5.8317	4.5380
1097569	2.8561	2.6739	2.7769	1.7848	2.0498	2.7499
1103999	4.9237	4.4659	5.1979	4.0062	5.2034	3.6556
279972843	7.5129	6.7087	7.6248	6.1944	7.2569	6.6731
279981529	3.8811	2.8201	3.3118	2.0547	3.2001	3.0378
279836121	2.0133	1.5944	1.5058	1.0436	1.3137	1.0366
1089270	4.0181	4.2500	4.3368	3.4705	3.5795	3.8359
279834508	1.1756	1.3651	1.0592	0.6488	0.3168	0.9154
1087801	6.1503	6.1499	6.2697	5.4496	5.8705	5.5312
280027600	6.8700	7.5324	6.5261	6.6093	6.3584	6.2420
1091145	2.7921	2.9984	3.0589	2.6384	1.7557	2.7372
1088860	7.5055	7.1947	7.4518	6.2677	7.4773	6.6898
1106928	0.4882	0.4396	1.5629	0.3170	0.3938	0.0636
1102110	5.7809	5.8384	5.6241	4.8045	6.0913	4.6315
279780990	4.7723	4.9249	4.8746	3.5882	5.1426	4.1261
1101018	7.8822	8.3900	8.4360	7.4510	8.3570	7.1857
279736884	2.8290	1.8234	3.3169	2.1322	2.6923	1.4312
1091655	4.8436	4.9247	5.0264	4.0057	4.8390	4.2373
1091016	2.6100	2.2913	2.1497	1.6544	2.2770	1.4069
279948041	5.8065	6.6456	5.3550	4.8122	5.2745	6.0080
280011422	4.8081	4.8386	5.3547	4.0556	5.6154	3.6183
1090811	9.1072	8.7578	8.8400	8.0020	8.4251	8.5666
1091868	3.3895	3.6383	4.0727	3.7209	2.6584	3.0100
280127579	4.1185	4.0602	4.2348	2.9794	4.3306	3.3932
1095748	0.9791	2.6374	2.5493	2.5544	0.6396	1.2615
1101030	0.5582	1.1263	0.9609	0.3102	0.2549	0.3716
1089778	4.4495	2.7543	2.8065	2.9912	3.5184	1.7920
1092283	2.6480	3.5182	3.6001	2.3807	3.9682	1.7100
280097206	2.2232	2.0966	1.4746	1.2517	1.4098	1.4273
1089404	3.2607	3.3138	3.3233	2.1598	3.9854	2.0470
279966459	0.2869	0.4119	1.3636	0.0000	0.2547	0.1048
1086948	4.8214	4.9397	4.4704	4.2293	3.9266	4.3735
1091376	4.4174	3.9549	3.9578	3.6672	2.7469	4.2140
279785774	4.1194	4.4035	4.2528	3.7885	3.6324	3.6532
1095191	0.9640	1.8194	1.7562	1.0673	1.0724	0.6984
280006338	2.9188	3.5958	3.4393	2.5030	2.7292	3.0203
280065750	3.6907	2.9115	2.5725	2.3479	2.2486	2.8775
1094606	4.8591	2.9671	2.6905	3.6030	3.2221	1.9913
279854358	1.9584	1.3929	1.2794	0.9651	0.8156	1.1500
279963473	0.3801	0.2372	1.7096	0.0000	0.4547	0.1729
279797209	10.5820	10.7635	11.0268	9.4976	10.5008	10.6745
280130432	4.9740	4.8499	5.0765	4.0646	5.3851	3.7518
279835529	2.5725	2.8145	2.4509	1.9480	2.1548	2.0371
1107270	3.1738	3.4776	3.2744	2.6342	3.1697	2.4244
1100650	1.5547	2.2110	2.2763	0.9179	2.9764	0.4513
1099593	1.7947	2.4762	2.6899	1.3595	3.5343	0.3710
280124594	4.5677	4.5207	4.6191	3.7544	3.9736	4.2838
279854286	5.6397	5.5320	5.9770	4.1769	5.2609	6.0155
1102505	3.0891	1.7058	2.8920	1.8843	2.4903	1.6168
1089283	3.2281	3.2680	3.4717	2.5880	2.9914	2.6931
279775046	4.4908	2.6914	2.4857	3.0437	1.7292	3.1997
1097652	7.6094	7.5391	7.3574	6.7693	6.4809	7.5614
1094427	3.1730	3.8471	3.8087	2.9747	3.9987	2.1620
1096532	3.9696	3.9236	4.0586	3.5191	3.3317	3.4077
279787317	1.6148	1.5771	2.5228	1.5334	0.4170	2.0713
279836712	7.5374	6.4281	7.7216	5.9146	7.3926	6.6873
1088831	3.3569	3.3243	3.4953	2.3411	3.5609	2.5821
280120876	0.4204	1.4095	1.9341	0.9584	0.3396	0.7739
279827161	9.3297	9.0934	9.2430	8.3082	8.5377	9.1283
1090819	2.0562	2.4761	2.6420	1.3558	3.0587	1.0686
279914863	5.0881	4.9425	5.2407	4.2523	4.9205	4.4078
279783573	4.7144	4.2930	4.5878	3.2214	4.3178	4.3654
1091731	4.3411	4.4312	4.7001	3.8893	4.5008	3.3927
1101802	7.3327	5.9949	6.5300	6.5463	3.7201	7.9019
279866672	7.5339	7.4195	7.6032	6.7596	6.8914	7.2167
1092918	2.7480	3.0684	3.4421	1.9997	2.7943	2.7771
279983244	0.9255	1.2334	0.9403	0.7243	0.4204	0.2672
279948074	8.8012	8.5145	9.1171	7.6088	8.5367	8.6004
1094900	1.8860	2.2871	1.4616	1.7042	0.6779	1.5658
279798726	1.3056	0.9769	1.6063	0.7091	0.9176	0.5769
279799794	3.2435	3.3843	2.8887	2.4430	2.8867	2.5019
1108820	1.2733	2.1971	1.5922	0.8740	1.8467	0.6576
280024470	2.7845	1.6451	1.4074	1.7813	1.0023	1.3694
1105394	0.2675	0.7253	1.0966	0.0707	0.2024	0.1342
1107205	5.7753	4.9847	6.1503	4.9057	5.9082	4.4147
1092712	5.3856	5.4873	5.3849	4.6929	5.6720	4.2119
1088872	1.9562	2.7298	2.4346	1.5008	3.0569	0.8822
1095038	3.4575	2.8031	3.0310	3.2717	1.8587	2.4822
1091770	2.3137	2.7676	2.7782	1.9941	2.6877	1.4995
1090247	2.6038	2.0958	1.8671	1.9608	1.1580	1.7700
1094832	2.9422	2.5782	3.0838	2.0866	2.7335	2.1062
1105994	3.5966	3.3319	3.7622	2.6946	3.1449	3.1737
279909021	3.1445	2.4992	1.8642	1.8563	1.4928	2.4818
279727011	4.8382	5.3657	5.6067	4.3266	5.3822	4.4250
1093288	3.4814	3.0208	4.0047	2.6787	3.9629	2.1899
1102047	3.7547	3.9564	3.8112	3.0295	3.7982	3.0193
280107497	2.7077	1.8275	2.4555	1.6652	2.4338	1.2168
1103975	5.1961	5.1272	5.4985	4.3793	5.1424	4.6269
1090217	2.8667	4.2360	3.9025	3.0772	4.3945	1.8603
1093010	5.1639	4.8307	4.9205	4.3874	4.8572	3.9975
1099352	2.5075	2.2910	2.1254	2.1838	0.4698	2.5979
1105383	3.6528	3.1180	2.6815	2.4670	2.6093	2.7047
279746167	6.1382	5.1858	6.1310	4.7135	6.4359	4.6350
280010768	7.0851	6.6902	6.8263	6.0868	6.5265	6.3184
1090944	2.5884	2.6049	2.9576	1.6222	3.7516	1.1075
1096545	3.2443	3.1068	3.9112	2.4334	3.7191	2.4404
1092629	0.9531	1.2508	2.1245	0.8366	0.3663	1.4568
280049900	3.3963	3.8813	3.0323	3.8833	1.8990	2.8600
1102206	7.1313	6.2386	7.1620	5.8820	6.8831	6.0995
1099872	3.3710	3.4192	3.4992	2.5560	3.9375	2.1293
1104428	4.9556	4.8180	4.8550	4.0907	4.8590	4.0123
1098547	4.7005	4.8160	4.6161	4.1802	4.2870	3.9993
1089484	4.4245	4.3196	4.4832	3.6104	5.0495	2.9015
279838019	0.5152	0.3721	1.9088	0.3326	0.5029	0.2946
279759384	0.5055	1.5048	0.0000	0.3448	0.0000	0.0000
1089079	7.5024	7.6047	7.5008	6.9732	7.1554	6.8140
1087230	6.7820	6.4510	6.8974	6.2908	4.9860	7.1900
279898297	2.5430	2.7158	1.7501	1.3647	1.5320	2.4491
1100715	7.1236	6.8543	7.4767	6.6700	6.5066	6.6148
279724397	2.3147	2.3812	2.5401	1.2958	2.4792	1.7979
1097042	5.2777	4.3507	4.3484	4.6900	3.0128	4.6121
1091625	4.1446	3.5446	3.5829	2.9640	3.8795	2.7667
279729006	1.2837	0.3388	1.0703	0.3415	0.5622	0.1283
1098522	2.2657	2.8290	2.9308	1.6086	3.6733	1.0829
1087692	3.4252	3.5060	3.4620	2.8456	3.1028	2.7847
1102351	0.6772	1.3897	1.6794	1.2983	0.3525	0.4359
1097915	1.9486	2.3658	2.4367	2.3093	0.4138	2.3685
280029027	2.4036	1.7151	2.3354	1.9649	1.6749	1.1552
1104637	5.0278	4.6893	4.2987	3.8881	4.7437	3.7260
1090209	6.1541	5.8707	6.0299	5.9250	5.0194	5.4538
280134255	4.4516	4.3295	4.5508	3.5589	4.8614	3.2552
1088527	4.9262	3.9505	4.1595	4.4010	3.7058	3.2752
1091807	3.9205	3.8565	3.6012	2.7305	4.4070	2.5867
1090095	3.0233	2.7809	2.1167	2.2037	3.2955	0.7679
280070669	3.2226	4.3720	3.7203	3.2642	4.3687	2.0287
1089104	5.1977	5.1056	4.9223	4.2093	4.8358	4.5283
1092775	4.2749	4.3531	4.0623	3.3064	4.6283	3.1042
1088778	2.0036	2.6202	2.5605	1.2560	3.3323	0.9447
1088919	1.9706	2.3399	2.0385	1.7300	1.0601	1.9081
1098825	2.6219	3.0205	3.2975	2.3192	3.0471	1.9227
279889596	3.8124	1.5896	3.6737	2.1167	2.2501	3.0598
1104580	0.6374	1.0077	1.5385	0.3737	0.7006	0.4610
279883963	0.6508	0.5174	0.8254	0.1940	0.0223	0.1290
279747835	1.2250	2.1706	2.2000	0.9068	2.4304	0.6103
1091742	2.4880	3.9467	3.8915	2.5772	3.8702	2.2318
279728145	6.0706	5.7558	6.0658	5.1915	5.7742	5.2810
1095606	7.2437	5.8600	6.0209	6.3773	5.0719	6.0300
1093691	1.2601	1.8527	1.9619	1.2745	1.2384	0.9166
279734845	1.9607	0.1893	0.8283	0.0000	0.5767	0.7567
1102555	2.1687	3.3338	2.8803	1.9503	2.9625	1.8252
280044069	6.6439	5.2829	9.9716	5.3017	6.4581	8.4954
1097108	4.1001	3.4823	3.5494	3.9516	2.7750	2.7628
1090446	6.7483	6.0637	6.5907	5.7098	5.8596	6.1911
1103629	1.5365	2.4739	2.2316	1.0825	0.8381	2.6796
1099744	2.9284	1.7442	1.6070	1.4253	0.8269	2.3873
1094401	3.4037	2.5269	2.8286	2.6776	2.4850	1.9566
1092184	5.3759	4.7778	4.9437	4.3901	5.0095	4.0586
279982870	4.2314	3.6691	3.6002	3.3585	3.1507	3.3533
1107954	3.7167	3.2560	3.8409	2.9927	2.7132	3.4698
1091931	2.6821	2.9719	2.5989	2.2626	2.4767	1.8761
279719855	5.2877	4.7505	4.8498	4.5246	4.4469	4.2795
280016919	1.9380	1.8428	2.4001	1.2794	1.7053	1.5591
1096409	4.7155	4.0143	3.8389	3.6183	3.4594	3.8545
279889918	7.1660	6.9759	6.9174	6.2066	7.3435	5.8728
279943869	0.9616	0.2857	1.1482	0.1991	0.1737	0.3872
1094983	5.3244	4.9260	5.2012	4.6352	4.6529	4.5286
279829341	7.1428	7.0602	6.9462	6.4326	6.5667	6.5150
1096533	1.7598	2.0977	2.2567	1.3285	2.1850	0.9670
279827248	6.1177	5.9572	5.7655	5.1271	5.6444	5.4358
279987831	5.0645	5.8639	4.8820	4.4110	5.3670	4.3997
1098040	0.6025	1.8024	1.5783	1.0231	0.8262	0.5017
1106357	3.8625	3.8903	4.3915	3.1359	4.6447	2.7325
1096863	5.5262	4.6219	5.3338	4.2730	5.2094	4.3689
1091757	4.0158	3.5266	3.6933	3.1001	3.0579	3.4477
1104555	4.6502	5.0023	4.5599	3.7101	4.2409	4.6315
279848684	2.0061	1.4833	1.6496	0.8170	1.6725	1.0199
1088286	2.2272	2.3618	2.0952	1.7693	1.3584	1.9277
280036255	2.5173	2.1068	2.2075	1.4563	2.0227	1.7241
1091402	5.0104	4.3660	5.0168	4.1587	4.4825	4.1237
279893250	2.6661	0.9742	2.0675	0.7677	2.2672	1.0448
1093749	6.8906	5.8537	5.2637	6.4840	4.8816	5.0147
279744975	4.0259	4.1075	4.5667	3.4187	4.2245	3.4295
1087724	5.7736	5.6748	6.1097	5.3291	6.0415	4.5607
1100309	3.4504	4.0624	4.2471	3.3596	2.9346	3.8392
1090096	3.3525	3.5947	3.5252	2.5533	3.7763	2.5174
1087574	6.0104	5.4313	6.4059	5.7492	5.1306	5.3435
279781257	8.8096	8.3655	8.7123	7.5626	8.8625	7.8381
1101088	3.5657	3.0746	3.5358	2.4985	3.2763	2.7780
1102883	3.2334	1.0428	1.0242	1.3357	0.2091	2.1323
279880752	2.1024	2.0839	2.3820	1.6452	1.7051	1.5964
279774686	0.8720	0.8550	0.1742	0.1496	0.1303	0.0000
1095998	6.7497	7.2954	7.0153	6.1340	6.6481	6.6580
280036084	5.0025	4.9939	5.1061	4.0691	4.8856	4.5279
1097841	4.2445	3.7903	4.4347	3.3849	3.6281	3.8368
1088467	4.1973	4.2771	4.2030	4.1132	4.2729	2.6721
279853522	3.8733	4.3236	4.3776	2.7631	5.0912	3.1011
279963217	7.1073	6.4621	6.9240	6.6231	6.3670	5.8851
280113159	6.8461	6.1128	5.4729	5.7041	5.3551	5.7548
279976203	0.8734	0.7004	0.4562	0.0000	0.1260	0.2864
280010734	2.8342	3.1138	3.4674	2.6671	2.2513	2.8807
1099173	3.3742	3.0326	3.2791	2.4375	3.2814	2.3507
1102485	2.0898	2.1556	2.6639	2.1329	1.5215	1.6388
1099140	4.5465	5.0684	4.5930	3.9789	4.1547	4.4585
279980848	1.8342	0.8251	1.0137	0.6054	0.7452	0.7073
1095568	4.3208	4.0969	4.3905	3.6947	4.2964	3.2023
279749960	1.1565	1.2038	1.8423	0.5264	1.1822	0.8796
1100151	4.3614	3.3750	3.4614	3.9122	1.4251	4.2463
1105795	4.1281	3.4986	3.2875	3.0465	3.6292	2.6248
280067631	1.7989	1.9021	1.9157	1.0643	1.4028	1.5359
1095536	7.4424	7.1261	7.3849	6.4261	6.8736	7.0406
1099185	2.9422	3.3141	2.7229	2.0984	3.2301	2.0376
280022525	1.1730	0.8279	1.2069	0.3696	0.5676	0.6595
1088404	4.7606	4.9409	5.1267	4.6753	3.6525	4.8894
1088393	4.0494	3.2866	3.5702	3.3965	3.7367	2.1622
279837044	2.3491	3.3357	2.8184	2.3026	1.6952	2.8947
279916038	1.8095	2.0640	1.8707	1.4044	1.3345	1.3951
1091851	3.9383	3.8799	3.6785	3.2013	3.2650	3.4206
280032535	0.3164	0.4525	1.1253	0.0000	0.2848	0.0000
1101196	3.7999	4.4088	4.3141	3.2747	4.5797	3.0603
1093782	5.3553	5.3482	4.9679	4.9203	5.0377	4.1056
279907112	1.3689	1.6600	2.0612	1.0922	1.4853	0.9058
279747276	3.9058	2.7072	4.1790	2.3950	3.9699	2.8204
279819235	7.9365	7.7276	7.3576	6.9022	7.1408	7.3738
279813299	6.5207	6.1201	6.4318	5.7138	5.6412	6.1138
1093161	7.3308	6.8488	7.0265	5.7646	6.7188	7.1190
280131894	3.6533	2.8852	3.3373	2.4948	3.1064	2.6709
279900456	5.3155	4.6052	5.0735	3.8247	4.4859	5.0800
1100683	3.6847	3.9131	3.6860	2.7545	3.6186	3.3077
1095974	5.1560	5.0440	5.2257	5.3226	3.3670	5.1339
279912368	4.1035	4.2669	4.4663	3.7038	4.1504	3.3803
1108134	0.6047	0.5330	1.7629	0.4620	0.7087	0.1288
1100479	3.1247	2.3859	2.5442	2.1706	2.7269	1.5569
1096627	4.2960	4.3485	4.7528	3.9054	4.3211	3.5715
1095556	7.2117	7.2104	6.8806	6.6414	6.4116	6.6510
279855800	2.6028	0.3802	2.4793	0.7073	2.2493	0.9078
280118974	5.8646	4.9188	5.9837	4.7609	5.5111	4.8973
279748706	2.8133	3.2091	3.3275	2.0843	2.5134	3.1549
279951288	1.7085	0.0000	0.8915	0.0000	0.4623	0.5405
279874791	5.1600	4.5012	5.1005	4.4523	4.1132	4.5993
1088899	1.2368	1.6170	1.8222	0.9988	1.3078	0.7732
1098091	2.1174	3.1699	3.1589	1.5561	4.3438	0.9501
1089416	5.5765	5.4257	5.3548	4.8132	4.7754	5.1726
279872693	2.2670	2.6275	2.0651	1.8874	1.3423	2.1345
1093794	5.5524	5.2819	5.2896	4.9293	4.6701	4.9290
1104755	6.3053	4.3340	3.7715	4.6740	3.6173	4.5247
280128317	2.2277	2.5990	1.9590	2.2439	1.0057	1.9419
1095414	5.4951	5.4444	5.5681	4.6218	5.5448	4.7471
1096967	2.0043	3.5811	3.0385	2.3776	3.3519	1.3007
279736347	9.6844	9.4745	10.1130	8.6932	9.1797	9.8061
279843720	2.5457	1.6491	0.9759	2.2015	0.7174	0.6592
1099219	5.6027	5.7902	5.3491	4.9806	4.9638	5.2055
1092788	6.8532	6.2942	6.4254	6.0581	6.5427	5.3801
1086981	5.4923	5.7501	4.9873	4.4454	5.9127	4.2799
1089245	5.1510	4.7193	4.7088	4.4927	4.9155	3.5793
1089234	2.3326	2.6308	2.9387	2.0862	2.2629	1.9615
279929686	3.1753	3.0081	2.9432	2.5982	2.5328	2.4045
280133825	2.5691	3.6896	2.5426	3.0012	2.7643	1.4453
279738866	5.9119	5.4038	5.6618	4.7408	5.4573	5.1896
279877828	7.0101	7.3503	7.0046	6.3276	7.0126	6.4352
279787481	3.1042	3.7181	2.8765	3.0207	3.1654	1.9233
1089658	7.1521	6.9869	7.1427	7.1831	5.3799	7.1293
279766427	5.4534	5.1004	5.1998	4.3747	5.5062	4.2835
280027899	5.4067	4.7616	4.6414	4.3959	4.1315	4.6936
280131457	2.5141	2.6067	3.3407	2.3835	2.4519	2.0378
1087854	1.9565	2.3464	2.6047	1.6643	2.1813	1.4738
1095985	2.8713	4.3464	3.6071	2.8497	3.2953	3.0925
279912261	10.5971	9.8529	10.4483	9.1570	9.9348	10.2198
1104158	0.6877	0.3359	1.7344	0.1224	0.8051	0.2440
279808849	3.7374	4.4418	3.8096	3.4960	3.0501	3.8568
1108439	8.3285	7.9708	8.1820	7.4066	7.4162	8.0734
279869182	2.7325	2.8488	2.2420	2.0848	2.1182	2.0357
1104188	5.0200	5.0206	4.9267	4.4348	4.4720	4.4758
1095195	6.6154	6.6781	6.5841	6.2339	5.7029	6.3563
1099151	0.1395	0.5434	1.4544	0.1224	0.2055	0.2251
1096736	3.7588	4.3359	4.1658	3.5168	4.1047	3.0545
279750066	9.0708	8.7613	8.6004	8.1740	8.1031	8.5715
1091068	4.0049	3.8771	4.0509	3.2438	4.1971	2.9087
1094453	1.7896	2.4230	2.2759	1.1069	3.1256	0.6735
1088065	2.5330	3.0898	3.0480	2.0904	3.2915	1.7065
279975687	8.1794	8.7852	8.1127	7.5977	7.9725	7.9248
279769646	2.8445	2.9757	2.3556	2.6037	2.4741	1.5158
1093977	6.3028	6.2309	6.1700	5.8242	6.1167	5.1807
1093698	3.0044	2.9041	3.1280	2.2219	3.0233	2.2099
1099995	3.8485	3.7557	3.8655	3.5988	2.8742	3.4154
1099622	5.3335	5.8123	5.1989	4.2656	5.3361	5.1619
1094994	3.5675	3.9369	4.0887	3.0837	3.3481	3.5813
1093622	2.6505	2.9045	3.0880	1.8969	3.2755	1.8906
279975037	7.3982	6.8355	7.0038	5.9737	6.7700	6.9162
1090992	5.8082	5.2967	5.5729	4.6752	5.0067	5.4182
279882622	5.0609	4.8845	4.6880	4.0645	5.0267	3.9654
1095795	2.9024	3.1839	3.1263	2.0272	3.8441	1.7652
279962533	1.1024	0.3418	1.1770	0.1565	0.6891	0.1999
1102644	2.9338	4.1453	4.6395	3.2425	3.9684	2.9325
1097057	1.9125	1.7011	1.5795	1.9879	0.3920	1.2381
1098023	1.4337	1.9716	2.0894	1.2141	1.7364	0.9696
1087798	1.7204	0.4979	0.6083	0.4519	0.1873	0.6141
1095856	6.2906	6.5972	6.5406	5.9103	6.4547	5.4901
279901845	1.9072	0.5710	1.4170	0.7076	0.8278	0.7876
279806538	2.8694	1.8922	2.2478	1.5480	2.0024	1.8866
279790476	4.0806	4.0746	3.8666	3.5676	4.0760	2.8067
279726836	3.1722	3.4046	3.3996	2.4324	4.2034	1.7701
1091284	2.7054	2.9303	3.0603	2.3361	2.6676	2.1235
1094030	6.7231	6.6746	6.6108	5.8869	6.3399	6.2129
1088842	5.4961	5.3616	5.5177	4.9121	5.4156	4.4794
1101944	0.5981	1.2275	1.4328	0.4896	1.0343	0.1663
1100661	8.5649	8.2101	8.8029	7.7528	8.2215	8.0355
1098340	2.9128	3.1640	3.2120	2.4645	2.8394	2.4170
1094628	3.0640	2.7662	2.5288	2.5916	2.0893	2.1109
1102956	2.0691	2.3078	2.1654	1.5895	2.3359	1.0500
1087925	2.4413	2.3411	2.3822	1.6601	2.4677	1.4706
1095583	4.0222	3.9026	4.7277	3.1091	4.0393	3.9382
280091690	3.9592	4.0040	3.9032	3.4788	3.9308	2.8911
279998510	5.7815	5.4260	5.4060	4.2658	5.5177	5.2646
1089431	2.0891	2.5739	1.9952	1.5359	2.1879	1.3692
279752261	3.0569	1.8477	3.6454	2.2334	3.4984	1.2535
1090276	5.3818	4.7114	4.9566	4.6189	4.8471	4.0193
1089574	4.0304	0.9359	1.3361	1.5643	1.5379	1.6363
279545377	0.8137	1.2380	1.5759	0.7397	0.8256	0.4987
1094324	4.6377	4.7181	4.2583	4.3530	3.2367	4.4613
1093802	0.8880	2.0248	2.2436	0.8096	1.5995	1.1846
1094412	0.6484	2.8552	2.4752	2.4635	0.8514	1.1015
280088312	2.8268	2.8619	3.0241	2.1005	3.0238	2.0261
1088996	5.5722	5.7297	6.2561	4.9655	5.2383	5.7924
1097390	1.0847	2.2972	2.2539	1.3972	1.3119	1.3649
1094301	6.9856	6.0422	7.3427	5.6805	6.1738	6.9545
280132606	3.0691	2.3918	3.0829	2.0379	2.8757	2.0690
1105959	5.4774	5.0619	5.4044	4.2838	5.5563	4.5425
1087665	2.3361	2.2323	2.6354	1.6136	2.5061	1.5239
1096447	1.7541	2.4585	2.3556	1.9734	1.7102	1.3245
279763829	1.9891	1.8701	2.2272	1.6047	1.7159	1.2059
279912052	1.2320	0.3478	0.9808	0.1271	0.3091	0.5647
1087562	1.7180	2.2728	2.1940	1.0204	2.7937	0.8115
1088434	4.3344	3.8375	4.0035	3.6183	3.9763	3.0220
1102796	5.1163	4.9103	5.2190	3.9113	4.7174	5.0593
1096988	6.5518	6.4995	6.8152	6.0862	6.0283	6.1947
279944075	0.8678	0.1540	1.4792	0.3835	0.0000	0.5608
1106051	5.4379	5.0201	5.7108	4.7287	5.5103	4.3743
1104149	2.4341	2.2790	2.4683	1.6712	2.2339	1.7223
280082817	3.3438	2.1028	1.5154	1.9476	1.9690	1.4920
280095127	4.4331	4.3306	4.1894	3.5546	3.7677	4.0777
1088030	2.5499	2.6141	2.7889	1.8404	2.9042	1.6554
279902793	1.1600	1.9541	1.0216	0.4417	1.0961	1.0467
1092468	4.9993	4.9011	5.0452	4.0845	5.0209	4.2894
1090767	2.9102	3.2424	3.2698	2.4960	3.0949	2.2816
280003440	2.7797	3.2207	2.4491	1.7079	2.9640	2.2283
279799327	3.5548	2.9180	3.3644	1.9833	3.1728	3.1322
279882358	5.8316	6.0194	5.9742	5.3365	5.5136	5.4264
279620046	5.1679	5.1995	5.2306	4.6187	5.4945	3.9365
1099028	4.3400	4.3478	4.1513	3.1387	4.6129	3.5395
279843429	1.3974	0.0000	0.4958	0.0000	0.1050	0.2408
280075692	8.4568	7.6266	8.5755	7.1581	8.0111	7.9430
278743751	3.7467	3.5656	4.1003	3.5084	3.0223	3.3357
1088281	4.7927	4.1406	4.2287	4.2423	2.8112	4.5625
1094633	1.8553	1.8984	2.0149	1.3677	1.8535	1.0020
1093805	3.0503	2.9823	3.1910	2.4297	3.5228	1.7260
1091210	5.0658	4.4979	4.8853	4.1543	4.4825	4.2675
279747910	2.6512	2.2211	2.6244	2.5389	1.0495	2.3638
1091172	2.0782	3.0464	2.9706	1.8524	3.6491	1.0495
279751205	1.9440	1.8416	1.4144	1.0778	1.5948	0.9837
279722878	2.9003	2.5501	2.6450	2.1596	2.0112	2.3811
1088130	3.8009	4.7494	4.8521	3.3681	5.2910	3.2011
1088592	2.8460	3.3743	3.0708	1.9553	2.9088	2.8855
1090403	9.3782	8.9952	9.4216	8.4595	8.8962	8.8981
1099639	5.9999	5.9909	6.1778	5.2484	6.2510	5.1281
1098208	2.4399	2.7275	2.7673	1.6789	2.8165	1.8991
1091554	3.5456	3.5222	3.8516	3.1995	3.6086	2.5713
1096719	2.4366	2.9719	2.6188	1.6617	2.5349	2.2908
1095652	4.8117	3.9544	3.4666	3.8526	3.3236	3.5169
279727399	1.7669	0.7648	1.6843	0.8343	1.4340	0.4088
279722335	1.1798	1.0265	1.1598	0.4944	1.0917	0.2415
1087195	5.0947	5.7683	5.4083	4.9900	4.2356	5.5078
1096637	2.8693	2.8405	2.9638	2.5406	2.3978	2.1980
280073753	1.0420	1.5262	1.2493	0.7520	0.5917	0.9373
279832400	6.3031	5.6482	5.9111	4.8826	5.1235	6.3199
1100497	4.7975	4.2373	4.5787	3.7100	4.0149	4.3527
1095337	1.9110	2.1404	2.2729	1.5817	1.6508	1.5560
279861930	4.3065	4.1727	4.1844	3.7153	4.1333	3.2801
279949912	2.1786	1.6094	1.7830	1.3879	1.2917	1.3572
279792290	1.5587	1.7816	1.6151	1.0691	1.6492	0.7034
279928280	2.8710	3.0353	2.8367	2.3988	2.5622	2.2497
1088128	4.5822	4.4342	4.5296	3.5089	4.8209	3.6844
1090826	6.8142	6.8764	6.9507	5.7994	6.4567	6.8536
279993743	1.6371	1.8123	2.0853	1.3217	1.2303	1.4513
280087192	7.6678	6.8597	7.7828	6.3890	7.2289	7.1611
1099258	1.8881	1.9484	2.2159	1.0643	2.3193	1.1376
1105440	4.1544	3.8832	4.3322	3.1227	4.1818	3.5342
1105860	1.8625	1.5922	1.6458	1.4731	0.2288	1.8674
280038761	0.2796	0.5674	0.9678	0.0000	0.1294	0.1543
1101242	4.5158	3.8148	4.1381	3.6083	4.5108	2.8187
1092045	2.0629	3.0981	2.8039	1.7610	3.6521	1.0212
1101096	2.2733	3.4849	2.8294	3.3196	1.3899	2.3476
280104672	3.9044	4.0791	4.5690	3.1006	4.8646	3.0574
1103406	4.9763	5.3170	5.5941	4.8108	4.5341	5.0130
1088884	4.2191	0.0230	0.2501	0.8849	0.2979	1.7804
279836646	0.0000	5.2489	0.0000	0.0109	0.0024	3.7067
1092374	1.4988	1.8263	1.7743	1.6579	0.9225	0.9902
1104242	3.5097	3.8694	3.7337	3.1186	3.4387	3.0272
1103564	5.8369	5.7432	6.3676	4.5315	6.3702	5.5179
1091214	2.3989	2.6572	2.2230	1.6184	2.1674	1.9658
1092182	3.2607	4.5081	4.3267	3.3933	3.8114	3.3635
1098586	1.0777	1.0747	0.9185	0.5519	0.2478	0.7439
1102968	1.7426	2.3414	2.0180	1.4679	1.9390	1.1687
1088559	5.2402	4.5059	4.8141	3.9043	4.7977	4.3321
1096528	3.3487	3.1112	3.0195	3.2098	2.0125	2.7314
279925078	9.5530	8.9535	9.7013	8.2740	9.4981	8.9101
1093438	1.9370	2.4204	2.3995	1.5131	2.1786	1.5397
1099178	4.1205	4.1219	4.2951	3.1852	3.8593	3.9680
279659744	1.6437	0.0000	1.9034	0.3905	0.2084	1.4236
279768795	2.2583	1.8657	2.5868	2.1045	1.3808	1.7022
279968011	2.2134	1.9933	2.1805	1.8171	1.7488	1.2989
1098787	5.0947	4.5324	4.6277	4.0870	4.1291	4.5166
1090401	6.5344	6.4220	6.1439	5.7104	5.5455	6.3240
1091164	2.9704	1.6198	1.6795	1.2823	1.9326	1.5347
1095807	3.9026	2.7716	3.2512	2.6930	3.4189	2.2940
1097521	8.9121	8.2105	8.8946	7.5937	8.5428	8.3621
1095709	2.8357	3.4523	3.3236	2.4470	2.6951	2.9512
279964912	10.3447	9.3700	10.2690	8.9253	9.5623	9.9779
279853735	2.2795	3.2014	3.2710	2.1720	3.2180	1.8441
1090900	4.0127	4.7197	4.3396	3.3700	5.0560	3.1284
280119003	3.1756	3.4813	2.8228	2.5717	2.6403	2.7501
1096451	1.3859	3.1471	3.3808	1.8642	2.2276	2.3044
279830124	3.0401	2.7050	3.0254	2.0419	3.1789	2.0322
1087096	7.3613	5.7729	7.5028	5.5984	7.1151	6.4065
1091685	1.8186	2.1085	2.6467	1.5586	2.1870	1.3115
1103605	2.9800	2.6410	2.5462	2.0818	3.2007	1.3682
1087996	5.1954	4.2883	4.2755	4.4514	3.0834	4.7084
1087794	3.0320	1.5077	1.4390	1.5492	1.5613	1.3522
279786821	5.9180	5.6360	5.0738	5.1199	5.0701	4.9239
279854402	3.1515	3.0501	2.7411	2.7599	2.5174	2.1516
1098106	4.1285	3.5217	3.4083	3.4356	3.6859	2.4235
279856126	6.5467	5.8927	6.2393	5.3528	6.0105	5.8024
1098557	2.2119	2.5923	2.4962	1.4481	3.3935	0.9461
1096906	5.5824	5.3227	5.6830	4.8183	5.4062	4.8509
1088681	5.3900	4.8444	5.4554	4.3078	5.2907	4.5801
1091725	4.9670	4.8564	5.0437	4.2870	4.5840	4.4853
279462726	4.1744	3.3671	3.1521	3.4557	2.6578	3.0693
1095938	5.7669	5.4809	5.8203	4.8739	5.5722	5.1118
279849920	1.0889	0.4208	0.0000	0.0000	0.0000	0.0000
1096944	4.0530	3.7176	3.6065	3.3998	4.2720	2.1957
1097951	3.9577	3.2520	3.6312	3.5159	2.1873	3.6281
1093963	4.2981	3.6085	3.5104	3.8326	3.1018	2.9731
1105669	4.9368	4.4409	5.5674	3.6959	4.8138	4.9267
279742126	0.7848	0.8284	0.0000	0.0000	0.0280	0.0766
1096704	4.8361	4.5365	5.0121	4.6289	4.4914	3.7565
279918638	1.9829	2.0903	1.2854	1.2785	1.4117	1.1605
1088207	4.5713	4.7086	4.6161	3.7046	4.9305	3.7533
1104816	2.3821	1.8788	2.2819	1.9857	1.7118	1.3382
1108939	2.8502	2.7984	2.8533	1.9953	2.8102	2.1894
279792729	4.5114	3.4239	3.9302	3.5306	4.0328	2.7950
279747347	10.2056	10.2690	10.2614	9.6466	9.4401	10.1435
1101661	5.5819	5.8016	5.6989	5.0046	5.0558	5.5161
280037591	4.7497	4.6156	4.8565	3.4291	3.1280	6.1598
1091884	3.6387	2.3785	2.5981	1.8567	2.5279	2.7261
1099292	0.4041	0.1875	2.1947	0.3038	0.7212	0.2571
279880457	1.7170	1.6277	1.1594	1.4296	1.0659	0.5046
1090822	6.0962	6.4962	6.1647	5.6220	5.5241	6.1072
280112872	1.8342	0.9313	1.7777	0.6895	0.9466	1.4034
1093063	4.1914	3.6694	4.2929	3.4626	4.1176	3.0700
1092651	2.7332	3.2950	3.7333	2.3784	3.7777	2.1023
279976282	7.2409	7.3828	7.3408	6.6525	7.7237	6.0855
1097124	2.8819	2.7585	3.2267	2.2447	2.9577	2.1622
1105767	1.5024	0.0000	0.0000	0.0000	0.0000	0.0000
279898510	4.3246	4.6275	4.4855	3.7706	4.8384	3.3262
1095422	6.0455	5.8934	5.8395	5.3469	5.3311	5.5980
1087945	5.2041	4.7709	5.2951	4.4669	4.8098	4.4917
1087154	4.0306	3.3012	3.9685	3.0424	3.5664	3.1913
1091614	2.2198	2.0737	3.0273	1.6550	2.0516	2.1139
279921694	5.2198	5.8463	5.8647	5.2262	4.4862	5.7186
279899603	4.5669	4.0183	4.6726	3.1884	5.1517	3.4190
279579918	3.3482	2.6142	3.6807	2.1164	3.1970	2.8310
1090805	3.3745	3.2800	3.2978	2.5542	3.7410	2.1586
1097613	7.0095	7.0321	7.0040	6.5854	6.4155	6.5469
279902105	7.9664	6.1433	8.4336	5.6417	7.1385	8.2653
1093945	4.2862	3.6677	3.8696	3.3497	3.8302	3.1461
1086864	4.6270	4.2350	4.1660	3.6234	4.5481	3.3591
1092126	3.9631	4.1779	3.8330	3.9783	3.1862	3.3122
280074114	4.6954	4.4965	4.6071	3.9431	4.9071	3.4522
1093579	1.8567	2.1262	2.1821	1.2383	2.2608	1.1694
280077470	4.1653	3.8564	3.8721	3.4168	3.6671	3.3139
280031338	3.5048	3.4553	3.2898	2.9887	3.5288	2.2368
280104545	2.5297	3.1964	2.6428	2.3385	2.7453	1.7907
1091769	4.5362	3.5009	4.2059	2.8538	3.8360	4.0592
280027707	6.2846	7.2428	6.5307	6.2952	5.5161	6.7529
279891610	7.1045	7.0395	7.4409	6.0044	8.2238	5.8645
1105885	6.1888	5.4885	5.7589	5.2377	5.9782	4.7284
280129070	3.1646	3.3187	3.4153	2.5342	3.3498	2.5229
1091718	4.2030	3.5915	3.2480	3.4955	3.8735	2.1825
1096156	2.0205	2.2977	2.5158	1.5008	2.8548	0.9877
1092521	4.0860	4.9710	4.6563	3.6418	4.6284	3.9531
1087003	3.0259	3.8358	3.3148	3.3496	2.7359	2.6011
1103892	0.3898	0.6623	1.3099	0.3059	0.3474	0.2188
1104052	0.1845	0.2690	1.1505	0.0000	0.0784	0.0361
279967677	0.9004	1.1378	1.3298	0.5589	0.9665	0.3531
1092355	3.6537	3.7785	3.8354	3.5682	3.4025	2.8074
1094210	4.7836	4.5030	4.2489	3.9875	4.6688	3.3899
279659296	0.5072	0.0000	0.9815	0.0000	0.0000	0.0000
279859624	5.4755	4.9300	5.5466	4.3892	5.5531	4.5225
1095915	1.1949	2.1087	1.9369	0.9358	2.0952	0.7224
279860462	4.3748	2.8525	3.9659	2.4050	3.8200	3.4815
279794601	6.1062	6.1365	6.2108	5.4729	5.9627	5.5315
279858774	7.0518	6.6266	6.6961	5.6790	6.9472	6.2628
1103752	2.1148	3.0905	3.2212	2.3792	2.6982	1.8639
1101771	0.5229	1.4364	1.8435	1.1727	0.3368	0.8084
279980634	7.3823	5.9942	7.1506	4.8555	7.0507	7.1360
1104187	0.4519	0.4377	1.6302	0.2848	0.6862	0.0641
1095062	3.2206	3.4653	2.6049	2.6748	2.4456	2.6855
1091996	4.5618	4.2327	4.4919	3.5880	4.5990	3.6147
1090513	2.6115	2.9122	2.9436	2.5416	2.6160	1.8250
279878773	4.2555	4.5838	4.7875	3.8225	4.8473	3.4731
1103633	3.9185	3.4253	4.0911	3.0324	3.6885	3.2302
1101480	6.5358	6.3073	6.3047	5.5880	6.6216	5.4546
1091119	4.6598	4.5678	4.3368	3.8470	4.1148	4.1201
280040813	2.9029	2.3583	2.7804	1.8470	1.8277	2.8846
1088563	2.6147	2.5895	2.6869	2.0336	2.6771	1.6982
1094204	3.3701	3.6123	3.7939	2.4611	4.5712	2.2628
1096442	7.9998	7.5935	7.4889	7.2351	7.1248	7.2413
1089174	4.8169	4.5229	4.3675	3.7957	4.1111	4.3201
1105896	4.2663	4.9061	5.0066	3.8508	5.1584	3.6895
1098007	1.7718	1.1395	1.5074	0.6174	1.0090	1.3121
279881574	8.4048	8.0829	8.6483	7.3011	8.3836	7.9714
279747456	2.1042	1.3426	2.2190	0.6030	1.6036	1.9793
1104716	3.9775	2.9186	2.5361	3.3551	2.4237	2.1745
279838348	0.9632	0.4956	0.0777	0.0000	0.0576	0.0000
1099858	3.2069	3.4439	3.3742	2.4426	3.6933	2.4108
279723315	5.3641	4.3734	5.1940	3.9046	5.1449	4.4040
279880509	6.5195	5.3249	6.6343	5.4216	5.5794	6.0001
1096294	2.7684	2.7424	3.6530	2.6354	2.3254	2.7260
1101663	5.8127	5.5475	5.4628	4.9814	4.9809	5.3840
1093365	6.6462	6.8541	6.5720	6.5057	6.0778	6.0132
280004071	4.8526	4.1322	5.2465	3.8846	4.2996	4.5716
1093901	4.6809	4.1645	3.9918	3.8767	4.3031	3.1820
1088240	4.3438	3.9948	3.1288	3.8429	2.9284	3.2209
280034334	3.4711	4.1453	3.4479	3.1111	3.5974	2.8810
1088525	3.0808	2.7874	2.8668	2.2763	2.9278	2.0570
1087844	2.2691	2.6680	2.5998	1.6608	2.2495	2.1529
279846040	3.5072	3.7237	4.5163	2.3576	3.7327	4.1831
279821366	3.8451	4.4950	3.6931	3.5390	4.0796	2.9411
279745337	1.1789	0.4359	0.7413	0.1314	0.2703	0.4820
1094713	1.9818	1.8323	1.3262	1.6399	0.9087	1.1195
1102046	2.6801	3.0884	3.0329	2.5296	2.5048	2.2949
1105123	4.9413	4.9129	5.2312	4.1469	4.9518	4.5156
1104379	6.6707	6.1069	6.9878	5.4572	6.4501	6.3876
280006709	3.2130	3.7473	2.8574	2.9835	2.7335	2.6317
279739363	2.9752	2.8454	2.6092	2.4757	1.9916	2.4945
1092681	5.5188	5.9128	5.4721	4.8736	5.1706	5.3917
1090058	0.3820	0.8829	0.7559	0.3384	0.1717	0.0435
1106238	6.3495	6.0861	6.1614	5.5053	6.0240	5.6012
1093574	4.4325	4.4356	4.2140	3.5792	4.3147	3.7217
1087673	4.7571	4.7256	4.6469	4.3423	4.5565	3.7644
1097972	4.5754	3.4991	2.7544	3.8245	1.3590	4.1795
1091615	2.5454	2.3873	2.1709	1.9748	1.8748	1.7885
1104346	1.7051	2.2031	2.4347	1.5916	1.6254	1.6607
1099246	5.2699	4.9392	5.2066	4.9683	4.7501	4.2328
279982325	1.8091	1.7483	1.6289	1.0821	1.6575	0.9828
1088071	1.1214	1.1643	1.9519	0.5145	1.8806	0.3795
1098920	4.3095	4.7640	4.9375	4.0394	4.2127	4.2958
1089808	4.6999	4.1679	4.3099	4.1442	4.1494	3.4213
1101423	1.1461	1.5250	1.0246	0.8372	0.2854	1.1106
1091113	3.4884	3.3775	3.1791	2.8236	3.9468	1.8121
279973697	0.3229	1.7775	0.2135	0.2401	0.6120	0.0000
1089884	1.0368	1.5769	1.4186	0.9499	0.6443	0.9765
1101689	3.1442	2.9417	2.8908	2.5754	2.6751	2.2647
279922723	3.0669	2.7889	3.0958	2.9548	2.9943	1.5420
1099203	4.2705	4.2588	4.2766	2.9690	4.3999	3.9765
1091393	5.3332	5.4154	5.1528	4.4790	5.3820	4.5800
1094872	4.4559	4.4738	5.0866	4.0882	4.7008	3.7672
1095645	5.9998	5.7439	6.3950	5.4599	5.4293	5.7900
1098183	5.8036	6.4904	5.9768	6.5626	3.0597	7.1891
1103713	3.4613	3.5042	3.7960	2.7872	3.2019	3.3131
279900004	3.2945	3.1578	3.4635	2.6162	3.0680	2.7730
1097705	4.4567	4.0682	5.0137	3.9480	4.7935	3.3388
279871472	0.7934	0.4846	0.5318	0.1096	0.1845	0.0580
1094753	3.6874	3.3883	3.3655	3.1532	3.3214	2.5103
1097887	4.6970	4.6397	4.8160	4.0134	4.5156	4.1676
279900664	2.6534	2.7476	2.5841	2.1208	2.1002	2.3089
1096923	4.8135	4.5598	4.7393	3.9498	3.9705	4.7380
279969854	1.0027	0.1168	1.0873	0.0833	0.2766	0.3934
280057052	3.6087	2.3576	3.1766	2.4590	2.3857	2.8452
1088564	1.6009	0.5049	0.5195	0.3909	0.4180	0.3636
1096966	2.6703	3.1879	2.8661	2.0238	4.0292	1.2192
1088758	4.2720	4.2895	4.3938	3.8264	3.9342	3.7427
280070916	2.4615	1.4082	1.2865	1.1415	0.6531	1.9102
1089329	4.0376	4.0249	3.7370	2.9628	3.9184	3.4669
280060410	1.7740	1.6132	1.6850	1.5061	1.1028	1.0121
279768807	1.1119	0.1983	0.7165	0.0701	0.1192	0.3865
1099069	8.0235	7.5705	8.2300	6.6976	7.8686	7.8070
1101314	3.2842	2.6551	1.9508	2.4472	2.9438	1.0485
1101781	2.5930	3.8009	3.7625	3.6296	2.1890	2.8873
1088426	3.4893	4.6451	4.3566	3.5487	4.1635	3.3293
1097969	4.9406	5.2400	5.0283	4.5351	4.7289	4.4954
1096291	2.2903	2.0848	2.0270	1.4011	1.3553	2.1962
1089272	6.6044	6.9465	7.0364	6.0434	7.0064	6.0895
279747931	5.6668	6.0530	6.0110	4.8764	6.3921	5.0143
1098887	2.6897	2.8702	2.7324	1.9293	2.8756	2.0394
1094559	3.2285	3.0576	3.1404	2.6270	2.7201	2.6317
280064634	2.8379	2.1512	3.0585	1.9773	2.4728	2.1499
1091609	4.9586	5.4656	4.8065	4.4752	4.4275	4.8805
1095673	4.3005	3.3090	3.3779	3.0911	3.8977	2.5512
1087788	5.2273	5.4777	5.1924	4.8727	5.3173	4.2600
279808177	4.3623	4.6905	5.1900	3.6725	5.6877	3.4356
1091183	4.0628	4.2176	4.7479	3.5484	4.6700	3.3638
1107800	7.0144	6.7809	6.7422	6.2907	6.5686	6.2334
1105449	4.8242	4.5720	4.8099	4.4298	4.7851	3.5466
1098253	3.2304	3.1162	2.8590	2.6632	2.6582	2.4407
279869117	1.0716	1.3468	0.8351	0.4859	1.0181	0.3065
279747854	9.5157	9.0435	9.9059	8.5527	9.0764	9.3936
1097446	3.4702	4.0170	3.4808	3.1624	2.8317	3.5317
1087426	3.8766	3.8392	4.1567	3.2942	4.1440	2.9932
280011159	3.0180	2.7046	2.5328	2.0967	2.9166	1.8013
1103639	1.4267	1.2182	1.6174	0.4619	0.7009	1.6596
1098089	4.7861	4.1574	4.2537	3.7166	4.6480	3.3929
1109099	7.4053	7.1496	7.3036	6.5027	6.5392	7.3773
1101478	4.1707	4.0390	3.8724	3.2071	2.9694	4.4665
279926700	0.0000	1.3956	1.0319	0.2063	0.4243	0.3582
1092253	4.4948	4.3806	4.3990	3.5779	4.4351	3.8231
279745681	0.8698	0.2254	0.9874	0.0801	0.2569	0.3076
1103836	3.4387	4.1218	3.5014	4.0759	2.6528	2.8953
1104458	1.1206	1.8526	1.7277	1.3854	0.7182	1.1605
279722759	2.4897	1.7022	2.7163	0.9097	2.6117	1.9500
1100280	4.6466	4.3720	4.3797	3.8869	4.8675	3.2073
1088627	1.8659	2.5102	2.6904	1.3851	3.1192	1.1263
1101255	4.3451	3.9217	4.0748	3.6508	4.1700	3.0853
280021305	2.3758	2.1694	2.7537	2.4132	1.9851	1.4661
1089459	5.1054	4.8473	4.7929	4.3873	4.4615	4.4630
279927269	0.5264	1.1515	1.4883	0.5300	0.6615	0.5411
1099903	2.2383	1.3691	1.0046	1.2457	0.6675	1.2658
1088505	6.5631	6.4932	6.3908	5.8922	6.0171	6.1065
1096018	3.3279	5.0739	4.8547	3.4493	5.1532	3.2238
1089513	5.2381	5.2744	5.3659	4.5001	4.7918	5.1564
1093550	6.4695	6.1700	6.4470	5.2509	6.5927	5.8132
279862113	2.0594	1.2387	2.7482	1.3572	1.4583	1.8011
1098564	6.4483	6.0581	6.8442	5.2868	6.5705	6.0639
1097921	2.0853	2.0061	2.0910	1.3234	2.3472	1.0825
1091129	3.0874	3.6116	3.9489	2.5692	5.1587	1.4914
1104068	0.4570	0.5485	1.3801	0.2197	0.5965	0.1410
280136228	1.1474	1.1313	1.3982	0.4025	1.0145	0.8321
1096200	0.3355	0.6601	0.9132	0.2084	0.2004	0.0726
1093064	4.6926	4.1797	4.3017	3.3738	4.4053	3.9703
1090251	4.7228	3.9624	3.7908	3.8492	4.3726	2.8296
1098845	4.2592	4.4468	4.1678	3.8506	3.2863	4.3123
1092250	1.9770	2.7006	3.2852	3.0164	1.1176	2.4046
280065475	2.8307	2.8708	2.6389	2.2216	2.4877	2.2070
279746815	4.0172	4.0884	3.9308	3.2944	3.7677	3.5504
1092531	6.2423	5.5770	5.7797	5.6762	5.7521	4.7485
1096068	2.4435	2.5864	3.1040	1.9423	2.8266	1.9432
279892626	5.0883	4.8022	4.6423	4.0607	4.5684	4.4821
279891511	4.8511	3.4490	2.8976	3.9687	2.8569	2.9509
1092648	7.0016	6.5645	7.0414	6.4900	6.1949	6.5020
280043264	0.8468	0.0000	1.8082	0.6050	0.0000	0.6304
1095280	7.1434	6.5418	6.8918	5.7686	6.6083	6.7826
1103055	4.4083	4.5663	5.1357	3.9959	4.8666	3.8301
1094095	6.2404	6.0506	6.0711	5.1351	5.4331	6.3771
280058094	2.3634	2.8476	2.2736	1.5026	3.3682	1.1971
1092850	8.1237	8.0928	7.7412	7.5255	7.5172	7.4983
1102270	2.1561	2.6066	2.4730	1.8427	1.8908	2.0858
279984276	5.4511	5.7199	5.6726	5.7574	4.3440	5.3260
279660374	0.0000	1.7241	0.0000	0.0000	0.0000	0.3082
279975760	4.9093	4.4448	4.4969	4.2372	4.1028	4.0956
280051692	3.0959	2.8116	3.4021	2.5124	3.4089	1.9735
1095776	3.7981	3.6263	3.2448	3.2649	3.3800	2.6104
279927924	1.7770	1.9327	1.9851	1.3916	1.5593	1.3302
279802091	1.4939	2.3897	1.8345	0.8538	0.4240	3.0283
279776698	1.8847	1.3938	0.6348	1.3024	0.6367	0.5624
1090037	5.5138	4.4360	6.1839	4.2988	5.7307	4.6926
279811756	2.7414	2.1471	2.7280	2.5336	1.2998	2.3721
1098388	3.9540	3.4766	3.7857	2.5553	4.1017	3.1485
1098433	3.0064	2.4081	2.5489	1.8638	2.5662	2.1225
280000482	2.2893	2.3708	2.3442	1.9749	2.2092	1.4098
279909931	7.8480	5.9424	8.3027	5.5377	7.0135	8.1318
279925269	3.3774	2.8333	3.4775	2.5053	2.9128	2.8606
279720864	2.6092	2.3650	2.4754	1.5301	2.5016	2.0108
280088377	7.3934	7.7042	7.8272	7.2746	7.4822	6.7611
1090573	5.0124	4.4267	4.4609	4.3703	4.1962	3.9267
279720817	5.4942	0.0970	5.2088	4.1633	5.2300	0.0000
1089294	3.6082	4.0790	4.1166	3.2151	3.5116	3.6713
1090994	2.9505	2.7183	2.6130	2.1043	1.9089	2.8631
279499535	2.1313	1.6964	2.3643	1.1449	2.3997	1.2419
279878823	5.6139	5.6204	5.8844	4.6785	5.7734	5.2637
1091185	2.2116	2.8247	2.5748	1.9217	3.1676	1.1188
279905598	7.5249	6.5884	6.7599	5.8741	6.5280	7.0683
1095850	6.7604	6.3655	6.5851	5.7882	5.8913	6.6288
279873648	1.5085	0.4813	0.9103	0.4590	0.6842	0.3543
1101479	4.0479	3.6441	3.5790	3.3974	3.7869	2.6841
1095838	2.2734	3.1490	2.5442	2.2221	2.4437	1.8984
1099729	3.0944	2.8612	2.8362	2.4939	2.6944	2.2012
1096735	3.9648	3.7125	4.1159	3.2672	3.8982	3.2265
1095708	2.8766	3.0581	3.2063	2.7762	2.2012	2.7624
280015736	1.5670	1.3020	1.7343	0.8148	1.3279	1.0598
279752268	7.6857	4.6219	7.6154	5.3489	6.5204	6.6532
1102324	1.0771	1.1770	1.0394	0.3681	1.2044	0.3210
1094217	2.9676	2.6842	2.5167	2.7674	2.7831	1.2183
1092799	6.4990	5.7499	5.9608	4.9762	5.5781	6.2562
1100086	4.1001	3.9519	3.6452	3.5163	4.1850	2.5972
1090385	2.6998	2.2957	2.2055	1.9609	0.3668	3.4749
280037494	7.2787	6.2140	6.1651	6.2372	6.4329	5.5896
1101867	4.1663	3.8860	4.7371	3.6052	4.4056	3.3806
280053104	1.0646	1.8571	1.1462	0.8486	1.0419	0.7800
1093090	7.5644	0.0000	7.4598	6.4706	7.1566	0.0000
279979461	7.7158	6.8866	7.7322	6.2881	7.4787	7.1713
1090086	4.0110	3.7982	3.7177	3.2236	3.7099	3.1972
1098207	3.0191	1.9938	1.8457	2.2033	1.3744	1.8849
1089172	5.1584	4.8397	5.1413	4.4803	5.0999	4.1638
279947211	4.3480	4.0226	4.5131	4.2349	3.8789	3.3750
279922605	4.7972	3.5508	5.4015	3.7517	4.7800	3.8236
1094625	4.5516	4.1729	4.1654	3.6361	3.8855	3.9743
1105842	5.6052	5.3341	6.1122	4.6673	6.4416	4.5491
1104136	3.1783	2.6328	3.4594	2.5390	3.0216	2.3164
279738114	5.3235	6.5030	4.8976	5.7212	4.7163	4.8933
1090800	5.1303	4.7029	4.7559	4.5505	4.8470	3.7984
1099590	3.8063	3.1963	3.8444	2.6902	3.4844	3.2794
1094652	2.7980	2.4891	2.8002	2.4663	2.5967	1.6317
1101494	3.4812	3.0161	3.3115	2.5923	3.7688	2.0556
1091925	4.1497	4.3608	3.6315	4.4027	2.1610	4.1870
1100353	6.7915	5.9799	6.8779	5.3270	6.5151	6.4164
1088786	3.1677	3.0713	3.2270	2.7733	3.4744	1.8276
279736905	1.0974	0.4740	1.2050	0.4881	0.6492	0.2490
1086947	2.0955	2.2290	2.0454	1.2522	2.3281	1.3997
1090646	2.2898	1.8643	1.3141	1.7333	0.2088	2.1370
279810587	4.8535	5.7536	4.9612	4.7119	4.2995	5.1694
279855499	3.0408	2.9545	3.0790	2.3160	2.7460	2.6249
279869869	6.4222	6.0117	6.8297	5.6562	6.6581	5.5623
280014871	1.5300	1.9139	1.8076	1.1248	1.7707	0.9699
280090539	0.8586	1.6656	1.9407	1.0437	0.6072	1.4281
1093926	5.5283	5.2930	5.2972	5.0055	5.1123	4.6148
1105692	6.2379	4.7883	3.7219	3.7916	5.9509	3.6203
1098530	2.6662	1.9981	2.1617	1.9632	1.7934	1.6842
279931147	1.9799	2.1475	1.5529	1.6762	1.2133	1.4059
1095782	2.8725	2.5322	2.9134	2.0461	3.0837	1.8036
279835459	5.8051	5.7590	5.5594	5.2313	5.4309	5.0767
280093002	2.1349	3.2312	2.9573	1.9989	3.0923	1.8476
279841139	1.3845	0.0000	0.0000	0.0000	0.0000	0.0000
279896614	2.5714	3.2501	3.6548	2.4890	3.5985	2.0048
1092240	6.8282	6.5194	6.5440	6.0807	5.7699	6.6577
1092901	3.1001	3.0015	2.7823	1.8221	2.2737	3.4059
1098548	1.9584	2.5683	2.4843	2.0434	2.0614	1.5242
1090462	7.7059	7.6150	7.7437	7.2671	7.5240	6.8916
1097273	1.2734	0.7450	0.4026	0.4382	0.3716	0.2298
279913934	5.8625	4.7061	5.1993	4.6988	4.9611	4.7270
1086913	4.9788	5.4675	5.5869	4.6056	5.1052	4.9417
280064605	1.9826	2.1131	1.9553	1.2810	1.9578	1.4331
1088167	2.0846	2.7896	2.9164	1.8138	3.6126	0.9852
1087144	6.4582	6.1537	6.3434	5.5220	5.5859	6.4688
1095251	5.3868	5.0220	5.0207	4.4089	5.0033	4.6392
280032937	1.6545	1.0792	1.0815	0.4604	1.4103	0.5665
1090242	3.7538	3.2430	2.9928	3.2269	2.9994	2.3863
1087226	6.3899	5.8108	5.9319	5.6583	6.0944	5.0030
279943096	8.6722	8.4268	8.8219	7.6467	8.6145	8.2829
1105423	4.0973	3.4060	3.3834	3.5657	3.4733	2.4710
1100574	1.4109	1.7957	1.6152	1.5506	0.6925	1.2029
1099546	2.2213	2.0821	2.3282	1.3610	2.6604	1.2347
280111788	5.7505	6.2362	6.4409	5.4582	5.7537	5.8411
1106550	3.2456	3.0057	3.2232	2.4792	2.7697	2.8510
1103022	4.1830	4.3109	5.1644	3.9817	4.0290	4.2743
1101833	5.2914	4.3209	5.1535	4.0026	4.8371	4.5528
1087868	5.0965	4.5734	5.1553	4.3958	4.7460	4.3105
1101411	2.6015	2.9369	2.6874	1.7544	2.8877	2.2109
1087514	5.1765	5.0320	4.9078	5.5808	3.4757	4.6874
279728023	2.8919	2.7362	2.0010	2.0808	2.6964	1.4796
1091984	4.7669	5.2064	5.6442	4.6034	4.9850	4.6570
1091697	1.7610	1.6171	1.5990	1.2936	1.2725	1.0390
1087824	2.4665	2.3689	2.7484	2.0740	2.0136	2.1243
1094447	3.2857	2.9336	3.0022	2.6978	3.2750	1.8768
1093819	0.9542	1.8979	2.2441	1.2133	1.4529	1.0586
1101506	3.4421	2.9690	3.2180	2.6023	3.4764	2.1793
1101115	4.3575	5.0357	5.0963	3.8341	6.2870	2.9977
279812768	3.2087	2.6746	2.6402	1.9507	2.7947	2.4075
280067252	1.2525	0.9629	1.3047	0.5207	0.7117	0.9177
279866449	3.3847	3.2319	3.5664	3.0049	3.0884	2.7196
279880902	1.2931	1.8279	1.8769	1.9677	0.2431	1.4172
279967248	2.1134	1.8061	1.7670	1.0939	1.8706	1.3533
279704171	0.8734	0.9471	0.4011	0.3313	0.1021	0.4196
1087095	4.7939	4.0840	4.8497	4.0648	4.5429	3.7516
1090493	3.4040	3.7365	3.1687	2.6292	3.1371	3.1748
1091448	3.9547	4.4300	4.1738	3.5654	4.2014	3.4239
1095804	5.9645	5.4969	5.9379	5.2953	5.5387	5.1975
1088708	4.9930	4.7999	5.2032	4.1351	4.5388	4.9544
1102368	2.4995	2.3670	2.2753	1.9663	1.6541	2.1537
1093335	4.3752	3.9941	4.2850	4.0918	4.1121	3.0829
279949596	1.1546	0.5003	0.5961	0.2076	0.4601	0.2164
1094407	5.2872	5.0160	5.1659	4.5492	4.7917	4.7615
1099616	6.8941	6.7633	7.0331	5.9854	7.2444	6.0944
1102751	2.2940	1.5764	1.9455	1.0615	2.0215	1.3669
1096886	2.7654	3.1654	3.3166	2.1846	3.2998	2.3971
279809971	5.9259	5.7875	6.0243	5.2246	6.5426	4.6046
1091789	2.5039	2.6592	3.1893	1.6898	3.4800	1.8179
279970694	4.6291	3.6161	4.9491	3.0356	5.0647	3.7296
280096070	3.7885	4.5173	4.2629	3.7597	4.2970	3.1477
1096622	4.9443	2.7544	2.4544	3.8826	0.7213	4.1855
1098041	2.0849	3.2210	3.3051	2.3872	2.6702	2.1905
1091217	4.0896	3.7310	4.2321	3.7012	3.7958	3.1930
1101693	4.4902	3.6940	3.5109	3.6130	3.2970	3.4226
1104474	3.3051	3.1466	3.9234	3.1499	3.3309	2.5325
1099531	2.3917	3.3862	3.3002	2.4240	3.3478	1.9445
280040979	3.9604	3.9259	4.0150	3.4716	3.8874	3.1807
1089828	5.1344	4.2994	4.6327	3.9410	4.3890	4.3749
1094201	1.3515	1.7874	1.9725	0.8686	2.6639	0.2179
1091432	5.7457	6.0601	5.7358	5.9927	4.7703	5.4177
1097728	5.2514	5.4341	5.4787	4.9632	5.7196	4.1209
279720301	0.9437	0.3657	1.0283	0.1429	0.6020	0.2326
1087312	4.3415	4.2682	4.2897	3.8043	4.0106	3.7248
1097292	6.4852	6.3528	6.1882	5.7509	5.6848	6.2309
1101523	4.5196	4.2309	4.5876	3.2227	4.0188	4.7372
1089911	2.5149	2.9738	2.1813	1.7606	3.3122	1.2379
1091705	4.2543	3.2218	3.7146	3.6101	2.8193	3.4020
1087722	3.2498	3.8413	3.7009	2.6342	3.9194	2.8793
279910979	1.0082	0.4197	0.5794	0.0000	0.3409	0.3072
1101864	4.7146	4.8192	4.2758	4.1448	4.9673	3.3384
1092488	5.6993	5.3024	5.6997	4.8049	5.7716	4.7661
1095166	6.7159	6.7731	6.5378	6.0464	6.0270	6.5950
279700541	1.0067	0.4333	1.0785	0.3957	0.2686	0.4960
1089934	9.0660	8.7274	8.9348	8.0392	8.5100	8.8211
1107703	4.1712	3.6656	4.1104	3.7618	3.6183	3.2096
1097117	3.2058	3.3875	3.6159	2.7513	2.8510	3.2498
1091057	2.5901	2.8439	3.1463	2.2836	2.6473	2.2924
1089477	4.9512	3.9505	3.7825	3.4687	5.4626	2.3959
279725290	1.8769	0.6982	1.5889	0.6246	1.0902	1.0924
1095272	3.9686	3.8066	3.9015	3.3421	3.5437	3.4358
1092016	0.3476	0.9006	0.6059	0.3119	0.1052	0.0825
1094310	2.8266	2.4571	1.9780	1.6554	2.4060	1.8461
1088870	1.8806	1.7926	1.9223	1.3817	1.7778	1.0819
279895752	5.1426	5.2279	5.2582	4.6895	4.7137	4.8717
1098853	6.2198	6.2667	6.3590	5.4023	6.2160	5.8734
1098203	4.8712	5.2430	5.0183	4.2415	5.2811	4.2562
1105308	3.5817	2.6219	3.3104	2.7926	3.2130	2.1548
280116447	5.3147	4.4141	8.3814	3.7444	5.6047	7.4078
279864405	3.8092	2.8837	3.4510	2.7351	3.1289	2.9269
1090613	5.5503	4.8594	5.0296	5.0387	4.2258	4.8219
280077756	0.8224	0.7796	0.4635	0.0566	0.1504	0.5058
1096995	3.2244	2.9287	3.1462	2.4425	2.4902	3.0141
279700778	1.8753	1.1813	1.0613	0.2830	2.1893	0.2933
1104209	0.2553	0.6614	0.7103	0.1352	0.0000	0.1404
1097191	4.7089	4.4637	4.5469	4.2718	4.1681	3.9283
1088473	2.9257	3.1800	3.9386	2.7840	3.2942	2.6151
279927979	0.7003	0.9598	0.6180	0.2847	0.3932	0.2503
1102233	5.6083	4.9089	4.8853	4.0557	4.4824	5.5148
1102232	4.2569	4.4368	4.2297	3.7646	3.5882	4.2215
280118319	4.5254	4.4774	5.2051	4.2716	4.7840	3.8032
279791998	2.1759	1.9455	2.6966	1.6731	2.0261	1.7700
1101822	0.8690	1.0350	1.1209	0.5274	0.6387	0.5099
279509439	9.2632	8.3595	9.4010	8.2655	8.7756	8.6343
1103561	1.0415	2.0025	2.3500	0.9327	2.2905	0.8226
1099253	2.6270	1.8310	2.2358	1.6827	0.7861	2.8769
1094817	3.6445	3.3662	3.3316	3.3950	2.7556	2.8438
1092894	2.3359	2.3069	2.9266	1.9915	2.4724	1.7576
1098632	2.8377	2.6493	2.5170	2.0819	2.2869	2.2874
279880469	5.3173	4.9486	5.5587	4.1603	5.1625	5.1542
1098519	5.1472	5.4808	5.3472	4.5461	4.9499	5.1321
1094910	3.0179	3.6008	3.4039	2.5480	4.2195	1.9083
279725130	4.3032	5.3873	3.4367	4.7586	2.8085	4.2136
1101339	5.7719	6.1906	6.0469	5.4124	5.5818	5.6688
280129674	2.4079	2.5753	2.9033	2.2077	2.5500	1.7826
1091654	2.7202	3.9910	3.8885	2.6380	5.1880	1.4274
1091186	3.3948	3.6152	3.5154	2.6786	3.2880	3.2126
279968030	3.3070	4.1001	3.7146	3.8943	3.9591	1.9221
1100535	3.6690	3.9830	2.9893	3.4928	3.4211	2.3812
1095729	3.9233	3.6504	3.8759	3.1859	4.0117	2.9060
1091313	1.0472	0.3071	0.5070	0.1464	0.0964	0.2725
279908088	2.4391	2.4912	1.9291	1.5132	1.6755	2.3249
280006188	4.3250	3.5380	4.1137	2.7392	3.7494	4.1424
279783102	1.9015	1.2449	1.5640	1.4148	1.1274	0.8240
280053097	5.8171	6.0936	6.0983	4.9029	6.4442	5.3178
1093770	0.0638	1.9527	1.8135	1.0240	0.6122	0.8500
279943471	2.8175	2.2632	2.0520	1.9645	2.3098	1.5151
1104454	3.9761	2.7770	2.5029	3.6308	1.8549	2.4274
1101894	4.4491	3.6113	2.9025	3.4924	3.3190	2.8087
280027194	5.3769	5.3752	5.3377	4.9238	5.0703	4.7531
279724423	4.2282	4.1688	4.1562	3.5466	4.5142	3.1500
1104070	2.7992	2.6951	2.7865	2.0626	2.2785	2.5976
1092210	3.8256	3.9059	3.5745	3.2369	3.4811	3.2459
1102452	1.8273	1.8074	2.3275	1.1499	2.5664	0.9039
280119238	3.3504	2.9864	3.0453	2.1195	2.9575	2.9633
279461234	5.5446	5.1716	5.6336	5.0009	5.5008	4.5065
1091102	4.0858	3.0373	3.5469	3.0156	3.5537	2.7593
1096733	2.9846	1.6245	1.3620	1.5611	1.5522	1.5167
1095486	5.2180	5.1110	5.4037	4.4889	5.2552	4.6475
1090185	3.0925	2.6027	2.8068	2.0394	2.9671	2.1547
1091120	2.5824	2.8557	3.0468	2.1679	2.3612	2.6158
1093546	3.8048	3.8295	3.9278	3.2505	3.4603	3.5122
1101582	3.2797	2.7632	2.3699	2.5048	3.0658	1.5035
1101930	5.4944	5.1105	5.2434	4.5395	4.9849	4.9853
279982640	3.2360	3.3828	3.2811	2.6150	2.9236	3.0227
280120357	4.1544	3.5861	4.4832	2.3974	4.2109	4.2768
1087027	3.6099	3.3092	3.3029	2.8281	3.3563	2.6994
1096903	2.4531	2.6648	2.4876	1.9903	2.5168	1.7605
1104731	3.1686	3.0189	2.9836	3.1527	2.2864	2.3941
1090344	3.9906	4.4563	3.9924	4.2572	2.4658	4.3789
1086914	6.5877	6.5948	6.6608	5.9919	6.7073	5.8067
1088045	3.0730	3.0949	3.2172	3.8086	1.5608	2.6783
1093627	2.5529	2.4284	2.0578	1.7886	2.0461	1.8675
279747741	3.9021	3.7062	3.5445	3.4409	3.8482	2.5278
279837911	1.7445	1.1946	2.4236	0.7422	2.2671	1.0184
1093573	5.7622	5.2998	5.8358	5.6928	2.5895	7.2805
1094365	10.1851	9.3966	9.6796	8.9796	9.4149	9.5320
1091042	5.6981	5.6874	5.4380	5.5808	4.8137	5.0951
1105837	5.4111	5.1556	5.2081	4.6043	5.0544	4.7822
1091744	1.2627	2.2538	2.2390	2.1355	0.6808	1.6056
279974667	6.8402	6.2669	6.9621	5.7981	7.3783	5.5606
1095365	1.1267	2.9288	2.4242	1.7092	2.3562	1.0824
1097788	5.8525	4.5877	4.6265	4.5597	4.5605	4.6150
280019538	2.0432	1.4832	2.0459	1.1137	2.2573	0.8697
1097802	5.8048	4.3751	3.5655	4.0456	3.2404	5.1280
1094741	3.9741	3.8837	3.6655	3.7817	3.6994	2.7112
1096832	5.0337	4.9827	5.1718	4.3477	5.1104	4.3994
1088380	2.5958	1.7117	1.7570	2.1628	0.4150	2.1562
1094218	5.3924	5.0589	5.0286	4.8830	5.0225	4.2443
1093636	6.7261	6.2990	5.9801	5.9365	4.8331	6.9056
279989402	1.2803	0.6129	0.7455	0.2580	0.6865	0.3648
1106538	3.0443	3.2268	3.8039	2.8372	3.2660	2.6424
1094313	3.7064	4.2201	4.3170	3.5801	3.6160	3.7187
