# Supplementary material for: Identification of the Molecular Events Involved in the Development of Prefrontal Cortex Through the Analysis of RNA-Seq Data From BrainSpan
Source: ASN Neuro. 2019 Jun 18;11:1759091419854627. doi: 10.1177/1759091419854627 (PMC6582306; doi:10.1177/1759091419854627)
Supplement: Supplemental Material6 - Supplemental material for Identification of the Molecular Events Involved in the Development of Prefrontal Cortex Through the Analysis of RNA-Seq Data From BrainSpan [file Supplemental_Material6.zip › HIP/3/HIP-BPs-3.xlsx]

## Sheet: Sheet1
Sublist	Category	Term	RT	Genes	Count	%	P-Value	Benjamini
	GOTERM_BP_DIRECT	oxygen transport	RT		8	6.5	1.2e-12	1e-09
	GOTERM_BP_DIRECT	cerebral cortex regionalization	RT		4	3.3	6.8e-06	0.0028
	GOTERM_BP_DIRECT	dentate gyrus development	RT		4	3.3	0.00013	0.034
	GOTERM_BP_DIRECT	response to hydrogen peroxide	RT		5	4.1	0.00023	0.045
	GOTERM_BP_DIRECT	axon guidance	RT		7	5.7	0.00036	0.056
	GOTERM_BP_DIRECT	neuron differentiation	RT		5	4.1	0.0024	0.28
	GOTERM_BP_DIRECT	blood coagulation	RT		6	4.9	0.0047	0.42
	GOTERM_BP_DIRECT	olfactory bulb development	RT		3	2.4	0.0055	0.43
	GOTERM_BP_DIRECT	hydrogen peroxide catabolic process	RT		3	2.4	0.0061	0.42
	GOTERM_BP_DIRECT	protein heterooligomerization	RT		4	3.3	0.0072	0.44
	GOTERM_BP_DIRECT	negative regulation of transcription from RNA polymerase II promoter	RT		11	8.9	0.0099	0.52
	GOTERM_BP_DIRECT	regulation of axon guidance	RT		2	1.6	0.012	0.55
	GOTERM_BP_DIRECT	positive regulation of cell death	RT		3	2.4	0.013	0.55
	GOTERM_BP_DIRECT	mitotic nuclear division	RT		6	4.9	0.016	0.6
	GOTERM_BP_DIRECT	response to hypoxia	RT		5	4.1	0.019	0.64
	GOTERM_BP_DIRECT	positive regulation of cell differentiation	RT		3	2.4	0.02	0.64
	GOTERM_BP_DIRECT	trachea cartilage morphogenesis	RT		2	1.6	0.023	0.68
	GOTERM_BP_DIRECT	skeletal muscle satellite cell differentiation	RT		2	1.6	0.023	0.68
	GOTERM_BP_DIRECT	neuron migration	RT		4	3.3	0.024	0.67
	GOTERM_BP_DIRECT	receptor-mediated endocytosis	RT		5	4.1	0.024	0.65
	GOTERM_BP_DIRECT	brain development	RT		5	4.1	0.026	0.66
	GOTERM_BP_DIRECT	mitotic nuclear envelope disassembly	RT		3	2.4	0.028	0.66
	GOTERM_BP_DIRECT	bicarbonate transport	RT		3	2.4	0.028	0.66
	GOTERM_BP_DIRECT	amacrine cell differentiation	RT		2	1.6	0.029	0.66
	GOTERM_BP_DIRECT	positive regulation of transcription from RNA polymerase II promoter	RT		12	9.8	0.03	0.65
	GOTERM_BP_DIRECT	neuron development	RT		3	2.4	0.03	0.64
	GOTERM_BP_DIRECT	cell fate commitment	RT		3	2.4	0.03	0.64
	GOTERM_BP_DIRECT	skeletal muscle cell differentiation	RT		3	2.4	0.034	0.67
	GOTERM_BP_DIRECT	response to drug	RT		6	4.9	0.034	0.66
	GOTERM_BP_DIRECT	central nervous system development	RT		4	3.3	0.034	0.65
	GOTERM_BP_DIRECT	Golgi disassembly	RT		2	1.6	0.035	0.64
	GOTERM_BP_DIRECT	cell morphogenesis involved in neuron differentiation	RT		2	1.6	0.035	0.64
	GOTERM_BP_DIRECT	oxygen homeostasis	RT		2	1.6	0.035	0.64
	GOTERM_BP_DIRECT	positive regulation of small GTPase mediated signal transduction	RT		2	1.6	0.041	0.68
	GOTERM_BP_DIRECT	lens fiber cell development	RT		2	1.6	0.041	0.68
	GOTERM_BP_DIRECT	commitment of neuronal cell to specific neuron type in forebrain	RT		2	1.6	0.041	0.68
	GOTERM_BP_DIRECT	negative regulation of neuron differentiation	RT		3	2.4	0.043	0.7
	GOTERM_BP_DIRECT	regulation of type B pancreatic cell proliferation	RT		2	1.6	0.046	0.71
	GOTERM_BP_DIRECT	G2/M transition of mitotic cell cycle	RT		4	3.3	0.047	0.71
	GOTERM_BP_DIRECT	positive regulation of smooth muscle cell proliferation	RT		3	2.4	0.049	0.71
	GOTERM_BP_DIRECT	maintenance of epithelial cell apical/basal polarity	RT		2	1.6	0.052	0.72
	GOTERM_BP_DIRECT	regulation of smooth muscle cell proliferation	RT		2	1.6	0.052	0.72
	GOTERM_BP_DIRECT	cell division	RT		6	4.9	0.056	0.74
	GOTERM_BP_DIRECT	limb bud formation	RT		2	1.6	0.057	0.74
	GOTERM_BP_DIRECT	cerebral cortex neuron differentiation	RT		2	1.6	0.057	0.74
	GOTERM_BP_DIRECT	negative regulation of oligodendrocyte differentiation	RT		2	1.6	0.063	0.76
	GOTERM_BP_DIRECT	response to amine	RT		2	1.6	0.063	0.76
	GOTERM_BP_DIRECT	positive regulation of astrocyte differentiation	RT		2	1.6	0.063	0.76
	GOTERM_BP_DIRECT	cellular oxidant detoxification	RT		3	2.4	0.064	0.76
	GOTERM_BP_DIRECT	melanin biosynthetic process	RT		2	1.6	0.074	0.8
	GOTERM_BP_DIRECT	lung development	RT		3	2.4	0.074	0.79
	GOTERM_BP_DIRECT	positive regulation of neuron differentiation	RT		3	2.4	0.077	0.8
	GOTERM_BP_DIRECT	glial cell differentiation	RT		2	1.6	0.079	0.8
	GOTERM_BP_DIRECT	anterior/posterior pattern specification	RT		3	2.4	0.081	0.8
	GOTERM_BP_DIRECT	response to muscle activity	RT		2	1.6	0.085	0.8
	GOTERM_BP_DIRECT	embryonic organ development	RT		2	1.6	0.096	0.84
	GOTERM_BP_DIRECT	cell-substrate adhesion	RT		2	1.6	0.096	0.84
	GOTERM_BP_DIRECT	regulation of neuron death	RT		2	1.6	0.096	0.84
	GOTERM_BP_DIRECT	in utero embryonic development	RT		4	3.3	0.099	0.84
	GOTERM_BP_DIRECT	Wnt signaling pathway	RT		4	3.3	0.099	0.84
