# Supplementary material for: Identification of the Molecular Events Involved in the Development of Prefrontal Cortex Through the Analysis of RNA-Seq Data From BrainSpan
Source: ASN Neuro. 2019 Jun 18;11:1759091419854627. doi: 10.1177/1759091419854627 (PMC6582306; doi:10.1177/1759091419854627)
Supplement: Supplemental Material6 - Supplemental material for Identification of the Molecular Events Involved in the Development of Prefrontal Cortex Through the Analysis of RNA-Seq Data From BrainSpan [file Supplemental_Material6.zip › HIP/3/HIP-DEG-3.csv]

id	name	gene-id	gene-symbol	gene-name	entrez-id	chromosome	start-position	end-position	p	fold-change
1087046	ENSG00000007350	8224	TKTL1	transketolase-like 1	8277	X	n/a	n/a	5.47e-01	7.642
1105945	ENSG00000213934	3030	HBG1	hemoglobin, gamma A	3047	11	n/a	n/a	5.40e-01	5.760
1103988	ENSG00000196565	3031	HBG2	hemoglobin, gamma G	3048	11	n/a	n/a	5.45e-01	5.367
279968565	ENSG00000242693	0	AC108047.1	AC108047.1	0	2	n/a	n/a	5.43e-01	5.122
1095763	ENSG00000146374	59060	RSPO3	R-spondin 3	84870	6	n/a	n/a	5.44e-01	4.749
1094715	ENSG00000139219	1271	COL2A1	collagen, type II, alpha 1	1280	12	n/a	n/a	4.91e-01	4.582
1090605	ENSG00000109846	1401	CRYAB	crystallin, alpha B	1410	11	n/a	n/a	5.42e-01	4.338
1105944	ENSG00000213931	3029	HBE1	hemoglobin, epsilon 1	3046	11	n/a	n/a	5.47e-01	3.972
1099653	ENSG00000169877	30808	AHSP	alpha hemoglobin stabilizing protein	51327	16	n/a	n/a	5.39e-01	3.831
1096578	ENSG00000153266	34368	FEZF2	FEZ family zinc finger 2	55079	3	n/a	n/a	5.09e-01	3.696
1109164	ENSG00000244734	3026	HBB	hemoglobin, beta	3043	11	n/a	n/a	5.41e-01	3.685
280044741	ENSG00000252044	0	AL928646.1	AL928646.1	0	X	n/a	n/a	4.93e-01	3.620
279790000	ENSG00000225630	0	MTND2P28	MT-ND2 pseudogene 28	0	1	n/a	n/a	4.95e-01	3.598
1089683	ENSG00000103316	1417	CRYM	crystallin, mu	1428	16	n/a	n/a	5.05e-01	3.588
1097188	ENSG00000158578	209	ALAS2	aminolevulinate, delta-, synthase 2	212	X	n/a	n/a	5.42e-01	3.578
1094573	ENSG00000138379	2644	MSTN	myostatin	2660	2	n/a	n/a	6.32e-01	3.538
1088185	ENSG00000075426	2339	FOSL2	FOS-like antigen 2	2355	2	n/a	n/a	5.04e-01	3.508
279983888	ENSG00000244288	0	AC090360.1	AC090360.1	0	18	n/a	n/a	5.39e-01	3.375
1091169	ENSG00000114315	3260	HES1	hairy and enhancer of split 1, (Drosophila)	3280	3	n/a	n/a	5.41e-01	3.286
1096890	ENSG00000156140	9367	ADAMTS3	ADAM metallopeptidase with thrombospondin type 1 motif, 3	9508	4	n/a	n/a	5.40e-01	3.252
1105653	ENSG00000206172	3022	HBA1	hemoglobin, alpha 1	3039	16	n/a	n/a	5.41e-01	3.237
280131168	ENSG00000259340	0	CTD-2027G2.1	CTD-2027G2.1	0	15	n/a	n/a	5.11e-01	3.231
279827687	ENSG00000228971	0	RP11-286B14.1	RP11-286B14.1	0	1	n/a	n/a	5.40e-01	3.165
1087754	ENSG00000064309	30420	CDON	Cdon homolog (mouse)	50937	11	n/a	n/a	4.85e-01	3.159
279986623	ENSG00000244580	0	AL121959.1	AL121959.1	0	6	n/a	n/a	4.94e-01	3.145
1092803	ENSG00000127241	5616	MASP1	mannan-binding lectin serine peptidase 1 (C4/C2 activating component of Ra-reactive factor)	5648	3	n/a	n/a	5.41e-01	3.103
1088626	ENSG00000087510	6980	TFAP2C	transcription factor AP-2 gamma (activating enhancer binding protein 2 gamma)	7022	20	n/a	n/a	5.58e-01	3.095
1102094	ENSG00000182379	11086	NXPH4	neurexophilin 4	11247	12	n/a	n/a	4.86e-01	3.077
1103717	ENSG00000189056	5617	RELN	reelin	5649	7	n/a	n/a	4.99e-01	3.066
279957731	ENSG00000241530	0	AC006368.1	AC006368.1	0	2	n/a	n/a	4.95e-01	3.062
1092494	ENSG00000124785	30780	NRN1	neuritin 1	51299	6	n/a	n/a	5.48e-01	3.001
279800531	ENSG00000226532	0	RP5-1052M9.1	RP5-1052M9.1	0	X	n/a	n/a	5.25e-01	2.991
1095935	ENSG00000147655	109853	RSPO2	R-spondin 2	340419	8	n/a	n/a	5.02e-01	2.970
280046008	ENSG00000252229	0	AC098691.1	AC098691.1	0	1	n/a	n/a	5.07e-01	2.963
1088230	ENSG00000076716	2224	GPC4	glypican 4	2239	X	n/a	n/a	5.41e-01	2.941
1091286	ENSG00000115252	5104	PDE1A	phosphodiesterase 1A, calmodulin-dependent	5136	2	n/a	n/a	5.44e-01	2.929
1091073	ENSG00000113369	36834	ARRDC3	arrestin domain containing 3	57561	5	n/a	n/a	5.50e-01	2.904
279932117	ENSG00000238276	0	RP11-245J24.1	RP11-245J24.1	0	10	n/a	n/a	5.26e-01	2.903
1091809	ENSG00000119508	7965	NR4A3	nuclear receptor subfamily 4, group A, member 3	8013	9	n/a	n/a	4.94e-01	2.902
1088361	ENSG00000080166	1626	DCT	dopachrome tautomerase (dopachrome delta-isomerase, tyrosine-related protein 2)	1638	13	n/a	n/a	4.94e-01	2.880
279959910	ENSG00000241781	0	AL161626.1	AL161626.1	0	9	n/a	n/a	4.05e-01	2.866
279805544	ENSG00000226958	0	RN28S1	RNA, 28S ribosomal 1	0	X	n/a	n/a	4.95e-01	2.864
1104904	ENSG00000203760	122200	CENPW	centromere protein W	387103	6	n/a	n/a	5.39e-01	2.851
1099263	ENSG00000168209	33832	DDIT4	DNA-damage-inducible transcript 4	54541	10	n/a	n/a	5.12e-01	2.825
279710443	ENSG00000207985	1013246	MIR663	microRNA 663	724033	20	n/a	n/a	4.95e-01	2.820
1101406	ENSG00000178403	40609	NEUROG2	neurogenin 2	63973	4	n/a	n/a	5.73e-01	2.820
1099674	ENSG00000169946	23169	ZFPM2	zinc finger protein, multitype 2	23414	8	n/a	n/a	5.03e-01	2.770
279972630	ENSG00000243172	0	AP003035.1	AP003035.1	0	11	n/a	n/a	5.05e-01	2.757
1101916	ENSG00000181495	0	AC026703.1	AC026703.1	0	5	n/a	n/a	5.06e-01	2.745
1092273	ENSG00000123307	37191	NEUROD4	neurogenic differentiation 4	58158	12	n/a	n/a	5.41e-01	2.718
280043222	ENSG00000251826	0	AL365332.1	AL365332.1	0	1	n/a	n/a	5.04e-01	2.712
1101951	ENSG00000181744	83779	C3orf58	chromosome 3 open reading frame 58	205428	3	n/a	n/a	4.90e-01	2.702
279764663	ENSG00000223505	0	RP11-397P13.7	RP11-397P13.7	0	1	n/a	n/a	5.55e-01	2.690
1093842	ENSG00000134595	6618	SOX3	SRY (sex determining region Y)-box 3	6658	X	n/a	n/a	5.50e-01	2.661
279972735	ENSG00000243185	0	AC108078.1	AC108078.1	0	4	n/a	n/a	4.98e-01	2.655
280057777	ENSG00000253518	0	CTD-2031P19.4	CTD-2031P19.4	0	5	n/a	n/a	5.49e-01	2.650
1094036	ENSG00000135638	2001	EMX1	empty spiracles homeobox 1	2016	2	n/a	n/a	5.50e-01	2.639
1091076	ENSG00000113389	4852	NPR3	natriuretic peptide receptor C/guanylate cyclase C (atrionatriuretic peptide receptor C)	4883	5	n/a	n/a	5.15e-01	2.600
1103578	ENSG00000188536	3023	HBA2	hemoglobin, alpha 2	3040	16	n/a	n/a	5.04e-01	2.599
279971217	ENSG00000243013	0	AL592307.1	AL592307.1	0	1	n/a	n/a	5.04e-01	2.595
1091441	ENSG00000116183	38107	PAPPA2	pappalysin 2	60676	1	n/a	n/a	5.51e-01	2.588
1106070	ENSG00000214401	159020	AC217773.1	AC217773.1	644246	17	n/a	n/a	5.44e-01	2.581
1098341	ENSG00000164600	40610	NEUROD6	neurogenic differentiation 6	63974	7	n/a	n/a	5.42e-01	2.565
1099767	ENSG00000170370	2003	EMX2	empty spiracles homeobox 2	2018	10	n/a	n/a	5.69e-01	2.560
1090305	ENSG00000107438	9001	PDLIM1	PDZ and LIM domain 1	9124	10	n/a	n/a	6.00e-01	2.516
280049018	ENSG00000252666	0	AD000090.1	AD000090.1	0	19	n/a	n/a	4.01e-01	2.509
1087750	ENSG00000064218	37338	DMRT3	doublesex and mab-3 related transcription factor 3	58524	9	n/a	n/a	5.49e-01	2.492
1097980	ENSG00000163508	8262	EOMES	eomesodermin	8320	3	n/a	n/a	5.25e-01	2.490
1103273	ENSG00000187210	2634	GCNT1	glucosaminyl (N-acetyl) transferase 1, core 2	2650	9	n/a	n/a	5.43e-01	2.485
279810529	ENSG00000227401	0	RPL37P1	ribosomal protein L37 pseudogene 1	0	20	n/a	n/a	5.25e-01	2.482
279847265	ENSG00000230734	0	RPL10P3	ribosomal protein L10 pseudogene 3	0	9	n/a	n/a	5.52e-01	2.477
279787991	ENSG00000225472	0	RP11-120J1.1	RP11-120J1.1	0	9	n/a	n/a	5.73e-01	2.465
1090180	ENSG00000106341	10684	PPP1R17	protein phosphatase 1, regulatory subunit 17	10842	7	n/a	n/a	5.04e-01	2.448
280006331	ENSG00000248794	0	CTD-2248H3.1	CTD-2248H3.1	0	5	n/a	n/a	5.40e-01	2.446
280045784	ENSG00000252197	0	AC091047.1	AC091047.1	0	8	n/a	n/a	5.05e-01	2.429
279954000	ENSG00000241115	0	AP001347.1	AP001347.1	0	21	n/a	n/a	5.05e-01	2.424
279751091	ENSG00000220842	0	RP11-572P18.1	RP11-572P18.1	0	10	n/a	n/a	5.41e-01	2.423
279944035	ENSG00000239935	0	AC116340.1	AC116340.1	0	5	n/a	n/a	4.07e-01	2.422
279660990	ENSG00000200434	0	RN5-8S2	RNA, 5.8S ribosomal 2	0	16	n/a	n/a	4.99e-01	2.420
1108368	ENSG00000234797	0	RPS3AP6	ribosomal protein S3A pseudogene 6	0	15	n/a	n/a	5.13e-01	2.394
279666968	ENSG00000202198	79050	RN7SK	RNA, 7SK small nuclear	125050	6	n/a	n/a	4.96e-01	2.393
279821958	ENSG00000228462	0	RP11-445N18.3	RP11-445N18.3	0	10	n/a	n/a	5.08e-01	2.381
1095206	ENSG00000142700	40593	DMRTA2	DMRT-like family A2	63950	1	n/a	n/a	5.46e-01	2.373
279951899	ENSG00000240831	0	AC112777.1	AC112777.1	0	12	n/a	n/a	4.92e-01	2.372
279731191	ENSG00000214535	0	RPS15AP1	ribosomal protein S15a pseudogene 1	0	20	n/a	n/a	5.20e-01	2.366
1097296	ENSG00000159399	3081	HK2	hexokinase 2	3099	2	n/a	n/a	5.37e-01	2.363
280014291	ENSG00000249509	0	RP11-402J6.1	RP11-402J6.1	0	4	n/a	n/a	5.64e-01	2.349
1092865	ENSG00000127863	34793	TNFRSF19	tumor necrosis factor receptor superfamily, member 19	55504	13	n/a	n/a	5.68e-01	2.344
280042389	ENSG00000251705	0	RN5-8S6	RNA, 5.8S ribosomal 6	0	Y	n/a	n/a	4.18e-01	2.344
279731198	ENSG00000214541	0	RPS4L	RPS4L	0	20	n/a	n/a	6.08e-01	2.337
1089751	ENSG00000104044	4917	OCA2	oculocutaneous albinism II	4948	15	n/a	n/a	5.05e-01	2.335
1094137	ENSG00000136149	0	RPL13AP25	ribosomal protein L13a pseudogene 25	0	13	n/a	n/a	5.04e-01	2.332
279735820	ENSG00000214998	0	AC006465.4	AC006465.4	0	7	n/a	n/a	5.09e-01	2.332
279951826	ENSG00000240821	0	RP11-352G18.1	RP11-352G18.1	0	15	n/a	n/a	5.38e-01	2.324
1098229	ENSG00000164171	3648	ITGA2	integrin, alpha 2 (CD49B, alpha 2 subunit of VLA-2 receptor)	3673	5	n/a	n/a	5.40e-01	2.314
1090866	ENSG00000111859	4713	NEDD9	neural precursor cell expressed, developmentally down-regulated 9	4739	6	n/a	n/a	5.40e-01	2.303
1101625	ENSG00000179796	77738	LRRC3B	leucine rich repeat containing 3B	116135	3	n/a	n/a	4.84e-01	2.302
279943306	ENSG00000239843	0	AC004866.1	AC004866.1	0	7	n/a	n/a	4.00e-01	2.294
1101752	ENSG00000180537	85783	RNF182	ring finger protein 182	221687	6	n/a	n/a	5.58e-01	2.292
279866942	ENSG00000232496	0	RPL3P12	ribosomal protein L3 pseudogene 12	0	X	n/a	n/a	5.58e-01	2.289
279792604	ENSG00000225840	0	RN18S1	RNA, 18S ribosomal 1	0	Y	n/a	n/a	4.96e-01	2.282
1097143	ENSG00000158258	40717	CLSTN2	calsyntenin 2	64084	3	n/a	n/a	4.95e-01	2.277
279895312	ENSG00000234961	0	RP11-124N14.3	RP11-124N14.3	0	10	n/a	n/a	5.08e-01	2.273
1098894	ENSG00000166803	9624	KIAA0101	KIAA0101	9768	15	n/a	n/a	5.04e-01	2.273
279893236	ENSG00000234782	0	RP11-442A13.1	RP11-442A13.1	0	9	n/a	n/a	5.44e-01	2.256
1096763	ENSG00000154928	2032	EPHB1	EPH receptor B1	2047	3	n/a	n/a	5.64e-01	2.251
1087321	ENSG00000026025	7388	VIM	vimentin	7431	10	n/a	n/a	5.38e-01	2.251
1103384	ENSG00000187773	79075	FAM69C	family with sequence similarity 69, member C	125704	18	n/a	n/a	5.74e-01	2.251
280001676	ENSG00000248439	0	RP11-402J6.2	RP11-402J6.2	0	4	n/a	n/a	5.40e-01	2.246
1100212	ENSG00000172209	2828	GPR22	G protein-coupled receptor 22	2845	7	n/a	n/a	5.16e-01	2.242
279822429	ENSG00000228502	0	EEF1A1P11	eukaryotic translation elongation factor 1 alpha 1 pseudogene 11	0	1	n/a	n/a	5.40e-01	2.236
1088724	ENSG00000089685	329	BIRC5	baculoviral IAP repeat containing 5	332	17	n/a	n/a	5.04e-01	2.234
279942860	ENSG00000239776	0	AC079949.1	AC079949.1	0	12	n/a	n/a	4.05e-01	2.231
1094209	ENSG00000136535	10558	TBR1	T-box, brain, 1	10716	2	n/a	n/a	5.71e-01	2.228
1097048	ENSG00000157456	9010	CCNB2	cyclin B2	9133	15	n/a	n/a	4.98e-01	2.227
1090738	ENSG00000111052	8748	LIN7A	lin-7 homolog A (C. elegans)	8825	12	n/a	n/a	5.43e-01	2.222
279728879	ENSG00000214199	0	EEF1A1P12	eukaryotic translation elongation factor 1 alpha 1 pseudogene 12	0	2	n/a	n/a	5.49e-01	2.218
1088168	ENSG00000075223	10365	SEMA3C	sema domain, immunoglobulin domain (Ig), short basic domain, secreted, (semaphorin) 3C	10512	7	n/a	n/a	5.07e-01	2.216
279659240	ENSG00000199916	5991	RMRP	RNA component of mitochondrial RNA processing endoribonuclease	6023	9	n/a	n/a	4.93e-01	2.204
279718615	ENSG00000213051	0	RP4-635A23.2	RP4-635A23.2	0	1	n/a	n/a	4.56e-01	2.200
279925566	ENSG00000237730	0	RP11-459A10.1	RP11-459A10.1	0	X	n/a	n/a	5.41e-01	2.197
1095294	ENSG00000143324	9089	XPR1	xenotropic and polytropic retrovirus receptor 1	9213	1	n/a	n/a	5.41e-01	2.194
1095676	ENSG00000145794	58667	MEGF10	multiple EGF-like-domains 10	84466	5	n/a	n/a	5.41e-01	2.193
279750687	ENSG00000220548	0	RP11-162L10.1	RP11-162L10.1	0	6	n/a	n/a	5.40e-01	2.186
1099026	ENSG00000167306	4619	MYO5B	myosin VB	4645	18	n/a	n/a	5.05e-01	2.180
1099753	ENSG00000170312	978	CDK1	cyclin-dependent kinase 1	983	10	n/a	n/a	4.98e-01	2.177
279968586	ENSG00000242697	0	RP11-799A12.1	RP11-799A12.1	0	4	n/a	n/a	5.77e-01	2.169
280027543	ENSG00000250555	0	CTC-467M3.2	CTC-467M3.2	0	5	n/a	n/a	5.43e-01	2.168
279823512	ENSG00000228612	0	HK2P1	hexokinase 2 pseudogene 1	0	X	n/a	n/a	4.95e-01	2.160
279964315	ENSG00000242257	0	AC044839.1	AC044839.1	0	11	n/a	n/a	3.96e-01	2.156
1094693	ENSG00000139146	37330	FAM60A	family with sequence similarity 60, member A	58516	12	n/a	n/a	5.40e-01	2.154
1092054	ENSG00000121297	36889	TSHZ3	teashirt zinc finger homeobox 3	57616	19	n/a	n/a	5.06e-01	2.153
1097232	ENSG00000158966	36958	CACHD1	cache domain containing 1	57685	1	n/a	n/a	5.39e-01	2.152
280094842	ENSG00000256338	0	AC091304.4	AC091304.4	0	15	n/a	n/a	5.35e-01	2.151
280025465	ENSG00000250377	0	CTC-467M3.3	CTC-467M3.3	0	5	n/a	n/a	5.39e-01	2.150
1088173	ENSG00000075290	7436	WNT8B	wingless-type MMTV integration site family, member 8B	7479	10	n/a	n/a	5.39e-01	2.146
279906818	ENSG00000236058	0	RP11-215A21.2	RP11-215A21.2	0	10	n/a	n/a	4.73e-01	2.140
1095295	ENSG00000143333	5972	RGS16	regulator of G-protein signaling 16	6004	1	n/a	n/a	5.43e-01	2.133
1087010	ENSG00000006611	9938	USH1C	Usher syndrome 1C (autosomal recessive, severe)	10083	11	n/a	n/a	5.46e-01	2.128
1091377	ENSG00000115758	4922	ODC1	ornithine decarboxylase 1	4953	2	n/a	n/a	4.85e-01	2.127
279730750	ENSG00000214460	0	RP11-30P6.3	RP11-30P6.3	0	6	n/a	n/a	5.09e-01	2.125
279865652	ENSG00000232383	0	AC010677.5	AC010677.5	0	7	n/a	n/a	5.38e-01	2.125
279732919	ENSG00000214748	0	RP11-332E4.1	RP11-332E4.1	0	X	n/a	n/a	5.05e-01	2.116
1099865	ENSG00000170802	3324	FOXN2	forkhead box N2	3344	2	n/a	n/a	5.40e-01	2.113
279771554	ENSG00000224076	0	AC009487.4	AC009487.4	0	2	n/a	n/a	5.39e-01	2.113
279948154	ENSG00000240395	0	RP11-231D20.1	RP11-231D20.1	0	8	n/a	n/a	5.79e-01	2.112
280028389	ENSG00000250613	0	RP11-136I13.1	RP11-136I13.1	0	4	n/a	n/a	5.39e-01	2.112
279863644	ENSG00000232172	0	RP11-57C19.2	RP11-57C19.2	0	9	n/a	n/a	5.38e-01	2.105
1092300	ENSG00000123496	3573	IL13RA2	interleukin 13 receptor, alpha 2	3598	X	n/a	n/a	4.92e-01	2.100
1101544	ENSG00000179172	110040	HNRNPCL1	heterogeneous nuclear ribonucleoprotein C-like 1	343069	1	n/a	n/a	5.34e-01	2.095
1088698	ENSG00000089157	6143	RPLP0	ribosomal protein, large, P0	6175	12	n/a	n/a	4.83e-01	2.094
1093216	ENSG00000130656	3033	HBZ	hemoglobin, zeta	3050	16	n/a	n/a	5.38e-01	2.093
1091374	ENSG00000115738	3378	ID2	inhibitor of DNA binding 2, dominant negative helix-loop-helix protein	3398	2	n/a	n/a	5.06e-01	2.091
279781574	ENSG00000224892	0	RPS4XP16	ribosomal protein S4X pseudogene 16	0	13	n/a	n/a	5.48e-01	2.089
279839686	ENSG00000230076	0	AC016708.2	AC016708.2	0	2	n/a	n/a	5.48e-01	2.083
1097837	ENSG00000162992	4734	NEUROD1	neurogenic differentiation 1	4760	2	n/a	n/a	4.96e-01	2.077
280041412	ENSG00000251621	0	AC009487.5	AC009487.5	0	2	n/a	n/a	5.41e-01	2.077
279821299	ENSG00000228399	0	RP4-575N6.2	RP4-575N6.2	0	1	n/a	n/a	5.07e-01	2.077
1106352	ENSG00000215472	6107	RPL17	ribosomal protein L17	6139	18	n/a	n/a	5.38e-01	2.065
1090240	ENSG00000106689	9220	LHX2	LIM homeobox 2	9355	9	n/a	n/a	5.48e-01	2.064
1106213	ENSG00000214921	0	AC003102.1	AC003102.1	0	17	n/a	n/a	5.39e-01	2.061
1096939	ENSG00000156508	1902	EEF1A1	eukaryotic translation elongation factor 1 alpha 1	1915	6	n/a	n/a	5.03e-01	2.060
279999419	ENSG00000248272	0	AL593851.1	AL593851.1	0	9	n/a	n/a	4.68e-01	2.057
279600014	ENSG00000196205	0	EEF1A1P5	eukaryotic translation elongation factor 1 alpha 1 pseudogene 5	0	9	n/a	n/a	4.78e-01	2.057
1107172	ENSG00000227081	0	RP11-543P15.1	RP11-543P15.1	0	12	n/a	n/a	5.48e-01	2.057
1088095	ENSG00000073111	4146	MCM2	minichromosome maintenance complex component 2	4171	3	n/a	n/a	5.18e-01	2.055
279893695	ENSG00000234819	0	RP11-336N8.4	RP11-336N8.4	0	9	n/a	n/a	5.37e-01	2.053
279750574	ENSG00000220472	0	RP11-69L16.5	RP11-69L16.5	0	6	n/a	n/a	5.14e-01	2.051
279950430	ENSG00000240656	0	AC068594.1	AC068594.1	0	17	n/a	n/a	4.18e-01	2.050
1095018	ENSG00000141338	10204	ABCA8	ATP-binding cassette, sub-family A (ABC1), member 8	10351	17	n/a	n/a	4.65e-01	2.048
279745688	ENSG00000217027	0	RP1-83M4.2	RP1-83M4.2	0	6	n/a	n/a	5.39e-01	2.048
1106354	ENSG00000215475	93989	SIAH3	seven in absentia homolog 3 (Drosophila)	283514	13	n/a	n/a	5.11e-01	2.047
279981806	ENSG00000244073	0	CTD-2284O10.1	CTD-2284O10.1	0	5	n/a	n/a	5.44e-01	2.041
279500932	ENSG00000180211	0	RP1-278E11.3	RP1-278E11.3	0	6	n/a	n/a	5.41e-01	2.038
1103465	ENSG00000188064	7434	WNT7B	wingless-type MMTV integration site family, member 7B	7477	22	n/a	n/a	5.04e-01	2.037
280022928	ENSG00000250182	0	CTD-2165H16.1	CTD-2165H16.1	0	5	n/a	n/a	5.43e-01	2.031
1106090	ENSG00000214485	0	CTB-13H5.1	CTB-13H5.1	0	5	n/a	n/a	5.38e-01	2.030
279865461	ENSG00000232358	0	RP5-955M13.4	RP5-955M13.4	0	20	n/a	n/a	5.13e-01	2.030
279966820	ENSG00000242517	0	AC018607.3	AC018607.3	0	8	n/a	n/a	5.38e-01	2.030
279710870	ENSG00000209582	0	SNORA48	small nucleolar RNA, H/ACA box 48	0	17	n/a	n/a	5.42e-01	2.027
1090804	ENSG00000111554	36169	MDM1	Mdm1 nuclear protein homolog (mouse)	56890	12	n/a	n/a	5.47e-01	2.026
1095988	ENSG00000148219	23000	ASTN2	astrotactin 2	23245	9	n/a	n/a	5.11e-01	2.026
1087743	ENSG00000064042	22753	LIMCH1	LIM and calponin homology domains 1	22998	4	n/a	n/a	5.43e-01	2.024
1105654	ENSG00000206177	3025	HBM	hemoglobin, mu	3042	16	n/a	n/a	5.41e-01	2.022
280128501	ENSG00000259179	0	RP11-126F18.1	RP11-126F18.1	0	15	n/a	n/a	4.00e-01	2.021
1103291	ENSG00000187323	1618	DCC	deleted in colorectal carcinoma	1630	18	n/a	n/a	5.03e-01	2.018
1087173	ENSG00000011638	36422	TMEM159	transmembrane protein 159	57146	16	n/a	n/a	6.75e-01	2.017
1093828	ENSG00000134532	6620	SOX5	SRY (sex determining region Y)-box 5	6660	12	n/a	n/a	5.03e-01	2.015
279968357	ENSG00000242670	0	RP11-601I15.1	RP11-601I15.1	0	4	n/a	n/a	5.39e-01	2.015
279730287	ENSG00000214389	0	RPS3AP26	ribosomal protein S3a pseudogene 26	0	7	n/a	n/a	5.40e-01	2.014
279854762	ENSG00000231416	0	RP11-422P24.9	RP11-422P24.9	0	1	n/a	n/a	5.39e-01	2.013
1089261	ENSG00000100749	7400	VRK1	vaccinia related kinase 1	7443	14	n/a	n/a	5.49e-01	2.013
280090532	ENSG00000255823	1023955	MTRNR2L8	MT-RNR2-like 8	100463486	11	n/a	n/a	4.92e-01	2.012
1108758	ENSG00000237456	0	RP11-154D3.1	RP11-154D3.1	0	3	n/a	n/a	4.99e-01	2.009
1098232	ENSG00000164176	9940	EDIL3	EGF-like repeats and discoidin I-like domains 3	10085	5	n/a	n/a	5.45e-01	2.005
279722950	ENSG00000213553	0	RPLP0P6	ribosomal protein, large, P0 pseudogene 6	0	2	n/a	n/a	6.13e-01	2.005
1094720	ENSG00000139263	78824	LRIG3	leucine-rich repeats and immunoglobulin-like domains 3	121227	12	n/a	n/a	5.63e-01	2.003
280075555	ENSG00000254759	0	NAP1L1P1	nucleosome assembly protein 1-like 1 pseudogene 1	0	11	n/a	n/a	5.12e-01	2.002
279936527	ENSG00000238961	166122	SNORA47	small nucleolar RNA, H/ACA box 47	677828	5	n/a	n/a	5.39e-01	2.002
1098332	ENSG00000164543	9135	STK17A	serine/threonine kinase 17a	9263	7	n/a	n/a	4.93e-01	2.001
280064383	ENSG00000253978	0	CTB-178M22.2	CTB-178M22.2	0	5	n/a	n/a	5.41e-01	2.001
279902641	ENSG00000235655	134055	H3F3AP4	H3 histone, family 3A, pseudogene 4	440926	2	n/a	n/a	5.45e-01	1.996
1096517	ENSG00000152784	36257	PRDM8	PR domain containing 8	56978	4	n/a	n/a	5.42e-01	1.995
279957575	ENSG00000241511	0	RPS15AP24	ribosomal protein S15a pseudogene 24	0	8	n/a	n/a	6.05e-01	1.995
279957500	ENSG00000241494	0	RP11-796G6.1	RP11-796G6.1	0	14	n/a	n/a	5.38e-01	1.989
280105393	ENSG00000257453	0	RP11-290L1.3	RP11-290L1.3	0	12	n/a	n/a	5.68e-01	1.988
279470330	ENSG00000176054	0	RPL23P2	ribosomal protein L23 pseudogene 2	0	21	n/a	n/a	5.41e-01	1.987
279815318	ENSG00000227852	0	RP11-156G14.6	RP11-156G14.6	0	9	n/a	n/a	5.40e-01	1.986
279876044	ENSG00000233287	0	AC009362.2	AC009362.2	0	7	n/a	n/a	5.53e-01	1.985
1091343	ENSG00000115526	9346	CHST10	carbohydrate sulfotransferase 10	9486	2	n/a	n/a	5.68e-01	1.984
1098603	ENSG00000165659	1590	DACH1	dachshund homolog 1 (Drosophila)	1602	13	n/a	n/a	4.98e-01	1.982
1099629	ENSG00000169760	22627	NLGN1	neuroligin 1	22871	3	n/a	n/a	5.47e-01	1.981
279848330	ENSG00000230837	0	RPL31P2	ribosomal protein L31 pseudogene 2	0	20	n/a	n/a	5.07e-01	1.980
279909794	ENSG00000236341	0	RP5-1103B4.3	RP5-1103B4.3	0	1	n/a	n/a	4.95e-01	1.980
279488699	ENSG00000178429	0	RPS3AP5	ribosomal protein S3A pseudogene 5	0	10	n/a	n/a	5.49e-01	1.979
1093398	ENSG00000131747	7110	TOP2A	topoisomerase (DNA) II alpha 170kDa	7153	17	n/a	n/a	4.21e-01	1.976
279707713	ENSG00000207445	0	SNORD15B	small nucleolar RNA, C/D box 15B	0	11	n/a	n/a	5.03e-01	1.975
1098198	ENSG00000164104	3128	HMGB2	high mobility group box 2	3148	4	n/a	n/a	4.16e-01	1.975
1103210	ENSG00000186960	122797	C14orf23	chromosome 14 open reading frame 23	387978	14	n/a	n/a	4.78e-01	1.974
1102142	ENSG00000182601	9807	HS3ST4	heparan sulfate (glucosamine) 3-O-sulfotransferase 4	9951	16	n/a	n/a	4.30e-01	1.974
1096933	ENSG00000156475	5489	PPP2R2B	protein phosphatase 2, regulatory subunit B, beta	5521	5	n/a	n/a	5.19e-01	1.973
1103563	ENSG00000188483	123587	IER5L	immediate early response 5-like	389792	9	n/a	n/a	5.40e-01	1.972
1094421	ENSG00000137672	7182	TRPC6	transient receptor potential cation channel, subfamily C, member 6	7225	11	n/a	n/a	5.64e-01	1.970
279503476	ENSG00000180672	0	AC007362.1	AC007362.1	0	2	n/a	n/a	4.95e-01	1.967
1100775	ENSG00000175063	10907	UBE2C	ubiquitin-conjugating enzyme E2C	11065	20	n/a	n/a	4.94e-01	1.962
1089466	ENSG00000101871	4256	MID1	midline 1 (Opitz/BBB syndrome)	4281	X	n/a	n/a	5.47e-01	1.962
1090997	ENSG00000112715	7379	VEGFA	vascular endothelial growth factor A	7422	6	n/a	n/a	5.05e-01	1.961
279725962	ENSG00000213939	0	RP11-314A20.1	RP11-314A20.1	0	17	n/a	n/a	5.09e-01	1.960
279673575	ENSG00000203875	122163	SNHG5	small nucleolar RNA host gene 5 (non-protein coding)	387066	6	n/a	n/a	5.48e-01	1.959
1095632	ENSG00000145431	35319	PDGFC	platelet derived growth factor C	56034	4	n/a	n/a	4.89e-01	1.958
279787979	ENSG00000225471	0	RP11-262D11.2	RP11-262D11.2	0	X	n/a	n/a	5.46e-01	1.956
280014778	ENSG00000249556	0	AC010627.1	AC010627.1	0	5	n/a	n/a	5.40e-01	1.948
1087533	ENSG00000049323	4027	LTBP1	latent transforming growth factor beta binding protein 1	4052	2	n/a	n/a	5.07e-01	1.945
1088391	ENSG00000080986	10256	NDC80	NDC80 homolog, kinetochore complex component (S. cerevisiae)	10403	18	n/a	n/a	4.06e-01	1.944
280036026	ENSG00000251228	0	RP11-192C21.3	RP11-192C21.3	0	4	n/a	n/a	5.38e-01	1.944
279996562	ENSG00000247828	157121485	CTC-358I24.1	CTC-358I24.1	100505894	5	n/a	n/a	5.72e-01	1.943
1095630	ENSG00000145425	6156	RPS3A	ribosomal protein S3A	6189	4	n/a	n/a	4.65e-01	1.942
1092597	ENSG00000125691	9214	RPL23	ribosomal protein L23	9349	17	n/a	n/a	5.34e-01	1.941
279978981	ENSG00000243777	0	RP11-864G5.1	RP11-864G5.1	0	11	n/a	n/a	5.11e-01	1.940
280011335	ENSG00000249264	0	EEF1A1P9	eukaryotic translation elongation factor 1 alpha 1 pseudogene 9	0	4	n/a	n/a	5.39e-01	1.938
1087853	ENSG00000066629	1994	EML1	echinoderm microtubule associated protein like 1	2009	14	n/a	n/a	5.40e-01	1.937
1091568	ENSG00000117122	4212	MFAP2	microfibrillar-associated protein 2	4237	1	n/a	n/a	5.30e-01	1.933
279750201	ENSG00000220105	0	RP11-307I14.2	RP11-307I14.2	0	9	n/a	n/a	5.35e-01	1.931
1098202	ENSG00000164109	4060	MAD2L1	MAD2 mitotic arrest deficient-like 1 (yeast)	4085	4	n/a	n/a	4.94e-01	1.931
1091601	ENSG00000117399	986	CDC20	cell division cycle 20 homolog (S. cerevisiae)	991	1	n/a	n/a	5.02e-01	1.930
280049102	ENSG00000252678	59641	RPPH1	ribonuclease P RNA component H1	85495	14	n/a	n/a	4.18e-01	1.929
1092341	ENSG00000123975	1155	CKS2	CDC28 protein kinase regulatory subunit 2	1164	9	n/a	n/a	4.94e-01	1.927
279661081	ENSG00000200469	0	U6	U6 spliceosomal RNA	0	4	n/a	n/a	4.95e-01	1.927
279698613	ENSG00000205871	0	RP11-473C18.1	RP11-473C18.1	0	15	n/a	n/a	5.47e-01	1.927
1087245	ENSG00000018236	1263	CNTN1	contactin 1	1272	12	n/a	n/a	4.20e-01	1.926
279901807	ENSG00000235576	0	AC092580.4	AC092580.4	0	2	n/a	n/a	5.43e-01	1.924
1103039	ENSG00000186231	77516	KLHL32	kelch-like 32 (Drosophila)	114792	6	n/a	n/a	5.42e-01	1.923
1095623	ENSG00000145386	885	CCNA2	cyclin A2	890	4	n/a	n/a	4.95e-01	1.922
1090070	ENSG00000105722	2062	ERF	Ets2 repressor factor	2077	19	n/a	n/a	5.40e-01	1.922
279624116	ENSG00000197522	0	AC007920.1	AC007920.1	0	3	n/a	n/a	5.50e-01	1.920
279818903	ENSG00000228205	0	RP11-778D9.4	RP11-778D9.4	0	3	n/a	n/a	5.84e-01	1.920
1091692	ENSG00000118257	8751	NRP2	neuropilin 2	8828	2	n/a	n/a	4.92e-01	1.916
280045763	ENSG00000252194	0	AC114491.2	AC114491.2	0	1	n/a	n/a	3.96e-01	1.915
1102979	ENSG00000186007	60269	LEMD1	LEM domain containing 1	93273	1	n/a	n/a	5.15e-01	1.915
1090296	ENSG00000107295	6420	SH3GL2	SH3-domain GRB2-like 2	6456	9	n/a	n/a	5.09e-01	1.913
279949301	ENSG00000240509	0	CTC-788C1.1	CTC-788C1.1	0	8	n/a	n/a	5.66e-01	1.911
279887780	ENSG00000234335	0	RP11-241I20.3	RP11-241I20.3	0	10	n/a	n/a	5.75e-01	1.909
1092305	ENSG00000123560	5322	PLP1	proteolipid protein 1	5354	X	n/a	n/a	5.51e-01	1.909
1107667	ENSG00000230291	0	RP11-244J10.1	RP11-244J10.1	0	12	n/a	n/a	5.38e-01	1.909
1101874	ENSG00000181218	60226	HIST3H2A	histone cluster 3, H2a	92815	1	n/a	n/a	5.13e-01	1.909
280024738	ENSG00000250321	0	RP11-478C6.4	RP11-478C6.4	0	4	n/a	n/a	5.14e-01	1.908
279871219	ENSG00000232858	0	RPL34P27	ribosomal protein L34 pseudogene 27	0	13	n/a	n/a	5.43e-01	1.901
279884024	ENSG00000233971	0	AC067950.1	AC067950.1	0	2	n/a	n/a	5.46e-01	1.900
1100471	ENSG00000173406	1588	DAB1	disabled homolog 1 (Drosophila)	1600	1	n/a	n/a	4.06e-01	1.900
1089419	ENSG00000101447	57292	FAM83D	family with sequence similarity 83, member D	81610	20	n/a	n/a	5.04e-01	1.900
1100711	ENSG00000174721	80303	FGFBP3	fibroblast growth factor binding protein 3	143282	10	n/a	n/a	5.66e-01	1.898
1104507	ENSG00000198093	41752	ZNF649	zinc finger protein 649	65251	19	n/a	n/a	5.46e-01	1.898
279850084	ENSG00000231007	0	CDC20P1	cell division cycle 20 homolog (S. cerevisiae) pseudogene 1	0	9	n/a	n/a	4.99e-01	1.897
279740571	ENSG00000215482	0	CALM2P3	calmodulin 2 pseudogene 3	0	13	n/a	n/a	5.58e-01	1.896
1093065	ENSG00000129521	76550	EGLN3	egl nine homolog 3 (C. elegans)	112399	14	n/a	n/a	5.04e-01	1.894
279721388	ENSG00000213383	0	AC104297.1	AC104297.1	0	3	n/a	n/a	5.79e-01	1.894
280097769	ENSG00000256663	0	RP11-424C20.2	RP11-424C20.2	0	12	n/a	n/a	4.93e-01	1.893
279959006	ENSG00000241680	0	RPL31P49	ribosomal protein L31 pseudogene 49	0	12	n/a	n/a	5.04e-01	1.890
279924956	ENSG00000237668	0	WI2-80423F1.1	WI2-80423F1.1	0	22	n/a	n/a	5.06e-01	1.889
1087753	ENSG00000064300	4773	NGFR	nerve growth factor receptor	4804	17	n/a	n/a	5.43e-01	1.887
1103918	ENSG00000196376	85859	SLC35F1	solute carrier family 35, member F1	222553	6	n/a	n/a	5.38e-01	1.885
279955384	ENSG00000241282	0	CTC-451A6.1	CTC-451A6.1	0	19	n/a	n/a	5.04e-01	1.883
1104813	ENSG00000198918	6138	RPL39	ribosomal protein L39	6170	X	n/a	n/a	5.29e-01	1.881
1088141	ENSG00000074590	9747	NUAK1	NUAK family, SNF1-like kinase, 1	9891	12	n/a	n/a	5.42e-01	1.881
1104317	ENSG00000197565	1279	COL4A6	collagen, type IV, alpha 6	1288	X	n/a	n/a	5.69e-01	1.881
279846111	ENSG00000230620	0	RP11-367H5.7	RP11-367H5.7	0	10	n/a	n/a	5.43e-01	1.880
279750744	ENSG00000220583	0	RPL35P2	ribosomal protein L35 pseudogene 2	0	6	n/a	n/a	5.38e-01	1.880
1107438	ENSG00000228716	1707	DHFR	dihydrofolate reductase	1719	5	n/a	n/a	5.43e-01	1.879
279783826	ENSG00000225093	0	RP1-111B22.2	RP1-111B22.2	0	6	n/a	n/a	5.49e-01	1.874
1088328	ENSG00000079215	6471	SLC1A3	solute carrier family 1 (glial high affinity glutamate transporter), member 3	6507	5	n/a	n/a	5.84e-01	1.872
1102881	ENSG00000185650	673	ZFP36L1	zinc finger protein 36, C3H type-like 1	677	14	n/a	n/a	4.03e-01	1.871
279728898	ENSG00000214203	0	RP11-135F9.1	RP11-135F9.1	0	12	n/a	n/a	5.65e-01	1.868
1093628	ENSG00000133112	7135	TPT1	tumor protein, translationally-controlled 1	7178	13	n/a	n/a	5.40e-01	1.866
279847737	ENSG00000230787	0	RP11-548C21.1	RP11-548C21.1	0	1	n/a	n/a	4.89e-01	1.866
279914768	ENSG00000236801	0	RP11-373A9.1	RP11-373A9.1	0	9	n/a	n/a	5.52e-01	1.865
1105721	ENSG00000212664	0	RP11-592N21.1	RP11-592N21.1	0	15	n/a	n/a	5.47e-01	1.864
1101799	ENSG00000180817	5432	PPA1	pyrophosphatase (inorganic) 1	5464	10	n/a	n/a	5.64e-01	1.864
279748520	ENSG00000219023	0	RP3-340B19.2	RP3-340B19.2	0	6	n/a	n/a	5.45e-01	1.864
279819242	ENSG00000228234	0	GLRXP	GLRXP	0	20	n/a	n/a	5.39e-01	1.864
1100774	ENSG00000175061	79057	C17orf76-AS1	C17orf76 antisense RNA 1 (non-protein coding)	125144	17	n/a	n/a	5.58e-01	1.860
1091347	ENSG00000115548	35106	KDM3A	lysine (K)-specific demethylase 3A	55818	2	n/a	n/a	5.39e-01	1.857
1095176	ENSG00000142541	23276	RPL13A	ribosomal protein L13a	23521	19	n/a	n/a	5.38e-01	1.857
1102880	ENSG00000185641	0	CTD-2287O16.1	CTD-2287O16.1	0	5	n/a	n/a	5.62e-01	1.857
279721292	ENSG00000213371	0	NAP1L1P3	nucleosome assembly protein 1-like 1 pseudogene 3	0	3	n/a	n/a	5.02e-01	1.857
1089800	ENSG00000104408	3621	EIF3E	eukaryotic translation initiation factor 3, subunit E	3646	8	n/a	n/a	5.42e-01	1.856
1092010	ENSG00000120875	1834	DUSP4	dual specificity phosphatase 4	1846	8	n/a	n/a	4.96e-01	1.856
1098011	ENSG00000163584	83601	RPL22L1	ribosomal protein L22-like 1	200916	3	n/a	n/a	5.62e-01	1.853
1093654	ENSG00000133302	58460	ANKRD32	ankyrin repeat domain 32	84250	5	n/a	n/a	5.02e-01	1.852
1101909	ENSG00000181449	6617	SOX2	SRY (sex determining region Y)-box 2	6657	3	n/a	n/a	4.13e-01	1.851
1089789	ENSG00000104341	34642	LAPTM4B	lysosomal protein transmembrane 4 beta	55353	8	n/a	n/a	5.42e-01	1.847
1098222	ENSG00000164161	41000	HHIP	hedgehog interacting protein	64399	4	n/a	n/a	4.25e-01	1.845
279956340	ENSG00000241376	0	AL606830.1	AL606830.1	0	6	n/a	n/a	5.04e-01	1.845
1090199	ENSG00000106460	33955	TMEM106B	transmembrane protein 106B	54664	7	n/a	n/a	5.44e-01	1.845
279956702	ENSG00000241431	0	RP11-17A4.1	RP11-17A4.1	0	8	n/a	n/a	5.03e-01	1.845
1087326	ENSG00000026559	3730	KCNG1	potassium voltage-gated channel, subfamily G, member 1	3755	20	n/a	n/a	5.04e-01	1.843
1100210	ENSG00000172201	3380	ID4	inhibitor of DNA binding 4, dominant negative helix-loop-helix protein	3400	6	n/a	n/a	5.12e-01	1.843
279977670	ENSG00000243680	0	CTC-471J1.1	CTC-471J1.1	0	19	n/a	n/a	4.91e-01	1.843
1093604	ENSG00000132975	2818	GPR12	G protein-coupled receptor 12	2835	13	n/a	n/a	4.95e-01	1.843
280014859	ENSG00000249567	0	MIMT1	MER1 repeat containing imprinted transcript 1 (non-protein coding)	0	19	n/a	n/a	5.36e-01	1.842
1103462	ENSG00000188051	1015321	TMEM221	transmembrane protein 221	100130519	19	n/a	n/a	5.35e-01	1.841
1100427	ENSG00000173208	222	ABCD2	ATP-binding cassette, sub-family D (ALD), member 2	225	12	n/a	n/a	5.40e-01	1.840
1095225	ENSG00000142945	10846	KIF2C	kinesin family member 2C	11004	1	n/a	n/a	4.95e-01	1.840
280115622	ENSG00000258445	0	RP11-307P22.1	RP11-307P22.1	0	14	n/a	n/a	4.94e-01	1.839
279860153	ENSG00000231884	0	NDUFB1P1	NADH dehydrogenase (ubiquinone) 1 beta subcomplex, 1 pseudogene 1	0	3	n/a	n/a	5.74e-01	1.838
279910006	ENSG00000236365	0	RP5-849L7.1	RP5-849L7.1	0	X	n/a	n/a	5.63e-01	1.838
1097038	ENSG00000157368	80520	IL34	interleukin 34	146433	16	n/a	n/a	5.02e-01	1.838
1100891	ENSG00000175643	77725	RMI2	RMI2, RecQ mediated genome instability 2, homolog (S. cerevisiae)	116028	16	n/a	n/a	5.03e-01	1.834
279979850	ENSG00000243884	0	AL163011.1	AL163011.1	0	14	n/a	n/a	5.03e-01	1.833
1093916	ENSG00000135069	29701	PSAT1	phosphoserine aminotransferase 1	29968	9	n/a	n/a	5.43e-01	1.833
1100801	ENSG00000175183	1455	CSRP2	cysteine and glycine-rich protein 2	1466	12	n/a	n/a	5.39e-01	1.830
1086943	ENSG00000005108	85821	THSD7A	thrombospondin, type I, domain containing 7A	221981	7	n/a	n/a	5.08e-01	1.829
279815748	ENSG00000227890	0	AC079354.2	AC079354.2	0	2	n/a	n/a	5.38e-01	1.829
280031500	ENSG00000250877	0	RP11-373J21.1	RP11-373J21.1	0	4	n/a	n/a	5.36e-01	1.828
1100917	ENSG00000175806	4456	MSRA	methionine sulfoxide reductase A	4482	8	n/a	n/a	5.04e-01	1.827
280046631	ENSG00000252318	0	AC097532.1	AC097532.1	0	2	n/a	n/a	4.18e-01	1.825
1103573	ENSG00000188517	58771	COL25A1	collagen, type XXV, alpha 1	84570	4	n/a	n/a	4.95e-01	1.824
279789431	ENSG00000225573	0	RPL35P5	ribosomal protein L35 pseudogene 5	0	7	n/a	n/a	5.61e-01	1.824
1104804	ENSG00000198901	8935	PRC1	protein regulator of cytokinesis 1	9055	15	n/a	n/a	3.99e-01	1.823
1092231	ENSG00000122884	5001	P4HA1	prolyl 4-hydroxylase, alpha polypeptide I	5033	10	n/a	n/a	5.39e-01	1.821
280125409	ENSG00000259001	0	RPPH1	RPPH1	0	14	n/a	n/a	4.14e-01	1.818
279955941	ENSG00000241352	0	RP11-392P7.1	RP11-392P7.1	0	12	n/a	n/a	5.43e-01	1.817
1101892	ENSG00000181350	122934	C17orf76	chromosome 17 open reading frame 76	388341	17	n/a	n/a	5.75e-01	1.817
1086930	ENSG00000004939	6485	SLC4A1	solute carrier family 4, anion exchanger, member 1 (erythrocyte membrane protein band 3, Diego blood group)	6521	17	n/a	n/a	5.44e-01	1.816
1099227	ENSG00000168028	3896	RPSA	ribosomal protein SA	3921	3	n/a	n/a	5.57e-01	1.813
1091758	ENSG00000118946	26998	PCDH17	protocadherin 17	27253	13	n/a	n/a	5.81e-01	1.813
1088343	ENSG00000079459	2207	FDFT1	farnesyl-diphosphate farnesyltransferase 1	2222	8	n/a	n/a	5.21e-01	1.813
279991670	ENSG00000245970	0	KB-1208A12.3	KB-1208A12.3	0	8	n/a	n/a	5.78e-01	1.810
280061834	ENSG00000253785	0	CTC-308K20.3	CTC-308K20.3	0	5	n/a	n/a	7.09e-01	1.809
1095768	ENSG00000146386	37341	C6orf115	chromosome 6 open reading frame 115	58527	6	n/a	n/a	5.40e-01	1.809
279808080	ENSG00000227176	0	AC092641.2	AC092641.2	0	2	n/a	n/a	5.41e-01	1.809
1088133	ENSG00000074317	6580	SNCB	synuclein, beta	6620	5	n/a	n/a	4.17e-01	1.809
279816554	ENSG00000227965	0	AC098592.6	AC098592.6	0	7	n/a	n/a	5.41e-01	1.807
1096882	ENSG00000156076	11037	WIF1	WNT inhibitory factor 1	11197	12	n/a	n/a	4.18e-01	1.806
1096968	ENSG00000156831	94768	NSMCE2	non-SMC element 2, MMS21 homolog (S. cerevisiae)	286053	8	n/a	n/a	5.42e-01	1.806
1100942	ENSG00000175928	36906	LRRN1	leucine rich repeat neuronal 1	57633	3	n/a	n/a	5.45e-01	1.804
1092437	ENSG00000124479	4667	NDP	Norrie disease (pseudoglioma)	4693	X	n/a	n/a	5.41e-01	1.802
279719457	ENSG00000213130	0	EEF1DP5	eukaryotic translation elongation factor 1 delta pseudogene 5	0	6	n/a	n/a	5.20e-01	1.798
1096115	ENSG00000149273	6155	RPS3	ribosomal protein S3	6188	11	n/a	n/a	5.49e-01	1.798
1094451	ENSG00000137804	30685	NUSAP1	nucleolar and spindle associated protein 1	51203	15	n/a	n/a	4.14e-01	1.796
1104465	ENSG00000197991	41430	PCDH20	protocadherin 20	64881	13	n/a	n/a	4.06e-01	1.796
1098910	ENSG00000166851	5315	PLK1	polo-like kinase 1	5347	16	n/a	n/a	4.93e-01	1.794
1100259	ENSG00000172380	35255	GNG12	guanine nucleotide binding protein (G protein), gamma 12	55970	1	n/a	n/a	5.40e-01	1.793
280030925	ENSG00000250813	0	RP11-327I3.1	RP11-327I3.1	0	4	n/a	n/a	5.75e-01	1.793
279838749	ENSG00000229994	0	RP4-765A10.1	RP4-765A10.1	0	1	n/a	n/a	5.69e-01	1.791
1093798	ENSG00000134333	3914	LDHA	lactate dehydrogenase A	3939	11	n/a	n/a	5.42e-01	1.790
279894891	ENSG00000234921	0	RP11-85O21.5	RP11-85O21.5	0	9	n/a	n/a	5.48e-01	1.790
1088858	ENSG00000092621	25976	PHGDH	phosphoglycerate dehydrogenase	26227	1	n/a	n/a	5.25e-01	1.790
279718649	ENSG00000213058	0	RP4-765C7.2	RP4-765C7.2	0	1	n/a	n/a	4.88e-01	1.790
279941810	ENSG00000239647	0	AC073366.1	AC073366.1	0	10	n/a	n/a	4.93e-01	1.788
279795418	ENSG00000226084	0	RP4-706A16.3	RP4-706A16.3	0	1	n/a	n/a	5.16e-01	1.786
1096391	ENSG00000151834	2539	GABRA2	gamma-aminobutyric acid (GABA) A receptor, alpha 2	2555	4	n/a	n/a	5.41e-01	1.786
1094542	ENSG00000138166	1835	DUSP5	dual specificity phosphatase 5	1847	10	n/a	n/a	4.04e-01	1.786
279723185	ENSG00000213598	0	RP11-112J1.1	RP11-112J1.1	0	14	n/a	n/a	5.40e-01	1.784
279800471	ENSG00000226525	0	RPS7P10	ribosomal protein S7 pseudogene 10	0	13	n/a	n/a	5.41e-01	1.783
280055534	ENSG00000253350	0	RP11-127H5.1	Uncharacterized protein	0	8	n/a	n/a	5.42e-01	1.783
1095542	ENSG00000144746	10403	ARL6IP5	ADP-ribosylation-like factor 6 interacting protein 5	10550	3	n/a	n/a	5.14e-01	1.781
1093738	ENSG00000134057	886	CCNB1	cyclin B1	891	5	n/a	n/a	4.93e-01	1.781
1095834	ENSG00000147027	57846	TMEM47	transmembrane protein 47	83604	X	n/a	n/a	5.41e-01	1.780
1093402	ENSG00000131773	10509	KHDRBS3	KH domain containing, RNA binding, signal transduction associated 3	10656	8	n/a	n/a	5.42e-01	1.779
1098453	ENSG00000165023	34058	DIRAS2	DIRAS family, GTP-binding RAS-like 2	54769	9	n/a	n/a	4.93e-01	1.779
280110974	ENSG00000258011	0	HMGA1P3	high mobility group AT-hook 1 pseudogene 3	0	12	n/a	n/a	5.71e-01	1.777
279738082	ENSG00000215210	0	RBMXP2	RNA binding motif protein, X-linked pseudogene 2	0	9	n/a	n/a	5.18e-01	1.777
279985225	ENSG00000244428	0	AC006032.1	AC006032.1	0	Y	n/a	n/a	5.01e-01	1.774
279826704	ENSG00000228887	0	AC022098.2	AC022098.2	0	19	n/a	n/a	5.38e-01	1.773
1099704	ENSG00000170089	181061	RP11-423H2.1	RP11-423H2.1	728554	5	n/a	n/a	5.65e-01	1.771
279865228	ENSG00000232332	0	RP3-481A17.1	RP3-481A17.1	0	X	n/a	n/a	5.33e-01	1.770
279825851	ENSG00000228802	0	AC073641.2	AC073641.2	0	2	n/a	n/a	5.40e-01	1.770
1092191	ENSG00000122591	58866	FAM126A	family with sequence similarity 126, member A	84668	7	n/a	n/a	5.11e-01	1.770
1095485	ENSG00000144369	81658	FAM171B	family with sequence similarity 171, member B	165215	2	n/a	n/a	5.45e-01	1.769
1088646	ENSG00000088325	22729	TPX2	TPX2, microtubule-associated, homolog (Xenopus laevis)	22974	20	n/a	n/a	4.17e-01	1.769
279984959	ENSG00000244398	0	RP11-466H18.1	RP11-466H18.1	0	11	n/a	n/a	5.62e-01	1.768
279860536	ENSG00000231911	0	RP11-48B24.2	RP11-48B24.2	0	10	n/a	n/a	5.10e-01	1.767
279074280	ENSG00000137970	0	RP11-122C9.1	RP11-122C9.1	0	1	n/a	n/a	4.97e-01	1.765
279904581	ENSG00000235847	0	LDHAP7	lactate dehydrogenase A pseudogene 7	0	2	n/a	n/a	5.50e-01	1.764
280003237	ENSG00000248569	0	CTC-512J14.5	CTC-512J14.5	0	5	n/a	n/a	5.48e-01	1.760
1095952	ENSG00000147862	4755	NFIB	nuclear factor I/B	4781	9	n/a	n/a	5.08e-01	1.758
1087390	ENSG00000035499	35078	DEPDC1B	DEP domain containing 1B	55789	5	n/a	n/a	4.93e-01	1.758
279894362	ENSG00000234882	0	EIF3EP1	eukaryotic translation initiation factor 3, subunit E pseudogene 1	0	6	n/a	n/a	5.40e-01	1.756
280106009	ENSG00000257511	0	RP11-278C7.1	RP11-278C7.1	0	12	n/a	n/a	5.10e-01	1.755
1087378	ENSG00000034063	28863	UHRF1	ubiquitin-like with PHD and ring finger domains 1	29128	19	n/a	n/a	4.92e-01	1.753
279901524	ENSG00000235547	0	NDUFB11P1	NADH dehydrogenase (ubiquinone) 1 beta subcomplex, 11, pseudogene 1	0	11	n/a	n/a	6.15e-01	1.753
279592659	ENSG00000188985	0	AC016839.1	AC016839.1	0	18	n/a	n/a	5.03e-01	1.752
1095734	ENSG00000146122	23255	DAAM2	dishevelled associated activator of morphogenesis 2	23500	6	n/a	n/a	5.11e-01	1.751
1088694	ENSG00000089116	40844	LHX5	LIM homeobox 5	64211	12	n/a	n/a	4.98e-01	1.750
1093584	ENSG00000132872	6820	SYT4	synaptotagmin IV	6860	18	n/a	n/a	4.95e-01	1.750
279895491	ENSG00000234975	0	FTH1P2	ferritin, heavy polypeptide 1 pseudogene 2	0	1	n/a	n/a	5.40e-01	1.747
1094078	ENSG00000135900	41604	MRPL44	mitochondrial ribosomal protein L44	65080	2	n/a	n/a	5.56e-01	1.746
279884280	ENSG00000233994	0	GDI2P2	GDP dissociation inhibitor 2 pseudogene 2	0	1	n/a	n/a	5.41e-01	1.746
280046141	ENSG00000252248	0	AC093693.1	AC093693.1	0	7	n/a	n/a	5.05e-01	1.745
1107177	ENSG00000227097	0	RP11-742N3.1	RP11-742N3.1	0	11	n/a	n/a	5.40e-01	1.743
1094539	ENSG00000138160	3807	KIF11	kinesin family member 11	3832	10	n/a	n/a	4.25e-01	1.742
279826323	ENSG00000228844	0	RP11-467I20.3	RP11-467I20.3	0	1	n/a	n/a	4.96e-01	1.741
279782463	ENSG00000224962	0	RP11-450H5.2	RP11-450H5.2	0	3	n/a	n/a	5.68e-01	1.740
1091765	ENSG00000118985	22691	ELL2	elongation factor, RNA polymerase II, 2	22936	5	n/a	n/a	5.32e-01	1.740
1093322	ENSG00000131153	31139	GINS2	GINS complex subunit 2 (Psf2 homolog)	51659	16	n/a	n/a	5.16e-01	1.739
1094692	ENSG00000139144	5256	PIK3C2G	phosphoinositide-3-kinase, class 2, gamma polypeptide	5288	12	n/a	n/a	5.12e-01	1.738
280095465	ENSG00000256393	0	AC138123.2	AC138123.2	0	12	n/a	n/a	5.42e-01	1.737
1095674	ENSG00000145781	30878	COMMD10	COMM domain containing 10	51397	5	n/a	n/a	5.40e-01	1.736
1096573	ENSG00000153234	4898	NR4A2	nuclear receptor subfamily 4, group A, member 2	4929	2	n/a	n/a	4.26e-01	1.734
280075281	ENSG00000254741	0	RP11-661A12.7	RP11-661A12.7	0	8	n/a	n/a	5.12e-01	1.733
1092165	ENSG00000122406	6093	RPL5	ribosomal protein L5	6125	1	n/a	n/a	5.56e-01	1.733
280006644	ENSG00000248832	0	RP5-955M13.3	RP5-955M13.3	0	20	n/a	n/a	4.95e-01	1.732
280123653	ENSG00000258908	0	RP11-203M5.8	RP11-203M5.8	0	14	n/a	n/a	5.42e-01	1.732
279793382	ENSG00000225912	0	RP13-258O15.1	RP13-258O15.1	0	X	n/a	n/a	5.39e-01	1.732
279630154	ENSG00000197805	0	BX649597.1	BX649597.1	0	9	n/a	n/a	5.06e-01	1.731
1099242	ENSG00000168078	35160	PBK	PDZ binding kinase	55872	8	n/a	n/a	4.13e-01	1.730
1091107	ENSG00000113638	23302	TTC33	tetratricopeptide repeat domain 33	23548	5	n/a	n/a	5.41e-01	1.730
1087773	ENSG00000064787	8471	BCAS1	breast carcinoma amplified sequence 1	8537	20	n/a	n/a	5.65e-01	1.730
280002995	ENSG00000248546	0	ANP32C	acidic (leucine-rich) nuclear phosphoprotein 32 family, member C	0	4	n/a	n/a	4.96e-01	1.728
1087359	ENSG00000031691	34455	CENPQ	centromere protein Q	55166	6	n/a	n/a	4.92e-01	1.728
279735974	ENSG00000215016	0	AC099544.2	AC099544.2	0	3	n/a	n/a	5.61e-01	1.727
1095613	ENSG00000145335	6582	SNCA	synuclein, alpha (non A4 component of amyloid precursor)	6622	4	n/a	n/a	4.07e-01	1.727
1092762	ENSG00000126787	9643	DLGAP5	discs, large (Drosophila) homolog-associated protein 5	9787	14	n/a	n/a	4.16e-01	1.727
1098585	ENSG00000165588	4983	OTX2	orthodenticle homeobox 2	5015	14	n/a	n/a	5.41e-01	1.726
279854094	ENSG00000231357	0	AC006028.11	AC006028.11	0	7	n/a	n/a	5.04e-01	1.725
279952955	ENSG00000240975	0	RP11-313M3.1	RP11-313M3.1	0	11	n/a	n/a	5.74e-01	1.725
279996116	ENSG00000247627	0	MTND4P12	MT-ND4 pseudogene 12	0	5	n/a	n/a	4.13e-01	1.724
1093844	ENSG00000134602	31245	MST4	Serine/threonine-protein kinase MST4	51765	X	n/a	n/a	5.49e-01	1.723
279799078	ENSG00000226396	0	RP5-1056L3.3	RP5-1056L3.3	0	1	n/a	n/a	5.68e-01	1.722
279781825	ENSG00000224908	0	TIMM8BP2	translocase of inner mitochondrial membrane 8B pseudogene 2	0	X	n/a	n/a	5.41e-01	1.721
1093024	ENSG00000129195	33769	FAM64A	family with sequence similarity 64, member A	54478	17	n/a	n/a	4.04e-01	1.721
279719305	ENSG00000213110	0	AC019178.2	AC019178.2	0	2	n/a	n/a	5.60e-01	1.720
1101584	ENSG00000179456	10325	ZNF238	zinc finger protein 238	10472	1	n/a	n/a	5.13e-01	1.717
1095219	ENSG00000142871	3471	CYR61	cysteine-rich, angiogenic inducer, 61	3491	1	n/a	n/a	4.12e-01	1.716
1088774	ENSG00000090776	1934	EFNB1	ephrin-B1	1947	X	n/a	n/a	5.38e-01	1.715
1095620	ENSG00000145365	60199	TIFA	TRAF-interacting protein with forkhead-associated domain	92610	4	n/a	n/a	5.63e-01	1.715
279904086	ENSG00000235787	0	RP11-219I21.1	RP11-219I21.1	0	3	n/a	n/a	4.99e-01	1.715
1096236	ENSG00000150540	3156	HNMT	histamine N-methyltransferase	3176	2	n/a	n/a	5.03e-01	1.714
279913098	ENSG00000236668	157121109	RP11-85O21.2	RP11-85O21.2	100505588	9	n/a	n/a	4.60e-01	1.713
279984222	ENSG00000244313	0	RP11-425L10.1	RP11-425L10.1	0	11	n/a	n/a	5.36e-01	1.713
279884479	ENSG00000234017	0	RP11-214N15.5	RP11-214N15.5	0	10	n/a	n/a	5.03e-01	1.712
1090601	ENSG00000109805	40784	NCAPG	non-SMC condensin I complex, subunit G	64151	4	n/a	n/a	4.04e-01	1.712
279526920	ENSG00000183405	0	RPS7P1	ribosomal protein S7 pseudogene 1	0	17	n/a	n/a	5.08e-01	1.711
279749168	ENSG00000219451	85877	AC005251.3	AC005251.3	222901	7	n/a	n/a	5.39e-01	1.711
279806171	ENSG00000227008	0	RP3-417G15.1	RP3-417G15.1	0	X	n/a	n/a	5.03e-01	1.711
1098995	ENSG00000167178	36884	ISLR2	immunoglobulin superfamily containing leucine-rich repeat 2	57611	15	n/a	n/a	3.98e-01	1.711
1095410	ENSG00000143858	79247	SYT2	synaptotagmin II	127833	1	n/a	n/a	5.09e-01	1.710
279963452	ENSG00000242163	0	RP11-299L17.1	RP11-299L17.1	0	14	n/a	n/a	5.00e-01	1.710
1086928	ENSG00000004866	7936	ST7	suppression of tumorigenicity 7	7982	7	n/a	n/a	4.71e-01	1.709
1093362	ENSG00000131469	6123	RPL27	ribosomal protein L27	6155	17	n/a	n/a	5.70e-01	1.709
280026595	ENSG00000250471	0	GMPSP1	guanine monphosphate synthetase pseudogene 1	0	4	n/a	n/a	5.43e-01	1.709
1094909	ENSG00000140522	5985	RLBP1	retinaldehyde binding protein 1	6017	15	n/a	n/a	5.04e-01	1.709
1089089	ENSG00000100162	54859	CENPM	centromere protein M	79019	22	n/a	n/a	5.39e-01	1.708
279711783	ENSG00000211553	0	AC118278.1	AC118278.1	0	4	n/a	n/a	5.35e-01	1.706
1098827	ENSG00000166482	4214	MFAP4	microfibrillar-associated protein 4	4239	17	n/a	n/a	5.09e-01	1.706
1089083	ENSG00000100146	6623	SOX10	SRY (sex determining region Y)-box 10	6663	22	n/a	n/a	5.48e-01	1.705
1094806	ENSG00000139800	59575	ZIC5	Zic family member 5	85416	13	n/a	n/a	4.93e-01	1.704
279829743	ENSG00000229165	0	GDI2P1	GDP dissociation inhibitor 2 pseudogene 1	0	7	n/a	n/a	5.29e-01	1.704
279776912	ENSG00000224469	0	AC009517.2	AC009517.2	0	7	n/a	n/a	5.77e-01	1.703
280039014	ENSG00000251453	0	RP11-515C16.2	RP11-515C16.2	0	5	n/a	n/a	5.40e-01	1.703
279808322	ENSG00000227195	94402	RP3-410C9.1	RP3-410C9.1	284801	20	n/a	n/a	4.95e-01	1.703
1094130	ENSG00000136114	35188	THSD1	thrombospondin, type I, domain containing 1	55901	13	n/a	n/a	5.13e-01	1.703
1093683	ENSG00000133636	4891	NTS	neurotensin	4922	12	n/a	n/a	4.60e-01	1.702
279501158	ENSG00000180230	0	RP11-198M6.2	RP11-198M6.2	0	10	n/a	n/a	5.04e-01	1.702
280046722	ENSG00000252331	0	AP002812.1	AP002812.1	0	11	n/a	n/a	4.99e-01	1.700
280134130	ENSG00000259506	0	RP11-352D13.3	RP11-352D13.3	0	15	n/a	n/a	4.04e-01	1.700
280121833	ENSG00000258800	0	CTD-2302E22.2	CTD-2302E22.2	0	14	n/a	n/a	5.43e-01	1.698
279853929	ENSG00000231333	0	RPL34P1	ribosomal protein L34 pseudogene 1	0	1	n/a	n/a	5.11e-01	1.697
279885791	ENSG00000234145	0	NAP1L4P3	nucleosome assembly protein 1-like 4 pseudogene 3	0	13	n/a	n/a	4.92e-01	1.696
280014032	ENSG00000249489	0	GAPDHP70	glyceraldehyde 3 phosphate dehydrogenase pseudogene 70	0	11	n/a	n/a	5.41e-01	1.696
1101252	ENSG00000177551	4777	NHLH2	nescient helix loop helix 2	4808	1	n/a	n/a	5.03e-01	1.696
279749818	ENSG00000219699	0	RP11-325O24.2	RP11-325O24.2	0	6	n/a	n/a	4.97e-01	1.695
279879654	ENSG00000233585	0	AC115617.2	AC115617.2	0	X	n/a	n/a	5.10e-01	1.695
279950155	ENSG00000240616	0	AD000092.3	AD000092.3	0	19	n/a	n/a	5.43e-01	1.695
1101550	ENSG00000179241	80311	LDLRAD3	low density lipoprotein receptor class A domain containing 3	143458	11	n/a	n/a	5.39e-01	1.695
1100106	ENSG00000171786	4776	NHLH1	nescient helix loop helix 1	4807	1	n/a	n/a	5.04e-01	1.695
279723028	ENSG00000213574	0	LDHAP5	lactate dehydrogenase A pseudogene 5	0	10	n/a	n/a	5.77e-01	1.694
1091282	ENSG00000115233	10067	PSMD14	proteasome (prosome, macropain) 26S subunit, non-ATPase, 14	10213	2	n/a	n/a	5.45e-01	1.694
1099447	ENSG00000168952	28827	STXBP6	syntaxin binding protein 6 (amisyn)	29091	14	n/a	n/a	5.57e-01	1.693
280091109	ENSG00000255883	0	AC099522.1	AC099522.1	0	5	n/a	n/a	5.41e-01	1.693
279896065	ENSG00000235033	0	RP11-61I13.3	RP11-61I13.3	0	6	n/a	n/a	5.41e-01	1.691
280015018	ENSG00000249590	0	RP4-539M6.19	RP4-539M6.19	0	22	n/a	n/a	5.41e-01	1.690
279902605	ENSG00000235651	0	AC064850.4	AC064850.4	0	2	n/a	n/a	4.98e-01	1.690
1097153	ENSG00000158373	3000	HIST1H2BD	histone cluster 1, H2bd	3017	6	n/a	n/a	4.98e-01	1.689
280118338	ENSG00000258598	0	RP11-260M19.1	RP11-260M19.1	0	14	n/a	n/a	4.99e-01	1.686
279765002	ENSG00000223529	0	EEF1A1P8	eukaryotic translation elongation factor 1 alpha 1 pseudogene 8	0	3	n/a	n/a	5.48e-01	1.686
279879368	ENSG00000233558	0	RP3-486I3.4	RP3-486I3.4	0	6	n/a	n/a	4.87e-01	1.684
279971932	ENSG00000243092	0	AC140847.1	AC140847.1	0	12	n/a	n/a	5.03e-01	1.683
1108322	ENSG00000234498	122731	RP11-392P7.2	RP11-392P7.2	387841	12	n/a	n/a	5.42e-01	1.683
1104722	ENSG00000198755	4710	RPL10A	ribosomal protein L10a	4736	6	n/a	n/a	5.80e-01	1.683
1098828	ENSG00000166483	7422	WEE1	WEE1 homolog (S. pombe)	7465	11	n/a	n/a	5.03e-01	1.683
1090567	ENSG00000109475	6132	RPL34	ribosomal protein L34	6164	4	n/a	n/a	5.39e-01	1.682
1094578	ENSG00000138386	4638	NAB1	NGFI-A binding protein 1 (EGR1 binding protein 1)	4664	2	n/a	n/a	5.10e-01	1.682
1094335	ENSG00000137154	6161	RPS6	ribosomal protein S6	6194	9	n/a	n/a	5.25e-01	1.680
1098683	ENSG00000165973	4719	NELL1	NEL-like 1 (chicken)	4745	11	n/a	n/a	4.94e-01	1.680
280031990	ENSG00000250917	0	RP4-785G19.5	RP4-785G19.5	0	20	n/a	n/a	5.70e-01	1.680
279869091	ENSG00000232662	0	LDHBP1	lactate dehydrogenase B pseudogene 1	0	13	n/a	n/a	5.63e-01	1.680
1098457	ENSG00000165030	4757	NFIL3	nuclear factor, interleukin 3 regulated	4783	9	n/a	n/a	5.72e-01	1.679
1100127	ENSG00000171848	6208	RRM2	ribonucleotide reductase M2	6241	2	n/a	n/a	4.14e-01	1.679
1092277	ENSG00000123349	5172	PFDN5	prefoldin subunit 5	5204	12	n/a	n/a	5.60e-01	1.678
1098889	ENSG00000166794	5447	PPIB	peptidylprolyl isomerase B (cyclophilin B)	5479	15	n/a	n/a	5.39e-01	1.678
279863672	ENSG00000232176	0	RP11-146N23.1	RP11-146N23.1	0	9	n/a	n/a	5.40e-01	1.677
280117971	ENSG00000258581	0	RP11-638I2.10	RP11-638I2.10	0	14	n/a	n/a	5.32e-01	1.677
279725976	ENSG00000213942	0	RP1-102E24.1	RP1-102E24.1	0	12	n/a	n/a	5.76e-01	1.676
1090911	ENSG00000112182	37928	BACH2	BTB and CNC homology 1, basic leucine zipper transcription factor 2	60468	6	n/a	n/a	5.03e-01	1.675
279814009	ENSG00000227738	0	AC092646.2	AC092646.2	0	2	n/a	n/a	5.58e-01	1.673
279809475	ENSG00000227295	0	ELL2P1	elongation factor, RNA polymerase II, 2 pseudogene 1	0	1	n/a	n/a	5.67e-01	1.672
1096727	ENSG00000154640	10792	BTG3	BTG family, member 3	10950	21	n/a	n/a	5.06e-01	1.672
279772657	ENSG00000224114	0	RP11-343H5.4	RP11-343H5.4	0	1	n/a	n/a	5.40e-01	1.672
1095313	ENSG00000143384	4145	MCL1	myeloid cell leukemia sequence 1 (BCL2-related)	4170	1	n/a	n/a	5.13e-01	1.671
1097723	ENSG00000162599	4748	NFIA	nuclear factor I/A	4774	1	n/a	n/a	5.02e-01	1.671
1098015	ENSG00000163597	157123237	AC090699.1	Uncharacterized protein	100507246	17	n/a	n/a	5.41e-01	1.670
280059237	ENSG00000253629	0	KB-1107E3.1	KB-1107E3.1	0	8	n/a	n/a	4.01e-01	1.669
1108379	ENSG00000234851	0	RP11-3P17.3	RP11-3P17.3	0	3	n/a	n/a	5.09e-01	1.669
1091027	ENSG00000112984	9967	KIF20A	kinesin family member 20A	10112	5	n/a	n/a	4.07e-01	1.669
279748643	ENSG00000219074	0	RP11-506E9.1	RP11-506E9.1	0	6	n/a	n/a	5.49e-01	1.667
1087647	ENSG00000057608	2649	GDI2	GDP dissociation inhibitor 2	2665	10	n/a	n/a	5.40e-01	1.667
1109023	ENSG00000242114	31017	MTFP1	mitochondrial fission process 1	51537	22	n/a	n/a	4.97e-01	1.666
280062133	ENSG00000253810	0	RP11-109P6.1	RP11-109P6.1	0	8	n/a	n/a	5.40e-01	1.663
1087679	ENSG00000059804	6479	SLC2A3	solute carrier family 2 (facilitated glucose transporter), member 3	6515	12	n/a	n/a	5.04e-01	1.663
279784527	ENSG00000225159	0	RP11-40H20.2	RP11-40H20.2	0	1	n/a	n/a	4.92e-01	1.662
1108238	ENSG00000233913	0	CTC-575D19.1	CTC-575D19.1	0	5	n/a	n/a	5.34e-01	1.662
279800572	ENSG00000226535	0	RP11-417L14.1	RP11-417L14.1	0	9	n/a	n/a	5.10e-01	1.662
1104801	ENSG00000198898	826	CAPZA2	capping protein (actin filament) muscle Z-line, alpha 2	830	7	n/a	n/a	5.44e-01	1.661
1092233	ENSG00000122952	10971	ZWINT	ZW10 interactor	11130	10	n/a	n/a	4.00e-01	1.661
279941377	ENSG00000239602	0	RP11-449H3.1	RP11-449H3.1	0	5	n/a	n/a	5.49e-01	1.660
280121613	ENSG00000258790	0	RP11-561B11.2	RP11-561B11.2	0	14	n/a	n/a	5.30e-01	1.660
1093058	ENSG00000129474	59152	JUB	jub, ajuba homolog (Xenopus laevis)	84962	14	n/a	n/a	5.44e-01	1.659
1091627	ENSG00000117543	31091	DPH5	DPH5 homolog (S. cerevisiae)	51611	1	n/a	n/a	5.32e-01	1.659
1100199	ENSG00000172159	90385	FRMD3	FERM domain containing 3	257019	9	n/a	n/a	5.04e-01	1.659
279778116	ENSG00000224578	0	AC084058.1	AC084058.1	0	16	n/a	n/a	4.99e-01	1.657
1091504	ENSG00000116717	1635	GADD45A	growth arrest and DNA-damage-inducible, alpha	1647	1	n/a	n/a	5.41e-01	1.657
1100235	ENSG00000172315	76618	TP53RK	TP53 regulating kinase	112858	20	n/a	n/a	6.29e-01	1.657
279791678	ENSG00000225770	0	AC092933.3	AC092933.3	0	3	n/a	n/a	4.92e-01	1.657
1089132	ENSG00000100297	4149	MCM5	minichromosome maintenance complex component 5	4174	22	n/a	n/a	5.04e-01	1.657
280120490	ENSG00000258725	157123083	AC068831.8	AC068831.8	100507118	15	n/a	n/a	5.04e-01	1.657
279965138	ENSG00000242327	0	CTD-2184D3.1	CTD-2184D3.1	0	15	n/a	n/a	5.05e-01	1.657
1090159	ENSG00000106236	4854	NPTX2	neuronal pentraxin II	4885	7	n/a	n/a	4.44e-01	1.655
1103673	ENSG00000188873	0	RPL10AP2	ribosomal protein L10a pseudogene 2	0	8	n/a	n/a	5.82e-01	1.655
1094333	ENSG00000137142	110241	IGFBPL1	insulin-like growth factor binding protein-like 1	347252	9	n/a	n/a	5.05e-01	1.655
279979244	ENSG00000243802	0	RP11-390K5.1	RP11-390K5.1	0	11	n/a	n/a	5.42e-01	1.655
279986206	ENSG00000244538	0	RP11-10G12.1	RP11-10G12.1	0	4	n/a	n/a	5.41e-01	1.654
1086937	ENSG00000005022	289	SLC25A5	solute carrier family 25 (mitochondrial carrier; adenine nucleotide translocator), member 5	292	X	n/a	n/a	5.57e-01	1.653
279752989	ENSG00000221290	0	MIR1182	microRNA 1182	0	1	n/a	n/a	5.16e-01	1.653
279888788	ENSG00000234422	0	UBE2WP1	ubiquitin-conjugating enzyme E2W pseudogene 1	0	1	n/a	n/a	5.23e-01	1.653
1087184	ENSG00000012660	37941	ELOVL5	ELOVL fatty acid elongase 5	60481	6	n/a	n/a	5.59e-01	1.652
1088272	ENSG00000077782	2245	FGFR1	fibroblast growth factor receptor 1	2260	8	n/a	n/a	4.94e-01	1.652
1089327	ENSG00000101134	35105	DOK5	docking protein 5	55816	20	n/a	n/a	5.39e-01	1.652
1092551	ENSG00000125398	6622	SOX9	SRY (sex determining region Y)-box 9	6662	17	n/a	n/a	5.01e-01	1.652
279492558	ENSG00000179031	0	LL0XNC01-131B10.2	LL0XNC01-131B10.2	0	X	n/a	n/a	5.41e-01	1.651
1095555	ENSG00000144827	34636	ABHD10	abhydrolase domain containing 10	55347	3	n/a	n/a	5.32e-01	1.651
279768508	ENSG00000223803	0	RP11-42D20.2	RP11-42D20.2	0	3	n/a	n/a	5.35e-01	1.651
279826330	ENSG00000228847	0	ATP5G2P4	ATP synthase, H+ transporting, mitochondrial Fo complex, subunit C2 (subunit 9) pseudogene 4	0	X	n/a	n/a	5.42e-01	1.650
279902807	ENSG00000235674	0	LDHAP2	lactate dehydrogenase A pseudogene 2	0	1	n/a	n/a	5.39e-01	1.650
1103248	ENSG00000187109	4647	NAP1L1	nucleosome assembly protein 1-like 1	4673	12	n/a	n/a	5.03e-01	1.650
279909544	ENSG00000236319	0	AC007638.2	AC007638.2	0	17	n/a	n/a	7.56e-01	1.650
1090921	ENSG00000112232	83700	KHDRBS2	KH domain containing, RNA binding, signal transduction associated 2	202559	6	n/a	n/a	4.94e-01	1.650
1095891	ENSG00000147403	6102	RPL10	ribosomal protein L10	6134	X	n/a	n/a	3.24e-01	1.650
1094757	ENSG00000139517	85853	LNX2	ligand of numb-protein X 2	222484	13	n/a	n/a	5.37e-01	1.649
1086997	ENSG00000006327	30811	TNFRSF12A	tumor necrosis factor receptor superfamily, member 12A	51330	16	n/a	n/a	5.78e-01	1.649
279713211	ENSG00000211772	0	TRBC2	T cell receptor beta constant 2	0	7	n/a	n/a	4.18e-01	1.648
1087903	ENSG00000068078	2246	FGFR3	fibroblast growth factor receptor 3	2261	4	n/a	n/a	4.56e-01	1.648
1091779	ENSG00000119203	31172	CPSF3	cleavage and polyadenylation specific factor 3, 73kDa	51692	2	n/a	n/a	5.09e-01	1.647
279781004	ENSG00000224837	0	RP4-702J19.1	RP4-702J19.1	0	1	n/a	n/a	5.40e-01	1.645
1095277	ENSG00000143228	57783	NUF2	NUF2, NDC80 kinetochore complex component, homolog (S. cerevisiae)	83540	1	n/a	n/a	4.18e-01	1.645
1089812	ENSG00000104490	58204	NCALD	neurocalcin delta	83988	8	n/a	n/a	4.16e-01	1.645
280067086	ENSG00000254170	0	CTD-2073O6.1	CTD-2073O6.1	0	5	n/a	n/a	5.61e-01	1.644
1097706	ENSG00000162521	5896	RBBP4	retinoblastoma binding protein 4	5928	1	n/a	n/a	5.07e-01	1.644
1095735	ENSG00000146143	0	PRIM2	primase, DNA, polypeptide 2 (58kDa)	0	6	n/a	n/a	5.37e-01	1.643
1096934	ENSG00000156482	6124	RPL30	ribosomal protein L30	6156	8	n/a	n/a	5.38e-01	1.643
1087210	ENSG00000013810	10313	TACC3	transforming, acidic coiled-coil containing protein 3	10460	4	n/a	n/a	3.97e-01	1.643
1103099	ENSG00000186468	6195	RPS23	ribosomal protein S23	6228	5	n/a	n/a	5.56e-01	1.642
1088488	ENSG00000083845	6160	RPS5	ribosomal protein S5	6193	19	n/a	n/a	5.74e-01	1.642
279799259	ENSG00000226415	0	TPI1P1	triosephosphate isomerase 1 pseudogene 1	0	1	n/a	n/a	4.77e-01	1.641
280009511	ENSG00000249098	0	RP11-39E3.4	RP11-39E3.4	0	3	n/a	n/a	5.40e-01	1.641
1098051	ENSG00000163682	6101	RPL9	ribosomal protein L9	6133	4	n/a	n/a	4.92e-01	1.640
279928452	ENSG00000237970	0	RP11-20F24.5	RP11-20F24.5	0	10	n/a	n/a	5.77e-01	1.640
279966308	ENSG00000242457	0	RBBP4P2	retinoblastoma binding protein 4 pseudogene 2	0	3	n/a	n/a	5.03e-01	1.640
1091333	ENSG00000115484	10428	CCT4	chaperonin containing TCP1, subunit 4 (delta)	10575	2	n/a	n/a	5.70e-01	1.639
280018799	ENSG00000249862	0	AC016205.1	AC016205.1	0	18	n/a	n/a	5.61e-01	1.639
279785221	ENSG00000225216	0	AC007362.3	AC007362.3	0	2	n/a	n/a	4.01e-01	1.638
279955171	ENSG00000241255	0	RP1-89D4.1	RP1-89D4.1	0	11	n/a	n/a	4.95e-01	1.638
279899195	ENSG00000235323	0	COTL1P2	coactosin-like 1 (Dictyostelium) pseudogene 2	0	17	n/a	n/a	5.42e-01	1.638
1100695	ENSG00000174607	7325	UGT8	UDP glycosyltransferase 8	7368	4	n/a	n/a	5.38e-01	1.638
279991424	ENSG00000245910	0	SNHG6	small nucleolar RNA host gene 6 (non-protein coding)	0	8	n/a	n/a	5.45e-01	1.637
1094246	ENSG00000136770	40848	DNAJC1	DnaJ (Hsp40) homolog, subfamily C, member 1	64215	10	n/a	n/a	5.39e-01	1.637
1094725	ENSG00000139289	22578	PHLDA1	pleckstrin homology-like domain, family A, member 1	22822	12	n/a	n/a	5.06e-01	1.637
1089937	ENSG00000105202	2076	FBL	fibrillarin	2091	19	n/a	n/a	5.43e-01	1.637
1101502	ENSG00000178999	9088	AURKB	aurora kinase B	9212	17	n/a	n/a	4.17e-01	1.635
279720522	ENSG00000213269	0	AC004386.4	AC004386.4	0	X	n/a	n/a	5.12e-01	1.635
1094736	ENSG00000139350	78841	NEDD1	neural precursor cell expressed, developmentally down-regulated 1	121441	12	n/a	n/a	4.92e-01	1.635
1091331	ENSG00000115468	56104	EFHD1	EF-hand domain family, member D1	80303	2	n/a	n/a	4.94e-01	1.634
279720790	ENSG00000213315	0	CTD-3035D6.1	CTD-3035D6.1	0	14	n/a	n/a	5.03e-01	1.634
279947570	ENSG00000240311	0	LA16c-306E5.1	LA16c-306E5.1	0	16	n/a	n/a	5.42e-01	1.633
1087810	ENSG00000065600	34537	TMEM206	transmembrane protein 206	55248	1	n/a	n/a	5.16e-01	1.633
1097992	ENSG00000163527	83650	STT3B	STT3, subunit of the oligosaccharyltransferase complex, homolog B (S. cerevisiae)	201595	3	n/a	n/a	5.50e-01	1.633
279840803	ENSG00000230175	0	RP11-466F5.3	RP11-466F5.3	0	1	n/a	n/a	5.16e-01	1.632
279927382	ENSG00000237875	0	RP5-1174J21.1	RP5-1174J21.1	0	X	n/a	n/a	5.06e-01	1.632
1104481	ENSG00000198034	6158	RPS4X	ribosomal protein S4, X-linked	6191	X	n/a	n/a	5.58e-01	1.631
1104707	ENSG00000198729	57388	PPP1R14C	protein phosphatase 1, regulatory (inhibitor) subunit 14C	81706	6	n/a	n/a	4.26e-01	1.630
279728016	ENSG00000214110	0	LDHAP4	lactate dehydrogenase A pseudogene 4	0	9	n/a	n/a	5.46e-01	1.629
279773946	ENSG00000224224	0	RP3-499B10.5	RP3-499B10.5	0	X	n/a	n/a	5.24e-01	1.629
279941070	ENSG00000239559	0	RPL37P2	ribosomal protein L37 pseudogene 2	0	11	n/a	n/a	5.02e-01	1.629
1088366	ENSG00000080298	5959	RFX3	regulatory factor X, 3 (influences HLA class II expression)	5991	9	n/a	n/a	5.15e-01	1.628
279480959	ENSG00000177410	134970	ZNFX1-AS1	ZNFX1 antisense RNA 1 (non-protein coding)	441951	20	n/a	n/a	5.43e-01	1.628
1103861	ENSG00000196226	3001	HIST1H2BB	histone cluster 1, H2bb	3018	6	n/a	n/a	5.16e-01	1.628
279938216	ENSG00000239223	0	RP11-173M1.1	RP11-173M1.1	0	17	n/a	n/a	4.95e-01	1.628
1102573	ENSG00000184357	2992	HIST1H1B	histone cluster 1, H1b	3009	6	n/a	n/a	4.92e-01	1.628
1097798	ENSG00000162849	34372	KIF26B	kinesin family member 26B	55083	1	n/a	n/a	5.43e-01	1.627
1100434	ENSG00000173221	2728	GLRX	glutaredoxin (thioltransferase)	2745	5	n/a	n/a	5.48e-01	1.627
1094822	ENSG00000139946	36437	PELI2	pellino homolog 2 (Drosophila)	57161	14	n/a	n/a	4.04e-01	1.627
1092124	ENSG00000121966	7806	CXCR4	chemokine (C-X-C motif) receptor 4	7852	2	n/a	n/a	5.07e-01	1.627
1090858	ENSG00000111817	29673	DSE	dermatan sulfate epimerase	29940	6	n/a	n/a	4.83e-01	1.627
279885239	ENSG00000234093	0	RP11-269F19.4	RP11-269F19.4	0	1	n/a	n/a	5.05e-01	1.626
1096209	ENSG00000150086	2887	GRIN2B	glutamate receptor, ionotropic, N-methyl D-aspartate 2B	2904	12	n/a	n/a	4.18e-01	1.625
1088450	ENSG00000082556	4954	OPRK1	opioid receptor, kappa 1	4986	8	n/a	n/a	4.00e-01	1.625
1096263	ENSG00000150779	26269	TIMM8B	translocase of inner mitochondrial membrane 8 homolog B (yeast)	26521	11	n/a	n/a	5.64e-01	1.625
279799736	ENSG00000226455	0	RP3-512E2.2	RP3-512E2.2	0	6	n/a	n/a	4.92e-01	1.625
279983732	ENSG00000244270	0	RPL32P29	ribosomal protein L32 pseudogene 29	0	14	n/a	n/a	6.24e-01	1.625
1105223	ENSG00000204628	10252	GNB2L1	guanine nucleotide binding protein (G protein), beta polypeptide 2-like 1	10399	5	n/a	n/a	5.65e-01	1.625
1091180	ENSG00000114391	6120	RPL24	ribosomal protein L24	6152	3	n/a	n/a	5.41e-01	1.625
1101303	ENSG00000177807	3741	KCNJ10	potassium inwardly-rectifying channel, subfamily J, member 10	3766	1	n/a	n/a	5.16e-01	1.624
279771064	ENSG00000224040	0	HMGN1P4	high mobility group nucleosome binding domain 1 pseudogene 4	0	1	n/a	n/a	4.93e-01	1.624
279988168	ENSG00000244730	0	RP13-1056D16.2	RP13-1056D16.2	0	3	n/a	n/a	5.66e-01	1.624
280113571	ENSG00000258284	0	POLR2KP1	polymerase (RNA) II (DNA directed) polypeptide K, 7.0kDa pseudogene 1	0	12	n/a	n/a	5.49e-01	1.624
279979709	ENSG00000243859	0	CTD-2331D11.1	CTD-2331D11.1	0	5	n/a	n/a	5.44e-01	1.623
279789383	ENSG00000225568	0	RP11-384B12.3	RP11-384B12.3	0	1	n/a	n/a	5.03e-01	1.623
1100007	ENSG00000171388	8785	APLN	apelin	8862	X	n/a	n/a	5.07e-01	1.622
1094290	ENSG00000136929	34652	HEMGN	hemogen	55363	9	n/a	n/a	5.42e-01	1.621
280012482	ENSG00000249353	0	RP11-65F13.1	RP11-65F13.1	0	5	n/a	n/a	5.44e-01	1.621
1099264	ENSG00000168214	3495	RBPJ	recombination signal binding protein for immunoglobulin kappa J region	3516	4	n/a	n/a	5.00e-01	1.621
279722105	ENSG00000213442	0	RPL18AP3	ribosomal protein L18a pseudogene 3	0	12	n/a	n/a	5.40e-01	1.621
279710849	ENSG00000209418	110295	SNORD64	small nucleolar RNA, C/D box 64	347686	15	n/a	n/a	5.06e-01	1.620
1087040	ENSG00000007255	54929	TRAPPC6A	trafficking protein particle complex 6A	79090	19	n/a	n/a	5.67e-01	1.620
279875909	ENSG00000233270	0	AC011533.1	AC011533.1	0	19	n/a	n/a	5.06e-01	1.619
280092197	ENSG00000256018	8297	HIST1H3G	histone cluster 1, H3g	8355	6	n/a	n/a	3.96e-01	1.619
280003920	ENSG00000248626	0	GAPDHP40	glyceraldehyde 3 phosphate dehydrogenase pseudogene 40	0	5	n/a	n/a	5.29e-01	1.619
279746160	ENSG00000217239	0	RP1-182O16.1	RP1-182O16.1	0	6	n/a	n/a	4.34e-01	1.619
280097599	ENSG00000256646	0	RP11-111K18.1	RP11-111K18.1	0	7	n/a	n/a	5.39e-01	1.618
1098364	ENSG00000164683	23217	HEY1	hairy/enhancer-of-split related with YRPW motif 1	23462	8	n/a	n/a	4.94e-01	1.618
1106529	ENSG00000221886	40563	C5orf54	chromosome 5 open reading frame 54	63920	5	n/a	n/a	5.39e-01	1.618
1089142	ENSG00000100316	6090	RPL3	ribosomal protein L3	6122	22	n/a	n/a	5.40e-01	1.618
1098337	ENSG00000164587	6175	RPS14	ribosomal protein S14	6208	5	n/a	n/a	5.55e-01	1.618
279854003	ENSG00000231344	0	RP3-426I6.2	RP3-426I6.2	0	1	n/a	n/a	5.11e-01	1.618
1089446	ENSG00000101670	9253	LIPG	lipase, endothelial	9388	18	n/a	n/a	4.07e-01	1.617
280120757	ENSG00000258741	0	RP11-386M24.4	RP11-386M24.4	0	15	n/a	n/a	4.92e-01	1.617
279966438	ENSG00000242477	0	CTD-2161E19.1	CTD-2161E19.1	0	5	n/a	n/a	5.43e-01	1.616
1104236	ENSG00000197329	36438	PELI1	pellino homolog 1 (Drosophila)	57162	2	n/a	n/a	5.16e-01	1.616
1092458	ENSG00000124575	2990	HIST1H1D	histone cluster 1, H1d	3007	6	n/a	n/a	4.93e-01	1.615
279906455	ENSG00000236035	0	RP11-90O23.1	RP11-90O23.1	0	1	n/a	n/a	5.13e-01	1.614
1090218	ENSG00000106588	5651	PSMA2	proteasome (prosome, macropain) subunit, alpha type, 2	5683	7	n/a	n/a	5.68e-01	1.613
1096443	ENSG00000152240	77651	HAUS1	HAUS augmin-like complex, subunit 1	115106	18	n/a	n/a	5.04e-01	1.612
1092001	ENSG00000120802	7069	TMPO	thymopoietin	7112	12	n/a	n/a	4.21e-01	1.612
1101123	ENSG00000176907	36171	C8orf4	chromosome 8 open reading frame 4	56892	8	n/a	n/a	4.97e-01	1.611
1097266	ENSG00000159217	10495	IGF2BP1	insulin-like growth factor 2 mRNA binding protein 1	10642	17	n/a	n/a	4.92e-01	1.611
1095747	ENSG00000146233	30783	CYP39A1	cytochrome P450, family 39, subfamily A, polypeptide 1	51302	6	n/a	n/a	5.01e-01	1.610
279872252	ENSG00000232946	0	RP11-390F4.2	RP11-390F4.2	0	9	n/a	n/a	5.60e-01	1.609
1095563	ENSG00000144857	60076	BOC	Boc homolog (mouse)	91653	3	n/a	n/a	5.39e-01	1.609
1089326	ENSG00000101132	5171	PFDN4	prefoldin subunit 4	5203	20	n/a	n/a	4.93e-01	1.609
1108586	ENSG00000236312	0	CTB-31C7.1	CTB-31C7.1	0	19	n/a	n/a	4.95e-01	1.609
280064836	ENSG00000254010	0	RP11-103H7.5	RP11-103H7.5	0	8	n/a	n/a	5.39e-01	1.609
1108355	ENSG00000234719	0	RP11-166B2.1	NPIP-like protein LOC729978	0	16	n/a	n/a	5.45e-01	1.608
1089977	ENSG00000105372	6190	RPS19	ribosomal protein S19	6223	19	n/a	n/a	5.40e-01	1.608
1094564	ENSG00000138326	6196	RPS24	ribosomal protein S24	6229	10	n/a	n/a	4.95e-01	1.608
280020510	ENSG00000249986	0	YWHAQP6	YWHAQ pseudogene 6	0	3	n/a	n/a	5.82e-01	1.608
279777826	ENSG00000224546	0	EIF4BP3	eukaryotic translation initiation factor 4B pseudogene 3	0	9	n/a	n/a	5.04e-01	1.608
1090696	ENSG00000110700	6174	RPS13	ribosomal protein S13	6207	11	n/a	n/a	5.39e-01	1.607
279816284	ENSG00000227939	0	RPL3P2	ribosomal protein L3 pseudogene 2	0	6	n/a	n/a	5.18e-01	1.607
279841225	ENSG00000230207	0	RP11-87M1.1	RP11-87M1.1	0	9	n/a	n/a	5.45e-01	1.607
1091000	ENSG00000112742	7229	TTK	TTK protein kinase	7272	6	n/a	n/a	4.11e-01	1.607
279887175	ENSG00000234268	0	AP000936.1	AP000936.1	0	11	n/a	n/a	4.97e-01	1.607
1095464	ENSG00000144218	3874	AFF3	AF4/FMR2 family, member 3	3899	2	n/a	n/a	5.04e-01	1.607
1099609	ENSG00000169684	1130	CHRNA5	cholinergic receptor, nicotinic, alpha 5	1138	15	n/a	n/a	5.72e-01	1.606
279917209	ENSG00000237008	0	AL591704.5	AL591704.5	0	1	n/a	n/a	5.42e-01	1.605
1103787	ENSG00000189369	23461	GSPT2	G1 to S phase transition 2	23708	X	n/a	n/a	5.73e-01	1.605
279969189	ENSG00000242779	55788	ZNF702P	zinc finger protein 702, pseudogene	79986	19	n/a	n/a	5.42e-01	1.605
1096076	ENSG00000148926	130	ADM	adrenomedullin	133	11	n/a	n/a	5.45e-01	1.604
280114210	ENSG00000258357	0	RP11-778J16.2	RP11-778J16.2	0	12	n/a	n/a	5.49e-01	1.604
1108080	ENSG00000232856	0	MIR3654	microRNA 3654	0	7	n/a	n/a	5.10e-01	1.604
1094479	ENSG00000137876	30669	RSL24D1	ribosomal L24 domain containing 1	51187	15	n/a	n/a	5.43e-01	1.603
1098754	ENSG00000166226	10429	CCT2	chaperonin containing TCP1, subunit 2 (beta)	10576	12	n/a	n/a	5.56e-01	1.603
1099752	ENSG00000170310	9342	STX8	syntaxin 8	9482	17	n/a	n/a	5.38e-01	1.603
279801566	ENSG00000226642	0	AC026166.1	AC026166.1	0	3	n/a	n/a	5.42e-01	1.603
279822508	ENSG00000228509	0	AC006460.2	AC006460.2	0	2	n/a	n/a	5.41e-01	1.602
279790883	ENSG00000225712	0	ATP5G2P1	ATP synthase, H+ transporting, mitochondrial Fo complex, subunit C2 (subunit 9) pseudogene 1	0	1	n/a	n/a	5.42e-01	1.602
1088549	ENSG00000085840	4966	ORC1	origin recognition complex, subunit 1	4998	1	n/a	n/a	4.92e-01	1.602
1103508	ENSG00000188243	81936	COMMD6	COMM domain containing 6	170622	13	n/a	n/a	5.40e-01	1.601
279824890	ENSG00000228717	0	AF013593.1	AF013593.1	0	X	n/a	n/a	5.44e-01	1.601
1101583	ENSG00000179455	7637	MKRN3	makorin ring finger protein 3	7681	15	n/a	n/a	5.80e-01	1.599
280112782	ENSG00000258197	0	NKX2-2-AS1	NKX2-2 antisense RNA 1 (non-protein coding)	0	20	n/a	n/a	5.09e-01	1.599
1092299	ENSG00000123485	34644	HJURP	Holliday junction recognition protein	55355	2	n/a	n/a	4.12e-01	1.599
1090869	ENSG00000111875	25591	ASF1A	ASF1 anti-silencing function 1 homolog A (S. cerevisiae)	25842	6	n/a	n/a	5.29e-01	1.598
1103404	ENSG00000187837	2989	HIST1H1C	histone cluster 1, H1c	3006	6	n/a	n/a	3.98e-01	1.598
279795432	ENSG00000226086	0	RP11-508N22.4	RP11-508N22.4	0	10	n/a	n/a	5.65e-01	1.597
279812670	ENSG00000227615	0	RP11-864N7.2	RP11-864N7.2	0	11	n/a	n/a	5.46e-01	1.596
1096986	ENSG00000156970	697	BUB1B	budding uninhibited by benzimidazoles 1 homolog beta (yeast)	701	15	n/a	n/a	4.19e-01	1.596
1102556	ENSG00000184305	125483	FAM190A	family with sequence similarity 190, member A	401145	4	n/a	n/a	5.44e-01	1.596
279713176	ENSG00000211767	0	TRBJ2-3	T cell receptor beta joining 2-3	0	7	n/a	n/a	4.91e-01	1.595
279809750	ENSG00000227325	0	AC021106.1	AC021106.1	0	4	n/a	n/a	5.40e-01	1.594
279860098	ENSG00000231878	0	SNRPFP1	small nuclear ribonucleoprotein polypeptide F pseudogene 1	0	20	n/a	n/a	5.04e-01	1.593
1101719	ENSG00000180340	2519	FZD2	frizzled family receptor 2	2535	17	n/a	n/a	5.12e-01	1.593
279841165	ENSG00000230202	0	RP11-632C17__A.1	RP11-632C17__A.1	0	6	n/a	n/a	5.59e-01	1.593
279783269	ENSG00000225031	0	EIF4BP7	eukaryotic translation initiation factor 4B pseudogene 7	0	X	n/a	n/a	5.04e-01	1.593
279993194	ENSG00000246493	0	SNHG8	small nucleolar RNA host gene 8 (non-protein coding)	0	4	n/a	n/a	5.04e-01	1.592
279903973	ENSG00000235776	0	AC000089.3	AC000089.3	0	22	n/a	n/a	5.09e-01	1.592
279915252	ENSG00000236844	0	AC091633.2	AC091633.2	0	3	n/a	n/a	5.02e-01	1.591
1097967	ENSG00000163468	7160	CCT3	chaperonin containing TCP1, subunit 3 (gamma)	7203	1	n/a	n/a	4.80e-01	1.591
1098200	ENSG00000164106	11176	SCRG1	stimulator of chondrogenesis 1	11341	4	n/a	n/a	4.98e-01	1.591
1089213	ENSG00000100526	1027	CDKN3	cyclin-dependent kinase inhibitor 3	1033	14	n/a	n/a	4.95e-01	1.590
1096932	ENSG00000156471	9647	PTDSS1	phosphatidylserine synthase 1	9791	8	n/a	n/a	5.43e-01	1.590
1096805	ENSG00000155330	122900	C16orf87	chromosome 16 open reading frame 87	388272	16	n/a	n/a	5.43e-01	1.590
279846195	ENSG00000230629	0	RPS23P8	ribosomal protein S23 pseudogene 8	0	X	n/a	n/a	5.40e-01	1.589
279915901	ENSG00000236913	0	AC025750.5	AC025750.5	0	2	n/a	n/a	5.49e-01	1.588
279879753	ENSG00000233594	0	BTF3P5	basic transcription factor 3 pseudogene 5	0	2	n/a	n/a	5.37e-01	1.588
1094835	ENSG00000140022	59595	STON2	stonin 2	85439	14	n/a	n/a	4.94e-01	1.587
279747406	ENSG00000218208	0	RP11-367G18.2	RP11-367G18.2	0	6	n/a	n/a	5.07e-01	1.587
279725276	ENSG00000213881	0	NPM1P6	nucleophosmin 1 (nucleolar phosphoprotein B23, numatrin) pseudogene 6	0	8	n/a	n/a	5.00e-01	1.587
1103790	ENSG00000189376	59123	C8orf76	chromosome 8 open reading frame 76	84933	8	n/a	n/a	5.50e-01	1.587
279856288	ENSG00000231544	0	RSL24D1P11	ribosomal L24 domain containing 1 pseudogene 11	0	18	n/a	n/a	5.05e-01	1.586
1095527	ENSG00000144655	41233	CSRNP1	cysteine-serine-rich nuclear protein 1	64651	3	n/a	n/a	5.42e-01	1.586
1107506	ENSG00000229119	0	CTB-63M22.1	CTB-63M22.1	0	5	n/a	n/a	5.10e-01	1.586
1106008	ENSG00000214182	0	PTMAP5	prothymosin, alpha pseudogene 5	0	13	n/a	n/a	4.04e-01	1.586
1089819	ENSG00000104529	1923	EEF1D	eukaryotic translation elongation factor 1 delta (guanine nucleotide exchange protein)	1936	8	n/a	n/a	5.40e-01	1.585
279769347	ENSG00000223877	0	RP11-2F9.1	RP11-2F9.1	0	15	n/a	n/a	5.66e-01	1.585
280026510	ENSG00000250463	0	RP11-226L15.4	RP11-226L15.4	0	1	n/a	n/a	5.18e-01	1.585
279983814	ENSG00000244279	0	AC006027.2	AC006027.2	0	7	n/a	n/a	5.44e-01	1.585
1099918	ENSG00000170989	1888	S1PR1	sphingosine-1-phosphate receptor 1	1901	1	n/a	n/a	5.09e-01	1.584
279880347	ENSG00000233648	0	AC010095.6	AC010095.6	0	2	n/a	n/a	5.05e-01	1.584
279748964	ENSG00000219375	0	ATP5GP1	ATP5GP1	0	6	n/a	n/a	5.42e-01	1.584
279723941	ENSG00000213673	0	RP11-436F9.2	RP11-436F9.2	0	7	n/a	n/a	5.81e-01	1.583
1104766	ENSG00000198839	11019	ZNF277	zinc finger protein 277	11179	7	n/a	n/a	5.78e-01	1.583
279806433	ENSG00000227034	0	RP11-234N17.1	RP11-234N17.1	0	1	n/a	n/a	4.95e-01	1.582
1099884	ENSG00000170889	6170	RPS9	ribosomal protein S9	6203	19	n/a	n/a	5.39e-01	1.582
280113373	ENSG00000258262	0	RP11-693J15.3	RP11-693J15.3	0	12	n/a	n/a	5.64e-01	1.582
1094745	ENSG00000139410	76678	SDSL	serine dehydratase-like	113675	12	n/a	n/a	5.40e-01	1.581
280019414	ENSG00000249906	1020534	RP5-1029K10.2	RP5-1029K10.2	100288866	17	n/a	n/a	5.39e-01	1.581
1088700	ENSG00000089163	23164	SIRT4	sirtuin 4	23409	12	n/a	n/a	5.38e-01	1.581
1090420	ENSG00000108406	55468	DHX40	DEAH (Asp-Glu-Ala-His) box polypeptide 40	79665	17	n/a	n/a	5.06e-01	1.581
1090591	ENSG00000109738	2726	GLRB	glycine receptor, beta	2743	4	n/a	n/a	4.99e-01	1.580
280019705	ENSG00000249921	0	CTC-329H14.1	CTC-329H14.1	0	5	n/a	n/a	5.76e-01	1.580
279896495	ENSG00000235065	0	RPL24P2	ribosomal protein L24 pseudogene 2	0	20	n/a	n/a	5.39e-01	1.580
279796894	ENSG00000226221	0	AC022431.1	AC022431.1	0	5	n/a	n/a	5.42e-01	1.580
1095655	ENSG00000145687	23388	SSBP2	single-stranded DNA binding protein 2	23635	5	n/a	n/a	5.04e-01	1.579
279948863	ENSG00000240463	0	RPS19P3	ribosomal protein S19 pseudogene 3	0	14	n/a	n/a	5.51e-01	1.579
279911991	ENSG00000236530	0	AC097711.1	AC097711.1	0	4	n/a	n/a	5.11e-01	1.579
1088578	ENSG00000086666	33760	ZFAND6	zinc finger, AN1-type domain 6	54469	15	n/a	n/a	5.38e-01	1.579
280120678	ENSG00000258734	0	RP11-112J1.3	RP11-112J1.3	0	14	n/a	n/a	4.92e-01	1.579
1097614	ENSG00000161970	6122	RPL26	ribosomal protein L26	6154	17	n/a	n/a	5.06e-01	1.578
1093713	ENSG00000133874	55648	RNF122	ring finger protein 122	79845	8	n/a	n/a	5.33e-01	1.578
1092913	ENSG00000128283	10976	CDC42EP1	CDC42 effector protein (Rho GTPase binding) 1	11135	22	n/a	n/a	5.05e-01	1.576
1089180	ENSG00000100410	59034	PHF5A	PHD finger protein 5A	84844	22	n/a	n/a	4.90e-01	1.576
280040895	ENSG00000251587	0	LDHAP1	lactate dehydrogenase A pseudogene 1	0	4	n/a	n/a	5.34e-01	1.575
1095336	ENSG00000143476	30994	DTL	denticleless homolog (Drosophila)	51514	1	n/a	n/a	4.07e-01	1.575
1090807	ENSG00000111602	8835	TIMELESS	timeless homolog (Drosophila)	8914	12	n/a	n/a	4.12e-01	1.575
279973676	ENSG00000243312	0	RP11-397E7.1	RP11-397E7.1	0	4	n/a	n/a	5.66e-01	1.574
280053806	ENSG00000253226	0	RP11-441M8.1	RP11-441M8.1	0	8	n/a	n/a	5.75e-01	1.574
1101998	ENSG00000181965	4736	NEUROG1	neurogenin 1	4762	5	n/a	n/a	4.94e-01	1.573
1094964	ENSG00000140945	1007	CDH13	cadherin 13, H-cadherin (heart)	1012	16	n/a	n/a	4.96e-01	1.572
1102630	ENSG00000184613	4727	NELL2	NEL-like 2 (chicken)	4753	12	n/a	n/a	4.95e-01	1.572
1095936	ENSG00000147669	5408	POLR2K	polymerase (RNA) II (DNA directed) polypeptide K, 7.0kDa	5440	8	n/a	n/a	5.09e-01	1.572
1089765	ENSG00000104147	11174	OIP5	Opa interacting protein 5	11339	15	n/a	n/a	4.94e-01	1.572
1089160	ENSG00000100353	8595	EIF3D	eukaryotic translation initiation factor 3, subunit D	8664	22	n/a	n/a	5.38e-01	1.572
279828817	ENSG00000229083	0	PSMA6P2	proteasome (prosome, macropain) subunit, alpha type, 6 pseudogene 2	0	X	n/a	n/a	5.20e-01	1.571
280023829	ENSG00000250254	10586	PTTG2	pituitary tumor-transforming 2	10744	4	n/a	n/a	5.42e-01	1.571
279914634	ENSG00000236792	0	RP11-142L4.2	RP11-142L4.2	0	1	n/a	n/a	5.40e-01	1.570
279911617	ENSG00000236498	0	AC107081.5	AC107081.5	0	2	n/a	n/a	5.59e-01	1.570
1088711	ENSG00000089289	3456	IGBP1	immunoglobulin (CD79A) binding protein 1	3476	X	n/a	n/a	4.81e-01	1.569
280011030	ENSG00000249239	0	RP11-428L21.2	RP11-428L21.2	0	4	n/a	n/a	5.04e-01	1.568
279802530	ENSG00000226721	0	EEF1DP2	eukaryotic translation elongation factor 1 delta pseudogene 2	0	9	n/a	n/a	5.04e-01	1.568
1094569	ENSG00000138363	468	ATIC	5-aminoimidazole-4-carboxamide ribonucleotide formyltransferase/IMP cyclohydrolase	471	2	n/a	n/a	5.32e-01	1.568
1094162	ENSG00000136261	28705	BZW2	basic leucine zipper and W2 domains 2	28969	7	n/a	n/a	5.81e-01	1.568
279658302	ENSG00000199645	0	U6	U6 spliceosomal RNA	0	5	n/a	n/a	5.40e-01	1.567
279660605	ENSG00000200320	0	SNORA63	small nucleolar RNA, H/ACA box 63	0	3	n/a	n/a	4.99e-01	1.567
279725149	ENSG00000213862	0	CTD-2270N23.1	CTD-2270N23.1	0	15	n/a	n/a	5.40e-01	1.567
1099154	ENSG00000167771	93899	RCOR2	REST corepressor 2	283248	11	n/a	n/a	5.41e-01	1.567
1104780	ENSG00000198860	77791	TSEN15	tRNA splicing endonuclease 15 homolog (S. cerevisiae)	116461	1	n/a	n/a	5.36e-01	1.567
1104185	ENSG00000197149	0	RP11-452G18.2	RP11-452G18.2	0	11	n/a	n/a	4.95e-01	1.567
1100798	ENSG00000175175	22599	PPM1E	protein phosphatase, Mg2+/Mn2+ dependent, 1E	22843	17	n/a	n/a	5.11e-01	1.567
1091423	ENSG00000116062	2939	MSH6	mutS homolog 6 (E. coli)	2956	2	n/a	n/a	4.95e-01	1.567
1099418	ENSG00000168843	36163	FSTL5	follistatin-like 5	56884	4	n/a	n/a	4.99e-01	1.566
1087787	ENSG00000065135	2756	GNAI3	guanine nucleotide binding protein (G protein), alpha inhibiting activity polypeptide 3	2773	1	n/a	n/a	5.09e-01	1.566
279936247	ENSG00000238917	0	SNORD10	small nucleolar RNA, C/D box 10	0	17	n/a	n/a	4.94e-01	1.566
1101659	ENSG00000179941	55541	BBS10	Bardet-Biedl syndrome 10	79738	12	n/a	n/a	5.40e-01	1.565
279851112	ENSG00000231104	0	RP11-354M20.3	RP11-354M20.3	0	10	n/a	n/a	5.45e-01	1.564
279717886	ENSG00000212802	0	RPL15P3	ribosomal protein L15 pseudogene 3	0	6	n/a	n/a	5.10e-01	1.564
1093841	ENSG00000134594	9228	RAB33A	RAB33A, member RAS oncogene family	9363	X	n/a	n/a	5.37e-01	1.563
279976001	ENSG00000243517	0	RP11-627K11.1	RP11-627K11.1	0	12	n/a	n/a	5.11e-01	1.563
1104531	ENSG00000198168	90807	SVIP	small VCP/p97-interacting protein	258010	11	n/a	n/a	5.42e-01	1.563
1099984	ENSG00000171241	55604	SHCBP1	SHC SH2-domain binding protein 1	79801	16	n/a	n/a	4.96e-01	1.562
280109905	ENSG00000257907	0	EEF1A1P17	eukaryotic translation elongation factor 1 alpha 1 pseudogene 17	0	12	n/a	n/a	5.04e-01	1.562
1105177	ENSG00000204525	3089	HLA-C	major histocompatibility complex, class I, C	3107	6	n/a	n/a	4.94e-01	1.561
279750108	ENSG00000219986	0	BTF3P7	basic transcription factor 3 pseudogene 7	0	6	n/a	n/a	4.97e-01	1.561
1097077	ENSG00000157734	55659	SNX22	sorting nexin 22	79856	15	n/a	n/a	5.30e-01	1.561
279802716	ENSG00000226744	0	AC079781.5	AC079781.5	0	7	n/a	n/a	4.05e-01	1.561
1101367	ENSG00000178177	90182	LCORL	ligand dependent nuclear receptor corepressor-like	254251	4	n/a	n/a	4.97e-01	1.561
279923105	ENSG00000237514	0	PTP4A1P7	protein tyrosine phosphatase type IVA, member 1 pseudogene 7	0	1	n/a	n/a	5.10e-01	1.561
279916151	ENSG00000236937	0	RP11-753C18.7	RP11-753C18.7	0	10	n/a	n/a	4.96e-01	1.560
1091961	ENSG00000120526	59145	NUDCD1	NudC domain containing 1	84955	8	n/a	n/a	5.40e-01	1.560
1100134	ENSG00000171863	6168	RPS7	ribosomal protein S7	6201	2	n/a	n/a	5.42e-01	1.560
279847635	ENSG00000230777	0	RP11-318C24.1	RP11-318C24.1	0	1	n/a	n/a	5.77e-01	1.559
1101811	ENSG00000180875	40989	GREM2	gremlin 2	64388	1	n/a	n/a	4.35e-01	1.559
279797235	ENSG00000226247	0	AC005034.3	AC005034.3	0	2	n/a	n/a	5.02e-01	1.559
279665680	ENSG00000201808	6048	SNORA73A	small nucleolar RNA, H/ACA box 73A	6080	1	n/a	n/a	3.98e-01	1.558
1107328	ENSG00000228071	0	CTA-481E9.1	CTA-481E9.1	0	16	n/a	n/a	5.12e-01	1.558
1099883	ENSG00000170881	11076	RNF139	ring finger protein 139	11236	8	n/a	n/a	5.64e-01	1.558
279724115	ENSG00000213695	0	RPS7P14	ribosomal protein S7 pseudogene 14	0	X	n/a	n/a	5.75e-01	1.557
1088300	ENSG00000078401	1893	EDN1	endothelin 1	1906	6	n/a	n/a	5.12e-01	1.557
1099115	ENSG00000167658	1925	EEF2	eukaryotic translation elongation factor 2	1938	19	n/a	n/a	5.80e-01	1.557
279702848	ENSG00000206611	0	SNORD24	small nucleolar RNA, C/D box 24	0	9	n/a	n/a	5.40e-01	1.556
1099606	ENSG00000169679	695	BUB1	budding uninhibited by benzimidazoles 1 homolog (yeast)	699	2	n/a	n/a	4.18e-01	1.556
279928763	ENSG00000237991	0	RPL35P1	ribosomal protein L35 pseudogene 1	0	1	n/a	n/a	5.45e-01	1.556
279960266	ENSG00000241836	0	AC073321.5	AC073321.5	0	2	n/a	n/a	5.03e-01	1.555
1092997	ENSG00000128944	59911	C15orf23	chromosome 15 open reading frame 23	90417	15	n/a	n/a	5.04e-01	1.555
279772504	ENSG00000224094	0	RP11-578F5.1	RP11-578F5.1	0	3	n/a	n/a	4.92e-01	1.555
279863900	ENSG00000232203	0	RP11-572H4.2	RP11-572H4.2	0	9	n/a	n/a	5.47e-01	1.555
1092477	ENSG00000124693	8300	HIST1H3B	histone cluster 1, H3b	8358	6	n/a	n/a	4.17e-01	1.555
1104179	ENSG00000197128	125245	ZNF772	zinc finger protein 772	400720	19	n/a	n/a	5.40e-01	1.555
1098342	ENSG00000164603	81199	C7orf60	chromosome 7 open reading frame 60	154743	7	n/a	n/a	5.41e-01	1.554
1089452	ENSG00000101752	36807	MIB1	mindbomb homolog 1 (Drosophila)	57534	18	n/a	n/a	4.12e-01	1.554
280034348	ENSG00000251106	0	FAM206BP	family with sequence similarity 206, member B, pseudogene	0	13	n/a	n/a	5.18e-01	1.554
1091072	ENSG00000113368	3976	LMNB1	lamin B1	4001	5	n/a	n/a	4.18e-01	1.554
1105825	ENSG00000213186	94932	TRIM59	tripartite motif containing 59	286827	3	n/a	n/a	4.19e-01	1.554
1090970	ENSG00000112531	9307	QKI	QKI, KH domain containing, RNA binding	9444	6	n/a	n/a	4.09e-01	1.553
1088019	ENSG00000071082	6128	RPL31	ribosomal protein L31	6160	2	n/a	n/a	5.41e-01	1.553
1095181	ENSG00000142556	55911	ZNF614	zinc finger protein 614	80110	19	n/a	n/a	5.42e-01	1.553
279867879	ENSG00000232573	0	RPL3P4	ribosomal protein L3 pseudogene 4	0	14	n/a	n/a	5.76e-01	1.553
279923600	ENSG00000237550	0	RPL9P9	ribosomal protein L9 pseudogene 9	0	15	n/a	n/a	4.73e-01	1.553
1091622	ENSG00000117519	1257	CNN3	calponin 3, acidic	1266	1	n/a	n/a	5.09e-01	1.553
280059766	ENSG00000253661	1001545	RP11-65D13.1	RP11-65D13.1	100192378	8	n/a	n/a	5.34e-01	1.552
279725210	ENSG00000213866	0	YBX1P10	Y box binding protein 1 pseudogene 10	0	9	n/a	n/a	5.11e-01	1.552
280118123	ENSG00000258587	0	RP11-316E14.2	RP11-316E14.2	0	14	n/a	n/a	5.41e-01	1.552
280026310	ENSG00000250441	0	RP11-47F1.1	RP11-47F1.1	0	5	n/a	n/a	5.41e-01	1.552
279765139	ENSG00000223540	0	RPS15AP5	ribosomal protein S15a pseudogene 5	0	10	n/a	n/a	5.06e-01	1.552
1104747	ENSG00000198805	4829	PNP	purine nucleoside phosphorylase	4860	14	n/a	n/a	5.29e-01	1.551
279904499	ENSG00000235837	0	AC073333.8	AC073333.8	0	7	n/a	n/a	5.40e-01	1.551
279798624	ENSG00000226360	0	RPL10AP6	ribosomal protein L10a pseudogene 6	0	3	n/a	n/a	5.43e-01	1.550
279430494	ENSG00000171943	0	SRGAP2P1	SLIT-ROBO Rho GTPase activating protein 2 pseudogene 1	0	1	n/a	n/a	5.47e-01	1.550
279677853	ENSG00000204253	0	AC019178.1	AC019178.1	0	2	n/a	n/a	5.02e-01	1.549
1099030	ENSG00000167325	6207	RRM1	ribonucleotide reductase M1	6240	11	n/a	n/a	4.96e-01	1.549
279849088	ENSG00000230903	0	RPL9P8	ribosomal protein L9 pseudogene 8	0	15	n/a	n/a	4.72e-01	1.549
1100354	ENSG00000172817	9284	CYP7B1	cytochrome P450, family 7, subfamily B, polypeptide 1	9420	8	n/a	n/a	5.43e-01	1.548
1096241	ENSG00000150625	2806	GPM6A	glycoprotein M6A	2823	4	n/a	n/a	4.99e-01	1.548
279807416	ENSG00000227118	0	BTF3P13	basic transcription factor 3 pseudogene 13	0	4	n/a	n/a	5.43e-01	1.548
1093821	ENSG00000134480	897	CCNH	cyclin H	902	5	n/a	n/a	5.61e-01	1.548
1101337	ENSG00000178031	60237	ADAMTSL1	ADAMTS-like 1	92949	9	n/a	n/a	5.03e-01	1.548
1094664	ENSG00000138795	30658	LEF1	lymphoid enhancer-binding factor 1	51176	4	n/a	n/a	5.58e-01	1.547
1090445	ENSG00000108559	4896	NUP88	nucleoporin 88kDa	4927	17	n/a	n/a	5.39e-01	1.547
1090836	ENSG00000111716	3920	LDHB	lactate dehydrogenase B	3945	12	n/a	n/a	5.43e-01	1.547
1089285	ENSG00000100902	5655	PSMA6	proteasome (prosome, macropain) subunit, alpha type, 6	5687	14	n/a	n/a	5.43e-01	1.546
279851274	ENSG00000231120	0	BTF3P10	basic transcription factor 3 pseudogene 10	0	6	n/a	n/a	4.01e-01	1.546
279720456	ENSG00000213261	0	AC093106.7	AC093106.7	0	7	n/a	n/a	5.45e-01	1.546
279801999	ENSG00000226677	93608	C14orf19	chromosome 14 open reading frame 19	280655	14	n/a	n/a	5.80e-01	1.545
1098190	ENSG00000164087	25635	POC1A	POC1 centriolar protein homolog A (Chlamydomonas)	25886	3	n/a	n/a	5.08e-01	1.544
280071382	ENSG00000254481	0	PTP4A2P2	protein tyrosine phosphatase type IVA, member 2 pseudogene 2	0	11	n/a	n/a	5.46e-01	1.544
1090778	ENSG00000111328	8048	CDK2AP1	cyclin-dependent kinase 2 associated protein 1	8099	12	n/a	n/a	5.26e-01	1.544
279703324	ENSG00000206696	26536	SNORD58B	small nucleolar RNA, C/D box 58B	26790	18	n/a	n/a	5.07e-01	1.544
1088246	ENSG00000077152	28825	UBE2T	ubiquitin-conjugating enzyme E2T (putative)	29089	1	n/a	n/a	5.43e-01	1.544
1095590	ENSG00000145147	9218	SLIT2	slit homolog 2 (Drosophila)	9353	4	n/a	n/a	5.04e-01	1.544
1090941	ENSG00000112306	6173	RPS12	ribosomal protein S12	6206	6	n/a	n/a	5.40e-01	1.543
1091065	ENSG00000113318	4411	MSH3	mutS homolog 3 (E. coli)	4437	5	n/a	n/a	5.04e-01	1.543
1093810	ENSG00000134419	6177	RPS15A	ribosomal protein S15a	6210	16	n/a	n/a	5.48e-01	1.543
280130623	ENSG00000259305	157124431	ZHX1-C8ORF76	ZHX1-C8ORF76 readthrough	100533106	8	n/a	n/a	5.41e-01	1.543
1095461	ENSG00000144191	1252	CNGA3	cyclic nucleotide gated channel alpha 3	1261	2	n/a	n/a	5.39e-01	1.542
280003511	ENSG00000248593	82411	DSTNP2	destrin (actin depolymerizing factor) pseudogene 2	171220	12	n/a	n/a	5.17e-01	1.542
279914252	ENSG00000236762	0	RP11-159H3.1	RP11-159H3.1	0	10	n/a	n/a	4.97e-01	1.542
279724584	ENSG00000213757	0	CTC-451P13.1	CTC-451P13.1	0	5	n/a	n/a	5.02e-01	1.542
279719695	ENSG00000213169	0	RP11-393N4.2	RP11-393N4.2	0	3	n/a	n/a	4.98e-01	1.542
1095695	ENSG00000145907	10001	G3BP1	GTPase activating protein (SH3 domain) binding protein 1	10146	5	n/a	n/a	5.00e-01	1.542
1104569	ENSG00000198300	5146	ZIM2	zinc finger, imprinted 2	5178	19	n/a	n/a	5.03e-01	1.542
1098288	ENSG00000164346	10265	NSA2	NSA2 ribosome biogenesis homolog (S. cerevisiae)	10412	5	n/a	n/a	5.08e-01	1.542
280013984	ENSG00000249485	0	RBBP4P1	retinoblastoma binding protein 4 pseudogene 1	0	5	n/a	n/a	5.25e-01	1.540
1087666	ENSG00000058799	33723	YIPF1	Yip1 domain family, member 1	54432	1	n/a	n/a	4.78e-01	1.540
1089314	ENSG00000101057	4579	MYBL2	v-myb myeloblastosis viral oncogene homolog (avian)-like 2	4605	20	n/a	n/a	4.27e-01	1.540
279985404	ENSG00000244457	0	ENO1P1	enolase 1, (alpha) pseudogene 1	0	1	n/a	n/a	5.45e-01	1.540
1091067	ENSG00000113327	2550	GABRG2	gamma-aminobutyric acid (GABA) A receptor, gamma 2	2566	5	n/a	n/a	4.39e-01	1.539
1102961	ENSG00000185955	126083	C7orf61	chromosome 7 open reading frame 61	402573	7	n/a	n/a	5.04e-01	1.539
279875657	ENSG00000233243	0	RP11-12D5.5	RP11-12D5.5	0	X	n/a	n/a	5.13e-01	1.539
1089675	ENSG00000103260	54846	METRN	meteorin, glial cell differentiation regulator	79006	16	n/a	n/a	4.36e-01	1.539
1108172	ENSG00000233476	0	EEF1A1P6	eukaryotic translation elongation factor 1 alpha 1 pseudogene 6	0	7	n/a	n/a	4.97e-01	1.539
279969545	ENSG00000242814	0	RP11-436H11.1	RP11-436H11.1	0	5	n/a	n/a	4.93e-01	1.539
280112001	ENSG00000258114	0	CTA-109P11.4	CTA-109P11.4	0	10	n/a	n/a	5.10e-01	1.539
1097765	ENSG00000162728	3740	KCNJ9	potassium inwardly-rectifying channel, subfamily J, member 9	3765	1	n/a	n/a	4.06e-01	1.539
1095879	ENSG00000147274	27061	RBMX	RNA binding motif protein, X-linked	27316	X	n/a	n/a	5.04e-01	1.539
1101266	ENSG00000177606	3700	JUN	jun proto-oncogene	3725	1	n/a	n/a	4.14e-01	1.538
279724240	ENSG00000213711	0	PHBP7	prohibitin pseudogene 7	0	9	n/a	n/a	5.39e-01	1.538
1089297	ENSG00000100968	4750	NFATC4	nuclear factor of activated T-cells, cytoplasmic, calcineurin-dependent 4	4776	14	n/a	n/a	5.40e-01	1.537
1090030	ENSG00000105610	10514	KLF1	Kruppel-like factor 1 (erythroid)	10661	19	n/a	n/a	5.60e-01	1.537
1102841	ENSG00000185477	94594	GPRIN3	GPRIN family member 3	285513	4	n/a	n/a	5.04e-01	1.536
1091610	ENSG00000117450	5020	PRDX1	peroxiredoxin 1	5052	1	n/a	n/a	5.41e-01	1.536
1094007	ENSG00000135486	3158	HNRNPA1	heterogeneous nuclear ribonucleoprotein A1	3178	12	n/a	n/a	4.94e-01	1.536
1095173	ENSG00000142534	6172	RPS11	ribosomal protein S11	6205	19	n/a	n/a	5.43e-01	1.535
1098748	ENSG00000166200	9184	COPS2	COP9 constitutive photomorphogenic homolog subunit 2 (Arabidopsis)	9318	15	n/a	n/a	5.44e-01	1.535
279739956	ENSG00000215414	0	PSMA6P1	proteasome (prosome, macropain) subunit, alpha type, 6 pseudogene 1	0	Y	n/a	n/a	5.39e-01	1.535
279797773	ENSG00000226292	0	RP11-7G12.1	RP11-7G12.1	0	1	n/a	n/a	4.96e-01	1.535
1088011	ENSG00000070886	2031	EPHA8	EPH receptor A8	2046	1	n/a	n/a	4.95e-01	1.535
279912548	ENSG00000236603	0	RANP1	RAN, member RAS oncogene family pseudogene 1	0	6	n/a	n/a	5.39e-01	1.534
279833281	ENSG00000229473	0	RGS17P1	regulator of G-protein signaling 17 pseudogene 1	0	13	n/a	n/a	5.39e-01	1.534
1099303	ENSG00000168348	58882	INSM2	insulinoma-associated 2	84684	14	n/a	n/a	5.43e-01	1.534
280062075	ENSG00000253806	0	CTD-2292P10.2	CTD-2292P10.2	0	8	n/a	n/a	4.18e-01	1.534
1099506	ENSG00000169218	94365	RSPO1	R-spondin 1	284654	1	n/a	n/a	5.45e-01	1.534
1088165	ENSG00000075188	54863	NUP37	nucleoporin 37kDa	79023	12	n/a	n/a	5.26e-01	1.534
1096799	ENSG00000155304	6742	HSPA13	heat shock protein 70kDa family, member 13	6782	21	n/a	n/a	5.04e-01	1.533
1099377	ENSG00000168672	81301	FAM84B	family with sequence similarity 84, member B	157638	8	n/a	n/a	5.40e-01	1.533
279724045	ENSG00000213684	0	LDHBP2	lactate dehydrogenase B pseudogene 2	0	X	n/a	n/a	5.44e-01	1.533
1092541	ENSG00000125352	7693	RNF113A	ring finger protein 113A	7737	X	n/a	n/a	5.41e-01	1.532
1108452	ENSG00000235423	0	RP11-282O18.3	RP11-282O18.3	0	12	n/a	n/a	5.05e-01	1.532
1095384	ENSG00000143742	6686	SRP9	signal recognition particle 9kDa	6726	1	n/a	n/a	5.39e-01	1.532
279952730	ENSG00000240950	0	RP11-372E1.1	RP11-372E1.1	0	3	n/a	n/a	5.47e-01	1.531
279780409	ENSG00000224781	0	RP13-77O11.2	RP13-77O11.2	0	X	n/a	n/a	4.86e-01	1.531
279808061	ENSG00000227173	0	MYL6P3	myosin, light chain 6 pseudogene 3	0	10	n/a	n/a	5.43e-01	1.530
1094665	ENSG00000138796	3016	HADH	hydroxyacyl-CoA dehydrogenase	3033	4	n/a	n/a	5.38e-01	1.530
1089612	ENSG00000102924	865	CBLN1	cerebellin 1 precursor	869	16	n/a	n/a	5.04e-01	1.530
1099336	ENSG00000168490	9652	PHYHIP	phytanoyl-CoA 2-hydroxylase interacting protein	9796	8	n/a	n/a	4.58e-01	1.530
279974660	ENSG00000243403	0	RP11-330L19.1	RP11-330L19.1	0	15	n/a	n/a	5.03e-01	1.530
279875062	ENSG00000233190	0	RP11-460H18.2	RP11-460H18.2	0	10	n/a	n/a	5.06e-01	1.529
279896488	ENSG00000235064	0	AC069303.1	AC069303.1	0	2	n/a	n/a	5.40e-01	1.529
1102394	ENSG00000183655	41011	KLHL25	kelch-like 25 (Drosophila)	64410	15	n/a	n/a	5.43e-01	1.529
1108786	ENSG00000237649	3808	KIFC1	kinesin family member C1	3833	6	n/a	n/a	4.27e-01	1.529
279636820	ENSG00000198134	0	RP11-267J23.4	RP11-267J23.4	0	12	n/a	n/a	4.94e-01	1.529
1108087	ENSG00000232888	0	RPS11P5	ribosomal protein S11 pseudogene 5	0	12	n/a	n/a	5.48e-01	1.529
279596568	ENSG00000189343	0	AC004448.3	AC004448.3	0	17	n/a	n/a	5.09e-01	1.528
1095750	ENSG00000146247	34312	PHIP	pleckstrin homology domain interacting protein	55023	6	n/a	n/a	4.18e-01	1.528
279985183	ENSG00000244422	0	RP11-463H12.1	RP11-463H12.1	0	4	n/a	n/a	5.10e-01	1.528
1094914	ENSG00000140538	4885	NTRK3	neurotrophic tyrosine kinase, receptor, type 3	4916	15	n/a	n/a	4.06e-01	1.528
279790897	ENSG00000225715	0	RP11-325E14.5	RP11-325E14.5	0	X	n/a	n/a	5.40e-01	1.528
279745039	ENSG00000216676	0	RP1-15D7.1	RP1-15D7.1	0	6	n/a	n/a	4.93e-01	1.527
1093540	ENSG00000132646	5079	PCNA	proliferating cell nuclear antigen	5111	20	n/a	n/a	4.06e-01	1.527
1091327	ENSG00000115457	3465	IGFBP2	insulin-like growth factor binding protein 2, 36kDa	3485	2	n/a	n/a	5.46e-01	1.525
279864249	ENSG00000232238	0	AC017080.1	AC017080.1	0	2	n/a	n/a	5.39e-01	1.525
1092446	ENSG00000124529	8308	HIST1H4B	histone cluster 1, H4b	8366	6	n/a	n/a	4.00e-01	1.524
1099289	ENSG00000168288	26994	MMADHC	methylmalonic aciduria (cobalamin deficiency) cblD type, with homocystinuria	27249	2	n/a	n/a	5.49e-01	1.524
280102934	ENSG00000257222	0	RP11-554E23.4	RP11-554E23.4	0	12	n/a	n/a	5.54e-01	1.524
280136027	ENSG00000259612	0	RP11-316P21.1	RP11-316P21.1	0	15	n/a	n/a	5.15e-01	1.524
279855807	ENSG00000231504	0	NMD3P2	NMD3 homolog (S. cerevisiae) pseudogene 2	0	7	n/a	n/a	5.27e-01	1.524
280091021	ENSG00000255872	0	RP11-613M10.9	RP11-613M10.9	0	9	n/a	n/a	5.66e-01	1.524
280124710	ENSG00000258964	0	RP11-618G20.1	RP11-618G20.1	0	14	n/a	n/a	5.06e-01	1.524
1096698	ENSG00000154342	59720	WNT3A	wingless-type MMTV integration site family, member 3A	89780	1	n/a	n/a	5.06e-01	1.524
1102367	ENSG00000183578	122836	TNFAIP8L3	tumor necrosis factor, alpha-induced protein 8-like 3	388121	15	n/a	n/a	4.40e-01	1.523
1098167	ENSG00000164045	988	CDC25A	cell division cycle 25 homolog A (S. pombe)	993	3	n/a	n/a	4.93e-01	1.523
1103546	ENSG00000188394	2827	GPR21	G protein-coupled receptor 21	2844	9	n/a	n/a	5.41e-01	1.523
1090299	ENSG00000107338	6425	SHB	Src homology 2 domain containing adaptor protein B	6461	9	n/a	n/a	5.10e-01	1.522
1091647	ENSG00000117650	4725	NEK2	NIMA (never in mitosis gene a)-related kinase 2	4751	1	n/a	n/a	4.05e-01	1.522
1105797	ENSG00000213005	26003	PTTG3P	pituitary tumor-transforming 3, pseudogene	26255	8	n/a	n/a	4.92e-01	1.522
1095737	ENSG00000146151	33802	HMGCLL1	3-hydroxymethyl-3-methylglutaryl-CoA lyase-like 1	54511	6	n/a	n/a	5.06e-01	1.521
279788456	ENSG00000225496	0	AC104651.2	AC104651.2	0	2	n/a	n/a	5.38e-01	1.521
1092932	ENSG00000128482	7688	RNF112	ring finger protein 112	7732	17	n/a	n/a	4.98e-01	1.521
279953608	ENSG00000241061	0	AC090602.1	AC090602.1	0	15	n/a	n/a	5.41e-01	1.521
279747005	ENSG00000217835	0	RP6-159A1.2	RP6-159A1.2	0	X	n/a	n/a	5.12e-01	1.521
1087728	ENSG00000063177	6109	RPL18	ribosomal protein L18	6141	19	n/a	n/a	5.41e-01	1.520
279863370	ENSG00000232150	0	ST13P4	suppression of tumorigenicity 13 (colon carcinoma) (Hsp70 interacting protein) pseudogene 4	0	13	n/a	n/a	4.97e-01	1.520
1104418	ENSG00000197872	57255	FAM49A	family with sequence similarity 49, member A	81553	2	n/a	n/a	4.35e-01	1.520
279961080	ENSG00000241932	0	RP11-14K2.1	RP11-14K2.1	0	16	n/a	n/a	5.19e-01	1.520
1095224	ENSG00000142937	6169	RPS8	ribosomal protein S8	6202	1	n/a	n/a	5.37e-01	1.520
279888260	ENSG00000234383	0	RP11-518D3.3	RP11-518D3.3	0	1	n/a	n/a	5.40e-01	1.520
1098346	ENSG00000164611	9107	PTTG1	pituitary tumor-transforming 1	9232	5	n/a	n/a	3.97e-01	1.520
280118437	ENSG00000258605	0	RP11-299L17.4	RP11-299L17.4	0	14	n/a	n/a	5.42e-01	1.520
280123907	ENSG00000258925	0	RP11-152L20.2	RP11-152L20.2	0	15	n/a	n/a	4.09e-01	1.520
1095334	ENSG00000143469	90311	SYT14	synaptotagmin XIV	255928	1	n/a	n/a	5.36e-01	1.520
1087506	ENSG00000048052	9590	HDAC9	histone deacetylase 9	9734	7	n/a	n/a	4.97e-01	1.519
1095430	ENSG00000143977	6597	SNRPG	small nuclear ribonucleoprotein polypeptide G	6637	2	n/a	n/a	5.40e-01	1.519
1088291	ENSG00000078237	36381	C12orf5	chromosome 12 open reading frame 5	57103	12	n/a	n/a	5.68e-01	1.519
279886131	ENSG00000234176	0	HSPA8P1	heat shock 70kDa protein 8 pseudogene 1	0	X	n/a	n/a	5.61e-01	1.518
279706887	ENSG00000207304	166477	SNORA8	small nucleolar RNA, H/ACA box 8	654320	11	n/a	n/a	4.06e-01	1.518
1087418	ENSG00000038274	27174	MAT2B	methionine adenosyltransferase II, beta	27430	5	n/a	n/a	4.93e-01	1.518
280068173	ENSG00000254244	0	PAICSP4	phosphoribosylaminoimidazole carboxylase, phosphoribosylaminoimidazole succinocarboxamide synthetase pseudogene 4	0	8	n/a	n/a	4.92e-01	1.518
279740371	ENSG00000215467	0	RPL27AP	ribosomal protein L27a pseudogene	0	20	n/a	n/a	4.94e-01	1.517
280027278	ENSG00000250535	0	STK19P	serine/threonine kinase 19 pseudogene	0	6	n/a	n/a	4.96e-01	1.517
280083961	ENSG00000255276	0	RP11-23F23.1	RP11-23F23.1	0	11	n/a	n/a	4.94e-01	1.517
1098199	ENSG00000164105	8742	SAP30	Sin3A-associated protein, 30kDa	8819	4	n/a	n/a	4.95e-01	1.517
1093994	ENSG00000135446	1014	CDK4	cyclin-dependent kinase 4	1019	12	n/a	n/a	5.57e-01	1.516
1103917	ENSG00000196374	8284	HIST1H2BM	histone cluster 1, H2bm	8342	6	n/a	n/a	4.94e-01	1.516
1091569	ENSG00000117133	55936	RPF1	ribosome production factor 1 homolog (S. cerevisiae)	80135	1	n/a	n/a	5.03e-01	1.516
1093486	ENSG00000132383	6085	RPA1	replication protein A1, 70kDa	6117	17	n/a	n/a	5.07e-01	1.516
1087483	ENSG00000046889	56044	PREX2	phosphatidylinositol-3,4,5-trisphosphate-dependent Rac exchange factor 2	80243	8	n/a	n/a	5.34e-01	1.516
1089840	ENSG00000104738	4148	MCM4	minichromosome maintenance complex component 4	4173	8	n/a	n/a	5.04e-01	1.515
279978818	ENSG00000243759	0	ST13P15	suppression of tumorigenicity 13 (colon carcinoma) (Hsp70 interacting protein) pseudogene 15	0	3	n/a	n/a	5.41e-01	1.515
1108466	ENSG00000235552	0	CTD-2124B20.1	CTD-2124B20.1	0	18	n/a	n/a	4.95e-01	1.515
1102300	ENSG00000183291	9267	RP4-604K5.1	15 kDa selenoprotein	9403	1	n/a	n/a	5.44e-01	1.515
279234727	ENSG00000154999	0	RP5-882O7.5	RP5-882O7.5	0	1	n/a	n/a	5.07e-01	1.514
279817976	ENSG00000228110	0	ST13P19	suppression of tumorigenicity 13 (colon carcinoma) (Hsp70 interacting protein) pseudogene 19	0	1	n/a	n/a	4.94e-01	1.514
1095537	ENSG00000144724	5761	PTPRG	protein tyrosine phosphatase, receptor type, G	5793	3	n/a	n/a	5.42e-01	1.514
1095368	ENSG00000143621	3583	ILF2	interleukin enhancer binding factor 2, 45kDa	3608	1	n/a	n/a	5.54e-01	1.514
279959578	ENSG00000241741	0	RP11-119H12.2	RP11-119H12.2	0	4	n/a	n/a	5.46e-01	1.514
1102543	ENSG00000184260	8280	HIST2H2AC	histone cluster 2, H2ac	8338	1	n/a	n/a	5.02e-01	1.514
1093479	ENSG00000132341	5869	RAN	RAN, member RAS oncogene family	5901	12	n/a	n/a	5.45e-01	1.514
279982995	ENSG00000244226	0	RP11-714G12.1	RP11-714G12.1	0	3	n/a	n/a	5.78e-01	1.514
1108907	ENSG00000239672	4799	NME1	non-metastatic cells 1, protein (NM23A) expressed in	4830	17	n/a	n/a	5.76e-01	1.513
1092074	ENSG00000121481	6013	RNF2	ring finger protein 2	6045	1	n/a	n/a	5.43e-01	1.513
1098044	ENSG00000163655	8756	GMPS	guanine monphosphate synthetase	8833	3	n/a	n/a	4.93e-01	1.513
280069987	ENSG00000254376	0	SOX5P	SRY (sex determining region Y)-box 5 pseudogene	0	8	n/a	n/a	4.98e-01	1.513
1092753	ENSG00000126756	8351	UXT	ubiquitously-expressed transcript	8409	X	n/a	n/a	5.40e-01	1.513
279978639	ENSG00000243742	76641	RPLP0P2	ribosomal protein, large, P0 pseudogene 2	113157	11	n/a	n/a	5.15e-01	1.512
1090926	ENSG00000112245	7757	PTP4A1	protein tyrosine phosphatase type IVA, member 1	7803	6	n/a	n/a	5.44e-01	1.511
1092083	ENSG00000121621	57602	KIF18A	kinesin family member 18A	81930	11	n/a	n/a	4.05e-01	1.511
279663146	ENSG00000201098	6052	RNY1	RNA, Ro-associated Y1	6084	7	n/a	n/a	4.26e-01	1.511
1099886	ENSG00000170891	33651	CYTL1	cytokine-like 1	54360	4	n/a	n/a	5.03e-01	1.511
279930738	ENSG00000238150	0	AC008753.3	AC008753.3	0	19	n/a	n/a	3.97e-01	1.510
1087200	ENSG00000013441	1186	CLK1	CDC-like kinase 1	1195	2	n/a	n/a	4.95e-01	1.510
279840858	ENSG00000230183	0	RP11-81G24.1	RP11-81G24.1	0	15	n/a	n/a	5.09e-01	1.510
1088214	ENSG00000076248	7331	UNG	uracil-DNA glycosylase	7374	12	n/a	n/a	5.13e-01	1.510
280116630	ENSG00000258501	0	RP11-705B14.1	RP11-705B14.1	0	14	n/a	n/a	5.41e-01	1.509
1096445	ENSG00000152253	36679	SPC25	SPC25, NDC80 kinetochore complex component, homolog (S. cerevisiae)	57405	2	n/a	n/a	4.27e-01	1.509
1094556	ENSG00000138293	7983	NCOA4	nuclear receptor coactivator 4	8031	10	n/a	n/a	5.44e-01	1.509
1095469	ENSG00000144230	2823	GPR17	G protein-coupled receptor 17	2840	2	n/a	n/a	5.72e-01	1.509
1095668	ENSG00000145741	685	BTF3	basic transcription factor 3	689	5	n/a	n/a	5.29e-01	1.509
279919204	ENSG00000237214	0	RP11-12M9.3	RP11-12M9.3	0	22	n/a	n/a	5.26e-01	1.508
1094938	ENSG00000140740	7342	UQCRC2	ubiquinol-cytochrome c reductase core protein II	7385	16	n/a	n/a	4.60e-01	1.508
279870135	ENSG00000232751	0	RP11-296O14.1	RP11-296O14.1	0	1	n/a	n/a	4.06e-01	1.508
1092564	ENSG00000125462	10338	C1orf61	chromosome 1 open reading frame 61	10485	1	n/a	n/a	5.40e-01	1.507
1095417	ENSG00000143889	60232	HNRPLL	heterogeneous nuclear ribonucleoprotein L-like	92906	2	n/a	n/a	5.04e-01	1.507
280128329	ENSG00000259173	0	RP11-30K9.7	RP11-30K9.7	0	15	n/a	n/a	5.09e-01	1.507
280038830	ENSG00000251440	0	RP11-425J20.2	RP11-425J20.2	0	4	n/a	n/a	5.41e-01	1.507
1100458	ENSG00000173334	10075	TRIB1	tribbles homolog 1 (Drosophila)	10221	8	n/a	n/a	5.03e-01	1.506
279641115	ENSG00000198406	0	BZW1P2	basic leucine zipper and W2 domains 1 pseudogene 2	0	3	n/a	n/a	5.42e-01	1.506
1088151	ENSG00000074800	2008	ENO1	enolase 1, (alpha)	2023	1	n/a	n/a	5.17e-01	1.506
279724129	ENSG00000213698	0	RP1-172N19.4	RP1-172N19.4	0	X	n/a	n/a	5.46e-01	1.506
1097737	ENSG00000162630	8637	B3GALT2	UDP-Gal:betaGlcNAc beta 1,3-galactosyltransferase, polypeptide 2	8707	1	n/a	n/a	5.03e-01	1.506
1098001	ENSG00000163545	57470	NUAK2	NUAK family, SNF1-like kinase, 2	81788	1	n/a	n/a	5.04e-01	1.506
1100176	ENSG00000172053	5827	QARS	glutaminyl-tRNA synthetase	5859	3	n/a	n/a	5.72e-01	1.506
279834943	ENSG00000229638	0	RP11-110C15.4	RP11-110C15.4	0	3	n/a	n/a	5.23e-01	1.506
1098081	ENSG00000163785	6226	RYK	RYK receptor-like tyrosine kinase	6259	3	n/a	n/a	5.44e-01	1.505
279778000	ENSG00000224566	0	RP5-881P19.6	RP5-881P19.6	0	1	n/a	n/a	5.11e-01	1.505
1107841	ENSG00000231409	0	RP11-83J16.1	RP11-83J16.1	0	15	n/a	n/a	5.59e-01	1.505
279555139	ENSG00000185834	0	RPL12P4	ribosomal protein L12 pseudogene 4	0	20	n/a	n/a	5.02e-01	1.505
1088541	ENSG00000085719	8816	CPNE3	copine III	8895	8	n/a	n/a	4.92e-01	1.505
279719579	ENSG00000213152	0	RPL7AP60	ribosomal protein L7a pseudogene 60	0	12	n/a	n/a	5.04e-01	1.505
1099283	ENSG00000168274	2995	HIST1H2AE	histone cluster 1, H2ae	3012	6	n/a	n/a	4.03e-01	1.504
1100770	ENSG00000175029	1477	CTBP2	C-terminal binding protein 2	1488	10	n/a	n/a	5.08e-01	1.504
1094127	ENSG00000136108	26333	CKAP2	cytoskeleton associated protein 2	26586	13	n/a	n/a	4.19e-01	1.503
279731840	ENSG00000214612	0	RPS19P1	ribosomal protein S19 pseudogene 1	0	20	n/a	n/a	5.04e-01	1.503
279810351	ENSG00000227376	0	FTH1P16	ferritin, heavy polypeptide 1 pseudogene 16	0	11	n/a	n/a	5.41e-01	1.503
1101702	ENSG00000180233	85883	ZNRF2	zinc and ring finger 2	223082	7	n/a	n/a	5.41e-01	1.502
279847581	ENSG00000230772	0	VN1R108P	vomeronasal 1 receptor 108 pseudogene	0	20	n/a	n/a	5.39e-01	1.502
1100601	ENSG00000174100	58521	MRPL45	mitochondrial ribosomal protein L45	84311	17	n/a	n/a	5.80e-01	1.502
279901920	ENSG00000235587	0	GAPDHP65	glyceraldehyde 3 phosphate dehydrogenase pseudogene 65	0	X	n/a	n/a	5.40e-01	1.502
1104174	ENSG00000197121	55857	PGAP1	post-GPI attachment to proteins 1	80055	2	n/a	n/a	4.93e-01	1.502
1100561	ENSG00000173868	81543	PHOSPHO1	phosphatase, orphan 1	162466	17	n/a	n/a	5.06e-01	1.502
1089307	ENSG00000101003	9693	GINS1	GINS complex subunit 1 (Psf1 homolog)	9837	20	n/a	n/a	4.99e-01	1.502
1098526	ENSG00000165323	78776	FAT3	FAT tumor suppressor homolog 3 (Drosophila)	120114	11	n/a	n/a	4.94e-01	1.501
1103029	ENSG00000186197	79260	EDARADD	EDAR-associated death domain	128178	1	n/a	n/a	5.67e-01	1.500
1099522	ENSG00000169251	30550	NMD3	NMD3 homolog (S. cerevisiae)	51068	3	n/a	n/a	5.43e-01	1.500
1107860	ENSG00000231500	6189	RPS18	ribosomal protein S18	6222	6	n/a	n/a	5.42e-01	1.500
279916891	ENSG00000236982	0	RP13-100A9.2	RP13-100A9.2	0	X	n/a	n/a	5.46e-01	1.500
279914271	ENSG00000236764	0	COX7A2P2	cytochrome c oxidase subunit VIIa polypeptide 2 (liver) pseudogene 2	0	4	n/a	n/a	5.48e-01	1.500
279865338	ENSG00000232346	0	SC22CB-1E7.1	SC22CB-1E7.1	0	22	n/a	n/a	5.03e-01	1.499
1090943	ENSG00000112309	79629	B3GAT2	beta-1,3-glucuronyltransferase 2 (glucuronosyltransferase S)	135152	6	n/a	n/a	4.97e-01	1.499
279913322	ENSG00000236682	0	AC068282.3	AC068282.3	0	2	n/a	n/a	5.11e-01	1.499
1091724	ENSG00000118515	6410	SGK1	serum/glucocorticoid regulated kinase 1	6446	6	n/a	n/a	5.07e-01	1.499
279887427	ENSG00000234287	0	RP11-761N21.2	RP11-761N21.2	0	3	n/a	n/a	3.99e-01	1.498
1091682	ENSG00000118181	6197	RPS25	ribosomal protein S25	6230	11	n/a	n/a	5.08e-01	1.498
1105119	ENSG00000204387	30338	C6orf48	chromosome 6 open reading frame 48	50854	6	n/a	n/a	5.05e-01	1.498
1095220	ENSG00000142875	5535	PRKACB	protein kinase, cAMP-dependent, catalytic, beta	5567	1	n/a	n/a	5.17e-01	1.498
279925813	ENSG00000237749	0	RP3-423B22.5	RP3-423B22.5	0	1	n/a	n/a	4.95e-01	1.498
279951880	ENSG00000240829	0	RP11-119K6.5	RP11-119K6.5	0	10	n/a	n/a	5.78e-01	1.497
1094523	ENSG00000138085	30855	C2orf28	chromosome 2 open reading frame 28	51374	2	n/a	n/a	5.44e-01	1.497
279675026	ENSG00000204055	0	RP11-247A12.2	RP11-247A12.2	0	9	n/a	n/a	5.10e-01	1.496
279726195	ENSG00000213959	0	RP5-1100H13.3	RP5-1100H13.3	0	20	n/a	n/a	4.93e-01	1.496
1101180	ENSG00000177182	81319	CLVS1	clavesin 1	157807	8	n/a	n/a	5.51e-01	1.496
1096885	ENSG00000156103	4299	MMP16	matrix metallopeptidase 16 (membrane-inserted)	4325	8	n/a	n/a	4.96e-01	1.496
1105419	ENSG00000205246	123009	RPSAP58	ribosomal protein SA pseudogene 58	388524	19	n/a	n/a	5.40e-01	1.496
1103532	ENSG00000188342	2946	GTF2F2	general transcription factor IIF, polypeptide 2, 30kDa	2963	13	n/a	n/a	5.42e-01	1.496
1095056	ENSG00000141510	7114	TP53	tumor protein p53	7157	17	n/a	n/a	4.98e-01	1.496
279739370	ENSG00000215349	0	MRPL3P1	mitochondrial ribosomal protein L3 pseudogene 1	0	13	n/a	n/a	4.89e-01	1.495
1106936	ENSG00000225477	0	CTD-2302A16.2	CTD-2302A16.2	0	11	n/a	n/a	4.97e-01	1.495
279727004	ENSG00000214018	0	RRM2P3	ribonucleotide reductase M2 polypeptide pseudogene 3	0	X	n/a	n/a	4.15e-01	1.495
280018615	ENSG00000249855	0	RP11-159F24.4	RP11-159F24.4	0	5	n/a	n/a	5.41e-01	1.495
1100171	ENSG00000172020	2580	GAP43	growth associated protein 43	2596	3	n/a	n/a	4.25e-01	1.495
279751098	ENSG00000220848	0	RPS18P9	ribosomal protein S18 pseudogene 9	0	6	n/a	n/a	4.93e-01	1.495
1104100	ENSG00000196911	3816	KPNA5	karyopherin alpha 5 (importin alpha 6)	3841	6	n/a	n/a	5.11e-01	1.495
1096965	ENSG00000156795	34382	WDYHV1	WDYHV motif containing 1	55093	8	n/a	n/a	5.58e-01	1.495
279810851	ENSG00000227437	0	RP11-179H18.5	RP11-179H18.5	0	10	n/a	n/a	5.38e-01	1.495
280123552	ENSG00000258900	0	HNRPCP	heterogeneous nuclear ribonucleoprotein C pseudogene	0	14	n/a	n/a	5.13e-01	1.494
1091263	ENSG00000115128	31119	AC008073.5	Pre-mRNA branch site protein p14	51639	2	n/a	n/a	5.11e-01	1.494
279851688	ENSG00000231158	0	PTP4A1P1	protein tyrosine phosphatase type IVA, member 1 pseudogene 1	0	2	n/a	n/a	5.41e-01	1.493
1087921	ENSG00000068697	9597	LAPTM4A	lysosomal protein transmembrane 4 alpha	9741	2	n/a	n/a	5.46e-01	1.493
1104373	ENSG00000197744	0	PTMAP2	prothymosin, alpha pseudogene 2 (gene sequence 32)	0	5	n/a	n/a	5.33e-01	1.493
1091182	ENSG00000114405	36689	C3orf14	chromosome 3 open reading frame 14	57415	3	n/a	n/a	5.43e-01	1.492
279820464	ENSG00000228335	0	AC073063.10	AC073063.10	0	7	n/a	n/a	5.12e-01	1.492
280050418	ENSG00000252868	0	snoZ278	Small nucleolar RNA Z278	0	15	n/a	n/a	5.48e-01	1.492
279858053	ENSG00000231707	0	PABPC1P1	poly(A) binding protein, cytoplasmic 1 pseudogene 1	0	4	n/a	n/a	5.09e-01	1.491
1088472	ENSG00000083535	10317	PIBF1	progesterone immunomodulatory binding factor 1	10464	13	n/a	n/a	5.03e-01	1.491
279962608	ENSG00000242071	0	RPL7AP6	ribosomal protein L7a pseudogene 6	0	14	n/a	n/a	5.10e-01	1.491
1092948	ENSG00000128590	4164	DNAJB9	DnaJ (Hsp40) homolog, subfamily B, member 9	4189	7	n/a	n/a	5.40e-01	1.491
1101440	ENSG00000178662	55836	CSRNP3	cysteine-serine-rich nuclear protein 3	80034	2	n/a	n/a	4.94e-01	1.491
279952177	ENSG00000240874	0	CTD-2515H24.1	CTD-2515H24.1	0	15	n/a	n/a	5.42e-01	1.491
1097135	ENSG00000158164	10855	TMSB15A	thymosin beta 15a	11013	X	n/a	n/a	5.44e-01	1.491
1094354	ENSG00000137252	3045	HCRTR2	hypocretin (orexin) receptor 2	3062	6	n/a	n/a	4.93e-01	1.491
279784556	ENSG00000225165	0	CTD-2538A21.1	CTD-2538A21.1	0	5	n/a	n/a	5.41e-01	1.490
1098107	ENSG00000163864	110445	NMNAT3	nicotinamide nucleotide adenylyltransferase 3	349565	3	n/a	n/a	5.40e-01	1.490
1097589	ENSG00000161800	28862	RACGAP1	Rac GTPase activating protein 1	29127	12	n/a	n/a	4.18e-01	1.489
280109348	ENSG00000257851	0	RP11-199A1.1	RP11-199A1.1	0	12	n/a	n/a	4.99e-01	1.489
1088966	ENSG00000099284	34795	H2AFY2	H2A histone family, member Y2	55506	10	n/a	n/a	5.03e-01	1.489
1097569	ENSG00000161618	79109	ALDH16A1	aldehyde dehydrogenase 16 family, member A1	126133	19	n/a	n/a	5.45e-01	1.489
1103999	ENSG00000196591	3049	HDAC2	histone deacetylase 2	3066	6	n/a	n/a	4.95e-01	1.489
279972843	ENSG00000243199	0	RP11-408P14.1	RP11-408P14.1	0	4	n/a	n/a	5.09e-01	1.489
279981529	ENSG00000244043	0	RPS27P27	ribosomal protein S27 pseudogene 27	0	16	n/a	n/a	5.03e-01	1.488
279836121	ENSG00000229747	0	RP11-567B20.2	RP11-567B20.2	0	1	n/a	n/a	5.66e-01	1.488
1089270	ENSG00000100814	37091	CCNB1IP1	cyclin B1 interacting protein 1, E3 ubiquitin protein ligase	57820	14	n/a	n/a	5.04e-01	1.488
279834508	ENSG00000229596	0	MYL8P	myosin, light chain 8, pseudogene	0	6	n/a	n/a	5.64e-01	1.488
1087801	ENSG00000065427	3710	KARS	lysyl-tRNA synthetase	3735	16	n/a	n/a	5.68e-01	1.488
280027600	ENSG00000250562	0	RP11-227H4.4	RP11-227H4.4	0	3	n/a	n/a	5.45e-01	1.488
1091145	ENSG00000114023	26103	FAM162A	family with sequence similarity 162, member A	26355	3	n/a	n/a	5.22e-01	1.487
1088860	ENSG00000092820	7387	EZR	ezrin	7430	6	n/a	n/a	5.09e-01	1.487
1106928	ENSG00000225405	0	RP11-84A1.1	RP11-84A1.1	0	4	n/a	n/a	5.06e-01	1.487
1102110	ENSG00000182481	3813	KPNA2	karyopherin alpha 2 (RAG cohort 1, importin alpha 1)	3838	17	n/a	n/a	4.97e-01	1.487
279780990	ENSG00000224834	0	BTF3P9	basic transcription factor 3 pseudogene 9	0	1	n/a	n/a	4.97e-01	1.486
1101018	ENSG00000176343	0	RPL37AP8	ribosomal protein L37a pseudogene 8	0	11	n/a	n/a	5.09e-01	1.486
279736884	ENSG00000215086	0	RP11-522H2.3	RP11-522H2.3	0	10	n/a	n/a	4.93e-01	1.486
1091655	ENSG00000117748	6086	RPA2	replication protein A2, 32kDa	6118	1	n/a	n/a	5.41e-01	1.485
1091016	ENSG00000112874	57836	NUDT12	nudix (nucleoside diphosphate linked moiety X)-type motif 12	83594	5	n/a	n/a	5.40e-01	1.485
279948041	ENSG00000240371	0	RP11-624G17.1	RP11-624G17.1	0	11	n/a	n/a	4.98e-01	1.485
280011422	ENSG00000249271	0	AC021224.1	AC021224.1	0	18	n/a	n/a	4.04e-01	1.485
1090811	ENSG00000111640	2581	GAPDH	glyceraldehyde-3-phosphate dehydrogenase	2597	12	n/a	n/a	5.78e-01	1.485
1091868	ENSG00000119862	28830	LGALSL	lectin, galactoside-binding-like	29094	2	n/a	n/a	5.27e-01	1.485
280127579	ENSG00000259132	0	RP11-298I3.5	RP11-298I3.5	0	14	n/a	n/a	5.03e-01	1.485
1095748	ENSG00000146242	7119	TPBG	trophoblast glycoprotein	7162	6	n/a	n/a	4.15e-01	1.485
1101030	ENSG00000176399	40594	DMRTA1	DMRT-like family A1	63951	9	n/a	n/a	5.42e-01	1.484
1089778	ENSG00000104290	7930	FZD3	frizzled family receptor 3	7976	8	n/a	n/a	4.12e-01	1.484
1092283	ENSG00000123374	1012	CDK2	cyclin-dependent kinase 2	1017	12	n/a	n/a	4.15e-01	1.484
280097206	ENSG00000256594	119474	RP11-705C15.2	RP11-705C15.2	374443	12	n/a	n/a	5.43e-01	1.483
1089404	ENSG00000101412	1857	E2F1	E2F transcription factor 1	1869	20	n/a	n/a	4.06e-01	1.483
279966459	ENSG00000242481	0	AL592546.1	AL592546.1	0	10	n/a	n/a	5.10e-01	1.482
1086948	ENSG00000005194	36297	CIAPIN1	cytokine induced apoptosis inhibitor 1	57019	16	n/a	n/a	5.67e-01	1.482
1091376	ENSG00000115756	3221	HPCAL1	hippocalcin-like 1	3241	2	n/a	n/a	4.99e-01	1.482
279785774	ENSG00000225267	0	RPL8P2	ribosomal protein L8 pseudogene 2	0	21	n/a	n/a	4.61e-01	1.482
1095191	ENSG00000142627	1956	EPHA2	EPH receptor A2	1969	1	n/a	n/a	5.39e-01	1.482
280006338	ENSG00000248795	0	RP11-173E2.1	RP11-173E2.1	0	4	n/a	n/a	5.40e-01	1.482
280065750	ENSG00000254087	0	LYN	v-yes-1 Yamaguchi sarcoma viral related oncogene homolog	0	8	n/a	n/a	5.11e-01	1.481
1094606	ENSG00000138604	25784	GLCE	glucuronic acid epimerase	26035	15	n/a	n/a	4.20e-01	1.481
279854358	ENSG00000231378	0	RP11-64I24.2	RP11-64I24.2	0	1	n/a	n/a	5.47e-01	1.481
279963473	ENSG00000242169	0	RP11-219G10.1	RP11-219G10.1	0	4	n/a	n/a	4.95e-01	1.481
279797209	ENSG00000226243	0	RPL37AP1	ribosomal protein L37a pseudogene 1	0	20	n/a	n/a	5.06e-01	1.481
280130432	ENSG00000259292	0	RP11-150L8.2	RP11-150L8.2	0	15	n/a	n/a	4.93e-01	1.481
279835529	ENSG00000229696	0	KARSP1	lysyl-tRNA synthetase pseudogene 1	0	13	n/a	n/a	5.34e-01	1.480
1107270	ENSG00000227709	0	RP11-118D22.3	RP11-118D22.3	0	3	n/a	n/a	5.42e-01	1.480
1100650	ENSG00000174371	9033	EXO1	exonuclease 1	9156	1	n/a	n/a	4.23e-01	1.480
1099593	ENSG00000169607	80894	CKAP2L	cytoskeleton associated protein 2-like	150468	2	n/a	n/a	4.36e-01	1.480
280124594	ENSG00000258956	0	RP11-442G21.1	RP11-442G21.1	0	14	n/a	n/a	5.48e-01	1.480
279854286	ENSG00000231369	0	RP1-40G4P.1	RP1-40G4P.1	0	22	n/a	n/a	4.94e-01	1.480
1102505	ENSG00000184110	8594	EIF3C	eukaryotic translation initiation factor 3, subunit C	8663	16	n/a	n/a	4.98e-01	1.480
1089283	ENSG00000100890	9548	KIAA0391	KIAA0391	9692	14	n/a	n/a	5.39e-01	1.480
279775046	ENSG00000224318	0	CHL1-AS2	CHL1 antisense RNA 2 (non-protein coding)	0	3	n/a	n/a	4.17e-01	1.480
1097652	ENSG00000162244	6127	RPL29	ribosomal protein L29	6159	3	n/a	n/a	5.11e-01	1.479
1094427	ENSG00000137693	10266	YAP1	Yes-associated protein 1	10413	11	n/a	n/a	4.94e-01	1.479
1096532	ENSG00000152944	9276	MED21	mediator complex subunit 21	9412	12	n/a	n/a	6.17e-01	1.479
279787317	ENSG00000225410	0	AC107016.1	AC107016.1	0	12	n/a	n/a	4.93e-01	1.479
279836712	ENSG00000229814	0	RP11-563H8.2	RP11-563H8.2	0	9	n/a	n/a	4.92e-01	1.479
1088831	ENSG00000092036	34219	HAUS4	HAUS augmin-like complex, subunit 4	54930	14	n/a	n/a	5.05e-01	1.478
280120876	ENSG00000258748	0	CTD-2223O18.1	CTD-2223O18.1	0	14	n/a	n/a	4.98e-01	1.478
279827161	ENSG00000228929	0	RP11-159C21.4	RP11-159C21.4	0	1	n/a	n/a	5.39e-01	1.478
1090819	ENSG00000111665	57705	CDCA3	cell division cycle associated 3	83461	12	n/a	n/a	4.06e-01	1.478
279914863	ENSG00000236814	0	RP11-446E9.1	RP11-446E9.1	0	8	n/a	n/a	5.43e-01	1.478
279783573	ENSG00000225067	0	AD000091.1	AD000091.1	0	19	n/a	n/a	5.04e-01	1.478
1091731	ENSG00000118579	56107	MED28	mediator complex subunit 28	80306	4	n/a	n/a	5.12e-01	1.478
1101802	ENSG00000180828	27064	BHLHE22	basic helix-loop-helix family, member e22	27319	8	n/a	n/a	4.55e-01	1.477
279866672	ENSG00000232472	0	EEF1B2P3	eukaryotic translation elongation factor 1 beta 2 pseudogene 3	0	X	n/a	n/a	5.67e-01	1.477
1092918	ENSG00000128309	4331	MPST	mercaptopyruvate sulfurtransferase	4357	22	n/a	n/a	5.40e-01	1.477
279983244	ENSG00000244251	0	RP11-64K12.1	RP11-64K12.1	0	15	n/a	n/a	5.61e-01	1.477
279948074	ENSG00000240376	0	RP11-36C20.1	RP11-36C20.1	0	5	n/a	n/a	5.12e-01	1.477
1094900	ENSG00000140479	5014	PCSK6	proprotein convertase subtilisin/kexin type 6	5046	15	n/a	n/a	5.10e-01	1.477
279798726	ENSG00000226367	60308	ST7-AS2	ST7 antisense RNA 2 (non-protein coding)	93654	7	n/a	n/a	5.51e-01	1.476
279799794	ENSG00000226466	0	RP11-102H24.1	RP11-102H24.1	0	10	n/a	n/a	5.69e-01	1.476
1108820	ENSG00000237810	0	CTD-2571E19.3	CTD-2571E19.3	0	8	n/a	n/a	5.04e-01	1.476
280024470	ENSG00000250305	36877	KIAA1456	Putative methyltransferase KIAA1456	57604	8	n/a	n/a	4.98e-01	1.476
1105394	ENSG00000205143	79752	ARID3C	AT rich interactive domain 3C (BRIGHT-like)	138715	9	n/a	n/a	5.40e-01	1.475
1107205	ENSG00000227304	0	RP11-791G16.2	RP11-791G16.2	0	4	n/a	n/a	4.93e-01	1.475
1092712	ENSG00000126261	9909	UBA2	ubiquitin-like modifier activating enzyme 2	10054	19	n/a	n/a	4.99e-01	1.475
1088872	ENSG00000093009	8260	CDC45	cell division cycle 45 homolog (S. cerevisiae)	8318	22	n/a	n/a	4.11e-01	1.474
1095038	ENSG00000141441	41337	FAM59A	family with sequence similarity 59, member A	64762	18	n/a	n/a	5.03e-01	1.474
1091770	ENSG00000119041	9196	GTF3C3	general transcription factor IIIC, polypeptide 3, 102kDa	9330	2	n/a	n/a	5.10e-01	1.474
1090247	ENSG00000106772	81393	PRUNE2	prune homolog 2 (Drosophila)	158471	9	n/a	n/a	5.34e-01	1.474
1094832	ENSG00000140006	76614	WDR89	WD repeat domain 89	112840	14	n/a	n/a	5.49e-01	1.474
1105994	ENSG00000214113	36406	LYRM4	LYR motif containing 4	57128	6	n/a	n/a	5.70e-01	1.473
279909021	ENSG00000236276	0	NDP-AS1	NDP antisense RNA 1 (non-protein coding)	0	X	n/a	n/a	5.03e-01	1.473
279727011	ENSG00000214019	0	RP6-218J18.2	RP6-218J18.2	0	X	n/a	n/a	5.09e-01	1.473
1093288	ENSG00000131013	59500	PPIL4	peptidylprolyl isomerase (cyclophilin)-like 4	85313	6	n/a	n/a	4.95e-01	1.473
1102047	ENSG00000182199	6436	SHMT2	serine hydroxymethyltransferase 2 (mitochondrial)	6472	12	n/a	n/a	5.40e-01	1.473
280107497	ENSG00000257664	0	RSL24D1P5	ribosomal L24 domain containing 1 pseudogene 5	0	12	n/a	n/a	5.05e-01	1.473
1103975	ENSG00000196531	4640	NACA	nascent polypeptide-associated complex alpha subunit	4666	12	n/a	n/a	5.41e-01	1.472
1090217	ENSG00000106571	2720	GLI3	GLI family zinc finger 3	2737	7	n/a	n/a	4.23e-01	1.472
1093010	ENSG00000129083	1306	COPB1	coatomer protein complex, subunit beta 1	1315	11	n/a	n/a	5.40e-01	1.472
1099352	ENSG00000168546	2659	GFRA2	GDNF family receptor alpha 2	2675	8	n/a	n/a	4.11e-01	1.472
1105383	ENSG00000205100	0	HSP90AA4P	heat shock protein 90kDa alpha (cytosolic), class A member 4, pseudogene	0	4	n/a	n/a	5.45e-01	1.471
279746167	ENSG00000217241	0	CBX3P9	chromobox homolog 3 pseudogene 9	0	6	n/a	n/a	4.06e-01	1.471
280010768	ENSG00000249209	0	AP000304.12	AP000304.12	0	21	n/a	n/a	5.56e-01	1.471
1090944	ENSG00000112312	30535	GMNN	geminin, DNA replication inhibitor	51053	6	n/a	n/a	4.26e-01	1.471
1096545	ENSG00000153044	41470	CENPH	centromere protein H	64946	5	n/a	n/a	4.98e-01	1.471
1092629	ENSG00000125820	4790	NKX2-2	NK2 homeobox 2	4821	20	n/a	n/a	5.03e-01	1.470
280049900	ENSG00000252793	0	5S_rRNA	5S ribosomal RNA	0	5	n/a	n/a	4.01e-01	1.470
1102206	ENSG00000182899	6133	RPL35A	ribosomal protein L35a	6165	3	n/a	n/a	5.06e-01	1.470
1099872	ENSG00000170836	8427	PPM1D	protein phosphatase, Mg2+/Mn2+ dependent, 1D	8493	17	n/a	n/a	4.95e-01	1.470
1104428	ENSG00000197894	125	ADH5	alcohol dehydrogenase 5 (class III), chi polypeptide	128	4	n/a	n/a	5.41e-01	1.470
1098547	ENSG00000165443	58658	PHYHIPL	phytanoyl-CoA 2-hydroxylase interacting protein-like	84457	10	n/a	n/a	4.78e-01	1.470
1089484	ENSG00000101972	10577	STAG2	stromal antigen 2	10735	X	n/a	n/a	4.07e-01	1.469
279838019	ENSG00000229939	0	RP11-111F16.2	RP11-111F16.2	0	X	n/a	n/a	4.93e-01	1.469
279759384	ENSG00000222306	0	Y_RNA	Y RNA	0	4	n/a	n/a	4.97e-01	1.469
1089079	ENSG00000100129	30867	EIF3L	eukaryotic translation initiation factor 3, subunit L	51386	22	n/a	n/a	5.37e-01	1.469
1087230	ENSG00000015592	57253	STMN4	stathmin-like 4	81551	8	n/a	n/a	4.10e-01	1.469
279898297	ENSG00000235226	0	RP11-419N10.5	RP11-419N10.5	0	1	n/a	n/a	5.04e-01	1.469
1100715	ENSG00000174748	6106	RPL15	ribosomal protein L15	6138	3	n/a	n/a	5.41e-01	1.469
279724397	ENSG00000213735	0	ANAPC10P1	anaphase promoting complex subunit 10 pseudogene 1	0	1	n/a	n/a	5.09e-01	1.469
1097042	ENSG00000157404	3790	KIT	v-kit Hardy-Zuckerman 4 feline sarcoma viral oncogene homolog	3815	4	n/a	n/a	4.00e-01	1.468
1091625	ENSG00000117528	5793	ABCD3	ATP-binding cassette, sub-family D (ALD), member 3	5825	1	n/a	n/a	5.09e-01	1.468
279729006	ENSG00000214222	0	TUBBP2	tubulin, beta pseudogene 2	0	13	n/a	n/a	5.42e-01	1.468
1098522	ENSG00000165304	9689	MELK	maternal embryonic leucine zipper kinase	9833	9	n/a	n/a	4.25e-01	1.468
1087692	ENSG00000060688	9274	SNRNP40	small nuclear ribonucleoprotein 40kDa (U5)	9410	1	n/a	n/a	5.47e-01	1.467
1102351	ENSG00000183508	34144	FAM46C	family with sequence similarity 46, member C	54855	1	n/a	n/a	5.06e-01	1.467
1097915	ENSG00000163285	2549	GABRG1	gamma-aminobutyric acid (GABA) A receptor, gamma 1	2565	4	n/a	n/a	4.11e-01	1.467
280029027	ENSG00000250669	0	RP11-83M16.3	RP11-83M16.3	0	5	n/a	n/a	5.34e-01	1.467
1104637	ENSG00000198551	83486	ZNF627	zinc finger protein 627	199692	19	n/a	n/a	5.12e-01	1.467
1090209	ENSG00000106537	26820	TSPAN13	tetraspanin 13	27075	7	n/a	n/a	5.39e-01	1.466
280134255	ENSG00000259516	181564	ANP32AP1	acidic (leucine-rich) nuclear phosphoprotein 32 family, member A pseudogene 1	723972	15	n/a	n/a	4.92e-01	1.466
1088527	ENSG00000085365	0	SCAMP1	secretory carrier membrane protein 1	0	5	n/a	n/a	5.05e-01	1.466
1091807	ENSG00000119471	58473	HSDL2	hydroxysteroid dehydrogenase like 2	84263	9	n/a	n/a	4.03e-01	1.465
1090095	ENSG00000105855	3671	ITGB8	integrin, beta 8	3696	7	n/a	n/a	4.21e-01	1.465
280070669	ENSG00000254422	0	RP11-864G5.3	RP11-864G5.3	0	11	n/a	n/a	4.18e-01	1.465
1089104	ENSG00000100220	30973	C22orf28	chromosome 22 open reading frame 28	51493	22	n/a	n/a	5.46e-01	1.465
1092775	ENSG00000126878	57786	AIF1L	allograft inflammatory factor 1-like	83543	9	n/a	n/a	4.94e-01	1.465
1088778	ENSG00000090889	23888	KIF4A	kinesin family member 4A	24137	X	n/a	n/a	4.21e-01	1.465
1088919	ENSG00000095739	25554	BAMBI	BMP and activin membrane-bound inhibitor homolog (Xenopus laevis)	25805	10	n/a	n/a	5.33e-01	1.464
1098825	ENSG00000166478	7658	ZNF143	zinc finger protein 143	7702	11	n/a	n/a	5.09e-01	1.464
279889596	ENSG00000234488	0	AC096664.1	AC096664.1	0	2	n/a	n/a	4.20e-01	1.464
1104580	ENSG00000198342	55775	ZNF442	zinc finger protein 442	79973	19	n/a	n/a	5.39e-01	1.464
279883963	ENSG00000233968	0	RP11-354E11.2	RP11-354E11.2	0	10	n/a	n/a	4.77e-01	1.464
279747835	ENSG00000218422	0	AC016773.1	AC016773.1	0	4	n/a	n/a	4.04e-01	1.463
1091742	ENSG00000118707	37896	TGIF2	TGFB-induced factor homeobox 2	60436	20	n/a	n/a	4.06e-01	1.463
279728145	ENSG00000214121	0	RP11-382H24.3	RP11-382H24.3	0	9	n/a	n/a	5.50e-01	1.463
1095606	ENSG00000145284	55768	SCD5	stearoyl-CoA desaturase 5	79966	4	n/a	n/a	4.92e-01	1.463
1093691	ENSG00000133687	58091	TMTC1	transmembrane and tetratricopeptide repeat containing 1	83857	12	n/a	n/a	5.44e-01	1.462
279734845	ENSG00000214917	0	RP11-53I6.1	RP11-53I6.1	0	18	n/a	n/a	4.95e-01	1.462
1102555	ENSG00000184304	5555	PRKD1	protein kinase D1	5587	14	n/a	n/a	4.99e-01	1.462
280044069	ENSG00000251948	0	AC092279.1	AC092279.1	0	19	n/a	n/a	4.65e-01	1.462
1097108	ENSG00000157985	78292	AGAP1	ArfGAP with GTPase domain, ankyrin repeat and PH domain 1	116987	2	n/a	n/a	5.02e-01	1.462
1090446	ENSG00000108561	704	C1QBP	complement component 1, q subcomponent binding protein	708	17	n/a	n/a	5.47e-01	1.461
1103629	ENSG00000188730	119592	VWC2	von Willebrand factor C domain containing 2	375567	7	n/a	n/a	4.05e-01	1.461
1099744	ENSG00000170276	3296	HSPB2	heat shock 27kDa protein 2	3316	11	n/a	n/a	4.96e-01	1.461
1094401	ENSG00000137502	27059	RAB30	RAB30, member RAS oncogene family	27314	11	n/a	n/a	5.40e-01	1.461
1092184	ENSG00000122550	35260	KLHL7	kelch-like 7 (Drosophila)	55975	7	n/a	n/a	5.42e-01	1.460
279982870	ENSG00000244213	0	ZFAND6P1	zinc finger, AN1-type domain 6 pseudogene 1	0	9	n/a	n/a	5.49e-01	1.460
1107954	ENSG00000232119	28721	MCTS1	malignant T cell amplified sequence 1	28985	X	n/a	n/a	5.42e-01	1.460
1091931	ENSG00000120278	36753	PLEKHG1	pleckstrin homology domain containing, family G (with RhoGef domain) member 1	57480	6	n/a	n/a	5.55e-01	1.460
279719855	ENSG00000213189	0	BTF3L4P2	basic transcription factor 3-like 4 pseudogene 2	0	2	n/a	n/a	5.59e-01	1.460
280016919	ENSG00000249719	0	RP3-486L4.3	RP3-486L4.3	0	6	n/a	n/a	5.58e-01	1.460
1096409	ENSG00000151967	29703	SCHIP1	schwannomin interacting protein 1	29970	3	n/a	n/a	5.41e-01	1.460
279889918	ENSG00000234518	0	RP5-837D10.2	RP5-837D10.2	0	1	n/a	n/a	4.95e-01	1.459
279943869	ENSG00000239917	0	RPS10P16	ribosomal protein S10 pseudogene 16	0	8	n/a	n/a	5.40e-01	1.459
1094983	ENSG00000141030	8467	COPS3	COP9 constitutive photomorphogenic homolog subunit 3 (Arabidopsis)	8533	17	n/a	n/a	5.70e-01	1.459
279829341	ENSG00000229132	0	EIF4A1P10	eukaryotic translation initiation factor 4A1 pseudogene 10	0	X	n/a	n/a	5.72e-01	1.459
1096533	ENSG00000152952	5320	PLOD2	procollagen-lysine, 2-oxoglutarate 5-dioxygenase 2	5352	3	n/a	n/a	5.04e-01	1.459
279827248	ENSG00000228938	0	SNRPD2P1	small nuclear ribonucleoprotein D2 pseudogene 1	0	10	n/a	n/a	5.67e-01	1.458
279987831	ENSG00000244691	0	RP11-600F24.2	RP11-600F24.2	0	14	n/a	n/a	5.04e-01	1.458
1098040	ENSG00000163638	36278	ADAMTS9	ADAM metallopeptidase with thrombospondin type 1 motif, 9	56999	3	n/a	n/a	5.04e-01	1.458
1106357	ENSG00000215492	0	HNRNPA1P7	heterogeneous nuclear ribonucleoprotein A1 pseudogene 7	0	18	n/a	n/a	4.04e-01	1.458
1096863	ENSG00000155959	7368	VBP1	von Hippel-Lindau binding protein 1	7411	X	n/a	n/a	5.09e-01	1.458
1091757	ENSG00000118939	7304	UCHL3	ubiquitin carboxyl-terminal esterase L3 (ubiquitin thiolesterase)	7347	13	n/a	n/a	5.67e-01	1.457
1104555	ENSG00000198242	6115	RPL23A	ribosomal protein L23a	6147	17	n/a	n/a	5.41e-01	1.457
279848684	ENSG00000230865	0	AC073621.3	AC073621.3	0	17	n/a	n/a	5.35e-01	1.457
1088286	ENSG00000078114	10382	NEBL	nebulette	10529	10	n/a	n/a	5.48e-01	1.457
280036255	ENSG00000251254	0	GTF2F2P1	general transcription factor IIF, polypeptide 2 pseudogene 1	0	4	n/a	n/a	5.72e-01	1.457
1091402	ENSG00000115944	9043	COX7A2L	cytochrome c oxidase subunit VIIa polypeptide 2 like	9167	2	n/a	n/a	5.45e-01	1.457
279893250	ENSG00000234785	0	RP1-241P17.3	RP1-241P17.3	0	X	n/a	n/a	4.06e-01	1.457
1093749	ENSG00000134121	10594	CHL1	cell adhesion molecule with homology to L1CAM (close homolog of L1)	10752	3	n/a	n/a	4.08e-01	1.457
279744975	ENSG00000216657	0	RP3-406P24.1	RP3-406P24.1	0	6	n/a	n/a	5.39e-01	1.456
1087724	ENSG00000063046	1960	EIF4B	eukaryotic translation initiation factor 4B	1975	12	n/a	n/a	4.97e-01	1.456
1100309	ENSG00000172602	27034	RND1	Rho family GTPase 1	27289	12	n/a	n/a	5.39e-01	1.456
1090096	ENSG00000105856	26704	HBP1	HMG-box transcription factor 1	26959	7	n/a	n/a	4.98e-01	1.456
1087574	ENSG00000052802	6273	MSMO1	methylsterol monooxygenase 1	6307	4	n/a	n/a	5.44e-01	1.455
279781257	ENSG00000224864	0	CTC-260E6.2	CTC-260E6.2	0	19	n/a	n/a	5.02e-01	1.455
1101088	ENSG00000176731	125638	C8orf59	chromosome 8 open reading frame 59	401466	8	n/a	n/a	5.40e-01	1.455
1102883	ENSG00000185652	4877	NTF3	neurotrophin 3	4908	12	n/a	n/a	4.31e-01	1.455
279880752	ENSG00000233688	0	CTD-2183H9.3	CTD-2183H9.3	0	X	n/a	n/a	5.46e-01	1.454
279774686	ENSG00000224291	0	AC012671.2	AC012671.2	0	2	n/a	n/a	5.38e-01	1.454
1095998	ENSG00000148303	6098	RPL7A	ribosomal protein L7a	6130	9	n/a	n/a	5.46e-01	1.454
280036084	ENSG00000251235	0	RP11-156N15.1	RP11-156N15.1	0	5	n/a	n/a	5.34e-01	1.454
1097841	ENSG00000163001	76627	CCDC104	coiled-coil domain containing 104	112942	2	n/a	n/a	5.40e-01	1.454
1088467	ENSG00000083312	3817	TNPO1	transportin 1	3842	5	n/a	n/a	4.94e-01	1.454
279853522	ENSG00000231300	0	EZH2P1	enhancer of zeste homolog 2 (Drosophila) pseudogene 1	0	21	n/a	n/a	4.21e-01	1.454
279963217	ENSG00000242140	0	RP11-262M14.2	RP11-262M14.2	0	3	n/a	n/a	5.43e-01	1.453
280113159	ENSG00000258232	0	RP11-161H23.5	RP11-161H23.5	0	12	n/a	n/a	5.03e-01	1.453
279976203	ENSG00000243538	0	CTB-55B8.1	CTB-55B8.1	0	5	n/a	n/a	5.39e-01	1.453
280010734	ENSG00000249207	0	RP11-360F5.1	RP11-360F5.1	0	4	n/a	n/a	5.47e-01	1.453
1099173	ENSG00000167842	54843	MIS12	MIS12, MIND kinetochore complex component, homolog (S. pombe)	79003	17	n/a	n/a	5.25e-01	1.453
1102485	ENSG00000184005	90352	ST6GALNAC3	ST6 (alpha-N-acetyl-neuraminyl-2,3-beta-galactosyl-1,3)-N-acetylgalactosaminide alpha-2,6-sialyltransferase 3	256435	1	n/a	n/a	5.48e-01	1.453
1099140	ENSG00000167747	58990	C19orf48	chromosome 19 open reading frame 48	84798	19	n/a	n/a	5.59e-01	1.453
279980848	ENSG00000243988	0	RP11-325K4.1	RP11-325K4.1	0	16	n/a	n/a	5.11e-01	1.452
1095568	ENSG00000144895	58156	EIF2A	eukaryotic translation initiation factor 2A, 65kDa	83939	3	n/a	n/a	5.11e-01	1.452
279749960	ENSG00000219790	0	RP11-129K24.3	RP11-129K24.3	0	6	n/a	n/a	5.43e-01	1.452
1100151	ENSG00000171951	7811	SCG2	secretogranin II	7857	2	n/a	n/a	4.37e-01	1.452
1105795	ENSG00000213002	0	AC120194.1	AC120194.1	0	8	n/a	n/a	5.12e-01	1.452
280067631	ENSG00000254208	0	RP11-219B4.3	RP11-219B4.3	0	8	n/a	n/a	5.71e-01	1.452
1095536	ENSG00000144713	6129	RPL32	ribosomal protein L32	6161	3	n/a	n/a	5.43e-01	1.452
1099185	ENSG00000167900	7040	TK1	thymidine kinase 1, soluble	7083	17	n/a	n/a	5.03e-01	1.452
280022525	ENSG00000250144	0	RP11-553P9.1	RP11-553P9.1	0	4	n/a	n/a	5.38e-01	1.451
1088404	ENSG00000081181	381	ARG2	arginase, type II	384	14	n/a	n/a	5.03e-01	1.451
1088393	ENSG00000081019	33956	RSBN1	round spermatid basic protein 1	54665	1	n/a	n/a	4.92e-01	1.451
279837044	ENSG00000229847	0	EMX2OS	EMX2 opposite strand/antisense RNA (non-protein coding)	0	10	n/a	n/a	5.04e-01	1.451
279916038	ENSG00000236924	0	RP11-390F4.6	RP11-390F4.6	0	9	n/a	n/a	5.23e-01	1.451
1091851	ENSG00000119718	8813	EIF2B2	eukaryotic translation initiation factor 2B, subunit 2 beta, 39kDa	8892	14	n/a	n/a	4.82e-01	1.451
280032535	ENSG00000250956	0	CTB-88F18.3	CTB-88F18.3	0	5	n/a	n/a	5.34e-01	1.450
1101196	ENSG00000177283	8267	FZD8	frizzled family receptor 8	8325	10	n/a	n/a	4.92e-01	1.450
1093782	ENSG00000134278	36186	SPIRE1	spire homolog 1 (Drosophila)	56907	18	n/a	n/a	5.26e-01	1.450
279907112	ENSG00000236090	0	LDHAP3	lactate dehydrogenase A pseudogene 3	0	2	n/a	n/a	5.44e-01	1.450
279747276	ENSG00000218069	0	RSL24D1P1	ribosomal L24 domain containing 1 pseudogene 1	0	6	n/a	n/a	4.04e-01	1.450
279819235	ENSG00000228232	0	GAPDHP1	glyceraldehyde-3-phosphate dehydrogenase pseudogene 1	0	X	n/a	n/a	5.51e-01	1.449
279813299	ENSG00000227682	0	ATP5A1P2	ATP synthase, H+ transporting, mitochondrial F1 complex, alpha subunit 1 pseudogene 2	0	2	n/a	n/a	5.69e-01	1.449
1093161	ENSG00000130332	31170	LSM7	LSM7 homolog, U6 small nuclear RNA associated (S. cerevisiae)	51690	19	n/a	n/a	5.00e-01	1.449
280131894	ENSG00000259378	0	RP11-105D1.2	RP11-105D1.2	0	15	n/a	n/a	5.43e-01	1.449
279900456	ENSG00000235449	0	RP11-480I12.2	RP11-480I12.2	0	1	n/a	n/a	5.04e-01	1.448
1100683	ENSG00000174547	41527	MRPL11	mitochondrial ribosomal protein L11	65003	11	n/a	n/a	5.39e-01	1.448
1095974	ENSG00000148123	34175	RP11-35N6.1	Lipid phosphate phosphatase-related protein type 1	54886	9	n/a	n/a	4.11e-01	1.448
279912368	ENSG00000236570	0	AC105765.1	AC105765.1	0	3	n/a	n/a	5.42e-01	1.448
1108134	ENSG00000233224	8278	HIST1H2AM	histone cluster 1, H2am	8336	6	n/a	n/a	5.01e-01	1.448
1100479	ENSG00000173451	57833	THAP2	THAP domain containing, apoptosis associated protein 2	83591	12	n/a	n/a	5.06e-01	1.447
1096627	ENSG00000153879	1047	CEBPG	CCAAT/enhancer binding protein (C/EBP), gamma	1054	19	n/a	n/a	5.39e-01	1.447
1095556	ENSG00000144834	28850	TAGLN3	transgelin 3	29114	3	n/a	n/a	5.19e-01	1.447
279855800	ENSG00000231503	0	RP11-118B22.3	RP11-118B22.3	0	12	n/a	n/a	4.27e-01	1.447
280118974	ENSG00000258644	0	RP11-718G2.3	RP11-718G2.3	0	14	n/a	n/a	5.04e-01	1.447
279748706	ENSG00000219146	0	RP11-134L4.1	RP11-134L4.1	0	6	n/a	n/a	5.11e-01	1.446
279951288	ENSG00000240759	0	RP11-25I15.1	RP11-25I15.1	0	12	n/a	n/a	4.92e-01	1.446
279874791	ENSG00000233155	0	HMGA1P8	high mobility group AT-hook 1 pseudogene 8	0	2	n/a	n/a	5.46e-01	1.446
1088899	ENSG00000095209	34440	TMEM38B	transmembrane protein 38B	55151	9	n/a	n/a	5.48e-01	1.446
1098091	ENSG00000163808	36271	KIF15	kinesin family member 15	56992	3	n/a	n/a	4.49e-01	1.446
1089416	ENSG00000101444	188	AHCY	adenosylhomocysteinase	191	20	n/a	n/a	5.66e-01	1.446
279872693	ENSG00000232992	0	AC023468.2	AC023468.2	0	2	n/a	n/a	5.41e-01	1.446
1093794	ENSG00000134323	4587	MYCN	v-myc myelocytomatosis viral related oncogene, neuroblastoma derived (avian)	4613	2	n/a	n/a	4.73e-01	1.446
1104755	ENSG00000198822	2896	GRM3	glutamate receptor, metabotropic 3	2913	7	n/a	n/a	4.27e-01	1.446
280128317	ENSG00000259172	0	RP11-299G20.2	RP11-299G20.2	0	15	n/a	n/a	5.04e-01	1.445
1095414	ENSG00000143870	9985	PDIA6	protein disulfide isomerase family A, member 6	10130	2	n/a	n/a	5.15e-01	1.445
1096967	ENSG00000156804	77623	FBXO32	F-box protein 32	114907	8	n/a	n/a	4.18e-01	1.445
279736347	ENSG00000215030	0	AC073621.1	AC073621.1	0	17	n/a	n/a	5.10e-01	1.445
279843720	ENSG00000230435	0	AC004160.4	AC004160.4	0	7	n/a	n/a	4.07e-01	1.445
1099219	ENSG00000168002	5404	POLR2G	polymerase (RNA) II (DNA directed) polypeptide G	5436	11	n/a	n/a	5.57e-01	1.445
1092788	ENSG00000127022	817	CANX	calnexin	821	5	n/a	n/a	5.06e-01	1.445
1086981	ENSG00000006042	25771	TMEM98	transmembrane protein 98	26022	17	n/a	n/a	4.96e-01	1.445
1089245	ENSG00000100644	3073	HIF1A	hypoxia inducible factor 1, alpha subunit (basic helix-loop-helix transcription factor)	3091	14	n/a	n/a	5.02e-01	1.444
1089234	ENSG00000100601	8769	ALKBH1	alkB, alkylation repair homolog 1 (E. coli)	8846	14	n/a	n/a	5.52e-01	1.444
279929686	ENSG00000238076	0	RP1-290I10.4	RP1-290I10.4	0	6	n/a	n/a	5.30e-01	1.444
280133825	ENSG00000259486	0	ZIM2	Zinc finger imprinted 2	0	19	n/a	n/a	3.99e-01	1.444
279738866	ENSG00000215284	0	RP11-198M15.1	RP11-198M15.1	0	X	n/a	n/a	5.45e-01	1.444
279877828	ENSG00000233426	0	EIF3FP3	eukaryotic translation initiation factor 3, subunit F pseudogene 3	0	2	n/a	n/a	5.43e-01	1.444
279787481	ENSG00000225423	0	RP11-122F14.3	RP11-122F14.3	0	10	n/a	n/a	4.99e-01	1.444
1089658	ENSG00000103187	23161	COTL1	coactosin-like 1 (Dictyostelium)	23406	16	n/a	n/a	4.06e-01	1.444
279766427	ENSG00000223640	0	RP11-734K21.1	RP11-734K21.1	0	2	n/a	n/a	5.02e-01	1.444
280027899	ENSG00000250588	157120943	IQCJ-SCHIP1	IQCJ-SCHIP1 readthrough	100505385	3	n/a	n/a	5.39e-01	1.444
280131457	ENSG00000259352	0	RP11-109D20.2	RP11-109D20.2	0	15	n/a	n/a	5.40e-01	1.443
1087854	ENSG00000066651	37947	TRMT11	tRNA methyltransferase 11 homolog (S. cerevisiae)	60487	6	n/a	n/a	5.41e-01	1.443
1095985	ENSG00000148204	94824	CRB2	crumbs homolog 2 (Drosophila)	286204	9	n/a	n/a	4.97e-01	1.443
279912261	ENSG00000236552	171027	RPL13AP5	ribosomal protein L13a pseudogene 5	728658	10	n/a	n/a	5.09e-01	1.443
1104158	ENSG00000197061	8306	HIST1H4C	histone cluster 1, H4c	8364	6	n/a	n/a	4.97e-01	1.443
279808849	ENSG00000227241	0	AC011998.4	AC011998.4	0	2	n/a	n/a	5.39e-01	1.443
1108439	ENSG00000235297	0	RP11-504H5.1	RP11-504H5.1	0	18	n/a	n/a	5.42e-01	1.442
279869182	ENSG00000232676	0	ADH5P2	alcohol dehydrogenase 5 (class III), chi polypeptide, pseudogene 2	0	1	n/a	n/a	5.45e-01	1.442
1104188	ENSG00000197157	26789	SND1	staphylococcal nuclease and tudor domain containing 1	27044	7	n/a	n/a	7.08e-01	1.442
1095195	ENSG00000142657	5194	PGD	phosphogluconate dehydrogenase	5226	1	n/a	n/a	5.41e-01	1.442
1099151	ENSG00000167768	3823	KRT1	keratin 1	3848	12	n/a	n/a	5.01e-01	1.442
1096736	ENSG00000154721	37308	JAM2	junctional adhesion molecule 2	58494	21	n/a	n/a	5.13e-01	1.442
279750066	ENSG00000219928	0	RP11-40C6.2	RP11-40C6.2	0	9	n/a	n/a	5.79e-01	1.442
1091068	ENSG00000113328	895	CCNG1	cyclin G1	900	5	n/a	n/a	5.02e-01	1.442
1094453	ENSG00000137807	9353	KIF23	kinesin family member 23	9493	15	n/a	n/a	4.25e-01	1.441
1088065	ENSG00000072415	40999	MPP5	membrane protein, palmitoylated 5 (MAGUK p55 subfamily member 5)	64398	14	n/a	n/a	4.93e-01	1.441
279975687	ENSG00000243498	0	UBA52P5	ubiquitin A-52 residue ribosomal protein fusion product 1 pseudogene 5	0	8	n/a	n/a	5.39e-01	1.441
279769646	ENSG00000223911	0	AC009480.3	AC009480.3	0	2	n/a	n/a	5.05e-01	1.441
1093977	ENSG00000135387	4051	CAPRIN1	cell cycle associated protein 1	4076	11	n/a	n/a	5.25e-01	1.441
1093698	ENSG00000133740	1863	E2F5	E2F transcription factor 5, p130-binding	1875	8	n/a	n/a	5.44e-01	1.441
1099995	ENSG00000171310	30005	CHST11	carbohydrate (chondroitin 4) sulfotransferase 11	50515	12	n/a	n/a	5.41e-01	1.441
1099622	ENSG00000169738	30663	DCXR	dicarbonyl/L-xylulose reductase	51181	17	n/a	n/a	5.07e-01	1.441
1094994	ENSG00000141101	28723	NOB1	NIN1/RPN12 binding protein 1 homolog (S. cerevisiae)	28987	16	n/a	n/a	5.55e-01	1.441
1093622	ENSG00000133104	22866	SPG20	spastic paraplegia 20 (Troyer syndrome)	23111	13	n/a	n/a	4.93e-01	1.441
279975037	ENSG00000243445	0	RP11-715J22.1	RP11-715J22.1	0	16	n/a	n/a	5.19e-01	1.440
1090992	ENSG00000112695	1338	COX7A2	cytochrome c oxidase subunit VIIa polypeptide 2 (liver)	1347	6	n/a	n/a	5.41e-01	1.440
279882622	ENSG00000233859	0	ADH5P4	alcohol dehydrogenase 5 (class III), chi polypeptide, pseudogene 4	0	6	n/a	n/a	5.06e-01	1.440
1095795	ENSG00000146670	76638	CDCA5	cell division cycle associated 5	113130	11	n/a	n/a	4.17e-01	1.439
279962533	ENSG00000242060	0	RP11-795H16.1	RP11-795H16.1	0	18	n/a	n/a	5.41e-01	1.439
1102644	ENSG00000184678	8291	HIST2H2BE	histone cluster 2, H2be	8349	1	n/a	n/a	3.98e-01	1.439
1097057	ENSG00000157542	3738	KCNJ6	potassium inwardly-rectifying channel, subfamily J, member 6	3763	21	n/a	n/a	4.93e-01	1.439
1098023	ENSG00000163611	81047	SPICE1	spindle and centriole associated protein 1	152185	3	n/a	n/a	5.39e-01	1.439
1087798	ENSG00000065361	2050	ERBB3	v-erb-b2 erythroblastic leukemia viral oncogene homolog 3 (avian)	2065	12	n/a	n/a	5.02e-01	1.438
1095856	ENSG00000147140	4810	NONO	non-POU domain containing, octamer-binding	4841	X	n/a	n/a	5.34e-01	1.438
279901845	ENSG00000235582	0	RP11-448G4.2	RP11-448G4.2	0	1	n/a	n/a	4.99e-01	1.438
279806538	ENSG00000227040	0	RP11-533F5.2	RP11-533F5.2	0	4	n/a	n/a	5.26e-01	1.438
279790476	ENSG00000225674	0	IPO7P2	importin 7 pseudogene 2	0	13	n/a	n/a	5.04e-01	1.438
279726836	ENSG00000214009	0	RP4-774G10.1	RP4-774G10.1	0	X	n/a	n/a	4.23e-01	1.437
1091284	ENSG00000115239	1023118	ASB3	ankyrin repeat and SOCS box containing 3	100302652	2	n/a	n/a	5.70e-01	1.437
1094030	ENSG00000135624	10427	CCT7	chaperonin containing TCP1, subunit 7 (eta)	10574	2	n/a	n/a	5.69e-01	1.437
1088842	ENSG00000092199	3163	HNRNPC	heterogeneous nuclear ribonucleoprotein C (C1/C2)	3183	14	n/a	n/a	5.33e-01	1.437
1101944	ENSG00000181690	5292	PLAG1	pleiomorphic adenoma gene 1	5324	8	n/a	n/a	5.19e-01	1.437
1100661	ENSG00000174444	6092	RPL4	ribosomal protein L4	6124	15	n/a	n/a	5.53e-01	1.437
1098340	ENSG00000164597	10319	COG5	component of oligomeric golgi complex 5	10466	7	n/a	n/a	5.64e-01	1.437
1094628	ENSG00000138670	81098	RASGEF1B	RasGEF domain family, member 1B	153020	4	n/a	n/a	5.48e-01	1.436
1102956	ENSG00000185942	94817	NKAIN3	Na+/K+ transporting ATPase interacting 3	286183	8	n/a	n/a	5.04e-01	1.436
1087925	ENSG00000068784	34422	SRBD1	S1 RNA binding domain 1	55133	2	n/a	n/a	5.09e-01	1.436
1095583	ENSG00000145050	7827	MANF	mesencephalic astrocyte-derived neurotrophic factor	7873	3	n/a	n/a	5.09e-01	1.436
280091690	ENSG00000255967	0	RP11-438L7.3	RP11-438L7.3	0	12	n/a	n/a	5.09e-01	1.436
279998510	ENSG00000248180	0	GAPDHP60	glyceraldehyde-3-phosphate dehydrogenase pseudogene 60	0	4	n/a	n/a	5.03e-01	1.436
1089431	ENSG00000101542	28053	CDH20	cadherin 20, type 2	28316	18	n/a	n/a	5.40e-01	1.436
279752261	ENSG00000221160	1023051	MIR1281	microRNA 1281	100302237	22	n/a	n/a	4.26e-01	1.435
1090276	ENSG00000107105	1978	ELAVL2	ELAV (embryonic lethal, abnormal vision, Drosophila)-like 2 (Hu antigen B)	1993	9	n/a	n/a	5.37e-01	1.435
1089574	ENSG00000102678	2239	FGF9	fibroblast growth factor 9 (glia-activating factor)	2254	13	n/a	n/a	4.45e-01	1.435
279545377	ENSG00000185031	0	RP11-182I10.4	RP11-182I10.4	0	1	n/a	n/a	5.42e-01	1.435
1094324	ENSG00000137094	25571	DNAJB5	DnaJ (Hsp40) homolog, subfamily B, member 5	25822	9	n/a	n/a	5.00e-01	1.435
1093802	ENSG00000134363	10321	FST	follistatin	10468	5	n/a	n/a	4.95e-01	1.435
1094412	ENSG00000137573	22968	SULF1	sulfatase 1	23213	8	n/a	n/a	4.27e-01	1.435
280088312	ENSG00000255581	0	RP11-69M1.4	RP11-69M1.4	0	12	n/a	n/a	5.09e-01	1.435
1088996	ENSG00000099804	992	CDC34	cell division cycle 34 homolog (S. cerevisiae)	997	19	n/a	n/a	5.40e-01	1.435
1097390	ENSG00000160207	10919	HSF2BP	heat shock transcription factor 2 binding protein	11077	21	n/a	n/a	4.98e-01	1.435
1094301	ENSG00000136942	11064	RPL35	ribosomal protein L35	11224	9	n/a	n/a	4.92e-01	1.435
280132606	ENSG00000259419	0	RP11-17L5.2	RP11-17L5.2	0	15	n/a	n/a	5.15e-01	1.434
1105959	ENSG00000213988	7600	ZNF90	zinc finger protein 90	7643	19	n/a	n/a	5.01e-01	1.434
1087665	ENSG00000058729	35070	RIOK2	RIO kinase 2 (yeast)	55781	5	n/a	n/a	5.10e-01	1.434
1096447	ENSG00000152256	5131	PDK1	pyruvate dehydrogenase kinase, isozyme 1	5163	2	n/a	n/a	5.39e-01	1.434
279763829	ENSG00000223427	0	AC016716.1	AC016716.1	0	2	n/a	n/a	5.81e-01	1.434
279912052	ENSG00000236533	0	AC009413.2	AC009413.2	0	2	n/a	n/a	5.39e-01	1.434
1087562	ENSG00000051180	5856	RAD51	RAD51 homolog (S. cerevisiae)	5888	15	n/a	n/a	4.15e-01	1.434
1088434	ENSG00000082153	9545	BZW1	basic leucine zipper and W2 domains 1	9689	2	n/a	n/a	5.40e-01	1.434
1102796	ENSG00000185262	94136	FAM100B	family with sequence similarity 100, member B	283991	17	n/a	n/a	5.04e-01	1.433
1096988	ENSG00000156976	1959	EIF4A2	eukaryotic translation initiation factor 4A2	1974	3	n/a	n/a	5.19e-01	1.433
279944075	ENSG00000239943	0	AC079460.1	AC079460.1	0	12	n/a	n/a	5.02e-01	1.433
1106051	ENSG00000214314	0	AC073063.1	AC073063.1	0	7	n/a	n/a	5.05e-01	1.433
1104149	ENSG00000197044	79101	ZNF441	zinc finger protein 441	126068	19	n/a	n/a	5.46e-01	1.432
280082817	ENSG00000255201	0	RP11-350N15.4	RP11-350N15.4	0	8	n/a	n/a	4.01e-01	1.432
280095127	ENSG00000256356	0	RP11-320N7.3	RP11-320N7.3	0	12	n/a	n/a	5.64e-01	1.432
1088030	ENSG00000071539	9185	TRIP13	thyroid hormone receptor interactor 13	9319	5	n/a	n/a	4.99e-01	1.432
279902793	ENSG00000235672	0	AC090286.2	AC090286.2	0	17	n/a	n/a	5.12e-01	1.431
1092468	ENSG00000124614	6171	RPS10	ribosomal protein S10	6204	6	n/a	n/a	5.12e-01	1.431
1090767	ENSG00000111266	56595	DUSP16	dual specificity phosphatase 16	80824	12	n/a	n/a	5.33e-01	1.431
280003440	ENSG00000248590	0	GLDCP	GLDCP	0	4	n/a	n/a	5.02e-01	1.430
279799327	ENSG00000226421	0	AC018641.6	AC018641.6	0	7	n/a	n/a	4.98e-01	1.430
279882358	ENSG00000233837	0	EIF3LP2	eukaryotic translation initiation factor 3, subunit L pseudogene 2	0	10	n/a	n/a	5.63e-01	1.430
279620046	ENSG00000197258	0	EIF4BP6	eukaryotic translation initiation factor 4B pseudogene 6	0	7	n/a	n/a	4.93e-01	1.430
1099028	ENSG00000167315	10302	ACAA2	acetyl-CoA acyltransferase 2	10449	18	n/a	n/a	4.94e-01	1.430
279843429	ENSG00000230406	0	AC079834.1	AC079834.1	0	2	n/a	n/a	4.98e-01	1.430
280075692	ENSG00000254772	1924	EEF1G	eukaryotic translation elongation factor 1 gamma	1937	11	n/a	n/a	5.04e-01	1.430
278743751	ENSG00000101898	0	RP3-324O17.4	RP3-324O17.4	0	20	n/a	n/a	5.55e-01	1.429
1088281	ENSG00000078053	270	AMPH	amphiphysin	273	7	n/a	n/a	4.03e-01	1.429
1094633	ENSG00000138685	2232	FGF2	fibroblast growth factor 2 (basic)	2247	4	n/a	n/a	5.39e-01	1.429
1093805	ENSG00000134371	55380	CDC73	cell division cycle 73, Paf1/RNA polymerase II complex component, homolog (S. cerevisiae)	79577	1	n/a	n/a	3.98e-01	1.429
1091210	ENSG00000114686	11062	MRPL3	mitochondrial ribosomal protein L3	11222	3	n/a	n/a	5.51e-01	1.429
279747910	ENSG00000218483	0	RP11-554D15.2	RP11-554D15.2	0	6	n/a	n/a	4.93e-01	1.429
1091172	ENSG00000114346	1882	ECT2	epithelial cell transforming sequence 2 oncogene	1894	3	n/a	n/a	4.29e-01	1.429
279751205	ENSG00000220925	0	IGBP1-AS2	IGBP1 antisense RNA 2 (non-protein coding)	0	X	n/a	n/a	5.45e-01	1.429
279722878	ENSG00000213540	0	RP11-486G15.1	RP11-486G15.1	0	1	n/a	n/a	5.37e-01	1.429
1088130	ENSG00000074219	8402	TEAD2	TEA domain family member 2	8463	19	n/a	n/a	4.21e-01	1.428
1088592	ENSG00000087077	7162	TRIP6	thyroid hormone receptor interactor 6	7205	7	n/a	n/a	5.10e-01	1.428
1090403	ENSG00000108298	6111	RPL19	ribosomal protein L19	6143	17	n/a	n/a	5.73e-01	1.428
1099639	ENSG00000169813	3165	HNRNPF	heterogeneous nuclear ribonucleoprotein F	3185	10	n/a	n/a	5.04e-01	1.428
1098208	ENSG00000164117	26017	FBXO8	F-box protein 8	26269	4	n/a	n/a	5.04e-01	1.427
1091554	ENSG00000117000	5986	RLF	rearranged L-myc fusion	6018	1	n/a	n/a	5.11e-01	1.427
1096719	ENSG00000154553	27040	PDLIM3	PDZ and LIM domain 3	27295	4	n/a	n/a	5.41e-01	1.427
1095652	ENSG00000145675	5263	PIK3R1	phosphoinositide-3-kinase, regulatory subunit 1 (alpha)	5295	5	n/a	n/a	4.99e-01	1.427
279727399	ENSG00000214047	0	RPS11P7	ribosomal protein S11 pseudogene 7	0	X	n/a	n/a	5.04e-01	1.427
279722335	ENSG00000213467	0	HMGB1P37	high mobility group box 1 pseudogene 37	0	9	n/a	n/a	5.40e-01	1.427
1087195	ENSG00000013306	31109	SLC25A39	solute carrier family 25, member 39	51629	17	n/a	n/a	5.03e-01	1.427
1096637	ENSG00000153936	9509	HS2ST1	heparan sulfate 2-O-sulfotransferase 1	9653	1	n/a	n/a	5.38e-01	1.426
280073753	ENSG00000254644	0	RP11-5A11.2	RP11-5A11.2	0	8	n/a	n/a	5.73e-01	1.426
279832400	ENSG00000229399	0	RP11-378J18.6	RP11-378J18.6	0	1	n/a	n/a	4.93e-01	1.426
1100497	ENSG00000173545	59914	ZNF622	zinc finger protein 622	90441	5	n/a	n/a	5.48e-01	1.426
1095337	ENSG00000143479	8383	DYRK3	dual-specificity tyrosine-(Y)-phosphorylation regulated kinase 3	8444	1	n/a	n/a	5.57e-01	1.426
279861930	ENSG00000232024	0	LSM12P1	LSM12 homolog (S. cerevisiae) pseudogene 1	0	8	n/a	n/a	5.41e-01	1.426
279949912	ENSG00000240579	0	RP11-20L24.1	RP11-20L24.1	0	7	n/a	n/a	5.49e-01	1.425
279792290	ENSG00000225814	0	GRPEL2P2	GrpE-like 2, mitochondrial (E. coli) pseudogene 2	0	X	n/a	n/a	5.25e-01	1.425
279928280	ENSG00000237951	0	PPIL1P1	peptidylprolyl isomerase (cyclophilin)-like 1 pseudogene 1	0	2	n/a	n/a	4.93e-01	1.425
1088128	ENSG00000074201	1198	CLNS1A	chloride channel, nucleotide-sensitive, 1A	1207	11	n/a	n/a	4.97e-01	1.425
1090826	ENSG00000111678	76653	C12orf57	chromosome 12 open reading frame 57	113246	12	n/a	n/a	5.09e-01	1.425
279993743	ENSG00000246705	35055	H2AFJ	H2A histone family, member J	55766	12	n/a	n/a	5.65e-01	1.425
280087192	ENSG00000255508	0	MIR3654	microRNA 3654	0	11	n/a	n/a	5.05e-01	1.425
1099258	ENSG00000168152	55528	THAP9	THAP domain containing 9	79725	4	n/a	n/a	4.98e-01	1.424
1105440	ENSG00000205323	58534	SARNP	SAP domain containing ribonucleoprotein	84324	12	n/a	n/a	5.10e-01	1.424
1105860	ENSG00000213424	79055	KRT222	keratin 222	125113	17	n/a	n/a	4.95e-01	1.424
280038761	ENSG00000251433	0	RP11-540E16.1	RP11-540E16.1	0	4	n/a	n/a	5.42e-01	1.424
1101242	ENSG00000177485	9865	ZBTB33	zinc finger and BTB domain containing 33	10009	X	n/a	n/a	4.95e-01	1.424
1092045	ENSG00000121152	23152	NCAPH	non-SMC condensin I complex, subunit H	23397	2	n/a	n/a	4.31e-01	1.424
1101096	ENSG00000176771	110103	NCKAP5	NCK-associated protein 5	344148	2	n/a	n/a	4.11e-01	1.424
280104672	ENSG00000257376	0	RP11-328C8.2	RP11-328C8.2	0	12	n/a	n/a	4.12e-01	1.424
1103406	ENSG00000187840	1963	EIF4EBP1	eukaryotic translation initiation factor 4E binding protein 1	1978	8	n/a	n/a	5.39e-01	1.424
1088884	ENSG00000094796	3856	KRT31	keratin 31	3881	17	n/a	n/a	4.63e-01	1.424
279836646	ENSG00000229807	7460	XIST	X (inactive)-specific transcript (non-protein coding)	7503	X	n/a	n/a	4.74e-01	1.424
1092374	ENSG00000124171	58812	PARD6B	par-6 partitioning defective 6 homolog beta (C. elegans)	84612	20	n/a	n/a	5.38e-01	1.424
1104242	ENSG00000197358	0	BNIP3P1	BCL2/adenovirus E1B 19kDa interacting protein 3 pseudogene 1	0	14	n/a	n/a	5.63e-01	1.424
1103564	ENSG00000188486	2997	H2AFX	H2A histone family, member X	3014	11	n/a	n/a	4.02e-01	1.423
1091214	ENSG00000114738	7821	MAPKAPK3	mitogen-activated protein kinase-activated protein kinase 3	7867	3	n/a	n/a	5.59e-01	1.423
1092182	ENSG00000122547	56591	EEPD1	endonuclease/exonuclease/phosphatase family domain containing 1	80820	7	n/a	n/a	4.98e-01	1.423
1098586	ENSG00000165591	81402	FAAH2	fatty acid amide hydrolase 2	158584	X	n/a	n/a	5.60e-01	1.423
1102968	ENSG00000185973	34506	TMLHE	trimethyllysine hydroxylase, epsilon	55217	X	n/a	n/a	5.38e-01	1.423
1088559	ENSG00000086065	30990	CHMP5	charged multivesicular body protein 5	51510	9	n/a	n/a	5.29e-01	1.423
1096528	ENSG00000152932	77715	RAB3C	RAB3C, member RAS oncogene family	115827	5	n/a	n/a	5.04e-01	1.423
279925078	ENSG00000237676	0	AC138972.1	AC138972.1	0	3	n/a	n/a	5.04e-01	1.423
1093438	ENSG00000132010	7525	ZNF20	zinc finger protein 20	7568	19	n/a	n/a	5.43e-01	1.423
1099178	ENSG00000167862	3376	ICT1	immature colon carcinoma transcript 1	3396	17	n/a	n/a	5.40e-01	1.422
279659744	ENSG00000200087	0	SNORA73B	small nucleolar RNA, H/ACA box 73B	0	1	n/a	n/a	4.17e-01	1.422
279768795	ENSG00000223821	0	RP11-505P4.6	RP11-505P4.6	0	6	n/a	n/a	5.36e-01	1.422
279968011	ENSG00000242629	0	RP11-89C21.2	RP11-89C21.2	0	10	n/a	n/a	5.53e-01	1.422
1098787	ENSG00000166347	1517	CYB5A	cytochrome b5 type A (microsomal)	1528	18	n/a	n/a	5.40e-01	1.422
1090401	ENSG00000108294	5659	PSMB3	proteasome (prosome, macropain) subunit, beta type, 3	5691	17	n/a	n/a	5.38e-01	1.421
1091164	ENSG00000114251	7431	WNT5A	wingless-type MMTV integration site family, member 5A	7474	3	n/a	n/a	4.93e-01	1.421
1095807	ENSG00000146757	81719	ZNF92	zinc finger protein 92	168374	7	n/a	n/a	4.99e-01	1.421
1097521	ENSG00000161016	6100	RPL8	ribosomal protein L8	6132	8	n/a	n/a	5.09e-01	1.420
1095709	ENSG00000145982	10520	FARS2	phenylalanyl-tRNA synthetase 2, mitochondrial	10667	6	n/a	n/a	5.50e-01	1.420
279964912	ENSG00000242299	0	RP11-234A1.1	RP11-234A1.1	0	3	n/a	n/a	5.03e-01	1.420
279853735	ENSG00000231313	0	CLIC1P1	chloride intracellular channel 1 pseudogene 1	0	12	n/a	n/a	4.92e-01	1.420
1090900	ENSG00000112118	4147	MCM3	minichromosome maintenance complex component 3	4172	6	n/a	n/a	4.15e-01	1.420
280119003	ENSG00000258646	0	RP11-950C14.3	RP11-950C14.3	0	14	n/a	n/a	5.41e-01	1.420
1096451	ENSG00000152284	57683	TCF7L1	transcription factor 7-like 1 (T-cell specific, HMG-box)	83439	2	n/a	n/a	4.16e-01	1.420
279830124	ENSG00000229204	0	RP11-205M3.2	RP11-205M3.2	0	4	n/a	n/a	5.00e-01	1.420
1087096	ENSG00000008988	6191	RPS20	ribosomal protein S20	6224	8	n/a	n/a	4.17e-01	1.420
1091685	ENSG00000118197	57723	DDX59	DEAD (Asp-Glu-Ala-Asp) box polypeptide 59	83479	1	n/a	n/a	5.14e-01	1.420
1103605	ENSG00000188647	119609	PTAR1	protein prenyltransferase alpha subunit repeat containing 1	375743	9	n/a	n/a	4.03e-01	1.420
1087996	ENSG00000070669	437	ASNS	asparagine synthetase (glutamine-hydrolyzing)	440	7	n/a	n/a	4.02e-01	1.419
1087794	ENSG00000065320	9287	NTN1	netrin 1	9423	17	n/a	n/a	4.00e-01	1.419
279786821	ENSG00000225355	0	RP13-331H15.1	RP13-331H15.1	0	10	n/a	n/a	5.42e-01	1.419
279854402	ENSG00000231381	0	RNF2P1	ring finger protein 2 pseudogene 1	0	9	n/a	n/a	5.38e-01	1.419
1098106	ENSG00000163848	7663	ZNF148	zinc finger protein 148	7707	3	n/a	n/a	4.99e-01	1.419
279856126	ENSG00000231531	0	HINT1P1	histidine triad nucleotide binding protein 1 pseudogene 1	0	7	n/a	n/a	5.40e-01	1.419
1098557	ENSG00000165480	85714	SKA3	spindle and kinetochore associated complex subunit 3	221150	13	n/a	n/a	4.27e-01	1.418
1096906	ENSG00000156261	10547	CCT8	chaperonin containing TCP1, subunit 8 (theta)	10694	21	n/a	n/a	5.49e-01	1.418
1088681	ENSG00000089009	6096	RPL6	ribosomal protein L6	6128	12	n/a	n/a	5.11e-01	1.418
1091725	ENSG00000118518	57527	RNF146	ring finger protein 146	81847	6	n/a	n/a	4.81e-01	1.418
279462726	ENSG00000175147	0	C1orf126	chromosome 1 open reading frame 126	0	1	n/a	n/a	5.07e-01	1.418
1095938	ENSG00000147677	8598	EIF3H	eukaryotic translation initiation factor 3, subunit H	8667	8	n/a	n/a	5.39e-01	1.418
279849920	ENSG00000230988	0	RP11-661D19.1	RP11-661D19.1	0	14	n/a	n/a	5.06e-01	1.417
1096944	ENSG00000156531	58505	PHF6	PHD finger protein 6	84295	X	n/a	n/a	4.14e-01	1.417
1097951	ENSG00000163412	105958	EIF4E3	eukaryotic translation initiation factor 4E family member 3	317649	3	n/a	n/a	4.92e-01	1.417
1093963	ENSG00000135333	2030	EPHA7	EPH receptor A7	2045	6	n/a	n/a	5.09e-01	1.417
1105669	ENSG00000206417	0	H1FX-AS1	H1FX antisense RNA 1 (non-protein coding)	0	3	n/a	n/a	4.93e-01	1.417
279742126	ENSG00000215720	0	RP1-21O18.3	RP1-21O18.3	0	1	n/a	n/a	5.17e-01	1.417
1096704	ENSG00000154429	79167	C1orf96	chromosome 1 open reading frame 96	126731	1	n/a	n/a	5.35e-01	1.417
279918638	ENSG00000237154	0	MCFD2P1	multiple coagulation factor deficiency 2 pseudogene 1	0	6	n/a	n/a	5.40e-01	1.417
1088207	ENSG00000076003	4150	MCM6	minichromosome maintenance complex component 6	4175	2	n/a	n/a	4.97e-01	1.417
1104816	ENSG00000198923	0	RP11-290L1.7	RP11-290L1.7	0	12	n/a	n/a	5.47e-01	1.417
1108939	ENSG00000240344	33233	PPIL3	peptidylprolyl isomerase (cyclophilin)-like 3	53938	2	n/a	n/a	5.45e-01	1.417
279792729	ENSG00000225858	0	RP1-172N19.3	RP1-172N19.3	0	X	n/a	n/a	4.97e-01	1.416
279747347	ENSG00000218175	0	AC016739.2	AC016739.2	0	2	n/a	n/a	5.37e-01	1.416
1101661	ENSG00000179950	22583	PUF60	poly-U binding splicing factor 60KDa	22827	8	n/a	n/a	5.45e-01	1.416
280037591	ENSG00000251357	0	AP000350.10	AP000350.10	0	22	n/a	n/a	4.47e-01	1.416
1091884	ENSG00000119938	5475	PPP1R3C	protein phosphatase 1, regulatory subunit 3C	5507	10	n/a	n/a	4.96e-01	1.416
1099292	ENSG00000168298	2991	HIST1H1E	histone cluster 1, H1e	3008	6	n/a	n/a	4.18e-01	1.416
279880457	ENSG00000233661	0	SPIN4-AS1	SPIN4 antisense RNA 1 (non-protein coding)	0	X	n/a	n/a	5.27e-01	1.416
1090822	ENSG00000111669	7124	TPI1	triosephosphate isomerase 1	7167	12	n/a	n/a	5.40e-01	1.415
280112872	ENSG00000258204	0	RP11-90E9.1	RP11-90E9.1	0	12	n/a	n/a	5.09e-01	1.415
1093063	ENSG00000129515	37347	SNX6	sorting nexin 6	58533	14	n/a	n/a	5.09e-01	1.415
1092651	ENSG00000125871	60204	C20orf72	chromosome 20 open reading frame 72	92667	20	n/a	n/a	4.04e-01	1.415
279976282	ENSG00000243547	0	HNRNPKP4	heterogeneous nuclear ribonucleoprotein K pseudogene 4	0	3	n/a	n/a	4.95e-01	1.415
1097124	ENSG00000158092	4664	NCK1	NCK adaptor protein 1	4690	3	n/a	n/a	5.39e-01	1.415
1105767	ENSG00000212900	58131	KRTAP3-2	keratin associated protein 3-2	83897	17	n/a	n/a	4.91e-01	1.415
279898510	ENSG00000235251	0	RP11-384B12.2	RP11-384B12.2	0	1	n/a	n/a	4.92e-01	1.415
1095422	ENSG00000143933	801	CALM2	calmodulin 2 (phosphorylase kinase, delta)	805	2	n/a	n/a	4.80e-01	1.415
1087945	ENSG00000069345	10148	DNAJA2	DnaJ (Hsp40) homolog, subfamily A, member 2	10294	16	n/a	n/a	5.49e-01	1.415
1087154	ENSG00000011260	30578	UTP18	UTP18, small subunit (SSU) processome component, homolog (yeast)	51096	17	n/a	n/a	5.33e-01	1.414
1091614	ENSG00000117477	37092	C1orf114	chromosome 1 open reading frame 114	57821	1	n/a	n/a	5.12e-01	1.414
279921694	ENSG00000237411	0	AC003043.2	AC003043.2	0	17	n/a	n/a	5.02e-01	1.414
279899603	ENSG00000235363	0	SNRPGP10	small nuclear ribonucleoprotein polypeptide G pseudogene 10	0	1	n/a	n/a	4.17e-01	1.414
279579918	ENSG00000187984	79749	ANKRD19P	ankyrin repeat domain 19, pseudogene	138649	9	n/a	n/a	4.98e-01	1.414
1090805	ENSG00000111581	36400	NUP107	nucleoporin 107kDa	57122	12	n/a	n/a	4.94e-01	1.414
1097613	ENSG00000161960	1958	EIF4A1	eukaryotic translation initiation factor 4A1	1973	17	n/a	n/a	4.84e-01	1.413
279902105	ENSG00000235605	0	RP5-827C21.1	RP5-827C21.1	0	1	n/a	n/a	4.47e-01	1.413
1093945	ENSG00000135241	30130	PNPLA8	patatin-like phospholipase domain containing 8	50640	7	n/a	n/a	5.43e-01	1.413
1086864	ENSG00000000003	7062	TSPAN6	tetraspanin 6	7105	X	n/a	n/a	5.04e-01	1.413
1092126	ENSG00000121989	89	ACVR2A	activin A receptor, type IIA	92	2	n/a	n/a	5.38e-01	1.413
280074114	ENSG00000254673	0	RP11-598P20.5	Uncharacterized protein	0	8	n/a	n/a	4.93e-01	1.413
1093579	ENSG00000132842	8480	AP3B1	adaptor-related protein complex 3, beta 1 subunit	8546	5	n/a	n/a	5.04e-01	1.413
280077470	ENSG00000254893	0	RP11-466P24.2	RP11-466P24.2	0	5	n/a	n/a	5.40e-01	1.413
280031338	ENSG00000250853	0	CTD-2331H7.1	CTD-2331H7.1	0	5	n/a	n/a	4.99e-01	1.413
280104545	ENSG00000257360	0	RP11-74K11.1	RP11-74K11.1	0	12	n/a	n/a	5.14e-01	1.412
1091769	ENSG00000119013	4683	NDUFB3	NADH dehydrogenase (ubiquinone) 1 beta subcomplex, 3, 12kDa	4709	2	n/a	n/a	4.94e-01	1.412
280027707	ENSG00000250568	0	RP11-333E13.2	RP11-333E13.2	0	4	n/a	n/a	4.98e-01	1.412
279891610	ENSG00000234664	0	HMGN2P5	high mobility group nucleosomal binding domain 2 pseudogene 5	0	15	n/a	n/a	4.29e-01	1.412
1105885	ENSG00000213639	5468	PPP1CB	protein phosphatase 1, catalytic subunit, beta isozyme	5500	2	n/a	n/a	5.02e-01	1.412
280129070	ENSG00000259216	0	RP11-227D13.2	RP11-227D13.2	0	15	n/a	n/a	5.17e-01	1.411
1091718	ENSG00000118496	58296	FBXO30	F-box protein 30	84085	6	n/a	n/a	4.04e-01	1.411
1096156	ENSG00000149554	1103	CHEK1	CHK1 checkpoint homolog (S. pombe)	1111	11	n/a	n/a	4.06e-01	1.411
1092521	ENSG00000125124	580	BBS2	Bardet-Biedl syndrome 2	583	16	n/a	n/a	5.04e-01	1.411
1087003	ENSG00000006468	2100	ETV1	ets variant 1	2115	7	n/a	n/a	5.27e-01	1.411
1103892	ENSG00000196331	8290	HIST1H2BO	histone cluster 1, H2bo	8348	6	n/a	n/a	5.12e-01	1.411
1104052	ENSG00000196747	8271	HIST1H2AI	histone cluster 1, H2ai	8329	6	n/a	n/a	5.06e-01	1.411
279967677	ENSG00000242598	0	RP5-837I24.3	RP5-837I24.3	0	1	n/a	n/a	5.41e-01	1.411
1092355	ENSG00000124097	0	HMGB1P1	high mobility group box 1 pseudogene 1	0	20	n/a	n/a	5.40e-01	1.411
1094210	ENSG00000136536	41407	MARCH7	membrane-associated ring finger (C3HC4) 7	64844	2	n/a	n/a	5.02e-01	1.411
279659296	ENSG00000199934	0	SNORD81	Small nucleolar RNA SNORD81	0	1	n/a	n/a	5.11e-01	1.411
279859624	ENSG00000231841	0	RP11-206F17.2	RP11-206F17.2	0	4	n/a	n/a	5.01e-01	1.410
1095915	ENSG00000147536	58506	GINS4	GINS complex subunit 4 (Sld5 homolog)	84296	8	n/a	n/a	4.93e-01	1.410
279860462	ENSG00000231903	0	AC079354.5	AC079354.5	0	2	n/a	n/a	4.06e-01	1.410
279794601	ENSG00000226015	0	CCT8P1	chaperonin containing TCP1, subunit 8 (theta) pseudogene 1	0	1	n/a	n/a	5.40e-01	1.410
279858774	ENSG00000231767	0	MIR4426	microRNA 4426	0	1	n/a	n/a	5.02e-01	1.410
1103752	ENSG00000189184	33801	PCDH18	protocadherin 18	54510	4	n/a	n/a	5.02e-01	1.409
1101771	ENSG00000180660	4056	MAB21L1	mab-21-like 1 (C. elegans)	4081	13	n/a	n/a	4.95e-01	1.409
279980634	ENSG00000243964	0	RP11-16F15.1	RP11-16F15.1	0	11	n/a	n/a	4.34e-01	1.409
1104187	ENSG00000197153	8298	HIST1H3J	histone cluster 1, H3j	8356	6	n/a	n/a	4.97e-01	1.409
1095062	ENSG00000141540	60663	TTYH2	tweety homolog 2 (Drosophila)	94015	17	n/a	n/a	5.44e-01	1.409
1091996	ENSG00000120742	26975	SERP1	stress-associated endoplasmic reticulum protein 1	27230	3	n/a	n/a	5.04e-01	1.409
1090513	ENSG00000108984	5576	MAP2K6	mitogen-activated protein kinase kinase 6	5608	17	n/a	n/a	5.41e-01	1.409
279878773	ENSG00000233503	0	RP11-288G3.2	RP11-288G3.2	0	6	n/a	n/a	4.94e-01	1.409
1103633	ENSG00000188739	22784	RBM34	RNA binding motif protein 34	23029	1	n/a	n/a	5.40e-01	1.409
1101480	ENSG00000178913	6839	TAF7	TAF7 RNA polymerase II, TATA box binding protein (TBP)-associated factor, 55kDa	6879	5	n/a	n/a	5.00e-01	1.409
1091119	ENSG00000113732	8884	ATP6V0E1	ATPase, H+ transporting, lysosomal 9kDa, V0 subunit e1	8992	5	n/a	n/a	5.05e-01	1.408
280040813	ENSG00000251580	157123407	RP11-539L10.3	RP11-539L10.3	100507376	4	n/a	n/a	5.04e-01	1.408
1088563	ENSG00000086200	30676	IPO11	importin 11	51194	5	n/a	n/a	5.10e-01	1.408
1094204	ENSG00000136518	83	ACTL6A	actin-like 6A	86	3	n/a	n/a	4.28e-01	1.408
1096442	ENSG00000152234	495	ATP5A1	ATP synthase, H+ transporting, mitochondrial F1 complex, alpha subunit 1, cardiac muscle	498	18	n/a	n/a	5.39e-01	1.408
1089174	ENSG00000100387	9834	RBX1	ring-box 1, E3 ubiquitin protein ligase	9978	22	n/a	n/a	5.59e-01	1.408
1105896	ENSG00000213719	1183	CLIC1	chloride intracellular channel 1	1192	6	n/a	n/a	4.95e-01	1.408
1098007	ENSG00000163568	9310	AIM2	absent in melanoma 2	9447	1	n/a	n/a	5.44e-01	1.408
279881574	ENSG00000233762	0	AC007969.5	AC007969.5	0	2	n/a	n/a	5.06e-01	1.408
279747456	ENSG00000218265	0	RP11-501I19.4	RP11-501I19.4	0	6	n/a	n/a	4.94e-01	1.408
1104716	ENSG00000198743	6490	SLC5A3	solute carrier family 5 (sodium/myo-inositol cotransporter), member 3	6526	21	n/a	n/a	4.95e-01	1.407
279838348	ENSG00000229965	0	RP11-118H4.1	RP11-118H4.1	0	1	n/a	n/a	5.25e-01	1.407
1099858	ENSG00000170779	34327	CDCA4	cell division cycle associated 4	55038	14	n/a	n/a	4.93e-01	1.407
279723315	ENSG00000213613	0	RP11-380G5.3	RP11-380G5.3	0	10	n/a	n/a	4.94e-01	1.407
279880509	ENSG00000233668	0	RP11-571F15.3	RP11-571F15.3	0	9	n/a	n/a	4.94e-01	1.407
1096294	ENSG00000151131	78818	C12orf45	chromosome 12 open reading frame 45	121053	12	n/a	n/a	5.08e-01	1.407
1101663	ENSG00000179958	54917	DCTPP1	dCTP pyrophosphatase 1	79077	16	n/a	n/a	5.71e-01	1.407
1093365	ENSG00000131473	44	ACLY	ATP citrate lyase	47	17	n/a	n/a	5.59e-01	1.406
280004071	ENSG00000248641	0	HMGA1P2	high mobility group AT-hook 1 pseudogene 2	0	4	n/a	n/a	5.04e-01	1.406
1093901	ENSG00000134970	30497	TMED7	transmembrane emp24 protein transport domain containing 7	51014	5	n/a	n/a	5.04e-01	1.406
1088240	ENSG00000077063	58208	CTTNBP2	cortactin binding protein 2	83992	7	n/a	n/a	4.98e-01	1.406
280034334	ENSG00000251102	0	CTD-2341D24.1	CTD-2341D24.1	0	5	n/a	n/a	5.40e-01	1.406
1088525	ENSG00000085274	35179	MYNN	myoneurin	55892	3	n/a	n/a	5.34e-01	1.406
1087844	ENSG00000066379	29825	ZNRD1	zinc ribbon domain containing 1	30834	6	n/a	n/a	5.46e-01	1.406
279846040	ENSG00000230614	0	AC073958.2	AC073958.2	0	7	n/a	n/a	4.12e-01	1.406
279821366	ENSG00000228407	0	RP4-800M22.1	RP4-800M22.1	0	1	n/a	n/a	5.03e-01	1.406
279745337	ENSG00000216866	0	RPS2P55	ribosomal protein S2 pseudogene 55	0	X	n/a	n/a	5.43e-01	1.405
1094713	ENSG00000139211	110355	AMIGO2	adhesion molecule with Ig-like domain 2	347902	12	n/a	n/a	5.39e-01	1.405
1102046	ENSG00000182197	2116	EXT1	exostosin 1	2131	8	n/a	n/a	5.64e-01	1.405
1105123	ENSG00000204392	37090	LSM2	LSM2 homolog, U6 small nuclear RNA associated (S. cerevisiae)	57819	6	n/a	n/a	5.34e-01	1.405
1104379	ENSG00000197756	6136	RPL37A	ribosomal protein L37a	6168	2	n/a	n/a	5.03e-01	1.405
280006709	ENSG00000248839	0	RP11-227H4.5	RP11-227H4.5	0	3	n/a	n/a	5.43e-01	1.404
279739363	ENSG00000215347	0	SLC25A5P1	solute carrier family 25 (mitochondrial carrier; adenine nucleotide translocator), member 5 pseudogene 1	0	22	n/a	n/a	5.53e-01	1.404
1092681	ENSG00000125991	31094	ERGIC3	ERGIC and golgi 3	51614	20	n/a	n/a	5.48e-01	1.404
1090058	ENSG00000105695	4074	MAG	myelin associated glycoprotein	4099	19	n/a	n/a	5.62e-01	1.403
1106238	ENSG00000215021	11166	PHB2	prohibitin 2	11331	12	n/a	n/a	5.47e-01	1.403
1093574	ENSG00000132823	31006	C20orf111	chromosome 20 open reading frame 111	51526	20	n/a	n/a	5.34e-01	1.403
1087673	ENSG00000059573	5800	ALDH18A1	aldehyde dehydrogenase 18 family, member A1	5832	10	n/a	n/a	5.40e-01	1.403
1097972	ENSG00000163485	131	ADORA1	adenosine A1 receptor	134	1	n/a	n/a	4.48e-01	1.403
1091615	ENSG00000117479	10413	SLC19A2	solute carrier family 19 (thiamine transporter), member 2	10560	1	n/a	n/a	5.53e-01	1.403
1104346	ENSG00000197647	81572	ZNF433	zinc finger protein 433	163059	19	n/a	n/a	5.35e-01	1.403
1099246	ENSG00000168092	5017	PAFAH1B2	platelet-activating factor acetylhydrolase 1b, catalytic subunit 2 (30kDa)	5049	11	n/a	n/a	5.39e-01	1.403
279982325	ENSG00000244150	0	RP11-373L8.2	RP11-373L8.2	0	3	n/a	n/a	5.38e-01	1.403
1088071	ENSG00000072571	3141	HMMR	hyaluronan-mediated motility receptor (RHAMM)	3161	5	n/a	n/a	3.99e-01	1.402
1098920	ENSG00000166886	4639	NAB2	NGFI-A binding protein 2 (EGR1 binding protein 2)	4665	12	n/a	n/a	5.45e-01	1.402
1089808	ENSG00000104442	34445	ARMC1	armadillo repeat containing 1	55156	8	n/a	n/a	5.39e-01	1.402
1101423	ENSG00000178538	763	CA8	carbonic anhydrase VIII	767	8	n/a	n/a	5.39e-01	1.402
1091113	ENSG00000113658	4065	SMAD5	SMAD family member 5	4090	5	n/a	n/a	4.17e-01	1.402
279973697	ENSG00000243315	0	AP003392.2	AP003392.2	0	11	n/a	n/a	4.01e-01	1.402
1089884	ENSG00000104901	26865	DKKL1	dickkopf-like 1	27120	19	n/a	n/a	5.46e-01	1.402
1101689	ENSG00000180138	78871	CSNK1A1L	casein kinase 1, alpha 1-like	122011	13	n/a	n/a	5.65e-01	1.402
279922723	ENSG00000237481	0	RP4-803J11.2	RP4-803J11.2	0	1	n/a	n/a	4.96e-01	1.401
1099203	ENSG00000167969	1620	ECI1	enoyl-CoA delta isomerase 1	1632	16	n/a	n/a	4.93e-01	1.401
1091393	ENSG00000115875	6396	SRSF7	serine/arginine-rich splicing factor 7	6432	2	n/a	n/a	5.11e-01	1.401
1094872	ENSG00000140350	8074	ANP32A	acidic (leucine-rich) nuclear phosphoprotein 32 family, member A	8125	15	n/a	n/a	5.12e-01	1.401
1095645	ENSG00000145592	6135	RPL37	ribosomal protein L37	6167	5	n/a	n/a	5.44e-01	1.401
1098183	ENSG00000164076	54852	CAMKV	CaM kinase-like vesicle-associated	79012	3	n/a	n/a	4.63e-01	1.401
1103713	ENSG00000189046	78855	ALKBH2	alkB, alkylation repair homolog 2 (E. coli)	121642	12	n/a	n/a	5.48e-01	1.401
279900004	ENSG00000235411	0	AC007041.2	AC007041.2	0	2	n/a	n/a	5.70e-01	1.401
1097705	ENSG00000162520	57203	SYNC	syncoilin, intermediate filament protein	81493	1	n/a	n/a	4.92e-01	1.401
279871472	ENSG00000232883	0	RP11-302I18.1	RP11-302I18.1	0	1	n/a	n/a	5.37e-01	1.400
1094753	ENSG00000139505	8984	MTMR6	myotubularin related protein 6	9107	13	n/a	n/a	5.42e-01	1.400
1097887	ENSG00000163159	6904	VPS72	vacuolar protein sorting 72 homolog (S. cerevisiae)	6944	1	n/a	n/a	5.49e-01	1.400
279900664	ENSG00000235472	0	EIF4A1P7	eukaryotic translation initiation factor 4A1 pseudogene 7	0	13	n/a	n/a	4.95e-01	1.400
1096923	ENSG00000156411	9414	C14orf2	chromosome 14 open reading frame 2	9556	14	n/a	n/a	5.26e-01	1.399
279969854	ENSG00000242858	0	CTC-484M2.1	CTC-484M2.1	0	5	n/a	n/a	5.06e-01	1.399
280057052	ENSG00000253457	157123361	GS1-211B7.1	GS1-211B7.1	100507341	8	n/a	n/a	4.99e-01	1.399
1088564	ENSG00000086205	2330	FOLH1	folate hydrolase (prostate-specific membrane antigen) 1	2346	11	n/a	n/a	4.98e-01	1.399
1096966	ENSG00000156802	28764	ATAD2	ATPase family, AAA domain containing 2	29028	8	n/a	n/a	4.38e-01	1.399
1088758	ENSG00000090487	30805	SPG21	spastic paraplegia 21 (autosomal recessive, Mast syndrome)	51324	15	n/a	n/a	5.46e-01	1.399
280070916	ENSG00000254445	0	HSPB2-C11orf52	HSPB2-C11orf52 readthrough (non-protein coding)	0	11	n/a	n/a	4.93e-01	1.398
1089329	ENSG00000101144	651	BMP7	bone morphogenetic protein 7	655	20	n/a	n/a	5.12e-01	1.398
280060410	ENSG00000253711	0	RP11-787D18.1	RP11-787D18.1	0	8	n/a	n/a	5.42e-01	1.398
279768807	ENSG00000223822	0	EEF1A1P1	eukaryotic translation elongation factor 1 alpha 1 pseudogene	0	21	n/a	n/a	5.25e-01	1.398
1099069	ENSG00000167526	6105	RPL13	ribosomal protein L13	6137	16	n/a	n/a	4.98e-01	1.398
1101314	ENSG00000177888	111094	ZBTB41	zinc finger and BTB domain containing 41	360023	1	n/a	n/a	4.18e-01	1.398
1101781	ENSG00000180730	122773	SHISA2	shisa homolog 2 (Xenopus laevis)	387914	13	n/a	n/a	4.01e-01	1.398
1088426	ENSG00000081913	22994	PHLPP1	PH domain and leucine rich repeat protein phosphatase 1	23239	18	n/a	n/a	4.98e-01	1.398
1097969	ENSG00000163479	6706	SSR2	signal sequence receptor, beta (translocon-associated protein beta)	6746	1	n/a	n/a	4.90e-01	1.398
1096291	ENSG00000151093	34284	OXSM	3-oxoacyl-ACP synthase, mitochondrial	54995	3	n/a	n/a	5.12e-01	1.398
1089272	ENSG00000100823	325	APEX1	APEX nuclease (multifunctional DNA repair enzyme) 1	328	14	n/a	n/a	5.06e-01	1.397
279747931	ENSG00000218502	0	H2AFZP3	H2A histone family, member Z pseudogene 3	0	13	n/a	n/a	3.96e-01	1.397
1098887	ENSG00000166788	76644	SAAL1	serum amyloid A-like 1	113174	11	n/a	n/a	5.08e-01	1.397
1094559	ENSG00000138303	30491	ASCC1	activating signal cointegrator 1 complex subunit 1	51008	10	n/a	n/a	5.58e-01	1.397
280064634	ENSG00000253993	0	RP11-451O18.1	RP11-451O18.1	0	8	n/a	n/a	5.16e-01	1.397
1091609	ENSG00000117448	10181	AKR1A1	aldo-keto reductase family 1, member A1 (aldehyde reductase)	10327	1	n/a	n/a	5.43e-01	1.397
1095673	ENSG00000145780	36208	FEM1C	fem-1 homolog c (C. elegans)	56929	5	n/a	n/a	4.93e-01	1.397
1087788	ENSG00000065150	3818	IPO5	importin 5	3843	13	n/a	n/a	5.05e-01	1.397
279808177	ENSG00000227183	0	HDGFP1	hepatoma-derived growth factor pseudogene 1	0	X	n/a	n/a	4.28e-01	1.397
1091183	ENSG00000114416	8036	FXR1	fragile X mental retardation, autosomal homolog 1	8087	3	n/a	n/a	4.93e-01	1.397
1107800	ENSG00000231167	0	YBX1P2	Y box binding protein 1 pseudogene 2	0	7	n/a	n/a	5.40e-01	1.396
1105449	ENSG00000205339	10380	IPO7	importin 7	10527	11	n/a	n/a	4.99e-01	1.396
1098253	ENSG00000164253	34544	WDR41	WD repeat domain 41	55255	5	n/a	n/a	5.40e-01	1.396
279869117	ENSG00000232665	0	PHBP10	prohibitin pseudogene 10	0	X	n/a	n/a	5.39e-01	1.396
279747854	ENSG00000218426	0	RP11-475C16.1	RP11-475C16.1	0	6	n/a	n/a	5.09e-01	1.396
1097446	ENSG00000160563	9305	MED27	mediator complex subunit 27	9442	9	n/a	n/a	5.39e-01	1.395
1087426	ENSG00000039123	23272	SKIV2L2	superkiller viralicidic activity 2-like 2 (S. cerevisiae)	23517	5	n/a	n/a	5.04e-01	1.395
280011159	ENSG00000249249	0	AC010226.4	AC010226.4	0	5	n/a	n/a	5.03e-01	1.395
1103639	ENSG00000188763	8268	FZD9	frizzled family receptor 9	8326	7	n/a	n/a	4.99e-01	1.395
1098089	ENSG00000163806	89451	SPDYA	speedy homolog A (Xenopus laevis)	245711	2	n/a	n/a	4.98e-01	1.395
1109099	ENSG00000243678	4800	NME1-NME2	NME1-NME2 readthrough	4831	17	n/a	n/a	5.09e-01	1.395
1101478	ENSG00000178896	33803	EXOSC4	exosome component 4	54512	8	n/a	n/a	4.95e-01	1.394
279926700	ENSG00000237815	0	AC007000.11	AC007000.11	0	7	n/a	n/a	4.94e-01	1.394
1092253	ENSG00000123131	10402	PRDX4	peroxiredoxin 4	10549	X	n/a	n/a	5.26e-01	1.394
279745681	ENSG00000217026	0	RPL10P1	ribosomal protein L10 pseudogene 1	0	21	n/a	n/a	5.41e-01	1.394
1103836	ENSG00000196159	55436	FAT4	FAT tumor suppressor homolog 4 (Drosophila)	79633	4	n/a	n/a	4.93e-01	1.394
1104458	ENSG00000197971	4130	MBP	myelin basic protein	4155	18	n/a	n/a	5.40e-01	1.394
279722759	ENSG00000213526	0	SETP8	SET pseudogene 8	0	X	n/a	n/a	4.06e-01	1.394
1100280	ENSG00000172466	7529	ZNF24	zinc finger protein 24	7572	18	n/a	n/a	3.97e-01	1.394
1088627	ENSG00000087586	6750	AURKA	aurora kinase A	6790	20	n/a	n/a	4.19e-01	1.393
1101255	ENSG00000177565	55521	TBL1XR1	transducin (beta)-like 1 X-linked receptor 1	79718	3	n/a	n/a	5.05e-01	1.393
280021305	ENSG00000250045	0	CBX3P3	chromobox homolog 3 pseudogene 3	0	5	n/a	n/a	5.14e-01	1.393
1089459	ENSG00000101843	5684	PSMD10	proteasome (prosome, macropain) 26S subunit, non-ATPase, 10	5716	X	n/a	n/a	5.67e-01	1.393
279927269	ENSG00000237863	0	RP6-24A23.3	RP6-24A23.3	0	X	n/a	n/a	5.09e-01	1.393
1099903	ENSG00000170941	0	AC135352.1	Uncharacterized protein KIAA1456	0	8	n/a	n/a	4.98e-01	1.392
1088505	ENSG00000084623	8599	EIF3I	eukaryotic translation initiation factor 3, subunit I	8668	1	n/a	n/a	5.48e-01	1.392
1096018	ENSG00000148400	4820	NOTCH1	notch 1	4851	9	n/a	n/a	4.31e-01	1.392
1089513	ENSG00000102103	9939	PQBP1	polyglutamine binding protein 1	10084	X	n/a	n/a	5.40e-01	1.392
1093550	ENSG00000132688	10605	NES	nestin	10763	1	n/a	n/a	4.96e-01	1.391
279862113	ENSG00000232042	0	RP11-45J1.1	RP11-45J1.1	0	X	n/a	n/a	4.92e-01	1.391
1098564	ENSG00000165502	6134	RPL36AL	ribosomal protein L36a-like	6166	14	n/a	n/a	4.97e-01	1.391
1097921	ENSG00000163297	78683	ANTXR2	anthrax toxin receptor 2	118429	4	n/a	n/a	4.95e-01	1.391
1091129	ENSG00000113810	9906	SMC4	structural maintenance of chromosomes 4	10051	3	n/a	n/a	4.56e-01	1.391
1104068	ENSG00000196787	8869	HIST1H2AG	histone cluster 1, H2ag	8969	6	n/a	n/a	5.10e-01	1.391
280136228	ENSG00000259630	0	CTD-2262B20.1	CTD-2262B20.1	0	15	n/a	n/a	5.51e-01	1.391
1096200	ENSG00000149948	8040	HMGA2	high mobility group AT-hook 2	8091	12	n/a	n/a	5.48e-01	1.391
1093064	ENSG00000129518	35125	EAPP	E2F-associated phosphoprotein	55837	14	n/a	n/a	5.08e-01	1.390
1090251	ENSG00000106799	7004	TGFBR1	transforming growth factor, beta receptor 1	7046	9	n/a	n/a	3.97e-01	1.390
1098845	ENSG00000166557	23178	TMED3	transmembrane emp24 protein transport domain containing 3	23423	15	n/a	n/a	5.09e-01	1.390
1092250	ENSG00000123119	40801	NECAB1	N-terminal EF-hand calcium binding protein 1	64168	8	n/a	n/a	4.18e-01	1.390
280065475	ENSG00000254061	0	RP11-359B20.1	RP11-359B20.1	0	8	n/a	n/a	5.07e-01	1.390
279746815	ENSG00000217733	0	CCT7P1	chaperonin containing TCP1, subunit 7 (eta) pseudogene 1	0	6	n/a	n/a	5.59e-01	1.390
1092531	ENSG00000125249	5879	RAP2A	RAP2A, member of RAS oncogene family	5911	13	n/a	n/a	5.04e-01	1.389
1096068	ENSG00000148835	6837	TAF5	TAF5 RNA polymerase II, TATA box binding protein (TBP)-associated factor, 100kDa	6877	10	n/a	n/a	5.06e-01	1.389
279892626	ENSG00000234742	0	AC144530.1	AC144530.1	0	3	n/a	n/a	5.47e-01	1.389
279891511	ENSG00000234661	0	CHL1-AS1	CHL1 antisense RNA 1 (non-protein coding)	0	3	n/a	n/a	4.18e-01	1.389
1092648	ENSG00000125868	10876	DSTN	destrin (actin depolymerizing factor)	11034	20	n/a	n/a	5.52e-01	1.388
280043264	ENSG00000251832	0	AC005626.1	AC005626.1	0	19	n/a	n/a	4.06e-01	1.388
1095280	ENSG00000143256	5170	PFDN2	prefoldin subunit 2	5202	1	n/a	n/a	5.04e-01	1.388
1103055	ENSG00000186298	5469	PPP1CC	protein phosphatase 1, catalytic subunit, gamma isozyme	5501	12	n/a	n/a	5.03e-01	1.388
1094095	ENSG00000135940	1320	COX5B	cytochrome c oxidase subunit Vb	1329	2	n/a	n/a	4.97e-01	1.387
280058094	ENSG00000253541	0	SEPT10P1	septin 10 pseudogene 1	0	8	n/a	n/a	4.25e-01	1.387
1092850	ENSG00000127589	0	TUBBP1	tubulin, beta pseudogene 1	0	8	n/a	n/a	5.50e-01	1.387
1102270	ENSG00000183150	2825	GPR19	G protein-coupled receptor 19	2842	12	n/a	n/a	5.78e-01	1.387
279984276	ENSG00000244324	0	RP11-67L3.6	RP11-67L3.6	0	1	n/a	n/a	4.93e-01	1.387
279660374	ENSG00000200259	0	SNORD35A	small nucleolar RNA, C/D box 35A	0	19	n/a	n/a	4.15e-01	1.387
279975760	ENSG00000243504	0	KB-1589B1.1	KB-1589B1.1	0	8	n/a	n/a	5.48e-01	1.387
280051692	ENSG00000253051	0	SNORA31	Small nucleolar RNA SNORA31	0	13	n/a	n/a	4.92e-01	1.387
1095776	ENSG00000146426	157121025	TIAM2	T-cell lymphoma invasion and metastasis 2	100505519	6	n/a	n/a	5.41e-01	1.386
279927924	ENSG00000237922	0	RP11-478H16.1	RP11-478H16.1	0	1	n/a	n/a	4.68e-01	1.386
279802091	ENSG00000226686	0	AC012309.5	AC012309.5	0	19	n/a	n/a	4.39e-01	1.386
279776698	ENSG00000224452	0	RSL24D1P6	ribosomal L24 domain containing 1 pseudogene 6	0	20	n/a	n/a	4.97e-01	1.386
1090037	ENSG00000105640	6110	RPL18A	ribosomal protein L18a	6142	19	n/a	n/a	4.17e-01	1.386
279811756	ENSG00000227514	0	RP11-709P2.1	RP11-709P2.1	0	8	n/a	n/a	4.94e-01	1.385
1098388	ENSG00000164758	59902	MED30	mediator complex subunit 30	90390	8	n/a	n/a	4.95e-01	1.385
1098433	ENSG00000164934	25628	DCAF13	DDB1 and CUL4 associated factor 13	25879	8	n/a	n/a	5.34e-01	1.385
280000482	ENSG00000248341	0	AC115115.2	AC115115.2	0	2	n/a	n/a	5.39e-01	1.385
279909931	ENSG00000236358	0	RP5-827C21.2	RP5-827C21.2	0	1	n/a	n/a	4.49e-01	1.385
279925269	ENSG00000237701	0	ATP5JP1	ATP synthase, H+ transporting, mitochondrial Fo complex, subunit F6 pseudogene 1	0	Y	n/a	n/a	5.42e-01	1.385
279720864	ENSG00000213335	0	CLNS1AP1	chloride channel, nucleotide-sensitive, 1A pseudogene 1	0	6	n/a	n/a	5.09e-01	1.384
280088377	ENSG00000255591	0	AL590762.1	AL590762.1	0	X	n/a	n/a	5.37e-01	1.384
1090573	ENSG00000109572	1173	CLCN3	chloride channel 3	1182	4	n/a	n/a	5.38e-01	1.384
279720817	ENSG00000213318	0	RP11-331F4.1	RP11-331F4.1	0	16	n/a	n/a	4.78e-01	1.384
1089294	ENSG00000100938	30773	GMPR2	guanosine monophosphate reductase 2	51292	14	n/a	n/a	5.42e-01	1.384
1090994	ENSG00000112699	2745	GMDS	GDP-mannose 4,6-dehydratase	2762	6	n/a	n/a	5.09e-01	1.384
279499535	ENSG00000179997	0	AC010894.4	AC010894.4	0	2	n/a	n/a	4.94e-01	1.384
279878823	ENSG00000233514	0	RP11-570P14.1	RP11-570P14.1	0	1	n/a	n/a	5.04e-01	1.383
1091185	ENSG00000114439	36266	BBX	bobby sox homolog (Drosophila)	56987	3	n/a	n/a	4.18e-01	1.383
279905598	ENSG00000235957	0	COX7CP1	cytochrome c oxidase subunit VIIc pseudogene 1	0	13	n/a	n/a	4.95e-01	1.383
1095850	ENSG00000147123	33830	NDUFB11	NADH dehydrogenase (ubiquinone) 1 beta subcomplex, 11, 17.3kDa	54539	X	n/a	n/a	5.17e-01	1.383
279873648	ENSG00000233057	0	EEF1A1P14	eukaryotic translation elongation factor 1 alpha 1 pseudogene 14	0	1	n/a	n/a	5.06e-01	1.383
1101479	ENSG00000178904	80669	DPY19L3	dpy-19-like 3 (C. elegans)	147991	19	n/a	n/a	5.04e-01	1.383
1095838	ENSG00000147050	7360	KDM6A	lysine (K)-specific demethylase 6A	7403	X	n/a	n/a	5.20e-01	1.383
1099729	ENSG00000170222	36264	C17orf48	chromosome 17 open reading frame 48	56985	17	n/a	n/a	5.63e-01	1.383
1096735	ENSG00000154719	33441	MRPL39	mitochondrial ribosomal protein L39	54148	21	n/a	n/a	5.38e-01	1.382
1095708	ENSG00000145979	30737	TBC1D7	TBC1 domain family, member 7	51256	6	n/a	n/a	5.39e-01	1.382
280015736	ENSG00000249637	0	CTC-329D1.2	CTC-329D1.2	0	5	n/a	n/a	5.47e-01	1.382
279752268	ENSG00000221162	0	AL031963.1	AL031963.1	0	6	n/a	n/a	4.55e-01	1.382
1102324	ENSG00000183395	5335	PMCH	pro-melanin-concentrating hormone	5367	12	n/a	n/a	5.09e-01	1.382
1094217	ENSG00000136603	6462	SKIL	SKI-like oncogene	6498	3	n/a	n/a	4.06e-01	1.382
1092799	ENSG00000127184	1341	COX7C	cytochrome c oxidase subunit VIIc	1350	5	n/a	n/a	4.95e-01	1.382
1100086	ENSG00000171681	35018	ATF7IP	activating transcription factor 7 interacting protein	55729	12	n/a	n/a	4.96e-01	1.381
1090385	ENSG00000108176	35801	DNAJC12	DnaJ (Hsp40) homolog, subfamily C, member 12	56521	10	n/a	n/a	4.48e-01	1.381
280037494	ENSG00000251349	0	C9orf30-TMEFF1	C9orf30-TMEFF1 readthrough	0	9	n/a	n/a	4.94e-01	1.381
1101867	ENSG00000181163	4838	NPM1	nucleophosmin (nucleolar phosphoprotein B23, numatrin)	4869	5	n/a	n/a	5.03e-01	1.381
280053104	ENSG00000253174	0	RP11-360L9.7	RP11-360L9.7	0	8	n/a	n/a	5.25e-01	1.381
1093090	ENSG00000129824	6159	RPS4Y1	ribosomal protein S4, Y-linked 1	6192	Y	n/a	n/a	4.86e-01	1.381
279979461	ENSG00000243829	0	CTB-33G10.1	CTB-33G10.1	0	19	n/a	n/a	4.94e-01	1.381
1090086	ENSG00000105819	9371	PMPCB	peptidase (mitochondrial processing) beta	9512	7	n/a	n/a	5.40e-01	1.381
1098207	ENSG00000164116	2965	GUCY1A3	guanylate cyclase 1, soluble, alpha 3	2982	4	n/a	n/a	4.94e-01	1.381
1089172	ENSG00000100380	6727	ST13	suppression of tumorigenicity 13 (colon carcinoma) (Hsp70 interacting protein)	6767	22	n/a	n/a	5.12e-01	1.380
279947211	ENSG00000240286	0	MEAF6P1	MYST/Esa1-associated factor 6 pseudogene 1	0	2	n/a	n/a	5.36e-01	1.380
279922605	ENSG00000237472	0	AP000361.2	AP000361.2	0	22	n/a	n/a	4.17e-01	1.380
1094625	ENSG00000138663	30620	COPS4	COP9 constitutive photomorphogenic homolog subunit 4 (Arabidopsis)	51138	4	n/a	n/a	5.69e-01	1.380
1105842	ENSG00000213300	0	RP11-642N14.1	RP11-642N14.1	0	3	n/a	n/a	4.20e-01	1.380
1104136	ENSG00000197008	7653	ZNF138	zinc finger protein 138	7697	7	n/a	n/a	5.14e-01	1.380
279738114	ENSG00000215221	0	UBA52P6	ubiquitin A-52 residue ribosomal protein fusion product 1 pseudogene 6	0	9	n/a	n/a	4.06e-01	1.380
1090800	ENSG00000111530	35120	CAND1	cullin-associated and neddylation-dissociated 1	55832	12	n/a	n/a	5.05e-01	1.380
1099590	ENSG00000169599	26992	NFU1	NFU1 iron-sulfur cluster scaffold homolog (S. cerevisiae)	27247	2	n/a	n/a	5.16e-01	1.380
1094652	ENSG00000138767	89687	CNOT6L	CCR4-NOT transcription complex, subunit 6-like	246175	4	n/a	n/a	5.06e-01	1.380
1101494	ENSG00000178966	55812	RMI1	RMI1, RecQ mediated genome instability 1, homolog (S. cerevisiae)	80010	9	n/a	n/a	4.05e-01	1.379
1091925	ENSG00000120251	2874	GRIA2	glutamate receptor, ionotropic, AMPA 2	2891	4	n/a	n/a	4.31e-01	1.379
1100353	ENSG00000172809	6137	RPL38	ribosomal protein L38	6169	17	n/a	n/a	4.92e-01	1.379
1088786	ENSG00000091009	33730	RBM27	RNA binding motif protein 27	54439	5	n/a	n/a	4.00e-01	1.379
279736905	ENSG00000215093	0	EEF1A1P29	eukaryotic translation elongation factor 1 alpha 1 pseudogene 29	0	X	n/a	n/a	5.41e-01	1.379
1086947	ENSG00000005189	57373	AC004381.6	Putative RNA exonuclease NEF-sp	81691	16	n/a	n/a	5.02e-01	1.379
1090646	ENSG00000110148	882	CCKBR	cholecystokinin B receptor	887	11	n/a	n/a	4.18e-01	1.378
279810587	ENSG00000227407	0	AC008746.3	AC008746.3	0	19	n/a	n/a	5.03e-01	1.378
279855499	ENSG00000231468	0	PRDX3P2	peroxiredoxin 3 pseudogene 2	0	1	n/a	n/a	5.56e-01	1.378
279869869	ENSG00000232727	0	RP11-321E8.1-001	RP11-321E8.1-001	0	7	n/a	n/a	4.98e-01	1.378
280014871	ENSG00000249568	0	RP11-234O6.2	RP11-234O6.2	0	4	n/a	n/a	5.43e-01	1.377
280090539	ENSG00000255824	0	AL590369.1	AL590369.1	0	9	n/a	n/a	5.01e-01	1.377
1093926	ENSG00000135108	22769	FBXO21	F-box protein 21	23014	12	n/a	n/a	5.49e-01	1.377
1105692	ENSG00000211445	2861	GPX3	glutathione peroxidase 3 (plasma)	2878	5	n/a	n/a	4.51e-01	1.377
1098530	ENSG00000165355	90175	FBXO33	F-box protein 33	254170	14	n/a	n/a	5.44e-01	1.377
279931147	ENSG00000238188	0	RP5-875H3.2	RP5-875H3.2	0	X	n/a	n/a	5.44e-01	1.377
1095782	ENSG00000146476	55427	C6orf211	chromosome 6 open reading frame 211	79624	6	n/a	n/a	4.94e-01	1.377
279835459	ENSG00000229691	0	RP11-21N7.2	RP11-21N7.2	0	1	n/a	n/a	5.43e-01	1.377
280093002	ENSG00000256087	9524	ZNF432	zinc finger protein 432	9668	19	n/a	n/a	4.95e-01	1.377
279841139	ENSG00000230199	0	RP11-331N16.1	RP11-331N16.1	0	1	n/a	n/a	4.91e-01	1.377
279896614	ENSG00000235081	0	AC010492.2	AC010492.2	0	19	n/a	n/a	4.06e-01	1.377
1092240	ENSG00000123009	0	NME2P1	non-metastatic cells 2, protein (NM23B) expressed in, pseudogene 1	0	12	n/a	n/a	5.15e-01	1.377
1092901	ENSG00000128228	23506	SDF2L1	stromal cell-derived factor 2-like 1	23753	22	n/a	n/a	3.99e-01	1.376
1098548	ENSG00000165449	85682	SLC16A9	solute carrier family 16, member 9 (monocarboxylic acid transporter 9)	220963	10	n/a	n/a	5.40e-01	1.376
1090462	ENSG00000108654	1643	DDX5	DEAD (Asp-Glu-Ala-Asp) box polypeptide 5	1655	17	n/a	n/a	5.41e-01	1.376
1097273	ENSG00000159251	67	ACTC1	actin, alpha, cardiac muscle 1	70	15	n/a	n/a	5.16e-01	1.376
279913934	ENSG00000236735	0	RPL31P63	ribosomal protein L31 pseudogene 63	0	X	n/a	n/a	5.02e-01	1.376
1086913	ENSG00000004478	2272	FKBP4	FK506 binding protein 4, 59kDa	2288	12	n/a	n/a	5.43e-01	1.376
280064605	ENSG00000253991	0	KB-1562D12.2	KB-1562D12.2	0	8	n/a	n/a	5.35e-01	1.375
1088167	ENSG00000075218	30992	GTSE1	G-2 and S-phase expressed 1	51512	22	n/a	n/a	4.38e-01	1.375
1087144	ENSG00000011052	1013020	NME2	non-metastatic cells 2, protein (NM23B) expressed in	654364	17	n/a	n/a	5.04e-01	1.375
1095251	ENSG00000143149	220	ALDH9A1	aldehyde dehydrogenase 9 family, member A1	223	1	n/a	n/a	5.50e-01	1.375
280032937	ENSG00000250982	0	RP11-159J3.1	RP11-159J3.1	0	16	n/a	n/a	5.05e-01	1.375
1090242	ENSG00000106701	58090	FSD1L	fibronectin type III and SPRY domain containing 1-like	83856	9	n/a	n/a	5.08e-01	1.375
1087226	ENSG00000015479	9638	MATR3	matrin 3	9782	5	n/a	n/a	5.04e-01	1.375
279943096	ENSG00000239809	0	RP11-51L5.2	RP11-51L5.2	0	17	n/a	n/a	5.10e-01	1.375
1105423	ENSG00000205269	1002442	TMEM170B	transmembrane protein 170B	100113407	6	n/a	n/a	4.97e-01	1.374
1100574	ENSG00000173926	77655	MARCH3	membrane-associated ring finger (C3HC4) 3	115123	5	n/a	n/a	5.27e-01	1.374
1099546	ENSG00000169379	83598	ARL13B	ADP-ribosylation factor-like 13B	200894	3	n/a	n/a	4.96e-01	1.374
280111788	ENSG00000258092	0	RP4-816N1.7	RP4-816N1.7	0	12	n/a	n/a	5.40e-01	1.374
1106550	ENSG00000221944	83589	TIGD1	tigger transposable element derived 1	200765	2	n/a	n/a	5.68e-01	1.374
1103022	ENSG00000186184	30564	POLR1D	polymerase (RNA) I polypeptide D, 16kDa	51082	13	n/a	n/a	5.04e-01	1.373
1101833	ENSG00000180964	59976	TCEAL8	transcription elongation factor A (SII)-like 8	90843	X	n/a	n/a	5.03e-01	1.373
1087868	ENSG00000067064	3402	IDI1	isopentenyl-diphosphate delta isomerase 1	3422	10	n/a	n/a	5.39e-01	1.373
1101411	ENSG00000178445	2714	GLDC	glycine dehydrogenase (decarboxylating)	2731	9	n/a	n/a	5.04e-01	1.373
1087514	ENSG00000048540	35172	LMO3	LIM domain only 3 (rhombotin-like 2)	55885	12	n/a	n/a	4.19e-01	1.373
279728023	ENSG00000214111	0	RP1-258N20.3	RP1-258N20.3	0	X	n/a	n/a	4.95e-01	1.373
1091984	ENSG00000120694	10650	HSPH1	heat shock 105kDa/110kDa protein 1	10808	13	n/a	n/a	5.25e-01	1.373
1091697	ENSG00000118276	9197	B4GALT6	UDP-Gal:betaGlcNAc beta 1,4- galactosyltransferase, polypeptide 6	9331	18	n/a	n/a	4.86e-01	1.373
1087824	ENSG00000065911	10639	MTHFD2	methylenetetrahydrofolate dehydrogenase (NADP+ dependent) 2, methenyltetrahydrofolate cyclohydrolase	10797	2	n/a	n/a	5.81e-01	1.373
1094447	ENSG00000137770	30976	CTDSPL2	CTD (carboxy-terminal domain, RNA polymerase II, polypeptide A) small phosphatase like 2	51496	15	n/a	n/a	4.93e-01	1.373
1093819	ENSG00000134463	55549	ECHDC3	enoyl CoA hydratase domain containing 3	79746	10	n/a	n/a	4.95e-01	1.373
1101506	ENSG00000179021	94513	C3orf38	chromosome 3 open reading frame 38	285237	3	n/a	n/a	4.94e-01	1.373
1101115	ENSG00000176890	7255	TYMS	thymidylate synthetase	7298	18	n/a	n/a	4.53e-01	1.373
279812768	ENSG00000227621	0	PHBP11	prohibitin pseudogene 11	0	1	n/a	n/a	5.21e-01	1.373
280067252	ENSG00000254184	0	TYW1B	tRNA-yW synthesizing protein 1 homolog B (S. cerevisiae)	0	7	n/a	n/a	5.65e-01	1.372
279866449	ENSG00000232454	0	RP11-3J10.7	RP11-3J10.7	0	9	n/a	n/a	5.65e-01	1.372
279880902	ENSG00000233705	94754	AC078937.4	AC078937.4	286002	7	n/a	n/a	4.07e-01	1.372
279967248	ENSG00000242562	0	CTA-332P12.2	CTA-332P12.2	0	7	n/a	n/a	5.40e-01	1.372
279704171	ENSG00000206838	0	SNORA5A	small nucleolar RNA, H/ACA box 5A	0	7	n/a	n/a	5.48e-01	1.372
1087095	ENSG00000008952	7052	SEC62	SEC62 homolog (S. cerevisiae)	7095	3	n/a	n/a	5.10e-01	1.372
1090493	ENSG00000108830	8102	RND2	Rho family GTPase 2	8153	17	n/a	n/a	5.41e-01	1.372
1091448	ENSG00000116212	77672	LRRC42	leucine rich repeat containing 42	115353	1	n/a	n/a	5.45e-01	1.372
1095804	ENSG00000146731	903	CCT6A	chaperonin containing TCP1, subunit 6A (zeta 1)	908	7	n/a	n/a	5.49e-01	1.372
1088708	ENSG00000089248	10803	ERP29	endoplasmic reticulum protein 29	10961	12	n/a	n/a	5.42e-01	1.372
1102368	ENSG00000183579	58344	ZNRF3	zinc and ring finger 3	84133	22	n/a	n/a	5.50e-01	1.372
1093335	ENSG00000131263	30614	RLIM	ring finger protein, LIM domain interacting	51132	X	n/a	n/a	5.01e-01	1.372
279949596	ENSG00000240540	0	RPL3P9	ribosomal protein L3 pseudogene 9	0	8	n/a	n/a	5.38e-01	1.371
1094407	ENSG00000137547	28824	MRPL15	mitochondrial ribosomal protein L15	29088	8	n/a	n/a	4.85e-01	1.371
1099616	ENSG00000169714	7512	CNBP	CCHC-type zinc finger, nucleic acid binding protein	7555	3	n/a	n/a	4.93e-01	1.371
1102751	ENSG00000185088	30547	RPS27L	ribosomal protein S27-like	51065	15	n/a	n/a	5.06e-01	1.371
1096886	ENSG00000156110	129	ADK	adenosine kinase	132	10	n/a	n/a	4.99e-01	1.371
279809971	ENSG00000227347	0	HNRNPKP2	heterogeneous nuclear ribonucleoprotein K pseudogene 2	0	2	n/a	n/a	4.17e-01	1.371
1091789	ENSG00000119326	8656	CTNNAL1	catenin (cadherin-associated protein), alpha-like 1	8727	9	n/a	n/a	4.18e-01	1.371
279970694	ENSG00000242951	0	RP11-507E23.1	RP11-507E23.1	0	14	n/a	n/a	4.26e-01	1.371
280096070	ENSG00000256469	0	RP11-856F16.2	RP11-856F16.2	0	11	n/a	n/a	4.99e-01	1.371
1096622	ENSG00000153820	56110	SPHKAP	SPHK1 interactor, AKAP domain containing	80309	2	n/a	n/a	4.64e-01	1.370
1098041	ENSG00000163644	81094	PPM1K	protein phosphatase, Mg2+/Mn2+ dependent, 1K	152926	4	n/a	n/a	4.93e-01	1.370
1091217	ENSG00000114744	30604	COMMD2	COMM domain containing 2	51122	3	n/a	n/a	5.41e-01	1.370
1101693	ENSG00000180185	57561	FAHD1	fumarylacetoacetate hydrolase domain containing 1	81889	16	n/a	n/a	5.03e-01	1.370
1104474	ENSG00000198015	28713	MRPL42	mitochondrial ribosomal protein L42	28977	12	n/a	n/a	5.09e-01	1.370
1099531	ENSG00000169299	34565	PGM2	phosphoglucomutase 2	55276	4	n/a	n/a	3.97e-01	1.370
280040979	ENSG00000251596	0	HADHAP1	hydroxyacyl-CoA dehydrogenase/3-ketoacyl-CoA thiolase/enoyl-CoA hydratase (trifunctional protein), alpha subunit pseudogene 1	0	4	n/a	n/a	5.39e-01	1.370
1089828	ENSG00000104671	10524	DCTN6	dynactin 6	10671	8	n/a	n/a	5.36e-01	1.370
1094201	ENSG00000136492	58206	BRIP1	BRCA1 interacting protein C-terminal helicase 1	83990	17	n/a	n/a	4.34e-01	1.370
1091432	ENSG00000116133	1706	DHCR24	24-dehydrocholesterol reductase	1718	1	n/a	n/a	4.98e-01	1.369
1097728	ENSG00000162613	8801	FUBP1	far upstream element (FUSE) binding protein 1	8880	1	n/a	n/a	3.98e-01	1.369
279720301	ENSG00000213235	0	EEF1A1P33	eukaryotic translation elongation factor 1 alpha 1 pseudogene 33	0	12	n/a	n/a	5.39e-01	1.369
1087312	ENSG00000025156	3278	HSF2	heat shock transcription factor 2	3298	6	n/a	n/a	5.53e-01	1.369
1097292	ENSG00000159377	5660	PSMB4	proteasome (prosome, macropain) subunit, beta type, 4	5692	1	n/a	n/a	5.48e-01	1.369
1101523	ENSG00000179085	33635	DPM3	dolichyl-phosphate mannosyltransferase polypeptide 3	54344	1	n/a	n/a	4.95e-01	1.369
1089911	ENSG00000105011	35012	ASF1B	ASF1 anti-silencing function 1 homolog B (S. cerevisiae)	55723	19	n/a	n/a	4.23e-01	1.369
1091705	ENSG00000118402	6745	ELOVL4	ELOVL fatty acid elongase 4	6785	6	n/a	n/a	5.03e-01	1.369
1087722	ENSG00000062822	5392	POLD1	polymerase (DNA directed), delta 1, catalytic subunit 125kDa	5424	19	n/a	n/a	4.93e-01	1.369
279910979	ENSG00000236439	0	RP11-175B9.3	RP11-175B9.3	0	1	n/a	n/a	5.46e-01	1.369
1101864	ENSG00000181104	2134	F2R	coagulation factor II (thrombin) receptor	2149	5	n/a	n/a	4.01e-01	1.369
1092488	ENSG00000124767	2722	GLO1	glyoxalase I	2739	6	n/a	n/a	5.02e-01	1.369
1095166	ENSG00000142507	5662	PSMB6	proteasome (prosome, macropain) subunit, beta type, 6	5694	17	n/a	n/a	5.41e-01	1.369
279700541	ENSG00000206147	0	RP11-106A1.2	RP11-106A1.2	0	9	n/a	n/a	5.37e-01	1.369
1089934	ENSG00000105193	6184	RPS16	ribosomal protein S16	6217	19	n/a	n/a	5.39e-01	1.369
1107703	ENSG00000230551	0	CTB-89H12.4	CTB-89H12.4	0	5	n/a	n/a	5.41e-01	1.368
1097117	ENSG00000158042	40518	MRPL17	mitochondrial ribosomal protein L17	63875	11	n/a	n/a	5.46e-01	1.368
1091057	ENSG00000113272	34263	THG1L	tRNA-histidine guanylyltransferase 1-like (S. cerevisiae)	54974	5	n/a	n/a	5.42e-01	1.368
1089477	ENSG00000101938	60108	CHRDL1	chordin-like 1	91851	X	n/a	n/a	4.50e-01	1.368
279725290	ENSG00000213885	0	RPL13AP7	ribosomal protein L13a pseudogene 7	0	21	n/a	n/a	4.98e-01	1.368
1095272	ENSG00000143207	40927	RFWD2	ring finger and WD repeat domain 2	64326	1	n/a	n/a	5.91e-01	1.368
1092016	ENSG00000120907	145	ADRA1A	adrenergic, alpha-1A-, receptor	148	8	n/a	n/a	5.41e-01	1.367
1094310	ENSG00000137033	59982	IL33	interleukin 33	90865	9	n/a	n/a	5.10e-01	1.367
1088870	ENSG00000092978	34394	GPATCH2	G patch domain containing 2	55105	1	n/a	n/a	5.35e-01	1.367
279895752	ENSG00000235001	0	EIF4A1P2	eukaryotic translation initiation factor 4A1 pseudogene 2	0	Y	n/a	n/a	4.90e-01	1.367
1098853	ENSG00000166582	83613	CENPV	centromere protein V	201161	17	n/a	n/a	5.26e-01	1.367
1098203	ENSG00000164111	305	ANXA5	annexin A5	308	4	n/a	n/a	4.99e-01	1.367
1105308	ENSG00000204899	133361	MZT1	mitotic spindle organizing protein 1	440145	13	n/a	n/a	4.98e-01	1.367
280116447	ENSG00000258486	5997	RN7SL1	RNA, 7SL, cytoplasmic 1	6029	14	n/a	n/a	4.69e-01	1.367
279864405	ENSG00000232260	0	BTF3L4P1	basic transcription factor 3-like 4 pseudogene 1	0	21	n/a	n/a	5.11e-01	1.367
1090613	ENSG00000109919	23541	MTCH2	mitochondrial carrier 2	23788	11	n/a	n/a	5.11e-01	1.367
280077756	ENSG00000254919	0	RP11-698N11.2	RP11-698N11.2	0	11	n/a	n/a	5.56e-01	1.367
1096995	ENSG00000157021	0	FAM92A1P1	family with sequence similarity 92, member A1 pseudogene 1	0	15	n/a	n/a	5.39e-01	1.367
279700778	ENSG00000206168	0	Z69890.1	Z69890.1	0	16	n/a	n/a	4.25e-01	1.367
1104209	ENSG00000197238	8305	HIST1H4J	histone cluster 1, H4j	8363	6	n/a	n/a	5.41e-01	1.366
1097191	ENSG00000158623	0	COPG2	coatomer protein complex, subunit gamma 2	0	7	n/a	n/a	5.34e-01	1.366
1088473	ENSG00000083544	57252	TDRD3	tudor domain containing 3	81550	13	n/a	n/a	5.04e-01	1.366
279927979	ENSG00000237928	0	RP4-668G5.1	RP4-668G5.1	0	1	n/a	n/a	5.70e-01	1.366
1102233	ENSG00000183011	58526	LSMD1	LSM domain containing 1	84316	17	n/a	n/a	4.95e-01	1.366
1102232	ENSG00000183010	5799	PYCR1	pyrroline-5-carboxylate reductase 1	5831	17	n/a	n/a	5.43e-01	1.366
280118319	ENSG00000258596	0	CTD-2576F9.1	CTD-2576F9.1	0	15	n/a	n/a	5.04e-01	1.366
279791998	ENSG00000225792	0	AC004540.4	AC004540.4	0	7	n/a	n/a	5.40e-01	1.366
1101822	ENSG00000180914	4989	OXTR	oxytocin receptor	5021	3	n/a	n/a	4.91e-01	1.366
279509439	ENSG00000181524	0	RPL24P4	ribosomal protein L24 pseudogene 4	0	6	n/a	n/a	5.03e-01	1.366
1103561	ENSG00000188474	0	AC022415.1	Zinc finger protein 788	0	19	n/a	n/a	4.15e-01	1.365
1099253	ENSG00000168135	3736	KCNJ4	potassium inwardly-rectifying channel, subfamily J, member 4	3761	22	n/a	n/a	4.22e-01	1.365
1094817	ENSG00000139910	4826	NOVA1	neuro-oncological ventral antigen 1	4857	14	n/a	n/a	5.41e-01	1.365
1092894	ENSG00000128059	5439	PPAT	phosphoribosyl pyrophosphate amidotransferase	5471	4	n/a	n/a	5.44e-01	1.365
1098632	ENSG00000165775	41834	FUNDC2	FUN14 domain containing 2	65991	X	n/a	n/a	5.16e-01	1.365
279880469	ENSG00000233662	0	CALM2P4	calmodulin 2 pseudogene 4	0	13	n/a	n/a	5.01e-01	1.365
1098519	ENSG00000165283	29955	STOML2	stomatin (EPB72)-like 2	30968	9	n/a	n/a	5.51e-01	1.365
1094910	ENSG00000140525	34504	FANCI	Fanconi anemia, complementation group I	55215	15	n/a	n/a	4.30e-01	1.365
279725130	ENSG00000213857	0	RP11-12M9.4	RP11-12M9.4	0	22	n/a	n/a	4.35e-01	1.365
1101339	ENSG00000178035	3590	IMPDH2	IMP (inosine 5'-monophosphate) dehydrogenase 2	3615	3	n/a	n/a	5.68e-01	1.365
280129674	ENSG00000259248	1015494	RP11-265M18.2	RP11-265M18.2	100130855	15	n/a	n/a	5.39e-01	1.365
1091654	ENSG00000117724	1056	CENPF	centromere protein F, 350/400kDa (mitosin)	1063	1	n/a	n/a	4.62e-01	1.365
1091186	ENSG00000114446	34370	IFT57	intraflagellar transport 57 homolog (Chlamydomonas)	55081	3	n/a	n/a	5.44e-01	1.365
279968030	ENSG00000242631	0	RP11-508N12.4	RP11-508N12.4	0	9	n/a	n/a	4.28e-01	1.365
1100535	ENSG00000173706	36766	HEG1	HEG homolog 1 (zebrafish)	57493	3	n/a	n/a	4.92e-01	1.365
1095729	ENSG00000146085	4568	MUT	methylmalonyl CoA mutase	4594	6	n/a	n/a	5.02e-01	1.365
1091313	ENSG00000115363	58352	FAM176A	family with sequence similarity 176, member A	84141	2	n/a	n/a	5.41e-01	1.365
279908088	ENSG00000236182	0	RP11-297K7.1	RP11-297K7.1	0	3	n/a	n/a	5.13e-01	1.365
280006188	ENSG00000248785	0	HIGD1AP14	HIG1 hypoxia inducible domain family, member 1A pseudogene 14	0	4	n/a	n/a	4.95e-01	1.365
279783102	ENSG00000225008	0	RP13-228J13.6	RP13-228J13.6	0	X	n/a	n/a	5.38e-01	1.364
280053097	ENSG00000253173	0	RP11-152C15.1	RP11-152C15.1	0	8	n/a	n/a	4.00e-01	1.364
1093770	ENSG00000134245	7439	WNT2B	wingless-type MMTV integration site family, member 2B	7482	1	n/a	n/a	4.21e-01	1.364
279943471	ENSG00000239872	0	RPL35AP19	ribosomal protein L35a pseudogene 19	0	8	n/a	n/a	5.11e-01	1.364
1104454	ENSG00000197959	25801	DNM3	dynamin 3	26052	1	n/a	n/a	4.23e-01	1.364
1101894	ENSG00000181359	0	HSP90AA6P	heat shock protein 90kDa alpha (cytosolic), class A member 6, pseudogene	0	4	n/a	n/a	3.98e-01	1.364
280027194	ENSG00000250526	0	CCT6P2	chaperonin containing TCP1, subunit 6 (zeta) pseudogene 2	0	5	n/a	n/a	5.65e-01	1.364
279724423	ENSG00000213740	0	RP13-178D16.2	RP13-178D16.2	0	X	n/a	n/a	4.93e-01	1.364
1104070	ENSG00000196793	8136	ZNF239	zinc finger protein 239	8187	10	n/a	n/a	5.51e-01	1.364
1092210	ENSG00000122729	45	ACO1	aconitase 1, soluble	48	9	n/a	n/a	5.40e-01	1.364
1102452	ENSG00000183814	94931	LIN9	lin-9 homolog (C. elegans)	286826	1	n/a	n/a	4.11e-01	1.364
280119238	ENSG00000258656	0	RP11-193F5.4	RP11-193F5.4	0	14	n/a	n/a	5.09e-01	1.363
279461234	ENSG00000174977	0	AC026271.5	AC026271.5	0	17	n/a	n/a	5.06e-01	1.363
1091102	ENSG00000113595	370	TRIM23	tripartite motif containing 23	373	5	n/a	n/a	5.03e-01	1.363
1096733	ENSG00000154678	5105	PDE1C	phosphodiesterase 1C, calmodulin-dependent 70kDa	5137	7	n/a	n/a	4.07e-01	1.363
1095486	ENSG00000144381	3309	HSPD1	heat shock 60kDa protein 1 (chaperonin)	3329	2	n/a	n/a	5.44e-01	1.363
1090185	ENSG00000106355	23411	LSM5	LSM5 homolog, U6 small nuclear RNA associated (S. cerevisiae)	23658	7	n/a	n/a	5.06e-01	1.363
1091120	ENSG00000113734	658	BNIP1	BCL2/adenovirus E1B 19kDa interacting protein 1	662	5	n/a	n/a	5.48e-01	1.363
1093546	ENSG00000132676	7772	DAP3	death associated protein 3	7818	1	n/a	n/a	5.16e-01	1.363
1101582	ENSG00000179454	34102	KLHL28	kelch-like 28 (Drosophila)	54813	14	n/a	n/a	4.04e-01	1.362
1101930	ENSG00000181610	31129	MRPS23	mitochondrial ribosomal protein S23	51649	17	n/a	n/a	5.50e-01	1.362
279982640	ENSG00000244193	0	RP11-379K17.5	RP11-379K17.5	0	3	n/a	n/a	5.71e-01	1.362
280120357	ENSG00000258714	0	RP11-998D10.7	RP11-998D10.7	0	14	n/a	n/a	4.25e-01	1.362
1087027	ENSG00000006837	30746	CDKL3	cyclin-dependent kinase-like 3	51265	5	n/a	n/a	5.39e-01	1.362
1096903	ENSG00000156239	28840	N6AMT1	N-6 adenine-specific DNA methyltransferase 1 (putative)	29104	21	n/a	n/a	5.41e-01	1.362
1104731	ENSG00000198780	25798	FAM169A	family with sequence similarity 169, member A	26049	5	n/a	n/a	5.09e-01	1.362
1090344	ENSG00000107819	57535	SFXN3	sideroflexin 3	81855	10	n/a	n/a	4.23e-01	1.362
1086914	ENSG00000004487	22783	KDM1A	lysine (K)-specific demethylase 1A	23028	1	n/a	n/a	5.06e-01	1.362
1088045	ENSG00000072041	34406	SLC6A15	solute carrier family 6 (neutral amino acid transporter), member 15	55117	12	n/a	n/a	4.26e-01	1.362
1093627	ENSG00000133111	5962	RFXAP	regulatory factor X-associated protein	5994	13	n/a	n/a	5.48e-01	1.362
279747741	ENSG00000218350	0	RP11-789A7.1	RP11-789A7.1	0	6	n/a	n/a	4.93e-01	1.362
279837911	ENSG00000229927	0	RP11-38L15.6	RP11-38L15.6	0	10	n/a	n/a	4.13e-01	1.361
1093573	ENSG00000132821	79288	VSTM2L	V-set and transmembrane domain containing 2 like	128434	20	n/a	n/a	4.67e-01	1.361
1094365	ENSG00000137285	110335	TUBB2B	tubulin, beta 2B class IIb	347733	6	n/a	n/a	5.39e-01	1.361
1091042	ENSG00000113161	3136	HMGCR	3-hydroxy-3-methylglutaryl-CoA reductase	3156	5	n/a	n/a	5.40e-01	1.361
1105837	ENSG00000213246	6787	SUPT4H1	suppressor of Ty 4 homolog 1 (S. cerevisiae)	6827	17	n/a	n/a	5.78e-01	1.361
1091744	ENSG00000118733	78681	OLFM3	olfactomedin 3	118427	1	n/a	n/a	4.04e-01	1.361
279974667	ENSG00000243404	0	RP11-13J17.1	RP11-13J17.1	0	15	n/a	n/a	4.18e-01	1.360
1095365	ENSG00000143603	3757	KCNN3	potassium intermediate/small conductance calcium-activated channel, subfamily N, member 3	3782	1	n/a	n/a	4.19e-01	1.360
1097788	ENSG00000162783	30759	IER5	immediate early response 5	51278	1	n/a	n/a	4.93e-01	1.360
280019538	ENSG00000249913	0	RP4-671G15.2	RP4-671G15.2	0	1	n/a	n/a	4.95e-01	1.360
1097802	ENSG00000162873	34509	KLHDC8A	kelch domain containing 8A	55220	1	n/a	n/a	4.39e-01	1.360
1094741	ENSG00000139364	77519	TMEM132B	transmembrane protein 132B	114795	12	n/a	n/a	4.99e-01	1.360
1096832	ENSG00000155660	9457	PDIA4	protein disulfide isomerase family A, member 4	9601	7	n/a	n/a	5.13e-01	1.360
1088380	ENSG00000080709	3756	KCNN2	potassium intermediate/small conductance calcium-activated channel, subfamily N, member 2	3781	5	n/a	n/a	4.21e-01	1.360
1094218	ENSG00000136628	2043	EPRS	glutamyl-prolyl-tRNA synthetase	2058	1	n/a	n/a	5.33e-01	1.360
1093636	ENSG00000133134	58903	BEX2	brain expressed X-linked 2	84707	X	n/a	n/a	4.22e-01	1.360
279989402	ENSG00000245205	0	RP11-841C19.6	RP11-841C19.6	0	12	n/a	n/a	5.40e-01	1.360
1106538	ENSG00000221914	5488	PPP2R2A	protein phosphatase 2, regulatory subunit B, alpha	5520	8	n/a	n/a	5.25e-01	1.360
[truncated: 1 more rows]
