# Supplementary material for: Identification of the Molecular Events Involved in the Development of Prefrontal Cortex Through the Analysis of RNA-Seq Data From BrainSpan
Source: ASN Neuro. 2019 Jun 18;11:1759091419854627. doi: 10.1177/1759091419854627 (PMC6582306; doi:10.1177/1759091419854627)
Supplement: Supplemental Material6 - Supplemental material for Identification of the Molecular Events Involved in the Development of Prefrontal Cortex Through the Analysis of RNA-Seq Data From BrainSpan [file Supplemental_Material6.zip › HIP/4/Columns.csv]

donor_id	donor_name	donor_age	donor_color	structure_id	structure_name	structure_abbreviation	structure_color	top_level_structure_id	top_level_structure_name	top_level_structure_abbreviation	top_level_structure_color
12837	H376.IIIB.51	16 pcw	00B0EB	10294	hippocampus (hippocampal formation)	HIP	BFB5D5	10292	allocortex	ACx	D1CEE2
12879	H376.IIIB.52	16 pcw	00A0D6	10294	hippocampus (hippocampal formation)	HIP	BFB5D5	10292	allocortex	ACx	D1CEE2
12880	H376.IIIB.53	17 pcw	0091C2	10294	hippocampus (hippocampal formation)	HIP	BFB5D5	10292	allocortex	ACx	D1CEE2
12885	H376.IV.53	19 pcw	00FFFF	10294	hippocampus (hippocampal formation)	HIP	BFB5D5	10292	allocortex	ACx	D1CEE2
12886	H376.IV.54	21 pcw	00D6D6	10294	hippocampus (hippocampal formation)	HIP	BFB5D5	10292	allocortex	ACx	D1CEE2
12288	H376.IV.50	24 pcw	00C2C2	10294	hippocampus (hippocampal formation)	HIP	BFB5D5	10292	allocortex	ACx	D1CEE2
