# Supplementary material for: Identification of the Molecular Events Involved in the Development of Prefrontal Cortex Through the Analysis of RNA-Seq Data From BrainSpan
Source: ASN Neuro. 2019 Jun 18;11:1759091419854627. doi: 10.1177/1759091419854627 (PMC6582306; doi:10.1177/1759091419854627)
Supplement: Supplemental Material6 - Supplemental material for Identification of the Molecular Events Involved in the Development of Prefrontal Cortex Through the Analysis of RNA-Seq Data From BrainSpan [file Supplemental_Material6.zip › HIP/4/Expression.csv]

1091696	8.9420	0.0417	1.5677	0.6653	0.5147	0.6915
1090180	3.1252	4.6322	1.4219	0.3590	1.4791	0.9589
1098807	7.2508	4.2373	3.9066	2.7009	2.0154	4.4965
1101922	5.9374	0.0328	0.0587	0.0724	0.0182	0.1200
1106336	4.2840	4.8575	3.9853	2.8154	2.8422	1.7776
1094333	6.7433	6.1646	5.0713	3.8152	4.6177	4.1093
1100106	5.3023	3.4893	4.1672	3.0081	2.5999	2.0247
1097980	3.8942	5.0634	2.6508	2.4038	2.5215	1.3836
1092568	5.0154	0.0764	0.2781	0.1457	0.0215	0.0579
279849088	0.2221	0.8362	5.4071	0.7194	0.4009	0.3686
279923600	0.2519	1.0990	5.6541	0.9771	0.5433	0.5892
279707076	3.8708	4.8366	2.9287	2.2877	2.9249	1.6331
279760238	4.9746	5.1240	5.4851	3.4194	4.1314	3.3681
1090487	4.3448	5.0519	4.7098	3.1273	3.6287	2.7742
279763443	2.9085	2.1995	3.0326	1.7119	0.8833	0.9792
1089788	5.3185	7.1949	3.2988	2.7019	3.6238	4.9679
1094337	2.7632	3.5722	2.5473	1.4780	1.6672	1.2882
1099495	4.3959	5.8450	4.0767	2.8581	3.7234	3.3850
279941868	2.6749	1.6694	2.5299	1.2956	1.0095	0.2648
279782317	2.4356	1.9826	2.0170	0.7545	0.7473	0.6381
1101998	1.6513	2.6895	0.9357	0.6222	0.2787	0.0816
1087603	3.1852	4.7877	1.7169	1.6317	2.3421	1.4660
1096059	2.8032	5.1966	1.3592	1.4460	1.5741	2.1100
1099818	4.5279	0.1461	0.1604	0.1234	0.0689	0.4308
279833393	2.6964	4.1852	0.1797	0.6922	1.4981	0.7353
279877202	5.5887	5.1982	6.0918	3.9450	4.4332	4.3840
1089275	4.3717	5.4977	4.2195	3.4509	3.2804	3.2551
1103825	3.3115	4.5393	2.1815	1.8896	2.4094	1.6370
1099347	2.7824	2.9442	2.1875	1.2019	1.4996	1.2150
1105222	4.7357	3.7673	4.3161	3.3170	3.1585	2.3525
280074375	3.2298	2.4572	3.7764	1.4845	1.4380	2.5651
1087700	4.7547	4.0666	4.0000	2.6685	3.2450	2.9466
1102074	3.8312	4.5492	3.8316	2.8073	2.9174	2.5654
279752975	0.0000	3.4037	2.3208	0.9692	0.8370	0.0000
1093320	4.4384	4.8740	3.1880	2.6229	3.2350	2.7459
1092891	3.6811	3.4973	2.6022	1.4623	1.7329	2.7176
280041412	4.5473	3.4375	3.8604	2.1057	3.6247	2.2649
280105393	5.7698	5.1209	5.0105	4.2892	4.2192	3.6070
1098369	4.3578	5.6809	4.2087	3.1055	3.6314	3.7886
1088219	5.6601	4.9219	4.5755	3.6340	4.6114	3.2047
280075036	4.9518	5.6592	4.5289	3.8882	4.4310	3.1415
1102511	5.0697	3.2989	3.2350	2.0483	3.2184	2.6769
1099154	4.3345	5.1001	4.0522	3.4240	3.3994	3.0385
1094358	4.2991	4.5387	3.7135	2.7294	3.3834	2.8246
1097266	1.6315	2.5333	0.3978	0.2390	0.1237	0.6156
1087806	4.4832	4.9278	3.7086	3.2649	3.9886	2.2827
1102314	3.4999	4.3729	2.7765	1.8720	2.8762	2.3207
280097769	2.3471	4.4196	1.6194	1.5354	1.5609	1.7195
1101114	7.4752	7.8285	6.1310	6.0098	6.1004	5.7620
1093513	4.4223	4.5875	4.2132	3.7410	3.7952	2.1318
1087857	3.2209	3.6813	3.4966	2.8509	2.7451	1.2488
1090217	3.0772	4.3945	1.8603	1.8199	2.1723	1.7966
279667948	1.6086	1.6098	0.9916	0.5859	0.0057	0.0980
1092534	5.9889	6.3478	5.1173	4.3497	5.0951	4.4893
280133333	4.0778	4.7879	3.0141	2.5157	3.1790	2.6678
280034828	4.8525	5.7853	3.9744	4.0456	4.2579	2.7992
1087634	2.8163	4.5095	2.7668	2.2888	2.4490	1.8498
279928483	6.0814	4.3830	4.6475	3.8354	3.8187	3.9610
1088172	2.7085	3.4996	1.9208	1.8737	1.6079	1.1572
1102477	3.6820	4.4497	2.9945	2.6972	2.7322	2.2243
1091654	2.6380	5.1880	1.4274	1.7669	1.8309	2.1927
279760546	5.5638	5.6109	4.5865	4.3777	4.3072	3.6195
1088781	3.7506	3.4574	3.2175	2.5583	2.4997	1.9180
1099998	3.2934	4.9557	1.8723	2.1017	2.7079	1.8702
1099816	4.5534	0.4424	0.6642	0.6018	0.6118	1.0222
1094888	4.2937	4.6753	3.1362	2.6013	3.3002	2.7833
280085678	6.0880	5.8558	6.3039	5.2594	4.9992	4.5732
1087078	4.1855	3.8080	3.6765	2.9597	3.3046	1.9985
280086220	2.6524	3.4447	2.2154	1.3764	2.4364	1.0927
1098784	5.4162	5.2786	4.8820	4.5374	4.4338	3.2195
279708231	1.9403	2.0832	3.6796	1.5830	1.3308	1.4051
1099351	5.2384	5.8865	4.7981	4.3225	4.4572	3.7644
1097281	3.1374	1.8229	2.0421	1.4160	1.3651	0.8521
279799736	3.4050	1.7590	1.4058	0.5912	1.6835	0.9264
280029990	3.8122	1.4446	2.2350	1.6312	1.2785	1.2195
280051153	0.8791	2.3319	2.6933	0.5327	1.7895	0.2789
1090762	3.2200	4.2147	2.5048	2.2088	2.4512	1.9836
1100470	4.3290	5.8760	4.9408	3.8570	3.8194	4.1741
1087476	3.5621	5.5415	2.3805	1.6638	2.6123	3.9190
1093435	2.9872	3.4106	3.0110	1.9934	2.3197	1.8139
1094398	4.6719	5.4668	4.2411	3.9007	4.0399	3.1682
279935226	2.8680	2.5532	2.1156	0.7579	1.9348	1.6235
1090299	3.7400	3.9377	4.0022	3.2230	2.8475	2.4026
1099063	2.2542	3.9338	2.3033	1.6160	1.3180	2.3540
279711594	1.0018	0.8456	2.7881	1.1133	0.3298	0.0000
1103773	4.0924	4.3261	3.9886	3.7270	3.0605	2.4287
1090384	5.8893	5.6635	5.0072	4.2065	4.9465	4.2202
1105859	5.3253	5.0807	5.3058	4.3340	4.2772	3.9157
279663797	1.4485	1.8465	1.4393	0.9937	0.5608	0.0000
1100566	2.4342	3.9376	2.0184	1.8453	1.5738	1.8038
1088032	4.4791	5.7718	4.4194	4.0694	3.8638	3.5706
1095034	3.4301	3.3289	1.6914	1.4054	2.4349	1.4506
279771554	2.7966	2.6153	3.4425	1.5048	2.7788	1.4176
279751883	3.5457	4.7759	3.7764	3.0994	2.4707	3.3839
279951718	6.0482	5.8565	7.0466	6.2429	4.7373	4.8309
279967014	4.3740	3.6828	2.8903	2.9137	2.7284	2.1703
1087431	3.1433	3.8505	1.9874	1.6137	2.0725	2.1924
1091995	2.8727	5.5031	2.6447	2.2169	2.6263	3.0860
1102722	3.6797	4.6358	1.9230	1.7813	2.8397	2.5323
1096861	4.6231	4.3001	3.7566	2.8087	3.7473	3.0487
280104545	2.3385	2.7453	1.7907	1.1273	1.6531	1.0197
1096967	2.3776	3.3519	1.3007	1.6272	1.2107	1.1189
279715752	2.8279	3.0941	1.9311	0.9436	1.8080	2.0302
280069987	2.1732	2.2635	0.8632	0.4650	1.0885	0.6769
1104658	3.6496	3.3454	2.2118	1.8257	2.6678	1.6530
1089703	4.1372	4.9412	3.1000	2.4347	3.0480	3.6385
1101502	2.4657	4.6953	1.8150	1.7584	1.1086	3.0533
1093139	3.2189	5.7682	3.6784	2.9508	2.7492	3.9182
1094802	4.9278	4.2270	3.8838	3.1172	3.9158	2.9644
1087840	1.3320	3.8856	0.3867	0.5958	0.6223	1.3479
1091673	3.8761	4.4056	2.4943	2.4202	3.3367	1.9881
1095432	2.5771	2.6894	0.4695	0.6421	0.6670	1.4029
1101196	3.2747	4.5797	3.0603	2.3740	2.8247	2.6946
1089446	3.4186	4.7153	2.2154	1.8660	2.6030	2.8849
1094172	6.1278	6.3783	6.3481	5.2918	5.7188	4.8500
279699617	4.0615	3.4626	3.6664	4.1623	3.1845	0.8510
1089314	2.6134	4.9059	1.8147	1.6932	1.2632	3.4003
279728329	0.3828	1.5547	1.2646	0.1022	0.0259	0.1033
1108786	2.3449	4.6750	1.7066	1.5722	1.1983	2.9871
279809307	5.2047	6.6283	5.4783	4.4673	5.0406	4.8483
280038346	3.7144	3.0957	2.0044	2.1642	2.6895	1.0065
1100296	4.4992	4.6861	4.2487	3.5586	3.8525	3.0735
1097073	2.4701	3.3234	1.8564	1.6818	1.8671	1.1702
1089188	3.7534	4.3029	3.1214	2.5619	3.1577	2.5346
279989230	2.3546	4.6620	2.8526	2.0360	2.9553	1.9554
1097151	4.9837	4.4928	4.3244	3.6228	4.1490	3.1263
279771431	3.3635	1.7937	3.1652	1.2256	1.8028	2.3923
280135671	3.6832	4.1545	2.1624	2.0113	3.6184	1.4716
1094181	2.4603	2.3928	2.7614	2.1732	1.7672	0.7775
1093924	4.7386	5.7668	4.6102	4.2287	3.8585	4.1350
1090807	2.6549	4.3808	1.7490	1.7611	1.6448	2.4900
1104232	2.7490	3.2856	2.2232	2.0859	1.9380	1.3491
1094387	2.2803	2.4472	0.7168	0.5665	1.3596	0.6341
279709099	4.1931	3.8559	3.4426	2.4780	3.4749	2.6582
279595433	2.5245	2.4032	1.4558	0.9661	0.1167	2.4212
280093551	4.4202	4.6629	2.9729	2.4986	3.1435	3.5383
1099056	5.1456	5.9134	5.4431	4.6629	4.7450	4.2214
279977663	2.0696	2.2774	2.2136	2.5365	0.9027	0.2520
280135899	3.6032	0.5827	0.6877	0.5258	0.3701	1.1243
279489256	2.9587	4.9024	5.8436	3.8713	4.3255	2.6562
1101408	2.1794	2.6537	1.6002	1.1446	1.2911	1.1509
280085877	3.6155	3.8823	2.7316	3.0882	2.9263	1.3682
1096438	4.0132	4.6821	3.0927	2.7731	3.4898	2.6928
1093750	3.8485	4.7464	3.4249	2.8192	3.2398	3.1344
1103528	6.8438	6.1280	7.0385	5.9307	6.2218	5.0353
1092273	1.9592	2.4425	0.9179	0.7507	1.0776	0.6845
1088950	4.7677	5.2606	4.4575	3.8081	4.1703	3.7016
1107843	0.4813	1.1973	1.4497	0.0000	0.3239	0.0000
1088736	3.6478	3.7403	4.2007	3.3915	3.0325	2.3711
279733788	4.2957	4.4957	3.4976	3.2473	4.0683	2.1797
1098829	4.0394	4.1275	4.1360	2.9870	3.4029	3.1245
1092487	7.6438	8.9253	6.9389	6.7896	7.0603	6.8710
1093101	3.6397	3.4600	4.3403	4.2314	2.9678	1.4561
280090448	2.3159	1.9641	0.9838	0.5204	1.4847	0.4741
1088859	1.4304	3.3217	1.3910	1.1379	1.3855	0.8423
1089113	5.0430	4.8051	4.7393	3.9048	4.0971	3.8088
1095501	5.3380	6.9361	6.2896	5.5677	4.9072	5.3149
279899202	0.2299	3.0741	0.6865	0.6185	0.4280	0.1737
1103023	1.4562	2.8862	0.7233	0.7914	0.5429	0.9617
1089175	4.2150	4.4691	3.1750	2.7451	3.5939	2.7503
1098603	4.0011	3.2895	1.5713	1.9923	1.9651	2.1351
1091481	4.2655	5.2901	3.9429	3.3463	3.7938	3.5899
280045504	1.9518	1.9425	0.0000	0.0000	0.8806	0.2516
1091653	4.9790	5.1837	4.3120	3.7005	4.3478	3.6704
1086954	4.5586	4.9676	3.9359	3.6044	4.1239	2.9784
280134130	3.3131	2.8337	1.3964	1.0018	2.3821	1.4059
1088862	3.9875	4.2818	2.7804	2.4980	2.9716	2.8278
1092047	2.7171	4.4617	1.9449	1.6589	2.3565	2.3583
1105616	3.8252	3.7481	3.3933	2.9445	2.9519	2.3218
1096018	3.4493	5.1532	3.2238	3.0790	3.1709	2.8299
1098955	2.8075	3.2607	2.4210	2.3485	1.8915	1.5036
1098372	2.1395	1.3067	1.8383	1.3972	0.7278	0.4170
1093398	3.8928	6.8347	2.2994	2.6575	2.8149	4.8144
279914319	3.7464	2.2962	3.0138	2.2743	2.7946	1.2493
1088537	2.9887	2.7144	2.9179	2.2188	2.1866	1.4775
1090911	4.4820	3.2009	2.8351	2.3522	2.9263	2.5017
1091909	2.7554	0.0000	0.0064	0.0235	0.0000	0.0080
1100482	4.2881	4.8145	5.3464	4.0689	3.9554	3.6972
1102349	4.3314	5.1061	4.4455	3.6127	4.0441	3.4999
280088854	1.7261	1.5991	3.0817	1.7291	1.2964	0.6613
1097235	3.5319	3.9231	2.2057	1.9292	2.2767	2.7375
279775133	2.7785	3.5057	2.4217	1.9586	2.5380	1.4925
1105863	2.2514	2.6726	1.0325	1.2044	1.4225	0.6130
1103912	3.7257	3.8530	2.8608	2.1674	3.2002	2.3609
1093266	4.5720	3.9052	4.2792	3.3360	3.9242	2.7856
1090789	4.3384	3.7189	2.1930	1.4061	3.4945	2.6434
1086878	2.7914	2.0187	1.9866	1.1988	1.5488	1.3464
1087120	3.0744	4.7792	2.4322	2.0275	2.2082	3.3498
1104672	4.9920	4.5764	3.9891	3.2366	4.1407	3.4901
1087694	2.9747	4.2643	2.1534	2.0515	2.4299	2.2277
1089615	4.1607	3.9089	2.9741	3.0396	2.6571	2.6672
1090549	5.5698	5.7248	5.1319	4.5797	5.3332	3.8343
1093024	2.6349	4.8352	2.1284	1.8159	1.6773	3.4262
1094024	3.8448	3.8420	3.8447	3.5477	3.0944	2.2123
1089707	3.0871	3.3066	1.9132	1.5489	2.6384	1.4454
1099208	6.0217	5.9185	5.3990	5.0424	5.2080	4.4173
1092888	2.6280	4.2618	1.7950	1.8516	0.9109	3.2564
279840524	5.4902	5.0703	5.1476	4.2492	4.4248	4.3703
1101165	3.6159	3.6034	3.5660	2.6547	3.5840	1.8990
280125593	4.4530	5.2586	4.0981	3.9300	3.4642	3.7727
1093106	2.7434	3.0042	3.3288	2.4004	2.5888	1.4451
280036320	2.9389	3.3125	1.2440	1.0331	2.5538	1.2773
1087062	1.2186	3.1634	0.4702	0.4135	0.3226	1.4851
1088095	3.6668	5.1847	3.2964	2.7785	2.7571	3.9845
1091143	4.4385	4.7175	4.2361	3.0888	3.7945	3.8826
279958840	2.2248	2.3497	2.8949	1.5664	1.8781	1.3998
1104110	4.0452	3.4296	2.6745	2.2356	2.8552	2.4343
279826255	2.4734	2.6887	2.3071	1.8198	2.5318	0.4950
1101876	5.2101	5.8575	4.8425	3.9456	4.9078	4.4382
279753437	3.4042	4.0934	3.2881	2.2419	3.1046	2.8211
1102289	5.6265	5.2171	6.2071	4.7806	5.2740	4.3804
1090752	2.5704	4.4041	1.7778	1.7928	1.4288	2.9153
1088124	1.1216	2.9873	1.0294	0.9310	0.8866	0.7054
1088311	3.9128	3.7963	3.4168	2.8592	3.2405	2.4112
280098583	0.7920	2.6787	1.0816	0.8612	0.8689	0.2072
1098827	3.1724	2.8029	3.1538	2.2413	1.8075	2.4669
1099830	2.2979	3.0387	4.0080	2.7023	2.6477	1.3826
1090444	3.4201	3.1221	3.5554	2.9975	3.0360	1.4540
1088117	3.0078	3.3894	2.1836	2.2426	1.8378	1.8998
1087046	2.3684	2.1356	1.6012	1.5646	1.0299	0.9136
1088167	1.8138	3.6126	0.9852	1.0629	0.7899	1.9620
1107235	6.0961	4.3950	5.2527	3.4464	5.2329	4.4702
1089876	2.6002	2.8686	2.8314	2.4576	2.1939	1.0592
279791794	4.1320	3.8983	4.3398	4.9465	3.6587	1.1763
1095324	4.0618	4.1372	4.4034	3.5395	3.7194	2.7629
280130146	4.6369	4.1018	4.1900	2.6232	4.6199	3.1054
280034334	3.1111	3.5974	2.8810	2.2117	2.2567	2.5483
1100904	5.7872	6.9579	6.3016	5.4198	5.2286	5.8404
279985879	5.6035	5.5357	5.7661	4.8147	4.7664	4.7682
1105023	3.1447	3.7274	2.6107	2.5641	2.5708	1.7923
1102017	3.8141	4.6064	4.1653	3.9654	4.0057	2.0596
1089308	2.8122	3.4300	2.7959	2.6529	2.4829	1.3472
1088144	5.0784	5.5080	4.5607	3.9460	4.6894	3.9658
1087722	2.6342	3.9194	2.8793	2.5653	2.1440	2.1793
1088982	2.8027	3.3474	4.0254	2.4927	3.0352	2.1041
1097522	2.7076	3.3614	2.2740	1.9760	2.1559	1.6692
279868780	2.3465	2.7361	2.6452	1.7993	1.4362	1.9509
1087834	4.6985	5.4251	4.0440	3.2936	3.9723	4.3625
1089404	2.1598	3.9854	2.0470	1.9055	1.4286	2.3191
1097414	2.8160	3.1298	2.5608	2.4325	2.4643	1.0716
279992307	2.4726	2.7196	1.3063	1.2741	0.8092	1.8778
1092606	0.3363	3.1744	0.3274	0.1270	0.1167	1.0579
1103334	2.9987	2.9940	1.6620	1.8380	2.3849	0.8959
1103720	7.1331	8.4991	6.9022	6.6320	6.7684	6.5988
279891363	6.7509	7.8982	7.5725	7.1565	6.1454	6.3899
1088220	2.3104	4.1958	1.4646	1.5874	1.3700	2.4877
279907086	5.2167	5.1051	4.9770	3.4965	4.2283	5.0513
1092794	2.1440	4.1378	2.7165	2.1133	2.2041	2.1593
1092363	4.2950	4.8234	3.7077	3.7042	3.6713	2.9312
1087726	2.5003	2.7505	3.2586	2.5318	2.3661	1.0935
1090200	2.7480	4.5050	2.3513	2.3588	2.1291	2.5989
1104703	3.1209	4.0355	2.6291	2.0796	2.7349	2.4571
1094813	3.6752	3.4163	3.7527	2.9230	2.7674	2.6408
1099341	1.6947	2.6790	1.1809	1.2358	1.4144	0.3943
1096240	4.2942	4.2245	4.0986	2.7089	4.0603	3.3440
1095247	5.5949	4.9888	5.1978	4.2230	5.0877	3.9672
1100399	4.4915	3.8582	3.6619	2.8486	3.9183	2.7429
1100486	4.2125	5.4183	3.2048	3.1978	3.3660	3.7707
1093852	2.0181	3.9713	1.3539	1.2105	0.9456	2.6874
279817763	2.7385	3.2988	1.7220	1.2942	1.9771	1.9896
1088971	3.1633	3.7501	2.9947	3.0771	2.6882	1.6450
1102633	3.7210	4.1077	3.0466	2.6100	3.0344	2.7345
1093828	3.9798	3.9747	1.7461	1.5898	2.8099	2.8050
1105150	5.9299	5.9621	5.6482	5.4077	5.4062	4.2314
1104758	2.1473	4.2326	0.8682	1.1561	1.2018	2.3960
280102455	1.4437	3.5433	1.3174	1.1449	1.3309	1.3391
1099065	3.8382	3.9992	3.5855	3.5963	3.8336	1.5086
1098910	2.4360	4.4831	2.0856	1.9921	1.4221	3.1106
1091430	4.5833	4.4014	3.8806	3.2307	3.8567	3.2981
1102462	1.2845	2.6457	0.7631	0.6090	0.5541	1.0520
279787798	3.3561	2.3102	2.6404	1.5810	2.1283	2.1209
280053844	3.9092	3.0761	3.6706	3.9370	2.9046	1.3378
1099185	2.0984	3.2301	2.0376	1.5958	1.1090	2.1863
279670680	0.6784	3.9693	0.5612	0.3383	1.6114	0.7879
1088040	3.9004	4.2600	3.7967	3.4734	3.2733	2.7395
278984057	1.9655	1.2555	2.3115	1.3933	0.4312	1.2372
1093996	1.3034	2.5262	0.8708	0.5941	0.2874	1.3529
1101068	4.2911	5.7316	4.4836	4.2284	3.9814	3.8321
1091072	4.7378	6.6835	3.8510	3.9385	4.0461	4.8236
1096173	5.3660	4.7353	4.4747	4.2338	4.5924	3.2868
1095250	3.2083	3.5056	2.8260	2.4937	2.8887	1.6977
1087723	6.4281	5.5426	5.7504	4.3785	5.6536	5.2302
1093173	4.2852	5.0803	3.3916	3.1356	4.0150	3.1509
1095186	1.8607	3.4496	1.4651	1.4553	1.6642	1.2017
1092729	4.0323	4.0955	4.1707	3.6384	3.7587	2.4507
1091350	3.5252	3.1746	3.2275	2.2171	2.9651	2.2971
1089624	4.4485	4.7405	4.5369	3.6244	3.9122	3.7432
1099914	1.8459	3.1181	0.8666	0.5431	1.2948	1.5510
1089728	5.2880	5.9360	4.9820	4.2234	4.8236	4.7175
279723599	3.9028	3.8536	4.7883	3.8350	3.7116	2.5589
279996985	0.4436	3.1871	0.3605	0.1472	0.1225	1.2855
1095813	3.2153	3.4153	3.4158	3.4748	2.7364	1.4020
1102615	0.9693	3.7713	0.9348	1.3075	0.5490	1.3884
279904764	2.2664	2.2319	2.0410	1.3235	1.9519	0.8336
1088626	3.1330	4.0072	2.3270	2.6415	2.3358	2.0598
1099013	4.8616	5.0851	5.8978	5.8336	4.3753	3.2058
1097411	4.3603	4.4285	3.7984	3.3933	3.7625	3.0029
1088225	3.2591	3.5902	1.6895	1.4595	2.6269	2.0280
280121392	1.9665	2.3304	1.6283	0.7537	1.3341	1.4153
279833744	2.8453	4.8364	3.3083	2.3676	3.2308	2.9706
279708168	1.2055	0.7210	1.6445	1.0571	0.0937	0.0000
1087622	3.2595	3.6726	2.0351	1.9560	2.9419	1.6490
1095976	4.1563	3.6032	2.7229	2.7894	2.9407	2.3334
279797912	1.5809	2.1816	1.6236	0.5856	1.0524	1.3351
1097016	4.3424	4.2037	3.6384	3.1763	3.8643	2.7316
1092045	1.7610	3.6521	1.0212	1.0381	0.9084	2.0756
1100627	6.2217	6.6154	5.6916	4.6306	5.6291	5.8590
1087761	4.0989	3.9688	4.5969	4.0046	3.2680	2.9822
1100775	2.7027	4.9710	1.9163	2.0857	1.0413	4.0554
1088646	3.2648	5.7453	2.3672	2.4330	2.3143	4.2270
280116214	2.4552	3.5845	1.3205	1.4763	1.4657	2.0161
1108441	2.1137	1.8375	2.3003	2.2567	1.1570	0.4371
280058638	3.0736	1.3034	2.3986	1.0629	2.0277	1.2858
279536421	3.7829	3.6500	3.8900	3.3266	3.2908	2.3086
280004714	2.4087	2.8444	1.5391	1.1419	2.0510	1.2032
1094411	2.1736	2.5738	1.1562	0.8053	1.6911	1.0127
279717827	2.5938	0.1114	0.1328	0.1935	0.1223	0.1298
279717439	2.1871	0.9283	0.3913	0.4598	0.6593	0.0000
1089187	3.6224	4.1426	3.4826	2.9186	3.3609	2.5820
1094794	3.3011	3.4004	3.0386	2.5744	2.9651	1.8163
1104455	3.4867	2.2492	2.2228	2.2940	2.1012	1.1874
1099024	4.2083	4.2613	3.1415	3.4370	3.5550	2.2437
1098051	3.4440	3.8632	2.5388	2.7971	2.1267	2.5469
1092852	6.1773	6.3717	6.0716	5.3962	5.8521	4.9983
1088254	8.1545	8.0746	6.8386	6.4394	7.1158	7.1393
1087378	1.5340	3.4418	0.9821	1.0828	0.9302	1.5732
1091937	1.9651	3.0572	1.6198	1.3151	1.6331	1.3226
279808690	3.9325	3.9990	2.8243	2.0021	3.2933	3.0895
280133414	2.7159	2.9324	1.2650	1.1338	2.0303	1.3794
279719096	1.9376	2.4381	2.2089	1.3443	1.5245	1.3465
1099045	2.3266	2.9390	2.3630	2.1987	2.0171	1.0461
1089882	5.4391	6.3440	5.7775	5.2735	5.0818	4.8388
1087090	2.7967	2.6009	3.2284	3.1659	2.5197	0.5745
1097012	1.8720	2.7001	1.3717	0.7773	1.2369	1.5692
1091215	1.5457	2.1869	0.4779	0.6816	0.8287	0.3413
279728552	4.5146	4.6206	2.6248	2.0896	3.7272	3.5848
1094209	4.1874	3.4075	3.2472	2.3110	3.4195	2.7539
280128587	0.0000	2.7209	0.0517	0.0000	0.3191	0.0957
1094003	1.1081	2.3672	0.5719	0.4309	0.4022	0.8631
1096070	2.3617	3.4993	1.4716	1.3236	1.6897	1.9705
1094725	5.2805	4.3854	3.7071	3.8265	3.6410	3.5568
279747828	3.9955	4.3363	3.0320	2.4293	3.7060	2.8810
1096986	1.9466	4.0266	1.0051	1.1312	1.0292	2.4710
1101724	4.5698	4.8278	3.7192	3.4549	4.0525	3.2671
1101406	3.7141	4.1530	4.0551	3.8729	3.7146	1.9926
1097597	1.8161	3.9386	1.6860	2.2421	0.8117	2.0492
1105796	3.5604	4.0513	3.8387	2.9495	2.8642	3.2991
279711997	2.0293	2.9713	5.3415	3.3360	2.2096	2.4605
1099672	4.0234	4.4181	3.6913	3.2175	3.7319	2.8480
1100121	3.0600	3.3814	3.5842	2.5388	2.8337	2.3195
1100897	1.1671	2.0893	0.4696	0.2616	0.5254	0.6057
279762632	0.6560	4.4202	0.9986	2.6725	1.0694	0.0000
1095237	6.0914	5.5356	5.2863	4.2894	5.3722	4.9199
1089477	3.4687	5.4626	2.3959	2.4127	2.7536	3.8295
280026738	4.0300	4.6007	3.7235	3.2725	4.1839	2.5681
1088211	3.2183	3.5746	2.4023	2.3702	2.5670	1.9290
280111205	3.9596	3.1842	2.8574	2.1416	2.9364	2.5957
1091568	2.5616	2.8960	2.2880	1.9311	1.3460	2.1427
1095795	2.0272	3.8441	1.7652	1.5838	1.2206	2.5125
280039366	2.9571	2.7458	2.5425	2.2687	2.6331	1.0249
1094658	0.8637	2.9890	0.3753	0.5066	0.7963	0.6075
1089730	4.1895	4.1215	3.3598	2.6411	3.8457	2.8664
1094648	5.4867	6.3032	4.1391	3.7754	4.5407	5.2985
1089087	4.5064	4.6778	4.1398	3.7787	4.0319	3.2004
1099858	2.4426	3.6933	2.4108	1.9367	1.6812	2.6166
1102461	3.3109	2.6821	2.3872	1.8452	2.1890	2.0342
279968030	3.8943	3.9591	1.9221	3.1417	3.0016	1.3234
1092660	3.3583	3.4718	3.8036	2.7191	2.8701	2.7361
1089023	2.2135	3.1875	1.4058	1.9335	1.8439	0.7214
1106678	1.0317	3.4267	3.3584	2.6843	1.7823	1.0453
279885834	3.1463	3.6022	2.5128	2.7159	2.9949	1.2465
279948693	2.0889	2.2216	1.4382	0.8775	1.7393	0.8286
280043873	5.2336	2.7585	4.1557	2.8522	2.6577	4.3350
1088774	4.1495	5.0375	4.5000	4.0577	3.7070	3.6228
279722696	2.2390	2.6141	1.8663	1.0722	1.8381	1.5108
1101928	3.4152	4.7982	4.8901	3.8695	3.6685	3.2682
279957818	8.0458	6.9716	7.8047	5.9402	6.6792	7.9056
1095760	3.0152	3.9776	1.6314	1.3229	2.6597	2.3451
1090150	1.0739	1.6334	0.3932	0.2676	0.3502	0.1882
1106399	1.6997	1.7281	2.5050	2.2192	1.1488	0.2710
279770437	2.1907	2.6520	1.7960	1.4864	1.3896	1.4701
1099695	3.7587	4.4243	3.8528	3.5243	3.4624	2.7574
1095750	2.6887	3.8917	1.1113	1.7681	2.2831	1.3508
1098186	2.5317	2.7452	1.2230	1.5349	1.7927	0.8825
1098697	2.4566	3.3959	1.8602	1.6824	2.0184	1.7227
1102348	3.3914	3.5780	2.8528	2.5792	2.9623	1.9930
279795258	2.1694	0.2070	0.7194	0.1754	0.2708	0.3682
1092377	4.9599	5.2878	4.6008	4.1995	4.4287	3.9394
279844725	1.9553	1.9126	2.9947	1.7592	1.6014	1.2236
1097936	1.6489	1.7318	1.2985	0.8247	1.0896	0.4867
1097507	2.0887	2.7558	2.5670	2.2957	1.7294	1.1134
1094397	3.3686	3.6595	3.5427	2.9312	2.6275	2.7391
279864150	3.4771	3.5922	3.1254	2.0764	2.6456	3.2024
279760959	1.0771	1.1455	1.2908	0.4830	0.4780	0.2840
1103973	4.7990	4.5588	4.1319	3.2425	4.2614	3.7205
1088149	3.1656	3.0754	2.5224	1.8418	2.8051	1.8514
1095733	4.7903	4.7791	4.7926	4.3080	4.1715	3.6211
1105883	4.5432	4.5672	4.0958	3.3143	3.6780	3.9539
1104369	4.7395	4.9687	4.0904	3.5848	4.2660	3.6902
1098110	3.8269	3.9231	3.2621	2.8993	3.2584	2.5975
1092214	5.5710	6.2185	5.9334	4.9880	5.2336	5.2462
1094449	4.1236	4.0513	3.5378	2.6542	4.2750	2.5289
279912354	1.2355	2.0128	1.0917	0.6609	0.8194	0.6062
1099993	3.2777	1.1982	1.8567	1.2357	1.4625	1.3810
1103432	0.9189	1.8042	0.4206	0.4676	0.1421	0.2820
1087767	3.3943	4.0167	3.5641	3.5762	2.2554	2.8916
1098091	1.5561	4.3438	0.9501	1.1429	1.1172	2.3380
1088902	3.3773	3.7813	2.9670	2.3024	2.7402	2.8316
1088376	4.2195	4.2808	3.7351	3.6315	3.6699	2.6836
1099760	3.1488	6.0486	2.3503	2.4979	1.5215	5.2782
1091129	2.5692	5.1587	1.4914	1.7430	2.0874	3.1415
279812651	3.4738	3.1177	2.3323	2.0844	2.8423	1.7512
280137550	3.2957	3.8360	2.7513	2.3871	2.1007	3.1499
1094269	3.0452	4.2523	2.6345	2.5909	2.7341	2.3618
1095225	1.9865	4.0737	1.2370	1.4387	1.0596	2.5587
1090155	3.1382	3.3351	2.3645	1.8610	2.1039	2.6338
1097682	3.3601	3.5992	3.0091	2.1720	2.7678	2.7919
280094268	5.3963	5.1960	5.0094	4.0950	4.3969	4.8747
1098699	3.5557	4.2625	2.7831	2.5819	3.0684	2.7164
280130745	2.4053	2.7731	1.6207	1.4682	1.3273	1.7692
1091007	2.6629	2.8757	3.5270	2.7173	2.5243	1.5911
1089073	3.1795	3.2498	3.1408	2.9961	2.7565	1.5855
1099988	2.5246	3.1865	2.6461	2.6812	2.5137	0.9307
279889543	1.4108	1.7867	0.7927	0.2219	0.5581	0.9826
1099708	2.9167	2.5430	1.9251	1.2378	2.4135	1.5068
279870843	3.5968	2.1755	4.1124	2.9887	2.3580	2.3122
1099123	3.9297	5.3131	3.6148	3.5905	3.3125	3.7305
1095776	3.2649	3.3800	2.6104	2.1253	2.5941	2.3116
1094377	3.4093	3.6471	2.6210	2.3602	2.0079	3.0886
1090047	3.4226	3.4328	3.1673	3.0901	2.9314	1.7806
1088274	3.4382	4.1722	2.4849	2.0990	3.2039	2.5722
1088819	2.9636	2.1451	1.2591	0.5918	1.7150	1.8459
1101739	2.1676	4.4460	2.8461	2.4442	2.4576	2.3440
279766117	4.6371	4.3717	4.1447	3.3771	4.0408	3.5224
1102199	2.5901	2.8375	2.8704	2.2254	2.2871	1.5723
279709239	3.7329	2.3507	4.4162	2.5576	3.3340	2.3971
1105490	0.4073	2.5793	0.4729	0.3966	0.1415	0.7108
1094851	3.2285	3.6585	2.0784	1.6325	3.0238	2.0998
1098833	4.8760	6.2814	4.8352	4.5403	4.4746	4.7694
1089385	3.2923	3.7009	2.5746	2.2281	1.9808	3.1511
1093210	2.3777	2.8499	2.1421	2.0489	1.5508	1.5628
1096370	5.3288	4.3044	4.1710	3.4522	3.9979	4.1472
1091601	2.2394	4.2921	2.1205	2.1306	1.3286	2.9872
1092242	4.1410	3.8619	2.6301	2.3402	3.4251	2.6684
279849899	2.6026	2.0407	1.6698	1.3954	2.0736	0.6453
1097404	3.1859	2.5989	2.4153	2.3298	2.1299	1.5427
1090297	4.5629	5.1738	6.8880	6.1038	4.2653	4.0585
1095141	3.7115	3.2327	2.8772	2.2195	3.1808	2.2253
1092830	3.6293	3.4665	3.0588	2.4351	3.2871	2.2390
1096848	3.6616	3.7546	2.8263	2.2399	2.8143	2.9981
1094456	0.9409	3.2383	0.1816	0.4200	0.5497	1.2010
1104573	2.9084	3.7264	1.8420	1.3398	2.6457	2.3018
1102632	2.7291	2.5903	2.2878	2.5950	1.8872	0.9366
1091694	5.4012	4.7986	4.1549	3.7646	4.4168	3.9865
1093186	2.4533	2.8786	1.9953	2.0512	1.9966	1.0935
279760931	3.8085	5.0932	5.4427	4.2309	4.2450	3.6850
279839693	0.8079	1.9229	0.5908	0.0604	0.8481	0.2302
1092798	4.8700	4.5282	4.4090	3.7899	4.5260	3.3084
1100674	2.6009	3.0719	2.7795	2.5009	2.3157	1.4530
279715661	1.3234	1.1783	0.8668	0.1164	0.1601	0.9105
1090339	3.1584	4.5662	1.5203	1.6994	1.8202	3.5460
1101115	3.8341	6.2870	2.9977	3.2937	2.8513	4.7964
279846897	2.6223	0.9449	1.6805	1.7006	0.9924	0.3781
279776271	3.7937	4.0749	2.3318	2.3943	3.4044	2.2254
279815843	4.6635	3.9960	5.1157	3.8745	3.8665	3.8584
1095547	1.7295	3.3534	1.2325	1.3630	1.2597	1.5171
279955775	0.4092	2.8177	0.4235	0.5084	0.6056	0.3618
1092215	4.4070	4.1007	3.3418	2.9212	3.7928	2.9613
1093261	4.3630	4.5621	3.9826	3.2526	4.0030	3.4787
1094751	1.1017	2.0453	1.1376	1.0726	0.5413	0.4987
1089419	1.7673	3.2393	1.2052	0.9953	0.9100	2.1352
1092686	2.5201	2.8677	1.8764	1.5825	1.7655	1.7466
279840477	2.2923	0.0000	0.0256	0.0808	0.0406	0.0279
279717668	2.7023	1.6489	2.4112	2.5228	1.3739	0.6997
279869883	3.9394	4.5436	2.7653	2.4473	3.6505	2.9861
1094122	2.8793	2.8251	2.0386	2.0707	2.1958	1.3143
1087210	2.1427	4.0626	1.7362	1.9430	1.3610	2.4754
280134834	1.0245	0.1961	0.9398	0.0000	0.0000	0.0000
1092389	2.6860	2.6318	2.3103	1.8351	1.6915	1.9448
279954600	2.3773	1.1474	1.6920	1.5285	1.2544	0.2820
1093508	3.2070	4.0499	3.3703	3.0231	2.9988	2.4541
1107538	3.0348	3.2223	3.6913	2.5210	2.5672	2.7093
1087057	0.4295	2.2826	0.0387	0.0744	0.0471	0.4818
279755593	0.9370	0.8705	0.6338	0.0591	0.2397	0.0000
279870826	3.2234	2.2458	3.3095	1.9901	2.3839	2.2628
1101801	2.7590	2.8830	2.5795	2.0863	2.0812	1.9130
279898164	6.4014	6.4081	6.5923	5.0356	6.0465	6.1795
1087285	1.2368	1.5893	1.7269	1.1716	0.8605	0.3811
280008696	1.6488	3.4762	2.3163	1.3937	1.6031	2.3057
1093794	4.9293	4.6701	4.9290	3.8775	4.2278	4.2866
279832071	2.3576	2.1674	2.7165	1.9317	1.9438	1.2297
1096829	2.0599	2.0500	0.5195	0.5635	1.3899	0.5406
1104317	2.4683	2.2632	1.6670	1.9375	1.3356	0.9903
1097410	4.7664	4.4001	4.7263	3.9600	4.1553	3.6428
1087017	2.9439	2.9734	2.7752	2.1991	2.4687	1.8947
1101420	0.1014	3.4985	0.0267	0.0252	0.1190	1.3547
1092851	4.1233	4.2306	3.3051	3.1043	3.9667	2.4610
1088872	1.5008	3.0569	0.8822	0.9159	0.6727	1.7244
1097263	2.0947	0.1252	0.2683	0.1391	0.0386	0.1847
1099112	6.4109	5.9935	6.2881	5.3675	6.0913	5.1142
1101157	2.8749	2.9253	3.3987	2.4818	2.3887	2.2125
1096003	4.6149	4.8788	4.7377	4.2939	4.2996	3.5229
1094933	2.1661	2.8552	2.4586	1.8197	1.6008	1.9460
279874254	0.7704	1.8577	0.1022	0.0000	0.2655	0.3516
1097458	3.9356	2.9261	3.8179	2.8844	3.1153	2.5687
280067476	4.9192	2.5839	2.8028	2.2315	2.7144	3.2503
1091570	4.9565	5.1103	4.0258	3.4667	4.3036	4.2154
1097004	3.5265	3.9154	2.1920	2.0977	3.1484	2.2815
1104810	5.0194	6.6279	5.4314	5.1014	5.4705	4.4010
280009685	2.0828	2.7022	2.3146	2.2616	1.6592	1.0741
1092072	2.9050	5.8942	3.3935	2.9287	4.0124	3.1477
1089757	1.2119	2.3828	0.9569	0.6842	1.0403	0.7237
1087421	4.7825	4.3398	4.4625	3.5456	4.6427	3.2934
1096357	2.1245	0.0000	0.0000	0.0000	0.0000	0.0219
1093645	4.5572	4.5562	4.1223	3.4963	4.0629	3.5768
1088521	3.1890	3.0025	2.6673	2.2869	2.7182	1.7542
279703093	1.1953	0.9939	1.4635	0.8138	0.5537	0.1861
280096070	3.7597	4.2970	3.1477	2.5962	3.2415	3.2680
1102793	3.5229	3.4198	3.8654	3.0045	3.0064	2.7000
279724059	1.2987	1.6522	0.4078	0.3938	0.7439	0.1248
1092869	3.3760	3.6465	2.2447	2.2936	3.2864	1.5913
1098358	1.1788	4.4714	1.6617	1.6156	2.2569	1.3440
280089671	1.7568	1.0682	1.6927	0.8661	0.8828	0.6781
1089361	4.1584	3.8198	3.4046	2.6395	3.5589	3.0940
1106079	1.6472	1.6086	0.6734	0.8859	0.8367	0.1176
279775326	3.5234	3.2775	3.4933	2.2613	2.6271	3.3174
1099335	4.6674	4.5589	4.7186	3.9575	4.1874	3.7170
1102688	7.1700	8.4593	8.2620	7.2548	7.2458	7.3101
279665162	0.2470	0.7550	1.6054	0.5269	0.0000	0.0000
1090164	3.7710	4.4214	2.5133	2.7003	3.6779	2.2523
280117529	2.0090	3.9039	1.4987	1.7118	1.4771	2.1496
1097707	4.0831	3.4236	3.8890	3.3340	3.3939	2.5964
280013355	1.6930	2.7166	1.8397	2.0244	1.4082	0.7454
1087796	1.2052	2.9716	0.4930	0.6531	0.4941	1.4524
280078072	2.0185	1.8812	1.9908	1.3115	1.3624	1.1484
1094539	2.3814	5.1126	1.2221	1.7183	1.5407	3.3890
1096954	3.7594	4.2565	3.0082	2.8107	3.4672	2.6802
1098509	1.4021	3.1674	0.8771	0.8230	0.8409	1.7169
1091859	3.1652	4.1771	2.5579	2.9258	2.8348	2.0752
1094453	1.1069	3.1256	0.6735	0.7377	0.7067	1.3992
1098239	3.1593	4.2594	2.1326	2.2040	3.0475	2.2375
280137089	3.0840	1.5934	2.6156	2.2541	2.1759	0.8011
279932328	1.3315	1.1919	1.3284	0.4474	0.9894	0.3534
1094750	1.8863	2.4842	1.8648	1.3962	1.6852	1.0933
1094673	1.1769	1.4301	0.5167	0.3045	0.5202	0.2392
1088775	2.8737	3.0477	2.2568	1.9733	2.3464	1.7989
1107019	1.1210	0.7038	1.4282	0.6057	0.4188	0.1719
1099593	1.3595	3.5343	0.3710	0.7764	0.6793	1.7530
1099117	2.8151	4.1232	2.6453	2.8149	2.6224	2.0912
1094371	2.9931	3.2990	2.4285	2.2232	2.4190	2.0235
1100726	2.9546	3.0566	2.8023	2.4863	2.2729	2.0010
1095014	1.6704	2.2621	0.8870	0.9100	0.7283	1.1288
279850084	2.0792	4.0193	1.6917	1.7396	1.1389	2.8604
279907713	1.5666	1.2554	1.9364	0.7520	1.0247	0.9335
1091290	5.6640	5.4945	6.5051	5.8157	5.7030	4.0968
1087699	2.5120	2.7380	2.4763	2.3141	2.0172	1.3485
1104074	3.0011	2.9962	3.4259	2.6171	2.6388	2.1222
1088125	5.1728	5.3935	4.5333	3.7532	4.8138	4.4877
1090515	3.5380	4.2657	4.0582	4.4095	3.4078	2.0009
1108458	4.7774	5.0926	4.3471	4.2233	4.4442	3.5058
1094822	3.2627	4.0486	1.5916	1.7166	2.2160	2.9270
1088166	2.6995	2.9242	1.3158	1.2561	1.9177	1.7229
1107795	2.2797	2.8591	0.5195	0.3523	2.4389	0.8247
279772572	1.4284	2.8434	0.4963	0.4412	1.2195	1.0653
1096302	4.8401	5.0733	4.5523	4.2375	4.4880	3.7004
279882232	1.7562	2.6712	2.1052	1.4047	1.8933	1.1961
1088714	1.9848	2.5894	2.2077	2.1734	1.5675	1.0041
279636847	2.5898	1.9000	2.4654	2.2886	1.3310	1.2987
279857836	3.0272	2.3480	3.6359	2.5053	2.8663	1.6038
1094200	3.5640	3.7514	4.1706	3.3001	3.1992	2.9511
1101294	4.3370	4.3711	4.2873	3.7152	3.8968	3.3478
1101644	3.1941	3.5863	2.6773	2.3513	2.7640	2.3070
1100983	6.9714	7.3701	7.2472	6.3813	6.6468	6.5252
1103123	3.4647	3.7846	2.8442	2.5818	3.0270	2.4494
1104321	2.0025	0.0000	0.0313	0.0000	0.0000	0.0000
1093233	6.7311	6.0773	6.0766	5.7285	6.0730	5.0510
280053453	0.9880	2.3527	0.7675	0.5268	0.3867	1.1633
279906433	2.7074	2.5106	1.1823	0.9104	2.1461	1.3136
1092376	3.0882	3.7083	2.3755	2.1636	2.7921	2.1886
1096179	3.6295	3.3783	3.4572	2.5599	3.0537	2.8242
1097771	5.5375	4.7672	4.6880	4.1740	4.3172	4.4744
1087163	1.6037	3.1264	0.7685	0.7286	0.9756	1.7674
1093610	4.7963	4.3710	4.5569	4.0682	4.5763	3.0533
280099072	2.3999	2.0224	1.1350	0.7748	1.0984	1.6592
1088818	1.7778	3.4989	0.8119	1.5976	1.4834	0.9842
1096824	3.1770	3.5171	2.5261	2.1808	2.5956	2.4208
280020553	4.6299	6.1477	5.9482	4.9610	5.2363	4.5058
1101162	1.8674	2.1346	1.5314	1.4815	1.2541	0.7758
1092299	1.1067	3.3133	0.8070	0.8690	0.6000	1.7375
280107576	2.2133	2.7754	1.2304	1.5238	1.4685	1.2072
279681458	3.0773	3.7668	3.9478	2.4910	2.9252	3.3564
1094919	5.9936	5.2845	5.5332	4.1585	5.5000	5.1341
1087055	3.0399	3.0555	2.6400	2.2990	2.6145	1.8043
1097658	3.1615	3.9174	3.3317	3.0333	3.0251	2.3352
280137836	5.1130	4.3711	4.7664	3.6911	4.3744	4.1693
1088644	1.5496	2.3106	1.1702	1.1309	1.1801	0.7043
1095219	2.9708	4.6283	1.8908	2.2929	1.7648	3.4199
1098507	3.8075	3.4006	4.1753	3.5943	3.7647	2.0126
1093044	6.0250	6.4029	5.7446	5.3188	5.5535	5.2890
279761862	1.3740	0.9801	2.2853	1.4819	1.1467	0.0000
1089595	3.8988	3.7872	3.6092	3.1897	3.5113	2.5834
1088555	1.5768	2.6591	1.0392	1.0213	0.7308	1.5121
1094655	2.1630	2.5718	1.3212	1.3451	1.4609	1.2398
280129162	2.3717	0.0000	0.1212	0.1399	0.2651	0.0776
1101719	3.0568	4.3485	3.4928	2.7189	2.7189	3.4502
279753311	1.3398	0.6864	1.4487	1.4649	0.0000	0.0000
1098968	1.9411	3.3121	0.9716	0.8315	1.1063	2.2771
1093851	4.7645	4.9220	4.5903	4.0775	4.0830	4.1065
1088697	3.7865	4.0811	3.2560	2.8311	3.3361	2.9467
1093607	5.3160	5.8443	4.7843	4.4475	5.1385	4.3503
1103578	6.7611	4.7385	5.5812	4.5431	4.2892	6.2411
279946290	1.4806	3.5058	3.2947	2.6542	2.3744	1.2490
1092685	3.2799	3.3585	3.0416	3.2848	2.9361	1.4560
1091905	4.1580	4.3643	3.8091	3.1124	3.6433	3.5732
1088137	3.1509	3.6130	2.3863	2.1843	2.3736	2.5912
1100127	2.0702	4.1213	1.0711	1.4191	1.1003	2.7427
279829957	2.4623	1.8388	2.4246	1.5548	1.8843	1.2867
1088388	4.8930	4.7566	5.0656	4.0469	4.7200	3.9489
1097445	4.0444	4.5913	1.7954	1.8245	4.1540	2.4534
1104706	5.5035	6.0020	5.5582	5.1538	5.2061	4.7055
1090707	3.0560	3.4768	2.5458	1.6145	2.5539	2.9121
1087578	3.6176	4.7596	2.8966	2.8007	3.3429	3.1323
1087213	3.0140	2.9284	3.3584	2.3964	2.6927	2.2139
1094451	3.4383	5.9534	2.5637	3.0321	2.3493	4.5766
279789445	2.6174	2.9991	3.1905	2.2291	2.7349	1.8459
1107728	1.6584	1.7095	1.9485	2.1226	1.1157	0.0815
1100810	4.4557	5.1190	4.1110	3.5810	3.9403	4.1701
1102516	3.6439	3.4026	2.2700	1.9481	3.5273	1.8470
1088195	0.9947	2.2232	0.8110	0.6838	0.5224	0.8288
1087822	3.3417	3.8458	2.7199	2.6370	2.5961	2.6805
1091157	2.6250	4.2626	2.6635	2.6210	2.4849	2.4517
1095215	1.7700	1.9288	1.4204	1.2946	1.2670	0.5656
279736980	5.8012	5.6651	4.5460	4.1043	5.4797	4.4368
279789762	1.7892	1.7975	0.5755	0.3524	1.1210	0.6982
1089957	1.8987	3.5180	1.9767	1.4319	1.3713	2.6002
1096016	3.7548	3.7404	3.3259	2.6923	3.2998	2.8394
1089135	3.5610	4.5872	4.4766	3.5961	3.2022	3.8386
279767987	1.7714	0.5263	1.4838	0.9437	0.5979	0.2562
280059122	1.8902	2.3798	1.8567	0.9819	1.6742	1.4873
1095152	3.2748	3.3746	3.9015	3.6019	3.1322	1.8341
279720762	5.4982	5.7004	6.0885	5.2554	4.6834	5.3662
1102601	3.7187	6.2721	3.4039	3.0498	3.8946	4.4716
1104804	2.6217	4.7624	1.8051	2.2088	1.8477	3.1544
1097504	1.3426	1.6839	1.2586	1.0617	0.5933	0.6534
279822337	1.6940	1.7935	1.1298	1.0635	1.3318	0.2458
1101634	4.7073	4.9278	4.7999	4.0449	4.3974	4.0167
1090005	3.4199	4.2212	3.3603	2.9954	2.8942	3.1358
1101234	3.0530	3.1836	1.9506	1.6598	2.7648	1.7868
1088794	3.4356	3.0400	2.5762	2.2819	2.8482	1.9464
279851873	1.3670	2.1092	1.2750	0.5954	1.7820	0.3987
280061257	1.4938	2.3369	1.7093	0.9795	2.0032	0.5822
1101861	2.8928	3.2104	2.9287	2.4024	2.6678	1.9869
1098311	4.8227	6.0388	4.4987	3.9666	4.4682	4.9509
1098409	1.7870	0.1079	0.1040	0.0248	0.0000	0.0000
1094628	2.5916	2.0893	2.1109	1.6417	1.5119	1.6644
280020311	1.1316	1.3183	2.3244	0.7868	1.3516	0.6629
1088583	4.9153	4.9550	4.1333	3.8220	4.4485	3.7619
1104429	1.0592	1.8708	2.8553	1.6891	1.1870	0.9393
1098365	4.1278	5.3291	3.6359	3.5804	4.3507	3.1931
279520315	1.8444	2.1983	2.1650	1.6769	1.5114	1.0514
1095161	3.0845	2.1525	3.0752	2.6536	2.6259	1.0655
280088647	4.7495	4.1883	4.0119	3.4735	3.6311	3.8790
279948187	2.3405	3.8377	1.6121	1.1088	2.8059	1.9096
1091390	2.3599	6.3636	3.2064	2.3961	3.3318	4.2386
279942507	1.9570	2.1586	1.9383	0.8706	2.3300	0.8906
279705452	0.5766	0.4403	0.9815	0.0361	0.0000	0.0000
1104793	1.1585	2.1975	0.7101	0.3214	0.6523	1.1307
279489730	2.8123	0.7171	3.9814	3.5408	0.9751	1.0335
1095080	3.9218	3.5115	2.8822	2.6134	3.4549	2.2884
1105662	2.5229	2.3772	2.6886	1.8119	1.9375	1.8815
1104106	4.7995	5.8463	4.3066	4.9296	4.0082	4.0572
280094015	4.2900	4.1075	4.0367	3.7313	3.4934	3.2531
1099172	3.1723	3.6750	2.7299	2.7085	2.3739	2.5396
280021880	4.1306	2.9838	3.9214	3.5882	3.5317	1.9618
279850307	3.0378	2.5372	2.2628	1.8986	1.9891	1.9966
279500265	2.4214	3.7509	1.0673	1.1996	1.2346	2.8520
279478771	1.0065	2.7111	1.4938	1.1364	1.3024	0.8193
1093125	2.6522	2.5500	2.1899	1.6593	1.9120	1.8675
1106520	4.0667	3.2232	2.8379	2.3181	3.6480	2.2102
1101177	3.8722	3.5343	4.0970	3.3106	3.5592	2.6837
280050684	0.0000	0.5278	1.5006	0.0789	0.0000	0.0000
279759398	2.4575	3.0231	1.8949	2.0998	2.2306	1.0999
1091027	1.6537	3.6646	0.8722	1.0563	0.7834	2.4058
1104701	5.0583	4.5290	5.6125	4.7310	4.8672	3.6579
279789679	1.9122	1.9800	0.8704	0.9716	0.9941	0.8537
1088724	2.5884	4.6201	1.9061	2.1322	1.4096	3.6306
1103991	4.9715	5.3505	4.6969	4.7063	4.4817	3.8890
1102445	1.3821	0.5007	1.1475	0.2405	0.8125	0.0387
1102439	2.7711	4.1325	3.1838	2.7387	2.7616	2.6490
1105897	6.5559	6.9112	6.9633	6.5399	5.9588	5.9942
1103021	4.1361	3.5785	3.9477	3.6073	3.6036	2.5151
1088978	2.7512	3.1308	2.7956	2.6206	2.5752	1.5459
1096395	1.8777	3.3724	1.6627	1.9068	1.9574	1.1130
1105803	4.4952	4.9816	4.6457	4.0213	4.1005	4.0676
1108892	4.3315	4.3804	4.4479	3.5858	3.6739	3.9677
279750395	6.0940	5.2388	5.8216	4.1577	4.5484	6.5173
1099856	3.2445	2.7778	2.5444	2.3316	2.5272	1.7770
279918691	4.7193	5.5036	3.4357	2.9571	4.4990	4.2729
280062799	1.1280	2.2822	1.0965	0.6122	0.4309	1.5370
1103590	2.3713	1.9268	2.4493	1.9887	1.9482	0.8850
280080203	2.4842	2.1715	3.1194	1.5308	2.2167	2.1043
1086933	3.7377	4.4347	3.8259	3.5181	3.2138	3.3435
1093224	1.7059	2.2219	2.0219	1.7656	1.3709	0.8918
1090586	3.9016	4.4542	3.2970	2.9699	3.5285	3.2335
280077520	2.8618	3.2255	2.0643	1.3831	2.5567	2.2914
1093236	6.9952	7.4251	7.2993	6.4369	6.5727	6.7897
1094913	0.9909	2.0258	0.8535	0.7108	0.6536	0.5860
1087157	4.6268	5.7361	4.4076	4.2347	3.9672	4.6498
1091979	3.2712	3.7605	2.5219	2.1637	2.6809	2.7914
1096145	2.7948	3.8599	2.5332	2.0045	2.7353	2.5312
1103718	0.8689	3.1237	1.0981	0.9065	0.9329	1.3389
280008835	2.7623	3.3905	2.5505	2.2822	2.2926	2.2163
1104181	3.3731	3.0856	3.4197	2.7159	2.8792	2.3725
279898994	1.2420	1.8350	1.6227	1.1147	1.1318	0.5446
1096989	2.8524	3.2809	2.6703	2.3042	2.6697	1.9213
279708735	1.9691	1.2557	2.7391	2.1999	1.3959	0.4602
1093884	4.9400	4.6894	4.3068	3.7694	4.4675	3.7918
279236391	2.9725	3.0744	3.3127	2.3352	2.6363	2.4813
1104030	3.5673	4.3073	3.0912	3.0734	3.2375	2.7483
1094945	4.3738	4.9815	4.3028	3.9413	4.2001	3.6103
1090125	1.9063	0.0000	0.0000	0.0000	0.0000	0.0000
1087164	4.2099	4.0186	4.8426	3.7685	4.1288	3.2682
1089070	3.6802	3.7006	3.8032	3.5852	3.4494	2.2439
1087695	3.6115	4.6085	2.0437	2.2892	2.9706	3.0985
279871740	3.6464	3.9812	3.8761	3.2035	3.7418	2.6564
1092338	1.8983	2.5830	0.8228	1.1863	1.5734	0.6437
1092762	1.5166	3.9087	0.7477	1.1473	0.8126	2.3140
1089132	2.4076	3.9473	2.5060	2.2349	2.0046	2.7224
279750954	2.4006	2.0043	3.6603	2.6431	2.4068	1.1175
280024548	0.6348	0.9943	0.3454	0.0775	0.0000	0.0000
1095076	2.5240	3.4307	3.1638	3.0859	2.5107	1.6252
1096014	3.3686	3.3313	3.7314	2.9784	3.1157	2.4408
1099426	2.9813	3.3309	2.6997	2.7849	2.2984	2.0328
1096425	1.8402	2.0976	2.4633	1.9513	1.7023	0.8523
1108514	3.2521	2.2756	3.2971	2.7560	2.0911	2.0841
1093098	3.2838	3.1838	3.0673	2.4144	2.7583	2.4689
1095183	4.4975	4.5975	4.3560	3.8306	4.3252	3.4021
279711783	1.0035	1.9992	1.2612	0.8540	1.2440	0.2731
279910030	3.9320	3.8571	3.8178	3.4855	3.5034	2.7256
1095179	5.3117	5.2028	5.7364	5.2009	5.0401	4.1186
1105956	5.1259	5.0556	5.1665	4.5398	4.2113	4.7057
1089661	4.1461	4.0915	4.2668	3.5621	3.8093	3.2424
1089299	4.6026	5.0373	4.6064	3.9535	4.1417	4.2615
1104190	2.7114	2.9081	2.8627	2.9167	2.5523	1.1245
280012176	3.4766	3.4998	2.1279	2.7072	3.3465	1.1627
1101667	4.0017	3.4323	2.6156	2.3483	3.0031	2.8115
1100567	5.0096	4.0677	5.1649	4.6550	4.7104	2.9922
1093242	3.7275	4.4877	3.7643	3.5869	3.7088	2.7994
280023502	1.6707	2.5950	1.5403	0.7483	1.5180	1.6563
1093219	3.3821	3.7655	3.6762	3.3709	3.0753	2.4953
280038109	2.5125	2.8536	3.0746	2.2099	2.2475	2.1028
279942946	2.1853	2.5738	2.6620	2.4602	2.2072	0.8735
279902412	0.8845	1.5928	0.7003	0.1553	0.6264	0.5162
279886041	2.5416	3.4795	3.6436	3.2287	2.5202	2.0362
279769552	3.3405	2.8086	2.8176	2.3870	2.8240	1.8776
1096072	3.3192	3.5766	2.8994	2.5553	2.9630	2.4003
279490113	6.7084	8.1361	8.4114	7.5324	6.7267	7.1206
1104036	0.9932	2.3479	0.8677	0.5175	1.3463	0.4697
1091196	2.9450	3.0406	2.5613	2.1043	2.4575	2.1100
1088549	1.1531	2.6372	0.6337	0.4753	0.5479	1.5259
1087065	2.9389	3.3034	2.4967	2.2774	2.5883	1.9984
280069643	1.0206	0.9588	0.4630	0.0707	0.4972	0.0000
1088722	3.7901	3.3029	3.9022	3.3341	3.2385	2.5488
1097593	3.5906	4.0227	3.9108	3.0995	3.1973	3.3538
279821554	1.8981	2.6922	1.8846	1.1526	1.6286	1.8203
280129084	1.7015	2.0195	1.0422	1.0994	1.0040	0.7870
1088854	2.1527	3.5634	1.3810	1.3955	1.4656	2.3635
279744337	2.3377	2.5863	2.3219	1.8671	1.7575	1.7490
280076770	2.3377	2.5863	2.3219	1.8671	1.7575	1.7490
1096110	3.9204	3.2444	3.0880	2.5010	3.3062	2.5745
1095728	3.6794	3.7039	3.8745	3.2070	3.5015	2.6794
1088127	3.6411	4.4072	3.4646	2.9878	3.4141	3.2422
1099606	1.6424	3.6534	0.8735	1.0520	1.0426	2.2063
1095623	2.4387	4.6496	1.6375	1.9266	1.4738	3.4584
1087467	5.4321	2.2463	3.4243	3.7377	2.8449	2.6536
1092001	3.5623	5.5710	2.4063	2.4967	2.9048	4.2718
1091530	6.5323	5.4072	6.2254	5.3201	6.1156	4.8634
1087833	3.7376	4.3216	2.7039	2.3644	3.2198	3.3135
1103888	2.7827	2.5048	2.6518	2.1154	2.2366	1.7221
1096361	5.4476	5.7316	5.9728	4.7287	5.3103	5.2484
280122303	5.3994	4.5444	5.1006	4.4647	4.7824	3.9361
1090813	5.3669	6.1277	4.7191	4.5081	5.0120	4.8324
1089938	3.7370	3.8553	4.2655	3.5135	3.4737	3.0107
1095013	3.1750	3.5214	2.5068	2.0029	2.9775	2.3632
280125267	3.4073	3.4538	3.6481	2.1003	2.9014	3.6484
279738854	2.5213	3.2494	1.4435	1.4849	1.7628	2.1075
279998646	3.1522	2.9406	2.4493	1.8709	2.3521	2.4603
1095135	2.7509	2.6412	2.0545	1.5562	2.2403	1.7927
1104168	6.6960	6.2004	6.1705	5.2113	6.3376	5.6609
280060602	4.2016	4.8014	3.0889	2.7839	3.8444	3.6068
1088008	2.4259	2.7002	2.2071	2.1292	2.1908	1.1575
280096027	1.7467	3.8333	2.3952	2.0404	2.2877	1.7915
1102479	1.9371	2.2391	1.6453	1.2367	1.4765	1.2528
279906666	3.6461	3.6690	2.7866	2.0368	3.7525	2.4573
1092777	2.9164	3.1594	2.5918	2.0523	2.4886	2.2722
1095327	4.2879	4.2440	3.6756	3.3218	3.7053	3.3259
1090038	1.1881	0.3886	0.9392	0.4383	0.0955	0.1282
280091263	2.8707	3.6180	3.0201	2.3283	2.9109	2.4171
1094679	3.9254	1.7652	3.3608	1.8444	2.9384	2.4175
1089290	4.6734	4.2835	4.4593	3.7866	3.7430	4.0365
1088590	4.6459	5.4336	4.9789	4.4187	4.6886	4.1011
279774600	3.0245	3.0860	2.6992	2.1973	2.6084	2.1545
280131720	2.9549	2.8486	1.0840	1.8242	1.9774	1.2367
1093720	3.0229	2.5712	2.3485	1.6769	2.5281	1.8887
1101147	2.2026	2.4998	1.2859	1.2266	1.8724	1.0405
1099671	4.8102	5.0499	4.1253	4.3828	4.2818	3.4727
1092853	4.6362	4.2901	4.6919	3.9936	4.2435	3.5348
1089356	2.3696	2.5260	2.5885	1.9539	2.1940	1.4903
1095340	3.6250	3.1839	2.6746	2.3373	2.7984	2.5030
1087988	2.6413	2.8396	2.3768	1.8768	2.2884	1.8481
1095916	3.6724	4.3402	2.8903	2.6459	3.4979	2.9170
1093666	4.0944	4.5897	3.6721	3.4566	3.7711	3.2871
1108731	1.4042	2.6066	1.5198	1.3930	0.9030	1.3942
1096139	4.7910	5.1908	4.6411	4.2687	4.1536	4.3612
279939042	0.0000	0.0000	1.8388	0.0000	0.0000	0.0000
1098361	2.8003	2.6245	1.8380	2.2396	2.1879	0.9979
1088944	1.2055	1.6755	1.3200	0.7463	0.9524	0.6664
1105745	3.4029	3.2502	3.4116	2.3982	2.8099	3.0210
279708301	5.4461	6.2568	4.5375	4.2098	5.0109	5.1852
1088518	2.8030	3.0705	2.7203	2.1897	2.3680	2.2023
1104173	3.7744	2.9896	4.1765	3.7490	3.0341	2.3246
1091524	3.3126	3.5026	3.8227	3.2550	3.1111	2.4392
1103583	2.9362	3.2150	2.6261	2.5255	2.5704	1.8494
1089384	2.0415	2.5365	1.0449	1.0448	1.5094	1.2383
1092873	3.7315	4.2571	3.1961	2.7954	3.4356	3.1233
280128501	1.4058	3.8981	0.4410	0.7911	0.6693	2.4542
279974474	1.3655	0.0000	0.4645	0.0000	0.0000	0.0000
1103907	6.7080	6.8877	6.8535	6.5771	6.6498	5.3923
279895819	1.3683	2.2333	0.7296	0.7062	1.0888	0.7069
1093021	0.5079	2.0945	0.3135	0.2055	0.2057	0.6755
280097451	1.7494	2.0040	1.8638	1.0676	1.7183	1.0025
1090102	2.3381	6.1123	3.0780	2.5468	3.2862	3.8672
1100080	3.9758	4.5767	3.1148	3.3965	3.8798	2.5638
279950381	6.9369	7.0891	8.1836	6.9844	6.3379	7.0616
279826150	5.5230	5.8306	5.6736	4.6886	5.3042	5.2096
1097572	1.9547	2.5789	1.4544	1.2084	1.6497	1.3052
1089186	4.1312	5.4660	4.2897	3.9249	4.1740	3.9634
279780486	2.5069	3.9225	1.6282	1.5342	2.3320	2.3686
1101673	3.9423	4.0162	4.0105	3.3440	3.5802	3.2220
1100232	5.3340	5.7636	3.9259	3.5590	4.5316	5.1110
280095940	4.8350	4.6951	3.4912	3.0744	4.4857	3.6400
1100902	2.7895	2.2002	2.0072	2.2699	1.9244	0.9834
1106041	4.3242	4.3048	4.1539	3.1985	3.6137	4.1517
1095531	2.6349	3.6011	1.8112	2.0960	2.7197	1.4136
1094611	2.3448	2.7566	2.2984	1.7602	1.7771	2.0447
1090590	3.9861	3.5305	4.8725	3.9750	3.3783	3.2184
1089765	1.6314	3.2128	1.5089	1.5220	1.0912	1.9226
1086944	2.8005	3.0318	2.1202	1.7709	2.2519	2.1132
1101140	5.9853	5.7956	6.8554	5.6518	5.6256	5.5425
1104772	2.9368	4.3562	1.7999	1.3077	2.4777	3.4914
1093189	2.5814	2.6568	2.6437	2.6007	1.9722	1.4932
280044391	0.9817	1.6118	1.2662	0.5828	0.7206	0.7413
279962627	1.5859	2.1094	1.4524	1.2810	1.4137	0.6384
1104661	1.8421	3.6381	1.3357	1.7506	1.5758	1.6751
279882924	2.1077	2.3825	1.8479	1.2896	1.6879	1.5479
280067956	2.6922	3.4305	2.9700	2.8231	2.2095	2.2476
1091394	2.3023	2.3414	2.7105	1.8486	1.9258	1.7701
1098188	3.5776	1.4674	3.0506	2.0988	2.1686	2.0189
1104643	5.1108	5.9344	4.2976	3.8719	4.5532	5.1087
1100056	6.6115	5.4549	7.4917	6.7131	6.2561	4.7802
1104815	3.3410	3.0754	2.9457	2.5104	2.8768	2.1666
1091552	3.1452	4.3616	2.7206	2.6038	3.0309	2.7847
1100411	3.6804	3.6380	3.2968	2.8452	3.3119	2.6502
1099600	1.7156	2.0844	2.2218	2.0212	1.5282	0.6645
1096222	3.4768	0.6578	1.2934	0.4240	1.2797	1.9176
279901831	2.1183	2.6939	1.8914	1.8573	1.1654	1.8750
279484224	2.5831	2.6771	3.7125	2.1813	3.0703	1.9159
279798617	1.3381	2.2218	2.1813	0.8717	1.6051	1.4596
280098691	2.5555	1.9983	2.4345	1.9266	1.5744	1.6827
279656419	0.6992	0.2180	1.2961	0.0000	0.0000	0.4092
279853522	2.7631	5.0912	3.1011	3.3730	2.8333	2.9455
280103888	1.8065	3.1969	1.5177	0.9306	1.3357	2.4516
1089056	1.6094	3.6999	1.7509	1.6454	1.2207	2.3914
1092179	5.0372	4.3207	5.3167	4.4329	4.7299	3.7092
1091460	2.7940	2.3605	2.8826	2.0229	2.4243	1.7876
1104060	2.1353	4.9772	1.7695	1.5372	2.6417	2.9014
1102592	1.2803	2.5472	0.6442	0.7748	0.7716	1.1241
279928040	3.1501	4.9196	1.7622	1.6004	2.8120	3.6186
1103701	3.4778	4.2703	2.1678	2.2052	3.1196	2.7907
1097628	2.4666	3.0192	2.3124	1.9548	1.9675	2.0767
1088551	4.2317	4.3604	4.3867	3.6345	4.1385	3.4075
279941988	3.2400	3.0291	3.0808	2.5975	2.9118	2.0430
1094778	2.3226	1.7555	2.8193	2.7743	1.6022	0.7244
1091021	3.4536	3.9095	3.3275	2.8915	3.1511	2.8516
280118831	2.0709	2.4385	1.8380	1.6329	1.3995	1.5186
1097048	2.6202	4.8804	1.9050	2.3136	1.5462	3.7498
280100574	3.9814	3.9880	3.4698	3.2106	3.4917	2.9427
1088486	2.8423	2.8291	2.2050	2.1876	2.4488	1.4461
1104478	2.5386	2.1302	2.5791	1.8714	2.1395	1.4434
1092117	2.6266	1.8415	1.9830	1.5552	2.1509	0.9518
1103564	4.5315	6.3702	5.5179	4.8820	4.3547	5.3901
1096069	3.1592	2.8612	2.9271	2.3091	2.6935	2.1524
1094368	2.3562	3.3124	1.8231	1.7487	1.7242	2.2267
280086927	1.8117	2.6777	0.8358	0.8773	2.0610	0.5952
1097338	4.9482	4.5575	5.0341	4.2054	4.2787	4.2644
1088187	6.8503	6.6197	7.0803	6.0027	6.6396	6.1169
279842855	1.3057	2.7350	0.6740	0.8240	0.8788	1.2219
1095107	3.8926	4.1685	3.8707	3.4699	3.6791	2.9941
1105148	6.0676	6.2580	6.0058	5.4327	5.6507	5.4599
1092429	1.7540	1.6930	1.3907	1.2973	0.8563	0.8979
1090653	4.7785	4.8122	3.8782	3.0107	4.5749	4.0980
1088463	3.8613	4.4565	3.0063	2.9659	3.5679	3.0052
1087522	3.1131	2.6798	3.4463	3.0328	2.6417	1.7798
279848640	2.1576	2.9151	1.2871	0.7795	2.2121	1.5842
1094965	4.8532	4.6340	4.3308	3.7441	4.5385	3.7515
1093455	2.5007	2.7391	2.0259	1.6468	2.0527	1.7825
1089466	3.7528	4.0248	2.9677	2.8699	2.9164	3.1759
280076101	1.1236	1.7198	0.6899	0.5131	0.7682	0.4690
1096957	2.6864	4.1025	1.6618	1.5103	2.1296	3.0312
1103567	2.2589	2.5356	2.1318	1.6869	1.5952	1.8656
280023459	0.5747	0.9107	1.1633	0.3770	0.2656	0.2282
1089993	6.7822	6.3324	6.5244	5.7642	6.2690	5.8282
1089911	1.7606	3.3122	1.2379	1.1838	1.0441	2.3062
1099060	3.5780	3.6067	3.6193	3.1129	3.2539	2.6622
1091755	3.3648	3.4042	2.7518	2.5187	2.9316	2.2963
1100546	4.9619	4.1667	5.0322	3.8069	4.4622	4.1176
1088865	3.1678	3.2562	2.4125	2.2467	2.1671	2.6497
1087970	2.9930	3.6634	3.1816	3.1903	3.0864	1.7893
1096392	3.2825	4.4923	2.0102	2.0107	3.2919	2.7106
1086926	2.8280	6.0045	4.4960	3.7198	4.1179	3.7199
1092283	2.3807	3.9682	1.7100	1.7659	1.5741	2.9492
279620046	4.6187	5.4945	3.9365	3.8231	4.2326	4.2247
1100709	2.6784	3.7018	1.6717	1.9244	2.5167	1.8426
1094069	2.2633	3.3107	1.3386	1.4728	2.2717	1.4003
1103278	3.5592	4.1377	3.1628	2.9274	3.3883	2.7782
1089098	4.3696	4.1333	3.8487	3.5182	4.1776	2.8906
279836135	2.5935	2.5537	2.0653	1.3389	2.2840	1.8248
1090717	5.1270	6.3796	4.5723	4.1417	4.7688	5.4044
1108313	1.3362	1.2498	1.6416	1.0045	0.8705	0.5885
279810636	2.4393	3.9997	1.4525	1.6289	2.7721	1.7269
1088556	4.7550	4.0043	4.8263	4.0450	4.4166	3.3604
1102321	3.2765	0.9442	1.3442	1.1351	1.1079	1.5582
1089744	3.3458	2.7499	3.4078	2.5272	2.8239	2.3900
279818089	1.3109	1.1061	0.9312	0.5121	0.8079	0.2662
1096338	4.1167	4.0393	3.6111	3.3921	3.8222	2.7915
279913965	2.5862	3.8364	1.2473	1.0508	1.8952	2.9627
1105813	3.9757	4.6803	3.1694	2.9328	3.6872	3.4446
1094715	1.6799	1.0824	1.0837	0.7996	0.7044	0.5828
1092284	4.7714	4.5958	4.6559	4.0611	4.7125	3.4905
1105108	4.4470	4.5396	4.9523	4.5824	4.1371	3.4606
279795187	2.1681	2.5936	1.1029	0.6163	1.3670	2.1230
1095507	1.1681	2.4215	0.7484	0.7112	0.6285	1.2404
1090667	5.1672	5.4051	3.7168	3.4318	4.5027	4.5981
1087637	5.3086	5.3663	5.3551	5.0220	4.7274	4.5247
1095565	3.4594	2.7594	3.0713	2.1500	2.8897	2.4952
1088927	2.6446	2.3070	1.7184	1.2245	2.2229	1.4673
279479626	4.0448	1.0297	3.6898	3.8670	0.8839	2.2583
1095028	1.1858	2.2777	1.2342	1.1584	0.8056	0.9790
1101125	1.5071	3.1625	1.6205	1.1389	1.1916	2.2052
1095336	1.6838	3.3481	0.8290	1.1235	0.9001	2.0831
1101296	5.4818	5.5200	6.1871	5.5684	5.3942	4.4721
1092848	1.5752	2.2677	2.3731	1.9335	1.6007	0.9283
279894891	3.8376	3.5780	4.6239	3.7059	3.7070	2.8746
279997128	2.1977	2.3374	2.1059	1.3049	1.8030	1.7816
1104077	4.5185	3.7359	4.6385	3.6845	4.1506	3.3071
1089741	4.3794	4.3696	4.5220	3.9245	3.7482	3.8478
1092898	3.1446	3.4886	3.1456	2.8754	2.8803	2.2729
280132466	0.8324	2.6556	1.0945	0.7603	1.1345	0.9376
1106351	3.3142	4.5425	2.4021	2.0978	3.4621	2.9501
279917869	4.2717	4.9313	4.9140	4.1694	4.2959	3.9028
279897099	0.5070	1.6722	0.3740	0.0000	0.8045	0.0000
1103375	2.1671	2.5444	2.0168	1.8108	1.6144	1.5546
1087850	3.9413	4.0822	3.7770	3.2663	3.4316	3.3544
1093089	0.7870	2.6495	0.3766	0.3729	0.3499	1.3432
1104741	4.7191	2.3696	2.0821	2.5130	2.4946	2.4171
279746053	2.1551	1.5807	1.7059	1.2384	1.7201	0.7373
1100650	0.9179	2.9764	0.4513	0.5899	0.4506	1.5596
1096526	1.9213	2.4779	1.1423	1.4290	1.3659	1.0014
1086890	3.1043	2.6155	2.4254	1.7413	2.7331	1.9257
1094739	1.9988	4.3931	1.7003	1.6584	2.3582	2.3313
1089380	2.6031	2.1491	2.0304	2.0851	2.0257	0.9276
1090825	6.5180	6.0425	6.6656	6.1819	6.0648	5.2357
1097391	3.8487	4.0925	3.2712	2.8719	3.3215	3.2765
279836058	0.5513	2.1054	0.4540	0.4629	0.3551	0.5505
1102223	3.0658	6.2001	3.9306	3.4604	4.0212	3.9731
1094316	2.7188	2.6876	2.5614	1.9947	2.3073	1.9256
1094342	3.5498	4.2201	3.2547	2.9599	2.9014	3.4236
279991298	4.3370	4.0569	3.4515	3.4402	3.7786	2.8867
1096585	3.2768	4.4945	2.2240	2.3002	3.1508	2.8045
1098522	1.6086	3.6733	1.0829	1.2267	1.0147	2.3841
279868131	0.3961	1.6182	0.0000	0.0000	0.2772	0.0000
280138384	3.1716	3.5580	1.8992	2.0916	2.4677	2.3333
1096402	2.9069	3.7102	2.2530	2.2508	3.2356	1.6479
280117281	3.1692	3.4994	2.5425	2.5330	2.5890	2.3542
1103834	1.0286	0.9816	0.7748	0.3161	0.4240	0.3115
280091123	1.8175	1.6929	0.4992	0.5141	1.3549	0.4075
1089654	3.3920	3.2248	3.6847	3.4360	3.0073	2.1254
1098415	4.0112	4.1545	4.2119	3.8950	3.8236	2.9281
1098589	5.6394	4.6903	4.7984	4.0600	4.8426	4.4957
1101871	2.1530	3.6385	1.1864	0.7660	1.3689	3.1135
1101564	4.5643	5.0761	4.0947	3.7547	3.9763	4.2762
1098913	2.1490	2.5737	1.9679	1.4334	1.8209	1.7100
1103406	4.8108	4.5341	5.0130	4.3783	3.9399	4.3140
1089281	4.2069	4.4969	3.7019	3.2620	4.0267	3.3922
280064888	1.4822	0.7818	1.0737	0.6033	1.0105	0.0000
280123514	3.3388	3.3583	3.3257	2.9358	2.5912	2.7718
1098176	3.5943	2.8409	3.2689	2.8102	3.1347	2.0357
279771090	1.6513	2.5805	1.4378	0.9070	1.4227	1.6164
279719565	1.5334	1.2630	1.5455	0.9996	0.6561	0.9634
1096651	2.7611	2.7429	2.7167	2.2202	2.2556	2.0227
1099222	3.0632	3.4426	3.4758	3.1577	2.8456	2.2563
279898240	3.0923	2.8742	3.3750	2.3066	2.8704	2.4427
279876930	1.3792	1.6105	0.7636	0.5914	0.7260	0.7144
279708938	1.2862	1.8973	0.9657	0.7996	1.0945	0.5339
1091126	4.9008	2.9153	4.8023	3.4672	3.9454	3.4853
1089891	3.6300	3.7275	4.4494	4.4886	3.4227	2.1778
279862629	4.2640	3.7050	2.7204	2.0269	3.3911	3.5556
1100622	2.7985	3.3098	1.8388	1.7796	2.5433	1.9099
1093004	3.4030	3.6395	4.4586	4.2614	2.7019	2.8242
280126248	2.8153	4.1356	2.0414	2.7089	2.8977	1.6724
279809889	1.9444	3.0105	1.1597	0.9731	1.7260	1.7044
279720656	5.7497	6.4953	7.8192	7.2672	5.7001	5.3860
1096109	3.2059	3.2171	4.5158	3.1858	2.9512	3.0910
1104700	2.6366	4.4095	2.8646	2.8213	2.6932	2.6858
1102200	4.4735	5.0679	4.9162	4.5366	4.3565	3.8553
1088499	2.9038	3.0414	2.2124	1.9852	2.2890	2.1744
1095819	2.4917	2.0017	1.9096	1.7200	1.5813	1.3933
1101534	3.9764	4.3497	3.7182	3.6084	3.6177	3.1099
1092895	3.1632	2.8253	3.2542	3.1306	2.8428	1.5612
1097421	4.3419	4.3213	4.7123	4.1861	3.9646	3.5167
1087175	1.1250	2.7610	0.5529	0.8537	0.7317	1.1467
1106354	3.6275	1.7190	2.3635	1.6753	2.3923	1.9361
1090669	3.5438	3.8096	2.0768	2.0169	2.9506	2.7590
1099689	6.6832	6.5523	6.7546	6.7195	6.5709	4.9968
279979037	3.6432	2.7208	3.1461	2.4351	2.4770	2.8954
1088130	3.3681	5.2910	3.2011	3.4742	2.7533	3.9306
279976916	3.7171	3.7558	3.4993	3.0484	3.3870	2.8352
279963864	1.9513	2.8872	0.7506	0.7550	1.9668	1.1663
280108886	2.0527	1.7610	3.1273	2.8984	1.6642	0.6775
280131732	2.3776	0.9481	0.7348	0.6530	1.2871	0.4214
1094779	3.7917	3.6306	3.8111	3.2940	3.1521	3.0890
1094770	4.8944	5.3645	4.3677	4.1808	4.6879	4.0606
1104582	1.8079	0.0000	0.0000	0.0187	0.0185	0.0742
280122039	2.2998	2.1928	2.3732	1.5977	2.0425	1.5294
1087553	1.6462	1.4483	1.9122	0.9138	1.4301	0.9668
280098136	1.2308	1.3334	1.0284	0.6161	0.5238	0.7567
1102355	3.3071	3.2077	2.5607	2.1163	2.7931	2.4709
1099067	1.5915	1.9033	1.1033	1.2505	0.8930	0.7602
1104175	4.5056	4.4092	4.6611	3.9722	4.2279	3.6822
1094201	0.8686	2.6639	0.2179	0.4231	0.5065	1.1277
1101817	3.6379	4.2193	4.4063	4.2751	3.6370	2.6587
1096823	3.3439	4.3106	2.5358	2.2856	2.9806	3.2315
279724455	2.8305	3.2497	3.1774	2.9098	2.5841	2.0716
1092768	2.1796	2.3144	2.0783	1.8155	1.7850	1.2803
1097365	4.7128	4.6199	4.9825	4.3270	4.3586	3.9388
279750817	1.0921	1.7822	1.1117	0.7632	0.9716	0.5609
1098001	1.1614	1.5507	0.9242	0.5916	0.5769	0.7780
1087897	2.4607	4.1793	1.4552	1.8745	2.5387	1.9923
1095277	1.1854	3.6883	0.6251	1.0960	0.6007	2.1128
1087422	5.3888	5.2776	4.1083	4.1246	4.6284	4.3326
280098956	2.3953	2.6254	1.8188	1.1995	2.2429	1.7094
1088640	5.2336	5.9383	4.9825	4.5266	5.1291	4.8113
279839468	1.5089	2.0292	0.3711	0.2903	1.1367	0.7951
1092596	3.4802	4.1214	2.6044	2.4602	3.1760	2.8827
1106728	2.8694	2.6716	1.7868	1.7103	1.9757	1.9551
1094871	2.7605	4.1430	2.7838	2.6863	2.7700	2.5447
1107134	3.1511	3.5297	3.8038	3.2316	3.0859	2.4814
1092549	3.6255	4.1197	3.5396	3.2121	3.6601	2.7273
279742412	0.7805	1.9905	0.8046	0.5481	0.5426	0.7996
1090195	2.7246	4.8968	1.7689	1.8410	2.3604	3.5039
1090741	2.6394	2.1100	2.6816	2.2066	2.1838	1.3559
1098136	4.3552	4.9797	3.1168	2.9048	3.9914	3.8707
1088341	4.9704	4.6777	5.2736	4.7837	4.8898	3.5639
280081040	2.3820	2.7276	1.7369	1.5105	2.0009	1.6510
1104639	1.6026	2.8847	1.0450	1.0432	1.3174	1.4897
1100400	3.5546	3.3482	3.4688	2.6867	3.1402	2.8631
1105125	4.2546	3.9295	4.1323	3.3294	3.6801	3.6254
1087754	2.6457	2.1670	1.7272	2.1457	2.0103	0.7026
1088627	1.3851	3.1192	1.1263	1.2186	0.8420	1.8891
279834395	1.7659	2.0574	0.7617	0.6578	1.0499	1.1982
280095829	3.2786	3.3726	2.8872	2.7046	3.2011	1.9551
1091476	3.5823	3.9384	2.5447	2.3585	3.4883	2.5410
1088391	1.7094	4.4854	0.9613	1.6505	1.1189	2.7106
279722093	3.0115	3.5867	2.6271	2.1472	2.1677	3.2348
279829533	1.8355	1.9194	1.0513	1.5925	1.1818	0.3565
1108232	3.1415	4.5329	2.1513	1.9154	2.4432	3.7920
1097212	2.5465	2.7024	2.6087	2.5773	2.2032	1.4028
1088595	4.2814	5.3042	4.3675	4.3409	4.1414	3.7971
280135851	2.1832	2.1374	0.1730	1.2092	1.1440	0.4670
1087917	1.6510	3.5925	1.0664	1.8275	1.4916	1.3177
279660465	0.5541	0.3720	0.7458	0.0000	0.0000	0.0000
1099941	4.0650	3.7335	3.0733	2.8400	3.3053	3.0549
279888260	2.5692	3.4060	2.4896	1.9746	2.4021	2.4167
280071156	4.8811	5.1837	4.6612	3.7373	4.4924	4.8257
1088966	5.1121	5.8317	4.5380	4.5747	4.4133	4.8239
1096720	2.9718	2.8345	2.3422	1.9680	2.5842	1.9264
1095381	4.7959	4.9508	3.4314	3.1170	4.4106	3.9824
1103335	3.0720	3.2619	2.4696	1.9807	2.4310	2.7237
1100535	3.4928	3.4211	2.3812	2.3356	3.0109	2.2819
280082105	2.3912	1.7843	1.6673	1.0699	1.5732	1.5330
1105939	5.6514	5.7433	5.8316	5.2477	5.3644	4.9476
280111359	0.6319	1.2523	1.1557	0.1375	0.7165	0.5199
1099015	2.7268	3.1283	1.8751	1.8721	2.2378	1.9551
279828034	1.2756	2.2866	1.3391	1.5094	0.9872	0.7407
280010958	3.0916	3.1464	2.9161	2.7423	2.6986	2.0497
1092233	2.4058	4.5154	2.1120	2.2511	2.0476	3.0711
279840284	1.1473	1.1714	1.2151	0.9521	0.6126	0.3060
1099075	3.0711	3.0086	2.1701	2.9257	2.6633	0.9981
1096445	1.4158	3.7880	1.0016	1.1718	1.1148	2.2562
1103546	2.1885	1.6340	1.1533	0.5115	1.0619	1.7398
280071030	2.6964	3.5981	2.3213	2.1381	2.4097	2.4057
1106004	6.9178	6.6212	6.9879	5.9209	6.7280	6.2161
1094886	2.6138	3.4886	4.0666	2.9141	3.1722	2.4211
279875458	4.8982	3.9915	4.5277	3.6531	4.1629	3.9401
1102480	1.7237	2.0491	2.1168	1.7101	1.4853	1.0330
280098467	2.8286	2.8973	2.7187	1.4643	3.1016	2.2178
1106625	3.8493	3.2091	4.3149	3.3468	3.3886	2.9769
280023673	1.7724	1.5313	1.5463	1.4230	1.4304	0.3359
279836930	3.8714	5.0579	3.3864	3.1008	4.2133	3.3414
1097192	2.4278	2.8239	1.5766	1.4552	2.0171	1.6974
279799758	2.4119	4.4838	2.2607	2.9195	2.1916	2.3869
279744246	2.4279	2.8758	2.6639	2.3203	2.4465	1.5424
1091683	0.5321	2.4167	0.2484	0.3580	0.4172	0.7644
1095857	2.8714	2.2931	2.9304	2.1736	2.2698	1.9956
1089392	5.0150	4.2884	3.9169	3.2244	4.3034	4.0372
1101021	2.9921	3.1128	2.7725	2.3829	2.5788	2.2611
1103584	2.4274	2.3582	2.7402	2.3889	1.9527	1.5305
1093200	5.0765	4.8486	4.6160	3.9090	4.8579	4.1211
1100086	3.5163	4.1850	2.5972	2.2753	3.4336	2.9371
1097624	4.9666	4.9496	5.9110	5.1087	4.7726	4.2937
1105780	3.0551	2.0840	2.1322	1.4035	2.7633	1.4524
1091378	3.2035	3.5184	2.1713	1.8899	2.9942	2.3580
1097589	2.8083	4.6941	2.2248	2.2276	2.2349	3.6142
1101666	2.0240	1.5246	2.2937	1.5154	1.5317	1.1446
1101646	3.0693	3.1250	2.8949	2.7276	2.6813	2.0307
1095438	5.2216	5.9293	4.5790	4.1411	4.8676	5.0717
1100027	4.0215	4.0548	3.5779	3.1272	3.5639	3.3141
279762618	1.6811	1.4587	2.6657	1.3537	1.8913	0.9118
279887415	1.5131	3.2588	3.0846	3.0963	1.7855	1.3267
1100031	2.8480	3.2307	2.1099	1.9149	2.5748	2.0513
1093858	2.2087	2.8772	1.8044	1.7255	2.0756	1.4416
1104035	1.7231	2.0191	2.0585	1.6780	1.7216	0.7537
1100082	2.6486	3.2497	2.2195	1.9712	1.8092	2.6911
280133825	3.0012	2.7643	1.4453	1.5720	2.5950	1.3976
1093383	2.9117	3.3970	3.3931	2.9572	2.3577	2.7408
1101642	2.3323	2.7847	3.4697	2.4918	2.5395	1.9104
1093790	6.6106	5.9471	5.4066	4.6997	6.1364	5.4836
1101579	3.3184	3.3339	3.2486	2.5167	2.8437	2.8960
1099850	2.2432	2.7760	1.6380	2.0125	1.9271	1.0745
1103538	5.4999	6.4841	5.7230	5.3006	5.6402	5.1233
1096432	0.1589	1.7269	0.0571	0.1043	0.0904	0.1055
279991745	2.2910	2.8668	2.2886	2.6587	1.8544	1.2912
279841335	2.0765	0.1999	0.5058	0.1520	0.5739	0.4146
1091423	3.8169	5.3453	3.2729	3.3856	3.6234	3.7849
280126683	2.2848	4.0460	1.7275	2.0104	2.0099	2.3969
1093940	2.5906	2.4356	2.5542	1.8405	2.1717	1.9273
279966259	1.9120	3.4443	1.9540	1.7784	1.6161	2.2754
1087537	3.5436	3.9026	3.1391	2.7745	3.5450	2.6256
279755208	7.7343	7.3771	8.2314	6.0896	7.3743	8.2390
1096914	3.2334	3.7053	2.8132	2.5308	3.0573	2.5248
1105213	2.5955	3.2338	2.1489	1.8620	2.4124	2.0650
279895114	2.9655	2.7139	2.7513	1.8367	2.4000	2.5560
279874416	5.9527	5.8396	6.3948	5.0342	5.5358	5.9801
1101379	2.4195	2.4373	1.7759	1.6857	1.6416	1.6685
1091429	2.4487	3.2782	1.6676	1.7510	2.3951	1.6116
279810263	2.6116	3.0941	3.0688	2.7696	2.4535	1.9151
279748382	2.1237	2.9674	1.9389	1.7203	1.4611	2.2122
1099096	3.3716	3.4477	4.0559	4.4037	3.1138	1.7220
1091184	2.8177	2.6035	1.6842	1.4077	1.9245	2.1392
1104199	5.0427	3.4852	4.2959	3.5907	4.1527	3.4464
1098660	1.3202	2.4264	0.7359	1.0099	0.7128	1.1267
1087621	2.1385	2.2097	1.9694	1.8205	1.8324	1.0319
1099237	5.5055	6.0305	5.5259	4.8786	5.3154	5.2363
1097275	1.6284	2.7152	1.2920	1.2358	1.4279	1.3405
1101514	4.3505	5.2372	4.1227	3.8793	3.8246	4.3755
1090959	1.3583	2.4311	0.4621	0.5905	1.0700	0.9603
1093076	1.8349	1.5441	2.1230	1.7257	1.6680	0.4781
1102222	2.9865	3.5295	2.1874	2.8002	2.4718	1.8015
1103437	2.2415	1.7595	2.5704	2.1467	1.7407	1.0547
279984335	1.5256	2.0928	0.2632	0.8849	0.5478	0.8208
1099675	2.7640	2.7357	2.8734	2.3088	2.4120	2.0246
279834320	1.7885	2.7272	1.5165	1.6921	1.8499	0.8630
279752310	0.0155	0.5538	1.7695	0.7117	0.0000	0.0000
1102965	3.8195	3.7821	3.7104	3.0378	3.7199	2.9276
1104806	2.6399	2.7563	2.6934	2.3638	2.3369	1.7625
279822895	1.2222	2.2252	1.3117	0.5930	1.9647	0.5752
1109089	2.2412	1.9709	2.6300	2.2550	1.9516	1.0093
1099001	4.7149	3.3608	5.5429	4.0281	4.2039	3.7606
280110033	2.9220	3.8899	2.5591	2.5720	2.7081	2.4650
1094565	1.9802	2.7547	0.7784	1.0020	1.5925	1.2931
279845009	2.2580	3.8760	1.7782	2.1836	1.7894	2.3138
1096628	4.5614	4.5030	5.0029	4.4042	4.1747	3.8630
280134966	2.7191	2.5080	1.5005	1.9072	2.1270	1.0682
1088024	3.3386	3.6246	3.2403	2.4145	3.0984	3.0655
280026894	1.9687	2.2669	2.6304	2.4440	1.7265	1.0713
1091762	6.1593	7.0736	5.3364	5.2418	5.2868	6.4170
279963445	2.5135	2.3842	1.8311	0.9738	1.7810	2.3515
1090142	3.1168	3.1893	2.5055	1.9752	2.6259	2.5891
280086044	3.1246	2.7800	1.1660	1.3629	1.8389	2.2488
280075685	1.3969	2.4645	1.0927	0.6097	1.4499	1.2747
1105669	3.6959	4.8138	4.9267	3.9666	3.9405	3.9105
279965886	4.0572	3.3050	3.9827	2.6866	3.6454	3.3947
1102803	9.3755	8.7050	8.7516	7.6243	8.6241	8.9655
1105944	2.6247	0.8092	0.5396	1.0240	0.3815	0.9502
1091771	3.6771	2.5078	1.9085	1.3283	2.2667	2.8809
280047898	0.9692	0.3958	0.6482	0.0000	0.3969	0.0000
1087641	1.7135	2.4006	0.8664	0.9421	1.0182	1.4037
1093868	4.4067	4.1930	4.0508	3.5206	4.2035	3.3111
1092635	3.2803	2.8528	2.8725	2.3275	2.5460	2.5173
1092289	2.6487	2.2708	2.1539	1.7117	2.0910	1.6560
279724247	3.5763	3.5439	3.1656	2.7767	3.2663	2.6287
1087212	1.5516	2.7115	1.3457	1.1622	1.0104	1.8221
279982219	1.1830	0.3938	1.0596	0.2330	0.2304	0.5589
1088756	2.3150	3.3577	2.5823	2.4277	2.0093	2.2042
1100261	1.1854	1.6898	1.8470	1.2876	1.0950	0.7259
1090533	3.7197	3.7909	3.4965	3.0476	3.5486	2.7972
1104449	2.9129	3.3286	3.1930	2.7841	2.7177	2.3194
1088188	2.0615	3.1288	1.1512	1.2238	1.9074	1.5971
1104808	6.5472	5.6067	6.3340	5.3020	5.8341	5.7393
1105195	4.4226	4.3089	4.1787	3.4337	3.9953	3.8687
1097300	0.8848	1.8157	0.7348	0.8599	0.7163	0.2475
1093972	3.2459	3.6464	2.9833	2.8874	3.0130	2.3640
1090442	4.8212	4.9306	5.9916	4.8218	4.6388	4.6721
1105692	3.7916	5.9509	3.6203	3.5165	3.5742	4.6615
1089089	1.5284	2.7043	1.5704	1.6286	0.7841	1.7803
1101352	3.8438	4.6668	3.3890	2.9873	4.0213	3.2810
1088779	3.1172	3.4278	2.6861	2.8480	2.9124	1.8612
279972406	3.0956	2.4476	2.7195	2.1823	2.4405	2.0319
1095130	3.2654	3.4300	3.4736	2.7132	3.3505	2.4976
279929289	3.7467	2.8292	3.0776	1.7691	2.3934	3.8835
1106128	3.8075	3.7070	3.7919	3.4089	3.5117	2.7787
279781113	0.6289	2.1405	0.5923	0.3595	0.8158	0.5806
1100992	0.9731	2.1569	0.3540	0.6478	0.6511	0.5795
1086962	4.4836	4.6686	3.4735	3.4210	4.1328	3.4664
279656552	0.6178	0.6392	0.4260	0.0361	0.0427	0.0000
1097761	2.8401	3.0583	2.6463	2.3459	2.3842	2.2108
1095725	3.1998	3.0174	3.4651	2.8732	2.8525	2.3528
1108342	2.8635	2.8501	2.6727	2.4302	2.4143	1.9393
1099698	1.8679	3.0772	2.1298	1.8550	2.0129	1.6049
1091796	1.4642	2.9388	1.1837	1.6059	1.6332	0.7456
279723829	4.8011	7.3469	6.5736	6.6472	6.2890	4.1840
1087738	5.0107	5.3432	5.3431	4.8604	4.7548	4.4815
1090073	3.4384	3.2245	4.0198	3.0401	3.1463	2.8968
279920624	2.6206	3.1227	1.6610	1.5705	2.3286	1.9064
1092216	3.8236	4.4095	3.0963	2.8185	3.5104	3.4033
1090733	5.0730	4.1410	4.9226	4.2645	4.4123	3.8629
1097484	2.3503	3.3802	3.6616	3.0822	2.5898	2.1234
1094970	3.8634	3.9927	4.4709	3.9714	3.6864	3.0735
1095626	3.2917	4.0832	2.5238	2.4414	3.1898	2.6725
1088611	3.4272	2.6458	3.4219	3.0610	2.8145	2.0245
1097757	3.1483	3.7394	2.4089	2.1191	3.1027	2.4801
279820645	4.0947	3.7892	3.8917	3.4048	2.8421	3.9346
279912953	8.4267	8.0850	8.1273	7.2377	7.9689	7.8387
1100484	5.4479	5.2700	6.2743	5.1664	5.1939	5.0384
1106342	1.8014	2.5431	1.8116	1.3127	1.9634	1.2870
279774148	3.2073	5.8293	3.9454	3.5119	4.0466	3.8306
280114284	2.1098	1.8422	2.3511	2.0249	1.7796	0.9068
1100707	4.0542	4.0259	3.5753	3.0127	3.6701	3.3818
1102377	1.3402	0.8648	1.8612	1.4443	0.5863	0.4456
1106209	2.8878	3.0051	2.4877	2.4722	2.4678	1.8506
280116676	4.7591	4.0247	5.3831	5.1392	4.1062	3.3316
280126894	1.5882	2.8294	1.8765	1.3509	2.2488	1.1050
1100381	2.1219	2.7747	1.6196	1.3937	1.7639	1.7701
1103307	4.8743	4.6935	3.4831	3.1832	4.3399	3.9401
280123344	2.9650	3.9700	3.0267	3.3042	2.9535	2.1164
1088035	5.1128	5.1204	6.1361	5.4038	5.0033	4.3752
1101633	2.6465	3.3254	1.8452	1.8190	2.2779	2.1330
279995114	3.3677	3.3931	3.0370	2.8928	2.7243	2.5938
1090601	2.2171	4.1698	1.3361	1.6891	1.6303	2.8182
1096699	1.9598	1.5697	2.8258	2.4937	1.9068	0.3714
1087757	4.6012	4.8318	4.1701	3.5126	4.2014	4.3061
1094197	5.8529	6.0369	5.1521	4.5325	5.3639	5.5626
1088214	4.1694	4.9696	3.8478	3.6562	3.5102	4.2382
1102114	4.6576	4.4845	4.5065	3.6932	4.0076	4.3659
1105351	2.1954	1.3620	1.5545	1.1097	1.4076	1.0127
1094698	3.2042	3.4611	1.4817	1.3503	2.7251	2.4901
280094821	5.5122	4.4665	4.9835	4.2148	4.8665	4.2996
1088109	2.6616	3.4873	1.5650	1.6257	2.4354	2.0717
280089563	5.4171	6.2296	4.9021	4.5358	5.1298	5.3029
280098301	1.2481	2.5356	1.0905	1.2621	1.0739	0.9587
280125474	1.6916	1.4132	2.3525	1.7448	1.4875	0.6454
1088249	4.3285	4.7261	3.9343	3.4133	4.1092	3.8870
280117541	3.7256	4.2335	3.1223	2.9288	3.6494	2.9246
1103949	3.1651	3.5011	3.9952	3.1535	3.3673	2.5622
1090032	5.3340	4.4268	5.9139	4.6590	5.3326	4.1051
1092991	2.1304	2.5221	2.1336	1.6593	2.1297	1.4191
1102643	2.3588	2.8826	2.1347	1.8364	2.2686	1.6937
1091000	1.2660	3.2811	0.6235	0.7512	0.7407	2.1018
1103456	2.7138	2.1770	1.6832	1.7520	1.7305	1.5159
1089041	4.0644	4.5363	3.7349	3.5427	3.8682	3.3494
1097788	4.5597	4.5605	4.6150	4.3273	4.0798	3.7530
1089433	2.6598	2.6265	2.6316	2.4032	2.3412	1.5985
280011422	4.0556	5.6154	3.6183	3.6413	4.0277	4.0454
1093439	2.7467	2.7214	3.0270	2.2765	2.3158	2.3291
1101581	3.9857	4.2784	4.7895	3.9175	4.0744	3.4882
1107373	2.2431	2.2015	2.2704	1.4896	2.0574	1.5947
1101483	3.3518	3.4093	3.1100	2.6295	3.0119	2.6569
279750619	2.2238	2.3675	0.9207	1.0400	1.1741	1.7259
1103662	2.2933	2.1944	2.0285	1.9301	1.9942	1.0202
1097685	5.5661	5.6565	5.4133	4.9108	5.0732	5.0803
1092688	4.0117	3.9945	4.2788	3.7624	3.7415	3.2096
1088141	4.1450	2.8618	2.9266	2.5099	3.1094	2.7431
1100628	3.1267	3.0223	3.0871	2.7986	2.7257	2.1411
279762905	0.8338	0.5693	1.2812	0.5166	0.0000	0.5974
279971885	2.8772	2.1409	3.4268	1.8159	2.6962	2.3636
1099362	2.4192	1.8309	2.3563	2.2499	1.4819	1.3056
1102639	0.8285	2.8394	0.1969	0.5499	0.3421	1.4040
280084268	1.9750	1.8496	2.3736	1.3135	2.1049	1.2113
279905529	2.0642	2.2057	1.9551	1.7344	1.6779	1.2441
1087109	4.3452	5.2789	3.4296	3.6926	4.0887	3.7044
1104067	1.8722	1.9924	1.1463	1.1759	1.5938	0.6734
279837316	3.8262	2.9317	4.0232	2.8794	2.5420	3.7919
1102076	2.4517	2.1101	3.2808	2.6035	2.1705	1.5024
280060547	2.8093	3.1431	2.2170	2.0416	2.4957	2.0663
1095106	5.2035	5.3418	5.7893	4.9342	5.0623	4.7731
1103171	2.5085	3.5719	2.3277	2.6670	2.5638	1.6126
279883044	3.8588	5.5524	3.8034	3.9904	4.2655	3.3940
279968499	2.3511	2.1548	1.8051	1.5531	1.9712	1.2223
1095952	6.8420	6.4069	5.1462	5.7956	5.5649	5.4709
1097677	3.4468	3.8547	2.6204	2.3324	3.1887	2.8381
1100604	4.0035	3.5837	2.9456	3.1905	3.7364	2.0443
1097666	4.5670	5.0123	3.3844	3.0135	3.9530	4.4356
1095948	2.6223	2.6026	3.5602	2.0945	2.7217	2.4079
1088719	1.5870	1.8571	1.8548	1.3516	1.3132	1.0735
1098221	3.4976	3.9447	2.7690	2.4838	3.2859	2.8810
1095856	5.9103	6.4547	5.4901	5.1415	5.2367	5.9170
1093378	1.7207	1.2193	2.3065	1.6148	1.2259	0.8464
1092000	2.0213	2.6612	1.2656	1.1524	1.6435	1.5934
1104752	5.2465	5.2293	6.2232	5.2218	4.9918	4.9266
1102143	4.1814	3.5822	3.8616	3.2502	3.6552	3.1612
1089961	2.9853	3.5764	3.7890	3.2203	3.1815	2.3903
1101185	3.3260	4.1594	2.0476	2.2163	3.2094	2.5489
1094910	2.5480	4.2195	1.9083	2.2001	1.9684	2.9498
1097708	1.2968	1.6627	1.3624	1.4506	0.8783	0.4361
1092787	3.1294	3.5371	2.8159	2.4644	2.5565	2.9056
279764091	1.4505	1.2833	0.8295	0.3165	1.1378	0.5533
280115479	6.3446	6.5436	6.4301	5.8490	5.8652	6.0509
280096135	1.0338	1.3408	0.5591	0.1566	0.6191	0.6055
1104786	3.5450	3.4021	3.1821	3.0454	3.0881	2.4433
279710898	1.6970	1.1535	2.1976	3.0097	0.4866	0.0000
1088212	4.3448	3.8988	4.5253	3.9050	4.1065	3.2055
1099339	3.0751	4.2480	3.1250	2.9409	2.8537	3.1018
279829868	2.2777	1.9145	1.9867	1.6440	1.2809	1.7026
1092321	1.7197	3.1158	1.2122	1.4220	1.8570	1.2176
280103767	1.9469	2.3386	0.4308	0.7497	1.7202	0.6954
1092264	2.0942	2.0064	1.6564	1.3538	1.4366	1.4164
1089611	3.2874	3.2377	3.1128	2.5524	2.8808	2.6547
1091559	5.5647	5.4756	4.5010	3.9940	5.2478	4.7499
1100770	3.2459	4.2572	3.1092	2.8939	3.0010	3.1690
1092519	4.5375	5.1103	3.8273	3.4726	4.1387	4.3155
1097438	1.0650	2.0016	1.1297	1.0952	0.7192	0.8344
1099198	3.1947	3.0957	3.6492	3.0236	3.0161	2.3528
1098281	2.1545	1.0796	0.3590	0.6753	0.7358	0.6360
1095143	4.3883	4.7239	4.6643	4.1386	4.1754	3.9168
279698842	2.9878	3.3680	4.1063	3.7314	3.1781	2.0068
279706061	2.8780	2.5468	3.9741	4.0363	2.3468	1.4701
279994149	6.3597	6.2604	6.7827	6.2626	6.1580	5.4366
1091227	2.8747	3.7108	1.6729	1.7716	2.5087	2.4326
1092747	4.0970	3.0902	4.2542	3.7650	3.7201	2.4109
1094649	2.2157	0.7394	0.6098	0.3861	0.9856	0.6477
1089430	1.9243	2.9812	1.8683	1.8662	1.8731	1.4903
1108926	2.7521	2.6998	2.6698	1.9446	2.0432	2.5900
1098111	4.7669	2.6073	2.9640	2.5396	3.7250	2.5302
279760091	2.2770	1.5310	0.7261	1.9768	1.0145	0.0000
279859867	1.4583	3.0909	1.4565	1.0282	1.4026	2.0321
1093389	9.0350	7.7280	7.3212	6.8995	8.0575	7.5847
1100811	5.2989	5.8405	4.6116	4.0630	5.1610	4.9844
1093373	3.9510	4.5144	3.6388	3.2752	3.6387	3.6479
1097517	2.5886	2.5158	4.0368	2.9113	2.6719	2.0173
1095207	1.7128	3.3639	1.2467	1.5135	1.3300	1.9397
1089815	3.5478	4.1724	2.5749	2.5873	3.3982	2.7701
280053492	4.2913	4.6225	4.2511	3.7212	4.3134	3.5924
1105110	4.6534	4.9208	5.0704	4.4424	4.5496	4.1151
1091611	4.2446	4.3149	3.5637	3.1829	3.5244	3.8786
280069994	2.2069	2.6302	2.0239	2.1191	1.9088	1.2963
1096775	3.5697	0.7169	0.8704	0.6074	2.2449	0.7679
1089963	6.1099	7.0473	6.0542	5.8711	5.9150	5.8891
1092976	3.9030	3.3699	3.4264	2.8123	3.7746	2.5766
1099097	0.8551	1.1978	2.0066	1.4676	0.3467	0.7096
279812689	5.7964	6.0100	4.6861	4.3016	4.9070	5.7483
1103725	2.4747	3.3003	1.5374	1.5266	2.2065	2.0439
1100060	5.2408	4.8053	4.9734	4.4873	4.5610	4.4367
280091968	3.4639	2.9560	2.9305	2.2728	2.9830	2.5601
1095255	4.2152	4.4366	3.6839	3.1234	3.8421	3.8362
1095070	3.3122	3.3111	3.5373	2.6135	3.2644	2.7490
1087967	2.7428	3.7655	1.5640	1.8915	2.4839	2.1635
280019438	0.6868	0.3003	1.1701	0.0803	0.5443	0.0000
1092964	1.5316	0.0063	0.0075	0.0000	0.0037	0.0094
1088864	1.0456	2.7624	0.6326	0.9026	0.9416	1.0647
1098885	3.4369	3.7973	2.5667	2.5178	2.9583	2.7933
1091736	2.9924	3.1724	2.4060	1.9965	2.3894	2.6535
1093239	2.9371	3.5023	3.6388	2.9630	2.7436	2.8402
1099394	4.1634	3.8187	4.2628	3.5873	3.8271	3.3001
279985803	5.1498	5.6311	6.2028	5.8209	4.8761	4.7567
279930338	3.9401	5.1373	3.0934	2.7984	3.7744	4.0678
1089846	3.1418	3.4877	3.0461	3.0164	2.3700	2.7597
1095372	3.8852	2.7243	3.8006	2.8574	3.1782	2.8460
1086935	4.4375	4.4279	4.2300	3.6950	4.0859	3.7862
280129123	2.5085	3.1756	1.4515	2.5730	2.3300	0.7050
1101317	3.8326	4.3570	3.7927	3.2007	3.7483	3.5068
1087802	2.4240	2.4972	1.9210	1.8430	1.9003	1.5723
1097639	3.4247	2.9012	3.0229	2.5632	2.9284	2.3313
280050194	2.0948	0.7188	2.2684	2.7440	0.3193	0.4936
1094891	3.2886	3.5444	2.7558	2.5851	2.5875	2.8915
280070226	3.7634	4.3782	4.1660	3.7471	3.5273	3.5085
1091890	1.2689	2.4074	0.5755	0.9002	0.6668	1.1614
1106058	5.6145	5.4940	4.6693	4.2021	5.3710	4.6815
1089343	3.2604	4.0396	3.3434	3.2502	2.9918	2.8795
1089551	0.7697	2.2757	0.3766	0.4929	0.4179	0.9896
1094606	3.6030	3.2221	1.9913	1.9974	2.5553	2.7422
1095109	3.0432	3.4464	3.0296	3.4126	2.8148	1.7702
1093567	3.6047	4.9959	3.5230	3.9555	3.5332	3.1136
1092465	2.6336	2.7176	2.8548	2.4248	2.3143	1.9457
1090254	2.2133	2.7098	2.4815	2.1886	1.7732	1.9216
280100965	2.2583	0.9966	0.7972	0.1767	1.0347	1.3194
1087429	5.2675	4.4780	5.3975	4.5668	4.9898	4.0654
1101925	3.8035	4.3034	3.0829	2.9441	3.8278	2.8971
1090907	2.2871	2.6462	1.6465	1.7066	2.2151	1.1377
1089978	5.9839	7.1943	6.9734	6.7829	6.0275	5.8210
1090866	2.0709	2.3886	1.6070	1.4170	1.4828	1.6478
1099254	3.9141	4.3807	3.4248	3.4169	3.7840	2.9998
1089297	1.3645	2.0718	1.4351	1.5903	0.9102	0.8523
1097372	2.8911	3.1544	2.0667	1.9009	3.0031	1.6897
280084810	5.7122	5.5878	4.7697	4.2961	5.4699	4.7855
280101670	2.7238	1.6807	3.0009	2.0615	2.0596	1.7667
1093854	3.9698	3.8105	2.9203	2.8528	3.4000	2.9306
1102602	3.6875	2.9392	4.1740	3.1121	3.3025	2.8696
279793944	1.6122	0.7010	0.8674	0.3590	0.5294	0.7764
1091234	1.8389	2.6014	1.6118	1.9027	1.7600	0.8753
1088933	3.4966	3.6294	2.9790	2.4540	3.2696	2.8673
1091623	3.7712	3.9540	2.7211	3.2243	3.4091	2.3002
279954902	1.3214	1.5006	0.8575	0.7294	0.7378	0.6998
1089325	5.4582	5.6290	4.7576	4.3349	5.0818	4.9157
279785363	2.6176	1.7700	2.4583	2.2141	1.8810	1.2401
280055347	0.9137	0.0000	0.5968	0.0000	0.0000	0.0000
1101660	3.0938	3.1650	3.6752	2.8428	2.7852	2.7970
280124830	3.5616	4.4959	2.6309	2.2752	3.5648	3.3400
1093650	3.1658	3.4910	4.6061	3.5671	3.4939	2.6939
1088539	3.7126	3.4072	4.4091	3.1949	3.6194	3.2069
1101864	4.1448	4.9673	3.3384	3.0688	3.4912	4.3833
1103601	5.8725	5.8212	5.5683	4.8563	5.4652	5.4336
1098241	3.4423	4.5766	2.7945	2.7787	3.1559	3.3726
1099817	6.0594	6.9716	5.3289	4.9205	5.6758	6.2585
1094917	3.1814	3.5059	3.5252	3.3734	3.2616	2.0733
1089529	2.3066	3.0657	1.6810	1.6117	1.8154	2.1221
1089453	1.7501	3.4817	1.3520	1.3787	1.4760	2.2252
1094351	1.7497	2.1959	2.0093	1.7980	1.5060	1.1470
1102526	4.4352	3.9671	4.4058	3.7274	3.8299	3.7478
1101368	2.3945	2.8610	2.5748	2.2771	2.2376	1.8130
280031203	3.7494	3.6044	3.1333	2.6246	4.0062	2.3538
279912198	1.9867	1.5198	1.8837	1.2653	1.7240	0.8998
1088190	6.2877	6.6966	7.3339	6.0331	6.5136	6.2704
1094248	4.1850	4.2855	4.2763	3.5209	3.9760	3.7490
279881063	1.6560	1.5205	1.6814	1.0452	1.3156	0.9970
1087420	4.5747	4.3517	4.6833	4.0288	4.3293	3.7514
279747835	0.9068	2.4304	0.6103	0.9534	0.5115	0.9832
1090698	2.8580	3.3521	2.3070	1.9413	2.3900	2.6872
280075890	2.6270	2.6973	3.6284	3.2714	2.5928	1.5900
1098923	3.4675	3.6035	2.7149	2.2938	2.8534	3.1415
1098996	2.8972	3.5985	2.9711	2.4229	2.7767	2.7706
1104361	1.8847	1.3658	0.8723	0.4583	1.1624	1.0063
1101424	1.2485	3.4306	1.9495	1.6849	1.6051	1.8442
279727004	1.8814	3.4795	1.0792	1.1749	1.4604	2.3106
1097367	1.1485	0.9509	1.0397	0.8391	0.4112	0.3949
1094110	1.8052	2.5523	1.2894	1.0899	1.5695	1.4939
1091337	1.4626	2.7105	1.6527	1.6025	1.3154	1.4152
1094963	4.5364	4.9649	4.2502	3.8089	4.2471	4.2038
1087148	1.9981	2.4276	2.6618	2.2858	1.7928	1.5173
280121072	3.0420	3.4771	2.4846	2.1954	3.2595	2.0573
1094545	0.9596	2.8984	0.4816	0.7402	0.5232	1.5855
1090819	1.3558	3.0587	1.0686	1.1990	0.7987	1.9948
1091327	4.6546	4.7460	5.2366	4.9384	4.3869	3.8216
1088692	3.0755	3.0481	3.0321	2.4171	2.8111	2.4372
1096253	2.6258	3.2572	2.2455	2.0216	2.3999	2.2174
280124941	0.8962	0.5321	2.4019	1.3173	1.0235	0.0000
1088276	4.4594	4.9798	4.7244	4.5371	4.0928	4.0457
279720611	1.7347	1.4780	1.9906	1.4123	1.3712	0.9323
279781883	3.8009	3.5224	4.0482	3.6205	3.2811	2.9827
1095895	1.9788	2.4143	1.5417	1.6684	1.5725	1.2072
279824890	1.9531	2.3168	1.3479	1.0033	1.3952	1.7328
1104366	3.3452	1.4547	0.8540	1.5046	1.6352	1.0279
1088269	2.8447	4.1640	2.3053	2.4118	2.3272	3.0886
280032665	2.1093	2.9576	1.7842	1.9675	1.9182	1.4792
1105029	3.2038	3.1620	3.3296	2.6299	2.9036	2.6758
279839335	1.5891	1.7578	0.8927	0.9008	0.6948	1.1581
1102944	4.4883	2.9321	2.0504	2.6027	3.1545	2.2278
1095712	1.3161	1.7070	1.6907	0.8327	1.2083	1.1870
1102094	2.3072	1.5399	1.9766	1.3047	1.8223	1.2111
1095853	4.4219	3.9131	4.2049	3.1705	3.8514	4.0336
1089946	3.1070	3.5743	3.5108	3.2164	3.0265	2.4656
280012539	0.8141	1.8201	0.5655	0.5900	0.3418	0.7844
1091742	2.5772	3.8702	2.2318	2.2849	1.9109	2.9999
1087684	4.2357	4.5118	3.2791	3.1824	3.9560	3.4051
1095362	1.6928	2.7595	1.6957	1.7548	1.2279	1.6821
1100175	3.8753	4.1820	3.9637	3.3796	3.7471	3.4112
1097185	2.7839	0.8127	2.7417	1.3761	1.6727	1.8068
279889195	1.2482	1.2119	0.8419	0.7151	0.3440	0.7603
1100536	4.4167	1.8685	2.7006	2.7968	2.2502	2.4563
280010085	1.0003	1.8975	0.3987	0.6462	0.6252	0.5432
1099897	4.8053	3.6915	3.9018	3.1452	4.3455	3.4267
1088016	5.0587	5.1974	5.2959	4.6846	5.0695	4.3173
1091124	6.8212	7.0165	7.2434	6.6450	6.7806	6.1751
1088111	3.4526	3.3777	2.4027	2.1447	2.8130	2.7972
279472571	1.0218	1.6785	0.3970	0.3390	0.9108	0.3701
1088765	3.7785	3.9304	4.3249	3.9129	3.9522	2.6914
1104541	2.6158	2.7605	2.5654	2.4270	2.2800	1.7577
1103400	0.1056	2.7220	0.0000	0.0000	0.0000	1.3507
1103467	5.9354	5.3495	6.0433	5.3321	5.5361	4.9835
1101764	0.1316	4.4033	0.1625	0.1986	0.2415	2.7807
1093912	2.4645	4.0014	2.1167	1.7965	2.7095	2.6003
1089647	2.5749	2.6401	3.0520	2.6632	2.5116	1.6168
279881530	2.1149	2.2658	0.7569	0.9410	1.7301	0.9913
1098758	3.5573	3.8899	3.5503	2.8832	4.0221	2.6172
1087505	2.2449	3.3712	1.9805	2.0160	1.9019	2.2037
1091246	3.4769	3.7766	3.1425	2.8329	3.1238	2.9643
1103056	2.2435	2.3829	1.7793	1.7446	1.8173	1.3692
1091117	3.7307	4.1140	3.0100	2.4731	3.4683	3.4396
1095621	1.4149	2.1526	0.7111	0.7695	1.1716	0.8638
1096440	2.4835	2.5703	1.7008	1.4567	2.0450	1.7794
1105925	1.2044	1.4478	1.5338	1.0218	1.0239	0.6672
1099608	2.9181	3.2076	3.6015	3.3388	2.8990	2.0164
1087153	3.1573	4.1829	2.1867	2.2837	2.8301	2.9403
1091508	3.7420	3.6205	3.0902	2.8545	3.3632	2.7623
279904627	1.3917	1.7204	2.4475	1.0083	2.1793	0.8994
1106357	3.1359	4.6447	2.7325	2.7892	3.1104	3.1414
1097464	5.2590	5.4781	4.8111	4.2327	5.0269	4.8172
1087390	1.0647	3.0381	0.6185	0.7610	0.6402	1.8491
280008103	2.9056	3.3825	1.9398	1.6762	2.5869	2.4939
1097154	0.8691	2.3788	0.5260	0.4918	0.3275	1.4845
279759839	0.7940	5.5939	1.7613	3.6528	2.0262	1.0004
1094485	6.2505	6.3859	5.2199	5.0249	5.8309	5.5311
1096364	2.6694	1.9899	2.0565	2.1205	1.1965	1.9297
1088255	4.7712	5.2777	4.8120	4.3428	4.1807	4.8684
1100437	3.2179	3.9025	2.7439	2.9953	3.3731	2.0274
1098198	3.5873	7.0625	3.3014	4.0348	3.2156	5.2330
1094617	2.0787	3.0777	1.7711	1.5786	1.9301	1.9514
1097182	3.9604	4.5995	4.0808	4.1023	4.0159	3.0552
1091441	1.8863	0.9725	0.5553	0.3697	0.6770	0.9002
1087417	2.8345	3.3855	2.1166	2.1996	3.0038	1.6663
279870161	1.9543	1.7364	0.8989	0.7981	1.3441	0.9807
1100520	2.2343	2.0447	2.6130	1.8729	1.9475	1.6051
1087539	5.4786	6.0826	4.6900	4.5359	5.0774	5.1717
279893528	1.7083	1.6930	0.8116	0.4727	1.3895	0.8846
1090265	3.4200	3.0886	3.1042	2.5524	2.8496	2.7453
1099755	2.8716	3.2454	2.7015	2.3088	2.5739	2.4716
1101179	3.3386	3.8492	3.3580	2.2158	3.5789	3.2883
280054840	1.9457	2.6027	1.4709	1.8981	1.1983	1.4604
1096591	1.3034	1.8241	1.2260	1.4137	0.9070	0.5705
279999067	2.4904	2.7838	3.1580	2.6966	2.3772	1.8963
279996339	3.2558	3.5289	2.8274	2.6664	2.8283	2.6554
1097018	1.6234	2.1016	1.2526	1.1214	1.3205	1.0737
279744533	1.1288	2.6558	2.1229	1.1753	1.9328	1.3386
279986049	2.7413	2.8866	1.5543	1.2997	2.7311	1.6910
1095124	3.7751	4.1536	3.9056	3.4554	3.4516	3.4676
279964479	3.1349	2.9605	2.4483	2.3556	2.5542	2.1743
279669770	2.5165	1.7292	2.8494	2.3505	1.6494	1.6361
1103964	3.1049	3.6715	3.6266	3.8835	3.4536	1.6067
1098167	1.5843	2.8969	1.0242	1.2165	1.0124	1.8176
1098619	3.2978	3.4410	2.7224	2.5611	3.1291	2.3121
1089359	2.6302	4.6662	2.7713	2.7629	2.2355	3.6106
1102974	2.2937	2.1027	2.3891	2.4465	1.7792	1.1020
1090240	5.5778	5.4050	6.0469	5.4739	5.3058	4.7940
1104954	1.5562	2.0534	2.4545	1.4646	1.7731	1.3710
1108758	5.6809	3.1993	4.1552	3.3278	3.6491	4.6037
279857025	0.9985	1.0007	1.1128	0.3002	0.9651	0.3920
1092442	1.7029	2.3051	1.2638	1.2088	1.6159	0.9924
1087542	3.4545	3.5840	4.1869	2.9007	3.6479	3.2225
1097473	2.7639	2.3616	3.1292	2.4012	2.3749	2.0244
280050012	1.8879	4.1386	4.9052	3.2662	3.7600	2.4515
279983106	1.6941	2.4570	1.1916	1.0089	1.4150	1.4650
1098726	1.5610	1.8131	1.0775	0.8743	1.3721	0.7518
1095226	4.6730	4.6430	4.4766	3.9484	4.4314	3.9595
1103376	2.9798	3.4902	2.5171	2.4703	2.7150	2.3486
1097683	2.6562	3.4067	2.6017	2.3140	2.5822	2.3154
279996668	3.6556	4.5382	2.9822	2.9185	3.4949	3.3103
280097536	0.3629	1.3383	0.0229	0.0389	0.1488	0.0844
1092280	1.8535	1.8456	1.5641	0.9244	1.3106	1.5772
1092013	2.7628	3.8016	3.0163	3.1237	2.5951	2.4109
1091820	4.4796	5.0386	3.4908	3.7193	4.3117	3.5269
1098918	2.1645	3.4385	1.4955	1.6313	1.5675	2.4489
1099405	3.7603	3.9863	3.3721	2.9140	3.2815	3.4726
1104638	3.8825	4.0449	3.3528	2.8400	3.3842	3.6057
1088669	3.5890	3.9578	3.1148	2.7528	3.2977	3.1614
280007488	2.5977	2.3469	2.8699	2.1567	2.6830	1.5256
1093874	1.9878	2.1603	2.4177	2.0986	1.7587	1.2600
280117679	1.2876	0.9701	1.1047	1.3485	0.4679	0.0979
1097384	2.1833	2.4078	2.4023	1.9728	2.0844	1.4885
1103393	2.4520	2.9402	2.1796	1.9680	2.5765	1.5801
279723301	2.9325	3.2118	3.3651	2.4758	2.1273	3.4594
1095071	4.2097	3.8641	4.1325	3.3936	3.9826	3.3840
1102858	3.6428	5.8338	3.8290	2.9428	3.7456	5.1718
1095480	2.8909	5.5284	1.8921	2.1476	2.3472	4.3719
1096426	4.4322	4.2938	3.7547	3.3751	4.0578	3.6037
1087920	3.1138	3.1259	2.6156	2.4205	2.9667	2.0244
279777826	3.7071	4.5389	2.8479	2.7564	3.3301	3.5641
1101400	2.0341	1.8849	1.0387	0.7335	1.9094	0.8723
1097649	3.4904	3.8057	3.5582	3.1413	3.1341	3.1366
1090818	1.0124	0.8991	1.5534	1.2690	0.6209	0.1328
279794347	0.0000	2.0398	0.4181	0.0000	0.5089	0.5072
1087562	1.0204	2.7937	0.8115	1.0156	0.6463	1.5219
280085196	1.3420	2.7390	0.6929	0.6907	1.4868	1.1548
280125736	3.4653	4.3836	3.1820	3.0954	4.0547	2.4391
1100085	3.0140	3.0362	3.4692	3.2093	2.7053	2.1637
1091551	3.0178	2.0565	2.8483	1.9659	2.4009	2.1151
1108145	1.1479	1.0169	0.1122	0.1044	0.5495	0.1828
1101485	3.9783	3.6548	4.4216	3.4236	3.6058	3.5853
1102761	3.3308	3.5569	3.8095	3.4243	2.9953	2.8381
279734442	2.6477	3.4826	3.2144	2.8548	2.6587	2.3925
1091941	1.8103	1.9815	1.0602	0.9237	1.3494	1.1403
1102709	3.0565	3.2224	3.8948	2.9515	2.9207	2.8630
1101481	1.4422	1.3681	0.5294	0.8572	0.7232	0.3210
279997516	4.1175	4.4583	5.1175	4.1220	4.3523	3.7810
1103535	4.0815	4.2528	5.0787	4.1153	4.0894	3.7704
1088768	3.6745	3.2154	3.5597	3.2803	3.4633	2.2694
1097535	4.8265	4.8903	4.7944	4.3553	4.4334	4.2870
1088875	3.6654	3.1908	3.4604	3.2066	3.3776	2.2970
1094772	0.5034	1.6361	0.1480	0.2616	0.2719	0.3190
1089269	4.1527	4.7798	4.1189	4.3569	3.9619	3.2981
1099283	1.4227	1.5930	0.9535	1.1550	0.7704	0.6096
1103982	3.1056	2.8253	2.8073	2.4288	2.6814	2.1940
1107641	4.5777	4.3986	4.8224	4.3878	4.0590	3.9195
1101477	2.7377	1.4834	2.4503	2.2186	1.7248	1.2956
1101297	6.8465	7.4459	6.7083	6.1823	6.4636	6.9232
279583345	1.6195	1.0895	1.7679	1.4544	1.0485	0.5426
1095069	4.9092	4.6867	4.8973	4.5448	4.2087	4.3087
279724670	1.3563	1.7581	0.9003	0.7384	0.8438	1.0016
1095582	3.6426	4.1504	3.1267	2.8678	3.2790	3.3421
1090531	4.5341	4.9062	4.3244	4.1172	4.4408	3.7758
1093344	2.9874	3.2667	2.3972	1.7755	2.5846	2.8610
1096666	2.8456	0.9043	2.0693	2.0513	1.3497	0.9881
280133616	0.4123	1.7925	0.2721	0.1446	0.5485	0.3538
1093275	3.7033	3.7783	3.0192	2.5942	3.2862	3.1906
1106476	3.1762	3.4899	3.4323	3.0191	3.1939	2.4556
1097654	3.0744	3.6239	2.4020	2.2605	2.6111	2.7995
1092657	1.0106	2.4976	0.6050	0.9711	0.8269	0.8861
1103943	2.7466	4.0600	2.5947	2.3211	2.8338	2.8175
279725065	4.5601	5.6340	4.0834	4.4176	4.4544	3.9782
1102226	3.7537	4.0933	4.0892	3.7608	3.6798	3.0689
1099280	4.8396	5.0351	5.3145	4.4812	4.5137	4.7678
279981679	2.7450	1.0522	1.8798	2.1772	1.8317	0.2419
1101781	3.6296	2.1890	2.8873	2.6090	2.4247	2.2467
280095409	1.5797	1.3444	2.2053	1.7246	1.3976	0.5823
280080296	5.1400	5.4949	5.0361	4.6884	5.1513	4.4065
1107111	0.7994	2.8736	0.4424	0.6939	0.6434	1.3545
1088742	4.6337	4.3531	5.1787	4.5858	4.2481	3.9086
1086984	1.6013	1.8154	1.8301	1.5711	1.3463	0.9065
1089085	1.9402	1.9964	1.8131	1.3701	1.6590	1.2977
279771471	1.3445	1.3944	0.8696	0.5275	0.9095	0.7487
279876690	1.9350	1.2385	1.4842	1.0502	1.1598	1.0253
280058568	5.1971	5.9733	5.0360	4.6161	4.7647	5.4047
1097407	5.0086	3.8724	5.1551	4.2689	4.5261	3.8206
279781534	2.4432	1.9269	1.9453	0.9234	2.5482	1.4235
1089225	1.9940	2.9374	1.2984	1.2127	1.9336	1.6639
1093221	2.4462	3.1505	2.2404	2.1087	2.4402	1.8689
1093951	1.8437	1.1318	0.5807	0.6206	0.7149	0.8018
1095665	2.5568	3.1025	1.6050	1.7446	2.6118	1.4890
1087835	4.9277	4.9604	4.6639	4.0835	4.5751	4.4747
1093262	1.9171	2.7691	1.2652	1.7042	1.7408	1.0877
279986172	5.3840	5.8657	6.4685	5.6435	4.9162	5.7399
1103836	4.0759	2.6528	2.8953	2.1830	3.4615	2.5612
1095410	1.7926	0.9379	0.8593	1.0216	0.7496	0.4004
279880229	2.1874	0.9898	0.5060	0.4272	1.6984	0.1394
1101647	4.7529	4.2261	4.5202	4.2027	4.3667	3.5118
279771281	0.6112	2.1811	0.1872	0.2719	0.5037	0.7860
1093111	3.0905	2.2738	2.3714	2.0193	2.4997	1.7990
279958600	4.1157	3.7262	3.7441	3.1665	3.6178	3.3868
1094233	3.1418	3.6529	4.0398	3.4594	3.2599	2.7005
1089345	2.9889	3.1643	2.5900	2.5120	2.7058	2.1114
279843720	2.2015	0.7174	0.6592	0.3785	1.1393	0.6464
1089124	3.0418	3.4775	2.6325	2.2231	2.7787	2.7364
1087322	1.8273	1.5453	2.1166	1.8372	1.5086	0.7298
279882372	5.1102	3.4329	4.8492	3.6712	2.4343	5.8736
279784606	0.4532	1.0598	0.9095	0.5451	0.1054	0.3590
1091918	2.3389	4.4316	1.5292	1.6953	2.3026	2.8888
280046582	0.9386	0.0000	0.5176	0.0434	0.0000	0.0000
1092868	2.5570	2.4887	2.9523	2.1077	2.2607	2.2169
280120726	0.9512	2.3146	1.0420	0.8036	0.9314	1.1602
279825207	4.3826	3.8328	4.2923	3.6609	3.5465	3.8879
1094894	2.5229	2.6732	2.8094	2.1997	2.2860	2.1081
1096966	2.0238	4.0292	1.2192	1.4767	1.8157	2.5694
279855189	1.2444	1.7050	1.1984	0.6791	0.9636	1.0947
1095027	2.3088	2.1716	2.4375	2.0564	1.8843	1.5669
1090985	2.8900	2.9764	2.8665	2.7555	2.3425	2.2250
1094930	2.1452	2.1055	1.1606	1.1137	2.0376	0.8503
1093613	3.6747	3.2458	2.9586	2.7102	3.1916	2.5677
1097745	1.5071	1.6612	1.8887	1.4683	1.4990	0.6803
1101495	2.5766	2.4690	2.2467	1.8405	2.2059	1.8367
280072973	2.0771	1.3081	1.2440	1.2075	1.5458	0.4668
1100160	3.0648	3.7322	2.3316	2.3734	3.0891	2.2574
1098708	3.5207	5.0086	3.1237	3.1840	3.0273	4.0335
1090888	2.5472	2.7896	2.3592	1.9037	1.8845	2.5002
1086873	4.6782	4.8043	4.0656	3.6390	4.4592	4.0431
1091861	1.8990	2.5663	0.9545	1.0770	1.6075	1.3292
279882169	2.3344	2.7235	2.0702	1.6271	2.2355	1.8593
1087423	2.5801	2.3202	2.2993	1.9185	2.2608	1.6148
1089749	0.4354	1.5634	0.2795	0.3954	0.2528	0.2248
1101696	2.7220	4.0255	2.8022	2.7099	2.4170	3.0179
1087147	2.3076	3.0763	1.6608	1.7746	2.0034	1.8627
280106509	2.8613	2.7257	1.7479	1.7736	1.9975	2.1604
1092586	3.1583	3.4663	2.8988	2.7674	2.9388	2.4140
1099545	3.6665	4.5881	3.2232	3.0831	3.4797	3.5124
280081033	1.6448	2.6857	0.7015	1.4980	1.7708	0.3607
1102158	5.5688	5.1931	4.9935	4.5536	5.1107	4.6896
280136472	0.2033	2.0267	0.0000	0.2860	0.2828	0.2597
1103983	1.2514	0.2846	0.0339	0.0472	0.0719	0.0497
1098557	1.4481	3.3935	0.9461	1.1892	0.9374	2.2600
1104419	2.6510	2.4837	2.2552	1.9018	2.2363	1.8507
1094318	4.5321	4.7870	3.5929	3.1419	3.9579	4.4115
1100891	1.9503	3.6763	1.6676	1.6053	1.6262	2.6621
1092636	4.6934	5.7207	4.9146	4.4970	4.3778	5.0534
280106314	2.1191	2.8762	1.3941	1.6184	2.1495	1.2211
1098566	2.0283	2.7163	1.6500	1.4132	1.2478	2.3334
280064836	2.6270	2.8616	2.2189	1.5296	2.5713	2.2079
1092750	3.5416	3.5275	3.4530	2.8894	3.1267	3.1078
1092583	0.9494	1.0012	0.4945	0.2288	0.0069	0.8114
1094929	2.7695	2.8287	2.7655	2.3642	2.4189	2.1828
1089346	4.9424	4.7382	4.4889	3.9903	4.3364	4.4451
279882471	1.7056	1.6162	1.3731	0.8361	0.9670	1.4944
1097584	5.5791	4.9148	6.5317	5.3145	5.4010	4.9131
1101079	0.3285	0.7664	1.3276	0.4428	0.2863	0.2965
1104839	1.5742	2.8060	0.5917	0.5683	1.2651	1.7424
1097415	2.1725	2.4732	1.8322	1.6558	1.9899	1.4366
1100456	2.8678	3.2483	1.7499	2.0939	2.8175	1.5590
279935123	1.3885	1.4567	1.3017	0.0000	2.3275	0.4239
1097728	4.9632	5.7196	4.1209	4.0830	4.6667	4.6593
279799552	2.3139	2.4414	1.7593	1.1731	1.8596	2.0873
280040309	3.2827	3.1902	2.4502	2.3243	2.6822	2.5225
1099435	4.2018	4.4203	3.8949	3.6197	4.1444	3.3593
1087838	2.1744	0.8813	2.2447	1.4470	1.7583	0.7018
1089706	1.5857	3.1270	2.3111	2.1691	1.7333	1.7283
1097619	1.6835	1.3125	1.9051	1.8095	1.0821	0.6163
1104756	4.1648	4.0287	3.3695	2.6973	3.6815	3.7911
1092101	2.8836	2.8814	3.1715	2.5115	2.4746	2.5575
280081801	1.2461	1.6348	1.3507	1.6494	0.7312	0.4581
1092612	4.2863	4.2107	4.3059	4.1482	3.8702	3.3919
1103994	0.6474	1.9368	0.3386	0.8047	0.4037	0.3230
1104280	5.8569	6.7228	6.0252	5.6641	5.6941	5.8560
1104245	2.0554	2.3212	2.4611	1.9422	2.1264	1.3785
1106472	2.7529	2.4042	2.9877	1.9803	2.2059	2.5681
279986334	2.1080	1.8153	2.7960	2.2552	1.6085	1.4663
1101265	0.6363	1.9914	0.4315	0.3910	0.3732	0.9060
1094939	2.7437	2.6640	2.1726	1.8039	2.2882	2.0992
1090352	4.4613	4.9593	3.9053	3.8179	4.4384	3.6805
279973615	1.8257	1.0704	1.2262	1.7828	0.8916	0.0590
1102306	3.5204	3.5694	2.8522	2.5449	3.0979	2.9104
1088051	1.8958	2.0582	1.5350	1.2582	1.6418	1.2005
1088778	1.2560	3.3323	0.9447	1.0786	0.9777	2.0882
1091963	1.8019	3.0681	1.3567	1.2678	1.4423	2.1290
1104293	2.0896	1.6663	0.8119	0.9029	1.0381	1.2408
279983694	2.4305	1.7768	2.7882	1.5564	1.8860	2.1675
1100542	2.9029	3.7205	2.5238	2.5005	2.5109	2.7503
1089144	6.4541	5.7725	5.7822	5.2472	5.8041	5.5721
1093935	2.9235	3.5595	2.7394	2.7476	2.8573	2.2322
1096186	1.6651	2.7206	1.7973	1.9200	1.7942	1.0842
1089729	5.1716	4.6703	5.3611	4.5079	4.7731	4.5377
279908451	1.5970	1.6956	2.0965	2.1509	1.1739	0.6804
280113159	5.7041	5.3551	5.7548	5.5954	4.5013	5.3333
280126794	4.5737	3.9147	4.5277	4.1277	4.2155	3.2898
1098482	1.8132	1.6923	1.5909	1.4643	1.1964	1.0528
280100668	0.3753	1.1972	0.8904	0.3899	0.6911	0.0000
1102124	3.1599	3.0315	2.7350	2.6004	2.4078	2.5369
1105626	4.4063	4.9636	4.0824	3.7718	3.8777	4.4222
1106456	1.8442	1.1864	2.0445	1.4637	1.2726	0.9584
279935464	1.5331	0.6186	1.3920	1.9031	0.2607	0.0000
1092225	2.4359	3.5715	2.1912	2.6476	1.8962	2.2750
1109011	2.3148	2.1314	2.4802	1.8589	1.9055	1.7823
279930270	1.5452	1.2652	1.2519	0.7676	0.8082	1.1071
1093553	3.7941	3.1701	3.4879	2.9052	3.4837	2.6846
280094044	1.7228	2.4892	1.3928	1.5914	1.4113	1.2241
1095788	2.6834	2.2958	2.4484	2.0224	2.0334	1.9949
279994601	1.3454	1.0576	1.3301	0.9641	0.6959	0.6962
279736354	1.5397	1.5504	1.3129	0.9560	1.0559	1.0144
279728390	2.9427	4.3371	2.1443	2.6733	2.9405	2.4337
279978832	3.9666	4.1299	4.3233	4.0124	3.6335	3.3982
279502389	0.8545	1.1011	1.2787	0.9594	0.5031	0.3965
280125158	2.6130	2.7075	2.8780	2.1184	2.3045	2.4014
1093418	3.1102	3.4386	2.4620	2.2435	2.7012	2.6922
1101436	1.5082	1.2658	0.5487	0.6150	0.8693	0.4645
1096480	4.0824	4.6491	2.9377	2.9559	3.5441	3.7954
1090382	2.0193	4.4761	4.4961	3.5654	3.2027	2.8498
1090198	2.8521	3.7869	3.0909	2.7416	2.8655	2.7499
1106889	3.1233	1.8626	3.4901	2.5503	2.8852	1.6679
1107540	0.5432	1.7771	2.1426	1.4729	1.5017	0.1157
1087882	2.5639	2.7434	2.8956	2.3718	2.2374	2.2219
1096971	3.1538	3.2992	3.5802	3.2490	3.0031	2.4096
1090124	1.3713	0.0000	0.0000	0.0000	0.0000	0.0000
1087278	3.2681	2.4442	3.5956	2.8584	3.0737	2.0051
1101582	2.5048	3.0658	1.5035	1.2359	2.4440	2.0239
1087518	2.6205	3.4779	1.9260	1.9570	2.6576	2.0399
1094132	2.4012	2.3386	1.5163	1.3748	1.9402	1.5717
1093217	3.0436	3.7615	3.6965	3.1974	3.0630	2.8721
280024788	1.6403	0.7739	1.8930	1.0017	1.0669	0.8697
1086914	5.9919	6.7073	5.8067	5.3374	5.7771	6.0226
1088119	3.5339	3.5155	3.0082	2.5299	2.8591	3.3000
280043922	0.0000	0.7933	0.5752	0.0000	0.0000	0.0000
1087776	1.8623	2.2470	2.1951	2.2706	1.7560	0.9091
1088412	2.9918	3.4622	2.3327	2.1123	2.7277	2.5782
1101201	2.9049	3.2550	2.7316	2.6082	2.6259	2.2893
1088367	2.3043	3.4431	1.1032	1.2895	2.2866	1.9067
1091911	4.7304	5.3283	4.2384	3.5196	3.4916	5.9185
1099318	2.3728	3.2254	1.9331	1.8364	2.0075	2.3203
1099020	1.7565	2.2285	2.4231	2.1501	1.7898	1.1015
1101441	1.7780	2.8551	1.6591	2.0265	2.3267	0.5723
280006830	4.0278	5.6145	4.1742	4.1124	4.5067	3.8309
280035466	2.6493	4.3069	1.8654	2.2622	3.0073	2.1858
1098080	3.4381	4.0158	2.7602	2.5285	3.2839	3.0355
279708770	0.6505	0.0000	0.7143	0.0000	0.0000	0.0000
1097892	3.4079	3.1506	2.8813	2.3286	2.9746	2.7724
279963155	3.4726	4.7965	2.1244	2.2841	3.4888	3.2566
1098853	5.4023	6.2160	5.8734	5.4289	4.9543	5.7447
1104145	1.6762	2.1562	1.8111	1.3889	1.4293	1.4626
1096537	4.1866	2.2253	2.7288	3.4648	2.2595	2.0540
279957759	1.6279	2.0006	0.9281	0.7857	1.3888	1.0203
1104974	5.8611	5.3248	6.2583	5.2455	5.2678	5.5692
1087375	3.2209	3.5736	2.2997	1.9602	2.8060	2.9672
1096751	4.0453	3.8758	3.1490	2.7354	3.6117	3.3624
280085750	3.5749	4.9129	3.4361	3.8319	3.4297	3.3017
279858979	3.3578	2.0879	1.3650	2.0887	1.6399	1.7228
1088347	3.9511	5.2914	3.9871	3.6635	3.8543	4.3528
1104547	4.1057	4.3132	3.9802	3.4076	3.8274	3.8057
1088226	2.2917	2.9992	2.2978	2.1169	2.3144	1.7993
1093680	2.0574	1.6466	2.3580	1.7902	1.8221	1.0918
1088017	5.6675	6.3943	4.8823	5.1669	5.5852	4.8346
1106640	1.5726	2.3963	1.6535	1.9274	1.2759	1.0618
279946000	1.5779	1.7651	2.1193	2.0249	1.5256	0.5551
1101148	2.4878	2.2273	2.3254	2.0406	2.2681	1.3758
1098574	4.5346	4.6620	4.5777	3.9215	4.2512	4.2458
1090376	4.5932	6.1140	3.7084	4.0135	4.6594	4.3875
279734459	1.3268	1.6583	1.5024	0.7424	0.9933	1.3967
1101194	1.7970	2.1249	0.9622	0.7028	1.8686	0.9575
1104564	3.1069	3.3892	3.5621	3.2153	2.8915	2.5962
1092743	2.7686	2.9109	2.9823	2.6658	2.5174	2.1237
279822508	1.6775	2.4048	1.4501	1.0223	1.6698	1.4869
1108101	0.5807	0.7924	0.8266	0.2462	0.5129	0.0882
1089339	2.5418	2.4159	2.4164	2.0902	2.1465	1.7851
1094982	4.1733	4.3106	3.5759	3.5099	4.0579	3.1402
1088543	3.9504	4.2613	3.9958	3.7987	3.7940	3.2631
1105825	1.9267	4.0527	1.2483	1.5635	1.3821	2.9320
1091639	2.7531	1.5160	1.0898	1.5003	1.3800	1.1291
1100966	3.6610	3.4152	3.7299	3.0850	3.1208	3.2508
1089252	3.4261	3.3299	2.1234	1.9019	2.9508	2.6772
1092335	1.1776	1.8612	0.7119	0.9341	0.8476	0.6199
1091738	3.3462	3.8055	2.6734	2.4643	3.0758	2.9360
279781493	6.3550	4.8818	5.8724	4.6472	5.7571	5.3568
1090900	3.3700	5.0560	3.1284	3.1956	3.1689	3.8417
1088988	1.4716	1.3773	0.0000	0.0000	0.9976	0.5032
279949494	0.6940	2.0568	2.6762	1.7884	1.2681	1.0225
1099881	5.3774	5.9804	4.8632	4.3393	5.3092	5.2250
1099615	6.7185	5.0462	6.8360	5.7033	6.2047	5.3451
1105436	2.0129	1.8458	2.2567	2.2588	1.4220	1.0875
280128838	1.5864	1.7118	0.7876	1.1896	0.8714	0.6782
1097471	5.2267	4.4305	5.3890	4.0532	4.8351	4.8119
280014051	0.7136	0.8221	1.1400	0.2306	0.4537	0.6463
280062761	5.1644	4.7972	4.1648	3.1777	4.9250	4.6787
1089955	7.6661	7.4799	7.5508	6.6366	7.4335	7.2818
1099140	3.9789	4.1547	4.4585	3.9182	3.4195	3.9098
1092577	0.3169	1.0019	0.2318	0.1267	0.0794	0.0000
1105101	2.5628	2.5241	2.8809	2.6097	2.0476	1.9666
1091799	2.2729	2.7165	2.2464	2.1760	1.7599	1.9560
1089665	2.7363	2.4759	2.4707	2.0281	2.5320	1.7789
1087243	3.2293	4.1438	3.2244	3.0444	3.2558	2.9537
279888749	1.6441	1.9855	0.9834	1.1963	1.5835	0.4900
1087820	4.3071	4.5844	3.7663	3.4787	3.8428	3.9935
279932215	2.1512	1.0923	2.4377	1.1070	1.9365	1.2951
280132437	3.2808	2.7539	3.4989	3.3134	2.6557	2.2229
1103108	1.4508	0.0237	0.0563	0.0264	0.0261	0.1367
280013984	4.8243	5.3440	4.1451	3.5696	4.2190	5.1842
279718840	3.3987	4.9910	2.8922	3.1255	3.3388	3.4771
1095464	4.0609	2.8537	2.6177	2.3902	3.2984	2.5038
280101585	3.6435	4.7340	3.5254	3.4768	3.4318	3.6551
1092567	1.9636	1.6418	1.5001	1.1955	1.2863	1.2849
279981616	2.7164	1.6588	2.1711	1.0026	0.7776	3.4272
1101529	2.1479	3.3601	1.2791	1.2645	1.8187	2.3655
1093716	3.9955	3.8867	4.0682	3.4331	3.6159	3.5634
279745138	1.6894	3.5620	1.5037	1.5375	1.6678	2.2126
1090409	5.4497	5.8420	5.0078	4.8847	4.9781	5.0997
1101791	2.0482	2.8074	1.3253	1.2135	1.9111	1.7196
1100689	3.6442	4.1184	2.9115	2.8839	3.2116	3.2426
280136559	3.7015	4.0558	4.3543	3.1852	4.1324	3.4580
1087853	4.1349	2.7529	3.0508	2.6316	2.8887	3.0826
1090583	0.6815	1.8251	0.3830	0.3765	0.2052	0.9723
279800279	1.0455	2.1806	1.1625	1.1759	0.9284	0.9490
279928183	2.1816	2.3462	2.4529	1.7504	1.8830	2.0128
280122597	1.7552	1.4926	0.5628	1.1173	1.1871	0.1723
279160133	0.7913	0.5373	0.8997	0.1386	0.2621	0.4938
1087519	5.8636	5.0673	4.9433	4.3099	5.2209	5.0099
1102318	3.5031	3.5829	2.7275	2.4675	3.2173	2.7957
1093713	3.2822	4.3189	3.3281	3.4674	2.6630	3.4664
1104539	2.0685	2.8461	2.2472	2.0029	2.1408	1.6857
1099979	2.3409	4.7702	3.3047	2.8151	2.4696	3.8000
280126236	4.9807	4.4555	5.2585	4.7169	4.4740	4.1733
1090982	3.3664	2.9326	2.6370	2.1450	2.9051	2.5554
1089866	2.8205	3.3867	3.3995	3.4327	3.0733	1.7706
1103189	0.5418	1.8633	0.2226	0.3984	0.2982	0.6014
1090237	3.6089	3.7154	3.8548	3.2315	3.5825	3.0355
279733483	0.5847	1.9760	0.9039	0.6736	0.7091	0.7526
1099224	2.3623	2.3936	1.7783	1.5931	2.0104	1.6015
1100148	1.5865	2.9174	0.7977	1.5388	1.4407	0.9929
1096970	3.9494	4.4517	4.3727	3.9816	3.8852	3.5780
279718819	1.1507	2.0251	0.7097	0.6536	0.9064	0.9966
1104612	1.8635	2.8899	1.2789	1.3226	1.8966	1.4848
1098612	2.4042	2.3946	2.8494	2.6637	2.2435	1.4129
1090146	1.5771	1.9928	0.9874	0.8850	1.3514	0.9934
1087002	1.7847	3.0213	0.9976	1.1919	1.6803	1.6040
1088068	3.8635	4.7866	3.0850	3.3073	3.6776	3.4231
1099084	2.8460	2.2701	3.2009	2.6393	2.6595	1.6913
1100481	3.6465	3.7832	3.8163	3.1561	3.2515	3.5115
279832711	0.7202	0.5440	1.7361	0.6494	0.4783	0.5463
279952251	4.9289	4.9542	5.4966	4.7905	4.5736	4.6897
1100449	4.3462	4.2343	3.2292	2.8363	3.7237	3.9243
279785745	1.7125	1.2577	1.7751	1.1184	1.4302	0.8717
1088177	5.7319	4.6346	5.0411	4.4453	5.3232	4.3146
279718351	4.9603	5.2164	5.1221	4.4641	4.9290	4.5815
279747096	2.5443	2.5639	2.7922	1.9997	2.4120	2.1647
1099242	2.1266	4.5810	1.5249	2.0059	1.5824	3.3202
1100813	4.6460	4.6682	5.3176	4.2970	4.5676	4.4436
279997055	1.7128	2.3435	1.8042	1.3328	1.6370	1.5671
1099621	3.7288	3.4105	4.4724	3.8586	3.3757	3.0541
1100191	5.4193	6.0106	5.2826	5.0599	5.1090	5.2203
1094908	3.0625	3.6273	2.9092	2.7805	2.9299	2.5658
1098800	2.8137	3.1822	2.4770	2.3342	2.5164	2.2995
279509320	2.2128	2.3763	2.4023	1.3345	2.1222	2.2121
1090351	4.7481	4.1467	4.3809	3.5277	4.3922	4.0333
279706404	1.7059	0.7997	1.4959	1.5391	0.5227	0.6177
1097876	3.6424	4.1053	3.1116	2.8282	3.5850	3.1241
1096785	4.0951	4.4740	3.3291	3.1138	3.8284	3.6341
1096926	1.8723	0.2721	1.1016	0.7926	0.7672	0.3649
1087663	4.3938	4.9126	3.1394	2.7658	3.8486	4.5102
1089118	3.4090	3.3329	4.0654	3.3183	3.1274	3.0405
1089072	4.4463	4.7560	4.3682	3.9431	4.0599	4.2474
279894513	1.2184	0.7037	0.5587	0.4873	0.4533	0.2204
280079165	3.1844	4.0392	2.5711	2.8386	2.8919	2.7444
1103429	1.4425	1.7489	1.6619	1.6417	1.2031	0.6890
279891806	1.4453	2.6444	1.3768	0.7171	1.7081	1.7220
1090182	2.6825	2.8368	2.4004	2.0855	2.4952	2.0201
1088229	2.4565	2.5514	1.7678	1.4866	2.0144	1.9560
279814397	4.9052	1.2761	3.2826	3.0076	3.2003	1.9374
1086920	5.8243	5.1845	6.6770	5.5656	6.0175	4.7846
280092397	5.1888	4.4848	5.9895	4.2267	5.5464	4.5726
1091406	3.7864	6.8851	3.3226	3.2772	4.1207	5.2789
1089943	2.8906	3.0917	3.1966	3.1403	2.6168	2.1049
1099025	2.3418	2.3861	2.9129	2.3185	2.0745	1.9313
279855475	1.2710	2.0911	0.8913	1.0605	1.4236	0.4531
1100185	4.6103	4.1469	4.5516	3.9737	3.9326	4.0863
1094179	2.0157	1.4129	1.6289	2.1401	1.2359	0.3656
1101487	1.2564	1.9459	1.3733	1.3655	1.1380	0.7573
280072463	3.6725	2.8807	4.0586	2.8670	3.0790	3.3509
1105062	5.2705	5.6943	5.1712	4.8097	5.2642	4.7474
1109070	2.4835	1.9558	1.5091	1.6040	2.1445	0.8852
1095115	4.0093	3.6726	4.1738	3.3430	3.7631	3.4351
279710044	2.2518	3.1179	2.1647	1.9656	2.8250	1.4298
279722498	3.4510	3.7541	3.5239	2.4717	3.4464	3.4972
1092154	2.9121	3.6937	2.3673	2.6491	2.9599	2.0506
1090751	1.8495	3.0753	1.8664	1.8526	1.6077	2.0175
1103989	1.8914	1.6331	1.4525	1.1005	1.4956	1.0681
1095576	2.5532	2.3932	2.2612	2.0084	2.0872	1.7994
1097973	5.0592	4.1501	4.3254	3.7464	4.4006	4.0754
1098640	2.0153	3.4944	3.2234	2.9866	2.3644	2.0709
1102596	1.5140	1.3286	1.6101	1.4744	1.0441	0.6230
1092298	1.0340	2.1143	0.6271	0.6775	0.7532	1.0345
1090343	2.5794	2.7331	3.0401	2.9410	2.3890	1.7126
1096297	2.5558	2.5928	2.1158	1.6789	2.1215	2.1545
1104693	4.2083	4.6205	3.6495	3.4562	3.9435	3.7693
1088086	1.6568	3.1613	1.4500	1.8168	1.3897	1.7524
1102169	0.7538	1.6722	0.6830	0.5326	0.6065	0.6613
1095874	1.7210	3.0639	0.8556	1.1820	1.5835	1.5670
280016244	1.3073	0.0000	0.0000	0.0000	0.0000	0.0000
1093220	2.3563	2.3490	2.0837	1.6298	1.9689	1.8832
1090396	2.9794	3.2861	2.7724	2.8029	2.9521	1.9757
1089081	3.6517	3.0236	3.7702	3.6028	3.4354	2.1007
279824366	2.4588	3.4009	2.7658	2.4569	3.2150	1.6475
279833269	0.6436	0.3053	0.3800	0.0030	0.0205	0.0000
1095249	1.2775	1.8387	0.6779	0.6175	0.7481	1.1231
1090262	1.4098	2.7448	2.0318	2.1407	1.8536	0.8868
279941031	1.6025	1.2174	1.6494	1.3684	1.2188	0.5769
1093372	3.1021	3.9846	2.5162	2.7824	2.8287	2.6874
1089620	4.0329	3.6484	4.4781	3.7513	3.5653	3.5384
1089916	2.7386	3.0113	3.0783	2.7547	2.6490	2.1204
1101074	1.4349	1.8303	1.2251	0.9328	1.2444	1.0099
1094420	3.0248	4.3727	2.8597	3.0006	2.8109	3.1429
1094062	2.6198	2.8526	2.6405	2.2471	2.4558	2.1073
1093339	1.6807	3.1308	1.4975	1.7812	1.5439	1.6812
279789857	6.1707	7.3529	7.4333	7.2616	5.9355	6.4577
1105978	2.1842	2.9653	2.0147	2.0555	2.0009	1.8057
1087781	3.9527	3.1119	3.2833	2.9265	3.3031	2.8167
1091270	1.2180	2.7769	1.1970	0.9790	1.0786	1.8334
1101732	2.1969	2.1839	2.3200	1.8146	1.9599	1.6256
1108820	0.8740	1.8467	0.6576	0.5002	0.3662	1.2115
1090056	0.8314	0.7746	1.2674	0.5382	0.5804	0.4551
1105957	1.5617	1.0730	1.6879	1.7141	0.9376	0.3715
1092209	1.6393	2.1991	1.1348	0.9643	1.6496	1.0599
280094131	1.6393	2.1991	1.1348	0.9643	1.6496	1.0599
1103028	1.2664	2.7314	1.3633	1.1029	1.1192	1.8400
1096156	1.5008	2.8548	0.9877	1.1700	1.1229	1.7519
280125402	0.8439	2.0997	0.2632	0.4243	0.8143	0.6698
1091320	4.6017	4.9083	3.6612	2.9492	4.8405	4.0832
1092372	4.8293	5.2352	4.6158	4.2096	4.4938	4.6786
1092728	4.5458	5.0570	5.5388	5.1065	4.9990	3.7380
280052685	6.1656	6.2371	6.4871	5.7149	5.9149	5.9619
1096164	2.1567	2.9200	1.7305	1.7743	1.4548	2.2810
280081615	1.6138	1.0099	1.2568	0.7661	0.7498	1.0675
280106577	0.6327	2.2795	0.7771	0.7589	1.3994	0.2342
279941112	1.9500	2.4171	2.2261	2.6139	1.5924	1.0903
1095655	4.2324	3.4423	2.7332	2.4423	3.0011	3.6679
1099053	5.5781	6.3320	5.3113	5.1054	5.2505	5.5693
279781366	0.9347	0.9921	0.6160	0.3690	0.6580	0.2203
1102546	3.4076	3.0199	3.2036	2.7236	3.0914	2.5209
280032566	0.8174	1.1222	0.7960	0.6933	0.6337	0.1134
1101971	3.9544	4.3180	2.7680	2.7488	3.6210	3.3757
279998593	0.5808	1.2802	0.4716	0.3096	0.2112	0.5167
