# Supplementary material for: Identification of the Molecular Events Involved in the Development of Prefrontal Cortex Through the Analysis of RNA-Seq Data From BrainSpan
Source: ASN Neuro. 2019 Jun 18;11:1759091419854627. doi: 10.1177/1759091419854627 (PMC6582306; doi:10.1177/1759091419854627)
Supplement: Supplemental Material6 - Supplemental material for Identification of the Molecular Events Involved in the Development of Prefrontal Cortex Through the Analysis of RNA-Seq Data From BrainSpan [file Supplemental_Material6.zip › HIP/4/HIP-DEG-4.csv]

id	name	gene-id	gene-symbol	gene-name	entrez-id	chromosome	start-position	end-position	p	fold-change
1091696	ENSG00000118271	7233	TTR	transthyretin	7276	18	n/a	n/a	5.44e-01	7.430
1090180	ENSG00000106341	10684	PPP1R17	protein phosphatase 1, regulatory subunit 17	10842	7	n/a	n/a	6.28e-01	4.369
1098807	ENSG00000166426	1372	CRABP1	cellular retinoic acid binding protein 1	1381	15	n/a	n/a	6.22e-01	4.172
1101922	ENSG00000181541	10439	MAB21L2	mab-21-like 2 (C. elegans)	10586	4	n/a	n/a	4.12e-01	3.836
1106336	ENSG00000215397	59652	SCRT2	scratch homolog 2, zinc finger protein (Drosophila)	85508	20	n/a	n/a	7.68e-01	3.725
1094333	ENSG00000137142	110241	IGFBPL1	insulin-like growth factor binding protein-like 1	347252	9	n/a	n/a	6.36e-01	3.512
1100106	ENSG00000171786	4776	NHLH1	nescient helix loop helix 1	4807	1	n/a	n/a	6.41e-01	3.423
1097980	ENSG00000163508	8262	EOMES	eomesodermin	8320	3	n/a	n/a	6.42e-01	3.402
1092568	ENSG00000125492	36030	BARHL1	BarH-like homeobox 1	56751	9	n/a	n/a	5.44e-01	3.283
279849088	ENSG00000230903	0	RPL9P8	ribosomal protein L9 pseudogene 8	0	15	n/a	n/a	5.43e-01	3.158
279923600	ENSG00000237550	0	RPL9P9	ribosomal protein L9 pseudogene 9	0	15	n/a	n/a	4.12e-01	3.099
279707076	ENSG00000207332	0	U6	U6 spliceosomal RNA	0	X	n/a	n/a	6.48e-01	3.025
279760238	ENSG00000222521	0	AC026956.1	AC026956.1	0	15	n/a	n/a	8.10e-01	2.938
1090487	ENSG00000108821	1268	COL1A1	collagen, type I, alpha 1	1277	17	n/a	n/a	8.10e-01	2.879
279763443	ENSG00000223388	0	AC091736.11	AC091736.11	0	7	n/a	n/a	7.63e-01	2.872
1089788	ENSG00000104332	6386	SFRP1	secreted frizzled-related protein 1	6422	8	n/a	n/a	5.51e-01	2.841
1094337	ENSG00000137166	77735	FOXP4	forkhead box P4	116113	6	n/a	n/a	6.61e-01	2.796
1099495	ENSG00000169184	4304	MN1	meningioma (disrupted in balanced translocation) 1	4330	22	n/a	n/a	6.35e-01	2.733
279941868	ENSG00000239652	0	AC091736.10	AC091736.10	0	7	n/a	n/a	6.94e-01	2.703
279782317	ENSG00000224946	0	AC007312.3	AC007312.3	0	7	n/a	n/a	8.82e-01	2.698
1101998	ENSG00000181965	4736	NEUROG1	neurogenin 1	4762	5	n/a	n/a	6.36e-01	2.697
1087603	ENSG00000054654	22979	SYNE2	spectrin repeat containing, nuclear envelope 2	23224	14	n/a	n/a	5.70e-01	2.670
1096059	ENSG00000148773	4263	MKI67	antigen identified by monoclonal antibody Ki-67	4288	10	n/a	n/a	5.49e-01	2.657
1099818	ENSG00000170561	81137	IRX2	iroquois homeobox 2	153572	5	n/a	n/a	4.13e-01	2.646
279833393	ENSG00000229478	0	RP4-718N17.1	RP4-718N17.1	0	7	n/a	n/a	5.48e-01	2.600
279877202	ENSG00000233383	0	RP11-324F21.1	RP11-324F21.1	0	7	n/a	n/a	7.15e-01	2.589
1089275	ENSG00000100842	10132	EFS	embryonal Fyn-associated substrate	10278	14	n/a	n/a	6.45e-01	2.580
1103825	ENSG00000196132	4635	MYT1	myelin transcription factor 1	4661	20	n/a	n/a	6.21e-01	2.577
1099347	ENSG00000168528	110337	SERINC2	serine incorporator 2	347735	1	n/a	n/a	7.11e-01	2.518
1105222	ENSG00000204624	36813	PTCHD2	patched domain containing 2	57540	1	n/a	n/a	6.87e-01	2.515
280074375	ENSG00000254682	0	RP11-660L16.2	RP11-660L16.2	0	11	n/a	n/a	6.37e-01	2.506
1087700	ENSG00000061337	11018	LZTS1	leucine zipper, putative tumor suppressor 1	11178	8	n/a	n/a	7.66e-01	2.497
1102074	ENSG00000182319	81278	PRAGMIN	Tyrosine-protein kinase SgK223	157285	8	n/a	n/a	6.85e-01	2.475
279752975	ENSG00000221288	1023337	MIR663B	microRNA 663b	100313824	2	n/a	n/a	5.50e-01	2.473
1093320	ENSG00000131149	22954	KIAA0182	KIAA0182	23199	16	n/a	n/a	6.36e-01	2.460
1092891	ENSG00000128045	41840	RASL11B	RAS-like, family 11, member B	65997	4	n/a	n/a	6.36e-01	2.444
280041412	ENSG00000251621	0	AC009487.5	AC009487.5	0	2	n/a	n/a	6.44e-01	2.434
280105393	ENSG00000257453	0	RP11-290L1.3	RP11-290L1.3	0	12	n/a	n/a	7.14e-01	2.398
1098369	ENSG00000164692	1269	COL1A2	collagen, type I, alpha 2	1278	7	n/a	n/a	6.39e-01	2.363
1088219	ENSG00000076356	5330	PLXNA2	plexin A2	5362	1	n/a	n/a	6.41e-01	2.355
280075036	ENSG00000254726	0	MEX3A	mex-3 homolog A (C. elegans)	0	1	n/a	n/a	6.36e-01	2.340
1102511	ENSG00000184144	6860	CNTN2	contactin 2 (axonal)	6900	1	n/a	n/a	6.22e-01	2.329
1099154	ENSG00000167771	93899	RCOR2	REST corepressor 2	283248	11	n/a	n/a	6.39e-01	2.311
1094358	ENSG00000137266	40456	SLC22A23	solute carrier family 22, member 23	63027	6	n/a	n/a	6.94e-01	2.305
1097266	ENSG00000159217	10495	IGF2BP1	insulin-like growth factor 2 mRNA binding protein 1	10642	17	n/a	n/a	6.08e-01	2.289
1087806	ENSG00000065526	22768	SPEN	spen homolog, transcriptional regulator (Drosophila)	23013	1	n/a	n/a	6.41e-01	2.289
1102314	ENSG00000183337	34169	BCOR	BCL6 corepressor	54880	X	n/a	n/a	6.39e-01	2.287
280097769	ENSG00000256663	0	RP11-424C20.2	RP11-424C20.2	0	12	n/a	n/a	5.56e-01	2.282
1101114	ENSG00000176887	6624	SOX11	SRY (sex determining region Y)-box 11	6664	2	n/a	n/a	6.25e-01	2.278
1093513	ENSG00000132510	22890	KDM6B	lysine (K)-specific demethylase 6B	23135	17	n/a	n/a	6.25e-01	2.274
1087857	ENSG00000066735	25902	KIF26A	kinesin family member 26A	26153	14	n/a	n/a	6.26e-01	2.273
1090217	ENSG00000106571	2720	GLI3	GLI family zinc finger 3	2737	7	n/a	n/a	5.68e-01	2.267
279667948	ENSG00000202474	0	5S_rRNA	5S ribosomal RNA	0	9	n/a	n/a	8.16e-01	2.256
1092534	ENSG00000125266	1935	EFNB2	ephrin-B2	1948	13	n/a	n/a	6.37e-01	2.255
280133333	ENSG00000259460	0	RP11-128A17.1	RP11-128A17.1	0	15	n/a	n/a	6.28e-01	2.254
280034828	ENSG00000251143	0	RP11-849H4.4	RP11-849H4.4	0	11	n/a	n/a	6.24e-01	2.250
1087634	ENSG00000056487	76622	PHF21B	PHD finger protein 21B	112885	22	n/a	n/a	6.21e-01	2.247
279928483	ENSG00000237973	0	RP5-857K21.6	RP5-857K21.6	0	1	n/a	n/a	6.20e-01	2.243
1088172	ENSG00000075275	9476	CELSR1	cadherin, EGF LAG seven-pass G-type receptor 1 (flamingo homolog, Drosophila)	9620	22	n/a	n/a	6.41e-01	2.240
1102477	ENSG00000183943	5581	PRKX	protein kinase, X-linked	5613	X	n/a	n/a	6.39e-01	2.231
1091654	ENSG00000117724	1056	CENPF	centromere protein F, 350/400kDa (mitosin)	1063	1	n/a	n/a	5.45e-01	2.226
279760546	ENSG00000222611	0	AL355388.1	AL355388.1	0	1	n/a	n/a	6.41e-01	2.223
1088781	ENSG00000090924	41420	PLEKHG2	pleckstrin homology domain containing, family G (with RhoGef domain) member 2	64857	19	n/a	n/a	8.26e-01	2.219
1099998	ENSG00000171316	34925	CHD7	chromodomain helicase DNA binding protein 7	55636	8	n/a	n/a	5.50e-01	2.215
1099816	ENSG00000170549	55029	IRX1	iroquois homeobox 1	79192	5	n/a	n/a	4.21e-01	2.206
1094888	ENSG00000140443	3460	IGF1R	insulin-like growth factor 1 receptor	3480	15	n/a	n/a	6.37e-01	2.204
280085678	ENSG00000255390	0	RP11-732A19.5	RP11-732A19.5	0	11	n/a	n/a	8.06e-01	2.202
1087078	ENSG00000008300	1938	CELSR3	cadherin, EGF LAG seven-pass G-type receptor 3 (flamingo homolog, Drosophila)	1951	3	n/a	n/a	6.39e-01	2.197
280086220	ENSG00000255435	0	RP11-770J1.3	RP11-770J1.3	0	11	n/a	n/a	6.37e-01	2.197
1098784	ENSG00000166341	8573	DCHS1	dachsous 1 (Drosophila)	8642	11	n/a	n/a	6.39e-01	2.187
279708231	ENSG00000207556	0	MIR636	microRNA 636	0	17	n/a	n/a	6.25e-01	2.186
1099351	ENSG00000168542	1272	COL3A1	collagen, type III, alpha 1	1281	2	n/a	n/a	6.43e-01	2.183
1097281	ENSG00000159307	56075	SCUBE1	signal peptide, CUB domain, EGF-like 1	80274	22	n/a	n/a	6.46e-01	2.178
279799736	ENSG00000226455	0	RP3-512E2.2	RP3-512E2.2	0	6	n/a	n/a	5.85e-01	2.178
280029990	ENSG00000250742	125011	RP11-834C11.4	RP11-834C11.4	400043	12	n/a	n/a	5.68e-01	2.175
280051153	ENSG00000252974	0	AC121334.1	AC121334.1	0	12	n/a	n/a	5.88e-01	2.145
1090762	ENSG00000111249	23071	CUX2	cut-like homeobox 2	23316	12	n/a	n/a	6.29e-01	2.142
1100470	ENSG00000173404	3617	INSM1	insulinoma-associated 1	3642	20	n/a	n/a	6.28e-01	2.141
1087476	ENSG00000044524	2027	EPHA3	EPH receptor A3	2042	3	n/a	n/a	5.48e-01	2.138
1093435	ENSG00000132003	41750	ZSWIM4	zinc finger, SWIM-type containing 4	65249	19	n/a	n/a	7.45e-01	2.135
1094398	ENSG00000137497	4895	NUMA1	nuclear mitotic apparatus protein 1	4926	11	n/a	n/a	6.38e-01	2.129
279935226	ENSG00000238757	0	AL031431.1	AL031431.1	0	1	n/a	n/a	6.36e-01	2.105
1090299	ENSG00000107338	6425	SHB	Src homology 2 domain containing adaptor protein B	6461	9	n/a	n/a	6.63e-01	2.098
1099063	ENSG00000167513	57302	CDT1	chromatin licensing and DNA replication factor 1	81620	16	n/a	n/a	6.23e-01	2.096
279711594	ENSG00000211502	0	MIR675	microRNA 675	0	11	n/a	n/a	5.75e-01	2.091
1103773	ENSG00000189319	9535	FAM53B	family with sequence similarity 53, member B	9679	10	n/a	n/a	6.38e-01	2.090
1090384	ENSG00000108175	36454	ZMIZ1	zinc finger, MIZ-type containing 1	57178	10	n/a	n/a	6.48e-01	2.088
1105859	ENSG00000213420	85812	GPC2	glypican 2	221914	7	n/a	n/a	7.35e-01	2.087
279663797	ENSG00000201302	0	SNORA65	small nucleolar RNA, H/ACA box 65	0	9	n/a	n/a	6.41e-01	2.085
1100566	ENSG00000173894	58929	CBX2	chromobox homolog 2	84733	17	n/a	n/a	5.79e-01	2.079
1088032	ENSG00000071564	6889	TCF3	transcription factor 3 (E2A immunoglobulin enhancer binding factors E12/E47)	6929	19	n/a	n/a	6.29e-01	2.078
1095034	ENSG00000141431	56587	ASXL3	additional sex combs like 3 (Drosophila)	80816	18	n/a	n/a	5.95e-01	2.075
279771554	ENSG00000224076	0	AC009487.4	AC009487.4	0	2	n/a	n/a	6.37e-01	2.072
279751883	ENSG00000221088	0	AP005264.1	AP005264.1	0	18	n/a	n/a	6.41e-01	2.068
279951718	ENSG00000240801	0	AC132217.4	AC132217.4	0	11	n/a	n/a	6.24e-01	2.066
279967014	ENSG00000242540	0	AC010729.1	AC010729.1	0	2	n/a	n/a	6.37e-01	2.063
1087431	ENSG00000039560	25813	RAI14	retinoic acid induced 14	26064	5	n/a	n/a	6.11e-01	2.048
1091995	ENSG00000120738	1945	EGR1	early growth response 1	1958	5	n/a	n/a	5.49e-01	2.043
1102722	ENSG00000185008	6060	ROBO2	roundabout, axon guidance receptor, homolog 2 (Drosophila)	6092	3	n/a	n/a	5.51e-01	2.040
1096861	ENSG00000155926	6467	SLA	Src-like-adaptor	6503	8	n/a	n/a	6.39e-01	2.035
280104545	ENSG00000257360	0	RP11-74K11.1	RP11-74K11.1	0	12	n/a	n/a	6.50e-01	2.035
1096967	ENSG00000156804	77623	FBXO32	F-box protein 32	114907	8	n/a	n/a	5.74e-01	2.034
279715752	ENSG00000212172	0	U1	U1 spliceosomal RNA	0	12	n/a	n/a	6.46e-01	2.033
280069987	ENSG00000254376	0	SOX5P	SRY (sex determining region Y)-box 5 pseudogene	0	8	n/a	n/a	6.26e-01	2.032
1104658	ENSG00000198597	9601	ZNF536	zinc finger protein 536	9745	19	n/a	n/a	6.29e-01	2.028
1089703	ENSG00000103460	27069	TOX3	TOX high mobility group box family member 3	27324	16	n/a	n/a	6.22e-01	2.027
1101502	ENSG00000178999	9088	AURKB	aurora kinase B	9212	17	n/a	n/a	5.48e-01	2.026
1093139	ENSG00000130222	10754	GADD45G	growth arrest and DNA-damage-inducible, gamma	10912	9	n/a	n/a	5.50e-01	2.022
1094802	ENSG00000139767	58731	SRRM4	serine/arginine repetitive matrix 4	84530	12	n/a	n/a	6.36e-01	2.019
1087840	ENSG00000066279	92030	ASPM	asp (abnormal spindle) homolog, microcephaly associated (Drosophila)	259266	1	n/a	n/a	4.13e-01	2.018
1091673	ENSG00000118058	4272	MLL	myeloid/lymphoid or mixed-lineage leukemia (trithorax homolog, Drosophila)	4297	11	n/a	n/a	5.76e-01	2.014
1095432	ENSG00000143995	4186	MEIS1	Meis homeobox 1	4211	2	n/a	n/a	5.56e-01	2.011
1101196	ENSG00000177283	8267	FZD8	frizzled family receptor 8	8325	10	n/a	n/a	6.22e-01	2.010
1089446	ENSG00000101670	9253	LIPG	lipase, endothelial	9388	18	n/a	n/a	5.58e-01	1.998
1094172	ENSG00000136295	56501	TTYH3	tweety homolog 3 (Drosophila)	80727	7	n/a	n/a	6.44e-01	1.997
279699617	ENSG00000206028	0	CTA-373H7.7	CTA-373H7.7	0	22	n/a	n/a	5.43e-01	1.997
1089314	ENSG00000101057	4579	MYBL2	v-myb myeloblastosis viral oncogene homolog (avian)-like 2	4605	20	n/a	n/a	4.12e-01	1.990
279728329	ENSG00000214144	0	RP11-488L18.1	RP11-488L18.1	0	1	n/a	n/a	6.36e-01	1.987
1108786	ENSG00000237649	3808	KIFC1	kinesin family member C1	3833	6	n/a	n/a	5.44e-01	1.986
279809307	ENSG00000227279	0	AC015933.2	AC015933.2	0	18	n/a	n/a	6.26e-01	1.979
280038346	ENSG00000251403	0	RP11-298J23.6	RP11-298J23.6	0	6	n/a	n/a	5.72e-01	1.979
1100296	ENSG00000172534	3037	HCFC1	host cell factor C1 (VP16-accessory protein)	3054	X	n/a	n/a	6.64e-01	1.977
1097073	ENSG00000157657	77643	ZNF618	zinc finger protein 618	114991	9	n/a	n/a	6.28e-01	1.968
1089188	ENSG00000100426	9745	ZBED4	zinc finger, BED-type containing 4	9889	22	n/a	n/a	6.36e-01	1.965
279989230	ENSG00000245112	1013954	SMARCA5-AS1	SMARCA5 antisense RNA 1 (non-protein coding)	100128055	4	n/a	n/a	5.57e-01	1.964
1097151	ENSG00000158321	25802	AUTS2	autism susceptibility candidate 2	26053	7	n/a	n/a	6.33e-01	1.956
279771431	ENSG00000224067	0	RP11-430K21.2	RP11-430K21.2	0	9	n/a	n/a	6.23e-01	1.955
280135671	ENSG00000259589	0	RP11-317G6.1	RP11-317G6.1	0	15	n/a	n/a	5.50e-01	1.954
1094181	ENSG00000136378	11014	ADAMTS7	ADAM metallopeptidase with thrombospondin type 1 motif, 7	11173	15	n/a	n/a	6.26e-01	1.953
1093924	ENSG00000135097	4414	MSI1	musashi homolog 1 (Drosophila)	4440	12	n/a	n/a	6.36e-01	1.951
1090807	ENSG00000111602	8835	TIMELESS	timeless homolog (Drosophila)	8914	12	n/a	n/a	5.49e-01	1.949
1104232	ENSG00000197321	6800	SVIL	supervillin	6840	10	n/a	n/a	6.29e-01	1.947
1094387	ENSG00000137460	59617	FHDC1	FH2 domain containing 1	85462	4	n/a	n/a	5.81e-01	1.947
279709099	ENSG00000207720	0	MIR555	microRNA 555	0	1	n/a	n/a	6.33e-01	1.946
279595433	ENSG00000189223	1001793	AC016683.6	AC016683.6	654433	2	n/a	n/a	5.59e-01	1.945
280093551	ENSG00000256164	0	RP11-264F23.3	RP11-264F23.3	0	12	n/a	n/a	5.85e-01	1.943
1099056	ENSG00000167470	59833	MIDN	midnolin	90007	19	n/a	n/a	6.93e-01	1.942
279977663	ENSG00000243679	0	RP11-274B21.3	RP11-274B21.3	0	7	n/a	n/a	5.57e-01	1.941
280135899	ENSG00000259603	0	CTD-2012M11.3	CTD-2012M11.3	0	5	n/a	n/a	4.13e-01	1.933
279489256	ENSG00000178550	0	AC010170.1	AC010170.1	0	3	n/a	n/a	5.46e-01	1.933
1101408	ENSG00000178409	36946	BEND3	BEN domain containing 3	57673	6	n/a	n/a	6.45e-01	1.930
280085877	ENSG00000255410	0	RP11-732A19.6	RP11-732A19.6	0	11	n/a	n/a	5.74e-01	1.930
1096438	ENSG00000152217	25789	SETBP1	SET binding protein 1	26040	18	n/a	n/a	6.24e-01	1.924
1093750	ENSG00000134138	4187	MEIS2	Meis homeobox 2	4212	15	n/a	n/a	6.36e-01	1.921
1103528	ENSG00000188322	122887	SBK1	SH3-binding domain kinase 1	388228	16	n/a	n/a	6.40e-01	1.920
1092273	ENSG00000123307	37191	NEUROD4	neurogenic differentiation 4	58158	12	n/a	n/a	6.22e-01	1.913
1088950	ENSG00000097007	22	ABL1	c-abl oncogene 1, non-receptor tyrosine kinase	25	9	n/a	n/a	6.70e-01	1.912
1107843	ENSG00000231421	0	AC006050.2	AC006050.2	0	17	n/a	n/a	6.38e-01	1.912
1088736	ENSG00000090006	8366	LTBP4	latent transforming growth factor beta binding protein 4	8425	19	n/a	n/a	6.30e-01	1.907
279733788	ENSG00000214820	0	RP11-944L7.2	RP11-944L7.2	0	3	n/a	n/a	5.73e-01	1.907
1098829	ENSG00000166484	5566	MAPK7	mitogen-activated protein kinase 7	5598	17	n/a	n/a	7.27e-01	1.905
1092487	ENSG00000124766	6619	SOX4	SRY (sex determining region Y)-box 4	6659	6	n/a	n/a	5.68e-01	1.904
1093101	ENSG00000129965	169900	INS-IGF2	INS-IGF2 readthrough	723961	11	n/a	n/a	5.49e-01	1.903
280090448	ENSG00000255817	0	RP11-196H14.4	RP11-196H14.4	0	12	n/a	n/a	6.25e-01	1.903
1088859	ENSG00000092758	1290	COL9A3	collagen, type IX, alpha 3	1299	20	n/a	n/a	5.61e-01	1.900
1089113	ENSG00000100242	25526	SUN2	Sad1 and UNC84 domain containing 2	25777	22	n/a	n/a	9.97e-01	1.899
1095501	ENSG00000144485	34791	HES6	hairy and enhancer of split 6 (Drosophila)	55502	2	n/a	n/a	6.20e-01	1.898
279899202	ENSG00000235325	0	AC009963.6	AC009963.6	0	2	n/a	n/a	5.44e-01	1.897
1103023	ENSG00000186185	80568	KIF18B	kinesin family member 18B	146909	17	n/a	n/a	5.60e-01	1.896
1089175	ENSG00000100393	2018	EP300	E1A binding protein p300	2033	22	n/a	n/a	6.29e-01	1.896
1098603	ENSG00000165659	1590	DACH1	dachshund homolog 1 (Drosophila)	1602	13	n/a	n/a	5.49e-01	1.896
1091481	ENSG00000116584	9057	ARHGEF2	Rho/Rac guanine nucleotide exchange factor (GEF) 2	9181	1	n/a	n/a	6.24e-01	1.896
280045504	ENSG00000252155	0	U6	U6 spliceosomal RNA	0	Y	n/a	n/a	5.59e-01	1.893
1091653	ENSG00000117713	8236	ARID1A	AT rich interactive domain 1A (SWI-like)	8289	1	n/a	n/a	6.35e-01	1.890
1086954	ENSG00000005339	1378	CREBBP	CREB binding protein	1387	16	n/a	n/a	6.39e-01	1.890
280134130	ENSG00000259506	0	RP11-352D13.3	RP11-352D13.3	0	15	n/a	n/a	5.65e-01	1.889
1088862	ENSG00000092847	26271	EIF2C1	eukaryotic translation initiation factor 2C, 1	26523	1	n/a	n/a	6.24e-01	1.889
1092047	ENSG00000121210	22995	KIAA0922	KIAA0922	23240	4	n/a	n/a	5.48e-01	1.888
1105616	ENSG00000205978	36796	NYNRIN	NYN domain and retroviral integrase containing	57523	14	n/a	n/a	6.90e-01	1.887
1096018	ENSG00000148400	4820	NOTCH1	notch 1	4851	9	n/a	n/a	5.63e-01	1.886
1098955	ENSG00000166987	77509	MBD6	methyl-CpG binding domain protein 6	114785	12	n/a	n/a	6.38e-01	1.886
1098372	ENSG00000164707	26014	SLC13A4	solute carrier family 13 (sodium/sulfate symporters), member 4	26266	7	n/a	n/a	6.39e-01	1.884
1093398	ENSG00000131747	7110	TOP2A	topoisomerase (DNA) II alpha 170kDa	7153	17	n/a	n/a	4.40e-01	1.883
279914319	ENSG00000236772	0	RP5-1184F4.5	RP5-1184F4.5	0	20	n/a	n/a	5.84e-01	1.883
1088537	ENSG00000085552	36822	IGSF9	immunoglobulin superfamily, member 9	57549	1	n/a	n/a	6.35e-01	1.883
1090911	ENSG00000112182	37928	BACH2	BTB and CNC homology 1, basic leucine zipper transcription factor 2	60468	6	n/a	n/a	5.85e-01	1.882
1091909	ENSG00000120093	3193	HOXB3	homeobox B3	3213	17	n/a	n/a	4.12e-01	1.879
1100482	ENSG00000173457	26220	PPP1R14B	protein phosphatase 1, regulatory (inhibitor) subunit 14B	26472	11	n/a	n/a	6.39e-01	1.878
1102349	ENSG00000183496	58416	MEX3B	mex-3 homolog B (C. elegans)	84206	15	n/a	n/a	6.60e-01	1.877
280088854	ENSG00000255651	0	RP11-466C23.4	RP11-466C23.4	0	11	n/a	n/a	6.23e-01	1.875
1097235	ENSG00000159023	2020	EPB41	erythrocyte membrane protein band 4.1 (elliptocytosis 1, RH-linked)	2035	1	n/a	n/a	5.80e-01	1.874
279775133	ENSG00000224328	0	MDC1-AS1	MDC1 antisense RNA 1 (non-protein coding)	0	6	n/a	n/a	6.38e-01	1.873
1105863	ENSG00000213462	2071	ERV3-1	endogenous retrovirus group 3, member 1	2086	7	n/a	n/a	5.88e-01	1.873
1103912	ENSG00000196367	8242	TRRAP	transformation/transcription domain-associated protein	8295	7	n/a	n/a	6.40e-01	1.871
1093266	ENSG00000130827	34847	PLXNA3	plexin A3	55558	X	n/a	n/a	6.40e-01	1.871
1090789	ENSG00000111371	57247	SLC38A1	solute carrier family 38, member 1	81539	12	n/a	n/a	5.48e-01	1.869
1086878	ENSG00000001617	6369	SEMA3F	sema domain, immunoglobulin domain (Ig), short basic domain, secreted, (semaphorin) 3F	6405	3	n/a	n/a	6.28e-01	1.867
1087120	ENSG00000010292	9774	NCAPD2	non-SMC condensin I complex, subunit D2	9918	12	n/a	n/a	5.50e-01	1.866
1104672	ENSG00000198646	22809	NCOA6	nuclear receptor coactivator 6	23054	20	n/a	n/a	6.42e-01	1.862
1087694	ENSG00000060718	1292	COL11A1	collagen, type XI, alpha 1	1301	1	n/a	n/a	5.60e-01	1.859
1089615	ENSG00000102935	22845	ZNF423	zinc finger protein 423	23090	16	n/a	n/a	6.41e-01	1.857
1090549	ENSG00000109265	36755	KIAA1211	KIAA1211	57482	4	n/a	n/a	6.21e-01	1.857
1093024	ENSG00000129195	33769	FAM64A	family with sequence similarity 64, member A	54478	17	n/a	n/a	5.43e-01	1.857
1094024	ENSG00000135596	41353	MICAL1	microtubule associated monoxygenase, calponin and LIM domain containing 1	64780	6	n/a	n/a	6.25e-01	1.856
1089707	ENSG00000103489	40764	XYLT1	xylosyltransferase I	64131	16	n/a	n/a	6.23e-01	1.855
1099208	ENSG00000167978	23279	SRRM2	serine/arginine repetitive matrix 2	23524	16	n/a	n/a	6.52e-01	1.854
1092888	ENSG00000128016	7495	ZFP36	zinc finger protein 36, C3H type, homolog (mouse)	7538	19	n/a	n/a	5.45e-01	1.851
279840524	ENSG00000230149	0	RP3-508I15.19	RP3-508I15.19	0	22	n/a	n/a	7.89e-01	1.851
1101165	ENSG00000177103	36726	DSCAML1	Down syndrome cell adhesion molecule like 1	57453	11	n/a	n/a	5.76e-01	1.844
280125593	ENSG00000259018	0	RP11-124D2.3	RP11-124D2.3	0	14	n/a	n/a	6.37e-01	1.842
1093106	ENSG00000129993	859	CBFA2T3	core-binding factor, runt domain, alpha subunit 2; translocated to, 3	863	16	n/a	n/a	6.35e-01	1.841
280036320	ENSG00000251260	0	WDFY3-AS1	WDFY3 antisense RNA 1 (non-protein coding)	0	4	n/a	n/a	5.50e-01	1.837
1087062	ENSG00000007968	1858	E2F2	E2F transcription factor 2	1870	1	n/a	n/a	5.46e-01	1.837
1088095	ENSG00000073111	4146	MCM2	minichromosome maintenance complex component 2	4171	3	n/a	n/a	5.62e-01	1.835
1091143	ENSG00000114019	30902	AMOTL2	angiomotin like 2	51421	3	n/a	n/a	6.37e-01	1.834
279958840	ENSG00000241656	0	UBA52P7	ubiquitin A-52 residue ribosomal protein fusion product 1 pseudogene 7	0	12	n/a	n/a	6.88e-01	1.834
1104110	ENSG00000196935	36795	SRGAP1	SLIT-ROBO Rho GTPase activating protein 1	57522	12	n/a	n/a	6.25e-01	1.834
279826255	ENSG00000228838	0	RP4-784A16.2	RP4-784A16.2	0	1	n/a	n/a	5.61e-01	1.833
1101876	ENSG00000181222	5398	POLR2A	polymerase (RNA) II (DNA directed) polypeptide A, 220kDa	5430	17	n/a	n/a	6.45e-01	1.831
279753437	ENSG00000221366	0	MIR1306	microRNA 1306	0	22	n/a	n/a	6.34e-01	1.831
1102289	ENSG00000183248	55965	AC010336.1	Uncharacterized protein	80164	19	n/a	n/a	6.41e-01	1.830
1090752	ENSG00000111206	2289	FOXM1	forkhead box M1	2305	12	n/a	n/a	5.46e-01	1.830
1088124	ENSG00000074047	2719	GLI2	GLI family zinc finger 2	2736	2	n/a	n/a	5.55e-01	1.830
1088311	ENSG00000078699	9016	CBFA2T2	core-binding factor, runt domain, alpha subunit 2; translocated to, 2	9139	20	n/a	n/a	6.42e-01	1.830
280098583	ENSG00000256761	0	AL008733.1	AL008733.1	0	1	n/a	n/a	5.63e-01	1.830
1098827	ENSG00000166482	4214	MFAP4	microfibrillar-associated protein 4	4239	17	n/a	n/a	6.88e-01	1.829
1099830	ENSG00000170616	57726	SCRT1	scratch homolog 1, zinc finger protein (Drosophila)	83482	8	n/a	n/a	5.71e-01	1.829
1090444	ENSG00000108557	10585	RAI1	retinoic acid induced 1	10743	17	n/a	n/a	5.71e-01	1.828
1088117	ENSG00000073792	10497	IGF2BP2	insulin-like growth factor 2 mRNA binding protein 2	10644	3	n/a	n/a	6.40e-01	1.824
1087046	ENSG00000007350	8224	TKTL1	transketolase-like 1	8277	X	n/a	n/a	6.46e-01	1.822
1088167	ENSG00000075218	30992	GTSE1	G-2 and S-phase expressed 1	51512	22	n/a	n/a	5.48e-01	1.822
1107235	ENSG00000227487	1002744	RP11-839D17.2	RP11-839D17.2	100288346	11	n/a	n/a	5.61e-01	1.821
1089876	ENSG00000104885	58645	DOT1L	DOT1-like, histone H3 methyltransferase (S. cerevisiae)	84444	19	n/a	n/a	6.23e-01	1.819
279791794	ENSG00000225783	133970	MIAT	myocardial infarction associated transcript (non-protein coding)	440823	22	n/a	n/a	4.28e-01	1.819
1095324	ENSG00000143434	10353	SEMA6C	sema domain, transmembrane domain (TM), and cytoplasmic domain, (semaphorin) 6C	10500	1	n/a	n/a	6.40e-01	1.815
280130146	ENSG00000259279	0	CTD-2033D15.1	CTD-2033D15.1	0	15	n/a	n/a	5.59e-01	1.815
280034334	ENSG00000251102	0	CTD-2341D24.1	CTD-2341D24.1	0	5	n/a	n/a	6.65e-01	1.812
1100904	ENSG00000175745	6983	NR2F1	nuclear receptor subfamily 2, group F, member 1	7025	5	n/a	n/a	6.39e-01	1.806
279985879	ENSG00000244491	0	RP3-508I15.18	RP3-508I15.18	0	22	n/a	n/a	7.69e-01	1.805
1105023	ENSG00000204138	41822	PHACTR4	phosphatase and actin regulator 4	65979	1	n/a	n/a	6.41e-01	1.805
1102017	ENSG00000182095	58828	TNRC18	trinucleotide repeat containing 18	84629	7	n/a	n/a	5.54e-01	1.805
1089308	ENSG00000101004	22736	NINL	ninein-like	22981	20	n/a	n/a	6.23e-01	1.805
1088144	ENSG00000074657	34494	ZNF532	zinc finger protein 532	55205	18	n/a	n/a	6.41e-01	1.801
1087722	ENSG00000062822	5392	POLD1	polymerase (DNA directed), delta 1, catalytic subunit 125kDa	5424	19	n/a	n/a	6.27e-01	1.800
1088982	ENSG00000099617	1930	EFNA2	ephrin-A2	1943	19	n/a	n/a	6.35e-01	1.800
1097522	ENSG00000161021	9650	MAML1	mastermind-like 1 (Drosophila)	9794	5	n/a	n/a	6.38e-01	1.799
279868780	ENSG00000232640	0	RP1-266L20.2	RP1-266L20.2	0	6	n/a	n/a	7.81e-01	1.799
1087834	ENSG00000066117	6562	SMARCD1	SWI/SNF related, matrix associated, actin dependent regulator of chromatin, subfamily d, member 1	6602	12	n/a	n/a	6.21e-01	1.798
1089404	ENSG00000101412	1857	E2F1	E2F transcription factor 1	1869	20	n/a	n/a	5.55e-01	1.798
1097414	ENSG00000160299	5084	PCNT	pericentrin	5116	21	n/a	n/a	5.85e-01	1.798
279992307	ENSG00000246181	0	AC022409.1	AC022409.1	0	19	n/a	n/a	6.23e-01	1.797
1092606	ENSG00000125740	2338	FOSB	FBJ murine osteosarcoma viral oncogene homolog B	2354	19	n/a	n/a	4.20e-01	1.797
1103334	ENSG00000187605	83567	TET3	tet methylcytosine dioxygenase 3	200424	2	n/a	n/a	5.71e-01	1.797
1103720	ENSG00000189060	2988	H1F0	H1 histone family, member 0	3005	22	n/a	n/a	5.71e-01	1.796
279891363	ENSG00000234648	0	AL162151.3	AL162151.3	0	14	n/a	n/a	6.29e-01	1.794
1088220	ENSG00000076382	10468	SPAG5	sperm associated antigen 5	10615	17	n/a	n/a	5.45e-01	1.792
279907086	ENSG00000236085	0	ACTG1P4	actin, gamma 1 pseudogene 4	0	1	n/a	n/a	5.85e-01	1.791
1092794	ENSG00000127084	59782	FGD3	FYVE, RhoGEF and PH domain containing 3	89846	9	n/a	n/a	5.56e-01	1.791
1092363	ENSG00000124126	36853	PREX1	phosphatidylinositol-3,4,5-trisphosphate-dependent Rac exchange factor 1	57580	20	n/a	n/a	6.44e-01	1.790
1087726	ENSG00000063169	29731	GLTSCR1	glioma tumor suppressor candidate region gene 1	29998	19	n/a	n/a	5.89e-01	1.789
1090200	ENSG00000106462	2131	EZH2	enhancer of zeste homolog 2 (Drosophila)	2146	7	n/a	n/a	5.49e-01	1.789
1104703	ENSG00000198722	10350	UNC13B	unc-13 homolog B (C. elegans)	10497	9	n/a	n/a	6.21e-01	1.788
1094813	ENSG00000139880	41004	CDH24	cadherin 24, type 2	64403	14	n/a	n/a	9.94e-01	1.787
1099341	ENSG00000168502	23010	CCDC165	coiled-coil domain containing 165	23255	18	n/a	n/a	5.88e-01	1.786
1096240	ENSG00000150594	147	ADRA2A	adrenergic, alpha-2A-, receptor	150	10	n/a	n/a	6.22e-01	1.783
1095247	ENSG00000143126	1939	CELSR2	cadherin, EGF LAG seven-pass G-type receptor 2 (flamingo homolog, Drosophila)	1952	1	n/a	n/a	6.37e-01	1.783
1100399	ENSG00000173064	93960	C12orf51	chromosome 12 open reading frame 51	283450	12	n/a	n/a	6.25e-01	1.783
1100486	ENSG00000173473	6560	SMARCC1	SWI/SNF related, matrix associated, actin dependent regulator of chromatin, subfamily c, member 1	6599	3	n/a	n/a	5.50e-01	1.782
1093852	ENSG00000134690	34432	CDCA8	cell division cycle associated 8	55143	1	n/a	n/a	4.12e-01	1.782
279817763	ENSG00000228088	0	RP11-119F7.4	RP11-119F7.4	0	10	n/a	n/a	5.86e-01	1.781
1088971	ENSG00000099331	4624	MYO9B	myosin IXB	4650	19	n/a	n/a	6.24e-01	1.781
1102633	ENSG00000184634	9824	MED12	mediator complex subunit 12	9968	X	n/a	n/a	6.39e-01	1.780
1093828	ENSG00000134532	6620	SOX5	SRY (sex determining region Y)-box 5	6660	12	n/a	n/a	5.46e-01	1.780
1105150	ENSG00000204469	7870	PRRC2A	proline-rich coiled-coil 2A	7916	6	n/a	n/a	6.21e-01	1.780
1104758	ENSG00000198826	9680	ARHGAP11A	Rho GTPase activating protein 11A	9824	15	n/a	n/a	4.24e-01	1.779
280102455	ENSG00000257167	1014038	RP11-181C3.2	RP11-181C3.2	100128191	12	n/a	n/a	5.49e-01	1.777
1099065	ENSG00000167522	28858	ANKRD11	ankyrin repeat domain 11	29123	16	n/a	n/a	5.50e-01	1.775
1098910	ENSG00000166851	5315	PLK1	polo-like kinase 1	5347	16	n/a	n/a	5.45e-01	1.774
1091430	ENSG00000116128	604	BCL9	B-cell CLL/lymphoma 9	607	1	n/a	n/a	6.48e-01	1.774
1102462	ENSG00000183856	79266	IQGAP3	IQ motif containing GTPase activating protein 3	128239	1	n/a	n/a	5.63e-01	1.773
279787798	ENSG00000225450	0	RP3-508I15.14	RP3-508I15.14	0	22	n/a	n/a	6.45e-01	1.772
280053844	ENSG00000253230	81300	RP11-403C10.2	RP11-403C10.2	157627	8	n/a	n/a	5.47e-01	1.772
1099185	ENSG00000167900	7040	TK1	thymidine kinase 1, soluble	7083	17	n/a	n/a	6.20e-01	1.772
279670680	ENSG00000203688	0	RP11-351J23.1	RP11-351J23.1	0	6	n/a	n/a	4.32e-01	1.770
1088040	ENSG00000071894	29629	CPSF1	cleavage and polyadenylation specific factor 1, 160kDa	29894	8	n/a	n/a	6.57e-01	1.770
278984057	ENSG00000130600	93851	H19	H19, imprinted maternally expressed transcript (non-protein coding)	283120	11	n/a	n/a	6.36e-01	1.770
1093996	ENSG00000135451	9880	TROAP	trophinin associated protein (tastin)	10024	12	n/a	n/a	5.71e-01	1.768
1101068	ENSG00000176619	59014	LMNB2	lamin B2	84823	19	n/a	n/a	5.84e-01	1.767
1091072	ENSG00000113368	3976	LMNB1	lamin B1	4001	5	n/a	n/a	4.12e-01	1.767
1096173	ENSG00000149639	80062	KIAA0889	KIAA0889	140710	20	n/a	n/a	6.25e-01	1.767
1095250	ENSG00000143147	23187	GPR161	G protein-coupled receptor 161	23432	1	n/a	n/a	6.38e-01	1.765
1087723	ENSG00000063015	79037	SEZ6	seizure related 6 homolog (mouse)	124925	17	n/a	n/a	6.27e-01	1.765
1093173	ENSG00000130396	4276	MLLT4	myeloid/lymphoid or mixed-lineage leukemia (trithorax homolog, Drosophila); translocated to, 4	4301	6	n/a	n/a	5.70e-01	1.764
1095186	ENSG00000142611	40612	PRDM16	PR domain containing 16	63976	1	n/a	n/a	5.56e-01	1.763
1092729	ENSG00000126464	36752	PRR12	proline rich 12	57479	19	n/a	n/a	5.89e-01	1.762
1091350	ENSG00000115568	7657	ZNF142	zinc finger protein 142	7701	2	n/a	n/a	6.39e-01	1.761
1089624	ENSG00000102996	4298	MMP15	matrix metallopeptidase 15 (membrane-inserted)	4324	16	n/a	n/a	9.42e-01	1.760
1099914	ENSG00000170962	56111	PDGFD	platelet derived growth factor D	80310	11	n/a	n/a	5.48e-01	1.758
1089728	ENSG00000103647	10244	CORO2B	coronin, actin binding protein, 2B	10391	15	n/a	n/a	6.45e-01	1.758
279723599	ENSG00000213642	0	RP11-561N12.5	RP11-561N12.5	0	7	n/a	n/a	6.24e-01	1.757
279996985	ENSG00000248000	0	AC138128.1	AC138128.1	0	19	n/a	n/a	4.21e-01	1.756
1095813	ENSG00000146830	41196	GIGYF1	GRB10 interacting GYF protein 1	64599	7	n/a	n/a	5.52e-01	1.755
1102615	ENSG00000184557	8901	SOCS3	suppressor of cytokine signaling 3	9021	17	n/a	n/a	4.21e-01	1.753
279904764	ENSG00000235875	0	ARHGEF7-AS2	ARHGEF7 antisense RNA 2 (non-protein coding)	0	13	n/a	n/a	6.36e-01	1.753
1088626	ENSG00000087510	6980	TFAP2C	transcription factor AP-2 gamma (activating enhancer binding protein 2 gamma)	7022	20	n/a	n/a	5.71e-01	1.753
1099013	ENSG00000167244	3461	IGF2	insulin-like growth factor 2 (somatomedin A)	3481	11	n/a	n/a	5.44e-01	1.753
1097411	ENSG00000160293	7367	VAV2	vav 2 guanine nucleotide exchange factor	7410	9	n/a	n/a	6.38e-01	1.753
1088225	ENSG00000076641	35112	PAG1	phosphoprotein associated with glycosphingolipid microdomains 1	55824	8	n/a	n/a	5.56e-01	1.751
280121392	ENSG00000258777	0	RP11-618G20.4	RP11-618G20.4	0	14	n/a	n/a	6.42e-01	1.750
279833744	ENSG00000229520	0	LINC00404	long intergenic non-protein coding RNA 404	0	13	n/a	n/a	5.56e-01	1.750
279708168	ENSG00000207547	0	MIR25	microRNA 25	0	7	n/a	n/a	6.33e-01	1.749
1087622	ENSG00000055609	37322	MLL3	myeloid/lymphoid or mixed-lineage leukemia 3	58508	7	n/a	n/a	5.66e-01	1.749
1095976	ENSG00000148143	37313	ZNF462	zinc finger protein 462	58499	9	n/a	n/a	6.23e-01	1.749
279797912	ENSG00000226309	0	SMARCE1P2	SWI/SNF related, matrix associated, actin dependent regulator of chromatin, subfamily e, member 1 pseudogene 2	0	6	n/a	n/a	6.40e-01	1.746
1097016	ENSG00000157193	7758	LRP8	low density lipoprotein receptor-related protein 8, apolipoprotein e receptor	7804	1	n/a	n/a	6.39e-01	1.746
1092045	ENSG00000121152	23152	NCAPH	non-SMC condensin I complex, subunit H	23397	2	n/a	n/a	5.42e-01	1.746
1100627	ENSG00000174231	10447	PRPF8	PRP8 pre-mRNA processing factor 8 homolog (S. cerevisiae)	10594	17	n/a	n/a	6.28e-01	1.745
1087761	ENSG00000064547	9046	LPAR2	lysophosphatidic acid receptor 2	9170	19	n/a	n/a	6.39e-01	1.745
1100775	ENSG00000175063	10907	UBE2C	ubiquitin-conjugating enzyme E2C	11065	20	n/a	n/a	4.35e-01	1.744
1088646	ENSG00000088325	22729	TPX2	TPX2, microtubule-associated, homolog (Xenopus laevis)	22974	20	n/a	n/a	4.31e-01	1.742
280116214	ENSG00000258472	0	RP11-192H23.4	Uncharacterized protein	0	17	n/a	n/a	5.47e-01	1.742
1108441	ENSG00000235333	0	CTB-161A2.4	CTB-161A2.4	0	7	n/a	n/a	5.62e-01	1.741
280058638	ENSG00000253576	0	GS1-5L10.1	GS1-5L10.1	0	8	n/a	n/a	5.66e-01	1.741
279536421	ENSG00000184247	0	AC100791.1	AC100791.1	0	17	n/a	n/a	6.29e-01	1.740
280004714	ENSG00000248683	0	AC026271.1	AC026271.1	0	17	n/a	n/a	6.22e-01	1.740
1094411	ENSG00000137571	57476	SLCO5A1	solute carrier organic anion transporter family, member 5A1	81796	8	n/a	n/a	6.08e-01	1.739
279717827	ENSG00000212766	94042	LINC00277	long intergenic non-protein coding RNA 277	283673	15	n/a	n/a	4.13e-01	1.738
279717439	ENSG00000212588	166966	SNORA26	small nucleolar RNA, H/ACA box 26	677810	4	n/a	n/a	5.62e-01	1.736
1089187	ENSG00000100425	23527	BRD1	bromodomain containing 1	23774	22	n/a	n/a	6.37e-01	1.736
1094794	ENSG00000139718	22822	SETD1B	SET domain containing 1B	23067	12	n/a	n/a	6.28e-01	1.735
1104455	ENSG00000197961	7631	ZNF121	zinc finger protein 121	7675	19	n/a	n/a	5.83e-01	1.732
1099024	ENSG00000167291	79052	TBC1D16	TBC1 domain family, member 16	125058	17	n/a	n/a	5.76e-01	1.731
1098051	ENSG00000163682	6101	RPL9	ribosomal protein L9	6133	4	n/a	n/a	6.20e-01	1.731
1092852	ENSG00000127616	6558	SMARCA4	SWI/SNF related, matrix associated, actin dependent regulator of chromatin, subfamily a, member 4	6597	19	n/a	n/a	6.40e-01	1.731
1088254	ENSG00000077279	1629	DCX	doublecortin	1641	X	n/a	n/a	5.89e-01	1.730
1087378	ENSG00000034063	28863	UHRF1	ubiquitin-like with PHD and ring finger domains 1	29128	19	n/a	n/a	5.44e-01	1.730
1091937	ENSG00000120318	41012	ARAP3	ArfGAP with RhoGAP domain, ankyrin repeat and PH domain 3	64411	5	n/a	n/a	5.85e-01	1.730
279808690	ENSG00000227230	0	RP11-261C10.5	RP11-261C10.5	0	1	n/a	n/a	5.77e-01	1.729
280133414	ENSG00000259468	0	RP11-1084A12.2	RP11-1084A12.2	0	15	n/a	n/a	5.63e-01	1.729
279719096	ENSG00000213082	0	PPP1R14BP2	protein phosphatase 1, regulatory (inhibitor) subunit 14B pseudogene 2	0	2	n/a	n/a	6.81e-01	1.729
1099045	ENSG00000167395	9582	ZNF646	zinc finger protein 646	9726	16	n/a	n/a	6.24e-01	1.728
1089882	ENSG00000104897	8124	SF3A2	splicing factor 3a, subunit 2, 66kDa	8175	19	n/a	n/a	6.42e-01	1.728
1087090	ENSG00000008710	5278	PKD1	polycystic kidney disease 1 (autosomal dominant)	5310	16	n/a	n/a	5.43e-01	1.727
1097012	ENSG00000157168	3066	NRG1	neuregulin 1	3084	8	n/a	n/a	6.20e-01	1.725
1091215	ENSG00000114739	90	ACVR2B	activin A receptor, type IIB	93	3	n/a	n/a	5.68e-01	1.725
279728552	ENSG00000214181	0	DDX6P2	DEAD (Asp-Glu-Ala-Asp) box polypeptide 6 pseudogene 2	0	13	n/a	n/a	5.46e-01	1.724
1094209	ENSG00000136535	10558	TBR1	T-box, brain, 1	10716	2	n/a	n/a	6.29e-01	1.724
280128587	ENSG00000259187	0	CTD-2008A1.1	CTD-2008A1.1	0	15	n/a	n/a	4.20e-01	1.724
1094003	ENSG00000135476	9556	ESPL1	extra spindle pole bodies homolog 1 (S. cerevisiae)	9700	12	n/a	n/a	5.63e-01	1.722
1096070	ENSG00000148841	59606	ITPRIP	inositol 1,4,5-trisphosphate receptor interacting protein	85450	10	n/a	n/a	5.54e-01	1.721
1094725	ENSG00000139289	22578	PHLDA1	pleckstrin homology-like domain, family A, member 1	22822	12	n/a	n/a	5.71e-01	1.721
279747828	ENSG00000218418	0	RP11-296E7.1	RP11-296E7.1	0	6	n/a	n/a	5.83e-01	1.720
1096986	ENSG00000156970	697	BUB1B	budding uninhibited by benzimidazoles 1 homolog beta (yeast)	701	15	n/a	n/a	4.23e-01	1.720
1101724	ENSG00000180357	22815	ZNF609	zinc finger protein 609	23060	15	n/a	n/a	6.31e-01	1.718
1101406	ENSG00000178403	40609	NEUROG2	neurogenin 2	63973	4	n/a	n/a	5.51e-01	1.718
1097597	ENSG00000161888	80651	SPC24	SPC24, NDC80 kinetochore complex component, homolog (S. cerevisiae)	147841	19	n/a	n/a	5.43e-01	1.716
1105796	ENSG00000213003	0	BTF3P12	basic transcription factor 3 pseudogene 12	0	8	n/a	n/a	7.30e-01	1.716
279711997	ENSG00000211591	1023341	MIR762	microRNA 762	100313837	16	n/a	n/a	4.27e-01	1.716
1099672	ENSG00000169926	31101	KLF13	Kruppel-like factor 13	51621	15	n/a	n/a	6.41e-01	1.715
1100121	ENSG00000171823	80390	FBXL14	F-box and leucine-rich repeat protein 14	144699	12	n/a	n/a	6.99e-01	1.715
1100897	ENSG00000175697	81670	GPR156	G protein-coupled receptor 156	165829	3	n/a	n/a	5.71e-01	1.714
279762632	ENSG00000223247	0	U2	U2 spliceosomal RNA	0	3	n/a	n/a	4.46e-01	1.714
1095237	ENSG00000143061	3301	IGSF3	immunoglobulin superfamily, member 3	3321	1	n/a	n/a	6.36e-01	1.714
1089477	ENSG00000101938	60108	CHRDL1	chordin-like 1	91851	X	n/a	n/a	4.23e-01	1.714
280026738	ENSG00000250487	0	RP11-43D2.6	RP11-43D2.6	0	5	n/a	n/a	5.70e-01	1.713
1088211	ENSG00000076108	11016	BAZ2A	bromodomain adjacent to zinc finger domain, 2A	11176	12	n/a	n/a	6.29e-01	1.713
280111205	ENSG00000258034	0	RP11-493P1.2	RP11-493P1.2	0	12	n/a	n/a	6.38e-01	1.712
1091568	ENSG00000117122	4212	MFAP2	microfibrillar-associated protein 2	4237	1	n/a	n/a	6.31e-01	1.712
1095795	ENSG00000146670	76638	CDCA5	cell division cycle associated 5	113130	11	n/a	n/a	5.49e-01	1.709
280039366	ENSG00000251485	0	AC068134.10	AC068134.10	0	2	n/a	n/a	5.68e-01	1.709
1094658	ENSG00000138778	1055	CENPE	centromere protein E, 312kDa	1062	4	n/a	n/a	4.13e-01	1.708
1089730	ENSG00000103657	8846	HERC1	hect (homologous to the E6-AP (UBE3A) carboxyl terminus) domain and RCC1 (CHC1)-like domain (RLD) 1	8925	15	n/a	n/a	6.20e-01	1.708
1094648	ENSG00000138758	35041	SEPT11	septin 11	55752	4	n/a	n/a	5.49e-01	1.707
1089087	ENSG00000100154	23086	TTC28	tetratricopeptide repeat domain 28	23331	22	n/a	n/a	6.35e-01	1.706
1099858	ENSG00000170779	34327	CDCA4	cell division cycle associated 4	55038	14	n/a	n/a	5.85e-01	1.706
1102461	ENSG00000183853	34532	KIRREL	kin of IRRE like (Drosophila)	55243	1	n/a	n/a	6.45e-01	1.706
279968030	ENSG00000242631	0	RP11-508N12.4	RP11-508N12.4	0	9	n/a	n/a	4.12e-01	1.705
1092660	ENSG00000125898	57784	FAM110A	family with sequence similarity 110, member A	83541	20	n/a	n/a	6.83e-01	1.705
1089023	ENSG00000099954	27187	CECR2	cat eye syndrome chromosome region, candidate 2	27443	22	n/a	n/a	5.56e-01	1.705
1106678	ENSG00000223796	0	AC009041.2	AC009041.2	0	16	n/a	n/a	4.17e-01	1.703
279885834	ENSG00000234149	0	RP11-77G23.2	RP11-77G23.2	0	10	n/a	n/a	5.57e-01	1.703
279948693	ENSG00000240445	0	AC026271.4	AC026271.4	0	17	n/a	n/a	6.37e-01	1.703
280043873	ENSG00000251920	0	5S_rRNA	5S ribosomal RNA	0	6	n/a	n/a	4.12e-01	1.703
1088774	ENSG00000090776	1934	EFNB1	ephrin-B1	1947	X	n/a	n/a	6.42e-01	1.701
279722696	ENSG00000213514	0	RP11-428P16.2	RP11-428P16.2	0	10	n/a	n/a	6.28e-01	1.701
1101928	ENSG00000181588	124878	MEX3D	mex-3 homolog D (C. elegans)	399664	19	n/a	n/a	5.71e-01	1.700
279957818	ENSG00000241547	0	RP11-4K3__A.5	RP11-4K3__A.5	0	1	n/a	n/a	5.51e-01	1.700
1095760	ENSG00000146352	79617	CLVS2	clavesin 2	134829	6	n/a	n/a	5.46e-01	1.700
1090150	ENSG00000106113	1386	CRHR2	corticotropin releasing hormone receptor 2	1395	7	n/a	n/a	6.21e-01	1.699
1106399	ENSG00000215788	8647	TNFRSF25	tumor necrosis factor receptor superfamily, member 25	8718	1	n/a	n/a	5.56e-01	1.699
279770437	ENSG00000223977	0	AC138623.1	AC138623.1	0	2	n/a	n/a	6.43e-01	1.698
1099695	ENSG00000170037	78152	CNTROB	centrobin, centrosomal BRCA2 interacting protein	116840	17	n/a	n/a	6.39e-01	1.698
1095750	ENSG00000146247	34312	PHIP	pleckstrin homology domain interacting protein	55023	6	n/a	n/a	4.15e-01	1.697
1098186	ENSG00000164080	22887	RAD54L2	RAD54-like 2 (S. cerevisiae)	23132	3	n/a	n/a	5.70e-01	1.697
1098697	ENSG00000166016	25590	ABTB2	ankyrin repeat and BTB (POZ) domain containing 2	25841	11	n/a	n/a	5.73e-01	1.697
1102348	ENSG00000183495	36907	EP400	E1A binding protein p400	57634	12	n/a	n/a	6.42e-01	1.696
279795258	ENSG00000226070	0	RP11-552E20.4	RP11-552E20.4	0	6	n/a	n/a	5.50e-01	1.694
1092377	ENSG00000124181	5303	PLCG1	phospholipase C, gamma 1	5335	20	n/a	n/a	6.54e-01	1.694
279844725	ENSG00000230508	0	RPL19P21	ribosomal protein L19 pseudogene 21	0	X	n/a	n/a	6.26e-01	1.693
1097936	ENSG00000163359	1284	COL6A3	collagen, type VI, alpha 3	1293	2	n/a	n/a	6.92e-01	1.693
1097507	ENSG00000160957	0	RECQL4	RecQ protein-like 4	0	8	n/a	n/a	6.27e-01	1.691
1094397	ENSG00000137496	9923	IL18BP	interleukin 18 binding protein	10068	11	n/a	n/a	1.03e+00	1.691
279864150	ENSG00000232229	165806	RP11-248C1.2	RP11-248C1.2	643529	10	n/a	n/a	6.29e-01	1.690
279760959	ENSG00000222726	0	RNU2-7P	RNA, U2 small nuclear 7, pseudogene	0	13	n/a	n/a	1.44e+00	1.689
1103973	ENSG00000196526	37778	AFAP1	actin filament associated protein 1	60312	4	n/a	n/a	6.40e-01	1.688
1088149	ENSG00000074755	22895	ZZEF1	zinc finger, ZZ-type with EF-hand domain 1	23140	17	n/a	n/a	6.38e-01	1.688
1095733	ENSG00000146112	82204	PPP1R18	protein phosphatase 1, regulatory subunit 18	170954	6	n/a	n/a	6.42e-01	1.686
1105883	ENSG00000213626	57288	LBH	limb bud and heart development homolog (mouse)	81606	2	n/a	n/a	6.61e-01	1.686
1104369	ENSG00000197724	5221	PHF2	PHD finger protein 2	5253	9	n/a	n/a	6.38e-01	1.685
1098110	ENSG00000163872	34978	YEATS2	YEATS domain containing 2	55689	3	n/a	n/a	6.41e-01	1.684
1092214	ENSG00000122756	1262	CNTFR	ciliary neurotrophic factor receptor	1271	9	n/a	n/a	6.61e-01	1.684
1094449	ENSG00000137801	7015	THBS1	thrombospondin 1	7057	15	n/a	n/a	5.55e-01	1.684
279912354	ENSG00000236567	0	RP11-39K24.7	RP11-39K24.7	0	9	n/a	n/a	6.35e-01	1.683
1099993	ENSG00000171303	3752	KCNK3	potassium channel, subfamily K, member 3	3777	2	n/a	n/a	5.48e-01	1.683
1103432	ENSG00000187951	59776	ARHGAP11B	Rho GTPase activating protein 11B	89839	15	n/a	n/a	5.85e-01	1.683
1087767	ENSG00000064666	1256	CNN2	calponin 2	1265	19	n/a	n/a	6.21e-01	1.683
1098091	ENSG00000163808	36271	KIF15	kinesin family member 15	56992	3	n/a	n/a	4.35e-01	1.683
1088902	ENSG00000095319	23266	NUP188	nucleoporin 188kDa	23511	9	n/a	n/a	6.32e-01	1.682
1088376	ENSG00000080603	10689	SRCAP	Snf2-related CREBBP activator protein	10847	16	n/a	n/a	6.36e-01	1.682
1099760	ENSG00000170345	2337	FOS	FBJ murine osteosarcoma viral oncogene homolog	2353	14	n/a	n/a	4.53e-01	1.682
1091129	ENSG00000113810	9906	SMC4	structural maintenance of chromosomes 4	10051	3	n/a	n/a	4.37e-01	1.681
279812651	ENSG00000227612	0	RP5-1177E19.2	RP5-1177E19.2	0	1	n/a	n/a	6.20e-01	1.680
280137550	ENSG00000259716	0	RP5-977B1.11	RP5-977B1.11	0	20	n/a	n/a	6.27e-01	1.680
1094269	ENSG00000136861	35044	CDK5RAP2	CDK5 regulatory subunit associated protein 2	55755	9	n/a	n/a	5.64e-01	1.680
1095225	ENSG00000142945	10846	KIF2C	kinesin family member 2C	11004	1	n/a	n/a	4.23e-01	1.678
1090155	ENSG00000106144	831	CASP2	caspase 2, apoptosis-related cysteine peptidase	835	7	n/a	n/a	6.37e-01	1.678
1097682	ENSG00000162415	36916	ZSWIM5	zinc finger, SWIM-type containing 5	57643	1	n/a	n/a	6.43e-01	1.677
280094268	ENSG00000256261	0	AC104698.1	AC104698.1	0	2	n/a	n/a	6.33e-01	1.676
1098699	ENSG00000166025	81206	AMOTL1	angiomotin like 1	154810	11	n/a	n/a	5.76e-01	1.676
280130745	ENSG00000259311	0	RP11-352D13.1	RP11-352D13.1	0	15	n/a	n/a	6.24e-01	1.676
1091007	ENSG00000112787	36939	FBRSL1	fibrosin-like 1	57666	12	n/a	n/a	6.21e-01	1.675
1089073	ENSG00000100106	10920	TRIOBP	TRIO and F-actin binding protein	11078	22	n/a	n/a	5.71e-01	1.675
1099988	ENSG00000171282	36870	BAHCC1	BAH domain and coiled-coil containing 1	57597	17	n/a	n/a	5.54e-01	1.675
279889543	ENSG00000234482	0	RP11-433J22.2	RP11-433J22.2	0	1	n/a	n/a	6.37e-01	1.673
1099708	ENSG00000170100	83469	ZNF778	zinc finger protein 778	197320	16	n/a	n/a	6.20e-01	1.673
279870843	ENSG00000232815	0	RP11-764K9.2	RP11-764K9.2	0	9	n/a	n/a	5.50e-01	1.672
1099123	ENSG00000167693	40960	NXN	nucleoredoxin	64359	17	n/a	n/a	5.58e-01	1.672
1095776	ENSG00000146426	157121025	TIAM2	T-cell lymphoma invasion and metastasis 2	100505519	6	n/a	n/a	6.36e-01	1.672
1094377	ENSG00000137404	11109	NRM	nurim (nuclear envelope membrane protein)	11270	6	n/a	n/a	6.25e-01	1.670
1090047	ENSG00000105663	9613	MLL4	Histone-lysine N-methyltransferase MLL4	9757	19	n/a	n/a	5.79e-01	1.670
1088274	ENSG00000077809	2952	GTF2I	general transcription factor IIi	2969	7	n/a	n/a	5.63e-01	1.670
1088819	ENSG00000091664	36362	SLC17A6	solute carrier family 17 (sodium-dependent inorganic phosphate cotransporter), member 6	57084	11	n/a	n/a	5.58e-01	1.668
1101739	ENSG00000180447	2603	GAS1	growth arrest-specific 1	2619	9	n/a	n/a	5.46e-01	1.668
279766117	ENSG00000223612	0	RP11-289I10.2	RP11-289I10.2	0	1	n/a	n/a	6.50e-01	1.668
1102199	ENSG00000182871	56555	COL18A1	collagen, type XVIII, alpha 1	80781	21	n/a	n/a	6.35e-01	1.668
279709239	ENSG00000207740	1013177	MIR600	microRNA 600	693185	9	n/a	n/a	5.49e-01	1.667
1105490	ENSG00000205502	122839	C2CD4B	C2 calcium-dependent domain containing 4B	388125	15	n/a	n/a	5.45e-01	1.667
1094851	ENSG00000140199	9846	SLC12A6	solute carrier family 12 (potassium/chloride transporters), member 6	9990	15	n/a	n/a	5.56e-01	1.666
1098833	ENSG00000166508	4151	MCM7	minichromosome maintenance complex component 7	4176	7	n/a	n/a	5.65e-01	1.666
1089385	ENSG00000101335	10251	MYL9	myosin, light chain 9, regulatory	10398	20	n/a	n/a	5.89e-01	1.665
1093210	ENSG00000130635	1280	COL5A1	collagen, type V, alpha 1	1289	9	n/a	n/a	6.42e-01	1.665
1096370	ENSG00000151692	9637	RNF144A	ring finger protein 144A	9781	2	n/a	n/a	6.22e-01	1.665
1091601	ENSG00000117399	986	CDC20	cell division cycle 20 homolog (S. cerevisiae)	991	1	n/a	n/a	4.13e-01	1.665
1092242	ENSG00000123066	23144	MED13L	mediator complex subunit 13-like	23389	12	n/a	n/a	5.63e-01	1.662
279849899	ENSG00000230982	0	DSTNP1	destrin (actin depolymerizing factor) pseudogene 1	0	21	n/a	n/a	5.79e-01	1.662
1097404	ENSG00000160233	57249	LRRC3	leucine rich repeat containing 3	81543	21	n/a	n/a	6.34e-01	1.662
1090297	ENSG00000107317	5698	PTGDS	prostaglandin D2 synthase 21kDa (brain)	5730	9	n/a	n/a	4.21e-01	1.661
1095141	ENSG00000142197	9836	DOPEY2	dopey family member 2	9980	21	n/a	n/a	6.28e-01	1.661
1092830	ENSG00000127481	23107	UBR4	ubiquitin protein ligase E3 component n-recognin 4	23352	1	n/a	n/a	6.28e-01	1.660
1096848	ENSG00000155849	9700	ELMO1	engulfment and cell motility 1	9844	7	n/a	n/a	6.35e-01	1.659
1094456	ENSG00000137812	36360	CASC5	cancer susceptibility candidate 5	57082	15	n/a	n/a	4.27e-01	1.659
1104573	ENSG00000198315	7701	ZNF192	zinc finger protein 192	7745	6	n/a	n/a	5.49e-01	1.658
1102632	ENSG00000184619	79022	KRBA2	KRAB-A domain containing 2	124751	17	n/a	n/a	5.62e-01	1.658
1091694	ENSG00000118263	8542	KLF7	Kruppel-like factor 7 (ubiquitous)	8609	2	n/a	n/a	6.20e-01	1.657
1093186	ENSG00000130508	7791	PXDN	peroxidasin homolog (Drosophila)	7837	2	n/a	n/a	6.29e-01	1.657
279760931	ENSG00000222720	0	AC027307.1	AC027307.1	0	19	n/a	n/a	5.63e-01	1.656
279839693	ENSG00000230077	0	MTAPP2	methylthioadenosine phosphorylase pseudogene 2	0	3	n/a	n/a	5.82e-01	1.656
1092798	ENSG00000127152	41443	BCL11B	B-cell CLL/lymphoma 11B (zinc finger protein)	64919	14	n/a	n/a	6.21e-01	1.656
1100674	ENSG00000174498	9402	IGDCC3	immunoglobulin superfamily, DCC subclass, member 3	9543	15	n/a	n/a	6.27e-01	1.656
279715661	ENSG00000212153	0	U1	U1 spliceosomal RNA	0	7	n/a	n/a	6.38e-01	1.655
1090339	ENSG00000107796	56	ACTA2	actin, alpha 2, smooth muscle, aorta	59	10	n/a	n/a	4.30e-01	1.654
1101115	ENSG00000176890	7255	TYMS	thymidylate synthetase	7298	18	n/a	n/a	4.37e-01	1.654
279846897	ENSG00000230699	94348	RP11-54O7.1	RP11-54O7.1	284600	1	n/a	n/a	5.57e-01	1.654
279776271	ENSG00000224410	0	AC097499.2	AC097499.2	0	2	n/a	n/a	5.51e-01	1.653
279815843	ENSG00000227898	0	RP13-100B2.4	RP13-100B2.4	0	9	n/a	n/a	6.24e-01	1.653
1095547	ENSG00000144791	8886	LIMD1	LIM domains containing 1	8994	3	n/a	n/a	5.49e-01	1.653
279955775	ENSG00000241334	0	RP11-71L14.1	RP11-71L14.1	0	16	n/a	n/a	4.18e-01	1.653
1092215	ENSG00000122778	36943	KIAA1549	KIAA1549	57670	7	n/a	n/a	6.28e-01	1.653
1093261	ENSG00000130816	1774	DNMT1	DNA (cytosine-5-)-methyltransferase 1	1786	19	n/a	n/a	6.35e-01	1.652
1094751	ENSG00000139445	78856	FOXN4	forkhead box N4	121643	12	n/a	n/a	6.39e-01	1.652
1089419	ENSG00000101447	57292	FAM83D	family with sequence similarity 83, member D	81610	20	n/a	n/a	5.49e-01	1.651
1092686	ENSG00000126003	5294	PLAGL2	pleiomorphic adenoma gene-like 2	5326	20	n/a	n/a	6.30e-01	1.651
279840477	ENSG00000230148	157130105	RP11-357H14.12	RP11-357H14.12	100874362	17	n/a	n/a	4.14e-01	1.650
279717668	ENSG00000212694	109578	AC084018.1	AC084018.1	338799	12	n/a	n/a	5.53e-01	1.649
279869883	ENSG00000232729	0	AC083884.8	AC083884.8	0	7	n/a	n/a	5.53e-01	1.649
1094122	ENSG00000136068	2301	FLNB	filamin B, beta	2317	3	n/a	n/a	6.35e-01	1.648
1087210	ENSG00000013810	10313	TACC3	transforming, acidic coiled-coil containing protein 3	10460	4	n/a	n/a	4.11e-01	1.648
280134834	ENSG00000259538	0	RP13-262C2.1	RP13-262C2.1	0	15	n/a	n/a	6.36e-01	1.647
1092389	ENSG00000124212	5708	PTGIS	prostaglandin I2 (prostacyclin) synthase	5740	20	n/a	n/a	7.81e-01	1.646
279954600	ENSG00000241180	0	RP11-54O7.2	RP11-54O7.2	0	1	n/a	n/a	5.72e-01	1.644
1093508	ENSG00000132478	59607	UNK	unkempt homolog (Drosophila)	85451	17	n/a	n/a	6.41e-01	1.644
1107538	ENSG00000229387	0	AC103801.2	AC103801.2	0	11	n/a	n/a	6.34e-01	1.644
1087057	ENSG00000007908	6365	SELE	selectin E	6401	1	n/a	n/a	5.45e-01	1.642
279755593	ENSG00000221743	0	Z95152.1	Z95152.1	0	6	n/a	n/a	7.22e-01	1.641
279870826	ENSG00000232814	157129784	COL4A2-AS1	COL4A2 antisense RNA 1 (non-protein coding)	100874203	13	n/a	n/a	6.23e-01	1.640
1101801	ENSG00000180822	123414	PSMG4	proteasome (prosome, macropain) assembly chaperone 4	389362	6	n/a	n/a	7.11e-01	1.640
279898164	ENSG00000235207	0	RP11-310H4.4	RP11-310H4.4	0	7	n/a	n/a	6.22e-01	1.640
1087285	ENSG00000022556	34944	NLRP2	NLR family, pyrin domain containing 2	55655	19	n/a	n/a	6.32e-01	1.639
280008696	ENSG00000249014	0	HMGN2P4	high mobility group nucleosomal binding domain 2 pseudogene 4	0	5	n/a	n/a	5.52e-01	1.639
1093794	ENSG00000134323	4587	MYCN	v-myc myelocytomatosis viral related oncogene, neuroblastoma derived (avian)	4613	2	n/a	n/a	7.68e-01	1.638
279832071	ENSG00000229372	0	SZT2-AS1	SZT2 antisense RNA 1 (non-protein coding)	0	1	n/a	n/a	6.36e-01	1.638
1096829	ENSG00000155640	25897	C10orf12	chromosome 10 open reading frame 12	26148	10	n/a	n/a	5.58e-01	1.638
1104317	ENSG00000197565	1279	COL4A6	collagen, type IV, alpha 6	1288	X	n/a	n/a	6.36e-01	1.638
1097410	ENSG00000160285	4022	LSS	lanosterol synthase (2,3-oxidosqualene-lanosterol cyclase)	4047	21	n/a	n/a	6.79e-01	1.638
1087017	ENSG00000006704	9427	GTF2IRD1	GTF2I repeat domain containing 1	9569	7	n/a	n/a	6.55e-01	1.636
1101420	ENSG00000178522	255	AMBN	ameloblastin (enamel matrix protein)	258	4	n/a	n/a	4.44e-01	1.635
1092851	ENSG00000127603	23254	MACF1	microtubule-actin crosslinking factor 1	23499	1	n/a	n/a	5.68e-01	1.635
1088872	ENSG00000093009	8260	CDC45	cell division cycle 45 homolog (S. cerevisiae)	8318	22	n/a	n/a	5.46e-01	1.635
1097263	ENSG00000159212	33395	CLIC6	chloride intracellular channel 6	54102	21	n/a	n/a	5.50e-01	1.634
1099112	ENSG00000167654	59487	ATCAY	ataxia, cerebellar, Cayman type	85300	19	n/a	n/a	6.38e-01	1.632
1101157	ENSG00000177051	23158	FBXO46	F-box protein 46	23403	19	n/a	n/a	6.68e-01	1.630
1096003	ENSG00000148337	25541	CIZ1	CDKN1A interacting zinc finger protein 1	25792	9	n/a	n/a	6.43e-01	1.630
1094933	ENSG00000140682	6999	TGFB1I1	transforming growth factor beta 1 induced transcript 1	7041	16	n/a	n/a	6.40e-01	1.630
279874254	ENSG00000233109	0	RP11-22C8.1	RP11-22C8.1	0	8	n/a	n/a	5.57e-01	1.629
1097458	ENSG00000160683	640	CXCR5	chemokine (C-X-C motif) receptor 5	643	11	n/a	n/a	6.24e-01	1.629
280067476	ENSG00000254198	0	RP11-598P20.3	RP11-598P20.3	0	8	n/a	n/a	4.16e-01	1.628
1091570	ENSG00000117139	10607	KDM5B	lysine (K)-specific demethylase 5B	10765	1	n/a	n/a	6.20e-01	1.627
1097004	ENSG00000157106	22804	SMG1	smg-1 homolog, phosphatidylinositol 3-kinase-related kinase (C. elegans)	23049	16	n/a	n/a	5.51e-01	1.627
1104810	ENSG00000198914	5423	POU3F3	POU class 3 homeobox 3	5455	2	n/a	n/a	5.57e-01	1.627
280009685	ENSG00000249115	23109	HAUS5	HAUS augmin-like complex, subunit 5	23354	19	n/a	n/a	6.24e-01	1.626
1092072	ENSG00000121440	22779	PDZRN3	PDZ domain containing ring finger 3	23024	3	n/a	n/a	4.30e-01	1.626
1089757	ENSG00000104081	59913	BMF	Bcl2 modifying factor	90427	15	n/a	n/a	5.68e-01	1.626
1087421	ENSG00000038382	7161	TRIO	triple functional domain (PTPRF interacting)	7204	5	n/a	n/a	5.74e-01	1.626
1096357	ENSG00000151615	5426	POU4F2	POU class 4 homeobox 2	5458	4	n/a	n/a	4.12e-01	1.625
1093645	ENSG00000133216	2033	EPHB2	EPH receptor B2	2048	1	n/a	n/a	6.62e-01	1.624
1088521	ENSG00000085185	40457	BCORL1	BCL6 corepressor-like 1	63035	X	n/a	n/a	6.37e-01	1.624
279703093	ENSG00000206653	9164	SNORD29	small nucleolar RNA, C/D box 29	9297	11	n/a	n/a	6.60e-01	1.624
280096070	ENSG00000256469	0	RP11-856F16.2	RP11-856F16.2	0	11	n/a	n/a	6.26e-01	1.624
1102793	ENSG00000185252	7582	ZNF74	zinc finger protein 74	7625	22	n/a	n/a	7.11e-01	1.623
279724059	ENSG00000213688	0	FOXO3B	forkhead box O3B pseudogene	0	17	n/a	n/a	6.23e-01	1.623
1092869	ENSG00000127914	9997	AKAP9	A kinase (PRKA) anchor protein (yotiao) 9	10142	7	n/a	n/a	5.49e-01	1.623
1098358	ENSG00000164651	85802	SP8	Sp8 transcription factor	221833	7	n/a	n/a	4.37e-01	1.623
280089671	ENSG00000255735	0	AC110619.1	AC110619.1	0	2	n/a	n/a	6.44e-01	1.621
1089361	ENSG00000101236	11077	RNF24	ring finger protein 24	11237	20	n/a	n/a	6.42e-01	1.621
1106079	ENSG00000214425	0	AC091132.2	LOC652203 proteinUncharacterized protein	0	17	n/a	n/a	6.28e-01	1.620
279775326	ENSG00000224345	0	AKIRIN2-AS1	AKIRIN2 antisense RNA 1 (non-protein coding)	0	6	n/a	n/a	6.27e-01	1.620
1099335	ENSG00000168488	11112	ATXN2L	ataxin 2-like	11273	16	n/a	n/a	6.95e-01	1.618
1102688	ENSG00000184897	8871	H1FX	H1 histone family, member X	8971	3	n/a	n/a	5.71e-01	1.617
279665162	ENSG00000201669	9165	SNORD31	small nucleolar RNA, C/D box 31	9298	11	n/a	n/a	5.81e-01	1.617
1090164	ENSG00000106261	7543	ZKSCAN1	zinc finger with KRAB and SCAN domains 1	7586	7	n/a	n/a	5.49e-01	1.615
280117529	ENSG00000258554	0	RP11-973D8.4	RP11-973D8.4	0	12	n/a	n/a	4.15e-01	1.614
1097707	ENSG00000162522	36921	KIAA1522	KIAA1522	57648	1	n/a	n/a	6.39e-01	1.614
280013355	ENSG00000249430	0	CTD-2231H16.1	CTD-2231H16.1	0	5	n/a	n/a	5.76e-01	1.614
1087796	ENSG00000065328	34677	MCM10	minichromosome maintenance complex component 10	55388	10	n/a	n/a	4.17e-01	1.613
280078072	ENSG00000254943	0	RP11-664I21.6	Uncharacterized protein	0	11	n/a	n/a	8.78e-01	1.613
1094539	ENSG00000138160	3807	KIF11	kinesin family member 11	3832	10	n/a	n/a	4.48e-01	1.613
1096954	ENSG00000156650	23277	KAT6B	K(lysine) acetyltransferase 6B	23522	10	n/a	n/a	5.98e-01	1.612
1098509	ENSG00000165244	83387	ZNF367	zinc finger protein 367	195828	9	n/a	n/a	4.12e-01	1.612
1091859	ENSG00000119772	1776	DNMT3A	DNA (cytosine-5-)-methyltransferase 3 alpha	1788	2	n/a	n/a	5.60e-01	1.611
1094453	ENSG00000137807	9353	KIF23	kinesin family member 23	9493	15	n/a	n/a	4.18e-01	1.610
1098239	ENSG00000164190	25585	NIPBL	Nipped-B homolog (Drosophila)	25836	5	n/a	n/a	5.48e-01	1.610
280137089	ENSG00000259683	0	RP11-182J1.14	RP11-182J1.14	0	15	n/a	n/a	5.49e-01	1.610
279932328	ENSG00000238286	0	SLC35E1P1	solute carrier family 35, member E1 pseudogene 1	0	13	n/a	n/a	6.39e-01	1.610
1094750	ENSG00000139438	59105	C12orf34	chromosome 12 open reading frame 34	84915	12	n/a	n/a	6.37e-01	1.610
1094673	ENSG00000138829	2186	FBN2	fibrillin 2	2201	5	n/a	n/a	6.38e-01	1.609
1088775	ENSG00000090857	34355	PDPR	pyruvate dehydrogenase phosphatase regulatory subunit	55066	16	n/a	n/a	6.40e-01	1.609
1107019	ENSG00000225892	0	RP11-384K6.2	RP11-384K6.2	0	4	n/a	n/a	6.35e-01	1.608
1099593	ENSG00000169607	80894	CKAP2L	cytoskeleton associated protein 2-like	150468	2	n/a	n/a	4.33e-01	1.608
1099117	ENSG00000167670	9891	CHAF1A	chromatin assembly factor 1, subunit A (p150)	10036	19	n/a	n/a	5.63e-01	1.608
1094371	ENSG00000137337	9512	MDC1	mediator of DNA-damage checkpoint 1	9656	6	n/a	n/a	6.38e-01	1.608
1100726	ENSG00000174807	36402	CD248	CD248 molecule, endosialin	57124	11	n/a	n/a	6.90e-01	1.607
1095014	ENSG00000141314	81544	RHBDL3	rhomboid, veinlet-like 3 (Drosophila)	162494	17	n/a	n/a	5.72e-01	1.607
279850084	ENSG00000231007	0	CDC20P1	cell division cycle 20 homolog (S. cerevisiae) pseudogene 1	0	9	n/a	n/a	4.21e-01	1.606
279907713	ENSG00000236144	157122251	AD000090.2	AD000090.2	100506469	19	n/a	n/a	6.35e-01	1.605
1091290	ENSG00000115266	10151	APC2	adenomatosis polyposis coli 2	10297	19	n/a	n/a	5.49e-01	1.605
1087699	ENSG00000061273	31044	HDAC7	histone deacetylase 7	51564	12	n/a	n/a	6.29e-01	1.605
1104074	ENSG00000196810	0	C4orf42	chromosome 4 open reading frame 42	0	4	n/a	n/a	6.73e-01	1.604
1088125	ENSG00000074054	23087	CLASP1	cytoplasmic linker associated protein 1	23332	2	n/a	n/a	6.25e-01	1.604
1090515	ENSG00000109046	25867	WSB1	WD repeat and SOCS box containing 1	26118	17	n/a	n/a	4.12e-01	1.604
1108458	ENSG00000235471	0	AL033532.1	Uncharacterized protein	0	1	n/a	n/a	6.37e-01	1.604
1094822	ENSG00000139946	36437	PELI2	pellino homolog 2 (Drosophila)	57161	14	n/a	n/a	4.17e-01	1.603
1088166	ENSG00000075213	10224	SEMA3A	sema domain, immunoglobulin domain (Ig), short basic domain, secreted, (semaphorin) 3A	10371	7	n/a	n/a	5.57e-01	1.603
1107795	ENSG00000231121	0	RP1-34H18.1	RP1-34H18.1	0	12	n/a	n/a	4.27e-01	1.603
279772572	ENSG00000224101	0	AC009196.1	AC009196.1	0	7	n/a	n/a	4.11e-01	1.603
1096302	ENSG00000151208	9106	DLG5	discs, large homolog 5 (Drosophila)	9231	10	n/a	n/a	6.43e-01	1.602
279882232	ENSG00000233825	0	RP11-135A24.4	RP11-135A24.4	0	10	n/a	n/a	6.37e-01	1.602
1088714	ENSG00000089336	0	AC002115.6	AC002115.6	0	19	n/a	n/a	6.21e-01	1.601
279636847	ENSG00000198150	1001720	AC135178.1	HCG1985372Uncharacterized proteincDNA FLJ37541 fis, clone BRCAN2026340	100128288	17	n/a	n/a	6.22e-01	1.601
279857836	ENSG00000231686	0	RP1-203P18.1	RP1-203P18.1	0	X	n/a	n/a	5.65e-01	1.601
1094200	ENSG00000136490	56548	LIMD2	LIM domain containing 2	80774	17	n/a	n/a	6.61e-01	1.600
1101294	ENSG00000177728	9628	KIAA0195	KIAA0195	9772	17	n/a	n/a	6.36e-01	1.600
1101644	ENSG00000179899	0	PHC1P1	polyhomeotic homolog 1 (Drosophila) pseudogene 1	0	12	n/a	n/a	6.41e-01	1.600
1100983	ENSG00000176165	2274	FOXG1	forkhead box G1	2290	14	n/a	n/a	8.36e-01	1.600
1103123	ENSG00000186566	22886	GPATCH8	G patch domain containing 8	23131	17	n/a	n/a	6.37e-01	1.600
1104321	ENSG00000197576	3181	HOXA4	homeobox A4	3201	7	n/a	n/a	5.43e-01	1.600
1093233	ENSG00000130723	58922	PRRC2B	proline-rich coiled-coil 2B	84726	9	n/a	n/a	6.24e-01	1.599
280053453	ENSG00000253198	0	RP11-643N23.1	RP11-643N23.1	0	8	n/a	n/a	5.57e-01	1.599
279906433	ENSG00000236031	0	RP11-269F20.1	RP11-269F20.1	0	1	n/a	n/a	5.51e-01	1.599
1092376	ENSG00000124177	58392	CHD6	chromodomain helicase DNA binding protein 6	84181	20	n/a	n/a	5.82e-01	1.598
1096179	ENSG00000149679	57600	CABLES2	Cdk5 and Abl enzyme substrate 2	81928	20	n/a	n/a	7.09e-01	1.597
1097771	ENSG00000162738	36492	VANGL2	vang-like 2 (van gogh, Drosophila)	57216	1	n/a	n/a	6.39e-01	1.597
1087163	ENSG00000011426	33734	ANLN	anillin, actin binding protein	54443	7	n/a	n/a	4.13e-01	1.597
1093610	ENSG00000133030	22919	MPRIP	myosin phosphatase Rho interacting protein	23164	17	n/a	n/a	5.62e-01	1.597
280099072	ENSG00000256847	0	CTD-3110P2.2	CTD-3110P2.2	0	11	n/a	n/a	5.82e-01	1.597
1088818	ENSG00000091656	55579	ZFHX4	zinc finger homeobox 4	79776	8	n/a	n/a	4.21e-01	1.596
1096824	ENSG00000155592	109980	ZKSCAN2	zinc finger with KRAB and SCAN domains 2	342357	16	n/a	n/a	6.29e-01	1.596
280020553	ENSG00000249992	25656	TMEM158	transmembrane protein 158 (gene/pseudogene)	25907	3	n/a	n/a	5.58e-01	1.596
1101162	ENSG00000177084	5394	POLE	polymerase (DNA directed), epsilon	5426	12	n/a	n/a	6.33e-01	1.595
1092299	ENSG00000123485	34644	HJURP	Holliday junction recognition protein	55355	2	n/a	n/a	4.24e-01	1.595
280107576	ENSG00000257674	0	RP11-76E16.2	RP11-76E16.2	0	12	n/a	n/a	5.63e-01	1.595
279681458	ENSG00000204434	134046	POTEKP	POTE ankyrin domain family, member K, pseudogene	440915	2	n/a	n/a	6.33e-01	1.594
1094919	ENSG00000140557	8077	ST8SIA2	ST8 alpha-N-acetyl-neuraminide alpha-2,8-sialyltransferase 2	8128	15	n/a	n/a	5.74e-01	1.594
1087055	ENSG00000007545	36858	CRAMP1L	Crm, cramped-like (Drosophila)	57585	16	n/a	n/a	6.35e-01	1.594
1097658	ENSG00000162337	4016	LRP5	low density lipoprotein receptor-related protein 5	4041	11	n/a	n/a	6.35e-01	1.594
280137836	ENSG00000259729	0	RP5-977B1.12	RP5-977B1.12	0	20	n/a	n/a	6.46e-01	1.593
1088644	ENSG00000088305	1777	DNMT3B	DNA (cytosine-5-)-methyltransferase 3 beta	1789	20	n/a	n/a	6.21e-01	1.593
1095219	ENSG00000142871	3471	CYR61	cysteine-rich, angiogenic inducer, 61	3491	1	n/a	n/a	4.28e-01	1.592
1098507	ENSG00000165238	41769	WNK2	WNK lysine deficient protein kinase 2	65268	9	n/a	n/a	5.49e-01	1.592
1093044	ENSG00000129351	3584	ILF3	interleukin enhancer binding factor 3, 90kDa	3609	19	n/a	n/a	6.44e-01	1.592
279761862	ENSG00000223010	0	MIR1914	microRNA 1914	0	20	n/a	n/a	5.54e-01	1.591
1089595	ENSG00000102870	23116	ZNF629	zinc finger protein 629	23361	16	n/a	n/a	6.39e-01	1.591
1088555	ENSG00000085999	8378	RAD54L	RAD54-like (S. cerevisiae)	8438	1	n/a	n/a	5.57e-01	1.591
1094655	ENSG00000138771	36892	SHROOM3	shroom family member 3	57619	4	n/a	n/a	5.83e-01	1.591
280129162	ENSG00000259222	0	RP11-809H16.5	RP11-809H16.5	0	15	n/a	n/a	4.21e-01	1.591
1101719	ENSG00000180340	2519	FZD2	frizzled family receptor 2	2535	17	n/a	n/a	5.77e-01	1.591
279753311	ENSG00000221343	0	AC010422.1	AC010422.1	0	19	n/a	n/a	5.58e-01	1.591
1098968	ENSG00000167081	5058	PBX3	pre-B-cell leukemia homeobox 3	5090	9	n/a	n/a	4.17e-01	1.591
1093851	ENSG00000134686	1899	PHC2	polyhomeotic homolog 2 (Drosophila)	1912	1	n/a	n/a	6.92e-01	1.591
1088697	ENSG00000089154	10827	GCN1L1	GCN1 general control of amino-acid synthesis 1-like 1 (yeast)	10985	12	n/a	n/a	6.37e-01	1.591
1093607	ENSG00000133026	4602	MYH10	myosin, heavy chain 10, non-muscle	4628	17	n/a	n/a	6.25e-01	1.590
1103578	ENSG00000188536	3023	HBA2	hemoglobin, alpha 2	3040	16	n/a	n/a	4.19e-01	1.590
279946290	ENSG00000240211	0	RP11-758P17.3	RP11-758P17.3	0	7	n/a	n/a	4.13e-01	1.589
1092685	ENSG00000126001	11030	CEP250	centrosomal protein 250kDa	11190	20	n/a	n/a	5.49e-01	1.589
1091905	ENSG00000120071	94160	KIAA1267	KIAA1267	284058	17	n/a	n/a	6.61e-01	1.588
1088137	ENSG00000074410	767	CA12	carbonic anhydrase XII	771	15	n/a	n/a	5.85e-01	1.588
1100127	ENSG00000171848	6208	RRM2	ribonucleotide reductase M2	6241	2	n/a	n/a	4.36e-01	1.588
279829957	ENSG00000229186	0	ADAM1	ADAM metallopeptidase domain 1, pseudogene	0	12	n/a	n/a	6.30e-01	1.587
1088388	ENSG00000080845	22595	DLGAP4	discs, large (Drosophila) homolog-associated protein 4	22839	20	n/a	n/a	6.38e-01	1.587
1097445	ENSG00000160551	36824	TAOK1	TAO kinase 1	57551	17	n/a	n/a	4.39e-01	1.587
1104706	ENSG00000198728	8784	LDB1	LIM domain binding 1	8861	10	n/a	n/a	6.66e-01	1.587
1090707	ENSG00000110799	7407	VWF	von Willebrand factor	7450	12	n/a	n/a	5.71e-01	1.587
1087578	ENSG00000053254	1104	FOXN3	forkhead box N3	1112	14	n/a	n/a	5.48e-01	1.587
1087213	ENSG00000014164	22899	ZC3H3	zinc finger CCCH-type containing 3	23144	8	n/a	n/a	7.01e-01	1.587
1094451	ENSG00000137804	30685	NUSAP1	nucleolar and spindle associated protein 1	51203	15	n/a	n/a	4.46e-01	1.586
279789445	ENSG00000225578	0	NCBP2-AS1	NCBP2 antisense RNA 1 (non-protein coding)	0	3	n/a	n/a	6.40e-01	1.586
1107728	ENSG00000230715	0	RP11-274B21.4	RP11-274B21.4	0	7	n/a	n/a	5.49e-01	1.586
1100810	ENSG00000175215	9961	CTDSP2	CTD (carboxy-terminal domain, RNA polymerase II, polypeptide A) small phosphatase 2	10106	12	n/a	n/a	6.29e-01	1.585
1102516	ENSG00000184156	3761	KCNQ3	potassium voltage-gated channel, KQT-like subfamily, member 3	3786	8	n/a	n/a	5.49e-01	1.585
1088195	ENSG00000075702	94292	WDR62	WD repeat domain 62	284403	19	n/a	n/a	5.64e-01	1.585
1087822	ENSG00000065882	22971	TBC1D1	TBC1 (tre-2/USP6, BUB2, cdc16) domain family, member 1	23216	4	n/a	n/a	6.25e-01	1.585
1091157	ENSG00000114126	6987	TFDP2	transcription factor Dp-2 (E2F dimerization partner 2)	7029	3	n/a	n/a	5.48e-01	1.585
1095215	ENSG00000142798	3319	HSPG2	heparan sulfate proteoglycan 2	3339	1	n/a	n/a	6.40e-01	1.585
279736980	ENSG00000215105	0	TTC3P1	tetratricopeptide repeat domain 3 pseudogene 1	0	X	n/a	n/a	5.57e-01	1.584
279789762	ENSG00000225610	0	AC007679.3	AC007679.3	0	2	n/a	n/a	5.71e-01	1.584
1089957	ENSG00000105281	6474	SLC1A5	solute carrier family 1 (neutral amino acid transporter), member 5	6510	19	n/a	n/a	5.48e-01	1.584
1096016	ENSG00000148396	9775	SEC16A	SEC16 homolog A (S. cerevisiae)	9919	9	n/a	n/a	6.42e-01	1.584
1089135	ENSG00000100300	702	TSPO	translocator protein (18kDa)	706	22	n/a	n/a	6.21e-01	1.583
279767987	ENSG00000223764	0	RP11-54O7.3	RP11-54O7.3	0	1	n/a	n/a	5.83e-01	1.581
280059122	ENSG00000253618	0	RP11-394O4.4	RP11-394O4.4	0	5	n/a	n/a	6.32e-01	1.581
1095152	ENSG00000142303	57475	ADAMTS10	ADAM metallopeptidase with thrombospondin type 1 motif, 10	81794	19	n/a	n/a	5.50e-01	1.581
279720762	ENSG00000213307	0	RPL18P11	ribosomal protein L18 pseudogene 11	0	15	n/a	n/a	6.32e-01	1.581
1102601	ENSG00000184486	5422	POU3F2	POU class 3 homeobox 2	5454	6	n/a	n/a	4.35e-01	1.580
1104804	ENSG00000198901	8935	PRC1	protein regulator of cytokinesis 1	9055	15	n/a	n/a	4.32e-01	1.579
1097504	ENSG00000160949	4765	TONSL	tonsoku-like, DNA repair protein	4796	8	n/a	n/a	6.90e-01	1.579
279822337	ENSG00000228492	0	RAB11FIP1P1	RAB11 family interacting protein 1 (class I) pseudogene 1	0	X	n/a	n/a	6.21e-01	1.579
1101634	ENSG00000179837	29625	RBM15B	RNA binding motif protein 15B	29890	3	n/a	n/a	7.20e-01	1.579
1090005	ENSG00000105486	3953	LIG1	ligase I, DNA, ATP-dependent	3978	19	n/a	n/a	6.29e-01	1.579
1101234	ENSG00000177463	7139	NR2C2	nuclear receptor subfamily 2, group C, member 2	7182	3	n/a	n/a	5.62e-01	1.579
1088794	ENSG00000091136	3887	LAMB1	laminin, beta 1	3912	7	n/a	n/a	6.29e-01	1.578
279851873	ENSG00000231165	0	RP11-384P7.3	RP11-384P7.3	0	9	n/a	n/a	5.62e-01	1.578
280061257	ENSG00000253744	0	AC025442.3	AC025442.3	0	5	n/a	n/a	5.65e-01	1.578
1101861	ENSG00000181090	55616	EHMT1	euchromatic histone-lysine N-methyltransferase 1	79813	9	n/a	n/a	6.32e-01	1.578
1098311	ENSG00000164442	10223	CITED2	Cbp/p300-interacting transactivator, with Glu/Asp-rich carboxy-terminal domain, 2	10370	6	n/a	n/a	5.57e-01	1.578
1098409	ENSG00000164853	109828	UNCX	UNC homeobox	340260	7	n/a	n/a	5.49e-01	1.578
1094628	ENSG00000138670	81098	RASGEF1B	RasGEF domain family, member 1B	153020	4	n/a	n/a	6.38e-01	1.578
280020311	ENSG00000249962	0	RP11-80H5.5	RP11-80H5.5	0	10	n/a	n/a	5.83e-01	1.577
1088583	ENSG00000086758	9930	HUWE1	HECT, UBA and WWE domain containing 1	10075	X	n/a	n/a	6.38e-01	1.577
1104429	ENSG00000197901	9221	SLC22A6	solute carrier family 22 (organic anion transporter), member 6	9356	11	n/a	n/a	5.48e-01	1.576
1098365	ENSG00000164684	152156	ZNF704	zinc finger protein 704	619279	8	n/a	n/a	5.49e-01	1.576
279520315	ENSG00000182873	0	RP11-181G12.2	RP11-181G12.2	0	1	n/a	n/a	6.41e-01	1.576
1095161	ENSG00000142449	58668	FBN3	fibrillin 3	84467	19	n/a	n/a	5.48e-01	1.575
280088647	ENSG00000255629	0	RP11-196H14.3	RP11-196H14.3	0	12	n/a	n/a	6.41e-01	1.575
279948187	ENSG00000240401	0	AC012358.8	AC012358.8	0	2	n/a	n/a	4.19e-01	1.575
1091390	ENSG00000115844	1734	DLX2	distal-less homeobox 2	1746	2	n/a	n/a	4.53e-01	1.574
279942507	ENSG00000239718	157129265	HLTF-AS1	HLTF antisense RNA 1 (non-protein coding)	100873945	3	n/a	n/a	5.56e-01	1.574
279705452	ENSG00000207066	26545	SNORD50A	small nucleolar RNA, C/D box 50A	26799	6	n/a	n/a	6.35e-01	1.574
1104793	ENSG00000198885	80924	ITPRIPL1	inositol 1,4,5-trisphosphate receptor interacting protein-like 1	150771	2	n/a	n/a	5.63e-01	1.573
279489730	ENSG00000178631	0	ACTG1P1	actin, gamma 1 pseudogene 1	0	3	n/a	n/a	4.49e-01	1.573
1095080	ENSG00000141622	149622	RNF165	ring finger protein 165	494470	18	n/a	n/a	5.76e-01	1.572
1105662	ENSG00000206203	23371	TSSK2	testis-specific serine kinase 2	23617	22	n/a	n/a	8.11e-01	1.572
1104106	ENSG00000196924	2300	FLNA	filamin A, alpha	2316	X	n/a	n/a	5.57e-01	1.572
280094015	ENSG00000256225	0	AL590710.1	AL590710.1	0	9	n/a	n/a	6.98e-01	1.572
1099172	ENSG00000167840	7731	ZNF232	zinc finger protein 232	7775	17	n/a	n/a	6.34e-01	1.571
280021880	ENSG00000250091	0	DNAH10OS	dynein, axonemal, heavy chain 10 opposite strand	0	12	n/a	n/a	5.48e-01	1.571
279850307	ENSG00000231025	0	RP11-175O19.4	RP11-175O19.4	0	10	n/a	n/a	6.43e-01	1.570
279500265	ENSG00000180139	1016113	RP11-399O19.5	RP11-399O19.5	100132116	10	n/a	n/a	4.29e-01	1.570
279478771	ENSG00000177133	133718	RP1-163G9.1	RP1-163G9.1	440556	1	n/a	n/a	5.50e-01	1.570
1093125	ENSG00000130164	3924	LDLR	low density lipoprotein receptor	3949	19	n/a	n/a	7.06e-01	1.570
1106520	ENSG00000221866	60065	PLXNA4	plexin A4	91584	7	n/a	n/a	5.51e-01	1.570
1101177	ENSG00000177169	8350	ULK1	unc-51-like kinase 1 (C. elegans)	8408	12	n/a	n/a	6.37e-01	1.569
280050684	ENSG00000252907	0	AC105129.1	AC105129.1	0	15	n/a	n/a	5.61e-01	1.569
279759398	ENSG00000222309	0	AL391839.1	AL391839.1	0	10	n/a	n/a	5.72e-01	1.567
1091027	ENSG00000112984	9967	KIF20A	kinesin family member 20A	10112	5	n/a	n/a	4.32e-01	1.567
1104701	ENSG00000198720	79038	ANKRD13B	ankyrin repeat domain 13B	124930	17	n/a	n/a	5.67e-01	1.567
279789679	ENSG00000225603	0	RP11-325P15.1	RP11-325P15.1	0	1	n/a	n/a	5.76e-01	1.567
1088724	ENSG00000089685	329	BIRC5	baculoviral IAP repeat containing 5	332	17	n/a	n/a	4.37e-01	1.566
1103991	ENSG00000196576	23407	PLXNB2	plexin B2	23654	22	n/a	n/a	6.38e-01	1.566
1102445	ENSG00000183793	1003245	RP11-82O18.1	Uncharacterized protein	100288332	16	n/a	n/a	6.28e-01	1.565
1102439	ENSG00000183779	55940	ZNF703	zinc finger protein 703	80139	8	n/a	n/a	5.67e-01	1.565
1105897	ENSG00000213722	23318	DDAH2	dimethylarginine dimethylaminohydrolase 2	23564	6	n/a	n/a	6.38e-01	1.565
1103021	ENSG00000186174	93860	BCL9L	B-cell CLL/lymphoma 9-like	283149	11	n/a	n/a	5.83e-01	1.564
1088978	ENSG00000099381	9595	SETD1A	SET domain containing 1A	9739	16	n/a	n/a	5.84e-01	1.564
1096395	ENSG00000151849	35123	CENPJ	centromere protein J	55835	13	n/a	n/a	5.49e-01	1.564
1105803	ENSG00000213024	23389	NUP62	nucleoporin 62kDa	23636	19	n/a	n/a	6.38e-01	1.563
1108892	ENSG00000239306	10285	RBM14	RNA binding motif protein 14	10432	11	n/a	n/a	6.87e-01	1.563
279750395	ENSG00000220267	0	ACTBP8	actin, beta pseudogene 8	0	6	n/a	n/a	4.21e-01	1.562
1099856	ENSG00000170776	11054	AKAP13	A kinase (PRKA) anchor protein 13	11214	15	n/a	n/a	6.43e-01	1.562
279918691	ENSG00000237161	0	RP11-32B5.1	RP11-32B5.1	0	15	n/a	n/a	4.15e-01	1.562
280062799	ENSG00000253866	0	TMEM97P2	transmembrane protein 97 pseudogene 2	0	8	n/a	n/a	5.63e-01	1.561
1103590	ENSG00000188599	0	NPIPP1	nuclear pore complex interacting protein pseudogene 1	0	16	n/a	n/a	5.84e-01	1.560
280080203	ENSG00000255050	0	RP11-661A12.9	RP11-661A12.9	0	8	n/a	n/a	6.30e-01	1.560
1086933	ENSG00000004975	1844	DVL2	dishevelled, dsh homolog 2 (Drosophila)	1856	17	n/a	n/a	6.38e-01	1.559
1093224	ENSG00000130702	3886	LAMA5	laminin, alpha 5	3911	20	n/a	n/a	6.45e-01	1.559
1090586	ENSG00000109685	7425	WHSC1	Wolf-Hirschhorn syndrome candidate 1	7468	4	n/a	n/a	6.25e-01	1.559
280077520	ENSG00000254898	0	RP11-513D5.2	RP11-513D5.2	0	8	n/a	n/a	5.67e-01	1.558
1093236	ENSG00000130726	10010	TRIM28	tripartite motif containing 28	10155	19	n/a	n/a	7.25e-01	1.558
1094913	ENSG00000140534	59901	C15orf42	chromosome 15 open reading frame 42	90381	15	n/a	n/a	5.70e-01	1.558
1087157	ENSG00000011304	5693	PTBP1	polypyrimidine tract binding protein 1	5725	19	n/a	n/a	5.68e-01	1.558
1091979	ENSG00000120685	56010	PROSER1	proline and serine rich 1	80209	13	n/a	n/a	5.83e-01	1.557
1096145	ENSG00000149503	3594	INCENP	inner centromere protein antigens 135/155kDa	3619	11	n/a	n/a	5.68e-01	1.557
1103718	ENSG00000189057	119465	FAM111B	family with sequence similarity 111, member B	374393	11	n/a	n/a	4.20e-01	1.556
280008835	ENSG00000249031	0	SUMO2P6	SMT3 suppressor of mif two 3 homolog 2 (S. cerevisiae) pseudogene 6	0	5	n/a	n/a	6.27e-01	1.556
1104181	ENSG00000197136	124961	PCNXL3	pecanex-like 3 (Drosophila)	399909	11	n/a	n/a	6.93e-01	1.555
279898994	ENSG00000235298	0	RP11-575L7.8	RP11-575L7.8	0	9	n/a	n/a	6.34e-01	1.554
1096989	ENSG00000156983	7816	BRPF1	bromodomain and PHD finger containing, 1	7862	3	n/a	n/a	6.33e-01	1.554
279708735	ENSG00000207636	1013208	MIR631	microRNA 631	693216	15	n/a	n/a	5.49e-01	1.554
1093884	ENSG00000134871	1275	COL4A2	collagen, type IV, alpha 2	1284	13	n/a	n/a	6.44e-01	1.554
279236391	ENSG00000155254	57984	MARVELD1	MARVEL domain containing 1	83742	10	n/a	n/a	8.66e-01	1.554
1104030	ENSG00000196670	165058	ZFP62	zinc finger protein 62 homolog (mouse)	643836	5	n/a	n/a	5.85e-01	1.554
1094945	ENSG00000140829	9641	DHX38	DEAH (Asp-Glu-Ala-His) box polypeptide 38	9785	16	n/a	n/a	6.45e-01	1.553
1090125	ENSG00000105997	3180	HOXA3	homeobox A3	3200	7	n/a	n/a	5.36e-01	1.553
1087164	ENSG00000011451	37339	WIZ	widely interspaced zinc finger motifs	58525	19	n/a	n/a	6.28e-01	1.553
1089070	ENSG00000100101	0	NOL12	nucleolar protein 12	0	22	n/a	n/a	5.63e-01	1.553
1087695	ENSG00000060749	55635	QSER1	glutamine and serine rich 1	79832	11	n/a	n/a	4.24e-01	1.553
279871740	ENSG00000232907	0	RP5-977B1.7	RP5-977B1.7	0	20	n/a	n/a	6.20e-01	1.552
1092338	ENSG00000123908	26906	EIF2C2	eukaryotic translation initiation factor 2C, 2	27161	8	n/a	n/a	5.48e-01	1.551
1092762	ENSG00000126787	9643	DLGAP5	discs, large (Drosophila) homolog-associated protein 5	9787	14	n/a	n/a	4.42e-01	1.551
1089132	ENSG00000100297	4149	MCM5	minichromosome maintenance complex component 5	4174	22	n/a	n/a	5.49e-01	1.551
279750954	ENSG00000220771	0	RP3-322L4.2	RP3-322L4.2	0	6	n/a	n/a	5.44e-01	1.550
280024548	ENSG00000250309	0	CTC-345K18.2	CTC-345K18.2	0	5	n/a	n/a	6.38e-01	1.550
1095076	ENSG00000141577	22749	AZI1	5-azacytidine induced 1	22994	17	n/a	n/a	5.63e-01	1.550
1096014	ENSG00000148384	35903	INPP5E	inositol polyphosphate-5-phosphatase, 72 kDa	56623	9	n/a	n/a	6.35e-01	1.550
1099426	ENSG00000168887	123225	C2orf68	chromosome 2 open reading frame 68	388969	2	n/a	n/a	6.38e-01	1.550
1096425	ENSG00000152117	80925	AC093838.4	AC093838.4	150776	2	n/a	n/a	6.23e-01	1.549
1108514	ENSG00000235878	0	AP001468.1	Uncharacterized protein	0	21	n/a	n/a	5.97e-01	1.549
1093098	ENSG00000129933	23138	MAU2	MAU2 chromatid cohesion factor homolog (C. elegans)	23383	19	n/a	n/a	8.09e-01	1.549
1095183	ENSG00000142599	470	RERE	arginine-glutamic acid dipeptide (RE) repeats	473	1	n/a	n/a	6.29e-01	1.549
279711783	ENSG00000211553	0	AC118278.1	AC118278.1	0	4	n/a	n/a	6.22e-01	1.549
279910030	ENSG00000236370	157123347	RP11-574K11.16	RP11-574K11.16	100507331	10	n/a	n/a	6.28e-01	1.548
1095179	ENSG00000142549	126118	IGLON5	IgLON family member 5	402665	19	n/a	n/a	6.07e-01	1.548
1105956	ENSG00000213977	29842	TAX1BP3	Tax1 (human T-cell leukemia virus type I) binding protein 3	30851	17	n/a	n/a	6.39e-01	1.548
1089661	ENSG00000103197	7206	TSC2	tuberous sclerosis 2	7249	16	n/a	n/a	6.33e-01	1.548
1089299	ENSG00000100982	40578	PCIF1	PDX1 C-terminal inhibiting factor 1	63935	20	n/a	n/a	6.93e-01	1.547
1104190	ENSG00000197162	80533	ZNF785	zinc finger protein 785	146540	16	n/a	n/a	5.48e-01	1.547
280012176	ENSG00000249331	0	Z83851.2	Z83851.2	0	22	n/a	n/a	4.20e-01	1.547
1101667	ENSG00000179981	10048	TSHZ1	teashirt zinc finger homeobox 1	10194	18	n/a	n/a	5.67e-01	1.546
1100567	ENSG00000173898	6672	SPTBN2	spectrin, beta, non-erythrocytic 2	6712	11	n/a	n/a	5.44e-01	1.546
1093242	ENSG00000130749	22966	ZC3H4	zinc finger CCCH-type containing 4	23211	19	n/a	n/a	6.22e-01	1.546
280023502	ENSG00000250240	0	CTD-2154I11.2	CTD-2154I11.2	0	5	n/a	n/a	5.78e-01	1.545
1093219	ENSG00000130684	25901	ZNF337	zinc finger protein 337	26152	20	n/a	n/a	6.37e-01	1.545
280038109	ENSG00000251390	0	RP11-276A18.2	RP11-276A18.2	0	20	n/a	n/a	6.39e-01	1.544
279942946	ENSG00000239791	0	AC002310.7	AC002310.7	0	16	n/a	n/a	5.49e-01	1.544
279902412	ENSG00000235635	0	AC016644.1	AC016644.1	0	5	n/a	n/a	6.33e-01	1.544
279886041	ENSG00000234171	157121707	AC108488.3	AC108488.3	100506054	2	n/a	n/a	5.66e-01	1.544
279769552	ENSG00000223901	0	AP001469.5	AP001469.5	0	21	n/a	n/a	6.29e-01	1.543
1096072	ENSG00000148843	22739	PDCD11	programmed cell death 11	22984	10	n/a	n/a	6.37e-01	1.543
279490113	ENSG00000178715	0	RP11-169K16.8	RP11-169K16.8	0	1	n/a	n/a	5.48e-01	1.543
1104036	ENSG00000196690	0	BX284668.1	BX284668.1	0	1	n/a	n/a	5.50e-01	1.542
1091196	ENSG00000114541	22905	FRMD4B	FERM domain containing 4B	23150	3	n/a	n/a	6.84e-01	1.542
1088549	ENSG00000085840	4966	ORC1	origin recognition complex, subunit 1	4998	1	n/a	n/a	5.43e-01	1.542
1087065	ENSG00000008083	3695	JARID2	jumonji, AT rich interactive domain 2	3720	6	n/a	n/a	6.42e-01	1.542
280069643	ENSG00000254353	0	RP11-195E2.4	RP11-195E2.4	0	5	n/a	n/a	6.35e-01	1.542
1088722	ENSG00000089639	30772	GMIP	GEM interacting protein	51291	19	n/a	n/a	6.36e-01	1.542
1097593	ENSG00000161847	79085	RAVER1	ribonucleoprotein, PTB-binding 1	125950	19	n/a	n/a	6.91e-01	1.542
279821554	ENSG00000228417	0	RP11-549L6.3	RP11-549L6.3	0	10	n/a	n/a	6.28e-01	1.542
280129084	ENSG00000259218	0	RP11-429B14.2	RP11-429B14.2	0	15	n/a	n/a	6.29e-01	1.541
1088854	ENSG00000092470	55770	WDR76	WD repeat domain 76	79968	15	n/a	n/a	4.14e-01	1.541
279744337	ENSG00000216133	0	MIR939	microRNA 939	0	8	n/a	n/a	7.88e-01	1.541
280076770	ENSG00000254849	0	MIR939	MIR939	0	8	n/a	n/a	8.03e-01	1.541
1096110	ENSG00000149256	25760	ODZ4	odz, odd Oz/ten-m homolog 4 (Drosophila)	26011	11	n/a	n/a	6.27e-01	1.541
1095728	ENSG00000146083	22594	RNF44	ring finger protein 44	22838	5	n/a	n/a	6.37e-01	1.540
1088127	ENSG00000074181	4823	NOTCH3	notch 3	4854	19	n/a	n/a	6.27e-01	1.540
1099606	ENSG00000169679	695	BUB1	budding uninhibited by benzimidazoles 1 homolog (yeast)	699	2	n/a	n/a	4.32e-01	1.540
1095623	ENSG00000145386	885	CCNA2	cyclin A2	890	4	n/a	n/a	4.43e-01	1.539
1087467	ENSG00000043355	7503	ZIC2	Zic family member 2	7546	13	n/a	n/a	4.39e-01	1.539
1092001	ENSG00000120802	7069	TMPO	thymopoietin	7112	12	n/a	n/a	4.43e-01	1.539
1091530	ENSG00000116852	22801	KIF21B	kinesin family member 21B	23046	1	n/a	n/a	5.62e-01	1.539
1087833	ENSG00000066084	36882	DIP2B	DIP2 disco-interacting protein 2 homolog B (Drosophila)	57609	12	n/a	n/a	5.49e-01	1.539
1103888	ENSG00000196313	9739	POM121	POM121 membrane glycoprotein	9883	7	n/a	n/a	6.63e-01	1.539
1096361	ENSG00000151640	10423	DPYSL4	dihydropyrimidinase-like 4	10570	10	n/a	n/a	6.38e-01	1.538
280122303	ENSG00000258830	0	RP11-123K3.4	RP11-123K3.4	0	12	n/a	n/a	6.25e-01	1.537
1090813	ENSG00000111642	1100	CHD4	chromodomain helicase DNA binding protein 4	1108	12	n/a	n/a	5.65e-01	1.537
1089938	ENSG00000105204	9026	DYRK1B	dual-specificity tyrosine-(Y)-phosphorylation regulated kinase 1B	9149	19	n/a	n/a	6.37e-01	1.537
1095013	ENSG00000141298	59619	SSH2	slingshot homolog 2 (Drosophila)	85464	17	n/a	n/a	5.86e-01	1.537
280125267	ENSG00000258995	0	RP11-1112J20.1	RP11-1112J20.1	0	14	n/a	n/a	5.58e-01	1.537
279738854	ENSG00000215283	0	HMGB3P24	high mobility group box 3 pseudogene 24	0	9	n/a	n/a	5.49e-01	1.537
279998646	ENSG00000248201	0	RP4-671G15.3	RP4-671G15.3	0	1	n/a	n/a	6.33e-01	1.536
1095135	ENSG00000142178	80847	SIK1	salt-inducible kinase 1	150094	21	n/a	n/a	6.43e-01	1.536
1104168	ENSG00000197102	1766	DYNC1H1	dynein, cytoplasmic 1, heavy chain 1	1778	14	n/a	n/a	6.22e-01	1.536
280060602	ENSG00000253729	5559	PRKDC	protein kinase, DNA-activated, catalytic polypeptide	5591	8	n/a	n/a	5.49e-01	1.536
1088008	ENSG00000070814	6909	TCOF1	Treacher Collins-Franceschetti syndrome 1	6949	5	n/a	n/a	5.88e-01	1.535
280096027	ENSG00000256463	0	SALL3	sal-like 3 (Drosophila)	0	18	n/a	n/a	5.43e-01	1.535
1102479	ENSG00000183960	79462	KCNH8	potassium voltage-gated channel, subfamily H (eag-related), member 8	131096	3	n/a	n/a	6.40e-01	1.535
279906666	ENSG00000236051	157129802	MYCBP2-AS1	MYCBP2 antisense RNA 1 (non-protein coding)	100874212	13	n/a	n/a	5.48e-01	1.535
1092777	ENSG00000126883	7973	NUP214	nucleoporin 214kDa	8021	9	n/a	n/a	6.59e-01	1.535
1095327	ENSG00000143442	22881	POGZ	pogo transposable element with ZNF domain	23126	1	n/a	n/a	6.36e-01	1.535
1090038	ENSG00000105641	6492	SLC5A5	solute carrier family 5 (sodium iodide symporter), member 5	6528	19	n/a	n/a	6.41e-01	1.535
280091263	ENSG00000255906	0	RP11-522N14.1	RP11-522N14.1	0	12	n/a	n/a	6.37e-01	1.534
1094679	ENSG00000138944	59523	KIAA1644	KIAA1644	85352	22	n/a	n/a	4.16e-01	1.534
1089290	ENSG00000100918	9841	REC8	REC8 homolog (yeast)	9985	14	n/a	n/a	7.63e-01	1.533
1088590	ENSG00000087074	23398	PPP1R15A	protein phosphatase 1, regulatory subunit 15A	23645	19	n/a	n/a	6.43e-01	1.533
279774600	ENSG00000224280	0	AC005014.5	AC005014.5	0	7	n/a	n/a	6.81e-01	1.533
280131720	ENSG00000259366	0	CTD-2647L4.4	CTD-2647L4.4	0	8	n/a	n/a	5.42e-01	1.533
1093720	ENSG00000133958	36851	UNC79	unc-79 homolog (C. elegans)	57578	14	n/a	n/a	6.37e-01	1.533
1101147	ENSG00000176994	80120	SMCR8	Smith-Magenis syndrome chromosome region, candidate 8	140775	17	n/a	n/a	5.70e-01	1.533
1099671	ENSG00000169925	7971	BRD3	bromodomain containing 3	8019	9	n/a	n/a	6.22e-01	1.533
1092853	ENSG00000127663	22785	KDM4B	lysine (K)-specific demethylase 4B	23030	19	n/a	n/a	6.41e-01	1.532
1089356	ENSG00000101216	25954	GMEB2	glucocorticoid modulatory element binding protein 2	26205	20	n/a	n/a	6.40e-01	1.532
1095340	ENSG00000143494	55608	VASH2	vasohibin 2	79805	1	n/a	n/a	6.30e-01	1.532
1087988	ENSG00000070476	55200	ZXDC	ZXD family zinc finger C	79364	3	n/a	n/a	6.59e-01	1.531
1095916	ENSG00000147548	34193	WHSC1L1	Wolf-Hirschhorn syndrome candidate 1-like 1	54904	8	n/a	n/a	5.60e-01	1.530
1093666	ENSG00000133422	22636	MORC2	MORC family CW-type zinc finger 2	22880	22	n/a	n/a	6.36e-01	1.530
1108731	ENSG00000237240	0	U47924.25	Uncharacterized protein	0	12	n/a	n/a	5.71e-01	1.530
1096139	ENSG00000149480	9095	MTA2	metastasis associated 1 family, member 2	9219	11	n/a	n/a	6.37e-01	1.530
279939042	ENSG00000239323	0	CTD-2213F21.1	CTD-2213F21.1	0	14	n/a	n/a	5.36e-01	1.529
1098361	ENSG00000164663	25611	USP49	ubiquitin specific peptidase 49	25862	6	n/a	n/a	5.60e-01	1.529
1088944	ENSG00000096696	1820	DSP	desmoplakin	1832	6	n/a	n/a	6.90e-01	1.528
1105745	ENSG00000212747	134611	FAM127C	family with sequence similarity 127, member C	441518	X	n/a	n/a	6.41e-01	1.528
279708301	ENSG00000207570	128157	MIR9-2	microRNA 9-2	407047	5	n/a	n/a	5.49e-01	1.528
1088518	ENSG00000084774	786	CAD	carbamoyl-phosphate synthetase 2, aspartate transcarbamylase, and dihydroorotase	790	2	n/a	n/a	7.47e-01	1.528
1104173	ENSG00000197119	78939	SLC25A29	solute carrier family 25, member 29	123096	14	n/a	n/a	5.54e-01	1.527
1091524	ENSG00000116809	7665	ZBTB17	zinc finger and BTB domain containing 17	7709	1	n/a	n/a	6.38e-01	1.527
1103583	ENSG00000188559	36462	RALGAPA2	Ral GTPase activating protein, alpha subunit 2 (catalytic)	57186	20	n/a	n/a	6.39e-01	1.527
1089384	ENSG00000101333	5300	PLCB4	phospholipase C, beta 4	5332	20	n/a	n/a	5.56e-01	1.526
1092873	ENSG00000127946	3074	HIP1	huntingtin interacting protein 1	3092	7	n/a	n/a	6.21e-01	1.526
280128501	ENSG00000259179	0	RP11-126F18.1	RP11-126F18.1	0	15	n/a	n/a	4.49e-01	1.526
279974474	ENSG00000243371	0	AL160059.2	AL160059.2	0	1	n/a	n/a	5.63e-01	1.526
1103907	ENSG00000196361	1980	ELAVL3	ELAV (embryonic lethal, abnormal vision, Drosophila)-like 3 (Hu antigen C)	1995	19	n/a	n/a	5.63e-01	1.526
279895819	ENSG00000235008	0	RP3-497J21.1	RP3-497J21.1	0	6	n/a	n/a	5.56e-01	1.526
1093021	ENSG00000129173	55536	E2F8	E2F transcription factor 8	79733	11	n/a	n/a	5.46e-01	1.526
280097451	ENSG00000256628	0	RP11-454H13.5	RP11-454H13.5	0	3	n/a	n/a	6.40e-01	1.526
1090102	ENSG00000105880	1737	DLX5	distal-less homeobox 5	1749	7	n/a	n/a	4.53e-01	1.526
1100080	ENSG00000171634	2171	BPTF	bromodomain PHD finger transcription factor	2186	17	n/a	n/a	5.50e-01	1.525
279950381	ENSG00000240652	0	RP11-832N8.1	RP11-832N8.1	0	11	n/a	n/a	5.65e-01	1.525
279826150	ENSG00000228830	0	RP4-781K5.2	RP4-781K5.2	0	1	n/a	n/a	6.37e-01	1.524
1097572	ENSG00000161640	76984	SIGLEC11	sialic acid binding Ig-like lectin 11	114132	19	n/a	n/a	5.97e-01	1.524
1089186	ENSG00000100422	41354	CERK	ceramide kinase	64781	22	n/a	n/a	5.59e-01	1.524
279780486	ENSG00000224789	0	AC012363.4	AC012363.4	0	2	n/a	n/a	4.19e-01	1.524
1101673	ENSG00000180035	83479	ZNF48	zinc finger protein 48	197407	16	n/a	n/a	6.93e-01	1.524
1100232	ENSG00000172292	90133	CERS6	ceramide synthase 6	253782	2	n/a	n/a	4.13e-01	1.523
280095940	ENSG00000256448	0	RP11-809N8.4	RP11-809N8.4	0	11	n/a	n/a	5.49e-01	1.523
1100902	ENSG00000175727	22633	MLXIP	MLX interacting protein	22877	12	n/a	n/a	5.67e-01	1.522
1106041	ENSG00000214289	0	RPL39P5	ribosomal protein L39 pseudogene 5	0	3	n/a	n/a	6.22e-01	1.522
1095531	ENSG00000144674	2786	GOLGA4	golgin A4	2803	3	n/a	n/a	5.46e-01	1.522
1094611	ENSG00000138617	34245	PARP16	poly (ADP-ribose) polymerase family, member 16	54956	15	n/a	n/a	6.61e-01	1.522
1090590	ENSG00000109736	10081	MFSD10	major facilitator superfamily domain containing 10	10227	4	n/a	n/a	5.64e-01	1.522
1089765	ENSG00000104147	11174	OIP5	Opa interacting protein 5	11339	15	n/a	n/a	5.46e-01	1.522
1086944	ENSG00000005156	3955	LIG3	ligase III, DNA, ATP-dependent	3980	17	n/a	n/a	6.24e-01	1.521
1101140	ENSG00000176973	23379	FAM89B	family with sequence similarity 89, member B	23625	11	n/a	n/a	5.83e-01	1.521
1104772	ENSG00000198846	9616	TOX	thymocyte selection-associated high mobility group box	9760	8	n/a	n/a	4.36e-01	1.521
1093189	ENSG00000130517	34147	PGPEP1	pyroglutamyl-peptidase I	54858	19	n/a	n/a	5.85e-01	1.521
280044391	ENSG00000251994	0	U2	U2 spliceosomal RNA	0	18	n/a	n/a	6.40e-01	1.521
279962627	ENSG00000242073	0	AC006014.7	AC006014.7	0	7	n/a	n/a	6.36e-01	1.521
1104661	ENSG00000198604	11017	BAZ1A	bromodomain adjacent to zinc finger domain, 1A	11177	14	n/a	n/a	4.21e-01	1.521
279882924	ENSG00000233885	0	YEATS2-AS1	YEATS2 antisense RNA 1 (non-protein coding)	0	3	n/a	n/a	6.63e-01	1.520
280067956	ENSG00000254230	0	RP11-582J16.3	RP11-582J16.3	0	8	n/a	n/a	6.38e-01	1.520
1091394	ENSG00000115884	6346	SDC1	syndecan 1	6382	2	n/a	n/a	6.70e-01	1.519
1098188	ENSG00000164082	2895	GRM2	glutamate receptor, metabotropic 2	2912	3	n/a	n/a	4.14e-01	1.519
1104643	ENSG00000198561	1489	CTNND1	catenin (cadherin-associated protein), delta 1	1500	11	n/a	n/a	5.49e-01	1.519
1100056	ENSG00000171532	4735	NEUROD2	neurogenic differentiation 2	4761	17	n/a	n/a	4.26e-01	1.519
1104815	ENSG00000198920	9707	KIAA0753	KIAA0753	9851	17	n/a	n/a	6.41e-01	1.519
1091552	ENSG00000116991	36841	SIPA1L2	signal-induced proliferation-associated 1 like 2	57568	1	n/a	n/a	5.47e-01	1.519
1100411	ENSG00000173120	22747	KDM2A	lysine (K)-specific demethylase 2A	22992	11	n/a	n/a	6.36e-01	1.519
1099600	ENSG00000169635	22874	HIC2	hypermethylated in cancer 2	23119	22	n/a	n/a	5.63e-01	1.518
1096222	ENSG00000150361	36899	KLHL1	kelch-like 1 (Drosophila)	57626	13	n/a	n/a	4.37e-01	1.518
279901831	ENSG00000235579	0	AC007283.4	AC007283.4	0	2	n/a	n/a	6.28e-01	1.518
279484224	ENSG00000177820	0	AC004917.1	AC004917.1	0	7	n/a	n/a	5.59e-01	1.518
279798617	ENSG00000226359	0	AC055811.5	AC055811.5	0	17	n/a	n/a	6.21e-01	1.517
280098691	ENSG00000256786	0	AP001029.2	AP001029.2	0	18	n/a	n/a	6.39e-01	1.517
279656419	ENSG00000199023	0	MIR339	microRNA 339	0	7	n/a	n/a	6.23e-01	1.517
279853522	ENSG00000231300	0	EZH2P1	enhancer of zeste homolog 2 (Drosophila) pseudogene 1	0	21	n/a	n/a	4.25e-01	1.517
280103888	ENSG00000257331	0	RP11-478B9.3	RP11-478B9.3	0	12	n/a	n/a	4.11e-01	1.517
1089056	ENSG00000100060	4217	MFNG	MFNG O-fucosylpeptide 3-beta-N-acetylglucosaminyltransferase	4242	22	n/a	n/a	4.21e-01	1.517
1092179	ENSG00000122515	57879	ZMIZ2	zinc finger, MIZ-type containing 2	83637	7	n/a	n/a	5.76e-01	1.517
1091460	ENSG00000116299	36808	KIAA1324	KIAA1324	57535	1	n/a	n/a	6.33e-01	1.517
1104060	ENSG00000196767	5424	POU3F4	POU class 3 homeobox 4	5456	X	n/a	n/a	4.47e-01	1.516
1102592	ENSG00000184445	9591	KNTC1	kinetochore associated 1	9735	12	n/a	n/a	5.46e-01	1.516
279928040	ENSG00000237931	0	RP11-469E19.1	RP11-469E19.1	0	X	n/a	n/a	4.45e-01	1.516
1103701	ENSG00000188994	22791	ZNF292	zinc finger protein 292	23036	6	n/a	n/a	4.13e-01	1.516
1097628	ENSG00000162063	894	CCNF	cyclin F	899	16	n/a	n/a	6.37e-01	1.515
1088551	ENSG00000085872	10376	CHERP	calcium homeostasis endoplasmic reticulum protein	10523	19	n/a	n/a	6.42e-01	1.515
279941988	ENSG00000239665	0	RP11-295P9.3	RP11-295P9.3	0	10	n/a	n/a	6.26e-01	1.515
1094778	ENSG00000139631	30861	CSAD	cysteine sulfinic acid decarboxylase	51380	12	n/a	n/a	4.12e-01	1.515
1091021	ENSG00000112941	10886	PAPD7	PAP associated domain containing 7	11044	5	n/a	n/a	6.41e-01	1.514
280118831	ENSG00000258634	0	RP4-773N10.4	RP4-773N10.4	0	1	n/a	n/a	6.30e-01	1.514
1097048	ENSG00000157456	9010	CCNB2	cyclin B2	9133	15	n/a	n/a	4.46e-01	1.514
280100574	ENSG00000257000	0	RP13-820C6.2	RP13-820C6.2	0	12	n/a	n/a	6.36e-01	1.514
1088486	ENSG00000083842	7511	ZNF8	zinc finger protein 8	7554	19	n/a	n/a	6.24e-01	1.514
1104478	ENSG00000198026	40568	ZNF335	zinc finger protein 335	63925	20	n/a	n/a	6.43e-01	1.514
1092117	ENSG00000121904	77508	CSMD2	CUB and Sushi multiple domains 2	114784	1	n/a	n/a	5.72e-01	1.513
1103564	ENSG00000188486	2997	H2AFX	H2A histone family, member X	3014	11	n/a	n/a	5.46e-01	1.513
1096069	ENSG00000148840	22837	PPRC1	peroxisome proliferator-activated receptor gamma, coactivator-related 1	23082	10	n/a	n/a	6.46e-01	1.513
1094368	ENSG00000137310	6901	TCF19	transcription factor 19	6941	6	n/a	n/a	5.58e-01	1.513
280086927	ENSG00000255487	0	RP11-513D5.5	RP11-513D5.5	0	8	n/a	n/a	4.12e-01	1.513
1097338	ENSG00000159840	7745	ZYX	zyxin	7791	7	n/a	n/a	6.34e-01	1.513
1088187	ENSG00000075461	26837	CACNG4	calcium channel, voltage-dependent, gamma subunit 4	27092	17	n/a	n/a	6.35e-01	1.513
279842855	ENSG00000230356	0	AC005174.2	AC005174.2	0	7	n/a	n/a	4.12e-01	1.512
1095107	ENSG00000141867	23231	BRD4	bromodomain containing 4	23476	19	n/a	n/a	6.39e-01	1.512
1105148	ENSG00000204463	7871	BAG6	BCL2-associated athanogene 6	7917	6	n/a	n/a	7.53e-01	1.512
1092429	ENSG00000124440	40945	HIF3A	hypoxia inducible factor 3, alpha subunit	64344	19	n/a	n/a	6.84e-01	1.511
1090653	ENSG00000110218	23896	PANX1	pannexin 1	24145	11	n/a	n/a	5.47e-01	1.511
1088463	ENSG00000083168	7947	KAT6A	K(lysine) acetyltransferase 6A	7994	8	n/a	n/a	5.57e-01	1.510
1087522	ENSG00000049089	1289	COL9A2	collagen, type IX, alpha 2	1298	1	n/a	n/a	5.70e-01	1.510
279848640	ENSG00000230863	0	RP4-595K12.2	RP4-595K12.2	0	1	n/a	n/a	5.47e-01	1.510
1094965	ENSG00000140948	22929	ZCCHC14	zinc finger, CCHC domain containing 14	23174	16	n/a	n/a	6.28e-01	1.510
1093455	ENSG00000132182	22980	NUP210	nucleoporin 210kDa	23225	3	n/a	n/a	6.32e-01	1.510
1089466	ENSG00000101871	4256	MID1	midline 1 (Opitz/BBB syndrome)	4281	X	n/a	n/a	5.86e-01	1.510
280076101	ENSG00000254801	0	CTD-2132H18.3	CTD-2132H18.3	0	11	n/a	n/a	6.23e-01	1.510
1096957	ENSG00000156687	79720	UNC5D	unc-5 homolog D (C. elegans)	137970	8	n/a	n/a	4.28e-01	1.509
1103567	ENSG00000188493	94254	C19orf54	chromosome 19 open reading frame 54	284325	19	n/a	n/a	7.03e-01	1.508
280023459	ENSG00000250234	0	CTD-2024P10.1	CTD-2024P10.1	0	5	n/a	n/a	6.37e-01	1.508
1089993	ENSG00000105426	5770	PTPRS	protein tyrosine phosphatase, receptor type, S	5802	19	n/a	n/a	6.48e-01	1.508
1089911	ENSG00000105011	35012	ASF1B	ASF1 anti-silencing function 1 homolog B (S. cerevisiae)	55723	19	n/a	n/a	4.20e-01	1.508
1099060	ENSG00000167491	34104	GATAD2A	GATA zinc finger domain containing 2A	54815	19	n/a	n/a	6.40e-01	1.507
1091755	ENSG00000118900	29590	UBN1	ubinuclein 1	29855	16	n/a	n/a	6.39e-01	1.507
1100546	ENSG00000173801	3703	JUP	junction plakoglobin	3728	17	n/a	n/a	6.27e-01	1.507
1088865	ENSG00000092871	78652	RFFL	ring finger and FYVE-like domain containing 1	117584	17	n/a	n/a	6.24e-01	1.506
1087970	ENSG00000070047	36934	PHRF1	PHD and ring finger domains 1	57661	11	n/a	n/a	5.50e-01	1.506
1096392	ENSG00000151835	26026	SACS	spastic ataxia of Charlevoix-Saguenay (sacsin)	26278	13	n/a	n/a	4.27e-01	1.506
1086926	ENSG00000004848	81766	ARX	aristaless related homeobox	170302	X	n/a	n/a	4.41e-01	1.506
1092283	ENSG00000123374	1012	CDK2	cyclin-dependent kinase 2	1017	12	n/a	n/a	4.26e-01	1.505
279620046	ENSG00000197258	0	EIF4BP6	eukaryotic translation initiation factor 4B pseudogene 6	0	7	n/a	n/a	5.50e-01	1.505
1100709	ENSG00000174718	34485	C12orf35	chromosome 12 open reading frame 35	55196	12	n/a	n/a	5.43e-01	1.505
1094069	ENSG00000135837	9713	CEP350	centrosomal protein 350kDa	9857	1	n/a	n/a	5.43e-01	1.504
1103278	ENSG00000187239	22803	FNBP1	formin binding protein 1	23048	9	n/a	n/a	6.25e-01	1.504
1089098	ENSG00000100207	6902	TCF20	transcription factor 20 (AR1)	6942	22	n/a	n/a	5.69e-01	1.504
279836135	ENSG00000229750	0	AC096649.2	AC096649.2	0	2	n/a	n/a	6.25e-01	1.503
1090717	ENSG00000110880	23357	CORO1C	coronin, actin binding protein, 1C	23603	12	n/a	n/a	5.44e-01	1.503
1108313	ENSG00000234432	0	AC092171.1	Uncharacterized proteincDNA FLJ43318 fis, clone NT2RI2018311	0	7	n/a	n/a	7.00e-01	1.503
279810636	ENSG00000227409	0	RP4-765A10.2	RP4-765A10.2	0	1	n/a	n/a	4.29e-01	1.503
1088556	ENSG00000086015	22894	MAST2	microtubule associated serine/threonine kinase 2	23139	1	n/a	n/a	5.81e-01	1.503
1102321	ENSG00000183379	152440	SYNDIG1L	synapse differentiation inducing 1-like	646658	14	n/a	n/a	4.26e-01	1.503
1089744	ENSG00000103932	25764	RPAP1	RNA polymerase II associated protein 1	26015	15	n/a	n/a	6.38e-01	1.503
279818089	ENSG00000228124	0	RP1-122O8.7	RP1-122O8.7	0	6	n/a	n/a	6.60e-01	1.502
1096338	ENSG00000151474	34980	FRMD4A	FERM domain containing 4A	55691	10	n/a	n/a	6.20e-01	1.502
279913965	ENSG00000236739	0	RP11-370B11.1	RP11-370B11.1	0	9	n/a	n/a	4.36e-01	1.502
1105813	ENSG00000213079	22584	SCAF8	SR-related CTD-associated factor 8	22828	6	n/a	n/a	5.54e-01	1.502
1094715	ENSG00000139219	1271	COL2A1	collagen, type II, alpha 1	1280	12	n/a	n/a	6.46e-01	1.501
1092284	ENSG00000123384	4010	LRP1	low density lipoprotein receptor-related protein 1	4035	12	n/a	n/a	5.71e-01	1.501
1105108	ENSG00000204366	85771	ZBTB12	zinc finger and BTB domain containing 12	221527	6	n/a	n/a	5.85e-01	1.501
279795187	ENSG00000226059	0	HMGB3P20	high mobility group box 3 pseudogene 20	0	7	n/a	n/a	5.47e-01	1.501
1095507	ENSG00000144554	2162	FANCD2	Fanconi anemia, complementation group D2	2177	3	n/a	n/a	5.48e-01	1.501
1090667	ENSG00000110367	1644	DDX6	DEAD (Asp-Glu-Ala-Asp) box polypeptide 6	1656	11	n/a	n/a	5.44e-01	1.501
1087637	ENSG00000056661	7659	PCGF2	polycomb group ring finger 2	7703	17	n/a	n/a	6.36e-01	1.500
1095565	ENSG00000144868	41843	TMEM108	transmembrane protein 108	66000	3	n/a	n/a	6.37e-01	1.500
1088927	ENSG00000095951	3078	HIVEP1	human immunodeficiency virus type I enhancer binding protein 1	3096	6	n/a	n/a	5.83e-01	1.500
279479626	ENSG00000177236	0	AP006621.1	AP006621.1	0	11	n/a	n/a	4.54e-01	1.500
1095028	ENSG00000141401	3588	IMPA2	inositol(myo)-1(or 4)-monophosphatase 2	3613	18	n/a	n/a	5.70e-01	1.500
1101125	ENSG00000176912	149616	C18orf56	chromosome 18 open reading frame 56	494514	18	n/a	n/a	5.45e-01	1.500
1095336	ENSG00000143476	30994	DTL	denticleless homolog (Drosophila)	51514	1	n/a	n/a	4.30e-01	1.500
1101296	ENSG00000177732	6626	SOX12	SRY (sex determining region Y)-box 12	6666	20	n/a	n/a	5.73e-01	1.500
1092848	ENSG00000127586	40565	CHTF18	CTF18, chromosome transmission fidelity factor 18 homolog (S. cerevisiae)	63922	16	n/a	n/a	5.85e-01	1.500
279894891	ENSG00000234921	0	RP11-85O21.5	RP11-85O21.5	0	9	n/a	n/a	5.73e-01	1.499
279997128	ENSG00000248044	0	CTD-2653M23.2	CTD-2653M23.2	0	5	n/a	n/a	6.39e-01	1.499
1104077	ENSG00000196814	59787	FAM125B	family with sequence similarity 125, member B	89853	9	n/a	n/a	6.24e-01	1.499
1089741	ENSG00000103855	56155	CD276	CD276 molecule	80381	15	n/a	n/a	1.12e+00	1.498
1092898	ENSG00000128191	33778	DGCR8	DiGeorge syndrome critical region gene 8	54487	22	n/a	n/a	6.46e-01	1.498
280132466	ENSG00000259409	0	RP11-521C20.3	RP11-521C20.3	0	15	n/a	n/a	5.45e-01	1.498
1106351	ENSG00000215462	0	AL136218.1	Sarcoma antigen NY-SAR-79	0	13	n/a	n/a	4.21e-01	1.498
279917869	ENSG00000237080	0	EHMT2-AS1	EHMT2 antisense RNA 1 (non-protein coding)	0	6	n/a	n/a	6.44e-01	1.498
279897099	ENSG00000235119	0	RP11-9M16.2	RP11-9M16.2	0	9	n/a	n/a	5.58e-01	1.498
1103375	ENSG00000187741	2160	FANCA	Fanconi anemia, complementation group A	2175	16	n/a	n/a	6.41e-01	1.498
1087850	ENSG00000066468	2248	FGFR2	fibroblast growth factor receptor 2	2263	10	n/a	n/a	7.65e-01	1.498
1093089	ENSG00000129810	81005	SGOL1	shugoshin-like 1 (S. pombe)	151648	3	n/a	n/a	4.27e-01	1.497
1104741	ENSG00000198795	25674	ZNF521	zinc finger protein 521	25925	18	n/a	n/a	4.35e-01	1.497
279746053	ENSG00000217159	0	RP1-221C16.7	RP1-221C16.7	0	6	n/a	n/a	6.21e-01	1.497
1100650	ENSG00000174371	9033	EXO1	exonuclease 1	9156	1	n/a	n/a	4.32e-01	1.497
1096526	ENSG00000152926	30832	ZNF117	zinc finger protein 117	51351	7	n/a	n/a	5.62e-01	1.497
1086890	ENSG00000002746	22827	HECW1	HECT, C2 and WW domain containing E3 ubiquitin protein ligase 1	23072	7	n/a	n/a	6.23e-01	1.497
1094739	ENSG00000139354	93952	GAS2L3	growth arrest-specific 2 like 3	283431	12	n/a	n/a	4.37e-01	1.496
1089380	ENSG00000101321	110085	XKR7	XK, Kell blood group complex subunit-related family, member 7	343702	20	n/a	n/a	5.67e-01	1.496
1090825	ENSG00000111676	1810	ATN1	atrophin 1	1822	12	n/a	n/a	6.23e-01	1.496
1097391	ENSG00000160208	22831	RRP1B	ribosomal RNA processing 1 homolog B (S. cerevisiae)	23076	21	n/a	n/a	6.39e-01	1.496
279836058	ENSG00000229743	1014001	AC018730.3	AC018730.3	100128131	2	n/a	n/a	5.46e-01	1.496
1102223	ENSG00000182968	6616	SOX1	SRY (sex determining region Y)-box 1	6656	13	n/a	n/a	4.43e-01	1.495
1094316	ENSG00000137073	35121	UBAP2	ubiquitin associated protein 2	55833	9	n/a	n/a	6.89e-01	1.495
1094342	ENSG00000137193	5260	PIM1	pim-1 oncogene	5292	6	n/a	n/a	6.20e-01	1.495
279991298	ENSG00000245865	0	AC134943.1	AC134943.1	0	3	n/a	n/a	6.23e-01	1.495
1096585	ENSG00000153317	30294	ASAP1	ArfGAP with SH3 domain, ankyrin repeat and PH domain 1	50807	8	n/a	n/a	4.21e-01	1.495
1098522	ENSG00000165304	9689	MELK	maternal embryonic leucine zipper kinase	9833	9	n/a	n/a	4.35e-01	1.495
279868131	ENSG00000232597	0	AC013727.1	AC013727.1	0	2	n/a	n/a	5.49e-01	1.494
280138384	ENSG00000259758	0	CTA-204B4.6	CTA-204B4.6	0	8	n/a	n/a	5.49e-01	1.494
1096402	ENSG00000151914	663	DST	dystonin	667	6	n/a	n/a	5.44e-01	1.493
280117281	ENSG00000258539	0	RP11-12J10.3	RP11-12J10.3	0	10	n/a	n/a	6.21e-01	1.493
1103834	ENSG00000196155	25643	PLEKHG4	pleckstrin homology domain containing, family G (with RhoGef domain) member 4	25894	16	n/a	n/a	8.50e-01	1.493
280091123	ENSG00000255886	0	RP11-196H14.2	RP11-196H14.2	0	12	n/a	n/a	5.51e-01	1.492
1089654	ENSG00000103168	8894	TAF1C	TATA box binding protein (TBP)-associated factor, RNA polymerase I, C, 110kDa	9013	16	n/a	n/a	5.62e-01	1.492
1098415	ENSG00000164880	25922	INTS1	integrator complex subunit 1	26173	7	n/a	n/a	5.85e-01	1.492
1098589	ENSG00000165617	30820	DACT1	dapper, antagonist of beta-catenin, homolog 1 (Xenopus laevis)	51339	14	n/a	n/a	5.88e-01	1.491
1101871	ENSG00000181195	5147	PENK	proenkephalin	5179	8	n/a	n/a	4.42e-01	1.491
1101564	ENSG00000179314	109624	WSCD1	WSC domain containing 1	339166	17	n/a	n/a	6.21e-01	1.491
1098913	ENSG00000166860	9736	ZBTB39	zinc finger and BTB domain containing 39	9880	12	n/a	n/a	6.38e-01	1.490
1103406	ENSG00000187840	1963	EIF4EBP1	eukaryotic translation initiation factor 4E binding protein 1	1978	8	n/a	n/a	6.60e-01	1.490
1089281	ENSG00000100888	36953	CHD8	chromodomain helicase DNA binding protein 8	57680	14	n/a	n/a	6.26e-01	1.490
280064888	ENSG00000254016	0	ALG1L2	asparagine-linked glycosylation 1-like 2	0	12	n/a	n/a	6.25e-01	1.489
280123514	ENSG00000258895	0	CTD-2643K12.1	CTD-2643K12.1	0	15	n/a	n/a	6.58e-01	1.489
1098176	ENSG00000164061	8848	BSN	bassoon (presynaptic cytomatrix protein)	8927	3	n/a	n/a	5.76e-01	1.489
279771090	ENSG00000224043	0	AC016725.4	AC016725.4	0	2	n/a	n/a	5.71e-01	1.489
279719565	ENSG00000213149	0	CNN2P9	calponin 2 pseudogene 9	0	6	n/a	n/a	7.20e-01	1.489
1096651	ENSG00000154035	90341	C17orf103	chromosome 17 open reading frame 103	256302	17	n/a	n/a	7.05e-01	1.489
1099222	ENSG00000168005	80340	C11orf84	chromosome 11 open reading frame 84	144097	11	n/a	n/a	6.24e-01	1.489
279898240	ENSG00000235217	79341	TSPY26P	testis specific protein, Y-linked 26, pseudogene	128854	20	n/a	n/a	6.30e-01	1.489
279876930	ENSG00000233369	0	RP11-396K3.1	RP11-396K3.1	0	7	n/a	n/a	6.29e-01	1.489
279708938	ENSG00000207697	1013151	MIR573	microRNA 573	693158	4	n/a	n/a	6.28e-01	1.488
1091126	ENSG00000113763	59873	UNC5A	unc-5 homolog A (C. elegans)	90249	5	n/a	n/a	4.20e-01	1.488
1089891	ENSG00000104936	1748	DMPK	dystrophia myotonica-protein kinase	1760	19	n/a	n/a	4.23e-01	1.487
279862629	ENSG00000232085	0	RP11-261C10.4	RP11-261C10.4	0	1	n/a	n/a	4.11e-01	1.487
1100622	ENSG00000174197	23024	MGA	MAX gene associated	23269	15	n/a	n/a	5.51e-01	1.486
1093004	ENSG00000129009	3646	ISLR	immunoglobulin superfamily containing leucine-rich repeat	3671	15	n/a	n/a	5.46e-01	1.486
280126248	ENSG00000259053	0	RP11-33N16.3	RP11-33N16.3	0	14	n/a	n/a	4.20e-01	1.486
279809889	ENSG00000227344	0	RP11-266F12.1	RP11-266F12.1	0	7	n/a	n/a	5.44e-01	1.485
279720656	ENSG00000213293	0	CTD-2666L21.3	CTD-2666L21.3	0	19	n/a	n/a	4.29e-01	1.485
1096109	ENSG00000149243	93884	KLHL35	kelch-like 35 (Drosophila)	283212	11	n/a	n/a	5.50e-01	1.485
1104700	ENSG00000198719	28250	DLL1	delta-like 1 (Drosophila)	28514	6	n/a	n/a	5.44e-01	1.485
1102200	ENSG00000182872	8189	RBM10	RNA binding motif protein 10	8241	X	n/a	n/a	6.41e-01	1.484
1088499	ENSG00000084112	33725	SSH1	slingshot homolog 1 (Drosophila)	54434	12	n/a	n/a	6.25e-01	1.484
1095819	ENSG00000146858	60136	ZC3HAV1L	zinc finger CCCH-type, antiviral 1-like	92092	7	n/a	n/a	6.31e-01	1.484
1101534	ENSG00000179134	34384	SAMD4B	sterile alpha motif domain containing 4B	55095	19	n/a	n/a	6.41e-01	1.484
1092895	ENSG00000128159	59548	TUBGCP6	tubulin, gamma complex associated protein 6	85378	22	n/a	n/a	5.49e-01	1.484
1097421	ENSG00000160325	10935	C9orf7	chromosome 9 open reading frame 7	11094	9	n/a	n/a	6.45e-01	1.484
1087175	ENSG00000012048	668	BRCA1	breast cancer 1, early onset	672	17	n/a	n/a	4.21e-01	1.483
1106354	ENSG00000215475	93989	SIAH3	seven in absentia homolog 3 (Drosophila)	283514	13	n/a	n/a	5.42e-01	1.483
1090669	ENSG00000110395	863	CBL	Cas-Br-M (murine) ecotropic retroviral transforming sequence	867	11	n/a	n/a	5.44e-01	1.482
1099689	ENSG00000170004	1099	CHD3	chromodomain helicase DNA binding protein 3	1107	17	n/a	n/a	5.45e-01	1.482
279979037	ENSG00000243787	0	AC126544.2	AC126544.2	0	17	n/a	n/a	6.26e-01	1.482
1088130	ENSG00000074219	8402	TEAD2	TEA domain family member 2	8463	19	n/a	n/a	4.26e-01	1.482
279976916	ENSG00000243613	0	RP11-216N14.8	RP11-216N14.8	0	1	n/a	n/a	6.37e-01	1.482
279963864	ENSG00000242215	0	RP11-513M16.2	RP11-513M16.2	0	9	n/a	n/a	4.21e-01	1.481
280108886	ENSG00000257808	0	RP11-1136G11.8	RP11-1136G11.8	0	12	n/a	n/a	4.26e-01	1.481
280131732	ENSG00000259367	0	RP11-815J21.4	RP11-815J21.4	0	15	n/a	n/a	5.46e-01	1.481
1094779	ENSG00000139636	35005	LMBR1L	limb region 1 homolog (mouse)-like	55716	12	n/a	n/a	8.61e-01	1.481
1094770	ENSG00000139613	6561	SMARCC2	SWI/SNF related, matrix associated, actin dependent regulator of chromatin, subfamily c, member 2	6601	12	n/a	n/a	6.24e-01	1.480
1104582	ENSG00000198353	3201	HOXC4	homeobox C4	3221	12	n/a	n/a	4.15e-01	1.480
280122039	ENSG00000258813	0	RP11-109N23.4	RP11-109N23.4	0	14	n/a	n/a	6.29e-01	1.480
1087553	ENSG00000050555	10173	LAMC3	laminin, gamma 3	10319	9	n/a	n/a	6.38e-01	1.480
280098136	ENSG00000256704	0	AC090377.2	AC090377.2	0	18	n/a	n/a	9.07e-01	1.480
1102355	ENSG00000183530	90089	PRR14L	proline rich 14-like	253143	22	n/a	n/a	6.28e-01	1.479
1099067	ENSG00000167524	79036	AC005726.6	Uncharacterized serine/threonine-protein kinase SgK494	124923	17	n/a	n/a	6.36e-01	1.479
1104175	ENSG00000197122	6674	SRC	v-src sarcoma (Schmidt-Ruppin A-2) viral oncogene homolog (avian)	6714	20	n/a	n/a	6.40e-01	1.479
1094201	ENSG00000136492	58206	BRIP1	BRCA1 interacting protein C-terminal helicase 1	83990	17	n/a	n/a	4.29e-01	1.479
1101817	ENSG00000180900	23268	SCRIB	scribbled homolog (Drosophila)	23513	8	n/a	n/a	5.49e-01	1.479
1096823	ENSG00000155561	22920	NUP205	nucleoporin 205kDa	23165	7	n/a	n/a	5.44e-01	1.479
279724455	ENSG00000213742	0	RP4-694B14.5	RP4-694B14.5	0	20	n/a	n/a	6.35e-01	1.478
1092768	ENSG00000126822	25779	PLEKHG3	pleckstrin homology domain containing, family G (with RhoGef domain) member 3	26030	14	n/a	n/a	6.36e-01	1.478
1097365	ENSG00000160094	80762	ZNF362	zinc finger protein 362	149076	1	n/a	n/a	6.66e-01	1.478
279750817	ENSG00000220666	0	RCC2P7	regulator of chromosome condensation 2 pseudogene 7	0	6	n/a	n/a	6.37e-01	1.478
1098001	ENSG00000163545	57470	NUAK2	NUAK family, SNF1-like kinase, 2	81788	1	n/a	n/a	6.44e-01	1.478
1087897	ENSG00000067900	6061	ROCK1	Rho-associated, coiled-coil containing protein kinase 1	6093	18	n/a	n/a	4.35e-01	1.478
1095277	ENSG00000143228	57783	NUF2	NUF2, NDC80 kinetochore complex component, homolog (S. cerevisiae)	83540	1	n/a	n/a	4.47e-01	1.477
1087422	ENSG00000038427	1451	VCAN	versican	1462	5	n/a	n/a	5.57e-01	1.477
280098956	ENSG00000256825	0	CTD-2140B24.4	CTD-2140B24.4	0	12	n/a	n/a	5.83e-01	1.477
1088640	ENSG00000088247	8504	KHSRP	KH-type splicing regulatory protein	8570	19	n/a	n/a	6.22e-01	1.477
279839468	ENSG00000230056	0	DDX6P1	DEAD (Asp-Glu-Ala-Asp) box polypeptide 6 pseudogene 1	0	6	n/a	n/a	5.50e-01	1.477
1092596	ENSG00000125686	5437	MED1	mediator complex subunit 1	5469	17	n/a	n/a	5.50e-01	1.477
1106728	ENSG00000224113	0	AC004223.1	Uncharacterized proteincDNA FLJ52625	0	17	n/a	n/a	5.70e-01	1.477
1094871	ENSG00000140332	7047	TLE3	transducin-like enhancer of split 3 (E(sp1) homolog, Drosophila)	7090	15	n/a	n/a	5.47e-01	1.476
1107134	ENSG00000226800	126741	C19orf29-AS1	C19orf29 antisense RNA 1 (non-protein coding)	404665	19	n/a	n/a	6.37e-01	1.476
1092549	ENSG00000125386	8537	FAM193A	family with sequence similarity 193, member A	8603	4	n/a	n/a	6.25e-01	1.476
279742412	ENSG00000215796	0	RP11-551G24.2	RP11-551G24.2	0	1	n/a	n/a	5.56e-01	1.476
1090195	ENSG00000106415	76655	GLCCI1	glucocorticoid induced transcript 1	113263	7	n/a	n/a	4.47e-01	1.476
1090741	ENSG00000111077	23126	TENC1	tensin like C1 domain containing phosphatase (tensin 2)	23371	12	n/a	n/a	6.20e-01	1.476
1098136	ENSG00000163939	34482	PBRM1	polybromo 1	55193	3	n/a	n/a	4.13e-01	1.476
1088341	ENSG00000079432	22907	CIC	capicua homolog (Drosophila)	23152	19	n/a	n/a	5.51e-01	1.476
280081040	ENSG00000255104	0	AC005324.8-001	AC005324.8-001	0	17	n/a	n/a	6.23e-01	1.476
1104639	ENSG00000198554	11010	WDHD1	WD repeat and HMG-box DNA binding protein 1	11169	14	n/a	n/a	5.45e-01	1.475
1100400	ENSG00000173065	35020	C17orf63	chromosome 17 open reading frame 63	55731	17	n/a	n/a	6.63e-01	1.475
1105125	ENSG00000204394	7364	VARS	valyl-tRNA synthetase	7407	6	n/a	n/a	7.16e-01	1.475
1087754	ENSG00000064309	30420	CDON	Cdon homolog (mouse)	50937	11	n/a	n/a	5.49e-01	1.475
1088627	ENSG00000087586	6750	AURKA	aurora kinase A	6790	20	n/a	n/a	4.21e-01	1.475
279834395	ENSG00000229586	0	AC015818.6	AC015818.6	0	17	n/a	n/a	5.59e-01	1.474
280095829	ENSG00000256429	0	RP11-46H11.5	RP11-46H11.5	0	12	n/a	n/a	5.67e-01	1.473
1091476	ENSG00000116539	35158	ASH1L	ash1 (absent, small, or homeotic)-like (Drosophila)	55870	1	n/a	n/a	5.49e-01	1.473
1088391	ENSG00000080986	10256	NDC80	NDC80 homolog, kinetochore complex component (S. cerevisiae)	10403	18	n/a	n/a	4.54e-01	1.473
279722093	ENSG00000213440	0	H2AFZP1	H2A histone family, member Z pseudogene 1	0	21	n/a	n/a	5.63e-01	1.473
279829533	ENSG00000229152	0	ANKRD10-IT1	ANKRD10 intronic transcript 1 (non-protein coding)	0	13	n/a	n/a	5.61e-01	1.473
1108232	ENSG00000233863	0	AC012215.1	Uncharacterized protein	0	8	n/a	n/a	4.36e-01	1.473
1097212	ENSG00000158805	60228	ZNF276	zinc finger protein 276	92822	16	n/a	n/a	5.69e-01	1.472
1088595	ENSG00000087087	31073	SRRT	serrate RNA effector molecule homolog (Arabidopsis)	51593	7	n/a	n/a	5.75e-01	1.472
280135851	ENSG00000259599	0	CTD-2647L4.3	CTD-2647L4.3	0	8	n/a	n/a	4.24e-01	1.472
1087917	ENSG00000068489	35060	PRR11	proline rich 11	55771	17	n/a	n/a	4.32e-01	1.472
279660465	ENSG00000200285	0	U6	U6 spliceosomal RNA	0	10	n/a	n/a	6.59e-01	1.472
1099941	ENSG00000171105	3618	INSR	insulin receptor	3643	19	n/a	n/a	6.26e-01	1.471
279888260	ENSG00000234383	0	RP11-518D3.3	RP11-518D3.3	0	1	n/a	n/a	6.22e-01	1.471
280071156	ENSG00000254462	0	TMX2-CTNND1	TMX2-CTNND1 readthrough (non-protein coding)	0	11	n/a	n/a	5.76e-01	1.471
1088966	ENSG00000099284	34795	H2AFY2	H2A histone family, member Y2	55506	10	n/a	n/a	5.63e-01	1.471
1096720	ENSG00000154556	8408	SORBS2	sorbin and SH3 domain containing 2	8470	4	n/a	n/a	6.39e-01	1.471
1095381	ENSG00000143702	9715	CEP170	centrosomal protein 170kDa	9859	1	n/a	n/a	5.45e-01	1.470
1103335	ENSG00000187607	36609	ZNF286A	zinc finger protein 286A	57335	17	n/a	n/a	6.27e-01	1.470
1100535	ENSG00000173706	36766	HEG1	HEG homolog 1 (zebrafish)	57493	3	n/a	n/a	5.62e-01	1.470
280082105	ENSG00000255164	0	RP5-1047A19.4	Uncharacterized protein	0	8	n/a	n/a	6.40e-01	1.470
1105939	ENSG00000213923	1443	CSNK1E	casein kinase 1, epsilon	1454	22	n/a	n/a	6.61e-01	1.470
280111359	ENSG00000258048	0	RP11-530C5.1	RP11-530C5.1	0	12	n/a	n/a	6.46e-01	1.470
1099015	ENSG00000167258	31235	CDK12	cyclin-dependent kinase 12	51755	17	n/a	n/a	5.62e-01	1.469
279828034	ENSG00000229007	0	EXOSC3P1	exosome component 3 pseudogene 1	0	21	n/a	n/a	5.71e-01	1.469
280010958	ENSG00000249233	0	ZNF154	ZNF154	0	19	n/a	n/a	6.39e-01	1.469
1092233	ENSG00000122952	10971	ZWINT	ZW10 interactor	11130	10	n/a	n/a	4.34e-01	1.469
279840284	ENSG00000230124	157124273	RP5-1180C10.2	RP5-1180C10.2	100527964	1	n/a	n/a	6.39e-01	1.469
1099075	ENSG00000167548	8034	MLL2	myeloid/lymphoid or mixed-lineage leukemia 2	8085	12	n/a	n/a	4.19e-01	1.468
1096445	ENSG00000152253	36679	SPC25	SPC25, NDC80 kinetochore complex component, homolog (S. cerevisiae)	57405	2	n/a	n/a	4.43e-01	1.468
1103546	ENSG00000188394	2827	GPR21	G protein-coupled receptor 21	2844	9	n/a	n/a	5.58e-01	1.468
280071030	ENSG00000254454	0	RCC2P6	regulator of chromosome condensation 2 pseudogene 6	0	11	n/a	n/a	5.63e-01	1.468
1106004	ENSG00000214167	0	AC005544.1	AC005544.1	0	17	n/a	n/a	6.35e-01	1.468
1094886	ENSG00000140406	37698	MESDC1	mesoderm development candidate 1	59274	15	n/a	n/a	5.51e-01	1.468
279875458	ENSG00000233225	0	AC004987.9	AC004987.9	0	7	n/a	n/a	6.28e-01	1.468
1102480	ENSG00000183963	6489	SMTN	smoothelin	6525	22	n/a	n/a	6.37e-01	1.468
280098467	ENSG00000256747	0	RP11-860B13.1	RP11-860B13.1	0	12	n/a	n/a	5.48e-01	1.468
1106625	ENSG00000223496	78706	EXOSC6	exosome component 6	118460	16	n/a	n/a	5.76e-01	1.468
280023673	ENSG00000250251	0	PKD1P6	polycystic kidney disease 1 (autosomal dominant) pseudogene 6	0	16	n/a	n/a	5.63e-01	1.468
279836930	ENSG00000229835	0	KHSRPP1	KH-type splicing regulatory protein pseudogene 1	0	9	n/a	n/a	5.45e-01	1.468
1097192	ENSG00000158636	36225	C11orf30	chromosome 11 open reading frame 30	56946	11	n/a	n/a	5.63e-01	1.467
279799758	ENSG00000226457	0	RP11-430L17.1	RP11-430L17.1	0	1	n/a	n/a	4.29e-01	1.467
279744246	ENSG00000216105	0	MIR943	microRNA 943	0	4	n/a	n/a	6.22e-01	1.467
1091683	ENSG00000118193	9784	KIF14	kinesin family member 14	9928	1	n/a	n/a	4.26e-01	1.467
1095857	ENSG00000147144	59841	CCDC120	coiled-coil domain containing 120	90060	X	n/a	n/a	6.35e-01	1.466
1089392	ENSG00000101349	36421	PAK7	p21 protein (Cdc42/Rac)-activated kinase 7	57144	20	n/a	n/a	5.60e-01	1.466
1101021	ENSG00000176371	34282	ZSCAN2	zinc finger and SCAN domain containing 2	54993	15	n/a	n/a	7.39e-01	1.466
1103584	ENSG00000188566	26903	NDOR1	NADPH dependent diflavin oxidoreductase 1	27158	9	n/a	n/a	6.26e-01	1.465
1093200	ENSG00000130559	81331	CAMSAP1	calmodulin regulated spectrin-associated protein 1	157922	9	n/a	n/a	6.25e-01	1.465
1100086	ENSG00000171681	35018	ATF7IP	activating transcription factor 7 interacting protein	55729	12	n/a	n/a	5.48e-01	1.465
1097624	ENSG00000162032	59981	SPSB3	splA/ryanodine receptor domain and SOCS box containing 3	90864	16	n/a	n/a	5.70e-01	1.465
1105780	ENSG00000212950	0	RP11-476E15.3	Novel protein (KIAA0894)Sorbin and SH3 domain containing 1, isoform CRA_eUncharacterized protein	0	10	n/a	n/a	5.49e-01	1.465
1091378	ENSG00000115760	36721	BIRC6	baculoviral IAP repeat containing 6	57448	2	n/a	n/a	5.48e-01	1.464
1097589	ENSG00000161800	28862	RACGAP1	Rac GTPase activating protein 1	29127	12	n/a	n/a	4.37e-01	1.464
1101666	ENSG00000179979	94584	CRIPAK	cysteine-rich PAK1 inhibitor	285464	4	n/a	n/a	6.39e-01	1.464
1101646	ENSG00000179909	7666	ZNF154	zinc finger protein 154	7710	19	n/a	n/a	6.36e-01	1.464
1095438	ENSG00000144028	22775	SNRNP200	small nuclear ribonucleoprotein 200kDa (U5)	23020	2	n/a	n/a	5.53e-01	1.464
1100027	ENSG00000171456	82226	ASXL1	additional sex combs like 1 (Drosophila)	171023	20	n/a	n/a	6.40e-01	1.464
279762618	ENSG00000223244	0	MIR1909	microRNA 1909	0	19	n/a	n/a	5.58e-01	1.464
279887415	ENSG00000234286	0	AC006026.13	AC006026.13	0	7	n/a	n/a	4.27e-01	1.463
1100031	ENSG00000171467	23900	ZNF318	zinc finger protein 318	24149	6	n/a	n/a	5.71e-01	1.463
1093858	ENSG00000134744	23073	ZCCHC11	zinc finger, CCHC domain containing 11	23318	1	n/a	n/a	5.80e-01	1.463
1104035	ENSG00000196689	7399	TRPV1	transient receptor potential cation channel, subfamily V, member 1	7442	17	n/a	n/a	5.76e-01	1.463
1100082	ENSG00000171649	94249	ZIK1	zinc finger protein interacting with K protein 1 homolog (mouse)	284307	19	n/a	n/a	5.71e-01	1.463
280133825	ENSG00000259486	0	ZIM2	Zinc finger imprinted 2	0	19	n/a	n/a	5.44e-01	1.463
1093383	ENSG00000131652	55065	THOC6	THO complex 6 homolog (Drosophila)	79228	16	n/a	n/a	6.41e-01	1.463
1101642	ENSG00000179886	59138	TIGD5	tigger transposable element derived 5	84948	8	n/a	n/a	5.70e-01	1.462
1093790	ENSG00000134313	36771	KIDINS220	kinase D-interacting substrate, 220kDa	57498	2	n/a	n/a	5.49e-01	1.462
1101579	ENSG00000179409	30118	GEMIN4	gem (nuclear organelle) associated protein 4	50628	17	n/a	n/a	6.53e-01	1.462
1099850	ENSG00000170734	5397	POLH	polymerase (DNA directed), eta	5429	6	n/a	n/a	5.63e-01	1.462
1103538	ENSG00000188375	133313	H3F3C	H3 histone, family 3C	440093	12	n/a	n/a	5.85e-01	1.462
1096432	ENSG00000152192	5425	POU4F1	POU class 4 homeobox 1	5457	13	n/a	n/a	5.42e-01	1.462
279991745	ENSG00000246015	0	AC010332.1	AC010332.1	0	19	n/a	n/a	5.57e-01	1.461
279841335	ENSG00000230223	0	ATXN8OS	ATXN8 opposite strand (non-protein coding)	0	13	n/a	n/a	4.15e-01	1.461
1091423	ENSG00000116062	2939	MSH6	mutS homolog 6 (E. coli)	2956	2	n/a	n/a	4.20e-01	1.461
280126683	ENSG00000259078	0	CTD-2509G16.6	CTD-2509G16.6	0	14	n/a	n/a	4.27e-01	1.461
1093940	ENSG00000135213	1002221	POM121C	POM121 membrane glycoprotein C	100101267	7	n/a	n/a	7.08e-01	1.461
279966259	ENSG00000242445	0	RPL7AP11	ribosomal protein L7a pseudogene 11	0	3	n/a	n/a	5.46e-01	1.461
1087537	ENSG00000049618	36765	ARID1B	AT rich interactive domain 1B (SWI1-like)	57492	6	n/a	n/a	5.86e-01	1.461
279755208	ENSG00000221674	0	AL445309.1	AL445309.1	0	6	n/a	n/a	4.22e-01	1.461
1096914	ENSG00000156304	36739	SCAF4	SR-related CTD-associated factor 4	57466	21	n/a	n/a	6.28e-01	1.460
1105213	ENSG00000204611	59883	ZNF616	zinc finger protein 616	90317	19	n/a	n/a	5.77e-01	1.460
279895114	ENSG00000234945	157121151	AC109828.1	AC109828.1	100505624	2	n/a	n/a	6.38e-01	1.460
279874416	ENSG00000233125	0	ACTBP12	actin, beta pseudogene 12	0	1	n/a	n/a	6.21e-01	1.460
1101379	ENSG00000178229	79080	ZNF543	zinc finger protein 543	125919	19	n/a	n/a	6.28e-01	1.460
1091429	ENSG00000116127	7794	ALMS1	Alstrom syndrome 1	7840	2	n/a	n/a	5.48e-01	1.460
279810263	ENSG00000227372	36488	TP73-AS1	TP73 antisense RNA 1 (non-protein coding)	57212	1	n/a	n/a	6.25e-01	1.459
279748382	ENSG00000218857	0	RP1-209B5.2	RP1-209B5.2	0	6	n/a	n/a	5.71e-01	1.459
1099096	ENSG00000167615	77547	LENG8	leukocyte receptor cluster (LRC) member 8	114823	19	n/a	n/a	4.35e-01	1.459
1091184	ENSG00000114423	864	CBLB	Cas-Br-M (murine) ecotropic retroviral transforming sequence b	868	3	n/a	n/a	5.66e-01	1.459
1104199	ENSG00000197183	80040	C20orf112	chromosome 20 open reading frame 112	140688	20	n/a	n/a	5.49e-01	1.459
1098660	ENSG00000165891	80371	E2F7	E2F transcription factor 7	144455	12	n/a	n/a	5.47e-01	1.458
1087621	ENSG00000055483	36875	USP36	ubiquitin specific peptidase 36	57602	17	n/a	n/a	6.22e-01	1.458
1099237	ENSG00000168066	7493	SF1	splicing factor 1	7536	11	n/a	n/a	6.31e-01	1.458
1097275	ENSG00000159259	8157	CHAF1B	chromatin assembly factor 1, subunit B (p60)	8208	21	n/a	n/a	5.49e-01	1.458
1101514	ENSG00000179051	35207	RCC2	regulator of chromosome condensation 2	55920	1	n/a	n/a	5.70e-01	1.458
1090959	ENSG00000112414	36487	GPR126	G protein-coupled receptor 126	57211	6	n/a	n/a	4.13e-01	1.458
1093076	ENSG00000129646	58285	QRICH2	glutamine rich 2	84074	17	n/a	n/a	5.55e-01	1.457
1102222	ENSG00000182963	9907	GJC1	gap junction protein, gamma 1, 45kDa	10052	17	n/a	n/a	5.51e-01	1.457
1103437	ENSG00000187961	109679	KLHL17	kelch-like 17 (Drosophila)	339451	1	n/a	n/a	5.71e-01	1.457
279984335	ENSG00000244332	0	RP11-119K6.6	RP11-119K6.6	0	10	n/a	n/a	5.43e-01	1.457
1099675	ENSG00000169951	60196	ZNF764	zinc finger protein 764	92595	16	n/a	n/a	6.61e-01	1.457
279834320	ENSG00000229576	0	AC012309.4	AC012309.4	0	19	n/a	n/a	5.54e-01	1.456
279752310	ENSG00000221170	1023054	MIR1304	microRNA 1304	100302240	11	n/a	n/a	5.45e-01	1.456
1102965	ENSG00000185963	23054	BICD2	bicaudal D homolog 2 (Drosophila)	23299	9	n/a	n/a	6.21e-01	1.456
1104806	ENSG00000198909	4190	MAP3K3	mitogen-activated protein kinase kinase kinase 3	4215	17	n/a	n/a	6.37e-01	1.456
279822895	ENSG00000228549	0	RP11-108M9.3	RP11-108M9.3	0	1	n/a	n/a	5.47e-01	1.456
1109089	ENSG00000243509	8696	TNFRSF6B	tumor necrosis factor receptor superfamily, member 6b, decoy	8771	20	n/a	n/a	5.60e-01	1.456
1099001	ENSG00000167194	80516	C16orf92	chromosome 16 open reading frame 92	146378	16	n/a	n/a	4.22e-01	1.456
280110033	ENSG00000257923	1512	CUX1	cut-like homeobox 1	1523	7	n/a	n/a	5.56e-01	1.456
1094565	ENSG00000138336	56113	TET1	tet methylcytosine dioxygenase 1	80312	10	n/a	n/a	4.15e-01	1.456
279845009	ENSG00000230530	0	RP11-697K23.1	RP11-697K23.1	0	3	n/a	n/a	4.22e-01	1.456
1096628	ENSG00000153885	54887	KCTD15	potassium channel tetramerisation domain containing 15	79047	19	n/a	n/a	6.32e-01	1.456
280134966	ENSG00000259544	0	RP11-158M2.2	RP11-158M2.2	0	15	n/a	n/a	5.50e-01	1.456
1088024	ENSG00000071242	6163	RPS6KA2	ribosomal protein S6 kinase, 90kDa, polypeptide 2	6196	6	n/a	n/a	6.36e-01	1.456
280026894	ENSG00000250506	1013	CDK3	cyclin-dependent kinase 3	1018	17	n/a	n/a	5.57e-01	1.455
1091762	ENSG00000118971	889	CCND2	cyclin D2	894	12	n/a	n/a	4.13e-01	1.455
279963445	ENSG00000242162	0	RP11-128A6.3	RP11-128A6.3	0	7	n/a	n/a	5.56e-01	1.455
1090142	ENSG00000106070	2870	GRB10	growth factor receptor-bound protein 10	2887	7	n/a	n/a	6.27e-01	1.454
280086044	ENSG00000255422	0	AP002954.4	AP002954.4	0	11	n/a	n/a	4.20e-01	1.454
280075685	ENSG00000254771	0	RP11-50B3.1	RP11-50B3.1	0	11	n/a	n/a	5.49e-01	1.454
1105669	ENSG00000206417	0	H1FX-AS1	H1FX antisense RNA 1 (non-protein coding)	0	3	n/a	n/a	5.56e-01	1.454
279965886	ENSG00000242396	0	RP11-67L3.5	RP11-67L3.5	0	1	n/a	n/a	5.79e-01	1.453
1102803	ENSG00000185275	0	CD24P4	CD24 molecule pseudogene 4	0	Y	n/a	n/a	5.53e-01	1.453
1105944	ENSG00000213931	3029	HBE1	hemoglobin, epsilon 1	3046	11	n/a	n/a	4.26e-01	1.453
1091771	ENSG00000119042	23069	SATB2	SATB homeobox 2	23314	2	n/a	n/a	4.20e-01	1.453
280047898	ENSG00000252503	0	U6	U6 spliceosomal RNA	0	4	n/a	n/a	6.35e-01	1.453
1087641	ENSG00000057019	79476	DCBLD2	discoidin, CUB and LCCL domain containing 2	131566	3	n/a	n/a	5.48e-01	1.453
1093868	ENSG00000134775	56007	FHOD3	formin homology 2 domain containing 3	80206	18	n/a	n/a	6.20e-01	1.452
1092635	ENSG00000125834	80214	STK35	serine/threonine kinase 35	140901	20	n/a	n/a	6.52e-01	1.452
1092289	ENSG00000123411	40976	IKZF4	IKAROS family zinc finger 4 (Eos)	64375	12	n/a	n/a	6.41e-01	1.452
279724247	ENSG00000213713	0	PIGCP1	phosphatidylinositol glycan anchor biosynthesis, class C, pseudogene 1	0	11	n/a	n/a	6.39e-01	1.452
1087212	ENSG00000014138	23402	POLA2	polymerase (DNA directed), alpha 2 (70kD subunit)	23649	11	n/a	n/a	5.48e-01	1.452
279982219	ENSG00000244130	0	RP11-648C16.1	RP11-648C16.1	0	3	n/a	n/a	6.26e-01	1.452
1088756	ENSG00000090447	6981	TFAP4	transcription factor AP-4 (activating enhancer binding protein 4)	7023	16	n/a	n/a	5.76e-01	1.452
1100261	ENSG00000172382	58120	PRSS27	protease, serine 27	83886	16	n/a	n/a	6.39e-01	1.452
1090533	ENSG00000109118	36922	PHF12	PHD finger protein 12	57649	17	n/a	n/a	6.40e-01	1.452
1104449	ENSG00000197951	37305	ZNF71	zinc finger protein 71	58491	19	n/a	n/a	6.40e-01	1.452
1088188	ENSG00000075539	94597	FRYL	FRY-like	285527	4	n/a	n/a	4.16e-01	1.452
1104808	ENSG00000198911	6681	SREBF2	sterol regulatory element binding transcription factor 2	6721	22	n/a	n/a	6.23e-01	1.451
1105195	ENSG00000204569	5482	PPP1R10	protein phosphatase 1, regulatory subunit 10	5514	6	n/a	n/a	6.38e-01	1.451
1097300	ENSG00000159433	36792	STARD9	StAR-related lipid transfer (START) domain containing 9	57519	15	n/a	n/a	5.69e-01	1.451
1093972	ENSG00000135365	30798	PHF21A	PHD finger protein 21A	51317	11	n/a	n/a	6.38e-01	1.451
1090442	ENSG00000108551	31135	RASD1	RAS, dexamethasone-induced 1	51655	17	n/a	n/a	5.59e-01	1.451
1105692	ENSG00000211445	2861	GPX3	glutathione peroxidase 3 (plasma)	2878	5	n/a	n/a	4.37e-01	1.451
1089089	ENSG00000100162	54859	CENPM	centromere protein M	79019	22	n/a	n/a	5.49e-01	1.451
1101352	ENSG00000178104	9515	PDE4DIP	phosphodiesterase 4D interacting protein	9659	1	n/a	n/a	5.51e-01	1.451
1088779	ENSG00000090905	27072	TNRC6A	trinucleotide repeat containing 6A	27327	16	n/a	n/a	5.65e-01	1.450
279972406	ENSG00000243155	0	RP11-46A10.5	RP11-46A10.5	0	1	n/a	n/a	6.37e-01	1.450
1095130	ENSG00000142149	29802	HUNK	hormonally up-regulated Neu-associated kinase	30811	21	n/a	n/a	6.22e-01	1.450
279929289	ENSG00000238041	0	RP11-59K5.1	RP11-59K5.1	0	11	n/a	n/a	4.24e-01	1.450
1106128	ENSG00000214655	22808	KIAA0913	KIAA0913	23053	10	n/a	n/a	6.25e-01	1.450
279781113	ENSG00000224849	0	RP1-104O17.1	RP1-104O17.1	0	6	n/a	n/a	5.44e-01	1.449
1100992	ENSG00000176208	55717	ATAD5	ATPase family, AAA domain containing 5	79915	17	n/a	n/a	5.42e-01	1.449
1086962	ENSG00000005483	35191	MLL5	myeloid/lymphoid or mixed-lineage leukemia 5 (trithorax homolog, Drosophila)	55904	7	n/a	n/a	5.56e-01	1.449
279656552	ENSG00000199071	0	MIR423	microRNA 423	0	17	n/a	n/a	7.23e-01	1.449
1097761	ENSG00000162714	59028	ZNF496	zinc finger protein 496	84838	1	n/a	n/a	6.59e-01	1.449
1095725	ENSG00000146067	33831	FAM193B	family with sequence similarity 193, member B	54540	5	n/a	n/a	6.32e-01	1.449
1108342	ENSG00000234616	0	JRK	jerky homolog (mouse)	0	8	n/a	n/a	6.31e-01	1.448
1099698	ENSG00000170049	9072	KCNAB3	potassium voltage-gated channel, shaker-related subfamily, beta member 3	9196	17	n/a	n/a	5.63e-01	1.448
1091796	ENSG00000119397	10906	CNTRL	centriolin	11064	9	n/a	n/a	4.14e-01	1.448
279723829	ENSG00000213661	0	RP11-510I6.2	RP11-510I6.2	0	5	n/a	n/a	4.50e-01	1.448
1087738	ENSG00000063660	2800	GPC1	glypican 1	2817	2	n/a	n/a	6.82e-01	1.447
1090073	ENSG00000105732	41338	ZNF574	zinc finger protein 574	64763	19	n/a	n/a	6.25e-01	1.447
279920624	ENSG00000237307	0	SRRM1P3	serine/arginine repetitive matrix 1 pseudogene 3	0	X	n/a	n/a	5.48e-01	1.447
1092216	ENSG00000122779	8728	TRIM24	tripartite motif containing 24	8805	7	n/a	n/a	5.57e-01	1.446
1090733	ENSG00000110987	602	BCL7A	B-cell CLL/lymphoma 7A	605	12	n/a	n/a	5.85e-01	1.446
1097484	ENSG00000160813	85811	PPP1R35	protein phosphatase 1, regulatory subunit 35	221908	7	n/a	n/a	5.48e-01	1.446
1094970	ENSG00000140983	59825	RHOT2	ras homolog gene family, member T2	89941	16	n/a	n/a	6.19e-01	1.446
1095626	ENSG00000145391	56625	SETD7	SET domain containing (lysine methyltransferase) 7	80854	4	n/a	n/a	5.48e-01	1.446
1088611	ENSG00000087266	6416	SH3BP2	SH3-domain binding protein 2	6452	4	n/a	n/a	5.67e-01	1.446
1097757	ENSG00000162702	23283	ZNF281	zinc finger protein 281	23528	1	n/a	n/a	5.50e-01	1.446
279820645	ENSG00000228343	0	RP11-1148L6.5	RP11-1148L6.5	0	X	n/a	n/a	5.71e-01	1.445
279912953	ENSG00000236654	0	AC079780.3	AC079780.3	0	7	n/a	n/a	6.38e-01	1.445
1100484	ENSG00000173465	10387	SSSCA1	Sjogren syndrome/scleroderma autoantigen 1	10534	11	n/a	n/a	5.70e-01	1.445
1106342	ENSG00000215421	34917	ZNF407	zinc finger protein 407	55628	18	n/a	n/a	6.20e-01	1.445
279774148	ENSG00000224243	0	LINC00403	long intergenic non-protein coding RNA 403	0	13	n/a	n/a	4.37e-01	1.445
280114284	ENSG00000258366	31230	RTEL1	Regulator of telomere elongation helicase 1	51750	20	n/a	n/a	5.67e-01	1.445
1100707	ENSG00000174705	94614	SH3PXD2B	SH3 and PX domains 2B	285590	5	n/a	n/a	6.44e-01	1.444
1102377	ENSG00000183615	58930	FAM167B	family with sequence similarity 167, member B	84734	1	n/a	n/a	5.62e-01	1.444
1106209	ENSG00000214899	0	C17orf84	chromosome 17 open reading frame 84	0	17	n/a	n/a	6.40e-01	1.444
280116676	ENSG00000258504	0	RP11-638I2.6	RP11-638I2.6	0	14	n/a	n/a	4.18e-01	1.444
280126894	ENSG00000259086	0	RP11-134E15.2	RP11-134E15.2	0	14	n/a	n/a	5.48e-01	1.444
1100381	ENSG00000172943	22888	PHF8	PHD finger protein 8	23133	X	n/a	n/a	5.69e-01	1.443
1103307	ENSG00000187498	1273	COL4A1	collagen, type IV, alpha 1	1282	13	n/a	n/a	5.47e-01	1.443
280123344	ENSG00000258890	59968	CEP95	centrosomal protein 95kDa	90799	17	n/a	n/a	5.50e-01	1.443
1088035	ENSG00000071655	32933	MBD3	methyl-CpG binding domain protein 3	53615	19	n/a	n/a	5.57e-01	1.443
1101633	ENSG00000179833	9648	SERTAD2	SERTA domain containing 2	9792	2	n/a	n/a	5.48e-01	1.443
279995114	ENSG00000247228	0	AC009060.1	AC009060.1	0	16	n/a	n/a	6.92e-01	1.443
1090601	ENSG00000109805	40784	NCAPG	non-SMC condensin I complex, subunit G	64151	4	n/a	n/a	4.44e-01	1.442
1096699	ENSG00000154358	58249	OBSCN	obscurin, cytoskeletal calmodulin and titin-interacting RhoGEF	84033	1	n/a	n/a	4.27e-01	1.442
1087757	ENSG00000064419	23289	TNPO3	transportin 3	23534	7	n/a	n/a	6.21e-01	1.442
1094197	ENSG00000136485	10092	DCAF7	DDB1 and CUL4 associated factor 7	10238	17	n/a	n/a	5.63e-01	1.442
1088214	ENSG00000076248	7331	UNG	uracil-DNA glycosylase	7374	12	n/a	n/a	5.66e-01	1.441
1102114	ENSG00000182492	630	BGN	biglycan	633	X	n/a	n/a	6.42e-01	1.441
1105351	ENSG00000205014	0	AC009113.1	Uncharacterized protein	0	16	n/a	n/a	6.28e-01	1.441
1094698	ENSG00000139163	34789	ETNK1	ethanolamine kinase 1	55500	12	n/a	n/a	4.28e-01	1.441
280094821	ENSG00000256326	0	RP11-467L13.3	RP11-467L13.3	0	12	n/a	n/a	5.74e-01	1.441
1088109	ENSG00000073614	5895	KDM5A	lysine (K)-specific demethylase 5A	5927	12	n/a	n/a	4.16e-01	1.441
280089563	ENSG00000255729	0	AC005618.1	AC005618.1	0	5	n/a	n/a	5.54e-01	1.441
280098301	ENSG00000256720	0	RP11-436I9.6	RP11-436I9.6	0	12	n/a	n/a	5.49e-01	1.440
280125474	ENSG00000259006	0	RP11-566K11.4	RP11-566K11.4	0	16	n/a	n/a	5.61e-01	1.440
1088249	ENSG00000077235	2958	GTF3C1	general transcription factor IIIC, polypeptide 1, alpha 220kDa	2975	16	n/a	n/a	6.29e-01	1.440
280117541	ENSG00000258555	0	KB-1896H10.1	Uncharacterized protein	0	22	n/a	n/a	5.67e-01	1.440
1103949	ENSG00000196453	26898	ZNF777	zinc finger protein 777	27153	7	n/a	n/a	6.23e-01	1.440
1090032	ENSG00000105613	22738	MAST1	microtubule associated serine/threonine kinase 1	22983	19	n/a	n/a	5.46e-01	1.440
1092991	ENSG00000128908	33908	INO80	INO80 homolog (S. cerevisiae)	54617	15	n/a	n/a	6.41e-01	1.440
1102643	ENSG00000184677	9779	ZBTB40	zinc finger and BTB domain containing 40	9923	1	n/a	n/a	6.29e-01	1.440
1091000	ENSG00000112742	7229	TTK	TTK protein kinase	7272	6	n/a	n/a	4.43e-01	1.440
1103456	ENSG00000188033	36747	ZNF490	zinc finger protein 490	57474	19	n/a	n/a	5.76e-01	1.439
1089041	ENSG00000100014	23139	SPECC1L	sperm antigen with calponin homology and coiled-coil domains 1-like	23384	22	n/a	n/a	6.28e-01	1.439
1097788	ENSG00000162783	30759	IER5	immediate early response 5	51278	1	n/a	n/a	6.45e-01	1.439
1089433	ENSG00000101546	55666	RBFA	ribosome binding factor A (putative)	79863	18	n/a	n/a	6.24e-01	1.439
280011422	ENSG00000249271	0	AC021224.1	AC021224.1	0	18	n/a	n/a	4.21e-01	1.439
1093439	ENSG00000132016	55012	C19orf57	chromosome 19 open reading frame 57	79173	19	n/a	n/a	6.70e-01	1.439
1101581	ENSG00000179431	23898	FJX1	four jointed box 1 (Drosophila)	24147	11	n/a	n/a	6.26e-01	1.438
1107373	ENSG00000228344	0	AP001496.1	LOC339290 proteinUncharacterized protein	0	18	n/a	n/a	6.35e-01	1.438
1101483	ENSG00000178921	5166	PFAS	phosphoribosylformylglycinamidine synthase	5198	17	n/a	n/a	6.90e-01	1.438
279750619	ENSG00000220505	0	RP11-111D3.1	RP11-111D3.1	0	6	n/a	n/a	5.49e-01	1.438
1103662	ENSG00000188827	58665	SLX4	SLX4 structure-specific endonuclease subunit homolog (S. cerevisiae)	84464	16	n/a	n/a	5.71e-01	1.438
1097685	ENSG00000162430	36466	SEPN1	selenoprotein N, 1	57190	1	n/a	n/a	7.41e-01	1.438
1092688	ENSG00000126012	8190	KDM5C	lysine (K)-specific demethylase 5C	8242	X	n/a	n/a	6.40e-01	1.438
1088141	ENSG00000074590	9747	NUAK1	NUAK family, SNF1-like kinase, 1	9891	12	n/a	n/a	5.49e-01	1.438
1100628	ENSG00000174233	109	ADCY6	adenylate cyclase 6	112	12	n/a	n/a	6.29e-01	1.438
279762905	ENSG00000223313	0	U6	U6 spliceosomal RNA	0	15	n/a	n/a	6.36e-01	1.437
279971885	ENSG00000243085	0	RP11-392E22.3	RP11-392E22.3	0	9	n/a	n/a	5.55e-01	1.437
1099362	ENSG00000168597	0	C17orf65	chromosome 17 open reading frame 65	0	17	n/a	n/a	5.84e-01	1.437
1102639	ENSG00000184661	81280	CDCA2	cell division cycle associated 2	157313	8	n/a	n/a	4.41e-01	1.437
280084268	ENSG00000255293	0	RP11-787P24.1	RP11-787P24.1	0	11	n/a	n/a	5.88e-01	1.437
279905529	ENSG00000235954	94423	TTC28-AS1	TTC28 antisense RNA 1 (non-protein coding)	284900	22	n/a	n/a	6.35e-01	1.437
1087109	ENSG00000009954	8911	BAZ1B	bromodomain adjacent to zinc finger domain, 1B	9031	7	n/a	n/a	4.12e-01	1.437
1104067	ENSG00000196782	34823	MAML3	mastermind-like 3 (Drosophila)	55534	4	n/a	n/a	5.72e-01	1.437
279837316	ENSG00000229863	0	RP11-157F20.1	RP11-157F20.1	0	3	n/a	n/a	5.48e-01	1.437
1102076	ENSG00000182325	25982	FBXL6	F-box and leucine-rich repeat protein 6	26233	8	n/a	n/a	5.50e-01	1.436
280060547	ENSG00000253722	0	RP11-10N23.4	RP11-10N23.4	0	8	n/a	n/a	6.24e-01	1.436
1095106	ENSG00000141858	59899	SAMD1	sterile alpha motif domain containing 1	90378	19	n/a	n/a	6.46e-01	1.436
1103171	ENSG00000186812	58517	ZNF397	zinc finger protein 397	84307	18	n/a	n/a	5.49e-01	1.436
279883044	ENSG00000233893	0	RP11-507C10.5	RP11-507C10.5	0	6	n/a	n/a	4.19e-01	1.436
279968499	ENSG00000242687	0	AC004893.11	AC004893.11	0	7	n/a	n/a	6.39e-01	1.435
1095952	ENSG00000147862	4755	NFIB	nuclear factor I/B	4781	9	n/a	n/a	5.45e-01	1.435
1097677	ENSG00000162402	23113	USP24	ubiquitin specific peptidase 24	23358	1	n/a	n/a	5.58e-01	1.435
1100604	ENSG00000174111	29828	SOCS7	suppressor of cytokine signaling 7	30837	17	n/a	n/a	4.11e-01	1.434
1097666	ENSG00000162374	1981	ELAVL4	ELAV (embryonic lethal, abnormal vision, Drosophila)-like 4 (Hu antigen D)	1996	1	n/a	n/a	4.17e-01	1.434
1095948	ENSG00000147813	60252	NAPRT1	nicotinate phosphoribosyltransferase domain containing 1	93100	8	n/a	n/a	5.70e-01	1.434
1088719	ENSG00000089505	76672	CMTM1	CKLF-like MARVEL transmembrane domain containing 1	113540	16	n/a	n/a	7.73e-01	1.434
1098221	ENSG00000164151	23134	KIAA0947	KIAA0947	23379	5	n/a	n/a	5.62e-01	1.434
1095856	ENSG00000147140	4810	NONO	non-POU domain containing, octamer-binding	4841	X	n/a	n/a	5.72e-01	1.434
1093378	ENSG00000131591	34280	C1orf159	chromosome 1 open reading frame 159	54991	1	n/a	n/a	5.71e-01	1.434
1092000	ENSG00000120800	27085	UTP20	UTP20, small subunit (SSU) processome component, homolog (yeast)	27340	12	n/a	n/a	5.50e-01	1.434
1104752	ENSG00000198816	79881	ZNF358	zinc finger protein 358	140467	19	n/a	n/a	5.68e-01	1.434
1102143	ENSG00000182606	22662	TRAK1	trafficking protein, kinesin binding 1	22906	3	n/a	n/a	6.36e-01	1.434
1089961	ENSG00000105298	37323	C19orf29	chromosome 19 open reading frame 29	58509	19	n/a	n/a	5.78e-01	1.434
1101185	ENSG00000177200	56006	CHD9	chromodomain helicase DNA binding protein 9	80205	16	n/a	n/a	4.26e-01	1.433
1094910	ENSG00000140525	34504	FANCI	Fanconi anemia, complementation group I	55215	15	n/a	n/a	4.31e-01	1.433
1097708	ENSG00000162526	57311	TSSK3	testis-specific serine kinase 3	81629	1	n/a	n/a	5.84e-01	1.433
1092787	ENSG00000126970	35193	ZC4H2	zinc finger, C4H2 domain containing	55906	X	n/a	n/a	6.37e-01	1.433
279764091	ENSG00000223459	0	FAM115B	family with sequence similarity 115, member B (pseudogene)	0	7	n/a	n/a	6.24e-01	1.433
280115479	ENSG00000258430	0	RP11-982M15.2	RP11-982M15.2	0	14	n/a	n/a	7.62e-01	1.432
280096135	ENSG00000256482	0	RP11-625L16.3	RP11-625L16.3	0	12	n/a	n/a	6.28e-01	1.431
1104786	ENSG00000198873	2852	GRK5	G protein-coupled receptor kinase 5	2869	10	n/a	n/a	6.35e-01	1.431
279710898	ENSG00000209804	26570	RNU11	RNA, U11 small nuclear	26824	1	n/a	n/a	4.50e-01	1.431
1088212	ENSG00000076201	25679	PTPN23	protein tyrosine phosphatase, non-receptor type 23	25930	3	n/a	n/a	5.88e-01	1.431
1099339	ENSG00000168496	2222	FEN1	flap structure-specific endonuclease 1	2237	11	n/a	n/a	5.56e-01	1.431
279829868	ENSG00000229182	0	RP11-122C21.2	RP11-122C21.2	0	8	n/a	n/a	6.62e-01	1.431
1092321	ENSG00000123636	29727	BAZ2B	bromodomain adjacent to zinc finger domain, 2B	29994	2	n/a	n/a	4.18e-01	1.431
280103767	ENSG00000257315	0	ZBED6	zinc finger, BED-type containing 6	0	1	n/a	n/a	4.23e-01	1.431
1092264	ENSG00000123191	537	ATP7B	ATPase, Cu++ transporting, beta polypeptide	540	13	n/a	n/a	6.33e-01	1.431
1089611	ENSG00000102921	9539	N4BP1	NEDD4 binding protein 1	9683	16	n/a	n/a	7.10e-01	1.431
1091559	ENSG00000117020	9856	AKT3	v-akt murine thymoma viral oncogene homolog 3 (protein kinase B, gamma)	10000	1	n/a	n/a	5.48e-01	1.431
1100770	ENSG00000175029	1477	CTBP2	C-terminal binding protein 2	1488	10	n/a	n/a	5.58e-01	1.430
1092519	ENSG00000125107	22774	CNOT1	CCR4-NOT transcription complex, subunit 1	23019	16	n/a	n/a	5.53e-01	1.430
1097438	ENSG00000160447	29674	PKN3	protein kinase N3	29941	9	n/a	n/a	5.74e-01	1.430
1099198	ENSG00000167962	59977	ZNF598	zinc finger protein 598	90850	16	n/a	n/a	6.30e-01	1.430
1098281	ENSG00000164330	1867	EBF1	early B-cell factor 1	1879	5	n/a	n/a	4.12e-01	1.429
1095143	ENSG00000142208	204	AKT1	v-akt murine thymoma viral oncogene homolog 1	207	14	n/a	n/a	7.15e-01	1.429
279698842	ENSG00000205903	0	AC073343.9	AC073343.9	0	7	n/a	n/a	4.14e-01	1.429
279706061	ENSG00000207165	0	SNORA70	small nucleolar RNA, H/ACA box 70	0	X	n/a	n/a	4.41e-01	1.429
279994149	ENSG00000246892	0	AL034548.1	AL034548.1	0	20	n/a	n/a	6.20e-01	1.429
1091227	ENSG00000114796	34089	KLHL24	kelch-like 24 (Drosophila)	54800	3	n/a	n/a	4.21e-01	1.429
1092747	ENSG00000126705	26990	AHDC1	AT hook, DNA binding motif, containing 1	27245	1	n/a	n/a	5.44e-01	1.429
1094649	ENSG00000138759	55945	FRAS1	Fraser syndrome 1	80144	4	n/a	n/a	4.10e-01	1.429
1089430	ENSG00000101493	9514	ZNF516	zinc finger protein 516	9658	18	n/a	n/a	5.59e-01	1.429
1108926	ENSG00000240038	277	AMY2B	amylase, alpha 2B (pancreatic)	280	1	n/a	n/a	6.36e-01	1.429
1098111	ENSG00000163873	2882	GRIK3	glutamate receptor, ionotropic, kainate 3	2899	1	n/a	n/a	4.34e-01	1.428
279760091	ENSG00000222482	0	AC005071.1	AC005071.1	0	7	n/a	n/a	4.27e-01	1.428
279859867	ENSG00000231864	0	RP11-229P13.23	RP11-229P13.23	0	9	n/a	n/a	4.18e-01	1.428
1093389	ENSG00000131711	4106	MAP1B	microtubule-associated protein 1B	4131	5	n/a	n/a	4.16e-01	1.428
1100811	ENSG00000175216	9649	CKAP5	cytoskeleton associated protein 5	9793	11	n/a	n/a	5.48e-01	1.428
1093373	ENSG00000131504	1717	DIAPH1	diaphanous homolog 1 (Drosophila)	1729	5	n/a	n/a	6.22e-01	1.428
1097517	ENSG00000160999	0	SH2B2	SH2B adaptor protein 2	0	7	n/a	n/a	5.43e-01	1.428
1095207	ENSG00000142731	10575	PLK4	polo-like kinase 4	10733	4	n/a	n/a	4.27e-01	1.427
1089815	ENSG00000104517	30847	UBR5	ubiquitin protein ligase E3 component n-recognin 5	51366	8	n/a	n/a	5.46e-01	1.427
280053492	ENSG00000253200	0	RP11-582J16.5	Uncharacterized protein	0	8	n/a	n/a	6.34e-01	1.427
1105110	ENSG00000204371	10761	EHMT2	euchromatic histone-lysine N-methyltransferase 2	10919	6	n/a	n/a	6.59e-01	1.427
1091611	ENSG00000117461	8437	PIK3R3	phosphoinositide-3-kinase, regulatory subunit 3 (gamma)	8503	1	n/a	n/a	6.22e-01	1.426
280069994	ENSG00000254377	1015124	RP11-32K4.2	Uncharacterized protein	100130155	8	n/a	n/a	6.20e-01	1.426
1096775	ENSG00000155052	79385	CNTNAP5	contactin associated protein-like 5	129684	2	n/a	n/a	4.53e-01	1.426
1089963	ENSG00000105323	10941	HNRNPUL1	heterogeneous nuclear ribonucleoprotein U-like 1	11100	19	n/a	n/a	5.66e-01	1.426
1092976	ENSG00000128731	8845	HERC2	hect domain and RLD 2	8924	15	n/a	n/a	5.56e-01	1.426
1099097	ENSG00000167617	80686	CDC42EP5	CDC42 effector protein (Rho GTPase binding) 5	148170	19	n/a	n/a	5.49e-01	1.426
279812689	ENSG00000227617	157127455	AC009475.2	AC009475.2	100861402	2	n/a	n/a	4.10e-01	1.426
1103725	ENSG00000189079	83430	ARID2	AT rich interactive domain 2 (ARID, RFX-like)	196528	12	n/a	n/a	4.11e-01	1.426
1100060	ENSG00000171552	595	BCL2L1	BCL2-like 1	598	20	n/a	n/a	6.42e-01	1.426
280091968	ENSG00000255994	0	C14orf162	chromosome 14 open reading frame 162	0	14	n/a	n/a	6.39e-01	1.426
1095255	ENSG00000143157	36918	POGK	pogo transposable element with KRAB domain	57645	1	n/a	n/a	6.24e-01	1.425
1095070	ENSG00000141564	36794	RPTOR	regulatory associated protein of MTOR, complex 1	57521	17	n/a	n/a	6.38e-01	1.425
1087967	ENSG00000070018	4015	LRP6	low density lipoprotein receptor-related protein 6	4040	12	n/a	n/a	4.27e-01	1.425
280019438	ENSG00000249908	0	CTD-2589H19.4	CTD-2589H19.4	0	5	n/a	n/a	6.21e-01	1.425
1092964	ENSG00000128652	3212	HOXD3	homeobox D3	3232	2	n/a	n/a	5.43e-01	1.425
1088864	ENSG00000092853	40604	CLSPN	claspin	63967	1	n/a	n/a	4.27e-01	1.425
1098885	ENSG00000166783	9521	KIAA0430	KIAA0430	9665	16	n/a	n/a	5.57e-01	1.425
1091736	ENSG00000118655	41421	DCLRE1B	DNA cross-link repair 1B	64858	1	n/a	n/a	6.27e-01	1.425
1093239	ENSG00000130734	59161	ATG4D	ATG4 autophagy related 4 homolog D (S. cerevisiae)	84971	19	n/a	n/a	6.27e-01	1.425
1099394	ENSG00000168758	34199	SEMA4C	sema domain, immunoglobulin domain (Ig), transmembrane domain (TM) and short cytoplasmic domain, (semaphorin) 4C	54910	2	n/a	n/a	6.36e-01	1.424
279985803	ENSG00000244485	0	RP11-150D5.1	RP11-150D5.1	0	16	n/a	n/a	5.53e-01	1.424
279930338	ENSG00000238116	0	RP3-347M6.2	RP3-347M6.2	0	X	n/a	n/a	4.27e-01	1.424
1089846	ENSG00000104774	4100	MAN2B1	mannosidase, alpha, class 2B, member 1	4125	19	n/a	n/a	6.45e-01	1.424
1095372	ENSG00000143630	36930	HCN3	hyperpolarization activated cyclic nucleotide-gated potassium channel 3	57657	1	n/a	n/a	5.57e-01	1.424
1086935	ENSG00000005007	5944	UPF1	UPF1 regulator of nonsense transcripts homolog (yeast)	5976	19	n/a	n/a	6.81e-01	1.424
280129123	ENSG00000259220	0	RP11-702L15.2	Uncharacterized protein	0	15	n/a	n/a	4.32e-01	1.423
1101317	ENSG00000177932	29823	ZNF354C	zinc finger protein 354C	30832	5	n/a	n/a	6.44e-01	1.423
1087802	ENSG00000065457	23290	ADAT1	adenosine deaminase, tRNA-specific 1	23536	16	n/a	n/a	6.39e-01	1.423
1097639	ENSG00000162129	57272	CLPB	ClpB caseinolytic peptidase B homolog (E. coli)	81570	11	n/a	n/a	6.43e-01	1.423
280050194	ENSG00000252835	0	SCARNA21	small Cajal body-specific RNA 21	0	17	n/a	n/a	4.46e-01	1.422
1094891	ENSG00000140455	9816	USP3	ubiquitin specific peptidase 3	9960	15	n/a	n/a	6.25e-01	1.422
280070226	ENSG00000254400	0	RP11-732A19.8	RP11-732A19.8	0	11	n/a	n/a	6.46e-01	1.422
1091890	ENSG00000119969	3053	HELLS	helicase, lymphoid-specific	3070	10	n/a	n/a	4.14e-01	1.422
1106058	ENSG00000214338	122201	C6orf174	chromosome 6 open reading frame 174	387104	6	n/a	n/a	5.53e-01	1.422
1089343	ENSG00000101189	34546	C20orf20	chromosome 20 open reading frame 20	55257	20	n/a	n/a	6.20e-01	1.421
1089551	ENSG00000102384	2475	CENPI	centromere protein I	2491	X	n/a	n/a	4.21e-01	1.421
1094606	ENSG00000138604	25784	GLCE	glucuronic acid epimerase	26035	15	n/a	n/a	5.45e-01	1.421
1095109	ENSG00000141905	4756	NFIC	nuclear factor I/C (CCAAT-binding transcription factor)	4782	19	n/a	n/a	5.44e-01	1.421
1093567	ENSG00000132780	4652	NASP	nuclear autoantigenic sperm protein (histone-binding)	4678	1	n/a	n/a	5.45e-01	1.421
1092465	ENSG00000124608	36778	AARS2	alanyl-tRNA synthetase 2, mitochondrial (putative)	57505	6	n/a	n/a	6.40e-01	1.421
1090254	ENSG00000106809	4937	OGN	osteoglycin	4969	9	n/a	n/a	6.38e-01	1.421
280100965	ENSG00000257045	0	RP11-486F17.1	RP11-486F17.1	0	2	n/a	n/a	5.43e-01	1.421
1087429	ENSG00000039523	55370	FAM65A	family with sequence similarity 65, member A	79567	16	n/a	n/a	5.67e-01	1.421
1101925	ENSG00000181555	28808	SETD2	SET domain containing 2	29072	3	n/a	n/a	5.50e-01	1.421
1090907	ENSG00000112159	22950	MDN1	MDN1, midasin homolog (yeast)	23195	6	n/a	n/a	5.57e-01	1.421
1089978	ENSG00000105373	29730	GLTSCR2	glioma tumor suppressor candidate region gene 2	29997	19	n/a	n/a	5.49e-01	1.421
1090866	ENSG00000111859	4713	NEDD9	neural precursor cell expressed, developmentally down-regulated 9	4739	6	n/a	n/a	6.26e-01	1.420
1099254	ENSG00000168137	34498	SETD5	SET domain containing 5	55209	3	n/a	n/a	5.75e-01	1.420
1089297	ENSG00000100968	4750	NFATC4	nuclear factor of activated T-cells, cytoplasmic, calcineurin-dependent 4	4776	14	n/a	n/a	6.22e-01	1.420
1097372	ENSG00000160145	8889	KALRN	kalirin, RhoGEF kinase	8997	3	n/a	n/a	5.50e-01	1.420
280084810	ENSG00000255330	0	RP3-403A15.5	RP3-403A15.5	0	6	n/a	n/a	5.52e-01	1.420
280101670	ENSG00000257086	0	RP11-783K16.13	RP11-783K16.13	0	11	n/a	n/a	5.49e-01	1.420
1093854	ENSG00000134698	82978	EIF2C4	eukaryotic translation initiation factor 2C, 4	192670	1	n/a	n/a	5.65e-01	1.420
1102602	ENSG00000184489	10997	PTP4A3	protein tyrosine phosphatase type IVA, member 3	11156	8	n/a	n/a	5.57e-01	1.420
279793944	ENSG00000225953	80901	AC017096.1	AC017096.1	150538	2	n/a	n/a	5.85e-01	1.419
1091234	ENSG00000114857	4789	NKTR	natural killer-tumor recognition sequence	4820	3	n/a	n/a	5.57e-01	1.419
1088933	ENSG00000096070	26899	BRPF3	bromodomain and PHD finger containing, 3	27154	6	n/a	n/a	6.22e-01	1.419
1091623	ENSG00000117523	22970	PRRC2C	proline-rich coiled-coil 2C	23215	1	n/a	n/a	5.49e-01	1.418
279954902	ENSG00000241218	0	RP11-446H18.1	RP11-446H18.1	0	3	n/a	n/a	6.37e-01	1.418
1089325	ENSG00000101126	23149	ADNP	activity-dependent neuroprotector homeobox	23394	20	n/a	n/a	5.79e-01	1.418
279785363	ENSG00000225234	0	AC114810.5	AC114810.5	0	2	n/a	n/a	5.67e-01	1.418
280055347	ENSG00000253333	0	RP11-497H16.8	RP11-497H16.8	0	5	n/a	n/a	5.85e-01	1.418
1101660	ENSG00000179943	59112	FIZ1	FLT3-interacting zinc finger 1	84922	19	n/a	n/a	6.38e-01	1.417
280124830	ENSG00000258974	0	RHOXF2	transcriptional regulator Kaiso	0	X	n/a	n/a	4.24e-01	1.417
1093650	ENSG00000133250	58540	ZNF414	zinc finger protein 414	84330	19	n/a	n/a	5.47e-01	1.417
1088539	ENSG00000085644	7716	ZNF213	zinc finger protein 213	7760	16	n/a	n/a	5.74e-01	1.417
1101864	ENSG00000181104	2134	F2R	coagulation factor II (thrombin) receptor	2149	5	n/a	n/a	4.16e-01	1.417
1103601	ENSG00000188636	58457	LDOC1L	leucine zipper, down-regulated in cancer 1-like	84247	22	n/a	n/a	6.37e-01	1.416
1098241	ENSG00000164199	58270	GPR98	G protein-coupled receptor 98	84059	5	n/a	n/a	4.13e-01	1.416
1099817	ENSG00000170558	995	CDH2	cadherin 2, type 1, N-cadherin (neuronal)	1000	18	n/a	n/a	4.17e-01	1.416
1094917	ENSG00000140548	119492	ZNF710	zinc finger protein 710	374655	15	n/a	n/a	5.48e-01	1.416
1089529	ENSG00000102221	9623	PHF16	PHD finger protein 16	9767	X	n/a	n/a	5.49e-01	1.416
1089453	ENSG00000101773	5900	RBBP8	retinoblastoma binding protein 8	5932	18	n/a	n/a	4.30e-01	1.415
1094351	ENSG00000137221	60301	TJAP1	tight junction associated protein 1 (peripheral)	93643	6	n/a	n/a	6.42e-01	1.415
1102526	ENSG00000184194	33619	GPR173	G protein-coupled receptor 173	54328	X	n/a	n/a	6.43e-01	1.415
1101368	ENSG00000178184	58753	PARD6G	par-6 partitioning defective 6 homolog gamma (C. elegans)	84552	18	n/a	n/a	6.28e-01	1.415
280031203	ENSG00000250846	1006867	RP11-807H7.1	RP11-807H7.1	100144602	4	n/a	n/a	4.12e-01	1.415
279912198	ENSG00000236546	0	RP1-118J21.5	RP1-118J21.5	0	1	n/a	n/a	6.27e-01	1.415
1088190	ENSG00000075618	6584	FSCN1	fascin homolog 1, actin-bundling protein (Strongylocentrotus purpuratus)	6624	7	n/a	n/a	5.71e-01	1.415
1094248	ENSG00000136802	35542	LRRC8A	leucine rich repeat containing 8 family, member A	56262	9	n/a	n/a	6.34e-01	1.414
279881063	ENSG00000233718	10261	MYCNOS	MYCN opposite strand/antisense RNA (non-protein coding)	10408	2	n/a	n/a	6.89e-01	1.414
1087420	ENSG00000038358	23397	EDC4	enhancer of mRNA decapping 4	23644	16	n/a	n/a	6.41e-01	1.414
279747835	ENSG00000218422	0	AC016773.1	AC016773.1	0	4	n/a	n/a	4.20e-01	1.414
1090698	ENSG00000110713	4897	NUP98	nucleoporin 98kDa	4928	11	n/a	n/a	5.70e-01	1.414
280075890	ENSG00000254782	0	ABHD14A-ACY1	ABHD14A-ACY1 readthrough (non-protein coding)	0	3	n/a	n/a	4.14e-01	1.414
1098923	ENSG00000166889	85606	PATL1	protein associated with topoisomerase II homolog 1 (yeast)	219988	11	n/a	n/a	5.71e-01	1.413
1098996	ENSG00000167182	6628	SP2	Sp2 transcription factor	6668	17	n/a	n/a	6.27e-01	1.413
1104361	ENSG00000197705	36838	KLHL14	kelch-like 14 (Drosophila)	57565	18	n/a	n/a	5.71e-01	1.413
1101424	ENSG00000178556	0	CKS1BP6	CDC28 protein kinase regulatory subunit 1B pseudogene 6	0	X	n/a	n/a	4.28e-01	1.412
279727004	ENSG00000214018	0	RRM2P3	ribonucleotide reductase M2 polypeptide pseudogene 3	0	X	n/a	n/a	4.37e-01	1.412
1097367	ENSG00000160111	26896	CPAMD8	C3 and PZP-like, alpha-2-macroglobulin domain containing 8	27151	19	n/a	n/a	6.29e-01	1.412
1094110	ENSG00000136010	81473	ALDH1L2	aldehyde dehydrogenase 1 family, member L2	160428	12	n/a	n/a	5.57e-01	1.412
1091337	ENSG00000115507	4981	OTX1	orthodenticle homeobox 1	5013	2	n/a	n/a	5.50e-01	1.412
1094963	ENSG00000140943	8649	MBTPS1	membrane-bound transcription factor peptidase, site 1	8720	16	n/a	n/a	6.40e-01	1.412
1087148	ENSG00000011132	9405	APBA3	amyloid beta (A4) precursor protein-binding, family A, member 3	9546	19	n/a	n/a	6.25e-01	1.411
280121072	ENSG00000258756	0	RP11-361H10.2	RP11-361H10.2	0	14	n/a	n/a	5.47e-01	1.411
1094545	ENSG00000138180	34454	CEP55	centrosomal protein 55kDa	55165	10	n/a	n/a	4.40e-01	1.411
1090819	ENSG00000111665	57705	CDCA3	cell division cycle associated 3	83461	12	n/a	n/a	4.29e-01	1.411
1091327	ENSG00000115457	3465	IGFBP2	insulin-like growth factor binding protein 2, 36kDa	3485	2	n/a	n/a	5.66e-01	1.411
1088692	ENSG00000089094	58876	KDM2B	lysine (K)-specific demethylase 2B	84678	12	n/a	n/a	6.33e-01	1.411
1096253	ENSG00000150712	33836	MTMR12	myotubularin related protein 12	54545	5	n/a	n/a	5.73e-01	1.411
280124941	ENSG00000258982	0	RP11-638I2.4	RP11-638I2.4	0	14	n/a	n/a	4.28e-01	1.411
1088276	ENSG00000077942	2177	FBLN1	fibulin 1	2192	22	n/a	n/a	6.42e-01	1.410
279720611	ENSG00000213283	0	AC009237.8	AC009237.8	0	2	n/a	n/a	6.40e-01	1.410
279781883	ENSG00000224915	0	RP11-108L7.7	RP11-108L7.7	0	10	n/a	n/a	6.39e-01	1.410
1095895	ENSG00000147421	55421	HMBOX1	homeobox containing 1	79618	8	n/a	n/a	6.21e-01	1.410
279824890	ENSG00000228717	0	AF013593.1	AF013593.1	0	X	n/a	n/a	5.73e-01	1.410
1104366	ENSG00000197714	10636	ZNF460	zinc finger protein 460	10794	19	n/a	n/a	4.39e-01	1.410
1088269	ENSG00000077684	55762	PHF17	PHD finger protein 17	79960	4	n/a	n/a	4.20e-01	1.410
280032665	ENSG00000250970	0	RP11-274N19.2	RP11-274N19.2	0	1	n/a	n/a	5.58e-01	1.410
1105029	ENSG00000204160	58453	ZDHHC18	zinc finger, DHHC-type containing 18	84243	1	n/a	n/a	8.09e-01	1.410
279839335	ENSG00000230042	0	AK3P3	adenylate kinase 3 pseudogene 3	0	7	n/a	n/a	6.09e-01	1.410
1102944	ENSG00000185900	58407	SGK196	Protein kinase-like protein SgK196	84197	8	n/a	n/a	4.37e-01	1.410
1095712	ENSG00000146001	33951	PCDHB18	protocadherin beta 18 pseudogene	54660	5	n/a	n/a	6.45e-01	1.410
1102094	ENSG00000182379	11086	NXPH4	neurexophilin 4	11247	12	n/a	n/a	6.25e-01	1.410
1095853	ENSG00000147130	9079	ZMYM3	zinc finger, MYM-type 3	9203	X	n/a	n/a	6.23e-01	1.409
1089946	ENSG00000105229	31068	PIAS4	protein inhibitor of activated STAT, 4	51588	19	n/a	n/a	6.25e-01	1.409
280012539	ENSG00000249362	0	CTD-2316B1.1	CTD-2316B1.1	0	5	n/a	n/a	5.50e-01	1.409
1091742	ENSG00000118707	37896	TGIF2	TGFB-induced factor homeobox 2	60436	20	n/a	n/a	4.16e-01	1.409
1087684	ENSG00000060237	41643	WNK1	WNK lysine deficient protein kinase 1	65125	12	n/a	n/a	5.50e-01	1.409
1095362	ENSG00000143578	80703	CREB3L4	cAMP responsive element binding protein 3-like 4	148327	1	n/a	n/a	5.56e-01	1.409
1100175	ENSG00000172046	10711	USP19	ubiquitin specific peptidase 19	10869	3	n/a	n/a	6.66e-01	1.409
1097185	ENSG00000158555	57250	GDPD5	glycerophosphodiester phosphodiesterase domain containing 5	81544	11	n/a	n/a	4.30e-01	1.409
279889195	ENSG00000234450	0	AC005534.6	AC005534.6	0	7	n/a	n/a	6.44e-01	1.409
1100536	ENSG00000173714	79031	WFIKKN2	WAP, follistatin/kazal, immunoglobulin, kunitz and netrin domain containing 2	124857	17	n/a	n/a	4.39e-01	1.408
280010085	ENSG00000249144	0	RP1-117B12.2	RP1-117B12.2	0	17	n/a	n/a	5.50e-01	1.408
1099897	ENSG00000170921	25864	TANC2	tetratricopeptide repeat, ankyrin repeat and coiled-coil containing 2	26115	17	n/a	n/a	5.48e-01	1.408
1088016	ENSG00000071051	8380	NCK2	NCK adaptor protein 2	8440	2	n/a	n/a	6.24e-01	1.408
1091124	ENSG00000113758	1615	DBN1	drebrin 1	1627	5	n/a	n/a	6.46e-01	1.408
1088111	ENSG00000073711	5491	PPP2R3A	protein phosphatase 2, regulatory subunit B'', alpha	5523	3	n/a	n/a	5.57e-01	1.407
279472571	ENSG00000176318	0	RP5-1100E15.2	RP5-1100E15.2	0	X	n/a	n/a	5.51e-01	1.407
1088765	ENSG00000090565	9583	RAB11FIP3	RAB11 family interacting protein 3 (class II)	9727	16	n/a	n/a	5.49e-01	1.407
1104541	ENSG00000198198	23089	SZT2	seizure threshold 2 homolog (mouse)	23334	1	n/a	n/a	6.32e-01	1.407
1103400	ENSG00000187821	124363	HELT	helt bHLH transcription factor	391723	4	n/a	n/a	4.52e-01	1.407
1103467	ENSG00000188070	0	C11orf95	chromosome 11 open reading frame 95	0	11	n/a	n/a	6.26e-01	1.407
1101764	ENSG00000180613	82122	GSX2	GS homeobox 2	170825	4	n/a	n/a	4.72e-01	1.407
1093912	ENSG00000135048	23423	TMEM2	transmembrane protein 2	23670	9	n/a	n/a	4.26e-01	1.406
1089647	ENSG00000103126	8254	AXIN1	axin 1	8312	16	n/a	n/a	5.63e-01	1.406
279881530	ENSG00000233757	0	AC092835.2	AC092835.2	0	2	n/a	n/a	4.11e-01	1.406
1098758	ENSG00000166250	55630	CLMP	CXADR-like membrane protein	79827	11	n/a	n/a	5.49e-01	1.406
1087505	ENSG00000048028	36919	USP28	ubiquitin specific peptidase 28	57646	11	n/a	n/a	5.48e-01	1.406
1091246	ENSG00000114982	34972	KIAA1310	KIAA1310	55683	2	n/a	n/a	6.38e-01	1.406
1103056	ENSG00000186300	80697	ZNF555	zinc finger protein 555	148254	19	n/a	n/a	6.41e-01	1.406
1091117	ENSG00000113721	5127	PDGFRB	platelet-derived growth factor receptor, beta polypeptide	5159	5	n/a	n/a	5.49e-01	1.406
1095621	ENSG00000145375	81677	SPATA5	spermatogenesis associated 5	166378	4	n/a	n/a	5.49e-01	1.406
1096440	ENSG00000152223	36997	EPG5	ectopic P-granules autophagy protein 5 homolog (C. elegans)	57724	18	n/a	n/a	5.83e-01	1.406
1105925	ENSG00000213888	34233	AC005003.1	CDNA FLJ20464 fis, clone KAT06158HCG1777549Uncharacterized protein	54944	22	n/a	n/a	6.55e-01	1.405
1099608	ENSG00000169683	83628	LRRC45	leucine rich repeat containing 45	201255	17	n/a	n/a	5.49e-01	1.405
1087153	ENSG00000011258	34088	MBTD1	mbt domain containing 1	54799	17	n/a	n/a	4.23e-01	1.405
1091508	ENSG00000116731	7753	PRDM2	PR domain containing 2, with ZNF domain	7799	1	n/a	n/a	6.29e-01	1.405
279904627	ENSG00000235852	0	AC005540.3	AC005540.3	0	2	n/a	n/a	5.47e-01	1.405
1106357	ENSG00000215492	0	HNRNPA1P7	heterogeneous nuclear ribonucleoprotein A1 pseudogene 7	0	18	n/a	n/a	4.23e-01	1.405
1097464	ENSG00000160710	100	ADAR	adenosine deaminase, RNA-specific	103	1	n/a	n/a	6.26e-01	1.405
1087390	ENSG00000035499	35078	DEPDC1B	DEP domain containing 1B	55789	5	n/a	n/a	4.42e-01	1.405
280008103	ENSG00000248966	0	CTD-2089O24.1	CTD-2089O24.1	0	5	n/a	n/a	5.46e-01	1.405
1097154	ENSG00000158402	990	CDC25C	cell division cycle 25 homolog C (S. pombe)	995	5	n/a	n/a	4.27e-01	1.404
279759839	ENSG00000222414	0	U2	U2 spliceosomal RNA	0	10	n/a	n/a	4.72e-01	1.404
1094485	ENSG00000137942	34163	FNBP1L	formin binding protein 1-like	54874	1	n/a	n/a	5.50e-01	1.404
1096364	ENSG00000151655	3673	ITIH2	inter-alpha (globulin) inhibitor H2	3698	10	n/a	n/a	5.71e-01	1.404
1088255	ENSG00000077312	6586	SNRPA	small nuclear ribonucleoprotein polypeptide A	6626	19	n/a	n/a	6.28e-01	1.404
1100437	ENSG00000173230	2787	GOLGB1	golgin B1	2804	3	n/a	n/a	5.46e-01	1.404
1098198	ENSG00000164104	3128	HMGB2	high mobility group box 2	3148	4	n/a	n/a	4.64e-01	1.404
1094617	ENSG00000138640	9999	FAM13A	family with sequence similarity 13, member A	10144	4	n/a	n/a	5.48e-01	1.404
1097182	ENSG00000158545	78986	ZC3H18	zinc finger CCCH-type containing 18	124245	16	n/a	n/a	5.60e-01	1.404
1091441	ENSG00000116183	38107	PAPPA2	pappalysin 2	60676	1	n/a	n/a	5.49e-01	1.403
1087417	ENSG00000038219	92046	BOD1L	biorientation of chromosomes in cell division 1-like	259282	4	n/a	n/a	5.44e-01	1.403
279870161	ENSG00000232754	0	RP1-85F18.6	RP1-85F18.6	0	22	n/a	n/a	5.63e-01	1.403
1100520	ENSG00000173638	6537	SLC19A1	solute carrier family 19 (folate transporter), member 1	6573	21	n/a	n/a	6.41e-01	1.403
1087539	ENSG00000049759	23082	NEDD4L	neural precursor cell expressed, developmentally down-regulated 4-like	23327	18	n/a	n/a	5.49e-01	1.403
279893528	ENSG00000234813	0	RP11-288D15.1	RP11-288D15.1	0	10	n/a	n/a	5.63e-01	1.403
1090265	ENSG00000106991	2007	ENG	endoglin	2022	9	n/a	n/a	6.94e-01	1.403
1099755	ENSG00000170322	4767	NFRKB	nuclear factor related to kappaB binding protein	4798	11	n/a	n/a	6.41e-01	1.403
1101179	ENSG00000177181	94381	RIMKLA	ribosomal modification protein rimK-like family member A	284716	1	n/a	n/a	5.49e-01	1.402
280054840	ENSG00000253304	124762	TMEM200B	transmembrane protein 200B	399474	1	n/a	n/a	5.63e-01	1.402
1096591	ENSG00000153404	81126	PLEKHG4B	pleckstrin homology domain containing, family G (with RhoGef domain) member 4B	153478	5	n/a	n/a	6.24e-01	1.402
279999067	ENSG00000248235	0	AC037459.4	Uncharacterized protein	0	8	n/a	n/a	6.21e-01	1.402
279996339	ENSG00000247743	0	AC091558.1	AC091558.1	0	8	n/a	n/a	6.27e-01	1.402
1097018	ENSG00000157212	22731	PAXIP1	PAX interacting (with transcription-activation domain) protein 1	22976	7	n/a	n/a	6.24e-01	1.402
279744533	ENSG00000216197	0	AP001623.1	AP001623.1	0	21	n/a	n/a	5.44e-01	1.401
279986049	ENSG00000244513	0	CTD-2013N24.2	CTD-2013N24.2	0	3	n/a	n/a	4.17e-01	1.401
1095124	ENSG00000142039	59885	CCDC97	coiled-coil domain containing 97	90324	19	n/a	n/a	6.35e-01	1.401
279964479	ENSG00000242261	0	RP11-62J1.3	RP11-62J1.3	0	7	n/a	n/a	6.39e-01	1.401
279669770	ENSG00000203508	0	CR786580.1	CR786580.1	0	9	n/a	n/a	5.57e-01	1.401
1103964	ENSG00000196498	9468	NCOR2	nuclear receptor corepressor 2	9612	12	n/a	n/a	4.36e-01	1.401
1098167	ENSG00000164045	988	CDC25A	cell division cycle 25 homolog A (S. pombe)	993	3	n/a	n/a	4.21e-01	1.401
1098619	ENSG00000165699	7205	TSC1	tuberous sclerosis 1	7248	9	n/a	n/a	5.84e-01	1.401
1089359	ENSG00000101224	989	CDC25B	cell division cycle 25 homolog B (S. pombe)	994	20	n/a	n/a	4.36e-01	1.401
1102974	ENSG00000185986	0	SDHAP3	succinate dehydrogenase complex, subunit A, flavoprotein pseudogene 3	0	5	n/a	n/a	5.49e-01	1.401
1090240	ENSG00000106689	9220	LHX2	LIM homeobox 2	9355	9	n/a	n/a	6.25e-01	1.400
1104954	ENSG00000203883	33636	SOX18	SRY (sex determining region Y)-box 18	54345	20	n/a	n/a	6.07e-01	1.400
1108758	ENSG00000237456	0	RP11-154D3.1	RP11-154D3.1	0	3	n/a	n/a	4.42e-01	1.400
279857025	ENSG00000231610	0	AC021021.1	AC021021.1	0	2	n/a	n/a	6.24e-01	1.399
1092442	ENSG00000124496	35098	TRERF1	transcriptional regulating factor 1	55809	6	n/a	n/a	5.69e-01	1.399
1087542	ENSG00000049860	3056	HEXB	hexosaminidase B (beta polypeptide)	3074	5	n/a	n/a	6.23e-01	1.399
1097473	ENSG00000160767	10554	FAM189B	family with sequence similarity 189, member B	10712	1	n/a	n/a	6.24e-01	1.399
280050012	ENSG00000252809	0	AC135050.3	AC135050.3	0	16	n/a	n/a	4.53e-01	1.399
279983106	ENSG00000244234	0	GMCL1P1	germ cell-less homolog 1 (Drosophila) pseudogene 1	0	5	n/a	n/a	5.51e-01	1.399
1098726	ENSG00000166147	2185	FBN1	fibrillin 1	2200	15	n/a	n/a	6.24e-01	1.399
1095226	ENSG00000142949	5760	PTPRF	protein tyrosine phosphatase, receptor type, F	5792	1	n/a	n/a	6.41e-01	1.399
1103376	ENSG00000187742	54888	SECISBP2	SECIS binding protein 2	79048	9	n/a	n/a	5.76e-01	1.399
1097683	ENSG00000162419	10544	GMEB1	glucocorticoid modulatory element binding protein 1	10691	1	n/a	n/a	5.88e-01	1.399
279996668	ENSG00000247853	1013899	SCARNA11	SCARNA11	100127974	12	n/a	n/a	5.45e-01	1.399
280097536	ENSG00000256637	0	RP11-76I14.1	RP11-76I14.1	0	2	n/a	n/a	5.47e-01	1.399
1092280	ENSG00000123358	3144	NR4A1	nuclear receptor subfamily 4, group A, member 1	3164	12	n/a	n/a	6.44e-01	1.398
1092013	ENSG00000120896	10029	SORBS3	sorbin and SH3 domain containing 3	10174	8	n/a	n/a	5.63e-01	1.398
1091820	ENSG00000119596	35532	YLPM1	YLP motif containing 1	56252	14	n/a	n/a	5.45e-01	1.398
1098918	ENSG00000166881	23061	TMEM194A	transmembrane protein 194A	23306	12	n/a	n/a	4.26e-01	1.398
1099405	ENSG00000168795	9781	ZBTB5	zinc finger and BTB domain containing 5	9925	9	n/a	n/a	6.37e-01	1.398
1104638	ENSG00000198553	93991	KCNRG	potassium channel regulator	283518	13	n/a	n/a	6.24e-01	1.398
1088669	ENSG00000088854	25692	C20orf194	chromosome 20 open reading frame 194	25943	20	n/a	n/a	6.24e-01	1.398
280007488	ENSG00000248906	0	RP3-389A20.4	RP3-389A20.4	0	X	n/a	n/a	5.61e-01	1.398
1093874	ENSG00000134815	9560	DHX34	DEAH (Asp-Glu-Ala-His) box polypeptide 34	9704	19	n/a	n/a	6.21e-01	1.397
280117679	ENSG00000258559	0	AC005519.4	AC005519.4	0	14	n/a	n/a	5.51e-01	1.397
1097384	ENSG00000160193	10627	WDR4	WD repeat domain 4	10785	21	n/a	n/a	6.39e-01	1.397
1103393	ENSG00000187801	41744	ZNF643	zinc finger protein 643	65243	1	n/a	n/a	5.67e-01	1.397
279723301	ENSG00000213609	0	RP11-170M17.2	RP11-170M17.2	0	10	n/a	n/a	5.48e-01	1.397
1095071	ENSG00000141568	3582	FOXK2	forkhead box K2	3607	17	n/a	n/a	6.36e-01	1.397
1102858	ENSG00000185551	6984	NR2F2	nuclear receptor subfamily 2, group F, member 2	7026	15	n/a	n/a	4.49e-01	1.396
1095480	ENSG00000144354	58113	CDCA7	cell division cycle associated 7	83879	2	n/a	n/a	4.63e-01	1.396
1096426	ENSG00000152127	4224	MGAT5	mannosyl (alpha-1,6-)-glycoprotein beta-1,6-N-acetyl-glucosaminyltransferase	4249	2	n/a	n/a	6.23e-01	1.396
1087920	ENSG00000068654	25634	POLR1A	polymerase (RNA) I polypeptide A, 194kDa	25885	2	n/a	n/a	5.78e-01	1.396
279777826	ENSG00000224546	0	EIF4BP3	eukaryotic translation initiation factor 4B pseudogene 3	0	9	n/a	n/a	4.13e-01	1.396
1101400	ENSG00000178385	123258	PLEKHM3	pleckstrin homology domain containing, family M, member 3	389072	2	n/a	n/a	5.49e-01	1.396
1097649	ENSG00000162231	10335	NXF1	nuclear RNA export factor 1	10482	11	n/a	n/a	6.50e-01	1.395
1090818	ENSG00000111664	2767	GNB3	guanine nucleotide binding protein (G protein), beta polypeptide 3	2784	12	n/a	n/a	5.59e-01	1.395
279794347	ENSG00000225994	0	RP11-436D23.1	RP11-436D23.1	0	6	n/a	n/a	4.29e-01	1.395
1087562	ENSG00000051180	5856	RAD51	RAD51 homolog (S. cerevisiae)	5888	15	n/a	n/a	4.30e-01	1.395
280085196	ENSG00000255348	0	RP11-700F16.3	RP11-700F16.3	0	11	n/a	n/a	4.27e-01	1.395
280125736	ENSG00000259027	0	RP11-361H10.4	RP11-361H10.4	0	14	n/a	n/a	4.18e-01	1.395
1100085	ENSG00000171680	36722	PLEKHG5	pleckstrin homology domain containing, family G (with RhoGef domain) member 5	57449	1	n/a	n/a	5.70e-01	1.395
1091551	ENSG00000116990	4584	MYCL1	v-myc myelocytomatosis viral oncogene homolog 1, lung carcinoma derived (avian)	4610	1	n/a	n/a	5.71e-01	1.395
1108145	ENSG00000233280	0	AC110491.1	Uncharacterized proteincDNA FLJ60082, weakly similar to Uro-adherence factor A	0	3	n/a	n/a	5.63e-01	1.395
1101485	ENSG00000178927	55227	C17orf62	chromosome 17 open reading frame 62	79415	17	n/a	n/a	6.23e-01	1.395
1102761	ENSG00000185122	3277	HSF1	heat shock transcription factor 1	3297	8	n/a	n/a	6.44e-01	1.395
279734442	ENSG00000214867	0	SRSF9P1	serine/arginine-rich splicing factor 9 pseudogene 1	0	21	n/a	n/a	6.24e-01	1.394
1091941	ENSG00000120328	35407	PCDHB12	protocadherin beta 12	56124	5	n/a	n/a	5.73e-01	1.394
1102709	ENSG00000184967	54890	NOC4L	nucleolar complex associated 4 homolog (S. cerevisiae)	79050	12	n/a	n/a	5.85e-01	1.394
1101481	ENSG00000178917	94549	ZNF852	zinc finger protein 852	285346	3	n/a	n/a	5.71e-01	1.394
279997516	ENSG00000248110	0	AC006230.4	AC006230.4	0	4	n/a	n/a	5.71e-01	1.394
1103535	ENSG00000188368	94256	PRR19	proline rich 19	284338	19	n/a	n/a	5.68e-01	1.394
1088768	ENSG00000090615	2785	GOLGA3	golgin A3	2802	12	n/a	n/a	5.50e-01	1.394
1097535	ENSG00000161202	1845	DVL3	dishevelled, dsh homolog 3 (Drosophila)	1857	3	n/a	n/a	1.10e+00	1.393
1088875	ENSG00000093100	0	XXbac-B461K10.4	protein MICAL-3 isoform 1	0	22	n/a	n/a	5.59e-01	1.393
1094772	ENSG00000139618	671	BRCA2	breast cancer 2, early onset	675	13	n/a	n/a	5.44e-01	1.393
1089269	ENSG00000100813	22740	ACIN1	apoptotic chromatin condensation inducer 1	22985	14	n/a	n/a	5.63e-01	1.393
1099283	ENSG00000168274	2995	HIST1H2AE	histone cluster 1, H2ae	3012	6	n/a	n/a	6.39e-01	1.393
1103982	ENSG00000196547	4097	MAN2A2	mannosidase, alpha, class 2A, member 2	4122	15	n/a	n/a	6.33e-01	1.393
1107641	ENSG00000230055	94178	CISD3	CDGSH iron sulfur domain 3	284106	17	n/a	n/a	6.40e-01	1.392
1101477	ENSG00000178882	80358	FAM101A	family with sequence similarity 101, member A	144347	12	n/a	n/a	5.49e-01	1.392
1101297	ENSG00000177733	10791	HNRNPA0	heterogeneous nuclear ribonucleoprotein A0	10949	5	n/a	n/a	6.08e-01	1.392
279583345	ENSG00000188185	0	LINC00265	long intergenic non-protein coding RNA 265	0	7	n/a	n/a	5.76e-01	1.392
1095069	ENSG00000141562	26250	NARF	nuclear prelamin A recognition factor	26502	17	n/a	n/a	6.96e-01	1.392
279724670	ENSG00000213770	0	RP11-748L13.3	RP11-748L13.3	0	10	n/a	n/a	6.22e-01	1.392
1095582	ENSG00000145041	9586	VPRBP	Vpr (HIV-1) binding protein	9730	3	n/a	n/a	5.71e-01	1.392
1090531	ENSG00000109111	6790	SUPT6H	suppressor of Ty 6 homolog (S. cerevisiae)	6830	17	n/a	n/a	6.36e-01	1.392
1093344	ENSG00000131374	9635	TBC1D5	TBC1 domain family, member 5	9779	3	n/a	n/a	5.56e-01	1.392
1096666	ENSG00000154134	40854	ROBO3	roundabout, axon guidance receptor, homolog 3 (Drosophila)	64221	11	n/a	n/a	4.27e-01	1.392
280133616	ENSG00000259479	0	CTD-2008A1.2	CTD-2008A1.2	0	15	n/a	n/a	4.12e-01	1.392
1093275	ENSG00000130939	10131	UBE4B	ubiquitination factor E4B	10277	1	n/a	n/a	5.85e-01	1.391
1106476	ENSG00000219481	0	NBPF1	neuroblastoma breakpoint family, member 1	0	1	n/a	n/a	6.29e-01	1.391
1097654	ENSG00000162290	0	DCP1A	DCP1 decapping enzyme homolog A (S. cerevisiae)	0	3	n/a	n/a	5.55e-01	1.391
1092657	ENSG00000125885	58716	MCM8	minichromosome maintenance complex component 8	84515	20	n/a	n/a	4.24e-01	1.391
1103943	ENSG00000196428	9675	TSC22D2	TSC22 domain family, member 2	9819	3	n/a	n/a	5.43e-01	1.391
279725065	ENSG00000213846	0	AC098614.2	AC098614.2	0	3	n/a	n/a	5.45e-01	1.391
1102226	ENSG00000182979	8989	MTA1	metastasis associated 1	9112	14	n/a	n/a	6.26e-01	1.390
1099280	ENSG00000168268	41467	NT5DC2	5'-nucleotidase domain containing 2	64943	3	n/a	n/a	6.48e-01	1.390
279981679	ENSG00000244056	0	AC136704.2	AC136704.2	0	15	n/a	n/a	4.37e-01	1.390
1101781	ENSG00000180730	122773	SHISA2	shisa homolog 2 (Xenopus laevis)	387914	13	n/a	n/a	5.49e-01	1.390
280095409	ENSG00000256390	0	AC092143.2	AC092143.2	0	16	n/a	n/a	5.51e-01	1.390
280080296	ENSG00000255054	0	RP1-317E23.6	RP1-317E23.6	0	1	n/a	n/a	6.25e-01	1.390
1107111	ENSG00000226650	94634	KIF4B	kinesin family member 4B	285643	5	n/a	n/a	4.43e-01	1.389
1088742	ENSG00000090097	36338	PCBP4	poly(rC) binding protein 4	57060	3	n/a	n/a	5.88e-01	1.389
1086984	ENSG00000006062	8900	MAP3K14	mitogen-activated protein kinase kinase kinase 14	9020	17	n/a	n/a	6.39e-01	1.389
1089085	ENSG00000100150	9537	DEPDC5	DEP domain containing 5	9681	22	n/a	n/a	6.62e-01	1.389
279771471	ENSG00000224072	0	RP11-75A9.3	RP11-75A9.3	0	X	n/a	n/a	6.32e-01	1.389
279876690	ENSG00000233351	0	RP1-69D17.3	RP1-69D17.3	0	6	n/a	n/a	6.25e-01	1.389
280058568	ENSG00000253570	0	RNF5P1	ring finger protein 5 pseudogene 1	0	8	n/a	n/a	5.62e-01	1.389
1097407	ENSG00000160271	5868	RALGDS	ral guanine nucleotide dissociation stimulator	5900	9	n/a	n/a	5.49e-01	1.388
279781534	ENSG00000224886	0	RP11-119F19.4	RP11-119F19.4	0	10	n/a	n/a	4.12e-01	1.388
1089225	ENSG00000100578	9642	KIAA0586	KIAA0586	9786	14	n/a	n/a	4.12e-01	1.388
1093221	ENSG00000130699	6834	TAF4	TAF4 RNA polymerase II, TATA box binding protein (TBP)-associated factor, 135kDa	6874	20	n/a	n/a	5.74e-01	1.388
1093951	ENSG00000135269	25885	TES	testis derived transcript (3 LIM domains)	26136	7	n/a	n/a	5.50e-01	1.388
1095665	ENSG00000145734	35103	BDP1	B double prime 1, subunit of RNA polymerase III transcription initiation factor IIIB	55814	5	n/a	n/a	4.13e-01	1.388
1087835	ENSG00000066135	9538	KDM4A	lysine (K)-specific demethylase 4A	9682	1	n/a	n/a	6.31e-01	1.388
1093262	ENSG00000130818	54927	ZNF426	zinc finger protein 426	79088	19	n/a	n/a	5.45e-01	1.388
279986172	ENSG00000244535	0	RP1-181J22.1	RP1-181J22.1	0	11	n/a	n/a	5.57e-01	1.388
1103836	ENSG00000196159	55436	FAT4	FAT tumor suppressor homolog 4 (Drosophila)	79633	4	n/a	n/a	4.17e-01	1.388
1095410	ENSG00000143858	79247	SYT2	synaptotagmin II	127833	1	n/a	n/a	5.67e-01	1.388
279880229	ENSG00000233635	0	AC037445.1	AC037445.1	0	17	n/a	n/a	4.29e-01	1.388
1101647	ENSG00000179912	22620	R3HDM2	R3H domain containing 2	22864	12	n/a	n/a	5.84e-01	1.388
279771281	ENSG00000224057	157123587	RP5-1091E12.1	RP5-1091E12.1	100507500	7	n/a	n/a	4.28e-01	1.388
1093111	ENSG00000130032	54897	PRRG3	proline rich Gla (G-carboxyglutamic acid) 3 (transmembrane)	79057	X	n/a	n/a	5.76e-01	1.388
279958600	ENSG00000241627	0	UBQLN4P1	ubiquilin 4 pseudogene 1	0	3	n/a	n/a	6.37e-01	1.387
1094233	ENSG00000136699	34916	SMPD4	sphingomyelin phosphodiesterase 4, neutral membrane (neutral sphingomyelinase-3)	55627	2	n/a	n/a	5.71e-01	1.387
1089345	ENSG00000101191	10925	DIDO1	death inducer-obliterator 1	11083	20	n/a	n/a	6.36e-01	1.386
279843720	ENSG00000230435	0	AC004160.4	AC004160.4	0	7	n/a	n/a	4.17e-01	1.386
1089124	ENSG00000100281	9897	HMGXB4	HMG box domain containing 4	10042	22	n/a	n/a	6.05e-01	1.386
1087322	ENSG00000026036	0	RTEL1	regulator of telomere elongation helicase 1	0	20	n/a	n/a	5.59e-01	1.386
279882372	ENSG00000233839	0	RP11-389O22.4	RP11-389O22.4	0	1	n/a	n/a	4.59e-01	1.386
279784606	ENSG00000225171	0	DUTP6	deoxyuridine triphosphatase pseudogene 6	0	1	n/a	n/a	6.40e-01	1.386
1091918	ENSG00000120162	55620	MOB3B	MOB kinase activator 3B	79817	9	n/a	n/a	4.51e-01	1.386
280046582	ENSG00000252311	0	U1	U1 spliceosomal RNA	0	16	n/a	n/a	5.70e-01	1.386
1092868	ENSG00000127903	59922	ZNF835	zinc finger protein 835	90485	19	n/a	n/a	6.40e-01	1.386
280120726	ENSG00000258738	0	RP11-73E17.2	RP11-73E17.2	0	14	n/a	n/a	5.45e-01	1.386
279825207	ENSG00000228748	0	RP13-39P12.3	RP13-39P12.3	0	10	n/a	n/a	6.39e-01	1.386
1094894	ENSG00000140464	5339	PML	promyelocytic leukemia	5371	15	n/a	n/a	7.60e-01	1.386
1096966	ENSG00000156802	28764	ATAD2	ATPase family, AAA domain containing 2	29028	8	n/a	n/a	4.50e-01	1.385
279855189	ENSG00000231445	0	TIMM8AP1	translocase of inner mitochondrial membrane 8 homolog A (yeast) pseudogene 1	0	2	n/a	n/a	6.41e-01	1.385
1095027	ENSG00000141391	10503	SLMO1	slowmo homolog 1 (Drosophila)	10650	18	n/a	n/a	6.33e-01	1.385
1090985	ENSG00000112655	5722	PTK7	PTK7 protein tyrosine kinase 7	5754	6	n/a	n/a	6.35e-01	1.385
1094930	ENSG00000140660	0	RUNDC2A	RUN domain-containing protein 2A	0	16	n/a	n/a	5.49e-01	1.385
1093613	ENSG00000133056	5255	PIK3C2B	phosphoinositide-3-kinase, class 2, beta polypeptide	5287	1	n/a	n/a	6.24e-01	1.385
1097745	ENSG00000162650	79185	ATXN7L2	ataxin 7-like 2	127002	1	n/a	n/a	5.82e-01	1.385
1101495	ENSG00000178971	55970	CTC1	CTS telomere maintenance complex component 1	80169	17	n/a	n/a	6.50e-01	1.385
280072973	ENSG00000254595	0	CTD-2010I16.1	CTD-2010I16.1	0	11	n/a	n/a	5.53e-01	1.385
1100160	ENSG00000171988	85697	JMJD1C	jumonji domain containing 1C	221037	10	n/a	n/a	5.48e-01	1.385
1098708	ENSG00000166086	57942	JAM3	junctional adhesion molecule 3	83700	11	n/a	n/a	4.28e-01	1.385
1090888	ENSG00000112039	2163	FANCE	Fanconi anemia, complementation group E	2178	6	n/a	n/a	6.37e-01	1.384
1086873	ENSG00000001167	4769	NFYA	nuclear transcription factor Y, alpha	4800	6	n/a	n/a	5.77e-01	1.384
1091861	ENSG00000119778	33745	ATAD2B	ATPase family, AAA domain containing 2B	54454	2	n/a	n/a	5.43e-01	1.384
279882169	ENSG00000233820	0	RP11-535M15.2	RP11-535M15.2	0	9	n/a	n/a	6.29e-01	1.384
1087423	ENSG00000038532	23029	CLEC16A	C-type lectin domain family 16, member A	23274	16	n/a	n/a	6.37e-01	1.384
1089749	ENSG00000103995	22750	CEP152	centrosomal protein 152kDa	22995	15	n/a	n/a	5.49e-01	1.384
1101696	ENSG00000180198	1096	RCC1	regulator of chromosome condensation 1	1104	1	n/a	n/a	5.48e-01	1.383
1087147	ENSG00000011114	35016	BTBD7	BTB (POZ) domain containing 7	55727	14	n/a	n/a	5.49e-01	1.383
280106509	ENSG00000257550	157126289	RP11-793H13.3	RP11-793H13.3	100652999	12	n/a	n/a	5.54e-01	1.383
1092586	ENSG00000125633	33811	CCDC93	coiled-coil domain containing 93	54520	2	n/a	n/a	6.36e-01	1.383
1099545	ENSG00000169375	25691	SIN3A	SIN3 homolog A, transcription regulator (yeast)	25942	15	n/a	n/a	5.48e-01	1.383
280081033	ENSG00000255103	151558	KIAA0754	KIAA0754	643314	1	n/a	n/a	4.34e-01	1.383
1102158	ENSG00000182670	7224	TTC3	tetratricopeptide repeat domain 3	7267	21	n/a	n/a	6.35e-01	1.382
280136472	ENSG00000259647	0	RP11-143J24.1	RP11-143J24.1	0	15	n/a	n/a	4.32e-01	1.382
1103983	ENSG00000196549	4285	MME	membrane metallo-endopeptidase	4311	3	n/a	n/a	5.49e-01	1.382
1098557	ENSG00000165480	85714	SKA3	spindle and kinetochore associated complex subunit 3	221150	13	n/a	n/a	4.46e-01	1.382
1104419	ENSG00000197879	4615	MYO1C	myosin IC	4641	17	n/a	n/a	6.44e-01	1.382
1094318	ENSG00000137075	81029	RNF38	ring finger protein 38	152006	9	n/a	n/a	5.45e-01	1.382
1100891	ENSG00000175643	77725	RMI2	RMI2, RecQ mediated genome instability 2, homolog (S. cerevisiae)	116028	16	n/a	n/a	4.35e-01	1.382
1092636	ENSG00000125835	6588	SNRPB	small nuclear ribonucleoprotein polypeptides B and B1	6628	20	n/a	n/a	5.61e-01	1.382
280106314	ENSG00000257530	0	RP11-843B15.2	RP11-843B15.2	0	12	n/a	n/a	5.45e-01	1.382
1098566	ENSG00000165507	10909	C10orf10	chromosome 10 open reading frame 10	11067	10	n/a	n/a	5.49e-01	1.382
280064836	ENSG00000254010	0	RP11-103H7.5	RP11-103H7.5	0	8	n/a	n/a	5.62e-01	1.381
1092750	ENSG00000126746	82220	ZNF384	zinc finger protein 384	171017	12	n/a	n/a	6.98e-01	1.381
1092583	ENSG00000125618	7803	PAX8	paired box 8	7849	2	n/a	n/a	6.25e-01	1.381
1094929	ENSG00000140650	5341	PMM2	phosphomannomutase 2	5373	16	n/a	n/a	6.97e-01	1.381
1089346	ENSG00000101193	34283	C20orf11	chromosome 20 open reading frame 11	54994	20	n/a	n/a	6.32e-01	1.381
279882471	ENSG00000233847	0	AC104113.3	AC104113.3	0	5	n/a	n/a	6.33e-01	1.381
1097584	ENSG00000161682	94166	FAM171A2	family with sequence similarity 171, member A2	284069	17	n/a	n/a	4.11e-01	1.381
1101079	ENSG00000176692	2287	FOXC2	forkhead box C2 (MFH-1, mesenchyme forkhead 1)	2303	16	n/a	n/a	5.68e-01	1.381
1104839	ENSG00000198963	6064	RORB	RAR-related orphan receptor B	6096	9	n/a	n/a	4.36e-01	1.381
1097415	ENSG00000160305	22936	DIP2A	DIP2 disco-interacting protein 2 homolog A (Drosophila)	23181	21	n/a	n/a	6.40e-01	1.381
1100456	ENSG00000173320	36256	STOX2	storkhead box 2	56977	4	n/a	n/a	4.18e-01	1.381
279935123	ENSG00000238742	1023040	MIR2110	microRNA 2110	100302224	10	n/a	n/a	4.40e-01	1.380
1097728	ENSG00000162613	8801	FUBP1	far upstream element (FUSE) binding protein 1	8880	1	n/a	n/a	4.11e-01	1.380
279799552	ENSG00000226441	0	PLCL2-AS1	PLCL2 antisense RNA 1 (non-protein coding)	0	3	n/a	n/a	5.70e-01	1.380
280040309	ENSG00000251548	0	RP11-215G15.4	RP11-215G15.4	0	5	n/a	n/a	5.83e-01	1.380
1099435	ENSG00000168916	36780	ZNF608	zinc finger protein 608	57507	5	n/a	n/a	6.22e-01	1.380
1087838	ENSG00000066230	6514	SLC9A3	solute carrier family 9 (sodium/hydrogen exchanger), member 3	6550	5	n/a	n/a	4.13e-01	1.380
1089706	ENSG00000103485	23230	QPRT	quinolinate phosphoribosyltransferase	23475	16	n/a	n/a	5.45e-01	1.380
1097619	ENSG00000161996	83472	WDR90	WD repeat domain 90	197335	16	n/a	n/a	5.54e-01	1.380
1104756	ENSG00000198824	93981	CHAMP1	chromosome alignment maintaining phosphoprotein 1	283489	13	n/a	n/a	5.49e-01	1.380
1092101	ENSG00000121775	34405	TMEM39B	transmembrane protein 39B	55116	1	n/a	n/a	6.62e-01	1.380
280081801	ENSG00000255152	0	MSH5-C6orf26	MSH5-C6orf26 readthrough (non-protein coding)	0	6	n/a	n/a	5.50e-01	1.380
1092612	ENSG00000125755	8138	SYMPK	symplekin	8189	19	n/a	n/a	6.20e-01	1.380
1103994	ENSG00000196584	7473	XRCC2	X-ray repair complementing defective repair in Chinese hamster cells 2	7516	7	n/a	n/a	4.15e-01	1.379
1104280	ENSG00000197451	3162	HNRNPAB	heterogeneous nuclear ribonucleoprotein A/B	3182	5	n/a	n/a	5.75e-01	1.379
1104245	ENSG00000197362	79662	ZNF786	zinc finger protein 786	136051	7	n/a	n/a	6.25e-01	1.379
1106472	ENSG00000219410	0	AC125494.1	Uncharacterized protein	0	12	n/a	n/a	6.35e-01	1.379
279986334	ENSG00000244553	0	RP5-1092A11.3	RP5-1092A11.3	0	1	n/a	n/a	5.63e-01	1.378
1101265	ENSG00000177602	58137	GSG2	germ cell associated 2 (haspin)	83903	17	n/a	n/a	4.15e-01	1.378
1094939	ENSG00000140743	1033	CDR2	cerebellar degeneration-related protein 2, 62kDa	1039	16	n/a	n/a	6.41e-01	1.378
1090352	ENSG00000107863	36857	ARHGAP21	Rho GTPase activating protein 21	57584	10	n/a	n/a	5.59e-01	1.378
279973615	ENSG00000243302	0	RP11-274B21.2	RP11-274B21.2	0	7	n/a	n/a	4.18e-01	1.378
1102306	ENSG00000183309	9687	ZNF623	zinc finger protein 623	9831	8	n/a	n/a	6.22e-01	1.378
1088051	ENSG00000072121	23258	ZFYVE26	zinc finger, FYVE domain containing 26	23503	14	n/a	n/a	6.32e-01	1.378
1088778	ENSG00000090889	23888	KIF4A	kinesin family member 4A	24137	X	n/a	n/a	4.46e-01	1.378
1091963	ENSG00000120539	59120	MASTL	microtubule associated serine/threonine kinase-like	84930	10	n/a	n/a	4.21e-01	1.378
1104293	ENSG00000197479	35408	PCDHB11	protocadherin beta 11	56125	5	n/a	n/a	5.48e-01	1.377
279983694	ENSG00000244265	0	SIAH2-AS1	SIAH2 antisense RNA 1 (non-protein coding)	0	3	n/a	n/a	5.66e-01	1.377
1100542	ENSG00000173757	6737	STAT5B	signal transducer and activator of transcription 5B	6777	17	n/a	n/a	5.51e-01	1.377
1089144	ENSG00000100320	23297	RBFOX2	RNA binding protein, fox-1 homolog (C. elegans) 2	23543	22	n/a	n/a	6.20e-01	1.377
1093935	ENSG00000135164	9844	DMTF1	cyclin D binding myb-like transcription factor 1	9988	7	n/a	n/a	5.84e-01	1.377
1096186	ENSG00000149782	5299	PLCB3	phospholipase C, beta 3 (phosphatidylinositol-specific)	5331	11	n/a	n/a	5.50e-01	1.377
1089729	ENSG00000103653	1434	CSK	c-src tyrosine kinase	1445	15	n/a	n/a	6.24e-01	1.377
279908451	ENSG00000236215	0	RP11-262H14.10	RP11-262H14.10	0	9	n/a	n/a	5.44e-01	1.377
280113159	ENSG00000258232	0	RP11-161H23.5	RP11-161H23.5	0	12	n/a	n/a	5.56e-01	1.377
280126794	ENSG00000259081	0	RP11-488C13.6	RP11-488C13.6	0	14	n/a	n/a	5.63e-01	1.377
1098482	ENSG00000165138	83731	ANKS6	ankyrin repeat and sterile alpha motif domain containing 6	203286	9	n/a	n/a	6.59e-01	1.376
280100668	ENSG00000257010	0	AC140481.1	AC140481.1	0	2	n/a	n/a	5.84e-01	1.376
1102124	ENSG00000182541	3960	LIMK2	LIM domain kinase 2	3985	22	n/a	n/a	6.46e-01	1.376
1105626	ENSG00000206053	59980	HN1L	hematological and neurological expressed 1-like	90861	16	n/a	n/a	5.73e-01	1.376
1106456	ENSG00000218416	1001974	AC110619.2	Uncharacterized protein	100130449	2	n/a	n/a	5.83e-01	1.376
279935464	ENSG00000238795	0	SCARNA12	small Cajal body-specific RNA 12	0	12	n/a	n/a	4.30e-01	1.376
1092225	ENSG00000122863	9329	CHST3	carbohydrate (chondroitin 6) sulfotransferase 3	9469	10	n/a	n/a	5.44e-01	1.375
1109011	ENSG00000241852	143198	C8orf58	chromosome 8 open reading frame 58	541565	8	n/a	n/a	6.63e-01	1.375
279930270	ENSG00000238110	0	RP11-350E12.5	RP11-350E12.5	0	9	n/a	n/a	6.67e-01	1.375
1093553	ENSG00000132694	9682	ARHGEF11	Rho guanine nucleotide exchange factor (GEF) 11	9826	1	n/a	n/a	5.89e-01	1.375
280094044	ENSG00000256229	59953	ZNF486	zinc finger protein 486	90649	19	n/a	n/a	5.58e-01	1.375
1095788	ENSG00000146555	85814	SDK1	sidekick homolog 1, cell adhesion molecule (chicken)	221935	7	n/a	n/a	6.31e-01	1.375
279994601	ENSG00000247095	157121905	MIR210HG	MIR210 host gene (non-protein coding)	100506211	11	n/a	n/a	6.86e-01	1.375
279736354	ENSG00000215032	0	GNL3LP1	guanine nucleotide binding protein-like 3 (nucleolar)-like pseudogene 1	0	5	n/a	n/a	6.95e-01	1.374
279728390	ENSG00000214147	0	RP11-332P22.2	RP11-332P22.2	0	3	n/a	n/a	4.34e-01	1.374
279978832	ENSG00000243762	0	AC006547.8	AC006547.8	0	22	n/a	n/a	6.40e-01	1.374
279502389	ENSG00000180385	135059	AC034193.5	AC034193.5	442075	3	n/a	n/a	6.38e-01	1.374
280125158	ENSG00000258988	0	RP11-125H8.1	RP11-125H8.1	0	14	n/a	n/a	7.36e-01	1.374
1093418	ENSG00000131873	22612	CHSY1	chondroitin sulfate synthase 1	22856	15	n/a	n/a	5.71e-01	1.374
1101436	ENSG00000178607	2066	ERN1	endoplasmic reticulum to nucleus signaling 1	2081	17	n/a	n/a	5.70e-01	1.374
1096480	ENSG00000152492	81045	CCDC50	coiled-coil domain containing 50	152137	3	n/a	n/a	4.20e-01	1.374
1090382	ENSG00000108106	27083	UBE2S	ubiquitin-conjugating enzyme E2S	27338	19	n/a	n/a	4.49e-01	1.373
1090198	ENSG00000106459	4868	NRF1	nuclear respiratory factor 1	4899	7	n/a	n/a	5.70e-01	1.373
1106889	ENSG00000225138	0	CTD-2228K2.7	CTD-2228K2.7	0	5	n/a	n/a	4.24e-01	1.373
1107540	ENSG00000229397	0	RP11-230C9.2	RP11-230C9.2	0	6	n/a	n/a	4.29e-01	1.373
1087882	ENSG00000067365	54930	METTL22	methyltransferase like 22	79091	16	n/a	n/a	6.85e-01	1.373
1096971	ENSG00000156860	40920	FBRS	fibrosin	64319	16	n/a	n/a	5.85e-01	1.373
1090124	ENSG00000105996	3179	HOXA2	homeobox A2	3199	7	n/a	n/a	5.36e-01	1.373
1087278	ENSG00000021762	77597	OSBPL5	oxysterol binding protein-like 5	114879	11	n/a	n/a	5.49e-01	1.373
1101582	ENSG00000179454	34102	KLHL28	kelch-like 28 (Drosophila)	54813	14	n/a	n/a	4.20e-01	1.372
1087518	ENSG00000048707	34476	VPS13D	vacuolar protein sorting 13 homolog D (S. cerevisiae)	55187	1	n/a	n/a	4.11e-01	1.372
1094132	ENSG00000136141	22898	LRCH1	leucine-rich repeats and calponin homology (CH) domain containing 1	23143	13	n/a	n/a	5.70e-01	1.372
1093217	ENSG00000130669	10152	PAK4	p21 protein (Cdc42/Rac)-activated kinase 4	10298	19	n/a	n/a	6.20e-01	1.372
280024788	ENSG00000250327	0	RP11-173M11.2	RP11-173M11.2	0	4	n/a	n/a	5.54e-01	1.372
1086914	ENSG00000004487	22783	KDM1A	lysine (K)-specific demethylase 1A	23028	1	n/a	n/a	5.70e-01	1.372
1088119	ENSG00000073849	6444	ST6GAL1	ST6 beta-galactosamide alpha-2,6-sialyltranferase 1	6480	3	n/a	n/a	6.21e-01	1.372
280043922	ENSG00000251927	0	AC099539.1	AC099539.1	0	3	n/a	n/a	5.84e-01	1.372
1087776	ENSG00000064932	22660	SBNO2	strawberry notch homolog 2 (Drosophila)	22904	19	n/a	n/a	5.49e-01	1.372
1088412	ENSG00000081386	22625	ZNF510	zinc finger protein 510	22869	9	n/a	n/a	5.57e-01	1.372
1101201	ENSG00000177302	7113	TOP3A	topoisomerase (DNA) III alpha	7156	17	n/a	n/a	6.40e-01	1.372
1088367	ENSG00000080345	34472	RIF1	RAP1 interacting factor homolog (yeast)	55183	2	n/a	n/a	4.40e-01	1.372
1091911	ENSG00000120129	1831	DUSP1	dual specificity phosphatase 1	1843	5	n/a	n/a	4.49e-01	1.372
1099318	ENSG00000168411	34448	RFWD3	ring finger and WD repeat domain 3	55159	16	n/a	n/a	5.49e-01	1.371
1099020	ENSG00000167280	41346	ENGASE	endo-beta-N-acetylglucosaminidase	64772	17	n/a	n/a	5.60e-01	1.371
1101441	ENSG00000178665	110420	ZNF713	zinc finger protein 713	349075	7	n/a	n/a	4.29e-01	1.371
280006830	ENSG00000248854	0	RP11-175M2.2	RP11-175M2.2	0	5	n/a	n/a	4.20e-01	1.371
280035466	ENSG00000251184	0	RP11-101E3.5	RP11-101E3.5	0	9	n/a	n/a	4.43e-01	1.371
1098080	ENSG00000163781	10915	TOPBP1	topoisomerase (DNA) II binding protein 1	11073	3	n/a	n/a	5.48e-01	1.371
279708770	ENSG00000207642	0	MIR571	microRNA 571	0	4	n/a	n/a	6.09e-01	1.371
1097892	ENSG00000163171	10455	CDC42EP3	CDC42 effector protein (Rho GTPase binding) 3	10602	2	n/a	n/a	6.28e-01	1.371
279963155	ENSG00000242128	0	AC079767.2	AC079767.2	0	2	n/a	n/a	4.49e-01	1.370
1098853	ENSG00000166582	83613	CENPV	centromere protein V	201161	17	n/a	n/a	5.73e-01	1.370
1104145	ENSG00000197037	85794	ZNF498	zinc finger protein 498	221785	7	n/a	n/a	6.42e-01	1.370
1096537	ENSG00000152977	7502	ZIC1	Zic family member 1	7545	3	n/a	n/a	4.37e-01	1.370
279957759	ENSG00000241537	0	RP11-624D20.1	RP11-624D20.1	0	3	n/a	n/a	5.59e-01	1.370
1104974	ENSG00000203950	25820	FAM127B	family with sequence similarity 127, member B	26071	X	n/a	n/a	5.73e-01	1.370
1087375	ENSG00000033800	8488	PIAS1	protein inhibitor of activated STAT, 1	8554	15	n/a	n/a	5.44e-01	1.369
1096751	ENSG00000154822	22983	PLCL2	phospholipase C-like 2	23228	3	n/a	n/a	5.59e-01	1.369
280085750	ENSG00000255397	0	AC022182.2	AC022182.2	0	8	n/a	n/a	4.13e-01	1.369
279858979	ENSG00000231779	0	RP4-594I10.2	RP4-594I10.2	0	1	n/a	n/a	4.28e-01	1.369
1088347	ENSG00000079616	3810	KIF22	kinesin family member 22	3835	16	n/a	n/a	5.42e-01	1.369
1104547	ENSG00000198218	34159	QRICH1	glutamine-rich 1	54870	3	n/a	n/a	6.39e-01	1.369
1088226	ENSG00000076650	34383	GPATCH1	G patch domain containing 1	55094	19	n/a	n/a	6.24e-01	1.369
1093680	ENSG00000133619	58825	KRBA1	KRAB-A domain containing 1	84626	7	n/a	n/a	5.78e-01	1.369
1088017	ENSG00000071054	9311	MAP4K4	mitogen-activated protein kinase kinase kinase kinase 4	9448	2	n/a	n/a	5.43e-01	1.368
1106640	ENSG00000223547	94287	ZNF844	zinc finger protein 844	284391	19	n/a	n/a	5.62e-01	1.368
279946000	ENSG00000240180	0	RP11-318E3.4	RP11-318E3.4	0	10	n/a	n/a	5.45e-01	1.368
1101148	ENSG00000177000	4498	MTHFR	methylenetetrahydrofolate reductase (NAD(P)H)	4524	1	n/a	n/a	5.71e-01	1.368
1098574	ENSG00000165527	379	ARF6	ADP-ribosylation factor 6	382	14	n/a	n/a	6.44e-01	1.368
1090376	ENSG00000108055	9003	SMC3	structural maintenance of chromosomes 3	9126	10	n/a	n/a	4.42e-01	1.368
279734459	ENSG00000214870	0	AC004540.5	AC004540.5	0	7	n/a	n/a	6.40e-01	1.368
1101194	ENSG00000177272	3713	KCNA3	potassium voltage-gated channel, shaker-related subfamily, member 3	3738	1	n/a	n/a	5.44e-01	1.368
1104564	ENSG00000198276	34252	UCKL1	uridine-cytidine kinase 1-like 1	54963	20	n/a	n/a	6.37e-01	1.368
1092743	ENSG00000126603	58860	GLIS2	GLIS family zinc finger 2	84662	16	n/a	n/a	6.46e-01	1.368
279822508	ENSG00000228509	0	AC006460.2	AC006460.2	0	2	n/a	n/a	5.63e-01	1.367
1108101	ENSG00000233024	0	RP11-1212A22.4	NPIP-like protein 1	0	16	n/a	n/a	6.41e-01	1.367
1089339	ENSG00000101181	25913	GTPBP5	GTP binding protein 5 (putative)	26164	20	n/a	n/a	6.41e-01	1.367
1094982	ENSG00000141027	9467	NCOR1	nuclear receptor corepressor 1	9611	17	n/a	n/a	5.65e-01	1.367
1088543	ENSG00000085733	2002	CTTN	cortactin	2017	11	n/a	n/a	6.42e-01	1.367
1105825	ENSG00000213186	94932	TRIM59	tripartite motif containing 59	286827	3	n/a	n/a	4.54e-01	1.366
1091639	ENSG00000117602	10964	RCAN3	RCAN family member 3	11123	1	n/a	n/a	4.19e-01	1.366
1100966	ENSG00000176087	76693	SLC35A4	solute carrier family 35, member A4	113829	5	n/a	n/a	7.02e-01	1.366
1089252	ENSG00000100697	23160	DICER1	dicer 1, ribonuclease type III	23405	14	n/a	n/a	4.12e-01	1.366
1092335	ENSG00000123870	0	ZNF137P	zinc finger protein 137, pseudogene	0	19	n/a	n/a	5.55e-01	1.366
1091738	ENSG00000118689	2293	FOXO3	forkhead box O3	2309	6	n/a	n/a	5.56e-01	1.366
279781493	ENSG00000224883	0	CTA-250D10.19	CTA-250D10.19	0	22	n/a	n/a	4.16e-01	1.365
1090900	ENSG00000112118	4147	MCM3	minichromosome maintenance complex component 3	4172	6	n/a	n/a	4.32e-01	1.365
1088988	ENSG00000099725	5584	PRKY	protein kinase, Y-linked, pseudogene	5616	Y	n/a	n/a	4.20e-01	1.365
279949494	ENSG00000240524	0	RP5-1061H20.3	RP5-1061H20.3	0	1	n/a	n/a	4.29e-01	1.365
1099881	ENSG00000170873	9644	MTSS1	metastasis suppressor 1	9788	8	n/a	n/a	5.49e-01	1.365
1099615	ENSG00000169710	2179	FASN	fatty acid synthase	2194	17	n/a	n/a	4.29e-01	1.365
1105436	ENSG00000205307	1023443	SAP25	Sin3A-associated protein, 25kDa	100316904	7	n/a	n/a	5.50e-01	1.365
280128838	ENSG00000259205	0	PRKXP1	protein kinase, X-linked, pseudogene 1	0	15	n/a	n/a	5.67e-01	1.365
1097471	ENSG00000160753	23377	RUSC1	RUN and SH3 domain containing 1	23623	1	n/a	n/a	5.56e-01	1.365
280014051	ENSG00000249491	0	EGFLAM-AS1	EGFLAM antisense RNA 1 (non-protein coding)	0	5	n/a	n/a	6.32e-01	1.365
280062761	ENSG00000253861	0	CTC-293A9.2	CTC-293A9.2	0	5	n/a	n/a	4.27e-01	1.364
1089955	ENSG00000105270	25748	CLIP3	CAP-GLY domain containing linker protein 3	25999	19	n/a	n/a	5.85e-01	1.364
1099140	ENSG00000167747	58990	C19orf48	chromosome 19 open reading frame 48	84798	19	n/a	n/a	6.40e-01	1.364
1092577	ENSG00000125533	79285	BHLHE23	basic helix-loop-helix family, member e23	128408	20	n/a	n/a	5.83e-01	1.364
1105101	ENSG00000204348	1785	DOM3Z	dom-3 homolog Z (C. elegans)	1797	6	n/a	n/a	6.27e-01	1.364
1091799	ENSG00000119403	25896	PHF19	PHD finger protein 19	26147	9	n/a	n/a	6.45e-01	1.364
1089665	ENSG00000103222	4337	ABCC1	ATP-binding cassette, sub-family C (CFTR/MRP), member 1	4363	16	n/a	n/a	6.22e-01	1.364
1087243	ENSG00000017797	10770	RALBP1	ralA binding protein 1	10928	18	n/a	n/a	5.62e-01	1.364
279888749	ENSG00000234420	0	ZNF37BP	zinc finger protein 37B, pseudogene	0	10	n/a	n/a	5.49e-01	1.364
1087820	ENSG00000065809	57883	FAM107B	family with sequence similarity 107, member B	83641	10	n/a	n/a	5.88e-01	1.364
279932215	ENSG00000238280	0	RP11-436D10.3	RP11-436D10.3	0	10	n/a	n/a	5.45e-01	1.364
280132437	ENSG00000259407	0	RP11-158M2.3	RP11-158M2.3	0	15	n/a	n/a	5.56e-01	1.363
1103108	ENSG00000186493	81136	C5orf38	chromosome 5 open reading frame 38	153571	5	n/a	n/a	4.14e-01	1.363
280013984	ENSG00000249485	0	RBBP4P1	retinoblastoma binding protein 4 pseudogene 1	0	5	n/a	n/a	4.22e-01	1.363
279718840	ENSG00000213070	0	HMGB3P6	high mobility group box 3 pseudogene 6	0	1	n/a	n/a	4.35e-01	1.363
1095464	ENSG00000144218	3874	AFF3	AF4/FMR2 family, member 3	3899	2	n/a	n/a	4.15e-01	1.363
280101585	ENSG00000257077	0	RP11-467L20.6	RP11-467L20.6	0	11	n/a	n/a	5.48e-01	1.363
1092567	ENSG00000125485	41367	DDX31	DEAD (Asp-Glu-Ala-Asp) box polypeptide 31	64794	9	n/a	n/a	6.34e-01	1.363
279981616	ENSG00000244052	0	RPL5P24	ribosomal protein L5 pseudogene 24	0	8	n/a	n/a	4.53e-01	1.363
1101529	ENSG00000179104	81467	TMTC2	transmembrane and tetratricopeptide repeat containing 2	160335	12	n/a	n/a	4.35e-01	1.362
1093716	ENSG00000133895	4196	MEN1	multiple endocrine neoplasia I	4221	11	n/a	n/a	7.30e-01	1.362
279745138	ENSG00000216775	181861	RP1-152L7.5	RP1-152L7.5	730101	6	n/a	n/a	4.38e-01	1.362
1090409	ENSG00000108349	22551	CASC3	cancer susceptibility candidate 3	22794	17	n/a	n/a	5.85e-01	1.362
1101791	ENSG00000180776	90138	ZDHHC20	zinc finger, DHHC-type containing 20	253832	13	n/a	n/a	5.44e-01	1.362
1100689	ENSG00000174579	34456	MSL2	male-specific lethal 2 homolog (Drosophila)	55167	3	n/a	n/a	5.49e-01	1.362
280136559	ENSG00000259653	0	RP11-616K22.3	RP11-616K22.3	0	15	n/a	n/a	5.66e-01	1.362
1087853	ENSG00000066629	1994	EML1	echinoderm microtubule associated protein like 1	2009	14	n/a	n/a	5.44e-01	1.362
1090583	ENSG00000109674	34536	NEIL3	nei endonuclease VIII-like 3 (E. coli)	55247	4	n/a	n/a	4.12e-01	1.362
279800279	ENSG00000226508	0	AC104655.3	AC104655.3	0	2	n/a	n/a	5.49e-01	1.361
279928183	ENSG00000237944	0	RP11-125H8.2	RP11-125H8.2	0	14	n/a	n/a	7.60e-01	1.361
280122597	ENSG00000258843	0	RP11-286O18.1	RP11-286O18.1	0	14	n/a	n/a	5.44e-01	1.361
279160133	ENSG00000145835	0	CDKN2AIPNLP2	CDKN2A interacting protein N-terminal like pseudogene 2	0	2	n/a	n/a	6.66e-01	1.361
1087519	ENSG00000048740	10512	CELF2	CUGBP, Elav-like family member 2	10659	10	n/a	n/a	5.50e-01	1.361
1102318	ENSG00000183354	81377	KIAA2026	KIAA2026	158358	9	n/a	n/a	5.62e-01	1.361
1093713	ENSG00000133874	55648	RNF122	ring finger protein 122	79845	8	n/a	n/a	5.49e-01	1.360
1104539	ENSG00000198185	35002	ZNF334	zinc finger protein 334	55713	20	n/a	n/a	6.22e-01	1.360
1099979	ENSG00000171223	3701	JUNB	jun B proto-oncogene	3726	19	n/a	n/a	4.46e-01	1.360
280126236	ENSG00000259052	0	AL157871.2	AL157871.2	0	14	n/a	n/a	5.89e-01	1.360
1090982	ENSG00000112624	23261	KIAA0240	KIAA0240	23506	6	n/a	n/a	5.83e-01	1.360
1089866	ENSG00000104859	10970	CLASRP	CLK4-associating serine/arginine rich protein	11129	19	n/a	n/a	4.21e-01	1.360
1103189	ENSG00000186871	34110	ERCC6L	excision repair cross-complementing rodent repair deficiency, complementation group 6-like	54821	X	n/a	n/a	4.20e-01	1.360
1090237	ENSG00000106683	3959	LIMK1	LIM domain kinase 1	3984	7	n/a	n/a	6.46e-01	1.360
279733483	ENSG00000214796	0	RP11-480I12.5	RP11-480I12.5	0	1	n/a	n/a	5.44e-01	1.360
1099224	ENSG00000168014	25754	C2CD3	C2 calcium-dependent domain containing 3	26005	11	n/a	n/a	6.24e-01	1.360
1100148	ENSG00000171940	7720	ZNF217	zinc finger protein 217	7764	20	n/a	n/a	4.34e-01	1.359
1096970	ENSG00000156858	54834	PRR14	proline rich 14	78994	16	n/a	n/a	6.37e-01	1.359
279718819	ENSG00000213067	0	RP11-760D2.10	RP11-760D2.10	0	7	n/a	n/a	5.49e-01	1.359
1104612	ENSG00000198464	80620	ZNF480	zinc finger protein 480	147657	19	n/a	n/a	4.16e-01	1.359
1098612	ENSG00000165684	6581	SNAPC4	small nuclear RNA activating complex, polypeptide 4, 190kDa	6621	9	n/a	n/a	5.49e-01	1.359
1090146	ENSG00000106086	58921	PLEKHA8	pleckstrin homology domain containing, family A (phosphoinositide binding specific) member 8	84725	7	n/a	n/a	5.63e-01	1.359
1087002	ENSG00000006459	56624	JHDM1D	jumonji C domain containing histone demethylase 1 homolog D (S. cerevisiae)	80853	7	n/a	n/a	4.30e-01	1.359
1088068	ENSG00000072501	8191	SMC1A	structural maintenance of chromosomes 1A	8243	X	n/a	n/a	4.19e-01	1.359
1099084	ENSG00000167566	36974	NCKAP5L	NCK-associated protein 5-like	57701	12	n/a	n/a	5.48e-01	1.359
1100481	ENSG00000173456	54941	RNF26	ring finger protein 26	79102	11	n/a	n/a	6.65e-01	1.359
279832711	ENSG00000229422	0	RP11-262H14.5	RP11-262H14.5	0	9	n/a	n/a	5.49e-01	1.359
279952251	ENSG00000240882	0	RP11-174O3.1	RP11-174O3.1	0	3	n/a	n/a	6.32e-01	1.358
1100449	ENSG00000173273	8589	TNKS	tankyrase, TRF1-interacting ankyrin-related ADP-ribose polymerase	8658	8	n/a	n/a	5.45e-01	1.358
279785745	ENSG00000225264	0	AC007255.7	AC007255.7	0	7	n/a	n/a	6.35e-01	1.358
1088177	ENSG00000075340	116	ADD2	adducin 2 (beta)	119	2	n/a	n/a	5.48e-01	1.358
279718351	ENSG00000213026	0	CFL1P4	cofilin 1 (non-muscle) pseudogene 4	0	1	n/a	n/a	6.30e-01	1.358
279747096	ENSG00000217950	125393	AC073869.20	AC073869.20	401010	2	n/a	n/a	6.48e-01	1.358
1099242	ENSG00000168078	35160	PBK	PDZ binding kinase	55872	8	n/a	n/a	4.59e-01	1.358
1100813	ENSG00000175221	9881	MED16	mediator complex subunit 16	10025	19	n/a	n/a	6.20e-01	1.358
279997055	ENSG00000248019	94593	FAM13A-AS1	FAM13A antisense RNA 1 (non-protein coding)	285512	4	n/a	n/a	6.28e-01	1.358
1099621	ENSG00000169733	5954	RFNG	RFNG O-fucosylpeptide 3-beta-N-acetylglucosaminyltransferase	5986	17	n/a	n/a	5.51e-01	1.358
1100191	ENSG00000172137	790	CALB2	calbindin 2	794	16	n/a	n/a	6.22e-01	1.358
1094908	ENSG00000140521	5396	POLG	polymerase (DNA directed), gamma	5428	15	n/a	n/a	6.21e-01	1.357
1098800	ENSG00000166398	9566	KIAA0355	KIAA0355	9710	19	n/a	n/a	6.29e-01	1.357
279509320	ENSG00000181511	0	RP4-655L22.4	RP4-655L22.4	0	X	n/a	n/a	5.67e-01	1.357
1090351	ENSG00000107862	8658	GBF1	golgi brefeldin A resistant guanine nucleotide exchange factor 1	8729	10	n/a	n/a	5.75e-01	1.357
279706404	ENSG00000207217	0	SNORA42	Small nucleolar RNA SNORA42/SNORA80 family	0	7	n/a	n/a	5.48e-01	1.357
1097876	ENSG00000163125	23003	RPRD2	regulation of nuclear pre-mRNA domain containing 2	23248	1	n/a	n/a	5.60e-01	1.357
1096785	ENSG00000155111	22852	CDK19	cyclin-dependent kinase 19	23097	6	n/a	n/a	5.49e-01	1.357
1096926	ENSG00000156427	8740	FGF18	fibroblast growth factor 18	8817	5	n/a	n/a	4.14e-01	1.357
1087663	ENSG00000058668	490	ATP2B4	ATPase, Ca++ transporting, plasma membrane 4	493	1	n/a	n/a	4.39e-01	1.357
1089118	ENSG00000100258	60024	LMF2	lipase maturation factor 2	91289	22	n/a	n/a	6.08e-01	1.357
1089072	ENSG00000100105	23352	PATZ1	POZ (BTB) and AT hook containing zinc finger 1	23598	22	n/a	n/a	6.48e-01	1.357
279894513	ENSG00000234892	0	Z82214.2	Z82214.2	0	22	n/a	n/a	6.25e-01	1.357
280079165	ENSG00000254996	0	ANKHD1-EIF4EBP3	ANKHD1-EIF4EBP3 readthrough	0	5	n/a	n/a	5.45e-01	1.357
1103429	ENSG00000187942	125831	LDLRAD2	low density lipoprotein receptor class A domain containing 2	401944	1	n/a	n/a	5.70e-01	1.356
279891806	ENSG00000234685	0	NUS1P2	nuclear undecaprenyl pyrophosphate synthase 1 homolog (S. cerevisiae) pseudogene 2	0	13	n/a	n/a	4.15e-01	1.356
1090182	ENSG00000106346	58343	USP42	ubiquitin specific peptidase 42	84132	7	n/a	n/a	6.34e-01	1.356
1088229	ENSG00000076706	4137	MCAM	melanoma cell adhesion molecule	4162	11	n/a	n/a	5.77e-01	1.356
279814397	ENSG00000227775	0	RP1-283E3.3	RP1-283E3.3	0	1	n/a	n/a	4.63e-01	1.356
1086920	ENSG00000004777	77694	ARHGAP33	Rho GTPase activating protein 33	115703	19	n/a	n/a	4.20e-01	1.356
280092397	ENSG00000256034	0	RP11-707G14.1	RP11-707G14.1	0	11	n/a	n/a	4.23e-01	1.356
1091406	ENSG00000115963	387	RND3	Rho family GTPase 3	390	2	n/a	n/a	4.66e-01	1.356
1089943	ENSG00000105221	205	AKT2	v-akt murine thymoma viral oncogene homolog 2	208	19	n/a	n/a	5.63e-01	1.356
1099025	ENSG00000167302	80541	C17orf56	chromosome 17 open reading frame 56	146705	17	n/a	n/a	6.37e-01	1.355
279855475	ENSG00000231466	0	CTA-246H3.11	CTA-246H3.11	0	22	n/a	n/a	5.49e-01	1.355
1100185	ENSG00000172081	79130	MOB3A	MOB kinase activator 3A	126308	19	n/a	n/a	6.38e-01	1.355
1094179	ENSG00000136367	59602	ZFHX2	zinc finger homeobox 2	85446	14	n/a	n/a	4.23e-01	1.355
1101487	ENSG00000178932	0	AC087289.1	Uncharacterized proteincDNA FLJ40144 fis, clone TESTI2013012	0	17	n/a	n/a	6.24e-01	1.355
280072463	ENSG00000254559	0	RP11-304M2.5	RP11-304M2.5	0	11	n/a	n/a	5.48e-01	1.355
1105062	ENSG00000204256	6014	BRD2	bromodomain containing 2	6046	6	n/a	n/a	6.36e-01	1.355
1109070	ENSG00000243156	36826	MICAL3	microtubule associated monoxygenase, calponin and LIM domain containing 3	57553	22	n/a	n/a	5.46e-01	1.355
1095115	ENSG00000141965	34816	FEM1A	fem-1 homolog a (C. elegans)	55527	19	n/a	n/a	6.33e-01	1.355
279710044	ENSG00000207928	1013209	MIR632	microRNA 632	693217	17	n/a	n/a	4.12e-01	1.355
279722498	ENSG00000213480	0	RP11-364P2.2	RP11-364P2.2	0	4	n/a	n/a	5.51e-01	1.355
1092154	ENSG00000122257	5898	RBBP6	retinoblastoma binding protein 6	5930	16	n/a	n/a	5.44e-01	1.355
1090751	ENSG00000111203	157123479	ITFG2	integrin alpha FG-GAP repeat containing 2	100507424	12	n/a	n/a	5.46e-01	1.355
1103989	ENSG00000196569	3883	LAMA2	laminin, alpha 2	3908	6	n/a	n/a	6.39e-01	1.354
1095576	ENSG00000145014	60255	TMEM44	transmembrane protein 44	93109	3	n/a	n/a	6.92e-01	1.354
1097973	ENSG00000163486	23135	SRGAP2	SLIT-ROBO Rho GTPase activating protein 2	23380	1	n/a	n/a	5.64e-01	1.354
1098640	ENSG00000165804	30704	ZNF219	zinc finger protein 219	51222	14	n/a	n/a	4.18e-01	1.354
1102596	ENSG00000184465	90131	WDR27	WD repeat domain 27	253769	6	n/a	n/a	5.84e-01	1.354
1092298	ENSG00000123473	6455	STIL	SCL/TAL1 interrupting locus	6491	1	n/a	n/a	4.12e-01	1.354
1090343	ENSG00000107816	58646	LZTS2	leucine zipper, putative tumor suppressor 2	84445	10	n/a	n/a	5.48e-01	1.353
1096297	ENSG00000151148	59821	UBE3B	ubiquitin protein ligase E3B	89910	12	n/a	n/a	6.45e-01	1.353
1104693	ENSG00000198700	34994	IPO9	importin 9	55705	1	n/a	n/a	5.67e-01	1.353
1088086	ENSG00000072864	34109	NDE1	nudE nuclear distribution gene E homolog 1 (A. nidulans)	54820	16	n/a	n/a	4.27e-01	1.353
1102169	ENSG00000182732	9484	RGS6	regulator of G-protein signaling 6	9628	14	n/a	n/a	5.56e-01	1.353
1095874	ENSG00000147251	79834	DOCK11	dedicator of cytokinesis 11	139818	X	n/a	n/a	4.37e-01	1.353
280016244	ENSG00000249690	0	RP11-1336O20.2	RP11-1336O20.2	0	4	n/a	n/a	5.36e-01	1.353
1093220	ENSG00000130695	41366	CEP85	centrosomal protein 85kDa	64793	1	n/a	n/a	6.69e-01	1.353
1090396	ENSG00000108264	6831	TADA2A	transcriptional adaptor 2A	6871	17	n/a	n/a	5.60e-01	1.353
1089081	ENSG00000100139	59547	MICALL1	MICAL-like 1	85377	22	n/a	n/a	4.20e-01	1.352
279824366	ENSG00000228677	0	AP001432.11	AP001432.11	0	21	n/a	n/a	4.18e-01	1.352
279833269	ENSG00000229472	0	RP1-64K7.4	RP1-64K7.4	0	20	n/a	n/a	6.42e-01	1.352
1095249	ENSG00000143140	2686	GJA5	gap junction protein, alpha 5, 40kDa	2702	1	n/a	n/a	5.51e-01	1.352
1090262	ENSG00000106948	56483	AKNA	AT-hook transcription factor	80709	9	n/a	n/a	4.18e-01	1.352
279941031	ENSG00000239556	0	AC004951.5	AC004951.5	0	7	n/a	n/a	5.85e-01	1.352
1093372	ENSG00000131503	126776	ANKHD1	ankyrin repeat and KH domain containing 1	404734	5	n/a	n/a	5.43e-01	1.352
1089620	ENSG00000102977	41581	ACD	adrenocortical dysplasia homolog (mouse)	65057	16	n/a	n/a	5.85e-01	1.352
1089916	ENSG00000105072	58378	C19orf44	chromosome 19 open reading frame 44	84167	19	n/a	n/a	6.26e-01	1.352
1101074	ENSG00000176658	4616	MYO1D	myosin ID	4642	17	n/a	n/a	6.39e-01	1.351
1094420	ENSG00000137656	59002	BUD13	BUD13 homolog (S. cerevisiae)	84811	11	n/a	n/a	4.18e-01	1.351
1094062	ENSG00000135801	26842	TAF5L	TAF5-like RNA polymerase II, p300/CBP-associated factor (PCAF)-associated factor, 65kDa	27097	1	n/a	n/a	6.95e-01	1.351
1093339	ENSG00000131351	60271	HAUS8	HAUS augmin-like complex, subunit 8	93323	19	n/a	n/a	4.23e-01	1.351
279789857	ENSG00000225616	0	RP4-604A21.1	RP4-604A21.1	0	1	n/a	n/a	4.21e-01	1.351
1105978	ENSG00000214050	81297	FBXO16	F-box protein 16	157574	8	n/a	n/a	5.62e-01	1.351
1087781	ENSG00000064999	23049	ANKS1A	ankyrin repeat and sterile alpha motif domain containing 1A	23294	6	n/a	n/a	5.74e-01	1.351
1091270	ENSG00000115163	1051	CENPA	centromere protein A	1058	2	n/a	n/a	4.27e-01	1.351
1101732	ENSG00000180423	93900	HARBI1	harbinger transposase derived 1	283254	11	n/a	n/a	6.60e-01	1.351
1108820	ENSG00000237810	0	CTD-2571E19.3	CTD-2571E19.3	0	8	n/a	n/a	5.47e-01	1.350
1090056	ENSG00000105679	26078	GAPDHS	glyceraldehyde-3-phosphate dehydrogenase, spermatogenic	26330	19	n/a	n/a	6.45e-01	1.350
1105957	ENSG00000213983	8827	AP1G2	adaptor-related protein complex 1, gamma 2 subunit	8906	14	n/a	n/a	5.47e-01	1.350
1092209	ENSG00000122728	79744	TAF1L	TAF1 RNA polymerase II, TATA box binding protein (TBP)-associated factor, 210kDa-like	138474	9	n/a	n/a	5.56e-01	1.350
280094131	ENSG00000256239	0	AL589642.1	AL589642.1	0	9	n/a	n/a	5.56e-01	1.350
1103028	ENSG00000186193	59828	C9orf140	chromosome 9 open reading frame 140	89958	9	n/a	n/a	4.20e-01	1.350
1096156	ENSG00000149554	1103	CHEK1	CHK1 checkpoint homolog (S. pombe)	1111	11	n/a	n/a	4.29e-01	1.350
280125402	ENSG00000259000	0	CTD-2373J19.1	CTD-2373J19.1	0	14	n/a	n/a	4.27e-01	1.350
1091320	ENSG00000115414	2319	FN1	fibronectin 1	2335	2	n/a	n/a	4.34e-01	1.350
1092372	ENSG00000124160	37000	NCOA5	nuclear receptor coactivator 5	57727	20	n/a	n/a	6.36e-01	1.350
1092728	ENSG00000126461	37320	SCAF1	SR-related CTD-associated factor 1	58506	19	n/a	n/a	4.17e-01	1.350
280052685	ENSG00000253144	0	RP11-281O15.7	RP11-281O15.7	0	5	n/a	n/a	6.82e-01	1.350
1096164	ENSG00000149591	6836	TAGLN	transgelin	6876	11	n/a	n/a	5.49e-01	1.349
280081615	ENSG00000255139	0	AP000442.1	AP000442.1	0	11	n/a	n/a	6.35e-01	1.349
280106577	ENSG00000257557	0	RP11-84G21.1	RP11-84G21.1	0	12	n/a	n/a	4.29e-01	1.349
279941112	ENSG00000239569	0	RP11-325F22.4	RP11-325F22.4	0	7	n/a	n/a	4.13e-01	1.349
1095655	ENSG00000145687	23388	SSBP2	single-stranded DNA binding protein 2	23635	5	n/a	n/a	4.21e-01	1.349
1099053	ENSG00000167460	7128	TPM4	tropomyosin 4	7171	19	n/a	n/a	5.58e-01	1.349
279781366	ENSG00000224875	0	AC083949.1	AC083949.1	0	2	n/a	n/a	6.29e-01	1.349
1102546	ENSG00000184271	5431	POU6F1	POU class 6 homeobox 1	5463	12	n/a	n/a	6.40e-01	1.349
280032566	ENSG00000250959	0	C10orf102	chromosome 10 open reading frame 102	0	10	n/a	n/a	6.39e-01	1.349
1101971	ENSG00000181827	41427	RFX7	regulatory factor X, 7	64864	15	n/a	n/a	4.20e-01	1.349
[truncated: 1 more rows]
