# Supplementary material for: Identification of the Molecular Events Involved in the Development of Prefrontal Cortex Through the Analysis of RNA-Seq Data From BrainSpan
Source: ASN Neuro. 2019 Jun 18;11:1759091419854627. doi: 10.1177/1759091419854627 (PMC6582306; doi:10.1177/1759091419854627)
Supplement: Supplemental Material6 - Supplemental material for Identification of the Molecular Events Involved in the Development of Prefrontal Cortex Through the Analysis of RNA-Seq Data From BrainSpan [file Supplemental_Material6.zip › HIP/5/Expression.csv]

1101802	7.6265	7.7352	6.4059	1.9332
1093683	8.2167	8.4208	7.3234	2.8842
1100077	7.7892	8.4762	8.1948	3.6405
1096729	4.2648	4.2983	4.5668	0.3392
1097837	4.8003	4.9481	4.2089	0.6835
1093584	6.4236	6.9597	7.4295	2.9771
1098341	6.5866	7.0208	6.2693	2.7043
1089807	9.9857	10.2856	10.7150	6.4596
1088168	3.8694	5.2874	3.9404	0.7413
1103054	4.2682	4.8118	5.1240	1.2201
1099413	6.2565	6.6913	6.7074	3.0418
1089683	6.0318	6.6363	6.4877	2.9626
1100171	8.4032	8.4507	8.3132	4.9837
1095600	4.0520	5.6533	4.3189	1.2897
1096622	3.3938	4.9778	3.8901	0.7080
1105625	4.6047	5.1333	4.0000	1.2115
1096726	4.7967	5.4133	5.6467	1.9436
1091067	3.7902	4.6787	4.6782	1.0449
1103903	3.7977	4.6709	4.2210	0.9497
279858733	4.5055	5.7107	6.2184	2.2102
1097186	5.0640	5.9787	5.5915	2.2809
1090276	3.8261	4.3247	4.7496	1.0483
1096650	4.1144	5.2139	5.3587	1.6666
1093083	5.5462	6.3660	6.3435	2.8726
1088254	6.4394	7.1158	7.1393	3.6999
279750548	5.4174	6.2391	6.0224	2.7142
1097135	6.3654	5.5411	6.6289	3.0137
1103261	5.3287	6.2440	5.7297	2.6517
1096061	6.6592	7.6318	7.7387	4.2417
1092010	3.8947	4.2374	3.6560	0.8427
1094333	3.8152	4.6177	4.1093	1.0949
1090564	5.0880	5.6921	5.0180	2.1845
280037494	5.6486	6.4916	6.5349	3.1537
1095937	3.6622	4.1001	4.6755	1.0837
1089837	5.6332	7.3551	6.9279	3.5770
279937843	9.9878	10.7584	10.8332	7.4695
1087258	5.2547	6.0846	5.5937	2.5884
1105826	6.9007	7.3012	7.8962	4.3318
1091426	4.1920	5.5297	4.9994	1.9378
280125486	6.7045	7.5641	7.7582	4.3776
1109003	5.3425	6.1729	6.1819	2.9368
1091784	4.2716	5.0917	3.9932	1.4957
1091492	4.2409	5.7560	5.6964	2.2765
1102888	3.5388	4.3841	2.4069	0.4935
1100056	6.7131	6.2561	4.7802	2.9679
280094821	4.2148	4.8665	4.2996	1.5122
1088241	5.5582	5.5202	5.4565	2.5661
1091286	3.7724	4.2910	4.6394	1.2946
1100838	4.6081	4.9817	5.3129	2.0585
1095763	4.8034	3.6675	4.4328	1.4024
1093604	3.3139	4.3949	3.8864	0.9735
1091710	4.4157	5.1687	5.1532	2.0314
1089373	2.5918	3.9992	3.2898	0.4182
1089835	5.4693	6.6693	5.5715	3.0350
1090691	3.5926	4.4190	4.1219	1.1954
1103100	5.7581	6.6777	7.1444	3.6867
279800531	5.1098	2.0205	3.9181	0.8433
1095702	2.7506	4.1103	3.7240	0.6896
1086992	3.4072	3.5335	3.8798	0.7754
1093749	4.8727	6.2475	6.0715	2.9027
280080656	3.9208	5.0725	5.0595	1.8648
1099705	7.5479	8.0138	8.2500	5.1223
1098546	4.0137	5.6468	5.5404	2.2822
1098278	3.9081	4.0538	4.1601	1.2634
1099974	4.7111	5.4285	5.6436	2.4878
1093538	5.9116	6.9430	6.8461	3.7960
1099923	6.1739	6.8257	6.9377	3.8772
1091872	3.2970	3.3732	3.9506	0.7717
1102609	6.0493	6.0795	5.8983	3.2458
1100798	4.0798	5.4856	4.8398	2.0453
1090921	2.9669	3.4651	3.0286	0.4126
1096340	3.8564	4.8310	4.6082	1.7031
1101114	6.0098	6.1004	5.7620	3.2315
1097042	3.9964	5.0969	5.3044	2.0742
1099674	3.2068	4.0420	4.2743	1.1253
280059868	3.1006	3.7017	3.1628	0.6060
1091023	6.1592	7.1023	7.3204	4.1507
279967198	6.9067	7.3494	7.8401	4.6588
1106532	6.9289	7.4548	7.2956	4.5219
1104545	9.2896	9.7847	9.7034	6.8998
1101765	4.5781	5.1244	4.2202	1.9541
1091809	3.8286	4.3243	3.9268	1.3410
1093963	3.1554	4.2737	2.7582	0.7191
1098183	6.2813	6.9206	6.6838	3.9539
1104707	5.3053	5.6304	5.0982	2.6747
1086952	4.7165	5.7486	5.5291	2.6647
1090159	4.0384	4.6263	3.4395	1.3771
1103786	4.5434	5.6229	5.2050	2.4665
279663146	7.2662	0.6931	0.0000	0.0000
1094309	3.1343	4.1826	4.0383	1.1340
1091644	7.8611	8.1185	8.3750	5.4688
1102471	4.6979	4.9915	4.7853	2.1777
1098995	6.2084	6.5474	6.2831	3.7047
1101402	2.4982	3.8358	2.7171	0.3815
279920961	4.6894	5.2044	3.8003	1.9347
1098758	2.8832	4.0221	2.6172	0.5483
1089482	3.4596	3.9765	3.9707	1.1801
280124391	7.4191	7.9071	7.8229	5.0961
279869170	4.5858	5.4628	4.5034	2.2307
1103098	3.7274	4.4938	4.6566	1.6729
1091705	3.4015	4.1364	4.3404	1.3486
1103586	3.4858	4.5436	4.7504	1.6494
1099450	3.3679	4.9358	4.5668	1.6867
1094919	4.1585	5.5000	5.1341	2.3329
1087891	5.1921	6.6716	6.4760	3.5309
1097998	5.0324	5.6762	5.6432	2.8705
1092904	3.8092	4.5794	3.4305	1.3620
1091042	4.5068	5.5224	5.7139	2.6709
279725262	3.4705	3.3764	1.7513	0.2904
279658302	2.6510	3.2905	4.1242	0.7881
1099693	7.6334	8.6549	8.6782	5.7598
1091637	3.7843	5.5574	5.3078	2.3329
1098498	3.1256	4.3224	3.8164	1.2162
1098685	1.4957	3.4281	3.3324	0.2214
280025378	3.6914	4.4681	3.7777	1.4576
1098749	3.4393	4.4420	4.6027	1.6508
1096690	8.5805	8.7407	8.9296	6.2429
1091562	3.8130	4.6638	4.3446	1.7680
280071565	3.1271	4.6650	2.6982	1.0019
1093592	2.8477	3.9355	3.6605	0.9905
1096999	4.5013	5.2529	4.7784	2.3541
1088045	2.2860	3.1687	3.2076	0.3982
1092798	3.7899	4.5260	3.3084	1.3867
1100223	3.6506	4.2084	5.2208	1.8724
1090324	3.9241	4.4680	4.8758	1.9398
280084810	4.2961	5.4699	4.7855	2.3770
1100667	4.7695	5.4381	6.1619	2.9849
1100372	3.4477	4.9218	4.3741	1.7800
1089763	3.6427	3.6186	3.0937	0.9857
1099078	10.6887	10.6701	11.2269	8.3976
280069152	2.5697	2.7065	2.5525	0.1496
1106058	4.2021	5.3710	4.6815	2.2924
1103291	3.1838	4.1843	3.4301	1.1427
1091870	4.0862	4.4876	4.0749	1.7675
1087912	3.3528	4.6807	4.9156	1.8688
1098246	3.7946	4.1470	3.7536	1.4518
279904499	3.3541	3.6599	3.7088	1.1365
1099527	3.3832	3.8513	4.0653	1.3297
1096482	3.5106	4.1727	4.0791	1.4873
1098453	3.5995	5.0495	4.4403	1.9299
280116447	9.1995	7.4015	4.2977	4.5350
1098683	3.9973	4.6123	4.7361	2.0189
280102272	3.9832	4.9565	4.4847	2.0494
1101584	6.9617	7.6558	6.8913	4.7444
1088704	4.5450	5.2850	4.7583	2.4412
1092309	2.9595	3.6182	3.7407	1.0196
1101247	3.2939	4.3711	3.8011	1.4066
1090209	5.1216	5.6311	6.2494	3.2530
1093389	6.8995	8.0575	7.5847	5.1023
1107902	2.7319	3.0341	1.5548	0.0336
1097960	2.7801	3.4409	3.4129	0.8049
1097046	3.0709	3.8745	3.4810	1.0705
279795715	3.3487	0.0615	3.7926	0.0000
1096517	3.8245	3.7748	3.8132	1.4098
1089786	2.5505	2.7014	2.4621	0.1779
1104807	4.9490	6.3473	5.3926	3.1704
1103743	7.1298	7.1711	7.4465	4.8616
1087811	4.2671	5.6019	5.6401	2.7830
1092784	5.7310	6.0370	6.9869	3.8697
1087350	4.1585	4.4353	4.8507	2.1003
1089991	6.6436	8.0501	7.9698	5.1762
1088082	7.5375	8.2913	8.3218	5.6721
1090141	2.9261	3.3410	3.0764	0.7454
1088513	6.0004	6.6625	6.1032	3.8891
1098714	4.1387	4.7231	4.6909	2.1541
1096464	2.5872	3.7240	3.3075	0.8476
1096819	5.3896	6.0512	5.7164	3.3657
1097697	5.8087	6.0285	4.3373	3.0382
1094124	3.4494	4.4552	4.2207	1.6918
1088531	5.3408	6.2083	6.4462	3.6499
1087356	3.3698	4.2514	3.7722	1.4503
1092850	6.6597	7.2878	7.5130	4.8101
1103107	3.5170	4.5384	3.5610	1.5317
1099771	1.8403	3.0078	3.1654	0.3308
1094208	2.7562	4.4312	3.9893	1.3856
1104307	3.7901	5.4297	4.5814	2.2642
1087574	5.3569	5.8199	6.6751	3.6149
279909794	3.4632	4.0661	2.2592	0.9277
280080153	4.2183	5.4084	2.9418	1.8581
1099776	2.5209	3.4854	2.7960	0.6044
1105859	4.3340	4.2772	3.9157	1.8462
1093756	1.8409	2.6832	2.5667	0.0356
1095642	4.0887	4.7478	4.7533	2.2049
1088348	3.7589	3.8692	5.4905	2.0517
1101440	2.6608	4.1403	3.9714	1.2698
1088506	5.0802	5.4673	5.4233	3.0072
1109082	2.5601	3.3419	3.0447	0.6660
1102367	4.3768	4.2235	4.2778	1.9775
1096528	2.6286	3.5436	3.6217	0.9505
1092118	7.7500	8.3105	7.5538	5.5646
1088103	4.0805	5.2419	4.8743	2.4411
280131168	3.5885	2.3399	4.3517	1.1360
1089392	3.2244	4.3034	4.0372	1.5709
1091950	4.7920	4.8410	5.1662	2.6497
1103669	2.7227	3.2596	2.4815	0.5383
1102276	3.0159	4.0662	3.2937	1.1774
1101092	6.2008	6.8987	6.6413	4.3050
1104679	2.5781	2.8025	3.6674	0.7438
279759475	3.5541	1.6768	1.5855	0.0000
280094664	1.6404	3.5082	2.0527	0.1289
1095158	5.5565	5.4337	2.8827	2.3555
1088279	5.9327	7.3872	7.0181	4.5143
1097143	3.2343	4.5227	3.0565	1.3424
1104010	5.6380	6.3743	5.9274	3.7181
1093913	3.5765	4.7466	4.2564	1.9326
1093342	5.1804	5.7304	4.9935	3.0443
1098760	4.4108	5.5011	5.1914	2.7794
279912953	7.2377	7.9689	7.8387	5.4272
1100781	3.2869	3.7230	3.9480	1.4000
1104733	1.8402	4.1511	3.2085	0.8149
1090706	4.4559	4.5958	3.8765	2.0607
1093813	2.4587	3.0830	3.3341	0.7100
280028691	6.3132	7.4099	7.4537	4.8121
1092250	2.9578	3.5075	3.4712	1.0683
1100024	5.1634	5.6002	5.0013	3.0134
1099503	2.6374	3.8878	3.4094	1.0809
279666387	3.4104	3.0661	2.1891	0.6599
1087918	5.5730	6.0441	6.2255	3.7192
1095556	6.2669	6.2987	6.6078	4.1636
279787891	3.7493	4.4302	3.7144	1.7378
279786828	3.6102	2.9351	3.3563	1.0759
280107367	3.1984	4.4204	2.7066	1.2239
1098830	3.4661	4.7783	3.8733	1.8218
1095689	2.4256	3.9582	3.2685	1.0046
1088297	3.4770	4.4412	3.7791	1.6915
1092942	4.0804	5.3818	3.7359	2.1923
1106283	4.7188	5.4495	4.8964	2.8170
1088323	3.1777	3.3779	2.9830	0.9771
1098026	3.1231	3.9159	3.4509	1.2980
1101916	2.9515	3.5242	3.1753	1.0185
1088281	4.0253	4.3091	4.7805	2.1751
1097467	3.3553	4.2736	3.7356	1.5923
279710849	3.5667	3.9559	1.1944	0.7107
279718840	3.1255	3.3388	3.4771	1.1233
1093642	8.1606	8.0358	8.0214	5.8832
280048619	2.4409	3.1037	2.5703	0.5181
1103881	1.8804	2.8828	3.2651	0.4912
1100410	4.4423	5.0097	5.1959	2.7004
1097740	3.2977	3.6379	3.6314	1.3404
1103059	5.4214	6.3930	6.6948	3.9888
279668186	5.0803	1.4505	0.0000	0.0000
1100471	3.8277	4.6379	4.0866	2.0088
1090335	5.2077	6.1313	6.2520	3.6888
1095613	5.5535	5.6018	6.0766	3.5701
1102630	5.6866	6.6653	6.4963	4.1101
280064236	2.2633	2.3429	2.8559	0.3175
1101406	3.8729	3.7146	1.9926	1.0239
1092642	2.5305	3.2450	3.1739	0.8157
1091629	4.1223	4.3495	5.2204	2.3985
1091636	3.1993	4.0603	4.2250	1.6631
1099951	2.9808	4.1073	4.2572	1.6184
1103158	4.8009	5.3118	4.7420	2.7906
1091925	4.0215	5.3474	4.7742	2.5539
280118437	4.4494	3.5882	3.7447	1.7674
1104418	4.5872	5.6437	5.8106	3.1947
1094494	2.9688	4.0072	3.5291	1.3505
279965886	2.6866	3.6454	3.3947	1.0912
1097091	6.8481	7.3260	6.7279	4.8163
1098684	1.7632	3.0175	3.4126	0.5837
1094162	4.3332	4.4520	4.7872	2.3769
279720308	5.4300	6.4719	6.8175	4.0968
1093903	6.3534	6.5956	6.8658	4.4627
279994444	4.4771	5.0073	4.2408	2.4348
1095130	2.7132	3.3505	2.4976	0.7174
1092191	3.0287	4.0768	3.8947	1.5321
1087245	4.5758	6.1833	6.0566	3.4718
1091652	2.7703	4.1954	2.7560	1.1113
1091219	2.2086	3.9997	2.5117	0.7783
1098785	2.4393	3.1833	3.2320	0.8259
279882840	4.5390	4.9911	4.3759	2.5098
1089638	4.5982	5.3623	4.2756	2.6202
1103428	4.2453	5.0015	2.9670	1.9499
1102207	3.5544	4.3096	3.7002	1.7354
1102740	5.2386	5.9408	5.4589	3.4268
279898164	5.0356	6.0465	6.1795	3.6376
1095659	2.3069	2.7006	2.5598	0.4081
1095768	3.6427	3.3076	3.9508	1.5195
279851004	2.6169	2.9281	2.2405	0.4821
1105141	3.8798	4.3253	3.4121	1.7594
1102299	2.0649	3.3615	2.0477	0.3811
1103913	4.4325	4.7503	5.4854	2.7805
279880469	6.0349	5.9468	5.4256	3.6939
1093725	3.9556	4.7952	4.1715	2.2003
1090933	5.4236	6.5611	6.3400	4.0036
1098032	3.3147	4.4544	5.3260	2.2620
1104757	5.3197	6.0877	6.0788	3.7265
1092303	3.6736	3.8783	3.8948	1.7138
1102906	2.9106	4.2827	3.9599	1.6207
1089927	3.7906	4.3371	4.3165	2.0543
1092099	5.7561	5.9337	6.1572	3.8567
280078421	4.1671	4.8469	3.8518	2.1989
1095340	2.3373	2.7984	2.5030	0.4584
279997246	3.5666	3.5341	3.3192	1.3884
280070774	2.9791	3.8512	4.1680	1.5815
280057052	3.3838	3.0573	3.5674	1.2550
1096079	4.1440	4.8011	5.1639	2.6227
280054058	3.4616	3.7853	3.8741	1.6289
1102576	2.6977	3.5749	3.1810	1.0733
1094249	2.3551	4.2618	2.5725	0.9853
1099779	2.9828	3.4499	4.3416	1.5140
279867539	3.3086	4.0931	4.0484	1.7403
1098930	6.6185	7.1980	7.4875	5.0271
1096249	3.3135	4.5411	4.1166	1.9171
1092624	4.1576	5.1695	5.1514	2.7541
1098338	2.0879	3.2654	2.6171	0.5861
1100531	2.0708	2.8301	1.7455	0.1456
1095514	4.7491	5.0761	4.2673	2.6303
1096481	3.1020	4.3852	3.7945	1.6953
1087275	3.4029	4.4188	4.5462	2.0583
279791782	2.8433	3.6496	4.3381	1.5465
1095603	4.6427	4.3547	4.6788	2.4955
1099079	6.9069	6.7935	6.2824	4.6002
280096058	4.6669	5.7369	5.9078	3.3766
279660605	5.3965	2.0791	1.0588	0.7847
1091112	7.9547	8.6969	8.8287	6.4358
1096850	3.0371	4.0001	3.7705	1.5449
280052765	2.0950	3.2886	2.6819	0.6347
1105569	3.7487	4.0538	4.0006	1.8812
1087446	3.2624	4.3136	3.3025	1.5752
279897639	4.2691	4.2644	4.6509	2.3453
1096640	2.2642	3.7553	3.9586	1.2782
1105037	3.0190	2.9102	1.7551	0.5142
1103999	3.8228	3.9130	4.1136	1.9029
1091037	2.0802	2.2571	2.6501	0.2833
1093182	4.3452	5.1534	3.3786	2.2469
1097666	3.0135	3.9530	4.4356	1.7553
1100611	1.2550	2.7577	2.7995	0.2257
1098318	1.8001	2.7569	2.4207	0.2883
1101268	4.1511	4.7288	4.2704	2.3462
279794778	2.2524	3.1991	2.2253	0.5225
1090799	2.6247	3.5556	3.0337	1.0367
1088557	6.8918	6.9647	7.1909	4.9847
279984276	4.5870	4.9702	6.0934	3.1882
1095237	4.2894	5.3722	4.9199	2.8320
1089450	2.8744	3.7972	3.7533	1.4491
1087230	7.2238	7.2378	6.4345	4.9411
1091862	5.7923	5.8597	5.6681	3.7502
1102416	4.1018	5.4386	5.0459	2.8395
1089429	4.4809	4.8973	4.3988	2.5701
1093906	3.7880	4.1126	4.7318	2.1896
1088252	1.8789	3.7163	2.4107	0.6507
1101612	4.8404	4.7773	3.3624	2.3094
1100125	3.5561	3.6790	3.3120	1.4988
1091182	3.7297	3.7685	4.0181	1.8231
1087158	4.6221	4.5279	3.7448	2.2863
1097361	2.7752	3.1304	2.6262	0.8321
1103352	2.3717	3.5469	3.0063	0.9672
1096109	3.1858	2.9512	3.0910	1.0736
1096433	3.7381	4.0778	4.2784	2.0314
1105340	4.1480	5.2132	5.4834	2.9493
1099011	3.3899	3.8859	2.8146	1.3647
1088581	2.2698	2.4306	2.3404	0.3501
279884778	2.9552	3.3428	2.1172	0.8108
1103864	9.2195	9.6050	10.1521	7.6685
1090385	3.5285	3.5398	3.6027	1.5682
1090510	4.7436	5.3187	5.8135	3.3043
1088423	4.1978	5.2454	5.5112	3.0004
1095479	2.7736	3.0437	3.4751	1.1132
1095294	4.1833	5.2327	5.5363	3.0022
1098582	3.9665	4.6725	5.2095	2.6344
1098932	5.7569	6.1161	6.5313	4.1563
1097011	3.3947	4.4200	5.2024	2.3615
1088177	4.4453	5.3232	4.3146	2.7171
1089719	3.6743	4.4173	3.8600	2.0088
1104546	3.2599	3.9671	3.1357	1.4792
280085843	4.1807	5.2129	5.5115	2.9972
1105334	4.1575	5.1675	5.4835	2.9671
1100711	4.5729	4.3248	4.8858	2.6254
1096890	2.5326	2.8756	2.9206	0.8078
1088951	4.7679	5.0876	5.1807	3.0447
280010188	4.2341	5.2282	5.5343	3.0327
1106520	2.3181	3.6480	2.2102	0.7619
1091072	3.9385	4.0461	4.8236	2.3078
279735887	5.1693	5.4647	5.6390	3.4644
1092674	5.3113	5.8299	5.4038	3.5559
279935569	2.9952	2.3454	0.5301	0.0000
1105335	4.1806	5.2052	5.5052	3.0075
1091774	2.0444	3.4569	4.0972	1.2434
1105337	4.1750	5.2400	5.5049	3.0173
1105339	4.0124	5.0285	5.3236	2.8324
280000986	4.0307	5.0399	5.3397	2.8481
1105336	4.1329	5.1362	5.4518	2.9519
280041949	4.1773	5.1995	5.5073	3.0101
1092879	4.0859	4.9345	4.9581	2.7089
1093573	6.3154	6.9418	6.1057	4.5059
1102349	3.6127	4.0441	3.4999	1.7709
1095701	6.2490	6.8820	5.6295	4.3085
1094550	3.1623	4.2222	4.1724	1.9089
279740571	5.2403	5.5834	4.9906	3.3318
280051692	3.0179	1.8595	1.7893	0.2838
1095909	1.0632	2.1400	2.9363	0.1095
279725210	7.2579	7.5567	6.8270	5.2770
279779144	4.4748	4.9436	4.3554	2.6565
279872402	3.0851	4.0211	3.5902	1.6316
1094356	3.9427	5.0268	4.3823	2.5182
1094637	4.3869	5.0789	5.1926	2.9539
1087851	3.2581	4.1789	4.5005	2.0511
1098196	3.9731	4.8330	3.5322	2.1863
1090653	3.0107	4.5749	4.0980	1.9684
280022212	4.1809	5.2334	5.4998	3.0467
279938412	3.4264	3.0480	2.1944	0.9654
1088158	2.4207	3.0627	3.4534	1.0549
1093619	4.9828	6.0695	5.9230	3.7356
1098831	5.8773	6.4642	6.4560	4.3431
1091304	6.5932	7.6539	7.4570	5.3140
1101752	3.8662	3.8635	4.2686	2.0796
1108898	4.1503	5.1584	5.4895	3.0129
1098343	3.1951	3.3617	3.8351	1.5479
1087644	1.8837	2.5594	2.2939	0.3316
1100660	3.1843	3.5131	3.7311	1.5635
1091200	4.5884	5.5526	6.0408	3.4827
279854094	3.4542	2.5930	2.5549	0.9584
279837964	5.3530	6.5630	6.8505	4.3477
1087996	4.2626	4.8920	4.6654	2.6995
1094589	3.5191	3.9591	4.0595	1.9401
1104465	2.4954	3.4430	3.5070	1.2438
1109072	4.0843	5.1917	5.4203	2.9943
1094624	3.2532	3.7774	3.6600	1.6619
1104625	4.0289	4.6695	4.7820	2.5918
1098261	2.8583	1.3893	1.6585	0.0675
1100212	1.8736	2.5383	2.3552	0.3560
1094289	4.5448	5.5289	4.7999	3.0598
1087539	4.5359	5.0774	5.1717	3.0305
279827687	3.2174	2.9248	2.3430	0.9322
279886131	5.4866	5.3591	5.8417	3.6695
1095202	5.1483	5.3775	5.1755	3.3434
279869262	2.2601	3.1763	2.4590	0.7417
1104174	2.5977	3.7607	3.5725	1.4208
1091249	4.0379	4.5707	4.4337	2.4585
1090042	6.8990	7.7284	7.4916	5.4857
1094716	2.8791	4.1468	3.4087	1.5994
280091290	5.1075	4.6387	3.9854	2.6995
280094138	3.2004	3.0418	2.2570	0.9570
1100106	3.0081	2.5999	2.0247	0.6715
279777569	3.9119	4.7472	5.0320	2.6931
1091075	4.1404	4.3831	5.3043	2.7396
279927600	3.2466	3.8067	3.5613	1.6703
280066108	2.3065	2.6309	1.5231	0.2896
1099336	5.2256	5.8254	5.0975	3.5211
1087927	4.0637	5.2156	4.8450	2.8470
1093357	4.0197	4.8862	4.5103	2.6112
1096620	4.1474	4.7171	4.7762	2.6881
1096124	4.0158	4.8006	5.2073	2.8174
279906284	2.3075	3.6052	3.2072	1.1843
1098428	6.3359	7.0342	7.6631	5.1557
1102712	1.7265	2.5638	1.4085	0.0447
279891511	1.8989	4.3880	2.4795	1.0675
279853522	3.3730	2.8333	2.9455	1.1963
1087723	4.3785	5.6536	5.2302	3.2347
1099228	1.9784	2.8410	2.5370	0.5995
1105860	1.9875	2.3734	2.1670	0.3269
1088205	5.2920	5.8068	5.8906	3.8142
280031203	2.6246	4.0062	2.3538	1.1460
1105333	3.3641	4.3787	4.6565	2.2850
1098215	2.2895	2.5399	2.7038	0.6634
279996792	3.8630	4.0449	4.5675	2.3127
1095029	4.5966	5.7937	4.5479	3.1361
1094925	4.1311	4.4631	4.4454	2.5040
1101781	2.6090	2.4247	2.2467	0.5857
1091432	4.4572	5.1647	5.9037	3.3345
1098534	2.4848	3.0890	3.2733	1.1088
1087370	2.1989	3.3906	2.6580	0.9091
1087772	2.5702	3.5128	3.5920	1.3855
1093496	4.0653	4.8642	4.7895	2.7336
1101291	2.8737	3.2315	3.0996	1.2300
1092323	2.8359	3.6777	3.5809	1.5269
1092426	2.5714	4.3124	3.9332	1.7680
279949201	2.1534	2.7616	3.3975	0.9352
1100188	4.5911	4.7100	5.0217	2.9404
1096298	2.4708	3.7755	2.3806	1.0447
279828995	7.9560	8.1736	7.7577	6.1330
279812689	4.3016	4.9070	5.7483	3.1566
1092526	5.3637	5.6066	4.7931	3.4287
1101811	2.7832	3.5934	3.4038	1.4353
1095619	4.5011	6.0359	5.1167	3.3971
1099525	5.4488	6.2514	5.6243	3.9541
279864446	3.7186	4.5509	4.2052	2.3383
1102212	5.0696	5.2481	5.7606	3.5404
1089382	1.5370	1.9134	3.4262	0.4739
1090549	4.5797	5.3332	3.8343	2.7678
1089393	5.7194	6.1172	5.4687	3.9540
1102851	1.8490	2.8630	3.4373	0.9036
279870346	3.0047	4.0663	3.9739	1.8691
279709442	3.3288	3.5200	4.7363	2.0501
1089144	5.2472	5.8041	5.5721	3.7308
279792729	3.6299	3.9548	3.7192	1.9591
279746167	5.0677	5.1865	5.1210	3.3225
1091269	3.7478	4.8691	4.6595	2.6232
1100928	1.2634	2.6386	2.2003	0.2323
1101763	2.6767	2.8265	3.5630	1.2224
1092014	3.9460	5.1730	3.8877	2.5399
1095696	3.2989	3.4739	3.2691	1.5538
1088568	2.8305	3.6104	3.9970	1.6920
1093790	4.6997	6.1364	5.4836	3.6529
1088288	4.6100	5.0520	5.1871	3.1629
1096709	2.2116	2.6305	1.6324	0.3723
1087809	3.7979	4.4239	4.8378	2.5689
1096437	4.0841	4.4067	4.6265	2.5882
1096332	2.9155	4.0964	3.5473	1.7358
279931317	2.9884	3.2866	2.6437	1.1892
1095804	5.2974	5.3947	5.7891	3.7107
1101593	3.4599	3.0094	3.5266	1.5496
1099272	4.5386	4.6690	4.6671	2.8433
279952855	3.1387	3.0533	3.0289	1.2930
1096881	5.2108	5.8867	5.7446	3.8373
1093806	4.4338	4.3397	4.4761	2.6433
1091259	3.9499	4.6283	4.4881	2.5835
279967014	2.9137	2.7284	2.1703	0.8339
1095649	3.9222	4.8709	4.3083	2.5969
280095127	4.7240	4.2468	4.9047	2.8566
1100232	3.5590	4.5316	5.1110	2.6320
1092341	4.7007	2.7515	4.5374	2.2282
1087442	3.8538	4.5077	3.8384	2.2987
280033385	4.7847	4.8625	5.0458	3.1304
279963217	5.8432	6.1970	7.1609	4.6359
1103573	1.2968	2.4856	1.9443	0.1464
1088476	4.0524	5.1816	5.0512	2.9998
279971885	1.8159	2.6962	2.3636	0.5307
279753437	2.2419	3.1046	2.8211	0.9613
1094485	5.0249	5.8309	5.5311	3.7020
1088007	4.7143	5.5446	4.6687	3.2162
1105691	1.8116	3.0430	1.7401	0.4402
1088014	3.4188	4.7467	4.1282	2.3402
1103077	1.6319	2.8975	2.7725	0.6809
1096202	2.6816	3.4974	2.9353	1.2853
1097049	3.0425	3.8183	3.6414	1.7483
1095935	4.1878	1.4790	2.6515	1.0212
279719558	2.0754	2.6878	2.7839	0.7660
1093274	3.7273	3.6728	4.1872	2.1138
279983921	2.4152	2.2207	2.8722	0.7543
1095297	1.1242	1.9879	2.7314	0.2005
1090197	3.1611	3.5933	3.0157	1.5104
1094145	4.2946	4.2087	4.7820	2.6822
280130309	3.3332	4.6410	3.6461	2.1285
1092741	3.6449	5.1322	4.1176	2.5541
1099458	4.2154	4.9304	5.1764	3.0314
1098405	2.1602	2.7243	2.0973	0.5867
279817459	1.9254	2.4873	2.0350	0.4097
1095377	2.9272	3.4929	3.4237	1.5422
1105587	2.3758	3.2139	1.1978	0.5235
1086906	1.5597	2.6105	2.6361	0.5307
1097758	5.6938	5.9418	6.1198	4.1806
1089018	3.3528	1.5967	1.4567	0.3988
1088444	3.7161	4.4580	3.8010	2.2552
1092074	3.0859	3.6781	4.5165	2.0243
1095952	5.7956	5.5649	5.4709	3.8749
280124114	1.1305	2.6207	2.0903	0.2143
1097737	3.1045	4.3276	4.5180	2.2510
1096868	2.0542	2.9229	2.4311	0.7384
1091442	1.9466	3.2226	2.8272	0.9359
1095585	1.7211	2.6882	2.1701	0.4637
1087808	4.7190	4.8484	4.8351	3.0730
1094243	1.7753	2.6650	4.0136	1.0923
1087244	5.0307	5.4825	5.7584	3.6999
1087444	1.3583	2.3386	2.3741	0.3013
1099524	4.2734	4.8601	5.6071	3.1928
1096876	3.4672	3.9106	4.0718	2.0966
1087476	1.6638	2.6123	3.9190	1.0133
1093494	1.7330	1.8815	1.8515	0.1045
1095381	3.1170	4.4106	3.9824	2.1196
1095714	2.5517	4.0382	3.5823	1.6743
1091076	1.9095	2.6919	2.0227	0.4921
280020510	3.9848	4.2132	4.6390	2.5655
1093841	4.4210	4.0601	4.8194	2.7201
1106065	7.8513	8.2756	9.0613	6.6827
1089410	3.0656	3.5039	4.0349	1.8260
1088730	4.4202	5.1130	5.9005	3.4358
280096044	4.0705	4.9763	4.9759	2.9674
280072356	2.3198	2.6513	2.1143	0.6559
279999555	3.8224	3.8705	3.4364	2.0053
1089653	5.1360	5.4522	5.8398	3.7726
279819364	2.5905	2.3842	2.6414	0.8379
1104037	2.5961	3.2982	2.7042	1.1679
1096664	1.8557	2.5906	2.4696	0.6080
1095481	3.7014	4.5191	5.2174	2.7833
1097668	3.6062	4.3520	4.3942	2.4220
1103467	5.3321	5.5361	4.9835	3.5890
1103613	3.6122	3.7716	4.1738	2.1590
1096866	2.5342	3.2275	2.7100	1.1309
279842570	4.3336	4.1149	3.4792	2.2830
1101315	4.7067	4.9519	5.5002	3.3606
1097298	5.9645	6.1877	5.1660	4.0805
1104880	2.6857	3.6947	3.1898	1.4983
1104882	5.3843	5.5701	4.6429	3.5074
1090242	2.6206	3.3802	3.5201	1.4842
1087034	5.7864	6.6189	6.5286	4.6226
1092813	3.2922	4.0263	3.6875	1.9804
1100617	3.5785	3.6047	3.8300	1.9829
1102586	4.0007	4.6530	4.5125	2.7018
1097667	3.2274	4.2092	3.6523	2.0136
1090903	3.5871	3.6073	1.4637	1.2035
1096861	2.8087	3.7473	3.0487	1.5203
279788518	2.2085	2.8071	3.6032	1.1918
1099300	3.0872	3.2432	4.0070	1.7653
1098331	2.2436	3.1113	3.3167	1.2100
279908424	2.3497	2.8799	2.7212	0.9703
279994002	5.0960	5.1969	5.7225	3.6605
1097530	5.6633	5.6268	4.7264	3.6611
1096558	4.8487	5.4066	6.0038	3.7425
1091912	3.4046	4.4862	4.4322	2.4318
279844699	2.0562	1.6230	2.5437	0.4019
1088243	5.8907	6.6370	6.2302	4.5809
1095252	6.5983	7.0842	7.2614	5.3109
1089734	3.5225	4.1786	3.6840	2.1250
280089664	3.8346	3.8616	3.9363	2.2078
1097355	8.9192	9.1867	9.0186	7.3737
1096209	2.7011	2.8610	0.5404	0.3672
1094802	3.1172	3.9158	2.9644	1.6657
1090106	2.6322	3.2918	2.5887	1.1732
1088522	3.5579	4.6482	3.9062	2.3735
1089342	3.1662	3.7630	2.8677	1.6018
1092386	4.5970	4.9915	5.5183	3.3729
1088129	4.1847	5.0573	4.4400	2.8994
1108963	1.3620	2.9904	1.5796	0.3175
1092903	7.2891	7.8588	8.0861	6.0856
1096646	3.1787	3.6697	3.7631	1.8787
1094437	1.6603	3.1886	2.6081	0.8273
1092987	4.8937	6.0532	5.4628	3.8118
1105525	3.4163	3.6171	3.1908	1.7536
1095836	1.6143	2.0740	1.8740	0.1997
1091951	5.2436	5.4517	5.7190	3.8176
1100668	2.7279	3.7867	3.6509	1.7368
1101228	4.8487	5.3679	5.5527	3.6084
1104454	2.3687	3.5295	3.3112	1.4220
1101779	1.9747	2.4963	1.7149	0.4143
280096273	6.2167	6.9318	6.5143	4.9076
1097165	4.9670	5.6463	5.6829	3.7857
1102192	1.6136	2.6847	2.6079	0.6560
1103836	2.1830	3.4615	2.5612	1.0894
1093104	5.6945	6.0687	5.3196	4.0494
1106130	1.9495	3.5724	2.5539	1.0475
1090378	2.8206	3.1163	3.4261	1.4779
1093789	7.4344	7.8988	8.7174	6.3758
1097739	2.1109	3.3683	3.5373	1.3661
1089326	3.9864	3.2001	3.4986	1.9229
1090574	3.0736	3.4017	3.6550	1.7388
1098589	4.0600	4.8426	4.4957	2.8295
280049900	1.9547	3.1480	2.3722	0.8577
279801602	2.1094	1.5334	2.0307	0.2573
279786996	1.3730	2.3218	2.2515	0.3493
1094647	4.5693	5.3463	5.5723	3.5306
1100749	5.2500	6.3342	5.9158	4.2018
1096075	3.9560	4.3425	4.6720	2.6928
1091345	3.8270	4.0423	4.4603	2.4792
1097836	2.3526	2.9428	2.6959	1.0338
1093398	2.6575	2.8149	4.8144	1.7994
1098283	3.6668	4.0183	4.1712	2.3227
1099488	3.8638	4.1496	4.2140	2.4465
1099625	6.6547	6.7783	6.6754	5.0740
279968284	1.3162	2.5463	1.6432	0.2066
1090758	4.5588	4.2386	4.5978	2.8379
1088841	3.1087	4.1425	3.6287	2.0010
1102822	2.1083	3.7755	2.0374	1.0153
1105308	2.8708	2.7545	3.6384	1.4630
1092594	3.6614	4.5258	4.0337	2.4490
1098240	2.0525	2.9334	3.1462	1.0866
1100246	3.0764	3.6667	3.8945	1.9219
280127939	2.4629	2.6650	2.7583	1.0067
1101364	2.5470	2.9385	2.3529	0.9922
1103585	5.9283	6.0515	5.3976	4.1739
280035763	3.8593	4.8054	4.6206	2.8105
1103244	4.0925	4.1855	4.9972	2.8073
279749351	4.5041	4.1468	4.8857	2.8950
279722866	4.9461	4.5088	4.1502	2.9189
1087174	3.4694	4.5509	5.1834	2.7855
1102110	4.4816	4.8055	5.6420	3.3617
1100849	3.9412	4.3982	3.8148	2.4370
1099713	4.7652	4.9161	5.2760	3.3717
1097736	3.9218	3.8338	4.1936	2.3705
1096991	6.7350	6.8784	7.3421	5.3731
1089027	1.5341	2.3148	2.5032	0.5056
1098731	2.4808	3.0608	2.0986	0.9350
1096673	4.1225	4.8029	4.9743	3.0238
1100470	3.8570	3.8194	4.1741	2.3416
1103005	3.6947	4.4075	5.1849	2.8215
1103535	4.1153	4.0894	3.7704	2.3844
1098484	3.7674	4.4049	4.6515	2.6681
1106260	3.8103	4.6126	4.8908	2.8316
1094359	8.7000	9.1337	8.7342	7.2511
1089229	3.0993	3.8430	3.1926	1.7735
1104070	2.5006	2.2949	2.4507	0.8117
1086890	1.7413	2.7331	1.9257	0.5299
1097427	2.7496	2.9536	1.9241	0.9391
1090417	3.8390	4.5800	4.5687	2.7260
1091390	2.3961	3.3318	4.2386	1.7191
1089826	2.7053	3.5298	3.8981	1.7748
1087138	3.8236	5.3825	4.0581	2.8185
1103504	3.0474	3.0535	1.7408	1.0115
1090883	1.7302	2.1808	1.6406	0.2506
1089066	5.6094	6.6885	6.2190	4.5726
279829672	4.5988	4.9465	5.4946	3.4140
1097999	4.2743	5.2340	5.1780	3.2968
1108513	2.6486	4.1582	3.7892	1.9336
1087349	4.7054	5.3427	5.0259	3.4274
1096400	2.8298	4.3122	2.9807	1.7773
1091559	3.9940	5.2478	4.7499	3.0678
1092843	5.1429	6.0143	5.9767	4.1155
1096406	2.6516	3.2957	2.8481	1.3377
1089060	2.6041	3.9792	2.3492	1.3849
1094983	4.5894	4.6080	5.1690	3.1967
1093117	3.3071	3.0197	2.3644	1.3056
1087226	5.0485	5.7190	5.9396	3.9778
280130542	3.1661	2.2230	0.8158	0.4779
1098242	2.6028	3.3211	3.6806	1.6112
279818910	1.3169	2.5702	1.6292	0.2492
1086918	2.6020	3.0896	3.1861	1.3707
1095339	2.5573	2.9008	3.2357	1.3105
1099809	2.5282	3.1733	2.9061	1.2820
1099026	1.5887	2.4817	1.8023	0.3711
1092124	5.3094	5.0456	5.8076	3.8022
1088110	3.6767	4.2952	3.4334	2.2168
1096377	1.9005	1.6379	3.3673	0.7170
1099826	4.9148	5.6499	5.2512	3.6877
279808421	6.1183	6.0682	6.5279	4.6539
280039014	2.4319	1.8689	2.7664	0.7717
1097850	3.5001	4.4507	4.7071	2.6354
1102159	1.5582	2.3657	1.7662	0.3130
280127567	1.6866	2.6777	2.8946	0.8368
1093692	3.0636	4.1023	4.3533	2.2572
1091686	3.9588	5.1105	4.7673	3.0301
1097959	3.3678	3.5520	4.2027	2.1288
1090784	2.3783	3.0368	2.6695	1.1190
1089960	7.5212	8.2818	7.9446	6.3405
1087544	2.0964	3.3485	3.0746	1.2649
1101101	8.5271	8.7864	8.4604	7.0189
279711713	1.6561	1.6149	2.7560	0.4372
280098636	2.8592	2.9132	2.9599	1.3399
280115574	3.5559	4.4376	4.7127	2.6655
1087521	3.5307	4.4698	3.5939	2.2965
1086881	4.4616	5.0387	5.5235	3.4400
280014291	2.6931	2.4212	1.1505	0.5208
1093814	2.6169	3.3970	3.5156	1.6092
1090789	1.4061	3.4945	2.6434	0.9497
1088530	3.5958	3.9814	4.5212	2.4688
1092372	4.2096	4.4938	4.6786	2.8974
1089491	6.1794	6.5035	5.9874	4.6611
1088445	2.6432	3.2022	2.9714	1.3772
1096458	4.1177	5.2919	5.5071	3.4122
1090946	4.9980	5.4806	4.2542	3.3509
1092957	3.0585	3.3029	3.6596	1.7824
1088364	1.2167	2.6698	1.1417	0.1184
1087145	2.3702	3.1595	2.3108	1.0568
1093794	3.8775	4.2278	4.2866	2.5741
1092697	6.2615	6.9227	6.4993	5.0060
1088826	4.7184	5.4444	6.0123	3.8371
1093636	6.5235	6.6295	6.8238	5.1050
280097524	3.2523	4.2756	3.2114	2.0268
279860462	4.4553	3.3121	2.5184	1.8776
1090560	3.3875	4.5411	4.3613	2.5459
1101049	5.7475	5.8816	5.1878	4.0550
1089434	3.4814	4.2090	4.3412	2.4603
279949023	5.9240	6.1597	6.1312	4.5224
279794601	5.4845	5.5820	6.1618	4.1942
1090972	2.2187	3.2795	2.7967	1.2169
1103493	2.3034	2.9682	2.1623	0.9305
1086999	2.0178	2.5354	1.1346	0.3495
1094113	2.5841	3.3299	3.7728	1.6825
1087284	1.9444	3.5107	3.2084	1.3426
279893514	3.7385	4.2062	3.7102	2.3400
1088428	1.3150	2.4458	1.4906	0.2058
1103717	2.6807	4.6833	4.0389	2.2572
279846040	5.3373	4.5229	3.8798	3.0369
1098655	2.9888	4.1828	3.4177	1.9869
1099242	2.0059	1.5824	3.3202	0.7615
1105794	3.7760	3.9290	4.2304	2.4375
1088936	5.7618	5.5464	6.3308	4.3388
1106454	1.7989	3.5447	3.3626	1.3614
1095628	2.0944	2.8422	2.9081	1.0750
280100383	1.8235	2.3842	1.5447	0.3783
280069349	1.9955	1.5181	1.9981	0.2987
1101869	5.7331	6.1263	6.2707	4.5051
1099271	5.2223	5.8271	5.7253	4.0537
1098047	3.0905	2.7508	3.1679	1.4655
279978671	3.0623	3.1695	2.9442	1.5216
1088354	2.1925	3.2753	2.8300	1.2305
1091558	3.2774	3.5793	2.9732	1.7417
1094470	3.1274	4.3155	3.4222	2.0869
1087629	4.4320	4.0820	4.5569	2.8226
1094585	3.4676	3.6135	4.2791	2.2536
1088246	3.9907	3.4414	4.5594	2.4640
1095865	4.1683	4.5656	4.1324	2.7561
1102640	2.7748	3.4917	3.1670	1.6123
1102850	2.7621	3.0051	2.8193	1.3303
1093075	4.5838	5.4676	5.8894	3.7832
1104904	3.4125	2.4477	2.7628	1.3454
1090672	2.7613	3.8727	3.0276	1.6925
279931135	2.7311	2.4319	2.4379	1.0059
1095238	2.3545	3.1137	3.0111	1.2987
1104577	2.3097	2.1189	2.3697	0.7386
1087598	3.5968	3.8948	3.5451	2.1521
1097827	3.3407	3.6778	3.2040	1.8814
1099694	5.0963	5.2284	5.4664	3.7390
1102098	3.4165	3.7077	3.7344	2.0949
1090620	7.9104	7.9034	8.3639	6.5363
1090829	2.9873	3.3567	3.6402	1.8057
1094670	4.7445	5.5499	5.3457	3.6911
1090296	4.4379	4.9291	5.5568	3.4537
279864150	2.0764	2.6456	3.2024	1.1208
1090795	3.9459	3.6241	3.6415	2.2169
1092907	5.5547	5.9262	5.1038	4.0079
1096240	2.7089	4.0603	3.3440	1.8515
1088356	5.0016	5.7445	5.8083	3.9996
1094373	6.0547	6.4558	6.6707	4.8752
1088649	4.4857	5.2500	4.6202	3.2672
1087437	3.1791	3.8207	3.9435	2.1298
1091454	4.2698	4.5440	3.0774	2.4460
279791957	4.4177	3.8123	3.3114	2.3298
1095195	5.7776	6.0164	6.2561	4.4994
1104591	3.3243	3.9775	3.8225	2.1928
279863693	1.6694	2.1509	0.7176	0.0000
1089321	4.6285	5.0083	4.7983	3.3005
1100302	1.0129	2.0983	2.5065	0.3617
279746719	2.6034	3.3665	4.0752	1.8408
1104731	2.3619	3.3892	3.7090	1.6459
280070731	5.3844	5.5581	5.3758	3.9324
1095466	1.7762	2.7381	2.2477	0.7480
279936114	2.0090	1.5597	1.4572	0.1696
280004885	1.0858	2.3924	2.0693	0.3446
1092899	2.8708	3.5867	3.0664	1.6706
1096584	2.9692	3.5830	3.8133	1.9517
1095220	4.3710	5.2280	5.8616	3.6502
1094500	2.6430	3.3363	3.5378	1.6691
279846236	2.9922	2.7916	2.3390	1.2050
1087393	3.6580	3.9891	4.1182	2.4216
1087660	5.7220	5.8924	4.8766	3.9977
1088404	4.8870	5.2013	5.2800	3.6246
1100429	4.3851	4.4781	3.3426	2.5710
1099528	3.8546	3.6839	4.0601	2.3688
1090604	3.2559	3.5334	3.3061	1.8680
1091530	5.3201	6.1156	4.8634	3.9371
1087706	3.2243	4.2259	4.3024	2.4223
279800572	2.5570	2.8218	3.4862	1.4602
1089758	2.4926	3.6269	3.3810	1.6721
1099580	3.8370	4.7109	4.4010	2.8223
1096223	2.1639	3.3675	2.9550	1.3350
1102883	2.2507	2.5929	1.5281	0.6302
1098052	3.6476	4.0639	3.9711	2.4022
1088932	2.7088	3.2819	3.7147	1.7434
1097181	2.5252	3.3677	3.0576	1.4927
1092650	4.5576	4.4820	4.9918	3.1870
280099096	3.6532	4.0054	4.2526	2.4819
279918799	2.1539	1.0960	1.2152	0.0000
280137526	2.2107	3.4635	2.0863	1.1011
1096536	3.9422	4.4150	3.2845	2.3955
280105245	1.8532	2.4652	2.6265	0.8305
279867254	3.4343	2.3512	1.6978	1.0107
1094312	3.4614	3.9444	4.0572	2.3383
1099486	2.4138	2.5607	2.3236	0.9509
1094107	3.2617	3.7484	3.8253	2.1312
279906558	2.7881	2.1741	0.1130	0.2116
1101404	4.1209	4.5532	4.8757	3.0364
280034355	4.4304	4.1904	3.9470	2.7092
1087962	3.7164	4.1210	4.4454	2.6142
1095753	3.3739	3.8887	3.5699	2.1309
280059237	4.5619	5.1255	4.8296	3.3598
1091985	2.6652	3.3978	3.5767	1.7343
1095260	2.3094	2.7482	2.9087	1.1773
280042389	11.4527	8.3524	4.7372	6.7027
1090244	5.3803	6.2028	6.5484	4.5658
280119635	3.2944	4.4364	3.8888	2.3952
1094548	2.3721	2.9349	3.0103	1.2946
279742426	1.1322	2.0398	2.2605	0.3332
1098323	1.7198	3.1367	2.4900	0.9720
280025465	2.8593	2.3343	1.9565	0.9081
1100110	2.5742	2.9393	2.9140	1.3340
1095612	2.3877	3.0261	3.1404	1.3764
1094259	3.1508	4.0046	3.6821	2.1378
1100735	7.2374	7.7108	6.6342	5.7203
1096781	5.2346	5.7260	6.1912	4.2434
1100917	4.1657	3.9063	3.5495	2.4007
1099986	3.2866	3.9521	3.7784	2.1995
1096577	1.9027	3.3411	3.2764	1.3672
279943035	1.9608	1.7057	1.5380	0.2626
1094306	2.2951	2.2136	2.5198	0.8706
1098260	2.6764	2.8687	3.5561	1.5622
1089289	2.5644	2.9742	3.2607	1.4621
1099980	4.9874	4.7574	4.8758	3.4044
1087488	4.4022	5.0030	5.2194	3.4061
1108954	3.5664	4.0770	4.6745	2.6374
1103907	6.5771	6.6498	5.3923	4.7380
279801201	2.4608	3.9988	3.2808	1.7796
279872312	4.1612	5.3608	5.4242	3.5150
1090348	4.7228	4.6893	4.2414	3.0843
280111002	8.6458	9.0070	9.3279	7.5275
1090309	1.7532	2.8891	2.3641	0.8709
1097272	1.8215	1.7580	2.1336	0.4403
1096874	2.6650	3.8908	3.8749	2.0131
1096378	2.9694	3.8251	3.4732	1.9588
1108242	1.7543	2.7040	1.3505	0.4729
279936856	4.2757	4.1543	1.3146	1.7848
1087605	5.4704	6.7381	6.4043	4.7415
279661914	1.7919	1.8521	1.2660	0.1751
279723829	6.6472	6.2890	4.1840	4.2457
1092487	6.7896	7.0603	6.8710	5.4463
1095030	5.0270	5.6219	5.9294	4.0656
1096545	2.2541	2.2420	3.0198	1.0457
1104638	2.8400	3.3842	3.6057	1.8170
1097869	2.8165	3.6820	3.7935	1.9713
1096380	3.3793	3.7402	4.0637	2.2685
1091757	3.7284	3.6906	3.5387	2.1934
1099878	3.8108	3.4132	3.6955	2.1810
1097575	2.5546	2.7901	2.3311	1.1010
279889391	2.2801	2.6103	2.2820	0.9336
1105955	0.9527	1.8216	1.5957	0.0000
279667472	1.7918	1.5052	1.2449	0.0576
1091694	3.7646	4.4168	3.9865	2.5997
1089165	4.8740	5.1909	4.5020	3.3998
1087107	4.6459	5.0195	5.4143	3.5708
279911617	5.1319	4.3545	4.9435	3.3548
1090081	2.8547	3.6719	3.7522	1.9716
1094037	4.1927	4.6481	4.1519	2.8773
1095232	5.9958	6.1639	6.4704	4.7565
280043502	2.2950	2.4512	1.0856	0.4907
1087827	8.6076	8.3510	8.2896	6.9633
1106504	4.4318	5.3477	5.4528	3.6248
1096019	2.5433	3.3683	2.3562	1.3036
1101110	6.5349	7.0917	7.1849	5.4855
1092365	2.5440	4.0048	3.3361	1.8433
1099673	1.5263	2.7457	1.8925	0.6035
1090206	3.9273	4.5832	4.7260	2.9611
1088562	3.6909	4.0697	4.1974	2.5362
1103188	7.1147	7.8906	7.2988	5.9857
1104280	5.6641	5.6941	5.8560	4.2898
279836646	4.4936	0.0000	0.0035	0.0512
1099804	3.0522	4.1542	3.3985	2.0874
1089194	5.3953	5.0686	5.3650	3.8295
1101493	3.1692	3.4149	2.6058	1.6172
1102587	2.8313	3.9908	4.0598	2.1816
1091322	2.5131	3.3745	3.3099	1.6205
279844606	1.2680	1.9429	1.2213	0.0334
1090389	3.7393	3.8134	3.7667	2.3295
279869045	1.9305	2.5717	3.2658	1.1457
279953770	2.1976	3.3662	3.6469	1.6268
280100200	4.4310	3.7478	3.9889	2.6136
279778116	6.7387	6.1698	5.7698	4.7839
1089737	5.3077	5.8842	6.1174	4.3277
279951252	2.3967	1.4834	2.2240	0.5928
1090838	4.9710	5.3907	5.0663	3.7013
1099889	5.4497	5.7479	6.2008	4.3594
1104677	7.7634	8.3391	8.3320	6.7052
1091984	5.1194	5.3656	5.0562	3.7414
1090661	6.8565	7.5516	7.8413	5.9776
279909950	3.5589	4.4394	4.2143	2.6322
280012692	2.7138	3.1232	2.9502	1.4907
1101717	2.1935	2.5743	2.5413	0.9988
1087548	1.8832	2.1918	2.0238	0.5955
279893695	2.3278	1.1222	3.1103	0.7498
280034253	2.3160	2.4843	3.2550	1.2489
280100958	5.3851	5.4915	5.9627	4.1769
1099689	6.7195	6.5709	4.9968	4.6603
1092493	3.0008	3.1645	3.1624	1.6740
1096864	2.8331	3.5159	3.5653	1.8696
1095807	2.5225	2.7054	3.1779	1.3669
1096669	6.8696	7.8835	6.9533	5.8011
1107166	6.2255	6.4611	5.9334	4.7724
1094137	4.2769	1.9445	2.9852	1.6348
1091428	4.2919	4.7235	5.0279	3.2491
1103528	5.9307	6.2218	5.0353	4.2989
1094584	4.5041	4.5833	5.1044	3.3016
1096308	1.9724	2.2125	2.4247	0.7746
279846638	2.8272	2.1585	1.9650	0.8885
1103011	2.4585	2.9967	3.3216	1.4974
1092499	3.9672	4.1631	4.9834	2.9438
1094247	3.7019	3.9838	4.8074	2.7375
1104688	4.2314	5.3926	5.6790	3.6748
1092630	5.2842	5.3066	5.2228	3.8453
1098216	1.3592	1.7208	1.5381	0.1142
280027194	4.6297	4.8910	5.2795	3.5096
280130576	2.1049	2.8211	2.6494	1.1031
279724872	4.8226	5.2165	5.7282	3.8340
279864405	2.9219	2.8954	3.1093	1.5543
1086943	1.4208	2.7819	2.3515	0.7639
279933450	2.8274	2.5159	2.7162	1.2661
1090250	1.4500	2.1578	1.6054	0.3174
279751091	2.5055	0.5904	1.8847	0.2401
1094739	1.6584	2.3582	2.3313	0.6987
1089090	7.2378	7.9138	7.7358	6.2127
279891163	3.5361	4.5370	4.1872	2.6717
279704416	2.7123	1.4982	1.2164	0.3945
1102396	2.9922	3.1907	2.8416	1.5939
1106354	1.6753	2.3923	1.9361	0.5875
1097924	3.9903	4.6110	5.0655	3.1422
1090800	3.7049	4.4421	4.8210	2.9095
1102642	1.9505	2.3876	1.9967	0.6992
279831642	1.1900	1.7512	1.4707	0.0585
1098680	2.7357	3.0722	2.6581	1.4108
1094827	2.4770	2.9629	3.1600	1.4554
1102748	2.6236	3.3094	3.6416	1.7805
1088308	5.5207	5.5304	5.7656	4.1951
279781493	4.6472	5.7571	5.3568	3.8440
1095777	3.7014	4.3591	4.1823	2.6713
279747456	2.5092	1.5087	1.2711	0.3540
1098807	2.7009	2.0154	4.4965	1.6623
1096983	3.3452	3.6731	2.3185	1.7040
1094812	2.5043	3.8275	3.8779	1.9954
279810101	3.1695	2.2487	3.3079	1.5009
280055851	4.0449	4.5609	4.3851	2.9228
1087937	1.2105	1.7974	1.2839	0.0242
1087067	2.5624	3.1448	3.2820	1.5906
1095631	2.6580	2.4237	2.6918	1.1858
1092609	5.0537	5.1311	4.7865	3.5852
1093593	1.2846	2.3640	1.2325	0.2218
1088009	6.2926	6.2659	6.6717	5.0055
1100225	1.6239	2.3927	2.0656	0.6242
279800788	4.6831	4.7362	2.8502	2.6870
1103365	1.8551	2.4365	1.5870	0.5570
1092216	2.8185	3.5104	3.4033	1.8429
1103815	1.9982	3.0992	3.7640	1.5530
1094573	2.8851	2.1226	4.6398	1.8152
1088083	3.6856	4.3330	4.0700	2.6299
1087868	4.3861	4.6429	5.4201	3.4167
279827967	4.0204	3.7848	3.0493	2.2192
1093047	6.2775	6.5584	6.3552	4.9984
280057777	2.6153	1.5789	3.7371	1.2459
1090911	2.3522	2.9263	2.5017	1.1962
1102979	2.5201	1.9293	1.5560	0.6047
279809089	4.2516	4.2510	4.0747	2.7954
1095879	5.1926	5.1912	5.8470	4.0145
1100590	3.0677	3.4816	3.4197	1.9279
1092009	3.0816	3.4371	3.4039	1.9130
1092885	3.0073	3.8509	3.9957	2.2237
279828969	4.0350	4.7935	4.8330	3.1600
1094823	6.8423	7.5196	7.7428	5.9754
279772676	1.3559	1.5306	1.6248	0.1110
1100530	4.6107	5.0324	5.0185	3.4945
1106936	1.9231	2.2781	1.7272	0.5836
1091792	5.7103	5.6148	6.1716	4.4400
1087990	3.3005	3.1605	3.3967	1.8941
1102557	2.6280	3.0966	2.1195	1.2229
280054360	2.9346	3.5326	3.0462	1.7796
1089261	3.0244	2.9258	3.0403	1.6059
1087656	3.6128	4.3010	4.1921	2.6444
1092633	3.6241	4.2278	4.9384	2.8726
280065501	3.9154	4.4538	3.9917	2.7296
1101029	4.1566	4.2806	4.5291	2.9315
1104805	3.1704	3.6710	4.0938	2.2545
1091124	6.6450	6.7806	6.1751	5.1438
1096867	1.5473	2.8680	3.1820	1.1447
1101565	1.6628	2.1468	1.6666	0.4386
280100586	2.1512	3.0659	3.0597	1.3721
1088344	7.1095	6.8506	7.1070	5.6356
1090582	3.7398	4.5857	4.1190	2.7618
1104824	2.8203	3.9504	3.7023	2.1050
1106008	8.1925	7.5810	6.8466	6.1541
1092184	3.8521	4.2546	4.6344	2.8621
1099107	5.5435	5.8425	5.9257	4.3860
279875703	4.2685	4.4432	5.0969	3.2191
280039340	2.8316	3.0987	3.1914	1.6569
1103803	4.7387	4.6608	4.6216	3.2911
279838077	4.0577	4.2738	4.2380	2.8074
280109312	4.0049	3.4091	4.1559	2.4745
279878780	1.8137	2.5632	2.6377	0.9568
1088475	2.4038	3.1737	3.2110	1.5482
1103966	3.1037	2.8710	3.0683	1.6330
1089522	4.0032	4.1248	3.9050	2.6302
280024426	2.1387	2.4626	2.6556	1.0386
1091478	5.5587	5.4347	5.5492	4.1339
1087959	4.8764	4.8221	5.2676	3.6084
279912347	4.2482	3.8022	3.2565	2.3888
1103749	2.8064	3.2886	2.6430	1.5333
1093998	3.8296	4.3178	3.7401	2.5834
1091434	2.8412	3.6220	3.5252	1.9506
279489069	2.9995	3.8462	4.6055	2.4383
279875806	1.7241	1.7793	2.3430	0.5703
1088240	2.9943	3.7698	2.4820	1.7041
1089354	8.5243	8.7832	8.0939	7.0892
1105873	3.3648	3.5636	3.6739	2.1572
1108721	4.0685	3.6919	3.9226	2.5176
1094393	3.6003	4.0298	2.8640	2.1214
1088727	1.8072	2.4341	2.2489	0.7871
1096761	5.7602	6.3760	6.2818	4.7633
279736980	4.1043	5.4797	4.4368	3.2978
279875909	6.3546	5.4408	5.9648	4.5444
1099249	2.1929	2.6436	2.4345	1.0482
279750791	1.3675	2.3774	1.8149	0.4779
1095737	1.9142	2.3743	2.7985	0.9870
1096758	4.2298	5.0737	4.0731	3.0836
1091930	5.3327	5.5006	5.7854	4.1644
1092126	2.8566	3.6363	4.1959	2.1883
1095590	2.3591	2.7991	3.1825	1.4058
279862132	2.7515	3.4269	3.5453	1.8680
1103335	1.9807	2.4310	2.7237	1.0055
1087892	2.5458	3.8732	3.5157	1.9398
279897800	2.4159	2.9520	3.2417	1.4986
1090147	4.4759	5.0427	4.5318	3.3130
1100961	1.4284	2.3435	2.5531	0.7390
1089754	3.6280	4.2197	3.2377	2.3259
1096088	1.4103	1.5345	1.8870	0.2429
280137004	3.5916	3.9508	4.0697	2.5032
1089153	2.3069	2.5448	1.8955	0.8833
1088823	1.5213	2.5700	2.1770	0.7237
279829706	1.4242	1.8719	0.8005	0.0000
280090909	6.7177	6.9302	6.7333	5.4286
1088421	2.3227	2.7714	2.5042	1.1677
280104463	1.9861	2.6319	2.9520	1.1585
1092291	7.7555	8.1889	8.6200	6.8235
1091210	4.2482	4.3997	4.8133	3.1229
1095475	1.8781	3.1330	2.8157	1.2448
1092172	2.8017	3.3908	3.3613	1.8212
1103447	3.4396	3.6923	3.0310	2.0248
279592112	1.2943	2.2546	1.7598	0.4071
1105802	3.7985	4.4683	3.7915	2.6574
1090879	2.2016	3.2580	3.0464	1.4735
1095280	7.0001	6.5842	6.1844	5.2293
1092067	4.0244	4.4813	4.4144	2.9464
1087293	3.1526	4.1427	3.8157	2.3435
1104177	2.1227	2.3487	2.1126	0.8346
1103862	2.8029	3.2670	3.5737	1.8546
1093954	3.5956	4.6293	4.6525	2.9332
1099844	1.9118	2.3336	1.5205	0.5629
1107259	3.8253	3.1341	3.3643	2.0823
1087344	3.8161	4.4181	4.4613	2.8729
280075543	1.9375	1.9337	1.9371	0.5774
1088609	6.0508	6.9429	6.4886	5.1354
1098139	2.9241	3.8147	3.5247	2.0626
1087199	2.7789	2.9518	2.9461	1.5339
1089251	2.0556	2.6906	2.3712	1.0144
1095760	1.3229	2.6597	2.3451	0.7512
1091108	3.8212	3.7097	3.7995	2.4188
279863498	4.1132	5.3546	4.5107	3.3015
1087677	3.2488	4.1344	4.3344	2.5494
1099244	2.8837	3.2755	2.8741	1.6547
1100480	1.6951	1.9462	2.2845	0.6199
1089821	4.3134	4.9163	5.3504	3.5054
1094126	3.3000	3.1290	3.4222	1.9301
279484508	4.6006	4.7828	5.3440	3.5555
279742433	0.9645	2.3765	2.4270	0.5693
1088222	2.7132	3.1237	2.9923	1.5902
1089380	2.0851	2.0257	0.9276	0.3273
1098440	3.1344	3.5208	3.8114	2.1370
279759839	3.6528	2.0262	1.0004	0.8773
1087880	2.9936	3.4300	3.1723	1.8498
1090580	4.9443	6.1488	5.8195	4.2888
1094338	4.5313	4.1774	4.8841	3.1824
279918638	1.0455	1.9841	1.7321	0.2393
1099039	4.1195	4.4890	4.3338	2.9665
1087896	1.6974	2.7729	2.0909	0.8401
1087651	5.5583	5.1454	5.6015	4.0884
1091406	3.2772	4.1207	5.2789	2.8792
1092186	5.0788	4.6939	5.1826	3.6391
1108907	5.1192	4.4092	4.9480	3.4797
1098365	3.5804	4.3507	3.1931	2.3628
1101751	2.8031	2.5472	1.2596	0.8581
1095933	2.1219	3.0839	2.7964	1.3226
1090863	3.4793	3.3372	3.2857	2.0230
1087514	4.1905	4.9889	5.4022	3.5169
280087051	1.6083	2.7267	2.1895	0.8317
1089486	1.4469	1.9251	1.7590	0.3679
1099958	2.8214	3.3814	3.5651	1.9145
1094008	3.5811	3.8461	3.2039	2.2024
1098159	3.1297	3.5692	3.6885	2.1213
1089768	3.3689	3.5781	3.5350	2.1530
279962229	2.8285	3.0399	2.8787	1.5747
279928115	2.3624	3.3128	3.7628	1.8051
1100716	1.8676	2.4697	2.7362	1.0170
1087820	3.4787	3.8428	3.9935	2.4309
1105423	2.6662	3.4312	3.6724	1.9161
1091149	4.0680	4.4664	4.4958	3.0031
279775266	1.2111	1.6802	3.0177	0.6297
279873407	2.4039	2.8920	3.9862	1.7546
1090380	3.2252	3.6919	3.8498	2.2499
279671717	4.6979	5.3366	4.6065	3.5417
279704374	1.9997	2.8080	2.5010	1.0980
1099558	1.3769	2.2210	1.6734	0.4189
1098692	1.8804	2.5565	2.5358	0.9861
279865461	4.1038	4.1676	3.6198	2.6270
1094253	3.8835	4.6494	4.1639	2.8956
1096799	3.8391	4.7212	5.4676	3.3394
1090591	2.8657	3.3779	3.7341	1.9896
1097350	2.9724	3.4963	3.6448	2.0356
1095926	4.9101	3.5133	3.7051	2.7073
279939188	3.6298	3.3030	2.1325	1.6864
1088064	3.2122	3.7219	4.3779	2.4358
1093632	2.2770	2.7407	3.4396	1.4844
1095126	2.5706	2.9897	2.4276	1.3285
1095564	4.5150	4.5537	4.9152	3.3276
1094688	2.4813	3.0547	2.7623	1.4325
1092965	4.6106	4.5266	4.8957	3.3442
279856321	6.7398	5.4868	5.9624	4.7297
1089836	4.7370	5.2213	5.5441	3.8342
1102147	1.9485	3.5587	3.0891	1.5330
1090875	6.9622	7.6373	7.9796	6.1945
1088006	3.7301	3.6416	3.7235	2.3675
1103103	1.6385	2.8305	1.6770	0.7189
1100938	4.0027	4.3586	4.1236	2.8326
1105002	4.3096	4.6383	3.5123	2.8244
1091417	4.9676	4.8469	5.4505	3.7603
1105902	5.9436	6.2982	6.3867	4.8817
1097644	6.8388	7.2674	7.6672	5.9302
1100847	3.5726	3.8346	4.0739	2.5000
1107800	6.7624	6.4466	6.8080	5.3459
279719789	3.3358	3.7569	3.9652	2.3595
1101749	2.6039	3.5352	3.0162	1.7261
1098650	2.3426	3.3578	4.0395	1.9214
279909658	2.8782	2.0420	0.8658	0.6036
1100151	4.3206	5.1789	5.3249	3.6170
1092187	7.0035	6.7433	6.6524	5.4758
1096572	1.8324	2.7370	2.9757	1.1911
1089249	4.4306	4.8242	5.0124	3.4320
279824366	2.4569	3.2150	1.6475	1.1162
1102901	3.2198	3.9060	4.3111	2.4900
279971231	3.4106	3.1365	2.8543	1.8120
1088085	1.9028	2.0151	1.9621	0.6384
280062761	3.1777	4.9250	4.6787	2.9401
279928564	3.0243	2.1177	2.7618	1.3148
279772783	4.2068	3.8226	4.4680	2.8460
1098754	5.6287	5.5915	6.0362	4.4337
279484141	2.5548	2.5491	2.7555	1.3016
1101636	1.0631	2.4631	1.1416	0.2399
1091194	3.9270	4.4653	4.7627	3.0708
1090872	2.6817	3.2239	3.5064	1.8232
279660990	8.1505	4.6110	2.6373	3.8198
1100752	5.3357	6.0005	5.2062	4.2018
1096794	6.0124	6.0366	5.4179	4.5100
1088622	3.8899	4.4917	4.3065	2.9171
1086897	2.6745	3.9319	3.3575	2.0093
1105039	3.7896	4.2431	4.1760	2.7576
1090726	4.1666	4.7830	4.8515	3.2892
1099645	3.9622	4.9473	4.3253	3.1022
1101709	0.6100	1.9180	1.3997	0.0000
1096805	3.5303	3.2804	3.4982	2.1281
279860098	6.5277	5.8325	5.9567	4.7981
1099709	2.8816	3.6950	3.5841	2.0795
1091998	2.7988	3.2366	2.4109	1.5088
1098237	1.9769	2.9239	3.2333	1.4057
1088961	4.3756	5.2321	4.8325	3.5081
1090239	3.1821	4.0653	4.4682	2.5999
1090627	4.5259	4.6010	4.5772	3.2628
1090187	6.0476	5.6018	5.7843	4.5069
279912885	4.6512	5.2308	4.3063	3.4251
279807120	1.5306	2.8637	1.4587	0.6470
1089806	1.3905	1.9429	2.0405	0.4877
1103519	2.6519	2.6177	2.4479	1.2689
1092322	1.8859	3.0085	2.3595	1.1145
280084872	0.7844	2.0660	1.6528	0.1978
1100970	3.2642	3.4785	3.5163	2.1166
1089087	3.7787	4.0319	3.2004	2.3676
1091514	4.8127	4.8540	4.8444	3.5360
279931754	2.4627	2.9349	3.0612	1.5185
1103270	5.0611	5.8034	6.2255	4.3961
1099221	2.3705	2.2052	2.9712	1.2158
1092952	4.1485	4.1756	3.1052	2.5100
279832561	0.6183	1.1943	2.0865	0.0000
279898833	3.5955	3.0537	3.1959	1.9823
1097951	3.3224	3.6177	3.8493	2.2974
1088455	3.6695	4.6863	3.9827	2.8138
1088207	3.5318	3.6944	4.1288	2.4861
1097713	3.0696	3.5773	2.7956	1.8490
1090377	3.8000	4.2791	4.6608	2.9486
1098488	3.1020	3.4641	3.4972	2.0564
1096311	2.9238	3.5829	3.5853	2.0661
1087217	4.4765	4.9563	5.1728	3.5706
1099987	3.1670	3.4281	3.6941	2.1319
1089201	2.2988	2.6285	2.9347	1.3230
1096906	4.9532	4.8808	5.4736	3.8052
1106018	1.2056	1.5958	1.3973	0.1025
1087816	3.5306	4.1896	4.4549	2.7620
1100567	4.6550	4.7104	2.9922	2.8236
280006830	4.1124	4.5067	3.8309	2.8554
1088527	3.5589	4.4875	4.9483	3.0370
1095262	3.1166	3.3977	3.2364	1.9558
1102737	2.8513	3.4495	3.0591	1.8268
1087277	1.8991	3.2155	2.5298	1.2551
279813770	1.8710	2.7924	2.1914	0.9921
1102516	1.9481	3.5273	1.8470	1.1481
280116923	2.0713	2.4021	2.7892	1.1286
1104234	2.9048	3.4039	3.3810	1.9378
279877052	2.3250	3.3196	3.5995	1.7896
1104670	3.7929	4.3248	4.6971	2.9798
1108458	4.2233	4.4442	3.5058	2.7661
1096266	2.9699	2.5666	2.8640	1.5094
279746340	2.3583	2.9627	2.8946	1.4481
1088453	3.5340	4.5464	4.6397	2.9501
280135940	3.2716	3.6720	3.2572	2.1109
1089461	2.1465	2.5521	2.4567	1.0959
1092530	3.3248	4.0384	4.3701	2.6221
1097074	1.5117	2.1623	0.9939	0.2671
1095687	2.1519	1.8553	1.9783	0.7064
279784307	2.5604	2.8656	3.2439	1.6012
1091473	4.0212	4.4097	4.1229	2.8959
1108426	5.4702	4.5004	4.6128	3.5725
1093667	3.4854	4.3991	4.0072	2.6756
279721292	4.0080	4.1168	4.5146	2.9250
1097147	4.6338	4.6278	4.0623	3.1533
1102810	3.2960	3.7849	3.8361	2.3511
1090823	3.8440	4.6653	4.2683	2.9714
1096516	2.4411	2.8094	3.0757	1.4878
1098816	3.8161	4.7156	4.1777	2.9500
1101693	3.4646	3.4438	4.0469	2.3667
1095660	3.6756	3.9238	3.7199	2.4886
279808690	2.0021	3.2933	3.0895	1.5105
1098151	2.1151	2.2261	2.1958	0.8947
1108768	2.5659	3.0633	3.0752	1.6174
1089574	1.9117	1.7258	1.4819	0.4227
279781825	4.9382	4.4728	4.5183	3.3597
279795671	1.6358	1.6388	2.4969	0.6404
1093601	4.6785	4.6294	4.7152	3.3910
1094426	4.0438	3.7288	4.0220	2.6486
279839342	5.4589	5.1490	5.3017	4.0211
1087407	3.7554	3.1949	3.6270	2.2438
1093200	3.9090	4.8579	4.1211	3.0140
1094270	1.9762	2.0146	1.8095	0.6516
1098503	3.2704	3.6232	3.2243	2.0913
1105391	2.7437	3.0428	3.3048	1.7507
279996562	4.5237	3.7975	3.5385	2.6736
1095272	3.3471	3.4911	3.5528	2.1848
1097069	2.0799	3.0033	2.4856	1.2444
1087312	3.6810	3.8278	4.2232	2.6324
1100097	3.0634	3.8132	3.1542	2.0655
1099658	1.7417	2.1285	1.7685	0.6021
279865740	3.3916	3.4906	2.9551	2.0020
1088943	2.6876	3.0351	2.8501	1.5806
1088817	2.4633	2.0783	2.5860	1.0996
279869869	6.0779	6.2680	6.2429	4.9203
1087636	2.9913	3.6053	3.5052	2.0916
279989799	2.6951	2.6466	2.6791	1.3983
1094115	2.7268	3.7943	3.8870	2.1947
1091973	3.3418	3.4991	3.2823	2.0998
1091744	0.8414	1.8323	3.1247	0.6586
279937003	3.2306	0.5914	0.0000	0.0000
1091193	4.5645	4.8145	4.8041	3.4538
1103393	1.9680	2.5765	1.5801	0.7681
1102246	3.9692	4.3969	3.9031	2.8167
279789445	2.2291	2.7349	1.8459	0.9981
1103106	3.5292	4.0867	4.9533	2.9183
1099534	3.1741	3.5487	4.4063	2.4388
278743751	3.5380	3.3808	3.9777	2.3616
1089236	4.5169	5.2870	4.2152	3.4031
1086967	2.8164	4.2069	3.0526	2.0897
1088788	2.5928	3.8918	4.1038	2.2609
1098971	4.7492	4.3528	4.6399	3.3122
1099855	2.4968	3.2574	2.8444	1.5982
1092051	1.7322	2.3374	2.1292	0.7987
1091445	3.7331	4.4007	3.7791	2.7042
279906666	2.0368	3.7525	2.4573	1.4832
1092423	2.9760	3.2525	2.5477	1.6598
1098958	4.5408	5.3564	5.8594	3.9867
1094831	4.4404	5.0307	4.3099	3.3282
1097324	4.3147	4.3148	3.9873	2.9404
1090200	2.3588	2.1291	2.5989	1.0971
1099821	2.9617	3.9883	3.5757	2.2443
1086873	3.6390	4.4592	4.0431	2.7833
1095930	3.7565	4.6497	4.7928	3.1364
1100199	2.6587	3.4047	3.6556	1.9769
1093166	3.1899	2.9091	2.5934	1.6348
1091083	2.4891	2.6077	2.8036	1.3717
1089098	3.5182	4.1776	2.8906	2.2673
279896626	5.6034	5.7408	5.8978	4.4865
279893121	1.6311	1.9427	1.3806	0.3909
1091338	2.5740	2.3288	3.0329	1.3847
1094133	3.5300	3.8987	4.2110	2.6194
1095035	1.0644	1.8236	2.4370	0.5146
1101380	4.7631	4.6915	4.0889	3.2542
1095464	2.3902	3.2984	2.5038	1.4709
279783231	3.8637	4.1065	4.5664	2.9190
1096751	2.7354	3.6117	3.3624	1.9768
1092672	2.5368	2.9781	3.0026	1.5798
280096849	5.3372	6.0144	7.2681	4.9478
1099350	3.3409	4.2264	3.8436	2.5453
1087624	2.3887	3.3839	2.5736	1.5238
1102035	1.3160	1.6786	1.7028	0.3084
1095974	4.9454	5.1956	5.2400	3.8700
1096641	2.5942	2.5688	2.6404	1.3443
279773924	1.1944	1.9192	1.8763	0.4067
1087007	2.0863	2.6404	2.3764	1.1118
279898400	7.4632	7.1019	6.7616	5.8530
1105342	3.2298	3.5840	3.7871	2.2780
1095253	4.1960	4.8636	4.8171	3.3728
1097962	3.4532	3.7349	3.3501	2.2600
1091164	2.0346	2.2959	2.2291	0.9338
1096256	4.4743	4.6004	5.0979	3.4715
1092215	2.9212	3.7928	2.9613	1.9724
1104390	4.6247	4.0795	3.8663	2.9377
1097213	2.4595	2.6500	2.4571	1.2697
1088713	3.6750	3.3824	3.5795	2.2937
1093392	2.4645	3.4382	3.3330	1.8273
1102911	1.1435	1.5929	1.8281	0.2705
1104605	1.7455	1.9695	1.9090	0.6239
280011335	2.7754	1.5396	1.7465	0.7699
1092092	3.1385	3.8099	3.6768	2.2913
279845739	3.4987	3.8225	4.2102	2.5937
1088798	2.2761	3.6677	3.5077	1.9004
280002246	3.6748	3.8779	2.4787	2.0940
1094734	3.6382	2.9823	3.1953	2.0223
1093605	1.4295	2.2857	1.6133	0.5267
1098674	5.3284	5.8215	6.1557	4.5203
1108232	1.9154	2.4432	3.7920	1.4688
279762632	2.6725	1.0694	0.0000	0.0000
1094120	1.6300	2.2203	2.0641	0.7245
1098342	2.8987	2.9717	3.7796	1.9700
1099476	3.4044	4.0361	4.2558	2.6524
279525073	2.5639	2.7630	3.2733	1.6212
1101021	2.3829	2.5788	2.2611	1.1626
1101190	2.4387	2.9010	2.1233	1.2432
1097057	1.4210	2.0594	1.3044	0.3507
1099615	5.7033	6.2047	5.3451	4.5070
279744975	3.8213	3.7880	4.2641	2.7140
1091274	1.7890	2.2205	1.1738	0.4841
1093492	2.9655	2.9382	2.9866	1.7206
1094314	2.9669	3.5256	3.4966	2.0869
280101585	3.4768	3.4318	3.6551	2.2788
280103394	3.2767	3.3848	3.6914	2.2093
1099609	1.4951	0.9540	1.6822	0.1355
1087810	3.7903	3.7754	4.4153	2.7521
1104150	3.6207	4.2318	4.8774	3.0020
279365955	3.1566	3.1122	2.4431	1.6629
1104569	3.2337	4.2859	4.0715	2.6227
1090226	2.4405	2.9170	2.9598	1.5317
1088953	2.4710	2.5243	2.6781	1.3176
1090149	4.4323	4.8690	5.0433	3.5413
279848640	0.7795	2.2121	1.5842	0.2853
1097980	2.4038	2.5215	1.3836	0.8641
1086966	2.6528	2.5570	2.5661	1.3540
1094094	4.2254	4.7140	4.7942	3.3400
1091282	3.3843	3.2635	3.5448	2.1599
280002940	2.1727	2.1058	1.9299	0.8319
1104512	1.4455	1.9673	1.3519	0.3508
1088123	3.9273	4.7245	5.3901	3.4433
279503476	3.2804	2.8033	3.6695	2.0146
1087078	2.9597	3.3046	1.9985	1.5183
279817689	3.2358	0.3951	0.6339	0.1857
1098847	5.4689	5.1226	5.4008	4.0958
1095520	3.3209	3.8388	3.9563	2.4706
1087711	2.1576	1.6736	2.0546	0.7280
1100405	2.3071	2.3109	2.3991	1.1056
1087342	3.6857	3.6301	4.2912	2.6360
279776278	6.6396	6.8553	6.7365	5.5108
1088442	4.7663	4.9799	4.7892	3.6125
1102002	4.0340	3.2423	3.5619	2.3814
1104601	2.2616	3.4426	3.0059	1.6720
1093140	2.4812	3.0967	3.6105	1.8318
1096532	3.4519	3.2391	4.3274	2.4421
279922723	1.7194	2.9105	2.8624	1.2672
1091217	3.3731	3.6132	4.1711	2.4892
1096784	2.0401	2.6588	2.9093	1.3065
1104763	2.8813	4.0282	4.0636	2.4283
1091460	2.0229	2.4243	1.7876	0.8501
1095781	1.8028	1.9397	2.9022	0.9875
280074690	1.8214	1.8177	2.3700	0.7759
1089798	4.0316	4.4899	4.3325	3.0579
1096384	4.7046	4.2889	4.5644	3.2927
1089867	4.0018	3.8201	3.3174	2.4865
280107583	2.1778	2.9839	2.9196	1.4677
1095422	6.2254	6.1458	6.6142	5.1027
1098176	2.8102	3.1347	2.0357	1.4348
279780341	2.1666	2.5214	2.9026	1.3049
279885390	3.3298	3.5519	3.8536	2.3532
1101930	5.4986	5.1632	5.5077	4.1646
279809295	2.2726	2.5161	2.6079	1.2404
1094518	3.9185	5.0770	5.5903	3.6374
1101113	4.8476	5.7612	4.5582	3.8316
1095448	3.1705	4.1310	4.1645	2.5982
1087884	4.2278	4.5714	4.3194	3.1492
1103787	3.7662	4.0022	4.2224	2.7737
1088416	3.8566	3.6439	3.5367	2.4561
1095207	1.5135	1.3300	1.9397	0.3723
1087443	2.6993	3.6916	3.3294	2.0183
279263307	1.9673	1.3902	2.0251	0.5726
1108580	2.2978	3.0378	1.7899	1.1536
1096578	5.1302	5.1309	4.7651	3.7889
1104044	3.3079	3.9077	4.1387	2.5650
1096443	3.7225	3.0792	3.8498	2.3307
1102229	4.0192	4.9363	5.7257	3.6742
1094625	4.2505	4.1379	4.6446	3.1248
1088290	1.4999	2.6524	1.9428	0.8122
1089782	2.6866	2.9604	3.2905	1.7601
279948955	3.1709	3.1473	2.4190	1.6935
1101838	1.7832	2.4428	2.4470	1.0056
1104708	3.3076	3.9268	3.6157	2.3980
1089280	2.8650	4.1365	3.7014	2.3491
1101738	2.3835	3.1423	3.0215	1.6309
1091243	2.6436	3.6086	3.5231	2.0406
1093682	3.2539	3.7305	3.4234	2.2517
1099339	2.9409	2.8537	3.1018	1.7481
279830124	2.6026	2.3910	2.5491	1.2977
1093599	2.9340	3.1320	3.1275	1.8480
1101984	3.3283	4.0785	4.4308	2.7309
1105746	5.1040	4.8173	5.0825	3.7870
279802554	3.3479	3.7278	3.9302	2.4546
280029174	2.5241	2.4157	2.2260	1.1746
1087445	4.6704	4.2312	4.6919	3.3174
1096027	2.7460	3.2326	3.7762	2.0379
1088477	4.4794	4.7990	4.8693	3.5022
280013648	1.9131	1.7440	1.1731	0.3969
1091771	1.3283	2.2667	2.8809	0.9458
1101971	2.7488	3.6210	3.3757	2.0358
1098136	2.9048	3.9914	3.8707	2.3771
280019294	1.7865	2.0968	1.5409	0.5962
1090856	3.5530	3.6865	3.8233	2.4765
1102790	3.6197	3.3028	3.4773	2.2557
1104252	2.3142	2.6886	2.9354	1.4352
279942040	4.0924	4.4990	3.8451	2.9347
1090913	3.5100	4.4544	4.2161	2.8496
1096721	4.3025	4.0352	4.4606	3.0559
1093196	4.2932	5.1349	4.7802	3.5262
1101309	5.3187	4.6779	4.8026	3.7232
1106336	2.8154	2.8422	1.7776	1.2689
280072901	2.7720	2.4492	2.5299	1.3751
1091718	2.5069	3.6309	3.4144	1.9757
1100392	2.7027	3.3931	2.5494	1.6739
1097075	3.3870	3.8916	3.6515	2.4361
1091837	2.9791	3.9285	3.9418	2.4098
1101180	1.9418	2.4064	2.3505	1.0263
279789438	1.7971	1.7372	0.3254	0.0803
1091654	1.7669	1.8309	2.1927	0.7239
1102309	1.6888	2.0313	1.5714	0.5576
280044860	0.8121	1.3676	1.4375	0.0000
1089767	3.8550	4.2168	4.6982	3.0513
1088111	2.1447	2.8130	2.7972	1.3800
279727644	2.6274	4.4050	3.5922	2.3369
1099921	2.1428	2.8189	3.0250	1.4579
1098621	3.5894	3.9991	4.5140	2.8301
1099375	2.1719	2.1539	1.9791	0.8976
1104153	2.4506	2.7702	2.9602	1.5240
1091336	3.1641	4.0217	3.6673	2.4149
1087362	2.5989	3.2101	2.5741	1.5920
279993414	3.1927	3.8139	3.6950	2.3652
1094704	4.6938	5.6204	5.2187	3.9762
1089178	4.8183	5.1054	4.7308	3.6842
279736941	2.3087	2.7913	2.8814	1.4602
1098207	2.2286	2.7301	2.2840	1.2145
279695820	0.7204	1.7024	2.0861	0.3048
1087612	3.8221	3.5224	3.2739	2.3413
1094726	3.2021	3.3890	3.4808	2.1593
1098222	1.5857	1.9470	0.3580	0.0989
1091897	4.1282	4.1949	4.6631	3.1316
1099872	2.1136	2.5823	3.0353	1.3801
1102610	3.2669	3.6611	3.9326	2.4233
1094127	2.5860	2.8395	3.8278	1.8881
280001676	2.3543	2.0470	0.3155	0.3767
1094013	3.3288	3.5350	2.9921	2.0899
1102142	4.4052	4.6759	4.1750	3.2238
1104623	2.0075	1.8919	2.2226	0.8460
1090905	2.8094	3.3180	3.1549	1.8999
1090098	2.0441	3.0225	3.4302	1.6385
1088840	1.5136	1.9511	2.2421	0.7088
279856126	6.0885	5.9157	6.5683	4.9975
279484207	4.8597	5.4096	6.5658	4.4191
1098654	1.1645	2.0743	1.5375	0.4006
1086996	2.3724	3.1345	1.6395	1.1907
1103889	2.2900	2.9851	2.9567	1.5527
279946210	3.9267	3.2074	2.6335	2.0648
1094798	4.1569	4.0652	4.1446	2.9315
1105422	2.3386	2.2967	2.3897	1.1521
280128259	1.8659	2.3154	1.9204	0.8444
1093738	2.9144	2.4129	3.7812	1.8467
1092566	2.7751	3.3860	3.3656	1.9862
1093482	3.3685	4.0921	3.2325	2.3750
1100960	3.3818	4.1516	3.2458	2.4040
1093625	0.8414	1.8407	1.4564	0.1910
1092228	3.4238	3.4380	3.7609	2.3524
1098687	1.6254	2.0136	1.8521	0.6424
1090842	2.7746	3.0285	2.7860	1.6752
279869514	4.1175	4.5333	4.7010	3.2628
279936527	2.3622	1.2009	0.0000	0.0000
1098824	3.6061	3.9510	3.3415	2.4465
1089690	3.9271	4.5688	5.1041	3.3470
1104184	1.8102	2.8704	3.1967	1.4395
279929458	2.2352	2.2203	1.6050	0.8342
280056697	1.7203	2.8469	2.5561	1.1887
279780409	6.0569	6.4463	7.0139	5.3200
1102801	1.4714	1.3878	1.7229	0.3419
1100526	3.8294	3.9066	4.6659	2.9486
1086914	5.3374	5.7771	6.0226	4.5271
1088620	2.9237	3.6963	4.0223	2.3639
1098557	1.1892	0.9374	2.2600	0.2787
1093479	5.1520	4.9541	5.6488	4.0689
1092669	3.6447	4.2417	4.3789	2.9062
279662180	2.8063	0.3191	0.4203	0.0000
1093949	3.7558	4.5449	4.6130	3.1227
1104112	2.9161	3.4717	3.7381	2.1936
279953253	1.6448	1.7935	1.3726	0.4222
1097683	2.3140	2.5822	2.3154	1.2227
1087343	1.7225	2.2872	1.8312	0.7658
279914634	2.4545	3.4016	3.4776	1.9308
279770492	3.3541	3.9492	3.6794	2.4806
1095825	1.8310	2.6129	2.2944	1.0659
1091061	3.1865	3.5021	3.7767	2.3083
280094167	1.5805	2.1039	0.9234	0.3560
1096804	2.5591	2.5641	3.0453	1.5430
1089878	4.8302	6.0903	5.9068	4.4296
1087607	1.5946	1.9146	2.3686	0.7803
1092646	4.1473	4.3926	4.7542	3.2524
1089840	3.4616	3.5580	4.1294	2.5375
1088386	7.8745	7.8346	7.7919	6.6549
279918364	3.6752	4.2287	4.1425	2.8367
1092233	2.2511	2.0476	3.0711	1.2784
1097249	5.2927	6.2249	6.0650	4.6835
1099030	3.8411	3.7673	4.8208	2.9658
1089808	3.6697	4.0151	4.5930	2.9159
1091720	3.1852	3.7804	4.2990	2.5783
1092540	3.8222	3.2500	2.6585	2.0671
1092749	1.0621	1.5602	2.4156	0.5037
279985204	1.9002	0.7564	1.8165	0.3157
1096700	2.8603	3.2731	3.4457	2.0183
1104100	2.7493	3.0386	3.2056	1.8234
1087497	2.6611	2.8177	2.9530	1.6364
1101663	5.3035	4.8838	5.3486	4.0044
1091409	2.1115	2.5997	1.6575	0.9491
1101345	2.3438	3.0709	3.1933	1.6961
279739370	3.8155	4.1200	4.5158	2.9780
1091285	5.2716	5.3696	5.3135	4.1458
279707076	2.2877	2.9249	1.6331	1.1096
279949308	3.2420	2.9917	2.7122	1.8102
1090102	2.5468	3.2862	3.8672	2.0621
1100794	2.0860	4.4550	3.0854	2.0375
1088251	3.3556	4.2072	4.4554	2.8348
279812388	2.2888	3.2678	2.7757	1.6075
1104658	1.8257	2.6678	1.6530	0.8794
279949508	1.4890	1.9844	2.1897	0.7183
1107954	3.6967	3.1922	3.5421	2.3076
1105003	5.6409	5.2152	4.5572	3.9696
1097284	8.7587	8.0576	7.0778	6.7972
1102722	1.7813	2.8397	2.5323	1.2173
279722491	5.4770	6.2621	6.1759	4.8048
1090248	3.6503	4.6789	4.3199	3.0498
1087297	3.1685	4.6159	4.1342	2.8063
1088976	5.1351	5.4960	4.6594	3.9305
1090118	0.9175	1.9713	1.5936	0.3278
1093351	3.0882	3.3737	2.2459	1.7364
1097315	4.7528	4.7600	4.9363	3.6507
1094519	2.3909	3.4959	4.1987	2.1962
1088052	1.2574	2.2150	1.6945	0.5568
1101311	5.3720	6.0502	5.8421	4.5900
1102802	3.8663	4.0482	3.5805	2.6677
279980634	7.4518	6.5033	5.8406	5.4348
279888123	2.3098	2.9254	3.1141	1.6196
1095686	4.4803	5.0437	5.0922	3.7087
1095441	3.2897	2.3727	2.7815	1.6515
1094459	5.2673	5.7973	5.4819	4.3524
1097799	2.2920	1.9162	2.4492	1.0561
1091725	4.7659	4.5784	4.6955	3.5171
1094044	3.8009	3.6608	4.3631	2.7796
1098718	3.2206	3.9295	4.8073	2.8239
1103947	2.1955	2.3823	2.5172	1.2036
279806538	2.2116	2.1339	2.2518	1.0380
280017746	2.8439	3.7435	3.9630	2.3558
1092041	6.7235	6.6242	6.2692	5.3783
279826181	8.0963	7.4889	6.4730	6.1922
1096369	2.8161	3.9058	3.2895	2.1770
280003511	4.3941	4.8975	5.1334	3.6488
1091980	4.0308	4.4108	4.8405	3.2679
1090609	3.0146	2.1287	1.9136	1.1931
1093759	2.3943	2.9478	3.0710	1.6454
1105822	3.5226	4.0767	4.0701	2.7310
1090067	2.4618	2.6343	2.6709	1.4303
1098073	2.7230	3.0430	3.3264	1.8724
279986517	2.8761	3.0518	3.1508	1.8679
1092267	2.3689	3.0358	2.8742	1.6018
1097898	2.5396	3.2816	3.3168	1.8882
1086929	2.8558	3.1324	3.6001	2.0383
1101465	3.0903	2.7970	2.4806	1.6322
1101179	2.2158	3.5789	3.2883	1.8711
1092136	3.9214	4.4294	4.8476	3.2429
1094207	3.5305	3.5940	3.8303	2.4954
1107187	1.1846	2.6173	1.9726	0.7691
279787259	4.3282	4.7148	5.1105	3.5622
1088343	4.6622	4.7549	5.8143	3.9217
1089790	1.9801	2.4940	2.8003	1.2698
1104896	2.2754	1.7621	1.2307	0.6012
1095538	4.3478	4.8628	4.2135	3.3199
1104076	2.4064	1.9220	2.0276	0.9640
1095715	6.1311	5.8205	5.8127	4.7674
1100888	3.1078	3.3034	3.5726	2.1742
1088329	5.3511	5.9737	6.4332	4.7657
1098193	5.4676	5.8197	6.1220	4.6494
280093935	0.9653	1.9232	1.2039	0.2105
1087301	5.4796	5.5644	5.9819	4.5217
1090808	3.3662	3.8847	4.0905	2.6274
1090314	2.5388	3.2026	3.1215	1.8014
1096195	5.9080	6.1368	5.5239	4.7041
279774110	2.7689	2.6154	2.4011	1.4432
1096259	2.6183	3.4519	3.1340	1.9169
1091666	1.1724	1.4507	1.3661	0.1785
1103560	2.0640	2.2205	2.6158	1.1491
1097616	3.3001	2.8682	3.3968	2.0377
279883765	7.2563	6.6180	6.7875	5.7372
1090956	1.7666	3.0640	2.3606	1.2474
1087683	1.0229	1.7360	1.5504	0.2869
1099285	5.8351	6.8090	6.0392	5.0785
1096933	4.6107	4.8931	4.6708	3.5758
279846835	1.4624	2.6397	2.6276	1.0942
280021768	2.9229	3.2241	2.3521	1.6840
1092585	2.2580	2.5559	2.6804	1.3493
280026341	3.0979	3.2596	3.3201	2.0771
1091494	4.3059	4.6311	4.5201	3.3370
280047296	1.0022	1.5519	0.8898	0.0000
1103808	2.2255	3.3380	2.6214	1.5814
1093744	4.9994	4.7989	3.2553	3.2043
1094753	2.5761	3.2330	3.6720	2.0136
1096957	1.5103	2.1296	3.0312	1.0772
1104801	4.0500	4.0545	5.0167	3.2273
1104484	3.3554	3.7468	3.6428	2.4357
1091058	2.0443	2.8132	2.9563	1.4590
1103482	0.6051	1.2757	1.5554	0.0000
1094743	1.9805	2.5530	2.7417	1.2800
1090277	6.5196	6.8801	6.7147	5.5598
1102661	5.3755	4.8980	5.0729	3.9707
280084391	6.4553	6.7710	7.2615	5.6847
1097711	6.2415	7.0315	6.6165	5.4865
1088026	5.8363	5.6207	4.7526	4.2598
279880902	1.1390	1.6387	2.2609	0.5362
1096137	3.3868	3.7347	3.6567	2.4498
1093162	3.2019	3.6081	2.9098	2.0971
1093991	5.9154	6.3174	4.6843	4.4965
1087222	4.7182	5.5680	5.2321	4.0304
1097123	1.8431	2.4211	2.1490	0.9954
1097000	3.3541	4.0163	3.6067	2.5174
1089812	4.1519	5.1365	4.9721	3.6129
1088832	5.2698	5.4983	4.8165	4.0547
1088597	3.1613	3.8239	3.5132	2.3594
280058638	1.0629	2.0277	1.2858	0.3191
1092648	6.7540	6.8536	7.4803	5.8902
279985917	1.7458	1.1234	0.5477	0.0000
1087755	2.0546	2.8673	3.0497	1.5183
1108594	6.5216	6.9288	7.6394	5.8911
1095873	1.8223	1.7514	1.4977	0.5518
279738006	1.0473	1.9537	2.0035	0.5299
1087519	4.3099	5.2209	5.0099	3.7086
279923147	2.6045	2.5500	2.0719	1.2708
1094399	3.2247	3.2008	3.5862	2.1994
1097892	2.3286	2.9746	2.7724	1.5541
1098232	3.4446	4.8026	4.7382	3.1910
1100759	2.5516	3.1453	3.1190	1.8022
1093289	1.8422	2.1848	1.7261	0.7821
1093402	2.8052	3.0929	3.2015	1.8987
1089805	3.2080	4.2033	4.2082	2.7388
1093857	3.3488	3.6103	4.5923	2.7162
1094651	3.6498	4.1392	4.3807	2.9226
1094539	1.7183	1.5407	3.3890	1.0824
1096498	3.6497	4.4198	4.4290	3.0327
279715969	1.3656	1.4129	1.4055	0.2612
1087238	4.2132	4.6692	4.9286	3.4704
1092496	2.1139	2.1104	2.3693	1.0649
1095663	2.2963	2.9364	2.9925	1.6092
1091548	4.0145	5.2110	5.7495	3.8595
1096718	2.5386	2.8430	2.7823	1.5892
279950769	4.7933	4.7686	4.6757	3.6141
279770404	1.5459	2.7600	2.0058	0.9722
1093100	7.0813	6.7005	5.9948	5.4609
1092337	0.8186	1.0353	1.9039	0.1221
1092413	2.9546	3.3233	3.0602	1.9824
279958369	1.9026	2.1035	1.3549	0.6572
1093211	5.5170	5.9419	6.3838	4.8178
1086896	2.4032	2.8936	3.1570	1.6887
1087573	1.7773	2.7606	2.6195	1.2577
1098416	3.8874	4.0067	4.2103	2.9067
1092814	3.3681	3.4473	3.9263	2.4526
279886569	3.9643	4.0729	4.0066	2.8872
1093374	5.6282	6.2081	6.6947	5.0496
1098003	2.5014	2.7975	3.1677	1.6950
1095482	2.2375	3.5038	3.2070	1.8556
1088436	3.3891	3.4971	3.2299	2.2451
1101499	5.9542	6.0200	5.9119	4.8353
1104570	2.6413	3.0892	2.5921	1.6476
280115610	1.4320	1.4270	1.3711	0.2841
279732919	3.2468	0.8235	1.7580	0.8169
1087705	4.2860	4.5000	5.1950	3.5353
1100670	1.5818	1.9598	2.1105	0.7593
1100601	4.2966	4.1566	4.7767	3.2857
279921821	2.3052	2.2930	2.2814	1.1689
1107938	1.3139	1.7716	1.8131	0.5088
1090762	2.2088	2.4512	1.9836	1.0906
279946493	3.5782	3.3465	3.8667	2.4740
1094451	3.0321	2.3493	4.5766	2.1963
1093042	1.7213	2.0474	1.7961	0.7321
1088258	4.2934	4.2985	4.4902	3.2382
1096704	3.7008	4.5344	4.6177	3.1622
1093450	3.6980	4.5322	3.8375	2.9005
1101650	3.7184	5.0340	4.8935	3.4268
279926333	2.3850	2.4659	1.1720	0.8859
1088077	2.2099	2.5126	2.5081	1.2887
280118690	0.5751	1.4157	1.3727	0.0000
1094443	1.6482	2.2141	1.9020	0.8004
1087973	6.8130	7.2824	8.2316	6.3214
1100705	4.4010	4.8035	5.2282	3.6901
1087159	3.3800	4.1397	2.9343	2.3641
279722759	2.6203	1.7670	1.2469	0.7575
1087000	4.7224	5.1467	5.5289	4.0131
1092380	5.8659	5.4276	5.7656	4.5669
1103024	4.2594	4.8430	4.4189	3.3877
1104978	2.3397	2.2629	2.3725	1.2057
1095146	5.1933	5.2794	5.7318	4.2825
1091693	2.4810	3.1603	3.2422	1.8430
279847253	3.6077	3.7258	2.7816	2.2536
279760546	4.3777	4.3072	3.6195	2.9842
1097048	2.3136	1.5462	3.7498	1.4194
1104011	1.7288	2.2909	2.5367	1.0686
1104415	2.4525	3.3618	3.1582	1.8741
1097664	4.6340	4.7512	5.2918	3.7764
1089559	1.5713	2.7115	2.4164	1.1174
1101842	2.3471	2.8613	2.1985	1.3535
1104378	1.5889	1.6806	1.9727	0.6323
279801730	1.6177	0.9298	0.7972	0.0000
1099985	1.4750	1.7547	0.8878	0.2579
1088941	3.3888	3.8332	3.9407	2.6065
1098204	0.9794	1.3960	2.3485	0.4605
279999296	2.2030	2.3768	2.6517	1.2966
1091102	2.8430	3.7102	3.5221	2.2455
1090267	2.8051	3.0961	3.2571	1.9399
279794484	3.3142	3.5511	3.9270	2.4846
1103534	3.0011	3.4486	3.4825	2.1992
1092109	2.4869	3.2056	3.2082	1.8554
279878823	5.4401	4.9329	5.0436	4.0276
1102486	4.4576	4.6474	5.0499	3.6080
1088314	1.2070	1.9143	1.7998	0.5301
279707398	1.2430	0.7412	1.3459	0.0000
1104091	2.4587	3.0155	2.5652	1.5700
279836759	3.1604	2.8448	1.6243	1.4334
1087216	4.7809	4.9342	5.6279	4.0048
1099629	1.8583	2.8141	2.6989	1.3477
1102746	4.8483	4.1412	4.2172	3.2929
1103149	3.0908	3.1020	2.7749	1.8802
1106436	2.3051	3.2695	3.8218	2.0233
1091805	3.1653	3.5552	4.2747	2.5566
1088945	2.8476	3.3209	3.5074	2.1169
1103196	3.7193	4.0363	3.6229	2.6845
1087240	1.3088	1.7840	1.4171	0.3950
1093327	1.8759	2.2332	2.3392	1.0415
1104756	2.6973	3.6815	3.7911	2.2824
1102752	3.9347	4.4407	4.7905	3.2815
1093891	2.5011	3.1463	3.1422	1.8228
279866449	2.9975	3.2947	2.9025	1.9579
280083961	2.5876	2.1106	3.3420	1.5732
279760238	3.4194	4.1314	3.3681	2.5328
279896533	1.6486	1.9440	1.2873	0.5204
1103795	4.3200	4.3146	5.3707	3.5623
280011091	3.5835	4.4230	4.1498	2.9462
280097757	1.9383	1.9540	2.6535	1.0763
1098951	4.4392	5.7965	5.9811	4.3002
279725809	2.8887	2.5263	2.2770	1.4587
1101252	1.2026	1.2642	1.2929	0.1479
1103161	1.4059	2.2689	2.8936	1.0846
1090462	7.0110	7.2500	7.3877	6.1114
1097149	3.6790	4.3224	4.2748	2.9877
1088638	1.6124	2.4969	2.2753	1.0246
1096951	3.8743	3.6167	3.7371	2.6393
1101081	1.3252	1.9107	1.5059	0.4775
1091082	1.3520	1.8544	1.7896	0.5628
1091438	3.6334	3.5010	4.0200	2.6155
280100075	2.2317	2.3886	1.5944	0.9695
1092278	3.0315	3.2896	3.0948	2.0368
1097157	4.5619	4.1209	3.1890	2.8559
1107773	6.9775	6.7937	7.5786	6.0154
1094117	4.5139	4.8365	5.1911	3.7461
1105513	7.4178	7.0765	7.1216	6.1042
1097759	6.9218	7.0708	6.9052	5.8649
1095480	2.1476	2.3472	4.3719	1.8546
279888043	3.7233	3.4295	3.7189	2.5230
1090733	4.2645	4.4123	3.8629	3.0791
1098766	2.5105	2.9661	2.9993	1.7246
1089580	3.7820	4.4249	4.9320	3.2806
1100602	2.8608	3.3796	3.4432	2.1289
279922605	5.1232	4.4486	4.6286	3.6353
1096360	1.7860	1.8114	2.1249	0.8103
1098093	2.5846	3.0359	2.7376	1.6889
1089044	4.5422	4.8482	4.7129	3.6043
1095334	1.0657	1.7148	1.3752	0.2888
1106804	3.1351	2.7079	1.6379	1.3972
1094690	1.7100	2.6041	2.3384	1.1216
1098396	2.3057	2.3295	2.8895	1.4123
1095980	2.0504	2.9589	2.7286	1.4838
280083601	2.2508	1.7271	1.0890	0.5944
1101382	2.3318	3.3720	3.1058	1.8420
1087201	1.9705	2.3508	2.4373	1.1584
1088030	1.6770	2.0834	2.3489	0.9420
279334417	1.1502	1.2961	1.1379	0.1003
1105440	4.0910	3.6973	3.7478	2.7513
1087582	10.6803	10.1239	10.9147	9.4790
1091066	1.4462	1.9943	2.1699	0.7763
1094067	4.7656	5.1924	5.5973	4.0917
1095468	0.8472	1.8161	1.3758	0.2538
1104169	2.6565	3.8026	3.3899	2.1910
1104829	1.8524	2.4188	1.9632	0.9866
1090878	4.4030	4.8847	4.9293	3.6475
1104429	1.6891	1.1870	0.9393	0.1805
1089697	2.1238	2.8237	2.2587	1.3109
1105662	1.8119	1.9375	1.8815	0.7858
1093168	0.9264	1.6396	0.9088	0.0674
1090738	2.3747	2.7699	2.9477	1.6069
1105840	3.7090	4.1912	5.0128	3.2139
279879685	2.6949	3.3979	4.2093	2.3438
1096670	3.3787	3.5515	3.8222	2.4939
1093542	2.8773	2.9757	3.1679	1.9173
279657980	1.3397	1.6844	0.2444	0.0000
1091692	3.2504	4.0273	4.1072	2.7055
1098018	3.9974	4.6008	4.7246	3.3516
1087064	4.6783	5.9404	6.0144	4.4557
1093964	5.4089	5.5941	6.0052	4.5809
1103756	3.2872	3.2350	2.9134	2.0568
1091679	3.7840	4.6399	3.6750	2.9447
279891312	7.9692	7.9191	8.0980	6.9073
280136794	1.6852	2.5722	2.3711	1.1220
279820464	4.7613	4.3777	4.6845	3.5204
1100604	3.1905	3.7364	2.0443	1.9033
279957554	4.6340	4.7350	4.6856	3.5977
1097747	3.2720	3.2441	2.8528	2.0361
279910481	1.3728	1.6458	1.3699	0.3761
1099890	2.9144	3.3489	3.6155	2.2066
1088709	1.8860	1.8431	0.6378	0.3694
1092783	4.7605	5.0129	5.3174	3.9445
280036136	3.6898	4.2722	3.7760	2.8269
1092110	2.1558	3.0124	2.9627	1.6246
1088830	3.2989	2.9041	3.5246	2.1569
279707713	4.4153	1.1347	0.0000	0.7645
1103667	1.1418	1.8655	1.1936	0.3153
279720449	1.3822	2.9507	3.8935	1.6572
279594179	2.9257	3.6643	2.9407	2.0921
1097781	2.3138	2.1542	2.0654	1.0937
1098544	2.7455	3.5278	3.9875	2.3363
280121833	3.1435	3.3233	3.0623	2.0932
280071741	1.3069	1.8708	1.2837	0.4040
1098884	6.2679	6.5023	6.2788	5.2666
1096445	1.1718	1.1148	2.2562	0.4315
279943256	4.9004	4.6130	4.3450	3.5368
1090895	5.6178	5.5371	6.2218	4.7097
279779779	4.3690	3.8475	3.4445	2.8052
279739272	2.0726	2.7082	2.9311	1.4890
1101952	3.2268	3.7348	3.8426	2.5199
1101799	4.8770	4.8059	5.2604	3.9001
1089623	4.4664	4.4273	4.1635	3.2720
1096706	3.2397	4.0852	3.7713	2.6183
279974674	1.7967	2.5180	1.8681	0.9810
1090612	3.6488	3.6222	3.4784	2.5035
1099466	4.9295	4.8644	4.7833	3.7800
1095368	6.2537	6.1430	6.9699	5.3774
1108581	2.8992	2.9439	2.9295	1.8462
280039366	2.2687	2.6331	1.0249	0.8976
1087667	2.5019	2.8899	3.4366	1.8657
1089244	6.6725	5.9990	6.2278	5.2227
1100719	3.9265	4.3001	4.7386	3.2450
1096519	5.7457	5.7581	5.7586	4.6781
1096863	4.8304	4.5594	5.3997	3.8539
1092132	5.1225	4.6778	5.1408	3.9044
1099287	3.6709	4.2139	4.4134	3.0236
1088523	4.2541	3.9275	4.3508	3.1017
1095497	0.8435	1.9814	0.9487	0.1823
279723682	4.5262	4.9294	4.9516	3.7270
1096460	2.9140	3.4730	4.0406	2.4010
1089560	1.6182	2.3798	2.7745	1.1827
1096306	2.6040	3.2923	3.6285	2.1002
279977500	5.7659	4.2837	4.3465	3.7247
1098689	2.3750	2.9125	3.4042	1.8232
1097137	4.0015	4.5550	4.3130	3.2160
1088166	1.2561	1.9177	1.7229	0.5587
1109077	3.8788	4.2273	4.2039	3.0300
1092343	3.5094	4.2893	4.5880	3.0557
279753206	1.0128	1.1760	1.0296	0.0000
1093645	3.4963	4.0629	3.5768	2.6398
280109348	3.6145	3.0342	2.3595	1.9308
1096461	1.2256	3.0262	1.4252	0.8204
279904665	3.2505	3.4110	2.9644	2.1381
1091404	3.1131	3.3809	3.5349	2.2727
1093654	1.5460	1.4170	2.5607	0.7713
1094283	2.4703	2.5476	2.7938	1.5342
1095031	4.0709	4.5947	5.0689	3.5086
1091323	1.8401	2.5439	2.7039	1.2935
280065475	2.5559	2.0597	2.4380	1.2821
1103491	1.9728	1.7761	1.4657	0.6692
1095384	6.0791	5.9897	6.8766	5.2463
279968969	1.4969	2.4173	2.2513	0.9864
1093907	4.4480	5.2888	5.4091	3.9800
1096324	2.9852	3.0801	3.1767	2.0121
1089557	6.8292	7.0255	7.0226	5.8907
279729788	4.3633	4.7450	4.3092	3.4044
1091407	3.5739	4.3457	4.7332	3.1495
1104737	2.8901	3.4257	3.8238	2.3119
1096988	6.4434	6.2453	6.7347	5.4069
1096944	2.4030	3.0144	3.6408	1.9521
1101832	3.4731	3.7123	3.8414	2.6084
1091107	2.3158	3.2690	3.4904	1.9579
279819830	2.3516	2.5455	2.4984	1.3982
1098909	6.7067	7.0390	7.2479	5.9319
1101215	4.1268	4.0309	4.3686	3.1096
279719209	2.4391	2.0350	2.6610	1.3127
1096644	2.2348	2.6744	3.0197	1.5781
279997671	2.0201	1.7659	2.3658	0.9858
280115044	2.0962	2.0662	1.4853	0.8180
1100983	6.3813	6.6468	6.5252	5.4535
1088391	1.6505	1.1189	2.7106	0.7625
1097199	2.4768	2.8144	2.1667	1.4218
1104193	3.3314	3.6065	3.7736	2.5068
1090992	5.7349	5.2047	5.7427	4.4971
1088440	1.7924	2.5347	2.4512	1.1958
280027543	3.2086	2.2966	1.8227	1.3791
1096953	5.2395	5.8747	5.8637	4.5960
279743658	7.5534	9.3052	8.5445	7.4045
1096932	3.8008	4.0101	4.5653	3.0623
1097757	2.1191	3.1027	2.4801	1.5049
1099873	5.0191	5.1429	4.8053	3.9268
1087074	2.2835	3.3843	2.8480	1.7770
1089766	1.7917	2.5190	2.2461	1.1240
279941542	2.5461	2.2574	1.7260	1.1149
1087039	4.2945	5.0358	4.5064	3.5511
1094462	3.2061	3.1740	3.4108	2.2026
1087263	4.9268	6.0550	5.3843	4.3944
1089101	5.0970	4.6904	5.1613	3.9222
1096731	2.8578	4.0919	3.7687	2.5122
1101673	3.3440	3.5802	3.2220	2.3217
280094124	3.0119	3.9174	3.6947	2.4810
