# Supplementary material for: Identification of the Molecular Events Involved in the Development of Prefrontal Cortex Through the Analysis of RNA-Seq Data From BrainSpan
Source: ASN Neuro. 2019 Jun 18;11:1759091419854627. doi: 10.1177/1759091419854627 (PMC6582306; doi:10.1177/1759091419854627)
Supplement: Supplemental Material6 - Supplemental material for Identification of the Molecular Events Involved in the Development of Prefrontal Cortex Through the Analysis of RNA-Seq Data From BrainSpan [file Supplemental_Material6.zip › HIP/5/HIP-BPs-5.xlsx]

## Sheet: Sheet1
Sublist	Category	Term	RT	Genes	Count	%	P-Value	Benjamini
	GOTERM_BP_DIRECT	chemical synaptic transmission	RT		68	3.8	9.7e-18	4e-14
	GOTERM_BP_DIRECT	nervous system development	RT		68	3.8	1.9e-13	3.9e-10
	GOTERM_BP_DIRECT	axon guidance	RT		41	2.3	1.4e-09	1.9e-06
	GOTERM_BP_DIRECT	neurotransmitter secretion	RT		21	1.2	5.4e-09	5.5e-06
	GOTERM_BP_DIRECT	hippocampus development	RT		21	1.2	3.5e-08	2.9e-05
	GOTERM_BP_DIRECT	homophilic cell adhesion via plasma membrane adhesion molecules	RT		37	2	1.4e-07	9.5e-05
	GOTERM_BP_DIRECT	positive regulation of neuron projection development	RT		26	1.4	1.7e-07	9.9e-05
	GOTERM_BP_DIRECT	learning	RT		20	1.1	2.7e-07	0.00014
	GOTERM_BP_DIRECT	positive regulation of synapse assembly	RT		20	1.1	1.2e-06	0.00054
	GOTERM_BP_DIRECT	positive regulation of excitatory postsynaptic potential	RT		11	0.6	2.7e-06	0.0011
	GOTERM_BP_DIRECT	brain development	RT		37	2	1.3e-05	0.005
	GOTERM_BP_DIRECT	neuron projection development	RT		24	1.3	2.1e-05	0.0071
	GOTERM_BP_DIRECT	mitotic spindle organization	RT		12	0.7	3.3e-05	0.01
	GOTERM_BP_DIRECT	regulation of exocytosis	RT		11	0.6	4.6e-05	0.014
	GOTERM_BP_DIRECT	neuron migration	RT		24	1.3	4.7e-05	0.013
	GOTERM_BP_DIRECT	calcium ion transmembrane transport	RT		26	1.4	4.7e-05	0.012
	GOTERM_BP_DIRECT	protein localization to synapse	RT		8	0.4	4.9e-05	0.012
	GOTERM_BP_DIRECT	rhythmic process	RT		16	0.9	5.6e-05	0.013
	GOTERM_BP_DIRECT	axonal fasciculation	RT		9	0.5	8.1e-05	0.017
	GOTERM_BP_DIRECT	negative regulation of neuron projection development	RT		14	0.8	8.7e-05	0.018
	GOTERM_BP_DIRECT	dendrite development	RT		11	0.6	9.7e-05	0.019
	GOTERM_BP_DIRECT	calcium ion-regulated exocytosis of neurotransmitter	RT		13	0.7	0.0001	0.019
	GOTERM_BP_DIRECT	synaptic transmission, GABAergic	RT		6	0.3	0.00011	0.019
	GOTERM_BP_DIRECT	axonogenesis	RT		22	1.2	0.00014	0.023
	GOTERM_BP_DIRECT	sensory perception of pain	RT		15	0.8	0.00014	0.023
	GOTERM_BP_DIRECT	G-protein coupled acetylcholine receptor signaling pathway	RT		8	0.4	0.00016	0.025
	GOTERM_BP_DIRECT	small GTPase mediated signal transduction	RT		41	2.3	0.00017	0.026
	GOTERM_BP_DIRECT	positive regulation of calcium ion-dependent exocytosis	RT		8	0.4	0.00026	0.037
	GOTERM_BP_DIRECT	dendrite morphogenesis	RT		12	0.7	0.00028	0.04
	GOTERM_BP_DIRECT	adult behavior	RT		10	0.6	0.00029	0.038
	GOTERM_BP_DIRECT	substantia nigra development	RT		14	0.8	0.00029	0.037
	GOTERM_BP_DIRECT	memory	RT		16	0.9	0.0003	0.038
	GOTERM_BP_DIRECT	long-term synaptic potentiation	RT		12	0.7	0.00037	0.045
	GOTERM_BP_DIRECT	protein ubiquitination	RT		53	2.9	0.0004	0.047
	GOTERM_BP_DIRECT	synaptic vesicle exocytosis	RT		9	0.5	0.00042	0.049
	GOTERM_BP_DIRECT	Wnt signaling pathway, calcium modulating pathway	RT		12	0.7	0.00047	0.052
	GOTERM_BP_DIRECT	layer formation in cerebral cortex	RT		7	0.4	0.00052	0.056
	GOTERM_BP_DIRECT	glutamate secretion	RT		10	0.6	0.00053	0.056
	GOTERM_BP_DIRECT	membrane depolarization during action potential	RT		10	0.6	0.00053	0.056
	GOTERM_BP_DIRECT	receptor localization to synapse	RT		6	0.3	0.00054	0.055
	GOTERM_BP_DIRECT	positive regulation of dendrite extension	RT		8	0.4	0.00061	0.061
	GOTERM_BP_DIRECT	regulation of long-term neuronal synaptic plasticity	RT		8	0.4	0.00061	0.061
	GOTERM_BP_DIRECT	ionotropic glutamate receptor signaling pathway	RT		9	0.5	0.00083	0.08
	GOTERM_BP_DIRECT	positive regulation of axon extension	RT		10	0.6	0.00094	0.088
	GOTERM_BP_DIRECT	positive regulation of synapse maturation	RT		6	0.3	0.001	0.091
	GOTERM_BP_DIRECT	protein stabilization	RT		25	1.4	0.001	0.091
	GOTERM_BP_DIRECT	ion transmembrane transport	RT		34	1.9	0.0011	0.096
	GOTERM_BP_DIRECT	regulation of neuron differentiation	RT		8	0.4	0.0013	0.11
	GOTERM_BP_DIRECT	endocytosis	RT		25	1.4	0.0014	0.11
	GOTERM_BP_DIRECT	microtubule cytoskeleton organization	RT		16	0.9	0.0014	0.11
	GOTERM_BP_DIRECT	neuropeptide signaling pathway	RT		20	1.1	0.0015	0.12
	GOTERM_BP_DIRECT	negative regulation of neuron apoptotic process	RT		24	1.3	0.0015	0.12
	GOTERM_BP_DIRECT	regulation of synaptic plasticity	RT		10	0.6	0.0016	0.12
	GOTERM_BP_DIRECT	synaptic transmission, glutamatergic	RT		8	0.4	0.0018	0.13
	GOTERM_BP_DIRECT	positive regulation of peptidyl-threonine phosphorylation	RT		9	0.5	0.002	0.14
	GOTERM_BP_DIRECT	synapse organization	RT		10	0.6	0.002	0.14
	GOTERM_BP_DIRECT	G2/M transition of mitotic cell cycle	RT		24	1.3	0.0025	0.17
	GOTERM_BP_DIRECT	long-term memory	RT		9	0.5	0.0025	0.17
	GOTERM_BP_DIRECT	exocytosis	RT		17	0.9	0.0027	0.18
	GOTERM_BP_DIRECT	regulation of mRNA splicing, via spliceosome	RT		6	0.3	0.0027	0.17
	GOTERM_BP_DIRECT	action potential	RT		7	0.4	0.0027	0.17
	GOTERM_BP_DIRECT	locomotory behavior	RT		17	0.9	0.003	0.19
	GOTERM_BP_DIRECT	regulation of calcium ion-dependent exocytosis	RT		10	0.6	0.0031	0.19
	GOTERM_BP_DIRECT	positive regulation of protein serine/threonine kinase activity	RT		10	0.6	0.0031	0.19
	GOTERM_BP_DIRECT	regulation of dendrite development	RT		5	0.3	0.0034	0.2
	GOTERM_BP_DIRECT	positive regulation of protein localization to Cajal body	RT		5	0.3	0.0034	0.2
	GOTERM_BP_DIRECT	peptidyl-serine phosphorylation	RT		22	1.2	0.0037	0.22
	GOTERM_BP_DIRECT	microtubule-based process	RT		10	0.6	0.0038	0.22
	GOTERM_BP_DIRECT	ephrin receptor signaling pathway	RT		17	0.9	0.0039	0.22
	GOTERM_BP_DIRECT	associative learning	RT		8	0.4	0.0041	0.23
	GOTERM_BP_DIRECT	ion transport	RT		22	1.2	0.0045	0.24
	GOTERM_BP_DIRECT	regulation of ion transmembrane transport	RT		20	1.1	0.0046	0.24
	GOTERM_BP_DIRECT	regulation of ryanodine-sensitive calcium-release channel activity	RT		7	0.4	0.0051	0.26
	GOTERM_BP_DIRECT	mRNA splicing, via spliceosome	RT		33	1.8	0.0052	0.26
	GOTERM_BP_DIRECT	microtubule-based movement	RT		16	0.9	0.0053	0.27
	GOTERM_BP_DIRECT	regulation of alternative mRNA splicing, via spliceosome	RT		10	0.6	0.0056	0.27
	GOTERM_BP_DIRECT	cholesterol biosynthetic process	RT		10	0.6	0.0056	0.27
	GOTERM_BP_DIRECT	positive regulation of establishment of protein localization to telomere	RT		5	0.3	0.0057	0.27
	GOTERM_BP_DIRECT	regulation of microtubule polymerization or depolymerization	RT		5	0.3	0.0057	0.27
	GOTERM_BP_DIRECT	adult locomotory behavior	RT		12	0.7	0.0057	0.27
	GOTERM_BP_DIRECT	isoprenoid biosynthetic process	RT		6	0.3	0.0059	0.28
	GOTERM_BP_DIRECT	detection of calcium ion	RT		6	0.3	0.0059	0.28
	GOTERM_BP_DIRECT	actin cytoskeleton organization	RT		22	1.2	0.006	0.28
	GOTERM_BP_DIRECT	membrane organization	RT		9	0.5	0.0062	0.28
	GOTERM_BP_DIRECT	axonogenesis involved in innervation	RT		4	0.2	0.0063	0.28
	GOTERM_BP_DIRECT	MAPK cascade	RT		37	2	0.0069	0.3
	GOTERM_BP_DIRECT	synapse assembly	RT		13	0.7	0.0074	0.32
	GOTERM_BP_DIRECT	antigen processing and presentation of exogenous peptide antigen via MHC class II	RT		17	0.9	0.0076	0.32
	GOTERM_BP_DIRECT	regulation of N-methyl-D-aspartate selective glutamate receptor activity	RT		6	0.3	0.0081	0.34
	GOTERM_BP_DIRECT	positive regulation of dendritic spine morphogenesis	RT		6	0.3	0.0081	0.34
	GOTERM_BP_DIRECT	protein homooligomerization	RT		27	1.5	0.0086	0.35
	GOTERM_BP_DIRECT	positive regulation of exocytosis	RT		7	0.4	0.0087	0.35
	GOTERM_BP_DIRECT	regulation of synaptic vesicle exocytosis	RT		5	0.3	0.0088	0.35
	GOTERM_BP_DIRECT	negative chemotaxis	RT		9	0.5	0.0091	0.36
	GOTERM_BP_DIRECT	cell division	RT		46	2.5	0.0093	0.36
	GOTERM_BP_DIRECT	mitotic cell cycle	RT		10	0.6	0.0094	0.36
	GOTERM_BP_DIRECT	protein localization to plasma membrane	RT		13	0.7	0.0096	0.36
	GOTERM_BP_DIRECT	excitatory postsynaptic potential	RT		8	0.4	0.01	0.38
	GOTERM_BP_DIRECT	neuron cell-cell adhesion	RT		6	0.3	0.011	0.39
	GOTERM_BP_DIRECT	synaptic vesicle endocytosis	RT		6	0.3	0.011	0.39
	GOTERM_BP_DIRECT	positive regulation of DNA replication	RT		10	0.6	0.011	0.39
	GOTERM_BP_DIRECT	gamma-aminobutyric acid signaling pathway	RT		7	0.4	0.011	0.39
	GOTERM_BP_DIRECT	regulation of postsynaptic membrane potential	RT		7	0.4	0.011	0.39
	GOTERM_BP_DIRECT	DNA replication	RT		24	1.3	0.012	0.4
	GOTERM_BP_DIRECT	positive regulation of neurotransmitter secretion	RT		4	0.2	0.012	0.4
	GOTERM_BP_DIRECT	axonal transport of mitochondrion	RT		4	0.2	0.012	0.4
	GOTERM_BP_DIRECT	negative regulation of dendrite development	RT		4	0.2	0.012	0.4
	GOTERM_BP_DIRECT	intracellular signal transduction	RT		51	2.8	0.012	0.41
	GOTERM_BP_DIRECT	behavioral fear response	RT		8	0.4	0.013	0.41
	GOTERM_BP_DIRECT	peptidyl-threonine dephosphorylation	RT		5	0.3	0.013	0.42
	GOTERM_BP_DIRECT	regulation of catalytic activity	RT		13	0.7	0.014	0.44
	GOTERM_BP_DIRECT	potassium ion transport	RT		15	0.8	0.014	0.44
	GOTERM_BP_DIRECT	calcium-mediated signaling	RT		11	0.6	0.014	0.44
	GOTERM_BP_DIRECT	dentate gyrus development	RT		6	0.3	0.014	0.44
	GOTERM_BP_DIRECT	calcium ion import	RT		6	0.3	0.014	0.44
	GOTERM_BP_DIRECT	positive regulation of protein insertion into mitochondrial membrane involved in apoptotic signaling pathway	RT		8	0.4	0.015	0.46
	GOTERM_BP_DIRECT	cerebellum development	RT		9	0.5	0.015	0.46
	GOTERM_BP_DIRECT	axon extension	RT		7	0.4	0.017	0.49
	GOTERM_BP_DIRECT	visual learning	RT		10	0.6	0.017	0.49
	GOTERM_BP_DIRECT	axon extension involved in axon guidance	RT		5	0.3	0.018	0.5
	GOTERM_BP_DIRECT	regulation of growth	RT		11	0.6	0.018	0.51
	GOTERM_BP_DIRECT	cytoskeleton-dependent intracellular transport	RT		6	0.3	0.019	0.51
	GOTERM_BP_DIRECT	protein ubiquitination involved in ubiquitin-dependent protein catabolic process	RT		23	1.3	0.019	0.51
	GOTERM_BP_DIRECT	adenylate cyclase-inhibiting G-protein coupled acetylcholine receptor signaling pathway	RT		4	0.2	0.019	0.51
	GOTERM_BP_DIRECT	modulation by virus of host process	RT		4	0.2	0.019	0.51
	GOTERM_BP_DIRECT	dynamin polymerization involved in mitochondrial fission	RT		4	0.2	0.019	0.51
	GOTERM_BP_DIRECT	neuromuscular process controlling balance	RT		10	0.6	0.02	0.52
	GOTERM_BP_DIRECT	cognition	RT		9	0.5	0.021	0.53
	GOTERM_BP_DIRECT	inositol phosphate metabolic process	RT		10	0.6	0.022	0.56
	GOTERM_BP_DIRECT	adenylate cyclase-inhibiting G-protein coupled receptor signaling pathway	RT		10	0.6	0.022	0.56
	GOTERM_BP_DIRECT	positive regulation of cyclic nucleotide metabolic process	RT		3	0.2	0.023	0.56
	GOTERM_BP_DIRECT	regulation of synaptic vesicle recycling	RT		3	0.2	0.023	0.56
	GOTERM_BP_DIRECT	facioacoustic ganglion development	RT		3	0.2	0.023	0.56
	GOTERM_BP_DIRECT	gonadotrophin-releasing hormone neuronal migration to the hypothalamus	RT		3	0.2	0.023	0.56
	GOTERM_BP_DIRECT	positive regulation of high voltage-gated calcium channel activity	RT		3	0.2	0.023	0.56
	GOTERM_BP_DIRECT	positive regulation of sodium ion transport	RT		6	0.3	0.023	0.57
	GOTERM_BP_DIRECT	retinal ganglion cell axon guidance	RT		6	0.3	0.023	0.57
	GOTERM_BP_DIRECT	negative regulation of JAK-STAT cascade	RT		9	0.5	0.024	0.57
	GOTERM_BP_DIRECT	positive regulation of synaptic transmission	RT		5	0.3	0.024	0.57
	GOTERM_BP_DIRECT	dendritic spine development	RT		5	0.3	0.024	0.57
	GOTERM_BP_DIRECT	regulation of nitric-oxide synthase activity	RT		7	0.4	0.025	0.59
	GOTERM_BP_DIRECT	response to ethanol	RT		17	0.9	0.025	0.58
	GOTERM_BP_DIRECT	social behavior	RT		10	0.6	0.026	0.58
	GOTERM_BP_DIRECT	cerebral cortex development	RT		11	0.6	0.026	0.59
	GOTERM_BP_DIRECT	regulation of cell communication by electrical coupling involved in cardiac conduction	RT		4	0.2	0.029	0.62
	GOTERM_BP_DIRECT	negative regulation of delayed rectifier potassium channel activity	RT		4	0.2	0.029	0.62
	GOTERM_BP_DIRECT	phospholipase C-activating G-protein coupled acetylcholine receptor signaling pathway	RT		4	0.2	0.029	0.62
	GOTERM_BP_DIRECT	synaptic vesicle docking	RT		4	0.2	0.029	0.62
	GOTERM_BP_DIRECT	negative regulation of collateral sprouting	RT		4	0.2	0.029	0.62
	GOTERM_BP_DIRECT	synaptic vesicle priming	RT		4	0.2	0.029	0.62
	GOTERM_BP_DIRECT	proline transport	RT		4	0.2	0.029	0.62
	GOTERM_BP_DIRECT	cellular response to histamine	RT		4	0.2	0.029	0.62
	GOTERM_BP_DIRECT	neurotransmitter uptake	RT		4	0.2	0.029	0.62
	GOTERM_BP_DIRECT	central nervous system projection neuron axonogenesis	RT		4	0.2	0.029	0.62
	GOTERM_BP_DIRECT	regulation of short-term neuronal synaptic plasticity	RT		5	0.3	0.031	0.65
	GOTERM_BP_DIRECT	regulation of protein kinase A signaling	RT		5	0.3	0.031	0.65
	GOTERM_BP_DIRECT	vesicle transport along microtubule	RT		5	0.3	0.031	0.65
	GOTERM_BP_DIRECT	protein phosphorylation	RT		54	3	0.031	0.65
	GOTERM_BP_DIRECT	protein dephosphorylation	RT		19	1.1	0.033	0.67
	GOTERM_BP_DIRECT	regulation of heart rate by cardiac conduction	RT		8	0.4	0.034	0.67
	GOTERM_BP_DIRECT	regulation of membrane potential	RT		13	0.7	0.035	0.68
	GOTERM_BP_DIRECT	vesicle fusion	RT		11	0.6	0.036	0.69
	GOTERM_BP_DIRECT	mitotic nuclear division	RT		32	1.8	0.038	0.71
	GOTERM_BP_DIRECT	cellular calcium ion homeostasis	RT		15	0.8	0.038	0.7
	GOTERM_BP_DIRECT	learning or memory	RT		8	0.4	0.039	0.71
	GOTERM_BP_DIRECT	positive regulation of telomerase RNA localization to Cajal body	RT		5	0.3	0.04	0.72
	GOTERM_BP_DIRECT	regulation of neurotransmitter secretion	RT		5	0.3	0.04	0.72
	GOTERM_BP_DIRECT	ventricular cardiac muscle cell action potential	RT		5	0.3	0.04	0.72
	GOTERM_BP_DIRECT	positive regulation of mRNA splicing, via spliceosome	RT		5	0.3	0.04	0.72
	GOTERM_BP_DIRECT	glutamate receptor signaling pathway	RT		5	0.3	0.04	0.72
	GOTERM_BP_DIRECT	central nervous system development	RT		18	1	0.04	0.72
	GOTERM_BP_DIRECT	regulation of macroautophagy	RT		9	0.5	0.04	0.71
	GOTERM_BP_DIRECT	membrane fusion	RT		9	0.5	0.04	0.71
	GOTERM_BP_DIRECT	membrane repolarization	RT		4	0.2	0.04	0.71
	GOTERM_BP_DIRECT	sympathetic ganglion development	RT		4	0.2	0.04	0.71
	GOTERM_BP_DIRECT	branchiomotor neuron axon guidance	RT		4	0.2	0.04	0.71
	GOTERM_BP_DIRECT	facial nerve structural organization	RT		4	0.2	0.04	0.71
	GOTERM_BP_DIRECT	regulation of protein localization	RT		10	0.6	0.041	0.71
	GOTERM_BP_DIRECT	sister chromatid cohesion	RT		16	0.9	0.042	0.72
	GOTERM_BP_DIRECT	positive regulation of nitric-oxide synthase activity	RT		6	0.3	0.042	0.72
	GOTERM_BP_DIRECT	sympathetic neuron projection guidance	RT		3	0.2	0.043	0.72
	GOTERM_BP_DIRECT	semaphorin-plexin signaling pathway involved in neuron projection guidance	RT		3	0.2	0.043	0.72
	GOTERM_BP_DIRECT	serine phosphorylation of STAT3 protein	RT		3	0.2	0.043	0.72
	GOTERM_BP_DIRECT	ventral trunk neural crest cell migration	RT		3	0.2	0.043	0.72
	GOTERM_BP_DIRECT	excitatory synapse assembly	RT		3	0.2	0.043	0.72
	GOTERM_BP_DIRECT	negative regulation of action potential	RT		3	0.2	0.043	0.72
	GOTERM_BP_DIRECT	sympathetic neuron projection extension	RT		3	0.2	0.043	0.72
	GOTERM_BP_DIRECT	synaptic transmission, cholinergic	RT		8	0.4	0.044	0.73
	GOTERM_BP_DIRECT	adherens junction organization	RT		8	0.4	0.044	0.73
	GOTERM_BP_DIRECT	cellular response to hormone stimulus	RT		9	0.5	0.045	0.74
	GOTERM_BP_DIRECT	cell-cell adhesion	RT		34	1.9	0.045	0.74
	GOTERM_BP_DIRECT	Ras protein signal transduction	RT		12	0.7	0.047	0.75
	GOTERM_BP_DIRECT	positive regulation of peptidyl-serine phosphorylation	RT		12	0.7	0.047	0.75
	GOTERM_BP_DIRECT	spinal cord development	RT		7	0.4	0.048	0.75
	GOTERM_BP_DIRECT	regulation of alpha-amino-3-hydroxy-5-methyl-4-isoxazole propionate selective glutamate receptor activity	RT		5	0.3	0.049	0.76
	GOTERM_BP_DIRECT	regulation of microtubule cytoskeleton organization	RT		5	0.3	0.049	0.76
	GOTERM_BP_DIRECT	regulation of neuronal synaptic plasticity	RT		5	0.3	0.049	0.76
	GOTERM_BP_DIRECT	regulation of synaptic transmission, glutamatergic	RT		6	0.3	0.05	0.76
	GOTERM_BP_DIRECT	response to morphine	RT		6	0.3	0.05	0.76
	GOTERM_BP_DIRECT	microtubule organizing center organization	RT		4	0.2	0.054	0.79
	GOTERM_BP_DIRECT	sequestering of actin monomers	RT		4	0.2	0.054	0.79
	GOTERM_BP_DIRECT	axon development	RT		4	0.2	0.054	0.79
	GOTERM_BP_DIRECT	neural precursor cell proliferation	RT		4	0.2	0.054	0.79
	GOTERM_BP_DIRECT	DNA unwinding involved in DNA replication	RT		4	0.2	0.054	0.79
	GOTERM_BP_DIRECT	regulation of dendritic spine morphogenesis	RT		4	0.2	0.054	0.79
	GOTERM_BP_DIRECT	cerebral cortex neuron differentiation	RT		4	0.2	0.054	0.79
	GOTERM_BP_DIRECT	vesicle-mediated transport	RT		21	1.2	0.054	0.78
	GOTERM_BP_DIRECT	response to amphetamine	RT		7	0.4	0.055	0.79
	GOTERM_BP_DIRECT	positive regulation of protein kinase activity	RT		9	0.5	0.056	0.79
	GOTERM_BP_DIRECT	cellular response to starvation	RT		9	0.5	0.056	0.79
	GOTERM_BP_DIRECT	protein K48-linked ubiquitination	RT		9	0.5	0.056	0.79
	GOTERM_BP_DIRECT	peptidyl-tyrosine phosphorylation	RT		21	1.2	0.057	0.8
	GOTERM_BP_DIRECT	protein autophosphorylation	RT		23	1.3	0.058	0.8
	GOTERM_BP_DIRECT	cochlea development	RT		6	0.3	0.059	0.8
	GOTERM_BP_DIRECT	phosphatidylinositol dephosphorylation	RT		6	0.3	0.059	0.8
	GOTERM_BP_DIRECT	regulation of calcium ion transport	RT		6	0.3	0.059	0.8
	GOTERM_BP_DIRECT	peptidyl-tyrosine dephosphorylation	RT		15	0.8	0.059	0.8
	GOTERM_BP_DIRECT	mRNA splice site selection	RT		5	0.3	0.06	0.81
	GOTERM_BP_DIRECT	negative regulation of protein complex assembly	RT		5	0.3	0.06	0.81
	GOTERM_BP_DIRECT	retrograde vesicle-mediated transport, Golgi to ER	RT		13	0.7	0.062	0.81
	GOTERM_BP_DIRECT	positive regulation of telomere maintenance via telomerase	RT		7	0.4	0.063	0.81
	GOTERM_BP_DIRECT	DNA replication initiation	RT		7	0.4	0.063	0.81
	GOTERM_BP_DIRECT	regulation of cytosolic calcium ion concentration	RT		7	0.4	0.063	0.81
	GOTERM_BP_DIRECT	response to nutrient	RT		12	0.7	0.066	0.83
	GOTERM_BP_DIRECT	calcium ion import across plasma membrane	RT		3	0.2	0.067	0.83
	GOTERM_BP_DIRECT	NMDA glutamate receptor clustering	RT		3	0.2	0.067	0.83
	GOTERM_BP_DIRECT	positive regulation of long-term neuronal synaptic plasticity	RT		3	0.2	0.067	0.83
	GOTERM_BP_DIRECT	radial glia guided migration of Purkinje cell	RT		3	0.2	0.067	0.83
	GOTERM_BP_DIRECT	trigeminal ganglion development	RT		3	0.2	0.067	0.83
	GOTERM_BP_DIRECT	trigeminal nerve structural organization	RT		3	0.2	0.067	0.83
	GOTERM_BP_DIRECT	positive regulation of cyclic-nucleotide phosphodiesterase activity	RT		3	0.2	0.067	0.83
	GOTERM_BP_DIRECT	anterior commissure morphogenesis	RT		3	0.2	0.067	0.83
	GOTERM_BP_DIRECT	neural crest cell migration involved in autonomic nervous system development	RT		3	0.2	0.067	0.83
	GOTERM_BP_DIRECT	protein import into mitochondrial outer membrane	RT		3	0.2	0.067	0.83
	GOTERM_BP_DIRECT	positive regulation of meiotic nuclear division	RT		3	0.2	0.067	0.83
	GOTERM_BP_DIRECT	regulation of cAMP-mediated signaling	RT		3	0.2	0.067	0.83
	GOTERM_BP_DIRECT	negative regulation of synapse assembly	RT		3	0.2	0.067	0.83
	GOTERM_BP_DIRECT	positive regulation of synaptic plasticity	RT		3	0.2	0.067	0.83
	GOTERM_BP_DIRECT	regulation of synaptic vesicle priming	RT		3	0.2	0.067	0.83
	GOTERM_BP_DIRECT	dichotomous subdivision of terminal units involved in salivary gland branching	RT		3	0.2	0.067	0.83
	GOTERM_BP_DIRECT	protein localization to basolateral plasma membrane	RT		3	0.2	0.067	0.83
	GOTERM_BP_DIRECT	sprouting angiogenesis	RT		6	0.3	0.068	0.84
	GOTERM_BP_DIRECT	regulation of circadian rhythm	RT		9	0.5	0.069	0.84
	GOTERM_BP_DIRECT	GDP metabolic process	RT		4	0.2	0.069	0.84
	GOTERM_BP_DIRECT	positive regulation of long-term synaptic potentiation	RT		4	0.2	0.069	0.84
	GOTERM_BP_DIRECT	negative regulation of axon extension	RT		4	0.2	0.069	0.84
	GOTERM_BP_DIRECT	regulation of release of sequestered calcium ion into cytosol	RT		4	0.2	0.069	0.84
	GOTERM_BP_DIRECT	semaphorin-plexin signaling pathway	RT		7	0.4	0.071	0.84
	GOTERM_BP_DIRECT	regulation of heart rate	RT		7	0.4	0.071	0.84
	GOTERM_BP_DIRECT	positive regulation of canonical Wnt signaling pathway	RT		17	0.9	0.071	0.84
	GOTERM_BP_DIRECT	regulation of release of sequestered calcium ion into cytosol by sarcoplasmic reticulum	RT		5	0.3	0.072	0.84
	GOTERM_BP_DIRECT	smooth muscle contraction	RT		5	0.3	0.072	0.84
	GOTERM_BP_DIRECT	innervation	RT		5	0.3	0.072	0.84
	GOTERM_BP_DIRECT	G1/S transition of mitotic cell cycle	RT		15	0.8	0.073	0.84
	GOTERM_BP_DIRECT	chloride transmembrane transport	RT		14	0.8	0.073	0.84
	GOTERM_BP_DIRECT	potassium ion transmembrane transport	RT		17	0.9	0.076	0.85
	GOTERM_BP_DIRECT	negative regulation of axon extension involved in axon guidance	RT		6	0.3	0.079	0.86
	GOTERM_BP_DIRECT	neurotransmitter transport	RT		6	0.3	0.079	0.86
	GOTERM_BP_DIRECT	anterograde axonal transport	RT		6	0.3	0.079	0.86
	GOTERM_BP_DIRECT	activation of protein kinase B activity	RT		6	0.3	0.079	0.86
	GOTERM_BP_DIRECT	long-chain fatty-acyl-CoA biosynthetic process	RT		8	0.4	0.079	0.86
	GOTERM_BP_DIRECT	negative regulation of signal transduction	RT		7	0.4	0.08	0.86
	GOTERM_BP_DIRECT	protein transport	RT		45	2.5	0.081	0.87
	GOTERM_BP_DIRECT	mRNA processing	RT		23	1.3	0.082	0.87
	GOTERM_BP_DIRECT	neuron differentiation	RT		14	0.8	0.083	0.87
	GOTERM_BP_DIRECT	regulation of neuron projection development	RT		5	0.3	0.085	0.87
	GOTERM_BP_DIRECT	positive regulation of synaptic transmission, glutamatergic	RT		5	0.3	0.085	0.87
	GOTERM_BP_DIRECT	regulation of cardiac muscle contraction by regulation of the release of sequestered calcium ion	RT		5	0.3	0.085	0.87
	GOTERM_BP_DIRECT	negative regulation of microtubule depolymerization	RT		5	0.3	0.085	0.87
	GOTERM_BP_DIRECT	mitochondrial fission	RT		5	0.3	0.085	0.87
	GOTERM_BP_DIRECT	protein folding	RT		23	1.3	0.086	0.88
	GOTERM_BP_DIRECT	semaphorin-plexin signaling pathway involved in axon guidance	RT		4	0.2	0.086	0.88
	GOTERM_BP_DIRECT	calcium ion regulated exocytosis	RT		4	0.2	0.086	0.88
	GOTERM_BP_DIRECT	negative regulation of ryanodine-sensitive calcium-release channel activity	RT		4	0.2	0.086	0.88
	GOTERM_BP_DIRECT	rRNA transcription	RT		4	0.2	0.086	0.88
	GOTERM_BP_DIRECT	histone mRNA metabolic process	RT		4	0.2	0.086	0.88
	GOTERM_BP_DIRECT	Roundabout signaling pathway	RT		4	0.2	0.086	0.88
	GOTERM_BP_DIRECT	positive regulation of neuron apoptotic process	RT		8	0.4	0.087	0.88
	GOTERM_BP_DIRECT	transport	RT		40	2.2	0.09	0.88
	GOTERM_BP_DIRECT	protein localization	RT		10	0.6	0.094	0.89
	GOTERM_BP_DIRECT	RNA processing	RT		14	0.8	0.094	0.89
	GOTERM_BP_DIRECT	ubiquitin-dependent protein catabolic process	RT		23	1.3	0.094	0.89
	GOTERM_BP_DIRECT	positive regulation of mRNA 3'-end processing	RT		3	0.2	0.095	0.89
	GOTERM_BP_DIRECT	response to L-glutamate	RT		3	0.2	0.095	0.89
	GOTERM_BP_DIRECT	SA node cell action potential	RT		3	0.2	0.095	0.89
	GOTERM_BP_DIRECT	locomotion involved in locomotory behavior	RT		3	0.2	0.095	0.89
	GOTERM_BP_DIRECT	positive regulation of potassium ion transmembrane transporter activity	RT		3	0.2	0.095	0.89
	GOTERM_BP_DIRECT	ventral spinal cord development	RT		3	0.2	0.095	0.89
	GOTERM_BP_DIRECT	regulation of protein kinase C signaling	RT		3	0.2	0.095	0.89
	GOTERM_BP_DIRECT	mRNA 5'-splice site recognition	RT		3	0.2	0.095	0.89
	GOTERM_BP_DIRECT	embryonic body morphogenesis	RT		3	0.2	0.095	0.89
	GOTERM_BP_DIRECT	Golgi vesicle budding	RT		3	0.2	0.095	0.89
	GOTERM_BP_DIRECT	postsynaptic density protein 95 clustering	RT		3	0.2	0.095	0.89
	GOTERM_BP_DIRECT	conditioned taste aversion	RT		3	0.2	0.095	0.89
	GOTERM_BP_DIRECT	positive regulation of protein localization to synapse	RT		3	0.2	0.095	0.89
	GOTERM_BP_DIRECT	regulation of protein stability	RT		11	0.6	0.095	0.89
	GOTERM_BP_DIRECT	transmission of nerve impulse	RT		5	0.3	0.099	0.9
	GOTERM_BP_DIRECT	regulation of translational initiation	RT		7	0.4	0.1	0.9
	GOTERM_BP_DIRECT	DNA damage response, detection of DNA damage	RT		7	0.4	0.1	0.9
	GOTERM_BP_DIRECT	toxin transport	RT		7	0.4	0.1	0.9
