# Supplementary material for: Identification of the Molecular Events Involved in the Development of Prefrontal Cortex Through the Analysis of RNA-Seq Data From BrainSpan
Source: ASN Neuro. 2019 Jun 18;11:1759091419854627. doi: 10.1177/1759091419854627 (PMC6582306; doi:10.1177/1759091419854627)
Supplement: Supplemental Material6 - Supplemental material for Identification of the Molecular Events Involved in the Development of Prefrontal Cortex Through the Analysis of RNA-Seq Data From BrainSpan [file Supplemental_Material6.zip › HIP/5/HIP-DEG-5.csv]

id	name	gene-id	gene-symbol	gene-name	entrez-id	chromosome	start-position	end-position	p	fold-change
1101802	ENSG00000180828	27064	BHLHE22	basic helix-loop-helix family, member e22	27319	8	n/a	n/a	n/a	40.019
1093683	ENSG00000133636	4891	NTS	neurotensin	4922	12	n/a	n/a	n/a	34.362
1100077	ENSG00000171617	8441	ENC1	ectodermal-neural cortex 1 (with BTB-like domain)	8507	5	n/a	n/a	n/a	22.831
1096729	ENSG00000154645	79951	CHODL	chondrolectin	140578	21	n/a	n/a	n/a	16.421
1097837	ENSG00000162992	4734	NEUROD1	neurogenic differentiation 1	4760	2	n/a	n/a	n/a	15.659
1093584	ENSG00000132872	6820	SYT4	synaptotagmin IV	6860	18	n/a	n/a	n/a	15.568
1098341	ENSG00000164600	40610	NEUROD6	neurogenic differentiation 6	63974	7	n/a	n/a	n/a	15.151
1089807	ENSG00000104435	10917	STMN2	stathmin-like 2	11075	8	n/a	n/a	n/a	14.612
1088168	ENSG00000075223	10365	SEMA3C	sema domain, immunoglobulin domain (Ig), short basic domain, secreted, (semaphorin) 3C	10512	7	n/a	n/a	n/a	12.333
1103054	ENSG00000186297	2542	GABRA5	gamma-aminobutyric acid (GABA) A receptor, alpha 5	2558	15	n/a	n/a	n/a	11.428
1099413	ENSG00000168824	26810	NSG1	Neuron-specific protein family member 1	27065	4	n/a	n/a	n/a	11.392
1089683	ENSG00000103316	1417	CRYM	crystallin, mu	1428	16	n/a	n/a	n/a	10.724
1100171	ENSG00000172020	2580	GAP43	growth associated protein 43	2596	3	n/a	n/a	n/a	10.595
1095600	ENSG00000145242	2029	EPHA5	EPH receptor A5	2044	4	n/a	n/a	n/a	10.447
1096622	ENSG00000153820	56110	SPHKAP	SPHK1 interactor, AKAP domain containing	80309	2	n/a	n/a	n/a	10.405
1105625	ENSG00000206052	85633	DOK6	docking protein 6	220164	18	n/a	n/a	n/a	10.323
1096726	ENSG00000154639	1514	CXADR	coxsackie virus and adenovirus receptor	1525	21	n/a	n/a	n/a	10.14
1091067	ENSG00000113327	2550	GABRG2	gamma-aminobutyric acid (GABA) A receptor, gamma 2	2566	5	n/a	n/a	n/a	10.108
1103903	ENSG00000196353	79458	CPNE4	copine IV	131034	3	n/a	n/a	n/a	9.715
279858733	ENSG00000231764	0	DLX6-AS1	DLX6 antisense RNA 1 (non-protein coding)	0	7	n/a	n/a	n/a	9.633
1097186	ENSG00000158560	1768	DYNC1I1	dynein, cytoplasmic 1, intermediate chain 1	1780	7	n/a	n/a	n/a	9.605
1090276	ENSG00000107105	1978	ELAVL2	ELAV (embryonic lethal, abnormal vision, Drosophila)-like 2 (Hu antigen B)	1993	9	n/a	n/a	n/a	9.526
1096650	ENSG00000154027	26037	AK5	adenylate kinase 5	26289	1	n/a	n/a	n/a	9.377
1093083	ENSG00000129682	2243	FGF13	fibroblast growth factor 13	2258	X	n/a	n/a	n/a	9.27
1088254	ENSG00000077279	1629	DCX	doublecortin	1641	X	n/a	n/a	n/a	9.178
279750548	ENSG00000220418	0	RP1-131H7.2	RP1-131H7.2	0	6	n/a	n/a	n/a	9.055
1097135	ENSG00000158164	10855	TMSB15A	thymosin beta 15a	11013	X	n/a	n/a	n/a	8.968
1103261	ENSG00000187164	36971	KIAA1598	KIAA1598	57698	10	n/a	n/a	n/a	8.669
1096061	ENSG00000148798	8995	INA	internexin neuronal intermediate filament protein, alpha	9118	10	n/a	n/a	n/a	8.583
1092010	ENSG00000120875	1834	DUSP4	dual specificity phosphatase 4	1846	8	n/a	n/a	n/a	8.495
1094333	ENSG00000137142	110241	IGFBPL1	insulin-like growth factor binding protein-like 1	347252	9	n/a	n/a	n/a	8.49
1090564	ENSG00000109466	11114	KLHL2	kelch-like 2, Mayven (Drosophila)	11275	4	n/a	n/a	n/a	8.465
280037494	ENSG00000251349	0	C9orf30-TMEFF1	C9orf30-TMEFF1 readthrough	0	9	n/a	n/a	n/a	8.405
1095937	ENSG00000147676	0	MAL2	mal, T-cell differentiation protein 2 (gene/pseudogene)	0	8	n/a	n/a	n/a	8.352
1089837	ENSG00000104725	0	NEFL	neurofilament, light polypeptide	0	8	n/a	n/a	n/a	8.35
279937843	ENSG00000239174	0	AC092143.1	AC092143.1	0	16	n/a	n/a	n/a	8.322
1087258	ENSG00000019505	36859	SYT13	synaptotagmin XIII	57586	11	n/a	n/a	n/a	8.316
1105826	ENSG00000213190	10804	MLLT11	myeloid/lymphoid or mixed-lineage leukemia (trithorax homolog, Drosophila); translocated to, 11	10962	1	n/a	n/a	n/a	8.192
1091426	ENSG00000116106	2028	EPHA4	EPH receptor A4	2043	2	n/a	n/a	n/a	7.831
280125486	ENSG00000259007	0	RP11-463J10.3	RP11-463J10.3	0	14	n/a	n/a	n/a	7.806
1109003	ENSG00000241697	8511	TMEFF1	transmembrane protein with EGF-like and two follistatin-like domains 1	8577	9	n/a	n/a	n/a	7.794
1091784	ENSG00000119283	133890	TRIM67	tripartite motif containing 67	440730	1	n/a	n/a	n/a	7.762
1091492	ENSG00000116675	9685	DNAJC6	DnaJ (Hsp40) homolog, subfamily C, member 6	9829	1	n/a	n/a	n/a	7.752
1102888	ENSG00000185668	5421	POU3F1	POU class 3 homeobox 1	5453	1	n/a	n/a	n/a	7.726
1100056	ENSG00000171532	4735	NEUROD2	neurogenic differentiation 2	4761	17	n/a	n/a	n/a	7.72
280094821	ENSG00000256326	0	RP11-467L13.3	RP11-467L13.3	0	12	n/a	n/a	n/a	7.717
1088241	ENSG00000077080	30893	ACTL6B	actin-like 6B	51412	7	n/a	n/a	n/a	7.704
1091286	ENSG00000115252	5104	PDE1A	phosphodiesterase 1A, calmodulin-dependent	5136	2	n/a	n/a	n/a	7.672
1100838	ENSG00000175352	35954	NRIP3	nuclear receptor interacting protein 3	56675	11	n/a	n/a	n/a	7.511
1095763	ENSG00000146374	59060	RSPO3	R-spondin 3	84870	6	n/a	n/a	n/a	7.458
1093604	ENSG00000132975	2818	GPR12	G protein-coupled receptor 12	2835	13	n/a	n/a	n/a	7.421
1091710	ENSG00000118432	1259	CNR1	cannabinoid receptor 1 (brain)	1268	6	n/a	n/a	n/a	7.367
1089373	ENSG00000101292	79318	PROKR2	prokineticin receptor 2	128674	20	n/a	n/a	n/a	7.338
1089835	ENSG00000104722	4715	NEFM	neurofilament, medium polypeptide	4741	8	n/a	n/a	n/a	7.302
1090691	ENSG00000110675	152634	ELMOD1	ELMO/CED-12 domain containing 1	643923	11	n/a	n/a	n/a	7.205
1103100	ENSG00000186469	33622	GNG2	guanine nucleotide binding protein (G protein), gamma 2	54331	14	n/a	n/a	n/a	7.16
279800531	ENSG00000226532	0	RP5-1052M9.1	RP5-1052M9.1	0	X	n/a	n/a	n/a	7.158
1095702	ENSG00000145934	36724	ODZ2	odz, odd Oz/ten-m homolog 2 (Drosophila)	57451	5	n/a	n/a	n/a	7.154
1086992	ENSG00000006128	6823	TAC1	tachykinin, precursor 1	6863	7	n/a	n/a	n/a	7.118
1093749	ENSG00000134121	10594	CHL1	cell adhesion molecule with homology to L1CAM (close homolog of L1)	10752	3	n/a	n/a	n/a	7.1
280080656	ENSG00000255082	157129353	RP11-657K20.2	RP11-657K20.2	100873989	11	n/a	n/a	n/a	7.059
1099705	ENSG00000170091	31097	HMP19	Neuron-specific protein family member 2	51617	5	n/a	n/a	n/a	7.037
1098546	ENSG00000165434	93883	PGM2L1	phosphoglucomutase 2-like 1	283209	11	n/a	n/a	n/a	6.892
1098278	ENSG00000164326	9463	CARTPT	CART prepropeptide	9607	5	n/a	n/a	n/a	6.855
1099974	ENSG00000171208	57511	NETO2	neuropilin (NRP) and tolloid (TLL)-like 2	81831	16	n/a	n/a	n/a	6.836
1093538	ENSG00000132639	6576	SNAP25	synaptosomal-associated protein, 25kDa	6616	20	n/a	n/a	n/a	6.825
1099923	ENSG00000171033	5537	PKIA	protein kinase (cAMP-dependent, catalytic) inhibitor alpha	5569	8	n/a	n/a	n/a	6.814
1091872	ENSG00000119888	4047	EPCAM	epithelial cell adhesion molecule	4072	2	n/a	n/a	n/a	6.814
1102609	ENSG00000184515	109874	BEX5	brain expressed, X-linked 5	340542	X	n/a	n/a	n/a	6.789
1100798	ENSG00000175175	22599	PPM1E	protein phosphatase, Mg2+/Mn2+ dependent, 1E	22843	17	n/a	n/a	n/a	6.757
1090921	ENSG00000112232	83700	KHDRBS2	KH domain containing, RNA binding, signal transduction associated 2	202559	6	n/a	n/a	n/a	6.685
1096340	ENSG00000151490	5768	PTPRO	protein tyrosine phosphatase, receptor type, O	5800	12	n/a	n/a	n/a	6.629
1101114	ENSG00000176887	6624	SOX11	SRY (sex determining region Y)-box 11	6664	2	n/a	n/a	n/a	6.616
1097042	ENSG00000157404	3790	KIT	v-kit Hardy-Zuckerman 4 feline sarcoma viral oncogene homolog	3815	4	n/a	n/a	n/a	6.612
1099674	ENSG00000169946	23169	ZFPM2	zinc finger protein, multitype 2	23414	8	n/a	n/a	n/a	6.57
280059868	ENSG00000253668	0	RP11-463C14.1	RP11-463C14.1	0	8	n/a	n/a	n/a	6.569
1091023	ENSG00000112972	3137	HMGCS1	3-hydroxy-3-methylglutaryl-CoA synthase 1 (soluble)	3157	5	n/a	n/a	n/a	6.543
279967198	ENSG00000242557	0	RP11-316M1.11	RP11-316M1.11	0	1	n/a	n/a	n/a	6.528
1106532	ENSG00000221890	23222	NPTXR	neuronal pentraxin receptor	23467	22	n/a	n/a	n/a	6.518
1104545	ENSG00000198211	10234	TUBB3	tubulin, beta 3 class III	10381	16	n/a	n/a	n/a	6.465
1101765	ENSG00000180616	6712	SSTR2	somatostatin receptor 2	6752	17	n/a	n/a	n/a	6.439
1091809	ENSG00000119508	7965	NR4A3	nuclear receptor subfamily 4, group A, member 3	8013	9	n/a	n/a	n/a	6.433
1093963	ENSG00000135333	2030	EPHA7	EPH receptor A7	2045	6	n/a	n/a	n/a	6.394
1098183	ENSG00000164076	54852	CAMKV	CaM kinase-like vesicle-associated	79012	3	n/a	n/a	n/a	6.385
1104707	ENSG00000198729	57388	PPP1R14C	protein phosphatase 1, regulatory (inhibitor) subunit 14C	81706	6	n/a	n/a	n/a	6.364
1086952	ENSG00000005249	5545	PRKAR2B	protein kinase, cAMP-dependent, regulatory, type II, beta	5577	7	n/a	n/a	n/a	6.35
1090159	ENSG00000106236	4854	NPTX2	neuronal pentraxin II	4885	7	n/a	n/a	n/a	6.31
1103786	ENSG00000189367	9585	KIAA0408	KIAA0408	9729	6	n/a	n/a	n/a	6.309
279663146	ENSG00000201098	6052	RNY1	RNA, Ro-associated Y1	6084	7	n/a	n/a	n/a	6.29
1094309	ENSG00000136999	4825	NOV	nephroblastoma overexpressed gene	4856	8	n/a	n/a	n/a	6.281
1091644	ENSG00000117632	3900	STMN1	stathmin 1	3925	1	n/a	n/a	n/a	6.274
1102471	ENSG00000183908	85535	LRRC55	leucine rich repeat containing 55	219527	11	n/a	n/a	n/a	6.264
1098995	ENSG00000167178	36884	ISLR2	immunoglobulin superfamily containing leucine-rich repeat 2	57611	15	n/a	n/a	n/a	6.24
1101402	ENSG00000178394	3330	HTR1A	5-hydroxytryptamine (serotonin) receptor 1A	3350	5	n/a	n/a	n/a	6.214
279920961	ENSG00000237341	0	SYP-AS1	SYP antisense RNA 1 (non-protein coding)	0	X	n/a	n/a	n/a	6.19
1098758	ENSG00000166250	55630	CLMP	CXADR-like membrane protein	79827	11	n/a	n/a	n/a	6.172
1089482	ENSG00000101958	2725	GLRA2	glycine receptor, alpha 2	2742	X	n/a	n/a	n/a	6.157
280124391	ENSG00000258947	10234	RP11-566K11.2	Melanocyte-stimulating hormone receptor	10381	16	n/a	n/a	n/a	6.149
279869170	ENSG00000232675	0	RP4-718D20.3	RP4-718D20.3	0	20	n/a	n/a	n/a	6.147
1103098	ENSG00000186462	4648	NAP1L2	nucleosome assembly protein 1-like 2	4674	X	n/a	n/a	n/a	6.146
1091705	ENSG00000118402	6745	ELOVL4	ELOVL fatty acid elongase 4	6785	6	n/a	n/a	n/a	6.109
1103586	ENSG00000188580	81181	NKAIN2	Na+/K+ transporting ATPase interacting 2	154215	6	n/a	n/a	n/a	6.107
1099450	ENSG00000168959	2898	GRM5	glutamate receptor, metabotropic 5	2915	11	n/a	n/a	n/a	6.077
1094919	ENSG00000140557	8077	ST8SIA2	ST8 alpha-N-acetyl-neuraminide alpha-2,8-sialyltransferase 2	8128	15	n/a	n/a	n/a	6.054
1087891	ENSG00000067715	6817	SYT1	synaptotagmin I	6857	12	n/a	n/a	n/a	5.989
1097998	ENSG00000163536	5242	SERPINI1	serpin peptidase inhibitor, clade I (neuroserpin), member 1	5274	3	n/a	n/a	n/a	5.98
1092904	ENSG00000128250	5956	RFPL1	ret finger protein-like 1	5988	22	n/a	n/a	n/a	5.97
1091042	ENSG00000113161	3136	HMGCR	3-hydroxy-3-methylglutaryl-CoA reductase	3156	5	n/a	n/a	n/a	5.966
279725262	ENSG00000213877	0	CFL1P7	cofilin 1 (non-muscle) pseudogene 7	0	3	n/a	n/a	n/a	5.961
279658302	ENSG00000199645	0	U6	U6 spliceosomal RNA	0	5	n/a	n/a	n/a	5.926
1099693	ENSG00000170027	7489	YWHAG	tyrosine 3-monooxygenase/tryptophan 5-monooxygenase activation protein, gamma polypeptide	7532	7	n/a	n/a	n/a	5.907
1091637	ENSG00000117600	9746	RP4-788L13.1	Lipid phosphate phosphatase-related protein type 4	9890	1	n/a	n/a	n/a	5.858
1098498	ENSG00000165194	36799	PCDH19	protocadherin 19	57526	X	n/a	n/a	n/a	5.81
1098685	ENSG00000165985	123649	C1QL3	complement component 1, q subcomponent-like 3	389941	10	n/a	n/a	n/a	5.778
280025378	ENSG00000250366	157122977	RP11-185P18.1	RP11-185P18.1	100507043	14	n/a	n/a	n/a	5.742
1098749	ENSG00000166206	2546	GABRB3	gamma-aminobutyric acid (GABA) A receptor, beta 3	2562	15	n/a	n/a	n/a	5.698
1096690	ENSG00000154277	7302	UCHL1	ubiquitin carboxyl-terminal esterase L1 (ubiquitin thiolesterase)	7345	4	n/a	n/a	n/a	5.686
1091562	ENSG00000117069	57529	ST6GALNAC5	ST6 (alpha-N-acetyl-neuraminyl-2,3-beta-galactosyl-1,3)-N-acetylgalactosaminide alpha-2,6-sialyltransferase 5	81849	1	n/a	n/a	n/a	5.679
280071565	ENSG00000254497	0	CTD-2560E9.5	CTD-2560E9.5	0	11	n/a	n/a	n/a	5.637
1093592	ENSG00000132932	31241	ATP8A2	ATPase, aminophospholipid transporter, class I, type 8A, member 2	51761	13	n/a	n/a	n/a	5.621
1096999	ENSG00000157064	22812	NMNAT2	nicotinamide nucleotide adenylyltransferase 2	23057	1	n/a	n/a	n/a	5.618
1088045	ENSG00000072041	34406	SLC6A15	solute carrier family 6 (neutral amino acid transporter), member 15	55117	12	n/a	n/a	n/a	5.615
1092798	ENSG00000127152	41443	BCL11B	B-cell CLL/lymphoma 11B (zinc finger protein)	64919	14	n/a	n/a	n/a	5.61
1100223	ENSG00000172260	90401	NEGR1	neuronal growth regulator 1	257194	1	n/a	n/a	n/a	5.608
1090324	ENSG00000107643	5567	MAPK8	mitogen-activated protein kinase 8	5599	10	n/a	n/a	n/a	5.59
280084810	ENSG00000255330	0	RP3-403A15.5	RP3-403A15.5	0	6	n/a	n/a	n/a	5.554
1100667	ENSG00000174460	81765	ZCCHC12	zinc finger, CCHC domain containing 12	170261	X	n/a	n/a	n/a	5.547
1100372	ENSG00000172915	26705	NBEA	neurobeachin	26960	13	n/a	n/a	n/a	5.532
1089763	ENSG00000104140	82368	RHOV	ras homolog gene family, member V	171177	15	n/a	n/a	n/a	5.525
1099078	ENSG00000167552	7800	TUBA1A	tubulin, alpha 1a	7846	12	n/a	n/a	n/a	5.519
280069152	ENSG00000254317	0	RP11-473O4.5	RP11-473O4.5	0	8	n/a	n/a	n/a	5.502
1106058	ENSG00000214338	122201	C6orf174	chromosome 6 open reading frame 174	387104	6	n/a	n/a	n/a	5.499
1103291	ENSG00000187323	1618	DCC	deleted in colorectal carcinoma	1630	18	n/a	n/a	n/a	5.49
1091870	ENSG00000119866	32815	BCL11A	B-cell CLL/lymphoma 11A (zinc finger protein)	53335	2	n/a	n/a	n/a	5.459
1087912	ENSG00000068366	2167	ACSL4	acyl-CoA synthetase long-chain family member 4	2182	X	n/a	n/a	n/a	5.455
1098246	ENSG00000164221	81147	CCDC112	coiled-coil domain containing 112	153733	5	n/a	n/a	n/a	5.451
279904499	ENSG00000235837	0	AC073333.8	AC073333.8	0	7	n/a	n/a	n/a	5.418
1099527	ENSG00000169282	7835	KCNAB1	potassium voltage-gated channel, shaker-related subfamily, beta member 1	7881	3	n/a	n/a	n/a	5.415
1096482	ENSG00000152503	34810	TRIM36	tripartite motif containing 36	55521	5	n/a	n/a	n/a	5.402
1098453	ENSG00000165023	34058	DIRAS2	DIRAS family, GTP-binding RAS-like 2	54769	9	n/a	n/a	n/a	5.401
280116447	ENSG00000258486	5997	RN7SL1	RNA, 7SL, cytoplasmic 1	6029	14	n/a	n/a	n/a	5.394
1098683	ENSG00000165973	4719	NELL1	NEL-like 1 (chicken)	4745	11	n/a	n/a	n/a	5.388
280102272	ENSG00000257151	0	RP11-701H24.2	RP11-701H24.2	0	15	n/a	n/a	n/a	5.372
1101584	ENSG00000179456	10325	ZNF238	zinc finger protein 238	10472	1	n/a	n/a	n/a	5.371
1088704	ENSG00000089199	1106	CHGB	chromogranin B (secretogranin 1)	1114	20	n/a	n/a	n/a	5.358
1092309	ENSG00000123570	30691	RAB9B	RAB9B, member RAS oncogene family	51209	X	n/a	n/a	n/a	5.351
1101247	ENSG00000177511	30528	ST8SIA3	ST8 alpha-N-acetyl-neuraminide alpha-2,8-sialyltransferase 3	51046	18	n/a	n/a	n/a	5.335
1090209	ENSG00000106537	26820	TSPAN13	tetraspanin 13	27075	7	n/a	n/a	n/a	5.331
1093389	ENSG00000131711	4106	MAP1B	microtubule-associated protein 1B	4131	5	n/a	n/a	n/a	5.321
1107902	ENSG00000231824	151158	C18orf42	chromosome 18 open reading frame 42	642597	18	n/a	n/a	n/a	5.302
1097960	ENSG00000163449	60208	TMEM169	transmembrane protein 169	92691	2	n/a	n/a	n/a	5.301
1097046	ENSG00000157445	35088	CACNA2D3	calcium channel, voltage-dependent, alpha 2/delta subunit 3	55799	3	n/a	n/a	n/a	5.296
279795715	ENSG00000226102	0	SEPT7P3	septin 7 pseudogene 3	0	7	n/a	n/a	n/a	5.282
1096517	ENSG00000152784	36257	PRDM8	PR domain containing 8	56978	4	n/a	n/a	n/a	5.258
1089786	ENSG00000104327	789	CALB1	calbindin 1, 28kDa	793	8	n/a	n/a	n/a	5.254
1104807	ENSG00000198910	3872	L1CAM	L1 cell adhesion molecule	3897	X	n/a	n/a	n/a	5.251
1103743	ENSG00000189159	30637	HN1	hematological and neurological expressed 1	51155	17	n/a	n/a	n/a	5.233
1087811	ENSG00000065609	9748	SNAP91	synaptosomal-associated protein, 91kDa homolog (mouse)	9892	6	n/a	n/a	n/a	5.23
1092784	ENSG00000126950	37777	TMEM35	transmembrane protein 35	59353	X	n/a	n/a	n/a	5.212
1087350	ENSG00000029993	3129	HMGB3	high mobility group box 3	3149	X	n/a	n/a	n/a	5.21
1089991	ENSG00000105409	475	ATP1A3	ATPase, Na+/K+ transporting, alpha 3 polypeptide	478	19	n/a	n/a	n/a	5.199
1088082	ENSG00000072832	1391	CRMP1	collapsin response mediator protein 1	1400	4	n/a	n/a	n/a	5.199
1090141	ENSG00000106069	1116	CHN2	chimerin (chimaerin) 2	1124	7	n/a	n/a	n/a	5.166
1088513	ENSG00000084731	3772	KIF3C	kinesin family member 3C	3797	2	n/a	n/a	n/a	5.156
1098714	ENSG00000166111	34819	SVOP	SV2 related protein homolog (rat)	55530	12	n/a	n/a	n/a	5.146
1096464	ENSG00000152413	9319	HOMER1	homer homolog 1 (Drosophila)	9456	5	n/a	n/a	n/a	5.129
1096819	ENSG00000155511	2873	GRIA1	glutamate receptor, ionotropic, AMPA 1	2890	5	n/a	n/a	n/a	5.11
1097697	ENSG00000162490	119528	C1orf187	chromosome 1 open reading frame 187	374946	1	n/a	n/a	n/a	5.11
1094124	ENSG00000136099	5068	PCDH8	protocadherin 8	5100	13	n/a	n/a	n/a	5.098
1088531	ENSG00000085433	22667	WDR47	WD repeat domain 47	22911	1	n/a	n/a	n/a	5.093
1087356	ENSG00000031003	30787	FAM13B	family with sequence similarity 13, member B	51306	5	n/a	n/a	n/a	5.089
1092850	ENSG00000127589	0	TUBBP1	tubulin, beta pseudogene 1	0	8	n/a	n/a	n/a	5.075
1103107	ENSG00000186487	22795	MYT1L	myelin transcription factor 1-like	23040	2	n/a	n/a	n/a	5.064
1099771	ENSG00000170381	9579	SEMA3E	sema domain, immunoglobulin domain (Ig), short basic domain, secreted, (semaphorin) 3E	9723	7	n/a	n/a	n/a	5.064
1094208	ENSG00000136531	6291	SCN2A	sodium channel, voltage-gated, type II, alpha subunit	6326	2	n/a	n/a	n/a	5.063
1104307	ENSG00000197535	4618	MYO5A	myosin VA (heavy chain 12, myoxin)	4644	15	n/a	n/a	n/a	5.05
1087574	ENSG00000052802	6273	MSMO1	methylsterol monooxygenase 1	6307	4	n/a	n/a	n/a	5.048
279909794	ENSG00000236341	0	RP5-1103B4.3	RP5-1103B4.3	0	1	n/a	n/a	n/a	5.046
280080153	ENSG00000255045	0	RP11-677M14.2-001	RP11-677M14.2-001	0	11	n/a	n/a	n/a	5.033
1099776	ENSG00000170396	60094	ZNF804A	zinc finger protein 804A	91752	2	n/a	n/a	n/a	5.027
1105859	ENSG00000213420	85812	GPC2	glypican 2	221914	7	n/a	n/a	n/a	5.026
1093756	ENSG00000134184	2927	GSTM1	glutathione S-transferase mu 1	2944	1	n/a	n/a	n/a	5.021
1095642	ENSG00000145545	6675	SRD5A1	steroid-5-alpha-reductase, alpha polypeptide 1 (3-oxo-5 alpha-steroid delta 4-dehydrogenase alpha 1)	6715	5	n/a	n/a	n/a	5.011
1088348	ENSG00000079689	10443	SCGN	secretagogin, EF-hand calcium binding protein	10590	6	n/a	n/a	n/a	4.997
1101440	ENSG00000178662	55836	CSRNP3	cysteine-serine-rich nuclear protein 3	80034	2	n/a	n/a	n/a	4.997
1088506	ENSG00000084628	55373	NKAIN1	Na+/K+ transporting ATPase interacting 1	79570	1	n/a	n/a	n/a	4.981
1109082	ENSG00000243444	77151	PALM2	paralemmin 2	114299	9	n/a	n/a	n/a	4.98
1102367	ENSG00000183578	122836	TNFAIP8L3	tumor necrosis factor, alpha-induced protein 8-like 3	388121	15	n/a	n/a	n/a	4.977
1096528	ENSG00000152932	77715	RAB3C	RAB3C, member RAS oncogene family	115827	5	n/a	n/a	n/a	4.973
1092118	ENSG00000121905	3188	HPCA	hippocalcin	3208	1	n/a	n/a	n/a	4.948
1088103	ENSG00000073464	1174	CLCN4	chloride channel 4	1183	X	n/a	n/a	n/a	4.894
280131168	ENSG00000259340	0	CTD-2027G2.1	CTD-2027G2.1	0	15	n/a	n/a	n/a	4.893
1089392	ENSG00000101349	36421	PAK7	p21 protein (Cdc42/Rac)-activated kinase 7	57144	20	n/a	n/a	n/a	4.871
1091950	ENSG00000120437	36	ACAT2	acetyl-CoA acetyltransferase 2	39	6	n/a	n/a	n/a	4.868
1103669	ENSG00000188859	80776	FAM78B	family with sequence similarity 78, member B	149297	1	n/a	n/a	n/a	4.867
1102276	ENSG00000183166	57940	CALN1	calneuron 1	83698	7	n/a	n/a	n/a	4.861
1101092	ENSG00000176749	8774	CDK5R1	cyclin-dependent kinase 5, regulatory subunit 1 (p35)	8851	17	n/a	n/a	n/a	4.841
1104679	ENSG00000198673	109581	FAM19A2	family with sequence similarity 19 (chemokine (C-C motif)-like), member A2	338811	12	n/a	n/a	n/a	4.83
279759475	ENSG00000222328	0	RNU2-2	RNA, U2 small nuclear 2	0	11	n/a	n/a	n/a	4.83
280094664	ENSG00000256306	0	RP11-4N23.1	RP11-4N23.1	0	12	n/a	n/a	n/a	4.828
1095158	ENSG00000142408	37707	CACNG8	calcium channel, voltage-dependent, gamma subunit 8	59283	19	n/a	n/a	n/a	4.819
1088279	ENSG00000078018	4108	MAP2	microtubule-associated protein 2	4133	2	n/a	n/a	n/a	4.807
1097143	ENSG00000158258	40717	CLSTN2	calsyntenin 2	64084	3	n/a	n/a	n/a	4.797
1104010	ENSG00000196628	6885	TCF4	transcription factor 4	6925	18	n/a	n/a	n/a	4.796
1093913	ENSG00000135049	23042	AGTPBP1	ATP/GTP binding protein 1	23287	9	n/a	n/a	n/a	4.792
1093342	ENSG00000131370	9327	SH3BP5	SH3-domain binding protein 5 (BTK-associated)	9467	3	n/a	n/a	n/a	4.78
1098760	ENSG00000166257	35089	SCN3B	sodium channel, voltage-gated, type III, beta	55800	11	n/a	n/a	n/a	4.773
279912953	ENSG00000236654	0	AC079780.3	AC079780.3	0	7	n/a	n/a	n/a	4.772
1100781	ENSG00000175087	80785	PDIK1L	PDLIM1 interacting kinase 1 like	149420	1	n/a	n/a	n/a	4.765
1104733	ENSG00000198785	77775	GRIN3A	glutamate receptor, ionotropic, N-methyl-D-aspartate 3A	116443	9	n/a	n/a	n/a	4.763
1090706	ENSG00000110786	59057	PTPN5	protein tyrosine phosphatase, non-receptor type 5 (striatum-enriched)	84867	11	n/a	n/a	n/a	4.753
1093813	ENSG00000134443	2905	GRP	gastrin-releasing peptide	2922	18	n/a	n/a	n/a	4.752
280028691	ENSG00000250638	0	AC068499.6	AC068499.6	0	19	n/a	n/a	n/a	4.746
1092250	ENSG00000123119	40801	NECAB1	N-terminal EF-hand calcium binding protein 1	64168	8	n/a	n/a	n/a	4.736
1100024	ENSG00000171450	8862	CDK5R2	cyclin-dependent kinase 5, regulatory subunit 2 (p39)	8941	2	n/a	n/a	n/a	4.729
1099503	ENSG00000169213	5833	RAB3B	RAB3B, member RAS oncogene family	5865	1	n/a	n/a	n/a	4.693
279666387	ENSG00000202025	0	U6	U6 spliceosomal RNA	0	1	n/a	n/a	n/a	4.687
1087918	ENSG00000068615	41579	REEP1	receptor accessory protein 1	65055	2	n/a	n/a	n/a	4.686
1095556	ENSG00000144834	28850	TAGLN3	transgelin 3	29114	3	n/a	n/a	n/a	4.683
279787891	ENSG00000225465	0	RFPL1-AS1	RFPL1 antisense RNA 1 (non-protein coding)	0	22	n/a	n/a	n/a	4.681
279786828	ENSG00000225356	0	RP11-433O3.1	RP11-433O3.1	0	4	n/a	n/a	n/a	4.674
280107367	ENSG00000257647	0	RP11-701H24.3	RP11-701H24.3	0	15	n/a	n/a	n/a	4.652
1098830	ENSG00000166501	5547	PRKCB	protein kinase C, beta	5579	16	n/a	n/a	n/a	4.651
1095689	ENSG00000145864	2545	GABRB2	gamma-aminobutyric acid (GABA) A receptor, beta 2	2561	5	n/a	n/a	n/a	4.636
1088297	ENSG00000078328	34004	RBFOX1	RNA binding protein, fox-1 homolog (C. elegans) 1	54715	16	n/a	n/a	n/a	4.619
1092942	ENSG00000128564	7382	VGF	VGF nerve growth factor inducible	7425	7	n/a	n/a	n/a	4.617
1106283	ENSG00000215218	79586	UBE2QL1	ubiquitin-conjugating enzyme E2Q family-like 1	134111	5	n/a	n/a	n/a	4.609
1088323	ENSG00000079102	858	RUNX1T1	runt-related transcription factor 1; translocated to, 1 (cyclin D-related)	862	8	n/a	n/a	n/a	4.603
1098026	ENSG00000163618	8549	CADPS	Ca++-dependent secretion activator	8618	3	n/a	n/a	n/a	4.59
1101916	ENSG00000181495	0	AC026703.1	AC026703.1	0	5	n/a	n/a	n/a	4.59
1088281	ENSG00000078053	270	AMPH	amphiphysin	273	7	n/a	n/a	n/a	4.584
1097467	ENSG00000160716	1133	CHRNB2	cholinergic receptor, nicotinic, beta 2 (neuronal)	1141	1	n/a	n/a	n/a	4.582
279710849	ENSG00000209418	110295	SNORD64	small nucleolar RNA, C/D box 64	347686	15	n/a	n/a	n/a	4.579
279718840	ENSG00000213070	0	HMGB3P6	high mobility group box 3 pseudogene 6	0	1	n/a	n/a	n/a	4.565
1093642	ENSG00000133169	35147	BEX1	brain expressed, X-linked 1	55859	X	n/a	n/a	n/a	4.561
280048619	ENSG00000252609	0	snoU13	Small nucleolar RNA U13	0	6	n/a	n/a	n/a	4.553
1103881	ENSG00000196277	2900	GRM7	glutamate receptor, metabotropic 7	2917	3	n/a	n/a	n/a	4.547
1100410	ENSG00000173114	33965	LRRN3	leucine rich repeat neuronal 3	54674	7	n/a	n/a	n/a	4.539
1097740	ENSG00000162639	76691	HENMT1	HEN1 methyltransferase homolog 1 (Arabidopsis)	113802	1	n/a	n/a	n/a	4.538
1103059	ENSG00000186310	4649	NAP1L3	nucleosome assembly protein 1-like 3	4675	X	n/a	n/a	n/a	4.535
279668186	ENSG00000202538	26580	RNU4-2	RNA, U4 small nuclear 2	26834	12	n/a	n/a	n/a	4.522
1100471	ENSG00000173406	1588	DAB1	disabled homolog 1 (Drosophila)	1600	1	n/a	n/a	n/a	4.517
1090335	ENSG00000107758	5500	PPP3CB	protein phosphatase 3, catalytic subunit, beta isozyme	5532	10	n/a	n/a	n/a	4.515
1095613	ENSG00000145335	6582	SNCA	synuclein, alpha (non A4 component of amyloid precursor)	6622	4	n/a	n/a	n/a	4.512
1102630	ENSG00000184613	4727	NELL2	NEL-like 2 (chicken)	4753	12	n/a	n/a	n/a	4.508
280064236	ENSG00000253972	0	RP11-4K16.2	RP11-4K16.2	0	8	n/a	n/a	n/a	4.5
1101406	ENSG00000178403	40609	NEUROG2	neurogenin 2	63973	4	n/a	n/a	n/a	4.499
1092642	ENSG00000125848	23520	FLRT3	fibronectin leucine rich transmembrane protein 3	23767	20	n/a	n/a	n/a	4.492
1091629	ENSG00000117569	37188	PTBP2	polypyrimidine tract binding protein 2	58155	1	n/a	n/a	n/a	4.487
1091636	ENSG00000117598	81596	LPPR5	Lipid phosphate phosphatase-related protein type 5	163404	1	n/a	n/a	n/a	4.485
1099951	ENSG00000171132	5549	PRKCE	protein kinase C, epsilon	5581	2	n/a	n/a	n/a	4.48
1103158	ENSG00000186732	754	MPPED1	metallophosphoesterase domain containing 1	758	22	n/a	n/a	n/a	4.472
1091925	ENSG00000120251	2874	GRIA2	glutamate receptor, ionotropic, AMPA 2	2891	4	n/a	n/a	n/a	4.47
280118437	ENSG00000258605	0	RP11-299L17.4	RP11-299L17.4	0	14	n/a	n/a	n/a	4.469
1104418	ENSG00000197872	57255	FAM49A	family with sequence similarity 49, member A	81553	2	n/a	n/a	n/a	4.446
1094494	ENSG00000137968	83771	SLC44A5	solute carrier family 44, member 5	204962	1	n/a	n/a	n/a	4.442
279965886	ENSG00000242396	0	RP11-67L3.5	RP11-67L3.5	0	1	n/a	n/a	n/a	4.441
1097091	ENSG00000157851	36175	DPYSL5	dihydropyrimidinase-like 5	56896	2	n/a	n/a	n/a	4.441
1098684	ENSG00000165983	9183	PTER	phosphotriesterase related	9317	10	n/a	n/a	n/a	4.43
1094162	ENSG00000136261	28705	BZW2	basic leucine zipper and W2 domains 2	28969	7	n/a	n/a	n/a	4.43
279720308	ENSG00000213236	0	YWHAZP2	tyrosine 3-monooxygenase/tryptophan 5-monooxygenase activation protein, zeta pseudogene 2	0	2	n/a	n/a	n/a	4.417
1093903	ENSG00000134986	9181	C5orf13	chromosome 5 open reading frame 13	9315	5	n/a	n/a	n/a	4.414
279994444	ENSG00000247033	0	AC099508.1	AC099508.1	0	16	n/a	n/a	n/a	4.408
1095130	ENSG00000142149	29802	HUNK	hormonally up-regulated Neu-associated kinase	30811	21	n/a	n/a	n/a	4.397
1092191	ENSG00000122591	58866	FAM126A	family with sequence similarity 126, member A	84668	7	n/a	n/a	n/a	4.391
1087245	ENSG00000018236	1263	CNTN1	contactin 1	1272	12	n/a	n/a	n/a	4.388
1091652	ENSG00000117707	5597	PROX1	prospero homeobox 1	5629	1	n/a	n/a	n/a	4.375
1091219	ENSG00000114757	31035	PEX5L	peroxisomal biogenesis factor 5-like	51555	3	n/a	n/a	n/a	4.372
1098785	ENSG00000166342	57512	NETO1	neuropilin (NRP) and tolloid (TLL)-like 1	81832	18	n/a	n/a	n/a	4.364
279882840	ENSG00000233875	0	RP11-61L14.6	RP11-61L14.6	0	1	n/a	n/a	n/a	4.364
1089638	ENSG00000103056	34801	SMPD3	sphingomyelin phosphodiesterase 3, neutral membrane (neutral sphingomyelinase II)	55512	16	n/a	n/a	n/a	4.362
1103428	ENSG00000187939	0	DOC2B	double C2-like domains, beta	0	17	n/a	n/a	n/a	4.351
1102207	ENSG00000182901	5968	RGS7	regulator of G-protein signaling 7	6000	1	n/a	n/a	n/a	4.345
1102740	ENSG00000185052	36693	SLC24A3	solute carrier family 24 (sodium/potassium/calcium exchanger), member 3	57419	20	n/a	n/a	n/a	4.345
279898164	ENSG00000235207	0	RP11-310H4.4	RP11-310H4.4	0	7	n/a	n/a	n/a	4.336
1095659	ENSG00000145708	1384	CRHBP	corticotropin releasing hormone binding protein	1393	5	n/a	n/a	n/a	4.33
1095768	ENSG00000146386	37341	C6orf115	chromosome 6 open reading frame 115	58527	6	n/a	n/a	n/a	4.329
279851004	ENSG00000231092	0	AC012513.6	AC012513.6	0	2	n/a	n/a	n/a	4.326
1105141	ENSG00000204442	168322	FAM155A	family with sequence similarity 155, member A	728215	13	n/a	n/a	n/a	4.326
1102299	ENSG00000183287	80606	CCBE1	collagen and calcium binding EGF domains 1	147372	18	n/a	n/a	n/a	4.318
1103913	ENSG00000196368	34479	NUDT11	nudix (nucleoside diphosphate linked moiety X)-type motif 11	55190	X	n/a	n/a	n/a	4.314
279880469	ENSG00000233662	0	CALM2P4	calmodulin 2 pseudogene 4	0	13	n/a	n/a	n/a	4.313
1093725	ENSG00000133985	23263	TTC9	tetratricopeptide repeat domain 9	23508	14	n/a	n/a	n/a	4.309
1090933	ENSG00000112290	8857	WASF1	WAS protein family, member 1	8936	6	n/a	n/a	n/a	4.301
1098032	ENSG00000163630	79506	SYNPR	synaptoporin	132204	3	n/a	n/a	n/a	4.296
1104757	ENSG00000198825	22632	INPP5F	inositol polyphosphate-5-phosphatase F	22876	10	n/a	n/a	n/a	4.294
1092303	ENSG00000123545	28814	NDUFAF4	NADH dehydrogenase (ubiquinone) 1 alpha subcomplex, assembly factor 4	29078	6	n/a	n/a	n/a	4.292
1102906	ENSG00000185742	124974	C11orf87	chromosome 11 open reading frame 87	399947	11	n/a	n/a	n/a	4.278
1089927	ENSG00000105143	6475	SLC1A6	solute carrier family 1 (high affinity aspartate/glutamate transporter), member 6	6511	19	n/a	n/a	n/a	4.269
1092099	ENSG00000121769	2155	FABP3	fatty acid binding protein 3, muscle and heart (mammary-derived growth inhibitor)	2170	1	n/a	n/a	n/a	4.264
280078421	ENSG00000254963	0	CTD-2562J17.9	CTD-2562J17.9	0	11	n/a	n/a	n/a	4.257
1095340	ENSG00000143494	55608	VASH2	vasohibin 2	79805	1	n/a	n/a	n/a	4.251
279997246	ENSG00000248078	0	AC015959.1	AC015959.1	0	18	n/a	n/a	n/a	4.243
280070774	ENSG00000254433	0	RP11-677I18.3	RP11-677I18.3	0	11	n/a	n/a	n/a	4.242
280057052	ENSG00000253457	157123361	GS1-211B7.1	GS1-211B7.1	100507341	8	n/a	n/a	n/a	4.231
1096079	ENSG00000148943	34616	LIN7C	lin-7 homolog C (C. elegans)	55327	11	n/a	n/a	n/a	4.229
280054058	ENSG00000253250	1000960	RP11-122A3.2	RP11-122A3.2	100127983	8	n/a	n/a	n/a	4.223
1102576	ENSG00000184368	90368	MAP7D2	MAP7 domain containing 2	256714	X	n/a	n/a	n/a	4.222
1094249	ENSG00000136805	23485	C9orf4	chromosome 9 open reading frame 4	23732	9	n/a	n/a	n/a	4.222
1099779	ENSG00000170419	85823	VSTM2A	V-set and transmembrane domain containing 2A	222008	7	n/a	n/a	n/a	4.221
279867539	ENSG00000232549	0	RP1-93C23.1	RP1-93C23.1	0	X	n/a	n/a	n/a	4.217
1098930	ENSG00000166913	7486	YWHAB	tyrosine 3-monooxygenase/tryptophan 5-monooxygenase activation protein, beta polypeptide	7529	20	n/a	n/a	n/a	4.211
1096249	ENSG00000150672	1728	DLG2	discs, large homolog 2 (Drosophila)	1740	11	n/a	n/a	n/a	4.209
1092624	ENSG00000125814	40551	NAPB	N-ethylmaleimide-sensitive factor attachment protein, beta	63908	20	n/a	n/a	n/a	4.205
1098338	ENSG00000164588	110417	HCN1	hyperpolarization activated cyclic nucleotide-gated potassium channel 1	348980	5	n/a	n/a	n/a	4.201
1100531	ENSG00000173698	10004	GPR64	G protein-coupled receptor 64	10149	X	n/a	n/a	n/a	4.198
1095514	ENSG00000144583	36847	4-Mar	membrane-associated ring finger (C3HC4) 4	57574	2	n/a	n/a	n/a	4.191
1096481	ENSG00000152495	810	CAMK4	calcium/calmodulin-dependent protein kinase IV	814	5	n/a	n/a	n/a	4.185
1087275	ENSG00000021574	6643	SPAST	spastin	6683	2	n/a	n/a	n/a	4.182
279791782	ENSG00000225782	0	RP11-322F10.2	RP11-322F10.2	0	1	n/a	n/a	n/a	4.181
1095603	ENSG00000145247	79512	OCIAD2	OCIA domain containing 2	132299	4	n/a	n/a	n/a	4.179
1099079	ENSG00000167553	58982	TUBA1C	tubulin, alpha 1c	84790	12	n/a	n/a	n/a	4.172
280096058	ENSG00000256466	0	AP003026.1	AP003026.1	0	11	n/a	n/a	n/a	4.171
279660605	ENSG00000200320	0	SNORA63	small nucleolar RNA, H/ACA box 63	0	3	n/a	n/a	n/a	4.17
1091112	ENSG00000113657	1797	DPYSL3	dihydropyrimidinase-like 3	1809	5	n/a	n/a	n/a	4.163
1096850	ENSG00000155858	79597	LSM11	LSM11, U7 small nuclear RNA associated	134353	5	n/a	n/a	n/a	4.163
280052765	ENSG00000253151	0	RP11-628E19.3	RP11-628E19.3	0	8	n/a	n/a	n/a	4.152
1105569	ENSG00000205794	110150	RP11-333E13.4	RP11-333E13.4	344967	4	n/a	n/a	n/a	4.15
1087446	ENSG00000041515	22781	MYO16	myosin XVI	23026	13	n/a	n/a	n/a	4.144
279897639	ENSG00000235165	0	AC016405.1	AC016405.1	0	8	n/a	n/a	n/a	4.14
1096640	ENSG00000153956	777	CACNA2D1	calcium channel, voltage-dependent, alpha 2/delta subunit 1	781	7	n/a	n/a	n/a	4.135
1105037	ENSG00000204175	0	GPRIN2	G protein regulated inducer of neurite outgrowth 2	0	10	n/a	n/a	n/a	4.133
1103999	ENSG00000196591	3049	HDAC2	histone deacetylase 2	3066	6	n/a	n/a	n/a	4.132
1091037	ENSG00000113100	1002	CDH9	cadherin 9, type 2 (T1-cadherin)	1007	5	n/a	n/a	n/a	4.129
1093182	ENSG00000130477	22780	UNC13A	unc-13 homolog A (C. elegans)	23025	19	n/a	n/a	n/a	4.128
1097666	ENSG00000162374	1981	ELAVL4	ELAV (embryonic lethal, abnormal vision, Drosophila)-like 4 (Hu antigen D)	1996	1	n/a	n/a	n/a	4.128
1100611	ENSG00000174145	36768	KIAA1239	KIAA1239	57495	4	n/a	n/a	n/a	4.127
1098318	ENSG00000164484	77525	TMEM200A	transmembrane protein 200A	114801	6	n/a	n/a	n/a	4.106
1101268	ENSG00000177614	0	PGBD5	piggyBac transposable element derived 5	0	1	n/a	n/a	n/a	4.105
279794778	ENSG00000226031	1014840	RP1-260J9.2	RP1-260J9.2	100129662	X	n/a	n/a	n/a	4.102
1090799	ENSG00000111490	23084	TBC1D30	TBC1 domain family, member 30	23329	12	n/a	n/a	n/a	4.097
1088557	ENSG00000086061	3281	DNAJA1	DnaJ (Hsp40) homolog, subfamily A, member 1	3301	9	n/a	n/a	n/a	4.087
279984276	ENSG00000244324	0	RP11-67L3.6	RP11-67L3.6	0	1	n/a	n/a	n/a	4.08
1095237	ENSG00000143061	3301	IGSF3	immunoglobulin superfamily, member 3	3321	1	n/a	n/a	n/a	4.08
1089450	ENSG00000101746	8644	NOL4	nucleolar protein 4	8715	18	n/a	n/a	n/a	4.072
1087230	ENSG00000015592	57253	STMN4	stathmin-like 4	81551	8	n/a	n/a	n/a	4.068
1091862	ENSG00000119782	2265	FKBP1B	FK506 binding protein 1B, 12.6 kDa	2281	2	n/a	n/a	n/a	4.065
1102416	ENSG00000183715	4946	OPCML	opioid binding protein/cell adhesion molecule-like	4978	11	n/a	n/a	n/a	4.063
1089429	ENSG00000101489	36132	CELF4	CUGBP, Elav-like family member 4	56853	18	n/a	n/a	n/a	4.062
1093906	ENSG00000135002	34601	RFK	riboflavin kinase	55312	9	n/a	n/a	n/a	4.059
1088252	ENSG00000077264	5031	PAK3	p21 protein (Cdc42/Rac)-activated kinase 3	5063	X	n/a	n/a	n/a	4.05
1101612	ENSG00000179673	122953	RPRML	reprimo-like	388394	17	n/a	n/a	n/a	4.048
1100125	ENSG00000171843	4275	MLLT3	myeloid/lymphoid or mixed-lineage leukemia (trithorax homolog, Drosophila); translocated to, 3	4300	9	n/a	n/a	n/a	4.047
1091182	ENSG00000114405	36689	C3orf14	chromosome 3 open reading frame 14	57415	3	n/a	n/a	n/a	4.044
1087158	ENSG00000011332	8142	DPF1	D4, zinc and double PHD fingers family 1	8193	19	n/a	n/a	n/a	4.033
1097361	ENSG00000160062	151134	ZBTB8A	zinc finger and BTB domain containing 8A	653121	1	n/a	n/a	n/a	4.033
1103352	ENSG00000187672	25808	ERC2	ELKS/RAB6-interacting/CAST family member 2	26059	3	n/a	n/a	n/a	4.022
1096109	ENSG00000149243	93884	KLHL35	kelch-like 35 (Drosophila)	283212	11	n/a	n/a	n/a	4.007
1096433	ENSG00000152193	55399	RNF219	ring finger protein 219	79596	13	n/a	n/a	n/a	4
1105340	ENSG00000204970	35430	PCDHA1	protocadherin alpha 1	56147	5	n/a	n/a	n/a	3.997
1099011	ENSG00000167232	7601	ZNF91	zinc finger protein 91	7644	19	n/a	n/a	n/a	3.997
1088581	ENSG00000086717	5443	PPEF1	protein phosphatase, EF-hand calcium binding domain 1	5475	X	n/a	n/a	n/a	3.991
279884778	ENSG00000234044	0	AC108059.1	AC108059.1	0	2	n/a	n/a	n/a	3.984
1103864	ENSG00000196230	83710	TUBB	tubulin, beta class I	203068	6	n/a	n/a	n/a	3.973
1090385	ENSG00000108176	35801	DNAJC12	DnaJ (Hsp40) homolog, subfamily C, member 12	56521	10	n/a	n/a	n/a	3.969
1090510	ENSG00000108960	23286	MMD	monocyte to macrophage differentiation-associated	23531	17	n/a	n/a	n/a	3.966
1088423	ENSG00000081842	35425	PCDHA6	protocadherin alpha 6	56142	5	n/a	n/a	n/a	3.957
1095479	ENSG00000144339	23424	TMEFF2	transmembrane protein with EGF-like and two follistatin-like domains 2	23671	2	n/a	n/a	n/a	3.957
1095294	ENSG00000143324	9089	XPR1	xenotropic and polytropic retrovirus receptor 1	9213	1	n/a	n/a	n/a	3.95
1098582	ENSG00000165572	59817	KBTBD6	kelch repeat and BTB (POZ) domain containing 6	89890	13	n/a	n/a	n/a	3.95
1098932	ENSG00000166922	6411	SCG5	secretogranin V (7B2 protein)	6447	15	n/a	n/a	n/a	3.941
1097011	ENSG00000157152	6814	SYN2	synapsin II	6854	3	n/a	n/a	n/a	3.938
1088177	ENSG00000075340	116	ADD2	adducin 2 (beta)	119	2	n/a	n/a	n/a	3.937
1089719	ENSG00000103540	9594	CCP110	centriolar coiled coil protein 110kDa	9738	16	n/a	n/a	n/a	3.931
1104546	ENSG00000198216	773	CACNA1E	calcium channel, voltage-dependent, R type, alpha 1E subunit	777	1	n/a	n/a	n/a	3.931
280085843	ENSG00000255408	35428	PCDHA3	protocadherin alpha 3	56145	5	n/a	n/a	n/a	3.921
1105334	ENSG00000204962	35423	PCDHA8	protocadherin alpha 8	56140	5	n/a	n/a	n/a	3.915
1100711	ENSG00000174721	80303	FGFBP3	fibroblast growth factor binding protein 3	143282	10	n/a	n/a	n/a	3.915
1096890	ENSG00000156140	9367	ADAMTS3	ADAM metallopeptidase with thrombospondin type 1 motif, 3	9508	4	n/a	n/a	n/a	3.914
1088951	ENSG00000097021	11167	ACOT7	acyl-CoA thioesterase 7	11332	1	n/a	n/a	n/a	3.911
280010188	ENSG00000249158	35421	PCDHA11	protocadherin alpha 11	56138	5	n/a	n/a	n/a	3.907
1106520	ENSG00000221866	60065	PLXNA4	plexin A4	91584	7	n/a	n/a	n/a	3.9
1091072	ENSG00000113368	3976	LMNB1	lamin B1	4001	5	n/a	n/a	n/a	3.895
279735887	ENSG00000215007	0	DNAJA1P3	DnaJ (Hsp40) homolog, subfamily A, member 1 pseudogene 3	0	X	n/a	n/a	n/a	3.89
1092674	ENSG00000125966	10735	MMP24	matrix metallopeptidase 24 (membrane-inserted)	10893	20	n/a	n/a	n/a	3.888
279935569	ENSG00000238810	60038	SNORD107	small nucleolar RNA, C/D box 107	91380	15	n/a	n/a	n/a	3.882
1105335	ENSG00000204963	35424	PCDHA7	protocadherin alpha 7	56141	5	n/a	n/a	n/a	3.88
1091774	ENSG00000119125	9471	GDA	guanine deaminase	9615	9	n/a	n/a	n/a	3.88
1105337	ENSG00000204967	35427	PCDHA4	protocadherin alpha 4	56144	5	n/a	n/a	n/a	3.88
1105339	ENSG00000204969	35429	PCDHA2	protocadherin alpha 2	56146	5	n/a	n/a	n/a	3.879
280000986	ENSG00000248383	35418	PCDHAC1	protocadherin alpha subfamily C, 1	56135	5	n/a	n/a	n/a	3.878
1105336	ENSG00000204965	35426	PCDHA5	protocadherin alpha 5	56143	5	n/a	n/a	n/a	3.877
280041949	ENSG00000251664	35420	PCDHA12	protocadherin alpha 12	56137	5	n/a	n/a	n/a	3.867
1092879	ENSG00000127955	2753	GNAI1	guanine nucleotide binding protein (G protein), alpha inhibiting activity polypeptide 1	2770	7	n/a	n/a	n/a	3.865
1093573	ENSG00000132821	79288	VSTM2L	V-set and transmembrane domain containing 2 like	128434	20	n/a	n/a	n/a	3.859
1102349	ENSG00000183496	58416	MEX3B	mex-3 homolog B (C. elegans)	84206	15	n/a	n/a	n/a	3.858
1095701	ENSG00000145920	10656	CPLX2	complexin 2	10814	5	n/a	n/a	n/a	3.85
1094550	ENSG00000138207	5918	RBP4	retinol binding protein 4, plasma	5950	10	n/a	n/a	n/a	3.846
279740571	ENSG00000215482	0	CALM2P3	calmodulin 2 pseudogene 3	0	13	n/a	n/a	n/a	3.836
280051692	ENSG00000253051	0	SNORA31	Small nucleolar RNA SNORA31	0	13	n/a	n/a	n/a	3.833
1095909	ENSG00000147488	9561	ST18	suppression of tumorigenicity 18 (breast carcinoma) (zinc finger protein)	9705	8	n/a	n/a	n/a	3.829
279725210	ENSG00000213866	0	YBX1P10	Y box binding protein 1 pseudogene 10	0	9	n/a	n/a	n/a	3.829
279779144	ENSG00000224660	157121235	AC087590.3	AC087590.3	100505696	3	n/a	n/a	n/a	3.823
279872402	ENSG00000232959	0	RP11-332H17.1	RP11-332H17.1	0	1	n/a	n/a	n/a	3.821
1094356	ENSG00000137261	9712	KIAA0319	KIAA0319	9856	6	n/a	n/a	n/a	3.817
1094637	ENSG00000138698	5878	RAP1GDS1	RAP1, GTP-GDP dissociation stimulator 1	5910	4	n/a	n/a	n/a	3.816
1087851	ENSG00000066557	34920	LRRC40	leucine rich repeat containing 40	55631	1	n/a	n/a	n/a	3.805
1098196	ENSG00000164099	8426	PRSS12	protease, serine, 12 (neurotrypsin, motopsin)	8492	4	n/a	n/a	n/a	3.801
1090653	ENSG00000110218	23896	PANX1	pannexin 1	24145	11	n/a	n/a	n/a	3.8
280022212	ENSG00000250120	35422	PCDHA10	protocadherin alpha 10	56139	5	n/a	n/a	n/a	3.796
279938412	ENSG00000239256	0	RP11-22N12.1	RP11-22N12.1	0	17	n/a	n/a	n/a	3.795
1088158	ENSG00000075035	9527	WSCD2	WSC domain containing 2	9671	12	n/a	n/a	n/a	3.795
1093619	ENSG00000133083	9077	DCLK1	doublecortin-like kinase 1	9201	13	n/a	n/a	n/a	3.792
1098831	ENSG00000166503	30297	AC024270.1	Hepatoma-derived growth factor-related protein 3	50810	15	n/a	n/a	n/a	3.791
1091304	ENSG00000115310	36419	RTN4	reticulon 4	57142	2	n/a	n/a	n/a	3.786
1101752	ENSG00000180537	85783	RNF182	ring finger protein 182	221687	6	n/a	n/a	n/a	3.784
1108898	ENSG00000239389	35419	PCDHA13	protocadherin alpha 13	56136	5	n/a	n/a	n/a	3.784
1098343	ENSG00000164604	33620	GPR85	G protein-coupled receptor 85	54329	7	n/a	n/a	n/a	3.774
1087644	ENSG00000057294	5286	PKP2	plakophilin 2	5318	12	n/a	n/a	n/a	3.769
1100660	ENSG00000174442	34344	ZWILCH	Zwilch, kinetochore associated, homolog (Drosophila)	55055	15	n/a	n/a	n/a	3.765
1091200	ENSG00000114573	520	ATP6V1A	ATPase, H+ transporting, lysosomal 70kDa, V1 subunit A	523	3	n/a	n/a	n/a	3.761
279854094	ENSG00000231357	0	AC006028.11	AC006028.11	0	7	n/a	n/a	n/a	3.755
279837964	ENSG00000229932	0	YWHAZP3	tyrosine 3-monooxygenase/tryptophan 5-monooxygenase activation protein, zeta pseudogene 3	0	10	n/a	n/a	n/a	3.752
1087996	ENSG00000070669	437	ASNS	asparagine synthetase (glutamine-hydrolyzing)	440	7	n/a	n/a	n/a	3.751
1094589	ENSG00000138439	80931	FAM117B	family with sequence similarity 117, member B	150864	2	n/a	n/a	n/a	3.747
1104465	ENSG00000197991	41430	PCDH20	protocadherin 20	64881	13	n/a	n/a	n/a	3.744
1109072	ENSG00000243232	35417	PCDHAC2	protocadherin alpha subfamily C, 2	56134	5	n/a	n/a	n/a	3.744
1094624	ENSG00000138660	34724	AP1AR	adaptor-related protein complex 1 associated regulatory protein	55435	4	n/a	n/a	n/a	3.736
1104625	ENSG00000198513	30544	ATL1	atlastin GTPase 1	51062	14	n/a	n/a	n/a	3.736
1098261	ENSG00000164287	81691	CDC20B	cell division cycle 20 homolog B (S. cerevisiae)	166979	5	n/a	n/a	n/a	3.735
1100212	ENSG00000172209	2828	GPR22	G protein-coupled receptor 22	2845	7	n/a	n/a	n/a	3.731
1094289	ENSG00000136928	9426	GABBR2	gamma-aminobutyric acid (GABA) B receptor, 2	9568	9	n/a	n/a	n/a	3.727
1087539	ENSG00000049759	23082	NEDD4L	neural precursor cell expressed, developmentally down-regulated 4-like	23327	18	n/a	n/a	n/a	3.727
279827687	ENSG00000228971	0	RP11-286B14.1	RP11-286B14.1	0	1	n/a	n/a	n/a	3.722
279886131	ENSG00000234176	0	HSPA8P1	heat shock 70kDa protein 8 pseudogene 1	0	X	n/a	n/a	n/a	3.714
1095202	ENSG00000142686	79241	C1orf216	chromosome 1 open reading frame 216	127703	1	n/a	n/a	n/a	3.707
279869262	ENSG00000232682	0	RP11-388P9.2	RP11-388P9.2	0	10	n/a	n/a	n/a	3.707
1104174	ENSG00000197121	55857	PGAP1	post-GPI attachment to proteins 1	80055	2	n/a	n/a	n/a	3.705
1091249	ENSG00000114999	80893	TTL	tubulin tyrosine ligase	150465	2	n/a	n/a	n/a	3.704
1090042	ENSG00000105649	5832	RAB3A	RAB3A, member RAS oncogene family	5864	19	n/a	n/a	n/a	3.699
1094716	ENSG00000139220	8433	PPFIA2	protein tyrosine phosphatase, receptor type, f polypeptide (PTPRF), interacting protein (liprin), alpha 2	8499	12	n/a	n/a	n/a	3.678
280091290	ENSG00000255909	0	RP11-841C19.3	RP11-841C19.3	0	12	n/a	n/a	n/a	3.675
280094138	ENSG00000256240	0	AC010620.1	AC010620.1	0	19	n/a	n/a	n/a	3.671
1100106	ENSG00000171786	4776	NHLH1	nescient helix loop helix 1	4807	1	n/a	n/a	n/a	3.662
279777569	ENSG00000224531	85785	C6orf228	chromosome 6 open reading frame 228	221710	6	n/a	n/a	n/a	3.657
1091075	ENSG00000113387	10765	SUB1	SUB1 homolog (S. cerevisiae)	10923	5	n/a	n/a	n/a	3.654
279927600	ENSG00000237897	0	RP11-90H3.2	RP11-90H3.2	0	1	n/a	n/a	n/a	3.65
280066108	ENSG00000254102	125636	RP11-21C4.1	RP11-21C4.1	401463	8	n/a	n/a	n/a	3.64
1099336	ENSG00000168490	9652	PHYHIP	phytanoyl-CoA 2-hydroxylase interacting protein	9796	8	n/a	n/a	n/a	3.634
1087927	ENSG00000068796	3771	KIF2A	kinesin heavy chain member 2A	3796	5	n/a	n/a	n/a	3.633
1093357	ENSG00000131437	10968	KIF3A	kinesin family member 3A	11127	5	n/a	n/a	n/a	3.632
1096620	ENSG00000153814	85809	JAZF1	JAZF zinc finger 1	221895	7	n/a	n/a	n/a	3.627
1096124	ENSG00000149313	37956	AASDHPPT	aminoadipate-semialdehyde dehydrogenase-phosphopantetheinyl transferase	60496	11	n/a	n/a	n/a	3.623
279906284	ENSG00000236018	0	RP4-814D15.1	RP4-814D15.1	0	7	n/a	n/a	n/a	3.619
1098428	ENSG00000164924	7491	YWHAZ	tyrosine 3-monooxygenase/tryptophan 5-monooxygenase activation protein, zeta polypeptide	7534	8	n/a	n/a	n/a	3.618
1102712	ENSG00000184984	1125	CHRM5	cholinergic receptor, muscarinic 5	1133	15	n/a	n/a	n/a	3.617
279891511	ENSG00000234661	0	CHL1-AS1	CHL1 antisense RNA 1 (non-protein coding)	0	3	n/a	n/a	n/a	3.617
279853522	ENSG00000231300	0	EZH2P1	enhancer of zeste homolog 2 (Drosophila) pseudogene 1	0	21	n/a	n/a	n/a	3.616
1087723	ENSG00000063015	79037	SEZ6	seizure related 6 homolog (mouse)	124925	17	n/a	n/a	n/a	3.612
1099228	ENSG00000168032	951	ENTPD3	ectonucleoside triphosphate diphosphohydrolase 3	956	3	n/a	n/a	n/a	3.612
1105860	ENSG00000213424	79055	KRT222	keratin 222	125113	17	n/a	n/a	n/a	3.603
1088205	ENSG00000075945	22676	KIFAP3	kinesin-associated protein 3	22920	1	n/a	n/a	n/a	3.602
280031203	ENSG00000250846	1006867	RP11-807H7.1	RP11-807H7.1	100144602	4	n/a	n/a	n/a	3.602
1105333	ENSG00000204961	9608	PCDHA9	protocadherin alpha 9	9752	5	n/a	n/a	n/a	3.6
1098215	ENSG00000164128	4855	NPY1R	neuropeptide Y receptor Y1	4886	4	n/a	n/a	n/a	3.599
279996792	ENSG00000247909	0	AL669918.1	AL669918.1	0	6	n/a	n/a	n/a	3.594
1095029	ENSG00000141404	2757	GNAL	guanine nucleotide binding protein (G protein), alpha activating activity polypeptide, olfactory type	2774	18	n/a	n/a	n/a	3.588
1094925	ENSG00000140600	6421	SH3GL3	SH3-domain GRB2-like 3	6457	15	n/a	n/a	n/a	3.586
1101781	ENSG00000180730	122773	SHISA2	shisa homolog 2 (Xenopus laevis)	387914	13	n/a	n/a	n/a	3.583
1091432	ENSG00000116133	1706	DHCR24	24-dehydrocholesterol reductase	1718	1	n/a	n/a	n/a	3.582
1098534	ENSG00000165379	80448	LRFN5	leucine rich repeat and fibronectin type III domain containing 5	145581	14	n/a	n/a	n/a	3.581
1087370	ENSG00000033122	36827	LRRC7	leucine rich repeat containing 7	57554	1	n/a	n/a	n/a	3.58
1087772	ENSG00000064763	35000	FAR2	fatty acyl CoA reductase 2	55711	12	n/a	n/a	n/a	3.579
1093496	ENSG00000132434	35202	LANCL2	LanC lantibiotic synthetase component C-like 2 (bacterial)	55915	7	n/a	n/a	n/a	3.579
1101291	ENSG00000177707	25694	PVRL3	poliovirus receptor-related 3	25945	3	n/a	n/a	n/a	3.576
1092323	ENSG00000123684	9782	LPGAT1	lysophosphatidylglycerol acyltransferase 1	9926	1	n/a	n/a	n/a	3.575
1092426	ENSG00000124406	10249	ATP8A1	ATPase, aminophospholipid transporter (APLT), class I, type 8A, member 1	10396	4	n/a	n/a	n/a	3.574
279949201	ENSG00000240500	0	RP11-160A10.3	RP11-160A10.3	0	6	n/a	n/a	n/a	3.569
1100188	ENSG00000172115	33497	CYCS	cytochrome c, somatic	54205	7	n/a	n/a	n/a	3.565
1096298	ENSG00000151150	285	ANK3	ankyrin 3, node of Ranvier (ankyrin G)	288	10	n/a	n/a	n/a	3.558
279828995	ENSG00000229097	0	CALM2P2	calmodulin 2 pseudogene 2	0	10	n/a	n/a	n/a	3.554
279812689	ENSG00000227617	157127455	AC009475.2	AC009475.2	100861402	2	n/a	n/a	n/a	3.553
1092526	ENSG00000125170	35004	DOK4	docking protein 4	55715	16	n/a	n/a	n/a	3.545
1101811	ENSG00000180875	40989	GREM2	gremlin 2	64388	1	n/a	n/a	n/a	3.543
1095619	ENSG00000145362	284	ANK2	ankyrin 2, neuronal	287	4	n/a	n/a	n/a	3.533
1099525	ENSG00000169258	77511	GPRIN1	G protein regulated inducer of neurite outgrowth 1	114787	5	n/a	n/a	n/a	3.533
279864446	ENSG00000232267	0	ACTR3P2	ARP3 actin-related protein 3 homolog (yeast) pseudogene 2	0	X	n/a	n/a	n/a	3.531
1102212	ENSG00000182916	36128	TCEAL7	transcription elongation factor A (SII)-like 7	56849	X	n/a	n/a	n/a	3.529
1089382	ENSG00000101327	5141	PDYN	prodynorphin	5173	20	n/a	n/a	n/a	3.527
1090549	ENSG00000109265	36755	KIAA1211	KIAA1211	57482	4	n/a	n/a	n/a	3.518
1089393	ENSG00000101350	9236	KIF3B	kinesin family member 3B	9371	20	n/a	n/a	n/a	3.517
1102851	ENSG00000185518	9755	SV2B	synaptic vesicle glycoprotein 2B	9899	15	n/a	n/a	n/a	3.513
279870346	ENSG00000232767	0	RP11-498B4.5	RP11-498B4.5	0	10	n/a	n/a	n/a	3.513
279709442	ENSG00000207770	1013146	MIR568	microRNA 568	693153	3	n/a	n/a	n/a	3.51
1089144	ENSG00000100320	23297	RBFOX2	RNA binding protein, fox-1 homolog (C. elegans) 2	23543	22	n/a	n/a	n/a	3.507
279792729	ENSG00000225858	0	RP1-172N19.3	RP1-172N19.3	0	X	n/a	n/a	n/a	3.504
279746167	ENSG00000217241	0	CBX3P9	chromobox homolog 3 pseudogene 9	0	6	n/a	n/a	n/a	3.488
1091269	ENSG00000115159	2803	GPD2	glycerol-3-phosphate dehydrogenase 2 (mitochondrial)	2820	2	n/a	n/a	n/a	3.488
1100928	ENSG00000175874	83565	CREG2	cellular repressor of E1A-stimulated genes 2	200407	2	n/a	n/a	n/a	3.486
1101763	ENSG00000180611	81026	MB21D2	Mab-21 domain containing 2	151963	3	n/a	n/a	n/a	3.481
1092014	ENSG00000120899	2170	PTK2B	PTK2B protein tyrosine kinase 2 beta	2185	8	n/a	n/a	n/a	3.472
1095696	ENSG00000145908	60125	ZNF300	zinc finger protein 300	91975	5	n/a	n/a	n/a	3.467
1088568	ENSG00000086300	29622	SNX10	sorting nexin 10	29887	7	n/a	n/a	n/a	3.452
1093790	ENSG00000134313	36771	KIDINS220	kinase D-interacting substrate, 220kDa	57498	2	n/a	n/a	n/a	3.451
1088288	ENSG00000078140	3075	UBE2K	ubiquitin-conjugating enzyme E2K	3093	4	n/a	n/a	n/a	3.451
1096709	ENSG00000154478	2832	GPR26	G protein-coupled receptor 26	2849	10	n/a	n/a	n/a	3.448
1087809	ENSG00000065559	6380	MAP2K4	mitogen-activated protein kinase kinase 4	6416	17	n/a	n/a	n/a	3.444
1096437	ENSG00000152214	5982	RIT2	Ras-like without CAAX 2	6014	18	n/a	n/a	n/a	3.444
1096332	ENSG00000151458	36458	ANKRD50	ankyrin repeat domain 50	57182	4	n/a	n/a	n/a	3.444
279931317	ENSG00000238199	0	RP4-796F18.2	RP4-796F18.2	0	1	n/a	n/a	n/a	3.443
1095804	ENSG00000146731	903	CCT6A	chaperonin containing TCP1, subunit 6A (zeta 1)	908	7	n/a	n/a	n/a	3.442
1101593	ENSG00000179542	79778	SLITRK4	SLIT and NTRK-like family, member 4	139065	X	n/a	n/a	n/a	3.44
1099272	ENSG00000168246	60147	UBTD2	ubiquitin domain containing 2	92181	5	n/a	n/a	n/a	3.438
279952855	ENSG00000240963	0	RP11-518L10.2	RP11-518L10.2	0	1	n/a	n/a	n/a	3.436
1096881	ENSG00000156052	2759	GNAQ	guanine nucleotide binding protein (G protein), q polypeptide	2776	9	n/a	n/a	n/a	3.426
1093806	ENSG00000134375	10293	TIMM17A	translocase of inner mitochondrial membrane 17 homolog A (yeast)	10440	1	n/a	n/a	n/a	3.418
1091259	ENSG00000115091	9951	ACTR3	ARP3 actin-related protein 3 homolog (yeast)	10096	2	n/a	n/a	n/a	3.415
279967014	ENSG00000242540	0	AC010729.1	AC010729.1	0	2	n/a	n/a	n/a	3.411
1095649	ENSG00000145632	10611	PLK2	polo-like kinase 2	10769	5	n/a	n/a	n/a	3.411
280095127	ENSG00000256356	0	RP11-320N7.3	RP11-320N7.3	0	12	n/a	n/a	n/a	3.407
1100232	ENSG00000172292	90133	CERS6	ceramide synthase 6	253782	2	n/a	n/a	n/a	3.407
1092341	ENSG00000123975	1155	CKS2	CDC28 protein kinase regulatory subunit 2	1164	9	n/a	n/a	n/a	3.407
1087442	ENSG00000040731	1003	CDH10	cadherin 10, type 2 (T2-cadherin)	1008	5	n/a	n/a	n/a	3.406
280033385	ENSG00000251017	0	RP11-629B11.4	RP11-629B11.4	0	4	n/a	n/a	n/a	3.404
279963217	ENSG00000242140	0	RP11-262M14.2	RP11-262M14.2	0	3	n/a	n/a	n/a	3.398
1103573	ENSG00000188517	58771	COL25A1	collagen, type XXV, alpha 1	84570	4	n/a	n/a	n/a	3.393
1088476	ENSG00000083720	4987	OXCT1	3-oxoacid CoA transferase 1	5019	5	n/a	n/a	n/a	3.392
279971885	ENSG00000243085	0	RP11-392E22.3	RP11-392E22.3	0	9	n/a	n/a	n/a	3.39
279753437	ENSG00000221366	0	MIR1306	microRNA 1306	0	22	n/a	n/a	n/a	3.39
1094485	ENSG00000137942	34163	FNBP1L	formin binding protein 1-like	54874	1	n/a	n/a	n/a	3.388
1088007	ENSG00000070808	811	CAMK2A	calcium/calmodulin-dependent protein kinase II alpha	815	5	n/a	n/a	n/a	3.386
1105691	ENSG00000206579	77510	XKR4	XK, Kell blood group complex subunit-related family, member 4	114786	8	n/a	n/a	n/a	3.383
1088014	ENSG00000070961	487	ATP2B1	ATPase, Ca++ transporting, plasma membrane 1	490	12	n/a	n/a	n/a	3.382
1103077	ENSG00000186377	92067	CYP4X1	cytochrome P450, family 4, subfamily X, polypeptide 1	260293	1	n/a	n/a	n/a	3.371
1096202	ENSG00000149970	22622	CNKSR2	connector enhancer of kinase suppressor of Ras 2	22866	X	n/a	n/a	n/a	3.37
1097049	ENSG00000157470	80461	FAM81A	family with sequence similarity 81, member A	145773	15	n/a	n/a	n/a	3.369
1095935	ENSG00000147655	109853	RSPO2	R-spondin 2	340419	8	n/a	n/a	n/a	3.367
279719558	ENSG00000213148	0	AC073465.1	AC073465.1	0	2	n/a	n/a	n/a	3.363
1093274	ENSG00000130935	25675	NOL11	nucleolar protein 11	25926	17	n/a	n/a	n/a	3.36
279983921	ENSG00000244295	0	RPS20P21	ribosomal protein S20 pseudogene 21	0	8	n/a	n/a	n/a	3.36
1095297	ENSG00000143340	80731	FAM163A	family with sequence similarity 163, member A	148753	1	n/a	n/a	n/a	3.357
1090197	ENSG00000106443	9534	PHF14	PHD finger protein 14	9678	7	n/a	n/a	n/a	3.355
1094145	ENSG00000136161	1094	RCBTB2	regulator of chromosome condensation (RCC1) and BTB (POZ) domain containing protein 2	1102	13	n/a	n/a	n/a	3.355
280130309	ENSG00000259288	0	RP11-133K1.2	RP11-133K1.2	0	15	n/a	n/a	n/a	3.352
1092741	ENSG00000126583	5550	PRKCG	protein kinase C, gamma	5582	19	n/a	n/a	n/a	3.35
1099458	ENSG00000169018	9971	FEM1B	fem-1 homolog b (C. elegans)	10116	15	n/a	n/a	n/a	3.347
1098405	ENSG00000164841	81315	TMEM74	transmembrane protein 74	157753	8	n/a	n/a	n/a	3.342
279817459	ENSG00000228056	0	CFL1P3	cofilin 1 (non-muscle) pseudogene 3	0	1	n/a	n/a	n/a	3.339
1095377	ENSG00000143643	55376	TTC13	tetratricopeptide repeat domain 13	79573	1	n/a	n/a	n/a	3.338
1105587	ENSG00000205867	133242	KRTAP5-2	keratin associated protein 5-2	440021	11	n/a	n/a	n/a	3.338
1086906	ENSG00000003987	8985	MTMR7	myotubularin related protein 7	9108	8	n/a	n/a	n/a	3.336
1097758	ENSG00000162704	9947	ARPC5	actin related protein 2/3 complex, subunit 5, 16kDa	10092	1	n/a	n/a	n/a	3.336
1089018	ENSG00000099937	3036	SERPIND1	serpin peptidase inhibitor, clade D (heparin cofactor), member 1	3053	22	n/a	n/a	n/a	3.333
1088444	ENSG00000082458	1729	DLG3	discs, large homolog 3 (Drosophila)	1741	X	n/a	n/a	n/a	3.332
1092074	ENSG00000121481	6013	RNF2	ring finger protein 2	6045	1	n/a	n/a	n/a	3.331
1095952	ENSG00000147862	4755	NFIB	nuclear factor I/B	4781	9	n/a	n/a	n/a	3.33
280124114	ENSG00000258936	0	CXADRP2	coxsackie virus and adenovirus receptor pseudogene 2	0	15	n/a	n/a	n/a	3.324
1097737	ENSG00000162630	8637	B3GALT2	UDP-Gal:betaGlcNAc beta 1,3-galactosyltransferase, polypeptide 2	8707	1	n/a	n/a	n/a	3.323
1096868	ENSG00000155974	23181	GRIP1	glutamate receptor interacting protein 1	23426	12	n/a	n/a	n/a	3.319
1091442	ENSG00000116191	34392	RALGPS2	Ral GEF with PH domain and SH3 binding motif 2	55103	1	n/a	n/a	n/a	3.316
1095585	ENSG00000145087	9374	STXBP5L	syntaxin binding protein 5-like	9515	3	n/a	n/a	n/a	3.316
1087808	ENSG00000065548	35142	ZC3H15	zinc finger CCCH-type containing 15	55854	2	n/a	n/a	n/a	3.312
1094243	ENSG00000136750	2556	GAD2	glutamate decarboxylase 2 (pancreatic islets and brain, 65kDa)	2572	10	n/a	n/a	n/a	3.307
1087244	ENSG00000018189	22658	RUFY3	RUN and FYVE domain containing 3	22902	4	n/a	n/a	n/a	3.303
1087444	ENSG00000041353	5842	RAB27B	RAB27B, member RAS oncogene family	5874	18	n/a	n/a	n/a	3.3
1099524	ENSG00000169255	8636	B3GALNT1	beta-1,3-N-acetylgalactosaminyltransferase 1 (globoside blood group)	8706	3	n/a	n/a	n/a	3.296
1096876	ENSG00000156026	59936	MCU	mitochondrial calcium uniporter	90550	10	n/a	n/a	n/a	3.294
1087476	ENSG00000044524	2027	EPHA3	EPH receptor A3	2042	3	n/a	n/a	n/a	3.291
1093494	ENSG00000132429	40841	POPDC3	popeye domain containing 3	64208	6	n/a	n/a	n/a	3.289
1095381	ENSG00000143702	9715	CEP170	centrosomal protein 170kDa	9859	1	n/a	n/a	n/a	3.288
1095714	ENSG00000146006	25794	LRRTM2	leucine rich repeat transmembrane neuronal 2	26045	5	n/a	n/a	n/a	3.286
1091076	ENSG00000113389	4852	NPR3	natriuretic peptide receptor C/guanylate cyclase C (atrionatriuretic peptide receptor C)	4883	5	n/a	n/a	n/a	3.285
280020510	ENSG00000249986	0	YWHAQP6	YWHAQ pseudogene 6	0	3	n/a	n/a	n/a	3.28
1093841	ENSG00000134594	9228	RAB33A	RAB33A, member RAS oncogene family	9363	X	n/a	n/a	n/a	3.279
1106065	ENSG00000214391	0	RP11-121L10.3	RP11-121L10.3	0	11	n/a	n/a	n/a	3.279
1089410	ENSG00000101438	80032	SLC32A1	solute carrier family 32 (GABA vesicular transporter), member 1	140679	20	n/a	n/a	n/a	3.269
1088730	ENSG00000089818	25726	NECAP1	NECAP endocytosis associated 1	25977	12	n/a	n/a	n/a	3.269
280096044	ENSG00000256464	0	RP11-613F22.5	RP11-613F22.5	0	11	n/a	n/a	n/a	3.264
280072356	ENSG00000254553	0	RP1-27O5.3	RP1-27O5.3	0	1	n/a	n/a	n/a	3.262
279999555	ENSG00000248285	0	RP11-158J3.2	RP11-158J3.2	0	5	n/a	n/a	n/a	3.259
1089653	ENSG00000103160	57935	HSDL1	hydroxysteroid dehydrogenase like 1	83693	16	n/a	n/a	n/a	3.257
279819364	ENSG00000228247	0	UBBP2	ubiquitin B pseudogene 2	0	1	n/a	n/a	n/a	3.251
1104037	ENSG00000196693	7539	ZNF33B	zinc finger protein 33B	7582	10	n/a	n/a	n/a	3.245
1096664	ENSG00000154127	59149	UBASH3B	ubiquitin associated and SH3 domain containing B	84959	11	n/a	n/a	n/a	3.243
1095481	ENSG00000144355	1733	DLX1	distal-less homeobox 1	1745	2	n/a	n/a	n/a	3.24
1097668	ENSG00000162378	55502	ZYG11B	zyg-11 homolog B (C. elegans)	79699	1	n/a	n/a	n/a	3.239
1103467	ENSG00000188070	0	C11orf95	chromosome 11 open reading frame 95	0	11	n/a	n/a	n/a	3.238
1103613	ENSG00000188674	123259	C2orf80	chromosome 2 open reading frame 80	389073	2	n/a	n/a	n/a	3.234
1096866	ENSG00000155966	2318	AFF2	AF4/FMR2 family, member 2	2334	X	n/a	n/a	n/a	3.233
279842570	ENSG00000230330	0	HMGN2P3	high mobility group nucleosomal binding domain 2 pseudogene 3	0	16	n/a	n/a	n/a	3.233
1101315	ENSG00000177889	7291	UBE2N	ubiquitin-conjugating enzyme E2N	7334	12	n/a	n/a	n/a	3.232
1097298	ENSG00000159409	11029	CELF3	CUGBP, Elav-like family member 3	11189	1	n/a	n/a	n/a	3.232
1104880	ENSG00000203668	1114	CHML	choroideremia-like (Rab escort protein 2)	1122	1	n/a	n/a	n/a	3.231
1104882	ENSG00000203685	119545	C1orf95	chromosome 1 open reading frame 95	375057	1	n/a	n/a	n/a	3.231
1090242	ENSG00000106701	58090	FSD1L	fibronectin type III and SPRY domain containing 1-like	83856	9	n/a	n/a	n/a	3.225
1087034	ENSG00000007168	5016	PAFAH1B1	platelet-activating factor acetylhydrolase 1b, regulatory subunit 1 (45kDa)	5048	17	n/a	n/a	n/a	3.224
1092813	ENSG00000127334	8384	DYRK2	dual-specificity tyrosine-(Y)-phosphorylation regulated kinase 2	8445	12	n/a	n/a	n/a	3.223
1100617	ENSG00000174173	34220	RG9MTD1	RNA (guanine-9-) methyltransferase domain containing 1	54931	3	n/a	n/a	n/a	3.222
1102586	ENSG00000184402	25788	SS18L1	synovial sarcoma translocation gene on chromosome 18-like 1	26039	20	n/a	n/a	n/a	3.22
1097667	ENSG00000162377	41761	SELRC1	Sel1 repeat containing 1	65260	1	n/a	n/a	n/a	3.21
1090903	ENSG00000112139	92360	MDGA1	MAM domain containing glycosylphosphatidylinositol anchor 1	266727	6	n/a	n/a	n/a	3.21
1096861	ENSG00000155926	6467	SLA	Src-like-adaptor	6503	8	n/a	n/a	n/a	3.207
279788518	ENSG00000225504	0	RP11-160A10.2	RP11-160A10.2	0	6	n/a	n/a	n/a	3.207
1099300	ENSG00000168329	1513	CX3CR1	chemokine (C-X3-C motif) receptor 1	1524	3	n/a	n/a	n/a	3.205
1098331	ENSG00000164542	23121	KIAA0895	KIAA0895	23366	7	n/a	n/a	n/a	3.205
279908424	ENSG00000236213	0	AC006369.2	AC006369.2	0	2	n/a	n/a	n/a	3.204
279994002	ENSG00000246859	157121211	CTC-426B10.1	CTC-426B10.1	100505678	5	n/a	n/a	n/a	3.2
1097530	ENSG00000161082	38111	CELF5	CUGBP, Elav-like family member 5	60680	19	n/a	n/a	n/a	3.199
1096558	ENSG00000153130	38052	SCOC	short coiled-coil protein	60592	4	n/a	n/a	n/a	3.198
1091912	ENSG00000120137	55449	PANK3	pantothenate kinase 3	79646	5	n/a	n/a	n/a	3.195
279844699	ENSG00000230502	0	CTD-2230M5.1	CTD-2230M5.1	0	X	n/a	n/a	n/a	3.187
1088243	ENSG00000077097	7112	TOP2B	topoisomerase (DNA) II beta 180kDa	7155	3	n/a	n/a	n/a	3.186
1095252	ENSG00000143153	478	ATP1B1	ATPase, Na+/K+ transporting, beta 1 polypeptide	481	1	n/a	n/a	n/a	3.183
1089734	ENSG00000103723	8069	AP3B2	adaptor-related protein complex 3, beta 2 subunit	8120	15	n/a	n/a	n/a	3.182
280089664	ENSG00000255734	0	RP11-133L14.4	RP11-133L14.4	0	12	n/a	n/a	n/a	3.181
1097355	ENSG00000160014	804	CALM3	calmodulin 3 (phosphorylase kinase, delta)	808	19	n/a	n/a	n/a	3.177
1096209	ENSG00000150086	2887	GRIN2B	glutamate receptor, ionotropic, N-methyl D-aspartate 2B	2904	12	n/a	n/a	n/a	3.176
1094802	ENSG00000139767	58731	SRRM4	serine/arginine repetitive matrix 4	84530	12	n/a	n/a	n/a	3.175
1090106	ENSG00000105926	31158	MPP6	membrane protein, palmitoylated 6 (MAGUK p55 subfamily member 6)	51678	7	n/a	n/a	n/a	3.17
1088522	ENSG00000085224	543	ATRX	alpha thalassemia/mental retardation syndrome X-linked	546	X	n/a	n/a	n/a	3.169
1089342	ENSG00000101188	4892	NTSR1	neurotensin receptor 1 (high affinity)	4923	20	n/a	n/a	n/a	3.169
1092386	ENSG00000124207	1423	CSE1L	CSE1 chromosome segregation 1-like (yeast)	1434	20	n/a	n/a	n/a	3.166
1088129	ENSG00000074211	5490	PPP2R2C	protein phosphatase 2, regulatory subunit B, gamma	5522	4	n/a	n/a	n/a	3.163
1108963	ENSG00000240891	90390	PLCXD2	phosphatidylinositol-specific phospholipase C, X domain containing 2	257068	3	n/a	n/a	n/a	3.16
1092903	ENSG00000128245	7490	YWHAH	tyrosine 3-monooxygenase/tryptophan 5-monooxygenase activation protein, eta polypeptide	7533	22	n/a	n/a	n/a	3.158
1096646	ENSG00000154001	5497	PPP2R5E	protein phosphatase 2, regulatory subunit B', epsilon isoform	5529	14	n/a	n/a	n/a	3.157
1094437	ENSG00000137727	36842	ARHGAP20	Rho GTPase activating protein 20	57569	11	n/a	n/a	n/a	3.156
1092987	ENSG00000128872	29502	TMOD2	tropomodulin 2 (neuronal)	29767	15	n/a	n/a	n/a	3.156
1105525	ENSG00000205639	123203	MFSD2B	major facilitator superfamily domain containing 2B	388931	2	n/a	n/a	n/a	3.148
1095836	ENSG00000147041	60767	SYTL5	synaptotagmin-like 5	94122	X	n/a	n/a	n/a	3.148
1091951	ENSG00000120438	6910	TCP1	t-complex 1	6950	6	n/a	n/a	n/a	3.147
1100668	ENSG00000174469	25796	CNTNAP2	contactin associated protein-like 2	26047	7	n/a	n/a	n/a	3.142
1101228	ENSG00000177432	92419	NAP1L5	nucleosome assembly protein 1-like 5	266812	4	n/a	n/a	n/a	3.134
1104454	ENSG00000197959	25801	DNM3	dynamin 3	26052	1	n/a	n/a	n/a	3.134
1101779	ENSG00000180720	1124	CHRM4	cholinergic receptor, muscarinic 4	1132	11	n/a	n/a	n/a	3.133
280096273	ENSG00000256500	0	RP11-73M18.2	UPF0671 protein C14orf153	0	14	n/a	n/a	n/a	3.131
1097165	ENSG00000158470	9200	B4GALT5	UDP-Gal:betaGlcNAc beta 1,4- galactosyltransferase, polypeptide 5	9334	20	n/a	n/a	n/a	3.131
1102192	ENSG00000182836	110175	PLCXD3	phosphatidylinositol-specific phospholipase C, X domain containing 3	345557	5	n/a	n/a	n/a	3.13
1103836	ENSG00000196159	55436	FAT4	FAT tumor suppressor homolog 4 (Drosophila)	79633	4	n/a	n/a	n/a	3.129
1093104	ENSG00000129990	6821	SYT5	synaptotagmin V	6861	19	n/a	n/a	n/a	3.127
1106130	ENSG00000214670	0	AC007956.1	Full-length cDNA 5-PRIME end of clone CS0CAP004YO05 of Thymus of Homo sapiens (human)	0	14	n/a	n/a	n/a	3.126
1090378	ENSG00000108064	6977	TFAM	transcription factor A, mitochondrial	7019	10	n/a	n/a	n/a	3.123
1093789	ENSG00000134308	10813	YWHAQ	tyrosine 3-monooxygenase/tryptophan 5-monooxygenase activation protein, theta polypeptide	10971	2	n/a	n/a	n/a	3.119
1097739	ENSG00000162636	94352	FAM102B	family with sequence similarity 102, member B	284611	1	n/a	n/a	n/a	3.115
1089326	ENSG00000101132	5171	PFDN4	prefoldin subunit 4	5203	20	n/a	n/a	n/a	3.114
1090574	ENSG00000109576	30648	AADAT	aminoadipate aminotransferase	51166	4	n/a	n/a	n/a	3.112
1098589	ENSG00000165617	30820	DACT1	dapper, antagonist of beta-catenin, homolog 1 (Xenopus laevis)	51339	14	n/a	n/a	n/a	3.109
280049900	ENSG00000252793	0	5S_rRNA	5S ribosomal RNA	0	5	n/a	n/a	n/a	3.104
279801602	ENSG00000226645	0	AP006216.10	AP006216.10	0	11	n/a	n/a	n/a	3.104
279786996	ENSG00000225376	0	RP11-490D19.6	RP11-490D19.6	0	9	n/a	n/a	n/a	3.101
1094647	ENSG00000138757	9764	G3BP2	GTPase activating protein (SH3 domain) binding protein 2	9908	4	n/a	n/a	n/a	3.099
1100749	ENSG00000174938	26218	SEZ6L2	seizure related 6 homolog (mouse)-like 2	26470	16	n/a	n/a	n/a	3.098
1096075	ENSG00000148925	58490	BTBD10	BTB (POZ) domain containing 10	84280	11	n/a	n/a	n/a	3.097
1091345	ENSG00000115540	25592	MOB4	MOB family member 4, phocein	25843	2	n/a	n/a	n/a	3.097
1097836	ENSG00000162989	3735	KCNJ3	potassium inwardly-rectifying channel, subfamily J, member 3	3760	2	n/a	n/a	n/a	3.095
1093398	ENSG00000131747	7110	TOP2A	topoisomerase (DNA) II alpha 170kDa	7153	17	n/a	n/a	n/a	3.094
1098283	ENSG00000164332	79607	UBLCP1	ubiquitin-like domain containing CTD phosphatase 1	134510	5	n/a	n/a	n/a	3.094
1099488	ENSG00000169139	7293	UBE2V2	ubiquitin-conjugating enzyme E2 variant 2	7336	8	n/a	n/a	n/a	3.094
1099625	ENSG00000169750	5849	RAC3	ras-related C3 botulinum toxin substrate 3 (rho family, small GTP binding protein Rac3)	5881	17	n/a	n/a	n/a	3.092
279968284	ENSG00000242659	0	RP11-271C24.2	RP11-271C24.2	0	3	n/a	n/a	n/a	3.092
1090758	ENSG00000111237	31179	VPS29	vacuolar protein sorting 29 homolog (S. cerevisiae)	51699	12	n/a	n/a	n/a	3.089
1088841	ENSG00000092148	25580	HECTD1	HECT domain containing 1	25831	14	n/a	n/a	n/a	3.086
1102822	ENSG00000185352	92356	HS6ST3	heparan sulfate 6-O-sulfotransferase 3	266722	13	n/a	n/a	n/a	3.085
1105308	ENSG00000204899	133361	MZT1	mitotic spindle organizing protein 1	440145	13	n/a	n/a	n/a	3.084
1092594	ENSG00000125675	2875	GRIA3	glutamate receptor, ionotrophic, AMPA 3	2892	X	n/a	n/a	n/a	3.084
1098240	ENSG00000164197	94640	RNF180	ring finger protein 180	285671	5	n/a	n/a	n/a	3.083
1100246	ENSG00000172348	10085	RCAN2	regulator of calcineurin 2	10231	6	n/a	n/a	n/a	3.082
280127939	ENSG00000259153	0	RP6-65G23.3	RP6-65G23.3	0	14	n/a	n/a	n/a	3.078
1101364	ENSG00000178171	83773	FAM123C	family with sequence similarity 123C	205147	2	n/a	n/a	n/a	3.075
1103585	ENSG00000188573	0	FBLL1	fibrillarin-like 1	0	5	n/a	n/a	n/a	3.071
280035763	ENSG00000251204	0	CTC-278L1.1	CTC-278L1.1	0	5	n/a	n/a	n/a	3.069
1103244	ENSG00000187094	880	CCK	cholecystokinin	885	3	n/a	n/a	n/a	3.069
279749351	ENSG00000219487	0	RP11-365H23.1	RP11-365H23.1	0	6	n/a	n/a	n/a	3.068
279722866	ENSG00000213539	0	YBX1P6	Y box binding protein 1 pseudogene 6	0	9	n/a	n/a	n/a	3.066
1087174	ENSG00000011677	2540	GABRA3	gamma-aminobutyric acid (GABA) A receptor, alpha 3	2556	X	n/a	n/a	n/a	3.065
1102110	ENSG00000182481	3813	KPNA2	karyopherin alpha 2 (RAG cohort 1, importin alpha 1)	3838	17	n/a	n/a	n/a	3.062
1100849	ENSG00000175414	94618	ARL10	ADP-ribosylation factor-like 10	285598	5	n/a	n/a	n/a	3.062
1099713	ENSG00000170144	85690	HNRNPA3	heterogeneous nuclear ribonucleoprotein A3	220988	2	n/a	n/a	n/a	3.061
1097736	ENSG00000162627	30856	SNX7	sorting nexin 7	51375	1	n/a	n/a	n/a	3.058
1096991	ENSG00000157005	6710	SST	somatostatin	6750	3	n/a	n/a	n/a	3.057
1089027	ENSG00000099960	6509	SLC7A4	solute carrier family 7 (orphan transporter), member 4	6545	22	n/a	n/a	n/a	3.056
1098731	ENSG00000166159	153026	LRTM2	leucine-rich repeats and transmembrane domains 2	654429	12	n/a	n/a	n/a	3.056
1096673	ENSG00000154174	9724	TOMM70A	translocase of outer mitochondrial membrane 70 homolog A (S. cerevisiae)	9868	3	n/a	n/a	n/a	3.051
1100470	ENSG00000173404	3617	INSM1	insulinoma-associated 1	3642	20	n/a	n/a	n/a	3.049
1103005	ENSG00000186106	81295	ANKRD46	ankyrin repeat domain 46	157567	8	n/a	n/a	n/a	3.047
1103535	ENSG00000188368	94256	PRR19	proline rich 19	284338	19	n/a	n/a	n/a	3.047
1098484	ENSG00000165152	58512	C9orf125	chromosome 9 open reading frame 125	84302	9	n/a	n/a	n/a	3.045
1106260	ENSG00000215114	79715	UBXN2B	UBX domain protein 2B	137886	8	n/a	n/a	n/a	3.045
1094359	ENSG00000137267	7237	TUBB2A	tubulin, beta 2A class IIa	7280	6	n/a	n/a	n/a	3.042
1089229	ENSG00000100592	22757	DAAM1	dishevelled associated activator of morphogenesis 1	23002	14	n/a	n/a	n/a	3.042
1104070	ENSG00000196793	8136	ZNF239	zinc finger protein 239	8187	10	n/a	n/a	n/a	3.039
1086890	ENSG00000002746	22827	HECW1	HECT, C2 and WW domain containing E3 ubiquitin protein ligase 1	23072	7	n/a	n/a	n/a	3.039
1097427	ENSG00000160352	80690	ZNF714	zinc finger protein 714	148206	19	n/a	n/a	n/a	3.038
1090417	ENSG00000108389	8987	MTMR4	myotubularin related protein 4	9110	17	n/a	n/a	n/a	3.038
1091390	ENSG00000115844	1734	DLX2	distal-less homeobox 2	1746	2	n/a	n/a	n/a	3.038
1089826	ENSG00000104643	41879	MTMR9	myotubularin related protein 9	66036	8	n/a	n/a	n/a	3.038
1087138	ENSG00000010818	3079	HIVEP2	human immunodeficiency virus type I enhancer binding protein 2	3097	6	n/a	n/a	n/a	3.038
1103504	ENSG00000188227	124060	ZNF793	zinc finger protein 793	390927	19	n/a	n/a	n/a	3.037
1090883	ENSG00000111981	56130	ULBP1	UL16 binding protein 1	80329	6	n/a	n/a	n/a	3.031
1089066	ENSG00000100095	23298	SEZ6L	seizure related 6 homolog (mouse)-like	23544	22	n/a	n/a	n/a	3.031
279829672	ENSG00000229161	0	TCP1P1	t-complex 1 pseudogene 1	0	7	n/a	n/a	n/a	3.03
1097999	ENSG00000163539	22877	CLASP2	cytoplasmic linker associated protein 2	23122	3	n/a	n/a	n/a	3.028
1108513	ENSG00000235872	0	RP11-335O4.3	RP11-335O4.3	0	12	n/a	n/a	n/a	3.028
1087349	ENSG00000029725	9012	RABEP1	rabaptin, RAB GTPase binding effector protein 1	9135	17	n/a	n/a	n/a	3.026
1096400	ENSG00000151892	2658	GFRA1	GDNF family receptor alpha 1	2674	10	n/a	n/a	n/a	3.025
1091559	ENSG00000117020	9856	AKT3	v-akt murine thymoma viral oncogene homolog 3 (protein kinase B, gamma)	10000	1	n/a	n/a	n/a	3.023
1092843	ENSG00000127561	9020	SYNGR3	synaptogyrin 3	9143	16	n/a	n/a	n/a	3.023
1096406	ENSG00000151948	80367	GLT1D1	glycosyltransferase 1 domain containing 1	144423	12	n/a	n/a	n/a	3.019
1089060	ENSG00000100077	154	ADRBK2	adrenergic, beta, receptor kinase 2	157	22	n/a	n/a	n/a	3.016
1094983	ENSG00000141030	8467	COPS3	COP9 constitutive photomorphogenic homolog subunit 3 (Arabidopsis)	8533	17	n/a	n/a	n/a	3.015
1093117	ENSG00000130054	26857	FAM155B	family with sequence similarity 155, member B	27112	X	n/a	n/a	n/a	3.014
1087226	ENSG00000015479	9638	MATR3	matrin 3	9782	5	n/a	n/a	n/a	3.013
280130542	ENSG00000259297	0	DNM1P44	DNM1 pseudogene 44	0	15	n/a	n/a	n/a	3.011
1098242	ENSG00000164209	60007	SLC25A46	solute carrier family 25, member 46	91137	5	n/a	n/a	n/a	3.011
279818910	ENSG00000228206	0	AC016717.1	AC016717.1	0	2	n/a	n/a	n/a	3.01
1086918	ENSG00000004766	34899	CCDC132	coiled-coil domain containing 132	55610	7	n/a	n/a	n/a	3.007
1095339	ENSG00000143493	25645	INTS7	integrator complex subunit 7	25896	1	n/a	n/a	n/a	3.005
1099809	ENSG00000170522	54911	ELOVL6	ELOVL fatty acid elongase 6	79071	4	n/a	n/a	n/a	3.005
1099026	ENSG00000167306	4619	MYO5B	myosin VB	4645	18	n/a	n/a	n/a	3.003
1092124	ENSG00000121966	7806	CXCR4	chemokine (C-X-C motif) receptor 4	7852	2	n/a	n/a	n/a	3.001
1088110	ENSG00000073670	4160	ADAM11	ADAM metallopeptidase domain 11	4185	17	n/a	n/a	n/a	3
1096377	ENSG00000151725	55485	MLF1IP	MLF1 interacting protein	79682	4	n/a	n/a	n/a	3
1099826	ENSG00000170606	3288	HSPA4	heat shock 70kDa protein 4	3308	5	n/a	n/a	n/a	2.998
279808421	ENSG00000227203	0	SUB1P1	SUB1 homolog (S. cerevisiae) pseudogene 1	0	8	n/a	n/a	n/a	2.998
280039014	ENSG00000251453	0	RP11-515C16.2	RP11-515C16.2	0	5	n/a	n/a	n/a	2.998
1097850	ENSG00000163032	7404	VSNL1	visinin-like 1	7447	2	n/a	n/a	n/a	2.998
1102159	ENSG00000182674	9178	KCNB2	potassium voltage-gated channel, Shab-related subfamily, member 2	9312	8	n/a	n/a	n/a	2.997
280127567	ENSG00000259131	0	AC093510.2	metallo-beta-lactamase domain-containing protein 2	0	5	n/a	n/a	n/a	2.996
1093692	ENSG00000133703	3820	KRAS	v-Ki-ras2 Kirsten rat sarcoma viral oncogene homolog	3845	12	n/a	n/a	n/a	2.995
1091686	ENSG00000118200	23026	CAMSAP2	calmodulin regulated spectrin-associated protein family, member 2	23271	1	n/a	n/a	n/a	2.994
1097959	ENSG00000163444	60210	TMEM183A	transmembrane protein 183A	92703	1	n/a	n/a	n/a	2.987
1090784	ENSG00000111344	8377	RASAL1	RAS protein activator like 1 (GAP1 like)	8437	12	n/a	n/a	n/a	2.981
1089960	ENSG00000105290	330	APLP1	amyloid beta (A4) precursor-like protein 1	333	19	n/a	n/a	n/a	2.98
1087544	ENSG00000050030	109873	KIAA2022	KIAA2022	340533	X	n/a	n/a	n/a	2.979
1101101	ENSG00000176788	10262	BASP1	brain abundant, membrane attached signal protein 1	10409	5	n/a	n/a	n/a	2.974
279711713	ENSG00000211530	0	AL354933.1	AL354933.1	0	6	n/a	n/a	n/a	2.973
280098636	ENSG00000256771	0	ZNF253	zinc finger protein 253	0	19	n/a	n/a	n/a	2.971
280115574	ENSG00000258441	94026	CTD-2552B11.4	CTD-2552B11.4	283624	14	n/a	n/a	n/a	2.969
1087521	ENSG00000048991	23273	R3HDM1	R3H domain containing 1	23518	2	n/a	n/a	n/a	2.966
1086881	ENSG00000001630	1583	CYP51A1	cytochrome P450, family 51, subfamily A, polypeptide 1	1595	7	n/a	n/a	n/a	2.965
280014291	ENSG00000249509	0	RP11-402J6.1	RP11-402J6.1	0	4	n/a	n/a	n/a	2.964
1093814	ENSG00000134444	36887	KIAA1468	KIAA1468	57614	18	n/a	n/a	n/a	2.963
1090789	ENSG00000111371	57247	SLC38A1	solute carrier family 38, member 1	81539	12	n/a	n/a	n/a	2.959
1088530	ENSG00000085415	57601	SEH1L	SEH1-like (S. cerevisiae)	81929	18	n/a	n/a	n/a	2.957
1092372	ENSG00000124160	37000	NCOA5	nuclear receptor coactivator 5	57727	20	n/a	n/a	n/a	2.955
1089491	ENSG00000102003	6815	SYP	synaptophysin	6855	X	n/a	n/a	n/a	2.953
1088445	ENSG00000082482	3751	KCNK2	potassium channel, subfamily K, member 2	3776	1	n/a	n/a	n/a	2.952
1096458	ENSG00000152377	6655	SPOCK1	sparc/osteonectin, cwcv and kazal-like domains proteoglycan (testican) 1	6695	5	n/a	n/a	n/a	2.949
1090946	ENSG00000112320	34373	SOBP	sine oculis binding protein homolog (Drosophila)	55084	6	n/a	n/a	n/a	2.949
1092957	ENSG00000128609	4672	NDUFA5	NADH dehydrogenase (ubiquinone) 1 alpha subcomplex, 5, 13kDa	4698	7	n/a	n/a	n/a	2.944
1088364	ENSG00000080224	94508	EPHA6	EPH receptor A6	285220	3	n/a	n/a	n/a	2.944
1087145	ENSG00000011083	6498	SLC6A7	solute carrier family 6 (neurotransmitter transporter, L-proline), member 7	6534	5	n/a	n/a	n/a	2.942
1093794	ENSG00000134323	4587	MYCN	v-myc myelocytomatosis viral related oncogene, neuroblastoma derived (avian)	4613	2	n/a	n/a	n/a	2.942
1092697	ENSG00000126214	3806	KLC1	kinesin light chain 1	3831	14	n/a	n/a	n/a	2.939
1088826	ENSG00000091972	4319	CD200	CD200 molecule	4345	3	n/a	n/a	n/a	2.937
1093636	ENSG00000133134	58903	BEX2	brain expressed X-linked 2	84707	X	n/a	n/a	n/a	2.936
280097524	ENSG00000256633	0	RP11-169D4.2	RP11-169D4.2	0	11	n/a	n/a	n/a	2.934
279860462	ENSG00000231903	0	AC079354.5	AC079354.5	0	2	n/a	n/a	n/a	2.93
1090560	ENSG00000109436	22913	TBC1D9	TBC1 domain family, member 9 (with GRAM domain)	23158	4	n/a	n/a	n/a	2.93
1101049	ENSG00000176490	80696	DIRAS1	DIRAS family, GTP-binding RAS-like 1	148252	19	n/a	n/a	n/a	2.929
1089434	ENSG00000101557	8974	USP14	ubiquitin specific peptidase 14 (tRNA-guanine transglycosylase)	9097	18	n/a	n/a	n/a	2.929
279949023	ENSG00000240489	0	SETP14	SET pseudogene 14	0	3	n/a	n/a	n/a	2.927
279794601	ENSG00000226015	0	CCT8P1	chaperonin containing TCP1, subunit 8 (theta) pseudogene 1	0	1	n/a	n/a	n/a	2.925
1090972	ENSG00000112541	10688	PDE10A	phosphodiesterase 10A	10846	6	n/a	n/a	n/a	2.924
1103493	ENSG00000188176	109991	SMTNL2	smoothelin-like 2	342527	17	n/a	n/a	n/a	2.923
1086999	ENSG00000006432	4268	MAP3K9	mitogen-activated protein kinase kinase kinase 9	4293	14	n/a	n/a	n/a	2.921
1094113	ENSG00000136021	34970	SCYL2	SCY1-like 2 (S. cerevisiae)	55681	12	n/a	n/a	n/a	2.921
1087284	ENSG00000022355	2538	GABRA1	gamma-aminobutyric acid (GABA) A receptor, alpha 1	2554	5	n/a	n/a	n/a	2.919
279893514	ENSG00000234811	0	RP11-241I20.5	RP11-241I20.5	0	10	n/a	n/a	n/a	2.918
1088428	ENSG00000081985	3570	IL12RB2	interleukin 12 receptor, beta 2	3595	1	n/a	n/a	n/a	2.917
1103717	ENSG00000189056	5617	RELN	reelin	5649	7	n/a	n/a	n/a	2.916
279846040	ENSG00000230614	0	AC073958.2	AC073958.2	0	7	n/a	n/a	n/a	2.914
1098655	ENSG00000165868	91995	HSPA12A	heat shock 70kDa protein 12A	259217	10	n/a	n/a	n/a	2.914
1099242	ENSG00000168078	35160	PBK	PDZ binding kinase	55872	8	n/a	n/a	n/a	2.911
1105794	ENSG00000212999	0	AC117834.1	AC117834.1	0	8	n/a	n/a	n/a	2.91
1088936	ENSG00000096092	28714	TMEM14A	transmembrane protein 14A	28978	6	n/a	n/a	n/a	2.91
1106454	ENSG00000218336	35003	ODZ3	odz, odd Oz/ten-m homolog 3 (Drosophila)	55714	4	n/a	n/a	n/a	2.909
1095628	ENSG00000145416	34305	1-Mar	membrane-associated ring finger (C3HC4) 1	55016	4	n/a	n/a	n/a	2.908
280100383	ENSG00000256982	157121867	AC135782.1	AC135782.1	100506183	16	n/a	n/a	n/a	2.906
280069349	ENSG00000254331	0	CKS1BP7	CDC28 protein kinase regulatory subunit 1B pseudogene 7	0	8	n/a	n/a	n/a	2.905
1101869	ENSG00000181191	40852	PJA1	praja ring finger 1	64219	X	n/a	n/a	n/a	2.904
1099271	ENSG00000168243	2769	GNG4	guanine nucleotide binding protein (G protein), gamma 4	2786	1	n/a	n/a	n/a	2.904
1098047	ENSG00000163661	5774	PTX3	pentraxin 3, long	5806	3	n/a	n/a	n/a	2.903
279978671	ENSG00000243743	0	RP1-34B21.6	RP1-34B21.6	0	6	n/a	n/a	n/a	2.902
1088354	ENSG00000079841	22754	RIMS1	regulating synaptic membrane exocytosis 1	22999	6	n/a	n/a	n/a	2.899
1091558	ENSG00000117016	9639	RIMS3	regulating synaptic membrane exocytosis 3	9783	1	n/a	n/a	n/a	2.898
1094470	ENSG00000137843	36203	PAK6	p21 protein (Cdc42/Rac)-activated kinase 6	56924	15	n/a	n/a	n/a	2.898
1087629	ENSG00000056050	34258	C4orf27	chromosome 4 open reading frame 27	54969	4	n/a	n/a	n/a	2.897
1094585	ENSG00000138430	29524	OLA1	Obg-like ATPase 1	29789	2	n/a	n/a	n/a	2.894
1088246	ENSG00000077152	28825	UBE2T	ubiquitin-conjugating enzyme E2T (putative)	29089	1	n/a	n/a	n/a	2.894
1095865	ENSG00000147180	7509	ZNF711	zinc finger protein 711	7552	X	n/a	n/a	n/a	2.893
1102640	ENSG00000184672	79725	RALYL	RALY RNA binding protein-like	138046	8	n/a	n/a	n/a	2.892
1102850	ENSG00000185515	55023	BRCC3	BRCA1/BRCA2-containing complex, subunit 3	79184	X	n/a	n/a	n/a	2.892
1093075	ENSG00000129636	57243	ITFG1	integrin alpha FG-GAP repeat containing 1	81533	16	n/a	n/a	n/a	2.889
1104904	ENSG00000203760	122200	CENPW	centromere protein W	387103	6	n/a	n/a	n/a	2.886
1090672	ENSG00000110427	25509	C11orf41	chromosome 11 open reading frame 41	25758	11	n/a	n/a	n/a	2.884
279931135	ENSG00000238186	0	RP11-656D10.6	RP11-656D10.6	0	1	n/a	n/a	n/a	2.883
1095238	ENSG00000143067	59985	ZNF697	zinc finger protein 697	90874	1	n/a	n/a	n/a	2.883
1104577	ENSG00000198331	85573	HYLS1	hydrolethalus syndrome 1	219844	11	n/a	n/a	n/a	2.883
1087598	ENSG00000054356	5766	PTPRN	protein tyrosine phosphatase, receptor type, N	5798	2	n/a	n/a	n/a	2.881
1097827	ENSG00000162951	110332	LRRTM1	leucine rich repeat transmembrane neuronal 1	347730	2	n/a	n/a	n/a	2.88
1099694	ENSG00000170035	10330	UBE2E3	ubiquitin-conjugating enzyme E2E 3	10477	2	n/a	n/a	n/a	2.877
1102098	ENSG00000182400	78897	TRAPPC6B	trafficking protein particle complex 6B	122553	14	n/a	n/a	n/a	2.877
1090620	ENSG00000109971	3292	HSPA8	heat shock 70kDa protein 8	3312	11	n/a	n/a	n/a	2.874
1090829	ENSG00000111696	31039	NT5DC3	5'-nucleotidase domain containing 3	51559	12	n/a	n/a	n/a	2.873
1094670	ENSG00000138814	5498	PPP3CA	protein phosphatase 3, catalytic subunit, alpha isozyme	5530	4	n/a	n/a	n/a	2.872
1090296	ENSG00000107295	6420	SH3GL2	SH3-domain GRB2-like 2	6456	9	n/a	n/a	n/a	2.87
279864150	ENSG00000232229	165806	RP11-248C1.2	RP11-248C1.2	643529	10	n/a	n/a	n/a	2.869
1090795	ENSG00000111445	5953	RFC5	replication factor C (activator 1) 5, 36.5kDa	5985	12	n/a	n/a	n/a	2.868
1092907	ENSG00000128266	2764	GNAZ	guanine nucleotide binding protein (G protein), alpha z polypeptide	2781	22	n/a	n/a	n/a	2.868
1096240	ENSG00000150594	147	ADRA2A	adrenergic, alpha-2A-, receptor	150	10	n/a	n/a	n/a	2.867
1088356	ENSG00000079950	8358	STX7	syntaxin 7	8417	6	n/a	n/a	n/a	2.865
1094373	ENSG00000137343	55771	ATAT1	alpha tubulin acetyltransferase 1	79969	6	n/a	n/a	n/a	2.865
1088649	ENSG00000088367	2021	EPB41L1	erythrocyte membrane protein band 4.1-like 1	2036	20	n/a	n/a	n/a	2.864
1087437	ENSG00000040341	26812	STAU2	staufen, RNA binding protein, homolog 2 (Drosophila)	27067	8	n/a	n/a	n/a	2.864
1091454	ENSG00000116254	25787	CHD5	chromodomain helicase DNA binding protein 5	26038	1	n/a	n/a	n/a	2.863
279791957	ENSG00000225787	0	AC011236.7	AC011236.7	0	2	n/a	n/a	n/a	2.863
1095195	ENSG00000142657	5194	PGD	phosphogluconate dehydrogenase	5226	1	n/a	n/a	n/a	2.862
1104591	ENSG00000198380	2657	GFPT1	glutamine--fructose-6-phosphate transaminase 1	2673	2	n/a	n/a	n/a	2.859
279863693	ENSG00000232183	0	RP6-27P15.2	RP6-27P15.2	0	X	n/a	n/a	n/a	2.853
1089321	ENSG00000101098	80082	RIMS4	regulating synaptic membrane exocytosis 4	140730	20	n/a	n/a	n/a	2.85
1100302	ENSG00000172568	128444	FNDC9	fibronectin type III domain containing 9	408263	5	n/a	n/a	n/a	2.85
279746719	ENSG00000217624	0	RP11-204C16.4	RP11-204C16.4	0	X	n/a	n/a	n/a	2.843
1104731	ENSG00000198780	25798	FAM169A	family with sequence similarity 169, member A	26049	5	n/a	n/a	n/a	2.843
280070731	ENSG00000254429	0	CTD-2562J17.7	CTD-2562J17.7	0	11	n/a	n/a	n/a	2.842
1095466	ENSG00000144227	11088	NXPH2	neurexophilin 2	11249	2	n/a	n/a	n/a	2.84
279936114	ENSG00000238896	0	snoU13	Small nucleolar RNA U13	0	6	n/a	n/a	n/a	2.84
280004885	ENSG00000248694	0	RP11-18D7.2	RP11-18D7.2	0	4	n/a	n/a	n/a	2.837
1092899	ENSG00000128203	36444	ASPHD2	aspartate beta-hydroxylase domain containing 2	57168	22	n/a	n/a	n/a	2.836
1096584	ENSG00000153310	31051	FAM49B	family with sequence similarity 49, member B	51571	8	n/a	n/a	n/a	2.835
1095220	ENSG00000142875	5535	PRKACB	protein kinase, cAMP-dependent, catalytic, beta	5567	1	n/a	n/a	n/a	2.835
1094500	ENSG00000138018	59620	EPT1	ethanolaminephosphotransferase 1 (CDP-ethanolamine-specific)	85465	2	n/a	n/a	n/a	2.835
279846236	ENSG00000230633	0	RP11-37E23.5	RP11-37E23.5	0	13	n/a	n/a	n/a	2.833
1087393	ENSG00000035687	156	ADSS	adenylosuccinate synthase	159	1	n/a	n/a	n/a	2.829
1087660	ENSG00000058404	812	CAMK2B	calcium/calmodulin-dependent protein kinase II beta	816	7	n/a	n/a	n/a	2.827
1088404	ENSG00000081181	381	ARG2	arginase, type II	384	14	n/a	n/a	n/a	2.825
1100429	ENSG00000173210	22641	ABLIM3	actin binding LIM protein family, member 3	22885	5	n/a	n/a	n/a	2.824
1099528	ENSG00000169288	41532	MRPL1	mitochondrial ribosomal protein L1	65008	4	n/a	n/a	n/a	2.823
1090604	ENSG00000109832	28854	DDX25	DEAD (Asp-Glu-Ala-Asp) box polypeptide 25	29118	11	n/a	n/a	n/a	2.823
1091530	ENSG00000116852	22801	KIF21B	kinesin family member 21B	23046	1	n/a	n/a	n/a	2.82
1087706	ENSG00000061918	2966	GUCY1B3	guanylate cyclase 1, soluble, beta 3	2983	4	n/a	n/a	n/a	2.819
279800572	ENSG00000226535	0	RP11-417L14.1	RP11-417L14.1	0	9	n/a	n/a	n/a	2.818
1089758	ENSG00000104093	23067	DMXL2	Dmx-like 2	23312	15	n/a	n/a	n/a	2.818
1099580	ENSG00000169554	9695	ZEB2	zinc finger E-box binding homeobox 2	9839	2	n/a	n/a	n/a	2.817
1096223	ENSG00000150394	1001	CDH8	cadherin 8, type 2	1006	16	n/a	n/a	n/a	2.816
1102883	ENSG00000185652	4877	NTF3	neurotrophin 3	4908	12	n/a	n/a	n/a	2.816
1098052	ENSG00000163683	83664	C4orf34	chromosome 4 open reading frame 34	201895	4	n/a	n/a	n/a	2.813
1088932	ENSG00000096063	6692	SRPK1	SRSF protein kinase 1	6732	6	n/a	n/a	n/a	2.812
1097181	ENSG00000158528	34896	PPP1R9A	protein phosphatase 1, regulatory subunit 9A	55607	7	n/a	n/a	n/a	2.81
1092650	ENSG00000125870	6589	SNRPB2	small nuclear ribonucleoprotein polypeptide B	6629	20	n/a	n/a	n/a	2.809
280099096	ENSG00000256849	0	RP11-405A12.1	RP11-405A12.1	0	12	n/a	n/a	n/a	2.806
279918799	ENSG00000237173	0	RP5-866L20.2	RP5-866L20.2	0	1	n/a	n/a	n/a	2.806
280137526	ENSG00000259714	0	RP11-64K12.6	RP11-64K12.6	0	15	n/a	n/a	n/a	2.801
1096536	ENSG00000152969	81086	JAKMIP1	janus kinase and microtubule interacting protein 1	152789	4	n/a	n/a	n/a	2.799
280105245	ENSG00000257434	0	RP11-81K13.1	RP11-81K13.1	0	12	n/a	n/a	n/a	2.798
279867254	ENSG00000232525	0	RP11-51B10.3	RP11-51B10.3	0	10	n/a	n/a	n/a	2.797
1094312	ENSG00000137040	26698	RANBP6	RAN binding protein 6	26953	9	n/a	n/a	n/a	2.795
1099486	ENSG00000169131	6900	ZNF354A	zinc finger protein 354A	6940	5	n/a	n/a	n/a	2.793
1094107	ENSG00000135999	25871	EPC2	enhancer of polycomb homolog 2 (Drosophila)	26122	2	n/a	n/a	n/a	2.791
279906558	ENSG00000236041	0	AC013791.2	AC013791.2	0	11	n/a	n/a	n/a	2.79
1101404	ENSG00000178397	58984	C7orf70	chromosome 7 open reading frame 70	84792	7	n/a	n/a	n/a	2.79
280034355	ENSG00000251107	0	RP11-466P24.4	RP11-466P24.4	0	5	n/a	n/a	n/a	2.79
1087962	ENSG00000069956	5565	MAPK6	mitogen-activated protein kinase 6	5597	15	n/a	n/a	n/a	2.79
1095753	ENSG00000146267	58754	C6orf168	chromosome 6 open reading frame 168	84553	6	n/a	n/a	n/a	2.789
280059237	ENSG00000253629	0	KB-1107E3.1	KB-1107E3.1	0	8	n/a	n/a	n/a	2.788
1091985	ENSG00000120696	58289	KBTBD7	kelch repeat and BTB (POZ) domain containing 7	84078	13	n/a	n/a	n/a	2.787
1095260	ENSG00000143171	6225	RXRG	retinoid X receptor, gamma	6258	1	n/a	n/a	n/a	2.786
280042389	ENSG00000251705	0	RN5-8S6	RNA, 5.8S ribosomal 6	0	Y	n/a	n/a	n/a	2.786
1090244	ENSG00000106723	10769	SPIN1	spindlin 1	10927	9	n/a	n/a	n/a	2.786
280119635	ENSG00000258677	0	RP11-463D19.2	RP11-463D19.2	0	8	n/a	n/a	n/a	2.786
1094548	ENSG00000138190	33827	EXOC6	exocyst complex component 6	54536	10	n/a	n/a	n/a	2.785
279742426	ENSG00000215802	0	RFKP1	riboflavin kinase pseudogene 1	0	1	n/a	n/a	n/a	2.785
1098323	ENSG00000164506	79620	STXBP5	syntaxin binding protein 5 (tomosyn)	134957	6	n/a	n/a	n/a	2.783
280025465	ENSG00000250377	0	CTC-467M3.3	CTC-467M3.3	0	5	n/a	n/a	n/a	2.78
1100110	ENSG00000171793	1492	CTPS	CTP synthase	1503	1	n/a	n/a	n/a	2.78
1095612	ENSG00000145332	36836	KLHL8	kelch-like 8 (Drosophila)	57563	4	n/a	n/a	n/a	2.78
1094259	ENSG00000136828	9505	RALGPS1	Ral GEF with PH domain and SH3 binding motif 1	9649	9	n/a	n/a	n/a	2.779
1100735	ENSG00000174871	90183	CNIH2	cornichon homolog 2 (Drosophila)	254263	11	n/a	n/a	n/a	2.778
1096781	ENSG00000155096	31062	AZIN1	antizyme inhibitor 1	51582	8	n/a	n/a	n/a	2.778
1100917	ENSG00000175806	4456	MSRA	methionine sulfoxide reductase A	4482	8	n/a	n/a	n/a	2.776
1099986	ENSG00000171246	4853	NPTX1	neuronal pentraxin I	4884	17	n/a	n/a	n/a	2.776
1096577	ENSG00000153253	6293	SCN3A	sodium channel, voltage-gated, type III, alpha subunit	6328	2	n/a	n/a	n/a	2.776
279943035	ENSG00000239800	0	AC000029.2	AC000029.2	0	22	n/a	n/a	n/a	2.775
1094306	ENSG00000136982	54915	DSCC1	defective in sister chromatid cohesion 1 homolog (S. cerevisiae)	79075	8	n/a	n/a	n/a	2.775
1098260	ENSG00000164284	79594	GRPEL2	GrpE-like 2, mitochondrial (E. coli)	134266	5	n/a	n/a	n/a	2.773
1089289	ENSG00000100916	58522	BRMS1L	breast cancer metastasis-suppressor 1-like	84312	14	n/a	n/a	n/a	2.772
1099980	ENSG00000171224	85560	C10orf35	chromosome 10 open reading frame 35	219738	10	n/a	n/a	n/a	2.768
1087488	ENSG00000047315	5399	POLR2B	polymerase (RNA) II (DNA directed) polypeptide B, 140kDa	5431	4	n/a	n/a	n/a	2.768
1108954	ENSG00000240720	125602	LRRD1	leucine-rich repeats and death domain containing 1	401387	7	n/a	n/a	n/a	2.768
1103907	ENSG00000196361	1980	ELAVL3	ELAV (embryonic lethal, abnormal vision, Drosophila)-like 3 (Hu antigen C)	1995	19	n/a	n/a	n/a	2.767
279801201	ENSG00000226605	0	AC007098.1	AC007098.1	0	2	n/a	n/a	n/a	2.765
279872312	ENSG00000232952	0	RP11-90H3.1	RP11-90H3.1	0	1	n/a	n/a	n/a	2.764
1090348	ENSG00000107833	10213	NPM3	nucleophosmin/nucleoplasmin 3	10360	10	n/a	n/a	n/a	2.764
280111002	ENSG00000258017	0	RP11-386G11.10	RP11-386G11.10	0	12	n/a	n/a	n/a	2.763
1090309	ENSG00000107518	25782	ATRNL1	attractin-like 1	26033	10	n/a	n/a	n/a	2.76
1097272	ENSG00000159248	36643	GJD2	gap junction protein, delta 2, 36kDa	57369	15	n/a	n/a	n/a	2.759
1096874	ENSG00000156011	23117	PSD3	pleckstrin and Sec7 domain containing 3	23362	8	n/a	n/a	n/a	2.758
1096378	ENSG00000151726	2165	ACSL1	acyl-CoA synthetase long-chain family member 1	2180	4	n/a	n/a	n/a	2.758
1108242	ENSG00000233930	109548	RP13-25N22.1	RP13-25N22.1	338651	11	n/a	n/a	n/a	2.758
279936856	ENSG00000239014	109430	SNORD108	small nucleolar RNA, C/D box 108	338427	15	n/a	n/a	n/a	2.757
1087605	ENSG00000054793	9934	ATP9A	ATPase, class II, type 9A	10079	20	n/a	n/a	n/a	2.757
279661914	ENSG00000200714	0	Y_RNA	Y RNA	0	8	n/a	n/a	n/a	2.754
279723829	ENSG00000213661	0	RP11-510I6.2	RP11-510I6.2	0	5	n/a	n/a	n/a	2.753
1092487	ENSG00000124766	6619	SOX4	SRY (sex determining region Y)-box 4	6659	6	n/a	n/a	n/a	2.752
1095030	ENSG00000141424	25549	SLC39A6	solute carrier family 39 (zinc transporter), member 6	25800	18	n/a	n/a	n/a	2.752
1096545	ENSG00000153044	41470	CENPH	centromere protein H	64946	5	n/a	n/a	n/a	2.75
1104638	ENSG00000198553	93991	KCNRG	potassium channel regulator	283518	13	n/a	n/a	n/a	2.75
1097869	ENSG00000163104	36195	SMARCAD1	SWI/SNF-related, matrix-associated actin-dependent regulator of chromatin, subfamily a, containing DEAD/H box 1	56916	4	n/a	n/a	n/a	2.75
1096380	ENSG00000151743	83408	AMN1	antagonist of mitotic exit network 1 homolog (S. cerevisiae)	196394	12	n/a	n/a	n/a	2.75
1091757	ENSG00000118939	7304	UCHL3	ubiquitin carboxyl-terminal esterase L3 (ubiquitin thiolesterase)	7347	13	n/a	n/a	n/a	2.749
1099878	ENSG00000170860	27003	LSM3	LSM3 homolog, U6 small nuclear RNA associated (S. cerevisiae)	27258	3	n/a	n/a	n/a	2.749
1097575	ENSG00000161647	4330	MPP3	membrane protein, palmitoylated 3 (MAGUK p55 subfamily member 3)	4356	17	n/a	n/a	n/a	2.746
279889391	ENSG00000234466	0	RP11-266I3.1	RP11-266I3.1	0	X	n/a	n/a	n/a	2.746
1105955	ENSG00000213976	0	AC010615.1	AC010615.1	0	19	n/a	n/a	n/a	2.745
279667472	ENSG00000202337	0	U6	U6 spliceosomal RNA	0	14	n/a	n/a	n/a	2.744
1091694	ENSG00000118263	8542	KLF7	Kruppel-like factor 7 (ubiquitous)	8609	2	n/a	n/a	n/a	2.744
1089165	ENSG00000100364	23068	KIAA0930	KIAA0930	23313	22	n/a	n/a	n/a	2.743
1087107	ENSG00000009844	31014	VTA1	Vps20-associated 1 homolog (S. cerevisiae)	51534	6	n/a	n/a	n/a	2.743
279911617	ENSG00000236498	0	AC107081.5	AC107081.5	0	2	n/a	n/a	n/a	2.742
1090081	ENSG00000105784	81195	RUNDC3B	RUN domain containing 3B	154661	7	n/a	n/a	n/a	2.741
1094037	ENSG00000135643	27090	KCNMB4	potassium large conductance calcium-activated channel, subfamily M, beta member 4	27345	12	n/a	n/a	n/a	2.739
1095232	ENSG00000143013	8477	LMO4	LIM domain only 4	8543	1	n/a	n/a	n/a	2.739
280043502	ENSG00000251867	0	Y_RNA	Y RNA	0	8	n/a	n/a	n/a	2.738
1087827	ENSG00000065978	4873	YBX1	Y box binding protein 1	4904	1	n/a	n/a	n/a	2.737
1106504	ENSG00000221823	5502	PPP3R1	protein phosphatase 3, regulatory subunit B, alpha	5534	2	n/a	n/a	n/a	2.737
1096019	ENSG00000148408	770	CACNA1B	calcium channel, voltage-dependent, N type, alpha 1B subunit	774	9	n/a	n/a	n/a	2.737
1101110	ENSG00000176871	35171	WSB2	WD repeat and SOCS box containing 2	55884	12	n/a	n/a	n/a	2.735
1092365	ENSG00000124140	36741	SLC12A5	solute carrier family 12 (potassium/chloride transporter), member 5	57468	20	n/a	n/a	n/a	2.735
1099673	ENSG00000169933	9614	FRMPD4	FERM and PDZ domain containing 4	9758	X	n/a	n/a	n/a	2.735
1090206	ENSG00000106524	36315	ANKMY2	ankyrin repeat and MYND domain containing 2	57037	7	n/a	n/a	n/a	2.734
1088562	ENSG00000086189	27037	DIMT1	DIM1 dimethyladenosine transferase 1 homolog (S. cerevisiae)	27292	5	n/a	n/a	n/a	2.732
1103188	ENSG00000186868	4112	MAPT	microtubule-associated protein tau	4137	17	n/a	n/a	n/a	2.73
1104280	ENSG00000197451	3162	HNRNPAB	heterogeneous nuclear ribonucleoprotein A/B	3182	5	n/a	n/a	n/a	2.729
279836646	ENSG00000229807	7460	XIST	X (inactive)-specific transcript (non-protein coding)	7503	X	n/a	n/a	n/a	2.728
1099804	ENSG00000170500	81650	LONRF2	LON peptidase N-terminal domain and ring finger 2	164832	2	n/a	n/a	n/a	2.727
1089194	ENSG00000100442	2271	FKBP3	FK506 binding protein 3, 25kDa	2287	14	n/a	n/a	n/a	2.726
1101493	ENSG00000178965	79205	C1orf173	chromosome 1 open reading frame 173	127254	1	n/a	n/a	n/a	2.725
1102587	ENSG00000184408	3726	KCND2	potassium voltage-gated channel, Shal-related subfamily, member 2	3751	7	n/a	n/a	n/a	2.724
1091322	ENSG00000115419	2727	GLS	glutaminase	2744	2	n/a	n/a	n/a	2.723
279844606	ENSG00000230498	0	RP4-706A16.2	RP4-706A16.2	0	1	n/a	n/a	n/a	2.721
1090389	ENSG00000108231	9087	LGI1	leucine-rich, glioma inactivated 1	9211	10	n/a	n/a	n/a	2.72
279869045	ENSG00000232656	35141	IDI2-AS1	IDI2 antisense RNA 1 (non-protein coding)	55853	10	n/a	n/a	n/a	2.72
279953770	ENSG00000241095	0	RP11-657G2.1	RP11-657G2.1	0	3	n/a	n/a	n/a	2.72
280100200	ENSG00000256968	0	AL354707.1	AL354707.1	0	9	n/a	n/a	n/a	2.717
279778116	ENSG00000224578	0	AC084058.1	AC084058.1	0	16	n/a	n/a	n/a	2.717
1089737	ENSG00000103769	8693	RAB11A	RAB11A, member RAS oncogene family	8766	15	n/a	n/a	n/a	2.717
279951252	ENSG00000240755	0	ERLEC1P1	endoplasmic reticulum lectin 1 pseudogene 1	0	21	n/a	n/a	n/a	2.717
1090838	ENSG00000111726	35194	CMAS	cytidine monophosphate N-acetylneuraminic acid synthetase	55907	12	n/a	n/a	n/a	2.716
1099889	ENSG00000170899	2924	GSTA4	glutathione S-transferase alpha 4	2941	6	n/a	n/a	n/a	2.713
1104677	ENSG00000198668	797	CALM1	calmodulin 1 (phosphorylase kinase, delta)	801	14	n/a	n/a	n/a	2.712
1091984	ENSG00000120694	10650	HSPH1	heat shock 105kDa/110kDa protein 1	10808	13	n/a	n/a	n/a	2.711
1090661	ENSG00000110321	1967	EIF4G2	eukaryotic translation initiation factor 4 gamma, 2	1982	11	n/a	n/a	n/a	2.711
279909950	ENSG00000236360	0	RP11-334A14.2	RP11-334A14.2	0	1	n/a	n/a	n/a	2.711
280012692	ENSG00000249376	0	RP11-152N13.11	RP11-152N13.11	0	10	n/a	n/a	n/a	2.71
1101717	ENSG00000180332	122048	KCTD4	potassium channel tetramerisation domain containing 4	386618	13	n/a	n/a	n/a	2.709
1087548	ENSG00000050344	9459	NFE2L3	nuclear factor (erythroid-derived 2)-like 3	9603	7	n/a	n/a	n/a	2.708
279893695	ENSG00000234819	0	RP11-336N8.4	RP11-336N8.4	0	9	n/a	n/a	n/a	2.708
280034253	ENSG00000251095	0	RP11-115D19.1	RP11-115D19.1	0	4	n/a	n/a	n/a	2.706
280100958	ENSG00000257043	0	RP11-137N23.1	RP11-137N23.1	0	11	n/a	n/a	n/a	2.706
1099689	ENSG00000170004	1099	CHD3	chromodomain helicase DNA binding protein 3	1107	17	n/a	n/a	n/a	2.704
1092493	ENSG00000124784	57974	RIOK1	RIO kinase 1 (yeast)	83732	6	n/a	n/a	n/a	2.704
1096864	ENSG00000155961	77774	RAB39B	RAB39B, member RAS oncogene family	116442	X	n/a	n/a	n/a	2.704
1095807	ENSG00000146757	81719	ZNF92	zinc finger protein 92	168374	7	n/a	n/a	n/a	2.704
1096669	ENSG00000154146	4869	NRGN	neurogranin (protein kinase C substrate, RC3)	4900	11	n/a	n/a	n/a	2.703
1107166	ENSG00000227051	0	C14orf132	chromosome 14 open reading frame 132	0	14	n/a	n/a	n/a	2.702
1094137	ENSG00000136149	0	RPL13AP25	ribosomal protein L13a pseudogene 25	0	13	n/a	n/a	n/a	2.702
1091428	ENSG00000116120	9911	FARSB	phenylalanyl-tRNA synthetase, beta subunit	10056	2	n/a	n/a	n/a	2.698
1103528	ENSG00000188322	122887	SBK1	SH3-binding domain kinase 1	388228	16	n/a	n/a	n/a	2.695
1094584	ENSG00000138413	3397	IDH1	isocitrate dehydrogenase 1 (NADP+), soluble	3417	2	n/a	n/a	n/a	2.693
1096308	ENSG00000151247	1962	EIF4E	eukaryotic translation initiation factor 4E	1977	4	n/a	n/a	n/a	2.692
279846638	ENSG00000230667	0	SETP18	SET pseudogene 18	0	1	n/a	n/a	n/a	2.691
1103011	ENSG00000186130	10615	ZBTB6	zinc finger and BTB domain containing 6	10773	9	n/a	n/a	n/a	2.691
1092499	ENSG00000124795	7867	DEK	DEK oncogene	7913	6	n/a	n/a	n/a	2.69
1094247	ENSG00000136783	25683	NIPSNAP3A	nipsnap homolog 3A (C. elegans)	25934	9	n/a	n/a	n/a	2.689
1104688	ENSG00000198689	10332	SLC9A6	solute carrier family 9 (sodium/hydrogen exchanger), member 6	10479	X	n/a	n/a	n/a	2.687
1092630	ENSG00000125821	60205	DTD1	D-tyrosyl-tRNA deacylase 1 homolog (S. cerevisiae)	92675	20	n/a	n/a	n/a	2.687
1098216	ENSG00000164129	4858	NPY5R	neuropeptide Y receptor Y5	4889	4	n/a	n/a	n/a	2.685
280027194	ENSG00000250526	0	CCT6P2	chaperonin containing TCP1, subunit 6 (zeta) pseudogene 2	0	5	n/a	n/a	n/a	2.683
280130576	ENSG00000259299	0	RP11-37J13.1	RP11-37J13.1	0	15	n/a	n/a	n/a	2.68
279724872	ENSG00000213790	0	RP1-257I20.13	RP1-257I20.13	0	22	n/a	n/a	n/a	2.679
279864405	ENSG00000232260	0	BTF3L4P1	basic transcription factor 3-like 4 pseudogene 1	0	21	n/a	n/a	n/a	2.678
1086943	ENSG00000005108	85821	THSD7A	thrombospondin, type I, domain containing 7A	221981	7	n/a	n/a	n/a	2.677
279933450	ENSG00000238465	0	snoU13	Small nucleolar RNA U13	0	2	n/a	n/a	n/a	2.676
1090250	ENSG00000106789	7421	CORO2A	coronin, actin binding protein, 2A	7464	9	n/a	n/a	n/a	2.676
279751091	ENSG00000220842	0	RP11-572P18.1	RP11-572P18.1	0	10	n/a	n/a	n/a	2.676
1094739	ENSG00000139354	93952	GAS2L3	growth arrest-specific 2 like 3	283431	12	n/a	n/a	n/a	2.671
1089090	ENSG00000100167	35250	3-Sep	septin 3	55964	22	n/a	n/a	n/a	2.669
279891163	ENSG00000234629	0	WDR82P1	WD repeat domain 82 pseudogene 1	0	3	n/a	n/a	n/a	2.667
279704416	ENSG00000206878	0	SNORA51	Small nucleolar RNA SNORA51	0	1	n/a	n/a	n/a	2.666
1102396	ENSG00000183662	128168	FAM19A1	family with sequence similarity 19 (chemokine (C-C motif)-like), member A1	407738	3	n/a	n/a	n/a	2.665
1106354	ENSG00000215475	93989	SIAH3	seven in absentia homolog 3 (Drosophila)	283514	13	n/a	n/a	n/a	2.664
1097924	ENSG00000163320	8479	CGGBP1	CGG triplet repeat binding protein 1	8545	3	n/a	n/a	n/a	2.664
1090800	ENSG00000111530	35120	CAND1	cullin-associated and neddylation-dissociated 1	55832	12	n/a	n/a	n/a	2.663
1102642	ENSG00000184675	79798	FAM123B	family with sequence similarity 123B	139285	X	n/a	n/a	n/a	2.662
279831642	ENSG00000229325	0	ACAP2-IT1	ACAP2 intronic transcript 1 (non-protein coding)	0	3	n/a	n/a	n/a	2.661
1098680	ENSG00000165966	29684	PDZRN4	PDZ domain containing ring finger 4	29951	12	n/a	n/a	n/a	2.66
1094827	ENSG00000139977	78921	NAA30	N(alpha)-acetyltransferase 30, NatC catalytic subunit	122830	14	n/a	n/a	n/a	2.66
1102748	ENSG00000185070	23521	FLRT2	fibronectin leucine rich transmembrane protein 2	23768	14	n/a	n/a	n/a	2.659
1088308	ENSG00000078668	7376	VDAC3	voltage-dependent anion channel 3	7419	8	n/a	n/a	n/a	2.658
279781493	ENSG00000224883	0	CTA-250D10.19	CTA-250D10.19	0	22	n/a	n/a	n/a	2.657
1095777	ENSG00000146433	36856	TMEM181	transmembrane protein 181	57583	6	n/a	n/a	n/a	2.657
279747456	ENSG00000218265	0	RP11-501I19.4	RP11-501I19.4	0	6	n/a	n/a	n/a	2.656
1098807	ENSG00000166426	1372	CRABP1	cellular retinoic acid binding protein 1	1381	15	n/a	n/a	n/a	2.655
1096983	ENSG00000156959	119574	LHFPL4	lipoma HMGIC fusion partner-like 4	375323	3	n/a	n/a	n/a	2.654
1094812	ENSG00000139874	6711	SSTR1	somatostatin receptor 1	6751	14	n/a	n/a	n/a	2.653
279810101	ENSG00000227358	0	RP11-180I4.1	RP11-180I4.1	0	9	n/a	n/a	n/a	2.653
280055851	ENSG00000253368	123060	TRNP1	TMF1-regulated nuclear protein 1	388610	1	n/a	n/a	n/a	2.653
1087937	ENSG00000069018	36391	TRPC7	transient receptor potential cation channel, subfamily C, member 7	57113	5	n/a	n/a	n/a	2.651
1087067	ENSG00000008118	36448	CAMK1G	calcium/calmodulin-dependent protein kinase IG	57172	1	n/a	n/a	n/a	2.65
1095631	ENSG00000145428	94599	RNF175	ring finger protein 175	285533	4	n/a	n/a	n/a	2.649
1092609	ENSG00000125744	6220	RTN2	reticulon 2	6253	19	n/a	n/a	n/a	2.649
1093593	ENSG00000132938	23036	MTUS2	microtubule associated tumor suppressor candidate 2	23281	13	n/a	n/a	n/a	2.649
1088009	ENSG00000070831	993	CDC42	cell division cycle 42 (GTP binding protein, 25kDa)	998	1	n/a	n/a	n/a	2.647
1100225	ENSG00000172264	80085	MACROD2	MACRO domain containing 2	140733	20	n/a	n/a	n/a	2.645
279800788	ENSG00000226564	0	FTH1P20	ferritin, heavy polypeptide 1 pseudogene 20	0	2	n/a	n/a	n/a	2.644
1103365	ENSG00000187714	6536	SLC18A3	solute carrier family 18 (vesicular acetylcholine), member 3	6572	10	n/a	n/a	n/a	2.644
1092216	ENSG00000122779	8728	TRIM24	tripartite motif containing 24	8805	7	n/a	n/a	n/a	2.641
1103815	ENSG00000196104	30343	SPOCK3	sparc/osteonectin, cwcv and kazal-like domains proteoglycan (testican) 3	50859	4	n/a	n/a	n/a	2.64
1094573	ENSG00000138379	2644	MSTN	myostatin	2660	2	n/a	n/a	n/a	2.64
1088083	ENSG00000072840	2106	EVC	Ellis van Creveld syndrome	2121	4	n/a	n/a	n/a	2.638
1087868	ENSG00000067064	3402	IDI1	isopentenyl-diphosphate delta isomerase 1	3422	10	n/a	n/a	n/a	2.638
279827967	ENSG00000228998	0	AC091167.2	Putative PERP-like protein	0	15	n/a	n/a	n/a	2.637
1093047	ENSG00000129355	1026	CDKN2D	cyclin-dependent kinase inhibitor 2D (p19, inhibits CDK4)	1032	19	n/a	n/a	n/a	2.637
280057777	ENSG00000253518	0	CTD-2031P19.4	CTD-2031P19.4	0	5	n/a	n/a	n/a	2.635
1090911	ENSG00000112182	37928	BACH2	BTB and CNC homology 1, basic leucine zipper transcription factor 2	60468	6	n/a	n/a	n/a	2.634
1102979	ENSG00000186007	60269	LEMD1	LEM domain containing 1	93273	1	n/a	n/a	n/a	2.634
279809089	ENSG00000227253	0	RP11-166N17.1	RP11-166N17.1	0	10	n/a	n/a	n/a	2.634
1095879	ENSG00000147274	27061	RBMX	RNA binding motif protein, X-linked	27316	X	n/a	n/a	n/a	2.631
1100590	ENSG00000174013	83603	FBXO45	F-box protein 45	200933	3	n/a	n/a	n/a	2.63
1092009	ENSG00000120868	314	APAF1	apoptotic peptidase activating factor 1	317	12	n/a	n/a	n/a	2.629
1092885	ENSG00000127995	41445	CASD1	CAS1 domain containing 1	64921	7	n/a	n/a	n/a	2.629
279828969	ENSG00000229091	0	AC009945.3	AC009945.3	0	7	n/a	n/a	n/a	2.628
1094823	ENSG00000139970	6219	RTN1	reticulon 1	6252	14	n/a	n/a	n/a	2.626
279772676	ENSG00000224116	94734	AC005027.4	AC005027.4	285954	7	n/a	n/a	n/a	2.626
1100530	ENSG00000173692	5675	PSMD1	proteasome (prosome, macropain) 26S subunit, non-ATPase, 1	5707	2	n/a	n/a	n/a	2.626
1106936	ENSG00000225477	0	CTD-2302A16.2	CTD-2302A16.2	0	11	n/a	n/a	n/a	2.625
1091792	ENSG00000119335	6382	SET	SET nuclear oncogene	6418	9	n/a	n/a	n/a	2.625
1087990	ENSG00000070501	5391	POLB	polymerase (DNA directed), beta	5423	8	n/a	n/a	n/a	2.624
1102557	ENSG00000184307	90223	ZDHHC23	zinc finger, DHHC-type containing 23	254887	3	n/a	n/a	n/a	2.624
280054360	ENSG00000253276	81726	C7orf74	chromosome 7 open reading frame 74	168455	7	n/a	n/a	n/a	2.624
1089261	ENSG00000100749	7400	VRK1	vaccinia related kinase 1	7443	14	n/a	n/a	n/a	2.623
1087656	ENSG00000058091	5186	CDK14	cyclin-dependent kinase 14	5218	7	n/a	n/a	n/a	2.622
1092633	ENSG00000125827	35535	TMX4	thioredoxin-related transmembrane protein 4	56255	20	n/a	n/a	n/a	2.622
280065501	ENSG00000254065	0	RP11-697N18.2	RP11-697N18.2	0	8	n/a	n/a	n/a	2.622
1101029	ENSG00000176396	81580	EID2	EP300 interacting inhibitor of differentiation 2	163126	19	n/a	n/a	n/a	2.622
1104805	ENSG00000198908	56594	BHLHB9	basic helix-loop-helix domain containing, class B, 9	80823	X	n/a	n/a	n/a	2.622
1091124	ENSG00000113758	1615	DBN1	drebrin 1	1627	5	n/a	n/a	n/a	2.62
1096867	ENSG00000155970	94787	EFHA2	EF-hand domain family, member A2	286097	8	n/a	n/a	n/a	2.617
1101565	ENSG00000179331	34023	RAB39	RAB39, member RAS oncogene family	54734	11	n/a	n/a	n/a	2.615
280100586	ENSG00000257002	0	AP000438.2	AP000438.2	0	11	n/a	n/a	n/a	2.615
1088344	ENSG00000079462	5018	PAFAH1B3	platelet-activating factor acetylhydrolase 1b, catalytic subunit 3 (29kDa)	5050	19	n/a	n/a	n/a	2.615
1090582	ENSG00000109670	34583	FBXW7	F-box and WD repeat domain containing 7	55294	4	n/a	n/a	n/a	2.614
1104824	ENSG00000198934	36965	MAGEE1	melanoma antigen family E, 1	57692	X	n/a	n/a	n/a	2.614
1106008	ENSG00000214182	0	PTMAP5	prothymosin, alpha pseudogene 5	0	13	n/a	n/a	n/a	2.613
1092184	ENSG00000122550	35260	KLHL7	kelch-like 7 (Drosophila)	55975	7	n/a	n/a	n/a	2.612
1099107	ENSG00000167642	10506	SPINT2	serine peptidase inhibitor, Kunitz type, 2	10653	19	n/a	n/a	n/a	2.611
279875703	ENSG00000233247	0	GS1-257G1.1	GS1-257G1.1	0	X	n/a	n/a	n/a	2.609
280039340	ENSG00000251482	0	RP11-707F2.2	RP11-707F2.2	0	4	n/a	n/a	n/a	2.609
1103803	ENSG00000196072	93812	BLOC1S2	biogenesis of lysosomal organelles complex-1, subunit 2	282991	10	n/a	n/a	n/a	2.607
279838077	ENSG00000229944	0	AC004797.1	AC004797.1	0	17	n/a	n/a	n/a	2.607
280109312	ENSG00000257847	0	RP11-876K22.2	RP11-876K22.2	0	12	n/a	n/a	n/a	2.607
279878780	ENSG00000233508	0	RP1-269M15.3	RP1-269M15.3	0	20	n/a	n/a	n/a	2.605
1088475	ENSG00000083642	22802	PDS5B	PDS5, regulator of cohesion maintenance, homolog B (S. cerevisiae)	23047	13	n/a	n/a	n/a	2.605
1103966	ENSG00000196503	79537	ARL9	ADP-ribosylation factor-like 9	132946	4	n/a	n/a	n/a	2.605
1089522	ENSG00000102172	6571	SMS	spermine synthase	6611	X	n/a	n/a	n/a	2.604
280024426	ENSG00000250303	0	RP11-356J5.12	RP11-356J5.12	0	11	n/a	n/a	n/a	2.603
1091478	ENSG00000116560	6385	SFPQ	splicing factor proline/glutamine-rich	6421	1	n/a	n/a	n/a	2.603
1087959	ENSG00000069849	480	ATP1B3	ATPase, Na+/K+ transporting, beta 3 polypeptide	483	3	n/a	n/a	n/a	2.603
279912347	ENSG00000236565	0	HNRNPA3P5	heterogeneous nuclear ribonucleoprotein A3 pseudogene 5	0	13	n/a	n/a	n/a	2.603
1103749	ENSG00000189180	7538	ZNF33A	zinc finger protein 33A	7581	10	n/a	n/a	n/a	2.602
1093998	ENSG00000135454	2567	B4GALNT1	beta-1,4-N-acetyl-galactosaminyl transferase 1	2583	12	n/a	n/a	n/a	2.601
1091434	ENSG00000116141	4114	MARK1	MAP/microtubule affinity-regulating kinase 1	4139	1	n/a	n/a	n/a	2.601
279489069	ENSG00000178503	0	AC009530.1	AC009530.1	0	7	n/a	n/a	n/a	2.6
279875806	ENSG00000233259	0	FABP3P2	fatty acid binding protein 3, pseudogene 2	0	13	n/a	n/a	n/a	2.6
1088240	ENSG00000077063	58208	CTTNBP2	cortactin binding protein 2	83992	7	n/a	n/a	n/a	2.599
1089354	ENSG00000101210	1904	EEF1A2	eukaryotic translation elongation factor 1 alpha 2	1917	20	n/a	n/a	n/a	2.599
1105873	ENSG00000213551	22989	DNAJC9	DnaJ (Hsp40) homolog, subfamily C, member 9	23234	10	n/a	n/a	n/a	2.597
1108721	ENSG00000237190	60034	CDKN2AIPNL	CDKN2A interacting protein N-terminal like	91368	5	n/a	n/a	n/a	2.597
1094393	ENSG00000137486	405	ARRB1	arrestin, beta 1	408	11	n/a	n/a	n/a	2.597
1088727	ENSG00000089723	54830	OTUB2	OTU domain, ubiquitin aldehyde binding 2	78990	14	n/a	n/a	n/a	2.596
1096761	ENSG00000154917	31040	RAB6B	RAB6B, member RAS oncogene family	51560	3	n/a	n/a	n/a	2.596
279736980	ENSG00000215105	0	TTC3P1	tetratricopeptide repeat domain 3 pseudogene 1	0	X	n/a	n/a	n/a	2.595
279875909	ENSG00000233270	0	AC011533.1	AC011533.1	0	19	n/a	n/a	n/a	2.595
1099249	ENSG00000168116	36964	KIAA1586	KIAA1586	57691	6	n/a	n/a	n/a	2.594
279750791	ENSG00000220635	0	KRASP1	v-Ki-ras2 Kirsten rat sarcoma viral oncogene homolog pseudogene 1	0	6	n/a	n/a	n/a	2.594
1095737	ENSG00000146151	33802	HMGCLL1	3-hydroxymethyl-3-methylglutaryl-CoA lyase-like 1	54511	6	n/a	n/a	n/a	2.594
1096758	ENSG00000154889	41759	MPPE1	metallophosphoesterase 1	65258	18	n/a	n/a	n/a	2.594
1091930	ENSG00000120265	5078	PCMT1	protein-L-isoaspartate (D-aspartate) O-methyltransferase	5110	6	n/a	n/a	n/a	2.594
1092126	ENSG00000121989	89	ACVR2A	activin A receptor, type IIA	92	2	n/a	n/a	n/a	2.593
1095590	ENSG00000145147	9218	SLIT2	slit homolog 2 (Drosophila)	9353	4	n/a	n/a	n/a	2.593
279862132	ENSG00000232044	0	AC073479.1	AC073479.1	0	2	n/a	n/a	n/a	2.591
1103335	ENSG00000187607	36609	ZNF286A	zinc finger protein 286A	57335	17	n/a	n/a	n/a	2.59
1087892	ENSG00000067798	59734	NAV3	neuron navigator 3	89795	12	n/a	n/a	n/a	2.588
279897800	ENSG00000235177	0	RP11-398C13.4	RP11-398C13.4	0	10	n/a	n/a	n/a	2.587
1090147	ENSG00000106089	6764	STX1A	syntaxin 1A (brain)	6804	7	n/a	n/a	n/a	2.586
1100961	ENSG00000176055	81117	MBLAC2	metallo-beta-lactamase domain containing 2	153364	5	n/a	n/a	n/a	2.584
1089754	ENSG00000104059	23114	FAM189A1	family with sequence similarity 189, member A1	23359	15	n/a	n/a	n/a	2.583
1096088	ENSG00000149054	7718	ZNF215	zinc finger protein 215	7762	11	n/a	n/a	n/a	2.581
280137004	ENSG00000259678	0	RP11-707P17.1	RP11-707P17.1	0	15	n/a	n/a	n/a	2.58
1089153	ENSG00000100344	56140	PNPLA3	patatin-like phospholipase domain containing 3	80339	22	n/a	n/a	n/a	2.577
1088823	ENSG00000091844	26322	RGS17	regulator of G-protein signaling 17	26575	6	n/a	n/a	n/a	2.577
279829706	ENSG00000229163	0	NAP1L1P2	nucleosome assembly protein 1-like 1 pseudogene 2	0	Y	n/a	n/a	n/a	2.577
280090909	ENSG00000255863	0	AC073610.5	AC073610.5	0	12	n/a	n/a	n/a	2.576
1088421	ENSG00000081803	60316	CADPS2	Ca++-dependent secretion activator 2	93664	7	n/a	n/a	n/a	2.576
280104463	ENSG00000257350	0	RP11-616L12.4	RP11-616L12.4	0	12	n/a	n/a	n/a	2.575
1092291	ENSG00000123416	10229	TUBA1B	tubulin, alpha 1b	10376	12	n/a	n/a	n/a	2.575
1091210	ENSG00000114686	11062	MRPL3	mitochondrial ribosomal protein L3	11222	3	n/a	n/a	n/a	2.574
1095475	ENSG00000144290	36558	SLC4A10	solute carrier family 4, sodium bicarbonate transporter, member 10	57282	2	n/a	n/a	n/a	2.574
1092172	ENSG00000122482	58357	ZNF644	zinc finger protein 644	84146	1	n/a	n/a	n/a	2.573
1103447	ENSG00000188004	94372	C1orf204	chromosome 1 open reading frame 204	284677	1	n/a	n/a	n/a	2.572
279592112	ENSG00000188916	152302	FAM196A	family with sequence similarity 196, member A	642938	10	n/a	n/a	n/a	2.571
1105802	ENSG00000213023	58468	SYT3	synaptotagmin III	84258	19	n/a	n/a	n/a	2.57
1090879	ENSG00000111912	79624	NCOA7	nuclear receptor coactivator 7	135112	6	n/a	n/a	n/a	2.57
1095280	ENSG00000143256	5170	PFDN2	prefoldin subunit 2	5202	1	n/a	n/a	n/a	2.567
1092067	ENSG00000121390	34558	PSPC1	paraspeckle component 1	55269	13	n/a	n/a	n/a	2.567
1087293	ENSG00000023287	9677	RB1CC1	RB1-inducible coiled-coil 1	9821	8	n/a	n/a	n/a	2.567
1104177	ENSG00000197124	60005	ZNF682	zinc finger protein 682	91120	19	n/a	n/a	n/a	2.567
1103862	ENSG00000196227	40582	C20orf177	chromosome 20 open reading frame 177	63939	20	n/a	n/a	n/a	2.567
1093954	ENSG00000135298	574	BAI3	brain-specific angiogenesis inhibitor 3	577	6	n/a	n/a	n/a	2.565
1099844	ENSG00000170681	110243	MURC	muscle-related coiled-coil protein	347273	9	n/a	n/a	n/a	2.565
1107259	ENSG00000227624	0	SNRPEL1	small nuclear ribonucleoprotein polypeptide E-like 1	0	9	n/a	n/a	n/a	2.565
1087344	ENSG00000029363	9630	BCLAF1	BCL2-associated transcription factor 1	9774	6	n/a	n/a	n/a	2.565
280075543	ENSG00000254758	0	AP000889.1	AP000889.1	0	11	n/a	n/a	n/a	2.565
1088609	ENSG00000087258	2758	GNAO1	guanine nucleotide binding protein (G protein), alpha activating activity polypeptide O	2775	16	n/a	n/a	n/a	2.564
1098139	ENSG00000163947	30139	ARHGEF3	Rho guanine nucleotide exchange factor (GEF) 3	50650	3	n/a	n/a	n/a	2.564
1087199	ENSG00000013392	76599	RWDD2A	RWD domain containing 2A	112611	6	n/a	n/a	n/a	2.564
1089251	ENSG00000100678	6511	SLC8A3	solute carrier family 8 (sodium/calcium exchanger), member 3	6547	14	n/a	n/a	n/a	2.563
1095760	ENSG00000146352	79617	CLVS2	clavesin 2	134829	6	n/a	n/a	n/a	2.563
1091108	ENSG00000113643	5885	RARS	arginyl-tRNA synthetase	5917	5	n/a	n/a	n/a	2.563
279863498	ENSG00000232157	0	RP1-187N21.2	RP1-187N21.2	0	6	n/a	n/a	n/a	2.563
1087677	ENSG00000059758	5096	CDK17	cyclin-dependent kinase 17	5128	12	n/a	n/a	n/a	2.561
1099244	ENSG00000168081	5336	PNOC	prepronociceptin	5368	8	n/a	n/a	n/a	2.56
1100480	ENSG00000173452	90325	TMEM196	transmembrane protein 196	256130	7	n/a	n/a	n/a	2.559
1089821	ENSG00000104549	6673	SQLE	squalene epoxidase	6713	8	n/a	n/a	n/a	2.557
1094126	ENSG00000136104	55424	RNASEH2B	ribonuclease H2, subunit B	79621	13	n/a	n/a	n/a	2.556
279484508	ENSG00000177855	0	AC074182.1	AC074182.1	0	2	n/a	n/a	n/a	2.556
279742433	ENSG00000215805	0	RP11-438O11.1	RP11-438O11.1	0	1	n/a	n/a	n/a	2.555
1088222	ENSG00000076554	7120	TPD52	tumor protein D52	7163	8	n/a	n/a	n/a	2.554
1089380	ENSG00000101321	110085	XKR7	XK, Kell blood group complex subunit-related family, member 7	343702	20	n/a	n/a	n/a	2.553
1098440	ENSG00000164951	33993	PDP1	pyruvate dehyrogenase phosphatase catalytic subunit 1	54704	8	n/a	n/a	n/a	2.552
279759839	ENSG00000222414	0	U2	U2 spliceosomal RNA	0	10	n/a	n/a	n/a	2.548
1087880	ENSG00000067248	33796	DHX29	DEAH (Asp-Glu-Ala-His) box polypeptide 29	54505	5	n/a	n/a	n/a	2.547
1090580	ENSG00000109654	23076	TRIM2	tripartite motif containing 2	23321	4	n/a	n/a	n/a	2.547
1094338	ENSG00000137168	31125	PPIL1	peptidylprolyl isomerase (cyclophilin)-like 1	51645	6	n/a	n/a	n/a	2.547
279918638	ENSG00000237154	0	MCFD2P1	multiple coagulation factor deficiency 2 pseudogene 1	0	6	n/a	n/a	n/a	2.546
1099039	ENSG00000167378	79127	IRGQ	immunity-related GTPase family, Q	126298	19	n/a	n/a	n/a	2.545
1087896	ENSG00000067842	489	ATP2B3	ATPase, Ca++ transporting, plasma membrane 3	492	X	n/a	n/a	n/a	2.544
1087651	ENSG00000057757	36373	PITHD1	PITH (C-terminal proteasome-interacting domain of thioredoxin-like) domain containing 1	57095	1	n/a	n/a	n/a	2.543
1091406	ENSG00000115963	387	RND3	Rho family GTPase 3	390	2	n/a	n/a	n/a	2.543
1092186	ENSG00000122565	11170	CBX3	chromobox homolog 3	11335	7	n/a	n/a	n/a	2.542
1108907	ENSG00000239672	4799	NME1	non-metastatic cells 1, protein (NM23A) expressed in	4830	17	n/a	n/a	n/a	2.542
1098365	ENSG00000164684	152156	ZNF704	zinc finger protein 704	619279	8	n/a	n/a	n/a	2.541
1101751	ENSG00000180535	81731	BHLHA15	basic helix-loop-helix family, member a15	168620	7	n/a	n/a	n/a	2.541
1095933	ENSG00000147650	29700	LRP12	low density lipoprotein receptor-related protein 12	29967	8	n/a	n/a	n/a	2.54
1090863	ENSG00000111845	34292	PAK1IP1	PAK1 interacting protein 1	55003	6	n/a	n/a	n/a	2.539
1087514	ENSG00000048540	35172	LMO3	LIM domain only 3 (rhombotin-like 2)	55885	12	n/a	n/a	n/a	2.538
280087051	ENSG00000255500	0	RP11-347H15.2	RP11-347H15.2	0	11	n/a	n/a	n/a	2.537
1089486	ENSG00000101977	4143	MCF2	MCF.2 cell line derived transforming sequence	4168	X	n/a	n/a	n/a	2.536
1099958	ENSG00000171150	9511	SOCS5	suppressor of cytokine signaling 5	9655	2	n/a	n/a	n/a	2.534
1094008	ENSG00000135502	41536	SLC26A10	solute carrier family 26, member 10	65012	12	n/a	n/a	n/a	2.534
1098159	ENSG00000164024	22928	METAP1	methionyl aminopeptidase 1	23173	4	n/a	n/a	n/a	2.534
1089768	ENSG00000104177	30291	MYEF2	myelin expression factor 2	50804	15	n/a	n/a	n/a	2.533
279962229	ENSG00000242013	0	USP27X	ubiquitin specific peptidase 27, X-linked	0	X	n/a	n/a	n/a	2.533
279928115	ENSG00000237939	0	AC097523.3	AC097523.3	0	2	n/a	n/a	n/a	2.533
1100716	ENSG00000174749	79529	C4orf32	chromosome 4 open reading frame 32	132720	4	n/a	n/a	n/a	2.533
1087820	ENSG00000065809	57883	FAM107B	family with sequence similarity 107, member B	83641	10	n/a	n/a	n/a	2.533
1105423	ENSG00000205269	1002442	TMEM170B	transmembrane protein 170B	100113407	6	n/a	n/a	n/a	2.532
1091149	ENSG00000114062	7294	UBE3A	ubiquitin protein ligase E3A	7337	15	n/a	n/a	n/a	2.532
279775266	ENSG00000224339	0	AL121578.5	AL121578.5	0	X	n/a	n/a	n/a	2.531
279873407	ENSG00000233033	0	CASK-AS1	CASK antisense RNA 1 (non-protein coding)	0	X	n/a	n/a	n/a	2.53
1090380	ENSG00000108094	8392	CUL2	cullin 2	8453	10	n/a	n/a	n/a	2.53
279671717	ENSG00000203772	149607	SPRN	shadow of prion protein homolog (zebrafish)	503542	10	n/a	n/a	n/a	2.529
279704374	ENSG00000206870	0	U6	U6 spliceosomal RNA	0	14	n/a	n/a	n/a	2.528
1099558	ENSG00000169432	6300	SCN9A	sodium channel, voltage-gated, type IX, alpha subunit	6335	2	n/a	n/a	n/a	2.528
1098692	ENSG00000166006	3722	KCNC2	potassium voltage-gated channel, Shaw-related subfamily, member 2	3747	12	n/a	n/a	n/a	2.528
279865461	ENSG00000232358	0	RP5-955M13.4	RP5-955M13.4	0	20	n/a	n/a	n/a	2.526
1094253	ENSG00000136813	23147	KIAA0368	KIAA0368	23392	9	n/a	n/a	n/a	2.526
1096799	ENSG00000155304	6742	HSPA13	heat shock protein 70kDa family, member 13	6782	21	n/a	n/a	n/a	2.526
1090591	ENSG00000109738	2726	GLRB	glycine receptor, beta	2743	4	n/a	n/a	n/a	2.525
1097350	ENSG00000159921	9876	GNE	glucosamine (UDP-N-acetyl)-2-epimerase/N-acetylmannosamine kinase	10020	9	n/a	n/a	n/a	2.524
1095926	ENSG00000147604	6097	RPL7	ribosomal protein L7	6129	8	n/a	n/a	n/a	2.524
279939188	ENSG00000239345	0	HNRNPA1P26	heterogeneous nuclear ribonucleoprotein A1 pseudogene 26	0	X	n/a	n/a	n/a	2.523
1088064	ENSG00000072401	7278	UBE2D1	ubiquitin-conjugating enzyme E2D 1	7321	10	n/a	n/a	n/a	2.522
1093632	ENSG00000133119	5951	RFC3	replication factor C (activator 1) 3, 38kDa	5983	13	n/a	n/a	n/a	2.522
1095126	ENSG00000142065	36950	ZFP14	zinc finger protein 14 homolog (mouse)	57677	19	n/a	n/a	n/a	2.521
1095564	ENSG00000144867	37291	SRPRB	signal recognition particle receptor, B subunit	58477	3	n/a	n/a	n/a	2.521
1094688	ENSG00000139117	80364	CPNE8	copine VIII	144402	12	n/a	n/a	n/a	2.52
1092965	ENSG00000128654	10504	MTX2	metaxin 2	10651	2	n/a	n/a	n/a	2.52
279856321	ENSG00000231549	0	USMG5P1	up-regulated during skeletal muscle growth 5 homolog (mouse) pseudogene 1	0	X	n/a	n/a	n/a	2.52
1089836	ENSG00000104723	7944	TUSC3	tumor suppressor candidate 3	7991	8	n/a	n/a	n/a	2.52
1102147	ENSG00000182621	22991	PLCB1	phospholipase C, beta 1 (phosphoinositide-specific)	23236	20	n/a	n/a	n/a	2.518
1090875	ENSG00000111897	36788	SERINC1	serine incorporator 1	57515	6	n/a	n/a	n/a	2.517
1088006	ENSG00000070785	8812	EIF2B3	eukaryotic translation initiation factor 2B, subunit 3 gamma, 58kDa	8891	1	n/a	n/a	n/a	2.516
1103103	ENSG00000186472	27189	PCLO	piccolo (presynaptic cytomatrix protein)	27445	7	n/a	n/a	n/a	2.514
1100938	ENSG00000175906	376	ARL4D	ADP-ribosylation factor-like 4D	379	17	n/a	n/a	n/a	2.512
1105002	ENSG00000204060	0	FOXO6	forkhead box O6	0	1	n/a	n/a	n/a	2.512
1091417	ENSG00000116030	7298	SUMO1	SMT3 suppressor of mif two 3 homolog 1 (S. cerevisiae)	7341	2	n/a	n/a	n/a	2.511
1105902	ENSG00000213760	531	ATP6V1G2	ATPase, H+ transporting, lysosomal 13kDa, V1 subunit G2	534	6	n/a	n/a	n/a	2.51
1097644	ENSG00000162188	2768	GNG3	guanine nucleotide binding protein (G protein), gamma 3	2785	11	n/a	n/a	n/a	2.51
1100847	ENSG00000175395	85562	ZNF25	zinc finger protein 25	219749	10	n/a	n/a	n/a	2.509
1107800	ENSG00000231167	0	YBX1P2	Y box binding protein 1 pseudogene 2	0	7	n/a	n/a	n/a	2.508
279719789	ENSG00000213184	0	RP11-335F8.2	RP11-335F8.2	0	11	n/a	n/a	n/a	2.508
1101749	ENSG00000180530	8153	NRIP1	nuclear receptor interacting protein 1	8204	21	n/a	n/a	n/a	2.506
1098650	ENSG00000165832	80281	TRUB1	TruB pseudouridine (psi) synthase homolog 1 (E. coli)	142940	10	n/a	n/a	n/a	2.506
279909658	ENSG00000236330	0	AC096591.1	AC096591.1	0	2	n/a	n/a	n/a	2.506
1100151	ENSG00000171951	7811	SCG2	secretogranin II	7857	2	n/a	n/a	n/a	2.504
1092187	ENSG00000122566	3161	HNRNPA2B1	heterogeneous nuclear ribonucleoprotein A2/B1	3181	7	n/a	n/a	n/a	2.504
1096572	ENSG00000153233	5769	PTPRR	protein tyrosine phosphatase, receptor type, R	5801	12	n/a	n/a	n/a	2.503
1089249	ENSG00000100664	1968	EIF5	eukaryotic translation initiation factor 5	1983	14	n/a	n/a	n/a	2.503
279824366	ENSG00000228677	0	AP001432.11	AP001432.11	0	21	n/a	n/a	n/a	2.503
1102901	ENSG00000185728	90146	YTHDF3	YTH domain family, member 3	253943	8	n/a	n/a	n/a	2.501
279971231	ENSG00000243015	0	AC025260.1	AC025260.1	0	12	n/a	n/a	n/a	2.5
1088085	ENSG00000072858	34136	SIDT1	SID1 transmembrane family, member 1	54847	3	n/a	n/a	n/a	2.499
280062761	ENSG00000253861	0	CTC-293A9.2	CTC-293A9.2	0	5	n/a	n/a	n/a	2.497
279928564	ENSG00000237976	0	RP11-126K1.6	RP11-126K1.6	0	1	n/a	n/a	n/a	2.496
279772783	ENSG00000224126	0	AC026271.3	AC026271.3	0	17	n/a	n/a	n/a	2.496
1098754	ENSG00000166226	10429	CCT2	chaperonin containing TCP1, subunit 2 (beta)	10576	12	n/a	n/a	n/a	2.494
279484141	ENSG00000177770	0	CDKN2AIPNLP1	CDKN2A interacting protein N-terminal like pseudogene 1	0	1	n/a	n/a	n/a	2.494
1101636	ENSG00000179841	9354	AKAP5	A kinase (PRKA) anchor protein 5	9495	14	n/a	n/a	n/a	2.49
1091194	ENSG00000114520	8652	SNX4	sorting nexin 4	8723	3	n/a	n/a	n/a	2.487
1090872	ENSG00000111880	8661	RNGTT	RNA guanylyltransferase and 5'-phosphatase	8732	6	n/a	n/a	n/a	2.486
279660990	ENSG00000200434	0	RN5-8S2	RNA, 5.8S ribosomal 2	0	16	n/a	n/a	n/a	2.485
1100752	ENSG00000174943	90150	KCTD13	potassium channel tetramerisation domain containing 13	253980	16	n/a	n/a	n/a	2.483
1096794	ENSG00000155265	125739	GOLGA7B	golgin A7 family, member B	401647	10	n/a	n/a	n/a	2.483
1088622	ENSG00000087470	9914	DNM1L	dynamin 1-like	10059	12	n/a	n/a	n/a	2.483
1086897	ENSG00000003137	35883	CYP26B1	cytochrome P450, family 26, subfamily B, polypeptide 1	56603	2	n/a	n/a	n/a	2.483
1105039	ENSG00000204178	34508	TMEM57	transmembrane protein 57	55219	1	n/a	n/a	n/a	2.483
1090726	ENSG00000110925	57268	CSRNP2	cysteine-serine-rich nuclear protein 2	81566	12	n/a	n/a	n/a	2.481
1099645	ENSG00000169855	6059	ROBO1	roundabout, axon guidance receptor, homolog 1 (Drosophila)	6091	3	n/a	n/a	n/a	2.478
1101709	ENSG00000180269	78987	GPR139	G protein-coupled receptor 139	124274	16	n/a	n/a	n/a	2.478
1096805	ENSG00000155330	122900	C16orf87	chromosome 16 open reading frame 87	388272	16	n/a	n/a	n/a	2.476
279860098	ENSG00000231878	0	SNRPFP1	small nuclear ribonucleoprotein polypeptide F pseudogene 1	0	20	n/a	n/a	n/a	2.475
1099709	ENSG00000170113	78953	NIPA1	non imprinted in Prader-Willi/Angelman syndrome 1	123606	15	n/a	n/a	n/a	2.475
1091998	ENSG00000120784	22591	ZFP30	zinc finger protein 30 homolog (mouse)	22835	19	n/a	n/a	n/a	2.474
1098237	ENSG00000164187	60156	LMBRD2	LMBR1 domain containing 2	92255	5	n/a	n/a	n/a	2.472
1088961	ENSG00000099250	8752	NRP1	neuropilin 1	8829	10	n/a	n/a	n/a	2.471
1090239	ENSG00000106688	6469	SLC1A1	solute carrier family 1 (neuronal/epithelial high affinity glutamate transporter, system Xag), member 1	6505	9	n/a	n/a	n/a	2.471
1090627	ENSG00000110042	22975	DTX4	deltex homolog 4 (Drosophila)	23220	11	n/a	n/a	n/a	2.471
1090187	ENSG00000106367	1165	AP1S1	adaptor-related protein complex 1, sigma 1 subunit	1174	7	n/a	n/a	n/a	2.47
279912885	ENSG00000236650	0	CTA-221G9.10	CTA-221G9.10	0	22	n/a	n/a	n/a	2.47
279807120	ENSG00000227091	0	RP5-1028L10.1	RP5-1028L10.1	0	1	n/a	n/a	n/a	2.469
1089806	ENSG00000104432	3549	IL7	interleukin 7	3574	8	n/a	n/a	n/a	2.468
1103519	ENSG00000188295	55665	ZNF669	zinc finger protein 669	79862	1	n/a	n/a	n/a	2.468
1092322	ENSG00000123643	83789	SLC36A1	solute carrier family 36 (proton/amino acid symporter), member 1	206358	5	n/a	n/a	n/a	2.468
280084872	ENSG00000255331	0	RP11-736I10.2	RP11-736I10.2	0	11	n/a	n/a	n/a	2.468
1100970	ENSG00000176102	1468	CSTF3	cleavage stimulation factor, 3' pre-RNA, subunit 3, 77kDa	1479	11	n/a	n/a	n/a	2.467
1089087	ENSG00000100154	23086	TTC28	tetratricopeptide repeat domain 28	23331	22	n/a	n/a	n/a	2.467
1091514	ENSG00000116752	10140	BCAS2	breast carcinoma amplified sequence 2	10286	1	n/a	n/a	n/a	2.464
279931754	ENSG00000238247	0	GS1-309P15.4	GS1-309P15.4	0	X	n/a	n/a	n/a	2.464
1103270	ENSG00000187189	23025	TSPYL4	TSPY-like 4	23270	6	n/a	n/a	n/a	2.463
1099221	ENSG00000168004	78532	HRASLS5	HRAS-like suppressor family, member 5	117245	11	n/a	n/a	n/a	2.462
1092952	ENSG00000128596	41328	CCDC136	coiled-coil domain containing 136	64753	7	n/a	n/a	n/a	2.462
279832561	ENSG00000229407	0	RP11-12M5.3	RP11-12M5.3	0	1	n/a	n/a	n/a	2.462
279898833	ENSG00000235282	0	RP1-8B22.1	RP1-8B22.1	0	1	n/a	n/a	n/a	2.461
1097951	ENSG00000163412	105958	EIF4E3	eukaryotic translation initiation factor 4E family member 3	317649	3	n/a	n/a	n/a	2.461
1088455	ENSG00000082805	22840	ERC1	ELKS/RAB6-interacting/CAST family member 1	23085	12	n/a	n/a	n/a	2.461
1088207	ENSG00000076003	4150	MCM6	minichromosome maintenance complex component 6	4175	2	n/a	n/a	n/a	2.46
1097713	ENSG00000162552	33652	WNT4	wingless-type MMTV integration site family, member 4	54361	1	n/a	n/a	n/a	2.46
1090377	ENSG00000108061	7987	SHOC2	soc-2 suppressor of clear homolog (C. elegans)	8036	10	n/a	n/a	n/a	2.459
1098488	ENSG00000165169	6948	DYNLT3	dynein, light chain, Tctex-type 3	6990	X	n/a	n/a	n/a	2.459
1096311	ENSG00000151292	1445	CSNK1G3	casein kinase 1, gamma 3	1456	5	n/a	n/a	n/a	2.459
1087217	ENSG00000014824	10316	SLC30A9	solute carrier family 30 (zinc transporter), member 9	10463	4	n/a	n/a	n/a	2.459
1099987	ENSG00000171262	94066	FAM98B	family with sequence similarity 98, member B	283742	15	n/a	n/a	n/a	2.458
1089201	ENSG00000100473	1678	COCH	coagulation factor C homolog, cochlin (Limulus polyphemus)	1690	14	n/a	n/a	n/a	2.458
1096906	ENSG00000156261	10547	CCT8	chaperonin containing TCP1, subunit 8 (theta)	10694	21	n/a	n/a	n/a	2.458
1106018	ENSG00000214216	180697	IQCJ	IQ motif containing J	654502	3	n/a	n/a	n/a	2.457
1087816	ENSG00000065665	34465	SEC61A2	Sec61 alpha 2 subunit (S. cerevisiae)	55176	10	n/a	n/a	n/a	2.456
1100567	ENSG00000173898	6672	SPTBN2	spectrin, beta, non-erythrocytic 2	6712	11	n/a	n/a	n/a	2.455
280006830	ENSG00000248854	0	RP11-175M2.2	RP11-175M2.2	0	5	n/a	n/a	n/a	2.453
1088527	ENSG00000085365	0	SCAMP1	secretory carrier membrane protein 1	0	5	n/a	n/a	n/a	2.453
1095262	ENSG00000143179	7328	UCK2	uridine-cytidine kinase 2	7371	1	n/a	n/a	n/a	2.453
1102737	ENSG00000185046	36178	ANKS1B	ankyrin repeat and sterile alpha motif domain containing 1B	56899	12	n/a	n/a	n/a	2.451
1087277	ENSG00000021645	9234	NRXN3	neurexin 3	9369	14	n/a	n/a	n/a	2.45
279813770	ENSG00000227722	0	RP5-1059H15.1	RP5-1059H15.1	0	1	n/a	n/a	n/a	2.45
1102516	ENSG00000184156	3761	KCNQ3	potassium voltage-gated channel, KQT-like subfamily, member 3	3786	8	n/a	n/a	n/a	2.45
280116923	ENSG00000258525	157121735	RP11-829H16.3	RP11-829H16.3	100506071	14	n/a	n/a	n/a	2.449
1104234	ENSG00000197323	31072	TRIM33	tripartite motif containing 33	51592	1	n/a	n/a	n/a	2.449
279877052	ENSG00000233370	0	AC092664.1	AC092664.1	0	2	n/a	n/a	n/a	2.448
1104670	ENSG00000198642	35244	KLHL9	kelch-like 9 (Drosophila)	55958	9	n/a	n/a	n/a	2.448
1108458	ENSG00000235471	0	AL033532.1	Uncharacterized protein	0	1	n/a	n/a	n/a	2.448
1096266	ENSG00000150787	5773	PTS	6-pyruvoyltetrahydropterin synthase	5805	11	n/a	n/a	n/a	2.447
279746340	ENSG00000217416	0	ISCA1P1	iron-sulfur cluster assembly 1 homolog (S. cerevisiae) pseudogene 1	0	5	n/a	n/a	n/a	2.446
1088453	ENSG00000082701	2915	GSK3B	glycogen synthase kinase 3 beta	2932	3	n/a	n/a	n/a	2.445
280135940	ENSG00000259606	0	RP11-316E14.6	RP11-316E14.6	0	14	n/a	n/a	n/a	2.444
1089461	ENSG00000101846	409	STS	steroid sulfatase (microsomal), isozyme S	412	X	n/a	n/a	n/a	2.444
1092530	ENSG00000125247	59089	TMTC4	transmembrane and tetratricopeptide repeat containing 4	84899	13	n/a	n/a	n/a	2.444
1097074	ENSG00000157680	9038	DGKI	diacylglycerol kinase, iota	9162	7	n/a	n/a	n/a	2.443
1095687	ENSG00000145861	77614	C1QTNF2	C1q and tumor necrosis factor related protein 2	114898	5	n/a	n/a	n/a	2.443
279784307	ENSG00000225135	0	RP11-361F15.2	RP11-361F15.2	0	6	n/a	n/a	n/a	2.443
1091473	ENSG00000116514	79224	RNF19B	ring finger protein 19B	127544	1	n/a	n/a	n/a	2.443
1108426	ENSG00000235183	0	RP11-613C6.4	RP11-613C6.4	0	17	n/a	n/a	n/a	2.443
1093667	ENSG00000133424	9091	LARGE	like-glycosyltransferase	9215	22	n/a	n/a	n/a	2.442
279721292	ENSG00000213371	0	NAP1L1P3	nucleosome assembly protein 1-like 1 pseudogene 3	0	3	n/a	n/a	n/a	2.442
1097147	ENSG00000158292	122559	GPR153	G protein-coupled receptor 153	387509	1	n/a	n/a	n/a	2.442
1102810	ENSG00000185305	33913	ARL15	ADP-ribosylation factor-like 15	54622	5	n/a	n/a	n/a	2.442
1090823	ENSG00000111670	54997	GNPTAB	N-acetylglucosamine-1-phosphate transferase, alpha and beta subunits	79158	12	n/a	n/a	n/a	2.442
1096516	ENSG00000152782	32834	PANK1	pantothenate kinase 1	53354	10	n/a	n/a	n/a	2.441
1098816	ENSG00000166448	85875	TMEM130	transmembrane protein 130	222865	7	n/a	n/a	n/a	2.439
1101693	ENSG00000180185	57561	FAHD1	fumarylacetoacetate hydrolase domain containing 1	81889	16	n/a	n/a	n/a	2.437
1095660	ENSG00000145715	5889	RASA1	RAS p21 protein activator (GTPase activating protein) 1	5921	5	n/a	n/a	n/a	2.436
279808690	ENSG00000227230	0	RP11-261C10.5	RP11-261C10.5	0	1	n/a	n/a	n/a	2.436
1098151	ENSG00000164002	41362	DEM1	defects in morphology 1 homolog (S. cerevisiae)	64789	1	n/a	n/a	n/a	2.436
1108768	ENSG00000237515	169061	SHISA9	shisa homolog 9 (Xenopus laevis)	729993	16	n/a	n/a	n/a	2.435
1089574	ENSG00000102678	2239	FGF9	fibroblast growth factor 9 (glia-activating factor)	2254	13	n/a	n/a	n/a	2.435
279781825	ENSG00000224908	0	TIMM8BP2	translocase of inner mitochondrial membrane 8B pseudogene 2	0	X	n/a	n/a	n/a	2.434
279795671	ENSG00000226099	0	RP11-544L8__B.2	RP11-544L8__B.2	0	6	n/a	n/a	n/a	2.434
1093601	ENSG00000132967	0	HMGB1P5	high mobility group box 1 pseudogene 5	0	3	n/a	n/a	n/a	2.434
1094426	ENSG00000137692	58469	DCUN1D5	DCN1, defective in cullin neddylation 1, domain containing 5 (S. cerevisiae)	84259	11	n/a	n/a	n/a	2.433
279839342	ENSG00000230043	0	TMSL6	thymosin-like 6 (pseudogene)	0	20	n/a	n/a	n/a	2.432
1087407	ENSG00000037241	30603	RPL26L1	ribosomal protein L26-like 1	51121	5	n/a	n/a	n/a	2.432
1093200	ENSG00000130559	81331	CAMSAP1	calmodulin regulated spectrin-associated protein 1	157922	9	n/a	n/a	n/a	2.432
1094270	ENSG00000136866	7496	ZFP37	zinc finger protein 37 homolog (mouse)	7539	9	n/a	n/a	n/a	2.431
1098503	ENSG00000165209	34631	STRBP	spermatid perinuclear RNA binding protein	55342	9	n/a	n/a	n/a	2.431
1105391	ENSG00000205133	94802	C8orf83	chromosome 8 open reading frame 83	286144	8	n/a	n/a	n/a	2.428
279996562	ENSG00000247828	157121485	CTC-358I24.1	CTC-358I24.1	100505894	5	n/a	n/a	n/a	2.428
1095272	ENSG00000143207	40927	RFWD2	ring finger and WD repeat domain 2	64326	1	n/a	n/a	n/a	2.426
1097069	ENSG00000157625	90414	TAB3	TGF-beta activated kinase 1/MAP3K7 binding protein 3	257397	X	n/a	n/a	n/a	2.426
1087312	ENSG00000025156	3278	HSF2	heat shock transcription factor 2	3298	6	n/a	n/a	n/a	2.426
1100097	ENSG00000171735	23016	CAMTA1	calmodulin binding transcription activator 1	23261	1	n/a	n/a	n/a	2.425
1099658	ENSG00000169894	4558	MUC3A	mucin 3A, cell surface associated	4584	7	n/a	n/a	n/a	2.424
279865740	ENSG00000232389	0	RP11-134K13.2	RP11-134K13.2	0	6	n/a	n/a	n/a	2.424
1088943	ENSG00000096654	7694	ZNF184	zinc finger protein 184	7738	6	n/a	n/a	n/a	2.423
1088817	ENSG00000091651	23348	ORC6	origin recognition complex, subunit 6	23594	16	n/a	n/a	n/a	2.422
279869869	ENSG00000232727	0	RP11-321E8.1-001	RP11-321E8.1-001	0	7	n/a	n/a	n/a	2.422
1087636	ENSG00000056586	33833	RC3H2	ring finger and CCCH-type domains 2	54542	9	n/a	n/a	n/a	2.421
279989799	ENSG00000245381	0	AC011477.2	AC011477.2	0	19	n/a	n/a	n/a	2.42
1094115	ENSG00000136040	10009	PLXNC1	plexin C1	10154	12	n/a	n/a	n/a	2.419
1091973	ENSG00000120658	34357	ENOX1	ecto-NOX disulfide-thiol exchanger 1	55068	13	n/a	n/a	n/a	2.419
1091744	ENSG00000118733	78681	OLFM3	olfactomedin 3	118427	1	n/a	n/a	n/a	2.419
279937003	ENSG00000239039	182393	SNORD13	small nucleolar RNA, C/D box 13	692084	8	n/a	n/a	n/a	2.418
1091193	ENSG00000114503	22672	NCBP2	nuclear cap binding protein subunit 2, 20kDa	22916	3	n/a	n/a	n/a	2.418
1103393	ENSG00000187801	41744	ZNF643	zinc finger protein 643	65243	1	n/a	n/a	n/a	2.417
1102246	ENSG00000183049	36396	CAMK1D	calcium/calmodulin-dependent protein kinase ID	57118	10	n/a	n/a	n/a	2.417
279789445	ENSG00000225578	0	NCBP2-AS1	NCBP2 antisense RNA 1 (non-protein coding)	0	3	n/a	n/a	n/a	2.415
1103106	ENSG00000186480	3613	INSIG1	insulin induced gene 1	3638	7	n/a	n/a	n/a	2.414
1099534	ENSG00000169313	41377	P2RY12	purinergic receptor P2Y, G-protein coupled, 12	64805	3	n/a	n/a	n/a	2.413
278743751	ENSG00000101898	0	RP3-324O17.4	RP3-324O17.4	0	20	n/a	n/a	n/a	2.413
1089236	ENSG00000100604	1105	CHGA	chromogranin A (parathyroid secretory protein 1)	1113	14	n/a	n/a	n/a	2.412
1086967	ENSG00000005810	22832	MYCBP2	MYC binding protein 2	23077	13	n/a	n/a	n/a	2.41
1088788	ENSG00000091039	77600	OSBPL8	oxysterol binding protein-like 8	114882	12	n/a	n/a	n/a	2.409
1098971	ENSG00000167088	6592	SNRPD1	small nuclear ribonucleoprotein D1 polypeptide 16kDa	6632	18	n/a	n/a	n/a	2.409
1099855	ENSG00000170775	2844	GPR37	G protein-coupled receptor 37 (endothelin receptor type B-like)	2861	7	n/a	n/a	n/a	2.408
1092051	ENSG00000121274	40884	PAPD5	PAP associated domain containing 5	64282	16	n/a	n/a	n/a	2.408
1091445	ENSG00000116199	9773	FAM20B	family with sequence similarity 20, member B	9917	1	n/a	n/a	n/a	2.406
279906666	ENSG00000236051	157129802	MYCBP2-AS1	MYCBP2 antisense RNA 1 (non-protein coding)	100874212	13	n/a	n/a	n/a	2.404
1092423	ENSG00000124383	10053	MPHOSPH10	M-phase phosphoprotein 10 (U3 small nucleolar ribonucleoprotein)	10199	2	n/a	n/a	n/a	2.404
1098958	ENSG00000167005	10893	NUDT21	nudix (nucleoside diphosphate linked moiety X)-type motif 21	11051	16	n/a	n/a	n/a	2.404
1094831	ENSG00000139998	119625	RAB15	RAB15, member RAS onocogene family	376267	14	n/a	n/a	n/a	2.404
1097324	ENSG00000159685	58513	CHCHD6	coiled-coil-helix-coiled-coil-helix domain containing 6	84303	3	n/a	n/a	n/a	2.404
1090200	ENSG00000106462	2131	EZH2	enhancer of zeste homolog 2 (Drosophila)	2146	7	n/a	n/a	n/a	2.404
1099821	ENSG00000170579	9104	DLGAP1	discs, large (Drosophila) homolog-associated protein 1	9229	18	n/a	n/a	n/a	2.402
1086873	ENSG00000001167	4769	NFYA	nuclear transcription factor Y, alpha	4800	6	n/a	n/a	n/a	2.401
1095930	ENSG00000147642	34927	SYBU	syntabulin (syntaxin-interacting)	55638	8	n/a	n/a	n/a	2.4
1100199	ENSG00000172159	90385	FRMD3	FERM domain containing 3	257019	9	n/a	n/a	n/a	2.4
1093166	ENSG00000130349	30731	C6orf203	chromosome 6 open reading frame 203	51250	6	n/a	n/a	n/a	2.399
1091083	ENSG00000113456	5778	RAD1	RAD1 homolog (S. pombe)	5810	5	n/a	n/a	n/a	2.398
1089098	ENSG00000100207	6902	TCF20	transcription factor 20 (AR1)	6942	22	n/a	n/a	n/a	2.398
279896626	ENSG00000235082	0	RP11-179G5.4	RP11-179G5.4	0	1	n/a	n/a	n/a	2.396
279893121	ENSG00000234775	0	RP11-335O13.7	RP11-335O13.7	0	1	n/a	n/a	n/a	2.396
1091338	ENSG00000115514	10044	TXNDC9	thioredoxin domain containing 9	10190	2	n/a	n/a	n/a	2.396
1094133	ENSG00000136143	8726	SUCLA2	succinate-CoA ligase, ADP-forming, beta subunit	8803	13	n/a	n/a	n/a	2.396
1095035	ENSG00000141433	113	ADCYAP1	adenylate cyclase activating polypeptide 1 (pituitary)	116	18	n/a	n/a	n/a	2.396
1101380	ENSG00000178233	134270	TMEM151B	transmembrane protein 151B	441151	6	n/a	n/a	n/a	2.395
1095464	ENSG00000144218	3874	AFF3	AF4/FMR2 family, member 3	3899	2	n/a	n/a	n/a	2.395
279783231	ENSG00000225026	0	AC091492.2	AC091492.2	0	3	n/a	n/a	n/a	2.395
1096751	ENSG00000154822	22983	PLCL2	phospholipase C-like 2	23228	3	n/a	n/a	n/a	2.395
1092672	ENSG00000125962	41423	ARMCX5	armadillo repeat containing, X-linked 5	64860	X	n/a	n/a	n/a	2.394
280096849	ENSG00000256558	0	RP11-713B9.1	RP11-713B9.1	0	11	n/a	n/a	n/a	2.393
1099350	ENSG00000168539	1120	CHRM1	cholinergic receptor, muscarinic 1	1128	11	n/a	n/a	n/a	2.392
1087624	ENSG00000055813	77524	CCDC85A	coiled-coil domain containing 85A	114800	2	n/a	n/a	n/a	2.392
1102035	ENSG00000182168	8564	UNC5C	unc-5 homolog C (C. elegans)	8633	4	n/a	n/a	n/a	2.391
1095974	ENSG00000148123	34175	RP11-35N6.1	Lipid phosphate phosphatase-related protein type 1	54886	9	n/a	n/a	n/a	2.39
1096641	ENSG00000153975	85734	ZUFSP	zinc finger with UFM1-specific peptidase domain	221302	6	n/a	n/a	n/a	2.39
279773924	ENSG00000224223	0	GS1-18A18.1	GS1-18A18.1	0	7	n/a	n/a	n/a	2.389
1087007	ENSG00000006576	36433	PHTF2	putative homeodomain transcription factor 2	57157	7	n/a	n/a	n/a	2.388
279898400	ENSG00000235238	0	SUMO2P1	SMT3 suppressor of mif two 3 homolog 2 (S. cerevisiae) pseudogene 1	0	6	n/a	n/a	n/a	2.388
1105342	ENSG00000204977	10060	TRIM13	tripartite motif containing 13	10206	13	n/a	n/a	n/a	2.388
1095253	ENSG00000143155	92198	TIPRL	TIP41, TOR signaling pathway regulator-like (S. cerevisiae)	261726	1	n/a	n/a	n/a	2.383
1097962	ENSG00000163462	55929	TRIM46	tripartite motif containing 46	80128	1	n/a	n/a	n/a	2.383
1091164	ENSG00000114251	7431	WNT5A	wingless-type MMTV integration site family, member 5A	7474	3	n/a	n/a	n/a	2.383
1096256	ENSG00000150753	22703	CCT5	chaperonin containing TCP1, subunit 5 (epsilon)	22948	5	n/a	n/a	n/a	2.383
1092215	ENSG00000122778	36943	KIAA1549	KIAA1549	57670	7	n/a	n/a	n/a	2.383
1104390	ENSG00000197780	6844	TAF13	TAF13 RNA polymerase II, TATA box binding protein (TBP)-associated factor, 18kDa	6884	1	n/a	n/a	n/a	2.383
1097213	ENSG00000158806	10214	NPM2	nucleophosmin/nucleoplasmin 2	10361	8	n/a	n/a	n/a	2.383
1088713	ENSG00000089335	35187	ZNF302	zinc finger protein 302	55900	19	n/a	n/a	n/a	2.382
1093392	ENSG00000131725	33812	WDR44	WD repeat domain 44	54521	X	n/a	n/a	n/a	2.38
1102911	ENSG00000185760	35759	KCNQ5	potassium voltage-gated channel, KQT-like subfamily, member 5	56479	6	n/a	n/a	n/a	2.38
1104605	ENSG00000198440	80664	ZNF583	zinc finger protein 583	147949	19	n/a	n/a	n/a	2.38
280011335	ENSG00000249264	0	EEF1A1P9	eukaryotic translation elongation factor 1 alpha 1 pseudogene 9	0	4	n/a	n/a	n/a	2.379
1092092	ENSG00000121741	7706	ZMYM2	zinc finger, MYM-type 2	7750	13	n/a	n/a	n/a	2.379
279845739	ENSG00000230584	0	CCT5P2	chaperonin containing TCP1, subunit 5 (epsilon) pseudogene 2	0	13	n/a	n/a	n/a	2.379
1088798	ENSG00000091157	23090	WDR7	WD repeat domain 7	23335	18	n/a	n/a	n/a	2.379
280002246	ENSG00000248485	151628	PCP4L1	Purkinje cell protein 4 like 1	654790	1	n/a	n/a	n/a	2.378
1094734	ENSG00000139343	6596	SNRPF	small nuclear ribonucleoprotein polypeptide F	6636	12	n/a	n/a	n/a	2.378
1093605	ENSG00000133019	1123	CHRM3	cholinergic receptor, muscarinic 3	1131	1	n/a	n/a	n/a	2.377
1098674	ENSG00000165943	40745	MOAP1	modulator of apoptosis 1	64112	14	n/a	n/a	n/a	2.375
1108232	ENSG00000233863	0	AC012215.1	Uncharacterized protein	0	8	n/a	n/a	n/a	2.375
279762632	ENSG00000223247	0	U2	U2 spliceosomal RNA	0	3	n/a	n/a	n/a	2.374
1094120	ENSG00000136052	58313	SLC41A2	solute carrier family 41, member 2	84102	12	n/a	n/a	n/a	2.373
1098342	ENSG00000164603	81199	C7orf60	chromosome 7 open reading frame 60	154743	7	n/a	n/a	n/a	2.373
1099476	ENSG00000169085	90213	C8orf46	chromosome 8 open reading frame 46	254778	8	n/a	n/a	n/a	2.372
279525073	ENSG00000183171	0	RP11-49C9.2	RP11-49C9.2	0	X	n/a	n/a	n/a	2.371
1101021	ENSG00000176371	34282	ZSCAN2	zinc finger and SCAN domain containing 2	54993	15	n/a	n/a	n/a	2.37
1101190	ENSG00000177234	126389	C10orf85	chromosome 10 open reading frame 85	404216	10	n/a	n/a	n/a	2.369
1097057	ENSG00000157542	3738	KCNJ6	potassium inwardly-rectifying channel, subfamily J, member 6	3763	21	n/a	n/a	n/a	2.369
1099615	ENSG00000169710	2179	FASN	fatty acid synthase	2194	17	n/a	n/a	n/a	2.369
279744975	ENSG00000216657	0	RP3-406P24.1	RP3-406P24.1	0	6	n/a	n/a	n/a	2.368
1091274	ENSG00000115194	7736	SLC30A3	solute carrier family 30 (zinc transporter), member 3	7781	2	n/a	n/a	n/a	2.368
1093492	ENSG00000132423	31285	COQ3	coenzyme Q3 homolog, methyltransferase (S. cerevisiae)	51805	6	n/a	n/a	n/a	2.367
1094314	ENSG00000137055	9238	PLAA	phospholipase A2-activating protein	9373	9	n/a	n/a	n/a	2.367
280101585	ENSG00000257077	0	RP11-467L20.6	RP11-467L20.6	0	11	n/a	n/a	n/a	2.366
280103394	ENSG00000257267	10620	ZNF271	zinc finger protein 271	10778	18	n/a	n/a	n/a	2.365
1099609	ENSG00000169684	1130	CHRNA5	cholinergic receptor, nicotinic, alpha 5	1138	15	n/a	n/a	n/a	2.365
1087810	ENSG00000065600	34537	TMEM206	transmembrane protein 206	55248	1	n/a	n/a	n/a	2.365
1104150	ENSG00000197045	2747	GMFB	glia maturation factor, beta	2764	14	n/a	n/a	n/a	2.364
279365955	ENSG00000166707	0	ZCCHC18	zinc finger, CCHC domain containing 18	0	X	n/a	n/a	n/a	2.364
1104569	ENSG00000198300	5146	ZIM2	zinc finger, imprinted 2	5178	19	n/a	n/a	n/a	2.364
1090226	ENSG00000106617	30903	PRKAG2	protein kinase, AMP-activated, gamma 2 non-catalytic subunit	51422	7	n/a	n/a	n/a	2.363
1088953	ENSG00000097046	8259	CDC7	cell division cycle 7 homolog (S. cerevisiae)	8317	1	n/a	n/a	n/a	2.362
1090149	ENSG00000106105	2601	GARS	glycyl-tRNA synthetase	2617	7	n/a	n/a	n/a	2.362
279848640	ENSG00000230863	0	RP4-595K12.2	RP4-595K12.2	0	1	n/a	n/a	n/a	2.362
1097980	ENSG00000163508	8262	EOMES	eomesodermin	8320	3	n/a	n/a	n/a	2.36
1086966	ENSG00000005801	7704	ZNF195	zinc finger protein 195	7748	11	n/a	n/a	n/a	2.359
1094094	ENSG00000135932	31199	CAB39	calcium binding protein 39	51719	2	n/a	n/a	n/a	2.358
1091282	ENSG00000115233	10067	PSMD14	proteasome (prosome, macropain) 26S subunit, non-ATPase, 14	10213	2	n/a	n/a	n/a	2.358
280002940	ENSG00000248540	94062	AC010931.2	AC010931.2	283731	15	n/a	n/a	n/a	2.358
1104512	ENSG00000198108	109216	CHSY3	chondroitin sulfate synthase 3	337876	5	n/a	n/a	n/a	2.358
1088123	ENSG00000073969	4874	NSF	N-ethylmaleimide-sensitive factor	4905	17	n/a	n/a	n/a	2.358
279503476	ENSG00000180672	0	AC007362.1	AC007362.1	0	2	n/a	n/a	n/a	2.356
1087078	ENSG00000008300	1938	CELSR3	cadherin, EGF LAG seven-pass G-type receptor 3 (flamingo homolog, Drosophila)	1951	3	n/a	n/a	n/a	2.355
279817689	ENSG00000228078	0	HLA-U	major histocompatibility complex, class I, U (pseudogene)	0	6	n/a	n/a	n/a	2.355
1098847	ENSG00000166562	59960	SEC11C	SEC11 homolog C (S. cerevisiae)	90701	18	n/a	n/a	n/a	2.354
1095520	ENSG00000144635	30625	DYNC1LI1	dynein, cytoplasmic 1, light intermediate chain 1	51143	3	n/a	n/a	n/a	2.353
1087711	ENSG00000062096	413	ARSF	arylsulfatase F	416	X	n/a	n/a	n/a	2.352
1100405	ENSG00000173085	26980	COQ2	coenzyme Q2 homolog, prenyltransferase (yeast)	27235	4	n/a	n/a	n/a	2.351
1087342	ENSG00000028839	9378	TBPL1	TBP-like 1	9519	6	n/a	n/a	n/a	2.351
279776278	ENSG00000224411	0	RP11-1033A18.1	RP11-1033A18.1	0	11	n/a	n/a	n/a	2.351
1088442	ENSG00000082397	22891	EPB41L3	erythrocyte membrane protein band 4.1-like 3	23136	18	n/a	n/a	n/a	2.35
1102002	ENSG00000182004	6595	SNRPE	small nuclear ribonucleoprotein polypeptide E	6635	1	n/a	n/a	n/a	2.348
1104601	ENSG00000198420	9603	FAM115A	family with sequence similarity 115, member A	9747	7	n/a	n/a	n/a	2.348
1093140	ENSG00000130224	36904	LRCH2	leucine-rich repeats and calponin homology (CH) domain containing 2	57631	X	n/a	n/a	n/a	2.347
1096532	ENSG00000152944	9276	MED21	mediator complex subunit 21	9412	12	n/a	n/a	n/a	2.347
279922723	ENSG00000237481	0	RP4-803J11.2	RP4-803J11.2	0	1	n/a	n/a	n/a	2.346
1091217	ENSG00000114744	30604	COMMD2	COMM domain containing 2	51122	3	n/a	n/a	n/a	2.346
1096784	ENSG00000155100	31113	OTUD6B	OTU domain containing 6B	51633	8	n/a	n/a	n/a	2.345
1104763	ENSG00000198836	4944	OPA1	optic atrophy 1 (autosomal dominant)	4976	3	n/a	n/a	n/a	2.345
1091460	ENSG00000116299	36808	KIAA1324	KIAA1324	57535	1	n/a	n/a	n/a	2.343
1095781	ENSG00000146469	7389	VIP	vasoactive intestinal peptide	7432	6	n/a	n/a	n/a	2.341
280074690	ENSG00000254702	0	CTD-2651C21.3	CTD-2651C21.3	0	11	n/a	n/a	n/a	2.341
1089798	ENSG00000104381	33623	GDAP1	ganglioside-induced differentiation-associated protein 1	54332	8	n/a	n/a	n/a	2.34
1096384	ENSG00000151778	122779	SERP2	stress-associated endoplasmic reticulum protein family member 2	387923	13	n/a	n/a	n/a	2.34
1089867	ENSG00000104863	40763	LIN7B	lin-7 homolog B (C. elegans)	64130	19	n/a	n/a	n/a	2.34
280107583	ENSG00000257675	0	RP11-641A6.9	RP11-641A6.9	0	12	n/a	n/a	n/a	2.339
1095422	ENSG00000143933	801	CALM2	calmodulin 2 (phosphorylase kinase, delta)	805	2	n/a	n/a	n/a	2.339
1098176	ENSG00000164061	8848	BSN	bassoon (presynaptic cytomatrix protein)	8927	3	n/a	n/a	n/a	2.338
279780341	ENSG00000224773	0	RP1-170D19.3	RP1-170D19.3	0	X	n/a	n/a	n/a	2.338
279885390	ENSG00000234115	0	RP11-288G3.4	RP11-288G3.4	0	6	n/a	n/a	n/a	2.338
1101930	ENSG00000181610	31129	MRPS23	mitochondrial ribosomal protein S23	51649	17	n/a	n/a	n/a	2.338
279809295	ENSG00000227278	0	RP11-656D10.5	RP11-656D10.5	0	1	n/a	n/a	n/a	2.338
1094518	ENSG00000138078	9439	PREPL	prolyl endopeptidase-like	9581	2	n/a	n/a	n/a	2.337
1101113	ENSG00000176884	2885	GRIN1	glutamate receptor, ionotropic, N-methyl D-aspartate 1	2902	9	n/a	n/a	n/a	2.336
1095448	ENSG00000144057	58819	ST6GAL2	ST6 beta-galactosamide alpha-2,6-sialyltranferase 2	84620	2	n/a	n/a	n/a	2.336
1087884	ENSG00000067445	7173	TRO	trophinin	7216	X	n/a	n/a	n/a	2.335
1103787	ENSG00000189369	23461	GSPT2	G1 to S phase transition 2	23708	X	n/a	n/a	n/a	2.335
1088416	ENSG00000081721	11105	DUSP12	dual specificity phosphatase 12	11266	1	n/a	n/a	n/a	2.334
1095207	ENSG00000142731	10575	PLK4	polo-like kinase 4	10733	4	n/a	n/a	n/a	2.333
1087443	ENSG00000040933	3606	INPP4A	inositol polyphosphate-4-phosphatase, type I, 107kDa	3631	2	n/a	n/a	n/a	2.332
279263307	ENSG00000158427	94904	TMSB15B	thymosin beta 15B	286527	X	n/a	n/a	n/a	2.332
1108580	ENSG00000236279	81202	CLEC2L	C-type lectin domain family 2, member L	154790	7	n/a	n/a	n/a	2.332
1096578	ENSG00000153266	34368	FEZF2	FEZ family zinc finger 2	55079	3	n/a	n/a	n/a	2.329
1104044	ENSG00000196715	81205	VKORC1L1	vitamin K epoxide reductase complex, subunit 1-like 1	154807	7	n/a	n/a	n/a	2.329
1096443	ENSG00000152240	77651	HAUS1	HAUS augmin-like complex, subunit 1	115106	18	n/a	n/a	n/a	2.329
1102229	ENSG00000182985	23458	CADM1	cell adhesion molecule 1	23705	11	n/a	n/a	n/a	2.329
1094625	ENSG00000138663	30620	COPS4	COP9 constitutive photomorphogenic homolog subunit 4 (Arabidopsis)	51138	4	n/a	n/a	n/a	2.329
1088290	ENSG00000078177	35017	N4BP2	NEDD4 binding protein 2	55728	4	n/a	n/a	n/a	2.329
1089782	ENSG00000104320	4657	NBN	nibrin	4683	8	n/a	n/a	n/a	2.328
279948955	ENSG00000240477	0	RP11-63E16.1	RP11-63E16.1	0	3	n/a	n/a	n/a	2.328
1101838	ENSG00000180998	94000	GPR137C	G protein-coupled receptor 137C	283554	14	n/a	n/a	n/a	2.327
1104708	ENSG00000198730	9502	CTR9	Ctr9, Paf1/RNA polymerase II complex component, homolog (S. cerevisiae)	9646	11	n/a	n/a	n/a	2.327
1089280	ENSG00000100884	9227	CPNE6	copine VI (neuronal)	9362	14	n/a	n/a	n/a	2.327
1101738	ENSG00000180440	125038	SERTM1	serine-rich and transmembrane domain containing 1	400120	13	n/a	n/a	n/a	2.327
1091243	ENSG00000114948	8674	ADAM23	ADAM metallopeptidase domain 23	8745	2	n/a	n/a	n/a	2.326
1093682	ENSG00000133627	36456	ACTR3B	ARP3 actin-related protein 3 homolog B (yeast)	57180	7	n/a	n/a	n/a	2.326
1099339	ENSG00000168496	2222	FEN1	flap structure-specific endonuclease 1	2237	11	n/a	n/a	n/a	2.325
279830124	ENSG00000229204	0	RP11-205M3.2	RP11-205M3.2	0	4	n/a	n/a	n/a	2.324
1093599	ENSG00000132964	1018	CDK8	cyclin-dependent kinase 8	1024	13	n/a	n/a	n/a	2.324
1101984	ENSG00000181904	79612	C5orf24	chromosome 5 open reading frame 24	134553	5	n/a	n/a	n/a	2.321
1105746	ENSG00000212768	0	AC114546.1	HCG37415PRO1914Uncharacterized protein	0	15	n/a	n/a	n/a	2.32
279802554	ENSG00000226723	0	RP11-142L4.3	RP11-142L4.3	0	1	n/a	n/a	n/a	2.32
280029174	ENSG00000250686	0	RP1-240B8.3	RP1-240B8.3	0	6	n/a	n/a	n/a	2.32
1087445	ENSG00000041357	5653	PSMA4	proteasome (prosome, macropain) subunit, alpha type, 4	5685	15	n/a	n/a	n/a	2.32
1096027	ENSG00000148481	55815	FAM188A	family with sequence similarity 188, member A	80013	10	n/a	n/a	n/a	2.319
1088477	ENSG00000083750	10179	RRAGB	Ras-related GTP binding B	10325	X	n/a	n/a	n/a	2.319
280013648	ENSG00000249459	169810	AC026271.6	AC026271.6	729288	17	n/a	n/a	n/a	2.319
1091771	ENSG00000119042	23069	SATB2	SATB homeobox 2	23314	2	n/a	n/a	n/a	2.318
1101971	ENSG00000181827	41427	RFX7	regulatory factor X, 7	64864	15	n/a	n/a	n/a	2.318
1098136	ENSG00000163939	34482	PBRM1	polybromo 1	55193	3	n/a	n/a	n/a	2.316
280019294	ENSG00000249896	0	RP11-586D19.1	RP11-586D19.1	0	4	n/a	n/a	n/a	2.316
1090856	ENSG00000111802	31047	TDP2	tyrosyl-DNA phosphodiesterase 2	51567	6	n/a	n/a	n/a	2.315
1102790	ENSG00000185246	34304	PRPF39	PRP39 pre-mRNA processing factor 39 homolog (S. cerevisiae)	55015	14	n/a	n/a	n/a	2.315
1104252	ENSG00000197372	82555	ZNF675	zinc finger protein 675	171392	19	n/a	n/a	n/a	2.315
279942040	ENSG00000239666	0	RP11-459F3.6	RP11-459F3.6	0	10	n/a	n/a	n/a	2.315
1090913	ENSG00000112186	10339	CAP2	CAP, adenylate cyclase-associated protein, 2 (yeast)	10486	6	n/a	n/a	n/a	2.314
1096721	ENSG00000154582	6881	TCEB1	transcription elongation factor B (SIII), polypeptide 1 (15kDa, elongin C)	6921	8	n/a	n/a	n/a	2.314
1093196	ENSG00000130540	25579	SULT4A1	sulfotransferase family 4A, member 1	25830	22	n/a	n/a	n/a	2.313
1101309	ENSG00000177868	119531	CCDC23	coiled-coil domain containing 23	374969	1	n/a	n/a	n/a	2.313
1106336	ENSG00000215397	59652	SCRT2	scratch homolog 2, zinc finger protein (Drosophila)	85508	20	n/a	n/a	n/a	2.313
280072901	ENSG00000254589	0	AP000435.1	AP000435.1	0	11	n/a	n/a	n/a	2.311
1091718	ENSG00000118496	58296	FBXO30	F-box protein 30	84085	6	n/a	n/a	n/a	2.311
1100392	ENSG00000172995	10619	ARPP21	cAMP-regulated phosphoprotein, 21kDa	10777	3	n/a	n/a	n/a	2.31
1097075	ENSG00000157693	83721	C9orf91	chromosome 9 open reading frame 91	203197	9	n/a	n/a	n/a	2.309
1091837	ENSG00000119682	9726	KIAA0317	KIAA0317	9870	14	n/a	n/a	n/a	2.308
1101180	ENSG00000177182	81319	CLVS1	clavesin 1	157807	8	n/a	n/a	n/a	2.308
279789438	ENSG00000225574	0	GS1-542M4.2	GS1-542M4.2	0	X	n/a	n/a	n/a	2.307
1091654	ENSG00000117724	1056	CENPF	centromere protein F, 350/400kDa (mitosin)	1063	1	n/a	n/a	n/a	2.307
1102309	ENSG00000183317	94366	EPHA10	EPH receptor A10	284656	1	n/a	n/a	n/a	2.307
280044860	ENSG00000252061	0	U6	U6 spliceosomal RNA	0	15	n/a	n/a	n/a	2.307
1089767	ENSG00000104164	26006	PLDN	pallidin homolog (mouse)	26258	15	n/a	n/a	n/a	2.306
1088111	ENSG00000073711	5491	PPP2R3A	protein phosphatase 2, regulatory subunit B'', alpha	5523	3	n/a	n/a	n/a	2.305
279727644	ENSG00000214077	0	GNAQP1	guanine nucleotide binding protein (G protein), q polypeptide pseudogene 1	0	2	n/a	n/a	n/a	2.305
1099921	ENSG00000171016	25857	PYGO1	pygopus homolog 1 (Drosophila)	26108	15	n/a	n/a	n/a	2.304
1098621	ENSG00000165704	3231	HPRT1	hypoxanthine phosphoribosyltransferase 1	3251	X	n/a	n/a	n/a	2.304
1099375	ENSG00000168661	59844	ZNF30	zinc finger protein 30	90075	19	n/a	n/a	n/a	2.304
1104153	ENSG00000197050	80657	ZNF420	zinc finger protein 420	147923	19	n/a	n/a	n/a	2.302
1091336	ENSG00000115504	23056	EHBP1	EH domain binding protein 1	23301	2	n/a	n/a	n/a	2.302
1087362	ENSG00000032219	5894	ARID4A	AT rich interactive domain 4A (RBP1-like)	5926	14	n/a	n/a	n/a	2.301
279993414	ENSG00000246581	0	AC005753.1	AC005753.1	0	5	n/a	n/a	n/a	2.301
1094704	ENSG00000139182	9602	CLSTN3	calsyntenin 3	9746	12	n/a	n/a	n/a	2.3
1089178	ENSG00000100401	5873	RANGAP1	Ran GTPase activating protein 1	5905	22	n/a	n/a	n/a	2.298
279736941	ENSG00000215102	0	TERF1P4	telomeric repeat binding factor (NIMA-interacting) 1 pseudogene 4	0	X	n/a	n/a	n/a	2.298
1098207	ENSG00000164116	2965	GUCY1A3	guanylate cyclase 1, soluble, alpha 3	2982	4	n/a	n/a	n/a	2.297
279695820	ENSG00000205625	0	RP11-15G8.1	RP11-15G8.1	0	6	n/a	n/a	n/a	2.294
1087612	ENSG00000055044	31082	NOP58	NOP58 ribonucleoprotein homolog (yeast)	51602	2	n/a	n/a	n/a	2.294
1094726	ENSG00000139291	34555	TMEM19	transmembrane protein 19	55266	12	n/a	n/a	n/a	2.294
1098222	ENSG00000164161	41000	HHIP	hedgehog interacting protein	64399	4	n/a	n/a	n/a	2.294
1091897	ENSG00000120049	29810	KCNIP2	Kv channel interacting protein 2	30819	10	n/a	n/a	n/a	2.293
1099872	ENSG00000170836	8427	PPM1D	protein phosphatase, Mg2+/Mn2+ dependent, 1D	8493	17	n/a	n/a	n/a	2.293
1102610	ENSG00000184517	81535	ZFP1	zinc finger protein 1 homolog (mouse)	162239	16	n/a	n/a	n/a	2.293
1094127	ENSG00000136108	26333	CKAP2	cytoskeleton associated protein 2	26586	13	n/a	n/a	n/a	2.292
280001676	ENSG00000248439	0	RP11-402J6.2	RP11-402J6.2	0	4	n/a	n/a	n/a	2.29
1094013	ENSG00000135521	59136	LTV1	LTV1 homolog (S. cerevisiae)	84946	6	n/a	n/a	n/a	2.29
1102142	ENSG00000182601	9807	HS3ST4	heparan sulfate (glucosamine) 3-O-sulfotransferase 4	9951	16	n/a	n/a	n/a	2.289
1104623	ENSG00000198498	34608	C4orf43	chromosome 4 open reading frame 43	55319	4	n/a	n/a	n/a	2.289
1090905	ENSG00000112146	26016	FBXO9	F-box protein 9	26268	6	n/a	n/a	n/a	2.288
1090098	ENSG00000105866	6631	SP4	Sp4 transcription factor	6671	7	n/a	n/a	n/a	2.287
1088840	ENSG00000092140	34921	G2E3	G2/M-phase specific E3 ubiquitin protein ligase	55632	14	n/a	n/a	n/a	2.287
279856126	ENSG00000231531	0	HINT1P1	histidine triad nucleotide binding protein 1 pseudogene 1	0	7	n/a	n/a	n/a	2.287
279484207	ENSG00000177803	0	RP11-606P2.1	RP11-606P2.1	0	4	n/a	n/a	n/a	2.286
1098654	ENSG00000165863	80307	C10orf82	chromosome 10 open reading frame 82	143379	10	n/a	n/a	n/a	2.284
1086996	ENSG00000006283	8834	CACNA1G	calcium channel, voltage-dependent, T type, alpha 1G subunit	8913	17	n/a	n/a	n/a	2.284
1103889	ENSG00000196323	28804	ZBTB44	zinc finger and BTB domain containing 44	29068	11	n/a	n/a	n/a	2.284
279946210	ENSG00000240204	1000490	RP11-305M3.3	RP11-305M3.3	100287482	7	n/a	n/a	n/a	2.283
1094798	ENSG00000139726	8496	DENR	density-regulated protein	8562	12	n/a	n/a	n/a	2.283
1105422	ENSG00000205268	5118	PDE7A	phosphodiesterase 7A	5150	8	n/a	n/a	n/a	2.281
280128259	ENSG00000259168	0	RP11-100M12.3	RP11-100M12.3	0	15	n/a	n/a	n/a	2.281
1093738	ENSG00000134057	886	CCNB1	cyclin B1	891	5	n/a	n/a	n/a	2.281
1092566	ENSG00000125484	9195	GTF3C4	general transcription factor IIIC, polypeptide 4, 90kDa	9329	9	n/a	n/a	n/a	2.281
1093482	ENSG00000132359	22863	RAP1GAP2	RAP1 GTPase activating protein 2	23108	17	n/a	n/a	n/a	2.281
1100960	ENSG00000176049	9688	JAKMIP2	janus kinase and microtubule interacting protein 2	9832	5	n/a	n/a	n/a	2.28
1093625	ENSG00000133107	7180	TRPC4	transient receptor potential cation channel, subfamily C, member 4	7223	13	n/a	n/a	n/a	2.279
1092228	ENSG00000122873	35135	CISD1	CDGSH iron sulfur domain 1	55847	10	n/a	n/a	n/a	2.279
1098687	ENSG00000165995	779	CACNB2	calcium channel, voltage-dependent, beta 2 subunit	783	10	n/a	n/a	n/a	2.278
1090842	ENSG00000111731	9703	KIAA0528	KIAA0528	9847	12	n/a	n/a	n/a	2.278
279869514	ENSG00000232702	0	RP3-437C15.1	RP3-437C15.1	0	6	n/a	n/a	n/a	2.278
279936527	ENSG00000238961	166122	SNORA47	small nucleolar RNA, H/ACA box 47	677828	5	n/a	n/a	n/a	2.278
1098824	ENSG00000166477	78942	LEO1	Leo1, Paf1/RNA polymerase II complex component, homolog (S. cerevisiae)	123169	15	n/a	n/a	n/a	2.276
1089690	ENSG00000103353	35346	UBFD1	ubiquitin family domain containing 1	56061	16	n/a	n/a	n/a	2.276
1104184	ENSG00000197147	23262	LRRC8B	leucine rich repeat containing 8 family, member B	23507	1	n/a	n/a	n/a	2.276
279929458	ENSG00000238058	0	RP11-432J22.2	RP11-432J22.2	0	9	n/a	n/a	n/a	2.275
280056697	ENSG00000253431	0	RP11-442A17.2	RP11-442A17.2	0	8	n/a	n/a	n/a	2.275
279780409	ENSG00000224781	0	RP13-77O11.2	RP13-77O11.2	0	X	n/a	n/a	n/a	2.275
1102801	ENSG00000185272	33326	RBM11	RNA binding motif protein 11	54033	21	n/a	n/a	n/a	2.274
1100526	ENSG00000173674	1951	EIF1AX	eukaryotic translation initiation factor 1A, X-linked	1964	X	n/a	n/a	n/a	2.274
1086914	ENSG00000004487	22783	KDM1A	lysine (K)-specific demethylase 1A	23028	1	n/a	n/a	n/a	2.274
1088620	ENSG00000087448	36815	KLHDC5	kelch domain containing 5	57542	12	n/a	n/a	n/a	2.271
1098557	ENSG00000165480	85714	SKA3	spindle and kinetochore associated complex subunit 3	221150	13	n/a	n/a	n/a	2.271
1093479	ENSG00000132341	5869	RAN	RAN, member RAS oncogene family	5901	12	n/a	n/a	n/a	2.27
1092669	ENSG00000125945	56589	ZNF436	zinc finger protein 436	80818	1	n/a	n/a	n/a	2.269
279662180	ENSG00000200795	26581	RNU4-1	RNA, U4 small nuclear 1	26835	12	n/a	n/a	n/a	2.269
1093949	ENSG00000135250	6693	SRPK2	SRSF protein kinase 2	6733	7	n/a	n/a	n/a	2.269
1104112	ENSG00000196937	10300	FAM3C	family with sequence similarity 3, member C	10447	7	n/a	n/a	n/a	2.268
279953253	ENSG00000241015	80646	CTD-2224J9.2	CTD-2224J9.2	147804	19	n/a	n/a	n/a	2.268
1097683	ENSG00000162419	10544	GMEB1	glucocorticoid modulatory element binding protein 1	10691	1	n/a	n/a	n/a	2.268
1087343	ENSG00000029153	36217	ARNTL2	aryl hydrocarbon receptor nuclear translocator-like 2	56938	12	n/a	n/a	n/a	2.268
279914634	ENSG00000236792	0	RP11-142L4.2	RP11-142L4.2	0	1	n/a	n/a	n/a	2.266
279770492	ENSG00000223984	0	RP11-177H22.2	RP11-177H22.2	0	10	n/a	n/a	n/a	2.266
1095825	ENSG00000146918	34181	NCAPG2	non-SMC condensin II complex, subunit G2	54892	7	n/a	n/a	n/a	2.266
1091061	ENSG00000113300	36745	CNOT6	CCR4-NOT transcription complex, subunit 6	57472	5	n/a	n/a	n/a	2.266
280094167	ENSG00000256248	0	RP11-123O10.4	RP11-123O10.4	0	12	n/a	n/a	n/a	2.266
1096804	ENSG00000155329	34108	ZCCHC10	zinc finger, CCHC domain containing 10	54819	5	n/a	n/a	n/a	2.266
1089878	ENSG00000104888	36308	SLC17A7	solute carrier family 17 (sodium-dependent inorganic phosphate cotransporter), member 7	57030	19	n/a	n/a	n/a	2.265
1087607	ENSG00000054803	80041	CBLN4	cerebellin 4 precursor	140689	20	n/a	n/a	n/a	2.264
1092646	ENSG00000125863	8144	MKKS	McKusick-Kaufman syndrome	8195	20	n/a	n/a	n/a	2.264
1089840	ENSG00000104738	4148	MCM4	minichromosome maintenance complex component 4	4173	8	n/a	n/a	n/a	2.264
1088386	ENSG00000080824	3300	HSP90AA1	heat shock protein 90kDa alpha (cytosolic), class A member 1	3320	14	n/a	n/a	n/a	2.264
279918364	ENSG00000237126	0	AC073254.1	AC073254.1	0	2	n/a	n/a	n/a	2.264
1092233	ENSG00000122952	10971	ZWINT	ZW10 interactor	11130	10	n/a	n/a	n/a	2.263
1097249	ENSG00000159164	9756	SV2A	synaptic vesicle glycoprotein 2A	9900	1	n/a	n/a	n/a	2.262
1099030	ENSG00000167325	6207	RRM1	ribonucleotide reductase M1	6240	11	n/a	n/a	n/a	2.262
1089808	ENSG00000104442	34445	ARMC1	armadillo repeat containing 1	55156	8	n/a	n/a	n/a	2.261
1091720	ENSG00000118507	9325	AKAP7	A kinase (PRKA) anchor protein 7	9465	6	n/a	n/a	n/a	2.26
1092540	ENSG00000125351	41627	UPF3B	UPF3 regulator of nonsense transcripts homolog B (yeast)	65109	X	n/a	n/a	n/a	2.26
1092749	ENSG00000126733	78450	DACH2	dachshund homolog 2 (Drosophila)	117154	X	n/a	n/a	n/a	2.259
279985204	ENSG00000244425	0	AP000350.3	AP000350.3	0	22	n/a	n/a	n/a	2.258
1096700	ENSG00000154359	60085	LONRF1	LON peptidase N-terminal domain and ring finger 1	91694	8	n/a	n/a	n/a	2.257
1104100	ENSG00000196911	3816	KPNA5	karyopherin alpha 5 (importin alpha 6)	3841	6	n/a	n/a	n/a	2.257
1087497	ENSG00000047621	36380	C12orf4	chromosome 12 open reading frame 4	57102	12	n/a	n/a	n/a	2.257
1101663	ENSG00000179958	54917	DCTPP1	dCTP pyrophosphatase 1	79077	16	n/a	n/a	n/a	2.257
1091409	ENSG00000115977	22604	AAK1	AP2 associated kinase 1	22848	2	n/a	n/a	n/a	2.256
1101345	ENSG00000178074	83778	C2orf69	chromosome 2 open reading frame 69	205327	2	n/a	n/a	n/a	2.255
279739370	ENSG00000215349	0	MRPL3P1	mitochondrial ribosomal protein L3 pseudogene 1	0	13	n/a	n/a	n/a	2.254
1091285	ENSG00000115241	5464	PPM1G	protein phosphatase, Mg2+/Mn2+ dependent, 1G	5496	2	n/a	n/a	n/a	2.254
279707076	ENSG00000207332	0	U6	U6 spliceosomal RNA	0	X	n/a	n/a	n/a	2.254
279949308	ENSG00000240510	0	AL589765.1	Uncharacterized proteincDNA FLJ36032 fis, clone TESTI2017069	0	1	n/a	n/a	n/a	2.253
1090102	ENSG00000105880	1737	DLX5	distal-less homeobox 5	1749	7	n/a	n/a	n/a	2.252
1100794	ENSG00000175161	90115	CADM2	cell adhesion molecule 2	253559	3	n/a	n/a	n/a	2.252
1088251	ENSG00000077254	22787	USP33	ubiquitin specific peptidase 33	23032	1	n/a	n/a	n/a	2.252
279812388	ENSG00000227581	0	RP13-140E4.1	RP13-140E4.1	0	X	n/a	n/a	n/a	2.25
1104658	ENSG00000198597	9601	ZNF536	zinc finger protein 536	9745	19	n/a	n/a	n/a	2.249
279949508	ENSG00000240527	0	RP11-429G19.3	RP11-429G19.3	0	10	n/a	n/a	n/a	2.249
1107954	ENSG00000232119	28721	MCTS1	malignant T cell amplified sequence 1	28985	X	n/a	n/a	n/a	2.249
1105003	ENSG00000204065	109875	TCEAL5	transcription elongation factor A (SII)-like 5	340543	X	n/a	n/a	n/a	2.247
1097284	ENSG00000159335	5731	PTMS	parathymosin	5763	12	n/a	n/a	n/a	2.246
1102722	ENSG00000185008	6060	ROBO2	roundabout, axon guidance receptor, homolog 2 (Drosophila)	6092	3	n/a	n/a	n/a	2.246
279722491	ENSG00000213478	0	CFL1P2	cofilin 1 (non-muscle) pseudogene 2	0	1	n/a	n/a	n/a	2.245
1090248	ENSG00000106780	1942	MEGF9	multiple EGF-like-domains 9	1955	9	n/a	n/a	n/a	2.245
1087297	ENSG00000023516	11055	AKAP11	A kinase (PRKA) anchor protein 11	11215	13	n/a	n/a	n/a	2.245
1088976	ENSG00000099365	76608	STX1B	syntaxin 1B	112755	16	n/a	n/a	n/a	2.244
1090118	ENSG00000105976	4208	MET	met proto-oncogene (hepatocyte growth factor receptor)	4233	7	n/a	n/a	n/a	2.244
1093351	ENSG00000131398	3723	KCNC3	potassium voltage-gated channel, Shaw-related subfamily, member 3	3748	19	n/a	n/a	n/a	2.244
1097315	ENSG00000159593	8804	NAE1	NEDD8 activating enzyme E1 subunit 1	8883	16	n/a	n/a	n/a	2.243
1094519	ENSG00000138079	6483	SLC3A1	solute carrier family 3 (cystine, dibasic and neutral amino acid transporters, activator of cystine, dibasic and neutral amino acid transport), member 1	6519	2	n/a	n/a	n/a	2.243
1088052	ENSG00000072133	27075	RPS6KA6	ribosomal protein S6 kinase, 90kDa, polypeptide 6	27330	X	n/a	n/a	n/a	2.243
1101311	ENSG00000177875	122738	C12orf68	chromosome 12 open reading frame 68	387856	12	n/a	n/a	n/a	2.242
1102802	ENSG00000185274	41010	WBSCR17	Williams-Beuren syndrome chromosome region 17	64409	7	n/a	n/a	n/a	2.241
279980634	ENSG00000243964	0	RP11-16F15.1	RP11-16F15.1	0	11	n/a	n/a	n/a	2.24
279888123	ENSG00000234377	0	POU4F1-AS1	POU4F1 antisense RNA 1 (non-protein coding)	0	13	n/a	n/a	n/a	2.24
1095686	ENSG00000145860	81155	RNF145	ring finger protein 145	153830	5	n/a	n/a	n/a	2.24
1095441	ENSG00000144034	30485	TPRKB	TP53RK binding protein	51002	2	n/a	n/a	n/a	2.239
1094459	ENSG00000137817	36244	PARP6	poly (ADP-ribose) polymerase family, member 6	56965	15	n/a	n/a	n/a	2.239
1097799	ENSG00000162851	40849	TFB2M	transcription factor B2, mitochondrial	64216	1	n/a	n/a	n/a	2.239
1091725	ENSG00000118518	57527	RNF146	ring finger protein 146	81847	6	n/a	n/a	n/a	2.239
1094044	ENSG00000135698	10054	MPHOSPH6	M-phase phosphoprotein 6	10200	16	n/a	n/a	n/a	2.238
1098718	ENSG00000166128	31242	RAB8B	RAB8B, member RAS oncogene family	51762	15	n/a	n/a	n/a	2.238
1103947	ENSG00000196437	80698	ZNF569	zinc finger protein 569	148266	19	n/a	n/a	n/a	2.237
279806538	ENSG00000227040	0	RP11-533F5.2	RP11-533F5.2	0	4	n/a	n/a	n/a	2.236
280017746	ENSG00000249786	0	EAF1-AS1	EAF1 antisense RNA 1 (non-protein coding)	0	3	n/a	n/a	n/a	2.236
1092041	ENSG00000121083	80087	DYNLL2	dynein, light chain, LC8-type 2	140735	17	n/a	n/a	n/a	2.236
279826181	ENSG00000228834	0	RP11-249L21.4	RP11-249L21.4	0	6	n/a	n/a	n/a	2.235
1096369	ENSG00000151690	34131	MFSD6	major facilitator superfamily domain containing 6	54842	2	n/a	n/a	n/a	2.235
280003511	ENSG00000248593	82411	DSTNP2	destrin (actin depolymerizing factor) pseudogene 2	171220	12	n/a	n/a	n/a	2.234
1091980	ENSG00000120686	31049	UFM1	ubiquitin-fold modifier 1	51569	13	n/a	n/a	n/a	2.234
1090609	ENSG00000109881	60000	CCDC34	coiled-coil domain containing 34	91057	11	n/a	n/a	n/a	2.233
1093759	ENSG00000134198	9955	TSPAN2	tetraspanin 2	10100	1	n/a	n/a	n/a	2.233
1105822	ENSG00000213160	80959	KLHL23	kelch-like 23 (Drosophila)	151230	2	n/a	n/a	n/a	2.233
1090067	ENSG00000105708	7518	ZNF14	zinc finger protein 14	7561	19	n/a	n/a	n/a	2.233
1098073	ENSG00000163743	25647	RCHY1	ring finger and CHY zinc finger domain containing 1	25898	4	n/a	n/a	n/a	2.232
279986517	ENSG00000244567	0	AC096772.6	AC096772.6	0	2	n/a	n/a	n/a	2.232
1092267	ENSG00000123213	36759	NLN	neurolysin (metallopeptidase M3 family)	57486	5	n/a	n/a	n/a	2.231
1097898	ENSG00000163214	59991	DHX57	DEAH (Asp-Glu-Ala-Asp/His) box polypeptide 57	90957	2	n/a	n/a	n/a	2.231
1086929	ENSG00000004897	991	CDC27	cell division cycle 27 homolog (S. cerevisiae)	996	17	n/a	n/a	n/a	2.231
1101465	ENSG00000178796	94320	RIIAD1	regulatory subunit of type II PKA R-subunit (RIIa) domain containing 1	284485	1	n/a	n/a	n/a	2.23
1101179	ENSG00000177181	94381	RIMKLA	ribosomal modification protein rimK-like family member A	284716	1	n/a	n/a	n/a	2.229
1092136	ENSG00000122068	58458	FYTTD1	forty-two-three domain containing 1	84248	3	n/a	n/a	n/a	2.229
1094207	ENSG00000136527	6398	TRA2B	transformer 2 beta homolog (Drosophila)	6434	3	n/a	n/a	n/a	2.229
1107187	ENSG00000227164	0	AL354993.1	Cell growth-inhibiting protein 7HCG1784586Uncharacterized protein	0	20	n/a	n/a	n/a	2.228
279787259	ENSG00000225402	0	AC010878.3	AC010878.3	0	2	n/a	n/a	n/a	2.228
1088343	ENSG00000079459	2207	FDFT1	farnesyl-diphosphate farnesyltransferase 1	2222	8	n/a	n/a	n/a	2.228
1089790	ENSG00000104343	34573	UBE2W	ubiquitin-conjugating enzyme E2W (putative)	55284	8	n/a	n/a	n/a	2.227
1104896	ENSG00000203727	123454	SAMD5	sterile alpha motif domain containing 5	389432	6	n/a	n/a	n/a	2.227
1095538	ENSG00000144730	34045	IL17RD	interleukin 17 receptor D	54756	3	n/a	n/a	n/a	2.227
1104076	ENSG00000196812	56146	ZSCAN16	zinc finger and SCAN domain containing 16	80345	6	n/a	n/a	n/a	2.226
1095715	ENSG00000146007	81131	ZMAT2	zinc finger, matrin-type 2	153527	5	n/a	n/a	n/a	2.225
1100888	ENSG00000175606	34257	TMEM70	transmembrane protein 70	54968	8	n/a	n/a	n/a	2.225
1088329	ENSG00000079246	7477	XRCC5	X-ray repair complementing defective repair in Chinese hamster cells 5 (double-strand-break rejoining)	7520	2	n/a	n/a	n/a	2.225
1098193	ENSG00000164091	56136	WDR82	WD repeat domain 82	80335	3	n/a	n/a	n/a	2.225
280093935	ENSG00000256218	0	RP11-1038A11.2	RP11-1038A11.2	0	12	n/a	n/a	n/a	2.225
1087301	ENSG00000023734	11012	STRAP	serine/threonine kinase receptor associated protein	11171	12	n/a	n/a	n/a	2.225
1090808	ENSG00000111605	10894	CPSF6	cleavage and polyadenylation specific factor 6, 68kDa	11052	12	n/a	n/a	n/a	2.224
1090314	ENSG00000107560	22597	RAB11FIP2	RAB11 family interacting protein 2 (class I)	22841	10	n/a	n/a	n/a	2.224
1096195	ENSG00000149926	57965	FAM57B	family with sequence similarity 57, member B	83723	16	n/a	n/a	n/a	2.223
279774110	ENSG00000224237	0	AC093555.1	AC093555.1	0	3	n/a	n/a	n/a	2.222
1096259	ENSG00000150764	59613	DIXDC1	DIX domain containing 1	85458	11	n/a	n/a	n/a	2.221
1091666	ENSG00000117971	1135	CHRNB4	cholinergic receptor, nicotinic, beta 4	1143	15	n/a	n/a	n/a	2.221
1103560	ENSG00000188467	94036	SLC24A5	solute carrier family 24, member 5	283652	15	n/a	n/a	n/a	2.221
1097616	ENSG00000161980	31208	POLR3K	polymerase (RNA) III (DNA directed) polypeptide K, 12.3 kDa	51728	16	n/a	n/a	n/a	2.22
279883765	ENSG00000233954	0	RP11-169K16.7	RP11-169K16.7	0	1	n/a	n/a	n/a	2.219
1090956	ENSG00000112379	36497	KIAA1244	KIAA1244	57221	6	n/a	n/a	n/a	2.219
1087683	ENSG00000060140	34648	STYK1	serine/threonine/tyrosine kinase 1	55359	12	n/a	n/a	n/a	2.218
1099285	ENSG00000168280	3775	KIF5C	kinesin family member 5C	3800	2	n/a	n/a	n/a	2.218
1096933	ENSG00000156475	5489	PPP2R2B	protein phosphatase 2, regulatory subunit B, beta	5521	5	n/a	n/a	n/a	2.218
279846835	ENSG00000230693	0	RP11-456E1.3	RP11-456E1.3	0	X	n/a	n/a	n/a	2.218
280021768	ENSG00000250076	0	RP11-141P6.1	RP11-141P6.1	0	4	n/a	n/a	n/a	2.218
1092585	ENSG00000125630	58383	POLR1B	polymerase (RNA) I polypeptide B, 128kDa	84172	2	n/a	n/a	n/a	2.217
280026341	ENSG00000250444	0	CCT5P1	chaperonin containing TCP1, subunit 5 (epsilon) pseudogene 1	0	5	n/a	n/a	n/a	2.217
1091494	ENSG00000116679	10478	IVNS1ABP	influenza virus NS1A binding protein	10625	1	n/a	n/a	n/a	2.217
280047296	ENSG00000252416	0	U6	U6 spliceosomal RNA	0	10	n/a	n/a	n/a	2.216
1103808	ENSG00000196090	10963	PTPRT	protein tyrosine phosphatase, receptor type, T	11122	20	n/a	n/a	n/a	2.214
1093744	ENSG00000134086	7385	VHL	von Hippel-Lindau tumor suppressor	7428	3	n/a	n/a	n/a	2.214
1094753	ENSG00000139505	8984	MTMR6	myotubularin related protein 6	9107	13	n/a	n/a	n/a	2.214
1096957	ENSG00000156687	79720	UNC5D	unc-5 homolog D (C. elegans)	137970	8	n/a	n/a	n/a	2.214
1104801	ENSG00000198898	826	CAPZA2	capping protein (actin filament) muscle Z-line, alpha 2	830	7	n/a	n/a	n/a	2.214
1104484	ENSG00000198040	7594	ZNF84	zinc finger protein 84	7637	12	n/a	n/a	n/a	2.213
1091058	ENSG00000113273	408	ARSB	arylsulfatase B	411	5	n/a	n/a	n/a	2.212
1103482	ENSG00000188133	125657	TMEM215	transmembrane protein 215	401498	9	n/a	n/a	n/a	2.212
1094743	ENSG00000139372	6954	TDG	thymine-DNA glycosylase	6996	12	n/a	n/a	n/a	2.212
1090277	ENSG00000107130	23168	NCS1	neuronal calcium sensor 1	23413	9	n/a	n/a	n/a	2.211
1102661	ENSG00000184752	35252	NDUFA12	NADH dehydrogenase (ubiquinone) 1 alpha subcomplex, 12	55967	12	n/a	n/a	n/a	2.211
280084391	ENSG00000255302	23494	EID1	EP300 interacting inhibitor of differentiation 1	23741	15	n/a	n/a	n/a	2.211
1097711	ENSG00000162545	34739	CAMK2N1	calcium/calmodulin-dependent protein kinase II inhibitor 1	55450	1	n/a	n/a	n/a	2.209
1088026	ENSG00000071246	22602	VASH1	vasohibin 1	22846	14	n/a	n/a	n/a	2.209
279880902	ENSG00000233705	94754	AC078937.4	AC078937.4	286002	7	n/a	n/a	n/a	2.209
1096137	ENSG00000149474	36600	CSRP2BP	CSRP2 binding protein	57325	20	n/a	n/a	n/a	2.208
1093162	ENSG00000130338	36274	TULP4	tubby like protein 4	56995	6	n/a	n/a	n/a	2.208
1093991	ENSG00000135439	78291	AGAP2	ArfGAP with GTPase domain, ankyrin repeat and PH domain 2	116986	12	n/a	n/a	n/a	2.208
1087222	ENSG00000015171	10613	ZMYND11	zinc finger, MYND-type containing 11	10771	10	n/a	n/a	n/a	2.207
1097123	ENSG00000158089	55426	GALNT14	UDP-N-acetyl-alpha-D-galactosamine:polypeptide N-acetylgalactosaminyltransferase 14 (GalNAc-T14)	79623	2	n/a	n/a	n/a	2.207
1097000	ENSG00000157077	9237	ZFYVE9	zinc finger, FYVE domain containing 9	9372	1	n/a	n/a	n/a	2.206
1089812	ENSG00000104490	58204	NCALD	neurocalcin delta	83988	8	n/a	n/a	n/a	2.205
1088832	ENSG00000092051	58703	JPH4	junctophilin 4	84502	14	n/a	n/a	n/a	2.204
1088597	ENSG00000087095	31181	NLK	nemo-like kinase	51701	17	n/a	n/a	n/a	2.204
280058638	ENSG00000253576	0	GS1-5L10.1	GS1-5L10.1	0	8	n/a	n/a	n/a	2.203
1092648	ENSG00000125868	10876	DSTN	destrin (actin depolymerizing factor)	11034	20	n/a	n/a	n/a	2.202
279985917	ENSG00000244496	0	AC121247.1	AC121247.1	0	3	n/a	n/a	n/a	2.202
1087755	ENSG00000064313	6833	TAF2	TAF2 RNA polymerase II, TATA box binding protein (TBP)-associated factor, 150kDa	6873	8	n/a	n/a	n/a	2.202
1108594	ENSG00000236338	0	AC015987.1	AC015987.1	0	7	n/a	n/a	n/a	2.202
1095873	ENSG00000147246	3338	HTR2C	5-hydroxytryptamine (serotonin) receptor 2C	3358	X	n/a	n/a	n/a	2.202
279738006	ENSG00000215199	0	YWHAZP6	tyrosine 3-monooxygenase/tryptophan 5-monooxygenase activation protein, zeta pseudogene 6	0	9	n/a	n/a	n/a	2.201
1087519	ENSG00000048740	10512	CELF2	CUGBP, Elav-like family member 2	10659	10	n/a	n/a	n/a	2.201
279923147	ENSG00000237517	0	DGCR5	DiGeorge syndrome critical region gene 5 (non-protein coding)	0	22	n/a	n/a	n/a	2.201
1094399	ENSG00000137500	37952	CCDC90B	coiled-coil domain containing 90B	60492	11	n/a	n/a	n/a	2.2
1097892	ENSG00000163171	10455	CDC42EP3	CDC42 effector protein (Rho GTPase binding) 3	10602	2	n/a	n/a	n/a	2.2
1098232	ENSG00000164176	9940	EDIL3	EGF-like repeats and discoidin I-like domains 3	10085	5	n/a	n/a	n/a	2.2
1100759	ENSG00000174953	81826	DHX36	DEAH (Asp-Glu-Ala-His) box polypeptide 36	170506	3	n/a	n/a	n/a	2.198
1093289	ENSG00000131015	56129	ULBP2	UL16 binding protein 2	80328	6	n/a	n/a	n/a	2.197
1093402	ENSG00000131773	10509	KHDRBS3	KH domain containing, RNA binding, signal transduction associated 3	10656	8	n/a	n/a	n/a	2.195
1089805	ENSG00000104427	30583	FAM164A	family with sequence similarity 164, member A	51101	8	n/a	n/a	n/a	2.195
1093857	ENSG00000134717	60042	BTF3L4	basic transcription factor 3-like 4	91408	1	n/a	n/a	n/a	2.195
1094651	ENSG00000138764	896	CCNG2	cyclin G2	901	4	n/a	n/a	n/a	2.195
1094539	ENSG00000138160	3807	KIF11	kinesin family member 11	3832	10	n/a	n/a	n/a	2.194
1096498	ENSG00000152642	22926	GPD1L	glycerol-3-phosphate dehydrogenase 1-like	23171	3	n/a	n/a	n/a	2.194
279715969	ENSG00000212237	0	RN5S18	RNA, 5S ribosomal 18	0	1	n/a	n/a	n/a	2.194
1087238	ENSG00000017260	26777	ATP2C1	ATPase, Ca++ transporting, type 2C, member 1	27032	3	n/a	n/a	n/a	2.194
1092496	ENSG00000124787	10641	RPP40	ribonuclease P/MRP 40kDa subunit	10799	6	n/a	n/a	n/a	2.193
1095663	ENSG00000145725	23017	PPIP5K2	diphosphoinositol pentakisphosphate kinase 2	23262	5	n/a	n/a	n/a	2.192
1091548	ENSG00000116983	30921	HPCAL4	hippocalcin like 4	51440	1	n/a	n/a	n/a	2.192
1096718	ENSG00000154548	79637	SRSF12	serine/arginine-rich splicing factor 12	135295	6	n/a	n/a	n/a	2.192
279950769	ENSG00000240695	0	RP11-102M11.1	RP11-102M11.1	0	3	n/a	n/a	n/a	2.191
279770404	ENSG00000223973	0	AC068491.3	AC068491.3	0	2	n/a	n/a	n/a	2.191
1093100	ENSG00000129951	55750	MIR3187	microRNA 3187	79948	19	n/a	n/a	n/a	2.191
1092337	ENSG00000123901	10730	GPR83	G protein-coupled receptor 83	10888	11	n/a	n/a	n/a	2.189
1092413	ENSG00000124302	40978	CHST8	carbohydrate (N-acetylgalactosamine 4-0) sulfotransferase 8	64377	19	n/a	n/a	n/a	2.189
279958369	ENSG00000241600	0	ZNF578	ZNF578	0	19	n/a	n/a	n/a	2.188
1093211	ENSG00000130638	25563	ATXN10	ataxin 10	25814	22	n/a	n/a	n/a	2.188
1086896	ENSG00000003096	59880	KLHL13	kelch-like 13 (Drosophila)	90293	X	n/a	n/a	n/a	2.188
1087573	ENSG00000052795	36873	FNIP2	folliculin interacting protein 2	57600	4	n/a	n/a	n/a	2.186
1098416	ENSG00000164885	1015	CDK5	cyclin-dependent kinase 5	1020	7	n/a	n/a	n/a	2.186
1092814	ENSG00000127337	8038	YEATS4	YEATS domain containing 4	8089	12	n/a	n/a	n/a	2.186
279886569	ENSG00000234213	0	FHP1	fumarate hydratase pseudogene 1	0	13	n/a	n/a	n/a	2.185
1093374	ENSG00000131507	56536	NDFIP1	Nedd4 family interacting protein 1	80762	5	n/a	n/a	n/a	2.185
1098003	ENSG00000163558	5552	PRKCI	protein kinase C, iota	5584	3	n/a	n/a	n/a	2.184
1095482	ENSG00000144357	79423	UBR3	ubiquitin protein ligase E3 component n-recognin 3 (putative)	130507	2	n/a	n/a	n/a	2.184
1088436	ENSG00000082196	77615	C1QTNF3	C1q and tumor necrosis factor related protein 3	114899	5	n/a	n/a	n/a	2.184
1101499	ENSG00000178988	77635	MRFAP1L1	Morf4 family associated protein 1-like 1	114932	4	n/a	n/a	n/a	2.184
1104570	ENSG00000198301	34442	SDAD1	SDA1 domain containing 1	55153	4	n/a	n/a	n/a	2.183
280115610	ENSG00000258444	0	CTD-2201G16.1	CTD-2201G16.1	0	14	n/a	n/a	n/a	2.182
279732919	ENSG00000214748	0	RP11-332E4.1	RP11-332E4.1	0	X	n/a	n/a	n/a	2.182
1087705	ENSG00000061794	37948	MRPS35	mitochondrial ribosomal protein S35	60488	12	n/a	n/a	n/a	2.181
1100670	ENSG00000174482	81339	LINGO2	leucine rich repeat and Ig domain containing 2	158038	9	n/a	n/a	n/a	2.181
1100601	ENSG00000174100	58521	MRPL45	mitochondrial ribosomal protein L45	84311	17	n/a	n/a	n/a	2.18
279921821	ENSG00000237417	0	RP11-280G19.2	RP11-280G19.2	0	10	n/a	n/a	n/a	2.18
1107938	ENSG00000232040	77545	SCAND3	SCAN domain containing 3	114821	6	n/a	n/a	n/a	2.18
1090762	ENSG00000111249	23071	CUX2	cut-like homeobox 2	23316	12	n/a	n/a	n/a	2.179
279946493	ENSG00000240225	80662	ZNF542	zinc finger protein 542	147947	19	n/a	n/a	n/a	2.178
1094451	ENSG00000137804	30685	NUSAP1	nucleolar and spindle associated protein 1	51203	15	n/a	n/a	n/a	2.178
1093042	ENSG00000129317	57692	PUS7L	pseudouridylate synthase 7 homolog (S. cerevisiae)-like	83448	12	n/a	n/a	n/a	2.178
1088258	ENSG00000077380	1769	DYNC1I2	dynein, cytoplasmic 1, intermediate chain 2	1781	2	n/a	n/a	n/a	2.177
1096704	ENSG00000154429	79167	C1orf96	chromosome 1 open reading frame 96	126731	1	n/a	n/a	n/a	2.177
1093450	ENSG00000132142	28	ACACA	acetyl-CoA carboxylase alpha	31	17	n/a	n/a	n/a	2.177
1101650	ENSG00000179915	9243	NRXN1	neurexin 1	9378	2	n/a	n/a	n/a	2.176
279926333	ENSG00000237786	0	GFOD1-AS1	GFOD1 antisense RNA 1 (non-protein coding)	0	6	n/a	n/a	n/a	2.176
1088077	ENSG00000072756	30577	TRNT1	tRNA nucleotidyl transferase, CCA-adding, 1	51095	3	n/a	n/a	n/a	2.176
280118690	ENSG00000258626	0	COX7A2P1	cytochrome c oxidase subunit VIIa polypeptide 2 (liver) pseudogene 1	0	14	n/a	n/a	n/a	2.175
1094443	ENSG00000137760	60099	ALKBH8	alkB, alkylation repair homolog 8 (E. coli)	91801	11	n/a	n/a	n/a	2.175
1087973	ENSG00000070087	5185	PFN2	profilin 2	5217	3	n/a	n/a	n/a	2.175
1100705	ENSG00000174695	81115	TMEM167A	transmembrane protein 167A	153339	5	n/a	n/a	n/a	2.175
1087159	ENSG00000011347	8944	SYT7	synaptotagmin VII	9066	11	n/a	n/a	n/a	2.174
279722759	ENSG00000213526	0	SETP8	SET pseudogene 8	0	X	n/a	n/a	n/a	2.174
1087000	ENSG00000006451	5866	RALA	v-ral simian leukemia viral oncogene homolog A (ras related)	5898	7	n/a	n/a	n/a	2.173
1092380	ENSG00000124194	54837	GDAP1L1	ganglioside-induced differentiation-associated protein 1-like 1	78997	20	n/a	n/a	n/a	2.173
1103024	ENSG00000186187	59127	ZNRF1	zinc and ring finger 1	84937	16	n/a	n/a	n/a	2.173
1104978	ENSG00000203965	58656	EFCAB7	EF-hand calcium binding domain 7	84455	1	n/a	n/a	n/a	2.172
1095146	ENSG00000142230	9910	SAE1	SUMO1 activating enzyme subunit 1	10055	19	n/a	n/a	n/a	2.172
1091693	ENSG00000118260	1376	CREB1	cAMP responsive element binding protein 1	1385	2	n/a	n/a	n/a	2.171
279847253	ENSG00000230733	0	AC092171.4	AC092171.4	0	7	n/a	n/a	n/a	2.171
279760546	ENSG00000222611	0	AL355388.1	AL355388.1	0	1	n/a	n/a	n/a	2.169
1097048	ENSG00000157456	9010	CCNB2	cyclin B2	9133	15	n/a	n/a	n/a	2.169
1104011	ENSG00000196632	41768	WNK3	WNK lysine deficient protein kinase 3	65267	X	n/a	n/a	n/a	2.169
1104415	ENSG00000197860	33848	SGTB	small glutamine-rich tetratricopeptide repeat (TPR)-containing, beta	54557	5	n/a	n/a	n/a	2.169
1097664	ENSG00000162368	31207	CMPK1	cytidine monophosphate (UMP-CMP) kinase 1, cytosolic	51727	1	n/a	n/a	n/a	2.167
1089559	ENSG00000102452	92009	NALCN	sodium leak channel, non-selective	259232	13	n/a	n/a	n/a	2.167
1101842	ENSG00000181007	94293	ZFP82	zinc finger protein 82 homolog (mouse)	284406	19	n/a	n/a	n/a	2.167
1104378	ENSG00000197753	85867	LHFPL5	lipoma HMGIC fusion partner-like 5	222662	6	n/a	n/a	n/a	2.166
279801730	ENSG00000226659	0	RP11-137H2.4	RP11-137H2.4	0	10	n/a	n/a	n/a	2.166
1099985	ENSG00000171243	25677	SOSTDC1	sclerostin domain containing 1	25928	7	n/a	n/a	n/a	2.165
1088941	ENSG00000096401	983	CDC5L	CDC5 cell division cycle 5-like (S. pombe)	988	6	n/a	n/a	n/a	2.165
1098204	ENSG00000164112	79515	TMEM155	transmembrane protein 155	132332	4	n/a	n/a	n/a	2.165
279999296	ENSG00000248256	0	RP11-702A23.1	RP11-702A23.1	0	4	n/a	n/a	n/a	2.164
1091102	ENSG00000113595	370	TRIM23	tripartite motif containing 23	373	5	n/a	n/a	n/a	2.163
1090267	ENSG00000106993	34953	CDC37L1	cell division cycle 37 homolog (S. cerevisiae)-like 1	55664	9	n/a	n/a	n/a	2.163
279794484	ENSG00000226009	1021095	RP11-190J1.10	RP11-190J1.10	100289509	10	n/a	n/a	n/a	2.163
1103534	ENSG00000188352	34203	KIAA1797	KIAA1797	54914	9	n/a	n/a	n/a	2.161
1092109	ENSG00000121871	22621	SLITRK3	SLIT and NTRK-like family, member 3	22865	3	n/a	n/a	n/a	2.161
279878823	ENSG00000233514	0	RP11-570P14.1	RP11-570P14.1	0	1	n/a	n/a	n/a	2.16
1102486	ENSG00000184007	8022	PTP4A2	protein tyrosine phosphatase type IVA, member 2	8073	1	n/a	n/a	n/a	2.159
1088314	ENSG00000078795	26784	PKD2L2	polycystic kidney disease 2-like 2	27039	5	n/a	n/a	n/a	2.159
279707398	ENSG00000207392	0	SNORA20	small nucleolar RNA, H/ACA box 20	0	6	n/a	n/a	n/a	2.159
1104091	ENSG00000196867	79982	ZFP28	zinc finger protein 28 homolog (mouse)	140612	19	n/a	n/a	n/a	2.158
279836759	ENSG00000229820	0	RP1-308E4.1	RP1-308E4.1	0	1	n/a	n/a	n/a	2.158
1087216	ENSG00000014641	4165	MDH1	malate dehydrogenase 1, NAD (soluble)	4190	2	n/a	n/a	n/a	2.158
1099629	ENSG00000169760	22627	NLGN1	neuroligin 1	22871	3	n/a	n/a	n/a	2.158
1102746	ENSG00000185068	126747	GTF2H5	general transcription factor IIH, polypeptide 5	404672	6	n/a	n/a	n/a	2.157
1103149	ENSG00000186687	59946	LYRM7	Lyrm7 homolog (mouse)	90624	5	n/a	n/a	n/a	2.157
1106436	ENSG00000217236	1002753	SP9	Sp9 transcription factor homolog (mouse)	100131390	2	n/a	n/a	n/a	2.157
1091805	ENSG00000119446	60179	RBM18	RNA binding motif protein 18	92400	9	n/a	n/a	n/a	2.156
1088945	ENSG00000096717	23166	SIRT1	sirtuin 1	23411	10	n/a	n/a	n/a	2.156
1103196	ENSG00000186907	110447	RTN4RL2	reticulon 4 receptor-like 2	349667	11	n/a	n/a	n/a	2.156
1087240	ENSG00000017427	3459	IGF1	insulin-like growth factor 1 (somatomedin C)	3479	12	n/a	n/a	n/a	2.156
1093327	ENSG00000131187	2146	F12	coagulation factor XII (Hageman factor)	2161	5	n/a	n/a	n/a	2.155
1104756	ENSG00000198824	93981	CHAMP1	chromosome alignment maintaining phosphoprotein 1	283489	13	n/a	n/a	n/a	2.155
1102752	ENSG00000185090	80769	MANEAL	mannosidase, endo-alpha-like	149175	1	n/a	n/a	n/a	2.154
1093891	ENSG00000134900	7131	TPP2	tripeptidyl peptidase II	7174	13	n/a	n/a	n/a	2.154
279866449	ENSG00000232454	0	RP11-3J10.7	RP11-3J10.7	0	9	n/a	n/a	n/a	2.154
280083961	ENSG00000255276	0	RP11-23F23.1	RP11-23F23.1	0	11	n/a	n/a	n/a	2.154
279760238	ENSG00000222521	0	AC026956.1	AC026956.1	0	15	n/a	n/a	n/a	2.154
279896533	ENSG00000235071	0	RP11-759L5.2	RP11-759L5.2	0	X	n/a	n/a	n/a	2.153
1103795	ENSG00000189403	3126	HMGB1	high mobility group box 1	3146	13	n/a	n/a	n/a	2.153
280011091	ENSG00000249242	134151	TMEM150C	transmembrane protein 150C	441027	4	n/a	n/a	n/a	2.152
280097757	ENSG00000256661	0	A2ML1-AS1	A2ML1 antisense RNA 1 (non-protein coding)	0	12	n/a	n/a	n/a	2.152
1098951	ENSG00000166974	10824	MAPRE2	microtubule-associated protein, RP/EB family, member 2	10982	18	n/a	n/a	n/a	2.152
279725809	ENSG00000213924	0	GS1-256O22.3	GS1-256O22.3	0	X	n/a	n/a	n/a	2.151
1101252	ENSG00000177551	4777	NHLH2	nescient helix loop helix 2	4808	1	n/a	n/a	n/a	2.151
1103161	ENSG00000186767	79835	SPIN4	spindlin family, member 4	139886	X	n/a	n/a	n/a	2.151
1090462	ENSG00000108654	1643	DDX5	DEAD (Asp-Glu-Ala-Asp) box polypeptide 5	1655	17	n/a	n/a	n/a	2.151
1097149	ENSG00000158301	77634	GPRASP2	G protein-coupled receptor associated sorting protein 2	114928	X	n/a	n/a	n/a	2.15
1088638	ENSG00000088179	5743	PTPN4	protein tyrosine phosphatase, non-receptor type 4 (megakaryocyte)	5775	2	n/a	n/a	n/a	2.149
1096951	ENSG00000156603	85538	MED19	mediator complex subunit 19	219541	11	n/a	n/a	n/a	2.149
1101081	ENSG00000176697	624	BDNF	brain-derived neurotrophic factor	627	11	n/a	n/a	n/a	2.148
1091082	ENSG00000113448	5112	PDE4D	phosphodiesterase 4D, cAMP-specific	5144	5	n/a	n/a	n/a	2.147
1091438	ENSG00000116161	26846	CACYBP	calcyclin binding protein	27101	1	n/a	n/a	n/a	2.147
280100075	ENSG00000256961	0	AC116565.1	AC116565.1	0	4	n/a	n/a	n/a	2.147
1092278	ENSG00000123352	41745	SPATS2	spermatogenesis associated, serine-rich 2	65244	12	n/a	n/a	n/a	2.146
1097157	ENSG00000158417	9525	EIF5B	eukaryotic translation initiation factor 5B	9669	2	n/a	n/a	n/a	2.146
1107773	ENSG00000230989	3261	HSBP1	heat shock factor binding protein 1	3281	16	n/a	n/a	n/a	2.145
1094117	ENSG00000136045	10978	PWP1	PWP1 homolog (S. cerevisiae)	11137	12	n/a	n/a	n/a	2.145
1105513	ENSG00000205579	0	DYNLL1P1	dynein, light chain, LC8-type 1 pseudogene 1	0	14	n/a	n/a	n/a	2.145
1097759	ENSG00000162706	37134	CADM3	cell adhesion molecule 3	57863	1	n/a	n/a	n/a	2.145
1095480	ENSG00000144354	58113	CDCA7	cell division cycle associated 7	83879	2	n/a	n/a	n/a	2.145
279888043	ENSG00000234369	0	RP11-444I9.2	RP11-444I9.2	0	10	n/a	n/a	n/a	2.145
1090733	ENSG00000110987	602	BCL7A	B-cell CLL/lymphoma 7A	605	12	n/a	n/a	n/a	2.145
1098766	ENSG00000166266	8015	CUL5	cullin 5	8065	11	n/a	n/a	n/a	2.145
1089580	ENSG00000102753	3814	KPNA3	karyopherin alpha 3 (importin alpha 4)	3839	13	n/a	n/a	n/a	2.142
1100602	ENSG00000174106	23346	LEMD3	LEM domain containing 3	23592	12	n/a	n/a	n/a	2.142
279922605	ENSG00000237472	0	AP000361.2	AP000361.2	0	22	n/a	n/a	n/a	2.141
1096360	ENSG00000151632	1634	AKR1C2	aldo-keto reductase family 1, member C2 (dihydrodiol dehydrogenase 2; bile acid binding protein; 3-alpha hydroxysteroid dehydrogenase, type III)	1646	10	n/a	n/a	n/a	2.139
1098093	ENSG00000163811	22915	WDR43	WD repeat domain 43	23160	2	n/a	n/a	n/a	2.139
1089044	ENSG00000100027	29534	YPEL1	yippee-like 1 (Drosophila)	29799	22	n/a	n/a	n/a	2.139
1095334	ENSG00000143469	90311	SYT14	synaptotagmin XIV	255928	1	n/a	n/a	n/a	2.138
1106804	ENSG00000224569	0	RP11-341G5.2	RP11-341G5.2	0	4	n/a	n/a	n/a	2.138
1094690	ENSG00000139132	78848	FGD4	FYVE, RhoGEF and PH domain containing 4	121512	12	n/a	n/a	n/a	2.137
1098396	ENSG00000164815	4969	ORC5	origin recognition complex, subunit 5	5001	7	n/a	n/a	n/a	2.137
1095980	ENSG00000148158	125687	SNX30	sorting nexin family member 30	401548	9	n/a	n/a	n/a	2.137
280083601	ENSG00000255255	0	PPP1R1AP1	protein phosphatase 1, regulatory (inhibitor) subunit 1A pseudogene 1	0	11	n/a	n/a	n/a	2.136
1101382	ENSG00000178235	77522	SLITRK1	SLIT and NTRK-like family, member 1	114798	13	n/a	n/a	n/a	2.135
1087201	ENSG00000013503	34992	POLR3B	polymerase (RNA) III (DNA directed) polypeptide B	55703	12	n/a	n/a	n/a	2.135
1088030	ENSG00000071539	9185	TRIP13	thyroid hormone receptor interactor 13	9319	5	n/a	n/a	n/a	2.135
279334417	ENSG00000164616	0	FBXL21	F-box and leucine-rich repeat protein 21 (gene/pseudogene)	0	5	n/a	n/a	n/a	2.135
1105440	ENSG00000205323	58534	SARNP	SAP domain containing ribonucleoprotein	84324	12	n/a	n/a	n/a	2.135
1087582	ENSG00000053438	4795	NNAT	neuronatin	4826	20	n/a	n/a	n/a	2.135
1091066	ENSG00000113319	5892	RASGRF2	Ras protein-specific guanine nucleotide-releasing factor 2	5924	5	n/a	n/a	n/a	2.134
1094067	ENSG00000135829	1648	DHX9	DEAH (Asp-Glu-Ala-His) box polypeptide 9	1660	1	n/a	n/a	n/a	2.134
1095468	ENSG00000144229	56505	THSD7B	thrombospondin, type I, domain containing 7B	80731	2	n/a	n/a	n/a	2.133
1104169	ENSG00000197106	123092	SLC6A17	solute carrier family 6, member 17	388662	1	n/a	n/a	n/a	2.132
1104829	ENSG00000198945	58657	L3MBTL3	l(3)mbt-like 3 (Drosophila)	84456	6	n/a	n/a	n/a	2.131
1090878	ENSG00000111911	79625	HINT3	histidine triad nucleotide binding protein 3	135114	6	n/a	n/a	n/a	2.131
1104429	ENSG00000197901	9221	SLC22A6	solute carrier family 22 (organic anion transporter), member 6	9356	11	n/a	n/a	n/a	2.131
1089697	ENSG00000103404	36751	USP31	ubiquitin specific peptidase 31	57478	16	n/a	n/a	n/a	2.13
1105662	ENSG00000206203	23371	TSSK2	testis-specific serine kinase 2	23617	22	n/a	n/a	n/a	2.13
1093168	ENSG00000130368	4117	MAS1	MAS1 oncogene	4142	6	n/a	n/a	n/a	2.13
1090738	ENSG00000111052	8748	LIN7A	lin-7 homolog A (C. elegans)	8825	12	n/a	n/a	n/a	2.13
1105840	ENSG00000213281	4862	NRAS	neuroblastoma RAS viral (v-ras) oncogene homolog	4893	1	n/a	n/a	n/a	2.129
279879685	ENSG00000233588	0	CYP51P2	cytochrome P450, family 51, pseudogene 2	0	13	n/a	n/a	n/a	2.129
1096670	ENSG00000154153	33754	FAM134B	family with sequence similarity 134, member B	54463	5	n/a	n/a	n/a	2.129
1093542	ENSG00000132664	10474	POLR3F	polymerase (RNA) III (DNA directed) polypeptide F, 39 kDa	10621	20	n/a	n/a	n/a	2.128
279657980	ENSG00000199546	0	Y_RNA	Y RNA	0	3	n/a	n/a	n/a	2.128
1091692	ENSG00000118257	8751	NRP2	neuropilin 2	8828	2	n/a	n/a	n/a	2.128
1098018	ENSG00000163602	23184	RYBP	RING1 and YY1 binding protein	23429	3	n/a	n/a	n/a	2.128
1087064	ENSG00000008056	6813	SYN1	synapsin I	6853	X	n/a	n/a	n/a	2.127
1093964	ENSG00000135334	34411	AKIRIN2	akirin 2	55122	6	n/a	n/a	n/a	2.127
1103756	ENSG00000189203	0	RP11-614O9.3	Transmembrane protein 179	0	14	n/a	n/a	n/a	2.126
1091679	ENSG00000118160	6507	SLC8A2	solute carrier family 8 (sodium/calcium exchanger), member 2	6543	19	n/a	n/a	n/a	2.126
279891312	ENSG00000234645	0	AC097523.2	AC097523.2	0	2	n/a	n/a	n/a	2.126
280136794	ENSG00000259668	0	RP11-707P17.2	RP11-707P17.2	0	15	n/a	n/a	n/a	2.125
279820464	ENSG00000228335	0	AC073063.10	AC073063.10	0	7	n/a	n/a	n/a	2.125
1100604	ENSG00000174111	29828	SOCS7	suppressor of cytokine signaling 7	30837	17	n/a	n/a	n/a	2.125
279957554	ENSG00000241506	0	PSMC1P1	proteasome (prosome, macropain) 26S subunit, ATPase, 1 pseudogene 1	0	3	n/a	n/a	n/a	2.125
1097747	ENSG00000162664	94376	ZNF326	zinc finger protein 326	284695	1	n/a	n/a	n/a	2.124
279910481	ENSG00000236404	125652	RP11-125B21.2	RP11-125B21.2	401491	9	n/a	n/a	n/a	2.124
1099890	ENSG00000170903	58638	KIAA1826	KIAA1826	84437	11	n/a	n/a	n/a	2.123
1088709	ENSG00000089250	4811	NOS1	nitric oxide synthase 1 (neuronal)	4842	12	n/a	n/a	n/a	2.123
1092783	ENSG00000126947	30790	ARMCX1	armadillo repeat containing, X-linked 1	51309	X	n/a	n/a	n/a	2.122
280036136	ENSG00000251246	0	RP11-540D14.8	Uncharacterized proteincDNA FLJ57652, highly similar to Ephrin-A3	0	1	n/a	n/a	n/a	2.122
1092110	ENSG00000121879	5258	PIK3CA	phosphoinositide-3-kinase, catalytic, alpha polypeptide	5290	3	n/a	n/a	n/a	2.122
1088830	ENSG00000092020	34301	PPP2R3C	protein phosphatase 2, regulatory subunit B'', gamma	55012	14	n/a	n/a	n/a	2.122
279707713	ENSG00000207445	0	SNORD15B	small nucleolar RNA, C/D box 15B	0	11	n/a	n/a	n/a	2.122
1103667	ENSG00000188848	123337	BEND4	BEN domain containing 4	389206	4	n/a	n/a	n/a	2.121
279720449	ENSG00000213260	0	YWHAZP5	tyrosine 3-monooxygenase/tryptophan 5-monooxygenase activation protein, zeta pseudogene 5	0	10	n/a	n/a	n/a	2.121
279594179	ENSG00000189089	0	RIMKLBP1	ribosomal modification protein rimK-like family member B pseudogene 1	0	21	n/a	n/a	n/a	2.121
1097781	ENSG00000162769	28718	FLVCR1	feline leukemia virus subgroup C cellular receptor 1	28982	1	n/a	n/a	n/a	2.12
1098544	ENSG00000165417	2940	GTF2A1	general transcription factor IIA, 1, 19/37kDa	2957	14	n/a	n/a	n/a	2.12
280121833	ENSG00000258800	0	CTD-2302E22.2	CTD-2302E22.2	0	14	n/a	n/a	n/a	2.119
280071741	ENSG00000254510	157121009	RP11-867G23.10	RP11-867G23.10	100505504	11	n/a	n/a	n/a	2.119
1098884	ENSG00000166780	59823	C16orf45	chromosome 16 open reading frame 45	89927	16	n/a	n/a	n/a	2.118
1096445	ENSG00000152253	36679	SPC25	SPC25, NDC80 kinetochore complex component, homolog (S. cerevisiae)	57405	2	n/a	n/a	n/a	2.118
279943256	ENSG00000239831	0	RP11-229A12.4	RP11-229A12.4	0	3	n/a	n/a	n/a	2.118
1090895	ENSG00000112081	6392	SRSF3	serine/arginine-rich splicing factor 3	6428	6	n/a	n/a	n/a	2.118
279779779	ENSG00000224713	0	AC025165.8	AC025165.8	0	12	n/a	n/a	n/a	2.117
279739272	ENSG00000215319	0	RP11-98L4.1	RP11-98L4.1	0	X	n/a	n/a	n/a	2.116
1101952	ENSG00000181751	59895	C5orf30	chromosome 5 open reading frame 30	90355	5	n/a	n/a	n/a	2.116
1101799	ENSG00000180817	5432	PPA1	pyrophosphatase (inorganic) 1	5464	10	n/a	n/a	n/a	2.115
1089623	ENSG00000102984	34854	ZNF821	zinc finger protein 821	55565	16	n/a	n/a	n/a	2.115
1096706	ENSG00000154447	36903	SH3RF1	SH3 domain containing ring finger 1	57630	4	n/a	n/a	n/a	2.115
279974674	ENSG00000243406	0	MRPS31P3	mitochondrial ribosomal protein S31 pseudogene 3	0	13	n/a	n/a	n/a	2.114
1090612	ENSG00000109917	8803	ZNF259	zinc finger protein 259	8882	11	n/a	n/a	n/a	2.113
1099466	ENSG00000169045	3167	HNRNPH1	heterogeneous nuclear ribonucleoprotein H1 (H)	3187	5	n/a	n/a	n/a	2.113
1095368	ENSG00000143621	3583	ILF2	interleukin enhancer binding factor 2, 45kDa	3608	1	n/a	n/a	n/a	2.111
1108581	ENSG00000236287	37300	ZBED5	zinc finger, BED-type containing 5	58486	11	n/a	n/a	n/a	2.111
280039366	ENSG00000251485	0	AC068134.10	AC068134.10	0	2	n/a	n/a	n/a	2.111
1087667	ENSG00000058804	34995	TMEM48	transmembrane protein 48	55706	1	n/a	n/a	n/a	2.11
1089244	ENSG00000100632	2064	ERH	enhancer of rudimentary homolog (Drosophila)	2079	14	n/a	n/a	n/a	2.11
1100719	ENSG00000174780	6691	SRP72	signal recognition particle 72kDa	6731	4	n/a	n/a	n/a	2.109
1096519	ENSG00000152795	9843	HNRPDL	heterogeneous nuclear ribonucleoprotein D-like	9987	4	n/a	n/a	n/a	2.108
1096863	ENSG00000155959	7368	VBP1	von Hippel-Lindau binding protein 1	7411	X	n/a	n/a	n/a	2.108
1092132	ENSG00000122034	2954	GTF3A	general transcription factor IIIA	2971	13	n/a	n/a	n/a	2.108
1099287	ENSG00000168283	644	BMI1	BMI1 polycomb ring finger oncogene	648	10	n/a	n/a	n/a	2.108
1088523	ENSG00000085231	6840	TAF9	TAF9 RNA polymerase II, TATA box binding protein (TBP)-associated factor, 32kDa	6880	5	n/a	n/a	n/a	2.108
1095497	ENSG00000144460	36897	KIAA1486	KIAA1486	57624	2	n/a	n/a	n/a	2.108
279723682	ENSG00000213650	0	RP11-760D2.7	RP11-760D2.7	0	7	n/a	n/a	n/a	2.107
1096460	ENSG00000152382	78439	TADA1	transcriptional adaptor 1	117143	1	n/a	n/a	n/a	2.107
1089560	ENSG00000102466	2244	FGF14	fibroblast growth factor 14	2259	13	n/a	n/a	n/a	2.106
1096306	ENSG00000151239	5724	TWF1	twinfilin, actin-binding protein, homolog 1 (Drosophila)	5756	12	n/a	n/a	n/a	2.106
279977500	ENSG00000243663	0	RP11-21K20.1	RP11-21K20.1	0	12	n/a	n/a	n/a	2.105
1098689	ENSG00000165997	85705	ARL5B	ADP-ribosylation factor-like 5B	221079	10	n/a	n/a	n/a	2.105
1097137	ENSG00000158186	22564	MRAS	muscle RAS oncogene homolog	22808	3	n/a	n/a	n/a	2.105
1088166	ENSG00000075213	10224	SEMA3A	sema domain, immunoglobulin domain (Ig), short basic domain, secreted, (semaphorin) 3A	10371	7	n/a	n/a	n/a	2.105
1109077	ENSG00000243335	27087	KCTD7	potassium channel tetramerisation domain containing 7	27342	7	n/a	n/a	n/a	2.104
1092343	ENSG00000123983	2166	ACSL3	acyl-CoA synthetase long-chain family member 3	2181	2	n/a	n/a	n/a	2.104
279753206	ENSG00000221324	0	AL590787.1	AL590787.1	0	13	n/a	n/a	n/a	2.103
1093645	ENSG00000133216	2033	EPHB2	EPH receptor B2	2048	1	n/a	n/a	n/a	2.103
280109348	ENSG00000257851	0	RP11-199A1.1	RP11-199A1.1	0	12	n/a	n/a	n/a	2.102
1096461	ENSG00000152402	2960	GUCY1A2	guanylate cyclase 1, soluble, alpha 2	2977	11	n/a	n/a	n/a	2.102
279904665	ENSG00000235859	0	AC006978.6	AC006978.6	0	7	n/a	n/a	n/a	2.1
1091404	ENSG00000115947	4968	ORC4	origin recognition complex, subunit 4	5000	2	n/a	n/a	n/a	2.1
1093654	ENSG00000133302	58460	ANKRD32	ankyrin repeat domain 32	84250	5	n/a	n/a	n/a	2.099
1094283	ENSG00000136891	34170	TEX10	testis expressed 10	54881	9	n/a	n/a	n/a	2.099
1095031	ENSG00000141425	34486	RPRD1A	regulation of nuclear pre-mRNA domain containing 1A	55197	18	n/a	n/a	n/a	2.099
1091323	ENSG00000115421	41433	PAPOLG	poly(A) polymerase gamma	64895	2	n/a	n/a	n/a	2.098
280065475	ENSG00000254061	0	RP11-359B20.1	RP11-359B20.1	0	8	n/a	n/a	n/a	2.098
1103491	ENSG00000188171	83499	ZNF626	zinc finger protein 626	199777	19	n/a	n/a	n/a	2.098
1095384	ENSG00000143742	6686	SRP9	signal recognition particle 9kDa	6726	1	n/a	n/a	n/a	2.098
279968969	ENSG00000242756	0	RHOT1P3	ras homolog gene family, member T1 pseudogene 3	0	13	n/a	n/a	n/a	2.098
1093907	ENSG00000135018	29712	UBQLN1	ubiquilin 1	29979	9	n/a	n/a	n/a	2.097
1096324	ENSG00000151376	10715	ME3	malic enzyme 3, NADP(+)-dependent, mitochondrial	10873	11	n/a	n/a	n/a	2.097
1089557	ENSG00000102409	35551	BEX4	brain expressed, X-linked 4	56271	X	n/a	n/a	n/a	2.097
279729788	ENSG00000214322	0	CBX1P2	chromobox homolog 1 pseudogene 2	0	X	n/a	n/a	n/a	2.097
1091407	ENSG00000115966	1377	ATF2	activating transcription factor 2	1386	2	n/a	n/a	n/a	2.097
1104737	ENSG00000198791	29618	CNOT7	CCR4-NOT transcription complex, subunit 7	29883	8	n/a	n/a	n/a	2.097
1096988	ENSG00000156976	1959	EIF4A2	eukaryotic translation initiation factor 4A2	1974	3	n/a	n/a	n/a	2.096
1096944	ENSG00000156531	58505	PHF6	PHD finger protein 6	84295	X	n/a	n/a	n/a	2.095
1101832	ENSG00000180957	23513	PITPNB	phosphatidylinositol transfer protein, beta	23760	22	n/a	n/a	n/a	2.095
1091107	ENSG00000113638	23302	TTC33	tetratricopeptide repeat domain 33	23548	5	n/a	n/a	n/a	2.095
279819830	ENSG00000228283	0	RP11-497D6.2	RP11-497D6.2	0	6	n/a	n/a	n/a	2.095
1098909	ENSG00000166848	33677	TERF2IP	telomeric repeat binding factor 2, interacting protein	54386	16	n/a	n/a	n/a	2.094
1101215	ENSG00000177370	29661	TIMM22	translocase of inner mitochondrial membrane 22 homolog (yeast)	29928	17	n/a	n/a	n/a	2.093
279719209	ENSG00000213089	0	RP1-44A20.4	RP1-44A20.4	0	6	n/a	n/a	n/a	2.093
1096644	ENSG00000153989	77743	NUS1	nuclear undecaprenyl pyrophosphate synthase 1 homolog (S. cerevisiae)	116150	6	n/a	n/a	n/a	2.092
279997671	ENSG00000248122	0	RP11-642E20.4	RP11-642E20.4	0	4	n/a	n/a	n/a	2.092
280115044	ENSG00000258405	0	ZNF578	zinc finger protein 578	0	19	n/a	n/a	n/a	2.091
1100983	ENSG00000176165	2274	FOXG1	forkhead box G1	2290	14	n/a	n/a	n/a	2.091
1088391	ENSG00000080986	10256	NDC80	NDC80 homolog, kinetochore complex component (S. cerevisiae)	10403	18	n/a	n/a	n/a	2.091
1097199	ENSG00000158714	36112	SLAMF8	SLAM family member 8	56833	1	n/a	n/a	n/a	2.091
1104193	ENSG00000197170	5686	PSMD12	proteasome (prosome, macropain) 26S subunit, non-ATPase, 12	5718	17	n/a	n/a	n/a	2.09
1090992	ENSG00000112695	1338	COX7A2	cytochrome c oxidase subunit VIIa polypeptide 2 (liver)	1347	6	n/a	n/a	n/a	2.09
1088440	ENSG00000082269	36852	FAM135A	family with sequence similarity 135, member A	57579	6	n/a	n/a	n/a	2.09
280027543	ENSG00000250555	0	CTC-467M3.2	CTC-467M3.2	0	5	n/a	n/a	n/a	2.09
1096953	ENSG00000156642	26765	NPTN	neuroplastin	27020	15	n/a	n/a	n/a	2.09
279743658	ENSG00000215937	0	hsa-mir-220b	hsa-mir-220b	0	19	n/a	n/a	n/a	2.089
1096932	ENSG00000156471	9647	PTDSS1	phosphatidylserine synthase 1	9791	8	n/a	n/a	n/a	2.089
1097757	ENSG00000162702	23283	ZNF281	zinc finger protein 281	23528	1	n/a	n/a	n/a	2.088
1099873	ENSG00000170837	2833	GPR27	G protein-coupled receptor 27	2850	3	n/a	n/a	n/a	2.088
1087074	ENSG00000008277	32934	ADAM22	ADAM metallopeptidase domain 22	53616	7	n/a	n/a	n/a	2.087
1089766	ENSG00000104154	7737	SLC30A4	solute carrier family 30 (zinc transporter), member 4	7782	15	n/a	n/a	n/a	2.087
279941542	ENSG00000239626	0	RP11-398K22.13	RP11-398K22.13	0	6	n/a	n/a	n/a	2.087
1087039	ENSG00000007237	8456	GAS7	growth arrest-specific 7	8522	17	n/a	n/a	n/a	2.087
1094462	ENSG00000137821	34128	LRRC49	leucine rich repeat containing 49	54839	15	n/a	n/a	n/a	2.086
1087263	ENSG00000020129	22909	NCDN	neurochondrin	23154	1	n/a	n/a	n/a	2.086
1089101	ENSG00000100216	36272	TOMM22	translocase of outer mitochondrial membrane 22 homolog (yeast)	56993	22	n/a	n/a	n/a	2.086
1096731	ENSG00000154654	4659	NCAM2	neural cell adhesion molecule 2	4685	21	n/a	n/a	n/a	2.086
1101673	ENSG00000180035	83479	ZNF48	zinc finger protein 48	197407	16	n/a	n/a	n/a	2.085
[truncated: 318 more rows]
