# Supplementary material for: Identification of the Molecular Events Involved in the Development of Prefrontal Cortex Through the Analysis of RNA-Seq Data From BrainSpan
Source: ASN Neuro. 2019 Jun 18;11:1759091419854627. doi: 10.1177/1759091419854627 (PMC6582306; doi:10.1177/1759091419854627)
Supplement: Supplemental Material6 - Supplemental material for Identification of the Molecular Events Involved in the Development of Prefrontal Cortex Through the Analysis of RNA-Seq Data From BrainSpan [file Supplemental_Material6.zip › HIP/6/Expression.csv]

1103988	10.1032	0.1847	2.2202
1105945	8.1536	0.4973	1.6016
1105653	9.4706	2.3608	3.5774
1103578	10.0655	3.1762	4.5741
1092888	7.8278	1.9897	2.2113
1090186	5.5071	0.3921	0.3167
1091747	8.7446	3.6056	3.6562
1097188	5.6087	0.1071	1.0032
1095060	6.3840	1.1259	1.6167
1095219	7.5379	2.5087	2.6417
1099155	6.9571	1.7297	2.5309
1105654	4.7429	0.0000	0.5134
1086930	4.6092	0.0591	0.3213
1106213	4.4870	0.0000	0.3870
1109164	10.3304	4.3445	7.7549
1099653	4.3592	0.0000	0.3562
1090997	5.9273	1.5699	1.9417
279915726	6.6920	2.7715	2.3848
1099760	7.3296	3.3231	3.1998
1087316	5.0845	1.1138	1.1117
1098072	4.0313	0.0604	0.1552
1102615	4.3005	0.2675	0.5184
1090060	4.2816	0.4759	0.3155
1089006	5.8040	1.7544	2.0965
1099888	5.4280	1.5392	1.5898
1100536	5.7162	2.5500	1.1618
1093946	5.6359	1.6777	1.9420
1092486	5.9731	1.7817	2.5674
1093077	7.4452	2.7562	4.6307
279808628	4.6448	1.1568	0.6346
1103307	7.3863	3.3713	3.9149
1101328	5.5810	1.3828	2.3361
1106522	5.8889	2.2249	2.1769
1096076	4.5318	1.1399	0.5549
1091329	8.6355	5.0044	4.8992
1105692	6.3918	2.5980	2.8366
1089341	4.2613	0.6400	0.5618
1088824	4.3924	0.6225	0.8912
1102506	7.7981	3.6101	4.7934
279951266	4.3729	0.6601	0.9058
1103823	5.8583	2.5771	2.0154
1088300	4.7341	1.0655	1.3269
1093505	5.4932	1.7220	2.2176
279980077	4.5508	0.7945	1.2659
1092606	4.0161	0.5972	0.4821
279870826	5.7681	2.1463	2.4731
1101476	6.3804	2.6950	3.1574
279881622	4.7251	1.1806	1.3734
1093884	7.4231	3.7036	4.2655
279996985	4.1000	0.7096	0.6452
1094287	5.9575	1.5030	3.5828
1103826	3.9148	0.4028	0.6131
1099799	4.4519	0.3715	1.7191
1096429	7.3777	3.5837	4.4016
279882372	6.2403	1.6557	4.1012
280101902	4.6321	0.7764	1.7673
1090015	7.3637	3.0775	4.9327
1095011	5.6019	1.8220	2.6814
1088743	3.5267	0.0476	0.3241
1100819	4.1856	0.9629	0.7368
1101860	4.5984	1.1819	1.3755
1091320	7.8001	4.2359	4.7306
1099927	4.2098	0.5569	1.2739
279873887	5.5191	2.3361	2.1328
1099283	4.1380	0.6862	1.0548
279994601	3.9807	0.6102	0.8676
1099791	5.5307	2.5223	2.0619
1104954	5.8029	1.6594	3.4712
1092837	6.7252	2.9783	4.0146
1091727	7.3405	4.2543	3.9813
1089581	5.5159	1.8080	2.7794
1097642	5.3630	1.6062	2.6967
1101768	5.3615	1.6002	2.7177
1088863	4.6801	1.3490	1.6165
1100463	6.3436	2.9341	3.3735
1090003	4.4839	1.2285	1.3693
1103195	4.1571	0.9373	1.0157
1088250	4.0560	0.6702	1.1125
1101624	5.5972	1.9626	2.9319
1102199	5.7088	2.6905	2.4503
279659163	4.3999	1.5334	0.9932
279711594	3.1250	0.0000	0.0000
1095796	6.0304	3.2935	2.5189
1093827	4.4992	1.2475	1.5318
1092621	4.6454	1.1404	2.0279
1103404	5.5013	1.5720	3.3151
1090707	5.8871	2.4240	3.2427
1094257	4.3433	0.9234	1.6938
1095057	4.4864	1.2261	1.6934
279998054	4.0241	0.9323	1.0656
1106037	3.6201	0.7861	0.4256
280091246	5.5327	2.0576	3.0228
1097903	4.6592	1.5892	1.7889
1097621	4.5026	1.1202	1.9502
279896373	6.1542	2.2222	4.1574
280096171	4.9042	1.9588	1.9502
1100464	6.1821	2.9473	3.5543
280120939	6.2556	2.1894	4.4608
1102881	6.9518	3.6111	4.4663
1104624	3.3897	0.5734	0.3888
279500265	6.5815	4.2850	3.0775
279708217	3.3167	0.0868	0.7473
279990244	4.2984	2.0889	0.7227
1095134	6.3217	3.4256	3.4355
1094535	3.4646	0.4035	0.7467
1094467	3.8744	0.8998	1.0787
280072301	4.2383	1.4186	1.2896
1091599	7.8367	4.3693	5.5385
279977663	3.8234	1.0069	0.8881
279870683	3.1309	0.2914	0.2221
1106136	5.3659	1.6568	3.3287
1089794	4.9006	1.7939	2.2747
1096616	4.2598	0.7005	2.0957
1104261	3.6661	0.5603	1.0500
1103441	3.2585	0.1696	0.6337
1097571	3.9161	0.7510	1.3753
1103840	3.5739	0.5606	0.8949
279847265	4.7939	0.1576	3.7410
1096164	6.3517	4.1102	2.9215
280128300	4.3023	1.3830	1.5587
1104901	4.0348	1.0695	1.3438
1099340	5.0339	2.1609	2.2509
1097256	6.3291	3.3703	3.6425
1099176	4.9618	1.5733	2.7051
1100596	5.1876	1.7897	2.9520
1090339	7.3207	5.1091	3.9097
1092676	7.4355	4.0150	5.2341
1099347	3.5888	0.9125	0.6598
1099557	2.9453	0.2273	0.0606
1090265	6.5422	3.3958	4.0859
1087325	4.0331	0.9239	1.5499
1094342	4.5311	1.7000	1.7794
1086997	3.5521	0.7131	0.8138
1087246	2.9355	0.1082	0.1907
1094516	5.2544	2.3822	2.5656
1087260	6.3313	3.3961	3.7141
1098096	7.9403	4.7864	5.5445
1092576	3.0038	0.0000	0.4669
1086924	5.5075	1.9510	3.5248
1094455	3.3147	0.5605	0.5340
1102468	3.9227	1.1294	1.1970
1102728	3.8481	1.2327	0.9558
279781849	5.6020	2.4114	3.2984
279841042	5.2333	2.0489	2.9423
280126422	3.1087	0.5653	0.1848
1095135	4.0822	1.4911	1.2157
1106275	5.4889	1.9837	3.5385
279708735	3.5682	1.0484	0.6333
1107728	3.4869	0.7929	0.7270
1105389	3.8059	1.0288	1.1340
1093210	3.9525	1.2519	1.2063
1107431	4.2901	1.0942	2.0514
1092280	4.6554	2.0786	1.7977
1094901	3.4761	0.3411	1.1795
1104836	5.0653	2.1454	2.5804
1090442	6.8655	4.6834	3.6641
1101960	3.9363	1.2010	1.3036
1087162	3.4789	0.9249	0.6659
279660430	3.9017	0.5753	1.8775
1093224	4.0539	1.3357	1.4283
279976380	3.1461	0.7406	0.2088
279883526	6.6420	2.7074	5.2379
280078548	6.9712	3.7104	4.9046
279833718	3.9045	0.8139	1.6770
1095353	3.6094	0.6340	1.2668
1089129	4.1613	1.1806	1.8342
1098857	4.7220	1.8968	2.2453
1099175	3.7194	0.7897	1.3509
279709190	2.8857	0.4838	0.0000
1092726	5.9078	2.7876	3.7428
279783276	4.6784	1.8164	2.2572
1096070	3.6237	0.6733	1.2967
1102582	3.7664	1.1673	1.0910
1090021	5.1306	2.3612	2.6378
1097431	4.8174	2.1604	2.2150
1095527	4.8004	1.8278	2.5138
280122099	3.8525	1.1540	1.2924
1092929	3.3695	0.4803	1.0014
279888388	5.3193	2.3300	3.0533
1103272	6.6881	3.1412	4.9903
279668060	2.6221	0.0000	0.0000
1097217	3.0760	0.2287	0.6845
280098583	3.8594	1.3149	1.1655
1097367	2.9460	0.2634	0.3966
1097092	4.8048	1.5475	2.8413
279955405	3.0274	0.4412	0.3966
1091995	6.8789	4.7306	3.8353
1087308	5.7673	2.6412	3.7069
1095131	7.1097	3.8647	5.1724
279706061	4.5039	1.7650	2.0644
1098566	4.5461	2.1251	1.7895
1109089	4.0778	1.5484	1.4306
1095312	3.0197	0.4269	0.4370
280086366	3.0507	0.3513	0.5774
1093842	4.6356	1.4268	2.6953
1106775	5.8504	3.1458	3.4117
1094764	4.2214	1.3800	1.9232
1099097	3.6981	0.9393	1.3291
1098118	3.6618	0.9367	1.2688
1097023	5.4081	2.4939	3.2194
279858781	3.5099	0.6249	1.2961
1099811	5.6681	3.1216	3.1224
1100578	5.0039	1.7900	3.1268
1088631	4.6261	1.5853	2.5850
1096111	5.6208	2.5363	3.6320
279668688	4.8264	2.3289	2.2514
1102780	6.9933	4.5921	4.3316
1103634	3.7477	1.0389	1.4052
1105814	4.2367	1.2687	2.1553
1104105	4.2474	1.7300	1.7183
1090975	4.6224	1.6517	2.5473
1098383	3.7237	0.6791	1.7259
1101040	4.9363	2.0879	2.7748
1103575	4.2302	1.0208	2.4311
279702757	2.9742	0.0636	0.8918
1104578	2.5660	0.0752	0.0668
1090458	6.0497	3.1555	3.9628
1091327	5.7255	2.8538	3.6190
1094933	4.5366	1.6983	2.4066
1094343	4.4850	2.0501	1.9531
279958569	2.7348	0.1729	0.3301
1097893	6.2908	3.2993	4.3180
1097783	3.1526	0.8512	0.4907
1103429	3.8090	1.2417	1.4180
1106668	7.0125	4.2952	4.7835
1092389	3.4824	1.0338	0.9858
279665568	2.4694	0.0000	0.0000
1088452	5.1387	2.3980	2.9440
280090679	4.8710	2.2778	2.5326
1099096	5.2523	2.9370	2.6391
1097251	3.3091	1.0193	0.6706
1095215	3.6459	1.1716	1.1944
1097294	5.8167	2.7622	3.9463
1093729	3.2654	0.7179	0.8892
1093381	5.1579	2.1073	3.2910
279895312	9.4954	6.4356	7.6378
1091593	6.1500	3.3867	4.0032
1093350	4.3658	1.8244	1.9979
1087767	4.2053	1.4818	2.0259
1100227	10.3539	7.5934	8.2304
1099304	3.7423	0.9157	1.7045
1090515	4.8447	2.6094	2.2369
1103480	3.2841	0.9026	0.8282
1095901	4.2709	1.9264	1.7903
1105073	5.2290	2.4487	3.1843
1101235	3.4789	0.6301	1.5060
1087321	8.8512	5.7479	7.1337
1099110	3.9567	0.7857	2.3177
279839022	3.0235	0.6095	0.6276
279849023	8.1349	4.4744	6.9881
1102848	3.7354	1.3705	1.2937
278984057	3.1819	0.7227	0.8354
280113159	5.3625	2.8982	3.0213
1087682	3.5208	0.8899	1.3499
1104242	6.6704	4.3201	4.2214
279761862	3.1419	1.4856	0.0000
280067956	5.2263	1.9613	3.6947
1105896	5.7945	2.7756	4.0221
1088781	3.4525	0.7870	1.3273
279861446	6.2874	3.7293	4.0639
1100951	4.8950	2.4269	2.5829
1094808	3.6784	0.9112	1.6663
1095129	2.9997	0.8045	0.4171
1093448	3.2088	0.6956	0.9487
1094325	4.5870	2.0342	2.3666
1101898	3.2578	0.5610	1.1960
279515532	5.8469	3.0344	3.9209
280115704	2.9937	0.7705	0.4892
1089674	7.2875	4.4292	5.4218
1103152	5.7534	3.1342	3.6515
280130146	3.8103	1.0919	1.8082
1089852	5.6440	3.0148	3.5529
1103306	2.5702	0.1150	0.3164
1097487	3.6575	0.8755	1.7305
1098115	5.0843	2.1616	3.3081
1098644	3.1073	1.1752	0.3423
279751883	5.3622	2.7539	3.2740
1093699	2.3875	0.0000	0.0835
280092346	3.1726	0.6369	1.0190
1102474	2.3439	0.0000	0.0000
1096739	3.6155	1.5704	0.9737
279752989	4.4625	1.5295	2.7085
1098439	4.1071	1.5795	1.9522
1105206	7.7579	5.0591	5.7836
1097153	4.7210	2.4430	2.3267
1087218	3.5157	0.7725	1.6023
1100959	4.8171	2.5625	2.4159
1101627	4.3456	1.4295	2.6069
1106083	4.8306	2.2312	2.7768
1092943	5.9391	3.4673	3.7584
1092429	3.8523	1.3171	1.7392
1087449	5.8819	3.1047	4.0122
1090866	3.3464	0.7169	1.3335
280078072	3.5309	1.0110	1.4085
1088699	4.4811	1.6442	2.6780
1098987	4.7928	2.2030	2.7448
1095046	3.4410	1.1507	1.0958
1097197	6.7622	4.2020	4.6882
1095392	6.1518	3.1341	4.5366
1093689	4.1941	1.5793	2.1840
1087703	2.6644	0.4645	0.2499
1095128	8.3429	5.8823	6.1902
279478771	4.1677	1.5167	2.2125
1096831	4.1160	1.4823	2.1475
1093356	4.0195	1.3951	2.0420
1101266	7.1240	4.8482	4.7982
1097498	5.8955	3.1126	4.0937
279819863	3.5639	0.8551	1.6899
1093079	3.0041	0.6456	0.7830
1097856	3.1069	0.6938	0.9422
1099399	3.9636	1.6765	1.6866
1104357	2.2819	0.0000	0.0000
1095208	3.2275	0.8617	1.0342
1090332	4.6849	1.5563	3.2550
1091911	6.6872	4.2506	4.5662
1099979	6.4089	4.2347	4.0365
1087337	3.8134	1.1675	1.9200
1087322	3.4272	1.2051	1.1131
1094403	3.9146	1.4803	1.8159
279968477	3.0409	0.9506	0.6057
1108238	7.2198	4.0226	5.8922
1092212	3.2448	0.7451	1.2198
279973615	2.7597	0.5688	0.4281
1098411	3.7392	1.2417	1.7167
1103720	7.7857	5.6501	5.4055
1097318	3.3366	0.8637	1.2949
280012943	2.5268	0.4084	0.1356
279722569	5.3301	2.9670	3.1857
1089037	5.3793	2.8468	3.4051
280001188	3.0896	0.8742	0.8186
1095636	4.7562	1.8285	3.2074
1090596	3.4014	0.8479	1.4803
1089492	4.5770	1.9424	2.7392
1102953	5.0960	2.7108	3.0110
280112045	3.0449	0.5523	1.0674
1093910	5.3877	2.5484	3.7582
279821958	4.6564	1.4230	3.4232
1088750	3.1042	0.7083	1.0403
1089368	3.0427	0.5199	1.1219
1097442	3.9870	1.2319	2.3007
1097225	4.5642	1.6083	3.0791
1097955	6.1082	3.4494	4.3267
1099666	4.6704	2.2318	2.6747
1088256	4.3937	1.5636	2.7911
1092551	6.9720	4.0123	5.4995
280061459	2.7243	0.3179	0.7059
279817944	4.7087	2.2085	2.7857
1088235	4.3785	1.8772	2.4608
1090280	2.3970	0.2591	0.1199
1094260	5.2638	2.7397	3.3759
1103215	4.7356	1.4482	3.6109
1096158	5.4160	2.6971	3.7248
1089966	5.5320	2.7031	3.9516
1100561	2.7256	0.7011	0.3526
280040008	4.6128	1.8579	2.9723
1093464	3.1381	0.6648	1.2174
1099359	5.3486	2.1884	4.1183
279802273	3.3508	1.2242	1.0878
1087196	4.6846	2.3999	2.5799
1100447	4.0526	1.5843	2.1337
279989135	5.1187	2.5330	3.3213
1094702	3.2808	1.0863	1.0967
1092224	6.1658	3.6897	4.2641
1093572	4.8238	2.1518	3.1208
1097296	3.3054	1.0799	1.1576
1101719	4.2095	1.2116	2.8369
279746160	4.3521	0.5559	3.7815
279705585	2.5245	0.6985	0.0000
1103686	6.3622	4.0911	4.2829
1091419	2.9961	0.6307	1.0152
1105657	3.5028	1.1795	1.4816
1108387	4.8368	1.9403	3.3899
279710891	2.2383	0.1396	0.0000
1089208	3.6149	1.2650	1.6283
280123148	3.2317	0.7028	1.4250
1095313	6.4744	3.7068	4.9205
1099226	2.6221	0.4276	0.4959
1087875	4.8215	2.0210	3.3013
1096091	4.4469	1.9896	2.5861
1088591	5.7096	2.8374	4.2642
1090700	3.1107	0.8607	1.0442
1095145	5.2375	2.5067	3.6522
1098040	2.9300	0.7077	0.8397
1096658	4.6947	2.6179	2.4627
1101238	6.0459	3.8721	3.9110
1097438	2.9155	0.6778	0.8456
1105377	5.6746	3.0920	3.9526
1090681	5.7922	3.2539	4.0271
1100394	4.3221	2.0174	2.3242
1105631	3.5228	0.2151	2.5295
1099374	3.0826	0.5112	1.3537
1100342	2.7717	0.4281	0.8172
1097608	3.0286	0.4994	1.2686
1097936	3.1204	1.3387	0.6150
1104106	6.2930	4.2882	4.0156
1099123	4.9999	2.5025	3.2192
280050012	5.1965	2.6509	3.4733
279897786	9.0348	5.7813	8.0344
1097477	4.8092	2.4702	2.8997
1091288	3.0956	0.9787	0.9734
1106424	4.3499	2.1190	2.3449
1092231	5.4490	2.6390	4.0238
1092270	4.6818	2.3439	2.7864
1087776	3.4681	1.1824	1.5258
1108719	3.7183	1.2736	1.9410
1095182	2.9771	0.6041	1.1287
1087089	3.3927	1.0639	1.5019
1097619	2.7094	0.6639	0.5411
279853735	3.8929	0.9981	2.5739
279711997	4.5045	1.2606	3.5379
1089152	3.9341	1.9734	1.6847
1101639	3.9932	1.6817	2.1049
1090331	3.2881	0.7647	1.6177
1097216	2.7030	0.5017	0.7179
1091545	5.6942	3.2071	4.0059
279701330	3.0181	0.4336	1.4295
279489730	2.3596	0.4272	0.1205
1102114	6.9964	4.5310	5.2974
279886138	3.3388	1.3569	1.1630
280000078	3.2910	0.6904	1.7402
1088292	4.3363	1.9438	2.5790
1088204	5.4748	3.2690	3.5308
1092909	4.1197	2.0657	2.0343
280059964	6.6226	4.5207	4.5873
1087380	3.9604	1.4810	2.3052
279656503	2.1792	0.0000	0.2316
1100367	5.1636	2.9625	3.2397
1097270	4.1246	1.8651	2.2596
1104212	2.3901	0.2805	0.3790
279893354	2.3987	0.6456	0.0340
1097773	3.5558	1.8260	1.1684
280125986	3.2460	0.6880	1.6872
1097328	4.0946	1.4506	2.6261
1096810	5.7035	3.1611	4.1351
1089608	3.9478	1.8368	1.9483
1087565	6.2095	3.2933	5.0156
1092714	3.7357	1.3902	1.9746
1100069	3.1609	0.7731	1.4438
280024667	3.8403	2.1922	1.3842
1099241	6.5285	3.6685	5.2871
1109101	2.9031	0.9944	0.7105
1095658	3.4489	1.0143	1.7825
1090117	4.4437	2.1610	2.6277
1089376	2.7744	0.4745	0.9882
279832585	2.7414	0.2838	1.1139
1102938	6.8140	5.0167	4.5284
1095350	4.5897	2.0763	3.0288
1093309	11.2568	9.2302	9.2098
1097327	8.2292	5.4949	6.8914
1102447	4.2063	1.5140	2.8293
1088093	5.0084	2.6317	3.3173
279857430	2.6357	0.7036	0.5028
1086919	5.6453	3.0586	4.1690
1104419	4.3848	2.2413	2.4656
279924392	2.4517	0.2033	0.6403
1091937	3.0385	0.7546	1.2631
1106585	3.6014	1.5298	1.6155
1105967	3.3810	1.3879	1.3248
1093186	3.1622	0.9979	1.2823
1104173	4.3710	2.1364	2.5657
279704094	2.2737	0.5073	0.0000
1097338	5.9494	3.6639	4.1975
1105306	4.2217	0.7175	3.6896
1102389	3.5377	0.9065	2.1354
1100007	5.5561	2.6975	4.3825
1092013	5.4579	2.9447	3.9409
279750687	3.1450	0.2795	1.9818
280095465	3.5066	0.0000	2.9852
1090483	2.7604	0.5832	0.9112
1087954	3.1180	0.9492	1.2607
1101645	5.6677	2.8102	4.5002
279760931	4.8952	2.3966	3.3691
1096096	5.0747	2.8024	3.3236
1100877	4.0856	1.6359	2.5122
279764663	4.0835	0.7404	3.4080
1093513	3.8976	1.7976	1.9791
280090848	4.2980	1.7094	2.8686
1087837	3.4169	0.7671	2.0543
1103243	4.7524	2.0953	3.3993
1093177	2.1063	0.0589	0.1506
1088794	4.1896	2.3566	2.0195
1094074	4.9522	2.7547	3.1487
1087143	4.7527	2.2865	3.2196
279488997	8.0730	5.2948	6.8546
1096806	3.4631	1.2807	1.6523
1091590	5.0063	2.5867	3.4337
280010024	5.5633	3.3353	3.8001
1089885	3.5228	1.0808	1.9799
1086878	3.0711	1.0475	1.1118
279907925	2.8045	0.6521	0.9743
1105326	4.6705	2.5411	2.8190
280092156	4.8869	2.8475	2.9490
1093174	6.6017	4.3573	4.8708
1099214	2.5900	0.5654	0.6442
1102351	2.4686	0.4308	0.5393
1088245	3.2032	0.8612	1.5826
1088395	2.2549	0.2039	0.3436
279720824	3.4566	0.0878	2.8659
1106399	2.9778	1.2200	0.7765
1101527	5.3217	3.1780	3.5089
280013866	2.9882	0.4336	1.5885
279881293	3.1228	0.7615	1.5301
1104700	3.8891	1.4284	2.3969
1093192	7.7445	5.4405	6.1009
1095204	4.3684	1.9275	2.8619
1090018	3.7462	1.4629	2.0838
1090505	2.9296	1.2033	0.7150
279783635	2.4340	0.4034	0.5259
1093981	2.3930	0.6978	0.1537
1103219	4.2731	2.0179	2.5945
1092913	5.3373	2.7715	3.9696
1108755	4.7326	2.6150	2.9188
279999067	4.7297	2.4754	3.0533
1093204	2.5541	0.4757	0.7076
1107072	2.2521	0.2911	0.2997
1099056	5.5754	3.1021	4.1357
1097405	3.3776	1.2003	1.6454
1093153	5.1837	3.1390	3.3191
1103517	5.4092	3.0436	3.8692
1089816	2.9142	0.8262	1.0977
1088319	2.8986	0.7580	1.1377
279664882	1.9502	0.0000	0.0000
279736347	10.2801	7.4039	9.2576
1105177	7.3113	5.5709	5.1580
279720656	7.4303	4.4941	6.4744
1093178	4.0256	1.7113	2.4481
1087661	3.3580	1.2345	1.5932
280088389	2.6813	0.5413	0.9334
1087126	3.3355	1.3907	1.3929
1102846	2.4041	0.3367	0.5851
1108441	3.1184	1.0452	1.3095
1087870	4.5161	2.4462	2.7064
1099724	2.3738	0.2671	0.6035
1095453	5.6100	3.0972	4.2465
1097702	5.2545	2.7107	3.9286
1090631	3.4219	0.9842	1.9921
1097413	2.6058	0.5745	0.7735
279773023	2.1820	0.0000	0.5057
279783807	1.9291	0.0000	0.0000
1092342	3.2691	1.0598	1.6212
1089298	7.9968	5.3455	6.7935
1087991	3.0551	0.7576	1.4989
280025770	2.8174	0.5434	1.2403
280076317	2.4151	0.8141	0.1657
279708266	2.4854	1.1215	0.0000
1097985	3.3832	1.4120	1.5078
1087593	4.3720	2.2386	2.6593
1102877	4.8914	2.4571	3.4809
279844725	2.7622	0.7148	0.9686
1089965	3.2568	1.2814	1.3922
279973085	2.8607	0.7048	1.1774
279926275	2.1140	0.1417	0.2493
1098198	4.8080	2.5322	3.2485
1091033	4.0813	2.0362	2.2923
1089945	2.9802	0.8847	1.2417
1099612	3.5973	1.1548	2.2084
1097652	8.2647	5.2862	7.4130
1106579	2.2918	0.4359	0.3228
1087761	3.0456	1.0603	1.2066
1098445	5.9636	3.2231	4.8820
279716991	2.2041	0.1763	0.4114
1091844	4.4590	2.3759	2.7235
1091989	3.4820	1.6243	1.5215
1102055	3.0690	0.7021	1.6192
1090030	2.3328	0.1416	0.7117
1104125	3.3011	1.5079	1.2834
1106853	3.5858	1.1029	2.2579
1101155	3.3600	1.2681	1.6438
1095845	3.1144	0.8883	1.5332
1099516	3.5984	1.3256	2.0653
279937976	1.9026	0.0000	0.0000
280075036	3.0873	0.8274	1.5478
1100985	6.0437	4.3018	3.9889
1096665	3.4334	1.1308	1.9415
1102118	2.9889	0.9218	1.2621
1092893	4.3090	2.2296	2.5946
1096483	5.8330	3.1738	4.6987
279656475	1.8966	0.0000	0.0000
280071330	1.8966	0.0000	0.0000
1092578	8.2390	6.0639	6.6230
1095056	4.1341	1.5950	2.8832
1092993	2.6584	0.6554	0.8727
1101225	2.7518	0.5581	1.1575
1102803	7.8756	6.3917	5.5719
1091121	2.1596	0.4552	0.0788
280003920	3.7205	1.1475	2.5086
1093099	5.9467	4.1131	3.9962
279787865	2.2526	0.7235	0.0000
1104414	3.8218	1.7672	2.0956
1103200	4.4954	2.3080	2.9087
1097425	4.7779	2.6349	3.1515
1093194	3.4611	1.3796	1.7742
1099310	4.8928	2.5842	3.4354
1091169	4.8943	2.3976	3.6273
1093030	4.4410	2.3269	2.7932
1089977	8.5056	5.8866	7.3676
279977059	2.7069	0.7308	0.9263
1091230	2.6789	0.8840	0.7186
279797638	3.8841	0.0000	4.0135
1092603	3.5716	1.3939	1.9987
280076957	2.5448	0.8003	0.5392
1093123	3.8616	1.7596	2.2138
1099074	4.8648	1.9888	3.9933
1098942	2.1579	0.2125	0.3563
279931573	2.5431	0.8222	0.5216
1088050	4.5658	3.0054	2.3852
279658631	3.6405	2.8210	0.7191
280051818	1.9625	0.0000	0.1845
1092351	4.8851	2.7010	3.3329
1101319	2.5972	0.5495	0.9090
1096587	3.5709	1.2609	2.1458
1092574	4.6477	2.4600	3.1009
1099437	3.2217	1.0066	1.7062
1093534	4.0635	2.0415	2.3561
1092611	4.5908	2.1007	3.3521
280090732	2.7400	0.7136	1.0390
279710611	1.9846	0.0000	0.2450
1097796	9.0155	6.2599	8.0513
1095647	2.7303	0.7150	1.0270
1099747	2.9430	1.1101	1.0584
1101264	7.4525	4.8329	6.3583
280094681	5.8200	3.8124	4.1163
1105280	3.8280	1.7074	2.2389
280097144	5.1662	2.9891	3.6348
1087324	3.7050	1.6627	2.0399
1090590	5.1246	3.0583	3.4846
1101123	4.0898	2.1563	2.3211
279957794	2.6901	0.6834	0.9952
1087056	2.8144	0.8281	1.1032
1087172	5.9744	3.5686	4.6872
1097592	3.9987	2.0895	2.2165
1100078	3.3414	1.1544	1.8373
279881873	6.4354	4.5645	4.6153
1094241	3.3282	1.3634	1.6043
1089869	5.5527	3.3193	4.0994
1105919	3.7042	1.6029	2.1200
1091589	6.6683	4.0324	5.6202
1089192	5.4000	2.7357	4.3829
1100396	4.8581	2.6136	3.4215
1103071	4.2641	2.3377	2.5103
1101142	5.8878	3.9010	4.1983
1102981	2.6246	0.3860	1.1870
1099255	3.4373	1.3809	1.8182
279968654	1.8371	0.0000	0.0000
280120830	3.1137	0.9925	1.5608
279706726	2.2211	0.2807	0.4878
1099053	6.5968	4.5466	4.9771
1090892	1.8750	0.0812	0.0000
1094973	7.8384	5.3548	6.6534
1095703	2.9037	1.0326	1.1085
1090459	5.0060	2.3761	3.9724
1095222	3.4478	1.6775	1.5550
1097206	3.7566	1.6709	2.1829
1099575	4.0458	1.8112	2.6229
1090973	4.9637	2.0480	4.2227
1095694	4.7272	2.9790	2.8248
1087576	2.4986	0.6237	0.7294
1105436	3.3896	1.4854	1.6506
1091504	5.0963	3.3653	3.1844
1100520	4.0953	2.1608	2.3942
1102480	2.8716	1.0228	1.0850
1093509	5.4865	3.1289	4.2128
1108869	2.1004	0.5697	0.0000
1091087	4.6612	2.4286	3.2654
1099263	6.3034	3.9854	4.9937
279710443	4.4664	1.5769	3.7303
1098523	2.9979	0.8324	1.5409
1097612	5.3573	3.5160	3.5775
1105897	5.9784	3.6243	4.7133
1108950	4.3701	2.7982	2.3235
280003757	2.4466	0.6289	0.6462
1097138	5.0868	2.6513	3.9042
280004362	3.5323	1.7568	1.6913
1087451	2.3061	0.5086	0.4893
1089873	2.2945	0.3847	0.5935
279821554	2.6551	0.6292	1.0728
279665162	1.8186	0.0298	0.0000
1095891	6.0106	3.6352	4.7819
1087458	4.0508	1.8411	2.6587
1097128	2.9066	0.8843	1.3298
279950381	7.3248	4.8279	6.2237
1105397	7.5921	5.0322	6.5556
1104629	2.5665	0.5473	0.9895
1086979	4.2732	2.0764	2.8747
1087907	3.5301	1.4764	1.9973
1091223	3.4674	1.3213	2.0276
1103590	3.4327	1.6316	1.6505
279847987	4.4984	1.2301	4.1854
1102040	3.0682	1.3345	1.2208
279950155	5.7602	2.8553	5.0882
279839521	2.5166	0.3573	1.0996
1095185	2.2345	0.4199	0.4740
279620757	1.8045	0.0387	0.0000
1097297	3.7952	2.1581	1.8632
1088712	3.1678	1.1182	1.6486
279826150	6.2111	4.3282	4.5313
279657665	1.7801	0.0000	0.0000
1098178	2.6619	0.9473	0.8164
1094390	2.5167	0.4301	1.0445
280026084	3.9174	2.4665	1.8095
1093549	1.8169	0.0050	0.0727
1102892	3.7702	1.3528	2.6329
1087389	4.6108	2.7418	2.9285
1090210	5.4657	3.4543	3.9261
1096842	2.3622	0.5940	0.5813
279997014	4.4559	2.6431	2.7208
1094397	4.5578	2.3090	3.2602
1092953	3.9866	1.5666	2.8612
279934549	2.2977	1.0512	0.0000
279823512	2.1588	0.4709	0.3029
1087535	4.5247	2.6961	2.8100
280079792	3.1014	1.4128	1.2472
279948863	8.6552	6.1721	7.5955
280089811	5.4523	2.8043	4.5593
1087900	4.2232	1.8732	3.0328
1100115	2.4741	0.7703	0.6412
1087090	4.1518	2.6021	2.1651
1088130	3.8821	1.7868	2.4414
1101366	2.4120	0.7026	0.5900
1106282	5.1018	3.0209	3.6514
1105942	4.6135	2.6229	3.0729
280012874	2.2740	0.4761	0.5410
279897722	2.1381	0.2784	0.4673
1088398	2.4123	0.5296	0.7660
279584659	5.6530	3.0418	4.7356
1093266	3.7563	1.9528	2.0313
279996828	1.8738	0.0890	0.1306
1104241	2.8981	0.8285	1.4444
1087843	3.4024	1.3256	1.9566
280135928	3.5931	1.6615	2.0031
1087946	2.4532	0.4025	0.9832
1104083	3.8257	1.9568	2.1766
280039163	2.6952	1.0484	0.8248
1093638	5.4000	2.7312	4.5545
1101276	4.3447	1.9186	3.2591
1093157	4.7645	2.9174	3.1026
1100598	2.3653	0.4687	0.7529
1088230	4.3300	2.2641	2.8870
1089322	2.2367	0.5417	0.4253
1089925	3.8188	1.6607	2.4740
1090487	5.6621	4.3295	3.4921
1097453	3.2051	1.6279	1.2802
1100214	4.3084	2.7549	2.3602
1103563	3.4748	1.5714	1.8829
1089958	4.0760	2.0489	2.6083
1087379	3.4586	1.5337	1.8898
279747122	2.3730	0.3067	0.9467
1098955	3.7607	1.7432	2.2865
1097710	3.0080	1.0893	1.4398
279760546	2.9842	0.2066	2.2765
280069363	1.9171	0.0489	0.3022
1093179	2.3998	0.4135	0.9050
1090432	3.9688	1.9747	2.4823
1087157	5.5196	3.1193	4.4406
1094532	2.8762	1.1285	1.1479
1097847	2.9421	1.7167	0.6917
1092012	3.5427	1.7240	1.8877
1100801	3.7094	1.6999	2.2478
1105079	3.0864	1.1019	1.5998
1098548	3.4118	1.2469	2.1057
1097681	4.4498	2.4958	2.9348
1106015	2.2978	0.4895	0.6381
1090255	3.1789	1.4823	1.4078
1102124	3.8454	1.7061	2.5172
279703093	2.3129	0.6916	0.4676
1100251	3.9582	1.6084	2.8489
1087355	6.1916	4.3255	4.5990
1089686	3.0859	1.1632	1.5525
1089825	3.5801	1.6623	2.0431
1097593	4.7430	2.3503	3.6809
1088172	2.5027	0.5701	0.9822
1089537	5.4753	3.3130	4.1851
1102628	3.2523	0.8263	2.2273
279736792	4.2169	2.3495	2.6343
280017295	3.8878	1.8463	2.4801
279827743	3.7120	1.7238	2.2512
1087049	3.6084	1.3210	2.4503
1104513	2.3527	0.4456	0.8146
1095180	3.0440	1.4001	1.2443
1089741	4.0172	1.8312	2.7606
1095362	2.5210	0.5503	1.0514
1094090	5.1813	2.8738	4.0502
279951718	7.3205	5.4185	5.7853
1098757	2.8542	0.7308	1.5406
1092348	4.7637	2.8359	3.2551
280078748	3.0062	0.8363	1.7404
1099547	1.8960	0.1010	0.2570
279865535	7.0179	4.1387	6.4649
1104235	5.1056	2.7798	4.0002
280037584	2.6886	0.0000	1.9461
1101568	2.4763	0.6637	0.8584
1104377	2.7268	0.9450	1.0783
279947570	6.7735	3.9329	6.1870
1096878	2.3800	0.6160	0.7179
1100944	4.2094	1.8093	3.1836
1087088	2.7031	0.7325	1.2499
1095156	2.5535	0.6892	0.9963
1097990	3.4162	1.4827	1.9290
1087022	2.1728	0.3234	0.6030
1098618	4.1541	2.3263	2.5637
1091137	4.5667	2.6763	3.0393
1096666	3.2413	1.3837	1.6813
279817763	2.5060	0.9939	0.6032
1103782	2.2808	0.6236	0.5256
1088592	4.6833	2.4734	3.4809
1093367	6.2025	4.0543	4.9418
1095440	2.2181	0.4112	0.6166
1097158	2.9903	0.8685	1.7045
280011944	4.0373	1.8286	2.8417
1096648	2.9067	0.8661	1.5438
279850729	4.7958	2.5008	3.6896
1101577	5.0411	2.5448	4.1381
1095095	4.3976	2.2821	3.1139
1095276	2.0443	0.3424	0.3486
1099046	4.3727	2.4286	2.9207
1092124	3.8022	1.5332	2.6753
1090070	5.1590	3.1662	3.7570
1093116	2.9637	1.0656	1.4684
279814570	2.3711	0.8575	0.4915
1093436	4.4498	2.7087	2.7980
279952912	1.8601	0.1732	0.1543
280013301	2.2565	0.4280	0.6926
1094449	3.1854	1.4036	1.5787
1095840	6.4901	4.3020	5.2914
1094122	3.5407	1.6915	2.0037
280023250	3.0739	0.9012	1.8603
279857978	2.0979	0.4170	0.3933
1101433	2.5189	0.4815	1.1710
1088468	5.1965	3.1696	3.8393
1102184	4.3084	2.1184	3.1153
279879767	3.6450	1.5986	2.3088
279770542	1.8795	0.1307	0.2494
1099180	4.0486	2.0291	2.6898
280084000	1.9804	0.5843	0.0000
279704017	1.9804	0.5843	0.0000
1088145	3.0162	1.0927	1.5651
1089154	6.2233	4.6557	4.4180
280005165	2.8055	0.7193	1.5196
1087999	3.2996	1.4751	1.7523
1090216	2.4707	0.6893	0.8808
1093115	2.2008	0.4647	0.5687
1093550	5.6918	3.5978	4.4180
280082817	3.1800	1.4336	1.5589
279995287	2.3536	0.2959	1.0511
1094398	5.1300	3.2443	3.6554
1096425	2.7882	1.0559	1.1604
1099785	2.8438	1.7233	0.6043
279842920	2.7886	0.6968	1.5243
279812004	2.9285	1.0922	1.4105
1102018	5.7419	3.1659	4.9644
1096405	4.7912	2.6941	3.5366
279765031	1.9254	0.2640	0.2359
1089358	5.1952	3.6914	3.3486
1090469	3.3247	1.4902	1.8090
1101273	4.2993	2.4911	2.7579
1096144	3.7812	1.8230	2.3902
1106652	2.0656	0.0733	0.7093
1088352	4.8245	2.6754	3.6256
1104376	6.2409	5.0000	4.1395
279830160	2.7445	0.4860	1.6622
1104497	4.1192	2.0190	2.8816
280117679	2.0184	0.6013	0.1002
1100740	2.1931	0.2031	0.8485
1097860	3.6245	1.5509	2.3642
280086293	5.0010	3.3264	3.3425
1104771	2.9237	1.2823	1.2347
1093329	2.3720	0.6256	0.7943
1095306	3.5166	1.7863	1.9234
1103229	3.9860	2.2410	2.4083
1093600	3.3646	1.3293	2.0791
1089134	4.2046	2.2104	2.8782
279812706	1.6740	0.0000	0.0287
1092238	3.9420	1.6623	2.9045
1102464	5.4098	3.5226	3.9805
1088333	4.3698	2.5812	2.8425
1099947	1.6577	0.0000	0.0000
1094781	4.1791	2.2785	2.7651
1100726	4.1814	2.1906	2.8577
1091165	2.9858	1.1508	1.5064
1094980	3.8813	2.3417	2.1071
279925140	2.0430	0.4310	0.3416
1105669	4.5332	2.5776	3.1762
1102168	3.0618	1.2263	1.5856
1095051	3.0330	1.1145	1.6418
1087699	3.2316	1.3326	1.8240
1094290	1.7370	0.0492	0.1183
279903973	4.2173	1.9977	3.1308
1107667	5.4004	3.0277	4.4676
1105887	3.4694	1.5265	2.1068
1097700	5.3705	3.0402	4.3974
1101261	2.5927	1.0451	0.8386
279924811	2.2310	0.6312	0.5301
1098617	3.0616	0.9856	1.8379
1099839	3.6605	1.9883	2.0331
1087793	2.6591	0.8191	1.2030
1100359	3.0284	1.2061	1.5550
1088032	4.5687	2.4445	3.3985
1086933	4.1446	2.1313	2.8637
1091929	2.9257	0.9312	1.6270
1100593	5.2050	2.8122	4.3057
280111730	1.7919	0.1603	0.1316
1093028	3.9702	1.9579	2.6907
1105862	3.8704	1.7110	2.7406
1090645	5.0165	2.9075	3.8371
1097971	3.1256	1.3885	1.5745
280074375	3.5240	2.0339	1.7262
1087118	6.2281	3.9173	5.2536
1089672	4.7893	2.9336	3.3605
1095357	3.1552	1.1275	1.8988
1101638	2.2678	0.4689	0.7860
1094026	1.8882	0.2303	0.2680
1090315	4.8482	2.8730	3.5483
1100698	2.6913	0.9644	1.1434
1095512	5.0286	2.7971	3.9855
1093252	2.4940	0.9397	0.7749
1102688	7.9188	5.9099	6.6551
1096803	4.7671	2.4282	3.8356
280028169	3.2567	1.0516	2.1957
1098550	4.7791	2.6097	3.6831
1096447	2.6910	0.9399	1.1770
1092283	2.6701	0.7264	1.3495
279662383	1.9161	0.5695	0.0000
1100500	2.3994	0.5556	0.9833
279805582	2.7330	0.8110	1.3984
1102854	2.1103	0.6753	0.2912
279990320	2.4011	0.9686	0.5797
1092292	2.3266	0.6047	0.7946
1087984	3.3953	1.9972	1.5395
1099963	3.1525	1.4507	1.6014
1103991	5.3222	3.3086	4.0852
1099451	2.8239	1.1252	1.2720
1104471	3.8087	2.0321	2.3347
1089135	4.7965	2.3509	3.9939
1103538	6.3784	4.7176	4.7914
1091742	3.0654	0.9078	1.9751
279899780	2.4185	0.4272	1.1624
1097235	2.4750	0.6550	1.0494
1092743	4.2142	2.0534	3.1329
279720637	5.6472	3.8944	4.1587
1103934	2.8723	0.9545	1.5491
279661067	3.9406	2.1491	2.4930
1094656	2.2947	0.7082	0.6423
279725943	4.5617	2.5279	3.3578
1092377	5.2958	3.3478	4.0084
280064975	7.6308	5.8998	6.1275
279811379	4.0590	2.6908	2.1930
279929038	2.9079	0.9154	1.6669
1097698	4.5290	2.0406	3.7840
1090663	4.9183	3.6799	2.9246
279936247	2.2435	1.2557	0.0000
1094308	2.8036	0.9603	1.4180
1098867	3.4774	1.1860	2.5400
1102577	3.7720	1.7262	2.5920
1092724	4.5490	2.9830	2.8900
1092721	3.5057	1.5201	2.2742
1094091	4.7227	2.4405	3.7878
1094884	4.7081	3.0500	3.1495
1088617	3.3046	1.3645	2.0290
1099154	3.5087	1.8386	1.9634
279750968	2.5300	0.7954	1.0506
1096563	3.2532	1.6098	1.6827
1089706	4.0778	1.7417	3.2005
280116676	5.3818	3.4029	4.1477
279814315	6.1286	4.7517	4.2932
1095563	3.2134	1.7282	1.4877
280048780	2.9393	1.3483	1.3196
1099480	4.0474	1.8006	3.0852
1100936	6.7025	4.6545	5.5423
1088260	2.8112	1.1337	1.2809
280123653	4.4069	2.5030	3.1037
1089118	4.4681	2.9968	2.7331
1101708	1.8954	0.2768	0.3092
279596568	7.3741	5.3935	6.1508
1102626	2.2537	0.3044	0.9996
1096656	3.1822	2.0635	1.0979
1088937	3.5229	1.5849	2.2592
1088800	2.0253	0.4724	0.3773
1098829	3.7209	2.0211	2.2210
1101485	4.9908	2.9175	3.8658
279804375	2.0923	0.5640	0.4241
1086959	4.7280	3.2820	2.9776
1093630	3.7224	1.2800	2.9694
280079606	2.6033	0.9321	1.0801
1103303	4.9474	3.4737	3.2268
1087180	2.3911	0.6329	0.9556
1097605	4.7563	2.3308	3.9912
1100493	2.1941	0.6115	0.5870
1093068	6.7467	4.5304	5.7765
1104925	1.7387	0.1925	0.0997
1099330	2.7216	0.9394	1.3192
279925566	5.1234	2.6084	4.4553
1094883	3.5098	1.9380	1.9012
279801213	9.9690	7.4425	9.3153
1104866	2.0535	0.4655	0.4615
1094840	3.3016	1.3605	2.0640
1093927	2.5453	0.8270	1.0856
279667962	3.2611	0.7991	2.5463
279719695	6.1632	5.5614	3.5882
279665477	1.6191	0.0624	0.0000
1098236	2.0320	0.2908	0.5981
1097031	2.5735	0.7363	1.2360
1095005	5.4141	3.4146	4.2410
1102472	2.3394	0.6632	0.8431
1098869	2.5871	0.8872	1.1148
1092518	1.7889	0.1956	0.2131
1094377	3.1775	1.2074	1.9787
1093938	3.0862	1.4374	1.5683
1089073	3.4349	1.6485	2.0559
1097553	3.7733	2.0914	2.2902
1087526	3.4708	1.5148	2.2630
1100883	1.8492	0.2663	0.2685
1089970	4.8765	2.5647	4.0257
1090478	3.8493	1.7496	2.7878
1092780	3.1527	1.3732	1.7732
1095114	5.6803	4.0629	4.1392
1095102	4.7881	2.5660	3.8536
1097015	4.1276	1.9970	3.1028
1100725	3.0139	1.2672	1.6094
1104157	2.2477	0.4661	0.8782
1101970	3.4802	1.6703	2.1399
280050222	1.8165	0.4847	0.0000
1106042	3.2312	1.4647	1.8517
1093570	2.5623	0.5374	1.4454
279665575	2.0245	0.9097	0.0000
1099351	5.8200	4.6970	3.8056
1097961	7.8228	6.0499	6.4588
1095954	2.7315	0.8869	1.4396
279838684	1.5679	0.0000	0.0000
1103316	4.0790	2.2718	2.7509
1108201	3.4307	1.8080	1.9183
1092018	3.1171	1.2787	1.8220
279991772	2.2328	0.3445	0.9896
1093263	5.9582	4.3360	4.4490
1096547	5.5204	3.4985	4.4115
279856478	2.8420	1.2006	1.3535
1098362	1.9964	0.3956	0.4675
279618422	2.1770	0.8431	0.3831
279933821	1.7251	0.3226	0.0000
1099363	5.2822	3.4385	4.0005
1096105	2.3282	0.6193	0.9130
1104364	3.1017	1.4315	1.6480
1101066	2.4719	0.6012	1.2218
1093508	3.9203	2.1168	2.6032
1098676	4.8096	2.8913	3.6083
279904093	2.0540	0.4230	0.5660
1098804	2.7917	1.2416	1.2243
1088558	2.9708	0.9817	1.8465
1091436	2.5868	1.1459	0.9147
1087904	3.7284	1.9144	2.4302
279776311	6.9875	4.7412	6.1238
1092748	7.8260	6.3290	6.2141
279847635	8.1836	5.6563	7.6023
1093649	2.5766	0.9336	1.1115
1099471	2.3181	0.8494	0.6790
279708007	3.4351	1.5550	2.2076
1104139	3.5844	1.8159	2.2455
279800986	2.4808	0.4630	1.3941
1097159	1.9627	0.2142	0.6071
279675026	2.6070	0.7737	1.3377
1092870	5.8535	3.6627	4.9419
1087195	6.4005	4.5649	5.1349
1088977	2.9591	0.7564	2.0606
1097718	2.2512	0.5649	0.8373
1090369	1.9813	0.4367	0.4257
1104747	3.5675	1.7795	2.2593
1095946	4.3046	2.9741	2.5394
1088375	3.5934	2.0729	2.0182
1087467	4.0784	2.3870	2.6750
280081153	4.0229	2.4832	2.4683
1104296	3.3305	1.1575	2.4105
1098783	5.9784	3.6461	5.2181
1102135	4.4491	2.5217	3.2843
1089440	6.1492	4.3427	4.8651
1095501	5.8832	3.9162	4.7620
1089627	4.6649	3.2714	2.9713
1094958	4.3456	2.1258	3.4798
280065023	3.2852	1.3128	2.1742
1099941	4.2957	2.5996	2.9112
1103341	3.9551	2.4407	2.3891
1102602	4.3716	2.8574	2.8084
1090126	4.5539	2.0737	3.9569
1090971	2.8969	1.1174	1.5995
279665764	2.2195	0.9099	0.4523
1093364	3.2330	1.9265	1.4628
1101567	1.6337	0.0947	0.0978
280078666	3.2448	1.3985	2.0175
279912489	2.2680	0.3920	1.0706
1088357	3.2033	1.6991	1.6346
279705970	3.3152	1.7075	1.8506
1104564	3.6842	2.2246	2.0716
1094520	3.6801	1.8138	2.4742
1105239	2.3850	0.7236	0.9743
1106565	4.1646	2.7155	2.5423
1101167	1.9685	0.5708	0.2958
280089451	3.7025	1.6948	2.6399
1090702	2.1177	0.3232	0.8425
280023673	2.3013	0.8728	0.6605
1100956	2.0126	0.5218	0.4342
1102736	5.9682	3.9164	4.9513
1096510	3.4150	1.6043	2.1595
1092579	1.8591	0.4214	0.2307
1106420	1.8898	0.1841	0.5299
279766006	2.1568	0.3274	0.9209
1096496	4.2438	1.8769	3.5456
279702848	1.5322	0.0000	0.0000
1089010	4.8974	3.1730	3.5575
1090491	6.3493	4.5157	5.1190
1100174	5.1924	3.3225	3.9985
279836539	2.4234	0.6473	1.1363
1091093	2.6680	0.8915	1.3817
280094100	3.6587	1.9208	2.3339
1090305	3.1056	1.5830	1.5671
1088124	2.3892	0.5541	1.1631
279717523	1.6380	0.0000	0.2156
1087838	2.8006	1.2170	1.3247
1101622	3.2386	1.2580	2.1600
1089334	5.0752	3.4154	3.6784
1089089	2.4010	0.5354	1.2100
279982254	5.5724	3.0715	5.0168
1089067	7.9846	6.3169	6.5961
1093915	3.7015	1.7198	2.6293
1103337	2.6066	1.0458	1.1135
1088210	2.5369	0.8629	1.1579
1089516	5.6770	4.0257	4.2774
279726628	1.6995	0.1160	0.2330
279951564	2.3664	0.4846	1.1984
1106011	2.6725	1.3383	0.9568
1106286	1.9197	0.4074	0.3821
1108360	7.0328	5.2719	5.7447
1096018	4.1700	2.2107	3.0805
279826323	6.0109	3.7647	5.2098
1094542	3.8172	2.8691	1.7183
1106597	1.7391	0.1208	0.3104
1094181	2.0778	0.6150	0.4944
1097479	2.1345	0.6110	0.6123
1099425	3.1101	1.5033	1.6731
1107837	2.3610	0.8395	0.8389
1090568	5.9525	4.1874	4.6751
280000969	2.8239	1.5284	1.0782
279874845	1.9253	0.4379	0.3728
1092276	2.9866	0.9294	2.0055
279898994	2.2340	0.5500	0.8807
1094664	3.4744	1.5251	2.3867
1091721	3.3517	1.3583	2.3083
1091035	2.8599	0.8741	1.8104
1099554	2.6788	0.7924	1.5331
1105616	3.1733	1.4714	1.8430
1102456	2.4540	0.9606	0.9160
1089957	2.3536	0.6362	1.0410
1101889	2.5544	0.8265	1.2534
1105675	7.2061	5.6041	5.7817
1097059	2.3566	0.8288	0.8596
279708826	1.6514	0.0110	0.2673
1088803	5.0077	2.9261	4.0657
1101629	5.3344	4.1806	3.4657
280117529	2.3675	0.5784	1.1365
1104431	2.0370	0.4451	0.6116
1089804	4.6670	2.9767	3.3408
1099513	3.7197	1.9359	2.4883
1098001	1.8974	0.2773	0.5035
1092924	2.0003	0.4069	0.5804
1100829	3.1080	1.6184	1.5849
1099426	3.3648	1.4158	2.3012
279981616	2.6765	0.3232	2.0195
1088780	1.8367	0.3465	0.3189
280045399	1.5696	0.1315	0.0000
1090985	3.1728	1.2814	2.0579
1095072	3.4773	1.5398	2.4099
1092823	4.8153	2.7586	3.8693
1096417	2.6274	0.7361	1.5163
1089897	4.3508	2.8247	2.8748
1103369	2.0680	0.4064	0.7301
1099220	6.2748	4.1120	5.4390
1089094	2.4016	0.5861	1.2208
1097715	2.5307	1.1857	0.8799
1089056	3.0435	1.0152	2.0763
279880241	5.1425	3.4521	3.8389
279814231	1.7948	0.4049	0.1911
1103917	1.4967	0.0000	0.0000
280096573	1.9605	0.3696	0.5593
1103405	4.2877	2.3665	3.2173
279731191	7.1900	4.8079	6.5805
1095813	3.6894	2.1005	2.2879
1093386	4.8331	2.7910	3.8854
279894996	2.7457	1.1050	1.3977
280030631	1.4934	0.0000	0.0000
279720569	4.8386	3.3179	3.3746
1101442	3.1259	1.5807	1.6869
1099621	4.9747	3.2337	3.7329
1093055	2.0955	0.6118	0.5976
1101293	1.8195	0.2316	0.4275
1105223	7.1695	5.2311	6.1280
1102038	6.0135	4.4225	4.6265
1096451	3.4485	1.6010	2.3185
1090227	4.6820	3.2610	3.1259
279982640	4.4941	2.7627	3.2494
279901920	8.6710	6.8772	7.4892
1089978	6.9395	5.0129	5.8906
279724691	5.5402	3.0992	5.0063
1090741	3.9089	2.1637	2.6795
1103960	4.4818	2.6768	3.3137
279873369	2.3913	0.7153	1.0945
1094601	3.2429	1.6198	1.8932
1100312	4.4070	2.4395	3.4019
1105978	3.3399	1.7429	1.9645
1093125	3.1385	1.3236	1.9810
1089967	2.2433	0.8612	0.6552
1105891	3.7055	1.9207	2.5203
1089904	4.0953	2.5590	2.6622
280081361	2.0407	0.0000	1.1134
1090158	6.1865	4.4523	4.9531
1096807	6.3082	4.0553	5.5941
1086910	4.2078	2.6547	2.7944
1094394	4.0656	2.0193	3.1457
1109155	2.9520	1.3549	1.5837
1102439	4.8594	2.5562	4.1978
1095461	2.2141	0.5554	0.9101
1105293	3.2178	1.4660	2.0083
1104399	2.3153	0.9171	0.7521
1087857	2.7503	1.0008	1.5388
279707951	1.7423	0.5241	0.0000
1098457	3.4562	2.1480	1.8046
1089517	3.0342	1.5180	1.5907
1104183	2.5580	0.9314	1.2254
279908618	4.1131	1.6808	3.5863
1093391	3.4028	1.6601	2.1869
1092523	7.3567	5.4588	6.2974
1098357	3.0291	1.0126	2.0888
1098972	1.7154	0.1823	0.2936
1096533	3.6779	1.7006	2.7011
1091347	3.3124	1.5928	2.0785
280068118	2.2511	0.4280	1.1209
1089286	4.9623	3.3445	3.6275
1096808	5.6237	3.5200	4.7748
1092062	3.5997	1.8344	2.4128
1095509	4.9937	3.3676	3.6678
1097126	4.3004	2.9383	2.7105
279745105	2.4074	1.0722	0.7920
1094906	2.7057	0.7872	1.6740
279450137	3.0145	1.2924	1.7874
279770712	4.2951	2.8441	2.7969
280088659	3.1249	1.4727	1.8288
1093154	4.9786	2.8726	4.1404
279665190	3.0921	1.5629	1.6772
1089713	5.0872	3.5331	3.6986
1088942	2.4715	1.0214	0.9800
280133904	2.5086	0.7154	1.3606
1086984	2.3243	0.9911	0.7165
279748520	4.1471	2.1822	3.1717
1103567	3.2210	1.4745	2.0273
1087052	6.0568	4.6943	4.4819
1098800	3.5775	1.7814	2.4374
279744915	5.4982	4.0313	4.0295
1089150	1.8577	0.4232	0.3568
1107019	1.9988	0.3451	0.7191
1089664	4.9825	3.1691	3.8632
1088928	3.9021	1.5527	3.3197
1104991	1.5394	0.0791	0.0702
1086981	5.2427	2.9674	4.5884
280113985	1.7441	0.4520	0.1067
1097771	4.1522	2.1679	3.2096
1093138	6.8103	4.5003	6.1935
279818535	1.7427	0.1355	0.4236
1096747	2.5871	0.9771	1.2709
280064836	2.9971	1.0161	2.0562
1097716	4.2995	3.0865	2.5909
1097084	3.1312	1.5632	1.7789
1089882	5.5662	3.8263	4.3863
1099108	1.8181	0.4424	0.2752
1089654	3.9356	2.6010	2.3518
1101107	4.7269	3.1295	3.4063
1103186	3.2527	1.7083	1.8811
279947817	7.2791	5.1497	6.4928
1101566	4.2477	2.7840	2.7986
1100555	2.1249	0.4674	0.8704
1102816	4.5927	2.6871	3.5864
279722105	9.1869	7.3077	8.1556
1095244	1.8246	0.2611	0.4778
279921694	6.7780	4.9103	5.7353
1094319	5.0654	3.2514	3.9709
1101018	8.1951	6.0974	7.3847
279792178	1.4533	0.0000	0.0000
1100556	2.8001	1.3591	1.3351
1087133	4.5101	2.5930	3.5236
279765239	1.7038	0.1639	0.3402
1099208	5.8829	4.4116	4.4515
280114284	2.7926	1.3808	1.3023
1092198	2.5235	1.0211	1.1239
1102731	4.1412	2.1559	3.2270
1102377	2.0045	0.2362	0.8758
1104907	2.6564	1.0305	1.3874
279705725	2.2513	1.1610	0.4483
1099670	3.2191	1.5725	1.9728
279876407	2.3013	0.6952	1.0151
280015504	1.6695	0.0074	0.4403
1103406	4.4397	2.4866	3.5016
279955279	1.9391	0.3977	0.5894
1093425	3.4231	1.4418	2.5143
1091791	4.7435	2.8278	3.7690
1096635	2.3915	0.9124	0.9812
1097743	2.3249	0.6141	1.1484
1097524	3.6142	2.1408	2.2026
1089881	2.5600	0.8501	1.3847
279659926	1.4421	0.0000	0.0000
1104356	4.4795	2.8252	3.2500
1088061	4.8849	2.8310	4.0587
279704395	1.5702	0.2604	0.0000
1102761	4.5885	3.0342	3.2628
1095503	2.2238	0.7885	0.7801
279585954	2.7668	1.0910	1.5639
1101206	2.5659	0.8829	1.3704
1088117	2.2045	0.6478	0.8831
1088971	3.8344	2.0041	2.7866
1099083	3.2437	1.2511	2.3590
1088078	6.6419	5.0113	5.3958
1086869	2.4830	0.9140	1.1777
1098413	2.3603	0.9454	0.9012
280019705	5.7739	3.7577	4.9163
279783503	1.8283	0.2654	0.5176
1095725	3.7127	2.3557	2.1969
279787081	2.4175	1.4730	0.4894
1100015	4.0717	2.5292	2.7420
279769347	5.4821	3.4197	4.6724
1101607	1.9714	0.3774	0.6932
1105838	2.8739	1.3522	1.5249
280017787	1.7461	0.0000	0.6220
1093432	3.5667	1.7950	2.4682
1095456	2.6138	1.2852	1.0725
280020616	2.1290	0.3338	1.0545
1092706	2.9083	0.9647	1.9829
1104833	3.8972	1.9602	2.9670
1102296	1.7907	0.3287	0.3880
1088507	2.9623	1.5776	1.4835
279870527	2.0015	0.3893	0.7503
1097381	5.0214	3.2150	3.9693
279662306	1.4289	0.0000	0.0000
1097095	2.5753	1.3808	0.9122
279910030	4.3188	3.0344	2.7488
1100641	1.8218	0.4496	0.3399
1087146	3.8866	2.2155	2.7040
279738114	6.2903	3.7846	5.9427
279884024	7.2532	5.0717	6.5818
279949494	2.5546	0.9111	1.3487
1105612	1.6601	0.3140	0.1590
1088306	7.2406	5.0534	6.5810
279717439	1.8460	0.0000	0.8480
1090330	3.8656	2.1078	2.7797
1092926	3.4872	2.3393	1.7934
1095569	3.7459	1.8943	2.7561
1086949	4.7068	3.0056	3.5675
279921843	1.6180	0.0000	0.3955
1096897	2.3897	0.6621	1.2794
1091073	4.2861	2.6662	3.0682
1092182	3.7900	2.0936	2.6486
1103390	2.3216	0.7428	1.0626
1101339	5.6826	4.0406	4.4885
1090848	4.0771	2.0793	3.2390
1089934	8.8226	6.8514	7.9593
1094045	2.8628	1.5872	1.3060
1099151	1.6651	0.4150	0.0829
1095101	5.7240	4.5080	4.1077
1090290	2.4891	0.7177	1.4288
1093924	4.4644	2.5441	3.5537
1088127	5.4184	3.6802	4.3256
1097714	1.6146	0.1889	0.2097
1091174	6.2006	4.2595	5.3130
280123344	3.3289	1.8542	1.9775
1095948	3.7438	1.8624	2.7999
1099484	2.3190	0.7519	1.0613
280125165	3.0703	1.2652	2.0509
279669404	3.6235	1.6506	2.7726
1095125	3.4525	1.9138	2.1674
1091006	1.9130	0.4896	0.5128
1104614	5.0109	3.5653	3.6334
1087648	1.6608	0.2739	0.2259
279957646	4.0391	2.7490	2.5081
280034828	4.8894	3.5311	3.4274
1100922	2.6450	0.8489	1.6214
1102292	7.0664	4.8831	6.4301
1092287	1.5480	0.0635	0.2130
279876089	1.6744	0.1400	0.3895
280024227	1.9432	0.9463	0.1221
1101909	7.3256	5.0575	6.7770
1099535	2.5574	0.7039	1.5945
279898388	2.0166	0.3326	0.8851
1088590	4.8794	3.7443	3.1991
1105460	1.9282	0.6091	0.4318
1089447	2.1455	0.7116	0.7642
1094154	2.6364	1.4814	0.9764
280122609	1.9861	0.8031	0.3549
1098366	2.8103	1.0946	1.7131
1093297	2.4874	0.9249	1.2384
1088488	9.2706	7.3016	8.4302
1095286	3.5462	1.7703	2.5134
279902910	1.7440	0.3689	0.3107
280072641	2.5096	0.9953	1.2158
279811756	3.3266	0.8028	3.0433
1093620	4.4692	2.9989	3.1334
279957575	7.1511	5.1452	6.3525
279630216	1.7785	0.3895	0.3632
280050817	1.4017	0.0000	0.0000
1097708	1.9288	0.4695	0.5848
1093185	5.0599	3.7481	3.5694
279943096	8.5904	6.9953	7.3833
1099991	4.6690	2.9327	3.6033
1093152	2.1694	0.4711	1.0663
1092655	2.0201	0.6191	0.6199
1093458	2.5608	1.0201	1.3006
1093119	6.2014	4.3165	5.2856
1097264	3.2989	1.6784	2.1193
1106889	3.6124	1.9429	2.4819
1103392	2.4404	0.9976	1.0837
1087679	4.2553	3.1799	2.5315
280080203	3.5216	1.6485	2.5958
1095186	2.9593	1.1574	1.9637
1093745	5.3054	4.1349	3.6812
1089909	3.1261	1.2982	2.1601
1101509	3.3746	1.9124	2.0443
1089520	1.4643	0.0907	0.0458
1093651	2.5644	1.1529	1.1864
1091177	2.2566	0.8036	0.9212
279912261	10.2397	8.2230	9.4685
280040938	4.7695	3.1517	3.6000
1094729	4.7261	3.2932	3.3719
279704612	1.6281	0.0000	0.4696
279703674	1.3929	0.0000	0.0000
280092093	5.5765	3.9201	4.4486
279938356	2.9412	0.5817	2.5166
279794366	1.5222	0.1541	0.1075
1094383	2.8699	1.3355	1.6221
279850595	1.7246	0.2497	0.4174
1088907	3.4240	2.3158	1.7511
1106347	2.8581	1.2747	1.6648
1095067	5.3648	4.1641	3.7887
1093660	4.3629	2.5345	3.4156
1088454	4.8281	2.9391	3.9422
1090190	3.5268	1.7880	2.4912
1105820	3.2623	1.7924	1.9588
1099454	4.4095	2.4152	3.6332
1087473	5.5678	3.6261	4.7397
1102864	2.7987	1.1806	1.6473
1106128	4.0786	2.8139	2.5742
1093898	4.0515	2.4601	2.8764
279875657	3.4064	1.6718	2.3756
1087036	2.6326	1.1751	1.3275
1102644	5.2436	3.3071	4.4176
1104864	4.7485	3.3573	3.3775
1100329	4.6874	2.8703	3.7437
1087264	3.9746	2.5348	2.6543
1093871	3.0103	1.2408	2.0214
279495500	1.8607	0.4183	0.5446
1093807	3.1590	1.1588	2.4025
1090100	1.8459	0.3534	0.5827
1097134	1.8195	0.2175	0.6659
1092455	4.8396	2.9795	3.9444
1094912	1.8030	0.2563	0.5953
1090266	7.2458	5.7046	6.0331
1093190	1.6714	0.3065	0.2823
280007695	2.3217	0.5106	1.3792
1102815	2.7166	0.6684	2.0118
279841994	1.3762	0.0000	0.0000
1102316	3.4048	1.6904	2.3680
280040745	1.4694	0.0685	0.1191
1105064	3.5875	2.1988	2.2255
1095985	4.1202	2.4514	3.0390
279792763	2.3942	1.2018	0.8369
1102635	5.7794	4.3356	4.4738
1089275	4.3330	2.2740	3.6430
1089297	2.4337	1.0330	1.0856
1097578	1.8164	0.6421	0.2445
1094742	3.0694	1.3973	1.9961
1092225	3.3275	1.3913	2.5201
279662593	1.4725	0.2021	0.0000
279725065	5.1281	3.9350	3.5787
1093611	2.9983	1.4554	1.8001
279968317	1.5099	0.1325	0.1463
280078433	3.5534	1.8635	2.5029
279583345	2.3751	0.8966	1.1163
1090466	6.3221	4.3872	5.5199
279813412	1.6229	0.1452	0.3638
1103282	4.7825	3.3078	3.5204
1093045	6.7192	4.7424	5.9606
1103286	3.5962	2.3279	2.1293
1089628	3.4291	2.3637	1.7612
1104504	2.0474	0.6926	0.6691
1093400	3.8681	2.7409	2.2630
1101884	1.9727	0.4833	0.7306
1092350	4.4749	2.7114	3.5073
1098414	1.7950	0.3837	0.4768
279784647	1.9773	0.3122	0.9132
1099232	5.0236	3.3005	4.0176
1104097	2.0981	0.4853	0.9837
279787474	2.2967	1.0579	0.8084
1091622	7.7962	5.7021	7.1637
1098370	2.7625	1.5929	1.2058
1105968	5.2350	3.5555	4.1893
1095091	3.5772	1.6499	2.7802
279706957	1.8845	0.7758	0.2690
279800605	1.9264	0.9946	0.1344
279892626	5.2094	3.1430	4.5523
1100210	6.4909	4.4510	5.8073
279932855	1.4394	0.1565	0.0000
280137182	1.4824	0.2431	0.0000
280009685	2.3999	0.9355	1.1438
1090457	3.4771	1.7886	2.4456
279939896	1.3599	0.0000	0.0000
1101308	3.1921	1.2197	2.4453
1104956	2.7686	1.3035	1.5157
1088154	4.5936	3.0698	3.3993
280042297	1.5417	0.2786	0.0896
1094888	3.5772	2.1202	2.3194
1099280	4.5539	2.5828	3.8104
1099452	3.0813	1.7917	1.6568
279879368	8.2083	6.2374	7.4658
1095074	1.6362	0.2533	0.3064
280112732	2.2148	0.7901	0.9276
1098851	2.6432	0.9903	1.5841
1091932	3.0091	1.3236	1.9871
1098506	3.7156	2.3301	2.3984
1088782	5.0095	2.9469	4.3697
1089386	2.2082	0.5684	1.1460
1091004	3.4565	1.8833	2.3277
1094779	3.4287	2.0081	2.1497
1105677	2.5518	1.1456	1.2588
1095226	5.2077	3.6798	4.0374
1099233	1.8022	0.2664	0.6401
280134626	4.5233	3.0289	3.3231
1095360	4.6813	2.9250	3.7463
1089582	6.8928	4.6398	6.4545
279894891	4.4239	2.7677	3.3887
1101928	4.0254	2.3339	3.0263
280091116	1.9333	0.6181	0.5589
279720762	6.4780	4.2962	5.9706
1108892	4.5953	2.9913	3.5107
1105505	2.8212	1.5526	1.4026
1088731	3.6148	2.0679	2.4745
1102409	2.5042	1.0893	1.2320
279470193	5.3530	3.6407	4.3783
1093421	5.0024	2.9747	4.3445
280070074	2.6705	0.8972	1.7587
1103437	2.3830	1.3115	0.7702
1098956	3.8134	2.1505	2.7925
1088950	4.9796	3.2263	4.0499
1101520	2.0538	0.4012	1.0237
1097120	4.6982	3.2980	3.4157
1090785	4.4340	2.5231	3.6625
1094023	2.9514	1.5440	1.6773
1101940	2.7216	1.2322	1.5300
279727004	1.6236	0.1933	0.3739
1102094	3.0055	1.3018	2.0293
279974386	1.3388	0.0000	0.0000
1094146	2.3904	1.0166	1.0872
280126923	1.4855	0.1444	0.1497
1101604	6.7096	4.7881	5.9551
1092331	4.6237	3.0816	3.4902
1087149	3.1556	1.6967	1.9395
280106988	3.2987	1.4639	2.4585
1090709	2.3318	1.1314	0.8576
1103505	8.8886	7.7373	7.3656
1102871	2.8289	1.5329	1.4515
1087353	1.6919	0.2432	0.4673
1093156	2.2093	0.7834	0.9625
1095319	3.7904	2.0350	2.8735
1108429	2.8963	1.5851	1.5350
1105228	2.5342	1.2676	1.1290
1097407	4.9137	3.3740	3.7833
1094248	5.7034	4.1231	4.6139
279821491	1.7507	0.2060	0.6259
279785774	4.5249	2.8015	3.5796
279917845	6.3077	4.4890	5.4592
1092091	2.7720	1.4713	1.4079
1109152	2.2018	1.1311	0.6084
1099312	3.9949	2.2732	3.0526
279941453	1.7277	0.1952	0.5970
1088774	4.0138	2.2058	3.1608
1091598	2.4248	1.0066	1.1822
1098504	1.7815	0.4322	0.4711
1096832	5.3068	3.4320	4.5231
1095028	2.3806	0.6436	1.4593
1097050	3.2162	1.7891	1.9859
279721853	2.8730	1.4223	1.6673
1099722	1.3929	0.0691	0.0612
279974876	2.1554	0.8060	0.8496
1090430	2.7293	1.3302	1.4734
1091209	3.3719	1.7000	2.3888
1088040	3.9070	2.6028	2.5563
1101864	3.8007	2.0027	2.9444
1090518	6.1222	4.1055	5.4855
1106071	2.0513	0.8026	0.6466
279926151	2.6404	0.7935	1.8348
279867237	1.5962	0.1667	0.3739
1108938	3.1413	1.7076	1.9241
1093507	7.6690	5.9076	6.7814
279802716	1.7815	0.0000	0.9144
1099240	2.0656	0.7505	0.7326
1098827	3.7150	2.6202	2.1627
1090811	10.2119	8.8246	8.9524
1104686	2.7608	1.0963	1.7792
1092194	4.5802	2.8812	3.6333
1087902	3.5862	2.1462	2.3808
1092120	2.2077	0.5655	1.2050
1100482	4.1636	1.6051	4.0782
1088714	2.2977	0.8718	1.0810
1091470	3.7974	2.1202	2.8323
1109094	3.3950	1.8397	2.3087
280092069	4.1652	3.4086	2.2803
1108854	1.7724	0.4825	0.4226
1094778	2.7151	1.5321	1.2591
1091296	2.4652	0.9767	1.3149
1105052	3.5113	2.1567	2.2276
1101921	3.5237	1.8184	2.5915
280100615	1.6797	0.1226	0.6009
1101722	2.0071	0.5287	0.8498
1088866	1.8476	0.4338	0.6265
279746032	2.9278	1.6378	1.5837
1109063	4.4836	2.4661	3.8684
279832985	1.5900	0.0995	0.4496
1099124	4.2626	2.5706	3.3243
1096736	4.8608	2.9215	4.1711
1089600	1.9203	0.7448	0.4669
1087559	3.7723	2.5362	2.3802
1097658	3.8367	2.0642	2.9812
1105518	4.8885	3.6441	3.5054
1095515	2.7400	1.5037	1.3492
279962728	3.1838	1.4906	2.2499
1088969	4.0927	2.9009	2.6574
1094894	3.4138	1.8415	2.3598
1087223	2.2433	0.6759	1.1863
1104709	6.0176	3.8094	5.6019
1105063	2.4761	1.1372	1.1916
279884930	1.6016	0.2575	0.3226
1092346	2.0400	0.4567	1.0022
279666422	2.2825	1.0856	0.8598
279932813	1.3094	0.0000	0.0000
280121084	4.1666	2.5859	3.1294
1106978	1.8356	0.5618	0.4916
1091117	5.4568	3.6218	4.6742
1099887	4.5082	2.6638	3.7354
1107456	2.9039	1.7522	1.4386
1109108	3.8382	1.9131	3.1472
1104317	1.7625	0.4665	0.4443
1097461	3.9802	2.6930	2.6537
279670183	4.9534	3.1172	4.1760
1101451	2.5670	1.2218	1.2989
1089109	4.3242	3.0549	2.9807
1107834	2.4966	1.0544	1.3268
1109096	2.5985	1.1658	1.4208
1097459	3.2477	1.5666	2.3192
1100981	2.3201	1.1299	0.9011
1100027	3.6141	2.2644	2.3549
280070719	1.8230	0.5054	0.5319
1101915	2.7710	1.2030	1.7314
1091189	3.2914	1.9548	2.0208
279778000	2.2557	0.4360	1.4690
1087778	3.9231	1.9757	3.2646
280039216	2.2157	0.9913	0.8343
1089668	2.1461	0.6463	1.0403
279870843	3.7155	2.6857	2.1404
1098665	4.1318	2.3546	3.3043
1090005	3.0203	1.6862	1.7510
1103614	3.8327	3.1158	1.9466
1095206	2.9955	1.1289	2.2591
1094052	8.8355	6.7806	8.2876
1101216	2.2764	1.0484	0.9031
1088888	3.7214	2.2308	2.6107
1104664	2.5854	0.8909	1.6802
1098670	1.6299	0.3605	0.3004
1099749	3.0999	1.6620	1.9393
1091783	5.4078	3.4974	4.7205
1095012	4.3157	2.7041	3.3306
1095369	3.7936	2.1021	2.8886
279816315	2.1892	0.6296	1.1545
1089383	3.0486	1.6168	1.8863
1087331	2.5439	1.0921	1.4022
1098391	3.1624	1.8242	1.9077
1107238	4.6075	2.9967	3.6265
1105175	2.0320	0.9740	0.4986
279770437	1.4602	0.3292	0.0000
1092632	4.5986	3.0330	3.5731
1089746	3.3578	1.3385	2.7865
279717040	2.4448	1.1937	1.1070
1093065	3.7450	1.8221	3.0790
1099639	5.8612	4.0921	5.0418
1090860	3.1162	1.4319	2.2121
1095289	2.6011	1.2243	1.3896
279801559	1.7368	0.5206	0.3655
279666646	1.5059	0.3664	0.0579
279668438	1.4821	0.2884	0.0892
1090861	1.8317	0.4182	0.6595
279944432	1.7302	0.4159	0.4591
279760091	1.5889	0.0450	0.5479
1095292	6.2430	4.6219	5.2808
1100156	3.0671	1.5339	2.0171
1101027	4.0968	2.4012	3.2100
1105091	1.6910	0.2442	0.5555
1092764	6.3826	4.2633	5.9203
1096971	4.2505	2.7533	3.1661
1104643	5.0178	3.2369	4.2170
280028389	2.6685	0.7141	2.0432
280019438	1.2897	0.0000	0.0000
1093810	5.6896	3.7530	5.0474
1097359	2.7778	1.5409	1.4385
1089943	3.9670	2.3309	3.0272
280093551	3.6967	2.2905	2.5280
279863644	3.0404	0.8151	2.6910
279747347	10.6040	8.5483	10.0856
1090476	4.7750	3.6874	3.2892
1086903	2.2868	0.3857	1.6152
1097731	3.0622	1.3060	2.2457
1094460	7.1539	5.3267	6.4090
1097468	3.6752	2.2863	2.4922
1095275	3.3006	1.7761	2.2533
280027600	7.4594	5.3429	7.0046
1102754	2.1218	0.6690	1.0033
1087637	4.9909	3.5080	3.9028
279708700	2.4473	0.8272	1.4966
1088764	2.7537	1.0505	1.8868
1105841	2.3930	1.0576	1.1584
1087072	3.2029	1.7914	2.0450
280107131	3.5836	3.0016	1.5977
1100718	1.9579	0.4144	0.9347
280089575	5.4617	3.9686	4.3883
279962412	1.6295	0.2606	0.4332
279794347	1.8800	0.5669	0.6279
1089399	3.7994	2.3366	2.6977
1101512	2.2231	1.0646	0.8174
280008357	2.5293	1.2825	1.2122
1088236	2.3628	1.2216	0.9401
1088098	3.7962	2.4141	2.6148
280008849	2.7992	1.3345	1.7010
1094050	2.5381	1.1995	1.3139
1103486	5.3181	3.7979	4.2754
1095819	2.2647	0.7505	1.2168
1102221	3.4149	2.1031	2.1653
279747854	9.2763	7.3863	8.6073
1102047	4.1088	2.6565	3.0039
1089352	3.0630	1.1563	2.4127
1093876	6.1569	4.3711	5.3864
280028413	4.1923	2.5287	3.3001
280099463	1.4039	0.2536	0.0000
1105082	1.8891	0.6474	0.5770
280077641	2.3093	1.5639	0.5026
1105162	4.0672	2.7735	2.8087
1100356	2.5784	1.0942	1.5108
1099794	3.1660	1.6614	2.1211
1088982	2.9224	1.3286	1.9678
279807416	3.6439	1.8503	2.8901
1093522	2.1452	0.4714	1.2719
1090858	5.1455	3.3034	4.4410
280081801	1.9006	0.5070	0.7500
279817507	1.6515	0.4541	0.3058
279674979	2.2509	0.8311	1.1278
280104348	3.9814	2.6637	2.7566
1108087	10.4558	8.6569	9.7123
279677975	3.6595	1.8781	2.8987
280100922	1.7937	0.4011	0.6448
280085678	5.5791	4.0592	4.5593
1097851	2.6394	1.2247	1.5148
1100185	4.4851	2.8317	3.5993
1088594	10.7954	9.0553	9.9988
279982420	1.7765	0.3711	0.6456
279746801	3.7870	2.2018	2.8359
1101042	2.9657	1.6895	1.7084
1101301	2.0416	0.5519	0.9982
279840803	3.9565	2.1066	3.2736
1092723	2.5425	1.3174	1.2347
279829143	1.4076	0.0000	0.2835
1104725	2.0959	1.0535	0.6077
1097053	2.6270	1.1469	1.5773
280079048	3.8474	2.7167	2.4488
1090262	2.6730	1.3991	1.4177
1101166	4.3510	2.3169	3.8563
279942182	1.2632	0.0000	0.0000
279907086	4.7049	3.4859	3.3993
280120678	4.0387	2.3002	3.2530
1091898	2.1754	0.6656	1.1614
1099335	4.9532	3.8119	3.5712
1095227	1.6387	0.4175	0.3368
1089950	2.8387	1.2270	1.9282
279891363	7.6149	5.5876	7.1203
279771431	3.9121	1.8417	3.4613
1099427	2.9714	1.4703	1.9518
1106777	1.4408	0.0756	0.2855
1089738	3.1876	1.7112	2.1438
1103564	5.8255	3.9445	5.1869
1099197	1.4766	0.4293	0.0045
1091800	4.4004	2.7853	3.4964
1092916	3.7855	2.2777	2.7748
279965905	1.4619	0.0720	0.3338
1092803	3.2319	1.5462	2.4002
1102569	1.8629	0.5198	0.6897
1087224	1.5722	0.2690	0.3594
1089320	1.9318	0.6224	0.7263
280091227	2.9086	1.6742	1.6284
1094684	2.0443	0.8039	0.7719
279962742	2.0310	0.8661	0.6842
1091295	3.9898	2.6223	2.8465
1092460	4.7891	3.3916	3.6769
1090031	4.6045	2.5956	4.1036
1094932	1.9319	0.4747	0.8823
280042078	3.2140	1.3874	2.5348
1092854	3.2823	2.0011	2.0587
280032944	2.0550	0.6304	0.9754
1097707	4.0264	2.4767	3.0720
1098378	2.6057	1.1898	1.5196
1093393	2.1529	0.5887	1.2157
1098398	2.9935	1.4274	2.0613
279750395	5.6170	3.9315	4.8060
1102165	3.5475	1.6612	2.9374
1101287	4.9745	3.5426	3.9105
280043082	1.3086	0.1215	0.0000
1108927	3.1899	1.8448	2.0400
280070562	1.3991	0.0000	0.3036
1096856	3.5554	1.9005	2.7163
1105277	1.3682	0.0000	0.2433
1098251	1.9609	0.5183	0.9108
1106789	1.3066	0.1213	0.0000
279662061	1.2458	0.0000	0.0000
1096084	3.1468	1.9236	1.8787
279705452	1.2455	0.0000	0.0000
279841739	2.5921	0.9497	1.7452
1088599	2.1546	1.2350	0.5850
1102484	3.2833	1.5054	2.5721
1096186	3.2865	1.6054	2.4790
280070226	4.6657	3.2086	3.6345
279976916	3.4558	2.3025	2.1218
1095798	9.4062	7.5701	8.7556
280108886	2.7432	1.8247	1.1753
1096945	1.8244	0.3788	0.7837
1093798	6.0693	5.1396	4.5133
1089863	5.5127	4.5202	4.0198
1108921	2.4643	1.0564	1.3867
1091716	1.4232	0.0697	0.2926
280026894	2.5772	1.4922	1.1787
1108909	2.8757	1.7389	1.5306
279707468	1.6860	0.4574	0.4326
280080421	1.6860	0.4574	0.4326
279717886	7.9068	5.9835	7.3493
1097043	2.1720	0.9760	0.8873
279948074	8.0433	6.4440	7.1646
1089708	2.8592	1.0507	2.1913
1100640	2.2558	0.8473	1.1884
1103227	1.5261	0.3738	0.2041
1087832	3.4626	1.9951	2.4570
279902998	4.1444	2.3581	3.4593
280107698	4.6820	3.1628	3.7299
279926700	1.2352	0.0000	0.0000
1097861	2.1353	0.6577	1.1428
1093437	3.1709	1.8852	1.9874
279399998	8.7010	7.0496	7.8835
1092344	6.0696	4.8321	4.8382
279739709	1.4032	0.3376	0.0000
1092115	5.7362	4.1454	4.8583
1094720	1.8116	0.4823	0.6723
280029990	1.8994	0.7782	0.5524
280108815	3.2745	1.6983	2.3827
1102079	2.0535	0.9972	0.6427
280136559	4.8865	3.2433	4.0638
1098025	2.5161	1.2301	1.3366
1105957	2.2948	1.2117	0.9133
1088229	4.4978	3.3233	3.2088
1092253	4.7319	2.8991	4.1037
280088769	3.1628	1.6778	2.1880
279957818	7.1612	5.2481	6.6153
279792407	2.3113	0.7659	1.3977
1090918	1.2680	0.0787	0.0000
1101157	2.9302	1.3036	2.1003
1087412	3.3392	2.0214	2.2008
1105920	3.1249	1.6453	2.1486
1091841	2.8920	1.3700	1.9592
1096611	2.5555	0.9372	1.7202
1097484	3.7211	2.3848	2.6043
1103722	5.0938	3.2117	4.5227
279929289	4.2176	2.3739	3.6086
1090527	5.7979	3.8706	5.2736
280070408	3.4271	2.3181	2.0848
1102706	1.6693	0.4801	0.4082
1108080	9.2489	7.5848	8.4629
1100818	2.3356	1.3267	0.8945
1099292	1.2688	0.0000	0.0876
280107576	1.6036	0.3821	0.3763
280080061	1.2243	0.0000	0.0000
1090044	5.3069	3.8853	4.2807
1095176	6.6981	4.8798	6.0691
280062352	3.4285	1.8052	2.6045
1094968	1.8073	0.3588	0.8090
279850964	1.7200	0.5196	0.4756
280043873	4.8010	2.3788	4.7788
1100469	5.7939	3.9092	5.2349
1093624	1.8847	0.8090	0.5170
1094855	2.5988	1.6171	1.1377
279915901	3.0814	1.7413	1.9802
1087992	3.5062	2.0956	2.4773
1109149	3.2053	1.8415	2.1299
1091777	3.7123	2.8725	2.1130
1091624	5.9388	3.9469	5.4942
1098199	3.5246	1.7172	2.8964
1093135	4.8754	3.5927	3.7231
1105939	5.3030	4.0486	4.1228
1088626	2.1150	0.6002	1.1957
279555193	4.1581	2.4967	3.3864
279784914	2.5623	0.8847	1.8070
1108101	1.6066	0.4871	0.2940
280028328	7.5952	6.1978	6.5606
1094427	4.1196	2.4118	3.3955
1108862	1.4592	0.2975	0.1895
1100586	3.8941	2.7130	2.6443
1089306	3.1457	1.5084	2.3522
1095820	3.0954	1.8230	1.9375
1099309	2.2445	0.9217	1.1378
1104730	2.1265	1.0673	0.7564
1095998	6.7537	5.1379	5.9404
279797156	2.2563	0.9542	1.1293
1088737	5.7153	4.3669	4.6356
1098727	1.6006	0.4847	0.2887
1090777	2.6113	1.3908	1.4040
279710772	1.2133	0.0000	0.0000
1097437	2.8731	1.2548	2.0653
1101459	4.1147	2.3260	3.4778
1101135	1.7493	0.3262	0.7468
279660276	1.2127	0.0000	0.0000
280089360	4.1238	2.4294	3.3930
1108758	5.3955	3.6508	4.7155
279731840	8.1507	6.5940	7.2833
279898421	2.7188	1.1930	1.8214
1091845	2.3795	1.0416	1.2953
279997312	4.8117	3.4229	3.7784
280117541	3.9490	2.8239	2.6526
1093359	3.1308	1.5842	2.2563
279985404	7.5487	6.2342	6.4427
279863679	2.4316	1.3836	1.0595
279944361	1.3744	0.3292	0.0000
279816349	2.1524	0.7009	1.1856
1087220	2.9893	1.8055	1.7553
279470330	4.4908	3.2234	3.3406
280075890	3.5226	2.4329	2.1951
1097663	1.8960	0.4250	0.9506
1088355	4.3931	2.7493	3.6206
1092487	5.4463	3.6581	4.8201
1098174	5.6993	4.3693	4.6151
1086901	1.6769	0.3810	0.5590
279661795	1.2069	0.0000	0.0000
1094446	2.8075	1.5307	1.6716
1086980	2.8377	1.4473	1.8168
1097400	2.1010	0.5579	1.2330
1092214	6.2394	4.4652	5.6024
279666618	1.6351	0.8594	0.0000
280065827	1.5068	0.4223	0.1810
279723028	4.6566	4.0319	2.8715
280077576	2.1933	1.2540	0.7229
279728898	5.8070	4.0593	5.1458
280129509	1.6933	0.5158	0.4631
1092440	2.8873	1.5561	1.8119
1089736	3.0814	1.4612	2.2951
279940791	2.8013	1.2410	1.9552
1104720	3.7088	1.9628	3.0488
279709064	1.4530	0.0450	0.4552
1104299	1.2028	0.0000	0.0000
1099047	3.7240	2.6255	2.4199
280015592	1.3870	0.1524	0.2194
1096674	1.9721	0.8231	0.7188
1087965	3.8731	2.4718	2.8737
1091009	2.7612	1.1451	1.9771
1090650	4.1604	3.1711	2.7497
280107393	4.4934	3.4705	3.1165
1099202	1.6059	0.3767	0.4357
1092601	4.1504	2.4676	3.4346
1095159	4.3038	2.9372	3.2734
279895612	5.3121	3.5719	4.6553
1095307	3.5245	1.8684	2.7847
1098407	2.6965	1.1165	1.8818
279981630	2.5321	1.3940	1.2756
279807872	2.9320	1.0548	2.4151
1108470	1.8493	0.1359	1.1688
279953709	3.6040	0.7995	4.0147
279520315	2.2109	0.8761	1.1520
279915697	1.3288	0.2646	0.0000
1089033	4.3568	3.1194	3.2016
279657609	1.2714	0.1502	0.0000
1102226	4.3106	3.1135	3.1161
280109960	3.6483	2.1160	2.7891
280089196	3.4991	1.5600	3.0468
1103571	1.2928	0.1632	0.0311
1109103	2.6540	1.3316	1.5851
1094979	4.2339	2.9217	3.1559
279964301	2.6294	1.4757	1.3930
1102253	4.9211	3.7191	3.7336
1095069	4.9500	3.7613	3.7503
1097463	2.8306	1.4378	1.8353
1104926	1.4111	0.1775	0.2568
1105853	3.7365	2.4189	2.6660
1099122	4.9866	3.5628	4.0236
279989230	2.8783	1.6131	1.7568
1087533	4.0061	2.4577	3.1688
1108128	1.3175	0.1581	0.0913
1100148	2.1858	0.6898	1.2968
1094655	2.3905	0.9467	1.4495
1109078	2.1748	0.7060	1.2606
1091141	2.3496	1.0237	1.2930
1090658	2.5215	1.4756	1.1850
