# Supplementary material for: Identification of the Molecular Events Involved in the Development of Prefrontal Cortex Through the Analysis of RNA-Seq Data From BrainSpan
Source: ASN Neuro. 2019 Jun 18;11:1759091419854627. doi: 10.1177/1759091419854627 (PMC6582306; doi:10.1177/1759091419854627)
Supplement: Supplemental Material6 - Supplemental material for Identification of the Molecular Events Involved in the Development of Prefrontal Cortex Through the Analysis of RNA-Seq Data From BrainSpan [file Supplemental_Material6.zip › HIP/6/HIP-BPs-6.xlsx]

## Sheet: Sheet1
Sublist	Category	Term	RT	Genes	Count	%	P-Value	Benjamini
	GOTERM_BP_DIRECT	extracellular matrix organization	RT		75	3.6	7.5e-26	3.8e-22
	GOTERM_BP_DIRECT	angiogenesis	RT		67	3.2	7.7e-17	2.8e-13
	GOTERM_BP_DIRECT	cell adhesion	RT		98	4.7	2.7e-13	4.5e-10
	GOTERM_BP_DIRECT	response to hypoxia	RT		50	2.4	4.4e-12	5.5e-09
	GOTERM_BP_DIRECT	positive regulation of angiogenesis	RT		39	1.9	8.3e-12	8.3e-09
	GOTERM_BP_DIRECT	leukocyte migration	RT		40	1.9	1.4e-11	1.2e-08
	GOTERM_BP_DIRECT	positive regulation of cell migration	RT		49	2.3	2.1e-10	1.5e-07
	GOTERM_BP_DIRECT	regulation of cell proliferation	RT		49	2.3	2.6e-10	1.6e-07
	GOTERM_BP_DIRECT	positive regulation of cell proliferation	RT		90	4.3	7.3e-10	4.1e-07
	GOTERM_BP_DIRECT	negative regulation of cell proliferation	RT		79	3.8	2e-09	9.9e-07
	GOTERM_BP_DIRECT	vasculogenesis	RT		23	1.1	5.3e-09	2.4e-06
	GOTERM_BP_DIRECT	inflammatory response	RT		75	3.6	7.6e-09	3.2e-06
	GOTERM_BP_DIRECT	positive regulation of transcription from RNA polymerase II promoter	RT		151	7.2	2.6e-08	9.9e-06
	GOTERM_BP_DIRECT	response to mechanical stimulus	RT		22	1.1	8.9e-08	3.2e-05
	GOTERM_BP_DIRECT	cell migration	RT		41	2	2e-07	6.9e-05
	GOTERM_BP_DIRECT	signal transduction	RT		168	8	2.8e-07	8.9e-05
	GOTERM_BP_DIRECT	negative regulation of transcription from RNA polymerase II promoter	RT		114	5.4	4e-07	0.00012
	GOTERM_BP_DIRECT	type I interferon signaling pathway	RT		22	1.1	4.3e-07	0.00012
	GOTERM_BP_DIRECT	platelet degranulation	RT		28	1.3	1.7e-06	0.00044
	GOTERM_BP_DIRECT	regulation of cell shape	RT		34	1.6	1.7e-06	0.00042
	GOTERM_BP_DIRECT	positive regulation of endothelial cell proliferation	RT		22	1.1	1.8e-06	0.00042
	GOTERM_BP_DIRECT	integrin-mediated signaling pathway	RT		27	1.3	2.5e-06	0.00057
	GOTERM_BP_DIRECT	lung development	RT		23	1.1	2.6e-06	0.00056
	GOTERM_BP_DIRECT	interferon-gamma-mediated signaling pathway	RT		22	1.1	2.9e-06	0.00061
	GOTERM_BP_DIRECT	cell-matrix adhesion	RT		25	1.2	4.5e-06	0.0009
	GOTERM_BP_DIRECT	immune response	RT		72	3.4	4.9e-06	0.00095
	GOTERM_BP_DIRECT	response to wounding	RT		20	1	6.3e-06	0.0012
	GOTERM_BP_DIRECT	response to lipopolysaccharide	RT		36	1.7	9.1e-06	0.0016
	GOTERM_BP_DIRECT	positive regulation of fibroblast proliferation	RT		18	0.9	1e-05	0.0018
	GOTERM_BP_DIRECT	collagen fibril organization	RT		15	0.7	1.1e-05	0.0019
	GOTERM_BP_DIRECT	in utero embryonic development	RT		39	1.9	1.3e-05	0.0021
	GOTERM_BP_DIRECT	regulation of angiogenesis	RT		13	0.6	2e-05	0.0031
	GOTERM_BP_DIRECT	response to cAMP	RT		16	0.8	2.1e-05	0.0032
	GOTERM_BP_DIRECT	platelet aggregation	RT		15	0.7	2.2e-05	0.0032
	GOTERM_BP_DIRECT	transforming growth factor beta receptor signaling pathway	RT		24	1.1	2.2e-05	0.0032
	GOTERM_BP_DIRECT	cilium movement	RT		12	0.6	2.5e-05	0.0035
	GOTERM_BP_DIRECT	embryo implantation	RT		15	0.7	3e-05	0.004
	GOTERM_BP_DIRECT	cellular response to vascular endothelial growth factor stimulus	RT		11	0.5	3e-05	0.0039
	GOTERM_BP_DIRECT	collagen catabolic process	RT		19	0.9	3.2e-05	0.0041
	GOTERM_BP_DIRECT	cell differentiation	RT		74	3.5	3.6e-05	0.0045
	GOTERM_BP_DIRECT	negative regulation of cell migration	RT		24	1.1	3.9e-05	0.0047
	GOTERM_BP_DIRECT	response to estrogen	RT		19	0.9	4e-05	0.0047
	GOTERM_BP_DIRECT	somatic stem cell population maintenance	RT		19	0.9	4e-05	0.0047
	GOTERM_BP_DIRECT	female pregnancy	RT		23	1.1	4e-05	0.0047
	GOTERM_BP_DIRECT	positive regulation of epithelial to mesenchymal transition	RT		13	0.6	4.1e-05	0.0047
	GOTERM_BP_DIRECT	substrate adhesion-dependent cell spreading	RT		14	0.7	4.2e-05	0.0046
	GOTERM_BP_DIRECT	cell motility	RT		11	0.5	4.6e-05	0.0051
	GOTERM_BP_DIRECT	antigen processing and presentation	RT		17	0.8	5.5e-05	0.0058
	GOTERM_BP_DIRECT	response to progesterone	RT		14	0.7	5.7e-05	0.0059
	GOTERM_BP_DIRECT	osteoblast differentiation	RT		25	1.2	6.1e-05	0.0062
	GOTERM_BP_DIRECT	blood circulation	RT		15	0.7	7e-05	0.007
	GOTERM_BP_DIRECT	SRP-dependent cotranslational protein targeting to membrane	RT		23	1.1	9.7e-05	0.0095
	GOTERM_BP_DIRECT	heart development	RT		36	1.7	0.0001	0.0098
	GOTERM_BP_DIRECT	response to retinoic acid	RT		14	0.7	0.0001	0.0096
	GOTERM_BP_DIRECT	regulation of apoptotic process	RT		40	1.9	0.00011	0.01
	GOTERM_BP_DIRECT	positive regulation of apoptotic process	RT		51	2.4	0.00016	0.015
	GOTERM_BP_DIRECT	positive regulation of gene expression	RT		46	2.2	0.00017	0.015
	GOTERM_BP_DIRECT	positive regulation of osteoblast differentiation	RT		17	0.8	0.00017	0.015
	GOTERM_BP_DIRECT	cell-cell adhesion	RT		47	2.2	0.00019	0.016
	GOTERM_BP_DIRECT	cellular response to transforming growth factor beta stimulus	RT		15	0.7	0.0002	0.016
	GOTERM_BP_DIRECT	patterning of blood vessels	RT		11	0.5	0.00021	0.018
	GOTERM_BP_DIRECT	positive regulation of I-kappaB kinase/NF-kappaB signaling	RT		32	1.5	0.00022	0.018
	GOTERM_BP_DIRECT	wound healing	RT		20	1	0.00023	0.019
	GOTERM_BP_DIRECT	positive regulation of transcription, DNA-templated	RT		77	3.7	0.00024	0.019
	GOTERM_BP_DIRECT	regulation of cell migration	RT		19	0.9	0.00024	0.019
	GOTERM_BP_DIRECT	positive regulation of protein phosphorylation	RT		27	1.3	0.00025	0.019
	GOTERM_BP_DIRECT	activation of MAPK activity	RT		24	1.1	0.00027	0.02
	GOTERM_BP_DIRECT	apoptotic process	RT		83	4	0.00027	0.02
	GOTERM_BP_DIRECT	plasma membrane lactate transport	RT		7	0.3	0.00028	0.02
	GOTERM_BP_DIRECT	immunoglobulin mediated immune response	RT		7	0.3	0.00028	0.02
	GOTERM_BP_DIRECT	induction of positive chemotaxis	RT		8	0.4	0.00029	0.021
	GOTERM_BP_DIRECT	oxygen transport	RT		8	0.4	0.00029	0.021
	GOTERM_BP_DIRECT	outer dynein arm assembly	RT		8	0.4	0.00029	0.021
	GOTERM_BP_DIRECT	cellular response to hormone stimulus	RT		14	0.7	0.00029	0.021
	GOTERM_BP_DIRECT	cellular response to growth factor stimulus	RT		14	0.7	0.00029	0.021
	GOTERM_BP_DIRECT	cilium morphogenesis	RT		28	1.3	0.00032	0.023
	GOTERM_BP_DIRECT	outflow tract morphogenesis	RT		14	0.7	0.00037	0.025
	GOTERM_BP_DIRECT	cellular response to hypoxia	RT		22	1.1	0.00038	0.026
	GOTERM_BP_DIRECT	digestive tract development	RT		12	0.6	0.00038	0.025
	GOTERM_BP_DIRECT	positive regulation of pri-miRNA transcription from RNA polymerase II promoter	RT		9	0.4	0.00038	0.025
	GOTERM_BP_DIRECT	response to cytokine	RT		15	0.7	0.00039	0.025
	GOTERM_BP_DIRECT	cellular response to fibroblast growth factor stimulus	RT		11	0.5	0.00041	0.026
	GOTERM_BP_DIRECT	neural tube closure	RT		19	0.9	0.00041	0.026
	GOTERM_BP_DIRECT	leukocyte cell-cell adhesion	RT		10	0.5	0.00041	0.026
	GOTERM_BP_DIRECT	cellular response to mechanical stimulus	RT		18	0.9	0.00044	0.027
	GOTERM_BP_DIRECT	Notch receptor processing	RT		8	0.4	0.00047	0.029
	GOTERM_BP_DIRECT	branching involved in mammary gland duct morphogenesis	RT		7	0.3	0.00051	0.031
	GOTERM_BP_DIRECT	vascular endothelial growth factor receptor signaling pathway	RT		18	0.9	0.00052	0.031
	GOTERM_BP_DIRECT	viral transcription	RT		24	1.1	0.00053	0.031
	GOTERM_BP_DIRECT	blood coagulation	RT		34	1.6	0.00054	0.031
	GOTERM_BP_DIRECT	intrinsic apoptotic signaling pathway in response to DNA damage by p53 class mediator	RT		11	0.5	0.00055	0.032
	GOTERM_BP_DIRECT	mammary gland development	RT		9	0.4	0.00056	0.032
	GOTERM_BP_DIRECT	glycosaminoglycan catabolic process	RT		10	0.5	0.00058	0.033
	GOTERM_BP_DIRECT	cellular response to lipopolysaccharide	RT		24	1.1	0.0006	0.034
	GOTERM_BP_DIRECT	movement of cell or subcellular component	RT		20	1	0.00062	0.034
	GOTERM_BP_DIRECT	cell proliferation	RT		57	2.7	0.00062	0.034
	GOTERM_BP_DIRECT	positive regulation of nitric oxide biosynthetic process	RT		13	0.6	0.0007	0.037
	GOTERM_BP_DIRECT	skeletal muscle cell differentiation	RT		14	0.7	0.00072	0.038
	GOTERM_BP_DIRECT	mRNA transcription from RNA polymerase II promoter	RT		8	0.4	0.00073	0.038
	GOTERM_BP_DIRECT	lipopolysaccharide-mediated signaling pathway	RT		11	0.5	0.00073	0.038
	GOTERM_BP_DIRECT	aging	RT		31	1.5	0.00074	0.038
	GOTERM_BP_DIRECT	response to drug	RT		49	2.3	0.00075	0.038
	GOTERM_BP_DIRECT	establishment of epithelial cell apical/basal polarity	RT		6	0.3	0.00084	0.042
	GOTERM_BP_DIRECT	negative regulation of stem cell differentiation	RT		6	0.3	0.00084	0.042
	GOTERM_BP_DIRECT	antigen processing and presentation of exogenous peptide antigen via MHC class I, TAP-independent	RT		6	0.3	0.00084	0.042
	GOTERM_BP_DIRECT	response to interferon-beta	RT		6	0.3	0.00084	0.042
	GOTERM_BP_DIRECT	response to peptide hormone	RT		13	0.6	0.00087	0.043
	GOTERM_BP_DIRECT	positive regulation of peptidyl-tyrosine phosphorylation	RT		19	0.9	0.00092	0.045
	GOTERM_BP_DIRECT	response to virus	RT		23	1.1	0.001	0.049
	GOTERM_BP_DIRECT	cellular response to tumor necrosis factor	RT		23	1.1	0.001	0.049
	GOTERM_BP_DIRECT	extracellular matrix disassembly	RT		18	0.9	0.001	0.048
	GOTERM_BP_DIRECT	cell-substrate junction assembly	RT		5	0.2	0.0012	0.057
	GOTERM_BP_DIRECT	skin development	RT		11	0.5	0.0012	0.058
	GOTERM_BP_DIRECT	erythrocyte differentiation	RT		12	0.6	0.0013	0.061
	GOTERM_BP_DIRECT	regulation of blood pressure	RT		16	0.8	0.0014	0.064
	GOTERM_BP_DIRECT	positive regulation of phosphatidylinositol 3-kinase signaling	RT		16	0.8	0.0014	0.064
	GOTERM_BP_DIRECT	cell chemotaxis	RT		16	0.8	0.0014	0.064
	GOTERM_BP_DIRECT	positive regulation of JNK cascade	RT		16	0.8	0.0014	0.064
	GOTERM_BP_DIRECT	positive regulation of phagocytosis	RT		10	0.5	0.0014	0.064
	GOTERM_BP_DIRECT	protein autophosphorylation	RT		31	1.5	0.0015	0.067
	GOTERM_BP_DIRECT	hemopoiesis	RT		15	0.7	0.0015	0.067
	GOTERM_BP_DIRECT	cellular response to organic cyclic compound	RT		15	0.7	0.0015	0.067
	GOTERM_BP_DIRECT	negative regulation of apoptotic process	RT		66	3.2	0.0015	0.067
	GOTERM_BP_DIRECT	monocarboxylic acid transport	RT		6	0.3	0.0015	0.068
	GOTERM_BP_DIRECT	blood vessel endothelial cell migration	RT		6	0.3	0.0015	0.068
	GOTERM_BP_DIRECT	positive regulation of cellular component movement	RT		6	0.3	0.0015	0.068
	GOTERM_BP_DIRECT	platelet formation	RT		8	0.4	0.0016	0.068
	GOTERM_BP_DIRECT	positive regulation of blood vessel endothelial cell migration	RT		8	0.4	0.0016	0.068
	GOTERM_BP_DIRECT	organ regeneration	RT		13	0.6	0.0016	0.07
	GOTERM_BP_DIRECT	Notch signaling pathway	RT		23	1.1	0.0018	0.078
	GOTERM_BP_DIRECT	phagocytosis	RT		13	0.6	0.002	0.083
	GOTERM_BP_DIRECT	peptidyl-tyrosine phosphorylation	RT		28	1.3	0.0021	0.087
	GOTERM_BP_DIRECT	heart looping	RT		15	0.7	0.0021	0.087
	GOTERM_BP_DIRECT	transcription from RNA polymerase II promoter	RT		72	3.4	0.0022	0.089
	GOTERM_BP_DIRECT	cilium assembly	RT		24	1.1	0.0022	0.09
	GOTERM_BP_DIRECT	regulation of cell adhesion	RT		12	0.6	0.0025	0.099
	GOTERM_BP_DIRECT	negative regulation of cell adhesion	RT		11	0.5	0.0025	0.098
	GOTERM_BP_DIRECT	positive regulation of histone deacetylation	RT		6	0.3	0.0026	0.1
	GOTERM_BP_DIRECT	positive regulation of osteoblast proliferation	RT		6	0.3	0.0026	0.1
	GOTERM_BP_DIRECT	embryonic camera-type eye development	RT		6	0.3	0.0026	0.1
	GOTERM_BP_DIRECT	negative regulation of epithelial cell differentiation	RT		6	0.3	0.0026	0.1
	GOTERM_BP_DIRECT	negative regulation of mast cell degranulation	RT		5	0.2	0.0026	0.1
	GOTERM_BP_DIRECT	embryonic digit morphogenesis	RT		14	0.7	0.0027	0.1
	GOTERM_BP_DIRECT	positive regulation of mesenchymal cell proliferation	RT		9	0.4	0.0028	0.1
	GOTERM_BP_DIRECT	nuclear-transcribed mRNA catabolic process, nonsense-mediated decay	RT		23	1.1	0.0029	0.11
	GOTERM_BP_DIRECT	Rho protein signal transduction	RT		13	0.6	0.0029	0.11
	GOTERM_BP_DIRECT	lipoprotein metabolic process	RT		11	0.5	0.0031	0.11
	GOTERM_BP_DIRECT	astrocyte development	RT		7	0.3	0.0031	0.11
	GOTERM_BP_DIRECT	defense response to virus	RT		29	1.4	0.0031	0.11
	GOTERM_BP_DIRECT	cellular response to hydrogen peroxide	RT		14	0.7	0.0032	0.12
	GOTERM_BP_DIRECT	negative regulation of transforming growth factor beta receptor signaling pathway	RT		15	0.7	0.0034	0.12
	GOTERM_BP_DIRECT	cellular response to interleukin-1	RT		16	0.8	0.0035	0.12
	GOTERM_BP_DIRECT	negative regulation of cell growth	RT		23	1.1	0.0036	0.13
	GOTERM_BP_DIRECT	compartment pattern specification	RT		4	0.2	0.0036	0.12
	GOTERM_BP_DIRECT	regulation of vascular endothelial growth factor receptor signaling pathway	RT		4	0.2	0.0036	0.12
	GOTERM_BP_DIRECT	positive regulation of odontogenesis	RT		4	0.2	0.0036	0.12
	GOTERM_BP_DIRECT	anatomical structure regression	RT		4	0.2	0.0036	0.12
	GOTERM_BP_DIRECT	calcium-independent cell-matrix adhesion	RT		4	0.2	0.0036	0.12
	GOTERM_BP_DIRECT	endodermal cell differentiation	RT		9	0.4	0.0036	0.12
	GOTERM_BP_DIRECT	cell death	RT		11	0.5	0.0038	0.13
	GOTERM_BP_DIRECT	positive regulation of Notch signaling pathway	RT		10	0.5	0.0038	0.13
	GOTERM_BP_DIRECT	protein kinase B signaling	RT		10	0.5	0.0038	0.13
	GOTERM_BP_DIRECT	semaphorin-plexin signaling pathway	RT		10	0.5	0.0038	0.13
	GOTERM_BP_DIRECT	cellular response to epidermal growth factor stimulus	RT		10	0.5	0.0038	0.13
	GOTERM_BP_DIRECT	negative regulation of extrinsic apoptotic signaling pathway via death domain receptors	RT		10	0.5	0.0038	0.13
	GOTERM_BP_DIRECT	positive regulation of ERK1 and ERK2 cascade	RT		30	1.4	0.0038	0.13
	GOTERM_BP_DIRECT	planar cell polarity pathway involved in neural tube closure	RT		6	0.3	0.0041	0.14
	GOTERM_BP_DIRECT	semaphorin-plexin signaling pathway involved in axon guidance	RT		6	0.3	0.0041	0.14
	GOTERM_BP_DIRECT	positive regulation of chemotaxis	RT		6	0.3	0.0041	0.14
	GOTERM_BP_DIRECT	positive regulation of interleukin-6 secretion	RT		7	0.3	0.0044	0.15
	GOTERM_BP_DIRECT	cell-substrate adhesion	RT		7	0.3	0.0044	0.15
	GOTERM_BP_DIRECT	negative regulation of endothelial cell apoptotic process	RT		9	0.4	0.0046	0.15
	GOTERM_BP_DIRECT	viral entry into host cell	RT		17	0.8	0.0046	0.15
	GOTERM_BP_DIRECT	paraxial mesoderm development	RT		5	0.2	0.0048	0.15
	GOTERM_BP_DIRECT	cellular response to UV-B	RT		5	0.2	0.0048	0.15
	GOTERM_BP_DIRECT	regulation of stem cell proliferation	RT		5	0.2	0.0048	0.15
	GOTERM_BP_DIRECT	basement membrane organization	RT		5	0.2	0.0048	0.15
	GOTERM_BP_DIRECT	regulation of immune response	RT		30	1.4	0.0049	0.16
	GOTERM_BP_DIRECT	cellular response to amino acid stimulus	RT		12	0.6	0.0052	0.16
	GOTERM_BP_DIRECT	intrinsic apoptotic signaling pathway in response to DNA damage	RT		12	0.6	0.0052	0.16
	GOTERM_BP_DIRECT	positive regulation of MAPK cascade	RT		17	0.8	0.0053	0.17
	GOTERM_BP_DIRECT	branching morphogenesis of an epithelial tube	RT		8	0.4	0.0054	0.17
	GOTERM_BP_DIRECT	liver regeneration	RT		9	0.4	0.0058	0.18
	GOTERM_BP_DIRECT	mismatch repair	RT		10	0.5	0.0058	0.18
	GOTERM_BP_DIRECT	negative regulation of catalytic activity	RT		16	0.8	0.006	0.18
	GOTERM_BP_DIRECT	cellular response to extracellular stimulus	RT		7	0.3	0.006	0.18
	GOTERM_BP_DIRECT	epithelial cilium movement	RT		6	0.3	0.0061	0.18
	GOTERM_BP_DIRECT	inner dynein arm assembly	RT		6	0.3	0.0061	0.18
	GOTERM_BP_DIRECT	odontogenesis of dentin-containing tooth	RT		13	0.6	0.0066	0.19
	GOTERM_BP_DIRECT	canonical Wnt signaling pathway	RT		17	0.8	0.0067	0.2
	GOTERM_BP_DIRECT	smoothened signaling pathway	RT		15	0.7	0.0069	0.2
	GOTERM_BP_DIRECT	negative regulation of cysteine-type endopeptidase activity involved in apoptotic process	RT		15	0.7	0.0069	0.2
	GOTERM_BP_DIRECT	response to interferon-gamma	RT		8	0.4	0.007	0.2
	GOTERM_BP_DIRECT	neural tube development	RT		9	0.4	0.0072	0.21
	GOTERM_BP_DIRECT	antigen processing and presentation of peptide antigen via MHC class I	RT		9	0.4	0.0072	0.21
	GOTERM_BP_DIRECT	actin filament bundle assembly	RT		9	0.4	0.0072	0.21
	GOTERM_BP_DIRECT	positive regulation of reactive oxygen species metabolic process	RT		9	0.4	0.0072	0.21
	GOTERM_BP_DIRECT	cellular response to retinoic acid	RT		15	0.7	0.0078	0.22
	GOTERM_BP_DIRECT	skeletal system development	RT		24	1.1	0.008	0.22
	GOTERM_BP_DIRECT	adherens junction assembly	RT		5	0.2	0.008	0.22
	GOTERM_BP_DIRECT	cellular response to low-density lipoprotein particle stimulus	RT		5	0.2	0.008	0.22
	GOTERM_BP_DIRECT	multicellular organismal iron ion homeostasis	RT		5	0.2	0.008	0.22
	GOTERM_BP_DIRECT	SMAD protein import into nucleus	RT		5	0.2	0.008	0.22
	GOTERM_BP_DIRECT	chemotaxis	RT		22	1.1	0.0082	0.23
	GOTERM_BP_DIRECT	positive regulation of endothelial cell chemotaxis by VEGF-activated vascular endothelial growth factor receptor signaling pathway	RT		4	0.2	0.0083	0.23
	GOTERM_BP_DIRECT	regulation of cilium beat frequency	RT		4	0.2	0.0083	0.23
	GOTERM_BP_DIRECT	actin cytoskeleton organization	RT		23	1.1	0.0085	0.23
	GOTERM_BP_DIRECT	defense response to Gram-positive bacterium	RT		17	0.8	0.0085	0.23
	GOTERM_BP_DIRECT	negative regulation of T cell proliferation	RT		10	0.5	0.0085	0.23
	GOTERM_BP_DIRECT	intracellular signal transduction	RT		56	2.7	0.0086	0.23
	GOTERM_BP_DIRECT	platelet activation	RT		21	1	0.0087	0.23
	GOTERM_BP_DIRECT	negative regulation of cell-substrate adhesion	RT		6	0.3	0.0088	0.23
	GOTERM_BP_DIRECT	renal system development	RT		6	0.3	0.0088	0.23
	GOTERM_BP_DIRECT	sprouting angiogenesis	RT		8	0.4	0.0089	0.23
	GOTERM_BP_DIRECT	phosphatidylcholine biosynthetic process	RT		8	0.4	0.0089	0.23
	GOTERM_BP_DIRECT	coronary vasculature development	RT		8	0.4	0.0089	0.23
	GOTERM_BP_DIRECT	negative regulation of fibroblast proliferation	RT		9	0.4	0.0089	0.23
	GOTERM_BP_DIRECT	protein phosphorylation	RT		62	3	0.009	0.23
	GOTERM_BP_DIRECT	cytokine-mediated signaling pathway	RT		23	1.1	0.0093	0.24
	GOTERM_BP_DIRECT	response to hydrogen peroxide	RT		12	0.6	0.0099	0.25
	GOTERM_BP_DIRECT	actin filament organization	RT		15	0.7	0.01	0.25
	GOTERM_BP_DIRECT	protein processing	RT		15	0.7	0.01	0.25
	GOTERM_BP_DIRECT	negative regulation of ERK1 and ERK2 cascade	RT		13	0.6	0.01	0.25
	GOTERM_BP_DIRECT	regulation of GTPase activity	RT		14	0.7	0.01	0.25
	GOTERM_BP_DIRECT	hair follicle development	RT		10	0.5	0.01	0.25
	GOTERM_BP_DIRECT	blood vessel development	RT		10	0.5	0.01	0.25
	GOTERM_BP_DIRECT	positive regulation of tyrosine phosphorylation of Stat3 protein	RT		10	0.5	0.01	0.25
	GOTERM_BP_DIRECT	embryonic placenta development	RT		7	0.3	0.011	0.26
	GOTERM_BP_DIRECT	blood vessel remodeling	RT		9	0.4	0.011	0.26
	GOTERM_BP_DIRECT	positive regulation of NF-kappaB transcription factor activity	RT		23	1.1	0.011	0.27
	GOTERM_BP_DIRECT	canonical glycolysis	RT		8	0.4	0.011	0.27
	GOTERM_BP_DIRECT	positive regulation of extrinsic apoptotic signaling pathway	RT		8	0.4	0.011	0.27
	GOTERM_BP_DIRECT	lipid metabolic process	RT		26	1.2	0.011	0.27
	GOTERM_BP_DIRECT	cell adhesion mediated by integrin	RT		6	0.3	0.012	0.28
	GOTERM_BP_DIRECT	inflammatory response to antigenic stimulus	RT		6	0.3	0.012	0.28
	GOTERM_BP_DIRECT	positive regulation of cellular protein metabolic process	RT		6	0.3	0.012	0.28
	GOTERM_BP_DIRECT	high-density lipoprotein particle remodeling	RT		6	0.3	0.012	0.28
	GOTERM_BP_DIRECT	acute-phase response	RT		10	0.5	0.012	0.28
	GOTERM_BP_DIRECT	axonemal dynein complex assembly	RT		5	0.2	0.012	0.28
	GOTERM_BP_DIRECT	cell surface receptor signaling pathway	RT		40	1.9	0.013	0.29
	GOTERM_BP_DIRECT	positive regulation of endothelial cell migration	RT		11	0.5	0.013	0.29
	GOTERM_BP_DIRECT	muscle organ development	RT		17	0.8	0.013	0.3
	GOTERM_BP_DIRECT	positive regulation of intrinsic apoptotic signaling pathway	RT		9	0.4	0.013	0.3
	GOTERM_BP_DIRECT	glucose transport	RT		9	0.4	0.013	0.3
	GOTERM_BP_DIRECT	positive regulation of epithelial cell proliferation	RT		13	0.6	0.013	0.3
	GOTERM_BP_DIRECT	response to glucose	RT		14	0.7	0.015	0.32
	GOTERM_BP_DIRECT	positive regulation of tumor necrosis factor production	RT		11	0.5	0.015	0.32
	GOTERM_BP_DIRECT	negative regulation of endopeptidase activity	RT		21	1	0.015	0.32
	GOTERM_BP_DIRECT	translational initiation	RT		23	1.1	0.015	0.33
	GOTERM_BP_DIRECT	positive regulation of mast cell chemotaxis	RT		4	0.2	0.015	0.33
	GOTERM_BP_DIRECT	response to corticosteroid	RT		4	0.2	0.015	0.33
	GOTERM_BP_DIRECT	vascular smooth muscle cell development	RT		4	0.2	0.015	0.33
	GOTERM_BP_DIRECT	positive regulation of dendritic cell differentiation	RT		4	0.2	0.015	0.33
	GOTERM_BP_DIRECT	collagen biosynthetic process	RT		4	0.2	0.015	0.33
	GOTERM_BP_DIRECT	alpha-beta T cell differentiation	RT		4	0.2	0.015	0.33
	GOTERM_BP_DIRECT	positive regulation of cell cycle	RT		9	0.4	0.016	0.33
	GOTERM_BP_DIRECT	glycolytic process	RT		9	0.4	0.016	0.33
	GOTERM_BP_DIRECT	regulation of protein phosphorylation	RT		9	0.4	0.016	0.33
	GOTERM_BP_DIRECT	response to estradiol	RT		17	0.8	0.016	0.34
	GOTERM_BP_DIRECT	positive regulation of calcium ion import	RT		6	0.3	0.016	0.34
	GOTERM_BP_DIRECT	protein kinase C signaling	RT		6	0.3	0.016	0.34
	GOTERM_BP_DIRECT	positive regulation of vascular endothelial growth factor receptor signaling pathway	RT		6	0.3	0.016	0.34
	GOTERM_BP_DIRECT	positive regulation of p38MAPK cascade	RT		6	0.3	0.016	0.34
	GOTERM_BP_DIRECT	establishment of endothelial barrier	RT		6	0.3	0.016	0.34
	GOTERM_BP_DIRECT	response to radiation	RT		8	0.4	0.017	0.35
	GOTERM_BP_DIRECT	negative regulation of DNA binding	RT		8	0.4	0.017	0.35
	GOTERM_BP_DIRECT	inner ear development	RT		10	0.5	0.017	0.35
	GOTERM_BP_DIRECT	DNA damage response, signal transduction by p53 class mediator resulting in cell cycle arrest	RT		13	0.6	0.017	0.35
	GOTERM_BP_DIRECT	muscle contraction	RT		19	0.9	0.017	0.35
	GOTERM_BP_DIRECT	cellular response to cytokine stimulus	RT		7	0.3	0.017	0.35
	GOTERM_BP_DIRECT	positive regulation of cell-matrix adhesion	RT		7	0.3	0.017	0.35
	GOTERM_BP_DIRECT	response to heat	RT		11	0.5	0.017	0.35
	GOTERM_BP_DIRECT	determination of left/right symmetry	RT		12	0.6	0.017	0.35
	GOTERM_BP_DIRECT	organ morphogenesis	RT		17	0.8	0.018	0.35
	GOTERM_BP_DIRECT	positive regulation of macrophage chemotaxis	RT		5	0.2	0.018	0.35
	GOTERM_BP_DIRECT	cellular response to peptide	RT		5	0.2	0.018	0.35
	GOTERM_BP_DIRECT	endothelial cell morphogenesis	RT		5	0.2	0.018	0.35
	GOTERM_BP_DIRECT	regulation of cell death	RT		5	0.2	0.018	0.35
	GOTERM_BP_DIRECT	behavioral response to pain	RT		5	0.2	0.018	0.35
	GOTERM_BP_DIRECT	cell redox homeostasis	RT		15	0.7	0.018	0.35
	GOTERM_BP_DIRECT	amino acid transport	RT		9	0.4	0.019	0.36
	GOTERM_BP_DIRECT	negative regulation of neuron apoptotic process	RT		22	1.1	0.019	0.37
	GOTERM_BP_DIRECT	negative regulation of fat cell differentiation	RT		10	0.5	0.02	0.37
	GOTERM_BP_DIRECT	ovarian follicle development	RT		10	0.5	0.02	0.37
	GOTERM_BP_DIRECT	negative regulation of Notch signaling pathway	RT		8	0.4	0.02	0.38
	GOTERM_BP_DIRECT	telencephalon development	RT		6	0.3	0.021	0.39
	GOTERM_BP_DIRECT	positive regulation of myoblast fusion	RT		6	0.3	0.021	0.39
	GOTERM_BP_DIRECT	response to hyperoxia	RT		6	0.3	0.021	0.39
	GOTERM_BP_DIRECT	antigen processing and presentation of peptide or polysaccharide antigen via MHC class II	RT		6	0.3	0.021	0.39
	GOTERM_BP_DIRECT	filopodium assembly	RT		6	0.3	0.021	0.39
	GOTERM_BP_DIRECT	negative regulation of anoikis	RT		6	0.3	0.021	0.39
	GOTERM_BP_DIRECT	positive regulation of collagen biosynthetic process	RT		7	0.3	0.021	0.4
	GOTERM_BP_DIRECT	negative regulation of myoblast differentiation	RT		7	0.3	0.021	0.4
	GOTERM_BP_DIRECT	receptor internalization	RT		10	0.5	0.023	0.41
	GOTERM_BP_DIRECT	face morphogenesis	RT		8	0.4	0.024	0.43
	GOTERM_BP_DIRECT	hemidesmosome assembly	RT		5	0.2	0.025	0.44
	GOTERM_BP_DIRECT	wound healing, spreading of cells	RT		5	0.2	0.025	0.44
	GOTERM_BP_DIRECT	positive regulation of transcription from RNA polymerase II promoter in response to endoplasmic reticulum stress	RT		5	0.2	0.025	0.44
	GOTERM_BP_DIRECT	T-helper 1 type immune response	RT		5	0.2	0.025	0.44
	GOTERM_BP_DIRECT	positive regulation of viral entry into host cell	RT		4	0.2	0.025	0.44
	GOTERM_BP_DIRECT	prostate gland epithelium morphogenesis	RT		4	0.2	0.025	0.44
	GOTERM_BP_DIRECT	positive regulation of apoptotic cell clearance	RT		4	0.2	0.025	0.44
	GOTERM_BP_DIRECT	humoral immune response mediated by circulating immunoglobulin	RT		4	0.2	0.025	0.44
	GOTERM_BP_DIRECT	response to laminar fluid shear stress	RT		4	0.2	0.025	0.44
	GOTERM_BP_DIRECT	positive regulation of cytokine-mediated signaling pathway	RT		4	0.2	0.025	0.44
	GOTERM_BP_DIRECT	smoothened signaling pathway involved in dorsal/ventral neural tube patterning	RT		4	0.2	0.025	0.44
	GOTERM_BP_DIRECT	marginal zone B cell differentiation	RT		4	0.2	0.025	0.44
	GOTERM_BP_DIRECT	transmembrane receptor protein tyrosine kinase signaling pathway	RT		17	0.8	0.026	0.45
	GOTERM_BP_DIRECT	cellular response to heat	RT		9	0.4	0.026	0.45
	GOTERM_BP_DIRECT	positive regulation of cell differentiation	RT		9	0.4	0.026	0.45
	GOTERM_BP_DIRECT	cellular response to calcium ion	RT		11	0.5	0.026	0.45
	GOTERM_BP_DIRECT	bicarbonate transport	RT		10	0.5	0.026	0.45
	GOTERM_BP_DIRECT	positive regulation of smoothened signaling pathway	RT		7	0.3	0.026	0.45
	GOTERM_BP_DIRECT	positive regulation of erythrocyte differentiation	RT		7	0.3	0.026	0.45
	GOTERM_BP_DIRECT	negative regulation of protein serine/threonine kinase activity	RT		6	0.3	0.027	0.46
	GOTERM_BP_DIRECT	cell-cell junction assembly	RT		6	0.3	0.027	0.46
	GOTERM_BP_DIRECT	post-anal tail morphogenesis	RT		6	0.3	0.027	0.46
	GOTERM_BP_DIRECT	aorta development	RT		6	0.3	0.027	0.46
	GOTERM_BP_DIRECT	cellular response to platelet-derived growth factor stimulus	RT		6	0.3	0.027	0.46
	GOTERM_BP_DIRECT	response to corticosterone	RT		6	0.3	0.027	0.46
	GOTERM_BP_DIRECT	common bile duct development	RT		3	0.1	0.027	0.46
	GOTERM_BP_DIRECT	antigen processing and presentation of endogenous peptide antigen via MHC class I via ER pathway, TAP-independent	RT		3	0.1	0.027	0.46
	GOTERM_BP_DIRECT	cellular response to cycloheximide	RT		3	0.1	0.027	0.46
	GOTERM_BP_DIRECT	transformation of host cell by virus	RT		3	0.1	0.027	0.46
	GOTERM_BP_DIRECT	positive regulation of cellular extravasation	RT		3	0.1	0.027	0.46
	GOTERM_BP_DIRECT	G0 to G1 transition	RT		3	0.1	0.027	0.46
	GOTERM_BP_DIRECT	nitric oxide transport	RT		3	0.1	0.027	0.46
	GOTERM_BP_DIRECT	negative regulation of auditory receptor cell differentiation	RT		3	0.1	0.027	0.46
	GOTERM_BP_DIRECT	innate immune response	RT		56	2.7	0.028	0.47
	GOTERM_BP_DIRECT	negative regulation of gene expression	RT		22	1.1	0.028	0.47
	GOTERM_BP_DIRECT	positive regulation of MAP kinase activity	RT		12	0.6	0.028	0.47
	GOTERM_BP_DIRECT	IRE1-mediated unfolded protein response	RT		12	0.6	0.028	0.47
	GOTERM_BP_DIRECT	positive regulation of BMP signaling pathway	RT		8	0.4	0.029	0.47
	GOTERM_BP_DIRECT	negative regulation of tumor necrosis factor production	RT		9	0.4	0.03	0.48
	GOTERM_BP_DIRECT	positive regulation of cell-substrate adhesion	RT		9	0.4	0.03	0.48
	GOTERM_BP_DIRECT	defense response	RT		13	0.6	0.03	0.48
	GOTERM_BP_DIRECT	glucose metabolic process	RT		13	0.6	0.03	0.48
	GOTERM_BP_DIRECT	negative regulation of canonical Wnt signaling pathway	RT		25	1.2	0.031	0.49
	GOTERM_BP_DIRECT	negative regulation of sequence-specific DNA binding transcription factor activity	RT		12	0.6	0.032	0.5
	GOTERM_BP_DIRECT	positive regulation of smooth muscle cell proliferation	RT		12	0.6	0.032	0.5
	GOTERM_BP_DIRECT	maternal process involved in female pregnancy	RT		7	0.3	0.032	0.5
	GOTERM_BP_DIRECT	positive regulation of DNA biosynthetic process	RT		5	0.2	0.033	0.51
	GOTERM_BP_DIRECT	positive regulation of peptidase activity	RT		5	0.2	0.033	0.51
	GOTERM_BP_DIRECT	left/right axis specification	RT		5	0.2	0.033	0.51
	GOTERM_BP_DIRECT	positive regulation of interleukin-8 secretion	RT		5	0.2	0.033	0.51
	GOTERM_BP_DIRECT	regulation of embryonic development	RT		5	0.2	0.033	0.51
	GOTERM_BP_DIRECT	detection of bacterium	RT		5	0.2	0.033	0.51
	GOTERM_BP_DIRECT	response to magnesium ion	RT		5	0.2	0.033	0.51
	GOTERM_BP_DIRECT	inner ear receptor stereocilium organization	RT		6	0.3	0.034	0.52
	GOTERM_BP_DIRECT	regulation of smoothened signaling pathway	RT		6	0.3	0.034	0.52
	GOTERM_BP_DIRECT	regulation of neurogenesis	RT		6	0.3	0.034	0.52
	GOTERM_BP_DIRECT	positive regulation of chondrocyte differentiation	RT		6	0.3	0.034	0.52
	GOTERM_BP_DIRECT	nitric oxide mediated signal transduction	RT		6	0.3	0.034	0.52
	GOTERM_BP_DIRECT	negative regulation of smoothened signaling pathway	RT		6	0.3	0.034	0.52
	GOTERM_BP_DIRECT	response to antibiotic	RT		8	0.4	0.034	0.52
	GOTERM_BP_DIRECT	bicellular tight junction assembly	RT		8	0.4	0.034	0.52
	GOTERM_BP_DIRECT	regulation of G-protein coupled receptor protein signaling pathway	RT		9	0.4	0.034	0.52
	GOTERM_BP_DIRECT	response to reactive oxygen species	RT		9	0.4	0.034	0.52
	GOTERM_BP_DIRECT	positive regulation of B cell proliferation	RT		9	0.4	0.034	0.52
	GOTERM_BP_DIRECT	somitogenesis	RT		9	0.4	0.034	0.52
	GOTERM_BP_DIRECT	Wnt signaling pathway, calcium modulating pathway	RT		9	0.4	0.034	0.52
	GOTERM_BP_DIRECT	palate development	RT		14	0.7	0.035	0.52
	GOTERM_BP_DIRECT	protein localization	RT		12	0.6	0.035	0.53
	GOTERM_BP_DIRECT	regulation of cell cycle	RT		20	1	0.036	0.53
	GOTERM_BP_DIRECT	carbohydrate metabolic process	RT		26	1.2	0.036	0.53
	GOTERM_BP_DIRECT	regulation of mast cell degranulation	RT		4	0.2	0.037	0.54
	GOTERM_BP_DIRECT	positive regulation of protein metabolic process	RT		4	0.2	0.037	0.54
	GOTERM_BP_DIRECT	epithelial cilium movement involved in determination of left/right asymmetry	RT		4	0.2	0.037	0.54
	GOTERM_BP_DIRECT	blood vessel maturation	RT		4	0.2	0.037	0.54
	GOTERM_BP_DIRECT	germinal center formation	RT		4	0.2	0.037	0.54
	GOTERM_BP_DIRECT	kidney morphogenesis	RT		4	0.2	0.037	0.54
	GOTERM_BP_DIRECT	retina morphogenesis in camera-type eye	RT		4	0.2	0.037	0.54
	GOTERM_BP_DIRECT	cell cycle arrest	RT		22	1.1	0.037	0.54
	GOTERM_BP_DIRECT	DNA metabolic process	RT		7	0.3	0.038	0.55
	GOTERM_BP_DIRECT	actin cytoskeleton reorganization	RT		10	0.5	0.038	0.55
	GOTERM_BP_DIRECT	positive regulation of protein kinase activity	RT		10	0.5	0.038	0.55
	GOTERM_BP_DIRECT	inositol phosphate metabolic process	RT		10	0.5	0.038	0.55
	GOTERM_BP_DIRECT	positive regulation of cell division	RT		10	0.5	0.038	0.55
	GOTERM_BP_DIRECT	single organismal cell-cell adhesion	RT		17	0.8	0.039	0.55
	GOTERM_BP_DIRECT	negative regulation of viral genome replication	RT		9	0.4	0.039	0.56
	GOTERM_BP_DIRECT	peptidyl-tyrosine autophosphorylation	RT		9	0.4	0.039	0.56
	GOTERM_BP_DIRECT	positive regulation of autophagy	RT		9	0.4	0.039	0.56
	GOTERM_BP_DIRECT	regulation of small GTPase mediated signal transduction	RT		21	1	0.04	0.56
	GOTERM_BP_DIRECT	epithelial cell differentiation	RT		13	0.6	0.041	0.56
	GOTERM_BP_DIRECT	Ras protein signal transduction	RT		13	0.6	0.041	0.56
	GOTERM_BP_DIRECT	decidualization	RT		6	0.3	0.041	0.57
	GOTERM_BP_DIRECT	cellular response to glucocorticoid stimulus	RT		6	0.3	0.041	0.57
	GOTERM_BP_DIRECT	hydrogen peroxide catabolic process	RT		6	0.3	0.041	0.57
	GOTERM_BP_DIRECT	entrainment of circadian clock by photoperiod	RT		6	0.3	0.041	0.57
	GOTERM_BP_DIRECT	positive regulation of neuroblast proliferation	RT		6	0.3	0.041	0.57
	GOTERM_BP_DIRECT	positive regulation of neuron differentiation	RT		14	0.7	0.042	0.57
	GOTERM_BP_DIRECT	male gonad development	RT		16	0.8	0.042	0.57
	GOTERM_BP_DIRECT	hematopoietic stem cell proliferation	RT		5	0.2	0.042	0.58
	GOTERM_BP_DIRECT	protein heterotrimerization	RT		5	0.2	0.042	0.58
	GOTERM_BP_DIRECT	cellular response to interleukin-6	RT		5	0.2	0.042	0.58
	GOTERM_BP_DIRECT	vasodilation	RT		5	0.2	0.042	0.58
	GOTERM_BP_DIRECT	hippo signaling	RT		7	0.3	0.045	0.59
	GOTERM_BP_DIRECT	negative regulation of inflammatory response	RT		14	0.7	0.045	0.6
	GOTERM_BP_DIRECT	negative regulation of signal transduction	RT		8	0.4	0.046	0.6
	GOTERM_BP_DIRECT	ossification	RT		14	0.7	0.049	0.63
	GOTERM_BP_DIRECT	fibrinolysis	RT		6	0.3	0.05	0.63
	GOTERM_BP_DIRECT	positive regulation of focal adhesion assembly	RT		6	0.3	0.05	0.63
	GOTERM_BP_DIRECT	cellular response to gamma radiation	RT		6	0.3	0.05	0.63
	GOTERM_BP_DIRECT	bone development	RT		9	0.4	0.051	0.63
	GOTERM_BP_DIRECT	branching involved in ureteric bud morphogenesis	RT		9	0.4	0.051	0.63
	GOTERM_BP_DIRECT	dehydroascorbic acid transport	RT		3	0.1	0.051	0.64
	GOTERM_BP_DIRECT	regulation of interleukin-4 production	RT		3	0.1	0.051	0.64
	GOTERM_BP_DIRECT	forebrain radial glial cell differentiation	RT		3	0.1	0.051	0.64
	GOTERM_BP_DIRECT	negative regulation of lipid metabolic process	RT		3	0.1	0.051	0.64
	GOTERM_BP_DIRECT	retinal blood vessel morphogenesis	RT		3	0.1	0.051	0.64
	GOTERM_BP_DIRECT	negative regulation of plasma membrane long-chain fatty acid transport	RT		3	0.1	0.051	0.64
	GOTERM_BP_DIRECT	trachea cartilage development	RT		3	0.1	0.051	0.64
	GOTERM_BP_DIRECT	renal absorption	RT		3	0.1	0.051	0.64
	GOTERM_BP_DIRECT	glomerular mesangial cell development	RT		3	0.1	0.051	0.64
	GOTERM_BP_DIRECT	frontal suture morphogenesis	RT		3	0.1	0.051	0.64
	GOTERM_BP_DIRECT	positive regulation of glomerular filtration	RT		3	0.1	0.051	0.64
	GOTERM_BP_DIRECT	cell migration involved in endocardial cushion formation	RT		3	0.1	0.051	0.64
	GOTERM_BP_DIRECT	notochord formation	RT		3	0.1	0.051	0.64
	GOTERM_BP_DIRECT	positive regulation of establishment of endothelial barrier	RT		3	0.1	0.051	0.64
	GOTERM_BP_DIRECT	negative regulation of T-helper 2 cell differentiation	RT		3	0.1	0.051	0.64
	GOTERM_BP_DIRECT	positive regulation of superoxide anion generation	RT		4	0.2	0.051	0.64
	GOTERM_BP_DIRECT	Notch signaling involved in heart development	RT		4	0.2	0.051	0.64
	GOTERM_BP_DIRECT	notochord development	RT		4	0.2	0.051	0.64
	GOTERM_BP_DIRECT	negative regulation of pri-miRNA transcription from RNA polymerase II promoter	RT		4	0.2	0.051	0.64
	GOTERM_BP_DIRECT	somatic stem cell division	RT		4	0.2	0.051	0.64
	GOTERM_BP_DIRECT	embryonic heart tube morphogenesis	RT		4	0.2	0.051	0.64
	GOTERM_BP_DIRECT	glycerophospholipid biosynthetic process	RT		4	0.2	0.051	0.64
	GOTERM_BP_DIRECT	L-ascorbic acid metabolic process	RT		4	0.2	0.051	0.64
	GOTERM_BP_DIRECT	epithelial cell-cell adhesion	RT		4	0.2	0.051	0.64
	GOTERM_BP_DIRECT	wound healing, spreading of epidermal cells	RT		4	0.2	0.051	0.64
	GOTERM_BP_DIRECT	amelogenesis	RT		4	0.2	0.051	0.64
	GOTERM_BP_DIRECT	base-excision repair	RT		8	0.4	0.052	0.64
	GOTERM_BP_DIRECT	positive chemotaxis	RT		8	0.4	0.052	0.64
	GOTERM_BP_DIRECT	positive regulation of release of cytochrome c from mitochondria	RT		7	0.3	0.052	0.64
	GOTERM_BP_DIRECT	ventricular septum development	RT		7	0.3	0.052	0.64
	GOTERM_BP_DIRECT	regulation of transcription from RNA polymerase II promoter in response to hypoxia	RT		7	0.3	0.052	0.64
	GOTERM_BP_DIRECT	positive regulation of inflammatory response	RT		13	0.6	0.053	0.65
	GOTERM_BP_DIRECT	cell migration involved in sprouting angiogenesis	RT		5	0.2	0.054	0.65
	GOTERM_BP_DIRECT	stress fiber assembly	RT		5	0.2	0.054	0.65
	GOTERM_BP_DIRECT	negative regulation of bone mineralization	RT		5	0.2	0.054	0.65
	GOTERM_BP_DIRECT	hyaluronan catabolic process	RT		5	0.2	0.054	0.65
	GOTERM_BP_DIRECT	regulation of I-kappaB kinase/NF-kappaB signaling	RT		5	0.2	0.054	0.65
	GOTERM_BP_DIRECT	cellular response to DNA damage stimulus	RT		29	1.4	0.057	0.67
	GOTERM_BP_DIRECT	positive regulation of cell adhesion	RT		9	0.4	0.057	0.67
	GOTERM_BP_DIRECT	cell maturation	RT		8	0.4	0.06	0.68
	GOTERM_BP_DIRECT	positive regulation of protein secretion	RT		8	0.4	0.06	0.68
	GOTERM_BP_DIRECT	negative regulation of MAP kinase activity	RT		8	0.4	0.06	0.68
	GOTERM_BP_DIRECT	heterotypic cell-cell adhesion	RT		6	0.3	0.06	0.68
	GOTERM_BP_DIRECT	cochlea morphogenesis	RT		6	0.3	0.06	0.68
	GOTERM_BP_DIRECT	positive regulation of vasodilation	RT		7	0.3	0.061	0.69
	GOTERM_BP_DIRECT	negative regulation of smooth muscle cell proliferation	RT		7	0.3	0.061	0.69
	GOTERM_BP_DIRECT	platelet-derived growth factor receptor signaling pathway	RT		7	0.3	0.061	0.69
	GOTERM_BP_DIRECT	glycosaminoglycan metabolic process	RT		7	0.3	0.061	0.69
	GOTERM_BP_DIRECT	activation of cysteine-type endopeptidase activity involved in apoptotic process	RT		14	0.7	0.063	0.7
	GOTERM_BP_DIRECT	protein complex assembly	RT		18	0.9	0.064	0.7
	GOTERM_BP_DIRECT	antibacterial humoral response	RT		9	0.4	0.064	0.7
	GOTERM_BP_DIRECT	response to growth factor	RT		5	0.2	0.066	0.71
	GOTERM_BP_DIRECT	endocardial cushion morphogenesis	RT		5	0.2	0.066	0.71
	GOTERM_BP_DIRECT	negative regulation of ossification	RT		5	0.2	0.066	0.71
	GOTERM_BP_DIRECT	DNA damage response, signal transduction by p53 class mediator resulting in transcription of p21 class mediator	RT		5	0.2	0.066	0.71
	GOTERM_BP_DIRECT	response to muscle stretch	RT		5	0.2	0.066	0.71
	GOTERM_BP_DIRECT	definitive hemopoiesis	RT		5	0.2	0.066	0.71
	GOTERM_BP_DIRECT	embryonic hemopoiesis	RT		5	0.2	0.066	0.71
	GOTERM_BP_DIRECT	negative regulation of Wnt signaling pathway	RT		10	0.5	0.067	0.72
	GOTERM_BP_DIRECT	negative regulation of extrinsic apoptotic signaling pathway in absence of ligand	RT		8	0.4	0.067	0.72
	GOTERM_BP_DIRECT	negative regulation of protein kinase B signaling	RT		8	0.4	0.067	0.72
	GOTERM_BP_DIRECT	angiotensin-activated signaling pathway	RT		4	0.2	0.068	0.72
	GOTERM_BP_DIRECT	angiogenesis involved in wound healing	RT		4	0.2	0.068	0.72
	GOTERM_BP_DIRECT	response to interferon-alpha	RT		4	0.2	0.068	0.72
	GOTERM_BP_DIRECT	glomerular visceral epithelial cell development	RT		4	0.2	0.068	0.72
	GOTERM_BP_DIRECT	bleb assembly	RT		4	0.2	0.068	0.72
	GOTERM_BP_DIRECT	positive regulation of podosome assembly	RT		4	0.2	0.068	0.72
	GOTERM_BP_DIRECT	positive regulation of T cell migration	RT		4	0.2	0.068	0.72
	GOTERM_BP_DIRECT	positive regulation of chemokine biosynthetic process	RT		4	0.2	0.068	0.72
	GOTERM_BP_DIRECT	cell volume homeostasis	RT		4	0.2	0.068	0.72
	GOTERM_BP_DIRECT	cardiac left ventricle morphogenesis	RT		4	0.2	0.068	0.72
	GOTERM_BP_DIRECT	positive regulation of vasculogenesis	RT		4	0.2	0.068	0.72
	GOTERM_BP_DIRECT	positive regulation of protein kinase B signaling	RT		14	0.7	0.068	0.72
	GOTERM_BP_DIRECT	positive regulation of cell growth	RT		14	0.7	0.068	0.72
	GOTERM_BP_DIRECT	lipid transport	RT		13	0.6	0.069	0.72
	GOTERM_BP_DIRECT	spinal cord development	RT		7	0.3	0.07	0.72
	GOTERM_BP_DIRECT	response to testosterone	RT		7	0.3	0.07	0.72
	GOTERM_BP_DIRECT	osteoclast differentiation	RT		6	0.3	0.07	0.73
	GOTERM_BP_DIRECT	positive regulation of actin filament polymerization	RT		9	0.4	0.071	0.73
	GOTERM_BP_DIRECT	cytoskeleton organization	RT		23	1.1	0.074	0.74
	GOTERM_BP_DIRECT	negative regulation of protein phosphorylation	RT		11	0.5	0.075	0.75
	GOTERM_BP_DIRECT	nucleosome assembly	RT		18	0.9	0.077	0.76
	GOTERM_BP_DIRECT	kidney development	RT		14	0.7	0.08	0.76
	GOTERM_BP_DIRECT	cerebellar cortex morphogenesis	RT		3	0.1	0.08	0.76
	GOTERM_BP_DIRECT	peptide antigen assembly with MHC class II protein complex	RT		3	0.1	0.08	0.76
	GOTERM_BP_DIRECT	cellular response to angiotensin	RT		3	0.1	0.08	0.76
	GOTERM_BP_DIRECT	hemoglobin biosynthetic process	RT		3	0.1	0.08	0.76
	GOTERM_BP_DIRECT	mesenchyme migration	RT		3	0.1	0.08	0.76
	GOTERM_BP_DIRECT	negative regulation of neuroblast proliferation	RT		3	0.1	0.08	0.76
	GOTERM_BP_DIRECT	positive regulation of protein localization to early endosome	RT		3	0.1	0.08	0.76
	GOTERM_BP_DIRECT	regulation of systemic arterial blood pressure by endothelin	RT		3	0.1	0.08	0.76
	GOTERM_BP_DIRECT	protection from natural killer cell mediated cytotoxicity	RT		3	0.1	0.08	0.76
	GOTERM_BP_DIRECT	negative regulation of endothelial cell differentiation	RT		3	0.1	0.08	0.76
	GOTERM_BP_DIRECT	endocardial cell differentiation	RT		3	0.1	0.08	0.76
	GOTERM_BP_DIRECT	immunoglobulin production involved in immunoglobulin mediated immune response	RT		3	0.1	0.08	0.76
	GOTERM_BP_DIRECT	membrane to membrane docking	RT		3	0.1	0.08	0.76
	GOTERM_BP_DIRECT	determination of pancreatic left/right asymmetry	RT		3	0.1	0.08	0.76
	GOTERM_BP_DIRECT	apoptotic process involved in patterning of blood vessels	RT		3	0.1	0.08	0.76
	GOTERM_BP_DIRECT	astrocyte activation	RT		3	0.1	0.08	0.76
	GOTERM_BP_DIRECT	peptidyl-proline hydroxylation to 4-hydroxy-L-proline	RT		3	0.1	0.08	0.76
	GOTERM_BP_DIRECT	receptor-mediated virion attachment to host cell	RT		3	0.1	0.08	0.76
	GOTERM_BP_DIRECT	regulation of DNA binding	RT		3	0.1	0.08	0.76
	GOTERM_BP_DIRECT	regulation of cell division	RT		3	0.1	0.08	0.76
	GOTERM_BP_DIRECT	non-canonical Wnt signaling pathway	RT		5	0.2	0.08	0.76
	GOTERM_BP_DIRECT	positive regulation of heart rate	RT		5	0.2	0.08	0.76
	GOTERM_BP_DIRECT	actin filament-based movement	RT		5	0.2	0.08	0.76
	GOTERM_BP_DIRECT	T cell costimulation	RT		13	0.6	0.081	0.77
	GOTERM_BP_DIRECT	sperm motility	RT		10	0.5	0.081	0.77
	GOTERM_BP_DIRECT	cellular oxidant detoxification	RT		12	0.6	0.082	0.77
	GOTERM_BP_DIRECT	positive regulation of epidermal growth factor receptor signaling pathway	RT		6	0.3	0.082	0.77
	GOTERM_BP_DIRECT	positive regulation of protein targeting to membrane	RT		6	0.3	0.082	0.77
	GOTERM_BP_DIRECT	regulation of calcium ion transport	RT		6	0.3	0.082	0.77
	GOTERM_BP_DIRECT	ERK1 and ERK2 cascade	RT		6	0.3	0.082	0.77
	GOTERM_BP_DIRECT	negative regulation of angiogenesis	RT		11	0.5	0.082	0.77
	GOTERM_BP_DIRECT	SMAD protein signal transduction	RT		11	0.5	0.082	0.77
	GOTERM_BP_DIRECT	brain development	RT		26	1.2	0.085	0.78
	GOTERM_BP_DIRECT	negative regulation of osteoblast differentiation	RT		8	0.4	0.085	0.78
	GOTERM_BP_DIRECT	positive regulation of mast cell degranulation	RT		4	0.2	0.087	0.79
	GOTERM_BP_DIRECT	activation of MAPKKK activity	RT		4	0.2	0.087	0.79
	GOTERM_BP_DIRECT	epithelial cell development	RT		4	0.2	0.087	0.79
	GOTERM_BP_DIRECT	lymphangiogenesis	RT		4	0.2	0.087	0.79
	GOTERM_BP_DIRECT	leukocyte migration involved in inflammatory response	RT		4	0.2	0.087	0.79
	GOTERM_BP_DIRECT	positive regulation of organ growth	RT		4	0.2	0.087	0.79
	GOTERM_BP_DIRECT	erythrocyte maturation	RT		4	0.2	0.087	0.79
	GOTERM_BP_DIRECT	positive regulation of triglyceride biosynthetic process	RT		4	0.2	0.087	0.79
	GOTERM_BP_DIRECT	branching involved in salivary gland morphogenesis	RT		4	0.2	0.087	0.79
	GOTERM_BP_DIRECT	cytoskeletal anchoring at plasma membrane	RT		4	0.2	0.087	0.79
	GOTERM_BP_DIRECT	atrioventricular valve morphogenesis	RT		4	0.2	0.087	0.79
	GOTERM_BP_DIRECT	positive regulation of positive chemotaxis	RT		4	0.2	0.087	0.79
	GOTERM_BP_DIRECT	response to muramyl dipeptide	RT		4	0.2	0.087	0.79
	GOTERM_BP_DIRECT	positive regulation of astrocyte differentiation	RT		4	0.2	0.087	0.79
	GOTERM_BP_DIRECT	negative regulation of cell migration involved in sprouting angiogenesis	RT		4	0.2	0.087	0.79
	GOTERM_BP_DIRECT	regulation of actin cytoskeleton organization	RT		9	0.4	0.088	0.79
	GOTERM_BP_DIRECT	brown fat cell differentiation	RT		7	0.3	0.09	0.8
	GOTERM_BP_DIRECT	JAK-STAT cascade	RT		7	0.3	0.09	0.8
	GOTERM_BP_DIRECT	positive regulation of substrate adhesion-dependent cell spreading	RT		7	0.3	0.09	0.8
	GOTERM_BP_DIRECT	multicellular organism development	RT		62	3	0.092	0.8
	GOTERM_BP_DIRECT	regulation of cell growth	RT		13	0.6	0.094	0.81
	GOTERM_BP_DIRECT	anterior/posterior pattern specification	RT		13	0.6	0.094	0.81
	GOTERM_BP_DIRECT	regulation of ERK1 and ERK2 cascade	RT		6	0.3	0.094	0.81
	GOTERM_BP_DIRECT	inactivation of MAPK activity	RT		6	0.3	0.094	0.81
	GOTERM_BP_DIRECT	chondroitin sulfate biosynthetic process	RT		6	0.3	0.094	0.81
	GOTERM_BP_DIRECT	regulation of sequence-specific DNA binding transcription factor activity	RT		6	0.3	0.094	0.81
	GOTERM_BP_DIRECT	cholesterol efflux	RT		6	0.3	0.094	0.81
	GOTERM_BP_DIRECT	protein tetramerization	RT		8	0.4	0.095	0.81
	GOTERM_BP_DIRECT	macrophage differentiation	RT		5	0.2	0.095	0.81
	GOTERM_BP_DIRECT	nucleoside diphosphate phosphorylation	RT		5	0.2	0.095	0.81
	GOTERM_BP_DIRECT	retinoic acid receptor signaling pathway	RT		5	0.2	0.095	0.81
	GOTERM_BP_DIRECT	regulation of actin cytoskeleton reorganization	RT		5	0.2	0.095	0.81
	GOTERM_BP_DIRECT	activation of NF-kappaB-inducing kinase activity	RT		5	0.2	0.095	0.81
	GOTERM_BP_DIRECT	cell fate determination	RT		5	0.2	0.095	0.81
	GOTERM_BP_DIRECT	endothelial cell proliferation	RT		5	0.2	0.095	0.81
	GOTERM_BP_DIRECT	translational elongation	RT		5	0.2	0.095	0.81
	GOTERM_BP_DIRECT	reverse cholesterol transport	RT		5	0.2	0.095	0.81
	GOTERM_BP_DIRECT	cell fate specification	RT		5	0.2	0.095	0.81
	GOTERM_BP_DIRECT	cholesterol homeostasis	RT		11	0.5	0.097	0.81
	GOTERM_BP_DIRECT	negative regulation of neuron differentiation	RT		10	0.5	0.097	0.81
