# Supplementary material for: Identification of the Molecular Events Involved in the Development of Prefrontal Cortex Through the Analysis of RNA-Seq Data From BrainSpan
Source: ASN Neuro. 2019 Jun 18;11:1759091419854627. doi: 10.1177/1759091419854627 (PMC6582306; doi:10.1177/1759091419854627)
Supplement: Supplemental Material6 - Supplemental material for Identification of the Molecular Events Involved in the Development of Prefrontal Cortex Through the Analysis of RNA-Seq Data From BrainSpan [file Supplemental_Material6.zip › HIP/6/HIP-DEG-6.csv]

id	name	gene-id	gene-symbol	gene-name	entrez-id	chromosome	start-position	end-position	p	fold-change
1103988	ENSG00000196565	3031	HBG2	hemoglobin, gamma G	3048	11	n/a	n/a	n/a	477.96
1105945	ENSG00000213934	3030	HBG1	hemoglobin, gamma A	3047	11	n/a	n/a	n/a	137.579
1105653	ENSG00000206172	3022	HBA1	hemoglobin, alpha 1	3039	16	n/a	n/a	n/a	90.603
1103578	ENSG00000188536	3023	HBA2	hemoglobin, alpha 2	3040	16	n/a	n/a	n/a	73.03
1092888	ENSG00000128016	7495	ZFP36	zinc finger protein 36, C3H type, homolog (mouse)	7538	19	n/a	n/a	n/a	52.979
1090186	ENSG00000106366	5022	SERPINE1	serpin peptidase inhibitor, clade E (nexin, plasminogen activator inhibitor type 1), member 1	5054	7	n/a	n/a	n/a	35.572
1091747	ENSG00000118785	6656	SPP1	secreted phosphoprotein 1	6696	4	n/a	n/a	n/a	34.623
1097188	ENSG00000158578	209	ALAS2	aminolevulinate, delta-, synthase 2	212	X	n/a	n/a	n/a	33.21
1095060	ENSG00000141526	9000	SLC16A3	solute carrier family 16, member 3 (monocarboxylic acid transporter 4)	9123	17	n/a	n/a	n/a	32.284
1095219	ENSG00000142871	3471	CYR61	cysteine-rich, angiogenic inducer, 61	3491	1	n/a	n/a	n/a	31.184
1099155	ENSG00000167772	30611	ANGPTL4	angiopoietin-like 4	51129	19	n/a	n/a	n/a	28.381
1105654	ENSG00000206177	3025	HBM	hemoglobin, mu	3042	16	n/a	n/a	n/a	22.413
1086930	ENSG00000004939	6485	SLC4A1	solute carrier family 4, anion exchanger, member 1 (erythrocyte membrane protein band 3, Diego blood group)	6521	17	n/a	n/a	n/a	21.392
1106213	ENSG00000214921	0	AC003102.1	AC003102.1	0	17	n/a	n/a	n/a	19.609
1109164	ENSG00000244734	3026	HBB	hemoglobin, beta	3043	11	n/a	n/a	n/a	19.436
1099653	ENSG00000169877	30808	AHSP	alpha hemoglobin stabilizing protein	51327	16	n/a	n/a	n/a	18.139
1090997	ENSG00000112715	7379	VEGFA	vascular endothelial growth factor A	7422	6	n/a	n/a	n/a	18.02
279915726	ENSG00000236886	0	AC007563.5	AC007563.5	0	2	n/a	n/a	n/a	17.314
1099760	ENSG00000170345	2337	FOS	FBJ murine osteosarcoma viral oncogene homolog	2353	14	n/a	n/a	n/a	16.773
1087316	ENSG00000025708	1878	TYMP	thymidine phosphorylase	1890	22	n/a	n/a	n/a	15.689
1098072	ENSG00000163739	2902	CXCL1	chemokine (C-X-C motif) ligand 1 (melanoma growth stimulating activity, alpha)	2919	4	n/a	n/a	n/a	15.173
1102615	ENSG00000184557	8901	SOCS3	suppressor of cytokine signaling 3	9021	17	n/a	n/a	n/a	15.007
1090060	ENSG00000105697	37088	HAMP	hepcidin antimicrobial peptide	57817	19	n/a	n/a	n/a	14.783
1089006	ENSG00000099860	4590	GADD45B	growth arrest and DNA-damage-inducible, beta	4616	19	n/a	n/a	n/a	14.708
1099888	ENSG00000170893	7157	TRH	thyrotropin-releasing hormone	7200	3	n/a	n/a	n/a	14.556
1100536	ENSG00000173714	79031	WFIKKN2	WAP, follistatin/kazal, immunoglobulin, kunitz and netrin domain containing 2	124857	17	n/a	n/a	n/a	14.523
1093946	ENSG00000135245	29656	C7orf68	chromosome 7 open reading frame 68	29923	7	n/a	n/a	n/a	14.182
1092486	ENSG00000124762	1020	CDKN1A	cyclin-dependent kinase inhibitor 1A (p21, Cip1)	1026	6	n/a	n/a	n/a	13.915
1093077	ENSG00000129654	2286	FOXJ1	forkhead box J1	2302	17	n/a	n/a	n/a	13.47
279808628	ENSG00000227220	0	RP11-69I8.3	RP11-69I8.3	0	6	n/a	n/a	n/a	13.445
1103307	ENSG00000187498	1273	COL4A1	collagen, type IV, alpha 1	1282	13	n/a	n/a	n/a	13.391
1101328	ENSG00000177989	133981	ODF3B	outer dense fiber of sperm tails 3B	440836	22	n/a	n/a	n/a	13.191
1106522	ENSG00000221869	1045	CEBPD	CCAAT/enhancer binding protein (C/EBP), delta	1052	8	n/a	n/a	n/a	12.888
1096076	ENSG00000148926	130	ADM	adrenomedullin	133	11	n/a	n/a	n/a	12.856
1091329	ENSG00000115461	3468	IGFBP5	insulin-like growth factor binding protein 5	3488	2	n/a	n/a	n/a	12.85
1105692	ENSG00000211445	2861	GPX3	glutathione peroxidase 3 (plasma)	2878	5	n/a	n/a	n/a	12.769
1089341	ENSG00000101187	27974	SLCO4A1	solute carrier organic anion transporter family, member 4A1	28231	20	n/a	n/a	n/a	12.644
1088824	ENSG00000091879	282	ANGPT2	angiopoietin 2	285	8	n/a	n/a	n/a	12.428
1102506	ENSG00000184113	7079	CLDN5	claudin 5	7122	22	n/a	n/a	n/a	12.095
279951266	ENSG00000240758	0	RP11-155G14.5	RP11-155G14.5	0	7	n/a	n/a	n/a	12.042
1103823	ENSG00000196126	3105	HLA-DRB1	major histocompatibility complex, class II, DR beta 1	3123	6	n/a	n/a	n/a	11.811
1088300	ENSG00000078401	1893	EDN1	endothelin 1	1906	6	n/a	n/a	n/a	11.615
1093505	ENSG00000132470	3666	ITGB4	integrin, beta 4	3691	17	n/a	n/a	n/a	11.499
279980077	ENSG00000243910	55888	TUBA4B	tubulin, alpha 4b (pseudogene)	80086	2	n/a	n/a	n/a	11.476
1092606	ENSG00000125740	2338	FOSB	FBJ murine osteosarcoma viral oncogene homolog B	2354	19	n/a	n/a	n/a	11.13
279870826	ENSG00000232814	157129784	COL4A2-AS1	COL4A2 antisense RNA 1 (non-protein coding)	100874203	13	n/a	n/a	n/a	10.992
1101476	ENSG00000178878	57277	APOLD1	apolipoprotein L domain containing 1	81575	12	n/a	n/a	n/a	10.96
279881622	ENSG00000233766	0	AC098617.2	AC098617.2	0	2	n/a	n/a	n/a	10.914
1093884	ENSG00000134871	1275	COL4A2	collagen, type IV, alpha 2	1284	13	n/a	n/a	n/a	10.842
279996985	ENSG00000248000	0	AC138128.1	AC138128.1	0	19	n/a	n/a	n/a	10.723
1094287	ENSG00000136918	125690	WDR38	WD repeat domain 38	401551	9	n/a	n/a	n/a	10.663
1103826	ENSG00000196136	9	SERPINA3	serpin peptidase inhibitor, clade A (alpha-1 antiproteinase, antitrypsin), member 3	12	14	n/a	n/a	n/a	10.606
1099799	ENSG00000170482	9819	SLC23A1	solute carrier family 23 (nucleobase transporters), member 1	9963	5	n/a	n/a	n/a	10.604
1096429	ENSG00000152137	26101	HSPB8	heat shock 22kDa protein 8	26353	12	n/a	n/a	n/a	10.447
279882372	ENSG00000233839	0	RP11-389O22.4	RP11-389O22.4	0	1	n/a	n/a	n/a	10.281
280101902	ENSG00000257108	94124	NHLRC4	NHL repeat containing 4	283948	16	n/a	n/a	n/a	10.269
1090015	ENSG00000105519	824	CAPS	calcyphosine	828	19	n/a	n/a	n/a	10.257
1095011	ENSG00000141294	59926	LRRC46	leucine rich repeat containing 46	90506	17	n/a	n/a	n/a	10.198
1088743	ENSG00000090104	5964	RGS1	regulator of G-protein signaling 1	5996	1	n/a	n/a	n/a	10.131
1100819	ENSG00000175267	80498	VWA3A	von Willebrand factor A domain containing 3A	146177	16	n/a	n/a	n/a	10.096
1101860	ENSG00000181085	86280	MAPK15	mitogen-activated protein kinase 15	225689	8	n/a	n/a	n/a	9.985
1091320	ENSG00000115414	2319	FN1	fibronectin 1	2335	2	n/a	n/a	n/a	9.965
1099927	ENSG00000171051	2341	FPR1	formyl peptide receptor 1	2357	19	n/a	n/a	n/a	9.811
279873887	ENSG00000233078	0	RP11-5P18.5	RP11-5P18.5	0	1	n/a	n/a	n/a	9.745
1099283	ENSG00000168274	2995	HIST1H2AE	histone cluster 1, H2ae	3012	6	n/a	n/a	n/a	9.63
279994601	ENSG00000247095	157121905	MIR210HG	MIR210 host gene (non-protein coding)	100506211	11	n/a	n/a	n/a	9.46
1099791	ENSG00000170458	924	CD14	CD14 molecule	929	5	n/a	n/a	n/a	9.439
1104954	ENSG00000203883	33636	SOX18	SRY (sex determining region Y)-box 18	54345	20	n/a	n/a	n/a	9.432
1092837	ENSG00000127528	10218	KLF2	Kruppel-like factor 2 (lung)	10365	19	n/a	n/a	n/a	9.374
1091727	ENSG00000118523	1479	CTGF	connective tissue growth factor	1490	6	n/a	n/a	n/a	9.335
1089581	ENSG00000102755	2305	FLT1	fms-related tyrosine kinase 1 (vascular endothelial growth factor/vascular permeability factor receptor)	2321	13	n/a	n/a	n/a	9.332
1097642	ENSG00000162148	85611	PPP1R32	protein phosphatase 1, regulatory subunit 32	220004	11	n/a	n/a	n/a	9.263
1101768	ENSG00000180638	80553	SLC47A2	solute carrier family 47, member 2	146802	17	n/a	n/a	n/a	9.206
1088863	ENSG00000092850	27030	TEKT2	tektin 2 (testicular)	27285	1	n/a	n/a	n/a	9.173
1100463	ENSG00000173369	709	C1QB	complement component 1, q subcomponent, B chain	713	1	n/a	n/a	n/a	9.125
1090003	ENSG00000105479	60268	CCDC114	coiled-coil domain containing 114	93233	19	n/a	n/a	n/a	9.095
1103195	ENSG00000186897	109573	C1QL4	complement component 1, q subcomponent-like 4	338761	12	n/a	n/a	n/a	9.066
1088250	ENSG00000077238	3541	IL4R	interleukin 4 receptor	3566	16	n/a	n/a	n/a	8.967
1101624	ENSG00000179776	998	CDH5	cadherin 5, type 2 (vascular endothelium)	1003	16	n/a	n/a	n/a	8.876
1102199	ENSG00000182871	56555	COL18A1	collagen, type XVIII, alpha 1	80781	21	n/a	n/a	n/a	8.806
279659163	ENSG00000199899	0	Y_RNA	Y RNA	0	12	n/a	n/a	n/a	8.795
279711594	ENSG00000211502	0	MIR675	microRNA 675	0	11	n/a	n/a	n/a	8.724
1095796	ENSG00000146674	3466	IGFBP3	insulin-like growth factor binding protein 3	3486	7	n/a	n/a	n/a	8.719
1093827	ENSG00000134531	1997	EMP1	epithelial membrane protein 1	2012	12	n/a	n/a	n/a	8.631
1092621	ENSG00000125810	22674	CD93	CD93 molecule	22918	20	n/a	n/a	n/a	8.347
1103404	ENSG00000187837	2989	HIST1H1C	histone cluster 1, H1c	3006	6	n/a	n/a	n/a	8.327
1090707	ENSG00000110799	7407	VWF	von Willebrand factor	7450	12	n/a	n/a	n/a	8.304
1094257	ENSG00000136826	9180	KLF4	Kruppel-like factor 4 (gut)	9314	9	n/a	n/a	n/a	8.195
1095057	ENSG00000141519	34325	CCDC40	coiled-coil domain containing 40	55036	17	n/a	n/a	n/a	8.149
279998054	ENSG00000248146	0	CTC-241F20.2	CTC-241F20.2	0	19	n/a	n/a	n/a	8.141
1106037	ENSG00000214274	280	ANG	angiogenin, ribonuclease, RNase A family, 5	283	14	n/a	n/a	n/a	8.079
280091246	ENSG00000255905	0	AL391319.1	AL391319.1	0	6	n/a	n/a	n/a	7.959
1097903	ENSG00000163220	6247	S100A9	S100 calcium binding protein A9	6280	1	n/a	n/a	n/a	7.836
1097621	ENSG00000162004	78977	CCDC78	coiled-coil domain containing 78	124093	16	n/a	n/a	n/a	7.821
279896373	ENSG00000235058	0	ZMYND10-AS1	ZMYND10 antisense RNA 1 (non-protein coding)	0	3	n/a	n/a	n/a	7.805
280096171	ENSG00000256492	0	AL118508.1	AL118508.1	0	20	n/a	n/a	n/a	7.726
1100464	ENSG00000173372	708	C1QA	complement component 1, q subcomponent, A chain	712	1	n/a	n/a	n/a	7.628
280120939	ENSG00000258752	0	RP11-356K23.1	RP11-356K23.1	0	14	n/a	n/a	n/a	7.623
1102881	ENSG00000185650	673	ZFP36L1	zinc finger protein 36, C3H type-like 1	677	14	n/a	n/a	n/a	7.532
1104624	ENSG00000198502	3109	HLA-DRB5	major histocompatibility complex, class II, DR beta 5	3127	6	n/a	n/a	n/a	7.508
279500265	ENSG00000180139	1016113	RP11-399O19.5	RP11-399O19.5	100132116	10	n/a	n/a	n/a	7.466
279708217	ENSG00000207554	0	MIR647	microRNA 647	0	20	n/a	n/a	n/a	7.463
279990244	ENSG00000245532	0	NEAT1	nuclear paraspeckle assembly transcript 1 (non-protein coding)	0	11	n/a	n/a	n/a	7.426
1095134	ENSG00000142173	1283	COL6A2	collagen, type VI, alpha 2	1292	21	n/a	n/a	n/a	7.418
1094535	ENSG00000138135	8903	CH25H	cholesterol 25-hydroxylase	9023	10	n/a	n/a	n/a	7.41
1094467	ENSG00000137834	4066	SMAD6	SMAD family member 6	4091	15	n/a	n/a	n/a	7.388
280072301	ENSG00000254548	0	RP11-429J17.5	RP11-429J17.5	0	8	n/a	n/a	n/a	7.383
1091599	ENSG00000117394	6477	SLC2A1	solute carrier family 2 (facilitated glucose transporter), member 1	6513	1	n/a	n/a	n/a	7.376
279977663	ENSG00000243679	0	RP11-274B21.3	RP11-274B21.3	0	7	n/a	n/a	n/a	7.341
279870683	ENSG00000232803	1013846	RP11-93B14.5	RP11-93B14.5	100127888	20	n/a	n/a	n/a	7.332
1106136	ENSG00000214688	128530	C10orf105	chromosome 10 open reading frame 105	414152	10	n/a	n/a	n/a	7.327
1089794	ENSG00000104368	5295	PLAT	plasminogen activator, tissue	5327	8	n/a	n/a	n/a	7.292
1096616	ENSG00000153789	109619	FAM92B	family with sequence similarity 92, member B	339145	16	n/a	n/a	n/a	7.268
1104261	ENSG00000197405	724	C5AR1	complement component 5a receptor 1	728	19	n/a	n/a	n/a	7.265
1103441	ENSG00000187990	8281	HIST1H2BG	histone cluster 1, H2bg	8339	6	n/a	n/a	n/a	7.244
1097571	ENSG00000161638	3653	ITGA5	integrin, alpha 5 (fibronectin receptor, alpha polypeptide)	3678	12	n/a	n/a	n/a	7.225
1103840	ENSG00000196169	79013	KIF19	kinesin family member 19	124602	17	n/a	n/a	n/a	7.191
279847265	ENSG00000230734	0	RPL10P3	ribosomal protein L10 pseudogene 3	0	9	n/a	n/a	n/a	7.183
1096164	ENSG00000149591	6836	TAGLN	transgelin	6876	11	n/a	n/a	n/a	7.14
280128300	ENSG00000259171	0	AL163636.6	AL163636.6	0	14	n/a	n/a	n/a	7.118
1104901	ENSG00000203747	2199	FCGR3A	Fc fragment of IgG, low affinity IIIa, receptor (CD16a)	2214	1	n/a	n/a	n/a	7.101
1099340	ENSG00000168497	8376	SDPR	serum deprivation response	8436	2	n/a	n/a	n/a	7.101
1097256	ENSG00000159189	710	C1QC	complement component 1, q subcomponent, C chain	714	1	n/a	n/a	n/a	7.075
1099176	ENSG00000167858	57901	TEKT1	tektin 1	83659	17	n/a	n/a	n/a	7.075
1100596	ENSG00000174059	942	CD34	CD34 molecule	947	1	n/a	n/a	n/a	7.046
1090339	ENSG00000107796	56	ACTA2	actin, alpha 2, smooth muscle, aorta	59	10	n/a	n/a	n/a	7.019
1092676	ENSG00000125968	3377	ID1	inhibitor of DNA binding 1, dominant negative helix-loop-helix protein	3397	20	n/a	n/a	n/a	7.017
1099347	ENSG00000168528	110337	SERINC2	serine incorporator 2	347735	1	n/a	n/a	n/a	6.977
1099557	ENSG00000169429	3551	IL8	interleukin 8	3576	4	n/a	n/a	n/a	6.971
1090265	ENSG00000106991	2007	ENG	endoglin	2022	9	n/a	n/a	n/a	6.971
1087325	ENSG00000026508	955	CD44	CD44 molecule (Indian blood group)	960	11	n/a	n/a	n/a	6.946
1094342	ENSG00000137193	5260	PIM1	pim-1 oncogene	5292	6	n/a	n/a	n/a	6.923
1086997	ENSG00000006327	30811	TNFRSF12A	tumor necrosis factor receptor superfamily, member 12A	51330	16	n/a	n/a	n/a	6.91
1087246	ENSG00000018280	6520	SLC11A1	solute carrier family 11 (proton-coupled divalent metal ion transporters), member 1	6556	2	n/a	n/a	n/a	6.897
1094516	ENSG00000138074	8805	SLC5A6	solute carrier family 5 (sodium-dependent vitamin transporter), member 6	8884	2	n/a	n/a	n/a	6.871
1087260	ENSG00000019582	967	CD74	CD74 molecule, major histocompatibility complex, class II invariant chain	972	5	n/a	n/a	n/a	6.85
1098096	ENSG00000163815	7080	CLEC3B	C-type lectin domain family 3, member B	7123	3	n/a	n/a	n/a	6.844
1092576	ENSG00000125531	54865	C20orf195	chromosome 20 open reading frame 195	79025	20	n/a	n/a	n/a	6.823
1086924	ENSG00000004838	30845	ZMYND10	zinc finger, MYND-type containing 10	51364	3	n/a	n/a	n/a	6.819
1094455	ENSG00000137809	22557	ITGA11	integrin, alpha 11	22801	15	n/a	n/a	n/a	6.809
1102468	ENSG00000183888	80799	C1orf64	chromosome 1 open reading frame 64	149563	1	n/a	n/a	n/a	6.771
1102728	ENSG00000185022	23517	MAFF	v-maf musculoaponeurotic fibrosarcoma oncogene homolog F (avian)	23764	22	n/a	n/a	n/a	6.745
279781849	ENSG00000224911	0	AC015936.3	AC015936.3	0	17	n/a	n/a	n/a	6.714
279841042	ENSG00000230191	0	RP4-725G10.3	RP4-725G10.3	0	7	n/a	n/a	n/a	6.67
280126422	ENSG00000259065	0	RP5-1021I20.1	RP5-1021I20.1	0	14	n/a	n/a	n/a	6.651
1095135	ENSG00000142178	80847	SIK1	salt-inducible kinase 1	150094	21	n/a	n/a	n/a	6.629
1106275	ENSG00000215187	169337	FAM166B	family with sequence similarity 166, member B	730112	9	n/a	n/a	n/a	6.625
279708735	ENSG00000207636	1013208	MIR631	microRNA 631	693216	15	n/a	n/a	n/a	6.622
1107728	ENSG00000230715	0	RP11-274B21.4	RP11-274B21.4	0	7	n/a	n/a	n/a	6.62
1105389	ENSG00000205129	134177	C4orf47	chromosome 4 open reading frame 47	441054	4	n/a	n/a	n/a	6.609
1093210	ENSG00000130635	1280	COL5A1	collagen, type V, alpha 1	1289	9	n/a	n/a	n/a	6.604
1107431	ENSG00000228672	123401	C5orf65	chromosome 5 open reading frame 65	389333	5	n/a	n/a	n/a	6.577
1092280	ENSG00000123358	3144	NR4A1	nuclear receptor subfamily 4, group A, member 1	3164	12	n/a	n/a	n/a	6.576
1094901	ENSG00000140481	55926	CCDC33	coiled-coil domain containing 33	80125	15	n/a	n/a	n/a	6.569
1104836	ENSG00000198959	7010	TGM2	transglutaminase 2 (C polypeptide, protein-glutamine-gamma-glutamyltransferase)	7052	20	n/a	n/a	n/a	6.509
1090442	ENSG00000108551	31135	RASD1	RAS, dexamethasone-induced 1	51655	17	n/a	n/a	n/a	6.461
1101960	ENSG00000181784	6006	RNASE4	ribonuclease, RNase A family, 4	6038	14	n/a	n/a	n/a	6.427
1087162	ENSG00000011422	5297	PLAUR	plasminogen activator, urokinase receptor	5329	19	n/a	n/a	n/a	6.424
279660430	ENSG00000200278	0	5S_rRNA	5S ribosomal RNA	0	11	n/a	n/a	n/a	6.388
1093224	ENSG00000130702	3886	LAMA5	laminin, alpha 5	3911	20	n/a	n/a	n/a	6.373
279976380	ENSG00000243558	0	RP11-181G12.5	RP11-181G12.5	0	1	n/a	n/a	n/a	6.371
279883526	ENSG00000233929	0	MT1XP1	metallothionein 1X pseudogene 1	0	1	n/a	n/a	n/a	6.362
280078548	ENSG00000254969	0	RP11-939C17.2	RP11-939C17.2	0	11	n/a	n/a	n/a	6.337
279833718	ENSG00000229515	0	RP11-793E15.1	RP11-793E15.1	0	3	n/a	n/a	n/a	6.316
1095353	ENSG00000143546	6246	S100A8	S100 calcium binding protein A8	6279	1	n/a	n/a	n/a	6.316
1089129	ENSG00000100292	3142	HMOX1	heme oxygenase (decycling) 1	3162	22	n/a	n/a	n/a	6.293
1098857	ENSG00000166596	80556	WDR16	WD repeat domain 16	146845	17	n/a	n/a	n/a	6.281
1099175	ENSG00000167851	11150	CD300A	CD300a molecule	11314	17	n/a	n/a	n/a	6.273
279709190	ENSG00000207733	0	MIR637	microRNA 637	0	19	n/a	n/a	n/a	6.25
1092726	ENSG00000126458	6204	RRAS	related RAS viral (r-ras) oncogene homolog	6237	19	n/a	n/a	n/a	6.244
279783276	ENSG00000225032	0	RP11-228B15.4	RP11-228B15.4	0	9	n/a	n/a	n/a	6.24
1096070	ENSG00000148841	59606	ITPRIP	inositol 1,4,5-trisphosphate receptor interacting protein	85450	10	n/a	n/a	n/a	6.228
1102582	ENSG00000184385	80853	C21orf128	chromosome 21 open reading frame 128	150147	21	n/a	n/a	n/a	6.221
1090021	ENSG00000105552	584	BCAT2	branched chain amino-acid transaminase 2, mitochondrial	587	19	n/a	n/a	n/a	6.195
1097431	ENSG00000160401	94826	C9orf117	chromosome 9 open reading frame 117	286207	9	n/a	n/a	n/a	6.189
1095527	ENSG00000144655	41233	CSRNP1	cysteine-serine-rich nuclear protein 1	64651	3	n/a	n/a	n/a	6.189
280122099	ENSG00000258818	0	RNASE4	Ribonuclease 4	0	14	n/a	n/a	n/a	6.187
1092929	ENSG00000128408	25899	RIBC2	RIB43A domain with coiled-coils 2	26150	22	n/a	n/a	n/a	6.185
279888388	ENSG00000234392	0	XXbac-BPG248L24.12	XXbac-BPG248L24.12	0	6	n/a	n/a	n/a	6.18
1103272	ENSG00000187193	4475	MT1X	metallothionein 1X	4501	16	n/a	n/a	n/a	6.157
279668060	ENSG00000202503	0	SNORD34	small nucleolar RNA, C/D box 34	0	19	n/a	n/a	n/a	6.157
1097217	ENSG00000158825	973	CDA	cytidine deaminase	978	1	n/a	n/a	n/a	6.145
280098583	ENSG00000256761	0	AL008733.1	AL008733.1	0	1	n/a	n/a	n/a	6.144
1097367	ENSG00000160111	26896	CPAMD8	C3 and PZP-like, alpha-2-macroglobulin domain containing 8	27151	19	n/a	n/a	n/a	6.131
1097092	ENSG00000157856	60218	CCDC164	coiled-coil domain containing 164	92749	2	n/a	n/a	n/a	6.106
279955405	ENSG00000241287	0	XXbac-BPG254F23.6	XXbac-BPG254F23.6	0	6	n/a	n/a	n/a	6.099
1091995	ENSG00000120738	1945	EGR1	early growth response 1	1958	5	n/a	n/a	n/a	6.046
1087308	ENSG00000024422	29837	EHD2	EH-domain containing 2	30846	19	n/a	n/a	n/a	6.035
1095131	ENSG00000142156	1282	COL6A1	collagen, type VI, alpha 1	1291	21	n/a	n/a	n/a	6.026
279706061	ENSG00000207165	0	SNORA70	small nucleolar RNA, H/ACA box 70	0	X	n/a	n/a	n/a	6.017
1098566	ENSG00000165507	10909	C10orf10	chromosome 10 open reading frame 10	11067	10	n/a	n/a	n/a	6.016
1109089	ENSG00000243509	8696	TNFRSF6B	tumor necrosis factor receptor superfamily, member 6b, decoy	8771	20	n/a	n/a	n/a	6.014
1095312	ENSG00000143382	33798	ADAMTSL4	ADAMTS-like 4	54507	1	n/a	n/a	n/a	6.012
280086366	ENSG00000255443	0	RP1-68D18.4	RP1-68D18.4	0	11	n/a	n/a	n/a	6.006
1093842	ENSG00000134595	6618	SOX3	SRY (sex determining region Y)-box 3	6658	X	n/a	n/a	n/a	5.957
1106775	ENSG00000224383	60169	C17orf72	chromosome 17 open reading frame 72	92340	17	n/a	n/a	n/a	5.945
1094764	ENSG00000139567	91	ACVRL1	activin A receptor type II-like 1	94	12	n/a	n/a	n/a	5.937
1099097	ENSG00000167617	80686	CDC42EP5	CDC42 effector protein (Rho GTPase binding) 5	148170	19	n/a	n/a	n/a	5.913
1098118	ENSG00000163885	110406	CCDC37	coiled-coil domain containing 37	348807	3	n/a	n/a	n/a	5.893
1097023	ENSG00000157227	4297	MMP14	matrix metallopeptidase 14 (membrane-inserted)	4323	14	n/a	n/a	n/a	5.862
279858781	ENSG00000231768	157122673	RP5-855F14.1	RP5-855F14.1	100506795	1	n/a	n/a	n/a	5.854
1099811	ENSG00000170525	5177	PFKFB3	6-phosphofructo-2-kinase/fructose-2,6-biphosphatase 3	5209	10	n/a	n/a	n/a	5.841
1100578	ENSG00000173947	79275	C1orf88	chromosome 1 open reading frame 88	128344	1	n/a	n/a	n/a	5.838
1088631	ENSG00000087903	5958	RFX2	regulatory factor X, 2 (influences HLA class II expression)	5990	19	n/a	n/a	n/a	5.82
1096111	ENSG00000149257	867	SERPINH1	serpin peptidase inhibitor, clade H (heat shock protein 47), member 1, (collagen binding protein 1)	871	11	n/a	n/a	n/a	5.802
279668688	ENSG00000203343	0	AC009107.1	AC009107.1	0	16	n/a	n/a	n/a	5.801
1102780	ENSG00000185201	10434	IFITM2	interferon induced transmembrane protein 2 (1-8D)	10581	11	n/a	n/a	n/a	5.781
1103634	ENSG00000188747	10653	NOXA1	NADPH oxidase activator 1	10811	9	n/a	n/a	n/a	5.759
1105814	ENSG00000213085	25539	CCDC19	coiled-coil domain containing 19	25790	1	n/a	n/a	n/a	5.755
1104105	ENSG00000196923	9132	PDLIM7	PDZ and LIM domain 7 (enigma)	9260	5	n/a	n/a	n/a	5.749
1090975	ENSG00000112562	40727	SMOC2	SPARC related modular calcium binding 2	64094	6	n/a	n/a	n/a	5.747
1098383	ENSG00000164746	79669	C7orf57	chromosome 7 open reading frame 57	136288	7	n/a	n/a	n/a	5.741
1101040	ENSG00000176435	81491	CLEC14A	C-type lectin domain family 14, member A	161198	14	n/a	n/a	n/a	5.676
1103575	ENSG00000188523	123588	C9orf171	chromosome 9 open reading frame 171	389799	9	n/a	n/a	n/a	5.674
279702757	ENSG00000206597	1013090	SNORA57	small nucleolar RNA, H/ACA box 57	692158	11	n/a	n/a	n/a	5.643
1104578	ENSG00000198336	4609	MYL4	myosin, light chain 4, alkali; atrial, embryonic	4635	17	n/a	n/a	n/a	5.637
1090458	ENSG00000108622	3364	ICAM2	intercellular adhesion molecule 2	3384	17	n/a	n/a	n/a	5.62
1091327	ENSG00000115457	3465	IGFBP2	insulin-like growth factor binding protein 2, 36kDa	3485	2	n/a	n/a	n/a	5.614
1094933	ENSG00000140682	6999	TGFB1I1	transforming growth factor beta 1 induced transcript 1	7041	16	n/a	n/a	n/a	5.595
1094343	ENSG00000137198	2749	GMPR	guanosine monophosphate reductase	2766	6	n/a	n/a	n/a	5.592
279958569	ENSG00000241624	0	RP4-697K14.12	RP4-697K14.12	0	20	n/a	n/a	n/a	5.592
1097893	ENSG00000163191	6249	S100A11	S100 calcium binding protein A11	6282	1	n/a	n/a	n/a	5.587
1097783	ENSG00000162772	464	ATF3	activating transcription factor 3	467	1	n/a	n/a	n/a	5.585
1103429	ENSG00000187942	125831	LDLRAD2	low density lipoprotein receptor class A domain containing 2	401944	1	n/a	n/a	n/a	5.576
1106668	ENSG00000223722	0	RP11-467L13.5	RP11-467L13.5	0	12	n/a	n/a	n/a	5.552
1092389	ENSG00000124212	5708	PTGIS	prostaglandin I2 (prostacyclin) synthase	5740	20	n/a	n/a	n/a	5.55
279665568	ENSG00000201784	0	SNORD14A	small nucleolar RNA, C/D box 14A	0	11	n/a	n/a	n/a	5.538
1088452	ENSG00000082684	33728	SEMA5B	sema domain, seven thrombospondin repeats (type 1 and type 1-like), transmembrane domain (TM) and short cytoplasmic domain, (semaphorin) 5B	54437	3	n/a	n/a	n/a	5.532
280090679	ENSG00000255839	0	RP11-338K17.8	RP11-338K17.8	0	12	n/a	n/a	n/a	5.525
1099096	ENSG00000167615	77547	LENG8	leukocyte receptor cluster (LRC) member 8	114823	19	n/a	n/a	n/a	5.518
1097251	ENSG00000159167	6741	STC1	stanniocalcin 1	6781	8	n/a	n/a	n/a	5.518
1095215	ENSG00000142798	3319	HSPG2	heparan sulfate proteoglycan 2	3339	1	n/a	n/a	n/a	5.514
1097294	ENSG00000159388	7786	BTG2	BTG family, member 2	7832	1	n/a	n/a	n/a	5.511
1093729	ENSG00000134013	3992	LOXL2	lysyl oxidase-like 2	4017	8	n/a	n/a	n/a	5.509
1093381	ENSG00000131634	55455	TMEM204	transmembrane protein 204	79652	16	n/a	n/a	n/a	5.497
279895312	ENSG00000234961	0	RP11-124N14.3	RP11-124N14.3	0	10	n/a	n/a	n/a	5.497
1091593	ENSG00000117318	3379	ID3	inhibitor of DNA binding 3, dominant negative helix-loop-helix protein	3399	1	n/a	n/a	n/a	5.483
1093350	ENSG00000131389	6497	SLC6A6	solute carrier family 6 (neurotransmitter transporter, taurine), member 6	6533	3	n/a	n/a	n/a	5.482
1087767	ENSG00000064666	1256	CNN2	calponin 2	1265	19	n/a	n/a	n/a	5.47
1100227	ENSG00000172270	678	BSG	basigin (Ok blood group)	682	19	n/a	n/a	n/a	5.434
1099304	ENSG00000168350	78940	DEGS2	degenerative spermatocyte homolog 2, lipid desaturase (Drosophila)	123099	14	n/a	n/a	n/a	5.397
1090515	ENSG00000109046	25867	WSB1	WD repeat and SOCS box containing 1	26118	17	n/a	n/a	n/a	5.357
1103480	ENSG00000188126	55824	MYO15B	myosin XVB pseudogene	80022	17	n/a	n/a	n/a	5.347
1095901	ENSG00000147454	30793	SLC25A37	solute carrier family 25, member 37	51312	8	n/a	n/a	n/a	5.324
1105073	ENSG00000204287	3104	HLA-DRA	major histocompatibility complex, class II, DR alpha	3122	6	n/a	n/a	n/a	5.324
1101235	ENSG00000177464	2811	GPR4	G protein-coupled receptor 4	2828	19	n/a	n/a	n/a	5.318
1087321	ENSG00000026025	7388	VIM	vimentin	7431	10	n/a	n/a	n/a	5.316
1099110	ENSG00000167646	110465	C19orf51	chromosome 19 open reading frame 51	352909	19	n/a	n/a	n/a	5.296
279839022	ENSG00000230018	0	RP11-481H12.1	RP11-481H12.1	0	10	n/a	n/a	n/a	5.296
279849023	ENSG00000230897	0	AC013248.1	AC013248.1	0	17	n/a	n/a	n/a	5.291
1102848	ENSG00000185507	3640	IRF7	interferon regulatory factor 7	3665	11	n/a	n/a	n/a	5.29
278984057	ENSG00000130600	93851	H19	H19, imprinted maternally expressed transcript (non-protein coding)	283120	11	n/a	n/a	n/a	5.289
280113159	ENSG00000258232	0	RP11-161H23.5	RP11-161H23.5	0	12	n/a	n/a	n/a	5.288
1087682	ENSG00000060138	8465	CSDA	cold shock domain protein A	8531	12	n/a	n/a	n/a	5.281
1104242	ENSG00000197358	0	BNIP3P1	BCL2/adenovirus E1B 19kDa interacting protein 3 pseudogene 1	0	14	n/a	n/a	n/a	5.277
279761862	ENSG00000223010	0	MIR1914	microRNA 1914	0	20	n/a	n/a	n/a	5.275
280067956	ENSG00000254230	0	RP11-582J16.3	RP11-582J16.3	0	8	n/a	n/a	n/a	5.272
1105896	ENSG00000213719	1183	CLIC1	chloride intracellular channel 1	1192	6	n/a	n/a	n/a	5.262
1088781	ENSG00000090924	41420	PLEKHG2	pleckstrin homology domain containing, family G (with RhoGef domain) member 2	64857	19	n/a	n/a	n/a	5.261
279861446	ENSG00000231991	301	ANXA2P2	annexin A2 pseudogene 2	304	9	n/a	n/a	n/a	5.245
1100951	ENSG00000176014	58816	TUBB6	tubulin, beta 6 class V	84617	18	n/a	n/a	n/a	5.242
1094808	ENSG00000139832	34936	RAB20	RAB20, member RAS oncogene family	55647	13	n/a	n/a	n/a	5.24
1095129	ENSG00000142102	55963	ATHL1	ATH1, acid trehalase-like 1 (yeast)	80162	11	n/a	n/a	n/a	5.237
1093448	ENSG00000132139	89688	GAS2L2	growth arrest-specific 2 like 2	246176	17	n/a	n/a	n/a	5.229
1094325	ENSG00000137098	25955	SPAG8	sperm associated antigen 8	26206	9	n/a	n/a	n/a	5.229
1101898	ENSG00000181378	90245	CCDC108	coiled-coil domain containing 108	255101	2	n/a	n/a	n/a	5.203
279515532	ENSG00000182351	0	AP000358.3	AP000358.3	0	22	n/a	n/a	n/a	5.167
280115704	ENSG00000258451	0	RP11-903H12.3	RP11-903H12.3	0	14	n/a	n/a	n/a	5.147
1089674	ENSG00000103257	8089	SLC7A5	solute carrier family 7 (amino acid transporter light chain, L system), member 5	8140	16	n/a	n/a	n/a	5.141
1103152	ENSG00000186710	122754	CCDC42B	coiled-coil domain containing 42B	387885	12	n/a	n/a	n/a	5.136
280130146	ENSG00000259279	0	CTD-2033D15.1	CTD-2033D15.1	0	15	n/a	n/a	n/a	5.134
1089852	ENSG00000104812	2980	GYS1	glycogen synthase 1 (muscle)	2997	19	n/a	n/a	n/a	5.134
1103306	ENSG00000187492	123284	CDHR4	cadherin-related family member 4	389118	3	n/a	n/a	n/a	5.114
1097487	ENSG00000160838	80797	LRRC71	leucine rich repeat containing 71	149499	1	n/a	n/a	n/a	5.114
1098115	ENSG00000163879	7756	DNALI1	dynein, axonemal, light intermediate chain 1	7802	1	n/a	n/a	n/a	5.096
1098644	ENSG00000165810	81139	BTNL9	butyrophilin-like 9	153579	5	n/a	n/a	n/a	5.093
279751883	ENSG00000221088	0	AP005264.1	AP005264.1	0	18	n/a	n/a	n/a	5.092
1093699	ENSG00000133742	755	CA1	carbonic anhydrase I	759	8	n/a	n/a	n/a	5.083
280092346	ENSG00000256029	0	RP11-190A12.7	RP11-190A12.7	0	1	n/a	n/a	n/a	5.079
1102474	ENSG00000183921	0	SDR42E2	short chain dehydrogenase/reductase family 42E, member 2	0	16	n/a	n/a	n/a	5.077
1096739	ENSG00000154734	9369	ADAMTS1	ADAM metallopeptidase with thrombospondin type 1 motif, 1	9510	21	n/a	n/a	n/a	5.075
279752989	ENSG00000221290	0	MIR1182	microRNA 1182	0	1	n/a	n/a	n/a	5.075
1098439	ENSG00000164949	2653	GEM	GTP binding protein overexpressed in skeletal muscle	2669	8	n/a	n/a	n/a	5.068
1105206	ENSG00000204592	3115	HLA-E	major histocompatibility complex, class I, E	3133	6	n/a	n/a	n/a	5.051
1097153	ENSG00000158373	3000	HIST1H2BD	histone cluster 1, H2bd	3017	6	n/a	n/a	n/a	5.049
1087218	ENSG00000014914	10745	MTMR11	myotubularin related protein 11	10903	1	n/a	n/a	n/a	5.022
1100959	ENSG00000176046	26219	NUPR1	nuclear protein, transcriptional regulator, 1	26471	16	n/a	n/a	n/a	5.021
1101627	ENSG00000179813	80399	C13orf30	chromosome 13 open reading frame 30	144809	13	n/a	n/a	n/a	5.019
1106083	ENSG00000214447	0	FAM187A	family with sequence similarity 187, member A	0	17	n/a	n/a	n/a	5.016
1092943	ENSG00000128567	5388	PODXL	podocalyxin-like	5420	7	n/a	n/a	n/a	5.015
1092429	ENSG00000124440	40945	HIF3A	hypoxia inducible factor 3, alpha subunit	64344	19	n/a	n/a	n/a	5.008
1087449	ENSG00000041982	3351	TNC	tenascin C	3371	9	n/a	n/a	n/a	5.005
1090866	ENSG00000111859	4713	NEDD9	neural precursor cell expressed, developmentally down-regulated 9	4739	6	n/a	n/a	n/a	4.998
280078072	ENSG00000254943	0	RP11-664I21.6	Uncharacterized protein	0	11	n/a	n/a	n/a	4.997
1088699	ENSG00000089159	5797	PXN	paxillin	5829	12	n/a	n/a	n/a	4.993
1098987	ENSG00000167131	122951	CCDC103	coiled-coil domain containing 103	388389	17	n/a	n/a	n/a	4.99
1095046	ENSG00000141469	6527	SLC14A1	solute carrier family 14 (urea transporter), member 1 (Kidd blood group)	6563	18	n/a	n/a	n/a	4.986
1097197	ENSG00000158710	8349	TAGLN2	transgelin 2	8407	1	n/a	n/a	n/a	4.983
1095392	ENSG00000143772	3682	ITPKB	inositol-trisphosphate 3-kinase B	3707	1	n/a	n/a	n/a	4.981
1093689	ENSG00000133665	58542	DYDC2	DPY30 domain containing 2	84332	10	n/a	n/a	n/a	4.967
1087703	ENSG00000061656	6636	SPAG4	sperm associated antigen 4	6676	20	n/a	n/a	n/a	4.949
1095128	ENSG00000142089	10263	IFITM3	interferon induced transmembrane protein 3	10410	11	n/a	n/a	n/a	4.947
279478771	ENSG00000177133	133718	RP1-163G9.1	RP1-163G9.1	440556	1	n/a	n/a	n/a	4.935
1096831	ENSG00000155659	11161	VSIG4	V-set and immunoglobulin domain containing 4	11326	X	n/a	n/a	n/a	4.928
1093356	ENSG00000131435	8506	PDLIM4	PDZ and LIM domain 4	8572	5	n/a	n/a	n/a	4.928
1101266	ENSG00000177606	3700	JUN	jun proto-oncogene	3725	1	n/a	n/a	n/a	4.927
1097498	ENSG00000160888	9449	IER2	immediate early response 2	9592	19	n/a	n/a	n/a	4.898
279819863	ENSG00000228288	157122557	RP11-480I12.3	RP11-480I12.3	100506696	1	n/a	n/a	n/a	4.895
1093079	ENSG00000129667	55454	RHBDF2	rhomboid 5 homolog 2 (Drosophila)	79651	17	n/a	n/a	n/a	4.89
1097856	ENSG00000163060	80897	TEKT4	tektin 4	150483	2	n/a	n/a	n/a	4.887
1099399	ENSG00000168778	55670	TCTN2	tectonic family member 2	79867	12	n/a	n/a	n/a	4.864
1104357	ENSG00000197697	8286	HIST1H2BE	histone cluster 1, H2be	8344	6	n/a	n/a	n/a	4.863
1095208	ENSG00000142733	8942	MAP3K6	mitogen-activated protein kinase kinase kinase 6	9064	1	n/a	n/a	n/a	4.855
1090332	ENSG00000107738	40748	C10orf54	chromosome 10 open reading frame 54	64115	10	n/a	n/a	n/a	4.854
1091911	ENSG00000120129	1831	DUSP1	dual specificity phosphatase 1	1843	5	n/a	n/a	n/a	4.853
1099979	ENSG00000171223	3701	JUNB	jun B proto-oncogene	3726	19	n/a	n/a	n/a	4.834
1087337	ENSG00000028137	7090	TNFRSF1B	tumor necrosis factor receptor superfamily, member 1B	7133	1	n/a	n/a	n/a	4.822
1087322	ENSG00000026036	0	RTEL1	regulator of telomere elongation helicase 1	0	20	n/a	n/a	n/a	4.817
1094403	ENSG00000137507	2599	LRRC32	leucine rich repeat containing 32	2615	11	n/a	n/a	n/a	4.812
279968477	ENSG00000242686	0	RP11-1191J2.2	RP11-1191J2.2	0	4	n/a	n/a	n/a	4.799
1108238	ENSG00000233913	0	CTC-575D19.1	CTC-575D19.1	0	5	n/a	n/a	n/a	4.798
1092212	ENSG00000122735	26764	DNAI1	dynein, axonemal, intermediate chain 1	27019	9	n/a	n/a	n/a	4.798
279973615	ENSG00000243302	0	RP11-274B21.2	RP11-274B21.2	0	7	n/a	n/a	n/a	4.794
1098411	ENSG00000164867	4815	NOS3	nitric oxide synthase 3 (endothelial cell)	4846	7	n/a	n/a	n/a	4.79
1103720	ENSG00000189060	2988	H1F0	H1 histone family, member 0	3005	22	n/a	n/a	n/a	4.783
1097318	ENSG00000159625	58439	CCDC135	coiled-coil domain containing 135	84229	16	n/a	n/a	n/a	4.781
280012943	ENSG00000249393	0	RP11-537A6.7	RP11-537A6.7	0	10	n/a	n/a	n/a	4.773
279722569	ENSG00000213493	0	RP11-55L3.2	RP11-55L3.2	0	4	n/a	n/a	n/a	4.769
1089037	ENSG00000099998	2671	GGT5	gamma-glutamyltransferase 5	2687	22	n/a	n/a	n/a	4.768
280001188	ENSG00000248399	0	RP11-503N18.4	RP11-503N18.4	0	4	n/a	n/a	n/a	4.734
1095636	ENSG00000145491	58087	ROPN1L	rhophilin associated tail protein 1-like	83853	5	n/a	n/a	n/a	4.719
1090596	ENSG00000109771	35094	LRP2BP	LRP2 binding protein	55805	4	n/a	n/a	n/a	4.715
1089492	ENSG00000102007	5323	PLP2	proteolipid protein 2 (colonic epithelium-enriched)	5355	X	n/a	n/a	n/a	4.711
1102953	ENSG00000185928	55252	C16orf53	chromosome 16 open reading frame 53	79447	16	n/a	n/a	n/a	4.708
280112045	ENSG00000258116	0	RP11-493L12.6	RP11-493L12.6	0	12	n/a	n/a	n/a	4.708
1093910	ENSG00000135046	298	ANXA1	annexin A1	301	9	n/a	n/a	n/a	4.706
279821958	ENSG00000228462	0	RP11-445N18.3	RP11-445N18.3	0	10	n/a	n/a	n/a	4.702
1088750	ENSG00000090339	3363	ICAM1	intercellular adhesion molecule 1	3383	19	n/a	n/a	n/a	4.691
1089368	ENSG00000101276	76657	C20orf54	chromosome 20 open reading frame 54	113278	20	n/a	n/a	n/a	4.665
1097442	ENSG00000160472	80637	TMEM190	transmembrane protein 190	147744	19	n/a	n/a	n/a	4.661
1097225	ENSG00000158869	2192	FCER1G	Fc fragment of IgE, high affinity I, receptor for; gamma polypeptide	2207	1	n/a	n/a	n/a	4.661
1097955	ENSG00000163430	11008	FSTL1	follistatin-like 1	11167	3	n/a	n/a	n/a	4.659
1099666	ENSG00000169908	4046	TM4SF1	transmembrane 4 L six family member 1	4071	3	n/a	n/a	n/a	4.65
1088256	ENSG00000077327	9434	SPAG6	sperm associated antigen 6	9576	10	n/a	n/a	n/a	4.647
1092551	ENSG00000125398	6622	SOX9	SRY (sex determining region Y)-box 9	6662	17	n/a	n/a	n/a	4.646
280061459	ENSG00000253764	0	RP11-439C15.4	RP11-439C15.4	0	8	n/a	n/a	n/a	4.634
279817944	ENSG00000228109	157123001	MFI2-AS1	MFI2 antisense RNA 1 (non-protein coding)	100507057	3	n/a	n/a	n/a	4.632
1088235	ENSG00000076928	9015	ARHGEF1	Rho guanine nucleotide exchange factor (GEF) 1	9138	19	n/a	n/a	n/a	4.625
1090280	ENSG00000107159	764	CA9	carbonic anhydrase IX	768	9	n/a	n/a	n/a	4.619
1094260	ENSG00000136830	41418	FAM129B	family with sequence similarity 129, member B	64855	9	n/a	n/a	n/a	4.614
1103215	ENSG00000186973	133747	FAM183A	family with sequence similarity 183, member A	440585	1	n/a	n/a	n/a	4.614
1096158	ENSG00000149564	59988	ESAM	endothelial cell adhesion molecule	90952	11	n/a	n/a	n/a	4.611
1089966	ENSG00000105329	6998	TGFB1	transforming growth factor, beta 1	7040	19	n/a	n/a	n/a	4.609
1100561	ENSG00000173868	81543	PHOSPHO1	phosphatase, orphan 1	162466	17	n/a	n/a	n/a	4.591
280040008	ENSG00000251534	0	RP1-96H9.6	RP1-96H9.6	0	12	n/a	n/a	n/a	4.588
1093464	ENSG00000132259	1253	CNGA4	cyclic nucleotide gated channel alpha 4	1262	11	n/a	n/a	n/a	4.585
1099359	ENSG00000168589	57899	DYNLRB2	dynein, light chain, roadblock-type 2	83657	16	n/a	n/a	n/a	4.58
279802273	ENSG00000226696	0	AC008746.11	AC008746.11	0	19	n/a	n/a	n/a	4.578
1087196	ENSG00000013364	9817	MVP	major vault protein	9961	16	n/a	n/a	n/a	4.578
1100447	ENSG00000173269	55615	MMRN2	multimerin 2	79812	10	n/a	n/a	n/a	4.574
279989135	ENSG00000245067	90248	RP11-12A1.1	RP11-12A1.1	255130	4	n/a	n/a	n/a	4.568
1094702	ENSG00000139178	30760	C1RL	complement component 1, r subcomponent-like	51279	12	n/a	n/a	n/a	4.561
1092224	ENSG00000122862	5520	SRGN	serglycin	5552	10	n/a	n/a	n/a	4.56
1093572	ENSG00000132819	34833	RBM38	RNA binding motif protein 38	55544	20	n/a	n/a	n/a	4.555
1097296	ENSG00000159399	3081	HK2	hexokinase 2	3099	2	n/a	n/a	n/a	4.552
1101719	ENSG00000180340	2519	FZD2	frizzled family receptor 2	2535	17	n/a	n/a	n/a	4.548
279746160	ENSG00000217239	0	RP1-182O16.1	RP1-182O16.1	0	6	n/a	n/a	n/a	4.542
279705585	ENSG00000207088	167574	SNORA7B	small nucleolar RNA, H/ACA box 7B	677797	3	n/a	n/a	n/a	4.516
1103686	ENSG00000188931	90400	C1orf192	chromosome 1 open reading frame 192	257177	1	n/a	n/a	n/a	4.516
1091419	ENSG00000116032	77776	GRIN3B	glutamate receptor, ionotropic, N-methyl-D-aspartate 3B	116444	19	n/a	n/a	n/a	4.51
1105657	ENSG00000206190	36470	ATP10A	ATPase, class V, type 10A	57194	15	n/a	n/a	n/a	4.507
1108387	ENSG00000234906	341	APOC2	apolipoprotein C-II	344	19	n/a	n/a	n/a	4.505
279710891	ENSG00000209707	128123	MIR24-2	microRNA 24-2	407013	19	n/a	n/a	n/a	4.495
1089208	ENSG00000100504	5804	PYGL	phosphorylase, glycogen, liver	5836	14	n/a	n/a	n/a	4.495
280123148	ENSG00000258876	0	RP11-270M14.5	RP11-270M14.5	0	14	n/a	n/a	n/a	4.493
1095313	ENSG00000143384	4145	MCL1	myeloid cell leukemia sequence 1 (BCL2-related)	4170	1	n/a	n/a	n/a	4.471
1099226	ENSG00000168026	83482	TTC21A	tetratricopeptide repeat domain 21A	199223	3	n/a	n/a	n/a	4.47
1087875	ENSG00000067182	7089	TNFRSF1A	tumor necrosis factor receptor superfamily, member 1A	7132	12	n/a	n/a	n/a	4.47
1096091	ENSG00000149090	25640	PAMR1	peptidase domain containing associated with muscle regeneration 1	25891	11	n/a	n/a	n/a	4.466
1088591	ENSG00000087076	30653	HSD17B14	hydroxysteroid (17-beta) dehydrogenase 14	51171	19	n/a	n/a	n/a	4.465
1090700	ENSG00000110719	10166	TCIRG1	T-cell, immune regulator 1, ATPase, H+ transporting, lysosomal V0 subunit A3	10312	11	n/a	n/a	n/a	4.464
1095145	ENSG00000142227	1999	EMP3	epithelial membrane protein 3	2014	19	n/a	n/a	n/a	4.463
1098040	ENSG00000163638	36278	ADAMTS9	ADAM metallopeptidase with thrombospondin type 1 motif, 9	56999	3	n/a	n/a	n/a	4.458
1096658	ENSG00000154099	78966	DNAAF1	dynein, axonemal, assembly factor 1	123872	16	n/a	n/a	n/a	4.452
1101238	ENSG00000177469	94186	PTRF	polymerase I and transcript release factor	284119	17	n/a	n/a	n/a	4.452
1097438	ENSG00000160447	29674	PKN3	protein kinase N3	29941	9	n/a	n/a	n/a	4.45
1105377	ENSG00000205084	55386	TMEM231	transmembrane protein 231	79583	16	n/a	n/a	n/a	4.445
1090681	ENSG00000110492	4167	MDK	midkine (neurite growth-promoting factor 2)	4192	11	n/a	n/a	n/a	4.444
1100394	ENSG00000173013	90405	CCDC96	coiled-coil domain containing 96	257236	4	n/a	n/a	n/a	4.442
1105631	ENSG00000206077	0	ZDHHC11B	zinc finger, DHHC-type containing 11B	0	5	n/a	n/a	n/a	4.44
1099374	ENSG00000168658	83564	VWA3B	von Willebrand factor A domain containing 3B	200403	2	n/a	n/a	n/a	4.439
1100342	ENSG00000172771	59879	C3orf25	chromosome 3 open reading frame 25	90288	3	n/a	n/a	n/a	4.436
1097608	ENSG00000161940	90308	BCL6B	B-cell CLL/lymphoma 6, member B	255877	17	n/a	n/a	n/a	4.422
1097936	ENSG00000163359	1284	COL6A3	collagen, type VI, alpha 3	1293	2	n/a	n/a	n/a	4.419
1104106	ENSG00000196924	2300	FLNA	filamin A, alpha	2316	X	n/a	n/a	n/a	4.411
1099123	ENSG00000167693	40960	NXN	nucleoredoxin	64359	17	n/a	n/a	n/a	4.405
280050012	ENSG00000252809	0	AC135050.3	AC135050.3	0	16	n/a	n/a	n/a	4.39
279897786	ENSG00000235174	0	RP11-398K22.3	RP11-398K22.3	0	6	n/a	n/a	n/a	4.368
1097477	ENSG00000160789	3975	LMNA	lamin A/C	4000	1	n/a	n/a	n/a	4.36
1091288	ENSG00000115257	34049	PCSK4	proprotein convertase subtilisin/kexin type 4	54760	19	n/a	n/a	n/a	4.345
1106424	ENSG00000216490	10290	IFI30	interferon, gamma-inducible protein 30	10437	19	n/a	n/a	n/a	4.341
1092231	ENSG00000122884	5001	P4HA1	prolyl 4-hydroxylase, alpha polypeptide I	5033	10	n/a	n/a	n/a	4.34
1092270	ENSG00000123243	56534	ITIH5	inter-alpha (globulin) inhibitor H5	80760	10	n/a	n/a	n/a	4.337
1087776	ENSG00000064932	22660	SBNO2	strawberry notch homolog 2 (Drosophila)	22904	19	n/a	n/a	n/a	4.329
1108719	ENSG00000237172	58948	B3GNT9	UDP-GlcNAc:betaGal beta-1,3-N-acetylglucosaminyltransferase 9	84752	16	n/a	n/a	n/a	4.32
1095182	ENSG00000142583	6482	SLC2A5	solute carrier family 2 (facilitated glucose/fructose transporter), member 5	6518	1	n/a	n/a	n/a	4.319
1087089	ENSG00000008517	9110	IL32	interleukin 32	9235	16	n/a	n/a	n/a	4.316
1097619	ENSG00000161996	83472	WDR90	WD repeat domain 90	197335	16	n/a	n/a	n/a	4.308
279853735	ENSG00000231313	0	CLIC1P1	chloride intracellular channel 1 pseudogene 1	0	12	n/a	n/a	n/a	4.308
279711997	ENSG00000211591	1023341	MIR762	microRNA 762	100313837	16	n/a	n/a	n/a	4.303
1089152	ENSG00000100342	8476	APOL1	apolipoprotein L, 1	8542	22	n/a	n/a	n/a	4.302
1101639	ENSG00000179862	81608	CITED4	Cbp/p300-interacting transactivator, with Glu/Asp-rich carboxy-terminal domain, 4	163732	1	n/a	n/a	n/a	4.287
1090331	ENSG00000107736	40705	CDH23	cadherin-related 23	64072	10	n/a	n/a	n/a	4.278
1097216	ENSG00000158816	79243	VWA5B1	von Willebrand factor A domain containing 5B1	127731	1	n/a	n/a	n/a	4.267
1091545	ENSG00000116962	4780	NID1	nidogen 1	4811	1	n/a	n/a	n/a	4.251
279701330	ENSG00000206341	0	HLA-H	major histocompatibility complex, class I, H (pseudogene)	0	6	n/a	n/a	n/a	4.247
279489730	ENSG00000178631	0	ACTG1P1	actin, gamma 1 pseudogene 1	0	3	n/a	n/a	n/a	4.245
1102114	ENSG00000182492	630	BGN	biglycan	633	X	n/a	n/a	n/a	4.234
279886138	ENSG00000234177	94444	AC068057.2	AC068057.2	284998	2	n/a	n/a	n/a	4.225
280000078	ENSG00000248321	0	RP4-678E16.4	RP4-678E16.4	0	1	n/a	n/a	n/a	4.215
1088292	ENSG00000078246	7246	TULP3	tubby like protein 3	7289	12	n/a	n/a	n/a	4.213
1088204	ENSG00000075914	22771	EXOSC7	exosome component 7	23016	3	n/a	n/a	n/a	4.213
1092909	ENSG00000128271	132	ADORA2A	adenosine A2a receptor	135	22	n/a	n/a	n/a	4.198
280059964	ENSG00000253676	0	TAGLN2P1	transgelin 2 pseudogene 1	0	8	n/a	n/a	n/a	4.195
1087380	ENSG00000034239	55448	EFCAB1	EF-hand calcium binding domain 1	79645	8	n/a	n/a	n/a	4.191
279656503	ENSG00000199053	135803	MIR324	microRNA 324	442898	17	n/a	n/a	n/a	4.18
1100367	ENSG00000172889	30644	EGFL7	EGF-like-domain, multiple 7	51162	9	n/a	n/a	n/a	4.177
1097270	ENSG00000159239	123222	C2orf81	chromosome 2 open reading frame 81	388963	2	n/a	n/a	n/a	4.176
1104212	ENSG00000197249	5233	SERPINA1	serpin peptidase inhibitor, clade A (alpha-1 antiproteinase, antitrypsin), member 1	5265	14	n/a	n/a	n/a	4.171
279893354	ENSG00000234793	0	AC114730.7	AC114730.7	0	2	n/a	n/a	n/a	4.167
1097773	ENSG00000162745	25652	OLFML2B	olfactomedin-like 2B	25903	1	n/a	n/a	n/a	4.166
280125986	ENSG00000259037	0	RP11-614O9.1	RP11-614O9.1	0	14	n/a	n/a	n/a	4.165
1097328	ENSG00000159714	29535	ZDHHC1	zinc finger, DHHC-type containing 1	29800	16	n/a	n/a	n/a	4.159
1096810	ENSG00000155380	6530	SLC16A1	solute carrier family 16, member 1 (monocarboxylic acid transporter 1)	6566	1	n/a	n/a	n/a	4.156
1089608	ENSG00000102904	35104	TSNAXIP1	translin-associated factor X interacting protein 1	55815	16	n/a	n/a	n/a	4.156
1087565	ENSG00000051523	1524	CYBA	cytochrome b-245, alpha polypeptide	1535	16	n/a	n/a	n/a	4.155
1092714	ENSG00000126264	10712	HCST	hematopoietic cell signal transducer	10870	19	n/a	n/a	n/a	4.15
1100069	ENSG00000171595	41044	DNAI2	dynein, axonemal, intermediate chain 2	64446	17	n/a	n/a	n/a	4.148
280024667	ENSG00000250318	0	CTA-963H5.5	CTA-963H5.5	0	22	n/a	n/a	n/a	4.147
1099241	ENSG00000168077	30916	SCARA3	scavenger receptor class A, member 3	51435	8	n/a	n/a	n/a	4.143
1109101	ENSG00000243708	0	PLA2G4B	phospholipase A2, group IVB (cytosolic)	0	15	n/a	n/a	n/a	4.143
1095658	ENSG00000145703	10630	IQGAP2	IQ motif containing GTPase activating protein 2	10788	5	n/a	n/a	n/a	4.143
1090117	ENSG00000105974	853	CAV1	caveolin 1, caveolae protein, 22kDa	857	7	n/a	n/a	n/a	4.139
1089376	ENSG00000101306	59536	MYLK2	myosin light chain kinase 2	85366	20	n/a	n/a	n/a	4.121
279832585	ENSG00000229413	0	AC018638.1	AC018638.1	0	7	n/a	n/a	n/a	4.12
1102938	ENSG00000185885	8453	IFITM1	interferon induced transmembrane protein 1 (9-27)	8519	11	n/a	n/a	n/a	4.117
1095350	ENSG00000143537	8679	ADAM15	ADAM metallopeptidase domain 15	8751	1	n/a	n/a	n/a	4.104
1093309	ENSG00000131095	2654	GFAP	glial fibrillary acidic protein	2670	17	n/a	n/a	n/a	4.103
1097327	ENSG00000159713	31153	TPPP3	tubulin polymerization-promoting protein family member 3	51673	16	n/a	n/a	n/a	4.101
1102447	ENSG00000183798	59861	EMILIN3	elastin microfibril interfacer 3	90187	20	n/a	n/a	n/a	4.097
1088093	ENSG00000073060	944	SCARB1	scavenger receptor class B, member 1	949	12	n/a	n/a	n/a	4.095
279857430	ENSG00000231655	0	AC011742.3	AC011742.3	0	2	n/a	n/a	n/a	4.091
1086919	ENSG00000004776	79143	HSPB6	heat shock protein, alpha-crystallin-related, B6	126393	19	n/a	n/a	n/a	4.088
1104419	ENSG00000197879	4615	MYO1C	myosin IC	4641	17	n/a	n/a	n/a	4.088
279924392	ENSG00000237632	0	S100A11P1	S100 calcium binding protein A11 pseudogene 1	0	7	n/a	n/a	n/a	4.084
1091937	ENSG00000120318	41012	ARAP3	ArfGAP with RhoGAP domain, ankyrin repeat and PH domain 3	64411	5	n/a	n/a	n/a	4.083
1106585	ENSG00000222019	1015047	AC133919.6	Uncharacterized proteincDNA FLJ52651	100130015	16	n/a	n/a	n/a	4.081
1105967	ENSG00000214021	25889	TTLL3	tubulin tyrosine ligase-like family, member 3	26140	3	n/a	n/a	n/a	4.069
1093186	ENSG00000130508	7791	PXDN	peroxidasin homolog (Drosophila)	7837	2	n/a	n/a	n/a	4.062
1104173	ENSG00000197119	78939	SLC25A29	solute carrier family 25, member 29	123096	14	n/a	n/a	n/a	4.056
279704094	ENSG00000206823	166857	SNORA24	small nucleolar RNA, H/ACA box 24	677809	4	n/a	n/a	n/a	4.056
1097338	ENSG00000159840	7745	ZYX	zyxin	7791	7	n/a	n/a	n/a	4.052
1105306	ENSG00000204894	0	RP11-208G20.2	RP11-208G20.2	0	7	n/a	n/a	n/a	4.051
1102389	ENSG00000183644	124976	C11orf88	chromosome 11 open reading frame 88	399949	11	n/a	n/a	n/a	4.047
1100007	ENSG00000171388	8785	APLN	apelin	8862	X	n/a	n/a	n/a	4.045
1092013	ENSG00000120896	10029	SORBS3	sorbin and SH3 domain containing 3	10174	8	n/a	n/a	n/a	4.042
279750687	ENSG00000220548	0	RP11-162L10.1	RP11-162L10.1	0	6	n/a	n/a	n/a	4.04
280095465	ENSG00000256393	0	AC138123.2	AC138123.2	0	12	n/a	n/a	n/a	4.039
1090483	ENSG00000108798	30707	ABI3	ABI family, member 3	51225	17	n/a	n/a	n/a	4.037
1087954	ENSG00000069696	1803	DRD4	dopamine receptor D4	1815	11	n/a	n/a	n/a	4.036
1101645	ENSG00000179902	79186	C1orf194	chromosome 1 open reading frame 194	127003	1	n/a	n/a	n/a	4.035
279760931	ENSG00000222720	0	AC027307.1	AC027307.1	0	19	n/a	n/a	n/a	4.034
1096096	ENSG00000149131	706	SERPING1	serpin peptidase inhibitor, clade G (C1 inhibitor), member 1	710	11	n/a	n/a	n/a	4.033
1100877	ENSG00000175567	7308	UCP2	uncoupling protein 2 (mitochondrial, proton carrier)	7351	11	n/a	n/a	n/a	4.032
279764663	ENSG00000223505	0	RP11-397P13.7	RP11-397P13.7	0	1	n/a	n/a	n/a	4.026
1093513	ENSG00000132510	22890	KDM6B	lysine (K)-specific demethylase 6B	23135	17	n/a	n/a	n/a	4.026
280090848	ENSG00000255857	157122481	RP1-278C19.3	RP1-278C19.3	100506649	12	n/a	n/a	n/a	4.025
1087837	ENSG00000066185	58427	ZMYND12	zinc finger, MYND-type containing 12	84217	1	n/a	n/a	n/a	4.017
1103243	ENSG00000187091	5301	PLCD1	phospholipase C, delta 1	5333	3	n/a	n/a	n/a	4.014
1093177	ENSG00000130427	2041	EPO	erythropoietin	2056	7	n/a	n/a	n/a	4.004
1088794	ENSG00000091136	3887	LAMB1	laminin, beta 1	3912	7	n/a	n/a	n/a	4.004
1094074	ENSG00000135862	3890	LAMC1	laminin, gamma 1 (formerly LAMB2)	3915	1	n/a	n/a	n/a	4.002
1087143	ENSG00000011028	9758	MRC2	mannose receptor, C type 2	9902	17	n/a	n/a	n/a	3.999
279488997	ENSG00000178464	0	CTD-2192J16.15	CTD-2192J16.15	0	19	n/a	n/a	n/a	3.995
1096806	ENSG00000155363	4317	MOV10	Mov10, Moloney leukemia virus 10, homolog (mouse)	4343	1	n/a	n/a	n/a	3.991
1091590	ENSG00000117298	1877	ECE1	endothelin converting enzyme 1	1889	1	n/a	n/a	n/a	3.989
280010024	ENSG00000249141	0	RP11-514O12.4	RP11-514O12.4	0	6	n/a	n/a	n/a	3.988
1089885	ENSG00000104903	4041	LYL1	lymphoblastic leukemia derived sequence 1	4066	19	n/a	n/a	n/a	3.979
1086878	ENSG00000001617	6369	SEMA3F	sema domain, immunoglobulin domain (Ig), short basic domain, secreted, (semaphorin) 3F	6405	3	n/a	n/a	n/a	3.976
279907925	ENSG00000236164	0	RP11-268F1.3	RP11-268F1.3	0	6	n/a	n/a	n/a	3.976
1105326	ENSG00000204950	123760	LRRC10B	leucine rich repeat containing 10B	390205	11	n/a	n/a	n/a	3.974
280092156	ENSG00000256013	0	RP11-27M24.1	RP11-27M24.1	0	16	n/a	n/a	n/a	3.969
1093174	ENSG00000130402	78	ACTN4	actinin, alpha 4	81	19	n/a	n/a	n/a	3.966
1099214	ENSG00000167992	85609	VWCE	von Willebrand factor C and EGF domains	220001	11	n/a	n/a	n/a	3.959
1102351	ENSG00000183508	34144	FAM46C	family with sequence similarity 46, member C	54855	1	n/a	n/a	n/a	3.955
1088245	ENSG00000077150	4760	NFKB2	nuclear factor of kappa light polypeptide gene enhancer in B-cells 2 (p49/p100)	4791	10	n/a	n/a	n/a	3.949
1088395	ENSG00000081041	2903	CXCL2	chemokine (C-X-C motif) ligand 2	2920	4	n/a	n/a	n/a	3.948
279720824	ENSG00000213326	0	RPS7P11	ribosomal protein S7 pseudogene 11	0	17	n/a	n/a	n/a	3.944
1106399	ENSG00000215788	8647	TNFRSF25	tumor necrosis factor receptor superfamily, member 25	8718	1	n/a	n/a	n/a	3.944
1101527	ENSG00000179094	5155	PER1	period homolog 1 (Drosophila)	5187	17	n/a	n/a	n/a	3.94
280013866	ENSG00000249481	85750	SPATS1	spermatogenesis associated, serine-rich 1	221409	6	n/a	n/a	n/a	3.937
279881293	ENSG00000233730	0	RP4-666F24.3	RP4-666F24.3	0	1	n/a	n/a	n/a	3.937
1104700	ENSG00000198719	28250	DLL1	delta-like 1 (Drosophila)	28514	6	n/a	n/a	n/a	3.935
1093192	ENSG00000130522	3702	JUND	jun D proto-oncogene	3727	19	n/a	n/a	n/a	3.928
1095204	ENSG00000142694	34483	FAM176B	family with sequence similarity 176, member B	55194	1	n/a	n/a	n/a	3.928
1090018	ENSG00000105538	34211	RASIP1	Ras interacting protein 1	54922	19	n/a	n/a	n/a	3.925
1090505	ENSG00000108932	8997	SLC16A6	solute carrier family 16, member 6 (monocarboxylic acid transporter 7)	9120	17	n/a	n/a	n/a	3.919
279783635	ENSG00000225075	0	RP11-426L16.3	RP11-426L16.3	0	1	n/a	n/a	n/a	3.916
1093981	ENSG00000135406	5598	PRPH	peripherin	5630	12	n/a	n/a	n/a	3.91
1103219	ENSG00000186994	90379	KANK3	KN motif and ankyrin repeat domains 3	256949	19	n/a	n/a	n/a	3.909
1092913	ENSG00000128283	10976	CDC42EP1	CDC42 effector protein (Rho GTPase binding) 1	11135	22	n/a	n/a	n/a	3.909
1108755	ENSG00000237441	5831	RGL2	ral guanine nucleotide dissociation stimulator-like 2	5863	6	n/a	n/a	n/a	3.906
279999067	ENSG00000248235	0	AC037459.4	Uncharacterized protein	0	8	n/a	n/a	n/a	3.905
1093204	ENSG00000130589	59597	RP4-697K14.7	Peroxisomal proliferator-activated receptor A-interacting complex 285 kDa protein	85441	20	n/a	n/a	n/a	3.897
1107072	ENSG00000226321	0	AC104809.3	AC104809.3	0	2	n/a	n/a	n/a	3.882
1099056	ENSG00000167470	59833	MIDN	midnolin	90007	19	n/a	n/a	n/a	3.881
1097405	ENSG00000160255	3664	ITGB2	integrin, beta 2 (complement component 3 receptor 3 and 4 subunit)	3689	21	n/a	n/a	n/a	3.876
1093153	ENSG00000130303	680	BST2	bone marrow stromal cell antigen 2	684	19	n/a	n/a	n/a	3.876
1103517	ENSG00000188290	37072	HES4	hairy and enhancer of split 4 (Drosophila)	57801	1	n/a	n/a	n/a	3.871
1089816	ENSG00000104518	55595	GSDMD	gasdermin D	79792	8	n/a	n/a	n/a	3.87
1088319	ENSG00000078900	7118	TP73	tumor protein p73	7161	1	n/a	n/a	n/a	3.866
279664882	ENSG00000201599	26523	SNORA71A	small nucleolar RNA, H/ACA box 71A	26777	20	n/a	n/a	n/a	3.864
279736347	ENSG00000215030	0	AC073621.1	AC073621.1	0	17	n/a	n/a	n/a	3.862
1105177	ENSG00000204525	3089	HLA-C	major histocompatibility complex, class I, C	3107	6	n/a	n/a	n/a	3.855
279720656	ENSG00000213293	0	CTD-2666L21.3	CTD-2666L21.3	0	19	n/a	n/a	n/a	3.853
1093178	ENSG00000130429	9950	ARPC1B	actin related protein 2/3 complex, subunit 1B, 41kDa	10095	7	n/a	n/a	n/a	3.853
1087661	ENSG00000058453	9552	CROCC	ciliary rootlet coiled-coil, rootletin	9696	1	n/a	n/a	n/a	3.848
280088389	ENSG00000255594	0	Z82188.1	Z82188.1	0	22	n/a	n/a	n/a	3.848
1087126	ENSG00000010327	22921	STAB1	stabilin 1	23166	3	n/a	n/a	n/a	3.847
1102846	ENSG00000185499	4556	MUC1	mucin 1, cell surface associated	4582	1	n/a	n/a	n/a	3.846
1108441	ENSG00000235333	0	CTB-161A2.4	CTB-161A2.4	0	7	n/a	n/a	n/a	3.84
1087870	ENSG00000067082	1307	KLF6	Kruppel-like factor 6	1316	10	n/a	n/a	n/a	3.837
1099724	ENSG00000170190	8998	SLC16A5	solute carrier family 16, member 5 (monocarboxylic acid transporter 6)	9121	17	n/a	n/a	n/a	3.833
1095453	ENSG00000144119	81659	C1QL2	complement component 1, q subcomponent-like 2	165257	2	n/a	n/a	n/a	3.832
1097702	ENSG00000162511	7759	LAPTM5	lysosomal protein transmembrane 5	7805	1	n/a	n/a	n/a	3.823
1090631	ENSG00000110057	57304	UNC93B1	unc-93 homolog B1 (C. elegans)	81622	11	n/a	n/a	n/a	3.82
1097413	ENSG00000160298	33351	C21orf58	chromosome 21 open reading frame 58	54058	21	n/a	n/a	n/a	3.815
279773023	ENSG00000224157	0	HCG14	HLA complex group 14	0	6	n/a	n/a	n/a	3.808
279783807	ENSG00000225091	0	SNORA71A	SNORA71A	0	20	n/a	n/a	n/a	3.808
1092342	ENSG00000123977	81649	WDR69	WD repeat domain 69	164781	2	n/a	n/a	n/a	3.807
1089298	ENSG00000100979	5328	PLTP	phospholipid transfer protein	5360	20	n/a	n/a	n/a	3.803
1087991	ENSG00000070526	35097	ST6GALNAC1	ST6 (alpha-N-acetyl-neuraminyl-2,3-beta-galactosyl-1,3)-N-acetylgalactosaminide alpha-2,6-sialyltransferase 1	55808	17	n/a	n/a	n/a	3.802
280025770	ENSG00000250410	0	RP11-714G18.1	RP11-714G18.1	0	4	n/a	n/a	n/a	3.799
280076317	ENSG00000254815	0	RP11-496I9.1	RP11-496I9.1	0	11	n/a	n/a	n/a	3.798
279708266	ENSG00000207562	128152	MIR34C	microRNA 34c	407042	11	n/a	n/a	n/a	3.796
1097985	ENSG00000163516	34428	ANKZF1	ankyrin repeat and zinc finger domain containing 1	55139	2	n/a	n/a	n/a	3.793
1087593	ENSG00000054179	949	ENTPD2	ectonucleoside triphosphate diphosphohydrolase 2	954	9	n/a	n/a	n/a	3.792
1102877	ENSG00000185633	36180	NDUFA4L2	NADH dehydrogenase (ubiquinone) 1 alpha subcomplex, 4-like 2	56901	12	n/a	n/a	n/a	3.791
279844725	ENSG00000230508	0	RPL19P21	ribosomal protein L19 pseudogene 21	0	X	n/a	n/a	n/a	3.786
1089965	ENSG00000105327	26858	BBC3	BCL2 binding component 3	27113	19	n/a	n/a	n/a	3.784
279973085	ENSG00000243230	0	RP11-286H14.8	RP11-286H14.8	0	7	n/a	n/a	n/a	3.783
279926275	ENSG00000237781	0	RP11-54A4.2	RP11-54A4.2	0	1	n/a	n/a	n/a	3.78
1098198	ENSG00000164104	3128	HMGB2	high mobility group box 2	3148	4	n/a	n/a	n/a	3.778
1091033	ENSG00000113070	1827	HBEGF	heparin-binding EGF-like growth factor	1839	5	n/a	n/a	n/a	3.776
1089945	ENSG00000105227	36989	PRX	periaxin	57716	19	n/a	n/a	n/a	3.776
1099612	ENSG00000169692	10408	AGPAT2	1-acylglycerol-3-phosphate O-acyltransferase 2 (lysophosphatidic acid acyltransferase, beta)	10555	9	n/a	n/a	n/a	3.773
1097652	ENSG00000162244	6127	RPL29	ribosomal protein L29	6159	3	n/a	n/a	n/a	3.771
1106579	ENSG00000222009	80795	BTBD19	BTB (POZ) domain containing 19	149478	1	n/a	n/a	n/a	3.765
1087761	ENSG00000064547	9046	LPAR2	lysophosphatidic acid receptor 2	9170	19	n/a	n/a	n/a	3.764
1098445	ENSG00000164972	58886	C9orf24	chromosome 9 open reading frame 24	84688	9	n/a	n/a	n/a	3.761
279716991	ENSG00000212487	166742	SNORA17	small nucleolar RNA, H/ACA box 17	677804	9	n/a	n/a	n/a	3.759
1091844	ENSG00000119699	7001	TGFB3	transforming growth factor, beta 3	7043	14	n/a	n/a	n/a	3.756
1091989	ENSG00000120708	7003	TGFBI	transforming growth factor, beta-induced, 68kDa	7045	5	n/a	n/a	n/a	3.756
1102055	ENSG00000182240	25574	BACE2	beta-site APP-cleaving enzyme 2	25825	21	n/a	n/a	n/a	3.754
1090030	ENSG00000105610	10514	KLF1	Kruppel-like factor 1 (erythroid)	10661	19	n/a	n/a	n/a	3.748
1104125	ENSG00000196968	81769	FUT11	fucosyltransferase 11 (alpha (1,3) fucosyltransferase)	170384	10	n/a	n/a	n/a	3.746
1106853	ENSG00000224916	341	APOC4	apolipoprotein C-IV	344	19	n/a	n/a	n/a	3.746
1101155	ENSG00000177045	80655	SIX5	SIX homeobox 5	147912	19	n/a	n/a	n/a	3.743
1095845	ENSG00000147113	55545	CXorf36	chromosome X open reading frame 36	79742	X	n/a	n/a	n/a	3.741
1099516	ENSG00000169242	1929	EFNA1	ephrin-A1	1942	1	n/a	n/a	n/a	3.74
279937976	ENSG00000239194	0	U1	U1 spliceosomal RNA	0	16	n/a	n/a	n/a	3.739
280075036	ENSG00000254726	0	MEX3A	mex-3 homolog A (C. elegans)	0	1	n/a	n/a	n/a	3.731
1100985	ENSG00000176171	660	BNIP3	BCL2/adenovirus E1B 19kDa interacting protein 3	664	10	n/a	n/a	n/a	3.728
1096665	ENSG00000154133	33829	ROBO4	roundabout homolog 4, magic roundabout (Drosophila)	54538	11	n/a	n/a	n/a	3.725
1102118	ENSG00000182511	2227	FES	feline sarcoma oncogene	2242	15	n/a	n/a	n/a	3.724
1092893	ENSG00000128052	3766	KDR	kinase insert domain receptor (a type III receptor tyrosine kinase)	3791	4	n/a	n/a	n/a	3.724
1096483	ENSG00000152518	674	ZFP36L2	zinc finger protein 36, C3H type-like 2	678	2	n/a	n/a	n/a	3.724
279656475	ENSG00000199038	128102	MIR210	microRNA 210	406992	11	n/a	n/a	n/a	3.723
280071330	ENSG00000254474	0	MIR210	MIR210	0	11	n/a	n/a	n/a	3.723
1092578	ENSG00000125534	54983	PPDPF	pancreatic progenitor cell differentiation and proliferation factor homolog (zebrafish)	79144	20	n/a	n/a	n/a	3.721
1095056	ENSG00000141510	7114	TP53	tumor protein p53	7157	17	n/a	n/a	n/a	3.719
1092993	ENSG00000128917	33858	DLL4	delta-like 4 (Drosophila)	54567	15	n/a	n/a	n/a	3.718
1101225	ENSG00000177426	7008	TGIF1	TGFB-induced factor homeobox 1	7050	18	n/a	n/a	n/a	3.717
1102803	ENSG00000185275	0	CD24P4	CD24 molecule pseudogene 4	0	Y	n/a	n/a	n/a	3.716
1091121	ENSG00000113739	8547	STC2	stanniocalcin 2	8614	5	n/a	n/a	n/a	3.713
280003920	ENSG00000248626	0	GAPDHP40	glyceraldehyde 3 phosphate dehydrogenase pseudogene 40	0	5	n/a	n/a	n/a	3.713
1093099	ENSG00000129946	25510	SHC2	SHC (Src homology 2 domain containing) transforming protein 2	25759	19	n/a	n/a	n/a	3.712
279787865	ENSG00000225461	0	RP11-525A16.4	RP11-525A16.4	0	10	n/a	n/a	n/a	3.708
1104414	ENSG00000197859	9575	ADAMTSL2	ADAMTS-like 2	9719	9	n/a	n/a	n/a	3.707
1103200	ENSG00000186918	35180	ZNF395	zinc finger protein 395	55893	8	n/a	n/a	n/a	3.699
1097425	ENSG00000160345	79732	C9orf116	chromosome 9 open reading frame 116	138162	9	n/a	n/a	n/a	3.693
1093194	ENSG00000130529	34084	TRPM4	transient receptor potential cation channel, subfamily M, member 4	54795	19	n/a	n/a	n/a	3.691
1099310	ENSG00000168389	59069	MFSD2A	major facilitator superfamily domain containing 2A	84879	1	n/a	n/a	n/a	3.689
1091169	ENSG00000114315	3260	HES1	hairy and enhancer of split 1, (Drosophila)	3280	3	n/a	n/a	n/a	3.686
1093030	ENSG00000129226	963	CD68	CD68 molecule	968	17	n/a	n/a	n/a	3.683
1089977	ENSG00000105372	6190	RPS19	ribosomal protein S19	6223	19	n/a	n/a	n/a	3.677
279977059	ENSG00000243629	109757	RP11-6F2.4	RP11-6F2.4	339894	3	n/a	n/a	n/a	3.677
1091230	ENSG00000114841	25730	DNAH1	dynein, axonemal, heavy chain 1	25981	3	n/a	n/a	n/a	3.675
279797638	ENSG00000226278	0	PSPHP1	phosphoserine phosphatase pseudogene 1	0	7	n/a	n/a	n/a	3.674
1092603	ENSG00000125733	9188	TRIP10	thyroid hormone receptor interactor 10	9322	19	n/a	n/a	n/a	3.669
280076957	ENSG00000254860	0	RP11-318C2.5	RP11-318C2.5	0	11	n/a	n/a	n/a	3.668
1093123	ENSG00000130158	36845	DOCK6	dedicator of cytokinesis 6	57572	19	n/a	n/a	n/a	3.668
1099074	ENSG00000167543	59881	TP53I13	tumor protein p53 inducible protein 13	90313	17	n/a	n/a	n/a	3.665
1098942	ENSG00000166947	2023	EPB42	erythrocyte membrane protein band 4.2	2038	15	n/a	n/a	n/a	3.664
279931573	ENSG00000238225	0	AC093416.3	AC093416.3	0	3	n/a	n/a	n/a	3.659
1088050	ENSG00000072110	84	ACTN1	actinin, alpha 1	87	14	n/a	n/a	n/a	3.657
279658631	ENSG00000199753	1013107	SNORD104	small nucleolar RNA, C/D box 104	692227	17	n/a	n/a	n/a	3.657
280051818	ENSG00000253069	0	AC021205.1	AC021205.1	0	4	n/a	n/a	n/a	3.656
1092351	ENSG00000124074	58291	C16orf48	chromosome 16 open reading frame 48	84080	16	n/a	n/a	n/a	3.651
1101319	ENSG00000177943	81342	MAMDC4	MAM domain containing 4	158056	9	n/a	n/a	n/a	3.65
1096587	ENSG00000153347	81141	FAM81B	family with sequence similarity 81, member B	153643	5	n/a	n/a	n/a	3.649
1092574	ENSG00000125520	36010	SLC2A4RG	SLC2A4 regulator	56731	20	n/a	n/a	n/a	3.648
1099437	ENSG00000168918	3610	INPP5D	inositol polyphosphate-5-phosphatase, 145kDa	3635	2	n/a	n/a	n/a	3.643
1093534	ENSG00000132622	78147	HSPA12B	heat shock 70kD protein 12B	116835	20	n/a	n/a	n/a	3.642
1092611	ENSG00000125753	7365	VASP	vasodilator-stimulated phosphoprotein	7408	19	n/a	n/a	n/a	3.641
280090732	ENSG00000255847	0	RP11-167N4.2	RP11-167N4.2	0	11	n/a	n/a	n/a	3.639
279710611	ENSG00000208011	1013227	MIR92B	microRNA 92b	693235	1	n/a	n/a	n/a	3.636
1097796	ENSG00000162840	0	MT1P2	metallothionein 1 pseudogene 2	0	4	n/a	n/a	n/a	3.63
1095647	ENSG00000145623	9056	OSMR	oncostatin M receptor	9180	5	n/a	n/a	n/a	3.628
1099747	ENSG00000170290	6550	SLN	sarcolipin	6588	11	n/a	n/a	n/a	3.627
1101264	ENSG00000177600	6149	RPLP2	ribosomal protein, large, P2	6181	11	n/a	n/a	n/a	3.622
280094681	ENSG00000256309	0	AC009469.1	AC009469.1	0	2	n/a	n/a	n/a	3.619
1105280	ENSG00000204815	0	AC091172.1	Uncharacterized protein	0	17	n/a	n/a	n/a	3.617
280097144	ENSG00000256591	0	RP11-286N22.8	Uncharacterized protein	0	11	n/a	n/a	n/a	3.616
1087324	ENSG00000026297	8566	RNASET2	ribonuclease T2	8635	6	n/a	n/a	n/a	3.614
1090590	ENSG00000109736	10081	MFSD10	major facilitator superfamily domain containing 10	10227	4	n/a	n/a	n/a	3.613
1101123	ENSG00000176907	36171	C8orf4	chromosome 8 open reading frame 4	56892	8	n/a	n/a	n/a	3.608
279957794	ENSG00000241544	0	RP11-6F2.5	RP11-6F2.5	0	3	n/a	n/a	n/a	3.607
1087056	ENSG00000007866	6963	TEAD3	TEA domain family member 3	7005	6	n/a	n/a	n/a	3.602
1087172	ENSG00000011600	7262	TYROBP	TYRO protein tyrosine kinase binding protein	7305	19	n/a	n/a	n/a	3.596
1097592	ENSG00000161835	81476	GRASP	GRP1 (general receptor for phosphoinositides 1)-associated scaffold protein	160622	12	n/a	n/a	n/a	3.594
1100078	ENSG00000171621	55977	SPSB1	splA/ryanodine receptor domain and SOCS box containing 1	80176	1	n/a	n/a	n/a	3.594
279881873	ENSG00000233796	0	AC089999.1	AC089999.1	0	12	n/a	n/a	n/a	3.594
1094241	ENSG00000136732	2978	GYPC	glycophorin C (Gerbich blood group)	2995	2	n/a	n/a	n/a	3.591
1089869	ENSG00000104870	2202	FCGRT	Fc fragment of IgG, receptor, transporter, alpha	2217	19	n/a	n/a	n/a	3.588
1105919	ENSG00000213853	1998	EMP2	epithelial membrane protein 2	2013	16	n/a	n/a	n/a	3.587
1091589	ENSG00000117289	10481	TXNIP	thioredoxin interacting protein	10628	1	n/a	n/a	n/a	3.585
1089192	ENSG00000100439	40517	ABHD4	abhydrolase domain containing 4	63874	14	n/a	n/a	n/a	3.582
1100396	ENSG00000173039	5938	RELA	v-rel reticuloendotheliosis viral oncogene homolog A (avian)	5970	11	n/a	n/a	n/a	3.581
1103071	ENSG00000186352	110770	ANKRD37	ankyrin repeat domain 37	353322	4	n/a	n/a	n/a	3.58
1101142	ENSG00000176978	29685	DPP7	dipeptidyl-peptidase 7	29952	9	n/a	n/a	n/a	3.576
1102981	ENSG00000186009	493	ATP4B	ATPase, H+/K+ exchanging, beta polypeptide	496	13	n/a	n/a	n/a	3.576
1099255	ENSG00000168140	77642	VASN	vasorin	114990	16	n/a	n/a	n/a	3.574
279968654	ENSG00000242712	0	AP003392.1	AP003392.1	0	11	n/a	n/a	n/a	3.573
280120830	ENSG00000258745	0	RP11-218E20.5	RP11-218E20.5	0	14	n/a	n/a	n/a	3.573
279706726	ENSG00000207277	0	5S_rRNA	5S ribosomal RNA	0	9	n/a	n/a	n/a	3.572
1099053	ENSG00000167460	7128	TPM4	tropomyosin 4	7171	19	n/a	n/a	n/a	3.568
1090892	ENSG00000112077	5973	RHAG	Rh-associated glycoprotein	6005	6	n/a	n/a	n/a	3.566
1094973	ENSG00000140988	6154	RPS2	ribosomal protein S2	6187	16	n/a	n/a	n/a	3.566
1095703	ENSG00000145936	3754	KCNMB1	potassium large conductance calcium-activated channel, subfamily M, beta member 1	3779	5	n/a	n/a	n/a	3.563
1090459	ENSG00000108639	9021	SYNGR2	synaptogyrin 2	9144	17	n/a	n/a	n/a	3.56
1095222	ENSG00000142910	40762	TINAGL1	tubulointerstitial nephritis antigen-like 1	64129	1	n/a	n/a	n/a	3.559
1097206	ENSG00000158769	30332	F11R	F11 receptor	50848	1	n/a	n/a	n/a	3.555
1099575	ENSG00000169515	58203	CCDC8	coiled-coil domain containing 8	83987	19	n/a	n/a	n/a	3.552
1090973	ENSG00000112559	4163	MDFI	MyoD family inhibitor	4188	6	n/a	n/a	n/a	3.551
1095694	ENSG00000145901	10172	TNIP1	TNFAIP3 interacting protein 1	10318	5	n/a	n/a	n/a	3.544
1087576	ENSG00000052850	37989	ALX4	ALX homeobox 4	60529	11	n/a	n/a	n/a	3.536
1105436	ENSG00000205307	1023443	SAP25	Sin3A-associated protein, 25kDa	100316904	7	n/a	n/a	n/a	3.535
1091504	ENSG00000116717	1635	GADD45A	growth arrest and DNA-damage-inducible, alpha	1647	1	n/a	n/a	n/a	3.534
1100520	ENSG00000173638	6537	SLC19A1	solute carrier family 19 (folate transporter), member 1	6573	21	n/a	n/a	n/a	3.525
1102480	ENSG00000183963	6489	SMTN	smoothelin	6525	22	n/a	n/a	n/a	3.525
1093509	ENSG00000132481	60003	TRIM47	tripartite motif containing 47	91107	17	n/a	n/a	n/a	3.52
1108869	ENSG00000238168	0	RP11-686G8.1	RP11-686G8.1	0	12	n/a	n/a	n/a	3.52
1091087	ENSG00000113504	10565	SLC12A7	solute carrier family 12 (potassium/chloride transporters), member 7	10723	5	n/a	n/a	n/a	3.517
1099263	ENSG00000168209	33832	DDIT4	DNA-damage-inducible transcript 4	54541	10	n/a	n/a	n/a	3.516
279710443	ENSG00000207985	1013246	MIR663	microRNA 663	724033	20	n/a	n/a	n/a	3.513
1098523	ENSG00000165309	85552	ARMC3	armadillo repeat containing 3	219681	10	n/a	n/a	n/a	3.51
1097612	ENSG00000161958	2241	FGF11	fibroblast growth factor 11	2256	17	n/a	n/a	n/a	3.508
1105897	ENSG00000213722	23318	DDAH2	dimethylarginine dimethylaminohydrolase 2	23564	6	n/a	n/a	n/a	3.505
1108950	ENSG00000240583	355	AQP1	aquaporin 1 (Colton blood group)	358	7	n/a	n/a	n/a	3.505
280003757	ENSG00000248603	0	RP3-412A9.10	RP3-412A9.10	0	22	n/a	n/a	n/a	3.504
1097138	ENSG00000158195	10018	WASF2	WAS protein family, member 2	10163	1	n/a	n/a	n/a	3.504
280004362	ENSG00000248666	0	RP11-56D16.2	RP11-56D16.2	0	9	n/a	n/a	n/a	3.502
1087451	ENSG00000042062	80194	FAM65C	family with sequence similarity 65, member C	140876	20	n/a	n/a	n/a	3.499
1089873	ENSG00000104881	10690	PPP1R13L	protein phosphatase 1, regulatory subunit 13 like	10848	19	n/a	n/a	n/a	3.495
279821554	ENSG00000228417	0	RP11-549L6.3	RP11-549L6.3	0	10	n/a	n/a	n/a	3.492
279665162	ENSG00000201669	9165	SNORD31	small nucleolar RNA, C/D box 31	9298	11	n/a	n/a	n/a	3.491
1095891	ENSG00000147403	6102	RPL10	ribosomal protein L10	6134	X	n/a	n/a	n/a	3.487
1087458	ENSG00000042493	818	CAPG	capping protein (actin filament), gelsolin-like	822	2	n/a	n/a	n/a	3.484
1097128	ENSG00000158113	90160	LRRC43	leucine rich repeat containing 43	254050	12	n/a	n/a	n/a	3.481
279950381	ENSG00000240652	0	RP11-832N8.1	RP11-832N8.1	0	11	n/a	n/a	n/a	3.48
1105397	ENSG00000205155	35139	PSENEN	presenilin enhancer 2 homolog (C. elegans)	55851	19	n/a	n/a	n/a	3.478
1104629	ENSG00000198520	109699	C1orf228	chromosome 1 open reading frame 228	339541	1	n/a	n/a	n/a	3.478
1086979	ENSG00000006016	9118	CRLF1	cytokine receptor-like factor 1	9244	19	n/a	n/a	n/a	3.477
1087907	ENSG00000068137	55792	PLEKHH3	pleckstrin homology domain containing, family H (with MyTH4 domain) member 3	79990	17	n/a	n/a	n/a	3.466
1091223	ENSG00000114779	59026	ABHD14B	abhydrolase domain containing 14B	84836	3	n/a	n/a	n/a	3.465
1103590	ENSG00000188599	0	NPIPP1	nuclear pore complex interacting protein pseudogene 1	0	16	n/a	n/a	n/a	3.462
279847987	ENSG00000230807	0	AC099535.4	AC099535.4	0	3	n/a	n/a	n/a	3.46
1102040	ENSG00000182179	7275	UBA7	ubiquitin-like modifier activating enzyme 7	7318	3	n/a	n/a	n/a	3.459
279950155	ENSG00000240616	0	AD000092.3	AD000092.3	0	19	n/a	n/a	n/a	3.454
279839521	ENSG00000230062	1019534	RP11-268F1.2	RP11-268F1.2	100287718	6	n/a	n/a	n/a	3.454
1095185	ENSG00000142609	59608	C1orf222	chromosome 1 open reading frame 222	85452	1	n/a	n/a	n/a	3.452
279620757	ENSG00000197320	0	AC060834.2	AC060834.2	0	7	n/a	n/a	n/a	3.446
1097297	ENSG00000159403	711	C1R	complement component 1, r subcomponent	715	12	n/a	n/a	n/a	3.445
1088712	ENSG00000089327	33132	FXYD5	FXYD domain containing ion transport regulator 5	53827	19	n/a	n/a	n/a	3.445
279826150	ENSG00000228830	0	RP4-781K5.2	RP4-781K5.2	0	1	n/a	n/a	n/a	3.438
279657665	ENSG00000199452	0	SNORA71	Small nucleolar RNA SNORA71	0	20	n/a	n/a	n/a	3.434
1098178	ENSG00000164066	26897	INTU	inturned planar cell polarity effector homolog (Drosophila)	27152	4	n/a	n/a	n/a	3.434
1094390	ENSG00000137473	58128	TTC29	tetratricopeptide repeat domain 29	83894	4	n/a	n/a	n/a	3.433
280026084	ENSG00000250424	0	RP5-877J2.1	Uncharacterized proteincDNA FLJ51453, highly similar to Aquaporin-1	0	7	n/a	n/a	n/a	3.433
1093549	ENSG00000132681	477	ATP1A4	ATPase, Na+/K+ transporting, alpha 4 polypeptide	480	1	n/a	n/a	n/a	3.43
1102892	ENSG00000185681	90232	MORN5	MORN repeat containing 5	254956	9	n/a	n/a	n/a	3.428
1087389	ENSG00000035403	7371	VCL	vinculin	7414	10	n/a	n/a	n/a	3.424
1090210	ENSG00000106538	5887	RARRES2	retinoic acid receptor responder (tazarotene induced) 2	5919	7	n/a	n/a	n/a	3.424
1096842	ENSG00000155761	83536	SPAG17	sperm associated antigen 17	200162	1	n/a	n/a	n/a	3.421
279997014	ENSG00000248008	157122509	RP11-18C24.6	RP11-18C24.6	100506668	12	n/a	n/a	n/a	3.42
1094397	ENSG00000137496	9923	IL18BP	interleukin 18 binding protein	10068	11	n/a	n/a	n/a	3.418
1092953	ENSG00000128602	6568	SMO	smoothened, frizzled family receptor	6608	7	n/a	n/a	n/a	3.417
279934549	ENSG00000238650	0	SNORD54	small nucleolar RNA, C/D box 54	0	8	n/a	n/a	n/a	3.416
279823512	ENSG00000228612	0	HK2P1	hexokinase 2 pseudogene 1	0	X	n/a	n/a	n/a	3.415
1087535	ENSG00000049540	1991	ELN	elastin	2006	7	n/a	n/a	n/a	3.414
280079792	ENSG00000255036	0	RP11-23J9.4	RP11-23J9.4	0	9	n/a	n/a	n/a	3.414
279948863	ENSG00000240463	0	RPS19P3	ribosomal protein S19 pseudogene 3	0	14	n/a	n/a	n/a	3.414
280089811	ENSG00000255749	0	RP11-134N1.3	RP11-134N1.3	0	12	n/a	n/a	n/a	3.412
1087900	ENSG00000068001	8623	HYAL2	hyaluronoglucosaminidase 2	8692	3	n/a	n/a	n/a	3.411
1100115	ENSG00000171811	34066	C10orf93	chromosome 10 open reading frame 93	54777	10	n/a	n/a	n/a	3.407
1087090	ENSG00000008710	5278	PKD1	polycystic kidney disease 1 (autosomal dominant)	5310	16	n/a	n/a	n/a	3.406
1088130	ENSG00000074219	8402	TEAD2	TEA domain family member 2	8463	19	n/a	n/a	n/a	3.406
1101366	ENSG00000178175	81700	ZNF366	zinc finger protein 366	167465	5	n/a	n/a	n/a	3.4
1106282	ENSG00000215217	79587	C5orf49	chromosome 5 open reading frame 49	134121	5	n/a	n/a	n/a	3.4
1105942	ENSG00000213928	10232	IRF9	interferon regulatory factor 9	10379	14	n/a	n/a	n/a	3.4
280012874	ENSG00000249391	0	RP11-503N18.2	RP11-503N18.2	0	4	n/a	n/a	n/a	3.4
279897722	ENSG00000235169	123051	RP1-286D6.2	RP1-286D6.2	388588	1	n/a	n/a	n/a	3.399
1088398	ENSG00000081059	6892	TCF7	transcription factor 7 (T-cell specific, HMG-box)	6932	5	n/a	n/a	n/a	3.398
279584659	ENSG00000188338	0	SLC38A3	solute carrier family 38, member 3	0	3	n/a	n/a	n/a	3.397
1093266	ENSG00000130827	34847	PLXNA3	plexin A3	55558	X	n/a	n/a	n/a	3.397
279996828	ENSG00000247925	0	RP3-510L9.1	RP3-510L9.1	0	6	n/a	n/a	n/a	3.396
1104241	ENSG00000197355	60037	UAP1L1	UDP-N-acteylglucosamine pyrophosphorylase 1-like 1	91373	9	n/a	n/a	n/a	3.391
1087843	ENSG00000066336	6648	SPI1	spleen focus forming virus (SFFV) proviral integration oncogene spi1	6688	11	n/a	n/a	n/a	3.39
280135928	ENSG00000259605	0	AC074212.5	AC074212.5	0	19	n/a	n/a	n/a	3.389
1087946	ENSG00000069399	599	BCL3	B-cell CLL/lymphoma 3	602	19	n/a	n/a	n/a	3.388
1104083	ENSG00000196843	10707	ARID5A	AT rich interactive domain 5A (MRF1-like)	10865	2	n/a	n/a	n/a	3.385
280039163	ENSG00000251469	0	AC099668.5	AC099668.5	0	3	n/a	n/a	n/a	3.384
1093638	ENSG00000133136	0	GNG5P2	guanine nucleotide binding protein (G protein), gamma 5 pseudogene 2	0	X	n/a	n/a	n/a	3.38
1101276	ENSG00000177674	36363	AGTRAP	angiotensin II receptor-associated protein	57085	1	n/a	n/a	n/a	3.377
1093157	ENSG00000130309	55512	GLT25D1	glycosyltransferase 25 domain containing 1	79709	19	n/a	n/a	n/a	3.374
1100598	ENSG00000174083	0	PIK3R6	phosphoinositide-3-kinase, regulatory subunit 6	0	17	n/a	n/a	n/a	3.374
1088230	ENSG00000076716	2224	GPC4	glypican 4	2239	X	n/a	n/a	n/a	3.374
1089322	ENSG00000101104	56137	PABPC1L	poly(A) binding protein, cytoplasmic 1-like	80336	20	n/a	n/a	n/a	3.371
1089925	ENSG00000105137	59530	SYDE1	synapse defective 1, Rho GTPase, homolog 1 (C. elegans)	85360	19	n/a	n/a	n/a	3.367
1090487	ENSG00000108821	1268	COL1A1	collagen, type I, alpha 1	1277	17	n/a	n/a	n/a	3.366
1097453	ENSG00000160613	9035	PCSK7	proprotein convertase subtilisin/kexin type 7	9159	11	n/a	n/a	n/a	3.366
1100214	ENSG00000172216	1044	CEBPB	CCAAT/enhancer binding protein (C/EBP), beta	1051	20	n/a	n/a	n/a	3.366
1103563	ENSG00000188483	123587	IER5L	immediate early response 5-like	389792	9	n/a	n/a	n/a	3.358
1089958	ENSG00000105287	25614	PRKD2	protein kinase D2	25865	19	n/a	n/a	n/a	3.358
1087379	ENSG00000034152	5574	MAP2K3	mitogen-activated protein kinase kinase 3	5606	17	n/a	n/a	n/a	3.356
279747122	ENSG00000218018	1021604	RP4-800J21.3	RP4-800J21.3	100291105	20	n/a	n/a	n/a	3.355
1098955	ENSG00000166987	77509	MBD6	methyl-CpG binding domain protein 6	114785	12	n/a	n/a	n/a	3.354
1097710	ENSG00000162543	79244	UBXN10	UBX domain protein 10	127733	1	n/a	n/a	n/a	3.348
279760546	ENSG00000222611	0	AL355388.1	AL355388.1	0	1	n/a	n/a	n/a	3.347
280069363	ENSG00000254333	0	CTC-367J11.1	CTC-367J11.1	0	5	n/a	n/a	n/a	3.344
1093179	ENSG00000130433	37709	CACNG6	calcium channel, voltage-dependent, gamma subunit 6	59285	19	n/a	n/a	n/a	3.342
1090432	ENSG00000108479	2568	GALK1	galactokinase 1	2584	17	n/a	n/a	n/a	3.341
1087157	ENSG00000011304	5693	PTBP1	polypyrimidine tract binding protein 1	5725	19	n/a	n/a	n/a	3.34
1094532	ENSG00000138119	26257	MYOF	myoferlin	26509	10	n/a	n/a	n/a	3.336
1097847	ENSG00000163017	69	ACTG2	actin, gamma 2, smooth muscle, enteric	72	2	n/a	n/a	n/a	3.335
1092012	ENSG00000120889	8718	TNFRSF10B	tumor necrosis factor receptor superfamily, member 10b	8795	8	n/a	n/a	n/a	3.333
1100801	ENSG00000175183	1455	CSRP2	cysteine and glycine-rich protein 2	1466	12	n/a	n/a	n/a	3.33
1105079	ENSG00000204301	4824	NOTCH4	notch 4	4855	6	n/a	n/a	n/a	3.33
1098548	ENSG00000165449	85682	SLC16A9	solute carrier family 16, member 9 (monocarboxylic acid transporter 9)	220963	10	n/a	n/a	n/a	3.33
1097681	ENSG00000162413	9759	KLHL21	kelch-like 21 (Drosophila)	9903	1	n/a	n/a	n/a	3.328
1106015	ENSG00000214212	90304	C19orf38	chromosome 19 open reading frame 38	255809	19	n/a	n/a	n/a	3.326
1090255	ENSG00000106819	34118	ASPN	asporin	54829	9	n/a	n/a	n/a	3.326
1102124	ENSG00000182541	3960	LIMK2	LIM domain kinase 2	3985	22	n/a	n/a	n/a	3.326
279703093	ENSG00000206653	9164	SNORD29	small nucleolar RNA, C/D box 29	9297	11	n/a	n/a	n/a	3.325
1100251	ENSG00000172361	85629	CCDC11	coiled-coil domain containing 11	220136	18	n/a	n/a	n/a	3.316
1087355	ENSG00000030582	2879	GRN	granulin	2896	17	n/a	n/a	n/a	3.316
1089686	ENSG00000103335	9636	PIEZO1	piezo-type mechanosensitive ion channel component 1	9780	16	n/a	n/a	n/a	3.313
1089825	ENSG00000104635	23271	SLC39A14	solute carrier family 39 (zinc transporter), member 14	23516	8	n/a	n/a	n/a	3.311
1097593	ENSG00000161847	79085	RAVER1	ribonucleoprotein, PTB-binding 1	125950	19	n/a	n/a	n/a	3.311
1088172	ENSG00000075275	9476	CELSR1	cadherin, EGF LAG seven-pass G-type receptor 1 (flamingo homolog, Drosophila)	9620	22	n/a	n/a	n/a	3.309
1089537	ENSG00000102265	7033	TIMP1	TIMP metallopeptidase inhibitor 1	7076	X	n/a	n/a	n/a	3.309
1102628	ENSG00000184608	57898	C8orf12	chromosome 8 open reading frame 12	83656	8	n/a	n/a	n/a	3.307
279736792	ENSG00000215057	0	RP3-380B8.1	RP3-380B8.1	0	6	n/a	n/a	n/a	3.306
280017295	ENSG00000249751	0	ECSCR	endothelial cell-specific chemotaxis regulator	0	5	n/a	n/a	n/a	3.305
279827743	ENSG00000228974	0	AC006483.5	AC006483.5	0	7	n/a	n/a	n/a	3.305
1087049	ENSG00000007384	40887	RHBDF1	rhomboid 5 homolog 1 (Drosophila)	64285	16	n/a	n/a	n/a	3.301
1104513	ENSG00000198113	34152	C9orf167	chromosome 9 open reading frame 167	54863	9	n/a	n/a	n/a	3.3
1095180	ENSG00000142552	36607	RCN3	reticulocalbin 3, EF-hand calcium binding domain	57333	19	n/a	n/a	n/a	3.298
1089741	ENSG00000103855	56155	CD276	CD276 molecule	80381	15	n/a	n/a	n/a	3.297
1095362	ENSG00000143578	80703	CREB3L4	cAMP responsive element binding protein 3-like 4	148327	1	n/a	n/a	n/a	3.295
1094090	ENSG00000135926	40747	TMBIM1	transmembrane BAX inhibitor motif containing 1	64114	2	n/a	n/a	n/a	3.293
279951718	ENSG00000240801	0	AC132217.4	AC132217.4	0	11	n/a	n/a	n/a	3.291
1098757	ENSG00000166246	80537	C16orf71	chromosome 16 open reading frame 71	146562	16	n/a	n/a	n/a	3.291
1092348	ENSG00000124006	23118	OBSL1	obscurin-like 1	23363	2	n/a	n/a	n/a	3.29
280078748	ENSG00000254980	0	RP11-794P6.6	RP11-794P6.6	0	11	n/a	n/a	n/a	3.289
1099547	ENSG00000169385	6004	RNASE2	ribonuclease, RNase A family, 2 (liver, eosinophil-derived neurotoxin)	6036	14	n/a	n/a	n/a	3.287
279865535	ENSG00000232368	0	FTLP2	ferritin, light polypeptide pseudogene 2	0	X	n/a	n/a	n/a	3.286
1104235	ENSG00000197324	25769	LRP10	low density lipoprotein receptor-related protein 10	26020	14	n/a	n/a	n/a	3.284
280037584	ENSG00000251356	0	CTD-2281D19.1	CTD-2281D19.1	0	5	n/a	n/a	n/a	3.284
1101568	ENSG00000179348	2608	GATA2	GATA binding protein 2	2624	3	n/a	n/a	n/a	3.284
1104377	ENSG00000197748	56018	WDR96	WD repeat domain 96	80217	10	n/a	n/a	n/a	3.283
279947570	ENSG00000240311	0	LA16c-306E5.1	LA16c-306E5.1	0	16	n/a	n/a	n/a	3.28
1096878	ENSG00000156042	78713	TTC18	tetratricopeptide repeat domain 18	118491	10	n/a	n/a	n/a	3.278
1100944	ENSG00000175938	60256	ORAI3	ORAI calcium release-activated calcium modulator 3	93129	16	n/a	n/a	n/a	3.278
1087088	ENSG00000008516	40987	MMP25	matrix metallopeptidase 25	64386	16	n/a	n/a	n/a	3.276
1095156	ENSG00000142347	4516	MYO1F	myosin IF	4542	19	n/a	n/a	n/a	3.273
1097990	ENSG00000163521	55223	GLB1L	galactosidase, beta 1-like	79411	2	n/a	n/a	n/a	3.273
1087022	ENSG00000006747	59625	SCIN	scinderin	85477	7	n/a	n/a	n/a	3.271
1098618	ENSG00000165698	10933	C9orf9	chromosome 9 open reading frame 9	11092	9	n/a	n/a	n/a	3.269
1091137	ENSG00000113916	601	BCL6	B-cell CLL/lymphoma 6	604	3	n/a	n/a	n/a	3.269
1096666	ENSG00000154134	40854	ROBO3	roundabout, axon guidance receptor, homolog 3 (Drosophila)	64221	11	n/a	n/a	n/a	3.269
279817763	ENSG00000228088	0	RP11-119F7.4	RP11-119F7.4	0	10	n/a	n/a	n/a	3.266
1103782	ENSG00000189350	81657	FAM179A	family with sequence similarity 179, member A	165186	2	n/a	n/a	n/a	3.263
1088592	ENSG00000087077	7162	TRIP6	thyroid hormone receptor interactor 6	7205	7	n/a	n/a	n/a	3.263
1093367	ENSG00000131477	10120	RAMP2	receptor (G protein-coupled) activity modifying protein 2	10266	17	n/a	n/a	n/a	3.259
1095440	ENSG00000144031	55800	ANKRD53	ankyrin repeat domain 53	79998	2	n/a	n/a	n/a	3.258
1097158	ENSG00000158423	81417	RIBC1	RIB43A domain with coiled-coils 1	158787	X	n/a	n/a	n/a	3.258
280011944	ENSG00000249313	0	RP4-543J19.8	RP4-543J19.8	0	20	n/a	n/a	n/a	3.254
1096648	ENSG00000154016	10592	GRAP	GRB2-related adaptor protein	10750	17	n/a	n/a	n/a	3.253
279850729	ENSG00000231064	0	RP11-263K19.4	RP11-263K19.4	0	1	n/a	n/a	n/a	3.25
1101577	ENSG00000179403	41419	VWA1	von Willebrand factor A domain containing 1	64856	1	n/a	n/a	n/a	3.248
1095095	ENSG00000141736	2049	ERBB2	v-erb-b2 erythroblastic leukemia viral oncogene homolog 2, neuro/glioblastoma derived oncogene homolog (avian)	2064	17	n/a	n/a	n/a	3.248
1095276	ENSG00000143226	2197	FCGR2A	Fc fragment of IgG, low affinity IIa, receptor (CD32)	2212	1	n/a	n/a	n/a	3.246
1099046	ENSG00000167397	54841	VKORC1	vitamin K epoxide reductase complex, subunit 1	79001	16	n/a	n/a	n/a	3.245
1092124	ENSG00000121966	7806	CXCR4	chemokine (C-X-C motif) receptor 4	7852	2	n/a	n/a	n/a	3.244
1090070	ENSG00000105722	2062	ERF	Ets2 repressor factor	2077	19	n/a	n/a	n/a	3.243
1093116	ENSG00000130052	9610	STARD8	StAR-related lipid transfer (START) domain containing 8	9754	X	n/a	n/a	n/a	3.242
279814570	ENSG00000227787	0	RP11-266I14.3	RP11-266I14.3	0	1	n/a	n/a	n/a	3.241
1093436	ENSG00000132004	58471	FBXW9	F-box and WD repeat domain containing 9	84261	19	n/a	n/a	n/a	3.241
279952912	ENSG00000240970	0	RPL23AP64	ribosomal protein L23a pseudogene 64	0	11	n/a	n/a	n/a	3.241
280013301	ENSG00000249428	0	RP11-503N18.3	Uncharacterized protein	0	4	n/a	n/a	n/a	3.24
1094449	ENSG00000137801	7015	THBS1	thrombospondin 1	7057	15	n/a	n/a	n/a	3.236
1095840	ENSG00000147065	4452	MSN	moesin	4478	X	n/a	n/a	n/a	3.234
1094122	ENSG00000136068	2301	FLNB	filamin B, beta	2317	3	n/a	n/a	n/a	3.234
280023250	ENSG00000250218	157129786	ALDH1L1-AS1	ALDH1L1 antisense RNA 1 (non-protein coding)	100874204	3	n/a	n/a	n/a	3.234
279857978	ENSG00000231702	0	RP11-54O7.10	RP11-54O7.10	0	1	n/a	n/a	n/a	3.233
1101433	ENSG00000178602	80912	OTOS	otospiralin	150677	2	n/a	n/a	n/a	3.232
1088468	ENSG00000083444	5319	PLOD1	procollagen-lysine, 2-oxoglutarate 5-dioxygenase 1	5351	1	n/a	n/a	n/a	3.231
1102184	ENSG00000182796	133322	AC023055.2	AC023055.2	440104	12	n/a	n/a	n/a	3.23
279879767	ENSG00000233597	0	RP11-343B5.1	RP11-343B5.1	0	3	n/a	n/a	n/a	3.229
279770542	ENSG00000223991	172027	AC104809.2	AC104809.2	728208	2	n/a	n/a	n/a	3.225
1099180	ENSG00000167874	60145	TMEM88	transmembrane protein 88	92162	17	n/a	n/a	n/a	3.225
280084000	ENSG00000255278	0	AC005363.8	AC005363.8	0	16	n/a	n/a	n/a	3.223
279704017	ENSG00000206811	0	SNORA10	small nucleolar RNA, H/ACA box 10	0	16	n/a	n/a	n/a	3.223
1088145	ENSG00000074660	8512	SCARF1	scavenger receptor class F, member 1	8578	17	n/a	n/a	n/a	3.221
1089154	ENSG00000100345	4601	MYH9	myosin, heavy chain 9, non-muscle	4627	22	n/a	n/a	n/a	3.219
280005165	ENSG00000248712	93862	CCDC153	coiled-coil domain containing 153	283152	11	n/a	n/a	n/a	3.218
1087999	ENSG00000070731	10463	ST6GALNAC2	ST6 (alpha-N-acetyl-neuraminyl-2,3-beta-galactosyl-1,3)-N-acetylgalactosaminide alpha-2,6-sialyltransferase 2	10610	17	n/a	n/a	n/a	3.217
1090216	ENSG00000106565	28695	TMEM176B	transmembrane protein 176B	28959	7	n/a	n/a	n/a	3.217
1093115	ENSG00000130045	81340	NXNL2	nucleoredoxin-like 2	158046	9	n/a	n/a	n/a	3.213
1093550	ENSG00000132688	10605	NES	nestin	10763	1	n/a	n/a	n/a	3.213
280082817	ENSG00000255201	0	RP11-350N15.4	RP11-350N15.4	0	8	n/a	n/a	n/a	3.213
279995287	ENSG00000247311	0	CTC-441N14.2	CTC-441N14.2	0	5	n/a	n/a	n/a	3.205
1094398	ENSG00000137497	4895	NUMA1	nuclear mitotic apparatus protein 1	4926	11	n/a	n/a	n/a	3.205
1096425	ENSG00000152117	80925	AC093838.4	AC093838.4	150776	2	n/a	n/a	n/a	3.204
1099785	ENSG00000170439	83410	METTL7B	methyltransferase like 7B	196410	12	n/a	n/a	n/a	3.204
279842920	ENSG00000230362	0	RP11-809F4.2	RP11-809F4.2	0	3	n/a	n/a	n/a	3.2
279812004	ENSG00000227540	0	RP11-152N13.5	RP11-152N13.5	0	10	n/a	n/a	n/a	3.198
1102018	ENSG00000182103	85640	FAM181B	family with sequence similarity 181, member B	220382	11	n/a	n/a	n/a	3.197
1096405	ENSG00000151929	9390	BAG3	BCL2-associated athanogene 3	9531	10	n/a	n/a	n/a	3.195
279765031	ENSG00000223534	0	HLA-DQB1-AS1	HLA-DQB1 antisense RNA 1 (non-protein coding)	0	6	n/a	n/a	n/a	3.194
1089358	ENSG00000101222	25625	SPEF1	sperm flagellar 1	25876	20	n/a	n/a	n/a	3.194
1090469	ENSG00000108691	6312	CCL2	chemokine (C-C motif) ligand 2	6347	17	n/a	n/a	n/a	3.194
1101273	ENSG00000177666	36382	PNPLA2	patatin-like phospholipase domain containing 2	57104	11	n/a	n/a	n/a	3.193
1096144	ENSG00000149499	90347	EML3	echinoderm microtubule associated protein like 3	256364	11	n/a	n/a	n/a	3.192
1106652	ENSG00000223609	3028	HBD	hemoglobin, delta	3045	11	n/a	n/a	n/a	3.192
1088352	ENSG00000079805	1773	DNM2	dynamin 2	1785	19	n/a	n/a	n/a	3.191
1104376	ENSG00000197747	6248	S100A10	S100 calcium binding protein A10	6281	1	n/a	n/a	n/a	3.185
279830160	ENSG00000229207	0	RP11-571F15.6	RP11-571F15.6	0	9	n/a	n/a	n/a	3.183
1104497	ENSG00000198075	26978	SULT1C4	sulfotransferase family, cytosolic, 1C, member 4	27233	2	n/a	n/a	n/a	3.18
280117679	ENSG00000258559	0	AC005519.4	AC005519.4	0	14	n/a	n/a	n/a	3.177
1100740	ENSG00000174898	90389	TMEM146	transmembrane protein 146	257062	19	n/a	n/a	n/a	3.176
1097860	ENSG00000163071	79525	SPATA18	spermatogenesis associated 18 homolog (rat)	132671	4	n/a	n/a	n/a	3.176
280086293	ENSG00000255439	0	RP11-196G11.1	Uncharacterized protein	0	16	n/a	n/a	n/a	3.174
1104771	ENSG00000198844	22655	ARHGEF15	Rho guanine nucleotide exchange factor (GEF) 15	22899	17	n/a	n/a	n/a	3.171
1093329	ENSG00000131196	4746	NFATC1	nuclear factor of activated T-cells, cytoplasmic, calcineurin-dependent 1	4772	18	n/a	n/a	n/a	3.165
1095306	ENSG00000143369	1881	ECM1	extracellular matrix protein 1	1893	1	n/a	n/a	n/a	3.164
1103229	ENSG00000187024	79742	PTRH1	peptidyl-tRNA hydrolase 1 homolog (S. cerevisiae)	138428	9	n/a	n/a	n/a	3.163
1093600	ENSG00000132965	238	ALOX5AP	arachidonate 5-lipoxygenase-activating protein	241	13	n/a	n/a	n/a	3.161
1089134	ENSG00000100299	407	ARSA	arylsulfatase A	410	22	n/a	n/a	n/a	3.161
279812706	ENSG00000227619	0	RP11-492E3.2	RP11-492E3.2	0	9	n/a	n/a	n/a	3.16
1092238	ENSG00000122971	32	ACADS	acyl-CoA dehydrogenase, C-2 to C-3 short chain	35	12	n/a	n/a	n/a	3.157
1102464	ENSG00000183864	10608	TOB2	transducer of ERBB2, 2	10766	22	n/a	n/a	n/a	3.156
1088333	ENSG00000079308	7102	TNS1	tensin 1	7145	2	n/a	n/a	n/a	3.156
1099947	ENSG00000171124	2509	FUT3	fucosyltransferase 3 (galactoside 3(4)-L-fucosyltransferase, Lewis blood group)	2525	19	n/a	n/a	n/a	3.155
1094781	ENSG00000139641	23099	ESYT1	extended synaptotagmin-like protein 1	23344	12	n/a	n/a	n/a	3.154
1100726	ENSG00000174807	36402	CD248	CD248 molecule, endosialin	57124	11	n/a	n/a	n/a	3.154
1091165	ENSG00000114268	5178	PFKFB4	6-phosphofructo-2-kinase/fructose-2,6-biphosphatase 4	5210	3	n/a	n/a	n/a	3.154
1094980	ENSG00000141013	2606	GAS8	growth arrest-specific 8	2622	16	n/a	n/a	n/a	3.154
279925140	ENSG00000237686	0	RP5-1120P11.1	RP5-1120P11.1	0	6	n/a	n/a	n/a	3.153
1105669	ENSG00000206417	0	H1FX-AS1	H1FX antisense RNA 1 (non-protein coding)	0	3	n/a	n/a	n/a	3.152
1102168	ENSG00000182718	299	ANXA2	annexin A2	302	15	n/a	n/a	n/a	3.151
1095051	ENSG00000141499	34424	WRAP53	WD repeat containing, antisense to TP53	55135	17	n/a	n/a	n/a	3.149
1087699	ENSG00000061273	31044	HDAC7	histone deacetylase 7	51564	12	n/a	n/a	n/a	3.146
1094290	ENSG00000136929	34652	HEMGN	hemogen	55363	9	n/a	n/a	n/a	3.146
279903973	ENSG00000235776	0	AC000089.3	AC000089.3	0	22	n/a	n/a	n/a	3.145
1107667	ENSG00000230291	0	RP11-244J10.1	RP11-244J10.1	0	12	n/a	n/a	n/a	3.144
1105887	ENSG00000213654	40583	GPSM3	G-protein signaling modulator 3	63940	6	n/a	n/a	n/a	3.144
1097700	ENSG00000162496	9123	DHRS3	dehydrogenase/reductase (SDR family) member 3	9249	1	n/a	n/a	n/a	3.142
1101261	ENSG00000177595	34656	PIDD	p53-induced death domain protein	55367	11	n/a	n/a	n/a	3.14
279924811	ENSG00000237655	0	AC073834.3	AC073834.3	0	2	n/a	n/a	n/a	3.139
1098617	ENSG00000165695	81344	AK8	adenylate kinase 8	158067	9	n/a	n/a	n/a	3.138
1099839	ENSG00000170638	56106	TRABD	TraB domain containing	80305	22	n/a	n/a	n/a	3.138
1087793	ENSG00000065308	9553	TRAM2	translocation associated membrane protein 2	9697	6	n/a	n/a	n/a	3.134
1100359	ENSG00000172830	34250	SSH3	slingshot homolog 3 (Drosophila)	54961	11	n/a	n/a	n/a	3.134
1088032	ENSG00000071564	6889	TCF3	transcription factor 3 (E2A immunoglobulin enhancer binding factors E12/E47)	6929	19	n/a	n/a	n/a	3.132
1086933	ENSG00000004975	1844	DVL2	dishevelled, dsh homolog 2 (Drosophila)	1856	17	n/a	n/a	n/a	3.132
1091929	ENSG00000120262	55930	C6orf97	chromosome 6 open reading frame 97	80129	6	n/a	n/a	n/a	3.131
1100593	ENSG00000174021	2770	GNG5	guanine nucleotide binding protein (G protein), gamma 5	2787	1	n/a	n/a	n/a	3.13
280111730	ENSG00000258086	0	RP11-753H16.5	RP11-753H16.5	0	12	n/a	n/a	n/a	3.13
1093028	ENSG00000129219	5306	PLD2	phospholipase D2	5338	17	n/a	n/a	n/a	3.129
1105862	ENSG00000213445	6458	SIPA1	signal-induced proliferation-associated 1	6494	11	n/a	n/a	n/a	3.127
1090645	ENSG00000110108	54913	TMEM109	transmembrane protein 109	79073	11	n/a	n/a	n/a	3.126
1097971	ENSG00000163482	26893	STK36	serine/threonine kinase 36	27148	2	n/a	n/a	n/a	3.125
280074375	ENSG00000254682	0	RP11-660L16.2	RP11-660L16.2	0	11	n/a	n/a	n/a	3.125
1087118	ENSG00000010278	923	CD9	CD9 molecule	928	12	n/a	n/a	n/a	3.122
1089672	ENSG00000103253	58474	HAGHL	hydroxyacylglutathione hydrolase-like	84264	16	n/a	n/a	n/a	3.122
1095357	ENSG00000143554	10842	SLC27A3	solute carrier family 27 (fatty acid transporter), member 3	11000	1	n/a	n/a	n/a	3.121
1101638	ENSG00000179855	79133	GIPC3	GIPC PDZ domain containing family, member 3	126326	19	n/a	n/a	n/a	3.117
1094026	ENSG00000135604	8607	STX11	syntaxin 11	8676	6	n/a	n/a	n/a	3.114
1090315	ENSG00000107562	6351	CXCL12	chemokine (C-X-C motif) ligand 12	6387	10	n/a	n/a	n/a	3.111
1100698	ENSG00000174640	6541	SLCO2A1	solute carrier organic anion transporter family, member 2A1	6578	3	n/a	n/a	n/a	3.111
1095512	ENSG00000144579	37222	CTDSP1	CTD (carboxy-terminal domain, RNA polymerase II, polypeptide A) small phosphatase 1	58190	2	n/a	n/a	n/a	3.111
1093252	ENSG00000130775	9333	C1orf38	chromosome 1 open reading frame 38	9473	1	n/a	n/a	n/a	3.11
1102688	ENSG00000184897	8871	H1FX	H1 histone family, member X	8971	3	n/a	n/a	n/a	3.109
1096803	ENSG00000155324	41826	GRAMD3	GRAM domain containing 3	65983	5	n/a	n/a	n/a	3.106
280028169	ENSG00000250602	0	RP11-517I3.1	RP11-517I3.1	0	5	n/a	n/a	n/a	3.102
1098550	ENSG00000165458	3611	INPPL1	inositol polyphosphate phosphatase-like 1	3636	11	n/a	n/a	n/a	3.101
1096447	ENSG00000152256	5131	PDK1	pyruvate dehydrogenase kinase, isozyme 1	5163	2	n/a	n/a	n/a	3.101
1092283	ENSG00000123374	1012	CDK2	cyclin-dependent kinase 2	1017	12	n/a	n/a	n/a	3.1
279662383	ENSG00000200851	9168	SNORD27	small nucleolar RNA, C/D box 27	9301	11	n/a	n/a	n/a	3.098
1100500	ENSG00000173557	109730	C2orf70	chromosome 2 open reading frame 70	339778	2	n/a	n/a	n/a	3.095
279805582	ENSG00000226963	0	AC078883.4	AC078883.4	0	2	n/a	n/a	n/a	3.092
1102854	ENSG00000185522	90344	C11orf35	chromosome 11 open reading frame 35	256329	11	n/a	n/a	n/a	3.089
279990320	ENSG00000245549	0	AL137798.2	AL137798.2	0	1	n/a	n/a	n/a	3.089
1092292	ENSG00000123427	25644	METTL21B	methyltransferase like 21B	25895	12	n/a	n/a	n/a	3.089
1087984	ENSG00000070404	10126	FSTL3	follistatin-like 3 (secreted glycoprotein)	10272	19	n/a	n/a	n/a	3.089
1099963	ENSG00000171163	34946	ZNF692	zinc finger protein 692	55657	1	n/a	n/a	n/a	3.088
1103991	ENSG00000196576	23407	PLXNB2	plexin B2	23654	22	n/a	n/a	n/a	3.085
1099451	ENSG00000168961	3940	LGALS9	lectin, galactoside-binding, soluble, 9	3965	17	n/a	n/a	n/a	3.085
1104471	ENSG00000198003	77722	CCDC151	coiled-coil domain containing 151	115948	19	n/a	n/a	n/a	3.085
1089135	ENSG00000100300	702	TSPO	translocator protein (18kDa)	706	22	n/a	n/a	n/a	3.083
1103538	ENSG00000188375	133313	H3F3C	H3 histone, family 3C	440093	12	n/a	n/a	n/a	3.082
1091742	ENSG00000118707	37896	TGIF2	TGFB-induced factor homeobox 2	60436	20	n/a	n/a	n/a	3.082
279899780	ENSG00000235387	81379	RP11-327L3.1	RP11-327L3.1	158376	9	n/a	n/a	n/a	3.082
1097235	ENSG00000159023	2020	EPB41	erythrocyte membrane protein band 4.1 (elliptocytosis 1, RH-linked)	2035	1	n/a	n/a	n/a	3.08
1092743	ENSG00000126603	58860	GLIS2	GLIS family zinc finger 2	84662	16	n/a	n/a	n/a	3.076
279720637	ENSG00000213290	0	CTD-2192J16.12	CTD-2192J16.12	0	19	n/a	n/a	n/a	3.075
1103934	ENSG00000196411	2035	EPHB4	EPH receptor B4	2050	7	n/a	n/a	n/a	3.075
279661067	ENSG00000200463	1013267	U8	U8 small nucleolar RNA	727676	17	n/a	n/a	n/a	3.073
1094656	ENSG00000138772	303	ANXA3	annexin A3	306	4	n/a	n/a	n/a	3.073
279725943	ENSG00000213935	0	AC092610.12	AC092610.12	0	7	n/a	n/a	n/a	3.071
1092377	ENSG00000124181	5303	PLCG1	phospholipase C, gamma 1	5335	20	n/a	n/a	n/a	3.069
280064975	ENSG00000254023	0	RP11-410F13.2	RP11-410F13.2	0	8	n/a	n/a	n/a	3.068
279811379	ENSG00000227484	0	XX-C283C717.1	XX-C283C717.1	0	22	n/a	n/a	n/a	3.067
279929038	ENSG00000238018	0	AC093110.3	AC093110.3	0	2	n/a	n/a	n/a	3.067
1097698	ENSG00000162493	10483	PDPN	podoplanin	10630	1	n/a	n/a	n/a	3.067
1090663	ENSG00000110328	119462	GALNTL4	UDP-N-acetyl-alpha-D-galactosamine:polypeptide N-acetylgalactosaminyltransferase-like 4	374378	11	n/a	n/a	n/a	3.065
279936247	ENSG00000238917	0	SNORD10	small nucleolar RNA, C/D box 10	0	17	n/a	n/a	n/a	3.065
1094308	ENSG00000136997	4583	MYC	v-myc myelocytomatosis viral oncogene homolog (avian)	4609	8	n/a	n/a	n/a	3.062
1098867	ENSG00000166682	56686	TMPRSS5	transmembrane protease, serine 5	80975	11	n/a	n/a	n/a	3.062
1102577	ENSG00000184371	1424	CSF1	colony stimulating factor 1 (macrophage)	1435	1	n/a	n/a	n/a	3.059
1092724	ENSG00000126456	3636	IRF3	interferon regulatory factor 3	3661	19	n/a	n/a	n/a	3.058
1092721	ENSG00000126391	58020	FRMD8	FERM domain containing 8	83786	11	n/a	n/a	n/a	3.049
1094091	ENSG00000135929	1581	CYP27A1	cytochrome P450, family 27, subfamily A, polypeptide 1	1593	2	n/a	n/a	n/a	3.049
1094884	ENSG00000140400	4098	MAN2C1	mannosidase, alpha, class 2C, member 1	4123	15	n/a	n/a	n/a	3.049
1088617	ENSG00000087303	22552	NID2	nidogen 2 (osteonidogen)	22795	14	n/a	n/a	n/a	3.048
1099154	ENSG00000167771	93899	RCOR2	REST corepressor 2	283248	11	n/a	n/a	n/a	3.048
279750968	ENSG00000220785	0	MTMR9LP	myotubularin related protein 9-like, pseudogene	0	1	n/a	n/a	n/a	3.046
1096563	ENSG00000153162	650	BMP6	bone morphogenetic protein 6	654	6	n/a	n/a	n/a	3.046
1089706	ENSG00000103485	23230	QPRT	quinolinate phosphoribosyltransferase	23475	16	n/a	n/a	n/a	3.046
280116676	ENSG00000258504	0	RP11-638I2.6	RP11-638I2.6	0	14	n/a	n/a	n/a	3.045
279814315	ENSG00000227766	0	HCG4P5	HLA complex group 4 pseudogene 5	0	6	n/a	n/a	n/a	3.044
1095563	ENSG00000144857	60076	BOC	Boc homolog (mouse)	91653	3	n/a	n/a	n/a	3.043
280048780	ENSG00000252632	0	AC010326.1	AC010326.1	0	19	n/a	n/a	n/a	3.043
1099480	ENSG00000169105	76648	CHST14	carbohydrate (N-acetylgalactosamine 4-0) sulfotransferase 14	113189	15	n/a	n/a	n/a	3.041
1100936	ENSG00000175899	3	A2M	alpha-2-macroglobulin	2	12	n/a	n/a	n/a	3.04
1088260	ENSG00000077454	4009	LRCH4	leucine-rich repeats and calponin homology (CH) domain containing 4	4034	7	n/a	n/a	n/a	3.04
280123653	ENSG00000258908	0	RP11-203M5.8	RP11-203M5.8	0	14	n/a	n/a	n/a	3.039
1089118	ENSG00000100258	60024	LMF2	lipase maturation factor 2	91289	22	n/a	n/a	n/a	3.038
1101708	ENSG00000180264	110231	GPR144	G protein-coupled receptor 144	347088	9	n/a	n/a	n/a	3.036
279596568	ENSG00000189343	0	AC004448.3	AC004448.3	0	17	n/a	n/a	n/a	3.036
1102626	ENSG00000184601	125076	C14orf180	chromosome 14 open reading frame 180	400258	14	n/a	n/a	n/a	3.035
1096656	ENSG00000154080	57782	CHST9	carbohydrate (N-acetylgalactosamine 4-0) sulfotransferase 9	83539	18	n/a	n/a	n/a	3.035
1088937	ENSG00000096093	77179	EFHC1	EF-hand domain (C-terminal) containing 1	114327	6	n/a	n/a	n/a	3.033
1088800	ENSG00000091181	3543	IL5RA	interleukin 5 receptor, alpha	3568	3	n/a	n/a	n/a	3.032
1098829	ENSG00000166484	5566	MAPK7	mitogen-activated protein kinase 7	5598	17	n/a	n/a	n/a	3.031
1101485	ENSG00000178927	55227	C17orf62	chromosome 17 open reading frame 62	79415	17	n/a	n/a	n/a	3.03
279804375	ENSG00000226871	0	AC135178.7	AC135178.7	0	17	n/a	n/a	n/a	3.028
1086959	ENSG00000005448	58269	WDR54	WD repeat domain 54	84058	2	n/a	n/a	n/a	3.028
1093630	ENSG00000133115	81486	STOML3	stomatin (EPB72)-like 3	161003	13	n/a	n/a	n/a	3.027
280079606	ENSG00000255020	0	AF131216.5	Uncharacterized protein	0	8	n/a	n/a	n/a	3.026
1103303	ENSG00000187479	122698	C11orf96	chromosome 11 open reading frame 96	387763	11	n/a	n/a	n/a	3.025
1087180	ENSG00000012211	3982	PRICKLE3	prickle homolog 3 (Drosophila)	4007	X	n/a	n/a	n/a	3.025
1097605	ENSG00000161921	37223	CXCL16	chemokine (C-X-C motif) ligand 16	58191	17	n/a	n/a	n/a	3.022
1100493	ENSG00000173531	4459	MST1	macrophage stimulating 1 (hepatocyte growth factor-like)	4485	3	n/a	n/a	n/a	3.021
1093068	ENSG00000129538	6003	RNASE1	ribonuclease, RNase A family, 1 (pancreatic)	6035	14	n/a	n/a	n/a	3.017
1104925	ENSG00000203813	8299	HIST1H3H	histone cluster 1, H3h	8357	6	n/a	n/a	n/a	3.016
1099330	ENSG00000168476	56147	REEP4	receptor accessory protein 4	80346	8	n/a	n/a	n/a	3.015
279925566	ENSG00000237730	0	RP11-459A10.1	RP11-459A10.1	0	X	n/a	n/a	n/a	3.014
1094883	ENSG00000140398	55464	NEIL1	nei endonuclease VIII-like 1 (E. coli)	79661	15	n/a	n/a	n/a	3.011
279801213	ENSG00000226608	0	FTLP3	ferritin, light polypeptide pseudogene 3	0	20	n/a	n/a	n/a	3.011
1104866	ENSG00000203499	1014117	RP11-429J17.6	RP11-429J17.6	100128338	8	n/a	n/a	n/a	3.011
1094840	ENSG00000140057	78891	AK7	adenylate kinase 7	122481	14	n/a	n/a	n/a	3.009
1093927	ENSG00000135111	6886	TBX3	T-box 3	6926	12	n/a	n/a	n/a	3.008
279667962	ENSG00000202477	9170	SNORD25	small nucleolar RNA, C/D box 25	9303	11	n/a	n/a	n/a	3.007
279719695	ENSG00000213169	0	RP11-393N4.2	RP11-393N4.2	0	3	n/a	n/a	n/a	3.007
279665477	ENSG00000201754	26543	SNORD52	small nucleolar RNA, C/D box 52	26797	6	n/a	n/a	n/a	3.006
1098236	ENSG00000164185	79578	ZNF474	zinc finger protein 474	133923	5	n/a	n/a	n/a	3.005
1097031	ENSG00000157330	60265	C1orf158	chromosome 1 open reading frame 158	93190	1	n/a	n/a	n/a	3.005
1095005	ENSG00000141232	9995	TOB1	transducer of ERBB2, 1	10140	17	n/a	n/a	n/a	3.003
1102472	ENSG00000183914	80546	DNAH2	dynein, axonemal, heavy chain 2	146754	17	n/a	n/a	n/a	3.003
1098869	ENSG00000166689	80341	PLEKHA7	pleckstrin homology domain containing, family A member 7	144100	11	n/a	n/a	n/a	3.002
1092518	ENSG00000125089	33727	SH3TC1	SH3 domain and tetratricopeptide repeats 1	54436	4	n/a	n/a	n/a	2.999
1094377	ENSG00000137404	11109	NRM	nurim (nuclear envelope membrane protein)	11270	6	n/a	n/a	n/a	2.999
1093938	ENSG00000135205	36912	CCDC146	coiled-coil domain containing 146	57639	7	n/a	n/a	n/a	2.997
1089073	ENSG00000100106	10920	TRIOBP	TRIO and F-actin binding protein	11078	22	n/a	n/a	n/a	2.995
1097553	ENSG00000161513	2217	FDXR	ferredoxin reductase	2232	17	n/a	n/a	n/a	2.995
1087526	ENSG00000049239	9421	H6PD	hexose-6-phosphate dehydrogenase (glucose 1-dehydrogenase)	9563	1	n/a	n/a	n/a	2.994
1100883	ENSG00000175592	8011	FOSL1	FOS-like antigen 1	8061	11	n/a	n/a	n/a	2.993
1089970	ENSG00000105355	10080	PLIN3	perilipin 3	10226	19	n/a	n/a	n/a	2.992
1090478	ENSG00000108784	4643	NAGLU	N-acetylglucosaminidase, alpha	4669	17	n/a	n/a	n/a	2.991
1092780	ENSG00000126903	8220	SLC10A3	solute carrier family 10 (sodium/bile acid cotransporter family), member 3	8273	X	n/a	n/a	n/a	2.989
1095114	ENSG00000141959	5179	PFKL	phosphofructokinase, liver	5211	21	n/a	n/a	n/a	2.988
1095102	ENSG00000141756	38112	FKBP10	FK506 binding protein 10, 65 kDa	60681	17	n/a	n/a	n/a	2.986
1097015	ENSG00000157191	34996	NECAP2	NECAP endocytosis associated 2	55707	1	n/a	n/a	n/a	2.985
1100725	ENSG00000174804	8264	FZD4	frizzled family receptor 4	8322	11	n/a	n/a	n/a	2.981
1104157	ENSG00000197057	125470	DTHD1	death domain containing 1	401124	4	n/a	n/a	n/a	2.98
1101970	ENSG00000181826	1002216	RELL1	RELT-like 1	768211	4	n/a	n/a	n/a	2.979
280050222	ENSG00000252839	0	U6	U6 spliceosomal RNA	0	14	n/a	n/a	n/a	2.978
1106042	ENSG00000214290	78790	C11orf93	chromosome 11 open reading frame 93	120376	11	n/a	n/a	n/a	2.975
1093570	ENSG00000132793	41438	LPIN3	lipin 3	64900	20	n/a	n/a	n/a	2.971
279665575	ENSG00000201785	0	SNORD117	small nucleolar RNA, C/D box 117	0	6	n/a	n/a	n/a	2.968
1099351	ENSG00000168542	1272	COL3A1	collagen, type III, alpha 1	1281	2	n/a	n/a	n/a	2.966
1097961	ENSG00000163453	3470	IGFBP7	insulin-like growth factor binding protein 7	3490	4	n/a	n/a	n/a	2.966
1095954	ENSG00000147872	157124067	PLIN2	perilipin 2	100509484	9	n/a	n/a	n/a	2.966
279838684	ENSG00000229988	0	HBBP1	hemoglobin, beta pseudogene 1	0	11	n/a	n/a	n/a	2.965
1103316	ENSG00000187535	9598	IFT140	intraflagellar transport 140 homolog (Chlamydomonas)	9742	16	n/a	n/a	n/a	2.964
1108201	ENSG00000233670	165596	PIRT	phosphoinositide-interacting regulator of transient receptor potential channels	644139	17	n/a	n/a	n/a	2.964
1092018	ENSG00000120913	40869	PDLIM2	PDZ and LIM domain 2 (mystique)	64236	8	n/a	n/a	n/a	2.962
279991772	ENSG00000246016	0	RP11-1C1.7	RP11-1C1.7	0	5	n/a	n/a	n/a	2.96
1093263	ENSG00000130821	6499	SLC6A8	solute carrier family 6 (neurotransmitter transporter, creatine), member 8	6535	X	n/a	n/a	n/a	2.96
1096547	ENSG00000153048	23343	CARHSP1	calcium regulated heat stable protein 1, 24kDa	23589	16	n/a	n/a	n/a	2.96
279856478	ENSG00000231563	0	RP11-245P10.4	RP11-245P10.4	0	1	n/a	n/a	n/a	2.959
1098362	ENSG00000164674	60765	SYTL3	synaptotagmin-like 3	94120	6	n/a	n/a	n/a	2.958
279618422	ENSG00000197146	0	AL133458.1	AL133458.1	0	6	n/a	n/a	n/a	2.957
279933821	ENSG00000238528	0	snoU13	Small nucleolar RNA U13	0	12	n/a	n/a	n/a	2.956
1099363	ENSG00000168610	6734	STAT3	signal transducer and activator of transcription 3 (acute-phase response factor)	6774	17	n/a	n/a	n/a	2.954
1096105	ENSG00000149201	37954	CCDC81	coiled-coil domain containing 81	60494	11	n/a	n/a	n/a	2.953
1104364	ENSG00000197712	60207	FAM114A1	family with sequence similarity 114, member A1	92689	4	n/a	n/a	n/a	2.953
1101066	ENSG00000176601	55923	YSK4	YSK4 Sps1/Ste20-related kinase homolog (S. cerevisiae)	80122	2	n/a	n/a	n/a	2.949
1093508	ENSG00000132478	59607	UNK	unkempt homolog (Drosophila)	85451	17	n/a	n/a	n/a	2.949
1098676	ENSG00000165949	3409	IFI27	interferon, alpha-inducible protein 27	3429	14	n/a	n/a	n/a	2.948
279904093	ENSG00000235790	0	RP11-73M7.6	RP11-73M7.6	0	1	n/a	n/a	n/a	2.948
1098804	ENSG00000166407	3979	LMO1	LIM domain only 1 (rhombotin 1)	4004	11	n/a	n/a	n/a	2.946
1088558	ENSG00000086062	2667	B4GALT1	UDP-Gal:betaGlcNAc beta 1,4- galactosyltransferase, polypeptide 1	2683	9	n/a	n/a	n/a	2.942
1091436	ENSG00000116151	55708	MORN1	MORN repeat containing 1	79906	1	n/a	n/a	n/a	2.941
1087904	ENSG00000068079	3410	IFI35	interferon-induced protein 35	3430	17	n/a	n/a	n/a	2.94
279776311	ENSG00000224415	0	RP11-401L13.4	RP11-401L13.4	0	7	n/a	n/a	n/a	2.938
1092748	ENSG00000126709	2521	IFI6	interferon, alpha-inducible protein 6	2537	1	n/a	n/a	n/a	2.937
279847635	ENSG00000230777	0	RP11-318C24.1	RP11-318C24.1	0	1	n/a	n/a	n/a	2.937
1093649	ENSG00000133247	58980	SUV420H2	suppressor of variegation 4-20 homolog 2 (Drosophila)	84787	19	n/a	n/a	n/a	2.936
1099471	ENSG00000169064	55543	ZBBX	zinc finger, B-box domain containing	79740	3	n/a	n/a	n/a	2.936
279708007	ENSG00000207496	166313	SNORA7A	small nucleolar RNA, H/ACA box 7A	619563	3	n/a	n/a	n/a	2.936
1104139	ENSG00000197019	29683	SERTAD1	SERTA domain containing 1	29950	19	n/a	n/a	n/a	2.936
279800986	ENSG00000226580	0	RPL39P40	ribosomal protein L39 pseudogene 40	0	21	n/a	n/a	n/a	2.933
1097159	ENSG00000158428	119571	C2orf62	chromosome 2 open reading frame 62	375307	2	n/a	n/a	n/a	2.932
279675026	ENSG00000204055	0	RP11-247A12.2	RP11-247A12.2	0	9	n/a	n/a	n/a	2.931
1092870	ENSG00000127920	2774	GNG11	guanine nucleotide binding protein (G protein), gamma 11	2791	7	n/a	n/a	n/a	2.931
1087195	ENSG00000013306	31109	SLC25A39	solute carrier family 25, member 39	51629	17	n/a	n/a	n/a	2.929
1088977	ENSG00000099377	56071	HSD3B7	hydroxy-delta-5-steroid dehydrogenase, 3 beta- and steroid delta-isomerase 7	80270	16	n/a	n/a	n/a	2.929
1097718	ENSG00000162591	1940	MEGF6	multiple EGF-like-domains 6	1953	1	n/a	n/a	n/a	2.928
1090369	ENSG00000107968	1317	MAP3K8	mitogen-activated protein kinase kinase kinase 8	1326	10	n/a	n/a	n/a	2.928
1104747	ENSG00000198805	4829	PNP	purine nucleoside phosphorylase	4860	14	n/a	n/a	n/a	2.924
1095946	ENSG00000147799	56502	ARHGAP39	Rho GTPase activating protein 39	80728	8	n/a	n/a	n/a	2.924
1088375	ENSG00000080573	29999	COL5A3	collagen, type V, alpha 3	50509	19	n/a	n/a	n/a	2.924
1087467	ENSG00000043355	7503	ZIC2	Zic family member 2	7546	13	n/a	n/a	n/a	2.923
280081153	ENSG00000255108	0	AP006621.8	AP006621.8	0	11	n/a	n/a	n/a	2.922
1104296	ENSG00000197496	56742	SLC2A10	solute carrier family 2 (facilitated glucose transporter), member 10	81031	20	n/a	n/a	n/a	2.921
1098783	ENSG00000166340	1191	TPP1	tripeptidyl peptidase I	1200	11	n/a	n/a	n/a	2.921
1102135	ENSG00000182578	1425	CSF1R	colony stimulating factor 1 receptor	1436	5	n/a	n/a	n/a	2.92
1089440	ENSG00000101608	10480	MYL12A	myosin, light chain 12A, regulatory, non-sarcomeric	10627	18	n/a	n/a	n/a	2.919
1095501	ENSG00000144485	34791	HES6	hairy and enhancer of split 6 (Drosophila)	55502	2	n/a	n/a	n/a	2.916
1089627	ENSG00000103021	28806	CCDC113	coiled-coil domain containing 113	29070	16	n/a	n/a	n/a	2.915
1094958	ENSG00000140931	78971	CMTM3	CKLF-like MARVEL transmembrane domain containing 3	123920	16	n/a	n/a	n/a	2.914
280065023	ENSG00000254027	0	RP11-363E6.3	RP11-363E6.3	0	8	n/a	n/a	n/a	2.911
1099941	ENSG00000171105	3618	INSR	insulin receptor	3643	19	n/a	n/a	n/a	2.909
1103341	ENSG00000187624	125151	C17orf97	chromosome 17 open reading frame 97	400566	17	n/a	n/a	n/a	2.908
1102602	ENSG00000184489	10997	PTP4A3	protein tyrosine phosphatase type IVA, member 3	11156	8	n/a	n/a	n/a	2.905
1090126	ENSG00000106003	3930	LFNG	LFNG O-fucosylpeptide 3-beta-N-acetylglucosaminyltransferase	3955	7	n/a	n/a	n/a	2.905
1090971	ENSG00000112539	81713	C6orf118	chromosome 6 open reading frame 118	168090	6	n/a	n/a	n/a	2.905
279665764	ENSG00000201823	26547	SNORD48	small nucleolar RNA, C/D box 48	26801	6	n/a	n/a	n/a	2.905
1093364	ENSG00000131471	8570	AOC3	amine oxidase, copper containing 3 (vascular adhesion protein 1)	8639	17	n/a	n/a	n/a	2.905
1101567	ENSG00000179344	3101	HLA-DQB1	major histocompatibility complex, class II, DQ beta 1	3119	6	n/a	n/a	n/a	2.903
280078666	ENSG00000254979	0	RP11-872D17.8	RP11-872D17.8	0	11	n/a	n/a	n/a	2.902
279912489	ENSG00000236592	0	S100A11P2	S100 calcium binding protein A11 pseudogene 2	0	7	n/a	n/a	n/a	2.901
1088357	ENSG00000079974	10999	RABL2B	RAB, member of RAS oncogene family-like 2B	11158	22	n/a	n/a	n/a	2.901
279705970	ENSG00000207152	0	SNORA67	small nucleolar RNA, H/ACA box 67	0	17	n/a	n/a	n/a	2.9
1104564	ENSG00000198276	34252	UCKL1	uridine-cytidine kinase 1-like 1	54963	20	n/a	n/a	n/a	2.9
1094520	ENSG00000138080	10958	EMILIN1	elastin microfibril interfacer 1	11117	2	n/a	n/a	n/a	2.9
1105239	ENSG00000204666	125240	CTD-2126E3.1	CTD-2126E3.1	400710	19	n/a	n/a	n/a	2.9
1106565	ENSG00000221978	57351	CCNL2	cyclin L2	81669	1	n/a	n/a	n/a	2.899
1101167	ENSG00000177106	41360	EPS8L2	EPS8-like 2	64787	11	n/a	n/a	n/a	2.898
280089451	ENSG00000255717	23395	SNHG1	small nucleolar RNA host gene 1 (non-protein coding)	23642	11	n/a	n/a	n/a	2.898
1090702	ENSG00000110723	22841	EXPH5	exophilin 5	23086	11	n/a	n/a	n/a	2.898
280023673	ENSG00000250251	0	PKD1P6	polycystic kidney disease 1 (autosomal dominant) pseudogene 6	0	16	n/a	n/a	n/a	2.897
1100956	ENSG00000176029	35952	C11orf16	chromosome 11 open reading frame 16	56673	11	n/a	n/a	n/a	2.897
1102736	ENSG00000185043	10372	CIB1	calcium and integrin binding 1 (calmyrin)	10519	15	n/a	n/a	n/a	2.896
1096510	ENSG00000152760	83531	TCTEX1D1	Tctex1 domain containing 1	200132	1	n/a	n/a	n/a	2.894
1092579	ENSG00000125538	3528	IL1B	interleukin 1, beta	3553	2	n/a	n/a	n/a	2.894
1106420	ENSG00000215912	124075	TTC34	tetratricopeptide repeat domain 34	100287898	1	n/a	n/a	n/a	2.893
279766006	ENSG00000223599	0	RP11-216N14.7	RP11-216N14.7	0	1	n/a	n/a	n/a	2.893
1096496	ENSG00000152611	79571	CAPSL	calcyphosine-like	133690	5	n/a	n/a	n/a	2.893
279702848	ENSG00000206611	0	SNORD24	small nucleolar RNA, C/D box 24	0	9	n/a	n/a	n/a	2.892
1089010	ENSG00000099875	2855	MKNK2	MAP kinase interacting serine/threonine kinase 2	2872	19	n/a	n/a	n/a	2.892
1090491	ENSG00000108828	10346	VAT1	vesicle amine transport protein 1 homolog (T. californica)	10493	17	n/a	n/a	n/a	2.892
1100174	ENSG00000172037	3888	LAMB2	laminin, beta 2 (laminin S)	3913	3	n/a	n/a	n/a	2.892
279836539	ENSG00000229793	0	RP11-190J1.7	RP11-190J1.7	0	10	n/a	n/a	n/a	2.891
1091093	ENSG00000113555	30775	PCDH12	protocadherin 12	51294	5	n/a	n/a	n/a	2.891
280094100	ENSG00000256235	59214	C5orf62	chromosome 5 open reading frame 62	85027	5	n/a	n/a	n/a	2.89
1090305	ENSG00000107438	9001	PDLIM1	PDZ and LIM domain 1	9124	10	n/a	n/a	n/a	2.889
1088124	ENSG00000074047	2719	GLI2	GLI family zinc finger 2	2736	2	n/a	n/a	n/a	2.889
279717523	ENSG00000212607	0	SNORA45	small nucleolar RNA, H/ACA box 45	0	11	n/a	n/a	n/a	2.888
1087838	ENSG00000066230	6514	SLC9A3	solute carrier family 9 (sodium/hydrogen exchanger), member 3	6550	5	n/a	n/a	n/a	2.887
1101622	ENSG00000179772	2291	FOXS1	forkhead box S1	2307	20	n/a	n/a	n/a	2.887
1089334	ENSG00000101160	1511	CTSZ	cathepsin Z	1522	20	n/a	n/a	n/a	2.885
1089089	ENSG00000100162	54859	CENPM	centromere protein M	79019	22	n/a	n/a	n/a	2.884
279982254	ENSG00000244137	0	RP11-99J16__A.2	RP11-99J16__A.2	0	1	n/a	n/a	n/a	2.884
1089067	ENSG00000100097	3931	LGALS1	lectin, galactoside-binding, soluble, 1	3956	22	n/a	n/a	n/a	2.884
1093915	ENSG00000135063	9277	FAM189A2	family with sequence similarity 189, member A2	9413	9	n/a	n/a	n/a	2.882
1103337	ENSG00000187609	34221	EXD3	exonuclease 3'-5' domain containing 3	54932	9	n/a	n/a	n/a	2.882
1088210	ENSG00000076067	5907	RBMS2	RNA binding motif, single stranded interacting protein 2	5939	12	n/a	n/a	n/a	2.881
1089516	ENSG00000102119	1995	EMD	emerin	2010	X	n/a	n/a	n/a	2.879
279726628	ENSG00000213994	0	RP11-414H17.5	RP11-414H17.5	0	10	n/a	n/a	n/a	2.878
279951564	ENSG00000240787	0	RP11-615J4.4	RP11-615J4.4	0	3	n/a	n/a	n/a	2.878
1106011	ENSG00000214193	55532	SH3D21	SH3 domain containing 21	79729	1	n/a	n/a	n/a	2.878
1106286	ENSG00000215244	124906	AL137145.2	AL137145.2	399715	10	n/a	n/a	n/a	2.878
1108360	ENSG00000234745	3088	HLA-B	major histocompatibility complex, class I, B	3106	6	n/a	n/a	n/a	2.877
1096018	ENSG00000148400	4820	NOTCH1	notch 1	4851	9	n/a	n/a	n/a	2.877
279826323	ENSG00000228844	0	RP11-467I20.3	RP11-467I20.3	0	1	n/a	n/a	n/a	2.875
1094542	ENSG00000138166	1835	DUSP5	dual specificity phosphatase 5	1847	10	n/a	n/a	n/a	2.875
1106597	ENSG00000222040	148	ADRA2B	adrenergic, alpha-2B-, receptor	151	2	n/a	n/a	n/a	2.875
1094181	ENSG00000136378	11014	ADAMTS7	ADAM metallopeptidase with thrombospondin type 1 motif, 7	11173	15	n/a	n/a	n/a	2.874
1097479	ENSG00000160796	22973	NBEAL2	neurobeachin-like 2	23218	3	n/a	n/a	n/a	2.874
1099425	ENSG00000168884	54994	TNIP2	TNFAIP3 interacting protein 2	79155	4	n/a	n/a	n/a	2.872
1107837	ENSG00000231389	3095	HLA-DPA1	major histocompatibility complex, class II, DP alpha 1	3113	6	n/a	n/a	n/a	2.871
1090568	ENSG00000109501	7423	WFS1	Wolfram syndrome 1 (wolframin)	7466	4	n/a	n/a	n/a	2.87
280000969	ENSG00000248381	0	RP11-539I5.2	RP11-539I5.2	0	10	n/a	n/a	n/a	2.869
279874845	ENSG00000233165	0	RP11-96C23.8	RP11-96C23.8	0	10	n/a	n/a	n/a	2.868
1092276	ENSG00000123342	4301	MMP19	matrix metallopeptidase 19	4327	12	n/a	n/a	n/a	2.866
279898994	ENSG00000235298	0	RP11-575L7.8	RP11-575L7.8	0	9	n/a	n/a	n/a	2.865
1094664	ENSG00000138795	30658	LEF1	lymphoid enhancer-binding factor 1	51176	4	n/a	n/a	n/a	2.865
1091721	ENSG00000118508	10823	RAB32	RAB32, member RAS oncogene family	10981	6	n/a	n/a	n/a	2.865
1091035	ENSG00000113083	3990	LOX	lysyl oxidase	4015	5	n/a	n/a	n/a	2.863
1099554	ENSG00000169413	6007	RNASE6	ribonuclease, RNase A family, k6	6039	14	n/a	n/a	n/a	2.86
1105616	ENSG00000205978	36796	NYNRIN	NYN domain and retroviral integrase containing	57523	14	n/a	n/a	n/a	2.86
1102456	ENSG00000183833	59805	C3orf15	chromosome 3 open reading frame 15	89876	3	n/a	n/a	n/a	2.859
1089957	ENSG00000105281	6474	SLC1A5	solute carrier family 1 (neutral amino acid transporter), member 5	6510	19	n/a	n/a	n/a	2.858
1101889	ENSG00000181322	110338	NME9	NME gene family member 9	347736	3	n/a	n/a	n/a	2.857
1105675	ENSG00000206503	3087	HLA-A	major histocompatibility complex, class I, A	3105	6	n/a	n/a	n/a	2.854
1097059	ENSG00000157554	2063	ERG	v-ets erythroblastosis virus E26 oncogene homolog (avian)	2078	21	n/a	n/a	n/a	2.853
279708826	ENSG00000207650	1013148	MIR570	microRNA 570	693155	3	n/a	n/a	n/a	2.852
1088803	ENSG00000091409	3630	ITGA6	integrin, alpha 6	3655	2	n/a	n/a	n/a	2.852
1101629	ENSG00000179820	60079	MYADM	myeloid-associated differentiation marker	91663	19	n/a	n/a	n/a	2.851
280117529	ENSG00000258554	0	RP11-973D8.4	RP11-973D8.4	0	12	n/a	n/a	n/a	2.848
1104431	ENSG00000197905	6962	TEAD4	TEA domain family member 4	7004	12	n/a	n/a	n/a	2.845
1089804	ENSG00000104419	10250	NDRG1	N-myc downstream regulated 1	10397	8	n/a	n/a	n/a	2.845
1099513	ENSG00000169231	7017	THBS3	thrombospondin 3	7059	1	n/a	n/a	n/a	2.843
1098001	ENSG00000163545	57470	NUAK2	NUAK family, SNF1-like kinase, 2	81788	1	n/a	n/a	n/a	2.842
1092924	ENSG00000128340	5848	RAC2	ras-related C3 botulinum toxin substrate 2 (rho family, small GTP binding protein Rac2)	5880	22	n/a	n/a	n/a	2.841
1100829	ENSG00000175318	83453	GRAMD2	GRAM domain containing 2	196996	15	n/a	n/a	n/a	2.841
1099426	ENSG00000168887	123225	C2orf68	chromosome 2 open reading frame 68	388969	2	n/a	n/a	n/a	2.841
279981616	ENSG00000244052	0	RPL5P24	ribosomal protein L5 pseudogene 24	0	8	n/a	n/a	n/a	2.838
1088780	ENSG00000090920	8780	FCGBP	Fc fragment of IgG binding protein	8857	19	n/a	n/a	n/a	2.836
280045399	ENSG00000252140	0	SNORD22	Small nucleolar RNA SNORD22	0	11	n/a	n/a	n/a	2.836
1090985	ENSG00000112655	5722	PTK7	PTK7 protein tyrosine kinase 7	5754	6	n/a	n/a	n/a	2.835
1095072	ENSG00000141569	83634	TRIM65	tripartite motif containing 65	201292	17	n/a	n/a	n/a	2.833
1092823	ENSG00000127418	33139	FGFRL1	fibroblast growth factor receptor-like 1	53834	4	n/a	n/a	n/a	2.831
1096417	ENSG00000152076	60043	CCDC74B	coiled-coil domain containing 74B	91409	2	n/a	n/a	n/a	2.831
1089897	ENSG00000104957	57278	CCDC130	coiled-coil domain containing 130	81576	19	n/a	n/a	n/a	2.83
1103369	ENSG00000187726	119468	DNAJB13	DnaJ (Hsp40) homolog, subfamily B, member 13	374407	11	n/a	n/a	n/a	2.828
1099220	ENSG00000168003	6484	SLC3A2	solute carrier family 3 (activators of dibasic and neutral amino acid transport), member 2	6520	11	n/a	n/a	n/a	2.827
1089094	ENSG00000100196	10857	KDELR3	KDEL (Lys-Asp-Glu-Leu) endoplasmic reticulum protein retention receptor 3	11015	22	n/a	n/a	n/a	2.825
1097715	ENSG00000162572	6304	SCNN1D	sodium channel, nonvoltage-gated 1, delta	6339	1	n/a	n/a	n/a	2.824
1089056	ENSG00000100060	4217	MFNG	MFNG O-fucosylpeptide 3-beta-N-acetylglucosaminyltransferase	4242	22	n/a	n/a	n/a	2.824
279880241	ENSG00000233639	0	AC018730.1	AC018730.1	0	2	n/a	n/a	n/a	2.823
279814231	ENSG00000227755	0	AP000344.4	AP000344.4	0	22	n/a	n/a	n/a	2.822
1103917	ENSG00000196374	8284	HIST1H2BM	histone cluster 1, H2bm	8342	6	n/a	n/a	n/a	2.822
280096573	ENSG00000256523	0	AP002008.1	AP002008.1	0	11	n/a	n/a	n/a	2.821
1103405	ENSG00000187838	36326	PLSCR3	phospholipid scramblase 3	57048	17	n/a	n/a	n/a	2.82
279731191	ENSG00000214535	0	RPS15AP1	ribosomal protein S15a pseudogene 1	0	20	n/a	n/a	n/a	2.82
1095813	ENSG00000146830	41196	GIGYF1	GRB10 interacting GYF protein 1	64599	7	n/a	n/a	n/a	2.819
1093386	ENSG00000131669	4783	NINJ1	ninjurin 1	4814	9	n/a	n/a	n/a	2.819
279894996	ENSG00000234936	0	AC010883.5	AC010883.5	0	2	n/a	n/a	n/a	2.817
280030631	ENSG00000250796	0	RP11-723O4.3	RP11-723O4.3	0	3	n/a	n/a	n/a	2.816
279720569	ENSG00000213280	0	RP11-212P7.1	RP11-212P7.1	0	7	n/a	n/a	n/a	2.813
1101442	ENSG00000178685	59065	PARP10	poly (ADP-ribose) polymerase family, member 10	84875	8	n/a	n/a	n/a	2.813
1099621	ENSG00000169733	5954	RFNG	RFNG O-fucosylpeptide 3-beta-N-acetylglucosaminyltransferase	5986	17	n/a	n/a	n/a	2.812
1093055	ENSG00000129467	83447	ADCY4	adenylate cyclase 4	196883	14	n/a	n/a	n/a	2.81
1101293	ENSG00000177721	0	C5orf39	chromosome 5 open reading frame 39	0	5	n/a	n/a	n/a	2.809
1105223	ENSG00000204628	10252	GNB2L1	guanine nucleotide binding protein (G protein), beta polypeptide 2-like 1	10399	5	n/a	n/a	n/a	2.809
1102038	ENSG00000182175	36242	RGMA	RGM domain family, member A	56963	15	n/a	n/a	n/a	2.807
1096451	ENSG00000152284	57683	TCF7L1	transcription factor 7-like 1 (T-cell specific, HMG-box)	83439	2	n/a	n/a	n/a	2.806
1090227	ENSG00000106624	162	AEBP1	AE binding protein 1	165	7	n/a	n/a	n/a	2.806
279982640	ENSG00000244193	0	RP11-379K17.5	RP11-379K17.5	0	3	n/a	n/a	n/a	2.805
279901920	ENSG00000235587	0	GAPDHP65	glyceraldehyde 3 phosphate dehydrogenase pseudogene 65	0	X	n/a	n/a	n/a	2.805
1089978	ENSG00000105373	29730	GLTSCR2	glioma tumor suppressor candidate region gene 2	29997	19	n/a	n/a	n/a	2.804
279724691	ENSG00000213774	0	AC010904.1	AC010904.1	0	2	n/a	n/a	n/a	2.804
1090741	ENSG00000111077	23126	TENC1	tensin like C1 domain containing phosphatase (tensin 2)	23371	12	n/a	n/a	n/a	2.804
1103960	ENSG00000196476	80033	C20orf96	chromosome 20 open reading frame 96	140680	20	n/a	n/a	n/a	2.802
279873369	ENSG00000233028	0	RP4-725G10.4	RP4-725G10.4	0	7	n/a	n/a	n/a	2.802
1094601	ENSG00000138587	34618	MNS1	meiosis-specific nuclear structural 1	55329	15	n/a	n/a	n/a	2.802
1100312	ENSG00000172638	29741	EFEMP2	EGF containing fibulin-like extracellular matrix protein 2	30008	11	n/a	n/a	n/a	2.802
1105978	ENSG00000214050	81297	FBXO16	F-box protein 16	157574	8	n/a	n/a	n/a	2.802
1093125	ENSG00000130164	3924	LDLR	low density lipoprotein receptor	3949	19	n/a	n/a	n/a	2.802
1089967	ENSG00000105339	22654	DENND3	DENN/MADD domain containing 3	22898	8	n/a	n/a	n/a	2.799
1105891	ENSG00000213689	11116	TREX1	three prime repair exonuclease 1	11277	3	n/a	n/a	n/a	2.799
1089904	ENSG00000104973	57537	MED25	mediator complex subunit 25	81857	19	n/a	n/a	n/a	2.799
280081361	ENSG00000255122	0	RP11-303G3.6	RP11-303G3.6	0	8	n/a	n/a	n/a	2.797
1090158	ENSG00000106211	3295	HSPB1	heat shock 27kDa protein 1	3315	7	n/a	n/a	n/a	2.797
1096807	ENSG00000155366	386	RHOC	ras homolog gene family, member C	389	1	n/a	n/a	n/a	2.796
1086910	ENSG00000004399	22884	PLXND1	plexin D1	23129	3	n/a	n/a	n/a	2.796
1094394	ENSG00000137491	11145	SLCO2B1	solute carrier organic anion transporter family, member 2B1	11309	11	n/a	n/a	n/a	2.796
1109155	ENSG00000244607	81050	CCDC13	coiled-coil domain containing 13	152206	3	n/a	n/a	n/a	2.795
1102439	ENSG00000183779	55940	ZNF703	zinc finger protein 703	80139	8	n/a	n/a	n/a	2.794
1095461	ENSG00000144191	1252	CNGA3	cyclic nucleotide gated channel alpha 3	1261	2	n/a	n/a	n/a	2.792
1105293	ENSG00000204852	55403	TCTN1	tectonic family member 1	79600	12	n/a	n/a	n/a	2.791
1104399	ENSG00000197816	157120663	C9orf174	chromosome 9 open reading frame 174	100499483	9	n/a	n/a	n/a	2.791
1087857	ENSG00000066735	25902	KIF26A	kinesin family member 26A	26153	14	n/a	n/a	n/a	2.79
279707951	ENSG00000207487	9171	SNORD22	small nucleolar RNA, C/D box 22	9304	11	n/a	n/a	n/a	2.79
1098457	ENSG00000165030	4757	NFIL3	nuclear factor, interleukin 3 regulated	4783	9	n/a	n/a	n/a	2.789
1089517	ENSG00000102125	6861	TAZ	tafazzin	6901	X	n/a	n/a	n/a	2.789
1104183	ENSG00000197142	31183	ACSL5	acyl-CoA synthetase long-chain family member 5	51703	10	n/a	n/a	n/a	2.789
279908618	ENSG00000236238	0	AC093106.4	AC093106.4	0	7	n/a	n/a	n/a	2.789
1093391	ENSG00000131724	3572	IL13RA1	interleukin 13 receptor, alpha 1	3597	X	n/a	n/a	n/a	2.788
1092523	ENSG00000125148	4476	MT2A	metallothionein 2A	4502	16	n/a	n/a	n/a	2.787
1098357	ENSG00000164649	34825	CDCA7L	cell division cycle associated 7-like	55536	7	n/a	n/a	n/a	2.787
1098972	ENSG00000167094	81361	TTC16	tetratricopeptide repeat domain 16	158248	9	n/a	n/a	n/a	2.785
1096533	ENSG00000152952	5320	PLOD2	procollagen-lysine, 2-oxoglutarate 5-dioxygenase 2	5352	3	n/a	n/a	n/a	2.784
1091347	ENSG00000115548	35106	KDM3A	lysine (K)-specific demethylase 3A	55818	2	n/a	n/a	n/a	2.783
280068118	ENSG00000254238	0	RP11-300E4.2	RP11-300E4.2	0	8	n/a	n/a	n/a	2.783
1089286	ENSG00000100906	4761	NFKBIA	nuclear factor of kappa light polypeptide gene enhancer in B-cells inhibitor, alpha	4792	14	n/a	n/a	n/a	2.782
1096808	ENSG00000155367	109203	PPM1J	protein phosphatase, Mg2+/Mn2+ dependent, 1J	333926	1	n/a	n/a	n/a	2.782
1092062	ENSG00000121361	3739	KCNJ8	potassium inwardly-rectifying channel, subfamily J, member 8	3764	12	n/a	n/a	n/a	2.782
1095509	ENSG00000144560	9542	VGLL4	vestigial like 4 (Drosophila)	9686	3	n/a	n/a	n/a	2.782
1097126	ENSG00000158106	77546	RHPN1	rhophilin, Rho GTPase binding protein 1	114822	8	n/a	n/a	n/a	2.782
279745105	ENSG00000216740	0	ANXA2P3	annexin A2 pseudogene 3	0	10	n/a	n/a	n/a	2.78
1094906	ENSG00000140511	80477	HAPLN3	hyaluronan and proteoglycan link protein 3	145864	15	n/a	n/a	n/a	2.78
279450137	ENSG00000173811	157129610	CCDC13-AS1	CCDC13 antisense RNA 1 (non-protein coding)	100874114	3	n/a	n/a	n/a	2.779
279770712	ENSG00000224012	0	RP11-756G12.1	RP11-756G12.1	0	5	n/a	n/a	n/a	2.779
280088659	ENSG00000255633	0	MTRNR2L9	MT-RNR2-like 9 (pseudogene)	0	6	n/a	n/a	n/a	2.778
1093154	ENSG00000130304	119630	SLC27A1	solute carrier family 27 (fatty acid transporter), member 1	376497	19	n/a	n/a	n/a	2.774
279665190	ENSG00000201675	0	SNORD32A	small nucleolar RNA, C/D box 32A	0	19	n/a	n/a	n/a	2.774
1089713	ENSG00000103507	10149	BCKDK	branched chain ketoacid dehydrogenase kinase	10295	16	n/a	n/a	n/a	2.773
1088942	ENSG00000096433	3685	ITPR3	inositol 1,4,5-trisphosphate receptor, type 3	3710	6	n/a	n/a	n/a	2.772
280133904	ENSG00000259488	0	RP11-154J22.1	RP11-154J22.1	0	15	n/a	n/a	n/a	2.771
1086984	ENSG00000006062	8900	MAP3K14	mitogen-activated protein kinase kinase kinase 14	9020	17	n/a	n/a	n/a	2.771
279748520	ENSG00000219023	0	RP3-340B19.2	RP3-340B19.2	0	6	n/a	n/a	n/a	2.77
1103567	ENSG00000188493	94254	C19orf54	chromosome 19 open reading frame 54	284325	19	n/a	n/a	n/a	2.77
1087052	ENSG00000007516	8859	BAIAP3	BAI1-associated protein 3	8938	16	n/a	n/a	n/a	2.768
1098800	ENSG00000166398	9566	KIAA0355	KIAA0355	9710	19	n/a	n/a	n/a	2.766
279744915	ENSG00000216624	0	GAPDHP72	glyceraldehyde-3-phosphate dehydrogenase pseudogene 72	0	6	n/a	n/a	n/a	2.766
1089150	ENSG00000100336	56603	APOL4	apolipoprotein L, 4	80832	22	n/a	n/a	n/a	2.766
1107019	ENSG00000225892	0	RP11-384K6.2	RP11-384K6.2	0	4	n/a	n/a	n/a	2.764
1089664	ENSG00000103202	4802	NME4	non-metastatic cells 4, protein expressed in	4833	16	n/a	n/a	n/a	2.763
1088928	ENSG00000095970	33501	TREM2	triggering receptor expressed on myeloid cells 2	54209	6	n/a	n/a	n/a	2.762
1104991	ENSG00000204010	133217	IFIT1B	interferon-induced protein with tetratricopeptide repeats 1B	439996	10	n/a	n/a	n/a	2.76
1086981	ENSG00000006042	25771	TMEM98	transmembrane protein 98	26022	17	n/a	n/a	n/a	2.76
280113985	ENSG00000258334	0	RP11-161H23.9	RP11-161H23.9	0	12	n/a	n/a	n/a	2.76
1097771	ENSG00000162738	36492	VANGL2	vang-like 2 (van gogh, Drosophila)	57216	1	n/a	n/a	n/a	2.758
1093138	ENSG00000130208	338	APOC1	apolipoprotein C-I	341	19	n/a	n/a	n/a	2.758
279818535	ENSG00000228162	0	AC097713.3	AC097713.3	0	2	n/a	n/a	n/a	2.757
1096747	ENSG00000154783	81054	FGD5	FYVE, RhoGEF and PH domain containing 5	152273	3	n/a	n/a	n/a	2.757
280064836	ENSG00000254010	0	RP11-103H7.5	RP11-103H7.5	0	8	n/a	n/a	n/a	2.753
1097716	ENSG00000162576	33878	MXRA8	matrix-remodelling associated 8	54587	1	n/a	n/a	n/a	2.753
1097084	ENSG00000157796	37001	WDR19	WD repeat domain 19	57728	4	n/a	n/a	n/a	2.751
1089882	ENSG00000104897	8124	SF3A2	splicing factor 3a, subunit 2, 66kDa	8175	19	n/a	n/a	n/a	2.751
1099108	ENSG00000167644	40706	C19orf33	chromosome 19 open reading frame 33	64073	19	n/a	n/a	n/a	2.75
1089654	ENSG00000103168	8894	TAF1C	TATA box binding protein (TBP)-associated factor, RNA polymerase I, C, 110kDa	9013	16	n/a	n/a	n/a	2.75
1101107	ENSG00000176845	94211	METRNL	meteorin, glial cell differentiation regulator-like	284207	17	n/a	n/a	n/a	2.749
1103186	ENSG00000186866	23030	POFUT2	protein O-fucosyltransferase 2	23275	21	n/a	n/a	n/a	2.747
279947817	ENSG00000240342	0	RPS2P5	ribosomal protein S2 pseudogene 5	0	12	n/a	n/a	n/a	2.747
1101566	ENSG00000179335	1189	CLK3	CDC-like kinase 3	1198	15	n/a	n/a	n/a	2.744
1100555	ENSG00000173838	81537	10-Mar	membrane-associated ring finger (C3HC4) 10	162333	17	n/a	n/a	n/a	2.743
1102816	ENSG00000185339	6908	TCN2	transcobalamin II	6948	22	n/a	n/a	n/a	2.743
279722105	ENSG00000213442	0	RPL18AP3	ribosomal protein L18a pseudogene 3	0	12	n/a	n/a	n/a	2.742
1095244	ENSG00000143110	79276	C1orf162	chromosome 1 open reading frame 162	128346	1	n/a	n/a	n/a	2.742
279921694	ENSG00000237411	0	AC003043.2	AC003043.2	0	17	n/a	n/a	n/a	2.742
1094319	ENSG00000137076	7051	TLN1	talin 1	7094	9	n/a	n/a	n/a	2.74
1101018	ENSG00000176343	0	RPL37AP8	ribosomal protein L37a pseudogene 8	0	11	n/a	n/a	n/a	2.74
279792178	ENSG00000225808	0	AC079305.9	AC079305.9	0	2	n/a	n/a	n/a	2.738
1100556	ENSG00000173846	1254	PLK3	polo-like kinase 3	1263	1	n/a	n/a	n/a	2.738
1087133	ENSG00000010626	10087	LRRC23	leucine rich repeat containing 23	10233	12	n/a	n/a	n/a	2.736
279765239	ENSG00000223548	0	AC034228.3	AC034228.3	0	5	n/a	n/a	n/a	2.735
1099208	ENSG00000167978	23279	SRRM2	serine/arginine repetitive matrix 2	23524	16	n/a	n/a	n/a	2.735
280114284	ENSG00000258366	31230	RTEL1	Regulator of telomere elongation helicase 1	51750	20	n/a	n/a	n/a	2.734
1092198	ENSG00000122678	27178	POLM	polymerase (DNA directed), mu	27434	7	n/a	n/a	n/a	2.734
1102731	ENSG00000185033	10362	SEMA4B	sema domain, immunoglobulin domain (Ig), transmembrane domain (TM) and short cytoplasmic domain, (semaphorin) 4B	10509	15	n/a	n/a	n/a	2.732
1102377	ENSG00000183615	58930	FAM167B	family with sequence similarity 167, member B	84734	1	n/a	n/a	n/a	2.729
1104907	ENSG00000203780	60193	FANK1	fibronectin type III and ankyrin repeat domains 1	92565	10	n/a	n/a	n/a	2.727
279705725	ENSG00000207112	165979	SNORA25	small nucleolar RNA, H/ACA box 25	684959	11	n/a	n/a	n/a	2.726
1099670	ENSG00000169919	2973	GUSB	glucuronidase, beta	2990	7	n/a	n/a	n/a	2.725
279876407	ENSG00000233325	0	MIPEPP3	mitochondrial intermediate peptidase pseudogene 3	0	13	n/a	n/a	n/a	2.725
280015504	ENSG00000249621	0	CTD-2544H17.1	CTD-2544H17.1	0	5	n/a	n/a	n/a	2.724
1103406	ENSG00000187840	1963	EIF4EBP1	eukaryotic translation initiation factor 4E binding protein 1	1978	8	n/a	n/a	n/a	2.724
279955279	ENSG00000241269	0	AC093620.5	AC093620.5	0	7	n/a	n/a	n/a	2.724
1093425	ENSG00000131941	59574	RHPN2	rhophilin, Rho GTPase binding protein 2	85415	19	n/a	n/a	n/a	2.723
1091791	ENSG00000119333	59818	WDR34	WD repeat domain 34	89891	9	n/a	n/a	n/a	2.723
1096635	ENSG00000153930	81536	ANKFN1	ankyrin-repeat and fibronectin type III domain containing 1	162282	17	n/a	n/a	n/a	2.722
1097743	ENSG00000162643	79175	WDR63	WD repeat domain 63	126820	1	n/a	n/a	n/a	2.72
1097524	ENSG00000161036	85842	LRWD1	leucine-rich repeats and WD repeat domain containing 1	222229	7	n/a	n/a	n/a	2.718
1089881	ENSG00000104894	946	CD37	CD37 molecule	951	19	n/a	n/a	n/a	2.718
279659926	ENSG00000200141	0	Y_RNA	Y RNA	0	9	n/a	n/a	n/a	2.717
1104356	ENSG00000197696	4797	NMB	neuromedin B	4828	15	n/a	n/a	n/a	2.717
1088061	ENSG00000072310	6680	SREBF1	sterol regulatory element binding transcription factor 1	6720	17	n/a	n/a	n/a	2.713
279704395	ENSG00000206874	9169	SNORD26	small nucleolar RNA, C/D box 26	9302	11	n/a	n/a	n/a	2.713
1102761	ENSG00000185122	3277	HSF1	heat shock transcription factor 1	3297	8	n/a	n/a	n/a	2.713
1095503	ENSG00000144504	30762	ANKMY1	ankyrin repeat and MYND domain containing 1	51281	2	n/a	n/a	n/a	2.712
279585954	ENSG00000188459	0	WASF4P	WAS protein family, member 4, pseudogene	0	X	n/a	n/a	n/a	2.712
1101206	ENSG00000177337	0	AP002478.1	Uncharacterized proteincDNA FLJ35776 fis, clone TESTI2005326	0	18	n/a	n/a	n/a	2.712
1088117	ENSG00000073792	10497	IGF2BP2	insulin-like growth factor 2 mRNA binding protein 2	10644	3	n/a	n/a	n/a	2.712
1088971	ENSG00000099331	4624	MYO9B	myosin IXB	4650	19	n/a	n/a	n/a	2.712
1099083	ENSG00000167565	29679	SERTAD3	SERTA domain containing 3	29946	19	n/a	n/a	n/a	2.711
1088078	ENSG00000072778	34	ACADVL	acyl-CoA dehydrogenase, very long chain	37	17	n/a	n/a	n/a	2.71
1086869	ENSG00000000938	2253	FGR	Gardner-Rasheed feline sarcoma viral (v-fgr) oncogene homolog	2268	1	n/a	n/a	n/a	2.708
1098413	ENSG00000164877	55581	MICALL2	MICAL-like 2	79778	7	n/a	n/a	n/a	2.708
280019705	ENSG00000249921	0	CTC-329H14.1	CTC-329H14.1	0	5	n/a	n/a	n/a	2.707
279783503	ENSG00000225062	0	AC021016.6	AC021016.6	0	2	n/a	n/a	n/a	2.707
1095725	ENSG00000146067	33831	FAM193B	family with sequence similarity 193, member B	54540	5	n/a	n/a	n/a	2.706
279787081	ENSG00000225383	83798	SFTA1P	surfactant associated 1, pseudogene	207107	10	n/a	n/a	n/a	2.706
1100015	ENSG00000171425	31025	ZNF581	zinc finger protein 581	51545	19	n/a	n/a	n/a	2.706
279769347	ENSG00000223877	0	RP11-2F9.1	RP11-2F9.1	0	15	n/a	n/a	n/a	2.706
1101607	ENSG00000179627	1000060	ZBTB42	zinc finger and BTB domain containing 42	100128927	14	n/a	n/a	n/a	2.706
1105838	ENSG00000213250	0	RBMS2P1	RNA binding motif, single stranded interacting protein 2 pseudogene 1	0	12	n/a	n/a	n/a	2.704
280017787	ENSG00000249790	0	RP11-20D14.6	RP11-20D14.6	0	12	n/a	n/a	n/a	2.704
1093432	ENSG00000131981	3933	LGALS3	lectin, galactoside-binding, soluble, 3	3958	14	n/a	n/a	n/a	2.704
1095456	ENSG00000144134	11000	RABL2A	RAB, member of RAS oncogene family-like 2A	11159	2	n/a	n/a	n/a	2.704
280020616	ENSG00000249996	0	RP11-359P5.1	RP11-359P5.1	0	5	n/a	n/a	n/a	2.703
1092706	ENSG00000126246	55516	IGFLR1	IGF-like family receptor 1	79713	19	n/a	n/a	n/a	2.703
1104833	ENSG00000198951	4642	NAGA	N-acetylgalactosaminidase, alpha-	4668	22	n/a	n/a	n/a	2.701
1102296	ENSG00000183273	81480	CCDC60	coiled-coil domain containing 60	160777	12	n/a	n/a	n/a	2.699
1088507	ENSG00000084636	1298	COL16A1	collagen, type XVI, alpha 1	1307	1	n/a	n/a	n/a	2.698
279870527	ENSG00000232788	0	AC078883.3	AC078883.3	0	2	n/a	n/a	n/a	2.698
1097381	ENSG00000160188	59705	RSPH1	radial spoke head 1 homolog (Chlamydomonas)	89765	21	n/a	n/a	n/a	2.693
279662306	ENSG00000200831	0	SNORD36B	small nucleolar RNA, C/D box 36B	0	9	n/a	n/a	n/a	2.692
1097095	ENSG00000157873	8691	TNFRSF14	tumor necrosis factor receptor superfamily, member 14	8764	1	n/a	n/a	n/a	2.692
279910030	ENSG00000236370	157123347	RP11-574K11.16	RP11-574K11.16	100507331	10	n/a	n/a	n/a	2.689
1100641	ENSG00000174327	83623	SLC16A13	solute carrier family 16, member 13 (monocarboxylic acid transporter 13)	201232	17	n/a	n/a	n/a	2.689
1087146	ENSG00000011105	10709	TSPAN9	tetraspanin 9	10867	12	n/a	n/a	n/a	2.689
279738114	ENSG00000215221	0	UBA52P6	ubiquitin A-52 residue ribosomal protein fusion product 1 pseudogene 6	0	9	n/a	n/a	n/a	2.688
279884024	ENSG00000233971	0	AC067950.1	AC067950.1	0	2	n/a	n/a	n/a	2.688
279949494	ENSG00000240524	0	RP5-1061H20.3	RP5-1061H20.3	0	1	n/a	n/a	n/a	2.685
1105612	ENSG00000205959	0	RP11-689P11.2	RP11-689P11.2	0	4	n/a	n/a	n/a	2.683
1088306	ENSG00000078596	9315	ITM2A	integral membrane protein 2A	9452	X	n/a	n/a	n/a	2.682
279717439	ENSG00000212588	166966	SNORA26	small nucleolar RNA, H/ACA box 26	677810	4	n/a	n/a	n/a	2.679
1090330	ENSG00000107731	85557	UNC5B	unc-5 homolog B (C. elegans)	219699	10	n/a	n/a	n/a	2.679
1092926	ENSG00000128346	58843	C22orf23	chromosome 22 open reading frame 23	84645	22	n/a	n/a	n/a	2.677
1095569	ENSG00000144908	10682	ALDH1L1	aldehyde dehydrogenase 1 family, member L1	10840	3	n/a	n/a	n/a	2.677
1086949	ENSG00000005206	36207	AC004410.1	Signal peptide peptidase-like 2B	56928	19	n/a	n/a	n/a	2.676
279921843	ENSG00000237418	0	AC069257.6	AC069257.6	0	3	n/a	n/a	n/a	2.676
1096897	ENSG00000156206	81515	C15orf26	chromosome 15 open reading frame 26	161502	15	n/a	n/a	n/a	2.674
1091073	ENSG00000113369	36834	ARRDC3	arrestin domain containing 3	57561	5	n/a	n/a	n/a	2.674
1092182	ENSG00000122547	56591	EEPD1	endonuclease/exonuclease/phosphatase family domain containing 1	80820	7	n/a	n/a	n/a	2.674
1103390	ENSG00000187792	7578	ZNF70	zinc finger protein 70	7621	22	n/a	n/a	n/a	2.674
1101339	ENSG00000178035	3590	IMPDH2	IMP (inosine 5'-monophosphate) dehydrogenase 2	3615	3	n/a	n/a	n/a	2.672
1090848	ENSG00000111783	5960	RFX4	regulatory factor X, 4 (influences HLA class II expression)	5992	12	n/a	n/a	n/a	2.672
1089934	ENSG00000105193	6184	RPS16	ribosomal protein S16	6217	19	n/a	n/a	n/a	2.671
1094045	ENSG00000135702	23317	CHST5	carbohydrate (N-acetylglucosamine 6-O) sulfotransferase 5	23563	16	n/a	n/a	n/a	2.669
1099151	ENSG00000167768	3823	KRT1	keratin 1	3848	12	n/a	n/a	n/a	2.669
1095101	ENSG00000141753	3467	IGFBP4	insulin-like growth factor binding protein 4	3487	17	n/a	n/a	n/a	2.669
1090290	ENSG00000107249	81753	GLIS3	GLIS family zinc finger 3	169792	9	n/a	n/a	n/a	2.668
1093924	ENSG00000135097	4414	MSI1	musashi homolog 1 (Drosophila)	4440	12	n/a	n/a	n/a	2.668
1088127	ENSG00000074181	4823	NOTCH3	notch 3	4854	19	n/a	n/a	n/a	2.667
1097714	ENSG00000162571	90176	TTLL10	tubulin tyrosine ligase-like family, member 10	254173	1	n/a	n/a	n/a	2.667
1091174	ENSG00000114353	2754	GNAI2	guanine nucleotide binding protein (G protein), alpha inhibiting activity polypeptide 2	2771	3	n/a	n/a	n/a	2.665
280123344	ENSG00000258890	59968	CEP95	centrosomal protein 95kDa	90799	17	n/a	n/a	n/a	2.663
1095948	ENSG00000147813	60252	NAPRT1	nicotinate phosphoribosyltransferase domain containing 1	93100	8	n/a	n/a	n/a	2.662
1099484	ENSG00000169126	34419	ARMC4	armadillo repeat containing 4	55130	10	n/a	n/a	n/a	2.662
280125165	ENSG00000258989	0	RP11-47I22.4	RP11-47I22.4	0	14	n/a	n/a	n/a	2.661
279669404	ENSG00000203472	0	AC009163.1	AC009163.1	0	16	n/a	n/a	n/a	2.661
1095125	ENSG00000142046	169768	TMEM91	transmembrane protein 91	641649	19	n/a	n/a	n/a	2.661
1091006	ENSG00000112782	32885	CLIC5	chloride intracellular channel 5	53405	6	n/a	n/a	n/a	2.661
1104614	ENSG00000198467	7126	TPM2	tropomyosin 2 (beta)	7169	9	n/a	n/a	n/a	2.66
1087648	ENSG00000057657	636	PRDM1	PR domain containing 1, with ZNF domain	639	6	n/a	n/a	n/a	2.659
279957646	ENSG00000241525	0	AC108004.3	AC108004.3	0	17	n/a	n/a	n/a	2.658
280034828	ENSG00000251143	0	RP11-849H4.4	RP11-849H4.4	0	11	n/a	n/a	n/a	2.658
1100922	ENSG00000175832	2103	ETV4	ets variant 4	2118	17	n/a	n/a	n/a	2.657
1102292	ENSG00000183255	750	PTTG1IP	pituitary tumor-transforming 1 interacting protein	754	21	n/a	n/a	n/a	2.657
1092287	ENSG00000123405	4752	NFE2	nuclear factor (erythroid-derived 2), 45kDa	4778	12	n/a	n/a	n/a	2.657
279876089	ENSG00000233293	0	RP11-410N8.3	RP11-410N8.3	0	20	n/a	n/a	n/a	2.657
280024227	ENSG00000250288	0	AC138207.1	AC138207.1	0	17	n/a	n/a	n/a	2.656
1101909	ENSG00000181449	6617	SOX2	SRY (sex determining region Y)-box 2	6657	3	n/a	n/a	n/a	2.654
1099535	ENSG00000169314	80867	C22orf15	chromosome 22 open reading frame 15	150248	22	n/a	n/a	n/a	2.654
279898388	ENSG00000235237	0	RP1-151B14.6	RP1-151B14.6	0	22	n/a	n/a	n/a	2.653
1088590	ENSG00000087074	23398	PPP1R15A	protein phosphatase 1, regulatory subunit 15A	23645	19	n/a	n/a	n/a	2.653
1105460	ENSG00000205403	3406	CFI	complement factor I	3426	4	n/a	n/a	n/a	2.653
1089447	ENSG00000101680	94215	LAMA1	laminin, alpha 1	284217	18	n/a	n/a	n/a	2.653
1094154	ENSG00000136235	10310	GPNMB	glycoprotein (transmembrane) nmb	10457	7	n/a	n/a	n/a	2.653
280122609	ENSG00000258844	0	RP11-259K15.2	RP11-259K15.2	0	14	n/a	n/a	n/a	2.652
1098366	ENSG00000164687	2156	FABP5	fatty acid binding protein 5 (psoriasis-associated)	2171	8	n/a	n/a	n/a	2.651
1093297	ENSG00000131044	81634	TTLL9	tubulin tyrosine ligase-like family, member 9	164395	20	n/a	n/a	n/a	2.65
1088488	ENSG00000083845	6160	RPS5	ribosomal protein S5	6193	19	n/a	n/a	n/a	2.648
1095286	ENSG00000143303	30575	RRNAD1	ribosomal RNA adenine dimethylase domain containing 1	51093	1	n/a	n/a	n/a	2.647
279902910	ENSG00000235688	0	AC116614.1	AC116614.1	0	2	n/a	n/a	n/a	2.647
280072641	ENSG00000254568	0	RP11-664I21.5	RP11-664I21.5	0	11	n/a	n/a	n/a	2.646
279811756	ENSG00000227514	0	RP11-709P2.1	RP11-709P2.1	0	8	n/a	n/a	n/a	2.645
1093620	ENSG00000133101	8821	CCNA1	cyclin A1	8900	13	n/a	n/a	n/a	2.645
279957575	ENSG00000241511	0	RPS15AP24	ribosomal protein S15a pseudogene 24	0	8	n/a	n/a	n/a	2.643
279630216	ENSG00000197815	0	AC122129.1	AC122129.1	0	17	n/a	n/a	n/a	2.643
280050817	ENSG00000252926	0	U7	U7 small nuclear RNA	0	10	n/a	n/a	n/a	2.642
1097708	ENSG00000162526	57311	TSSK3	testis-specific serine kinase 3	81629	1	n/a	n/a	n/a	2.642
1093185	ENSG00000130489	9853	SCO2	SCO cytochrome oxidase deficient homolog 2 (yeast)	9997	22	n/a	n/a	n/a	2.641
279943096	ENSG00000239809	0	RP11-51L5.2	RP11-51L5.2	0	17	n/a	n/a	n/a	2.641
1099991	ENSG00000171298	2532	GAA	glucosidase, alpha; acid	2548	17	n/a	n/a	n/a	2.641
1093152	ENSG00000130300	57727	PLVAP	plasmalemma vesicle associated protein	83483	19	n/a	n/a	n/a	2.64
1092655	ENSG00000125878	6899	TCF15	transcription factor 15 (basic helix-loop-helix)	6939	20	n/a	n/a	n/a	2.64
1093458	ENSG00000132199	34845	ENOSF1	enolase superfamily member 1	55556	18	n/a	n/a	n/a	2.64
1093119	ENSG00000130066	6269	SAT1	spermidine/spermine N1-acetyltransferase 1	6303	X	n/a	n/a	n/a	2.64
1097264	ENSG00000159214	80794	CCDC24	coiled-coil domain containing 24	149473	1	n/a	n/a	n/a	2.639
1106889	ENSG00000225138	0	CTD-2228K2.7	CTD-2228K2.7	0	5	n/a	n/a	n/a	2.639
1103392	ENSG00000187800	119542	PEAR1	platelet endothelial aggregation receptor 1	375033	1	n/a	n/a	n/a	2.639
1087679	ENSG00000059804	6479	SLC2A3	solute carrier family 2 (facilitated glucose transporter), member 3	6515	12	n/a	n/a	n/a	2.638
280080203	ENSG00000255050	0	RP11-661A12.9	RP11-661A12.9	0	8	n/a	n/a	n/a	2.638
1095186	ENSG00000142611	40612	PRDM16	PR domain containing 16	63976	1	n/a	n/a	n/a	2.637
1093745	ENSG00000134107	8487	BHLHE40	basic helix-loop-helix family, member e40	8553	3	n/a	n/a	n/a	2.634
1089909	ENSG00000104983	181795	CCDC61	coiled-coil domain containing 61	729440	19	n/a	n/a	n/a	2.633
1101509	ENSG00000179029	58524	TMEM107	transmembrane protein 107	84314	17	n/a	n/a	n/a	2.632
1089520	ENSG00000102145	2607	GATA1	GATA binding protein 1 (globin transcription factor 1)	2623	X	n/a	n/a	n/a	2.632
1093651	ENSG00000133256	5126	PDE6B	phosphodiesterase 6B, cGMP-specific, rod, beta	5158	4	n/a	n/a	n/a	2.629
1091177	ENSG00000114378	3353	HYAL1	hyaluronoglucosaminidase 1	3373	3	n/a	n/a	n/a	2.628
279912261	ENSG00000236552	171027	RPL13AP5	ribosomal protein L13a pseudogene 5	728658	10	n/a	n/a	n/a	2.628
280040938	ENSG00000251593	0	MSNP1	moesin pseudogene 1	0	5	n/a	n/a	n/a	2.627
1094729	ENSG00000139318	1836	DUSP6	dual specificity phosphatase 6	1848	12	n/a	n/a	n/a	2.627
279704612	ENSG00000206913	0	SNORA7	Small nucleolar RNA SNORA7	0	11	n/a	n/a	n/a	2.627
279703674	ENSG00000206754	0	SNORD101	small nucleolar RNA, C/D box 101	0	6	n/a	n/a	n/a	2.626
280092093	ENSG00000256007	0	ARAP1-AS1	ARAP1 antisense RNA 1 (non-protein coding)	0	11	n/a	n/a	n/a	2.625
279938356	ENSG00000239246	0	RP11-464D20.2	RP11-464D20.2	0	17	n/a	n/a	n/a	2.624
279794366	ENSG00000225996	0	AL356356.1	Uncharacterized protein	0	1	n/a	n/a	n/a	2.623
1094383	ENSG00000137434	110342	C6orf52	chromosome 6 open reading frame 52	347744	6	n/a	n/a	n/a	2.623
279850595	ENSG00000231057	0	RP11-122M14.1	RP11-122M14.1	0	1	n/a	n/a	n/a	2.623
1088907	ENSG00000095397	25610	DFNB31	deafness, autosomal recessive 31	25861	9	n/a	n/a	n/a	2.622
1106347	ENSG00000215440	157126161	NPEPL1	aminopeptidase-like 1	100652930	20	n/a	n/a	n/a	2.618
1095067	ENSG00000141556	6864	TBCD	tubulin folding cofactor D	6904	17	n/a	n/a	n/a	2.618
1093660	ENSG00000133321	5888	RARRES3	retinoic acid receptor responder (tazarotene induced) 3	5920	11	n/a	n/a	n/a	2.617
1088454	ENSG00000082781	3668	ITGB5	integrin, beta 5	3693	3	n/a	n/a	n/a	2.616
1090190	ENSG00000106397	8877	PLOD3	procollagen-lysine, 2-oxoglutarate 5-dioxygenase 3	8985	7	n/a	n/a	n/a	2.616
1105820	ENSG00000213145	1387	CRIP1	cysteine-rich protein 1 (intestinal)	1396	14	n/a	n/a	n/a	2.615
1099454	ENSG00000168994	85792	C6orf145	chromosome 6 open reading frame 145	221749	6	n/a	n/a	n/a	2.612
1087473	ENSG00000044115	1484	CTNNA1	catenin (cadherin-associated protein), alpha 1, 102kDa	1495	5	n/a	n/a	n/a	2.611
1102864	ENSG00000185585	81748	OLFML2A	olfactomedin-like 2A	169611	9	n/a	n/a	n/a	2.611
1106128	ENSG00000214655	22808	KIAA0913	KIAA0913	23053	10	n/a	n/a	n/a	2.611
1093898	ENSG00000134954	2098	ETS1	v-ets erythroblastosis virus E26 oncogene homolog 1 (avian)	2113	11	n/a	n/a	n/a	2.608
279875657	ENSG00000233243	0	RP11-12D5.5	RP11-12D5.5	0	X	n/a	n/a	n/a	2.607
1087036	ENSG00000007174	1758	DNAH9	dynein, axonemal, heavy chain 9	1770	17	n/a	n/a	n/a	2.605
1102644	ENSG00000184678	8291	HIST2H2BE	histone cluster 2, H2be	8349	1	n/a	n/a	n/a	2.605
1104864	ENSG00000203485	41021	INF2	inverted formin, FH2 and WH2 domain containing	64423	14	n/a	n/a	n/a	2.605
1100329	ENSG00000172725	36451	CORO1B	coronin, actin binding protein, 1B	57175	11	n/a	n/a	n/a	2.603
1087264	ENSG00000020181	25709	GPR124	G protein-coupled receptor 124	25960	8	n/a	n/a	n/a	2.603
1093871	ENSG00000134802	28751	SLC43A3	solute carrier family 43, member 3	29015	11	n/a	n/a	n/a	2.601
279495500	ENSG00000179406	94721	LINC00174	long intergenic non-protein coding RNA 174	285908	7	n/a	n/a	n/a	2.601
1093807	ENSG00000134376	23173	CRB1	crumbs homolog 1 (Drosophila)	23418	1	n/a	n/a	n/a	2.6
1090100	ENSG00000105877	8631	DNAH11	dynein, axonemal, heavy chain 11	8701	7	n/a	n/a	n/a	2.599
1097134	ENSG00000158163	83481	DZIP1L	DAZ interacting protein 1-like	199221	3	n/a	n/a	n/a	2.599
1092455	ENSG00000124570	5237	SERPINB6	serpin peptidase inhibitor, clade B (ovalbumin), member 6	5269	6	n/a	n/a	n/a	2.598
1094912	ENSG00000140527	36243	WDR93	WD repeat domain 93	56964	15	n/a	n/a	n/a	2.598
1090266	ENSG00000106992	200	AK1	adenylate kinase 1	203	9	n/a	n/a	n/a	2.597
1093190	ENSG00000130518	56500	KIAA1683	KIAA1683	80726	19	n/a	n/a	n/a	2.597
280007695	ENSG00000248925	0	CTD-2083E4.6	CTD-2083E4.6	0	5	n/a	n/a	n/a	2.597
1102815	ENSG00000185338	8582	SOCS1	suppressor of cytokine signaling 1	8651	16	n/a	n/a	n/a	2.596
279841994	ENSG00000230287	0	RP11-305E17.4	RP11-305E17.4	0	1	n/a	n/a	n/a	2.596
1102316	ENSG00000183346	85544	C10orf107	chromosome 10 open reading frame 107	219621	10	n/a	n/a	n/a	2.595
280040745	ENSG00000251576	0	RP11-536I6.1	RP11-536I6.1	0	3	n/a	n/a	n/a	2.595
1105064	ENSG00000204262	1281	COL5A2	collagen, type V, alpha 2	1290	2	n/a	n/a	n/a	2.594
1095985	ENSG00000148204	94824	CRB2	crumbs homolog 2 (Drosophila)	286204	9	n/a	n/a	n/a	2.594
279792763	ENSG00000225864	0	HCG4P11	HLA complex group 4 pseudogene 11	0	6	n/a	n/a	n/a	2.593
1102635	ENSG00000184640	10643	9-Sep	septin 9	10801	17	n/a	n/a	n/a	2.593
1089275	ENSG00000100842	10132	EFS	embryonal Fyn-associated substrate	10278	14	n/a	n/a	n/a	2.593
1089297	ENSG00000100968	4750	NFATC4	nuclear factor of activated T-cells, cytoplasmic, calcineurin-dependent 4	4776	14	n/a	n/a	n/a	2.593
1097578	ENSG00000161653	81540	NAGS	N-acetylglutamate synthase	162417	17	n/a	n/a	n/a	2.59
1094742	ENSG00000139370	78826	SLC15A4	solute carrier family 15, member 4	121260	12	n/a	n/a	n/a	2.59
1092225	ENSG00000122863	9329	CHST3	carbohydrate (chondroitin 6) sulfotransferase 3	9469	10	n/a	n/a	n/a	2.588
279662593	ENSG00000200913	0	SNORD46	small nucleolar RNA, C/D box 46	0	1	n/a	n/a	n/a	2.587
279725065	ENSG00000213846	0	AC098614.2	AC098614.2	0	3	n/a	n/a	n/a	2.587
1093611	ENSG00000133048	1108	CHI3L1	chitinase 3-like 1 (cartilage glycoprotein-39)	1116	1	n/a	n/a	n/a	2.586
279968317	ENSG00000242663	0	RP11-196G18.21	RP11-196G18.21	0	1	n/a	n/a	n/a	2.586
280078433	ENSG00000254964	0	RP11-831H9.3	RP11-831H9.3	0	11	n/a	n/a	n/a	2.585
279583345	ENSG00000188185	0	LINC00265	long intergenic non-protein coding RNA 265	0	7	n/a	n/a	n/a	2.582
1090466	ENSG00000108679	3934	LGALS3BP	lectin, galactoside-binding, soluble, 3 binding protein	3959	17	n/a	n/a	n/a	2.582
279813412	ENSG00000227693	0	GSTM3P1	glutathione S-transferase mu 3 pseudogene 1	0	20	n/a	n/a	n/a	2.582
1103282	ENSG00000187244	4034	BCAM	basal cell adhesion molecule (Lutheran blood group)	4059	19	n/a	n/a	n/a	2.582
1093045	ENSG00000129353	36429	SLC44A2	solute carrier family 44, member 2	57153	19	n/a	n/a	n/a	2.581
1103286	ENSG00000187260	110422	WDR86	WD repeat domain 86	349136	7	n/a	n/a	n/a	2.58
1089628	ENSG00000103023	85720	PRSS54	protease, serine, 54	221191	16	n/a	n/a	n/a	2.579
1104504	ENSG00000198089	9670	SFI1	Sfi1 homolog, spindle assembly associated (yeast)	9814	22	n/a	n/a	n/a	2.579
1093400	ENSG00000131759	5882	RARA	retinoic acid receptor, alpha	5914	17	n/a	n/a	n/a	2.578
1101884	ENSG00000181284	94184	TMEM102	transmembrane protein 102	284114	17	n/a	n/a	n/a	2.577
1092350	ENSG00000124067	6524	SLC12A4	solute carrier family 12 (potassium/chloride transporters), member 4	6560	16	n/a	n/a	n/a	2.577
1098414	ENSG00000164879	757	CA3	carbonic anhydrase III, muscle specific	761	8	n/a	n/a	n/a	2.575
279784647	ENSG00000225174	1019220	RP3-429G5.3	RP3-429G5.3	100287366	6	n/a	n/a	n/a	2.575
1099232	ENSG00000168056	4029	LTBP3	latent transforming growth factor beta binding protein 3	4054	11	n/a	n/a	n/a	2.575
1104097	ENSG00000196890	79271	HIST3H2BB	histone cluster 3, H2bb	128312	1	n/a	n/a	n/a	2.573
279787474	ENSG00000225422	0	RBMS1P1	RNA binding motif, single stranded interacting protein 1 pseudogene 1	0	12	n/a	n/a	n/a	2.573
1091622	ENSG00000117519	1257	CNN3	calponin 3, acidic	1266	1	n/a	n/a	n/a	2.573
1098370	ENSG00000164694	58823	FNDC1	fibronectin type III domain containing 1	84624	6	n/a	n/a	n/a	2.572
1105968	ENSG00000214022	29538	REPIN1	replication initiator 1	29803	7	n/a	n/a	n/a	2.571
1095091	ENSG00000141696	10462	LEPREL4	leprecan-like 4	10609	17	n/a	n/a	n/a	2.571
279706957	ENSG00000207314	167232	SNORA44	small nucleolar RNA, H/ACA box 44	677825	1	n/a	n/a	n/a	2.571
279800605	ENSG00000226540	0	GAPDHP73	glyceraldehyde-3-phosphate dehydrogenase pseudogene 73	0	6	n/a	n/a	n/a	2.57
279892626	ENSG00000234742	0	AC144530.1	AC144530.1	0	3	n/a	n/a	n/a	2.57
1100210	ENSG00000172201	3380	ID4	inhibitor of DNA binding 4, dominant negative helix-loop-helix protein	3400	6	n/a	n/a	n/a	2.57
279932855	ENSG00000238369	0	snoU13	Small nucleolar RNA U13	0	5	n/a	n/a	n/a	2.569
280137182	ENSG00000259687	0	RP11-293M10.5	RP11-293M10.5	0	14	n/a	n/a	n/a	2.568
280009685	ENSG00000249115	23109	HAUS5	HAUS augmin-like complex, subunit 5	23354	19	n/a	n/a	n/a	2.567
1090457	ENSG00000108604	6563	SMARCD2	SWI/SNF related, matrix associated, actin dependent regulator of chromatin, subfamily d, member 2	6603	17	n/a	n/a	n/a	2.567
279939896	ENSG00000239422	0	AC068669.2	AC068669.2	0	17	n/a	n/a	n/a	2.567
1101308	ENSG00000177854	8216	TMEM187	transmembrane protein 187	8269	X	n/a	n/a	n/a	2.566
1104956	ENSG00000203896	34212	LIME1	Lck interacting transmembrane adaptor 1	54923	20	n/a	n/a	n/a	2.565
1088154	ENSG00000074855	36992	ANO8	anoctamin 8	57719	19	n/a	n/a	n/a	2.565
280042297	ENSG00000251692	123973	PTX4	pentraxin 4, long	390667	16	n/a	n/a	n/a	2.563
1094888	ENSG00000140443	3460	IGF1R	insulin-like growth factor 1 receptor	3480	15	n/a	n/a	n/a	2.562
1099280	ENSG00000168268	41467	NT5DC2	5'-nucleotidase domain containing 2	64943	3	n/a	n/a	n/a	2.562
1099452	ENSG00000168970	1016985	JMJD7-PLA2G4B	JMJD7-PLA2G4B readthrough	100137049	15	n/a	n/a	n/a	2.562
279879368	ENSG00000233558	0	RP3-486I3.4	RP3-486I3.4	0	6	n/a	n/a	n/a	2.561
1095074	ENSG00000141574	6362	SECTM1	secreted and transmembrane 1	6398	17	n/a	n/a	n/a	2.56
280112732	ENSG00000258186	0	SLC7A5P2	solute carrier family 7 (amino acid transporter light chain, L system), member 5 pseudogene 2	0	16	n/a	n/a	n/a	2.56
1098851	ENSG00000166578	77712	IQCD	IQ motif containing D	115811	12	n/a	n/a	n/a	2.56
1091932	ENSG00000120279	55978	MYCT1	myc target 1	80177	6	n/a	n/a	n/a	2.556
1098506	ENSG00000165233	58480	C9orf89	chromosome 9 open reading frame 89	84270	9	n/a	n/a	n/a	2.552
1088782	ENSG00000090932	10536	DLL3	delta-like 3 (Drosophila)	10683	19	n/a	n/a	n/a	2.551
1089386	ENSG00000101336	3038	HCK	hemopoietic cell kinase	3055	20	n/a	n/a	n/a	2.551
1091004	ENSG00000112769	3885	LAMA4	laminin, alpha 4	3910	6	n/a	n/a	n/a	2.551
1094779	ENSG00000139636	35005	LMBR1L	limb region 1 homolog (mouse)-like	55716	12	n/a	n/a	n/a	2.549
1105677	ENSG00000206530	35068	WDR52	WD repeat domain 52	55779	3	n/a	n/a	n/a	2.548
1095226	ENSG00000142949	5760	PTPRF	protein tyrosine phosphatase, receptor type, F	5792	1	n/a	n/a	n/a	2.548
1099233	ENSG00000168060	9860	NAALADL1	N-acetylated alpha-linked acidic dipeptidase-like 1	10004	11	n/a	n/a	n/a	2.547
280134626	ENSG00000259529	0	RP11-468E2.4	RP11-468E2.4	0	14	n/a	n/a	n/a	2.544
1095360	ENSG00000143570	26918	SLC39A1	solute carrier family 39 (zinc transporter), member 1	27173	1	n/a	n/a	n/a	2.542
1089582	ENSG00000102760	28720	C13orf15	chromosome 13 open reading frame 15	28984	13	n/a	n/a	n/a	2.541
279894891	ENSG00000234921	0	RP11-85O21.5	RP11-85O21.5	0	9	n/a	n/a	n/a	2.541
1101928	ENSG00000181588	124878	MEX3D	mex-3 homolog D (C. elegans)	399664	19	n/a	n/a	n/a	2.541
280091116	ENSG00000255885	0	RP11-815D16.1	RP11-815D16.1	0	12	n/a	n/a	n/a	2.54
279720762	ENSG00000213307	0	RPL18P11	ribosomal protein L18 pseudogene 11	0	15	n/a	n/a	n/a	2.54
1108892	ENSG00000239306	10285	RBM14	RNA binding motif protein 14	10432	11	n/a	n/a	n/a	2.539
1105505	ENSG00000205560	1366	CPT1B	carnitine palmitoyltransferase 1B (muscle)	1375	22	n/a	n/a	n/a	2.538
1088731	ENSG00000089820	390	ARHGAP4	Rho GTPase activating protein 4	393	X	n/a	n/a	n/a	2.538
1102409	ENSG00000183690	56059	EFHC2	EF-hand domain (C-terminal) containing 2	80258	X	n/a	n/a	n/a	2.538
279470193	ENSG00000176043	0	RP1-146I3.1	RP1-146I3.1	0	14	n/a	n/a	n/a	2.538
1093421	ENSG00000131899	3971	LLGL1	lethal giant larvae homolog 1 (Drosophila)	3996	17	n/a	n/a	n/a	2.536
280070074	ENSG00000254387	0	RP3-388N13.2	RP3-388N13.2	0	8	n/a	n/a	n/a	2.536
1103437	ENSG00000187961	109679	KLHL17	kelch-like 17 (Drosophila)	339451	1	n/a	n/a	n/a	2.535
1098956	ENSG00000166997	89469	CNPY4	canopy 4 homolog (zebrafish)	245812	7	n/a	n/a	n/a	2.535
1088950	ENSG00000097007	22	ABL1	c-abl oncogene 1, non-receptor tyrosine kinase	25	9	n/a	n/a	n/a	2.534
1101520	ENSG00000179071	85641	CCDC89	coiled-coil domain containing 89	220388	11	n/a	n/a	n/a	2.534
1097120	ENSG00000158062	60060	UBXN11	UBX domain protein 11	91544	1	n/a	n/a	n/a	2.534
1090785	ENSG00000111348	394	ARHGDIB	Rho GDP dissociation inhibitor (GDI) beta	397	12	n/a	n/a	n/a	2.534
1094023	ENSG00000135587	6570	SMPD2	sphingomyelin phosphodiesterase 2, neutral membrane (neutral sphingomyelinase)	6610	6	n/a	n/a	n/a	2.533
1101940	ENSG00000181652	0	ATG9B	ATG9 autophagy related 9 homolog B (S. cerevisiae)	0	7	n/a	n/a	n/a	2.532
279727004	ENSG00000214018	0	RRM2P3	ribonucleotide reductase M2 polypeptide pseudogene 3	0	X	n/a	n/a	n/a	2.532
1102094	ENSG00000182379	11086	NXPH4	neurexophilin 4	11247	12	n/a	n/a	n/a	2.531
279974386	ENSG00000243357	0	AP001065.1	AP001065.1	0	21	n/a	n/a	n/a	2.529
1094146	ENSG00000136167	3911	LCP1	lymphocyte cytosolic protein 1 (L-plastin)	3936	13	n/a	n/a	n/a	2.529
280126923	ENSG00000259088	0	CTD-2017C7.2	CTD-2017C7.2	0	14	n/a	n/a	n/a	2.529
1101604	ENSG00000179604	23334	CDC42EP4	CDC42 effector protein (Rho GTPase binding) 4	23580	17	n/a	n/a	n/a	2.528
1092331	ENSG00000123815	55736	ADCK4	aarF domain containing kinase 4	79934	19	n/a	n/a	n/a	2.528
1087149	ENSG00000011143	34192	MKS1	Meckel syndrome, type 1	54903	17	n/a	n/a	n/a	2.527
280106988	ENSG00000257607	0	RP11-449P15.1	RP11-449P15.1	0	7	n/a	n/a	n/a	2.527
1090709	ENSG00000110811	10389	LEPREL2	leprecan-like 2	10536	12	n/a	n/a	n/a	2.527
1103505	ENSG00000188229	10236	TUBB4B	tubulin, beta 4B class IVb	10383	9	n/a	n/a	n/a	2.527
1102871	ENSG00000185615	41289	PDIA2	protein disulfide isomerase family A, member 2	64714	16	n/a	n/a	n/a	2.526
1087353	ENSG00000030304	4567	MUSK	muscle, skeletal, receptor tyrosine kinase	4593	9	n/a	n/a	n/a	2.526
1093156	ENSG00000130307	58112	USHBP1	Usher syndrome 1C binding protein 1	83878	19	n/a	n/a	n/a	2.525
1095319	ENSG00000143409	35082	FAM63A	family with sequence similarity 63, member A	55793	1	n/a	n/a	n/a	2.525
1108429	ENSG00000235194	0	PPP1R3E	protein phosphatase 1, regulatory subunit 3E	0	14	n/a	n/a	n/a	2.525
1105228	ENSG00000204642	3116	HLA-F	major histocompatibility complex, class I, F	3134	6	n/a	n/a	n/a	2.524
1097407	ENSG00000160271	5868	RALGDS	ral guanine nucleotide dissociation stimulator	5900	9	n/a	n/a	n/a	2.523
1094248	ENSG00000136802	35542	LRRC8A	leucine rich repeat containing 8 family, member A	56262	9	n/a	n/a	n/a	2.523
279821491	ENSG00000228412	0	RP4-625H18.2	RP4-625H18.2	0	6	n/a	n/a	n/a	2.522
279785774	ENSG00000225267	0	RPL8P2	ribosomal protein L8 pseudogene 2	0	21	n/a	n/a	n/a	2.522
279917845	ENSG00000237077	0	AC105399.2	AC105399.2	0	2	n/a	n/a	n/a	2.52
1092091	ENSG00000121716	29723	PILRB	paired immunoglobin-like type 2 receptor beta	29990	7	n/a	n/a	n/a	2.518
1109152	ENSG00000244560	81229	RP4-800G7.2	RP4-800G7.2	155060	7	n/a	n/a	n/a	2.518
1099312	ENSG00000168394	6850	TAP1	transporter 1, ATP-binding cassette, sub-family B (MDR/TAP)	6890	6	n/a	n/a	n/a	2.518
279941453	ENSG00000239607	0	AC087651.1	AC087651.1	0	17	n/a	n/a	n/a	2.517
1088774	ENSG00000090776	1934	EFNB1	ephrin-B1	1947	X	n/a	n/a	n/a	2.515
1091598	ENSG00000117385	40808	LEPRE1	leucine proline-enriched proteoglycan (leprecan) 1	64175	1	n/a	n/a	n/a	2.515
1098504	ENSG00000165215	1356	CLDN3	claudin 3	1365	7	n/a	n/a	n/a	2.514
1096832	ENSG00000155660	9457	PDIA4	protein disulfide isomerase family A, member 4	9601	7	n/a	n/a	n/a	2.513
1095028	ENSG00000141401	3588	IMPA2	inositol(myo)-1(or 4)-monophosphatase 2	3613	18	n/a	n/a	n/a	2.512
1097050	ENSG00000157483	4617	MYO1E	myosin IE	4643	15	n/a	n/a	n/a	2.512
279721853	ENSG00000213406	0	ANXA2P1	annexin A2 pseudogene 1	0	4	n/a	n/a	n/a	2.511
1099722	ENSG00000170180	2976	GYPA	glycophorin A (MNS blood group)	2993	4	n/a	n/a	n/a	2.51
279974876	ENSG00000243431	0	RPL5P30	ribosomal protein L5 pseudogene 30	0	11	n/a	n/a	n/a	2.51
1090430	ENSG00000108469	9264	RECQL5	RecQ protein-like 5	9400	17	n/a	n/a	n/a	2.51
1091209	ENSG00000114670	55661	NEK11	NIMA (never in mitosis gene a)- related kinase 11	79858	3	n/a	n/a	n/a	2.51
1088040	ENSG00000071894	29629	CPSF1	cleavage and polyadenylation specific factor 1, 160kDa	29894	8	n/a	n/a	n/a	2.51
1101864	ENSG00000181104	2134	F2R	coagulation factor II (thrombin) receptor	2149	5	n/a	n/a	n/a	2.509
1090518	ENSG00000109062	9233	SLC9A3R1	solute carrier family 9 (sodium/hydrogen exchanger), member 3 regulator 1	9368	17	n/a	n/a	n/a	2.508
1106071	ENSG00000214402	125696	LCNL1	lipocalin-like 1	401562	9	n/a	n/a	n/a	2.508
279926151	ENSG00000237768	0	RP11-344N10.2	RP11-344N10.2	0	10	n/a	n/a	n/a	2.507
279867237	ENSG00000232524	0	RP11-332K15.1	RP11-332K15.1	0	7	n/a	n/a	n/a	2.507
1108938	ENSG00000240303	58340	ACAD11	acyl-CoA dehydrogenase family, member 11	84129	3	n/a	n/a	n/a	2.506
1093507	ENSG00000132475	3004	H3F3B	H3 histone, family 3B (H3.3B)	3021	17	n/a	n/a	n/a	2.505
279802716	ENSG00000226744	0	AC079781.5	AC079781.5	0	7	n/a	n/a	n/a	2.504
1099240	ENSG00000168071	93893	CCDC88B	coiled-coil domain containing 88B	283234	11	n/a	n/a	n/a	2.504
1098827	ENSG00000166482	4214	MFAP4	microfibrillar-associated protein 4	4239	17	n/a	n/a	n/a	2.503
1090811	ENSG00000111640	2581	GAPDH	glyceraldehyde-3-phosphate dehydrogenase	2597	12	n/a	n/a	n/a	2.503
1104686	ENSG00000198682	8939	PAPSS2	3'-phosphoadenosine 5'-phosphosulfate synthase 2	9060	10	n/a	n/a	n/a	2.502
1092194	ENSG00000122642	11163	FKBP9	FK506 binding protein 9, 63 kDa	11328	7	n/a	n/a	n/a	2.502
1087902	ENSG00000068028	11026	RASSF1	Ras association (RalGDS/AF-6) domain family member 1	11186	3	n/a	n/a	n/a	2.501
1092120	ENSG00000121933	137	ADORA3	adenosine A3 receptor	140	1	n/a	n/a	n/a	2.501
1100482	ENSG00000173457	26220	PPP1R14B	protein phosphatase 1, regulatory (inhibitor) subunit 14B	26472	11	n/a	n/a	n/a	2.5
1088714	ENSG00000089336	0	AC002115.6	AC002115.6	0	19	n/a	n/a	n/a	2.499
1091470	ENSG00000116478	3048	HDAC1	histone deacetylase 1	3065	1	n/a	n/a	n/a	2.499
1109094	ENSG00000243646	3563	IL10RB	interleukin 10 receptor, beta	3588	21	n/a	n/a	n/a	2.498
280092069	ENSG00000256005	0	AC093734.1	AC093734.1	0	7	n/a	n/a	n/a	2.498
1108854	ENSG00000238060	0	AP002478.2	AP002478.2	0	18	n/a	n/a	n/a	2.497
1094778	ENSG00000139631	30861	CSAD	cysteine sulfinic acid decarboxylase	51380	12	n/a	n/a	n/a	2.496
1091296	ENSG00000115282	41025	TTC31	tetratricopeptide repeat domain 31	64427	2	n/a	n/a	n/a	2.496
1105052	ENSG00000204228	7877	HSD17B8	hydroxysteroid (17-beta) dehydrogenase 8	7923	6	n/a	n/a	n/a	2.495
1101921	ENSG00000181523	6412	SGSH	N-sulfoglucosamine sulfohydrolase	6448	17	n/a	n/a	n/a	2.494
280100615	ENSG00000257005	0	RP11-972L6.2	RP11-972L6.2	0	12	n/a	n/a	n/a	2.493
1101722	ENSG00000180353	3042	HCLS1	hematopoietic cell-specific Lyn substrate 1	3059	3	n/a	n/a	n/a	2.493
1088866	ENSG00000092929	83636	UNC13D	unc-13 homolog D (C. elegans)	201294	17	n/a	n/a	n/a	2.492
279746032	ENSG00000217130	0	RP3-375P9.2	RP3-375P9.2	0	6	n/a	n/a	n/a	2.492
1109063	ENSG00000243056	8568	EIF4EBP3	eukaryotic translation initiation factor 4E binding protein 3	8637	5	n/a	n/a	n/a	2.49
279832985	ENSG00000229447	0	RP11-490K7.4	RP11-490K7.4	0	1	n/a	n/a	n/a	2.489
1099124	ENSG00000167695	55653	FAM57A	family with sequence similarity 57, member A	79850	17	n/a	n/a	n/a	2.488
1096736	ENSG00000154721	37308	JAM2	junctional adhesion molecule 2	58494	21	n/a	n/a	n/a	2.487
1089600	ENSG00000102886	54992	GDPD3	glycerophosphodiester phosphodiesterase domain containing 3	79153	16	n/a	n/a	n/a	2.487
1087559	ENSG00000051009	58278	FAM160A2	family with sequence similarity 160, member A2	84067	11	n/a	n/a	n/a	2.486
1097658	ENSG00000162337	4016	LRP5	low density lipoprotein receptor-related protein 5	4041	11	n/a	n/a	n/a	2.486
1105518	ENSG00000205593	128789	FAM116B	family with sequence similarity 116, member B	414918	22	n/a	n/a	n/a	2.486
1095515	ENSG00000144589	77514	STK11IP	serine/threonine kinase 11 interacting protein	114790	2	n/a	n/a	n/a	2.486
279962728	ENSG00000242083	0	RPL7AP31	ribosomal protein L7a pseudogene 31	0	4	n/a	n/a	n/a	2.485
1088969	ENSG00000099326	7550	MZF1	myeloid zinc finger 1	7593	19	n/a	n/a	n/a	2.485
1094894	ENSG00000140464	5339	PML	promyelocytic leukemia	5371	15	n/a	n/a	n/a	2.485
1087223	ENSG00000015285	7411	WAS	Wiskott-Aldrich syndrome (eczema-thrombocytopenia)	7454	X	n/a	n/a	n/a	2.483
1104709	ENSG00000198732	40726	SMOC1	SPARC related modular calcium binding 1	64093	14	n/a	n/a	n/a	2.483
1105063	ENSG00000204257	3090	HLA-DMA	major histocompatibility complex, class II, DM alpha	3108	6	n/a	n/a	n/a	2.482
279884930	ENSG00000234062	0	RP11-308D16.4	RP11-308D16.4	0	X	n/a	n/a	n/a	2.482
1092346	ENSG00000123999	3598	INHA	inhibin, alpha	3623	2	n/a	n/a	n/a	2.48
279666422	ENSG00000202031	0	SNORD38A	small nucleolar RNA, C/D box 38A	0	1	n/a	n/a	n/a	2.479
279932813	ENSG00000238363	166563	SNORA13	small nucleolar RNA, H/ACA box 13	654322	5	n/a	n/a	n/a	2.478
280121084	ENSG00000258757	0	RP11-841O20.2	RP11-841O20.2	0	14	n/a	n/a	n/a	2.478
1106978	ENSG00000225697	41534	SLC26A6	solute carrier family 26, member 6	65010	3	n/a	n/a	n/a	2.478
1091117	ENSG00000113721	5127	PDGFRB	platelet-derived growth factor receptor, beta polypeptide	5159	5	n/a	n/a	n/a	2.477
1099887	ENSG00000170892	54882	TSEN34	tRNA splicing endonuclease 34 homolog (S. cerevisiae)	79042	19	n/a	n/a	n/a	2.477
1107456	ENSG00000228804	1015878	RP11-211G3.3	Uncharacterized protein	100131635	3	n/a	n/a	n/a	2.477
1109108	ENSG00000243749	1000425	ZMYM6NB	ZMYM6 neighbor	100506144	1	n/a	n/a	n/a	2.476
1104317	ENSG00000197565	1279	COL4A6	collagen, type IV, alpha 6	1288	X	n/a	n/a	n/a	2.474
1097461	ENSG00000160691	6428	SHC1	SHC (Src homology 2 domain containing) transforming protein 1	6464	1	n/a	n/a	n/a	2.474
279670183	ENSG00000203583	0	AL021707.1	AL021707.1	0	22	n/a	n/a	n/a	2.474
1101451	ENSG00000178726	7014	THBD	thrombomodulin	7056	20	n/a	n/a	n/a	2.474
1089109	ENSG00000100228	9465	RAB36	RAB36, member RAS oncogene family	9609	22	n/a	n/a	n/a	2.473
1107834	ENSG00000231360	0	AL592284.1	Uncharacterized protein	0	1	n/a	n/a	n/a	2.472
1109096	ENSG00000243660	0	ZNF487P	zinc finger protein 487, pseudogene	0	10	n/a	n/a	n/a	2.471
1097459	ENSG00000160685	30525	ZBTB7B	zinc finger and BTB domain containing 7B	51043	1	n/a	n/a	n/a	2.471
1100981	ENSG00000176155	94140	CCDC57	coiled-coil domain containing 57	284001	17	n/a	n/a	n/a	2.47
1100027	ENSG00000171456	82226	ASXL1	additional sex combs like 1 (Drosophila)	171023	20	n/a	n/a	n/a	2.47
280070719	ENSG00000254428	0	RP11-110I1.11	RP11-110I1.11	0	11	n/a	n/a	n/a	2.47
1101915	ENSG00000181481	58492	RNF135	ring finger protein 135	84282	17	n/a	n/a	n/a	2.469
1091189	ENSG00000114473	58433	IQCG	IQ motif containing G	84223	3	n/a	n/a	n/a	2.468
279778000	ENSG00000224566	0	RP5-881P19.6	RP5-881P19.6	0	1	n/a	n/a	n/a	2.468
1087778	ENSG00000064961	10215	HMG20B	high mobility group 20B	10362	19	n/a	n/a	n/a	2.467
280039216	ENSG00000251474	79509	RPL32P3	ribosomal protein L32 pseudogene 3	132241	3	n/a	n/a	n/a	2.467
1089668	ENSG00000103241	2278	FOXF1	forkhead box F1	2294	16	n/a	n/a	n/a	2.467
279870843	ENSG00000232815	0	RP11-764K9.2	RP11-764K9.2	0	9	n/a	n/a	n/a	2.466
1098665	ENSG00000165912	29498	PACSIN3	protein kinase C and casein kinase substrate in neurons 3	29763	11	n/a	n/a	n/a	2.466
1090005	ENSG00000105486	3953	LIG1	ligase I, DNA, ATP-dependent	3978	19	n/a	n/a	n/a	2.465
1103614	ENSG00000188677	29515	PARVB	parvin, beta	29780	22	n/a	n/a	n/a	2.465
1095206	ENSG00000142700	40593	DMRTA2	DMRT-like family A2	63950	1	n/a	n/a	n/a	2.465
1094052	ENSG00000135744	180	AGT	angiotensinogen (serpin peptidase inhibitor, clade A, member 8)	183	1	n/a	n/a	n/a	2.465
1101216	ENSG00000177374	3072	HIC1	hypermethylated in cancer 1	3090	17	n/a	n/a	n/a	2.463
1088888	ENSG00000094914	8035	AAAS	achalasia, adrenocortical insufficiency, alacrimia	8086	12	n/a	n/a	n/a	2.463
1104664	ENSG00000198624	25861	CCDC69	coiled-coil domain containing 69	26112	5	n/a	n/a	n/a	2.462
1098670	ENSG00000165923	55644	AGBL2	ATP/GTP binding protein-like 2	79841	11	n/a	n/a	n/a	2.461
1099749	ENSG00000170293	81048	CMTM8	CKLF-like MARVEL transmembrane domain containing 8	152189	3	n/a	n/a	n/a	2.461
1091783	ENSG00000119280	59076	C1orf198	chromosome 1 open reading frame 198	84886	1	n/a	n/a	n/a	2.46
1095012	ENSG00000141295	59927	SCRN2	secernin 2	90507	17	n/a	n/a	n/a	2.459
1095369	ENSG00000143622	5984	RIT1	Ras-like without CAAX 1	6016	1	n/a	n/a	n/a	2.459
279816315	ENSG00000227942	58174	RP3-475B7.3	RP3-475B7.3	83957	X	n/a	n/a	n/a	2.457
1089383	ENSG00000101331	80058	C20orf160	chromosome 20 open reading frame 160	140706	20	n/a	n/a	n/a	2.457
1087331	ENSG00000027075	5551	PRKCH	protein kinase C, eta	5583	14	n/a	n/a	n/a	2.457
1098391	ENSG00000164776	5228	PHKG1	phosphorylase kinase, gamma 1 (muscle)	5260	7	n/a	n/a	n/a	2.456
1107238	ENSG00000227500	76646	SCAMP4	secretory carrier membrane protein 4	113178	19	n/a	n/a	n/a	2.455
1105175	ENSG00000204520	4251	MICA	MHC class I polypeptide-related sequence A	100507436	6	n/a	n/a	n/a	2.455
279770437	ENSG00000223977	0	AC138623.1	AC138623.1	0	2	n/a	n/a	n/a	2.455
1092632	ENSG00000125826	10469	RBCK1	RanBP-type and C3HC4-type zinc finger containing 1	10616	20	n/a	n/a	n/a	2.455
1089746	ENSG00000103966	29835	EHD4	EH-domain containing 4	30844	15	n/a	n/a	n/a	2.454
279717040	ENSG00000212498	0	SNORD86	small nucleolar RNA, C/D box 86	0	20	n/a	n/a	n/a	2.453
1093065	ENSG00000129521	76550	EGLN3	egl nine homolog 3 (C. elegans)	112399	14	n/a	n/a	n/a	2.453
1099639	ENSG00000169813	3165	HNRNPF	heterogeneous nuclear ribonucleoprotein F	3185	10	n/a	n/a	n/a	2.452
1090860	ENSG00000111834	110192	RSPH4A	radial spoke head 4 homolog A (Chlamydomonas)	345895	6	n/a	n/a	n/a	2.452
1095289	ENSG00000143318	840	CASQ1	calsequestrin 1 (fast-twitch, skeletal muscle)	844	1	n/a	n/a	n/a	2.452
279801559	ENSG00000226641	0	RP13-13A3.1	RP13-13A3.1	0	X	n/a	n/a	n/a	2.452
279666646	ENSG00000202093	0	SNORD58C	small nucleolar RNA, C/D box 58C	0	18	n/a	n/a	n/a	2.452
279668438	ENSG00000203301	0	AL590822.1	Uncharacterized protein	0	1	n/a	n/a	n/a	2.451
1090861	ENSG00000111837	4092	MAK	male germ cell-associated kinase	4117	6	n/a	n/a	n/a	2.45
279944432	ENSG00000239994	0	RP11-169N13.4	RP11-169N13.4	0	3	n/a	n/a	n/a	2.45
279760091	ENSG00000222482	0	AC005071.1	AC005071.1	0	7	n/a	n/a	n/a	2.449
1095292	ENSG00000143321	3051	HDGF	hepatoma-derived growth factor	3068	1	n/a	n/a	n/a	2.448
1100156	ENSG00000171962	57694	LRRC48	leucine rich repeat containing 48	83450	17	n/a	n/a	n/a	2.448
1101027	ENSG00000176393	6019	RNPEP	arginyl aminopeptidase (aminopeptidase B)	6051	1	n/a	n/a	n/a	2.447
1105091	ENSG00000204323	166985	C17orf109	chromosome 17 open reading frame 109	643008	17	n/a	n/a	n/a	2.447
1092764	ENSG00000126803	3286	HSPA2	heat shock 70kDa protein 2	3306	14	n/a	n/a	n/a	2.447
1096971	ENSG00000156860	40920	FBRS	fibrosin	64319	16	n/a	n/a	n/a	2.447
1104643	ENSG00000198561	1489	CTNND1	catenin (cadherin-associated protein), delta 1	1500	11	n/a	n/a	n/a	2.447
280028389	ENSG00000250613	0	RP11-136I13.1	RP11-136I13.1	0	4	n/a	n/a	n/a	2.445
280019438	ENSG00000249908	0	CTD-2589H19.4	CTD-2589H19.4	0	5	n/a	n/a	n/a	2.445
1093810	ENSG00000134419	6177	RPS15A	ribosomal protein S15a	6210	16	n/a	n/a	n/a	2.444
1097359	ENSG00000160055	35348	TMEM234	transmembrane protein 234	56063	1	n/a	n/a	n/a	2.442
1089943	ENSG00000105221	205	AKT2	v-akt murine thymoma viral oncogene homolog 2	208	19	n/a	n/a	n/a	2.442
280093551	ENSG00000256164	0	RP11-264F23.3	RP11-264F23.3	0	12	n/a	n/a	n/a	2.441
279863644	ENSG00000232172	0	RP11-57C19.2	RP11-57C19.2	0	9	n/a	n/a	n/a	2.441
279747347	ENSG00000218175	0	AC016739.2	AC016739.2	0	2	n/a	n/a	n/a	2.44
1090476	ENSG00000108773	2632	KAT2A	K(lysine) acetyltransferase 2A	2648	17	n/a	n/a	n/a	2.44
1086903	ENSG00000003436	6993	TFPI	tissue factor pathway inhibitor (lipoprotein-associated coagulation inhibitor)	7035	2	n/a	n/a	n/a	2.439
1097731	ENSG00000162618	40756	ELTD1	EGF, latrophilin and seven transmembrane domain containing 1	64123	1	n/a	n/a	n/a	2.439
1094460	ENSG00000137818	6144	RPLP1	ribosomal protein, large, P1	6176	15	n/a	n/a	n/a	2.439
1097468	ENSG00000160741	83540	CRTC2	CREB regulated transcription coactivator 2	200186	1	n/a	n/a	n/a	2.438
1095275	ENSG00000143224	5466	PPOX	protoporphyrinogen oxidase	5498	1	n/a	n/a	n/a	2.438
280027600	ENSG00000250562	0	RP11-227H4.4	RP11-227H4.4	0	3	n/a	n/a	n/a	2.438
1102754	ENSG00000185100	78903	ADSSL1	adenylosuccinate synthase like 1	122622	14	n/a	n/a	n/a	2.438
1087637	ENSG00000056661	7659	PCGF2	polycomb group ring finger 2	7703	17	n/a	n/a	n/a	2.438
279708700	ENSG00000207631	1013218	MIR641	microRNA 641	693226	19	n/a	n/a	n/a	2.437
1088764	ENSG00000090554	2307	FLT3LG	fms-related tyrosine kinase 3 ligand	2323	19	n/a	n/a	n/a	2.437
1105841	ENSG00000213297	0	ZNF625	zinc finger protein 625	0	19	n/a	n/a	n/a	2.437
1087072	ENSG00000008226	9796	DLEC1	deleted in lung and esophageal cancer 1	9940	3	n/a	n/a	n/a	2.436
280107131	ENSG00000257622	0	RP11-44N21.4	RP11-44N21.4	0	14	n/a	n/a	n/a	2.435
1100718	ENSG00000174776	81012	WDR49	WD repeat domain 49	151790	3	n/a	n/a	n/a	2.434
280089575	ENSG00000255730	0	CTC-435M10.3	Uncharacterized protein	0	19	n/a	n/a	n/a	2.434
279962412	ENSG00000242037	0	AL137061.1	AL137061.1	0	13	n/a	n/a	n/a	2.433
279794347	ENSG00000225994	0	RP11-436D23.1	RP11-436D23.1	0	6	n/a	n/a	n/a	2.433
1089399	ENSG00000101384	179	JAG1	jagged 1	182	20	n/a	n/a	n/a	2.432
1101512	ENSG00000179044	94092	EXOC3L1	exocyst complex component 3-like 1	283849	16	n/a	n/a	n/a	2.432
280008357	ENSG00000248993	0	XXbac-BPG181M17.5	Major histocompatibility complex, class II, DM beta	0	6	n/a	n/a	n/a	2.432
1088236	ENSG00000076944	6773	STXBP2	syntaxin binding protein 2	6813	19	n/a	n/a	n/a	2.432
1088098	ENSG00000073169	57884	RP3-402G11.5	Selenoprotein O	83642	22	n/a	n/a	n/a	2.431
280008849	ENSG00000249035	0	CTB-113P19.1	CTB-113P19.1	0	5	n/a	n/a	n/a	2.431
1094050	ENSG00000135736	60234	CCDC102A	coiled-coil domain containing 102A	92922	16	n/a	n/a	n/a	2.431
1103486	ENSG00000188157	119616	AGRN	agrin	375790	1	n/a	n/a	n/a	2.431
1095819	ENSG00000146858	60136	ZC3HAV1L	zinc finger CCCH-type, antiviral 1-like	92092	7	n/a	n/a	n/a	2.43
1102221	ENSG00000182957	85716	SPATA13	spermatogenesis associated 13	221178	13	n/a	n/a	n/a	2.43
279747854	ENSG00000218426	0	RP11-475C16.1	RP11-475C16.1	0	6	n/a	n/a	n/a	2.428
1102047	ENSG00000182199	6436	SHMT2	serine hydroxymethyltransferase 2 (mitochondrial)	6472	12	n/a	n/a	n/a	2.426
1089352	ENSG00000101203	36915	COL20A1	collagen, type XX, alpha 1	57642	20	n/a	n/a	n/a	2.426
1093876	ENSG00000134824	9279	FADS2	fatty acid desaturase 2	9415	11	n/a	n/a	n/a	2.425
280028413	ENSG00000250615	0	CTC-564N23.2	CTC-564N23.2	0	5	n/a	n/a	n/a	2.425
280099463	ENSG00000256884	0	RP11-64B16.3	RP11-64B16.3	0	12	n/a	n/a	n/a	2.424
1105082	ENSG00000204305	174	AGER	advanced glycosylation end product-specific receptor	177	6	n/a	n/a	n/a	2.423
280077641	ENSG00000254909	0	RP11-110I1.5	RP11-110I1.5	0	11	n/a	n/a	n/a	2.422
1105162	ENSG00000204498	4764	NFKBIL1	nuclear factor of kappa light polypeptide gene enhancer in B-cells inhibitor-like 1	4795	6	n/a	n/a	n/a	2.422
1100356	ENSG00000172819	5884	RARG	retinoic acid receptor, gamma	5916	12	n/a	n/a	n/a	2.421
1099794	ENSG00000170469	83675	SPATA24	spermatogenesis associated 24	202051	5	n/a	n/a	n/a	2.42
1088982	ENSG00000099617	1930	EFNA2	ephrin-A2	1943	19	n/a	n/a	n/a	2.419
279807416	ENSG00000227118	0	BTF3P13	basic transcription factor 3 pseudogene 13	0	4	n/a	n/a	n/a	2.418
1093522	ENSG00000132554	25915	RGS22	regulator of G-protein signaling 22	26166	8	n/a	n/a	n/a	2.418
1090858	ENSG00000111817	29673	DSE	dermatan sulfate epimerase	29940	6	n/a	n/a	n/a	2.417
280081801	ENSG00000255152	0	MSH5-C6orf26	MSH5-C6orf26 readthrough (non-protein coding)	0	6	n/a	n/a	n/a	2.415
279817507	ENSG00000228061	0	Z83001.1	Z83001.1	0	11	n/a	n/a	n/a	2.414
279674979	ENSG00000204054	0	RP11-492E3.1	RP11-492E3.1	0	9	n/a	n/a	n/a	2.414
280104348	ENSG00000257341	0	AL928654.7	AL928654.7	0	14	n/a	n/a	n/a	2.414
1108087	ENSG00000232888	0	RPS11P5	ribosomal protein S11 pseudogene 5	0	12	n/a	n/a	n/a	2.414
279677975	ENSG00000204261	1021875	XXbac-BPG246D15.8	XXbac-BPG246D15.8	100507463	6	n/a	n/a	n/a	2.413
280100922	ENSG00000257038	0	RP11-800A3.7	RP11-800A3.7	0	11	n/a	n/a	n/a	2.413
280085678	ENSG00000255390	0	RP11-732A19.5	RP11-732A19.5	0	11	n/a	n/a	n/a	2.411
1097851	ENSG00000163040	59937	CCDC74A	coiled-coil domain containing 74A	90557	2	n/a	n/a	n/a	2.411
1100185	ENSG00000172081	79130	MOB3A	MOB kinase activator 3A	126308	19	n/a	n/a	n/a	2.411
1088594	ENSG00000087086	2496	FTL	ferritin, light polypeptide	2512	19	n/a	n/a	n/a	2.409
279982420	ENSG00000244161	0	FLNB-AS1	FLNB antisense RNA 1 (non-protein coding)	0	3	n/a	n/a	n/a	2.409
279746801	ENSG00000217716	0	RPS10P3	ribosomal protein S10 pseudogene 3	0	9	n/a	n/a	n/a	2.409
1101042	ENSG00000176444	1187	CLK2	CDC-like kinase 2	1196	1	n/a	n/a	n/a	2.406
1101301	ENSG00000177791	37343	MYOZ1	myozenin 1	58529	10	n/a	n/a	n/a	2.406
279840803	ENSG00000230175	0	RP11-466F5.3	RP11-466F5.3	0	1	n/a	n/a	n/a	2.406
1092723	ENSG00000126453	57838	BCL2L12	BCL2-like 12 (proline rich)	83596	19	n/a	n/a	n/a	2.406
279829143	ENSG00000229109	0	RP11-439K3.1	RP11-439K3.1	0	9	n/a	n/a	n/a	2.405
1104725	ENSG00000198759	25724	EGFL6	EGF-like-domain, multiple 6	25975	X	n/a	n/a	n/a	2.404
1097053	ENSG00000157510	79593	AFAP1L1	actin filament associated protein 1-like 1	134265	5	n/a	n/a	n/a	2.403
280079048	ENSG00000254995	0	STX16-NPEPL1	STX16-NPEPL1 readthrough (non-protein coding)	0	20	n/a	n/a	n/a	2.403
1090262	ENSG00000106948	56483	AKNA	AT-hook transcription factor	80709	9	n/a	n/a	n/a	2.403
1101166	ENSG00000177105	388	RHOG	ras homolog gene family, member G (rho G)	391	11	n/a	n/a	n/a	2.402
279942182	ENSG00000239686	0	RP11-665C16.1	RP11-665C16.1	0	14	n/a	n/a	n/a	2.4
279907086	ENSG00000236085	0	ACTG1P4	actin, gamma 1 pseudogene 4	0	1	n/a	n/a	n/a	2.399
280120678	ENSG00000258734	0	RP11-112J1.3	RP11-112J1.3	0	14	n/a	n/a	n/a	2.398
1091898	ENSG00000120051	81457	CCDC147	coiled-coil domain containing 147	159686	10	n/a	n/a	n/a	2.398
1099335	ENSG00000168488	11112	ATXN2L	ataxin 2-like	11273	16	n/a	n/a	n/a	2.398
1095227	ENSG00000142959	92315	BEST4	bestrophin 4	266675	1	n/a	n/a	n/a	2.397
1089950	ENSG00000105251	36240	SHD	Src homology 2 domain containing transforming protein D	56961	19	n/a	n/a	n/a	2.397
279891363	ENSG00000234648	0	AL162151.3	AL162151.3	0	14	n/a	n/a	n/a	2.397
279771431	ENSG00000224067	0	RP11-430K21.2	RP11-430K21.2	0	9	n/a	n/a	n/a	2.396
1099427	ENSG00000168890	79370	TMEM150A	transmembrane protein 150A	129303	2	n/a	n/a	n/a	2.396
1106777	ENSG00000224389	717	C4B	complement component 4B (Chido blood group)	721	6	n/a	n/a	n/a	2.395
1089738	ENSG00000103811	1501	CTSH	cathepsin H	1512	15	n/a	n/a	n/a	2.395
1103564	ENSG00000188486	2997	H2AFX	H2A histone family, member X	3014	11	n/a	n/a	n/a	2.395
1099197	ENSG00000167957	0	AL031705.2	AL031705.2	0	16	n/a	n/a	n/a	2.394
1091800	ENSG00000119408	10625	NEK6	NIMA (never in mitosis gene a)-related kinase 6	10783	9	n/a	n/a	n/a	2.394
1092916	ENSG00000128294	8398	TPST2	tyrosylprotein sulfotransferase 2	8459	22	n/a	n/a	n/a	2.394
279965905	ENSG00000242398	0	AC018628.2	AC018628.2	0	17	n/a	n/a	n/a	2.393
1092803	ENSG00000127241	5616	MASP1	mannan-binding lectin serine peptidase 1 (C4/C2 activating component of Ra-reactive factor)	5648	3	n/a	n/a	n/a	2.393
1102569	ENSG00000184348	8272	HIST1H2AK	histone cluster 1, H2ak	8330	6	n/a	n/a	n/a	2.392
1087224	ENSG00000015413	1788	DPEP1	dipeptidase 1 (renal)	1800	16	n/a	n/a	n/a	2.392
1089320	ENSG00000101096	4747	NFATC2	nuclear factor of activated T-cells, cytoplasmic, calcineurin-dependent 2	4773	20	n/a	n/a	n/a	2.391
280091227	ENSG00000255902	0	AP001062.1	AP001062.1	0	21	n/a	n/a	n/a	2.39
1094684	ENSG00000139083	2105	ETV6	ets variant 6	2120	12	n/a	n/a	n/a	2.389
279962742	ENSG00000242086	171245	AC069513.3	AC069513.3	727956	3	n/a	n/a	n/a	2.388
1091295	ENSG00000115275	7795	MOGS	mannosyl-oligosaccharide glucosidase	7841	2	n/a	n/a	n/a	2.387
1092460	ENSG00000124587	5158	PEX6	peroxisomal biogenesis factor 6	5190	6	n/a	n/a	n/a	2.387
1090031	ENSG00000105612	1765	DNASE2	deoxyribonuclease II, lysosomal	1777	19	n/a	n/a	n/a	2.387
1094932	ENSG00000140678	3662	ITGAX	integrin, alpha X (complement component 3 receptor 4 subunit)	3687	16	n/a	n/a	n/a	2.384
280042078	ENSG00000251675	0	CTC-458I2.2	CTC-458I2.2	0	5	n/a	n/a	n/a	2.383
1092854	ENSG00000127666	80674	TICAM1	toll-like receptor adaptor molecule 1	148022	19	n/a	n/a	n/a	2.382
280032944	ENSG00000250983	0	RP11-91K8.2	RP11-91K8.2	0	3	n/a	n/a	n/a	2.382
1097707	ENSG00000162522	36921	KIAA1522	KIAA1522	57648	1	n/a	n/a	n/a	2.382
1098378	ENSG00000164736	40922	SOX17	SRY (sex determining region Y)-box 17	64321	8	n/a	n/a	n/a	2.38
1093393	ENSG00000131730	1151	CKMT2	creatine kinase, mitochondrial 2 (sarcomeric)	1160	5	n/a	n/a	n/a	2.38
1098398	ENSG00000164818	34208	HEATR2	HEAT repeat containing 2	54919	7	n/a	n/a	n/a	2.377
279750395	ENSG00000220267	0	ACTBP8	actin, beta pseudogene 8	0	6	n/a	n/a	n/a	2.376
1102165	ENSG00000182704	25736	TSKU	tsukushi small leucine rich proteoglycan homolog (Xenopus laevis)	25987	11	n/a	n/a	n/a	2.375
1101287	ENSG00000177697	972	CD151	CD151 molecule (Raph blood group)	977	11	n/a	n/a	n/a	2.375
280043082	ENSG00000251806	0	SNORD119	small nucleolar RNA, C/D box 119	0	20	n/a	n/a	n/a	2.375
1108927	ENSG00000240053	37310	LY6G5B	lymphocyte antigen 6 complex, locus G5B	58496	6	n/a	n/a	n/a	2.374
280070562	ENSG00000254415	1000173	SIGLEC14	sialic acid binding Ig-like lectin 14	100049587	19	n/a	n/a	n/a	2.374
1096856	ENSG00000155893	60176	ACPL2	acid phosphatase-like 2	92370	3	n/a	n/a	n/a	2.373
1105277	ENSG00000204807	0	FAM27E2	family with sequence similarity 27, member E2	0	9	n/a	n/a	n/a	2.373
1098251	ENSG00000164251	2135	F2RL1	coagulation factor II (thrombin) receptor-like 1	2150	5	n/a	n/a	n/a	2.372
1106789	ENSG00000224474	0	AL355490.1	AL355490.1	0	10	n/a	n/a	n/a	2.372
279662061	ENSG00000200756	0	U6	U6 spliceosomal RNA	0	5	n/a	n/a	n/a	2.371
1096084	ENSG00000149016	41415	TUT1	terminal uridylyl transferase 1, U6 snRNA-specific	64852	11	n/a	n/a	n/a	2.371
279705452	ENSG00000207066	26545	SNORD50A	small nucleolar RNA, C/D box 50A	26799	6	n/a	n/a	n/a	2.371
279841739	ENSG00000230260	0	RP11-75C23.1	RP11-75C23.1	0	1	n/a	n/a	n/a	2.37
1088599	ENSG00000087116	9368	ADAMTS2	ADAM metallopeptidase with thrombospondin type 1 motif, 2	9509	5	n/a	n/a	n/a	2.37
1102484	ENSG00000183979	90377	NPB	neuropeptide B	256933	17	n/a	n/a	n/a	2.369
1096186	ENSG00000149782	5299	PLCB3	phospholipase C, beta 3 (phosphatidylinositol-specific)	5331	11	n/a	n/a	n/a	2.369
280070226	ENSG00000254400	0	RP11-732A19.8	RP11-732A19.8	0	11	n/a	n/a	n/a	2.369
279976916	ENSG00000243613	0	RP11-216N14.8	RP11-216N14.8	0	1	n/a	n/a	n/a	2.368
1095798	ENSG00000146677	0	AC004453.8	AC004453.8	0	7	n/a	n/a	n/a	2.368
280108886	ENSG00000257808	0	RP11-1136G11.8	RP11-1136G11.8	0	12	n/a	n/a	n/a	2.367
1096945	ENSG00000156535	79632	CD109	CD109 molecule	135228	6	n/a	n/a	n/a	2.367
1093798	ENSG00000134333	3914	LDHA	lactate dehydrogenase A	3939	11	n/a	n/a	n/a	2.367
1089863	ENSG00000104852	6585	SNRNP70	small nuclear ribonucleoprotein 70kDa (U1)	6625	19	n/a	n/a	n/a	2.366
1108921	ENSG00000239887	125289	C1orf226	chromosome 1 open reading frame 226	400793	1	n/a	n/a	n/a	2.366
1091716	ENSG00000118492	55550	C6orf103	chromosome 6 open reading frame 103	79747	6	n/a	n/a	n/a	2.365
280026894	ENSG00000250506	1013	CDK3	cyclin-dependent kinase 3	1018	17	n/a	n/a	n/a	2.365
1108909	ENSG00000239704	0	CDRT4	CMT1A duplicated region transcript 4	0	17	n/a	n/a	n/a	2.364
279707468	ENSG00000207405	0	SNORA64	small nucleolar RNA, H/ACA box 64	0	16	n/a	n/a	n/a	2.364
280080421	ENSG00000255066	0	AC005363.7	AC005363.7	0	16	n/a	n/a	n/a	2.364
279717886	ENSG00000212802	0	RPL15P3	ribosomal protein L15 pseudogene 3	0	6	n/a	n/a	n/a	2.363
1097043	ENSG00000157423	34057	HYDIN	hydrocephalus inducing homolog (mouse)	54768	16	n/a	n/a	n/a	2.363
279948074	ENSG00000240376	0	RP11-36C20.1	RP11-36C20.1	0	5	n/a	n/a	n/a	2.36
1089708	ENSG00000103490	28844	PYCARD	PYD and CARD domain containing	29108	16	n/a	n/a	n/a	2.359
1100640	ENSG00000174326	81546	SLC16A11	solute carrier family 16, member 11 (monocarboxylic acid transporter 11)	162515	17	n/a	n/a	n/a	2.359
1103227	ENSG00000187017	57957	ESPN	espin	83715	1	n/a	n/a	n/a	2.357
1087832	ENSG00000066056	7032	TIE1	tyrosine kinase with immunoglobulin-like and EGF-like domains 1	7075	1	n/a	n/a	n/a	2.356
279902998	ENSG00000235695	0	RP11-395P16.1	RP11-395P16.1	0	3	n/a	n/a	n/a	2.355
280107698	ENSG00000257698	0	RP11-620J15.3	RP11-620J15.3	0	12	n/a	n/a	n/a	2.355
279926700	ENSG00000237815	0	AC007000.11	AC007000.11	0	7	n/a	n/a	n/a	2.354
1097861	ENSG00000163072	77692	NOSTRIN	nitric oxide synthase trafficker	115677	2	n/a	n/a	n/a	2.354
1093437	ENSG00000132005	5957	RFX1	regulatory factor X, 1 (influences HLA class II expression)	5989	19	n/a	n/a	n/a	2.353
279399998	ENSG00000169253	0	RP11-220D10.1	RP11-220D10.1	0	9	n/a	n/a	n/a	2.353
1092344	ENSG00000123989	55389	CHPF	chondroitin polymerizing factor	79586	2	n/a	n/a	n/a	2.353
279739709	ENSG00000215380	0	AC090625.1	AC090625.1	0	11	n/a	n/a	n/a	2.353
1092115	ENSG00000121900	76666	TMEM54	transmembrane protein 54	113452	1	n/a	n/a	n/a	2.353
1094720	ENSG00000139263	78824	LRIG3	leucine-rich repeats and immunoglobulin-like domains 3	121227	12	n/a	n/a	n/a	2.353
280029990	ENSG00000250742	125011	RP11-834C11.4	RP11-834C11.4	400043	12	n/a	n/a	n/a	2.352
280108815	ENSG00000257790	0	RP11-1136G11.6	RP11-1136G11.6	0	12	n/a	n/a	n/a	2.352
1102079	ENSG00000182329	157125965	AC079354.1	Uncharacterized protein	100652824	2	n/a	n/a	n/a	2.351
280136559	ENSG00000259653	0	RP11-616K22.3	RP11-616K22.3	0	15	n/a	n/a	n/a	2.35
1098025	ENSG00000163617	36850	KIAA1407	KIAA1407	57577	3	n/a	n/a	n/a	2.35
1105957	ENSG00000213983	8827	AP1G2	adaptor-related protein complex 1, gamma 2 subunit	8906	14	n/a	n/a	n/a	2.349
1088229	ENSG00000076706	4137	MCAM	melanoma cell adhesion molecule	4162	11	n/a	n/a	n/a	2.349
1092253	ENSG00000123131	10402	PRDX4	peroxiredoxin 4	10549	X	n/a	n/a	n/a	2.346
280088769	ENSG00000255644	0	RP11-59N23.1	RP11-59N23.1	0	12	n/a	n/a	n/a	2.346
279957818	ENSG00000241547	0	RP11-4K3__A.5	RP11-4K3__A.5	0	1	n/a	n/a	n/a	2.345
279792407	ENSG00000225828	1013963	RP4-811H24.6	RP4-811H24.6	100128071	1	n/a	n/a	n/a	2.345
1090918	ENSG00000112212	85863	TSPO2	translocator protein 2	222642	6	n/a	n/a	n/a	2.343
1101157	ENSG00000177051	23158	FBXO46	F-box protein 46	23403	19	n/a	n/a	n/a	2.343
1087412	ENSG00000037757	58455	MRI1	methylthioribose-1-phosphate isomerase homolog (S. cerevisiae)	84245	19	n/a	n/a	n/a	2.343
1105920	ENSG00000213859	80576	KCTD11	potassium channel tetramerisation domain containing 11	147040	17	n/a	n/a	n/a	2.342
1091841	ENSG00000119688	5794	ABCD4	ATP-binding cassette, sub-family D (ALD), member 4	5826	14	n/a	n/a	n/a	2.342
1096611	ENSG00000153721	81167	CNKSR3	CNKSR family member 3	154043	6	n/a	n/a	n/a	2.34
1097484	ENSG00000160813	85811	PPP1R35	protein phosphatase 1, regulatory subunit 35	221908	7	n/a	n/a	n/a	2.34
1103722	ENSG00000189067	9375	LITAF	lipopolysaccharide-induced TNF factor	9516	16	n/a	n/a	n/a	2.34
279929289	ENSG00000238041	0	RP11-59K5.1	RP11-59K5.1	0	11	n/a	n/a	n/a	2.34
1090527	ENSG00000109099	5344	PMP22	peripheral myelin protein 22	5376	17	n/a	n/a	n/a	2.339
280070408	ENSG00000254413	0	CHKB-CPT1B	CHKB-CPT1B readthrough (non-protein coding)	0	22	n/a	n/a	n/a	2.339
1102706	ENSG00000184949	150926	RP1-199H16.5	Uncharacterized protein	646851	22	n/a	n/a	n/a	2.338
1108080	ENSG00000232856	0	MIR3654	microRNA 3654	0	7	n/a	n/a	n/a	2.338
1100818	ENSG00000175265	22770	GOLGA8A	golgin A8 family, member A	23015	15	n/a	n/a	n/a	2.338
1099292	ENSG00000168298	2991	HIST1H1E	histone cluster 1, H1e	3008	6	n/a	n/a	n/a	2.338
280107576	ENSG00000257674	0	RP11-76E16.2	RP11-76E16.2	0	12	n/a	n/a	n/a	2.337
280080061	ENSG00000255038	0	RP11-1167A19.2	Uncharacterized protein	0	11	n/a	n/a	n/a	2.336
1090044	ENSG00000105655	30957	ISYNA1	inositol-3-phosphate synthase 1	51477	19	n/a	n/a	n/a	2.336
1095176	ENSG00000142541	23276	RPL13A	ribosomal protein L13a	23521	19	n/a	n/a	n/a	2.335
280062352	ENSG00000253830	0	AC005895.3	AC005895.3	0	5	n/a	n/a	n/a	2.335
1094968	ENSG00000140961	29681	OSGIN1	oxidative stress induced growth inhibitor 1	29948	16	n/a	n/a	n/a	2.335
279850964	ENSG00000231084	0	CTA-253N17.1	CTA-253N17.1	0	1	n/a	n/a	n/a	2.333
280043873	ENSG00000251920	0	5S_rRNA	5S ribosomal RNA	0	6	n/a	n/a	n/a	2.333
1100469	ENSG00000173402	1593	DAG1	dystroglycan 1 (dystrophin-associated glycoprotein 1)	1605	3	n/a	n/a	n/a	2.332
1093624	ENSG00000133106	60872	EPSTI1	epithelial stromal interaction 1 (breast)	94240	13	n/a	n/a	n/a	2.332
1094855	ENSG00000140263	6612	SORD	sorbitol dehydrogenase	6652	15	n/a	n/a	n/a	2.332
279915901	ENSG00000236913	0	AC025750.5	AC025750.5	0	2	n/a	n/a	n/a	2.33
1087992	ENSG00000070540	34351	WIPI1	WD repeat domain, phosphoinositide interacting 1	55062	17	n/a	n/a	n/a	2.329
1109149	ENSG00000244486	60012	SCARF2	scavenger receptor class F, member 2	91179	22	n/a	n/a	n/a	2.329
1091777	ENSG00000119147	58618	C2orf40	chromosome 2 open reading frame 40	84417	2	n/a	n/a	n/a	2.329
1091624	ENSG00000117525	2137	F3	coagulation factor III (thromboplastin, tissue factor)	2152	1	n/a	n/a	n/a	2.327
1098199	ENSG00000164105	8742	SAP30	Sin3A-associated protein, 30kDa	8819	4	n/a	n/a	n/a	2.326
1093135	ENSG00000130202	5787	PVRL2	poliovirus receptor-related 2 (herpesvirus entry mediator B)	5819	19	n/a	n/a	n/a	2.325
1105939	ENSG00000213923	1443	CSNK1E	casein kinase 1, epsilon	1454	22	n/a	n/a	n/a	2.325
1088626	ENSG00000087510	6980	TFAP2C	transcription factor AP-2 gamma (activating enhancer binding protein 2 gamma)	7022	20	n/a	n/a	n/a	2.325
279555193	ENSG00000185839	0	RP4-592A1.2	RP4-592A1.2	0	1	n/a	n/a	n/a	2.324
279784914	ENSG00000225194	1017295	LINC00092	long intergenic non-protein coding RNA 92	100188953	9	n/a	n/a	n/a	2.324
1108101	ENSG00000233024	0	RP11-1212A22.4	NPIP-like protein 1	0	16	n/a	n/a	n/a	2.323
280028328	ENSG00000250610	0	RP11-738E22.2	RP11-738E22.2	0	4	n/a	n/a	n/a	2.323
1094427	ENSG00000137693	10266	YAP1	Yes-associated protein 1	10413	11	n/a	n/a	n/a	2.323
1108862	ENSG00000238105	34881	GOLGA2P5	golgin A2 pseudogene 5	55592	12	n/a	n/a	n/a	2.323
1100586	ENSG00000173992	9829	CCS	copper chaperone for superoxide dismutase	9973	11	n/a	n/a	n/a	2.322
1089306	ENSG00000101000	10397	PROCR	protein C receptor, endothelial	10544	20	n/a	n/a	n/a	2.322
1095820	ENSG00000146859	34570	TMEM140	transmembrane protein 140	55281	7	n/a	n/a	n/a	2.322
1099309	ENSG00000168386	11098	FILIP1L	filamin A interacting protein 1-like	11259	3	n/a	n/a	n/a	2.321
1104730	ENSG00000198774	9058	RASSF9	Ras association (RalGDS/AF-6) domain family (N-terminal) member 9	9182	12	n/a	n/a	n/a	2.321
1095998	ENSG00000148303	6098	RPL7A	ribosomal protein L7a	6130	9	n/a	n/a	n/a	2.321
279797156	ENSG00000226239	0	RP1-310O13.7	RP1-310O13.7	0	20	n/a	n/a	n/a	2.321
1088737	ENSG00000090013	642	BLVRB	biliverdin reductase B (flavin reductase (NADPH))	645	19	n/a	n/a	n/a	2.32
1098727	ENSG00000166148	549	AVPR1A	arginine vasopressin receptor 1A	552	12	n/a	n/a	n/a	2.32
1090777	ENSG00000111325	55479	OGFOD2	2-oxoglutarate and iron-dependent oxygenase domain containing 2	79676	12	n/a	n/a	n/a	2.32
279710772	ENSG00000208313	1013094	SNORD77	small nucleolar RNA, C/D box 77	692197	1	n/a	n/a	n/a	2.319
1097437	ENSG00000160446	59075	ZDHHC12	zinc finger, DHHC-type containing 12	84885	9	n/a	n/a	n/a	2.318
1101459	ENSG00000178764	22638	ZHX2	zinc fingers and homeoboxes 2	22882	8	n/a	n/a	n/a	2.318
1101135	ENSG00000176945	83606	MUC20	mucin 20, cell surface associated	200958	3	n/a	n/a	n/a	2.318
279660276	ENSG00000200237	0	SNORA70	Small nucleolar RNA SNORA70	0	19	n/a	n/a	n/a	2.318
280089360	ENSG00000255701	0	AC090953.1	AC090953.1	0	3	n/a	n/a	n/a	2.318
1108758	ENSG00000237456	0	RP11-154D3.1	RP11-154D3.1	0	3	n/a	n/a	n/a	2.317
279731840	ENSG00000214612	0	RPS19P1	ribosomal protein S19 pseudogene 1	0	20	n/a	n/a	n/a	2.317
279898421	ENSG00000235241	0	RP11-108M9.5	RP11-108M9.5	0	1	n/a	n/a	n/a	2.316
1091845	ENSG00000119703	55499	FAM164C	family with sequence similarity 164, member C	79696	14	n/a	n/a	n/a	2.315
279997312	ENSG00000248098	590	BCKDHA	branched chain keto acid dehydrogenase E1, alpha polypeptide	593	19	n/a	n/a	n/a	2.315
280117541	ENSG00000258555	0	KB-1896H10.1	Uncharacterized protein	0	22	n/a	n/a	n/a	2.315
1093359	ENSG00000131459	9801	GFPT2	glutamine-fructose-6-phosphate transaminase 2	9945	5	n/a	n/a	n/a	2.314
279985404	ENSG00000244457	0	ENO1P1	enolase 1, (alpha) pseudogene 1	0	1	n/a	n/a	n/a	2.314
279863679	ENSG00000232177	0	MTND4P24	MT-ND4 pseudogene 24	0	X	n/a	n/a	n/a	2.314
279944361	ENSG00000239985	0	RP11-460N20.3	RP11-460N20.3	0	7	n/a	n/a	n/a	2.313
279816349	ENSG00000227946	0	AC007383.3	AC007383.3	0	2	n/a	n/a	n/a	2.312
1087220	ENSG00000015133	133396	CCDC88C	coiled-coil domain containing 88C	440193	14	n/a	n/a	n/a	2.312
279470330	ENSG00000176054	0	RPL23P2	ribosomal protein L23 pseudogene 2	0	21	n/a	n/a	n/a	2.311
280075890	ENSG00000254782	0	ABHD14A-ACY1	ABHD14A-ACY1 readthrough (non-protein coding)	0	3	n/a	n/a	n/a	2.311
1097663	ENSG00000162367	6846	TAL1	T-cell acute lymphocytic leukemia 1	6886	1	n/a	n/a	n/a	2.311
1088355	ENSG00000079931	25751	MOXD1	monooxygenase, DBH-like 1	26002	6	n/a	n/a	n/a	2.31
1092487	ENSG00000124766	6619	SOX4	SRY (sex determining region Y)-box 4	6659	6	n/a	n/a	n/a	2.309
1098174	ENSG00000164054	30727	SHISA5	shisa homolog 5 (Xenopus laevis)	51246	3	n/a	n/a	n/a	2.309
1086901	ENSG00000003400	839	CASP10	caspase 10, apoptosis-related cysteine peptidase	843	2	n/a	n/a	n/a	2.308
279661795	ENSG00000200680	1013519	SNORD115-4	small nucleolar RNA, C/D box 115-4	100033441	15	n/a	n/a	n/a	2.308
1094446	ENSG00000137767	37286	SQRDL	sulfide quinone reductase-like (yeast)	58472	15	n/a	n/a	n/a	2.307
1086980	ENSG00000006025	77599	OSBPL7	oxysterol binding protein-like 7	114881	17	n/a	n/a	n/a	2.306
1097400	ENSG00000160223	23063	ICOSLG	inducible T-cell co-stimulator ligand	23308	21	n/a	n/a	n/a	2.306
1092214	ENSG00000122756	1262	CNTFR	ciliary neurotrophic factor receptor	1271	9	n/a	n/a	n/a	2.306
279666618	ENSG00000202081	0	U6	U6 spliceosomal RNA	0	15	n/a	n/a	n/a	2.306
280065827	ENSG00000254088	0	CTD-3083F21.5	CTD-3083F21.5	0	8	n/a	n/a	n/a	2.306
279723028	ENSG00000213574	0	LDHAP5	lactate dehydrogenase A pseudogene 5	0	10	n/a	n/a	n/a	2.305
280077576	ENSG00000254902	0	ANO1-AS1	ANO1 antisense RNA 1 (non-protein coding)	0	11	n/a	n/a	n/a	2.305
279728898	ENSG00000214203	0	RP11-135F9.1	RP11-135F9.1	0	12	n/a	n/a	n/a	2.304
280129509	ENSG00000259238	0	RP11-361D15.2	RP11-361D15.2	0	15	n/a	n/a	n/a	2.303
1092440	ENSG00000124491	2147	F13A1	coagulation factor XIII, A1 polypeptide	2162	6	n/a	n/a	n/a	2.303
1089736	ENSG00000103742	36995	IGDCC4	immunoglobulin superfamily, DCC subclass, member 4	57722	15	n/a	n/a	n/a	2.303
279940791	ENSG00000239523	157122707	MYLK-AS1	MYLK antisense RNA 1 (non-protein coding)	100506826	3	n/a	n/a	n/a	2.302
1104720	ENSG00000198753	5333	PLXNB3	plexin B3	5365	X	n/a	n/a	n/a	2.302
279709064	ENSG00000207715	0	AC009065.2	AC009065.2	0	16	n/a	n/a	n/a	2.302
1104299	ENSG00000197502	0	AL627171.1	AL627171.1	0	14	n/a	n/a	n/a	2.302
1099047	ENSG00000167414	60869	GNG8	guanine nucleotide binding protein (G protein), gamma 8	94235	19	n/a	n/a	n/a	2.3
280015592	ENSG00000249626	0	RP11-496H1.1	RP11-496H1.1	0	3	n/a	n/a	n/a	2.299
1096674	ENSG00000154175	25639	ABI3BP	ABI family, member 3 (NESH) binding protein	25890	3	n/a	n/a	n/a	2.299
1087965	ENSG00000069998	27184	CECR5	cat eye syndrome chromosome region, candidate 5	27440	22	n/a	n/a	n/a	2.298
1091009	ENSG00000112799	9313	LY86	lymphocyte antigen 86	9450	6	n/a	n/a	n/a	2.298
1090650	ENSG00000110195	2332	FOLR1	folate receptor 1 (adult)	2348	11	n/a	n/a	n/a	2.297
280107393	ENSG00000257653	0	RP11-579D7.2	RP11-579D7.2	0	12	n/a	n/a	n/a	2.297
1099202	ENSG00000167968	1763	DNASE1L2	deoxyribonuclease I-like 2	1775	16	n/a	n/a	n/a	2.297
1092601	ENSG00000125730	714	C3	complement component 3	718	19	n/a	n/a	n/a	2.296
1095159	ENSG00000142409	79117	ZNF787	zinc finger protein 787	126208	19	n/a	n/a	n/a	2.295
279895612	ENSG00000234985	0	RP11-3L10.3	RP11-3L10.3	0	7	n/a	n/a	n/a	2.295
1095307	ENSG00000143373	36865	ZNF687	zinc finger protein 687	57592	1	n/a	n/a	n/a	2.294
1098407	ENSG00000164849	77669	GPR146	G protein-coupled receptor 146	115330	7	n/a	n/a	n/a	2.293
279981630	ENSG00000244054	0	RP11-101P17.7	RP11-101P17.7	0	13	n/a	n/a	n/a	2.293
279807872	ENSG00000227157	0	AC068535.2	AC068535.2	0	2	n/a	n/a	n/a	2.293
1108470	ENSG00000235560	0	AC002310.1	AC002310.1	0	16	n/a	n/a	n/a	2.293
279953709	ENSG00000241079	0	AC131055.8	AC131055.8	0	17	n/a	n/a	n/a	2.293
279520315	ENSG00000182873	0	RP11-181G12.2	RP11-181G12.2	0	1	n/a	n/a	n/a	2.292
279915697	ENSG00000236883	0	AP001615.9	AP001615.9	0	21	n/a	n/a	n/a	2.292
1089033	ENSG00000099991	23278	CABIN1	calcineurin binding protein 1	23523	22	n/a	n/a	n/a	2.292
279657609	ENSG00000199437	166847	SNORA43	small nucleolar RNA, H/ACA box 43	677824	9	n/a	n/a	n/a	2.291
1102226	ENSG00000182979	8989	MTA1	metastasis associated 1	9112	14	n/a	n/a	n/a	2.291
280109960	ENSG00000257918	0	RP11-482D24.3	RP11-482D24.3	0	12	n/a	n/a	n/a	2.291
280089196	ENSG00000255680	0	RP11-732A19.9	RP11-732A19.9	0	11	n/a	n/a	n/a	2.291
1103571	ENSG00000188511	0	C22orf34	chromosome 22 open reading frame 34	0	22	n/a	n/a	n/a	2.29
1109103	ENSG00000243710	80791	WDR65	WD repeat domain 65	149465	1	n/a	n/a	n/a	2.29
1094979	ENSG00000141012	2572	GALNS	galactosamine (N-acetyl)-6-sulfate sulfatase	2588	16	n/a	n/a	n/a	2.29
279964301	ENSG00000242255	0	CTD-3099C6.4	CTD-3099C6.4	0	19	n/a	n/a	n/a	2.29
1102253	ENSG00000183087	2605	GAS6	growth arrest-specific 6	2621	13	n/a	n/a	n/a	2.289
1095069	ENSG00000141562	26250	NARF	nuclear prelamin A recognition factor	26502	17	n/a	n/a	n/a	2.288
1097463	ENSG00000160703	55474	NLRX1	NLR family member X1	79671	11	n/a	n/a	n/a	2.288
1104926	ENSG00000203814	133851	HIST2H2BF	histone cluster 2, H2bf	440689	1	n/a	n/a	n/a	2.288
1105853	ENSG00000213398	3906	LCAT	lecithin-cholesterol acyltransferase	3931	16	n/a	n/a	n/a	2.288
1099122	ENSG00000167685	34600	ZNF444	zinc finger protein 444	55311	19	n/a	n/a	n/a	2.287
279989230	ENSG00000245112	1013954	SMARCA5-AS1	SMARCA5 antisense RNA 1 (non-protein coding)	100128055	4	n/a	n/a	n/a	2.287
1087533	ENSG00000049323	4027	LTBP1	latent transforming growth factor beta binding protein 1	4052	2	n/a	n/a	n/a	2.286
1108128	ENSG00000233198	165925	RNF224	ring finger protein 224	643596	9	n/a	n/a	n/a	2.286
1100148	ENSG00000171940	7720	ZNF217	zinc finger protein 217	7764	20	n/a	n/a	n/a	2.285
1094655	ENSG00000138771	36892	SHROOM3	shroom family member 3	57619	4	n/a	n/a	n/a	2.285
1109078	ENSG00000243364	1932	EFNA4	ephrin-A4	1945	1	n/a	n/a	n/a	2.284
1091141	ENSG00000113971	26776	NPHP3	nephronophthisis 3 (adolescent)	27031	3	n/a	n/a	n/a	2.283
[truncated: 866 more rows]
