# Supplementary material for: Identification of the Molecular Events Involved in the Development of Prefrontal Cortex Through the Analysis of RNA-Seq Data From BrainSpan
Source: ASN Neuro. 2019 Jun 18;11:1759091419854627. doi: 10.1177/1759091419854627 (PMC6582306; doi:10.1177/1759091419854627)
Supplement: Supplemental Material6 - Supplemental material for Identification of the Molecular Events Involved in the Development of Prefrontal Cortex Through the Analysis of RNA-Seq Data From BrainSpan [file Supplemental_Material6.zip › HIP/7/Expression.csv]

279794150	2.8591	12.5092	0.9314
1093090	5.6087	6.0997	0.0000
280042389	10.2924	9.3425	4.6715
280002750	3.9243	9.9706	2.2391
1104784	1.9365	8.0525	0.9995
279720817	3.4785	3.9422	0.0000
1104320	4.9537	6.4107	2.0123
279996116	4.5237	9.8593	3.6022
279660990	6.3460	6.4596	2.8874
280033595	3.0721	3.7445	0.0000
280044069	12.0294	7.8039	6.6613
1104438	2.9352	5.2759	1.0688
279928483	5.7806	12.2777	5.9958
279750101	0.3548	5.5481	0.0000
279923600	5.2055	0.8370	0.2137
279663146	3.4915	2.0076	0.0000
1087866	2.7166	2.7766	0.0000
1098510	2.2839	2.7599	0.0000
1087685	3.5201	5.1681	1.8421
279953709	0.7995	4.0147	0.0000
279849088	4.4237	0.5410	0.1023
280049102	3.7891	5.0102	2.0774
1104691	2.4068	2.2216	0.0000
280116447	7.1459	6.8963	4.7319
279745039	7.2329	7.3537	5.0866
279882690	2.2340	2.1619	0.0000
1094365	6.8692	7.6019	5.0486
279666968	4.5516	4.7431	2.4819
1100964	3.2534	4.7327	1.8306
279948299	3.4978	2.0571	0.6497
1093453	3.6693	5.3060	2.3681
279951106	5.1450	4.8616	2.8896
1093136	8.2111	10.2128	7.1098
1105100	2.5104	4.5904	1.4710
1103465	2.8384	4.7925	1.7506
279961289	5.5418	2.9973	2.2245
1093271	3.7964	4.9817	2.3446
1098577	2.1950	3.8268	0.9708
279802091	3.4524	1.2944	0.3369
1105375	2.1878	2.7677	0.4590
279660346	1.9148	3.0956	0.4883
1105448	5.4100	7.4643	4.4269
279797638	0.0000	4.0135	0.0000
279470193	3.6407	4.3783	2.0137
1102858	3.9569	5.1635	2.6021
1099661	1.3176	2.8073	0.1071
1100711	2.9057	4.0292	1.5154
280125409	2.9858	4.1145	1.6021
280119417	5.4095	5.3486	3.4326
1089411	9.2291	10.8007	8.0791
1089189	6.3123	8.0909	5.2788
279710898	2.1972	2.3174	0.3507
279957731	8.9106	8.9177	7.0110
279941810	3.0366	1.0142	0.1500
280046631	14.4418	12.5956	11.6463
1093551	6.7066	8.4779	5.7330
279790000	3.3721	2.6033	1.1389
279951899	14.3705	13.0395	11.8575
279720656	4.4941	6.4744	3.6404
279659240	3.8928	4.7545	2.4928
280093438	1.5552	2.0866	0.0000
1088607	9.1043	10.1541	7.8233
1093105	2.0783	3.5825	1.0328
279986623	8.9504	8.5026	6.9292
1095444	4.5888	5.9939	3.4945
1097135	1.9014	3.8107	1.0726
279800788	4.4525	3.4167	2.1592
1095048	2.4907	3.7029	1.3234
279838178	5.2094	7.0782	4.3756
279820834	5.1013	5.1736	3.3714
279777538	1.7378	2.7657	0.4989
1088328	6.5662	8.5319	5.7967
1091176	1.9216	1.5811	0.0000
1090105	7.7705	9.2529	6.7617
279677096	6.0365	6.4546	4.4976
279720790	7.0668	7.2885	5.4307
1094144	3.9726	6.0346	3.2737
1087903	4.8718	5.9998	3.7117
1095653	2.7225	4.0623	1.6702
1096725	1.6792	1.7261	0.0000
1106481	1.9698	3.1758	0.8704
279725262	3.7373	0.8546	0.6051
1101909	5.0575	6.7770	4.2269
279718344	4.3715	3.9989	2.4968
1099617	4.6332	5.4659	3.3615
279959910	9.5365	10.4585	8.3185
279831793	3.6454	3.1768	1.7321
1105693	4.3192	5.8365	3.4011
280126142	1.3924	2.2705	0.1616
279985225	2.8102	2.4001	0.9360
1090973	2.0480	4.2227	1.4673
1105384	1.5208	2.8905	0.5408
279985183	6.9118	6.4273	5.0061
1087186	1.7926	1.5323	0.0000
1097452	2.0115	3.6241	1.1560
1094916	3.6731	5.1313	2.7540
1092214	4.4652	5.6024	3.4000
280093671	3.3099	4.3169	2.1799
280051104	2.8163	2.3692	0.9598
1096314	2.9845	4.4784	2.1014
279869344	1.2176	2.5375	0.2531
1092564	5.5609	6.5695	4.4472
279826323	3.7647	5.2098	2.8720
1089349	3.5658	5.6683	3.0056
1099095	5.1868	6.9383	4.4604
1088986	1.7442	1.4484	0.0000
1092487	3.6581	4.8201	2.6458
1093032	6.6643	8.4139	5.9484
1091204	5.6169	7.1547	4.7968
279661893	2.2388	3.0920	1.0798
1095680	6.4418	7.6006	5.4367
279956702	4.6884	4.2772	2.9051
279943306	9.1259	8.0977	7.0353
279969545	6.5089	5.8006	4.5813
279978579	1.5984	3.0040	0.7288
279849213	1.0793	2.5146	0.2252
1092535	2.9530	4.5847	2.1993
1087314	2.8297	4.6117	2.1512
1104460	3.5332	4.9744	2.6877
279720569	3.3179	3.3746	1.7894
279830858	2.1216	3.9991	1.5064
1097950	2.8773	4.4289	2.1122
1088369	3.3161	5.8661	3.0548
1088344	4.9213	5.7152	3.7864
1097796	6.2599	8.0513	5.6252
1087250	7.4424	8.5893	6.4947
1093308	4.1863	5.4246	3.2918
1098051	1.8682	4.4864	1.6638
1102265	2.0825	3.0977	1.0852
1094973	5.3548	6.6534	4.4993
1094063	6.3953	8.2821	5.8354
279665680	1.4596	2.7954	0.6266
1098192	4.2543	6.2592	3.7595
1097552	2.7639	3.8354	1.8053
1102223	2.2860	3.2346	1.2663
1096623	2.0682	4.3235	1.7058
1093146	7.8787	8.2646	6.5823
1089675	5.9081	7.7712	5.3514
1107506	2.9207	3.9506	1.9478
1096237	6.1792	6.3359	4.7706
279927180	2.5933	2.9766	1.3000
1093885	3.1152	4.8702	2.5134
1101248	4.0242	5.5238	3.2958
279984328	2.8761	2.0162	0.9741
279964315	10.8693	10.0532	8.9909
279810529	1.6540	1.6833	0.1996
280075692	6.0773	6.6516	4.9034
279748792	2.5399	3.0672	1.3426
279985803	4.4318	5.5906	3.5557
279848330	4.7057	4.6429	3.2202
280009794	8.2222	8.7890	7.0524
279555139	5.5796	6.5488	4.6111
279890425	3.4449	4.1531	2.3464
1108890	2.1311	3.2056	1.2182
1103244	5.6039	6.2976	4.5011
280022807	1.8888	3.1603	1.0763
1093842	1.4268	2.6953	0.6135
1097697	2.5655	1.9523	0.8145
279937983	1.0402	2.9010	0.5263
1102458	5.3710	5.4271	3.9551
1101625	3.1600	4.7531	2.5136
1107860	5.9073	6.6108	4.8202
279967580	5.2540	5.3654	3.8708
1090126	2.0737	3.9569	1.5816
1106545	5.8674	7.7337	5.3679
1090681	3.2539	4.0271	2.2083
1089031	0.2210	2.7999	0.0788
1088782	2.9469	4.3697	2.2290
280090532	2.6026	2.1775	0.9612
279648293	10.6235	11.6245	9.6964
1102869	2.0311	3.6604	1.4181
279972957	1.6296	1.2790	0.0284
1097442	1.2319	2.3007	0.3454
1098308	5.6988	6.7169	4.7891
1089918	6.5669	7.8162	5.7737
279906558	3.1682	0.0000	0.1674
280043222	4.7419	5.4165	3.6630
279810587	4.6544	7.0865	4.4587
1094052	6.7806	8.2876	6.1225
279711997	1.2606	3.5379	0.9952
279980634	5.7265	5.2170	4.0688
1090094	5.2667	7.0628	4.7629
1097089	2.9126	4.3255	2.2182
1109083	5.3151	6.0756	4.2958
1092093	3.8746	5.4659	3.2711
1094310	2.7445	4.9951	2.4747
279960266	5.8383	6.2269	4.6400
279914144	2.3025	3.2697	1.3957
279941070	6.3487	6.8140	5.1916
1090947	2.9135	4.0859	2.1111
1099918	4.3394	6.1975	3.8847
280049018	7.8386	6.1445	5.6087
279963452	3.7647	4.4787	2.7402
279956730	1.8901	1.3009	0.2151
1092523	5.4588	6.2974	4.4987
1088989	1.4295	1.3617	0.0176
1087889	1.1719	1.5802	0.0000
279966906	6.6629	5.3904	4.6514
1091884	3.6441	4.8800	2.8876
1090240	4.6025	5.3715	3.6138
280087192	5.3220	5.8766	4.2292
1102208	3.9263	5.1915	3.1889
279399998	7.0496	7.8835	6.1005
1095481	2.9669	3.2038	1.7198
279895612	3.5719	4.6553	2.7481
279719726	5.3790	4.3452	3.4974
279952955	5.1627	5.3492	3.8926
279847205	5.5244	6.7617	4.7852
279721180	4.1160	4.7208	3.0624
279725943	2.5279	3.3578	1.5903
1098408	2.4093	3.3668	1.5367
1094193	2.0956	4.2038	1.7992
280089261	3.9860	5.4001	3.3429
279940860	1.2399	7.1213	2.8305
279475262	4.0061	5.4232	3.3655
1097678	4.7536	6.4575	4.2578
1099701	4.9841	6.8468	4.5684
279731840	6.5940	7.2833	5.5939
1091396	4.2418	5.6739	3.6166
280120939	2.1894	4.4608	1.9846
1093023	2.6960	3.2293	1.6252
279964912	8.2407	9.4087	7.4881
279841982	1.9830	2.5395	0.9260
280017626	4.6579	5.5323	3.7616
1100482	1.6051	4.0782	1.5092
1087827	6.3126	6.4901	5.0709
1099884	5.9900	6.8747	5.1041
1100130	5.3208	6.1328	4.4009
279480959	5.0272	5.8631	4.1262
1096809	5.9007	7.1107	5.1875
1102439	2.5562	4.1978	2.0599
1095911	2.6040	3.5759	1.7729
1099816	1.1709	2.1535	0.3491
1100353	5.5516	5.7387	4.3339
279493488	5.5304	5.9103	4.4099
1095102	2.5660	3.8536	1.8999
1090174	2.2690	2.1017	0.8759
1101316	1.8755	3.0475	1.1526
279725962	5.6009	4.4993	3.7425
1095876	2.3438	1.9726	0.8530
279924956	4.1337	4.5251	3.0257
279661529	1.4957	1.1076	0.0000
1092551	4.0123	5.4995	3.4548
279750744	6.0033	7.1916	5.2990
279666457	3.7649	4.7399	2.9540
1098772	1.1438	3.1902	0.8727
279994149	4.2850	4.3670	3.0318
1099434	6.6102	8.1533	6.0919
279710443	1.5769	3.7303	1.3645
1098556	5.1527	7.0958	4.8360
279979461	6.1445	6.8602	5.2168
279789857	5.8901	6.4395	4.8794
279748239	5.8180	6.8812	5.0692
280062133	2.6954	3.9574	2.0472
1091169	2.3976	3.6273	1.7348
1105458	4.4093	5.5533	3.7043
279876044	5.6213	6.0374	4.5537
1102024	3.8955	5.1846	3.2645
1108586	3.9017	4.0940	2.7224
1100191	5.7625	6.1962	4.7054
279826181	8.5869	6.8067	6.4285
279914252	3.7987	3.7014	2.4818
1101411	1.8506	2.9611	1.1391
279709498	1.5316	1.0006	0.0000
279725210	5.3068	4.5286	3.6520
279928763	4.5576	5.7414	3.8870
1098636	7.0539	8.3301	6.4306
280117894	9.0167	10.2442	8.3707
279845656	5.3265	4.7353	3.7717
280043264	1.9249	1.9459	0.6764
279755208	6.0974	6.1062	4.8429
1101114	2.5118	3.2769	1.6362
279794850	0.1458	2.3616	0.0000
1102447	1.5140	2.8293	0.9181
1101864	2.0027	2.9444	1.2204
279841165	6.7677	7.3484	5.8056
1092682	5.5435	5.8964	4.4675
279499361	5.0059	5.7481	4.1253
1092720	4.9968	5.5236	4.0100
1103145	3.1498	3.6042	2.1289
1092578	6.0639	6.6230	5.0956
1088664	3.9696	5.1897	3.3319
279762842	2.0382	2.1177	0.8307
1101576	2.5309	4.3418	2.1902
1100210	4.4510	5.8073	3.8854
279664350	1.7825	0.6995	0.0000
1102280	3.6775	3.5621	2.3844
1104604	2.7379	3.7215	1.9978
279596568	5.3935	6.1508	4.5427
1093884	3.7036	4.2655	2.7574
279722866	2.9843	2.1630	1.3467
1103307	3.3713	3.9149	2.4187
280075312	1.2302	1.9971	0.3901
1099456	3.2233	5.0036	2.8930
279957244	2.5970	2.0338	1.0962
1100680	7.1139	7.0515	5.8641
1103384	3.6178	4.9321	3.0567
1101296	3.4738	3.5876	2.3148
279948863	6.1721	7.5955	5.6683
279892599	3.0304	4.2712	2.4356
1105923	6.3125	6.4049	5.1437
1099767	3.0125	3.2054	1.8947
1093617	1.0871	3.1180	0.8893
280088647	2.4693	3.1635	1.6058
280075625	2.7166	4.2249	2.2611
279751098	4.2810	5.0650	3.4644
1100904	4.7285	5.5571	3.9347
280019902	1.8687	1.2083	0.3304
1098447	3.8115	5.0430	3.2193
1091374	4.8995	5.8048	4.1454
1104628	2.9313	1.1739	0.8468
279933989	0.8015	1.6048	0.0000
1086926	2.6804	3.1664	1.7216
1101001	4.1792	5.0515	3.4137
279959518	2.8516	4.2497	2.3504
1090826	5.5770	6.5059	4.8433
1097712	3.2238	3.8016	2.3167
279814033	4.2858	4.1786	3.0364
1096807	4.0553	5.5941	3.6291
279895491	0.6642	3.0842	0.6798
1107603	4.9391	4.6351	3.5928
1099625	5.1262	5.1622	3.9516
1098716	4.6137	5.7681	3.9999
1087818	3.3521	3.5284	2.2512
279849023	4.4744	6.9881	4.5431
1088055	2.7732	5.0581	2.7283
280085678	4.0592	4.5593	3.1265
1096787	5.7539	7.4037	5.3971
1097612	3.5160	3.5775	2.3653
280101792	4.5841	5.5362	3.8792
1093362	7.9587	9.0904	7.3439
1104453	3.9199	5.1744	3.3665
279665190	1.5629	1.6772	0.4398
1097357	2.9173	3.5036	2.0310
279956340	4.2530	3.2974	2.5995
1094301	5.6841	6.6660	5.0001
1095848	2.5036	3.6207	1.8893
1095173	8.3400	8.9247	7.4600
280088659	1.4727	1.8288	0.4837
279912261	8.2230	9.4685	7.6791
279795418	4.7742	4.4396	3.4403
280014944	1.1739	2.6805	0.7607
279940853	0.2423	2.0883	0.0000
1093520	4.3890	5.5712	3.8154
1097545	4.3753	4.8487	3.4480
1096743	2.0007	2.8828	1.2788
1099329	5.1604	6.9695	4.9029
1108930	7.3563	8.5798	6.8065
1096628	3.0339	3.6489	2.1808
1087592	5.0022	5.7374	4.2096
1093015	2.9514	4.5664	2.6005
1099280	2.5828	3.8104	2.0394
280052844	7.1568	8.2681	6.5565
279754515	1.3297	0.9820	0.0000
279870826	2.1463	2.4731	1.1554
279804245	1.3061	1.1279	0.0626
279928564	1.6118	2.6198	0.9618
279902105	5.9284	6.1171	4.8693
279922306	2.8185	4.2602	2.3862
280061510	7.1818	8.2807	6.5784
280066368	7.2175	8.3303	6.6212
1094087	4.0851	5.5710	3.6757
1091703	2.6293	3.3610	1.8429
280054857	7.2005	8.3023	6.5993
1095544	4.3141	5.9390	3.9767
1089673	4.4314	4.7013	3.4172
279942583	1.3263	3.4554	1.2428
280063488	7.1979	8.2989	6.6006
1099297	7.1210	8.2386	6.5322
1086919	3.0586	4.1690	2.4666
280063992	7.2025	8.2958	6.6026
280062572	7.1983	8.2990	6.6033
279899499	7.4776	8.2476	6.7178
1103414	1.9348	1.3818	0.5135
279945859	0.7539	1.5352	0.0000
280058001	7.1868	8.2840	6.5911
1105329	7.1710	8.2664	6.5746
279853536	0.8359	1.4520	0.0000
279797209	9.3932	10.0853	8.5954
1107800	4.7592	4.9187	3.6962
1088424	7.1813	8.2734	6.5848
280067773	7.2021	8.2927	6.6054
1090721	2.0154	3.1715	1.4530
280061051	7.1957	8.2884	6.6021
1093311	3.2212	4.1282	2.5349
1092955	2.2145	3.2106	1.5729
1099047	2.6255	2.4199	1.3831
1090989	4.7033	4.9438	3.6858
279909931	5.7727	5.9204	4.7090
279854762	5.7034	7.1610	5.2947
1109041	7.2237	8.3040	6.6265
280057369	7.1945	8.2930	6.6068
1093036	2.6211	4.2444	2.2960
280135899	0.6419	1.9317	0.1504
1087728	5.4935	6.7049	4.9632
1102731	2.1559	3.2270	1.5555
280068180	7.1946	8.2897	6.6063
1090028	3.5381	4.5175	2.8923
280100689	1.8722	1.4427	0.5222
1093138	4.5003	6.1935	4.2121
1095501	3.9162	4.7620	3.2044
279955171	5.5619	6.1264	4.7108
279842228	3.1330	3.7284	2.3009
279944035	13.5523	14.3012	12.7973
1098337	5.0683	6.1190	4.4648
280130420	4.2137	4.9889	3.4748
1099227	4.6700	5.6940	4.0564
1103760	1.2314	1.9223	0.4523
1094564	5.3379	5.9030	4.4960
279759475	0.9024	1.3434	0.0000
1093916	5.3203	7.3861	5.2304
1095054	1.9168	2.2276	0.9503
1094137	1.4817	3.1109	1.1749
1096419	5.3907	5.5848	4.3684
280030925	2.3624	1.3619	0.7441
1088019	4.8871	5.7746	4.2139
280081601	0.9568	1.8145	0.2691
279657791	0.9568	1.8145	0.2691
1094738	2.9496	4.0032	2.3603
279753206	2.1347	2.1781	1.0403
1088606	2.7972	4.1822	2.3738
1091606	5.0915	5.4552	4.1583
279896373	2.2222	4.1574	2.0751
1089615	2.7323	3.7671	2.1365
1098117	2.3895	3.8175	1.9912
279661207	2.2200	0.0000	0.0000
1100790	7.7689	8.7272	7.1397
279856641	2.6737	3.3865	1.9225
1096499	6.0374	8.1493	5.9858
1098175	2.0030	3.0154	1.4020
1093314	6.4026	6.1673	5.1790
1092689	3.2455	4.4196	2.7292
279965437	8.0964	8.7832	7.3365
279663258	2.1754	1.2352	0.6032
1092574	2.4600	3.1009	1.6791
279722878	2.6010	2.8228	1.6111
1099090	3.0460	4.3886	2.6168
1095131	3.8647	5.1724	3.4184
279990172	3.6647	4.4649	2.9655
279821610	1.9466	3.6065	1.6779
279883044	3.3085	3.5569	2.3342
1092743	2.0534	3.1329	1.4950
1100035	5.7621	6.8728	5.2199
1088858	4.1760	5.6869	3.8345
1108426	4.7245	3.9653	3.2485
1101421	7.7660	7.1632	6.3683
1096719	1.9327	3.0845	1.4132
1097703	6.0215	6.9804	5.4067
1094460	5.3267	6.4090	4.7743
279657056	0.8628	1.3232	0.0000
1089977	5.8866	7.3676	5.5344
1096189	5.9736	6.9371	5.3628
279937003	1.2301	0.9540	0.0000
1102484	1.5054	2.5721	0.9475
279837316	2.1796	3.7080	1.8527
279897580	2.2859	2.9479	1.5263
279938997	1.9576	3.0356	1.4099
1100490	5.6355	6.3416	4.9044
1102018	3.1659	4.9644	2.9813
280108903	5.1050	4.5357	3.7375
279942860	11.2219	11.2305	10.1435
280028955	4.4691	4.0596	3.1824
280069643	0.9501	1.2132	0.0000
1098431	1.6511	2.0978	0.7932
279792604	7.3707	7.6358	6.4225
279830440	4.4975	6.0536	4.1951
279659744	0.8592	1.8380	0.2706
1099069	6.2882	7.2315	5.6834
279966820	2.0806	2.0056	0.9672
1088698	5.0224	5.9191	4.3950
1089477	2.5986	4.0952	2.2717
1108439	7.2574	7.9338	6.5205
1094696	2.5913	4.0694	2.2569
279847737	4.2558	5.8383	3.9736
1102688	5.9099	6.6551	5.2091
1100774	5.7531	7.0787	5.3430
279836712	6.0744	5.8716	4.9006
1095713	4.8199	5.7349	4.2050
1089244	5.6490	5.8740	4.6903
280006644	3.2321	2.8245	1.9582
280110957	1.6665	1.0016	0.2642
279707713	2.1394	0.0000	0.0000
279768508	6.0790	6.7556	5.3479
280084667	1.0975	1.4426	0.2021
1095786	4.2231	5.4666	3.7771
1103535	2.5291	2.7037	1.5490
1095469	3.7032	6.7294	4.1493
280075281	6.0791	5.7400	4.8426
279949301	5.9494	7.5232	5.6701
1097573	4.3346	5.5137	3.8586
1088349	2.2281	3.2475	1.6742
1088254	2.8659	3.4133	2.0775
1099460	7.1255	6.6624	5.8343
1101196	3.0510	4.3373	2.6346
279723185	6.2216	6.9258	5.5161
1086940	4.4720	4.7155	3.5366
280002011	1.9472	1.1151	0.4749
1097521	7.1248	8.0197	6.5161
1089515	7.8774	8.1122	6.9398
1096046	5.5727	7.2376	5.3502
280009590	1.0380	1.5452	0.2368
1103752	2.1273	2.7430	1.3805
279784688	2.1103	3.5293	1.7658
1102601	2.8193	4.1481	2.4300
1086990	4.8353	5.1986	3.9636
1088480	2.6934	2.8957	1.7419
279957575	5.1452	6.3525	4.6964
279723829	5.2636	4.2506	3.7050
1088127	3.6802	4.3256	2.9511
1090176	3.3156	3.9445	2.5790
279935116	4.7303	3.6027	3.1155
279897786	5.7813	8.0344	5.8605
279490113	6.3470	6.4666	5.3594
279943096	6.9953	7.3833	6.1420
1089469	1.7828	3.4787	1.5837
279812964	2.1176	2.8206	1.4231
279867254	2.4380	2.1534	1.2498
280062926	6.8033	7.9754	6.3441
1107023	4.8489	5.5740	4.1664
1089672	2.9336	3.3605	2.1024
1089059	4.0557	4.6296	3.2988
280103738	8.3660	7.6355	6.9572
279919204	6.3998	7.7834	6.0482
279850729	2.5008	3.6896	2.0526
280060053	6.5886	7.0459	5.7747
1099263	3.9854	4.9937	3.4476
1087449	3.1047	4.0122	2.5167
1090532	2.4097	3.5566	1.9418
279570804	3.4024	3.3110	2.3159
280072672	3.3962	5.2321	3.2733
280089804	1.2593	1.9579	0.5683
280078001	2.8116	2.5227	1.6276
1097284	7.9129	6.7785	6.3074
1095206	1.1289	2.2591	0.6566
1088979	2.7415	3.8724	2.2718
1095151	2.2719	2.6428	1.4222
280095258	1.4475	2.9335	1.1555
279800531	1.9993	5.0441	2.4870
279706887	4.2380	5.7521	3.9604
1093734	2.7417	4.4337	2.5533
1094173	4.0635	4.5081	3.2524
1092659	2.0924	2.1769	1.1014
279991424	3.9736	4.4384	3.1737
1089122	4.0955	4.3960	3.2136
1092823	2.7586	3.8693	2.2819
279863926	1.8275	0.8923	0.3290
1097652	5.2862	7.4130	5.3191
1100007	2.6975	4.3825	2.5098
279926490	1.0119	1.9527	0.4526
1088224	2.5377	3.7876	2.1346
279722950	7.2786	8.1745	6.7003
1093512	5.5708	5.8567	4.6877
280045392	6.2717	4.3622	4.2910
1101621	1.9637	3.0391	1.4758
1091160	2.8932	4.8161	2.8294
279746032	1.6378	1.5837	0.5866
1091545	3.2071	4.0059	2.5825
1099188	1.8518	2.8607	1.3330
279894891	2.7677	3.3887	2.0556
280020553	4.6716	4.6698	3.6489
279710751	1.5369	0.5064	0.0000
1107153	7.7007	7.9787	6.8186
1089851	1.4101	1.9529	0.6604
1089912	3.7941	3.5095	2.6309
1095798	7.5701	8.7556	7.1421
1097513	5.1311	4.7198	3.9062
1107172	6.9097	7.7346	6.3029
1108080	7.5848	8.4629	7.0046
1096228	4.1169	4.8402	3.4596
1103850	2.7189	3.4304	2.0561
1096947	0.9925	1.8522	0.4049
1088774	2.2058	3.1608	1.6666
1093160	4.2121	5.2852	3.7320
1101892	4.5444	5.8308	4.1710
1097299	3.8404	5.4013	3.6051
280111987	3.5443	2.4694	1.9917
1096976	1.3594	0.9459	0.1378
279774148	3.5503	4.5471	3.0340
1095569	1.8943	2.7561	1.3107
1106383	5.0445	5.6054	4.3110
1108241	3.7907	3.1960	2.4802
1106008	6.9178	6.2456	5.5696
279905164	5.3122	6.2749	4.7815
1100585	1.1005	1.9318	0.5041
279975037	5.5128	5.9296	4.7096
279908183	0.9624	2.2432	0.5914
1094366	6.0199	5.8342	4.9160
279707209	1.3362	0.6852	0.0000
1093876	4.3711	5.3864	3.8681
1105419	4.0571	5.3914	3.7148
279841184	0.1400	2.0871	0.1076
1104382	1.7010	1.9388	0.8150
1105113	4.4824	4.0340	3.2536
279710793	0.9514	1.0569	0.0000
279751091	0.6887	3.0703	0.8755
1103406	2.4866	3.5016	1.9902
1095922	5.4667	7.0510	5.2576
279793707	0.7091	2.0607	0.3839
279977429	1.4011	1.7210	0.5607
1093149	6.1896	7.1792	5.6840
1088112	2.9899	4.4610	2.7252
279661844	1.5693	1.5980	0.5837
279936289	3.5870	4.2978	2.9445
279884441	3.6865	3.3679	2.5293
279805544	12.0357	12.8438	11.4422
279133553	2.4436	1.7046	1.0766
1104379	5.1475	5.5414	4.3472
1100446	7.4201	7.1539	6.2905
1091226	2.6346	3.7972	2.2194
279885239	2.3110	3.3894	1.8546
1091622	5.7021	7.1637	5.4398
1091112	5.7137	5.9741	4.8510
279950430	7.8518	7.5616	6.7166
279881574	7.2066	7.7697	6.4989
1090574	2.2909	2.8485	1.5806
1102030	5.6708	5.8430	4.7689
279968357	1.5450	2.3900	0.9799
279488997	5.2948	6.8546	5.0873
279778116	5.2835	4.5994	3.9548
1095536	5.7785	6.5667	5.1860
279982254	3.0715	5.0168	3.0581
1094909	1.8065	2.8675	1.3515
1098700	6.4281	8.2049	6.3317
279708301	3.7260	4.9867	3.3719
1089067	6.3169	6.5961	5.4725
1088032	2.4445	3.3985	1.9379
1103220	2.9657	3.9598	2.4816
1093118	2.2113	3.2595	1.7547
279584659	3.0418	4.7356	2.9083
1103578	3.1762	4.5741	2.8952
1098119	5.6377	5.8270	4.7526
1103206	3.2703	2.8606	2.0859
280106214	7.2450	7.2571	6.2722
1093367	4.0543	4.9418	3.5201
1095733	2.2717	3.3962	1.8567
1100274	4.3682	5.4100	3.9125
1097003	6.4396	6.9428	5.7149
1095661	3.6357	4.9998	3.3417
1099241	3.6685	5.2871	3.5018
280005797	3.2338	4.0540	2.6682
1108956	7.2724	8.2763	6.8013
1094451	0.9250	2.0347	0.5071
1102540	2.9400	4.1379	2.5662
1100726	2.1906	2.8577	1.5516
1107177	7.9608	8.5873	7.3020
1106969	6.4789	7.1353	5.8356
1106275	1.9837	3.5385	1.7898
279972630	13.1885	14.2925	12.7701
279706019	1.9400	0.0000	0.0000
280003440	1.8226	2.9952	1.4392
279715976	3.1884	3.2456	2.2473
1095781	3.9875	4.8990	3.4739
1098085	1.5628	2.4620	1.0436
280064014	2.5782	3.0405	1.8410
279864249	3.4719	4.7015	3.1187
279983888	10.0702	9.2989	8.7172
1095920	2.5374	3.7144	2.1586
1093961	2.2858	4.2799	2.3167
1101139	3.0997	4.6108	2.8903
1087766	1.6059	2.1041	0.8902
1094841	2.2940	3.0911	1.7282
1095106	4.6080	5.2467	3.9636
1087582	9.4685	9.0504	8.2957
1105897	3.6243	4.7133	3.2051
1091130	4.2804	4.9792	3.6672
279833744	2.5309	3.5831	2.0955
279789431	5.7246	7.4202	5.6112
1104879	3.6949	4.4472	3.1098
279752415	0.9828	0.9389	0.0000
280112801	3.7615	4.7184	3.2810
279879368	6.2374	7.4658	5.8930
1095451	1.4382	2.2987	0.9102
1090941	6.8896	6.5923	5.7849
1101038	3.2281	3.4192	2.3687
1091624	3.9469	5.4942	3.7687
1106136	1.6568	3.3287	1.5411
1105653	2.3608	3.5774	2.0178
1101928	2.3339	3.0263	1.7290
279841304	4.6956	3.7931	3.2949
280085877	1.2532	1.7213	0.5398
279821299	2.6636	3.5341	2.1514
1105413	4.6014	5.3325	4.0205
280112782	1.8401	4.5156	2.2315
279922546	2.4631	2.4279	1.4997
1093144	4.2530	4.2123	3.2871
1090848	2.0793	3.2390	1.7150
1095682	1.6585	3.1280	1.4501
279755166	4.3420	3.8709	3.1634
280135928	1.6615	2.0031	0.8901
279766427	4.0288	4.3845	3.2647
1095406	2.6414	3.0816	1.9196
279666758	0.2200	1.6634	0.0000
1102974	1.8027	1.7960	0.8582
1090168	5.2537	7.1257	5.2485
1096491	7.9053	9.6102	7.8168
279867879	8.6376	9.6039	8.1804
279968446	0.0000	1.8795	0.0000
1088966	2.8148	3.9644	2.4502
1098391	1.8242	1.9077	0.9268
1090383	4.5612	5.3990	4.0412
1088984	6.7583	7.1717	6.0290
1098935	4.5193	6.3702	4.5091
1095926	2.8472	2.9922	1.9842
1092958	0.2134	1.8687	0.1057
280118505	4.8152	4.8759	3.9107
1099220	4.1120	5.4390	3.8410
1094636	2.1705	3.4891	1.8954
1091117	3.6218	4.6742	3.2139
1089142	6.4994	6.8066	5.7199
1101604	4.7881	5.9551	4.4385
1090566	9.1922	10.2368	8.7819
1104779	5.1840	5.5862	4.4536
1104813	1.8571	2.9058	1.4507
1095321	2.8401	4.4446	2.7127
279751771	1.4757	0.3824	0.0000
1105201	4.5935	5.9118	4.3240
279720762	4.2962	5.9706	4.2051
280006331	2.2928	2.0936	1.2658
1089401	5.3325	6.3622	4.9203
279723315	3.9385	3.3946	2.7400
1090015	3.0775	4.9327	3.0796
1100141	6.7656	8.5630	6.7389
1097139	2.6558	4.5119	2.6587
1104760	2.6230	2.8281	1.8007
1103528	4.7718	4.1799	3.5516
1102391	4.6756	4.4191	3.6232
1100103	2.0859	1.0987	0.6683
1093835	3.7607	4.5435	3.2281
279667157	1.0397	1.0222	0.1071
1094085	8.4291	8.9851	7.7838
279991784	1.1774	2.5594	0.9459
1100096	2.3037	3.0814	1.7703
1098060	1.5506	2.5897	1.1485
1090747	2.2178	3.0480	1.7117
279973361	1.4637	0.7929	0.2079
1092629	1.6540	3.9035	1.8586
1106087	1.2492	2.4136	0.9114
1103028	1.9214	3.5709	1.8270
1096695	3.1212	3.8135	2.5483
1096755	4.7682	5.5977	4.2642
279961080	5.2468	6.3544	4.8827
1097754	2.1675	3.8058	2.0687
279880509	4.2991	5.0604	3.7624
1094130	1.9724	3.0925	1.6152
1088717	1.8610	2.8135	1.4201
1089693	6.7850	7.4180	6.1851
1105820	1.7924	1.9588	0.9598
1088594	9.0553	9.9988	8.6117
280017399	1.3816	0.8498	0.2005
1094896	0.8774	1.8734	0.4609
1102294	1.7653	2.1962	1.0666
1095594	3.1228	3.4277	2.3612
1089648	6.1707	6.0768	5.2103
1103564	3.9445	5.1869	3.6524
1095751	2.0905	2.3492	1.3072
1102635	4.3356	4.4738	3.4921
1088187	4.5514	6.0215	4.3739
1087934	3.4501	4.1217	2.8736
1108758	3.6508	4.7155	3.2709
280127579	2.7196	3.9540	2.4250
1089710	6.6483	6.6829	5.7538
1092627	5.5023	5.9069	4.7929
1092013	2.9447	3.9409	2.5315
1097428	3.4979	3.8946	2.7853
1104874	7.2767	7.6138	6.5347
1104559	7.3383	6.8541	6.1864
1102289	4.5144	4.2875	3.4915
1088488	7.3016	8.4302	6.9566
1089037	2.8468	3.4051	2.2170
1100803	3.5403	3.5708	2.6480
279914768	6.0079	6.6486	5.4212
1095098	2.5978	2.9085	1.8466
1100312	2.4395	3.4019	2.0147
1090778	5.2207	6.3205	4.8651
1096115	4.8771	5.8017	4.4346
1088860	5.6303	6.8243	5.3238
279914856	2.2111	0.8799	0.6432
1090518	4.1055	5.4855	3.8938
1106848	5.5937	5.6851	4.7377
1087350	3.3431	3.4836	2.5135
279962608	6.3342	6.2098	5.3724
1087638	2.2380	3.4122	1.9257
280000807	1.9171	1.1617	0.6402
1099784	1.9706	2.8012	1.4868
280101921	4.0110	3.9550	3.0840
1097517	1.2352	2.2080	0.8228
279750201	3.4257	3.7187	2.6742
279925944	5.9203	5.9646	5.0445
1090266	5.7046	6.0331	4.9712
1101523	4.5266	4.9459	3.8391
1106503	3.2318	3.2780	2.3579
279016288	2.6903	3.1963	2.0468
279754697	1.3492	1.5078	0.5327
1102777	2.0595	2.8644	1.5664
280007681	1.1997	1.7084	0.5586
1105246	2.0422	2.6632	1.4573
279736347	7.4039	9.2576	7.4357
1088214	2.8446	3.9191	2.4874
279783826	6.3386	6.6952	5.6233
1104974	4.8803	5.5515	4.3228
1099136	5.2213	5.6164	4.5261
1093810	3.7530	5.0474	3.5079
280115107	2.6051	2.4357	1.6282
280094842	1.0192	1.4692	0.3521
1105002	4.0746	2.4971	2.3940
1089664	3.1691	3.8632	2.6247
1097768	8.2768	9.1921	7.8434
1108087	8.6569	9.7123	8.2937
279971747	2.2300	3.4637	1.9564
1093533	6.3030	6.9632	5.7431
1087032	6.0953	6.1272	5.2215
279659723	1.4692	1.8624	0.7763
1109009	2.6271	3.9650	2.4071
1090567	4.0633	5.4232	3.8546
1092676	4.0150	5.2341	3.7363
280038219	0.8652	1.7658	0.4274
1098658	2.5383	3.6443	2.2032
1101140	5.0042	5.3276	4.2786
279891610	5.1420	5.8014	4.5850
279728145	5.5536	6.5464	5.1633
1102536	5.5577	7.8685	5.8271
1087326	3.7445	3.0999	2.5363
1088924	4.4479	5.1731	3.9249
1087711	1.8613	2.0073	1.0500
1090675	7.3133	8.8660	7.2059
1098241	2.3364	2.9158	1.7430
279667682	2.5068	1.6309	1.1859
280092093	3.9201	4.4486	3.3017
1087096	5.6256	5.8170	4.8388
1088571	2.5264	3.2542	2.0080
1105573	0.6330	2.4355	0.6522
1099622	5.9072	6.9070	5.5250
279705613	0.0000	1.7606	0.0000
1099217	8.3127	8.8363	7.6943
279988779	1.4278	0.9418	0.3049
279952730	6.7588	7.2149	6.1070
1094150	3.2729	4.5373	3.0259
1099561	3.4207	5.0039	3.3331
1090696	4.6252	4.9982	3.9328
280096027	1.3659	2.6463	1.1272
279817944	2.2085	2.7857	1.6183
279513401	2.9789	3.9010	2.5613
279959006	4.8061	5.8758	4.4623
279832400	5.1054	5.5135	4.4315
1101927	2.4207	2.1867	1.4262
279886361	5.2116	5.2885	4.3726
279756767	1.9777	2.3462	1.2848
279917845	4.4890	5.4592	4.0970
1102877	2.4571	3.4809	2.0924
1103604	4.2146	5.8356	4.1488
1099799	0.3715	1.7191	0.1699
279984959	7.1731	8.3265	6.8747
279857501	1.4141	2.2362	0.9502
1090770	6.4866	7.6392	6.1880
280070326	3.3431	2.8925	2.2429
1101202	2.8344	4.0550	2.5699
279705767	1.4600	0.8487	0.2802
1092339	3.2910	4.0276	2.7853
279772657	5.8525	5.9381	5.0213
1095224	6.1274	6.8241	5.6021
1099074	1.9888	3.9933	2.1182
1096808	3.5200	4.7748	3.2760
279475150	0.8555	0.8845	0.0000
1089326	3.5969	3.4662	2.6617
1104060	0.8631	2.1084	0.6163
279709148	1.7385	0.0000	0.0000
280074030	1.7385	0.0000	0.0000
279987728	1.7203	0.6620	0.3222
1093456	0.2047	1.7125	0.0899
1102467	0.7731	0.9627	0.0000
1095091	1.6499	2.7802	1.3490
1105956	3.7678	4.7795	3.4080
280103423	4.1633	4.3814	3.4067
280112393	1.3672	1.7205	0.6786
279787594	2.6537	2.9886	1.9572
1103955	5.3652	4.9435	4.2904
1107418	3.7441	3.7270	2.8723
1103324	3.3770	3.2581	2.4545
279782463	3.0793	4.7936	3.0737
1103595	5.2094	6.1003	4.7923
1108853	5.8644	6.0403	5.0902
1091292	7.2755	8.1565	6.8551
280094015	2.7861	3.6328	2.3489
1096111	2.5363	3.6320	2.2238
279747347	8.5483	10.0856	8.4567
1104376	5.0000	4.1395	3.7096
1093924	2.5441	3.5537	2.1888
1088672	2.1850	3.1916	1.8284
1105874	2.5695	2.9355	1.8930
1090037	3.3552	3.7830	2.7097
1093550	3.5978	4.4180	3.1486
1102066	4.7070	4.6800	3.8355
280046722	1.9916	2.1214	1.1988
279822429	2.5987	5.2013	3.0424
1096919	3.3263	3.9637	2.7875
1101346	1.1660	2.3872	0.9194
279747456	1.2777	0.5888	0.0761
279948074	6.4440	7.1646	5.9472
1099753	0.5794	1.6612	0.2632
280110416	3.0755	3.6076	2.4854
1103243	2.0953	3.3993	1.8912
279819364	2.8580	2.5762	1.8614
1087049	1.3210	2.4503	1.0309
1090000	2.3119	3.1068	1.8547
1093933	3.9803	4.1094	3.1905
1088132	2.6912	2.1298	1.5570
279966459	1.2317	1.1328	0.3292
279825851	1.6548	3.0200	1.4845
1104387	2.8742	3.5355	2.3520
1088982	1.3286	1.9678	0.7959
279755663	1.7644	3.4921	1.7762
279663244	2.0077	0.0000	0.1518
1100269	3.0952	3.6659	2.5287
279708700	0.8272	1.4966	0.3104
1095875	1.7558	3.1330	1.5931
1097337	2.7004	3.7592	2.3785
1098270	3.4315	4.2252	2.9782
279674912	1.2118	1.6889	0.6003
279863900	4.6735	4.4042	3.6891
1092124	1.5332	2.6753	1.2547
1095056	1.5950	2.8832	1.3895
279984222	7.7191	8.6534	7.3367
1091688	2.3002	2.0826	1.3423
1108368	4.7869	5.5564	4.3228
1091180	4.8450	5.7559	4.4520
1093541	2.5711	3.2111	2.0426
1092341	3.0497	2.9389	2.1471
280115479	5.4650	5.9664	4.8690
279791957	3.5400	2.5955	2.2227
1104497	2.0190	2.8816	1.6056
279973293	2.4261	2.8985	1.8178
279842324	0.1411	1.8579	0.1561
1092325	1.8600	1.9731	1.0733
1106330	3.6258	3.3884	2.6639
1091263	4.5581	5.2828	4.0774
1090133	2.0243	3.4859	1.9120
279781200	5.1337	5.6651	4.5567
1090846	6.2849	6.6736	5.6371
279815843	2.8258	3.6121	2.3769
279750021	3.8550	2.7013	2.4366
279948931	4.0600	6.1649	4.2709
279783573	3.3409	3.4486	2.5533
1105108	2.0112	2.6099	1.4691
1093476	5.4744	6.5908	5.1912
279972735	12.9428	12.1202	11.6902
280091290	4.8672	4.2586	3.7217
1099747	1.1101	1.0584	0.2440
279879654	3.0184	4.2961	2.8173
1105945	0.4973	1.6016	0.2097
1102232	2.7319	3.4197	2.2384
1097261	1.9421	1.8818	1.0746
279936016	3.4475	2.9370	2.3555
1108317	1.8271	2.3658	1.2602
1092920	2.7210	4.0029	2.5261
1092437	2.8960	4.5825	2.9039
279988435	1.0221	1.7669	0.5593
1104709	3.8094	5.6019	3.8706
279840412	1.8683	2.9837	1.5911
1095775	2.9250	3.8755	2.5659
1105969	3.2551	3.6211	2.6039
1088764	1.0505	1.8868	0.6345
1099891	4.9795	5.0027	4.1571
1095066	5.3102	5.8216	4.7319
1100782	1.0543	1.8523	0.6196
279893236	8.3902	8.3720	7.5476
279882372	1.6557	4.1012	2.0453
1098648	4.1447	4.9780	3.7284
1100808	2.1025	2.3130	1.3758
1097383	2.0483	2.9435	1.6647
1101564	3.6143	4.7157	3.3358
1088033	4.2958	5.1970	3.9176
280080153	7.1989	4.7417	5.1420
279981623	0.6421	1.0138	0.0000
1093272	5.7445	5.7375	4.9131
280024181	0.4029	2.4587	0.6033
1098553	1.7179	2.6017	1.3331
1101729	7.7385	7.4398	6.7627
279855793	0.8701	1.3233	0.2705
279935681	1.0193	1.7524	0.5607
1097475	3.6568	4.3087	3.1576
1087470	2.3559	2.4871	1.5964
1096218	1.6156	2.3306	1.1481
1093713	1.2738	2.6695	1.1470
280063922	3.1026	3.4753	2.4651
1099389	2.7706	3.7746	2.4491
279947817	5.1497	6.4928	4.9977
280120357	3.1779	3.8422	2.6866
1104574	1.3230	2.2103	0.9435
1109032	2.2543	2.5125	1.5605
1096538	2.6018	3.6563	2.3067
279751666	0.4577	1.1866	0.0000
1095636	1.8285	3.2074	1.6962
1097338	3.6639	4.1975	3.1091
1099495	2.0946	3.4104	1.9312
280045763	8.2059	8.3893	7.4764
279938412	2.1426	1.3089	0.9049
279885272	0.7560	1.5219	0.3183
279784592	2.0153	2.2126	1.2932
1095424	5.1465	5.0792	4.2924
279857092	2.4516	1.9477	1.3797
279657385	0.7465	1.0621	0.0849
1096547	3.4985	4.4115	3.1365
1103235	1.7459	2.8052	1.4582
279854094	2.7317	2.2555	1.6767
280082353	2.1725	2.9765	1.7583
279953014	2.0090	2.5004	1.4386
279829950	2.9115	3.2638	2.2718
1102011	5.3046	5.9754	4.8242
280009840	6.1632	6.7653	5.6483
1102369	2.5513	3.7221	2.3209
1087047	1.5167	2.2820	1.0841
279729628	5.1368	4.9994	4.2540
1098638	2.3324	3.3518	2.0289
279959578	5.1317	5.8697	4.6883
279831302	2.3146	2.1646	1.4272
1091072	1.5584	2.3669	1.1504
1102973	2.8460	4.0278	2.6247
279963579	0.7232	0.9012	0.0000
1098813	3.7945	3.8362	3.0035
279826704	4.8686	5.2256	4.2355
279901599	1.5943	0.4057	0.1885
280111781	1.2349	0.7841	0.1983
1103988	0.1847	2.2202	0.3913
279889596	2.1870	2.6705	1.6182
1105898	3.9335	4.9842	3.6484
1089928	0.9817	1.1627	0.2618
280112045	0.5523	1.0674	0.0000
279708294	0.8999	0.7583	0.0197
1101622	1.2580	2.1600	0.8998
279710310	0.5752	1.0432	0.0000
1103785	1.1984	2.3858	0.9832
1104527	2.3117	2.9911	1.8440
1102815	0.6684	2.0118	0.5342
279750574	5.8804	7.1863	5.7283
280067553	1.1165	1.6489	0.5779
1105799	4.4508	4.6690	3.7555
1095448	2.8413	3.7809	2.5071
279781257	6.8461	7.5759	6.4071
1108810	3.6694	4.4371	3.2498
1094719	7.0675	7.4983	6.4795
1096411	2.9400	4.2925	2.8131
279865338	6.4695	7.9420	6.4026
1108379	6.3715	6.6814	5.7235
279897217	0.7924	2.2882	0.7380
1105121	4.0887	4.6825	3.5836
1096483	3.1738	4.6987	3.1345
280057777	0.8101	4.1855	1.6962
1109149	1.8415	2.1299	1.1846
1101965	4.6994	5.1281	4.1139
279802530	3.7371	3.7749	2.9563
280050194	0.4827	1.5732	0.2283
1088429	5.0145	5.1835	4.2995
1101484	3.0386	3.3932	2.4168
1096669	9.5509	8.4604	8.2070
1093243	2.5229	2.5580	1.7419
1089537	3.3130	4.1851	2.9506
1100674	1.1683	1.7091	0.6415
279806171	6.1584	7.4522	6.0083
1103489	5.3275	3.7110	3.7224
1103336	5.3569	5.7944	4.7790
1104521	1.7512	2.4425	1.3005
279859867	2.1166	3.7824	2.1533
280104348	2.6637	2.7566	1.9142
1097421	2.8116	3.4066	2.3136
279705039	5.4048	6.7209	5.2675
279805428	4.2261	5.0255	3.8309
280124594	5.4025	5.3054	4.5596
1094335	6.6893	7.4241	6.2632
1102518	2.9663	3.4620	2.4212
279749400	5.7036	6.1068	5.1123
1099164	3.6983	4.5545	3.3335
1107128	4.1065	3.9088	3.2148
280113689	4.3807	4.4554	3.6252
1100498	2.2356	3.7955	2.2231
1093509	3.1289	4.2128	2.8783
279861298	0.5554	1.7451	0.3578
1105281	3.8255	4.0629	3.1519
1088993	6.5953	7.0647	6.0378
1087128	1.9470	2.1197	1.2412
1087241	3.0378	3.7182	2.5868
1087233	2.0370	3.3437	1.8995
1090315	2.8730	3.5483	2.4204
1100934	1.5070	2.7711	1.3493
279673575	3.9851	4.3697	3.3879
1095794	2.1709	3.5149	2.0536
1092105	3.7793	3.7992	3.0002
279986172	3.8823	5.6415	3.9729
1104269	1.9174	2.6323	1.4860
1091392	3.8354	4.9405	3.5992
279819261	2.0630	2.6488	1.5674
279784914	0.8847	1.8070	0.5577
1092277	5.5116	6.5290	5.2323
279752548	0.5241	1.0519	0.0000
1093237	5.8598	6.3896	5.3370
1098033	0.8147	1.2196	0.2296
1087694	1.8989	2.7358	1.5302
1091720	3.2362	3.9150	2.7891
279488699	3.9515	5.1433	3.7612
1093193	1.6410	1.4079	0.7394
279844380	2.5040	2.1732	1.5539
1102708	1.6266	0.4628	0.2601
1098421	3.2405	4.0337	2.8526
1101885	1.9423	2.6461	1.5101
1102394	2.3361	3.1331	1.9508
1099480	1.8006	3.0852	1.6591
279771064	1.2253	2.5570	1.1076
1099216	5.9255	6.4448	5.4018
1103596	1.6919	2.5447	1.3353
279916599	0.4433	1.1224	0.0000
279881293	0.7615	1.5301	0.3633
279891319	1.8174	1.3346	0.7938
1090061	6.5242	6.5853	5.7729
1088061	2.8310	4.0587	2.6631
278717554	2.4437	3.0520	1.9664
279930738	0.8174	1.1430	0.1996
280071006	5.9383	6.1324	5.2549
280048780	1.3483	1.3196	0.5535
279839669	2.6338	2.3289	1.7013
279927058	0.6151	0.9444	0.0000
1106566	6.5523	6.5878	5.7903
1089056	1.0152	2.0763	0.7663
280068559	5.0725	5.0407	4.2772
280119231	2.1451	3.3023	1.9447
1088303	5.1313	5.9816	4.7778
1107297	1.1476	0.5898	0.0906
279799758	1.5959	1.7854	0.9129
1093241	5.0313	6.2949	4.8853
1097548	2.6581	2.1425	1.6226
1094436	6.9068	6.9102	6.1311
279884778	2.2768	2.4157	1.5691
279839304	1.2850	0.2688	0.0000
1089253	2.9630	3.5723	2.4912
1101448	2.6190	2.8075	1.9368
1091491	2.6633	3.3694	2.2402
1092115	4.1454	4.8583	3.7260
1100593	2.8122	4.3057	2.7833
1089867	4.3687	3.8121	3.3149
279780020	0.8499	0.8682	0.0835
1094813	2.4306	3.0080	1.9442
1094362	1.9938	2.8071	1.6255
280078548	3.7104	4.9046	3.5325
1096414	1.2305	2.0430	0.8620
1105875	4.2680	4.1405	3.4296
280129848	4.0833	3.9640	3.2490
1094520	1.8138	2.4742	1.3703
1105259	2.0332	2.8282	1.6573
279710800	0.8529	0.6931	0.0000
1093148	5.8324	6.0519	5.1695
1103517	3.0436	3.8692	2.6841
1099308	5.1479	6.5941	5.0992
1102796	4.0879	4.0772	3.3121
279750066	7.1232	8.4093	6.9969
1091882	1.8030	3.2564	1.7605
1090530	7.9043	9.2014	7.7839
1100102	3.9526	5.8651	4.1402
279907014	0.0845	1.6331	0.0902
280044671	0.6180	0.9192	0.0000
1096358	1.7751	2.4758	1.3569
1103769	1.9199	1.0984	0.7409
280109960	2.1160	2.7891	1.6848
279871219	4.3986	5.8392	4.3521
280026317	2.7863	2.6264	1.9397
1097092	1.5475	2.8413	1.4280
1098354	4.3000	4.3889	3.5781
1088069	4.9004	5.3614	4.3648
279876875	0.9526	1.8355	0.6281
1095499	2.1711	3.5871	2.1134
279656384	1.5306	0.0000	0.0000
1089966	2.7031	3.9516	2.5622
1101422	2.2406	3.6620	2.1875
1101152	6.3039	5.7794	5.2783
279798624	5.9578	6.8200	5.6259
279760931	2.3966	3.3691	2.1199
279915252	0.5085	1.1851	0.0843
280093412	4.1674	4.6079	3.6256
1101323	3.1304	3.8697	2.7380
1106465	2.4787	2.8727	1.9138
279933415	0.7920	0.7316	0.0000
1097700	3.0402	4.3974	2.9574
280112379	2.9218	1.9771	1.6886
1095280	6.3612	6.5921	5.7160
1104319	2.2629	2.9260	1.8339
280134316	1.3224	1.8990	0.8503
279827161	7.3053	7.9644	6.8751
279793382	4.8262	5.4148	4.3610
279503857	1.4815	2.8593	1.4113
279896495	3.9856	5.0462	3.7572
1098198	2.5322	3.2485	2.1319
1093652	6.0091	5.9346	5.2137
1102203	5.6328	6.8060	5.4620
279770712	2.8441	2.7969	2.0632
279836759	2.8941	1.4113	1.3954
1093100	5.4819	4.6512	4.3094
1095318	4.3969	4.9991	3.9411
1087381	10.4644	10.0259	9.4884
279887175	0.2837	1.2298	0.0000
280089232	4.1349	3.8926	3.2570
1096882	4.3284	5.5141	4.1646
1094409	1.0309	2.2380	0.8779
1088831	2.0228	3.0385	1.7741
1102206	5.2035	5.9293	4.8098
1088035	5.1538	5.5048	4.5728
1089135	2.3509	3.9939	2.4165
280084944	0.6142	1.6627	0.3828
1105514	2.5492	3.0303	2.0342
1091211	2.8750	4.1337	2.7488
279978873	2.4098	1.9536	1.4264
280098167	3.3324	3.1094	2.4656
1089180	3.4254	3.7919	2.8536
1095877	1.4603	2.1933	1.0721
280128259	2.0443	2.3234	1.4294
1089327	3.9997	4.5150	3.5040
280023916	1.3862	1.0973	0.4885
279900213	4.0064	5.3019	3.9010
1093107	4.2591	4.7811	3.7671
279500932	7.5289	7.6719	6.8475
1095492	1.9710	2.1888	1.3271
1099846	0.8627	0.9910	0.1751
279971217	11.0939	10.9400	10.2653
1099001	3.8683	4.0569	3.2112
1095512	2.7971	3.9855	2.6400
279722105	7.3077	8.1556	6.9812
280050698	0.6053	0.8937	0.0000
279967002	4.0089	4.5729	3.5415
1086920	5.0016	4.5860	4.0455
279740371	4.9854	5.4926	4.4910
1108452	4.6676	6.0878	4.6298
1105437	2.5165	3.1359	2.0783
1098226	1.8358	1.9012	1.1206
279959418	3.1716	4.7216	3.1988
280074496	3.6264	3.9600	3.0454
1100318	2.2907	3.0948	1.9451
1095540	3.3151	4.2159	3.0179
1092429	1.3171	1.7392	0.7806
1106451	6.7692	7.3197	6.2969
280011335	1.2645	0.8613	0.3155
1089891	3.6325	3.7363	2.9372
280032958	2.0301	1.5770	1.0565
1103173	2.6080	3.6297	2.3722
279914981	1.5342	2.3527	1.1976
278832470	1.1051	1.7472	0.6807
1103486	3.7979	4.2754	3.2916
279501158	2.3485	3.6612	2.2599
1096786	4.6196	4.7155	3.9228
1093192	5.4405	6.1009	5.0259
1089007	6.7495	6.7754	6.0178
1096451	1.6010	2.3185	1.2151
1095352	2.4050	2.5844	1.7505
279526920	5.8204	7.5189	5.9256
1087305	3.1234	3.4260	2.5306
1092378	2.8004	2.4526	1.8826
1098988	4.8514	4.9251	4.1450
1088783	5.3332	5.6803	4.7635
1108085	3.1724	3.3064	2.4963
279866942	3.2759	3.5391	2.6644
1088419	2.5381	3.6279	2.3404
1090791	0.9161	1.4320	0.4314
279806433	3.6602	4.8691	3.5225
1105959	3.5982	4.2827	3.1984
279781004	5.1351	5.8629	4.7570
279887427	0.5028	0.9811	0.0000
279490190	0.9750	3.0986	1.2953
1097581	5.9971	6.5882	5.5514
279876690	1.6831	1.8413	1.0212
1096497	3.7978	4.6268	3.4715
1094873	2.8885	3.5033	2.4554
279953669	0.5184	1.5022	0.2700
279074280	5.7267	6.3865	5.3165
280043502	2.0632	1.2029	0.8932
1103857	1.6309	2.2153	1.1835
280044503	0.6803	0.7985	0.0000
279854286	3.9878	4.1046	3.3069
1087516	2.1904	1.9543	1.3337
279778787	7.2441	8.0115	6.8891
279667962	0.7991	2.5463	0.9343
280070731	6.1991	5.8884	5.3055
279702932	1.1871	1.3974	0.5541
279807872	1.0548	2.4151	0.9969
279827168	0.6567	0.8195	0.0000
1103295	2.9928	4.6834	3.1006
279799078	6.4673	7.8371	6.4153
1100517	4.1264	3.9784	3.3157
279954000	10.9684	11.4011	10.4487
280083829	2.8191	4.0483	2.6977
1100823	1.9363	3.4387	1.9518
1107599	1.9305	2.7039	1.5815
280108611	6.0662	7.1693	5.8820
1094373	4.3383	4.6963	3.7816
1099643	0.6489	1.5891	0.3839
279818734	2.9099	2.4748	1.9575
279955486	0.9704	3.3398	1.4207
1088130	1.7868	2.4414	1.3798
1098979	1.3746	2.4780	1.1923
1106042	1.4647	1.8517	0.9244
1090002	2.3685	2.6547	1.7780
1106713	1.7319	1.6945	0.9797
1100000	1.5334	0.8572	0.4621
1105096	0.6719	1.3811	0.2934
1098900	2.1611	2.8836	1.7894
279866478	1.4372	1.7702	0.8708
1090858	3.3034	4.4410	3.1396
1092561	3.2730	3.6536	2.7310
1087164	3.8132	3.7495	3.0491
1098640	2.5300	2.9168	1.9912
279925078	7.2165	8.0181	6.8854
1102067	2.9629	4.1037	2.8015
279884704	6.6631	6.8336	6.0173
1091791	2.8278	3.7690	2.5678
1100983	5.4987	5.1444	4.5913
1089736	1.4612	2.2951	1.1483
279936569	0.0000	1.4595	0.0000
1105669	2.5776	3.1762	2.1473
1096991	8.1586	7.7362	7.2181
1099840	1.5943	2.4205	1.2783
1092196	2.3030	2.9356	1.8906
280082791	3.4757	3.2899	2.6546
279715836	0.6486	0.8071	0.0000
279842570	2.4542	2.2373	1.6189
279911549	0.6384	3.4651	1.3251
279745376	0.6163	1.0766	0.1199
1094263	2.6629	3.1496	2.1799
1106473	2.4715	1.7868	1.4029
279875794	0.6197	1.2594	0.2140
1096934	5.0065	6.0732	4.8143
1097749	3.6599	4.3952	3.3023
279780990	3.2058	3.7145	2.7354
1091610	6.7189	7.9575	6.6139
1095176	4.8798	6.0691	4.7508
1105746	4.5533	4.6039	3.8554
280137550	5.8085	5.0441	4.7034
1091390	0.9374	1.3522	0.4225
1096020	3.7196	4.9145	3.5947
1100717	5.2749	5.3644	4.5976
1088163	4.8296	6.1053	4.7458
279863672	5.1234	6.0758	4.8781
1087778	1.9757	3.2646	1.8989
1108407	2.7393	2.1784	1.7379
1089978	5.0129	5.8906	4.7307
1089742	1.2348	1.8227	0.8081
1103499	4.0401	4.5758	3.5877
1099921	1.8563	2.5689	1.4926
279658631	2.8210	0.7191	1.0501
1097865	2.5961	2.9131	2.0347
1092189	3.6855	4.2649	3.2555
1101557	5.7293	6.1040	5.1973
1100369	3.5489	4.9719	3.5414
280080717	0.7934	1.3222	0.3392
1093203	2.2891	1.8526	1.3524
1088611	1.7046	1.9675	1.1177
1086949	3.0056	3.5675	2.5687
1094573	1.0379	1.5183	0.5604
1108985	3.1798	3.3417	2.5441
279992169	2.5716	2.5054	1.8220
1093205	2.8363	2.8317	2.1177
280002995	4.3820	3.1252	3.0375
1093384	5.2203	5.0974	4.4435
1097593	2.3503	3.6809	2.3006
1094287	1.5030	3.5828	1.8280
279913934	3.6134	5.3132	3.7484
1094951	5.1783	5.7361	4.7425
1087308	2.6412	3.7069	2.4595
1094905	2.9965	2.8324	2.2000
279966438	3.3751	4.2077	3.0769
280093125	5.0411	4.2630	3.9378
1091848	3.8062	5.4006	3.8898
279847635	5.6563	7.6023	5.9162
1102186	5.3940	5.2392	4.6040
1099274	2.8716	3.3434	2.3952
279736567	1.1487	2.4930	1.1089
279985917	1.5148	1.2631	0.6772
280130083	0.1201	1.3028	0.0000
1091682	6.0120	6.4180	5.5042
1103303	3.4737	3.2268	2.6395
1089951	5.9447	6.2558	5.3896
1092483	6.0183	6.1324	5.3647
1096613	5.9504	5.6792	5.1044
279939188	2.1028	1.4902	1.0863
279746801	2.2018	2.8359	1.8087
279842292	1.0539	1.2104	0.4222
1087133	2.5930	3.5236	2.3494
279931101	1.9981	2.2359	1.4082
279887943	2.1753	2.3949	1.5767
1106748	0.0000	1.4155	0.0000
279945880	0.0000	1.4151	0.0000
1101465	2.7989	2.5454	1.9651
279947983	2.2151	1.5072	1.1541
280081424	5.1707	5.9115	4.8343
1087321	5.7479	7.1337	5.7343
1100469	3.9092	5.2349	3.8661
1094142	4.2827	5.2269	4.0489
1094172	4.9702	5.3708	4.4646
280072001	7.6060	8.0026	7.0986
1089029	4.1479	3.4756	3.1061
1099056	3.1021	4.1357	2.9140
279755439	1.3036	0.4661	0.1800
280107928	0.5379	0.8712	0.0000
1087013	0.8558	1.2838	0.3653
1099730	3.6637	3.5833	2.9194
1089329	3.6847	4.7133	3.4951
1102292	4.8831	6.4301	4.9532
1093750	1.8916	2.8351	1.6603
1106678	3.0932	3.6454	2.6668
1099232	3.3005	4.0176	2.9567
1097607	6.6573	6.4460	5.8498
280129332	0.8151	0.5886	0.0000
1096280	2.9405	3.9382	2.7375
1096949	4.6336	5.0116	4.1214
279792407	0.7659	1.3977	0.3813
279730287	3.2818	4.2391	3.0600
279720522	4.4074	5.6329	4.3205
1099654	2.9548	2.5853	2.0712
279832585	0.2838	1.1139	0.0000
1101471	0.8288	1.4672	0.4492
279996169	1.8934	2.5414	1.5190
1094957	1.2855	1.9850	0.9369
1097642	1.6062	2.6967	1.4534
1103913	4.1760	4.1036	3.4418
1106471	6.2747	5.9043	5.3916
1093601	4.0305	4.7068	3.6709
279814212	4.1965	4.4917	3.6464
279898400	6.7449	5.6971	5.5237
1088816	5.6551	5.5655	4.9131
1092837	2.9783	4.0146	2.7994
1100391	4.2309	4.7907	3.8138
1105223	5.2311	6.1280	4.9828
1091312	0.9790	1.4957	0.5411
279828586	3.9925	4.6821	3.6411
279747854	7.3863	8.6073	7.3011
280047513	1.3607	0.0306	0.0000
1101190	2.2036	2.1803	1.4966
1106680	5.5820	5.7525	4.9723
280093176	3.0961	3.2611	2.4838
279866279	2.2454	2.5128	1.6845
1089888	3.9399	4.2764	3.4142
279818903	5.9499	7.3478	5.9550
1096970	3.2855	3.8005	2.8491
1093135	3.5927	3.7231	2.9641
1106366	2.3181	3.3556	2.1434
1091294	4.6091	4.8646	4.0434
279784987	4.9123	6.0693	4.7974
1087759	3.1264	3.7783	2.7591
1096199	5.5094	6.3792	5.2513
1089192	2.7357	4.3829	2.8669
1096443	1.9001	2.9239	1.7200
1097458	2.2563	2.7356	1.8044
280094828	0.8528	1.2529	0.3614
1087784	4.9107	4.5840	4.0562
1105050	3.9963	3.7575	3.1861
1103070	2.8049	3.0303	2.2271
1102165	1.6612	2.9374	1.6088
279860098	5.4404	4.9518	4.5063
279717668	1.4691	1.7773	0.9335
280093220	2.9135	3.5497	2.5423
1094251	5.5514	5.3785	4.7757
1103666	4.1588	5.0788	3.9298
279796133	2.6645	2.2844	1.7857
280064383	0.9695	1.5236	0.5579
1093774	2.4565	3.6206	2.3500
279936611	0.8088	0.5679	0.0000
279827598	2.5766	1.4241	1.3123
1095251	4.7140	5.8812	4.6098
1088814	4.7833	4.5602	3.9841
1096186	1.6054	2.4790	1.3547
1098238	2.2902	3.8551	2.3851
1106048	2.4793	2.1203	1.6126
1104772	2.4671	3.6204	2.3566
1095630	3.4939	4.6956	3.4079
1094186	3.1124	3.3421	2.5409
1095994	4.5576	4.4219	3.8036
279885476	0.5999	1.1806	0.2047
1095658	1.0143	1.7825	0.7133
1089992	3.3852	3.6595	2.8377
1093914	5.5187	6.2367	5.1938
279936205	0.8147	0.5526	0.0000
279681458	2.5235	2.1847	1.6706
1097381	3.2150	3.9693	2.9089
1099124	2.5706	3.3243	2.2643
1105796	2.4680	2.4881	1.7949
279907913	1.4849	0.9886	0.5538
279722759	2.0025	0.4762	0.5565
280060470	1.3435	2.0287	1.0037
279896533	1.9400	0.9875	0.7816
279822086	5.9542	6.6434	5.6169
280024738	5.9467	7.2526	5.9180
279707223	0.5010	0.8615	0.0000
1092163	2.6421	2.8830	2.0814
1097197	4.2020	4.6882	3.7659
1102881	3.6111	4.4663	3.3600
279724691	3.0992	5.0063	3.3742
280024426	2.0922	2.0910	1.4131
1102167	2.5197	3.5622	2.3626
1102950	1.2884	2.2326	1.0831
1100873	5.7627	5.2722	4.8402
1098420	3.2807	3.8041	2.8652
279912667	3.2318	3.9445	2.9111
1106293	2.4588	3.1364	2.1207
1106436	1.9941	2.2608	1.4506
1089030	4.1180	3.5015	3.1330
1097614	7.3190	8.0044	6.9851
280087032	7.8330	7.3355	6.9081
1096040	0.8301	2.9020	1.1899
279827743	1.7238	2.2512	1.3113
1097723	2.7892	4.2664	2.8517
279721187	0.7701	0.7947	0.1065
1099513	1.9359	2.4883	1.5364
1099454	2.4152	3.6332	2.3490
280077576	1.2540	0.7229	0.3133
279515532	3.0344	3.9209	2.8025
1089070	2.5082	2.6459	1.9021
1095770	3.5721	4.7742	3.4986
279935331	0.7822	0.5666	0.0000
279704234	0.8407	0.5080	0.0000
1104722	6.1334	6.8381	5.8116
1089970	2.5647	4.0257	2.6211
1089024	4.4823	4.8328	3.9837
279669673	0.6035	1.2228	0.2400
1099777	1.2861	2.4748	1.2074
279868244	4.4788	4.7683	3.9505
1098171	3.2128	4.5785	3.2229
1100972	3.3666	3.8359	2.9285
1100259	3.0876	4.7126	3.2275
1103851	1.5510	1.6301	0.9180
1093126	5.0374	5.4345	4.5637
279814570	0.8575	0.4915	0.0023
280090587	5.7040	5.6936	5.0267
1099678	3.5182	4.3475	3.2611
279933177	0.0000	1.3434	0.0000
279892626	3.1430	4.5523	3.1760
280118420	1.0581	1.5232	0.6192
1093971	3.6294	4.8105	3.5487
1096659	3.0238	3.1367	2.4089
1091087	2.4286	3.2654	2.1759
1098541	0.7219	1.2264	0.3031
279980201	0.0000	2.1715	0.4148
1099782	2.5156	3.6375	2.4056
1104700	1.4284	2.3969	1.2420
1096143	2.3545	3.0744	2.0442
279981933	4.2827	5.0956	4.0190
1090078	6.1455	7.0277	5.9169
279716585	0.8552	0.4843	0.0000
1094991	1.5411	1.1314	0.6668
1092042	5.8678	6.1044	5.3171
1093161	5.4591	5.9740	5.0478
1088671	3.6661	3.5452	2.9369
279899603	3.8000	3.0687	2.7659
1097411	2.7070	3.1608	2.2654
279814248	1.6959	5.2315	2.7955
1102517	2.3795	2.8637	1.9538
279780860	0.9252	1.2580	0.4241
279814315	4.7517	4.2932	3.8554
1095453	3.0972	4.2465	3.0049
1091807	3.8989	4.9960	3.7806
1099073	2.7483	3.8001	2.6078
1108201	1.8080	1.9183	1.1971
1093684	3.7760	4.8216	3.6329
1095154	2.4537	3.3514	2.2369
1100921	4.9323	5.5732	4.5871
280083680	5.7224	6.5751	5.4833
280046141	2.3114	2.0871	1.5343
1101639	1.6817	2.1049	1.2285
279858549	1.5131	2.1388	1.1614
279891363	5.5876	7.1203	5.6895
1091830	2.3065	2.9836	1.9806
279719187	4.8769	4.5812	4.0647
279798990	0.7924	0.7297	0.0970
279667577	0.8484	0.5003	0.0107
1096034	3.4685	4.4158	3.2794
1102322	2.3756	2.8912	1.9714
279731548	1.4287	2.0831	1.0939
1090027	5.1729	5.4513	4.6503
279962419	1.1669	1.5443	0.6942
280071363	1.0559	1.6901	0.7120
279978981	3.8905	4.4539	3.5112
1108913	4.3132	4.7491	3.8703
1101837	4.6604	4.4729	3.9062
1105084	4.3444	4.4919	3.7578
1102233	5.2345	5.7966	4.8556
1099207	2.7423	4.1354	2.7790
1097671	2.9550	2.8002	2.2181
1102407	4.0991	4.1180	3.4491
1099359	2.1884	4.1183	2.4940
1098755	3.6025	4.6083	3.4463
1100478	2.7331	2.4796	1.9472
1092220	2.6298	3.3966	2.3544
1089629	4.8925	5.5368	4.5560
279770719	0.8648	0.4521	0.0000
279856321	6.6539	6.4989	5.9180
1088227	2.1009	2.6640	1.7241
280075173	6.0333	5.2481	4.9825
1104954	1.6594	3.4712	1.9073
279718649	5.7251	7.1145	5.7624
280057667	5.8680	6.3549	5.4542
1095204	1.9275	2.8619	1.7375
1097915	3.7120	4.5051	3.4514
1093013	2.5975	3.2599	2.2719
1087717	4.1886	4.3807	3.6283
1098804	1.2416	1.2243	0.5766
1090013	4.0946	4.7385	3.7605
1098752	2.9531	4.0390	2.8406
279855800	1.0467	0.6464	0.1911
1103127	4.6945	4.8628	4.1234
279754326	0.3122	0.9981	0.0000
1089943	2.3309	3.0272	2.0240
1094485	3.4545	3.9404	3.0424
1092011	8.3587	9.4585	8.2536
279533381	0.8852	1.4156	0.4954
280059766	1.1423	1.9289	0.8807
1102847	2.6460	3.0563	2.1965
1089073	1.6485	2.0559	1.1981
1090185	1.9494	2.5832	1.6124
1088056	1.5555	2.6115	1.4299
1089089	0.5354	1.2100	0.2194
1093628	7.3655	7.8890	6.9744
279660605	2.7653	2.0142	1.7370
1089953	6.1903	6.0573	5.4712
279841146	1.4259	0.6402	0.3805
1088873	3.8788	5.0398	3.8068
1090403	7.7696	8.3823	7.4238
1094708	2.0005	1.8549	1.2757
1094759	2.7589	2.9498	2.2024
1100388	3.4405	3.1817	2.6596
1106004	4.4980	5.7654	4.4804
279841739	0.9497	1.7452	0.6962
1089937	5.1151	5.5265	4.6697
1099221	1.7032	1.7066	1.0541
279708602	0.0000	1.3014	0.0000
1101123	2.1563	2.3211	1.5880
1087593	2.2386	2.6593	1.7984
280128587	0.0000	1.3010	0.0000
1105119	4.9821	5.9061	4.7936
1100134	2.5982	3.9316	2.6147
1103906	3.8914	3.3189	2.9551
1105483	3.3997	3.6885	2.8946
280133333	1.4468	2.3434	1.2456
1094128	0.8316	1.6044	0.5686
279977500	3.2747	3.2082	2.5922
1101155	1.2681	1.6438	0.8067
1091818	3.6688	3.9400	3.1558
280039014	1.5214	1.6482	0.9365
1100250	6.0564	6.1743	5.4674
1090558	4.4678	4.5697	3.8708
1106523	1.7505	2.6426	1.5486
1097387	3.3898	3.5475	2.8214
1094007	3.8900	3.9259	3.2607
1093102	3.3770	4.1251	3.1039
279977670	6.4476	7.8614	6.5075
280136228	0.7205	1.4805	0.4535
1105044	1.1627	0.1309	0.0000
1097498	3.1126	4.0937	2.9567
1092591	3.9138	4.9726	3.7968
1102892	1.3528	2.6329	1.3465
1096241	8.0039	8.6580	7.6847
279827248	5.5122	5.3602	4.7906
279834943	7.4048	7.7873	6.9508
1102344	1.1254	1.5844	0.7099
1100661	6.5238	7.0190	6.1264
280083474	3.0383	3.5568	2.6526
280008835	1.8050	2.0768	1.2961
1095430	2.1466	2.4799	1.6686
1099587	3.7242	4.0601	3.2477
1092799	6.4592	6.4152	5.7931
1095892	2.8698	3.6449	2.6133
1089994	2.0526	1.9853	1.3751
1088621	7.2764	7.3725	6.6808
1105694	5.0370	4.5520	4.1511
279949308	2.8439	2.6589	2.1082
1092259	4.9047	5.4284	4.5234
279798463	1.3599	0.7954	0.4348
279748917	3.8125	2.5893	2.5581
1097010	1.3642	3.2806	1.6799
1109078	0.7060	1.2606	0.3410
1092402	0.6947	1.2604	0.3358
1103940	3.9888	3.7894	3.2473
1090980	1.3235	0.6090	0.3247
1102713	3.2357	3.9155	2.9342
280138145	3.9904	2.9083	2.8080
1104439	1.5130	1.8194	1.0253
1091007	2.6324	2.5599	1.9553
1101088	2.4681	2.9169	2.0519
1095027	1.8841	2.0414	1.3225
1103215	1.4482	3.6109	1.8893
1095357	1.1275	1.8988	0.8730
1091959	4.3608	4.8376	3.9595
1089439	2.0209	2.3680	1.5550
1087637	3.5080	3.9028	3.0660
279998529	0.4336	2.3759	0.7656
1090697	5.0600	5.3670	4.5746
1099607	3.4768	4.3688	3.2842
1099575	1.8112	2.6229	1.5786
279663755	1.0314	0.2445	0.0000
1089513	4.6192	4.7506	4.0470
279670183	3.1172	4.1760	3.0088
1094377	1.2074	1.9787	0.9555
279995355	1.5678	1.5812	0.9371
1091440	1.3965	1.2665	0.6941
279762415	0.6486	0.6255	0.0000
1101664	3.6071	3.6945	3.0139
279509439	6.9688	8.3487	7.0219
1096045	4.2849	5.0800	4.0458
1095787	3.5569	4.5246	3.4043
1105009	1.5121	2.6362	1.4380
1098853	3.5950	4.5667	3.4448
279944075	1.4457	1.5007	0.8371
1092918	1.4913	2.5576	1.3888
280005165	0.7193	1.5196	0.4843
1100087	0.7116	2.1310	0.7863
1101590	3.2571	3.7577	2.8724
279610313	0.4760	0.7935	0.0000
1091487	5.5861	6.1956	5.2563
279731191	4.8079	6.5805	5.0604
279933814	1.2673	0.0000	0.0000
1093045	4.7424	5.9606	4.7182
1097588	0.6868	1.4747	0.4478
1088992	4.8112	5.3137	4.4295
1088026	4.2345	4.1797	3.5745
1090487	4.3295	3.4921	3.2785
279802285	1.9642	2.8200	1.7598
1103743	5.4666	5.1971	4.7000
1100944	1.8093	3.1836	1.8648
1102833	4.3263	5.9832	4.5232
279952144	1.2631	0.0000	0.0000
1096666	1.3837	1.6813	0.9011
280020415	4.5334	5.1219	4.1973
1103809	1.9105	2.3398	1.4949
1093398	0.8787	1.8720	0.7453
1087137	4.7316	5.5587	4.5152
1096195	5.5528	4.9103	4.6016
1090433	1.9213	2.1449	1.4035
1095693	1.2424	2.5035	1.2437
1100738	6.0639	6.3703	5.5885
1087553	1.9530	1.9536	1.3248
1098828	0.4783	1.5213	0.3714
1090288	7.1574	7.1228	6.5118
1093862	2.3737	3.0887	2.1029
1108966	7.8058	8.0845	7.3170
280083068	2.3970	2.2067	1.6738
1089072	2.8026	3.7022	2.6244
279845009	1.2541	2.5298	1.2640
1101138	6.9995	6.5956	6.1701
280118697	0.0000	1.3646	0.0550
280113852	3.8826	4.1862	3.4074
1092841	6.3885	6.8967	6.0157
1108847	3.1926	3.2099	2.5748
1088169	1.4012	2.5977	1.3731
1095998	5.1379	5.9404	4.9129
1098429	6.3722	7.1238	6.1222
280048318	0.0000	1.2513	0.0000
279885390	1.9510	2.9587	1.8295
279706936	1.6976	1.4493	0.9481
279705921	1.8251	3.7364	2.1555
279808061	5.9487	5.8131	5.2561
279665526	0.8088	0.4399	0.0000
280055659	4.3636	4.5619	3.8385
1099203	3.5697	5.0385	3.6802
1088970	3.0082	3.6687	2.7150
1101258	6.5782	7.4231	6.3773
1098867	1.1860	2.5400	1.2397
1108684	1.0783	1.4908	0.6613
279708504	0.0945	1.1518	0.0000
1103795	4.1223	4.7896	3.8329
279882802	1.8600	2.1052	1.3596
1098374	3.8899	4.4069	3.5255
1087083	1.2292	3.1451	1.5644
1093139	2.4162	2.3728	1.7718
279438953	2.8637	2.6238	2.1211
1103503	3.7294	3.5723	3.0285
1101817	2.9422	3.7169	2.7073
1095643	3.8680	4.7492	3.6863
1100625	0.5999	1.5269	0.4413
1101264	4.8329	6.3583	4.9735
1087613	3.3919	4.3626	3.2554
279788008	1.3027	1.0703	0.5646
1101739	1.5911	2.5920	1.4697
279612954	5.9262	6.4604	5.5715
1109063	2.4661	3.8684	2.5456
1099115	9.0922	9.1721	8.5105
1094425	0.9398	2.5397	1.1187
280019705	3.7577	4.9163	3.7162
1106382	0.5368	1.6291	0.4622
1100470	1.6619	1.2882	0.8543
280049886	1.0714	0.1700	0.0000
1096764	2.9734	3.5585	2.6452
1107205	4.0965	4.9248	3.8901
1096012	4.1083	4.4093	3.6384
1095993	3.9549	4.5410	3.6279
1095143	3.5708	3.6466	2.9888
280010874	3.1240	2.7082	2.2964
1097605	2.3308	3.9912	2.5414
1092351	2.7010	3.3329	2.3975
1089741	1.8312	2.7606	1.6767
1103800	0.7325	0.8768	0.1855
1102817	3.6996	3.8846	3.1729
1092238	1.6623	2.9045	1.6642
1095974	3.8515	5.0978	3.8557
1089157	5.0083	5.5915	4.6809
1108989	5.3283	4.7075	4.3989
1101289	6.1986	5.7691	5.3654
280018251	2.6591	3.8293	2.6257
1094233	3.2845	2.9299	2.4890
1095197	6.1434	6.2675	5.5873
1098974	3.8105	4.0755	3.3249
1107431	1.0942	2.0514	0.9547
279826330	5.6968	6.1379	5.2993
1091644	6.7943	6.8765	6.2175
1102813	3.0740	2.5587	2.1985
280106555	1.4729	1.2594	0.7484
1093231	3.7001	4.7240	3.5944
1092243	1.1277	2.4904	1.1914
279830160	0.4860	1.6622	0.4565
1099099	4.2361	4.2626	3.6318
1097344	3.9134	3.9316	3.3052
1092203	2.0918	3.6386	2.2482
279970098	1.4945	1.0787	0.6698
1106457	7.3727	7.6621	6.9006
1105605	3.3057	5.7329	3.9027
279991670	4.7986	6.1412	4.8535
1105502	8.6341	8.1250	7.7631
1099978	4.1308	4.1832	3.5407
279925806	7.0902	6.4716	6.1647
1091708	5.1655	5.8891	4.9111
1100174	3.3225	3.9985	3.0443
280097769	0.5546	1.0014	0.1620
1091307	1.3882	2.0058	1.0809
279841225	4.8583	5.4529	4.5396
1087059	0.3820	1.4474	0.2989
1090547	2.5672	2.9234	2.1300
1101870	2.4539	3.6536	2.4385
1098263	3.0104	4.5803	3.1802
1103310	5.0083	5.5611	4.6695
1092240	6.6656	6.5844	6.0104
279900456	4.8791	5.2640	4.4571
279819352	1.3925	2.0622	1.1129
1103132	0.9216	1.7634	0.7281
1094780	4.6997	4.7326	4.1024
279903559	1.7554	0.4164	0.4723
279817782	1.0424	1.1426	0.4789
1091174	4.2595	5.3130	4.1728
1090102	1.7624	1.8724	1.2041
1103195	0.9373	1.0157	0.3634
1089958	2.0489	2.6083	1.7159
1097553	2.0914	2.2902	1.5785
1093287	0.6821	0.5425	0.0000
1092614	2.7046	3.4936	2.4869
1104535	3.5806	4.2012	3.2790
1103929	4.2829	4.2605	3.6608
280049263	4.9853	4.0229	3.8932
280098022	3.2794	3.5001	2.7788
1100311	2.6369	2.9774	2.1964
1096651	1.9937	2.2917	1.5321
1094933	1.6983	2.4066	1.4420
280064739	3.4782	3.8899	3.0737
1091485	5.4463	5.4631	4.8446
280075036	0.8274	1.5478	0.5775
280132222	3.4399	3.6854	2.9527
1087696	4.9521	5.8838	4.8081
279781233	4.0301	4.8455	3.8282
1091996	3.8828	5.0521	3.8578
1089342	2.0126	1.8439	1.3188
1102445	0.2110	1.2076	0.1001
1108466	5.3961	6.6172	5.3978
1099140	3.1202	3.4322	2.6674
1091568	0.6626	1.1671	0.3066
279931832	0.9839	1.1164	0.4420
1097481	2.1313	2.4032	1.6593
279947570	3.9329	6.1870	4.4520
1092543	1.6017	3.1037	1.7453
1092897	4.6544	5.3411	4.3904
1108458	2.5888	2.5959	1.9851
1098734	8.4604	8.9154	8.0808
1097643	3.8940	4.3978	3.5390
1089174	4.2448	4.6928	3.8621
279869124	0.6256	0.6578	0.0351
1098445	3.2231	4.8820	3.4460
279865981	2.2569	2.4885	1.7663
1099887	2.6638	3.7354	2.5933
280048871	2.9234	3.6443	2.6776
279999555	4.6227	3.0680	3.2394
279476140	6.8338	6.7565	6.1894
279854056	1.2136	0.8302	0.4161
279909859	2.1336	3.3041	2.1131
279870729	2.6241	3.2433	2.3280
279723580	1.3560	0.4935	0.3191
280013386	1.6440	1.2132	0.8230
1092055	1.1612	1.5076	0.7291
280003175	1.1182	0.8075	0.3577
279749894	0.7950	0.7010	0.1430
1090432	1.9747	2.4823	1.6238
280037388	4.0462	4.9821	3.9096
1092858	4.4110	4.5927	3.8974
279946952	0.0000	1.2082	0.0000
1101328	1.3828	2.3361	1.2556
280109348	2.8485	2.0240	1.8328
1098843	3.0678	1.8195	1.8402
279656811	1.2062	0.0000	0.0000
279845663	1.2340	1.1349	0.5814
1093234	6.3510	6.3395	5.7424
280118319	3.0133	4.0444	2.9262
280120888	4.1498	4.8953	3.9199
279936779	0.8329	1.0289	0.3283
1089934	6.8514	7.9593	6.8029
1104452	5.4003	5.7883	4.9919
280118437	3.7281	2.1537	2.3385
1089819	3.0092	3.3474	2.5761
1107953	3.6704	4.8193	3.6427
1103309	1.5075	2.6866	1.4956
1097503	4.5764	4.7411	4.0581
1106180	1.7974	2.7285	1.6630
1101831	1.7830	1.7976	1.1906
1103673	5.5390	6.3344	5.3371
280092156	2.8475	2.9490	2.2989
1097151	3.0580	3.2426	2.5512
1103200	2.3080	2.9087	2.0097
1093886	3.3482	3.6807	2.9158
1090192	3.1342	3.8085	2.8729
1102017	3.3394	3.3824	2.7626
1093992	5.1973	5.6621	4.8316
279788346	2.2194	2.5299	1.7766
279863644	0.8151	2.6910	1.1551
280070275	3.3550	3.9986	3.0789
279716928	0.4603	0.7354	0.0000
279900992	2.4935	3.3394	2.3189
279925566	2.6084	4.4553	2.9344
279794347	0.5669	0.6279	0.0000
1098124	1.5700	2.2388	1.3072
1105457	5.3510	5.3476	4.7522
1089882	3.8263	4.3863	3.5093
1094907	0.5827	1.3998	0.3948
278984057	0.7227	0.8354	0.1827
1096478	0.8428	1.5882	0.6193
1092716	7.6907	7.7394	7.1193
280076495	1.0287	1.9671	0.9022
279996973	1.2530	2.2952	1.1788
1092256	6.8823	6.6532	6.1726
279745688	6.5985	7.1558	6.2822
1100309	3.6468	3.3924	2.9249
279880100	0.4348	0.7546	0.0000
1086903	0.3857	1.6152	0.4059
279952044	1.1890	0.0000	0.0000
279867365	2.2731	2.2591	1.6717
1105324	1.1986	2.5633	1.2866
1093171	4.8167	5.1204	4.3742
1090493	3.5109	4.7411	3.5318
279846679	2.8720	3.8700	2.7768
279985498	1.1882	0.0000	0.0000
1098625	2.3541	3.7569	2.4615
279814825	0.6617	0.5261	0.0000
279957500	4.9991	5.7770	4.7943
279754676	5.2500	3.1134	3.5882
279762618	2.6929	2.7505	2.1286
1099018	2.8179	2.9427	2.2872
279801213	7.4425	9.3153	7.7858
1092871	2.2779	2.0562	1.5741
1103405	2.3665	3.2173	2.1991
1103257	5.3550	5.3512	4.7606
279776311	4.7412	6.1238	4.8404
1090031	2.5956	4.1036	2.7579
1097418	1.2015	1.2075	0.6130
1087041	5.2869	4.7584	4.4313
279957542	1.1482	1.7411	0.8534
1087259	0.8303	1.1809	0.4144
1107055	1.6896	2.8233	1.6655
279935688	1.1817	0.0000	0.0000
1089385	5.7172	5.0057	4.7706
1095035	2.7150	1.4384	1.4861
1093630	1.2800	2.9694	1.5348
279715962	1.3984	1.1637	0.6913
1091346	4.1521	4.1593	3.5660
280125092	2.2726	1.9534	1.5234
280059964	4.5207	4.5873	3.9645
1097264	1.6784	2.1193	1.3093
1097091	4.7359	4.8529	4.2052
279837044	2.4583	2.7425	2.0113
1088946	5.0295	4.8275	4.3395
1104752	5.2624	5.8349	4.9598
279986206	0.5206	0.6568	0.0000
279882358	3.7783	4.4896	3.5454
279895312	6.4356	7.6378	6.4488
1104199	3.2261	3.1976	2.6241
1088124	0.5541	1.1631	0.2708
1090217	0.9706	2.0332	0.9145
279908738	2.0230	2.7735	1.8111
1099295	3.2677	4.0754	3.0847
1102149	3.6897	4.5443	3.5304
1090382	2.3985	2.7106	1.9681
1087173	2.1550	2.4449	1.7135
280094268	3.9959	4.2027	3.5129
279950113	1.1717	0.0000	0.0000
1105224	0.3012	0.9381	0.0340
1108908	3.5480	4.1096	3.2434
1099234	2.5680	2.6272	2.0126
1092597	4.9598	5.4133	4.6016
279866820	0.9110	0.5381	0.1400
1095105	2.6696	2.8710	2.1858
1105315	2.6389	2.7500	2.1103
280077660	5.5335	2.8025	3.5840
1101311	5.2609	5.1916	4.6423
1102628	0.8263	2.2273	0.9429
280053933	0.2606	0.9073	0.0000
1105763	5.4915	5.0997	4.7118
1092592	4.7348	4.8154	4.1913
