# Supplementary material for: Identification of the Molecular Events Involved in the Development of Prefrontal Cortex Through the Analysis of RNA-Seq Data From BrainSpan
Source: ASN Neuro. 2019 Jun 18;11:1759091419854627. doi: 10.1177/1759091419854627 (PMC6582306; doi:10.1177/1759091419854627)
Supplement: Supplemental Material6 - Supplemental material for Identification of the Molecular Events Involved in the Development of Prefrontal Cortex Through the Analysis of RNA-Seq Data From BrainSpan [file Supplemental_Material6.zip › HIP/7/HIP-BPs-7.xlsx]

## Sheet: Sheet1
Sublist	Category	Term	RT	Genes	Count	%	P-Value	Benjamini
	GOTERM_BP_DIRECT	SRP-dependent cotranslational protein targeting to membrane	RT		25	6.5	5.5e-22	9.3e-19
	GOTERM_BP_DIRECT	translational initiation	RT		27	7	3.4e-20	2.9e-17
	GOTERM_BP_DIRECT	viral transcription	RT		25	6.5	4.9e-20	2.7e-17
	GOTERM_BP_DIRECT	nuclear-transcribed mRNA catabolic process, nonsense-mediated decay	RT		25	6.5	2.2e-19	9.3e-17
	GOTERM_BP_DIRECT	translation	RT		28	7.3	2.4e-14	8e-12
	GOTERM_BP_DIRECT	rRNA processing	RT		25	6.5	2.3e-13	6.5e-11
	GOTERM_BP_DIRECT	homophilic cell adhesion via plasma membrane adhesion molecules	RT		19	4.9	1.9e-10	4.7e-08
	GOTERM_BP_DIRECT	cytoplasmic translation	RT		8	2.1	1.4e-07	2.9e-05
	GOTERM_BP_DIRECT	negative regulation of neuron differentiation	RT		9	2.3	4.3e-06	0.0008
	GOTERM_BP_DIRECT	negative regulation of oligodendrocyte differentiation	RT		5	1.3	2.4e-05	0.0041
	GOTERM_BP_DIRECT	Notch signaling pathway	RT		11	2.9	2.6e-05	0.0039
	GOTERM_BP_DIRECT	nervous system development	RT		17	4.4	3.2e-05	0.0045
	GOTERM_BP_DIRECT	skeletal system development	RT		11	2.9	0.00011	0.015
	GOTERM_BP_DIRECT	positive regulation of cell proliferation	RT		21	5.5	0.00014	0.017
	GOTERM_BP_DIRECT	negative regulation of transcription from RNA polymerase II promoter	RT		27	7	0.00023	0.026
	GOTERM_BP_DIRECT	osteoblast differentiation	RT		9	2.3	0.00038	0.04
	GOTERM_BP_DIRECT	brain development	RT		12	3.1	0.0004	0.039
	GOTERM_BP_DIRECT	neuron migration	RT		9	2.3	0.00041	0.038
	GOTERM_BP_DIRECT	somatic stem cell population maintenance	RT		7	1.8	0.00079	0.068
	GOTERM_BP_DIRECT	cell adhesion	RT		19	4.9	0.00086	0.07
	GOTERM_BP_DIRECT	cell proliferation in forebrain	RT		4	1	0.00094	0.073
	GOTERM_BP_DIRECT	negative regulation of astrocyte differentiation	RT		4	1	0.0012	0.089
	GOTERM_BP_DIRECT	glycosaminoglycan metabolic process	RT		5	1.3	0.0014	0.096
	GOTERM_BP_DIRECT	spinal cord development	RT		5	1.3	0.0016	0.1
	GOTERM_BP_DIRECT	citrate transport	RT		3	0.8	0.0017	0.11
	GOTERM_BP_DIRECT	glial cell development	RT		3	0.8	0.0017	0.11
	GOTERM_BP_DIRECT	positive regulation of Notch signaling pathway	RT		5	1.3	0.0022	0.14
	GOTERM_BP_DIRECT	cell maturation	RT		5	1.3	0.0031	0.18
	GOTERM_BP_DIRECT	ribosomal small subunit assembly	RT		4	1	0.0038	0.21
	GOTERM_BP_DIRECT	cell morphogenesis involved in neuron differentiation	RT		3	0.8	0.0041	0.21
	GOTERM_BP_DIRECT	glutamate biosynthetic process	RT		3	0.8	0.0041	0.21
	GOTERM_BP_DIRECT	response to wounding	RT		6	1.6	0.0042	0.21
	GOTERM_BP_DIRECT	neuron differentiation	RT		7	1.8	0.0055	0.26
	GOTERM_BP_DIRECT	negative regulation of glial cell proliferation	RT		3	0.8	0.0057	0.26
	GOTERM_BP_DIRECT	extracellular matrix organization	RT		10	2.6	0.0063	0.28
	GOTERM_BP_DIRECT	oligodendrocyte development	RT		4	1	0.0066	0.28
	GOTERM_BP_DIRECT	positive regulation of transcription, DNA-templated	RT		18	4.7	0.0068	0.28
	GOTERM_BP_DIRECT	negative regulation of neuron apoptotic process	RT		8	2.1	0.0072	0.29
	GOTERM_BP_DIRECT	neurotransmitter uptake	RT		3	0.8	0.0075	0.29
	GOTERM_BP_DIRECT	chondroitin sulfate biosynthetic process	RT		4	1	0.0084	0.31
	GOTERM_BP_DIRECT	regulation of sensory perception of pain	RT		4	1	0.0093	0.33
	GOTERM_BP_DIRECT	positive regulation of cholesterol esterification	RT		3	0.8	0.0095	0.33
	GOTERM_BP_DIRECT	endodermal cell differentiation	RT		4	1	0.01	0.35
	GOTERM_BP_DIRECT	limb bud formation	RT		3	0.8	0.012	0.38
	GOTERM_BP_DIRECT	behavioral fear response	RT		4	1	0.013	0.39
	GOTERM_BP_DIRECT	ventricular septum morphogenesis	RT		4	1	0.013	0.39
	GOTERM_BP_DIRECT	negative regulation of neural precursor cell proliferation	RT		3	0.8	0.014	0.42
	GOTERM_BP_DIRECT	positive regulation of astrocyte differentiation	RT		3	0.8	0.014	0.42
	GOTERM_BP_DIRECT	positive regulation of BMP signaling pathway	RT		4	1	0.015	0.44
	GOTERM_BP_DIRECT	dermatan sulfate biosynthetic process	RT		3	0.8	0.017	0.46
	GOTERM_BP_DIRECT	regulation of epithelial cell proliferation	RT		3	0.8	0.017	0.46
	GOTERM_BP_DIRECT	protein kinase B signaling	RT		4	1	0.018	0.48
	GOTERM_BP_DIRECT	positive regulation of osteoblast differentiation	RT		5	1.3	0.019	0.48
	GOTERM_BP_DIRECT	cell communication by electrical coupling involved in cardiac conduction	RT		3	0.8	0.02	0.5
	GOTERM_BP_DIRECT	negative regulation of angiogenesis	RT		5	1.3	0.021	0.51
	GOTERM_BP_DIRECT	ribosome biogenesis	RT		4	1	0.023	0.53
	GOTERM_BP_DIRECT	maturation of SSU-rRNA	RT		3	0.8	0.023	0.53
	GOTERM_BP_DIRECT	vasodilation	RT		3	0.8	0.023	0.53
	GOTERM_BP_DIRECT	chondroitin sulfate catabolic process	RT		3	0.8	0.023	0.53
	GOTERM_BP_DIRECT	sympathetic nervous system development	RT		3	0.8	0.026	0.57
	GOTERM_BP_DIRECT	positive regulation of transcription from RNA polymerase II promoter	RT		26	6.8	0.027	0.58
	GOTERM_BP_DIRECT	negative regulation of neurogenesis	RT		3	0.8	0.029	0.6
	GOTERM_BP_DIRECT	ribosomal small subunit biogenesis	RT		3	0.8	0.029	0.6
	GOTERM_BP_DIRECT	positive regulation of insulin secretion	RT		4	1	0.032	0.62
	GOTERM_BP_DIRECT	blood vessel morphogenesis	RT		3	0.8	0.033	0.63
	GOTERM_BP_DIRECT	dentate gyrus development	RT		3	0.8	0.033	0.63
	GOTERM_BP_DIRECT	tricarboxylic acid transmembrane transport	RT		2	0.5	0.034	0.63
	GOTERM_BP_DIRECT	negative regulation of forebrain neuron differentiation	RT		2	0.5	0.034	0.63
	GOTERM_BP_DIRECT	endonucleolytic cleavage to generate mature 3'-end of SSU-rRNA from (SSU-rRNA, 5.8S rRNA, LSU-rRNA)	RT		2	0.5	0.034	0.63
	GOTERM_BP_DIRECT	negative regulation of hydrogen peroxide catabolic process	RT		2	0.5	0.034	0.63
	GOTERM_BP_DIRECT	fibroblast proliferation	RT		2	0.5	0.034	0.63
	GOTERM_BP_DIRECT	negative regulation of Notch signaling pathway involved in somitogenesis	RT		2	0.5	0.034	0.63
	GOTERM_BP_DIRECT	angiogenesis	RT		9	2.3	0.036	0.65
	GOTERM_BP_DIRECT	cardiac muscle contraction	RT		4	1	0.04	0.69
	GOTERM_BP_DIRECT	neural crest cell migration	RT		4	1	0.04	0.69
	GOTERM_BP_DIRECT	negative regulation of smoothened signaling pathway	RT		3	0.8	0.04	0.68
	GOTERM_BP_DIRECT	negative regulation of growth	RT		3	0.8	0.04	0.68
	GOTERM_BP_DIRECT	olfactory bulb development	RT		3	0.8	0.04	0.68
	GOTERM_BP_DIRECT	cellular response to zinc ion	RT		3	0.8	0.04	0.68
	GOTERM_BP_DIRECT	cellular sodium ion homeostasis	RT		3	0.8	0.04	0.68
	GOTERM_BP_DIRECT	inner ear receptor stereocilium organization	RT		3	0.8	0.04	0.68
	GOTERM_BP_DIRECT	cell fate commitment	RT		4	1	0.043	0.7
	GOTERM_BP_DIRECT	positive regulation of cell division	RT		4	1	0.045	0.71
	GOTERM_BP_DIRECT	neuronal stem cell population maintenance	RT		3	0.8	0.048	0.73
	GOTERM_BP_DIRECT	artery morphogenesis	RT		3	0.8	0.048	0.73
	GOTERM_BP_DIRECT	glial cell fate commitment	RT		2	0.5	0.05	0.74
	GOTERM_BP_DIRECT	auditory receptor cell fate determination	RT		2	0.5	0.05	0.74
	GOTERM_BP_DIRECT	forebrain cell migration	RT		2	0.5	0.05	0.74
	GOTERM_BP_DIRECT	regulation of timing of neuron differentiation	RT		2	0.5	0.05	0.74
	GOTERM_BP_DIRECT	metanephric nephron tubule morphogenesis	RT		2	0.5	0.05	0.74
	GOTERM_BP_DIRECT	comma-shaped body morphogenesis	RT		2	0.5	0.05	0.74
	GOTERM_BP_DIRECT	retinal rod cell differentiation	RT		2	0.5	0.05	0.74
	GOTERM_BP_DIRECT	nodal signaling pathway involved in determination of lateral mesoderm left/right asymmetry	RT		2	0.5	0.05	0.74
	GOTERM_BP_DIRECT	negative regulation of pro-B cell differentiation	RT		2	0.5	0.05	0.74
	GOTERM_BP_DIRECT	very-low-density lipoprotein particle clearance	RT		2	0.5	0.05	0.74
	GOTERM_BP_DIRECT	positive regulation of JAK-STAT cascade	RT		3	0.8	0.053	0.75
	GOTERM_BP_DIRECT	sex differentiation	RT		3	0.8	0.062	0.8
	GOTERM_BP_DIRECT	skeletal muscle contraction	RT		3	0.8	0.062	0.8
	GOTERM_BP_DIRECT	ERK1 and ERK2 cascade	RT		3	0.8	0.062	0.8
	GOTERM_BP_DIRECT	specification of loop of Henle identity	RT		2	0.5	0.066	0.82
	GOTERM_BP_DIRECT	compartment pattern specification	RT		2	0.5	0.066	0.82
	GOTERM_BP_DIRECT	ascending aorta morphogenesis	RT		2	0.5	0.066	0.82
	GOTERM_BP_DIRECT	glutamate catabolic process	RT		2	0.5	0.066	0.82
	GOTERM_BP_DIRECT	L-serine biosynthetic process	RT		2	0.5	0.066	0.82
	GOTERM_BP_DIRECT	forebrain radial glial cell differentiation	RT		2	0.5	0.066	0.82
	GOTERM_BP_DIRECT	central nervous system vasculogenesis	RT		2	0.5	0.066	0.82
	GOTERM_BP_DIRECT	S-shaped body morphogenesis	RT		2	0.5	0.066	0.82
	GOTERM_BP_DIRECT	negative regulation of neurotrophin TRK receptor signaling pathway	RT		2	0.5	0.066	0.82
	GOTERM_BP_DIRECT	axial mesoderm development	RT		2	0.5	0.066	0.82
	GOTERM_BP_DIRECT	regulation of cardiac conduction	RT		4	1	0.069	0.83
	GOTERM_BP_DIRECT	hippocampus development	RT		4	1	0.069	0.83
	GOTERM_BP_DIRECT	cellular amino acid biosynthetic process	RT		3	0.8	0.071	0.83
	GOTERM_BP_DIRECT	steroid hormone mediated signaling pathway	RT		4	1	0.072	0.83
	GOTERM_BP_DIRECT	positive regulation of cytosolic calcium ion concentration involved in phospholipase C-activating G-protein coupled signaling pathway	RT		3	0.8	0.081	0.86
	GOTERM_BP_DIRECT	potassium ion import	RT		3	0.8	0.081	0.86
	GOTERM_BP_DIRECT	positive regulation of smooth muscle cell proliferation	RT		4	1	0.081	0.86
	GOTERM_BP_DIRECT	noradrenergic neuron differentiation	RT		2	0.5	0.082	0.86
	GOTERM_BP_DIRECT	STAT protein import into nucleus	RT		2	0.5	0.082	0.86
	GOTERM_BP_DIRECT	cardiac ventricle formation	RT		2	0.5	0.082	0.86
	GOTERM_BP_DIRECT	negative regulation of gene expression	RT		6	1.6	0.083	0.86
	GOTERM_BP_DIRECT	immune system process	RT		3	0.8	0.086	0.86
	GOTERM_BP_DIRECT	negative regulation of endothelial cell proliferation	RT		3	0.8	0.086	0.86
	GOTERM_BP_DIRECT	positive regulation of vasodilation	RT		3	0.8	0.086	0.86
	GOTERM_BP_DIRECT	regulation of gene expression	RT		5	1.3	0.09	0.87
	GOTERM_BP_DIRECT	heart development	RT		7	1.8	0.091	0.87
	GOTERM_BP_DIRECT	eye development	RT		3	0.8	0.091	0.87
	GOTERM_BP_DIRECT	collagen catabolic process	RT		4	1	0.094	0.88
	GOTERM_BP_DIRECT	adenohypophysis development	RT		2	0.5	0.097	0.88
	GOTERM_BP_DIRECT	collagen-activated tyrosine kinase receptor signaling pathway	RT		2	0.5	0.097	0.88
	GOTERM_BP_DIRECT	phagosome maturation	RT		2	0.5	0.097	0.88
	GOTERM_BP_DIRECT	chylomicron remnant clearance	RT		2	0.5	0.097	0.88
	GOTERM_BP_DIRECT	heart valve morphogenesis	RT		2	0.5	0.097	0.88
	GOTERM_BP_DIRECT	response to glucocorticoid	RT		4	1	0.098	0.88
