# Supplementary material for: Identification of the Molecular Events Involved in the Development of Prefrontal Cortex Through the Analysis of RNA-Seq Data From BrainSpan
Source: ASN Neuro. 2019 Jun 18;11:1759091419854627. doi: 10.1177/1759091419854627 (PMC6582306; doi:10.1177/1759091419854627)
Supplement: Supplemental Material6 - Supplemental material for Identification of the Molecular Events Involved in the Development of Prefrontal Cortex Through the Analysis of RNA-Seq Data From BrainSpan [file Supplemental_Material6.zip › HIP/7/HIP-DEG-7.csv]

id	name	gene-id	gene-symbol	gene-name	entrez-id	chromosome	start-position	end-position	p	fold-change
279794150	ENSG00000225972	0	MTND1P23	MT-ND1 pseudogene 23	0	1	n/a	n/a	n/a	107.838
1093090	ENSG00000129824	6159	RPS4Y1	ribosomal protein S4, Y-linked 1	6192	Y	n/a	n/a	n/a	57.848
280042389	ENSG00000251705	0	RN5-8S6	RNA, 5.8S ribosomal 6	0	Y	n/a	n/a	n/a	35.407
280002750	ENSG00000248527	0	RP5-857K21.10	RP5-857K21.10	0	1	n/a	n/a	n/a	26.143
1104784	ENSG00000198868	0	MIR4461	microRNA 4461	0	5	n/a	n/a	n/a	15.945
279720817	ENSG00000213318	0	RP11-331F4.1	RP11-331F4.1	0	16	n/a	n/a	n/a	13.089
1104320	ENSG00000197575	0	RPS17P2	ribosomal protein S17 pseudogene 2	0	5	n/a	n/a	n/a	12.728
279996116	ENSG00000247627	0	MTND4P12	MT-ND4 pseudogene 12	0	5	n/a	n/a	n/a	12.036
279660990	ENSG00000200434	0	RN5-8S2	RNA, 5.8S ribosomal 2	0	16	n/a	n/a	n/a	11.436
280033595	ENSG00000251037	0	AC006157.2	AC006157.2	0	Y	n/a	n/a	n/a	10.617
280044069	ENSG00000251948	0	AC092279.1	AC092279.1	0	19	n/a	n/a	n/a	9.549
1104438	ENSG00000197921	123048	HES5	hairy and enhancer of split 5 (Drosophila)	388585	1	n/a	n/a	n/a	8.206
279928483	ENSG00000237973	0	RP5-857K21.6	RP5-857K21.6	0	1	n/a	n/a	n/a	8.187
279750101	ENSG00000219951	0	RP11-378G13.2	RP11-378G13.2	0	6	n/a	n/a	n/a	7.735
279923600	ENSG00000237550	0	RPL9P9	ribosomal protein L9 pseudogene 9	0	15	n/a	n/a	n/a	7.001
279663146	ENSG00000201098	6052	RNY1	RNA, Ro-associated Y1	6084	7	n/a	n/a	n/a	6.725
1087866	ENSG00000067048	8584	DDX3Y	DEAD (Asp-Glu-Ala-Asp) box polypeptide 3, Y-linked	8653	Y	n/a	n/a	n/a	6.712
1098510	ENSG00000165246	22585	NLGN4Y	neuroligin 4, Y-linked	22829	Y	n/a	n/a	n/a	5.743
1087685	ENSG00000060303	0	RPS17P5	ribosomal protein S17 pseudogene 5	0	6	n/a	n/a	n/a	5.665
279953709	ENSG00000241079	0	AC131055.8	AC131055.8	0	17	n/a	n/a	n/a	5.304
279849088	ENSG00000230903	0	RPL9P8	ribosomal protein L9 pseudogene 8	0	15	n/a	n/a	n/a	5.205
280049102	ENSG00000252678	59641	RPPH1	ribonuclease P RNA component H1	85495	14	n/a	n/a	n/a	5.001
1104691	ENSG00000198692	8963	EIF1AY	eukaryotic translation initiation factor 1A, Y-linked	9086	Y	n/a	n/a	n/a	4.973
280116447	ENSG00000258486	5997	RN7SL1	RNA, 7SL, cytoplasmic 1	6029	14	n/a	n/a	n/a	4.888
279745039	ENSG00000216676	0	RP1-15D7.1	RP1-15D7.1	0	6	n/a	n/a	n/a	4.616
279882690	ENSG00000233864	41192	TTTY15	testis-specific transcript, Y-linked 15 (non-protein coding)	64595	Y	n/a	n/a	n/a	4.588
1094365	ENSG00000137285	110335	TUBB2B	tubulin, beta 2B class IIb	347733	6	n/a	n/a	n/a	4.553
279666968	ENSG00000202198	79050	RN7SK	RNA, 7SK small nuclear	125050	6	n/a	n/a	n/a	4.486
1100964	ENSG00000176076	23384	KCNE1L	KCNE1-like	23630	X	n/a	n/a	n/a	4.477
279948299	ENSG00000240409	0	RP5-857K21.14	RP5-857K21.14	0	1	n/a	n/a	n/a	4.370
1093453	ENSG00000132164	6502	SLC6A11	solute carrier family 6 (neurotransmitter transporter, GABA), member 11	6538	3	n/a	n/a	n/a	4.346
279951106	ENSG00000240742	0	RP11-465L10.7	RP11-465L10.7	0	20	n/a	n/a	n/a	4.328
1093136	ENSG00000130203	345	APOE	apolipoprotein E	348	19	n/a	n/a	n/a	4.293
1105100	ENSG00000204347	122962	BTBD17	BTB (POZ) domain containing 17	388419	17	n/a	n/a	n/a	4.226
1103465	ENSG00000188064	7434	WNT7B	wingless-type MMTV integration site family, member 7B	7477	22	n/a	n/a	n/a	4.184
279961289	ENSG00000241948	0	AL133512.1	AL133512.1	0	X	n/a	n/a	n/a	4.127
1093271	ENSG00000130876	35581	SLC7A10	solute carrier family 7 (neutral amino acid transporter light chain, asc system), member 10	56301	19	n/a	n/a	n/a	4.125
1098577	ENSG00000165553	37190	NGB	neuroglobin	58157	14	n/a	n/a	n/a	4.113
279802091	ENSG00000226686	0	AC012309.5	AC012309.5	0	19	n/a	n/a	n/a	4.103
1105375	ENSG00000205078	1000887	SYCE1L	synaptonemal complex central element protein 1-like	100130958	16	n/a	n/a	n/a	4.052
279660346	ENSG00000200253	0	U6	U6 spliceosomal RNA	0	10	n/a	n/a	n/a	4.047
1105448	ENSG00000205336	9156	GPR56	G protein-coupled receptor 56	9289	16	n/a	n/a	n/a	4.028
279797638	ENSG00000226278	0	PSPHP1	phosphoserine phosphatase pseudogene 1	0	7	n/a	n/a	n/a	4.019
279470193	ENSG00000176043	0	RP1-146I3.1	RP1-146I3.1	0	14	n/a	n/a	n/a	3.988
1102858	ENSG00000185551	6984	NR2F2	nuclear receptor subfamily 2, group F, member 2	7026	15	n/a	n/a	n/a	3.885
1099661	ENSG00000169900	92196	PYDC1	PYD (pyrin domain) containing 1	260434	16	n/a	n/a	n/a	3.878
1100711	ENSG00000174721	80303	FGFBP3	fibroblast growth factor binding protein 3	143282	10	n/a	n/a	n/a	3.869
280125409	ENSG00000259001	0	RPPH1	RPPH1	0	14	n/a	n/a	n/a	3.859
280119417	ENSG00000258663	0	RP11-123M6.2	RP11-123M6.2	0	14	n/a	n/a	n/a	3.854
1089411	ENSG00000101439	1460	CST3	cystatin C	1471	20	n/a	n/a	n/a	3.826
1089189	ENSG00000100427	22964	MLC1	megalencephalic leukoencephalopathy with subcortical cysts 1	23209	22	n/a	n/a	n/a	3.792
279710898	ENSG00000209804	26570	RNU11	RNA, U11 small nuclear	26824	1	n/a	n/a	n/a	3.749
279957731	ENSG00000241530	0	AC006368.1	AC006368.1	0	2	n/a	n/a	n/a	3.740
279941810	ENSG00000239647	0	AC073366.1	AC073366.1	0	10	n/a	n/a	n/a	3.669
280046631	ENSG00000252318	0	AC097532.1	AC097532.1	0	2	n/a	n/a	n/a	3.662
1093551	ENSG00000132692	40470	BCAN	brevican	63827	1	n/a	n/a	n/a	3.628
279790000	ENSG00000225630	0	MTND2P28	MT-ND2 pseudogene 28	0	1	n/a	n/a	n/a	3.602
279951899	ENSG00000240831	0	AC112777.1	AC112777.1	0	12	n/a	n/a	n/a	3.599
279720656	ENSG00000213293	0	CTD-2666L21.3	CTD-2666L21.3	0	19	n/a	n/a	n/a	3.590
279659240	ENSG00000199916	5991	RMRP	RNA component of mitochondrial RNA processing endoribonuclease	6023	9	n/a	n/a	n/a	3.558
280093438	ENSG00000256148	0	RP11-809N8.5	RP11-809N8.5	0	11	n/a	n/a	n/a	3.533
1088607	ENSG00000087250	4478	MT3	metallothionein 3	4504	16	n/a	n/a	n/a	3.497
1093105	ENSG00000129991	7094	TNNI3	troponin I type 3 (cardiac)	7137	19	n/a	n/a	n/a	3.476
279986623	ENSG00000244580	0	AL121959.1	AL121959.1	0	6	n/a	n/a	n/a	3.476
1095444	ENSG00000144040	60743	SFXN5	sideroflexin 5	94097	2	n/a	n/a	n/a	3.475
1097135	ENSG00000158164	10855	TMSB15A	thymosin beta 15a	11013	X	n/a	n/a	n/a	3.442
279800788	ENSG00000226564	0	FTH1P20	ferritin, heavy polypeptide 1 pseudogene 20	0	2	n/a	n/a	n/a	3.423
1095048	ENSG00000141485	94182	SLC13A5	solute carrier family 13 (sodium-dependent citrate transporter), member 5	284111	17	n/a	n/a	n/a	3.419
279838178	ENSG00000229953	0	RP11-284F21.7	RP11-284F21.7	0	1	n/a	n/a	n/a	3.406
279820834	ENSG00000228360	0	RP11-365F18.1	RP11-365F18.1	0	7	n/a	n/a	n/a	3.401
279777538	ENSG00000224525	0	RP11-561I11.2	RP11-561I11.2	0	1	n/a	n/a	n/a	3.370
1088328	ENSG00000079215	6471	SLC1A3	solute carrier family 1 (glial high affinity glutamate transporter), member 3	6507	5	n/a	n/a	n/a	3.369
1091176	ENSG00000114374	8234	USP9Y	ubiquitin specific peptidase 9, Y-linked	8287	Y	n/a	n/a	n/a	3.367
1090105	ENSG00000105894	5732	PTN	pleiotrophin	5764	7	n/a	n/a	n/a	3.364
279677096	ENSG00000204196	0	AC011737.2	AC011737.2	0	2	n/a	n/a	n/a	3.359
279720790	ENSG00000213315	0	CTD-3035D6.1	CTD-3035D6.1	0	14	n/a	n/a	n/a	3.357
1094144	ENSG00000136160	1897	EDNRB	endothelin receptor type B	1910	13	n/a	n/a	n/a	3.317
1087903	ENSG00000068078	2246	FGFR3	fibroblast growth factor receptor 3	2261	4	n/a	n/a	n/a	3.304
1095653	ENSG00000145681	1395	HAPLN1	hyaluronan and proteoglycan link protein 1	1404	5	n/a	n/a	n/a	3.299
1096725	ENSG00000154620	8964	TMSB4Y	thymosin beta 4, Y-linked	9087	Y	n/a	n/a	n/a	3.255
1106481	ENSG00000219607	169334	PPP1R3G	protein phosphatase 1, regulatory subunit 3G	648791	6	n/a	n/a	n/a	3.254
279725262	ENSG00000213877	0	CFL1P7	cofilin 1 (non-muscle) pseudogene 7	0	3	n/a	n/a	n/a	3.228
1101909	ENSG00000181449	6617	SOX2	SRY (sex determining region Y)-box 2	6657	3	n/a	n/a	n/a	3.227
279718344	ENSG00000213025	0	RP11-119F7.2	RP11-119F7.2	0	10	n/a	n/a	n/a	3.223
1099617	ENSG00000169715	4467	MT1E	metallothionein 1E	4493	16	n/a	n/a	n/a	3.222
279959910	ENSG00000241781	0	AL161626.1	AL161626.1	0	9	n/a	n/a	n/a	3.202
279831793	ENSG00000229344	0	RP5-857K21.7	RP5-857K21.7	0	1	n/a	n/a	n/a	3.202
1105693	ENSG00000211448	1722	DIO2	deiodinase, iodothyronine, type II	1734	14	n/a	n/a	n/a	3.197
280126142	ENSG00000259045	0	RP11-320M16.1	RP11-320M16.1	0	14	n/a	n/a	n/a	3.182
279985225	ENSG00000244428	0	AC006032.1	AC006032.1	0	Y	n/a	n/a	n/a	3.180
1090973	ENSG00000112559	4163	MDFI	MyoD family inhibitor	4188	6	n/a	n/a	n/a	3.178
1105384	ENSG00000205106	119464	CTD-2210P24.4	Uncharacterized protein	374387	11	n/a	n/a	n/a	3.171
279985183	ENSG00000244422	0	RP11-463H12.1	RP11-463H12.1	0	4	n/a	n/a	n/a	3.168
1087186	ENSG00000012817	8231	KDM5D	lysine (K)-specific demethylase 5D	8284	Y	n/a	n/a	n/a	3.166
1097452	ENSG00000160606	77756	TLCD1	TLC domain containing 1	116238	17	n/a	n/a	n/a	3.164
1094916	ENSG00000140545	4215	MFGE8	milk fat globule-EGF factor 8 protein	4240	15	n/a	n/a	n/a	3.134
1092214	ENSG00000122756	1262	CNTFR	ciliary neurotrophic factor receptor	1271	9	n/a	n/a	n/a	3.103
280093671	ENSG00000256185	0	RP11-612B6.2	RP11-612B6.2	0	12	n/a	n/a	n/a	3.103
280051104	ENSG00000252967	0	AC093693.2	AC093693.2	0	7	n/a	n/a	n/a	3.102
1096314	ENSG00000151322	40700	NPAS3	neuronal PAS domain protein 3	64067	14	n/a	n/a	n/a	3.095
279869344	ENSG00000232689	0	RP11-561I11.3	RP11-561I11.3	0	1	n/a	n/a	n/a	3.083
1092564	ENSG00000125462	10338	C1orf61	chromosome 1 open reading frame 61	10485	1	n/a	n/a	n/a	3.069
279826323	ENSG00000228844	0	RP11-467I20.3	RP11-467I20.3	0	1	n/a	n/a	n/a	3.064
1089349	ENSG00000101198	79286	NKAIN4	Na+/K+ transporting ATPase interacting 4	128414	20	n/a	n/a	n/a	3.056
1099095	ENSG00000167614	36622	TTYH1	tweety homolog 1 (Drosophila)	57348	19	n/a	n/a	n/a	3.036
1088986	ENSG00000099715	57627	PCDH11Y	protocadherin 11 Y-linked	83259	Y	n/a	n/a	n/a	3.024
1092487	ENSG00000124766	6619	SOX4	SRY (sex determining region Y)-box 4	6659	6	n/a	n/a	n/a	3.017
1093032	ENSG00000129244	479	ATP1B2	ATPase, Na+/K+ transporting, beta 2 polypeptide	482	17	n/a	n/a	n/a	3.012
1091204	ENSG00000114646	10528	CSPG5	chondroitin sulfate proteoglycan 5 (neuroglycan C)	10675	3	n/a	n/a	n/a	3.008
279661893	ENSG00000200710	0	SNORD81	small nucleolar RNA, C/D box 81	0	1	n/a	n/a	n/a	3.001
1095680	ENSG00000145824	9406	CXCL14	chemokine (C-X-C motif) ligand 14	9547	5	n/a	n/a	n/a	2.999
279956702	ENSG00000241431	0	RP11-17A4.1	RP11-17A4.1	0	8	n/a	n/a	n/a	2.985
279943306	ENSG00000239843	0	AC004866.1	AC004866.1	0	7	n/a	n/a	n/a	2.983
279969545	ENSG00000242814	0	RP11-436H11.1	RP11-436H11.1	0	5	n/a	n/a	n/a	2.976
279978579	ENSG00000243736	0	RP1-136J15.3	RP1-136J15.3	0	X	n/a	n/a	n/a	2.974
279849213	ENSG00000230916	0	RP11-10B2.1	RP11-10B2.1	0	X	n/a	n/a	n/a	2.973
1092535	ENSG00000125285	11007	SOX21	SRY (sex determining region Y)-box 21	11166	13	n/a	n/a	n/a	2.968
1087314	ENSG00000025423	8561	HSD17B6	hydroxysteroid (17-beta) dehydrogenase 6 homolog (mouse)	8630	12	n/a	n/a	n/a	2.968
1104460	ENSG00000197977	34187	ELOVL2	ELOVL fatty acid elongase 2	54898	6	n/a	n/a	n/a	2.961
279720569	ENSG00000213280	0	RP11-212P7.1	RP11-212P7.1	0	7	n/a	n/a	n/a	2.942
279830858	ENSG00000229257	0	RP11-229P13.22	RP11-229P13.22	0	9	n/a	n/a	n/a	2.936
1097950	ENSG00000163406	6529	SLC15A2	solute carrier family 15 (H+/peptide transporter), member 2	6565	3	n/a	n/a	n/a	2.910
1088369	ENSG00000080493	8602	SLC4A4	solute carrier family 4, sodium bicarbonate cotransporter, member 4	8671	4	n/a	n/a	n/a	2.900
1088344	ENSG00000079462	5018	PAFAH1B3	platelet-activating factor acetylhydrolase 1b, catalytic subunit 3 (29kDa)	5050	19	n/a	n/a	n/a	2.891
1097796	ENSG00000162840	0	MT1P2	metallothionein 1 pseudogene 2	0	4	n/a	n/a	n/a	2.889
1087250	ENSG00000018625	474	ATP1A2	ATPase, Na+/K+ transporting, alpha 2 polypeptide	477	1	n/a	n/a	n/a	2.870
1093308	ENSG00000131094	10724	C1QL1	complement component 1, q subcomponent-like 1	10882	17	n/a	n/a	n/a	2.855
1098051	ENSG00000163682	6101	RPL9	ribosomal protein L9	6133	4	n/a	n/a	n/a	2.855
1102265	ENSG00000183134	11090	GPR44	G protein-coupled receptor 44	11251	11	n/a	n/a	n/a	2.838
1094973	ENSG00000140988	6154	RPS2	ribosomal protein S2	6187	16	n/a	n/a	n/a	2.838
1094063	ENSG00000135821	2735	GLUL	glutamate-ammonia ligase	2752	1	n/a	n/a	n/a	2.835
279665680	ENSG00000201808	6048	SNORA73A	small nucleolar RNA, H/ACA box 73A	6080	1	n/a	n/a	n/a	2.830
1098192	ENSG00000164089	41413	AGXT2L1	alanine-glyoxylate aminotransferase 2-like 1	64850	4	n/a	n/a	n/a	2.823
1097552	ENSG00000161509	2888	GRIN2C	glutamate receptor, ionotropic, N-methyl D-aspartate 2C	2905	17	n/a	n/a	n/a	2.817
1102223	ENSG00000182968	6616	SOX1	SRY (sex determining region Y)-box 1	6656	13	n/a	n/a	n/a	2.817
1096623	ENSG00000153822	3748	KCNJ16	potassium inwardly-rectifying channel, subfamily J, member 16	3773	17	n/a	n/a	n/a	2.809
1093146	ENSG00000130255	25622	RPL36	ribosomal protein L36	25873	19	n/a	n/a	n/a	2.808
1089675	ENSG00000103260	54846	METRN	meteorin, glial cell differentiation regulator	79006	16	n/a	n/a	n/a	2.806
1107506	ENSG00000229119	0	CTB-63M22.1	CTB-63M22.1	0	5	n/a	n/a	n/a	2.805
1096237	ENSG00000150551	77767	LYPD1	LY6/PLAUR domain containing 1	116372	2	n/a	n/a	n/a	2.803
279927180	ENSG00000237854	0	AC005332.1	AC005332.1	0	17	n/a	n/a	n/a	2.799
1093885	ENSG00000134873	8949	CLDN10	claudin 10	9071	13	n/a	n/a	n/a	2.788
1101248	ENSG00000177519	35755	RPRM	reprimo, TP53 dependent G2 arrest mediator candidate	56475	2	n/a	n/a	n/a	2.786
279984328	ENSG00000244331	0	CTB-47B8.1	CTB-47B8.1	0	5	n/a	n/a	n/a	2.774
279964315	ENSG00000242257	0	AC044839.1	AC044839.1	0	11	n/a	n/a	n/a	2.771
279810529	ENSG00000227401	0	RPL37P1	ribosomal protein L37 pseudogene 1	0	20	n/a	n/a	n/a	2.768
280075692	ENSG00000254772	1924	EEF1G	eukaryotic translation elongation factor 1 gamma	1937	11	n/a	n/a	n/a	2.753
279748792	ENSG00000219222	0	RP11-480N24.3	RP11-480N24.3	0	6	n/a	n/a	n/a	2.753
279985803	ENSG00000244485	0	RP11-150D5.1	RP11-150D5.1	0	16	n/a	n/a	n/a	2.742
279848330	ENSG00000230837	0	RPL31P2	ribosomal protein L31 pseudogene 2	0	20	n/a	n/a	n/a	2.740
280009794	ENSG00000249119	0	MTND6P4	MT-ND6 pseudogene 4	0	5	n/a	n/a	n/a	2.738
279555139	ENSG00000185834	0	RPL12P4	ribosomal protein L12 pseudogene 4	0	20	n/a	n/a	n/a	2.738
279890425	ENSG00000234555	0	RP11-74C13.4	RP11-74C13.4	0	1	n/a	n/a	n/a	2.737
1108890	ENSG00000239282	167370	GATSL3	GATS protein-like 3	652968	22	n/a	n/a	n/a	2.732
1103244	ENSG00000187094	880	CCK	cholecystokinin	885	3	n/a	n/a	n/a	2.731
280022807	ENSG00000250166	0	RP11-268P4.5	RP11-268P4.5	0	12	n/a	n/a	n/a	2.729
1093842	ENSG00000134595	6618	SOX3	SRY (sex determining region Y)-box 3	6658	X	n/a	n/a	n/a	2.727
1097697	ENSG00000162490	119528	C1orf187	chromosome 1 open reading frame 187	374946	1	n/a	n/a	n/a	2.721
279937983	ENSG00000239195	181195	SNORD5	small nucleolar RNA, C/D box 5	692072	11	n/a	n/a	n/a	2.721
1102458	ENSG00000183840	2846	GPR39	G protein-coupled receptor 39	2863	2	n/a	n/a	n/a	2.721
1101625	ENSG00000179796	77738	LRRC3B	leucine rich repeat containing 3B	116135	3	n/a	n/a	n/a	2.719
1107860	ENSG00000231500	6189	RPS18	ribosomal protein S18	6222	6	n/a	n/a	n/a	2.711
279967580	ENSG00000242590	0	RP11-54O7.14	RP11-54O7.14	0	1	n/a	n/a	n/a	2.711
1090126	ENSG00000106003	3930	LFNG	LFNG O-fucosylpeptide 3-beta-N-acetylglucosaminyltransferase	3955	7	n/a	n/a	n/a	2.701
1106545	ENSG00000221932	152866	HEPN1	hepatocellular carcinoma, down-regulated 1	641654	11	n/a	n/a	n/a	2.699
1090681	ENSG00000110492	4167	MDK	midkine (neurite growth-promoting factor 2)	4192	11	n/a	n/a	n/a	2.699
1089031	ENSG00000099984	2936	GSTT2	glutathione S-transferase theta 2	2953	22	n/a	n/a	n/a	2.697
1088782	ENSG00000090932	10536	DLL3	delta-like 3 (Drosophila)	10683	19	n/a	n/a	n/a	2.693
280090532	ENSG00000255823	1023955	MTRNR2L8	MT-RNR2-like 8	100463486	11	n/a	n/a	n/a	2.692
279648293	ENSG00000198744	0	RP5-857K21.11	RP5-857K21.11	0	1	n/a	n/a	n/a	2.690
1102869	ENSG00000185610	133317	DBX2	developing brain homeobox 2	440097	12	n/a	n/a	n/a	2.690
279972957	ENSG00000243209	0	AC010889.1	AC010889.1	0	Y	n/a	n/a	n/a	2.687
1097442	ENSG00000160472	80637	TMEM190	transmembrane protein 190	147744	19	n/a	n/a	n/a	2.678
1098308	ENSG00000164434	2158	FABP7	fatty acid binding protein 7, brain	2173	6	n/a	n/a	n/a	2.674
1089918	ENSG00000105088	60260	OLFM2	olfactomedin 2	93145	19	n/a	n/a	n/a	2.672
279906558	ENSG00000236041	0	AC013791.2	AC013791.2	0	11	n/a	n/a	n/a	2.670
280043222	ENSG00000251826	0	AL365332.1	AL365332.1	0	1	n/a	n/a	n/a	2.669
279810587	ENSG00000227407	0	AC008746.3	AC008746.3	0	19	n/a	n/a	n/a	2.660
1094052	ENSG00000135744	180	AGT	angiotensinogen (serpin peptidase inhibitor, clade A, member 8)	183	1	n/a	n/a	n/a	2.660
279711997	ENSG00000211591	1023341	MIR762	microRNA 762	100313837	16	n/a	n/a	n/a	2.646
279980634	ENSG00000243964	0	RP11-16F15.1	RP11-16F15.1	0	11	n/a	n/a	n/a	2.644
1090094	ENSG00000105854	5413	PON2	paraoxonase 2	5445	7	n/a	n/a	n/a	2.642
1097089	ENSG00000157833	80935	FAM59B	family with sequence similarity 59, member B	150946	2	n/a	n/a	n/a	2.641
1109083	ENSG00000243449	125465	C4orf48	chromosome 4 open reading frame 48	401115	4	n/a	n/a	n/a	2.638
1092093	ENSG00000121742	10646	GJB6	gap junction protein, beta 6, 30kDa	10804	13	n/a	n/a	n/a	2.637
1094310	ENSG00000137033	59982	IL33	interleukin 33	90865	9	n/a	n/a	n/a	2.630
279960266	ENSG00000241836	0	AC073321.5	AC073321.5	0	2	n/a	n/a	n/a	2.626
279914144	ENSG00000236754	0	AC004019.13	AC004019.13	0	22	n/a	n/a	n/a	2.621
279941070	ENSG00000239559	0	RPL37P2	ribosomal protein L37 pseudogene 2	0	11	n/a	n/a	n/a	2.620
1090947	ENSG00000112333	7058	NR2E1	nuclear receptor subfamily 2, group E, member 1	7101	6	n/a	n/a	n/a	2.618
1099918	ENSG00000170989	1888	S1PR1	sphingosine-1-phosphate receptor 1	1901	1	n/a	n/a	n/a	2.609
280049018	ENSG00000252666	0	AD000090.1	AD000090.1	0	19	n/a	n/a	n/a	2.608
279963452	ENSG00000242163	0	RP11-299L17.1	RP11-299L17.1	0	14	n/a	n/a	n/a	2.605
279956730	ENSG00000241439	0	RP11-666A20.3	RP11-666A20.3	0	3	n/a	n/a	n/a	2.603
1092523	ENSG00000125148	4476	MT2A	metallothionein 2A	4502	16	n/a	n/a	n/a	2.602
1088989	ENSG00000099749	0	TXLNG2P	taxilin gamma 2, pseudogene	0	Y	n/a	n/a	n/a	2.599
1087889	ENSG00000067646	7501	ZFY	zinc finger protein, Y-linked	7544	Y	n/a	n/a	n/a	2.596
279966906	ENSG00000242527	0	RP11-159H22.1	RP11-159H22.1	0	11	n/a	n/a	n/a	2.594
1091884	ENSG00000119938	5475	PPP1R3C	protein phosphatase 1, regulatory subunit 3C	5507	10	n/a	n/a	n/a	2.593
1090240	ENSG00000106689	9220	LHX2	LIM homeobox 2	9355	9	n/a	n/a	n/a	2.590
280087192	ENSG00000255508	0	MIR3654	microRNA 3654	0	11	n/a	n/a	n/a	2.585
1102208	ENSG00000182902	57975	SLC25A18	solute carrier family 25 (mitochondrial carrier), member 18	83733	22	n/a	n/a	n/a	2.585
279399998	ENSG00000169253	0	RP11-220D10.1	RP11-220D10.1	0	9	n/a	n/a	n/a	2.578
1095481	ENSG00000144355	1733	DLX1	distal-less homeobox 1	1745	2	n/a	n/a	n/a	2.577
279895612	ENSG00000234985	0	RP11-3L10.3	RP11-3L10.3	0	7	n/a	n/a	n/a	2.577
279719726	ENSG00000213174	0	RP11-373E16.1	RP11-373E16.1	0	3	n/a	n/a	n/a	2.575
279952955	ENSG00000240975	0	RP11-313M3.1	RP11-313M3.1	0	11	n/a	n/a	n/a	2.573
279847205	ENSG00000230729	0	RP11-296L22.8	RP11-296L22.8	0	9	n/a	n/a	n/a	2.563
279721180	ENSG00000213361	0	RP4-778K6.1	RP4-778K6.1	0	7	n/a	n/a	n/a	2.560
279725943	ENSG00000213935	0	AC092610.12	AC092610.12	0	7	n/a	n/a	n/a	2.554
1098408	ENSG00000164850	2835	GPER	G protein-coupled estrogen receptor 1	2852	7	n/a	n/a	n/a	2.551
1094193	ENSG00000136457	1093	CHAD	chondroadherin	1101	17	n/a	n/a	n/a	2.550
280089261	ENSG00000255690	0	AC005013.1	AC005013.1	0	7	n/a	n/a	n/a	2.549
279940860	ENSG00000239530	0	AC114498.1	AC114498.1	0	1	n/a	n/a	n/a	2.549
279475262	ENSG00000176734	0	TRIL	TLR4 interactor with leucine-rich repeats	0	7	n/a	n/a	n/a	2.548
1097678	ENSG00000162407	8546	PPAP2B	phosphatidic acid phosphatase type 2B	8613	1	n/a	n/a	n/a	2.545
1099701	ENSG00000170075	9152	GPR37L1	G protein-coupled receptor 37 like 1	9283	1	n/a	n/a	n/a	2.544
279731840	ENSG00000214612	0	RPS19P1	ribosomal protein S19 pseudogene 1	0	20	n/a	n/a	n/a	2.540
1091396	ENSG00000115902	6473	SLC1A4	solute carrier family 1 (glutamate/neutral amino acid transporter), member 4	6509	2	n/a	n/a	n/a	2.534
280120939	ENSG00000258752	0	RP11-356K23.1	RP11-356K23.1	0	14	n/a	n/a	n/a	2.532
1093023	ENSG00000129194	6625	SOX15	SRY (sex determining region Y)-box 15	6665	17	n/a	n/a	n/a	2.527
279964912	ENSG00000242299	0	RP11-234A1.1	RP11-234A1.1	0	3	n/a	n/a	n/a	2.526
279841982	ENSG00000230286	0	AC013472.4	AC013472.4	0	2	n/a	n/a	n/a	2.523
280017626	ENSG00000249780	0	RP11-352E6.2	RP11-352E6.2	0	4	n/a	n/a	n/a	2.520
1100482	ENSG00000173457	26220	PPP1R14B	protein phosphatase 1, regulatory (inhibitor) subunit 14B	26472	11	n/a	n/a	n/a	2.518
1087827	ENSG00000065978	4873	YBX1	Y box binding protein 1	4904	1	n/a	n/a	n/a	2.515
1099884	ENSG00000170889	6170	RPS9	ribosomal protein S9	6203	19	n/a	n/a	n/a	2.511
1100130	ENSG00000171858	6194	RPS21	ribosomal protein S21	6227	20	n/a	n/a	n/a	2.507
279480959	ENSG00000177410	134970	ZNFX1-AS1	ZNFX1 antisense RNA 1 (non-protein coding)	441951	20	n/a	n/a	n/a	2.495
1096809	ENSG00000155368	1610	DBI	diazepam binding inhibitor (GABA receptor modulator, acyl-CoA binding protein)	1622	2	n/a	n/a	n/a	2.494
1102439	ENSG00000183779	55940	ZNF703	zinc finger protein 703	80139	8	n/a	n/a	n/a	2.492
1095911	ENSG00000147509	8535	RGS20	regulator of G-protein signaling 20	8601	8	n/a	n/a	n/a	2.492
1099816	ENSG00000170549	55029	IRX1	iroquois homeobox 1	79192	5	n/a	n/a	n/a	2.485
1100353	ENSG00000172809	6137	RPL38	ribosomal protein L38	6169	17	n/a	n/a	n/a	2.482
279493488	ENSG00000179131	0	RP11-458F8.3	RP11-458F8.3	0	7	n/a	n/a	n/a	2.480
1095102	ENSG00000141756	38112	FKBP10	FK506 binding protein 10, 65 kDa	60681	17	n/a	n/a	n/a	2.479
1090174	ENSG00000106327	6994	TFR2	transferrin receptor 2	7036	7	n/a	n/a	n/a	2.478
1101316	ENSG00000177917	80956	ARL6IP6	ADP-ribosylation-like factor 6 interacting protein 6	151188	2	n/a	n/a	n/a	2.477
279725962	ENSG00000213939	0	RP11-314A20.1	RP11-314A20.1	0	17	n/a	n/a	n/a	2.475
1095876	ENSG00000147256	81414	ARHGAP36	Rho GTPase activating protein 36	158763	X	n/a	n/a	n/a	2.471
279924956	ENSG00000237668	0	WI2-80423F1.1	WI2-80423F1.1	0	22	n/a	n/a	n/a	2.469
279661529	ENSG00000200608	1013323	SNORD114-11	small nucleolar RNA, C/D box 114-11	767589	14	n/a	n/a	n/a	2.465
1092551	ENSG00000125398	6622	SOX9	SRY (sex determining region Y)-box 9	6662	17	n/a	n/a	n/a	2.464
279750744	ENSG00000220583	0	RPL35P2	ribosomal protein L35 pseudogene 2	0	6	n/a	n/a	n/a	2.460
279666457	ENSG00000202042	0	SNORD49B	small nucleolar RNA, C/D box 49B	0	17	n/a	n/a	n/a	2.460
1098772	ENSG00000166292	34562	TMEM100	transmembrane protein 100	55273	17	n/a	n/a	n/a	2.453
279994149	ENSG00000246892	0	AL034548.1	AL034548.1	0	20	n/a	n/a	n/a	2.452
1099434	ENSG00000168913	119604	ENHO	energy homeostasis associated	375704	9	n/a	n/a	n/a	2.445
279710443	ENSG00000207985	1013246	MIR663	microRNA 663	724033	20	n/a	n/a	n/a	2.444
1098556	ENSG00000165478	85636	HEPACAM	hepatic and glial cell adhesion molecule	220296	11	n/a	n/a	n/a	2.442
279979461	ENSG00000243829	0	CTB-33G10.1	CTB-33G10.1	0	19	n/a	n/a	n/a	2.438
279789857	ENSG00000225616	0	RP4-604A21.1	RP4-604A21.1	0	1	n/a	n/a	n/a	2.438
279748239	ENSG00000218748	0	DBIP1	diazepam binding inhibitor (GABA receptor modulator, acyl-CoA binding protein) pseudogene 1	0	6	n/a	n/a	n/a	2.429
280062133	ENSG00000253810	0	RP11-109P6.1	RP11-109P6.1	0	8	n/a	n/a	n/a	2.427
1091169	ENSG00000114315	3260	HES1	hairy and enhancer of split 1, (Drosophila)	3280	3	n/a	n/a	n/a	2.424
1105458	ENSG00000205364	4473	MT1M	metallothionein 1M	4499	16	n/a	n/a	n/a	2.423
279876044	ENSG00000233287	0	AC009362.2	AC009362.2	0	7	n/a	n/a	n/a	2.421
1102024	ENSG00000182132	29811	KCNIP1	Kv channel interacting protein 1	30820	5	n/a	n/a	n/a	2.421
1108586	ENSG00000236312	0	CTB-31C7.1	CTB-31C7.1	0	19	n/a	n/a	n/a	2.421
1100191	ENSG00000172137	790	CALB2	calbindin 2	794	16	n/a	n/a	n/a	2.418
279826181	ENSG00000228834	0	RP11-249L21.4	RP11-249L21.4	0	6	n/a	n/a	n/a	2.409
279914252	ENSG00000236762	0	RP11-159H3.1	RP11-159H3.1	0	10	n/a	n/a	n/a	2.409
1101411	ENSG00000178445	2714	GLDC	glycine dehydrogenase (decarboxylating)	2731	9	n/a	n/a	n/a	2.406
279709498	ENSG00000207780	1013225	MIR648	microRNA 648	693233	22	n/a	n/a	n/a	2.405
279725210	ENSG00000213866	0	YBX1P10	Y box binding protein 1 pseudogene 10	0	9	n/a	n/a	n/a	2.405
279928763	ENSG00000237991	0	RPL35P1	ribosomal protein L35 pseudogene 1	0	1	n/a	n/a	n/a	2.399
1098636	ENSG00000165795	36720	NDRG2	NDRG family member 2	57447	14	n/a	n/a	n/a	2.397
280117894	ENSG00000258575	0	RP11-998D10.2	RP11-998D10.2	0	14	n/a	n/a	n/a	2.395
279845656	ENSG00000230580	0	AC021016.7	AC021016.7	0	2	n/a	n/a	n/a	2.394
280043264	ENSG00000251832	0	AC005626.1	AC005626.1	0	19	n/a	n/a	n/a	2.393
279755208	ENSG00000221674	0	AL445309.1	AL445309.1	0	6	n/a	n/a	n/a	2.393
1101114	ENSG00000176887	6624	SOX11	SRY (sex determining region Y)-box 11	6664	2	n/a	n/a	n/a	2.392
279794850	ENSG00000226040	0	AC005740.3	AC005740.3	0	5	n/a	n/a	n/a	2.385
1102447	ENSG00000183798	59861	EMILIN3	elastin microfibril interfacer 3	90187	20	n/a	n/a	n/a	2.384
1101864	ENSG00000181104	2134	F2R	coagulation factor II (thrombin) receptor	2149	5	n/a	n/a	n/a	2.384
279841165	ENSG00000230202	0	RP11-632C17__A.1	RP11-632C17__A.1	0	6	n/a	n/a	n/a	2.382
1092682	ENSG00000125995	80152	ROMO1	reactive oxygen species modulator 1	140823	20	n/a	n/a	n/a	2.382
279499361	ENSG00000179967	0	PPP1R14BP3	protein phosphatase 1, regulatory (inhibitor) subunit 14B pseudogene 3	0	4	n/a	n/a	n/a	2.381
1092720	ENSG00000126368	9430	NR1D1	nuclear receptor subfamily 1, group D, member 1	9572	17	n/a	n/a	n/a	2.379
1103145	ENSG00000186665	94148	C17orf58	chromosome 17 open reading frame 58	284018	17	n/a	n/a	n/a	2.375
1092578	ENSG00000125534	54983	PPDPF	pancreatic progenitor cell differentiation and proliferation factor homolog (zebrafish)	79144	20	n/a	n/a	n/a	2.375
1088664	ENSG00000088826	33789	SMOX	spermine oxidase	54498	20	n/a	n/a	n/a	2.375
279762842	ENSG00000223298	0	RNY3P8	RNA, Ro-associated Y3 pseudogene 8	0	13	n/a	n/a	n/a	2.374
1101576	ENSG00000179399	2247	GPC5	glypican 5	2262	13	n/a	n/a	n/a	2.372
1100210	ENSG00000172201	3380	ID4	inhibitor of DNA binding 4, dominant negative helix-loop-helix protein	3400	6	n/a	n/a	n/a	2.368
279664350	ENSG00000201448	0	SNORA63	Small nucleolar RNA SNORA63	0	1	n/a	n/a	n/a	2.364
1102280	ENSG00000183186	79158	C2CD4C	C2 calcium-dependent domain containing 4C	126567	19	n/a	n/a	n/a	2.354
1104604	ENSG00000198435	134573	NRARP	NOTCH-regulated ankyrin repeat protein	441478	9	n/a	n/a	n/a	2.349
279596568	ENSG00000189343	0	AC004448.3	AC004448.3	0	17	n/a	n/a	n/a	2.345
1093884	ENSG00000134871	1275	COL4A2	collagen, type IV, alpha 2	1284	13	n/a	n/a	n/a	2.341
279722866	ENSG00000213539	0	YBX1P6	Y box binding protein 1 pseudogene 6	0	9	n/a	n/a	n/a	2.341
1103307	ENSG00000187498	1273	COL4A1	collagen, type IV, alpha 1	1282	13	n/a	n/a	n/a	2.337
280075312	ENSG00000254744	0	CTD-3076O17.1	CTD-3076O17.1	0	15	n/a	n/a	n/a	2.335
1099456	ENSG00000169006	23374	NTSR2	neurotensin receptor 2	23620	2	n/a	n/a	n/a	2.330
279957244	ENSG00000241482	0	AC064836.1	AC064836.1	0	2	n/a	n/a	n/a	2.328
1100680	ENSG00000174521	80672	TTC9B	tetratricopeptide repeat domain 9B	148014	19	n/a	n/a	n/a	2.327
1103384	ENSG00000187773	79075	FAM69C	family with sequence similarity 69, member C	125704	18	n/a	n/a	n/a	2.327
1101296	ENSG00000177732	6626	SOX12	SRY (sex determining region Y)-box 12	6666	20	n/a	n/a	n/a	2.323
279948863	ENSG00000240463	0	RPS19P3	ribosomal protein S19 pseudogene 3	0	14	n/a	n/a	n/a	2.322
279892599	ENSG00000234741	38105	GAS5	growth arrest-specific 5 (non-protein coding)	60674	1	n/a	n/a	n/a	2.322
1105923	ENSG00000213867	0	RP11-829H16.2	RP11-829H16.2	0	14	n/a	n/a	n/a	2.321
1099767	ENSG00000170370	2003	EMX2	empty spiracles homeobox 2	2018	10	n/a	n/a	n/a	2.320
1093617	ENSG00000133067	37776	LGR6	leucine-rich repeat containing G protein-coupled receptor 6	59352	1	n/a	n/a	n/a	2.319
280088647	ENSG00000255629	0	RP11-196H14.3	RP11-196H14.3	0	12	n/a	n/a	n/a	2.314
280075625	ENSG00000254765	0	RP11-1H15.1	RP11-1H15.1	0	11	n/a	n/a	n/a	2.313
279751098	ENSG00000220848	0	RPS18P9	ribosomal protein S18 pseudogene 9	0	6	n/a	n/a	n/a	2.311
1100904	ENSG00000175745	6983	NR2F1	nuclear receptor subfamily 2, group F, member 1	7025	5	n/a	n/a	n/a	2.310
280019902	ENSG00000249937	0	RP11-454P21.1	RP11-454P21.1	0	5	n/a	n/a	n/a	2.310
1098447	ENSG00000164976	36735	KIAA1161	KIAA1161	57462	9	n/a	n/a	n/a	2.310
1091374	ENSG00000115738	3378	ID2	inhibitor of DNA binding 2, dominant negative helix-loop-helix protein	3398	2	n/a	n/a	n/a	2.308
1104628	ENSG00000198518	8309	HIST1H4E	histone cluster 1, H4e	8367	6	n/a	n/a	n/a	2.307
279933989	ENSG00000238556	0	snoU13	Small nucleolar RNA U13	0	21	n/a	n/a	n/a	2.302
1086926	ENSG00000004848	81766	ARX	aristaless related homeobox	170302	X	n/a	n/a	n/a	2.300
1101001	ENSG00000176244	128527	ACBD7	acyl-CoA binding domain containing 7	414149	10	n/a	n/a	n/a	2.300
279959518	ENSG00000241732	0	RP11-38P22.2	RP11-38P22.2	0	3	n/a	n/a	n/a	2.298
1090826	ENSG00000111678	76653	C12orf57	chromosome 12 open reading frame 57	113246	12	n/a	n/a	n/a	2.294
1097712	ENSG00000162551	246	ALPL	alkaline phosphatase, liver/bone/kidney	249	1	n/a	n/a	n/a	2.291
279814033	ENSG00000227741	0	RP11-536C5.7	RP11-536C5.7	0	1	n/a	n/a	n/a	2.291
1096807	ENSG00000155366	386	RHOC	ras homolog gene family, member C	389	1	n/a	n/a	n/a	2.290
279895491	ENSG00000234975	0	FTH1P2	ferritin, heavy polypeptide 1 pseudogene 2	0	1	n/a	n/a	n/a	2.288
1107603	ENSG00000229833	1003109	C19orf79	chromosome 19 open reading frame 79	100131801	19	n/a	n/a	n/a	2.288
1099625	ENSG00000169750	5849	RAC3	ras-related C3 botulinum toxin substrate 3 (rho family, small GTP binding protein Rac3)	5881	17	n/a	n/a	n/a	2.286
1098716	ENSG00000166123	58902	GPT2	glutamic pyruvate transaminase (alanine aminotransferase) 2	84706	16	n/a	n/a	n/a	2.283
1087818	ENSG00000065717	7046	TLE2	transducin-like enhancer of split 2 (E(sp1) homolog, Drosophila)	7089	19	n/a	n/a	n/a	2.280
279849023	ENSG00000230897	0	AC013248.1	AC013248.1	0	17	n/a	n/a	n/a	2.279
1088055	ENSG00000072163	34968	LIMS2	LIM and senescent cell antigen-like domains 2	55679	2	n/a	n/a	n/a	2.277
280085678	ENSG00000255390	0	RP11-732A19.5	RP11-732A19.5	0	11	n/a	n/a	n/a	2.270
1096787	ENSG00000155130	4057	MARCKS	myristoylated alanine-rich protein kinase C substrate	4082	6	n/a	n/a	n/a	2.269
1097612	ENSG00000161958	2241	FGF11	fibroblast growth factor 11	2256	17	n/a	n/a	n/a	2.268
280101792	ENSG00000257096	0	AE000658.22	AE000658.22	0	14	n/a	n/a	n/a	2.267
1093362	ENSG00000131469	6123	RPL27	ribosomal protein L27	6155	17	n/a	n/a	n/a	2.267
1104453	ENSG00000197958	6104	RPL12	ribosomal protein L12	6136	9	n/a	n/a	n/a	2.267
279665190	ENSG00000201675	0	SNORD32A	small nucleolar RNA, C/D box 32A	0	19	n/a	n/a	n/a	2.266
1097357	ENSG00000160050	54979	CCDC28B	coiled-coil domain containing 28B	79140	1	n/a	n/a	n/a	2.265
279956340	ENSG00000241376	0	AL606830.1	AL606830.1	0	6	n/a	n/a	n/a	2.259
1094301	ENSG00000136942	11064	RPL35	ribosomal protein L35	11224	9	n/a	n/a	n/a	2.258
1095848	ENSG00000147119	35828	CHST7	carbohydrate (N-acetylglucosamine 6-O) sulfotransferase 7	56548	X	n/a	n/a	n/a	2.255
1095173	ENSG00000142534	6172	RPS11	ribosomal protein S11	6205	19	n/a	n/a	n/a	2.254
280088659	ENSG00000255633	0	MTRNR2L9	MT-RNR2-like 9 (pseudogene)	0	6	n/a	n/a	n/a	2.245
279912261	ENSG00000236552	171027	RPL13AP5	ribosomal protein L13a pseudogene 5	728658	10	n/a	n/a	n/a	2.245
279795418	ENSG00000226084	0	RP4-706A16.3	RP4-706A16.3	0	1	n/a	n/a	n/a	2.245
280014944	ENSG00000249577	0	CTD-2195M15.1	CTD-2195M15.1	0	5	n/a	n/a	n/a	2.245
279940853	ENSG00000239529	0	AC131055.2	AC131055.2	0	17	n/a	n/a	n/a	2.243
1093520	ENSG00000132541	10101	HRSP12	heat-responsive protein 12	10247	8	n/a	n/a	n/a	2.242
1097545	ENSG00000161281	1337	COX7A1	cytochrome c oxidase subunit VIIa polypeptide 1 (muscle)	1346	19	n/a	n/a	n/a	2.241
1096743	ENSG00000154764	7433	WNT7A	wingless-type MMTV integration site family, member 7A	7476	3	n/a	n/a	n/a	2.239
1099329	ENSG00000168461	10873	RAB31	RAB31, member RAS oncogene family	11031	18	n/a	n/a	n/a	2.238
1108930	ENSG00000240184	5066	PCDHGC3	protocadherin gamma subfamily C, 3	5098	5	n/a	n/a	n/a	2.237
1096628	ENSG00000153885	54887	KCTD15	potassium channel tetramerisation domain containing 15	79047	19	n/a	n/a	n/a	2.236
1087592	ENSG00000054148	28821	PHPT1	phosphohistidine phosphatase 1	29085	9	n/a	n/a	n/a	2.235
1093015	ENSG00000129151	8365	BBOX1	butyrobetaine (gamma), 2-oxoglutarate dioxygenase (gamma-butyrobetaine hydroxylase) 1	8424	11	n/a	n/a	n/a	2.232
1099280	ENSG00000168268	41467	NT5DC2	5'-nucleotidase domain containing 2	64943	3	n/a	n/a	n/a	2.230
280052844	ENSG00000253159	25774	PCDHGA12	protocadherin gamma subfamily A, 12	26025	5	n/a	n/a	n/a	2.228
279754515	ENSG00000221539	182109	SNORD99	small nucleolar RNA, C/D box 99	692212	1	n/a	n/a	n/a	2.228
279870826	ENSG00000232814	157129784	COL4A2-AS1	COL4A2 antisense RNA 1 (non-protein coding)	100874203	13	n/a	n/a	n/a	2.226
279804245	ENSG00000226864	1015511	RP11-500G22.2	RP11-500G22.2	100130887	10	n/a	n/a	n/a	2.226
279928564	ENSG00000237976	0	RP11-126K1.6	RP11-126K1.6	0	1	n/a	n/a	n/a	2.225
279902105	ENSG00000235605	0	RP5-827C21.1	RP5-827C21.1	0	1	n/a	n/a	n/a	2.224
279922306	ENSG00000237457	0	RP11-547I7.2	RP11-547I7.2	0	1	n/a	n/a	n/a	2.224
280061510	ENSG00000253767	9564	PCDHGA8	protocadherin gamma subfamily A, 8	9708	5	n/a	n/a	n/a	2.223
280066368	ENSG00000254122	35384	PCDHGB7	protocadherin gamma subfamily B, 7	56099	5	n/a	n/a	n/a	2.223
1094087	ENSG00000135919	5238	SERPINE2	serpin peptidase inhibitor, clade E (nexin, plasminogen activator inhibitor type 1), member 2	5270	2	n/a	n/a	n/a	2.223
1091703	ENSG00000118363	9645	SPCS2	signal peptidase complex subunit 2 homolog (S. cerevisiae)	9789	11	n/a	n/a	n/a	2.223
280054857	ENSG00000253305	35385	PCDHGB6	protocadherin gamma subfamily B, 6	56100	5	n/a	n/a	n/a	2.222
1095544	ENSG00000144749	25767	LRIG1	leucine-rich repeats and immunoglobulin-like domains 1	26018	3	n/a	n/a	n/a	2.219
1089673	ENSG00000103254	41833	FAM173A	family with sequence similarity 173, member A	65990	16	n/a	n/a	n/a	2.218
279942583	ENSG00000239735	0	AC116316.1	AC116316.1	0	4	n/a	n/a	n/a	2.216
280063488	ENSG00000253910	35388	PCDHGB2	protocadherin gamma subfamily B, 2	56103	5	n/a	n/a	n/a	2.216
1099297	ENSG00000168309	11011	FAM107A	family with sequence similarity 107, member A	11170	3	n/a	n/a	n/a	2.215
1086919	ENSG00000004776	79143	HSPB6	heat shock protein, alpha-crystallin-related, B6	126393	19	n/a	n/a	n/a	2.215
280063992	ENSG00000253953	8572	PCDHGB4	protocadherin gamma subfamily B, 4	8641	5	n/a	n/a	n/a	2.214
280062572	ENSG00000253846	35391	PCDHGA10	protocadherin gamma subfamily A, 10	56106	5	n/a	n/a	n/a	2.212
279899499	ENSG00000235354	0	CTA-276O3.4	CTA-276O3.4	0	7	n/a	n/a	n/a	2.211
1103414	ENSG00000187867	110032	PALM3	paralemmin 3	342979	19	n/a	n/a	n/a	2.211
279945859	ENSG00000240155	0	AC114498.2	AC114498.2	0	1	n/a	n/a	n/a	2.211
280058001	ENSG00000253537	35393	PCDHGA7	protocadherin gamma subfamily A, 7	56108	5	n/a	n/a	n/a	2.210
1105329	ENSG00000204956	35399	PCDHGA1	protocadherin gamma subfamily A, 1	56114	5	n/a	n/a	n/a	2.210
279853536	ENSG00000231302	0	RPL36P2	ribosomal protein L36 pseudogene 2	0	20	n/a	n/a	n/a	2.210
279797209	ENSG00000226243	0	RPL37AP1	ribosomal protein L37a pseudogene 1	0	20	n/a	n/a	n/a	2.210
1107800	ENSG00000231167	0	YBX1P2	Y box binding protein 1 pseudogene 2	0	7	n/a	n/a	n/a	2.208
1088424	ENSG00000081853	35398	PCDHGA2	protocadherin gamma subfamily A, 2	56113	5	n/a	n/a	n/a	2.208
280067773	ENSG00000254221	35389	PCDHGB1	protocadherin gamma subfamily B, 1	56104	5	n/a	n/a	n/a	2.207
1090721	ENSG00000110900	134705	TSPAN11	tetraspanin 11	441631	12	n/a	n/a	n/a	2.205
280061051	ENSG00000253731	35394	PCDHGA6	protocadherin gamma subfamily A, 6	56109	5	n/a	n/a	n/a	2.204
1093311	ENSG00000131097	31231	HIGD1B	HIG1 hypoxia inducible domain family, member 1B	51751	17	n/a	n/a	n/a	2.204
1092955	ENSG00000128606	10088	LRRC17	leucine rich repeat containing 17	10234	7	n/a	n/a	n/a	2.203
1099047	ENSG00000167414	60869	GNG8	guanine nucleotide binding protein (G protein), gamma 8	94235	19	n/a	n/a	n/a	2.203
1090989	ENSG00000112667	10444	C6orf108	chromosome 6 open reading frame 108	10591	6	n/a	n/a	n/a	2.200
279909931	ENSG00000236358	0	RP5-827C21.2	RP5-827C21.2	0	1	n/a	n/a	n/a	2.200
279854762	ENSG00000231416	0	RP11-422P24.9	RP11-422P24.9	0	1	n/a	n/a	n/a	2.200
1109041	ENSG00000242419	35383	PCDHGC4	protocadherin gamma subfamily C, 4	56098	5	n/a	n/a	n/a	2.200
280057369	ENSG00000253485	35395	PCDHGA5	protocadherin gamma subfamily A, 5	56110	5	n/a	n/a	n/a	2.199
1093036	ENSG00000129270	54987	MMP28	matrix metallopeptidase 28	79148	17	n/a	n/a	n/a	2.199
280135899	ENSG00000259603	0	CTD-2012M11.3	CTD-2012M11.3	0	5	n/a	n/a	n/a	2.198
1087728	ENSG00000063177	6109	RPL18	ribosomal protein L18	6141	19	n/a	n/a	n/a	2.198
1102731	ENSG00000185033	10362	SEMA4B	sema domain, immunoglobulin domain (Ig), transmembrane domain (TM) and short cytoplasmic domain, (semaphorin) 4B	10509	15	n/a	n/a	n/a	2.198
280068180	ENSG00000254245	35397	PCDHGA3	protocadherin gamma subfamily A, 3	56112	5	n/a	n/a	n/a	2.198
1090028	ENSG00000105607	2623	GCDH	glutaryl-CoA dehydrogenase	2639	19	n/a	n/a	n/a	2.197
280100689	ENSG00000257017	3220	HP	haptoglobin	3240	16	n/a	n/a	n/a	2.197
1093138	ENSG00000130208	338	APOC1	apolipoprotein C-I	341	19	n/a	n/a	n/a	2.196
1095501	ENSG00000144485	34791	HES6	hairy and enhancer of split 6 (Drosophila)	55502	2	n/a	n/a	n/a	2.196
279955171	ENSG00000241255	0	RP1-89D4.1	RP1-89D4.1	0	11	n/a	n/a	n/a	2.194
279842228	ENSG00000230306	0	RP11-122K13.8	RP11-122K13.8	0	10	n/a	n/a	n/a	2.188
279944035	ENSG00000239935	0	AC116340.1	AC116340.1	0	5	n/a	n/a	n/a	2.188
1098337	ENSG00000164587	6175	RPS14	ribosomal protein S14	6208	5	n/a	n/a	n/a	2.187
280130420	ENSG00000259291	0	RP11-617F23.1	RP11-617F23.1	0	15	n/a	n/a	n/a	2.183
1099227	ENSG00000168028	3896	RPSA	ribosomal protein SA	3921	3	n/a	n/a	n/a	2.182
1103760	ENSG00000189238	0	RP11-173C20.1	RP11-173C20.1	0	12	n/a	n/a	n/a	2.180
1094564	ENSG00000138326	6196	RPS24	ribosomal protein S24	6229	10	n/a	n/a	n/a	2.180
279759475	ENSG00000222328	0	RNU2-2	RNA, U2 small nuclear 2	0	11	n/a	n/a	n/a	2.178
1093916	ENSG00000135069	29701	PSAT1	phosphoserine aminotransferase 1	29968	9	n/a	n/a	n/a	2.178
1095054	ENSG00000141505	429	ASGR1	asialoglycoprotein receptor 1	432	17	n/a	n/a	n/a	2.176
1094137	ENSG00000136149	0	RPL13AP25	ribosomal protein L13a pseudogene 25	0	13	n/a	n/a	n/a	2.176
1096419	ENSG00000152082	55898	MZT2B	mitotic spindle organizing protein 2B	80097	2	n/a	n/a	n/a	2.172
280030925	ENSG00000250813	0	RP11-327I3.1	RP11-327I3.1	0	4	n/a	n/a	n/a	2.171
1088019	ENSG00000071082	6128	RPL31	ribosomal protein L31	6160	2	n/a	n/a	n/a	2.169
280081601	ENSG00000255137	0	RP11-290D2.4	RP11-290D2.4	0	13	n/a	n/a	n/a	2.168
279657791	ENSG00000199477	0	SNORA31	small nucleolar RNA, H/ACA box 31	0	13	n/a	n/a	n/a	2.168
1094738	ENSG00000139352	426	ASCL1	achaete-scute complex homolog 1 (Drosophila)	429	12	n/a	n/a	n/a	2.168
279753206	ENSG00000221324	0	AL590787.1	AL590787.1	0	13	n/a	n/a	n/a	2.168
1088606	ENSG00000087245	4287	MMP2	matrix metallopeptidase 2 (gelatinase A, 72kDa gelatinase, 72kDa type IV collagenase)	4313	16	n/a	n/a	n/a	2.167
1091606	ENSG00000117411	8634	B4GALT2	UDP-Gal:betaGlcNAc beta 1,4- galactosyltransferase, polypeptide 2	8704	1	n/a	n/a	n/a	2.166
279896373	ENSG00000235058	0	ZMYND10-AS1	ZMYND10 antisense RNA 1 (non-protein coding)	0	3	n/a	n/a	n/a	2.165
1089615	ENSG00000102935	22845	ZNF423	zinc finger protein 423	23090	16	n/a	n/a	n/a	2.163
1098117	ENSG00000163884	28735	KLF15	Kruppel-like factor 15	28999	3	n/a	n/a	n/a	2.162
279661207	ENSG00000200503	1013520	SNORD115-5	small nucleolar RNA, C/D box 115-5	100033442	15	n/a	n/a	n/a	2.158
1100790	ENSG00000175130	41626	MARCKSL1	MARCKS-like 1	65108	1	n/a	n/a	n/a	2.156
279856641	ENSG00000231581	0	RP5-997D24.5	RP5-997D24.5	0	1	n/a	n/a	n/a	2.155
1096499	ENSG00000152661	2681	GJA1	gap junction protein, alpha 1, 43kDa	2697	6	n/a	n/a	n/a	2.155
1098175	ENSG00000164056	10106	SPRY1	sprouty homolog 1, antagonist of FGF signaling (Drosophila)	10252	4	n/a	n/a	n/a	2.154
1093314	ENSG00000131116	79128	ZNF428	zinc finger protein 428	126299	19	n/a	n/a	n/a	2.152
1092689	ENSG00000126016	81204	AMOT	angiomotin	154796	X	n/a	n/a	n/a	2.148
279965437	ENSG00000242358	0	AC006427.1	AC006427.1	0	4	n/a	n/a	n/a	2.148
279663258	ENSG00000201136	0	U6	U6 spliceosomal RNA	0	15	n/a	n/a	n/a	2.147
1092574	ENSG00000125520	36010	SLC2A4RG	SLC2A4 regulator	56731	20	n/a	n/a	n/a	2.145
279722878	ENSG00000213540	0	RP11-486G15.1	RP11-486G15.1	0	1	n/a	n/a	n/a	2.145
1099090	ENSG00000167601	555	AXL	AXL receptor tyrosine kinase	558	19	n/a	n/a	n/a	2.144
1095131	ENSG00000142156	1282	COL6A1	collagen, type VI, alpha 1	1291	21	n/a	n/a	n/a	2.144
279990172	ENSG00000245526	165799	LINC00461	long intergenic non-protein coding RNA 461	645323	5	n/a	n/a	n/a	2.143
279821610	ENSG00000228421	0	AC005013.5	AC005013.5	0	7	n/a	n/a	n/a	2.142
279883044	ENSG00000233893	0	RP11-507C10.5	RP11-507C10.5	0	6	n/a	n/a	n/a	2.141
1092743	ENSG00000126603	58860	GLIS2	GLIS family zinc finger 2	84662	16	n/a	n/a	n/a	2.141
1100035	ENSG00000171476	58726	HOPX	HOP homeobox	84525	4	n/a	n/a	n/a	2.140
1088858	ENSG00000092621	25976	PHGDH	phosphoglycerate dehydrogenase	26227	1	n/a	n/a	n/a	2.139
1108426	ENSG00000235183	0	RP11-613C6.4	RP11-613C6.4	0	17	n/a	n/a	n/a	2.138
1101421	ENSG00000178531	126390	CTXN1	cortexin 1	404217	19	n/a	n/a	n/a	2.138
1096719	ENSG00000154553	27040	PDLIM3	PDZ and LIM domain 3	27295	4	n/a	n/a	n/a	2.137
1097703	ENSG00000162512	9528	SDC3	syndecan 3	9672	1	n/a	n/a	n/a	2.135
1094460	ENSG00000137818	6144	RPLP1	ribosomal protein, large, P1	6176	15	n/a	n/a	n/a	2.134
279657056	ENSG00000199266	167349	SNORA60	small nucleolar RNA, H/ACA box 60	677837	20	n/a	n/a	n/a	2.133
1089977	ENSG00000105372	6190	RPS19	ribosomal protein S19	6223	19	n/a	n/a	n/a	2.133
1096189	ENSG00000149806	2182	FAU	Finkel-Biskis-Reilly murine sarcoma virus (FBR-MuSV) ubiquitously expressed	2197	11	n/a	n/a	n/a	2.132
279937003	ENSG00000239039	182393	SNORD13	small nucleolar RNA, C/D box 13	692084	8	n/a	n/a	n/a	2.132
1102484	ENSG00000183979	90377	NPB	neuropeptide B	256933	17	n/a	n/a	n/a	2.131
279837316	ENSG00000229863	0	RP11-157F20.1	RP11-157F20.1	0	3	n/a	n/a	n/a	2.130
279897580	ENSG00000235162	122751	C12orf75	chromosome 12 open reading frame 75	387882	12	n/a	n/a	n/a	2.130
279938997	ENSG00000239317	0	RP11-449H3.2	RP11-449H3.2	0	5	n/a	n/a	n/a	2.124
1100490	ENSG00000173511	7380	VEGFB	vascular endothelial growth factor B	7423	11	n/a	n/a	n/a	2.120
1102018	ENSG00000182103	85640	FAM181B	family with sequence similarity 181, member B	220382	11	n/a	n/a	n/a	2.120
280108903	ENSG00000257809	0	RP11-603J24.14	RP11-603J24.14	0	12	n/a	n/a	n/a	2.118
279942860	ENSG00000239776	0	AC079949.1	AC079949.1	0	12	n/a	n/a	n/a	2.118
280028955	ENSG00000250661	0	RP11-458I7.4	RP11-458I7.4	0	1	n/a	n/a	n/a	2.117
280069643	ENSG00000254353	0	RP11-195E2.4	RP11-195E2.4	0	5	n/a	n/a	n/a	2.116
1098431	ENSG00000164932	77719	CTHRC1	collagen triple helix repeat containing 1	115908	8	n/a	n/a	n/a	2.116
279792604	ENSG00000225840	0	RN18S1	RNA, 18S ribosomal 1	0	Y	n/a	n/a	n/a	2.115
279830440	ENSG00000229230	0	C20orf127	C20orf127	0	20	n/a	n/a	n/a	2.115
279659744	ENSG00000200087	0	SNORA73B	small nucleolar RNA, H/ACA box 73B	0	1	n/a	n/a	n/a	2.111
1099069	ENSG00000167526	6105	RPL13	ribosomal protein L13	6137	16	n/a	n/a	n/a	2.109
279966820	ENSG00000242517	0	AC018607.3	AC018607.3	0	8	n/a	n/a	n/a	2.108
1088698	ENSG00000089157	6143	RPLP0	ribosomal protein, large, P0	6175	12	n/a	n/a	n/a	2.108
1089477	ENSG00000101938	60108	CHRDL1	chordin-like 1	91851	X	n/a	n/a	n/a	2.107
1108439	ENSG00000235297	0	RP11-504H5.1	RP11-504H5.1	0	18	n/a	n/a	n/a	2.107
1094696	ENSG00000139155	33214	SLCO1C1	solute carrier organic anion transporter family, member 1C1	53919	12	n/a	n/a	n/a	2.105
279847737	ENSG00000230787	0	RP11-548C21.1	RP11-548C21.1	0	1	n/a	n/a	n/a	2.104
1102688	ENSG00000184897	8871	H1FX	H1 histone family, member X	8971	3	n/a	n/a	n/a	2.104
1100774	ENSG00000175061	79057	C17orf76-AS1	C17orf76 antisense RNA 1 (non-protein coding)	125144	17	n/a	n/a	n/a	2.104
279836712	ENSG00000229814	0	RP11-563H8.2	RP11-563H8.2	0	9	n/a	n/a	n/a	2.103
1095713	ENSG00000146005	58459	PSD2	pleckstrin and Sec7 domain containing 2	84249	5	n/a	n/a	n/a	2.103
1089244	ENSG00000100632	2064	ERH	enhancer of rudimentary homolog (Drosophila)	2079	14	n/a	n/a	n/a	2.101
280006644	ENSG00000248832	0	RP5-955M13.3	RP5-955M13.3	0	20	n/a	n/a	n/a	2.100
280110957	ENSG00000258010	0	RP11-210M15.1	RP11-210M15.1	0	15	n/a	n/a	n/a	2.099
279707713	ENSG00000207445	0	SNORD15B	small nucleolar RNA, C/D box 15B	0	11	n/a	n/a	n/a	2.099
279768508	ENSG00000223803	0	RP11-42D20.2	RP11-42D20.2	0	3	n/a	n/a	n/a	2.099
280084667	ENSG00000255320	0	RP11-755F10.1	RP11-755F10.1	0	11	n/a	n/a	n/a	2.096
1095786	ENSG00000146535	2751	GNA12	guanine nucleotide binding protein (G protein) alpha 12	2768	7	n/a	n/a	n/a	2.096
1103535	ENSG00000188368	94256	PRR19	proline rich 19	284338	19	n/a	n/a	n/a	2.096
1095469	ENSG00000144230	2823	GPR17	G protein-coupled receptor 17	2840	2	n/a	n/a	n/a	2.095
280075281	ENSG00000254741	0	RP11-661A12.7	RP11-661A12.7	0	8	n/a	n/a	n/a	2.095
279949301	ENSG00000240509	0	CTC-788C1.1	CTC-788C1.1	0	8	n/a	n/a	n/a	2.094
1097573	ENSG00000161642	25695	ZNF385A	zinc finger protein 385A	25946	12	n/a	n/a	n/a	2.093
1088349	ENSG00000079691	34893	LRRC16A	leucine rich repeat containing 16A	55604	6	n/a	n/a	n/a	2.090
1088254	ENSG00000077279	1629	DCX	doublecortin	1641	X	n/a	n/a	n/a	2.088
1099460	ENSG00000169020	518	ATP5I	ATP synthase, H+ transporting, mitochondrial Fo complex, subunit E	521	4	n/a	n/a	n/a	2.084
1101196	ENSG00000177283	8267	FZD8	frizzled family receptor 8	8325	10	n/a	n/a	n/a	2.084
279723185	ENSG00000213598	0	RP11-112J1.1	RP11-112J1.1	0	14	n/a	n/a	n/a	2.081
1086940	ENSG00000005075	5407	POLR2J	polymerase (RNA) II (DNA directed) polypeptide J, 13.3kDa	5439	7	n/a	n/a	n/a	2.081
280002011	ENSG00000248469	0	RP11-826N14.2	Uncharacterized protein	0	5	n/a	n/a	n/a	2.080
1097521	ENSG00000161016	6100	RPL8	ribosomal protein L8	6132	8	n/a	n/a	n/a	2.079
1089515	ENSG00000102109	27089	PCSK1N	proprotein convertase subtilisin/kexin type 1 inhibitor	27344	X	n/a	n/a	n/a	2.078
1096046	ENSG00000148672	2729	GLUD1	glutamate dehydrogenase 1	2746	10	n/a	n/a	n/a	2.078
280009590	ENSG00000249106	0	RP11-806K15.1	RP11-806K15.1	0	4	n/a	n/a	n/a	2.077
1103752	ENSG00000189184	33801	PCDH18	protocadherin 18	54510	4	n/a	n/a	n/a	2.077
279784688	ENSG00000225177	0	RP11-390P2.4	RP11-390P2.4	0	6	n/a	n/a	n/a	2.076
1102601	ENSG00000184486	5422	POU3F2	POU class 3 homeobox 2	5454	6	n/a	n/a	n/a	2.076
1086990	ENSG00000006118	34261	TMEM132A	transmembrane protein 132A	54972	11	n/a	n/a	n/a	2.075
1088480	ENSG00000083807	10840	SLC27A5	solute carrier family 27 (fatty acid transporter), member 5	10998	19	n/a	n/a	n/a	2.074
279957575	ENSG00000241511	0	RPS15AP24	ribosomal protein S15a pseudogene 24	0	8	n/a	n/a	n/a	2.074
279723829	ENSG00000213661	0	RP11-510I6.2	RP11-510I6.2	0	5	n/a	n/a	n/a	2.073
1088127	ENSG00000074181	4823	NOTCH3	notch 3	4854	19	n/a	n/a	n/a	2.073
1090176	ENSG00000106330	41195	MOSPD3	motile sperm domain containing 3	64598	7	n/a	n/a	n/a	2.072
279935116	ENSG00000238741	0	SCARNA7	small Cajal body-specific RNA 7	0	3	n/a	n/a	n/a	2.072
279897786	ENSG00000235174	0	RP11-398K22.3	RP11-398K22.3	0	6	n/a	n/a	n/a	2.067
279490113	ENSG00000178715	0	RP11-169K16.8	RP11-169K16.8	0	1	n/a	n/a	n/a	2.067
279943096	ENSG00000239809	0	RP11-51L5.2	RP11-51L5.2	0	17	n/a	n/a	n/a	2.067
1089469	ENSG00000101888	35203	NXT2	nuclear transport factor 2-like export factor 2	55916	X	n/a	n/a	n/a	2.066
279812964	ENSG00000227640	0	SOX21-AS1	SOX21 antisense RNA 1 (non-protein coding)	0	13	n/a	n/a	n/a	2.065
279867254	ENSG00000232525	0	RP11-51B10.3	RP11-51B10.3	0	10	n/a	n/a	n/a	2.065
280062926	ENSG00000253873	35390	PCDHGA11	protocadherin gamma subfamily A, 11	56105	5	n/a	n/a	n/a	2.064
1107023	ENSG00000225917	0	AC006427.1	AC006427.1	0	4	n/a	n/a	n/a	2.063
1089672	ENSG00000103253	58474	HAGHL	hydroxyacylglutathione hydrolase-like	84264	16	n/a	n/a	n/a	2.063
1089059	ENSG00000100075	6540	SLC25A1	solute carrier family 25 (mitochondrial carrier; citrate transporter), member 1	6576	22	n/a	n/a	n/a	2.062
280103738	ENSG00000257309	0	RP11-603J24.18	RP11-603J24.18	0	12	n/a	n/a	n/a	2.061
279919204	ENSG00000237214	0	RP11-12M9.3	RP11-12M9.3	0	22	n/a	n/a	n/a	2.061
279850729	ENSG00000231064	0	RP11-263K19.4	RP11-263K19.4	0	1	n/a	n/a	n/a	2.060
280060053	ENSG00000253683	0	CTB-79E8.3	CTB-79E8.3	0	5	n/a	n/a	n/a	2.060
1099263	ENSG00000168209	33832	DDIT4	DNA-damage-inducible transcript 4	54541	10	n/a	n/a	n/a	2.059
1087449	ENSG00000041982	3351	TNC	tenascin C	3371	9	n/a	n/a	n/a	2.059
1090532	ENSG00000109113	58105	RAB34	RAB34, member RAS oncogene family	83871	17	n/a	n/a	n/a	2.058
279570804	ENSG00000187186	169186	RP11-195F19.5	HCG2040265, isoform CRA_acDNA FLJ50015	730098	9	n/a	n/a	n/a	2.057
280072672	ENSG00000254572	0	GLULP3	glutamate-ammonia ligase (glutamine synthetase) pseudogene 3	0	11	n/a	n/a	n/a	2.057
280089804	ENSG00000255748	0	AC226150.4	Uncharacterized protein	0	12	n/a	n/a	n/a	2.057
280078001	ENSG00000254935	0	RP11-266E8.2	RP11-266E8.2	0	11	n/a	n/a	n/a	2.056
1097284	ENSG00000159335	5731	PTMS	parathymosin	5763	12	n/a	n/a	n/a	2.054
1095206	ENSG00000142700	40593	DMRTA2	DMRT-like family A2	63950	1	n/a	n/a	n/a	2.053
1088979	ENSG00000099385	9143	BCL7C	B-cell CLL/lymphoma 7C	9274	16	n/a	n/a	n/a	2.049
1095151	ENSG00000142279	79139	WTIP	Wilms tumor 1 interacting protein	126374	19	n/a	n/a	n/a	2.049
280095258	ENSG00000256370	0	AL353660.1	AL353660.1	0	13	n/a	n/a	n/a	2.049
279800531	ENSG00000226532	0	RP5-1052M9.1	RP5-1052M9.1	0	X	n/a	n/a	n/a	2.049
279706887	ENSG00000207304	166477	SNORA8	small nucleolar RNA, H/ACA box 8	654320	11	n/a	n/a	n/a	2.049
1093734	ENSG00000134042	58110	MRO	maestro	83876	18	n/a	n/a	n/a	2.048
1094173	ENSG00000136297	85816	MMD2	monocyte to macrophage differentiation-associated 2	221938	7	n/a	n/a	n/a	2.047
1092659	ENSG00000125895	34610	C20orf46	chromosome 20 open reading frame 46	55321	20	n/a	n/a	n/a	2.047
279991424	ENSG00000245910	0	SNHG6	small nucleolar RNA host gene 6 (non-protein coding)	0	8	n/a	n/a	n/a	2.045
1089122	ENSG00000100276	10486	RASL10A	RAS-like, family 10, member A	10633	22	n/a	n/a	n/a	2.045
1092823	ENSG00000127418	33139	FGFRL1	fibroblast growth factor receptor-like 1	53834	4	n/a	n/a	n/a	2.045
279863926	ENSG00000232208	0	RP3-477M7.5	RP3-477M7.5	0	1	n/a	n/a	n/a	2.043
1097652	ENSG00000162244	6127	RPL29	ribosomal protein L29	6159	3	n/a	n/a	n/a	2.043
1100007	ENSG00000171388	8785	APLN	apelin	8862	X	n/a	n/a	n/a	2.042
279926490	ENSG00000237797	0	RP11-472N13.3	RP11-472N13.3	0	10	n/a	n/a	n/a	2.042
1088224	ENSG00000076604	9474	TRAF4	TNF receptor-associated factor 4	9618	17	n/a	n/a	n/a	2.039
279722950	ENSG00000213553	0	RPLP0P6	ribosomal protein, large, P0 pseudogene 6	0	2	n/a	n/a	n/a	2.037
1093512	ENSG00000132507	1969	EIF5A	eukaryotic translation initiation factor 5A	1984	17	n/a	n/a	n/a	2.036
280045392	ENSG00000252139	0	SCARNA18	small Cajal body-specific RNA 18	0	18	n/a	n/a	n/a	2.036
1101621	ENSG00000179761	30749	PIPOX	pipecolic acid oxidase	51268	17	n/a	n/a	n/a	2.036
1091160	ENSG00000114200	587	BCHE	butyrylcholinesterase	590	3	n/a	n/a	n/a	2.035
279746032	ENSG00000217130	0	RP3-375P9.2	RP3-375P9.2	0	6	n/a	n/a	n/a	2.034
1091545	ENSG00000116962	4780	NID1	nidogen 1	4811	1	n/a	n/a	n/a	2.034
1099188	ENSG00000167912	0	RP11-25K19.1	RP11-25K19.1	0	8	n/a	n/a	n/a	2.033
279894891	ENSG00000234921	0	RP11-85O21.5	RP11-85O21.5	0	9	n/a	n/a	n/a	2.032
280020553	ENSG00000249992	25656	TMEM158	transmembrane protein 158 (gene/pseudogene)	25907	3	n/a	n/a	n/a	2.030
279710751	ENSG00000208038	1012744	MIR492	microRNA 492	574449	12	n/a	n/a	n/a	2.030
1107153	ENSG00000226976	0	COX6A1P2	cytochrome c oxidase subunit VIa polypeptide 1 pseudogene 2	0	6	n/a	n/a	n/a	2.030
1089851	ENSG00000104808	27039	DHDH	dihydrodiol dehydrogenase (dimeric)	27294	19	n/a	n/a	n/a	2.030
1089912	ENSG00000105048	7095	TNNT1	troponin T type 1 (skeletal, slow)	7138	19	n/a	n/a	n/a	2.029
1095798	ENSG00000146677	0	AC004453.8	AC004453.8	0	7	n/a	n/a	n/a	2.029
1097513	ENSG00000160973	8849	FOXH1	forkhead box H1	8928	8	n/a	n/a	n/a	2.027
1107172	ENSG00000227081	0	RP11-543P15.1	RP11-543P15.1	0	12	n/a	n/a	n/a	2.027
1108080	ENSG00000232856	0	MIR3654	microRNA 3654	0	7	n/a	n/a	n/a	2.027
1096228	ENSG00000150456	85713	N6AMT2	N-6 adenine-specific DNA methyltransferase 2 (putative)	221143	13	n/a	n/a	n/a	2.026
1103850	ENSG00000196189	40851	SEMA4A	sema domain, immunoglobulin domain (Ig), transmembrane domain (TM) and short cytoplasmic domain, (semaphorin) 4A	64218	1	n/a	n/a	n/a	2.026
1096947	ENSG00000156574	4807	NODAL	nodal homolog (mouse)	4838	10	n/a	n/a	n/a	2.024
1088774	ENSG00000090776	1934	EFNB1	ephrin-B1	1947	X	n/a	n/a	n/a	2.023
1093160	ENSG00000130313	25545	PGLS	6-phosphogluconolactonase	25796	19	n/a	n/a	n/a	2.023
1101892	ENSG00000181350	122934	C17orf76	chromosome 17 open reading frame 76	388341	17	n/a	n/a	n/a	2.023
1097299	ENSG00000159423	8590	ALDH4A1	aldehyde dehydrogenase 4 family, member A1	8659	1	n/a	n/a	n/a	2.022
280111987	ENSG00000258111	0	RP11-43D4.2	RP11-43D4.2	0	12	n/a	n/a	n/a	2.021
1096976	ENSG00000156885	1330	COX6A2	cytochrome c oxidase subunit VIa polypeptide 2	1339	16	n/a	n/a	n/a	2.021
279774148	ENSG00000224243	0	LINC00403	long intergenic non-protein coding RNA 403	0	13	n/a	n/a	n/a	2.020
1095569	ENSG00000144908	10682	ALDH1L1	aldehyde dehydrogenase 1 family, member L1	10840	3	n/a	n/a	n/a	2.020
1106383	ENSG00000215621	0	AC174470.1	Protein FAM195B	0	17	n/a	n/a	n/a	2.019
1108241	ENSG00000233927	6201	RPS28	ribosomal protein S28	6234	19	n/a	n/a	n/a	2.018
1106008	ENSG00000214182	0	PTMAP5	prothymosin, alpha pseudogene 5	0	13	n/a	n/a	n/a	2.017
279905164	ENSG00000235912	0	RP1-159A19.3	RP1-159A19.3	0	1	n/a	n/a	n/a	2.017
1100585	ENSG00000173991	8491	TCAP	titin-cap (telethonin)	8557	17	n/a	n/a	n/a	2.017
279975037	ENSG00000243445	0	RP11-715J22.1	RP11-715J22.1	0	16	n/a	n/a	n/a	2.016
279908183	ENSG00000236197	0	AC002429.5	AC002429.5	0	7	n/a	n/a	n/a	2.016
1094366	ENSG00000137288	58510	C6orf125	chromosome 6 open reading frame 125	84300	6	n/a	n/a	n/a	2.015
279707209	ENSG00000207359	0	U6	U6 spliceosomal RNA	0	8	n/a	n/a	n/a	2.015
1093876	ENSG00000134824	9279	FADS2	fatty acid desaturase 2	9415	11	n/a	n/a	n/a	2.015
1105419	ENSG00000205246	123009	RPSAP58	ribosomal protein SA pseudogene 58	388524	19	n/a	n/a	n/a	2.013
279841184	ENSG00000230204	0	FTH1P5	ferritin, heavy polypeptide 1 pseudogene 5	0	6	n/a	n/a	n/a	2.008
1104382	ENSG00000197766	1663	CFD	complement factor D (adipsin)	1675	19	n/a	n/a	n/a	2.007
1105113	ENSG00000204377	0	C1orf134	chromosome 1 open reading frame 134	0	1	n/a	n/a	n/a	2.006
279710793	ENSG00000208506	1017093	RNU4ATAC	RNA, U4atac small nuclear (U12-dependent splicing)	100151683	2	n/a	n/a	n/a	2.006
279751091	ENSG00000220842	0	RP11-572P18.1	RP11-572P18.1	0	10	n/a	n/a	n/a	2.006
1103406	ENSG00000187840	1963	EIF4EBP1	eukaryotic translation initiation factor 4E binding protein 1	1978	8	n/a	n/a	n/a	2.005
1095922	ENSG00000147588	5343	PMP2	peripheral myelin protein 2	5375	8	n/a	n/a	n/a	2.002
279793707	ENSG00000225938	0	RP4-575N6.4	RP4-575N6.4	0	1	n/a	n/a	n/a	2.001
279977429	ENSG00000243659	0	RP11-4K3__A.3	RP11-4K3__A.3	0	1	n/a	n/a	n/a	2.001
1093149	ENSG00000130287	1452	NCAN	neurocan	1463	19	n/a	n/a	n/a	2.001
1088112	ENSG00000073712	10821	FERMT2	fermitin family member 2	10979	14	n/a	n/a	n/a	2.000
279661844	ENSG00000200693	0	U3	Small nucleolar RNA U3	0	14	n/a	n/a	n/a	2.000
279936289	ENSG00000238923	1016997	RNU7-1	RNA, U7 small nuclear 1	100147744	12	n/a	n/a	n/a	1.997
279884441	ENSG00000234009	0	AL049757.3	AL049757.3	0	22	n/a	n/a	n/a	1.997
279805544	ENSG00000226958	0	RN28S1	RNA, 28S ribosomal 1	0	X	n/a	n/a	n/a	1.997
279133553	ENSG00000143429	167417	AC027612.6	AC027612.6	654342	2	n/a	n/a	n/a	1.997
1104379	ENSG00000197756	6136	RPL37A	ribosomal protein L37a	6168	2	n/a	n/a	n/a	1.996
1100446	ENSG00000173267	6583	SNCG	synuclein, gamma (breast cancer-specific protein 1)	6623	10	n/a	n/a	n/a	1.995
1091226	ENSG00000114790	25833	ARHGEF26	Rho guanine nucleotide exchange factor (GEF) 26	26084	3	n/a	n/a	n/a	1.995
279885239	ENSG00000234093	0	RP11-269F19.4	RP11-269F19.4	0	1	n/a	n/a	n/a	1.994
1091622	ENSG00000117519	1257	CNN3	calponin 3, acidic	1266	1	n/a	n/a	n/a	1.990
1091112	ENSG00000113657	1797	DPYSL3	dihydropyrimidinase-like 3	1809	5	n/a	n/a	n/a	1.990
279950430	ENSG00000240656	0	AC068594.1	AC068594.1	0	17	n/a	n/a	n/a	1.986
279881574	ENSG00000233762	0	AC007969.5	AC007969.5	0	2	n/a	n/a	n/a	1.985
1090574	ENSG00000109576	30648	AADAT	aminoadipate aminotransferase	51166	4	n/a	n/a	n/a	1.985
1102030	ENSG00000182154	41499	MRPL41	mitochondrial ribosomal protein L41	64975	9	n/a	n/a	n/a	1.983
279968357	ENSG00000242670	0	RP11-601I15.1	RP11-601I15.1	0	4	n/a	n/a	n/a	1.983
279488997	ENSG00000178464	0	CTD-2192J16.15	CTD-2192J16.15	0	19	n/a	n/a	n/a	1.983
279778116	ENSG00000224578	0	AC084058.1	AC084058.1	0	16	n/a	n/a	n/a	1.982
1095536	ENSG00000144713	6129	RPL32	ribosomal protein L32	6161	3	n/a	n/a	n/a	1.982
279982254	ENSG00000244137	0	RP11-99J16__A.2	RP11-99J16__A.2	0	1	n/a	n/a	n/a	1.981
1094909	ENSG00000140522	5985	RLBP1	retinaldehyde binding protein 1	6017	15	n/a	n/a	n/a	1.980
1098700	ENSG00000166033	5622	HTRA1	HtrA serine peptidase 1	5654	10	n/a	n/a	n/a	1.979
279708301	ENSG00000207570	128157	MIR9-2	microRNA 9-2	407047	5	n/a	n/a	n/a	1.978
1089067	ENSG00000100097	3931	LGALS1	lectin, galactoside-binding, soluble, 1	3956	22	n/a	n/a	n/a	1.978
1088032	ENSG00000071564	6889	TCF3	transcription factor 3 (E2A immunoglobulin enhancer binding factors E12/E47)	6929	19	n/a	n/a	n/a	1.977
1103220	ENSG00000186998	79364	EMID1	EMI domain containing 1	129080	22	n/a	n/a	n/a	1.974
1093118	ENSG00000130055	34146	GDPD2	glycerophosphodiester phosphodiesterase domain containing 2	54857	X	n/a	n/a	n/a	1.973
279584659	ENSG00000188338	0	SLC38A3	solute carrier family 38, member 3	0	3	n/a	n/a	n/a	1.973
1103578	ENSG00000188536	3023	HBA2	hemoglobin, alpha 2	3040	16	n/a	n/a	n/a	1.972
1098119	ENSG00000163888	60679	CAMK2N2	calcium/calmodulin-dependent protein kinase II inhibitor 2	94032	3	n/a	n/a	n/a	1.972
1103206	ENSG00000186940	0	CHCHD2P9	coiled-coil-helix-coiled-coil-helix domain containing 2 pseudogene 9	0	9	n/a	n/a	n/a	1.972
280106214	ENSG00000257524	0	RP11-203J24.9	RP11-203J24.9	0	9	n/a	n/a	n/a	1.971
1093367	ENSG00000131477	10120	RAMP2	receptor (G protein-coupled) activity modifying protein 2	10266	17	n/a	n/a	n/a	1.970
1095733	ENSG00000146112	82204	PPP1R18	protein phosphatase 1, regulatory subunit 18	170954	6	n/a	n/a	n/a	1.969
1100274	ENSG00000172458	32822	IL17D	interleukin 17D	53342	13	n/a	n/a	n/a	1.968
1097003	ENSG00000157103	6493	SLC6A1	solute carrier family 6 (neurotransmitter transporter, GABA), member 1	6529	3	n/a	n/a	n/a	1.967
1095661	ENSG00000145721	81698	LIX1	Lix1 homolog (chicken)	167410	5	n/a	n/a	n/a	1.967
1099241	ENSG00000168077	30916	SCARA3	scavenger receptor class A, member 3	51435	8	n/a	n/a	n/a	1.967
280005797	ENSG00000248751	0	RP1-130H16.18	RP1-130H16.18	0	22	n/a	n/a	n/a	1.967
1108956	ENSG00000240764	35382	PCDHGC5	protocadherin gamma subfamily C, 5	56097	5	n/a	n/a	n/a	1.963
1094451	ENSG00000137804	30685	NUSAP1	nucleolar and spindle associated protein 1	51203	15	n/a	n/a	n/a	1.963
1102540	ENSG00000184232	85637	OAF	OAF homolog (Drosophila)	220323	11	n/a	n/a	n/a	1.963
1100726	ENSG00000174807	36402	CD248	CD248 molecule, endosialin	57124	11	n/a	n/a	n/a	1.962
1107177	ENSG00000227097	0	RP11-742N3.1	RP11-742N3.1	0	11	n/a	n/a	n/a	1.962
1106969	ENSG00000225663	110380	FAM195B	family with sequence similarity 195, member B	348262	17	n/a	n/a	n/a	1.961
1106275	ENSG00000215187	169337	FAM166B	family with sequence similarity 166, member B	730112	9	n/a	n/a	n/a	1.961
279972630	ENSG00000243172	0	AP003035.1	AP003035.1	0	11	n/a	n/a	n/a	1.959
279706019	ENSG00000207159	1013511	SNORD116-22	small nucleolar RNA, C/D box 116-22	100033433	15	n/a	n/a	n/a	1.959
280003440	ENSG00000248590	0	GLDCP	GLDCP	0	4	n/a	n/a	n/a	1.958
279715976	ENSG00000212238	157130510	5S_rRNA	5S ribosomal RNA	100885864	7	n/a	n/a	n/a	1.958
1095781	ENSG00000146469	7389	VIP	vasoactive intestinal peptide	7432	6	n/a	n/a	n/a	1.958
1098085	ENSG00000163794	7306	UCN	urocortin	7349	2	n/a	n/a	n/a	1.957
280064014	ENSG00000253954	0	HMGN1P38	high mobility group nucleosome binding domain 1 pseudogene 38	0	15	n/a	n/a	n/a	1.957
279864249	ENSG00000232238	0	AC017080.1	AC017080.1	0	2	n/a	n/a	n/a	1.956
279983888	ENSG00000244288	0	AC090360.1	AC090360.1	0	18	n/a	n/a	n/a	1.955
1095920	ENSG00000147576	79713	ADHFE1	alcohol dehydrogenase, iron containing, 1	137872	8	n/a	n/a	n/a	1.955
1093961	ENSG00000135318	4876	NT5E	5'-nucleotidase, ecto (CD73)	4907	6	n/a	n/a	n/a	1.954
1101139	ENSG00000176971	122695	FIBIN	fin bud initiation factor homolog (zebrafish)	387758	11	n/a	n/a	n/a	1.952
1087766	ENSG00000064655	2124	EYA2	eyes absent homolog 2 (Drosophila)	2139	20	n/a	n/a	n/a	1.952
1094841	ENSG00000140067	59840	FAM181A	family with sequence similarity 181, member A	90050	14	n/a	n/a	n/a	1.951
1095106	ENSG00000141858	59899	SAMD1	sterile alpha motif domain containing 1	90378	19	n/a	n/a	n/a	1.950
1087582	ENSG00000053438	4795	NNAT	neuronatin	4826	20	n/a	n/a	n/a	1.950
1105897	ENSG00000213722	23318	DDAH2	dimethylarginine dimethylaminohydrolase 2	23564	6	n/a	n/a	n/a	1.950
1091130	ENSG00000113811	37329	RP11-884K10.5	Selenoprotein K	58515	3	n/a	n/a	n/a	1.949
279833744	ENSG00000229520	0	LINC00404	long intergenic non-protein coding RNA 404	0	13	n/a	n/a	n/a	1.947
279789431	ENSG00000225573	0	RPL35P5	ribosomal protein L35 pseudogene 5	0	7	n/a	n/a	n/a	1.947
1104879	ENSG00000203667	77754	FAM36A	family with sequence similarity 36, member A	116228	1	n/a	n/a	n/a	1.947
279752415	ENSG00000221185	0	AC103816.1	AC103816.1	0	8	n/a	n/a	n/a	1.946
280112801	ENSG00000258199	0	RP11-977G19.5	RP11-977G19.5	0	12	n/a	n/a	n/a	1.944
279879368	ENSG00000233558	0	RP3-486I3.4	RP3-486I3.4	0	6	n/a	n/a	n/a	1.943
1095451	ENSG00000144115	34547	THNSL2	threonine synthase-like 2 (S. cerevisiae)	55258	2	n/a	n/a	n/a	1.943
1090941	ENSG00000112306	6173	RPS12	ribosomal protein S12	6206	6	n/a	n/a	n/a	1.940
1101038	ENSG00000176428	81253	VPS37D	vacuolar protein sorting 37 homolog D (S. cerevisiae)	155382	7	n/a	n/a	n/a	1.939
1091624	ENSG00000117525	2137	F3	coagulation factor III (thromboplastin, tissue factor)	2152	1	n/a	n/a	n/a	1.934
1106136	ENSG00000214688	128530	C10orf105	chromosome 10 open reading frame 105	414152	10	n/a	n/a	n/a	1.934
1105653	ENSG00000206172	3022	HBA1	hemoglobin, alpha 1	3039	16	n/a	n/a	n/a	1.934
1101928	ENSG00000181588	124878	MEX3D	mex-3 homolog D (C. elegans)	399664	19	n/a	n/a	n/a	1.933
279841304	ENSG00000230216	0	HSPB1P2	heat shock 27kDa protein 1 pseudogene 2	0	X	n/a	n/a	n/a	1.931
280085877	ENSG00000255410	0	RP11-732A19.6	RP11-732A19.6	0	11	n/a	n/a	n/a	1.928
279821299	ENSG00000228399	0	RP4-575N6.2	RP4-575N6.2	0	1	n/a	n/a	n/a	1.928
1105413	ENSG00000205220	5667	PSMB10	proteasome (prosome, macropain) subunit, beta type, 10	5699	16	n/a	n/a	n/a	1.927
280112782	ENSG00000258197	0	NKX2-2-AS1	NKX2-2 antisense RNA 1 (non-protein coding)	0	20	n/a	n/a	n/a	1.927
279922546	ENSG00000237470	0	RP11-271M1.2	RP11-271M1.2	0	10	n/a	n/a	n/a	1.926
1093144	ENSG00000130244	80665	FAM98C	family with sequence similarity 98, member C	147965	19	n/a	n/a	n/a	1.926
1090848	ENSG00000111783	5960	RFX4	regulatory factor X, 4 (influences HLA class II expression)	5992	12	n/a	n/a	n/a	1.924
1095682	ENSG00000145832	81114	SLC25A48	solute carrier family 25, member 48	153328	5	n/a	n/a	n/a	1.923
279755166	ENSG00000221667	1023003	MIR1825	microRNA 1825	100302183	20	n/a	n/a	n/a	1.923
280135928	ENSG00000259605	0	AC074212.5	AC074212.5	0	19	n/a	n/a	n/a	1.922
279766427	ENSG00000223640	0	RP11-734K21.1	RP11-734K21.1	0	2	n/a	n/a	n/a	1.921
1095406	ENSG00000143845	34513	ETNK2	ethanolamine kinase 2	55224	1	n/a	n/a	n/a	1.921
279666758	ENSG00000202142	1013330	SNORD114-18	small nucleolar RNA, C/D box 114-18	767596	14	n/a	n/a	n/a	1.921
1102974	ENSG00000185986	0	SDHAP3	succinate dehydrogenase complex, subunit A, flavoprotein pseudogene 3	0	5	n/a	n/a	n/a	1.920
1090168	ENSG00000106278	5771	PTPRZ1	protein tyrosine phosphatase, receptor-type, Z polypeptide 1	5803	7	n/a	n/a	n/a	1.920
1096491	ENSG00000152583	8346	SPARCL1	SPARC-like 1 (hevin)	8404	4	n/a	n/a	n/a	1.920
279867879	ENSG00000232573	0	RPL3P4	ribosomal protein L3 pseudogene 4	0	14	n/a	n/a	n/a	1.919
279968446	ENSG00000242680	0	AL132988.3	AL132988.3	0	14	n/a	n/a	n/a	1.918
1088966	ENSG00000099284	34795	H2AFY2	H2A histone family, member Y2	55506	10	n/a	n/a	n/a	1.918
1098391	ENSG00000164776	5228	PHKG1	phosphorylase kinase, gamma 1 (muscle)	5260	7	n/a	n/a	n/a	1.917
1090383	ENSG00000108107	6126	RPL28	ribosomal protein L28	6158	19	n/a	n/a	n/a	1.917
1088984	ENSG00000099624	510	ATP5D	ATP synthase, H+ transporting, mitochondrial F1 complex, delta subunit	513	19	n/a	n/a	n/a	1.913
1098935	ENSG00000166925	57310	TSC22D4	TSC22 domain family, member 4	81628	7	n/a	n/a	n/a	1.913
1095926	ENSG00000147604	6097	RPL7	ribosomal protein L7	6129	8	n/a	n/a	n/a	1.912
1092958	ENSG00000128610	123486	FEZF1	FEZ family zinc finger 1	389549	7	n/a	n/a	n/a	1.912
280118505	ENSG00000258610	0	RP11-488C13.7	RP11-488C13.7	0	14	n/a	n/a	n/a	1.912
1099220	ENSG00000168003	6484	SLC3A2	solute carrier family 3 (activators of dibasic and neutral amino acid transport), member 2	6520	11	n/a	n/a	n/a	1.911
1094636	ENSG00000138696	654	BMPR1B	bone morphogenetic protein receptor, type IB	658	4	n/a	n/a	n/a	1.911
1091117	ENSG00000113721	5127	PDGFRB	platelet-derived growth factor receptor, beta polypeptide	5159	5	n/a	n/a	n/a	1.911
1089142	ENSG00000100316	6090	RPL3	ribosomal protein L3	6122	22	n/a	n/a	n/a	1.909
1101604	ENSG00000179604	23334	CDC42EP4	CDC42 effector protein (Rho GTPase binding) 4	23580	17	n/a	n/a	n/a	1.909
1090566	ENSG00000109472	1354	CPE	carboxypeptidase E	1363	4	n/a	n/a	n/a	1.909
1104779	ENSG00000198858	60026	C19orf22	chromosome 19 open reading frame 22	91300	19	n/a	n/a	n/a	1.907
1104813	ENSG00000198918	6138	RPL39	ribosomal protein L39	6170	X	n/a	n/a	n/a	1.906
1095321	ENSG00000143416	8883	SELENBP1	selenium binding protein 1	8991	1	n/a	n/a	n/a	1.905
279751771	ENSG00000221069	0	AC000029.1	AC000029.1	0	22	n/a	n/a	n/a	1.904
1105201	ENSG00000204580	776	DDR1	discoidin domain receptor tyrosine kinase 1	780	6	n/a	n/a	n/a	1.904
279720762	ENSG00000213307	0	RPL18P11	ribosomal protein L18 pseudogene 11	0	15	n/a	n/a	n/a	1.903
280006331	ENSG00000248794	0	CTD-2248H3.1	CTD-2248H3.1	0	5	n/a	n/a	n/a	1.902
1089401	ENSG00000101400	6600	SNTA1	syntrophin, alpha 1 (dystrophin-associated protein A1, 59kDa, acidic component)	6640	20	n/a	n/a	n/a	1.901
279723315	ENSG00000213613	0	RP11-380G5.3	RP11-380G5.3	0	10	n/a	n/a	n/a	1.901
1090015	ENSG00000105519	824	CAPS	calcyphosine	828	19	n/a	n/a	n/a	1.899
1100141	ENSG00000171885	358	AQP4	aquaporin 4	361	18	n/a	n/a	n/a	1.899
1097139	ENSG00000158201	82725	ABHD3	abhydrolase domain containing 3	171586	18	n/a	n/a	n/a	1.899
1104760	ENSG00000198830	3131	HMGN2	high mobility group nucleosomal binding domain 2	3151	1	n/a	n/a	n/a	1.898
1103528	ENSG00000188322	122887	SBK1	SH3-binding domain kinase 1	388228	16	n/a	n/a	n/a	1.898
1102391	ENSG00000183648	4681	NDUFB1	NADH dehydrogenase (ubiquinone) 1 beta subcomplex, 1, 7kDa	4707	14	n/a	n/a	n/a	1.898
1100103	ENSG00000171772	60278	SYCE1	synaptonemal complex central element protein 1	93426	10	n/a	n/a	n/a	1.897
1093835	ENSG00000134569	4013	LRP4	low density lipoprotein receptor-related protein 4	4038	11	n/a	n/a	n/a	1.897
279667157	ENSG00000202252	0	SNORD14C	small nucleolar RNA, C/D box 14C	0	11	n/a	n/a	n/a	1.897
1094085	ENSG00000135916	57300	ITM2C	integral membrane protein 2C	81618	2	n/a	n/a	n/a	1.896
279991784	ENSG00000246022	157127591	ALDH1L1-AS2	ALDH1L1 antisense RNA 2 (non-protein coding)	100862662	3	n/a	n/a	n/a	1.895
1100096	ENSG00000171729	34381	TMEM51	transmembrane protein 51	55092	1	n/a	n/a	n/a	1.895
1098060	ENSG00000163702	59009	IL17RC	interleukin 17 receptor C	84818	3	n/a	n/a	n/a	1.894
1090747	ENSG00000111181	6503	SLC6A12	solute carrier family 6 (neurotransmitter transporter, betaine/GABA), member 12	6539	12	n/a	n/a	n/a	1.894
279973361	ENSG00000243270	0	AC092436.3	AC092436.3	0	4	n/a	n/a	n/a	1.893
1092629	ENSG00000125820	4790	NKX2-2	NK2 homeobox 2	4821	20	n/a	n/a	n/a	1.892
1106087	ENSG00000214456	133671	PLIN5	perilipin 5	440503	19	n/a	n/a	n/a	1.892
1103028	ENSG00000186193	59828	C9orf140	chromosome 9 open reading frame 140	89958	9	n/a	n/a	n/a	1.891
1096695	ENSG00000154319	57890	FAM167A	family with sequence similarity 167, member A	83648	8	n/a	n/a	n/a	1.891
1096755	ENSG00000154856	80613	APCDD1	adenomatosis polyposis coli down-regulated 1	147495	18	n/a	n/a	n/a	1.891
279961080	ENSG00000241932	0	RP11-14K2.1	RP11-14K2.1	0	16	n/a	n/a	n/a	1.889
1097754	ENSG00000162692	7369	VCAM1	vascular cell adhesion molecule 1	7412	1	n/a	n/a	n/a	1.889
279880509	ENSG00000233668	0	RP11-571F15.3	RP11-571F15.3	0	9	n/a	n/a	n/a	1.889
1094130	ENSG00000136114	35188	THSD1	thrombospondin, type I, domain containing 1	55901	13	n/a	n/a	n/a	1.889
1088717	ENSG00000089472	9699	HEPH	hephaestin	9843	X	n/a	n/a	n/a	1.888
1089693	ENSG00000103363	6883	TCEB2	transcription elongation factor B (SIII), polypeptide 2 (18kDa, elongin B)	6923	16	n/a	n/a	n/a	1.887
1105820	ENSG00000213145	1387	CRIP1	cysteine-rich protein 1 (intestinal)	1396	14	n/a	n/a	n/a	1.887
1088594	ENSG00000087086	2496	FTL	ferritin, light polypeptide	2512	19	n/a	n/a	n/a	1.886
280017399	ENSG00000249761	0	CTD-2278B20.1	CTD-2278B20.1	0	5	n/a	n/a	n/a	1.886
1094896	ENSG00000140470	82003	ADAMTS17	ADAM metallopeptidase with thrombospondin type 1 motif, 17	170691	15	n/a	n/a	n/a	1.885
1102294	ENSG00000183260	80053	ABHD16B	abhydrolase domain containing 16B	140701	20	n/a	n/a	n/a	1.884
1095594	ENSG00000145198	59848	VWA5B2	von Willebrand factor A domain containing 5B2	90113	3	n/a	n/a	n/a	1.884
1089648	ENSG00000103145	34274	HCFC1R1	host cell factor C1 regulator 1 (XPO1 dependent)	54985	16	n/a	n/a	n/a	1.883
1103564	ENSG00000188486	2997	H2AFX	H2A histone family, member X	3014	11	n/a	n/a	n/a	1.883
1095751	ENSG00000146250	81702	PRSS35	protease, serine, 35	167681	6	n/a	n/a	n/a	1.883
1102635	ENSG00000184640	10643	SEPT9	septin 9	10801	17	n/a	n/a	n/a	1.883
1088187	ENSG00000075461	26837	CACNG4	calcium channel, voltage-dependent, gamma subunit 4	27092	17	n/a	n/a	n/a	1.882
1087934	ENSG00000068976	5805	PYGM	phosphorylase, glycogen, muscle	5837	11	n/a	n/a	n/a	1.882
1108758	ENSG00000237456	0	RP11-154D3.1	RP11-154D3.1	0	3	n/a	n/a	n/a	1.882
280127579	ENSG00000259132	0	RP11-298I3.5	RP11-298I3.5	0	14	n/a	n/a	n/a	1.881
1089710	ENSG00000103495	4125	MAZ	MYC-associated zinc finger protein (purine-binding transcription factor)	4150	16	n/a	n/a	n/a	1.881
1092627	ENSG00000125817	1052	CENPB	centromere protein B, 80kDa	1059	20	n/a	n/a	n/a	1.881
1092013	ENSG00000120896	10029	SORBS3	sorbin and SH3 domain containing 3	10174	8	n/a	n/a	n/a	1.881
1097428	ENSG00000160360	25835	GPSM1	G-protein signaling modulator 1	26086	9	n/a	n/a	n/a	1.880
1104874	ENSG00000203618	2795	GP1BB	glycoprotein Ib (platelet), beta polypeptide	2812	22	n/a	n/a	n/a	1.880
1104559	ENSG00000198258	37710	UBL5	ubiquitin-like 5	59286	19	n/a	n/a	n/a	1.879
1102289	ENSG00000183248	55965	AC010336.1	Uncharacterized protein	80164	19	n/a	n/a	n/a	1.878
1088488	ENSG00000083845	6160	RPS5	ribosomal protein S5	6193	19	n/a	n/a	n/a	1.878
1089037	ENSG00000099998	2671	GGT5	gamma-glutamyltransferase 5	2687	22	n/a	n/a	n/a	1.878
1100803	ENSG00000175193	34775	PARL	presenilin associated, rhomboid-like	55486	3	n/a	n/a	n/a	1.876
279914768	ENSG00000236801	0	RP11-373A9.1	RP11-373A9.1	0	9	n/a	n/a	n/a	1.875
1095098	ENSG00000141744	5377	PNMT	phenylethanolamine N-methyltransferase	5409	17	n/a	n/a	n/a	1.875
1100312	ENSG00000172638	29741	EFEMP2	EGF containing fibulin-like extracellular matrix protein 2	30008	11	n/a	n/a	n/a	1.874
1090778	ENSG00000111328	8048	CDK2AP1	cyclin-dependent kinase 2 associated protein 1	8099	12	n/a	n/a	n/a	1.873
1096115	ENSG00000149273	6155	RPS3	ribosomal protein S3	6188	11	n/a	n/a	n/a	1.872
1088860	ENSG00000092820	7387	EZR	ezrin	7430	6	n/a	n/a	n/a	1.871
279914856	ENSG00000236813	0	BTF3P8	basic transcription factor 3 pseudogene 8	0	X	n/a	n/a	n/a	1.869
1090518	ENSG00000109062	9233	SLC9A3R1	solute carrier family 9 (sodium/hydrogen exchanger), member 3 regulator 1	9368	17	n/a	n/a	n/a	1.868
1106848	ENSG00000224877	94201	C17orf89	chromosome 17 open reading frame 89	284184	17	n/a	n/a	n/a	1.868
1087350	ENSG00000029993	3129	HMGB3	high mobility group box 3	3149	X	n/a	n/a	n/a	1.866
279962608	ENSG00000242071	0	RPL7AP6	ribosomal protein L7a pseudogene 6	0	14	n/a	n/a	n/a	1.866
1087638	ENSG00000056736	34829	IL17RB	interleukin 17 receptor B	55540	3	n/a	n/a	n/a	1.865
280000807	ENSG00000248367	0	CTB-129O4.1	CTB-129O4.1	0	5	n/a	n/a	n/a	1.865
1099784	ENSG00000170430	4230	MGMT	O-6-methylguanine-DNA methyltransferase	4255	10	n/a	n/a	n/a	1.865
280101921	ENSG00000257110	0	AL354808.1	AL354808.1	0	13	n/a	n/a	n/a	1.865
1097517	ENSG00000160999	0	SH2B2	SH2B adaptor protein 2	0	7	n/a	n/a	n/a	1.865
279750201	ENSG00000220105	0	RP11-307I14.2	RP11-307I14.2	0	9	n/a	n/a	n/a	1.863
279925944	ENSG00000237758	0	AC084031.1	AC084031.1	0	2	n/a	n/a	n/a	1.863
1090266	ENSG00000106992	200	AK1	adenylate kinase 1	203	9	n/a	n/a	n/a	1.863
1101523	ENSG00000179085	33635	DPM3	dolichyl-phosphate mannosyltransferase polypeptide 3	54344	1	n/a	n/a	n/a	1.862
1106503	ENSG00000221821	134269	C6orf226	chromosome 6 open reading frame 226	441150	6	n/a	n/a	n/a	1.862
279016288	ENSG00000133519	0	ZDHHC8P1	zinc finger, DHHC-type containing 8 pseudogene 1	0	22	n/a	n/a	n/a	1.861
279754697	ENSG00000221571	0	U6atac	U6atac minor spliceosomal RNA	0	1	n/a	n/a	n/a	1.861
1102777	ENSG00000185187	37731	SIGIRR	single immunoglobulin and toll-interleukin 1 receptor (TIR) domain	59307	11	n/a	n/a	n/a	1.860
280007681	ENSG00000248923	0	MTND5P11	MT-ND5 pseudogene 11	0	5	n/a	n/a	n/a	1.860
1105246	ENSG00000204682	124909	C10orf114	chromosome 10 open reading frame 114	399726	10	n/a	n/a	n/a	1.860
279736347	ENSG00000215030	0	AC073621.1	AC073621.1	0	17	n/a	n/a	n/a	1.860
1088214	ENSG00000076248	7331	UNG	uracil-DNA glycosylase	7374	12	n/a	n/a	n/a	1.859
279783826	ENSG00000225093	0	RP1-111B22.2	RP1-111B22.2	0	6	n/a	n/a	n/a	1.858
1104974	ENSG00000203950	25820	FAM127B	family with sequence similarity 127, member B	26071	X	n/a	n/a	n/a	1.857
1099136	ENSG00000167733	119510	HSD11B1L	hydroxysteroid (11-beta) dehydrogenase 1-like	374875	19	n/a	n/a	n/a	1.857
1093810	ENSG00000134419	6177	RPS15A	ribosomal protein S15a	6210	16	n/a	n/a	n/a	1.856
280115107	ENSG00000258409	0	RP11-195F19.30	RP11-195F19.30	0	9	n/a	n/a	n/a	1.856
280094842	ENSG00000256338	0	AC091304.4	AC091304.4	0	15	n/a	n/a	n/a	1.856
1105002	ENSG00000204060	0	FOXO6	forkhead box O6	0	1	n/a	n/a	n/a	1.856
1089664	ENSG00000103202	4802	NME4	non-metastatic cells 4, protein expressed in	4833	16	n/a	n/a	n/a	1.855
1097768	ENSG00000162734	8613	PEA15	phosphoprotein enriched in astrocytes 15	8682	1	n/a	n/a	n/a	1.855
1108087	ENSG00000232888	0	RPS11P5	ribosomal protein S11 pseudogene 5	0	12	n/a	n/a	n/a	1.854
279971747	ENSG00000243069	157123615	ARHGEF26-AS1	ARHGEF26 antisense RNA 1 (non-protein coding)	100507524	3	n/a	n/a	n/a	1.854
1093533	ENSG00000132613	60144	MTSS1L	metastasis suppressor 1-like	92154	16	n/a	n/a	n/a	1.853
1087032	ENSG00000007080	77650	CCDC124	coiled-coil domain containing 124	115098	19	n/a	n/a	n/a	1.853
279659723	ENSG00000200084	0	SNORD68	small nucleolar RNA, C/D box 68	0	16	n/a	n/a	n/a	1.853
1109009	ENSG00000241839	56102	PLEKHO2	pleckstrin homology domain containing, family O member 2	80301	15	n/a	n/a	n/a	1.852
1090567	ENSG00000109475	6132	RPL34	ribosomal protein L34	6164	4	n/a	n/a	n/a	1.851
1092676	ENSG00000125968	3377	ID1	inhibitor of DNA binding 1, dominant negative helix-loop-helix protein	3397	20	n/a	n/a	n/a	1.851
280038219	ENSG00000251396	157121039	RP11-163N6.2	RP11-163N6.2	100505532	8	n/a	n/a	n/a	1.851
1098658	ENSG00000165886	55821	UBTD1	ubiquitin domain containing 1	80019	10	n/a	n/a	n/a	1.851
1101140	ENSG00000176973	23379	FAM89B	family with sequence similarity 89, member B	23625	11	n/a	n/a	n/a	1.850
279891610	ENSG00000234664	0	HMGN2P5	high mobility group nucleosomal binding domain 2 pseudogene 5	0	15	n/a	n/a	n/a	1.849
279728145	ENSG00000214121	0	RP11-382H24.3	RP11-382H24.3	0	9	n/a	n/a	n/a	1.849
1102536	ENSG00000184221	77779	OLIG1	oligodendrocyte transcription factor 1	116448	21	n/a	n/a	n/a	1.848
1087326	ENSG00000026559	3730	KCNG1	potassium voltage-gated channel, subfamily G, member 1	3755	20	n/a	n/a	n/a	1.848
1088924	ENSG00000095906	9956	NUBP2	nucleotide binding protein 2	10101	16	n/a	n/a	n/a	1.848
1087711	ENSG00000062096	413	ARSF	arylsulfatase F	416	X	n/a	n/a	n/a	1.846
1090675	ENSG00000110436	6470	SLC1A2	solute carrier family 1 (glial high affinity glutamate transporter), member 2	6506	11	n/a	n/a	n/a	1.845
1098241	ENSG00000164199	58270	GPR98	G protein-coupled receptor 98	84059	5	n/a	n/a	n/a	1.844
279667682	ENSG00000202394	26548	SNORD47	small nucleolar RNA, C/D box 47	26802	1	n/a	n/a	n/a	1.844
280092093	ENSG00000256007	0	ARAP1-AS1	ARAP1 antisense RNA 1 (non-protein coding)	0	11	n/a	n/a	n/a	1.844
1087096	ENSG00000008988	6191	RPS20	ribosomal protein S20	6224	8	n/a	n/a	n/a	1.844
1088571	ENSG00000086506	3032	HBQ1	hemoglobin, theta 1	3049	16	n/a	n/a	n/a	1.843
1105573	ENSG00000205809	3797	KLRC2	killer cell lectin-like receptor subfamily C, member 2	3822	12	n/a	n/a	n/a	1.843
1099622	ENSG00000169738	30663	DCXR	dicarbonyl/L-xylulose reductase	51181	17	n/a	n/a	n/a	1.843
279705613	ENSG00000207092	0	Y_RNA	Y RNA	0	18	n/a	n/a	n/a	1.841
1099217	ENSG00000167996	2479	FTH1	ferritin, heavy polypeptide 1	2495	11	n/a	n/a	n/a	1.841
279988779	ENSG00000244921	0	CTB-36O1.7	CTB-36O1.7	0	5	n/a	n/a	n/a	1.840
279952730	ENSG00000240950	0	RP11-372E1.1	RP11-372E1.1	0	3	n/a	n/a	n/a	1.840
1094150	ENSG00000136205	41334	TNS3	tensin 3	64759	7	n/a	n/a	n/a	1.839
1099561	ENSG00000169439	6347	SDC2	syndecan 2	6383	8	n/a	n/a	n/a	1.839
1090696	ENSG00000110700	6174	RPS13	ribosomal protein S13	6207	11	n/a	n/a	n/a	1.839
280096027	ENSG00000256463	0	SALL3	sal-like 3 (Drosophila)	0	18	n/a	n/a	n/a	1.839
279817944	ENSG00000228109	157123001	MFI2-AS1	MFI2 antisense RNA 1 (non-protein coding)	100507057	3	n/a	n/a	n/a	1.839
279513401	ENSG00000182165	11096	TP53TG1	TP53 target 1 (non-protein coding)	11257	7	n/a	n/a	n/a	1.839
279959006	ENSG00000241680	0	RPL31P49	ribosomal protein L31 pseudogene 49	0	12	n/a	n/a	n/a	1.839
279832400	ENSG00000229399	0	RP11-378J18.6	RP11-378J18.6	0	1	n/a	n/a	n/a	1.838
1101927	ENSG00000181585	92013	TMIE	transmembrane inner ear	259236	3	n/a	n/a	n/a	1.837
279886361	ENSG00000234194	0	RP4-781B1.2	RP4-781B1.2	0	20	n/a	n/a	n/a	1.837
279756767	ENSG00000221879	0	RP11-332L8.2	RP11-332L8.2	0	1	n/a	n/a	n/a	1.837
279917845	ENSG00000237077	0	AC105399.2	AC105399.2	0	2	n/a	n/a	n/a	1.837
1102877	ENSG00000185633	36180	NDUFA4L2	NADH dehydrogenase (ubiquinone) 1 alpha subcomplex, 4-like 2	56901	12	n/a	n/a	n/a	1.836
1103604	ENSG00000188643	79949	S100A16	S100 calcium binding protein A16	140576	1	n/a	n/a	n/a	1.836
1099799	ENSG00000170482	9819	SLC23A1	solute carrier family 23 (nucleobase transporters), member 1	9963	5	n/a	n/a	n/a	1.835
279984959	ENSG00000244398	0	RP11-466H18.1	RP11-466H18.1	0	11	n/a	n/a	n/a	1.834
279857501	ENSG00000231663	0	RP5-827C21.4	RP5-827C21.4	0	1	n/a	n/a	n/a	1.834
1090770	ENSG00000111275	214	ALDH2	aldehyde dehydrogenase 2 family (mitochondrial)	217	12	n/a	n/a	n/a	1.834
280070326	ENSG00000254406	0	RP11-215D10.1	RP11-215D10.1	0	11	n/a	n/a	n/a	1.834
1101202	ENSG00000177303	36786	CASKIN2	CASK interacting protein 2	57513	17	n/a	n/a	n/a	1.834
279705767	ENSG00000207118	0	SNORD14D	small nucleolar RNA, C/D box 14D	0	11	n/a	n/a	n/a	1.833
1092339	ENSG00000123933	10461	MXD4	MAX dimerization protein 4	10608	4	n/a	n/a	n/a	1.833
279772657	ENSG00000224114	0	RP11-343H5.4	RP11-343H5.4	0	1	n/a	n/a	n/a	1.833
1095224	ENSG00000142937	6169	RPS8	ribosomal protein S8	6202	1	n/a	n/a	n/a	1.832
1099074	ENSG00000167543	59881	TP53I13	tumor protein p53 inducible protein 13	90313	17	n/a	n/a	n/a	1.831
1096808	ENSG00000155367	109203	PPM1J	protein phosphatase, Mg2+/Mn2+ dependent, 1J	333926	1	n/a	n/a	n/a	1.829
279475150	ENSG00000176728	34699	TTTY14	testis-specific transcript, Y-linked 14 (non-protein coding)	55410	Y	n/a	n/a	n/a	1.828
1089326	ENSG00000101132	5171	PFDN4	prefoldin subunit 4	5203	20	n/a	n/a	n/a	1.828
1104060	ENSG00000196767	5424	POU3F4	POU class 3 homeobox 4	5456	X	n/a	n/a	n/a	1.827
279709148	ENSG00000207727	1013189	MIR612	microRNA 612	693197	11	n/a	n/a	n/a	1.827
280074030	ENSG00000254666	0	AP000769.4	AP000769.4	0	11	n/a	n/a	n/a	1.827
279987728	ENSG00000244683	0	AC092656.1	AC092656.1	0	4	n/a	n/a	n/a	1.826
1093456	ENSG00000132185	59015	FCRLA	Fc receptor-like A	84824	1	n/a	n/a	n/a	1.826
1102467	ENSG00000183878	7361	UTY	ubiquitously transcribed tetratricopeptide repeat gene, Y-linked	7404	Y	n/a	n/a	n/a	1.825
1095091	ENSG00000141696	10462	LEPREL4	leprecan-like 4	10609	17	n/a	n/a	n/a	1.823
1105956	ENSG00000213977	29842	TAX1BP3	Tax1 (human T-cell leukemia virus type I) binding protein 3	30851	17	n/a	n/a	n/a	1.822
280103423	ENSG00000257270	0	RP11-521B24.5	RP11-521B24.5	0	14	n/a	n/a	n/a	1.822
280112393	ENSG00000258159	0	RP1-71H24.4	RP1-71H24.4	0	12	n/a	n/a	n/a	1.822
279787594	ENSG00000225436	0	AC005971.3	AC005971.3	0	17	n/a	n/a	n/a	1.820
1103955	ENSG00000196465	79879	MYL6B	myosin, light chain 6B, alkali, smooth muscle and non-muscle	140465	12	n/a	n/a	n/a	1.820
1107418	ENSG00000228594	165129	RP11-345P4.5	Uncharacterized protein	643988	1	n/a	n/a	n/a	1.819
1103324	ENSG00000187556	110031	NANOS3	nanos homolog 3 (Drosophila)	342977	19	n/a	n/a	n/a	1.819
279782463	ENSG00000224962	0	RP11-450H5.2	RP11-450H5.2	0	3	n/a	n/a	n/a	1.818
1103595	ENSG00000188612	6573	SUMO2	SMT3 suppressor of mif two 3 homolog 2 (S. cerevisiae)	6613	17	n/a	n/a	n/a	1.818
1108853	ENSG00000238045	0	AC009133.1	Uncharacterized protein	0	16	n/a	n/a	n/a	1.818
1091292	ENSG00000115268	6176	RPS15	ribosomal protein S15	6209	19	n/a	n/a	n/a	1.816
280094015	ENSG00000256225	0	AL590710.1	AL590710.1	0	9	n/a	n/a	n/a	1.816
1096111	ENSG00000149257	867	SERPINH1	serpin peptidase inhibitor, clade H (heat shock protein 47), member 1, (collagen binding protein 1)	871	11	n/a	n/a	n/a	1.816
279747347	ENSG00000218175	0	AC016739.2	AC016739.2	0	2	n/a	n/a	n/a	1.815
1104376	ENSG00000197747	6248	S100A10	S100 calcium binding protein A10	6281	1	n/a	n/a	n/a	1.815
1093924	ENSG00000135097	4414	MSI1	musashi homolog 1 (Drosophila)	4440	12	n/a	n/a	n/a	1.815
1088672	ENSG00000088882	35545	CPXM1	carboxypeptidase X (M14 family), member 1	56265	20	n/a	n/a	n/a	1.815
1105874	ENSG00000213563	128790	C8orf82	chromosome 8 open reading frame 82	414919	8	n/a	n/a	n/a	1.814
1090037	ENSG00000105640	6110	RPL18A	ribosomal protein L18a	6142	19	n/a	n/a	n/a	1.814
1093550	ENSG00000132688	10605	NES	nestin	10763	1	n/a	n/a	n/a	1.814
1102066	ENSG00000182272	109559	B4GALNT4	beta-1,4-N-acetyl-galactosaminyl transferase 4	338707	11	n/a	n/a	n/a	1.813
280046722	ENSG00000252331	0	AP002812.1	AP002812.1	0	11	n/a	n/a	n/a	1.812
279822429	ENSG00000228502	0	EEF1A1P11	eukaryotic translation elongation factor 1 alpha 1 pseudogene 11	0	1	n/a	n/a	n/a	1.812
1096919	ENSG00000156381	78886	ANKRD9	ankyrin repeat domain 9	122416	14	n/a	n/a	n/a	1.812
1101346	ENSG00000178075	34051	GRAMD1C	GRAM domain containing 1C	54762	3	n/a	n/a	n/a	1.812
279747456	ENSG00000218265	0	RP11-501I19.4	RP11-501I19.4	0	6	n/a	n/a	n/a	1.811
279948074	ENSG00000240376	0	RP11-36C20.1	RP11-36C20.1	0	5	n/a	n/a	n/a	1.811
1099753	ENSG00000170312	978	CDK1	cyclin-dependent kinase 1	983	10	n/a	n/a	n/a	1.811
280110416	ENSG00000257949	1000883	C17orf106	CST complex subunit TEN1	100134934	17	n/a	n/a	n/a	1.810
1103243	ENSG00000187091	5301	PLCD1	phospholipase C, delta 1	5333	3	n/a	n/a	n/a	1.810
279819364	ENSG00000228247	0	UBBP2	ubiquitin B pseudogene 2	0	1	n/a	n/a	n/a	1.810
1087049	ENSG00000007384	40887	RHBDF1	rhomboid 5 homolog 1 (Drosophila)	64285	16	n/a	n/a	n/a	1.808
1090000	ENSG00000105464	2889	GRIN2D	glutamate receptor, ionotropic, N-methyl D-aspartate 2D	2906	19	n/a	n/a	n/a	1.808
1093933	ENSG00000135144	1828	DTX1	deltex homolog 1 (Drosophila)	1840	12	n/a	n/a	n/a	1.808
1088132	ENSG00000074276	34114	CDHR2	cadherin-related family member 2	54825	5	n/a	n/a	n/a	1.807
279966459	ENSG00000242481	0	AL592546.1	AL592546.1	0	10	n/a	n/a	n/a	1.806
279825851	ENSG00000228802	0	AC073641.2	AC073641.2	0	2	n/a	n/a	n/a	1.806
1104387	ENSG00000197775	0	AL136419.1	Uncharacterized protein C14orf167	0	14	n/a	n/a	n/a	1.806
1088982	ENSG00000099617	1930	EFNA2	ephrin-A2	1943	19	n/a	n/a	n/a	1.805
279755663	ENSG00000221754	1023050	MIR1260	microRNA 1260	100302236	14	n/a	n/a	n/a	1.805
279663244	ENSG00000201134	0	Y_RNA	Y RNA	0	1	n/a	n/a	n/a	1.805
1100269	ENSG00000172426	85752	RSPH9	radial spoke head 9 homolog (Chlamydomonas)	221421	6	n/a	n/a	n/a	1.805
279708700	ENSG00000207631	1013218	MIR641	microRNA 641	693226	19	n/a	n/a	n/a	1.804
1095875	ENSG00000147255	3522	IGSF1	immunoglobulin superfamily, member 1	3547	X	n/a	n/a	n/a	1.804
1097337	ENSG00000159792	5649	PSKH1	protein serine kinase H1	5681	16	n/a	n/a	n/a	1.804
1098270	ENSG00000164305	832	CASP3	caspase 3, apoptosis-related cysteine peptidase	836	4	n/a	n/a	n/a	1.803
279674912	ENSG00000204044	1013937	RP11-465L10.10	RP11-465L10.10	100128028	20	n/a	n/a	n/a	1.803
279863900	ENSG00000232203	0	RP11-572H4.2	RP11-572H4.2	0	9	n/a	n/a	n/a	1.802
1092124	ENSG00000121966	7806	CXCR4	chemokine (C-X-C motif) receptor 4	7852	2	n/a	n/a	n/a	1.802
1095056	ENSG00000141510	7114	TP53	tumor protein p53	7157	17	n/a	n/a	n/a	1.802
279984222	ENSG00000244313	0	RP11-425L10.1	RP11-425L10.1	0	11	n/a	n/a	n/a	1.802
1091688	ENSG00000118231	1412	CRYGD	crystallin, gamma D	1421	2	n/a	n/a	n/a	1.801
1108368	ENSG00000234797	0	RPS3AP6	ribosomal protein S3A pseudogene 6	0	15	n/a	n/a	n/a	1.801
1091180	ENSG00000114391	6120	RPL24	ribosomal protein L24	6152	3	n/a	n/a	n/a	1.801
1093541	ENSG00000132661	28843	NXT1	NTF2-like export factor 1	29107	20	n/a	n/a	n/a	1.801
1092341	ENSG00000123975	1155	CKS2	CDC28 protein kinase regulatory subunit 2	1164	9	n/a	n/a	n/a	1.799
280115479	ENSG00000258430	0	RP11-982M15.2	RP11-982M15.2	0	14	n/a	n/a	n/a	1.798
279791957	ENSG00000225787	0	AC011236.7	AC011236.7	0	2	n/a	n/a	n/a	1.796
1104497	ENSG00000198075	26978	SULT1C4	sulfotransferase family, cytosolic, 1C, member 4	27233	2	n/a	n/a	n/a	1.796
279973293	ENSG00000243256	0	RP11-453M1.1	RP11-453M1.1	0	18	n/a	n/a	n/a	1.796
279842324	ENSG00000230316	81209	RP11-560I19.4	RP11-560I19.4	154860	7	n/a	n/a	n/a	1.794
1092325	ENSG00000123689	29976	G0S2	G0/G1switch 2	50486	1	n/a	n/a	n/a	1.794
1106330	ENSG00000215375	4610	MYL5	myosin, light chain 5, regulatory	4636	4	n/a	n/a	n/a	1.794
1091263	ENSG00000115128	31119	AC008073.5	Pre-mRNA branch site protein p14	51639	2	n/a	n/a	n/a	1.794
1090133	ENSG00000106025	23308	TSPAN12	tetraspanin 12	23554	7	n/a	n/a	n/a	1.794
279781200	ENSG00000224856	0	RP4-796I17.5	RP4-796I17.5	0	22	n/a	n/a	n/a	1.793
1090846	ENSG00000111775	1328	COX6A1	cytochrome c oxidase subunit VIa polypeptide 1	1337	12	n/a	n/a	n/a	1.793
279815843	ENSG00000227898	0	RP13-100B2.4	RP13-100B2.4	0	9	n/a	n/a	n/a	1.793
279750021	ENSG00000219870	0	RP11-430A19.2	RP11-430A19.2	0	X	n/a	n/a	n/a	1.792
279948931	ENSG00000240475	0	RP11-96C23.7	RP11-96C23.7	0	10	n/a	n/a	n/a	1.792
279783573	ENSG00000225067	0	AD000091.1	AD000091.1	0	19	n/a	n/a	n/a	1.792
1105108	ENSG00000204366	85771	ZBTB12	zinc finger and BTB domain containing 12	221527	6	n/a	n/a	n/a	1.792
1093476	ENSG00000132329	10121	RAMP1	receptor (G protein-coupled) activity modifying protein 1	10267	2	n/a	n/a	n/a	1.792
279972735	ENSG00000243185	0	AC108078.1	AC108078.1	0	4	n/a	n/a	n/a	1.792
280091290	ENSG00000255909	0	RP11-841C19.3	RP11-841C19.3	0	12	n/a	n/a	n/a	1.792
1099747	ENSG00000170290	6550	SLN	sarcolipin	6588	11	n/a	n/a	n/a	1.790
279879654	ENSG00000233585	0	AC115617.2	AC115617.2	0	X	n/a	n/a	n/a	1.790
1105945	ENSG00000213934	3030	HBG1	hemoglobin, gamma A	3047	11	n/a	n/a	n/a	1.790
1102232	ENSG00000183010	5799	PYCR1	pyrroline-5-carboxylate reductase 1	5831	17	n/a	n/a	n/a	1.787
1097261	ENSG00000159208	80715	C1orf51	chromosome 1 open reading frame 51	148523	1	n/a	n/a	n/a	1.787
279936016	ENSG00000238881	167909	SCARNA2	small Cajal body-specific RNA 2	677766	1	n/a	n/a	n/a	1.786
1108317	ENSG00000234465	124065	AC006276.1	AC006276.1	390940	19	n/a	n/a	n/a	1.785
1092920	ENSG00000128311	7220	TST	thiosulfate sulfurtransferase (rhodanese)	7263	22	n/a	n/a	n/a	1.785
1092437	ENSG00000124479	4667	NDP	Norrie disease (pseudoglioma)	4693	X	n/a	n/a	n/a	1.784
279988435	ENSG00000244741	0	AC008670.5	AC008670.5	0	5	n/a	n/a	n/a	1.784
1104709	ENSG00000198732	40726	SMOC1	SPARC related modular calcium binding 1	64093	14	n/a	n/a	n/a	1.784
279840412	ENSG00000230139	0	RP11-498J9.4	RP11-498J9.4	0	10	n/a	n/a	n/a	1.784
1095775	ENSG00000146425	6951	DYNLT1	dynein, light chain, Tctex-type 1	6993	6	n/a	n/a	n/a	1.783
1105969	ENSG00000214026	6118	MRPL23	mitochondrial ribosomal protein L23	6150	11	n/a	n/a	n/a	1.783
1088764	ENSG00000090554	2307	FLT3LG	fms-related tyrosine kinase 3 ligand	2323	19	n/a	n/a	n/a	1.783
1099891	ENSG00000170906	4670	NDUFA3	NADH dehydrogenase (ubiquinone) 1 alpha subcomplex, 3, 9kDa	4696	19	n/a	n/a	n/a	1.783
1095066	ENSG00000141552	31009	ANAPC11	anaphase promoting complex subunit 11	51529	17	n/a	n/a	n/a	1.783
1100782	ENSG00000175093	60175	SPSB4	splA/ryanodine receptor domain and SOCS box containing 4	92369	3	n/a	n/a	n/a	1.782
279893236	ENSG00000234782	0	RP11-442A13.1	RP11-442A13.1	0	9	n/a	n/a	n/a	1.782
279882372	ENSG00000233839	0	RP11-389O22.4	RP11-389O22.4	0	1	n/a	n/a	n/a	1.782
1098648	ENSG00000165821	6263	SALL2	sal-like 2 (Drosophila)	6297	14	n/a	n/a	n/a	1.781
1100808	ENSG00000175206	4847	NPPA	natriuretic peptide A	4878	1	n/a	n/a	n/a	1.780
1097383	ENSG00000160191	5120	PDE9A	phosphodiesterase 9A	5152	21	n/a	n/a	n/a	1.779
1101564	ENSG00000179314	109624	WSCD1	WSC domain containing 1	339166	17	n/a	n/a	n/a	1.777
1088033	ENSG00000071575	28687	TRIB2	tribbles homolog 2 (Drosophila)	28951	2	n/a	n/a	n/a	1.776
280080153	ENSG00000255045	0	RP11-677M14.2-001	RP11-677M14.2-001	0	11	n/a	n/a	n/a	1.776
279981623	ENSG00000244053	0	RPL13AP2	ribosomal protein L13a pseudogene 2	0	14	n/a	n/a	n/a	1.775
1093272	ENSG00000130881	4012	LRP3	low density lipoprotein receptor-related protein 3	4037	19	n/a	n/a	n/a	1.775
280024181	ENSG00000250284	0	CTB-1I21.1	CTB-1I21.1	0	5	n/a	n/a	n/a	1.775
1098553	ENSG00000165474	2690	GJB2	gap junction protein, beta 2, 26kDa	2706	13	n/a	n/a	n/a	1.774
1101729	ENSG00000180389	128984	ATP5EP2	ATP synthase, H+ transporting, mitochondrial F1 complex, epsilon subunit pseudogene 2	432369	13	n/a	n/a	n/a	1.773
279855793	ENSG00000231501	0	MTND4LP1	MT-ND4L pseudogene 1	0	X	n/a	n/a	n/a	1.773
279935681	ENSG00000238828	0	hsa-mir-1974	hsa-mir-1974	0	5	n/a	n/a	n/a	1.772
1097475	ENSG00000160783	11082	PMF1	polyamine-modulated factor 1	11243	1	n/a	n/a	n/a	1.772
1087470	ENSG00000043591	150	ADRB1	adrenergic, beta-1-, receptor	153	10	n/a	n/a	n/a	1.772
1096218	ENSG00000150281	1478	CTF1	cardiotrophin 1	1489	16	n/a	n/a	n/a	1.772
1093713	ENSG00000133874	55648	RNF122	ring finger protein 122	79845	8	n/a	n/a	n/a	1.771
280063922	ENSG00000253948	0	RP11-410L14.2	RP11-410L14.2	0	8	n/a	n/a	n/a	1.770
1099389	ENSG00000168743	90297	NPNT	nephronectin	255743	4	n/a	n/a	n/a	1.770
279947817	ENSG00000240342	0	RPS2P5	ribosomal protein S2 pseudogene 5	0	12	n/a	n/a	n/a	1.770
280120357	ENSG00000258714	0	RP11-998D10.7	RP11-998D10.7	0	14	n/a	n/a	n/a	1.770
1104574	ENSG00000198324	80393	FAM109A	family with sequence similarity 109, member A	144717	12	n/a	n/a	n/a	1.769
1109032	ENSG00000242252	629	BGLAP	bone gamma-carboxyglutamate (gla) protein	632	1	n/a	n/a	n/a	1.769
1096538	ENSG00000152990	81680	GPR125	G protein-coupled receptor 125	166647	4	n/a	n/a	n/a	1.768
279751666	ENSG00000221048	0	AC079781.1	AC079781.1	0	7	n/a	n/a	n/a	1.768
1095636	ENSG00000145491	58087	ROPN1L	rhophilin associated tail protein 1-like	83853	5	n/a	n/a	n/a	1.768
1097338	ENSG00000159840	7745	ZYX	zyxin	7791	7	n/a	n/a	n/a	1.767
1099495	ENSG00000169184	4304	MN1	meningioma (disrupted in balanced translocation) 1	4330	22	n/a	n/a	n/a	1.767
280045763	ENSG00000252194	0	AC114491.2	AC114491.2	0	1	n/a	n/a	n/a	1.767
279938412	ENSG00000239256	0	RP11-22N12.1	RP11-22N12.1	0	17	n/a	n/a	n/a	1.767
279885272	ENSG00000234104	0	RP5-1177M21.1	RP5-1177M21.1	0	20	n/a	n/a	n/a	1.766
279784592	ENSG00000225169	0	BRI3P1	brain protein I3 pseudogene 1	0	1	n/a	n/a	n/a	1.766
1095424	ENSG00000143947	6200	RPS27A	ribosomal protein S27a	6233	2	n/a	n/a	n/a	1.766
279857092	ENSG00000231619	0	GS1-542M4.3	GS1-542M4.3	0	X	n/a	n/a	n/a	1.765
279657385	ENSG00000199363	0	SNORA63	Small nucleolar RNA SNORA63	0	3	n/a	n/a	n/a	1.765
1096547	ENSG00000153048	23343	CARHSP1	calcium regulated heat stable protein 1, 24kDa	23589	16	n/a	n/a	n/a	1.763
1103235	ENSG00000187049	30740	TMEM216	transmembrane protein 216	51259	11	n/a	n/a	n/a	1.762
279854094	ENSG00000231357	0	AC006028.11	AC006028.11	0	7	n/a	n/a	n/a	1.762
280082353	ENSG00000255173	0	AP003068.12	AP003068.12	0	11	n/a	n/a	n/a	1.761
279953014	ENSG00000240984	0	AC026271.1	AC026271.1	0	17	n/a	n/a	n/a	1.761
279829950	ENSG00000229184	0	RP11-255J3.3	RP11-255J3.3	0	9	n/a	n/a	n/a	1.760
1102011	ENSG00000182054	3398	IDH2	isocitrate dehydrogenase 2 (NADP+), mitochondrial	3418	15	n/a	n/a	n/a	1.760
280009840	ENSG00000249124	0	C16orf13	chromosome 16 open reading frame 13	0	16	n/a	n/a	n/a	1.760
1102369	ENSG00000183580	22949	FBXL7	F-box and leucine-rich repeat protein 7	23194	5	n/a	n/a	n/a	1.760
1087047	ENSG00000007372	5048	PAX6	paired box 6	5080	11	n/a	n/a	n/a	1.760
279729628	ENSG00000214298	0	RP11-151A10.2	RP11-151A10.2	0	10	n/a	n/a	n/a	1.758
1098638	ENSG00000165801	34990	ARHGEF40	Rho guanine nucleotide exchange factor (GEF) 40	55701	14	n/a	n/a	n/a	1.757
279959578	ENSG00000241741	0	RP11-119H12.2	RP11-119H12.2	0	4	n/a	n/a	n/a	1.756
279831302	ENSG00000229299	0	RP4-583P15.10	RP4-583P15.10	0	20	n/a	n/a	n/a	1.756
1091072	ENSG00000113368	3976	LMNB1	lamin B1	4001	5	n/a	n/a	n/a	1.756
1102973	ENSG00000185985	58830	SLITRK2	SLIT and NTRK-like family, member 2	84631	X	n/a	n/a	n/a	1.756
279963579	ENSG00000242183	0	AC007687.1	AC007687.1	0	3	n/a	n/a	n/a	1.756
1098813	ENSG00000166441	6125	RPL27A	ribosomal protein L27a	6157	11	n/a	n/a	n/a	1.755
279826704	ENSG00000228887	0	AC022098.2	AC022098.2	0	19	n/a	n/a	n/a	1.755
279901599	ENSG00000235555	0	AC011450.2	AC011450.2	0	19	n/a	n/a	n/a	1.755
280111781	ENSG00000258091	0	RP11-290L1.6	RP11-290L1.6	0	12	n/a	n/a	n/a	1.755
1103988	ENSG00000196565	3031	HBG2	hemoglobin, gamma G	3048	11	n/a	n/a	n/a	1.755
279889596	ENSG00000234488	0	AC096664.1	AC096664.1	0	2	n/a	n/a	n/a	1.754
1105898	ENSG00000213741	6202	RPS29	ribosomal protein S29	6235	14	n/a	n/a	n/a	1.754
1089928	ENSG00000105146	6755	AURKC	aurora kinase C	6795	19	n/a	n/a	n/a	1.754
280112045	ENSG00000258116	0	RP11-493L12.6	RP11-493L12.6	0	12	n/a	n/a	n/a	1.753
279708294	ENSG00000207569	0	MIR433	microRNA 433	0	14	n/a	n/a	n/a	1.753
1101622	ENSG00000179772	2291	FOXS1	forkhead box S1	2307	20	n/a	n/a	n/a	1.752
279710310	ENSG00000207966	128136	MIR29C	microRNA 29c	407026	1	n/a	n/a	n/a	1.752
1103785	ENSG00000189366	83592	ALG1L	asparagine-linked glycosylation 1-like	200810	3	n/a	n/a	n/a	1.752
1104527	ENSG00000198157	55202	HMGN5	high mobility group nucleosome binding domain 5	79366	X	n/a	n/a	n/a	1.750
1102815	ENSG00000185338	8582	SOCS1	suppressor of cytokine signaling 1	8651	16	n/a	n/a	n/a	1.748
279750574	ENSG00000220472	0	RP11-69L16.5	RP11-69L16.5	0	6	n/a	n/a	n/a	1.747
280067553	ENSG00000254204	0	RP11-400K9.3	RP11-400K9.3	0	8	n/a	n/a	n/a	1.747
1105799	ENSG00000213015	30639	ZNF580	zinc finger protein 580	51157	19	n/a	n/a	n/a	1.746
1095448	ENSG00000144057	58819	ST6GAL2	ST6 beta-galactosamide alpha-2,6-sialyltranferase 2	84620	2	n/a	n/a	n/a	1.746
279781257	ENSG00000224864	0	CTC-260E6.2	CTC-260E6.2	0	19	n/a	n/a	n/a	1.746
1108810	ENSG00000237774	0	RP11-129B9.1	RP11-129B9.1	0	12	n/a	n/a	n/a	1.745
1094719	ENSG00000139239	0	RPL14P1	ribosomal protein L14 pseudogene 1	0	12	n/a	n/a	n/a	1.745
1096411	ENSG00000152022	79255	LIX1L	Lix1 homolog (mouse)-like	128077	1	n/a	n/a	n/a	1.745
279865338	ENSG00000232346	0	SC22CB-1E7.1	SC22CB-1E7.1	0	22	n/a	n/a	n/a	1.745
1108379	ENSG00000234851	0	RP11-3P17.3	RP11-3P17.3	0	3	n/a	n/a	n/a	1.745
279897217	ENSG00000235129	0	FABP7P2	fatty acid binding protein 7, brain pseudogene 2	0	2	n/a	n/a	n/a	1.744
1105121	ENSG00000204389	3283	HSPA1A	heat shock 70kDa protein 1A	3303	6	n/a	n/a	n/a	1.744
1096483	ENSG00000152518	674	ZFP36L2	zinc finger protein 36, C3H type-like 2	678	2	n/a	n/a	n/a	1.743
280057777	ENSG00000253518	0	CTD-2031P19.4	CTD-2031P19.4	0	5	n/a	n/a	n/a	1.743
1109149	ENSG00000244486	60012	SCARF2	scavenger receptor class F, member 2	91179	22	n/a	n/a	n/a	1.742
1101965	ENSG00000181790	572	BAI1	brain-specific angiogenesis inhibitor 1	575	8	n/a	n/a	n/a	1.741
279802530	ENSG00000226721	0	EEF1DP2	eukaryotic translation elongation factor 1 delta pseudogene 2	0	9	n/a	n/a	n/a	1.741
280050194	ENSG00000252835	0	SCARNA21	small Cajal body-specific RNA 21	0	17	n/a	n/a	n/a	1.741
1088429	ENSG00000082014	6564	SMARCD3	SWI/SNF related, matrix associated, actin dependent regulator of chromatin, subfamily d, member 3	6604	7	n/a	n/a	n/a	1.741
1101484	ENSG00000178922	57560	HYI	hydroxypyruvate isomerase (putative)	81888	1	n/a	n/a	n/a	1.740
1096669	ENSG00000154146	4869	NRGN	neurogranin (protein kinase C substrate, RC3)	4900	11	n/a	n/a	n/a	1.740
1093243	ENSG00000130751	4830	NPAS1	neuronal PAS domain protein 1	4861	19	n/a	n/a	n/a	1.739
1089537	ENSG00000102265	7033	TIMP1	TIMP metallopeptidase inhibitor 1	7076	X	n/a	n/a	n/a	1.739
1100674	ENSG00000174498	9402	IGDCC3	immunoglobulin superfamily, DCC subclass, member 3	9543	15	n/a	n/a	n/a	1.738
279806171	ENSG00000227008	0	RP3-417G15.1	RP3-417G15.1	0	X	n/a	n/a	n/a	1.737
1103489	ENSG00000188163	125698	FAM166A	family with sequence similarity 166, member A	401565	9	n/a	n/a	n/a	1.737
1103336	ENSG00000187608	9492	ISG15	ISG15 ubiquitin-like modifier	9636	1	n/a	n/a	n/a	1.737
1104521	ENSG00000198142	41642	ANKRD57	ankyrin repeat domain 57	65124	2	n/a	n/a	n/a	1.737
279859867	ENSG00000231864	0	RP11-229P13.23	RP11-229P13.23	0	9	n/a	n/a	n/a	1.736
280104348	ENSG00000257341	0	AL928654.7	AL928654.7	0	14	n/a	n/a	n/a	1.736
1097421	ENSG00000160325	10935	C9orf7	chromosome 9 open reading frame 7	11094	9	n/a	n/a	n/a	1.736
279705039	ENSG00000206990	0	Y_RNA	Y RNA	0	1	n/a	n/a	n/a	1.735
279805428	ENSG00000226950	36566	SNHG13	small nucleolar RNA host gene 13 (non-protein coding)	57291	4	n/a	n/a	n/a	1.735
280124594	ENSG00000258956	0	RP11-442G21.1	RP11-442G21.1	0	14	n/a	n/a	n/a	1.734
1094335	ENSG00000137154	6161	RPS6	ribosomal protein S6	6194	9	n/a	n/a	n/a	1.733
1102518	ENSG00000184162	79141	NR2C2AP	nuclear receptor 2C2-associated protein	126382	19	n/a	n/a	n/a	1.733
279749400	ENSG00000219507	0	FTH1P8	ferritin, heavy polypeptide 1 pseudogene 8	0	X	n/a	n/a	n/a	1.733
1099164	ENSG00000167797	10117	CDK2AP2	cyclin-dependent kinase 2 associated protein 2	10263	11	n/a	n/a	n/a	1.732
1107128	ENSG00000226763	1001626	SRRM5	serine/arginine repetitive matrix 5	100170229	19	n/a	n/a	n/a	1.732
280113689	ENSG00000258301	0	RP11-488C13.5	RP11-488C13.5	0	14	n/a	n/a	n/a	1.732
1100498	ENSG00000173546	1453	CSPG4	chondroitin sulfate proteoglycan 4	1464	15	n/a	n/a	n/a	1.732
1093509	ENSG00000132481	60003	TRIM47	tripartite motif containing 47	91107	17	n/a	n/a	n/a	1.732
279861298	ENSG00000231982	0	RP11-573D15.1	RP11-573D15.1	0	3	n/a	n/a	n/a	1.732
1105281	ENSG00000204822	77862	MRPL53	mitochondrial ribosomal protein L53	116540	2	n/a	n/a	n/a	1.732
1088993	ENSG00000099795	4687	NDUFB7	NADH dehydrogenase (ubiquinone) 1 beta subcomplex, 7, 18kDa	4713	19	n/a	n/a	n/a	1.732
1087128	ENSG00000010379	6504	SLC6A13	solute carrier family 6 (neurotransmitter transporter, GABA), member 13	6540	12	n/a	n/a	n/a	1.732
1087241	ENSG00000017483	60216	SLC38A5	solute carrier family 38, member 5	92745	X	n/a	n/a	n/a	1.730
1087233	ENSG00000016391	34638	CHDH	choline dehydrogenase	55349	3	n/a	n/a	n/a	1.730
1090315	ENSG00000107562	6351	CXCL12	chemokine (C-X-C motif) ligand 12	6387	10	n/a	n/a	n/a	1.729
1100934	ENSG00000175895	55469	PLEKHF2	pleckstrin homology domain containing, family F (with FYVE domain) member 2	79666	8	n/a	n/a	n/a	1.729
279673575	ENSG00000203875	122163	SNHG5	small nucleolar RNA host gene 5 (non-protein coding)	387066	6	n/a	n/a	n/a	1.728
1095794	ENSG00000146648	1943	EGFR	epidermal growth factor receptor	1956	7	n/a	n/a	n/a	1.728
1092105	ENSG00000121851	58475	POLR3GL	polymerase (RNA) III (DNA directed) polypeptide G (32kD)-like	84265	1	n/a	n/a	n/a	1.728
279986172	ENSG00000244535	0	RP1-181J22.1	RP1-181J22.1	0	11	n/a	n/a	n/a	1.728
1104269	ENSG00000197417	23482	SHPK	sedoheptulokinase	23729	17	n/a	n/a	n/a	1.728
1091392	ENSG00000115866	1603	DARS	aspartyl-tRNA synthetase	1615	2	n/a	n/a	n/a	1.728
279819261	ENSG00000228236	0	AC073271.1	AC073271.1	0	2	n/a	n/a	n/a	1.727
279784914	ENSG00000225194	1017295	LINC00092	long intergenic non-protein coding RNA 92	100188953	9	n/a	n/a	n/a	1.727
1092277	ENSG00000123349	5172	PFDN5	prefoldin subunit 5	5204	12	n/a	n/a	n/a	1.727
279752548	ENSG00000221211	0	AC078794.1	AC078794.1	0	3	n/a	n/a	n/a	1.727
1093237	ENSG00000130731	58536	Z84479.1	UPF0585 protein C16orf13	84326	16	n/a	n/a	n/a	1.726
1098033	ENSG00000163631	210	ALB	albumin	213	4	n/a	n/a	n/a	1.726
1087694	ENSG00000060718	1292	COL11A1	collagen, type XI, alpha 1	1301	1	n/a	n/a	n/a	1.726
1091720	ENSG00000118507	9325	AKAP7	A kinase (PRKA) anchor protein 7	9465	6	n/a	n/a	n/a	1.725
279488699	ENSG00000178429	0	RPS3AP5	ribosomal protein S3A pseudogene 5	0	10	n/a	n/a	n/a	1.725
1093193	ENSG00000130528	3250	HRC	histidine rich calcium binding protein	3270	19	n/a	n/a	n/a	1.723
279844380	ENSG00000230482	0	ATP5G2P3	ATP synthase, H+ transporting, mitochondrial Fo complex, subunit C2 (subunit 9) pseudogene 3	0	2	n/a	n/a	n/a	1.723
1102708	ENSG00000184956	4562	MUC6	mucin 6, oligomeric mucus/gel-forming	4588	11	n/a	n/a	n/a	1.723
1098421	ENSG00000164898	81203	C7orf55	chromosome 7 open reading frame 55	154791	7	n/a	n/a	n/a	1.723
1101885	ENSG00000181291	79030	TMEM132E	transmembrane protein 132E	124842	17	n/a	n/a	n/a	1.722
1102394	ENSG00000183655	41011	KLHL25	kelch-like 25 (Drosophila)	64410	15	n/a	n/a	n/a	1.722
1099480	ENSG00000169105	76648	CHST14	carbohydrate (N-acetylgalactosamine 4-0) sulfotransferase 14	113189	15	n/a	n/a	n/a	1.722
279771064	ENSG00000224040	0	HMGN1P4	high mobility group nucleosome binding domain 1 pseudogene 4	0	1	n/a	n/a	n/a	1.721
1099216	ENSG00000167995	7396	BEST1	bestrophin 1	7439	11	n/a	n/a	n/a	1.721
1103596	ENSG00000188613	109898	NANOS1	nanos homolog 1 (Drosophila)	340719	10	n/a	n/a	n/a	1.721
279916599	ENSG00000236958	0	RP11-264A11.1	RP11-264A11.1	0	10	n/a	n/a	n/a	1.720
279881293	ENSG00000233730	0	RP4-666F24.3	RP4-666F24.3	0	1	n/a	n/a	n/a	1.720
279891319	ENSG00000234646	0	RP4-753D10.3	RP4-753D10.3	0	20	n/a	n/a	n/a	1.720
1090061	ENSG00000105698	7349	USF2	upstream transcription factor 2, c-fos interacting	7392	19	n/a	n/a	n/a	1.719
1088061	ENSG00000072310	6680	SREBF1	sterol regulatory element binding transcription factor 1	6720	17	n/a	n/a	n/a	1.719
278717554	ENSG00000100058	1407	CRYBB2P1	crystallin, beta B2 pseudogene 1	1416	22	n/a	n/a	n/a	1.719
279930738	ENSG00000238150	0	AC008753.3	AC008753.3	0	19	n/a	n/a	n/a	1.718
280071006	ENSG00000254452	0	RP11-867G23.4	RP11-867G23.4	0	11	n/a	n/a	n/a	1.718
280048780	ENSG00000252632	0	AC010326.1	AC010326.1	0	19	n/a	n/a	n/a	1.718
279839669	ENSG00000230074	0	RP11-195F19.9	RP11-195F19.9	0	9	n/a	n/a	n/a	1.717
279927058	ENSG00000237846	0	RP11-216M21.1	RP11-216M21.1	0	9	n/a	n/a	n/a	1.717
1106566	ENSG00000221983	7268	UBA52	ubiquitin A-52 residue ribosomal protein fusion product 1	7311	19	n/a	n/a	n/a	1.717
1089056	ENSG00000100060	4217	MFNG	MFNG O-fucosylpeptide 3-beta-N-acetylglucosaminyltransferase	4242	22	n/a	n/a	n/a	1.716
280068559	ENSG00000254270	0	ERHP1	enhancer of rudimentary homolog (Drosophila) pseudogene 1	0	7	n/a	n/a	n/a	1.716
280119231	ENSG00000258655	59027	RP11-431H16.2	RP11-431H16.2	84837	14	n/a	n/a	n/a	1.716
1088303	ENSG00000078549	114	ADCYAP1R1	adenylate cyclase activating polypeptide 1 (pituitary) receptor type I	117	7	n/a	n/a	n/a	1.716
1107297	ENSG00000227888	1016571	FAM66A	family with sequence similarity 66, member A	100133172	8	n/a	n/a	n/a	1.715
279799758	ENSG00000226457	0	RP11-430L17.1	RP11-430L17.1	0	1	n/a	n/a	n/a	1.715
1093241	ENSG00000130748	34247	TMEM160	transmembrane protein 160	54958	19	n/a	n/a	n/a	1.714
1097548	ENSG00000161328	77675	LRRC56	leucine rich repeat containing 56	115399	11	n/a	n/a	n/a	1.714
1094436	ENSG00000137726	33131	FXYD6	FXYD domain containing ion transport regulator 6	53826	11	n/a	n/a	n/a	1.714
279884778	ENSG00000234044	0	AC108059.1	AC108059.1	0	2	n/a	n/a	n/a	1.714
279839304	ENSG00000230037	0	UBBP1	ubiquitin B pseudogene 1	0	2	n/a	n/a	n/a	1.713
1089253	ENSG00000100711	54878	ZFYVE21	zinc finger, FYVE domain containing 21	79038	14	n/a	n/a	n/a	1.713
1101448	ENSG00000178718	34202	RPP25	ribonuclease P/MRP 25kDa subunit	54913	15	n/a	n/a	n/a	1.713
1091491	ENSG00000116670	10312	MAD2L2	MAD2 mitotic arrest deficient-like 2 (yeast)	10459	1	n/a	n/a	n/a	1.713
1092115	ENSG00000121900	76666	TMEM54	transmembrane protein 54	113452	1	n/a	n/a	n/a	1.712
1100593	ENSG00000174021	2770	GNG5	guanine nucleotide binding protein (G protein), gamma 5	2787	1	n/a	n/a	n/a	1.712
1089867	ENSG00000104863	40763	LIN7B	lin-7 homolog B (C. elegans)	64130	19	n/a	n/a	n/a	1.712
279780020	ENSG00000224731	0	AC016716.2	AC016716.2	0	2	n/a	n/a	n/a	1.712
1094813	ENSG00000139880	41004	CDH24	cadherin 24, type 2	64403	14	n/a	n/a	n/a	1.711
1094362	ENSG00000137273	2279	FOXF2	forkhead box F2	2295	6	n/a	n/a	n/a	1.711
280078548	ENSG00000254969	0	RP11-939C17.2	RP11-939C17.2	0	11	n/a	n/a	n/a	1.711
1096414	ENSG00000152049	23457	KCNE4	potassium voltage-gated channel, Isk-related family, member 4	23704	2	n/a	n/a	n/a	1.711
1105875	ENSG00000213578	149585	CPLX3	complexin 3	594855	15	n/a	n/a	n/a	1.711
280129848	ENSG00000259260	0	CTD-3094K11.2	CTD-3094K11.2	0	15	n/a	n/a	n/a	1.711
1094520	ENSG00000138080	10958	EMILIN1	elastin microfibril interfacer 1	11117	2	n/a	n/a	n/a	1.710
1105259	ENSG00000204711	79737	C9orf135	chromosome 9 open reading frame 135	138255	9	n/a	n/a	n/a	1.709
279710800	ENSG00000208772	0	SNORD94	small nucleolar RNA, C/D box 94	0	2	n/a	n/a	n/a	1.709
1093148	ENSG00000130283	2641	GDF1	growth differentiation factor 1	2657	19	n/a	n/a	n/a	1.708
1103517	ENSG00000188290	37072	HES4	hairy and enhancer of split 4 (Drosophila)	57801	1	n/a	n/a	n/a	1.708
1099308	ENSG00000168385	4709	SEPT2	septin 2	4735	2	n/a	n/a	n/a	1.707
1102796	ENSG00000185262	94136	FAM100B	family with sequence similarity 100, member B	283991	17	n/a	n/a	n/a	1.706
279750066	ENSG00000219928	0	RP11-40C6.2	RP11-40C6.2	0	9	n/a	n/a	n/a	1.704
1091882	ENSG00000119927	36951	GPAM	glycerol-3-phosphate acyltransferase, mitochondrial	57678	10	n/a	n/a	n/a	1.704
1090530	ENSG00000109107	227	ALDOC	aldolase C, fructose-bisphosphate	230	17	n/a	n/a	n/a	1.704
1100102	ENSG00000171766	2612	GATM	glycine amidinotransferase (L-arginine:glycine amidinotransferase)	2628	15	n/a	n/a	n/a	1.704
279907014	ENSG00000236078	0	AC095067.1	AC095067.1	0	7	n/a	n/a	n/a	1.704
280044671	ENSG00000252034	0	Y_RNA	Y RNA	0	18	n/a	n/a	n/a	1.704
1096358	ENSG00000151617	1896	EDNRA	endothelin receptor type A	1909	4	n/a	n/a	n/a	1.704
1103769	ENSG00000189292	94450	FAM150B	family with sequence similarity 150, member B	285016	2	n/a	n/a	n/a	1.703
280109960	ENSG00000257918	0	RP11-482D24.3	RP11-482D24.3	0	12	n/a	n/a	n/a	1.703
279871219	ENSG00000232858	0	RPL34P27	ribosomal protein L34 pseudogene 27	0	13	n/a	n/a	n/a	1.701
280026317	ENSG00000250442	0	RP11-200K10.1	RP11-200K10.1	0	4	n/a	n/a	n/a	1.701
1097092	ENSG00000157856	60218	CCDC164	coiled-coil domain containing 164	92749	2	n/a	n/a	n/a	1.701
1098354	ENSG00000164638	85880	SLC29A4	solute carrier family 29 (nucleoside transporters), member 4	222962	7	n/a	n/a	n/a	1.701
1088069	ENSG00000072506	3011	HSD17B10	hydroxysteroid (17-beta) dehydrogenase 10	3028	X	n/a	n/a	n/a	1.701
279876875	ENSG00000233364	0	RP11-203P2.1	RP11-203P2.1	0	13	n/a	n/a	n/a	1.700
1095499	ENSG00000144476	36286	CXCR7	chemokine (C-X-C motif) receptor 7	57007	2	n/a	n/a	n/a	1.700
279656384	ENSG00000199005	135820	MIR370	microRNA 370	442915	14	n/a	n/a	n/a	1.700
1089966	ENSG00000105329	6998	TGFB1	transforming growth factor, beta 1	7040	19	n/a	n/a	n/a	1.700
1101422	ENSG00000178537	784	SLC25A20	solute carrier family 25 (carnitine/acylcarnitine translocase), member 20	788	3	n/a	n/a	n/a	1.698
1101152	ENSG00000177030	10375	DEAF1	deformed epidermal autoregulatory factor 1 (Drosophila)	10522	11	n/a	n/a	n/a	1.697
279798624	ENSG00000226360	0	RPL10AP6	ribosomal protein L10a pseudogene 6	0	3	n/a	n/a	n/a	1.697
279760931	ENSG00000222720	0	AC027307.1	AC027307.1	0	19	n/a	n/a	n/a	1.697
279915252	ENSG00000236844	0	AC091633.2	AC091633.2	0	3	n/a	n/a	n/a	1.696
280093412	ENSG00000256142	0	AL513327.1	AL513327.1	0	1	n/a	n/a	n/a	1.696
1101323	ENSG00000177954	6199	RPS27	ribosomal protein S27	6232	1	n/a	n/a	n/a	1.696
1106465	ENSG00000218891	81568	ZNF579	zinc finger protein 579	163033	19	n/a	n/a	n/a	1.696
279933415	ENSG00000238460	0	AC068587.2	AC068587.2	0	8	n/a	n/a	n/a	1.696
1097700	ENSG00000162496	9123	DHRS3	dehydrogenase/reductase (SDR family) member 3	9249	1	n/a	n/a	n/a	1.695
280112379	ENSG00000258153	0	RP11-511H9.4	RP11-511H9.4	0	12	n/a	n/a	n/a	1.695
1095280	ENSG00000143256	5170	PFDN2	prefoldin subunit 2	5202	1	n/a	n/a	n/a	1.694
1104319	ENSG00000197568	10988	HHLA3	HERV-H LTR-associating 3	11147	1	n/a	n/a	n/a	1.694
280134316	ENSG00000259519	0	RP11-519G16.2	RP11-519G16.2	0	15	n/a	n/a	n/a	1.694
279827161	ENSG00000228929	0	RP11-159C21.4	RP11-159C21.4	0	1	n/a	n/a	n/a	1.693
279793382	ENSG00000225912	0	RP13-258O15.1	RP13-258O15.1	0	X	n/a	n/a	n/a	1.693
279503857	ENSG00000180769	126382	WDFY3-AS2	WDFY3 antisense RNA 2 (non-protein coding)	404201	4	n/a	n/a	n/a	1.692
279896495	ENSG00000235065	0	RPL24P2	ribosomal protein L24 pseudogene 2	0	20	n/a	n/a	n/a	1.692
1098198	ENSG00000164104	3128	HMGB2	high mobility group box 2	3148	4	n/a	n/a	n/a	1.692
1093652	ENSG00000133265	23393	HSPBP1	HSPA (heat shock 70kDa) binding protein, cytoplasmic cochaperone 1	23640	19	n/a	n/a	n/a	1.691
1102203	ENSG00000182890	2730	GLUD2	glutamate dehydrogenase 2	2747	X	n/a	n/a	n/a	1.690
279770712	ENSG00000224012	0	RP11-756G12.1	RP11-756G12.1	0	5	n/a	n/a	n/a	1.690
279836759	ENSG00000229820	0	RP1-308E4.1	RP1-308E4.1	0	1	n/a	n/a	n/a	1.690
1093100	ENSG00000129951	55750	MIR3187	microRNA 3187	79948	19	n/a	n/a	n/a	1.690
1095318	ENSG00000143401	57293	ANP32E	acidic (leucine-rich) nuclear phosphoprotein 32 family, member E	81611	1	n/a	n/a	n/a	1.690
1087381	ENSG00000034510	9044	TMSB10	thymosin beta 10	9168	2	n/a	n/a	n/a	1.690
279887175	ENSG00000234268	0	AP000936.1	AP000936.1	0	11	n/a	n/a	n/a	1.690
280089232	ENSG00000255686	0	RP11-227B21.2	RP11-227B21.2	0	12	n/a	n/a	n/a	1.690
1096882	ENSG00000156076	11037	WIF1	WNT inhibitory factor 1	11197	12	n/a	n/a	n/a	1.690
1094409	ENSG00000137561	7231	TTPA	tocopherol (alpha) transfer protein	7274	8	n/a	n/a	n/a	1.690
1088831	ENSG00000092036	34219	HAUS4	HAUS augmin-like complex, subunit 4	54930	14	n/a	n/a	n/a	1.689
1102206	ENSG00000182899	6133	RPL35A	ribosomal protein L35a	6165	3	n/a	n/a	n/a	1.689
1088035	ENSG00000071655	32933	MBD3	methyl-CpG binding domain protein 3	53615	19	n/a	n/a	n/a	1.689
1089135	ENSG00000100300	702	TSPO	translocator protein (18kDa)	706	22	n/a	n/a	n/a	1.689
280084944	ENSG00000255337	0	RP11-315O6.1	RP11-315O6.1	0	11	n/a	n/a	n/a	1.688
1105514	ENSG00000205581	3130	HMGN1	high mobility group nucleosome binding domain 1	3150	21	n/a	n/a	n/a	1.688
1091211	ENSG00000114698	36366	PLSCR4	phospholipid scramblase 4	57088	3	n/a	n/a	n/a	1.688
279978873	ENSG00000243768	0	LL0XNC01-37G1.1	LL0XNC01-37G1.1	0	X	n/a	n/a	n/a	1.688
280098167	ENSG00000256708	0	RP11-444B24.2	RP11-444B24.2	0	12	n/a	n/a	n/a	1.688
1089180	ENSG00000100410	59034	PHF5A	PHD finger protein 5A	84844	22	n/a	n/a	n/a	1.688
1095877	ENSG00000147257	2703	GPC3	glypican 3	2719	X	n/a	n/a	n/a	1.687
280128259	ENSG00000259168	0	RP11-100M12.3	RP11-100M12.3	0	15	n/a	n/a	n/a	1.687
1089327	ENSG00000101134	35105	DOK5	docking protein 5	55816	20	n/a	n/a	n/a	1.686
280023916	ENSG00000250261	0	AC007050.18	AC007050.18	0	22	n/a	n/a	n/a	1.686
279900213	ENSG00000235426	0	RP11-342M3.5	RP11-342M3.5	0	10	n/a	n/a	n/a	1.685
1093107	ENSG00000130005	2577	GAMT	guanidinoacetate N-methyltransferase	2593	19	n/a	n/a	n/a	1.685
279500932	ENSG00000180211	0	RP1-278E11.3	RP1-278E11.3	0	6	n/a	n/a	n/a	1.685
1095492	ENSG00000144426	41589	NBEAL1	neurobeachin-like 1	65065	2	n/a	n/a	n/a	1.685
1099846	ENSG00000170684	81563	ZNF296	zinc finger protein 296	162979	19	n/a	n/a	n/a	1.684
279971217	ENSG00000243013	0	AL592307.1	AL592307.1	0	1	n/a	n/a	n/a	1.684
1099001	ENSG00000167194	80516	C16orf92	chromosome 16 open reading frame 92	146378	16	n/a	n/a	n/a	1.683
1095512	ENSG00000144579	37222	CTDSP1	CTD (carboxy-terminal domain, RNA polymerase II, polypeptide A) small phosphatase 1	58190	2	n/a	n/a	n/a	1.683
279722105	ENSG00000213442	0	RPL18AP3	ribosomal protein L18a pseudogene 3	0	12	n/a	n/a	n/a	1.682
280050698	ENSG00000252909	0	U6	U6 spliceosomal RNA	0	22	n/a	n/a	n/a	1.681
279967002	ENSG00000242539	0	AC007620.3	AC007620.3	0	3	n/a	n/a	n/a	1.681
1086920	ENSG00000004777	77694	ARHGAP33	Rho GTPase activating protein 33	115703	19	n/a	n/a	n/a	1.680
279740371	ENSG00000215467	0	RPL27AP	ribosomal protein L27a pseudogene	0	20	n/a	n/a	n/a	1.679
1108452	ENSG00000235423	0	RP11-282O18.3	RP11-282O18.3	0	12	n/a	n/a	n/a	1.679
1105437	ENSG00000205309	36232	NT5M	5',3'-nucleotidase, mitochondrial	56953	17	n/a	n/a	n/a	1.679
1098226	ENSG00000164167	10998	LSM6	LSM6 homolog, U6 small nuclear RNA associated (S. cerevisiae)	11157	4	n/a	n/a	n/a	1.679
279959418	ENSG00000241720	0	RP4-735C1.4	RP4-735C1.4	0	1	n/a	n/a	n/a	1.679
280074496	ENSG00000254690	0	GS1-393G12.12	GS1-393G12.12	0	8	n/a	n/a	n/a	1.679
1100318	ENSG00000172663	55995	TMEM134	transmembrane protein 134	80194	11	n/a	n/a	n/a	1.679
1095540	ENSG00000144741	77665	SLC25A26	solute carrier family 25, member 26	115286	3	n/a	n/a	n/a	1.679
1092429	ENSG00000124440	40945	HIF3A	hypoxia inducible factor 3, alpha subunit	64344	19	n/a	n/a	n/a	1.679
1106451	ENSG00000218227	0	RP11-889L3.1	RP11-889L3.1	0	5	n/a	n/a	n/a	1.679
280011335	ENSG00000249264	0	EEF1A1P9	eukaryotic translation elongation factor 1 alpha 1 pseudogene 9	0	4	n/a	n/a	n/a	1.679
1089891	ENSG00000104936	1748	DMPK	dystrophia myotonica-protein kinase	1760	19	n/a	n/a	n/a	1.678
280032958	ENSG00000250986	157123125	AC141928.1	AC141928.1	100507150	4	n/a	n/a	n/a	1.678
1103173	ENSG00000186815	32853	TPCN1	two pore segment channel 1	53373	12	n/a	n/a	n/a	1.678
279914981	ENSG00000236819	0	AC087393.1	AC087393.1	0	17	n/a	n/a	n/a	1.677
278832470	ENSG00000111671	58923	SPSB2	splA/ryanodine receptor domain and SOCS box containing 2	84727	12	n/a	n/a	n/a	1.676
1103486	ENSG00000188157	119616	AGRN	agrin	375790	1	n/a	n/a	n/a	1.676
279501158	ENSG00000180230	0	RP11-198M6.2	RP11-198M6.2	0	10	n/a	n/a	n/a	1.676
1096786	ENSG00000155115	76595	GTF3C6	general transcription factor IIIC, polypeptide 6, alpha 35kDa	112495	6	n/a	n/a	n/a	1.676
1093192	ENSG00000130522	3702	JUND	jun D proto-oncogene	3727	19	n/a	n/a	n/a	1.676
1089007	ENSG00000099864	5032	PALM	paralemmin	5064	19	n/a	n/a	n/a	1.676
1096451	ENSG00000152284	57683	TCF7L1	transcription factor 7-like 1 (T-cell specific, HMG-box)	83439	2	n/a	n/a	n/a	1.676
1095352	ENSG00000143545	5840	RAB13	RAB13, member RAS oncogene family	5872	1	n/a	n/a	n/a	1.675
279526920	ENSG00000183405	0	RPS7P1	ribosomal protein S7 pseudogene 1	0	17	n/a	n/a	n/a	1.675
1087305	ENSG00000023902	30659	PLEKHO1	pleckstrin homology domain containing, family O member 1	51177	1	n/a	n/a	n/a	1.675
1092378	ENSG00000124191	59159	TOX2	TOX high mobility group box family member 2	84969	20	n/a	n/a	n/a	1.675
1098988	ENSG00000167136	2006	ENDOG	endonuclease G	2021	9	n/a	n/a	n/a	1.674
1088783	ENSG00000090971	36384	NAT14	N-acetyltransferase 14 (GCN5-related, putative)	57106	19	n/a	n/a	n/a	1.674
1108085	ENSG00000232871	0	AC008888.7	AC008888.7	0	19	n/a	n/a	n/a	1.674
279866942	ENSG00000232496	0	RPL3P12	ribosomal protein L3 pseudogene 12	0	X	n/a	n/a	n/a	1.674
1088419	ENSG00000081791	9668	KIAA0141	KIAA0141	9812	5	n/a	n/a	n/a	1.673
1090791	ENSG00000111405	8830	ENDOU	endonuclease, polyU-specific	8909	12	n/a	n/a	n/a	1.673
279806433	ENSG00000227034	0	RP11-234N17.1	RP11-234N17.1	0	1	n/a	n/a	n/a	1.673
1105959	ENSG00000213988	7600	ZNF90	zinc finger protein 90	7643	19	n/a	n/a	n/a	1.673
279781004	ENSG00000224837	0	RP4-702J19.1	RP4-702J19.1	0	1	n/a	n/a	n/a	1.672
279887427	ENSG00000234287	0	RP11-761N21.2	RP11-761N21.2	0	3	n/a	n/a	n/a	1.672
279490190	ENSG00000178723	0	GLULP4	glutamate-ammonia ligase (glutamine synthetase) pseudogene 4	0	9	n/a	n/a	n/a	1.672
1097581	ENSG00000161671	94271	C19orf63	chromosome 19 open reading frame 63	284361	19	n/a	n/a	n/a	1.672
279876690	ENSG00000233351	0	RP1-69D17.3	RP1-69D17.3	0	6	n/a	n/a	n/a	1.671
1096497	ENSG00000152620	79569	NADKD1	NAD kinase domain containing 1	133686	5	n/a	n/a	n/a	1.671
1094873	ENSG00000140365	34228	COMMD4	COMM domain containing 4	54939	15	n/a	n/a	n/a	1.671
279953669	ENSG00000241073	0	RP4-714D9.2	RP4-714D9.2	0	1	n/a	n/a	n/a	1.670
279074280	ENSG00000137970	0	RP11-122C9.1	RP11-122C9.1	0	1	n/a	n/a	n/a	1.670
280043502	ENSG00000251867	0	Y_RNA	Y RNA	0	8	n/a	n/a	n/a	1.670
1103857	ENSG00000196218	6228	RYR1	ryanodine receptor 1 (skeletal)	6261	19	n/a	n/a	n/a	1.670
280044503	ENSG00000252010	0	SCARNA5	small Cajal body-specific RNA 5	0	2	n/a	n/a	n/a	1.669
279854286	ENSG00000231369	0	RP1-40G4P.1	RP1-40G4P.1	0	22	n/a	n/a	n/a	1.669
1087516	ENSG00000048545	2961	GUCA1A	guanylate cyclase activator 1A (retina)	2978	6	n/a	n/a	n/a	1.669
279778787	ENSG00000224631	0	RP11-51O6.1	RP11-51O6.1	0	16	n/a	n/a	n/a	1.669
279667962	ENSG00000202477	9170	SNORD25	small nucleolar RNA, C/D box 25	9303	11	n/a	n/a	n/a	1.668
280070731	ENSG00000254429	0	CTD-2562J17.7	CTD-2562J17.7	0	11	n/a	n/a	n/a	1.668
279702932	ENSG00000206624	0	U1	U1 spliceosomal RNA	0	5	n/a	n/a	n/a	1.668
279807872	ENSG00000227157	0	AC068535.2	AC068535.2	0	2	n/a	n/a	n/a	1.668
279827168	ENSG00000228930	0	MTCO1P3	MT-CO1 pseudogene 3	0	21	n/a	n/a	n/a	1.668
1103295	ENSG00000187398	109547	LUZP2	leucine zipper protein 2	338645	11	n/a	n/a	n/a	1.667
279799078	ENSG00000226396	0	RP5-1056L3.3	RP5-1056L3.3	0	1	n/a	n/a	n/a	1.667
1100517	ENSG00000173621	54839	LRFN4	leucine rich repeat and fibronectin type III domain containing 4	78999	11	n/a	n/a	n/a	1.666
279954000	ENSG00000241115	0	AP001347.1	AP001347.1	0	21	n/a	n/a	n/a	1.666
280083829	ENSG00000255275	0	RP13-279N23.2	RP13-279N23.2	0	1	n/a	n/a	n/a	1.666
1100823	ENSG00000175287	90186	PHYHD1	phytanoyl-CoA dioxygenase domain containing 1	254295	9	n/a	n/a	n/a	1.665
1107599	ENSG00000229809	80534	ZNF688	zinc finger protein 688	146542	16	n/a	n/a	n/a	1.665
280108611	ENSG00000257767	0	RP11-162P23.2	Uncharacterized protein	0	12	n/a	n/a	n/a	1.665
1094373	ENSG00000137343	55771	ATAT1	alpha tubulin acetyltransferase 1	79969	6	n/a	n/a	n/a	1.665
1099643	ENSG00000169840	85510	GSX1	GS homeobox 1	219409	13	n/a	n/a	n/a	1.665
279818734	ENSG00000228187	0	RP11-363H12.1	RP11-363H12.1	0	1	n/a	n/a	n/a	1.664
279955486	ENSG00000241301	0	AL136982.1	AL136982.1	0	10	n/a	n/a	n/a	1.664
1088130	ENSG00000074219	8402	TEAD2	TEA domain family member 2	8463	19	n/a	n/a	n/a	1.664
1098979	ENSG00000167107	56022	ACSF2	acyl-CoA synthetase family member 2	80221	17	n/a	n/a	n/a	1.663
1106042	ENSG00000214290	78790	C11orf93	chromosome 11 open reading frame 93	120376	11	n/a	n/a	n/a	1.663
1090002	ENSG00000105472	6285	CLEC11A	C-type lectin domain family 11, member A	6320	19	n/a	n/a	n/a	1.663
1106713	ENSG00000224016	0	RP11-728K20.1	RP11-728K20.1	0	7	n/a	n/a	n/a	1.663
1100000	ENSG00000171345	3855	KRT19	keratin 19	3880	17	n/a	n/a	n/a	1.662
1105096	ENSG00000204335	123251	SP5	Sp5 transcription factor	389058	2	n/a	n/a	n/a	1.662
1098900	ENSG00000166823	35184	MESP1	mesoderm posterior 1 homolog (mouse)	55897	15	n/a	n/a	n/a	1.662
279866478	ENSG00000232456	0	RP11-5P18.10	RP11-5P18.10	0	1	n/a	n/a	n/a	1.662
1090858	ENSG00000111817	29673	DSE	dermatan sulfate epimerase	29940	6	n/a	n/a	n/a	1.662
1092561	ENSG00000125457	36683	MIF4GD	MIF4G domain containing	57409	17	n/a	n/a	n/a	1.661
1087164	ENSG00000011451	37339	WIZ	widely interspaced zinc finger motifs	58525	19	n/a	n/a	n/a	1.661
1098640	ENSG00000165804	30704	ZNF219	zinc finger protein 219	51222	14	n/a	n/a	n/a	1.661
279925078	ENSG00000237676	0	AC138972.1	AC138972.1	0	3	n/a	n/a	n/a	1.661
1102067	ENSG00000182287	8826	AP1S2	adaptor-related protein complex 1, sigma 2 subunit	8905	X	n/a	n/a	n/a	1.661
279884704	ENSG00000234036	0	RP11-123J14.2	RP11-123J14.2	0	4	n/a	n/a	n/a	1.660
1091791	ENSG00000119333	59818	WDR34	WD repeat domain 34	89891	9	n/a	n/a	n/a	1.659
1100983	ENSG00000176165	2274	FOXG1	forkhead box G1	2290	14	n/a	n/a	n/a	1.659
1089736	ENSG00000103742	36995	IGDCC4	immunoglobulin superfamily, DCC subclass, member 4	57722	15	n/a	n/a	n/a	1.658
279936569	ENSG00000238968	0	snoU13	Small nucleolar RNA U13	0	3	n/a	n/a	n/a	1.658
1105669	ENSG00000206417	0	H1FX-AS1	H1FX antisense RNA 1 (non-protein coding)	0	3	n/a	n/a	n/a	1.658
1096991	ENSG00000157005	6710	SST	somatostatin	6750	3	n/a	n/a	n/a	1.658
1099840	ENSG00000170647	58152	TMEM133	transmembrane protein 133	83935	11	n/a	n/a	n/a	1.658
1092196	ENSG00000122644	9979	ARL4A	ADP-ribosylation factor-like 4A	10124	7	n/a	n/a	n/a	1.657
280082791	ENSG00000255198	182016	SNHG9	small nucleolar RNA host gene 9 (non-protein coding)	735301	16	n/a	n/a	n/a	1.657
279715836	ENSG00000212195	0	U3	Small nucleolar RNA U3	0	17	n/a	n/a	n/a	1.656
279842570	ENSG00000230330	0	HMGN2P3	high mobility group nucleosomal binding domain 2 pseudogene 3	0	16	n/a	n/a	n/a	1.655
279911549	ENSG00000236494	0	RP11-89N17.4	RP11-89N17.4	0	7	n/a	n/a	n/a	1.655
279745376	ENSG00000216901	0	AL022393.7	AL022393.7	0	6	n/a	n/a	n/a	1.655
1094263	ENSG00000136840	26835	ST6GALNAC4	ST6 (alpha-N-acetyl-neuraminyl-2,3-beta-galactosyl-1,3)-N-acetylgalactosaminide alpha-2,6-sialyltransferase 4	27090	9	n/a	n/a	n/a	1.654
1106473	ENSG00000219435	25607	C11orf20	chromosome 11 open reading frame 20	25858	11	n/a	n/a	n/a	1.654
279875794	ENSG00000233258	0	RP11-219F10.1	RP11-219F10.1	0	10	n/a	n/a	n/a	1.654
1096934	ENSG00000156482	6124	RPL30	ribosomal protein L30	6156	8	n/a	n/a	n/a	1.654
1097749	ENSG00000162670	109685	FAM5C	family with sequence similarity 5, member C	339479	1	n/a	n/a	n/a	1.653
279780990	ENSG00000224834	0	BTF3P9	basic transcription factor 3 pseudogene 9	0	1	n/a	n/a	n/a	1.653
1091610	ENSG00000117450	5020	PRDX1	peroxiredoxin 1	5052	1	n/a	n/a	n/a	1.652
1095176	ENSG00000142541	23276	RPL13A	ribosomal protein L13a	23521	19	n/a	n/a	n/a	1.651
1105746	ENSG00000212768	0	AC114546.1	HCG37415PRO1914Uncharacterized protein	0	15	n/a	n/a	n/a	1.651
280137550	ENSG00000259716	0	RP5-977B1.11	RP5-977B1.11	0	20	n/a	n/a	n/a	1.651
1091390	ENSG00000115844	1734	DLX2	distal-less homeobox 2	1746	2	n/a	n/a	n/a	1.650
1096020	ENSG00000148411	79730	NACC2	NACC family member 2, BEN and BTB (POZ) domain containing	138151	9	n/a	n/a	n/a	1.650
1100717	ENSG00000174775	3245	HRAS	v-Ha-ras Harvey rat sarcoma viral oncogene homolog	3265	11	n/a	n/a	n/a	1.650
1088163	ENSG00000075142	6677	SRI	sorcin	6717	7	n/a	n/a	n/a	1.649
279863672	ENSG00000232176	0	RP11-146N23.1	RP11-146N23.1	0	9	n/a	n/a	n/a	1.649
1087778	ENSG00000064961	10215	HMG20B	high mobility group 20B	10362	19	n/a	n/a	n/a	1.649
1108407	ENSG00000235034	110021	C19orf81	chromosome 19 open reading frame 81	342918	19	n/a	n/a	n/a	1.648
1089978	ENSG00000105373	29730	GLTSCR2	glioma tumor suppressor candidate region gene 2	29997	19	n/a	n/a	n/a	1.648
1089742	ENSG00000103876	2169	FAH	fumarylacetoacetate hydrolase (fumarylacetoacetase)	2184	15	n/a	n/a	n/a	1.648
1103499	ENSG00000188206	94379	HNRNPU-AS1	HNRNPU antisense RNA 1 (non-protein coding)	284702	1	n/a	n/a	n/a	1.647
1099921	ENSG00000171016	25857	PYGO1	pygopus homolog 1 (Drosophila)	26108	15	n/a	n/a	n/a	1.647
279658631	ENSG00000199753	1013107	SNORD104	small nucleolar RNA, C/D box 104	692227	17	n/a	n/a	n/a	1.647
1097865	ENSG00000163083	3600	INHBB	inhibin, beta B	3625	2	n/a	n/a	n/a	1.647
1092189	ENSG00000122584	29743	NXPH1	neurexophilin 1	30010	7	n/a	n/a	n/a	1.647
1101557	ENSG00000179271	59921	GADD45GIP1	growth arrest and DNA-damage-inducible, gamma interacting protein 1	90480	19	n/a	n/a	n/a	1.646
1100369	ENSG00000172893	1705	DHCR7	7-dehydrocholesterol reductase	1717	11	n/a	n/a	n/a	1.646
280080717	ENSG00000255085	0	AF186192.2	Uncharacterized protein	0	8	n/a	n/a	n/a	1.646
1093203	ENSG00000130584	80037	ZBTB46	zinc finger and BTB domain containing 46	140685	20	n/a	n/a	n/a	1.645
1088611	ENSG00000087266	6416	SH3BP2	SH3-domain binding protein 2	6452	4	n/a	n/a	n/a	1.645
1086949	ENSG00000005206	36207	AC004410.1	Signal peptide peptidase-like 2B	56928	19	n/a	n/a	n/a	1.645
1094573	ENSG00000138379	2644	MSTN	myostatin	2660	2	n/a	n/a	n/a	1.645
1108985	ENSG00000241370	55700	RPP21	ribonuclease P/MRP 21kDa subunit	79897	6	n/a	n/a	n/a	1.643
279992169	ENSG00000246125	0	AC011460.1	AC011460.1	0	19	n/a	n/a	n/a	1.643
1093205	ENSG00000130590	80052	SAMD10	sterile alpha motif domain containing 10	140700	20	n/a	n/a	n/a	1.643
280002995	ENSG00000248546	0	ANP32C	acidic (leucine-rich) nuclear phosphoprotein 32 family, member C	0	4	n/a	n/a	n/a	1.643
1093384	ENSG00000131653	58441	TRAF7	TNF receptor-associated factor 7	84231	16	n/a	n/a	n/a	1.642
1097593	ENSG00000161847	79085	RAVER1	ribonucleoprotein, PTB-binding 1	125950	19	n/a	n/a	n/a	1.642
1094287	ENSG00000136918	125690	WDR38	WD repeat domain 38	401551	9	n/a	n/a	n/a	1.641
279913934	ENSG00000236735	0	RPL31P63	ribosomal protein L31 pseudogene 63	0	X	n/a	n/a	n/a	1.641
1094951	ENSG00000140848	85718	CPNE2	copine II	221184	16	n/a	n/a	n/a	1.641
1087308	ENSG00000024422	29837	EHD2	EH-domain containing 2	30846	19	n/a	n/a	n/a	1.641
1094905	ENSG00000140506	55551	LMAN1L	lectin, mannose-binding, 1 like	79748	15	n/a	n/a	n/a	1.641
279966438	ENSG00000242477	0	CTD-2161E19.1	CTD-2161E19.1	0	5	n/a	n/a	n/a	1.641
280093125	ENSG00000256103	0	RP1-96H9.5	RP1-96H9.5	0	12	n/a	n/a	n/a	1.641
1091848	ENSG00000119711	4303	ALDH6A1	aldehyde dehydrogenase 6 family, member A1	4329	14	n/a	n/a	n/a	1.640
279847635	ENSG00000230777	0	RP11-318C24.1	RP11-318C24.1	0	1	n/a	n/a	n/a	1.639
1102186	ENSG00000182809	1388	CRIP2	cysteine-rich protein 2	1397	14	n/a	n/a	n/a	1.639
1099274	ENSG00000168256	28247	NKIRAS2	NFKB inhibitor interacting Ras-like 2	28511	17	n/a	n/a	n/a	1.638
279736567	ENSG00000215043	0	GLULP6	glutamate-ammonia ligase (glutamine synthetase) pseudogene 6	0	2	n/a	n/a	n/a	1.638
279985917	ENSG00000244496	0	AC121247.1	AC121247.1	0	3	n/a	n/a	n/a	1.638
280130083	ENSG00000259275	0	RP11-522B15.3	RP11-522B15.3	0	15	n/a	n/a	n/a	1.637
1091682	ENSG00000118181	6197	RPS25	ribosomal protein S25	6230	11	n/a	n/a	n/a	1.637
1103303	ENSG00000187479	122698	C11orf96	chromosome 11 open reading frame 96	387763	11	n/a	n/a	n/a	1.637
1089951	ENSG00000105254	1146	TBCB	tubulin folding cofactor B	1155	19	n/a	n/a	n/a	1.637
1092483	ENSG00000124733	4176	MEA1	male-enhanced antigen 1	4201	6	n/a	n/a	n/a	1.637
1096613	ENSG00000153774	10281	CFDP1	craniofacial development protein 1	10428	16	n/a	n/a	n/a	1.636
279939188	ENSG00000239345	0	HNRNPA1P26	heterogeneous nuclear ribonucleoprotein A1 pseudogene 26	0	X	n/a	n/a	n/a	1.636
279746801	ENSG00000217716	0	RPS10P3	ribosomal protein S10 pseudogene 3	0	9	n/a	n/a	n/a	1.636
279842292	ENSG00000230314	0	RP1-62D2.3	RP1-62D2.3	0	6	n/a	n/a	n/a	1.636
1087133	ENSG00000010626	10087	LRRC23	leucine rich repeat containing 23	10233	12	n/a	n/a	n/a	1.635
279931101	ENSG00000238184	0	AC129929.5	AC129929.5	0	11	n/a	n/a	n/a	1.634
279887943	ENSG00000234353	0	AP000347.4	AP000347.4	0	22	n/a	n/a	n/a	1.634
1106748	ENSG00000224201	59158	PNMA6A	paraneoplastic antigen like 6A	84968	X	n/a	n/a	n/a	1.633
279945880	ENSG00000240158	0	AC011496.1	AC011496.1	0	19	n/a	n/a	n/a	1.633
1101465	ENSG00000178796	94320	RIIAD1	regulatory subunit of type II PKA R-subunit (RIIa) domain containing 1	284485	1	n/a	n/a	n/a	1.632
279947983	ENSG00000240366	0	RP11-69H7.1	RP11-69H7.1	0	15	n/a	n/a	n/a	1.632
280081424	ENSG00000255126	0	CTD-2531D15.5	CTD-2531D15.5	0	11	n/a	n/a	n/a	1.632
1087321	ENSG00000026025	7388	VIM	vimentin	7431	10	n/a	n/a	n/a	1.632
1100469	ENSG00000173402	1593	DAG1	dystroglycan 1 (dystrophin-associated glycoprotein 1)	1605	3	n/a	n/a	n/a	1.631
1094142	ENSG00000136158	10107	SPRY2	sprouty homolog 2 (Drosophila)	10253	13	n/a	n/a	n/a	1.631
1094172	ENSG00000136295	56501	TTYH3	tweety homolog 3 (Drosophila)	80727	7	n/a	n/a	n/a	1.631
280072001	ENSG00000254528	0	RP11-728F11.4	RP11-728F11.4	0	11	n/a	n/a	n/a	1.631
1089029	ENSG00000099974	1013582	DDTL	D-dopachrome tautomerase-like	100037417	22	n/a	n/a	n/a	1.631
1099056	ENSG00000167470	59833	MIDN	midnolin	90007	19	n/a	n/a	n/a	1.630
279755439	ENSG00000221716	0	SNORA11	small nucleolar RNA, H/ACA box 11	0	X	n/a	n/a	n/a	1.630
280107928	ENSG00000257730	0	RP11-70F11.4	RP11-70F11.4	0	12	n/a	n/a	n/a	1.630
1087013	ENSG00000006638	6875	TBXA2R	thromboxane A2 receptor	6915	19	n/a	n/a	n/a	1.629
1099730	ENSG00000170231	2157	FABP6	fatty acid binding protein 6, ileal	2172	5	n/a	n/a	n/a	1.629
1089329	ENSG00000101144	651	BMP7	bone morphogenetic protein 7	655	20	n/a	n/a	n/a	1.629
1102292	ENSG00000183255	750	PTTG1IP	pituitary tumor-transforming 1 interacting protein	754	21	n/a	n/a	n/a	1.628
1093750	ENSG00000134138	4187	MEIS2	Meis homeobox 2	4212	15	n/a	n/a	n/a	1.628
1106678	ENSG00000223796	0	AC009041.2	AC009041.2	0	16	n/a	n/a	n/a	1.627
1099232	ENSG00000168056	4029	LTBP3	latent transforming growth factor beta binding protein 3	4054	11	n/a	n/a	n/a	1.627
1097607	ENSG00000161939	0	C17orf49	chromosome 17 open reading frame 49	0	17	n/a	n/a	n/a	1.627
280129332	ENSG00000259232	0	RP11-349G13.1	RP11-349G13.1	0	15	n/a	n/a	n/a	1.627
1096280	ENSG00000151012	23410	SLC7A11	solute carrier family 7 (anionic amino acid transporter light chain, xc- system), member 11	23657	4	n/a	n/a	n/a	1.627
1096949	ENSG00000156587	9120	UBE2L6	ubiquitin-conjugating enzyme E2L 6	9246	11	n/a	n/a	n/a	1.626
279792407	ENSG00000225828	1013963	RP4-811H24.6	RP4-811H24.6	100128071	1	n/a	n/a	n/a	1.625
279730287	ENSG00000214389	0	RPS3AP26	ribosomal protein S3a pseudogene 26	0	7	n/a	n/a	n/a	1.625
279720522	ENSG00000213269	0	AC004386.4	AC004386.4	0	X	n/a	n/a	n/a	1.624
1099654	ENSG00000169884	7437	WNT10B	wingless-type MMTV integration site family, member 10B	7480	12	n/a	n/a	n/a	1.623
279832585	ENSG00000229413	0	AC018638.1	AC018638.1	0	7	n/a	n/a	n/a	1.623
1101471	ENSG00000178821	109681	TMEM52	transmembrane protein 52	339456	1	n/a	n/a	n/a	1.623
279996169	ENSG00000247675	157123445	RP11-411D10.1	RP11-411D10.1	100507401	11	n/a	n/a	n/a	1.623
1094957	ENSG00000140905	2637	GCSH	glycine cleavage system protein H (aminomethyl carrier)	2653	16	n/a	n/a	n/a	1.623
1097642	ENSG00000162148	85611	PPP1R32	protein phosphatase 1, regulatory subunit 32	220004	11	n/a	n/a	n/a	1.622
1103913	ENSG00000196368	34479	NUDT11	nudix (nucleoside diphosphate linked moiety X)-type motif 11	55190	X	n/a	n/a	n/a	1.622
1106471	ENSG00000219200	133577	RNASEK	ribonuclease, RNase K	440400	17	n/a	n/a	n/a	1.622
1093601	ENSG00000132967	0	HMGB1P5	high mobility group box 1 pseudogene 5	0	3	n/a	n/a	n/a	1.622
279814212	ENSG00000227751	0	RP1-20B21.4	RP1-20B21.4	0	1	n/a	n/a	n/a	1.622
279898400	ENSG00000235238	0	SUMO2P1	SMT3 suppressor of mif two 3 homolog 2 (S. cerevisiae) pseudogene 1	0	6	n/a	n/a	n/a	1.621
1088816	ENSG00000091640	9410	SPAG7	sperm associated antigen 7	9552	17	n/a	n/a	n/a	1.621
1092837	ENSG00000127528	10218	KLF2	Kruppel-like factor 2 (lung)	10365	19	n/a	n/a	n/a	1.621
1100391	ENSG00000172992	55680	DCAKD	dephospho-CoA kinase domain containing	79877	17	n/a	n/a	n/a	1.621
1105223	ENSG00000204628	10252	GNB2L1	guanine nucleotide binding protein (G protein), beta polypeptide 2-like 1	10399	5	n/a	n/a	n/a	1.621
1091312	ENSG00000115361	30	ACADL	acyl-CoA dehydrogenase, long chain	33	2	n/a	n/a	n/a	1.620
279828586	ENSG00000229047	0	AF127577.10	AF127577.10	0	21	n/a	n/a	n/a	1.620
279747854	ENSG00000218426	0	RP11-475C16.1	RP11-475C16.1	0	6	n/a	n/a	n/a	1.620
280047513	ENSG00000252447	0	snoU13	Small nucleolar RNA U13	0	11	n/a	n/a	n/a	1.620
1101190	ENSG00000177234	126389	C10orf85	chromosome 10 open reading frame 85	404216	10	n/a	n/a	n/a	1.619
1106680	ENSG00000223802	10557	CERS1	ceramide synthase 1	10715	19	n/a	n/a	n/a	1.619
280093176	ENSG00000256116	0	RP11-783K16.14	RP11-783K16.14	0	11	n/a	n/a	n/a	1.619
279866279	ENSG00000232442	157121327	CTD-3184A7.4	CTD-3184A7.4	100505771	20	n/a	n/a	n/a	1.618
1089888	ENSG00000104915	8608	STX10	syntaxin 10	8677	19	n/a	n/a	n/a	1.618
279818903	ENSG00000228205	0	RP11-778D9.4	RP11-778D9.4	0	3	n/a	n/a	n/a	1.618
1096970	ENSG00000156858	54834	PRR14	proline rich 14	78994	16	n/a	n/a	n/a	1.618
1093135	ENSG00000130202	5787	PVRL2	poliovirus receptor-related 2 (herpesvirus entry mediator B)	5819	19	n/a	n/a	n/a	1.618
1106366	ENSG00000215527	0	AP005482.1	Uncharacterized protein	0	18	n/a	n/a	n/a	1.617
1091294	ENSG00000115274	57688	INO80B	INO80 complex subunit B	83444	2	n/a	n/a	n/a	1.617
279784987	ENSG00000225200	0	AB019441.29	AB019441.29	0	14	n/a	n/a	n/a	1.617
1087759	ENSG00000064490	8556	RFXANK	regulatory factor X-associated ankyrin-containing protein	8625	19	n/a	n/a	n/a	1.617
1096199	ENSG00000149932	78995	TMEM219	transmembrane protein 219	124446	16	n/a	n/a	n/a	1.617
1089192	ENSG00000100439	40517	ABHD4	abhydrolase domain containing 4	63874	14	n/a	n/a	n/a	1.616
1096443	ENSG00000152240	77651	HAUS1	HAUS augmin-like complex, subunit 1	115106	18	n/a	n/a	n/a	1.616
1097458	ENSG00000160683	640	CXCR5	chemokine (C-X-C motif) receptor 5	643	11	n/a	n/a	n/a	1.615
280094828	ENSG00000256329	0	SCARNA10	SCARNA10	0	12	n/a	n/a	n/a	1.615
1087784	ENSG00000065054	9216	SLC9A3R2	solute carrier family 9 (sodium/hydrogen exchanger), member 3 regulator 2	9351	16	n/a	n/a	n/a	1.615
1105050	ENSG00000204220	10324	PFDN6	prefoldin subunit 6	10471	6	n/a	n/a	n/a	1.614
1103070	ENSG00000186350	6223	RXRA	retinoid X receptor, alpha	6256	9	n/a	n/a	n/a	1.614
1102165	ENSG00000182704	25736	TSKU	tsukushi small leucine rich proteoglycan homolog (Xenopus laevis)	25987	11	n/a	n/a	n/a	1.614
279860098	ENSG00000231878	0	SNRPFP1	small nuclear ribonucleoprotein polypeptide F pseudogene 1	0	20	n/a	n/a	n/a	1.613
279717668	ENSG00000212694	109578	AC084018.1	AC084018.1	338799	12	n/a	n/a	n/a	1.613
280093220	ENSG00000256121	0	AC010296.1	AC010296.1	0	5	n/a	n/a	n/a	1.612
1094251	ENSG00000136810	7252	TXN	thioredoxin	7295	9	n/a	n/a	n/a	1.612
1103666	ENSG00000188846	8925	RPL14	ribosomal protein L14	9045	3	n/a	n/a	n/a	1.612
279796133	ENSG00000226143	0	RP1-138B7.5	RP1-138B7.5	0	20	n/a	n/a	n/a	1.612
280064383	ENSG00000253978	0	CTB-178M22.2	CTB-178M22.2	0	5	n/a	n/a	n/a	1.612
1093774	ENSG00000134250	4822	NOTCH2	notch 2	4853	1	n/a	n/a	n/a	1.612
279936611	ENSG00000238975	0	snoU13	Small nucleolar RNA U13	0	1	n/a	n/a	n/a	1.611
279827598	ENSG00000228962	128716	HCG23	HLA complex group 23	414764	6	n/a	n/a	n/a	1.611
1095251	ENSG00000143149	220	ALDH9A1	aldehyde dehydrogenase 9 family, member A1	223	1	n/a	n/a	n/a	1.611
1088814	ENSG00000091592	22617	NLRP1	NLR family, pyrin domain containing 1	22861	17	n/a	n/a	n/a	1.611
1096186	ENSG00000149782	5299	PLCB3	phospholipase C, beta 3 (phosphatidylinositol-specific)	5331	11	n/a	n/a	n/a	1.611
1098238	ENSG00000164188	83680	RANBP3L	RAN binding protein 3-like	202151	5	n/a	n/a	n/a	1.610
1106048	ENSG00000214309	90276	MBLAC1	metallo-beta-lactamase domain containing 1	255374	7	n/a	n/a	n/a	1.610
1104772	ENSG00000198846	9616	TOX	thymocyte selection-associated high mobility group box	9760	8	n/a	n/a	n/a	1.610
1095630	ENSG00000145425	6156	RPS3A	ribosomal protein S3A	6189	4	n/a	n/a	n/a	1.610
1094186	ENSG00000136425	10371	CIB2	calcium and integrin binding family member 2	10518	15	n/a	n/a	n/a	1.609
1095994	ENSG00000148291	6795	SURF2	surfeit 2	6835	9	n/a	n/a	n/a	1.609
279885476	ENSG00000234123	0	AC090952.4	AC090952.4	0	3	n/a	n/a	n/a	1.608
1095658	ENSG00000145703	10630	IQGAP2	IQ motif containing GTPase activating protein 2	10788	5	n/a	n/a	n/a	1.608
1089992	ENSG00000105419	36196	MEIS3	Meis homeobox 3	56917	19	n/a	n/a	n/a	1.607
1093914	ENSG00000135052	30761	GOLM1	golgi membrane protein 1	51280	9	n/a	n/a	n/a	1.606
279936205	ENSG00000238910	0	snoU13	Small nucleolar RNA U13	0	22	n/a	n/a	n/a	1.606
279681458	ENSG00000204434	134046	POTEKP	POTE ankyrin domain family, member K, pseudogene	440915	2	n/a	n/a	n/a	1.606
1097381	ENSG00000160188	59705	RSPH1	radial spoke head 1 homolog (Chlamydomonas)	89765	21	n/a	n/a	n/a	1.606
1099124	ENSG00000167695	55653	FAM57A	family with sequence similarity 57, member A	79850	17	n/a	n/a	n/a	1.606
1105796	ENSG00000213003	0	BTF3P12	basic transcription factor 3 pseudogene 12	0	8	n/a	n/a	n/a	1.606
279907913	ENSG00000236163	0	RP11-501I18.2	RP11-501I18.2	0	6	n/a	n/a	n/a	1.605
279722759	ENSG00000213526	0	SETP8	SET pseudogene 8	0	X	n/a	n/a	n/a	1.605
280060470	ENSG00000253716	0	RP13-582O9.5	RP13-582O9.5	0	8	n/a	n/a	n/a	1.605
279896533	ENSG00000235071	0	RP11-759L5.2	RP11-759L5.2	0	X	n/a	n/a	n/a	1.605
279822086	ENSG00000228474	1014334	OST4	oligosaccharyltransferase 4 homolog (S. cerevisiae)	100128731	2	n/a	n/a	n/a	1.604
280024738	ENSG00000250321	0	RP11-478C6.4	RP11-478C6.4	0	4	n/a	n/a	n/a	1.604
279707223	ENSG00000207361	0	U6	U6 spliceosomal RNA	0	8	n/a	n/a	n/a	1.604
1092163	ENSG00000122386	7711	ZNF205	zinc finger protein 205	7755	16	n/a	n/a	n/a	1.603
1097197	ENSG00000158710	8349	TAGLN2	transgelin 2	8407	1	n/a	n/a	n/a	1.601
1102881	ENSG00000185650	673	ZFP36L1	zinc finger protein 36, C3H type-like 1	677	14	n/a	n/a	n/a	1.601
279724691	ENSG00000213774	0	AC010904.1	AC010904.1	0	2	n/a	n/a	n/a	1.601
280024426	ENSG00000250303	0	RP11-356J5.12	RP11-356J5.12	0	11	n/a	n/a	n/a	1.600
1102167	ENSG00000182712	1018794	MTCP1NB	mature T-cell proliferation 1 neighbor	100272147	X	n/a	n/a	n/a	1.600
1102950	ENSG00000185920	5695	PTCH1	patched 1	5727	9	n/a	n/a	n/a	1.599
1100873	ENSG00000175550	10442	DRAP1	DR1-associated protein 1 (negative cofactor 2 alpha)	10589	11	n/a	n/a	n/a	1.599
1098420	ENSG00000164897	57832	TMUB1	transmembrane and ubiquitin-like domain containing 1	83590	7	n/a	n/a	n/a	1.599
279912667	ENSG00000236618	1023163	AC100748.2	AC100748.2	100306951	17	n/a	n/a	n/a	1.599
1106293	ENSG00000215256	34738	C14orf167	chromosome 14 open reading frame 167	55449	14	n/a	n/a	n/a	1.599
1106436	ENSG00000217236	1002753	SP9	Sp9 transcription factor homolog (mouse)	100131390	2	n/a	n/a	n/a	1.599
1089030	ENSG00000099977	1640	DDT	D-dopachrome tautomerase	1652	22	n/a	n/a	n/a	1.599
1097614	ENSG00000161970	6122	RPL26	ribosomal protein L26	6154	17	n/a	n/a	n/a	1.598
280087032	ENSG00000255498	0	RP11-618K13.2	RP11-618K13.2	0	11	n/a	n/a	n/a	1.598
1096040	ENSG00000148604	5963	RGR	retinal G protein coupled receptor	5995	10	n/a	n/a	n/a	1.598
279827743	ENSG00000228974	0	AC006483.5	AC006483.5	0	7	n/a	n/a	n/a	1.598
1097723	ENSG00000162599	4748	NFIA	nuclear factor I/A	4774	1	n/a	n/a	n/a	1.598
279721187	ENSG00000213362	0	FTH1P12	ferritin, heavy polypeptide 1 pseudogene 12	0	9	n/a	n/a	n/a	1.598
1099513	ENSG00000169231	7017	THBS3	thrombospondin 3	7059	1	n/a	n/a	n/a	1.597
1099454	ENSG00000168994	85792	C6orf145	chromosome 6 open reading frame 145	221749	6	n/a	n/a	n/a	1.597
280077576	ENSG00000254902	0	ANO1-AS1	ANO1 antisense RNA 1 (non-protein coding)	0	11	n/a	n/a	n/a	1.597
279515532	ENSG00000182351	0	AP000358.3	AP000358.3	0	22	n/a	n/a	n/a	1.597
1089070	ENSG00000100101	0	NOL12	nucleolar protein 12	0	22	n/a	n/a	n/a	1.597
1095770	ENSG00000146409	78155	C6orf192	chromosome 6 open reading frame 192	116843	6	n/a	n/a	n/a	1.596
279935331	ENSG00000238773	0	AL137855.1	AL137855.1	0	1	n/a	n/a	n/a	1.596
279704234	ENSG00000206847	0	Y_RNA	Y RNA	0	11	n/a	n/a	n/a	1.596
1104722	ENSG00000198755	4710	RPL10A	ribosomal protein L10a	4736	6	n/a	n/a	n/a	1.596
1089970	ENSG00000105355	10080	PLIN3	perilipin 3	10226	19	n/a	n/a	n/a	1.596
1089024	ENSG00000099956	6559	SMARCB1	SWI/SNF related, matrix associated, actin dependent regulator of chromatin, subfamily b, member 1	6598	22	n/a	n/a	n/a	1.595
279669673	ENSG00000203497	0	RP11-313D6.4	RP11-313D6.4	0	10	n/a	n/a	n/a	1.595
1099777	ENSG00000170412	35177	GPRC5C	G protein-coupled receptor, family C, group 5, member C	55890	17	n/a	n/a	n/a	1.595
279868244	ENSG00000232607	0	MIR497HG	mir-497-195 cluster host gene (non-protein coding)	0	17	n/a	n/a	n/a	1.594
1098171	ENSG00000164050	5332	PLXNB1	plexin B1	5364	3	n/a	n/a	n/a	1.594
1100972	ENSG00000176108	55446	CHMP6	charged multivesicular body protein 6	79643	17	n/a	n/a	n/a	1.594
1100259	ENSG00000172380	35255	GNG12	guanine nucleotide binding protein (G protein), gamma 12	55970	1	n/a	n/a	n/a	1.594
1103851	ENSG00000196196	166902	HRCT1	histidine rich carboxyl terminus 1	646962	9	n/a	n/a	n/a	1.594
1093126	ENSG00000130165	58547	ELOF1	elongation factor 1 homolog (S. cerevisiae)	84337	19	n/a	n/a	n/a	1.594
279814570	ENSG00000227787	0	RP11-266I14.3	RP11-266I14.3	0	1	n/a	n/a	n/a	1.594
280090587	ENSG00000255831	0	AL139385.1	AL139385.1	0	13	n/a	n/a	n/a	1.593
1099678	ENSG00000169957	55527	ZNF768	zinc finger protein 768	79724	16	n/a	n/a	n/a	1.593
279933177	ENSG00000238420	0	U6	U6 spliceosomal RNA	0	6	n/a	n/a	n/a	1.593
279892626	ENSG00000234742	0	AC144530.1	AC144530.1	0	3	n/a	n/a	n/a	1.593
280118420	ENSG00000258604	0	AL161668.5	AL161668.5	0	14	n/a	n/a	n/a	1.593
1093971	ENSG00000135363	3980	LMO2	LIM domain only 2 (rhombotin-like 1)	4005	11	n/a	n/a	n/a	1.593
1096659	ENSG00000154102	126670	C16orf74	chromosome 16 open reading frame 74	404550	16	n/a	n/a	n/a	1.593
1091087	ENSG00000113504	10565	SLC12A7	solute carrier family 12 (potassium/chloride transporters), member 7	10723	5	n/a	n/a	n/a	1.592
1098541	ENSG00000165409	7210	TSHR	thyroid stimulating hormone receptor	7253	14	n/a	n/a	n/a	1.592
279980201	ENSG00000243923	0	AL449305.1	AL449305.1	0	9	n/a	n/a	n/a	1.592
1099782	ENSG00000170425	133	ADORA2B	adenosine A2b receptor	136	17	n/a	n/a	n/a	1.592
1104700	ENSG00000198719	28250	DLL1	delta-like 1 (Drosophila)	28514	6	n/a	n/a	n/a	1.592
1096143	ENSG00000149489	6062	ROM1	retinal outer segment membrane protein 1	6094	11	n/a	n/a	n/a	1.591
279981933	ENSG00000244097	0	RP11-411G7.1	RP11-411G7.1	0	17	n/a	n/a	n/a	1.591
1090078	ENSG00000105767	83493	CADM4	cell adhesion molecule 4	199731	19	n/a	n/a	n/a	1.591
279716585	ENSG00000212385	0	U6	U6 spliceosomal RNA	0	1	n/a	n/a	n/a	1.591
1094991	ENSG00000141086	1495	CTRL	chymotrypsin-like	1506	16	n/a	n/a	n/a	1.590
1092042	ENSG00000121089	0	NACA3P	NACA family member 3 pseudogene	0	4	n/a	n/a	n/a	1.590
1093161	ENSG00000130332	31170	LSM7	LSM7 homolog, U6 small nuclear RNA associated (S. cerevisiae)	51690	19	n/a	n/a	n/a	1.590
1088671	ENSG00000088881	36866	EBF4	early B-cell factor 4	57593	20	n/a	n/a	n/a	1.590
279899603	ENSG00000235363	0	SNRPGP10	small nuclear ribonucleoprotein polypeptide G pseudogene 10	0	1	n/a	n/a	n/a	1.589
1097411	ENSG00000160293	7367	VAV2	vav 2 guanine nucleotide exchange factor	7410	9	n/a	n/a	n/a	1.589
279814248	ENSG00000227757	0	AP000282.2	AP000282.2	0	21	n/a	n/a	n/a	1.589
1102517	ENSG00000184160	149	ADRA2C	adrenergic, alpha-2C-, receptor	152	4	n/a	n/a	n/a	1.589
279780860	ENSG00000224820	0	BTF3P4	basic transcription factor 3 pseudogene 4	0	9	n/a	n/a	n/a	1.588
279814315	ENSG00000227766	0	HCG4P5	HLA complex group 4 pseudogene 5	0	6	n/a	n/a	n/a	1.588
1095453	ENSG00000144119	81659	C1QL2	complement component 1, q subcomponent-like 2	165257	2	n/a	n/a	n/a	1.588
1091807	ENSG00000119471	58473	HSDL2	hydroxysteroid dehydrogenase like 2	84263	9	n/a	n/a	n/a	1.588
1099073	ENSG00000167536	80575	DHRS13	dehydrogenase/reductase (SDR family) member 13	147015	17	n/a	n/a	n/a	1.587
1108201	ENSG00000233670	165596	PIRT	phosphoinositide-interacting regulator of transient receptor potential channels	644139	17	n/a	n/a	n/a	1.587
1093684	ENSG00000133639	690	BTG1	B-cell translocation gene 1, anti-proliferative	694	12	n/a	n/a	n/a	1.587
1095154	ENSG00000142327	36417	RNPEPL1	arginyl aminopeptidase (aminopeptidase B)-like 1	57140	2	n/a	n/a	n/a	1.586
1100921	ENSG00000175826	23154	CTDNEP1	CTD nuclear envelope phosphatase 1	23399	17	n/a	n/a	n/a	1.586
280083680	ENSG00000255262	0	TCEB2P2	transcription elongation factor B (SIII), polypeptide 2 (18kDa, elongin B) pseudogene 2	0	11	n/a	n/a	n/a	1.586
280046141	ENSG00000252248	0	AC093693.1	AC093693.1	0	7	n/a	n/a	n/a	1.585
1101639	ENSG00000179862	81608	CITED4	Cbp/p300-interacting transactivator, with Glu/Asp-rich carboxy-terminal domain, 4	163732	1	n/a	n/a	n/a	1.585
279858549	ENSG00000231747	0	AC079922.2	AC079922.2	0	2	n/a	n/a	n/a	1.585
279891363	ENSG00000234648	0	AL162151.3	AL162151.3	0	14	n/a	n/a	n/a	1.585
1091830	ENSG00000119650	76607	IFT43	intraflagellar transport 43 homolog (Chlamydomonas)	112752	14	n/a	n/a	n/a	1.585
279719187	ENSG00000213087	0	RP11-613F7.1	RP11-613F7.1	0	6	n/a	n/a	n/a	1.585
279798990	ENSG00000226386	157121123	RP11-51B10.2	RP11-51B10.2	100505601	10	n/a	n/a	n/a	1.585
279667577	ENSG00000202363	0	SNORA62	Small nucleolar RNA SNORA62/SNORA6 family	0	3	n/a	n/a	n/a	1.584
1096034	ENSG00000148516	6895	ZEB1	zinc finger E-box binding homeobox 1	6935	10	n/a	n/a	n/a	1.583
1102322	ENSG00000183386	2260	FHL3	four and a half LIM domains 3	2275	1	n/a	n/a	n/a	1.582
279731548	ENSG00000214578	0	HMGN2P42	high mobility group nucleosomal binding domain 2 pseudogene 42	0	17	n/a	n/a	n/a	1.582
1090027	ENSG00000105605	37708	CACNG7	calcium channel, voltage-dependent, gamma subunit 7	59284	19	n/a	n/a	n/a	1.582
279962419	ENSG00000242041	0	RP11-70F11.2	RP11-70F11.2	0	12	n/a	n/a	n/a	1.582
280071363	ENSG00000254479	0	RP11-878E11.1	RP11-878E11.1	0	11	n/a	n/a	n/a	1.581
279978981	ENSG00000243777	0	RP11-864G5.1	RP11-864G5.1	0	11	n/a	n/a	n/a	1.581
1108913	ENSG00000239779	23313	WBP1	WW domain binding protein 1	23559	2	n/a	n/a	n/a	1.581
1101837	ENSG00000180992	41452	MRPL14	mitochondrial ribosomal protein L14	64928	6	n/a	n/a	n/a	1.581
1105084	ENSG00000204308	6016	RNF5	ring finger protein 5	6048	6	n/a	n/a	n/a	1.580
1102233	ENSG00000183011	58526	LSMD1	LSM domain containing 1	84316	17	n/a	n/a	n/a	1.580
1099207	ENSG00000167977	33733	KCTD5	potassium channel tetramerisation domain containing 5	54442	16	n/a	n/a	n/a	1.580
1097671	ENSG00000162385	4091	MAGOH	mago-nashi homolog, proliferation-associated (Drosophila)	4116	1	n/a	n/a	n/a	1.580
1102407	ENSG00000183684	10043	THOC4	THO complex 4	10189	17	n/a	n/a	n/a	1.579
1099359	ENSG00000168589	57899	DYNLRB2	dynein, light chain, roadblock-type 2	83657	16	n/a	n/a	n/a	1.579
1098755	ENSG00000166228	5060	PCBD1	pterin-4 alpha-carbinolamine dehydratase/dimerization cofactor of hepatocyte nuclear factor 1 alpha	5092	10	n/a	n/a	n/a	1.579
1100478	ENSG00000173442	90168	EHBP1L1	EH domain binding protein 1-like 1	254102	11	n/a	n/a	n/a	1.579
1092220	ENSG00000122824	81997	NUDT10	nudix (nucleoside diphosphate linked moiety X)-type motif 10	170685	X	n/a	n/a	n/a	1.579
1089629	ENSG00000103024	4801	NME3	non-metastatic cells 3, protein expressed in	4832	16	n/a	n/a	n/a	1.579
279770719	ENSG00000224014	0	RP11-488L18.6	RP11-488L18.6	0	1	n/a	n/a	n/a	1.578
279856321	ENSG00000231549	0	USMG5P1	up-regulated during skeletal muscle growth 5 homolog (mouse) pseudogene 1	0	X	n/a	n/a	n/a	1.578
1088227	ENSG00000076662	3365	ICAM3	intercellular adhesion molecule 3	3385	19	n/a	n/a	n/a	1.578
280075173	ENSG00000254732	0	RP11-691N7.6	RP11-691N7.6	0	11	n/a	n/a	n/a	1.578
1104954	ENSG00000203883	33636	SOX18	SRY (sex determining region Y)-box 18	54345	20	n/a	n/a	n/a	1.578
279718649	ENSG00000213058	0	RP4-765C7.2	RP4-765C7.2	0	1	n/a	n/a	n/a	1.577
280057667	ENSG00000253506	109993	NACA2	nascent polypeptide-associated complex alpha subunit 2	342538	17	n/a	n/a	n/a	1.577
1095204	ENSG00000142694	34483	FAM176B	family with sequence similarity 176, member B	55194	1	n/a	n/a	n/a	1.577
1097915	ENSG00000163285	2549	GABRG1	gamma-aminobutyric acid (GABA) A receptor, gamma 1	2565	4	n/a	n/a	n/a	1.577
1093013	ENSG00000129116	22777	PALLD	palladin, cytoskeletal associated protein	23022	4	n/a	n/a	n/a	1.577
1087717	ENSG00000062582	41475	MRPS24	mitochondrial ribosomal protein S24	64951	7	n/a	n/a	n/a	1.576
1098804	ENSG00000166407	3979	LMO1	LIM domain only 1 (rhombotin 1)	4004	11	n/a	n/a	n/a	1.576
1090013	ENSG00000105516	1616	DBP	D site of albumin promoter (albumin D-box) binding protein	1628	19	n/a	n/a	n/a	1.576
1098752	ENSG00000166224	8800	SGPL1	sphingosine-1-phosphate lyase 1	8879	10	n/a	n/a	n/a	1.575
279855800	ENSG00000231503	0	RP11-118B22.3	RP11-118B22.3	0	12	n/a	n/a	n/a	1.575
1103127	ENSG00000186577	85765	C6orf1	chromosome 6 open reading frame 1	221491	6	n/a	n/a	n/a	1.575
279754326	ENSG00000221511	0	AC090825.1	AC090825.1	0	15	n/a	n/a	n/a	1.575
1089943	ENSG00000105221	205	AKT2	v-akt murine thymoma viral oncogene homolog 2	208	19	n/a	n/a	n/a	1.575
1094485	ENSG00000137942	34163	FNBP1L	formin binding protein 1-like	54874	1	n/a	n/a	n/a	1.575
1092011	ENSG00000120885	1182	CLU	clusterin	1191	8	n/a	n/a	n/a	1.575
279533381	ENSG00000183900	0	FOXD1	forkhead box D1	0	5	n/a	n/a	n/a	1.575
280059766	ENSG00000253661	1001545	RP11-65D13.1	RP11-65D13.1	100192378	8	n/a	n/a	n/a	1.574
1102847	ENSG00000185504	56034	C17orf70	chromosome 17 open reading frame 70	80233	17	n/a	n/a	n/a	1.574
1089073	ENSG00000100106	10920	TRIOBP	TRIO and F-actin binding protein	11078	22	n/a	n/a	n/a	1.574
1090185	ENSG00000106355	23411	LSM5	LSM5 homolog, U6 small nuclear RNA associated (S. cerevisiae)	23658	7	n/a	n/a	n/a	1.573
1088056	ENSG00000072182	34804	ACCN4	amiloride-sensitive cation channel 4, pituitary	55515	2	n/a	n/a	n/a	1.573
1089089	ENSG00000100162	54859	CENPM	centromere protein M	79019	22	n/a	n/a	n/a	1.573
1093628	ENSG00000133112	7135	TPT1	tumor protein, translationally-controlled 1	7178	13	n/a	n/a	n/a	1.572
279660605	ENSG00000200320	0	SNORA63	small nucleolar RNA, H/ACA box 63	0	3	n/a	n/a	n/a	1.572
1089953	ENSG00000105258	5406	POLR2I	polymerase (RNA) II (DNA directed) polypeptide I, 14.5kDa	5438	19	n/a	n/a	n/a	1.572
279841146	ENSG00000230200	0	RP11-426A6.8	RP11-426A6.8	0	9	n/a	n/a	n/a	1.572
1088873	ENSG00000093010	1303	COMT	catechol-O-methyltransferase	1312	22	n/a	n/a	n/a	1.572
1090403	ENSG00000108298	6111	RPL19	ribosomal protein L19	6143	17	n/a	n/a	n/a	1.572
1094708	ENSG00000139193	934	CD27	CD27 molecule	939	12	n/a	n/a	n/a	1.571
1094759	ENSG00000139537	59626	CCDC65	coiled-coil domain containing 65	85478	12	n/a	n/a	n/a	1.571
1100388	ENSG00000172985	110123	SH3RF3	SH3 domain containing ring finger 3	344558	2	n/a	n/a	n/a	1.571
1106004	ENSG00000214167	0	AC005544.1	AC005544.1	0	17	n/a	n/a	n/a	1.571
279841739	ENSG00000230260	0	RP11-75C23.1	RP11-75C23.1	0	1	n/a	n/a	n/a	1.571
1089937	ENSG00000105202	2076	FBL	fibrillarin	2091	19	n/a	n/a	n/a	1.570
1099221	ENSG00000168004	78532	HRASLS5	HRAS-like suppressor family, member 5	117245	11	n/a	n/a	n/a	1.570
279708602	ENSG00000207617	1023659	MIR24-1	microRNA 24-1	100422842	9	n/a	n/a	n/a	1.570
1101123	ENSG00000176907	36171	C8orf4	chromosome 8 open reading frame 4	56892	8	n/a	n/a	n/a	1.570
1087593	ENSG00000054179	949	ENTPD2	ectonucleoside triphosphate diphosphohydrolase 2	954	9	n/a	n/a	n/a	1.570
280128587	ENSG00000259187	0	CTD-2008A1.1	CTD-2008A1.1	0	15	n/a	n/a	n/a	1.570
1105119	ENSG00000204387	30338	C6orf48	chromosome 6 open reading frame 48	50854	6	n/a	n/a	n/a	1.570
1100134	ENSG00000171863	6168	RPS7	ribosomal protein S7	6201	2	n/a	n/a	n/a	1.569
1103906	ENSG00000196358	58827	NTNG2	netrin G2	84628	9	n/a	n/a	n/a	1.569
1105483	ENSG00000205476	106012	CCDC85C	coiled-coil domain containing 85C	317762	14	n/a	n/a	n/a	1.569
280133333	ENSG00000259460	0	RP11-128A17.1	RP11-128A17.1	0	15	n/a	n/a	n/a	1.569
1094128	ENSG00000136110	10903	LECT1	leukocyte cell derived chemotaxin 1	11061	13	n/a	n/a	n/a	1.568
279977500	ENSG00000243663	0	RP11-21K20.1	RP11-21K20.1	0	12	n/a	n/a	n/a	1.568
1101155	ENSG00000177045	80655	SIX5	SIX homeobox 5	147912	19	n/a	n/a	n/a	1.568
1091818	ENSG00000119559	80692	C19orf25	chromosome 19 open reading frame 25	148223	19	n/a	n/a	n/a	1.568
280039014	ENSG00000251453	0	RP11-515C16.2	RP11-515C16.2	0	5	n/a	n/a	n/a	1.567
1100250	ENSG00000172354	2766	GNB2	guanine nucleotide binding protein (G protein), beta polypeptide 2	2783	7	n/a	n/a	n/a	1.567
1090558	ENSG00000109390	4691	NDUFC1	NADH dehydrogenase (ubiquinone) 1, subcomplex unknown, 1, 6kDa	4717	4	n/a	n/a	n/a	1.567
1106523	ENSG00000221870	9019	CXorf1	chromosome X open reading frame 1	9142	X	n/a	n/a	n/a	1.567
1097387	ENSG00000160200	871	CBS	cystathionine-beta-synthase	875	21	n/a	n/a	n/a	1.566
1094007	ENSG00000135486	3158	HNRNPA1	heterogeneous nuclear ribonucleoprotein A1	3178	12	n/a	n/a	n/a	1.566
1093102	ENSG00000129968	57598	FAM108A1	family with sequence similarity 108, member A1	81926	19	n/a	n/a	n/a	1.566
279977670	ENSG00000243680	0	CTC-471J1.1	CTC-471J1.1	0	19	n/a	n/a	n/a	1.566
280136228	ENSG00000259630	0	CTD-2262B20.1	CTD-2262B20.1	0	15	n/a	n/a	n/a	1.566
1105044	ENSG00000204188	1000784	GGNBP1	gametogenetin binding protein 1	449520	6	n/a	n/a	n/a	1.566
1097498	ENSG00000160888	9449	IER2	immediate early response 2	9592	19	n/a	n/a	n/a	1.565
1092591	ENSG00000125652	58476	ALKBH7	alkB, alkylation repair homolog 7 (E. coli)	84266	19	n/a	n/a	n/a	1.565
1102892	ENSG00000185681	90232	MORN5	MORN repeat containing 5	254956	9	n/a	n/a	n/a	1.565
1096241	ENSG00000150625	2806	GPM6A	glycoprotein M6A	2823	4	n/a	n/a	n/a	1.565
279827248	ENSG00000228938	0	SNRPD2P1	small nuclear ribonucleoprotein D2 pseudogene 1	0	10	n/a	n/a	n/a	1.564
279834943	ENSG00000229638	0	RP11-110C15.4	RP11-110C15.4	0	3	n/a	n/a	n/a	1.564
1102344	ENSG00000183476	159183	SH2D7	SH2 domain containing 7	646892	15	n/a	n/a	n/a	1.564
1100661	ENSG00000174444	6092	RPL4	ribosomal protein L4	6124	15	n/a	n/a	n/a	1.564
280083474	ENSG00000255248	0	RP11-166D19.1	RP11-166D19.1	0	11	n/a	n/a	n/a	1.564
280008835	ENSG00000249031	0	SUMO2P6	SMT3 suppressor of mif two 3 homolog 2 (S. cerevisiae) pseudogene 6	0	5	n/a	n/a	n/a	1.564
1095430	ENSG00000143977	6597	SNRPG	small nuclear ribonucleoprotein polypeptide G	6637	2	n/a	n/a	n/a	1.563
1099587	ENSG00000169592	94112	INO80E	INO80 complex subunit E	283899	16	n/a	n/a	n/a	1.563
1092799	ENSG00000127184	1341	COX7C	cytochrome c oxidase subunit VIIc	1350	5	n/a	n/a	n/a	1.563
1095892	ENSG00000147408	35079	CSGALNACT1	chondroitin sulfate N-acetylgalactosaminyltransferase 1	55790	8	n/a	n/a	n/a	1.563
1089994	ENSG00000105427	58719	CNFN	cornifelin	84518	19	n/a	n/a	n/a	1.562
1088621	ENSG00000087460	2761	GNAS	GNAS complex locus	2778	20	n/a	n/a	n/a	1.562
1105694	ENSG00000211450	93600	C11orf31	chromosome 11 open reading frame 31	280636	11	n/a	n/a	n/a	1.562
279949308	ENSG00000240510	0	AL589765.1	Uncharacterized proteincDNA FLJ36032 fis, clone TESTI2017069	0	1	n/a	n/a	n/a	1.562
1092259	ENSG00000123159	10597	GIPC1	GIPC PDZ domain containing family, member 1	10755	19	n/a	n/a	n/a	1.562
279798463	ENSG00000226340	0	AC105402.3	AC105402.3	0	2	n/a	n/a	n/a	1.561
279748917	ENSG00000219329	0	RP11-397G5.2	RP11-397G5.2	0	6	n/a	n/a	n/a	1.561
1097010	ENSG00000157150	7036	TIMP4	TIMP metallopeptidase inhibitor 4	7079	3	n/a	n/a	n/a	1.561
1109078	ENSG00000243364	1932	EFNA4	ephrin-A4	1945	1	n/a	n/a	n/a	1.561
1092402	ENSG00000124237	79306	C20orf85	chromosome 20 open reading frame 85	128602	20	n/a	n/a	n/a	1.560
1103940	ENSG00000196422	9714	PPP1R26	protein phosphatase 1, regulatory subunit 26	9858	9	n/a	n/a	n/a	1.560
1090980	ENSG00000112599	2962	GUCA1B	guanylate cyclase activator 1B (retina)	2979	6	n/a	n/a	n/a	1.560
1102713	ENSG00000184985	36810	SORCS2	sortilin-related VPS10 domain containing receptor 2	57537	4	n/a	n/a	n/a	1.560
280138145	ENSG00000259746	0	CTD-3065B20.1	CTD-3065B20.1	0	15	n/a	n/a	n/a	1.560
1104439	ENSG00000197927	29533	C2orf27A	chromosome 2 open reading frame 27A	29798	2	n/a	n/a	n/a	1.559
1091007	ENSG00000112787	36939	FBRSL1	fibrosin-like 1	57666	12	n/a	n/a	n/a	1.559
1101088	ENSG00000176731	125638	C8orf59	chromosome 8 open reading frame 59	401466	8	n/a	n/a	n/a	1.559
1095027	ENSG00000141391	10503	SLMO1	slowmo homolog 1 (Drosophila)	10650	18	n/a	n/a	n/a	1.559
1103215	ENSG00000186973	133747	FAM183A	family with sequence similarity 183, member A	440585	1	n/a	n/a	n/a	1.559
1095357	ENSG00000143554	10842	SLC27A3	solute carrier family 27 (fatty acid transporter), member 3	11000	1	n/a	n/a	n/a	1.559
1091959	ENSG00000120509	30729	PDZD11	PDZ domain containing 11	51248	X	n/a	n/a	n/a	1.558
1089439	ENSG00000101605	8665	MYOM1	myomesin 1, 185kDa	8736	18	n/a	n/a	n/a	1.558
1087637	ENSG00000056661	7659	PCGF2	polycomb group ring finger 2	7703	17	n/a	n/a	n/a	1.558
279998529	ENSG00000248184	0	RP11-231C18.1	RP11-231C18.1	0	4	n/a	n/a	n/a	1.557
1090697	ENSG00000110711	8929	AIP	aryl hydrocarbon receptor interacting protein	9049	11	n/a	n/a	n/a	1.557
1099607	ENSG00000169682	58201	SPNS1	spinster homolog 1 (Drosophila)	83985	16	n/a	n/a	n/a	1.557
1099575	ENSG00000169515	58203	CCDC8	coiled-coil domain containing 8	83987	19	n/a	n/a	n/a	1.557
279663755	ENSG00000201294	0	U6	U6 spliceosomal RNA	0	20	n/a	n/a	n/a	1.556
1089513	ENSG00000102103	9939	PQBP1	polyglutamine binding protein 1	10084	X	n/a	n/a	n/a	1.556
279670183	ENSG00000203583	0	AL021707.1	AL021707.1	0	22	n/a	n/a	n/a	1.556
1094377	ENSG00000137404	11109	NRM	nurim (nuclear envelope membrane protein)	11270	6	n/a	n/a	n/a	1.556
279995355	ENSG00000247329	0	AC145207.1	AC145207.1	0	17	n/a	n/a	n/a	1.556
1091440	ENSG00000116176	25572	TPSG1	tryptase gamma 1	25823	16	n/a	n/a	n/a	1.556
279762415	ENSG00000223187	0	Y_RNA	Y RNA	0	11	n/a	n/a	n/a	1.555
1101664	ENSG00000179965	30814	ZNF771	zinc finger protein 771	51333	16	n/a	n/a	n/a	1.555
279509439	ENSG00000181524	0	RPL24P4	ribosomal protein L24 pseudogene 4	0	6	n/a	n/a	n/a	1.555
1096045	ENSG00000148671	10816	C10orf116	chromosome 10 open reading frame 116	10974	10	n/a	n/a	n/a	1.555
1095787	ENSG00000146540	58520	C7orf50	chromosome 7 open reading frame 50	84310	7	n/a	n/a	n/a	1.555
1105009	ENSG00000204099	79390	NEU4	sialidase 4	129807	2	n/a	n/a	n/a	1.554
1098853	ENSG00000166582	83613	CENPV	centromere protein V	201161	17	n/a	n/a	n/a	1.554
279944075	ENSG00000239943	0	AC079460.1	AC079460.1	0	12	n/a	n/a	n/a	1.554
1092918	ENSG00000128309	4331	MPST	mercaptopyruvate sulfurtransferase	4357	22	n/a	n/a	n/a	1.554
280005165	ENSG00000248712	93862	CCDC153	coiled-coil domain containing 153	283152	11	n/a	n/a	n/a	1.553
1100087	ENSG00000171695	149625	C20orf201	chromosome 20 open reading frame 201	198437	20	n/a	n/a	n/a	1.553
1101590	ENSG00000179526	57538	SHARPIN	SHANK-associated RH domain interactor	81858	8	n/a	n/a	n/a	1.553
279610313	ENSG00000196674	0	Z98881.1	Z98881.1	0	16	n/a	n/a	n/a	1.553
1091487	ENSG00000116661	25981	FBXO2	F-box protein 2	26232	1	n/a	n/a	n/a	1.552
279731191	ENSG00000214535	0	RPS15AP1	ribosomal protein S15a pseudogene 1	0	20	n/a	n/a	n/a	1.552
279933814	ENSG00000238527	169704	SNORD112	small nucleolar RNA, C/D box 112	692215	14	n/a	n/a	n/a	1.551
1093045	ENSG00000129353	36429	SLC44A2	solute carrier family 44, member 2	57153	19	n/a	n/a	n/a	1.551
1097588	ENSG00000161798	359	AQP5	aquaporin 5	362	12	n/a	n/a	n/a	1.551
1088992	ENSG00000099785	30738	MARCH2	membrane-associated ring finger (C3HC4) 2	51257	19	n/a	n/a	n/a	1.551
1088026	ENSG00000071246	22602	VASH1	vasohibin 1	22846	14	n/a	n/a	n/a	1.550
1090487	ENSG00000108821	1268	COL1A1	collagen, type I, alpha 1	1277	17	n/a	n/a	n/a	1.550
279802285	ENSG00000226698	0	RP1-50O24.6	RP1-50O24.6	0	1	n/a	n/a	n/a	1.550
1103743	ENSG00000189159	30637	HN1	hematological and neurological expressed 1	51155	17	n/a	n/a	n/a	1.550
1100944	ENSG00000175938	60256	ORAI3	ORAI calcium release-activated calcium modulator 3	93129	16	n/a	n/a	n/a	1.549
1102833	ENSG00000185432	25589	METTL7A	methyltransferase like 7A	25840	12	n/a	n/a	n/a	1.549
279952144	ENSG00000240869	0	AL136303.1	AL136303.1	0	6	n/a	n/a	n/a	1.549
1096666	ENSG00000154134	40854	ROBO3	roundabout, axon guidance receptor, homolog 3 (Drosophila)	64221	11	n/a	n/a	n/a	1.549
280020415	ENSG00000249971	0	RP11-256P1.1	RP11-256P1.1	0	5	n/a	n/a	n/a	1.548
1103809	ENSG00000196091	4578	MYBPC1	myosin binding protein C, slow type	4604	12	n/a	n/a	n/a	1.548
1093398	ENSG00000131747	7110	TOP2A	topoisomerase (DNA) II alpha 170kDa	7153	17	n/a	n/a	n/a	1.548
1087137	ENSG00000010810	2518	FYN	FYN oncogene related to SRC, FGR, YES	2534	6	n/a	n/a	n/a	1.548
1096195	ENSG00000149926	57965	FAM57B	family with sequence similarity 57, member B	83723	16	n/a	n/a	n/a	1.548
1090433	ENSG00000108504	0	TEN1	TEN1 telomerase capping complex subunit homolog (S. cerevisiae)	0	17	n/a	n/a	n/a	1.547
1095693	ENSG00000145888	2724	GLRA1	glycine receptor, alpha 1	2741	5	n/a	n/a	n/a	1.547
1100738	ENSG00000174886	79134	NDUFA11	NADH dehydrogenase (ubiquinone) 1 alpha subcomplex, 11, 14.7kDa	126328	19	n/a	n/a	n/a	1.546
1087553	ENSG00000050555	10173	LAMC3	laminin, gamma 3	10319	9	n/a	n/a	n/a	1.546
1098828	ENSG00000166483	7422	WEE1	WEE1 homolog (S. pombe)	7465	11	n/a	n/a	n/a	1.546
1090288	ENSG00000107223	8650	EDF1	endothelial differentiation-related factor 1	8721	9	n/a	n/a	n/a	1.546
1093862	ENSG00000134758	30925	RNF138	ring finger protein 138	51444	18	n/a	n/a	n/a	1.546
1108966	ENSG00000240972	4257	MIF	macrophage migration inhibitory factor (glycosylation-inhibiting factor)	4282	22	n/a	n/a	n/a	1.546
280083068	ENSG00000255224	0	CTD-3065J16.9	CTD-3065J16.9	0	8	n/a	n/a	n/a	1.546
1089072	ENSG00000100105	23352	PATZ1	POZ (BTB) and AT hook containing zinc finger 1	23598	22	n/a	n/a	n/a	1.545
279845009	ENSG00000230530	0	RP11-697K23.1	RP11-697K23.1	0	3	n/a	n/a	n/a	1.545
1101138	ENSG00000176956	4037	LY6H	lymphocyte antigen 6 complex, locus H	4062	8	n/a	n/a	n/a	1.545
280118697	ENSG00000258627	0	RP11-76E17.1	RP11-76E17.1	0	15	n/a	n/a	n/a	1.545
280113852	ENSG00000258315	79041	C17orf49	chromatin complexes subunit BAP18 isoform 2	124944	17	n/a	n/a	n/a	1.544
1092841	ENSG00000127540	10817	UQCR11	ubiquinol-cytochrome c reductase, complex III subunit XI	10975	19	n/a	n/a	n/a	1.544
1108847	ENSG00000238000	0	RP11-274E7.2	RP11-274E7.2	0	5	n/a	n/a	n/a	1.544
1088169	ENSG00000075234	34309	TTC38	tetratricopeptide repeat domain 38	55020	22	n/a	n/a	n/a	1.544
1095998	ENSG00000148303	6098	RPL7A	ribosomal protein L7a	6130	9	n/a	n/a	n/a	1.544
1098429	ENSG00000164929	55673	BAALC	brain and acute leukemia, cytoplasmic	79870	8	n/a	n/a	n/a	1.543
280048318	ENSG00000252564	0	RN5S108	RNA, 5S ribosomal 108	0	2	n/a	n/a	n/a	1.543
279885390	ENSG00000234115	0	RP11-288G3.4	RP11-288G3.4	0	6	n/a	n/a	n/a	1.543
279706936	ENSG00000207311	167371	SNORA61	small nucleolar RNA, H/ACA box 61	677838	1	n/a	n/a	n/a	1.543
279705921	ENSG00000207145	166764	SNORA18	small nucleolar RNA, H/ACA box 18	677805	11	n/a	n/a	n/a	1.543
279808061	ENSG00000227173	0	MYL6P3	myosin, light chain 6 pseudogene 3	0	10	n/a	n/a	n/a	1.542
279665526	ENSG00000201772	0	SNORA5C	small nucleolar RNA, H/ACA box 5C	0	7	n/a	n/a	n/a	1.542
280055659	ENSG00000253356	0	RP11-90P5.2	RP11-90P5.2	0	8	n/a	n/a	n/a	1.541
1099203	ENSG00000167969	1620	ECI1	enoyl-CoA delta isomerase 1	1632	16	n/a	n/a	n/a	1.541
1088970	ENSG00000099330	55432	OCEL1	occludin/ELL domain containing 1	79629	19	n/a	n/a	n/a	1.541
1101258	ENSG00000177576	152128	C18orf32	chromosome 18 open reading frame 32	497661	18	n/a	n/a	n/a	1.540
1098867	ENSG00000166682	56686	TMPRSS5	transmembrane protease, serine 5	80975	11	n/a	n/a	n/a	1.540
1108684	ENSG00000236939	81293	C8orf56	chromosome 8 open reading frame 56	157556	8	n/a	n/a	n/a	1.540
279708504	ENSG00000207603	0	MIR7-1	microRNA 7-1	0	9	n/a	n/a	n/a	1.540
1103795	ENSG00000189403	3126	HMGB1	high mobility group box 1	3146	13	n/a	n/a	n/a	1.540
279882802	ENSG00000233871	0	RP11-126H7.3	RP11-126H7.3	0	10	n/a	n/a	n/a	1.540
1098374	ENSG00000164713	25547	BRI3	brain protein I3	25798	7	n/a	n/a	n/a	1.540
1087083	ENSG00000008394	4232	MGST1	microsomal glutathione S-transferase 1	4257	12	n/a	n/a	n/a	1.540
1093139	ENSG00000130222	10754	GADD45G	growth arrest and DNA-damage-inducible, gamma	10912	9	n/a	n/a	n/a	1.540
279438953	ENSG00000172799	0	ZBTB8OSP2	zinc finger and BTB domain containing 8 opposite strand pseudogene 2	0	2	n/a	n/a	n/a	1.540
1103503	ENSG00000188223	35243	LIN37	lin-37 homolog (C. elegans)	55957	19	n/a	n/a	n/a	1.539
1101817	ENSG00000180900	23268	SCRIB	scribbled homolog (Drosophila)	23513	8	n/a	n/a	n/a	1.539
1095643	ENSG00000145555	4625	MYO10	myosin X	4651	5	n/a	n/a	n/a	1.539
1100625	ENSG00000174226	81741	SNX31	sorting nexin 31	169166	8	n/a	n/a	n/a	1.539
1101264	ENSG00000177600	6149	RPLP2	ribosomal protein, large, P2	6181	11	n/a	n/a	n/a	1.539
1087613	ENSG00000055070	25848	C1orf144	chromosome 1 open reading frame 144	26099	1	n/a	n/a	n/a	1.539
279788008	ENSG00000225473	0	ATP13A4-AS1	ATP13A4 antisense RNA 1 (non-protein coding)	0	3	n/a	n/a	n/a	1.539
1101739	ENSG00000180447	2603	GAS1	growth arrest-specific 1	2619	9	n/a	n/a	n/a	1.539
279612954	ENSG00000196861	0	AC002994.1	AC002994.1	0	17	n/a	n/a	n/a	1.539
1109063	ENSG00000243056	8568	EIF4EBP3	eukaryotic translation initiation factor 4E binding protein 3	8637	5	n/a	n/a	n/a	1.539
1099115	ENSG00000167658	1925	EEF2	eukaryotic translation elongation factor 2	1938	19	n/a	n/a	n/a	1.539
1094425	ENSG00000137691	59203	C11orf70	chromosome 11 open reading frame 70	85016	11	n/a	n/a	n/a	1.538
280019705	ENSG00000249921	0	CTC-329H14.1	CTC-329H14.1	0	5	n/a	n/a	n/a	1.538
1106382	ENSG00000215612	3146	HMX1	H6 family homeobox 1	3166	4	n/a	n/a	n/a	1.538
1100470	ENSG00000173404	3617	INSM1	insulinoma-associated 1	3642	20	n/a	n/a	n/a	1.538
280049886	ENSG00000252791	0	Y_RNA	Y RNA	0	20	n/a	n/a	n/a	1.538
1096764	ENSG00000154930	58733	ACSS1	acyl-CoA synthetase short-chain family member 1	84532	20	n/a	n/a	n/a	1.538
1107205	ENSG00000227304	0	RP11-791G16.2	RP11-791G16.2	0	4	n/a	n/a	n/a	1.537
1096012	ENSG00000148362	94836	C9orf142	chromosome 9 open reading frame 142	286257	9	n/a	n/a	n/a	1.537
1095993	ENSG00000148290	6794	SURF1	surfeit 1	6834	9	n/a	n/a	n/a	1.537
1095143	ENSG00000142208	204	AKT1	v-akt murine thymoma viral oncogene homolog 1	207	14	n/a	n/a	n/a	1.537
280010874	ENSG00000249222	92455	ATP5L2	ATP synthase, H+ transporting, mitochondrial Fo complex, subunit G2	267020	22	n/a	n/a	n/a	1.537
1097605	ENSG00000161921	37223	CXCL16	chemokine (C-X-C motif) ligand 16	58191	17	n/a	n/a	n/a	1.536
1092351	ENSG00000124074	58291	C16orf48	chromosome 16 open reading frame 48	84080	16	n/a	n/a	n/a	1.536
1089741	ENSG00000103855	56155	CD276	CD276 molecule	80381	15	n/a	n/a	n/a	1.536
1103800	ENSG00000189431	0	RASSF10	Ras association (RalGDS/AF-6) domain family (N-terminal) member 10	0	11	n/a	n/a	n/a	1.536
1102817	ENSG00000185340	10487	GAS2L1	growth arrest-specific 2 like 1	10634	22	n/a	n/a	n/a	1.536
1092238	ENSG00000122971	32	ACADS	acyl-CoA dehydrogenase, C-2 to C-3 short chain	35	12	n/a	n/a	n/a	1.536
1095974	ENSG00000148123	34175	RP11-35N6.1	Lipid phosphate phosphatase-related protein type 1	54886	9	n/a	n/a	n/a	1.536
1089157	ENSG00000100348	25577	TXN2	thioredoxin 2	25828	22	n/a	n/a	n/a	1.536
1108989	ENSG00000241468	9409	ATP5J2	ATP synthase, H+ transporting, mitochondrial Fo complex, subunit F2	9551	7	n/a	n/a	n/a	1.536
1101289	ENSG00000177700	5409	POLR2L	polymerase (RNA) II (DNA directed) polypeptide L, 7.6kDa	5441	11	n/a	n/a	n/a	1.535
280018251	ENSG00000249835	0	VCAN-AS1	VCAN antisense RNA 1 (non-protein coding)	0	5	n/a	n/a	n/a	1.535
1094233	ENSG00000136699	34916	SMPD4	sphingomyelin phosphodiesterase 4, neutral membrane (neutral sphingomyelinase-3)	55627	2	n/a	n/a	n/a	1.535
1095197	ENSG00000142669	57686	SH3BGRL3	SH3 domain binding glutamic acid-rich protein like 3	83442	1	n/a	n/a	n/a	1.535
1098974	ENSG00000167100	83619	SAMD14	sterile alpha motif domain containing 14	201191	17	n/a	n/a	n/a	1.535
1107431	ENSG00000228672	123401	C5orf65	chromosome 5 open reading frame 65	389333	5	n/a	n/a	n/a	1.535
279826330	ENSG00000228847	0	ATP5G2P4	ATP synthase, H+ transporting, mitochondrial Fo complex, subunit C2 (subunit 9) pseudogene 4	0	X	n/a	n/a	n/a	1.535
1091644	ENSG00000117632	3900	STMN1	stathmin 1	3925	1	n/a	n/a	n/a	1.535
1102813	ENSG00000185324	8492	CDK10	cyclin-dependent kinase 10	8558	16	n/a	n/a	n/a	1.535
280106555	ENSG00000257556	0	RP11-44N21.1	RP11-44N21.1	0	14	n/a	n/a	n/a	1.534
1093231	ENSG00000130717	57792	UCK1	uridine-cytidine kinase 1	83549	9	n/a	n/a	n/a	1.534
1092243	ENSG00000123080	1025	CDKN2C	cyclin-dependent kinase inhibitor 2C (p18, inhibits CDK4)	1031	1	n/a	n/a	n/a	1.534
279830160	ENSG00000229207	0	RP11-571F15.6	RP11-571F15.6	0	9	n/a	n/a	n/a	1.534
1099099	ENSG00000167619	94257	TMEM145	transmembrane protein 145	284339	19	n/a	n/a	n/a	1.534
1097344	ENSG00000159884	83729	CCDC107	coiled-coil domain containing 107	203260	9	n/a	n/a	n/a	1.534
1092203	ENSG00000122694	81030	GLIPR2	GLI pathogenesis-related 2	152007	9	n/a	n/a	n/a	1.534
279970098	ENSG00000242870	0	CTB-104F4.2	CTB-104F4.2	0	7	n/a	n/a	n/a	1.534
1106457	ENSG00000218537	0	AP000350.4	Uncharacterized protein	0	22	n/a	n/a	n/a	1.533
1105605	ENSG00000205927	10069	OLIG2	oligodendrocyte lineage transcription factor 2	10215	21	n/a	n/a	n/a	1.533
279991670	ENSG00000245970	0	KB-1208A12.3	KB-1208A12.3	0	8	n/a	n/a	n/a	1.533
1105502	ENSG00000205542	7071	TMSB4X	thymosin beta 4, X-linked	7114	X	n/a	n/a	n/a	1.533
1099978	ENSG00000171222	0	SCAND1	SCAN domain containing 1	0	20	n/a	n/a	n/a	1.533
279925806	ENSG00000237748	0	UQCRBP1	ubiquinol-cytochrome c reductase binding protein pseudogene 1	0	X	n/a	n/a	n/a	1.533
1091708	ENSG00000118418	9190	HMGN3	high mobility group nucleosomal binding domain 3	9324	6	n/a	n/a	n/a	1.533
1100174	ENSG00000172037	3888	LAMB2	laminin, beta 2 (laminin S)	3913	3	n/a	n/a	n/a	1.533
280097769	ENSG00000256663	0	RP11-424C20.2	RP11-424C20.2	0	12	n/a	n/a	n/a	1.533
1091307	ENSG00000115325	1784	DOK1	docking protein 1, 62kDa (downstream of tyrosine kinase 1)	1796	2	n/a	n/a	n/a	1.533
279841225	ENSG00000230207	0	RP11-87M1.1	RP11-87M1.1	0	9	n/a	n/a	n/a	1.533
1087059	ENSG00000007933	2312	FMO3	flavin containing monooxygenase 3	2328	1	n/a	n/a	n/a	1.532
1090547	ENSG00000109220	26259	CHIC2	cysteine-rich hydrophobic domain 2	26511	4	n/a	n/a	n/a	1.532
1101870	ENSG00000181192	34815	DHTKD1	dehydrogenase E1 and transketolase domain containing 1	55526	10	n/a	n/a	n/a	1.532
1098263	ENSG00000164292	22592	RHOBTB3	Rho-related BTB domain containing 3	22836	5	n/a	n/a	n/a	1.532
1103310	ENSG00000187514	5725	PTMA	prothymosin, alpha	5757	2	n/a	n/a	n/a	1.532
1092240	ENSG00000123009	0	NME2P1	non-metastatic cells 2, protein (NM23B) expressed in, pseudogene 1	0	12	n/a	n/a	n/a	1.531
279900456	ENSG00000235449	0	RP11-480I12.2	RP11-480I12.2	0	1	n/a	n/a	n/a	1.531
279819352	ENSG00000228246	0	AC006028.9	AC006028.9	0	7	n/a	n/a	n/a	1.531
1103132	ENSG00000186603	59032	HPDL	4-hydroxyphenylpyruvate dioxygenase-like	84842	1	n/a	n/a	n/a	1.531
1094780	ENSG00000139637	37780	C12orf10	chromosome 12 open reading frame 10	60314	12	n/a	n/a	n/a	1.530
279903559	ENSG00000235734	0	HMGN1P36	high mobility group nucleosome binding domain 1 pseudogene 36	0	2	n/a	n/a	n/a	1.530
279817782	ENSG00000228091	0	RP11-302K17.7	RP11-302K17.7	0	10	n/a	n/a	n/a	1.530
1091174	ENSG00000114353	2754	GNAI2	guanine nucleotide binding protein (G protein), alpha inhibiting activity polypeptide 2	2771	3	n/a	n/a	n/a	1.530
1090102	ENSG00000105880	1737	DLX5	distal-less homeobox 5	1749	7	n/a	n/a	n/a	1.530
1103195	ENSG00000186897	109573	C1QL4	complement component 1, q subcomponent-like 4	338761	12	n/a	n/a	n/a	1.530
1089958	ENSG00000105287	25614	PRKD2	protein kinase D2	25865	19	n/a	n/a	n/a	1.529
1097553	ENSG00000161513	2217	FDXR	ferredoxin reductase	2232	17	n/a	n/a	n/a	1.529
1093287	ENSG00000131002	89640	CYorf15B	Uncharacterized protein CYorf15B	246126	Y	n/a	n/a	n/a	1.529
1092614	ENSG00000125775	26856	SDCBP2	syndecan binding protein (syntenin) 2	27111	20	n/a	n/a	n/a	1.529
1104535	ENSG00000198176	6985	TFDP1	transcription factor Dp-1	7027	13	n/a	n/a	n/a	1.528
1103929	ENSG00000196405	30947	EVL	Enah/Vasp-like	51466	14	n/a	n/a	n/a	1.527
280049263	ENSG00000252701	0	SNORD112	Small nucleolar RNA SNORD112	0	14	n/a	n/a	n/a	1.527
280098022	ENSG00000256690	0	RP11-727F15.9	RP11-727F15.9	0	11	n/a	n/a	n/a	1.527
1100311	ENSG00000172613	5851	RAD9A	RAD9 homolog A (S. pombe)	5883	11	n/a	n/a	n/a	1.527
1096651	ENSG00000154035	90341	C17orf103	chromosome 17 open reading frame 103	256302	17	n/a	n/a	n/a	1.527
1094933	ENSG00000140682	6999	TGFB1I1	transforming growth factor beta 1 induced transcript 1	7041	16	n/a	n/a	n/a	1.527
280064739	ENSG00000254003	0	CTB-167B5.1	CTB-167B5.1	0	7	n/a	n/a	n/a	1.527
1091485	ENSG00000116649	6683	SRM	spermidine synthase	6723	1	n/a	n/a	n/a	1.526
280075036	ENSG00000254726	0	MEX3A	mex-3 homolog A (C. elegans)	0	1	n/a	n/a	n/a	1.526
280132222	ENSG00000259397	0	RP11-323I15.2	RP11-323I15.2	0	15	n/a	n/a	n/a	1.526
1087696	ENSG00000060762	31140	BRP44L	brain protein 44-like	51660	6	n/a	n/a	n/a	1.526
279781233	ENSG00000224861	0	YBX1P1	Y box binding protein 1 pseudogene 1	0	14	n/a	n/a	n/a	1.526
1091996	ENSG00000120742	26975	SERP1	stress-associated endoplasmic reticulum protein 1	27230	3	n/a	n/a	n/a	1.526
1089342	ENSG00000101188	4892	NTSR1	neurotensin receptor 1 (high affinity)	4923	20	n/a	n/a	n/a	1.526
1102445	ENSG00000183793	1003245	RP11-82O18.1	Uncharacterized protein	100288332	16	n/a	n/a	n/a	1.525
1108466	ENSG00000235552	0	CTD-2124B20.1	CTD-2124B20.1	0	18	n/a	n/a	n/a	1.525
1099140	ENSG00000167747	58990	C19orf48	chromosome 19 open reading frame 48	84798	19	n/a	n/a	n/a	1.525
1091568	ENSG00000117122	4212	MFAP2	microfibrillar-associated protein 2	4237	1	n/a	n/a	n/a	1.524
279931832	ENSG00000238260	0	RP11-46F15.2	RP11-46F15.2	0	1	n/a	n/a	n/a	1.524
1097481	ENSG00000160801	5713	PTH1R	parathyroid hormone 1 receptor	5745	3	n/a	n/a	n/a	1.524
279947570	ENSG00000240311	0	LA16c-306E5.1	LA16c-306E5.1	0	16	n/a	n/a	n/a	1.524
1092543	ENSG00000125355	34315	FAM70A	family with sequence similarity 70, member A	55026	X	n/a	n/a	n/a	1.524
1092897	ENSG00000128185	59529	DGCR6L	DiGeorge syndrome critical region gene 6-like	85359	22	n/a	n/a	n/a	1.523
1108458	ENSG00000235471	0	AL033532.1	Uncharacterized protein	0	1	n/a	n/a	n/a	1.523
1098734	ENSG00000166165	1143	CKB	creatine kinase, brain	1152	14	n/a	n/a	n/a	1.523
1097643	ENSG00000162174	55951	ASRGL1	asparaginase like 1	80150	11	n/a	n/a	n/a	1.523
1089174	ENSG00000100387	9834	RBX1	ring-box 1, E3 ubiquitin protein ligase	9978	22	n/a	n/a	n/a	1.523
279869124	ENSG00000232667	0	AC004862.6	AC004862.6	0	7	n/a	n/a	n/a	1.523
1098445	ENSG00000164972	58886	C9orf24	chromosome 9 open reading frame 24	84688	9	n/a	n/a	n/a	1.523
279865981	ENSG00000232415	0	CTB-51J22.1	CTB-51J22.1	0	7	n/a	n/a	n/a	1.522
1099887	ENSG00000170892	54882	TSEN34	tRNA splicing endonuclease 34 homolog (S. cerevisiae)	79042	19	n/a	n/a	n/a	1.522
280048871	ENSG00000252645	0	U7	U7 small nuclear RNA	0	15	n/a	n/a	n/a	1.522
279999555	ENSG00000248285	0	RP11-158J3.2	RP11-158J3.2	0	5	n/a	n/a	n/a	1.522
279476140	ENSG00000176868	0	AL358781.1	AL358781.1	0	9	n/a	n/a	n/a	1.522
279854056	ENSG00000231351	0	AC111200.7	AC111200.7	0	2	n/a	n/a	n/a	1.522
279909859	ENSG00000236349	0	RP11-778J16.1	RP11-778J16.1	0	12	n/a	n/a	n/a	1.522
279870729	ENSG00000232807	0	RP11-536K7.3	RP11-536K7.3	0	10	n/a	n/a	n/a	1.522
279723580	ENSG00000213640	0	RP11-797H7.3	RP11-797H7.3	0	7	n/a	n/a	n/a	1.522
280013386	ENSG00000249436	0	CTD-2023N9.3	CTD-2023N9.3	0	5	n/a	n/a	n/a	1.522
1092055	ENSG00000121310	34557	ECHDC2	enoyl CoA hydratase domain containing 2	55268	1	n/a	n/a	n/a	1.521
280003175	ENSG00000248559	0	RP11-215P8.3	RP11-215P8.3	0	5	n/a	n/a	n/a	1.521
279749894	ENSG00000219747	0	RP1-292B18.1	RP1-292B18.1	0	6	n/a	n/a	n/a	1.521
1090432	ENSG00000108479	2568	GALK1	galactokinase 1	2584	17	n/a	n/a	n/a	1.521
280037388	ENSG00000251337	0	AL355574.1	AL355574.1	0	9	n/a	n/a	n/a	1.521
1092858	ENSG00000127774	57704	TMEM93	transmembrane protein 93	83460	17	n/a	n/a	n/a	1.520
279946952	ENSG00000240259	0	AC131055.6	AC131055.6	0	17	n/a	n/a	n/a	1.520
1101328	ENSG00000177989	133981	ODF3B	outer dense fiber of sperm tails 3B	440836	22	n/a	n/a	n/a	1.520
280109348	ENSG00000257851	0	RP11-199A1.1	RP11-199A1.1	0	12	n/a	n/a	n/a	1.519
1098843	ENSG00000166546	80506	BEAN1	brain expressed, associated with NEDD4, 1	146227	16	n/a	n/a	n/a	1.519
279656811	ENSG00000199169	135817	MIR367	microRNA 367	442912	4	n/a	n/a	n/a	1.519
279845663	ENSG00000230581	0	RP11-390F4.8	RP11-390F4.8	0	9	n/a	n/a	n/a	1.519
1093234	ENSG00000130724	26988	CHMP2A	charged multivesicular body protein 2A	27243	19	n/a	n/a	n/a	1.519
280118319	ENSG00000258596	0	CTD-2576F9.1	CTD-2576F9.1	0	15	n/a	n/a	n/a	1.518
280120888	ENSG00000258749	0	RP11-688G15.3	RP11-688G15.3	0	14	n/a	n/a	n/a	1.518
279936779	ENSG00000239002	0	SCARNA10	small Cajal body-specific RNA 10	0	12	n/a	n/a	n/a	1.518
1089934	ENSG00000105193	6184	RPS16	ribosomal protein S16	6217	19	n/a	n/a	n/a	1.518
1104452	ENSG00000197956	6244	S100A6	S100 calcium binding protein A6	6277	1	n/a	n/a	n/a	1.518
280118437	ENSG00000258605	0	RP11-299L17.4	RP11-299L17.4	0	14	n/a	n/a	n/a	1.518
1089819	ENSG00000104529	1923	EEF1D	eukaryotic translation elongation factor 1 delta (guanine nucleotide exchange protein)	1936	8	n/a	n/a	n/a	1.518
1107953	ENSG00000232112	30853	CCDC72	coiled-coil domain containing 72	51372	3	n/a	n/a	n/a	1.518
1103309	ENSG00000187513	2685	GJA4	gap junction protein, alpha 4, 37kDa	2701	1	n/a	n/a	n/a	1.517
1097503	ENSG00000160948	30642	VPS28	vacuolar protein sorting 28 homolog (S. cerevisiae)	51160	8	n/a	n/a	n/a	1.516
1106180	ENSG00000214827	4489	MTCP1	mature T-cell proliferation 1	4515	X	n/a	n/a	n/a	1.516
1101831	ENSG00000180953	125106	ST20	suppressor of tumorigenicity 20	400410	15	n/a	n/a	n/a	1.515
1103673	ENSG00000188873	0	RPL10AP2	ribosomal protein L10a pseudogene 2	0	8	n/a	n/a	n/a	1.515
280092156	ENSG00000256013	0	RP11-27M24.1	RP11-27M24.1	0	16	n/a	n/a	n/a	1.515
1097151	ENSG00000158321	25802	AUTS2	autism susceptibility candidate 2	26053	7	n/a	n/a	n/a	1.515
1103200	ENSG00000186918	35180	ZNF395	zinc finger protein 395	55893	8	n/a	n/a	n/a	1.514
1093886	ENSG00000134874	22629	DZIP1	DAZ interacting protein 1	22873	13	n/a	n/a	n/a	1.514
1090192	ENSG00000106400	10320	ZNHIT1	zinc finger, HIT-type containing 1	10467	7	n/a	n/a	n/a	1.514
1102017	ENSG00000182095	58828	TNRC18	trinucleotide repeat containing 18	84629	7	n/a	n/a	n/a	1.514
1093992	ENSG00000135441	2631	BLOC1S1	biogenesis of lysosomal organelles complex-1, subunit 1	2647	12	n/a	n/a	n/a	1.514
279788346	ENSG00000225490	0	RP4-610C12.3	RP4-610C12.3	0	20	n/a	n/a	n/a	1.514
279863644	ENSG00000232172	0	RP11-57C19.2	RP11-57C19.2	0	9	n/a	n/a	n/a	1.514
280070275	ENSG00000254402	134481	LRRC24	leucine rich repeat containing 24	441381	8	n/a	n/a	n/a	1.513
279716928	ENSG00000212464	0	SNORA12	small nucleolar RNA, H/ACA box 12	0	10	n/a	n/a	n/a	1.513
279900992	ENSG00000235501	170799	RP4-639F20.1	RP4-639F20.1	729970	1	n/a	n/a	n/a	1.513
279925566	ENSG00000237730	0	RP11-459A10.1	RP11-459A10.1	0	X	n/a	n/a	n/a	1.513
279794347	ENSG00000225994	0	RP11-436D23.1	RP11-436D23.1	0	6	n/a	n/a	n/a	1.513
1098124	ENSG00000163909	26256	HEYL	hairy/enhancer-of-split related with YRPW motif-like	26508	1	n/a	n/a	n/a	1.513
1105457	ENSG00000205363	122844	C15orf59	chromosome 15 open reading frame 59	388135	15	n/a	n/a	n/a	1.513
1089882	ENSG00000104897	8124	SF3A2	splicing factor 3a, subunit 2, 66kDa	8175	19	n/a	n/a	n/a	1.513
1094907	ENSG00000140519	30939	RHCG	Rh family, C glycoprotein	51458	15	n/a	n/a	n/a	1.512
278984057	ENSG00000130600	93851	H19	H19, imprinted maternally expressed transcript (non-protein coding)	283120	11	n/a	n/a	n/a	1.512
1096478	ENSG00000152475	77770	ZNF837	zinc finger protein 837	116412	19	n/a	n/a	n/a	1.512
1092716	ENSG00000126267	1331	COX6B1	cytochrome c oxidase subunit VIb polypeptide 1 (ubiquitous)	1340	19	n/a	n/a	n/a	1.511
280076495	ENSG00000254829	0	RP11-7I15.3	RP11-7I15.3	0	11	n/a	n/a	n/a	1.511
279996973	ENSG00000247993	0	RP11-79P5.2	RP11-79P5.2	0	5	n/a	n/a	n/a	1.511
1092256	ENSG00000123144	54842	C19orf43	chromosome 19 open reading frame 43	79002	19	n/a	n/a	n/a	1.511
279745688	ENSG00000217027	0	RP1-83M4.2	RP1-83M4.2	0	6	n/a	n/a	n/a	1.510
1100309	ENSG00000172602	27034	RND1	Rho family GTPase 1	27289	12	n/a	n/a	n/a	1.510
279880100	ENSG00000233626	0	RP11-565J7.1	RP11-565J7.1	0	1	n/a	n/a	n/a	1.510
1086903	ENSG00000003436	6993	TFPI	tissue factor pathway inhibitor (lipoprotein-associated coagulation inhibitor)	7035	2	n/a	n/a	n/a	1.510
279952044	ENSG00000240852	0	AC004979.4	AC004979.4	0	7	n/a	n/a	n/a	1.510
279867365	ENSG00000232533	0	AC093673.5	AC093673.5	0	7	n/a	n/a	n/a	1.510
1105324	ENSG00000204947	81228	ZNF425	zinc finger protein 425	155054	7	n/a	n/a	n/a	1.510
1093171	ENSG00000130383	2511	FUT5	fucosyltransferase 5 (alpha (1,3) fucosyltransferase)	2527	19	n/a	n/a	n/a	1.510
1090493	ENSG00000108830	8102	RND2	Rho family GTPase 2	8153	17	n/a	n/a	n/a	1.510
279846679	ENSG00000230673	0	PABPC1P3	poly(A) binding protein, cytoplasmic 1 pseudogene 3	0	X	n/a	n/a	n/a	1.510
279985498	ENSG00000244469	0	TRNAU2	transfer RNA selenocysteine 2 (anticodon UCA)	0	22	n/a	n/a	n/a	1.510
1098625	ENSG00000165730	85559	STOX1	storkhead box 1	219736	10	n/a	n/a	n/a	1.509
279814825	ENSG00000227822	0	AC006370.2	AC006370.2	0	Y	n/a	n/a	n/a	1.509
279957500	ENSG00000241494	0	RP11-796G6.1	RP11-796G6.1	0	14	n/a	n/a	n/a	1.509
279754676	ENSG00000221566	0	MIR1181	microRNA 1181	0	19	n/a	n/a	n/a	1.509
279762618	ENSG00000223244	0	MIR1909	microRNA 1909	0	19	n/a	n/a	n/a	1.509
1099018	ENSG00000167272	30848	POP5	processing of precursor 5, ribonuclease P/MRP subunit (S. cerevisiae)	51367	12	n/a	n/a	n/a	1.508
279801213	ENSG00000226608	0	FTLP3	ferritin, light polypeptide pseudogene 3	0	20	n/a	n/a	n/a	1.508
1092871	ENSG00000127922	7933	SHFM1	split hand/foot malformation (ectrodactyly) type 1	7979	7	n/a	n/a	n/a	1.508
1103405	ENSG00000187838	36326	PLSCR3	phospholipid scramblase 3	57048	17	n/a	n/a	n/a	1.508
1103257	ENSG00000187145	33751	MRPS21	mitochondrial ribosomal protein S21	54460	1	n/a	n/a	n/a	1.508
279776311	ENSG00000224415	0	RP11-401L13.4	RP11-401L13.4	0	7	n/a	n/a	n/a	1.507
1090031	ENSG00000105612	1765	DNASE2	deoxyribonuclease II, lysosomal	1777	19	n/a	n/a	n/a	1.507
1097418	ENSG00000160318	79078	CLDND2	claudin domain containing 2	125875	19	n/a	n/a	n/a	1.507
1087041	ENSG00000007264	4120	MATK	megakaryocyte-associated tyrosine kinase	4145	19	n/a	n/a	n/a	1.507
279957542	ENSG00000241505	0	RP11-161I10.1	RP11-161I10.1	0	1	n/a	n/a	n/a	1.507
1087259	ENSG00000019549	6553	SNAI2	snail homolog 2 (Drosophila)	6591	8	n/a	n/a	n/a	1.506
1107055	ENSG00000226210	0	ABC7-42389800N19.1	ABC7-42389800N19.1	0	12	n/a	n/a	n/a	1.506
279935688	ENSG00000238829	0	RNU7-45P	RNA, U7 small nuclear 45 pseudogene	0	2	n/a	n/a	n/a	1.506
1089385	ENSG00000101335	10251	MYL9	myosin, light chain 9, regulatory	10398	20	n/a	n/a	n/a	1.506
1095035	ENSG00000141433	113	ADCYAP1	adenylate cyclase activating polypeptide 1 (pituitary)	116	18	n/a	n/a	n/a	1.506
1093630	ENSG00000133115	81486	STOML3	stomatin (EPB72)-like 3	161003	13	n/a	n/a	n/a	1.505
279715962	ENSG00000212232	0	SNORD17	small nucleolar RNA, C/D box 17	0	20	n/a	n/a	n/a	1.505
1091346	ENSG00000115541	3316	HSPE1	heat shock 10kDa protein 1 (chaperonin 10)	3336	2	n/a	n/a	n/a	1.505
280125092	ENSG00000258985	0	RP11-368P15.3	RP11-368P15.3	0	14	n/a	n/a	n/a	1.505
280059964	ENSG00000253676	0	TAGLN2P1	transgelin 2 pseudogene 1	0	8	n/a	n/a	n/a	1.505
1097264	ENSG00000159214	80794	CCDC24	coiled-coil domain containing 24	149473	1	n/a	n/a	n/a	1.505
1097091	ENSG00000157851	36175	DPYSL5	dihydropyrimidinase-like 5	56896	2	n/a	n/a	n/a	1.504
279837044	ENSG00000229847	0	EMX2OS	EMX2 opposite strand/antisense RNA (non-protein coding)	0	10	n/a	n/a	n/a	1.504
1088946	ENSG00000096746	3169	HNRNPH3	heterogeneous nuclear ribonucleoprotein H3 (2H9)	3189	10	n/a	n/a	n/a	1.504
1104752	ENSG00000198816	79881	ZNF358	zinc finger protein 358	140467	19	n/a	n/a	n/a	1.504
279986206	ENSG00000244538	0	RP11-10G12.1	RP11-10G12.1	0	4	n/a	n/a	n/a	1.504
279882358	ENSG00000233837	0	EIF3LP2	eukaryotic translation initiation factor 3, subunit L pseudogene 2	0	10	n/a	n/a	n/a	1.504
279895312	ENSG00000234961	0	RP11-124N14.3	RP11-124N14.3	0	10	n/a	n/a	n/a	1.503
1104199	ENSG00000197183	80040	C20orf112	chromosome 20 open reading frame 112	140688	20	n/a	n/a	n/a	1.503
1088124	ENSG00000074047	2719	GLI2	GLI family zinc finger 2	2736	2	n/a	n/a	n/a	1.503
1090217	ENSG00000106571	2720	GLI3	GLI family zinc finger 3	2737	7	n/a	n/a	n/a	1.503
279908738	ENSG00000236248	0	AC104389.32	AC104389.32	0	11	n/a	n/a	n/a	1.502
1099295	ENSG00000168303	79682	C7orf11	chromosome 7 open reading frame 11	136647	7	n/a	n/a	n/a	1.502
1102149	ENSG00000182628	110375	SKA2	spindle and kinetochore associated complex subunit 2	348235	17	n/a	n/a	n/a	1.502
1090382	ENSG00000108106	27083	UBE2S	ubiquitin-conjugating enzyme E2S	27338	19	n/a	n/a	n/a	1.502
1087173	ENSG00000011638	36422	TMEM159	transmembrane protein 159	57146	16	n/a	n/a	n/a	1.502
280094268	ENSG00000256261	0	AC104698.1	AC104698.1	0	2	n/a	n/a	n/a	1.501
279950113	ENSG00000240605	0	AC004979.2	AC004979.2	0	7	n/a	n/a	n/a	1.501
1105224	ENSG00000204632	3117	HLA-G	major histocompatibility complex, class I, G	3135	6	n/a	n/a	n/a	1.501
1108908	ENSG00000239697	8671	TNFSF12	tumor necrosis factor (ligand) superfamily, member 12	8742	17	n/a	n/a	n/a	1.501
1099234	ENSG00000168061	29635	SAC3D1	SAC3 domain containing 1	29901	11	n/a	n/a	n/a	1.500
1092597	ENSG00000125691	9214	RPL23	ribosomal protein L23	9349	17	n/a	n/a	n/a	1.500
279866820	ENSG00000232489	0	MFAP1P1	microfibrillar-associated protein 1 pseudogene 1	0	13	n/a	n/a	n/a	1.500
1095105	ENSG00000141854	76651	AC022098.1	Uncharacterized protein LOC113230	113230	19	n/a	n/a	n/a	1.499
1105315	ENSG00000204922	1000796	C11orf83	chromosome 11 open reading frame 83	790955	11	n/a	n/a	n/a	1.499
280077660	ENSG00000254911	0	SCARNA9	small Cajal body-specific RNA 9	0	11	n/a	n/a	n/a	1.499
1101311	ENSG00000177875	122738	C12orf68	chromosome 12 open reading frame 68	387856	12	n/a	n/a	n/a	1.499
1102628	ENSG00000184608	57898	C8orf12	chromosome 8 open reading frame 12	83656	8	n/a	n/a	n/a	1.499
280053933	ENSG00000253237	0	RP11-775E10.1	RP11-775E10.1	0	8	n/a	n/a	n/a	1.499
1105763	ENSG00000212864	169833	RNF208	ring finger protein 208	727800	9	n/a	n/a	n/a	1.499
[truncated: 1 more rows]
