# Supplementary material for: Identification of the Molecular Events Involved in the Development of Prefrontal Cortex Through the Analysis of RNA-Seq Data From BrainSpan
Source: ASN Neuro. 2019 Jun 18;11:1759091419854627. doi: 10.1177/1759091419854627 (PMC6582306; doi:10.1177/1759091419854627)
Supplement: Supplemental Material6 - Supplemental material for Identification of the Molecular Events Involved in the Development of Prefrontal Cortex Through the Analysis of RNA-Seq Data From BrainSpan [file Supplemental_Material6.zip › HIP/8/Expression.csv]

1101871	5.2423	0.0384	0.1922
1096528	5.7575	0.4446	1.4085
1096061	6.3683	1.1730	1.9786
280028691	7.8327	2.9010	3.2880
1089991	8.5979	3.1702	4.6453
1098453	6.5922	1.2882	2.5166
1087891	7.7942	2.5280	3.8145
280105245	4.7258	0.0829	0.1233
1089382	5.7030	0.7453	1.4834
1103105	4.9008	0.2282	0.4476
1102630	7.1283	2.3618	2.7700
1087284	5.7215	0.8633	1.4624
1093538	9.0074	3.9168	5.0267
1091067	5.3751	0.5238	1.1649
1100077	7.9484	2.4363	4.4141
1095295	5.9737	1.1889	1.7141
279937843	8.5554	3.8592	4.2327
1097850	6.6692	1.9268	2.3983
1091637	6.4302	1.2700	2.6106
1100151	6.7474	1.8197	2.8884
1100798	5.9085	1.1058	1.9246
1089807	8.7372	3.6106	5.1502
1089683	6.8417	2.6513	2.3782
1098692	4.6464	0.2540	0.4113
1088568	5.2288	0.5104	1.4033
1089164	4.8462	0.7733	0.4175
1088123	6.9705	2.1617	3.3212
1095689	5.0489	0.7415	0.9105
1098546	5.9238	1.4946	1.9149
1096622	5.3824	0.7837	1.5653
1093584	5.9675	0.9575	2.5671
1098032	5.6623	0.7378	2.1881
1087258	5.5286	0.9668	1.7253
1091774	5.4826	0.9944	1.6418
1097011	6.0982	1.4429	2.4434
1090913	6.6175	1.9895	2.9877
1095600	4.7852	0.5162	0.9228
1100928	5.2619	0.9058	1.5020
1092365	5.5922	1.0287	2.0787
279869170	5.4943	0.7339	2.2280
1086992	4.6955	0.5807	0.8182
1092624	7.0705	2.3628	3.8052
1095937	5.5735	1.4631	1.7203
1097042	5.1750	0.5407	1.8481
1088279	7.3701	3.0058	3.7856
1089126	5.6327	0.9609	2.3698
1095475	5.0728	0.9155	1.3032
279957397	7.3612	3.0512	3.7722
1100667	5.6829	1.4045	2.0651
1091426	5.3720	1.1390	1.7489
279837964	6.5751	1.4294	3.8681
279870346	5.5677	1.2153	2.1095
1102906	4.9936	0.9024	1.2848
279982751	4.6052	0.6081	0.8705
1096999	5.0602	0.8784	1.5718
279752268	7.4407	2.9391	4.3271
1090296	6.1490	2.1159	2.5706
1088819	3.8356	0.0000	0.0691
1094243	4.1520	0.2433	0.4893
1090691	4.7883	0.6216	1.3838
1100668	4.5748	0.4679	1.1430
1089837	8.0515	3.8171	4.7949
1102851	5.1262	0.9198	1.8510
1093619	6.0846	2.1205	2.5865
1104807	4.8740	0.8146	1.4724
1094266	7.4619	3.2068	4.2847
1087811	6.0242	1.9372	2.6863
1098749	4.7116	0.6308	1.3838
279795715	3.7694	0.0000	0.1314
1094208	5.1570	1.2926	1.6501
279843679	4.6613	0.8614	1.1161
1099821	4.8270	0.8289	1.4941
1094249	4.4811	0.7245	0.9786
1096819	6.3069	2.0822	3.2788
1094704	5.8782	2.1351	2.3732
1104757	5.8040	1.7649	2.5964
1097186	5.8449	1.8732	2.6040
1103903	4.3575	0.2962	1.2122
280102272	5.9263	2.3627	2.3148
1096223	4.5294	0.5572	1.3317
1088281	4.9512	0.9195	1.8167
1102822	4.1788	0.5961	0.5988
280094664	3.7462	0.0000	0.3410
1091710	4.2038	0.3336	0.9392
1092968	3.9206	0.2554	0.4594
279781493	5.1836	1.3586	1.8842
280002246	5.2564	1.7004	1.6915
1099951	4.8420	0.8945	1.6790
1097240	5.2074	1.1646	2.1564
1099693	8.6213	4.5622	5.5909
280035678	3.7945	0.0000	0.5143
279807120	4.3929	0.4962	1.2442
280064867	5.3607	1.1318	2.5480
1108953	6.4501	2.5099	3.3781
1088014	6.2295	2.4141	3.0332
280064236	3.7480	0.0936	0.3974
1104094	4.3635	0.6447	1.0899
1090276	3.9402	0.2198	0.6764
1102416	5.4090	1.4212	2.4335
1092967	7.6060	3.7633	4.4946
279836216	4.3212	0.4018	1.2946
1093749	5.3776	1.7096	2.1039
1105826	6.2952	2.7074	2.9427
1098183	6.7786	3.0873	3.5550
1105625	4.7841	1.1165	1.5411
1094124	4.3303	0.6816	1.0713
1087659	4.9689	1.1424	1.8885
1098760	6.3744	2.3886	3.4849
1094823	7.1802	3.2849	4.2027
280071565	3.4929	0.0000	0.1141
1096114	5.1325	1.3186	2.0774
1091243	4.7421	0.9984	1.6386
1101247	4.9629	0.9273	2.1532
1104307	5.4443	1.7752	2.2703
1087263	7.6366	3.9428	4.4914
1095506	3.5759	0.2114	0.1036
1090042	8.0708	4.0025	5.3035
279920961	5.5922	1.9890	2.3605
1091200	6.3140	2.5339	3.2617
1096991	7.2181	3.1808	4.4291
1104169	5.4558	1.9286	2.1616
1106532	7.8946	3.6289	5.3461
1102516	4.1103	0.5125	0.8972
1103054	5.7943	1.9266	2.8608
1092741	6.8734	2.9768	3.9690
1098714	5.5936	1.8673	2.5194
1087974	3.8431	0.3597	0.5314
1099986	5.9720	2.5131	2.6366
1096304	3.8054	0.4228	0.4376
280049900	3.3747	0.0000	0.0000
279967198	6.3936	2.7068	3.3360
1087245	6.6671	2.9027	3.6957
1106283	5.2182	1.5256	2.1783
1090335	6.4471	2.6049	3.5721
1087129	7.6871	4.1856	4.4769
1092903	8.3613	4.6282	5.3838
1098204	3.6328	0.2472	0.3308
1091574	5.2800	1.3114	2.5616
1098685	4.8077	1.1418	1.7927
280037340	8.2923	4.0036	5.9027
1091322	4.7234	1.1521	1.6182
1090264	6.5350	2.9537	3.4400
1088531	5.7302	1.6504	3.1341
1098655	5.5960	1.8893	2.6374
1098684	4.5373	0.5986	1.8179
1094309	4.8439	0.8568	2.1808
1102740	6.2700	2.3639	3.5279
1103075	3.8545	0.3314	0.7500
1101092	6.2016	2.2874	3.4886
1093604	3.9384	0.5139	0.7415
1099705	7.2039	3.2912	4.4968
1091697	4.3366	0.8280	1.2268
279812689	4.7013	0.9188	1.8673
1103059	6.1632	2.1251	3.5887
280096044	5.7600	1.3713	3.5448
1088704	6.6776	2.0332	4.7187
1097143	4.7282	0.9079	1.9459
1090766	4.0941	0.4635	1.1222
1096867	4.2048	0.8770	0.9328
1090591	4.9916	1.4821	1.9032
1099534	3.8662	0.3229	0.8123
1089060	4.2280	0.5930	1.2727
1087912	5.0429	1.5372	1.9610
1100304	4.0057	0.5980	0.8297
279720308	6.2523	2.0220	3.9012
1096874	5.3205	1.4957	2.5664
1092015	3.4325	0.0000	0.2889
1102242	7.6648	5.3233	3.4415
1103100	5.4978	1.8482	2.5876
1099413	4.6100	1.2219	1.4400
1099481	4.9258	1.3210	1.9776
1088297	5.0512	1.5348	2.0169
1098338	3.6392	0.2104	0.5191
1094519	4.8185	0.8319	2.2600
1095466	3.3146	0.0000	0.0943
1087174	4.5805	0.9086	1.7176
1089410	3.8020	0.5260	0.5550
1087444	3.5233	0.1985	0.3375
1104418	5.6207	2.0587	2.6730
280010802	5.7817	1.2266	3.8372
1092904	4.4875	1.3259	1.1504
1090482	5.6962	2.1433	2.7795
1091086	4.2022	1.0528	0.8962
1090933	6.8247	3.1460	4.0591
1087809	5.7245	2.0332	2.9769
1097046	4.0689	0.5999	1.1030
1094518	6.3487	2.4332	3.8316
1088252	3.8511	0.3656	0.9152
279746719	3.9090	0.0000	1.4031
1098785	3.8613	0.4940	0.8141
279801201	4.0327	0.0073	1.6496
1098683	3.7245	0.1911	0.8503
1100232	4.4389	0.9928	1.4838
1091744	3.5444	0.3580	0.3375
1098380	5.1334	2.0345	1.8416
1090789	3.6548	0.2135	0.7167
1089812	5.4922	2.0303	2.5804
1102321	4.3006	1.4117	0.8173
279958147	3.9916	0.6654	0.9474
1096690	8.6449	5.2263	5.6997
1090873	3.9557	0.6274	0.9248
1098341	5.9960	2.3035	3.3372
279489069	4.1668	0.6104	1.3728
1102803	6.1414	2.9139	3.0211
280100586	3.7156	0.1220	0.9659
1100372	4.5710	1.1945	1.6161
1093083	5.6970	2.1968	2.8717
1106504	6.7997	3.1404	4.1397
1101440	4.0610	0.5882	1.2188
1098026	4.3715	1.0705	1.3619
1094679	4.5788	1.4430	1.4082
1098621	5.2760	2.1025	2.1434
1096202	4.8692	1.4581	1.9746
1103103	3.8961	0.4652	1.0213
1088177	4.5781	0.9671	1.8845
1091925	5.9701	2.4815	3.1583
279927250	4.6170	0.3490	2.5903
1096780	6.0957	2.8106	3.0949
1087138	5.3424	1.9353	2.4667
1090159	5.5161	1.6932	3.0565
1092644	3.8890	0.5635	0.9372
1090209	5.1995	2.1962	1.9271
1093592	4.0971	0.8799	1.0472
1091167	4.0715	0.7076	1.1689
1087020	5.4253	1.7341	2.8525
1092843	5.6405	2.2611	2.7769
1097001	5.5237	2.1251	2.6807
1100212	3.4965	0.2065	0.5502
1102587	4.3674	1.0460	1.4539
279874539	4.8537	1.2297	2.2438
1093468	5.3119	1.8620	2.5311
279913647	4.2292	1.0072	1.2220
280025378	4.4178	1.0219	1.5869
279906666	3.9464	0.2874	1.3792
1100838	6.1462	2.5072	3.5617
1103653	4.1052	0.8074	1.1807
1095893	5.7669	1.9773	3.3346
1095572	4.3391	1.1089	1.3509
1090418	5.5815	2.1119	2.8504
1101179	3.9619	0.7641	0.9609
1095556	6.7620	3.3046	4.0218
1093182	5.5502	1.8525	3.0641
1094964	3.8953	0.3614	1.2529
1087598	5.3180	2.1632	2.2999
1101738	4.2061	0.8889	1.3523
1088730	5.3417	1.8165	2.7157
1102802	5.6893	2.3413	2.8954
1090309	4.1043	0.8851	1.1848
1090824	7.2302	3.9354	4.3862
1092211	5.1989	1.8469	2.4135
1103044	4.7177	1.4637	1.8398
1093963	3.6221	0.3392	0.7787
279788518	3.2516	0.1004	0.2838
1102147	4.3815	1.1610	1.4867
1104465	4.0416	0.8462	1.1275
1097249	6.5744	2.8697	4.1699
1099350	4.7761	1.1480	2.2976
1099673	3.6011	0.3995	0.7025
1090560	4.5136	1.1838	1.7433
1103371	5.3290	2.5967	1.9696
1094065	3.0965	0.1090	0.0000
1099503	3.7693	0.7064	0.7591
1103251	5.0077	1.8356	2.1071
1096953	6.9739	3.5187	4.3589
1104710	3.8984	1.1218	0.6059
279736980	5.2797	1.5811	2.9194
1097161	3.7800	0.4632	1.0439
279750548	3.6802	0.5110	0.7996
1092784	5.3892	1.8643	2.8686
1090294	4.9264	1.3624	2.4460
1097666	3.7423	0.5330	0.9102
1102336	4.3866	1.1631	1.5691
1087064	7.1086	3.4428	4.7346
1098498	3.9259	0.6237	1.1898
1087656	4.8779	1.4327	2.2946
1089066	5.9339	2.3936	3.4459
279949201	3.0873	0.0000	0.1474
1102443	4.1598	1.1411	1.1539
1096283	4.2240	1.1139	1.3272
1098323	3.7078	0.4715	0.9403
279846835	3.9931	0.7063	1.2803
1098674	6.9628	3.8050	4.1300
1096640	4.6022	1.2212	1.9934
280130309	4.2552	1.3053	1.2179
1095343	4.9086	1.4805	2.3578
1099450	4.3149	1.0416	1.6114
280125486	6.2194	2.8276	3.6448
1103573	3.6630	0.2960	1.0694
1088793	5.9239	2.3244	3.5640
1087706	5.2065	1.9095	2.5486
1103107	4.7173	1.3693	2.1106
1093075	5.9623	2.3103	3.6604
1091843	3.7972	0.5984	1.0451
280098332	3.2832	0.0000	0.6282
1105860	3.7832	0.8058	0.8227
1100678	4.7111	1.5167	1.9690
1094437	3.4302	0.2609	0.6645
1088476	5.8271	2.4835	3.2416
1089560	3.3404	0.0852	0.6683
1104824	4.5093	1.1033	1.9938
1093196	6.6744	2.9726	4.4605
1097739	3.6957	0.4760	1.0010
1096481	4.3503	0.9424	1.8545
279787891	4.5701	1.6431	1.5938
1104688	5.6066	1.9011	3.4111
1105569	4.0867	0.8153	1.4731
1088513	6.2302	2.8156	3.7599
1091562	4.4159	1.0260	1.9291
1087066	3.7287	0.5071	1.0797
1104545	7.3632	4.0765	4.7867
280133825	4.1773	0.6021	1.8904
1087693	3.7962	0.7579	0.9725
1087839	4.4429	1.4806	1.5454
1093906	4.9536	1.8580	2.2160
1092861	5.9547	2.8601	3.2181
1099779	3.6754	0.6270	0.8939
1087896	4.3333	1.3103	1.5293
1096761	7.0932	4.0093	4.3514
1103270	6.3097	2.8316	3.9658
1101636	3.3343	0.3141	0.5339
1098440	4.4562	1.4009	1.6961
1087519	5.0377	1.9129	2.3522
1095918	3.6816	0.6892	0.8728
1089786	3.3877	0.4676	0.5082
1103352	3.8117	0.5307	1.2964
1095585	3.6698	0.5413	1.0049
279727644	4.2739	0.6930	2.0663
1098758	3.4103	0.3310	0.7023
1104131	3.7493	1.0303	0.6881
280137004	4.4431	1.4639	1.6470
1102911	3.2524	0.1844	0.5578
1087277	3.8096	0.6885	1.1681
1089461	3.8941	0.9337	1.0927
279728016	5.1482	2.0424	2.4939
1098176	4.5345	1.3500	1.9615
280123593	3.1457	0.1730	0.3654
279867539	3.4790	0.6692	0.5384
1099464	6.4307	3.2530	3.8582
1102276	4.4283	1.0592	2.0538
1093482	4.3650	1.3906	1.5986
1088045	3.2877	0.3020	0.5360
279809733	3.5454	0.4787	0.8749
1090536	3.0912	0.2180	0.2318
1095781	3.4739	0.4395	0.7771
279991237	4.4759	1.2286	1.9925
1090672	4.0499	1.0232	1.3508
279885625	5.0673	1.2323	3.1883
1100851	3.0969	0.1688	0.3141
1095649	5.2487	1.5266	3.2610
1087159	4.6950	1.7614	1.9235
1106454	3.5275	0.5417	0.8085
280073869	5.3049	2.1614	2.7449
280092397	5.6781	2.0495	3.6090
1099228	3.1389	0.2978	0.2884
1108883	3.6711	0.5449	1.1066
1097467	4.5239	1.4267	1.9400
1087523	3.6842	0.5208	1.1682
278638676	5.8150	2.4758	3.4795
1093307	5.8137	2.5302	3.4284
280031203	3.5121	0.5072	0.8547
1093683	6.4187	4.1101	3.0678
1105802	4.1253	1.1150	1.4783
1096464	4.2279	1.2539	1.5475
1095714	3.8433	0.6755	1.3577
1094163	3.4301	0.5371	0.6738
280131744	3.6238	0.8020	0.7971
1098139	4.3074	0.8809	2.0900
1089758	4.0628	0.9841	1.5036
1091705	4.4883	1.4504	1.8895
1103098	5.5640	2.0647	3.4296
1095873	4.3051	1.7214	1.2598
1109016	5.1291	2.1247	2.5131
1091679	5.5906	2.2638	3.3034
1102192	3.2293	0.1973	0.6515
1093389	7.7957	4.2705	5.7113
1096522	3.2284	0.3409	0.5078
279720449	3.2748	0.4725	0.4747
1103717	3.6946	0.6376	1.1597
1098404	4.5324	1.5644	1.9167
1095613	5.8276	2.5249	3.5480
1101941	3.0781	0.1125	0.4640
1093800	3.2326	0.2651	0.6346
279658302	3.8327	0.0000	2.1118
280007740	4.0772	0.7226	1.8815
1096161	5.1953	2.2984	2.5537
1086967	4.5415	1.3726	2.1722
1095474	3.4716	0.7409	0.6692
1093962	3.6258	0.6897	1.0338
1101802	5.5726	2.4024	3.2160
1087996	4.6860	1.5012	2.3516
1105291	4.8165	1.3317	2.7858
280096058	6.0730	2.2532	4.3820
1104415	4.4314	1.5348	1.8188
1102207	4.1588	1.0669	1.7540
279953969	3.8469	0.6807	1.5219
1099974	4.1877	1.3117	1.5823
1095890	3.7638	0.8607	1.1864
1104733	2.9693	0.1127	0.3514
1106520	3.6729	0.6792	1.1941
1092188	5.1831	1.8889	3.0102
1102299	2.9220	0.1723	0.2065
280124391	5.5083	2.4823	3.0724
1100749	6.1783	3.2562	3.6424
280104782	6.0358	1.9102	4.7057
280052765	2.8557	0.1434	0.1139
1095642	3.7894	0.9443	1.1859
1096340	3.7644	0.9488	1.1318
1091984	6.3675	2.8835	4.4045
279786821	5.3218	1.8121	3.3880
1097738	3.3379	0.5334	0.6993
1098521	3.9059	0.9653	1.4042
1091548	6.9123	4.3511	4.0315
1093691	3.4942	0.6232	0.9272
1104546	3.9450	0.9381	1.5147
1109072	4.5788	1.4946	2.2267
1098816	6.1401	3.0620	3.7872
1097149	4.5281	1.5531	2.0765
1092014	5.7842	2.4810	3.6627
1101288	3.3515	0.4963	0.7827
280097524	4.4824	1.6043	1.9385
1104569	5.6791	2.3711	3.5660
1103980	2.8644	0.1051	0.2034
1091636	3.6240	0.7908	1.0397
1094046	5.6183	2.6198	3.2026
1087443	4.0189	1.0323	1.5919
279754970	4.8486	2.3800	1.9048
1096406	3.7711	1.1826	0.9537
1096679	4.2046	0.9184	2.0866
1093725	3.7171	0.8150	1.2158
1099919	3.3125	0.5068	0.7224
1091286	4.5332	1.5081	2.1638
1098237	4.0164	1.1358	1.5059
280051153	2.6939	0.0000	0.0000
1096782	5.3597	2.4333	2.9089
1100191	4.7054	1.7732	2.2603
1092140	4.5245	1.3609	2.3145
1087216	6.4812	3.7363	3.8542
1104838	7.2695	3.9007	5.2737
1098039	4.8757	1.6946	2.6969
1088405	4.2978	1.4214	1.8221
1088638	3.5521	0.7513	1.0088
1101402	3.2148	0.2543	0.8326
1095029	4.9723	2.1756	2.4331
1087624	3.9043	0.8907	1.5833
1101113	6.5527	3.8991	3.8722
1092642	3.1824	0.4281	0.6040
1098930	7.6869	4.4367	5.6092
280080656	4.3660	1.4862	1.9234
1097737	4.3800	1.3864	2.0528
1101228	5.9428	2.9159	3.6504
1096455	4.6869	1.6086	2.4482
1099804	4.4907	1.3351	2.3310
279452249	6.2130	2.9563	4.1577
1108513	3.3338	0.5681	0.7910
279904627	2.9837	0.1624	0.5069
1092885	4.4735	1.2182	2.4317
1088798	4.4275	1.0793	2.4791
279925104	3.2799	0.1465	1.1168
1097949	7.0888	4.2872	4.6037
1095659	3.0051	0.2648	0.4634
1091492	6.2871	2.7208	4.5758
1091558	4.0647	1.1392	1.7179
1095089	2.9744	0.3652	0.3116
280096483	3.8832	0.7940	1.7064
280119635	4.5037	1.2936	2.4530
1102913	3.9243	1.1161	1.4748
1105851	4.4948	1.6710	2.0656
1099776	2.8874	0.0831	0.4479
279660430	4.1735	1.8055	1.2993
1097836	4.5772	1.8562	2.0581
1089717	4.7245	1.6359	2.5735
1105337	4.4219	1.5337	2.0704
1092849	2.7846	0.2766	0.0584
1087617	6.0484	3.1674	3.6982
1094670	6.7630	3.9203	4.3759
1089927	3.9668	1.4570	1.2535
1088158	4.0210	1.4328	1.3897
1096277	3.8706	1.0564	1.4663
1101894	4.3464	0.9957	2.4801
1105340	4.4164	1.5406	2.0763
1088073	3.0173	0.2542	0.5670
1102437	3.1871	0.4461	0.7150
1087514	4.8339	2.1257	2.3290
1089836	4.5559	1.9265	1.9751
1093631	3.5326	0.7753	1.0887
279791782	3.4303	0.4930	1.1678
279880902	3.3761	0.6004	0.9557
1090103	6.9273	4.1049	4.5558
1091577	4.1678	1.5341	1.6098
279951847	5.4066	2.8721	2.7497
1098278	5.5371	2.6086	3.2774
1088423	4.4248	1.5602	2.1025
1091899	6.6398	3.6804	4.4133
1086989	4.7095	1.6206	2.6190
1089980	5.4984	2.5508	3.2691
1098428	6.9060	3.9140	4.7216
1089878	8.5136	5.6006	6.2528
1105336	4.3815	1.5244	2.0680
279733554	4.6060	1.0958	2.9470
1100392	3.8646	1.0635	1.4972
280062761	4.1592	0.6487	2.5015
1093487	7.7021	5.5811	4.6593
1087704	6.3863	3.4475	4.1630
1091008	3.6592	1.2215	0.9355
1097644	8.0528	5.5814	5.3662
1088444	4.6635	1.7303	2.4398
1098731	3.4223	0.7886	0.9028
280119366	3.5917	0.8336	1.2077
1087297	5.1955	2.0790	3.1715
280010188	4.4157	1.5639	2.1269
1089236	5.2980	1.6562	3.8048
1093707	3.6774	0.8490	1.3713
1090504	4.9243	2.1771	2.5407
279901131	2.6896	0.0000	0.2507
280085843	4.4000	1.5488	2.1270
280041949	4.3977	1.5594	2.1140
1088701	4.2667	1.9570	1.4550
280048619	3.0810	0.0000	1.0416
1105691	2.9425	0.1831	0.5842
280000986	4.2777	1.4649	1.9738
1105334	4.3792	1.5541	2.0886
1089805	3.3061	0.3381	1.1618
279975668	4.1933	0.7328	2.5422
1098484	4.9042	1.7820	2.9161
1089798	5.0990	2.2382	2.8499
1101811	2.8295	0.1837	0.3675
1089145	6.0773	3.3790	3.6762
1105335	4.3995	1.5663	2.1358
1102237	4.2138	1.1992	2.1317
1108898	4.3850	1.5436	2.1312
280022212	4.4112	1.5486	2.1831
279997912	2.9205	0.2912	0.4679
1095930	4.2494	1.6043	1.8138
1104731	3.8752	1.0158	1.6548
1087487	5.5266	2.6505	3.3237
1093539	6.1492	3.0429	4.1771
1087596	3.4599	0.5646	1.2792
1089047	5.8316	2.7877	3.8004
279857188	4.3346	1.1292	2.4652
1106130	2.9972	0.0821	0.8458
1098028	3.9180	1.4710	1.3002
1089280	5.3318	2.5364	3.0628
279709099	4.0018	0.9903	1.9511
1089491	7.5325	4.4339	5.5691
1101101	7.7496	4.7123	5.7256
280011091	3.8258	0.7738	1.8179
1105609	4.5495	1.6549	2.3858
1102095	3.0404	0.4121	0.6124
279799166	3.7288	0.7988	1.6065
279823606	4.2703	1.8535	1.6403
280130576	3.4571	0.5996	1.2682
1089638	4.7862	2.1051	2.4239
1097998	6.5940	3.3641	4.7819
280113634	2.7718	0.0000	0.5035
1101584	6.2097	3.2126	4.1678
1095978	3.4563	0.8118	1.0619
1105339	4.2077	1.4333	1.9431
1099527	4.5593	1.6355	2.4463
1098180	3.6044	1.0268	1.1526
1088082	5.9542	3.0501	3.8293
1087356	4.1113	1.2113	1.9836
1090738	3.4220	0.6444	1.1720
1087318	5.5700	2.7719	3.3433
279941868	5.7579	3.3323	3.1592
1095616	4.2197	1.5118	1.9036
1090507	4.9932	2.2026	2.7635
1087074	4.1261	1.1278	2.1045
279764176	7.4748	4.2717	5.6613
1100006	4.0570	1.4975	1.6010
1105141	4.2451	1.2454	2.2310
1090815	4.2231	1.2263	2.2066
1088502	4.3163	1.5478	2.0755
1086897	2.9693	0.5373	0.3927
280014847	4.5968	1.6170	2.5710
280057856	3.6412	1.3757	0.9053
1103808	2.9909	0.3274	0.6563
1098462	3.0268	0.3726	0.6887
279824754	4.7082	2.1301	2.2974
1092942	4.9229	1.8955	2.9674
1109034	6.2236	3.0833	4.3822
280089678	6.8476	4.3935	4.3206
1089835	7.3632	3.9505	5.7957
1103786	4.5164	1.7857	2.2745
1103350	3.4468	0.8002	1.1233
279794484	4.0828	1.0483	2.1493
1089317	6.6045	3.7360	4.5077
1087546	7.2981	4.4598	5.1715
1093168	2.7022	0.1152	0.3267
1107902	3.3347	0.9865	0.7216
1087034	6.5534	3.4855	4.6628
280031930	2.5431	0.0000	0.1289
1098375	4.1305	1.4558	1.8480
1096775	3.0563	0.5330	0.6234
1087067	4.1923	1.3434	2.0860
1090170	5.8248	2.9457	3.7494
1095638	4.9114	1.6027	3.2660
279872312	4.9925	1.4317	3.5993
279723028	4.2575	1.8985	1.6652
1087956	4.0677	1.0280	2.1563
279911943	4.0692	0.6346	2.5571
1087825	3.0069	0.4097	0.6586
1104174	3.4631	0.8968	1.0853
1095482	4.3194	1.4287	2.2664
1104944	5.5306	2.9941	3.1304
1100095	5.2221	2.8264	2.6834
1091388	4.1128	1.2729	2.0207
1095020	6.3073	3.1906	4.4928
1087918	4.7128	1.9836	2.5112
1095619	5.5882	2.6995	3.5477
279979883	5.7294	2.8998	3.6297
279687085	3.3193	0.6889	1.0205
1096854	5.0020	1.2652	3.8116
1103428	4.0153	1.5114	1.5923
279780409	6.8165	3.7986	4.9080
1089354	8.3552	5.5924	6.1917
280070633	3.9351	1.0754	1.8687
1087556	4.4368	1.7481	2.2003
1104679	2.7618	0.1531	0.4483
1088951	5.0377	2.2950	2.8585
280068291	2.4593	0.0000	0.0000
1092281	3.4955	0.8831	1.1913
1099985	3.6997	1.3998	1.0832
1100236	2.7825	0.1770	0.4735
279828969	4.8824	1.6580	3.1925
1094359	7.8559	5.0278	5.7698
1102246	4.7190	2.1265	2.4014
279881269	4.7046	2.4003	2.1018
1096962	3.8780	1.1091	1.7406
1105902	6.9893	4.4846	4.5882
279867936	3.0133	0.0000	1.1232
1093607	5.1331	1.9342	3.4302
1088527	4.9131	2.1287	2.7962
1100659	6.1580	2.9734	4.4418
1088445	3.2400	0.7218	0.8617
1090147	5.2560	2.6440	2.9727
1096482	3.7626	1.0652	1.5707
1104713	3.4505	0.8243	1.1919
1093357	5.1470	2.2813	3.1310
1086952	4.8504	2.6186	2.2019
1100246	5.6677	2.7833	3.6800
1107235	3.9484	1.0629	1.9659
280025120	8.4080	5.0773	6.8718
1088007	8.3287	5.5222	6.2697
1089090	7.0041	4.1706	4.9743
1094654	2.7584	0.2008	0.4528
280084810	4.3163	1.5428	2.2293
1105958	4.8355	1.4100	3.4016
279863498	5.3541	2.1946	3.6573
1087899	2.7637	0.1436	0.5283
1090282	3.5887	1.2851	1.0398
1092153	3.1921	0.7808	0.7515
279991276	3.7191	0.9981	1.5981
1096421	5.0918	2.2019	3.1411
1090379	3.9030	1.0814	1.8867
280137526	2.9066	0.0000	0.9760
279858733	2.6168	0.0846	0.3130
1087582	8.2957	5.8493	5.9080
1094289	5.9319	3.5966	3.4389
280116824	2.4135	0.0000	0.0000
1102542	7.1958	4.8263	4.7401
1099624	3.8599	1.1800	1.7146
1095970	3.8810	1.0952	1.8427
1102142	4.1454	1.5265	1.9405
1095664	4.7293	1.9397	2.6976
279782198	3.8708	0.9740	1.9473
1096657	7.3877	4.5558	5.4009
1101574	3.8332	1.2295	1.6225
1088364	2.7338	0.2371	0.4179
1106058	4.2120	1.4696	2.1431
1097638	3.2183	0.6666	0.9612
279725123	3.6533	0.9166	1.5889
1101168	5.0509	2.4839	2.8191
1087723	4.5909	2.0995	2.2861
1086916	4.2576	1.8643	1.8564
1088241	4.2085	1.8626	1.7618
1087698	2.9263	0.3376	0.7225
279912953	5.2188	2.8448	2.8026
280036320	3.1450	0.0000	1.5043
1088421	3.7594	1.1324	1.6020
1096983	3.0976	0.4311	0.9818
1092309	3.1882	0.4880	1.1088
279875806	2.6305	0.2759	0.2128
279709442	3.0948	0.6400	0.7838
1087492	3.9585	1.8367	1.3166
1097372	3.9994	1.4595	1.7810
1089562	5.3806	2.5660	3.4374
1103886	4.2064	1.4967	2.1595
1096437	3.9730	2.0629	1.1278
1104625	5.1445	1.9696	3.5677
1093667	4.5893	1.9522	2.4778
1100171	7.0789	4.6920	4.7184
1088826	5.4092	2.3885	3.6837
1098830	5.6655	3.6594	2.9296
1101250	5.2847	2.6201	3.2078
1102576	4.6212	1.8471	2.6550
1088567	5.2158	2.4325	3.2614
1098650	3.6189	0.8763	1.6245
1094624	3.7813	1.1736	1.6540
1104763	4.4898	1.7684	2.4808
1087370	3.5158	0.8760	1.4270
1095075	5.6214	3.0350	3.4818
1094825	2.6402	0.0656	0.4904
1091713	3.8123	1.1629	1.7429
1086996	2.8759	0.5528	0.4814
1098915	2.4309	0.0824	0.0634
1101461	3.5889	1.4809	0.9828
1093781	4.9737	2.3801	2.8539
1096620	4.4487	1.9344	2.2498
279925869	3.1266	0.2565	1.2849
1104882	5.8770	3.3036	3.7387
1090244	5.7941	2.7943	4.0921
1094647	5.4832	2.6262	3.6386
1097445	4.2773	1.0892	2.7644
1096731	5.0326	2.0110	3.3626
1096913	3.9099	1.0297	2.1012
279724872	5.2145	2.2966	3.4452
1096572	3.0819	0.9194	0.5599
1100609	3.6918	0.9861	1.7146
1102004	5.8853	3.2250	3.8651
1092320	2.5177	0.1432	0.2118
1087193	3.3261	0.5930	1.3796
280070774	3.6451	0.6926	1.9198
1092190	5.1422	3.3241	2.2887
1101650	4.6602	2.0402	2.6134
279720637	4.9962	2.5733	2.7599
279922723	2.8195	0.0781	0.9036
1096313	4.4095	1.4623	2.6999
1100611	2.5202	0.1693	0.2169
1090706	4.1267	1.7414	1.8589
1088148	2.5304	0.2363	0.1717
1105014	3.1441	0.4977	1.1380
1101043	4.8264	2.3271	2.6766
1104666	3.2884	0.7222	1.2075
1097827	3.7141	1.0607	1.7216
1089598	4.8049	2.3614	2.6035
1108580	3.9212	1.8808	1.3199
280085222	4.6761	1.0999	3.6147
279872402	3.8567	0.5288	2.5471
280017507	3.3186	0.4212	1.5785
1088133	6.4555	3.7952	4.4792
1088354	3.9730	1.7134	1.5962
280127939	2.9835	0.6586	0.6728
1088168	3.0013	0.6230	0.7445
1103158	4.2331	1.8784	1.9556
1099897	3.9939	1.1253	2.2303
279891511	2.9053	0.3903	0.7882
279898164	3.6349	1.2302	1.4092
1098393	2.7605	0.4186	0.4722
1095202	5.6152	3.1159	3.4845
1090902	3.3975	0.8088	1.3563
279958277	2.4278	0.0000	0.2295
1096124	4.5761	1.7161	2.8121
1088492	5.3771	2.8226	3.3141
1102904	3.4634	1.0144	1.2961
1090032	4.3794	1.8644	2.2785
279936870	2.5964	0.5780	0.0000
1089338	3.8167	2.0381	0.9812
1091559	4.7934	2.0169	2.9559
1100794	5.1120	2.6618	2.9498
280006917	2.3808	0.0000	0.1504
1098533	3.9751	2.0914	1.2482
1105333	3.5890	1.0606	1.5082
280010616	2.6455	0.0000	0.6819
1087973	7.6343	5.2395	5.4228
1100139	4.0535	1.4220	2.0791
1091269	4.5355	1.9152	2.5545
1095080	3.0138	0.6416	0.7869
1099967	3.3207	0.8820	1.1611
1094029	3.3898	1.0599	1.1229
1103534	4.1252	1.7215	1.9341
1091332	4.3461	2.2328	1.8664
1094412	3.2969	0.9634	1.0379
279793550	3.0799	0.1726	1.3946
1092099	6.3133	3.9628	4.0716
1086906	3.4106	0.5302	1.6993
1087607	2.6383	0.1291	0.5560
1095489	2.9995	0.5657	0.8441
1088654	4.3935	1.8382	2.3614
1096392	3.4664	0.8380	1.5104
1092109	3.4606	0.9299	1.4072
279923105	4.0326	0.4448	3.0384
1103761	6.8085	4.2105	4.8253
279763443	5.9785	4.0250	3.3559
279753199	2.2877	0.0000	0.0000
279765700	2.6096	0.3247	0.3193
1097075	3.8326	1.2124	1.8779
1092749	2.5062	0.1453	0.2965
1088312	5.5993	2.8806	3.7505
1104822	4.9886	1.9722	3.4385
1096799	4.7086	2.2764	2.5752
1095253	4.6180	1.8936	2.7781
1102305	3.3075	0.8030	1.2487
1091107	3.5923	1.1550	1.4664
1088453	4.3283	1.5488	2.5488
1089482	2.4387	0.0361	0.2833
1088348	2.8315	0.0894	1.0164
1099923	5.3069	3.0231	3.0343
1088976	5.8254	3.5005	3.5941
1101496	3.9907	1.4171	2.0111
1099674	2.9971	0.4363	1.0058
1098802	4.8509	2.2338	2.9162
1090289	3.9096	1.4934	1.7741
1099525	4.4803	1.8777	2.5318
1099507	5.1136	2.6195	3.0598
280082829	2.8027	0.0000	1.0598
1093855	2.7411	0.3576	0.5815
279719305	3.1451	0.2793	1.4710
1090879	4.6409	1.8398	2.9061
1090829	3.6121	1.1116	1.5795
1097355	9.5532	7.1663	7.4094
1094802	2.9536	0.5368	0.8430
1087003	3.6999	1.1748	1.6987
1089144	4.7477	2.2281	2.7412
1096573	3.4981	0.6214	1.8500
1092236	3.7902	1.5334	1.5236
1096048	2.3432	0.0415	0.1218
279743329	2.7858	0.5910	0.4665
279834455	4.3510	1.9409	2.2472
1100858	2.9272	0.5324	0.8081
279742426	2.7369	0.5379	0.4230
1095485	6.0614	3.6958	3.9180
1108768	3.0474	0.7821	0.8040
1092594	4.9299	2.2634	3.0899
1097846	4.9821	2.7222	2.7381
1088322	2.8374	0.7771	0.3955
1087446	2.9015	0.6297	0.6728
1092382	3.6913	0.7466	2.1367
280059519	3.8345	1.3681	1.8061
1086999	3.0114	0.6584	0.8712
280034253	2.8565	0.6065	0.6139
1095753	3.5373	1.2119	1.3721
279724247	4.3643	1.2362	3.0019
1101268	5.1824	2.3671	3.5095
1094688	3.1214	0.5438	1.2140
1101855	3.3024	0.8756	1.2446
279749818	3.5562	0.7275	1.9003
1092010	3.9076	1.3412	1.9907
1099771	2.8024	0.4085	0.7193
280125926	6.0346	3.8163	3.7776
1087190	5.0679	2.4903	3.1703
1092443	6.2886	3.9926	4.1116
1102722	2.4673	0.1496	0.3131
279882840	5.1460	2.6773	3.1432
280030901	4.0732	1.2579	2.4185
1087290	4.6187	2.2571	2.5115
1101779	2.5206	0.0899	0.4843
280096556	2.3838	0.1724	0.1302
1091809	3.2674	1.0215	1.0512
279996040	6.1348	2.6382	5.1741
279957193	4.1476	1.3181	2.5256
1088246	3.1982	1.0570	0.8910
279708266	2.2238	0.0000	0.0000
1091409	3.9376	1.7965	1.6329
1090683	5.0635	2.5405	3.1435
1088918	3.6241	1.3734	1.4345
1094635	3.8885	0.9421	2.3947
1093682	3.9077	1.6258	1.7494
1087521	3.9113	1.4960	1.8879
1096577	3.0659	0.7151	0.9791
1099644	3.1507	0.8950	0.9703
1097123	2.6354	0.4159	0.4224
1090582	5.3322	3.1707	3.0614
1093018	2.7653	0.4072	0.6968
1104454	4.1173	1.5732	2.2384
1095640	2.4933	0.2678	0.2967
1093605	2.5996	0.2837	0.4934
1098807	3.8451	2.9083	0.3614
1090880	3.4349	1.0246	1.4250
1090510	6.1569	3.7774	4.1205
1094831	5.3441	3.0475	3.2248
1103140	5.0714	2.7915	2.9377
280107583	3.0060	0.3552	1.2438
1090417	4.2684	1.4462	2.6789
1099271	4.9781	2.6097	2.9395
1092915	2.5076	0.0452	0.5654
1102819	2.9008	0.4971	0.9010
1093998	4.0013	1.5912	2.0092
280101282	2.6944	0.0748	0.9122
1087605	6.3629	3.2885	5.0364
1096601	2.9499	0.6800	0.8210
1090118	2.9841	0.5550	1.0159
1098311	3.9714	1.8172	1.7289
280004885	2.1975	0.0000	0.0000
1090467	3.1958	0.5255	1.4716
1093104	5.9094	3.3395	4.0855
1099244	2.4077	0.2851	0.1366
279713211	3.2144	1.1630	0.8725
1096866	2.4432	0.0383	0.4557
279770404	2.6504	0.2042	0.7054
1104112	3.8116	1.5227	1.7107
1087947	5.5426	3.0984	3.6019
1093763	2.5355	0.1309	0.5573
279800478	4.1734	1.4875	2.4796
1094470	3.8846	1.6024	1.7879
1096019	3.0591	0.8092	0.9338
279902424	3.3482	0.6180	1.7039
1098736	4.2708	1.6905	2.4847
1099476	6.1750	3.5409	4.4429
1090149	4.8339	2.3659	2.9367
279897639	4.5691	2.4355	2.3377
1101381	4.5589	2.2779	2.4760
1097021	2.2894	0.0877	0.1304
1097074	2.7167	0.4430	0.6303
1103743	4.7000	2.2688	2.7718
1104677	9.0919	6.4762	7.3494
1090972	2.9489	0.5634	0.9765
1095252	8.7094	5.9721	7.0902
1099253	5.0350	2.5669	3.1475
1094711	5.0431	2.5954	3.1354
1100536	4.0982	2.2348	1.6073
1096758	4.3365	2.0965	2.2248
1095137	3.1798	0.6947	1.3144
1095464	2.9947	0.7928	0.8492
1104092	4.2407	2.1076	2.0270
1089630	7.6846	4.9906	6.0332
279881334	2.5541	0.1436	0.6200
1103613	4.4071	1.9461	2.5244
280017746	3.8025	0.8539	2.4105
1088530	4.4487	1.9507	2.6080
1093881	2.9652	0.3871	1.2054
1104550	4.8017	2.5609	2.7047
1096535	4.3011	2.4835	1.7809
280129070	4.4912	1.8825	2.7632
1103881	2.6287	0.4851	0.4374
1103913	3.4418	1.1021	1.4488
280132567	4.8845	2.5556	2.8831
1106104	6.0175	3.3886	4.3172
1094687	4.4385	1.9840	2.5648
1088366	3.2730	0.8814	1.3404
280028444	3.2102	0.2872	1.8102
1096461	3.2598	0.8404	1.3574
1098242	3.8000	1.4371	1.8431
1099218	6.7516	4.4820	4.7047
279827687	3.1049	0.3686	1.5256
279886450	5.0761	2.9468	2.8900
1104046	3.5220	1.0390	1.6903
1098932	6.8584	4.4714	4.9345
280074753	2.9076	0.1044	1.4004
1092601	3.4318	1.3522	1.2026
1096541	2.3414	0.1021	0.2751
1094812	3.3203	0.8680	1.4688
1088788	3.7712	1.2744	1.9674
1089201	2.5803	0.3849	0.4783
280079566	4.3054	1.5945	2.7191
1097759	6.8463	4.4196	4.9770
1087963	3.4977	1.2972	1.4052
1089734	4.1115	1.6988	2.2316
1097049	3.5628	1.2880	1.5460
279942507	2.3649	0.0000	0.4402
1095679	3.2243	1.0277	1.1318
1096359	4.0043	1.3445	2.3767
1100399	3.8419	1.2554	2.1409
1093625	2.3322	0.0938	0.2834
1096673	4.7727	2.0002	3.2600
1103551	3.1680	0.6872	1.3642
1093894	3.6186	1.2060	1.7502
1094618	3.2677	0.5733	1.6814
1103188	6.7028	4.1369	4.9887
1087100	2.5222	0.3856	0.3798
1087145	4.2046	1.9187	2.2123
1091435	4.0956	1.5552	2.3624
1105048	4.5156	2.1088	2.6505
279744568	3.8162	1.6303	1.7329
280059971	3.8318	0.6071	2.7902
1098197	2.2978	0.1523	0.1784
1095760	3.2411	0.8806	1.3370
1098206	3.4591	1.2375	1.4238
1092440	3.2495	0.5665	1.6779
280130982	3.7622	1.6072	1.6657
1092956	3.7575	0.8379	2.4322
1091042	4.6639	2.2527	2.8315
1098958	5.3010	2.7442	3.6167
1102557	3.1643	1.0522	1.0354
280036670	4.1450	1.7984	2.2533
280068064	2.9266	0.6736	0.9450
1101081	2.5364	0.1475	0.6934
1102951	3.9015	1.4335	2.1381
1099634	6.1143	3.7582	4.2393
1096301	4.5120	2.1134	2.6846
280124830	2.9094	0.1643	1.4305
1098488	4.3886	2.0058	2.5499
1091837	3.8599	1.3108	2.1896
1092303	4.5285	2.2806	2.5588
1096458	6.1577	3.1510	4.9473
1088110	4.9390	3.0199	2.6411
1096515	2.6521	0.5907	0.4968
1092494	6.3158	4.0665	4.3529
1094686	6.5559	4.2932	4.6088
1101548	5.9692	3.5938	4.1358
1091075	4.6723	2.7005	2.4405
1087437	3.6282	1.3317	1.7214
1096536	4.4501	1.7070	2.9919
1094861	2.3878	0.1378	0.4368
1090260	2.9499	0.8925	0.8074
1092489	3.3277	1.3180	1.1397
1095268	2.6568	0.3508	0.7654
1101493	4.0322	1.1440	2.7239
1100410	4.0073	1.7121	2.1061
1090389	4.8351	2.5856	2.8892
279902807	3.2988	1.1038	1.2986
1095247	5.4107	2.6831	3.9442
1104601	3.1847	0.7155	1.4609
1097668	4.3727	2.1178	2.4361
1089486	2.6159	0.3345	0.7084
279791998	3.1538	0.7390	1.3800
1092114	3.2655	1.0832	1.2612
1088103	5.0969	2.2336	3.7741
279904581	3.3757	1.0217	1.5442
1089510	3.6168	1.4178	1.6308
1091565	3.2533	0.9094	1.4155
1094209	2.4009	0.2708	0.3498
1096075	4.3294	1.7858	2.6933
1096249	4.7780	2.0054	3.3723
1102098	4.3451	2.0158	2.4969
1091513	3.5658	0.9441	2.0099
1100514	2.4746	0.2757	0.4963
1097951	3.9919	1.8083	2.0011
1099300	2.5037	0.2068	0.6269
1092987	5.6238	3.1371	3.9372
1102766	3.1811	0.9604	1.2333
279848485	2.8779	0.6116	0.9759
1093868	3.6435	1.3361	1.7837
1092952	4.2136	1.9514	2.3106
1092798	3.1945	0.8250	1.3989
280115574	4.7573	2.4644	2.8876
280100823	5.3347	3.3863	3.1206
1087867	5.6028	3.5624	3.4810
1091336	4.0407	1.3901	2.5317
1097800	3.5784	1.2221	1.7764
1086994	6.4197	4.4285	4.2538
1089136	3.9879	1.9441	1.8753
1099112	5.6994	3.5139	3.7289
1092899	3.3225	1.1130	1.3765
279751133	2.8358	0.7367	0.7805
280115402	7.5547	5.1568	5.8005
279907079	3.3170	1.0165	1.4672
1095737	2.7139	0.6112	0.6672
279889713	2.8283	0.0000	1.5083
279812388	2.7643	0.3219	1.0592
280127567	3.1553	0.9124	1.2511
1104148	6.3104	4.1718	4.3024
1094698	2.9446	0.5678	1.1760
279656426	2.0721	0.0000	0.0000
1098111	2.9307	0.7814	0.9359
280116923	2.3963	0.2599	0.3888
1087374	6.6113	4.2467	4.8323
1102752	4.0111	1.9053	1.9742
1099715	2.6785	0.5703	0.6475
280013619	3.6455	0.5075	2.6446
280105024	2.6556	0.6776	0.4958
1090800	4.1048	1.6252	2.4471
1104740	6.9850	4.9736	4.8605
1096209	3.5067	1.1126	1.7651
1103005	4.2751	2.0328	2.3824
279743875	2.5837	0.0000	1.0327
1091442	2.5795	0.3399	0.6845
1086918	3.2785	0.9625	1.4616
1094500	4.0547	1.4921	2.4858
1095130	2.4043	0.2549	0.4250
279484207	5.0289	2.1513	3.7777
1096324	3.4010	1.0558	1.6178
1090239	4.5465	2.3155	2.6521
280090909	7.1893	5.2902	4.9635
1092945	3.3349	1.2900	1.2555
1094139	2.8652	0.5048	1.1015
1086896	2.6903	0.6355	0.6216
1088164	4.6979	1.8916	3.3814
1092322	2.7950	0.5294	0.9412
1100881	6.1389	3.5981	4.5608
1093074	6.6003	4.2309	4.8522
1102282	7.1700	4.4535	5.7701
1098372	4.8836	3.1599	2.4915
280048276	2.7352	0.2597	1.0957
1096706	4.2710	1.7113	2.7170
1090556	4.4006	2.1154	2.5725
1104716	3.3262	0.9719	1.5683
280057052	2.6359	0.3902	0.7695
279777569	4.7955	2.3768	3.1022
1090653	3.0269	0.6571	1.2849
1092999	2.6271	0.2985	0.8451
1093335	4.0431	1.6805	2.2970
279788283	4.8439	2.4685	3.1116
1099980	4.5751	2.3157	2.7282
1096517	3.8065	1.1284	2.3796
1091460	2.5998	0.3899	0.7048
1090921	2.3436	0.3290	0.2537
280099884	6.8772	4.9791	4.6739
1087876	4.6967	2.6329	2.6601
1095772	3.7851	1.7054	1.7655
280080153	5.1420	3.4121	2.7744
1104276	4.2879	2.4115	2.0677
279854113	2.4540	0.0000	0.8118
279888788	2.3989	0.0000	0.7017
1089944	6.7743	4.6460	4.8100
279851112	3.0319	0.6216	1.3497
1093756	2.1524	0.1789	0.0355
1089767	4.3960	2.1364	2.5657
1090324	3.3160	1.1311	1.4111
1101419	2.9986	0.5216	1.3875
1099790	3.3371	1.0289	1.5582
280094551	5.1671	2.5110	3.7375
1092573	2.9428	0.9871	0.8152
1104421	4.0560	1.8881	2.1429
279776278	7.2323	4.4230	5.9624
279786996	2.6992	0.5018	0.8172
1092649	4.7160	2.7513	2.6020
279719082	4.0859	1.4412	2.6528
1093636	6.7245	4.6016	4.7700
1089027	2.6167	0.8410	0.3150
1096704	4.5040	2.0817	2.8498
1093374	6.5954	4.4026	4.7118
1089826	3.6113	1.1751	1.9720
1088622	4.6387	2.2461	2.9558
1098884	6.5516	4.2524	4.7763
279891163	3.6666	0.7682	2.4907
280136794	2.9351	0.7889	1.0078
279877553	2.9296	0.5726	1.2134
1095294	3.4856	1.2537	1.6464
1090038	3.8849	2.4118	1.2888
1093954	4.3776	1.9478	2.7383
1093986	2.7027	0.5890	0.7488
279780341	2.9430	0.4949	1.3244
1090501	5.3877	3.0564	3.6532
279784307	3.4406	1.4443	1.3722
1092988	2.8272	0.3394	1.2502
1093496	4.7265	2.0631	3.3267
1101164	4.1953	2.2449	2.0832
1090727	4.6701	2.4479	2.8438
1099183	3.8062	1.7164	1.8482
279963217	6.2839	3.7662	4.7549
1088088	3.9814	2.0435	1.8741
1103780	3.4950	1.1709	1.7767
280134130	2.7483	0.0316	1.4235
1103460	4.2226	2.0290	2.3796
1103756	3.2828	0.7120	1.8180
280062413	3.0499	0.9469	1.1199
1095407	3.7002	1.6235	1.7441
1104814	3.8597	1.5335	2.1543
279728670	4.4906	1.1920	3.7586
1106260	3.9937	1.6072	2.3503
1108594	7.1380	5.0414	5.2129
280073014	4.8143	1.8384	3.7693
1098013	3.2836	0.9783	1.5683
1098995	2.8620	0.7494	0.9544
279906284	2.9478	0.5771	1.3006
279763812	2.4622	0.6142	0.2936
1092935	4.3874	2.0536	2.7100
1098707	3.1269	0.8534	1.3915
1089788	5.2823	3.0970	3.4615
1089293	3.4802	1.4645	1.4899
1090413	2.4804	0.2741	0.6806
1095220	6.1352	3.6125	4.6528
1095702	3.1536	1.1456	1.1574
1104222	5.4097	3.1289	3.6881
1101256	2.9681	0.6664	1.2706
1105042	2.7417	0.3716	1.1127
1102863	2.5658	0.4427	0.6904
279780961	4.1513	1.8075	2.4994
280102958	3.6284	1.3387	1.9229
1095514	3.5684	1.3833	1.7583
280085800	2.0840	0.0000	0.1741
1099351	3.9049	1.1212	2.6980
1098534	2.8286	0.7609	0.9066
280122580	2.0827	0.1758	0.0000
1094133	4.6821	2.6404	2.7344
279864270	3.0065	0.6255	1.3988
1096058	4.2371	2.1347	2.3508
1099324	3.3897	0.9166	1.8741
1099903	2.5105	0.7487	0.2842
1103470	2.4481	0.5094	0.3998
1091140	3.1698	0.9652	1.3876
279718421	4.5925	2.8539	2.3447
1095564	5.1243	3.0276	3.2357
1087892	3.6497	1.2331	2.0810
1099691	3.5880	1.3871	1.8038
1088475	3.3306	0.9228	1.7534
1088205	5.5730	3.0396	4.1225
1095763	3.0400	0.6715	1.4254
1090799	2.4962	0.3929	0.6169
280056697	3.4110	0.8253	2.0142
1094834	2.0729	0.1250	0.0388
1103291	2.8898	0.9707	0.8284
1100704	7.2765	5.0947	5.4805
279996792	3.4717	1.4541	1.5122
1102440	2.7993	0.5137	1.1079
1094418	4.1756	1.7758	2.5988
1087663	4.6854	2.2456	3.1502
1098666	4.7173	2.4752	2.9853
1096400	2.9140	0.7493	1.1050
280089285	2.7497	0.5255	1.0019
1089955	7.4002	5.0275	5.8012
1102609	5.6820	3.7703	3.6222
279968284	2.4812	0.3231	0.6690
1108963	2.0802	0.0888	0.1013
1093642	7.8467	5.7702	5.9531
279839700	2.6463	0.3697	0.9532
279751477	3.3373	1.1414	1.5637
1097164	4.9533	2.5872	3.3501
1096650	5.8198	3.3014	4.3690
1096861	2.6127	0.4544	0.8024
1088288	5.2756	2.9610	3.6230
1088479	4.1399	1.7185	2.5947
1093814	3.6757	1.2400	2.1452
1091445	4.6633	2.3107	3.0502
1092633	4.5513	2.1884	2.9491
1094020	2.1598	0.0968	0.2587
1091434	3.0581	0.9975	1.1548
1096864	3.7289	1.3871	2.1070
1096403	3.3748	1.3180	1.4701
1096558	6.3197	4.5382	4.1411
279825030	4.5242	2.1035	2.9872
279881781	2.0464	0.0000	0.1368
279839926	2.9860	0.3121	1.7040
280124352	2.2178	0.1971	0.2843
1097767	2.6581	0.2006	1.1615
1100847	3.8748	1.5637	2.2319
279913348	3.4326	0.6218	2.2901
1099336	6.7441	4.6031	4.9333
1090940	5.0473	2.8464	3.2967
1098318	2.1300	0.1108	0.1982
1099418	2.6041	0.5595	0.6981
1097290	5.5884	3.5086	3.7181
1088512	3.8619	1.5705	2.2038
1101049	5.8294	3.8393	3.8700
1089434	4.5075	2.1156	2.9512
280055683	3.2969	0.4203	2.2252
1095836	2.8255	0.9662	0.7368
1096621	5.1203	2.9060	3.3878
279929289	3.9429	0.8242	3.1157
1091380	5.7699	3.2998	4.2942
1097057	2.4382	0.1982	0.7350
1106784	7.3099	5.3295	5.3477
279905478	2.5857	0.6779	0.5558
280138020	5.7878	2.6761	4.9654
1090068	4.6249	2.9622	2.3545
1094115	2.4986	0.4378	0.6264
1101954	4.2504	2.0740	2.4944
279745174	5.6551	3.4035	3.9759
1094716	4.2946	1.7042	2.9545
1088688	5.1144	2.5540	3.7445
1097181	3.8121	1.3257	2.3690
279783882	6.4553	3.9448	5.0375
1096296	2.0707	0.0339	0.1818
1105587	2.4999	0.4202	0.6542
1092438	4.3031	1.6842	2.9967
1098948	7.3527	4.8857	5.8947
280096273	6.8149	4.6795	5.0262
280032116	2.2753	0.2569	0.3718
1100567	5.1977	3.0619	3.4130
1091706	2.8819	0.5855	1.2613
1093404	4.4875	2.3457	2.7132
1098815	2.7568	0.5900	1.0086
1094882	3.4529	1.0973	1.8941
1103077	2.8337	0.7123	1.0410
1098160	2.9634	0.7650	1.2490
1089499	4.7452	2.3886	3.1905
1087772	3.2625	1.1732	1.4412
1090905	3.8461	1.7842	1.9976
280090289	3.5421	1.0284	2.1471
1099830	3.5451	1.8026	1.3789
1090650	5.9621	4.7285	3.2875
1095827	3.8751	1.7242	2.1193
1090743	4.1977	1.4717	3.0191
1094634	3.4414	0.9924	1.9861
279495670	2.4098	0.5591	0.3565
1089450	3.0454	1.2555	0.9315
1087884	3.7102	1.3875	2.1293
1105780	2.2374	0.2410	0.3325
1090549	3.1676	0.8626	1.5727
1101765	3.6103	1.4520	1.8699
1093659	7.3542	4.8750	5.9354
1097471	3.8849	1.8845	1.9877
1088280	3.2813	0.8546	1.8109
279935625	2.5178	0.7740	0.3667
1102158	4.7890	2.6018	3.0830
279728552	3.1223	0.0907	2.2690
1090140	3.1728	1.2591	1.2055
1104184	3.9712	1.6930	2.3684
1087883	3.9621	1.4852	2.5592
1090674	4.3425	2.2992	2.5063
1093949	4.8457	2.3636	3.4512
1101200	3.5916	1.5436	1.7631
1089155	2.8059	0.7238	1.0116
1088121	3.7652	1.2831	2.3711
1087564	3.8130	1.5481	2.2019
1099524	4.2979	2.4133	2.3075
280137836	4.2963	2.2496	2.4715
279806340	2.1839	0.2858	0.2104
1093213	6.0435	4.0247	4.1908
1105294	3.5289	1.8930	1.2937
1103452	5.2902	2.8727	3.8377
1105073	5.5855	3.7566	3.5445
1101975	4.6068	2.3372	3.0068
1104880	2.7560	0.7366	0.9070
1094525	4.5730	2.1753	3.1023
279873407	2.8997	0.8537	1.0780
279790423	5.7511	3.5298	4.1064
1087484	3.5167	1.3968	1.7706
1093798	5.1184	3.2923	3.0821
1089444	3.8580	1.4742	2.3797
1099352	2.6300	0.5536	0.8447
1089573	4.3314	2.1885	2.6130
1091874	4.4576	2.2410	2.8133
1100961	2.8163	0.7355	1.0376
1106493	1.9709	0.0159	0.0695
279729356	3.4775	1.2456	1.8561
1100604	3.3478	1.1304	1.7126
1100019	2.7172	0.6614	0.9212
280036136	3.5633	1.5607	1.7178
279818910	1.9238	0.0000	0.0000
1098097	2.3341	0.5807	0.2404
1100143	3.7697	1.4312	2.2659
280042529	3.7910	1.5894	2.1504
1092244	6.6163	4.8532	4.5378
279874897	2.9497	0.7941	1.2639
1101153	2.4748	0.4073	0.7023
1093553	3.6995	1.4446	2.1146
1101311	4.6423	2.4193	3.0296
1108232	2.4105	0.2196	0.7659
1094514	6.0101	3.4655	4.7198
1103797	2.7094	0.6171	0.9671
279881949	2.9640	1.2497	0.8441
1097835	3.0197	0.7443	1.4625
1090314	3.7146	1.4476	2.1496
279489256	2.7428	0.7512	0.9036
1093907	5.2388	2.8630	3.7839
1089446	2.0815	0.0642	0.2698
1097940	2.5458	0.6918	0.5716
1105876	5.8142	3.5793	4.2223
1087677	4.5903	2.2002	3.1566
1097127	6.1287	4.0884	4.3470
1092697	6.7930	4.7339	5.0304
279641115	5.1398	2.2999	4.1581
280055851	4.4296	2.4008	2.6369
279863491	3.9304	3.2863	0.7535
1096386	2.2165	0.3112	0.3015
279478878	3.9163	1.5373	2.4758
1088442	5.4688	2.8544	4.2642
280056889	5.0220	2.4391	3.7871
1093759	2.2953	0.2550	0.5180
1093519	6.5306	4.7688	4.4749
1104205	3.7371	1.4858	2.1712
1105875	3.4296	1.6840	1.3603
1106351	2.9683	0.6182	1.5061
279661536	1.9057	0.0000	0.0000
279957811	2.2500	0.0000	0.6889
1093790	4.6147	1.9802	3.4390
1092118	8.6870	6.4160	7.1481
1098549	3.1707	0.9468	1.5848
280089563	5.2441	2.6012	4.0788
280072833	2.3399	0.5418	0.3309
1087544	2.4021	0.5436	0.4536
1088548	5.3885	2.9741	3.9973
1090410	4.4098	2.3858	2.6295
1090059	7.9122	5.9641	6.0581
1087421	3.6528	1.5259	1.9779
280067476	2.7233	0.4064	1.2431
1102862	4.8280	2.6488	3.2108
1086991	6.6725	4.4101	5.1391
1090254	3.0783	1.2400	1.1214
279933450	2.3950	0.9819	0.0130
279740217	3.4564	1.1067	2.0118
280035763	4.2295	1.4919	3.1730
1087997	3.9110	1.7460	2.2818
1104805	3.4856	1.2118	1.9655
279941063	4.0781	2.1026	2.2636
1094591	5.5388	3.2456	4.0424
1089392	3.0169	0.8192	1.4276
1104819	3.3531	1.5689	1.3513
1099400	1.8925	0.0000	0.0000
279746053	2.5475	0.0000	1.3123
279843326	2.4219	0.0000	1.0615
280041412	2.1675	0.0000	0.5533
1096203	2.0516	0.1428	0.1805
279880919	4.5956	1.9817	3.4301
1088649	5.4524	3.1174	4.0084
1103496	6.2467	4.2401	4.4794
279892892	2.5138	0.2369	1.0169
279553797	3.4254	1.3326	1.7476
1088477	3.9727	1.9330	2.2417
1098346	2.4373	0.4593	0.6452
279945099	1.8849	0.0000	0.0000
279820890	2.7349	0.0000	1.7012
1089353	3.3033	1.3460	1.4931
279790476	3.4720	0.6719	2.5050
1100800	5.1853	3.1468	3.4581
1098487	2.7816	0.5113	1.2875
280078421	4.8402	2.9649	2.9523
279976916	3.3591	0.8368	2.1181
1088179	2.8555	0.5828	1.3670
279864446	3.9185	1.3653	2.7108
1095519	2.1663	0.2580	0.3148
1104146	3.0377	1.1272	1.1889
279842527	2.7313	0.6983	1.0077
1102051	6.4425	4.3210	4.8076
280128616	1.8772	0.0000	0.0000
1088815	3.6080	1.7611	1.7030
1103918	4.4551	2.0099	3.1487
1100442	2.9131	0.8197	1.2556
1096751	3.5382	1.3092	2.0164
279875703	4.0844	1.9778	2.4411
1088794	3.0409	1.0245	1.3098
1091686	5.0013	2.8375	3.4182
1104699	2.9364	0.7946	1.3314
1087231	5.2829	3.1386	3.6810
1092850	4.6504	2.5542	3.0007
279775188	2.7431	0.4048	1.3372
1103084	3.3620	1.1539	1.8283
279955647	2.6772	0.1384	1.4766
1096028	6.0990	4.3081	4.1512
1101194	1.9865	0.1172	0.1178
1104355	6.6998	4.2827	5.3799
1086932	3.3582	1.4248	1.5546
1088469	2.3670	0.6304	0.3673
279852141	3.1323	1.0617	1.4671
1088528	3.7022	1.6158	2.0549
1097263	4.6576	2.8991	2.6840
279784893	2.6277	0.3833	1.1407
280096070	3.0864	0.0000	2.4429
279806307	3.1759	0.2449	2.3771
1095933	2.8218	0.6141	1.2997
1102748	3.4106	1.4189	1.6771
1101730	4.7899	2.7761	3.0796
1096242	2.8416	0.8016	1.1576
1099645	3.4505	1.1132	2.0649
1088623	2.1057	0.1884	0.3000
1089289	3.4976	1.3647	1.9085
279803162	2.8170	0.5978	1.3148
1092414	4.4801	2.7763	2.4667
1095478	2.3143	0.3595	0.5522
1089730	3.7370	1.4019	2.3554
1090595	3.1188	1.0223	1.4996
1088663	4.5038	2.0490	3.2440
279794601	5.2344	2.7900	3.9647
1090762	2.1923	0.3490	0.3216
1094919	2.0246	0.1650	0.1708
1104472	2.2428	0.2395	0.5337
1093200	4.0938	1.8790	2.5979
1096709	3.0318	1.1907	1.1635
1095395	3.0763	1.1054	1.3381
1101869	4.9416	2.5870	3.5873
1092167	1.9750	0.1375	0.1049
279750395	4.6909	2.6700	3.0067
1098207	3.0745	0.6997	1.7464
1099458	4.5510	2.2384	3.1625
1089561	2.4153	0.6869	0.4428
1091066	3.6907	1.4399	2.2432
1094253	5.0339	2.8390	3.5306
1104311	3.8852	1.7273	2.3461
1092426	5.1399	2.6006	3.9838
1092813	3.0054	0.7954	1.5228
1091462	4.5311	2.7339	2.6383
279808673	3.4348	0.8303	2.3496
1089559	3.8205	1.2381	2.7134
279744015	3.5671	1.4801	1.9672
1103823	5.0101	2.6297	3.7054
1093141	4.7092	2.9954	2.7392
279986979	2.5857	0.1207	1.3670
279794778	2.5085	0.5639	0.7722
1104591	3.2344	1.0740	1.7151
279738006	2.2111	0.1746	0.5705
1098349	3.3624	1.7103	1.3381
1100071	7.5956	5.4352	6.0803
1089745	3.2611	1.5403	1.3103
279986049	2.7839	0.5532	1.3444
1096669	8.2070	6.5818	6.1648
1096942	5.6686	3.5048	4.1651
279709239	2.5554	0.3160	1.1281
1093264	3.6952	1.6631	2.0608
1094125	3.6804	1.3429	2.3519
1097000	3.9566	1.6872	2.5602
1100223	4.7436	2.7376	3.0850
1088428	2.1474	0.2082	0.4245
1100712	3.5436	0.9014	2.5288
1093850	4.3606	2.2075	2.8573
1091102	4.1744	1.9028	2.7896
1098164	3.3052	1.2844	1.6722
1088251	4.3499	2.0881	2.9581
1091930	6.0202	4.0390	4.3486
1095571	2.9874	0.9896	1.3339
1104325	5.2526	3.4458	3.4092
1101314	2.5175	0.2308	1.1542
279656524	2.7437	0.0000	1.8383
1091964	2.6165	0.7469	0.8408
279773016	3.0640	0.6373	1.8467
1099791	3.6098	1.2019	2.3741
1092977	7.4628	5.6624	5.6210
1091797	3.1230	0.9963	1.6079
1096817	5.1541	2.7801	3.8865
1104617	4.2516	2.3895	2.4722
280115010	1.9389	0.2370	0.0000
1092542	3.1952	1.2332	1.5181
1103244	4.5011	2.6989	2.6647
1089332	5.8976	3.8909	4.2662
1096921	2.7254	0.8509	0.9632
1102810	3.5823	1.8024	1.7256
279928280	2.7372	0.6476	1.1901
1090960	2.8612	0.7911	1.2954
1094054	2.8922	1.2706	0.8792
1088901	2.1633	0.2847	0.4072
279906057	1.8172	0.0000	0.0000
280012176	2.6985	0.5322	1.2309
279739370	3.9523	1.7151	2.5581
1098951	6.0054	3.5917	4.7887
279936989	2.7568	0.0000	1.8853
1108984	6.7523	5.0431	4.8344
1088936	5.4261	3.6517	3.5748
1087552	3.1405	1.0826	1.5741
1101593	3.3527	1.2797	1.8024
1092189	3.2555	1.1212	1.7690
1102698	4.2747	2.4086	2.5205
279881105	3.3227	1.0671	1.9600
1089652	5.0285	3.6942	2.7452
1091886	2.9803	1.3463	0.9973
279862629	2.0900	0.0000	0.5667
1104257	3.2531	1.1522	1.7420
1091126	4.1787	2.2421	2.5034
280087940	2.2081	0.4515	0.3528
1106065	7.1483	5.1350	5.5499
1088728	5.3988	3.0667	4.1200
279842266	5.6083	3.5807	4.0259
1087908	4.2451	2.2574	2.6235
279836646	3.4211	3.1864	0.0466
1102396	4.0462	2.4266	2.0565
1091407	4.1431	2.0085	2.6687
1091754	2.7257	0.8531	0.9915
279802554	3.7629	1.1547	2.7644
279745716	3.2007	0.9169	1.8791
1090353	2.9052	0.8878	1.3175
1088314	2.0483	0.1364	0.3556
1096770	2.7118	0.8345	0.9847
1093870	3.8415	1.9461	2.1330
1096850	2.5332	0.5725	0.8905
1099268	2.4638	0.5224	0.8028
1099158	6.3180	4.3532	4.6818
1088999	4.2791	2.4737	2.4843
1104811	3.4521	1.5125	1.7916
1090080	2.8705	0.8024	1.3407
1088455	3.7130	1.4148	2.4137
1087343	2.4608	0.5906	0.7338
1089653	4.3178	2.3377	2.7020
1097917	2.5262	0.5925	0.8644
1091968	3.3622	1.1771	1.9523
1095258	4.0977	1.9877	2.6125
1092932	4.2865	2.3901	2.5886
1088159	4.7856	3.0672	2.9099
1094753	3.9692	1.7523	2.5941
1091028	4.1454	2.4013	2.2980
279795367	2.1460	0.2359	0.4649
1098687	2.7848	0.9270	1.0515
1099656	3.4905	1.0874	2.3028
279728159	5.6053	3.6569	3.9630
1104801	4.8824	3.1151	3.0600
1090487	3.2785	1.3136	1.6542
1106034	7.0232	5.2232	5.2343
1101110	6.5864	4.6516	4.9325
1089825	2.8430	1.2005	0.8973
1091833	3.2586	1.2695	1.6613
1093902	5.8697	4.0802	4.0732
1090838	5.6620	3.5215	4.2164
1087107	4.6431	2.3525	3.3491
279685023	4.6443	2.0171	3.6878
1094911	5.0671	2.9429	3.6081
279995801	5.1815	3.2741	3.5061
1098283	4.2416	2.5076	2.3933
1101382	3.8223	1.5589	2.5037
1104259	3.8413	1.7626	2.3410
1091897	5.0141	2.9233	3.5262
1091187	3.0844	0.8438	1.7490
1087668	2.9588	0.7921	1.5499
279999296	2.6700	0.5162	1.2489
1091043	3.9431	1.5854	2.7258
1087217	5.0831	2.9662	3.6261
279969755	5.2865	3.3833	3.6163
1097629	3.1644	1.2676	1.4886
1090620	8.0804	5.8688	6.7213
1094312	4.0337	2.0105	2.4867
1092191	3.4137	1.0895	2.1706
279475941	4.7307	2.8078	3.0875
1088137	3.0931	1.1778	1.4477
1098503	3.2613	1.3336	1.6296
1091199	3.7218	1.7675	2.1168
279834209	2.8088	0.3490	1.7094
279671717	4.6809	2.9653	2.8382
1096578	4.2827	2.0607	2.9468
1094869	3.3956	1.6808	1.5529
280093904	4.1326	2.3748	2.3332
1088961	3.8950	1.6156	2.6174
1094356	3.6351	1.5382	2.1750
1098289	3.6024	1.6211	2.0275
279874527	4.0754	2.0140	2.5807
1087076	4.1218	2.2732	2.4146
1093903	4.2082	2.3084	2.5529
280021880	2.6543	0.8676	0.8862
1093494	2.5476	0.5360	1.0044
1088085	2.2918	0.4651	0.5645
1089437	4.0930	1.9348	2.6975
1091805	3.9431	1.7001	2.6336
1100938	3.4266	1.5076	1.7944
1088823	2.3685	0.8519	0.3338
280072901	2.8576	0.8518	1.3123
1087953	2.3799	0.5311	0.6778
280106287	4.8270	1.9058	4.1973
1087094	3.0472	0.7833	1.7611
1089795	2.5527	0.8788	0.6771
1091870	3.1863	1.4297	1.3940
280006586	3.3669	0.8701	2.3160
1091928	4.4482	2.3080	3.0428
1090259	3.4565	1.4490	1.9185
1091912	3.8389	1.7252	2.4082
1097165	4.3057	2.1102	2.9576
1089018	2.6885	1.1235	0.7136
1090823	3.9633	1.9624	2.4248
1100943	4.1654	2.0437	2.7478
1095141	2.5374	0.4985	1.0373
1091555	2.3214	0.3075	0.7963
1107287	1.8704	0.0000	0.2023
1088380	3.1194	1.0431	1.6578
279715752	2.3781	0.0000	1.2206
1102508	4.9576	3.0132	3.3670
280084872	1.7671	0.0000	0.0000
1102888	3.4918	1.1533	2.2969
1100465	2.3764	0.4553	0.7648
279875484	3.1907	1.0752	1.7743
280031913	2.6980	0.6975	1.1667
1101749	3.2436	1.1683	1.7874
279861427	2.8062	0.6054	1.4768
1102005	3.4426	1.3254	2.0297
1100496	3.6277	1.6857	2.0450
1091428	4.4049	2.4376	2.8485
280119525	3.0493	1.2919	1.2843
1089372	4.6962	2.3451	3.5257
279740632	2.6750	0.3630	1.4659
1096841	3.4117	1.5048	1.7978
1095245	2.3969	0.8163	0.4567
280065992	2.9465	0.8552	1.5177
1088058	3.0839	1.1061	1.5417
1098852	4.6768	2.6398	3.1950
1100302	2.1892	0.2205	0.6408
280042000	2.2104	0.1934	0.7126
279854500	2.6974	0.6389	1.2420
1089552	2.6871	0.8719	0.9886
1106389	2.5121	0.1622	1.3481
1099453	5.2857	3.4853	3.5733
279805698	3.9947	1.3947	3.0838
1090882	3.3884	1.4537	1.8144
1105308	3.8593	2.3155	1.8948
280089157	5.1156	3.8626	2.8610
280020344	3.5469	1.3219	2.2653
279728586	3.0765	0.7037	1.9445
1100256	3.3657	1.3053	1.9228
1096110	2.6150	0.7129	1.0142
279722498	2.9777	0.7851	1.6696
279863693	2.0591	0.0000	0.6178
1092833	4.5230	2.4166	3.1303
1090956	3.8603	1.2887	2.9329
1094224	2.4028	0.4816	0.8252
1087679	3.8421	1.6654	2.5205
279912368	3.9222	1.6568	2.6894
1096781	5.2946	3.1840	3.9091
280113571	2.0012	0.0000	0.5072
1091867	3.5637	1.4332	2.2000
1094333	1.9561	0.2275	0.1915
1094008	3.1731	1.2413	1.6124
1087828	3.6236	1.7866	1.9687
1090660	2.9442	1.0004	1.3965
1091274	2.9396	0.9089	1.4796
1096837	2.4549	0.6706	0.7485
1090667	3.6771	0.9750	2.8892
1089707	2.7452	0.4222	1.5782
1099391	2.8929	0.9461	1.3536
1105088	4.8384	2.7359	3.4550
1102341	2.3139	0.3699	0.7727
1101364	2.1741	0.3977	0.4654
279927600	2.7674	0.1357	1.9140
1087495	2.3706	0.4141	0.8422
279742864	4.3688	1.8849	3.3678
1102640	3.4220	1.3239	2.0366
1088233	4.7983	2.9879	3.1260
1092128	1.8404	0.0771	0.1226
1094625	4.4329	2.6871	2.6981
1090943	4.8746	2.9211	3.3495
1093692	3.9571	2.2618	2.1758
1104085	3.0500	1.2171	1.4063
1090593	3.9665	1.6496	2.8074
1100670	2.0395	0.1437	0.4596
1098132	2.8420	0.9967	1.2120
280087051	2.6041	0.7548	0.9789
1089065	5.2255	3.5749	3.4016
1095590	2.5573	0.7395	0.9008
1096636	2.7091	0.8050	1.1410
1096240	2.4668	0.3150	1.1469
1096332	2.8461	0.4935	1.7284
1094792	3.2699	1.0820	1.9882
1096664	1.9755	0.1159	0.3665
1099772	3.8591	2.1173	2.1328
1092337	2.0725	0.3384	0.3401
1092184	3.6510	1.7452	2.0912
1091096	5.8246	3.7794	4.4044
1101675	2.2927	0.4111	0.7095
1093573	6.3443	4.5434	4.6813
279730133	2.0721	0.1385	0.5420
1099601	3.3280	1.3114	1.8825
1102471	2.4798	0.2949	1.2029
1091019	4.0630	1.8837	2.7814
1087851	3.5272	1.4570	2.1370
1099021	3.7785	1.7669	2.3306
1100538	6.7594	4.8451	5.2165
1108677	3.0045	1.0295	1.5230
1102059	2.4333	0.5800	0.8321
1087757	3.4941	1.1843	2.3509
1107187	2.4173	0.7686	0.6141
1094459	4.7101	2.8061	3.1642
1103197	3.7736	1.5723	2.5257
1088052	1.9158	0.0000	0.3844
1093991	7.0448	5.4922	5.1504
1087683	1.8975	0.0772	0.2716
1104242	4.7025	2.2116	3.7528
279957818	5.8712	3.8368	4.4662
1090336	4.3222	2.1666	3.0399
1102457	3.4392	1.2380	2.2031
1098962	2.4333	0.5320	0.8976
1091454	4.4584	2.4942	2.9861
1094318	3.5932	1.4157	2.3351
1094094	4.8253	2.7161	3.5022
279848757	3.2789	0.9856	2.1399
1102135	3.2445	1.1931	1.8645
279893121	2.5131	1.0088	0.5886
1095944	2.0815	0.2752	0.4645
279747931	4.6809	3.0522	2.8867
279826002	2.2254	0.2010	0.8270
1093746	5.6548	3.5377	4.3499
1087226	5.1844	3.0223	3.9258
279878780	1.9872	0.5539	0.0000
1100354	3.2188	0.8641	2.1532
1091149	4.4759	2.2931	3.2385
1097740	2.9987	1.4870	1.0901
1098331	2.1897	0.3552	0.6055
1089531	6.0143	3.8638	4.7464
1094939	3.2747	1.3608	1.7722
1097999	5.0942	2.7152	4.0578
1102568	2.9188	0.8049	1.6182
1101913	3.3129	1.2304	1.9837
1095297	1.7511	0.0906	0.0000
1088379	1.7559	0.0283	0.0726
1100979	3.0401	0.7777	1.8927
1094217	2.8888	0.8761	1.4941
1088546	4.0987	2.0803	2.7107
280059237	5.4572	3.3717	4.1370
1095165	2.8156	1.1828	1.0429
279955405	2.7119	1.2326	0.7857
279721846	2.5607	0.6561	1.0603
1087506	2.4715	0.5020	1.0368
1099026	2.0819	0.3817	0.3784
279595433	2.0151	0.1837	0.4429
1094537	4.2256	2.0518	2.9956
1090377	4.1029	1.9978	2.8054
1087927	4.6066	1.9929	3.8180
279876082	4.3784	1.7093	3.6479
1087975	3.2618	1.4775	1.6469
1104654	3.2875	1.5982	1.5792
1096876	3.1332	0.9711	1.8983
1093593	1.9684	0.2254	0.3150
1096289	3.0621	1.3913	1.3390
1103914	3.3576	0.6092	2.7134
1091154	3.2433	1.3670	1.7290
280091968	2.3377	0.6484	0.6388
1102453	3.5395	1.5872	2.1046
1091552	3.4884	1.6151	1.9747
1103297	5.6727	3.7312	4.2280
280025251	1.9563	0.0000	0.5270
1089690	4.0140	1.8963	2.7474
1106032	2.5968	0.4556	1.3547
280076552	3.8626	1.7161	2.6278
279891065	3.3233	0.9888	2.2788
279509320	2.8322	1.5179	0.7678
280050418	2.0107	0.2396	0.4044
1093111	2.3072	0.3742	0.8642
1098003	3.2183	1.2930	1.7678
1092074	2.8860	0.9611	1.4352
1091386	3.5525	1.9156	1.8139
279479357	4.9382	2.2981	4.2041
280077520	2.3104	0.1019	1.1451
279722072	5.0280	2.9463	3.7359
1089790	3.1428	1.4567	1.4554
279713176	1.6860	0.0000	0.0000
1087125	4.7338	2.9081	3.1892
1091970	4.0615	2.2538	2.4995
1097430	2.6019	0.7749	1.0594
1100471	3.1598	1.2585	1.6918
279914634	3.4082	1.4337	2.0138
1088438	3.0443	1.0723	1.6477
279781183	1.9039	0.0000	0.4394
1087293	4.2360	2.5981	2.5058
1089641	3.6993	1.9596	2.0718
1089251	2.5802	0.4283	1.3652
1093785	7.1035	5.3174	5.5237
1096580	3.4637	1.7694	1.7934
1096889	3.8397	1.6674	2.6477
1096038	2.9748	1.1677	1.4201
1098610	7.2564	5.5460	5.6093
1105797	2.5831	0.9477	0.8616
1096957	2.0579	0.2530	0.5076
1099494	2.9928	1.2682	1.3629
1089580	4.1761	1.8380	3.1597
1092441	1.7904	0.0650	0.1614
280122303	4.5753	2.6855	3.1121
280126439	3.6883	1.5041	2.5202
1104603	3.7135	1.6287	2.4474
1089778	2.6027	0.7992	1.0562
279921060	6.2725	3.8824	5.3130
1088581	1.9086	0.2786	0.1890
279592112	2.0207	0.2543	0.4381
1106096	3.9443	1.8833	2.6568
1101565	1.8234	0.0000	0.3018
1100991	2.2981	0.4677	0.7847
1087554	1.7138	0.0140	0.0725
1106060	4.4495	2.2532	3.3056
1091752	3.1962	1.2016	1.8506
1092866	3.8221	1.9441	2.3601
279953272	2.6849	0.7710	1.2595
1095660	3.6145	1.4936	2.3964
280135671	3.5404	1.3665	2.3755
279927924	2.1297	0.5165	0.4056
1102527	3.8155	2.2216	2.0728
1102841	1.7813	0.1034	0.1239
1093167	2.4937	0.7454	0.9077
1103802	1.7547	0.0704	0.1049
1108535	2.1643	0.7106	0.2839
279896590	2.8261	0.4315	1.8880
279912548	6.0063	4.0589	4.6217
1097329	6.8774	5.1729	5.2499
1102605	3.7979	1.9264	2.3386
1091530	4.5926	2.5347	3.3217
1101757	3.6530	1.3327	2.6452
1105692	5.2491	4.1624	3.0082
1101623	1.8340	0.0888	0.2528
1090543	4.7181	2.9043	3.2072
1091466	3.0962	1.0214	1.8470
279847420	2.5678	0.5470	1.2650
1100277	2.3046	0.5209	0.7663
1094701	3.5680	1.7086	2.1056
1098928	4.1149	1.9535	2.9546
279875458	3.7352	1.8323	2.3171
1096586	3.5036	1.2447	2.4416
279757094	3.4842	1.4150	2.2355
1100942	4.1150	1.8301	3.0841
280039655	1.8689	0.4228	0.0000
280122889	5.0146	3.1824	3.5321
1094653	4.2704	2.0500	3.1772
280106679	1.6565	0.0000	0.0000
1097339	6.4273	4.5456	4.9961
279792729	3.3394	0.7364	2.6301
1097256	4.2129	2.3279	2.7867
1090120	3.5567	1.6997	2.1033
1100434	2.7859	1.0370	1.2268
1088147	6.1828	4.1264	4.9314
280098467	2.7915	0.5018	1.7742
1101121	6.6396	4.7512	5.2221
1096585	3.4680	1.6326	1.9983
1096884	2.1255	0.4963	0.4498
1090199	3.9271	1.8155	2.7339
1101838	2.1931	0.3666	0.7152
1091128	2.3190	0.5922	0.7418
1092228	4.2301	2.5285	2.6280
279874020	2.3089	0.2391	1.0751
1087098	3.4679	1.3556	2.2778
1104168	6.0247	3.6353	5.1124
1090247	3.7623	1.1238	3.1006
279910986	3.0465	1.6499	1.1435
279834467	2.9481	0.5715	2.0262
1095865	3.2775	1.3393	1.9174
279739272	3.1587	0.9974	2.0226
279831642	1.8962	0.1321	0.3634
1090204	3.1791	1.6348	1.4269
1100888	3.5693	2.0558	1.7865
1095240	3.6044	1.3875	2.5254
1093211	5.6715	3.8014	4.2457
1096831	2.3835	0.4708	1.0005
1094445	3.4579	2.5123	1.1082
1089260	3.5342	1.9339	1.8394
1098718	3.8158	1.8314	2.5052
1090151	3.3545	1.5845	1.8309
1105732	3.4665	1.6827	1.9567
1097687	4.7090	2.5836	3.5409
1093696	3.5638	2.0193	1.8149
1094585	3.6697	1.8370	2.2112
1094098	2.0235	0.2154	0.5418
1092178	2.5921	0.6893	1.2066
279775326	2.2799	0.2102	1.0617
1091240	4.7751	3.1914	3.0715
1086936	2.3452	0.3478	1.0555
1102901	3.8369	1.8777	2.5089
279681451	2.9065	1.1844	1.3422
280093551	2.4778	0.7069	0.9636
1092525	5.5689	3.6448	4.2085
1105292	4.9250	2.8975	3.6687
1100084	2.1679	0.5251	0.5280
1089751	1.9482	0.4257	0.1881
279893311	2.4578	0.6952	0.9391
1090226	3.2607	1.7466	1.4938
1102682	3.8077	1.7782	2.5570
1090380	3.6519	1.5055	2.5195
280128196	3.0949	1.2464	1.6649
279772676	1.8011	0.0494	0.2752
1099605	1.7355	0.1103	0.0840
1088186	1.6839	0.0000	0.0912
1094914	2.9769	1.1152	1.5620
1090550	4.1248	2.3682	2.6074
1102455	2.5245	0.7087	1.0666
1098626	1.7230	0.0403	0.1329
280080839	3.6427	1.8674	2.1464
1102678	1.8870	0.1530	0.3493
1096288	3.4894	1.6485	2.0592
1103459	3.2376	1.4636	1.7407
279982870	3.0351	0.8946	1.9051
1087944	5.2928	3.3136	4.0021
1087292	4.9533	3.0255	3.6115
1087644	2.2050	0.4561	0.6847
1086890	1.9239	0.2457	0.3340
1099813	7.3834	5.5064	5.9940
1093848	4.3840	2.4226	3.0812
279725130	3.4912	1.2774	2.4408
279908463	3.6110	1.7023	2.2562
279747741	3.0536	1.1477	1.6964
280136559	4.0104	1.5050	3.2530
1095797	4.0404	2.1657	2.6528
1093281	4.2198	3.3554	1.8222
279935569	3.2071	0.2648	2.8888
1106276	4.1782	2.6767	2.4193
1090580	5.8817	3.6685	4.8353
1087151	3.2555	1.3920	1.8597
1088674	4.6327	3.0250	2.9817
1087808	4.9765	3.1587	3.5361
1096344	4.5440	2.7107	3.1193
1101754	3.8673	1.9477	2.5291
1105507	2.0098	0.2283	0.5339
279977138	2.1003	0.1047	0.8390
279503493	3.2046	0.7408	2.4116
1100530	4.8891	2.8989	3.6243
1090875	7.9941	5.7938	6.9405
1101603	2.2315	0.6314	0.5783
279949691	2.4124	0.4748	1.0972
1091037	2.0406	0.2631	0.5670
1095100	3.0015	1.4292	1.3230
1095158	6.1501	3.5508	5.4991
1088037	3.5761	1.5558	2.3467
1089429	5.2027	3.3553	3.8019
1090564	5.7732	3.8038	4.4964
1094009	3.7509	1.7580	2.4978
1097427	2.3052	0.7718	0.5928
1089216	5.0095	3.1218	3.6516
1106400	1.9936	0.3479	0.3948
1093142	4.1287	1.9322	3.0818
1092323	4.0433	1.9394	2.9043
1094627	1.9279	0.0352	0.5776
1090604	2.9284	1.0844	1.5295
1104116	4.2749	2.1841	3.1234
1094154	2.9827	1.2176	1.5070
279994806	3.3154	1.4875	1.9029
1095529	2.6217	0.7807	1.2222
280131805	3.8598	1.6907	2.7887
1096350	3.0343	1.3200	1.5085
1091546	3.1051	1.1508	1.8202
1100091	2.7743	1.0845	1.2267
1097536	6.9936	5.1981	5.5551
1092250	4.6840	2.8152	3.3197
1088356	5.0272	2.8847	3.9378
1104751	3.8973	1.9197	2.6437
280096723	4.0954	2.3510	2.6089
1097341	2.3748	0.7040	0.8150
1096687	2.3916	0.5559	0.9973
1090646	2.3524	0.7126	0.7623
1100248	2.2719	0.6081	0.7069
1089204	2.7660	1.0996	1.2035
1093917	4.1280	2.2281	2.7993
1100654	3.4573	1.6953	1.9911
279994444	3.1529	1.2005	1.8789
1089502	2.3143	0.5915	0.8109
1094637	5.6086	3.5926	4.3986
1090920	1.9423	0.0000	0.6608
1104624	3.9444	1.5164	3.1489
1092291	7.7895	6.2271	6.1293
280024470	2.3087	0.8082	0.5869
1094244	4.9483	3.0636	3.6113
1102044	6.0951	4.1695	4.7998
1093977	5.0785	2.9246	4.0119
1095140	8.3492	5.9572	7.5225
1098604	2.9368	0.9508	1.7049
1091869	5.3126	3.6474	3.7604
1094548	2.8458	1.2597	1.2146
279775820	1.7941	0.0000	0.3721
1099349	3.1894	1.1698	1.9933
1097959	3.5613	1.8277	2.0796
279845324	1.8277	0.0000	0.4420
1096401	3.3562	1.5123	1.9869
1092329	3.3426	1.3307	2.1422
1104707	3.8646	2.3161	2.2009
1093812	6.0189	3.8868	4.9400
280008927	2.7343	1.3308	0.9270
