# Supplementary material for: Identification of the Molecular Events Involved in the Development of Prefrontal Cortex Through the Analysis of RNA-Seq Data From BrainSpan
Source: ASN Neuro. 2019 Jun 18;11:1759091419854627. doi: 10.1177/1759091419854627 (PMC6582306; doi:10.1177/1759091419854627)
Supplement: Supplemental Material6 - Supplemental material for Identification of the Molecular Events Involved in the Development of Prefrontal Cortex Through the Analysis of RNA-Seq Data From BrainSpan [file Supplemental_Material6.zip › HIP/8/HIP-BPs-8.xlsx]

## Sheet: Sheet1
Sublist	Category	Term	RT	Genes	Count	%	P-Value	Benjamini
	GOTERM_BP_DIRECT	chemical synaptic transmission	RT		74	8.1	2.8e-39	7.9e-36
	GOTERM_BP_DIRECT	nervous system development	RT		51	5.6	9e-16	1.3e-12
	GOTERM_BP_DIRECT	neurotransmitter secretion	RT		21	2.3	4.9e-14	4.6e-11
	GOTERM_BP_DIRECT	ion transmembrane transport	RT		40	4.4	1.6e-13	1.2e-10
	GOTERM_BP_DIRECT	homophilic cell adhesion via plasma membrane adhesion molecules	RT		32	3.5	1.2e-11	6.6e-09
	GOTERM_BP_DIRECT	long-term synaptic potentiation	RT		16	1.7	6.6e-11	3.1e-08
	GOTERM_BP_DIRECT	calcium ion transmembrane transport	RT		25	2.7	1.4e-09	5.6e-07
	GOTERM_BP_DIRECT	glutamate secretion	RT		13	1.4	1.8e-09	6.2e-07
	GOTERM_BP_DIRECT	ionotropic glutamate receptor signaling pathway	RT		12	1.3	3.5e-09	1.1e-06
	GOTERM_BP_DIRECT	positive regulation of dendrite extension	RT		10	1.1	3.8e-08	1.1e-05
	GOTERM_BP_DIRECT	learning	RT		16	1.7	4e-08	1e-05
	GOTERM_BP_DIRECT	calcium ion-regulated exocytosis of neurotransmitter	RT		13	1.4	1.4e-07	3.3e-05
	GOTERM_BP_DIRECT	transport	RT		41	4.5	2e-07	4.4e-05
	GOTERM_BP_DIRECT	positive regulation of calcium ion-dependent exocytosis	RT		9	1	2.2e-07	4.5e-05
	GOTERM_BP_DIRECT	positive regulation of GTPase activity	RT		56	6.1	3.1e-07	5.9e-05
	GOTERM_BP_DIRECT	long-term memory	RT		11	1.2	3.2e-07	5.7e-05
	GOTERM_BP_DIRECT	calcium ion transport	RT		17	1.9	4.1e-07	6.9e-05
	GOTERM_BP_DIRECT	regulation of synaptic transmission, glutamatergic	RT		10	1.1	5.1e-07	8.1e-05
	GOTERM_BP_DIRECT	adult locomotory behavior	RT		14	1.5	6.2e-07	9.3e-05
	GOTERM_BP_DIRECT	memory	RT		15	1.6	8.9e-07	0.00013
	GOTERM_BP_DIRECT	sodium ion transmembrane transport	RT		16	1.7	1.3e-06	0.00018
	GOTERM_BP_DIRECT	regulation of synaptic plasticity	RT		11	1.2	1.3e-06	0.00017
	GOTERM_BP_DIRECT	exocytosis	RT		17	1.9	1.4e-06	0.00018
	GOTERM_BP_DIRECT	axon guidance	RT		24	2.6	1.7e-06	0.0002
	GOTERM_BP_DIRECT	glutamate receptor signaling pathway	RT		8	0.9	2.4e-06	0.00027
	GOTERM_BP_DIRECT	regulation of N-methyl-D-aspartate selective glutamate receptor activity	RT		8	0.9	2.4e-06	0.00027
	GOTERM_BP_DIRECT	regulation of calcium ion-dependent exocytosis	RT		11	1.2	3.3e-06	0.00036
	GOTERM_BP_DIRECT	central nervous system development	RT		20	2.2	3.5e-06	0.00037
	GOTERM_BP_DIRECT	cardiac muscle cell action potential involved in contraction	RT		8	0.9	4.1e-06	0.00041
	GOTERM_BP_DIRECT	sensory perception of pain	RT		13	1.4	4.2e-06	0.00041
	GOTERM_BP_DIRECT	regulation of postsynaptic membrane potential	RT		9	1	4.3e-06	0.00041
	GOTERM_BP_DIRECT	learning or memory	RT		11	1.2	4.4e-06	0.0004
	GOTERM_BP_DIRECT	regulation of ion transmembrane transport	RT		19	2.1	4.4e-06	0.00039
	GOTERM_BP_DIRECT	positive regulation of synapse assembly	RT		14	1.5	5.3e-06	0.00045
	GOTERM_BP_DIRECT	visual learning	RT		12	1.3	5.8e-06	0.00048
	GOTERM_BP_DIRECT	signal transduction	RT		89	9.7	6.8e-06	0.00055
	GOTERM_BP_DIRECT	locomotory behavior	RT		16	1.7	8.2e-06	0.00065
	GOTERM_BP_DIRECT	hippocampus development	RT		13	1.4	9.5e-06	0.00073
	GOTERM_BP_DIRECT	ephrin receptor signaling pathway	RT		16	1.7	1.1e-05	0.00083
	GOTERM_BP_DIRECT	synapse organization	RT		10	1.1	1.6e-05	0.0011
	GOTERM_BP_DIRECT	cell adhesion	RT		44	4.8	1.6e-05	0.0011
	GOTERM_BP_DIRECT	regulation of exocytosis	RT		9	1	1.8e-05	0.0012
	GOTERM_BP_DIRECT	positive regulation of excitatory postsynaptic potential	RT		8	0.9	2.3e-05	0.0016
	GOTERM_BP_DIRECT	regulation of short-term neuronal synaptic plasticity	RT		7	0.8	2.4e-05	0.0016
	GOTERM_BP_DIRECT	peptidyl-serine phosphorylation	RT		19	2.1	2.4e-05	0.0015
	GOTERM_BP_DIRECT	ion transport	RT		19	2.1	3e-05	0.0019
	GOTERM_BP_DIRECT	membrane depolarization during action potential	RT		9	1	3.3e-05	0.002
	GOTERM_BP_DIRECT	synaptic transmission, glutamatergic	RT		8	0.9	3.4e-05	0.002
	GOTERM_BP_DIRECT	neuromuscular process controlling balance	RT		11	1.2	4.6e-05	0.0027
	GOTERM_BP_DIRECT	negative regulation of neuron apoptotic process	RT		19	2.1	5e-05	0.0029
	GOTERM_BP_DIRECT	regulation of cardiac conduction	RT		12	1.3	5.3e-05	0.003
	GOTERM_BP_DIRECT	potassium ion transmembrane transport	RT		18	2	5.5e-05	0.0031
	GOTERM_BP_DIRECT	regulation of insulin secretion	RT		13	1.4	6.3e-05	0.0034
	GOTERM_BP_DIRECT	associative learning	RT		8	0.9	8.9e-05	0.0047
	GOTERM_BP_DIRECT	sodium ion transport	RT		14	1.5	0.0001	0.0054
	GOTERM_BP_DIRECT	chloride transmembrane transport	RT		15	1.6	0.00012	0.0059
	GOTERM_BP_DIRECT	potassium ion transport	RT		14	1.5	0.00012	0.0059
	GOTERM_BP_DIRECT	regulation of long-term neuronal synaptic plasticity	RT		7	0.8	0.00013	0.0062
	GOTERM_BP_DIRECT	innervation	RT		7	0.8	0.00013	0.0062
	GOTERM_BP_DIRECT	adult behavior	RT		8	0.9	0.00015	0.0075
	GOTERM_BP_DIRECT	regulation of cardiac muscle contraction by calcium ion signaling	RT		5	0.5	0.00016	0.0074
	GOTERM_BP_DIRECT	synaptic transmission, GABAergic	RT		5	0.5	0.00016	0.0074
	GOTERM_BP_DIRECT	negative regulation of neuron projection development	RT		10	1.1	0.00018	0.0085
	GOTERM_BP_DIRECT	regulation of heart rate by cardiac conduction	RT		9	1	0.00018	0.0085
	GOTERM_BP_DIRECT	L-glutamate transmembrane transport	RT		6	0.7	0.00022	0.01
	GOTERM_BP_DIRECT	excitatory postsynaptic potential	RT		8	0.9	0.00026	0.011
	GOTERM_BP_DIRECT	dendrite morphogenesis	RT		9	1	0.00028	0.012
	GOTERM_BP_DIRECT	serotonin metabolic process	RT		5	0.5	0.0003	0.013
	GOTERM_BP_DIRECT	MAPK cascade	RT		27	2.9	0.0003	0.013
	GOTERM_BP_DIRECT	vesicle fusion	RT		11	1.2	0.00041	0.017
	GOTERM_BP_DIRECT	cellular calcium ion homeostasis	RT		14	1.5	0.00042	0.018
	GOTERM_BP_DIRECT	gamma-aminobutyric acid signaling pathway	RT		7	0.8	0.00043	0.017
	GOTERM_BP_DIRECT	synaptic vesicle exocytosis	RT		7	0.8	0.00043	0.017
	GOTERM_BP_DIRECT	G-protein coupled acetylcholine receptor signaling pathway	RT		6	0.7	0.00047	0.019
	GOTERM_BP_DIRECT	negative regulation of insulin secretion	RT		8	0.9	0.0005	0.02
	GOTERM_BP_DIRECT	response to amphetamine	RT		8	0.9	0.0005	0.02
	GOTERM_BP_DIRECT	receptor localization to synapse	RT		5	0.5	0.00052	0.02
	GOTERM_BP_DIRECT	protein phosphorylation	RT		39	4.3	0.00053	0.02
	GOTERM_BP_DIRECT	regulation of neuronal synaptic plasticity	RT		6	0.7	0.00066	0.025
	GOTERM_BP_DIRECT	regulation of sodium ion transmembrane transporter activity	RT		6	0.7	0.00066	0.025
	GOTERM_BP_DIRECT	neuron cell-cell adhesion	RT		6	0.7	0.00066	0.025
	GOTERM_BP_DIRECT	long term synaptic depression	RT		6	0.7	0.00066	0.025
	GOTERM_BP_DIRECT	synaptic vesicle endocytosis	RT		6	0.7	0.00066	0.025
	GOTERM_BP_DIRECT	brain development	RT		21	2.3	0.0007	0.026
	GOTERM_BP_DIRECT	protein localization to plasma membrane	RT		11	1.2	0.0007	0.026
	GOTERM_BP_DIRECT	axonogenesis	RT		14	1.5	0.00071	0.026
	GOTERM_BP_DIRECT	regulation of dopamine metabolic process	RT		5	0.5	0.00083	0.03
	GOTERM_BP_DIRECT	neuropeptide signaling pathway	RT		14	1.5	0.00094	0.033
	GOTERM_BP_DIRECT	membrane fusion	RT		9	1	0.00095	0.033
	GOTERM_BP_DIRECT	regulation of macroautophagy	RT		9	1	0.00095	0.033
	GOTERM_BP_DIRECT	regulation of synaptic vesicle priming	RT		4	0.4	0.00098	0.034
	GOTERM_BP_DIRECT	transferrin transport	RT		8	0.9	0.0011	0.037
	GOTERM_BP_DIRECT	cardiac conduction	RT		9	1	0.0011	0.037
	GOTERM_BP_DIRECT	neurotransmitter transport	RT		7	0.8	0.0011	0.037
	GOTERM_BP_DIRECT	neuron migration	RT		14	1.5	0.0014	0.044
	GOTERM_BP_DIRECT	phosphatidylinositol biosynthetic process	RT		10	1.1	0.0015	0.049
	GOTERM_BP_DIRECT	regulation of cardiac muscle contraction by regulation of the release of sequestered calcium ion	RT		6	0.7	0.0016	0.05
	GOTERM_BP_DIRECT	mitochondrial fission	RT		6	0.7	0.0016	0.05
	GOTERM_BP_DIRECT	intracellular signal transduction	RT		34	3.7	0.0016	0.05
	GOTERM_BP_DIRECT	neuronal action potential	RT		7	0.8	0.0017	0.053
	GOTERM_BP_DIRECT	relaxation of cardiac muscle	RT		5	0.5	0.0018	0.056
	GOTERM_BP_DIRECT	locomotory exploration behavior	RT		5	0.5	0.0018	0.056
	GOTERM_BP_DIRECT	conditioned taste aversion	RT		4	0.4	0.0019	0.057
	GOTERM_BP_DIRECT	positive regulation of neurotransmitter secretion	RT		4	0.4	0.0019	0.057
	GOTERM_BP_DIRECT	Wnt signaling pathway, calcium modulating pathway	RT		8	0.9	0.0021	0.063
	GOTERM_BP_DIRECT	synapse assembly	RT		10	1.1	0.0022	0.064
	GOTERM_BP_DIRECT	positive regulation of axon extension	RT		7	0.8	0.0025	0.072
	GOTERM_BP_DIRECT	cell communication by electrical coupling involved in cardiac conduction	RT		5	0.5	0.0025	0.073
	GOTERM_BP_DIRECT	protein localization to synapse	RT		5	0.5	0.0025	0.073
	GOTERM_BP_DIRECT	membrane depolarization during cardiac muscle cell action potential	RT		5	0.5	0.0025	0.073
	GOTERM_BP_DIRECT	protein dephosphorylation	RT		15	1.6	0.0026	0.073
	GOTERM_BP_DIRECT	neuron projection development	RT		13	1.4	0.0027	0.075
	GOTERM_BP_DIRECT	adult walking behavior	RT		7	0.8	0.0029	0.082
	GOTERM_BP_DIRECT	positive regulation of neuron projection development	RT		12	1.3	0.0031	0.086
	GOTERM_BP_DIRECT	dynamin polymerization involved in mitochondrial fission	RT		4	0.4	0.0032	0.087
	GOTERM_BP_DIRECT	adenylate cyclase-inhibiting G-protein coupled acetylcholine receptor signaling pathway	RT		4	0.4	0.0032	0.087
	GOTERM_BP_DIRECT	cGMP catabolic process	RT		4	0.4	0.0032	0.087
	GOTERM_BP_DIRECT	protein autophosphorylation	RT		18	2	0.0033	0.089
	GOTERM_BP_DIRECT	regulation of protein kinase A signaling	RT		5	0.5	0.0034	0.09
	GOTERM_BP_DIRECT	ATP hydrolysis coupled proton transport	RT		7	0.8	0.0035	0.091
	GOTERM_BP_DIRECT	regulation of cytosolic calcium ion concentration	RT		7	0.8	0.0035	0.091
	GOTERM_BP_DIRECT	response to morphine	RT		6	0.7	0.0039	0.1
	GOTERM_BP_DIRECT	startle response	RT		5	0.5	0.0045	0.11
	GOTERM_BP_DIRECT	regulation of neurotransmitter secretion	RT		5	0.5	0.0045	0.11
	GOTERM_BP_DIRECT	positive regulation of dendritic spine morphogenesis	RT		5	0.5	0.0045	0.11
	GOTERM_BP_DIRECT	regulation of small GTPase mediated signal transduction	RT		15	1.6	0.0045	0.11
	GOTERM_BP_DIRECT	cochlea development	RT		6	0.7	0.0047	0.12
	GOTERM_BP_DIRECT	cardiac muscle contraction	RT		8	0.9	0.0049	0.12
	GOTERM_BP_DIRECT	synaptic vesicle maturation	RT		4	0.4	0.0049	0.12
	GOTERM_BP_DIRECT	synaptic vesicle priming	RT		4	0.4	0.0049	0.12
	GOTERM_BP_DIRECT	cellular response to histamine	RT		4	0.4	0.0049	0.12
	GOTERM_BP_DIRECT	neurotransmitter uptake	RT		4	0.4	0.0049	0.12
	GOTERM_BP_DIRECT	proline transport	RT		4	0.4	0.0049	0.12
	GOTERM_BP_DIRECT	phospholipase C-activating G-protein coupled acetylcholine receptor signaling pathway	RT		4	0.4	0.0049	0.12
	GOTERM_BP_DIRECT	synaptic vesicle docking	RT		4	0.4	0.0049	0.12
	GOTERM_BP_DIRECT	inositol phosphate metabolic process	RT		8	0.9	0.0063	0.15
	GOTERM_BP_DIRECT	neurofilament bundle assembly	RT		3	0.3	0.0065	0.15
	GOTERM_BP_DIRECT	myo-inositol transport	RT		3	0.3	0.0065	0.15
	GOTERM_BP_DIRECT	neuromuscular synaptic transmission	RT		6	0.7	0.0067	0.16
	GOTERM_BP_DIRECT	social behavior	RT		8	0.9	0.007	0.16
	GOTERM_BP_DIRECT	peptidyl-tyrosine dephosphorylation	RT		12	1.3	0.0071	0.16
	GOTERM_BP_DIRECT	regulation of insulin secretion involved in cellular response to glucose stimulus	RT		5	0.5	0.0072	0.16
	GOTERM_BP_DIRECT	response to pain	RT		5	0.5	0.0072	0.16
	GOTERM_BP_DIRECT	regulation of circadian rhythm	RT		8	0.9	0.0079	0.18
	GOTERM_BP_DIRECT	phagosome acidification	RT		6	0.7	0.008	0.18
	GOTERM_BP_DIRECT	axonal fasciculation	RT		5	0.5	0.009	0.19
	GOTERM_BP_DIRECT	dendrite development	RT		6	0.7	0.0093	0.2
	GOTERM_BP_DIRECT	potassium ion import	RT		6	0.7	0.0093	0.2
	GOTERM_BP_DIRECT	cognition	RT		7	0.8	0.0095	0.2
	GOTERM_BP_DIRECT	regulation of G-protein coupled receptor protein signaling pathway	RT		7	0.8	0.0095	0.2
	GOTERM_BP_DIRECT	cellular response to calcium ion	RT		8	0.9	0.0098	0.21
	GOTERM_BP_DIRECT	positive regulation of NFAT protein import into nucleus	RT		4	0.4	0.0099	0.21
	GOTERM_BP_DIRECT	regulation of synaptic vesicle exocytosis	RT		4	0.4	0.0099	0.21
	GOTERM_BP_DIRECT	axon development	RT		4	0.4	0.0099	0.21
	GOTERM_BP_DIRECT	cellular response to glucagon stimulus	RT		7	0.8	0.011	0.22
	GOTERM_BP_DIRECT	behavioral fear response	RT		6	0.7	0.011	0.22
	GOTERM_BP_DIRECT	response to ethanol	RT		12	1.3	0.011	0.22
	GOTERM_BP_DIRECT	retinal ganglion cell axon guidance	RT		5	0.5	0.011	0.22
	GOTERM_BP_DIRECT	positive regulation of synaptic transmission, glutamatergic	RT		5	0.5	0.011	0.22
	GOTERM_BP_DIRECT	regulation of the force of heart contraction	RT		5	0.5	0.011	0.22
	GOTERM_BP_DIRECT	positive regulation of protein insertion into mitochondrial membrane involved in apoptotic signaling pathway	RT		6	0.7	0.013	0.24
	GOTERM_BP_DIRECT	JUN phosphorylation	RT		3	0.3	0.013	0.24
	GOTERM_BP_DIRECT	cerebellar Purkinje cell layer development	RT		4	0.4	0.013	0.25
	GOTERM_BP_DIRECT	positive regulation of long-term synaptic potentiation	RT		4	0.4	0.013	0.25
	GOTERM_BP_DIRECT	dopamine metabolic process	RT		4	0.4	0.013	0.25
	GOTERM_BP_DIRECT	regulation of release of sequestered calcium ion into cytosol	RT		4	0.4	0.013	0.25
	GOTERM_BP_DIRECT	positive regulation of fibroblast migration	RT		4	0.4	0.013	0.25
	GOTERM_BP_DIRECT	protein kinase C-activating G-protein coupled receptor signaling pathway	RT		6	0.7	0.014	0.27
	GOTERM_BP_DIRECT	regulation of cardiac muscle contraction	RT		5	0.5	0.016	0.29
	GOTERM_BP_DIRECT	positive regulation of exocytosis	RT		5	0.5	0.016	0.29
	GOTERM_BP_DIRECT	cerebral cortex development	RT		8	0.9	0.016	0.29
	GOTERM_BP_DIRECT	calcium ion regulated exocytosis	RT		4	0.4	0.017	0.3
	GOTERM_BP_DIRECT	cellular potassium ion homeostasis	RT		4	0.4	0.017	0.3
	GOTERM_BP_DIRECT	calcium ion homeostasis	RT		5	0.5	0.018	0.33
	GOTERM_BP_DIRECT	negative regulation of synapse assembly	RT		3	0.3	0.02	0.35
	GOTERM_BP_DIRECT	calcium ion import across plasma membrane	RT		3	0.3	0.02	0.35
	GOTERM_BP_DIRECT	sarcoplasmic reticulum calcium ion transport	RT		3	0.3	0.02	0.35
	GOTERM_BP_DIRECT	negative regulation of transporter activity	RT		3	0.3	0.02	0.35
	GOTERM_BP_DIRECT	positive regulation of behavioral fear response	RT		3	0.3	0.02	0.35
	GOTERM_BP_DIRECT	negative chemotaxis	RT		6	0.7	0.021	0.36
	GOTERM_BP_DIRECT	mast cell degranulation	RT		4	0.4	0.021	0.36
	GOTERM_BP_DIRECT	sensory perception	RT		4	0.4	0.021	0.36
	GOTERM_BP_DIRECT	positive regulation of synaptic transmission	RT		4	0.4	0.021	0.36
	GOTERM_BP_DIRECT	negative regulation of cAMP biosynthetic process	RT		4	0.4	0.021	0.36
	GOTERM_BP_DIRECT	sensory perception of sound	RT		13	1.4	0.024	0.39
	GOTERM_BP_DIRECT	axon extension	RT		5	0.5	0.025	0.4
	GOTERM_BP_DIRECT	peripheral nervous system development	RT		5	0.5	0.025	0.4
	GOTERM_BP_DIRECT	regulation of calcium ion transport	RT		5	0.5	0.025	0.4
	GOTERM_BP_DIRECT	phosphatidylinositol dephosphorylation	RT		5	0.5	0.025	0.4
	GOTERM_BP_DIRECT	regulation of membrane potential	RT		9	1	0.025	0.4
	GOTERM_BP_DIRECT	detection of calcium ion	RT		4	0.4	0.026	0.41
	GOTERM_BP_DIRECT	positive regulation of receptor recycling	RT		4	0.4	0.026	0.41
	GOTERM_BP_DIRECT	vocalization behavior	RT		4	0.4	0.026	0.41
	GOTERM_BP_DIRECT	substantia nigra development	RT		7	0.8	0.027	0.42
	GOTERM_BP_DIRECT	membrane depolarization	RT		5	0.5	0.029	0.44
	GOTERM_BP_DIRECT	synaptic transmission, cholinergic	RT		6	0.7	0.029	0.44
	GOTERM_BP_DIRECT	regulation of protein kinase C signaling	RT		3	0.3	0.03	0.44
	GOTERM_BP_DIRECT	axonal transport of mitochondrion	RT		3	0.3	0.03	0.44
	GOTERM_BP_DIRECT	SA node cell action potential	RT		3	0.3	0.03	0.44
	GOTERM_BP_DIRECT	exploration behavior	RT		4	0.4	0.031	0.46
	GOTERM_BP_DIRECT	cAMP catabolic process	RT		4	0.4	0.031	0.46
	GOTERM_BP_DIRECT	cardiac muscle hypertrophy in response to stress	RT		4	0.4	0.031	0.46
	GOTERM_BP_DIRECT	neuromuscular process	RT		4	0.4	0.031	0.46
	GOTERM_BP_DIRECT	cAMP-mediated signaling	RT		6	0.7	0.032	0.47
	GOTERM_BP_DIRECT	peptidyl-threonine phosphorylation	RT		6	0.7	0.032	0.47
	GOTERM_BP_DIRECT	endocytosis	RT		13	1.4	0.032	0.47
	GOTERM_BP_DIRECT	cellular amino acid biosynthetic process	RT		5	0.5	0.033	0.47
	GOTERM_BP_DIRECT	calcium-mediated signaling	RT		7	0.8	0.033	0.46
	GOTERM_BP_DIRECT	cellular response to cAMP	RT		7	0.8	0.035	0.49
	GOTERM_BP_DIRECT	regulation of protein localization	RT		7	0.8	0.035	0.49
	GOTERM_BP_DIRECT	protein targeting	RT		6	0.7	0.036	0.49
	GOTERM_BP_DIRECT	organelle organization	RT		4	0.4	0.037	0.51
	GOTERM_BP_DIRECT	regulation of alpha-amino-3-hydroxy-5-methyl-4-isoxazole propionate selective glutamate receptor activity	RT		4	0.4	0.037	0.51
	GOTERM_BP_DIRECT	positive regulation of cardiac muscle hypertrophy	RT		4	0.4	0.037	0.51
	GOTERM_BP_DIRECT	activation of adenylate cyclase activity	RT		6	0.7	0.039	0.52
	GOTERM_BP_DIRECT	chloride transport	RT		6	0.7	0.039	0.52
	GOTERM_BP_DIRECT	inner ear receptor cell development	RT		3	0.3	0.04	0.53
	GOTERM_BP_DIRECT	neuronal action potential propagation	RT		3	0.3	0.04	0.53
	GOTERM_BP_DIRECT	L-glutamate transport	RT		3	0.3	0.04	0.53
	GOTERM_BP_DIRECT	synapse maturation	RT		3	0.3	0.04	0.53
	GOTERM_BP_DIRECT	regulation of locomotion	RT		3	0.3	0.04	0.53
	GOTERM_BP_DIRECT	positive regulation of Arp2/3 complex-mediated actin nucleation	RT		3	0.3	0.04	0.53
	GOTERM_BP_DIRECT	proline transmembrane transport	RT		3	0.3	0.04	0.53
	GOTERM_BP_DIRECT	regulation of respiratory gaseous exchange	RT		3	0.3	0.04	0.53
	GOTERM_BP_DIRECT	rhythmic process	RT		7	0.8	0.041	0.54
	GOTERM_BP_DIRECT	protein homooligomerization	RT		15	1.6	0.042	0.54
	GOTERM_BP_DIRECT	cytoskeleton organization	RT		14	1.5	0.042	0.54
	GOTERM_BP_DIRECT	positive regulation of heart rate	RT		4	0.4	0.044	0.55
	GOTERM_BP_DIRECT	action potential	RT		4	0.4	0.044	0.55
	GOTERM_BP_DIRECT	small GTPase mediated signal transduction	RT		19	2.1	0.045	0.56
	GOTERM_BP_DIRECT	platelet activation	RT		11	1.2	0.046	0.56
	GOTERM_BP_DIRECT	positive regulation of stress fiber assembly	RT		6	0.7	0.047	0.57
	GOTERM_BP_DIRECT	neurogenesis	RT		6	0.7	0.047	0.57
	GOTERM_BP_DIRECT	microtubule cytoskeleton organization	RT		8	0.9	0.05	0.59
	GOTERM_BP_DIRECT	response to corticosterone	RT		4	0.4	0.051	0.59
	GOTERM_BP_DIRECT	regulation of release of sequestered calcium ion into cytosol by sarcoplasmic reticulum	RT		4	0.4	0.051	0.59
	GOTERM_BP_DIRECT	calcineurin-NFAT signaling cascade	RT		3	0.3	0.052	0.6
	GOTERM_BP_DIRECT	regulation of cardiac muscle cell membrane potential	RT		3	0.3	0.052	0.6
	GOTERM_BP_DIRECT	cellular response to vitamin D	RT		3	0.3	0.052	0.6
	GOTERM_BP_DIRECT	regulation of cell communication by electrical coupling involved in cardiac conduction	RT		3	0.3	0.052	0.6
	GOTERM_BP_DIRECT	regulation of clathrin-mediated endocytosis	RT		3	0.3	0.052	0.6
	GOTERM_BP_DIRECT	G-protein coupled glutamate receptor signaling pathway	RT		3	0.3	0.052	0.6
	GOTERM_BP_DIRECT	regulation of atrial cardiac muscle cell membrane depolarization	RT		3	0.3	0.052	0.6
	GOTERM_BP_DIRECT	central nervous system projection neuron axonogenesis	RT		3	0.3	0.052	0.6
	GOTERM_BP_DIRECT	regulation of synapse assembly	RT		3	0.3	0.052	0.6
	GOTERM_BP_DIRECT	cellular response to granulocyte macrophage colony-stimulating factor stimulus	RT		3	0.3	0.052	0.6
	GOTERM_BP_DIRECT	cerebellar granule cell differentiation	RT		3	0.3	0.052	0.6
	GOTERM_BP_DIRECT	regulation of cardiac muscle cell action potential involved in regulation of contraction	RT		3	0.3	0.052	0.6
	GOTERM_BP_DIRECT	response to calcium ion	RT		7	0.8	0.056	0.62
	GOTERM_BP_DIRECT	insulin secretion	RT		5	0.5	0.057	0.63
	GOTERM_BP_DIRECT	vesicle-mediated transport	RT		13	1.4	0.057	0.63
	GOTERM_BP_DIRECT	Rac protein signal transduction	RT		4	0.4	0.058	0.63
	GOTERM_BP_DIRECT	positive regulation of sodium ion transport	RT		4	0.4	0.058	0.63
	GOTERM_BP_DIRECT	motor neuron axon guidance	RT		4	0.4	0.058	0.63
	GOTERM_BP_DIRECT	positive regulation of Ras protein signal transduction	RT		4	0.4	0.058	0.63
	GOTERM_BP_DIRECT	cellular sodium ion homeostasis	RT		4	0.4	0.058	0.63
	GOTERM_BP_DIRECT	glycine transport	RT		3	0.3	0.065	0.67
	GOTERM_BP_DIRECT	potassium ion import across plasma membrane	RT		3	0.3	0.065	0.67
	GOTERM_BP_DIRECT	positive regulation of ryanodine-sensitive calcium-release channel activity	RT		3	0.3	0.065	0.67
	GOTERM_BP_DIRECT	short-term memory	RT		3	0.3	0.065	0.67
	GOTERM_BP_DIRECT	glycosphingolipid biosynthetic process	RT		3	0.3	0.065	0.67
	GOTERM_BP_DIRECT	positive regulation of cardiac muscle cell apoptotic process	RT		3	0.3	0.065	0.67
	GOTERM_BP_DIRECT	membrane repolarization	RT		3	0.3	0.065	0.67
	GOTERM_BP_DIRECT	G-protein coupled receptor signaling pathway, coupled to cyclic nucleotide second messenger	RT		6	0.7	0.065	0.67
	GOTERM_BP_DIRECT	regulation of neuron differentiation	RT		4	0.4	0.066	0.68
	GOTERM_BP_DIRECT	melanocyte differentiation	RT		4	0.4	0.066	0.68
	GOTERM_BP_DIRECT	transmission of nerve impulse	RT		4	0.4	0.066	0.68
	GOTERM_BP_DIRECT	response to stress	RT		7	0.8	0.068	0.68
	GOTERM_BP_DIRECT	semaphorin-plexin signaling pathway	RT		5	0.5	0.069	0.69
	GOTERM_BP_DIRECT	regulation of heart rate	RT		5	0.5	0.069	0.69
	GOTERM_BP_DIRECT	cellular response to starvation	RT		6	0.7	0.07	0.69
	GOTERM_BP_DIRECT	adenylate cyclase-inhibiting G-protein coupled receptor signaling pathway	RT		6	0.7	0.07	0.69
	GOTERM_BP_DIRECT	positive regulation of axonogenesis	RT		4	0.4	0.075	0.71
	GOTERM_BP_DIRECT	regulation of sodium ion transport	RT		4	0.4	0.075	0.71
	GOTERM_BP_DIRECT	receptor recycling	RT		3	0.3	0.078	0.73
	GOTERM_BP_DIRECT	vacuolar proton-transporting V-type ATPase complex assembly	RT		3	0.3	0.078	0.73
	GOTERM_BP_DIRECT	positive regulation of synapse maturation	RT		3	0.3	0.078	0.73
	GOTERM_BP_DIRECT	antifungal humoral response	RT		3	0.3	0.078	0.73
	GOTERM_BP_DIRECT	sodium ion export from cell	RT		3	0.3	0.078	0.73
	GOTERM_BP_DIRECT	neuromuscular process controlling posture	RT		3	0.3	0.078	0.73
	GOTERM_BP_DIRECT	membrane repolarization during cardiac muscle cell action potential	RT		3	0.3	0.078	0.73
	GOTERM_BP_DIRECT	negative regulation of microtubule polymerization	RT		3	0.3	0.078	0.73
	GOTERM_BP_DIRECT	response to dietary excess	RT		3	0.3	0.078	0.73
	GOTERM_BP_DIRECT	proton transport	RT		6	0.7	0.081	0.74
	GOTERM_BP_DIRECT	JNK cascade	RT		6	0.7	0.081	0.74
	GOTERM_BP_DIRECT	positive regulation of bone mineralization	RT		5	0.5	0.082	0.74
	GOTERM_BP_DIRECT	positive regulation of protein serine/threonine kinase activity	RT		5	0.5	0.082	0.74
	GOTERM_BP_DIRECT	positive regulation of cell-matrix adhesion	RT		4	0.4	0.083	0.75
	GOTERM_BP_DIRECT	microtubule-based process	RT		5	0.5	0.089	0.77
	GOTERM_BP_DIRECT	histone H3-T6 phosphorylation	RT		2	0.2	0.092	0.78
	GOTERM_BP_DIRECT	nitric oxide-cGMP-mediated signaling pathway	RT		2	0.2	0.092	0.78
	GOTERM_BP_DIRECT	positive regulation of dense core granule biogenesis	RT		2	0.2	0.092	0.78
	GOTERM_BP_DIRECT	mast cell cytokine production	RT		2	0.2	0.092	0.78
	GOTERM_BP_DIRECT	axon choice point recognition	RT		2	0.2	0.092	0.78
	GOTERM_BP_DIRECT	phospholipase C-activating G-protein coupled glutamate receptor signaling pathway	RT		2	0.2	0.092	0.78
	GOTERM_BP_DIRECT	regulation of synaptic activity	RT		2	0.2	0.092	0.78
	GOTERM_BP_DIRECT	regulation of serotonin secretion	RT		2	0.2	0.092	0.78
	GOTERM_BP_DIRECT	superior temporal gyrus development	RT		2	0.2	0.092	0.78
	GOTERM_BP_DIRECT	regulation of SA node cell action potential	RT		2	0.2	0.092	0.78
	GOTERM_BP_DIRECT	positive regulation of corticosterone secretion	RT		2	0.2	0.092	0.78
	GOTERM_BP_DIRECT	glutamate decarboxylation to succinate	RT		2	0.2	0.092	0.78
	GOTERM_BP_DIRECT	leucine transport	RT		2	0.2	0.092	0.78
	GOTERM_BP_DIRECT	mitochondrial membrane fission	RT		2	0.2	0.092	0.78
	GOTERM_BP_DIRECT	negative regulation of catecholamine secretion	RT		2	0.2	0.092	0.78
	GOTERM_BP_DIRECT	dense core granule exocytosis	RT		2	0.2	0.092	0.78
	GOTERM_BP_DIRECT	negative regulation of phosphatase activity	RT		6	0.7	0.092	0.78
	GOTERM_BP_DIRECT	vesicle docking	RT		4	0.4	0.093	0.78
	GOTERM_BP_DIRECT	regulation of axonogenesis	RT		4	0.4	0.093	0.78
	GOTERM_BP_DIRECT	oligosaccharide biosynthetic process	RT		3	0.3	0.093	0.77
	GOTERM_BP_DIRECT	peptidyl-threonine dephosphorylation	RT		3	0.3	0.093	0.77
	GOTERM_BP_DIRECT	lymphangiogenesis	RT		3	0.3	0.093	0.77
	GOTERM_BP_DIRECT	striatum development	RT		3	0.3	0.093	0.77
	GOTERM_BP_DIRECT	adherens junction organization	RT		5	0.5	0.096	0.78
	GOTERM_BP_DIRECT	cerebellum development	RT		5	0.5	0.096	0.78
