# Supplementary material for: Identification of the Molecular Events Involved in the Development of Prefrontal Cortex Through the Analysis of RNA-Seq Data From BrainSpan
Source: ASN Neuro. 2019 Jun 18;11:1759091419854627. doi: 10.1177/1759091419854627 (PMC6582306; doi:10.1177/1759091419854627)
Supplement: Supplemental Material6 - Supplemental material for Identification of the Molecular Events Involved in the Development of Prefrontal Cortex Through the Analysis of RNA-Seq Data From BrainSpan [file Supplemental_Material6.zip › HIP/8/HIP-DEG-8.csv]

id	name	gene-id	gene-symbol	gene-name	entrez-id	chromosome	start-position	end-position	p	fold-change
1101871	ENSG00000181195	5147	PENK	proenkephalin	5179	8	n/a	n/a	n/a	34.943
1096528	ENSG00000152932	77715	RAB3C	RAB3C, member RAS oncogene family	115827	5	n/a	n/a	n/a	28.462
1096061	ENSG00000148798	8995	INA	internexin neuronal intermediate filament protein, alpha	9118	10	n/a	n/a	n/a	27.713
280028691	ENSG00000250638	0	AC068499.6	AC068499.6	0	19	n/a	n/a	n/a	26.69
1089991	ENSG00000105409	475	ATP1A3	ATPase, Na+/K+ transporting, alpha 3 polypeptide	478	19	n/a	n/a	n/a	25.815
1098453	ENSG00000165023	34058	DIRAS2	DIRAS family, GTP-binding RAS-like 2	54769	9	n/a	n/a	n/a	25.809
1087891	ENSG00000067715	6817	SYT1	synaptotagmin I	6857	12	n/a	n/a	n/a	24.64
280105245	ENSG00000257434	0	RP11-81K13.1	RP11-81K13.1	0	12	n/a	n/a	n/a	24.636
1089382	ENSG00000101327	5141	PDYN	prodynorphin	5173	20	n/a	n/a	n/a	24.062
1103105	ENSG00000186479	125502	RGS7BP	regulator of G-protein signaling 7 binding protein	401190	5	n/a	n/a	n/a	23.635
1102630	ENSG00000184613	4727	NELL2	NEL-like 2 (chicken)	4753	12	n/a	n/a	n/a	23.628
1087284	ENSG00000022355	2538	GABRA1	gamma-aminobutyric acid (GABA) A receptor, alpha 1	2554	5	n/a	n/a	n/a	23.566
1093538	ENSG00000132639	6576	SNAP25	synaptosomal-associated protein, 25kDa	6616	20	n/a	n/a	n/a	23.192
1091067	ENSG00000113327	2550	GABRG2	gamma-aminobutyric acid (GABA) A receptor, gamma 2	2566	5	n/a	n/a	n/a	23.115
1100077	ENSG00000171617	8441	ENC1	ectodermal-neural cortex 1 (with BTB-like domain)	8507	5	n/a	n/a	n/a	22.995
1095295	ENSG00000143333	5972	RGS16	regulator of G-protein signaling 16	6004	1	n/a	n/a	n/a	22.979
279937843	ENSG00000239174	0	AC092143.1	AC092143.1	0	16	n/a	n/a	n/a	22.776
1097850	ENSG00000163032	7404	VSNL1	visinin-like 1	7447	2	n/a	n/a	n/a	22.731
1091637	ENSG00000117600	9746	RP4-788L13.1	Lipid phosphate phosphatase-related protein type 4	9890	1	n/a	n/a	n/a	22.47
1100151	ENSG00000171951	7811	SCG2	secretogranin II	7857	2	n/a	n/a	n/a	21.015
1100798	ENSG00000175175	22599	PPM1E	protein phosphatase, Mg2+/Mn2+ dependent, 1E	22843	17	n/a	n/a	n/a	21.014
1089807	ENSG00000104435	10917	STMN2	stathmin-like 2	11075	8	n/a	n/a	n/a	20.489
1089683	ENSG00000103316	1417	CRYM	crystallin, mu	1428	16	n/a	n/a	n/a	20.07
1098692	ENSG00000166006	3722	KCNC2	potassium voltage-gated channel, Shaw-related subfamily, member 2	3747	12	n/a	n/a	n/a	19.888
1088568	ENSG00000086300	29622	SNX10	sorting nexin 10	29887	7	n/a	n/a	n/a	19.32
1089164	ENSG00000100362	5784	PVALB	parvalbumin	5816	22	n/a	n/a	n/a	19.038
1088123	ENSG00000073969	4874	NSF	N-ethylmaleimide-sensitive factor	4905	17	n/a	n/a	n/a	18.753
1095689	ENSG00000145864	2545	GABRB2	gamma-aminobutyric acid (GABA) A receptor, beta 2	2561	5	n/a	n/a	n/a	18.673
1098546	ENSG00000165434	93883	PGM2L1	phosphoglucomutase 2-like 1	283209	11	n/a	n/a	n/a	18.624
1096622	ENSG00000153820	56110	SPHKAP	SPHK1 interactor, AKAP domain containing	80309	2	n/a	n/a	n/a	18.48
1093584	ENSG00000132872	6820	SYT4	synaptotagmin IV	6860	18	n/a	n/a	n/a	18.445
1098032	ENSG00000163630	79506	SYNPR	synaptoporin	132204	3	n/a	n/a	n/a	18.37
1087258	ENSG00000019505	36859	SYT13	synaptotagmin XIII	57586	11	n/a	n/a	n/a	18.158
1091774	ENSG00000119125	9471	GDA	guanine deaminase	9615	9	n/a	n/a	n/a	17.933
1097011	ENSG00000157152	6814	SYN2	synapsin II	6854	3	n/a	n/a	n/a	17.816
1090913	ENSG00000112186	10339	CAP2	CAP, adenylate cyclase-associated protein, 2 (yeast)	10486	6	n/a	n/a	n/a	17.495
1095600	ENSG00000145242	2029	EPHA5	EPH receptor A5	2044	4	n/a	n/a	n/a	16.746
1100928	ENSG00000175874	83565	CREG2	cellular repressor of E1A-stimulated genes 2	200407	2	n/a	n/a	n/a	16.656
1092365	ENSG00000124140	36741	SLC12A5	solute carrier family 12 (potassium/chloride transporter), member 5	57468	20	n/a	n/a	n/a	16.433
279869170	ENSG00000232675	0	RP4-718D20.3	RP4-718D20.3	0	20	n/a	n/a	n/a	16.149
1086992	ENSG00000006128	6823	TAC1	tachykinin, precursor 1	6863	7	n/a	n/a	n/a	15.957
1092624	ENSG00000125814	40551	NAPB	N-ethylmaleimide-sensitive factor attachment protein, beta	63908	20	n/a	n/a	n/a	15.851
1095937	ENSG00000147676	0	MAL2	mal, T-cell differentiation protein 2 (gene/pseudogene)	0	8	n/a	n/a	n/a	15.8
1097042	ENSG00000157404	3790	KIT	v-kit Hardy-Zuckerman 4 feline sarcoma viral oncogene homolog	3815	4	n/a	n/a	n/a	15.785
1088279	ENSG00000078018	4108	MAP2	microtubule-associated protein 2	4133	2	n/a	n/a	n/a	15.718
1089126	ENSG00000100285	4718	NEFH	neurofilament, heavy polypeptide	4744	22	n/a	n/a	n/a	15.643
1095475	ENSG00000144290	36558	SLC4A10	solute carrier family 4, sodium bicarbonate transporter, member 10	57282	2	n/a	n/a	n/a	15.6
279957397	ENSG00000241489	0	AF011889.5	AF011889.5	0	X	n/a	n/a	n/a	15.45
1100667	ENSG00000174460	81765	ZCCHC12	zinc finger, CCHC domain containing 12	170261	X	n/a	n/a	n/a	15.435
1091426	ENSG00000116106	2028	EPHA4	EPH receptor A4	2043	2	n/a	n/a	n/a	15.221
279837964	ENSG00000229932	0	YWHAZP3	tyrosine 3-monooxygenase/tryptophan 5-monooxygenase activation protein, zeta pseudogene 3	0	10	n/a	n/a	n/a	15.204
279870346	ENSG00000232767	0	RP11-498B4.5	RP11-498B4.5	0	10	n/a	n/a	n/a	14.984
1102906	ENSG00000185742	124974	C11orf87	chromosome 11 open reading frame 87	399947	11	n/a	n/a	n/a	14.929
279982751	ENSG00000244202	0	RP11-18A3.4	RP11-18A3.4	0	9	n/a	n/a	n/a	14.58
1096999	ENSG00000157064	22812	NMNAT2	nicotinamide nucleotide adenylyltransferase 2	23057	1	n/a	n/a	n/a	14.272
279752268	ENSG00000221162	0	AL031963.1	AL031963.1	0	6	n/a	n/a	n/a	14.002
1090296	ENSG00000107295	6420	SH3GL2	SH3-domain GRB2-like 2	6456	9	n/a	n/a	n/a	13.985
1088819	ENSG00000091664	36362	SLC17A6	solute carrier family 17 (sodium-dependent inorganic phosphate cotransporter), member 6	57084	11	n/a	n/a	n/a	13.939
1094243	ENSG00000136750	2556	GAD2	glutamate decarboxylase 2 (pancreatic islets and brain, 65kDa)	2572	10	n/a	n/a	n/a	13.792
1090691	ENSG00000110675	152634	ELMOD1	ELMO/CED-12 domain containing 1	643923	11	n/a	n/a	n/a	13.791
1100668	ENSG00000174469	25796	CNTNAP2	contactin associated protein-like 2	26047	7	n/a	n/a	n/a	13.636
1089837	ENSG00000104725	0	NEFL	neurofilament, light polypeptide	0	8	n/a	n/a	n/a	13.412
1102851	ENSG00000185518	9755	SV2B	synaptic vesicle glycoprotein 2B	9899	15	n/a	n/a	n/a	13.369
1093619	ENSG00000133083	9077	DCLK1	doublecortin-like kinase 1	9201	13	n/a	n/a	n/a	13.279
1104807	ENSG00000198910	3872	L1CAM	L1 cell adhesion molecule	3897	X	n/a	n/a	n/a	13.274
1094266	ENSG00000136854	6772	STXBP1	syntaxin binding protein 1	6812	9	n/a	n/a	n/a	13.142
1087811	ENSG00000065609	9748	SNAP91	synaptosomal-associated protein, 91kDa homolog (mouse)	9892	6	n/a	n/a	n/a	13.109
1098749	ENSG00000166206	2546	GABRB3	gamma-aminobutyric acid (GABA) A receptor, beta 3	2562	15	n/a	n/a	n/a	13.035
279795715	ENSG00000226102	0	SEPT7P3	septin 7 pseudogene 3	0	7	n/a	n/a	n/a	13.03
1094208	ENSG00000136531	6291	SCN2A	sodium channel, voltage-gated, type II, alpha subunit	6326	2	n/a	n/a	n/a	12.867
279843679	ENSG00000230432	0	AC114803.3	AC114803.3	0	2	n/a	n/a	n/a	12.751
1099821	ENSG00000170579	9104	DLGAP1	discs, large (Drosophila) homolog-associated protein 1	9229	18	n/a	n/a	n/a	12.689
1094249	ENSG00000136805	23485	C9orf4	chromosome 9 open reading frame 4	23732	9	n/a	n/a	n/a	12.377
1096819	ENSG00000155511	2873	GRIA1	glutamate receptor, ionotropic, AMPA 1	2890	5	n/a	n/a	n/a	12.35
1094704	ENSG00000139182	9602	CLSTN3	calsyntenin 3	9746	12	n/a	n/a	n/a	12.33
1104757	ENSG00000198825	22632	INPP5F	inositol polyphosphate-5-phosphatase F	22876	10	n/a	n/a	n/a	12.323
1097186	ENSG00000158560	1768	DYNC1I1	dynein, cytoplasmic 1, intermediate chain 1	1780	7	n/a	n/a	n/a	12.179
1103903	ENSG00000196353	79458	CPNE4	copine IV	131034	3	n/a	n/a	n/a	12.153
280102272	ENSG00000257151	0	RP11-701H24.2	RP11-701H24.2	0	15	n/a	n/a	n/a	12.021
1096223	ENSG00000150394	1001	CDH8	cadherin 8, type 2	1006	16	n/a	n/a	n/a	12
1088281	ENSG00000078053	270	AMPH	amphiphysin	273	7	n/a	n/a	n/a	11.985
1102822	ENSG00000185352	92356	HS6ST3	heparan sulfate 6-O-sulfotransferase 3	266722	13	n/a	n/a	n/a	11.97
280094664	ENSG00000256306	0	RP11-4N23.1	RP11-4N23.1	0	12	n/a	n/a	n/a	11.923
1091710	ENSG00000118432	1259	CNR1	cannabinoid receptor 1 (brain)	1268	6	n/a	n/a	n/a	11.855
1092968	ENSG00000128683	2555	GAD1	glutamate decarboxylase 1 (brain, 67kDa)	2571	2	n/a	n/a	n/a	11.82
279781493	ENSG00000224883	0	CTA-250D10.19	CTA-250D10.19	0	22	n/a	n/a	n/a	11.812
280002246	ENSG00000248485	151628	PCP4L1	Purkinje cell protein 4 like 1	654790	1	n/a	n/a	n/a	11.798
1099951	ENSG00000171132	5549	PRKCE	protein kinase C, epsilon	5581	2	n/a	n/a	n/a	11.756
1097240	ENSG00000159082	8789	SYNJ1	synaptojanin 1	8867	21	n/a	n/a	n/a	11.688
1099693	ENSG00000170027	7489	YWHAG	tyrosine 3-monooxygenase/tryptophan 5-monooxygenase activation protein, gamma polypeptide	7532	7	n/a	n/a	n/a	11.67
280035678	ENSG00000251196	0	RP11-54F2.1	RP11-54F2.1	0	5	n/a	n/a	n/a	11.61
279807120	ENSG00000227091	0	RP5-1028L10.1	RP5-1028L10.1	0	1	n/a	n/a	n/a	11.494
280064867	ENSG00000254013	0	MAP2K1P1	mitogen-activated protein kinase kinase 1 pseudogene 1	0	8	n/a	n/a	n/a	11.478
1108953	ENSG00000240694	10540	PNMA2	paraneoplastic antigen MA2	10687	8	n/a	n/a	n/a	11.362
1088014	ENSG00000070961	487	ATP2B1	ATPase, Ca++ transporting, plasma membrane 1	490	12	n/a	n/a	n/a	11.36
280064236	ENSG00000253972	0	RP11-4K16.2	RP11-4K16.2	0	8	n/a	n/a	n/a	11.334
1104094	ENSG00000196876	6299	SCN8A	sodium channel, voltage gated, type VIII, alpha subunit	6334	12	n/a	n/a	n/a	11.284
1090276	ENSG00000107105	1978	ELAVL2	ELAV (embryonic lethal, abnormal vision, Drosophila)-like 2 (Hu antigen B)	1993	9	n/a	n/a	n/a	11.252
1102416	ENSG00000183715	4946	OPCML	opioid binding protein/cell adhesion molecule-like	4978	11	n/a	n/a	n/a	11.171
1092967	ENSG00000128656	1115	CHN1	chimerin (chimaerin) 1	1123	2	n/a	n/a	n/a	11.135
279836216	ENSG00000229758	0	DYNLT3P2	dynein, light chain, Tctex-type 3 pseudogene 2	0	2	n/a	n/a	n/a	11.104
1093749	ENSG00000134121	10594	CHL1	cell adhesion molecule with homology to L1CAM (close homolog of L1)	10752	3	n/a	n/a	n/a	11.088
1105826	ENSG00000213190	10804	MLLT11	myeloid/lymphoid or mixed-lineage leukemia (trithorax homolog, Drosophila); translocated to, 11	10962	1	n/a	n/a	n/a	11.082
1098183	ENSG00000164076	54852	CAMKV	CaM kinase-like vesicle-associated	79012	3	n/a	n/a	n/a	10.985
1105625	ENSG00000206052	85633	DOK6	docking protein 6	220164	18	n/a	n/a	n/a	10.969
1094124	ENSG00000136099	5068	PCDH8	protocadherin 8	5100	13	n/a	n/a	n/a	10.958
1087659	ENSG00000058335	5891	RASGRF1	Ras protein-specific guanine nucleotide-releasing factor 1	5923	15	n/a	n/a	n/a	10.954
1098760	ENSG00000166257	35089	SCN3B	sodium channel, voltage-gated, type III, beta	55800	11	n/a	n/a	n/a	10.835
1094823	ENSG00000139970	6219	RTN1	reticulon 1	6252	14	n/a	n/a	n/a	10.826
280071565	ENSG00000254497	0	CTD-2560E9.5	CTD-2560E9.5	0	11	n/a	n/a	n/a	10.822
1096114	ENSG00000149269	5026	PAK1	p21 protein (Cdc42/Rac)-activated kinase 1	5058	11	n/a	n/a	n/a	10.812
1091243	ENSG00000114948	8674	ADAM23	ADAM metallopeptidase domain 23	8745	2	n/a	n/a	n/a	10.731
1101247	ENSG00000177511	30528	ST8SIA3	ST8 alpha-N-acetyl-neuraminide alpha-2,8-sialyltransferase 3	51046	18	n/a	n/a	n/a	10.723
1104307	ENSG00000197535	4618	MYO5A	myosin VA (heavy chain 12, myoxin)	4644	15	n/a	n/a	n/a	10.715
1087263	ENSG00000020129	22909	NCDN	neurochondrin	23154	1	n/a	n/a	n/a	10.7
1095506	ENSG00000144550	81016	CPNE9	copine family member IX	151835	3	n/a	n/a	n/a	10.692
1090042	ENSG00000105649	5832	RAB3A	RAB3A, member RAS oncogene family	5864	19	n/a	n/a	n/a	10.688
279920961	ENSG00000237341	0	SYP-AS1	SYP antisense RNA 1 (non-protein coding)	0	X	n/a	n/a	n/a	10.685
1091200	ENSG00000114573	520	ATP6V1A	ATPase, H+ transporting, lysosomal 70kDa, V1 subunit A	523	3	n/a	n/a	n/a	10.675
1096991	ENSG00000157005	6710	SST	somatostatin	6750	3	n/a	n/a	n/a	10.653
1104169	ENSG00000197106	123092	SLC6A17	solute carrier family 6, member 17	388662	1	n/a	n/a	n/a	10.635
1106532	ENSG00000221890	23222	NPTXR	neuronal pentraxin receptor	23467	22	n/a	n/a	n/a	10.608
1102516	ENSG00000184156	3761	KCNQ3	potassium voltage-gated channel, KQT-like subfamily, member 3	3786	8	n/a	n/a	n/a	10.595
1103054	ENSG00000186297	2542	GABRA5	gamma-aminobutyric acid (GABA) A receptor, alpha 5	2558	15	n/a	n/a	n/a	10.56
1092741	ENSG00000126583	5550	PRKCG	protein kinase C, gamma	5582	19	n/a	n/a	n/a	10.56
1098714	ENSG00000166111	34819	SVOP	SV2 related protein homolog (rat)	55530	12	n/a	n/a	n/a	10.558
1087974	ENSG00000070159	5742	PTPN3	protein tyrosine phosphatase, non-receptor type 3	5774	9	n/a	n/a	n/a	10.538
1099986	ENSG00000171246	4853	NPTX1	neuronal pentraxin I	4884	17	n/a	n/a	n/a	10.536
1096304	ENSG00000151229	76986	SLC2A13	solute carrier family 2 (facilitated glucose transporter), member 13	114134	12	n/a	n/a	n/a	10.376
280049900	ENSG00000252793	0	5S_rRNA	5S ribosomal RNA	0	5	n/a	n/a	n/a	10.372
279967198	ENSG00000242557	0	RP11-316M1.11	RP11-316M1.11	0	1	n/a	n/a	n/a	10.354
1087245	ENSG00000018236	1263	CNTN1	contactin 1	1272	12	n/a	n/a	n/a	10.323
1106283	ENSG00000215218	79586	UBE2QL1	ubiquitin-conjugating enzyme E2Q family-like 1	134111	5	n/a	n/a	n/a	10.312
1090335	ENSG00000107758	5500	PPP3CB	protein phosphatase 3, catalytic subunit, beta isozyme	5532	10	n/a	n/a	n/a	10.258
1087129	ENSG00000010404	3403	IDS	iduronate 2-sulfatase	3423	X	n/a	n/a	n/a	10.237
1092903	ENSG00000128245	7490	YWHAH	tyrosine 3-monooxygenase/tryptophan 5-monooxygenase activation protein, eta polypeptide	7533	22	n/a	n/a	n/a	10.234
1098204	ENSG00000164112	79515	TMEM155	transmembrane protein 155	132332	4	n/a	n/a	n/a	10.153
1091574	ENSG00000117152	5967	RGS4	regulator of G-protein signaling 4	5999	1	n/a	n/a	n/a	10.151
1098685	ENSG00000165985	123649	C1QL3	complement component 1, q subcomponent-like 3	389941	10	n/a	n/a	n/a	10.129
280037340	ENSG00000251333	0	RTN3P1	reticulon 3 pseudogene 1	0	4	n/a	n/a	n/a	10.12
1091322	ENSG00000115419	2727	GLS	glutaminase	2744	2	n/a	n/a	n/a	10.114
1090264	ENSG00000106976	1747	DNM1	dynamin 1	1759	9	n/a	n/a	n/a	10.114
1088531	ENSG00000085433	22667	WDR47	WD repeat domain 47	22911	1	n/a	n/a	n/a	10.112
1098655	ENSG00000165868	91995	HSPA12A	heat shock 70kDa protein 12A	259217	10	n/a	n/a	n/a	10.075
1098684	ENSG00000165983	9183	PTER	phosphotriesterase related	9317	10	n/a	n/a	n/a	10.05
1094309	ENSG00000136999	4825	NOV	nephroblastoma overexpressed gene	4856	8	n/a	n/a	n/a	10.022
1102740	ENSG00000185052	36693	SLC24A3	solute carrier family 24 (sodium/potassium/calcium exchanger), member 3	57419	20	n/a	n/a	n/a	10.015
1103075	ENSG00000186369	0	RP11-355I22.3	RP11-355I22.3	0	14	n/a	n/a	n/a	9.944
1101092	ENSG00000176749	8774	CDK5R1	cyclin-dependent kinase 5, regulatory subunit 1 (p35)	8851	17	n/a	n/a	n/a	9.942
1093604	ENSG00000132975	2818	GPR12	G protein-coupled receptor 12	2835	13	n/a	n/a	n/a	9.923
1099705	ENSG00000170091	31097	HMP19	Neuron-specific protein family member 2	51617	5	n/a	n/a	n/a	9.917
1091697	ENSG00000118276	9197	B4GALT6	UDP-Gal:betaGlcNAc beta 1,4- galactosyltransferase, polypeptide 6	9331	18	n/a	n/a	n/a	9.912
279812689	ENSG00000227617	157127455	AC009475.2	AC009475.2	100861402	2	n/a	n/a	n/a	9.906
1103059	ENSG00000186310	4649	NAP1L3	nucleosome assembly protein 1-like 3	4675	X	n/a	n/a	n/a	9.892
280096044	ENSG00000256464	0	RP11-613F22.5	RP11-613F22.5	0	11	n/a	n/a	n/a	9.862
1088704	ENSG00000089199	1106	CHGB	chromogranin B (secretogranin 1)	1114	20	n/a	n/a	n/a	9.86
1097143	ENSG00000158258	40717	CLSTN2	calsyntenin 2	64084	3	n/a	n/a	n/a	9.858
1090766	ENSG00000111262	3711	KCNA1	potassium voltage-gated channel, shaker-related subfamily, member 1 (episodic ataxia with myokymia)	3736	12	n/a	n/a	n/a	9.858
1096867	ENSG00000155970	94787	EFHA2	EF-hand domain family, member A2	286097	8	n/a	n/a	n/a	9.848
1090591	ENSG00000109738	2726	GLRB	glycine receptor, beta	2743	4	n/a	n/a	n/a	9.842
1099534	ENSG00000169313	41377	P2RY12	purinergic receptor P2Y, G-protein coupled, 12	64805	3	n/a	n/a	n/a	9.839
1089060	ENSG00000100077	154	ADRBK2	adrenergic, beta, receptor kinase 2	157	22	n/a	n/a	n/a	9.816
1087912	ENSG00000068366	2167	ACSL4	acyl-CoA synthetase long-chain family member 4	2182	X	n/a	n/a	n/a	9.807
1100304	ENSG00000172575	9980	RASGRP1	RAS guanyl releasing protein 1 (calcium and DAG-regulated)	10125	15	n/a	n/a	n/a	9.794
279720308	ENSG00000213236	0	YWHAZP2	tyrosine 3-monooxygenase/tryptophan 5-monooxygenase activation protein, zeta pseudogene 2	0	2	n/a	n/a	n/a	9.786
1096874	ENSG00000156011	23117	PSD3	pleckstrin and Sec7 domain containing 3	23362	8	n/a	n/a	n/a	9.777
1092015	ENSG00000120903	1127	CHRNA2	cholinergic receptor, nicotinic, alpha 2 (neuronal)	1135	8	n/a	n/a	n/a	9.768
1102242	ENSG00000183036	5089	PCP4	Purkinje cell protein 4	5121	21	n/a	n/a	n/a	9.729
1103100	ENSG00000186469	33622	GNG2	guanine nucleotide binding protein (G protein), gamma 2	54331	14	n/a	n/a	n/a	9.713
1099413	ENSG00000168824	26810	NSG1	Neuron-specific protein family member 1	27065	4	n/a	n/a	n/a	9.707
1099481	ENSG00000169116	25598	PARM1	prostate androgen-regulated mucin-like protein 1	25849	4	n/a	n/a	n/a	9.69
1088297	ENSG00000078328	34004	RBFOX1	RNA binding protein, fox-1 homolog (C. elegans) 1	54715	16	n/a	n/a	n/a	9.682
1098338	ENSG00000164588	110417	HCN1	hyperpolarization activated cyclic nucleotide-gated potassium channel 1	348980	5	n/a	n/a	n/a	9.677
1094519	ENSG00000138079	6483	SLC3A1	solute carrier family 3 (cystine, dibasic and neutral amino acid transporters, activator of cystine, dibasic and neutral amino acid transport), member 1	6519	2	n/a	n/a	n/a	9.664
1095466	ENSG00000144227	11088	NXPH2	neurexophilin 2	11249	2	n/a	n/a	n/a	9.629
1087174	ENSG00000011677	2540	GABRA3	gamma-aminobutyric acid (GABA) A receptor, alpha 3	2556	X	n/a	n/a	n/a	9.629
1089410	ENSG00000101438	80032	SLC32A1	solute carrier family 32 (GABA vesicular transporter), member 1	140679	20	n/a	n/a	n/a	9.59
1087444	ENSG00000041353	5842	RAB27B	RAB27B, member RAS oncogene family	5874	18	n/a	n/a	n/a	9.549
1104418	ENSG00000197872	57255	FAM49A	family with sequence similarity 49, member A	81553	2	n/a	n/a	n/a	9.546
280010802	ENSG00000249212	0	ATP1B1P1	ATPase, Na+/K+ transporting, beta 1 polypeptide pseudogene 1	0	4	n/a	n/a	n/a	9.513
1092904	ENSG00000128250	5956	RFPL1	ret finger protein-like 1	5988	22	n/a	n/a	n/a	9.509
1090482	ENSG00000108797	8440	CNTNAP1	contactin associated protein 1	8506	17	n/a	n/a	n/a	9.414
1091086	ENSG00000113494	5586	PRLR	prolactin receptor	5618	5	n/a	n/a	n/a	9.367
1090933	ENSG00000112290	8857	WASF1	WAS protein family, member 1	8936	6	n/a	n/a	n/a	9.332
1087809	ENSG00000065559	6380	MAP2K4	mitogen-activated protein kinase kinase 4	6416	17	n/a	n/a	n/a	9.314
1097046	ENSG00000157445	35088	CACNA2D3	calcium channel, voltage-dependent, alpha 2/delta subunit 3	55799	3	n/a	n/a	n/a	9.301
1094518	ENSG00000138078	9439	PREPL	prolyl endopeptidase-like	9581	2	n/a	n/a	n/a	9.294
1088252	ENSG00000077264	5031	PAK3	p21 protein (Cdc42/Rac)-activated kinase 3	5063	X	n/a	n/a	n/a	9.258
279746719	ENSG00000217624	0	RP11-204C16.4	RP11-204C16.4	0	X	n/a	n/a	n/a	9.237
1098785	ENSG00000166342	57512	NETO1	neuropilin (NRP) and tolloid (TLL)-like 1	81832	18	n/a	n/a	n/a	9.235
279801201	ENSG00000226605	0	AC007098.1	AC007098.1	0	2	n/a	n/a	n/a	9.217
1098683	ENSG00000165973	4719	NELL1	NEL-like 1 (chicken)	4745	11	n/a	n/a	n/a	9.214
1100232	ENSG00000172292	90133	CERS6	ceramide synthase 6	253782	2	n/a	n/a	n/a	9.194
1091744	ENSG00000118733	78681	OLFM3	olfactomedin 3	118427	1	n/a	n/a	n/a	9.168
1098380	ENSG00000164742	104	ADCY1	adenylate cyclase 1 (brain)	107	7	n/a	n/a	n/a	9.16
1090789	ENSG00000111371	57247	SLC38A1	solute carrier family 38, member 1	81539	12	n/a	n/a	n/a	9.124
1089812	ENSG00000104490	58204	NCALD	neurocalcin delta	83988	8	n/a	n/a	n/a	9.106
1102321	ENSG00000183379	152440	SYNDIG1L	synapse differentiation inducing 1-like	646658	14	n/a	n/a	n/a	9.102
279958147	ENSG00000241572	0	PRICKLE2-AS1	PRICKLE2 antisense RNA 1 (non-protein coding)	0	3	n/a	n/a	n/a	9.096
1096690	ENSG00000154277	7302	UCHL1	ubiquitin carboxyl-terminal esterase L1 (ubiquitin thiolesterase)	7345	4	n/a	n/a	n/a	9.075
1090873	ENSG00000111885	4096	MAN1A1	mannosidase, alpha, class 1A, member 1	4121	6	n/a	n/a	n/a	9.061
1098341	ENSG00000164600	40610	NEUROD6	neurogenic differentiation 6	63974	7	n/a	n/a	n/a	9.036
279489069	ENSG00000178503	0	AC009530.1	AC009530.1	0	7	n/a	n/a	n/a	9.033
1102803	ENSG00000185275	0	CD24P4	CD24 molecule pseudogene 4	0	Y	n/a	n/a	n/a	9.025
280100586	ENSG00000257002	0	AP000438.2	AP000438.2	0	11	n/a	n/a	n/a	9.011
1100372	ENSG00000172915	26705	NBEA	neurobeachin	26960	13	n/a	n/a	n/a	8.973
1093083	ENSG00000129682	2243	FGF13	fibroblast growth factor 13	2258	X	n/a	n/a	n/a	8.956
1106504	ENSG00000221823	5502	PPP3R1	protein phosphatase 3, regulatory subunit B, alpha	5534	2	n/a	n/a	n/a	8.936
1101440	ENSG00000178662	55836	CSRNP3	cysteine-serine-rich nuclear protein 3	80034	2	n/a	n/a	n/a	8.923
1098026	ENSG00000163618	8549	CADPS	Ca++-dependent secretion activator	8618	3	n/a	n/a	n/a	8.909
1094679	ENSG00000138944	59523	KIAA1644	KIAA1644	85352	22	n/a	n/a	n/a	8.896
1098621	ENSG00000165704	3231	HPRT1	hypoxanthine phosphoribosyltransferase 1	3251	X	n/a	n/a	n/a	8.895
1096202	ENSG00000149970	22622	CNKSR2	connector enhancer of kinase suppressor of Ras 2	22866	X	n/a	n/a	n/a	8.894
1103103	ENSG00000186472	27189	PCLO	piccolo (presynaptic cytomatrix protein)	27445	7	n/a	n/a	n/a	8.894
1088177	ENSG00000075340	116	ADD2	adducin 2 (beta)	119	2	n/a	n/a	n/a	8.891
1091925	ENSG00000120251	2874	GRIA2	glutamate receptor, ionotropic, AMPA 2	2891	4	n/a	n/a	n/a	8.878
279927250	ENSG00000237861	0	RP11-332L8.1	RP11-332L8.1	0	1	n/a	n/a	n/a	8.86
1096780	ENSG00000155093	5767	PTPRN2	protein tyrosine phosphatase, receptor type, N polypeptide 2	5799	7	n/a	n/a	n/a	8.833
1087138	ENSG00000010818	3079	HIVEP2	human immunodeficiency virus type I enhancer binding protein 2	3097	6	n/a	n/a	n/a	8.824
1090159	ENSG00000106236	4854	NPTX2	neuronal pentraxin II	4885	7	n/a	n/a	n/a	8.823
1092644	ENSG00000125851	5094	PCSK2	proprotein convertase subtilisin/kexin type 2	5126	20	n/a	n/a	n/a	8.807
1090209	ENSG00000106537	26820	TSPAN13	tetraspanin 13	27075	7	n/a	n/a	n/a	8.802
1093592	ENSG00000132932	31241	ATP8A2	ATPase, aminophospholipid transporter, class I, type 8A, member 2	51761	13	n/a	n/a	n/a	8.776
1091167	ENSG00000114279	2242	FGF12	fibroblast growth factor 12	2257	3	n/a	n/a	n/a	8.774
1087020	ENSG00000006740	9768	ARHGAP44	Rho GTPase activating protein 44	9912	17	n/a	n/a	n/a	8.767
1092843	ENSG00000127561	9020	SYNGR3	synaptogyrin 3	9143	16	n/a	n/a	n/a	8.703
1097001	ENSG00000157087	488	ATP2B2	ATPase, Ca++ transporting, plasma membrane 2	491	3	n/a	n/a	n/a	8.699
1100212	ENSG00000172209	2828	GPR22	G protein-coupled receptor 22	2845	7	n/a	n/a	n/a	8.683
1102587	ENSG00000184408	3726	KCND2	potassium voltage-gated channel, Shal-related subfamily, member 2	3751	7	n/a	n/a	n/a	8.679
279874539	ENSG00000233138	0	RP1-67K17.3	RP1-67K17.3	0	6	n/a	n/a	n/a	8.676
1093468	ENSG00000132294	22922	EFR3A	EFR3 homolog A (S. cerevisiae)	23167	8	n/a	n/a	n/a	8.666
279913647	ENSG00000236713	0	RP11-363I22.3	RP11-363I22.3	0	1	n/a	n/a	n/a	8.662
280025378	ENSG00000250366	157122977	RP11-185P18.1	RP11-185P18.1	100507043	14	n/a	n/a	n/a	8.654
279906666	ENSG00000236051	157129802	MYCBP2-AS1	MYCBP2 antisense RNA 1 (non-protein coding)	100874212	13	n/a	n/a	n/a	8.652
1100838	ENSG00000175352	35954	NRIP3	nuclear receptor interacting protein 3	56675	11	n/a	n/a	n/a	8.644
1103653	ENSG00000188803	122929	SHISA6	shisa homolog 6 (Xenopus laevis)	388336	17	n/a	n/a	n/a	8.64
1095893	ENSG00000147416	523	ATP6V1B2	ATPase, H+ transporting, lysosomal 56/58kDa, V1 subunit B2	526	8	n/a	n/a	n/a	8.64
1095572	ENSG00000144959	36825	NCEH1	neutral cholesterol ester hydrolase 1	57552	3	n/a	n/a	n/a	8.629
1090418	ENSG00000108395	4565	TRIM37	tripartite motif containing 37	4591	17	n/a	n/a	n/a	8.576
1101179	ENSG00000177181	94381	RIMKLA	ribosomal modification protein rimK-like family member A	284716	1	n/a	n/a	n/a	8.571
1095556	ENSG00000144834	28850	TAGLN3	transgelin 3	29114	3	n/a	n/a	n/a	8.567
1093182	ENSG00000130477	22780	UNC13A	unc-13 homolog A (C. elegans)	23025	19	n/a	n/a	n/a	8.526
1094964	ENSG00000140945	1007	CDH13	cadherin 13, H-cadherin (heart)	1012	16	n/a	n/a	n/a	8.504
1087598	ENSG00000054356	5766	PTPRN	protein tyrosine phosphatase, receptor type, N	5798	2	n/a	n/a	n/a	8.494
1101738	ENSG00000180440	125038	SERTM1	serine-rich and transmembrane domain containing 1	400120	13	n/a	n/a	n/a	8.488
1088730	ENSG00000089818	25726	NECAP1	NECAP endocytosis associated 1	25977	12	n/a	n/a	n/a	8.431
1102802	ENSG00000185274	41010	WBSCR17	Williams-Beuren syndrome chromosome region 17	64409	7	n/a	n/a	n/a	8.403
1090309	ENSG00000107518	25782	ATRNL1	attractin-like 1	26033	10	n/a	n/a	n/a	8.394
1090824	ENSG00000111674	2011	ENO2	enolase 2 (gamma, neuronal)	2026	12	n/a	n/a	n/a	8.394
1092211	ENSG00000122733	23104	KIAA1045	KIAA1045	23349	9	n/a	n/a	n/a	8.391
1103044	ENSG00000186260	36769	MKL2	MKL/myocardin-like 2	57496	16	n/a	n/a	n/a	8.375
1093963	ENSG00000135333	2030	EPHA7	EPH receptor A7	2045	6	n/a	n/a	n/a	8.358
279788518	ENSG00000225504	0	RP11-160A10.2	RP11-160A10.2	0	6	n/a	n/a	n/a	8.337
1102147	ENSG00000182621	22991	PLCB1	phospholipase C, beta 1 (phosphoinositide-specific)	23236	20	n/a	n/a	n/a	8.326
1104465	ENSG00000197991	41430	PCDH20	protocadherin 20	64881	13	n/a	n/a	n/a	8.309
1097249	ENSG00000159164	9756	SV2A	synaptic vesicle glycoprotein 2A	9900	1	n/a	n/a	n/a	8.308
1099350	ENSG00000168539	1120	CHRM1	cholinergic receptor, muscarinic 1	1128	11	n/a	n/a	n/a	8.301
1099673	ENSG00000169933	9614	FRMPD4	FERM and PDZ domain containing 4	9758	X	n/a	n/a	n/a	8.283
1090560	ENSG00000109436	22913	TBC1D9	TBC1 domain family, member 9 (with GRAM domain)	23158	4	n/a	n/a	n/a	8.282
1103371	ENSG00000187730	2547	GABRD	gamma-aminobutyric acid (GABA) A receptor, delta	2563	1	n/a	n/a	n/a	8.258
1094065	ENSG00000135824	59563	RGS8	regulator of G-protein signaling 8	85397	1	n/a	n/a	n/a	8.236
1099503	ENSG00000169213	5833	RAB3B	RAB3B, member RAS oncogene family	5865	1	n/a	n/a	n/a	8.205
1103251	ENSG00000187122	6548	SLIT1	slit homolog 1 (Drosophila)	6585	10	n/a	n/a	n/a	8.205
1096953	ENSG00000156642	26765	NPTN	neuroplastin	27020	15	n/a	n/a	n/a	8.197
1104710	ENSG00000198734	2138	F5	coagulation factor V (proaccelerin, labile factor)	2153	1	n/a	n/a	n/a	8.194
279736980	ENSG00000215105	0	TTC3P1	tetratricopeptide repeat domain 3 pseudogene 1	0	X	n/a	n/a	n/a	8.165
1097161	ENSG00000158445	3720	KCNB1	potassium voltage-gated channel, Shab-related subfamily, member 1	3745	20	n/a	n/a	n/a	8.148
279750548	ENSG00000220418	0	RP1-131H7.2	RP1-131H7.2	0	6	n/a	n/a	n/a	8.139
1092784	ENSG00000126950	37777	TMEM35	transmembrane protein 35	59353	X	n/a	n/a	n/a	8.127
1090294	ENSG00000107282	317	APBA1	amyloid beta (A4) precursor protein-binding, family A, member 1	320	9	n/a	n/a	n/a	8.124
1097666	ENSG00000162374	1981	ELAVL4	ELAV (embryonic lethal, abnormal vision, Drosophila)-like 4 (Hu antigen D)	1996	1	n/a	n/a	n/a	8.116
1102336	ENSG00000183454	2886	GRIN2A	glutamate receptor, ionotropic, N-methyl D-aspartate 2A	2903	16	n/a	n/a	n/a	8.115
1087064	ENSG00000008056	6813	SYN1	synapsin I	6853	X	n/a	n/a	n/a	8.112
1098498	ENSG00000165194	36799	PCDH19	protocadherin 19	57526	X	n/a	n/a	n/a	8.107
1087656	ENSG00000058091	5186	CDK14	cyclin-dependent kinase 14	5218	7	n/a	n/a	n/a	8.079
1089066	ENSG00000100095	23298	SEZ6L	seizure related 6 homolog (mouse)-like	23544	22	n/a	n/a	n/a	8.079
279949201	ENSG00000240500	0	RP11-160A10.3	RP11-160A10.3	0	6	n/a	n/a	n/a	8.076
1102443	ENSG00000183785	31287	TUBA8	tubulin, alpha 8	51807	22	n/a	n/a	n/a	8.069
1096283	ENSG00000151025	36785	GPR158	G protein-coupled receptor 158	57512	10	n/a	n/a	n/a	8.019
1098323	ENSG00000164506	79620	STXBP5	syntaxin binding protein 5 (tomosyn)	134957	6	n/a	n/a	n/a	8.01
279846835	ENSG00000230693	0	RP11-456E1.3	RP11-456E1.3	0	X	n/a	n/a	n/a	7.999
1098674	ENSG00000165943	40745	MOAP1	modulator of apoptosis 1	64112	14	n/a	n/a	n/a	7.974
1096640	ENSG00000153956	777	CACNA2D1	calcium channel, voltage-dependent, alpha 2/delta subunit 1	781	7	n/a	n/a	n/a	7.972
280130309	ENSG00000259288	0	RP11-133K1.2	RP11-133K1.2	0	15	n/a	n/a	n/a	7.965
1095343	ENSG00000143502	34350	SUSD4	sushi domain containing 4	55061	1	n/a	n/a	n/a	7.942
1099450	ENSG00000168959	2898	GRM5	glutamate receptor, metabotropic 5	2915	11	n/a	n/a	n/a	7.936
280125486	ENSG00000259007	0	RP11-463J10.3	RP11-463J10.3	0	14	n/a	n/a	n/a	7.907
1103573	ENSG00000188517	58771	COL25A1	collagen, type XXV, alpha 1	84570	4	n/a	n/a	n/a	7.891
1088793	ENSG00000091129	4866	NRCAM	neuronal cell adhesion molecule	4897	7	n/a	n/a	n/a	7.888
1087706	ENSG00000061918	2966	GUCY1B3	guanylate cyclase 1, soluble, beta 3	2983	4	n/a	n/a	n/a	7.876
1103107	ENSG00000186487	22795	MYT1L	myelin transcription factor 1-like	23040	2	n/a	n/a	n/a	7.875
1093075	ENSG00000129636	57243	ITFG1	integrin alpha FG-GAP repeat containing 1	81533	16	n/a	n/a	n/a	7.873
1091843	ENSG00000119698	36991	PPP4R4	protein phosphatase 4, regulatory subunit 4	57718	14	n/a	n/a	n/a	7.865
280098332	ENSG00000256725	0	RP11-662M24.2	RP11-662M24.2	0	12	n/a	n/a	n/a	7.831
1105860	ENSG00000213424	79055	KRT222	keratin 222	125113	17	n/a	n/a	n/a	7.829
1100678	ENSG00000174514	80735	MFSD4	major facilitator superfamily domain containing 4	148808	1	n/a	n/a	n/a	7.826
1094437	ENSG00000137727	36842	ARHGAP20	Rho GTPase activating protein 20	57569	11	n/a	n/a	n/a	7.822
1088476	ENSG00000083720	4987	OXCT1	3-oxoacid CoA transferase 1	5019	5	n/a	n/a	n/a	7.806
1089560	ENSG00000102466	2244	FGF14	fibroblast growth factor 14	2259	13	n/a	n/a	n/a	7.801
1104824	ENSG00000198934	36965	MAGEE1	melanoma antigen family E, 1	57692	X	n/a	n/a	n/a	7.785
1093196	ENSG00000130540	25579	SULT4A1	sulfotransferase family 4A, member 1	25830	22	n/a	n/a	n/a	7.77
1097739	ENSG00000162636	94352	FAM102B	family with sequence similarity 102, member B	284611	1	n/a	n/a	n/a	7.766
1096481	ENSG00000152495	810	CAMK4	calcium/calmodulin-dependent protein kinase IV	814	5	n/a	n/a	n/a	7.738
279787891	ENSG00000225465	0	RFPL1-AS1	RFPL1 antisense RNA 1 (non-protein coding)	0	22	n/a	n/a	n/a	7.736
1104688	ENSG00000198689	10332	SLC9A6	solute carrier family 9 (sodium/hydrogen exchanger), member 6	10479	X	n/a	n/a	n/a	7.73
1105569	ENSG00000205794	110150	RP11-333E13.4	RP11-333E13.4	344967	4	n/a	n/a	n/a	7.688
1088513	ENSG00000084731	3772	KIF3C	kinesin family member 3C	3797	2	n/a	n/a	n/a	7.687
1091562	ENSG00000117069	57529	ST6GALNAC5	ST6 (alpha-N-acetyl-neuraminyl-2,3-beta-galactosyl-1,3)-N-acetylgalactosaminide alpha-2,6-sialyltransferase 5	81849	1	n/a	n/a	n/a	7.665
1087066	ENSG00000008086	6752	CDKL5	cyclin-dependent kinase-like 5	6792	X	n/a	n/a	n/a	7.649
1104545	ENSG00000198211	10234	TUBB3	tubulin, beta 3 class III	10381	16	n/a	n/a	n/a	7.629
280133825	ENSG00000259486	0	ZIM2	Zinc finger imprinted 2	0	19	n/a	n/a	n/a	7.627
1087693	ENSG00000060709	23259	RIMBP2	RIMS binding protein 2	23504	12	n/a	n/a	n/a	7.626
1087839	ENSG00000066248	25540	NGEF	neuronal guanine nucleotide exchange factor	25791	2	n/a	n/a	n/a	7.62
1093906	ENSG00000135002	34601	RFK	riboflavin kinase	55312	9	n/a	n/a	n/a	7.551
1092861	ENSG00000127824	7234	TUBA4A	tubulin, alpha 4a	7277	2	n/a	n/a	n/a	7.546
1099779	ENSG00000170419	85823	VSTM2A	V-set and transmembrane domain containing 2A	222008	7	n/a	n/a	n/a	7.542
1087896	ENSG00000067842	489	ATP2B3	ATPase, Ca++ transporting, plasma membrane 3	492	X	n/a	n/a	n/a	7.535
1096761	ENSG00000154917	31040	RAB6B	RAB6B, member RAS oncogene family	51560	3	n/a	n/a	n/a	7.531
1103270	ENSG00000187189	23025	TSPYL4	TSPY-like 4	23270	6	n/a	n/a	n/a	7.522
1101636	ENSG00000179841	9354	AKAP5	A kinase (PRKA) anchor protein 5	9495	14	n/a	n/a	n/a	7.518
1098440	ENSG00000164951	33993	PDP1	pyruvate dehyrogenase phosphatase catalytic subunit 1	54704	8	n/a	n/a	n/a	7.504
1087519	ENSG00000048740	10512	CELF2	CUGBP, Elav-like family member 2	10659	10	n/a	n/a	n/a	7.491
1095918	ENSG00000147571	1383	CRH	corticotropin releasing hormone	1392	8	n/a	n/a	n/a	7.467
1089786	ENSG00000104327	789	CALB1	calbindin 1, 28kDa	793	8	n/a	n/a	n/a	7.463
1103352	ENSG00000187672	25808	ERC2	ELKS/RAB6-interacting/CAST family member 2	26059	3	n/a	n/a	n/a	7.455
1095585	ENSG00000145087	9374	STXBP5L	syntaxin binding protein 5-like	9515	3	n/a	n/a	n/a	7.447
279727644	ENSG00000214077	0	GNAQP1	guanine nucleotide binding protein (G protein), q polypeptide pseudogene 1	0	2	n/a	n/a	n/a	7.435
1098758	ENSG00000166250	55630	CLMP	CXADR-like membrane protein	79827	11	n/a	n/a	n/a	7.431
1104131	ENSG00000196990	158665	FAM163B	family with sequence similarity 163, member B	642968	9	n/a	n/a	n/a	7.413
280137004	ENSG00000259678	0	RP11-707P17.1	RP11-707P17.1	0	15	n/a	n/a	n/a	7.4
1102911	ENSG00000185760	35759	KCNQ5	potassium voltage-gated channel, KQT-like subfamily, member 5	56479	6	n/a	n/a	n/a	7.368
1087277	ENSG00000021645	9234	NRXN3	neurexin 3	9369	14	n/a	n/a	n/a	7.368
1089461	ENSG00000101846	409	STS	steroid sulfatase (microsomal), isozyme S	412	X	n/a	n/a	n/a	7.366
279728016	ENSG00000214110	0	LDHAP4	lactate dehydrogenase A pseudogene 4	0	9	n/a	n/a	n/a	7.362
1098176	ENSG00000164061	8848	BSN	bassoon (presynaptic cytomatrix protein)	8927	3	n/a	n/a	n/a	7.355
280123593	ENSG00000258903	0	RP11-355I22.2	RP11-355I22.2	0	14	n/a	n/a	n/a	7.343
279867539	ENSG00000232549	0	RP1-93C23.1	RP1-93C23.1	0	X	n/a	n/a	n/a	7.337
1099464	ENSG00000169032	5572	MAP2K1	mitogen-activated protein kinase kinase 1	5604	15	n/a	n/a	n/a	7.336
1102276	ENSG00000183166	57940	CALN1	calneuron 1	83698	7	n/a	n/a	n/a	7.32
1093482	ENSG00000132359	22863	RAP1GAP2	RAP1 GTPase activating protein 2	23108	17	n/a	n/a	n/a	7.313
1088045	ENSG00000072041	34406	SLC6A15	solute carrier family 6 (neutral amino acid transporter), member 15	55117	12	n/a	n/a	n/a	7.304
279809733	ENSG00000227323	0	RP11-443A13.3	RP11-443A13.3	0	10	n/a	n/a	n/a	7.303
1090536	ENSG00000109158	2541	GABRA4	gamma-aminobutyric acid (GABA) A receptor, alpha 4	2557	4	n/a	n/a	n/a	7.292
1095781	ENSG00000146469	7389	VIP	vasoactive intestinal peptide	7432	6	n/a	n/a	n/a	7.289
279991237	ENSG00000245856	0	RP11-656E20.4	RP11-656E20.4	0	12	n/a	n/a	n/a	7.287
1090672	ENSG00000110427	25509	C11orf41	chromosome 11 open reading frame 41	25758	11	n/a	n/a	n/a	7.275
279885625	ENSG00000234130	0	RP13-88F20.1	RP13-88F20.1	0	X	n/a	n/a	n/a	7.245
1100851	ENSG00000175426	5090	PCSK1	proprotein convertase subtilisin/kexin type 1	5122	5	n/a	n/a	n/a	7.237
1095649	ENSG00000145632	10611	PLK2	polo-like kinase 2	10769	5	n/a	n/a	n/a	7.235
1087159	ENSG00000011347	8944	SYT7	synaptotagmin VII	9066	11	n/a	n/a	n/a	7.223
1106454	ENSG00000218336	35003	ODZ3	odz, odd Oz/ten-m homolog 3 (Drosophila)	55714	4	n/a	n/a	n/a	7.222
280073869	ENSG00000254652	0	RP11-678P16.1	RP11-678P16.1	0	17	n/a	n/a	n/a	7.219
280092397	ENSG00000256034	0	RP11-707G14.1	RP11-707G14.1	0	11	n/a	n/a	n/a	7.204
1099228	ENSG00000168032	951	ENTPD3	ectonucleoside triphosphate diphosphohydrolase 3	956	3	n/a	n/a	n/a	7.189
1108883	ENSG00000238244	0	GABARAPL3	GABA(A) receptors associated protein like 3, pseudogene	0	15	n/a	n/a	n/a	7.187
1097467	ENSG00000160716	1133	CHRNB2	cholinergic receptor, nicotinic, beta 2 (neuronal)	1141	1	n/a	n/a	n/a	7.163
1087523	ENSG00000049130	4229	KITLG	KIT ligand	4254	12	n/a	n/a	n/a	7.159
278638676	ENSG00000073905	0	VDAC1P1	voltage-dependent anion channel 1 pseudogene 1	0	X	n/a	n/a	n/a	7.147
1093307	ENSG00000131089	22984	ARHGEF9	Cdc42 guanine nucleotide exchange factor (GEF) 9	23229	X	n/a	n/a	n/a	7.133
280031203	ENSG00000250846	1006867	RP11-807H7.1	RP11-807H7.1	100144602	4	n/a	n/a	n/a	7.116
1093683	ENSG00000133636	4891	NTS	neurotensin	4922	12	n/a	n/a	n/a	7.11
1105802	ENSG00000213023	58468	SYT3	synaptotagmin III	84258	19	n/a	n/a	n/a	7.104
1096464	ENSG00000152413	9319	HOMER1	homer homolog 1 (Drosophila)	9456	5	n/a	n/a	n/a	7.097
1095714	ENSG00000146006	25794	LRRTM2	leucine rich repeat transmembrane neuronal 2	26045	5	n/a	n/a	n/a	7.095
1094163	ENSG00000136267	1595	DGKB	diacylglycerol kinase, beta 90kDa	1607	7	n/a	n/a	n/a	7.084
280131744	ENSG00000259368	0	RP11-64K12.4	RP11-64K12.4	0	15	n/a	n/a	n/a	7.082
1098139	ENSG00000163947	30139	ARHGEF3	Rho guanine nucleotide exchange factor (GEF) 3	50650	3	n/a	n/a	n/a	7.071
1089758	ENSG00000104093	23067	DMXL2	Dmx-like 2	23312	15	n/a	n/a	n/a	7.056
1091705	ENSG00000118402	6745	ELOVL4	ELOVL fatty acid elongase 4	6785	6	n/a	n/a	n/a	7.053
1103098	ENSG00000186462	4648	NAP1L2	nucleosome assembly protein 1-like 2	4674	X	n/a	n/a	n/a	7.046
1095873	ENSG00000147246	3338	HTR2C	5-hydroxytryptamine (serotonin) receptor 2C	3358	X	n/a	n/a	n/a	7.035
1109016	ENSG00000241973	5265	PI4KA	phosphatidylinositol 4-kinase, catalytic, alpha	5297	22	n/a	n/a	n/a	7.014
1091679	ENSG00000118160	6507	SLC8A2	solute carrier family 8 (sodium/calcium exchanger), member 2	6543	19	n/a	n/a	n/a	6.998
1102192	ENSG00000182836	110175	PLCXD3	phosphatidylinositol-specific phospholipase C, X domain containing 3	345557	5	n/a	n/a	n/a	6.988
1093389	ENSG00000131711	4106	MAP1B	microtubule-associated protein 1B	4131	5	n/a	n/a	n/a	6.988
1096522	ENSG00000152822	2894	GRM1	glutamate receptor, metabotropic 1	2911	6	n/a	n/a	n/a	6.984
279720449	ENSG00000213260	0	YWHAZP5	tyrosine 3-monooxygenase/tryptophan 5-monooxygenase activation protein, zeta pseudogene 5	0	10	n/a	n/a	n/a	6.97
1103717	ENSG00000189056	5617	RELN	reelin	5649	7	n/a	n/a	n/a	6.945
1098404	ENSG00000164830	34363	OXR1	oxidation resistance 1	55074	8	n/a	n/a	n/a	6.925
1095613	ENSG00000145335	6582	SNCA	synuclein, alpha (non A4 component of amyloid precursor)	6622	4	n/a	n/a	n/a	6.922
1101941	ENSG00000181656	33405	GPR88	G protein-coupled receptor 88	54112	1	n/a	n/a	n/a	6.916
1093800	ENSG00000134343	40618	ANO3	anoctamin 3	63982	11	n/a	n/a	n/a	6.882
279658302	ENSG00000199645	0	U6	U6 spliceosomal RNA	0	5	n/a	n/a	n/a	6.853
280007740	ENSG00000248930	0	CTC-250P20.1-001	CTC-250P20.1-001	0	5	n/a	n/a	n/a	6.846
1096161	ENSG00000149575	6292	SCN2B	sodium channel, voltage-gated, type II, beta	6327	11	n/a	n/a	n/a	6.817
1086967	ENSG00000005810	22832	MYCBP2	MYC binding protein 2	23077	13	n/a	n/a	n/a	6.817
1095474	ENSG00000144285	6288	SCN1A	sodium channel, voltage-gated, type I, alpha subunit	6323	2	n/a	n/a	n/a	6.805
1093962	ENSG00000135324	76598	MRAP2	melanocortin 2 receptor accessory protein 2	112609	6	n/a	n/a	n/a	6.793
1101802	ENSG00000180828	27064	BHLHE22	basic helix-loop-helix family, member e22	27319	8	n/a	n/a	n/a	6.79
1087996	ENSG00000070669	437	ASNS	asparagine synthetase (glutamine-hydrolyzing)	440	7	n/a	n/a	n/a	6.772
1105291	ENSG00000204850	0	AC011484.1	Uncharacterized proteincDNA FLJ42076 fis, clone SYNOV2018921	0	19	n/a	n/a	n/a	6.764
280096058	ENSG00000256466	0	AP003026.1	AP003026.1	0	11	n/a	n/a	n/a	6.752
1104415	ENSG00000197860	33848	SGTB	small glutamine-rich tetratricopeptide repeat (TPR)-containing, beta	54557	5	n/a	n/a	n/a	6.749
1102207	ENSG00000182901	5968	RGS7	regulator of G-protein signaling 7	6000	1	n/a	n/a	n/a	6.72
279953969	ENSG00000241111	157125841	RP11-129B22.1	RP11-129B22.1	100652759	3	n/a	n/a	n/a	6.707
1099974	ENSG00000171208	57511	NETO2	neuropilin (NRP) and tolloid (TLL)-like 2	81831	16	n/a	n/a	n/a	6.684
1095890	ENSG00000147402	35167	GABRQ	gamma-aminobutyric acid (GABA) receptor, theta	55879	X	n/a	n/a	n/a	6.682
1104733	ENSG00000198785	77775	GRIN3A	glutamate receptor, ionotropic, N-methyl-D-aspartate 3A	116443	9	n/a	n/a	n/a	6.668
1106520	ENSG00000221866	60065	PLXNA4	plexin A4	91584	7	n/a	n/a	n/a	6.663
1092188	ENSG00000122574	152643	WIPF3	WAS/WASL interacting protein family, member 3	644150	7	n/a	n/a	n/a	6.651
1102299	ENSG00000183287	80606	CCBE1	collagen and calcium binding EGF domains 1	147372	18	n/a	n/a	n/a	6.647
280124391	ENSG00000258947	10234	RP11-566K11.2	Melanocyte-stimulating hormone receptor	10381	16	n/a	n/a	n/a	6.639
1100749	ENSG00000174938	26218	SEZ6L2	seizure related 6 homolog (mouse)-like 2	26470	16	n/a	n/a	n/a	6.63
280104782	ENSG00000257386	0	RP11-56G10.2	RP11-56G10.2	0	12	n/a	n/a	n/a	6.625
280052765	ENSG00000253151	0	RP11-628E19.3	RP11-628E19.3	0	8	n/a	n/a	n/a	6.621
1095642	ENSG00000145545	6675	SRD5A1	steroid-5-alpha-reductase, alpha polypeptide 1 (3-oxo-5 alpha-steroid delta 4-dehydrogenase alpha 1)	6715	5	n/a	n/a	n/a	6.608
1096340	ENSG00000151490	5768	PTPRO	protein tyrosine phosphatase, receptor type, O	5800	12	n/a	n/a	n/a	6.608
1091984	ENSG00000120694	10650	HSPH1	heat shock 105kDa/110kDa protein 1	10808	13	n/a	n/a	n/a	6.604
279786821	ENSG00000225355	0	RP13-331H15.1	RP13-331H15.1	0	10	n/a	n/a	n/a	6.597
1097738	ENSG00000162631	22610	NTNG1	netrin G1	22854	1	n/a	n/a	n/a	6.596
1098521	ENSG00000165300	25799	SLITRK5	SLIT and NTRK-like family, member 5	26050	13	n/a	n/a	n/a	6.594
1091548	ENSG00000116983	30921	HPCAL4	hippocalcin like 4	51440	1	n/a	n/a	n/a	6.593
1093691	ENSG00000133687	58091	TMTC1	transmembrane and tetratricopeptide repeat containing 1	83857	12	n/a	n/a	n/a	6.584
1104546	ENSG00000198216	773	CACNA1E	calcium channel, voltage-dependent, R type, alpha 1E subunit	777	1	n/a	n/a	n/a	6.582
1109072	ENSG00000243232	35417	PCDHAC2	protocadherin alpha subfamily C, 2	56134	5	n/a	n/a	n/a	6.58
1098816	ENSG00000166448	85875	TMEM130	transmembrane protein 130	222865	7	n/a	n/a	n/a	6.568
1097149	ENSG00000158301	77634	GPRASP2	G protein-coupled receptor associated sorting protein 2	114928	X	n/a	n/a	n/a	6.558
1092014	ENSG00000120899	2170	PTK2B	PTK2B protein tyrosine kinase 2 beta	2185	8	n/a	n/a	n/a	6.554
1101288	ENSG00000177699	1014768	RP11-16K12.1	RP11-16K12.1	100129540	15	n/a	n/a	n/a	6.552
280097524	ENSG00000256633	0	RP11-169D4.2	RP11-169D4.2	0	11	n/a	n/a	n/a	6.547
1104569	ENSG00000198300	5146	ZIM2	zinc finger, imprinted 2	5178	19	n/a	n/a	n/a	6.546
1103980	ENSG00000196542	81667	SPTSSB	serine palmitoyltransferase, small subunit B	165679	3	n/a	n/a	n/a	6.544
1091636	ENSG00000117598	81596	LPPR5	Lipid phosphate phosphatase-related protein type 5	163404	1	n/a	n/a	n/a	6.538
1094046	ENSG00000135709	9620	KIAA0513	KIAA0513	9764	16	n/a	n/a	n/a	6.53
1087443	ENSG00000040933	3606	INPP4A	inositol polyphosphate-4-phosphatase, type I, 107kDa	3631	2	n/a	n/a	n/a	6.529
279754970	ENSG00000221625	0	AC013283.1	AC013283.1	0	12	n/a	n/a	n/a	6.526
1096406	ENSG00000151948	80367	GLT1D1	glycosyltransferase 1 domain containing 1	144423	12	n/a	n/a	n/a	6.512
1096679	ENSG00000154229	5546	PRKCA	protein kinase C, alpha	5578	17	n/a	n/a	n/a	6.507
1093725	ENSG00000133985	23263	TTC9	tetratricopeptide repeat domain 9	23508	14	n/a	n/a	n/a	6.506
1099919	ENSG00000171004	59857	HS6ST2	heparan sulfate 6-O-sulfotransferase 2	90161	X	n/a	n/a	n/a	6.488
1091286	ENSG00000115252	5104	PDE1A	phosphodiesterase 1A, calmodulin-dependent	5136	2	n/a	n/a	n/a	6.486
1098237	ENSG00000164187	60156	LMBRD2	LMBR1 domain containing 2	92255	5	n/a	n/a	n/a	6.478
280051153	ENSG00000252974	0	AC121334.1	AC121334.1	0	12	n/a	n/a	n/a	6.471
1096782	ENSG00000155097	525	ATP6V1C1	ATPase, H+ transporting, lysosomal 42kDa, V1 subunit C1	528	8	n/a	n/a	n/a	6.447
1100191	ENSG00000172137	790	CALB2	calbindin 2	794	16	n/a	n/a	n/a	6.447
1092140	ENSG00000122126	4921	OCRL	oculocerebrorenal syndrome of Lowe	4952	X	n/a	n/a	n/a	6.439
1087216	ENSG00000014641	4165	MDH1	malate dehydrogenase 1, NAD (soluble)	4190	2	n/a	n/a	n/a	6.435
1104838	ENSG00000198961	9723	PJA2	praja ring finger 2	9867	5	n/a	n/a	n/a	6.419
1098039	ENSG00000163637	81675	PRICKLE2	prickle homolog 2 (Drosophila)	166336	3	n/a	n/a	n/a	6.408
1088405	ENSG00000081189	4183	MEF2C	myocyte enhancer factor 2C	4208	5	n/a	n/a	n/a	6.391
1088638	ENSG00000088179	5743	PTPN4	protein tyrosine phosphatase, non-receptor type 4 (megakaryocyte)	5775	2	n/a	n/a	n/a	6.373
1101402	ENSG00000178394	3330	HTR1A	5-hydroxytryptamine (serotonin) receptor 1A	3350	5	n/a	n/a	n/a	6.37
1095029	ENSG00000141404	2757	GNAL	guanine nucleotide binding protein (G protein), alpha activating activity polypeptide, olfactory type	2774	18	n/a	n/a	n/a	6.355
1087624	ENSG00000055813	77524	CCDC85A	coiled-coil domain containing 85A	114800	2	n/a	n/a	n/a	6.353
1101113	ENSG00000176884	2885	GRIN1	glutamate receptor, ionotropic, N-methyl D-aspartate 1	2902	9	n/a	n/a	n/a	6.351
1092642	ENSG00000125848	23520	FLRT3	fibronectin leucine rich transmembrane protein 3	23767	20	n/a	n/a	n/a	6.348
1098930	ENSG00000166913	7486	YWHAB	tyrosine 3-monooxygenase/tryptophan 5-monooxygenase activation protein, beta polypeptide	7529	20	n/a	n/a	n/a	6.338
280080656	ENSG00000255082	157129353	RP11-657K20.2	RP11-657K20.2	100873989	11	n/a	n/a	n/a	6.325
1097737	ENSG00000162630	8637	B3GALT2	UDP-Gal:betaGlcNAc beta 1,3-galactosyltransferase, polypeptide 2	8707	1	n/a	n/a	n/a	6.322
1101228	ENSG00000177432	92419	NAP1L5	nucleosome assembly protein 1-like 5	266812	4	n/a	n/a	n/a	6.319
1096455	ENSG00000152332	79250	UHMK1	U2AF homology motif (UHM) kinase 1	127933	1	n/a	n/a	n/a	6.314
1099804	ENSG00000170500	81650	LONRF2	LON peptidase N-terminal domain and ring finger 2	164832	2	n/a	n/a	n/a	6.31
279452249	ENSG00000174028	0	FAM3C2	family with sequence similarity 3, member C2 (pseudogene)	0	X	n/a	n/a	n/a	6.303
1108513	ENSG00000235872	0	RP11-335O4.3	RP11-335O4.3	0	12	n/a	n/a	n/a	6.295
279904627	ENSG00000235852	0	AC005540.3	AC005540.3	0	2	n/a	n/a	n/a	6.272
1092885	ENSG00000127995	41445	CASD1	CAS1 domain containing 1	64921	7	n/a	n/a	n/a	6.27
1088798	ENSG00000091157	23090	WDR7	WD repeat domain 7	23335	18	n/a	n/a	n/a	6.269
279925104	ENSG00000237682	0	RP3-514P16.1	RP3-514P16.1	0	X	n/a	n/a	n/a	6.269
1097949	ENSG00000163399	473	ATP1A1	ATPase, Na+/K+ transporting, alpha 1 polypeptide	476	1	n/a	n/a	n/a	6.248
1095659	ENSG00000145708	1384	CRHBP	corticotropin releasing hormone binding protein	1393	5	n/a	n/a	n/a	6.238
1091492	ENSG00000116675	9685	DNAJC6	DnaJ (Hsp40) homolog, subfamily C, member 6	9829	1	n/a	n/a	n/a	6.228
1091558	ENSG00000117016	9639	RIMS3	regulating synaptic membrane exocytosis 3	9783	1	n/a	n/a	n/a	6.217
1095089	ENSG00000141668	80607	CBLN2	cerebellin 2 precursor	147381	18	n/a	n/a	n/a	6.216
280096483	ENSG00000256512	0	RP11-860B13.3	RP11-860B13.3	0	12	n/a	n/a	n/a	6.203
280119635	ENSG00000258677	0	RP11-463D19.2	RP11-463D19.2	0	8	n/a	n/a	n/a	6.192
1102913	ENSG00000185774	56134	KCNIP4	Kv channel interacting protein 4	80333	4	n/a	n/a	n/a	6.186
1105851	ENSG00000213390	59176	ARHGAP19	Rho GTPase activating protein 19	84986	10	n/a	n/a	n/a	6.175
1099776	ENSG00000170396	60094	ZNF804A	zinc finger protein 804A	91752	2	n/a	n/a	n/a	6.155
279660430	ENSG00000200278	0	5S_rRNA	5S ribosomal RNA	0	11	n/a	n/a	n/a	6.152
1097836	ENSG00000162989	3735	KCNJ3	potassium inwardly-rectifying channel, subfamily J, member 3	3760	2	n/a	n/a	n/a	6.148
1089717	ENSG00000103528	31240	SYT17	synaptotagmin XVII	51760	16	n/a	n/a	n/a	6.147
1105337	ENSG00000204967	35427	PCDHA4	protocadherin alpha 4	56144	5	n/a	n/a	n/a	6.147
1092849	ENSG00000127588	31244	GNG13	guanine nucleotide binding protein (G protein), gamma 13	51764	16	n/a	n/a	n/a	6.135
1087617	ENSG00000055163	26744	CYFIP2	cytoplasmic FMR1 interacting protein 2	26999	5	n/a	n/a	n/a	6.129
1094670	ENSG00000138814	5498	PPP3CA	protein phosphatase 3, catalytic subunit, alpha isozyme	5530	4	n/a	n/a	n/a	6.126
1089927	ENSG00000105143	6475	SLC1A6	solute carrier family 1 (high affinity aspartate/glutamate transporter), member 6	6511	19	n/a	n/a	n/a	6.111
1088158	ENSG00000075035	9527	WSCD2	WSC domain containing 2	9671	12	n/a	n/a	n/a	6.104
1096277	ENSG00000150995	3683	ITPR1	inositol 1,4,5-trisphosphate receptor, type 1	3708	3	n/a	n/a	n/a	6.102
1101894	ENSG00000181359	0	HSP90AA6P	heat shock protein 90kDa alpha (cytosolic), class A member 6, pseudogene	0	4	n/a	n/a	n/a	6.099
1105340	ENSG00000204970	35430	PCDHA1	protocadherin alpha 1	56147	5	n/a	n/a	n/a	6.097
1088073	ENSG00000072657	29686	TRHDE	thyrotropin-releasing hormone degrading enzyme	29953	12	n/a	n/a	n/a	6.091
1102437	ENSG00000183775	36801	KCTD16	potassium channel tetramerisation domain containing 16	57528	5	n/a	n/a	n/a	6.091
1087514	ENSG00000048540	35172	LMO3	LIM domain only 3 (rhombotin-like 2)	55885	12	n/a	n/a	n/a	6.09
1089836	ENSG00000104723	7944	TUSC3	tumor suppressor candidate 3	7991	8	n/a	n/a	n/a	6.084
1093631	ENSG00000133116	9230	KL	klotho	9365	13	n/a	n/a	n/a	6.065
279791782	ENSG00000225782	0	RP11-322F10.2	RP11-322F10.2	0	1	n/a	n/a	n/a	6.062
279880902	ENSG00000233705	94754	AC078937.4	AC078937.4	286002	7	n/a	n/a	n/a	6.055
1090103	ENSG00000105887	79673	MTPN	myotrophin	136319	7	n/a	n/a	n/a	6.05
1091577	ENSG00000117155	78473	SSX2IP	synovial sarcoma, X breakpoint 2 interacting protein	117178	1	n/a	n/a	n/a	6.046
279951847	ENSG00000240825	0	RP11-392A14.7	RP11-392A14.7	0	9	n/a	n/a	n/a	6.045
1098278	ENSG00000164326	9463	CARTPT	CART prepropeptide	9607	5	n/a	n/a	n/a	6.038
1088423	ENSG00000081842	35425	PCDHA6	protocadherin alpha 6	56142	5	n/a	n/a	n/a	6.035
1091899	ENSG00000120053	2788	GOT1	glutamic-oxaloacetic transaminase 1, soluble (aspartate aminotransferase 1)	2805	10	n/a	n/a	n/a	6.034
1086989	ENSG00000006116	10221	CACNG3	calcium channel, voltage-dependent, gamma subunit 3	10368	16	n/a	n/a	n/a	6.02
1089980	ENSG00000105376	7044	ICAM5	intercellular adhesion molecule 5, telencephalin	7087	19	n/a	n/a	n/a	6.015
1098428	ENSG00000164924	7491	YWHAZ	tyrosine 3-monooxygenase/tryptophan 5-monooxygenase activation protein, zeta polypeptide	7534	8	n/a	n/a	n/a	6.013
1089878	ENSG00000104888	36308	SLC17A7	solute carrier family 17 (sodium-dependent inorganic phosphate cotransporter), member 7	57030	19	n/a	n/a	n/a	6.008
1105336	ENSG00000204965	35426	PCDHA5	protocadherin alpha 5	56143	5	n/a	n/a	n/a	6.001
279733554	ENSG00000214812	0	RP5-1053E7.3	RP5-1053E7.3	0	1	n/a	n/a	n/a	5.999
1100392	ENSG00000172995	10619	ARPP21	cAMP-regulated phosphoprotein, 21kDa	10777	3	n/a	n/a	n/a	5.997
280062761	ENSG00000253861	0	CTC-293A9.2	CTC-293A9.2	0	5	n/a	n/a	n/a	5.996
1093487	ENSG00000132386	5144	SERPINF1	serpin peptidase inhibitor, clade F (alpha-2 antiplasmin, pigment epithelium derived factor), member 1	5176	17	n/a	n/a	n/a	5.987
1087704	ENSG00000061676	10629	NCKAP1	NCK-associated protein 1	10787	2	n/a	n/a	n/a	5.984
1091008	ENSG00000112796	37644	ENPP5	ectonucleotide pyrophosphatase/phosphodiesterase 5 (putative)	59084	6	n/a	n/a	n/a	5.982
1097644	ENSG00000162188	2768	GNG3	guanine nucleotide binding protein (G protein), gamma 3	2785	11	n/a	n/a	n/a	5.975
1088444	ENSG00000082458	1729	DLG3	discs, large homolog 3 (Drosophila)	1741	X	n/a	n/a	n/a	5.973
1098731	ENSG00000166159	153026	LRTM2	leucine-rich repeats and transmembrane domains 2	654429	12	n/a	n/a	n/a	5.965
280119366	ENSG00000258660	0	RP4-693M11.3	RP4-693M11.3	0	14	n/a	n/a	n/a	5.942
1087297	ENSG00000023516	11055	AKAP11	A kinase (PRKA) anchor protein 11	11215	13	n/a	n/a	n/a	5.939
280010188	ENSG00000249158	35421	PCDHA11	protocadherin alpha 11	56138	5	n/a	n/a	n/a	5.939
1089236	ENSG00000100604	1105	CHGA	chromogranin A (parathyroid secretory protein 1)	1113	14	n/a	n/a	n/a	5.928
1093707	ENSG00000133816	9501	MICAL2	microtubule associated monoxygenase, calponin and LIM domain containing 2	9645	11	n/a	n/a	n/a	5.927
1090504	ENSG00000108924	3113	HLF	hepatic leukemia factor	3131	17	n/a	n/a	n/a	5.919
279901131	ENSG00000235512	0	TAB3-AS2	TAB3 antisense RNA 2 (non-protein coding)	0	X	n/a	n/a	n/a	5.914
280085843	ENSG00000255408	35428	PCDHA3	protocadherin alpha 3	56145	5	n/a	n/a	n/a	5.906
280041949	ENSG00000251664	35420	PCDHA12	protocadherin alpha 12	56137	5	n/a	n/a	n/a	5.901
1088701	ENSG00000089169	22651	RPH3A	rabphilin 3A homolog (mouse)	22895	12	n/a	n/a	n/a	5.9
280048619	ENSG00000252609	0	snoU13	Small nucleolar RNA U13	0	6	n/a	n/a	n/a	5.898
1105691	ENSG00000206579	77510	XKR4	XK, Kell blood group complex subunit-related family, member 4	114786	8	n/a	n/a	n/a	5.893
280000986	ENSG00000248383	35418	PCDHAC1	protocadherin alpha subfamily C, 1	56135	5	n/a	n/a	n/a	5.89
1105334	ENSG00000204962	35423	PCDHA8	protocadherin alpha 8	56140	5	n/a	n/a	n/a	5.888
1089805	ENSG00000104427	30583	FAM164A	family with sequence similarity 164, member A	51101	8	n/a	n/a	n/a	5.881
279975668	ENSG00000243495	0	GMFBP1	glia maturation factor, beta pseudogene 1	0	3	n/a	n/a	n/a	5.88
1098484	ENSG00000165152	58512	C9orf125	chromosome 9 open reading frame 125	84302	9	n/a	n/a	n/a	5.877
1089798	ENSG00000104381	33623	GDAP1	ganglioside-induced differentiation-associated protein 1	54332	8	n/a	n/a	n/a	5.876
1101811	ENSG00000180875	40989	GREM2	gremlin 2	64388	1	n/a	n/a	n/a	5.872
1089145	ENSG00000100321	9022	SYNGR1	synaptogyrin 1	9145	22	n/a	n/a	n/a	5.855
1105335	ENSG00000204963	35424	PCDHA7	protocadherin alpha 7	56141	5	n/a	n/a	n/a	5.85
1102237	ENSG00000183023	6510	SLC8A1	solute carrier family 8 (sodium/calcium exchanger), member 1	6546	2	n/a	n/a	n/a	5.849
1108898	ENSG00000239389	35419	PCDHA13	protocadherin alpha 13	56136	5	n/a	n/a	n/a	5.846
280022212	ENSG00000250120	35422	PCDHA10	protocadherin alpha 10	56139	5	n/a	n/a	n/a	5.837
279997912	ENSG00000248138	0	RP11-446J8.1	RP11-446J8.1	0	4	n/a	n/a	n/a	5.82
1095930	ENSG00000147642	34927	SYBU	syntabulin (syntaxin-interacting)	55638	8	n/a	n/a	n/a	5.817
1104731	ENSG00000198780	25798	FAM169A	family with sequence similarity 169, member A	26049	5	n/a	n/a	n/a	5.815
1087487	ENSG00000047249	31086	ATP6V1H	ATPase, H+ transporting, lysosomal 50/57kDa, V1 subunit H	51606	8	n/a	n/a	n/a	5.814
1093539	ENSG00000132640	22659	BTBD3	BTB (POZ) domain containing 3	22903	20	n/a	n/a	n/a	5.813
1087596	ENSG00000054277	23350	OPN3	opsin 3	23596	1	n/a	n/a	n/a	5.808
1089047	ENSG00000100030	5562	MAPK1	mitogen-activated protein kinase 1	5594	22	n/a	n/a	n/a	5.806
279857188	ENSG00000231632	0	RP11-82L18.4	RP11-82L18.4	0	9	n/a	n/a	n/a	5.805
1106130	ENSG00000214670	0	AC007956.1	Full-length cDNA 5-PRIME end of clone CS0CAP004YO05 of Thymus of Homo sapiens (human)	0	14	n/a	n/a	n/a	5.789
1098028	ENSG00000163624	1034	CDS1	CDP-diacylglycerol synthase (phosphatidate cytidylyltransferase) 1	1040	4	n/a	n/a	n/a	5.785
1089280	ENSG00000100884	9227	CPNE6	copine VI (neuronal)	9362	14	n/a	n/a	n/a	5.785
279709099	ENSG00000207720	0	MIR555	microRNA 555	0	1	n/a	n/a	n/a	5.78
1089491	ENSG00000102003	6815	SYP	synaptophysin	6855	X	n/a	n/a	n/a	5.78
1101101	ENSG00000176788	10262	BASP1	brain abundant, membrane attached signal protein 1	10409	5	n/a	n/a	n/a	5.778
280011091	ENSG00000249242	134151	TMEM150C	transmembrane protein 150C	441027	4	n/a	n/a	n/a	5.776
1105609	ENSG00000205940	0	HSP90AB2P	heat shock protein 90kDa alpha (cytosolic), class B member 2, pseudogene	0	4	n/a	n/a	n/a	5.772
1102095	ENSG00000182389	781	CACNB4	calcium channel, voltage-dependent, beta 4 subunit	785	2	n/a	n/a	n/a	5.768
279799166	ENSG00000226405	0	RP5-984P4.1	RP5-984P4.1	0	20	n/a	n/a	n/a	5.76
279823606	ENSG00000228620	0	RP3-434P1.6	RP3-434P1.6	0	22	n/a	n/a	n/a	5.749
280130576	ENSG00000259299	0	RP11-37J13.1	RP11-37J13.1	0	15	n/a	n/a	n/a	5.749
1089638	ENSG00000103056	34801	SMPD3	sphingomyelin phosphodiesterase 3, neutral membrane (neutral sphingomyelinase II)	55512	16	n/a	n/a	n/a	5.743
1097998	ENSG00000163536	5242	SERPINI1	serpin peptidase inhibitor, clade I (neuroserpin), member 1	5274	3	n/a	n/a	n/a	5.74
280113634	ENSG00000258290	0	RP11-654D12.1	RP11-654D12.1	0	12	n/a	n/a	n/a	5.736
1101584	ENSG00000179456	10325	ZNF238	zinc finger protein 238	10472	1	n/a	n/a	n/a	5.734
1095978	ENSG00000148154	7314	UGCG	UDP-glucose ceramide glucosyltransferase	7357	9	n/a	n/a	n/a	5.734
1105339	ENSG00000204969	35429	PCDHA2	protocadherin alpha 2	56146	5	n/a	n/a	n/a	5.734
1099527	ENSG00000169282	7835	KCNAB1	potassium voltage-gated channel, shaker-related subfamily, beta member 1	7881	3	n/a	n/a	n/a	5.73
1098180	ENSG00000164070	22580	HSPA4L	heat shock 70kDa protein 4-like	22824	4	n/a	n/a	n/a	5.715
1088082	ENSG00000072832	1391	CRMP1	collapsin response mediator protein 1	1400	4	n/a	n/a	n/a	5.714
1087356	ENSG00000031003	30787	FAM13B	family with sequence similarity 13, member B	51306	5	n/a	n/a	n/a	5.711
1090738	ENSG00000111052	8748	LIN7A	lin-7 homolog A (C. elegans)	8825	12	n/a	n/a	n/a	5.711
1087318	ENSG00000025772	10795	TOMM34	translocase of outer mitochondrial membrane 34	10953	20	n/a	n/a	n/a	5.706
279941868	ENSG00000239652	0	AC091736.10	AC091736.10	0	7	n/a	n/a	n/a	5.705
1095616	ENSG00000145349	813	CAMK2D	calcium/calmodulin-dependent protein kinase II delta	817	4	n/a	n/a	n/a	5.704
1090507	ENSG00000108947	1936	EFNB3	ephrin-B3	1949	17	n/a	n/a	n/a	5.697
1087074	ENSG00000008277	32934	ADAM22	ADAM metallopeptidase domain 22	53616	7	n/a	n/a	n/a	5.696
279764176	ENSG00000223467	0	CALM1P1	calmodulin 1 (phosphorylase kinase, delta) pseudogene 1	0	X	n/a	n/a	n/a	5.69
1100006	ENSG00000171385	3727	KCND3	potassium voltage-gated channel, Shal-related subfamily, member 3	3752	1	n/a	n/a	n/a	5.687
1105141	ENSG00000204442	168322	FAM155A	family with sequence similarity 155, member A	728215	13	n/a	n/a	n/a	5.684
1090815	ENSG00000111647	22829	UHRF1BP1L	UHRF1 binding protein 1-like	23074	12	n/a	n/a	n/a	5.683
1088502	ENSG00000084444	36886	KIAA1467	KIAA1467	57613	12	n/a	n/a	n/a	5.675
1086897	ENSG00000003137	35883	CYP26B1	cytochrome P450, family 26, subfamily B, polypeptide 1	56603	2	n/a	n/a	n/a	5.674
280014847	ENSG00000249566	0	AC117517.1	AC117517.1	0	X	n/a	n/a	n/a	5.668
280057856	ENSG00000253525	0	CTD-2114J12.1	CTD-2114J12.1	0	8	n/a	n/a	n/a	5.66
1103808	ENSG00000196090	10963	PTPRT	protein tyrosine phosphatase, receptor type, T	11122	20	n/a	n/a	n/a	5.653
1098462	ENSG00000165061	55501	ZMAT4	zinc finger, matrin-type 4	79698	8	n/a	n/a	n/a	5.642
279824754	ENSG00000228703	0	RP5-1160K1.6	RP5-1160K1.6	0	1	n/a	n/a	n/a	5.635
1092942	ENSG00000128564	7382	VGF	VGF nerve growth factor inducible	7425	7	n/a	n/a	n/a	5.624
1109034	ENSG00000242265	22844	PEG10	paternally expressed 10	23089	7	n/a	n/a	n/a	5.621
280089678	ENSG00000255737	1002874	RP11-571M6.6	HCG2014417, isoform CRA_aUncharacterized proteincDNA FLJ59598	100130776	12	n/a	n/a	n/a	5.62
1089835	ENSG00000104722	4715	NEFM	neurofilament, medium polypeptide	4741	8	n/a	n/a	n/a	5.618
1103786	ENSG00000189367	9585	KIAA0408	KIAA0408	9729	6	n/a	n/a	n/a	5.603
1103350	ENSG00000187664	126373	HAPLN4	hyaluronan and proteoglycan link protein 4	404037	19	n/a	n/a	n/a	5.598
279794484	ENSG00000226009	1021095	RP11-190J1.10	RP11-190J1.10	100289509	10	n/a	n/a	n/a	5.595
1089317	ENSG00000101079	36719	NDRG3	NDRG family member 3	57446	20	n/a	n/a	n/a	5.589
1087546	ENSG00000050165	26867	DKK3	dickkopf homolog 3 (Xenopus laevis)	27122	11	n/a	n/a	n/a	5.588
1093168	ENSG00000130368	4117	MAS1	MAS1 oncogene	4142	6	n/a	n/a	n/a	5.584
1107902	ENSG00000231824	151158	C18orf42	chromosome 18 open reading frame 42	642597	18	n/a	n/a	n/a	5.581
1087034	ENSG00000007168	5016	PAFAH1B1	platelet-activating factor acetylhydrolase 1b, regulatory subunit 1 (45kDa)	5048	17	n/a	n/a	n/a	5.576
280031930	ENSG00000250910	0	RP11-27G13.2	RP11-27G13.2	0	4	n/a	n/a	n/a	5.574
1098375	ENSG00000164715	22609	LMTK2	lemur tyrosine kinase 2	22853	7	n/a	n/a	n/a	5.574
1096775	ENSG00000155052	79385	CNTNAP5	contactin associated protein-like 5	129684	2	n/a	n/a	n/a	5.572
1087067	ENSG00000008118	36448	CAMK1G	calcium/calmodulin-dependent protein kinase IG	57172	1	n/a	n/a	n/a	5.57
1090170	ENSG00000106299	8876	WASL	Wiskott-Aldrich syndrome-like	8976	7	n/a	n/a	n/a	5.569
1095638	ENSG00000145495	10153	6-Mar	membrane-associated ring finger (C3HC4) 6	10299	5	n/a	n/a	n/a	5.567
279872312	ENSG00000232952	0	RP11-90H3.1	RP11-90H3.1	0	1	n/a	n/a	n/a	5.567
279723028	ENSG00000213574	0	LDHAP5	lactate dehydrogenase A pseudogene 5	0	10	n/a	n/a	n/a	5.562
1087956	ENSG00000069712	23040	KIAA1107	KIAA1107	23285	1	n/a	n/a	n/a	5.562
279911943	ENSG00000236526	0	RP4-742J24.2	RP4-742J24.2	0	20	n/a	n/a	n/a	5.554
1087825	ENSG00000065923	58877	SLC9A7	solute carrier family 9 (sodium/hydrogen exchanger), member 7	84679	X	n/a	n/a	n/a	5.551
1104174	ENSG00000197121	55857	PGAP1	post-GPI attachment to proteins 1	80055	2	n/a	n/a	n/a	5.548
1095482	ENSG00000144357	79423	UBR3	ubiquitin protein ligase E3 component n-recognin 3 (putative)	130507	2	n/a	n/a	n/a	5.547
1104944	ENSG00000203865	59042	ATP1A1OS	ATP1A1 opposite strand	84852	1	n/a	n/a	n/a	5.534
1100095	ENSG00000171724	36960	VAT1L	vesicle amine transport protein 1 homolog (T. californica)-like	57687	16	n/a	n/a	n/a	5.53
1091388	ENSG00000115840	8538	SLC25A12	solute carrier family 25 (mitochondrial carrier, Aralar), member 12	8604	2	n/a	n/a	n/a	5.525
1095020	ENSG00000141367	1204	CLTC	clathrin, heavy chain (Hc)	1213	17	n/a	n/a	n/a	5.523
1087918	ENSG00000068615	41579	REEP1	receptor accessory protein 1	65055	2	n/a	n/a	n/a	5.523
1095619	ENSG00000145362	284	ANK2	ankyrin 2, neuronal	287	4	n/a	n/a	n/a	5.52
279979883	ENSG00000243888	0	RP11-548B3.3	RP11-548B3.3	0	9	n/a	n/a	n/a	5.52
279687085	ENSG00000204789	7710	ZNF204P	zinc finger protein 204, pseudogene	7754	6	n/a	n/a	n/a	5.52
1096854	ENSG00000155886	25520	SLC24A2	solute carrier family 24 (sodium/potassium/calcium exchanger), member 2	25769	9	n/a	n/a	n/a	5.516
1103428	ENSG00000187939	0	DOC2B	double C2-like domains, beta	0	17	n/a	n/a	n/a	5.515
279780409	ENSG00000224781	0	RP13-77O11.2	RP13-77O11.2	0	X	n/a	n/a	n/a	5.514
1089354	ENSG00000101210	1904	EEF1A2	eukaryotic translation elongation factor 1 alpha 2	1917	20	n/a	n/a	n/a	5.514
280070633	ENSG00000254418	0	RP11-21L19.1	RP11-21L19.1	0	11	n/a	n/a	n/a	5.514
1087556	ENSG00000050748	5569	MAPK9	mitogen-activated protein kinase 9	5601	5	n/a	n/a	n/a	5.512
1104679	ENSG00000198673	109581	FAM19A2	family with sequence similarity 19 (chemokine (C-C motif)-like), member A2	338811	12	n/a	n/a	n/a	5.507
1088951	ENSG00000097021	11167	ACOT7	acyl-CoA thioesterase 7	11332	1	n/a	n/a	n/a	5.506
280068291	ENSG00000254254	0	RP11-17A4.2	RP11-17A4.2	0	8	n/a	n/a	n/a	5.499
1092281	ENSG00000123360	5121	PDE1B	phosphodiesterase 1B, calmodulin-dependent	5153	12	n/a	n/a	n/a	5.496
1099985	ENSG00000171243	25677	SOSTDC1	sclerostin domain containing 1	25928	7	n/a	n/a	n/a	5.495
1100236	ENSG00000172318	8638	B3GALT1	UDP-Gal:betaGlcNAc beta 1,3-galactosyltransferase, polypeptide 1	8708	2	n/a	n/a	n/a	5.492
279828969	ENSG00000229091	0	AC009945.3	AC009945.3	0	7	n/a	n/a	n/a	5.491
1094359	ENSG00000137267	7237	TUBB2A	tubulin, beta 2A class IIa	7280	6	n/a	n/a	n/a	5.491
1102246	ENSG00000183049	36396	CAMK1D	calcium/calmodulin-dependent protein kinase ID	57118	10	n/a	n/a	n/a	5.483
279881269	ENSG00000233728	0	RP11-109P14.9	RP11-109P14.9	0	1	n/a	n/a	n/a	5.478
1096962	ENSG00000156735	9389	BAG4	BCL2-associated athanogene 4	9530	8	n/a	n/a	n/a	5.476
1105902	ENSG00000213760	531	ATP6V1G2	ATPase, H+ transporting, lysosomal 13kDa, V1 subunit G2	534	6	n/a	n/a	n/a	5.475
279867936	ENSG00000232584	0	RP11-397O8.4	RP11-397O8.4	0	13	n/a	n/a	n/a	5.471
1093607	ENSG00000133026	4602	MYH10	myosin, heavy chain 10, non-muscle	4628	17	n/a	n/a	n/a	5.468
1088527	ENSG00000085365	0	SCAMP1	secretory carrier membrane protein 1	0	5	n/a	n/a	n/a	5.467
1100659	ENSG00000174437	485	ATP2A2	ATPase, Ca++ transporting, cardiac muscle, slow twitch 2	488	12	n/a	n/a	n/a	5.466
1088445	ENSG00000082482	3751	KCNK2	potassium channel, subfamily K, member 2	3776	1	n/a	n/a	n/a	5.457
1090147	ENSG00000106089	6764	STX1A	syntaxin 1A (brain)	6804	7	n/a	n/a	n/a	5.455
1096482	ENSG00000152503	34810	TRIM36	tripartite motif containing 36	55521	5	n/a	n/a	n/a	5.444
1104713	ENSG00000198739	110333	LRRTM3	leucine rich repeat transmembrane neuronal 3	347731	10	n/a	n/a	n/a	5.435
1093357	ENSG00000131437	10968	KIF3A	kinesin family member 3A	11127	5	n/a	n/a	n/a	5.429
1086952	ENSG00000005249	5545	PRKAR2B	protein kinase, cAMP-dependent, regulatory, type II, beta	5577	7	n/a	n/a	n/a	5.427
1100246	ENSG00000172348	10085	RCAN2	regulator of calcineurin 2	10231	6	n/a	n/a	n/a	5.412
1107235	ENSG00000227487	1002744	RP11-839D17.2	RP11-839D17.2	100288346	11	n/a	n/a	n/a	5.404
280025120	ENSG00000250349	0	RP5-972B16.2	Uncharacterized proteincDNA FLJ59144, highly similar to Tetraspanin-7	0	X	n/a	n/a	n/a	5.402
1088007	ENSG00000070808	811	CAMK2A	calcium/calmodulin-dependent protein kinase II alpha	815	5	n/a	n/a	n/a	5.399
1089090	ENSG00000100167	35250	3-Sep	septin 3	55964	22	n/a	n/a	n/a	5.395
1094654	ENSG00000138769	8890	CDKL2	cyclin-dependent kinase-like 2 (CDC2-related kinase)	8999	4	n/a	n/a	n/a	5.395
280084810	ENSG00000255330	0	RP3-403A15.5	RP3-403A15.5	0	6	n/a	n/a	n/a	5.39
1105958	ENSG00000213985	0	AC078899.1	AC078899.1	0	19	n/a	n/a	n/a	5.388
279863498	ENSG00000232157	0	RP1-187N21.2	RP1-187N21.2	0	6	n/a	n/a	n/a	5.382
1087899	ENSG00000067992	5133	PDK3	pyruvate dehydrogenase kinase, isozyme 3	5165	X	n/a	n/a	n/a	5.38
1090282	ENSG00000107165	7263	TYRP1	tyrosinase-related protein 1	7306	9	n/a	n/a	n/a	5.375
1092153	ENSG00000122254	9812	HS3ST2	heparan sulfate (glucosamine) 3-O-sulfotransferase 2	9956	16	n/a	n/a	n/a	5.374
279991276	ENSG00000245864	0	CTC-467M3.1	CTC-467M3.1	0	5	n/a	n/a	n/a	5.355
1096421	ENSG00000152092	457	ASTN1	astrotactin 1	460	1	n/a	n/a	n/a	5.353
1090379	ENSG00000108091	7982	CCDC6	coiled-coil domain containing 6	8030	10	n/a	n/a	n/a	5.348
280137526	ENSG00000259714	0	RP11-64K12.6	RP11-64K12.6	0	15	n/a	n/a	n/a	5.347
279858733	ENSG00000231764	0	DLX6-AS1	DLX6 antisense RNA 1 (non-protein coding)	0	7	n/a	n/a	n/a	5.344
1087582	ENSG00000053438	4795	NNAT	neuronatin	4826	20	n/a	n/a	n/a	5.341
1094289	ENSG00000136928	9426	GABBR2	gamma-aminobutyric acid (GABA) B receptor, 2	9568	9	n/a	n/a	n/a	5.33
280116824	ENSG00000258518	0	AC112502.1	short stature homeobox protein 2 isoform c	0	3	n/a	n/a	n/a	5.328
1102542	ENSG00000184258	1032	CDR1	cerebellar degeneration-related protein 1, 34kDa	1038	X	n/a	n/a	n/a	5.324
1099624	ENSG00000169744	8956	LDB2	LIM domain binding 2	9079	4	n/a	n/a	n/a	5.324
1095970	ENSG00000148082	32838	SHC3	SHC (Src homology 2 domain containing) transforming protein 3	53358	9	n/a	n/a	n/a	5.322
1102142	ENSG00000182601	9807	HS3ST4	heparan sulfate (glucosamine) 3-O-sulfotransferase 4	9951	16	n/a	n/a	n/a	5.322
1095664	ENSG00000145730	5034	PAM	peptidylglycine alpha-amidating monooxygenase	5066	5	n/a	n/a	n/a	5.317
279782198	ENSG00000224936	0	SUCLA2P1	succinate-CoA ligase, ADP-forming, beta subunit pseudogene 1	0	6	n/a	n/a	n/a	5.315
1096657	ENSG00000154096	7027	THY1	Thy-1 cell surface antigen	7070	11	n/a	n/a	n/a	5.312
1101574	ENSG00000179388	1947	EGR3	early growth response 3	1960	8	n/a	n/a	n/a	5.304
1088364	ENSG00000080224	94508	EPHA6	EPH receptor A6	285220	3	n/a	n/a	n/a	5.301
1106058	ENSG00000214338	122201	C6orf174	chromosome 6 open reading frame 174	387104	6	n/a	n/a	n/a	5.299
1097638	ENSG00000162105	22696	SHANK2	SH3 and multiple ankyrin repeat domains 2	22941	11	n/a	n/a	n/a	5.294
279725123	ENSG00000213856	0	VDAC1P2	voltage-dependent anion channel 1 pseudogene 2	0	X	n/a	n/a	n/a	5.28
1101168	ENSG00000177108	94007	ZDHHC22	zinc finger, DHHC-type containing 22	283576	14	n/a	n/a	n/a	5.276
1087723	ENSG00000063015	79037	SEZ6	seizure related 6 homolog (mouse)	124925	17	n/a	n/a	n/a	5.271
1086916	ENSG00000004660	58464	CAMKK1	calcium/calmodulin-dependent protein kinase kinase 1, alpha	84254	17	n/a	n/a	n/a	5.268
1088241	ENSG00000077080	30893	ACTL6B	actin-like 6B	51412	7	n/a	n/a	n/a	5.265
1087698	ENSG00000060982	583	BCAT1	branched chain amino-acid transaminase 1, cytosolic	586	12	n/a	n/a	n/a	5.264
279912953	ENSG00000236654	0	AC079780.3	AC079780.3	0	7	n/a	n/a	n/a	5.26
280036320	ENSG00000251260	0	WDFY3-AS1	WDFY3 antisense RNA 1 (non-protein coding)	0	4	n/a	n/a	n/a	5.252
1088421	ENSG00000081803	60316	CADPS2	Ca++-dependent secretion activator 2	93664	7	n/a	n/a	n/a	5.25
1096983	ENSG00000156959	119574	LHFPL4	lipoma HMGIC fusion partner-like 4	375323	3	n/a	n/a	n/a	5.246
1092309	ENSG00000123570	30691	RAB9B	RAB9B, member RAS oncogene family	51209	X	n/a	n/a	n/a	5.241
279875806	ENSG00000233259	0	FABP3P2	fatty acid binding protein 3, pseudogene 2	0	13	n/a	n/a	n/a	5.228
279709442	ENSG00000207770	1013146	MIR568	microRNA 568	693153	3	n/a	n/a	n/a	5.216
1087492	ENSG00000047457	1347	CP	ceruloplasmin (ferroxidase)	1356	3	n/a	n/a	n/a	5.212
1097372	ENSG00000160145	8889	KALRN	kalirin, RhoGEF kinase	8997	3	n/a	n/a	n/a	5.202
1089562	ENSG00000102471	33893	NDFIP2	Nedd4 family interacting protein 2	54602	13	n/a	n/a	n/a	5.201
1103886	ENSG00000196305	3356	IARS	isoleucyl-tRNA synthetase	3376	9	n/a	n/a	n/a	5.199
1096437	ENSG00000152214	5982	RIT2	Ras-like without CAAX 2	6014	18	n/a	n/a	n/a	5.197
1104625	ENSG00000198513	30544	ATL1	atlastin GTPase 1	51062	14	n/a	n/a	n/a	5.19
1093667	ENSG00000133424	9091	LARGE	like-glycosyltransferase	9215	22	n/a	n/a	n/a	5.185
1100171	ENSG00000172020	2580	GAP43	growth associated protein 43	2596	3	n/a	n/a	n/a	5.183
1088826	ENSG00000091972	4319	CD200	CD200 molecule	4345	3	n/a	n/a	n/a	5.181
1098830	ENSG00000166501	5547	PRKCB	protein kinase C, beta	5579	16	n/a	n/a	n/a	5.173
1101250	ENSG00000177542	55554	SLC25A22	solute carrier family 25 (mitochondrial carrier: glutamate), member 22	79751	11	n/a	n/a	n/a	5.172
1102576	ENSG00000184368	90368	MAP7D2	MAP7 domain containing 2	256714	X	n/a	n/a	n/a	5.17
1088567	ENSG00000086289	34038	EPDR1	ependymin related protein 1 (zebrafish)	54749	7	n/a	n/a	n/a	5.165
1098650	ENSG00000165832	80281	TRUB1	TruB pseudouridine (psi) synthase homolog 1 (E. coli)	142940	10	n/a	n/a	n/a	5.164
1094624	ENSG00000138660	34724	AP1AR	adaptor-related protein complex 1 associated regulatory protein	55435	4	n/a	n/a	n/a	5.161
1104763	ENSG00000198836	4944	OPA1	optic atrophy 1 (autosomal dominant)	4976	3	n/a	n/a	n/a	5.152
1087370	ENSG00000033122	36827	LRRC7	leucine rich repeat containing 7	57554	1	n/a	n/a	n/a	5.149
1095075	ENSG00000141576	77528	RNF157	ring finger protein 157	114804	17	n/a	n/a	n/a	5.144
1094825	ENSG00000139973	58085	SYT16	synaptotagmin XVI	83851	14	n/a	n/a	n/a	5.141
1091713	ENSG00000118473	58461	SGIP1	SH3-domain GRB2-like (endophilin) interacting protein 1	84251	1	n/a	n/a	n/a	5.131
1086996	ENSG00000006283	8834	CACNA1G	calcium channel, voltage-dependent, T type, alpha 1G subunit	8913	17	n/a	n/a	n/a	5.13
1098915	ENSG00000166863	6826	TAC3	tachykinin 3	6866	12	n/a	n/a	n/a	5.126
1101461	ENSG00000178773	26877	CPNE7	copine VII	27132	16	n/a	n/a	n/a	5.123
1093781	ENSG00000134265	8699	NAPG	N-ethylmaleimide-sensitive factor attachment protein, gamma	8774	18	n/a	n/a	n/a	5.122
1096620	ENSG00000153814	85809	JAZF1	JAZF zinc finger 1	221895	7	n/a	n/a	n/a	5.122
279925869	ENSG00000237752	0	RP13-75G22.1	RP13-75G22.1	0	X	n/a	n/a	n/a	5.119
1104882	ENSG00000203685	119545	C1orf95	chromosome 1 open reading frame 95	375057	1	n/a	n/a	n/a	5.119
1090244	ENSG00000106723	10769	SPIN1	spindlin 1	10927	9	n/a	n/a	n/a	5.101
1094647	ENSG00000138757	9764	G3BP2	GTPase activating protein (SH3 domain) binding protein 2	9908	4	n/a	n/a	n/a	5.101
1097445	ENSG00000160551	36824	TAOK1	TAO kinase 1	57551	17	n/a	n/a	n/a	5.1
1096731	ENSG00000154654	4659	NCAM2	neural cell adhesion molecule 2	4685	21	n/a	n/a	n/a	5.083
1096913	ENSG00000156299	7031	TIAM1	T-cell lymphoma invasion and metastasis 1	7074	21	n/a	n/a	n/a	5.079
279724872	ENSG00000213790	0	RP1-257I20.13	RP1-257I20.13	0	22	n/a	n/a	n/a	5.076
1096572	ENSG00000153233	5769	PTPRR	protein tyrosine phosphatase, receptor type, R	5801	12	n/a	n/a	n/a	5.071
1100609	ENSG00000174136	94653	RGMB	RGM domain family, member B	285704	5	n/a	n/a	n/a	5.068
1102004	ENSG00000182013	34517	PNMAL1	PNMA-like 1	55228	19	n/a	n/a	n/a	5.064
1092320	ENSG00000123612	79417	ACVR1C	activin A receptor, type IC	130399	2	n/a	n/a	n/a	5.064
1087193	ENSG00000013293	36982	SLC7A14	solute carrier family 7 (orphan transporter), member 14	57709	3	n/a	n/a	n/a	5.062
280070774	ENSG00000254433	0	RP11-677I18.3	RP11-677I18.3	0	11	n/a	n/a	n/a	5.059
1092190	ENSG00000122585	4821	NPY	neuropeptide Y	4852	7	n/a	n/a	n/a	5.048
1101650	ENSG00000179915	9243	NRXN1	neurexin 1	9378	2	n/a	n/a	n/a	5.04
279720637	ENSG00000213290	0	CTD-2192J16.12	CTD-2192J16.12	0	19	n/a	n/a	n/a	5.027
279922723	ENSG00000237481	0	RP4-803J11.2	RP4-803J11.2	0	1	n/a	n/a	n/a	5.023
1096313	ENSG00000151320	9332	AKAP6	A kinase (PRKA) anchor protein 6	9472	14	n/a	n/a	n/a	5.022
1100611	ENSG00000174145	36768	KIAA1239	KIAA1239	57495	4	n/a	n/a	n/a	5.018
1090706	ENSG00000110786	59057	PTPN5	protein tyrosine phosphatase, non-receptor type 5 (striatum-enriched)	84867	11	n/a	n/a	n/a	5.016
1088148	ENSG00000074706	25783	IPCEF1	interaction protein for cytohesin exchange factors 1	26034	6	n/a	n/a	n/a	5.016
1105014	ENSG00000204116	32824	CHIC1	cysteine-rich hydrophobic domain 1	53344	X	n/a	n/a	n/a	5.015
1101043	ENSG00000176454	90198	LPCAT4	lysophosphatidylcholine acyltransferase 4	254531	15	n/a	n/a	n/a	5.009
1104666	ENSG00000198626	6229	RYR2	ryanodine receptor 2 (cardiac)	6262	1	n/a	n/a	n/a	5.006
1097827	ENSG00000162951	110332	LRRTM1	leucine rich repeat transmembrane neuronal 1	347730	2	n/a	n/a	n/a	5.003
1089598	ENSG00000102879	10992	CORO1A	coronin, actin binding protein, 1A	11151	16	n/a	n/a	n/a	5.002
1108580	ENSG00000236279	81202	CLEC2L	C-type lectin domain family 2, member L	154790	7	n/a	n/a	n/a	4.996
280085222	ENSG00000255351	0	RP11-567I13.1	RP11-567I13.1	0	11	n/a	n/a	n/a	4.989
279872402	ENSG00000232959	0	RP11-332H17.1	RP11-332H17.1	0	1	n/a	n/a	n/a	4.989
280017507	ENSG00000249772	0	CTD-2193P3.2	CTD-2193P3.2	0	5	n/a	n/a	n/a	4.989
1088133	ENSG00000074317	6580	SNCB	synuclein, beta	6620	5	n/a	n/a	n/a	4.988
1088354	ENSG00000079841	22754	RIMS1	regulating synaptic membrane exocytosis 1	22999	6	n/a	n/a	n/a	4.987
280127939	ENSG00000259153	0	RP6-65G23.3	RP6-65G23.3	0	14	n/a	n/a	n/a	4.985
1088168	ENSG00000075223	10365	SEMA3C	sema domain, immunoglobulin domain (Ig), short basic domain, secreted, (semaphorin) 3C	10512	7	n/a	n/a	n/a	4.985
1103158	ENSG00000186732	754	MPPED1	metallophosphoesterase domain containing 1	758	22	n/a	n/a	n/a	4.98
1099897	ENSG00000170921	25864	TANC2	tetratricopeptide repeat, ankyrin repeat and coiled-coil containing 2	26115	17	n/a	n/a	n/a	4.98
279891511	ENSG00000234661	0	CHL1-AS1	CHL1 antisense RNA 1 (non-protein coding)	0	3	n/a	n/a	n/a	4.98
279898164	ENSG00000235207	0	RP11-310H4.4	RP11-310H4.4	0	7	n/a	n/a	n/a	4.977
1098393	ENSG00000164794	26757	KCNV1	potassium channel, subfamily V, member 1	27012	8	n/a	n/a	n/a	4.977
1095202	ENSG00000142686	79241	C1orf216	chromosome 1 open reading frame 216	127703	1	n/a	n/a	n/a	4.976
1090902	ENSG00000112137	85784	PHACTR1	phosphatase and actin regulator 1	221692	6	n/a	n/a	n/a	4.976
279958277	ENSG00000241592	0	RP11-372E1.7	RP11-372E1.7	0	3	n/a	n/a	n/a	4.969
1096124	ENSG00000149313	37956	AASDHPPT	aminoadipate-semialdehyde dehydrogenase-phosphopantetheinyl transferase	60496	11	n/a	n/a	n/a	4.966
1088492	ENSG00000084070	41319	SMAP2	small ArfGAP2	64744	1	n/a	n/a	n/a	4.954
1102904	ENSG00000185737	10560	NRG3	neuregulin 3	10718	10	n/a	n/a	n/a	4.953
1090032	ENSG00000105613	22738	MAST1	microtubule associated serine/threonine kinase 1	22983	19	n/a	n/a	n/a	4.952
279936870	ENSG00000239017	0	snoU13	Small nucleolar RNA U13	0	X	n/a	n/a	n/a	4.95
1089338	ENSG00000101180	11094	HRH3	histamine receptor H3	11255	20	n/a	n/a	n/a	4.949
1091559	ENSG00000117020	9856	AKT3	v-akt murine thymoma viral oncogene homolog 3 (protein kinase B, gamma)	10000	1	n/a	n/a	n/a	4.948
1100794	ENSG00000175161	90115	CADM2	cell adhesion molecule 2	253559	3	n/a	n/a	n/a	4.946
280006917	ENSG00000248865	0	AC121336.2	AC121336.2	0	12	n/a	n/a	n/a	4.944
1098533	ENSG00000165376	8952	CLDN2	claudin 2	9075	X	n/a	n/a	n/a	4.943
1105333	ENSG00000204961	9608	PCDHA9	protocadherin alpha 9	9752	5	n/a	n/a	n/a	4.94
280010616	ENSG00000249194	0	AC010127.4	AC010127.4	0	2	n/a	n/a	n/a	4.94
1087973	ENSG00000070087	5185	PFN2	profilin 2	5217	3	n/a	n/a	n/a	4.935
1100139	ENSG00000171873	143	ADRA1D	adrenergic, alpha-1D-, receptor	146	20	n/a	n/a	n/a	4.935
1091269	ENSG00000115159	2803	GPD2	glycerol-3-phosphate dehydrogenase 2 (mitochondrial)	2820	2	n/a	n/a	n/a	4.927
1095080	ENSG00000141622	149622	RNF165	ring finger protein 165	494470	18	n/a	n/a	n/a	4.923
1099967	ENSG00000171189	2880	GRIK1	glutamate receptor, ionotropic, kainate 1	2897	21	n/a	n/a	n/a	4.922
1094029	ENSG00000135622	10358	SEMA4F	sema domain, immunoglobulin domain (Ig), transmembrane domain (TM) and short cytoplasmic domain, (semaphorin) 4F	10505	2	n/a	n/a	n/a	4.919
1103534	ENSG00000188352	34203	KIAA1797	KIAA1797	54914	9	n/a	n/a	n/a	4.916
1091332	ENSG00000115474	3744	KCNJ13	potassium inwardly-rectifying channel, subfamily J, member 13	3769	2	n/a	n/a	n/a	4.913
1094412	ENSG00000137573	22968	SULF1	sulfatase 1	23213	8	n/a	n/a	n/a	4.912
279793550	ENSG00000225923	0	RP4-736I12.1	RP4-736I12.1	0	1	n/a	n/a	n/a	4.912
1092099	ENSG00000121769	2155	FABP3	fatty acid binding protein 3, muscle and heart (mammary-derived growth inhibitor)	2170	1	n/a	n/a	n/a	4.911
1086906	ENSG00000003987	8985	MTMR7	myotubularin related protein 7	9108	8	n/a	n/a	n/a	4.911
1087607	ENSG00000054803	80041	CBLN4	cerebellin 4 precursor	140689	20	n/a	n/a	n/a	4.91
1095489	ENSG00000144406	94487	UNC80	unc-80 homolog (C. elegans)	285175	2	n/a	n/a	n/a	4.906
1088654	ENSG00000088538	1783	DOCK3	dedicator of cytokinesis 3	1795	3	n/a	n/a	n/a	4.903
1096392	ENSG00000151835	26026	SACS	spastic ataxia of Charlevoix-Saguenay (sacsin)	26278	13	n/a	n/a	n/a	4.898
1092109	ENSG00000121871	22621	SLITRK3	SLIT and NTRK-like family, member 3	22865	3	n/a	n/a	n/a	4.897
279923105	ENSG00000237514	0	PTP4A1P7	protein tyrosine phosphatase type IVA, member 1 pseudogene 7	0	1	n/a	n/a	n/a	4.894
1103761	ENSG00000189241	7216	TSPYL1	TSPY-like 1	7259	6	n/a	n/a	n/a	4.893
279763443	ENSG00000223388	0	AC091736.11	AC091736.11	0	7	n/a	n/a	n/a	4.884
279753199	ENSG00000221323	0	MIR1178	microRNA 1178	0	12	n/a	n/a	n/a	4.883
279765700	ENSG00000223573	90384	PLAC2	placenta-specific 2 (non-protein coding)	257000	19	n/a	n/a	n/a	4.882
1097075	ENSG00000157693	83721	C9orf91	chromosome 9 open reading frame 91	203197	9	n/a	n/a	n/a	4.882
1092749	ENSG00000126733	78450	DACH2	dachshund homolog 2 (Drosophila)	117154	X	n/a	n/a	n/a	4.875
1088312	ENSG00000078725	1608	DBC1	deleted in bladder cancer 1	1620	9	n/a	n/a	n/a	4.869
1104822	ENSG00000198932	9593	GPRASP1	G protein-coupled receptor associated sorting protein 1	9737	X	n/a	n/a	n/a	4.868
1096799	ENSG00000155304	6742	HSPA13	heat shock protein 70kDa family, member 13	6782	21	n/a	n/a	n/a	4.866
1095253	ENSG00000143155	92198	TIPRL	TIP41, TOR signaling pathway regulator-like (S. cerevisiae)	261726	1	n/a	n/a	n/a	4.864
1102305	ENSG00000183307	27183	CECR6	cat eye syndrome chromosome region, candidate 6	27439	22	n/a	n/a	n/a	4.862
1091107	ENSG00000113638	23302	TTC33	tetratricopeptide repeat domain 33	23548	5	n/a	n/a	n/a	4.862
1088453	ENSG00000082701	2915	GSK3B	glycogen synthase kinase 3 beta	2932	3	n/a	n/a	n/a	4.855
1089482	ENSG00000101958	2725	GLRA2	glycine receptor, alpha 2	2742	X	n/a	n/a	n/a	4.853
1088348	ENSG00000079689	10443	SCGN	secretagogin, EF-hand calcium binding protein	10590	6	n/a	n/a	n/a	4.852
1099923	ENSG00000171033	5537	PKIA	protein kinase (cAMP-dependent, catalytic) inhibitor alpha	5569	8	n/a	n/a	n/a	4.851
1088976	ENSG00000099365	76608	STX1B	syntaxin 1B	112755	16	n/a	n/a	n/a	4.85
1101496	ENSG00000178974	34319	FBXO34	F-box protein 34	55030	14	n/a	n/a	n/a	4.845
1099674	ENSG00000169946	23169	ZFPM2	zinc finger protein, multitype 2	23414	8	n/a	n/a	n/a	4.844
1098802	ENSG00000166402	7232	TUB	tubby homolog (mouse)	7275	11	n/a	n/a	n/a	4.843
1090289	ENSG00000107242	8337	PIP5K1B	phosphatidylinositol-4-phosphate 5-kinase, type I, beta	8395	9	n/a	n/a	n/a	4.843
1099525	ENSG00000169258	77511	GPRIN1	G protein regulated inducer of neurite outgrowth 1	114787	5	n/a	n/a	n/a	4.842
1099507	ENSG00000169220	10489	RGS14	regulator of G-protein signaling 14	10636	5	n/a	n/a	n/a	4.837
280082829	ENSG00000255202	0	RP4-541C22.5	RP4-541C22.5	0	11	n/a	n/a	n/a	4.833
1093855	ENSG00000134709	30842	HOOK1	hook homolog 1 (Drosophila)	51361	1	n/a	n/a	n/a	4.828
279719305	ENSG00000213110	0	AC019178.2	AC019178.2	0	2	n/a	n/a	n/a	4.823
1090879	ENSG00000111912	79624	NCOA7	nuclear receptor coactivator 7	135112	6	n/a	n/a	n/a	4.816
1090829	ENSG00000111696	31039	NT5DC3	5'-nucleotidase domain containing 3	51559	12	n/a	n/a	n/a	4.812
1097355	ENSG00000160014	804	CALM3	calmodulin 3 (phosphorylase kinase, delta)	808	19	n/a	n/a	n/a	4.807
1094802	ENSG00000139767	58731	SRRM4	serine/arginine repetitive matrix 4	84530	12	n/a	n/a	n/a	4.802
1087003	ENSG00000006468	2100	ETV1	ets variant 1	2115	7	n/a	n/a	n/a	4.8
1089144	ENSG00000100320	23297	RBFOX2	RNA binding protein, fox-1 homolog (C. elegans) 2	23543	22	n/a	n/a	n/a	4.8
1096573	ENSG00000153234	4898	NR4A2	nuclear receptor subfamily 4, group A, member 2	4929	2	n/a	n/a	n/a	4.798
1092236	ENSG00000122966	10954	CIT	citron (rho-interacting, serine/threonine kinase 21)	11113	12	n/a	n/a	n/a	4.796
1096048	ENSG00000148680	3343	HTR7	5-hydroxytryptamine (serotonin) receptor 7 (adenylate cyclase-coupled)	3363	10	n/a	n/a	n/a	4.795
279743329	ENSG00000215909	0	RP4-597A16.3	RP4-597A16.3	0	1	n/a	n/a	n/a	4.78
279834455	ENSG00000229591	0	RP5-981O7.2	RP5-981O7.2	0	7	n/a	n/a	n/a	4.78
1100858	ENSG00000175471	55575	MCTP1	multiple C2 domains, transmembrane 1	79772	5	n/a	n/a	n/a	4.78
279742426	ENSG00000215802	0	RFKP1	riboflavin kinase pseudogene 1	0	1	n/a	n/a	n/a	4.778
1095485	ENSG00000144369	81658	FAM171B	family with sequence similarity 171, member B	165215	2	n/a	n/a	n/a	4.771
1108768	ENSG00000237515	169061	SHISA9	shisa homolog 9 (Xenopus laevis)	729993	16	n/a	n/a	n/a	4.771
1092594	ENSG00000125675	2875	GRIA3	glutamate receptor, ionotrophic, AMPA 3	2892	X	n/a	n/a	n/a	4.768
1097846	ENSG00000163013	80918	FBXO41	F-box protein 41	150726	2	n/a	n/a	n/a	4.763
1088322	ENSG00000079101	26843	CLUL1	clusterin-like 1 (retinal)	27098	18	n/a	n/a	n/a	4.76
1087446	ENSG00000041515	22781	MYO16	myosin XVI	23026	13	n/a	n/a	n/a	4.757
1092382	ENSG00000124198	10417	ARFGEF2	ADP-ribosylation factor guanine nucleotide-exchange factor 2 (brefeldin A-inhibited)	10564	20	n/a	n/a	n/a	4.756
280059519	ENSG00000253645	0	CTD-2544N14.3	CTD-2544N14.3	0	8	n/a	n/a	n/a	4.748
1086999	ENSG00000006432	4268	MAP3K9	mitogen-activated protein kinase kinase kinase 9	4293	14	n/a	n/a	n/a	4.746
280034253	ENSG00000251095	0	RP11-115D19.1	RP11-115D19.1	0	4	n/a	n/a	n/a	4.745
1095753	ENSG00000146267	58754	C6orf168	chromosome 6 open reading frame 168	84553	6	n/a	n/a	n/a	4.741
279724247	ENSG00000213713	0	PIGCP1	phosphatidylinositol glycan anchor biosynthesis, class C, pseudogene 1	0	11	n/a	n/a	n/a	4.741
1101268	ENSG00000177614	0	PGBD5	piggyBac transposable element derived 5	0	1	n/a	n/a	n/a	4.737
1094688	ENSG00000139117	80364	CPNE8	copine VIII	144402	12	n/a	n/a	n/a	4.732
1101855	ENSG00000181039	94355	ANKRD34A	ankyrin repeat domain 34A	284615	1	n/a	n/a	n/a	4.732
279749818	ENSG00000219699	0	RP11-325O24.2	RP11-325O24.2	0	6	n/a	n/a	n/a	4.731
1092010	ENSG00000120875	1834	DUSP4	dual specificity phosphatase 4	1846	8	n/a	n/a	n/a	4.729
1099771	ENSG00000170381	9579	SEMA3E	sema domain, immunoglobulin domain (Ig), short basic domain, secreted, (semaphorin) 3E	9723	7	n/a	n/a	n/a	4.719
280125926	ENSG00000259032	0	RP11-406A9.1	RP11-406A9.1	0	14	n/a	n/a	n/a	4.716
1087190	ENSG00000013016	29836	EHD3	EH-domain containing 3	30845	2	n/a	n/a	n/a	4.716
1092443	ENSG00000124507	29726	PACSIN1	protein kinase C and casein kinase substrate in neurons 1	29993	6	n/a	n/a	n/a	4.713
1102722	ENSG00000185008	6060	ROBO2	roundabout, axon guidance receptor, homolog 2 (Drosophila)	6092	3	n/a	n/a	n/a	4.71
279882840	ENSG00000233875	0	RP11-61L14.6	RP11-61L14.6	0	1	n/a	n/a	n/a	4.71
280030901	ENSG00000250810	0	AC096753.1	AC096753.1	0	2	n/a	n/a	n/a	4.707
1087290	ENSG00000023171	36749	GRAMD1B	GRAM domain containing 1B	57476	11	n/a	n/a	n/a	4.706
1101779	ENSG00000180720	1124	CHRM4	cholinergic receptor, muscarinic 4	1132	11	n/a	n/a	n/a	4.703
280096556	ENSG00000256518	0	RP11-807H22.5	RP11-807H22.5	0	11	n/a	n/a	n/a	4.7
1091809	ENSG00000119508	7965	NR4A3	nuclear receptor subfamily 4, group A, member 3	8013	9	n/a	n/a	n/a	4.695
279996040	ENSG00000247614	0	AC119673.1	AC119673.1	0	1	n/a	n/a	n/a	4.687
279957193	ENSG00000241478	0	RP11-598P12.1	RP11-598P12.1	0	3	n/a	n/a	n/a	4.677
1088246	ENSG00000077152	28825	UBE2T	ubiquitin-conjugating enzyme E2T (putative)	29089	1	n/a	n/a	n/a	4.673
279708266	ENSG00000207562	128152	MIR34C	microRNA 34c	407042	11	n/a	n/a	n/a	4.671
1091409	ENSG00000115977	22604	AAK1	AP2 associated kinase 1	22848	2	n/a	n/a	n/a	4.668
1090683	ENSG00000110514	8501	MADD	MAP-kinase activating death domain	8567	11	n/a	n/a	n/a	4.664
1088918	ENSG00000095713	34407	CRTAC1	cartilage acidic protein 1	55118	10	n/a	n/a	n/a	4.66
1094635	ENSG00000138688	58373	KIAA1109	KIAA1109	84162	4	n/a	n/a	n/a	4.659
1093682	ENSG00000133627	36456	ACTR3B	ARP3 actin-related protein 3 homolog B (yeast)	57180	7	n/a	n/a	n/a	4.659
1087521	ENSG00000048991	23273	R3HDM1	R3H domain containing 1	23518	2	n/a	n/a	n/a	4.657
1096577	ENSG00000153253	6293	SCN3A	sodium channel, voltage-gated, type III, alpha subunit	6328	2	n/a	n/a	n/a	4.655
1099644	ENSG00000169851	5067	PCDH7	protocadherin 7	5099	4	n/a	n/a	n/a	4.653
1097123	ENSG00000158089	55426	GALNT14	UDP-N-acetyl-alpha-D-galactosamine:polypeptide N-acetylgalactosaminyltransferase 14 (GalNAc-T14)	79623	2	n/a	n/a	n/a	4.647
1090582	ENSG00000109670	34583	FBXW7	F-box and WD repeat domain containing 7	55294	4	n/a	n/a	n/a	4.647
1093018	ENSG00000129159	3721	KCNC1	potassium voltage-gated channel, Shaw-related subfamily, member 1	3746	11	n/a	n/a	n/a	4.637
1104454	ENSG00000197959	25801	DNM3	dynamin 3	26052	1	n/a	n/a	n/a	4.632
1095640	ENSG00000145526	1011	CDH18	cadherin 18, type 2	1016	5	n/a	n/a	n/a	4.63
1093605	ENSG00000133019	1123	CHRM3	cholinergic receptor, muscarinic 3	1131	1	n/a	n/a	n/a	4.63
1098807	ENSG00000166426	1372	CRABP1	cellular retinoic acid binding protein 1	1381	15	n/a	n/a	n/a	4.628
1090880	ENSG00000111913	9606	FAM65B	family with sequence similarity 65, member B	9750	6	n/a	n/a	n/a	4.627
1090510	ENSG00000108960	23286	MMD	monocyte to macrophage differentiation-associated	23531	17	n/a	n/a	n/a	4.62
1094831	ENSG00000139998	119625	RAB15	RAB15, member RAS onocogene family	376267	14	n/a	n/a	n/a	4.62
1103140	ENSG00000186642	5106	PDE2A	phosphodiesterase 2A, cGMP-stimulated	5138	11	n/a	n/a	n/a	4.617
280107583	ENSG00000257675	0	RP11-641A6.9	RP11-641A6.9	0	12	n/a	n/a	n/a	4.616
1090417	ENSG00000108389	8987	MTMR4	myotubularin related protein 4	9110	17	n/a	n/a	n/a	4.614
1099271	ENSG00000168243	2769	GNG4	guanine nucleotide binding protein (G protein), gamma 4	2786	1	n/a	n/a	n/a	4.606
1092915	ENSG00000128285	2830	MCHR1	melanin-concentrating hormone receptor 1	2847	22	n/a	n/a	n/a	4.602
1102819	ENSG00000185345	5039	PARK2	parkinson protein 2, E3 ubiquitin protein ligase (parkin)	5071	6	n/a	n/a	n/a	4.6
1093998	ENSG00000135454	2567	B4GALNT1	beta-1,4-N-acetyl-galactosaminyl transferase 1	2583	12	n/a	n/a	n/a	4.598
280101282	ENSG00000257065	0	RP3-468K18.5	RP3-468K18.5	0	6	n/a	n/a	n/a	4.597
1087605	ENSG00000054793	9934	ATP9A	ATPase, class II, type 9A	10079	20	n/a	n/a	n/a	4.596
1096601	ENSG00000153558	25576	FBXL2	F-box and leucine-rich repeat protein 2	25827	3	n/a	n/a	n/a	4.593
1090118	ENSG00000105976	4208	MET	met proto-oncogene (hepatocyte growth factor receptor)	4233	7	n/a	n/a	n/a	4.591
1098311	ENSG00000164442	10223	CITED2	Cbp/p300-interacting transactivator, with Glu/Asp-rich carboxy-terminal domain, 2	10370	6	n/a	n/a	n/a	4.589
280004885	ENSG00000248694	0	RP11-18D7.2	RP11-18D7.2	0	4	n/a	n/a	n/a	4.587
1090467	ENSG00000108684	37	ACCN1	amiloride-sensitive cation channel 1, neuronal	40	17	n/a	n/a	n/a	4.586
1093104	ENSG00000129990	6821	SYT5	synaptotagmin V	6861	19	n/a	n/a	n/a	4.585
1099244	ENSG00000168081	5336	PNOC	prepronociceptin	5368	8	n/a	n/a	n/a	4.585
279713211	ENSG00000211772	0	TRBC2	T cell receptor beta constant 2	0	7	n/a	n/a	n/a	4.584
1096866	ENSG00000155966	2318	AFF2	AF4/FMR2 family, member 2	2334	X	n/a	n/a	n/a	4.583
279770404	ENSG00000223973	0	AC068491.3	AC068491.3	0	2	n/a	n/a	n/a	4.581
1104112	ENSG00000196937	10300	FAM3C	family with sequence similarity 3, member C	10447	7	n/a	n/a	n/a	4.579
1087947	ENSG00000069424	8448	KCNAB2	potassium voltage-gated channel, shaker-related subfamily, beta member 2	8514	1	n/a	n/a	n/a	4.571
1093763	ENSG00000134207	80700	SYT6	synaptotagmin VI	148281	1	n/a	n/a	n/a	4.567
279800478	ENSG00000226526	0	RP1-37C10.3	RP1-37C10.3	0	1	n/a	n/a	n/a	4.563
1094470	ENSG00000137843	36203	PAK6	p21 protein (Cdc42/Rac)-activated kinase 6	56924	15	n/a	n/a	n/a	4.561
1096019	ENSG00000148408	770	CACNA1B	calcium channel, voltage-dependent, N type, alpha 1B subunit	774	9	n/a	n/a	n/a	4.555
279902424	ENSG00000235636	0	NUS1P1	nuclear undecaprenyl pyrophosphate synthase 1 homolog (S. cerevisiae) pseudogene 1	0	X	n/a	n/a	n/a	4.554
1098736	ENSG00000166167	8866	BTRC	beta-transducin repeat containing	8945	10	n/a	n/a	n/a	4.542
1099476	ENSG00000169085	90213	C8orf46	chromosome 8 open reading frame 46	254778	8	n/a	n/a	n/a	4.541
1090149	ENSG00000106105	2601	GARS	glycyl-tRNA synthetase	2617	7	n/a	n/a	n/a	4.54
279897639	ENSG00000235165	0	AC016405.1	AC016405.1	0	8	n/a	n/a	n/a	4.539
1101381	ENSG00000178234	40560	GALNT11	UDP-N-acetyl-alpha-D-galactosamine:polypeptide N-acetylgalactosaminyltransferase 11 (GalNAc-T11)	63917	7	n/a	n/a	n/a	4.538
1097021	ENSG00000157219	3341	HTR5A	5-hydroxytryptamine (serotonin) receptor 5A	3361	7	n/a	n/a	n/a	4.533
1097074	ENSG00000157680	9038	DGKI	diacylglycerol kinase, iota	9162	7	n/a	n/a	n/a	4.532
1103743	ENSG00000189159	30637	HN1	hematological and neurological expressed 1	51155	17	n/a	n/a	n/a	4.53
1104677	ENSG00000198668	797	CALM1	calmodulin 1 (phosphorylase kinase, delta)	801	14	n/a	n/a	n/a	4.529
1090972	ENSG00000112541	10688	PDE10A	phosphodiesterase 10A	10846	6	n/a	n/a	n/a	4.528
1095252	ENSG00000143153	478	ATP1B1	ATPase, Na+/K+ transporting, beta 1 polypeptide	481	1	n/a	n/a	n/a	4.526
1099253	ENSG00000168135	3736	KCNJ4	potassium inwardly-rectifying channel, subfamily J, member 4	3761	22	n/a	n/a	n/a	4.525
1094711	ENSG00000139200	83425	C12orf53	chromosome 12 open reading frame 53	196500	12	n/a	n/a	n/a	4.524
1100536	ENSG00000173714	79031	WFIKKN2	WAP, follistatin/kazal, immunoglobulin, kunitz and netrin domain containing 2	124857	17	n/a	n/a	n/a	4.523
1096758	ENSG00000154889	41759	MPPE1	metallophosphoesterase 1	65258	18	n/a	n/a	n/a	4.519
1095137	ENSG00000142185	7183	TRPM2	transient receptor potential cation channel, subfamily M, member 2	7226	21	n/a	n/a	n/a	4.517
1095464	ENSG00000144218	3874	AFF3	AF4/FMR2 family, member 3	3899	2	n/a	n/a	n/a	4.512
1104092	ENSG00000196872	110099	C2orf55	chromosome 2 open reading frame 55	343990	2	n/a	n/a	n/a	4.511
1089630	ENSG00000103034	41533	NDRG4	NDRG family member 4	65009	16	n/a	n/a	n/a	4.509
279881334	ENSG00000233735	0	RP11-567G24.3	RP11-567G24.3	0	1	n/a	n/a	n/a	4.507
1103613	ENSG00000188674	123259	C2orf80	chromosome 2 open reading frame 80	389073	2	n/a	n/a	n/a	4.506
280017746	ENSG00000249786	0	EAF1-AS1	EAF1 antisense RNA 1 (non-protein coding)	0	3	n/a	n/a	n/a	4.501
1088530	ENSG00000085415	57601	SEH1L	SEH1-like (S. cerevisiae)	81929	18	n/a	n/a	n/a	4.498
1093881	ENSG00000134852	9433	CLOCK	clock homolog (mouse)	9575	4	n/a	n/a	n/a	4.497
1104550	ENSG00000198225	0	FKBP1C	FK506 binding protein 1C	0	6	n/a	n/a	n/a	4.497
1096535	ENSG00000152954	80113	NRSN1	neurensin 1	140767	6	n/a	n/a	n/a	4.497
280129070	ENSG00000259216	0	RP11-227D13.2	RP11-227D13.2	0	15	n/a	n/a	n/a	4.495
1103881	ENSG00000196277	2900	GRM7	glutamate receptor, metabotropic 7	2917	3	n/a	n/a	n/a	4.492
1103913	ENSG00000196368	34479	NUDT11	nudix (nucleoside diphosphate linked moiety X)-type motif 11	55190	X	n/a	n/a	n/a	4.489
280132567	ENSG00000259417	0	RP11-2E17.1	RP11-2E17.1	0	15	n/a	n/a	n/a	4.485
1106104	ENSG00000214552	0	RP11-89A12.1	RP11-89A12.1	0	3	n/a	n/a	n/a	4.483
1094687	ENSG00000139116	34894	KIF21A	kinesin family member 21A	55605	12	n/a	n/a	n/a	4.482
1088366	ENSG00000080298	5959	RFX3	regulatory factor X, 3 (influences HLA class II expression)	5991	9	n/a	n/a	n/a	4.476
280028444	ENSG00000250619	0	CTD-2215L10.1	CTD-2215L10.1	0	5	n/a	n/a	n/a	4.474
1096461	ENSG00000152402	2960	GUCY1A2	guanylate cyclase 1, soluble, alpha 2	2977	11	n/a	n/a	n/a	4.472
1098242	ENSG00000164209	60007	SLC25A46	solute carrier family 25, member 46	91137	5	n/a	n/a	n/a	4.469
1099218	ENSG00000168000	26327	BSCL2	Berardinelli-Seip congenital lipodystrophy 2 (seipin)	26580	11	n/a	n/a	n/a	4.464
279827687	ENSG00000228971	0	RP11-286B14.1	RP11-286B14.1	0	1	n/a	n/a	n/a	4.463
279886450	ENSG00000234203	0	AC004771.2	AC004771.2	0	17	n/a	n/a	n/a	4.462
1104046	ENSG00000196730	1600	DAPK1	death-associated protein kinase 1	1612	9	n/a	n/a	n/a	4.461
1098932	ENSG00000166922	6411	SCG5	secretogranin V (7B2 protein)	6447	15	n/a	n/a	n/a	4.455
280074753	ENSG00000254706	0	RP11-565P22.6	RP11-565P22.6	0	1	n/a	n/a	n/a	4.454
1092601	ENSG00000125730	714	C3	complement component 3	718	19	n/a	n/a	n/a	4.452
1096541	ENSG00000153012	34492	LGI2	leucine-rich repeat LGI family, member 2	55203	4	n/a	n/a	n/a	4.447
1094812	ENSG00000139874	6711	SSTR1	somatostatin receptor 1	6751	14	n/a	n/a	n/a	4.444
1088788	ENSG00000091039	77600	OSBPL8	oxysterol binding protein-like 8	114882	12	n/a	n/a	n/a	4.439
1089201	ENSG00000100473	1678	COCH	coagulation factor C homolog, cochlin (Limulus polyphemus)	1690	14	n/a	n/a	n/a	4.434
280079566	ENSG00000255014	0	RP11-686G23.1	RP11-686G23.1	0	11	n/a	n/a	n/a	4.434
1097759	ENSG00000162706	37134	CADM3	cell adhesion molecule 3	57863	1	n/a	n/a	n/a	4.432
1087963	ENSG00000069966	10534	GNB5	guanine nucleotide binding protein (G protein), beta 5	10681	15	n/a	n/a	n/a	4.427
1089734	ENSG00000103723	8069	AP3B2	adaptor-related protein complex 3, beta 2 subunit	8120	15	n/a	n/a	n/a	4.427
1097049	ENSG00000157470	80461	FAM81A	family with sequence similarity 81, member A	145773	15	n/a	n/a	n/a	4.425
279942507	ENSG00000239718	157129265	HLTF-AS1	HLTF antisense RNA 1 (non-protein coding)	100873945	3	n/a	n/a	n/a	4.422
1095679	ENSG00000145819	22847	ARHGAP26	Rho GTPase activating protein 26	23092	5	n/a	n/a	n/a	4.422
1096359	ENSG00000151623	4281	NR3C2	nuclear receptor subfamily 3, group C, member 2	4306	4	n/a	n/a	n/a	4.419
1100399	ENSG00000173064	93960	C12orf51	chromosome 12 open reading frame 51	283450	12	n/a	n/a	n/a	4.419
1093625	ENSG00000133107	7180	TRPC4	transient receptor potential cation channel, subfamily C, member 4	7223	13	n/a	n/a	n/a	4.419
1096673	ENSG00000154174	9724	TOMM70A	translocase of outer mitochondrial membrane 70 homolog A (S. cerevisiae)	9868	3	n/a	n/a	n/a	4.416
1103551	ENSG00000188419	1113	CHM	choroideremia (Rab escort protein 1)	1121	X	n/a	n/a	n/a	4.415
1093894	ENSG00000134909	9599	ARHGAP32	Rho GTPase activating protein 32	9743	11	n/a	n/a	n/a	4.409
1094618	ENSG00000138641	8837	HERC3	hect domain and RLD 3	8916	4	n/a	n/a	n/a	4.409
1103188	ENSG00000186868	4112	MAPT	microtubule-associated protein tau	4137	17	n/a	n/a	n/a	4.407
1087100	ENSG00000009694	10032	ODZ1	odz, odd Oz/ten-m homolog 1 (Drosophila)	10178	X	n/a	n/a	n/a	4.406
1087145	ENSG00000011083	6498	SLC6A7	solute carrier family 6 (neurotransmitter transporter, L-proline), member 7	6534	5	n/a	n/a	n/a	4.405
1091435	ENSG00000116147	7100	TNR	tenascin R (restrictin, janusin)	7143	1	n/a	n/a	n/a	4.398
1105048	ENSG00000204217	655	BMPR2	bone morphogenetic protein receptor, type II (serine/threonine kinase)	659	2	n/a	n/a	n/a	4.395
279744568	ENSG00000216285	0	RP11-490H24.5	RP11-490H24.5	0	12	n/a	n/a	n/a	4.391
280059971	ENSG00000253677	0	UBE2HP1	ubiquitin-conjugating enzyme E2H pseudogene 1	0	8	n/a	n/a	n/a	4.387
1098197	ENSG00000164100	9213	NDST3	N-deacetylase/N-sulfotransferase (heparan glucosaminyl) 3	9348	4	n/a	n/a	n/a	4.385
1095760	ENSG00000146352	79617	CLVS2	clavesin 2	134829	6	n/a	n/a	n/a	4.384
1098206	ENSG00000164114	55687	MAP9	microtubule-associated protein 9	79884	4	n/a	n/a	n/a	4.372
1092440	ENSG00000124491	2147	F13A1	coagulation factor XIII, A1 polypeptide	2162	6	n/a	n/a	n/a	4.369
280130982	ENSG00000259327	0	CTD-2184D3.6	CTD-2184D3.6	0	15	n/a	n/a	n/a	4.364
1092956	ENSG00000128607	22763	KLHDC10	kelch domain containing 10	23008	7	n/a	n/a	n/a	4.354
1091042	ENSG00000113161	3136	HMGCR	3-hydroxy-3-methylglutaryl-CoA reductase	3156	5	n/a	n/a	n/a	4.352
1098958	ENSG00000167005	10893	NUDT21	nudix (nucleoside diphosphate linked moiety X)-type motif 21	11051	16	n/a	n/a	n/a	4.349
1102557	ENSG00000184307	90223	ZDHHC23	zinc finger, DHHC-type containing 23	254887	3	n/a	n/a	n/a	4.348
280036670	ENSG00000251289	0	RP5-1007M22.3	RP5-1007M22.3	0	1	n/a	n/a	n/a	4.344
280068064	ENSG00000254236	0	KB-1639H6.2	KB-1639H6.2	0	8	n/a	n/a	n/a	4.339
1101081	ENSG00000176697	624	BDNF	brain-derived neurotrophic factor	627	11	n/a	n/a	n/a	4.335
1102951	ENSG00000185924	80547	RTN4RL1	reticulon 4 receptor-like 1	146760	17	n/a	n/a	n/a	4.334
1099634	ENSG00000169783	59084	LINGO1	leucine rich repeat and Ig domain containing 1	84894	15	n/a	n/a	n/a	4.334
1096301	ENSG00000151176	83417	PLBD2	phospholipase B domain containing 2	196463	12	n/a	n/a	n/a	4.326
280124830	ENSG00000258974	0	RHOXF2	transcriptional regulator Kaiso	0	X	n/a	n/a	n/a	4.323
1098488	ENSG00000165169	6948	DYNLT3	dynein, light chain, Tctex-type 3	6990	X	n/a	n/a	n/a	4.319
1091837	ENSG00000119682	9726	KIAA0317	KIAA0317	9870	14	n/a	n/a	n/a	4.316
1092303	ENSG00000123545	28814	NDUFAF4	NADH dehydrogenase (ubiquinone) 1 alpha subcomplex, assembly factor 4	29078	6	n/a	n/a	n/a	4.313
1096458	ENSG00000152377	6655	SPOCK1	sparc/osteonectin, cwcv and kazal-like domains proteoglycan (testican) 1	6695	5	n/a	n/a	n/a	4.312
1088110	ENSG00000073670	4160	ADAM11	ADAM metallopeptidase domain 11	4185	17	n/a	n/a	n/a	4.312
1096515	ENSG00000152779	122665	SLC16A12	solute carrier family 16, member 12 (monocarboxylic acid transporter 12)	387700	10	n/a	n/a	n/a	4.312
1092494	ENSG00000124785	30780	NRN1	neuritin 1	51299	6	n/a	n/a	n/a	4.305
1094686	ENSG00000139112	23463	GABARAPL1	GABA(A) receptor-associated protein like 1	23710	12	n/a	n/a	n/a	4.302
1101548	ENSG00000179222	9359	MAGED1	melanoma antigen family D, 1	9500	X	n/a	n/a	n/a	4.3
1091075	ENSG00000113387	10765	SUB1	SUB1 homolog (S. cerevisiae)	10923	5	n/a	n/a	n/a	4.293
1087437	ENSG00000040341	26812	STAU2	staufen, RNA binding protein, homolog 2 (Drosophila)	27067	8	n/a	n/a	n/a	4.292
1096536	ENSG00000152969	81086	JAKMIP1	janus kinase and microtubule interacting protein 1	152789	4	n/a	n/a	n/a	4.289
1094861	ENSG00000140284	10843	SLC27A2	solute carrier family 27 (fatty acid transporter), member 2	11001	15	n/a	n/a	n/a	4.289
1090260	ENSG00000106868	41018	SUSD1	sushi domain containing 1	64420	9	n/a	n/a	n/a	4.287
1092489	ENSG00000124772	36972	CPNE5	copine V	57699	6	n/a	n/a	n/a	4.284
1095268	ENSG00000143195	122627	ILDR2	immunoglobulin-like domain containing receptor 2	387597	1	n/a	n/a	n/a	4.283
1101493	ENSG00000178965	79205	C1orf173	chromosome 1 open reading frame 173	127254	1	n/a	n/a	n/a	4.282
1100410	ENSG00000173114	33965	LRRN3	leucine rich repeat neuronal 3	54674	7	n/a	n/a	n/a	4.282
1090389	ENSG00000108231	9087	LGI1	leucine-rich, glioma inactivated 1	9211	10	n/a	n/a	n/a	4.28
279902807	ENSG00000235674	0	LDHAP2	lactate dehydrogenase A pseudogene 2	0	1	n/a	n/a	n/a	4.28
1095247	ENSG00000143126	1939	CELSR2	cadherin, EGF LAG seven-pass G-type receptor 2 (flamingo homolog, Drosophila)	1952	1	n/a	n/a	n/a	4.278
1104601	ENSG00000198420	9603	FAM115A	family with sequence similarity 115, member A	9747	7	n/a	n/a	n/a	4.277
1097668	ENSG00000162378	55502	ZYG11B	zyg-11 homolog B (C. elegans)	79699	1	n/a	n/a	n/a	4.275
1089486	ENSG00000101977	4143	MCF2	MCF.2 cell line derived transforming sequence	4168	X	n/a	n/a	n/a	4.271
279791998	ENSG00000225792	0	AC004540.4	AC004540.4	0	7	n/a	n/a	n/a	4.27
1092114	ENSG00000121898	78752	CPXM2	carboxypeptidase X (M14 family), member 2	119587	10	n/a	n/a	n/a	4.267
1088103	ENSG00000073464	1174	CLCN4	chloride channel 4	1183	X	n/a	n/a	n/a	4.267
279904581	ENSG00000235847	0	LDHAP7	lactate dehydrogenase A pseudogene 7	0	2	n/a	n/a	n/a	4.266
1089510	ENSG00000102096	10882	PIM2	pim-2 oncogene	11040	X	n/a	n/a	n/a	4.265
1091565	ENSG00000117114	23021	LPHN2	latrophilin 2	23266	1	n/a	n/a	n/a	4.26
1094209	ENSG00000136535	10558	TBR1	T-box, brain, 1	10716	2	n/a	n/a	n/a	4.259
1096075	ENSG00000148925	58490	BTBD10	BTB (POZ) domain containing 10	84280	11	n/a	n/a	n/a	4.257
1096249	ENSG00000150672	1728	DLG2	discs, large homolog 2 (Drosophila)	1740	11	n/a	n/a	n/a	4.255
1102098	ENSG00000182400	78897	TRAPPC6B	trafficking protein particle complex 6B	122553	14	n/a	n/a	n/a	4.254
1091513	ENSG00000116750	30858	UCHL5	ubiquitin carboxyl-terminal hydrolase L5	51377	1	n/a	n/a	n/a	4.254
1100514	ENSG00000173611	94825	SCAI	suppressor of cancer cell invasion	286205	9	n/a	n/a	n/a	4.253
1097951	ENSG00000163412	105958	EIF4E3	eukaryotic translation initiation factor 4E family member 3	317649	3	n/a	n/a	n/a	4.249
1099300	ENSG00000168329	1513	CX3CR1	chemokine (C-X3-C motif) receptor 1	1524	3	n/a	n/a	n/a	4.248
1092987	ENSG00000128872	29502	TMOD2	tropomodulin 2 (neuronal)	29767	15	n/a	n/a	n/a	4.248
1102766	ENSG00000185133	26869	INPP5J	inositol polyphosphate-5-phosphatase J	27124	22	n/a	n/a	n/a	4.241
279848485	ENSG00000230849	0	GOT2P2	glutamic-oxaloacetic transaminase 2 pseudogene 2	0	1	n/a	n/a	n/a	4.24
1093868	ENSG00000134775	56007	FHOD3	formin homology 2 domain containing 3	80206	18	n/a	n/a	n/a	4.239
1092952	ENSG00000128596	41328	CCDC136	coiled-coil domain containing 136	64753	7	n/a	n/a	n/a	4.236
1092798	ENSG00000127152	41443	BCL11B	B-cell CLL/lymphoma 11B (zinc finger protein)	64919	14	n/a	n/a	n/a	4.235
280115574	ENSG00000258441	94026	CTD-2552B11.4	CTD-2552B11.4	283624	14	n/a	n/a	n/a	4.232
280100823	ENSG00000257026	0	AC040173.1	AC040173.1	0	16	n/a	n/a	n/a	4.232
1087867	ENSG00000067057	5182	PFKP	phosphofructokinase, platelet	5214	10	n/a	n/a	n/a	4.231
1091336	ENSG00000115504	23056	EHBP1	EH domain binding protein 1	23301	2	n/a	n/a	n/a	4.227
1097800	ENSG00000162852	81616	CNST	consortin, connexin sorting protein	163882	1	n/a	n/a	n/a	4.226
1086994	ENSG00000006210	6340	CX3CL1	chemokine (C-X3-C motif) ligand 1	6376	16	n/a	n/a	n/a	4.224
1089136	ENSG00000100302	23305	RASD2	RASD family, member 2	23551	22	n/a	n/a	n/a	4.223
1099112	ENSG00000167654	59487	ATCAY	ataxia, cerebellar, Cayman type	85300	19	n/a	n/a	n/a	4.222
1092899	ENSG00000128203	36444	ASPHD2	aspartate beta-hydroxylase domain containing 2	57168	22	n/a	n/a	n/a	4.222
279751133	ENSG00000220884	0	MESTP1	mesoderm specific transcript homolog (mouse) pseudogene 1	0	6	n/a	n/a	n/a	4.22
280115402	ENSG00000258424	0	RP11-471B22.2	RP11-471B22.2	0	14	n/a	n/a	n/a	4.217
279907079	ENSG00000236083	0	OR13E1P	olfactory receptor, family 13, subfamily E, member 1 pseudogene	0	9	n/a	n/a	n/a	4.214
1095737	ENSG00000146151	33802	HMGCLL1	3-hydroxymethyl-3-methylglutaryl-CoA lyase-like 1	54511	6	n/a	n/a	n/a	4.213
279889713	ENSG00000234497	0	RP4-612J11.1	RP4-612J11.1	0	1	n/a	n/a	n/a	4.211
279812388	ENSG00000227581	0	RP13-140E4.1	RP13-140E4.1	0	X	n/a	n/a	n/a	4.21
280127567	ENSG00000259131	0	AC093510.2	metallo-beta-lactamase domain-containing protein 2	0	5	n/a	n/a	n/a	4.209
1104148	ENSG00000197043	306	ANXA6	annexin A6	309	5	n/a	n/a	n/a	4.208
1094698	ENSG00000139163	34789	ETNK1	ethanolamine kinase 1	55500	12	n/a	n/a	n/a	4.206
279656426	ENSG00000199024	0	MIR103A2	microRNA 103a-2	0	20	n/a	n/a	n/a	4.205
1098111	ENSG00000163873	2882	GRIK3	glutamate receptor, ionotropic, kainate 3	2899	1	n/a	n/a	n/a	4.205
280116923	ENSG00000258525	157121735	RP11-829H16.3	RP11-829H16.3	100506071	14	n/a	n/a	n/a	4.204
1087374	ENSG00000033627	532	ATP6V0A1	ATPase, H+ transporting, lysosomal V0 subunit a1	535	17	n/a	n/a	n/a	4.204
1102752	ENSG00000185090	80769	MANEAL	mannosidase, endo-alpha-like	149175	1	n/a	n/a	n/a	4.203
1099715	ENSG00000170153	36757	RNF150	ring finger protein 150	57484	4	n/a	n/a	n/a	4.198
280013619	ENSG00000249456	0	RP11-298J20.4	RP11-298J20.4	0	10	n/a	n/a	n/a	4.197
280105024	ENSG00000257405	0	RP11-609L23.2	RP11-609L23.2	0	12	n/a	n/a	n/a	4.196
1090800	ENSG00000111530	35120	CAND1	cullin-associated and neddylation-dissociated 1	55832	12	n/a	n/a	n/a	4.195
1104740	ENSG00000198794	82990	SCAMP5	secretory carrier membrane protein 5	192683	15	n/a	n/a	n/a	4.193
1096209	ENSG00000150086	2887	GRIN2B	glutamate receptor, ionotropic, N-methyl D-aspartate 2B	2904	12	n/a	n/a	n/a	4.192
1103005	ENSG00000186106	81295	ANKRD46	ankyrin repeat domain 46	157567	8	n/a	n/a	n/a	4.192
279743875	ENSG00000215998	0	MIR935	microRNA 935	0	19	n/a	n/a	n/a	4.191
1091442	ENSG00000116191	34392	RALGPS2	Ral GEF with PH domain and SH3 binding motif 2	55103	1	n/a	n/a	n/a	4.191
1086918	ENSG00000004766	34899	CCDC132	coiled-coil domain containing 132	55610	7	n/a	n/a	n/a	4.188
1094500	ENSG00000138018	59620	EPT1	ethanolaminephosphotransferase 1 (CDP-ethanolamine-specific)	85465	2	n/a	n/a	n/a	4.187
1095130	ENSG00000142149	29802	HUNK	hormonally up-regulated Neu-associated kinase	30811	21	n/a	n/a	n/a	4.183
279484207	ENSG00000177803	0	RP11-606P2.1	RP11-606P2.1	0	4	n/a	n/a	n/a	4.183
1096324	ENSG00000151376	10715	ME3	malic enzyme 3, NADP(+)-dependent, mitochondrial	10873	11	n/a	n/a	n/a	4.182
1090239	ENSG00000106688	6469	SLC1A1	solute carrier family 1 (neuronal/epithelial high affinity glutamate transporter, system Xag), member 1	6505	9	n/a	n/a	n/a	4.178
280090909	ENSG00000255863	0	AC073610.5	AC073610.5	0	12	n/a	n/a	n/a	4.177
1092945	ENSG00000128578	36737	FAM40B	family with sequence similarity 40, member B	57464	7	n/a	n/a	n/a	4.176
1094139	ENSG00000136153	3983	LMO7	LIM domain 7	4008	13	n/a	n/a	n/a	4.176
1086896	ENSG00000003096	59880	KLHL13	kelch-like 13 (Drosophila)	90293	X	n/a	n/a	n/a	4.175
1088164	ENSG00000075151	8603	EIF4G3	eukaryotic translation initiation factor 4 gamma, 3	8672	1	n/a	n/a	n/a	4.174
1092322	ENSG00000123643	83789	SLC36A1	solute carrier family 36 (proton/amino acid symporter), member 1	206358	5	n/a	n/a	n/a	4.169
1100881	ENSG00000175582	5838	RAB6A	RAB6A, member RAS oncogene family	5870	11	n/a	n/a	n/a	4.168
1093074	ENSG00000129625	7859	REEP5	receptor accessory protein 5	7905	5	n/a	n/a	n/a	4.166
1102282	ENSG00000183199	0	HSP90AB3P	heat shock protein 90kDa alpha (cytosolic), class B member 3, pseudogene	0	4	n/a	n/a	n/a	4.165
1098372	ENSG00000164707	26014	SLC13A4	solute carrier family 13 (sodium/sulfate symporters), member 4	26266	7	n/a	n/a	n/a	4.164
280048276	ENSG00000252558	0	U6	U6 spliceosomal RNA	0	8	n/a	n/a	n/a	4.163
1096706	ENSG00000154447	36903	SH3RF1	SH3 domain containing ring finger 1	57630	4	n/a	n/a	n/a	4.161
1090556	ENSG00000109339	5570	MAPK10	mitogen-activated protein kinase 10	5602	4	n/a	n/a	n/a	4.16
1104716	ENSG00000198743	6490	SLC5A3	solute carrier family 5 (sodium/myo-inositol cotransporter), member 3	6526	21	n/a	n/a	n/a	4.159
280057052	ENSG00000253457	157123361	GS1-211B7.1	GS1-211B7.1	100507341	8	n/a	n/a	n/a	4.159
279777569	ENSG00000224531	85785	C6orf228	chromosome 6 open reading frame 228	221710	6	n/a	n/a	n/a	4.158
1090653	ENSG00000110218	23896	PANX1	pannexin 1	24145	11	n/a	n/a	n/a	4.158
1092999	ENSG00000128965	54933	CHAC1	ChaC, cation transport regulator homolog 1 (E. coli)	79094	15	n/a	n/a	n/a	4.156
1093335	ENSG00000131263	30614	RLIM	ring finger protein, LIM domain interacting	51132	X	n/a	n/a	n/a	4.153
279788283	ENSG00000225486	0	RP11-301G21.1	RP11-301G21.1	0	1	n/a	n/a	n/a	4.152
1099980	ENSG00000171224	85560	C10orf35	chromosome 10 open reading frame 35	219738	10	n/a	n/a	n/a	4.15
1096517	ENSG00000152784	36257	PRDM8	PR domain containing 8	56978	4	n/a	n/a	n/a	4.148
1091460	ENSG00000116299	36808	KIAA1324	KIAA1324	57535	1	n/a	n/a	n/a	4.148
1090921	ENSG00000112232	83700	KHDRBS2	KH domain containing, RNA binding, signal transduction associated 2	202559	6	n/a	n/a	n/a	4.148
280099884	ENSG00000256929	0	AC067852.1	AC067852.1	0	17	n/a	n/a	n/a	4.143
1087876	ENSG00000067191	778	CACNB1	calcium channel, voltage-dependent, beta 1 subunit	782	17	n/a	n/a	n/a	4.142
1095772	ENSG00000146411	81172	SLC2A12	solute carrier family 2 (facilitated glucose transporter), member 12	154091	6	n/a	n/a	n/a	4.14
280080153	ENSG00000255045	0	RP11-677M14.2-001	RP11-677M14.2-001	0	11	n/a	n/a	n/a	4.138
1104276	ENSG00000197444	35042	OGDHL	oxoglutarate dehydrogenase-like	55753	10	n/a	n/a	n/a	4.136
279854113	ENSG00000231359	0	AC072052.7	AC072052.7	0	7	n/a	n/a	n/a	4.136
279888788	ENSG00000234422	0	UBE2WP1	ubiquitin-conjugating enzyme E2W pseudogene 1	0	1	n/a	n/a	n/a	4.136
1089944	ENSG00000105223	23399	PLD3	phospholipase D family, member 3	23646	19	n/a	n/a	n/a	4.13
279851112	ENSG00000231104	0	RP11-354M20.3	RP11-354M20.3	0	10	n/a	n/a	n/a	4.13
1093756	ENSG00000134184	2927	GSTM1	glutathione S-transferase mu 1	2944	1	n/a	n/a	n/a	4.127
1089767	ENSG00000104164	26006	PLDN	pallidin homolog (mouse)	26258	15	n/a	n/a	n/a	4.127
1090324	ENSG00000107643	5567	MAPK8	mitogen-activated protein kinase 8	5599	10	n/a	n/a	n/a	4.126
1101419	ENSG00000178502	34464	KLHL11	kelch-like 11 (Drosophila)	55175	17	n/a	n/a	n/a	4.124
1099790	ENSG00000170456	81475	DENND5B	DENN/MADD domain containing 5B	160518	12	n/a	n/a	n/a	4.123
280094551	ENSG00000256293	0	RP11-114F3.2	RP11-114F3.2	0	12	n/a	n/a	n/a	4.121
1092573	ENSG00000125510	4955	OPRL1	opiate receptor-like 1	4987	20	n/a	n/a	n/a	4.117
1104421	ENSG00000197885	28248	NKIRAS1	NFKB inhibitor interacting Ras-like 1	28512	3	n/a	n/a	n/a	4.114
279776278	ENSG00000224411	0	RP11-1033A18.1	RP11-1033A18.1	0	11	n/a	n/a	n/a	4.111
279786996	ENSG00000225376	0	RP11-490D19.6	RP11-490D19.6	0	9	n/a	n/a	n/a	4.111
1092649	ENSG00000125869	23892	C20orf103	chromosome 20 open reading frame 103	24141	20	n/a	n/a	n/a	4.111
279719082	ENSG00000213080	0	RP11-312J18.5	RP11-312J18.5	0	1	n/a	n/a	n/a	4.109
1093636	ENSG00000133134	58903	BEX2	brain expressed X-linked 2	84707	X	n/a	n/a	n/a	4.109
1089027	ENSG00000099960	6509	SLC7A4	solute carrier family 7 (orphan transporter), member 4	6545	22	n/a	n/a	n/a	4.109
1096704	ENSG00000154429	79167	C1orf96	chromosome 1 open reading frame 96	126731	1	n/a	n/a	n/a	4.107
1093374	ENSG00000131507	56536	NDFIP1	Nedd4 family interacting protein 1	80762	5	n/a	n/a	n/a	4.107
1089826	ENSG00000104643	41879	MTMR9	myotubularin related protein 9	66036	8	n/a	n/a	n/a	4.106
1088622	ENSG00000087470	9914	DNM1L	dynamin 1-like	10059	12	n/a	n/a	n/a	4.106
1098884	ENSG00000166780	59823	C16orf45	chromosome 16 open reading frame 45	89927	16	n/a	n/a	n/a	4.105
279891163	ENSG00000234629	0	WDR82P1	WD repeat domain 82 pseudogene 1	0	3	n/a	n/a	n/a	4.104
280136794	ENSG00000259668	0	RP11-707P17.2	RP11-707P17.2	0	15	n/a	n/a	n/a	4.103
279877553	ENSG00000233401	0	RP4-621B10.6	RP4-621B10.6	0	1	n/a	n/a	n/a	4.103
1095294	ENSG00000143324	9089	XPR1	xenotropic and polytropic retrovirus receptor 1	9213	1	n/a	n/a	n/a	4.1
1090038	ENSG00000105641	6492	SLC5A5	solute carrier family 5 (sodium iodide symporter), member 5	6528	19	n/a	n/a	n/a	4.097
1093954	ENSG00000135298	574	BAI3	brain-specific angiogenesis inhibitor 3	577	6	n/a	n/a	n/a	4.097
1093986	ENSG00000135423	26910	GLS2	glutaminase 2 (liver, mitochondrial)	27165	12	n/a	n/a	n/a	4.095
279780341	ENSG00000224773	0	RP1-170D19.3	RP1-170D19.3	0	X	n/a	n/a	n/a	4.094
1090501	ENSG00000108861	1833	DUSP3	dual specificity phosphatase 3	1845	17	n/a	n/a	n/a	4.092
279784307	ENSG00000225135	0	RP11-361F15.2	RP11-361F15.2	0	6	n/a	n/a	n/a	4.091
1092988	ENSG00000128881	80493	TTBK2	tau tubulin kinase 2	146057	15	n/a	n/a	n/a	4.091
1093496	ENSG00000132434	35202	LANCL2	LanC lantibiotic synthetase component C-like 2 (bacterial)	55915	7	n/a	n/a	n/a	4.089
1101164	ENSG00000177098	6295	SCN4B	sodium channel, voltage-gated, type IV, beta	6330	11	n/a	n/a	n/a	4.088
1090727	ENSG00000110931	10498	CAMKK2	calcium/calmodulin-dependent protein kinase kinase 2, beta	10645	12	n/a	n/a	n/a	4.068
1099183	ENSG00000167889	80538	MGAT5B	mannosyl (alpha-1,6-)-glycoprotein beta-1,6-N-acetyl-glucosaminyltransferase, isozyme B	146664	17	n/a	n/a	n/a	4.067
279963217	ENSG00000242140	0	RP11-262M14.2	RP11-262M14.2	0	3	n/a	n/a	n/a	4.065
1088088	ENSG00000072954	54881	TMEM38A	transmembrane protein 38A	79041	19	n/a	n/a	n/a	4.063
1103780	ENSG00000189339	170823	SLC35E2B	solute carrier family 35, member E2B	728661	1	n/a	n/a	n/a	4.059
280134130	ENSG00000259506	0	RP11-352D13.3	RP11-352D13.3	0	15	n/a	n/a	n/a	4.058
1103460	ENSG00000188042	9978	ARL4C	ADP-ribosylation factor-like 4C	10123	2	n/a	n/a	n/a	4.051
1103756	ENSG00000189203	0	RP11-614O9.3	Transmembrane protein 179	0	14	n/a	n/a	n/a	4.05
280062413	ENSG00000253833	0	RP11-367E12.4	RP11-367E12.4	0	8	n/a	n/a	n/a	4.046
1095407	ENSG00000143847	8431	PPFIA4	protein tyrosine phosphatase, receptor type, f polypeptide (PTPRF), interacting protein (liprin), alpha 4	8497	1	n/a	n/a	n/a	4.046
1104814	ENSG00000198919	9522	DZIP3	DAZ interacting protein 3, zinc finger	9666	3	n/a	n/a	n/a	4.044
279728670	ENSG00000214192	0	UBE2V1P2	ubiquitin-conjugating enzyme E2 variant 1 pseudogene 2	0	3	n/a	n/a	n/a	4.043
1106260	ENSG00000215114	79715	UBXN2B	UBX domain protein 2B	137886	8	n/a	n/a	n/a	4.042
1108594	ENSG00000236338	0	AC015987.1	AC015987.1	0	7	n/a	n/a	n/a	4.03
280073014	ENSG00000254598	93844	CSNK2A1P	casein kinase 2, alpha 1 polypeptide pseudogene	283106	11	n/a	n/a	n/a	4.029
1098013	ENSG00000163590	81010	PPM1L	protein phosphatase, Mg2+/Mn2+ dependent, 1L	151742	3	n/a	n/a	n/a	4.029
1098995	ENSG00000167178	36884	ISLR2	immunoglobulin superfamily containing leucine-rich repeat 2	57611	15	n/a	n/a	n/a	4.028
279906284	ENSG00000236018	0	RP4-814D15.1	RP4-814D15.1	0	7	n/a	n/a	n/a	4.025
279763812	ENSG00000223424	0	AC097467.2	AC097467.2	0	4	n/a	n/a	n/a	4.023
1092935	ENSG00000128512	9588	DOCK4	dedicator of cytokinesis 4	9732	7	n/a	n/a	n/a	4.016
1098707	ENSG00000166073	11084	GPR176	G protein-coupled receptor 176	11245	15	n/a	n/a	n/a	4.012
1089788	ENSG00000104332	6386	SFRP1	secreted frizzled-related protein 1	6422	8	n/a	n/a	n/a	4.009
1089293	ENSG00000100934	10337	SEC23A	Sec23 homolog A (S. cerevisiae)	10484	14	n/a	n/a	n/a	4.008
1090413	ENSG00000108379	7430	WNT3	wingless-type MMTV integration site family, member 3	7473	17	n/a	n/a	n/a	4.008
1095220	ENSG00000142875	5535	PRKACB	protein kinase, cAMP-dependent, catalytic, beta	5567	1	n/a	n/a	n/a	4.007
1095702	ENSG00000145934	36724	ODZ2	odz, odd Oz/ten-m homolog 2 (Drosophila)	57451	5	n/a	n/a	n/a	4.006
1104222	ENSG00000197283	8754	SYNGAP1	synaptic Ras GTPase activating protein 1	8831	6	n/a	n/a	n/a	4.003
1101256	ENSG00000177570	125643	SAMD12	sterile alpha motif domain containing 12	401474	8	n/a	n/a	n/a	3.999
1105042	ENSG00000204186	36956	ZDBF2	zinc finger, DBF-type containing 2	57683	2	n/a	n/a	n/a	3.999
1102863	ENSG00000185567	76639	AHNAK2	AHNAK nucleoprotein 2	113146	14	n/a	n/a	n/a	3.998
279780961	ENSG00000224831	0	RP11-651P23.4	RP11-651P23.4	0	3	n/a	n/a	n/a	3.994
280102958	ENSG00000257225	0	RP11-328C8.4	RP11-328C8.4	0	12	n/a	n/a	n/a	3.993
1095514	ENSG00000144583	36847	4-Mar	membrane-associated ring finger (C3HC4) 4	57574	2	n/a	n/a	n/a	3.993
280085800	ENSG00000255402	0	RP11-696P8.2	RP11-696P8.2	0	8	n/a	n/a	n/a	3.992
1099351	ENSG00000168542	1272	COL3A1	collagen, type III, alpha 1	1281	2	n/a	n/a	n/a	3.987
1098534	ENSG00000165379	80448	LRFN5	leucine rich repeat and fibronectin type III domain containing 5	145581	14	n/a	n/a	n/a	3.986
280122580	ENSG00000258842	0	RP11-355I22.5	RP11-355I22.5	0	14	n/a	n/a	n/a	3.986
1094133	ENSG00000136143	8726	SUCLA2	succinate-CoA ligase, ADP-forming, beta subunit	8803	13	n/a	n/a	n/a	3.985
279864270	ENSG00000232241	0	DYNLT3P1	dynein, light chain, Tctex-type 3 pseudogene 1	0	20	n/a	n/a	n/a	3.984
1096058	ENSG00000148737	6894	TCF7L2	transcription factor 7-like 2 (T-cell specific, HMG-box)	6934	10	n/a	n/a	n/a	3.984
1099324	ENSG00000168438	30843	CDC40	cell division cycle 40 homolog (S. cerevisiae)	51362	6	n/a	n/a	n/a	3.984
1099903	ENSG00000170941	0	AC135352.1	Uncharacterized protein KIAA1456	0	8	n/a	n/a	n/a	3.984
1103470	ENSG00000188078	0	RP5-1119A7.11	RP5-1119A7.11	0	22	n/a	n/a	n/a	3.982
1091140	ENSG00000113966	58311	ARL6	ADP-ribosylation factor-like 6	84100	3	n/a	n/a	n/a	3.982
279718421	ENSG00000213036	0	RP11-365D23.4	RP11-365D23.4	0	1	n/a	n/a	n/a	3.981
1095564	ENSG00000144867	37291	SRPRB	signal recognition particle receptor, B subunit	58477	3	n/a	n/a	n/a	3.98
1087892	ENSG00000067798	59734	NAV3	neuron navigator 3	89795	12	n/a	n/a	n/a	3.98
1099691	ENSG00000170011	25673	MYRIP	myosin VIIA and Rab interacting protein	25924	3	n/a	n/a	n/a	3.979
1088475	ENSG00000083642	22802	PDS5B	PDS5, regulator of cohesion maintenance, homolog B (S. cerevisiae)	23047	13	n/a	n/a	n/a	3.979
1088205	ENSG00000075945	22676	KIFAP3	kinesin-associated protein 3	22920	1	n/a	n/a	n/a	3.978
1095763	ENSG00000146374	59060	RSPO3	R-spondin 3	84870	6	n/a	n/a	n/a	3.976
1090799	ENSG00000111490	23084	TBC1D30	TBC1 domain family, member 30	23329	12	n/a	n/a	n/a	3.976
280056697	ENSG00000253431	0	RP11-442A17.2	RP11-442A17.2	0	8	n/a	n/a	n/a	3.976
1094834	ENSG00000140015	26878	KCNH5	potassium voltage-gated channel, subfamily H (eag-related), member 5	27133	14	n/a	n/a	n/a	3.975
1103291	ENSG00000187323	1618	DCC	deleted in colorectal carcinoma	1630	18	n/a	n/a	n/a	3.973
1100704	ENSG00000174684	10883	B3GNT1	UDP-GlcNAc:betaGal beta-1,3-N-acetylglucosaminyltransferase 1	11041	11	n/a	n/a	n/a	3.969
279996792	ENSG00000247909	0	AL669918.1	AL669918.1	0	6	n/a	n/a	n/a	3.968
1102440	ENSG00000183780	80721	SLC35F3	solute carrier family 35, member F3	148641	1	n/a	n/a	n/a	3.968
1094418	ENSG00000137642	6613	SORL1	sortilin-related receptor, L(DLR class) A repeats containing	6653	11	n/a	n/a	n/a	3.968
1087663	ENSG00000058668	490	ATP2B4	ATPase, Ca++ transporting, plasma membrane 4	493	1	n/a	n/a	n/a	3.965
1098666	ENSG00000165914	80447	TTC7B	tetratricopeptide repeat domain 7B	145567	14	n/a	n/a	n/a	3.964
1096400	ENSG00000151892	2658	GFRA1	GDNF family receptor alpha 1	2674	10	n/a	n/a	n/a	3.964
280089285	ENSG00000255692	0	RP1-127H14.3	Uncharacterized protein	0	12	n/a	n/a	n/a	3.961
1089955	ENSG00000105270	25748	CLIP3	CAP-GLY domain containing linker protein 3	25999	19	n/a	n/a	n/a	3.961
1102609	ENSG00000184515	109874	BEX5	brain expressed, X-linked 5	340542	X	n/a	n/a	n/a	3.961
279968284	ENSG00000242659	0	RP11-271C24.2	RP11-271C24.2	0	3	n/a	n/a	n/a	3.959
1108963	ENSG00000240891	90390	PLCXD2	phosphatidylinositol-specific phospholipase C, X domain containing 2	257068	3	n/a	n/a	n/a	3.959
1093642	ENSG00000133169	35147	BEX1	brain expressed, X-linked 1	55859	X	n/a	n/a	n/a	3.959
279839700	ENSG00000230079	0	RP11-535K18.2	RP11-535K18.2	0	X	n/a	n/a	n/a	3.958
279751477	ENSG00000221016	0	AC002558.1	AC002558.1	0	17	n/a	n/a	n/a	3.958
1097164	ENSG00000158467	23137	AHCYL2	adenosylhomocysteinase-like 2	23382	7	n/a	n/a	n/a	3.958
1096650	ENSG00000154027	26037	AK5	adenylate kinase 5	26289	1	n/a	n/a	n/a	3.957
1096861	ENSG00000155926	6467	SLA	Src-like-adaptor	6503	8	n/a	n/a	n/a	3.957
1088288	ENSG00000078140	3075	UBE2K	ubiquitin-conjugating enzyme E2K	3093	4	n/a	n/a	n/a	3.955
1088479	ENSG00000083799	1529	CYLD	cylindromatosis (turban tumor syndrome)	1540	16	n/a	n/a	n/a	3.954
1093814	ENSG00000134444	36887	KIAA1468	KIAA1468	57614	18	n/a	n/a	n/a	3.953
1091445	ENSG00000116199	9773	FAM20B	family with sequence similarity 20, member B	9917	1	n/a	n/a	n/a	3.953
1092633	ENSG00000125827	35535	TMX4	thioredoxin-related transmembrane protein 4	56255	20	n/a	n/a	n/a	3.952
1094020	ENSG00000135549	5538	PKIB	protein kinase (cAMP-dependent, catalytic) inhibitor beta	5570	6	n/a	n/a	n/a	3.951
1091434	ENSG00000116141	4114	MARK1	MAP/microtubule affinity-regulating kinase 1	4139	1	n/a	n/a	n/a	3.95
1096864	ENSG00000155961	77774	RAB39B	RAB39B, member RAS oncogene family	116442	X	n/a	n/a	n/a	3.95
1096403	ENSG00000151917	85737	BEND6	BEN domain containing 6	221336	6	n/a	n/a	n/a	3.947
1096558	ENSG00000153130	38052	SCOC	short coiled-coil protein	60592	4	n/a	n/a	n/a	3.945
279825030	ENSG00000228732	0	AP001092.5	AP001092.5	0	11	n/a	n/a	n/a	3.942
279881781	ENSG00000233786	0	CDC27P1	cell division cycle 27 homolog (S. cerevisiae) pseudogene 1	0	2	n/a	n/a	n/a	3.94
279839926	ENSG00000230097	0	RP11-460C6.1	RP11-460C6.1	0	9	n/a	n/a	n/a	3.939
280124352	ENSG00000258945	0	RP11-497E19.2	RP11-497E19.2	0	14	n/a	n/a	n/a	3.937
1097767	ENSG00000162733	4890	DDR2	discoidin domain receptor tyrosine kinase 2	4921	1	n/a	n/a	n/a	3.937
1100847	ENSG00000175395	85562	ZNF25	zinc finger protein 25	219749	10	n/a	n/a	n/a	3.937
279913348	ENSG00000236686	0	BZW1P1	basic leucine zipper and W2 domains 1 pseudogene 1	0	3	n/a	n/a	n/a	3.936
1099336	ENSG00000168490	9652	PHYHIP	phytanoyl-CoA 2-hydroxylase interacting protein	9796	8	n/a	n/a	n/a	3.934
1090940	ENSG00000112305	38113	SMAP1	small ArfGAP 1	60682	6	n/a	n/a	n/a	3.933
1098318	ENSG00000164484	77525	TMEM200A	transmembrane protein 200A	114801	6	n/a	n/a	n/a	3.933
1099418	ENSG00000168843	36163	FSTL5	follistatin-like 5	56884	4	n/a	n/a	n/a	3.932
1097290	ENSG00000159363	23155	ATP13A2	ATPase type 13A2	23400	1	n/a	n/a	n/a	3.931
1088512	ENSG00000084710	22734	EFR3B	EFR3 homolog B (S. cerevisiae)	22979	2	n/a	n/a	n/a	3.931
1101049	ENSG00000176490	80696	DIRAS1	DIRAS family, GTP-binding RAS-like 1	148252	19	n/a	n/a	n/a	3.931
1089434	ENSG00000101557	8974	USP14	ubiquitin specific peptidase 14 (tRNA-guanine transglycosylase)	9097	18	n/a	n/a	n/a	3.929
280055683	ENSG00000253358	0	GS1-251I9.3	GS1-251I9.3	0	8	n/a	n/a	n/a	3.929
1095836	ENSG00000147041	60767	SYTL5	synaptotagmin-like 5	94122	X	n/a	n/a	n/a	3.929
1096621	ENSG00000153815	56561	CMIP	c-Maf inducing protein	80790	16	n/a	n/a	n/a	3.927
279929289	ENSG00000238041	0	RP11-59K5.1	RP11-59K5.1	0	11	n/a	n/a	n/a	3.926
1091380	ENSG00000115762	34330	PLEKHB2	pleckstrin homology domain containing, family B (evectins) member 2	55041	2	n/a	n/a	n/a	3.925
1097057	ENSG00000157542	3738	KCNJ6	potassium inwardly-rectifying channel, subfamily J, member 6	3763	21	n/a	n/a	n/a	3.922
1106784	ENSG00000224453	0	AC073610.1	Uncharacterized proteincDNA, FLJ78869	0	12	n/a	n/a	n/a	3.921
279905478	ENSG00000235949	0	AC061961.2	AC061961.2	0	2	n/a	n/a	n/a	3.915
280138020	ENSG00000259741	0	AL589988.1	zinc finger MYND domain-containing protein 11 isoform g	0	10	n/a	n/a	n/a	3.91
1090068	ENSG00000105711	6289	SCN1B	sodium channel, voltage-gated, type I, beta	6324	19	n/a	n/a	n/a	3.908
1094115	ENSG00000136040	10009	PLXNC1	plexin C1	10154	12	n/a	n/a	n/a	3.908
1101954	ENSG00000181754	36736	AMIGO1	adhesion molecule with Ig-like domain 1	57463	1	n/a	n/a	n/a	3.908
279745174	ENSG00000216802	0	RP11-390P2.2	RP11-390P2.2	0	6	n/a	n/a	n/a	3.905
1094716	ENSG00000139220	8433	PPFIA2	protein tyrosine phosphatase, receptor type, f polypeptide (PTPRF), interacting protein (liprin), alpha 2	8499	12	n/a	n/a	n/a	3.905
1088688	ENSG00000089057	9818	SLC23A2	solute carrier family 23 (nucleobase transporters), member 2	9962	20	n/a	n/a	n/a	3.905
1097181	ENSG00000158528	34896	PPP1R9A	protein phosphatase 1, regulatory subunit 9A	55607	7	n/a	n/a	n/a	3.903
279783882	ENSG00000225099	0	ATP6V1E1P1	ATPase, H+ transporting, lysosomal 31kDa, V1 subunit E1 pseudogene 1	0	1	n/a	n/a	n/a	3.902
1096296	ENSG00000151136	78852	BTBD11	BTB (POZ) domain containing 11	121551	12	n/a	n/a	n/a	3.898
1105587	ENSG00000205867	133242	KRTAP5-2	keratin associated protein 5-2	440021	11	n/a	n/a	n/a	3.898
1092438	ENSG00000124486	8187	USP9X	ubiquitin specific peptidase 9, X-linked	8239	X	n/a	n/a	n/a	3.898
1098948	ENSG00000166963	4105	MAP1A	microtubule-associated protein 1A	4130	15	n/a	n/a	n/a	3.897
280096273	ENSG00000256500	0	RP11-73M18.2	UPF0671 protein C14orf153	0	14	n/a	n/a	n/a	3.896
280032116	ENSG00000250927	0	MESTP3	mesoderm specific transcript homolog (mouse) pseudogene 3	0	4	n/a	n/a	n/a	3.893
1100567	ENSG00000173898	6672	SPTBN2	spectrin, beta, non-erythrocytic 2	6712	11	n/a	n/a	n/a	3.891
1091706	ENSG00000118407	26890	FILIP1	filamin A interacting protein 1	27145	6	n/a	n/a	n/a	3.886
1093404	ENSG00000131779	8722	PEX11B	peroxisomal biogenesis factor 11 beta	8799	1	n/a	n/a	n/a	3.885
1098815	ENSG00000166446	78989	CDYL2	chromodomain protein, Y-like 2	124359	16	n/a	n/a	n/a	3.884
1094882	ENSG00000140396	10352	NCOA2	nuclear receptor coactivator 2	10499	8	n/a	n/a	n/a	3.883
1103077	ENSG00000186377	92067	CYP4X1	cytochrome P450, family 4, subfamily X, polypeptide 1	260293	1	n/a	n/a	n/a	3.883
1098160	ENSG00000164031	55784	DNAJB14	DnaJ (Hsp40) homolog, subfamily B, member 14	79982	4	n/a	n/a	n/a	3.881
1089499	ENSG00000102038	6555	SMARCA1	SWI/SNF related, matrix associated, actin dependent regulator of chromatin, subfamily a, member 1	6594	X	n/a	n/a	n/a	3.879
1087772	ENSG00000064763	35000	FAR2	fatty acyl CoA reductase 2	55711	12	n/a	n/a	n/a	3.878
1090905	ENSG00000112146	26016	FBXO9	F-box protein 9	26268	6	n/a	n/a	n/a	3.878
280090289	ENSG00000255795	0	RP3-377H17.1	RP3-377H17.1	0	12	n/a	n/a	n/a	3.876
1099830	ENSG00000170616	57726	SCRT1	scratch homolog 1, zinc finger protein (Drosophila)	83482	8	n/a	n/a	n/a	3.875
1090650	ENSG00000110195	2332	FOLR1	folate receptor 1 (adult)	2348	11	n/a	n/a	n/a	3.875
1095827	ENSG00000146938	36775	NLGN4X	neuroligin 4, X-linked	57502	X	n/a	n/a	n/a	3.873
1090743	ENSG00000111110	36733	PPM1H	protein phosphatase, Mg2+/Mn2+ dependent, 1H	57460	12	n/a	n/a	n/a	3.87
1094634	ENSG00000138686	34501	BBS7	Bardet-Biedl syndrome 7	55212	4	n/a	n/a	n/a	3.87
279495670	ENSG00000179449	0	AC124309.1	AC124309.1	0	15	n/a	n/a	n/a	3.869
1089450	ENSG00000101746	8644	NOL4	nucleolar protein 4	8715	18	n/a	n/a	n/a	3.869
1087884	ENSG00000067445	7173	TRO	trophinin	7216	X	n/a	n/a	n/a	3.869
1105780	ENSG00000212950	0	RP11-476E15.3	Novel protein (KIAA0894)Sorbin and SH3 domain containing 1, isoform CRA_eUncharacterized protein	0	10	n/a	n/a	n/a	3.866
1090549	ENSG00000109265	36755	KIAA1211	KIAA1211	57482	4	n/a	n/a	n/a	3.864
1101765	ENSG00000180616	6712	SSTR2	somatostatin receptor 2	6752	17	n/a	n/a	n/a	3.862
1093659	ENSG00000133318	10167	RTN3	reticulon 3	10313	11	n/a	n/a	n/a	3.861
1097471	ENSG00000160753	23377	RUSC1	RUN and SH3 domain containing 1	23623	1	n/a	n/a	n/a	3.86
1088280	ENSG00000078043	8941	PIAS2	protein inhibitor of activated STAT, 2	9063	18	n/a	n/a	n/a	3.86
279935625	ENSG00000238820	0	HAR1F	Human accelerated region 1F	0	20	n/a	n/a	n/a	3.857
1102158	ENSG00000182670	7224	TTC3	tetratricopeptide repeat domain 3	7267	21	n/a	n/a	n/a	3.855
279728552	ENSG00000214181	0	DDX6P2	DEAD (Asp-Glu-Ala-Asp) box polypeptide 6 pseudogene 2	0	13	n/a	n/a	n/a	3.844
1090140	ENSG00000106066	33795	CPVL	carboxypeptidase, vitellogenic-like	54504	7	n/a	n/a	n/a	3.839
1104184	ENSG00000197147	23262	LRRC8B	leucine rich repeat containing 8 family, member B	23507	1	n/a	n/a	n/a	3.838
1087883	ENSG00000067369	7115	TP53BP1	tumor protein p53 binding protein 1	7158	15	n/a	n/a	n/a	3.837
1090674	ENSG00000110435	8001	PDHX	pyruvate dehydrogenase complex, component X	8050	11	n/a	n/a	n/a	3.836
1093949	ENSG00000135250	6693	SRPK2	SRSF protein kinase 2	6733	7	n/a	n/a	n/a	3.833
1101200	ENSG00000177301	3712	KCNA2	potassium voltage-gated channel, shaker-related subfamily, member 2	3737	1	n/a	n/a	n/a	3.832
1089155	ENSG00000100346	8832	CACNA1I	calcium channel, voltage-dependent, T type, alpha 1I subunit	8911	22	n/a	n/a	n/a	3.832
1088121	ENSG00000073910	9984	FRY	furry homolog (Drosophila)	10129	13	n/a	n/a	n/a	3.832
1087564	ENSG00000051382	5259	PIK3CB	phosphoinositide-3-kinase, catalytic, beta polypeptide	5291	3	n/a	n/a	n/a	3.832
1099524	ENSG00000169255	8636	B3GALNT1	beta-1,3-N-acetylgalactosaminyltransferase 1 (globoside blood group)	8706	3	n/a	n/a	n/a	3.83
280137836	ENSG00000259729	0	RP5-977B1.12	RP5-977B1.12	0	20	n/a	n/a	n/a	3.826
279806340	ENSG00000227028	1014251	AC007254.3	AC007254.3	100128590	2	n/a	n/a	n/a	3.826
1093213	ENSG00000130643	30122	CALY	calcyon neuron-specific vesicular protein	50632	10	n/a	n/a	n/a	3.826
1105294	ENSG00000204856	29636	C12orf24	chromosome 12 open reading frame 24	29902	12	n/a	n/a	n/a	3.825
1103452	ENSG00000188021	29711	UBQLN2	ubiquilin 2	29978	X	n/a	n/a	n/a	3.824
1105073	ENSG00000204287	3104	HLA-DRA	major histocompatibility complex, class II, DR alpha	3122	6	n/a	n/a	n/a	3.823
1101975	ENSG00000181852	10047	RNF41	ring finger protein 41	10193	12	n/a	n/a	n/a	3.823
1104880	ENSG00000203668	1114	CHML	choroideremia-like (Rab escort protein 2)	1122	1	n/a	n/a	n/a	3.822
1094525	ENSG00000138095	9983	LRPPRC	leucine-rich PPR-motif containing	10128	2	n/a	n/a	n/a	3.822
279873407	ENSG00000233033	0	CASK-AS1	CASK antisense RNA 1 (non-protein coding)	0	X	n/a	n/a	n/a	3.821
279790423	ENSG00000225670	1015969	CTA-134P22.2	CTA-134P22.2	100131825	1	n/a	n/a	n/a	3.819
1087484	ENSG00000047056	22640	WDR37	WD repeat domain 37	22884	10	n/a	n/a	n/a	3.818
1093798	ENSG00000134333	3914	LDHA	lactate dehydrogenase A	3939	11	n/a	n/a	n/a	3.814
1089444	ENSG00000101654	8660	RNMT	RNA (guanine-7-) methyltransferase	8731	18	n/a	n/a	n/a	3.813
1099352	ENSG00000168546	2659	GFRA2	GDNF family receptor alpha 2	2675	8	n/a	n/a	n/a	3.813
1089573	ENSG00000102606	8795	ARHGEF7	Rho guanine nucleotide exchange factor (GEF) 7	8874	13	n/a	n/a	n/a	3.812
1091874	ENSG00000119900	55430	OGFRL1	opioid growth factor receptor-like 1	79627	6	n/a	n/a	n/a	3.812
1100961	ENSG00000176055	81117	MBLAC2	metallo-beta-lactamase domain containing 2	153364	5	n/a	n/a	n/a	3.81
1106493	ENSG00000220575	1014069	AC093726.4	Uncharacterized proteincDNA FLJ50038	100128264	7	n/a	n/a	n/a	3.806
279729356	ENSG00000214269	0	LGMNP1	legumain pseudogene 1	0	13	n/a	n/a	n/a	3.802
1100604	ENSG00000174111	29828	SOCS7	suppressor of cytokine signaling 7	30837	17	n/a	n/a	n/a	3.801
1100019	ENSG00000171435	93962	KSR2	kinase suppressor of ras 2	283455	12	n/a	n/a	n/a	3.8
280036136	ENSG00000251246	0	RP11-540D14.8	Uncharacterized proteincDNA FLJ57652, highly similar to Ephrin-A3	0	1	n/a	n/a	n/a	3.795
279818910	ENSG00000228206	0	AC016717.1	AC016717.1	0	2	n/a	n/a	n/a	3.794
1098097	ENSG00000163817	34005	SLC6A20	solute carrier family 6 (proline IMINO transporter), member 20	54716	3	n/a	n/a	n/a	3.794
1100143	ENSG00000171914	57902	TLN2	talin 2	83660	15	n/a	n/a	n/a	3.787
280042529	ENSG00000251725	1023388	MIR2277	microRNA 2277	100313887	5	n/a	n/a	n/a	3.787
1092244	ENSG00000123091	26739	RNF11	ring finger protein 11	26994	1	n/a	n/a	n/a	3.786
279874897	ENSG00000233175	0	AC138150.4	AC138150.4	0	17	n/a	n/a	n/a	3.786
1101153	ENSG00000177034	110189	MTX3	metaxin 3	345778	5	n/a	n/a	n/a	3.784
1093553	ENSG00000132694	9682	ARHGEF11	Rho guanine nucleotide exchange factor (GEF) 11	9826	1	n/a	n/a	n/a	3.784
1101311	ENSG00000177875	122738	C12orf68	chromosome 12 open reading frame 68	387856	12	n/a	n/a	n/a	3.779
1108232	ENSG00000233863	0	AC012215.1	Uncharacterized protein	0	8	n/a	n/a	n/a	3.778
1094514	ENSG00000138071	9952	ACTR2	ARP2 actin-related protein 2 homolog (yeast)	10097	2	n/a	n/a	n/a	3.777
1103797	ENSG00000189410	125262	SH2D5	SH2 domain containing 5	400745	1	n/a	n/a	n/a	3.777
279881949	ENSG00000233799	0	AC139887.4	AC139887.4	0	4	n/a	n/a	n/a	3.777
1097835	ENSG00000162981	80976	FAM84A	family with sequence similarity 84, member A	151354	2	n/a	n/a	n/a	3.775
1090314	ENSG00000107560	22597	RAB11FIP2	RAB11 family interacting protein 2 (class I)	22841	10	n/a	n/a	n/a	3.774
279489256	ENSG00000178550	0	AC010170.1	AC010170.1	0	3	n/a	n/a	n/a	3.772
1093907	ENSG00000135018	29712	UBQLN1	ubiquilin 1	29979	9	n/a	n/a	n/a	3.772
1089446	ENSG00000101670	9253	LIPG	lipase, endothelial	9388	18	n/a	n/a	n/a	3.77
1097940	ENSG00000163377	81004	FAM19A4	family with sequence similarity 19 (chemokine (C-C motif)-like), member A4	151647	3	n/a	n/a	n/a	3.769
1105876	ENSG00000213585	7373	VDAC1	voltage-dependent anion channel 1	7416	5	n/a	n/a	n/a	3.767
1087677	ENSG00000059758	5096	CDK17	cyclin-dependent kinase 17	5128	12	n/a	n/a	n/a	3.763
1097127	ENSG00000158109	79207	TPRG1L	tumor protein p63 regulated 1-like	127262	1	n/a	n/a	n/a	3.761
1092697	ENSG00000126214	3806	KLC1	kinesin light chain 1	3831	14	n/a	n/a	n/a	3.76
279641115	ENSG00000198406	0	BZW1P2	basic leucine zipper and W2 domains 1 pseudogene 2	0	3	n/a	n/a	n/a	3.76
280055851	ENSG00000253368	123060	TRNP1	TMF1-regulated nuclear protein 1	388610	1	n/a	n/a	n/a	3.76
279863491	ENSG00000232155	0	AF277315.19	AF277315.19	0	X	n/a	n/a	n/a	3.759
1096386	ENSG00000151789	55553	ZNF385D	zinc finger protein 385D	79750	3	n/a	n/a	n/a	3.758
279478878	ENSG00000177144	0	AL359758.1	AL359758.1	0	1	n/a	n/a	n/a	3.758
1088442	ENSG00000082397	22891	EPB41L3	erythrocyte membrane protein band 4.1-like 3	23136	18	n/a	n/a	n/a	3.757
280056889	ENSG00000253445	0	CTB-79E8.2	CTB-79E8.2	0	5	n/a	n/a	n/a	3.755
1093759	ENSG00000134198	9955	TSPAN2	tetraspanin 2	10100	1	n/a	n/a	n/a	3.755
1093519	ENSG00000132535	1730	DLG4	discs, large homolog 4 (Drosophila)	1742	17	n/a	n/a	n/a	3.755
1104205	ENSG00000197217	9441	ENTPD4	ectonucleoside triphosphate diphosphohydrolase 4	9583	8	n/a	n/a	n/a	3.754
1105875	ENSG00000213578	149585	CPLX3	complexin 3	594855	15	n/a	n/a	n/a	3.751
1106351	ENSG00000215462	0	AL136218.1	Sarcoma antigen NY-SAR-79	0	13	n/a	n/a	n/a	3.748
279661536	ENSG00000200610	0	Y_RNA	Y RNA	0	3	n/a	n/a	n/a	3.747
279957811	ENSG00000241546	0	RP11-767L7.2	RP11-767L7.2	0	3	n/a	n/a	n/a	3.747
1093790	ENSG00000134313	36771	KIDINS220	kinase D-interacting substrate, 220kDa	57498	2	n/a	n/a	n/a	3.745
1092118	ENSG00000121905	3188	HPCA	hippocalcin	3208	1	n/a	n/a	n/a	3.745
1098549	ENSG00000165457	2334	FOLR2	folate receptor 2 (fetal)	2350	11	n/a	n/a	n/a	3.745
280089563	ENSG00000255729	0	AC005618.1	AC005618.1	0	5	n/a	n/a	n/a	3.743
280072833	ENSG00000254585	0	MAGEL2	MAGE-like 2	0	15	n/a	n/a	n/a	3.741
1087544	ENSG00000050030	109873	KIAA2022	KIAA2022	340533	X	n/a	n/a	n/a	3.741
1088548	ENSG00000085832	2045	EPS15	epidermal growth factor receptor pathway substrate 15	2060	1	n/a	n/a	n/a	3.739
1090410	ENSG00000108352	30677	RAPGEFL1	Rap guanine nucleotide exchange factor (GEF)-like 1	51195	17	n/a	n/a	n/a	3.738
1090059	ENSG00000105696	25538	TMEM59L	transmembrane protein 59-like	25789	19	n/a	n/a	n/a	3.735
1087421	ENSG00000038382	7161	TRIO	triple functional domain (PTPRF interacting)	7204	5	n/a	n/a	n/a	3.735
280067476	ENSG00000254198	0	RP11-598P20.3	RP11-598P20.3	0	8	n/a	n/a	n/a	3.728
1102862	ENSG00000185565	4020	LSAMP	limbic system-associated membrane protein	4045	3	n/a	n/a	n/a	3.727
1086991	ENSG00000006125	160	AP2B1	adaptor-related protein complex 2, beta 1 subunit	163	17	n/a	n/a	n/a	3.727
1090254	ENSG00000106809	4937	OGN	osteoglycin	4969	9	n/a	n/a	n/a	3.726
279933450	ENSG00000238465	0	snoU13	Small nucleolar RNA U13	0	2	n/a	n/a	n/a	3.726
279740217	ENSG00000215447	0	BX322557.10	BX322557.10	0	21	n/a	n/a	n/a	3.725
280035763	ENSG00000251204	0	CTC-278L1.1	CTC-278L1.1	0	5	n/a	n/a	n/a	3.725
1087997	ENSG00000070718	10789	AP3M2	adaptor-related protein complex 3, mu 2 subunit	10947	8	n/a	n/a	n/a	3.725
1104805	ENSG00000198908	56594	BHLHB9	basic helix-loop-helix domain containing, class B, 9	80823	X	n/a	n/a	n/a	3.724
279941063	ENSG00000239557	0	RP11-168J18.6	RP11-168J18.6	0	3	n/a	n/a	n/a	3.719
1094591	ENSG00000138443	10007	ABI2	abl-interactor 2	10152	2	n/a	n/a	n/a	3.719
1089392	ENSG00000101349	36421	PAK7	p21 protein (Cdc42/Rac)-activated kinase 7	57144	20	n/a	n/a	n/a	3.715
1104819	ENSG00000198929	9578	NOS1AP	nitric oxide synthase 1 (neuronal) adaptor protein	9722	1	n/a	n/a	n/a	3.714
1099400	ENSG00000168779	6438	SHOX2	short stature homeobox 2	6474	3	n/a	n/a	n/a	3.713
279746053	ENSG00000217159	0	RP1-221C16.7	RP1-221C16.7	0	6	n/a	n/a	n/a	3.71
279843326	ENSG00000230397	0	SPTLC1P1	serine palmitoyltransferase, long chain base subunit 1 pseudogene 1	0	10	n/a	n/a	n/a	3.709
280041412	ENSG00000251621	0	AC009487.5	AC009487.5	0	2	n/a	n/a	n/a	3.709
1096203	ENSG00000149972	33237	CNTN5	contactin 5	53942	11	n/a	n/a	n/a	3.706
279880919	ENSG00000233706	0	RP5-1087E8.3	RP5-1087E8.3	0	1	n/a	n/a	n/a	3.706
1088649	ENSG00000088367	2021	EPB41L1	erythrocyte membrane protein band 4.1-like 1	2036	20	n/a	n/a	n/a	3.705
1103496	ENSG00000188191	5543	PRKAR1B	protein kinase, cAMP-dependent, regulatory, type I, beta	5575	7	n/a	n/a	n/a	3.699
279892892	ENSG00000234758	0	AC034228.4	AC034228.4	0	5	n/a	n/a	n/a	3.698
279553797	ENSG00000185716	169455	C16orf52	chromosome 16 open reading frame 52	730094	16	n/a	n/a	n/a	3.694
1088477	ENSG00000083750	10179	RRAGB	Ras-related GTP binding B	10325	X	n/a	n/a	n/a	3.694
1098346	ENSG00000164611	9107	PTTG1	pituitary tumor-transforming 1	9232	5	n/a	n/a	n/a	3.694
279945099	ENSG00000240055	0	AC113407.2	AC113407.2	0	5	n/a	n/a	n/a	3.693
279820890	ENSG00000228364	0	SAR1P1	SAR1P1	0	6	n/a	n/a	n/a	3.692
1089353	ENSG00000101204	1129	CHRNA4	cholinergic receptor, nicotinic, alpha 4	1137	20	n/a	n/a	n/a	3.69
279790476	ENSG00000225674	0	IPO7P2	importin 7 pseudogene 2	0	13	n/a	n/a	n/a	3.69
1100800	ENSG00000175182	79471	FAM131A	family with sequence similarity 131, member A	131408	3	n/a	n/a	n/a	3.688
1098487	ENSG00000165168	1525	CYBB	cytochrome b-245, beta polypeptide	1536	X	n/a	n/a	n/a	3.686
280078421	ENSG00000254963	0	CTD-2562J17.9	CTD-2562J17.9	0	11	n/a	n/a	n/a	3.685
279976916	ENSG00000243613	0	RP11-216N14.8	RP11-216N14.8	0	1	n/a	n/a	n/a	3.685
1088179	ENSG00000075391	9322	RASAL2	RAS protein activator like 2	9462	1	n/a	n/a	n/a	3.682
279864446	ENSG00000232267	0	ACTR3P2	ARP3 actin-related protein 3 homolog (yeast) pseudogene 2	0	X	n/a	n/a	n/a	3.682
1095519	ENSG00000144619	81059	CNTN4	contactin 4	152330	3	n/a	n/a	n/a	3.681
1104146	ENSG00000197041	0	AC078819.1	AC078819.1	0	12	n/a	n/a	n/a	3.68
279842527	ENSG00000230325	0	RP11-385F5.4	RP11-385F5.4	0	1	n/a	n/a	n/a	3.676
1102051	ENSG00000182220	10014	ATP6AP2	ATPase, H+ transporting, lysosomal accessory protein 2	10159	X	n/a	n/a	n/a	3.676
280128616	ENSG00000259189	0	RP11-17L5.1	RP11-17L5.1	0	15	n/a	n/a	n/a	3.673
1088815	ENSG00000091622	57643	PITPNM3	PITPNM family member 3	83394	17	n/a	n/a	n/a	3.67
1103918	ENSG00000196376	85859	SLC35F1	solute carrier family 35, member F1	222553	6	n/a	n/a	n/a	3.67
1100442	ENSG00000173258	81383	ZNF483	zinc finger protein 483	158399	9	n/a	n/a	n/a	3.669
1096751	ENSG00000154822	22983	PLCL2	phospholipase C-like 2	23228	3	n/a	n/a	n/a	3.669
279875703	ENSG00000233247	0	GS1-257G1.1	GS1-257G1.1	0	X	n/a	n/a	n/a	3.668
1088794	ENSG00000091136	3887	LAMB1	laminin, beta 1	3912	7	n/a	n/a	n/a	3.665
1091686	ENSG00000118200	23026	CAMSAP2	calmodulin regulated spectrin-associated protein family, member 2	23271	1	n/a	n/a	n/a	3.664
1104699	ENSG00000198718	22871	FAM179B	family with sequence similarity 179, member B	23116	14	n/a	n/a	n/a	3.664
1087231	ENSG00000015676	23141	NUDCD3	NudC domain containing 3	23386	7	n/a	n/a	n/a	3.663
1092850	ENSG00000127589	0	TUBBP1	tubulin, beta pseudogene 1	0	8	n/a	n/a	n/a	3.663
279775188	ENSG00000224334	0	AP000357.4	AP000357.4	0	22	n/a	n/a	n/a	3.66
1103084	ENSG00000186416	35209	NKRF	NFKB repressing factor	55922	X	n/a	n/a	n/a	3.658
279955647	ENSG00000241318	0	RP11-47K11.2	RP11-47K11.2	0	1	n/a	n/a	n/a	3.655
1096028	ENSG00000148482	85703	SLC39A12	solute carrier family 39 (zinc transporter), member 12	221074	10	n/a	n/a	n/a	3.654
1101194	ENSG00000177272	3713	KCNA3	potassium voltage-gated channel, shaker-related subfamily, member 3	3738	1	n/a	n/a	n/a	3.653
1104355	ENSG00000197694	6669	SPTAN1	spectrin, alpha, non-erythrocytic 1 (alpha-fodrin)	6709	9	n/a	n/a	n/a	3.652
1086932	ENSG00000004961	3035	HCCS	holocytochrome c synthase	3052	X	n/a	n/a	n/a	3.651
1088469	ENSG00000083454	4994	P2RX5	purinergic receptor P2X, ligand-gated ion channel, 5	5026	17	n/a	n/a	n/a	3.651
279852141	ENSG00000231187	0	RP11-38L15.3	RP11-38L15.3	0	10	n/a	n/a	n/a	3.65
1088528	ENSG00000085377	5518	PREP	prolyl endopeptidase	5550	6	n/a	n/a	n/a	3.647
1097263	ENSG00000159212	33395	CLIC6	chloride intracellular channel 6	54102	21	n/a	n/a	n/a	3.645
279784893	ENSG00000225191	0	RP11-97C18.1	RP11-97C18.1	0	1	n/a	n/a	n/a	3.644
280096070	ENSG00000256469	0	RP11-856F16.2	RP11-856F16.2	0	11	n/a	n/a	n/a	3.642
279806307	ENSG00000227018	0	IL6STP1	interleukin 6 signal transducer (gp130, oncostatin M receptor) pseudogene 1	0	17	n/a	n/a	n/a	3.642
1095933	ENSG00000147650	29700	LRP12	low density lipoprotein receptor-related protein 12	29967	8	n/a	n/a	n/a	3.642
1102748	ENSG00000185070	23521	FLRT2	fibronectin leucine rich transmembrane protein 2	23768	14	n/a	n/a	n/a	3.637
1101730	ENSG00000180398	59908	MCFD2	multiple coagulation factor deficiency 2	90411	2	n/a	n/a	n/a	3.635
1096242	ENSG00000150627	78272	WDR17	WD repeat domain 17	116966	4	n/a	n/a	n/a	3.635
1099645	ENSG00000169855	6059	ROBO1	roundabout, axon guidance receptor, homolog 1 (Drosophila)	6091	3	n/a	n/a	n/a	3.634
1088623	ENSG00000087494	5712	PTHLH	parathyroid hormone-like hormone	5744	12	n/a	n/a	n/a	3.634
1089289	ENSG00000100916	58522	BRMS1L	breast cancer metastasis-suppressor 1-like	84312	14	n/a	n/a	n/a	3.632
279803162	ENSG00000226783	0	TLK1P1	tousled-like kinase 1 pseudogene 1	0	9	n/a	n/a	n/a	3.632
1092414	ENSG00000124313	22851	IQSEC2	IQ motif and Sec7 domain 2	23096	X	n/a	n/a	n/a	3.627
1095478	ENSG00000144331	80949	ZNF385B	zinc finger protein 385B	151126	2	n/a	n/a	n/a	3.626
1089730	ENSG00000103657	8846	HERC1	hect (homologous to the E6-AP (UBE3A) carboxyl terminus) domain and RCC1 (CHC1)-like domain (RLD) 1	8925	15	n/a	n/a	n/a	3.626
1090595	ENSG00000109762	58125	SNX25	sorting nexin 25	83891	4	n/a	n/a	n/a	3.625
1088663	ENSG00000088812	8394	ATRN	attractin	8455	20	n/a	n/a	n/a	3.623
279794601	ENSG00000226015	0	CCT8P1	chaperonin containing TCP1, subunit 8 (theta) pseudogene 1	0	1	n/a	n/a	n/a	3.623
1090762	ENSG00000111249	23071	CUX2	cut-like homeobox 2	23316	12	n/a	n/a	n/a	3.623
1094919	ENSG00000140557	8077	ST8SIA2	ST8 alpha-N-acetyl-neuraminide alpha-2,8-sialyltransferase 2	8128	15	n/a	n/a	n/a	3.622
1104472	ENSG00000198010	9103	DLGAP2	discs, large (Drosophila) homolog-associated protein 2	9228	8	n/a	n/a	n/a	3.621
1093200	ENSG00000130559	81331	CAMSAP1	calmodulin regulated spectrin-associated protein 1	157922	9	n/a	n/a	n/a	3.618
1096709	ENSG00000154478	2832	GPR26	G protein-coupled receptor 26	2849	10	n/a	n/a	n/a	3.617
1095395	ENSG00000143786	80765	CNIH3	cornichon homolog 3 (Drosophila)	149111	1	n/a	n/a	n/a	3.616
1101869	ENSG00000181191	40852	PJA1	praja ring finger 1	64219	X	n/a	n/a	n/a	3.616
1092167	ENSG00000122420	5705	PTGFR	prostaglandin F receptor (FP)	5737	1	n/a	n/a	n/a	3.614
279750395	ENSG00000220267	0	ACTBP8	actin, beta pseudogene 8	0	6	n/a	n/a	n/a	3.611
1098207	ENSG00000164116	2965	GUCY1A3	guanylate cyclase 1, soluble, alpha 3	2982	4	n/a	n/a	n/a	3.609
1099458	ENSG00000169018	9971	FEM1B	fem-1 homolog b (C. elegans)	10116	15	n/a	n/a	n/a	3.606
1089561	ENSG00000102468	3336	HTR2A	5-hydroxytryptamine (serotonin) receptor 2A	3356	13	n/a	n/a	n/a	3.606
1091066	ENSG00000113319	5892	RASGRF2	Ras protein-specific guanine nucleotide-releasing factor 2	5924	5	n/a	n/a	n/a	3.603
1094253	ENSG00000136813	23147	KIAA0368	KIAA0368	23392	9	n/a	n/a	n/a	3.603
1104311	ENSG00000197555	25786	SIPA1L1	signal-induced proliferation-associated 1 like 1	26037	14	n/a	n/a	n/a	3.601
1092426	ENSG00000124406	10249	ATP8A1	ATPase, aminophospholipid transporter (APLT), class I, type 8A, member 1	10396	4	n/a	n/a	n/a	3.599
1092813	ENSG00000127334	8384	DYRK2	dual-specificity tyrosine-(Y)-phosphorylation regulated kinase 2	8445	12	n/a	n/a	n/a	3.596
1091462	ENSG00000116337	268	AMPD2	adenosine monophosphate deaminase 2	271	1	n/a	n/a	n/a	3.593
279808673	ENSG00000227227	0	AC017101.10	AC017101.10	0	2	n/a	n/a	n/a	3.592
1089559	ENSG00000102452	92009	NALCN	sodium leak channel, non-selective	259232	13	n/a	n/a	n/a	3.592
279744015	ENSG00000216042	1013737	MIR922	microRNA 922	100126321	3	n/a	n/a	n/a	3.589
1103823	ENSG00000196126	3105	HLA-DRB1	major histocompatibility complex, class II, DR beta 1	3123	6	n/a	n/a	n/a	3.587
1093141	ENSG00000130226	1792	DPP6	dipeptidyl-peptidase 6	1804	7	n/a	n/a	n/a	3.585
279986979	ENSG00000244608	0	RP11-47K11.3	RP11-47K11.3	0	1	n/a	n/a	n/a	3.585
279794778	ENSG00000226031	1014840	RP1-260J9.2	RP1-260J9.2	100129662	X	n/a	n/a	n/a	3.581
1104591	ENSG00000198380	2657	GFPT1	glutamine--fructose-6-phosphate transaminase 1	2673	2	n/a	n/a	n/a	3.58
279738006	ENSG00000215199	0	YWHAZP6	tyrosine 3-monooxygenase/tryptophan 5-monooxygenase activation protein, zeta pseudogene 6	0	9	n/a	n/a	n/a	3.576
1098349	ENSG00000164620	94623	RELL2	RELT-like 2	285613	5	n/a	n/a	n/a	3.576
1100071	ENSG00000171603	22639	CLSTN1	calsyntenin 1	22883	1	n/a	n/a	n/a	3.575
1089745	ENSG00000103942	9318	HOMER2	homer homolog 2 (Drosophila)	9455	15	n/a	n/a	n/a	3.57
279986049	ENSG00000244513	0	CTD-2013N24.2	CTD-2013N24.2	0	3	n/a	n/a	n/a	3.568
1096669	ENSG00000154146	4869	NRGN	neurogranin (protein kinase C substrate, RC3)	4900	11	n/a	n/a	n/a	3.564
1096942	ENSG00000156515	3080	HK1	hexokinase 1	3098	10	n/a	n/a	n/a	3.564
279709239	ENSG00000207740	1013177	MIR600	microRNA 600	693185	9	n/a	n/a	n/a	3.564
1093264	ENSG00000130822	79826	PNCK	pregnancy up-regulated non-ubiquitously expressed CaM kinase	139728	X	n/a	n/a	n/a	3.563
1094125	ENSG00000136100	30511	VPS36	vacuolar protein sorting 36 homolog (S. cerevisiae)	51028	13	n/a	n/a	n/a	3.563
1097000	ENSG00000157077	9237	ZFYVE9	zinc finger, FYVE domain containing 9	9372	1	n/a	n/a	n/a	3.563
1100223	ENSG00000172260	90401	NEGR1	neuronal growth regulator 1	257194	1	n/a	n/a	n/a	3.561
1088428	ENSG00000081985	3570	IL12RB2	interleukin 12 receptor, beta 2	3595	1	n/a	n/a	n/a	3.558
1100712	ENSG00000174738	9831	NR1D2	nuclear receptor subfamily 1, group D, member 2	9975	3	n/a	n/a	n/a	3.552
1093850	ENSG00000134684	8499	YARS	tyrosyl-tRNA synthetase	8565	1	n/a	n/a	n/a	3.551
1091102	ENSG00000113595	370	TRIM23	tripartite motif containing 23	373	5	n/a	n/a	n/a	3.551
1098164	ENSG00000164038	79554	SLC9B2	solute carrier family 9, subfamily B (cation proton antiporter 2), member 2	133308	4	n/a	n/a	n/a	3.548
1088251	ENSG00000077254	22787	USP33	ubiquitin specific peptidase 33	23032	1	n/a	n/a	n/a	3.548
1091930	ENSG00000120265	5078	PCMT1	protein-L-isoaspartate (D-aspartate) O-methyltransferase	5110	6	n/a	n/a	n/a	3.547
1095571	ENSG00000144935	7177	TRPC1	transient receptor potential cation channel, subfamily C, member 1	7220	3	n/a	n/a	n/a	3.545
1104325	ENSG00000197586	950	ENTPD6	ectonucleoside triphosphate diphosphohydrolase 6 (putative)	955	20	n/a	n/a	n/a	3.543
1101314	ENSG00000177888	111094	ZBTB41	zinc finger and BTB domain containing 41	360023	1	n/a	n/a	n/a	3.543
279656524	ENSG00000199060	128114	MIR22	microRNA 22	407004	17	n/a	n/a	n/a	3.542
1091964	ENSG00000120549	35523	KIAA1217	KIAA1217	56243	10	n/a	n/a	n/a	3.537
279773016	ENSG00000224155	0	RP11-700P18.2	RP11-700P18.2	0	7	n/a	n/a	n/a	3.536
1099791	ENSG00000170458	924	CD14	CD14 molecule	929	5	n/a	n/a	n/a	3.535
1092977	ENSG00000128739	6598	SNRPN	small nuclear ribonucleoprotein polypeptide N	6638	15	n/a	n/a	n/a	3.534
1091797	ENSG00000119401	22709	TRIM32	tripartite motif containing 32	22954	9	n/a	n/a	n/a	3.533
1096817	ENSG00000155506	23122	LARP1	La ribonucleoprotein domain family, member 1	23367	5	n/a	n/a	n/a	3.533
1104617	ENSG00000198478	57941	SH3BGRL2	SH3 domain binding glutamic acid-rich protein like 2	83699	6	n/a	n/a	n/a	3.533
280115010	ENSG00000258403	0	RP11-355I22.6	RP11-355I22.6	0	14	n/a	n/a	n/a	3.532
1092542	ENSG00000125354	22912	6-Sep	septin 6	23157	X	n/a	n/a	n/a	3.53
1103244	ENSG00000187094	880	CCK	cholecystokinin	885	3	n/a	n/a	n/a	3.529
1089332	ENSG00000101152	56132	DNAJC5	DnaJ (Hsp40) homolog, subfamily C, member 5	80331	20	n/a	n/a	n/a	3.529
1096921	ENSG00000156395	22741	SORCS3	sortilin-related VPS10 domain containing receptor 3	22986	10	n/a	n/a	n/a	3.527
1102810	ENSG00000185305	33913	ARL15	ADP-ribosylation factor-like 15	54622	5	n/a	n/a	n/a	3.527
279928280	ENSG00000237951	0	PPIL1P1	peptidylprolyl isomerase (cyclophilin)-like 1 pseudogene 1	0	2	n/a	n/a	n/a	3.527
1090960	ENSG00000112419	9605	PHACTR2	phosphatase and actin regulator 2	9749	6	n/a	n/a	n/a	3.526
1094054	ENSG00000135749	55805	PCNXL2	pecanex-like 2 (Drosophila)	80003	1	n/a	n/a	n/a	3.524
1088901	ENSG00000095303	5710	PTGS1	prostaglandin-endoperoxide synthase 1 (prostaglandin G/H synthase and cyclooxygenase)	5742	9	n/a	n/a	n/a	3.524
279906057	ENSG00000235996	0	RP11-97N19.2	RP11-97N19.2	0	20	n/a	n/a	n/a	3.524
280012176	ENSG00000249331	0	Z83851.2	Z83851.2	0	22	n/a	n/a	n/a	3.523
279739370	ENSG00000215349	0	MRPL3P1	mitochondrial ribosomal protein L3 pseudogene 1	0	13	n/a	n/a	n/a	3.52
1098951	ENSG00000166974	10824	MAPRE2	microtubule-associated protein, RP/EB family, member 2	10982	18	n/a	n/a	n/a	3.519
279936989	ENSG00000239037	0	snoU13	Small nucleolar RNA U13	0	X	n/a	n/a	n/a	3.517
1108984	ENSG00000241360	36304	PDXP	pyridoxal (pyridoxine, vitamin B6) phosphatase	57026	22	n/a	n/a	n/a	3.515
1088936	ENSG00000096092	28714	TMEM14A	transmembrane protein 14A	28978	6	n/a	n/a	n/a	3.514
1087552	ENSG00000050438	9357	SLC4A8	solute carrier family 4, sodium bicarbonate cotransporter, member 8	9498	12	n/a	n/a	n/a	3.512
1101593	ENSG00000179542	79778	SLITRK4	SLIT and NTRK-like family, member 4	139065	X	n/a	n/a	n/a	3.51
1092189	ENSG00000122584	29743	NXPH1	neurexophilin 1	30010	7	n/a	n/a	n/a	3.507
1102698	ENSG00000184922	748	FMNL1	formin-like 1	752	17	n/a	n/a	n/a	3.507
279881105	ENSG00000233719	0	GOT2P3	glutamic-oxaloacetic transaminase 2 pseudogene 3	0	12	n/a	n/a	n/a	3.504
1089652	ENSG00000103154	33841	NECAB2	N-terminal EF-hand calcium binding protein 2	54550	16	n/a	n/a	n/a	3.504
1091886	ENSG00000119946	26255	CNNM1	cyclin M1	26507	10	n/a	n/a	n/a	3.503
279862629	ENSG00000232085	0	RP11-261C10.4	RP11-261C10.4	0	1	n/a	n/a	n/a	3.498
1104257	ENSG00000197381	101	ADARB1	adenosine deaminase, RNA-specific, B1	104	21	n/a	n/a	n/a	3.497
1091126	ENSG00000113763	59873	UNC5A	unc-5 homolog A (C. elegans)	90249	5	n/a	n/a	n/a	3.497
280087940	ENSG00000255547	0	RP11-49M9.2	RP11-49M9.2	0	11	n/a	n/a	n/a	3.497
1106065	ENSG00000214391	0	RP11-121L10.3	RP11-121L10.3	0	11	n/a	n/a	n/a	3.496
1088728	ENSG00000089737	36340	DDX24	DEAD (Asp-Glu-Ala-Asp) box polypeptide 24	57062	14	n/a	n/a	n/a	3.495
279842266	ENSG00000230311	0	AC004074.3	AC004074.3	0	X	n/a	n/a	n/a	3.494
1087908	ENSG00000068305	4180	MEF2A	myocyte enhancer factor 2A	4205	15	n/a	n/a	n/a	3.493
279836646	ENSG00000229807	7460	XIST	X (inactive)-specific transcript (non-protein coding)	7503	X	n/a	n/a	n/a	3.493
1102396	ENSG00000183662	128168	FAM19A1	family with sequence similarity 19 (chemokine (C-C motif)-like), member A1	407738	3	n/a	n/a	n/a	3.493
1091407	ENSG00000115966	1377	ATF2	activating transcription factor 2	1386	2	n/a	n/a	n/a	3.493
1091754	ENSG00000118898	5461	PPL	periplakin	5493	16	n/a	n/a	n/a	3.49
279802554	ENSG00000226723	0	RP11-142L4.3	RP11-142L4.3	0	1	n/a	n/a	n/a	3.49
279745716	ENSG00000217060	0	RP11-30P6.1	RP11-30P6.1	0	6	n/a	n/a	n/a	3.489
1090353	ENSG00000107864	22605	CPEB3	cytoplasmic polyadenylation element binding protein 3	22849	10	n/a	n/a	n/a	3.488
1088314	ENSG00000078795	26784	PKD2L2	polycystic kidney disease 2-like 2	27039	5	n/a	n/a	n/a	3.488
1096770	ENSG00000155008	79801	APOOL	apolipoprotein O-like	139322	X	n/a	n/a	n/a	3.488
1093870	ENSG00000134780	743	DAGLA	diacylglycerol lipase, alpha	747	11	n/a	n/a	n/a	3.487
1096850	ENSG00000155858	79597	LSM11	LSM11, U7 small nuclear RNA associated	134353	5	n/a	n/a	n/a	3.486
1099268	ENSG00000168234	79072	TTC39C	tetratricopeptide repeat domain 39C	125488	18	n/a	n/a	n/a	3.485
1099158	ENSG00000167778	59116	SPRYD3	SPRY domain containing 3	84926	12	n/a	n/a	n/a	3.483
1088999	ENSG00000099814	94031	KIAA0284	KIAA0284	283638	14	n/a	n/a	n/a	3.482
1104811	ENSG00000198915	85693	RASGEF1A	RasGEF domain family, member 1A	221002	10	n/a	n/a	n/a	3.482
1090080	ENSG00000105778	22835	AVL9	AVL9 homolog (S. cerevisiase)	23080	7	n/a	n/a	n/a	3.48
1088455	ENSG00000082805	22840	ERC1	ELKS/RAB6-interacting/CAST family member 1	23085	12	n/a	n/a	n/a	3.479
1087343	ENSG00000029153	36217	ARNTL2	aryl hydrocarbon receptor nuclear translocator-like 2	56938	12	n/a	n/a	n/a	3.479
1089653	ENSG00000103160	57935	HSDL1	hydroxysteroid dehydrogenase like 1	83693	16	n/a	n/a	n/a	3.477
1097917	ENSG00000163288	2544	GABRB1	gamma-aminobutyric acid (GABA) A receptor, beta 1	2560	4	n/a	n/a	n/a	3.477
1091968	ENSG00000120594	59088	PLXDC2	plexin domain containing 2	84898	10	n/a	n/a	n/a	3.476
1095258	ENSG00000143164	35115	DCAF6	DDB1 and CUL4 associated factor 6	55827	1	n/a	n/a	n/a	3.476
1092932	ENSG00000128482	7688	RNF112	ring finger protein 112	7732	17	n/a	n/a	n/a	3.475
1088159	ENSG00000075043	3760	KCNQ2	potassium voltage-gated channel, KQT-like subfamily, member 2	3785	20	n/a	n/a	n/a	3.475
1094753	ENSG00000139505	8984	MTMR6	myotubularin related protein 6	9107	13	n/a	n/a	n/a	3.473
1091028	ENSG00000112992	23285	NNT	nicotinamide nucleotide transhydrogenase	23530	5	n/a	n/a	n/a	3.472
279795367	ENSG00000226081	0	USP12PX	ubiquitin specific peptidase 12 pseudogene, X-linked	0	X	n/a	n/a	n/a	3.472
1098687	ENSG00000165995	779	CACNB2	calcium channel, voltage-dependent, beta 2 subunit	783	10	n/a	n/a	n/a	3.471
1099656	ENSG00000169891	9061	REPS2	RALBP1 associated Eps domain containing 2	9185	X	n/a	n/a	n/a	3.471
279728159	ENSG00000214125	0	RP3-412A9.15	RP3-412A9.15	0	22	n/a	n/a	n/a	3.471
1104801	ENSG00000198898	826	CAPZA2	capping protein (actin filament) muscle Z-line, alpha 2	830	7	n/a	n/a	n/a	3.47
1090487	ENSG00000108821	1268	COL1A1	collagen, type I, alpha 1	1277	17	n/a	n/a	n/a	3.469
1106034	ENSG00000214265	8847	SNURF	SNRPN upstream reading frame	8926	15	n/a	n/a	n/a	3.469
1101110	ENSG00000176871	35171	WSB2	WD repeat and SOCS box containing 2	55884	12	n/a	n/a	n/a	3.469
1089825	ENSG00000104635	23271	SLC39A14	solute carrier family 39 (zinc transporter), member 14	23516	8	n/a	n/a	n/a	3.468
1091833	ENSG00000119661	57787	DNAL1	dynein, axonemal, light chain 1	83544	14	n/a	n/a	n/a	3.466
1093902	ENSG00000134982	321	APC	adenomatous polyposis coli	324	5	n/a	n/a	n/a	3.465
1090838	ENSG00000111726	35194	CMAS	cytidine monophosphate N-acetylneuraminic acid synthetase	55907	12	n/a	n/a	n/a	3.465
1087107	ENSG00000009844	31014	VTA1	Vps20-associated 1 homolog (S. cerevisiae)	51534	6	n/a	n/a	n/a	3.464
279685023	ENSG00000204637	0	AC068538.2	AC068538.2	0	2	n/a	n/a	n/a	3.463
1094911	ENSG00000140526	10899	ABHD2	abhydrolase domain containing 2	11057	15	n/a	n/a	n/a	3.462
279995801	ENSG00000247556	0	RP11-46M12.1	RP11-46M12.1	0	15	n/a	n/a	n/a	3.461
1098283	ENSG00000164332	79607	UBLCP1	ubiquitin-like domain containing CTD phosphatase 1	134510	5	n/a	n/a	n/a	3.461
1101382	ENSG00000178235	77522	SLITRK1	SLIT and NTRK-like family, member 1	114798	13	n/a	n/a	n/a	3.461
1104259	ENSG00000197386	3047	HTT	huntingtin	3064	4	n/a	n/a	n/a	3.457
1091897	ENSG00000120049	29810	KCNIP2	Kv channel interacting protein 2	30819	10	n/a	n/a	n/a	3.457
1091187	ENSG00000114450	37769	GNB4	guanine nucleotide binding protein (G protein), beta polypeptide 4	59345	3	n/a	n/a	n/a	3.453
1087668	ENSG00000058866	1596	DGKG	diacylglycerol kinase, gamma 90kDa	1608	3	n/a	n/a	n/a	3.453
279999296	ENSG00000248256	0	RP11-702A23.1	RP11-702A23.1	0	4	n/a	n/a	n/a	3.452
1091043	ENSG00000113163	9942	COL4A3BP	collagen, type IV, alpha 3 (Goodpasture antigen) binding protein	10087	5	n/a	n/a	n/a	3.452
1087217	ENSG00000014824	10316	SLC30A9	solute carrier family 30 (zinc transporter), member 9	10463	4	n/a	n/a	n/a	3.451
279969755	ENSG00000242849	0	ALDOAP1	aldolase A, fructose-bisphosphate pseudogene 1	0	3	n/a	n/a	n/a	3.45
1097629	ENSG00000162065	36738	TBC1D24	TBC1 domain family, member 24	57465	16	n/a	n/a	n/a	3.449
1090620	ENSG00000109971	3292	HSPA8	heat shock 70kDa protein 8	3312	11	n/a	n/a	n/a	3.447
1094312	ENSG00000137040	26698	RANBP6	RAN binding protein 6	26953	9	n/a	n/a	n/a	3.447
1092191	ENSG00000122591	58866	FAM126A	family with sequence similarity 126, member A	84668	7	n/a	n/a	n/a	3.443
279475941	ENSG00000176840	94301	MIR7-3HG	MIR7-3 host gene (non-protein coding)	284424	19	n/a	n/a	n/a	3.442
1088137	ENSG00000074410	767	CA12	carbonic anhydrase XII	771	15	n/a	n/a	n/a	3.435
1098503	ENSG00000165209	34631	STRBP	spermatid perinuclear RNA binding protein	55342	9	n/a	n/a	n/a	3.434
1091199	ENSG00000114554	5329	PLXNA1	plexin A1	5361	3	n/a	n/a	n/a	3.433
279834209	ENSG00000229562	0	ZFYVE9P1	zinc finger, FYVE domain containing 9 pseudogene 1	0	X	n/a	n/a	n/a	3.433
279671717	ENSG00000203772	149607	SPRN	shadow of prion protein homolog (zebrafish)	503542	10	n/a	n/a	n/a	3.432
1096578	ENSG00000153266	34368	FEZF2	FEZ family zinc finger 2	55079	3	n/a	n/a	n/a	3.432
1094869	ENSG00000140323	59610	DISP2	dispatched homolog 2 (Drosophila)	85455	15	n/a	n/a	n/a	3.431
280093904	ENSG00000256210	0	AC005255.1	AC005255.1	0	19	n/a	n/a	n/a	3.431
1088961	ENSG00000099250	8752	NRP1	neuropilin 1	8829	10	n/a	n/a	n/a	3.431
1094356	ENSG00000137261	9712	KIAA0319	KIAA0319	9856	6	n/a	n/a	n/a	3.431
1098289	ENSG00000164347	58550	GFM2	G elongation factor, mitochondrial 2	84340	5	n/a	n/a	n/a	3.43
279874527	ENSG00000233137	125660	RP11-220I1.1	RP11-220I1.1	100506710	9	n/a	n/a	n/a	3.43
1087076	ENSG00000008283	1523	CYB561	cytochrome b-561	1534	17	n/a	n/a	n/a	3.429
1093903	ENSG00000134986	9181	C5orf13	chromosome 5 open reading frame 13	9315	5	n/a	n/a	n/a	3.428
280021880	ENSG00000250091	0	DNAH10OS	dynein, axonemal, heavy chain 10 opposite strand	0	12	n/a	n/a	n/a	3.428
1093494	ENSG00000132429	40841	POPDC3	popeye domain containing 3	64208	6	n/a	n/a	n/a	3.428
1088085	ENSG00000072858	34136	SIDT1	SID1 transmembrane family, member 1	54847	3	n/a	n/a	n/a	3.427
1089437	ENSG00000101577	9519	LPIN2	lipin 2	9663	18	n/a	n/a	n/a	3.427
1091805	ENSG00000119446	60179	RBM18	RNA binding motif protein 18	92400	9	n/a	n/a	n/a	3.425
1100938	ENSG00000175906	376	ARL4D	ADP-ribosylation factor-like 4D	379	17	n/a	n/a	n/a	3.424
1088823	ENSG00000091844	26322	RGS17	regulator of G-protein signaling 17	26575	6	n/a	n/a	n/a	3.424
280072901	ENSG00000254589	0	AP000435.1	AP000435.1	0	11	n/a	n/a	n/a	3.424
1087953	ENSG00000069667	6063	RORA	RAR-related orphan receptor A	6095	15	n/a	n/a	n/a	3.424
280106287	ENSG00000257529	0	RP1-164F3.9	Ribosomal protein L36a	0	X	n/a	n/a	n/a	3.423
1087094	ENSG00000008869	33788	HEATR5B	HEAT repeat containing 5B	54497	2	n/a	n/a	n/a	3.422
1089795	ENSG00000104369	35983	JPH1	junctophilin 1	56704	8	n/a	n/a	n/a	3.422
1091870	ENSG00000119866	32815	BCL11A	B-cell CLL/lymphoma 11A (zinc finger protein)	53335	2	n/a	n/a	n/a	3.421
280006586	ENSG00000248827	0	RP11-252I13.1	RP11-252I13.1	0	5	n/a	n/a	n/a	3.42
1091928	ENSG00000120256	59108	LRP11	low density lipoprotein receptor-related protein 11	84918	6	n/a	n/a	n/a	3.417
1090259	ENSG00000106853	22704	PTGR1	prostaglandin reductase 1	22949	9	n/a	n/a	n/a	3.417
1091912	ENSG00000120137	55449	PANK3	pantothenate kinase 3	79646	5	n/a	n/a	n/a	3.416
1097165	ENSG00000158470	9200	B4GALT5	UDP-Gal:betaGlcNAc beta 1,4- galactosyltransferase, polypeptide 5	9334	20	n/a	n/a	n/a	3.415
1089018	ENSG00000099937	3036	SERPIND1	serpin peptidase inhibitor, clade D (heparin cofactor), member 1	3053	22	n/a	n/a	n/a	3.41
1090823	ENSG00000111670	54997	GNPTAB	N-acetylglucosamine-1-phosphate transferase, alpha and beta subunits	79158	12	n/a	n/a	n/a	3.41
1100943	ENSG00000175931	40536	UBE2O	ubiquitin-conjugating enzyme E2O	63893	17	n/a	n/a	n/a	3.41
1095141	ENSG00000142197	9836	DOPEY2	dopey family member 2	9980	21	n/a	n/a	n/a	3.41
1091555	ENSG00000117009	8498	KMO	kynurenine 3-monooxygenase (kynurenine 3-hydroxylase)	8564	1	n/a	n/a	n/a	3.409
1107287	ENSG00000227825	78842	SLC9A7P1	solute carrier family 9 (sodium/hydrogen exchanger), member 7 pseudogene 1	121456	12	n/a	n/a	n/a	3.409
1088380	ENSG00000080709	3756	KCNN2	potassium intermediate/small conductance calcium-activated channel, subfamily N, member 2	3781	5	n/a	n/a	n/a	3.408
279715752	ENSG00000212172	0	U1	U1 spliceosomal RNA	0	12	n/a	n/a	n/a	3.405
1102508	ENSG00000184117	8442	NIPSNAP1	nipsnap homolog 1 (C. elegans)	8508	22	n/a	n/a	n/a	3.405
280084872	ENSG00000255331	0	RP11-736I10.2	RP11-736I10.2	0	11	n/a	n/a	n/a	3.404
1102888	ENSG00000185668	5421	POU3F1	POU class 3 homeobox 1	5453	1	n/a	n/a	n/a	3.403
1100465	ENSG00000173376	55428	NDNF	neuron-derived neurotrophic factor	79625	4	n/a	n/a	n/a	3.402
279875484	ENSG00000233229	0	RP11-237F13__B.2	RP11-237F13__B.2	0	X	n/a	n/a	n/a	3.401
280031913	ENSG00000250909	0	RP11-843P14.2	RP11-843P14.2	0	5	n/a	n/a	n/a	3.401
1101749	ENSG00000180530	8153	NRIP1	nuclear receptor interacting protein 1	8204	21	n/a	n/a	n/a	3.401
279861427	ENSG00000231989	81148	PPP1R2P3	protein phosphatase 1, regulatory (inhibitor) subunit 2 pseudogene 3	153743	5	n/a	n/a	n/a	3.399
1102005	ENSG00000182022	30844	CHST15	carbohydrate (N-acetylgalactosamine 4-sulfate 6-O) sulfotransferase 15	51363	10	n/a	n/a	n/a	3.399
1100496	ENSG00000173542	60197	MOB1B	MOB kinase activator 1B	92597	4	n/a	n/a	n/a	3.392
1091428	ENSG00000116120	9911	FARSB	phenylalanyl-tRNA synthetase, beta subunit	10056	2	n/a	n/a	n/a	3.391
280119525	ENSG00000258672	0	RP11-543C4.3	RP11-543C4.3	0	14	n/a	n/a	n/a	3.39
1089372	ENSG00000101290	8688	CDS2	CDP-diacylglycerol synthase (phosphatidate cytidylyltransferase) 2	8760	20	n/a	n/a	n/a	3.389
279740632	ENSG00000215493	0	XXbac-B562F10.11	XXbac-B562F10.11	0	22	n/a	n/a	n/a	3.388
1096841	ENSG00000155760	8266	FZD7	frizzled family receptor 7	8324	2	n/a	n/a	n/a	3.388
1095245	ENSG00000143119	958	CD53	CD53 molecule	963	1	n/a	n/a	n/a	3.388
280065992	ENSG00000254099	0	AC005740.5	AC005740.5	0	5	n/a	n/a	n/a	3.387
1088058	ENSG00000072201	58904	LNX1	ligand of numb-protein X 1	84708	4	n/a	n/a	n/a	3.387
1098852	ENSG00000166579	57267	NDEL1	nudE nuclear distribution gene E homolog (A. nidulans)-like 1	81565	17	n/a	n/a	n/a	3.386
1100302	ENSG00000172568	128444	FNDC9	fibronectin type III domain containing 9	408263	5	n/a	n/a	n/a	3.384
280042000	ENSG00000251667	0	RP11-844P9.3	RP11-844P9.3	0	5	n/a	n/a	n/a	3.381
279854500	ENSG00000231386	0	AC007395.4	AC007395.4	0	2	n/a	n/a	n/a	3.38
1089552	ENSG00000102385	1809	DRP2	dystrophin related protein 2	1821	X	n/a	n/a	n/a	3.38
1106389	ENSG00000215695	6215	RSC1A1	regulatory solute carrier protein, family 1, member 1	6248	1	n/a	n/a	n/a	3.38
1099453	ENSG00000168993	10657	CPLX1	complexin 1	10815	4	n/a	n/a	n/a	3.379
279805698	ENSG00000226971	0	AF196972.4	AF196972.4	0	X	n/a	n/a	n/a	3.376
1090882	ENSG00000111962	9945	UST	uronyl-2-sulfotransferase	10090	6	n/a	n/a	n/a	3.374
1105308	ENSG00000204899	133361	MZT1	mitotic spindle organizing protein 1	440145	13	n/a	n/a	n/a	3.373
280089157	ENSG00000255674	0	AC013718.1	AC013718.1	0	2	n/a	n/a	n/a	3.372
280020344	ENSG00000249967	0	RP11-548K23.11	Uncharacterized protein	0	10	n/a	n/a	n/a	3.371
279728586	ENSG00000214185	0	XPOTP1	exportin, tRNA (nuclear export receptor for tRNAs) pseudogene 1	0	20	n/a	n/a	n/a	3.369
1100256	ENSG00000172375	9710	C2CD2L	C2CD2-like	9854	11	n/a	n/a	n/a	3.368
1096110	ENSG00000149256	25760	ODZ4	odz, odd Oz/ten-m homolog 4 (Drosophila)	26011	11	n/a	n/a	n/a	3.367
279722498	ENSG00000213480	0	RP11-364P2.2	RP11-364P2.2	0	4	n/a	n/a	n/a	3.364
279863693	ENSG00000232183	0	RP6-27P15.2	RP6-27P15.2	0	X	n/a	n/a	n/a	3.364
1092833	ENSG00000127511	23064	SIN3B	SIN3 homolog B, transcription regulator (yeast)	23309	19	n/a	n/a	n/a	3.363
1090956	ENSG00000112379	36497	KIAA1244	KIAA1244	57221	6	n/a	n/a	n/a	3.362
1094224	ENSG00000136653	57835	RASSF5	Ras association (RalGDS/AF-6) domain family member 5	83593	1	n/a	n/a	n/a	3.362
1087679	ENSG00000059804	6479	SLC2A3	solute carrier family 2 (facilitated glucose transporter), member 3	6515	12	n/a	n/a	n/a	3.362
279912368	ENSG00000236570	0	AC105765.1	AC105765.1	0	3	n/a	n/a	n/a	3.361
1096781	ENSG00000155096	31062	AZIN1	antizyme inhibitor 1	51582	8	n/a	n/a	n/a	3.359
280113571	ENSG00000258284	0	POLR2KP1	polymerase (RNA) II (DNA directed) polypeptide K, 7.0kDa pseudogene 1	0	12	n/a	n/a	n/a	3.358
1091867	ENSG00000119844	34101	AFTPH	aftiphilin	54812	2	n/a	n/a	n/a	3.357
1094333	ENSG00000137142	110241	IGFBPL1	insulin-like growth factor binding protein-like 1	347252	9	n/a	n/a	n/a	3.356
1094008	ENSG00000135502	41536	SLC26A10	solute carrier family 26, member 10	65012	12	n/a	n/a	n/a	3.355
1087828	ENSG00000065989	5109	PDE4A	phosphodiesterase 4A, cAMP-specific	5141	19	n/a	n/a	n/a	3.354
1090660	ENSG00000110318	36835	KIAA1377	KIAA1377	57562	11	n/a	n/a	n/a	3.354
1091274	ENSG00000115194	7736	SLC30A3	solute carrier family 30 (zinc transporter), member 3	7781	2	n/a	n/a	n/a	3.353
1096837	ENSG00000155744	94485	FAM126B	family with sequence similarity 126, member B	285172	2	n/a	n/a	n/a	3.353
1090667	ENSG00000110367	1644	DDX6	DEAD (Asp-Glu-Ala-Asp) box polypeptide 6	1656	11	n/a	n/a	n/a	3.352
1089707	ENSG00000103489	40764	XYLT1	xylosyltransferase I	64131	16	n/a	n/a	n/a	3.352
1099391	ENSG00000168748	762	CA7	carbonic anhydrase VII	766	16	n/a	n/a	n/a	3.347
1105088	ENSG00000204314	1016643	PRRT1	proline-rich transmembrane protein 1	100507547	6	n/a	n/a	n/a	3.347
1102341	ENSG00000183473	6713	SSTR3	somatostatin receptor 3	6753	22	n/a	n/a	n/a	3.346
1101364	ENSG00000178171	83773	FAM123C	family with sequence similarity 123C	205147	2	n/a	n/a	n/a	3.346
279927600	ENSG00000237897	0	RP11-90H3.2	RP11-90H3.2	0	1	n/a	n/a	n/a	3.346
1087495	ENSG00000047597	7461	XK	X-linked Kx blood group (McLeod syndrome)	7504	X	n/a	n/a	n/a	3.346
279742864	ENSG00000215861	0	WI2-1896O14.1	WI2-1896O14.1	0	1	n/a	n/a	n/a	3.346
1102640	ENSG00000184672	79725	RALYL	RALY RNA binding protein-like	138046	8	n/a	n/a	n/a	3.344
1088233	ENSG00000076864	5877	RAP1GAP	RAP1 GTPase activating protein	5909	1	n/a	n/a	n/a	3.344
1092128	ENSG00000122012	22742	SV2C	synaptic vesicle glycoprotein 2C	22987	5	n/a	n/a	n/a	3.342
1094625	ENSG00000138663	30620	COPS4	COP9 constitutive photomorphogenic homolog subunit 4 (Arabidopsis)	51138	4	n/a	n/a	n/a	3.341
1090943	ENSG00000112309	79629	B3GAT2	beta-1,3-glucuronyltransferase 2 (glucuronosyltransferase S)	135152	6	n/a	n/a	n/a	3.339
1093692	ENSG00000133703	3820	KRAS	v-Ki-ras2 Kirsten rat sarcoma viral oncogene homolog	3845	12	n/a	n/a	n/a	3.336
1104085	ENSG00000196850	81478	PPTC7	PTC7 protein phosphatase homolog (S. cerevisiae)	160760	12	n/a	n/a	n/a	3.336
1090593	ENSG00000109756	9549	RAPGEF2	Rap guanine nucleotide exchange factor (GEF) 2	9693	4	n/a	n/a	n/a	3.336
1100670	ENSG00000174482	81339	LINGO2	leucine rich repeat and Ig domain containing 2	158038	9	n/a	n/a	n/a	3.335
1098132	ENSG00000163932	5548	PRKCD	protein kinase C, delta	5580	3	n/a	n/a	n/a	3.335
280087051	ENSG00000255500	0	RP11-347H15.2	RP11-347H15.2	0	11	n/a	n/a	n/a	3.334
1089065	ENSG00000100092	23370	SH3BP1	SH3-domain binding protein 1	23616	22	n/a	n/a	n/a	3.334
1095590	ENSG00000145147	9218	SLIT2	slit homolog 2 (Drosophila)	9353	4	n/a	n/a	n/a	3.334
1096636	ENSG00000153933	8460	DGKE	diacylglycerol kinase, epsilon 64kDa	8526	17	n/a	n/a	n/a	3.331
1096240	ENSG00000150594	147	ADRA2A	adrenergic, alpha-2A-, receptor	150	10	n/a	n/a	n/a	3.331
1096332	ENSG00000151458	36458	ANKRD50	ankyrin repeat domain 50	57182	4	n/a	n/a	n/a	3.329
1094792	ENSG00000139697	34495	SBNO1	strawberry notch homolog 1 (Drosophila)	55206	12	n/a	n/a	n/a	3.328
1096664	ENSG00000154127	59149	UBASH3B	ubiquitin associated and SH3 domain containing B	84959	11	n/a	n/a	n/a	3.327
1099772	ENSG00000170382	10299	LRRN2	leucine rich repeat neuronal 2	10446	1	n/a	n/a	n/a	3.327
1092337	ENSG00000123901	10730	GPR83	G protein-coupled receptor 83	10888	11	n/a	n/a	n/a	3.325
1092184	ENSG00000122550	35260	KLHL7	kelch-like 7 (Drosophila)	55975	7	n/a	n/a	n/a	3.324
1091096	ENSG00000113575	5483	PPP2CA	protein phosphatase 2, catalytic subunit, alpha isozyme	5515	5	n/a	n/a	n/a	3.323
1101675	ENSG00000180044	125451	C3orf80	chromosome 3 open reading frame 80	401097	3	n/a	n/a	n/a	3.323
1093573	ENSG00000132821	79288	VSTM2L	V-set and transmembrane domain containing 2 like	128434	20	n/a	n/a	n/a	3.322
279730133	ENSG00000214354	0	AC133644.3	AC133644.3	0	2	n/a	n/a	n/a	3.321
1099601	ENSG00000169641	7752	LUZP1	leucine zipper protein 1	7798	1	n/a	n/a	n/a	3.32
1102471	ENSG00000183908	85535	LRRC55	leucine rich repeat containing 55	219527	11	n/a	n/a	n/a	3.319
1091019	ENSG00000112902	8917	SEMA5A	sema domain, seven thrombospondin repeats (type 1 and type 1-like), transmembrane domain (TM) and short cytoplasmic domain, (semaphorin) 5A	9037	5	n/a	n/a	n/a	3.318
1087851	ENSG00000066557	34920	LRRC40	leucine rich repeat containing 40	55631	1	n/a	n/a	n/a	3.318
1099021	ENSG00000167281	80543	RBFOX3	RNA binding protein, fox-1 homolog (C. elegans) 3	146713	17	n/a	n/a	n/a	3.317
1100538	ENSG00000173726	9660	TOMM20	translocase of outer mitochondrial membrane 20 homolog (yeast)	9804	1	n/a	n/a	n/a	3.314
1108677	ENSG00000236901	57273	MIR600HG	MIR600 host gene (non-protein coding)	81571	9	n/a	n/a	n/a	3.313
1102059	ENSG00000182255	3714	KCNA4	potassium voltage-gated channel, shaker-related subfamily, member 4	3739	11	n/a	n/a	n/a	3.311
1087757	ENSG00000064419	23289	TNPO3	transportin 3	23534	7	n/a	n/a	n/a	3.309
1107187	ENSG00000227164	0	AL354993.1	Cell growth-inhibiting protein 7HCG1784586Uncharacterized protein	0	20	n/a	n/a	n/a	3.308
1094459	ENSG00000137817	36244	PARP6	poly (ADP-ribose) polymerase family, member 6	56965	15	n/a	n/a	n/a	3.306
1103197	ENSG00000186908	23145	ZDHHC17	zinc finger, DHHC-type containing 17	23390	12	n/a	n/a	n/a	3.305
1088052	ENSG00000072133	27075	RPS6KA6	ribosomal protein S6 kinase, 90kDa, polypeptide 6	27330	X	n/a	n/a	n/a	3.303
1093991	ENSG00000135439	78291	AGAP2	ArfGAP with GTPase domain, ankyrin repeat and PH domain 2	116986	12	n/a	n/a	n/a	3.302
1087683	ENSG00000060140	34648	STYK1	serine/threonine/tyrosine kinase 1	55359	12	n/a	n/a	n/a	3.302
1104242	ENSG00000197358	0	BNIP3P1	BCL2/adenovirus E1B 19kDa interacting protein 3 pseudogene 1	0	14	n/a	n/a	n/a	3.295
279957818	ENSG00000241547	0	RP11-4K3__A.5	RP11-4K3__A.5	0	1	n/a	n/a	n/a	3.294
1090336	ENSG00000107771	33753	FAM190B	family with sequence similarity 190, member B	54462	10	n/a	n/a	n/a	3.292
1102457	ENSG00000183837	29677	PNMA3	paraneoplastic antigen MA3	29944	X	n/a	n/a	n/a	3.291
1098962	ENSG00000167037	79363	SGSM1	small G protein signaling modulator 1	129049	22	n/a	n/a	n/a	3.291
1091454	ENSG00000116254	25787	CHD5	chromodomain helicase DNA binding protein 5	26038	1	n/a	n/a	n/a	3.29
1094318	ENSG00000137075	81029	RNF38	ring finger protein 38	152006	9	n/a	n/a	n/a	3.289
1094094	ENSG00000135932	31199	CAB39	calcium binding protein 39	51719	2	n/a	n/a	n/a	3.286
279848757	ENSG00000230870	0	FBXW11P1	F-box and WD repeat domain containing 11 pseudogene 1	0	21	n/a	n/a	n/a	3.285
1102135	ENSG00000182578	1425	CSF1R	colony stimulating factor 1 receptor	1436	5	n/a	n/a	n/a	3.285
279893121	ENSG00000234775	0	RP11-335O13.7	RP11-335O13.7	0	1	n/a	n/a	n/a	3.282
1095944	ENSG00000147724	30541	FAM135B	family with sequence similarity 135, member B	51059	8	n/a	n/a	n/a	3.275
279747931	ENSG00000218502	0	H2AFZP3	H2A histone family, member Z pseudogene 3	0	13	n/a	n/a	n/a	3.275
279826002	ENSG00000228819	0	RP1-305B16.3	RP1-305B16.3	0	X	n/a	n/a	n/a	3.275
1093746	ENSG00000134108	34496	ARL8B	ADP-ribosylation factor-like 8B	55207	3	n/a	n/a	n/a	3.274
1087226	ENSG00000015479	9638	MATR3	matrin 3	9782	5	n/a	n/a	n/a	3.272
279878780	ENSG00000233508	0	RP1-269M15.3	RP1-269M15.3	0	20	n/a	n/a	n/a	3.272
1100354	ENSG00000172817	9284	CYP7B1	cytochrome P450, family 7, subfamily B, polypeptide 1	9420	8	n/a	n/a	n/a	3.272
1091149	ENSG00000114062	7294	UBE3A	ubiquitin protein ligase E3A	7337	15	n/a	n/a	n/a	3.272
1097740	ENSG00000162639	76691	HENMT1	HEN1 methyltransferase homolog 1 (Arabidopsis)	113802	1	n/a	n/a	n/a	3.272
1098331	ENSG00000164542	23121	KIAA0895	KIAA0895	23366	7	n/a	n/a	n/a	3.27
1089531	ENSG00000102226	8185	USP11	ubiquitin specific peptidase 11	8237	X	n/a	n/a	n/a	3.27
1094939	ENSG00000140743	1033	CDR2	cerebellar degeneration-related protein 2, 62kDa	1039	16	n/a	n/a	n/a	3.267
1097999	ENSG00000163539	22877	CLASP2	cytoplasmic linker associated protein 2	23122	3	n/a	n/a	n/a	3.266
1102568	ENSG00000184347	6549	SLIT3	slit homolog 3 (Drosophila)	6586	5	n/a	n/a	n/a	3.265
1101913	ENSG00000181467	5880	RAP2B	RAP2B, member of RAS oncogene family	5912	3	n/a	n/a	n/a	3.262
1095297	ENSG00000143340	80731	FAM163A	family with sequence similarity 163, member A	148753	1	n/a	n/a	n/a	3.262
1088379	ENSG00000080644	1128	CHRNA3	cholinergic receptor, nicotinic, alpha 3	1136	15	n/a	n/a	n/a	3.261
1100979	ENSG00000176148	34635	TCP11L1	t-complex 11 (mouse)-like 1	55346	11	n/a	n/a	n/a	3.26
1094217	ENSG00000136603	6462	SKIL	SKI-like oncogene	6498	3	n/a	n/a	n/a	3.257
1088546	ENSG00000085788	23014	DDHD2	DDHD domain containing 2	23259	8	n/a	n/a	n/a	3.256
280059237	ENSG00000253629	0	KB-1107E3.1	KB-1107E3.1	0	8	n/a	n/a	n/a	3.256
1095165	ENSG00000142494	34533	SLC47A1	solute carrier family 47, member 1	55244	17	n/a	n/a	n/a	3.255
279955405	ENSG00000241287	0	XXbac-BPG254F23.6	XXbac-BPG254F23.6	0	6	n/a	n/a	n/a	3.255
279721846	ENSG00000213403	0	CISD1P1	CDGSH iron sulfur domain 1 pseudogene 1	0	2	n/a	n/a	n/a	3.255
1087506	ENSG00000048052	9590	HDAC9	histone deacetylase 9	9734	7	n/a	n/a	n/a	3.254
1099026	ENSG00000167306	4619	MYO5B	myosin VB	4645	18	n/a	n/a	n/a	3.253
279595433	ENSG00000189223	1001793	AC016683.6	AC016683.6	654433	2	n/a	n/a	n/a	3.253
1094537	ENSG00000138138	59086	ATAD1	ATPase family, AAA domain containing 1	84896	10	n/a	n/a	n/a	3.253
1090377	ENSG00000108061	7987	SHOC2	soc-2 suppressor of clear homolog (C. elegans)	8036	10	n/a	n/a	n/a	3.252
1087927	ENSG00000068796	3771	KIF2A	kinesin heavy chain member 2A	3796	5	n/a	n/a	n/a	3.252
279876082	ENSG00000233292	0	RP11-341B24.3	RP11-341B24.3	0	10	n/a	n/a	n/a	3.249
1087975	ENSG00000070182	6670	SPTB	spectrin, beta, erythrocytic	6710	14	n/a	n/a	n/a	3.248
1104654	ENSG00000198586	9730	TLK1	tousled-like kinase 1	9874	2	n/a	n/a	n/a	3.246
1096876	ENSG00000156026	59936	MCU	mitochondrial calcium uniporter	90550	10	n/a	n/a	n/a	3.246
1093593	ENSG00000132938	23036	MTUS2	microtubule associated tumor suppressor candidate 2	23281	13	n/a	n/a	n/a	3.245
1096289	ENSG00000151090	7025	THRB	thyroid hormone receptor, beta	7068	3	n/a	n/a	n/a	3.242
1103914	ENSG00000196369	0	SRGAP2P2	SLIT-ROBO Rho GTPase activating protein 2 pseudogene 2	0	1	n/a	n/a	n/a	3.241
1091154	ENSG00000114120	34475	SLC25A36	solute carrier family 25, member 36	55186	3	n/a	n/a	n/a	3.238
280091968	ENSG00000255994	0	C14orf162	chromosome 14 open reading frame 162	0	14	n/a	n/a	n/a	3.236
1102453	ENSG00000183826	77505	BTBD9	BTB (POZ) domain containing 9	114781	6	n/a	n/a	n/a	3.235
1091552	ENSG00000116991	36841	SIPA1L2	signal-induced proliferation-associated 1 like 2	57568	1	n/a	n/a	n/a	3.234
1103297	ENSG00000187446	11100	AC012652.1	Calcium-binding protein p22	11261	15	n/a	n/a	n/a	3.233
280025251	ENSG00000250359	0	PTP4A1P4	protein tyrosine phosphatase type IVA, member 1 pseudogene 4	0	5	n/a	n/a	n/a	3.233
1089690	ENSG00000103353	35346	UBFD1	ubiquitin family domain containing 1	56061	16	n/a	n/a	n/a	3.232
1106032	ENSG00000214262	59022	ANKRD36BP1	ankyrin repeat domain 36B pseudogene 1	84832	1	n/a	n/a	n/a	3.23
280076552	ENSG00000254835	0	RP3-515N1.10	RP3-515N1.10	0	22	n/a	n/a	n/a	3.228
279891065	ENSG00000234617	0	SNRK-AS1	SNRK antisense RNA 1 (non-protein coding)	0	3	n/a	n/a	n/a	3.226
279509320	ENSG00000181511	0	RP4-655L22.4	RP4-655L22.4	0	X	n/a	n/a	n/a	3.225
280050418	ENSG00000252868	0	snoZ278	Small nucleolar RNA Z278	0	15	n/a	n/a	n/a	3.224
1093111	ENSG00000130032	54897	PRRG3	proline rich Gla (G-carboxyglutamic acid) 3 (transmembrane)	79057	X	n/a	n/a	n/a	3.222
1098003	ENSG00000163558	5552	PRKCI	protein kinase C, iota	5584	3	n/a	n/a	n/a	3.222
1092074	ENSG00000121481	6013	RNF2	ring finger protein 2	6045	1	n/a	n/a	n/a	3.222
1091386	ENSG00000115828	25546	QPCT	glutaminyl-peptide cyclotransferase	25797	2	n/a	n/a	n/a	3.222
279479357	ENSG00000177197	0	PCNPP5	PEST containing nuclear protein pseudogene 5	0	13	n/a	n/a	n/a	3.22
280077520	ENSG00000254898	0	RP11-513D5.2	RP11-513D5.2	0	8	n/a	n/a	n/a	3.22
279722072	ENSG00000213435	0	ATP6V0CP3	ATPase, H+ transporting, lysosomal 16kDa, V0 subunit c pseudogene 3	0	6	n/a	n/a	n/a	3.22
1089790	ENSG00000104343	34573	UBE2W	ubiquitin-conjugating enzyme E2W (putative)	55284	8	n/a	n/a	n/a	3.219
279713176	ENSG00000211767	0	TRBJ2-3	T cell receptor beta joining 2-3	0	7	n/a	n/a	n/a	3.218
1087125	ENSG00000010322	11028	NISCH	nischarin	11188	3	n/a	n/a	n/a	3.216
1091970	ENSG00000120645	133294	IQSEC3	IQ motif and Sec7 domain 3	440073	12	n/a	n/a	n/a	3.215
1097430	ENSG00000160396	80638	HIPK4	homeodomain interacting protein kinase 4	147746	19	n/a	n/a	n/a	3.215
1100471	ENSG00000173406	1588	DAB1	disabled homolog 1 (Drosophila)	1600	1	n/a	n/a	n/a	3.215
279914634	ENSG00000236792	0	RP11-142L4.2	RP11-142L4.2	0	1	n/a	n/a	n/a	3.214
1088438	ENSG00000082213	34611	C5orf22	chromosome 5 open reading frame 22	55322	5	n/a	n/a	n/a	3.214
279781183	ENSG00000224855	157129257	OPA1-AS1	OPA1 antisense RNA 1 (non-protein coding)	100873941	3	n/a	n/a	n/a	3.214
1087293	ENSG00000023287	9677	RB1CC1	RB1-inducible coiled-coil 1	9821	8	n/a	n/a	n/a	3.213
1089641	ENSG00000103066	23412	PLA2G15	phospholipase A2, group XV	23659	16	n/a	n/a	n/a	3.212
1089251	ENSG00000100678	6511	SLC8A3	solute carrier family 8 (sodium/calcium exchanger), member 3	6547	14	n/a	n/a	n/a	3.212
1093785	ENSG00000134287	374	ARF3	ADP-ribosylation factor 3	377	12	n/a	n/a	n/a	3.211
1096580	ENSG00000153291	9341	SLC25A27	solute carrier family 25, member 27	9481	6	n/a	n/a	n/a	3.21
1096889	ENSG00000156136	1621	DCK	deoxycytidine kinase	1633	4	n/a	n/a	n/a	3.209
1096038	ENSG00000148600	60149	CDHR1	cadherin-related family member 1	92211	10	n/a	n/a	n/a	3.206
1098610	ENSG00000165678	26814	GHITM	growth hormone inducible transmembrane protein	27069	10	n/a	n/a	n/a	3.202
1105797	ENSG00000213005	26003	PTTG3P	pituitary tumor-transforming 3, pseudogene	26255	8	n/a	n/a	n/a	3.201
1096957	ENSG00000156687	79720	UNC5D	unc-5 homolog D (C. elegans)	137970	8	n/a	n/a	n/a	3.199
1099494	ENSG00000169181	80517	GSG1L	GSG1-like	146395	16	n/a	n/a	n/a	3.198
1089580	ENSG00000102753	3814	KPNA3	karyopherin alpha 3 (importin alpha 4)	3839	13	n/a	n/a	n/a	3.198
1092441	ENSG00000124493	2897	GRM4	glutamate receptor, metabotropic 4	2914	6	n/a	n/a	n/a	3.198
280122303	ENSG00000258830	0	RP11-123K3.4	RP11-123K3.4	0	12	n/a	n/a	n/a	3.196
280126439	ENSG00000259066	0	RP11-371E8.4	RP11-371E8.4	0	14	n/a	n/a	n/a	3.196
1104603	ENSG00000198431	7253	TXNRD1	thioredoxin reductase 1	7296	12	n/a	n/a	n/a	3.194
1089778	ENSG00000104290	7930	FZD3	frizzled family receptor 3	7976	8	n/a	n/a	n/a	3.193
279921060	ENSG00000237350	0	RP11-800K23.2	RP11-800K23.2	0	4	n/a	n/a	n/a	3.193
1088581	ENSG00000086717	5443	PPEF1	protein phosphatase, EF-hand calcium binding domain 1	5475	X	n/a	n/a	n/a	3.193
279592112	ENSG00000188916	152302	FAM196A	family with sequence similarity 196, member A	642938	10	n/a	n/a	n/a	3.192
1106096	ENSG00000214517	30881	PPME1	protein phosphatase methylesterase 1	51400	11	n/a	n/a	n/a	3.191
1101565	ENSG00000179331	34023	RAB39	RAB39, member RAS oncogene family	54734	11	n/a	n/a	n/a	3.188
1100991	ENSG00000176204	55861	LRRTM4	leucine rich repeat transmembrane neuronal 4	80059	2	n/a	n/a	n/a	3.186
1087554	ENSG00000050628	5701	PTGER3	prostaglandin E receptor 3 (subtype EP3)	5733	1	n/a	n/a	n/a	3.183
1106060	ENSG00000214357	33783	NEURL1B	neuralized homolog 1B (Drosophila)	54492	5	n/a	n/a	n/a	3.182
1091752	ENSG00000118873	25531	RAB3GAP2	RAB3 GTPase activating protein subunit 2 (non-catalytic)	25782	1	n/a	n/a	n/a	3.182
1092866	ENSG00000127870	6017	RNF6	ring finger protein (C3H2C3 type) 6	6049	13	n/a	n/a	n/a	3.182
279953272	ENSG00000241020	0	RP11-727A23.1	RP11-727A23.1	0	11	n/a	n/a	n/a	3.181
1095660	ENSG00000145715	5889	RASA1	RAS p21 protein activator (GTPase activating protein) 1	5921	5	n/a	n/a	n/a	3.181
280135671	ENSG00000259589	0	RP11-317G6.1	RP11-317G6.1	0	15	n/a	n/a	n/a	3.181
279927924	ENSG00000237922	0	RP11-478H16.1	RP11-478H16.1	0	1	n/a	n/a	n/a	3.179
1102527	ENSG00000184203	5472	PPP1R2	protein phosphatase 1, regulatory (inhibitor) subunit 2	5504	3	n/a	n/a	n/a	3.179
1102841	ENSG00000185477	94594	GPRIN3	GPRIN family member 3	285513	4	n/a	n/a	n/a	3.177
1093167	ENSG00000130363	58095	RSPH3	radial spoke 3 homolog (Chlamydomonas)	83861	6	n/a	n/a	n/a	3.176
1103802	ENSG00000196071	94328	OR2L13	olfactory receptor, family 2, subfamily L, member 13	284521	1	n/a	n/a	n/a	3.176
1108535	ENSG00000235978	0	AC018816.3	Uncharacterized protein	0	3	n/a	n/a	n/a	3.176
279896590	ENSG00000235079	0	RP11-108P2.1	RP11-108P2.1	0	1	n/a	n/a	n/a	3.174
279912548	ENSG00000236603	0	RANP1	RAN, member RAS oncogene family pseudogene 1	0	6	n/a	n/a	n/a	3.173
1097329	ENSG00000159720	8991	ATP6V0D1	ATPase, H+ transporting, lysosomal 38kDa, V0 subunit d1	9114	16	n/a	n/a	n/a	3.173
1102605	ENSG00000184500	5595	PROS1	protein S (alpha)	5627	3	n/a	n/a	n/a	3.172
1091530	ENSG00000116852	22801	KIF21B	kinesin family member 21B	23046	1	n/a	n/a	n/a	3.17
1101757	ENSG00000180574	0	EIF2S3L	Uncharacterized protein	0	12	n/a	n/a	n/a	3.169
1105692	ENSG00000211445	2861	GPX3	glutathione peroxidase 3 (plasma)	2878	5	n/a	n/a	n/a	3.169
1101623	ENSG00000179774	85634	ATOH7	atonal homolog 7 (Drosophila)	220202	10	n/a	n/a	n/a	3.167
1090543	ENSG00000109189	41417	USP46	ubiquitin specific peptidase 46	64854	4	n/a	n/a	n/a	3.165
1091466	ENSG00000116406	56068	EDEM3	ER degradation enhancer, mannosidase alpha-like 3	80267	1	n/a	n/a	n/a	3.165
279847420	ENSG00000230750	0	SDAD1P2	SDA1 domain containing 1 pseudogene 2	0	20	n/a	n/a	n/a	3.164
1100277	ENSG00000172461	10543	FUT9	fucosyltransferase 9 (alpha (1,3) fucosyltransferase)	10690	6	n/a	n/a	n/a	3.162
1094701	ENSG00000139174	80348	PRICKLE1	prickle homolog 1 (Drosophila)	144165	12	n/a	n/a	n/a	3.162
1098928	ENSG00000166908	55640	PIP4K2C	phosphatidylinositol-5-phosphate 4-kinase, type II, gamma	79837	12	n/a	n/a	n/a	3.162
279875458	ENSG00000233225	0	AC004987.9	AC004987.9	0	7	n/a	n/a	n/a	3.161
1096586	ENSG00000153339	22634	TRAPPC8	trafficking protein particle complex 8	22878	18	n/a	n/a	n/a	3.161
279757094	ENSG00000221930	0	FAM45B	family with sequence similarity 45, member B (pseudogene)	0	X	n/a	n/a	n/a	3.158
1100942	ENSG00000175928	36906	LRRN1	leucine rich repeat neuronal 1	57633	3	n/a	n/a	n/a	3.155
280039655	ENSG00000251508	0	RP5-862P8.3	RP5-862P8.3	0	1	n/a	n/a	n/a	3.155
280122889	ENSG00000258864	0	CTC-554D6.1	CTC-554D6.1	0	5	n/a	n/a	n/a	3.154
1094653	ENSG00000138768	8548	USO1	USO1 vesicle docking protein homolog (yeast)	8615	4	n/a	n/a	n/a	3.153
280106679	ENSG00000257579	0	RP11-128P10.1	RP11-128P10.1	0	12	n/a	n/a	n/a	3.153
1097339	ENSG00000159842	26	ABR	active BCR-related gene	29	17	n/a	n/a	n/a	3.152
279792729	ENSG00000225858	0	RP1-172N19.3	RP1-172N19.3	0	X	n/a	n/a	n/a	3.152
1097256	ENSG00000159189	710	C1QC	complement component 1, q subcomponent, C chain	714	1	n/a	n/a	n/a	3.151
1090120	ENSG00000105983	40928	LMBR1	limb region 1 homolog (mouse)	64327	7	n/a	n/a	n/a	3.15
1100434	ENSG00000173221	2728	GLRX	glutaredoxin (thioltransferase)	2745	5	n/a	n/a	n/a	3.147
1088147	ENSG00000074696	30975	PTPLAD1	protein tyrosine phosphatase-like A domain containing 1	51495	15	n/a	n/a	n/a	3.147
280098467	ENSG00000256747	0	RP11-860B13.1	RP11-860B13.1	0	12	n/a	n/a	n/a	3.146
1101121	ENSG00000176903	9114	PNMA1	paraneoplastic antigen MA1	9240	14	n/a	n/a	n/a	3.145
1096585	ENSG00000153317	30294	ASAP1	ArfGAP with SH3 domain, ankyrin repeat and PH domain 1	50807	8	n/a	n/a	n/a	3.144
1096884	ENSG00000156097	58107	GPR61	G protein-coupled receptor 61	83873	1	n/a	n/a	n/a	3.144
1090199	ENSG00000106460	33955	TMEM106B	transmembrane protein 106B	54664	7	n/a	n/a	n/a	3.144
1101838	ENSG00000180998	94000	GPR137C	G protein-coupled receptor 137C	283554	14	n/a	n/a	n/a	3.143
1091128	ENSG00000113805	5035	CNTN3	contactin 3 (plasmacytoma associated)	5067	3	n/a	n/a	n/a	3.143
1092228	ENSG00000122873	35135	CISD1	CDGSH iron sulfur domain 1	55847	10	n/a	n/a	n/a	3.142
279874020	ENSG00000233087	0	AC073869.1	AC073869.1	0	2	n/a	n/a	n/a	3.142
1087098	ENSG00000009335	9546	UBE3C	ubiquitin protein ligase E3C	9690	7	n/a	n/a	n/a	3.141
1104168	ENSG00000197102	1766	DYNC1H1	dynein, cytoplasmic 1, heavy chain 1	1778	14	n/a	n/a	n/a	3.14
1090247	ENSG00000106772	81393	PRUNE2	prune homolog 2 (Drosophila)	158471	9	n/a	n/a	n/a	3.139
279910986	ENSG00000236440	0	AC117947.1	AC117947.1	0	2	n/a	n/a	n/a	3.138
279834467	ENSG00000229593	0	SUCLA2P3	succinate-CoA ligase, ADP-forming, beta subunit pseudogene 3	0	2	n/a	n/a	n/a	3.137
1095865	ENSG00000147180	7509	ZNF711	zinc finger protein 711	7552	X	n/a	n/a	n/a	3.136
279739272	ENSG00000215319	0	RP11-98L4.1	RP11-98L4.1	0	X	n/a	n/a	n/a	3.136
279831642	ENSG00000229325	0	ACAP2-IT1	ACAP2 intronic transcript 1 (non-protein coding)	0	3	n/a	n/a	n/a	3.135
1090204	ENSG00000106484	4207	MEST	mesoderm specific transcript homolog (mouse)	4232	7	n/a	n/a	n/a	3.134
1100888	ENSG00000175606	34257	TMEM70	transmembrane protein 70	54968	8	n/a	n/a	n/a	3.134
1095240	ENSG00000143093	59539	FAM40A	family with sequence similarity 40, member A	85369	1	n/a	n/a	n/a	3.134
1093211	ENSG00000130638	25563	ATXN10	ataxin 10	25814	22	n/a	n/a	n/a	3.134
1096831	ENSG00000155659	11161	VSIG4	V-set and immunoglobulin domain containing 4	11326	X	n/a	n/a	n/a	3.134
1094445	ENSG00000137766	133462	UNC13C	unc-13 homolog C (C. elegans)	440279	15	n/a	n/a	n/a	3.133
1089260	ENSG00000100744	31007	C14orf129	chromosome 14 open reading frame 129	51527	14	n/a	n/a	n/a	3.133
1098718	ENSG00000166128	31242	RAB8B	RAB8B, member RAS oncogene family	51762	15	n/a	n/a	n/a	3.133
1090151	ENSG00000106123	2036	EPHB6	EPH receptor B6	2051	7	n/a	n/a	n/a	3.131
1105732	ENSG00000212719	109648	C17orf51	chromosome 17 open reading frame 51	339263	17	n/a	n/a	n/a	3.131
1097687	ENSG00000162434	3691	JAK1	Janus kinase 1	3716	1	n/a	n/a	n/a	3.131
1093696	ENSG00000133731	3587	IMPA1	inositol(myo)-1(or 4)-monophosphatase 1	3612	8	n/a	n/a	n/a	3.131
1094585	ENSG00000138430	29524	OLA1	Obg-like ATPase 1	29789	2	n/a	n/a	n/a	3.129
1094098	ENSG00000135953	58995	MFSD9	major facilitator superfamily domain containing 9	84804	2	n/a	n/a	n/a	3.127
1092178	ENSG00000122512	5363	PMS2	PMS2 postmeiotic segregation increased 2 (S. cerevisiae)	5395	7	n/a	n/a	n/a	3.126
279775326	ENSG00000224345	0	AKIRIN2-AS1	AKIRIN2 antisense RNA 1 (non-protein coding)	0	6	n/a	n/a	n/a	3.125
1091240	ENSG00000114923	6472	SLC4A3	solute carrier family 4, anion exchanger, member 3	6508	2	n/a	n/a	n/a	3.124
1086936	ENSG00000005020	8856	SKAP2	src kinase associated phosphoprotein 2	8935	7	n/a	n/a	n/a	3.124
1102901	ENSG00000185728	90146	YTHDF3	YTH domain family, member 3	253943	8	n/a	n/a	n/a	3.124
279681451	ENSG00000204429	0	RP11-1E11.1	RP11-1E11.1	0	9	n/a	n/a	n/a	3.124
280093551	ENSG00000256164	0	RP11-264F23.3	RP11-264F23.3	0	12	n/a	n/a	n/a	3.122
1092525	ENSG00000125166	2789	GOT2	glutamic-oxaloacetic transaminase 2, mitochondrial (aspartate aminotransferase 2)	2806	16	n/a	n/a	n/a	3.122
1105292	ENSG00000204851	36742	PNMAL2	PNMA-like 2	57469	19	n/a	n/a	n/a	3.121
1100084	ENSG00000171659	2840	GPR34	G protein-coupled receptor 34	2857	X	n/a	n/a	n/a	3.12
1089751	ENSG00000104044	4917	OCA2	oculocutaneous albinism II	4948	15	n/a	n/a	n/a	3.119
279893311	ENSG00000234789	0	RP11-483H20.4	RP11-483H20.4	0	9	n/a	n/a	n/a	3.118
1090226	ENSG00000106617	30903	PRKAG2	protein kinase, AMP-activated, gamma 2 non-catalytic subunit	51422	7	n/a	n/a	n/a	3.118
1102682	ENSG00000184867	9679	ARMCX2	armadillo repeat containing, X-linked 2	9823	X	n/a	n/a	n/a	3.117
1090380	ENSG00000108094	8392	CUL2	cullin 2	8453	10	n/a	n/a	n/a	3.115
280128196	ENSG00000259164	0	RP11-463C8.4	RP11-463C8.4	0	14	n/a	n/a	n/a	3.115
279772676	ENSG00000224116	94734	AC005027.4	AC005027.4	285954	7	n/a	n/a	n/a	3.114
1099605	ENSG00000169676	1804	DRD5	dopamine receptor D5	1816	4	n/a	n/a	n/a	3.113
1088186	ENSG00000075429	26836	CACNG5	calcium channel, voltage-dependent, gamma subunit 5	27091	17	n/a	n/a	n/a	3.113
1094914	ENSG00000140538	4885	NTRK3	neurotrophic tyrosine kinase, receptor, type 3	4916	15	n/a	n/a	n/a	3.113
1090550	ENSG00000109270	8580	LAMTOR3	late endosomal/lysosomal adaptor, MAPK and MTOR activator 3	8649	4	n/a	n/a	n/a	3.11
1102455	ENSG00000183831	109675	ANKRD45	ankyrin repeat domain 45	339416	1	n/a	n/a	n/a	3.11
1098626	ENSG00000165731	5947	RET	ret proto-oncogene	5979	10	n/a	n/a	n/a	3.109
280080839	ENSG00000255091	0	RP11-495O11.1	RP11-495O11.1	0	11	n/a	n/a	n/a	3.108
1102678	ENSG00000184845	1800	DRD1	dopamine receptor D1	1812	5	n/a	n/a	n/a	3.108
1096288	ENSG00000151079	3717	KCNA6	potassium voltage-gated channel, shaker-related subfamily, member 6	3742	12	n/a	n/a	n/a	3.107
1103459	ENSG00000188039	94305	NWD1	NACHT and WD repeat domain containing 1	284434	19	n/a	n/a	n/a	3.107
279982870	ENSG00000244213	0	ZFAND6P1	zinc finger, AN1-type domain 6 pseudogene 1	0	9	n/a	n/a	n/a	3.106
1087944	ENSG00000069329	35026	VPS35	vacuolar protein sorting 35 homolog (S. cerevisiae)	55737	16	n/a	n/a	n/a	3.106
1087292	ENSG00000023228	4693	NDUFS1	NADH dehydrogenase (ubiquinone) Fe-S protein 1, 75kDa (NADH-coenzyme Q reductase)	4719	2	n/a	n/a	n/a	3.105
1087644	ENSG00000057294	5286	PKP2	plakophilin 2	5318	12	n/a	n/a	n/a	3.105
1086890	ENSG00000002746	22827	HECW1	HECT, C2 and WW domain containing E3 ubiquitin protein ligase 1	23072	7	n/a	n/a	n/a	3.104
1099813	ENSG00000170540	22959	ARL6IP1	ADP-ribosylation factor-like 6 interacting protein 1	23204	16	n/a	n/a	n/a	3.102
1093848	ENSG00000134644	9554	PUM1	pumilio homolog 1 (Drosophila)	9698	1	n/a	n/a	n/a	3.1
279725130	ENSG00000213857	0	RP11-12M9.4	RP11-12M9.4	0	22	n/a	n/a	n/a	3.1
279908463	ENSG00000236216	0	PPP1R11P1	protein phosphatase 1, regulatory (inhibitor) subunit 11 pseudogene 1	0	1	n/a	n/a	n/a	3.099
279747741	ENSG00000218350	0	RP11-789A7.1	RP11-789A7.1	0	6	n/a	n/a	n/a	3.098
280136559	ENSG00000259653	0	RP11-616K22.3	RP11-616K22.3	0	15	n/a	n/a	n/a	3.098
1095797	ENSG00000146676	5782	PURB	purine-rich element binding protein B	5814	7	n/a	n/a	n/a	3.097
1093281	ENSG00000130957	8712	FBP2	fructose-1,6-bisphosphatase 2	8789	9	n/a	n/a	n/a	3.097
279935569	ENSG00000238810	60038	SNORD107	small nucleolar RNA, C/D box 107	91380	15	n/a	n/a	n/a	3.096
1106276	ENSG00000215193	34959	PEX26	peroxisomal biogenesis factor 26	55670	22	n/a	n/a	n/a	3.095
1090580	ENSG00000109654	23076	TRIM2	tripartite motif containing 2	23321	4	n/a	n/a	n/a	3.095
1087151	ENSG00000011201	3705	KAL1	Kallmann syndrome 1 sequence	3730	X	n/a	n/a	n/a	3.094
1088674	ENSG00000088899	9618	RP5-1187M17.10	ProSAP-interacting protein 1	9762	20	n/a	n/a	n/a	3.094
1087808	ENSG00000065548	35142	ZC3H15	zinc finger CCCH-type containing 15	55854	2	n/a	n/a	n/a	3.093
1096344	ENSG00000151502	76624	VPS26B	vacuolar protein sorting 26 homolog B (S. pombe)	112936	11	n/a	n/a	n/a	3.093
1101754	ENSG00000180543	59609	TSPYL5	TSPY-like 5	85453	8	n/a	n/a	n/a	3.093
1105507	ENSG00000205562	0	RP11-497E19.1	RP11-497E19.1	0	14	n/a	n/a	n/a	3.092
279977138	ENSG00000243637	0	AC019221.4	AC019221.4	0	2	n/a	n/a	n/a	3.092
279503493	ENSG00000180673	0	RP11-323K3.1	RP11-323K3.1	0	4	n/a	n/a	n/a	3.092
1100530	ENSG00000173692	5675	PSMD1	proteasome (prosome, macropain) 26S subunit, non-ATPase, 1	5707	2	n/a	n/a	n/a	3.09
1090875	ENSG00000111897	36788	SERINC1	serine incorporator 1	57515	6	n/a	n/a	n/a	3.089
1101603	ENSG00000179603	2901	GRM8	glutamate receptor, metabotropic 8	2918	7	n/a	n/a	n/a	3.088
279949691	ENSG00000240553	0	RP1-184J9.2	RP1-184J9.2	0	1	n/a	n/a	n/a	3.087
1091037	ENSG00000113100	1002	CDH9	cadherin 9, type 2 (T1-cadherin)	1007	5	n/a	n/a	n/a	3.086
1095100	ENSG00000141750	110003	STAC2	SH3 and cysteine rich domain 2	342667	17	n/a	n/a	n/a	3.085
1095158	ENSG00000142408	37707	CACNG8	calcium channel, voltage-dependent, gamma subunit 8	59283	19	n/a	n/a	n/a	3.085
1088037	ENSG00000071794	6557	HLTF	helicase-like transcription factor	6596	3	n/a	n/a	n/a	3.084
1089429	ENSG00000101489	36132	CELF4	CUGBP, Elav-like family member 4	56853	18	n/a	n/a	n/a	3.083
1090564	ENSG00000109466	11114	KLHL2	kelch-like 2, Mayven (Drosophila)	11275	4	n/a	n/a	n/a	3.08
1094009	ENSG00000135503	88	ACVR1B	activin A receptor, type IB	91	12	n/a	n/a	n/a	3.08
1097427	ENSG00000160352	80690	ZNF714	zinc finger protein 714	148206	19	n/a	n/a	n/a	3.08
1089216	ENSG00000100554	30863	ATP6V1D	ATPase, H+ transporting, lysosomal 34kDa, V1 subunit D	51382	14	n/a	n/a	n/a	3.08
1106400	ENSG00000215790	9762	SLC35E2	solute carrier family 35, member E2	9906	1	n/a	n/a	n/a	3.079
1093142	ENSG00000130227	22794	XPO7	exportin 7	23039	8	n/a	n/a	n/a	3.077
1092323	ENSG00000123684	9782	LPGAT1	lysophosphatidylglycerol acyltransferase 1	9926	1	n/a	n/a	n/a	3.077
1094627	ENSG00000138669	5561	PRKG2	protein kinase, cGMP-dependent, type II	5593	4	n/a	n/a	n/a	3.077
1090604	ENSG00000109832	28854	DDX25	DEAD (Asp-Glu-Ala-Asp) box polypeptide 25	29118	11	n/a	n/a	n/a	3.077
1104116	ENSG00000196950	36457	SLC39A10	solute carrier family 39 (zinc transporter), member 10	57181	2	n/a	n/a	n/a	3.076
1094154	ENSG00000136235	10310	GPNMB	glycoprotein (transmembrane) nmb	10457	7	n/a	n/a	n/a	3.075
279994806	ENSG00000247180	0	AC018665.1	AC018665.1	0	17	n/a	n/a	n/a	3.074
1095529	ENSG00000144668	3655	ITGA9	integrin, alpha 9	3680	3	n/a	n/a	n/a	3.074
280131805	ENSG00000259371	0	RP11-468E2.6	RP11-468E2.6	0	14	n/a	n/a	n/a	3.074
1096350	ENSG00000151553	36973	FAM160B1	family with sequence similarity 160, member B1	57700	10	n/a	n/a	n/a	3.074
1091546	ENSG00000116977	3939	LGALS8	lectin, galactoside-binding, soluble, 8	3964	1	n/a	n/a	n/a	3.073
1100091	ENSG00000171714	83758	ANO5	anoctamin 5	203859	11	n/a	n/a	n/a	3.071
1097536	ENSG00000161203	1164	AP2M1	adaptor-related protein complex 2, mu 1 subunit	1173	3	n/a	n/a	n/a	3.067
1092250	ENSG00000123119	40801	NECAB1	N-terminal EF-hand calcium binding protein 1	64168	8	n/a	n/a	n/a	3.066
1088356	ENSG00000079950	8358	STX7	syntaxin 7	8417	6	n/a	n/a	n/a	3.065
1104751	ENSG00000198815	22643	FOXJ3	forkhead box J3	22887	1	n/a	n/a	n/a	3.064
280096723	ENSG00000256541	0	RP4-761J14.5	RP4-761J14.5	0	12	n/a	n/a	n/a	3.064
1097341	ENSG00000159871	94262	LYPD5	LY6/PLAUR domain containing 5	284348	19	n/a	n/a	n/a	3.064
1096687	ENSG00000154265	23216	ABCA5	ATP-binding cassette, sub-family A (ABC1), member 5	23461	17	n/a	n/a	n/a	3.063
1090646	ENSG00000110148	882	CCKBR	cholecystokinin B receptor	887	11	n/a	n/a	n/a	3.063
1100248	ENSG00000172350	40770	ABCG4	ATP-binding cassette, sub-family G (WHITE), member 4	64137	11	n/a	n/a	n/a	3.062
1089204	ENSG00000100483	55412	METTL21D	methyltransferase like 21D	79609	14	n/a	n/a	n/a	3.062
1093917	ENSG00000135070	57371	ISCA1	iron-sulfur cluster assembly 1 homolog (S. cerevisiae)	81689	9	n/a	n/a	n/a	3.062
1100654	ENSG00000174405	3956	LIG4	ligase IV, DNA, ATP-dependent	3981	13	n/a	n/a	n/a	3.061
279994444	ENSG00000247033	0	AC099508.1	AC099508.1	0	16	n/a	n/a	n/a	3.059
1089502	ENSG00000102053	109879	ZC3H12B	zinc finger CCCH-type containing 12B	340554	X	n/a	n/a	n/a	3.059
1094637	ENSG00000138698	5878	RAP1GDS1	RAP1, GTP-GDP dissociation stimulator 1	5910	4	n/a	n/a	n/a	3.059
1090920	ENSG00000112218	57201	GPR63	G protein-coupled receptor 63	81491	6	n/a	n/a	n/a	3.057
1104624	ENSG00000198502	3109	HLA-DRB5	major histocompatibility complex, class II, DR beta 5	3127	6	n/a	n/a	n/a	3.056
1092291	ENSG00000123416	10229	TUBA1B	tubulin, alpha 1b	10376	12	n/a	n/a	n/a	3.055
280024470	ENSG00000250305	36877	KIAA1456	Putative methyltransferase KIAA1456	57604	8	n/a	n/a	n/a	3.055
1094244	ENSG00000136754	9862	ABI1	abl-interactor 1	10006	10	n/a	n/a	n/a	3.054
1102044	ENSG00000182195	23394	LDOC1	leucine zipper, down-regulated in cancer 1	23641	X	n/a	n/a	n/a	3.053
1093977	ENSG00000135387	4051	CAPRIN1	cell cycle associated protein 1	4076	11	n/a	n/a	n/a	3.053
1095140	ENSG00000142192	348	APP	amyloid beta (A4) precursor protein	351	21	n/a	n/a	n/a	3.051
1098604	ENSG00000165660	22927	FAM175B	family with sequence similarity 175, member B	23172	10	n/a	n/a	n/a	3.05
1091869	ENSG00000119865	25676	CNRIP1	cannabinoid receptor interacting protein 1	25927	2	n/a	n/a	n/a	3.05
1094548	ENSG00000138190	33827	EXOC6	exocyst complex component 6	54536	10	n/a	n/a	n/a	3.05
279775820	ENSG00000224384	0	RP3-417O22.3	RP3-417O22.3	0	6	n/a	n/a	n/a	3.048
1099349	ENSG00000168538	38115	C4orf41	chromosome 4 open reading frame 41	60684	4	n/a	n/a	n/a	3.048
1097959	ENSG00000163444	60210	TMEM183A	transmembrane protein 183A	92703	1	n/a	n/a	n/a	3.048
279845324	ENSG00000230555	0	RP11-517P14.2	RP11-517P14.2	0	10	n/a	n/a	n/a	3.045
1096401	ENSG00000151893	80309	C10orf46	chromosome 10 open reading frame 46	143384	10	n/a	n/a	n/a	3.045
1092329	ENSG00000123739	57281	PLA2G12A	phospholipase A2, group XIIA	81579	4	n/a	n/a	n/a	3.044
1104707	ENSG00000198729	57388	PPP1R14C	protein phosphatase 1, regulatory (inhibitor) subunit 14C	81706	6	n/a	n/a	n/a	3.044
1093812	ENSG00000134440	4651	NARS	asparaginyl-tRNA synthetase	4677	18	n/a	n/a	n/a	3.043
[truncated: 2,797 more rows]
