# Supplementary material for: Identification of the Molecular Events Involved in the Development of Prefrontal Cortex Through the Analysis of RNA-Seq Data From BrainSpan
Source: ASN Neuro. 2019 Jun 18;11:1759091419854627. doi: 10.1177/1759091419854627 (PMC6582306; doi:10.1177/1759091419854627)
Supplement: Supplemental Material6 - Supplemental material for Identification of the Molecular Events Involved in the Development of Prefrontal Cortex Through the Analysis of RNA-Seq Data From BrainSpan [file Supplemental_Material6.zip › HIP/9/Columns.csv]

donor_id	donor_name	donor_age	donor_color	structure_id	structure_name	structure_abbreviation	structure_color	top_level_structure_id	top_level_structure_name	top_level_structure_abbreviation	top_level_structure_color
12979	H376.VIII.53	2 yrs	EBEB00	10294	hippocampus (hippocampal formation)	HIP	BFB5D5	10292	allocortex	ACx	D1CEE2
12980	H376.VIII.54	3 yrs	C2C200	10294	hippocampus (hippocampal formation)	HIP	BFB5D5	10292	allocortex	ACx	D1CEE2
12841	H376.IX.51	8 yrs	FFBF00	10294	hippocampus (hippocampal formation)	HIP	BFB5D5	10292	allocortex	ACx	D1CEE2
12981	H376.IX.52	8 yrs	EBB000	10294	hippocampus (hippocampal formation)	HIP	BFB5D5	10292	allocortex	ACx	D1CEE2
12289	H376.IX.50	11 yrs	D6A000	10294	hippocampus (hippocampal formation)	HIP	BFB5D5	10292	allocortex	ACx	D1CEE2
