# Supplementary material for: Identification of the Molecular Events Involved in the Development of Prefrontal Cortex Through the Analysis of RNA-Seq Data From BrainSpan
Source: ASN Neuro. 2019 Jun 18;11:1759091419854627. doi: 10.1177/1759091419854627 (PMC6582306; doi:10.1177/1759091419854627)
Supplement: Supplemental Material6 - Supplemental material for Identification of the Molecular Events Involved in the Development of Prefrontal Cortex Through the Analysis of RNA-Seq Data From BrainSpan [file Supplemental_Material6.zip › HIP/9/Expression.csv]

280042389	15.3456	14.5837	6.0884	7.7052	3.3720
279666849	8.3441	7.4200	0.0000	0.0000	0.0000
279660990	10.4530	10.6797	3.8702	2.9351	2.7475
279659240	7.2788	7.0130	1.5595	1.7155	0.6781
279790000	11.9349	4.4731	2.5158	2.9056	2.6595
279961289	8.0225	8.3503	2.7295	4.4350	0.9024
280090532	8.9958	5.2329	1.5535	1.8844	1.5326
279959910	12.9513	13.0253	9.4602	7.6611	5.6754
280049102	7.2530	6.7350	2.5902	1.6471	1.2798
280044069	13.0683	11.9242	8.2173	7.5388	6.3916
279663146	5.5051	6.2425	0.6257	0.9538	0.8028
279792604	11.7313	10.6171	7.2173	6.5141	4.9105
279950430	9.8888	10.3377	7.3816	5.4244	2.7501
280125409	6.3277	5.8170	1.9253	1.2443	0.8455
279941810	4.1992	6.4207	0.5863	0.7187	0.4977
279944035	15.9409	15.5522	12.3479	11.5688	9.3125
279665680	4.8490	5.0884	0.6989	0.2290	0.0000
279972735	15.1382	14.9431	11.5428	10.0314	9.7208
279957731	10.2904	10.1433	7.0544	6.5067	3.3636
279986623	10.8038	11.5551	7.5431	7.3022	5.0664
280049018	9.2773	10.2337	6.7173	4.4509	4.5692
279942860	13.3112	13.5277	10.7792	8.7435	7.2418
279668186	4.6404	4.7040	0.5403	0.0000	0.0000
279659744	4.8165	4.7009	0.5620	0.0000	0.4619
279707713	3.3210	5.2773	0.0000	0.0510	0.0000
279951899	16.4888	15.7051	12.8732	12.1796	10.4483
279710898	3.2690	5.2381	0.0000	0.3377	0.0000
280046631	15.1471	14.9972	12.2282	10.4337	10.1616
280116447	9.5056	8.3050	6.3937	3.9589	4.0969
280051104	4.6135	4.3862	0.3938	0.8951	0.0000
279666968	7.1846	7.5079	4.1621	2.4606	3.2297
279715962	3.5003	4.5872	0.0000	0.0000	0.0000
280045392	6.4298	7.3702	3.2225	2.0750	3.3169
280009794	11.3766	11.0943	8.2805	7.2032	6.2351
279690724	5.8200	5.8851	2.3551	3.2368	0.0000
280017626	6.5901	8.8786	1.0909	4.8025	5.4713
279964315	13.5011	12.3075	10.2485	9.2843	7.4576
279936016	5.2279	4.7632	2.0765	1.0107	0.2495
279943306	10.9121	10.3720	7.2373	7.2655	5.8117
279983888	10.3773	11.0213	7.9171	6.3788	6.7102
280119417	6.1698	5.8071	4.4885	0.9799	1.4221
279972630	15.4927	15.7382	13.1320	10.8922	11.9701
279971217	13.5327	12.9499	10.5047	9.0201	9.4161
279968565	9.2661	9.0775	7.4147	4.7085	4.7618
279956340	7.1846	5.8171	3.9389	2.5532	2.4496
280045763	9.8812	9.4531	7.6651	5.0376	5.7598
1091696	12.0515	10.0475	6.5739	10.5721	5.4875
280046141	4.0508	4.5608	1.3023	1.1394	0.0000
279710800	3.4937	3.4334	0.0000	0.0000	0.0000
279805544	14.1219	14.4488	12.2239	10.5538	9.6989
280046722	5.0704	4.7442	2.2387	1.9053	0.2288
279934395	3.7599	3.2426	0.0000	0.2034	0.0000
279948299	4.8626	5.2444	1.6554	2.5332	0.7095
1104954	4.3275	4.8015	1.5909	1.5435	0.3508
279979850	4.3516	3.5001	1.3261	0.4144	0.0000
279658631	5.1918	2.5013	1.1871	0.3228	0.0000
279935116	5.2833	5.2149	1.2414	2.2525	2.2759
280040407	8.3038	9.1363	7.4288	4.4237	4.3994
279667584	6.1945	5.6689	3.6193	1.9832	2.3305
279702757	3.6042	3.3182	0.1586	0.2960	0.1472
1092837	5.3568	5.7395	3.4042	2.1687	1.3433
279954000	12.9072	12.9425	11.0769	8.8157	9.2325
280093438	3.6367	10.6702	4.9673	1.9952	4.9226
279720656	7.7046	6.8727	4.6664	5.7439	1.8855
279710870	3.1599	4.4556	1.8719	0.0000	0.0000
279985225	4.3508	4.4914	2.3805	0.4720	0.8894
279944075	4.3306	3.7865	1.8207	0.9129	0.0000
280044741	11.0259	10.5779	9.3778	7.4440	6.1492
280046008	16.3799	16.8571	15.0112	12.5341	12.8916
1088300	5.0937	3.6011	1.4152	1.2038	1.0061
279948332	3.1483	3.0942	0.0000	0.0000	0.0000
1095469	6.3985	5.9302	4.0692	3.1341	2.0590
1098096	7.2635	6.3547	2.7123	4.4663	4.1425
279670217	6.5857	6.6270	4.7471	3.7944	2.2672
279908625	6.5833	6.6243	4.7456	3.7925	2.2729
280045784	16.3276	16.2365	14.9676	12.1380	12.7734
279660605	4.4387	5.7372	2.7574	2.4025	1.1398
1096065	7.3180	6.6161	4.0918	4.5089	3.3826
1098985	5.3355	4.5210	3.5657	1.3876	0.9348
279957244	3.2572	4.3969	0.6513	0.7202	1.2901
1092888	5.1654	5.0160	4.7355	1.3835	0.3483
280043264	2.6850	4.9665	0.9656	0.3304	1.4523
1093077	4.7205	3.4303	0.4141	1.9999	1.1020
280043222	6.6805	6.0157	5.1985	3.1197	2.0585
279760112	2.9948	2.7516	0.0000	0.0000	0.0000
280097368	3.4508	3.5146	0.5815	0.8116	0.4411
279953709	4.9026	1.0141	0.0000	0.3068	0.0000
1092913	5.7582	5.7188	3.2474	3.5786	1.8303
279936527	2.5249	3.2010	0.0357	0.0000	0.0000
1090015	5.8191	4.1684	1.9333	2.2382	2.2601
279780020	3.3511	2.9434	0.3378	0.3622	0.1953
279966820	4.6701	3.7690	2.2467	0.8512	1.0185
279967580	5.5108	5.1177	2.4225	3.4796	1.5681
1092676	6.4010	6.3065	3.7591	3.8072	3.0813
279515532	5.0678	4.7422	2.1166	2.6977	1.6029
1102506	7.3079	5.3185	3.8967	3.7665	3.0283
280044377	5.5448	6.3182	3.9493	2.3349	3.3265
1090265	4.8208	4.6683	1.7090	2.9716	1.3833
279710443	4.4719	3.8428	2.6586	1.6530	0.0000
1088055	4.7522	4.5224	2.3214	2.1522	1.2838
1097498	4.6883	5.6919	3.2830	2.6636	1.5286
279831793	6.3584	4.7164	2.7019	3.2528	2.5778
279936247	3.4135	3.0237	1.4171	0.2160	0.0000
279987728	3.5381	3.1708	0.8184	0.2758	0.9567
279841871	3.1133	2.8190	0.2954	0.5877	0.0035
1093034	6.5497	5.6014	4.4910	3.4818	2.2845
1090650	4.7285	3.2875	0.4903	2.8519	0.7226
1093550	4.6507	4.8876	2.0068	2.9164	1.4708
279705144	1.8034	3.4237	0.0000	0.0000	0.0000
280137550	7.0198	6.9221	5.4258	4.8621	2.8715
1087784	6.1888	5.4813	3.1912	4.0454	2.5545
280094828	3.9602	2.9885	1.8443	0.1928	0.7124
1104762	5.1172	4.9976	2.1241	3.3660	2.1090
1099340	4.8553	3.8176	2.4779	1.6642	1.3360
1088375	4.0796	3.0091	2.2037	0.6796	0.2824
279661207	1.9311	3.8009	1.1631	0.0000	0.0000
1101238	5.6719	5.8524	3.1758	4.1538	2.5546
1091911	6.5365	7.3905	5.4487	3.9676	4.0904
279936779	3.7601	2.6731	1.5602	0.1474	0.5659
1103851	4.0710	1.8857	0.6254	0.8369	0.1158
279969545	7.4890	6.4700	3.8553	5.5738	4.1692
1095134	3.8019	3.0941	0.9665	1.7346	0.3369
1089385	6.7536	6.7778	5.3879	4.8088	2.8191
279751848	2.2835	2.5614	0.0000	0.0000	0.0000
279969868	4.5167	4.3923	3.0497	1.8127	1.2405
1101476	4.9574	5.7464	4.5582	2.0384	2.2114
279660031	3.7903	1.2262	0.0000	0.3000	0.0000
1087124	3.3201	4.1158	0.9991	2.1252	0.8135
280082791	5.0488	3.8058	2.9455	2.0217	1.1004
279662180	1.8718	2.9105	0.0000	0.0000	0.0000
279658393	5.3355	5.8678	3.9589	3.3278	2.3677
279911549	3.0486	2.5837	0.4895	0.4544	0.3745
1094257	2.9452	4.1016	2.1259	0.7963	0.5410
1093174	5.4507	5.5919	3.2756	4.0945	2.1050
1102641	2.7440	3.0651	0.0000	1.6499	0.0000
1104614	4.7204	5.0566	3.2444	2.8538	1.5058
1087969	1.5207	3.3458	0.0000	0.0425	0.1992
279896373	3.7184	3.1826	0.6387	1.5464	1.1556
1099096	4.2954	3.7376	3.2460	1.2119	0.5987
279770712	4.0914	4.5302	2.6486	2.2750	1.0280
1102071	2.9943	2.8383	1.6488	0.1470	0.0000
1088127	3.7325	4.5709	1.7045	2.6913	1.1126
1105069	4.5240	4.1822	2.4354	1.9152	1.7738
1102199	3.4805	3.3116	1.3788	1.4242	0.4657
1090577	5.2050	4.0829	3.1928	3.2788	0.5534
1107237	5.0211	4.3645	3.4428	2.4150	1.3190
280120939	3.7544	3.1320	0.3602	1.0575	2.0349
1097712	4.2405	4.0844	1.6111	2.3390	1.6638
279900213	6.8815	5.8632	4.5381	3.7111	4.0008
1103282	4.6494	4.1387	2.2640	2.7346	1.3180
1099047	3.1719	2.8858	0.5199	0.8418	0.8714
279956751	4.5534	0.0000	0.0000	0.0000	0.0000
279722569	3.7742	4.0225	1.7839	2.4037	0.6801
1097592	5.0863	2.9207	2.5385	1.6089	1.0405
1101577	5.4776	5.4708	3.0707	3.7985	2.7484
1099180	4.1666	3.0033	0.9691	1.8005	1.1818
1093381	4.6553	2.8743	1.4088	1.7345	1.3570
1097474	9.2034	7.6036	6.4917	5.7708	6.1825
279988435	2.5572	1.9636	0.0000	0.0197	0.0000
1088971	3.5511	3.8178	2.2707	1.5439	0.5029
1092639	3.6660	4.4976	2.2174	2.2197	1.0740
279935681	2.5491	1.9484	0.0000	0.0290	0.0000
1101624	3.8888	3.6399	1.6296	1.9701	0.9792
1102877	4.3329	3.6068	1.6589	1.9952	1.5530
279763443	4.0250	3.3559	0.6027	3.1635	0.6037
1103215	4.1035	2.6480	0.1537	0.8805	2.4015
279955353	2.5546	2.1826	0.1678	0.2681	0.0000
1089675	8.8163	7.1493	5.4756	6.2756	5.5510
1095320	3.2150	2.8235	1.2857	0.7500	0.3786
1104438	2.4973	5.0055	1.5939	1.2534	1.7762
1102108	3.6249	3.5067	1.1379	1.9941	0.9679
1099013	4.2111	3.7393	1.6024	2.8625	0.8658
1091169	3.2646	4.5698	1.8655	1.9964	1.2979
280125593	4.7450	5.1179	3.4804	2.4020	2.3224
1102838	4.0285	3.5939	1.6622	2.5649	0.6378
279706068	1.9687	2.3926	0.0000	0.0000	0.0000
1093533	7.1086	6.2422	5.1514	5.5077	2.8365
1102018	5.2895	4.8602	2.6619	3.5749	2.4699
279981623	2.8461	1.6698	0.1654	0.0936	0.0000
1098378	2.8243	2.4666	0.1860	0.6847	0.5605
1092013	4.4555	3.9540	2.7722	2.3581	0.9861
1091586	4.4896	4.3857	3.3204	2.2309	1.2677
280126142	2.9311	3.1994	0.6997	1.7323	0.2739
279759839	1.7904	2.6921	0.0000	0.2393	0.0000
1106678	3.2290	3.5233	1.6583	1.9984	0.0000
1087954	2.5679	2.3655	0.2301	0.6027	0.1078
1097228	2.9638	2.5663	0.6479	0.7784	0.4129
279966459	3.3444	1.6589	0.0000	0.5176	0.5674
280092069	5.4362	3.8915	2.5117	3.1260	1.9381
1090062	3.7072	3.6087	1.4872	2.1090	0.9678
279909931	7.4349	6.9034	4.2679	5.9340	4.9018
279971932	4.4676	4.1610	3.5304	1.0643	1.9699
1104106	4.2892	4.9004	2.8216	3.5787	1.0135
1100291	5.5262	6.1799	4.4482	3.8139	2.9313
1092823	3.8721	3.6007	2.0975	2.0416	0.7113
280077660	5.2403	5.9808	4.4203	3.2855	2.7738
1089643	4.8865	5.8640	3.9246	3.3958	2.4547
1103517	5.0114	3.5381	2.8702	2.0014	1.6033
279660346	2.1384	2.8707	0.0000	1.1647	0.0000
1097294	5.2288	5.9179	4.7830	2.9190	2.6747
1091674	5.2594	4.4961	3.7893	2.3510	2.1500
1089891	4.4021	3.7990	2.8849	2.0331	1.0510
279941868	3.3323	3.1592	0.4283	2.8516	0.1254
1093884	3.1630	3.5774	1.3344	1.8458	0.6085
1104627	5.0105	3.7235	2.2424	2.8309	1.7275
1105631	3.1523	3.8831	2.4190	1.1760	0.6645
1087177	3.2072	3.2440	2.3666	0.6597	0.3660
1100726	3.0478	2.6459	0.8931	1.1979	0.1690
1088859	3.4956	3.5609	2.2593	1.5212	0.5258
1099299	8.2308	7.9037	6.4917	5.6937	5.7444
280081407	2.3337	1.8977	0.0028	0.0865	0.0000
279967770	4.0270	0.6442	0.5945	0.1900	0.0000
280122609	3.0145	1.6920	0.6816	0.1649	0.0000
279902105	7.5407	7.0330	4.4795	6.0394	5.1311
279945859	2.1505	2.3701	0.0000	0.5803	0.0000
1090526	4.2315	4.1699	2.7336	2.1234	1.5499
1101202	4.0740	4.0616	2.3748	2.6932	0.9452
1104720	3.8315	4.2097	2.7395	2.1043	1.0394
1089154	4.9930	5.5966	3.6389	4.3978	1.6712
1095131	4.0743	4.0725	2.6008	2.4113	1.0332
279723829	6.9927	5.4199	2.6242	5.5584	4.2772
1099106	8.0929	7.5778	5.3771	5.9621	6.0102
1094933	3.0370	2.5824	0.9876	1.0717	0.2148
279753773	2.3920	2.7994	0.2331	0.6751	0.7366
279990244	3.7044	3.6368	3.4180	0.7351	0.7372
279841304	5.7822	5.2168	3.7037	4.4222	2.2566
1098566	6.2561	2.5833	3.5172	2.0183	1.6349
1087773	7.0649	6.2911	5.5018	4.2976	4.1461
1108987	4.0605	3.6458	1.7257	1.9898	1.7606
1097459	3.5808	2.9918	1.6189	1.6592	0.5160
1101328	3.2982	1.6731	0.6138	0.4716	0.3082
280103423	4.9789	4.5300	3.0790	3.8194	1.3078
1089376	2.8308	1.7801	0.0606	0.5605	0.2455
1099767	4.5219	4.0894	2.7479	2.6150	1.5217
1093136	10.0044	9.3812	7.4537	8.2647	7.3280
1093662	2.9807	5.4562	3.1519	3.0759	0.4147
280086539	2.8974	4.2360	1.7425	2.0650	0.8807
1088235	3.5474	3.1034	2.0341	1.2987	0.6331
1088315	8.2679	7.2610	7.0189	5.5333	4.7436
279940860	6.5620	7.4359	3.3627	5.0414	6.5981
1101904	5.4071	5.6183	3.7943	4.0642	2.6929
1086964	5.9324	6.3106	4.4019	4.1258	3.8643
1102193	4.5442	3.5900	3.2556	2.0535	0.9284
1103486	3.7517	3.7331	1.5970	2.5752	1.1068
1106071	3.4795	1.6233	1.5437	0.0620	0.1086
279951259	3.3794	0.5800	0.0000	0.0000	0.0000
1102565	3.6856	3.5655	2.4116	1.5673	0.9644
1094467	2.5143	2.2931	0.2400	0.8448	0.2081
1099979	5.2347	6.4684	4.4537	4.6473	2.5395
280110957	1.7949	2.3713	0.0367	0.1283	0.1711
1100457	3.3949	3.1492	1.5589	1.6374	0.7182
1093534	2.8380	3.0451	0.9245	1.5137	0.5078
279943082	1.6414	2.2728	0.0000	0.0000	0.0000
1092578	7.0906	6.5368	5.8705	5.3303	3.3695
1101375	4.2003	4.7239	2.6439	3.8140	1.0597
1093281	3.3554	1.8222	0.0683	1.3360	0.5043
279719726	6.9738	5.4043	3.8604	4.8087	4.0459
1102389	2.8024	1.8557	0.0000	0.3441	0.8042
280090124	3.7354	4.7222	3.1244	2.6682	1.0607
1093311	5.7376	4.9335	3.0754	3.2058	3.8941
280128026	4.4298	3.0320	1.3209	3.1372	0.9051
1106703	4.4245	3.0271	1.3176	3.1324	0.9026
1093138	7.6501	5.8740	5.2192	4.2784	4.9713
1087178	4.9511	4.8827	3.5903	3.3839	1.9619
1095352	4.0405	3.3044	2.1118	1.8666	1.2290
1089083	5.5540	6.1624	4.6781	4.1922	2.9029
1104458	11.5202	10.1673	9.6819	8.3957	8.6541
279888939	3.3466	3.0128	1.2597	1.8637	0.6169
1092574	4.0656	3.3519	1.3192	2.2210	1.7898
1108487	4.3863	2.9919	1.2937	3.0968	0.8840
279979581	3.2809	0.5796	0.0000	0.0000	0.0000
1096164	5.2960	5.3647	4.1815	3.7079	2.3237
279980634	7.5485	6.4518	4.3107	5.7281	5.1994
1097879	3.7823	3.2525	1.6859	2.2433	0.8670
279821547	1.8948	2.0601	0.0000	0.1800	0.0000
1095204	3.6171	2.9494	1.1560	1.8883	1.0557
1094287	3.0337	2.1899	0.2077	0.8844	1.0026
1087254	3.8988	4.1098	3.0478	2.0223	1.2024
1092627	7.2896	6.1675	4.8947	5.0624	4.5162
1087767	3.0436	2.8160	1.6992	0.9099	0.4695
279817689	0.2930	3.6391	0.0000	0.0969	0.1039
280096171	2.8566	2.4161	0.3928	1.8244	0.0000
279940853	3.0611	0.7783	0.0000	0.0820	0.0000
1105814	2.3770	2.0850	0.0349	0.6070	0.3787
1103219	3.6351	3.3470	1.9013	1.4046	1.4952
1089971	4.4255	4.3351	2.8621	3.3540	1.2569
279951718	5.5783	4.5527	2.9194	3.6903	2.9218
1097621	2.8988	1.7272	0.7047	0.2717	0.3067
1101817	3.7005	3.5217	1.9746	2.2902	0.9132
279953955	1.6032	2.1661	0.0000	0.0000	0.0000
279711853	3.2626	4.6687	4.2079	2.0428	0.0000
1090458	5.7860	3.9698	3.3146	2.7275	2.9498
279754207	2.1445	1.6154	0.0000	0.0000	0.0000
1104604	3.2086	4.3611	2.4007	2.2261	1.1058
279971463	3.2704	0.8387	0.0000	0.5471	0.0000
279732919	4.1912	3.2202	1.6663	1.4584	2.3791
1093139	4.9304	1.6481	2.2179	1.0317	1.0126
279663461	4.8841	6.3874	4.8031	3.6439	2.8547
280116676	5.3526	3.9658	3.2880	2.4252	2.6657
279849213	3.1688	3.3908	0.6793	2.6896	0.8851
280092093	5.0657	4.8579	3.4871	2.9264	2.8890
279933989	1.6744	2.3785	0.0000	0.5048	0.0000
1090070	5.2329	3.9285	2.8352	3.3160	2.0184
279500265	4.2695	5.1225	3.5782	3.1063	1.8422
1102326	2.5552	2.1248	1.0839	0.3770	0.0000
279942583	3.7392	3.4300	2.6121	0.9446	1.6437
1097023	3.5196	2.4759	0.8297	2.1391	0.4746
1101022	5.0239	4.8046	3.7103	2.8218	2.6621
279926502	2.2548	3.4313	1.0358	1.9587	0.0000
1097477	3.8681	3.7848	2.1223	2.2180	1.6059
1092726	5.3630	4.1941	3.2087	3.0859	2.5121
1090497	4.8625	3.9888	3.2155	2.2787	2.2554
1090158	6.0409	5.7824	5.2432	4.3827	2.5829
1090741	4.2313	3.6662	3.2002	1.9368	1.1999
279907913	2.5443	1.8849	0.9866	0.0863	0.0647
1089866	3.9075	3.0749	2.5406	1.8107	0.6223
279657609	1.6172	2.8831	1.2515	0.0000	0.0000
1098372	3.1599	2.4915	0.6262	2.2137	0.1383
280078072	2.4774	2.0134	0.4459	0.8085	0.0000
1087522	4.5065	4.2693	2.9402	2.8198	1.9245
1086924	3.1680	2.2881	0.3166	1.1301	1.2601
1096496	3.5046	3.0423	0.2941	1.4670	2.5991
1095222	3.3821	2.3491	1.8813	0.7172	0.5409
279873887	4.6033	3.2137	2.5983	1.6195	2.0545
279985879	7.2699	7.0980	5.5125	5.7499	4.8368
279960050	10.4049	9.1157	7.1426	7.9722	8.7157
279937010	2.4730	1.6831	0.7902	0.0000	0.0000
1094298	6.5168	5.8598	4.5711	4.3724	4.1888
1087900	4.7865	2.7051	2.3849	1.6945	1.7306
1092280	3.2758	4.0331	3.5356	1.2473	0.7560
1090298	5.9021	6.4969	5.0796	5.0777	3.0176
1095109	4.1931	3.7324	3.1129	2.8296	0.5250
1087308	3.4814	3.9421	2.2279	2.5275	0.9685
1090974	3.3085	3.0117	1.6496	1.4046	1.0184
1087241	4.2853	4.2678	1.8886	2.6067	2.9297
1098300	3.2779	3.2118	1.7430	1.5368	1.0521
1087832	3.4296	2.9637	1.2649	1.6642	1.2646
1093130	2.9176	3.9064	2.2029	1.7705	0.8675
1089081	2.9577	3.1378	2.0565	1.2373	0.4551
1099097	2.9588	1.6042	0.5431	0.4771	0.4340
1093101	2.7414	2.3188	0.5672	1.4802	0.1552
1089668	2.0606	2.6922	0.8931	0.5724	0.2839
1090973	3.5452	2.0985	0.8594	0.8681	1.3588
279662474	0.9411	3.1877	0.2541	0.5613	0.0000
1091232	5.5908	5.1264	4.2431	3.5783	2.8941
1104836	3.6073	3.8387	2.3043	2.4969	1.0090
1094916	4.4969	4.4923	3.0258	2.8941	2.2056
1087535	3.2151	2.7286	1.2667	1.8763	0.4176
279989135	4.3832	3.6206	1.5752	2.8157	2.2816
1098676	5.2433	3.9975	2.9213	2.5020	3.1123
1106796	3.7668	3.5244	2.0267	1.8964	1.6971
279706124	1.5997	2.4785	0.0000	0.1755	0.6257
280135967	4.8995	4.8401	3.0556	3.4640	2.7821
1094750	3.2383	3.9518	2.6050	1.6053	1.2677
1101235	3.5286	1.8726	2.1738	0.5872	0.0372
1106938	4.8129	5.2649	3.7442	3.7784	2.2907
1089857	4.4245	3.5223	2.6549	2.5978	1.3753
1087089	3.3607	1.4130	1.1866	0.2553	0.4326
279881622	2.9130	2.9859	1.5834	1.1691	0.8139
1087086	6.1832	5.7440	4.8260	5.1872	2.6158
279659723	2.9127	2.4339	1.3145	0.3973	1.0526
1097400	2.8381	3.3095	1.6526	1.4247	0.8961
279669404	3.4220	2.7839	2.3600	1.3634	0.3436
1089037	4.2655	3.4296	2.4528	2.1644	1.6850
280078748	2.3261	1.4114	0.0000	0.1976	0.1775
1104956	2.5364	2.1654	1.0457	0.5971	0.1792
280017295	3.1381	2.6155	0.7435	1.5505	1.1106
1090339	4.5710	5.8159	4.2791	3.8262	2.2495
1089275	3.9895	4.4661	3.0492	2.4117	2.0038
1100078	3.0255	2.8200	1.4943	1.2745	0.7848
1088017	5.5221	6.2055	4.7753	4.2741	3.3282
1094260	4.2007	3.9267	2.2182	2.8192	1.9549
1100174	3.9480	4.0190	2.3069	2.9417	1.5108
1092870	6.3440	5.5048	3.6222	4.2309	4.7400
1102615	3.5924	1.9416	2.2849	0.6778	0.1589
1095011	2.9932	2.2858	0.8064	0.5906	1.3433
1095059	4.1703	3.9089	2.7841	2.2394	1.9212
1089581	2.6526	3.7764	1.3859	2.0595	1.0324
1100780	1.9010	3.5184	1.9185	0.6799	0.3666
279982337	4.5002	4.0394	2.2795	3.1643	2.2070
1097573	5.5153	4.8777	4.0822	4.1967	2.1523
280047751	3.1630	2.1223	1.1168	0.4720	1.1992
1100489	5.6772	5.0214	3.7426	4.3759	2.7933
1092902	3.2415	3.2024	1.8972	1.4752	1.1587
1094764	2.9280	2.9753	1.2847	1.5153	0.9226
1108161	6.9568	6.7405	5.7886	4.8319	4.7955
279478771	3.0884	2.2457	1.2792	1.0696	0.5222
1101928	2.7914	3.1711	1.5905	1.5131	0.7132
1100596	2.9113	3.8648	1.1602	2.2049	1.6880
279855793	1.5747	2.8146	0.3885	0.6134	0.4726
280024667	2.4467	2.0928	1.4687	0.2391	0.0000
279994149	3.5060	3.6947	2.4357	2.3141	0.9525
1101782	4.4971	4.7320	2.8245	3.0790	2.8417
1097338	4.5636	3.7632	3.1828	2.6593	1.5551
1106522	5.0602	3.2520	3.5235	2.2497	1.6039
1102531	3.4200	3.9545	2.8430	2.2022	0.9317
1088032	3.0159	2.8535	1.3858	1.5558	0.7814
279698842	3.0047	3.2899	1.5367	2.1731	0.6542
1098417	3.7219	3.7141	1.6503	2.9234	1.5084
279939896	2.4183	0.9629	0.0000	0.0000	0.0000
1090058	7.6225	8.3393	6.1113	6.6679	6.0942
280130420	4.8430	4.3600	3.6911	2.9324	2.1148
1086997	3.9362	0.6925	0.8503	0.7350	0.2950
1101622	1.8097	2.5899	0.3712	0.8559	0.3116
1109083	6.2847	5.5259	4.0397	4.5087	4.1117
1093123	2.6949	2.1193	1.0834	0.9186	0.1645
1089152	2.1793	2.4733	0.9216	0.7448	0.2665
1090003	2.1961	1.5776	0.1419	0.2383	0.2435
1102114	5.1982	5.2244	4.4257	4.1387	2.0442
279952144	2.5164	1.3123	0.3435	0.3749	0.0000
1089274	5.1792	4.6706	3.6216	3.1348	3.0013
1089925	2.6127	2.5315	1.1429	1.1322	0.4246
1093367	5.4697	4.8780	3.2231	3.6284	3.6549
279708189	1.6419	2.1066	0.6116	0.0000	0.0000
1103307	2.4405	3.1125	1.0559	1.5470	0.7274
1086910	2.9675	2.9487	1.1546	1.7256	0.9964
280009236	0.0000	4.1530	0.4462	0.2598	0.5327
279950797	2.4481	0.8771	0.0000	0.0000	0.0000
1088337	3.4706	2.9162	1.9962	1.3551	1.2421
279706642	1.5997	1.7211	0.0000	0.0000	0.0000
1091599	6.1742	6.0980	4.5261	4.7733	4.1378
1087373	4.6707	4.7323	3.8022	2.9724	2.3603
280078390	2.3281	0.9839	0.0000	0.0000	0.0000
1106275	3.2890	2.4751	0.7473	1.4436	1.4874
1096158	4.2153	4.0045	2.6380	2.4849	2.2408
1097157	4.7120	4.4549	3.3525	3.3161	2.1164
279937003	2.2008	1.4976	0.5832	0.0000	0.0000
1103429	2.4106	1.8325	0.5178	0.7201	0.1684
1102210	2.9469	2.2605	1.5831	0.6972	0.5767
1099232	4.0637	3.9102	2.4876	3.0639	1.4567
1088342	4.0172	3.9420	2.6473	2.4376	1.9035
279988779	2.1940	2.3482	0.6017	0.7528	0.5111
1096665	2.4109	2.3872	0.8141	1.0177	0.4237
279470193	4.6036	3.4900	2.5456	2.9612	1.6942
1092723	2.3823	1.9960	0.7598	0.5912	0.2779
1090297	9.0872	8.4494	7.4927	7.2988	6.5816
280094681	4.9208	5.0102	3.8355	3.8423	2.2893
279727812	3.2006	2.1041	0.9981	0.6405	1.3952
1102281	2.9581	2.4178	1.7189	1.2599	0.1682
279800788	5.8039	4.8292	3.6590	4.2627	3.1159
1089882	4.6042	4.2481	3.1943	3.4625	1.7118
1093192	6.5975	6.6566	5.3122	5.2905	4.3729
280066519	1.3800	1.9513	0.0046	0.0916	0.0000
1102600	5.2598	4.8885	3.8340	3.5832	2.9061
1090040	6.2060	3.5922	3.8939	2.8185	3.0863
279490113	8.6545	6.1758	5.1075	6.0863	6.1575
1089286	5.4842	4.6754	4.0021	3.1265	3.2170
1100428	2.3811	2.7853	1.7456	0.5163	0.5955
1089863	5.2861	4.8022	3.9087	3.6931	2.6467
1092486	4.9638	2.8910	3.5261	1.7263	1.6471
1089962	3.5149	3.4143	1.8230	2.8510	0.8390
1088352	4.0254	4.2388	2.7274	3.0284	1.7647
1098630	3.2775	3.5775	1.3164	2.2362	1.8565
1092511	4.1828	5.2890	3.8329	3.2720	2.2307
280007681	3.1442	2.9280	1.8978	1.1095	1.2348
280009403	2.7131	2.0708	1.4352	0.5054	0.3696
1093509	4.0711	4.1376	2.5301	2.6962	2.2241
1104864	4.7521	4.5881	3.4011	3.7836	1.9649
1093153	4.8619	4.2897	3.9798	2.8509	2.0401
279962039	2.2551	1.9066	1.3890	0.0000	0.0000
1102468	3.0677	1.9383	1.1708	0.7166	0.7693
279759475	1.7904	3.0534	1.0058	0.2454	1.1649
1101860	2.9553	1.2592	0.5801	0.4265	0.4697
280044503	1.8945	1.9688	0.9498	0.0000	0.0000
279783276	2.7356	2.4049	1.0566	1.4159	0.3947
1090078	6.7570	7.1528	5.3940	5.8172	4.8100
1092743	2.6314	2.3145	1.0006	1.1175	0.4572
1101086	5.5783	5.5902	4.2175	3.8407	3.8512
1099359	4.4384	3.3507	1.3307	2.0530	3.4591
279872050	1.8855	2.5882	1.5195	0.1486	0.2036
279705585	1.2320	2.0379	0.0000	0.0725	0.0000
279710828	0.0000	3.2197	0.0000	0.0000	0.0000
279917893	2.8977	2.0837	0.4219	1.0054	1.2244
279752975	2.1764	2.1378	1.0158	0.6377	0.0000
1088591	4.6806	3.8449	1.9961	3.2006	2.7749
1103848	3.4773	3.7407	2.7301	2.0004	1.2805
1103575	2.3592	1.5389	0.3097	0.3924	0.3308
1105100	3.7575	2.9032	1.8151	1.6969	1.6687
1093555	5.8959	4.9768	5.1828	3.4856	2.8378
280125986	2.0779	1.4283	0.0000	0.4652	0.0000
1100963	4.1533	3.6619	2.3055	2.5470	2.0778
1097582	5.3729	4.4554	3.4051	3.7131	2.8322
1093181	3.5074	3.5048	2.4174	2.1768	1.1339
1092523	7.8414	6.3935	6.6539	4.9108	5.0006
1097221	3.3910	4.5681	2.2261	2.8047	2.1208
1088979	4.6190	3.5737	2.1744	2.6149	2.7245
1090018	3.3030	2.4901	1.2893	1.4673	1.1589
279760931	3.1592	3.3804	2.2447	1.8469	0.9500
1100545	8.9595	9.6126	7.7854	7.8459	7.4625
1094403	2.8515	2.9015	1.5965	1.5567	0.7146
1092844	4.2063	4.1455	2.9483	2.5413	2.2835
1093156	1.9753	1.8669	0.3723	0.3583	0.2796
1100316	6.2358	6.5707	4.8884	5.6509	3.9302
1106516	8.1505	6.8619	6.4127	6.0404	5.3271
1098413	2.9130	1.3872	1.0932	0.3755	0.2461
280075890	3.2104	3.3487	2.0928	2.2089	0.8047
279775195	2.2394	0.9123	0.0000	0.0000	0.0000
1101296	2.8503	3.0615	1.8326	1.7057	0.6125
1094520	2.3196	2.4226	0.6247	1.3648	0.4080
1096971	3.5081	3.3515	2.5058	2.3625	0.7060
1094351	3.1770	3.1237	2.4075	1.3377	0.9933
1099666	4.3367	3.4633	2.6919	2.3819	1.9209
279849618	3.3429	2.3784	2.0206	0.9400	0.9232
1106008	7.2593	7.9063	5.5358	7.0281	5.5006
1099678	4.3591	4.1657	3.0736	2.6760	2.3551
1101645	4.1663	3.2279	1.9518	2.0280	2.4349
1095219	3.3258	5.0577	3.5970	2.3382	1.9653
1091415	5.5276	6.1185	4.2591	4.7666	3.7721
1098445	5.5446	3.5935	2.7563	2.8522	3.4275
1098293	1.3258	3.8457	0.9458	1.4809	0.6625
1101568	1.9353	1.8079	0.2989	0.5071	0.1463
1091290	4.6836	4.0863	3.2622	3.9872	1.2481
1105862	2.9906	2.6720	1.8143	1.3685	0.6556
279662166	1.2501	1.8475	0.0000	0.0000	0.0000
1105108	2.1297	2.6969	0.9726	1.2279	0.4005
280070762	2.0251	1.0652	0.0000	0.0000	0.0000
1102038	4.7875	4.2706	3.9444	3.3591	1.6523
1091117	3.4658	3.9384	2.6327	2.2884	1.5544
1092768	3.1315	3.8905	2.6664	2.0431	1.1967
1092629	2.3154	3.7019	1.6532	1.7962	0.9514
1095444	5.3769	5.0930	3.5310	3.9446	3.6069
1108407	3.2167	3.0829	1.8921	2.1702	0.7664
279933177	2.2794	0.8005	0.0000	0.0000	0.0000
1089189	7.1924	6.8620	5.4123	5.8586	5.2004
279977663	2.1990	1.5719	0.8555	0.1909	0.0000
280078548	4.7285	4.4662	4.6516	2.5917	1.9389
280078001	3.0587	2.6693	0.6845	2.0934	1.2075
280034828	3.0165	4.6179	2.8559	2.8303	1.1603
279696653	1.6855	2.0763	0.2970	0.6553	0.0930
1096616	2.4914	1.3616	0.0000	0.5655	0.6208
1103480	2.4868	1.5912	1.3698	0.0714	0.0866
1094319	3.4961	4.6981	2.9023	3.3672	1.4394
279761862	2.1333	1.3473	0.6412	0.0000	0.0000
279887415	1.9972	3.3274	1.1741	2.2438	0.0000
280098583	2.0795	1.7786	0.2956	0.8036	0.1191
279787317	2.9091	1.6944	0.7832	1.0652	0.4921
1098665	3.7441	3.6049	2.1145	2.2128	2.1333
1098771	2.8943	2.2033	1.3989	1.0535	0.6324
1090021	3.8124	2.8248	2.5174	1.4552	1.4217
1102030	6.9699	6.1212	5.1694	5.2087	4.6981
279956594	2.3955	3.2876	1.1820	2.2334	0.5501
280067956	3.8824	3.1871	2.8608	2.1224	1.0628
1093097	4.7358	4.1180	2.6272	3.8063	2.2908
1087157	3.8052	3.9164	2.6763	2.6193	1.7372
1095159	3.9205	3.6146	2.3102	2.8518	1.5914
280088659	2.7774	4.2547	3.1846	1.8922	0.9224
279896849	3.2184	3.3163	1.9154	1.5302	1.8114
1105820	2.8329	2.7178	1.1755	1.1321	1.4734
1095145	4.5427	3.8542	2.5629	2.7136	2.7820
280135928	2.2898	2.0939	0.8695	0.7511	0.4220
279814248	3.9259	3.7094	2.9775	2.6510	1.2945
279721180	5.7422	4.6781	3.4142	4.4468	3.2398
1089909	2.5350	2.5248	0.9387	1.3474	0.7779
1103907	5.3825	5.5273	4.7736	4.7749	2.2955
279646109	5.5158	5.2165	4.5315	4.3729	2.6787
1099310	4.6190	3.6726	2.8326	2.2762	2.8134
1094137	3.3548	2.8326	1.5046	1.6985	1.5627
1088237	3.4203	3.1556	2.0802	2.1056	1.1635
279778632	2.0402	2.0748	0.5607	1.0443	0.0537
279711997	4.3451	3.1802	2.3736	2.8337	1.5703
1097327	7.5251	7.0427	5.5032	5.9214	5.9217
279731840	8.4410	7.1911	5.9319	6.3417	6.6730
1096197	4.0421	4.3603	2.8866	2.7484	2.4702
1089306	2.9559	2.8384	1.0194	1.9903	1.1934
279725962	6.8089	6.2823	4.2179	5.1511	5.7806
1096658	3.4368	2.7502	2.0678	1.3812	1.3452
1100251	2.1615	2.3487	0.5181	0.8627	0.8987
1089411	10.5280	9.7454	8.9234	8.8833	8.1184
280005165	2.2340	1.4313	0.1697	0.3961	0.4543
1102536	7.4264	7.3263	6.1342	5.7931	5.7269
279662131	1.4337	1.5482	0.0000	0.0000	0.0000
280085678	4.3253	3.4642	2.8079	2.7247	1.6791
1089946	3.1857	3.2440	1.8695	2.0602	1.2431
279667535	0.9387	2.5457	0.0000	0.7582	0.0000
1090299	2.9888	3.2172	1.6206	1.6952	1.5284
1101572	4.4441	4.2793	3.8907	2.9584	1.7841
1093154	4.2378	3.8066	3.0032	2.5895	2.0236
1086869	2.4528	2.1857	1.5841	0.4448	0.4877
1098408	2.7509	3.3764	1.9947	1.4706	1.2848
1104426	3.0086	4.0891	2.2584	2.5581	1.3898
1087778	3.3901	3.3238	1.6822	2.1211	1.8298
1105436	2.8438	2.1622	1.8239	0.9102	0.3476
1102115	2.7070	2.5465	0.9338	1.5077	1.0128
279817944	3.4546	2.4511	2.1915	1.1387	1.1039
1095076	2.1273	2.4190	0.7239	1.1892	0.4826
1098550	3.5166	3.3343	2.3042	2.0945	1.4541
280072641	2.1122	2.2769	0.8286	0.6727	0.6589
1102480	2.4105	1.8452	1.1636	0.5926	0.2046
279663559	0.0000	3.1748	0.0000	0.3422	0.0000
279872700	2.5312	1.7778	0.8681	0.9950	0.1858
279705970	3.0459	3.3657	2.7010	0.7897	1.7175
279616128	1.8007	1.7097	0.8515	0.0082	0.0000
1107177	9.4269	7.9705	7.1090	7.3563	7.2257
1096012	5.1666	4.4807	3.5594	3.2438	3.2683
1090037	5.1395	3.6754	2.3065	3.7107	2.8119
1099108	2.3956	0.6556	0.1874	0.0000	0.0000
280004362	2.4988	1.7523	0.3461	1.2085	0.4371
1090707	3.5288	3.8229	1.6249	3.2926	1.7252
280079739	4.2437	4.0761	3.3664	1.9280	2.8018
1097107	2.7909	3.3102	1.9980	1.4885	1.2847
1096018	2.3227	3.1701	1.4479	1.8885	0.5223
1101189	4.2172	3.6641	3.3880	2.5204	1.5366
1087903	5.4280	5.2630	3.8268	3.8926	3.9441
1086949	3.5279	3.1063	2.3283	2.0635	1.1876
1104700	2.1533	2.6249	1.0226	1.1891	0.5849
1105280	2.4418	2.4321	0.9569	0.7569	1.2271
1099056	4.0811	3.7769	3.1284	2.9342	1.3600
1101287	4.5880	3.8046	2.9311	2.8023	2.4917
1097442	2.7274	1.1014	0.2326	0.5238	0.6253
1088395	2.3038	1.2976	0.9731	0.0000	0.0764
1088130	2.8912	2.3790	1.2535	1.2045	1.1010
280040008	3.5307	3.0249	2.2939	1.7096	1.4866
1097552	4.0648	3.5646	2.4046	2.5618	2.1358
1099074	3.8283	2.6098	1.9789	1.9412	1.3956
1089006	5.1600	3.7177	4.6605	2.3198	1.9970
280063922	4.8737	4.2146	3.0244	3.0101	3.2614
1099304	3.0147	2.4587	1.0639	1.5246	1.2877
1090343	3.4225	3.7603	2.3589	2.2201	1.8620
1097658	2.0152	2.3622	0.8358	1.1750	0.2219
1092224	6.7744	4.8637	4.8400	4.3370	3.9484
279885911	2.6304	2.4464	1.3734	1.7109	0.2033
279802273	1.8216	2.0195	1.1977	0.2276	0.0123
280003454	4.3435	4.2083	3.6333	2.7613	2.1093
1093135	3.9750	3.4021	2.4304	2.7975	1.5143
279996997	2.6245	1.7485	1.7800	0.4564	0.0000
1100020	3.8819	2.9427	2.1212	2.2838	1.5153
1106775	4.6680	3.2861	2.6421	2.5739	2.4006
1095151	2.7023	2.4926	1.0753	1.4782	0.9264
1087776	2.4203	1.7931	0.9114	0.9026	0.1939
1106545	7.5754	7.3127	6.5262	5.9341	5.5625
1105853	3.3118	3.0071	1.4025	2.3011	1.4658
1093651	2.8692	2.9541	1.8865	1.4756	1.0757
1100520	2.7827	2.3794	1.3517	1.3094	0.7870
1088520	4.3930	4.2626	2.9128	3.3268	2.4510
280092156	3.2564	3.2833	2.3121	1.9647	1.2446
1103278	3.8706	4.7644	3.8025	2.8499	2.0154
1096483	3.8526	4.5947	2.8519	3.0093	2.5337
279859204	2.6182	0.8122	0.0000	0.8210	0.0507
279888388	4.5449	2.6355	1.9406	2.3944	2.1662
279826311	3.1816	3.6168	1.7118	3.0241	1.1933
279820834	6.5511	4.8973	3.5298	4.5070	4.8717
279709148	1.4360	2.0309	0.9373	0.0000	0.0000
280074030	1.4360	2.0309	0.9373	0.0000	0.0000
1102439	3.6492	3.1092	2.1647	2.4100	1.3050
1097633	5.3809	5.3744	4.4639	3.8931	3.5186
1096451	2.1408	1.9462	1.0322	0.8153	0.0257
1090642	3.6099	4.3645	2.2105	3.4033	2.0923
1105071	2.6973	2.2498	1.9795	0.6336	0.5546
1099157	5.6481	4.9545	3.7587	4.1240	3.7695
279966906	7.7333	6.5739	5.0124	5.8024	6.3956
1094398	3.3470	4.3004	2.9074	2.7229	1.5911
1103578	4.4893	3.7133	3.0611	2.6000	2.3953
280075281	7.1897	6.6129	4.9481	5.8420	5.6693
1092911	2.3039	2.2008	0.8969	1.0446	0.5710
280120357	4.3846	3.6870	2.5991	3.4886	1.7766
279802285	2.7752	2.5966	1.6017	1.6153	0.6005
279855660	1.3894	1.9013	0.0000	0.6987	0.0000
279710233	2.5210	1.8129	1.7164	0.5475	0.0000
1101827	3.7499	4.1436	2.8068	2.3109	2.4861
1088245	2.4975	1.5464	1.1292	0.5605	0.1433
1089672	4.0513	3.1862	1.9823	2.4720	2.1705
1098171	4.4679	4.4346	3.1671	3.2334	2.7249
1090515	3.2537	3.6853	3.9515	1.1976	1.0344
1096710	1.7544	1.6934	0.3397	0.2492	0.3592
1095512	4.1330	3.8273	2.4645	2.7770	2.4760
279998054	1.9024	1.2996	0.0945	0.2864	0.1998
280104348	3.6353	3.4717	2.0245	1.9714	2.4428
1090002	3.0745	2.5720	1.6625	1.6177	0.9691
1105448	5.6774	5.8254	4.7065	4.4327	3.8961
1090190	2.9228	3.4183	1.5767	2.0584	1.6584
1101816	3.3204	3.8460	2.4619	2.4618	1.6113
1090383	6.3326	5.2660	4.5384	4.6353	4.0096
1104077	3.6655	4.3530	2.9939	2.7357	2.0842
1092986	2.8538	3.7411	2.0837	2.3086	1.2884
1092363	4.8512	5.4390	3.8665	4.3554	3.0019
279802091	2.2740	2.0421	1.2824	0.3878	0.5973
1096587	2.2119	1.9127	0.2065	0.8393	0.9352
1086979	3.9840	3.3923	2.0316	2.5328	2.2953
1103773	3.4464	3.8473	2.6450	2.2956	1.7976
1097961	7.7637	6.8179	5.7248	6.3548	5.5923
1092225	3.0250	2.3743	2.1723	1.2680	0.4607
1096111	3.0811	3.2792	2.9579	1.5845	0.8005
279881293	2.4128	0.8928	0.0000	0.1610	0.6048
1101196	2.4475	3.2962	1.2488	1.9186	1.2559
279781883	4.8349	5.1602	3.9320	3.1820	3.6889
1103309	3.3759	3.1814	2.6703	1.5891	1.3888
1089945	2.3871	1.5533	0.7224	0.6366	0.3656
1087601	1.9112	3.4238	1.0854	1.8248	0.9074
1090416	8.8543	8.5430	8.0508	6.8932	6.9689
279863828	1.7058	1.5256	0.2744	0.3001	0.0902
1091593	4.6995	4.9639	3.8928	3.2558	3.1658
1105897	4.6315	4.2187	2.5426	3.4366	3.1161
1099910	2.4914	3.0099	1.4497	1.3467	1.2763
1093551	7.2854	7.0489	5.8214	6.3157	5.1861
280112732	1.4405	1.7852	0.3588	0.2792	0.0253
1103465	3.0752	2.8657	1.7643	1.7224	1.2525
1086919	4.1752	3.3921	3.2517	2.7911	1.1361
1102540	4.6945	4.2486	3.2595	3.2833	2.7027
1090044	4.7864	3.9984	2.8310	3.3319	2.8461
279661291	2.3960	1.0734	0.5019	0.5344	0.0000
1104304	3.2020	2.5809	1.6818	2.0441	0.7831
1090330	3.1161	4.1350	2.2705	2.7045	1.7427
1104214	2.6388	3.3956	1.9163	1.9791	0.9997
1101604	6.1796	5.6968	4.6770	4.8586	4.1249
1091590	3.3028	3.2160	2.1809	2.2025	1.2422
1094747	4.7385	5.5287	4.3770	3.3712	3.5019
279716928	1.0550	2.1397	0.5219	0.0000	0.1205
280118505	5.1563	4.5385	3.9753	3.6164	2.8022
1101125	2.7499	3.2909	1.1435	1.3437	2.4266
279704171	1.0483	2.9435	0.4177	0.6445	0.7792
1106680	6.9504	6.0151	5.5909	5.4024	4.3116
1093217	3.5197	3.5079	2.1679	2.6505	1.5840
1097431	3.1627	2.3486	1.1215	1.4258	1.5903
1099062	5.1375	4.2740	3.1929	3.6498	3.1473
280026476	2.3699	1.4098	0.6125	0.4240	0.5128
1088229	3.7055	4.4404	2.9681	2.7477	2.3828
1093567	3.0099	3.3192	2.5586	1.4222	1.3933
1093255	4.0922	4.1657	3.2953	2.9604	2.0207
1092926	2.4441	2.7459	1.9476	0.8692	0.8603
1091777	4.4376	2.8648	1.8093	3.5458	1.4907
1103303	4.2415	3.8619	3.6125	2.4348	2.0036
1097715	1.9845	1.6108	0.9598	0.2073	0.1257
1109131	2.8682	2.8989	1.7321	1.7079	1.1187
1094941	2.5838	3.2290	2.2134	1.6150	0.8049
1100490	6.5124	5.9204	5.3084	5.0005	4.2592
1095643	4.0797	4.9590	3.2620	3.7202	2.4959
1102848	2.5997	1.8379	1.8845	0.4184	0.2752
1095206	1.6284	1.6902	0.1630	0.5376	0.1988
1095060	2.8357	1.3238	0.8298	1.2291	0.1028
1095154	3.4045	2.9789	2.3569	1.9515	1.1900
279924184	2.2745	1.6720	1.2717	0.1848	0.3888
279962742	1.7190	2.2311	1.6110	0.0650	0.1751
1087756	5.9655	5.9369	5.2841	4.7926	3.7032
1101040	2.9562	3.5662	1.4959	2.5650	1.6499
1100573	3.8770	2.8795	3.0253	2.1246	0.9136
1091087	2.7517	3.1598	1.6620	1.8272	1.3105
279956702	5.7750	5.4768	3.6062	4.3745	4.8354
1105079	2.5804	1.9181	1.0413	0.8707	0.7759
1099394	3.0562	3.3285	2.0512	2.0374	1.4291
1089966	3.3965	2.9931	2.1467	2.5408	0.8383
1088035	5.6460	5.1621	4.4937	4.3029	3.3576
279831748	2.5032	1.9001	0.5229	1.5832	0.4425
1089383	2.6477	2.4542	1.2917	1.0712	1.2340
279753766	1.9488	0.8593	0.1570	0.0000	0.0000
1092949	2.0665	2.6282	0.8190	1.6200	0.5530
1089978	6.4319	6.1419	4.5369	5.3450	4.9326
1096045	6.6261	5.9204	4.8672	4.6540	5.2548
1089674	4.9352	5.1837	3.8451	4.2598	3.0302
1088026	4.2457	3.9928	3.3743	2.9123	2.0296
1105206	6.9869	6.5896	5.6156	5.5949	5.1144
1101151	1.8416	1.5026	0.7027	0.1583	0.1194
280088647	2.6202	2.7752	1.9714	1.3359	0.7530
1099760	4.4808	5.9221	6.0621	3.1217	2.3905
1088699	3.3975	2.7039	2.0891	1.8057	1.2367
280049354	4.2445	1.3931	1.7153	0.7088	2.0118
1101107	3.7110	3.2141	2.2847	2.2285	1.8584
279985803	5.9097	4.9533	3.4240	4.0804	4.7740
1088742	5.1121	4.6803	3.8661	3.1922	3.6199
280109348	2.7125	3.3265	1.0927	2.3924	1.5628
1103152	4.2256	3.1332	1.9779	2.5489	2.5012
1093145	3.7323	4.1410	3.1691	3.0670	1.5651
1106465	3.0747	2.5958	1.6583	2.2067	0.6323
1098857	2.5111	2.2779	0.9818	1.3295	0.8663
1088204	4.9127	4.1298	2.6864	3.2356	3.6384
1102161	3.0509	2.3258	2.0134	1.1466	0.9033
279706614	1.0110	2.1388	0.0000	0.4784	0.2447
1093924	2.5914	2.5664	1.7154	1.4299	0.5944
1099454	4.1021	3.2137	2.5041	2.3032	2.1741
1103972	3.3663	3.9403	2.8721	2.3363	1.7613
1087857	1.7220	1.5102	0.1433	0.5277	0.1892
279664350	2.0971	2.8125	0.6569	1.3923	1.3290
1096169	2.3908	2.8473	1.8884	1.1083	0.8774
1088673	2.7836	2.4780	2.0290	1.4057	0.4757
280074018	4.9496	4.2410	3.6966	3.0765	3.0352
1104105	2.8201	2.0528	1.4261	1.2417	0.6659
1095152	2.3881	1.9129	1.3430	0.8144	0.3221
1094268	3.1425	4.2421	2.8294	2.5342	1.7425
1104211	1.7708	1.8895	0.3182	0.6998	0.5026
279886928	1.8085	2.5366	0.9636	1.0094	0.5782
1104419	2.5646	2.9631	1.4879	1.9373	0.9004
1099095	6.4639	5.9075	4.8540	4.8332	4.9055
1090061	7.2100	6.5233	5.9593	5.9836	4.7032
1100951	3.7252	3.2570	2.4798	2.2016	1.8380
280082404	2.0159	1.6812	1.2088	0.2063	0.1781
1090126	3.4247	2.7416	2.1054	1.4546	1.7409
1088276	4.1774	3.6156	2.3686	3.6710	1.7017
1088086	2.6453	3.6421	2.6363	1.7781	1.0687
280107131	2.9283	2.7338	1.3531	2.2634	0.9299
1100447	2.7403	2.9393	1.2743	2.0186	1.2804
1098556	6.4754	6.5734	5.6838	5.2670	4.6779
1095191	1.9891	1.7462	0.8443	0.5433	0.2715
280086453	3.0483	2.5475	1.6329	1.2511	1.5673
1103584	2.5886	2.0986	1.6812	0.9700	0.4406
1097487	1.7752	1.1846	0.0673	0.1637	0.2719
1090210	5.2679	3.9787	2.4872	3.6221	3.8262
279666121	2.0484	1.1336	0.0000	0.0000	0.8396
1088061	4.3441	4.4572	3.2187	3.2144	2.8371
279836539	1.8454	1.1393	0.5473	0.0000	0.0000
1098545	5.8493	5.7528	4.7806	4.4063	4.2875
1098935	6.8597	6.0841	5.5156	5.0277	4.9442
1101216	1.4402	1.7623	0.1907	0.4865	0.2007
1089368	2.5555	1.5102	1.4073	0.4665	0.2992
1097428	3.4715	2.9155	2.2380	2.0392	1.3776
1090346	4.8823	4.2478	3.7793	3.1098	2.8829
1099420	2.7310	1.4626	1.3714	0.7395	0.2582
1093572	3.3774	3.0847	2.0897	2.1691	1.5153
279812077	4.1453	4.3744	2.5622	2.6450	3.6552
279584659	3.6742	4.0126	2.8986	2.5900	2.1251
1097948	1.3079	1.4389	0.0862	0.1176	0.0000
279951059	2.1225	2.6050	2.2527	0.4072	0.5208
1096244	2.0066	1.9438	0.5040	1.0040	0.5106
1093116	2.5857	1.6044	0.9001	0.9814	0.4977
1097847	1.4285	2.3755	0.8510	0.7845	0.1690
1098827	2.1619	2.7059	1.6705	1.4712	0.2592
1099193	3.6818	3.3967	2.7023	2.3727	1.6443
280066424	2.0349	1.5650	0.1227	0.7516	0.6279
1098411	2.4459	2.1533	1.3707	1.0683	0.5622
1101251	2.6245	2.3752	1.4873	1.4340	0.6818
1097152	1.7799	3.0596	1.5639	1.2422	0.5571
1088507	2.4901	2.3442	1.5670	1.0452	0.7433
1088538	2.7175	3.9713	1.5707	2.6136	1.9536
1106163	1.3978	1.3137	0.1795	0.0000	0.0000
1097517	2.2701	1.4798	0.5145	0.8111	0.4115
1087661	1.7228	1.9470	0.4938	0.8301	0.2930
279984328	4.0338	2.9924	2.1929	3.2604	1.1984
1097513	4.5496	3.9466	4.7751	2.0655	2.0229
280051384	0.3636	2.2227	0.0000	0.0000	0.0000
280087107	2.8763	2.4215	1.3821	1.3535	1.3333
1093129	6.1969	5.9946	5.2481	5.4198	3.7420
1089073	2.1436	1.8925	0.9381	0.7908	0.4485
1092603	2.4929	2.0486	1.2132	0.9646	0.7588
1087526	2.3066	2.3106	1.5124	0.9329	0.6068
280076033	1.6049	1.0758	0.0203	0.1326	0.0000
1097212	2.4794	2.4791	1.9491	0.8333	0.7893
1100936	5.3447	6.3201	3.7670	5.1031	4.7631
1105919	2.6706	2.4124	1.4701	1.3318	0.9609
1086940	5.2353	4.2607	3.7904	3.5125	3.0803
1088863	2.1559	1.4641	0.5373	0.3211	0.7112
1100005	4.9430	6.4230	5.1140	5.0575	3.0184
1099575	2.3275	2.4089	0.8178	1.3749	1.0531
1102728	3.0062	1.6194	1.6801	0.7451	0.6557
1091331	5.8028	6.4996	5.5347	4.9304	4.1327
279538352	1.1922	1.5674	0.0284	0.1455	0.1096
280116530	2.5689	0.0000	0.0000	0.0000	0.0000
1098085	2.3310	1.8698	1.2047	0.7638	0.4844
1104527	3.0052	2.8568	2.0197	1.8241	1.1029
1099943	1.7884	2.3074	0.4292	1.2380	0.6319
1101074	2.8494	4.3738	2.3143	2.7417	1.9346
280106988	3.0198	2.6809	1.9683	1.3099	1.4293
1095501	5.2135	4.2376	3.3263	3.6108	3.3977
279708826	0.8538	2.4842	1.1670	0.0000	0.0000
1103934	1.8446	1.6074	0.4857	0.7173	0.1352
1100913	2.0437	2.7744	2.0206	0.6971	0.6698
279666184	0.9387	1.6201	0.0000	0.0000	0.0000
279976750	1.1054	1.4524	0.0000	0.0000	0.0000
1102777	3.2616	2.7213	1.6455	1.7657	1.7265
279731582	2.1508	0.8655	0.3226	0.3655	0.0000
1102511	5.0494	6.5137	4.9628	4.8147	3.7314
1087143	2.4719	2.0882	0.8249	1.7495	0.4330
1096563	2.3413	1.9948	0.6603	1.3704	0.6426
1089177	4.1226	4.1619	3.0465	2.9016	2.6487
279648293	12.6121	11.6756	10.9587	10.1503	11.4962
280084944	2.2599	1.5372	0.3549	0.5962	0.9185
1093910	3.5894	3.1129	1.6750	2.0555	2.4970
1099586	2.2310	0.8368	0.0671	0.4768	0.2339
1108761	5.1431	5.0703	4.4387	3.5490	3.5085
279669380	3.3461	2.6186	3.1502	1.7501	0.2259
1104173	3.5560	2.5198	2.4915	1.3408	1.4631
280003757	2.3691	1.2227	0.9723	0.3044	0.2939
1097989	2.7432	3.0278	1.2911	2.4120	1.1365
1087239	4.3961	4.4387	3.4701	3.7335	2.2344
1101155	1.7860	1.5744	0.4869	0.5401	0.1996
280095885	2.6964	3.0127	2.2989	1.3260	1.1267
1093099	4.5339	3.7121	3.4488	2.8943	2.2144
1098420	4.3126	3.3675	2.5905	3.1080	2.0142
279755439	2.0890	0.5187	0.0000	0.0000	0.1043
1087798	3.4519	4.0545	3.1375	2.1506	2.1661
280097096	3.8762	3.4077	3.1918	2.2225	1.7063
1105009	2.8926	1.8269	1.6474	1.2165	0.4105
1105605	4.9197	5.4312	4.1859	3.9113	3.6243
1103969	5.2593	5.1374	4.3736	3.9766	3.4413
279658057	1.3864	1.1487	0.0000	0.0000	0.0000
280036383	4.2819	4.3152	3.4135	3.7922	1.8951
1090022	3.4227	2.7336	2.1863	2.3948	0.8585
1087931	6.1711	5.8512	5.4307	4.5202	4.2911
1094173	4.5153	4.0575	2.9679	3.2940	2.8057
1092775	6.6578	6.4463	5.3055	5.0241	5.5366
279826323	5.6492	4.3619	3.5403	3.7488	3.9380
279836646	3.1864	0.0466	0.0031	0.0000	1.0612
1093308	4.8846	4.2552	3.6731	3.7423	2.5095
1103991	3.0851	3.0955	2.0874	2.2897	1.1098
280101902	2.0942	1.1699	0.3849	0.3064	0.4212
280044349	1.9649	0.8982	0.5116	0.0000	0.0000
1107428	1.9980	1.8888	1.3306	0.4025	0.3153
279946290	2.7411	2.3311	1.5771	1.6954	0.5543
1098079	2.2235	2.5702	0.5449	1.3104	1.5572
1096094	3.5881	3.4048	2.3533	2.9532	1.4050
1096186	1.8029	2.1080	0.8826	0.6944	0.5124
280113689	4.9236	4.2770	3.9902	3.2271	2.8069
1089816	2.3163	1.6912	0.8500	0.7687	0.6180
279899780	2.2102	1.1758	0.7820	0.4551	0.0694
1098697	2.3863	3.1346	1.4048	1.6896	1.4174
1097716	3.2899	2.6508	1.8349	2.0532	1.2548
279798449	2.3963	1.7807	1.6961	0.8016	0.0000
279818419	0.8947	1.9278	0.3593	0.1106	0.0000
1104624	1.5164	3.1489	0.9166	1.9254	0.3939
280104301	3.1982	2.7248	2.0562	1.5126	1.5572
1095845	2.1007	2.1996	1.2080	0.8817	0.6036
1102091	2.8900	3.7484	2.3906	2.3779	1.4334
1108085	3.8031	3.6695	2.8302	2.5276	2.0961
1095813	2.4649	2.7645	2.1291	1.3924	0.5691
279997026	4.0653	3.4157	2.6604	2.5066	2.3012
1092270	2.0287	2.9626	0.9494	1.8108	0.9770
1088154	3.0368	2.7501	2.2608	2.1045	0.5691
279710891	2.5643	0.0370	0.0000	0.0000	0.1585
279832585	0.9275	1.6931	0.0000	0.1879	0.0000
279956039	3.5819	2.9859	2.8514	1.8118	1.4498
279841184	2.5139	0.8195	0.4377	0.1769	0.6477
1093827	3.8953	2.0962	2.2162	1.8591	1.1743
279941070	8.0685	7.0104	6.1286	6.1116	6.6411
1098490	5.8256	5.8772	4.4522	4.8827	4.4910
1106572	5.2487	5.1483	4.3418	4.3805	3.1493
279707832	2.2597	3.1157	2.3727	1.0780	0.8897
1088736	3.0856	2.5479	1.5894	2.3963	0.7423
1095091	2.4181	2.0319	0.9205	0.9893	1.0444
1102017	2.4824	2.7435	1.6645	2.1088	0.3480
279930480	2.5628	2.1974	1.2350	1.6483	0.5436
1090235	4.7927	4.8065	4.0281	4.2306	2.4279
1105456	3.7720	1.3277	2.7528	0.7051	0.4832
280090848	3.5735	2.8627	2.2659	1.8359	1.8460
1093148	7.2345	6.1334	5.9641	5.7047	4.6801
1092901	3.8411	3.6677	1.7392	2.9903	2.8325
279968446	3.4987	0.1000	0.7678	0.9297	0.0000
1087699	2.2797	2.1098	1.4724	0.8922	0.5227
280045847	0.6501	1.8142	0.0000	0.0000	0.0000
1101166	4.9640	4.8922	3.9347	3.6655	3.4890
279763565	1.3350	1.6263	0.5825	0.1447	0.0229
280028328	7.8127	6.7878	5.9441	6.3879	5.8773
280099676	0.8596	1.6010	0.0000	0.0000	0.0000
279962735	1.7630	1.9403	1.4392	0.1379	0.2880
279989201	3.4912	3.5231	1.7843	2.2198	2.8285
1098117	4.0649	3.0286	3.1168	1.8955	1.9420
1096648	1.7749	1.4826	0.2924	0.6816	0.2280
1096188	3.6681	3.4950	2.3861	2.3011	2.3738
279948863	7.9147	6.7610	6.0977	5.9101	6.3231
279968477	1.7283	1.9323	0.9730	0.6528	0.1828
1098118	1.6514	1.3700	0.4300	0.2040	0.2195
1097593	2.7042	3.0701	2.0708	2.1955	0.7177
279939994	1.4545	0.9887	0.0000	0.0000	0.0000
1097872	2.6372	3.4611	2.2954	1.8801	1.3091
1104235	3.4888	3.7564	2.8447	2.7459	1.6155
279520315	1.7781	1.5283	0.9134	0.2839	0.1014
1097861	2.5067	1.5791	1.1500	0.6784	0.6401
1097438	2.1972	1.1581	0.6700	0.5465	0.1572
1097453	2.4976	2.2275	1.7945	1.1518	0.4846
279751883	3.6708	2.5021	2.2555	2.0897	1.2633
279709988	1.9471	0.4864	0.0000	0.0000	0.0000
280072301	2.2094	1.3935	0.7415	0.4568	0.5569
279847246	1.6040	0.9546	0.0000	0.0000	0.1922
1107431	1.7462	1.4229	0.3566	0.6145	0.1368
1106082	3.1681	1.6839	2.0522	1.2469	0.3373
1088671	3.8719	3.2735	2.8525	2.5293	1.6957
1095848	3.0795	2.8395	1.7378	2.0759	1.4256
279659163	2.1112	0.4471	0.0628	0.0000	0.1357
1089686	2.2372	1.7653	1.1980	0.8306	0.3440
1102118	2.4140	1.4960	0.9996	0.7906	0.4437
279709211	1.2737	2.0562	0.9642	0.4014	0.0000
1092163	3.0680	2.6139	1.7759	1.8059	1.3139
1087337	2.8375	2.2363	1.7740	1.5879	0.6229
1087096	7.4245	6.2454	4.8013	5.8328	6.2457
1087984	3.0482	1.8941	1.7693	1.2340	0.7870
1097050	2.3106	3.5064	1.9850	1.9625	1.1564
279833732	1.6836	0.8695	0.2094	0.0000	0.0000
1096970	3.3580	3.3178	2.7409	2.2215	1.4332
1097410	3.9399	3.9751	2.8636	2.5725	2.8187
1099084	2.2877	2.1613	1.5232	1.2193	0.3161
1097903	4.7892	1.6231	4.7128	0.7950	0.4969
1101281	1.7137	0.8311	0.0863	0.0888	0.0290
1092764	6.1030	7.4129	5.3019	6.0917	5.2685
1099263	5.5936	4.7347	5.1872	3.1205	3.5740
280111434	3.6275	3.4585	2.4925	2.3521	2.1740
279829533	2.2473	1.4465	1.4476	0.4834	0.0000
1090464	3.7026	4.2514	3.0566	2.9233	2.3430
1100711	2.5770	3.0108	1.2153	1.6828	1.8768
1092611	3.5036	2.9105	2.2309	2.2714	1.5129
279707951	0.8020	2.5426	1.4121	0.0000	0.0000
1094362	1.8130	3.0234	1.1028	1.4961	1.0533
1097956	2.6554	3.3874	2.9358	1.6418	0.8856
1101527	4.8828	2.4787	3.3239	2.4642	1.6534
279984777	1.6302	0.9582	0.2819	0.0000	0.0000
279794150	5.6289	13.6668	2.0394	11.8116	11.4946
279863679	3.1533	1.9931	2.6941	1.3641	0.0647
1089515	7.4924	6.8892	6.6572	6.7880	4.5316
1099351	1.1212	2.6980	0.4762	1.4005	0.2568
279662754	1.2879	1.6664	0.0000	0.4820	0.3548
1088950	3.2316	4.2699	3.0159	2.8191	1.8257
280085056	4.3347	4.4157	3.9372	2.6934	2.9049
279708700	0.7120	1.8160	0.0000	0.2066	0.0000
1106889	2.7420	1.9366	1.4809	1.3788	0.5737
1093513	1.9953	1.8584	1.2129	0.8721	0.1138
1090038	2.4118	1.2888	0.0509	1.7962	0.1224
1089746	2.8727	2.3104	1.5301	1.5348	1.1317
280112782	2.4299	3.8712	2.5025	1.9191	1.4572
1098955	2.1324	2.5179	2.0320	1.1005	0.2733
1090105	7.2317	8.0071	6.4284	6.4059	6.4554
279845656	5.9438	5.7146	4.5622	4.5706	4.7869
1090397	4.4053	4.6976	3.6007	3.7058	2.7814
279657315	1.3566	1.1223	0.0000	0.1523	0.0000
1105229	2.0446	1.6386	1.2412	0.3447	0.3743
1101536	2.3136	3.2786	0.8643	2.0680	1.8930
279943690	1.5257	1.0446	0.0000	0.2928	0.0000
1087708	4.1008	3.5430	3.1766	2.9208	1.8060
279716585	1.7682	0.6063	0.0000	0.0000	0.0000
1088260	2.2534	1.6864	1.4069	0.6971	0.2446
1092351	3.3237	3.0630	2.3589	1.7973	1.8652
279936079	0.9235	1.4486	0.0000	0.0000	0.0000
1099651	1.6336	1.7816	0.7158	0.6862	0.1636
1103964	3.7619	3.7931	2.9129	3.8144	1.0502
1092429	2.8001	1.3151	2.1831	0.2210	0.2149
1090359	5.8679	5.1069	4.6472	4.0676	4.1964
279667724	1.4392	1.0993	0.2569	0.0000	0.0000
1092893	2.4016	3.0307	1.2627	1.7483	1.5870
1087604	3.7132	4.9794	4.2068	2.7298	2.5524
279884149	2.3538	1.7474	0.6207	0.7162	1.2664
279774486	2.9012	1.8082	2.1130	1.0937	0.3161
1093032	6.4264	7.1530	7.1883	5.9248	3.7179
1090641	2.6911	3.0982	2.8084	1.6623	0.6765
1100535	2.6549	3.4516	1.7561	2.7167	1.1519
279942867	1.7387	0.9560	0.2785	0.2342	0.0000
1089118	3.6734	2.9934	2.2670	2.5764	1.6284
1100856	3.7508	4.1564	2.7516	3.4566	2.1245
1101544	3.4974	3.3991	1.4561	3.4394	1.9234
279887943	2.8663	1.9966	2.1082	0.7556	0.9055
1106481	2.1807	2.3226	1.0020	1.2826	0.9478
1103286	3.3835	2.3733	1.2127	2.2555	1.6461
1088631	1.9838	2.1080	0.9409	1.0923	0.5847
279768439	2.2858	2.6864	1.5837	1.4765	0.8919
1094664	2.4269	2.7160	2.0903	1.1841	0.9341
1099110	1.8544	1.1736	0.1445	0.3405	0.5529
279479626	1.7218	1.6430	1.0711	0.4736	0.0000
1095392	4.4193	4.8165	4.0627	3.8059	2.4829
1099429	6.2628	4.7453	4.4685	4.1707	4.3747
1092469	4.6762	4.8795	4.2061	3.4340	3.1976
1098765	2.3140	2.8809	1.1969	1.7558	1.3482
279999048	1.2212	1.6358	0.7428	0.0530	0.0000
279927520	1.8219	0.5042	0.0000	0.0000	0.0000
1089943	2.9176	2.6862	2.0051	1.6665	1.2460
279814033	4.1290	4.4818	2.4954	4.7593	2.1738
1100328	3.4442	2.2536	1.6869	1.9839	1.3940
1089113	5.3144	6.0736	4.5142	5.0936	3.9924
1100498	3.2640	2.7382	2.4724	2.0349	1.0177
1097070	2.6182	2.8930	1.7898	2.0352	0.9652
280129123	2.2514	3.5253	2.3311	1.5489	1.3107
280018251	3.8516	3.8917	3.2050	2.4395	2.4990
1088145	1.7810	1.7197	0.6498	0.7053	0.4274
1087565	5.4618	4.0925	3.4034	4.4975	2.9636
279791794	3.3571	2.7296	3.3879	1.0887	1.1886
1102664	2.8133	2.9732	1.4222	1.9716	1.8211
1102787	6.5424	6.3649	5.6926	5.7837	4.4204
1088712	2.5682	2.0605	1.4676	1.5952	0.4169
1091174	5.3156	5.2731	4.0736	4.5004	3.8497
1088750	2.2090	1.9976	1.5204	0.9058	0.4245
1090066	1.9287	1.9766	1.0372	0.8065	0.5598
279987356	1.5257	1.0446	0.4016	0.0000	0.0000
1092943	3.6144	4.3324	3.1745	3.3193	1.9728
1090469	3.0754	1.8929	1.8892	1.7083	0.4054
279868423	1.3036	1.3282	0.4129	0.0854	0.0000
1089010	3.7134	3.3613	3.1886	2.7263	1.2487
279661326	0.8922	1.5074	0.0000	0.1527	0.0000
279916473	1.2958	1.0010	0.0000	0.0000	0.0000
279755166	3.5047	4.9865	2.6980	3.4176	3.1791
1098813	5.2017	4.3413	3.0788	3.8471	3.9468
1088333	3.0340	3.4059	2.5007	2.6597	1.0602
279703772	1.3266	0.9660	0.0000	0.0000	0.0000
1094394	3.0943	3.0499	2.1445	2.4081	1.2251
1103833	3.5578	1.9877	1.3919	1.5675	1.9226
279660780	1.3983	0.8917	0.0000	0.0000	0.0000
1092339	4.1313	3.3584	2.7867	2.4605	2.5554
280094015	2.8471	2.6889	1.6297	1.7516	1.4930
279890056	5.8013	5.3927	4.8552	4.2923	4.2171
1097571	2.2423	1.2367	1.1249	0.6231	0.0442
1098072	2.5975	0.3484	0.9557	0.0390	0.0000
1090518	5.7206	5.3358	4.4446	4.5929	4.1247
1090023	2.7261	2.2213	1.7172	1.7655	0.5172
1096070	2.1855	1.6419	1.4094	0.6178	0.2928
1104471	2.2948	2.2111	0.8602	1.6586	0.8201
1094917	2.6115	2.7105	2.0427	1.8510	0.6696
1094246	2.5607	2.8960	1.6128	1.7263	1.4283
279807067	2.5563	2.1144	1.3960	1.0224	1.1731
1096173	2.3575	3.6407	2.5090	2.2582	0.8164
1099155	3.5742	2.4289	2.9657	1.5727	1.0538
279963224	1.8338	0.7014	0.2132	0.1787	0.0000
279744183	2.1093	1.5805	0.5955	1.0245	0.5057
1094122	2.3656	2.8442	1.5976	1.9627	0.8469
1088341	4.1316	3.8483	3.2391	3.7740	1.5501
1103978	3.7747	4.3715	3.2226	3.5920	1.9992
1099205	5.2236	4.3053	4.2102	4.7642	1.9152
1089582	7.8244	6.9747	6.8612	5.5345	6.4023
1097206	2.7882	2.3573	1.7013	1.6370	0.9803
1088860	6.0373	6.2372	4.6404	5.3412	5.0303
1094944	2.0680	2.9126	1.9531	1.4532	0.6658
1096755	5.2840	5.9202	4.7528	4.6657	3.9891
279797156	1.4342	1.7615	0.5955	0.4356	0.3662
1090178	2.0786	1.7149	0.6091	1.3735	0.3178
279755747	1.4256	0.8310	0.0000	0.0000	0.0000
279985305	1.8801	1.9266	1.4661	0.5391	0.3228
1092405	2.3917	2.2678	1.9395	0.9088	0.7592
1092159	2.3987	3.1481	2.3546	1.4408	1.1439
1089770	3.8432	3.2506	2.5705	2.1133	2.5764
279838178	4.3300	5.3108	3.9827	4.9233	2.1754
1096984	2.2752	2.5209	1.7460	1.4436	0.6254
1093377	4.1173	3.7953	3.5720	2.9183	2.0022
279780561	3.4926	3.3477	2.7612	1.9136	2.2100
1108379	7.6511	6.7453	5.8817	5.8853	6.4532
1093518	2.4344	2.8433	3.0206	1.1312	0.3915
279751680	1.2401	1.6260	0.9269	0.0000	0.0000
1094777	2.1435	2.3940	1.6894	1.0192	0.7256
1089794	2.6224	2.4037	1.6477	1.5686	0.9508
1105375	2.2792	1.7536	1.0653	1.0433	0.5694
1105201	4.9094	5.4508	4.0975	4.5172	3.5562
1098903	2.1539	1.8835	1.5896	0.9434	0.1538
279787081	1.9689	2.2277	1.3366	0.6031	0.9863
1103324	4.2656	2.4045	2.0032	2.5478	2.0864
1097986	4.6398	4.5361	3.5379	3.4947	3.3648
1100478	2.8188	2.7735	1.6950	1.8050	1.5231
1106136	2.3038	2.2641	1.6984	1.1286	0.6597
279938412	4.2331	1.7880	0.9239	2.9174	1.8256
1098833	3.8804	3.8436	3.0830	2.5351	2.6037
1089647	2.1222	2.1151	1.1165	1.2341	0.6418
1102088	3.4315	2.5545	2.0435	1.7003	1.8745
280085750	3.0179	2.9869	2.6269	1.4449	1.5754
279833718	1.0512	2.3342	0.1972	0.8973	0.6245
1094325	3.0687	2.2737	1.7876	1.3081	1.5590
1096180	2.1560	2.4153	1.2251	1.3128	0.9621
1105884	1.9735	1.4216	0.5075	0.8063	0.4219
1090459	5.0820	5.2068	3.6511	3.9840	4.4417
280071115	3.0023	2.5498	2.0318	1.3584	1.5843
279704969	1.2262	1.0072	0.0000	0.0000	0.0000
1101001	4.1728	4.1340	3.8878	3.3244	1.8985
279656384	2.2765	0.4907	0.8037	0.0000	0.0000
279707209	0.9887	1.2421	0.0000	0.0000	0.0000
1105389	1.7161	1.4424	0.5499	0.3582	0.4839
1097144	2.8939	4.0549	2.1682	2.9955	1.9150
1093421	4.3791	4.6297	3.2918	3.5417	3.3361
1100750	6.8062	5.8466	5.1831	5.7902	4.6636
1099425	2.2783	2.1993	1.3094	0.9804	1.0845
279912347	3.2723	3.9362	2.1005	3.2058	2.1645
1088605	1.5930	1.9577	0.1449	0.7510	1.0902
280069493	3.0694	2.6250	2.7533	1.0759	1.3728
1089876	1.8206	1.5541	0.8925	0.6498	0.1803
1102015	5.2396	4.8646	4.1923	4.3539	3.2707
280091563	3.8255	2.5358	2.1527	2.0609	1.9909
280075586	3.6286	2.3076	2.7161	2.0348	0.8161
1104284	3.4685	3.2358	3.0433	2.0992	1.5789
279931573	2.0073	1.9158	1.4278	0.6921	0.4299
1103381	3.5044	4.0737	2.8701	2.7697	2.3930
1088310	2.3385	2.7504	1.8417	1.5993	0.8584
1091937	1.4990	1.6742	0.7005	0.5522	0.1746
1102961	2.3854	1.8620	1.5265	0.7001	0.8129
1092377	3.4276	3.8778	2.9289	2.8926	1.8050
1101048	5.5449	5.8470	4.9138	4.2543	4.5913
1088250	2.7374	1.2421	1.7357	0.6082	0.2990
279709519	1.9083	2.3906	0.0000	2.5848	0.5384
1092918	3.1025	2.2430	1.4963	1.6341	1.5666
1107238	3.6767	3.6092	2.9743	3.0162	1.6204
1087726	2.3203	1.9910	1.4280	1.5025	0.2197
279924956	5.1469	4.8705	3.6340	3.6672	4.4090
1098638	2.8284	3.0378	2.1485	1.9353	1.4046
1092069	2.8269	1.5556	1.1704	0.8943	1.1983
279999067	3.3583	3.0120	2.0397	2.4066	1.7985
1100329	3.7934	3.7541	2.6824	3.0494	2.2798
1095594	3.4429	2.5532	2.5159	2.0167	1.1520
279797890	2.5381	1.0908	0.4833	1.0092	0.6430
1092255	5.4380	5.0996	4.2004	4.3608	3.9374
1104771	1.6637	1.9827	0.8602	0.8522	0.4524
1099470	3.2831	3.2039	2.4345	2.0895	1.9021
279786596	1.7820	0.8034	0.2830	0.1673	0.1247
1089440	6.0824	5.3978	4.7211	4.5003	4.6961
279970565	1.6105	1.6205	0.0000	1.5446	0.0000
279827884	2.5508	2.0361	2.3060	0.8064	0.4660
1092038	1.3466	1.7568	0.7785	0.4485	0.1270
279499361	6.1023	4.9717	4.1032	4.6917	4.5153
1106599	1.4572	1.2254	0.6439	0.0000	0.0799
280006331	3.3278	3.0636	2.0349	1.4373	2.8167
1106366	3.9233	1.8885	1.2655	2.1128	2.0414
1087970	2.5358	2.6534	1.6475	2.0749	0.7643
279822540	1.3136	1.5118	0.6764	0.1823	0.0842
1097747	3.2203	3.4766	2.4994	2.4527	1.7986
279867016	1.5200	1.8372	0.8793	0.3782	0.4870
1092993	0.5641	2.5686	0.6876	0.4169	0.3039
1094237	5.4452	5.7008	4.8831	4.6250	3.9222
279717040	0.7690	2.1396	0.8811	0.1938	0.0000
1100922	2.1881	1.3700	0.9732	0.6866	0.3900
279946628	1.8755	0.3129	0.0000	0.0000	0.0000
280048780	2.6931	0.8553	1.9122	0.1282	0.0000
1095734	5.9919	6.4870	5.5314	5.2720	4.6357
280045105	1.6412	1.1836	0.3118	0.0000	0.6470
1087991	1.7277	2.0133	0.9225	0.9532	0.4579
1096076	3.0724	1.0326	1.7301	0.7816	0.3696
1101768	2.3268	1.6058	0.3500	1.2689	1.0049
1096233	2.3635	3.6580	2.5033	1.9627	1.2919
279843508	1.4573	1.4293	0.9122	0.1445	0.0000
1087682	2.0199	1.8953	1.1243	1.0247	0.4516
1101965	4.0721	3.9742	3.5078	3.7232	1.5681
1105874	3.3907	2.6885	2.0146	1.9961	1.8386
1087934	3.8564	3.9396	3.0747	3.0926	2.2575
1102731	2.6788	2.4511	2.2075	1.3072	0.9111
1089007	6.9496	6.1391	6.0464	6.0091	4.3097
1095985	2.9178	2.8252	1.5925	2.1998	1.5553
1093028	2.5946	2.6500	2.2550	1.6743	0.6719
1102796	5.0405	4.0365	3.6155	3.4549	3.2811
1090227	3.4501	3.9781	2.4356	3.7383	1.7064
279988743	2.0513	2.1445	1.3502	0.8989	0.7838
1099065	2.4922	3.9394	2.6351	2.9185	0.8338
280000807	2.0051	1.5458	0.6764	0.5392	0.8520
1105246	2.6488	2.7408	1.3815	2.0715	1.3738
1093355	5.8077	5.2855	5.1308	5.2464	3.0053
1099332	5.1230	5.4369	4.5244	4.4488	3.6109
1093068	7.9677	7.9622	6.7123	6.6766	7.2506
1089114	4.9467	4.6648	3.9028	4.2054	3.0555
1104701	3.2700	3.1775	2.9588	2.4279	1.0332
1100645	1.9660	1.6171	1.0419	0.9232	0.1585
1091287	4.2717	3.2942	2.6711	3.1956	2.2324
1089298	5.5300	5.4304	4.1370	4.7170	4.3382
279669008	3.0140	2.1419	1.8586	1.2733	1.3545
1088224	3.8475	3.0713	3.0335	1.9858	2.1123
1100557	5.1260	3.9552	3.5474	3.1523	3.6757
1097481	3.5103	2.8498	2.9422	1.5475	1.8070
1102050	2.4746	2.4555	1.5627	1.6594	0.9326
1092860	2.4202	2.8346	2.0647	1.7962	0.7812
1100585	1.9061	1.1654	0.7451	0.2886	0.3356
279970823	2.0184	0.1460	0.0093	0.0000	0.0000
279943599	0.8415	1.9330	0.7539	0.1715	0.0000
1105855	2.2187	0.9565	0.7390	0.6204	0.1672
1088611	2.3752	1.7165	1.4684	0.8227	0.6106
1093508	2.4853	2.6845	1.8576	1.8011	0.8611
1092350	3.2131	3.1263	1.9770	2.4370	1.8605
279972857	2.1551	0.0000	0.0000	0.0000	0.0000
1089723	2.3187	3.5910	2.2222	1.8590	1.5508
279971376	1.8495	0.3025	0.0000	0.0000	0.0000
1103171	2.2007	3.0366	2.1671	1.5066	0.9547
1101294	4.1170	4.2946	3.7658	3.4595	2.1648
1106347	2.2613	1.8419	1.2634	0.9252	0.7406
1088965	4.1765	4.7089	3.2958	3.4103	3.3965
279705116	1.6997	0.4505	0.0000	0.0000	0.0000
1092929	1.4664	1.1705	0.2778	0.2229	0.2312
1099164	4.4179	4.2157	3.6056	3.2048	2.9175
279777812	2.0569	1.0172	1.1172	0.2719	0.0000
1090366	4.0773	3.9097	3.4006	3.2231	2.1356
279734033	2.0616	1.8918	0.8937	1.2372	0.5785
279984719	2.7615	2.1609	1.1484	1.6367	1.3781
280001188	1.2953	1.5417	0.7513	0.0582	0.2257
1105259	2.9450	1.7588	0.5816	0.8883	2.3672
1091545	2.2057	2.4997	1.6656	1.6319	0.5437
1087412	2.6996	2.0179	2.2723	1.2410	0.3480
1100254	5.1128	3.6690	3.5604	3.1627	3.2357
279768132	3.1833	2.7632	3.0809	1.4418	1.1838
279660927	0.0000	2.1422	0.0000	0.0000	0.0000
1098710	4.8284	4.5534	3.6514	3.1613	4.0474
1100312	3.7468	2.6540	1.8302	2.1819	2.3779
1095982	4.4342	4.9996	3.8304	3.8850	3.2245
1090783	3.3933	2.8721	2.5679	2.5433	1.0762
280118922	5.4593	5.1611	4.4834	4.2170	4.0218
1100536	2.2348	1.6073	0.9451	1.2537	0.3559
1104874	7.2624	6.4336	6.3482	6.1489	4.8396
1088630	3.1442	2.9229	2.0992	1.6727	2.1223
1097091	3.9706	4.1684	3.2765	3.2917	2.4338
1090304	5.2523	4.6277	4.0147	4.4537	3.1453
1095056	2.3946	2.2932	1.7085	1.2167	0.9011
1102066	4.9044	4.1726	3.7369	3.7855	2.8878
280117894	11.1234	10.0895	9.4337	9.3894	9.7915
1091292	8.9912	7.7262	6.7939	7.3982	7.6833
1089070	2.4999	2.4140	1.5141	1.4588	1.1972
1089885	1.5331	1.9989	0.6010	1.2206	0.2769
1109089	2.3300	1.6282	1.7153	0.6250	0.4011
279754676	4.9522	4.1321	3.6830	3.8077	2.9463
1089654	2.9059	2.5928	2.3018	1.7670	0.9903
1094397	3.3386	2.8279	2.5993	1.7722	1.6917
1090681	3.4267	2.7122	2.3198	1.8723	1.8321
1100964	3.5658	2.9995	1.8288	2.7848	2.0515
1105059	1.4080	1.3751	0.7379	0.2398	0.0167
1088592	3.8023	3.2045	2.1275	2.5829	2.6214
1100790	8.0411	8.1766	7.5449	6.7242	6.8818
279880390	1.3987	1.2614	0.2569	0.5587	0.0000
279792763	2.0424	1.6573	1.0676	1.0952	0.2145
1095723	3.6785	2.9831	2.4286	2.4632	1.9285
279821354	2.0985	1.8035	0.7591	0.2791	1.6450
1093146	9.1947	7.9739	7.0055	7.4955	8.0826
1099839	2.6053	2.1666	1.7767	1.1506	1.0642
280042977	1.2693	1.0501	0.3133	0.0000	0.0000
1093713	2.0069	1.7433	1.2350	0.7169	0.5102
279808383	2.9829	3.1951	2.1737	2.1520	1.7804
1088907	2.5522	2.5303	1.7954	1.9523	0.7156
1090747	2.8529	3.2927	1.8606	2.1345	2.0635
280110033	2.3578	2.5567	1.9358	1.4372	0.8392
1092873	2.4822	4.0846	2.9459	2.4486	1.2971
1104172	2.5821	2.3220	1.6695	1.5699	0.9588
1094301	7.3779	6.2929	5.2240	5.6500	6.4753
1089888	4.7044	4.3241	3.4831	3.3642	3.5394
1093876	5.5391	4.9531	4.2113	4.4553	3.9171
1105653	3.8501	2.7269	3.2576	1.7938	1.6623
1095111	4.3243	4.7615	3.0228	3.3479	4.1094
279717668	2.1953	1.6095	1.5244	0.5516	0.4838
280093412	4.0592	4.0951	3.3139	3.2565	2.5144
1108508	1.4426	2.0985	0.8904	0.6789	0.5972
1089049	4.0117	3.6697	3.1098	3.0091	2.2592
1095527	4.1686	3.1227	3.0562	2.2171	2.5201
1101421	8.1314	6.9406	6.9100	7.5563	4.9990
280126683	1.6084	2.0945	0.6240	1.2144	0.5735
1091143	2.6621	4.4335	2.3698	2.6495	2.4831
279939458	0.7023	1.3915	0.0000	0.0000	0.0000
279752261	1.3790	1.8153	0.0000	1.6523	0.0000
1095249	1.7049	1.8895	0.3075	1.4724	0.4754
1100104	1.9575	0.7006	0.2122	0.6392	0.0000
1088256	2.1783	1.7653	0.4021	1.1626	1.2157
280094100	3.7542	2.7784	2.5374	1.9224	2.2042
1102577	2.1117	2.9116	1.8835	1.7634	0.7549
1087722	1.8787	1.6408	0.7011	1.0494	0.3960
1098504	2.0140	0.4764	0.0000	0.3556	0.2476
1088081	1.9697	1.2944	0.4681	0.6223	0.6761
280023313	3.6760	2.8886	2.4396	1.6006	2.6771
279630216	1.5637	1.4375	1.1736	0.1997	0.0000
1090487	1.3136	1.6542	0.2192	1.0481	0.0571
279847193	0.7200	1.3645	0.0000	0.0000	0.0000
1098281	1.5611	1.5659	0.5924	0.6286	0.3431
280119706	1.1523	1.9310	1.2823	0.1843	0.0340
1092981	2.3158	2.4715	1.3238	1.4107	1.3224
279792955	1.9688	1.3733	0.8645	0.4632	0.5624
1099756	1.3388	1.0454	0.1272	0.1723	0.1552
1091033	2.5316	3.7702	2.8011	2.0601	1.4721
1089702	2.9289	3.9741	2.2082	2.6539	2.3760
1099516	3.2797	3.0520	2.3388	1.7528	2.2908
1093927	1.3561	1.7910	0.7772	0.4732	0.3565
1102938	5.9083	5.3562	6.1861	3.9113	3.6857
280033740	1.1419	1.2825	0.3098	0.2140	0.0000
279924862	1.5691	1.3123	0.4419	0.4809	0.2879
1094050	1.1727	1.7662	0.3019	0.6656	0.3298
1099217	9.8902	9.0855	8.6330	8.2419	8.4805
1101684	1.9587	1.5970	1.4428	0.6477	0.1364
1097483	3.1364	1.8805	1.3540	1.6511	1.4158
1092562	4.4903	3.6758	2.9934	3.0146	3.1367
1087268	2.9928	2.8539	1.9728	1.9350	1.7583
279937094	2.0691	0.0000	0.0000	0.0000	0.0000
1105979	2.4649	1.9694	1.0745	1.2365	1.2382
279619131	3.1761	2.6219	1.4826	2.1834	1.9295
279826704	6.0963	5.4111	4.2145	4.9232	5.0237
279985385	0.0000	2.0637	0.0000	0.0000	0.0000
279802530	4.9050	3.8670	3.1591	3.8170	3.0869
280106742	0.8903	1.2395	0.0000	0.1007	0.0000
1089165	5.3586	5.1305	4.5011	4.2144	3.9241
1087196	3.5687	3.3717	2.5907	2.6564	2.0711
1089135	4.4755	3.5419	2.4574	2.9919	3.4852
1098407	2.2506	2.0520	1.4339	0.9815	0.9479
280078433	2.3115	3.1172	1.8907	2.1338	1.0286
1089711	4.2474	3.9313	3.0706	3.1865	2.9224
1097685	4.6829	4.7204	4.4016	4.0852	2.5299
279978832	3.2442	3.3666	2.3415	2.3147	2.1731
1105113	3.9885	3.6299	2.9192	3.0991	2.3235
1092677	5.0411	5.0094	3.8633	4.0424	4.0859
280125092	3.1287	2.0714	1.7017	1.3773	1.6386
280090679	3.1262	2.4613	2.2484	1.4557	1.5988
279898421	2.7711	1.2487	1.5255	0.9726	0.4535
279665190	2.9497	1.8266	1.0110	0.7084	2.3669
279855800	1.1935	1.9513	0.0742	1.3253	0.2420
279904342	3.1230	3.1475	2.8452	1.8468	1.6386
279780503	1.3177	1.1570	0.2357	0.4053	0.0000
1095215	1.5821	1.3889	0.4182	0.8976	0.0713
279762653	0.9774	1.0675	0.0000	0.0000	0.0000
1105170	2.1781	1.6033	1.6319	0.5771	0.3977
1102222	1.6119	1.6283	0.9527	0.5044	0.3383
280105198	2.0704	1.7736	1.2914	0.7139	0.6961
1087032	6.2360	5.5258	5.0414	5.4052	4.1326
1101442	2.2553	1.8846	1.5712	1.2069	0.3684
280081153	3.1644	2.9017	2.4721	2.3203	1.2440
1087316	2.3060	1.2647	1.4316	0.6050	0.2567
279894891	2.3971	2.9301	2.0864	1.9414	0.9003
280066473	1.5691	3.2681	1.7118	1.9653	0.5170
1108060	2.0414	2.2442	1.2698	1.5096	0.5916
1090521	2.3774	2.6245	1.8401	1.7145	0.8910
1108890	2.9782	2.1564	2.1892	1.2086	1.2486
279793332	0.8709	1.5420	0.2041	0.3600	0.0000
1090825	5.4800	5.3466	5.1951	5.2048	2.7852
279967533	1.5498	1.6377	1.4150	0.3117	0.0000
1097182	3.0570	3.5411	2.6529	3.1502	1.0403
280028413	3.7468	3.7064	3.6224	2.2969	2.2070
279849011	2.2549	1.7753	1.6198	0.6916	0.6828
1095102	3.2360	2.9530	2.0014	2.3593	1.8734
1094370	2.1885	3.0168	2.2352	1.7212	0.8026
1097089	3.3094	2.9090	2.2840	2.1189	1.8758
280113159	4.1137	3.5290	3.1127	2.6021	2.7002
1104379	6.4974	5.5242	4.6244	4.7330	5.6288
1088217	2.8740	2.3267	2.6564	1.3710	0.7287
1098099	1.2738	2.1848	1.0727	0.7609	0.3110
1097421	3.1898	2.7176	1.9458	1.8440	2.0299
1087049	2.2102	1.5738	1.3243	0.7188	0.5918
1099581	4.6929	5.2525	3.6996	4.0253	4.1523
1092914	1.7496	1.7840	0.9334	0.7659	0.5607
279945280	2.5210	0.3504	0.5993	0.4102	0.2620
1099128	4.5540	3.8060	4.8060	2.7434	1.9550
279841982	1.4455	1.8338	0.8283	0.2872	0.7694
1103840	2.4446	1.4203	1.9056	0.3820	0.4763
1089349	4.8235	4.4869	3.6451	3.9243	3.3629
1093102	4.9908	4.4063	3.6730	4.0840	3.3077
1087842	5.8517	6.0020	5.3670	4.4479	4.9364
279664847	0.0000	2.0190	0.0000	0.0000	0.0000
1102436	4.6309	4.2152	3.0767	3.4238	3.7402
1091327	3.2755	2.3941	1.7754	2.3552	1.3457
279726814	1.9156	0.4026	0.4493	0.0000	0.0000
279723315	4.8941	4.6204	3.3454	3.2800	4.6194
1087391	1.4975	1.7999	0.7932	0.5177	0.6114
1101970	1.6804	2.6546	1.3465	1.4486	0.6838
1099122	4.2612	3.5951	3.3120	3.2716	2.1775
279929038	3.8563	4.2046	3.4052	3.0692	2.5943
1107540	1.1277	1.5122	0.2921	0.6460	0.0000
1093493	2.7232	2.9614	2.3885	1.4898	1.6304
1105828	1.4082	1.8277	0.2784	0.9502	0.6078
1098658	3.8597	3.0495	2.5128	2.4624	2.3716
279708259	2.3683	1.5529	2.4959	0.3692	0.0000
279761470	1.4597	1.7468	0.1957	0.6542	0.9432
1094954	3.2910	3.0577	2.1142	2.3585	2.0351
279857430	2.1373	1.3836	1.5872	0.6812	0.0000
1092091	1.8331	1.9131	2.0703	0.3142	0.2234
279977059	1.8726	1.1348	0.6252	0.3179	0.5576
1091248	4.2306	4.3557	4.0540	2.9476	2.8694
280075312	1.6134	1.2121	0.8810	0.2568	0.0934
1091266	2.1849	1.8965	0.8771	0.8904	1.3478
1102294	1.8948	1.7318	0.9590	1.0813	0.3930
1087637	3.7423	3.5809	2.9972	2.7927	2.1895
1092610	4.4333	4.8071	3.5937	3.8984	3.3635
279882802	2.4896	2.3496	1.2914	1.5937	1.3708
1087189	2.2423	2.9899	1.8593	1.6446	1.3421
279710352	1.2796	0.7206	0.0000	0.0000	0.0000
1093300	2.4438	1.9909	1.0039	1.0467	1.6023
1102628	1.9697	1.1927	0.3697	0.4325	0.9425
279947245	2.1918	2.5072	1.6523	1.4351	0.9664
1096764	3.3606	3.5493	2.8828	2.4819	2.0055
1087194	5.7801	6.2608	5.0295	4.7190	5.3203
1096631	4.2624	3.7158	3.8762	2.8168	2.2830
1102377	1.6438	0.9687	0.6325	0.2960	0.0000
279674979	2.2251	1.2512	1.0291	0.5540	0.6419
1105968	4.1352	4.0288	3.5444	3.1857	2.5268
279870826	1.5765	1.2825	0.4776	0.6854	0.1363
279707419	3.4104	1.8604	2.1658	1.2636	1.4887
1102847	2.4618	1.9687	1.7769	1.1663	0.7142
279945534	0.9596	2.0888	0.7618	0.5065	0.3186
280091882	1.8660	0.4292	0.0000	0.4578	0.0000
279935331	1.4240	1.1427	0.0000	0.0000	0.8662
1095135	2.5802	2.8819	2.5081	1.3392	1.3630
1089986	2.4202	2.6416	2.0743	1.5032	1.0327
279865981	1.9901	1.6419	0.6339	1.0792	0.7536
1089733	3.7042	3.8311	3.4888	2.8938	1.9393
1102708	0.7825	1.4858	0.2048	0.1768	0.0401
1097642	2.4864	1.5723	1.0904	0.9638	1.0539
1089869	4.2417	3.3646	2.8821	3.0726	2.4779
1094708	2.0229	1.6733	0.8872	0.8736	0.8083
1102011	5.8527	5.6009	5.1238	4.8296	4.2526
1103310	5.7762	6.1445	4.5191	5.4791	4.9110
1099145	5.5775	5.9306	4.6663	4.8167	4.8097
280051664	1.9779	0.0000	0.0000	0.0000	0.0000
1095057	1.3719	1.5832	0.7550	0.4542	0.2573
280026894	2.0895	1.5528	1.4627	0.3059	0.7308
279814212	4.7672	4.9964	3.8135	3.8216	4.0486
1101261	1.9354	1.2482	0.9399	0.4389	0.4385
1099292	1.0575	1.0598	0.2193	0.0000	0.0000
279744533	3.1483	2.8364	2.0457	1.0799	2.9021
1102260	2.8334	3.4608	2.7014	2.0119	1.7794
1109063	4.1734	3.2087	2.9529	2.5075	2.6671
1101470	2.0461	1.5194	0.7780	1.0336	0.5919
1089624	2.9837	2.5461	2.1949	1.6774	1.4778
1103564	4.8347	4.6556	3.9203	3.8506	3.5214
1101639	2.7412	1.6768	1.5104	1.0621	1.1122
1092761	2.3304	2.6134	1.6522	1.2705	1.5506
1093649	1.5253	1.4292	0.7221	0.5239	0.2435
279707993	1.4760	0.4848	0.0000	0.0000	0.0000
1096135	1.8715	1.0022	1.0564	0.1053	0.2081
1087152	4.5472	4.4656	3.6127	3.9209	3.0447
1092829	3.1436	2.4346	2.4294	1.9381	1.0609
1095106	4.6922	4.3711	3.7656	3.8142	3.0765
279666646	0.0000	2.4978	0.8082	0.0000	0.0000
279991215	1.9873	1.4657	1.6380	0.2696	0.3346
280047044	1.1344	0.8216	0.0000	0.0000	0.0000
1103392	1.7465	1.3227	0.9083	0.6624	0.0995
1106103	2.9996	3.4720	4.2456	1.4155	1.1129
279706061	2.0926	2.2650	2.3852	0.8045	0.4133
280084137	2.4616	2.1052	1.7802	1.0029	1.1340
1099701	5.8713	6.0773	5.4993	5.2476	4.2436
1102780	5.8340	5.0051	5.9608	3.8496	3.5189
279704094	1.5431	1.7710	1.8249	0.0000	0.2176
1093193	1.2041	1.9617	1.0663	0.5748	0.1792
1094991	1.8110	1.4362	0.8617	0.4725	0.6087
1097200	2.6070	3.3541	2.2286	1.7067	2.0788
279834575	0.7525	1.6638	0.3947	0.3069	0.0000
1090329	2.8499	2.5379	1.9616	2.0652	1.1351
279880943	1.8449	1.5453	0.9842	0.6920	0.4897
1097929	6.0476	5.8860	5.3688	5.0581	4.5595
279995922	3.2316	2.5929	1.7752	1.7749	2.2727
279909658	2.2494	1.2482	0.1860	1.7296	0.4174
279957794	1.9339	1.1075	0.7917	0.3475	0.5099
1091297	4.3826	3.7454	3.0985	3.3102	2.8710
1103580	1.6900	1.5627	1.2513	0.4778	0.2385
1095332	1.6774	1.7801	1.4494	0.5051	0.3218
1092203	4.1022	3.5132	2.8094	2.5954	3.1087
279906558	2.8702	1.6822	0.4679	3.2690	0.1826
1097731	2.4917	2.4064	1.2866	1.5946	1.5579
1087321	5.8152	6.2841	5.0355	5.3759	4.8297
1098855	2.6751	2.0287	1.8563	1.6609	0.6313
1095062	5.0982	5.8923	5.0433	4.2588	4.2765
1105714	2.5350	2.8779	2.0371	1.7910	1.3849
1097599	2.5337	2.4793	1.9777	1.3146	1.3229
1100396	3.2849	3.0498	2.7338	2.3064	1.5577
1090193	1.6125	1.2460	0.7128	0.4856	0.1854
1097434	2.7712	2.7360	2.1486	2.1427	1.0658
1091177	2.0565	1.2354	0.8824	0.6622	0.4895
1100482	3.2379	2.5258	1.4742	1.8439	2.4239
279778116	4.8320	5.3264	3.6939	4.6581	3.9826
280102467	0.9995	0.9346	0.0000	0.0000	0.0000
1089958	2.2955	2.3214	1.5648	1.5537	0.9060
1092218	3.0178	4.1339	2.9530	2.6704	2.2098
1105861	2.1518	1.3207	0.6952	0.4958	1.1253
1090701	3.5266	3.6869	3.3799	2.0480	2.5003
1097125	2.5062	1.5159	0.7669	2.1368	0.2393
1090414	3.4683	4.0786	3.2704	2.7161	2.4448
280002995	3.9620	4.6260	2.8559	4.1620	2.9762
280133333	1.8703	2.0549	0.5163	1.1448	1.3396
279701330	3.1750	2.1296	1.6168	1.1835	2.2713
279900403	0.3336	1.5894	0.0000	0.0000	0.0000
1104083	2.6655	2.1918	2.4248	1.2767	0.7023
279947760	2.0853	1.5804	0.9407	1.1243	0.5534
1091204	5.5791	5.8215	4.3411	4.8397	5.0424
279840524	5.6179	6.3787	5.0750	5.3977	4.6461
1089517	2.3314	1.8284	1.8308	0.6212	0.9116
1104392	2.6140	2.0508	1.0912	1.7024	1.3287
279884178	1.6585	1.2864	0.5201	0.7967	0.2263
1097197	5.4782	4.2713	4.1497	3.8049	3.7969
279914252	4.6402	4.0914	2.7854	3.5975	3.8418
279706957	0.7077	2.2003	1.3599	0.1297	0.0000
1093241	6.8602	5.3848	4.5763	5.7629	5.1579
279657973	0.0000	1.9124	0.0000	0.0000	0.0000
1103220	3.9289	2.9216	2.3731	2.4821	2.5524
280079048	2.8839	3.1561	2.5272	2.1635	1.5023
1087056	1.4173	1.3568	0.7012	0.4526	0.1418
1095636	2.9772	1.6490	1.0637	1.3539	1.6588
280077641	1.9859	1.6060	2.2989	0.2270	0.0000
1087322	1.9735	1.2875	1.3359	0.4337	0.2600
1092487	2.9735	2.8306	2.1792	1.9260	1.7401
1090640	3.3225	3.1073	2.4723	2.3200	1.9925
280009590	1.9464	1.6803	0.5394	0.5729	1.4691
1096144	2.9153	2.6013	2.2292	2.1475	1.0401
1089352	1.4340	1.3634	0.5852	0.5200	0.2340
1096739	2.1240	4.2288	3.1543	2.0521	1.4664
1097092	1.8132	1.6970	0.6654	0.7777	0.9663
1093650	3.5578	2.7566	2.6873	2.2827	1.6458
279881873	5.0050	4.4131	3.1284	4.2801	3.8635
279760819	0.0000	1.9025	0.0000	0.0000	0.0000
280112801	4.1791	4.1224	3.8572	2.6072	3.1356
280045294	0.9747	0.9264	0.0000	0.0000	0.0000
1091727	5.7994	4.2738	3.6909	3.7831	4.7848
1101902	1.8240	1.2069	0.6851	0.4985	0.5140
1096806	2.0214	1.6491	1.4784	0.6695	0.5091
279918050	1.7508	1.9120	1.1728	0.6205	0.8523
279494036	4.6049	4.6232	3.5480	3.1785	4.2675
1102778	4.0464	4.2697	4.0432	2.9992	2.5874
280024738	8.7173	7.3061	5.9414	7.4057	7.8438
280007664	1.6504	1.2329	0.4845	0.3103	0.6870
1091533	5.6845	5.7688	5.1233	5.2349	3.9792
1100638	5.1699	4.3930	4.1414	3.6753	3.6875
1088781	1.5492	1.2595	0.9802	0.2962	0.0973
1097911	1.3744	0.7179	0.1783	0.1225	0.0000
279866820	0.8468	1.3237	0.3298	0.0000	0.0885
279944361	1.0292	1.0079	0.0000	0.2192	0.0000
1092729	2.7004	2.9720	1.8369	2.9461	0.8894
279985183	7.3664	6.8327	6.0743	5.7618	6.6302
1089614	6.8723	7.1320	6.4501	5.4421	6.2827
279661844	2.9067	2.6761	1.5663	1.4718	2.5050
1098800	2.3751	2.7048	1.8920	1.6710	1.2259
1093036	3.7159	3.3012	2.4809	2.5302	2.6844
1102165	1.6844	1.5918	0.5384	0.7149	0.8319
1093178	3.1255	2.4490	2.1067	2.1809	1.2473
1095812	2.1377	2.0444	1.3301	1.1933	0.9233
279725262	1.7341	2.6803	0.7332	2.4870	0.5750
1088098	3.1247	2.6990	2.3807	1.9034	1.6254
1091525	2.4718	1.4110	0.5849	1.0926	1.3220
1098533	2.0914	1.2482	0.2266	1.8928	0.0657
1104738	4.5964	4.6308	4.1724	4.0366	2.8093
279800538	1.0059	0.9611	0.1284	0.0000	0.0000
1100819	1.2633	1.0526	0.4623	0.1669	0.0231
1099777	2.4067	2.0468	1.4204	1.2878	1.1506
1095110	4.3558	3.4897	3.5383	3.3382	2.0720
1098979	2.4261	2.0208	1.3022	1.4255	1.1236
1094901	1.5074	0.6973	0.0184	0.1815	0.2880
1100007	3.7174	3.5981	2.3167	2.6551	3.1839
1103347	1.8712	1.3508	1.2097	0.5543	0.2515
279951288	1.2337	0.6442	0.0000	0.0000	0.0000
1094958	3.0575	2.8514	2.0882	1.9592	1.9995
1097381	3.6574	3.2498	1.9748	2.5788	2.9908
1099334	1.6944	1.3196	0.9425	0.4876	0.2765
1092514	3.2985	4.6226	2.9492	4.0686	2.0496
279657448	0.0000	2.3907	0.0000	0.7718	0.0000
279996123	1.5745	0.8360	0.6380	0.1562	0.0078
1094302	1.2389	1.7189	0.4167	0.4530	0.7540
1088317	1.7004	1.2954	0.8428	0.5286	0.3096
1088664	4.6439	4.3106	3.7316	3.3974	3.4902
279665953	1.1520	0.7229	0.0000	0.0000	0.0000
1099529	1.3250	1.6685	0.4257	0.9288	0.3265
1087593	2.3486	2.3227	1.5175	1.6232	1.0577
1103206	3.2066	3.4801	2.0753	3.2967	1.8499
279784688	3.5929	2.9904	1.9311	2.7601	2.3777
1087850	4.1785	4.9240	3.5001	3.6096	3.7388
1098369	1.7412	2.5376	1.1293	1.9706	0.5137
1091320	3.1188	4.4839	2.5035	3.3961	2.6997
279662327	1.8688	0.0000	0.0000	0.0000	0.0000
1098640	3.2992	2.7711	2.2061	2.4765	1.6205
279659380	1.0382	0.8293	0.0000	0.0000	0.0000
1091007	2.5016	2.1776	1.8573	1.7153	0.6461
1103454	3.2352	3.6044	2.6519	2.7380	2.0701
279918893	1.3343	0.6625	0.0000	0.1963	0.0000
1103940	3.2481	3.4588	2.5574	2.8301	1.8742
1089664	4.1939	3.3959	2.8643	2.7400	2.9820
279980077	1.7515	0.9120	0.0463	0.6109	0.5397
1092963	0.9051	2.4264	0.6194	0.6410	0.9396
1097718	1.3105	0.9147	0.1719	0.2583	0.1105
1095208	2.1661	1.2143	0.9544	0.7277	0.5916
279963124	2.1696	2.1625	2.0162	0.5878	1.0976
1101523	5.6760	4.8214	3.8084	4.6833	4.4579
1102881	3.1037	4.5599	3.5795	3.1924	1.9273
279891257	1.4567	2.1821	1.3574	1.0547	0.2511
279887819	1.1503	2.2570	1.0425	0.9548	0.3194
279808616	3.0584	3.6221	2.4164	1.9979	2.8128
1109149	2.0180	1.2623	0.7659	0.9743	0.3868
279844812	1.8659	0.8866	0.2084	1.1278	0.0000
1095639	1.9820	1.6305	0.9049	1.5114	0.2102
279659464	0.7901	1.0702	0.0000	0.0000	0.0000
279399998	8.6131	7.1007	6.5735	6.7999	7.4070
280105831	6.1547	6.0526	6.1790	5.7360	3.6056
279792042	0.8564	2.2225	0.8605	0.5444	0.4235
1100593	4.5153	3.7856	3.6774	2.7186	3.2660
1094460	6.6947	5.3090	4.9459	4.9099	5.3603
279835008	1.3053	1.8539	0.8712	0.5701	0.5083
1105490	0.3203	2.3037	0.8272	0.1825	0.1382
280099359	4.6881	4.7837	4.1545	4.3899	2.8775
279943947	1.4973	1.5200	0.5946	0.4450	0.7009
1102226	2.9885	2.9593	2.3985	2.5671	1.1711
1092238	3.3752	2.4874	1.8305	1.9309	2.2481
1093384	4.9101	4.5006	4.0901	4.3944	2.8473
280023916	1.2338	1.5884	0.2602	0.7769	0.4137
1093004	2.2766	2.3113	1.0088	1.9637	1.1293
1093043	2.7509	2.7362	2.2220	1.8522	1.3778
1092621	1.8712	1.8306	0.8693	1.4820	0.4261
1089257	2.9039	2.5190	2.0441	2.1938	1.1220
1088038	4.7192	4.7961	4.1431	3.9744	3.3827
279770640	2.9183	3.9457	3.1783	2.5283	1.8191
1095405	1.7533	2.1899	1.6678	0.9856	0.4916
1095319	3.2392	3.4901	3.1052	2.1404	2.0806
1087013	1.2483	1.0707	0.2307	0.2022	0.2789
279907014	1.2002	0.8093	0.1886	0.0182	0.0409
279773446	1.7522	2.8639	1.4067	1.4224	1.3335
280112045	1.9121	0.5339	0.0000	0.0331	0.8745
1097484	3.2337	2.4779	2.5200	1.8266	1.4600
1088093	3.3638	3.1894	2.9550	2.5744	1.5440
279902190	1.5277	1.2543	0.5974	0.3718	0.4488
1093505	2.6832	2.4462	2.3653	1.9483	0.6256
280047513	1.5191	0.9801	0.7602	0.2338	0.0000
280031426	1.5674	0.3959	0.1929	0.0000	0.0000
1097059	1.9037	1.4347	0.9012	0.7946	0.5607
1090400	3.5221	3.3586	3.0980	2.6129	1.8606
1099208	4.2437	4.6131	4.2623	4.1117	2.1627
279895612	4.2846	3.8018	2.9292	3.0681	3.3856
1092385	3.0446	3.4031	2.0191	2.6175	2.2883
1095122	2.4851	2.5336	1.8424	2.1622	0.7782
1090700	1.8412	1.0877	1.0062	0.4284	0.2161
1087875	3.2822	2.8944	2.5590	2.1636	1.8003
1099973	4.8724	5.2814	4.8150	4.4639	3.2100
1092349	1.3405	1.4677	0.1014	0.8589	0.5122
1097150	2.0972	2.6320	1.7623	1.1888	1.4038
1100165	7.1612	7.2290	6.6040	5.7529	6.4900
1107728	1.6878	1.0246	1.2703	0.0609	0.0000
1108755	3.3646	2.8501	2.8516	1.8365	1.8970
279704318	1.3614	1.4288	1.2158	0.2351	0.0000
279856738	1.3614	1.4288	1.2158	0.2351	0.0000
280081608	2.9103	3.9342	3.1822	2.5220	1.8287
1097053	1.2808	1.8268	0.7222	0.6876	0.5204
1087907	1.8439	1.5942	1.0790	0.8294	0.5193
1105896	4.7201	3.7449	3.2644	3.1457	3.5592
1102816	3.8313	3.0040	3.1116	2.3754	2.0378
1103051	2.0320	1.4192	1.0436	0.7346	0.6723
1097224	2.7149	3.4906	2.4256	1.9422	2.2150
279797209	10.5085	9.4371	8.6606	8.4966	10.0376
1092774	1.8928	2.3079	1.7800	0.9447	0.8533
1091768	2.1276	1.8299	1.4501	0.9466	0.8168
1096919	4.1232	3.2144	3.1840	2.7758	2.3240
1093189	2.8929	2.4431	2.9433	1.5247	0.8158
280131457	1.0726	1.8893	1.0745	0.1138	0.5354
1096020	4.2106	4.9920	3.7032	3.9094	3.4724
1089961	2.3853	2.7380	1.8643	2.1698	0.9324
279800531	3.6899	4.1756	2.9972	2.4816	3.6011
1092953	2.5676	1.9159	1.2309	1.3037	1.4727
1088334	3.7275	3.2051	3.4687	3.0842	1.1299
1091641	2.7131	3.3802	2.9995	1.5983	1.8265
1095473	5.7978	5.4732	5.0013	4.7453	4.4444
1104752	6.2236	5.1265	5.6078	4.7499	3.9528
1101054	5.6311	5.4937	5.8512	4.6601	3.4626
1102713	2.6842	2.9333	2.1218	2.4862	1.1067
279715836	2.4158	0.0000	0.0000	0.4209	0.4912
279939479	0.9222	0.8826	0.0000	0.0000	0.0000
1097468	3.0887	3.0014	2.8212	2.0097	1.5971
1104613	2.2224	1.2219	1.5471	0.5246	0.3883
1089838	1.8495	3.1677	2.0175	1.7187	1.0840
279935771	1.0025	1.1948	0.0000	0.0067	0.5856
1102632	1.6448	1.7133	1.5210	0.4845	0.3286
1094671	2.3599	2.7172	0.8106	1.8553	2.2476
1093888	4.3872	4.0877	3.7326	3.0232	3.2543
279938419	1.5827	0.9222	0.1848	0.3611	0.5116
279919780	1.3510	1.7768	0.8672	0.6039	0.5213
1100697	4.5251	4.4312	3.6309	3.9441	3.1606
279927303	0.8003	1.2077	0.2008	0.1143	0.0000
1089873	1.6975	1.3183	0.4136	0.6550	0.7597
1097407	3.3951	3.8855	3.5765	2.5270	2.1220
279936443	0.0000	1.7967	0.0000	0.0000	0.0000
1087148	2.2112	1.7764	1.2738	1.2248	0.7896
279847205	7.4003	6.1184	5.6807	5.4820	6.4222
1106209	3.1289	3.1910	2.3521	2.1278	2.3084
1093055	1.3839	0.9667	0.5137	0.2274	0.0953
279934458	2.0565	0.0000	0.0000	0.3964	0.0000
279933821	0.0000	1.8924	0.0000	0.1505	0.0000
1092744	2.7134	3.2773	2.4916	2.1899	1.6171
1094461	1.7200	1.2238	0.5715	0.4913	0.6664
280069356	4.0560	4.4412	3.5878	3.8149	2.6570
279706474	0.0000	1.7897	0.0000	0.0000	0.0000
279928263	1.0068	1.2277	0.2881	0.0994	0.2808
279979461	7.8901	6.0944	5.1864	6.4149	6.6937
1089963	4.6365	5.1693	4.5563	4.5065	2.9652
1107599	3.1574	2.4224	1.8379	1.8603	1.9909
1089269	2.8412	3.5764	2.7696	2.5318	1.6448
279665372	1.3966	0.3900	0.0000	0.0000	0.0000
1097512	3.7375	2.9932	2.8990	2.6719	1.8455
1087939	2.4335	3.5515	1.9440	2.4123	1.9435
1097158	1.6263	1.3698	0.6906	0.5725	0.5539
280084599	0.6304	1.3305	0.1696	0.0961	0.0000
1100096	2.0826	2.6492	1.4307	1.6366	1.3552
1104574	1.8802	1.5088	0.6881	0.9491	0.7716
1089488	1.9380	1.3099	0.7929	1.1960	0.2088
279988070	1.1170	0.9335	0.3796	0.0246	0.0000
279960266	6.9428	6.0384	5.0613	5.4832	6.2565
1086933	2.6277	2.7832	2.0983	1.8236	1.5238
1094466	1.2558	2.0533	1.0885	0.7623	0.4428
1089970	4.2238	3.9617	3.3413	3.1683	3.0994
1087707	1.7367	2.0898	1.5349	0.9928	0.5443
1099203	5.0740	4.3683	3.4964	3.6703	4.3309
279898133	0.9365	0.8999	0.0000	0.0890	0.0000
279719695	6.1879	4.8202	3.3165	5.1736	5.3579
1104198	1.3897	0.7730	0.3011	0.1641	0.1172
1103385	1.5249	1.9153	0.9389	0.9483	0.6136
279865408	3.1569	1.5412	2.0870	1.2135	1.0874
1104431	1.3803	1.0464	0.5937	0.2462	0.1432
279987503	1.6374	0.5104	0.5663	0.0000	0.0000
279670183	3.8863	3.4629	3.2907	2.5796	2.4983
279706019	0.0000	1.7701	0.0000	0.0000	0.0000
1097333	1.7837	1.3501	0.8403	0.6959	0.5103
1103138	2.7719	2.9988	2.2640	2.0759	1.6628
1109078	1.2727	1.3140	0.4930	0.5630	0.1706
279952955	6.4612	5.2314	4.2949	4.8656	5.7258
280048857	1.7682	0.0000	0.0000	0.0000	0.0000
279709680	1.5708	0.1968	0.0000	0.0000	0.0000
280041108	1.0036	1.6148	0.5587	0.7192	0.0000
1100448	3.9380	2.7566	2.4623	2.0074	2.9225
1099888	2.1469	1.5378	0.5738	0.7353	1.5685
1095353	3.7949	0.7677	3.7499	0.2346	0.2100
1099963	2.2619	2.0091	2.3613	0.6647	0.7325
1092812	1.9217	2.6639	1.2412	1.8822	1.1076
279970324	1.0242	0.9279	0.2826	0.0000	0.0000
1099241	3.9671	4.4274	4.5986	3.2600	2.0887
1095831	3.7468	3.7593	3.0751	2.9069	2.6334
280096239	3.7252	3.5960	3.8136	2.9356	1.5893
1088851	2.5303	3.5721	2.8739	2.2477	1.3897
279922546	1.9873	2.3989	1.8102	1.7538	0.3754
280050012	2.6173	3.2952	2.4219	3.3894	0.4176
279783573	4.4015	3.9183	2.9778	3.1775	3.6854
279705480	0.0000	1.7589	0.0000	0.0000	0.0000
1095199	8.1358	6.8886	6.2448	6.2454	7.4083
279818881	3.8195	4.9128	4.2686	3.0813	3.1115
1088319	1.1501	1.0812	0.2494	0.3612	0.0994
1105967	1.7181	1.4894	1.4066	0.4258	0.3422
1089015	2.8439	2.6415	2.2957	2.2482	1.0475
279962443	4.9394	5.2418	3.9042	4.7163	4.0162
279905164	6.3644	6.3409	5.8183	6.0958	4.5094
280045819	1.3369	0.4193	0.0000	0.0000	0.0000
1089685	2.2429	1.9823	1.6589	1.6152	0.4326
1099392	1.6015	1.3478	0.9513	0.3273	0.5145
1098162	1.9545	1.9684	0.5851	1.3983	1.2706
1089872	2.6487	3.1218	2.3612	2.5194	1.1456
280129872	1.3189	0.5611	0.0000	0.1914	0.0000
1100972	4.0095	3.5202	2.8503	3.0385	2.7792
1088875	2.0923	2.9543	2.1021	1.7961	1.0453
279932347	0.8881	0.8627	0.0000	0.0000	0.0000
1105091	1.5881	1.2295	0.7196	0.4244	0.4567
1097270	2.2572	1.7717	1.0454	1.2647	1.1105
279928576	1.8775	1.3928	1.6433	0.5882	0.0513
1097672	1.4831	1.1924	0.6247	0.6087	0.1577
279820633	1.1389	1.4232	0.9986	0.2251	0.0000
1090432	2.8169	2.2740	1.5395	1.6065	1.8709
1104369	2.7806	3.5200	2.5126	2.4475	1.8717
279585111	1.0845	0.8676	0.1183	0.1909	0.0000
1099608	2.1537	2.1553	1.4039	1.3710	1.0700
279936114	1.3758	2.9280	0.0000	1.2486	2.5891
1093107	5.3210	4.7813	4.0317	4.1461	4.3588
1099621	4.1278	3.3289	3.4301	2.6110	2.5277
1101068	2.4592	2.8433	1.7236	2.1492	1.4657
1094167	4.2622	4.9417	3.8135	4.3143	3.0629
279829856	1.7114	0.9147	0.8383	0.2016	0.2843
1092632	3.6240	3.4919	3.2407	2.3800	2.4387
1107072	1.0560	0.7368	0.0174	0.0380	0.0211
1104665	2.1052	2.0717	2.1003	0.6560	0.8969
279755969	2.1129	3.0958	2.3708	1.5441	1.2873
1103658	1.2970	1.6332	1.4542	0.1796	0.1507
279909866	1.3728	2.3702	0.9425	0.8420	1.2203
279963579	0.8366	0.9018	0.0000	0.0000	0.0000
1105856	1.0817	1.4821	0.7716	0.3671	0.1000
1090240	4.4311	4.4050	4.0053	3.9595	2.6826
1094365	6.8981	6.6499	5.8142	5.9938	5.9100
279761680	0.0000	1.7346	0.0000	0.0000	0.0000
279825480	1.3707	0.4380	0.1115	0.0000	0.0000
279708490	3.7345	2.9751	2.0320	2.5284	2.9026
1101273	3.2728	3.0033	2.8987	2.5349	1.3793
1101599	2.1857	1.2796	1.2028	1.2663	0.1294
279935464	1.2132	1.3654	0.8693	0.4001	0.0000
1097284	7.2650	6.8441	6.4923	7.1229	4.9502
1102941	5.0154	5.8125	4.5627	4.9352	4.1465
1102697	2.4562	2.2512	1.3136	2.0465	1.1035
280126794	2.7825	2.4614	2.4707	1.5889	1.2093
279702904	0.0000	1.8900	0.0000	0.2393	0.0000
1098667	2.8739	2.5945	2.4987	1.5837	1.5274
279793707	1.6242	1.1498	0.6111	0.7420	0.2164
279994456	3.8689	3.4309	2.9350	2.7187	2.7051
1088984	7.1028	6.5306	5.9241	6.4424	5.4943
1095129	1.6552	0.8736	0.9645	0.2201	0.0213
1088684	2.2355	3.4806	2.5196	1.8475	1.6200
279909375	1.1539	1.0812	0.5663	0.1993	0.0000
279958727	2.0378	0.1635	0.6762	0.0395	0.0000
1101664	3.7282	3.5371	3.1125	3.3241	1.8758
1089312	1.8097	2.7287	1.9821	1.1173	1.1224
1093194	2.0972	1.5530	1.3334	0.8662	0.6924
1100812	3.6487	4.0713	3.8476	3.2765	1.8752
1088975	4.0786	3.4195	3.1492	3.4878	2.0296
279955486	3.4247	2.4480	1.8768	2.5263	1.8256
1091989	1.3228	1.7082	0.5489	0.9381	0.4795
279904415	1.0222	0.6977	0.0000	0.0000	0.0000
279839760	3.1423	3.1502	2.0923	2.3803	2.3874
1100863	1.2863	0.8766	0.5338	0.0751	0.0565
1090623	3.7717	2.9077	2.9842	2.5049	1.9528
279991745	1.8132	1.3632	1.2603	0.4958	0.4313
1099437	2.0278	1.4732	1.0768	1.2144	0.3838
1099998	1.0281	2.4008	1.2561	0.8675	0.4440
1099216	7.4452	6.6964	6.4339	5.8935	6.3094
1098784	2.2460	2.2893	1.7503	1.8090	0.6684
279658127	0.7429	0.9725	0.0000	0.0000	0.0000
279761036	0.0000	1.7136	0.0000	0.0000	0.0000
279664658	0.3995	1.3137	0.0000	0.0000	0.0000
1087922	2.0124	1.7635	1.5276	0.9487	0.6180
279982633	8.3810	6.5987	6.1464	6.5534	7.2014
1097456	5.3880	4.8271	4.7018	4.1769	3.8792
1105023	1.6627	2.0940	1.7002	0.8434	0.5272
279898323	1.2537	0.4555	0.0000	0.0000	0.0000
1089977	7.9191	6.3289	6.2408	5.9532	6.6164
1104190	1.7339	1.7259	1.8153	0.6062	0.2079
1100486	2.7953	3.3054	2.3337	2.3938	1.8641
1090989	5.4370	4.4521	3.2320	4.3891	4.6537
279662334	0.9523	0.7535	0.0000	0.0000	0.0000
280096711	1.2434	1.0981	0.6087	0.1636	0.1815
279967900	0.8928	0.8123	0.0000	0.0000	0.0000
1100959	4.4873	4.1571	3.6977	3.6270	3.0854
279661032	1.7034	0.0000	0.0000	0.0000	0.0000
279949390	1.7032	0.0000	0.0000	0.0000	0.0000
1089819	4.2093	3.4537	2.6971	3.0804	3.1627
1097856	1.2411	0.8802	0.1579	0.2335	0.2372
1101128	1.3274	0.7204	0.3887	0.1306	0.0009
280091090	4.6942	4.1508	3.7196	3.3097	3.6875
1097138	3.7579	4.5140	3.7361	3.2286	2.8958
1102714	3.0020	2.8313	2.1067	2.6813	1.4150
1103028	2.6367	2.4670	2.2293	1.5318	1.3487
1102799	0.9940	1.0864	0.1322	0.3339	0.1095
279993146	1.4603	1.5556	1.5604	0.3390	0.0794
279903705	1.5814	1.9002	1.2073	0.8129	0.6578
279993743	2.8489	2.2990	1.7770	1.5013	1.8993
1091332	2.2328	1.8664	0.4970	2.4663	0.6414
1093095	4.9308	4.3680	4.0294	4.5122	2.8626
1095163	4.5543	4.6927	4.3237	4.3076	2.6953
1095072	2.6223	2.3274	1.8672	1.5398	1.4751
1089232	1.3622	1.1901	0.6580	0.5272	0.1018
1099988	1.6686	1.9407	1.2871	1.2621	0.3246
279807872	1.6908	1.5371	0.3480	0.8606	1.0962
280131396	1.0320	0.9881	0.4275	0.0657	0.0000
1104664	2.0558	1.9770	1.2333	1.2357	1.0439
280048297	1.6462	0.1992	0.2319	0.0000	0.0000
279941112	2.1520	1.8557	0.8778	1.3157	1.2824
1097222	2.3455	1.9965	1.9713	1.2439	0.7623
1108173	1.2776	1.0843	0.1340	0.7504	0.1232
279944266	1.9672	1.9098	1.3441	1.2659	0.6701
1087558	3.5117	3.3488	2.5408	3.2372	1.9776
1093356	3.0254	1.9723	1.5114	1.6889	1.7630
1093630	1.9581	0.7425	0.0000	0.7386	0.7799
1099555	1.3280	1.1615	0.3511	0.5495	0.3015
1108241	3.4831	4.9007	2.8998	3.1392	4.0051
280107995	1.9035	1.1582	1.3510	0.4707	0.2401
1101654	1.8442	1.9295	1.0238	1.1734	0.9350
279662229	1.6843	0.0000	0.0000	0.0000	0.0000
1090315	2.6223	2.7705	0.9947	2.7052	1.8671
1096213	1.1542	0.9238	0.1142	0.3418	0.1395
1103143	3.3024	2.3095	2.0280	2.1134	1.7555
1103337	1.6134	1.0958	0.8117	0.4301	0.3018
279902998	3.7537	3.4432	2.9372	2.9159	2.4221
1088316	4.2017	4.3061	3.4587	3.8690	2.9145
1093441	3.1689	2.7469	2.5553	2.4646	1.3346
279699855	1.2013	0.5753	0.0000	0.1467	0.0000
1087687	3.0873	2.7924	2.1449	2.6144	1.5446
279667577	1.7877	0.5483	0.9891	0.0000	0.0000
1094088	5.5484	5.1459	4.5032	4.5728	4.4519
1109101	1.5905	1.1475	1.2414	0.2016	0.1520
1104139	3.2627	2.7185	2.1412	2.2170	2.1049
280057477	0.9277	0.7434	0.0000	0.0000	0.0000
280086705	2.3063	3.2705	2.5583	1.9531	1.3478
1091699	3.0521	3.8250	2.5906	2.4096	2.8111
1100353	6.8281	5.6479	5.1158	5.3281	5.7664
1105626	3.1992	3.2913	2.4221	2.1891	2.6211
1089934	9.0338	7.3249	6.9791	7.0173	8.0387
279848247	1.6677	0.0000	0.0000	0.0000	0.0000
1103173	3.0336	3.0726	2.9417	2.2554	1.4611
1096697	1.3813	2.2117	0.4786	1.3770	1.0329
279934675	1.6672	0.0000	0.0000	0.0000	0.0000
1093354	4.4705	4.4973	3.7384	3.8718	3.3430
1093204	1.4931	0.7728	0.6604	0.1680	0.0731
1094340	1.9628	3.2128	2.1641	1.9027	1.1992
279963480	1.1455	0.5190	0.0000	0.0000	0.0000
1087085	1.4213	0.5449	0.4210	0.0317	0.0000
1089673	4.9499	4.0914	3.3407	4.1789	3.5467
279889543	1.4735	1.8187	0.3321	1.5603	0.5517
279863900	4.1077	3.7624	3.0228	3.8942	2.3939
1106421	1.3297	0.6617	0.3680	0.0968	0.0285
1088558	2.1390	1.6148	1.2157	1.1781	0.7432
1098952	2.5692	1.5251	1.8248	0.7249	1.1000
1103675	1.9653	1.7303	1.4887	1.2067	0.3576
279942720	0.4995	1.7828	0.6413	0.2926	0.0000
279958840	3.8464	0.6422	1.1278	1.8169	1.2990
1089897	3.3781	2.9818	3.1220	2.2891	1.6407
1105657	2.0653	1.7162	1.4757	0.9418	0.7667
1106960	1.4774	0.9351	0.5576	0.5054	0.0679
279952223	0.9663	0.7626	0.0000	0.1059	0.0000
1098287	1.2591	1.4350	0.8649	0.3885	0.3009
1105693	4.5005	5.0496	3.8932	4.2339	3.7121
279792407	1.7347	0.7928	0.9155	0.3501	0.0403
279658141	0.0000	1.6564	0.0000	0.0000	0.0000
1094766	1.2675	1.3069	0.9430	0.0819	0.3536
1102532	3.1912	3.1316	2.5138	2.3782	2.1092
280137538	1.1519	0.5743	0.1066	0.0000	0.0000
279859867	2.8061	2.1205	2.3355	1.6875	0.8860
279903050	0.9260	0.9593	0.3239	0.0252	0.0000
1097337	3.0572	2.9990	2.5149	2.0948	1.9958
279892153	0.6928	1.1232	0.0000	0.2460	0.0000
279717523	1.1493	0.7278	0.3382	0.0000	0.0000
279752884	0.0000	1.6511	0.0000	0.0000	0.0000
1105234	6.0941	6.8607	6.1136	5.0141	5.8285
1099123	3.5438	2.7220	2.1270	2.3607	2.4357
1089949	3.7329	3.7632	3.1264	3.0886	2.5551
279658239	1.6492	0.0000	0.0000	0.0000	0.0000
280079165	3.1691	2.6548	2.5093	2.1386	1.6164
1105722	1.4296	1.4881	1.1427	0.5252	0.2374
280060053	7.1495	7.1868	6.1392	6.4733	6.4229
279896065	4.0301	5.1472	4.1267	3.8533	3.3190
1106857	1.4761	0.6569	0.6281	0.1047	0.0000
279985162	1.3965	0.7736	0.7891	0.0000	0.0000
1097077	5.0038	4.7112	4.0885	4.1048	3.9144
1101206	1.8509	1.7174	0.9834	1.0201	0.8846
1099215	1.9962	1.7255	0.9986	1.4153	0.7046
1092685	1.7085	2.8328	2.1497	1.5866	0.6118
279166305	2.0286	2.1855	1.4784	1.1241	1.2552
1100069	1.3262	0.8498	0.1314	0.2522	0.4174
1090941	8.2365	7.2830	6.6784	6.5987	7.5403
280114284	1.5994	1.4082	1.1871	0.5315	0.3311
1095995	3.3311	3.6417	2.9008	3.2038	1.8931
279988923	1.7267	1.5113	1.2896	0.5580	0.5483
279468982	2.1090	1.1350	1.6315	0.7752	0.0000
1093125	2.5341	2.1732	1.6523	1.6236	1.3269
1091746	3.4203	4.8942	2.3302	3.7031	3.9804
1096373	1.0840	2.1062	0.5525	1.0936	0.6817
1097559	1.4465	1.9133	0.9784	0.6037	1.0004
279963843	0.7008	1.1236	0.2793	0.0000	0.0000
1090590	3.3544	2.7651	2.6288	2.0962	1.9972
280060499	1.2989	0.4809	0.2139	0.0000	0.0000
1100359	2.0814	1.9728	1.6550	1.0360	0.9348
280111502	0.9321	0.7525	0.0000	0.0717	0.0000
280009685	1.7628	1.1238	0.8764	0.6505	0.3483
1100517	3.8689	2.9316	2.5509	3.1024	2.0926
1094269	1.8373	2.4648	1.7201	1.4823	0.7962
1087728	7.0241	5.6449	5.0787	5.4045	6.0660
1091859	1.1956	1.7662	0.8730	0.8595	0.2566
1101861	1.6501	1.8216	1.1661	1.0116	0.5768
279662516	1.6351	0.0000	0.0000	0.0000	0.0000
280093036	1.8559	1.0913	1.2893	0.2848	0.3949
1099941	2.9317	3.1975	2.5944	2.2984	1.8499
1090144	2.9388	3.8863	3.0840	2.5257	2.1771
1096505	1.8363	2.9366	1.5469	1.4523	1.7105
