# Supplementary material for: Identification of the Molecular Events Involved in the Development of Prefrontal Cortex Through the Analysis of RNA-Seq Data From BrainSpan
Source: ASN Neuro. 2019 Jun 18;11:1759091419854627. doi: 10.1177/1759091419854627 (PMC6582306; doi:10.1177/1759091419854627)
Supplement: Supplemental Material6 - Supplemental material for Identification of the Molecular Events Involved in the Development of Prefrontal Cortex Through the Analysis of RNA-Seq Data From BrainSpan [file Supplemental_Material6.zip › HIP/9/HIP-BPs-9.xlsx]

## Sheet: Sheet1
Sublist	Category	Term	RT	Genes	Count	%	P-Value	Benjamini
	GOTERM_BP_DIRECT	angiogenesis	RT		43	4.4	2.2e-15	7.5e-12
	GOTERM_BP_DIRECT	extracellular matrix organization	RT		34	3.4	5.4e-11	9.1e-08
	GOTERM_BP_DIRECT	positive regulation of cell migration	RT		31	3.1	9.1e-10	1e-06
	GOTERM_BP_DIRECT	vasculogenesis	RT		17	1.7	1.9e-09	1.6e-06
	GOTERM_BP_DIRECT	cell adhesion	RT		50	5.1	2e-08	1.4e-05
	GOTERM_BP_DIRECT	negative regulation of transcription from RNA polymerase II promoter	RT		67	6.8	3.2e-08	1.8e-05
	GOTERM_BP_DIRECT	regulation of cell shape	RT		24	2.4	7.2e-08	3.5e-05
	GOTERM_BP_DIRECT	cell migration	RT		26	2.6	2.3e-07	9.7e-05
	GOTERM_BP_DIRECT	in utero embryonic development	RT		26	2.6	1.1e-06	0.00043
	GOTERM_BP_DIRECT	positive regulation of transcription from RNA polymerase II promoter	RT		75	7.6	8.9e-06	0.003
	GOTERM_BP_DIRECT	semaphorin-plexin signaling pathway	RT		10	1	1.1e-05	0.0033
	GOTERM_BP_DIRECT	transforming growth factor beta receptor signaling pathway	RT		16	1.6	1.5e-05	0.0041
	GOTERM_BP_DIRECT	skeletal system development	RT		19	1.9	4.5e-05	0.012
	GOTERM_BP_DIRECT	cell-cell junction assembly	RT		7	0.7	9.7e-05	0.023
	GOTERM_BP_DIRECT	branching involved in mammary gland duct morphogenesis	RT		6	0.6	0.00011	0.025
	GOTERM_BP_DIRECT	cell maturation	RT		9	0.9	0.00016	0.034
	GOTERM_BP_DIRECT	patterning of blood vessels	RT		8	0.8	0.00019	0.037
	GOTERM_BP_DIRECT	negative regulation of cell adhesion	RT		9	0.9	0.0002	0.037
	GOTERM_BP_DIRECT	positive regulation of angiogenesis	RT		16	1.6	0.00021	0.036
	GOTERM_BP_DIRECT	response to estradiol	RT		14	1.4	0.00022	0.036
	GOTERM_BP_DIRECT	response to hypoxia	RT		20	2	0.00029	0.045
	GOTERM_BP_DIRECT	positive regulation of peptidyl-tyrosine phosphorylation	RT		13	1.3	0.0003	0.045
	GOTERM_BP_DIRECT	cellular response to transforming growth factor beta stimulus	RT		10	1	0.0003	0.043
	GOTERM_BP_DIRECT	face morphogenesis	RT		8	0.8	0.0003	0.042
	GOTERM_BP_DIRECT	positive regulation of BMP signaling pathway	RT		8	0.8	0.00038	0.05
	GOTERM_BP_DIRECT	cellular response to vascular endothelial growth factor stimulus	RT		7	0.7	0.00043	0.055
	GOTERM_BP_DIRECT	negative regulation of myoblast differentiation	RT		7	0.7	0.00043	0.055
	GOTERM_BP_DIRECT	response to wounding	RT		11	1.1	0.00048	0.059
	GOTERM_BP_DIRECT	negative regulation of cell proliferation	RT		34	3.4	0.00054	0.063
	GOTERM_BP_DIRECT	cell differentiation	RT		38	3.8	0.00054	0.062
	GOTERM_BP_DIRECT	collagen catabolic process	RT		11	1.1	0.00055	0.06
	GOTERM_BP_DIRECT	lung development	RT		12	1.2	0.00058	0.061
	GOTERM_BP_DIRECT	cell chemotaxis	RT		11	1.1	0.00062	0.064
	GOTERM_BP_DIRECT	heart development	RT		20	2	0.00063	0.062
	GOTERM_BP_DIRECT	positive regulation of cell proliferation	RT		38	3.8	0.00064	0.061
	GOTERM_BP_DIRECT	platelet degranulation	RT		14	1.4	0.00073	0.068
	GOTERM_BP_DIRECT	outflow tract morphogenesis	RT		9	0.9	0.00094	0.085
	GOTERM_BP_DIRECT	muscle contraction	RT		14	1.4	0.0011	0.092
	GOTERM_BP_DIRECT	endothelial cell morphogenesis	RT		5	0.5	0.0011	0.089
	GOTERM_BP_DIRECT	positive regulation of GTPase activity	RT		43	4.4	0.0011	0.089
	GOTERM_BP_DIRECT	leukocyte migration	RT		15	1.5	0.0012	0.097
	GOTERM_BP_DIRECT	ventricular septum development	RT		7	0.7	0.0013	0.1
	GOTERM_BP_DIRECT	lipoprotein metabolic process	RT		8	0.8	0.0014	0.1
	GOTERM_BP_DIRECT	activation of JUN kinase activity	RT		8	0.8	0.0014	0.1
	GOTERM_BP_DIRECT	vascular endothelial growth factor receptor signaling pathway	RT		11	1.1	0.0014	0.1
	GOTERM_BP_DIRECT	skeletal muscle cell differentiation	RT		9	0.9	0.0014	0.11
	GOTERM_BP_DIRECT	positive regulation of chemotaxis	RT		5	0.5	0.0015	0.11
	GOTERM_BP_DIRECT	heart looping	RT		10	1	0.0016	0.11
	GOTERM_BP_DIRECT	response to progesterone	RT		8	0.8	0.0016	0.11
	GOTERM_BP_DIRECT	signal transduction	RT		75	7.6	0.0016	0.11
	GOTERM_BP_DIRECT	astrocyte cell migration	RT		4	0.4	0.0017	0.11
	GOTERM_BP_DIRECT	endothelium development	RT		4	0.4	0.0017	0.11
	GOTERM_BP_DIRECT	vascular smooth muscle cell development	RT		4	0.4	0.0017	0.11
	GOTERM_BP_DIRECT	negative regulation of angiogenesis	RT		10	1	0.0018	0.11
	GOTERM_BP_DIRECT	transcription from RNA polymerase II promoter	RT		39	3.9	0.0019	0.12
	GOTERM_BP_DIRECT	cellular response to fibroblast growth factor stimulus	RT		7	0.7	0.0019	0.12
	GOTERM_BP_DIRECT	artery morphogenesis	RT		6	0.6	0.0021	0.12
	GOTERM_BP_DIRECT	actin cytoskeleton organization	RT		15	1.5	0.0022	0.13
	GOTERM_BP_DIRECT	osteoblast differentiation	RT		13	1.3	0.0025	0.14
	GOTERM_BP_DIRECT	blood vessel remodeling	RT		7	0.7	0.0027	0.15
	GOTERM_BP_DIRECT	intracellular signal transduction	RT		32	3.2	0.0028	0.15
	GOTERM_BP_DIRECT	negative regulation of glial cell proliferation	RT		4	0.4	0.0028	0.15
	GOTERM_BP_DIRECT	cardiac atrium morphogenesis	RT		4	0.4	0.0028	0.15
	GOTERM_BP_DIRECT	negative regulation of apoptotic process	RT		35	3.5	0.0028	0.15
	GOTERM_BP_DIRECT	positive regulation of epithelial to mesenchymal transition	RT		7	0.7	0.0032	0.17
	GOTERM_BP_DIRECT	cholesterol metabolic process	RT		10	1	0.0034	0.17
	GOTERM_BP_DIRECT	negative regulation of cell migration	RT		12	1.2	0.0036	0.18
	GOTERM_BP_DIRECT	positive regulation of endothelial cell proliferation	RT		10	1	0.0037	0.18
	GOTERM_BP_DIRECT	neural crest cell migration	RT		8	0.8	0.0038	0.18
	GOTERM_BP_DIRECT	positive regulation of actin filament polymerization	RT		8	0.8	0.0038	0.18
	GOTERM_BP_DIRECT	cellular response to hormone stimulus	RT		8	0.8	0.0038	0.18
	GOTERM_BP_DIRECT	high-density lipoprotein particle remodeling	RT		5	0.5	0.0038	0.18
	GOTERM_BP_DIRECT	embryonic heart tube development	RT		5	0.5	0.0038	0.18
	GOTERM_BP_DIRECT	cell motility	RT		6	0.6	0.0038	0.18
	GOTERM_BP_DIRECT	cellular response to hydrogen peroxide	RT		9	0.9	0.0039	0.18
	GOTERM_BP_DIRECT	positive regulation of gene expression	RT		23	2.3	0.0039	0.18
	GOTERM_BP_DIRECT	cellular response to tumor necrosis factor	RT		13	1.3	0.004	0.18
	GOTERM_BP_DIRECT	negative regulation of platelet activation	RT		4	0.4	0.0043	0.19
	GOTERM_BP_DIRECT	stem cell proliferation	RT		4	0.4	0.0043	0.19
	GOTERM_BP_DIRECT	cellular response to UV-B	RT		4	0.4	0.0043	0.19
	GOTERM_BP_DIRECT	oligodendrocyte differentiation	RT		6	0.6	0.0046	0.2
	GOTERM_BP_DIRECT	cell proliferation	RT		29	2.9	0.0047	0.2
	GOTERM_BP_DIRECT	positive regulation of cell division	RT		8	0.8	0.0048	0.2
	GOTERM_BP_DIRECT	ventricular trabecula myocardium morphogenesis	RT		5	0.5	0.0049	0.2
	GOTERM_BP_DIRECT	endochondral ossification	RT		6	0.6	0.0055	0.22
	GOTERM_BP_DIRECT	Notch signaling pathway	RT		13	1.3	0.0057	0.23
	GOTERM_BP_DIRECT	response to drug	RT		25	2.5	0.0058	0.22
	GOTERM_BP_DIRECT	negative regulation of lymphangiogenesis	RT		3	0.3	0.0059	0.23
	GOTERM_BP_DIRECT	negative regulation of auditory receptor cell differentiation	RT		3	0.3	0.0059	0.23
	GOTERM_BP_DIRECT	negative regulation of pro-B cell differentiation	RT		3	0.3	0.0059	0.23
	GOTERM_BP_DIRECT	cell-substrate adhesion	RT		5	0.5	0.0061	0.23
	GOTERM_BP_DIRECT	negative regulation of stem cell differentiation	RT		4	0.4	0.0063	0.23
	GOTERM_BP_DIRECT	positive regulation of transcription, DNA-templated	RT		37	3.7	0.0063	0.23
	GOTERM_BP_DIRECT	actomyosin structure organization	RT		6	0.6	0.0065	0.24
	GOTERM_BP_DIRECT	positive regulation of cell-substrate adhesion	RT		7	0.7	0.0067	0.24
	GOTERM_BP_DIRECT	Rho protein signal transduction	RT		8	0.8	0.0068	0.24
	GOTERM_BP_DIRECT	lipid transport	RT		10	1	0.0071	0.25
	GOTERM_BP_DIRECT	palate development	RT		10	1	0.0071	0.25
	GOTERM_BP_DIRECT	collagen fibril organization	RT		7	0.7	0.0076	0.26
	GOTERM_BP_DIRECT	somitogenesis	RT		7	0.7	0.0076	0.26
	GOTERM_BP_DIRECT	negative regulation of endothelial cell apoptotic process	RT		6	0.6	0.0077	0.26
	GOTERM_BP_DIRECT	positive regulation of phosphatidylinositol 3-kinase signaling	RT		9	0.9	0.0086	0.28
	GOTERM_BP_DIRECT	response to glucocorticoid	RT		9	0.9	0.0086	0.28
	GOTERM_BP_DIRECT	regulation of blood pressure	RT		9	0.9	0.0086	0.28
	GOTERM_BP_DIRECT	positive regulation of vasculogenesis	RT		4	0.4	0.0087	0.28
	GOTERM_BP_DIRECT	blood vessel endothelial cell migration	RT		4	0.4	0.0087	0.28
	GOTERM_BP_DIRECT	glycosaminoglycan metabolic process	RT		6	0.6	0.0089	0.29
	GOTERM_BP_DIRECT	inner ear development	RT		7	0.7	0.0097	0.3
	GOTERM_BP_DIRECT	response to retinoic acid	RT		7	0.7	0.0097	0.3
	GOTERM_BP_DIRECT	endocytosis	RT		14	1.4	0.01	0.31
	GOTERM_BP_DIRECT	neural tube development	RT		6	0.6	0.01	0.31
	GOTERM_BP_DIRECT	Wnt signaling pathway	RT		17	1.7	0.011	0.32
	GOTERM_BP_DIRECT	regulation of transforming growth factor beta receptor signaling pathway	RT		5	0.5	0.011	0.33
	GOTERM_BP_DIRECT	transmembrane receptor protein tyrosine kinase signaling pathway	RT		11	1.1	0.011	0.33
	GOTERM_BP_DIRECT	notochord formation	RT		3	0.3	0.011	0.33
	GOTERM_BP_DIRECT	anatomical structure regression	RT		3	0.3	0.011	0.33
	GOTERM_BP_DIRECT	compartment pattern specification	RT		3	0.3	0.011	0.33
	GOTERM_BP_DIRECT	forebrain radial glial cell differentiation	RT		3	0.3	0.011	0.33
	GOTERM_BP_DIRECT	positive regulation of odontogenesis	RT		3	0.3	0.011	0.33
	GOTERM_BP_DIRECT	glomerular mesangial cell development	RT		3	0.3	0.011	0.33
	GOTERM_BP_DIRECT	cellular response to peptide	RT		4	0.4	0.012	0.33
	GOTERM_BP_DIRECT	negative regulation of cell migration involved in sprouting angiogenesis	RT		4	0.4	0.012	0.33
	GOTERM_BP_DIRECT	positive regulation of osteoblast proliferation	RT		4	0.4	0.012	0.33
	GOTERM_BP_DIRECT	positive regulation of mast cell degranulation	RT		4	0.4	0.012	0.33
	GOTERM_BP_DIRECT	positive regulation of astrocyte differentiation	RT		4	0.4	0.012	0.33
	GOTERM_BP_DIRECT	positive regulation of endothelial cell differentiation	RT		4	0.4	0.012	0.33
	GOTERM_BP_DIRECT	positive regulation of phosphatidylinositol 3-kinase activity	RT		6	0.6	0.012	0.33
	GOTERM_BP_DIRECT	regulation of angiogenesis	RT		6	0.6	0.012	0.33
	GOTERM_BP_DIRECT	regulation of endocytosis	RT		6	0.6	0.012	0.33
	GOTERM_BP_DIRECT	positive regulation of protein phosphorylation	RT		13	1.3	0.012	0.34
	GOTERM_BP_DIRECT	canonical Wnt signaling pathway	RT		10	1	0.012	0.34
	GOTERM_BP_DIRECT	regulation of sodium ion transport	RT		5	0.5	0.013	0.36
	GOTERM_BP_DIRECT	bicellular tight junction assembly	RT		6	0.6	0.014	0.36
	GOTERM_BP_DIRECT	cell junction assembly	RT		4	0.4	0.015	0.38
	GOTERM_BP_DIRECT	semaphorin-plexin signaling pathway involved in axon guidance	RT		4	0.4	0.015	0.38
	GOTERM_BP_DIRECT	positive regulation of Notch signaling pathway	RT		6	0.6	0.015	0.39
	GOTERM_BP_DIRECT	cellular response to epidermal growth factor stimulus	RT		6	0.6	0.015	0.39
	GOTERM_BP_DIRECT	hemopoiesis	RT		8	0.8	0.016	0.41
	GOTERM_BP_DIRECT	cellular response to organic cyclic compound	RT		8	0.8	0.016	0.41
	GOTERM_BP_DIRECT	response to cAMP	RT		7	0.7	0.017	0.41
	GOTERM_BP_DIRECT	fat cell differentiation	RT		9	0.9	0.017	0.41
	GOTERM_BP_DIRECT	negative chemotaxis	RT		6	0.6	0.017	0.42
	GOTERM_BP_DIRECT	aging	RT		15	1.5	0.017	0.42
	GOTERM_BP_DIRECT	positive regulation of smooth muscle cell proliferation	RT		8	0.8	0.018	0.42
	GOTERM_BP_DIRECT	regulation of cell migration	RT		9	0.9	0.018	0.42
	GOTERM_BP_DIRECT	positive regulation of collagen biosynthetic process	RT		5	0.5	0.018	0.43
	GOTERM_BP_DIRECT	intrinsic apoptotic signaling pathway in response to DNA damage	RT		7	0.7	0.018	0.42
	GOTERM_BP_DIRECT	regulation of actin cytoskeleton organization	RT		7	0.7	0.018	0.42
	GOTERM_BP_DIRECT	endocardial cell differentiation	RT		3	0.3	0.019	0.42
	GOTERM_BP_DIRECT	mesenchyme migration	RT		3	0.3	0.019	0.42
	GOTERM_BP_DIRECT	negative regulation of endothelial cell differentiation	RT		3	0.3	0.019	0.42
	GOTERM_BP_DIRECT	positive regulation of integrin-mediated signaling pathway	RT		3	0.3	0.019	0.42
	GOTERM_BP_DIRECT	regulation of systemic arterial blood pressure by endothelin	RT		3	0.3	0.019	0.42
	GOTERM_BP_DIRECT	platelet-derived growth factor receptor-beta signaling pathway	RT		3	0.3	0.019	0.42
	GOTERM_BP_DIRECT	negative regulation of protein secretion	RT		4	0.4	0.019	0.42
	GOTERM_BP_DIRECT	positive regulation of pseudopodium assembly	RT		4	0.4	0.019	0.42
	GOTERM_BP_DIRECT	digestive tract development	RT		6	0.6	0.02	0.43
	GOTERM_BP_DIRECT	regulation of cell proliferation	RT		16	1.6	0.021	0.45
	GOTERM_BP_DIRECT	extracellular matrix disassembly	RT		9	0.9	0.021	0.45
	GOTERM_BP_DIRECT	peptidyl-tyrosine phosphorylation	RT		14	1.4	0.021	0.45
	GOTERM_BP_DIRECT	endocytic recycling	RT		5	0.5	0.021	0.45
	GOTERM_BP_DIRECT	cortical actin cytoskeleton organization	RT		5	0.5	0.021	0.45
	GOTERM_BP_DIRECT	receptor-mediated endocytosis	RT		16	1.6	0.022	0.45
	GOTERM_BP_DIRECT	response to cold	RT		6	0.6	0.022	0.46
	GOTERM_BP_DIRECT	protein heterotrimerization	RT		4	0.4	0.023	0.47
	GOTERM_BP_DIRECT	negative regulation of blood vessel endothelial cell migration	RT		4	0.4	0.023	0.47
	GOTERM_BP_DIRECT	renal system development	RT		4	0.4	0.023	0.47
	GOTERM_BP_DIRECT	positive regulation of nuclear-transcribed mRNA catabolic process, deadenylation-dependent decay	RT		4	0.4	0.023	0.47
	GOTERM_BP_DIRECT	chondroitin sulfate biosynthetic process	RT		5	0.5	0.024	0.49
	GOTERM_BP_DIRECT	amino acid transmembrane transport	RT		5	0.5	0.024	0.49
	GOTERM_BP_DIRECT	regulation of cell cycle	RT		12	1.2	0.025	0.49
	GOTERM_BP_DIRECT	cholesterol homeostasis	RT		8	0.8	0.025	0.49
	GOTERM_BP_DIRECT	brain development	RT		16	1.6	0.026	0.49
	GOTERM_BP_DIRECT	somatic stem cell population maintenance	RT		8	0.8	0.027	0.51
	GOTERM_BP_DIRECT	response to corticosteroid	RT		3	0.3	0.027	0.51
	GOTERM_BP_DIRECT	regulation of blood vessel endothelial cell migration	RT		3	0.3	0.027	0.51
	GOTERM_BP_DIRECT	alpha-beta T cell differentiation	RT		3	0.3	0.027	0.51
	GOTERM_BP_DIRECT	cell-substrate junction assembly	RT		3	0.3	0.027	0.51
	GOTERM_BP_DIRECT	collagen-activated tyrosine kinase receptor signaling pathway	RT		3	0.3	0.027	0.51
	GOTERM_BP_DIRECT	cell communication	RT		6	0.6	0.027	0.51
	GOTERM_BP_DIRECT	negative regulation of cell-cell adhesion	RT		4	0.4	0.028	0.51
	GOTERM_BP_DIRECT	positive regulation of cellular protein metabolic process	RT		4	0.4	0.028	0.51
	GOTERM_BP_DIRECT	outer dynein arm assembly	RT		4	0.4	0.028	0.51
	GOTERM_BP_DIRECT	negative regulation of mitotic cell cycle	RT		5	0.5	0.028	0.51
	GOTERM_BP_DIRECT	negative regulation of axon extension involved in axon guidance	RT		5	0.5	0.028	0.51
	GOTERM_BP_DIRECT	positive regulation of MAPK cascade	RT		9	0.9	0.03	0.53
	GOTERM_BP_DIRECT	cell death	RT		6	0.6	0.03	0.53
	GOTERM_BP_DIRECT	negative regulation of osteoblast differentiation	RT		6	0.6	0.03	0.53
	GOTERM_BP_DIRECT	chondrocyte differentiation	RT		6	0.6	0.03	0.53
	GOTERM_BP_DIRECT	peptidyl-tyrosine autophosphorylation	RT		6	0.6	0.033	0.57
	GOTERM_BP_DIRECT	Notch receptor processing	RT		4	0.4	0.033	0.56
	GOTERM_BP_DIRECT	establishment of endothelial barrier	RT		4	0.4	0.033	0.56
	GOTERM_BP_DIRECT	peptide hormone processing	RT		4	0.4	0.033	0.56
	GOTERM_BP_DIRECT	DNA damage response, signal transduction by p53 class mediator resulting in transcription of p21 class mediator	RT		4	0.4	0.033	0.56
	GOTERM_BP_DIRECT	embryonic digestive tract development	RT		4	0.4	0.033	0.56
	GOTERM_BP_DIRECT	response to muscle stretch	RT		4	0.4	0.033	0.56
	GOTERM_BP_DIRECT	endocardial cushion morphogenesis	RT		4	0.4	0.033	0.56
	GOTERM_BP_DIRECT	positive regulation of fibroblast proliferation	RT		7	0.7	0.034	0.57
	GOTERM_BP_DIRECT	negative regulation of protein kinase activity	RT		10	1	0.035	0.58
	GOTERM_BP_DIRECT	regulation of cell motility	RT		5	0.5	0.036	0.58
	GOTERM_BP_DIRECT	platelet aggregation	RT		6	0.6	0.036	0.59
	GOTERM_BP_DIRECT	nervous system development	RT		21	2.1	0.036	0.59
	GOTERM_BP_DIRECT	central nervous system myelination	RT		3	0.3	0.037	0.59
	GOTERM_BP_DIRECT	regulation of somitogenesis	RT		3	0.3	0.037	0.59
	GOTERM_BP_DIRECT	chorio-allantoic fusion	RT		3	0.3	0.037	0.59
	GOTERM_BP_DIRECT	blood vessel endothelial cell proliferation involved in sprouting angiogenesis	RT		3	0.3	0.037	0.59
	GOTERM_BP_DIRECT	very-low-density lipoprotein particle remodeling	RT		3	0.3	0.037	0.59
	GOTERM_BP_DIRECT	determination of left/right symmetry	RT		7	0.7	0.037	0.59
	GOTERM_BP_DIRECT	single organismal cell-cell adhesion	RT		10	1	0.039	0.6
	GOTERM_BP_DIRECT	dentate gyrus development	RT		4	0.4	0.039	0.6
	GOTERM_BP_DIRECT	response to light stimulus	RT		4	0.4	0.039	0.6
	GOTERM_BP_DIRECT	microvillus assembly	RT		4	0.4	0.039	0.6
	GOTERM_BP_DIRECT	mRNA transcription from RNA polymerase II promoter	RT		4	0.4	0.039	0.6
	GOTERM_BP_DIRECT	actin filament-based movement	RT		4	0.4	0.039	0.6
	GOTERM_BP_DIRECT	regulation of phosphorylation	RT		4	0.4	0.039	0.6
	GOTERM_BP_DIRECT	negative regulation of neuron differentiation	RT		7	0.7	0.04	0.61
	GOTERM_BP_DIRECT	negative regulation of Notch signaling pathway	RT		5	0.5	0.04	0.61
	GOTERM_BP_DIRECT	ventricular septum morphogenesis	RT		5	0.5	0.04	0.61
	GOTERM_BP_DIRECT	platelet-derived growth factor receptor signaling pathway	RT		5	0.5	0.04	0.61
	GOTERM_BP_DIRECT	negative regulation of endothelial cell proliferation	RT		5	0.5	0.04	0.61
	GOTERM_BP_DIRECT	regulation of small GTPase mediated signal transduction	RT		12	1.2	0.04	0.61
	GOTERM_BP_DIRECT	receptor internalization	RT		6	0.6	0.043	0.63
	GOTERM_BP_DIRECT	response to activity	RT		6	0.6	0.043	0.63
	GOTERM_BP_DIRECT	positive regulation of nitric oxide biosynthetic process	RT		6	0.6	0.043	0.63
	GOTERM_BP_DIRECT	regulation of cell adhesion	RT		6	0.6	0.043	0.63
	GOTERM_BP_DIRECT	cellular response to platelet-derived growth factor stimulus	RT		4	0.4	0.045	0.64
	GOTERM_BP_DIRECT	regulation of actin cytoskeleton reorganization	RT		4	0.4	0.045	0.64
	GOTERM_BP_DIRECT	cytoskeleton-dependent intracellular transport	RT		4	0.4	0.045	0.64
	GOTERM_BP_DIRECT	response to peptide hormone	RT		6	0.6	0.047	0.66
	GOTERM_BP_DIRECT	lymph vessel development	RT		3	0.3	0.048	0.66
	GOTERM_BP_DIRECT	astrocyte differentiation	RT		3	0.3	0.048	0.66
	GOTERM_BP_DIRECT	cellular response to dopamine	RT		3	0.3	0.048	0.66
	GOTERM_BP_DIRECT	retina morphogenesis in camera-type eye	RT		3	0.3	0.048	0.66
	GOTERM_BP_DIRECT	gap junction assembly	RT		3	0.3	0.048	0.66
	GOTERM_BP_DIRECT	dorsal aorta morphogenesis	RT		3	0.3	0.048	0.66
	GOTERM_BP_DIRECT	mammary gland epithelium development	RT		3	0.3	0.048	0.66
	GOTERM_BP_DIRECT	blood vessel maturation	RT		3	0.3	0.048	0.66
	GOTERM_BP_DIRECT	muscle organ development	RT		9	0.9	0.048	0.66
	GOTERM_BP_DIRECT	protein autophosphorylation	RT		14	1.4	0.048	0.66
	GOTERM_BP_DIRECT	regulation of heart contraction	RT		5	0.5	0.049	0.67
	GOTERM_BP_DIRECT	response to mechanical stimulus	RT		7	0.7	0.049	0.66
	GOTERM_BP_DIRECT	negative regulation of BMP signaling pathway	RT		6	0.6	0.051	0.67
	GOTERM_BP_DIRECT	tissue homeostasis	RT		4	0.4	0.052	0.68
	GOTERM_BP_DIRECT	negative regulation of myeloid cell differentiation	RT		4	0.4	0.052	0.68
	GOTERM_BP_DIRECT	labyrinthine layer blood vessel development	RT		4	0.4	0.052	0.68
	GOTERM_BP_DIRECT	positive regulation of blood vessel endothelial cell migration	RT		4	0.4	0.052	0.68
	GOTERM_BP_DIRECT	adrenal gland development	RT		4	0.4	0.052	0.68
	GOTERM_BP_DIRECT	positive regulation of osteoblast differentiation	RT		7	0.7	0.053	0.68
	GOTERM_BP_DIRECT	positive regulation of apoptotic process	RT		21	2.1	0.053	0.68
	GOTERM_BP_DIRECT	positive regulation of substrate adhesion-dependent cell spreading	RT		5	0.5	0.054	0.69
	GOTERM_BP_DIRECT	response to antibiotic	RT		5	0.5	0.054	0.69
	GOTERM_BP_DIRECT	regulation of cell differentiation	RT		5	0.5	0.054	0.69
	GOTERM_BP_DIRECT	BMP signaling pathway	RT		8	0.8	0.055	0.69
	GOTERM_BP_DIRECT	organ morphogenesis	RT		9	0.9	0.056	0.69
	GOTERM_BP_DIRECT	apoptotic process	RT		35	3.5	0.056	0.69
	GOTERM_BP_DIRECT	neural tube closure	RT		8	0.8	0.059	0.71
	GOTERM_BP_DIRECT	positive regulation of neuroblast proliferation	RT		4	0.4	0.059	0.71
	GOTERM_BP_DIRECT	cellular response to glucocorticoid stimulus	RT		4	0.4	0.059	0.71
	GOTERM_BP_DIRECT	clathrin-mediated endocytosis	RT		4	0.4	0.059	0.71
	GOTERM_BP_DIRECT	wound healing, spreading of epidermal cells	RT		3	0.3	0.059	0.71
	GOTERM_BP_DIRECT	chondrocyte proliferation	RT		3	0.3	0.059	0.71
	GOTERM_BP_DIRECT	embryonic heart tube morphogenesis	RT		3	0.3	0.059	0.71
	GOTERM_BP_DIRECT	endothelial cell chemotaxis	RT		3	0.3	0.059	0.71
	GOTERM_BP_DIRECT	cardiac ventricle morphogenesis	RT		3	0.3	0.059	0.71
	GOTERM_BP_DIRECT	response to interferon-beta	RT		3	0.3	0.059	0.71
	GOTERM_BP_DIRECT	establishment of epithelial cell apical/basal polarity	RT		3	0.3	0.059	0.71
	GOTERM_BP_DIRECT	glomerular filtration	RT		3	0.3	0.059	0.71
	GOTERM_BP_DIRECT	positive regulation of execution phase of apoptosis	RT		3	0.3	0.059	0.71
	GOTERM_BP_DIRECT	actin cytoskeleton reorganization	RT		6	0.6	0.06	0.71
	GOTERM_BP_DIRECT	positive regulation of protein kinase activity	RT		6	0.6	0.06	0.71
	GOTERM_BP_DIRECT	positive regulation of intrinsic apoptotic signaling pathway	RT		5	0.5	0.06	0.71
	GOTERM_BP_DIRECT	DNA damage response, signal transduction by p53 class mediator resulting in cell cycle arrest	RT		7	0.7	0.06	0.71
	GOTERM_BP_DIRECT	cytoskeleton organization	RT		13	1.3	0.061	0.71
	GOTERM_BP_DIRECT	protein localization to plasma membrane	RT		7	0.7	0.064	0.73
	GOTERM_BP_DIRECT	response to heat	RT		6	0.6	0.064	0.72
	GOTERM_BP_DIRECT	neuron differentiation	RT		9	0.9	0.065	0.73
	GOTERM_BP_DIRECT	epithelial to mesenchymal transition	RT		5	0.5	0.065	0.73
	GOTERM_BP_DIRECT	bone mineralization	RT		5	0.5	0.065	0.73
	GOTERM_BP_DIRECT	negative regulation of proteolysis	RT		4	0.4	0.067	0.73
	GOTERM_BP_DIRECT	histone H3 deacetylation	RT		4	0.4	0.067	0.73
	GOTERM_BP_DIRECT	positive regulation of axonogenesis	RT		4	0.4	0.067	0.73
	GOTERM_BP_DIRECT	neuronal stem cell population maintenance	RT		4	0.4	0.067	0.73
	GOTERM_BP_DIRECT	response to lipopolysaccharide	RT		13	1.3	0.068	0.74
	GOTERM_BP_DIRECT	wound healing	RT		8	0.8	0.069	0.74
	GOTERM_BP_DIRECT	ossification	RT		8	0.8	0.069	0.74
	GOTERM_BP_DIRECT	cellular response to lipopolysaccharide	RT		10	1	0.07	0.74
	GOTERM_BP_DIRECT	regulation of Notch signaling pathway	RT		3	0.3	0.072	0.75
	GOTERM_BP_DIRECT	positive regulation of mitochondrial outer membrane permeabilization involved in apoptotic signaling pathway	RT		3	0.3	0.072	0.75
	GOTERM_BP_DIRECT	positive regulation of vascular permeability	RT		3	0.3	0.072	0.75
	GOTERM_BP_DIRECT	bleb assembly	RT		3	0.3	0.072	0.75
	GOTERM_BP_DIRECT	positive regulation of JNK cascade	RT		7	0.7	0.072	0.75
	GOTERM_BP_DIRECT	positive regulation of neutrophil chemotaxis	RT		4	0.4	0.075	0.76
	GOTERM_BP_DIRECT	response to X-ray	RT		4	0.4	0.075	0.76
	GOTERM_BP_DIRECT	positive regulation of protein secretion	RT		5	0.5	0.078	0.77
	GOTERM_BP_DIRECT	skeletal muscle tissue development	RT		6	0.6	0.079	0.78
	GOTERM_BP_DIRECT	cellular senescence	RT		4	0.4	0.083	0.79
	GOTERM_BP_DIRECT	oligodendrocyte development	RT		4	0.4	0.083	0.79
	GOTERM_BP_DIRECT	osteoclast differentiation	RT		4	0.4	0.083	0.79
	GOTERM_BP_DIRECT	negative regulation of protein kinase B signaling	RT		5	0.5	0.084	0.8
	GOTERM_BP_DIRECT	positive regulation of cell differentiation	RT		5	0.5	0.084	0.8
	GOTERM_BP_DIRECT	negative regulation of Wnt signaling pathway	RT		6	0.6	0.084	0.79
	GOTERM_BP_DIRECT	response to cytokine	RT		6	0.6	0.084	0.79
	GOTERM_BP_DIRECT	positive regulation of protein kinase B signaling	RT		8	0.8	0.085	0.79
	GOTERM_BP_DIRECT	negative regulation of neural precursor cell proliferation	RT		3	0.3	0.085	0.8
	GOTERM_BP_DIRECT	cytoskeletal anchoring at plasma membrane	RT		3	0.3	0.085	0.8
	GOTERM_BP_DIRECT	type B pancreatic cell development	RT		3	0.3	0.085	0.8
	GOTERM_BP_DIRECT	enteric nervous system development	RT		3	0.3	0.085	0.8
	GOTERM_BP_DIRECT	negative regulation of epithelial cell differentiation	RT		3	0.3	0.085	0.8
	GOTERM_BP_DIRECT	activation of MAPKKK activity	RT		3	0.3	0.085	0.8
	GOTERM_BP_DIRECT	negative regulation of protein tyrosine kinase activity	RT		3	0.3	0.085	0.8
	GOTERM_BP_DIRECT	positive regulation of histone deacetylation	RT		3	0.3	0.085	0.8
	GOTERM_BP_DIRECT	positive regulation of macrophage chemotaxis	RT		3	0.3	0.085	0.8
	GOTERM_BP_DIRECT	negative regulation of oligodendrocyte differentiation	RT		3	0.3	0.085	0.8
	GOTERM_BP_DIRECT	positive regulation of nuclear-transcribed mRNA poly(A) tail shortening	RT		3	0.3	0.085	0.8
	GOTERM_BP_DIRECT	protein stabilization	RT		11	1.1	0.088	0.8
	GOTERM_BP_DIRECT	positive regulation of platelet-derived growth factor receptor-beta signaling pathway	RT		2	0.2	0.088	0.8
	GOTERM_BP_DIRECT	establishment of blood-brain barrier	RT		2	0.2	0.088	0.8
	GOTERM_BP_DIRECT	basement membrane assembly	RT		2	0.2	0.088	0.8
	GOTERM_BP_DIRECT	negative regulation of Notch signaling pathway involved in somitogenesis	RT		2	0.2	0.088	0.8
	GOTERM_BP_DIRECT	stem cell fate specification	RT		2	0.2	0.088	0.8
	GOTERM_BP_DIRECT	negative regulation of forebrain neuron differentiation	RT		2	0.2	0.088	0.8
	GOTERM_BP_DIRECT	protein localization to cell leading edge	RT		2	0.2	0.088	0.8
	GOTERM_BP_DIRECT	positive regulation of aldosterone secretion	RT		2	0.2	0.088	0.8
	GOTERM_BP_DIRECT	lateral inhibition	RT		2	0.2	0.088	0.8
	GOTERM_BP_DIRECT	axial mesoderm formation	RT		2	0.2	0.088	0.8
	GOTERM_BP_DIRECT	developmental growth involved in morphogenesis	RT		2	0.2	0.088	0.8
	GOTERM_BP_DIRECT	semaphorin-plexin signaling pathway involved in bone trabecula morphogenesis	RT		2	0.2	0.088	0.8
	GOTERM_BP_DIRECT	SA node cell to atrial cardiac muscle cell communication by electrical coupling	RT		2	0.2	0.088	0.8
	GOTERM_BP_DIRECT	positive regulation of protein processing in phagocytic vesicle	RT		2	0.2	0.088	0.8
	GOTERM_BP_DIRECT	negative regulation of muscle hyperplasia	RT		2	0.2	0.088	0.8
	GOTERM_BP_DIRECT	response to toxic substance	RT		8	0.8	0.089	0.8
	GOTERM_BP_DIRECT	blood vessel development	RT		5	0.5	0.091	0.81
	GOTERM_BP_DIRECT	positive regulation of tyrosine phosphorylation of Stat3 protein	RT		5	0.5	0.091	0.81
	GOTERM_BP_DIRECT	ureteric bud development	RT		5	0.5	0.091	0.81
	GOTERM_BP_DIRECT	substrate adhesion-dependent cell spreading	RT		5	0.5	0.091	0.81
	GOTERM_BP_DIRECT	negative regulation of gene expression	RT		11	1.1	0.091	0.81
	GOTERM_BP_DIRECT	negative regulation of cell growth	RT		10	1	0.097	0.83
	GOTERM_BP_DIRECT	negative regulation of transcription, DNA-templated	RT		30	3	0.097	0.83
	GOTERM_BP_DIRECT	membrane tubulation	RT		3	0.3	0.1	0.83
	GOTERM_BP_DIRECT	wound healing, spreading of cells	RT		3	0.3	0.1	0.83
	GOTERM_BP_DIRECT	extracellular fibril organization	RT		3	0.3	0.1	0.83
	GOTERM_BP_DIRECT	cardiac muscle tissue morphogenesis	RT		3	0.3	0.1	0.83
	GOTERM_BP_DIRECT	positive regulation of cell-cell adhesion	RT		3	0.3	0.1	0.83
	GOTERM_BP_DIRECT	dermatan sulfate biosynthetic process	RT		3	0.3	0.1	0.83
	GOTERM_BP_DIRECT	embryonic camera-type eye morphogenesis	RT		3	0.3	0.1	0.83
	GOTERM_BP_DIRECT	negative regulation of blood coagulation	RT		3	0.3	0.1	0.83
