# Supplementary material for: Identification of the Molecular Events Involved in the Development of Prefrontal Cortex Through the Analysis of RNA-Seq Data From BrainSpan
Source: ASN Neuro. 2019 Jun 18;11:1759091419854627. doi: 10.1177/1759091419854627 (PMC6582306; doi:10.1177/1759091419854627)
Supplement: Supplemental Material6 - Supplemental material for Identification of the Molecular Events Involved in the Development of Prefrontal Cortex Through the Analysis of RNA-Seq Data From BrainSpan [file Supplemental_Material6.zip › HIP/9/HIP-DEG-9.csv]

id	name	gene-id	gene-symbol	gene-name	entrez-id	chromosome	start-position	end-position	p	fold-change
280042389	ENSG00000251705	0	RN5-8S6	RNA, 5.8S ribosomal 6	0	Y	n/a	n/a	1.64e-01	605.839
279666849	ENSG00000202174	0	RN5-8S5	RNA, 5.8S ribosomal 5	0	2	n/a	n/a	1.80e-01	235.902
279660990	ENSG00000200434	0	RN5-8S2	RNA, 5.8S ribosomal 2	0	16	n/a	n/a	1.45e-01	166.812
279659240	ENSG00000199916	5991	RMRP	RNA component of mitochondrial RNA processing endoribonuclease	6023	9	n/a	n/a	1.43e-01	56.814
279790000	ENSG00000225630	0	MTND2P28	MT-ND2 pseudogene 28	0	1	n/a	n/a	3.35e-01	45.580
279961289	ENSG00000241948	0	AL133512.1	AL133512.1	0	X	n/a	n/a	1.74e-01	45.175
280090532	ENSG00000255823	1023955	MTRNR2L8	MT-RNR2-like 8	100463486	11	n/a	n/a	2.65e-01	43.941
279959910	ENSG00000241781	0	AL161626.1	AL161626.1	0	9	n/a	n/a	1.79e-01	41.915
280049102	ENSG00000252678	59641	RPPH1	ribonuclease P RNA component H1	85495	14	n/a	n/a	1.45e-01	35.629
280044069	ENSG00000251948	0	AC092279.1	AC092279.1	0	19	n/a	n/a	1.52e-01	34.623
279663146	ENSG00000201098	6052	RNY1	RNA, Ro-associated Y1	6084	7	n/a	n/a	1.73e-01	33.818
279792604	ENSG00000225840	0	RN18S1	RNA, 18S ribosomal 1	0	Y	n/a	n/a	1.57e-01	31.130
279950430	ENSG00000240656	0	AC068594.1	AC068594.1	0	17	n/a	n/a	1.95e-01	30.439
280125409	ENSG00000259001	0	RPPH1	RPPH1	0	14	n/a	n/a	1.55e-01	26.612
279941810	ENSG00000239647	0	AC073366.1	AC073366.1	0	10	n/a	n/a	2.35e-01	26.156
279944035	ENSG00000239935	0	AC116340.1	AC116340.1	0	5	n/a	n/a	1.74e-01	25.460
279665680	ENSG00000201808	6048	SNORA73A	small nucleolar RNA, H/ACA box 73A	6080	1	n/a	n/a	1.68e-01	25.271
279972735	ENSG00000243185	0	AC108078.1	AC108078.1	0	4	n/a	n/a	1.66e-01	24.403
279957731	ENSG00000241530	0	AC006368.1	AC006368.1	0	2	n/a	n/a	1.89e-01	23.839
279986623	ENSG00000244580	0	AL121959.1	AL121959.1	0	6	n/a	n/a	1.66e-01	23.299
280049018	ENSG00000252666	0	AD000090.1	AD000090.1	0	19	n/a	n/a	1.65e-01	22.779
279942860	ENSG00000239776	0	AC079949.1	AC079949.1	0	12	n/a	n/a	1.83e-01	22.595
279668186	ENSG00000202538	26580	RNU4-2	RNA, U4 small nuclear 2	26834	12	n/a	n/a	1.50e-01	22.504
279659744	ENSG00000200087	0	SNORA73B	small nucleolar RNA, H/ACA box 73B	0	1	n/a	n/a	1.44e-01	21.368
279707713	ENSG00000207445	0	SNORD15B	small nucleolar RNA, C/D box 15B	0	11	n/a	n/a	2.32e-01	19.456
279951899	ENSG00000240831	0	AC112777.1	AC112777.1	0	12	n/a	n/a	1.64e-01	19.203
279710898	ENSG00000209804	26570	RNU11	RNA, U11 small nuclear	26824	1	n/a	n/a	2.32e-01	17.642
280046631	ENSG00000252318	0	AC097532.1	AC097532.1	0	2	n/a	n/a	1.71e-01	17.520
280116447	ENSG00000258486	5997	RN7SL1	RNA, 7SL, cytoplasmic 1	6029	14	n/a	n/a	1.69e-01	17.016
280051104	ENSG00000252967	0	AC093693.2	AC093693.2	0	7	n/a	n/a	1.39e-01	16.798
279666968	ENSG00000202198	79050	RN7SK	RNA, 7SK small nuclear	125050	6	n/a	n/a	1.62e-01	16.704
279715962	ENSG00000212232	0	SNORD17	small nucleolar RNA, C/D box 17	0	20	n/a	n/a	2.04e-01	16.492
280045392	ENSG00000252139	0	SCARNA18	small Cajal body-specific RNA 18	0	18	n/a	n/a	1.58e-01	16.319
280009794	ENSG00000249119	0	MTND6P4	MT-ND6 pseudogene 4	0	5	n/a	n/a	1.64e-01	15.954
279690724	ENSG00000205116	165078	TMEM88B	transmembrane protein 88B	643965	1	n/a	n/a	1.88e-01	15.873
280017626	ENSG00000249780	0	RP11-352E6.2	RP11-352E6.2	0	4	n/a	n/a	2.04e-01	15.413
279964315	ENSG00000242257	0	AC044839.1	AC044839.1	0	11	n/a	n/a	1.70e-01	15.006
279936016	ENSG00000238881	167909	SCARNA2	small Cajal body-specific RNA 2	677766	1	n/a	n/a	1.61e-01	14.756
279943306	ENSG00000239843	0	AC004866.1	AC004866.1	0	7	n/a	n/a	1.49e-01	14.627
279983888	ENSG00000244288	0	AC090360.1	AC090360.1	0	18	n/a	n/a	1.45e-01	12.971
280119417	ENSG00000258663	0	RP11-123M6.2	RP11-123M6.2	0	14	n/a	n/a	2.01e-01	12.921
279972630	ENSG00000243172	0	AP003035.1	AP003035.1	0	11	n/a	n/a	1.69e-01	12.273
279971217	ENSG00000243013	0	AL592307.1	AL592307.1	0	1	n/a	n/a	1.49e-01	12.078
279968565	ENSG00000242693	0	AC108047.1	AC108047.1	0	2	n/a	n/a	1.88e-01	11.660
279956340	ENSG00000241376	0	AL606830.1	AL606830.1	0	6	n/a	n/a	1.76e-01	11.474
280045763	ENSG00000252194	0	AC114491.2	AC114491.2	0	1	n/a	n/a	1.80e-01	11.416
1091696	ENSG00000118271	7233	TTR	transthyretin	7276	18	n/a	n/a	2.29e-01	11.353
280046141	ENSG00000252248	0	AC093693.1	AC093693.1	0	7	n/a	n/a	1.54e-01	11.250
279710800	ENSG00000208772	0	SNORD94	small nucleolar RNA, C/D box 94	0	2	n/a	n/a	1.45e-01	11.031
279805544	ENSG00000226958	0	RN28S1	RNA, 28S ribosomal 1	0	X	n/a	n/a	1.80e-01	11.003
280046722	ENSG00000252331	0	AP002812.1	AP002812.1	0	11	n/a	n/a	1.70e-01	10.926
279934395	ENSG00000238622	0	SNORD97	small nucleolar RNA, C/D box 97	0	11	n/a	n/a	1.75e-01	10.803
279948299	ENSG00000240409	0	RP5-857K21.14	RP5-857K21.14	0	1	n/a	n/a	1.63e-01	10.709
1104954	ENSG00000203883	33636	SOX18	SRY (sex determining region Y)-box 18	54345	20	n/a	n/a	1.52e-01	10.576
279979850	ENSG00000243884	0	AL163011.1	AL163011.1	0	14	n/a	n/a	1.61e-01	10.166
279658631	ENSG00000199753	1013107	SNORD104	small nucleolar RNA, C/D box 104	692227	17	n/a	n/a	2.66e-01	10.149
279935116	ENSG00000238741	0	SCARNA7	small Cajal body-specific RNA 7	0	3	n/a	n/a	1.64e-01	10.027
280040407	ENSG00000251562	119806	MALAT1	metastasis associated lung adenocarcinoma transcript 1 (non-protein coding)	378938	11	n/a	n/a	1.96e-01	9.868
279667584	ENSG00000202364	6035	SNORD3A	small nucleolar RNA, C/D box 3A	780851	17	n/a	n/a	1.64e-01	9.763
279702757	ENSG00000206597	1013090	SNORA57	small nucleolar RNA, H/ACA box 57	692158	11	n/a	n/a	1.66e-01	9.584
1092837	ENSG00000127528	10218	KLF2	Kruppel-like factor 2 (lung)	10365	19	n/a	n/a	1.70e-01	9.466
279954000	ENSG00000241115	0	AP001347.1	AP001347.1	0	21	n/a	n/a	1.81e-01	9.296
280093438	ENSG00000256148	0	RP11-809N8.5	RP11-809N8.5	0	11	n/a	n/a	3.03e-01	9.137
279720656	ENSG00000213293	0	CTD-2666L21.3	CTD-2666L21.3	0	19	n/a	n/a	2.06e-01	9.127
279710870	ENSG00000209582	0	SNORA48	small nucleolar RNA, H/ACA box 48	0	17	n/a	n/a	1.73e-01	9.087
279985225	ENSG00000244428	0	AC006032.1	AC006032.1	0	Y	n/a	n/a	1.74e-01	9.024
279944075	ENSG00000239943	0	AC079460.1	AC079460.1	0	12	n/a	n/a	1.64e-01	8.860
280044741	ENSG00000252044	0	AL928646.1	AL928646.1	0	X	n/a	n/a	1.99e-01	8.845
280046008	ENSG00000252229	0	AC098691.1	AC098691.1	0	1	n/a	n/a	1.83e-01	8.812
1088300	ENSG00000078401	1893	EDN1	endothelin 1	1906	6	n/a	n/a	2.29e-01	8.809
279948332	ENSG00000240414	0	AC114498.4	AC114498.4	0	1	n/a	n/a	1.48e-01	8.701
1095469	ENSG00000144230	2823	GPR17	G protein-coupled receptor 17	2840	2	n/a	n/a	1.70e-01	8.438
1098096	ENSG00000163815	7080	CLEC3B	C-type lectin domain family 3, member B	7123	3	n/a	n/a	1.66e-01	8.199
279670217	ENSG00000203586	0	AL391244.1	AL391244.1	0	1	n/a	n/a	1.88e-01	8.019
279908625	ENSG00000236239	0	RP4-758J18.9	RP4-758J18.9	0	1	n/a	n/a	1.89e-01	8.001
280045784	ENSG00000252197	0	AC091047.1	AC091047.1	0	8	n/a	n/a	1.99e-01	7.940
279660605	ENSG00000200320	0	SNORA63	small nucleolar RNA, H/ACA box 63	0	3	n/a	n/a	1.80e-01	7.934
1096065	ENSG00000148826	58705	NKX6-2	NK6 homeobox 2	84504	10	n/a	n/a	1.56e-01	7.850
1098985	ENSG00000167123	30630	CERCAM	cerebral endothelial cell adhesion molecule	51148	9	n/a	n/a	1.85e-01	7.811
279957244	ENSG00000241482	0	AC064836.1	AC064836.1	0	2	n/a	n/a	2.01e-01	7.673
1092888	ENSG00000128016	7495	ZFP36	zinc finger protein 36, C3H type, homolog (mouse)	7538	19	n/a	n/a	2.38e-01	7.647
280043264	ENSG00000251832	0	AC005626.1	AC005626.1	0	19	n/a	n/a	2.61e-01	7.514
1093077	ENSG00000129654	2286	FOXJ1	forkhead box J1	2302	17	n/a	n/a	1.81e-01	7.482
280043222	ENSG00000251826	0	AL365332.1	AL365332.1	0	1	n/a	n/a	2.00e-01	7.408
279760112	ENSG00000222489	0	SNORA79	Small nucleolar RNA SNORA79	0	14	n/a	n/a	1.69e-01	7.327
280097368	ENSG00000256618	1023939	MTRNR2L1	MT-RNR2-like 1	100462977	17	n/a	n/a	1.47e-01	7.317
279953709	ENSG00000241079	0	AC131055.8	AC131055.8	0	17	n/a	n/a	3.35e-01	7.241
1092913	ENSG00000128283	10976	CDC42EP1	CDC42 effector protein (Rho GTPase binding) 1	11135	22	n/a	n/a	1.77e-01	7.226
279936527	ENSG00000238961	166122	SNORA47	small nucleolar RNA, H/ACA box 47	677828	5	n/a	n/a	2.01e-01	7.215
1090015	ENSG00000105519	824	CAPS	calcyphosine	828	19	n/a	n/a	2.46e-01	7.209
279780020	ENSG00000224731	0	AC016716.2	AC016716.2	0	2	n/a	n/a	1.73e-01	7.204
279966820	ENSG00000242517	0	AC018607.3	AC018607.3	0	8	n/a	n/a	1.65e-01	7.197
279967580	ENSG00000242590	0	RP11-54O7.14	RP11-54O7.14	0	1	n/a	n/a	1.69e-01	7.082
1092676	ENSG00000125968	3377	ID1	inhibitor of DNA binding 1, dominant negative helix-loop-helix protein	3397	20	n/a	n/a	1.50e-01	6.986
279515532	ENSG00000182351	0	AP000358.3	AP000358.3	0	22	n/a	n/a	1.51e-01	6.802
1102506	ENSG00000184113	7079	CLDN5	claudin 5	7122	22	n/a	n/a	2.54e-01	6.724
280044377	ENSG00000251992	0	SCARNA17	small Cajal body-specific RNA 17	0	18	n/a	n/a	1.63e-01	6.625
1090265	ENSG00000106991	2007	ENG	endoglin	2022	9	n/a	n/a	1.70e-01	6.603
279710443	ENSG00000207985	1013246	MIR663	microRNA 663	724033	20	n/a	n/a	1.89e-01	6.589
1088055	ENSG00000072163	34968	LIMS2	LIM and senescent cell antigen-like domains 2	55679	2	n/a	n/a	1.58e-01	6.580
1097498	ENSG00000160888	9449	IER2	immediate early response 2	9592	19	n/a	n/a	1.69e-01	6.491
279831793	ENSG00000229344	0	RP5-857K21.7	RP5-857K21.7	0	1	n/a	n/a	2.38e-01	6.468
279936247	ENSG00000238917	0	SNORD10	small nucleolar RNA, C/D box 10	0	17	n/a	n/a	1.64e-01	6.383
279987728	ENSG00000244683	0	AC092656.1	AC092656.1	0	4	n/a	n/a	1.45e-01	6.368
279841871	ENSG00000230270	0	RP4-758J18.8	RP4-758J18.8	0	1	n/a	n/a	1.57e-01	6.367
1093034	ENSG00000129250	10591	KIF1C	kinesin family member 1C	10749	17	n/a	n/a	1.77e-01	6.305
1090650	ENSG00000110195	2332	FOLR1	folate receptor 1 (adult)	2348	11	n/a	n/a	1.98e-01	6.290
1093550	ENSG00000132688	10605	NES	nestin	10763	1	n/a	n/a	1.69e-01	6.224
279705144	ENSG00000207008	0	SNORA54	small nucleolar RNA, H/ACA box 54	0	11	n/a	n/a	2.57e-01	6.120
280137550	ENSG00000259716	0	RP5-977B1.11	RP5-977B1.11	0	20	n/a	n/a	2.04e-01	5.998
1087784	ENSG00000065054	9216	SLC9A3R2	solute carrier family 9 (sodium/hydrogen exchanger), member 3 regulator 2	9351	16	n/a	n/a	1.67e-01	5.944
280094828	ENSG00000256329	0	SCARNA10	SCARNA10	0	12	n/a	n/a	1.68e-01	5.888
1104762	ENSG00000198835	36441	GJC2	gap junction protein, gamma 2, 47kDa	57165	1	n/a	n/a	1.71e-01	5.753
1099340	ENSG00000168497	8376	SDPR	serum deprivation response	8436	2	n/a	n/a	1.79e-01	5.698
1088375	ENSG00000080573	29999	COL5A3	collagen, type V, alpha 3	50509	19	n/a	n/a	1.80e-01	5.614
279661207	ENSG00000200503	1013520	SNORD115-5	small nucleolar RNA, C/D box 115-5	100033442	15	n/a	n/a	2.40e-01	5.572
1101238	ENSG00000177469	94186	PTRF	polymerase I and transcript release factor	284119	17	n/a	n/a	1.74e-01	5.530
1091911	ENSG00000120129	1831	DUSP1	dual specificity phosphatase 1	1843	5	n/a	n/a	1.69e-01	5.507
279936779	ENSG00000239002	0	SCARNA10	small Cajal body-specific RNA 10	0	12	n/a	n/a	1.79e-01	5.497
1103851	ENSG00000196196	166902	HRCT1	histidine rich carboxyl terminus 1	646962	9	n/a	n/a	2.81e-01	5.473
279969545	ENSG00000242814	0	RP11-436H11.1	RP11-436H11.1	0	5	n/a	n/a	1.77e-01	5.452
1095134	ENSG00000142173	1283	COL6A2	collagen, type VI, alpha 2	1292	21	n/a	n/a	1.63e-01	5.409
1089385	ENSG00000101335	10251	MYL9	myosin, light chain 9, regulatory	10398	20	n/a	n/a	2.04e-01	5.378
279751848	ENSG00000221083	0	SNORA77	Small nucleolar RNA SNORA77	0	1	n/a	n/a	1.81e-01	5.361
279969868	ENSG00000242861	0	RP11-285F7.2	RP11-285F7.2	0	1	n/a	n/a	1.82e-01	5.352
1101476	ENSG00000178878	57277	APOLD1	apolipoprotein L domain containing 1	81575	12	n/a	n/a	2.03e-01	5.337
279660031	ENSG00000200170	0	Y_RNA	Y RNA	0	10	n/a	n/a	3.06e-01	5.308
1087124	ENSG00000010319	36199	SEMA3G	sema domain, immunoglobulin domain (Ig), short basic domain, secreted, (semaphorin) 3G	56920	3	n/a	n/a	1.67e-01	5.298
280082791	ENSG00000255198	182016	SNHG9	small nucleolar RNA host gene 9 (non-protein coding)	735301	16	n/a	n/a	1.88e-01	5.295
279662180	ENSG00000200795	26581	RNU4-1	RNA, U4 small nuclear 1	26835	12	n/a	n/a	2.29e-01	5.246
279658393	ENSG00000199675	0	snoU2-30	Small nucleolar RNA U2-30	0	11	n/a	n/a	1.69e-01	5.218
279911549	ENSG00000236494	0	RP11-89N17.4	RP11-89N17.4	0	7	n/a	n/a	1.88e-01	5.193
1094257	ENSG00000136826	9180	KLF4	Kruppel-like factor 4 (gut)	9314	9	n/a	n/a	1.83e-01	5.166
1093174	ENSG00000130402	78	ACTN4	actinin, alpha 4	81	19	n/a	n/a	1.89e-01	5.144
1102641	ENSG00000184674	2935	GSTT1	glutathione S-transferase theta 1	2952	22	n/a	n/a	1.81e-01	5.115
1104614	ENSG00000198467	7126	TPM2	tropomyosin 2 (beta)	7169	9	n/a	n/a	1.80e-01	5.112
1087969	ENSG00000070031	6308	SCT	secretin	6343	11	n/a	n/a	2.75e-01	5.108
279896373	ENSG00000235058	0	ZMYND10-AS1	ZMYND10 antisense RNA 1 (non-protein coding)	0	3	n/a	n/a	1.54e-01	5.052
1099096	ENSG00000167615	77547	LENG8	leukocyte receptor cluster (LRC) member 8	114823	19	n/a	n/a	2.04e-01	5.031
279770712	ENSG00000224012	0	RP11-756G12.1	RP11-756G12.1	0	5	n/a	n/a	1.69e-01	5.017
1102071	ENSG00000182310	80619	LINC00085	long intergenic non-protein coding RNA 85	147650	19	n/a	n/a	1.83e-01	4.985
1088127	ENSG00000074181	4823	NOTCH3	notch 3	4854	19	n/a	n/a	1.69e-01	4.978
1105069	ENSG00000204278	94139	TMEM235	transmembrane protein 235	283999	17	n/a	n/a	1.41e-01	4.964
1102199	ENSG00000182871	56555	COL18A1	collagen, type XVIII, alpha 1	80781	21	n/a	n/a	1.66e-01	4.947
1090577	ENSG00000109610	6609	SOD3	superoxide dismutase 3, extracellular	6649	4	n/a	n/a	2.13e-01	4.933
1107237	ENSG00000227495	0	AC109333.10	AC109333.10	0	17	n/a	n/a	1.82e-01	4.927
280120939	ENSG00000258752	0	RP11-356K23.1	RP11-356K23.1	0	14	n/a	n/a	1.71e-01	4.899
1097712	ENSG00000162551	246	ALPL	alkaline phosphatase, liver/bone/kidney	249	1	n/a	n/a	1.52e-01	4.894
279900213	ENSG00000235426	0	RP11-342M3.5	RP11-342M3.5	0	10	n/a	n/a	1.98e-01	4.887
1103282	ENSG00000187244	4034	BCAM	basal cell adhesion molecule (Lutheran blood group)	4059	19	n/a	n/a	1.66e-01	4.885
1099047	ENSG00000167414	60869	GNG8	guanine nucleotide binding protein (G protein), gamma 8	94235	19	n/a	n/a	1.42e-01	4.872
279956751	ENSG00000241446	0	AC104946.2	AC104946.2	0	8	n/a	n/a	3.85e-01	4.846
279722569	ENSG00000213493	0	RP11-55L3.2	RP11-55L3.2	0	4	n/a	n/a	1.80e-01	4.842
1097592	ENSG00000161835	81476	GRASP	GRP1 (general receptor for phosphoinositides 1)-associated scaffold protein	160622	12	n/a	n/a	2.71e-01	4.837
1101577	ENSG00000179403	41419	VWA1	von Willebrand factor A domain containing 1	64856	1	n/a	n/a	1.66e-01	4.818
1099180	ENSG00000167874	60145	TMEM88	transmembrane protein 88	92162	17	n/a	n/a	2.06e-01	4.816
1093381	ENSG00000131634	55455	TMEM204	transmembrane protein 204	79652	16	n/a	n/a	2.73e-01	4.806
1097474	ENSG00000160781	55759	PAQR6	progestin and adipoQ receptor family member VI	79957	1	n/a	n/a	2.53e-01	4.774
279988435	ENSG00000244741	0	AC008670.5	AC008670.5	0	5	n/a	n/a	2.05e-01	4.769
1088971	ENSG00000099331	4624	MYO9B	myosin IXB	4650	19	n/a	n/a	1.79e-01	4.741
1092639	ENSG00000125844	6205	RRBP1	ribosome binding protein 1 homolog 180kDa (dog)	6238	20	n/a	n/a	1.70e-01	4.739
279935681	ENSG00000238828	0	hsa-mir-1974	hsa-mir-1974	0	5	n/a	n/a	2.04e-01	4.721
1101624	ENSG00000179776	998	CDH5	cadherin 5, type 2 (vascular endothelium)	1003	16	n/a	n/a	1.62e-01	4.718
1102877	ENSG00000185633	36180	NDUFA4L2	NADH dehydrogenase (ubiquinone) 1 alpha subcomplex, 4-like 2	56901	12	n/a	n/a	1.91e-01	4.705
279763443	ENSG00000223388	0	AC091736.11	AC091736.11	0	7	n/a	n/a	2.13e-01	4.704
1103215	ENSG00000186973	133747	FAM183A	family with sequence similarity 183, member A	440585	1	n/a	n/a	2.05e-01	4.693
279955353	ENSG00000241279	0	AC110615.1	AC110615.1	0	4	n/a	n/a	1.68e-01	4.670
1089675	ENSG00000103260	54846	METRN	meteorin, glial cell differentiation regulator	79006	16	n/a	n/a	2.54e-01	4.644
1095320	ENSG00000143412	8357	ANXA9	annexin A9	8416	1	n/a	n/a	1.54e-01	4.641
1104438	ENSG00000197921	123048	HES5	hairy and enhancer of split 5 (Drosophila)	388585	1	n/a	n/a	3.12e-01	4.628
1102108	ENSG00000182472	80666	CAPN12	calpain 12	147968	19	n/a	n/a	1.65e-01	4.592
1099013	ENSG00000167244	3461	IGF2	insulin-like growth factor 2 (somatomedin A)	3481	11	n/a	n/a	1.85e-01	4.589
1091169	ENSG00000114315	3260	HES1	hairy and enhancer of split 1, (Drosophila)	3280	3	n/a	n/a	2.29e-01	4.586
280125593	ENSG00000259018	0	RP11-124D2.3	RP11-124D2.3	0	14	n/a	n/a	1.64e-01	4.584
1102838	ENSG00000185453	119523	C19orf68	chromosome 19 open reading frame 68	374920	19	n/a	n/a	1.83e-01	4.562
279706068	ENSG00000207166	0	SNORA68	small nucleolar RNA, H/ACA box 68	0	19	n/a	n/a	1.95e-01	4.533
1093533	ENSG00000132613	60144	MTSS1L	metastasis suppressor 1-like	92154	16	n/a	n/a	2.11e-01	4.522
1102018	ENSG00000182103	85640	FAM181B	family with sequence similarity 181, member B	220382	11	n/a	n/a	1.63e-01	4.508
279981623	ENSG00000244053	0	RPL13AP2	ribosomal protein L13a pseudogene 2	0	14	n/a	n/a	2.40e-01	4.505
1098378	ENSG00000164736	40922	SOX17	SRY (sex determining region Y)-box 17	64321	8	n/a	n/a	1.44e-01	4.495
1092013	ENSG00000120896	10029	SORBS3	sorbin and SH3 domain containing 3	10174	8	n/a	n/a	1.79e-01	4.488
1091586	ENSG00000117266	5097	CDK18	cyclin-dependent kinase 18	5129	1	n/a	n/a	1.97e-01	4.484
280126142	ENSG00000259045	0	RP11-320M16.1	RP11-320M16.1	0	14	n/a	n/a	1.72e-01	4.479
279759839	ENSG00000222414	0	U2	U2 spliceosomal RNA	0	10	n/a	n/a	2.19e-01	4.474
1106678	ENSG00000223796	0	AC009041.2	AC009041.2	0	16	n/a	n/a	1.97e-01	4.460
1087954	ENSG00000069696	1803	DRD4	dopamine receptor D4	1815	11	n/a	n/a	1.50e-01	4.448
1097228	ENSG00000158887	4333	MPZ	myelin protein zero	4359	1	n/a	n/a	1.64e-01	4.444
279966459	ENSG00000242481	0	AL592546.1	AL592546.1	0	10	n/a	n/a	2.69e-01	4.407
280092069	ENSG00000256005	0	AC093734.1	AC093734.1	0	7	n/a	n/a	2.35e-01	4.403
1090062	ENSG00000105699	31079	LSR	lipolysis stimulated lipoprotein receptor	51599	19	n/a	n/a	1.67e-01	4.397
279909931	ENSG00000236358	0	RP5-827C21.2	RP5-827C21.2	0	1	n/a	n/a	1.74e-01	4.391
279971932	ENSG00000243092	0	AC140847.1	AC140847.1	0	12	n/a	n/a	2.04e-01	4.365
1104106	ENSG00000196924	2300	FLNA	filamin A, alpha	2316	X	n/a	n/a	2.04e-01	4.358
1100291	ENSG00000172508	36844	CARNS1	carnosine synthase 1	57571	11	n/a	n/a	1.70e-01	4.353
1092823	ENSG00000127418	33139	FGFRL1	fibroblast growth factor receptor-like 1	53834	4	n/a	n/a	1.77e-01	4.346
280077660	ENSG00000254911	0	SCARNA9	small Cajal body-specific RNA 9	0	11	n/a	n/a	1.73e-01	4.339
1089643	ENSG00000103089	54991	FA2H	fatty acid 2-hydroxylase	79152	16	n/a	n/a	1.80e-01	4.338
1103517	ENSG00000188290	37072	HES4	hairy and enhancer of split 4 (Drosophila)	57801	1	n/a	n/a	2.23e-01	4.336
279660346	ENSG00000200253	0	U6	U6 spliceosomal RNA	0	10	n/a	n/a	1.70e-01	4.336
1097294	ENSG00000159388	7786	BTG2	BTG family, member 2	7832	1	n/a	n/a	1.97e-01	4.330
1091674	ENSG00000118094	11021	TREH	trehalase (brush-border membrane glycoprotein)	11181	11	n/a	n/a	1.79e-01	4.330
1089891	ENSG00000104936	1748	DMPK	dystrophia myotonica-protein kinase	1760	19	n/a	n/a	1.80e-01	4.319
279941868	ENSG00000239652	0	AC091736.10	AC091736.10	0	7	n/a	n/a	2.27e-01	4.319
1093884	ENSG00000134871	1275	COL4A2	collagen, type IV, alpha 2	1284	13	n/a	n/a	1.66e-01	4.309
1104627	ENSG00000198517	7929	MAFK	v-maf musculoaponeurotic fibrosarcoma oncogene homolog K (avian)	7975	7	n/a	n/a	2.15e-01	4.287
1105631	ENSG00000206077	0	ZDHHC11B	zinc finger, DHHC-type containing 11B	0	5	n/a	n/a	1.80e-01	4.281
1087177	ENSG00000012124	928	CD22	CD22 molecule	933	19	n/a	n/a	2.03e-01	4.272
1100726	ENSG00000174807	36402	CD248	CD248 molecule, endosialin	57124	11	n/a	n/a	1.62e-01	4.268
1088859	ENSG00000092758	1290	COL9A3	collagen, type IX, alpha 3	1299	20	n/a	n/a	1.88e-01	4.266
1099299	ENSG00000168314	4310	MOBP	myelin-associated oligodendrocyte basic protein	4336	3	n/a	n/a	1.47e-01	4.259
280081407	ENSG00000255125	0	RP11-685M7.5	RP11-685M7.5	0	11	n/a	n/a	1.94e-01	4.246
279967770	ENSG00000242604	0	AL512503.1	AL512503.1	0	1	n/a	n/a	3.56e-01	4.211
280122609	ENSG00000258844	0	RP11-259K15.2	RP11-259K15.2	0	14	n/a	n/a	2.37e-01	4.202
279902105	ENSG00000235605	0	RP5-827C21.1	RP5-827C21.1	0	1	n/a	n/a	1.69e-01	4.199
279945859	ENSG00000240155	0	AC114498.2	AC114498.2	0	1	n/a	n/a	1.38e-01	4.190
1090526	ENSG00000109089	29841	CDR2L	cerebellar degeneration-related protein 2-like	30850	17	n/a	n/a	1.70e-01	4.184
1101202	ENSG00000177303	36786	CASKIN2	CASK interacting protein 2	57513	17	n/a	n/a	1.94e-01	4.180
1104720	ENSG00000198753	5333	PLXNB3	plexin B3	5365	X	n/a	n/a	1.79e-01	4.168
1089154	ENSG00000100345	4601	MYH9	myosin, heavy chain 9, non-muscle	4627	22	n/a	n/a	2.16e-01	4.167
1095131	ENSG00000142156	1282	COL6A1	collagen, type VI, alpha 1	1291	21	n/a	n/a	1.88e-01	4.165
279723829	ENSG00000213661	0	RP11-510I6.2	RP11-510I6.2	0	5	n/a	n/a	2.36e-01	4.150
1099106	ENSG00000167641	60906	PPP1R14A	protein phosphatase 1, regulatory (inhibitor) subunit 14A	94274	19	n/a	n/a	1.61e-01	4.147
1094933	ENSG00000140682	6999	TGFB1I1	transforming growth factor beta 1 induced transcript 1	7041	16	n/a	n/a	1.56e-01	4.146
279753773	ENSG00000221420	0	SNORA81	small nucleolar RNA, H/ACA box 81	0	3	n/a	n/a	1.47e-01	4.134
279990244	ENSG00000245532	0	NEAT1	nuclear paraspeckle assembly transcript 1 (non-protein coding)	0	11	n/a	n/a	2.37e-01	4.114
279841304	ENSG00000230216	0	HSPB1P2	heat shock 27kDa protein 1 pseudogene 2	0	X	n/a	n/a	1.98e-01	4.109
1098566	ENSG00000165507	10909	C10orf10	chromosome 10 open reading frame 10	11067	10	n/a	n/a	3.61e-01	4.083
1087773	ENSG00000064787	8471	BCAS1	breast carcinoma amplified sequence 1	8537	20	n/a	n/a	1.72e-01	4.083
1108987	ENSG00000241404	56635	EGFL8	EGF-like-domain, multiple 8	80864	6	n/a	n/a	1.70e-01	4.078
1097459	ENSG00000160685	30525	ZBTB7B	zinc finger and BTB domain containing 7B	51043	1	n/a	n/a	1.65e-01	4.060
1101328	ENSG00000177989	133981	ODF3B	outer dense fiber of sperm tails 3B	440836	22	n/a	n/a	2.76e-01	4.059
280103423	ENSG00000257270	0	RP11-521B24.5	RP11-521B24.5	0	14	n/a	n/a	2.12e-01	4.053
1089376	ENSG00000101306	59536	MYLK2	myosin light chain kinase 2	85366	20	n/a	n/a	2.22e-01	4.046
1099767	ENSG00000170370	2003	EMX2	empty spiracles homeobox 2	2018	10	n/a	n/a	1.68e-01	4.030
1093136	ENSG00000130203	345	APOE	apolipoprotein E	348	19	n/a	n/a	1.64e-01	4.030
1093662	ENSG00000133392	4603	MYH11	myosin, heavy chain 11, smooth muscle	4629	16	n/a	n/a	2.93e-01	4.012
280086539	ENSG00000255457	0	RP11-436P7.1	RP11-436P7.1	0	8	n/a	n/a	2.18e-01	4.011
1088235	ENSG00000076928	9015	ARHGEF1	Rho guanine nucleotide exchange factor (GEF) 1	9138	19	n/a	n/a	1.72e-01	4.010
1088315	ENSG00000078804	37290	TP53INP2	tumor protein p53 inducible nuclear protein 2	58476	20	n/a	n/a	2.04e-01	3.998
279940860	ENSG00000239530	0	AC114498.1	AC114498.1	0	1	n/a	n/a	2.37e-01	3.995
1101904	ENSG00000181409	9481	AATK	apoptosis-associated tyrosine kinase	9625	17	n/a	n/a	1.78e-01	3.988
1086964	ENSG00000005513	29803	SOX8	SRY (sex determining region Y)-box 8	30812	16	n/a	n/a	1.55e-01	3.975
1102193	ENSG00000182851	109349	GPIHBP1	glycosylphosphatidylinositol anchored high density lipoprotein binding protein 1	338328	8	n/a	n/a	2.04e-01	3.967
1103486	ENSG00000188157	119616	AGRN	agrin	375790	1	n/a	n/a	1.82e-01	3.952
1106071	ENSG00000214402	125696	LCNL1	lipocalin-like 1	401562	9	n/a	n/a	2.58e-01	3.945
279951259	ENSG00000240756	0	AL132988.2	AL132988.2	0	14	n/a	n/a	3.40e-01	3.944
1102565	ENSG00000184343	26323	SRPK3	SRSF protein kinase 3	26576	X	n/a	n/a	1.79e-01	3.939
1094467	ENSG00000137834	4066	SMAD6	SMAD family member 6	4091	15	n/a	n/a	1.49e-01	3.925
1099979	ENSG00000171223	3701	JUNB	jun B proto-oncogene	3726	19	n/a	n/a	2.08e-01	3.921
280110957	ENSG00000258010	0	RP11-210M15.1	RP11-210M15.1	0	15	n/a	n/a	2.04e-01	3.921
1100457	ENSG00000173327	4271	MAP3K11	mitogen-activated protein kinase kinase kinase 11	4296	11	n/a	n/a	1.65e-01	3.910
1093534	ENSG00000132622	78147	HSPA12B	heat shock 70kD protein 12B	116835	20	n/a	n/a	1.64e-01	3.889
279943082	ENSG00000239806	0	AC113407.1	AC113407.1	0	5	n/a	n/a	2.12e-01	3.883
1092578	ENSG00000125534	54983	PPDPF	pancreatic progenitor cell differentiation and proliferation factor homolog (zebrafish)	79144	20	n/a	n/a	2.16e-01	3.882
1101375	ENSG00000178209	5307	PLEC	plectin	5339	8	n/a	n/a	2.20e-01	3.880
1093281	ENSG00000130957	8712	FBP2	fructose-1,6-bisphosphatase 2	8789	9	n/a	n/a	2.38e-01	3.871
279719726	ENSG00000213174	0	RP11-373E16.1	RP11-373E16.1	0	3	n/a	n/a	2.54e-01	3.866
1102389	ENSG00000183644	124976	C11orf88	chromosome 11 open reading frame 88	399949	11	n/a	n/a	2.01e-01	3.854
280090124	ENSG00000255782	0	Z83840.1	Z83840.1	0	22	n/a	n/a	2.00e-01	3.849
1093311	ENSG00000131097	31231	HIGD1B	HIG1 hypoxia inducible domain family, member 1B	51751	17	n/a	n/a	1.80e-01	3.847
280128026	ENSG00000259159	0	RP11-334E6.11	RP11-334E6.11	0	11	n/a	n/a	2.19e-01	3.845
1106703	ENSG00000223953	77618	C1QTNF5	C1q and tumor necrosis factor related protein 5	114902	11	n/a	n/a	2.18e-01	3.841
1093138	ENSG00000130208	338	APOC1	apolipoprotein C-I	341	19	n/a	n/a	2.74e-01	3.835
1087178	ENSG00000012171	7823	SEMA3B	sema domain, immunoglobulin domain (Ig), short basic domain, secreted, (semaphorin) 3B	7869	3	n/a	n/a	1.95e-01	3.832
1095352	ENSG00000143545	5840	RAB13	RAB13, member RAS oncogene family	5872	1	n/a	n/a	1.73e-01	3.828
1089083	ENSG00000100146	6623	SOX10	SRY (sex determining region Y)-box 10	6663	22	n/a	n/a	1.83e-01	3.821
1104458	ENSG00000197971	4130	MBP	myelin basic protein	4155	18	n/a	n/a	2.18e-01	3.819
279888939	ENSG00000234431	0	AC007283.5	AC007283.5	0	2	n/a	n/a	1.68e-01	3.818
1092574	ENSG00000125520	36010	SLC2A4RG	SLC2A4 regulator	56731	20	n/a	n/a	1.70e-01	3.816
1108487	ENSG00000235718	57795	MFRP	membrane frizzled-related protein	83552	11	n/a	n/a	2.19e-01	3.813
279979581	ENSG00000243842	0	AL132988.4	AL132988.4	0	14	n/a	n/a	3.39e-01	3.811
1096164	ENSG00000149591	6836	TAGLN	transgelin	6876	11	n/a	n/a	1.99e-01	3.800
279980634	ENSG00000243964	0	RP11-16F15.1	RP11-16F15.1	0	11	n/a	n/a	1.98e-01	3.786
1097879	ENSG00000163132	4461	MSX1	msh homeobox 1	4487	4	n/a	n/a	1.69e-01	3.781
279821547	ENSG00000228415	0	PTMAP1	prothymosin, alpha pseudogene 1 (gene sequence 26)	0	6	n/a	n/a	1.53e-01	3.778
1095204	ENSG00000142694	34483	FAM176B	family with sequence similarity 176, member B	55194	1	n/a	n/a	1.70e-01	3.775
1094287	ENSG00000136918	125690	WDR38	WD repeat domain 38	401551	9	n/a	n/a	1.88e-01	3.767
1087254	ENSG00000019144	22942	PHLDB1	pleckstrin homology-like domain, family B, member 1	23187	11	n/a	n/a	1.95e-01	3.767
1092627	ENSG00000125817	1052	CENPB	centromere protein B, 80kDa	1059	20	n/a	n/a	2.33e-01	3.743
1087767	ENSG00000064666	1256	CNN2	calponin 2	1265	19	n/a	n/a	1.69e-01	3.742
279817689	ENSG00000228078	0	HLA-U	major histocompatibility complex, class I, U (pseudogene)	0	6	n/a	n/a	3.67e-01	3.730
280096171	ENSG00000256492	0	AL118508.1	AL118508.1	0	20	n/a	n/a	1.93e-01	3.725
279940853	ENSG00000239529	0	AC131055.2	AC131055.2	0	17	n/a	n/a	3.22e-01	3.712
1105814	ENSG00000213085	25539	CCDC19	coiled-coil domain containing 19	25790	1	n/a	n/a	1.37e-01	3.708
1103219	ENSG00000186994	90379	KANK3	KN motif and ankyrin repeat domains 3	256949	19	n/a	n/a	1.41e-01	3.708
1089971	ENSG00000105357	55587	MYH14	myosin, heavy chain 14, non-muscle	79784	19	n/a	n/a	2.07e-01	3.705
279951718	ENSG00000240801	0	AC132217.4	AC132217.4	0	11	n/a	n/a	2.04e-01	3.702
1097621	ENSG00000162004	78977	CCDC78	coiled-coil domain containing 78	124093	16	n/a	n/a	2.40e-01	3.694
1101817	ENSG00000180900	23268	SCRIB	scribbled homolog (Drosophila)	23513	8	n/a	n/a	1.79e-01	3.694
279953955	ENSG00000241109	0	AC113407.8	AC113407.8	0	5	n/a	n/a	2.07e-01	3.693
279711853	ENSG00000211574	1013361	MIR770	microRNA 770	768222	14	n/a	n/a	2.88e-01	3.686
1090458	ENSG00000108622	3364	ICAM2	intercellular adhesion molecule 2	3384	17	n/a	n/a	2.88e-01	3.682
279754207	ENSG00000221491	0	SNORA34	small nucleolar RNA, H/ACA box 34	0	12	n/a	n/a	2.04e-01	3.681
1104604	ENSG00000198435	134573	NRARP	NOTCH-regulated ankyrin repeat protein	441478	9	n/a	n/a	2.05e-01	3.666
279971463	ENSG00000243043	0	AC021914.2	AC021914.2	0	11	n/a	n/a	3.26e-01	3.661
279732919	ENSG00000214748	0	RP11-332E4.1	RP11-332E4.1	0	X	n/a	n/a	1.99e-01	3.658
1093139	ENSG00000130222	10754	GADD45G	growth arrest and DNA-damage-inducible, gamma	10912	9	n/a	n/a	3.61e-01	3.652
279663461	ENSG00000201199	0	snoU2_19	Small nucleolar RNA U2-19	0	11	n/a	n/a	2.29e-01	3.652
280116676	ENSG00000258504	0	RP11-638I2.6	RP11-638I2.6	0	14	n/a	n/a	2.44e-01	3.646
279849213	ENSG00000230916	0	RP11-10B2.1	RP11-10B2.1	0	X	n/a	n/a	2.07e-01	3.635
280092093	ENSG00000256007	0	ARAP1-AS1	ARAP1 antisense RNA 1 (non-protein coding)	0	11	n/a	n/a	1.48e-01	3.633
279933989	ENSG00000238556	0	snoU13	Small nucleolar RNA U13	0	21	n/a	n/a	1.88e-01	3.625
1090070	ENSG00000105722	2062	ERF	Ets2 repressor factor	2077	19	n/a	n/a	2.18e-01	3.624
279500265	ENSG00000180139	1016113	RP11-399O19.5	RP11-399O19.5	100132116	10	n/a	n/a	1.88e-01	3.615
1102326	ENSG00000183397	1000551	C19orf71	chromosome 19 open reading frame 71	100128569	19	n/a	n/a	1.66e-01	3.612
279942583	ENSG00000239735	0	AC116316.1	AC116316.1	0	4	n/a	n/a	1.86e-01	3.608
1097023	ENSG00000157227	4297	MMP14	matrix metallopeptidase 14 (membrane-inserted)	4323	14	n/a	n/a	1.97e-01	3.605
1101022	ENSG00000176381	94687	PRR18	proline rich 18	285800	6	n/a	n/a	1.69e-01	3.604
279926502	ENSG00000237798	0	AC010894.5	AC010894.5	0	2	n/a	n/a	2.05e-01	3.592
1097477	ENSG00000160789	3975	LMNA	lamin A/C	4000	1	n/a	n/a	1.59e-01	3.591
1092726	ENSG00000126458	6204	RRAS	related RAS viral (r-ras) oncogene homolog	6237	19	n/a	n/a	2.30e-01	3.587
1090497	ENSG00000108848	31227	LUC7L3	LUC7-like 3 (S. cerevisiae)	51747	17	n/a	n/a	1.85e-01	3.586
1090158	ENSG00000106211	3295	HSPB1	heat shock 27kDa protein 1	3315	7	n/a	n/a	2.31e-01	3.585
1090741	ENSG00000111077	23126	TENC1	tensin like C1 domain containing phosphatase (tensin 2)	23371	12	n/a	n/a	1.97e-01	3.571
279907913	ENSG00000236163	0	RP11-501I18.2	RP11-501I18.2	0	6	n/a	n/a	1.71e-01	3.569
1089866	ENSG00000104859	10970	CLASRP	CLK4-associating serine/arginine rich protein	11129	19	n/a	n/a	1.95e-01	3.564
279657609	ENSG00000199437	166847	SNORA43	small nucleolar RNA, H/ACA box 43	677824	9	n/a	n/a	2.15e-01	3.563
1098372	ENSG00000164707	26014	SLC13A4	solute carrier family 13 (sodium/sulfate symporters), member 4	26266	7	n/a	n/a	2.04e-01	3.563
280078072	ENSG00000254943	0	RP11-664I21.6	Uncharacterized protein	0	11	n/a	n/a	1.62e-01	3.549
1087522	ENSG00000049089	1289	COL9A2	collagen, type IX, alpha 2	1298	1	n/a	n/a	1.68e-01	3.547
1086924	ENSG00000004838	30845	ZMYND10	zinc finger, MYND-type containing 10	51364	3	n/a	n/a	1.88e-01	3.545
1096496	ENSG00000152611	79571	CAPSL	calcyphosine-like	133690	5	n/a	n/a	2.09e-01	3.531
1095222	ENSG00000142910	40762	TINAGL1	tubulointerstitial nephritis antigen-like 1	64129	1	n/a	n/a	1.98e-01	3.529
279873887	ENSG00000233078	0	RP11-5P18.5	RP11-5P18.5	0	1	n/a	n/a	2.42e-01	3.525
279985879	ENSG00000244491	0	RP3-508I15.18	RP3-508I15.18	0	22	n/a	n/a	1.64e-01	3.525
279960050	ENSG00000241800	0	AC114498.5	AC114498.5	0	1	n/a	n/a	2.16e-01	3.523
279937010	ENSG00000239040	0	Y_RNA	Y RNA	0	4	n/a	n/a	1.82e-01	3.518
1094298	ENSG00000136938	10394	ANP32B	acidic (leucine-rich) nuclear phosphoprotein 32 family, member B	10541	9	n/a	n/a	2.00e-01	3.508
1087900	ENSG00000068001	8623	HYAL2	hyaluronoglucosaminidase 2	8692	3	n/a	n/a	3.08e-01	3.504
1092280	ENSG00000123358	3144	NR4A1	nuclear receptor subfamily 4, group A, member 1	3164	12	n/a	n/a	2.37e-01	3.502
1090298	ENSG00000107331	17	ABCA2	ATP-binding cassette, sub-family A (ABC1), member 2	20	9	n/a	n/a	2.11e-01	3.501
1095109	ENSG00000141905	4756	NFIC	nuclear factor I/C (CCAAT-binding transcription factor)	4782	19	n/a	n/a	2.37e-01	3.499
1087308	ENSG00000024422	29837	EHD2	EH-domain containing 2	30846	19	n/a	n/a	1.83e-01	3.491
1090974	ENSG00000112561	7896	TFEB	transcription factor EB	7942	6	n/a	n/a	1.44e-01	3.488
1087241	ENSG00000017483	60216	SLC38A5	solute carrier family 38, member 5	92745	X	n/a	n/a	1.69e-01	3.486
1098300	ENSG00000164403	79611	SHROOM1	shroom family member 1	134549	5	n/a	n/a	1.64e-01	3.484
1087832	ENSG00000066056	7032	TIE1	tyrosine kinase with immunoglobulin-like and EGF-like domains 1	7075	1	n/a	n/a	1.67e-01	3.479
1093130	ENSG00000130176	1255	CNN1	calponin 1, basic, smooth muscle	1264	19	n/a	n/a	1.95e-01	3.478
1089081	ENSG00000100139	59547	MICALL1	MICAL-like 1	85377	22	n/a	n/a	1.88e-01	3.478
1099097	ENSG00000167617	80686	CDC42EP5	CDC42 effector protein (Rho GTPase binding) 5	148170	19	n/a	n/a	2.73e-01	3.474
1093101	ENSG00000129965	169900	INS-IGF2	INS-IGF2 readthrough	723961	11	n/a	n/a	1.69e-01	3.472
1089668	ENSG00000103241	2278	FOXF1	forkhead box F1	2294	16	n/a	n/a	1.80e-01	3.466
1090973	ENSG00000112559	4163	MDFI	MyoD family inhibitor	4188	6	n/a	n/a	2.70e-01	3.466
279662474	ENSG00000200879	0	SNORD14E	small nucleolar RNA, C/D box 14E	0	11	n/a	n/a	3.23e-01	3.464
1091232	ENSG00000114853	60242	ZBTB47	zinc finger and BTB domain containing 47	92999	3	n/a	n/a	1.68e-01	3.450
1104836	ENSG00000198959	7010	TGM2	transglutaminase 2 (C polypeptide, protein-glutamine-gamma-glutamyltransferase)	7052	20	n/a	n/a	1.89e-01	3.449
1094916	ENSG00000140545	4215	MFGE8	milk fat globule-EGF factor 8 protein	4240	15	n/a	n/a	1.69e-01	3.449
1087535	ENSG00000049540	1991	ELN	elastin	2006	7	n/a	n/a	1.76e-01	3.446
279989135	ENSG00000245067	90248	RP11-12A1.1	RP11-12A1.1	255130	4	n/a	n/a	1.77e-01	3.429
1098676	ENSG00000165949	3409	IFI27	interferon, alpha-inducible protein 27	3429	14	n/a	n/a	2.49e-01	3.423
1106796	ENSG00000224512	0	AC021593.2	AC021593.2	0	17	n/a	n/a	1.37e-01	3.416
279706124	ENSG00000207174	1013505	SNORD116-15	small nucleolar RNA, C/D box 116-15	100033427	15	n/a	n/a	2.04e-01	3.415
280135967	ENSG00000259607	0	CTD-2647L4.5	CTD-2647L4.5	0	8	n/a	n/a	1.64e-01	3.409
1094750	ENSG00000139438	59105	C12orf34	chromosome 12 open reading frame 34	84915	12	n/a	n/a	1.77e-01	3.408
1101235	ENSG00000177464	2811	GPR4	G protein-coupled receptor 4	2828	19	n/a	n/a	2.51e-01	3.406
1106938	ENSG00000225485	36909	ARHGAP23	Rho GTPase activating protein 23	57636	17	n/a	n/a	1.86e-01	3.405
1089857	ENSG00000104825	4762	NFKBIB	nuclear factor of kappa light polypeptide gene enhancer in B-cells inhibitor, beta	4793	19	n/a	n/a	1.88e-01	3.396
1087089	ENSG00000008517	9110	IL32	interleukin 32	9235	16	n/a	n/a	2.96e-01	3.392
279881622	ENSG00000233766	0	AC098617.2	AC098617.2	0	2	n/a	n/a	1.67e-01	3.389
1087086	ENSG00000008441	4758	NFIX	nuclear factor I/X (CCAAT-binding transcription factor)	4784	19	n/a	n/a	2.37e-01	3.373
279659723	ENSG00000200084	0	SNORD68	small nucleolar RNA, C/D box 68	0	16	n/a	n/a	1.64e-01	3.368
1097400	ENSG00000160223	23063	ICOSLG	inducible T-cell co-stimulator ligand	23308	21	n/a	n/a	1.62e-01	3.362
279669404	ENSG00000203472	0	AC009163.1	AC009163.1	0	16	n/a	n/a	2.00e-01	3.357
1089037	ENSG00000099998	2671	GGT5	gamma-glutamyltransferase 5	2687	22	n/a	n/a	1.98e-01	3.356
280078748	ENSG00000254980	0	RP11-794P6.6	RP11-794P6.6	0	11	n/a	n/a	2.37e-01	3.349
1104956	ENSG00000203896	34212	LIME1	Lck interacting transmembrane adaptor 1	54923	20	n/a	n/a	1.58e-01	3.349
280017295	ENSG00000249751	0	ECSCR	endothelial cell-specific chemotaxis regulator	0	5	n/a	n/a	1.65e-01	3.345
1090339	ENSG00000107796	56	ACTA2	actin, alpha 2, smooth muscle, aorta	59	10	n/a	n/a	2.18e-01	3.345
1089275	ENSG00000100842	10132	EFS	embryonal Fyn-associated substrate	10278	14	n/a	n/a	1.63e-01	3.339
1100078	ENSG00000171621	55977	SPSB1	splA/ryanodine receptor domain and SOCS box containing 1	80176	1	n/a	n/a	1.52e-01	3.336
1088017	ENSG00000071054	9311	MAP4K4	mitogen-activated protein kinase kinase kinase kinase 4	9448	2	n/a	n/a	1.80e-01	3.336
1094260	ENSG00000136830	41418	FAM129B	family with sequence similarity 129, member B	64855	9	n/a	n/a	1.60e-01	3.324
1100174	ENSG00000172037	3888	LAMB2	laminin, beta 2 (laminin S)	3913	3	n/a	n/a	1.87e-01	3.318
1092870	ENSG00000127920	2774	GNG11	guanine nucleotide binding protein (G protein), gamma 11	2791	7	n/a	n/a	1.85e-01	3.310
1102615	ENSG00000184557	8901	SOCS3	suppressor of cytokine signaling 3	9021	17	n/a	n/a	2.54e-01	3.309
1095011	ENSG00000141294	59926	LRRC46	leucine rich repeat containing 46	90506	17	n/a	n/a	1.81e-01	3.308
1095059	ENSG00000141524	11158	TMC6	transmembrane channel-like 6	11322	17	n/a	n/a	1.60e-01	3.305
1089581	ENSG00000102755	2305	FLT1	fms-related tyrosine kinase 1 (vascular endothelial growth factor/vascular permeability factor receptor)	2321	13	n/a	n/a	2.17e-01	3.299
1100780	ENSG00000175084	1662	DES	desmin	1674	2	n/a	n/a	2.55e-01	3.298
279982337	ENSG00000244151	0	RP11-148K1.12	RP11-148K1.12	0	7	n/a	n/a	1.65e-01	3.293
1097573	ENSG00000161642	25695	ZNF385A	zinc finger protein 385A	25946	12	n/a	n/a	2.12e-01	3.293
280047751	ENSG00000252481	165837	SCARNA13	small Cajal body-specific RNA 13	677768	14	n/a	n/a	2.18e-01	3.279
1100489	ENSG00000173486	2270	FKBP2	FK506 binding protein 2, 13kDa	2286	11	n/a	n/a	1.83e-01	3.276
1092902	ENSG00000128242	9373	GAL3ST1	galactose-3-O-sulfotransferase 1	9514	22	n/a	n/a	1.63e-01	3.275
1094764	ENSG00000139567	91	ACVRL1	activin A receptor type II-like 1	94	12	n/a	n/a	1.61e-01	3.273
1108161	ENSG00000233404	0	AC005035.1	AC005035.1	0	2	n/a	n/a	1.69e-01	3.272
279478771	ENSG00000177133	133718	RP1-163G9.1	RP1-163G9.1	440556	1	n/a	n/a	1.99e-01	3.272
1101928	ENSG00000181588	124878	MEX3D	mex-3 homolog D (C. elegans)	399664	19	n/a	n/a	1.64e-01	3.269
1100596	ENSG00000174059	942	CD34	CD34 molecule	947	1	n/a	n/a	2.01e-01	3.257
279855793	ENSG00000231501	0	MTND4LP1	MT-ND4L pseudogene 1	0	X	n/a	n/a	2.69e-01	3.256
280024667	ENSG00000250318	0	CTA-963H5.5	CTA-963H5.5	0	22	n/a	n/a	1.85e-01	3.250
279994149	ENSG00000246892	0	AL034548.1	AL034548.1	0	20	n/a	n/a	1.96e-01	3.248
1101782	ENSG00000180739	32955	S1PR5	sphingosine-1-phosphate receptor 5	53637	19	n/a	n/a	1.48e-01	3.248
1097338	ENSG00000159840	7745	ZYX	zyxin	7791	7	n/a	n/a	1.89e-01	3.244
1106522	ENSG00000221869	1045	CEBPD	CCAAT/enhancer binding protein (C/EBP), delta	1052	8	n/a	n/a	2.72e-01	3.242
1102531	ENSG00000184208	55443	C22orf46	chromosome 22 open reading frame 46	79640	22	n/a	n/a	2.01e-01	3.238
1088032	ENSG00000071564	6889	TCF3	transcription factor 3 (E2A immunoglobulin enhancer binding factors E12/E47)	6929	19	n/a	n/a	1.64e-01	3.235
279698842	ENSG00000205903	0	AC073343.9	AC073343.9	0	7	n/a	n/a	1.85e-01	3.232
1098417	ENSG00000164889	6486	SLC4A2	solute carrier family 4, anion exchanger, member 2 (erythrocyte membrane protein band 3-like 1)	6522	7	n/a	n/a	1.95e-01	3.228
279939896	ENSG00000239422	0	AC068669.2	AC068669.2	0	17	n/a	n/a	2.85e-01	3.228
1090058	ENSG00000105695	4074	MAG	myelin associated glycoprotein	4099	19	n/a	n/a	1.88e-01	3.226
280130420	ENSG00000259291	0	RP11-617F23.1	RP11-617F23.1	0	15	n/a	n/a	1.83e-01	3.224
1086997	ENSG00000006327	30811	TNFRSF12A	tumor necrosis factor receptor superfamily, member 12A	51330	16	n/a	n/a	3.78e-01	3.221
1101622	ENSG00000179772	2291	FOXS1	forkhead box S1	2307	20	n/a	n/a	2.05e-01	3.220
1109083	ENSG00000243449	125465	C4orf48	chromosome 4 open reading frame 48	401115	4	n/a	n/a	2.04e-01	3.216
1093123	ENSG00000130158	36845	DOCK6	dedicator of cytokinesis 6	57572	19	n/a	n/a	1.68e-01	3.215
1089152	ENSG00000100342	8476	APOL1	apolipoprotein L, 1	8542	22	n/a	n/a	1.52e-01	3.209
1090003	ENSG00000105479	60268	CCDC114	coiled-coil domain containing 114	93233	19	n/a	n/a	2.16e-01	3.202
1102114	ENSG00000182492	630	BGN	biglycan	633	X	n/a	n/a	2.38e-01	3.193
279952144	ENSG00000240869	0	AL136303.1	AL136303.1	0	6	n/a	n/a	2.60e-01	3.193
1089274	ENSG00000100836	8055	PABPN1	poly(A) binding protein, nuclear 1	8106	14	n/a	n/a	1.65e-01	3.187
1089925	ENSG00000105137	59530	SYDE1	synapse defective 1, Rho GTPase, homolog 1 (C. elegans)	85360	19	n/a	n/a	1.65e-01	3.187
1093367	ENSG00000131477	10120	RAMP2	receptor (G protein-coupled) activity modifying protein 2	10266	17	n/a	n/a	1.85e-01	3.186
279708189	ENSG00000207550	128166	MIR99B	microRNA 99b	407056	19	n/a	n/a	1.68e-01	3.183
1103307	ENSG00000187498	1273	COL4A1	collagen, type IV, alpha 1	1282	13	n/a	n/a	1.78e-01	3.174
1086910	ENSG00000004399	22884	PLXND1	plexin D1	23129	3	n/a	n/a	1.65e-01	3.173
280009236	ENSG00000249072	0	RP11-777B9.5	RP11-777B9.5	0	4	n/a	n/a	3.20e-01	3.168
279950797	ENSG00000240701	0	AP003040.1	AP003040.1	0	11	n/a	n/a	2.94e-01	3.166
1088337	ENSG00000079337	10264	RAPGEF3	Rap guanine nucleotide exchange factor (GEF) 3	10411	12	n/a	n/a	1.68e-01	3.165
279706642	ENSG00000207263	1013506	SNORD116-16	small nucleolar RNA, C/D box 116-16	100033428	15	n/a	n/a	1.71e-01	3.161
1091599	ENSG00000117394	6477	SLC2A1	solute carrier family 2 (facilitated glucose transporter), member 1	6513	1	n/a	n/a	1.61e-01	3.154
1087373	ENSG00000033327	9702	GAB2	GRB2-associated binding protein 2	9846	11	n/a	n/a	1.89e-01	3.153
280078390	ENSG00000254960	157129880	KIRREL3-AS2	KIRREL3 antisense RNA 2 (non-protein coding)	100874251	11	n/a	n/a	2.80e-01	3.151
1106275	ENSG00000215187	169337	FAM166B	family with sequence similarity 166, member B	730112	9	n/a	n/a	1.95e-01	3.151
1096158	ENSG00000149564	59988	ESAM	endothelial cell adhesion molecule	90952	11	n/a	n/a	1.51e-01	3.150
1097157	ENSG00000158417	9525	EIF5B	eukaryotic translation initiation factor 5B	9669	2	n/a	n/a	1.83e-01	3.150
279937003	ENSG00000239039	182393	SNORD13	small nucleolar RNA, C/D box 13	692084	8	n/a	n/a	1.88e-01	3.149
1103429	ENSG00000187942	125831	LDLRAD2	low density lipoprotein receptor class A domain containing 2	401944	1	n/a	n/a	1.80e-01	3.144
1102210	ENSG00000182909	60706	LENG9	leukocyte receptor cluster (LRC) member 9	94059	19	n/a	n/a	1.76e-01	3.141
1099232	ENSG00000168056	4029	LTBP3	latent transforming growth factor beta binding protein 3	4054	11	n/a	n/a	1.98e-01	3.140
1088342	ENSG00000079435	3966	LIPE	lipase, hormone-sensitive	3991	19	n/a	n/a	1.64e-01	3.139
279988779	ENSG00000244921	0	CTB-36O1.7	CTB-36O1.7	0	5	n/a	n/a	1.44e-01	3.137
1096665	ENSG00000154133	33829	ROBO4	roundabout homolog 4, magic roundabout (Drosophila)	54538	11	n/a	n/a	1.62e-01	3.132
279470193	ENSG00000176043	0	RP1-146I3.1	RP1-146I3.1	0	14	n/a	n/a	2.12e-01	3.131
1092723	ENSG00000126453	57838	BCL2L12	BCL2-like 12 (proline rich)	83596	19	n/a	n/a	1.61e-01	3.130
1090297	ENSG00000107317	5698	PTGDS	prostaglandin D2 synthase 21kDa (brain)	5730	9	n/a	n/a	1.69e-01	3.125
280094681	ENSG00000256309	0	AC009469.1	AC009469.1	0	2	n/a	n/a	2.05e-01	3.123
279727812	ENSG00000214100	123242	AC079776.2	AC079776.2	389033	2	n/a	n/a	2.32e-01	3.119
1102281	ENSG00000183196	4141	CHST6	carbohydrate (N-acetylglucosamine 6-O) sulfotransferase 6	4166	16	n/a	n/a	1.85e-01	3.114
279800788	ENSG00000226564	0	FTH1P20	ferritin, heavy polypeptide 1 pseudogene 20	0	2	n/a	n/a	2.05e-01	3.111
1089882	ENSG00000104897	8124	SF3A2	splicing factor 3a, subunit 2, 66kDa	8175	19	n/a	n/a	2.05e-01	3.109
1093192	ENSG00000130522	3702	JUND	jun D proto-oncogene	3727	19	n/a	n/a	1.76e-01	3.106
280066519	ENSG00000254132	0	MTND6P3	MT-ND6 pseudogene 3	0	5	n/a	n/a	2.14e-01	3.103
1102600	ENSG00000184481	4278	FOXO4	forkhead box O4	4303	X	n/a	n/a	1.64e-01	3.102
1090040	ENSG00000105643	26851	ARRDC2	arrestin domain containing 2	27106	19	n/a	n/a	3.47e-01	3.101
279490113	ENSG00000178715	0	RP11-169K16.8	RP11-169K16.8	0	1	n/a	n/a	3.39e-01	3.098
1089286	ENSG00000100906	4761	NFKBIA	nuclear factor of kappa light polypeptide gene enhancer in B-cells inhibitor, alpha	4792	14	n/a	n/a	1.88e-01	3.098
1100428	ENSG00000173209	79450	AHSA2	AHA1, activator of heat shock 90kDa protein ATPase homolog 2 (yeast)	130872	2	n/a	n/a	1.80e-01	3.097
1089863	ENSG00000104852	6585	SNRNP70	small nuclear ribonucleoprotein 70kDa (U1)	6625	19	n/a	n/a	1.78e-01	3.091
1092486	ENSG00000124762	1020	CDKN1A	cyclin-dependent kinase inhibitor 1A (p21, Cip1)	1026	6	n/a	n/a	2.98e-01	3.090
1089962	ENSG00000105321	25842	CCDC9	coiled-coil domain containing 9	26093	19	n/a	n/a	2.14e-01	3.089
1088352	ENSG00000079805	1773	DNM2	dynamin 2	1785	19	n/a	n/a	1.81e-01	3.085
1098630	ENSG00000165757	36881	KIAA1462	KIAA1462	57608	10	n/a	n/a	1.65e-01	3.083
1092511	ENSG00000124920	741	C11orf9	chromosome 11 open reading frame 9	745	11	n/a	n/a	2.10e-01	3.082
280007681	ENSG00000248923	0	MTND5P11	MT-ND5 pseudogene 11	0	5	n/a	n/a	1.65e-01	3.078
280009403	ENSG00000249093	0	AC135050.2	AC135050.2	0	16	n/a	n/a	1.73e-01	3.078
1093509	ENSG00000132481	60003	TRIM47	tripartite motif containing 47	91107	17	n/a	n/a	1.56e-01	3.076
1104864	ENSG00000203485	41021	INF2	inverted formin, FH2 and WH2 domain containing	64423	14	n/a	n/a	2.07e-01	3.074
1093153	ENSG00000130303	680	BST2	bone marrow stromal cell antigen 2	684	19	n/a	n/a	2.05e-01	3.071
279962039	ENSG00000241988	0	AC093311.4	AC093311.4	0	5	n/a	n/a	1.91e-01	3.069
1102468	ENSG00000183888	80799	C1orf64	chromosome 1 open reading frame 64	149563	1	n/a	n/a	2.52e-01	3.068
279759475	ENSG00000222328	0	RNU2-2	RNA, U2 small nuclear 2	0	11	n/a	n/a	2.40e-01	3.066
1101860	ENSG00000181085	86280	MAPK15	mitogen-activated protein kinase 15	225689	8	n/a	n/a	3.06e-01	3.063
280044503	ENSG00000252010	0	SCARNA5	small Cajal body-specific RNA 5	0	2	n/a	n/a	1.77e-01	3.063
279783276	ENSG00000225032	0	RP11-228B15.4	RP11-228B15.4	0	9	n/a	n/a	1.65e-01	3.062
1090078	ENSG00000105767	83493	CADM4	cell adhesion molecule 4	199731	19	n/a	n/a	1.64e-01	3.062
1092743	ENSG00000126603	58860	GLIS2	GLIS family zinc finger 2	84662	16	n/a	n/a	1.46e-01	3.062
1101086	ENSG00000176720	662	BOK	BCL2-related ovarian killer	666	2	n/a	n/a	1.48e-01	3.062
1099359	ENSG00000168589	57899	DYNLRB2	dynein, light chain, roadblock-type 2	83657	16	n/a	n/a	2.20e-01	3.060
279872050	ENSG00000232931	0	LINC00342	long intergenic non-protein coding RNA 342	0	2	n/a	n/a	1.87e-01	3.059
279705585	ENSG00000207088	167574	SNORA7B	small nucleolar RNA, H/ACA box 7B	677797	3	n/a	n/a	2.37e-01	3.054
279710828	ENSG00000208892	0	SNORA49	small nucleolar RNA, H/ACA box 49	0	12	n/a	n/a	3.85e-01	3.052
279917893	ENSG00000237082	0	COX5BP6	cytochrome c oxidase subunit Vb pseudogene 6	0	13	n/a	n/a	1.97e-01	3.046
279752975	ENSG00000221288	1023337	MIR663B	microRNA 663b	100313824	2	n/a	n/a	1.74e-01	3.044
1088591	ENSG00000087076	30653	HSD17B14	hydroxysteroid (17-beta) dehydrogenase 14	51171	19	n/a	n/a	1.88e-01	3.043
1103848	ENSG00000196187	9581	TMEM63A	transmembrane protein 63A	9725	1	n/a	n/a	1.86e-01	3.043
1103575	ENSG00000188523	123588	C9orf171	chromosome 9 open reading frame 171	389799	9	n/a	n/a	2.38e-01	3.041
1105100	ENSG00000204347	122962	BTBD17	BTB (POZ) domain containing 17	388419	17	n/a	n/a	2.39e-01	3.039
1093555	ENSG00000132702	37944	HAPLN2	hyaluronan and proteoglycan link protein 2	60484	1	n/a	n/a	2.28e-01	3.033
280125986	ENSG00000259037	0	RP11-614O9.1	RP11-614O9.1	0	14	n/a	n/a	1.92e-01	3.027
1100963	ENSG00000176058	94838	TPRN	taperin	286262	9	n/a	n/a	1.73e-01	3.026
1097582	ENSG00000161677	79106	JOSD2	Josephin domain containing 2	126119	19	n/a	n/a	2.04e-01	3.026
1093181	ENSG00000130475	22904	FCHO1	FCH domain only 1	23149	19	n/a	n/a	1.88e-01	3.025
1092523	ENSG00000125148	4476	MT2A	metallothionein 2A	4502	16	n/a	n/a	2.46e-01	3.022
1097221	ENSG00000158859	9366	ADAMTS4	ADAM metallopeptidase with thrombospondin type 1 motif, 4	9507	1	n/a	n/a	2.45e-01	3.022
1088979	ENSG00000099385	9143	BCL7C	B-cell CLL/lymphoma 7C	9274	16	n/a	n/a	2.38e-01	3.014
1090018	ENSG00000105538	34211	RASIP1	Ras interacting protein 1	54922	19	n/a	n/a	2.29e-01	3.013
279760931	ENSG00000222720	0	AC027307.1	AC027307.1	0	19	n/a	n/a	1.82e-01	3.009
1100545	ENSG00000173786	1258	CNP	2',3'-cyclic nucleotide 3' phosphodiesterase	1267	17	n/a	n/a	2.05e-01	3.007
1094403	ENSG00000137507	2599	LRRC32	leucine rich repeat containing 32	2615	11	n/a	n/a	1.74e-01	3.005
1092844	ENSG00000127564	8965	PKMYT1	protein kinase, membrane associated tyrosine/threonine 1	9088	16	n/a	n/a	1.65e-01	3.000
1093156	ENSG00000130307	58112	USHBP1	Usher syndrome 1C binding protein 1	83878	19	n/a	n/a	1.36e-01	2.999
1100316	ENSG00000172660	8097	TAF15	TAF15 RNA polymerase II, TATA box binding protein (TBP)-associated factor, 68kDa	8148	17	n/a	n/a	2.00e-01	2.990
1106516	ENSG00000221857	5316	FXYD1	FXYD domain containing ion transport regulator 1	5348	19	n/a	n/a	2.41e-01	2.989
1098413	ENSG00000164877	55581	MICALL2	MICAL-like 2	79778	7	n/a	n/a	2.76e-01	2.987
280075890	ENSG00000254782	0	ABHD14A-ACY1	ABHD14A-ACY1 readthrough (non-protein coding)	0	3	n/a	n/a	1.97e-01	2.984
279775195	ENSG00000224335	0	RP11-301M17.2	RP11-301M17.2	0	1	n/a	n/a	2.83e-01	2.981
1101296	ENSG00000177732	6626	SOX12	SRY (sex determining region Y)-box 12	6666	20	n/a	n/a	1.83e-01	2.974
1094520	ENSG00000138080	10958	EMILIN1	elastin microfibril interfacer 1	11117	2	n/a	n/a	1.72e-01	2.973
1096971	ENSG00000156860	40920	FBRS	fibrosin	64319	16	n/a	n/a	2.16e-01	2.973
1094351	ENSG00000137221	60301	TJAP1	tight junction associated protein 1 (peripheral)	93643	6	n/a	n/a	1.96e-01	2.971
1099666	ENSG00000169908	4046	TM4SF1	transmembrane 4 L six family member 1	4071	3	n/a	n/a	2.04e-01	2.966
279849618	ENSG00000230955	0	RP11-109P14.10	RP11-109P14.10	0	1	n/a	n/a	2.06e-01	2.961
1106008	ENSG00000214182	0	PTMAP5	prothymosin, alpha pseudogene 5	0	13	n/a	n/a	1.98e-01	2.951
1099678	ENSG00000169957	55527	ZNF768	zinc finger protein 768	79724	16	n/a	n/a	1.62e-01	2.950
1101645	ENSG00000179902	79186	C1orf194	chromosome 1 open reading frame 194	127003	1	n/a	n/a	2.31e-01	2.946
1095219	ENSG00000142871	3471	CYR61	cysteine-rich, angiogenic inducer, 61	3491	1	n/a	n/a	2.78e-01	2.945
1091415	ENSG00000116016	2019	EPAS1	endothelial PAS domain protein 1	2034	2	n/a	n/a	1.70e-01	2.943
1098445	ENSG00000164972	58886	C9orf24	chromosome 9 open reading frame 24	84688	9	n/a	n/a	3.18e-01	2.943
1098293	ENSG00000164379	60868	FOXQ1	forkhead box Q1	94234	6	n/a	n/a	3.51e-01	2.940
1101568	ENSG00000179348	2608	GATA2	GATA binding protein 2	2624	3	n/a	n/a	1.45e-01	2.937
1091290	ENSG00000115266	10151	APC2	adenomatosis polyposis coli 2	10297	19	n/a	n/a	2.57e-01	2.933
1105862	ENSG00000213445	6458	SIPA1	signal-induced proliferation-associated 1	6494	11	n/a	n/a	1.72e-01	2.932
279662166	ENSG00000200792	0	SNORA80	small nucleolar RNA, H/ACA box 80	0	21	n/a	n/a	2.20e-01	2.926
1105108	ENSG00000204366	85771	ZBTB12	zinc finger and BTB domain containing 12	221527	6	n/a	n/a	1.70e-01	2.921
280070762	ENSG00000254432	0	RP11-33I11.2	RP11-33I11.2	0	8	n/a	n/a	2.57e-01	2.918
1102038	ENSG00000182175	36242	RGMA	RGM domain family, member A	56963	15	n/a	n/a	2.32e-01	2.916
1091117	ENSG00000113721	5127	PDGFRB	platelet-derived growth factor receptor, beta polypeptide	5159	5	n/a	n/a	1.69e-01	2.915
1092768	ENSG00000126822	25779	PLEKHG3	pleckstrin homology domain containing, family G (with RhoGef domain) member 3	26030	14	n/a	n/a	1.90e-01	2.912
1092629	ENSG00000125820	4790	NKX2-2	NK2 homeobox 2	4821	20	n/a	n/a	2.67e-01	2.911
1095444	ENSG00000144040	60743	SFXN5	sideroflexin 5	94097	2	n/a	n/a	1.47e-01	2.910
1108407	ENSG00000235034	110021	C19orf81	chromosome 19 open reading frame 81	342918	19	n/a	n/a	1.97e-01	2.908
279933177	ENSG00000238420	0	U6	U6 spliceosomal RNA	0	6	n/a	n/a	2.96e-01	2.908
1089189	ENSG00000100427	22964	MLC1	megalencephalic leukoencephalopathy with subcortical cysts 1	23209	22	n/a	n/a	1.52e-01	2.902
279977663	ENSG00000243679	0	RP11-274B21.3	RP11-274B21.3	0	7	n/a	n/a	1.74e-01	2.901
280078548	ENSG00000254969	0	RP11-939C17.2	RP11-939C17.2	0	11	n/a	n/a	2.62e-01	2.901
280078001	ENSG00000254935	0	RP11-266E8.2	RP11-266E8.2	0	11	n/a	n/a	1.83e-01	2.899
280034828	ENSG00000251143	0	RP11-849H4.4	RP11-849H4.4	0	11	n/a	n/a	2.69e-01	2.898
279696653	ENSG00000205696	167803	ADARB2-AS1	ADARB2 antisense RNA 1 (non-protein coding)	642394	10	n/a	n/a	1.61e-01	2.893
1096616	ENSG00000153789	109619	FAM92B	family with sequence similarity 92, member B	339145	16	n/a	n/a	2.46e-01	2.890
1103480	ENSG00000188126	55824	MYO15B	myosin XVB pseudogene	80022	17	n/a	n/a	2.01e-01	2.887
1094319	ENSG00000137076	7051	TLN1	talin 1	7094	9	n/a	n/a	2.32e-01	2.883
279761862	ENSG00000223010	0	MIR1914	microRNA 1914	0	20	n/a	n/a	2.00e-01	2.881
279887415	ENSG00000234286	0	AC006026.13	AC006026.13	0	7	n/a	n/a	2.48e-01	2.874
280098583	ENSG00000256761	0	AL008733.1	AL008733.1	0	1	n/a	n/a	1.56e-01	2.874
279787317	ENSG00000225410	0	AC107016.1	AC107016.1	0	12	n/a	n/a	2.64e-01	2.871
1098665	ENSG00000165912	29498	PACSIN3	protein kinase C and casein kinase substrate in neurons 3	29763	11	n/a	n/a	1.56e-01	2.870
1098771	ENSG00000166289	54995	PLEKHF1	pleckstrin homology domain containing, family F (with FYVE domain) member 1	79156	19	n/a	n/a	1.85e-01	2.869
1090021	ENSG00000105552	584	BCAT2	branched chain amino-acid transaminase 2, mitochondrial	587	19	n/a	n/a	2.04e-01	2.869
1102030	ENSG00000182154	41499	MRPL41	mitochondrial ribosomal protein L41	64975	9	n/a	n/a	2.18e-01	2.868
279956594	ENSG00000241409	0	AC064852.4	AC064852.4	0	2	n/a	n/a	2.05e-01	2.867
280067956	ENSG00000254230	0	RP11-582J16.3	RP11-582J16.3	0	8	n/a	n/a	2.05e-01	2.867
1093097	ENSG00000129932	57719	DOHH	deoxyhypusine hydroxylase/monooxygenase	83475	19	n/a	n/a	1.93e-01	2.866
1087157	ENSG00000011304	5693	PTBP1	polypyrimidine tract binding protein 1	5725	19	n/a	n/a	1.77e-01	2.861
1095159	ENSG00000142409	79117	ZNF787	zinc finger protein 787	126208	19	n/a	n/a	1.80e-01	2.861
280088659	ENSG00000255633	0	MTRNR2L9	MT-RNR2-like 9 (pseudogene)	0	6	n/a	n/a	2.62e-01	2.860
279896849	ENSG00000235098	134900	ANKRD65	ankyrin repeat domain 65	441869	1	n/a	n/a	1.35e-01	2.858
1105820	ENSG00000213145	1387	CRIP1	cysteine-rich protein 1 (intestinal)	1396	14	n/a	n/a	1.41e-01	2.858
1095145	ENSG00000142227	1999	EMP3	epithelial membrane protein 3	2014	19	n/a	n/a	2.21e-01	2.853
280135928	ENSG00000259605	0	AC074212.5	AC074212.5	0	19	n/a	n/a	1.42e-01	2.850
279814248	ENSG00000227757	0	AP000282.2	AP000282.2	0	21	n/a	n/a	2.05e-01	2.848
279721180	ENSG00000213361	0	RP4-778K6.1	RP4-778K6.1	0	7	n/a	n/a	2.15e-01	2.848
1089909	ENSG00000104983	181795	CCDC61	coiled-coil domain containing 61	729440	19	n/a	n/a	1.64e-01	2.845
1103907	ENSG00000196361	1980	ELAVL3	ELAV (embryonic lethal, abnormal vision, Drosophila)-like 3 (Hu antigen C)	1995	19	n/a	n/a	2.68e-01	2.842
279646109	ENSG00000198683	0	AC012615.1	AC012615.1	0	19	n/a	n/a	2.19e-01	2.839
1099310	ENSG00000168389	59069	MFSD2A	major facilitator superfamily domain containing 2A	84879	1	n/a	n/a	2.27e-01	2.838
1094137	ENSG00000136149	0	RPL13AP25	ribosomal protein L13a pseudogene 25	0	13	n/a	n/a	2.04e-01	2.838
1088237	ENSG00000076984	5577	MAP2K7	mitogen-activated protein kinase kinase 7	5609	19	n/a	n/a	1.69e-01	2.838
279778632	ENSG00000224614	1014068	AC124944.2	AC124944.2	100128262	3	n/a	n/a	1.78e-01	2.837
279711997	ENSG00000211591	1023341	MIR762	microRNA 762	100313837	16	n/a	n/a	2.27e-01	2.835
1097327	ENSG00000159713	31153	TPPP3	tubulin polymerization-promoting protein family member 3	51673	16	n/a	n/a	1.74e-01	2.832
279731840	ENSG00000214612	0	RPS19P1	ribosomal protein S19 pseudogene 1	0	20	n/a	n/a	2.61e-01	2.829
1096197	ENSG00000149929	8414	HIRIP3	HIRA interacting protein 3	8479	16	n/a	n/a	1.56e-01	2.827
1089306	ENSG00000101000	10397	PROCR	protein C receptor, endothelial	10544	20	n/a	n/a	1.77e-01	2.821
279725962	ENSG00000213939	0	RP11-314A20.1	RP11-314A20.1	0	17	n/a	n/a	1.93e-01	2.820
1096658	ENSG00000154099	78966	DNAAF1	dynein, axonemal, assembly factor 1	123872	16	n/a	n/a	1.83e-01	2.819
1100251	ENSG00000172361	85629	CCDC11	coiled-coil domain containing 11	220136	18	n/a	n/a	1.44e-01	2.819
1089411	ENSG00000101439	1460	CST3	cystatin C	1471	20	n/a	n/a	1.95e-01	2.819
280005165	ENSG00000248712	93862	CCDC153	coiled-coil domain containing 153	283152	11	n/a	n/a	2.33e-01	2.814
1102536	ENSG00000184221	77779	OLIG1	oligodendrocyte transcription factor 1	116448	21	n/a	n/a	1.49e-01	2.812
279662131	ENSG00000200785	0	SNORD8	small nucleolar RNA, C/D box 8	0	14	n/a	n/a	1.70e-01	2.811
280085678	ENSG00000255390	0	RP11-732A19.5	RP11-732A19.5	0	11	n/a	n/a	1.98e-01	2.811
1089946	ENSG00000105229	31068	PIAS4	protein inhibitor of activated STAT, 4	51588	19	n/a	n/a	1.70e-01	2.810
279667535	ENSG00000202354	6053	RNY3	RNA, Ro-associated Y3	6085	7	n/a	n/a	2.91e-01	2.808
1090299	ENSG00000107338	6425	SHB	Src homology 2 domain containing adaptor protein B	6461	9	n/a	n/a	1.66e-01	2.806
1101572	ENSG00000179364	22996	PACS2	phosphofurin acidic cluster sorting protein 2	23241	14	n/a	n/a	2.27e-01	2.797
1093154	ENSG00000130304	119630	SLC27A1	solute carrier family 27 (fatty acid transporter), member 1	376497	19	n/a	n/a	1.69e-01	2.796
1086869	ENSG00000000938	2253	FGR	Gardner-Rasheed feline sarcoma viral (v-fgr) oncogene homolog	2268	1	n/a	n/a	1.83e-01	2.790
1098408	ENSG00000164850	2835	GPER	G protein-coupled estrogen receptor 1	2852	7	n/a	n/a	1.79e-01	2.790
1104426	ENSG00000197892	23058	KIF13B	kinesin family member 13B	23303	8	n/a	n/a	2.19e-01	2.790
1087778	ENSG00000064961	10215	HMG20B	high mobility group 20B	10362	19	n/a	n/a	1.54e-01	2.788
1105436	ENSG00000205307	1023443	SAP25	Sin3A-associated protein, 25kDa	100316904	7	n/a	n/a	1.92e-01	2.781
1102115	ENSG00000182500	59066	ORAI1	ORAI calcium release-activated calcium modulator 1	84876	12	n/a	n/a	1.57e-01	2.780
279817944	ENSG00000228109	157123001	MFI2-AS1	MFI2 antisense RNA 1 (non-protein coding)	100507057	3	n/a	n/a	2.11e-01	2.779
1095076	ENSG00000141577	22749	AZI1	5-azacytidine induced 1	22994	17	n/a	n/a	1.57e-01	2.779
1098550	ENSG00000165458	3611	INPPL1	inositol polyphosphate phosphatase-like 1	3636	11	n/a	n/a	1.69e-01	2.779
280072641	ENSG00000254568	0	RP11-664I21.5	RP11-664I21.5	0	11	n/a	n/a	1.40e-01	2.779
1102480	ENSG00000183963	6489	SMTN	smoothelin	6525	22	n/a	n/a	1.69e-01	2.778
279663559	ENSG00000201229	0	SNORA63	Small nucleolar RNA SNORA63	0	3	n/a	n/a	3.06e-01	2.777
279872700	ENSG00000232993	0	RP11-334A14.5	RP11-334A14.5	0	1	n/a	n/a	1.94e-01	2.773
279705970	ENSG00000207152	0	SNORA67	small nucleolar RNA, H/ACA box 67	0	17	n/a	n/a	2.14e-01	2.770
279616128	ENSG00000197047	0	Z73979.1	Z73979.1	0	22	n/a	n/a	1.75e-01	2.768
1107177	ENSG00000227097	0	RP11-742N3.1	RP11-742N3.1	0	11	n/a	n/a	2.97e-01	2.767
1096012	ENSG00000148362	94836	C9orf142	chromosome 9 open reading frame 142	286257	9	n/a	n/a	2.16e-01	2.763
1090037	ENSG00000105640	6110	RPL18A	ribosomal protein L18a	6142	19	n/a	n/a	2.65e-01	2.760
1099108	ENSG00000167644	40706	C19orf33	chromosome 19 open reading frame 33	64073	19	n/a	n/a	3.18e-01	2.757
280004362	ENSG00000248666	0	RP11-56D16.2	RP11-56D16.2	0	9	n/a	n/a	1.88e-01	2.754
1090707	ENSG00000110799	7407	VWF	von Willebrand factor	7450	12	n/a	n/a	2.13e-01	2.754
280079739	ENSG00000255031	0	RP11-802E16.3	RP11-802E16.3	0	11	n/a	n/a	1.98e-01	2.753
1097107	ENSG00000157978	25868	LDLRAP1	low density lipoprotein receptor adaptor protein 1	26119	1	n/a	n/a	1.69e-01	2.751
1096018	ENSG00000148400	4820	NOTCH1	notch 1	4851	9	n/a	n/a	2.00e-01	2.751
1101189	ENSG00000177225	110353	PDDC1	Parkinson disease 7 domain containing 1	347862	11	n/a	n/a	2.04e-01	2.749
1087903	ENSG00000068078	2246	FGFR3	fibroblast growth factor receptor 3	2261	4	n/a	n/a	1.65e-01	2.747
1086949	ENSG00000005206	36207	AC004410.1	Signal peptide peptidase-like 2B	56928	19	n/a	n/a	1.76e-01	2.746
1104700	ENSG00000198719	28250	DLL1	delta-like 1 (Drosophila)	28514	6	n/a	n/a	1.69e-01	2.745
1105280	ENSG00000204815	0	AC091172.1	Uncharacterized protein	0	17	n/a	n/a	1.58e-01	2.745
1099056	ENSG00000167470	59833	MIDN	midnolin	90007	19	n/a	n/a	2.16e-01	2.741
1101287	ENSG00000177697	972	CD151	CD151 molecule (Raph blood group)	977	11	n/a	n/a	2.19e-01	2.741
1097442	ENSG00000160472	80637	TMEM190	transmembrane protein 190	147744	19	n/a	n/a	3.09e-01	2.739
1088395	ENSG00000081041	2903	CXCL2	chemokine (C-X-C motif) ligand 2	2920	4	n/a	n/a	2.16e-01	2.734
1088130	ENSG00000074219	8402	TEAD2	TEA domain family member 2	8463	19	n/a	n/a	2.09e-01	2.730
280040008	ENSG00000251534	0	RP1-96H9.6	RP1-96H9.6	0	12	n/a	n/a	1.67e-01	2.728
1097552	ENSG00000161509	2888	GRIN2C	glutamate receptor, ionotropic, N-methyl D-aspartate 2C	2905	17	n/a	n/a	1.82e-01	2.727
1099074	ENSG00000167543	59881	TP53I13	tumor protein p53 inducible protein 13	90313	17	n/a	n/a	2.66e-01	2.727
1089006	ENSG00000099860	4590	GADD45B	growth arrest and DNA-damage-inducible, beta	4616	19	n/a	n/a	2.85e-01	2.725
280063922	ENSG00000253948	0	RP11-410L14.2	RP11-410L14.2	0	8	n/a	n/a	2.18e-01	2.724
1099304	ENSG00000168350	78940	DEGS2	degenerative spermatocyte homolog 2, lipid desaturase (Drosophila)	123099	14	n/a	n/a	1.88e-01	2.722
1090343	ENSG00000107816	58646	LZTS2	leucine zipper, putative tumor suppressor 2	84445	10	n/a	n/a	1.56e-01	2.722
1097658	ENSG00000162337	4016	LRP5	low density lipoprotein receptor-related protein 5	4041	11	n/a	n/a	1.69e-01	2.722
1092224	ENSG00000122862	5520	SRGN	serglycin	5552	10	n/a	n/a	3.22e-01	2.721
279885911	ENSG00000234160	0	RP11-613M10.6	RP11-613M10.6	0	9	n/a	n/a	2.05e-01	2.718
279802273	ENSG00000226696	0	AC008746.11	AC008746.11	0	19	n/a	n/a	1.86e-01	2.716
280003454	ENSG00000248592	157124207	TMEM110-MUSTN1	TMEM110-MUSTN1 readthrough	100526772	3	n/a	n/a	2.04e-01	2.716
1093135	ENSG00000130202	5787	PVRL2	poliovirus receptor-related 2 (herpesvirus entry mediator B)	5819	19	n/a	n/a	1.82e-01	2.715
279996997	ENSG00000248003	0	AL356356.4	AL356356.4	0	1	n/a	n/a	2.14e-01	2.715
1100020	ENSG00000171443	80647	ZNF524	zinc finger protein 524	147807	19	n/a	n/a	2.18e-01	2.711
1106775	ENSG00000224383	60169	C17orf72	chromosome 17 open reading frame 72	92340	17	n/a	n/a	2.94e-01	2.710
1095151	ENSG00000142279	79139	WTIP	Wilms tumor 1 interacting protein	126374	19	n/a	n/a	1.53e-01	2.709
1087776	ENSG00000064932	22660	SBNO2	strawberry notch homolog 2 (Drosophila)	22904	19	n/a	n/a	1.80e-01	2.708
1106545	ENSG00000221932	152866	HEPN1	hepatocellular carcinoma, down-regulated 1	641654	11	n/a	n/a	1.71e-01	2.707
1105853	ENSG00000213398	3906	LCAT	lecithin-cholesterol acyltransferase	3931	16	n/a	n/a	1.70e-01	2.706
1093651	ENSG00000133256	5126	PDE6B	phosphodiesterase 6B, cGMP-specific, rod, beta	5158	4	n/a	n/a	1.70e-01	2.699
1100520	ENSG00000173638	6537	SLC19A1	solute carrier family 19 (folate transporter), member 1	6573	21	n/a	n/a	1.66e-01	2.698
1088520	ENSG00000085117	3707	CD82	CD82 molecule	3732	11	n/a	n/a	1.70e-01	2.696
280092156	ENSG00000256013	0	RP11-27M24.1	RP11-27M24.1	0	16	n/a	n/a	1.82e-01	2.693
1103278	ENSG00000187239	22803	FNBP1	formin binding protein 1	23048	9	n/a	n/a	2.13e-01	2.691
1096483	ENSG00000152518	674	ZFP36L2	zinc finger protein 36, C3H type-like 2	678	2	n/a	n/a	2.14e-01	2.686
279859204	ENSG00000231806	0	RP11-342C23.4	RP11-342C23.4	0	9	n/a	n/a	3.14e-01	2.684
279888388	ENSG00000234392	0	XXbac-BPG248L24.12	XXbac-BPG248L24.12	0	6	n/a	n/a	3.31e-01	2.682
279826311	ENSG00000228843	0	RP11-112J3.15	RP11-112J3.15	0	9	n/a	n/a	2.13e-01	2.681
279820834	ENSG00000228360	0	RP11-365F18.1	RP11-365F18.1	0	7	n/a	n/a	2.88e-01	2.678
279709148	ENSG00000207727	1013189	MIR612	microRNA 612	693197	11	n/a	n/a	1.78e-01	2.678
280074030	ENSG00000254666	0	AP000769.4	AP000769.4	0	11	n/a	n/a	1.78e-01	2.678
1102439	ENSG00000183779	55940	ZNF703	zinc finger protein 703	80139	8	n/a	n/a	1.77e-01	2.675
1097633	ENSG00000162073	78985	PAQR4	progestin and adipoQ receptor family member IV	124222	16	n/a	n/a	1.78e-01	2.674
1096451	ENSG00000152284	57683	TCF7L1	transcription factor 7-like 1 (T-cell specific, HMG-box)	83439	2	n/a	n/a	1.77e-01	2.674
1090642	ENSG00000110092	592	CCND1	cyclin D1	595	11	n/a	n/a	1.98e-01	2.673
1105071	ENSG00000204282	1015619	AC021593.1	Uncharacterized protein	100131096	17	n/a	n/a	1.99e-01	2.672
1099157	ENSG00000167775	30774	CD320	CD320 molecule	51293	19	n/a	n/a	2.13e-01	2.671
279966906	ENSG00000242527	0	RP11-159H22.1	RP11-159H22.1	0	11	n/a	n/a	2.32e-01	2.670
1094398	ENSG00000137497	4895	NUMA1	nuclear mitotic apparatus protein 1	4926	11	n/a	n/a	2.08e-01	2.669
1103578	ENSG00000188536	3023	HBA2	hemoglobin, alpha 2	3040	16	n/a	n/a	2.04e-01	2.668
280075281	ENSG00000254741	0	RP11-661A12.7	RP11-661A12.7	0	8	n/a	n/a	1.74e-01	2.666
1092911	ENSG00000128274	0	A4GALT	alpha 1,4-galactosyltransferase	0	22	n/a	n/a	1.53e-01	2.666
280120357	ENSG00000258714	0	RP11-998D10.7	RP11-998D10.7	0	14	n/a	n/a	2.05e-01	2.665
279802285	ENSG00000226698	0	RP1-50O24.6	RP1-50O24.6	0	1	n/a	n/a	1.82e-01	2.664
279855660	ENSG00000231485	0	RP4-535B20.1	RP4-535B20.1	0	1	n/a	n/a	1.69e-01	2.662
279710233	ENSG00000207955	128113	MIR219-2	microRNA 219-2	407003	9	n/a	n/a	2.03e-01	2.662
1101827	ENSG00000180929	78694	GPR62	G protein-coupled receptor 62	118442	3	n/a	n/a	1.63e-01	2.661
1088245	ENSG00000077150	4760	NFKB2	nuclear factor of kappa light polypeptide gene enhancer in B-cells 2 (p49/p100)	4791	10	n/a	n/a	2.15e-01	2.659
1089672	ENSG00000103253	58474	HAGHL	hydroxyacylglutathione hydrolase-like	84264	16	n/a	n/a	2.32e-01	2.658
1098171	ENSG00000164050	5332	PLXNB1	plexin B1	5364	3	n/a	n/a	1.68e-01	2.656
1090515	ENSG00000109046	25867	WSB1	WD repeat and SOCS box containing 1	26118	17	n/a	n/a	2.95e-01	2.654
1096710	ENSG00000154479	79398	C2orf77	chromosome 2 open reading frame 77	129881	2	n/a	n/a	8.60e-02	2.653
1095512	ENSG00000144579	37222	CTDSP1	CTD (carboxy-terminal domain, RNA polymerase II, polypeptide A) small phosphatase 1	58190	2	n/a	n/a	1.61e-01	2.653
279998054	ENSG00000248146	0	CTC-241F20.2	CTC-241F20.2	0	19	n/a	n/a	2.18e-01	2.653
280104348	ENSG00000257341	0	AL928654.7	AL928654.7	0	14	n/a	n/a	1.49e-01	2.652
1090002	ENSG00000105472	6285	CLEC11A	C-type lectin domain family 11, member A	6320	19	n/a	n/a	1.71e-01	2.651
1105448	ENSG00000205336	9156	GPR56	G protein-coupled receptor 56	9289	16	n/a	n/a	1.68e-01	2.651
1090190	ENSG00000106397	8877	PLOD3	procollagen-lysine, 2-oxoglutarate 5-dioxygenase 3	8985	7	n/a	n/a	1.78e-01	2.650
1101816	ENSG00000180891	126376	CUEDC1	CUE domain containing 1	404093	17	n/a	n/a	1.69e-01	2.648
1090383	ENSG00000108107	6126	RPL28	ribosomal protein L28	6158	19	n/a	n/a	2.48e-01	2.648
1104077	ENSG00000196814	59787	FAM125B	family with sequence similarity 125, member B	89853	9	n/a	n/a	1.85e-01	2.648
1092986	ENSG00000128849	59142	CGNL1	cingulin-like 1	84952	15	n/a	n/a	2.04e-01	2.646
1092363	ENSG00000124126	36853	PREX1	phosphatidylinositol-3,4,5-trisphosphate-dependent Rac exchange factor 1	57580	20	n/a	n/a	1.87e-01	2.646
279802091	ENSG00000226686	0	AC012309.5	AC012309.5	0	19	n/a	n/a	1.69e-01	2.643
1096587	ENSG00000153347	81141	FAM81B	family with sequence similarity 81, member B	153643	5	n/a	n/a	1.67e-01	2.643
1086979	ENSG00000006016	9118	CRLF1	cytokine receptor-like factor 1	9244	19	n/a	n/a	1.94e-01	2.642
1103773	ENSG00000189319	9535	FAM53B	family with sequence similarity 53, member B	9679	10	n/a	n/a	1.64e-01	2.640
1097961	ENSG00000163453	3470	IGFBP7	insulin-like growth factor binding protein 7	3490	4	n/a	n/a	2.21e-01	2.639
1092225	ENSG00000122863	9329	CHST3	carbohydrate (chondroitin 6) sulfotransferase 3	9469	10	n/a	n/a	2.04e-01	2.638
1096111	ENSG00000149257	867	SERPINH1	serpin peptidase inhibitor, clade H (heat shock protein 47), member 1, (collagen binding protein 1)	871	11	n/a	n/a	2.37e-01	2.637
279881293	ENSG00000233730	0	RP4-666F24.3	RP4-666F24.3	0	1	n/a	n/a	2.99e-01	2.635
1101196	ENSG00000177283	8267	FZD8	frizzled family receptor 8	8325	10	n/a	n/a	2.11e-01	2.634
279781883	ENSG00000224915	0	RP11-108L7.7	RP11-108L7.7	0	10	n/a	n/a	1.64e-01	2.633
1103309	ENSG00000187513	2685	GJA4	gap junction protein, alpha 4, 37kDa	2701	1	n/a	n/a	1.96e-01	2.631
1089945	ENSG00000105227	36989	PRX	periaxin	57716	19	n/a	n/a	2.37e-01	2.630
1087601	ENSG00000054598	2280	FOXC1	forkhead box C1	2296	6	n/a	n/a	2.87e-01	2.630
1090416	ENSG00000108387	5382	SEPT4	septin 4	5414	17	n/a	n/a	1.85e-01	2.629
279863828	ENSG00000232196	1023950	MTRNR2L4	MT-RNR2-like 4	100463285	16	n/a	n/a	1.39e-01	2.628
1091593	ENSG00000117318	3379	ID3	inhibitor of DNA binding 3, dominant negative helix-loop-helix protein	3399	1	n/a	n/a	1.65e-01	2.627
1105897	ENSG00000213722	23318	DDAH2	dimethylarginine dimethylaminohydrolase 2	23564	6	n/a	n/a	1.67e-01	2.627
1099910	ENSG00000170955	76588	PRKCDBP	protein kinase C, delta binding protein	112464	11	n/a	n/a	2.11e-01	2.626
1093551	ENSG00000132692	40470	BCAN	brevican	63827	1	n/a	n/a	1.80e-01	2.626
280112732	ENSG00000258186	0	SLC7A5P2	solute carrier family 7 (amino acid transporter light chain, L system), member 5 pseudogene 2	0	16	n/a	n/a	1.67e-01	2.624
1103465	ENSG00000188064	7434	WNT7B	wingless-type MMTV integration site family, member 7B	7477	22	n/a	n/a	1.53e-01	2.622
1086919	ENSG00000004776	79143	HSPB6	heat shock protein, alpha-crystallin-related, B6	126393	19	n/a	n/a	2.36e-01	2.622
1102540	ENSG00000184232	85637	OAF	OAF homolog (Drosophila)	220323	11	n/a	n/a	1.65e-01	2.620
1090044	ENSG00000105655	30957	ISYNA1	inositol-3-phosphate synthase 1	51477	19	n/a	n/a	2.16e-01	2.620
279661291	ENSG00000200530	0	SNORD35B	small nucleolar RNA, C/D box 35B	0	19	n/a	n/a	2.82e-01	2.619
1104304	ENSG00000197530	80260	MIB2	mindbomb homolog 2 (Drosophila)	142678	1	n/a	n/a	1.86e-01	2.618
1090330	ENSG00000107731	85557	UNC5B	unc-5 homolog B (C. elegans)	219699	10	n/a	n/a	2.27e-01	2.614
1104214	ENSG00000197256	25708	KANK2	KN motif and ankyrin repeat domains 2	25959	19	n/a	n/a	1.94e-01	2.613
1101604	ENSG00000179604	23334	CDC42EP4	CDC42 effector protein (Rho GTPase binding) 4	23580	17	n/a	n/a	1.68e-01	2.611
1091590	ENSG00000117298	1877	ECE1	endothelin converting enzyme 1	1889	1	n/a	n/a	1.83e-01	2.610
1094747	ENSG00000139433	30710	GLTP	glycolipid transfer protein	51228	12	n/a	n/a	1.98e-01	2.609
279716928	ENSG00000212464	0	SNORA12	small nucleolar RNA, H/ACA box 12	0	10	n/a	n/a	2.60e-01	2.609
280118505	ENSG00000258610	0	RP11-488C13.7	RP11-488C13.7	0	14	n/a	n/a	1.83e-01	2.608
1101125	ENSG00000176912	149616	C18orf56	chromosome 18 open reading frame 56	494514	18	n/a	n/a	1.89e-01	2.607
279704171	ENSG00000206838	0	SNORA5A	small nucleolar RNA, H/ACA box 5A	0	7	n/a	n/a	3.34e-01	2.607
1106680	ENSG00000223802	10557	CERS1	ceramide synthase 1	10715	19	n/a	n/a	2.09e-01	2.605
1093217	ENSG00000130669	10152	PAK4	p21 protein (Cdc42/Rac)-activated kinase 4	10298	19	n/a	n/a	1.82e-01	2.602
1097431	ENSG00000160401	94826	C9orf117	chromosome 9 open reading frame 117	286207	9	n/a	n/a	2.27e-01	2.596
1099062	ENSG00000167508	4571	MVD	mevalonate (diphospho) decarboxylase	4597	16	n/a	n/a	2.29e-01	2.595
280026476	ENSG00000250461	0	RP11-631M6.2	RP11-631M6.2	0	5	n/a	n/a	2.64e-01	2.591
1088229	ENSG00000076706	4137	MCAM	melanoma cell adhesion molecule	4162	11	n/a	n/a	2.05e-01	2.591
1093567	ENSG00000132780	4652	NASP	nuclear autoantigenic sperm protein (histone-binding)	4678	1	n/a	n/a	1.88e-01	2.590
1093255	ENSG00000130787	8906	HIP1R	huntingtin interacting protein 1 related	9026	12	n/a	n/a	1.98e-01	2.585
1092926	ENSG00000128346	58843	C22orf23	chromosome 22 open reading frame 23	84645	22	n/a	n/a	1.83e-01	2.583
1091777	ENSG00000119147	58618	C2orf40	chromosome 2 open reading frame 40	84417	2	n/a	n/a	2.84e-01	2.583
1103303	ENSG00000187479	122698	C11orf96	chromosome 11 open reading frame 96	387763	11	n/a	n/a	2.04e-01	2.581
1097715	ENSG00000162572	6304	SCNN1D	sodium channel, nonvoltage-gated 1, delta	6339	1	n/a	n/a	1.68e-01	2.579
1109131	ENSG00000244165	5000	P2RY11	purinergic receptor P2Y, G-protein coupled, 11	5032	19	n/a	n/a	1.67e-01	2.574
1094941	ENSG00000140750	34403	ARHGAP17	Rho GTPase activating protein 17	55114	16	n/a	n/a	1.95e-01	2.570
1100490	ENSG00000173511	7380	VEGFB	vascular endothelial growth factor B	7423	11	n/a	n/a	1.80e-01	2.567
1095643	ENSG00000145555	4625	MYO10	myosin X	4651	5	n/a	n/a	2.04e-01	2.567
1102848	ENSG00000185507	3640	IRF7	interferon regulatory factor 7	3665	11	n/a	n/a	2.12e-01	2.566
1095206	ENSG00000142700	40593	DMRTA2	DMRT-like family A2	63950	1	n/a	n/a	1.52e-01	2.566
1095060	ENSG00000141526	9000	SLC16A3	solute carrier family 16, member 3 (monocarboxylic acid transporter 4)	9123	17	n/a	n/a	2.86e-01	2.565
1095154	ENSG00000142327	36417	RNPEPL1	arginyl aminopeptidase (aminopeptidase B)-like 1	57140	2	n/a	n/a	1.80e-01	2.565
279924184	ENSG00000237611	0	AL353898.3	AL353898.3	0	1	n/a	n/a	1.82e-01	2.563
279962742	ENSG00000242086	171245	AC069513.3	AC069513.3	727956	3	n/a	n/a	2.05e-01	2.563
1087756	ENSG00000064393	28732	HIPK2	homeodomain interacting protein kinase 2	28996	7	n/a	n/a	2.11e-01	2.563
1101040	ENSG00000176435	81491	CLEC14A	C-type lectin domain family 14, member A	161198	14	n/a	n/a	1.82e-01	2.563
1100573	ENSG00000173918	77613	C1QTNF1	C1q and tumor necrosis factor related protein 1	114897	17	n/a	n/a	2.38e-01	2.562
1091087	ENSG00000113504	10565	SLC12A7	solute carrier family 12 (potassium/chloride transporters), member 7	10723	5	n/a	n/a	1.65e-01	2.559
279956702	ENSG00000241431	0	RP11-17A4.1	RP11-17A4.1	0	8	n/a	n/a	1.84e-01	2.556
1105079	ENSG00000204301	4824	NOTCH4	notch 4	4855	6	n/a	n/a	2.22e-01	2.555
1099394	ENSG00000168758	34199	SEMA4C	sema domain, immunoglobulin domain (Ig), transmembrane domain (TM) and short cytoplasmic domain, (semaphorin) 4C	54910	2	n/a	n/a	1.63e-01	2.555
1089966	ENSG00000105329	6998	TGFB1	transforming growth factor, beta 1	7040	19	n/a	n/a	2.13e-01	2.554
1088035	ENSG00000071655	32933	MBD3	methyl-CpG binding domain protein 3	53615	19	n/a	n/a	1.80e-01	2.554
279831748	ENSG00000229336	0	AP000568.2	AP000568.2	0	21	n/a	n/a	1.85e-01	2.553
1089383	ENSG00000101331	80058	C20orf160	chromosome 20 open reading frame 160	140706	20	n/a	n/a	1.48e-01	2.553
279753766	ENSG00000221419	0	MIR1287	microRNA 1287	0	10	n/a	n/a	2.77e-01	2.552
1092949	ENSG00000128591	2302	FLNC	filamin C, gamma	2318	7	n/a	n/a	1.80e-01	2.549
1089978	ENSG00000105373	29730	GLTSCR2	glioma tumor suppressor candidate region gene 2	29997	19	n/a	n/a	1.65e-01	2.547
1096045	ENSG00000148671	10816	C10orf116	chromosome 10 open reading frame 116	10974	10	n/a	n/a	2.05e-01	2.545
1089674	ENSG00000103257	8089	SLC7A5	solute carrier family 7 (amino acid transporter light chain, L system), member 5	8140	16	n/a	n/a	1.88e-01	2.545
1088026	ENSG00000071246	22602	VASH1	vasohibin 1	22846	14	n/a	n/a	1.95e-01	2.544
1105206	ENSG00000204592	3115	HLA-E	major histocompatibility complex, class I, E	3133	6	n/a	n/a	1.63e-01	2.543
1101151	ENSG00000177025	80625	C19orf18	chromosome 19 open reading frame 18	147685	19	n/a	n/a	1.62e-01	2.541
280088647	ENSG00000255629	0	RP11-196H14.3	RP11-196H14.3	0	12	n/a	n/a	1.88e-01	2.539
1099760	ENSG00000170345	2337	FOS	FBJ murine osteosarcoma viral oncogene homolog	2353	14	n/a	n/a	3.39e-01	2.537
1088699	ENSG00000089159	5797	PXN	paxillin	5829	12	n/a	n/a	1.91e-01	2.532
280049354	ENSG00000252714	0	5S_rRNA	5S ribosomal RNA	0	15	n/a	n/a	2.99e-01	2.532
1101107	ENSG00000176845	94211	METRNL	meteorin, glial cell differentiation regulator-like	284207	17	n/a	n/a	1.82e-01	2.529
279985803	ENSG00000244485	0	RP11-150D5.1	RP11-150D5.1	0	16	n/a	n/a	2.15e-01	2.529
1088742	ENSG00000090097	36338	PCBP4	poly(rC) binding protein 4	57060	3	n/a	n/a	1.65e-01	2.526
280109348	ENSG00000257851	0	RP11-199A1.1	RP11-199A1.1	0	12	n/a	n/a	1.88e-01	2.526
1103152	ENSG00000186710	122754	CCDC42B	coiled-coil domain containing 42B	387885	12	n/a	n/a	2.60e-01	2.526
1093145	ENSG00000130254	9523	SAFB2	scaffold attachment factor B2	9667	19	n/a	n/a	2.15e-01	2.525
1106465	ENSG00000218891	81568	ZNF579	zinc finger protein 579	163033	19	n/a	n/a	2.05e-01	2.525
1098857	ENSG00000166596	80556	WDR16	WD repeat domain 16	146845	17	n/a	n/a	1.46e-01	2.523
1088204	ENSG00000075914	22771	EXOSC7	exosome component 7	23016	3	n/a	n/a	2.01e-01	2.522
1102161	ENSG00000182685	94103	C16orf79	chromosome 16 open reading frame 79	283870	16	n/a	n/a	1.95e-01	2.521
279706614	ENSG00000207259	1013509	SNORD116-20	small nucleolar RNA, C/D box 116-20	100033431	15	n/a	n/a	2.72e-01	2.521
1093924	ENSG00000135097	4414	MSI1	musashi homolog 1 (Drosophila)	4440	12	n/a	n/a	1.90e-01	2.518
1099454	ENSG00000168994	85792	C6orf145	chromosome 6 open reading frame 145	221749	6	n/a	n/a	2.51e-01	2.515
1103972	ENSG00000196517	6500	SLC6A9	solute carrier family 6 (neurotransmitter transporter, glycine), member 9	6536	1	n/a	n/a	1.79e-01	2.514
1087857	ENSG00000066735	25902	KIF26A	kinesin family member 26A	26153	14	n/a	n/a	1.39e-01	2.513
279664350	ENSG00000201448	0	SNORA63	Small nucleolar RNA SNORA63	0	1	n/a	n/a	1.98e-01	2.512
1096169	ENSG00000149633	59605	KIAA1755	KIAA1755	85449	20	n/a	n/a	1.74e-01	2.510
1088673	ENSG00000088888	36779	MAVS	mitochondrial antiviral signaling protein	57506	20	n/a	n/a	2.04e-01	2.509
280074018	ENSG00000254665	0	RP11-152H18.3	RP11-152H18.3	0	11	n/a	n/a	1.99e-01	2.507
1104105	ENSG00000196923	9132	PDLIM7	PDZ and LIM domain 7 (enigma)	9260	5	n/a	n/a	2.06e-01	2.506
1095152	ENSG00000142303	57475	ADAMTS10	ADAM metallopeptidase with thrombospondin type 1 motif, 10	81794	19	n/a	n/a	1.74e-01	2.504
1094268	ENSG00000136859	23207	ANGPTL2	angiopoietin-like 2	23452	9	n/a	n/a	2.37e-01	2.503
1104211	ENSG00000197245	55729	GRRP1	glycine/arginine rich protein 1	79927	1	n/a	n/a	1.38e-01	2.502
279886928	ENSG00000234235	0	BOK-AS1	BOK antisense RNA 1 (non-protein coding)	0	2	n/a	n/a	2.18e-01	2.500
1104419	ENSG00000197879	4615	MYO1C	myosin IC	4641	17	n/a	n/a	1.72e-01	2.500
1099095	ENSG00000167614	36622	TTYH1	tweety homolog 1 (Drosophila)	57348	19	n/a	n/a	2.24e-01	2.499
1090061	ENSG00000105698	7349	USF2	upstream transcription factor 2, c-fos interacting	7392	19	n/a	n/a	2.01e-01	2.493
1100951	ENSG00000176014	58816	TUBB6	tubulin, beta 6 class V	84617	18	n/a	n/a	1.70e-01	2.493
280082404	ENSG00000255176	0	AP002954.3	AP002954.3	0	11	n/a	n/a	1.81e-01	2.492
1090126	ENSG00000106003	3930	LFNG	LFNG O-fucosylpeptide 3-beta-N-acetylglucosaminyltransferase	3955	7	n/a	n/a	2.01e-01	2.490
1088276	ENSG00000077942	2177	FBLN1	fibulin 1	2192	22	n/a	n/a	2.27e-01	2.490
1088086	ENSG00000072864	34109	NDE1	nudE nuclear distribution gene E homolog 1 (A. nidulans)	54820	16	n/a	n/a	2.22e-01	2.490
280107131	ENSG00000257622	0	RP11-44N21.4	RP11-44N21.4	0	14	n/a	n/a	1.99e-01	2.489
1100447	ENSG00000173269	55615	MMRN2	multimerin 2	79812	10	n/a	n/a	1.72e-01	2.489
1098556	ENSG00000165478	85636	HEPACAM	hepatic and glial cell adhesion molecule	220296	11	n/a	n/a	1.81e-01	2.488
1095191	ENSG00000142627	1956	EPHA2	EPH receptor A2	1969	1	n/a	n/a	1.47e-01	2.487
280086453	ENSG00000255449	0	RP11-91P24.6	RP11-91P24.6	0	11	n/a	n/a	1.88e-01	2.486
1103584	ENSG00000188566	26903	NDOR1	NADPH dependent diflavin oxidoreductase 1	27158	9	n/a	n/a	1.83e-01	2.485
1097487	ENSG00000160838	80797	LRRC71	leucine rich repeat containing 71	149499	1	n/a	n/a	2.20e-01	2.483
1090210	ENSG00000106538	5887	RARRES2	retinoic acid receptor responder (tazarotene induced) 2	5919	7	n/a	n/a	2.59e-01	2.482
279666121	ENSG00000201937	1013540	SNORD115-26	small nucleolar RNA, C/D box 115-26	100033802	15	n/a	n/a	2.17e-01	2.481
1088061	ENSG00000072310	6680	SREBF1	sterol regulatory element binding transcription factor 1	6720	17	n/a	n/a	1.49e-01	2.480
279836539	ENSG00000229793	0	RP11-190J1.7	RP11-190J1.7	0	10	n/a	n/a	2.05e-01	2.479
1098545	ENSG00000165424	85547	ZCCHC24	zinc finger, CCHC domain containing 24	219654	10	n/a	n/a	1.59e-01	2.479
1098935	ENSG00000166925	57310	TSC22D4	TSC22 domain family, member 4	81628	7	n/a	n/a	2.15e-01	2.478
1101216	ENSG00000177374	3072	HIC1	hypermethylated in cancer 1	3090	17	n/a	n/a	1.65e-01	2.477
1089368	ENSG00000101276	76657	C20orf54	chromosome 20 open reading frame 54	113278	20	n/a	n/a	2.30e-01	2.477
1097428	ENSG00000160360	25835	GPSM1	G-protein signaling modulator 1	26086	9	n/a	n/a	1.77e-01	2.477
1090346	ENSG00000107829	6432	FBXW4	F-box and WD repeat domain containing 4	6468	10	n/a	n/a	1.83e-01	2.475
1099420	ENSG00000168874	59103	ATOH8	atonal homolog 8 (Drosophila)	84913	2	n/a	n/a	2.65e-01	2.474
1093572	ENSG00000132819	34833	RBM38	RNA binding motif protein 38	55544	20	n/a	n/a	1.63e-01	2.473
279812077	ENSG00000227544	157122593	AC018647.3	AC018647.3	100506725	7	n/a	n/a	1.88e-01	2.472
279584659	ENSG00000188338	0	SLC38A3	solute carrier family 38, member 3	0	3	n/a	n/a	1.66e-01	2.472
1097948	ENSG00000163395	60011	IGFN1	immunoglobulin-like and fibronectin type III domain containing 1	91156	1	n/a	n/a	1.52e-01	2.472
279951059	ENSG00000240731	0	RP5-890O3.9	RP5-890O3.9	0	1	n/a	n/a	2.35e-01	2.468
1096244	ENSG00000150630	7381	VEGFC	vascular endothelial growth factor C	7424	4	n/a	n/a	1.65e-01	2.466
1093116	ENSG00000130052	9610	STARD8	StAR-related lipid transfer (START) domain containing 8	9754	X	n/a	n/a	2.54e-01	2.466
1097847	ENSG00000163017	69	ACTG2	actin, gamma 2, smooth muscle, enteric	72	2	n/a	n/a	2.34e-01	2.463
1098827	ENSG00000166482	4214	MFAP4	microfibrillar-associated protein 4	4239	17	n/a	n/a	2.03e-01	2.463
1099193	ENSG00000167930	58202	ITFG3	integrin alpha FG-GAP repeat containing 3	83986	16	n/a	n/a	1.80e-01	2.461
280066424	ENSG00000254126	0	AC108868.4	AC108868.4	0	2	n/a	n/a	1.70e-01	2.461
1098411	ENSG00000164867	4815	NOS3	nitric oxide synthase 3 (endothelial cell)	4846	7	n/a	n/a	1.65e-01	2.461
1101251	ENSG00000177548	55677	RABEP2	rabaptin, RAB GTPase binding effector protein 2	79874	16	n/a	n/a	1.70e-01	2.460
1097152	ENSG00000158352	36750	SHROOM4	shroom family member 4	57477	X	n/a	n/a	2.71e-01	2.460
1088507	ENSG00000084636	1298	COL16A1	collagen, type XVI, alpha 1	1307	1	n/a	n/a	1.70e-01	2.460
1088538	ENSG00000085563	5211	ABCB1	ATP-binding cassette, sub-family B (MDR/TAP), member 1	5243	7	n/a	n/a	2.65e-01	2.460
1106163	ENSG00000214780	0	AP002380.1	Uncharacterized protein	0	11	n/a	n/a	1.86e-01	2.455
1097517	ENSG00000160999	0	SH2B2	SH2B adaptor protein 2	0	7	n/a	n/a	2.35e-01	2.455
1087661	ENSG00000058453	9552	CROCC	ciliary rootlet coiled-coil, rootletin	9696	1	n/a	n/a	1.53e-01	2.455
279984328	ENSG00000244331	0	CTB-47B8.1	CTB-47B8.1	0	5	n/a	n/a	2.46e-01	2.455
1097513	ENSG00000160973	8849	FOXH1	forkhead box H1	8928	8	n/a	n/a	3.03e-01	2.451
280051384	ENSG00000253007	0	SNORA50	Small nucleolar RNA SNORA50	0	22	n/a	n/a	3.41e-01	2.451
280087107	ENSG00000255503	0	RP11-113K21.4	RP11-113K21.4	0	11	n/a	n/a	2.16e-01	2.450
1093129	ENSG00000130175	5557	PRKCSH	protein kinase C substrate 80K-H	5589	19	n/a	n/a	2.26e-01	2.449
1089073	ENSG00000100106	10920	TRIOBP	TRIO and F-actin binding protein	11078	22	n/a	n/a	1.52e-01	2.449
1092603	ENSG00000125733	9188	TRIP10	thyroid hormone receptor interactor 10	9322	19	n/a	n/a	1.77e-01	2.449
1087526	ENSG00000049239	9421	H6PD	hexose-6-phosphate dehydrogenase (glucose 1-dehydrogenase)	9563	1	n/a	n/a	1.80e-01	2.447
280076033	ENSG00000254791	0	FAR1-IT1	FAR1 intronic transcript 1 (non-protein coding)	0	11	n/a	n/a	2.19e-01	2.444
1097212	ENSG00000158805	60228	ZNF276	zinc finger protein 276	92822	16	n/a	n/a	2.01e-01	2.443
1100936	ENSG00000175899	3	A2M	alpha-2-macroglobulin	2	12	n/a	n/a	2.20e-01	2.442
1105919	ENSG00000213853	1998	EMP2	epithelial membrane protein 2	2013	16	n/a	n/a	1.54e-01	2.441
1086940	ENSG00000005075	5407	POLR2J	polymerase (RNA) II (DNA directed) polypeptide J, 13.3kDa	5439	7	n/a	n/a	2.39e-01	2.440
1088863	ENSG00000092850	27030	TEKT2	tektin 2 (testicular)	27285	1	n/a	n/a	2.20e-01	2.440
1100005	ENSG00000171368	10918	TPPP	tubulin polymerization promoting protein	11076	5	n/a	n/a	2.91e-01	2.439
1099575	ENSG00000169515	58203	CCDC8	coiled-coil domain containing 8	83987	19	n/a	n/a	1.67e-01	2.439
1102728	ENSG00000185022	23517	MAFF	v-maf musculoaponeurotic fibrosarcoma oncogene homolog F (avian)	23764	22	n/a	n/a	2.80e-01	2.438
1091331	ENSG00000115468	56104	EFHD1	EF-hand domain family, member D1	80303	2	n/a	n/a	2.01e-01	2.437
279538352	ENSG00000184414	0	RP11-44M6.3	RP11-44M6.3	0	7	n/a	n/a	2.05e-01	2.437
280116530	ENSG00000258490	0	RP11-862P13.1	RP11-862P13.1	0	14	n/a	n/a	3.30e-01	2.436
1098085	ENSG00000163794	7306	UCN	urocortin	7349	2	n/a	n/a	1.70e-01	2.433
1104527	ENSG00000198157	55202	HMGN5	high mobility group nucleosome binding domain 5	79366	X	n/a	n/a	1.80e-01	2.432
1099943	ENSG00000171115	81226	GIMAP8	GTPase, IMAP family member 8	155038	7	n/a	n/a	1.73e-01	2.431
1101074	ENSG00000176658	4616	MYO1D	myosin ID	4642	17	n/a	n/a	3.05e-01	2.431
280106988	ENSG00000257607	0	RP11-449P15.1	RP11-449P15.1	0	7	n/a	n/a	1.65e-01	2.430
1095501	ENSG00000144485	34791	HES6	hairy and enhancer of split 6 (Drosophila)	55502	2	n/a	n/a	2.69e-01	2.429
279708826	ENSG00000207650	1013148	MIR570	microRNA 570	693155	3	n/a	n/a	3.03e-01	2.428
1103934	ENSG00000196411	2035	EPHB4	EPH receptor B4	2050	7	n/a	n/a	1.53e-01	2.428
1100913	ENSG00000175785	80426	PRIMA1	proline rich membrane anchor 1	145270	14	n/a	n/a	2.04e-01	2.428
279666184	ENSG00000201955	0	RNY3P1	RNA, Ro-associated Y3 pseudogene 1	0	5	n/a	n/a	2.41e-01	2.427
279976750	ENSG00000243588	0	AC073352.1	AC073352.1	0	3	n/a	n/a	2.04e-01	2.427
1102777	ENSG00000185187	37731	SIGIRR	single immunoglobulin and toll-interleukin 1 receptor (TIR) domain	59307	11	n/a	n/a	2.21e-01	2.427
279731582	ENSG00000214593	0	RP11-65N13.6	RP11-65N13.6	0	9	n/a	n/a	2.94e-01	2.426
1102511	ENSG00000184144	6860	CNTN2	contactin 2 (axonal)	6900	1	n/a	n/a	2.84e-01	2.426
1087143	ENSG00000011028	9758	MRC2	mannose receptor, C type 2	9902	17	n/a	n/a	1.95e-01	2.424
1096563	ENSG00000153162	650	BMP6	bone morphogenetic protein 6	654	6	n/a	n/a	1.65e-01	2.423
1089177	ENSG00000100399	80879	CHADL	chondroadherin-like	150356	22	n/a	n/a	1.55e-01	2.423
279648293	ENSG00000198744	0	RP5-857K21.11	RP5-857K21.11	0	1	n/a	n/a	2.18e-01	2.421
280084944	ENSG00000255337	0	RP11-315O6.1	RP11-315O6.1	0	11	n/a	n/a	2.13e-01	2.421
1093910	ENSG00000135046	298	ANXA1	annexin A1	301	9	n/a	n/a	1.69e-01	2.421
1099586	ENSG00000169583	8902	CLIC3	chloride intracellular channel 3	9022	9	n/a	n/a	3.05e-01	2.419
1108761	ENSG00000237493	0	RP11-603J24.7	RP11-603J24.7	0	12	n/a	n/a	1.86e-01	2.419
279669380	ENSG00000203469	0	RP5-1113E3.3	RP5-1113E3.3	0	1	n/a	n/a	2.91e-01	2.418
1104173	ENSG00000197119	78939	SLC25A29	solute carrier family 25, member 29	123096	14	n/a	n/a	2.31e-01	2.416
280003757	ENSG00000248603	0	RP3-412A9.10	RP3-412A9.10	0	22	n/a	n/a	2.65e-01	2.416
1097989	ENSG00000163520	2184	FBLN2	fibulin 2	2199	3	n/a	n/a	2.00e-01	2.415
1087239	ENSG00000017373	56499	SRCIN1	SRC kinase signaling inhibitor 1	80725	17	n/a	n/a	2.16e-01	2.414
1101155	ENSG00000177045	80655	SIX5	SIX homeobox 5	147912	19	n/a	n/a	1.38e-01	2.414
280095885	ENSG00000256439	0	AC008731.1	AC008731.1	0	16	n/a	n/a	1.87e-01	2.413
1093099	ENSG00000129946	25510	SHC2	SHC (Src homology 2 domain containing) transforming protein 2	25759	19	n/a	n/a	2.03e-01	2.412
1098420	ENSG00000164897	57832	TMUB1	transmembrane and ubiquitin-like domain containing 1	83590	7	n/a	n/a	2.20e-01	2.410
279755439	ENSG00000221716	0	SNORA11	small nucleolar RNA, H/ACA box 11	0	X	n/a	n/a	3.24e-01	2.410
1087798	ENSG00000065361	2050	ERBB3	v-erb-b2 erythroblastic leukemia viral oncogene homolog 3 (avian)	2065	12	n/a	n/a	1.85e-01	2.409
280097096	ENSG00000256586	0	AC091171.1	AC091171.1	0	8	n/a	n/a	2.05e-01	2.409
1105009	ENSG00000204099	79390	NEU4	sialidase 4	129807	2	n/a	n/a	2.37e-01	2.409
1105605	ENSG00000205927	10069	OLIG2	oligodendrocyte lineage transcription factor 2	10215	21	n/a	n/a	1.79e-01	2.409
1103969	ENSG00000196507	59199	TCEAL3	transcription elongation factor A (SII)-like 3	85012	X	n/a	n/a	1.80e-01	2.408
279658057	ENSG00000199568	26577	RNU5A-1	RNA, U5A small nuclear 1	26831	15	n/a	n/a	1.94e-01	2.408
280036383	ENSG00000251267	0	RP1-5O6.6	RP1-5O6.6	0	22	n/a	n/a	2.40e-01	2.403
1090022	ENSG00000105556	33822	MIER2	mesoderm induction early response 1, family member 2	54531	19	n/a	n/a	2.12e-01	2.403
1087931	ENSG00000068903	22689	SIRT2	sirtuin 2	22933	19	n/a	n/a	1.85e-01	2.401
1094173	ENSG00000136297	85816	MMD2	monocyte to macrophage differentiation-associated 2	221938	7	n/a	n/a	1.78e-01	2.401
1092775	ENSG00000126878	57786	AIF1L	allograft inflammatory factor 1-like	83543	9	n/a	n/a	1.53e-01	2.400
279826323	ENSG00000228844	0	RP11-467I20.3	RP11-467I20.3	0	1	n/a	n/a	2.96e-01	2.400
279836646	ENSG00000229807	7460	XIST	X (inactive)-specific transcript (non-protein coding)	7503	X	n/a	n/a	3.17e-01	2.398
1093308	ENSG00000131094	10724	C1QL1	complement component 1, q subcomponent-like 1	10882	17	n/a	n/a	1.99e-01	2.398
1103991	ENSG00000196576	23407	PLXNB2	plexin B2	23654	22	n/a	n/a	1.99e-01	2.397
280101902	ENSG00000257108	94124	NHLRC4	NHL repeat containing 4	283948	16	n/a	n/a	2.71e-01	2.397
280044349	ENSG00000251988	0	U4atac	U4atac minor spliceosomal RNA	0	6	n/a	n/a	2.65e-01	2.397
1107428	ENSG00000228642	0	AC011477.1	AC011477.1	0	19	n/a	n/a	1.89e-01	2.396
279946290	ENSG00000240211	0	RP11-758P17.3	RP11-758P17.3	0	7	n/a	n/a	1.88e-01	2.396
1098079	ENSG00000163762	77773	TM4SF18	transmembrane 4 L six family member 18	116441	3	n/a	n/a	1.77e-01	2.394
1096094	ENSG00000149115	59611	TNKS1BP1	tankyrase 1 binding protein 1, 182kDa	85456	11	n/a	n/a	2.11e-01	2.394
1096186	ENSG00000149782	5299	PLCB3	phospholipase C, beta 3 (phosphatidylinositol-specific)	5331	11	n/a	n/a	1.67e-01	2.393
280113689	ENSG00000258301	0	RP11-488C13.5	RP11-488C13.5	0	14	n/a	n/a	1.93e-01	2.393
1089816	ENSG00000104518	55595	GSDMD	gasdermin D	79792	8	n/a	n/a	2.26e-01	2.392
279899780	ENSG00000235387	81379	RP11-327L3.1	RP11-327L3.1	158376	9	n/a	n/a	2.54e-01	2.391
1098697	ENSG00000166016	25590	ABTB2	ankyrin repeat and BTB (POZ) domain containing 2	25841	11	n/a	n/a	2.37e-01	2.389
1097716	ENSG00000162576	33878	MXRA8	matrix-remodelling associated 8	54587	1	n/a	n/a	1.88e-01	2.388
279798449	ENSG00000226338	0	AC079150.2	AC079150.2	0	2	n/a	n/a	2.14e-01	2.388
279818419	ENSG00000228153	0	RP11-23I7.1	RP11-23I7.1	0	1	n/a	n/a	2.72e-01	2.386
1104624	ENSG00000198502	3109	HLA-DRB5	major histocompatibility complex, class II, DR beta 5	3127	6	n/a	n/a	3.03e-01	2.385
280104301	ENSG00000257337	93920	RP11-983P16.4	RP11-983P16.4	283335	12	n/a	n/a	1.73e-01	2.383
1095845	ENSG00000147113	55545	CXorf36	chromosome X open reading frame 36	79742	X	n/a	n/a	1.66e-01	2.382
1102091	ENSG00000182372	2040	CLN8	ceroid-lipofuscinosis, neuronal 8 (epilepsy, progressive with mental retardation)	2055	8	n/a	n/a	2.11e-01	2.382
1108085	ENSG00000232871	0	AC008888.7	AC008888.7	0	19	n/a	n/a	1.68e-01	2.381
1095813	ENSG00000146830	41196	GIGYF1	GRB10 interacting GYF protein 1	64599	7	n/a	n/a	2.07e-01	2.380
279997026	ENSG00000248015	0	AC005329.7	AC005329.7	0	19	n/a	n/a	2.18e-01	2.380
1092270	ENSG00000123243	56534	ITIH5	inter-alpha (globulin) inhibitor H5	80760	10	n/a	n/a	2.23e-01	2.378
1088154	ENSG00000074855	36992	ANO8	anoctamin 8	57719	19	n/a	n/a	2.30e-01	2.376
279710891	ENSG00000209707	128123	MIR24-2	microRNA 24-2	407013	19	n/a	n/a	2.99e-01	2.375
279832585	ENSG00000229413	0	AC018638.1	AC018638.1	0	7	n/a	n/a	2.48e-01	2.375
279956039	ENSG00000241357	0	RP11-758P17.2	RP11-758P17.2	0	7	n/a	n/a	2.04e-01	2.372
279841184	ENSG00000230204	0	FTH1P5	ferritin, heavy polypeptide 1 pseudogene 5	0	6	n/a	n/a	3.31e-01	2.372
1093827	ENSG00000134531	1997	EMP1	epithelial membrane protein 1	2012	12	n/a	n/a	3.28e-01	2.372
279941070	ENSG00000239559	0	RPL37P2	ribosomal protein L37 pseudogene 2	0	11	n/a	n/a	2.65e-01	2.371
1098490	ENSG00000165175	37340	MID1IP1	MID1 interacting protein 1 (gastrulation specific G12 homolog (zebrafish))	58526	X	n/a	n/a	1.60e-01	2.367
1106572	ENSG00000221995	9096	TIAF1	TGFB1-induced anti-apoptotic factor 1	9220	17	n/a	n/a	2.04e-01	2.364
279707832	ENSG00000207464	1013494	SNORD116-4	small nucleolar RNA, C/D box 116-4	100033416	15	n/a	n/a	2.19e-01	2.363
1088736	ENSG00000090006	8366	LTBP4	latent transforming growth factor beta binding protein 4	8425	19	n/a	n/a	2.11e-01	2.363
1095091	ENSG00000141696	10462	LEPREL4	leprecan-like 4	10609	17	n/a	n/a	2.05e-01	2.362
1102017	ENSG00000182095	58828	TNRC18	trinucleotide repeat containing 18	84629	7	n/a	n/a	2.29e-01	2.361
279930480	ENSG00000238123	0	MID1IP1-AS1	MID1IP1 antisense RNA 1 (non-protein coding)	0	X	n/a	n/a	1.81e-01	2.358
1090235	ENSG00000106665	7418	CLIP2	CAP-GLY domain containing linker protein 2	7461	7	n/a	n/a	2.40e-01	2.358
1105456	ENSG00000205362	4463	MT1A	metallothionein 1A	4489	16	n/a	n/a	3.71e-01	2.356
280090848	ENSG00000255857	157122481	RP1-278C19.3	RP1-278C19.3	100506649	12	n/a	n/a	2.19e-01	2.355
1093148	ENSG00000130283	2641	GDF1	growth differentiation factor 1	2657	19	n/a	n/a	2.41e-01	2.353
1092901	ENSG00000128228	23506	SDF2L1	stromal cell-derived factor 2-like 1	23753	22	n/a	n/a	2.06e-01	2.352
279968446	ENSG00000242680	0	AL132988.3	AL132988.3	0	14	n/a	n/a	3.27e-01	2.351
1087699	ENSG00000061273	31044	HDAC7	histone deacetylase 7	51564	12	n/a	n/a	1.80e-01	2.349
280045847	ENSG00000252206	0	RNU7-40P	RNA, U7 small nuclear 40 pseudogene	0	12	n/a	n/a	2.94e-01	2.349
1101166	ENSG00000177105	388	RHOG	ras homolog gene family, member G (rho G)	391	11	n/a	n/a	1.57e-01	2.348
279763565	ENSG00000223401	0	RP11-211G3.2	RP11-211G3.2	0	3	n/a	n/a	1.59e-01	2.347
280028328	ENSG00000250610	0	RP11-738E22.2	RP11-738E22.2	0	4	n/a	n/a	2.65e-01	2.347
280099676	ENSG00000256905	0	AC090571.1	AC090571.1	0	8	n/a	n/a	2.54e-01	2.346
279962735	ENSG00000242085	0	RPS20P33	ribosomal protein S20 pseudogene 33	0	14	n/a	n/a	2.04e-01	2.346
279989201	ENSG00000245105	80380	RP11-436I9.2	RP11-436I9.2	144571	12	n/a	n/a	1.89e-01	2.345
1098117	ENSG00000163884	28735	KLF15	Kruppel-like factor 15	28999	3	n/a	n/a	2.37e-01	2.343
1096648	ENSG00000154016	10592	GRAP	GRB2-related adaptor protein	10750	17	n/a	n/a	1.56e-01	2.343
1096188	ENSG00000149798	10288	CDC42EP2	CDC42 effector protein (Rho GTPase binding) 2	10435	11	n/a	n/a	1.70e-01	2.342
279948863	ENSG00000240463	0	RPS19P3	ribosomal protein S19 pseudogene 3	0	14	n/a	n/a	2.85e-01	2.342
279968477	ENSG00000242686	0	RP11-1191J2.2	RP11-1191J2.2	0	4	n/a	n/a	1.68e-01	2.342
1098118	ENSG00000163885	110406	CCDC37	coiled-coil domain containing 37	348807	3	n/a	n/a	1.68e-01	2.340
1097593	ENSG00000161847	79085	RAVER1	ribonucleoprotein, PTB-binding 1	125950	19	n/a	n/a	2.15e-01	2.339
279939994	ENSG00000239437	0	AC023162.1	AC023162.1	0	3	n/a	n/a	2.19e-01	2.332
1097872	ENSG00000163113	36236	OTUD7B	OTU domain containing 7B	56957	1	n/a	n/a	2.11e-01	2.331
1104235	ENSG00000197324	25769	LRP10	low density lipoprotein receptor-related protein 10	26020	14	n/a	n/a	2.03e-01	2.330
279520315	ENSG00000182873	0	RP11-181G12.2	RP11-181G12.2	0	1	n/a	n/a	1.69e-01	2.330
1097861	ENSG00000163072	77692	NOSTRIN	nitric oxide synthase trafficker	115677	2	n/a	n/a	2.49e-01	2.330
1097438	ENSG00000160447	29674	PKN3	protein kinase N3	29941	9	n/a	n/a	2.69e-01	2.329
1097453	ENSG00000160613	9035	PCSK7	proprotein convertase subtilisin/kexin type 7	9159	11	n/a	n/a	1.99e-01	2.328
279751883	ENSG00000221088	0	AP005264.1	AP005264.1	0	18	n/a	n/a	2.62e-01	2.324
279709988	ENSG00000207875	127994	MIRLET7B	microRNA let-7b	406884	22	n/a	n/a	3.21e-01	2.324
280072301	ENSG00000254548	0	RP11-429J17.5	RP11-429J17.5	0	8	n/a	n/a	2.54e-01	2.324
279847246	ENSG00000230732	0	AC127904.2	AC127904.2	0	3	n/a	n/a	2.35e-01	2.322
1107431	ENSG00000228672	123401	C5orf65	chromosome 5 open reading frame 65	389333	5	n/a	n/a	1.63e-01	2.322
1106082	ENSG00000214435	36686	AS3MT	arsenic (+3 oxidation state) methyltransferase	57412	10	n/a	n/a	2.90e-01	2.320
1088671	ENSG00000088881	36866	EBF4	early B-cell factor 4	57593	20	n/a	n/a	1.93e-01	2.319
1095848	ENSG00000147119	35828	CHST7	carbohydrate (N-acetylglucosamine 6-O) sulfotransferase 7	56548	X	n/a	n/a	1.62e-01	2.318
279659163	ENSG00000199899	0	Y_RNA	Y RNA	0	12	n/a	n/a	3.36e-01	2.318
1089686	ENSG00000103335	9636	PIEZO1	piezo-type mechanosensitive ion channel component 1	9780	16	n/a	n/a	1.72e-01	2.314
1102118	ENSG00000182511	2227	FES	feline sarcoma oncogene	2242	15	n/a	n/a	2.49e-01	2.314
279709211	ENSG00000207736	0	MIR657	microRNA 657	0	17	n/a	n/a	2.04e-01	2.313
1092163	ENSG00000122386	7711	ZNF205	zinc finger protein 205	7755	16	n/a	n/a	1.73e-01	2.312
1087337	ENSG00000028137	7090	TNFRSF1B	tumor necrosis factor receptor superfamily, member 1B	7133	1	n/a	n/a	1.95e-01	2.311
1087096	ENSG00000008988	6191	RPS20	ribosomal protein S20	6224	8	n/a	n/a	2.57e-01	2.311
1087984	ENSG00000070404	10126	FSTL3	follistatin-like 3 (secreted glycoprotein)	10272	19	n/a	n/a	2.63e-01	2.310
1097050	ENSG00000157483	4617	MYO1E	myosin IE	4643	15	n/a	n/a	2.71e-01	2.309
279833732	ENSG00000229519	0	RP11-58A11.2	RP11-58A11.2	0	1	n/a	n/a	2.57e-01	2.308
1096970	ENSG00000156858	54834	PRR14	proline rich 14	78994	16	n/a	n/a	2.04e-01	2.307
1097410	ENSG00000160285	4022	LSS	lanosterol synthase (2,3-oxidosqualene-lanosterol cyclase)	4047	21	n/a	n/a	1.51e-01	2.307
1099084	ENSG00000167566	36974	NCKAP5L	NCK-associated protein 5-like	57701	12	n/a	n/a	2.00e-01	2.305
1097903	ENSG00000163220	6247	S100A9	S100 calcium binding protein A9	6280	1	n/a	n/a	3.33e-01	2.305
1101281	ENSG00000177685	93891	EFCAB4A	EF-hand calcium binding domain 4A	283229	11	n/a	n/a	2.71e-01	2.304
1092764	ENSG00000126803	3286	HSPA2	heat shock 70kDa protein 2	3306	14	n/a	n/a	2.85e-01	2.304
1099263	ENSG00000168209	33832	DDIT4	DNA-damage-inducible transcript 4	54541	10	n/a	n/a	2.57e-01	2.303
280111434	ENSG00000258056	0	RP11-644F5.11	RP11-644F5.11	0	12	n/a	n/a	1.42e-01	2.303
279829533	ENSG00000229152	0	ANKRD10-IT1	ANKRD10 intronic transcript 1 (non-protein coding)	0	13	n/a	n/a	2.15e-01	2.303
1090464	ENSG00000108669	9139	CYTH1	cytohesin 1	9267	17	n/a	n/a	1.80e-01	2.302
1100711	ENSG00000174721	80303	FGFBP3	fibroblast growth factor binding protein 3	143282	10	n/a	n/a	1.70e-01	2.301
1092611	ENSG00000125753	7365	VASP	vasodilator-stimulated phosphoprotein	7408	19	n/a	n/a	1.85e-01	2.301
279707951	ENSG00000207487	9171	SNORD22	small nucleolar RNA, C/D box 22	9304	11	n/a	n/a	3.19e-01	2.300
1094362	ENSG00000137273	2279	FOXF2	forkhead box F2	2295	6	n/a	n/a	2.90e-01	2.299
1097956	ENSG00000163431	25551	LMOD1	leiomodin 1 (smooth muscle)	25802	1	n/a	n/a	2.46e-01	2.298
1101527	ENSG00000179094	5155	PER1	period homolog 1 (Drosophila)	5187	17	n/a	n/a	3.74e-01	2.298
279984777	ENSG00000244384	0	AC073254.1	AC073254.1	0	2	n/a	n/a	2.29e-01	2.298
279794150	ENSG00000225972	0	MTND1P23	MT-ND1 pseudogene 23	0	1	n/a	n/a	4.27e-01	2.296
279863679	ENSG00000232177	0	MTND4P24	MT-ND4 pseudogene 24	0	X	n/a	n/a	2.94e-01	2.296
1089515	ENSG00000102109	27089	PCSK1N	proprotein convertase subtilisin/kexin type 1 inhibitor	27344	X	n/a	n/a	2.78e-01	2.295
1099351	ENSG00000168542	1272	COL3A1	collagen, type III, alpha 1	1281	2	n/a	n/a	3.09e-01	2.295
279662754	ENSG00000200983	0	SNORA3	small nucleolar RNA, H/ACA box 3	0	11	n/a	n/a	1.67e-01	2.294
1088950	ENSG00000097007	22	ABL1	c-abl oncogene 1, non-receptor tyrosine kinase	25	9	n/a	n/a	2.38e-01	2.293
280085056	ENSG00000255343	0	RP11-299M14.2	RP11-299M14.2	0	8	n/a	n/a	2.04e-01	2.292
279708700	ENSG00000207631	1013218	MIR641	microRNA 641	693226	19	n/a	n/a	2.88e-01	2.290
1106889	ENSG00000225138	0	CTD-2228K2.7	CTD-2228K2.7	0	5	n/a	n/a	2.10e-01	2.289
1093513	ENSG00000132510	22890	KDM6B	lysine (K)-specific demethylase 6B	23135	17	n/a	n/a	1.94e-01	2.288
1090038	ENSG00000105641	6492	SLC5A5	solute carrier family 5 (sodium iodide symporter), member 5	6528	19	n/a	n/a	2.64e-01	2.288
1089746	ENSG00000103966	29835	EHD4	EH-domain containing 4	30844	15	n/a	n/a	2.00e-01	2.286
280112782	ENSG00000258197	0	NKX2-2-AS1	NKX2-2 antisense RNA 1 (non-protein coding)	0	20	n/a	n/a	2.98e-01	2.283
1098955	ENSG00000166987	77509	MBD6	methyl-CpG binding domain protein 6	114785	12	n/a	n/a	2.24e-01	2.281
1090105	ENSG00000105894	5732	PTN	pleiotrophin	5764	7	n/a	n/a	2.61e-01	2.281
279845656	ENSG00000230580	0	AC021016.7	AC021016.7	0	2	n/a	n/a	1.62e-01	2.280
1090397	ENSG00000108270	26321	AATF	apoptosis antagonizing transcription factor	26574	17	n/a	n/a	1.80e-01	2.280
279657315	ENSG00000199347	26575	RNU5E-1	RNA, U5E small nuclear 1	26829	1	n/a	n/a	1.69e-01	2.279
1105229	ENSG00000204644	110199	ZFP57	zinc finger protein 57 homolog (mouse)	346171	6	n/a	n/a	1.80e-01	2.279
1101536	ENSG00000179144	81729	GIMAP7	GTPase, IMAP family member 7	168537	7	n/a	n/a	2.30e-01	2.278
279943690	ENSG00000239899	0	AC011994.1	AC011994.1	0	2	n/a	n/a	1.99e-01	2.278
1087708	ENSG00000061938	10042	TNK2	tyrosine kinase, non-receptor, 2	10188	3	n/a	n/a	2.04e-01	2.277
279716585	ENSG00000212385	0	U6	U6 spliceosomal RNA	0	1	n/a	n/a	2.98e-01	2.277
1088260	ENSG00000077454	4009	LRCH4	leucine-rich repeats and calponin homology (CH) domain containing 4	4034	7	n/a	n/a	1.91e-01	2.277
1092351	ENSG00000124074	58291	C16orf48	chromosome 16 open reading frame 48	84080	16	n/a	n/a	1.62e-01	2.276
279936079	ENSG00000238890	0	AC078917.1	AC078917.1	0	12	n/a	n/a	2.30e-01	2.275
1099651	ENSG00000169871	57524	TRIM56	tripartite motif containing 56	81844	7	n/a	n/a	1.64e-01	2.275
1103964	ENSG00000196498	9468	NCOR2	nuclear receptor corepressor 2	9612	12	n/a	n/a	3.01e-01	2.274
1092429	ENSG00000124440	40945	HIF3A	hypoxia inducible factor 3, alpha subunit	64344	19	n/a	n/a	3.04e-01	2.273
1090359	ENSG00000107902	40710	LHPP	phospholysine phosphohistidine inorganic pyrophosphate phosphatase	64077	10	n/a	n/a	2.20e-01	2.272
279667724	ENSG00000202406	0	7SK	7SK RNA	0	7	n/a	n/a	1.74e-01	2.271
1092893	ENSG00000128052	3766	KDR	kinase insert domain receptor (a type III receptor tyrosine kinase)	3791	4	n/a	n/a	2.06e-01	2.271
1087604	ENSG00000054690	36748	PLEKHH1	pleckstrin homology domain containing, family H (with MyTH4 domain) member 1	57475	14	n/a	n/a	2.74e-01	2.271
279884149	ENSG00000233984	0	RPSAP14	ribosomal protein SA pseudogene 14	0	X	n/a	n/a	1.94e-01	2.270
279774486	ENSG00000224272	0	AC114730.3	AC114730.3	0	2	n/a	n/a	2.57e-01	2.266
1093032	ENSG00000129244	479	ATP1B2	ATPase, Na+/K+ transporting, beta 2 polypeptide	482	17	n/a	n/a	3.36e-01	2.265
1090641	ENSG00000110090	1365	CPT1A	carnitine palmitoyltransferase 1A (liver)	1374	11	n/a	n/a	2.56e-01	2.264
1100535	ENSG00000173706	36766	HEG1	HEG homolog 1 (zebrafish)	57493	3	n/a	n/a	2.20e-01	2.263
279942867	ENSG00000239777	0	AC091189.1	AC091189.1	0	8	n/a	n/a	2.51e-01	2.260
1089118	ENSG00000100258	60024	LMF2	lipase maturation factor 2	91289	22	n/a	n/a	1.98e-01	2.260
1100856	ENSG00000175467	8969	SART1	squamous cell carcinoma antigen recognized by T cells	9092	11	n/a	n/a	1.99e-01	2.260
1101544	ENSG00000179172	110040	HNRNPCL1	heterogeneous nuclear ribonucleoprotein C-like 1	343069	1	n/a	n/a	2.57e-01	2.258
279887943	ENSG00000234353	0	AP000347.4	AP000347.4	0	22	n/a	n/a	2.22e-01	2.258
1106481	ENSG00000219607	169334	PPP1R3G	protein phosphatase 1, regulatory subunit 3G	648791	6	n/a	n/a	1.41e-01	2.257
1103286	ENSG00000187260	110422	WDR86	WD repeat domain 86	349136	7	n/a	n/a	2.40e-01	2.256
1088631	ENSG00000087903	5958	RFX2	regulatory factor X, 2 (influences HLA class II expression)	5990	19	n/a	n/a	1.62e-01	2.255
279768439	ENSG00000223799	0	AP000295.7	AP000295.7	0	21	n/a	n/a	1.68e-01	2.248
1094664	ENSG00000138795	30658	LEF1	lymphoid enhancer-binding factor 1	51176	4	n/a	n/a	1.95e-01	2.248
1099110	ENSG00000167646	110465	C19orf51	chromosome 19 open reading frame 51	352909	19	n/a	n/a	2.24e-01	2.247
279479626	ENSG00000177236	0	AP006621.1	AP006621.1	0	11	n/a	n/a	1.94e-01	2.246
1095392	ENSG00000143772	3682	ITPKB	inositol-trisphosphate 3-kinase B	3707	1	n/a	n/a	2.21e-01	2.246
1099429	ENSG00000168899	10633	VAMP5	vesicle-associated membrane protein 5 (myobrevin)	10791	2	n/a	n/a	3.28e-01	2.244
1092469	ENSG00000124615	4311	MOCS1	molybdenum cofactor synthesis 1	4337	6	n/a	n/a	1.85e-01	2.243
1098765	ENSG00000166265	77746	CYYR1	cysteine/tyrosine-rich 1	116159	21	n/a	n/a	1.95e-01	2.240
279999048	ENSG00000248233	0	AL513122.1	AL513122.1	0	9	n/a	n/a	1.69e-01	2.240
279927520	ENSG00000237887	0	AC092839.1	AC092839.1	0	2	n/a	n/a	3.14e-01	2.239
1089943	ENSG00000105221	205	AKT2	v-akt murine thymoma viral oncogene homolog 2	208	19	n/a	n/a	1.68e-01	2.239
279814033	ENSG00000227741	0	RP11-536C5.7	RP11-536C5.7	0	1	n/a	n/a	3.03e-01	2.239
1100328	ENSG00000172724	6328	CCL19	chemokine (C-C motif) ligand 19	6363	9	n/a	n/a	2.88e-01	2.236
1089113	ENSG00000100242	25526	SUN2	Sad1 and UNC84 domain containing 2	25777	22	n/a	n/a	2.04e-01	2.235
1100498	ENSG00000173546	1453	CSPG4	chondroitin sulfate proteoglycan 4	1464	15	n/a	n/a	2.06e-01	2.234
1097070	ENSG00000157637	79009	SLC38A10	solute carrier family 38, member 10	124565	17	n/a	n/a	1.88e-01	2.233
280129123	ENSG00000259220	0	RP11-702L15.2	Uncharacterized protein	0	15	n/a	n/a	2.82e-01	2.232
280018251	ENSG00000249835	0	VCAN-AS1	VCAN antisense RNA 1 (non-protein coding)	0	5	n/a	n/a	1.80e-01	2.230
1088145	ENSG00000074660	8512	SCARF1	scavenger receptor class F, member 1	8578	17	n/a	n/a	1.42e-01	2.229
1087565	ENSG00000051523	1524	CYBA	cytochrome b-245, alpha polypeptide	1535	16	n/a	n/a	2.86e-01	2.228
279791794	ENSG00000225783	133970	MIAT	myocardial infarction associated transcript (non-protein coding)	440823	22	n/a	n/a	2.88e-01	2.227
1102664	ENSG00000184785	150816	CXorf69	chromosome X open reading frame 69	644538	X	n/a	n/a	1.61e-01	2.227
1102787	ENSG00000185236	9105	RAB11B	RAB11B, member RAS oncogene family	9230	19	n/a	n/a	2.17e-01	2.226
1088712	ENSG00000089327	33132	FXYD5	FXYD domain containing ion transport regulator 5	53827	19	n/a	n/a	1.98e-01	2.226
1091174	ENSG00000114353	2754	GNAI2	guanine nucleotide binding protein (G protein), alpha inhibiting activity polypeptide 2	2771	3	n/a	n/a	1.70e-01	2.224
1088750	ENSG00000090339	3363	ICAM1	intercellular adhesion molecule 1	3383	19	n/a	n/a	1.88e-01	2.224
1090066	ENSG00000105707	3229	HPN	hepsin	3249	19	n/a	n/a	1.64e-01	2.221
279987356	ENSG00000244642	0	AP005717.1	AP005717.1	0	8	n/a	n/a	1.87e-01	2.221
1092943	ENSG00000128567	5388	PODXL	podocalyxin-like	5420	7	n/a	n/a	2.15e-01	2.221
1090469	ENSG00000108691	6312	CCL2	chemokine (C-C motif) ligand 2	6347	17	n/a	n/a	2.67e-01	2.219
279868423	ENSG00000232623	0	AP000266.7	AP000266.7	0	21	n/a	n/a	1.64e-01	2.219
1089010	ENSG00000099875	2855	MKNK2	MAP kinase interacting serine/threonine kinase 2	2872	19	n/a	n/a	2.52e-01	2.218
279661326	ENSG00000200543	0	7SK	7SK RNA	0	16	n/a	n/a	2.37e-01	2.218
279916473	ENSG00000236953	0	ZDHHC20-IT1	ZDHHC20 intronic transcript 1 (non-protein coding)	0	13	n/a	n/a	2.05e-01	2.217
279755166	ENSG00000221667	1023003	MIR1825	microRNA 1825	100302183	20	n/a	n/a	3.17e-01	2.215
1098813	ENSG00000166441	6125	RPL27A	ribosomal protein L27a	6157	11	n/a	n/a	2.22e-01	2.215
1088333	ENSG00000079308	7102	TNS1	tensin 1	7145	2	n/a	n/a	2.31e-01	2.214
279703772	ENSG00000206769	0	U6	U6 spliceosomal RNA	0	18	n/a	n/a	2.11e-01	2.213
1094394	ENSG00000137491	11145	SLCO2B1	solute carrier organic anion transporter family, member 2B1	11309	11	n/a	n/a	2.05e-01	2.213
1103833	ENSG00000196154	6242	S100A4	S100 calcium binding protein A4	6275	1	n/a	n/a	3.30e-01	2.212
279660780	ENSG00000200372	0	RNU5E-8P	RNA, U5E small nuclear 8, pseudogene	0	3	n/a	n/a	2.30e-01	2.211
1092339	ENSG00000123933	10461	MXD4	MAX dimerization protein 4	10608	4	n/a	n/a	2.49e-01	2.210
280094015	ENSG00000256225	0	AL590710.1	AL590710.1	0	9	n/a	n/a	1.42e-01	2.209
279890056	ENSG00000234531	0	RP11-288G11.3	RP11-288G11.3	0	10	n/a	n/a	1.71e-01	2.207
1097571	ENSG00000161638	3653	ITGA5	integrin, alpha 5 (fibronectin receptor, alpha polypeptide)	3678	12	n/a	n/a	2.42e-01	2.207
1098072	ENSG00000163739	2902	CXCL1	chemokine (C-X-C motif) ligand 1 (melanoma growth stimulating activity, alpha)	2919	4	n/a	n/a	3.76e-01	2.206
1090518	ENSG00000109062	9233	SLC9A3R1	solute carrier family 9 (sodium/hydrogen exchanger), member 3 regulator 1	9368	17	n/a	n/a	1.70e-01	2.205
1090023	ENSG00000105559	36937	PLEKHA4	pleckstrin homology domain containing, family A (phosphoinositide binding specific) member 4	57664	19	n/a	n/a	2.04e-01	2.204
1096070	ENSG00000148841	59606	ITPRIP	inositol 1,4,5-trisphosphate receptor interacting protein	85450	10	n/a	n/a	1.93e-01	2.204
1104471	ENSG00000198003	77722	CCDC151	coiled-coil domain containing 151	115948	19	n/a	n/a	1.85e-01	2.204
1094917	ENSG00000140548	119492	ZNF710	zinc finger protein 710	374655	15	n/a	n/a	2.18e-01	2.204
1094246	ENSG00000136770	40848	DNAJC1	DnaJ (Hsp40) homolog, subfamily C, member 1	64215	10	n/a	n/a	1.75e-01	2.203
279807067	ENSG00000227085	0	RP5-1141O19.2	RP5-1141O19.2	0	1	n/a	n/a	1.88e-01	2.201
1096173	ENSG00000149639	80062	KIAA0889	KIAA0889	140710	20	n/a	n/a	2.82e-01	2.201
1099155	ENSG00000167772	30611	ANGPTL4	angiopoietin-like 4	51129	19	n/a	n/a	2.74e-01	2.200
279963224	ENSG00000242142	0	RP11-5O17.2	RP11-5O17.2	0	3	n/a	n/a	2.97e-01	2.199
279744183	ENSG00000216090	0	MIR937	microRNA 937	0	8	n/a	n/a	1.88e-01	2.198
1094122	ENSG00000136068	2301	FLNB	filamin B, beta	2317	3	n/a	n/a	1.89e-01	2.197
1088341	ENSG00000079432	22907	CIC	capicua homolog (Drosophila)	23152	19	n/a	n/a	2.76e-01	2.197
1103978	ENSG00000196535	124892	MYO18A	myosin XVIIIA	399687	17	n/a	n/a	2.21e-01	2.196
1099205	ENSG00000167971	36797	CASKIN1	CASK interacting protein 1	57524	16	n/a	n/a	3.19e-01	2.196
1089582	ENSG00000102760	28720	C13orf15	chromosome 13 open reading frame 15	28984	13	n/a	n/a	2.21e-01	2.194
1097206	ENSG00000158769	30332	F11R	F11 receptor	50848	1	n/a	n/a	1.70e-01	2.194
1088860	ENSG00000092820	7387	EZR	ezrin	7430	6	n/a	n/a	1.65e-01	2.194
1094944	ENSG00000140807	59569	NKD1	naked cuticle homolog 1 (Drosophila)	85407	16	n/a	n/a	2.19e-01	2.193
1096755	ENSG00000154856	80613	APCDD1	adenomatosis polyposis coli down-regulated 1	147495	18	n/a	n/a	1.97e-01	2.193
279797156	ENSG00000226239	0	RP1-310O13.7	RP1-310O13.7	0	20	n/a	n/a	1.82e-01	2.192
1090178	ENSG00000106333	5086	PCOLCE	procollagen C-endopeptidase enhancer	5118	7	n/a	n/a	1.85e-01	2.189
279755747	ENSG00000221770	0	AC010203.1	AC010203.1	0	12	n/a	n/a	2.40e-01	2.186
279985305	ENSG00000244439	0	RP4-655L22.2	RP4-655L22.2	0	X	n/a	n/a	2.05e-01	2.185
1092405	ENSG00000124251	27041	TP53TG5	TP53 target 5	27296	20	n/a	n/a	2.04e-01	2.184
1092159	ENSG00000122367	10996	LDB3	LIM domain binding 3	11155	10	n/a	n/a	2.11e-01	2.184
1089770	ENSG00000104213	5125	PDGFRL	platelet-derived growth factor receptor-like	5157	8	n/a	n/a	2.06e-01	2.184
279838178	ENSG00000229953	0	RP11-284F21.7	RP11-284F21.7	0	1	n/a	n/a	3.10e-01	2.184
1096984	ENSG00000156966	60243	B3GNT7	UDP-GlcNAc:betaGal beta-1,3-N-acetylglucosaminyltransferase 7	93010	2	n/a	n/a	1.95e-01	2.183
1093377	ENSG00000131584	78288	ACAP3	ArfGAP with coiled-coil, ankyrin repeat and PH domains 3	116983	1	n/a	n/a	2.18e-01	2.182
279780561	ENSG00000224795	0	AP003039.3	AP003039.3	0	11	n/a	n/a	1.80e-01	2.181
1108379	ENSG00000234851	0	RP11-3P17.3	RP11-3P17.3	0	3	n/a	n/a	2.49e-01	2.181
1093518	ENSG00000132530	34028	XAF1	XIAP associated factor 1	54739	17	n/a	n/a	3.01e-01	2.180
279751680	ENSG00000221051	0	AC118344.2	AC118344.2	0	19	n/a	n/a	1.83e-01	2.180
1094777	ENSG00000139629	11066	GALNT6	UDP-N-acetyl-alpha-D-galactosamine:polypeptide N-acetylgalactosaminyltransferase 6 (GalNAc-T6)	11226	12	n/a	n/a	1.80e-01	2.180
1089794	ENSG00000104368	5295	PLAT	plasminogen activator, tissue	5327	8	n/a	n/a	1.71e-01	2.180
1105375	ENSG00000205078	1000887	SYCE1L	synaptonemal complex central element protein 1-like	100130958	16	n/a	n/a	1.88e-01	2.179
1105201	ENSG00000204580	776	DDR1	discoidin domain receptor tyrosine kinase 1	780	6	n/a	n/a	1.85e-01	2.178
1098903	ENSG00000166831	110363	RBPMS2	RNA binding protein with multiple splicing 2	348093	15	n/a	n/a	2.11e-01	2.178
279787081	ENSG00000225383	83798	SFTA1P	surfactant associated 1, pseudogene	207107	10	n/a	n/a	1.65e-01	2.178
1103324	ENSG00000187556	110031	NANOS3	nanos homolog 3 (Drosophila)	342977	19	n/a	n/a	3.55e-01	2.177
1097986	ENSG00000163517	55688	HDAC11	histone deacetylase 11	79885	3	n/a	n/a	1.44e-01	2.177
1100478	ENSG00000173442	90168	EHBP1L1	EH domain binding protein 1-like 1	254102	11	n/a	n/a	1.47e-01	2.176
1106136	ENSG00000214688	128530	C10orf105	chromosome 10 open reading frame 105	414152	10	n/a	n/a	1.95e-01	2.176
279938412	ENSG00000239256	0	RP11-22N12.1	RP11-22N12.1	0	17	n/a	n/a	2.99e-01	2.176
1098833	ENSG00000166508	4151	MCM7	minichromosome maintenance complex component 7	4176	7	n/a	n/a	1.70e-01	2.176
1089647	ENSG00000103126	8254	AXIN1	axin 1	8312	16	n/a	n/a	1.70e-01	2.175
1102088	ENSG00000182362	33352	YBEY	ybeY metallopeptidase (putative)	54059	21	n/a	n/a	2.67e-01	2.174
280085750	ENSG00000255397	0	AC022182.2	AC022182.2	0	8	n/a	n/a	2.07e-01	2.173
279833718	ENSG00000229515	0	RP11-793E15.1	RP11-793E15.1	0	3	n/a	n/a	2.99e-01	2.173
1094325	ENSG00000137098	25955	SPAG8	sperm associated antigen 8	26206	9	n/a	n/a	2.40e-01	2.173
1096180	ENSG00000149716	85617	ORAOV1	oral cancer overexpressed 1	220064	11	n/a	n/a	1.59e-01	2.172
1105884	ENSG00000213638	76647	ADAT3	adenosine deaminase, tRNA-specific 3	113179	19	n/a	n/a	2.04e-01	2.172
1090459	ENSG00000108639	9021	SYNGR2	synaptogyrin 2	9144	17	n/a	n/a	1.76e-01	2.172
280071115	ENSG00000254459	0	RP11-91P24.7	RP11-91P24.7	0	11	n/a	n/a	1.73e-01	2.170
279704969	ENSG00000206977	0	SNORA8	Small nucleolar RNA SNORA8	0	6	n/a	n/a	1.95e-01	2.168
1101001	ENSG00000176244	128527	ACBD7	acyl-CoA binding domain containing 7	414149	10	n/a	n/a	2.63e-01	2.168
279656384	ENSG00000199005	135820	MIR370	microRNA 370	442915	14	n/a	n/a	3.44e-01	2.167
279707209	ENSG00000207359	0	U6	U6 spliceosomal RNA	0	8	n/a	n/a	2.00e-01	2.167
1105389	ENSG00000205129	134177	C4orf47	chromosome 4 open reading frame 47	441054	4	n/a	n/a	1.77e-01	2.166
1097144	ENSG00000158270	56746	COLEC12	collectin sub-family member 12	81035	18	n/a	n/a	2.71e-01	2.166
1093421	ENSG00000131899	3971	LLGL1	lethal giant larvae homolog 1 (Drosophila)	3996	17	n/a	n/a	1.66e-01	2.165
1100750	ENSG00000174939	90152	ASPHD1	aspartate beta-hydroxylase domain containing 1	253982	16	n/a	n/a	2.38e-01	2.165
1099425	ENSG00000168884	54994	TNIP2	TNFAIP3 interacting protein 2	79155	4	n/a	n/a	1.47e-01	2.164
279912347	ENSG00000236565	0	HNRNPA3P5	heterogeneous nuclear ribonucleoprotein A3 pseudogene 5	0	13	n/a	n/a	2.04e-01	2.164
1088605	ENSG00000087237	1063	CETP	cholesteryl ester transfer protein, plasma	1071	16	n/a	n/a	1.80e-01	2.163
280069493	ENSG00000254343	0	RP11-760H22.2	RP11-760H22.2	0	8	n/a	n/a	2.37e-01	2.163
1089876	ENSG00000104885	58645	DOT1L	DOT1-like, histone H3 methyltransferase (S. cerevisiae)	84444	19	n/a	n/a	1.65e-01	2.163
1102015	ENSG00000182087	60027	C19orf6	chromosome 19 open reading frame 6	91304	19	n/a	n/a	1.93e-01	2.163
280091563	ENSG00000255949	0	AP003419.16	AP003419.16	0	11	n/a	n/a	3.16e-01	2.162
280075586	ENSG00000254762	0	RP11-867G23.2	RP11-867G23.2	0	11	n/a	n/a	2.91e-01	2.162
1104284	ENSG00000197461	5122	PDGFA	platelet-derived growth factor alpha polypeptide	5154	7	n/a	n/a	2.16e-01	2.161
279931573	ENSG00000238225	0	AC093416.3	AC093416.3	0	3	n/a	n/a	1.95e-01	2.161
1103381	ENSG00000187764	10360	SEMA4D	sema domain, immunoglobulin domain (Ig), transmembrane domain (TM) and short cytoplasmic domain, (semaphorin) 4D	10507	9	n/a	n/a	2.05e-01	2.161
1088310	ENSG00000078687	36963	TNRC6C	trinucleotide repeat containing 6C	57690	17	n/a	n/a	1.82e-01	2.161
1091937	ENSG00000120318	41012	ARAP3	ArfGAP with RhoGAP domain, ankyrin repeat and PH domain 3	64411	5	n/a	n/a	1.62e-01	2.160
1102961	ENSG00000185955	126083	C7orf61	chromosome 7 open reading frame 61	402573	7	n/a	n/a	1.83e-01	2.159
1092377	ENSG00000124181	5303	PLCG1	phospholipase C, gamma 1	5335	20	n/a	n/a	2.00e-01	2.159
1101048	ENSG00000176485	10986	PLA2G16	phospholipase A2, group XVI	11145	11	n/a	n/a	1.64e-01	2.158
1088250	ENSG00000077238	3541	IL4R	interleukin 4 receptor	3566	16	n/a	n/a	3.08e-01	2.157
279709519	ENSG00000207783	0	MIR564	microRNA 564	0	3	n/a	n/a	3.05e-01	2.156
1092918	ENSG00000128309	4331	MPST	mercaptopyruvate sulfurtransferase	4357	22	n/a	n/a	2.74e-01	2.154
1107238	ENSG00000227500	76646	SCAMP4	secretory carrier membrane protein 4	113178	19	n/a	n/a	2.29e-01	2.152
1087726	ENSG00000063169	29731	GLTSCR1	glioma tumor suppressor candidate region gene 1	29998	19	n/a	n/a	2.11e-01	2.152
279924956	ENSG00000237668	0	WI2-80423F1.1	WI2-80423F1.1	0	22	n/a	n/a	1.73e-01	2.151
1098638	ENSG00000165801	34990	ARHGEF40	Rho guanine nucleotide exchange factor (GEF) 40	55701	14	n/a	n/a	1.70e-01	2.149
1092069	ENSG00000121410	2	A1BG	alpha-1-B glycoprotein	1	19	n/a	n/a	3.12e-01	2.149
279999067	ENSG00000248235	0	AC037459.4	Uncharacterized protein	0	8	n/a	n/a	1.65e-01	2.149
1100329	ENSG00000172725	36451	CORO1B	coronin, actin binding protein, 1B	57175	11	n/a	n/a	1.80e-01	2.148
1095594	ENSG00000145198	59848	VWA5B2	von Willebrand factor A domain containing 5B2	90113	3	n/a	n/a	2.32e-01	2.148
279797890	ENSG00000226308	0	RP4-813D12.3	RP4-813D12.3	0	20	n/a	n/a	3.24e-01	2.147
1092255	ENSG00000123143	5553	PKN1	protein kinase N1	5585	19	n/a	n/a	1.67e-01	2.147
1104771	ENSG00000198844	22655	ARHGEF15	Rho guanine nucleotide exchange factor (GEF) 15	22899	17	n/a	n/a	1.65e-01	2.146
1099470	ENSG00000169062	41628	UPF3A	UPF3 regulator of nonsense transcripts homolog A (yeast)	65110	13	n/a	n/a	1.64e-01	2.146
279786596	ENSG00000225331	0	AP001055.6	AP001055.6	0	21	n/a	n/a	2.86e-01	2.145
1089440	ENSG00000101608	10480	MYL12A	myosin, light chain 12A, regulatory, non-sarcomeric	10627	18	n/a	n/a	2.46e-01	2.145
279970565	ENSG00000242927	0	AC073308.1	AC073308.1	0	7	n/a	n/a	2.43e-01	2.145
279827884	ENSG00000228989	0	AC133528.2	AC133528.2	0	2	n/a	n/a	2.51e-01	2.144
1092038	ENSG00000121068	6869	TBX2	T-box 2	6909	17	n/a	n/a	1.70e-01	2.144
279499361	ENSG00000179967	0	PPP1R14BP3	protein phosphatase 1, regulatory (inhibitor) subunit 14B pseudogene 3	0	4	n/a	n/a	2.86e-01	2.144
1106599	ENSG00000222044	0	RP5-1039K5.16	RP5-1039K5.16	0	22	n/a	n/a	1.65e-01	2.144
280006331	ENSG00000248794	0	CTD-2248H3.1	CTD-2248H3.1	0	5	n/a	n/a	2.09e-01	2.143
1106366	ENSG00000215527	0	AP005482.1	Uncharacterized protein	0	18	n/a	n/a	3.67e-01	2.143
1087970	ENSG00000070047	36934	PHRF1	PHD and ring finger domains 1	57661	11	n/a	n/a	2.10e-01	2.142
279822540	ENSG00000228510	0	RP11-339B21.8	RP11-339B21.8	0	9	n/a	n/a	1.66e-01	2.141
1097747	ENSG00000162664	94376	ZNF326	zinc finger protein 326	284695	1	n/a	n/a	1.69e-01	2.141
279867016	ENSG00000232504	0	AC105053.4	AC105053.4	0	2	n/a	n/a	1.66e-01	2.139
1092993	ENSG00000128917	33858	DLL4	delta-like 4 (Drosophila)	54567	15	n/a	n/a	3.71e-01	2.139
1094237	ENSG00000136717	271	BIN1	bridging integrator 1	274	2	n/a	n/a	1.83e-01	2.138
279717040	ENSG00000212498	0	SNORD86	small nucleolar RNA, C/D box 86	0	20	n/a	n/a	3.06e-01	2.138
1100922	ENSG00000175832	2103	ETV4	ets variant 4	2118	17	n/a	n/a	2.39e-01	2.137
279946628	ENSG00000240233	0	AF111168.1	AF111168.1	0	14	n/a	n/a	3.40e-01	2.135
280048780	ENSG00000252632	0	AC010326.1	AC010326.1	0	19	n/a	n/a	3.44e-01	2.135
1095734	ENSG00000146122	23255	DAAM2	dishevelled associated activator of morphogenesis 2	23500	6	n/a	n/a	1.82e-01	2.133
280045105	ENSG00000252097	0	U6	U6 spliceosomal RNA	0	18	n/a	n/a	1.78e-01	2.133
1087991	ENSG00000070526	35097	ST6GALNAC1	ST6 (alpha-N-acetyl-neuraminyl-2,3-beta-galactosyl-1,3)-N-acetylgalactosaminide alpha-2,6-sialyltransferase 1	55808	17	n/a	n/a	1.62e-01	2.133
1096076	ENSG00000148926	130	ADM	adrenomedullin	133	11	n/a	n/a	3.63e-01	2.132
1101768	ENSG00000180638	80553	SLC47A2	solute carrier family 47, member 2	146802	17	n/a	n/a	2.05e-01	2.131
1096233	ENSG00000150510	85624	FAM124A	family with sequence similarity 124A	220108	13	n/a	n/a	2.88e-01	2.131
279843508	ENSG00000230415	0	RP5-902P8.10	RP5-902P8.10	0	1	n/a	n/a	1.93e-01	2.130
1087682	ENSG00000060138	8465	CSDA	cold shock domain protein A	8531	12	n/a	n/a	1.70e-01	2.130
1101965	ENSG00000181790	572	BAI1	brain-specific angiogenesis inhibitor 1	575	8	n/a	n/a	2.86e-01	2.129
1105874	ENSG00000213563	128790	C8orf82	chromosome 8 open reading frame 82	414919	8	n/a	n/a	2.54e-01	2.129
1087934	ENSG00000068976	5805	PYGM	phosphorylase, glycogen, muscle	5837	11	n/a	n/a	1.88e-01	2.128
1102731	ENSG00000185033	10362	SEMA4B	sema domain, immunoglobulin domain (Ig), transmembrane domain (TM) and short cytoplasmic domain, (semaphorin) 4B	10509	15	n/a	n/a	2.06e-01	2.128
1089007	ENSG00000099864	5032	PALM	paralemmin	5064	19	n/a	n/a	2.60e-01	2.128
1095985	ENSG00000148204	94824	CRB2	crumbs homolog 2 (Drosophila)	286204	9	n/a	n/a	1.74e-01	2.127
1093028	ENSG00000129219	5306	PLD2	phospholipase D2	5338	17	n/a	n/a	2.32e-01	2.127
1102796	ENSG00000185262	94136	FAM100B	family with sequence similarity 100, member B	283991	17	n/a	n/a	2.84e-01	2.126
1090227	ENSG00000106624	162	AEBP1	AE binding protein 1	165	7	n/a	n/a	2.61e-01	2.125
279988743	ENSG00000244879	0	CTD-3110H11.2	CTD-3110H11.2	0	15	n/a	n/a	1.68e-01	2.124
1099065	ENSG00000167522	28858	ANKRD11	ankyrin repeat domain 11	29123	16	n/a	n/a	3.16e-01	2.124
280000807	ENSG00000248367	0	CTB-129O4.1	CTB-129O4.1	0	5	n/a	n/a	2.04e-01	2.123
1105246	ENSG00000204682	124909	C10orf114	chromosome 10 open reading frame 114	399726	10	n/a	n/a	1.80e-01	2.123
1093355	ENSG00000131409	60677	LRRC4B	leucine rich repeat containing 4B	94030	19	n/a	n/a	2.94e-01	2.123
1099332	ENSG00000168481	83720	LGI3	leucine-rich repeat LGI family, member 3	203190	8	n/a	n/a	1.83e-01	2.122
1093068	ENSG00000129538	6003	RNASE1	ribonuclease, RNase A family, 1 (pancreatic)	6035	14	n/a	n/a	1.69e-01	2.122
1089114	ENSG00000100243	1715	CYB5R3	cytochrome b5 reductase 3	1727	22	n/a	n/a	1.99e-01	2.121
1104701	ENSG00000198720	79038	ANKRD13B	ankyrin repeat domain 13B	124930	17	n/a	n/a	2.62e-01	2.120
1100645	ENSG00000174348	79218	PODN	podocan	127435	1	n/a	n/a	1.80e-01	2.119
1091287	ENSG00000115255	60230	REEP6	receptor accessory protein 6	92840	19	n/a	n/a	2.50e-01	2.119
1089298	ENSG00000100979	5328	PLTP	phospholipid transfer protein	5360	20	n/a	n/a	1.65e-01	2.118
279669008	ENSG00000203403	0	AC020907.2	AC020907.2	0	19	n/a	n/a	2.49e-01	2.118
1088224	ENSG00000076604	9474	TRAF4	TNF receptor-associated factor 4	9618	17	n/a	n/a	2.16e-01	2.117
1100557	ENSG00000173848	10130	NET1	neuroepithelial cell transforming 1	10276	10	n/a	n/a	2.96e-01	2.117
1097481	ENSG00000160801	5713	PTH1R	parathyroid hormone 1 receptor	5745	3	n/a	n/a	2.18e-01	2.116
1102050	ENSG00000182218	58640	HHIPL1	HHIP-like 1	84439	14	n/a	n/a	1.80e-01	2.114
1092860	ENSG00000127804	54906	METTL16	methyltransferase like 16	79066	17	n/a	n/a	2.04e-01	2.114
1100585	ENSG00000173991	8491	TCAP	titin-cap (telethonin)	8557	17	n/a	n/a	2.36e-01	2.113
279970823	ENSG00000242971	0	AC091038.1	AC091038.1	0	18	n/a	n/a	3.66e-01	2.113
279943599	ENSG00000239884	0	AC005696.1	AC005696.1	0	17	n/a	n/a	2.76e-01	2.112
1105855	ENSG00000213402	5758	PTPRCAP	protein tyrosine phosphatase, receptor type, C-associated protein	5790	11	n/a	n/a	3.06e-01	2.112
1088611	ENSG00000087266	6416	SH3BP2	SH3-domain binding protein 2	6452	4	n/a	n/a	2.05e-01	2.112
1093508	ENSG00000132478	59607	UNK	unkempt homolog (Drosophila)	85451	17	n/a	n/a	1.98e-01	2.112
1092350	ENSG00000124067	6524	SLC12A4	solute carrier family 12 (potassium/chloride transporters), member 4	6560	16	n/a	n/a	1.68e-01	2.111
279972857	ENSG00000243201	0	TRNAU3	transfer RNA selenocysteine 3 (anticodon UCA)	0	17	n/a	n/a	3.85e-01	2.110
1089723	ENSG00000103550	125129	C16orf88	chromosome 16 open reading frame 88	400506	16	n/a	n/a	3.05e-01	2.110
279971376	ENSG00000243036	0	AC112221.1	AC112221.1	0	3	n/a	n/a	3.41e-01	2.108
1103171	ENSG00000186812	58517	ZNF397	zinc finger protein 397	84307	18	n/a	n/a	2.24e-01	2.108
1101294	ENSG00000177728	9628	KIAA0195	KIAA0195	9772	17	n/a	n/a	2.38e-01	2.108
1106347	ENSG00000215440	157126161	NPEPL1	aminopeptidase-like 1	100652930	20	n/a	n/a	1.74e-01	2.107
1088965	ENSG00000099282	23309	TSPAN15	tetraspanin 15	23555	10	n/a	n/a	2.34e-01	2.107
279705116	ENSG00000207003	0	U6	U6 spliceosomal RNA	0	19	n/a	n/a	3.17e-01	2.107
1092929	ENSG00000128408	25899	RIBC2	RIB43A domain with coiled-coils 2	26150	22	n/a	n/a	2.05e-01	2.106
1099164	ENSG00000167797	10117	CDK2AP2	cyclin-dependent kinase 2 associated protein 2	10263	11	n/a	n/a	1.69e-01	2.106
279777812	ENSG00000224543	0	AC012318.1	Uncharacterized protein	0	19	n/a	n/a	2.57e-01	2.105
1090366	ENSG00000107957	9500	SH3PXD2A	SH3 and PX domains 2A	9644	10	n/a	n/a	2.14e-01	2.105
279734033	ENSG00000214832	0	AC008088.2	AC008088.2	0	17	n/a	n/a	1.67e-01	2.105
279984719	ENSG00000244380	0	RP11-24C3.2	RP11-24C3.2	0	3	n/a	n/a	2.09e-01	2.104
280001188	ENSG00000248399	0	RP11-503N18.4	RP11-503N18.4	0	4	n/a	n/a	1.69e-01	2.104
1105259	ENSG00000204711	79737	C9orf135	chromosome 9 open reading frame 135	138255	9	n/a	n/a	2.84e-01	2.104
1091545	ENSG00000116962	4780	NID1	nidogen 1	4811	1	n/a	n/a	2.05e-01	2.103
1087412	ENSG00000037757	58455	MRI1	methylthioribose-1-phosphate isomerase homolog (S. cerevisiae)	84245	19	n/a	n/a	2.54e-01	2.102
1100254	ENSG00000172366	58541	FAM195A	family with sequence similarity 195, member A	84331	16	n/a	n/a	3.29e-01	2.101
279768132	ENSG00000223774	0	RP11-307B6.3	RP11-307B6.3	0	1	n/a	n/a	2.65e-01	2.101
279660927	ENSG00000200418	0	SNORA63	Small nucleolar RNA SNORA63	0	3	n/a	n/a	3.30e-01	2.101
1098710	ENSG00000166091	77749	CMTM5	CKLF-like MARVEL transmembrane domain containing 5	116173	14	n/a	n/a	1.78e-01	2.101
1100312	ENSG00000172638	29741	EFEMP2	EGF containing fibulin-like extracellular matrix protein 2	30008	11	n/a	n/a	2.87e-01	2.100
1095982	ENSG00000148180	2917	GSN	gelsolin	2934	9	n/a	n/a	1.93e-01	2.100
1090783	ENSG00000111341	4231	MGP	matrix Gla protein	4256	12	n/a	n/a	2.35e-01	2.100
280118922	ENSG00000258643	0	BCL2L2-PABPN1	BCL2L2-PABPN1 readthrough	0	14	n/a	n/a	1.68e-01	2.099
1100536	ENSG00000173714	79031	WFIKKN2	WAP, follistatin/kazal, immunoglobulin, kunitz and netrin domain containing 2	124857	17	n/a	n/a	1.99e-01	2.099
1104874	ENSG00000203618	2795	GP1BB	glycoprotein Ib (platelet), beta polypeptide	2812	22	n/a	n/a	2.39e-01	2.098
1088630	ENSG00000087884	28707	C11orf67	chromosome 11 open reading frame 67	28971	11	n/a	n/a	1.56e-01	2.098
1097091	ENSG00000157851	36175	DPYSL5	dihydropyrimidinase-like 5	56896	2	n/a	n/a	1.86e-01	2.098
1090304	ENSG00000107404	1843	DVL1	dishevelled, dsh homolog 1 (Drosophila)	1855	1	n/a	n/a	2.09e-01	2.098
1095056	ENSG00000141510	7114	TP53	tumor protein p53	7157	17	n/a	n/a	1.79e-01	2.097
1102066	ENSG00000182272	109559	B4GALNT4	beta-1,4-N-acetyl-galactosaminyl transferase 4	338707	11	n/a	n/a	2.11e-01	2.097
280117894	ENSG00000258575	0	RP11-998D10.2	RP11-998D10.2	0	14	n/a	n/a	2.85e-01	2.097
1091292	ENSG00000115268	6176	RPS15	ribosomal protein S15	6209	19	n/a	n/a	2.96e-01	2.095
1089070	ENSG00000100101	0	NOL12	nucleolar protein 12	0	22	n/a	n/a	1.45e-01	2.095
1089885	ENSG00000104903	4041	LYL1	lymphoblastic leukemia derived sequence 1	4066	19	n/a	n/a	1.83e-01	2.094
1109089	ENSG00000243509	8696	TNFRSF6B	tumor necrosis factor receptor superfamily, member 6b, decoy	8771	20	n/a	n/a	2.19e-01	2.093
279754676	ENSG00000221566	0	MIR1181	microRNA 1181	0	19	n/a	n/a	2.25e-01	2.089
1089654	ENSG00000103168	8894	TAF1C	TATA box binding protein (TBP)-associated factor, RNA polymerase I, C, 110kDa	9013	16	n/a	n/a	2.04e-01	2.089
1094397	ENSG00000137496	9923	IL18BP	interleukin 18 binding protein	10068	11	n/a	n/a	1.88e-01	2.088
1090681	ENSG00000110492	4167	MDK	midkine (neurite growth-promoting factor 2)	4192	11	n/a	n/a	2.28e-01	2.087
1100964	ENSG00000176076	23384	KCNE1L	KCNE1-like	23630	X	n/a	n/a	1.95e-01	2.086
1105059	ENSG00000204248	1293	COL11A2	collagen, type XI, alpha 2	1302	6	n/a	n/a	1.80e-01	2.085
1088592	ENSG00000087077	7162	TRIP6	thyroid hormone receptor interactor 6	7205	7	n/a	n/a	2.04e-01	2.084
1100790	ENSG00000175130	41626	MARCKSL1	MARCKS-like 1	65108	1	n/a	n/a	1.82e-01	2.083
279880390	ENSG00000233654	0	AC093388.3	AC093388.3	0	2	n/a	n/a	1.64e-01	2.082
279792763	ENSG00000225864	0	HCG4P11	HLA complex group 4 pseudogene 11	0	6	n/a	n/a	1.83e-01	2.081
1095723	ENSG00000146063	59987	TRIM41	tripartite motif containing 41	90933	5	n/a	n/a	2.18e-01	2.081
279821354	ENSG00000228404	0	AP001468.58	AP001468.58	0	21	n/a	n/a	2.13e-01	2.080
1093146	ENSG00000130255	25622	RPL36	ribosomal protein L36	25873	19	n/a	n/a	2.86e-01	2.080
1099839	ENSG00000170638	56106	TRABD	TraB domain containing	80305	22	n/a	n/a	1.77e-01	2.078
280042977	ENSG00000251791	0	SCARNA6	small Cajal body-specific RNA 6	0	2	n/a	n/a	1.54e-01	2.078
1093713	ENSG00000133874	55648	RNF122	ring finger protein 122	79845	8	n/a	n/a	1.71e-01	2.077
279808383	ENSG00000227198	0	C6orf47-AS1	C6orf47 antisense RNA 1 (non-protein coding)	0	6	n/a	n/a	1.48e-01	2.076
1088907	ENSG00000095397	25610	DFNB31	deafness, autosomal recessive 31	25861	9	n/a	n/a	2.17e-01	2.076
1090747	ENSG00000111181	6503	SLC6A12	solute carrier family 6 (neurotransmitter transporter, betaine/GABA), member 12	6539	12	n/a	n/a	2.05e-01	2.075
280110033	ENSG00000257923	1512	CUX1	cut-like homeobox 1	1523	7	n/a	n/a	1.98e-01	2.075
1092873	ENSG00000127946	3074	HIP1	huntingtin interacting protein 1	3092	7	n/a	n/a	3.27e-01	2.075
1104172	ENSG00000197114	58818	ZGPAT	zinc finger, CCCH-type with G patch domain	84619	20	n/a	n/a	1.70e-01	2.074
1094301	ENSG00000136942	11064	RPL35	ribosomal protein L35	11224	9	n/a	n/a	2.66e-01	2.074
1089888	ENSG00000104915	8608	STX10	syntaxin 10	8677	19	n/a	n/a	2.05e-01	2.073
1093876	ENSG00000134824	9279	FADS2	fatty acid desaturase 2	9415	11	n/a	n/a	2.04e-01	2.073
1105653	ENSG00000206172	3022	HBA1	hemoglobin, alpha 1	3039	16	n/a	n/a	2.78e-01	2.071
1095111	ENSG00000141934	8545	PPAP2C	phosphatidic acid phosphatase type 2C	8612	19	n/a	n/a	1.94e-01	2.070
279717668	ENSG00000212694	109578	AC084018.1	AC084018.1	338799	12	n/a	n/a	2.05e-01	2.069
280093412	ENSG00000256142	0	AL513327.1	AL513327.1	0	1	n/a	n/a	1.88e-01	2.069
1108508	ENSG00000235865	0	C9orf31	chromosome 9 open reading frame 31	0	9	n/a	n/a	2.38e-01	2.068
1089049	ENSG00000100033	5593	PRODH	proline dehydrogenase (oxidase) 1	5625	22	n/a	n/a	1.80e-01	2.068
1095527	ENSG00000144655	41233	CSRNP1	cysteine-serine-rich nuclear protein 1	64651	3	n/a	n/a	2.71e-01	2.067
1101421	ENSG00000178531	126390	CTXN1	cortexin 1	404217	19	n/a	n/a	3.23e-01	2.067
280126683	ENSG00000259078	0	CTD-2509G16.6	CTD-2509G16.6	0	14	n/a	n/a	1.81e-01	2.067
1091143	ENSG00000114019	30902	AMOTL2	angiomotin like 2	51421	3	n/a	n/a	3.61e-01	2.066
279939458	ENSG00000239373	0	AL021579.1	AL021579.1	0	1	n/a	n/a	2.62e-01	2.066
279752261	ENSG00000221160	1023051	MIR1281	microRNA 1281	100302237	22	n/a	n/a	2.56e-01	2.065
1095249	ENSG00000143140	2686	GJA5	gap junction protein, alpha 5, 40kDa	2702	1	n/a	n/a	2.06e-01	2.064
1100104	ENSG00000171773	77718	NXNL1	nucleoredoxin-like 1	115861	19	n/a	n/a	3.07e-01	2.064
1088256	ENSG00000077327	9434	SPAG6	sperm associated antigen 6	9576	10	n/a	n/a	1.79e-01	2.063
280094100	ENSG00000256235	59214	C5orf62	chromosome 5 open reading frame 62	85027	5	n/a	n/a	2.72e-01	2.063
1102577	ENSG00000184371	1424	CSF1	colony stimulating factor 1 (macrophage)	1435	1	n/a	n/a	2.23e-01	2.062
1087722	ENSG00000062822	5392	POLD1	polymerase (DNA directed), delta 1, catalytic subunit 125kDa	5424	19	n/a	n/a	1.65e-01	2.062
1098504	ENSG00000165215	1356	CLDN3	claudin 3	1365	7	n/a	n/a	3.41e-01	2.062
1088081	ENSG00000072818	9600	ACAP1	ArfGAP with coiled-coil, ankyrin repeat and PH domains 1	9744	17	n/a	n/a	2.51e-01	2.061
280023313	ENSG00000250222	0	CTC-338M12.5	CTC-338M12.5	0	5	n/a	n/a	2.20e-01	2.061
279630216	ENSG00000197815	0	AC122129.1	AC122129.1	0	17	n/a	n/a	2.09e-01	2.060
1090487	ENSG00000108821	1268	COL1A1	collagen, type I, alpha 1	1277	17	n/a	n/a	1.88e-01	2.060
279847193	ENSG00000230728	0	RP11-240D10.4	RP11-240D10.4	0	1	n/a	n/a	2.57e-01	2.059
1098281	ENSG00000164330	1867	EBF1	early B-cell factor 1	1879	5	n/a	n/a	1.57e-01	2.059
280119706	ENSG00000258680	0	RP11-506K19.1	RP11-506K19.1	0	14	n/a	n/a	2.26e-01	2.058
1092981	ENSG00000128805	37318	ARHGAP22	Rho GTPase activating protein 22	58504	10	n/a	n/a	1.69e-01	2.058
279792955	ENSG00000225877	1021216	AC004603.4	AC004603.4	100289650	19	n/a	n/a	2.17e-01	2.058
1099756	ENSG00000170323	2152	FABP4	fatty acid binding protein 4, adipocyte	2167	8	n/a	n/a	2.04e-01	2.057
1091033	ENSG00000113070	1827	HBEGF	heparin-binding EGF-like growth factor	1839	5	n/a	n/a	2.87e-01	2.056
1089702	ENSG00000103449	6265	SALL1	sal-like 1 (Drosophila)	6299	16	n/a	n/a	2.88e-01	2.055
1099516	ENSG00000169242	1929	EFNA1	ephrin-A1	1942	1	n/a	n/a	1.65e-01	2.054
1093927	ENSG00000135111	6886	TBX3	T-box 3	6926	12	n/a	n/a	1.85e-01	2.053
1102938	ENSG00000185885	8453	IFITM1	interferon induced transmembrane protein 1 (9-27)	8519	11	n/a	n/a	3.17e-01	2.053
280033740	ENSG00000251050	0	RP11-168A11.4	RP11-168A11.4	0	5	n/a	n/a	1.44e-01	2.053
279924862	ENSG00000237661	0	RP11-169L17.5	RP11-169L17.5	0	X	n/a	n/a	1.73e-01	2.052
1094050	ENSG00000135736	60234	CCDC102A	coiled-coil domain containing 102A	92922	16	n/a	n/a	2.18e-01	2.052
1099217	ENSG00000167996	2479	FTH1	ferritin, heavy polypeptide 1	2495	11	n/a	n/a	2.60e-01	2.051
1101684	ENSG00000180096	1719	SEPT1	septin 1	1731	16	n/a	n/a	2.05e-01	2.050
1097483	ENSG00000160808	4608	MYL3	myosin, light chain 3, alkali; ventricular, skeletal, slow	4634	3	n/a	n/a	3.18e-01	2.049
1092562	ENSG00000125458	29824	NT5C	5', 3'-nucleotidase, cytosolic	30833	17	n/a	n/a	2.75e-01	2.049
1087268	ENSG00000020577	22789	SAMD4A	sterile alpha motif domain containing 4A	23034	14	n/a	n/a	1.42e-01	2.049
279937094	ENSG00000239055	0	snoU13	Small nucleolar RNA U13	0	9	n/a	n/a	3.85e-01	2.048
1105979	ENSG00000214063	7063	TSPAN4	tetraspanin 4	7106	11	n/a	n/a	2.22e-01	2.048
279619131	ENSG00000197180	0	BX936347.1	BX936347.1	0	X	n/a	n/a	1.95e-01	2.047
279826704	ENSG00000228887	0	AC022098.2	AC022098.2	0	19	n/a	n/a	2.06e-01	2.047
279985385	ENSG00000244455	0	AC008670.4	AC008670.4	0	5	n/a	n/a	3.85e-01	2.045
279802530	ENSG00000226721	0	EEF1DP2	eukaryotic translation elongation factor 1 delta pseudogene 2	0	9	n/a	n/a	2.73e-01	2.044
280106742	ENSG00000257585	0	RP11-259K15.3	RP11-259K15.3	0	14	n/a	n/a	2.04e-01	2.044
1089165	ENSG00000100364	23068	KIAA0930	KIAA0930	23313	22	n/a	n/a	1.68e-01	2.044
1087196	ENSG00000013364	9817	MVP	major vault protein	9961	16	n/a	n/a	1.65e-01	2.043
1089135	ENSG00000100300	702	TSPO	translocator protein (18kDa)	706	22	n/a	n/a	2.46e-01	2.043
1098407	ENSG00000164849	77669	GPR146	G protein-coupled receptor 146	115330	7	n/a	n/a	1.61e-01	2.042
280078433	ENSG00000254964	0	RP11-831H9.3	RP11-831H9.3	0	11	n/a	n/a	2.25e-01	2.042
1089711	ENSG00000103496	6770	STX4	syntaxin 4	6810	16	n/a	n/a	1.80e-01	2.041
1097685	ENSG00000162430	36466	SEPN1	selenoprotein N, 1	57190	1	n/a	n/a	2.71e-01	2.041
279978832	ENSG00000243762	0	AC006547.8	AC006547.8	0	22	n/a	n/a	1.48e-01	2.041
1105113	ENSG00000204377	0	C1orf134	chromosome 1 open reading frame 134	0	1	n/a	n/a	1.73e-01	2.040
1092677	ENSG00000125970	22669	RALY	RNA binding protein, autoantigenic (hnRNP-associated with lethal yellow homolog (mouse))	22913	20	n/a	n/a	1.40e-01	2.039
280125092	ENSG00000258985	0	RP11-368P15.3	RP11-368P15.3	0	14	n/a	n/a	2.96e-01	2.039
280090679	ENSG00000255839	0	RP11-338K17.8	RP11-338K17.8	0	12	n/a	n/a	2.04e-01	2.037
279898421	ENSG00000235241	0	RP11-108M9.5	RP11-108M9.5	0	1	n/a	n/a	3.28e-01	2.036
279665190	ENSG00000201675	0	SNORD32A	small nucleolar RNA, C/D box 32A	0	19	n/a	n/a	2.82e-01	2.036
279855800	ENSG00000231503	0	RP11-118B22.3	RP11-118B22.3	0	12	n/a	n/a	2.26e-01	2.035
279904342	ENSG00000235823	0	LINC00263	long intergenic non-protein coding RNA 263	0	10	n/a	n/a	2.16e-01	2.035
279780503	ENSG00000224790	0	AP000704.5	AP000704.5	0	21	n/a	n/a	1.53e-01	2.033
1095215	ENSG00000142798	3319	HSPG2	heparan sulfate proteoglycan 2	3339	1	n/a	n/a	1.80e-01	2.032
279762653	ENSG00000223254	0	Y_RNA	Y RNA	0	1	n/a	n/a	1.72e-01	2.031
1105170	ENSG00000204514	169039	ZNF814	zinc finger protein 814	730051	19	n/a	n/a	2.12e-01	2.030
1102222	ENSG00000182963	9907	GJC1	gap junction protein, gamma 1, 45kDa	10052	17	n/a	n/a	1.74e-01	2.030
280105198	ENSG00000257433	0	RP1-197B17.3	RP1-197B17.3	0	12	n/a	n/a	1.68e-01	2.030
1087032	ENSG00000007080	77650	CCDC124	coiled-coil domain containing 124	115098	19	n/a	n/a	2.19e-01	2.030
1101442	ENSG00000178685	59065	PARP10	poly (ADP-ribose) polymerase family, member 10	84875	8	n/a	n/a	2.05e-01	2.029
280081153	ENSG00000255108	0	AP006621.8	AP006621.8	0	11	n/a	n/a	2.14e-01	2.029
1087316	ENSG00000025708	1878	TYMP	thymidine phosphorylase	1890	22	n/a	n/a	2.65e-01	2.029
279894891	ENSG00000234921	0	RP11-85O21.5	RP11-85O21.5	0	9	n/a	n/a	2.06e-01	2.029
280066473	ENSG00000254129	0	CTD-2647L4.1	CTD-2647L4.1	0	8	n/a	n/a	3.41e-01	2.029
1108060	ENSG00000232748	0	AC135050.1	Uncharacterized proteinZNF668 protein	0	16	n/a	n/a	1.88e-01	2.027
1090521	ENSG00000109066	34157	TMEM104	transmembrane protein 104	54868	17	n/a	n/a	1.92e-01	2.027
1108890	ENSG00000239282	167370	GATSL3	GATS protein-like 3	652968	22	n/a	n/a	2.29e-01	2.026
279793332	ENSG00000225905	0	RP4-758J18.7	RP4-758J18.7	0	1	n/a	n/a	2.38e-01	2.026
1090825	ENSG00000111676	1810	ATN1	atrophin 1	1822	12	n/a	n/a	3.24e-01	2.025
279967533	ENSG00000242588	0	RP11-274B21.1	RP11-274B21.1	0	7	n/a	n/a	2.31e-01	2.025
1097182	ENSG00000158545	78986	ZC3H18	zinc finger CCCH-type containing 18	124245	16	n/a	n/a	2.82e-01	2.025
280028413	ENSG00000250615	0	CTC-564N23.2	CTC-564N23.2	0	5	n/a	n/a	2.38e-01	2.025
279849011	ENSG00000230896	0	RP11-767N6.7	RP11-767N6.7	0	1	n/a	n/a	1.96e-01	2.024
1095102	ENSG00000141756	38112	FKBP10	FK506 binding protein 10, 65 kDa	60681	17	n/a	n/a	1.68e-01	2.023
1094370	ENSG00000137331	8791	IER3	immediate early response 3	8870	6	n/a	n/a	2.38e-01	2.023
1097089	ENSG00000157833	80935	FAM59B	family with sequence similarity 59, member B	150946	2	n/a	n/a	1.80e-01	2.023
280113159	ENSG00000258232	0	RP11-161H23.5	RP11-161H23.5	0	12	n/a	n/a	2.04e-01	2.023
1104379	ENSG00000197756	6136	RPL37A	ribosomal protein L37a	6168	2	n/a	n/a	2.56e-01	2.021
1088217	ENSG00000076344	8709	RGS11	regulator of G-protein signaling 11	8786	16	n/a	n/a	2.65e-01	2.021
1098099	ENSG00000163820	55248	FYCO1	FYVE and coiled-coil domain containing 1	79443	3	n/a	n/a	2.56e-01	2.020
1097421	ENSG00000160325	10935	C9orf7	chromosome 9 open reading frame 7	11094	9	n/a	n/a	2.20e-01	2.019
1087049	ENSG00000007384	40887	RHBDF1	rhomboid 5 homolog 1 (Drosophila)	64285	16	n/a	n/a	2.04e-01	2.019
1099581	ENSG00000169562	2689	GJB1	gap junction protein, beta 1, 32kDa	2705	X	n/a	n/a	2.06e-01	2.019
1092914	ENSG00000128284	56604	APOL3	apolipoprotein L, 3	80833	22	n/a	n/a	1.63e-01	2.019
279945280	ENSG00000240072	0	AP000350.1	AP000350.1	0	22	n/a	n/a	3.05e-01	2.017
1099128	ENSG00000167702	59993	KIFC2	kinesin family member C2	90990	8	n/a	n/a	3.34e-01	2.016
279841982	ENSG00000230286	0	AC013472.4	AC013472.4	0	2	n/a	n/a	1.68e-01	2.016
1103840	ENSG00000196169	79013	KIF19	kinesin family member 19	124602	17	n/a	n/a	2.72e-01	2.016
1089349	ENSG00000101198	79286	NKAIN4	Na+/K+ transporting ATPase interacting 4	128414	20	n/a	n/a	1.66e-01	2.015
1093102	ENSG00000129968	57598	FAM108A1	family with sequence similarity 108, member A1	81926	19	n/a	n/a	1.99e-01	2.014
1087842	ENSG00000066322	41397	ELOVL1	ELOVL fatty acid elongase 1	64834	1	n/a	n/a	1.88e-01	2.014
279664847	ENSG00000201592	0	snoU2_19	Small nucleolar RNA U2-19	0	X	n/a	n/a	3.85e-01	2.013
1102436	ENSG00000183773	80861	AIFM3	apoptosis-inducing factor, mitochondrion-associated, 3	150209	22	n/a	n/a	1.75e-01	2.013
1091327	ENSG00000115457	3465	IGFBP2	insulin-like growth factor binding protein 2, 36kDa	3485	2	n/a	n/a	2.39e-01	2.013
279726814	ENSG00000214006	0	AL353671.4	AL353671.4	0	9	n/a	n/a	3.40e-01	2.013
279723315	ENSG00000213613	0	RP11-380G5.3	RP11-380G5.3	0	10	n/a	n/a	2.29e-01	2.013
1087391	ENSG00000035664	23358	DAPK2	death-associated protein kinase 2	23604	15	n/a	n/a	1.73e-01	2.011
1101970	ENSG00000181826	1002216	RELL1	RELT-like 1	768211	4	n/a	n/a	2.65e-01	2.011
1099122	ENSG00000167685	34600	ZNF444	zinc finger protein 444	55311	19	n/a	n/a	2.16e-01	2.011
279929038	ENSG00000238018	0	AC093110.3	AC093110.3	0	2	n/a	n/a	1.75e-01	2.011
1107540	ENSG00000229397	0	RP11-230C9.2	RP11-230C9.2	0	6	n/a	n/a	1.68e-01	2.010
1093493	ENSG00000132424	25706	PNISR	PNN-interacting serine/arginine-rich protein	25957	6	n/a	n/a	1.88e-01	2.008
1105828	ENSG00000213203	81895	GIMAP1	GTPase, IMAP family member 1	170575	7	n/a	n/a	1.76e-01	2.008
1098658	ENSG00000165886	55821	UBTD1	ubiquitin domain containing 1	80019	10	n/a	n/a	2.77e-01	2.008
279708259	ENSG00000207561	0	MIR635	microRNA 635	0	17	n/a	n/a	3.21e-01	2.008
279761470	ENSG00000222894	0	AL662800.1	AL662800.1	0	6	n/a	n/a	1.69e-01	2.008
1094954	ENSG00000140859	3776	KIFC3	kinesin family member C3	3801	16	n/a	n/a	1.58e-01	2.007
279857430	ENSG00000231655	0	AC011742.3	AC011742.3	0	2	n/a	n/a	2.40e-01	2.006
1092091	ENSG00000121716	29723	PILRB	paired immunoglobin-like type 2 receptor beta	29990	7	n/a	n/a	2.80e-01	2.005
279977059	ENSG00000243629	109757	RP11-6F2.4	RP11-6F2.4	339894	3	n/a	n/a	2.57e-01	2.005
1091248	ENSG00000114993	6209	RTKN	rhotekin	6242	2	n/a	n/a	2.18e-01	2.004
280075312	ENSG00000254744	0	CTD-3076O17.1	CTD-3076O17.1	0	15	n/a	n/a	1.80e-01	2.003
1091266	ENSG00000115138	5411	POMC	proopiomelanocortin	5443	2	n/a	n/a	1.64e-01	2.003
1102294	ENSG00000183260	80053	ABHD16B	abhydrolase domain containing 16B	140701	20	n/a	n/a	1.74e-01	2.003
1087637	ENSG00000056661	7659	PCGF2	polycomb group ring finger 2	7703	17	n/a	n/a	1.81e-01	2.002
1092610	ENSG00000125746	23890	EML2	echinoderm microtubule associated protein like 2	24139	19	n/a	n/a	1.69e-01	2.002
279882802	ENSG00000233871	0	RP11-126H7.3	RP11-126H7.3	0	10	n/a	n/a	1.36e-01	2.001
1087189	ENSG00000012983	11023	MAP4K5	mitogen-activated protein kinase kinase kinase kinase 5	11183	14	n/a	n/a	2.40e-01	2.001
279710352	ENSG00000207972	0	MIR638	microRNA 638	0	19	n/a	n/a	2.47e-01	2.000
1093300	ENSG00000131055	58899	COX4I2	cytochrome c oxidase subunit IV isoform 2 (lung)	84701	20	n/a	n/a	1.79e-01	2.000
1102628	ENSG00000184608	57898	C8orf12	chromosome 8 open reading frame 12	83656	8	n/a	n/a	2.38e-01	2.000
279947245	ENSG00000240289	0	RP11-240D10.2	RP11-240D10.2	0	1	n/a	n/a	1.70e-01	1.998
1096764	ENSG00000154930	58733	ACSS1	acyl-CoA synthetase short-chain family member 1	84532	20	n/a	n/a	1.83e-01	1.998
1087194	ENSG00000013297	4978	CLDN11	claudin 11	5010	3	n/a	n/a	1.85e-01	1.997
1096631	ENSG00000153902	81584	LGI4	leucine-rich repeat LGI family, member 4	163175	19	n/a	n/a	2.37e-01	1.996
1102377	ENSG00000183615	58930	FAM167B	family with sequence similarity 167, member B	84734	1	n/a	n/a	2.18e-01	1.996
279674979	ENSG00000204054	0	RP11-492E3.1	RP11-492E3.1	0	9	n/a	n/a	2.82e-01	1.995
1105968	ENSG00000214022	29538	REPIN1	replication initiator 1	29803	7	n/a	n/a	2.00e-01	1.995
279870826	ENSG00000232814	157129784	COL4A2-AS1	COL4A2 antisense RNA 1 (non-protein coding)	100874203	13	n/a	n/a	1.64e-01	1.995
279707419	ENSG00000207395	0	Y_RNA	Y RNA	0	15	n/a	n/a	3.38e-01	1.995
1102847	ENSG00000185504	56034	C17orf70	chromosome 17 open reading frame 70	80233	17	n/a	n/a	1.98e-01	1.995
279945534	ENSG00000240115	0	AC064853.4	AC064853.4	0	2	n/a	n/a	3.06e-01	1.993
280091882	ENSG00000255986	4472	MT1JP	metallothionein 1J, pseudogene	4498	16	n/a	n/a	3.36e-01	1.993
279935331	ENSG00000238773	0	AL137855.1	AL137855.1	0	1	n/a	n/a	1.88e-01	1.993
1095135	ENSG00000142178	80847	SIK1	salt-inducible kinase 1	150094	21	n/a	n/a	2.15e-01	1.992
1089986	ENSG00000105397	7254	TYK2	tyrosine kinase 2	7297	19	n/a	n/a	1.97e-01	1.992
279865981	ENSG00000232415	0	CTB-51J22.1	CTB-51J22.1	0	7	n/a	n/a	1.70e-01	1.991
1089733	ENSG00000103710	30766	RASL12	RAS-like, family 12	51285	15	n/a	n/a	2.38e-01	1.991
1102708	ENSG00000184956	4562	MUC6	mucin 6, oligomeric mucus/gel-forming	4588	11	n/a	n/a	2.63e-01	1.991
1097642	ENSG00000162148	85611	PPP1R32	protein phosphatase 1, regulatory subunit 32	220004	11	n/a	n/a	2.89e-01	1.991
1089869	ENSG00000104870	2202	FCGRT	Fc fragment of IgG, receptor, transporter, alpha	2217	19	n/a	n/a	2.62e-01	1.989
1094708	ENSG00000139193	934	CD27	CD27 molecule	939	12	n/a	n/a	2.12e-01	1.989
1102011	ENSG00000182054	3398	IDH2	isocitrate dehydrogenase 2 (NADP+), mitochondrial	3418	15	n/a	n/a	1.81e-01	1.988
1103310	ENSG00000187514	5725	PTMA	prothymosin, alpha	5757	2	n/a	n/a	1.85e-01	1.987
1099145	ENSG00000167755	5621	KLK6	kallikrein-related peptidase 6	5653	19	n/a	n/a	2.05e-01	1.986
280051664	ENSG00000253047	0	SNORA40	Small nucleolar RNA SNORA40	0	1	n/a	n/a	3.30e-01	1.985
1095057	ENSG00000141519	34325	CCDC40	coiled-coil domain containing 40	55036	17	n/a	n/a	1.62e-01	1.984
280026894	ENSG00000250506	1013	CDK3	cyclin-dependent kinase 3	1018	17	n/a	n/a	2.04e-01	1.983
279814212	ENSG00000227751	0	RP1-20B21.4	RP1-20B21.4	0	1	n/a	n/a	1.67e-01	1.982
1101261	ENSG00000177595	34656	PIDD	p53-induced death domain protein	55367	11	n/a	n/a	2.26e-01	1.981
1099292	ENSG00000168298	2991	HIST1H1E	histone cluster 1, H1e	3008	6	n/a	n/a	1.53e-01	1.980
279744533	ENSG00000216197	0	AP001623.1	AP001623.1	0	21	n/a	n/a	2.60e-01	1.977
1102260	ENSG00000183111	123404	ARHGEF37	Rho guanine nucleotide exchange factor (GEF) 37	389337	5	n/a	n/a	2.04e-01	1.976
1109063	ENSG00000243056	8568	EIF4EBP3	eukaryotic translation initiation factor 4E binding protein 3	8637	5	n/a	n/a	2.85e-01	1.975
1101470	ENSG00000178814	0	OPLAH	5-oxoprolinase (ATP-hydrolysing)	0	8	n/a	n/a	2.03e-01	1.975
1089624	ENSG00000102996	4298	MMP15	matrix metallopeptidase 15 (membrane-inserted)	4324	16	n/a	n/a	1.80e-01	1.975
1103564	ENSG00000188486	2997	H2AFX	H2A histone family, member X	3014	11	n/a	n/a	1.47e-01	1.974
1101639	ENSG00000179862	81608	CITED4	Cbp/p300-interacting transactivator, with Glu/Asp-rich carboxy-terminal domain, 4	163732	1	n/a	n/a	2.96e-01	1.974
1092761	ENSG00000126785	36655	RHOJ	ras homolog gene family, member J	57381	14	n/a	n/a	1.66e-01	1.974
1093649	ENSG00000133247	58980	SUV420H2	suppressor of variegation 4-20 homolog 2 (Drosophila)	84787	19	n/a	n/a	1.65e-01	1.973
279707993	ENSG00000207494	0	Y_RNA	Y RNA	0	10	n/a	n/a	3.02e-01	1.973
1096135	ENSG00000149451	56133	ADAM33	ADAM metallopeptidase domain 33	80332	20	n/a	n/a	2.40e-01	1.973
1087152	ENSG00000011243	26738	AKAP8L	A kinase (PRKA) anchor protein 8-like	26993	19	n/a	n/a	1.91e-01	1.973
1092829	ENSG00000127472	5290	PLA2G5	phospholipase A2, group V	5322	1	n/a	n/a	2.30e-01	1.972
1095106	ENSG00000141858	59899	SAMD1	sterile alpha motif domain containing 1	90378	19	n/a	n/a	1.77e-01	1.972
279666646	ENSG00000202093	0	SNORD58C	small nucleolar RNA, C/D box 58C	0	18	n/a	n/a	3.20e-01	1.972
279991215	ENSG00000245849	157121177	CTD-2339L15.1	CTD-2339L15.1	100505648	15	n/a	n/a	2.33e-01	1.971
280047044	ENSG00000252378	0	AC004851.1	AC004851.1	0	7	n/a	n/a	2.11e-01	1.970
1103392	ENSG00000187800	119542	PEAR1	platelet endothelial aggregation receptor 1	375033	1	n/a	n/a	1.81e-01	1.970
1106103	ENSG00000214548	34673	MEG3	maternally expressed 3 (non-protein coding)	55384	14	n/a	n/a	3.67e-01	1.969
279706061	ENSG00000207165	0	SNORA70	small nucleolar RNA, H/ACA box 70	0	X	n/a	n/a	2.83e-01	1.969
280084137	ENSG00000255284	157122313	AP006621.5	Uncharacterized protein	100506518	11	n/a	n/a	1.80e-01	1.969
1099701	ENSG00000170075	9152	GPR37L1	G protein-coupled receptor 37 like 1	9283	1	n/a	n/a	2.19e-01	1.969
1102780	ENSG00000185201	10434	IFITM2	interferon induced transmembrane protein 2 (1-8D)	10581	11	n/a	n/a	3.24e-01	1.968
279704094	ENSG00000206823	166857	SNORA24	small nucleolar RNA, H/ACA box 24	677809	4	n/a	n/a	2.76e-01	1.967
1093193	ENSG00000130528	3250	HRC	histidine rich calcium binding protein	3270	19	n/a	n/a	2.25e-01	1.967
1094991	ENSG00000141086	1495	CTRL	chymotrypsin-like	1506	16	n/a	n/a	1.80e-01	1.967
1097200	ENSG00000158715	59573	SLC45A3	solute carrier family 45, member 3	85414	1	n/a	n/a	2.41e-01	1.967
279834575	ENSG00000229604	0	MT-ATP8	mitochondrially encoded ATP synthase 8	0	2	n/a	n/a	2.81e-01	1.965
1090329	ENSG00000107719	26888	KIAA1274	KIAA1274	27143	10	n/a	n/a	1.92e-01	1.963
279880943	ENSG00000233708	0	RP11-342M1.7	RP11-342M1.7	0	1	n/a	n/a	1.64e-01	1.963
1097929	ENSG00000163346	36601	PBXIP1	pre-B-cell leukemia homeobox interacting protein 1	57326	1	n/a	n/a	1.81e-01	1.961
279995922	ENSG00000247585	0	AC008567.1	AC008567.1	0	19	n/a	n/a	2.18e-01	1.961
279909658	ENSG00000236330	0	AC096591.1	AC096591.1	0	2	n/a	n/a	2.75e-01	1.960
279957794	ENSG00000241544	0	RP11-6F2.5	RP11-6F2.5	0	3	n/a	n/a	2.67e-01	1.960
1091297	ENSG00000115286	119456	NDUFS7	NADH dehydrogenase (ubiquinone) Fe-S protein 7, 20kDa (NADH-coenzyme Q reductase)	374291	19	n/a	n/a	2.30e-01	1.960
1103580	ENSG00000188549	122833	C15orf52	chromosome 15 open reading frame 52	388115	15	n/a	n/a	2.05e-01	1.959
1095332	ENSG00000143458	79160	GABPB2	GA binding protein transcription factor, beta subunit 2	126626	1	n/a	n/a	2.14e-01	1.959
1092203	ENSG00000122694	81030	GLIPR2	GLI pathogenesis-related 2	152007	9	n/a	n/a	2.13e-01	1.959
279906558	ENSG00000236041	0	AC013791.2	AC013791.2	0	11	n/a	n/a	3.74e-01	1.958
1097731	ENSG00000162618	40756	ELTD1	EGF, latrophilin and seven transmembrane domain containing 1	64123	1	n/a	n/a	1.53e-01	1.958
1087321	ENSG00000026025	7388	VIM	vimentin	7431	10	n/a	n/a	1.88e-01	1.958
1098855	ENSG00000166592	6203	RRAD	Ras-related associated with diabetes	6236	16	n/a	n/a	2.19e-01	1.958
1095062	ENSG00000141540	60663	TTYH2	tweety homolog 2 (Drosophila)	94015	17	n/a	n/a	2.34e-01	1.958
1105714	ENSG00000212643	0	ZRSR1	zinc finger (CCCH type), RNA-binding motif and serine/arginine rich 1	0	5	n/a	n/a	1.71e-01	1.957
1097599	ENSG00000161904	85766	LEMD2	LEM domain containing 2	221496	6	n/a	n/a	1.83e-01	1.956
1100396	ENSG00000173039	5938	RELA	v-rel reticuloendotheliosis viral oncogene homolog A (avian)	5970	11	n/a	n/a	2.05e-01	1.956
1090193	ENSG00000106404	23897	CLDN15	claudin 15	24146	7	n/a	n/a	1.68e-01	1.956
1097434	ENSG00000160410	60223	SHKBP1	SH3KBP1 binding protein 1	92799	19	n/a	n/a	2.18e-01	1.956
1091177	ENSG00000114378	3353	HYAL1	hyaluronoglucosaminidase 1	3373	3	n/a	n/a	2.71e-01	1.956
1100482	ENSG00000173457	26220	PPP1R14B	protein phosphatase 1, regulatory (inhibitor) subunit 14B	26472	11	n/a	n/a	2.18e-01	1.956
279778116	ENSG00000224578	0	AC084058.1	AC084058.1	0	16	n/a	n/a	1.96e-01	1.956
280102467	ENSG00000257169	0	RP11-117N2.2	RP11-117N2.2	0	12	n/a	n/a	1.71e-01	1.955
1089958	ENSG00000105287	25614	PRKD2	protein kinase D2	25865	19	n/a	n/a	1.83e-01	1.955
1092218	ENSG00000122786	796	CALD1	caldesmon 1	800	7	n/a	n/a	2.94e-01	1.952
1105861	ENSG00000213433	0	RP11-54C4.1	RP11-54C4.1	0	5	n/a	n/a	2.54e-01	1.951
1090701	ENSG00000110721	1111	CHKA	choline kinase alpha	1119	11	n/a	n/a	2.22e-01	1.951
1097125	ENSG00000158104	3222	HPD	4-hydroxyphenylpyruvate dioxygenase	3242	12	n/a	n/a	2.88e-01	1.950
1090414	ENSG00000108381	440	ASPA	aspartoacylase	443	17	n/a	n/a	2.04e-01	1.949
280002995	ENSG00000248546	0	ANP32C	acidic (leucine-rich) nuclear phosphoprotein 32 family, member C	0	4	n/a	n/a	2.33e-01	1.949
280133333	ENSG00000259460	0	RP11-128A17.1	RP11-128A17.1	0	15	n/a	n/a	1.83e-01	1.949
279701330	ENSG00000206341	0	HLA-H	major histocompatibility complex, class I, H (pseudogene)	0	6	n/a	n/a	2.75e-01	1.948
279900403	ENSG00000235445	0	XXbac-B476C20.14	XXbac-B476C20.14	0	22	n/a	n/a	3.31e-01	1.947
1104083	ENSG00000196843	10707	ARID5A	AT rich interactive domain 5A (MRF1-like)	10865	2	n/a	n/a	2.55e-01	1.946
279947760	ENSG00000240336	0	RP11-405L18.1	RP11-405L18.1	0	9	n/a	n/a	1.95e-01	1.945
1091204	ENSG00000114646	10528	CSPG5	chondroitin sulfate proteoglycan 5 (neuroglycan C)	10675	3	n/a	n/a	1.69e-01	1.944
279840524	ENSG00000230149	0	RP3-508I15.19	RP3-508I15.19	0	22	n/a	n/a	2.35e-01	1.944
1089517	ENSG00000102125	6861	TAZ	tafazzin	6901	X	n/a	n/a	2.11e-01	1.944
1104392	ENSG00000197785	34499	ATAD3A	ATPase family, AAA domain containing 3A	55210	1	n/a	n/a	2.05e-01	1.943
279884178	ENSG00000233986	0	AC016182.1	AC016182.1	0	17	n/a	n/a	1.69e-01	1.943
1097197	ENSG00000158710	8349	TAGLN2	transgelin 2	8407	1	n/a	n/a	3.20e-01	1.942
279914252	ENSG00000236762	0	RP11-159H3.1	RP11-159H3.1	0	10	n/a	n/a	2.04e-01	1.942
279706957	ENSG00000207314	167232	SNORA44	small nucleolar RNA, H/ACA box 44	677825	1	n/a	n/a	3.31e-01	1.942
1093241	ENSG00000130748	34247	TMEM160	transmembrane protein 160	54958	19	n/a	n/a	3.31e-01	1.941
279657973	ENSG00000199545	0	5S_rRNA	5S ribosomal RNA	0	5	n/a	n/a	3.30e-01	1.940
1103220	ENSG00000186998	79364	EMID1	EMI domain containing 1	129080	22	n/a	n/a	3.05e-01	1.940
280079048	ENSG00000254995	0	STX16-NPEPL1	STX16-NPEPL1 readthrough (non-protein coding)	0	20	n/a	n/a	1.98e-01	1.939
1087056	ENSG00000007866	6963	TEAD3	TEA domain family member 3	7005	6	n/a	n/a	1.70e-01	1.939
1095636	ENSG00000145491	58087	ROPN1L	rhophilin associated tail protein 1-like	83853	5	n/a	n/a	3.28e-01	1.938
280077641	ENSG00000254909	0	RP11-110I1.5	RP11-110I1.5	0	11	n/a	n/a	3.17e-01	1.937
1087322	ENSG00000026036	0	RTEL1	regulator of telomere elongation helicase 1	0	20	n/a	n/a	2.18e-01	1.937
1092487	ENSG00000124766	6619	SOX4	SRY (sex determining region Y)-box 4	6659	6	n/a	n/a	1.56e-01	1.937
1090640	ENSG00000110080	6448	ST3GAL4	ST3 beta-galactoside alpha-2,3-sialyltransferase 4	6484	11	n/a	n/a	1.62e-01	1.936
280009590	ENSG00000249106	0	RP11-806K15.1	RP11-806K15.1	0	4	n/a	n/a	1.99e-01	1.936
1096144	ENSG00000149499	90347	EML3	echinoderm microtubule associated protein like 3	256364	11	n/a	n/a	2.18e-01	1.935
1089352	ENSG00000101203	36915	COL20A1	collagen, type XX, alpha 1	57642	20	n/a	n/a	1.59e-01	1.935
1096739	ENSG00000154734	9369	ADAMTS1	ADAM metallopeptidase with thrombospondin type 1 motif, 1	9510	21	n/a	n/a	3.01e-01	1.935
1097092	ENSG00000157856	60218	CCDC164	coiled-coil domain containing 164	92749	2	n/a	n/a	1.37e-01	1.935
1093650	ENSG00000133250	58540	ZNF414	zinc finger protein 414	84330	19	n/a	n/a	2.36e-01	1.934
279881873	ENSG00000233796	0	AC089999.1	AC089999.1	0	12	n/a	n/a	2.10e-01	1.934
279760819	ENSG00000222687	0	SNORA35	Small nucleolar RNA SNORA35	0	X	n/a	n/a	3.30e-01	1.934
280112801	ENSG00000258199	0	RP11-977G19.5	RP11-977G19.5	0	12	n/a	n/a	2.18e-01	1.933
280045294	ENSG00000252124	0	AL031594.1	AL031594.1	0	22	n/a	n/a	1.66e-01	1.933
1091727	ENSG00000118523	1479	CTGF	connective tissue growth factor	1490	6	n/a	n/a	3.37e-01	1.932
1101902	ENSG00000181404	0	WASH1	WAS protein family homolog 1	0	9	n/a	n/a	2.51e-01	1.931
1096806	ENSG00000155363	4317	MOV10	Mov10, Moloney leukemia virus 10, homolog (mouse)	4343	1	n/a	n/a	1.96e-01	1.931
279918050	ENSG00000237101	0	RP11-365O16.6	RP11-365O16.6	0	1	n/a	n/a	1.64e-01	1.931
279494036	ENSG00000179178	79264	TMEM125	transmembrane protein 125	128218	1	n/a	n/a	2.08e-01	1.931
1102778	ENSG00000185189	109848	NRBP2	nuclear receptor binding protein 2	340371	8	n/a	n/a	2.37e-01	1.929
280024738	ENSG00000250321	0	RP11-478C6.4	RP11-478C6.4	0	4	n/a	n/a	3.30e-01	1.929
280007664	ENSG00000248922	0	AL137061.2	AL137061.2	0	13	n/a	n/a	1.94e-01	1.929
1091533	ENSG00000116871	34989	MAP7D1	MAP7 domain containing 1	55700	1	n/a	n/a	2.32e-01	1.929
1100638	ENSG00000174307	23366	PHLDA3	pleckstrin homology-like domain, family A, member 3	23612	1	n/a	n/a	2.54e-01	1.928
1088781	ENSG00000090924	41420	PLEKHG2	pleckstrin homology domain containing, family G (with RhoGef domain) member 2	64857	19	n/a	n/a	1.86e-01	1.927
1097911	ENSG00000163263	123110	C1orf189	chromosome 1 open reading frame 189	388701	1	n/a	n/a	2.61e-01	1.926
279866820	ENSG00000232489	0	MFAP1P1	microfibrillar-associated protein 1 pseudogene 1	0	13	n/a	n/a	2.06e-01	1.926
279944361	ENSG00000239985	0	RP11-460N20.3	RP11-460N20.3	0	7	n/a	n/a	1.53e-01	1.926
1092729	ENSG00000126464	36752	PRR12	proline rich 12	57479	19	n/a	n/a	2.84e-01	1.926
279985183	ENSG00000244422	0	RP11-463H12.1	RP11-463H12.1	0	4	n/a	n/a	1.98e-01	1.924
1089614	ENSG00000102934	30572	PLLP	plasmolipin	51090	16	n/a	n/a	2.02e-01	1.924
279661844	ENSG00000200693	0	U3	Small nucleolar RNA U3	0	14	n/a	n/a	2.03e-01	1.923
1098800	ENSG00000166398	9566	KIAA0355	KIAA0355	9710	19	n/a	n/a	1.69e-01	1.923
1093036	ENSG00000129270	54987	MMP28	matrix metallopeptidase 28	79148	17	n/a	n/a	2.11e-01	1.923
1102165	ENSG00000182704	25736	TSKU	tsukushi small leucine rich proteoglycan homolog (Xenopus laevis)	25987	11	n/a	n/a	1.37e-01	1.923
1093178	ENSG00000130429	9950	ARPC1B	actin related protein 2/3 complex, subunit 1B, 41kDa	10095	7	n/a	n/a	2.16e-01	1.922
1095812	ENSG00000146828	36275	SLC12A9	solute carrier family 12 (potassium/chloride transporters), member 9	56996	7	n/a	n/a	1.61e-01	1.921
279725262	ENSG00000213877	0	CFL1P7	cofilin 1 (non-muscle) pseudogene 7	0	3	n/a	n/a	3.00e-01	1.921
1088098	ENSG00000073169	57884	RP3-402G11.5	Selenoprotein O	83642	22	n/a	n/a	1.81e-01	1.921
1091525	ENSG00000116815	960	CD58	CD58 molecule	965	1	n/a	n/a	2.88e-01	1.921
1098533	ENSG00000165376	8952	CLDN2	claudin 2	9075	X	n/a	n/a	2.88e-01	1.920
1104738	ENSG00000198792	25578	TMEM184B	transmembrane protein 184B	25829	22	n/a	n/a	2.40e-01	1.920
279800538	ENSG00000226533	0	BTBD9-AS1	BTBD9 antisense RNA 1 (non-protein coding)	0	6	n/a	n/a	1.70e-01	1.919
1100819	ENSG00000175267	80498	VWA3A	von Willebrand factor A domain containing 3A	146177	16	n/a	n/a	1.57e-01	1.919
1099777	ENSG00000170412	35177	GPRC5C	G protein-coupled receptor, family C, group 5, member C	55890	17	n/a	n/a	1.94e-01	1.919
1095110	ENSG00000141933	60127	C19orf20	chromosome 19 open reading frame 20	91978	19	n/a	n/a	2.65e-01	1.918
1098979	ENSG00000167107	56022	ACSF2	acyl-CoA synthetase family member 2	80221	17	n/a	n/a	2.00e-01	1.918
1094901	ENSG00000140481	55926	CCDC33	coiled-coil domain containing 33	80125	15	n/a	n/a	2.78e-01	1.918
1100007	ENSG00000171388	8785	APLN	apelin	8862	X	n/a	n/a	1.91e-01	1.917
1103347	ENSG00000187650	125216	VMAC	vimentin-type intermediate filament associated coiled-coil protein	400673	19	n/a	n/a	2.00e-01	1.917
279951288	ENSG00000240759	0	RP11-25I15.1	RP11-25I15.1	0	12	n/a	n/a	2.57e-01	1.917
1094958	ENSG00000140931	78971	CMTM3	CKLF-like MARVEL transmembrane domain containing 3	123920	16	n/a	n/a	1.77e-01	1.917
1097381	ENSG00000160188	59705	RSPH1	radial spoke head 1 homolog (Chlamydomonas)	89765	21	n/a	n/a	1.97e-01	1.917
1099334	ENSG00000168487	645	BMP1	bone morphogenetic protein 1	649	8	n/a	n/a	1.74e-01	1.916
1092514	ENSG00000124942	54866	AHNAK	AHNAK nucleoprotein	79026	11	n/a	n/a	3.26e-01	1.916
279657448	ENSG00000199382	92447	RNU12	RNA, U12 small nuclear	267010	22	n/a	n/a	3.20e-01	1.916
279996123	ENSG00000247629	0	RP11-707G14.6	RP11-707G14.6	0	11	n/a	n/a	2.37e-01	1.916
1094302	ENSG00000136943	1504	CTSL2	cathepsin L2	1515	9	n/a	n/a	2.04e-01	1.915
1088317	ENSG00000078814	36917	MYH7B	myosin, heavy chain 7B, cardiac muscle, beta	57644	20	n/a	n/a	1.80e-01	1.915
1088664	ENSG00000088826	33789	SMOX	spermine oxidase	54498	20	n/a	n/a	1.77e-01	1.915
279665953	ENSG00000201882	0	snoU2-30	Small nucleolar RNA U2-30	0	X	n/a	n/a	2.33e-01	1.915
1099529	ENSG00000169291	79165	SHE	Src homology 2 domain containing E	126669	1	n/a	n/a	1.69e-01	1.914
1087593	ENSG00000054179	949	ENTPD2	ectonucleoside triphosphate diphosphohydrolase 2	954	9	n/a	n/a	1.75e-01	1.913
1103206	ENSG00000186940	0	CHCHD2P9	coiled-coil-helix-coiled-coil-helix domain containing 2 pseudogene 9	0	9	n/a	n/a	2.41e-01	1.913
279784688	ENSG00000225177	0	RP11-390P2.4	RP11-390P2.4	0	6	n/a	n/a	2.04e-01	1.912
1087850	ENSG00000066468	2248	FGFR2	fibroblast growth factor receptor 2	2263	10	n/a	n/a	2.72e-01	1.912
1098369	ENSG00000164692	1269	COL1A2	collagen, type I, alpha 2	1278	7	n/a	n/a	2.50e-01	1.912
1091320	ENSG00000115414	2319	FN1	fibronectin 1	2335	2	n/a	n/a	3.27e-01	1.912
279662327	ENSG00000200834	0	Y_RNA	Y RNA	0	9	n/a	n/a	3.30e-01	1.911
1098640	ENSG00000165804	30704	ZNF219	zinc finger protein 219	51222	14	n/a	n/a	1.98e-01	1.911
279659380	ENSG00000199963	0	U6	U6 spliceosomal RNA	0	1	n/a	n/a	1.99e-01	1.910
1091007	ENSG00000112787	36939	FBRSL1	fibrosin-like 1	57666	12	n/a	n/a	2.19e-01	1.910
1103454	ENSG00000188026	110612	RILPL1	Rab interacting lysosomal protein-like 1	353116	12	n/a	n/a	1.78e-01	1.909
279918893	ENSG00000237181	0	AC147651.4	AC147651.4	0	7	n/a	n/a	2.61e-01	1.909
1103940	ENSG00000196422	9714	PPP1R26	protein phosphatase 1, regulatory subunit 26	9858	9	n/a	n/a	1.98e-01	1.909
1089664	ENSG00000103202	4802	NME4	non-metastatic cells 4, protein expressed in	4833	16	n/a	n/a	2.78e-01	1.909
279980077	ENSG00000243910	55888	TUBA4B	tubulin, alpha 4b (pseudogene)	80086	2	n/a	n/a	2.62e-01	1.909
1092963	ENSG00000128645	3211	HOXD1	homeobox D1	3231	2	n/a	n/a	3.55e-01	1.908
1097718	ENSG00000162591	1940	MEGF6	multiple EGF-like-domains 6	1953	1	n/a	n/a	2.16e-01	1.908
1095208	ENSG00000142733	8942	MAP3K6	mitogen-activated protein kinase kinase kinase 6	9064	1	n/a	n/a	2.93e-01	1.908
279963124	ENSG00000242125	8361	SNHG3	small nucleolar RNA host gene 3 (non-protein coding)	8420	1	n/a	n/a	2.38e-01	1.908
1101523	ENSG00000179085	33635	DPM3	dolichyl-phosphate mannosyltransferase polypeptide 3	54344	1	n/a	n/a	2.50e-01	1.908
1102881	ENSG00000185650	673	ZFP36L1	zinc finger protein 36, C3H type-like 1	677	14	n/a	n/a	3.32e-01	1.908
279891257	ENSG00000234638	0	AC053503.6	AC053503.6	0	2	n/a	n/a	2.27e-01	1.907
279887819	ENSG00000234338	0	RP11-797H7.1	RP11-797H7.1	0	7	n/a	n/a	2.96e-01	1.907
279808616	ENSG00000227218	0	RP11-203J24.8	RP11-203J24.8	0	9	n/a	n/a	2.03e-01	1.907
1109149	ENSG00000244486	60012	SCARF2	scavenger receptor class F, member 2	91179	22	n/a	n/a	2.45e-01	1.907
279844812	ENSG00000230521	0	HCG4P7	HLA complex group 4 pseudogene 7	0	6	n/a	n/a	2.70e-01	1.906
1095639	ENSG00000145506	59570	NKD2	naked cuticle homolog 2 (Drosophila)	85409	5	n/a	n/a	2.17e-01	1.906
279659464	ENSG00000199994	0	RN5S145	RNA, 5S ribosomal 145	0	3	n/a	n/a	2.07e-01	1.905
279399998	ENSG00000169253	0	RP11-220D10.1	RP11-220D10.1	0	9	n/a	n/a	3.44e-01	1.905
280105831	ENSG00000257499	0	RP11-571M6.8	RP11-571M6.8	0	12	n/a	n/a	3.36e-01	1.905
279792042	ENSG00000225795	0	RP11-395G17.1	RP11-395G17.1	0	7	n/a	n/a	3.39e-01	1.905
1100593	ENSG00000174021	2770	GNG5	guanine nucleotide binding protein (G protein), gamma 5	2787	1	n/a	n/a	2.25e-01	1.905
1094460	ENSG00000137818	6144	RPLP1	ribosomal protein, large, P1	6176	15	n/a	n/a	3.40e-01	1.905
279835008	ENSG00000229645	55489	LINC00341	long intergenic non-protein coding RNA 341	79686	14	n/a	n/a	2.18e-01	1.905
1105490	ENSG00000205502	122839	C2CD4B	C2 calcium-dependent domain containing 4B	388125	15	n/a	n/a	3.01e-01	1.904
280099359	ENSG00000256873	0	AL021977.1	AL021977.1	0	22	n/a	n/a	2.56e-01	1.903
279943947	ENSG00000239922	157123515	RP11-71N10.1	RP11-71N10.1	100507447	3	n/a	n/a	1.51e-01	1.903
1102226	ENSG00000182979	8989	MTA1	metastasis associated 1	9112	14	n/a	n/a	2.46e-01	1.903
1092238	ENSG00000122971	32	ACADS	acyl-CoA dehydrogenase, C-2 to C-3 short chain	35	12	n/a	n/a	2.81e-01	1.903
1093384	ENSG00000131653	58441	TRAF7	TNF receptor-associated factor 7	84231	16	n/a	n/a	2.49e-01	1.903
280023916	ENSG00000250261	0	AC007050.18	AC007050.18	0	22	n/a	n/a	1.68e-01	1.902
1093004	ENSG00000129009	3646	ISLR	immunoglobulin superfamily containing leucine-rich repeat	3671	15	n/a	n/a	2.04e-01	1.901
1093043	ENSG00000129347	41613	KRI1	KRI1 homolog (S. cerevisiae)	65095	19	n/a	n/a	1.95e-01	1.900
1092621	ENSG00000125810	22674	CD93	CD93 molecule	22918	20	n/a	n/a	2.05e-01	1.899
1089257	ENSG00000100726	9750	TELO2	TEL2, telomere maintenance 2, homolog (S. cerevisiae)	9894	16	n/a	n/a	2.04e-01	1.898
1088038	ENSG00000071859	9007	FAM50A	family with sequence similarity 50, member A	9130	X	n/a	n/a	1.88e-01	1.898
279770640	ENSG00000224002	0	AC090099.2	AC090099.2	0	11	n/a	n/a	2.78e-01	1.897
1095405	ENSG00000143842	9438	SOX13	SRY (sex determining region Y)-box 13	9580	1	n/a	n/a	2.05e-01	1.896
1095319	ENSG00000143409	35082	FAM63A	family with sequence similarity 63, member A	55793	1	n/a	n/a	2.05e-01	1.895
1087013	ENSG00000006638	6875	TBXA2R	thromboxane A2 receptor	6915	19	n/a	n/a	1.82e-01	1.895
279907014	ENSG00000236078	0	AC095067.1	AC095067.1	0	7	n/a	n/a	2.11e-01	1.895
279773446	ENSG00000224189	0	AC009336.23	AC009336.23	0	2	n/a	n/a	3.21e-01	1.893
280112045	ENSG00000258116	0	RP11-493L12.6	RP11-493L12.6	0	12	n/a	n/a	3.29e-01	1.893
1097484	ENSG00000160813	85811	PPP1R35	protein phosphatase 1, regulatory subunit 35	221908	7	n/a	n/a	2.32e-01	1.892
1088093	ENSG00000073060	944	SCARB1	scavenger receptor class B, member 1	949	12	n/a	n/a	2.38e-01	1.891
279902190	ENSG00000235613	0	NSRP1P1	nuclear speckle splicing regulatory protein 1 pseudogene 1	0	1	n/a	n/a	1.79e-01	1.890
1093505	ENSG00000132470	3666	ITGB4	integrin, beta 4	3691	17	n/a	n/a	2.71e-01	1.890
280047513	ENSG00000252447	0	snoU13	Small nucleolar RNA U13	0	11	n/a	n/a	1.99e-01	1.890
280031426	ENSG00000250863	0	RP11-663P9.1	RP11-663P9.1	0	4	n/a	n/a	3.26e-01	1.889
1097059	ENSG00000157554	2063	ERG	v-ets erythroblastosis virus E26 oncogene homolog (avian)	2078	21	n/a	n/a	2.05e-01	1.888
1090400	ENSG00000108292	4277	MLLT6	myeloid/lymphoid or mixed-lineage leukemia (trithorax homolog, Drosophila); translocated to, 6	4302	17	n/a	n/a	2.18e-01	1.888
1099208	ENSG00000167978	23279	SRRM2	serine/arginine repetitive matrix 2	23524	16	n/a	n/a	3.12e-01	1.887
279895612	ENSG00000234985	0	RP11-3L10.3	RP11-3L10.3	0	7	n/a	n/a	2.01e-01	1.886
1092385	ENSG00000124205	1895	EDN3	endothelin 3	1908	20	n/a	n/a	1.69e-01	1.886
1095122	ENSG00000142002	59997	DPP9	dipeptidyl-peptidase 9	91039	19	n/a	n/a	2.39e-01	1.886
1090700	ENSG00000110719	10166	TCIRG1	T-cell, immune regulator 1, ATPase, H+ transporting, lysosomal V0 subunit A3	10312	11	n/a	n/a	2.36e-01	1.885
1087875	ENSG00000067182	7089	TNFRSF1A	tumor necrosis factor receptor superfamily, member 1A	7132	12	n/a	n/a	1.79e-01	1.884
1099973	ENSG00000171206	57285	TRIM8	tripartite motif containing 8	81603	10	n/a	n/a	2.57e-01	1.884
1092349	ENSG00000124019	55646	FAM124B	family with sequence similarity 124B	79843	2	n/a	n/a	1.82e-01	1.883
1097150	ENSG00000158315	34222	RHBDL2	rhomboid, veinlet-like 2 (Drosophila)	54933	1	n/a	n/a	2.05e-01	1.883
1100165	ENSG00000172005	4093	MAL	mal, T-cell differentiation protein	4118	2	n/a	n/a	2.00e-01	1.883
1107728	ENSG00000230715	0	RP11-274B21.4	RP11-274B21.4	0	7	n/a	n/a	2.38e-01	1.882
1108755	ENSG00000237441	5831	RGL2	ral guanine nucleotide dissociation stimulator-like 2	5863	6	n/a	n/a	2.07e-01	1.882
279704318	ENSG00000206861	0	SNORD62B	small nucleolar RNA, C/D box 62B	0	9	n/a	n/a	2.27e-01	1.881
279856738	ENSG00000231587	0	RP11-334J6.4	RP11-334J6.4	0	9	n/a	n/a	2.27e-01	1.881
280081608	ENSG00000255138	0	RP11-113D6.8	RP11-113D6.8	0	11	n/a	n/a	2.79e-01	1.881
1097053	ENSG00000157510	79593	AFAP1L1	actin filament associated protein 1-like 1	134265	5	n/a	n/a	2.38e-01	1.880
1087907	ENSG00000068137	55792	PLEKHH3	pleckstrin homology domain containing, family H (with MyTH4 domain) member 3	79990	17	n/a	n/a	1.65e-01	1.879
1105896	ENSG00000213719	1183	CLIC1	chloride intracellular channel 1	1192	6	n/a	n/a	2.96e-01	1.878
1102816	ENSG00000185339	6908	TCN2	transcobalamin II	6948	22	n/a	n/a	2.46e-01	1.878
1103051	ENSG00000186281	80923	GPAT2	glycerol-3-phosphate acyltransferase 2, mitochondrial	150763	2	n/a	n/a	2.36e-01	1.877
1097224	ENSG00000158865	77687	SLC5A11	solute carrier family 5 (sodium/glucose cotransporter), member 11	115584	16	n/a	n/a	2.62e-01	1.877
279797209	ENSG00000226243	0	RPL37AP1	ribosomal protein L37a pseudogene 1	0	20	n/a	n/a	2.94e-01	1.876
1092774	ENSG00000126870	34401	WDR60	WD repeat domain 60	55112	7	n/a	n/a	1.99e-01	1.876
1091768	ENSG00000119004	36678	CYP20A1	cytochrome P450, family 20, subfamily A, polypeptide 1	57404	2	n/a	n/a	1.69e-01	1.876
1096919	ENSG00000156381	78886	ANKRD9	ankyrin repeat domain 9	122416	14	n/a	n/a	2.66e-01	1.876
1093189	ENSG00000130517	34147	PGPEP1	pyroglutamyl-peptidase I	54858	19	n/a	n/a	2.98e-01	1.875
280131457	ENSG00000259352	0	RP11-109D20.2	RP11-109D20.2	0	15	n/a	n/a	2.44e-01	1.874
1096020	ENSG00000148411	79730	NACC2	NACC family member 2, BEN and BTB (POZ) domain containing	138151	9	n/a	n/a	2.68e-01	1.874
1089961	ENSG00000105298	37323	C19orf29	chromosome 19 open reading frame 29	58509	19	n/a	n/a	2.18e-01	1.874
279800531	ENSG00000226532	0	RP5-1052M9.1	RP5-1052M9.1	0	X	n/a	n/a	2.04e-01	1.874
1092953	ENSG00000128602	6568	SMO	smoothened, frizzled family receptor	6608	7	n/a	n/a	2.58e-01	1.874
1088334	ENSG00000079313	36728	REXO1	REX1, RNA exonuclease 1 homolog (S. cerevisiae)	57455	19	n/a	n/a	3.25e-01	1.873
1091641	ENSG00000117616	36313	C1orf63	chromosome 1 open reading frame 63	57035	1	n/a	n/a	2.46e-01	1.873
1095473	ENSG00000144283	8436	PKP4	plakophilin 4	8502	2	n/a	n/a	1.70e-01	1.873
1104752	ENSG00000198816	79881	ZNF358	zinc finger protein 358	140467	19	n/a	n/a	2.96e-01	1.872
1101054	ENSG00000176533	2771	GNG7	guanine nucleotide binding protein (G protein), gamma 7	2788	19	n/a	n/a	3.17e-01	1.872
1102713	ENSG00000184985	36810	SORCS2	sortilin-related VPS10 domain containing receptor 2	57537	4	n/a	n/a	2.37e-01	1.871
279715836	ENSG00000212195	0	U3	Small nucleolar RNA U3	0	17	n/a	n/a	3.25e-01	1.871
279939479	ENSG00000239377	0	RP4-584D14.6	RP4-584D14.6	0	7	n/a	n/a	1.63e-01	1.869
1097468	ENSG00000160741	83540	CRTC2	CREB regulated transcription coactivator 2	200186	1	n/a	n/a	2.22e-01	1.869
1104613	ENSG00000198466	59104	ZNF587	zinc finger protein 587	84914	19	n/a	n/a	2.76e-01	1.869
1089838	ENSG00000104728	9495	ARHGEF10	Rho guanine nucleotide exchange factor (GEF) 10	9639	8	n/a	n/a	3.26e-01	1.868
279935771	ENSG00000238838	0	snoU13	Small nucleolar RNA U13	0	19	n/a	n/a	1.69e-01	1.868
1102632	ENSG00000184619	79022	KRBA2	KRAB-A domain containing 2	124751	17	n/a	n/a	2.29e-01	1.867
1094671	ENSG00000138821	40749	SLC39A8	solute carrier family 39 (zinc transporter), member 8	64116	4	n/a	n/a	2.38e-01	1.867
1093888	ENSG00000134884	34371	ARGLU1	arginine and glutamate rich 1	55082	13	n/a	n/a	1.74e-01	1.867
279938419	ENSG00000239257	0	RPL23AP1	ribosomal protein L23a pseudogene 1	0	6	n/a	n/a	2.54e-01	1.866
279919780	ENSG00000237264	0	FTH1P11	ferritin, heavy polypeptide 1 pseudogene 11	0	8	n/a	n/a	2.00e-01	1.866
1100697	ENSG00000174628	78980	IQCK	IQ motif containing K	124152	16	n/a	n/a	1.89e-01	1.866
279927303	ENSG00000237866	0	RP11-298J20.1	RP11-298J20.1	0	10	n/a	n/a	2.15e-01	1.865
1089873	ENSG00000104881	10690	PPP1R13L	protein phosphatase 1, regulatory subunit 13 like	10848	19	n/a	n/a	1.88e-01	1.864
1097407	ENSG00000160271	5868	RALGDS	ral guanine nucleotide dissociation stimulator	5900	9	n/a	n/a	2.39e-01	1.864
279936443	ENSG00000238947	0	snoU13	Small nucleolar RNA U13	0	17	n/a	n/a	3.30e-01	1.864
1087148	ENSG00000011132	9405	APBA3	amyloid beta (A4) precursor protein-binding, family A, member 3	9546	19	n/a	n/a	1.87e-01	1.863
279847205	ENSG00000230729	0	RP11-296L22.8	RP11-296L22.8	0	9	n/a	n/a	3.21e-01	1.863
1106209	ENSG00000214899	0	C17orf84	chromosome 17 open reading frame 84	0	17	n/a	n/a	1.35e-01	1.862
1093055	ENSG00000129467	83447	ADCY4	adenylate cyclase 4	196883	14	n/a	n/a	1.90e-01	1.861
279934458	ENSG00000238631	0	snoU13	Small nucleolar RNA U13	0	6	n/a	n/a	3.11e-01	1.861
279933821	ENSG00000238528	0	snoU13	Small nucleolar RNA U13	0	12	n/a	n/a	3.03e-01	1.861
1092744	ENSG00000126653	58292	NSRP1	nuclear speckle splicing regulatory protein 1	84081	17	n/a	n/a	2.04e-01	1.861
1094461	ENSG00000137819	34141	PAQR5	progestin and adipoQ receptor family member V	54852	15	n/a	n/a	2.37e-01	1.860
280069356	ENSG00000254332	0	GS1-44D20.1	GS1-44D20.1	0	8	n/a	n/a	2.15e-01	1.860
279706474	ENSG00000207233	0	SNORA37	small nucleolar RNA, H/ACA box 37	0	18	n/a	n/a	3.85e-01	1.859
279928263	ENSG00000237950	0	RP11-7O11.3	RP11-7O11.3	0	1	n/a	n/a	1.68e-01	1.859
279979461	ENSG00000243829	0	CTB-33G10.1	CTB-33G10.1	0	19	n/a	n/a	3.73e-01	1.858
1089963	ENSG00000105323	10941	HNRNPUL1	heterogeneous nuclear ribonucleoprotein U-like 1	11100	19	n/a	n/a	2.72e-01	1.858
1107599	ENSG00000229809	80534	ZNF688	zinc finger protein 688	146542	16	n/a	n/a	2.77e-01	1.858
1089269	ENSG00000100813	22740	ACIN1	apoptotic chromatin condensation inducer 1	22985	14	n/a	n/a	2.37e-01	1.858
279665372	ENSG00000201724	0	Y_RNA	Y RNA	0	15	n/a	n/a	3.14e-01	1.857
1097512	ENSG00000160972	59178	PPP1R16A	protein phosphatase 1, regulatory subunit 16A	84988	8	n/a	n/a	2.37e-01	1.857
1087939	ENSG00000069122	85748	GPR116	G protein-coupled receptor 116	221395	6	n/a	n/a	3.14e-01	1.857
1097158	ENSG00000158423	81417	RIBC1	RIB43A domain with coiled-coils 1	158787	X	n/a	n/a	1.88e-01	1.856
280084599	ENSG00000255316	0	RP11-664H7.2	RP11-664H7.2	0	11	n/a	n/a	2.73e-01	1.856
1100096	ENSG00000171729	34381	TMEM51	transmembrane protein 51	55092	1	n/a	n/a	2.37e-01	1.855
1104574	ENSG00000198324	80393	FAM109A	family with sequence similarity 109, member A	144717	12	n/a	n/a	1.99e-01	1.855
1089488	ENSG00000101986	212	ABCD1	ATP-binding cassette, sub-family D (ALD), member 1	215	X	n/a	n/a	2.16e-01	1.855
279988070	ENSG00000244723	0	ASLP1	argininosuccinate lyase pseudogene 1	0	22	n/a	n/a	1.56e-01	1.854
279960266	ENSG00000241836	0	AC073321.5	AC073321.5	0	2	n/a	n/a	2.65e-01	1.854
1086933	ENSG00000004975	1844	DVL2	dishevelled, dsh homolog 2 (Drosophila)	1856	17	n/a	n/a	1.69e-01	1.853
1094466	ENSG00000137831	34364	UACA	uveal autoantigen with coiled-coil domains and ankyrin repeats	55075	15	n/a	n/a	2.57e-01	1.853
1089970	ENSG00000105355	10080	PLIN3	perilipin 3	10226	19	n/a	n/a	1.71e-01	1.853
1087707	ENSG00000061936	6397	SFSWAP	splicing factor, suppressor of white-apricot homolog (Drosophila)	6433	12	n/a	n/a	1.98e-01	1.852
1099203	ENSG00000167969	1620	ECI1	enoyl-CoA delta isomerase 1	1632	16	n/a	n/a	2.27e-01	1.851
279898133	ENSG00000235204	0	RP11-121A14.2	RP11-121A14.2	0	9	n/a	n/a	1.15e-01	1.851
279719695	ENSG00000213169	0	RP11-393N4.2	RP11-393N4.2	0	3	n/a	n/a	3.46e-01	1.851
1104198	ENSG00000197182	125348	MIR4763	microRNA 4763	400931	22	n/a	n/a	2.59e-01	1.850
1103385	ENSG00000187775	8563	DNAH17	dynein, axonemal, heavy chain 17	8632	17	n/a	n/a	1.88e-01	1.849
279865408	ENSG00000232352	0	U73167.7	U73167.7	0	3	n/a	n/a	3.60e-01	1.849
1104431	ENSG00000197905	6962	TEAD4	TEA domain family member 4	7004	12	n/a	n/a	1.68e-01	1.848
279987503	ENSG00000244663	0	AC007599.1	AC007599.1	0	16	n/a	n/a	3.12e-01	1.847
279670183	ENSG00000203583	0	AL021707.1	AL021707.1	0	22	n/a	n/a	1.91e-01	1.847
279706019	ENSG00000207159	1013511	SNORD116-22	small nucleolar RNA, C/D box 116-22	100033433	15	n/a	n/a	3.84e-01	1.847
1097333	ENSG00000159761	122910	C16orf86	chromosome 16 open reading frame 86	388284	16	n/a	n/a	2.04e-01	1.846
1103138	ENSG00000186635	78290	ARAP1	ArfGAP with RhoGAP domain, ankyrin repeat and PH domain 1	116985	11	n/a	n/a	1.67e-01	1.846
1109078	ENSG00000243364	1932	EFNA4	ephrin-A4	1945	1	n/a	n/a	1.65e-01	1.846
279952955	ENSG00000240975	0	RP11-313M3.1	RP11-313M3.1	0	11	n/a	n/a	3.13e-01	1.846
280048857	ENSG00000252643	0	U6	U6 spliceosomal RNA	0	7	n/a	n/a	3.84e-01	1.846
279709680	ENSG00000207808	128128	MIR27A	microRNA 27a	407018	19	n/a	n/a	3.51e-01	1.845
280041108	ENSG00000251603	0	RP11-164P12.4	RP11-164P12.4	0	4	n/a	n/a	2.13e-01	1.845
1100448	ENSG00000173272	166317	MZT2A	mitotic spindle organizing protein 2A	653784	2	n/a	n/a	3.12e-01	1.845
1099888	ENSG00000170893	7157	TRH	thyrotropin-releasing hormone	7200	3	n/a	n/a	2.17e-01	1.844
1095353	ENSG00000143546	6246	S100A8	S100 calcium binding protein A8	6279	1	n/a	n/a	3.63e-01	1.844
1099963	ENSG00000171163	34946	ZNF692	zinc finger protein 692	55657	1	n/a	n/a	2.84e-01	1.844
1092812	ENSG00000127329	5755	PTPRB	protein tyrosine phosphatase, receptor type, B	5787	12	n/a	n/a	2.37e-01	1.844
279970324	ENSG00000242889	0	AC007431.1	AC007431.1	0	17	n/a	n/a	1.53e-01	1.843
1099241	ENSG00000168077	30916	SCARA3	scavenger receptor class A, member 3	51435	8	n/a	n/a	3.29e-01	1.842
1095831	ENSG00000146966	26892	DENND2A	DENN/MADD domain containing 2A	27147	7	n/a	n/a	1.68e-01	1.842
280096239	ENSG00000256498	0	AL928654.1	AL928654.1	0	14	n/a	n/a	3.12e-01	1.842
1088851	ENSG00000092421	36829	SEMA6A	sema domain, transmembrane domain (TM), and cytoplasmic domain, (semaphorin) 6A	57556	5	n/a	n/a	2.89e-01	1.841
279922546	ENSG00000237470	0	RP11-271M1.2	RP11-271M1.2	0	10	n/a	n/a	2.57e-01	1.840
280050012	ENSG00000252809	0	AC135050.3	AC135050.3	0	16	n/a	n/a	3.63e-01	1.840
279783573	ENSG00000225067	0	AD000091.1	AD000091.1	0	19	n/a	n/a	1.95e-01	1.840
279705480	ENSG00000207070	169142	SNORA16A	small nucleolar RNA, H/ACA box 16A	692073	1	n/a	n/a	3.30e-01	1.840
1095199	ENSG00000142676	6103	RPL11	ribosomal protein L11	6135	1	n/a	n/a	3.16e-01	1.840
279818881	ENSG00000228204	0	RP4-724E13.2	RP4-724E13.2	0	7	n/a	n/a	2.94e-01	1.839
1088319	ENSG00000078900	7118	TP73	tumor protein p73	7161	1	n/a	n/a	1.40e-01	1.839
1105967	ENSG00000214021	25889	TTLL3	tubulin tyrosine ligase-like family, member 3	26140	3	n/a	n/a	2.17e-01	1.839
1089015	ENSG00000099904	29536	ZDHHC8	zinc finger, DHHC-type containing 8	29801	22	n/a	n/a	2.38e-01	1.839
279962443	ENSG00000242045	0	RP1-90K10.3	RP1-90K10.3	0	6	n/a	n/a	1.88e-01	1.838
279905164	ENSG00000235912	0	RP1-159A19.3	RP1-159A19.3	0	1	n/a	n/a	2.71e-01	1.838
280045819	ENSG00000252202	0	Y_RNA	Y RNA	0	5	n/a	n/a	3.06e-01	1.838
1089685	ENSG00000103326	6610	SOLH	small optic lobes homolog (Drosophila)	6650	16	n/a	n/a	2.37e-01	1.837
1099392	ENSG00000168754	30733	FAM178B	family with sequence similarity 178, member B	51252	2	n/a	n/a	1.70e-01	1.836
1098162	ENSG00000164035	31185	EMCN	endomucin	51705	4	n/a	n/a	2.00e-01	1.836
1089872	ENSG00000104880	23125	ARHGEF18	Rho/Rac guanine nucleotide exchange factor (GEF) 18	23370	19	n/a	n/a	2.43e-01	1.836
280129872	ENSG00000259262	0	RP11-154B12.2	RP11-154B12.2	0	15	n/a	n/a	2.80e-01	1.835
1100972	ENSG00000176108	55446	CHMP6	charged multivesicular body protein 6	79643	17	n/a	n/a	2.24e-01	1.835
1088875	ENSG00000093100	0	XXbac-B461K10.4	protein MICAL-3 isoform 1	0	22	n/a	n/a	2.59e-01	1.835
279932347	ENSG00000238288	0	RP11-100G15.4	RP11-100G15.4	0	9	n/a	n/a	1.63e-01	1.835
1105091	ENSG00000204323	166985	C17orf109	chromosome 17 open reading frame 109	643008	17	n/a	n/a	1.88e-01	1.834
1097270	ENSG00000159239	123222	C2orf81	chromosome 2 open reading frame 81	388963	2	n/a	n/a	2.30e-01	1.833
279928576	ENSG00000237977	0	RP3-430N8.8	RP3-430N8.8	0	22	n/a	n/a	2.57e-01	1.833
1097672	ENSG00000162390	25776	ACOT11	acyl-CoA thioesterase 11	26027	1	n/a	n/a	1.68e-01	1.833
279820633	ENSG00000228342	0	RP1-238O23.4	RP1-238O23.4	0	6	n/a	n/a	2.05e-01	1.832
1090432	ENSG00000108479	2568	GALK1	galactokinase 1	2584	17	n/a	n/a	2.28e-01	1.832
1104369	ENSG00000197724	5221	PHF2	PHD finger protein 2	5253	9	n/a	n/a	2.41e-01	1.831
279585111	ENSG00000188365	0	AC092171.2	AC092171.2	0	7	n/a	n/a	1.71e-01	1.831
1099608	ENSG00000169683	83628	LRRC45	leucine rich repeat containing 45	201255	17	n/a	n/a	1.64e-01	1.831
279936114	ENSG00000238896	0	snoU13	Small nucleolar RNA U13	0	6	n/a	n/a	3.75e-01	1.831
1093107	ENSG00000130005	2577	GAMT	guanidinoacetate N-methyltransferase	2593	19	n/a	n/a	2.29e-01	1.831
1099621	ENSG00000169733	5954	RFNG	RFNG O-fucosylpeptide 3-beta-N-acetylglucosaminyltransferase	5986	17	n/a	n/a	2.46e-01	1.830
1101068	ENSG00000176619	59014	LMNB2	lamin B2	84823	19	n/a	n/a	1.79e-01	1.830
1094167	ENSG00000136274	22903	NACAD	NAC alpha domain containing	23148	7	n/a	n/a	2.37e-01	1.830
279829856	ENSG00000229180	0	GS1-124K5.11	GS1-124K5.11	0	7	n/a	n/a	2.57e-01	1.830
1092632	ENSG00000125826	10469	RBCK1	RanBP-type and C3HC4-type zinc finger containing 1	10616	20	n/a	n/a	2.05e-01	1.830
1107072	ENSG00000226321	0	AC104809.3	AC104809.3	0	2	n/a	n/a	2.18e-01	1.829
1104665	ENSG00000198625	4169	MDM4	Mdm4 p53 binding protein homolog (mouse)	4194	1	n/a	n/a	2.58e-01	1.829
279755969	ENSG00000221817	0	RP11-137L10.6	RP11-137L10.6	0	10	n/a	n/a	2.79e-01	1.828
1103658	ENSG00000188818	55647	ZDHHC11	zinc finger, DHHC-type containing 11	79844	5	n/a	n/a	2.44e-01	1.828
279909866	ENSG00000236352	0	AC005220.3	AC005220.3	0	20	n/a	n/a	3.07e-01	1.827
279963579	ENSG00000242183	0	AC007687.1	AC007687.1	0	3	n/a	n/a	1.69e-01	1.827
1105856	ENSG00000213413	54877	PVRIG	poliovirus receptor related immunoglobulin domain containing	79037	7	n/a	n/a	1.81e-01	1.826
1090240	ENSG00000106689	9220	LHX2	LIM homeobox 2	9355	9	n/a	n/a	2.54e-01	1.826
1094365	ENSG00000137285	110335	TUBB2B	tubulin, beta 2B class IIb	347733	6	n/a	n/a	1.81e-01	1.825
279761680	ENSG00000222961	0	AC008949.1	AC008949.1	0	5	n/a	n/a	3.84e-01	1.824
279825480	ENSG00000228779	0	Z69666.2	Z69666.2	0	16	n/a	n/a	3.08e-01	1.824
279708490	ENSG00000207601	0	MIR611	microRNA 611	0	11	n/a	n/a	2.40e-01	1.824
1101273	ENSG00000177666	36382	PNPLA2	patatin-like phospholipase domain containing 2	57104	11	n/a	n/a	2.58e-01	1.824
1101599	ENSG00000179588	81529	ZFPM1	zinc finger protein, multitype 1	161882	16	n/a	n/a	2.71e-01	1.823
279935464	ENSG00000238795	0	SCARNA12	small Cajal body-specific RNA 12	0	12	n/a	n/a	1.95e-01	1.823
1097284	ENSG00000159335	5731	PTMS	parathymosin	5763	12	n/a	n/a	3.13e-01	1.823
1102941	ENSG00000185896	3891	LAMP1	lysosomal-associated membrane protein 1	3916	13	n/a	n/a	2.53e-01	1.822
1102697	ENSG00000184916	3689	JAG2	jagged 2	3714	14	n/a	n/a	2.05e-01	1.822
280126794	ENSG00000259081	0	RP11-488C13.6	RP11-488C13.6	0	14	n/a	n/a	2.25e-01	1.822
279702904	ENSG00000206620	0	SNORD45C	small nucleolar RNA, C/D box 45C	0	1	n/a	n/a	3.07e-01	1.822
1098667	ENSG00000165915	60018	SLC39A13	solute carrier family 39 (zinc transporter), member 13	91252	11	n/a	n/a	2.05e-01	1.820
279793707	ENSG00000225938	0	RP4-575N6.4	RP4-575N6.4	0	1	n/a	n/a	1.98e-01	1.820
279994456	ENSG00000247049	0	CTC-338M12.7	CTC-338M12.7	0	5	n/a	n/a	2.16e-01	1.820
1088984	ENSG00000099624	510	ATP5D	ATP synthase, H+ transporting, mitochondrial F1 complex, delta subunit	513	19	n/a	n/a	2.09e-01	1.819
1095129	ENSG00000142102	55963	ATHL1	ATH1, acid trehalase-like 1 (yeast)	80162	11	n/a	n/a	2.45e-01	1.818
1088684	ENSG00000089041	4995	P2RX7	purinergic receptor P2X, ligand-gated ion channel, 7	5027	12	n/a	n/a	3.23e-01	1.818
279909375	ENSG00000236304	0	AP001189.4	AP001189.4	0	11	n/a	n/a	1.74e-01	1.818
279958727	ENSG00000241641	0	RPS23P6	ribosomal protein S23 pseudogene 6	0	16	n/a	n/a	3.03e-01	1.818
1101664	ENSG00000179965	30814	ZNF771	zinc finger protein 771	51333	16	n/a	n/a	2.58e-01	1.817
1089312	ENSG00000101049	9965	SGK2	serum/glucocorticoid regulated kinase 2	10110	20	n/a	n/a	2.72e-01	1.817
1093194	ENSG00000130529	34084	TRPM4	transient receptor potential cation channel, subfamily M, member 4	54795	19	n/a	n/a	2.04e-01	1.816
1100812	ENSG00000175220	389	ARHGAP1	Rho GTPase activating protein 1	392	11	n/a	n/a	2.96e-01	1.815
1088975	ENSG00000099364	33911	FBXL19	F-box and leucine-rich repeat protein 19	54620	16	n/a	n/a	2.57e-01	1.815
279955486	ENSG00000241301	0	AL136982.1	AL136982.1	0	10	n/a	n/a	2.86e-01	1.815
1091989	ENSG00000120708	7003	TGFBI	transforming growth factor, beta-induced, 68kDa	7045	5	n/a	n/a	1.81e-01	1.815
279904415	ENSG00000235829	0	TBCAP2	tubulin folding cofactor A pseudogene 2	0	1	n/a	n/a	2.19e-01	1.815
279839760	ENSG00000230084	0	RP4-613B23.1	RP4-613B23.1	0	3	n/a	n/a	1.64e-01	1.815
1100863	ENSG00000175505	23284	CLCF1	cardiotrophin-like cytokine factor 1	23529	11	n/a	n/a	1.83e-01	1.815
1090623	ENSG00000110011	3318	DNAJC4	DnaJ (Hsp40) homolog, subfamily C, member 4	3338	11	n/a	n/a	2.62e-01	1.814
279991745	ENSG00000246015	0	AC010332.1	AC010332.1	0	19	n/a	n/a	1.99e-01	1.814
1099437	ENSG00000168918	3610	INPP5D	inositol polyphosphate-5-phosphatase, 145kDa	3635	2	n/a	n/a	2.04e-01	1.814
1099998	ENSG00000171316	34925	CHD7	chromodomain helicase DNA binding protein 7	55636	8	n/a	n/a	3.41e-01	1.813
1099216	ENSG00000167995	7396	BEST1	bestrophin 1	7439	11	n/a	n/a	2.57e-01	1.813
1098784	ENSG00000166341	8573	DCHS1	dachsous 1 (Drosophila)	8642	11	n/a	n/a	2.35e-01	1.813
279658127	ENSG00000199591	0	Y_RNA	Y RNA	0	3	n/a	n/a	2.04e-01	1.812
279761036	ENSG00000222747	0	RN5S25	RNA, 5S ribosomal 25	0	13	n/a	n/a	3.84e-01	1.811
279664658	ENSG00000201544	0	SNORA16B	small nucleolar RNA, H/ACA box 16B	0	1	n/a	n/a	3.08e-01	1.811
1087922	ENSG00000068724	36493	TTC7A	tetratricopeptide repeat domain 7A	57217	2	n/a	n/a	1.96e-01	1.811
279982633	ENSG00000244192	0	RP11-114H7.1	RP11-114H7.1	0	5	n/a	n/a	3.81e-01	1.810
1097456	ENSG00000160678	6238	S100A1	S100 calcium binding protein A1	6271	1	n/a	n/a	2.04e-01	1.809
1105023	ENSG00000204138	41822	PHACTR4	phosphatase and actin regulator 4	65979	1	n/a	n/a	2.19e-01	1.808
279898323	ENSG00000235231	0	AP000351.10	AP000351.10	0	22	n/a	n/a	2.93e-01	1.808
1089977	ENSG00000105372	6190	RPS19	ribosomal protein S19	6223	19	n/a	n/a	3.68e-01	1.807
1104190	ENSG00000197162	80533	ZNF785	zinc finger protein 785	146540	16	n/a	n/a	2.72e-01	1.807
1100486	ENSG00000173473	6560	SMARCC1	SWI/SNF related, matrix associated, actin dependent regulator of chromatin, subfamily c, member 1	6599	3	n/a	n/a	2.05e-01	1.807
1090989	ENSG00000112667	10444	C6orf108	chromosome 6 open reading frame 108	10591	6	n/a	n/a	2.88e-01	1.806
279662334	ENSG00000200837	0	Y_RNA	Y RNA	0	3	n/a	n/a	2.01e-01	1.806
280096711	ENSG00000256540	0	RP11-598F7.6	RP11-598F7.6	0	12	n/a	n/a	1.64e-01	1.806
279967900	ENSG00000242617	0	TRNAR34P	transfer RNA arginine 34 (anticodon CCU) pseudogene	0	11	n/a	n/a	1.74e-01	1.806
1100959	ENSG00000176046	26219	NUPR1	nuclear protein, transcriptional regulator, 1	26471	16	n/a	n/a	1.77e-01	1.805
279661032	ENSG00000200446	0	U6	U6 spliceosomal RNA	0	7	n/a	n/a	3.84e-01	1.805
279949390	ENSG00000240516	0	AC105921.2	AC105921.2	0	2	n/a	n/a	3.84e-01	1.805
1089819	ENSG00000104529	1923	EEF1D	eukaryotic translation elongation factor 1 delta (guanine nucleotide exchange protein)	1936	8	n/a	n/a	2.65e-01	1.804
1097856	ENSG00000163060	80897	TEKT4	tektin 4	150483	2	n/a	n/a	2.20e-01	1.804
1101128	ENSG00000176920	2508	FUT2	fucosyltransferase 2 (secretor status included)	2524	19	n/a	n/a	2.38e-01	1.803
280091090	ENSG00000255875	0	CTD-2102P23.1	CTD-2102P23.1	0	19	n/a	n/a	2.18e-01	1.803
1097138	ENSG00000158195	10018	WASF2	WAS protein family, member 2	10163	1	n/a	n/a	2.43e-01	1.801
1102714	ENSG00000184986	56531	TMEM121	transmembrane protein 121	80757	14	n/a	n/a	2.31e-01	1.801
1103028	ENSG00000186193	59828	C9orf140	chromosome 9 open reading frame 140	89958	9	n/a	n/a	2.01e-01	1.801
1102799	ENSG00000185269	80583	NOTUM	notum pectinacetylesterase homolog (Drosophila)	147111	17	n/a	n/a	1.42e-01	1.800
279993146	ENSG00000246451	0	RP11-894P9.1	RP11-894P9.1	0	14	n/a	n/a	2.65e-01	1.800
279903705	ENSG00000235750	9530	KIAA0040	KIAA0040	9674	1	n/a	n/a	1.70e-01	1.800
279993743	ENSG00000246705	35055	H2AFJ	H2A histone family, member J	55766	12	n/a	n/a	2.24e-01	1.800
1091332	ENSG00000115474	3744	KCNJ13	potassium inwardly-rectifying channel, subfamily J, member 13	3769	2	n/a	n/a	3.13e-01	1.800
1093095	ENSG00000129911	58089	KLF16	Kruppel-like factor 16	83855	19	n/a	n/a	2.71e-01	1.800
1095163	ENSG00000142459	77695	EVI5L	ecotropic viral integration site 5-like	115704	19	n/a	n/a	2.88e-01	1.800
1095072	ENSG00000141569	83634	TRIM65	tripartite motif containing 65	201292	17	n/a	n/a	1.69e-01	1.799
1089232	ENSG00000100599	55693	RIN3	Ras and Rab interactor 3	79890	14	n/a	n/a	1.71e-01	1.799
1099988	ENSG00000171282	36870	BAHCC1	BAH domain and coiled-coil containing 1	57597	17	n/a	n/a	2.09e-01	1.798
279807872	ENSG00000227157	0	AC068535.2	AC068535.2	0	2	n/a	n/a	1.85e-01	1.797
280131396	ENSG00000259349	0	RP11-15E18.1	RP11-15E18.1	0	17	n/a	n/a	1.69e-01	1.797
1104664	ENSG00000198624	25861	CCDC69	coiled-coil domain containing 69	26112	5	n/a	n/a	1.44e-01	1.797
280048297	ENSG00000252561	0	U1	U1 spliceosomal RNA	0	16	n/a	n/a	3.62e-01	1.797
279941112	ENSG00000239569	0	RP11-325F22.4	RP11-325F22.4	0	7	n/a	n/a	1.67e-01	1.797
1097222	ENSG00000158863	41335	FAM160B2	family with sequence similarity 160, member B2	64760	8	n/a	n/a	2.19e-01	1.797
1108173	ENSG00000233493	123034	TMEM238	transmembrane protein 238	388564	19	n/a	n/a	1.80e-01	1.796
279944266	ENSG00000239969	0	RP11-163E9.2	RP11-163E9.2	0	7	n/a	n/a	1.88e-01	1.796
1087558	ENSG00000050820	9422	BCAR1	breast cancer anti-estrogen resistance 1	9564	16	n/a	n/a	2.31e-01	1.796
1093356	ENSG00000131435	8506	PDLIM4	PDZ and LIM domain 4	8572	5	n/a	n/a	3.22e-01	1.796
1093630	ENSG00000133115	81486	STOML3	stomatin (EPB72)-like 3	161003	13	n/a	n/a	3.24e-01	1.795
1099555	ENSG00000169418	4850	NPR1	natriuretic peptide receptor A/guanylate cyclase A (atrionatriuretic peptide receptor A)	4881	1	n/a	n/a	1.52e-01	1.795
1108241	ENSG00000233927	6201	RPS28	ribosomal protein S28	6234	19	n/a	n/a	3.44e-01	1.795
280107995	ENSG00000257740	0	RP11-977G19.12	RP11-977G19.12	0	12	n/a	n/a	2.46e-01	1.794
1101654	ENSG00000179922	80648	ZNF784	zinc finger protein 784	147808	19	n/a	n/a	1.44e-01	1.793
279662229	ENSG00000200812	1013521	SNORD115-6	small nucleolar RNA, C/D box 115-6	100033443	15	n/a	n/a	3.84e-01	1.793
1090315	ENSG00000107562	6351	CXCL12	chemokine (C-X-C motif) ligand 12	6387	10	n/a	n/a	2.75e-01	1.791
1096213	ENSG00000150201	33133	FXYD4	FXYD domain containing ion transport regulator 4	53828	10	n/a	n/a	1.69e-01	1.791
1103143	ENSG00000186654	34904	PRR5	proline rich 5 (renal)	55615	22	n/a	n/a	3.12e-01	1.790
1103337	ENSG00000187609	34221	EXD3	exonuclease 3'-5' domain containing 3	54932	9	n/a	n/a	2.06e-01	1.790
279902998	ENSG00000235695	0	RP11-395P16.1	RP11-395P16.1	0	3	n/a	n/a	1.69e-01	1.790
1088316	ENSG00000078808	30632	SDF4	stromal cell derived factor 4	51150	1	n/a	n/a	2.04e-01	1.790
1093441	ENSG00000132024	34151	CC2D1A	coiled-coil and C2 domain containing 1A	54862	19	n/a	n/a	2.37e-01	1.790
279699855	ENSG00000206066	0	IGLL3P	immunoglobulin lambda-like polypeptide 3, pseudogene	0	22	n/a	n/a	2.68e-01	1.789
1087687	ENSG00000060491	10896	OGFR	opioid growth factor receptor	11054	20	n/a	n/a	2.06e-01	1.788
279667577	ENSG00000202363	0	SNORA62	Small nucleolar RNA SNORA62/SNORA6 family	0	3	n/a	n/a	3.24e-01	1.788
1094088	ENSG00000135924	3280	DNAJB2	DnaJ (Hsp40) homolog, subfamily B, member 2	3300	2	n/a	n/a	2.28e-01	1.787
1109101	ENSG00000243708	0	PLA2G4B	phospholipase A2, group IVB (cytosolic)	0	15	n/a	n/a	2.21e-01	1.787
1104139	ENSG00000197019	29683	SERTAD1	SERTA domain containing 1	29950	19	n/a	n/a	2.57e-01	1.785
280057477	ENSG00000253495	0	RP11-99I9.2	RP11-99I9.2	0	8	n/a	n/a	1.99e-01	1.785
280086705	ENSG00000255470	0	RP11-113D6.6	Uncharacterized protein	0	11	n/a	n/a	2.83e-01	1.784
1091699	ENSG00000118298	23386	CA14	carbonic anhydrase XIV	23632	1	n/a	n/a	2.76e-01	1.784
1100353	ENSG00000172809	6137	RPL38	ribosomal protein L38	6169	17	n/a	n/a	3.26e-01	1.783
1105626	ENSG00000206053	59980	HN1L	hematological and neurological expressed 1-like	90861	16	n/a	n/a	1.66e-01	1.783
1089934	ENSG00000105193	6184	RPS16	ribosomal protein S16	6217	19	n/a	n/a	3.77e-01	1.783
279848247	ENSG00000230828	0	RP11-492I2.1	RP11-492I2.1	0	1	n/a	n/a	3.30e-01	1.782
1103173	ENSG00000186815	32853	TPCN1	two pore segment channel 1	53373	12	n/a	n/a	2.58e-01	1.782
1096697	ENSG00000154330	5207	PGM5	phosphoglucomutase 5	5239	9	n/a	n/a	2.62e-01	1.782
279934675	ENSG00000238673	0	snoU13	Small nucleolar RNA U13	0	7	n/a	n/a	3.84e-01	1.782
1093354	ENSG00000131408	7333	NR1H2	nuclear receptor subfamily 1, group H, member 2	7376	19	n/a	n/a	1.78e-01	1.781
1093204	ENSG00000130589	59597	RP4-697K14.7	Peroxisomal proliferator-activated receptor A-interacting complex 285 kDa protein	85441	20	n/a	n/a	2.49e-01	1.781
1094340	ENSG00000137177	40608	KIF13A	kinesin family member 13A	63971	6	n/a	n/a	3.28e-01	1.781
279963480	ENSG00000242170	0	AC084083.1	AC084083.1	0	8	n/a	n/a	2.74e-01	1.780
1087085	ENSG00000008438	8885	PGLYRP1	peptidoglycan recognition protein 1	8993	19	n/a	n/a	2.88e-01	1.780
1089673	ENSG00000103254	41833	FAM173A	family with sequence similarity 173, member A	65990	16	n/a	n/a	2.69e-01	1.780
279889543	ENSG00000234482	0	RP11-433J22.2	RP11-433J22.2	0	1	n/a	n/a	2.33e-01	1.779
279863900	ENSG00000232203	0	RP11-572H4.2	RP11-572H4.2	0	9	n/a	n/a	2.54e-01	1.779
1106421	ENSG00000215915	85504	ATAD3C	ATPase family, AAA domain containing 3C	219293	1	n/a	n/a	2.61e-01	1.779
1088558	ENSG00000086062	2667	B4GALT1	UDP-Gal:betaGlcNAc beta 1,4- galactosyltransferase, polypeptide 1	2683	9	n/a	n/a	2.11e-01	1.779
1098952	ENSG00000166979	37695	C21orf63	chromosome 21 open reading frame 63	59271	21	n/a	n/a	2.96e-01	1.778
1103675	ENSG00000188878	59489	FBF1	Fas (TNFRSF6) binding factor 1	85302	17	n/a	n/a	2.20e-01	1.778
279942720	ENSG00000239763	0	AC009120.3	AC009120.3	0	16	n/a	n/a	3.40e-01	1.777
279958840	ENSG00000241656	0	UBA52P7	ubiquitin A-52 residue ribosomal protein fusion product 1 pseudogene 7	0	12	n/a	n/a	3.65e-01	1.777
1089897	ENSG00000104957	57278	CCDC130	coiled-coil domain containing 130	81576	19	n/a	n/a	2.51e-01	1.777
1105657	ENSG00000206190	36470	ATP10A	ATPase, class V, type 10A	57194	15	n/a	n/a	1.82e-01	1.777
1106960	ENSG00000225614	58826	ZNF469	zinc finger protein 469	84627	16	n/a	n/a	2.14e-01	1.777
279952223	ENSG00000240877	0	AC073422.1	AC073422.1	0	7	n/a	n/a	1.82e-01	1.777
1098287	ENSG00000164344	3793	KLKB1	kallikrein B, plasma (Fletcher factor) 1	3818	4	n/a	n/a	1.70e-01	1.776
1105693	ENSG00000211448	1722	DIO2	deiodinase, iodothyronine, type II	1734	14	n/a	n/a	2.16e-01	1.776
279792407	ENSG00000225828	1013963	RP4-811H24.6	RP4-811H24.6	100128071	1	n/a	n/a	2.83e-01	1.776
279658141	ENSG00000199593	1013326	SNORD114-14	small nucleolar RNA, C/D box 114-14	767592	14	n/a	n/a	3.30e-01	1.775
1094766	ENSG00000139574	8551	NPFF	neuropeptide FF-amide peptide precursor	8620	12	n/a	n/a	2.06e-01	1.775
1102532	ENSG00000184209	10908	SNRNP35	small nuclear ribonucleoprotein 35kDa (U11/U12)	11066	12	n/a	n/a	1.64e-01	1.775
280137538	ENSG00000259715	0	CTD-3110H11.1	CTD-3110H11.1	0	15	n/a	n/a	2.63e-01	1.775
279859867	ENSG00000231864	0	RP11-229P13.23	RP11-229P13.23	0	9	n/a	n/a	2.61e-01	1.774
279903050	ENSG00000235703	1018803	RP13-507I23.1	RP13-507I23.1	100272228	X	n/a	n/a	1.67e-01	1.773
1097337	ENSG00000159792	5649	PSKH1	protein serine kinase H1	5681	16	n/a	n/a	1.75e-01	1.773
279892153	ENSG00000234709	0	UPF3AP3	UPF3 regulator of nonsense transcripts homolog A (yeast) pseudogene 3	0	9	n/a	n/a	2.14e-01	1.773
279717523	ENSG00000212607	0	SNORA45	small nucleolar RNA, H/ACA box 45	0	11	n/a	n/a	2.00e-01	1.773
279752884	ENSG00000221269	1023039	MIR1302-8	microRNA 1302-8	100302223	9	n/a	n/a	3.30e-01	1.772
1105234	ENSG00000204655	4314	MOG	myelin oligodendrocyte glycoprotein	4340	6	n/a	n/a	2.52e-01	1.772
1099123	ENSG00000167693	40960	NXN	nucleoredoxin	64359	17	n/a	n/a	2.89e-01	1.772
1089949	ENSG00000105248	34991	CCDC94	coiled-coil domain containing 94	55702	19	n/a	n/a	1.83e-01	1.771
279658239	ENSG00000199631	0	SNORD33	small nucleolar RNA, C/D box 33	0	19	n/a	n/a	3.84e-01	1.771
280079165	ENSG00000254996	0	ANKHD1-EIF4EBP3	ANKHD1-EIF4EBP3 readthrough	0	5	n/a	n/a	2.03e-01	1.770
1105722	ENSG00000212670	0	AL161915.1	Uncharacterized protein	0	1	n/a	n/a	2.04e-01	1.770
280060053	ENSG00000253683	0	CTB-79E8.3	CTB-79E8.3	0	5	n/a	n/a	1.65e-01	1.769
279896065	ENSG00000235033	0	RP11-61I13.3	RP11-61I13.3	0	6	n/a	n/a	3.15e-01	1.768
1106857	ENSG00000224975	0	INE1	inactivation escape 1 (non-protein coding)	0	X	n/a	n/a	2.71e-01	1.768
279985162	ENSG00000244416	0	AC004386.1	AC004386.1	0	X	n/a	n/a	2.20e-01	1.768
1097077	ENSG00000157734	55659	SNX22	sorting nexin 22	79856	15	n/a	n/a	1.91e-01	1.767
1101206	ENSG00000177337	0	AP002478.1	Uncharacterized proteincDNA FLJ35776 fis, clone TESTI2005326	0	18	n/a	n/a	1.56e-01	1.767
1099215	ENSG00000167994	5834	RAB3IL1	RAB3A interacting protein (rabin3)-like 1	5866	11	n/a	n/a	1.80e-01	1.767
1092685	ENSG00000126001	11030	CEP250	centrosomal protein 250kDa	11190	20	n/a	n/a	3.14e-01	1.767
279166305	ENSG00000146556	119566	WASH2P	WAS protein family homolog 2 pseudogene	375260	2	n/a	n/a	1.45e-01	1.767
1100069	ENSG00000171595	41044	DNAI2	dynein, axonemal, intermediate chain 2	64446	17	n/a	n/a	2.23e-01	1.767
1090941	ENSG00000112306	6173	RPS12	ribosomal protein S12	6206	6	n/a	n/a	2.83e-01	1.766
280114284	ENSG00000258366	31230	RTEL1	Regulator of telomere elongation helicase 1	51750	20	n/a	n/a	1.99e-01	1.766
1095995	ENSG00000148296	6798	SURF6	surfeit 6	6838	9	n/a	n/a	2.40e-01	1.766
279988923	ENSG00000244953	0	RP11-613D13.8	RP11-613D13.8	0	11	n/a	n/a	1.94e-01	1.766
279468982	ENSG00000175873	0	AC004840.9	AC004840.9	0	7	n/a	n/a	3.00e-01	1.765
1093125	ENSG00000130164	3924	LDLR	low density lipoprotein receptor	3949	19	n/a	n/a	1.88e-01	1.765
1091746	ENSG00000118777	9293	ABCG2	ATP-binding cassette, sub-family G (WHITE), member 2	9429	4	n/a	n/a	3.58e-01	1.765
1096373	ENSG00000151702	2297	FLI1	Friend leukemia virus integration 1	2313	11	n/a	n/a	3.11e-01	1.764
1097559	ENSG00000161551	58960	ZNF577	zinc finger protein 577	84765	19	n/a	n/a	2.04e-01	1.764
279963843	ENSG00000242212	0	AC023830.1	AC023830.1	0	16	n/a	n/a	2.05e-01	1.764
1090590	ENSG00000109736	10081	MFSD10	major facilitator superfamily domain containing 10	10227	4	n/a	n/a	2.18e-01	1.764
280060499	ENSG00000253718	0	RP11-281O15.3	RP11-281O15.3	0	5	n/a	n/a	2.94e-01	1.764
1100359	ENSG00000172830	34250	SSH3	slingshot homolog 3 (Drosophila)	54961	11	n/a	n/a	1.94e-01	1.764
280111502	ENSG00000258066	0	RP11-781A6.1	RP11-781A6.1	0	12	n/a	n/a	1.85e-01	1.764
280009685	ENSG00000249115	23109	HAUS5	HAUS augmin-like complex, subunit 5	23354	19	n/a	n/a	2.38e-01	1.763
1100517	ENSG00000173621	54839	LRFN4	leucine rich repeat and fibronectin type III domain containing 4	78999	11	n/a	n/a	2.81e-01	1.763
1094269	ENSG00000136861	35044	CDK5RAP2	CDK5 regulatory subunit associated protein 2	55755	9	n/a	n/a	2.23e-01	1.763
1087728	ENSG00000063177	6109	RPL18	ribosomal protein L18	6141	19	n/a	n/a	3.46e-01	1.763
1091859	ENSG00000119772	1776	DNMT3A	DNA (cytosine-5-)-methyltransferase 3 alpha	1788	2	n/a	n/a	2.14e-01	1.763
1101861	ENSG00000181090	55616	EHMT1	euchromatic histone-lysine N-methyltransferase 1	79813	9	n/a	n/a	1.70e-01	1.763
279662516	ENSG00000200888	0	Y_RNA	Y RNA	0	17	n/a	n/a	3.84e-01	1.762
280093036	ENSG00000256092	0	RP13-942N8.1	RP13-942N8.1	0	12	n/a	n/a	2.52e-01	1.762
1099941	ENSG00000171105	3618	INSR	insulin receptor	3643	19	n/a	n/a	1.81e-01	1.762
1090144	ENSG00000106078	22997	COBL	cordon-bleu homolog (mouse)	23242	7	n/a	n/a	2.85e-01	1.762
[truncated: 1 more rows]
