# Supplementary material for: Identification of the Molecular Events Involved in the Development of Prefrontal Cortex Through the Analysis of RNA-Seq Data From BrainSpan
Source: ASN Neuro. 2019 Jun 18;11:1759091419854627. doi: 10.1177/1759091419854627 (PMC6582306; doi:10.1177/1759091419854627)
Supplement: Supplemental Material6 - Supplemental material for Identification of the Molecular Events Involved in the Development of Prefrontal Cortex Through the Analysis of RNA-Seq Data From BrainSpan [file Supplemental_Material6.zip › PFC/1/Expression.csv]

1093090	7.9693	7.1190	0.0000	0.0000	0.0000	7.4367	0.0000	0.0000	0.0000	7.6732	7.0709	0.0000	0.0000	7.8928	7.1141	0.0000	0.0000	0.0000
1093842	6.7168	6.5042	0.1993	0.0528	1.4675	6.1955	0.0258	0.0000	0.1072	7.3237	6.6303	0.1195	1.3379	5.7268	6.8612	1.1072	2.6745	1.0891
279720817	5.3919	4.7378	0.0325	0.0000	0.0000	5.1336	0.0000	0.0000	0.0718	5.2974	4.8175	0.0000	0.0000	5.4919	4.8827	0.0000	0.0000	0.0000
280033595	5.4519	4.9741	0.0000	0.0000	0.0000	4.9014	0.0000	0.0000	0.0000	4.9830	4.8905	0.0000	0.0000	5.3533	5.0113	0.0000	0.0000	0.0000
1092551	4.6712	7.4472	0.8441	0.3727	1.9678	5.1666	0.5617	0.4632	0.5331	5.5784	7.4035	0.5765	1.8012	4.8882	7.3492	1.3494	2.0812	1.7395
1098198	7.9247	7.0252	2.2090	2.0384	3.0707	7.3809	1.5590	1.9970	1.4814	7.9910	6.8482	1.4008	2.6228	7.3835	6.7679	2.6823	4.3080	2.8562
1101196	6.1484	6.6120	0.8927	0.4481	1.9852	5.9620	0.5793	0.3962	0.5254	5.9195	6.5063	0.5453	1.6689	5.2259	5.8333	1.6411	2.5862	1.7075
1104438	4.3117	6.1447	0.4471	0.2356	0.2468	3.3605	0.5158	0.2401	0.2798	5.0346	6.2201	0.6294	0.3006	4.9547	5.7276	0.7233	0.1760	0.2749
1101502	5.7553	5.8709	1.4401	0.1614	1.5652	5.4142	0.5716	0.3089	0.6889	5.8206	5.7876	0.7067	1.2586	4.8569	5.8126	1.3829	1.7963	1.0077
1101909	7.3073	7.6492	2.7084	2.1941	3.7618	7.2621	2.1979	2.3683	2.6397	7.8786	7.6578	2.0697	3.1770	6.9253	7.5302	2.8810	3.8914	3.3874
1093398	6.5531	6.8682	2.3158	1.0505	2.7090	6.6239	1.4679	0.8892	1.0875	6.9445	6.7635	1.4704	2.5137	6.0275	6.6280	2.4535	3.8264	2.4600
1098910	5.5675	6.0217	1.3267	0.4286	1.2051	5.2796	1.1728	0.2385	0.5845	5.7000	5.9563	0.9098	1.1858	4.7371	5.9319	1.4738	2.0357	1.0947
1091601	5.6662	5.7016	1.1060	0.3756	1.3219	5.2143	0.7059	0.2227	0.6760	5.6797	5.5485	0.6952	1.1168	4.8285	5.5434	1.0515	1.9471	0.9864
1100775	5.9262	6.1136	1.4551	0.3564	1.6810	5.5250	0.9967	0.3243	0.7870	5.7892	6.0432	1.0104	1.6562	5.1725	5.9026	1.4952	2.5621	1.6016
1088724	6.4011	5.5993	1.2062	0.5931	1.7712	5.7490	1.0015	0.6858	0.9323	6.1789	5.5268	0.8477	1.4218	5.6957	5.3764	1.4482	2.7342	1.5542
1093024	6.0757	6.0348	1.3999	1.1165	1.6351	5.7007	1.0549	0.6829	1.1582	5.9040	5.8120	0.9105	1.6272	5.0761	5.8111	1.3528	2.4917	1.6188
1090947	5.1569	5.5297	0.6167	0.4230	1.4281	4.9937	0.3532	0.2711	0.2398	5.3473	5.5350	0.2749	1.0821	4.3438	5.4452	0.8317	2.1416	1.2049
1089314	5.9176	5.5441	1.3515	0.8008	1.4856	5.4916	0.9354	0.6693	0.5857	6.0748	5.4113	1.0036	1.3342	4.9924	5.5987	1.6266	2.0571	1.3423
1094451	6.2245	6.2270	1.8266	0.9904	2.5548	5.9573	1.3940	0.7994	1.2744	6.3456	6.2349	1.1675	2.2546	5.5814	5.9974	2.0465	2.9664	2.2428
1095629	5.1159	5.6469	2.2457	0.9903	1.7207	5.2052	1.3272	0.3644	1.0927	5.4324	5.7855	0.6771	1.4366	6.6518	5.8828	1.4109	2.2716	1.5056
1092341	7.6321	6.5945	2.7683	1.9380	3.3361	7.1499	2.1551	2.0903	3.0173	7.6743	6.5354	2.5243	2.6609	7.0191	6.5798	2.9118	3.3883	3.3008
1097048	5.9401	5.6320	1.3138	0.8304	1.9875	5.4543	0.8242	0.5639	0.9526	5.9261	5.5142	0.7825	1.5422	5.1193	5.4855	1.5320	2.3634	1.6233
279850084	5.0691	5.3592	1.0817	0.2075	1.1092	4.7374	0.6320	0.2450	0.4005	5.2055	5.3521	0.7026	0.8104	4.2960	5.3586	1.1100	1.6027	1.0157
1100210	8.3626	6.8692	2.7012	2.8939	4.0971	7.5839	2.6833	3.7233	3.6852	8.8541	6.9391	1.6163	3.1579	7.5252	6.8646	3.1786	5.0458	4.1418
1101115	7.2848	6.3865	2.8079	1.5783	3.0430	6.7802	2.2840	1.6518	1.9980	7.1727	6.3672	2.1528	2.5685	6.5549	6.3390	2.8653	3.6888	2.7016
1088858	5.5507	5.5401	1.1370	1.2946	1.4453	5.2149	0.8680	1.2101	0.8084	5.8865	5.5706	0.9531	1.3206	4.9639	5.8158	1.3665	2.6269	1.2071
1089788	8.1600	7.8967	3.0525	2.9465	4.3061	8.0179	3.2885	3.0622	3.7137	7.8140	7.9019	2.3593	3.5405	7.5090	7.1968	3.9061	5.0388	4.2941
1097980	5.5537	4.9826	1.2147	0.1448	2.4761	5.4418	0.2438	0.2149	0.2451	5.3666	5.5864	0.6645	2.0852	5.6339	5.4299	1.3634	3.0507	2.1938
1095623	6.0866	5.6902	1.5167	1.1337	2.0271	5.6011	1.3045	0.6131	1.2037	6.0745	5.6572	1.0475	1.7843	5.2847	5.5127	1.7384	2.7289	1.8098
1105797	5.8260	5.5353	0.8529	0.5921	1.7664	5.3437	0.9422	0.5415	0.8378	5.5724	5.3878	0.7193	1.6588	5.0891	5.2145	1.5273	2.5542	1.9121
1091169	5.7542	6.8399	2.1015	0.4964	2.6349	5.3822	2.0406	0.6038	2.4238	6.0273	6.4894	1.8469	2.5652	5.1441	6.5216	1.9444	1.6069	2.2741
1090240	6.4703	7.1047	2.8895	1.7066	3.1423	5.8445	1.7786	1.6173	1.9586	7.2784	7.2699	3.4983	3.5580	6.0120	7.7400	2.8949	3.7296	2.6038
1100106	5.6770	5.7235	1.5321	0.9525	1.7903	5.6111	0.6897	1.2672	0.7804	5.2418	5.9594	1.1562	1.8520	4.9088	5.8404	1.4170	2.6991	1.7915
279841304	5.8986	4.8665	1.7240	0.7718	1.8645	5.9147	1.4261	0.5925	1.3007	6.2555	4.5993	1.7197	1.3107	6.2045	4.7220	2.2013	1.3521	1.2908
1098603	4.7815	5.5204	1.1288	0.5674	1.2885	4.6762	0.9411	0.4530	0.6383	5.5644	5.6278	0.9166	1.0528	3.6407	5.8414	1.5037	1.8286	1.2238
1098357	5.0475	5.2582	1.0558	0.4229	1.4422	4.7090	0.6943	0.4113	0.6743	5.1300	5.2790	0.5715	1.1332	4.7128	4.9858	1.0943	2.0080	1.3178
1088646	5.7504	6.5916	2.0770	1.1306	2.4599	5.7405	1.6449	1.2111	1.6044	6.0639	6.3803	1.7784	2.4306	5.1216	6.2560	2.0788	2.8469	2.2467
1088391	5.1852	4.8750	0.8052	0.1883	1.5295	4.8653	0.4382	0.1894	0.3853	5.1926	4.8363	0.4018	1.2790	4.4743	4.6065	1.0951	1.7017	1.2507
1087046	5.0982	5.0404	0.5091	0.2485	1.9856	3.9869	0.1522	0.2140	0.2437	5.3170	5.4895	0.3142	1.7698	4.6933	5.8086	1.2420	2.8347	1.9508
1098346	5.1520	5.2273	0.7912	0.3429	1.4162	4.6549	0.7045	0.2903	0.4387	4.9666	5.1401	0.5945	1.0911	4.3584	4.8800	1.0271	2.1439	1.1205
1088626	3.5885	5.3025	0.3058	0.0698	1.0208	3.8079	0.0786	0.0318	0.1067	3.8863	5.3636	0.1109	0.8629	4.4235	5.2111	0.5044	1.6028	0.9275
1101739	6.3109	4.8366	2.7086	1.1224	1.8501	5.4515	2.2211	1.0603	1.1367	6.7345	5.0565	0.9262	1.5520	6.3567	5.2351	1.7607	2.7265	1.8190
1099753	5.9408	4.9820	1.1579	0.9146	1.6859	5.3299	0.7200	0.7532	0.9601	5.5869	4.9385	0.4957	1.3782	5.2027	4.7292	1.3625	2.8234	1.5611
1108786	4.9305	5.3352	1.1538	0.4624	1.2186	4.6138	0.7354	0.4458	0.5254	5.0760	5.2305	0.6545	1.2002	4.0542	5.1831	1.1166	1.7543	1.0105
1095206	5.0162	4.3434	0.3623	0.6557	0.9595	4.4689	0.3018	0.5901	0.3333	5.5806	4.4024	0.4013	0.7569	4.1509	4.8199	0.9059	1.6211	0.8379
1094539	5.1104	5.3061	1.2888	0.6207	1.7103	5.0608	0.7352	0.4891	0.6593	5.4955	5.3086	0.6089	1.4852	4.5707	5.0907	1.4250	2.2907	1.3848
1099242	5.7674	4.7817	1.1874	0.5808	1.8572	5.2846	0.4631	0.5151	0.6833	5.5346	4.7953	0.5779	1.3740	4.9154	4.5447	1.1967	2.6051	1.3816
1099767	5.0077	5.5032	1.2039	1.1820	1.8493	4.6084	1.0107	0.9979	1.3778	6.1252	5.5326	0.9350	1.7456	4.3278	6.0540	1.4309	1.4179	1.8011
280105393	6.8550	7.2192	2.7894	3.0840	3.0010	6.7697	2.5834	2.8375	2.1164	6.7573	7.0046	2.4704	2.7673	5.5914	7.1391	2.7714	3.9777	2.6126
1097597	4.7752	4.8511	1.0651	0.0172	0.9480	4.4235	0.9125	0.2988	0.1554	4.7394	4.6947	0.7499	0.5558	4.2654	4.5633	0.9052	1.1464	0.8091
1105100	4.8741	4.0295	0.1966	0.1858	0.6829	4.3520	0.0000	0.2296	0.2640	4.8950	3.8481	0.0599	0.4525	4.3112	3.7971	0.3515	1.3388	0.4481
1095661	4.9278	4.2913	0.2184	0.2244	0.3056	4.8391	0.1957	0.1280	0.2676	4.6192	4.0319	0.2085	0.1562	3.8124	2.8777	0.3891	0.8502	0.3501
1092762	4.9382	4.7444	0.9034	0.2482	1.1961	4.5393	0.3593	0.2237	0.2692	5.0334	4.5708	0.4303	0.9456	4.3169	4.4208	0.9462	1.7944	0.9713
1095225	4.6785	5.1009	0.9282	0.2236	0.8745	4.3919	0.6358	0.4473	0.4047	4.7905	4.9634	0.6792	0.9968	4.0908	4.9283	0.9934	1.8135	0.9646
1102881	4.3185	6.7589	2.5700	1.0133	1.7549	4.4783	2.2474	0.7123	0.9781	5.2831	6.7766	2.0848	1.7215	4.5276	6.9593	2.5670	1.5699	1.5067
1101719	5.5892	5.7610	2.1199	1.5434	1.8063	5.2648	1.5760	1.5189	1.0808	5.6620	5.8797	1.4224	1.6707	5.2440	5.8941	2.1180	2.7290	1.5095
1102223	5.1729	5.6093	1.4703	0.9569	1.8899	5.3380	1.3563	0.7463	0.9993	5.5469	5.5488	1.0023	1.6890	4.4223	5.2342	1.5367	1.9064	1.8209
1099095	5.9433	5.7648	1.7741	2.2343	1.9505	5.2132	1.4919	1.7756	1.6064	6.1931	5.8831	1.9479	1.9768	5.5581	6.0679	1.8353	2.9777	1.7223
1090158	6.3025	5.9522	2.3691	1.8476	2.3702	6.1426	1.9989	1.6218	1.9247	6.1708	5.8709	2.1483	1.9869	6.2976	5.7581	2.9111	2.9186	2.1967
1092233	5.5012	4.9085	1.3916	0.6315	1.5384	5.0681	1.1081	0.6056	0.8498	5.5659	4.7425	1.0742	1.5076	4.9528	4.8111	1.4157	1.9485	1.3838
280131168	7.1573	5.9038	2.4582	2.2946	2.4459	6.1012	2.1969	1.4519	1.8516	6.7458	5.4927	1.9204	1.9919	6.1928	5.3966	2.7134	3.2719	2.6519
1105326	4.4972	4.7465	0.2896	0.2749	0.7341	3.8344	0.1618	0.1299	0.4646	4.7254	4.5128	0.3511	0.4357	3.7599	4.3930	0.5310	1.8462	0.5525
1100127	5.2924	4.7122	1.0480	0.5824	1.5021	4.9856	0.8169	0.4974	0.6591	5.2644	4.6849	0.6364	1.2578	4.6377	4.4603	1.1331	2.1629	1.2774
279894891	4.8007	5.3955	1.3471	0.5373	1.6223	4.2303	0.8362	0.5512	0.7169	5.5204	5.5818	1.9424	2.0612	4.4086	6.0827	1.6761	2.1337	1.4165
1100891	5.6005	4.6097	1.0943	0.7146	1.6462	5.1631	0.7189	0.8106	1.0334	5.6553	4.5095	1.0827	1.8328	4.9565	4.5508	1.1053	1.7339	1.6261
1088328	5.6759	6.4000	2.9590	0.8863	3.0143	6.0491	2.3436	0.8340	0.8428	5.8658	6.3975	1.9906	2.5597	6.2016	6.0172	3.2262	3.9819	2.7550
1101998	4.4331	3.6070	0.2236	0.0661	0.4799	3.9986	0.0000	0.0300	0.0683	4.6463	4.1105	0.0614	0.4947	4.3927	3.8660	0.5822	1.3178	0.7781
280097769	4.9056	5.4752	1.6492	0.9842	1.8369	5.1280	1.4110	1.0347	0.8375	5.7849	5.3893	1.4789	1.6904	4.1893	5.5068	1.6089	1.8095	1.3484
1097678	4.6589	5.2796	1.6707	0.3437	1.6151	4.4905	1.2459	0.2708	0.3551	4.9150	5.1027	0.8836	1.1880	4.8345	4.8564	1.5076	2.0767	1.3003
1103564	8.0396	7.2267	3.5049	3.4487	4.1004	7.5970	3.4234	3.6639	3.8094	8.0443	7.1645	3.6410	3.8176	7.2350	7.2966	3.8407	4.5743	3.7048
1089702	4.2244	5.8820	1.4574	0.6308	1.4208	4.5942	1.2537	0.4696	0.6271	4.5020	5.9559	1.1347	1.5042	3.5766	5.7872	1.5546	1.5749	1.6128
1089404	5.4725	5.0770	1.4955	0.5692	1.4105	4.9614	1.0928	0.6474	0.8319	5.1805	4.7653	1.3201	1.3909	4.3599	4.7030	1.5679	1.7361	1.3308
280117529	4.4288	4.3773	0.7658	0.5597	0.9811	4.3802	0.4334	0.4783	0.1613	4.9921	4.1640	0.5691	0.2682	4.1589	4.2381	0.6551	1.8734	0.7913
1104804	5.0403	5.4900	1.4976	0.7719	1.7399	4.9671	1.1538	0.6363	1.0293	5.0533	5.3291	1.1937	1.6968	4.4930	5.2439	1.4523	2.3785	1.6518
1087210	4.3904	4.9248	0.9353	0.5122	1.0351	4.2865	0.7341	0.2519	0.4565	4.6117	4.8304	0.7206	1.0619	3.7348	4.7508	1.0290	1.2091	0.8599
1090217	3.1680	5.8277	0.9457	0.0239	1.0535	3.6726	0.6098	0.0160	0.1134	3.9562	5.8461	0.5031	1.1501	2.5307	5.6993	1.0055	1.1066	0.9943
1099063	4.8464	4.6536	1.0485	0.5453	1.1605	4.4924	0.7989	0.5756	0.7767	5.1053	4.6567	0.6530	1.1757	3.8868	4.8953	1.0664	1.4977	1.1484
279809750	4.7706	4.5829	0.7523	0.1728	0.8376	4.3023	0.4543	0.1561	0.5468	4.3856	4.6279	0.3727	0.9169	4.0704	4.2458	0.6723	2.1219	1.0133
1088130	6.0050	5.4091	2.3478	1.3956	2.0645	5.4932	2.0382	1.4332	1.5824	6.1422	5.2551	2.1704	1.9068	5.5067	5.4331	2.3832	2.2907	1.5941
1093766	4.7572	4.7144	0.7885	0.5717	1.0431	4.2706	0.6792	0.3677	0.7137	4.7310	4.6413	0.6657	0.9635	4.0102	4.4355	1.0431	1.2932	1.0050
1098807	5.6185	3.7955	5.1027	0.2069	0.1132	5.2197	4.9032	0.2727	1.2391	5.1363	4.1453	2.0018	0.0480	7.8384	4.9883	2.8258	0.1164	0.4608
1090752	4.1076	5.2965	1.1033	0.2355	1.1486	4.1162	0.6946	0.2832	0.3875	4.3421	5.1792	0.7019	1.1728	3.4326	5.1035	1.0927	1.3348	1.0921
1093852	4.7728	4.8547	0.9457	0.8036	1.1691	4.6027	0.6115	0.5867	0.5579	4.7300	4.7366	0.6824	1.0634	4.0499	4.5300	1.0842	1.9123	0.9857
1090126	3.8424	4.2617	0.7155	0.1262	0.3239	3.3752	0.6546	0.1677	0.2713	4.3832	4.5519	0.5429	0.3425	3.8549	4.5946	0.7190	0.7777	0.4269
1098894	5.2534	3.9108	0.7106	0.4197	1.0879	4.5106	0.5032	0.2877	0.4809	5.2360	3.9042	0.5447	0.9176	4.5610	3.9406	1.0112	2.0247	1.2164
280070669	4.5682	5.2014	2.6139	0.8534	1.2522	4.5727	1.6876	0.6202	0.6782	5.4054	5.2137	1.0179	0.7977	4.6928	5.2160	2.0492	2.1102	1.1326
279810587	5.5213	5.8071	1.7946	2.2978	1.9109	4.7522	1.4196	1.6318	1.5262	5.7655	5.9599	2.0048	2.0576	5.1499	6.1254	1.7938	3.2816	1.7340
279880241	7.2488	7.7580	3.0818	2.4080	4.1096	7.0431	3.5767	2.0610	4.2693	6.5917	7.5353	2.4005	3.6837	6.6397	6.7552	3.7768	4.2733	4.3703
1092283	4.6035	4.6293	1.0271	0.5783	1.2085	4.2807	0.6633	0.5652	0.4523	4.8303	4.6554	0.8604	1.0307	4.1006	4.6245	0.9800	1.8239	0.9231
1088095	6.0959	6.1944	2.4869	2.0767	2.6714	5.8590	2.1865	1.9165	2.2357	6.3965	6.1671	2.5635	2.6981	5.2707	6.4132	2.6579	2.9882	2.5736
280023829	4.5912	4.4045	0.6793	0.1529	0.7583	4.1257	0.4062	0.1380	0.4904	4.2084	4.4496	0.3323	0.8321	3.8955	4.0698	0.6055	1.9803	0.9221
280128501	4.5443	4.6671	1.0631	0.0000	1.1959	4.1658	0.7046	0.1758	0.6757	3.9816	4.5209	0.4162	0.5268	3.6488	4.4350	0.7946	1.0767	1.0194
1087047	4.0087	4.8575	0.5639	0.4909	1.1555	3.9283	0.3864	0.4360	0.4285	4.2841	4.8390	0.4034	0.8771	3.6144	4.5027	0.6816	1.5486	0.9659
1095795	4.7199	4.3434	1.0722	0.2820	1.1502	4.3436	0.6780	0.5792	0.6770	4.7904	4.3359	0.5136	0.9490	4.1435	4.3892	1.1367	1.6576	0.8718
1096200	4.6860	3.4866	0.4356	0.7908	0.5505	4.0803	0.3943	0.4026	0.4292	5.3540	3.5677	0.2228	0.3997	3.9128	3.2429	0.3562	1.1153	0.3673
279727004	4.6573	4.4313	0.8333	0.1801	1.1530	4.2888	0.6890	0.4415	0.4628	4.5880	4.3388	0.5479	1.2579	3.9872	4.1321	0.9060	1.3405	1.0247
1095480	4.9649	5.3429	1.4038	1.9260	1.7590	4.7121	0.9396	1.0502	0.7892	5.1332	5.2805	0.9369	1.5149	4.0666	5.2139	1.4325	2.5001	1.5596
1105944	5.6247	4.4491	0.6115	1.1162	1.4795	4.6399	0.5272	1.0335	1.8981	5.3988	3.8606	0.9159	2.7413	6.1376	4.3899	1.1172	2.7061	1.3365
1087866	3.4907	3.4169	0.0000	0.0000	0.0000	3.4706	0.0000	0.0000	0.0000	3.6449	3.5974	0.0000	0.0000	3.5761	3.4376	0.0000	0.0000	0.0000
280115622	5.7516	5.2094	1.7877	1.5929	1.8685	5.0188	1.0700	1.4007	1.5634	5.6485	5.0469	1.4293	1.8412	4.6770	5.0265	1.6979	2.6454	1.8162
1090900	5.3136	5.4725	2.1323	1.2856	2.0497	5.2147	1.8746	1.0530	1.4042	5.7376	5.3124	1.9311	2.1010	4.8433	5.4711	2.2280	2.2811	1.9751
1093738	5.8019	5.2857	2.0495	1.3962	2.1910	5.4008	1.7874	1.2866	1.6504	5.7940	5.3053	1.5680	2.0295	5.1668	5.2300	2.2234	3.0286	2.1682
279882690	3.7816	3.1935	0.0000	0.0000	0.0000	3.8926	0.0000	0.0000	0.0000	3.4925	3.1822	0.0000	0.0000	3.6467	3.1652	0.0000	0.0000	0.0000
1094715	2.0184	2.3158	0.9932	0.0166	0.0345	2.0785	0.5150	0.0000	0.8349	3.8653	4.3171	0.0432	0.0871	6.3626	5.1135	0.0207	0.1375	0.1184
1091027	3.9049	4.9042	1.0521	0.2635	0.9017	3.8413	0.8675	0.2302	0.3176	3.9628	4.6682	0.6065	0.7643	3.6064	4.5807	1.1388	1.2720	0.7530
1094427	4.5654	4.5088	2.0707	0.7951	1.1446	4.2720	1.5812	0.4114	0.5609	5.1522	4.7384	1.2030	0.9196	4.6572	4.7958	1.7673	1.8793	0.9311
1099297	4.0358	5.8110	1.2489	1.0000	2.1383	4.8904	0.7917	0.6017	0.6645	4.3260	5.6754	1.0626	1.8094	5.6353	4.2847	2.0060	2.8049	2.2739
1096445	5.0017	4.2508	1.1067	0.4558	1.5678	4.6313	0.5321	0.4361	0.5571	4.8715	4.1379	0.9852	1.3732	4.1440	3.9593	0.9889	1.8274	1.1700
1091789	5.0190	3.8250	1.1882	0.5253	1.1755	4.3376	0.9570	0.1638	0.6568	4.9438	3.8635	0.8250	0.7471	4.4843	3.6813	1.2830	1.3030	0.9305
1092299	3.8215	4.3119	0.5593	0.1434	0.6623	3.4948	0.3290	0.1297	0.2070	3.9613	4.1908	0.2674	0.6691	3.2864	4.1481	0.5110	1.1170	0.5692
1091647	4.2215	4.0529	0.2654	0.2054	0.8143	3.8385	0.2300	0.1563	0.1954	4.0889	3.7266	0.2202	0.5215	3.6963	3.6744	0.5071	1.5891	0.5944
1094725	5.7887	5.9052	2.0548	2.5921	2.5370	5.6798	1.5566	1.9877	1.8347	5.8237	5.9407	1.9003	2.4609	4.4613	5.9253	2.0211	3.2557	2.3393
1099185	4.9253	4.1155	1.4033	0.6425	1.0494	4.5842	1.1183	0.5795	0.8143	4.8407	4.0307	0.8395	0.9151	4.4858	4.0720	1.4683	1.7648	0.8456
1089327	6.7131	6.2185	1.7093	3.7024	3.0268	6.2322	2.0398	1.5649	5.9130	6.7479	6.1972	2.3048	2.4377	5.7106	6.1313	2.3449	3.4579	3.2332
1090466	4.4699	5.1048	2.2231	0.4961	1.4544	4.2129	1.8974	0.5721	0.7087	4.7900	5.2090	1.6034	1.1677	4.1090	5.1504	2.0196	1.4836	1.1653
1088167	3.9540	4.4706	0.6760	0.2835	0.9583	3.8118	0.4574	0.3704	0.2704	3.9525	4.3448	0.4877	0.8011	3.4660	4.1774	0.7845	1.3615	0.7389
1095985	3.6448	4.6667	0.6790	0.4478	0.8601	3.5499	0.5035	0.4022	0.3657	4.3125	4.6118	0.5860	0.9169	2.7509	4.8034	0.6990	1.4364	0.6176
1095277	4.7217	3.4087	0.4051	0.2953	0.8437	4.3221	0.2063	0.2307	0.3457	4.4000	3.3601	0.2376	0.8488	3.9685	3.0859	0.5929	1.2892	0.7541
1096986	3.8173	4.7156	0.9254	0.3457	0.9991	3.9543	0.7564	0.3931	0.3963	4.2015	4.5434	0.5581	0.9227	3.3734	4.4830	1.0269	1.6862	0.9539
1098091	3.8487	4.8171	1.0328	0.2822	1.1989	3.8888	0.6803	0.2159	0.3960	4.1798	4.6544	0.5391	1.1763	3.2295	4.5008	1.0844	1.2762	1.2636
1088220	3.8650	5.2191	1.1401	0.5404	1.2437	3.9260	0.9748	0.4169	0.5188	4.1991	5.0328	1.0510	1.3670	3.2336	4.8805	1.1138	1.4920	1.3043
279735820	4.2009	3.8915	0.3715	0.0000	0.4740	3.4817	0.1346	0.2027	0.1432	4.1194	3.6030	0.3209	0.8174	3.3041	3.4775	0.4845	1.1728	0.3437
1092045	3.7561	4.4096	0.7118	0.1287	0.9759	3.6760	0.4930	0.0882	0.3529	3.9557	4.2499	0.3816	0.7996	3.1441	4.3098	0.7597	1.3263	0.8464
1091129	5.0704	5.4481	1.8226	1.4658	2.2822	5.1494	1.5689	1.4391	1.6981	5.3946	5.3811	1.3104	2.0372	4.3835	5.1389	1.8063	2.6755	2.2053
1098202	5.7215	4.1665	1.3975	1.4199	1.8265	5.0153	1.3308	1.3037	1.4762	5.6737	4.3316	1.1258	1.6826	4.8336	4.3087	1.4733	2.3914	1.9339
1102369	3.2602	5.0651	1.4508	0.3275	0.7832	3.4656	1.1551	0.2018	0.2401	3.5467	5.0424	0.7850	0.7842	3.1992	4.8845	1.0571	1.0351	0.7723
280083575	4.3683	3.7916	1.1318	0.1684	0.9185	4.0606	0.6722	0.0133	0.6337	4.2263	3.7755	0.8091	0.0841	4.1434	3.7171	1.0641	1.9294	0.7291
1087378	3.8785	4.4834	1.1678	0.6727	1.0523	4.0463	0.7400	0.6227	0.4531	4.7446	4.3887	1.0512	1.1377	3.2049	4.5173	1.0178	1.4122	0.7541
1091742	4.0155	4.6256	1.4072	0.7793	1.1379	3.9812	0.9193	0.6616	0.5463	4.4310	4.5498	1.1087	1.0392	3.7814	4.6519	1.2348	1.5928	0.9541
1099918	4.3912	5.4118	1.4431	1.1428	1.6272	4.0282	1.4559	1.5712	1.4490	4.7531	5.5399	1.4886	1.5989	4.3335	5.3972	1.6231	2.6231	1.4859
1092535	4.7479	3.0261	0.3447	0.2072	1.1422	4.6580	0.1824	0.0577	0.1321	4.6234	3.1159	0.2109	1.0540	4.3463	2.8205	0.8573	1.9423	1.2713
1096377	5.1913	4.2632	1.0074	0.7831	1.7643	4.6756	1.0343	1.1497	1.3080	5.1740	4.0611	0.8574	1.6356	4.2457	3.9332	1.0483	1.7778	1.6878
1098522	4.0855	4.1793	0.9509	0.2904	1.0171	3.9179	0.6146	0.2625	0.2679	4.1294	3.9767	0.4391	0.7205	3.6821	3.7813	0.9723	1.8059	0.7778
1092775	5.7575	5.5836	2.2303	1.3241	2.4640	5.2526	2.6357	1.3614	2.6865	5.6390	5.4227	1.9175	2.2005	5.4818	5.1849	2.6043	2.8642	2.7109
1087321	9.2789	9.2915	6.8454	4.9985	6.4490	9.0053	6.9672	5.1728	6.3872	9.6658	9.3861	5.8602	5.7800	9.5544	9.4486	6.8354	5.9765	6.6802
1090681	6.4080	5.7287	3.8455	1.8100	2.8795	6.0548	3.6749	2.1028	2.9246	6.2796	5.6139	3.3834	2.7509	7.4087	5.8131	3.7499	3.0131	2.8072
1090180	5.6053	4.5788	1.3758	0.4727	2.3088	6.0313	0.2666	0.2299	0.7804	3.9420	4.0007	0.7157	2.1478	2.8631	4.0668	1.2252	2.4058	1.8238
1099919	4.4919	4.2684	1.1187	0.9444	1.2200	4.5442	0.7727	1.1263	0.7407	4.4301	4.3948	0.8280	1.0146	4.2160	3.6838	1.1673	2.0057	1.1596
1104604	4.6081	4.1196	1.3816	1.5305	1.2270	4.0340	1.0312	1.1955	0.9374	5.2051	4.3243	1.2842	1.1280	4.1899	4.3423	1.5181	1.4066	0.7728
1090807	4.8720	4.9987	1.8491	1.0570	1.9065	4.7280	1.7297	1.1355	1.4381	5.2300	4.9032	1.7049	1.8976	4.2138	4.9295	1.7733	2.0678	1.6830
279895312	9.8342	10.1541	7.6293	5.5032	6.9696	9.5346	7.7965	5.7719	6.9621	10.1111	10.1766	6.6309	6.4144	10.0680	10.2528	7.5991	6.6425	7.3002
1091000	4.1171	3.5797	0.5793	0.2634	0.9416	3.8023	0.4510	0.3677	0.3488	4.2771	3.8075	0.3760	0.7326	3.4983	3.6353	0.5948	1.5744	0.7709
1099606	4.0156	4.3939	0.8100	0.4236	1.1436	3.8338	0.6307	0.4532	0.6795	4.1005	4.3211	0.5998	0.9858	3.3791	4.1224	1.0179	1.6578	0.9260
1089089	4.1839	3.8117	0.8090	0.2893	0.7485	3.6163	0.6328	0.3869	0.4166	4.1074	3.6995	0.4117	0.7295	3.5599	3.6581	0.6953	1.1504	0.6836
1089675	6.7577	5.2427	2.9154	2.9113	2.7481	5.8764	2.6135	2.9210	2.7452	6.4524	5.2391	2.4470	2.0994	6.4219	5.6120	2.9055	4.0938	2.0867
1101564	4.7771	4.7291	1.2543	1.5010	1.2755	4.6581	1.2692	1.2351	1.6068	4.9211	4.7260	0.8448	1.0574	4.4711	4.1550	1.7159	2.6826	1.8153
1096451	3.0861	4.2351	1.0827	0.4109	0.4488	3.0870	0.9395	0.1999	0.2717	3.6783	4.4009	0.8912	0.5188	2.8209	4.8617	0.8083	0.5442	0.3887
280053453	2.9898	3.6618	0.2513	0.0000	0.5856	3.5204	0.0000	0.0000	0.1685	3.5790	3.3571	0.1518	0.2636	3.4207	3.0104	0.1142	0.2788	0.7966
1087533	2.7885	3.8893	0.9502	0.2619	0.6988	2.7220	0.5272	0.1076	0.2562	4.2391	4.1990	0.5987	0.6619	3.5666	4.7697	0.9640	1.2890	0.4584
1088778	3.4931	4.0157	0.5425	0.2766	0.7209	3.4489	0.4028	0.1491	0.2725	3.9166	3.7879	0.3666	0.6206	3.0590	3.7296	0.5804	1.0714	0.6497
1088627	3.7280	4.1780	0.7723	0.3670	0.7570	3.4642	0.5946	0.5099	0.3461	3.8072	3.9966	0.4995	0.6742	3.1541	3.9356	0.8039	0.9642	0.6633
1088872	4.0775	3.7239	0.7393	0.2796	0.7310	3.5928	0.5610	0.3381	0.2887	3.9273	3.7230	0.6274	0.8642	3.1964	3.8967	0.6762	0.9091	0.7683
1093916	6.1514	5.8165	2.9846	2.6493	3.2614	5.6010	2.7591	2.3290	2.6228	6.6529	5.9724	3.0289	3.0264	6.2780	6.0626	3.1486	3.8867	2.9799
1089765	4.6336	3.6157	0.8126	0.6720	1.1991	4.0401	0.6651	0.7597	0.8676	4.8134	3.5832	0.7162	1.0450	4.0817	3.5419	0.7076	1.8150	1.0916
1089189	3.6412	4.1263	0.5115	0.3432	1.0749	3.7400	0.2412	0.3209	0.3744	3.5673	3.9158	0.2905	0.7792	3.1577	4.1271	0.8015	1.7753	0.7990
1090819	3.7279	4.1705	0.6502	0.4761	0.8675	3.3236	0.5063	0.4809	0.3918	3.6655	3.9320	0.6536	0.6510	3.1795	3.8298	0.7095	0.8356	0.4762
279847737	5.0529	4.7527	2.0340	1.9180	2.4112	4.6438	1.6112	1.4732	1.6265	5.8560	4.8875	1.9876	2.0462	5.4846	5.0026	2.2279	2.9621	1.8843
1091331	2.9001	3.7096	0.4445	0.1055	0.2462	1.9850	0.2134	0.0483	0.0555	4.3500	3.8138	0.2040	0.2336	1.7649	4.6235	0.4018	0.4722	0.1243
1087754	4.4270	6.1617	2.6639	2.0713	2.2451	4.2463	2.5968	1.9366	1.1068	5.3545	6.4198	2.4574	2.6095	3.8645	6.7643	2.1105	2.8242	2.1569
1091172	4.6219	4.0939	1.1434	1.1264	1.3813	4.2575	0.8751	0.8957	1.1570	4.7409	4.3214	0.8725	1.3073	3.9215	4.0964	1.1423	2.2795	1.3204
1090070	4.5846	5.6812	2.2300	1.9287	1.6294	4.3155	1.7278	1.6932	1.4587	4.8204	5.4958	2.3836	1.7202	4.1872	5.6961	2.1383	2.6523	1.4136
1096032	3.6391	4.4024	1.5408	0.4854	0.8711	3.6567	1.1524	0.5458	0.5125	4.1916	4.3959	1.4774	1.0519	3.7787	4.4196	1.4938	1.2040	0.9416
1105896	6.2314	5.7484	3.2956	2.9683	2.2939	5.5408	3.1697	2.6866	2.4522	5.9663	5.6654	2.8937	2.0211	6.1893	5.7457	3.4856	3.6476	2.2867
1095295	3.7621	4.7936	0.7166	0.5925	0.8231	3.3835	0.7052	0.7996	1.6784	3.8948	4.5335	0.5849	0.8834	3.5068	4.2040	0.8544	1.6608	1.7595
1096483	3.6579	5.3152	2.4860	1.2124	1.2280	4.0417	2.1798	0.8000	0.9370	4.2216	5.1695	1.5731	1.3505	4.3046	4.9553	1.9923	1.6985	1.2477
1095336	3.6827	4.1087	0.8795	0.4626	1.0572	3.6149	0.5938	0.5299	0.5408	4.0675	4.1134	0.7009	1.1408	3.1082	4.1421	0.9264	1.4454	0.9481
1101303	2.8769	4.5509	0.2386	0.2686	0.7321	2.6525	0.1360	0.1610	0.2219	3.1702	4.3895	0.1572	0.5943	1.8308	4.4611	0.4363	1.1075	0.6100
1089446	3.6073	5.1816	0.5290	0.9903	1.5853	4.4463	0.5460	0.6328	1.5202	2.8013	5.0347	0.6441	1.6380	3.9823	4.0755	1.0508	2.0511	1.7107
1093322	5.2308	4.5883	1.6446	1.5352	1.9605	4.7728	1.7236	1.4944	1.9328	5.2803	4.4355	1.5137	1.6939	4.4833	4.3926	1.8136	2.0786	1.8985
1096059	2.3144	5.8509	1.3365	0.2250	1.1386	3.2535	0.7765	0.1657	0.1697	2.8618	5.5854	0.6784	1.3424	1.2177	5.4457	0.9608	1.0486	0.9963
1098190	4.2907	3.8994	1.1250	0.5967	1.0539	3.8848	1.0828	0.4784	0.6302	4.1701	3.7303	1.0536	0.8996	3.6020	3.7862	1.1315	1.1611	0.9422
1087534	3.8541	3.4728	0.8008	0.2660	0.8770	3.6089	0.7102	0.1999	0.4131	3.9220	3.4892	0.6381	0.6794	3.9902	3.2355	0.9641	1.0384	0.7635
1094453	3.3875	3.7844	0.5761	0.1486	0.6079	3.2952	0.4070	0.0906	0.2084	3.4956	3.6186	0.2629	0.5575	2.8533	3.3891	0.4880	0.7527	0.5087
1089419	4.1608	4.5080	1.3601	1.0116	1.4053	3.8944	1.0008	0.7401	0.8520	4.0585	4.4442	1.0623	1.1402	3.4252	4.3734	1.2790	1.6276	1.0995
1089132	4.9350	4.9305	1.8951	1.2997	1.9977	4.6721	1.8660	1.7033	1.8319	5.1693	4.8808	1.8769	1.8631	4.1888	5.0492	2.0170	2.1841	1.8631
1095792	2.6412	4.3860	0.4568	0.2204	0.4347	2.8580	0.2804	0.1426	0.1674	2.9765	4.3992	0.2471	0.3791	2.1926	4.0048	0.4030	0.9542	0.4405
1092273	3.8354	3.1849	0.3557	0.0823	1.0641	3.5010	0.0537	0.0498	0.0850	3.9453	3.4852	0.1839	0.8781	2.9003	3.6554	0.3950	1.8256	0.8412
1087840	3.1483	3.9240	0.6322	0.1612	0.7018	3.3539	0.3432	0.1820	0.1901	3.6587	3.9372	0.3686	0.6723	2.5334	3.7375	0.5516	1.2417	0.6574
1094019	3.3172	3.1469	0.8593	0.1540	0.3232	2.5595	0.7610	0.2347	0.2325	4.1378	3.5528	0.6913	0.1980	3.1761	3.8870	0.8941	0.4273	0.2469
1103404	4.5223	3.7877	1.1200	0.7079	1.3443	4.2170	0.7793	1.2758	1.3995	4.2221	3.6532	1.1540	1.4348	4.7439	3.2813	1.1751	1.1856	0.8035
1104317	2.8733	3.8167	0.8650	0.0219	0.4980	2.9969	0.6377	0.0297	0.0675	3.7688	4.1846	1.0279	0.6651	2.7414	4.3094	1.1696	1.1130	0.4392
279730696	5.1072	5.4332	2.6357	1.9398	2.2595	5.0554	2.6538	2.0597	1.9027	5.3154	5.3359	2.1628	2.2146	5.3949	5.0750	2.5123	2.7049	2.4362
1099203	6.0444	4.9621	2.5155	1.7176	2.3941	5.3180	2.4916	2.2422	2.8408	5.8000	4.8511	1.9204	2.0616	5.2684	5.0169	2.6863	2.9559	2.5190
280026510	2.5402	4.5511	0.3895	0.1764	0.5316	2.4100	0.0882	0.1542	0.2242	2.6641	4.6827	0.2397	0.4201	1.5266	4.6105	0.2663	0.8013	0.6396
1099575	3.2218	3.2212	0.8504	0.3112	0.3257	2.9397	0.6524	0.1896	0.1460	3.7999	3.2221	0.4967	0.2362	3.9289	3.4062	0.8934	0.7318	0.3543
1097754	3.3543	3.6767	1.3384	0.0000	0.8032	3.0811	1.0092	0.0319	0.0902	3.6674	3.9717	0.8704	0.8066	4.1693	3.9594	1.4853	1.6595	0.4833
1101125	4.2478	3.2953	0.9341	0.8366	0.8185	3.7750	0.5245	0.6378	0.5411	4.0318	3.5676	0.7160	0.5559	3.4893	3.6298	0.9535	1.6278	0.6862
1091568	4.2144	4.3057	1.8494	0.9943	1.4324	3.4737	1.5999	1.0279	1.1483	4.7077	4.3840	1.6951	1.3772	4.5412	4.8996	1.7897	1.7676	1.2159
1104760	6.7492	4.6211	2.6077	2.9207	3.2967	6.6759	2.3554	3.1103	3.3411	7.3398	4.3967	2.4188	2.9004	6.5861	4.2077	2.7224	3.1242	2.9032
1089911	3.9614	3.3585	0.7476	0.1810	0.6608	3.4800	0.6327	0.2392	0.3912	3.7426	3.4581	0.5186	0.6495	3.5455	3.3350	1.0158	1.4257	0.5907
1099593	3.1640	4.1482	0.6715	0.2768	0.8285	3.3115	0.3784	0.2961	0.2764	3.3991	3.9636	0.4002	0.7767	2.7976	3.6675	0.7691	1.0886	0.7067
1088347	5.8670	6.3193	2.9186	2.6041	3.1573	5.5718	3.0412	2.5988	3.0952	5.8897	6.1938	2.9126	3.1287	5.2031	6.1248	3.1433	3.0846	3.1102
1094545	3.9102	3.1823	0.5344	0.1906	0.6026	3.6954	0.4242	0.3843	0.3970	3.8109	3.0963	0.2587	0.4850	3.1153	3.0588	0.5815	1.1120	0.7023
1088774	6.9181	7.2504	4.0968	3.8647	4.0175	6.6002	4.1389	3.8778	3.9235	6.8669	7.1839	3.8843	3.8316	6.5342	7.0394	4.2947	4.4299	3.8727
1094910	4.6473	4.6730	1.9038	1.2970	1.7571	4.4354	1.6888	1.3904	1.0735	4.9104	4.5924	1.6198	1.8975	4.0496	4.5745	1.7678	2.3279	1.6878
1102639	3.0208	3.7100	0.3311	0.2107	0.4123	3.0664	0.1918	0.1448	0.0991	3.3205	3.5055	0.1633	0.3099	2.5614	3.2327	0.4768	0.8459	0.3949
1096537	4.0748	2.9198	3.1305	0.5504	0.8009	3.0359	2.6449	0.5889	0.4959	5.4401	4.9522	2.2501	1.0231	5.9320	4.6305	2.8017	1.6739	1.2036
280120490	3.6359	4.2747	1.0296	0.4534	0.9024	3.2481	0.8063	0.2749	0.5102	3.3210	4.2327	0.8350	0.9804	2.8342	4.3174	0.9225	1.5511	0.9187
1096018	2.7147	5.9286	1.9043	0.6774	1.4936	3.5274	1.5300	1.0348	0.3537	3.4254	5.9761	1.6930	1.6322	1.7701	6.2470	1.9123	1.4112	1.4575
1098625	3.7957	3.7808	0.6326	0.6240	0.9851	3.0237	0.5926	0.6714	0.6776	4.2213	3.8678	0.6573	0.9922	3.5329	3.7046	0.8969	1.4991	1.1198
1087722	4.7275	4.9510	1.9979	1.4143	2.1011	4.4204	2.1717	1.5710	1.7791	5.1220	4.9522	1.9995	2.0723	4.0094	5.2280	2.0765	2.0668	1.8627
1091654	2.8125	5.3950	1.5045	0.4940	1.5527	3.7002	1.3018	0.5506	0.6781	3.7097	5.2716	1.0123	1.6590	2.3766	5.0620	1.4052	1.3449	1.6593
1104283	4.0219	2.4016	0.3658	0.4471	0.3636	3.6575	0.2340	0.3927	0.5493	3.9994	2.0815	0.2174	0.3506	3.4259	2.6423	0.2999	0.2623	0.1120
1095834	5.0006	4.1109	1.5916	2.0379	1.8748	4.6650	1.5000	1.6880	1.9226	5.2391	4.5210	1.3173	1.5172	4.6517	4.6508	1.8341	2.8419	2.1674
1095102	3.8184	3.6351	1.8240	0.5861	0.7061	3.5068	1.5766	0.4281	0.7844	3.8669	3.7263	1.5404	0.7542	5.1183	3.9451	1.8674	1.3840	0.6538
279951718	5.9236	4.3901	6.7914	1.5901	0.4553	5.2666	6.4567	0.3747	2.9356	5.3416	5.6862	6.4530	0.5091	7.4411	6.9491	6.3243	0.6752	0.6059
1099263	5.9028	7.1495	3.3963	4.2490	3.0150	5.4944	3.1599	4.5082	2.8730	6.1619	6.9381	3.9336	3.8013	6.6307	7.1643	3.3707	4.7933	3.0627
1096727	5.5074	5.6107	2.2181	3.1139	2.5161	4.9816	1.9007	2.9129	2.1505	5.2983	5.5824	2.0217	2.4674	4.9674	5.3507	2.1325	3.5066	2.4370
1098203	5.6904	4.8780	3.2022	1.9039	2.3707	5.3743	2.9669	1.8596	2.3785	5.6427	5.0423	2.7136	2.3813	6.1984	5.0630	3.3004	2.6995	2.5661
1087157	5.8883	6.3580	3.6417	3.1895	3.3615	5.7503	3.4744	3.0017	2.6352	6.2833	6.3757	3.4130	3.2203	5.4331	6.5076	3.4769	3.3485	3.0396
278984057	2.9828	2.2471	1.7067	0.7034	0.5183	2.7990	2.0253	0.2443	2.4496	3.4270	3.9422	1.0387	0.3365	6.3055	5.3142	0.8026	0.9958	0.5121
1098557	3.5606	3.4292	0.6829	0.1719	0.9385	3.3321	0.4246	0.1550	0.3628	3.8479	3.4997	0.3034	0.6916	3.0146	3.2446	0.7893	1.2710	0.6963
279922784	2.8995	3.2536	0.1897	0.0000	0.3414	3.2337	0.1689	0.1363	0.1963	3.5944	3.0572	0.2357	0.5958	2.7802	2.9096	0.2114	0.5807	0.3941
1090210	4.1104	3.0550	1.2803	0.4442	0.6869	2.3659	1.2251	0.3741	0.0866	4.8928	3.4877	1.3047	0.7316	4.1211	3.5198	1.0001	1.3407	0.5896
1088803	3.9359	4.0697	1.2379	0.9630	1.3612	3.9761	0.9817	0.9557	0.9216	4.2554	4.1303	1.0528	1.2514	4.0816	3.7445	1.3837	1.9007	1.2462
1092642	3.4901	3.4466	0.7984	0.7271	0.6151	2.7684	0.5694	0.4161	0.9012	4.0240	3.4080	0.5063	0.5080	3.5905	3.8802	0.7605	0.9731	0.8539
1090944	5.1175	3.8943	1.2111	1.5929	1.8510	4.6101	1.1955	1.4079	1.4219	5.0243	3.7593	1.0947	1.5382	4.3389	3.4760	1.2747	2.3157	1.5484
279869495	4.4130	3.3698	1.4485	0.5047	0.7320	3.6398	1.3872	0.7697	0.6742	4.1612	3.2660	0.8603	0.7527	4.6896	3.1734	1.2754	1.5626	0.9838
279893695	4.7778	4.5827	1.6123	0.9792	1.7588	3.9722	1.0693	1.3776	1.5070	4.0153	4.3513	1.4059	1.1832	3.7393	4.6011	1.6131	2.3963	1.2866
1108820	2.7683	3.6229	0.5069	0.0000	0.3859	2.5625	0.1071	0.0000	0.0770	2.9165	3.5862	0.1983	0.1874	2.1064	3.5345	0.3187	0.3684	0.1300
1093139	5.1915	4.3289	1.8458	1.7344	2.4702	5.1827	1.8342	1.3359	1.4320	4.7982	4.3465	1.5245	2.0802	4.5253	4.4065	1.7521	2.4166	2.2169
1094664	3.4393	3.7852	1.5711	0.7347	0.9054	2.9628	1.2311	0.7615	0.6028	4.8003	4.1543	1.6059	0.8626	3.2514	4.7684	1.6398	1.1445	0.7554
1087390	4.3117	3.7319	1.0050	0.5698	1.2620	3.6945	1.0538	0.7778	1.2974	4.4300	3.7459	0.6587	0.9644	3.3628	3.7394	1.1670	1.6243	1.2181
1092953	4.2124	4.2873	2.0742	0.8648	1.3855	3.7674	1.7910	0.9587	0.8788	4.4124	4.2079	1.5668	1.4907	4.2285	4.4732	1.7923	1.6751	1.2032
1092574	3.8115	3.3770	1.4355	0.3803	0.5212	3.4168	1.3413	0.5357	0.6089	3.9807	3.2520	1.0117	0.8495	4.3045	3.2559	1.1721	0.6508	0.5914
280069349	4.3868	2.6033	0.4537	0.0000	0.5680	3.7006	0.2128	0.5095	0.7071	4.5131	2.8445	0.5171	0.7469	3.8710	2.1808	1.2354	0.7822	1.3317
279842570	6.3149	4.8089	2.4310	2.3208	3.1083	5.9806	2.2119	2.1228	2.9577	6.6013	4.1584	2.1495	3.0291	5.9208	4.5788	2.5951	3.1681	3.4374
1089213	4.4555	3.1227	0.9231	0.6200	1.0457	3.7063	0.5326	1.0088	0.5320	4.1812	3.2758	0.6692	0.7498	3.7145	3.1662	0.9168	1.7208	0.8212
1089359	4.4699	4.7641	2.2247	1.3525	1.6807	4.3629	2.0659	1.3823	1.1934	4.6720	4.7938	1.7716	1.9716	3.7311	4.7394	1.7099	2.0162	1.4711
1101424	4.0239	2.9958	1.1028	0.7156	0.8832	3.9965	0.5527	0.1942	0.5833	4.0040	2.8330	0.9203	0.7656	3.3421	3.5407	1.0629	0.7697	0.6517
1089297	2.8375	3.5846	0.6769	0.1259	0.2882	2.4480	0.5554	0.1029	0.0987	3.2480	3.6518	0.5092	0.2765	2.6302	3.7289	0.6391	0.6150	0.2321
1098358	3.5804	3.5137	1.3970	0.6991	1.2528	3.2084	1.0237	0.8031	0.7448	4.5354	4.0738	0.9565	1.1181	4.0654	4.1053	1.4533	1.1899	1.2842
1087120	4.6168	5.5916	2.5954	1.9562	2.1295	4.5868	2.3565	1.8487	1.5169	4.9622	5.5252	2.3998	2.1411	4.0188	5.4562	2.5364	2.5361	2.0189
1100650	3.2331	3.3776	0.4591	0.1280	0.4235	3.0478	0.2816	0.0816	0.2298	3.4626	3.2754	0.3504	0.6458	2.5478	3.2699	0.5488	0.7052	0.4713
1097865	3.4725	4.0605	0.5460	1.2773	0.7423	3.0833	0.6958	0.6643	0.7645	3.9135	3.8095	0.6711	1.0284	2.4045	4.2829	0.6346	1.1833	0.6192
1091696	5.2078	1.2350	0.2594	1.7727	0.0000	3.2322	0.0000	0.0000	0.0000	3.3914	2.0954	0.0000	0.0000	2.2419	3.5249	0.1246	0.1072	0.1310
1087796	2.9872	3.3802	0.3231	0.0978	0.5227	3.0878	0.2764	0.0880	0.1680	3.2719	3.3344	0.1852	0.4584	2.3579	3.3094	0.4024	0.6928	0.4599
1087359	4.7064	2.8924	0.8214	0.7675	1.1962	4.0294	0.8490	1.1179	1.1380	4.6218	3.2582	0.6505	1.0621	4.1368	3.0991	1.1423	1.5463	1.3001
1088489	2.5597	4.5510	1.3027	0.4810	0.8357	2.9859	0.8773	0.5201	0.2975	3.3631	4.5754	0.9744	0.8686	2.9294	4.4556	1.1347	1.3873	0.8319
1093458	4.0059	3.2812	0.7222	0.4757	0.7918	3.4031	0.5388	0.4044	0.5335	3.7232	3.2666	0.5298	0.8087	3.2672	3.1713	0.6509	1.3387	0.6804
1088172	2.0287	4.5116	0.2779	0.0627	0.4583	2.5899	0.1372	0.0461	0.0757	2.5561	4.2956	0.1092	0.4512	0.8293	4.3132	0.3088	0.5848	0.3390
1093835	2.3032	4.3941	0.4503	0.2072	0.6440	2.6038	0.4514	0.1056	0.3213	2.9504	4.1608	0.3289	0.7053	2.0606	4.2244	0.6761	0.8680	0.7303
1096156	3.7454	3.5973	0.8148	0.3996	0.9723	3.3886	0.6609	0.4343	0.6293	3.9600	3.5725	0.8688	1.0490	3.1068	3.6013	0.9533	1.4130	0.8832
1095318	6.4342	5.3479	3.0044	3.4133	3.4823	6.2814	2.7730	3.0889	2.6613	6.6692	5.3940	2.7424	3.2497	6.0197	5.2356	3.0711	4.0941	3.2872
1104106	4.0527	5.9041	3.4298	1.2358	1.9785	4.6975	3.4666	1.1253	1.0828	4.6999	5.7622	2.8466	2.7233	4.0646	5.8399	2.8798	1.9636	2.1897
1092011	4.8445	5.3889	4.2082	1.4650	2.4037	4.7595	3.7148	1.6186	1.6759	5.0335	5.6652	2.6111	2.1305	5.4882	5.5452	3.0249	2.3954	2.3661
279726195	4.1784	3.3934	0.9849	0.7526	1.4859	3.8753	1.1771	0.8957	0.8876	4.0775	3.4615	0.7088	0.9676	3.5176	3.6531	1.0323	0.9275	1.1882
1105825	4.5951	4.4168	1.4088	1.6089	1.9007	4.3177	1.1866	1.5542	1.4986	4.5854	4.4337	1.2027	1.7752	3.8390	4.3142	1.4004	2.6441	1.6748
1088127	3.2576	5.3294	2.1935	1.2272	1.4461	3.7090	1.8896	0.9699	0.9588	4.1852	5.4609	2.2603	1.6080	2.6924	5.8316	2.2377	1.5610	1.4745
1105246	4.4890	3.3991	1.3400	0.7601	1.3519	3.9604	1.1769	0.9493	1.0821	4.5620	3.6033	1.4510	1.2890	3.7499	3.7294	1.3011	1.4855	0.9716
1089970	4.2838	4.2928	2.0770	1.3085	1.5617	4.1691	1.8894	1.1525	1.0726	4.3383	4.3118	1.8843	1.3316	4.8263	4.2421	2.0798	2.0611	1.4762
280126683	3.2494	4.0692	1.6097	1.0976	1.1050	3.8475	1.4853	1.2238	0.5751	4.2044	4.2448	1.3860	1.0531	3.3341	4.4003	1.5695	1.1456	0.9030
1090305	4.4206	4.5217	2.0184	0.7255	2.0677	4.3095	2.1008	0.9442	1.5172	4.6114	4.0825	1.9297	1.6016	3.0614	5.0997	1.8025	1.4310	1.3619
279812964	3.7231	2.1792	0.1703	0.0708	0.6432	3.7758	0.0357	0.0946	0.1085	3.8084	2.0344	0.0975	0.4252	3.5707	1.9001	0.3834	0.6848	0.4634
1094738	4.6255	4.7371	2.1542	1.6150	2.1810	4.7629	1.5846	1.7769	1.6056	4.8398	4.8882	1.5903	1.8869	3.7807	4.8527	2.3483	2.5187	1.9838
1109078	3.0890	2.8766	0.4951	0.0855	0.1744	2.4658	0.4680	0.0390	0.1717	3.1821	2.9047	0.1904	0.1647	3.0195	3.2534	0.5506	0.3427	0.2511
1089067	6.1583	4.1135	4.7917	2.0210	1.5897	5.5811	4.4423	1.9238	2.8477	5.5552	4.7617	4.4192	1.7610	8.2108	5.6581	4.8784	2.9878	1.5313
1088885	3.9260	2.9535	0.8159	0.1595	0.9586	3.4634	0.6737	0.2869	0.2553	4.1204	2.8718	0.5074	0.8240	3.2022	2.8782	0.8400	1.1395	0.7423
1091918	3.5557	3.9712	1.1734	1.2343	1.1014	3.5280	0.7820	0.4551	0.7497	3.6304	4.0283	0.8425	1.0157	3.8003	3.4896	1.1462	1.6760	1.1103
1100951	5.0295	4.3600	2.7288	1.6913	1.8304	4.9549	2.3543	1.6040	1.6535	4.8094	4.1733	1.9707	1.6060	5.2756	4.1574	2.5772	2.3489	1.5624
1097802	5.0477	4.7120	2.2068	2.4975	2.2929	4.2034	2.2572	2.4803	1.7635	5.5497	5.0916	1.9814	2.2512	4.6635	5.5182	2.3295	2.9769	2.1061
1099154	6.1441	6.5044	3.3810	3.5002	3.4741	5.8921	3.6365	3.3711	3.6834	6.1394	6.4396	2.8646	3.0085	4.7539	6.8038	3.5502	3.4719	3.6152
1097154	3.3900	3.2573	0.3383	0.1432	0.5053	2.8462	0.2737	0.2342	0.1497	3.0813	3.0625	0.2369	0.4051	2.5134	2.9734	0.2970	0.8109	0.3034
1091214	3.9550	3.5191	1.2426	0.8887	0.8955	3.4422	1.1865	0.8860	0.7827	4.0921	3.6383	1.1805	0.9431	3.7947	3.6684	1.3529	1.3006	0.8758
1100426	3.9745	2.4039	0.4591	0.3002	0.4851	3.6330	0.3997	0.4302	0.7045	4.4153	2.3643	0.6753	0.6968	3.6677	2.3421	0.7283	0.5573	0.9229
1087850	3.5312	4.0437	1.4784	0.4063	0.9307	3.9995	0.8714	0.2767	0.7314	3.3591	3.7622	1.7623	1.1254	2.8917	3.7314	1.1194	1.0259	0.6086
1094720	2.6017	3.6517	0.6728	0.1088	0.4252	2.1340	0.4402	0.0571	0.1211	2.8170	3.6541	0.3733	0.3024	2.7499	3.8172	0.5921	0.7403	0.3923
279711594	3.1248	1.5919	1.3968	1.4827	1.1353	3.2084	1.5750	0.0000	2.3752	3.3010	4.0333	1.6600	0.0000	6.2827	5.1530	0.4109	1.6862	0.7950
1091270	3.5450	3.6575	0.7699	0.5908	0.8138	3.3180	0.5768	0.6123	0.5477	3.4423	3.5493	0.8493	0.8529	3.1782	3.4893	1.0151	1.4020	0.5818
1097589	4.8510	5.2278	2.2445	1.8051	2.4134	4.7486	2.0265	2.0471	1.9392	5.0134	5.0999	2.1891	2.3497	4.1963	5.0245	2.3156	2.7756	2.2156
1103023	1.9698	4.2424	0.2988	0.0719	0.3271	2.0224	0.2596	0.0645	0.0371	2.4949	4.0738	0.2754	0.3780	1.4399	4.1158	0.4024	0.3554	0.2397
1086964	3.7642	4.9245	1.6294	1.4819	1.6266	4.0016	1.3827	1.2679	1.2725	3.9812	4.6044	1.4028	1.4952	3.0481	4.8944	1.6430	2.0786	1.3659
1099984	3.2342	3.3055	0.6766	0.3910	0.6198	2.8711	0.4135	0.2496	0.2431	3.1724	3.2905	0.2806	0.4420	2.8279	3.1961	0.5895	0.7278	0.5401
279782463	3.6939	3.5356	1.1491	0.9062	1.2524	2.9803	0.9410	0.4088	0.8724	4.0937	3.8542	1.2752	1.1849	4.2102	4.0461	1.2773	1.8970	1.1592
1092083	3.0827	2.9161	0.3526	0.0482	0.4697	2.8673	0.1578	0.0327	0.0735	3.2281	2.9575	0.1402	0.3583	2.5679	2.8654	0.3051	0.8357	0.3310
1087458	3.8410	3.6752	0.8584	0.7067	0.9246	3.5459	0.8128	0.6844	0.8237	3.4667	3.3539	0.5922	0.5845	2.6396	3.5512	0.8943	1.1776	0.7322
1103484	2.5179	3.8169	1.6337	0.1211	0.4654	2.8093	1.2230	0.0872	0.1090	3.2175	4.1275	1.1782	0.4402	3.0870	4.0422	1.5731	0.9184	0.3423
1092243	3.8844	3.4334	0.8285	0.5277	0.9012	3.8253	0.6758	0.4819	0.5315	3.4891	3.0465	0.6415	0.6493	3.2792	2.8285	0.8707	1.3559	0.8928
1098550	3.2192	4.4803	1.4336	0.9069	0.8469	3.2682	1.3141	0.8077	0.8275	3.3038	4.4481	1.3389	1.0990	2.9975	4.3531	1.2110	1.2668	0.8998
1090548	3.3937	2.7719	0.3149	0.2889	0.6114	2.4551	0.1539	0.0000	0.1488	3.8341	2.8671	0.6293	0.8558	3.1490	2.9313	0.4076	0.6692	0.5992
1099914	3.4268	3.6420	0.6010	0.1722	0.9205	3.8084	0.3464	0.1014	0.2128	2.5713	3.2819	0.2436	0.5513	2.6810	2.8279	0.7171	1.3028	0.8700
1102074	2.2587	4.3143	0.6397	0.1915	0.8207	3.1654	0.4751	0.1365	0.3441	2.4942	4.1640	0.4871	0.7618	1.8053	3.9701	0.6518	0.8452	0.6554
1093774	2.5480	4.4418	1.6452	0.2889	0.9851	2.9946	1.1783	0.2504	0.2521	3.2746	4.4412	1.1208	0.9513	3.1767	4.2012	1.4014	1.6108	0.9028
1089431	2.5404	3.1007	0.4180	0.0845	0.6475	2.1399	0.2908	0.1240	0.1955	3.4156	3.5680	0.3854	0.6457	3.0892	3.7813	0.7929	1.0057	0.6353
1093844	2.8050	2.2699	0.2842	0.1561	0.2225	2.3630	0.3025	0.2443	0.1466	3.4991	2.6221	0.1458	0.1633	3.3295	3.1171	0.2327	0.6592	0.1267
1093996	2.2739	3.8914	0.2366	0.1593	0.2922	2.3039	0.1907	0.1208	0.0565	2.2039	3.7325	0.1362	0.3358	1.8679	3.5220	0.2503	0.3034	0.2809
1104904	5.1316	4.2307	1.9093	1.5633	2.2222	4.4122	1.6838	1.9411	2.5308	5.4447	4.0940	1.7370	2.1947	4.8236	4.3820	2.0297	2.3805	2.1928
1087562	3.3391	3.0255	0.5262	0.1922	0.5187	2.9891	0.4009	0.1753	0.3216	3.3274	2.8757	0.3707	0.5743	2.7788	2.8744	0.4607	0.6338	0.4784
279861446	5.0076	4.1382	4.2712	1.1247	1.4035	4.8492	3.7908	1.1323	1.6353	4.2745	4.1908	3.1000	0.8871	6.7473	4.2748	3.6732	1.7916	1.2255
1093013	3.3684	4.3283	1.3335	0.8531	1.3527	3.4198	1.1044	0.9731	0.9185	3.7929	4.1577	0.9934	1.2477	3.0891	4.2917	1.1705	1.7964	1.3019
1087163	3.2067	3.8431	1.0965	0.5443	0.9542	3.1054	0.7847	0.5317	0.5543	3.3903	3.7558	0.6894	0.8884	2.9220	3.6582	0.9280	1.2705	0.8137
1093550	6.8938	7.1196	4.7097	3.5753	4.4703	6.8359	4.6041	3.9723	3.2728	7.6176	7.0035	4.8121	4.8162	6.3047	7.0941	4.9774	4.4123	4.7223
1108731	3.0485	3.7407	0.7400	0.4767	0.6864	2.8248	0.6695	0.4255	0.3949	3.1216	3.4636	0.5752	0.6946	2.5257	3.4422	0.7198	0.5432	0.4640
1093089	2.8926	3.0889	0.1939	0.0567	0.4765	2.7359	0.0952	0.1250	0.1565	3.1482	2.9938	0.2351	0.4252	2.3121	2.7878	0.3008	0.5932	0.3734
1096487	6.3140	5.1572	3.1148	3.0762	3.4319	6.0781	2.7310	2.9350	2.9363	6.1544	5.2576	2.6049	2.9966	5.7576	5.0880	3.1781	3.9987	3.2211
1102410	2.7192	2.7455	0.1341	0.3631	0.3063	2.9028	0.1100	0.2652	0.2223	2.8054	2.7464	0.0797	0.1232	2.9766	2.8780	0.3134	0.5092	0.3271
279797508	3.3403	2.9099	0.1675	0.1503	0.4224	3.0984	0.4453	0.2595	0.1552	2.8167	2.7682	0.0000	0.6387	2.6905	2.7407	0.2463	0.7848	0.4755
1101001	3.3719	3.6304	0.8654	0.4733	1.1674	3.2192	0.7840	0.6075	0.4184	3.6343	3.4864	0.5379	1.1199	3.0122	3.4639	0.9480	1.2125	1.0740
1093540	7.7228	6.7799	4.4738	4.0977	5.0485	7.2499	4.3766	4.3178	4.7029	7.8272	6.6905	4.2758	4.7156	6.9284	6.8115	4.7114	4.8339	4.8746
1093058	3.0903	3.1571	0.6718	0.0903	0.3152	2.5652	0.5336	0.1047	0.0473	3.0149	2.8527	0.3089	0.2523	2.4861	3.1462	0.5526	0.7110	0.1788
1098529	2.8643	3.5950	0.7415	0.4548	0.5836	2.6416	0.4269	0.2040	0.2950	3.3331	3.5199	0.5560	0.6411	2.2090	3.5975	0.7062	0.8576	0.5793
1092823	2.1515	3.4478	1.0303	0.0517	0.2761	2.3602	0.7285	0.0916	0.1175	2.6585	3.1940	0.1718	0.2807	2.5538	3.9072	0.4054	0.3098	0.2567
1096966	4.0365	4.3873	1.5423	1.4389	1.8174	4.1490	1.2986	1.4393	0.9603	4.1148	4.2322	1.2669	1.6554	3.4095	4.1121	1.5998	2.0526	1.5367
279859867	3.8066	3.5966	1.3414	1.1488	1.4060	3.6560	0.7071	0.8711	1.2590	4.0338	3.5974	1.0730	1.5367	3.3098	3.7142	0.9718	1.3550	0.7314
1088549	2.9312	3.5685	0.6625	0.2547	0.6185	2.5247	0.4704	0.1349	0.3950	3.2192	3.4268	0.7047	0.7281	2.1057	3.7013	0.5389	0.7794	0.4743
1090761	3.8259	2.9916	0.6291	0.3779	1.1703	3.1389	0.3666	0.3273	0.7777	3.7558	3.0513	0.5003	1.0824	3.3422	2.9474	0.7074	1.2081	1.0939
279747835	2.7382	3.2945	0.3261	0.0400	0.2835	2.6258	0.2843	0.0915	0.1204	2.8003	2.9722	0.2073	0.4069	2.1196	2.8584	0.2278	0.3018	0.2473
280116214	3.3202	4.5729	1.4347	0.6281	1.2038	3.1976	1.6908	0.4462	0.7055	3.3611	4.4718	1.3040	1.6190	2.5785	4.1304	1.0328	1.1315	1.1358
1107111	2.6805	3.1220	0.3649	0.2563	0.4063	2.9676	0.2490	0.1825	0.1382	3.1414	2.8811	0.1776	0.4129	2.3802	2.8695	0.3947	0.6438	0.3326
1087694	2.4530	3.8973	2.5439	0.4621	1.0068	3.0145	2.2231	0.2902	0.5268	2.7363	4.0063	0.6810	1.1930	5.3705	3.9132	1.1366	1.1023	0.9150
1104267	2.6231	3.0783	0.0960	0.0720	0.3415	2.6656	0.0508	0.0406	0.1741	2.5008	2.9401	0.0559	0.2153	2.7814	2.5633	0.1801	0.7486	0.3108
1095544	3.6863	4.8174	2.2785	0.9301	1.7167	3.3844	2.2321	1.1128	1.0010	4.5060	4.6688	2.0031	1.7950	3.1664	5.3384	2.2954	1.5333	1.7655
1087062	2.6321	3.1459	0.4956	0.0987	0.5326	2.8922	0.2114	0.0360	0.1267	2.9188	3.0851	0.1694	0.4213	2.1513	3.1009	0.3981	0.7383	0.2873
1097139	3.8647	3.6182	0.7235	0.6743	0.9838	3.4656	0.8187	0.8196	0.4894	3.1336	3.5123	0.7406	1.0013	2.8752	3.0628	0.9885	1.1529	0.8570
1087467	3.4186	4.2581	3.1048	1.0366	1.0838	3.1123	2.7935	0.8904	0.6934	4.4718	4.8038	2.2453	1.0238	4.0294	5.1597	2.7214	1.4264	1.2266
1088592	3.7068	3.6467	1.7279	0.8858	0.7945	3.2240	1.4659	0.8972	0.5534	3.7436	3.4185	1.5531	0.8365	3.9192	3.6180	1.4115	1.2508	0.6422
1093309	2.8128	4.4000	0.7142	0.2241	1.0626	1.6847	0.4391	0.1474	0.2311	4.0813	4.1563	0.8175	1.0819	0.6057	5.0068	1.0914	1.4484	0.7964
1098167	4.0791	3.5716	1.1807	0.5515	1.4220	3.7508	1.0733	1.0018	1.2892	4.2846	3.3802	1.0313	1.1608	3.2929	3.4790	1.3130	1.6170	1.2714
1090884	4.2417	3.9979	1.3296	1.0485	1.8680	3.9226	1.2674	1.0842	1.2492	4.2518	3.7028	1.0968	1.6284	3.6475	3.6790	1.3390	1.8182	1.7118
1105394	2.5048	3.5767	0.0309	0.0000	0.1935	2.4293	0.1769	0.1032	0.0396	2.2041	3.2499	0.2208	0.3072	2.0484	2.8050	0.2320	0.4626	0.2308
1092533	3.7463	3.6169	0.8036	0.9111	0.8869	3.1135	0.6639	0.7722	0.8682	3.8060	3.3501	0.6156	0.8379	2.5990	3.1981	0.8352	1.3006	0.7546
1099074	4.1604	3.9040	1.3837	1.9871	1.2224	3.6312	1.4006	1.4624	1.0099	3.7555	3.9810	1.1685	1.3550	4.0293	4.0078	1.4219	2.2873	0.9198
279891610	8.8369	8.0232	5.4837	5.7650	5.9827	8.4175	5.4721	5.3268	6.0885	8.6178	7.8365	5.2319	6.0437	8.4461	7.7279	5.6500	6.3172	6.1383
1104452	4.1363	3.2473	2.1439	1.0751	1.1944	3.7001	2.1148	0.9942	1.4191	4.2291	3.4882	2.0505	0.8698	5.6137	3.5141	1.6208	1.8818	1.0622
1102020	4.0058	3.4063	1.6496	1.4114	1.0105	3.7092	1.6058	0.8840	0.9644	4.0001	3.5178	1.5212	0.9834	4.1457	3.6871	1.6374	1.3904	1.1073
1090848	2.0398	3.2771	0.1094	0.0929	0.2300	1.9693	0.0425	0.0310	0.0890	2.7074	3.1794	0.0511	0.2201	1.3971	3.7672	0.1158	0.3200	0.1277
1088350	4.6726	4.3697	2.0817	1.7884	2.1370	4.2492	1.8400	1.9318	2.1584	4.7588	4.4245	1.8489	1.7112	4.6854	4.3610	2.1789	2.5054	2.0267
1088859	3.3360	3.5394	2.2020	0.8473	0.7002	2.3885	2.0645	0.6064	0.6300	3.9364	2.9998	1.2060	0.5293	4.7968	3.5488	1.3980	0.7453	0.3903
1100470	5.3566	4.9127	2.4558	1.9939	2.6537	5.7575	1.8427	2.3300	1.8612	4.7223	5.2250	3.8003	3.3127	4.8935	4.8813	2.5095	3.5589	2.6477
1091522	3.3625	2.6980	0.7105	0.4844	0.6360	3.1892	0.5882	0.2529	0.5209	3.3850	2.7654	0.3903	0.3905	3.5308	2.4312	0.6233	1.2143	0.6222
279989687	5.7306	4.3378	2.2809	2.4615	2.8343	5.3364	2.6667	2.2682	2.8238	5.9801	4.4356	2.4792	2.6623	5.3088	4.5466	2.8034	2.9126	2.8185
1090094	4.3224	4.0310	1.7877	1.4072	1.8775	4.1722	1.5444	1.4287	1.4945	4.2276	4.0668	1.4977	1.6246	4.5910	3.6187	1.9027	2.3502	1.6788
1103028	3.9000	3.3539	1.0598	0.6440	1.2943	3.6297	0.8779	0.5450	1.3403	3.8468	3.3144	0.9210	1.4361	3.0415	3.2536	0.9099	1.1013	1.0956
1087250	3.5631	5.0535	4.4237	0.7524	2.0657	3.7942	4.0706	0.7624	1.0419	4.9303	5.7948	3.2131	2.0480	5.4866	5.7739	3.8969	2.7798	1.9863
1099622	6.5807	5.8361	3.5726	3.1477	3.7788	6.0290	3.7210	3.5924	3.8887	6.4130	5.7665	3.7948	3.4008	6.0563	6.0294	3.9740	3.8778	3.3617
1095193	4.3532	3.9839	1.6734	1.4662	1.6236	4.3650	1.2456	1.8403	0.8754	4.1080	3.8219	1.9121	1.7329	4.1689	3.9091	1.7151	2.6860	1.3543
1092477	3.7261	1.4045	0.0680	0.0000	0.1191	3.5154	0.0000	0.0000	0.2256	3.5837	1.0888	0.0000	0.0000	2.9691	1.2520	0.0968	0.0000	0.1013
1087917	2.0914	4.3667	1.0877	0.2438	0.8196	2.4588	0.9045	0.3202	0.4648	2.6036	4.3249	0.6568	0.7693	1.8859	4.2269	0.7088	0.8529	0.7548
1097929	3.1265	3.8065	1.5803	0.4647	1.0720	3.1304	1.3738	0.5873	0.6492	3.4359	3.7148	1.5704	1.2135	3.6397	4.0479	1.3793	1.4725	0.8763
1095676	2.6714	3.1045	0.7312	0.2228	0.6639	3.0875	0.4768	0.2296	0.3339	2.9284	3.3343	0.4005	0.6082	3.2352	2.9609	0.9179	1.3658	0.6670
279592659	4.3159	3.6205	1.6356	0.7265	1.5600	4.0131	1.3755	0.8822	1.1416	4.3897	3.3122	1.4000	1.7412	3.5858	3.4790	1.4888	1.6815	1.5216
279751883	5.2639	4.7052	3.1985	2.0841	1.7889	4.7226	3.0639	2.1655	2.2009	4.7825	4.5895	2.7189	2.2255	5.2394	4.6867	3.4733	1.9936	1.6986
1095501	7.2666	6.4290	3.9055	4.0269	3.9696	6.8940	4.2205	4.0870	5.0041	6.8574	6.1492	3.7256	3.5353	5.7680	6.3337	4.0684	4.6236	3.9077
1088361	0.7406	1.6495	0.0178	0.0224	0.1026	0.0769	0.0109	0.0100	0.0116	3.5778	4.1258	0.2014	0.8709	2.5340	5.5559	0.0886	0.5077	0.1149
279836058	2.7085	3.1947	0.2428	0.0333	0.4645	2.3520	0.3826	0.1141	0.2728	2.6282	3.3346	0.1041	0.2968	2.6488	2.6382	0.4529	1.0440	0.5103
279837044	2.1570	3.7760	0.8841	0.3190	0.5469	1.9354	0.4949	0.5461	0.1797	3.1992	3.7787	0.6695	0.5562	2.0692	4.2936	0.8872	0.9180	0.6080
1096753	2.6975	2.8389	0.3079	0.1090	0.3804	2.5767	0.2198	0.0662	0.1822	2.8638	2.9874	0.1649	0.3224	2.2277	2.8103	0.4012	0.6254	0.3936
1088071	3.0742	2.5634	0.4551	0.1069	0.4571	2.5718	0.3237	0.2713	0.2606	3.1300	2.6593	0.2254	0.3602	2.9914	2.5500	0.5009	0.7071	0.3759
1095563	2.7433	4.2005	1.2723	1.0027	1.1013	2.8032	0.9794	0.7374	0.6070	3.2066	4.2516	1.9337	1.6739	3.1637	4.2404	0.9869	0.9010	0.8240
1095028	3.8335	3.1064	1.0703	0.8944	0.8762	2.9271	0.6827	0.5117	0.5696	3.8801	3.0178	1.1291	1.0702	3.0004	3.1119	1.0828	0.8375	0.6543
1087143	2.6723	4.0003	1.9843	0.4955	0.6969	3.0529	1.6450	0.3426	0.4474	3.0966	4.0461	1.3503	0.6868	3.0828	3.9833	1.7741	1.0473	0.5799
1099351	5.1128	3.5635	5.6871	1.4898	1.3781	5.0118	4.9886	0.9339	2.5456	4.7566	4.6768	4.8564	1.0063	7.7963	5.7485	5.6209	1.3113	1.2782
1104691	2.8910	2.0030	0.0000	0.0000	0.0141	2.5584	0.0000	0.0000	0.0000	2.6832	1.9906	0.0124	0.0000	2.7349	2.0404	0.0114	0.0000	0.0000
1100984	3.1942	3.2801	0.7844	0.7230	0.5996	1.7569	1.0270	0.5945	0.6976	3.6880	3.5145	0.5685	0.9020	3.1776	3.6007	0.7524	1.1353	0.6467
1088555	2.9302	3.3446	0.6451	0.4816	0.6622	2.7026	0.7996	0.5580	0.4082	3.2524	3.4520	0.6235	0.7830	2.3722	3.4944	0.7668	0.9419	0.7447
279726836	5.3122	3.9223	2.1090	1.3726	2.3729	4.4815	2.1746	1.5663	1.9163	5.0443	3.9222	1.7625	2.2271	4.2426	3.8440	1.9812	2.1664	2.2625
1098827	2.8258	2.8427	1.9837	0.3742	0.7542	2.5196	1.4890	0.1606	0.7160	3.3198	3.5181	1.4646	0.8430	4.6471	4.0983	1.4222	0.9095	0.8078
1097438	2.6820	3.0311	0.4081	0.3026	0.3960	2.5905	0.3545	0.1802	0.2336	2.9902	3.0005	0.3054	0.3069	2.1851	2.8128	0.5362	0.5317	0.3484
280135928	2.5523	2.6295	0.6597	0.0774	0.3563	2.4025	0.6613	0.0697	0.0800	3.1720	2.8251	0.4977	0.1944	2.8903	2.9370	0.5101	0.7688	0.2599
1088642	3.6427	3.9907	1.6023	1.0098	1.4949	3.1314	1.4419	1.3303	0.9702	4.3342	4.0255	1.6404	1.5791	3.3961	4.4032	1.6497	1.7246	1.5037
1102462	1.9677	3.5217	0.3298	0.0797	0.3012	2.4043	0.1789	0.1183	0.0907	2.3051	3.4491	0.1951	0.3128	1.5515	3.2756	0.3442	0.3349	0.3871
1098828	3.2717	3.6987	1.1094	1.0663	1.0356	3.1933	0.8563	0.9440	0.5407	3.6191	3.6642	0.9187	1.1681	2.9509	3.4974	1.0197	1.6285	0.9762
279790967	3.2632	3.3972	0.6955	0.4045	1.1797	2.9368	0.8176	0.9495	1.4064	3.4039	3.4148	0.8445	0.7843	3.1269	3.2146	0.9207	0.7706	0.7470
1094806	2.6273	3.1705	1.1715	0.1611	0.6159	2.0749	0.9255	0.3448	0.3153	3.4857	3.4917	0.7526	0.4978	2.6975	3.6700	1.0879	0.7684	0.5213
1088086	2.4796	4.0518	1.1392	0.6086	0.5895	2.6249	1.0092	0.5450	0.3064	2.7952	3.8692	0.8356	0.7958	2.3068	3.8762	1.0539	0.9071	0.6294
1093077	2.3339	2.4634	0.1593	0.0824	0.1482	1.6919	0.0405	0.0742	0.0432	2.8964	2.8453	0.0578	0.2522	2.6443	2.8111	0.1534	0.4721	0.1859
1096979	2.9977	2.5948	0.8485	0.3397	0.5826	1.9061	0.6862	0.5132	0.3692	3.8906	3.6216	0.6271	0.7997	3.5218	3.3917	1.1546	1.5744	0.8571
1094693	4.6705	4.4118	1.6818	2.6956	2.2633	4.0886	1.3805	2.4577	2.2516	4.8211	4.4817	1.5123	1.9617	4.0717	4.4617	1.6548	2.9542	1.8490
1099028	5.7761	5.1401	2.9862	2.6401	3.0272	5.3618	2.6387	2.6432	2.5654	5.5936	5.0072	3.0693	3.2261	5.3066	4.9809	3.0154	3.5304	3.0149
280113159	6.9077	5.9263	4.0613	3.4359	3.7649	6.4366	3.9381	3.6368	3.6656	6.8355	5.7160	4.9061	4.2464	6.4751	6.0233	4.0863	4.3096	3.5726
1100593	5.2397	4.4221	2.5033	2.3255	2.6430	4.7046	2.2595	2.0929	2.4680	5.0471	4.7415	2.2934	2.3652	5.1383	4.5595	2.6543	2.9791	2.6069
1095207	3.6121	3.5605	1.0328	0.8249	1.2287	3.3098	0.9107	0.7787	0.8945	3.6865	3.4964	0.9763	1.1910	3.0095	3.3240	0.9958	1.6249	1.2572
279853735	4.2884	3.8084	1.8252	1.3791	1.3628	3.4609	1.9235	1.4459	1.3481	3.9072	3.6286	1.4228	1.2325	4.2802	3.7836	1.7649	1.8389	1.1898
1098968	2.9160	2.9176	0.7803	0.6798	0.6142	3.7500	0.7661	0.8273	1.0248	3.0233	3.3611	0.4533	0.4152	4.1890	1.9616	1.1421	0.9878	1.1647
280075281	8.5660	7.2657	5.2144	5.6858	5.8301	8.2156	5.4494	5.7048	5.7384	8.6597	7.1270	5.5851	5.3854	8.4201	7.2406	5.4596	5.9455	5.3890
1098818	3.9588	3.1147	1.0047	0.8031	1.0684	3.4936	1.0716	0.6586	1.4591	3.8884	2.9411	1.0185	1.0530	3.4939	3.0088	1.2312	1.1356	1.2364
1096172	3.7593	3.2898	1.0507	0.5876	1.2252	3.3782	1.0164	0.6466	0.7830	3.8561	3.2540	1.1134	1.3849	3.2529	3.0152	1.1543	1.4356	1.2065
1095646	4.3659	4.3382	1.9391	2.0499	2.1100	4.0556	1.9185	1.9799	1.7574	4.5954	4.3961	1.6150	1.8712	3.9492	4.3221	1.7122	2.5415	1.8963
280018799	2.8334	2.2909	0.0750	0.0755	0.0785	2.3721	0.0910	0.0344	0.0199	2.7720	2.3208	0.0606	0.1883	2.1876	2.3011	0.0799	0.2707	0.0992
1099653	4.6160	2.6630	1.8505	0.1977	1.7221	3.7091	1.3132	0.7287	2.3435	4.1438	2.2119	1.2345	2.8382	7.0010	2.6665	1.6361	1.5454	1.2815
1092048	3.4052	2.6905	0.5457	0.4336	0.9059	2.9639	0.4648	0.2397	0.5795	3.3267	2.7066	0.4065	0.7796	3.1266	2.3981	0.6806	0.7582	0.8652
1103718	3.3224	2.0663	0.5392	0.1894	0.5806	3.1436	0.3471	0.1826	0.1824	3.4964	2.2361	0.2344	0.4960	2.5478	2.2375	0.5106	0.5907	0.3519
1089957	3.5181	3.2654	1.2080	1.0909	0.8217	3.2887	0.9341	0.7243	1.0295	3.6169	3.0365	0.9030	0.9188	3.2421	3.2103	1.0563	1.2416	0.7729
1101265	2.3072	3.2671	0.2553	0.1484	0.2793	2.1462	0.2110	0.1178	0.1532	2.5957	3.0771	0.1379	0.2920	1.7168	2.9736	0.3116	0.5319	0.2830
1090804	3.7935	4.0535	1.3578	1.6221	1.5027	2.8697	1.3459	1.4700	1.2266	4.4033	4.0546	1.3610	1.6043	2.8916	4.5038	1.3789	1.8180	1.3722
1093802	2.1656	2.1022	0.2327	0.1795	0.2519	2.0306	0.2032	0.1280	0.1982	2.3047	2.4008	0.1321	0.2944	4.6042	2.4456	0.2477	0.5178	0.2989
1087418	5.0135	4.4686	2.2297	2.5415	2.5393	4.5301	1.8941	2.1445	2.0391	4.9700	4.4665	2.3518	2.4341	4.4290	4.5520	2.1122	2.9496	2.0750
279839424	2.7992	2.8343	0.5643	0.7851	0.5919	2.8625	0.3030	0.7217	0.1695	2.8784	2.9580	0.8333	0.1442	2.8344	2.7741	0.5956	0.8430	0.1469
1090095	2.7675	3.7575	0.8650	1.1139	1.1281	3.1447	0.8208	0.8555	0.6766	3.3622	3.7314	0.6264	1.0000	2.9207	3.5408	0.8746	1.9134	1.0194
1094003	1.7399	3.7674	0.3499	0.0248	0.2467	1.8800	0.2125	0.0708	0.0507	2.0691	3.6089	0.2388	0.2439	1.2328	3.4958	0.2425	0.4629	0.2160
1088446	3.0363	3.5722	0.7393	0.7763	0.7610	3.1612	0.6047	1.0983	0.5749	3.1522	3.6310	1.6208	1.3167	3.5397	3.6532	1.0454	2.0245	1.1584
279909859	3.0983	2.9454	1.0136	0.2376	0.6168	2.6816	0.6045	0.4020	0.4866	3.3090	2.7147	0.7341	0.4203	3.3372	2.8529	0.9718	1.1662	0.6632
1098229	2.8193	2.6334	0.3836	0.4017	0.8179	2.3171	0.2589	0.3180	0.2421	4.0409	2.8588	0.3924	0.8462	2.1662	3.1947	0.5506	1.0721	0.6120
1094201	2.4834	2.9676	0.3629	0.1615	0.4808	2.4016	0.2465	0.0602	0.2184	2.9730	2.9379	0.2363	0.5587	2.0170	2.9795	0.3778	0.8775	0.3711
1094841	2.8035	2.5157	0.0197	0.0000	0.2114	2.4213	0.0000	0.0446	0.0259	2.6080	2.3525	0.0291	0.0506	1.7299	2.2649	0.1194	0.2057	0.0463
1087186	1.6805	2.9633	0.0000	0.0000	0.0000	1.8309	0.0000	0.0000	0.0000	2.0238	2.9756	0.0000	0.0000	1.8398	2.8944	0.0000	0.0000	0.0000
1095664	4.2339	3.8648	2.2773	1.3907	1.7593	4.0054	1.9934	1.5903	1.0720	4.3914	4.0580	1.8346	1.7832	4.4308	3.9898	2.2792	2.3423	1.7810
1101123	3.2566	4.5760	1.6062	1.3085	0.9829	3.3274	1.3640	0.9327	0.7641	2.1401	4.3157	1.1324	0.6950	3.5293	3.2559	1.7869	1.6030	0.7764
1095191	2.0225	3.6244	0.7107	0.2216	0.2545	1.8716	0.5145	0.3944	0.2860	2.6671	3.4917	0.5309	0.3028	1.8264	3.7170	0.7447	0.6484	0.2085
280044069	9.4483	5.2476	5.1991	3.5771	7.4712	10.7483	5.7762	4.8357	8.3134	9.9280	5.2302	5.4418	7.5716	10.9547	5.8046	6.3250	2.7091	7.5424
1087175	2.5510	2.7465	0.3010	0.0614	0.4582	2.5157	0.1212	0.0911	0.0661	2.9288	2.7029	0.1301	0.4351	2.0068	2.6063	0.3637	0.5932	0.4235
1105653	7.7039	6.3303	4.5386	3.9031	5.1800	7.0727	4.1775	4.1936	5.5679	8.0228	5.9116	4.2599	6.5904	8.9539	6.5210	5.1884	6.0321	4.4515
1094256	4.2537	4.3707	1.8582	1.8754	2.2342	4.3237	1.9352	1.6676	1.8316	4.6314	4.2304	1.6317	1.9875	3.8431	4.1440	2.1463	2.2546	2.1773
1093952	2.8507	2.7585	1.5163	0.2876	0.5438	2.5882	1.2349	0.1950	0.3699	3.3020	2.8267	0.6213	0.3725	3.6818	2.9083	1.1337	1.0078	0.4567
280120357	5.2620	4.9815	2.9011	3.1230	2.3140	4.5305	2.7114	2.9805	2.1134	5.6119	4.7675	3.0677	2.4356	4.3022	5.1312	2.7847	2.9928	1.8312
1092367	2.5556	2.2817	0.7163	0.0420	0.3379	2.1106	0.4557	0.0000	0.1855	2.7186	2.3533	0.2847	0.3006	3.7606	2.4415	0.4725	0.6028	0.1438
1089879	6.7841	6.0535	3.9086	3.5674	4.2235	6.4378	3.9673	3.9570	4.3134	6.7448	6.0819	4.0999	4.0055	6.1898	5.9991	4.1298	4.2076	4.1361
1107438	4.4064	3.1917	1.6762	1.1546	1.6113	4.0283	1.5141	1.2291	1.2326	4.5871	3.2555	1.5523	1.5637	3.6850	3.1399	1.5612	1.8078	1.3464
1098001	1.8860	4.1325	0.4803	0.7857	0.5852	1.8536	0.5673	0.5430	0.3307	2.4013	4.0128	0.4839	0.5975	1.6315	3.9031	0.5276	0.6279	0.6308
1097997	3.4553	2.7563	0.7239	0.5339	1.1545	3.2298	0.5169	0.4507	0.7151	3.4112	2.9445	0.5938	0.8663	2.9911	2.6401	0.7216	1.3315	1.1345
1091470	4.1496	4.1994	2.1140	1.3929	1.7413	3.8751	2.0308	1.4319	1.4059	4.1789	4.1277	1.7210	2.0215	3.7610	4.0584	1.9874	1.9291	1.8601
280101585	6.1795	4.5554	3.0871	2.5637	3.0350	5.6405	3.1277	2.5031	3.1554	6.1901	4.6748	3.2979	3.3644	5.4006	4.8052	3.4462	3.1293	3.2201
1093638	5.0777	4.8963	2.6020	2.6394	2.5695	4.3078	2.2860	2.1545	2.1956	4.5889	5.1391	2.3599	2.4043	4.8181	4.8154	2.7665	3.1867	2.7972
1100035	4.3160	4.1365	1.2699	1.0928	2.2499	4.4176	0.8619	1.2068	1.7273	3.6453	3.8658	0.9536	1.6875	5.1369	2.1601	1.8061	3.3675	2.3822
1103462	2.6247	3.0146	0.2519	0.1111	0.1984	2.3050	0.3308	0.0757	0.0585	2.4576	2.4998	0.1309	0.2699	1.3471	2.9287	0.2470	0.2865	0.1921
1092231	4.3465	4.5679	2.4533	2.3872	2.1536	4.0279	2.3003	2.2941	1.9204	4.4858	4.7176	2.4070	2.2717	5.0600	4.7303	2.2860	2.7978	2.0892
1092603	2.7292	3.2746	0.8254	0.3661	0.6855	2.6892	0.8046	0.7489	0.4960	2.7093	3.3372	0.8505	0.5163	2.7968	3.3180	0.9538	1.0953	0.7066
279745138	2.9920	3.7189	0.5708	1.3442	1.2567	2.4289	0.3990	1.0549	1.4436	3.3847	3.8828	0.3339	0.4681	2.9762	3.4039	1.0237	1.7410	1.4697
1095145	3.0822	3.0407	2.3581	0.1280	0.6633	2.7042	1.9094	0.6199	0.6526	3.3510	2.7401	1.8456	0.7173	5.0487	3.6189	1.8538	1.0814	0.5354
1088124	1.4924	3.6452	0.4794	0.0448	0.2818	2.0871	0.2675	0.0337	0.0462	2.0349	3.5602	0.1779	0.2720	1.1221	3.4420	0.2793	0.4410	0.3214
1103722	2.9712	3.6110	1.5893	0.8920	1.8060	2.6385	1.2887	0.9564	1.3670	3.6908	3.8456	1.2585	1.3677	5.1028	4.0359	1.6072	2.3122	1.5908
280104545	3.5376	4.0557	1.2411	1.2693	1.6750	3.5740	1.7042	1.2815	1.6728	3.6512	4.0472	1.1329	1.3049	2.5972	4.4798	1.7398	1.4236	1.6695
1098490	4.5699	4.7707	2.5167	2.4118	2.0983	4.4508	2.3058	2.8539	1.7828	4.6438	4.7175	2.7397	2.2088	4.2954	4.8637	2.2603	3.1129	1.8340
1098308	8.4947	7.6548	4.8277	4.8757	6.0331	8.3263	5.2766	4.5324	7.2524	7.8202	7.4143	4.9286	5.3807	8.9555	6.3143	5.8148	6.3430	6.5457
1090931	1.9123	2.6752	0.4438	0.4603	0.4984	1.9857	0.3686	0.3777	0.5345	2.2014	2.5753	0.4151	0.5395	5.1312	2.6497	0.5426	0.7500	0.5479
279666968	6.2687	2.9850	1.5578	0.3023	5.2901	6.4176	1.9351	1.2387	5.3711	6.5913	2.9392	1.6597	4.8249	6.1870	3.0260	1.6664	0.8217	4.8309
1095056	4.3054	5.1957	2.5682	2.0152	2.8023	4.1674	2.3629	1.8500	2.2915	4.7385	5.1961	2.6336	2.7764	3.7119	5.4130	2.6169	2.3745	2.5589
1099013	4.3690	3.3836	5.8131	0.4415	0.2218	3.8090	5.4543	0.0601	1.1075	4.0143	4.2350	5.2822	0.1917	5.7115	5.5322	5.2900	0.1727	0.1952
1096841	3.1544	3.7893	1.4699	2.3945	1.2145	4.0192	1.0090	1.2824	1.1125	2.9144	3.5410	1.0576	1.1965	4.0467	3.4573	1.0948	1.6401	1.1294
280103888	3.2763	4.1876	1.3844	0.8987	1.4094	3.0892	1.1615	0.9278	1.0606	3.3280	4.0012	1.3794	1.2919	2.7629	3.9652	1.4569	1.6555	1.5084
1089056	3.6840	2.8755	1.2333	0.7260	0.7749	3.1757	1.2442	0.7560	0.7458	3.2818	2.9202	0.8712	0.7215	3.1384	3.0694	1.2369	1.3032	0.6713
1088032	5.5084	5.9865	4.0589	3.2317	3.3518	5.5937	3.8152	3.1982	2.6440	5.8290	6.0192	4.1839	3.7185	5.1512	6.1612	3.7950	3.4437	3.2969
1096719	2.7613	2.7807	0.1410	0.1574	0.4142	2.5523	0.0332	0.0670	0.1626	2.3663	2.6829	0.0317	0.3040	1.5377	2.5838	0.1795	0.7762	0.3580
1098833	6.8831	6.7312	4.7427	3.8889	4.4361	6.6115	4.8782	4.1134	4.1457	7.1413	6.6285	4.7930	4.6619	5.9686	6.8230	4.6420	4.3115	4.4181
1088229	3.4455	4.5330	1.9316	1.5737	1.3497	3.4595	1.8450	1.6726	1.2885	3.4421	4.3713	1.9838	1.4346	3.4808	4.4495	2.0366	1.8548	1.2606
1091890	2.7128	2.9344	0.5339	0.3663	0.5480	2.4290	0.4941	0.2709	0.3483	2.9634	2.9917	0.4066	0.6318	2.0692	2.8690	0.4647	0.7285	0.5923
1099117	3.9781	4.6680	2.2626	2.2646	2.0196	3.9889	2.4162	1.5643	1.6313	4.5394	4.5886	2.1547	1.9472	3.4408	4.5990	2.2755	1.7409	2.1703
280092156	2.8591	3.1788	0.8433	0.2994	0.6120	2.9181	0.8362	0.2503	0.7029	3.1462	3.0669	1.0982	1.0666	2.9388	3.0348	1.0900	0.8653	1.1764
279879654	4.6896	4.1738	2.1750	1.4947	2.1268	4.3211	1.9818	1.8294	1.6630	4.2094	4.1294	2.2980	2.1303	4.3259	4.1109	2.4482	2.5290	2.0206
1103561	2.9302	3.3398	0.7170	0.6169	0.5712	2.4223	0.7368	0.6089	0.4467	2.9182	3.1816	0.5889	0.6116	2.3883	2.9944	0.5299	1.1832	0.7366
279830858	3.3601	3.2929	1.0500	0.3281	1.0927	3.1998	1.2870	0.3104	1.7009	3.3626	3.2709	0.9902	0.9122	2.9413	2.9432	0.4788	1.4753	1.1791
1094298	6.6747	5.6430	4.1585	4.2188	4.1182	6.5896	3.8254	3.6976	3.4911	6.6499	5.6008	3.8378	4.0706	6.7249	5.6865	4.0995	4.3504	4.2663
1087309	2.8895	2.2428	0.3151	0.0914	0.4186	2.5722	0.2122	0.0773	0.1303	2.7949	2.4089	0.1491	0.2963	2.3428	2.2063	0.2890	0.7185	0.4045
279982337	2.7979	3.5860	1.4719	0.8188	0.7213	2.7094	1.3358	0.8224	0.9280	3.2157	3.7518	1.1996	0.9761	3.1185	3.8539	1.3213	1.2937	1.0066
1089307	4.0656	3.5704	1.5151	1.3053	1.7036	3.6172	1.1730	1.2813	1.5098	4.1723	3.5012	1.2134	1.5619	3.4021	3.4729	1.3308	1.9876	1.6762
279790000	4.0558	0.1606	0.5849	0.1031	0.6988	4.3507	0.1475	0.0928	0.2984	4.2804	0.3050	0.0487	0.5048	4.1590	0.1972	0.1707	0.0000	0.5790
1097507	3.1239	3.6108	1.4355	0.7928	1.0306	2.8302	1.5933	0.6721	0.6811	3.3851	3.6759	1.3825	1.2508	2.6420	3.8485	1.0179	1.2271	0.9622
1103934	2.7379	2.9800	1.5274	0.4688	0.6868	2.6880	1.0823	0.3378	0.5507	3.0904	3.0827	1.1940	0.5997	3.3024	3.3630	1.4277	0.6716	0.5576
1088672	3.5175	4.0445	3.0199	0.5339	1.5760	3.6443	2.7119	0.7170	1.5876	3.4871	4.2076	2.1728	1.8375	4.7842	4.2616	2.6166	1.1105	1.7534
1086938	3.4717	2.5740	0.8923	0.7383	0.8498	2.9105	0.7223	0.3304	0.7923	3.4792	2.7869	0.5025	0.7895	3.3032	2.3913	0.7755	1.3444	0.8605
280059766	2.6897	1.8411	0.0949	0.0000	0.1244	1.8360	0.0471	0.0000	0.0253	2.7504	2.1640	0.0882	0.2558	2.6966	2.3201	0.1203	0.4605	0.1262
1087766	2.8608	1.9019	0.9046	0.0303	0.0467	2.7328	0.8527	0.1553	0.0158	2.5699	2.2177	0.1344	0.0522	2.9649	2.0538	0.3517	0.2174	0.2015
1094736	3.4327	3.6035	1.3244	1.3740	1.2679	3.2887	1.0235	1.3774	0.9720	3.6065	3.6051	1.0933	1.1018	3.1322	3.6092	1.1735	2.1154	1.1066
1099339	5.7576	4.1429	2.6394	2.3290	2.7578	5.2637	2.6365	2.2572	2.6961	5.8046	4.1469	2.8559	2.9857	4.9109	4.3178	2.9026	2.8129	2.9101
1102543	3.1841	1.7461	0.4145	0.0000	0.1282	2.5885	0.0000	0.0841	0.4363	2.9350	1.9100	0.2187	0.3218	2.8634	1.9671	0.4589	0.4728	0.3053
280096027	1.3499	3.2945	0.3753	0.2563	0.4851	2.1563	0.2260	0.2103	0.1643	2.6459	3.5332	0.3346	0.5966	1.5922	3.4823	0.5232	0.6428	0.3784
1087750	1.9053	2.5439	0.0184	0.0906	0.0244	1.3096	0.0000	0.0880	0.0000	2.9139	2.3048	0.0215	0.0402	1.0557	3.5440	0.0197	0.0000	0.0000
1096499	4.6931	3.0587	5.9392	1.5135	1.1886	5.0110	5.3860	1.0409	1.4315	3.6849	3.8426	2.5777	1.1248	7.5541	4.1954	3.4718	1.4794	1.0336
1095658	2.0794	3.5604	0.4890	0.1466	0.6693	2.6571	0.2177	0.1881	0.2867	2.3326	3.0308	0.3276	0.5608	1.8705	2.9046	0.6049	0.8021	0.5308
1095095	3.4078	4.2733	2.3928	1.1177	1.4851	3.3327	2.0501	1.3368	1.0634	3.4833	4.1877	2.0467	1.6337	4.0499	4.1088	1.9647	1.6816	1.2888
280112001	1.9216	3.4681	0.9406	0.3702	0.7350	1.9041	0.5970	0.5733	0.1052	2.9707	3.6273	0.2064	0.4684	1.8573	3.8434	0.8998	0.7972	0.9745
1095643	2.9006	4.6741	2.0906	1.2810	1.5992	3.2094	1.8294	0.9329	0.8918	3.6872	4.6888	2.0105	1.8303	2.6542	4.8412	2.0733	1.5657	1.6630
1101604	5.9434	6.3293	3.8971	3.5500	3.6860	5.9217	4.1525	4.3150	4.1111	6.0523	6.3374	3.5817	3.2600	5.8538	6.3008	4.3617	4.3924	3.7519
1095291	3.6584	2.5015	4.0359	0.7634	1.0449	3.6901	3.7033	0.8844	0.9552	3.6456	3.3486	1.9553	0.9880	6.8174	3.7661	2.3925	1.0524	1.2420
279747931	7.7921	6.5567	4.8412	4.7272	4.9612	6.9590	4.9728	5.0541	4.9806	7.6960	6.7179	4.5857	4.4642	7.0039	6.7402	5.0669	5.3737	4.6380
1102860	2.2609	1.0231	0.3262	0.0478	0.0502	1.4797	0.3343	0.0000	0.9161	2.2804	2.4187	0.0871	0.1023	4.0646	3.1124	0.0603	0.0524	0.1242
1093066	3.0172	3.0542	0.7961	0.5175	1.1962	3.0229	0.7019	0.4411	0.7612	3.2969	3.2073	0.6612	1.0072	2.5620	2.9078	0.7584	1.1558	1.0713
1102221	2.9283	4.3018	1.3987	1.7204	1.2349	3.1662	1.2017	1.3328	0.9916	3.4437	4.3848	1.6584	1.3878	2.7488	4.2121	1.4601	1.8445	1.3190
1094315	2.7220	2.9561	1.0561	0.3445	0.5083	1.7107	1.2585	0.3779	0.4850	2.8328	2.9786	0.7244	0.6808	4.0402	2.8829	0.7786	0.8376	0.5592
1094310	3.6478	2.9664	0.3384	1.6754	0.9928	3.5826	0.4454	1.0021	1.2961	3.2465	3.0519	0.0775	0.4693	2.6987	2.7925	0.8174	1.9241	1.5321
280116447	6.8176	4.0707	3.7069	2.0304	5.8460	6.9764	4.3531	1.7257	5.7459	8.1010	4.3173	3.3293	5.3553	7.2572	4.6886	3.4484	0.8848	5.9696
1104148	4.3636	4.4714	3.0254	1.5092	2.1624	4.1482	2.9395	1.8554	1.9402	4.5693	4.5417	2.8520	2.3663	5.3800	4.5628	2.9980	2.4504	2.2813
1090254	4.0211	2.1611	4.7608	0.3800	0.0349	3.9214	4.0854	0.0000	0.7215	2.7690	2.6265	2.4191	0.0000	6.7671	2.9930	3.2081	0.0364	0.0866
1091799	3.2694	3.9030	1.3751	1.1369	1.0932	3.0370	1.3305	1.0580	0.9671	3.4622	3.7355	1.3528	1.2503	2.7406	3.7695	1.2484	1.6566	1.1629
1088230	5.2821	5.9291	3.6692	2.9185	3.0951	5.0552	2.7063	2.8528	1.9467	5.9670	5.9565	4.8548	4.2701	4.4758	6.1738	3.5964	4.2845	2.8912
1090767	3.0810	5.1029	1.9847	1.5460	1.6455	3.1336	1.8721	2.0858	1.2256	3.6332	5.0770	1.8804	1.8257	3.1800	5.0304	1.9930	2.7910	1.5903
1102258	2.7429	3.8747	2.1582	1.6423	1.3224	3.0506	1.5740	1.5276	0.9027	3.5999	3.8541	0.8243	0.9762	3.5647	4.0647	1.3630	1.9068	0.7671
1096764	2.6943	2.7941	0.6906	0.2418	0.4369	2.4440	0.5661	0.1935	0.2928	2.8900	2.5320	0.6199	0.4707	2.3186	2.8628	0.5916	0.6587	0.4361
1101155	2.2916	2.3303	0.5893	0.0679	0.3257	2.1674	0.5525	0.0308	0.1040	2.8076	2.3927	0.2773	0.2366	2.6390	2.6427	0.4832	0.4261	0.1602
1090583	2.6607	2.2893	0.2940	0.0728	0.2687	2.4258	0.1540	0.0331	0.1122	2.7051	2.3363	0.1162	0.1971	1.9309	2.3206	0.2336	0.6244	0.2295
1099858	4.9254	4.6674	2.5140	2.4806	2.1565	4.3271	2.3303	2.4528	2.4638	4.9000	4.3332	2.4412	2.2018	4.4845	4.5743	2.4995	3.0461	2.2466
1100566	4.1542	3.7695	2.2070	1.5272	1.6325	3.8761	2.2021	1.6396	1.3105	4.4043	3.8667	1.9730	1.8502	3.6285	4.0562	2.0625	1.8539	1.5829
1100191	6.3116	4.9658	4.0024	3.3346	4.0334	5.0956	3.7148	3.7034	3.5764	6.5212	5.9825	3.6195	3.5872	6.1150	6.7381	4.4521	3.7250	4.0726
1104741	2.7345	3.4319	1.5576	1.2702	1.0051	2.6786	1.5771	0.8630	1.1596	3.4408	3.8387	1.4074	1.2788	3.8445	3.9219	1.4765	1.1874	1.0450
1092564	5.9431	6.2890	3.6826	3.4610	3.6049	5.1895	3.8530	3.5625	3.6549	6.0498	6.1075	3.5592	3.6451	5.0759	6.2401	3.6429	4.2556	3.6320
1098417	2.7523	3.2789	1.0738	0.7371	0.7396	2.6025	0.9889	0.6221	0.5962	2.9850	3.2931	0.9555	0.8249	2.8064	3.4129	1.1530	1.0542	0.7721
1104614	3.0096	2.5881	1.6188	0.5829	0.8254	3.2881	1.4583	0.3538	1.3411	2.7086	2.8636	1.2758	0.5278	4.3903	3.1056	1.4814	0.6706	0.6801
279846959	3.7314	2.6051	0.9677	0.7515	1.3604	3.1209	1.2719	1.0942	1.1661	3.8196	2.9598	0.8002	0.7802	2.7388	3.2915	0.9904	1.0972	1.0349
279719457	5.4202	4.7195	3.1745	1.9637	2.7179	4.9220	3.2967	3.0955	2.7653	5.2664	4.5377	3.3281	2.6106	5.2332	4.9699	3.4502	2.3403	2.6948
1087903	1.9749	3.0240	0.3024	0.1730	0.0822	3.2581	0.2025	0.0290	0.1238	1.4383	1.6014	0.1603	0.0875	1.8112	2.8967	0.1120	0.1211	0.1053
1099090	2.7741	3.4956	1.5497	0.6682	1.0284	2.7213	1.2607	0.7556	0.4961	3.1035	3.5987	1.5475	1.0892	3.2721	3.7121	1.5739	1.2620	0.7642
280072253	3.7386	2.5422	0.9760	0.3979	1.1894	3.4999	0.8646	0.8915	1.4315	4.0390	2.6231	0.8356	1.3872	3.1723	2.5909	0.7808	1.1123	1.4045
1095344	1.5980	3.5073	0.2651	0.1521	0.2042	1.7839	0.1473	0.0561	0.1117	1.6767	3.3093	0.1398	0.2076	1.3150	3.2184	0.2260	0.4756	0.1870
1091800	3.0104	4.5739	2.2239	1.4598	1.2064	3.3337	1.8790	0.9090	0.6456	2.9714	4.5923	2.2700	1.8059	3.3222	4.1737	1.9127	1.9028	1.0065
1097275	2.9307	3.3204	0.9638	0.5104	1.2188	2.7644	0.7107	0.5786	0.8488	3.2559	3.2409	0.9099	1.1053	2.4620	3.1578	0.9251	0.8889	0.9614
1095915	2.1489	2.5892	0.2877	0.1360	0.3682	2.0100	0.2129	0.0665	0.1497	2.8238	2.7087	0.2616	0.3441	1.8631	2.6779	0.3436	0.3886	0.3082
279802530	6.2128	5.1714	3.3500	3.1659	3.5049	5.6063	3.4536	3.4812	3.6776	5.8925	4.9276	3.4537	3.2337	5.9284	5.1860	3.4546	3.6779	3.1512
1093006	2.4273	2.3767	0.5712	0.2570	0.5618	2.0598	0.5180	0.5242	0.1612	2.7546	2.4857	0.6561	0.6169	3.3170	2.9147	0.4990	0.5508	0.3492
279814033	4.9284	4.6338	2.3633	2.4283	2.8137	5.4791	2.1503	2.8571	2.6821	5.1540	4.1711	2.5605	2.6485	5.0847	3.9728	2.6522	3.0986	2.7354
1098660	1.9646	2.6663	0.1960	0.0176	0.3295	2.0142	0.1842	0.0468	0.0537	2.5366	2.7940	0.1174	0.2077	1.6532	2.6700	0.2147	0.3877	0.3295
1088520	3.3949	2.6988	1.3228	0.8334	1.0179	2.6815	1.2750	0.9099	0.8645	3.6157	3.5758	1.3258	0.7305	4.2961	2.5316	1.5859	1.3999	1.0388
1100243	2.9689	2.4560	0.7993	0.5838	0.4783	2.5493	0.5910	0.3424	0.4157	3.2301	2.3547	0.5175	0.4069	3.0288	2.2730	0.7080	0.7739	0.5169
1094456	1.9118	3.1632	0.5652	0.1445	0.4117	2.2794	0.3232	0.0851	0.0925	2.2775	3.1697	0.2225	0.4951	1.4962	2.9825	0.4333	0.5067	0.3829
1090331	1.3468	3.3195	0.1170	0.0188	0.1127	1.4089	0.0694	0.0028	0.0130	1.8410	3.1518	0.0234	0.0938	0.9835	3.3794	0.0710	0.1581	0.0771
1089453	3.8412	3.1888	1.1158	1.3484	1.5331	3.5167	0.8592	1.2287	1.1915	4.0986	3.2048	1.1819	1.5138	3.3939	3.1820	1.5157	2.0403	1.3716
1091040	6.7016	6.2424	5.6730	4.1497	4.1874	6.8158	5.1205	4.1369	4.3753	6.3899	6.4416	5.0690	4.1211	8.2875	6.6351	5.4132	4.8863	4.0831
279528473	4.0161	5.3277	3.5149	0.7817	2.0659	4.5273	3.3822	0.9069	2.1266	3.2683	4.6871	2.9907	1.1091	5.0318	4.2915	3.5678	2.4788	2.5848
1095507	2.2618	2.9727	0.5383	0.2084	0.4267	2.2581	0.3527	0.2084	0.1856	2.6996	2.8188	0.4562	0.5076	1.8799	2.7588	0.4903	0.4846	0.4528
279719695	7.7189	6.1251	5.2317	5.3739	3.9097	7.4245	5.5057	5.7713	4.3249	7.6810	6.1060	5.4136	3.5433	7.8210	6.3458	5.7404	5.5332	3.5851
1092122	4.0671	4.3889	2.2294	1.8616	2.1297	4.0220	1.8728	1.7907	1.6343	4.2000	4.3169	1.9373	2.0664	3.8117	4.0828	1.9976	2.4007	2.0641
1092446	3.0176	1.2401	0.0000	0.0000	0.1553	3.3339	0.1437	0.1336	0.1529	3.4390	1.1281	0.4860	0.2492	3.1396	0.9508	0.4453	0.0000	0.3655
1091176	1.8198	2.4058	0.0000	0.0000	0.0000	2.1163	0.0000	0.0000	0.0000	1.9454	2.3928	0.0000	0.0000	1.8575	2.3420	0.0000	0.0000	0.0000
1104060	3.5582	4.6744	1.7882	2.0206	1.9143	4.1266	1.9384	2.1978	2.2022	3.6299	4.4642	1.2347	1.3731	2.9768	4.4735	2.1166	1.9387	1.7577
1098369	3.6325	3.1692	5.1354	1.3011	1.0825	3.9537	4.5921	0.7436	2.0870	3.7641	4.3976	3.8094	0.9301	6.7453	5.7861	4.3253	0.8993	1.1476
1089329	1.9618	3.6114	0.9407	0.4083	1.0485	2.1109	0.6207	0.7224	0.3219	2.8905	3.6462	0.7303	0.8479	3.4304	3.1586	1.0430	1.7121	0.9573
1090973	3.4251	3.0788	2.3058	0.8184	0.7280	2.7680	2.2076	0.8656	0.9725	3.2612	2.7754	1.8238	0.7575	5.1987	3.7243	2.2401	1.4724	0.5514
1095186	1.5331	3.4192	0.1705	0.1582	0.3698	2.2701	0.1734	0.0680	0.1356	1.9336	3.4195	0.1671	0.3106	1.1234	2.9742	0.3166	0.6983	0.3303
1098640	4.0894	4.1701	2.0771	1.8606	1.7684	3.7531	2.0414	2.0884	1.5449	4.4132	4.1004	2.1283	1.7941	3.3207	4.3693	2.0940	2.1443	1.5102
1100102	4.4183	3.9797	1.4067	1.9380	2.1245	4.3283	1.3368	1.8678	1.7569	3.7600	3.7153	1.1495	1.7980	3.7157	3.2101	1.5549	2.5566	1.8605
1095219	2.3678	4.4768	2.5900	0.7026	0.9447	3.0013	1.7304	0.5374	1.4355	2.1746	4.0901	0.7518	1.0733	3.4489	3.7861	1.6792	0.9496	1.0138
1093028	2.0915	4.2935	1.5163	0.5652	0.9852	2.0345	1.5472	0.5738	0.4913	2.6785	4.1486	1.2944	1.3969	2.1209	4.4222	1.0740	0.6540	0.8909
279826704	7.4612	6.6351	4.8784	4.8519	4.6299	6.9250	4.9126	5.1060	4.8092	7.1380	6.6675	5.0721	4.3682	7.1471	6.7864	5.2020	5.2141	4.3618
1090105	7.7657	8.2194	6.4245	5.2800	5.9429	8.3763	6.2846	5.3970	5.7203	6.9385	8.1726	5.5288	5.0727	9.4950	6.8428	6.5627	6.1334	6.1471
1102447	2.1687	2.6258	1.0415	0.0000	0.2672	1.7712	0.7996	0.0000	0.0884	2.5217	2.9431	0.9499	0.2678	3.1520	2.9058	1.0497	0.4411	0.3152
279717040	3.6367	3.5232	2.4154	0.7529	1.1952	3.7614	2.3225	0.4678	0.6975	4.3860	3.0717	1.7654	1.7702	3.2736	2.9937	1.4066	0.9137	1.8404
1090518	3.2260	3.5346	2.0116	1.0973	1.4831	3.5130	1.8339	0.8496	1.0839	3.2746	3.4129	1.5710	1.4185	4.1749	3.8977	1.9916	1.6049	1.2230
1094732	4.4985	1.8471	3.3908	0.6462	0.5184	3.4632	2.7775	0.5351	1.2103	3.6470	2.6303	2.8774	0.4888	6.3456	3.4063	3.7036	0.7207	0.5869
1090642	3.7176	3.6547	3.1015	1.4799	1.4742	3.7878	2.7642	1.2530	1.2565	4.4412	3.5788	1.9596	1.4046	4.2967	3.9605	2.4134	1.6384	1.2284
1092268	3.2771	2.2340	0.4962	0.3808	0.8206	2.7089	0.5306	0.2238	0.5457	3.1264	2.3098	0.3372	0.7615	2.6505	2.0601	0.4202	0.6990	0.5522
1103578	7.8938	6.6505	5.0660	4.2576	5.5076	7.2139	4.7903	4.7245	5.8240	8.1594	6.1542	4.9521	6.8496	9.1161	6.8463	5.7414	6.3412	4.6287
1089840	5.4635	5.5627	3.3386	3.2069	3.5044	5.2797	3.2885	3.0499	3.2439	5.7502	5.5535	3.3400	3.4712	4.9369	5.5107	3.4441	3.3735	3.4760
1095301	2.8425	1.4483	0.0954	0.3546	0.1534	2.5631	0.1365	0.2481	0.1003	2.6103	1.7101	0.0569	0.1607	3.2090	1.7522	0.2291	0.5593	0.2108
1088195	1.9623	2.9900	0.2843	0.0391	0.2998	2.0730	0.2938	0.1030	0.0403	2.2205	2.8710	0.2411	0.3234	1.3593	2.9175	0.3353	0.4297	0.3427
1097698	2.6619	3.4948	1.0496	0.2972	1.0344	4.1057	0.7854	0.3016	0.2940	1.4731	2.4481	0.4284	0.6348	2.6774	2.3993	0.7081	1.0822	0.6447
279842855	2.3225	3.2286	0.9160	0.4261	0.7268	2.3448	0.7182	0.4088	0.4387	2.8454	3.2426	0.7281	0.5723	1.9295	3.1639	0.8045	0.6026	0.6357
1092920	3.3018	2.7519	1.0732	0.9323	0.7834	3.0957	1.1658	0.9372	0.9815	3.4548	2.6752	0.9796	0.7556	3.3853	2.8490	1.0177	1.4818	0.7025
1103240	3.0476	3.6491	1.5953	1.4697	1.2471	3.1213	1.3185	0.9569	0.8099	3.5031	3.8187	1.4210	1.4329	2.9894	3.9104	1.4103	1.8791	1.2433
1091337	2.6138	4.1450	1.2887	1.0161	1.4980	2.7171	1.3225	0.9006	1.3426	3.3101	4.1982	1.3281	1.4978	1.8810	4.2735	1.1681	0.8110	1.2105
1091426	3.4502	4.0740	2.0119	2.6709	1.8734	3.9395	1.5769	1.1903	2.6085	3.9308	4.0705	1.0308	1.3951	3.0453	4.2109	1.1573	1.5797	1.9290
279773035	3.9263	1.1783	0.4641	0.4418	0.7032	3.8736	0.3667	0.5679	0.1680	4.4830	0.7074	0.4722	0.7004	3.7886	0.6149	0.6806	0.9151	0.7572
1098697	2.9741	4.5294	1.5544	0.8923	1.3805	3.3612	1.4896	1.4676	0.7333	2.6076	4.1471	1.0485	1.1413	2.9135	3.3342	1.6102	1.8384	1.4501
1092723	2.8541	2.0967	0.6834	0.2185	0.3349	2.1592	0.3394	0.2083	0.1470	2.9951	2.0972	0.5283	0.2585	2.6154	2.1877	0.4604	0.3986	0.2659
279762842	3.6559	1.5155	0.4502	0.3837	0.4011	2.4877	0.0000	0.0000	0.0000	3.3957	1.8534	0.3587	0.7626	2.5392	1.8535	0.1708	0.4064	1.3764
1091185	2.5484	3.3253	1.0146	0.9430	0.9466	2.6602	0.8718	0.7640	0.9373	3.0218	3.4721	0.7129	0.8250	2.6876	3.4694	1.0168	1.3555	1.0381
1101523	5.7709	4.4642	3.0560	2.7448	3.2031	5.0414	3.1166	3.0888	3.6470	6.1385	4.4750	2.9347	3.0002	5.4828	4.7504	3.2937	2.8726	2.9469
1088426	3.5509	5.8606	2.5981	2.6159	2.5644	3.9032	2.6100	2.1319	2.1419	4.1599	5.6544	2.2162	2.4032	2.7644	5.7112	2.6330	2.3016	2.6232
280062133	2.9012	2.9596	0.8741	0.5747	0.8551	2.6329	0.6562	0.7026	0.9013	3.1474	2.9732	0.7485	1.1698	3.0064	3.2431	0.9841	1.6893	0.8294
1088921	2.0722	2.2882	0.0577	0.0000	0.1157	1.5517	0.0259	0.0061	0.0345	2.7929	2.2442	0.0062	0.0857	1.1892	2.8709	0.1151	0.2830	0.0648
1097979	3.4020	3.3791	1.1462	1.1025	1.4035	3.3639	1.0242	1.2471	1.2191	3.4172	3.3595	0.8915	1.1915	2.8372	3.2375	1.0341	1.7652	1.3330
1093192	6.5133	7.3655	4.6564	5.2333	4.7873	6.4829	4.3881	5.0171	4.7330	6.5054	7.2466	4.6129	4.5492	6.3129	7.1194	4.6426	5.1111	4.2050
1091425	3.5600	2.7786	0.6121	0.5971	0.8061	3.3607	0.9670	0.8146	1.0367	2.5740	2.7128	0.6375	0.7212	2.5546	2.5143	0.8440	1.0221	0.6809
1109023	3.3653	3.5128	1.2535	1.7253	0.9125	2.7683	1.0838	1.5285	1.0714	3.5187	3.5188	1.6210	1.1802	3.0582	3.8734	1.2680	1.7604	0.9605
1095751	2.0154	1.8248	1.3718	0.0000	0.1894	1.4254	0.7929	0.0000	0.1865	2.9700	2.3089	0.4109	0.0549	3.6995	2.6046	0.4079	0.1765	0.1446
1097498	4.9145	4.9658	3.2047	2.4239	2.4593	4.5395	2.9287	2.5002	2.5065	4.9249	4.6170	3.0571	2.4996	4.3534	4.9274	3.0852	2.5433	2.2937
1088165	3.6014	3.0463	1.1976	1.1399	0.9637	2.9340	1.0108	1.0485	1.1877	3.5725	3.1005	1.0356	1.1749	3.1746	3.0243	1.2279	1.4160	1.1732
279759839	4.9194	2.1813	0.5424	0.0000	2.6052	4.2041	0.6363	0.4455	2.1758	4.7206	2.0815	0.9014	2.8440	3.4104	1.7434	0.5971	0.9052	2.2924
1088050	2.9394	3.6383	1.5323	1.1017	1.2116	2.5802	1.5132	1.1822	1.1061	3.3491	4.0942	1.1869	1.1583	3.1959	3.7249	1.6428	1.3114	1.4305
1099999	2.8190	2.0173	0.2091	0.1956	0.3523	2.4031	0.1103	0.1369	0.1108	2.7439	2.0722	0.0693	0.2787	2.1896	1.8276	0.1671	0.6635	0.4134
1101373	3.0840	2.8041	1.5289	0.9798	1.0110	3.1088	1.3006	0.5365	0.6179	3.1990	2.8306	1.0637	0.7248	3.8262	2.6241	1.3140	1.2857	0.8604
1093021	2.2263	2.7349	0.1979	0.0265	0.2561	1.9834	0.1001	0.0120	0.0138	2.1746	2.4958	0.0876	0.2545	1.1938	2.5764	0.1903	0.4281	0.1023
1098867	1.9895	2.4996	0.1135	0.0811	0.2591	1.3985	0.0596	0.0186	0.0000	2.1927	2.5220	0.1020	0.2331	1.9036	2.6707	0.1682	0.2872	0.0356
1103517	5.5566	5.5537	3.2321	3.5442	3.1269	4.9798	3.3325	3.3573	3.2461	5.3271	5.4628	3.2910	3.4822	4.9135	5.1957	3.0664	3.3986	2.5626
1096058	1.5772	3.1298	0.8152	0.3829	0.5893	1.8150	0.8915	0.3091	0.4627	2.0896	3.3232	0.3744	0.6146	3.2180	3.1954	0.5870	0.4502	0.8936
1094368	3.4270	3.1751	1.3748	1.0019	1.0092	3.4047	1.1576	0.9769	0.8024	3.3120	3.0327	1.3902	1.1488	3.4708	2.7295	1.3900	1.5496	1.1890
1097824	2.7023	2.6336	1.1976	0.4885	1.0795	2.2174	0.8934	0.4455	0.7811	3.3025	3.0248	0.7528	0.6658	3.7337	2.9944	1.2481	1.4749	0.9240
1094751	1.7032	3.2249	0.2526	0.0931	0.3824	1.6355	0.0457	0.0143	0.0000	1.8959	3.0253	0.0582	0.2434	0.7751	3.0984	0.2023	0.2267	0.2105
1090493	4.0875	2.8621	1.4988	1.2916	1.4249	3.6572	1.4275	1.0641	1.3686	3.9218	3.0477	2.0676	1.5227	3.8601	3.0343	1.5012	1.6012	1.2817
1087778	4.0418	3.6002	1.7892	1.5538	1.7111	3.7315	1.8126	1.8074	1.5292	3.8767	3.6144	1.9099	1.8368	4.1586	3.5980	1.9593	2.1157	1.4375
280078548	5.4307	4.9990	4.4922	3.0029	2.7276	4.9959	4.1538	3.0792	3.2642	5.2347	5.1897	4.1219	2.5381	6.8500	5.5103	4.3171	3.3907	2.5939
1089615	3.0668	5.0988	2.5141	1.6552	2.1287	3.6426	2.7523	1.3634	2.6837	3.9419	5.3210	1.5279	2.0714	2.9929	5.3929	2.5562	1.6956	2.9801
1098765	3.3136	2.6277	1.4436	0.5354	1.0692	2.6394	1.1939	0.6449	0.8998	3.5935	3.1499	1.2080	0.9563	3.4668	2.7089	1.5838	0.9726	0.9244
279941232	2.2392	2.9587	0.1281	0.0000	0.2442	1.5400	0.8400	0.0041	0.5108	2.4565	3.2848	0.1483	0.5075	2.5152	2.1631	0.8283	1.0140	0.3931
1098918	3.4225	3.6061	1.4392	1.1209	1.4132	3.2325	1.2838	0.9419	1.0876	3.6037	3.5453	1.2252	1.5305	2.6794	3.4824	1.3712	1.8636	1.4364
279913098	2.6696	1.7783	0.0803	0.1481	0.1550	1.7749	0.0000	0.0231	0.1037	3.0866	1.8060	0.0239	0.1903	2.0219	1.9913	0.0856	0.4801	0.1734
1102635	6.0625	6.1980	4.2393	3.4781	4.1399	5.9496	4.0819	4.0961	3.7375	6.2938	6.0883	4.1415	4.0344	5.9359	6.1266	4.3585	4.4516	3.9702
1098899	3.5528	3.4900	1.6755	1.3397	1.4734	3.2719	1.5244	1.3437	1.2933	3.8348	3.6991	1.3651	1.4631	3.2042	3.6850	1.5550	2.0670	1.4783
1097266	4.0326	4.5604	2.4903	2.5418	1.9095	4.2472	2.3338	2.3936	1.4573	4.6215	4.4957	2.4997	2.1996	3.1536	4.5117	2.1037	2.6265	1.7041
1103988	9.4491	8.7159	6.5977	6.3234	6.6848	8.2652	6.5097	5.9533	7.3445	9.1423	7.9450	6.1640	8.3396	10.4387	8.1632	6.9291	8.1880	6.2923
1090487	2.6910	2.8746	4.9210	1.0984	0.6331	3.3108	4.3475	0.0891	2.0979	2.7935	4.5439	3.1650	0.3965	5.6691	5.9666	3.7186	0.1310	0.8981
1102407	7.0214	5.6596	4.0190	4.0195	4.7056	6.7557	4.1296	4.3512	4.8452	6.9884	5.6449	4.0976	4.3467	6.5726	5.6890	4.2623	4.3083	4.3424
1094909	2.0351	2.2119	0.1541	0.0000	0.4775	1.3984	0.0304	0.0558	0.0324	2.5147	2.4398	0.1652	0.2051	2.4850	2.4489	0.1998	0.6993	0.1599
279818046	7.4282	6.7663	5.1933	4.1639	5.2290	7.2675	5.4091	4.9998	5.5854	7.3234	6.6596	5.2815	5.0713	8.1300	6.6236	5.5507	4.5284	5.6586
279529087	6.0801	5.6464	3.6491	3.4717	4.2568	5.8745	4.0311	3.3219	3.9751	6.2079	5.6848	3.5891	3.8949	6.4356	5.2030	3.8457	4.0350	4.3658
1098264	2.6950	2.2382	1.4939	0.2161	0.3121	2.2375	1.2003	0.1588	0.5008	2.5766	2.3403	0.8227	0.3219	4.2732	2.5477	1.2910	0.7668	0.4476
1093004	4.0951	2.1822	4.6599	0.4604	0.2232	3.7999	4.3683	0.3180	0.6898	3.3568	3.0722	3.6579	0.1220	6.1462	3.8268	4.2805	0.4984	0.1580
1102573	3.0456	0.9510	0.0550	0.0000	0.1413	2.9758	0.0668	0.0000	0.2039	3.3295	1.1325	0.0000	0.0603	2.5651	0.9763	0.0586	0.7174	0.0614
1091264	3.6158	2.7090	1.7209	0.5796	1.0472	3.1720	1.6871	0.7871	1.1556	3.2245	2.8261	1.2648	0.9907	4.2194	2.5371	1.6130	1.1191	0.9261
279748239	5.2633	4.8327	2.8325	2.5221	3.1112	5.2734	2.6592	2.9853	3.6440	5.2540	4.5134	3.0008	3.0873	5.5259	4.5321	2.8143	3.0849	3.4269
279956340	4.1516	1.2642	1.3652	1.5774	2.4653	4.2787	0.9721	0.3750	1.9018	4.7524	1.4607	0.6895	1.1068	4.8798	1.8545	1.2643	0.0000	1.7452
1095512	3.2750	2.9978	1.9469	0.9096	0.8548	2.9673	1.6587	0.7898	0.8483	3.3088	3.0816	1.5075	1.0775	3.8073	3.1623	1.8981	1.0631	0.8558
1102110	7.0830	6.7270	4.7724	4.2920	4.9673	6.9132	4.7102	4.4692	5.0245	7.1558	6.6027	4.6633	4.8188	6.5143	6.5653	4.9933	4.9341	4.9941
1099561	3.5656	2.9676	2.0776	1.0276	1.0099	3.3834	1.7003	0.7147	0.7537	2.9562	2.8141	0.8950	0.7749	3.9397	2.6650	1.3496	1.6710	0.9877
1109073	2.4694	3.2033	0.8245	0.8734	0.6586	2.4201	0.5356	0.6827	0.2957	2.5482	3.3338	0.6902	0.7791	2.0931	3.2119	0.7669	1.5515	0.5745
1099480	3.7637	3.9204	2.2099	1.0410	1.8389	3.4642	1.9902	1.5587	1.4692	3.8165	3.9865	2.1471	1.8224	3.8760	3.9689	2.2210	2.1007	1.6787
280120757	6.9198	6.2475	4.6918	4.1798	4.3417	6.6999	4.8200	4.5335	4.2447	6.9937	6.2510	4.8693	4.6099	6.5296	6.5020	4.9791	4.4633	4.7482
1098999	4.3561	3.6200	3.4247	1.8671	1.6426	4.5457	3.1135	1.7924	1.7818	4.2315	4.1224	2.7488	1.4896	5.3050	4.1299	3.2870	2.5811	1.8735
279889262	2.9777	2.4596	0.7807	1.0238	0.7906	2.7935	0.7017	0.9121	0.8999	3.1906	2.6889	0.2892	0.5746	2.8446	2.6957	0.7618	1.2477	0.8899
1103189	2.2842	2.4837	0.4010	0.2136	0.3664	2.0916	0.2113	0.2030	0.1625	2.6683	2.3832	0.1676	0.3764	1.7612	2.4697	0.3959	0.4124	0.4660
1090159	3.9853	1.9186	0.8661	0.8197	0.7881	3.9912	0.7325	0.7560	0.6371	3.1093	2.0417	1.2176	1.0629	2.6189	2.2642	0.9090	0.8133	0.7403
1102094	4.9449	5.0147	3.1329	2.8786	2.7121	4.8920	2.9085	3.1509	2.2710	4.6079	5.1763	2.9301	2.6436	3.8843	5.4423	2.8413	3.5503	2.3961
1098510	1.6662	2.4991	0.0000	0.0000	0.0000	1.8646	0.0000	0.0000	0.0000	1.7291	2.3662	0.0000	0.0000	1.5286	2.3132	0.0000	0.0000	0.0000
1088819	3.3134	2.1159	0.5973	0.7595	1.2451	3.1693	0.6093	0.8252	0.7314	2.8370	2.6630	0.3829	1.1004	4.1976	2.3838	0.9189	1.9549	1.4428
1089192	3.2653	3.7658	1.8342	0.7159	1.6063	2.9079	1.8719	1.1728	1.1384	3.1681	3.8658	1.4779	1.2035	3.5392	3.7663	1.9048	1.7013	1.6154
279940566	2.3019	1.9161	0.5482	0.1932	0.2026	2.5278	0.5412	0.5560	0.1032	2.8630	1.9022	0.3397	0.1699	2.8743	2.2777	0.6944	0.5576	0.3990
1098161	8.0098	6.4069	4.9202	5.2580	5.4901	7.2792	4.9657	5.0029	5.3266	7.8688	6.6611	4.7741	5.1314	7.2197	6.6666	5.1523	5.5612	5.2858
1090970	5.1167	5.2137	3.2549	3.7221	3.3603	5.3354	2.7142	3.3185	2.3937	5.5190	5.3760	3.1248	3.2996	5.0439	5.0944	3.1877	4.1962	3.2288
1092458	2.6974	1.6604	0.0000	0.0000	0.2741	2.2423	0.0679	0.0000	0.2071	2.8192	1.7759	0.0000	0.1765	2.1481	1.3219	0.2249	0.0000	0.2350
1096258	2.7126	3.6528	1.7706	1.0346	1.3173	3.0493	1.4427	0.8857	0.7139	3.1663	3.5884	1.4879	1.3718	3.2786	3.4029	1.5430	1.4315	1.0589
1102540	2.5054	2.7094	1.6743	0.3736	0.2402	2.0652	1.3469	0.2195	0.1564	2.3934	2.7155	1.1860	0.1886	3.5432	2.8720	1.4488	0.5709	0.3467
280053097	7.6547	6.6283	4.9807	4.8030	4.9587	7.1172	5.0002	4.9973	5.2240	7.3964	6.5311	4.8263	4.9436	6.8500	6.6317	5.2059	5.1163	4.8646
1101068	5.9993	5.8670	4.1858	3.7844	3.7587	6.0149	4.2772	3.8370	3.4684	6.2805	5.7301	4.1203	3.7182	5.5756	5.7543	4.2242	3.8644	3.7655
1101420	2.0008	1.4034	0.0000	0.0000	0.0000	1.0582	0.0518	0.0000	0.0283	3.1746	2.0333	0.0000	0.0000	0.5695	3.6916	0.0000	0.0000	0.0476
279815299	6.3351	6.0353	4.4681	3.9146	4.1730	6.1734	4.2130	4.0238	4.0209	6.5162	5.7452	4.0169	3.9707	6.5184	5.6439	4.3452	4.4006	4.2181
1098199	5.2274	4.6385	2.4592	2.9542	2.7599	4.6101	2.5080	2.9698	2.7818	5.0098	4.4550	2.5477	2.5563	4.4196	4.5695	2.6696	3.1156	2.6720
1101991	3.4387	2.5787	1.1059	0.8798	1.1594	2.9525	0.8713	0.7853	0.8746	3.6416	2.6208	1.0011	1.0978	3.2069	2.6186	1.2606	1.1372	1.1689
1103489	5.0536	4.1852	2.3219	1.5256	3.1663	4.8127	2.6719	1.7619	3.2131	5.1459	3.7737	2.7685	2.7921	4.6810	3.8664	2.9124	1.7495	2.9596
1088736	2.6040	4.1100	2.1565	1.2856	1.3765	2.7951	2.0046	1.0210	0.9610	3.3322	4.1847	2.0092	1.6485	2.5450	4.6936	1.6313	1.2338	1.1308
1101406	6.9221	6.1841	4.2389	4.1625	4.4076	6.8946	4.3807	4.7443	5.0446	7.1390	6.3921	4.1742	4.3469	6.1862	6.5969	4.9791	5.2954	5.3553
1090005	4.3970	4.6776	2.3725	2.3565	2.5755	4.2814	2.6146	2.2189	2.5288	4.8388	4.5764	2.4503	2.7732	3.7847	4.6410	2.5115	2.3634	2.6099
1093920	2.3289	2.1075	0.4463	0.2169	0.2698	2.0661	0.4894	0.1595	0.2554	2.6360	2.3362	0.4693	0.2243	2.1358	2.5469	0.4999	0.4017	0.3177
1086864	5.5218	4.4943	2.9844	2.4308	3.4232	4.9604	2.9849	2.7268	3.7951	5.5106	4.7831	2.6514	3.0169	5.3952	4.5751	3.0990	3.2771	3.3550
279911477	2.2036	2.7201	0.5565	0.0000	0.1695	2.1039	0.4272	0.2783	0.0858	2.2889	2.4149	0.2864	0.2079	1.7522	2.1370	0.1381	0.8322	0.0000
1093924	5.1166	6.8393	4.1853	3.6109	4.1812	5.4195	4.1551	3.3671	3.4867	5.6584	6.7443	4.1327	4.2347	4.4039	6.7561	3.9087	3.5187	4.0369
280119037	2.3259	2.4929	0.4122	0.0000	0.3711	1.7068	0.0943	0.0000	0.1944	1.6698	2.6036	0.0867	0.2407	1.6606	2.4550	0.0807	0.3761	0.0856
1108921	1.9634	3.1150	0.7322	0.2783	0.5152	2.0808	0.8217	0.2401	0.2363	2.2230	3.2372	0.5047	0.5628	1.6807	3.1555	0.7821	0.6991	0.5790
1090611	4.3877	4.1118	2.0118	2.1718	2.3745	3.8524	1.7318	2.1671	2.1619	4.3013	4.1058	1.7683	2.0129	3.8613	3.9755	2.0594	2.6952	2.3036
1095877	1.7601	1.3219	1.2184	0.1182	0.2557	1.7484	1.0400	0.1727	0.3869	2.4656	2.5369	0.5963	0.2460	4.5573	2.5441	0.6118	0.3559	0.1391
1098385	3.6569	2.9577	1.1068	1.0984	1.5023	2.9453	1.1633	1.1389	1.8697	3.6596	3.0583	1.0258	1.1572	3.5311	2.9004	1.3000	1.3247	1.5539
280053548	4.3686	3.9955	1.6866	1.5635	2.5482	4.1056	1.8906	1.5263	2.6659	4.5390	4.0211	2.3979	2.5758	4.3532	3.5739	2.0284	2.4853	2.6927
1103115	3.5116	3.1503	1.5307	1.1740	1.4567	3.5579	1.4345	1.1847	1.1862	3.6050	3.1560	1.2122	1.4456	3.3606	3.0559	1.5060	1.8334	1.3828
1088410	3.2763	2.2562	0.8049	1.2550	0.7743	3.0256	0.6778	1.2218	0.4420	2.6935	2.5051	0.2711	0.4791	3.3481	2.0885	0.6720	1.5094	0.6479
1098069	3.5399	2.0603	1.7687	0.5171	0.0795	2.1378	0.7014	0.2053	0.3547	2.3243	2.1224	0.9549	0.2669	3.7487	2.1155	1.3764	0.5542	0.1921
1101944	3.0456	2.8008	0.8522	1.9002	0.7616	2.6459	0.9216	1.4635	0.5851	3.3796	3.0512	0.5338	0.5965	2.5952	3.0321	0.7570	1.8815	0.6722
1094622	3.3056	2.7661	1.2453	0.6954	0.9479	2.5829	1.0156	0.6417	0.5584	3.3289	2.7586	0.5956	0.9324	2.5551	3.0307	1.1234	1.7850	1.0379
1097671	4.8513	3.6712	2.3840	1.7494	2.7065	4.3279	2.2135	1.9142	2.4812	4.9076	3.6651	2.2979	2.6327	4.6842	3.6466	2.3511	2.0939	2.5735
1088818	1.3008	3.1077	0.5459	0.0895	0.3081	1.7021	0.3335	0.0315	0.0505	1.7436	3.3762	0.1617	0.4395	1.4071	2.9675	0.3925	0.4849	0.3339
279478771	1.6665	2.5958	0.1305	0.0227	0.1986	2.0229	0.1047	0.0080	0.0916	1.7771	2.7626	0.0417	0.1645	1.7302	2.0558	0.1686	0.4389	0.2425
1091708	6.7484	5.7584	4.4503	4.1800	4.7641	6.3132	4.4585	3.8313	4.1459	6.6898	5.9160	3.6824	4.3511	6.7584	5.4566	4.2222	4.4378	4.7086
1100810	5.4399	5.9356	4.3065	3.8883	3.1838	5.2816	4.1343	3.6529	2.7649	5.5772	5.9947	4.1157	3.4031	5.2999	5.9616	4.0009	4.0649	3.2106
1087889	2.0961	1.5673	0.0000	0.0000	0.0000	2.3321	0.0000	0.0000	0.0000	2.2017	1.5618	0.0000	0.0000	2.3219	1.4891	0.0000	0.0000	0.0000
1104227	2.4288	2.4045	0.3420	0.1230	0.3572	2.3722	0.2667	0.1444	0.3452	2.7028	2.2381	0.1759	0.4504	1.6223	2.1488	0.3068	0.5730	0.6246
1092225	1.5183	3.3849	1.2245	0.3509	0.3757	1.7295	0.9162	0.3717	0.2221	1.8788	3.4191	0.6932	0.3998	2.4841	3.3559	0.9142	0.7077	0.4899
1092182	1.9307	3.2533	1.0995	0.4497	0.8772	1.8311	0.8119	0.5276	0.2501	2.9075	3.4307	1.0424	0.9876	2.9054	3.4894	1.2397	1.6048	0.9028
280008696	3.4375	3.1578	1.3968	1.2054	1.3072	3.4961	1.4915	2.4227	1.4543	3.7046	3.3935	1.3057	1.3498	3.4676	3.4568	1.5759	1.7916	1.3668
1088817	4.3136	3.8217	2.0624	1.6634	2.0517	3.8243	2.0636	1.4511	1.8512	4.2822	3.7581	2.0745	2.1384	3.6383	3.7512	2.2050	2.0543	2.2027
1096736	3.3310	3.9472	2.4660	1.5257	1.8213	3.2207	2.1513	1.1962	1.4516	3.7118	4.0412	1.6030	1.6296	3.4284	4.1753	2.0246	1.8940	1.6498
1092523	2.8985	2.3637	0.9229	0.8356	0.7843	2.2772	0.8919	0.5696	0.8573	3.2626	2.4904	0.7497	0.8800	3.1134	2.9489	1.0283	1.0542	0.6479
1094781	3.2487	3.6764	2.0713	1.1732	1.1708	2.9734	1.8437	1.2490	1.2284	3.3082	3.6637	1.7482	1.2974	3.4657	3.7291	1.8701	1.7765	1.2030
279705970	3.0342	3.1220	1.5725	0.4314	0.8616	3.3293	1.9802	1.1752	1.3671	3.1114	3.1781	0.9303	1.7805	3.1243	2.6033	1.3424	0.1153	1.0506
1102434	2.7752	2.3758	0.4711	0.5229	0.4931	2.3040	0.4229	0.6668	0.3256	2.7205	2.3582	0.3660	0.4115	2.1795	2.3256	0.5420	0.8269	0.5628
279722093	4.7825	3.8334	2.5187	1.4154	2.4441	4.2149	2.4929	2.9695	2.8026	4.3780	4.1606	2.2905	2.4529	4.2098	4.3342	2.5540	1.7001	2.2454
1097504	1.6936	2.6864	0.3534	0.0766	0.4029	1.8531	0.3278	0.0885	0.1167	2.0581	2.8244	0.3110	0.3393	1.2817	2.8103	0.3148	0.1452	0.3068
1103384	1.8954	1.9207	0.1149	0.0973	0.2424	0.8251	0.1164	0.0445	0.0511	2.8393	2.0449	0.1953	0.3989	1.5000	3.8225	0.2164	0.4665	0.2832
1091228	2.0329	2.6814	0.4814	0.6672	0.4023	2.1810	0.4153	0.5563	0.3527	2.5552	3.0242	0.2193	0.4034	2.2161	2.6327	0.7688	1.1680	0.7124
280102455	4.2587	4.1212	2.2166	2.7813	2.4503	4.6473	2.1660	3.1669	2.2290	4.9644	3.8898	1.6686	1.9564	4.0262	3.9054	2.1656	3.0445	1.9438
280058094	3.0406	3.1577	1.3165	1.0459	1.4091	3.1874	1.2911	1.0245	0.7831	3.4009	2.9193	1.2316	1.3458	3.1978	2.8791	1.6519	1.1167	0.9592
1096186	1.8840	3.2134	0.9417	0.4367	0.5165	2.0462	0.6009	0.2547	0.2613	2.2639	3.0341	0.6163	0.7456	1.7059	3.1965	0.7125	0.6391	0.4803
1100568	3.3173	3.6059	2.2783	1.6602	1.7340	3.7194	1.7344	1.2024	0.8785	3.7901	3.5513	1.8074	1.8814	3.7100	3.5806	1.9719	1.9823	1.5395
1089576	2.3814	2.7580	1.2254	0.3669	0.7820	2.4257	0.9469	0.3657	0.3706	2.9240	2.8036	0.7695	0.5840	2.3316	2.8569	1.0504	0.9852	0.5548
279799259	8.3413	8.0074	6.1468	6.1130	6.1111	7.9874	6.1665	6.5366	6.3938	8.3925	7.9999	6.3940	6.1222	8.2464	8.1732	6.2736	6.5242	6.0202
1094127	5.2170	4.7665	2.8646	2.7718	3.3209	5.0823	2.6674	2.8991	2.9602	5.3797	4.8616	2.8372	3.2000	4.7035	4.7117	3.0319	3.7204	3.2944
1093216	2.0129	1.4207	0.3830	0.1366	0.3431	1.8448	0.1361	0.0765	0.4538	2.2348	1.9249	0.4629	0.8125	3.8242	2.2733	0.2304	0.1513	0.2407
1101667	2.7509	4.3112	2.0298	1.4418	1.5004	2.8127	2.0135	2.0403	1.2438	3.5026	4.3975	1.2552	1.5735	3.1949	4.5203	1.9668	2.1725	1.8390
280092197	3.0042	1.2499	0.0000	0.0000	0.4307	2.8806	0.1112	0.0000	0.0000	3.0812	0.7359	0.1065	0.1004	2.7688	0.4944	0.0978	0.2406	0.2875
1098443	4.8028	3.9238	2.1188	2.3505	2.2295	4.0800	2.2532	2.5231	2.4360	4.5436	4.0575	2.4635	2.2845	4.2685	4.1218	2.5248	2.6882	2.0053
1100490	5.0358	4.9764	3.1559	2.2739	3.3268	5.0161	3.4667	2.8079	3.4656	4.9588	5.0174	2.8569	2.8012	5.0373	5.0458	3.6046	2.8209	3.6583
1089537	3.6064	3.4070	2.4350	1.4179	1.4722	3.2360	2.2431	1.2770	1.6246	3.3625	3.5654	2.0411	1.0697	4.6210	3.6615	2.4315	1.8983	1.2088
1096807	4.1696	3.4677	2.5008	1.7289	1.5945	3.8391	2.4020	1.8101	1.9519	3.6067	3.3038	2.3064	1.2663	5.2145	3.5779	2.5720	2.2999	1.3991
1086926	3.4954	4.6943	2.5884	1.9520	2.4258	3.9042	2.3448	1.7707	1.6391	4.0784	4.6931	2.3134	2.4221	2.8001	4.9660	2.5455	1.9065	2.2302
1101225	2.5523	2.2594	0.6400	0.2819	0.6983	1.8923	0.5681	0.2753	0.4533	2.9053	2.5663	0.4807	0.8454	2.5743	2.7126	0.7551	0.7662	0.8236
1106010	2.4215	2.8211	0.5179	0.4461	0.4058	1.9579	0.5414	0.4594	0.3242	2.4188	2.6707	0.4479	0.4467	1.9395	2.4963	0.3992	0.9071	0.5415
1094036	5.2737	5.3166	3.4303	3.5969	3.1578	4.5925	3.1338	3.4854	2.8124	5.2807	5.2558	3.2438	2.8378	4.1902	5.4821	3.1141	3.4706	2.5194
1095840	5.0608	5.6705	3.7316	3.0766	3.4401	5.3291	3.3976	3.1989	3.0070	5.1277	5.5194	3.6139	3.3189	5.2366	5.4372	3.8667	3.9819	3.3004
1100535	2.3830	4.5348	2.2612	0.9214	1.7790	2.6874	1.9439	1.3681	0.8004	3.3711	4.6585	1.6883	1.7502	2.0597	5.0498	2.1103	1.9151	1.5482
280109960	1.8495	3.0751	0.4880	0.8183	0.4473	1.9414	0.4541	0.5676	0.7145	2.3622	3.0166	0.7716	0.6348	1.4048	3.6291	0.5709	0.4264	0.4666
1098665	1.7963	2.0965	0.4831	0.0000	0.2334	1.7034	0.3288	0.0878	0.1196	2.0612	1.7228	0.3461	0.2259	2.6224	2.8164	0.4377	0.1666	0.1032
279972957	1.8370	1.6879	0.0000	0.0000	0.0000	1.9496	0.0000	0.0000	0.0000	2.1256	1.7506	0.0000	0.0000	2.1193	1.7303	0.0000	0.0000	0.0000
1097296	2.9879	4.1500	1.6936	1.3437	1.7680	3.0314	1.3526	2.3451	0.9545	3.5236	4.1767	1.4201	1.7197	2.7430	4.2956	1.6810	2.2231	1.9049
280049018	7.7458	3.5755	4.2027	3.7320	4.9270	8.2888	4.7061	3.4920	5.7272	8.3477	3.6038	4.4585	4.9103	8.8470	3.9273	4.3342	3.9012	4.5835
1097716	2.4033	2.7532	1.9450	0.5163	0.5414	2.3033	1.6991	0.3402	0.3745	2.4990	2.9426	1.2706	0.6565	3.6640	3.1488	1.5761	0.7617	0.6068
279579918	4.5148	3.5659	2.0051	1.7964	2.0907	3.9428	2.0952	2.0601	2.2062	4.2088	3.3393	2.0555	1.8841	4.2448	3.5443	2.0572	2.2159	1.8516
279903559	4.1528	2.6493	1.8408	0.6165	2.1864	4.1445	1.9110	1.5793	2.1357	4.6021	2.4663	1.5302	2.1918	4.5525	2.6479	1.8621	0.6715	2.4383
280068173	4.8958	4.9268	2.7104	3.4055	2.7562	4.4614	2.3828	2.7158	2.5133	5.0950	4.6534	2.9207	2.9115	4.2950	4.5877	2.7508	3.3618	2.6433
1092470	2.4263	2.4957	0.5105	0.6468	0.4421	2.5024	0.5942	0.3316	0.0000	2.5110	2.2437	0.4359	0.3564	2.2501	1.7793	0.5003	0.8006	0.2092
1106501	2.6730	1.3235	0.0248	0.0000	0.0083	2.3988	0.0447	0.0210	0.0162	2.1009	1.6231	0.0073	0.0137	2.2062	1.0679	0.0522	0.1619	0.0682
1091226	1.9150	2.2878	0.3713	0.1895	0.4296	1.7840	0.4061	0.1781	0.3254	2.6019	2.3388	0.1749	0.2424	2.0976	2.5116	0.4515	0.5391	0.4834
279800572	5.0125	4.6906	2.7348	1.9035	3.0904	4.7440	2.8510	2.6985	3.1577	4.9826	4.6745	2.8138	2.9730	4.3622	4.4990	3.1070	2.7545	3.1324
1089925	2.5526	2.6638	1.3068	0.2511	0.6689	2.4291	1.1251	0.3316	0.6103	2.5907	2.6330	0.8833	0.5999	2.8154	2.5947	1.1002	0.7453	0.5180
1095911	2.0031	2.0434	0.0942	0.0459	0.5720	2.0392	0.1506	0.0310	0.2124	2.3922	2.1328	0.1048	0.3125	2.1926	1.8860	0.1562	0.4691	0.3540
1092214	6.1406	6.8652	4.5737	5.3349	4.7125	6.4490	4.5819	4.4694	4.4481	6.2636	6.9841	4.3268	4.5975	5.7090	6.9641	4.6872	4.5610	4.4325
1104700	4.4028	4.1540	2.8027	2.4206	2.2287	4.0607	2.9546	2.7337	2.1406	4.9453	4.4934	2.6089	2.2449	3.6344	4.8256	2.6755	2.3624	2.2097
1098563	3.5010	2.2253	0.9050	0.8342	1.1289	3.1120	0.9053	0.8704	0.9469	3.2239	2.4268	0.8087	0.9970	3.0083	2.5439	0.9180	1.4490	1.1772
1099140	5.5392	5.2177	3.4263	3.4711	3.0898	4.8092	3.6103	3.5532	3.2785	5.4385	5.1674	3.6136	3.0180	5.0596	5.3945	3.5443	3.3181	3.0827
1091963	3.4221	3.6513	1.6754	1.4287	1.6925	3.2117	1.3184	1.2854	1.3660	3.3877	3.6667	1.4364	1.6345	2.8712	3.5342	1.5429	1.7611	1.6275
1088272	3.2831	4.1412	2.3910	1.1674	1.9443	3.5481	2.2942	1.4765	1.3932	3.4036	4.1622	1.9819	1.9645	3.7273	3.8600	2.3218	1.7191	1.8633
1095444	2.1777	3.0433	0.8721	1.0257	0.6039	2.1296	0.6237	0.4548	0.3785	2.3475	3.0586	0.7245	0.6862	2.1086	3.0808	0.6764	1.0403	0.5801
1098555	3.6288	2.8658	1.5967	1.5074	1.2574	3.3863	1.4048	1.2243	1.4062	3.7665	2.8920	1.0895	1.1504	3.3381	2.8880	1.4097	2.0286	1.1647
1092892	5.7196	5.7764	3.5765	4.3724	3.7769	5.3612	3.3322	3.6676	3.5993	5.8640	5.7926	3.6874	3.8674	5.1526	5.6432	3.5669	4.1193	3.6908
279750595	1.8942	2.5026	0.4817	0.2341	0.1278	1.5970	0.1555	0.0000	0.0432	2.1613	2.2238	0.2840	0.1407	1.7275	2.5336	0.6531	0.3309	0.0734
1087449	0.7160	2.2362	0.4288	0.0503	0.9397	1.5654	0.1744	0.0395	0.1443	2.2546	3.8155	0.3073	0.9304	3.1198	3.3381	1.0100	1.2948	1.0062
1094820	5.1915	3.7981	2.3103	3.3173	2.7162	4.9006	2.1715	3.0610	2.5038	5.1257	3.8926	2.1195	2.2004	4.6018	3.8238	2.3157	3.6385	2.4823
1101698	0.8979	1.1382	0.0000	0.0762	0.3765	1.3880	0.0043	0.0000	2.5807	2.3611	3.3644	0.0000	0.0695	1.5911	4.4969	0.0000	0.1710	0.2644
1096706	3.2265	4.0043	1.8752	0.9900	1.7859	3.5412	1.6726	1.4240	1.6210	3.4388	3.9037	1.7144	1.6390	3.1874	3.5112	2.0428	1.8700	1.9608
1091422	3.3123	4.2281	1.9466	1.4855	1.6398	3.3237	1.7688	1.7466	1.0227	2.9014	4.0351	1.4997	1.4825	3.2362	3.6802	1.8723	2.4380	1.5544
1088569	5.6416	4.8114	3.3391	3.1060	3.3017	5.3068	3.2463	3.2715	3.1594	5.6054	4.8843	3.1325	3.3116	5.2271	4.7565	3.4725	3.7992	3.4217
1096533	1.9792	1.9842	0.6996	0.3354	0.4251	1.8711	0.4535	0.3091	0.3795	2.4528	2.1148	0.2849	0.2738	3.1595	2.3284	0.4708	0.6186	0.3622
1092651	4.3344	4.4826	2.4694	2.2298	2.4669	4.0532	2.1113	2.1051	2.0180	4.3948	4.3134	2.9163	2.9862	3.9480	4.2210	2.3663	2.5669	2.1534
1099308	6.6838	5.9959	4.4922	4.3985	4.5955	6.4661	4.3300	4.3128	4.3920	6.6224	6.0230	4.3292	4.5149	6.6547	5.9922	4.5594	5.0123	4.5540
1102467	1.6442	2.1872	0.0000	0.0000	0.0000	1.6035	0.0000	0.0000	0.0000	1.7654	2.1357	0.0000	0.0000	1.5761	2.0231	0.0000	0.0000	0.0052
1101276	2.4889	2.2157	0.7728	0.6789	0.4484	1.9366	0.7599	0.2614	0.2972	2.5275	2.4420	0.5156	0.2715	2.6251	2.4074	0.8070	0.7703	0.2921
1089888	5.1622	4.9062	3.3420	2.5806	3.0009	4.7658	3.6462	2.8149	2.8681	5.0560	4.8633	3.4699	3.2271	4.8954	4.8258	3.3165	2.6770	2.9652
1089462	2.5526	2.8111	1.0442	1.2459	0.8467	2.7913	1.4277	0.7536	0.8393	2.9881	2.7194	0.8618	0.6441	2.7614	2.8096	1.0738	0.7848	0.7524
1102047	4.8679	4.5357	2.7800	2.6843	2.8903	4.6536	2.6200	3.0920	2.6803	4.9057	4.5998	2.9535	2.8831	4.3140	4.8758	2.8739	3.0791	2.6922
1097273	1.6688	1.4541	0.0190	0.0697	0.1666	1.3092	0.0339	0.0107	1.0204	1.6641	2.7910	0.0000	0.0908	1.3788	3.6585	0.0301	0.0767	0.1323
1093403	3.5968	3.6413	1.6831	1.1101	1.9711	3.3966	1.6948	1.2135	1.8434	3.6447	3.5051	1.4302	2.0771	3.4939	3.3381	1.7726	1.6252	2.0517
1100851	2.0327	1.9869	0.2439	0.5213	0.3236	2.2748	0.2637	0.1428	0.4273	2.5664	2.3867	0.2240	0.4502	1.6473	2.4886	0.4000	0.4026	0.5680
1098638	2.9025	4.1631	2.3604	1.2747	1.3939	2.9130	2.2490	1.2221	1.1160	3.2179	4.0708	2.1749	1.6426	3.2389	4.1428	2.2047	1.5485	1.3415
1096070	2.6056	3.5519	1.1865	1.0072	1.3154	2.9062	0.9854	0.7098	1.0386	2.3697	3.2713	1.1690	1.5060	2.5421	3.4036	1.1659	0.9024	1.2633
1098447	3.3090	4.4260	2.1480	1.7578	1.7899	3.6190	2.0917	1.7417	1.2407	3.3823	4.4818	2.1574	1.8640	3.4928	3.6418	2.3800	2.2898	1.7950
1095289	2.6204	2.3278	0.2823	0.1407	0.4239	2.5586	0.1527	0.2443	0.2762	1.8770	2.2283	0.2210	0.2193	2.2865	1.5630	0.4290	1.1833	0.5714
1098893	2.0296	2.8318	0.5324	0.1186	0.5082	1.6404	0.4191	0.0874	0.1730	2.0222	2.7284	0.3975	0.4290	1.7578	2.5877	0.5442	0.8188	0.3518
1096111	4.1607	3.7653	3.3554	2.0321	1.7526	3.8151	3.0045	2.0577	2.0915	3.9045	3.9224	3.0047	1.5805	5.4847	4.2454	3.3056	2.1755	1.5587
1087924	1.8939	3.1835	0.6540	0.7968	0.4681	1.8779	0.4464	0.5846	0.2161	2.0964	3.2108	0.5019	0.5996	1.6411	3.1196	0.6146	1.3049	0.4490
1089110	3.4858	4.7776	3.4535	1.2327	1.6624	4.0212	3.1687	1.1729	2.1187	3.1370	4.2380	2.7512	1.1274	4.5362	4.0484	3.4292	1.8757	2.2932
1103505	8.3480	7.8138	5.8844	5.9537	6.2278	8.0139	6.0528	6.2695	6.5938	8.3054	7.7743	5.9863	5.9178	7.7943	7.8367	6.2604	6.3898	6.1995
1092455	3.3090	2.6179	1.6111	0.8729	1.1737	2.7287	1.4522	0.8581	1.0060	3.3429	2.9628	1.5527	1.2517	3.9178	2.9489	1.6897	1.5613	1.2020
279911436	5.7629	5.3502	3.9217	3.4349	3.9135	5.5990	3.9004	3.8333	4.0741	6.1921	5.4349	4.0120	3.7025	5.6424	5.6698	4.0299	3.5724	3.8462
1090204	4.8360	3.9925	3.2569	2.4973	2.8443	4.4407	3.0372	2.5586	2.8629	4.9708	4.5444	2.8715	2.7730	5.9269	4.2364	2.9471	3.2824	2.8218
1087738	5.9643	6.4033	4.3741	3.9830	3.9546	5.5884	4.5287	4.2997	3.8180	5.9810	6.4251	4.4653	4.0979	5.1867	6.5299	4.3775	4.4193	3.8064
279946290	4.1522	3.1304	1.2180	1.4713	1.9364	4.0064	1.7898	1.9749	2.2198	3.8638	2.7346	1.7049	1.5473	3.8282	2.8499	1.8418	1.5841	1.3228
1104105	2.9582	2.8749	1.6048	1.0196	1.0293	2.8856	1.4964	1.1537	0.9052	3.1187	2.9037	1.3341	1.3125	3.3340	3.3348	1.4064	1.3375	1.0740
1102592	2.3454	3.1261	0.8496	0.5376	0.9496	2.3382	0.7546	0.6738	0.6270	2.6936	3.0812	0.7589	0.9548	1.8221	2.9538	0.8390	1.0204	0.9176
1092218	3.2222	3.4653	2.3988	1.4401	1.5773	3.5201	2.1230	1.2694	1.2138	3.4029	3.5211	1.9608	1.5883	4.3910	3.5158	2.3482	1.7537	1.7125
1099998	2.7275	4.6338	2.4389	1.4413	1.9351	3.2962	2.3060	1.4421	1.1362	3.7191	4.6926	1.8863	2.2508	2.0984	4.8003	2.0618	1.8573	2.1115
1088854	3.8537	3.9910	1.8018	2.0104	2.0007	3.6445	1.7532	1.6838	1.8804	3.8625	3.8079	1.6763	1.8423	3.1211	3.6667	1.9851	2.2063	2.0045
279879250	0.9193	2.8367	0.3093	0.1576	0.0000	1.3281	0.4813	0.0000	0.1199	1.6837	2.6778	0.1078	0.1280	1.8373	2.6738	0.1195	0.2374	0.3604
1100897	2.2257	3.6169	0.8061	0.4674	1.0537	2.2955	0.7926	0.9131	0.5003	2.2472	3.5137	0.6265	1.0832	1.8283	3.1374	0.9829	1.4362	1.0722
280040938	3.7115	4.3538	2.5975	2.0183	2.3640	4.2834	2.2123	2.0987	2.0330	3.9754	4.1680	2.5394	2.3109	4.1771	4.2440	2.6538	2.6512	2.0638
1098944	1.8838	2.7875	1.1377	0.7318	0.6076	1.9233	0.9859	0.2600	0.4238	2.4752	3.0039	0.7458	0.5635	2.2949	3.1845	1.0915	0.5957	0.5526
1092636	7.2057	6.3550	4.6425	4.7545	4.9642	6.7204	4.5682	4.9861	5.1747	7.1360	6.2821	4.7179	4.7400	6.5049	6.3370	4.8556	5.1147	4.7441
1091072	6.8159	6.7248	4.9893	4.4181	5.2888	6.9374	4.8369	4.3331	4.7528	7.1769	6.5717	4.9335	5.2824	5.9504	6.5228	4.9593	4.5950	5.1557
1101316	5.0300	4.1020	2.5545	2.8025	2.8066	4.7614	2.5258	2.8683	2.7581	4.9633	4.1783	2.1875	2.3797	4.3582	4.1121	2.6709	3.3202	2.7993
1099292	2.7522	0.9937	0.0553	0.3734	0.1422	2.8216	0.0000	0.0000	0.2051	2.8176	0.8756	0.0643	0.1748	2.3377	0.8885	0.2228	0.0000	0.1211
1098708	5.0703	5.1765	3.6537	3.1351	3.2088	5.0694	3.5046	3.2663	2.9874	5.0457	5.1842	3.2997	3.2728	5.3600	4.9344	3.4455	3.5249	3.1878
1089203	2.5617	1.9382	0.3230	0.5211	0.4527	2.1323	0.2170	0.2997	0.4180	2.6503	2.1017	0.2558	0.3021	1.9929	1.8643	0.3112	0.6176	0.4064
1092955	3.6380	3.4503	2.9173	0.5509	0.8867	3.4008	2.5753	0.8333	0.8256	2.8811	3.2304	2.3788	0.9144	4.3601	2.8691	3.2476	1.4382	1.0529
280059964	5.5324	5.8561	3.4135	3.4494	3.4728	5.4369	3.3206	3.7648	3.7041	4.6861	5.5709	3.7653	3.4490	5.2449	5.6140	4.0049	4.1482	3.3080
1104527	2.6611	2.6054	0.9522	0.8939	1.1550	2.8252	0.8215	0.4886	0.6189	3.3542	2.4367	0.8000	1.1706	2.7713	2.2406	1.1325	0.8445	1.0087
279884778	4.3111	2.0805	1.8356	0.4435	2.2504	3.8939	1.7813	1.6322	2.1138	3.7877	2.1441	0.5808	1.5246	4.1419	2.3961	1.2457	0.4803	2.1180
280120546	3.2913	3.7828	2.0656	1.3687	1.7195	2.7174	2.2178	1.2971	1.7173	3.3494	3.7737	1.8528	1.7571	4.3884	3.4598	1.7045	1.9346	1.5384
279840463	4.5448	4.2855	2.6968	1.9850	2.2950	4.2586	2.7311	2.5162	2.2758	4.6049	4.0325	2.7497	2.2322	4.2111	4.2035	2.8624	2.7598	2.5272
1099531	3.8126	3.3524	1.5992	1.8755	1.7668	3.4300	1.5277	1.4073	1.7775	3.6860	3.2563	1.5039	1.5726	3.3772	3.3042	1.7154	1.9988	1.6044
1105654	3.1227	1.8128	0.8984	0.6591	0.5686	2.2785	0.8851	0.3786	0.9320	2.7376	1.6033	0.7616	1.6498	5.0507	2.1452	1.2511	1.2447	0.5303
1103139	1.8246	2.5888	0.3997	0.3446	0.2554	1.6659	0.3974	0.2844	0.1854	2.2180	2.5890	0.2494	0.3570	1.5016	2.3948	0.3082	0.5388	0.2378
1087212	3.1440	3.3392	1.3826	1.0664	1.4216	2.9298	1.3514	1.1627	1.1299	3.1465	3.2603	1.3732	1.3722	2.6476	3.3086	1.5866	1.2844	1.4246
1096681	1.8916	2.9670	0.6120	0.2749	0.5882	1.9541	0.7263	0.2244	0.1856	2.2116	2.7412	0.7533	0.6140	1.9531	2.5014	0.7373	0.6274	0.5004
1096809	5.6949	5.0410	3.0769	3.3113	3.7288	5.0764	3.0724	2.9905	4.0727	5.4737	4.9135	3.4760	3.4298	5.6444	4.8462	3.4861	3.6964	3.6702
279904581	4.7827	4.9685	2.6055	3.1701	2.8844	4.7895	2.8270	3.4647	3.0447	5.0867	4.9191	3.1412	3.1496	4.4701	5.0076	3.0048	3.7635	2.8040
1097236	4.3700	3.1652	1.8769	1.7475	2.1700	4.1047	1.8531	1.6744	1.8423	4.4388	3.1547	1.7566	2.0678	3.8110	2.9527	1.9333	2.2242	2.1051
1088042	2.3707	2.4033	1.8035	0.3768	0.5289	2.0280	1.4321	0.2315	0.3793	2.3884	2.5152	0.8079	0.4686	3.8079	2.6711	1.3640	1.0523	0.5434
280123653	3.7090	3.4358	1.7816	1.5111	1.3056	3.2971	1.7108	1.8624	1.5820	3.3821	3.3810	1.7880	1.3691	3.3586	3.4402	1.6252	2.1667	1.4503
1101696	4.5581	4.4635	2.7772	2.2408	2.6087	4.2449	2.8552	2.2906	2.4854	4.6803	4.3193	2.7244	2.7080	4.0426	4.3589	2.8244	2.5618	2.5557
1091035	1.7255	1.8098	1.0821	0.3883	0.6814	2.4969	0.8763	0.1387	0.4159	1.7681	2.3371	0.3818	0.4938	4.2341	2.2332	0.4781	0.8622	0.7367
1092657	2.5456	2.7139	1.0210	0.6484	0.6818	2.4526	0.7570	0.7195	0.3768	2.6403	2.8362	0.7254	0.7932	2.0961	2.4979	0.7955	0.9420	0.9283
1098445	3.2857	2.4985	0.8774	0.6326	1.1943	2.8329	0.7651	1.1486	1.4902	3.0424	2.4731	0.8571	0.6519	3.3303	1.8599	0.9778	1.3742	0.8843
1095825	3.2668	3.6199	1.7432	1.3554	1.7022	3.4140	1.6358	1.4588	1.3843	3.4811	3.5761	1.5833	1.8036	3.0680	3.3854	1.6836	1.7859	1.7830
1088336	2.1200	2.1032	0.4202	0.1466	0.1728	1.7046	0.2169	0.0919	0.1340	2.1462	2.1314	0.2613	0.2404	1.8504	2.1795	0.3148	0.6411	0.2445
1088989	1.8853	1.3816	0.0000	0.0000	0.0000	1.7994	0.0000	0.0000	0.0000	2.0205	1.5893	0.0000	0.0000	2.0578	1.6575	0.0000	0.0000	0.0000
279951899	13.9301	10.1607	10.9676	10.0262	11.9841	14.5046	10.6908	10.1109	12.3741	14.6374	10.5535	10.8501	11.5241	14.9399	10.7360	11.4428	9.5436	11.6029
1087747	2.4524	1.7034	0.1368	0.2718	0.3787	1.8920	0.1383	0.1882	0.3167	2.5208	1.8130	0.2618	0.3825	2.1702	1.8181	0.2751	0.5251	0.2439
1091683	1.7395	2.3891	0.3564	0.1974	0.3775	1.9388	0.1403	0.1243	0.0685	2.1031	2.4840	0.1595	0.3043	1.2855	2.2216	0.2315	0.6042	0.2371
1090563	2.4862	2.8619	1.4896	0.8111	1.0272	2.6865	1.1585	0.7190	0.6149	2.7390	3.0346	0.8988	0.8797	2.9941	2.9075	1.3240	1.4882	1.1260
280071493	1.9220	2.2695	0.2747	1.2970	0.1427	1.7554	0.2266	0.2513	0.2628	2.8347	2.0907	0.2890	0.3170	1.4507	2.6494	0.2544	0.5951	0.1861
279922546	1.8271	2.2530	0.2027	0.0000	0.4702	2.0933	0.2456	0.3212	0.1538	2.4398	1.9731	0.1554	0.2571	1.7785	1.6847	0.2985	0.3365	0.2262
279972735	12.5708	9.5920	10.0131	8.7735	10.4831	12.9247	10.5555	8.4978	10.6926	13.0063	9.7368	10.2775	9.9127	13.3606	10.0340	10.6212	8.4940	9.9110
1088630	2.8901	2.4388	1.2651	0.8542	0.7878	2.5471	1.0903	0.5244	0.5852	2.9769	2.2463	0.8377	0.9379	3.2268	2.2608	1.0165	0.8590	1.0569
1091791	5.5518	4.8497	3.5222	3.5327	3.0646	5.2014	3.6092	3.6139	3.1598	5.4971	4.8635	3.7513	2.9398	5.3128	4.9121	3.7598	3.6758	2.8492
1094633	2.4876	2.3167	0.8807	0.6379	0.7955	2.2811	0.7428	0.7278	0.6980	2.6251	2.5104	0.5462	0.5712	2.9261	2.5828	0.8878	1.1634	0.8230
1097955	4.2353	4.2184	3.4197	2.0381	2.4862	4.2947	3.1488	2.0730	2.3353	4.0265	4.2921	2.7006	2.0906	5.5718	4.0946	3.3912	2.6990	2.5450
1098935	2.6547	2.8600	1.3013	1.2436	0.9121	2.5024	1.1822	1.1036	0.7812	2.7874	2.8506	1.2126	0.9355	3.3339	2.9643	1.3253	1.3864	0.6082
1089958	2.8143	3.9799	2.2424	1.1003	1.5978	2.9986	2.0793	1.0036	1.2161	3.1000	4.0409	2.0493	1.5542	2.7429	4.1607	2.2934	1.4388	1.5281
1102765	2.0682	1.2900	0.1832	0.0000	0.4421	2.6025	0.2206	0.0000	0.0000	2.6302	1.2319	0.1096	0.2904	1.9212	1.4252	0.1007	0.0000	0.0000
1087166	4.1974	2.3096	3.8509	0.7851	0.9862	3.5344	3.4743	0.5085	1.3168	3.2850	2.8155	3.1746	0.6420	5.3728	3.6134	3.8368	0.8754	0.7235
1091721	3.9129	2.8568	1.9318	1.7362	1.4715	3.4629	1.9106	1.8798	1.7037	3.6567	3.0552	1.8977	1.3474	4.7828	2.9616	2.0627	2.0310	1.5209
1105945	7.3762	6.9704	4.9943	5.6174	4.3179	6.3859	4.8881	5.3232	5.0684	7.0255	6.1696	4.5380	6.0055	8.5994	6.3502	5.3929	7.4478	3.9190
1099097	3.1333	1.0890	1.6604	0.5131	0.1241	2.5877	1.6139	0.5049	0.3887	2.3630	1.1740	1.2510	0.0528	5.2732	1.9783	1.7469	0.2479	0.2949
279781113	2.0504	3.0395	0.3919	0.2065	0.8492	2.3671	0.5101	0.2716	0.7728	0.6405	2.9453	0.0000	0.4871	2.5723	1.8817	0.7027	0.7208	0.1850
1098869	1.1010	2.7394	0.2759	0.0709	0.2779	1.4409	0.2501	0.1319	0.1866	2.0018	2.7340	0.1479	0.3275	0.9614	2.8913	0.2599	0.3135	0.3127
279973085	2.3116	2.5840	0.9367	0.2496	0.3638	1.6637	0.7569	0.4648	0.3987	2.1758	2.4180	0.5425	0.7110	2.2532	2.5576	0.5516	0.5748	0.2990
1093994	6.5480	6.0925	4.5472	4.1118	4.3911	5.9118	4.5515	4.2718	4.3896	6.4072	6.0018	4.7662	4.2802	6.0833	6.1181	4.6580	4.4662	4.1786
1092971	3.9706	2.9830	1.3846	1.6816	1.7252	3.4941	1.2892	1.6384	1.7965	3.7953	2.8236	1.1437	1.5456	3.6231	2.6668	1.6997	1.8688	1.7149
279751133	4.0895	3.4708	2.7509	1.8688	2.3279	4.0344	2.6706	2.4985	2.4625	4.6744	4.2307	2.5554	2.3835	5.3529	4.0107	2.7908	3.0641	2.3508
1088151	7.5259	7.3918	5.4296	5.8039	5.6724	7.1578	5.4004	5.9192	5.9695	7.7605	7.4064	5.7892	5.5980	7.2178	7.6795	5.6119	6.0766	5.5153
1100946	5.1517	4.8890	3.4367	3.3048	2.9587	4.9069	3.2873	3.3379	3.0006	5.1844	4.8434	3.2235	2.8437	4.8471	4.9261	3.4168	3.6157	3.0339
280006080	3.3740	2.8479	1.1463	1.0128	1.5792	2.9792	1.3164	0.9281	1.2276	3.2739	2.8453	1.1858	1.3695	2.6610	2.9866	1.2905	1.3633	1.3882
1099311	4.7293	4.2251	2.6305	2.4699	2.4968	4.1434	2.6361	2.4462	2.6269	4.3893	4.2024	2.6067	2.4562	4.2021	4.1582	2.7016	2.7293	2.2968
1095484	1.8234	2.2506	0.3106	0.1412	0.3341	1.6754	0.2082	0.0849	0.1104	1.8710	2.1670	0.1698	0.1714	2.0412	2.0580	0.2495	0.7098	0.2106
1094958	4.1188	3.8053	2.6710	1.9336	1.8818	3.6984	2.5184	1.9938	1.9979	3.8066	3.8948	2.7206	1.8133	4.3302	3.9760	2.6449	2.3747	1.7503
1099030	6.2020	5.8488	3.9780	4.2220	4.3997	5.9427	3.7141	4.2026	4.2389	6.3607	5.8025	4.1266	4.3955	5.5254	5.8516	4.0315	4.6049	4.2434
1090997	2.1747	4.3279	0.9224	1.9193	0.9350	2.1977	0.9928	1.9362	0.9036	2.2038	4.0089	1.0358	1.1318	1.8776	4.0556	0.9778	2.0230	0.9106
1092997	4.2352	4.2617	1.9782	2.5831	2.2448	3.9618	2.0075	2.6277	2.3448	4.0613	4.1517	2.0226	2.3511	3.6899	3.9954	1.9558	3.1222	2.2691
1087535	2.1646	1.8171	1.1502	0.4457	0.3858	2.0492	1.0883	0.4506	0.6604	2.9347	2.2441	1.6233	0.4334	3.6541	2.6628	1.3492	0.5462	0.3689
1099473	1.7354	1.6688	0.5885	0.0000	0.0590	1.2333	0.5869	0.0086	0.0582	2.3998	2.1334	0.3715	0.0731	1.7884	2.6988	0.6162	0.0208	0.0501
279843929	1.9412	1.9855	0.0652	0.0816	0.0000	1.5456	0.0401	0.0372	0.0428	1.9747	1.9855	0.0384	0.0361	1.3902	1.6051	0.0352	0.0893	0.0368
1093798	6.6192	6.3290	4.2357	5.1193	4.6399	6.1924	3.9688	5.1262	4.7128	6.6527	6.3526	4.5674	4.7109	6.1143	6.4755	4.3008	5.5051	4.4054
1099123	5.1589	5.3519	3.8538	3.0860	3.3725	5.2602	3.8061	3.6717	2.9757	4.9316	5.4542	3.5554	3.0362	5.0040	5.2652	3.9255	3.6943	3.2592
1087475	2.0908	3.1838	1.0188	0.7481	0.8456	2.2153	0.9750	0.7771	0.4347	2.6528	3.1249	0.7223	0.8560	1.6684	2.9617	0.8927	1.0783	0.7921
1101670	3.2916	3.7563	1.8566	1.5266	1.7331	2.7261	1.7554	2.0005	1.5815	3.7331	3.7499	1.3057	1.6319	3.2159	3.7491	1.7092	2.2118	1.7670
1100942	4.3023	4.0606	3.2328	2.2024	2.8272	3.7761	3.2868	2.6885	2.5598	5.6078	4.8856	2.8297	2.8253	4.3731	5.3724	3.3159	3.0634	3.0640
1097089	4.0685	5.1357	3.0422	2.2010	2.4714	3.9670	3.3246	2.8492	2.3515	4.3661	5.1791	2.7167	2.4921	3.2824	5.2931	3.1394	2.8769	2.7291
279660990	8.4426	5.1309	4.6728	4.3171	6.2990	8.0946	5.2606	5.3757	6.6219	9.2359	6.1045	5.7416	5.8225	8.5996	5.9371	6.7903	4.9426	6.2112
279981529	4.6627	3.8071	2.1205	2.0372	2.3313	4.0614	2.2205	2.2587	2.4994	3.8386	3.6904	1.3058	2.3339	4.3039	3.6145	3.1668	2.4480	2.3011
279911991	3.7750	3.4476	1.7893	1.4864	1.8325	3.6733	1.7687	1.6715	2.0261	3.8852	3.5528	1.8547	1.8781	3.2063	3.3739	2.0200	1.9585	1.9234
1098364	5.6229	5.8101	3.5479	4.1135	3.9209	5.2017	3.2202	4.4289	3.4082	6.1879	5.4494	3.7633	3.7570	4.3863	5.9785	3.5945	4.5264	3.5002
1090721	2.2217	2.8132	1.2407	1.0721	0.9021	2.8142	1.0105	0.9782	0.7228	2.5635	2.9007	0.8512	0.9221	2.6808	2.9214	0.9042	1.3220	0.8668
280038310	6.0438	5.2596	4.1361	2.8750	4.1191	5.7336	3.9271	3.4423	3.6733	5.9825	5.1606	4.2320	4.1999	5.9572	5.1732	4.1856	3.8747	4.1868
1092844	4.0970	4.0574	2.1571	2.1974	2.3001	3.8882	2.2302	2.2414	2.2306	4.1108	4.0217	2.2348	2.2658	3.4621	4.1578	2.3251	2.5253	2.0520
1090382	6.0038	3.6380	2.8231	3.3537	3.4102	6.1934	2.5899	3.5804	3.7873	5.7068	3.3495	2.7558	2.7633	5.5914	3.3354	3.0039	3.3881	2.7700
1090532	2.9560	2.5483	1.7898	1.2507	0.8593	2.3572	1.5326	0.7427	0.6866	2.5936	2.6449	1.3437	0.8362	3.9754	2.7686	1.5536	0.8767	0.7972
1100095	4.1558	4.1776	2.4066	2.0466	2.4340	4.2312	2.1302	2.7150	2.1700	4.2479	4.6985	2.4734	3.0798	5.4231	3.5927	2.8287	3.7844	3.0014
1104359	2.6746	2.7864	1.3480	0.9241	0.9513	2.6131	1.2647	0.7673	0.9040	2.5152	2.8656	1.0239	0.7431	3.3070	2.6809	1.4000	1.4004	0.9267
1097197	5.2898	5.7874	3.5226	3.6473	3.1783	5.0417	3.3602	3.9302	3.3065	4.4829	5.4973	3.8633	2.9680	4.8712	5.5016	3.8937	3.9243	2.8835
280074018	2.5376	3.4299	2.0818	0.7876	1.5034	2.5041	2.1092	1.1215	0.9493	2.7086	3.8665	1.8347	1.3485	3.4514	3.8105	1.9730	1.0966	1.4370
1089664	4.8892	4.3968	3.2370	2.7424	2.7879	4.4724	3.2805	2.9920	2.7678	5.1543	4.2977	3.1817	2.9329	5.0699	4.4987	3.0039	3.1075	2.6681
1094128	0.6763	2.1856	0.1712	0.0735	0.3238	0.8733	0.3181	0.0816	0.3374	0.8647	2.0599	0.1143	0.1756	4.9428	1.8438	0.2614	0.2201	0.2554
1095418	2.0479	1.9546	0.5978	0.1149	0.4453	1.9939	0.4826	0.0000	0.2279	2.2007	1.9816	0.3854	0.2391	2.6217	1.7161	0.7044	0.4783	0.3439
279996169	1.0406	2.9724	0.2159	0.1301	0.1374	1.4607	0.3593	0.0825	0.1988	1.5693	2.7883	0.2343	0.4474	1.2112	2.6545	0.2314	0.2817	0.4144
1094549	2.0626	3.9030	1.4015	1.1239	1.1688	2.5000	1.2416	0.8914	0.6098	2.4467	3.5822	0.9391	1.3448	1.7438	3.4012	1.1148	1.2351	1.0053
1096282	2.2378	2.1380	0.2201	0.3236	0.5883	2.2083	0.2940	0.1885	0.4529	2.4038	2.0654	0.5665	0.5372	2.3717	1.4896	0.3358	0.5412	0.6115
1094913	1.5568	3.4468	0.9734	0.2982	0.5822	1.6607	0.9512	0.2481	0.2578	2.0046	3.2804	0.8566	0.8635	1.0164	3.3053	0.7302	0.4362	0.5948
279964315	10.7929	7.2489	8.2110	6.4045	8.9015	11.3128	8.0133	7.3527	9.4518	11.3194	7.8091	8.2038	8.5125	11.6221	7.9715	8.7137	5.8719	8.5657
1093339	3.6691	2.7779	1.4517	1.4209	1.1295	3.4567	1.6093	1.4268	1.1841	3.3965	2.6485	1.4062	1.6232	3.1628	2.7168	1.4789	1.4468	1.3499
1092028	3.1451	2.4182	1.1490	0.8549	1.1915	2.9996	1.0950	1.0005	1.4343	2.8308	2.2612	0.8057	1.0009	4.0423	2.0489	1.1456	1.2113	1.3736
279904342	2.0999	3.1062	0.5529	0.4759	0.5794	1.9492	0.6719	0.4247	0.4711	1.8809	2.8933	0.6263	0.8019	1.5054	2.6392	0.5605	0.7067	0.6263
279992307	3.3486	3.5455	1.2249	1.5397	1.6833	3.0172	1.4544	1.8121	1.7521	3.4467	3.4706	0.9841	1.5588	2.4854	3.4791	1.3849	1.9028	1.7599
1101141	2.5019	2.6916	0.8708	0.5749	0.7836	2.1750	0.9089	0.6831	0.7255	2.5493	2.6349	0.7594	0.8897	2.4313	2.4986	0.7652	1.0037	0.7476
1088292	3.4225	4.4194	2.2646	1.8828	2.1790	3.4754	2.3240	1.7460	2.2465	3.6637	4.3669	2.0356	2.1396	3.2926	4.3123	2.3226	2.1351	2.3204
1101951	2.6451	2.0257	1.2168	1.3575	0.7426	2.3591	0.8574	1.0257	0.9981	3.2326	2.4662	0.7958	0.7232	3.4138	2.9443	1.2426	1.4812	0.8131
1098439	1.6589	2.4346	0.4894	0.1963	0.4026	1.7074	0.2602	0.1772	0.1242	1.6697	2.4022	0.2499	0.3118	2.0299	2.0946	0.3601	0.3289	0.3612
279555193	4.5733	4.5547	2.8323	2.6564	2.3112	3.8709	2.8958	2.7401	2.5816	4.4176	4.5092	2.3812	2.5183	4.2881	4.4617	2.9233	3.1026	2.5285
279932117	2.1118	1.5572	0.0407	0.0000	0.1667	0.8503	0.0986	0.2911	0.2940	3.0588	1.5671	0.2405	0.1563	1.3211	2.6220	0.3733	0.1098	0.0631
1098117	1.5229	2.2675	0.3317	0.1129	0.1183	1.5194	0.2275	0.0848	0.0788	1.7293	2.2993	0.2025	0.2786	1.6105	2.3740	0.1999	0.4408	0.1327
1094246	3.6986	3.9192	2.0560	1.7953	1.9889	3.6955	2.0299	1.7804	1.7845	3.1718	3.7960	2.1077	2.2157	4.3316	3.3564	2.1126	2.2793	1.9403
1104925	2.4674	0.8993	0.3898	0.2182	0.3307	2.4111	0.2026	0.1020	0.3466	2.5688	1.4976	0.3813	0.1920	2.4096	1.4175	0.0000	0.6047	0.0000
280074572	1.9252	1.7885	0.8438	0.1916	0.2785	2.0159	0.8493	0.8678	0.3671	2.5077	2.6684	0.9290	0.2448	3.1771	2.0563	0.9400	0.8071	0.3385
1104264	2.5881	1.2240	0.1736	0.1233	0.0662	2.4398	0.0000	0.4424	0.3527	2.7758	1.2100	0.5524	0.3003	2.1744	1.2350	0.3390	0.0000	0.3948
1088207	6.0012	5.4381	3.7982	3.6088	4.0453	5.5960	3.6785	3.5862	4.1203	6.1337	5.2896	3.9284	4.0379	5.3167	5.3034	3.9636	4.0485	3.9095
1103441	2.8958	3.2086	1.4549	1.3571	0.8581	2.8469	1.1486	1.3938	0.8317	3.0598	3.2532	1.2247	1.1209	2.4528	2.3637	1.1703	1.2568	1.0580
1094916	2.4305	2.9643	1.3827	0.7073	1.1711	2.5208	0.9958	0.7381	0.7946	2.5230	3.0187	1.2285	0.9132	2.8455	2.9680	1.3857	1.2433	1.0715
1090544	2.7048	1.7774	1.8724	0.3776	0.5581	2.4575	1.5359	0.3264	0.5673	1.9792	1.5421	1.3453	0.3002	5.5100	1.9915	1.6767	0.7292	0.3051
1101529	2.0295	2.6395	0.7948	0.4355	0.6815	2.2575	0.5656	0.3165	0.4115	2.0409	2.4743	0.5864	0.7618	2.2623	2.2644	0.6825	0.5831	0.6645
279899603	5.7746	5.0012	3.1069	3.2571	3.9261	5.6736	3.0243	3.6984	4.1266	5.6557	4.7370	3.1062	3.5504	5.4820	4.5639	3.7377	3.8226	4.0021
1088452	3.4015	4.7311	2.5333	1.5160	2.0094	3.7391	2.4969	2.4745	1.0999	3.4000	4.6607	2.3399	2.3166	2.4655	4.6197	2.3288	2.5960	2.1395
1105919	2.0316	2.2380	0.6378	0.1340	0.4421	1.9173	0.4487	0.1262	0.2538	2.4592	1.9850	0.5616	0.4953	2.1027	2.0230	0.6090	0.4121	0.4710
279787991	4.6840	4.1433	2.1052	2.9720	2.0811	3.9395	1.9055	2.1665	2.2223	4.2043	3.6738	1.5839	2.2616	2.0008	4.1613	1.8513	2.6444	1.7514
1102003	2.6443	2.4128	0.7516	0.8011	0.8950	2.4033	0.6144	0.8035	0.5074	2.7937	2.4823	0.5251	0.7569	1.9997	2.3714	0.6422	1.2366	0.8154
1092870	5.7732	3.5759	3.3432	3.3388	2.6453	5.0474	2.9022	2.9671	3.1271	5.1005	3.6526	3.0464	2.1776	6.0625	3.9194	3.6740	3.6435	2.6789
1097839	3.8729	1.8299	3.0251	1.4985	1.0705	3.5465	2.6541	1.1316	1.2461	3.2079	2.5218	2.2009	1.0949	6.1019	2.8617	2.8829	1.4091	0.8914
1095901	2.2839	2.4289	0.8946	0.6408	0.5495	1.8081	0.7287	0.4271	0.6850	2.1819	2.4022	0.5547	1.4126	3.3649	2.4312	0.6878	0.9380	0.5371
280111002	10.0314	9.0396	7.6365	7.2336	7.7846	9.5754	7.6457	7.5417	8.2444	9.9902	8.9347	7.8507	7.5765	9.3938	8.9832	7.8882	7.9452	7.7863
279944035	13.5826	10.3759	11.1626	10.2293	10.7813	13.5033	11.0898	10.0443	11.6324	13.7728	10.4488	10.9438	10.3126	14.0142	10.6282	11.3295	9.4240	10.2080
1087478	2.1714	2.5755	1.6486	0.6390	0.6200	1.9796	1.2853	0.5196	0.3969	2.7465	2.8892	1.0290	0.8397	2.6183	2.9945	0.8721	1.3856	0.5138
280015018	3.4172	3.7433	1.9004	1.9073	1.6644	2.9086	1.7925	1.9569	1.6254	3.4889	3.7775	2.1781	1.7899	3.3518	4.0942	1.8125	2.0906	1.7325
1104090	2.5888	1.0761	0.2092	0.2587	0.0000	2.3975	0.0000	0.3547	0.6866	2.7445	1.3850	0.4109	0.1186	2.0745	1.3571	0.2968	0.0000	0.5853
1104497	2.0984	2.3762	0.9143	0.3396	0.4469	1.9141	0.6533	0.4404	0.4495	2.0084	2.5814	0.8406	0.4541	2.4495	2.4590	0.8673	0.6346	0.4516
1104888	1.7718	1.9316	0.2700	0.2166	0.0572	1.6924	0.2743	0.2846	0.0185	1.8655	1.9799	0.5097	0.2523	2.2029	1.8052	0.1345	0.1936	0.1402
280096914	6.2596	5.7267	4.1300	4.0709	4.2003	6.0376	4.0311	3.9022	4.2806	6.1252	5.5292	4.2522	4.1730	5.6533	5.7206	4.3525	4.4263	4.2262
1087640	3.0697	3.2751	1.4633	1.1448	1.3853	2.7646	1.1129	1.6486	1.1641	3.3096	3.1599	1.4071	1.5751	3.0859	2.9674	1.2760	2.0137	1.3387
1096725	1.8844	1.7210	0.0000	0.0000	0.0000	1.9583	0.0000	0.0000	0.0000	1.7113	1.3888	0.0000	0.0000	1.6662	1.4170	0.0000	0.0000	0.0000
279961289	5.8799	0.9187	0.7375	0.0000	4.5371	6.0993	2.0880	0.8150	5.4688	6.2443	0.0000	1.3512	4.2514	6.4777	0.8770	0.4369	0.0000	3.5268
1087389	3.1788	3.6307	2.4761	1.6830	1.4330	3.1864	2.1056	1.4769	1.2205	3.1588	3.7184	2.1336	1.3771	3.7643	3.5688	2.2777	2.0731	1.3620
279986623	8.8866	5.2888	6.6755	3.7422	6.6141	9.7424	6.3723	4.7999	7.5322	8.9129	5.3088	6.2487	6.8584	9.9677	5.7789	6.4651	4.1989	6.7595
1095101	4.7571	3.8479	4.2663	2.4693	2.3686	4.5396	4.0074	2.1770	2.6559	4.4484	4.0532	3.9849	2.1303	6.8601	4.5706	4.3915	2.8341	2.2813
1094951	4.7544	5.2434	3.5306	3.2564	3.0976	4.6023	3.5717	2.9536	3.0331	4.9454	5.3381	3.7259	3.3880	4.9329	5.2823	3.7609	3.1948	3.2333
1087271	2.5237	2.5779	0.7384	0.3916	1.1032	2.1124	0.7736	0.5111	0.8327	2.7191	2.6938	1.0640	1.3240	2.9374	2.5581	0.9108	1.1027	1.3171
1088246	5.8567	5.9744	3.7133	3.6957	4.2208	5.4053	3.7123	3.8044	4.2319	5.6783	5.8167	3.9241	4.2055	5.1948	5.6059	3.8614	4.2137	4.1397
1087854	3.0083	3.0398	1.0554	1.6073	0.9933	2.3983	1.1927	1.0676	1.6507	3.0565	3.1510	0.9730	1.0714	2.6074	2.8867	0.9569	1.4729	1.2228
1093691	1.8667	2.3812	0.5703	1.0960	0.2809	1.5493	0.4388	0.3577	0.6705	2.6335	2.4161	0.2706	0.2115	1.9986	2.3765	0.3436	0.8984	0.3924
1103282	2.6711	2.2750	1.2739	0.6343	0.7843	2.3346	1.1609	0.5464	1.1045	3.0533	2.4369	1.2303	0.8282	3.1125	2.5110	1.2822	0.8229	0.8634
1109164	6.6689	5.8587	4.4059	4.5094	4.0796	5.6967	4.2660	4.0278	4.7260	6.4009	5.3103	4.0043	5.7369	7.9632	5.9373	4.8571	6.2412	3.6814
1099241	3.5634	3.9945	2.8924	1.5323	1.7372	3.3795	2.7484	1.8676	1.1941	3.7476	3.9932	2.6490	2.0771	3.7225	3.9448	2.6394	1.9323	1.8016
1094922	2.7547	3.3663	1.8737	1.2521	1.3285	2.7574	1.6679	1.1513	1.0663	3.1549	3.2551	1.5416	1.4258	2.8865	3.4170	1.6478	1.4598	1.1989
279750687	2.0060	3.3511	1.7083	0.5022	0.2097	1.7396	1.7987	0.8908	0.7977	2.2304	3.6113	0.9120	0.5780	2.0350	3.5989	1.9064	0.7250	0.8427
1094204	5.3678	4.2816	2.9047	2.9174	3.3438	4.9723	2.7042	2.9532	3.2117	5.1195	4.1909	2.8425	2.9880	4.6785	4.1873	3.0052	3.3173	3.0703
1099330	2.1484	2.5046	0.6830	0.5934	0.4452	1.9980	0.7136	0.6561	0.3767	2.1927	2.5884	0.7439	0.7223	1.9905	2.5526	0.8815	0.5330	0.4769
1093125	2.8352	3.9503	1.5573	0.9172	1.5078	3.0623	1.7291	1.1253	1.5560	2.8854	3.6994	1.7823	1.8021	2.1490	3.6332	1.5865	1.3654	1.7022
1103976	2.8324	0.6406	0.0000	0.0000	0.2351	2.1177	0.0000	0.0000	0.0000	2.8685	0.6181	0.0000	0.1021	2.2377	0.8062	0.0000	0.2445	0.2011
280046631	12.4679	9.4901	10.2136	8.9711	10.6670	13.6247	10.3923	8.8834	11.3724	13.1725	9.7774	10.1156	10.5811	13.7446	10.0728	10.6378	8.6145	10.6987
1103892	2.3241	1.2106	0.0000	0.0000	0.1203	2.1929	0.0000	0.0000	0.0000	2.5571	0.7903	0.0000	0.0484	1.6673	1.0977	0.0978	0.0000	0.1023
1104576	2.3595	0.8692	0.0000	0.0000	0.1344	2.1957	0.1242	0.0000	0.0000	2.9867	0.4786	0.2289	0.0828	2.4427	0.6328	0.0000	0.0000	0.0000
1090575	2.8485	2.3683	0.9975	0.7896	0.9375	2.5369	0.8788	0.7017	0.9176	3.0359	2.3194	0.8689	0.8837	2.2007	2.5157	0.8887	1.0924	0.8264
1092499	6.8654	5.5170	4.1118	4.9564	4.9887	6.5629	4.1605	4.5348	4.8353	7.0121	5.6486	3.7165	4.4259	6.3509	5.3685	4.3151	4.9145	4.8976
1086871	3.4820	3.1769	2.0857	1.6916	1.7429	3.2724	1.9868	1.3403	2.2221	3.6970	3.2719	1.4334	1.5708	4.0111	3.1135	1.9566	1.8372	1.6844
1096328	2.7483	2.1045	1.0798	0.8820	0.6759	2.6074	0.8321	0.5755	0.5428	2.4424	2.2059	0.7044	0.5795	3.0076	2.0258	0.9864	1.2637	0.6485
1102136	1.7591	2.8294	0.4964	0.3655	0.5403	2.2394	0.4966	0.4291	0.6665	1.5765	2.2683	0.4382	0.4498	2.5922	2.0874	0.6083	0.7403	0.7361
1096669	1.9975	1.8198	0.5752	0.2538	0.3573	2.5900	0.3481	0.2303	0.3315	1.9052	1.8681	0.4965	0.2449	2.0354	1.7134	0.4430	0.2770	0.2059
1090420	5.5731	5.0132	3.5188	3.4793	3.8379	5.1551	3.3881	3.3816	3.6876	5.6518	5.1519	3.4298	3.7312	5.1356	5.0981	3.5726	3.8412	3.8084
279827860	3.0080	3.4926	2.0642	1.4151	1.3474	3.4321	2.0132	1.3602	1.1580	3.3830	3.4099	1.8803	1.8594	3.1193	3.3756	1.9301	1.6280	1.7197
1087565	5.7365	3.9912	3.8281	3.0725	3.2158	5.2054	3.6437	3.4953	3.3906	5.4723	4.0811	3.1965	2.7416	6.3338	4.1395	3.8457	3.4684	2.9249
280046141	3.2396	0.9454	0.4322	0.0000	0.5484	3.6650	0.5122	0.0000	0.9333	2.8440	0.5519	0.8597	1.1046	3.6679	0.0000	0.4572	0.0000	0.4761
280111193	3.5369	3.6671	1.9661	1.2347	2.2390	3.4996	1.5252	1.5246	1.8904	3.3177	3.4518	1.9123	2.3054	3.4477	3.4157	1.6137	1.6907	2.2302
1102133	2.5614	0.3304	0.0000	0.0000	0.2269	2.4084	0.0000	0.0000	0.1160	2.9064	0.4256	0.0000	0.0000	2.3240	0.9070	0.0000	0.0000	0.1940
279885791	6.6597	5.9019	4.3420	4.1625	4.8959	6.1751	4.1479	4.3629	4.6483	6.6633	5.8047	4.1505	4.6319	6.0434	5.7172	4.4546	4.9459	4.6702
1087031	2.5467	2.6290	1.0965	0.6556	0.8757	2.5170	1.0261	0.8632	1.3684	3.0177	2.6548	1.0468	0.8394	2.0636	2.8659	1.1199	0.8820	0.8885
1092291	9.2163	8.3593	6.9380	6.5508	7.0348	8.7637	6.9359	6.8492	7.5215	9.1390	8.2599	7.1339	6.8319	8.5502	8.3336	7.1720	7.2149	7.0258
1098077	2.5668	1.9273	0.9129	0.6075	0.9060	2.1073	0.8170	0.5660	0.7375	2.5439	2.0891	0.5514	0.5523	3.3852	1.9295	0.8028	0.8587	0.6452
1089521	2.4528	3.0684	1.5907	1.0558	1.1379	2.5334	1.4562	0.9062	0.9883	2.4977	3.1260	1.2006	1.1104	3.3703	2.9085	1.5224	1.4150	0.9375
279725955	3.8426	3.3469	2.0015	1.4357	1.6815	3.3987	1.9949	1.5270	1.8496	3.6286	3.2865	1.9355	2.1385	3.3859	3.4535	2.2856	1.4476	1.9256
1091174	6.1029	6.0161	4.4935	4.2620	4.3620	5.8136	4.4513	4.4718	4.3324	6.2736	5.9946	4.5541	4.2211	5.8529	6.2626	4.5782	4.5557	4.1975
1095091	3.0561	2.6197	1.7766	1.1661	1.3133	2.9058	1.8787	1.1688	1.5981	3.2195	2.7410	1.3997	1.2118	4.1477	2.9310	1.8121	1.2989	1.3561
1093421	4.9492	5.3606	3.7448	3.5331	3.0411	4.9155	3.7606	3.7848	3.0672	5.0378	5.4843	3.8120	3.1648	4.6437	5.5740	3.8758	3.7793	2.9627
1088387	2.6323	2.8981	1.1678	0.9436	1.3272	2.6740	1.1062	0.6691	0.8751	2.8767	2.7226	0.8643	1.0948	2.2286	2.6231	1.0849	0.9625	1.2340
280086453	2.4968	1.9830	1.0062	0.2064	0.4733	2.2695	0.7756	0.2723	0.4697	2.5569	1.5349	0.4539	0.6622	3.0671	1.6481	0.8779	0.6864	0.5763
280071115	2.4372	1.8853	1.0120	0.1787	0.6165	2.1793	0.7861	0.1364	0.3098	2.2116	1.8532	0.6921	0.7936	2.6896	1.8632	0.5392	0.0822	0.6320
1095321	2.3109	2.2859	1.6171	0.1786	0.5792	1.9330	1.2167	0.2710	0.5503	2.3546	2.2664	0.7296	1.0351	3.3171	2.4449	1.0387	0.9153	0.4835
1094835	1.0633	2.2831	0.3273	0.2015	0.1458	0.8165	0.1749	0.0800	0.0837	2.2015	2.4321	0.6454	0.3063	0.6949	3.6548	0.2434	0.3535	0.1658
1103720	8.0905	9.5279	6.8698	7.5373	7.0543	8.0534	6.8709	6.7325	6.8024	8.2158	9.3299	6.9187	7.0617	7.5998	9.2827	6.9060	6.8338	6.9358
1093383	4.7828	4.0602	2.9156	2.1725	2.5601	4.0525	2.9856	2.1980	2.6299	4.9804	3.8273	3.2326	2.7446	3.8117	4.3213	2.7868	2.4105	2.3305
1100174	2.0344	3.4449	2.0521	0.3428	0.9653	2.3146	1.6968	0.5322	0.6035	2.1487	3.4233	1.6527	0.9630	2.4829	3.4407	1.9330	0.8548	0.7996
1098180	2.6828	2.8426	1.0649	1.2651	1.3248	2.1981	1.0297	1.1677	1.5155	3.3957	3.3152	1.1019	1.3337	2.6667	3.2112	1.1997	1.5843	1.4216
1104187	2.4049	0.7716	0.1962	0.1266	0.1933	2.5639	0.1228	0.0000	0.1307	2.7258	0.7242	0.2299	0.0566	2.1704	1.0739	0.1780	0.2382	0.1629
279984335	1.3042	2.8800	0.2510	0.3484	0.2494	1.2953	0.4913	0.0754	0.3656	1.9325	2.9995	0.2107	0.5621	0.6808	2.6868	0.3832	0.4791	0.3401
1103917	2.1494	1.5819	0.0000	0.0000	0.3484	1.9367	0.0000	0.0000	0.0000	2.5773	0.7156	0.1113	0.2029	1.8672	1.2958	0.1976	0.0000	0.2997
279814315	3.9733	3.3234	2.1003	2.3567	1.6927	3.6052	2.0598	2.5080	2.0400	3.9614	3.4509	2.0992	1.6645	4.0105	3.5168	2.3576	2.4350	1.4084
1094302	2.4083	1.4567	0.2775	0.0631	0.3039	1.6795	0.2805	0.2137	0.1578	2.5781	1.4533	0.3189	0.2084	1.8735	1.5433	0.3378	0.1720	0.2105
1094601	2.5122	2.0074	0.6872	0.7033	0.5555	1.8683	0.3957	0.4738	0.3932	2.7379	1.8916	0.3642	0.8817	2.8162	1.9159	0.5275	1.0606	0.8397
280027543	5.0623	4.0890	2.5752	2.8437	3.3186	4.3477	3.0264	2.5926	3.6645	5.2290	4.3217	2.7596	3.3925	4.3585	4.4025	2.8679	2.1698	2.9298
1104296	1.7524	2.3430	0.8236	0.2343	0.3817	1.7412	0.7176	0.0931	0.1797	1.8882	2.3553	0.4903	0.3395	2.3685	2.2123	0.8122	0.7502	0.3698
1104658	2.5578	3.6789	1.9993	1.2482	1.3322	2.8030	1.5734	1.7885	0.9970	3.4215	3.8128	2.0096	1.5694	2.3074	4.1811	1.9152	2.1987	1.2981
1109140	2.9166	5.0763	1.6061	1.8668	2.2306	3.9056	1.8193	0.8259	3.2771	1.8781	4.6631	0.9962	1.6910	3.1076	3.0572	2.0083	2.3209	2.1840
1096671	2.1422	2.5129	0.1482	0.4189	0.2349	1.8761	0.4135	0.1688	1.2668	2.3414	2.1001	0.0596	0.1761	0.9894	1.7948	0.2328	0.1185	0.5463
1098509	3.7245	2.3536	1.5254	1.0483	1.4526	3.4381	1.3820	1.2682	0.9024	3.7513	2.4907	1.4912	1.4919	2.7808	2.5381	1.5541	1.7046	1.4788
1088680	3.2978	3.4754	1.5967	1.2612	1.9467	3.0745	1.5324	1.3143	1.5514	3.2750	3.2981	1.5605	2.0841	3.3049	3.0785	1.6329	1.7656	1.7681
1098248	3.9628	3.2592	3.0223	2.4380	1.6075	3.5697	2.6890	1.6440	1.5085	4.0401	3.3866	2.3074	1.6658	4.4635	3.3788	2.6868	2.0928	1.4732
1087056	1.3974	2.1289	0.6196	0.0707	0.1098	1.4963	0.6171	0.0000	0.0906	1.7513	1.9742	0.4184	0.1353	2.2129	2.2582	0.6145	0.1859	0.1080
1102736	3.0640	3.3133	1.8179	1.1138	1.3503	2.3971	1.6580	1.0900	2.0214	3.4011	3.4028	1.8781	1.3201	3.2529	3.5932	1.9605	1.8241	1.4112
1096919	2.3504	1.9221	0.5313	0.6252	0.3836	1.9006	0.5757	0.6184	0.6256	2.3139	2.0176	0.3037	0.4846	2.7208	1.9276	0.6121	0.7761	0.4866
280030524	1.8611	2.4395	0.4287	0.3532	0.2480	2.8229	0.4272	0.2572	0.1407	1.0124	1.8474	0.2644	0.1647	2.2371	1.1583	0.2029	0.4753	0.2764
1099893	2.7928	2.4391	1.9551	0.8438	1.1201	2.6815	1.6341	0.5921	0.8898	2.9624	2.6342	1.3786	0.9004	3.6460	2.6892	1.9502	1.1644	0.9746
1094658	1.3885	2.8575	0.6475	0.1763	0.5295	1.7899	0.5091	0.0966	0.1384	1.6441	2.8429	0.3494	0.6494	1.1564	2.5122	0.5261	0.3818	0.5180
1100007	3.4510	3.3250	1.2803	2.6675	1.2409	3.5193	1.3295	2.6461	1.5809	3.1359	3.2035	1.2630	0.9093	3.0626	3.3296	1.3603	2.9184	1.2162
1091186	4.4205	2.9474	1.7590	2.0252	2.4130	3.8609	1.9818	1.9810	3.3606	4.5523	3.1499	1.6858	1.9129	4.5603	3.0181	2.1562	1.9221	2.7169
1091160	3.3439	2.1861	1.0494	1.1035	1.2757	2.5236	1.0300	1.0143	1.1218	3.2635	2.4664	0.8742	1.2071	3.4810	2.4612	1.3127	1.9019	1.3719
1102716	4.0901	3.0180	1.8159	1.7302	1.6605	3.3288	1.9654	1.7628	2.0762	3.6954	3.0308	1.7629	1.7489	3.5887	3.2323	1.9382	1.9101	1.5874
1087769	3.0988	3.8169	1.9032	1.3648	2.0232	3.3823	2.0215	1.2804	1.9564	3.1518	3.7683	1.6400	1.9615	3.0100	3.9508	1.9701	1.8523	2.2958
1091599	5.2566	5.5601	4.1082	4.2287	3.4523	5.4065	3.9620	4.2771	4.0294	5.2860	5.7461	4.1328	3.4542	5.6986	5.9760	4.3682	4.1467	3.2966
1100711	5.7002	6.1110	3.6375	4.4004	4.1766	5.8540	3.3432	3.2579	3.7129	5.3166	5.5798	3.5682	4.1372	4.1782	5.2969	3.7380	4.0603	4.0223
1090100	1.8134	1.8772	0.1233	0.0423	0.1586	1.4503	0.0856	0.0408	0.0803	1.7815	2.0006	0.0930	0.1365	1.5255	1.7436	0.1409	0.3700	0.1748
1090432	3.6899	2.5983	1.6122	1.5486	1.2274	3.2379	1.6016	1.6535	1.6486	3.5875	2.6322	2.1081	1.4439	3.9432	2.8906	1.8000	1.7280	1.4004
1097796	2.9595	3.3198	2.2409	2.1648	1.2911	3.2115	1.7684	1.7937	1.9520	3.7364	3.6683	2.2148	1.0104	3.3685	4.1004	2.2625	2.8230	1.0559
1095000	2.7028	1.6048	0.7488	0.3361	0.2364	2.0149	0.7164	0.2957	0.3943	2.1432	1.6944	0.5713	0.3346	2.8161	1.8335	0.8274	0.7576	0.3625
279808061	7.4136	6.0271	4.5013	4.6716	5.4014	6.6338	4.7447	4.7498	5.4497	6.8067	5.7405	4.6586	4.8800	7.4201	5.7601	4.8100	5.1021	5.3167
1106506	4.0468	4.3808	2.5117	2.2437	2.1044	3.6347	2.4949	2.3325	2.2059	3.8970	4.2646	2.6235	2.3985	3.5141	4.2695	2.5213	2.6840	2.2203
280121103	4.3617	3.0758	1.8409	2.0660	2.1657	4.1105	2.2537	1.9054	2.0810	4.1837	3.0757	2.1067	2.5584	4.1376	3.0441	2.0479	1.8158	2.3289
1096314	2.5847	3.2628	1.4678	1.0361	1.4538	2.8204	1.0750	0.8539	1.1201	3.2327	3.2100	1.1797	1.5682	1.9639	3.0696	1.4773	1.3012	1.4545
280081562	3.3204	2.8289	1.4012	0.8841	1.5374	2.8074	1.9329	1.2997	1.4554	3.5715	3.0159	1.1910	1.6513	3.1960	2.6777	1.3307	1.7054	1.6022
1087012	3.1685	2.3798	0.7961	1.0301	1.3722	2.8389	0.8628	1.1725	1.3488	3.1260	2.5859	0.7488	1.1911	2.5123	2.3542	0.9448	1.5338	1.1414
280053104	1.8502	1.8823	0.3441	0.1831	0.2780	1.6244	0.0916	0.0328	0.0000	2.3664	1.7822	0.1812	0.1043	1.2708	2.0072	0.2714	0.6726	0.2698
279723028	5.1685	5.3698	3.4483	3.7465	3.0786	4.5939	3.3349	4.2567	3.1119	5.1472	5.3628	3.6905	2.8319	4.4929	5.5639	3.5921	4.3668	2.9925
1093684	4.9385	5.5090	3.6182	3.4345	3.8072	4.7806	3.7038	3.6467	3.7748	4.9957	5.6254	3.2981	3.6819	5.2617	5.8257	3.8434	3.6453	3.9568
1090255	2.6379	0.9190	2.6341	0.0440	0.0923	2.2415	1.8826	0.0000	0.5184	1.7043	1.7168	1.5786	0.0000	5.7435	2.0134	2.1605	0.0000	0.1506
280096963	4.8452	5.0594	3.6588	3.1384	2.8316	4.6178	3.5822	3.6883	2.7791	4.9079	5.1100	3.3484	2.9990	4.5606	5.2460	3.6983	3.9060	2.7284
279930480	2.2041	2.7296	0.7248	0.7346	0.3991	1.8331	0.6119	0.4515	0.1619	2.2353	1.7567	0.7511	0.3856	1.7438	2.4301	0.5835	0.5535	0.4978
1097470	5.8349	4.9799	3.2441	3.1670	3.8580	5.5937	3.4707	3.4278	4.2998	5.5116	4.7611	3.5850	3.6398	5.2013	4.6978	3.5675	3.8329	3.7872
1096309	2.5566	3.7693	1.7924	1.8221	1.4855	3.1826	1.6056	1.5858	1.1966	3.2051	3.6361	1.4896	1.4367	2.4078	3.5612	1.6681	1.9701	1.4842
1096632	4.4862	4.9692	2.5429	3.2431	3.1885	4.8988	2.8925	2.8990	3.4987	4.2047	4.9225	2.1432	2.4449	4.5718	4.2849	3.1255	3.7446	3.5619
1094131	3.0717	2.8789	1.2104	1.3043	1.4953	2.6872	1.0829	1.1520	1.2055	3.2162	2.9640	1.0684	1.3559	2.7101	2.6582	1.2397	1.6223	1.4581
279736792	3.4313	3.2892	1.7266	1.7433	1.7146	2.9382	1.7116	2.0432	1.6595	3.4717	3.4155	1.6521	1.5426	3.1678	3.5665	1.6798	1.9773	1.6084
1088282	3.4082	3.8758	2.3407	1.7206	1.9480	3.2018	2.2417	1.8290	1.9984	3.6733	3.8875	2.3641	2.1002	3.3324	4.0256	2.2299	1.7169	1.9133
1089465	3.5297	3.8207	2.1163	1.5862	2.1320	3.5142	1.8871	1.8268	1.7904	3.9211	3.6337	2.0292	2.0975	3.0216	3.6103	2.0950	2.1988	2.0940
1104430	3.9396	3.4084	2.3836	1.7441	2.2054	3.5730	2.2715	2.2113	1.8126	3.6186	3.5636	2.2587	1.7546	4.3715	3.1361	2.3745	1.9542	1.7664
1095060	2.1922	2.2651	0.8168	1.1475	0.5856	2.0210	1.0180	1.1501	0.8285	2.7871	2.2740	0.8183	0.4436	2.9389	2.7985	1.0470	1.1772	0.6147
279763268	4.5789	4.7397	3.2107	3.2180	2.6257	4.4952	3.0741	3.4279	2.9517	4.4477	4.9536	2.8102	2.6301	4.6131	4.7915	3.2840	4.0239	2.5085
1091937	1.8033	3.3412	1.1901	0.4475	0.8863	2.1841	1.0533	0.5094	0.6294	1.9863	3.2058	1.0814	0.9476	1.4151	3.3198	1.2988	0.6659	0.9122
280094758	2.4309	0.3374	0.0000	0.0000	0.0000	2.5285	0.0000	0.0000	0.0000	2.2180	0.6912	0.0000	0.0000	2.0039	0.9878	0.0000	0.0000	0.1026
279927058	1.5573	2.1093	0.0000	0.0000	0.2990	1.6112	0.0746	0.0000	0.6640	1.8063	2.0337	0.0000	0.4666	1.6990	1.4898	0.0000	0.0000	0.3422
1095128	5.1309	4.5375	4.4999	2.9421	2.8151	4.6594	4.3154	3.2594	3.4007	4.4913	4.8462	4.0360	2.5712	6.2676	5.2660	4.6436	2.9743	2.3694
1089551	1.8015	2.4846	0.3485	0.3193	0.4544	1.8035	0.3668	0.2976	0.4075	2.0247	2.2979	0.3450	0.4446	1.3506	2.3243	0.4358	0.6607	0.5711
1088169	2.7896	2.6015	1.3171	0.8575	1.0797	2.1812	1.1523	0.9493	0.8469	2.9330	2.5954	1.2673	1.0055	2.9255	2.7329	1.2988	1.1954	1.0530
1090313	1.5700	3.3405	1.2110	0.3304	0.7431	1.6667	0.9975	0.5012	0.4277	1.9397	3.2800	0.9968	0.9049	1.4870	3.2662	1.0081	0.6921	0.7554
1094122	1.8906	3.3807	2.0787	0.8932	0.9138	2.1363	1.9538	0.6866	0.5329	2.2605	3.4470	1.4419	1.2205	3.1169	3.2868	1.4090	0.9793	1.1567
1099298	2.6664	2.7729	1.3623	0.8940	1.1121	2.6200	1.2567	1.1856	1.0738	2.6668	2.8831	0.9365	0.9299	2.8549	2.8447	1.5245	1.5952	1.0716
1088567	2.7026	2.8428	0.9811	1.0925	1.1408	2.2818	0.9467	1.4354	1.4409	2.8917	2.9124	0.8763	0.9703	2.6610	2.9627	1.2732	1.5619	1.1516
1103697	2.5435	0.7295	0.0000	0.0000	0.5165	2.5208	0.0000	0.3596	0.6962	2.8432	1.0945	0.0000	0.1266	2.1619	0.6729	0.1232	0.2996	0.2473
280098583	1.3813	2.3433	0.1899	0.0000	0.2464	1.3187	0.0232	0.0000	0.0265	1.4794	2.4940	0.1152	0.2072	1.2180	1.7446	0.2871	0.0000	0.3595
1091087	2.8004	3.2167	1.7259	1.2393	1.5856	2.9200	1.5147	1.3818	1.2322	3.1447	3.3583	1.9367	2.0169	2.9412	3.6909	1.7833	1.5093	1.3969
1102865	3.2833	4.2278	2.4501	2.3614	1.8638	3.2149	2.2132	2.2488	1.5816	3.7105	4.1800	2.1106	1.9657	3.1421	4.2044	2.1911	2.5606	1.8921
1090227	1.9159	3.2508	1.9884	0.6947	0.8236	2.4218	1.7255	0.5162	0.5886	2.0991	3.0545	1.5764	0.8214	2.6883	3.1656	1.7468	0.5943	0.7905
1091307	2.2541	2.0845	0.5852	0.4621	0.3253	1.6469	0.7650	0.3823	0.6360	2.4308	1.9293	0.3553	0.3545	2.1858	2.1608	0.6750	0.8079	0.3882
280064739	4.6193	3.6998	2.5193	1.6010	2.5685	4.2702	2.7147	2.8230	3.0397	4.7639	3.6133	2.9529	2.2839	4.4129	3.5754	2.7032	2.4042	2.5481
1088653	2.4481	2.0083	0.6036	0.8202	0.7382	1.8507	0.5759	0.5498	0.7685	2.6192	2.3603	0.5113	0.8555	2.2763	2.4212	0.6910	0.8827	0.7842
279838178	1.3126	4.0244	1.3541	0.9291	1.3461	2.0811	1.3071	1.1499	1.4380	2.4159	4.0086	1.0657	1.2070	2.8946	4.0005	1.9031	2.1870	1.3657
1091427	1.0538	2.8340	0.5532	0.1996	0.4049	1.2665	0.3689	0.2132	0.1014	1.6276	2.9777	0.3168	0.3529	1.2154	2.5991	0.5304	0.5384	0.4182
1092305	1.5248	1.1842	1.0388	0.7141	0.5481	1.1143	0.6209	0.4532	0.6452	2.4006	1.9752	0.6004	0.4833	4.1780	3.1461	0.7314	0.7496	0.4794
1090822	6.8838	6.8117	5.0217	5.1935	5.0517	6.3619	5.0178	5.4613	5.3378	6.9062	6.8232	5.3119	5.0032	6.6749	6.9803	5.2155	5.6776	4.9448
1089426	1.0849	0.9725	0.1669	0.2328	0.4010	1.0691	0.2247	0.0000	2.1554	2.4140	2.7136	0.1557	0.3568	1.8584	3.5828	0.1026	0.0713	0.3434
1091826	3.3188	2.7771	1.4655	1.6251	1.1328	3.1819	1.3474	1.4547	1.1349	3.0784	2.3365	1.2052	0.9448	3.6187	2.1255	1.4768	1.9638	1.0634
280045763	6.8116	5.2953	5.9958	3.4382	5.1939	7.6321	5.9487	3.8773	5.7671	7.4660	5.2595	5.9128	5.0525	8.0185	5.6558	6.1571	2.7232	5.1469
1093551	2.1708	5.0846	2.2114	1.6610	2.3373	2.9112	1.9359	1.8698	2.1133	2.6246	4.9362	1.9081	2.1560	3.4866	4.8805	2.4231	2.7982	2.3090
280042389	12.1961	7.4754	8.4160	6.5750	10.4147	12.1943	8.8250	6.8702	10.7996	12.7023	8.3463	8.9517	10.1391	12.6436	8.1254	9.5625	7.7843	10.1787
1087040	4.4397	3.2937	2.3224	1.8454	2.3449	3.7326	2.0902	2.3458	2.4509	4.8502	3.0720	2.6725	2.3846	4.3766	3.5435	2.4534	2.7859	1.9464
279728016	6.3135	6.4764	4.4819	5.1549	4.4575	6.0894	4.3134	5.2173	4.6703	6.5336	6.4440	4.9040	4.7718	5.9184	6.5951	4.6421	5.4348	4.4093
1102843	2.1929	1.7903	0.3974	0.3968	0.3923	1.8984	0.1904	0.2267	0.2388	2.1164	1.8109	0.2696	0.2712	1.8550	1.6828	0.4597	0.5888	0.2854
1098011	3.6693	3.3716	1.6225	2.3390	2.2064	3.1508	1.6815	2.1395	1.8445	3.6497	3.4391	1.7392	1.5229	3.8711	3.2017	1.7881	2.3063	1.8366
1106213	2.6726	1.5878	1.1114	0.4296	0.7155	2.4358	0.8925	0.1952	0.8052	2.5687	1.2239	0.6985	1.6574	5.1063	1.6378	1.4438	1.2662	0.6324
1089930	2.2000	1.2858	0.4628	0.1575	0.3124	1.8926	0.2459	0.2495	0.2359	2.5666	1.5845	0.4176	0.4142	2.2681	1.3601	0.4216	0.2734	0.2672
1101550	4.0563	4.4124	2.7420	2.3103	2.6753	4.0824	2.8288	2.8017	2.5686	4.1617	4.4629	2.4377	2.3595	3.7768	4.6119	2.8348	2.9664	2.7200
279817775	3.8049	2.8826	1.8347	1.5729	1.1555	3.4300	1.8865	1.8714	1.8848	3.5899	2.6399	1.6610	1.9623	3.7203	2.7780	1.8736	1.7505	1.2370
279772783	5.6642	5.2000	3.5172	2.7163	4.0627	5.0167	3.8549	3.8204	3.8844	5.1063	5.3438	3.7075	3.5769	4.7631	5.3797	4.0374	3.3224	3.6107
1088864	1.5628	2.8566	0.7420	0.2059	0.5667	2.0390	0.5862	0.1721	0.2138	2.0648	2.4533	0.4733	0.7327	1.0764	2.3402	0.6828	0.4045	0.6356
1096808	3.1491	2.6760	1.8261	1.1219	1.1552	2.9212	1.6750	1.1181	1.3506	2.5602	2.4688	1.6926	0.9172	4.1399	2.8064	1.9525	1.5103	1.0423
279902059	1.8049	1.8078	0.0000	0.0000	0.1849	1.7529	0.0930	0.0000	0.0000	2.0810	1.6583	0.0000	0.3682	1.0377	1.5565	0.3023	0.0000	0.2358
1101411	2.0654	2.3000	0.8330	0.6029	0.8743	1.9755	0.6551	0.4305	0.7203	2.5825	2.5652	0.7954	0.9751	1.8225	2.8647	0.7680	0.8821	0.7012
1093136	3.9620	2.1081	3.8501	1.1143	0.9701	3.7711	3.4704	1.3138	1.6298	3.4006	2.1961	2.5389	0.9973	5.7131	2.9501	2.8693	1.1859	0.7615
1091727	2.0296	3.0404	3.3895	1.2740	0.6209	2.3031	2.2632	0.7867	0.9367	2.3424	2.8690	1.3193	0.8523	5.0916	3.1515	2.1347	1.2008	0.7866
280132466	2.2265	1.7419	1.1511	1.1356	0.8514	2.2829	0.6975	0.6981	0.4533	2.5535	2.1450	0.8272	0.5815	2.9879	2.4581	0.9144	0.4947	0.7991
280126422	1.6021	1.6755	0.0611	0.0000	0.1607	1.1617	0.1487	0.0698	0.0812	2.0540	1.4123	0.0730	0.0624	1.6891	1.9229	0.1519	0.0285	0.1183
280088207	1.6878	3.3947	1.1665	0.4709	0.6758	1.6735	1.4501	0.3303	0.4279	1.6383	3.4077	0.8245	0.8175	0.8602	3.3271	0.6355	0.5162	0.6681
279883044	4.1364	5.0953	3.2846	3.0715	3.0624	5.1520	2.7907	2.8206	2.7265	4.5995	4.9493	3.4411	3.2137	3.5003	5.1438	3.3980	3.5357	2.7123
279721351	5.6212	4.8687	4.0408	2.7778	4.1588	6.1403	4.0959	3.9948	4.6367	6.0154	4.8403	4.1259	4.1460	6.0673	5.3172	4.0146	3.5948	4.3620
1098040	1.6013	1.9856	0.7532	0.5438	0.3120	1.4997	0.8499	0.4774	0.3668	2.1775	2.1657	0.5848	0.2365	2.2803	2.9239	0.7850	0.5506	0.4065
279808177	5.8524	5.1195	4.0780	2.7857	4.3607	5.8869	3.9921	3.3817	4.2667	5.8684	4.9785	4.1017	4.2672	5.6132	4.6637	3.9516	3.0730	4.3025
279985404	6.8750	6.9241	5.1067	5.4344	5.2270	6.6301	5.0226	5.6888	5.5517	7.0762	6.9800	5.3773	5.2320	6.6587	7.2054	5.2920	5.8041	5.1243
1089819	5.4253	4.6814	3.3183	3.7356	3.2350	4.9956	3.4859	3.8283	3.3720	5.3030	4.6265	3.5369	2.9576	5.1263	4.7172	3.4781	3.8320	2.9126
1100059	2.9889	0.7972	0.3495	0.9056	0.4197	1.8262	0.4572	0.4534	0.6484	4.2684	1.0359	0.4535	0.3626	1.8451	1.6365	0.5854	0.3899	0.4975
1092429	1.5523	3.3646	1.4264	0.9153	0.5736	1.8362	1.2506	0.7161	0.5544	1.8015	3.3555	1.0220	0.6979	1.5350	3.4420	1.0083	0.6173	0.6519
1102324	2.5299	1.8297	0.5482	0.6839	0.4808	1.9932	0.2338	0.3348	0.3159	2.2344	1.7522	0.1663	0.4079	1.9473	1.7850	0.7213	0.8104	0.3068
1091101	3.7685	4.1270	2.3669	2.5472	2.1497	4.2896	2.0499	2.2503	1.6678	3.2834	4.0510	2.0256	2.0335	4.2554	2.9939	2.3967	3.4279	2.0531
1105969	4.3811	3.2063	2.1862	2.2292	2.4208	3.9830	2.1484	2.2508	2.4311	4.2655	3.3339	2.1335	2.1914	4.1034	3.3323	2.3425	2.2680	2.1189
280082817	1.7004	3.0995	1.4041	0.3216	0.9197	2.2377	1.3041	0.4453	0.6294	1.9778	3.1704	1.0943	1.0763	2.2085	2.5719	1.0395	0.7064	0.6459
279735654	4.9895	4.6396	3.3031	3.0004	3.2200	4.7552	3.3064	3.1018	3.0968	5.0176	4.7431	3.2649	3.2036	4.6763	4.6709	3.6280	3.3794	3.0899
279912347	5.6029	4.4692	3.3854	3.2064	3.7419	5.6478	3.4420	3.0721	3.5347	5.8632	4.2580	3.4803	3.9267	5.3966	4.1808	3.6076	3.3748	3.8577
1097023	2.4172	2.9009	3.0085	0.7691	0.8784	2.4365	2.6213	0.4779	0.6765	2.6506	3.1822	2.1892	1.1381	3.9739	3.7124	2.6577	1.0803	0.9053
279802629	2.8084	1.6442	0.0000	0.1525	0.1269	4.1098	0.0000	0.0000	0.4828	0.0913	1.2195	0.0000	0.0685	1.9518	0.1509	0.0928	0.6268	0.2505
1099156	5.9256	5.1757	3.9098	3.4397	4.2733	5.5574	3.7758	3.8034	4.1878	5.6092	5.1443	3.9192	4.1362	5.6057	5.2825	3.8905	3.9146	3.9202
1098642	2.2818	1.9756	0.7699	0.2704	0.5138	1.9720	0.5984	0.2534	0.4641	2.1564	1.7525	0.6218	0.4763	2.3950	1.7813	0.8227	0.3177	0.3719
1108847	3.2899	2.9127	1.7355	1.4422	1.5117	2.9820	1.9873	1.0757	1.3996	3.3463	3.0401	1.3402	2.0899	3.5909	2.7361	1.6679	1.4684	1.6892
279957731	8.1969	5.1950	6.4324	4.8765	5.8412	8.4907	5.9476	4.2284	6.3265	8.7403	4.9146	6.0352	5.3773	9.1591	5.0215	6.5213	3.9297	5.6106
279797638	4.2289	2.8343	2.4534	0.0000	3.0522	3.4924	2.3910	0.0000	2.9341	4.0960	2.8783	2.2541	2.5172	3.8460	2.8576	2.4325	0.0000	3.0508
1088856	3.1720	2.4174	1.9053	1.0557	1.2764	2.7033	1.6949	0.7555	1.1249	3.0232	2.3295	1.2071	1.1450	3.8872	2.2314	1.4934	1.3273	1.0865
1108761	5.3878	3.8363	4.0124	2.7554	3.3044	5.0223	3.8075	2.5690	2.6687	5.2078	3.9023	3.4837	3.0249	5.9782	4.5253	3.8311	3.5958	3.1727
1100825	3.3749	2.0202	0.9908	0.9717	1.2970	3.0093	0.8551	0.8603	1.0060	3.1927	1.9865	0.8304	1.1423	2.8207	1.9389	0.9982	1.5469	1.3476
1105180	2.3990	2.0333	0.7464	0.5050	0.5310	2.3611	0.5972	0.4249	0.3974	2.3127	1.9803	0.7609	0.6118	2.3823	1.7058	0.7436	0.8707	0.6845
280136472	2.3012	1.9179	0.3957	0.2128	0.5037	2.1575	0.1070	0.0994	0.1139	2.1816	1.9497	0.6680	1.1682	1.5484	1.6054	0.3442	0.6071	0.2773
1105626	5.6535	5.0946	3.8151	3.6749	3.6653	5.2896	3.8118	3.7256	3.4916	5.5741	5.1002	3.8434	3.6802	5.3863	4.8398	3.7757	4.0041	3.5989
1091504	4.4964	3.0391	2.2323	2.3248	2.4202	4.0540	2.1175	2.1781	1.8932	4.2509	3.2835	2.1140	2.2389	3.9068	3.4219	2.3826	2.4701	2.2398
1103200	4.2633	4.4942	3.0863	2.8604	2.6761	3.9835	2.9949	3.1544	2.6089	4.7215	4.6387	2.8197	2.7663	4.3171	4.7891	3.1764	3.2365	2.7144
1094655	2.3366	3.7014	1.6050	1.0511	1.3108	2.6058	1.5456	1.1136	0.8772	2.6538	3.5109	1.4213	1.4595	1.7759	3.3572	1.4841	1.2740	1.2522
1096638	3.2808	4.0170	2.5682	2.3123	1.9759	3.4236	2.1982	2.3517	1.4976	3.6781	4.1424	2.1944	2.1975	3.7471	4.0346	2.2154	2.9060	2.0164
1095694	3.6846	4.0600	2.4597	2.2579	2.2639	3.5793	2.6147	2.0437	2.3988	3.9091	4.1565	2.6337	2.3999	3.7565	4.2107	2.5011	2.1034	2.3877
1092726	3.0310	2.5016	1.9728	0.9529	0.9560	2.9131	1.6346	0.7914	1.4293	2.4760	2.6658	1.8202	1.1995	3.9189	2.6304	2.1115	1.1839	0.6677
1093761	1.8117	1.9820	0.3695	0.3480	0.4623	1.8404	0.2200	0.2023	0.2791	1.9847	1.7985	0.5000	0.4836	2.0130	1.9208	0.5068	0.3425	0.3452
280083961	4.3530	4.0641	2.4131	2.7423	2.4994	3.7850	1.9196	2.6575	2.5801	4.4284	3.9597	2.4006	2.6355	3.8227	3.8562	2.0070	3.0310	2.6156
280003440	2.0504	2.5164	0.9603	0.3934	0.8021	2.0170	0.8397	0.4604	1.0184	2.6022	2.7577	1.1316	1.0172	1.8344	2.9414	0.8109	0.9107	1.0083
280137550	2.9893	2.3239	2.5017	0.6233	0.8896	2.8793	2.4429	0.6972	1.4816	2.7062	2.3396	2.3085	0.6176	4.4891	2.7770	2.4026	0.5602	0.7798
1104590	2.3752	1.0236	0.0000	0.1825	0.0988	2.1724	0.0913	0.0000	0.0000	2.5401	0.6486	0.0000	0.0000	1.8532	0.4854	0.0802	0.0000	0.0840
1089479	2.8663	2.6604	1.3176	0.8494	0.9709	2.6482	1.3435	1.2001	1.2902	2.9927	2.6532	1.1636	1.0680	2.2873	2.7825	1.3541	1.1678	1.0621
1099283	3.5031	2.1793	1.4534	1.5028	1.5124	3.6928	1.6423	1.4722	1.8884	3.7886	2.3336	1.3617	1.8624	3.6569	2.3755	1.9759	1.0600	1.2131
1088117	4.0020	4.9428	3.0966	2.8814	2.9567	4.1447	3.0321	2.5070	2.3903	4.2499	4.7904	2.7078	3.0547	3.5235	4.5985	2.7609	2.4151	2.8490
279865249	1.7118	2.5495	0.2308	0.0000	0.6825	2.0441	0.7968	0.1429	0.3493	2.0627	1.8731	0.2998	0.5783	1.1732	2.0107	0.5130	0.2572	0.3650
1091622	7.4192	6.9058	5.5085	5.5599	5.7489	7.0615	5.4446	5.6908	5.7322	7.2866	6.8947	5.2875	5.4665	7.5748	6.9806	5.7468	5.9480	5.7891
1097484	3.6640	3.6590	1.9408	1.9338	1.9867	3.6266	2.2601	2.1050	2.2309	3.5892	3.4824	2.1255	1.9451	3.5271	3.5749	2.2423	1.8842	1.9964
1094268	2.0069	2.2200	1.7805	0.2852	0.5455	2.3707	1.5425	0.2902	0.6549	1.9421	2.1375	0.6247	0.6112	2.9899	2.3612	0.8402	0.6698	0.5275
279950430	7.7050	4.6819	5.6494	1.7533	6.2259	7.7390	5.7771	3.5564	6.8692	7.6763	4.6936	5.5632	5.9988	8.2818	4.9332	5.6646	1.8490	6.1396
1093635	2.0212	2.3981	0.9704	0.6193	0.8004	2.2068	0.8406	0.3286	0.2851	2.0168	2.3020	0.5445	0.8273	2.6198	1.9296	0.9100	0.7551	0.6933
1088860	7.2505	7.4700	5.5244	5.5036	5.9633	7.5475	5.2699	5.3479	5.6012	7.0469	7.1756	5.8506	5.8836	6.3073	7.2398	5.6084	5.7913	5.5246
279755852	8.8740	7.2198	6.1253	6.4652	6.8149	8.2620	6.2382	6.6486	6.8694	8.3046	7.0820	6.2229	6.0599	9.2384	7.1295	6.5377	6.8757	6.5544
1108134	2.1102	0.8125	0.3241	0.2124	0.0000	2.4620	0.2063	0.0000	0.2191	2.6184	0.8620	0.3639	0.0965	2.0927	1.1674	0.1820	0.4309	0.2768
280110021	4.8648	5.9868	4.1563	3.3798	3.6909	4.5961	4.3165	3.7082	3.7926	4.7703	6.0405	3.9937	3.8052	5.1623	6.3829	4.2898	3.5380	3.9936
1091983	3.2977	3.9509	2.0856	2.8500	1.9840	3.3788	2.0613	1.5601	1.9790	3.3181	4.0686	2.1009	2.0117	2.7677	4.1283	1.8631	2.1329	1.7959
1099742	1.3147	2.5050	0.6143	0.3056	0.4379	1.4279	0.5263	0.2354	0.5116	1.5150	2.4220	0.3431	0.3697	2.0124	2.4435	0.5238	0.5492	0.3197
1089582	4.4004	3.3695	2.3992	2.9116	2.1996	4.1944	2.3094	2.6902	2.6123	3.7103	3.6117	2.2783	2.3645	5.5916	3.4461	2.6864	3.1134	2.2628
1103639	2.7666	1.8164	1.0984	0.5806	0.7161	2.0627	0.8483	1.0268	1.1570	3.0794	1.7421	1.0553	0.7334	3.0775	2.5158	1.1585	0.9699	0.7943
1094675	1.7882	2.3708	0.6180	0.4278	0.4750	1.5582	0.5421	0.3791	0.4159	1.7054	2.4009	0.7873	0.4920	2.3330	2.2649	0.8132	0.6774	0.3663
279770712	2.5778	1.5242	1.4369	0.3253	0.3403	2.1265	1.3748	0.1551	0.9378	1.8742	1.7707	1.1945	0.4123	3.7935	1.9072	1.1240	0.3534	0.1537
1092494	6.3964	6.2705	4.1576	5.7127	4.2273	5.9560	3.7503	5.3060	3.4711	5.9028	6.2799	4.6736	4.6308	5.4416	6.3958	4.2460	6.2215	3.9515
1097337	3.8899	3.3002	2.6853	1.8793	1.7381	3.4746	2.5148	1.9255	1.6801	3.7514	3.5878	2.6520	1.8221	3.9449	3.7323	2.6480	2.4211	1.7280
1096545	4.8755	3.8160	2.2559	3.1608	3.2053	4.3524	2.1644	3.1544	2.8721	4.9052	4.0657	2.2464	2.8661	3.9726	3.9818	2.3584	3.2344	2.9176
1088137	3.3766	4.7746	2.1905	2.8106	2.3135	3.9027	2.1402	2.1348	1.8826	2.9016	4.4239	1.9683	2.2556	2.8902	3.8466	2.1578	2.3281	2.2177
1100971	4.1387	3.5329	2.3183	2.0469	2.5780	4.0195	2.1656	2.2644	2.3475	4.3099	3.7274	2.3428	2.5102	4.2030	3.7454	2.5159	3.0272	2.7373
279814212	5.5696	5.7792	4.2522	3.3894	4.4558	5.5516	4.4282	3.8087	4.1374	5.9845	5.8058	4.3233	4.5711	5.5753	5.7954	4.4253	4.0743	4.4518
279968357	3.3252	2.5144	0.8439	2.1884	1.7891	3.4179	1.2636	1.7204	1.8198	3.3571	3.1337	1.5642	1.8161	3.9709	3.1021	1.6202	2.7777	1.8361
1090876	4.7450	3.8215	2.7611	2.3272	2.9887	4.0902	2.9510	2.2494	3.3719	4.8259	3.7859	2.8311	3.1605	5.1270	3.8862	2.9616	2.5011	2.8683
279956039	3.4514	3.9268	2.0121	1.4731	2.2314	3.5408	2.5015	2.0268	2.2308	3.9312	3.5369	2.4264	2.1620	3.6064	3.7508	2.2968	2.0598	2.4265
279759139	1.8849	3.4146	0.9558	0.0000	0.0000	1.6488	0.9448	0.3776	1.9511	1.6060	2.9918	0.8952	1.0105	1.5788	3.2230	0.7921	1.0538	1.1087
1095923	2.3551	1.3996	0.3784	0.2618	0.3890	2.0754	0.4073	0.1692	0.1677	1.7992	1.3586	0.2426	0.2216	2.2154	1.3941	0.1386	0.4309	0.3978
1093486	5.5839	5.2742	3.9479	3.6689	3.9673	5.2857	3.6408	3.9658	3.7367	5.6991	5.2094	4.0107	3.9535	5.2834	5.3570	3.8674	4.0829	3.7994
1087127	4.4622	3.8474	2.5088	2.8270	2.5051	3.8920	2.5488	2.4922	2.5784	4.5289	3.7671	2.7066	2.3391	3.9311	3.9062	2.4364	2.7151	2.2822
279721853	2.2502	1.7980	1.7315	0.1157	0.3866	2.0468	1.2483	0.2116	0.3810	1.7000	2.0344	1.0314	0.1495	3.4675	1.8668	1.2934	0.4505	0.2456
280069356	5.3720	5.1256	3.9296	3.2902	3.9750	5.7785	3.7780	3.6167	4.0110	5.3858	4.9325	3.8812	4.0343	5.8543	4.9174	4.0976	3.4715	4.0586
1098070	3.0429	1.1421	0.9673	0.0000	0.1816	1.7552	0.9418	0.1563	0.3152	1.7886	1.1432	0.4587	0.0770	3.3627	1.2489	1.0126	0.3517	0.1539
1098575	2.1528	2.2346	0.8646	0.4962	0.6250	1.9804	0.7066	0.4741	0.7300	1.9105	2.3243	0.7568	0.6863	2.5130	2.1988	0.8367	0.5352	0.7876
280081801	1.0470	3.1660	0.4689	0.1267	0.2396	0.7207	0.5106	0.0812	0.1775	1.2156	2.8666	0.3113	0.3965	0.9310	2.5530	0.2384	0.2413	0.2897
280106009	7.4819	6.5063	5.1657	5.3764	5.7048	6.9597	4.9718	5.4553	5.4728	7.6007	6.5051	5.1451	5.5324	6.9492	6.4551	5.3172	5.8885	5.5708
1103029	5.4559	5.5454	3.7886	4.0789	3.8751	5.2188	3.7036	4.3302	4.1807	5.6585	5.6058	4.0305	3.8902	5.2545	5.8337	3.9627	4.4451	3.7816
1091586	1.4310	2.5786	0.4288	0.2543	0.2337	1.1791	0.3624	0.2416	0.2110	1.5409	2.6352	0.3997	0.3803	0.8064	2.5521	0.3939	0.3416	0.2002
279914732	2.2267	1.2375	0.1836	0.0000	0.1241	1.7994	0.0000	0.2986	0.6136	2.2022	1.1810	0.2120	0.1037	2.4184	0.9479	0.1009	0.2479	0.4644
1094746	3.2404	2.7274	1.3168	1.3864	1.1908	3.1085	1.3420	1.2493	1.4800	2.9987	2.6536	1.6316	1.1830	2.8754	2.4417	1.2918	1.6019	1.2983
280032116	3.4627	3.0931	2.3024	1.8935	2.0532	3.1809	2.0068	1.7197	2.0055	3.7485	3.3719	2.0640	1.9470	4.4403	3.2523	1.9803	2.2537	1.8304
279733483	1.6103	2.2374	0.2643	0.0977	0.3269	1.5196	0.2870	0.1138	0.1489	1.4548	2.1380	0.1759	0.2237	1.1698	1.8823	0.2365	0.2538	0.2272
1097413	1.2190	2.5857	0.3837	0.1041	0.1631	1.2680	0.2764	0.2069	0.0500	1.3021	2.4872	0.2689	0.3367	0.9552	2.2427	0.1332	0.2440	0.2763
280025465	4.6281	4.2957	2.8585	3.0723	2.7971	3.8684	3.0142	2.4646	3.6264	5.0680	4.3629	2.9126	3.0971	4.1405	4.5504	2.9542	2.4945	2.7833
1089193	3.6094	3.9896	2.5784	1.9831	2.0185	3.3359	2.5026	2.1108	1.8495	3.8231	3.8832	2.4818	2.3413	3.4392	3.9581	2.3041	2.2558	2.0058
279902807	4.3401	4.5145	2.8297	3.4100	2.0758	4.2680	2.6395	3.1946	2.4503	4.4032	4.3073	3.0605	2.6802	3.8791	4.5188	2.9274	3.3675	2.3972
1094337	2.8121	4.2540	2.6512	1.7539	2.1050	3.5197	2.4111	1.6269	1.5231	2.9930	4.4462	2.8893	2.4627	2.7495	4.5617	2.2177	1.7780	1.9320
1091762	6.2904	7.2032	5.1782	5.4204	5.3221	6.3505	4.7424	4.7707	4.7358	6.8765	7.0485	5.2434	5.4978	5.4581	7.0565	4.9891	5.2257	5.1663
1097768	8.2851	8.8365	6.8534	6.8290	6.8274	8.2982	6.7561	7.0951	6.5190	8.0780	8.6358	6.9824	6.7641	8.2753	8.3280	6.9838	7.4952	6.7591
280131937	3.5971	3.7929	2.2647	2.6316	2.4334	3.7899	2.4165	2.3051	2.1841	3.8197	3.9428	2.0755	2.2748	3.8917	3.4522	2.0084	2.2197	2.0592
1086981	6.7800	5.9890	4.6153	5.0333	4.7104	6.1904	4.5862	4.8047	4.8047	6.4955	5.9225	4.4986	4.4769	6.4346	5.8419	4.7138	5.3234	4.6031
1090751	2.9048	3.5579	1.6322	1.5084	1.6407	2.7946	1.6394	1.3720	1.4902	2.9686	3.3329	1.6326	1.7890	2.5551	3.3864	1.6064	1.3390	1.7162
1092298	1.9624	2.7058	0.7901	0.6962	0.7825	1.9223	0.6183	0.6052	0.5159	2.1140	2.6577	0.6437	0.7135	1.5194	2.4562	0.6370	0.8004	0.8829
280102934	2.6100	1.8008	0.5967	0.7457	0.4822	1.9105	0.6359	0.4367	0.5279	2.3138	2.2335	0.6154	0.8033	2.0455	1.9042	0.5882	0.8264	0.6150
279659240	6.1828	1.7974	2.3389	1.7382	4.6504	6.2989	3.3504	2.2232	5.2538	6.3496	2.5733	2.5197	4.1232	6.4391	2.6650	2.9879	0.9720	4.2116
1099398	2.2429	2.9216	0.7438	0.6396	1.3293	2.4514	1.2881	0.6417	2.0936	2.4671	3.1194	0.5352	1.0221	2.7545	2.8706	1.1187	1.2184	2.5678
1100499	1.5013	2.1798	0.7476	0.1830	0.2910	1.4314	0.6687	0.1539	0.1438	1.6369	2.3061	0.5990	0.3104	1.9224	2.1969	0.6079	0.3510	0.2653
1095950	4.4192	3.8804	2.5783	2.9758	2.4940	4.1133	2.5185	2.6502	2.6374	4.2864	4.1895	2.5058	2.7195	4.3550	3.8595	2.4566	3.1894	2.6314
1090085	3.1880	3.6612	2.1097	1.6258	2.0581	3.4763	1.7901	1.9137	0.9181	3.3635	3.7971	1.4636	1.7843	3.1305	2.6637	2.0024	2.5687	1.9913
1108230	1.6825	2.0862	0.1908	0.4087	0.2924	1.2141	0.1633	0.3227	0.2357	1.9940	2.1624	0.2177	0.2901	1.4357	1.9455	0.2769	0.6397	0.2813
1091392	5.5090	4.8209	3.3964	3.3926	4.0655	5.2218	3.2309	3.9134	3.7816	5.6843	4.7149	3.2361	3.7242	5.2825	4.6959	3.3958	4.1108	3.8650
1093980	6.2246	5.3429	4.5153	4.4352	4.1897	5.8821	4.4455	4.6053	4.5676	6.1358	5.3262	4.4195	3.9861	6.8597	5.5147	4.5775	4.7613	4.0293
279989880	4.6078	4.7692	3.4170	2.9981	3.2463	4.1869	3.1341	3.0767	3.1724	4.7469	4.7566	3.2896	3.0743	4.3918	4.8786	3.3032	2.7641	2.9961
1098588	3.8147	3.5866	2.1286	2.0023	2.2254	3.4273	2.0905	1.9114	1.9723	3.6731	3.5923	2.0486	2.0847	3.3461	3.5176	1.9974	2.3196	2.1005
1094636	1.1729	1.6474	0.2379	0.1185	0.3000	1.2104	0.1839	0.1138	0.3140	2.1061	2.0529	0.2191	0.2334	1.5784	2.3980	0.2897	0.4717	0.2989
1103248	6.9917	5.7037	4.5608	4.8666	5.1429	6.4446	4.3568	4.8398	4.9525	7.0232	5.8277	4.3970	4.9049	6.3831	5.7496	4.5797	5.4222	4.9785
1088644	3.0286	2.4971	1.3144	1.1735	1.0874	2.8981	1.3371	1.0948	1.0817	2.9180	2.6973	1.4696	1.3810	2.5787	2.6866	1.2512	1.4188	1.3980
1099294	3.2790	3.8059	2.0052	2.1456	2.0475	3.0772	2.0200	1.9270	1.8017	3.1922	3.8353	1.7800	1.9731	3.3764	3.6258	1.9758	2.0757	1.9369
1093118	0.9707	2.0585	0.1266	0.1194	0.2963	0.6486	0.1348	0.0185	0.1225	1.8700	2.2414	0.0940	0.3014	1.7287	2.2558	0.2131	0.4983	0.2551
1092865	3.7417	3.5480	2.9878	2.5433	2.0088	3.3032	2.2782	3.1064	1.3831	4.5507	4.2301	3.1304	2.3532	4.3057	4.7758	3.0383	3.6603	1.9081
1104747	2.9263	2.4532	1.1067	1.0823	0.9454	2.4608	1.0004	1.4570	0.8745	2.5013	2.6311	1.2096	1.0992	2.6357	2.7112	1.1360	1.6506	0.9114
1099823	5.0016	4.1237	2.8087	3.1887	3.2645	4.5872	2.6028	3.1392	3.2199	5.0053	4.0818	2.6503	3.1671	4.7396	4.1157	2.8601	3.3056	3.2217
279906238	3.1078	2.5054	1.2145	1.1511	1.2824	2.6388	1.2904	1.7843	1.3252	2.8620	2.6382	0.8621	1.0690	2.5726	2.8160	1.1075	1.7083	0.9711
1087580	4.7074	4.2648	3.1414	2.9720	2.8600	4.2223	3.0433	3.0740	3.0897	4.4475	4.4650	3.0656	2.7604	4.7150	4.5267	3.0077	3.2945	2.6503
279663559	2.3384	0.7297	0.0000	0.0000	1.5039	3.0075	0.3584	0.0000	1.1399	3.1982	0.6855	0.0000	0.5921	3.6335	0.3648	0.0000	0.0000	2.0371
1088733	3.2090	2.9241	1.5548	1.4381	1.6393	2.8278	1.4365	1.2962	2.2106	3.3196	2.8363	1.1333	1.5264	3.1433	2.9892	1.6010	1.2585	1.9968
1098165	2.1895	1.3466	0.4221	0.0000	0.1933	1.5567	0.5218	0.1669	0.1602	1.9372	1.5191	0.2667	0.1866	2.2906	1.3411	0.6005	0.2018	0.1276
280085750	4.8149	5.1213	3.7156	2.8573	3.6842	4.8310	3.7298	3.0048	3.1377	5.2704	4.8999	3.5776	3.9146	4.5398	4.9112	3.4450	2.9728	3.7189
1095268	1.1882	1.4400	0.5328	0.5757	0.3065	1.6080	0.2641	0.3608	0.1792	2.6688	2.2688	0.7902	0.5803	2.3203	2.2112	0.4811	0.9445	0.2570
1095352	3.5327	1.6512	1.7430	1.1712	1.3713	3.3326	1.7366	1.0343	0.9899	3.4854	1.8703	1.5621	1.3012	4.2078	2.3023	1.8363	1.6289	1.3966
279900850	2.5354	2.0952	0.5069	0.8177	0.8848	2.2410	0.6881	0.7739	0.5498	2.7385	2.1554	0.6607	0.6474	2.0071	1.8463	0.6826	1.0741	1.0109
1093138	2.6782	1.9611	1.2841	1.3168	0.8092	2.3498	1.1503	0.5037	1.1301	2.5451	1.8035	0.9970	0.6560	3.7357	1.8313	1.1284	1.0557	0.2880
1090810	6.3809	5.1801	4.1500	4.1586	4.2106	5.8521	4.1871	4.2935	4.1984	6.2521	5.1631	4.2325	4.0952	6.2098	5.1657	4.4588	4.7089	4.2398
1100542	3.4775	3.9782	2.4290	2.4347	2.1972	3.4041	2.3355	2.2647	2.0660	3.8860	4.0355	2.1764	2.0684	3.1918	4.1168	2.1971	2.4033	2.2111
1089981	5.5301	4.1053	3.7019	3.3956	3.5646	5.3015	3.7204	3.6964	3.2887	5.6442	4.4242	3.9612	3.4889	6.6449	4.4862	4.2075	3.9448	3.6030
1104123	2.5014	0.6939	0.1684	0.0762	0.2337	2.3966	0.0312	0.1043	0.2301	2.6521	0.6013	0.1312	0.1963	2.1333	0.4120	0.1705	0.3451	0.0000
1103070	1.8635	1.9045	0.8508	0.8222	0.4174	1.7619	0.7175	0.3566	0.5042	2.2741	2.0175	0.5402	0.3667	2.3429	2.1605	0.7724	0.4899	0.4610
1089789	6.0173	4.9518	3.9191	4.2525	4.1193	5.3685	3.7125	4.0542	4.0267	5.9701	5.1992	4.0046	4.0986	5.6492	5.4668	4.0333	4.4283	3.8364
1093455	2.2384	3.7646	1.9603	1.1058	1.3714	2.3489	1.8322	1.4531	0.7884	2.8650	3.8587	1.9440	1.7874	1.6421	4.2300	1.6440	1.4513	1.3735
1092698	2.3726	2.6116	0.9286	0.7948	0.7857	1.9769	1.0668	0.8151	0.8582	2.3649	2.5584	0.9268	0.8562	1.8009	2.5980	0.8953	0.6894	0.7655
1094714	2.3082	3.0550	1.4291	1.1338	1.3591	2.4457	1.2809	1.0457	0.8124	2.8822	2.9793	1.1909	1.2872	2.2055	2.9981	1.2955	1.3980	1.2217
1103994	1.1800	2.4542	0.2659	0.1317	0.2130	1.0424	0.1589	0.0507	0.0352	1.2286	2.4886	0.1698	0.3377	0.8009	2.3146	0.1826	0.1648	0.1730
1102673	2.1362	0.4621	0.0000	0.2252	0.1228	2.3159	0.0000	0.1054	0.0000	2.8742	0.5337	0.1087	0.0000	1.9114	0.5862	0.0000	0.2454	0.0000
1104702	4.1766	3.7510	2.5001	2.0856	2.5497	3.8981	2.3169	2.3272	2.2017	4.0971	3.5732	2.4477	2.4991	4.1550	3.5126	2.4748	2.6488	2.4521
1095338	3.7792	3.3775	2.0412	1.9965	1.6480	2.9951	1.8366	1.8918	1.7486	3.2799	3.3175	1.8144	1.6746	3.7164	3.1220	2.1133	2.3482	1.7756
1092562	4.7083	4.5771	3.0186	2.0265	3.2201	4.3758	3.3105	3.2947	3.1975	4.5139	4.4298	3.1943	3.0701	4.5901	4.2598	3.0533	3.2344	2.6378
1096695	1.5344	2.2043	0.5552	0.2984	0.4299	1.7788	0.7300	0.4625	0.3173	1.6173	2.4894	0.4907	0.3498	2.1493	2.2142	0.7820	0.8946	0.5021
1097155	2.3155	0.7419	0.3414	0.1039	0.0934	2.1488	0.4069	0.0469	0.0827	2.8590	0.5989	0.0491	0.1345	2.2517	0.5466	0.2889	0.0000	0.3010
1091624	1.6393	2.3817	0.9527	0.1472	0.2601	1.9128	0.5910	0.1166	0.2037	1.7871	2.3116	0.5192	0.5297	2.2152	1.6004	1.0252	0.8178	0.4531
1087162	1.7133	2.2849	0.2975	0.6251	0.3069	1.2036	0.3621	0.4301	0.1900	1.6565	2.1990	0.3239	0.1173	1.4118	2.3964	0.4802	0.7859	0.1642
1094665	4.7669	4.6496	3.1106	2.9564	3.1899	4.1062	2.9961	2.9889	3.0573	4.7508	4.6659	3.1890	3.0682	4.5101	4.6505	3.2377	3.3877	3.1310
1090200	4.5418	4.4911	2.9877	2.4376	3.2023	4.5732	3.1221	2.5753	2.9530	4.7516	4.4181	2.9231	3.2616	3.9147	4.3090	3.0086	2.8537	3.2608
280064014	5.7519	5.0463	3.7178	4.1209	3.8329	5.7235	3.7057	4.0780	3.9856	5.7892	4.8568	3.5628	4.0116	5.7705	4.7460	3.8141	4.3289	3.9334
1093210	1.2685	2.1150	2.0632	0.1635	0.2947	1.6606	1.6397	0.1105	0.2907	1.8421	2.4826	1.4265	0.1985	2.6861	3.3037	1.4539	0.1729	0.2231
1092998	5.2937	3.9061	2.7756	2.9315	3.3712	4.8724	2.6591	3.5844	3.3625	5.0739	3.9418	2.3526	2.9566	4.7735	3.7401	2.7435	3.7103	3.1226
279710870	2.0863	0.8632	0.3434	0.0000	0.0000	2.6240	0.5332	0.0000	1.3054	3.2727	1.0365	0.0355	1.4525	2.6734	0.8558	0.3118	0.0000	1.0086
279823512	1.5534	3.2620	1.1083	0.7470	0.7260	1.9148	1.0098	1.5494	0.3536	2.2649	3.2617	0.8879	0.9258	1.5698	3.4562	1.1980	1.4690	1.1069
280009685	2.4460	3.1426	1.5458	0.7733	1.1220	2.3248	1.5420	1.0075	0.9192	2.7363	3.0312	1.4639	1.4272	2.1092	3.0709	1.3469	1.1039	1.3204
1102947	4.1838	4.1628	2.9507	2.6845	2.2021	3.7626	2.9462	3.1474	2.1950	3.9058	4.3598	3.0431	2.2631	4.3412	4.3880	2.9226	3.2383	2.0803
280138528	3.9393	3.2302	1.7845	1.3645	1.9063	3.5103	2.0066	1.8489	2.3740	3.6180	3.1886	2.0415	2.0212	3.2800	3.0205	2.1668	1.7472	2.0644
1104628	2.3812	1.1133	0.4294	0.1503	0.3978	2.5228	0.5382	0.2888	0.4229	2.5640	0.9049	0.7098	0.3908	2.2691	1.2346	0.7298	0.0844	0.2275
279663146	3.7484	1.0560	0.0000	0.0000	3.7158	3.1273	0.0000	0.0000	2.2815	5.4167	0.0000	0.0000	2.2774	3.3701	0.4175	0.0000	0.0000	2.6160
1089447	1.2456	2.5498	0.8926	0.0446	0.1719	1.3880	0.7031	0.0463	0.0761	1.5031	2.4874	0.8455	0.2077	1.4947	2.2977	0.9773	0.1785	0.1997
1099083	3.0339	3.5051	2.0049	1.7086	1.3445	2.8466	1.8970	1.9606	1.2743	2.8332	3.3132	1.9878	1.4849	3.2226	3.3629	1.8623	1.8179	1.3823
1089385	2.8766	2.2094	2.6725	0.5981	0.9087	2.8117	2.6377	0.7333	1.4980	2.5584	2.3316	2.3000	0.6414	4.5478	2.8318	2.3902	0.5086	0.7769
279660605	4.6454	2.2755	1.4702	0.9232	3.6704	4.5566	1.4964	1.6435	3.5433	5.3649	2.1140	1.0878	3.4868	5.2876	0.4035	1.1354	0.7125	3.5390
1088078	4.1910	4.6774	3.4399	2.6284	2.7756	3.9573	3.5592	2.6896	2.6722	4.2881	4.6806	3.1167	3.4199	4.5310	4.7285	2.8444	2.8675	2.7828
1098031	2.0927	3.2090	2.2082	0.9343	1.0624	2.3119	1.7937	0.8187	0.6122	2.5918	3.2859	1.8097	1.4145	2.8903	3.2387	1.7247	1.2556	1.1966
1095461	1.3115	1.5216	0.2152	0.2767	0.3435	1.6729	0.1851	0.2013	0.2959	2.0722	1.8292	0.1022	0.1862	1.4088	2.2433	0.3853	0.3733	0.3884
1097837	5.0947	4.4297	3.4057	3.2909	3.3270	5.0814	2.8754	3.9166	2.5455	4.7103	4.6945	2.6977	3.1032	4.6216	4.7362	3.6701	4.3464	3.2598
1089869	3.8023	3.3999	3.3302	1.9180	1.5651	3.2802	3.0753	1.9480	2.0327	3.3424	3.5189	2.7335	1.6193	5.0175	3.8143	3.1902	2.2931	1.4380
279817751	1.5606	1.8944	0.2125	0.0000	0.0956	1.1826	0.2502	0.0000	0.0000	1.6722	1.8185	0.2440	0.0797	1.3435	2.1355	0.3711	0.8511	0.1581
1094873	4.1157	3.8225	2.5534	2.1509	2.2928	3.7638	2.4992	2.5569	2.4049	3.9948	3.8556	2.5761	2.5263	3.8630	3.8712	2.5342	2.6133	2.2042
1096145	3.1137	4.5219	2.4399	1.9944	2.4618	3.4393	2.4763	2.0163	2.1770	3.7259	4.4195	2.6193	2.5000	2.6685	4.4274	2.4894	1.8346	2.3852
1100492	1.5177	2.2639	0.6190	0.3355	0.2569	1.4307	0.3967	0.1845	0.1395	1.2749	2.2647	0.5220	0.2392	1.8136	2.1070	0.6602	0.3637	0.2521
1089440	5.7569	4.5309	4.2248	3.4989	3.7120	5.3321	4.1026	3.3917	3.8689	5.5305	4.5220	3.9113	3.4000	6.5827	4.6745	4.3139	3.9088	3.7570
1098243	3.2163	2.8309	1.1901	2.4508	1.0941	3.2429	1.3153	2.0269	1.4790	2.9175	3.0981	1.0293	1.0385	2.5163	2.7818	1.0518	2.5678	1.1932
280109348	4.7988	2.9576	2.6650	2.0913	2.4787	4.4680	2.8722	2.2009	2.1744	5.2481	2.7798	2.9572	2.6830	4.4826	3.0454	2.7385	2.1952	2.6660
1088874	1.8395	2.0040	0.8017	1.1747	0.2442	2.0633	0.5112	0.3885	0.1985	1.9568	2.1686	0.5662	0.4464	1.7241	2.0703	0.5324	0.5404	0.3918
280138191	2.0857	1.8054	0.3149	0.1406	0.4038	1.8974	0.1365	0.1863	0.1452	2.0831	1.9742	0.6056	0.9870	1.3851	1.5723	0.3339	0.6432	0.2958
280120678	5.5879	4.9392	3.8466	3.4168	3.6338	5.1483	3.8465	3.9476	3.5918	5.3649	4.7443	3.7710	3.1752	5.4903	4.8356	3.7694	4.3470	3.4761
1089287	3.7479	4.2862	2.2443	2.4638	2.5316	3.4944	2.4727	2.6003	2.6220	3.6167	4.1469	2.1348	2.3973	3.4543	4.2750	2.2053	2.5080	2.3646
1099222	4.2037	4.2763	3.0127	2.4914	2.6117	3.9875	3.0070	2.5284	2.4379	4.1740	4.2087	2.9920	2.6333	3.7049	4.2728	2.8552	2.3536	2.4617
1092253	5.6499	4.5103	3.2583	3.5302	3.6974	4.8028	3.3905	3.4895	4.1652	5.3364	4.4658	3.1685	3.2250	5.5066	4.3621	3.5076	3.7035	3.3811
1094524	4.2862	4.3417	2.9418	2.5811	2.5702	4.0978	2.8363	2.6712	2.5025	4.3368	4.2108	3.0877	2.7563	3.9818	4.3145	3.0144	2.9188	2.7002
1101166	2.9846	2.9540	2.0340	1.7201	1.2003	2.7007	1.9065	1.2508	1.3976	3.0137	3.0956	1.9601	1.4425	3.2583	3.4450	2.0682	1.4886	1.3664
1092217	2.2734	2.0764	1.1102	0.5308	0.7782	2.3171	1.0624	0.4010	0.7720	2.4364	2.0014	0.6739	0.7921	2.4246	2.0767	0.9787	0.7715	0.7975
1102751	3.6230	2.7212	1.1565	1.7230	1.6704	3.0980	1.1591	1.5761	1.9339	3.4184	2.3481	1.0999	1.2944	3.2398	2.1673	1.3667	2.0367	1.5309
280040895	2.7651	2.8849	1.3136	0.9525	1.4003	3.0563	1.1431	1.6637	1.7657	2.5366	2.6416	1.2238	1.9466	2.6738	3.1878	1.2151	1.1570	1.4049
279725065	5.3099	5.2428	4.0791	3.6092	3.8336	5.3898	4.0525	3.4967	3.8385	5.4215	4.9820	3.8330	3.8286	5.8105	4.9496	4.1821	3.6173	4.0994
1105064	2.5319	2.2671	3.1437	0.9973	0.9446	2.7554	2.5652	1.0636	1.1760	2.4262	2.8566	2.2221	1.0813	5.2044	3.5214	2.7007	1.2538	0.9154
1106306	1.7059	2.0763	0.7356	0.4692	0.3395	1.1763	0.4286	0.2143	0.3606	1.8051	2.2024	0.4925	0.9274	2.3307	2.1685	0.4445	0.5967	0.3461
1103465	3.5739	2.8873	2.6133	4.4038	1.7879	3.3788	2.1660	2.4538	1.5621	4.6821	3.8775	2.4118	1.8933	3.8655	4.7481	2.6713	2.8626	1.8235
279897217	2.5303	2.6771	0.9786	1.2783	0.7160	2.7897	0.8396	1.3000	2.0565	1.8093	2.8810	0.8867	0.5301	3.5060	1.8948	1.3032	1.6938	1.0611
279745039	8.9807	6.7947	5.8444	6.8692	7.0393	8.9622	6.0283	6.1924	7.8500	8.8348	6.8039	5.9007	7.0375	9.1659	7.1574	6.3178	7.0562	7.1843
279825644	1.7983	1.8235	0.2271	0.1084	0.1138	1.7369	0.1300	0.1211	0.1120	1.4712	1.5917	0.1486	0.1624	1.3093	1.4862	0.1581	0.4698	0.0968
1089842	2.2157	2.0922	0.6217	0.5436	0.4346	1.9815	0.4686	0.8007	0.4188	2.0179	2.0502	0.4100	0.5907	1.8560	1.7586	0.5834	0.8557	0.4512
1095756	3.6159	3.2280	1.8396	2.1843	2.0379	3.5292	1.7037	2.2839	1.8476	3.7559	3.2207	1.7169	1.9055	3.4175	3.2034	1.7639	2.7073	1.9031
1095820	2.2190	2.2736	1.1792	0.7314	0.7178	2.3145	1.1507	0.4247	0.8933	2.4053	2.3261	0.9897	0.8248	1.9556	2.4032	1.0694	0.5718	0.6867
1089298	4.0637	4.0136	3.7227	1.9716	2.0227	4.0294	3.5073	1.9320	2.3397	3.7132	3.9753	3.2718	2.3020	4.5201	3.9855	3.4923	2.0584	2.1190
280062121	0.7516	2.2111	0.4107	0.0000	0.6283	1.3518	0.3883	0.4292	0.4606	1.1522	1.8366	0.3519	0.3797	3.4897	1.7200	0.5208	0.0000	0.3640
1105514	5.5458	4.7189	3.4338	3.5816	3.7144	5.0578	3.6269	3.4352	3.5538	5.5423	4.6144	3.2956	3.8631	5.2941	4.2820	3.4198	3.6210	3.8130
1101514	5.1640	5.1773	3.9107	3.4411	3.7542	5.0887	3.7280	3.6350	3.4561	5.3733	5.2772	4.0108	3.8449	4.9314	5.3178	3.9321	3.9406	3.7135
1105183	2.2559	2.8514	1.1350	1.0009	0.9154	2.0409	1.0396	0.8274	0.7292	2.2318	2.6153	1.1425	1.0148	2.0594	2.6658	1.0483	0.8437	0.8591
279943306	8.9900	4.7157	5.8504	5.0450	7.3054	9.2549	5.5517	4.6410	7.6394	9.1244	4.9398	5.4168	6.9066	9.7359	5.2950	6.2199	4.4983	7.0159
1092236	0.9074	2.9081	0.5493	0.3215	0.4104	1.4488	0.4772	0.2976	0.1868	1.3281	2.7072	0.2049	0.3566	0.7191	2.5588	0.4627	0.3704	0.4220
1091113	4.1051	3.4653	2.4634	2.9849	2.3858	3.9282	2.1820	2.8289	2.1299	4.3236	3.7361	2.1827	2.1927	3.9998	3.7343	2.3579	3.2281	2.2494
1097188	3.8399	2.9760	2.1616	1.2863	2.2262	3.4401	1.7870	1.4014	2.7112	3.7498	2.5922	1.5527	3.8395	5.5415	3.2062	2.2589	3.0020	1.9006
279782300	1.2495	2.9189	0.3050	0.1021	0.4338	1.1194	0.4115	0.0932	0.3338	1.2804	2.7362	0.4418	0.7137	0.9525	2.3305	0.2074	0.6263	0.4221
1088714	2.3354	3.0298	1.4605	0.7180	1.0488	2.2163	1.4585	0.9402	0.8563	2.6193	2.9227	1.3800	1.3444	2.0054	2.9620	1.2649	1.0326	1.2388
1102433	2.1533	2.5550	0.8845	0.2774	0.8166	1.9403	0.7415	0.6313	0.7056	2.2514	2.3167	0.9233	1.1176	1.7511	2.3004	0.7195	0.6724	0.8242
1096210	4.7487	4.2863	3.3252	2.9086	3.1784	4.8343	3.1049	2.8367	3.0280	4.6397	4.2463	3.2620	3.0755	5.1394	4.1840	3.4181	3.4312	3.1645
1088092	5.0177	5.0835	4.1021	3.9264	3.0006	4.9269	4.1121	3.8064	2.5948	5.2116	5.0637	4.1398	3.2453	4.9008	5.0034	4.0625	3.7183	2.9533
1099743	5.0833	4.6656	3.8055	3.7388	3.2369	4.8277	3.5700	3.4319	3.1708	4.7467	4.5410	3.4362	2.9389	5.6697	4.7261	3.8991	3.9030	3.0463
1104364	2.1675	2.3440	1.4659	0.5885	0.9520	2.1162	1.1963	0.5555	0.5097	2.2636	2.5103	1.1912	0.8222	2.8646	2.4026	1.2425	1.2412	0.7891
1093567	4.9226	5.2621	3.7343	2.8613	3.8518	4.8869	3.9695	2.9293	3.2475	5.2934	4.9798	3.6927	4.1174	4.3744	4.9903	3.5021	3.0780	3.9248
1105081	3.5787	3.9688	2.4249	2.0499	2.0759	3.3049	2.4497	1.8758	1.8894	3.5840	3.6572	2.2660	2.2849	3.2940	3.5673	2.2255	1.8850	2.1576
279771064	4.8541	4.3113	3.0613	2.9256	3.2459	4.8638	2.8141	3.2025	2.8436	4.3528	4.2578	2.8378	3.2583	4.6328	4.4060	2.7504	3.9010	3.3166
1104531	2.7873	1.7432	0.8741	1.2937	0.9965	2.1164	0.6877	1.1526	0.7333	3.1894	2.2443	0.9883	1.0261	2.4718	2.5786	0.8317	1.8093	0.9087
1100481	4.4071	4.6668	3.2970	3.1823	2.8072	4.1410	3.1962	3.1165	2.8511	4.5323	4.7005	3.2691	2.7954	4.0862	4.7411	3.2274	3.0445	2.7444
1098716	4.5089	4.8307	3.4707	2.8919	3.2060	4.4339	3.5486	3.1102	3.1850	4.7319	4.8362	3.3700	3.1925	4.2673	4.9972	3.5053	2.9751	3.1886
1091776	1.6228	2.3334	1.1127	0.4368	0.6184	1.8832	1.0553	0.4028	0.3288	2.1528	2.3751	0.7286	0.7641	2.0250	2.2244	0.8097	0.5251	0.6270
1103843	1.7964	1.1778	0.0688	0.0000	0.1631	1.7315	0.0775	0.0719	0.0000	2.0517	0.9295	0.2118	0.0000	1.7113	1.0490	0.1950	0.0000	0.0712
1092979	4.2851	3.1715	2.6514	2.3557	2.3173	4.1833	2.4405	2.4471	2.1770	4.2068	3.1299	2.1154	2.0414	4.5883	3.0180	2.5572	2.8541	2.2617
1098047	2.8126	2.2408	0.6489	0.8200	1.9347	2.7033	1.6046	0.3629	2.3352	2.6958	2.4295	0.5450	1.3075	3.8537	2.3422	1.3518	0.6492	2.8816
1102845	1.7139	2.0843	0.9611	0.3328	0.3349	1.3401	0.6894	0.2101	0.1891	1.9481	1.9761	0.4829	0.2540	1.9629	2.1706	0.8810	0.5567	0.3172
1087075	4.2380	3.6304	2.7481	2.8480	2.5398	3.7617	2.6931	2.3196	2.5227	4.4009	3.9450	2.2496	2.3585	4.1010	3.9665	2.7244	2.8633	2.6778
1086930	2.1918	1.5379	1.0734	0.4160	0.6798	2.0384	0.7270	0.3055	0.8332	2.2474	1.3271	0.6924	1.6184	4.5891	1.6753	1.1743	0.9450	0.5384
1093543	2.4097	2.9692	1.5283	0.9141	1.0656	2.4133	1.3619	0.7221	1.0459	2.3461	2.7921	1.5105	1.3624	2.7548	2.7544	1.5202	1.2866	1.1409
1105201	4.9938	5.7228	4.2664	3.8207	3.7876	4.9842	4.2824	3.9764	3.3204	5.3204	5.8516	4.2271	4.0183	5.0902	5.7344	4.1851	3.9530	3.8842
1088862	4.1908	4.7801	3.5493	3.2309	2.9263	4.1858	3.4365	2.9870	2.5265	5.0097	4.9374	3.5028	3.1418	3.5614	5.2942	3.3177	3.1723	2.9141
1092761	2.2635	2.9546	1.7075	0.6875	0.9417	2.1964	1.4614	0.5601	0.7421	1.7881	3.0134	1.3319	0.9011	3.3093	2.0605	1.6812	1.2391	0.8729
1087759	4.4413	4.0409	2.7837	2.6560	2.7700	3.9843	2.7318	2.8406	2.7817	4.5641	4.0205	2.8864	2.7298	4.2815	3.9523	2.8654	2.8248	2.6414
1111532	3.8390	2.6911	2.1134	1.6250	2.2415	4.0269	2.2911	2.3335	2.3291	4.2881	2.8578	2.4105	1.9181	4.2309	2.9962	2.3507	1.8137	2.2433
1089141	4.0190	3.7865	2.2440	3.1094	2.0754	3.9785	2.4729	2.5258	2.4482	3.1728	3.8428	1.7133	1.6531	3.4681	3.4994	2.3983	2.3791	1.9691
1100220	1.9040	2.1648	0.4586	0.6179	0.5129	1.4863	0.4282	0.3891	0.2754	1.8729	2.1651	0.2914	0.5082	1.5039	2.0438	0.5481	0.6925	0.4380
1098719	2.6622	1.7761	0.9023	0.6727	0.7922	2.2318	0.8408	0.5437	0.8678	2.4949	1.9311	0.6325	0.6914	2.6066	1.6659	0.9762	0.8759	0.8681
1090368	2.8366	2.4769	1.5325	1.0781	1.2017	2.3775	1.3459	1.3305	1.0022	2.6759	2.6127	1.1445	1.1225	3.1121	2.4644	1.4769	1.0981	1.3444
280015736	2.1826	2.2262	0.4319	0.5359	0.5112	1.6998	1.1097	0.3076	0.7504	1.9940	2.3511	0.8593	0.9451	1.6641	2.2592	0.5534	0.9180	0.1913
1100304	1.6709	2.1155	0.5314	0.9496	0.6487	1.7569	0.3665	0.5260	0.3479	1.9080	2.2461	0.4561	0.5463	1.6090	2.7321	0.6582	0.7177	0.8356
1088353	2.2051	2.7146	1.6087	0.8069	0.8775	2.1685	1.3455	0.5252	0.6897	2.2997	2.5617	1.1230	0.9654	2.5174	2.5098	1.3290	1.0718	0.8633
279879697	1.3609	1.3962	0.2030	0.0000	0.0802	1.5408	0.1083	0.0701	0.0225	1.6851	1.6772	0.0000	0.1876	1.4174	1.5623	0.1573	0.2863	0.1470
1092350	1.4842	2.8407	1.1074	0.2597	0.6638	1.7139	0.8758	0.3454	0.4166	1.2259	2.4617	0.7562	0.5042	2.1591	2.4642	0.9299	0.7351	0.5023
1086997	1.4285	2.4766	0.1611	0.4543	0.1592	0.7008	0.3256	0.4869	0.2987	1.2331	2.0925	0.0964	0.1175	0.9272	2.9655	0.3942	0.5713	0.0915
280029666	3.3647	2.7742	2.6326	1.5781	1.8173	2.9765	2.3691	1.2202	1.4404	3.3425	3.1503	2.0076	1.7212	4.2686	3.4066	2.5513	2.0521	1.7784
1091631	5.3935	4.8961	3.6626	3.4825	4.0597	5.0052	3.5319	3.6375	4.0528	5.3700	4.9280	3.5462	3.8800	5.6441	5.0305	3.8540	3.9021	3.9628
1095537	2.4526	2.9874	1.6933	2.5421	1.2732	2.5313	1.3986	1.2851	1.3017	3.4500	3.3695	1.9461	1.5944	2.8556	3.7446	1.8112	1.9113	1.4384
279828474	2.3046	2.4915	1.4302	1.1248	0.6822	1.9121	1.1589	0.5127	1.2267	2.5676	2.2905	0.8784	0.7910	2.7875	2.2972	1.1881	0.6861	1.0717
1092090	4.5274	4.5445	3.0703	3.0738	3.1765	4.1594	2.9728	3.1749	3.2244	4.5848	4.5129	2.9537	3.0776	4.7163	4.5407	3.1259	3.3976	2.9780
1095216	3.1155	2.1024	0.8843	1.3915	1.1634	2.5088	0.9671	1.3523	1.1697	2.9256	2.2277	0.8202	1.0083	2.8491	2.1983	1.0671	1.7578	1.1855
1088996	6.4279	6.3306	4.9854	4.7534	4.9794	6.1963	5.0775	5.1734	5.3287	6.6784	6.2623	5.0533	4.9027	6.1650	6.7173	5.1314	4.7409	4.8348
1086940	4.9854	4.2915	3.2834	3.0950	3.5282	4.8564	3.3600	3.0564	3.4963	5.0769	4.1551	3.3043	3.3581	5.1221	4.3398	3.4901	2.7627	3.4468
279983888	9.6113	5.7222	7.7789	4.8098	7.6554	9.3513	8.1021	4.4150	8.0999	10.0686	5.9525	7.6065	7.4557	10.3496	6.7353	7.7289	4.1350	7.6330
1094144	1.7393	1.0654	0.4866	0.3970	0.6152	1.2568	0.6098	0.4835	0.5527	2.5209	1.7592	0.4217	0.4928	3.5519	1.9104	0.6504	0.7496	0.8398
279914981	2.4743	1.7173	0.7350	0.4526	0.8909	2.1210	0.4837	0.2997	0.5118	2.1939	1.8286	0.2926	0.5312	1.8382	1.8220	0.6482	1.0895	0.6733
280093551	3.6784	5.6050	3.2547	3.2384	3.0368	3.9094	3.0880	2.9492	2.8694	4.5038	5.4603	3.5341	3.2418	3.1194	5.5547	3.1241	3.3585	2.9486
1104503	1.7359	1.3897	0.1347	0.2174	0.2811	0.9733	0.1683	0.1500	0.1154	2.0833	1.6150	0.0272	0.2368	1.7289	1.6324	0.2928	0.3433	0.1958
279661844	2.4085	1.7335	0.7273	0.0000	0.2625	1.6580	0.7952	1.3403	0.0000	2.4236	1.5095	0.5606	0.4947	1.7747	1.9727	1.2218	0.0000	0.4193
279853522	5.1170	4.7334	3.3981	2.7110	3.7717	4.9429	3.4079	2.7909	3.5608	5.0656	4.5825	3.5409	3.9905	4.5082	4.5750	3.4080	2.9937	3.7485
1094673	0.9954	2.4032	1.2557	0.1050	0.2685	1.2575	0.9103	0.0188	0.1523	1.5489	1.8944	0.7892	0.2131	2.4813	2.4066	0.9477	0.2132	0.1945
1096806	1.1553	2.4356	0.8325	0.2633	0.2903	1.1386	0.7379	0.1518	0.1892	1.3159	2.3758	0.5223	0.3454	1.7876	2.4479	0.6558	0.2870	0.2808
1105968	4.6150	4.7054	3.5058	3.1426	3.0351	4.3017	3.6916	3.3381	3.1836	4.8822	4.8618	3.2860	2.9416	4.1395	5.1078	3.4639	3.3847	2.9515
1094425	2.0086	1.1163	0.2274	0.1958	0.3330	1.4658	0.2419	0.0734	0.1445	2.1757	1.2523	0.0568	0.2023	2.1174	1.2301	0.1515	0.6408	0.2707
1102045	4.9760	4.0085	3.0852	2.9330	2.9598	4.4676	3.2760	3.1417	3.1269	4.6682	3.8224	3.0238	2.7954	5.1040	3.9488	3.1617	3.0418	2.8519
1086911	3.3323	3.1574	1.9090	1.8483	1.7024	2.9894	1.9035	1.7084	1.6728	3.3517	3.0779	1.7140	1.8394	3.2868	3.1969	1.8163	2.0523	1.7286
1103367	1.3376	2.5360	1.1819	0.0689	0.1018	2.2454	0.8024	0.0210	0.0302	0.6999	2.1973	0.1551	0.0944	1.5545	1.1169	0.2680	0.2378	0.1309
280092442	1.3950	2.0942	0.1403	0.0000	0.0944	0.9511	0.0000	0.1575	0.0000	1.5271	2.0473	0.0000	0.2242	0.4743	2.0182	0.2185	0.1904	0.2283
1089430	2.5113	3.5733	2.0397	1.5991	1.6027	2.7166	1.9444	1.5403	1.2423	2.9388	3.6578	1.8952	1.6827	2.7565	3.5408	1.9404	1.6940	1.6539
1095392	1.8172	2.6773	1.4325	0.8132	0.9607	1.8000	1.2331	0.7564	0.6844	2.3437	2.8912	1.1926	1.0168	2.3181	2.9579	1.1616	1.0346	0.8788
1097366	3.5015	2.3739	1.9821	2.1657	1.4291	2.8159	1.9837	1.7058	1.6934	3.3791	2.6304	1.3563	1.3939	4.1169	2.9763	1.9804	1.6609	1.6559
1095527	2.2009	3.1891	1.4212	2.3887	0.7220	2.0863	1.0648	1.2273	0.8556	2.1346	3.1000	1.1647	0.9502	2.0120	3.3932	1.2986	1.5502	0.6015
1090285	3.0530	4.2259	2.5412	1.7745	2.0758	3.5334	2.3791	1.6619	1.4666	3.3523	3.9441	2.2483	2.3725	2.5044	3.5663	2.1793	1.8351	2.2446
1087875	2.6059	2.1688	1.6859	1.0910	0.8524	2.3151	1.5435	0.7340	0.8438	2.1984	2.4602	1.3582	0.6259	3.3088	2.5405	1.5977	1.2950	0.8151
1094241	3.5058	2.7815	2.0242	1.7041	1.5246	2.5724	2.0448	1.6904	1.8254	3.7336	2.8007	1.9896	1.8644	4.0629	3.1254	2.1462	2.0366	1.4328
1104584	4.3210	4.1614	2.8861	3.1856	2.5634	4.0708	2.7238	3.2392	2.5864	4.2451	4.2228	3.0036	2.4656	4.0160	4.4655	2.9825	3.0680	2.4537
1088033	5.0434	5.2937	3.8589	4.1057	3.8126	5.1789	3.8051	3.6127	4.0400	5.1065	5.3642	3.3663	3.5290	5.4512	4.9429	3.8988	4.0163	3.9226
1092194	3.0701	3.5076	2.1687	1.6615	1.8810	3.1438	2.0691	1.8570	1.7033	3.1258	3.4856	2.1241	1.8832	3.6675	3.4703	2.1315	2.2497	1.9644
1093110	4.5894	4.1910	3.2892	2.9256	3.1164	4.4140	3.1702	2.6855	2.6344	4.7301	4.4273	3.1009	3.0541	4.2116	4.3363	3.2007	3.1292	3.0639
1088245	1.3080	1.9691	0.4716	0.1810	0.3108	1.2948	0.5213	0.2907	0.1100	1.5193	2.0610	0.3977	0.2633	1.6491	1.9928	0.3690	0.2987	0.1398
1099691	2.3145	3.1426	1.1986	1.1741	0.7778	2.4024	0.8687	1.2150	0.5266	1.9672	3.0162	1.0685	0.7085	1.6510	2.3061	1.2180	1.7775	0.6882
1104783	4.1621	3.1724	2.9957	2.3600	2.4665	3.8126	2.7666	2.1142	2.0721	4.1291	3.6185	2.5231	2.3362	4.7608	3.7484	2.8850	2.8284	2.5423
1090778	6.6312	5.3959	4.5052	4.8224	4.8016	6.2425	4.4376	4.7177	4.9043	6.4445	5.7005	4.2741	4.5350	6.4047	5.6274	4.5953	5.2478	4.7181
279707713	2.8089	0.1398	0.0000	0.0000	1.0755	3.4000	0.0000	0.0000	1.6682	3.8021	0.3550	0.1186	1.9087	3.2830	0.4386	0.0000	0.0000	2.4454
279883929	5.3849	5.3409	3.5093	4.0544	3.8572	5.1534	3.5280	3.9749	4.1472	5.0356	5.3619	3.5275	3.8030	4.8741	5.3535	3.5751	4.4405	3.8126
1087506	3.1315	3.3650	1.6654	1.9081	1.7066	3.0302	1.8420	1.6238	2.1234	3.5217	3.4686	1.7892	1.8099	2.3159	3.7343	1.6437	2.0356	2.1845
1095125	2.2526	2.4529	0.8552	1.7478	0.5581	2.2655	0.8313	0.9387	0.5624	2.5082	2.1907	1.0199	0.7497	1.8582	2.4292	0.6348	1.5279	0.5196
1104235	1.8514	2.4017	1.5733	0.3945	0.6034	1.8509	1.2621	0.6226	0.4489	1.7535	2.5086	1.1899	0.6268	2.7848	2.5116	1.3021	1.0031	0.4557
1091456	2.7632	2.5859	1.3242	1.4595	1.2489	2.4770	1.1850	1.2585	1.1210	2.7475	2.7532	1.0765	1.4873	2.8386	2.4657	1.2039	1.4906	1.2990
1104639	3.2654	3.3426	1.7465	1.8188	2.1053	3.1950	1.6453	1.7162	1.6767	3.6554	3.2214	1.8216	1.9488	2.7221	3.1975	1.7776	2.1248	2.0137
280005051	3.8167	3.7114	2.1256	2.5687	2.3076	3.5341	2.0537	2.3137	2.2608	3.8939	3.7686	2.0802	2.4156	3.4832	3.5218	2.1126	2.8172	2.2611
1095981	3.5154	3.8965	2.5558	2.5557	2.3975	3.5748	2.3084	2.6379	2.2517	3.9251	3.7291	2.3288	2.1548	4.1110	3.9270	2.5814	2.7702	2.2728
1103752	3.1773	2.6342	2.5324	1.7079	1.6530	3.1872	2.1510	1.7744	1.7586	3.1874	2.9436	2.1739	1.7260	4.7480	3.4969	2.6399	1.9444	1.5681
1092001	5.7288	5.8948	4.1971	4.9376	4.4379	5.7952	4.0859	4.9341	3.9015	5.8474	5.8031	3.6320	3.9822	5.1320	5.6861	4.0945	5.1482	4.2559
1086933	4.1868	4.7332	3.1883	3.1526	2.7910	4.1221	3.2098	3.0356	2.6621	4.2649	4.6774	3.0849	2.8069	3.8770	4.6669	3.1354	3.0745	2.7606
279942860	11.3224	8.1594	9.0907	7.7891	9.5541	11.2140	9.1885	7.6034	10.0456	11.5712	8.4484	8.9994	9.0751	11.9879	8.7579	9.5045	7.2163	9.1626
279708231	4.0714	1.7512	1.2503	1.4072	2.3168	4.1420	1.2064	2.1792	2.5041	4.1468	1.8935	1.8887	1.2955	3.7443	1.7977	1.7307	1.3632	1.6544
1097239	4.7994	3.2313	2.6625	2.3121	2.9092	3.9013	2.6350	2.5063	2.7724	4.8380	3.5576	2.6421	2.8917	4.7584	3.2915	2.7013	2.6319	2.8926
280046008	14.7709	11.6968	12.7778	10.9949	12.9231	14.8597	13.0485	10.9879	13.2249	14.9215	11.8617	12.8013	12.4137	15.3160	12.0613	12.9380	10.4743	12.4326
1098128	4.1839	3.6806	2.4167	2.0308	2.8229	3.8661	2.3766	2.3413	2.7009	4.3102	3.7054	2.1311	2.8715	3.6161	3.5851	2.2713	2.5187	2.8316
1087536	5.0481	4.5701	3.2729	3.1811	3.4125	4.5375	3.3872	3.1002	3.4717	4.9881	4.5076	3.2777	3.2938	4.5979	4.4874	3.2565	3.4290	3.3289
1102785	5.7958	4.6161	3.7368	3.6287	4.3433	5.5424	3.6338	3.4196	4.0790	5.6671	4.2581	3.4888	4.1290	6.3458	4.2161	3.7827	3.7829	4.2154
1101562	1.4463	1.9555	0.2343	0.1132	0.2595	1.1767	0.2405	0.2342	0.2164	1.4461	2.0238	0.2660	0.3034	1.4715	1.8195	0.2211	0.3034	0.4102
1102460	2.0996	2.0151	0.3716	1.0509	0.8315	1.9218	0.3829	0.9150	0.6661	2.3403	2.2275	0.3041	0.6997	1.7349	1.9502	0.4236	1.0599	0.7348
1089270	4.7103	4.3472	2.6528	3.0561	3.1721	3.9714	2.7009	3.1368	3.3350	4.6328	4.3071	2.6449	2.9203	4.2824	4.4102	2.9192	3.6056	3.0286
1089757	1.9414	1.6587	0.8342	0.8197	0.6062	1.8483	0.8510	0.4504	0.5440	1.9730	2.0629	0.7569	0.4932	2.6840	2.2100	0.9362	0.6714	0.6370
1090329	3.2834	3.0279	2.4784	1.5342	1.4243	3.0199	2.1984	1.5943	1.2335	3.2888	3.0853	2.5273	1.6193	3.3588	3.3809	2.5665	1.6934	1.4120
1100072	4.8755	4.6327	3.1387	3.3716	3.4670	4.6592	3.5912	3.7948	3.9607	4.7857	4.8932	2.6803	3.0456	5.0795	4.7688	3.6299	3.8451	3.4352
1090602	4.3842	3.6513	2.7102	2.7245	2.7568	4.0459	2.7139	2.7555	2.7835	4.4909	3.7555	2.3547	2.5695	4.6649	3.5996	2.8574	3.0071	2.7095
1098734	9.0808	9.3024	7.7458	7.3311	7.9510	9.0282	7.7514	7.6940	7.6970	9.2056	9.3430	8.0899	7.9002	8.1838	9.5624	7.9351	7.4595	7.5854
280085489	1.3190	1.1300	0.2393	0.1174	0.2562	1.2579	0.1192	0.1009	0.0648	1.3485	1.4098	0.1799	0.1076	2.8256	1.5168	0.2541	0.2809	0.3099
1095192	1.9798	1.6890	0.6297	0.5528	0.6413	1.3618	0.5915	0.5393	0.4511	2.5313	2.0394	1.0470	0.7811	1.8936	2.6719	0.7521	0.7937	0.5370
1088030	3.7708	3.5248	2.2021	1.8972	2.1363	3.3454	2.0318	2.0961	1.8523	3.8164	3.4171	2.1330	2.1290	3.2516	3.4015	2.2615	2.6822	2.1764
1097294	3.3633	3.5211	2.9534	2.3046	1.5445	3.3846	2.4148	1.9885	1.5498	3.1557	3.5415	2.2282	1.7429	3.6910	3.6802	2.9475	2.1819	1.4434
1099613	3.4904	3.3699	2.0870	1.9583	2.0753	3.0231	2.2298	1.9596	2.1079	3.6363	3.4155	2.2075	1.9061	3.3226	3.5914	1.9520	2.1724	1.8790
1099492	2.7337	2.3882	1.2761	2.3341	1.1770	2.5210	1.7486	0.5964	1.8599	2.7730	3.6012	1.1292	1.1789	1.7635	3.2133	1.4085	0.7677	1.4313
1092682	6.9447	5.1558	4.3266	4.5720	5.1084	6.4347	4.5975	4.8999	5.5903	7.0285	5.1602	4.4811	4.5374	7.0079	5.3003	4.9693	4.8427	4.7574
279718407	1.8560	1.6345	0.3270	0.2536	0.2656	1.5358	0.2082	0.1938	0.1367	1.5427	1.6748	0.2660	0.5724	1.6424	1.6130	0.3244	0.1898	0.3932
1097893	4.5388	3.0631	4.0622	2.3385	1.6774	3.8387	3.8475	1.6658	2.3129	3.7020	3.3523	3.4159	1.9100	5.7239	3.8526	3.8457	2.1582	1.9661
1089014	4.8437	3.7058	2.6407	2.8950	3.2098	4.4560	2.6619	2.7608	3.0651	5.0646	3.5545	2.4435	2.8949	4.2559	3.4990	2.7474	2.9676	2.9725
279835459	6.7630	5.9052	4.4922	3.9928	5.1785	6.4733	4.6945	4.5936	5.5478	6.5271	5.9233	4.8001	5.0345	6.1553	5.8361	4.8277	5.1373	5.2809
1093068	3.8843	2.5512	3.2637	1.7687	1.2947	3.5690	3.0704	1.7414	1.7909	3.3390	2.6346	2.7998	1.3450	5.2127	3.3988	3.3547	1.8867	1.4246
1092254	5.9692	5.8525	4.1766	3.9616	4.4395	5.7171	4.3048	4.2754	4.6944	5.7095	5.6996	4.4094	4.3026	5.2375	5.6233	4.3061	4.4311	4.3566
280128300	2.1303	1.9047	0.7935	0.5985	0.8928	1.9785	0.7201	0.5643	0.7902	2.3392	2.0044	1.0916	0.6137	2.8162	1.8804	0.7691	0.9712	0.9524
280075555	6.6943	5.7850	4.3505	4.6962	5.3788	6.1724	4.2311	4.7039	5.0928	6.8043	5.5854	4.2163	5.0404	6.1595	5.5609	4.4483	5.1549	4.9925
1097686	1.3816	1.4988	0.4436	0.2054	0.4200	1.4045	0.4908	0.1740	0.6112	2.0134	1.9792	0.2206	0.2685	1.9052	1.9737	0.4378	0.4296	0.5122
1093520	3.6139	2.4159	1.7304	1.4120	2.0569	3.0834	1.6776	1.5158	1.9952	3.8779	2.5807	1.5563	1.7905	3.5617	2.6788	1.7995	1.9619	1.8943
279870956	2.6228	2.2133	1.1209	0.9108	0.6601	2.3737	1.0827	1.0748	1.0030	2.6181	2.2640	1.0602	0.9127	1.8361	2.4595	1.1920	0.8551	0.9967
1089679	4.5361	3.8546	2.9159	2.1501	2.7336	4.2843	2.8814	2.2512	2.9545	4.3755	3.8560	2.8980	2.8058	4.1478	3.7046	2.9882	2.6940	3.0377
1092351	3.4685	3.6055	2.1273	1.5094	2.2934	3.0915	2.4263	2.3272	2.0441	3.7532	3.8095	2.2940	2.4185	3.4856	3.7685	2.3791	2.2420	2.3327
279860462	5.7908	3.8612	3.0180	3.1079	4.2266	5.3484	3.2379	3.4873	4.7337	6.3285	3.7402	3.2802	3.6328	5.8637	3.8522	3.5254	3.4546	4.1006
1097015	3.1548	2.7984	1.8293	1.4003	1.5343	2.7846	1.9463	1.5186	1.4163	2.9010	2.7339	1.6804	1.5131	3.4787	2.7751	1.7292	1.6182	1.3825
1090031	2.7931	3.2115	1.5274	1.9082	1.4911	2.6905	1.4748	1.7376	1.4079	3.2878	2.9828	1.6069	1.4341	2.5249	3.2381	1.5435	2.1928	1.4068
1097327	1.5144	0.9146	0.2116	0.0936	0.0500	0.6475	0.1741	0.0428	0.5001	1.6399	1.3883	0.0000	0.0416	2.8124	1.6248	0.2952	0.1981	0.1236
1093509	1.6387	3.0945	1.2584	0.2256	0.9087	0.8827	1.0120	0.5135	0.8416	2.1755	3.1728	0.9578	0.7485	1.5909	2.9596	1.2183	1.0058	0.8614
1088255	5.9701	5.8890	4.4003	4.7360	4.5405	5.7125	4.1996	4.8081	4.6398	6.0011	5.9977	4.4104	4.5068	5.4966	6.0474	4.3205	4.8570	4.3634
279784293	3.4290	2.9573	2.0674	1.7747	1.6781	2.8335	2.1069	1.6884	2.0063	3.1270	2.8328	1.7423	1.9561	3.5931	3.2045	1.6752	1.5524	1.4656
1100155	4.3515	3.4921	2.5197	2.1925	2.7959	4.2800	2.4005	2.6312	2.8742	4.4760	3.4231	2.3558	2.5645	4.2159	3.4383	2.6469	2.8417	2.8548
1092488	7.1557	5.8752	4.7075	5.0354	5.3959	6.5650	4.6137	5.2138	5.5660	6.9169	6.0145	4.5040	4.9462	6.6724	5.8460	4.9418	5.7304	5.3177
1088066	2.6205	2.1596	1.5408	1.4727	0.9187	2.3244	1.2942	0.8206	1.2867	2.7985	2.3757	1.3099	0.9478	3.2639	2.3503	1.3065	1.2554	1.1586
279969189	3.2426	2.0135	1.3452	1.5259	0.6513	2.5854	1.3528	1.3454	0.6177	2.8425	1.9810	1.5960	0.7768	2.9153	2.1852	1.4719	1.8203	0.6277
1102688	9.3942	9.2111	7.3403	8.1726	8.1288	9.3586	7.2985	8.3199	8.3781	9.1903	9.1587	7.3991	7.6465	8.7964	9.0792	7.6401	8.1510	7.6090
1094015	3.9361	2.7965	2.7315	2.3763	2.1050	3.6292	2.4514	2.2919	2.3623	3.7763	3.3279	2.1154	1.8829	4.8296	3.3615	2.4994	2.6706	2.0570
1103243	2.2529	3.2166	1.3243	1.1083	1.1668	1.7405	1.1412	1.4523	0.8344	2.1576	3.2407	1.3269	1.0930	1.9879	3.4120	1.3778	1.7722	0.9328
1096096	3.3990	3.6147	3.1207	1.6682	2.1152	3.2979	2.7288	1.6044	1.9195	3.4680	3.7998	2.6653	2.2494	3.7525	3.8729	2.8517	1.9209	2.0021
280090679	3.3976	3.0475	1.7493	1.3853	1.7710	3.0710	2.2911	1.5635	2.5684	3.6254	2.9903	2.2322	1.7218	3.8694	2.6941	1.7838	1.9594	1.8803
279971217	10.4650	8.3711	8.8642	6.3852	9.0779	10.9745	9.1524	7.2762	10.1253	10.7772	8.5947	8.8065	9.0596	11.2403	8.7808	9.2594	6.8304	9.1537
279721292	6.6185	5.2890	4.0915	4.7596	5.1268	6.0894	3.9276	4.6600	5.0052	6.5830	5.5329	3.9337	4.9971	6.0914	5.4504	4.0404	5.3511	4.8125
279800636	4.3917	4.7796	3.5056	2.4860	2.6529	4.1714	3.4370	3.4521	3.0713	4.0936	4.4428	3.1659	2.2825	4.6526	4.4362	3.5918	3.7979	2.4717
1100697	2.6582	2.2478	1.5733	1.1602	1.2958	2.6324	1.2954	1.0447	1.2039	2.7971	2.4339	1.5533	1.3183	3.3572	2.5070	1.2526	1.5095	1.3291
1089994	1.6866	1.0574	0.2991	0.0000	0.3865	1.1034	0.0986	0.1777	0.2934	2.5286	1.4738	0.0932	0.2511	0.9741	2.0830	0.1684	0.5664	0.0907
1094385	1.2563	1.3511	0.3184	0.1078	0.1290	1.2817	0.3952	0.2960	0.5358	1.2929	1.3058	0.2550	0.1328	2.9865	1.6689	0.2862	0.1069	0.2356
279755166	5.0702	3.7680	3.2926	1.6902	3.8787	4.7336	3.6095	1.6458	3.6813	5.2873	3.3584	3.3972	3.8616	5.1001	3.7139	3.6048	1.8956	3.4946
1094799	2.0445	2.5551	0.8633	0.4515	1.3612	2.0225	0.7079	0.4964	0.6853	2.2753	2.3115	1.0325	1.2403	1.7688	2.3259	0.8785	0.6491	0.9761
279736378	4.2924	3.5063	1.8346	1.4510	2.3397	3.6520	2.0126	2.2464	2.7706	3.5195	3.2744	2.1637	2.1903	3.1519	3.3196	2.2335	2.4185	2.4738
1098979	1.2572	1.5925	0.3090	0.0192	0.1535	1.1699	0.3199	0.0301	0.0634	1.3926	1.4942	0.2914	0.1676	2.2030	1.5484	0.3458	0.2159	0.1347
1094890	0.8010	2.5024	0.0375	0.0000	0.0735	0.7541	0.1004	0.0000	0.0121	0.8288	2.2063	0.0648	0.1001	0.6866	1.9066	0.0497	0.0509	0.0519
1094502	3.7847	3.4129	2.5007	2.1306	2.3775	3.4119	2.4286	2.2066	2.3081	3.8707	3.5020	2.1792	2.0994	4.0379	3.5977	2.3936	2.5577	2.4000
1088861	7.2050	6.6077	5.4089	5.2438	5.4241	6.6565	5.4823	5.2587	5.5297	6.6525	6.4025	5.4216	5.1873	7.3634	6.3419	5.6121	5.6028	5.3750
1099280	6.1586	5.7708	4.7744	4.2544	4.4198	5.7826	4.8299	4.6072	4.6423	6.0637	5.8434	4.7161	4.3046	5.9254	5.9294	4.9371	4.6033	4.4248
1095076	3.2339	3.7731	2.3280	1.8240	2.1177	3.4540	2.5088	1.7924	1.6775	3.6336	3.7406	2.5225	2.4067	2.6829	3.7528	2.3761	1.7389	2.1958
1088756	3.2627	3.7752	2.0535	2.5024	2.3188	3.3919	2.0835	2.2767	2.2890	3.9325	3.6831	2.2663	2.2159	3.0084	3.8267	2.1982	2.1581	2.0919
1090527	2.7119	2.4663	2.8247	1.2495	1.1974	2.5912	2.4211	0.6350	1.8536	2.5166	3.0080	2.0831	0.8916	4.8496	2.9954	2.4333	1.1906	1.7971
279951647	1.3813	1.9950	0.1320	0.1664	0.2587	1.3414	0.1496	0.1674	0.1718	1.1046	1.7821	0.1120	0.0931	1.0297	1.7897	0.1798	0.1083	0.2019
1090259	3.0232	2.5834	1.6002	1.6920	1.8504	2.8068	1.7006	1.4875	1.5978	3.4572	2.6931	1.7104	1.8697	3.6751	2.7390	1.4479	1.7355	1.6494
1098519	6.1565	5.4085	4.2030	4.3204	4.4186	5.7193	4.1678	4.4672	4.8246	6.1247	5.3135	4.4709	4.3257	5.9736	5.4268	4.4623	4.5597	4.2065
1094566	2.6662	2.7729	1.2095	1.1125	1.5635	2.5658	1.2373	1.0503	1.3250	2.7727	2.8057	1.0925	1.5143	1.9632	2.8120	1.2655	1.2497	1.6097
280014944	1.8518	1.2407	0.2639	0.0000	0.1847	1.5489	0.2203	0.0000	0.0962	1.4006	1.6128	0.0000	0.0000	1.9765	1.1639	0.4101	0.6508	0.5292
1106189	5.0940	4.5340	3.7750	2.6029	4.0311	4.8941	3.8321	2.6260	3.4198	5.0704	4.2500	3.6630	3.5383	5.4110	4.1393	3.5093	2.7397	4.1321
279865981	1.8075	0.9004	0.2666	0.0113	0.1374	1.2303	0.3900	0.0909	0.3430	2.4044	0.9784	0.8268	0.2720	3.0266	1.0967	0.5951	0.3112	0.1399
1099436	1.6425	2.2797	0.4493	0.9137	0.5960	1.6442	0.4349	0.4731	0.7355	1.8519	2.1548	0.3529	0.4101	1.8036	1.9626	0.6212	0.8359	0.5408
280040008	2.3357	1.6957	1.4633	0.7128	0.5627	2.1316	1.2333	0.5289	0.7284	1.9943	1.9182	1.0698	0.4453	3.1140	2.1915	1.2640	1.0031	0.5603
1104673	4.1593	4.3561	2.8597	2.3589	3.1289	4.5102	2.9036	2.8111	3.0824	4.0673	4.2665	2.6620	2.8125	4.2019	3.7244	2.9382	2.8123	3.0563
1105052	2.7279	1.9706	0.9731	0.6649	1.1359	2.1623	1.2988	1.1326	0.8521	2.5436	1.8922	0.9417	1.0281	3.0760	2.0888	1.3017	0.8497	1.0966
280057076	2.0009	0.9621	0.2283	0.1587	0.4584	2.0643	0.2186	0.2754	0.3106	2.1340	1.0846	0.2564	0.1628	1.7969	1.2754	0.4366	0.3995	0.2872
279800279	2.4671	1.7224	0.9831	0.5681	0.8038	2.2261	0.7597	0.6997	0.7570	2.1213	2.0365	0.6148	0.6479	1.8409	2.0803	0.8651	0.7864	0.7088
1092611	3.7845	3.1340	2.3387	2.4203	2.0563	3.6631	2.1052	2.3324	2.1905	3.5906	3.3244	2.4403	2.1742	4.0174	3.5515	2.4317	2.5115	1.8233
1091828	2.7939	3.2275	2.1567	1.3902	1.5417	2.7790	2.0427	1.3383	1.2940	2.9906	3.1981	1.9235	1.9156	3.1074	3.1070	1.8437	1.6460	1.6639
280104672	4.4479	4.6515	3.2601	3.0548	3.4521	4.5069	3.3100	2.9510	3.4681	5.0052	4.3567	3.1962	3.3910	4.7296	4.3794	3.2272	3.1430	3.4007
1092649	1.2604	2.3020	0.6603	0.2021	0.6157	1.5105	0.4880	0.1617	0.0000	1.3279	2.6280	0.6402	0.5741	1.7897	1.8631	0.8233	0.7337	0.4811
1087767	3.0464	2.1981	2.6168	2.2787	1.0502	3.4418	2.3541	1.4416	1.5762	2.7688	2.3027	1.9048	1.0741	4.8845	2.7586	2.3198	1.4086	1.0615
1094546	2.5421	2.6858	1.2717	1.9124	1.2506	2.6218	1.2343	1.1630	1.0589	2.9397	2.8255	1.1645	1.4686	2.1958	2.6127	1.0629	1.4957	1.3283
1096310	3.5212	2.5017	1.3697	1.5646	1.5982	2.7800	1.2997	1.4312	1.4903	3.1952	2.1995	1.1109	1.3605	3.1573	2.1312	1.2777	1.8381	1.7408
280094681	1.8135	2.9105	1.8179	0.4900	0.7512	2.2847	1.7445	0.5551	0.7679	1.7456	2.3691	1.5281	0.9849	2.7563	2.9132	1.5774	0.7113	0.9253
279952277	4.2884	1.9656	1.7124	1.0006	2.3354	4.2117	2.1293	1.5957	2.7762	4.2484	1.7063	2.2208	1.7955	4.2646	2.0616	2.1608	1.4109	2.0736
1090178	2.1021	1.2477	2.2431	0.4531	0.3378	2.0046	2.0450	0.2455	0.6536	1.7782	1.8164	1.6535	0.4250	4.6378	2.5481	1.9813	0.3361	0.4505
279805544	12.2384	9.1207	10.1315	9.3368	9.9837	12.7045	10.2466	9.0154	10.8489	12.1779	9.1225	9.9725	9.5370	12.9049	9.1987	10.2885	8.4279	9.4250
280010085	1.1430	2.4169	0.4408	0.0000	0.4117	1.8682	0.5064	0.2193	0.4071	1.6771	2.0202	0.3464	0.3455	1.0922	1.4266	0.6729	0.0000	0.4371
1090327	3.7150	3.3773	2.0279	2.1447	2.1115	3.3666	2.0867	1.8449	2.1080	3.4638	3.2338	1.9334	2.1448	3.3332	3.1145	2.0911	1.9138	2.1769
279718840	4.9524	4.7054	3.2104	3.0833	3.8706	5.3809	3.4377	3.3381	3.9823	5.3517	4.3889	3.2077	4.0418	4.8152	4.4543	3.6986	3.1120	4.0234
1093632	3.9662	3.4763	2.0641	2.2391	2.6679	3.5889	1.7805	2.1743	2.7312	4.0095	3.4822	1.9506	2.5584	3.5127	3.3677	2.1538	2.4048	2.7032
1089469	2.6961	1.5203	0.8396	1.0755	0.9840	2.3442	0.5848	0.9104	0.6168	2.7363	1.6712	0.5965	0.6616	2.5715	1.7859	0.8770	1.5146	0.9383
280102763	4.3583	3.6647	2.5454	2.5720	2.7042	4.0966	2.3956	2.6130	2.8665	4.1636	3.5913	2.3063	2.3052	3.8660	3.4367	2.4757	2.7843	2.6555
1103861	2.3306	1.0593	0.0000	0.0000	0.1299	1.7287	0.0000	0.0000	0.2452	2.0348	0.4643	0.1150	0.3037	1.4826	0.6149	0.0000	0.0000	0.0000
1099647	3.7344	2.6968	2.0181	2.3997	1.7427	3.2544	2.0275	1.8228	1.6140	3.3611	2.8779	1.7680	1.6272	3.8498	2.5693	2.0148	2.0663	1.5396
1100282	3.0493	2.4446	1.3814	1.6696	1.6178	2.9662	1.0898	1.2515	1.3972	2.8563	2.6519	1.1547	1.2203	2.6970	2.2321	1.3217	1.7140	1.4073
1089561	1.5183	1.9174	0.1424	0.7714	0.2216	1.2840	0.0446	0.0817	0.2800	1.5564	1.8097	0.1395	0.2383	1.4113	1.4773	0.1979	0.4274	0.2309
1096589	3.7590	2.9695	1.9657	1.6895	2.0802	3.4333	2.0570	1.9702	2.0833	3.7300	2.9846	2.2023	2.0565	3.4532	3.0709	1.9779	2.0435	2.1819
279954768	1.4007	0.6756	1.6917	0.5734	0.3802	1.5364	1.3895	0.4041	0.1994	2.4890	2.7790	0.9628	0.4594	4.0886	1.4546	1.4562	0.3899	0.2955
279896134	2.9708	2.4974	1.4827	1.2361	1.2950	2.7750	1.5029	1.4319	1.3329	3.2731	2.3591	1.5280	1.5096	2.8327	2.0934	1.3270	0.9942	1.4504
1102555	2.7273	3.3191	1.7151	1.3376	1.6457	2.6341	1.6861	1.7215	1.1425	2.6993	3.3909	1.6489	1.8019	2.2603	3.4051	1.6123	1.6723	1.6761
1087011	4.4606	3.2638	2.1951	2.4894	3.0207	4.0804	2.1022	2.4379	2.7374	4.4336	3.2164	2.2687	2.7046	4.0890	3.1750	2.1712	2.7608	2.6551
1097688	2.6281	2.9607	1.7614	1.6356	1.6392	2.4235	1.5479	1.3909	1.2423	2.8490	3.0618	1.1814	1.4642	2.5510	3.0525	1.5062	1.4268	1.4529
280075987	4.5317	3.5755	2.8211	2.3132	2.6702	4.2506	2.8471	2.6101	2.9347	4.5538	3.6692	3.0453	2.4392	4.5582	3.3218	3.0807	2.8242	2.7076
1087879	8.1170	8.0047	6.5968	6.7601	6.7027	7.8455	6.6315	6.9309	6.9389	8.3381	8.0114	6.8538	6.5459	7.7831	8.2400	6.7856	6.7771	6.6032
280075685	0.7866	1.8736	0.3816	1.1001	0.2636	1.6211	0.6105	0.2278	0.0000	2.0446	2.3901	0.2346	0.0758	0.7593	2.1351	0.2161	0.5043	0.2259
1098178	1.9058	2.9092	1.0601	1.1330	0.9562	1.5363	0.9480	1.1715	0.6787	2.4275	3.0863	1.0116	1.0302	1.5924	2.8190	0.9936	1.4235	0.7691
1097734	2.0375	1.6859	0.7110	0.6769	0.5547	1.9713	0.6701	0.4637	0.6602	2.0686	1.7033	0.4142	0.4277	2.2016	1.5972	0.5408	0.6233	0.7151
1092913	2.0417	3.2008	2.1036	0.9063	1.7840	3.1108	2.0133	1.6500	1.7334	2.1929	3.4977	1.7121	1.5659	3.5870	3.3713	1.9903	1.5072	1.6539
279236391	2.9738	2.8037	2.3801	1.6956	1.4704	2.8861	2.1155	1.5666	1.2894	2.9951	2.9725	2.2392	1.6788	3.9387	3.0702	2.1998	1.8625	1.1266
279722112	3.7179	3.3111	1.9935	1.6352	2.6154	3.1843	1.9959	1.9841	2.1676	3.5819	3.0541	1.9954	2.1231	3.6678	2.6717	1.9041	1.4289	2.2220
1087682	2.1556	1.6272	0.8143	0.3105	0.9210	2.0437	0.7212	0.3267	0.8365	2.4532	1.6453	0.6582	0.7839	2.6484	1.6554	0.8967	0.4946	1.2355
1095871	2.8659	2.8515	1.3546	1.7139	1.5998	2.8436	0.9988	1.9654	1.1386	2.8404	3.0628	1.5132	1.5115	2.4285	2.8773	1.2851	2.2118	1.4160
1101289	6.2924	4.9835	4.6072	3.7982	4.5022	5.9942	4.5695	4.2467	4.7551	6.1139	4.9813	4.5378	4.3725	6.5267	5.3317	4.7398	4.3316	4.3906
1102168	1.9713	1.3761	1.4654	0.0973	0.1916	1.7178	1.2089	0.0931	0.2280	1.3920	1.4635	0.7964	0.1307	3.2941	1.5639	1.0942	0.2648	0.1588
1104214	2.4758	2.3267	3.0494	0.6134	0.7259	2.6049	2.6716	0.4602	0.5498	2.5166	2.3897	2.1610	0.7741	3.6176	2.8328	2.6230	0.8927	0.6175
280063922	2.5482	2.4302	0.9278	1.1206	1.1152	2.3677	0.8341	0.3465	0.9519	2.7375	1.8125	0.7263	1.2495	2.7263	1.4883	0.9699	1.3456	1.3869
1087220	3.4382	3.1113	2.2736	1.1141	2.0967	3.1775	2.2080	1.5105	1.3715	3.7329	3.0417	2.0021	2.1362	3.0324	2.9903	2.4376	1.6394	2.2643
1089794	1.7514	1.9258	1.0912	0.6289	0.6840	2.9334	0.9763	0.5987	0.6614	1.4189	2.2005	0.9003	0.6086	3.3367	1.4410	1.2700	1.1261	0.7001
1092012	2.1910	2.4462	1.2076	0.7722	0.9003	1.8849	1.0809	0.7707	0.8042	2.6058	2.5395	1.3993	1.2314	1.7628	2.7878	1.2103	0.6353	1.1391
1090439	7.8012	6.9515	6.1199	6.0536	6.1809	7.6834	6.0452	6.1730	6.4750	7.7425	6.9285	6.1188	5.9104	7.8887	7.0805	6.2196	6.2887	5.9219
1093191	7.4740	6.4273	5.3241	5.6607	5.6091	6.9763	5.2333	5.8958	5.7893	7.3908	6.4302	5.5982	5.4908	7.0742	6.5332	5.5549	6.0646	5.3632
279802059	1.0686	2.2794	0.1018	0.0000	0.1369	2.1753	0.2232	0.2263	0.4807	0.3813	2.1646	0.0000	0.2799	1.7452	1.1390	0.2025	0.7136	0.5237
1093601	7.0829	5.8846	4.5337	5.2239	5.5423	7.0042	4.5610	5.2839	5.7764	7.2972	5.5100	4.4449	5.1883	6.8268	5.5008	5.0237	5.5378	5.4485
280078288	1.7440	2.0753	0.7651	0.5104	0.3361	1.4783	0.5629	0.5227	0.4073	1.8928	2.0806	0.9014	0.6223	1.6743	2.1591	0.6725	0.5875	0.3981
1101266	4.8045	7.4481	5.0158	4.5841	4.4616	4.9737	4.8009	4.4586	4.6464	4.8870	7.1325	5.0228	4.7115	5.2977	6.9101	4.7447	4.2441	4.1463
279873060	1.5762	1.5138	0.4333	0.1513	0.4317	1.8789	0.3424	0.1365	0.4255	1.9360	1.3298	0.4689	0.3651	1.7776	1.3195	0.2479	0.0000	0.5036
1091019	2.8687	3.9514	2.2704	1.7558	1.6532	4.1405	1.8771	1.7340	1.3096	2.0133	3.3599	1.9125	1.3417	3.0318	2.3241	2.2086	2.1396	1.5817
279787317	0.8095	0.8974	0.8581	0.0000	0.0000	1.1623	0.6656	0.4384	0.2686	1.8382	1.4401	0.7934	0.4277	3.8525	1.7623	0.7490	0.0000	0.0000
1100148	3.0789	3.8646	2.2562	2.3987	2.1898	3.1469	2.1737	2.1874	1.8826	3.4104	3.7037	1.4679	1.8810	2.6030	3.7860	2.0893	2.1004	2.1691
1093135	3.3185	3.1877	2.3682	2.1515	1.7843	3.1716	2.2576	1.7089	2.1174	3.3316	3.3262	2.5339	2.0608	3.6986	3.5906	2.4579	1.7190	1.7087
1100944	1.8598	2.0623	0.8586	0.4330	0.4131	1.3359	0.6418	0.5061	0.6431	1.5450	2.3521	0.8302	0.6037	2.3004	2.0785	0.9381	0.6216	0.5221
1102046	2.9893	3.5343	2.2134	2.1154	1.9667	2.6938	2.1605	1.8835	1.8865	3.7167	3.6819	2.2575	2.1404	3.0499	4.0253	2.2268	1.9911	2.1342
1097272	2.6338	0.6858	0.8133	0.2149	0.9688	2.5823	0.6029	0.3921	0.5561	1.9491	1.3140	0.7280	1.1622	4.0461	0.6757	0.6584	0.5152	0.9627
1100091	1.7080	1.4211	0.3292	0.1948	0.4277	1.4376	0.3992	0.1551	0.4854	2.2555	1.6552	0.3134	0.3961	1.4760	1.8540	0.4373	0.5614	0.6106
1102534	4.2277	4.1291	3.0279	2.5241	2.5553	3.8746	3.1867	2.7838	2.3882	4.1733	3.9857	3.1146	2.7118	3.9256	4.0626	2.8940	2.7332	2.4381
1096081	2.7141	2.1685	0.9418	0.5759	1.2282	2.2209	0.9599	0.8125	1.0742	2.6367	2.0512	0.8780	1.2859	2.6824	1.7144	1.0421	1.1729	1.2406
279965886	4.8135	4.2728	3.2665	3.4829	3.0944	5.3930	3.3351	3.8897	3.9188	5.1991	4.1809	3.3961	2.8970	4.3858	4.4263	3.3416	3.6219	2.8898
1091523	2.2513	2.3879	1.0043	1.1496	0.8876	2.1291	1.1324	0.8351	0.7834	2.2750	2.2876	0.8647	0.9832	2.0394	2.1631	0.8905	0.8541	0.8267
1094772	1.2076	1.7830	0.1981	0.0390	0.1962	1.2220	0.1145	0.0489	0.0838	1.5907	1.8885	0.0757	0.2408	0.6905	1.7821	0.1838	0.3867	0.2074
1100805	2.9988	2.8196	1.6946	1.0198	1.5967	2.4748	1.7842	1.0943	1.6903	2.9471	2.8778	1.4878	1.5427	3.0066	2.7153	1.7734	1.4863	1.8096
1090028	4.4122	3.6719	2.7209	2.1967	2.8166	4.0269	2.6943	2.5947	2.8336	4.2498	3.6453	2.8040	2.7508	3.8228	3.7789	2.8115	2.3274	2.6759
1107921	1.6522	2.7865	1.5250	0.7539	1.1670	1.7771	1.3764	0.7097	0.6920	2.2434	3.1034	1.3715	1.2196	2.0842	3.1143	1.4177	0.8241	1.1289
1087310	3.1931	3.0680	2.0596	1.8526	1.4028	2.6051	1.9199	1.6710	1.6345	3.2549	3.1032	1.7438	1.8700	2.8555	3.2552	1.8124	1.8668	1.5548
1101607	1.6072	1.5923	0.2206	0.0000	0.1015	1.3392	0.1697	0.0504	0.0577	1.3260	1.4498	0.0520	0.1423	1.2721	1.3486	0.3338	0.2044	0.1564
280107576	2.7389	4.1908	2.6001	1.8201	2.1055	3.1559	2.3602	1.7646	1.8260	3.2157	3.9753	2.3267	2.2635	2.4705	4.0057	2.1304	1.7725	2.2419
279770652	2.5768	2.5587	1.3851	0.9612	1.4583	2.7413	1.2783	1.4118	1.4805	2.9933	2.8401	1.3057	1.6054	2.7291	2.7942	1.8045	1.6922	1.7289
1104778	5.4351	3.5653	3.2195	3.4392	3.6175	5.0046	3.1615	3.3278	3.6099	5.3997	3.9521	3.1118	3.5161	6.0743	3.6440	3.5114	3.8969	3.4635
279989230	4.2150	4.0669	3.0454	3.1067	2.9534	4.8487	2.8052	3.3304	3.2497	4.7618	3.8551	2.9180	2.8491	4.1780	4.0572	3.0723	2.9752	2.7114
1096546	2.7643	3.3137	1.8251	1.6715	1.8023	2.8297	1.7488	1.5211	1.6477	2.9859	3.2537	1.7863	1.8477	2.5716	3.3112	1.8024	1.5299	1.7658
1091110	4.9165	4.1421	2.9865	3.2598	3.1966	4.6645	2.9791	3.2331	3.4049	4.8244	4.1293	3.0316	3.0858	4.3185	4.0988	3.0295	3.4583	3.1099
1095005	3.6688	4.0824	2.7378	3.0874	2.4372	3.7654	2.5901	2.6333	2.1011	3.9773	4.0184	2.7557	2.4367	3.7570	3.9400	2.5900	2.9110	2.3905
1103833	1.8906	0.9342	0.7761	0.1045	0.1609	1.5109	0.4365	0.0941	0.2078	1.2101	0.9354	0.4661	0.0000	3.0286	1.2870	0.3245	0.2189	0.0927
1093356	1.8201	2.0806	1.1527	0.4953	0.6974	1.9239	0.9718	0.4846	0.6763	1.9120	2.1658	1.2822	0.8547	2.3937	2.4210	1.1265	0.7335	0.5741
1095898	0.1516	0.5018	0.0735	0.0603	0.0965	0.2751	0.0600	0.0281	0.0000	1.3737	1.6742	0.2158	0.0273	4.0692	1.3540	0.0000	0.0678	0.0820
1089740	2.1610	2.3175	0.8643	1.0797	0.9738	2.0739	0.7725	1.1930	0.7824	2.3543	2.2321	0.7359	1.1192	2.3724	2.2702	0.9428	1.3523	0.9421
1090623	2.8853	2.7245	1.5387	1.4891	1.4995	2.7343	1.5075	1.6934	1.8990	2.6843	2.9499	1.3336	1.6449	3.2310	2.9096	1.5491	1.6880	1.7342
1095204	3.6836	1.3442	1.9693	1.4466	0.5791	3.2464	2.0820	1.4225	1.6425	2.8282	1.4621	1.7889	1.0222	4.6623	1.9631	2.2292	1.1843	0.7719
1097475	5.5918	4.9042	3.6335	3.7151	3.9155	5.1223	3.7298	3.9999	4.1261	5.3383	4.7990	3.6445	3.7949	5.1677	4.8468	3.8638	4.0110	3.7710
1095019	3.9125	4.0527	2.8042	3.0373	2.5765	3.8970	2.8305	3.3270	3.0256	3.9307	4.2380	2.6205	2.4112	4.3571	4.4391	2.8468	3.3106	2.5270
1095350	3.0881	2.9333	2.0567	1.5038	1.5711	2.6351	2.1126	1.6411	1.5859	3.0637	3.0042	1.9791	1.6371	3.2041	3.1782	2.0054	1.7148	1.3800
1089809	1.1811	2.4865	0.7381	0.5446	0.4728	1.4643	0.5433	0.7878	0.2165	1.5583	2.2917	0.4527	0.5908	1.6578	2.1917	0.6236	0.7140	0.5091
280091563	4.3403	3.3215	2.5448	2.2907	1.9593	3.4115	2.8098	2.1863	2.1628	4.2102	3.0756	2.6309	2.2208	4.1492	3.0651	2.5323	2.5619	2.3237
1105842	7.1459	5.7950	5.1079	4.9041	5.6015	6.8283	5.0014	4.9716	5.1745	7.5345	5.6966	5.0025	5.4196	6.6357	5.6309	5.2533	5.2159	5.5220
1091945	2.3203	2.6471	1.0859	0.9104	1.0453	1.9796	0.9558	1.0812	1.0714	2.3570	2.4756	1.0320	1.0718	2.0315	2.4650	1.1636	1.2040	0.9968
1092692	1.6093	3.2792	1.3455	1.1398	0.8463	1.6796	1.2667	0.8046	0.4294	1.9075	3.0543	1.1640	0.9570	1.2304	3.0221	0.9954	1.0904	0.8053
1092877	3.4639	3.1956	1.5044	2.1561	2.2991	2.9175	1.4520	2.5529	2.3058	3.4192	3.2777	1.6166	2.1487	3.4631	3.3864	1.3310	2.8107	2.2149
1091565	3.8967	4.5325	2.9907	2.0406	3.1555	4.1656	3.2943	2.6016	3.3430	4.0363	4.4815	2.3936	2.8708	4.2680	4.1200	3.3440	2.8760	3.5250
279792668	5.1936	4.4683	3.1738	3.3171	3.4814	4.9994	3.2878	3.4180	3.8021	4.8800	4.2493	3.3547	3.3308	4.6107	4.1825	3.3046	3.4489	3.3609
1096472	4.3799	3.2837	2.3706	2.5116	2.7429	3.9796	2.4833	2.5126	2.5837	4.4906	3.3368	2.2396	2.5448	3.6967	3.2629	2.2466	2.7454	2.6366
279822598	6.6470	5.8506	4.6580	4.8955	5.0169	6.1783	4.6445	4.7552	5.1680	6.4618	5.7613	4.4351	4.7317	5.9692	5.7794	4.8617	5.0078	4.9379
1100294	6.1468	5.2536	4.3640	3.9351	4.6010	5.7808	4.2774	4.5173	4.6990	5.9870	5.2517	4.4979	4.2244	5.7301	5.4700	4.5814	4.4274	4.2408
279747449	4.0711	2.6933	1.8323	2.3460	2.1715	3.2210	1.7189	2.2516	2.1527	3.5640	2.9906	1.7182	2.0979	3.2223	2.9639	1.7130	1.8461	1.9865
279805582	1.7614	1.6700	0.3020	0.2628	0.5369	1.2480	0.0862	0.2834	0.2229	1.5613	1.2809	0.1254	0.1642	1.4968	1.6690	0.3995	0.3822	0.1672
279779192	4.1930	3.3475	2.5816	2.3590	2.3413	3.7368	2.7822	2.5114	2.4839	3.9375	3.2148	2.5604	2.2650	4.3413	3.3220	2.6007	2.4021	2.2559
1093217	3.7588	3.5551	2.7340	2.2646	2.3124	3.8048	2.5691	2.4096	2.0110	3.8529	3.5705	2.8136	2.2514	3.6699	3.5019	2.6846	2.3231	2.1852
280103738	8.9723	8.2870	7.1438	6.6696	7.5171	8.8302	7.2285	6.9026	7.8291	8.6358	7.8975	7.2656	7.4298	9.3445	7.9741	7.4754	7.3360	7.5507
1094523	5.2397	4.6826	3.4915	3.4226	4.0010	4.7139	3.3635	3.5458	4.2448	5.1262	4.7401	3.4374	3.8138	5.2396	4.8289	3.5775	3.8115	3.7747
1091717	1.9153	2.5044	1.2769	0.8181	0.7510	1.5056	1.3863	0.7486	0.6078	2.6741	2.5211	1.0125	1.1114	1.6227	2.7416	0.9502	0.9876	0.8494
1089349	3.5988	4.3520	2.2647	2.9936	2.5808	2.9903	2.0939	3.6609	2.6257	3.6589	4.3541	1.9368	2.3842	3.9440	4.2700	2.3240	3.7554	2.2571
1099106	2.9653	1.1111	1.1377	0.9915	0.6011	2.6482	0.9625	0.8048	0.8975	2.5304	1.4383	1.0651	0.6735	2.7318	1.7114	1.3449	0.8940	0.6043
280085196	2.4761	3.1250	1.6132	0.6871	1.6400	2.4043	1.4134	0.8505	1.0228	2.2085	2.6716	1.0585	1.5143	1.5741	2.8899	1.2796	1.1211	1.2616
1091706	1.0844	2.7139	0.6230	0.7872	0.3273	1.1487	0.4475	0.7291	0.3395	1.6715	2.4322	0.8967	0.5193	0.8800	3.1142	0.5613	1.0209	0.4484
1105315	3.6402	2.5913	1.6277	1.7335	1.9052	3.0348	1.6113	1.9393	2.1506	3.4902	2.4823	1.8317	1.7651	3.4417	2.6010	1.7996	1.7620	1.5210
1094116	3.9744	4.2803	2.8336	2.6298	2.9468	3.7922	2.8620	2.4918	2.5903	4.0081	4.2019	2.6650	2.9420	3.6945	4.1967	2.6205	2.9508	2.9064
1093386	2.7349	2.4353	1.7370	1.6700	0.9523	2.2245	1.7021	1.5778	1.1307	2.4829	2.7105	1.6262	0.8333	2.9981	3.0215	1.7258	1.6077	0.9012
279902605	4.8092	4.5785	3.4179	3.4897	3.5055	4.8062	3.2838	3.6199	3.5235	5.2342	4.5678	3.5210	3.3525	4.5263	4.6967	3.5876	3.6960	3.4280
1096407	0.8138	1.7383	0.1974	0.1209	0.2342	2.0079	0.1243	0.0418	0.0374	1.1001	1.7888	0.1132	0.1534	1.9614	0.6343	0.2950	0.3236	0.3904
1094050	1.7254	1.4127	0.8718	0.0000	0.3912	1.4109	0.6980	0.1713	0.1546	1.9922	1.2216	0.9809	0.3146	2.6313	1.5701	0.8792	0.2699	0.3206
1095159	4.4177	3.7843	2.8830	2.8561	2.9646	4.0372	2.8843	2.9926	3.0449	4.5873	3.7195	2.6399	2.4814	4.2491	3.7770	3.0854	2.7045	2.6225
1104810	5.5236	6.9375	4.9676	4.0036	5.5577	5.8571	5.5229	3.8712	5.1820	5.8615	6.8511	4.3206	4.8725	5.1133	6.5381	5.4564	3.9225	5.6621
279868167	1.2467	1.4951	0.1375	0.0000	0.2003	1.2352	0.3190	0.0740	0.1543	1.5357	1.5350	0.0473	0.2519	0.8665	1.8347	0.2073	0.0000	0.2051
280076770	2.2346	3.3411	1.8488	0.9409	1.5728	2.4368	1.8436	1.0990	1.1110	2.3025	3.2498	1.3877	2.1628	2.2677	3.0238	1.4465	0.9868	1.5130
279744337	2.2346	3.3411	1.8488	0.9409	1.5728	2.4368	1.8436	1.0990	1.1110	2.3025	3.2498	1.3877	2.1628	2.2677	3.0238	1.4465	0.9868	1.5130
279936016	2.8432	1.0507	0.7684	0.2434	1.5994	3.3071	1.1097	0.8011	2.1449	3.3161	1.1169	0.8887	1.3351	3.3837	1.1764	1.3108	0.2651	1.2863
1095414	6.6808	5.4137	4.6847	4.7846	5.0653	6.3086	4.5820	4.8842	5.1461	6.5940	5.4903	4.5556	4.7406	6.6181	5.5101	4.8099	5.0742	4.9457
1104460	3.4421	3.3483	1.7970	2.7144	2.1362	3.5100	1.7405	1.9828	3.0193	3.5358	3.2836	1.6258	2.0012	3.2731	3.2598	1.6369	2.5803	2.2414
1092764	1.7203	1.1911	1.0496	0.3161	0.2807	2.0210	0.8089	0.3153	0.3259	1.6636	1.3630	0.9600	0.3073	3.0100	1.6258	1.1527	0.1629	0.4210
1100985	3.9221	4.8298	2.9091	3.6556	3.0201	3.9729	2.9066	3.5034	2.9920	4.1753	4.8360	2.9889	2.8600	4.0225	4.8212	2.9281	3.8254	2.7910
1089863	5.7262	5.5612	4.3868	4.2423	4.2577	5.4891	4.5317	4.5646	4.1144	5.9337	5.3765	4.3189	4.3671	5.2986	5.4309	4.2611	4.2130	4.0672
279964585	1.9181	2.0109	0.9324	1.5391	0.4865	1.9995	0.3529	0.6769	0.7571	2.0831	1.8980	0.6133	0.4141	1.9583	1.9363	0.5703	1.1733	0.5096
1095134	2.7184	1.9594	3.4885	0.9104	1.2689	3.1063	3.0789	1.0581	1.1440	2.8468	2.6340	2.8495	1.2533	4.7530	3.3693	3.0517	0.8925	0.9461
279925944	7.2412	6.1389	5.4722	5.5298	5.8633	7.1390	5.5353	5.5555	5.9025	7.5134	6.1917	5.2751	5.4328	7.4522	6.2234	5.6737	5.4494	5.9167
1090438	3.6108	2.8097	2.1468	2.1697	2.0007	3.7908	2.0592	2.2941	2.3311	3.5680	2.8332	2.1297	1.8352	3.7368	3.1548	2.3070	2.2736	1.7233
1092537	2.0297	2.3874	0.7802	0.5376	0.7889	1.7009	0.8420	0.6157	0.5237	1.9896	2.3017	1.0223	0.8264	1.3300	2.3472	0.8635	0.9928	0.6798
279943535	1.9841	1.5976	0.4158	0.4862	0.3361	1.5434	0.7509	0.6190	0.4001	2.2488	1.7680	0.3653	0.2534	1.3440	1.5944	0.4363	0.9280	0.3332
279931237	2.8189	2.6806	1.4461	1.5642	1.5771	2.5320	1.6465	1.6937	1.4503	3.0195	2.6152	1.5849	1.1924	3.1140	2.7406	1.7670	1.5778	1.5169
1087010	0.7126	1.2132	0.0177	0.0000	0.0234	0.1904	0.0000	0.0000	0.0000	1.3488	1.6581	0.0104	0.0758	1.4304	2.2917	0.0000	0.1179	0.0000
1108426	5.9890	3.7642	3.3653	3.8834	4.7255	6.1013	3.3421	4.0651	4.7699	6.5821	3.9427	3.4466	4.4833	6.7387	4.1007	4.1610	4.0264	4.5642
1089706	2.2639	1.5485	1.7140	0.6228	0.3862	2.0903	1.7303	0.5264	0.4805	1.7731	1.7320	1.5589	0.1857	3.7861	1.8632	1.7610	0.7131	0.3328
1108922	4.2527	3.3788	2.4920	2.0547	2.4956	3.7803	2.4699	2.4208	2.8997	4.0617	3.4213	2.5664	2.4669	3.9480	3.4523	2.5827	2.6827	2.5482
279860234	2.3647	1.5398	0.5342	0.4321	0.9745	2.0672	0.6707	0.8078	0.8686	3.0016	1.0597	0.5206	0.7733	2.1836	1.3358	0.6111	0.7343	0.7342
1093626	0.4956	0.1964	0.3942	0.0926	0.1647	0.5941	0.1815	0.0000	0.6930	1.0981	1.4238	0.1739	0.1750	4.4888	1.9145	0.2832	0.0608	0.1977
1091283	5.1637	4.5035	3.7592	3.1950	3.5527	4.7341	3.5948	3.6393	3.8677	4.8583	4.5930	3.7479	3.3395	5.4320	4.6403	3.9303	3.5878	3.4689
1092724	3.4280	3.4317	2.1870	2.2478	2.0668	2.7619	2.2199	2.1860	1.8961	3.6339	3.3724	2.2236	2.0445	3.4266	3.5066	2.3056	2.2029	1.8202
279541332	0.7896	1.7272	0.1994	0.0000	0.1214	1.1110	0.1123	0.1917	0.1195	1.7748	1.4319	0.1075	0.2483	1.0121	1.8610	0.1915	0.0859	0.2613
279829706	3.2356	1.8622	1.2440	0.7190	1.7232	3.2826	0.9294	0.6889	1.7394	3.0918	1.5180	1.0913	1.8598	2.7338	1.3370	0.7395	0.5585	1.9049
279800531	5.9573	3.4493	1.9859	4.7987	4.9073	5.3412	1.5693	3.6439	4.6709	4.6501	3.7179	1.2504	3.2806	6.1218	3.0253	1.1711	5.4329	4.3797
1091855	2.6489	2.4728	1.5345	1.5358	1.2895	2.3029	1.2394	1.1494	1.2358	2.7312	2.6839	1.4759	1.4772	3.0185	2.6187	1.3372	1.8377	1.3158
1100969	5.9059	4.8504	4.2021	3.8379	4.0630	5.5527	4.2747	4.2507	4.2602	5.7564	4.7354	4.2869	3.8623	5.6518	4.8914	4.3004	3.9905	3.7486
280087347	1.0297	3.9004	0.8385	1.1121	0.1579	0.3465	1.0930	0.6720	0.0000	0.4963	3.4426	0.7764	0.5343	0.3850	3.2863	0.4572	0.4491	0.5547
279928564	3.4002	2.6196	1.4754	2.0369	1.8150	2.9282	1.6646	1.1919	1.4195	3.3401	2.5549	1.6501	1.8936	2.9876	2.4893	1.6905	2.0023	1.4987
1101581	5.7829	4.9155	4.1989	3.9476	3.9384	5.5660	4.2592	4.3557	4.1628	5.6040	5.1014	4.1364	3.6364	5.5167	4.8256	4.3468	4.2860	3.7739
279982502	3.1532	3.9205	2.5554	2.1669	1.8038	2.9752	2.5434	2.0480	1.7771	3.3266	3.7020	2.3946	2.0497	2.8637	3.7775	2.3256	2.0676	1.9502
1095314	2.5837	1.3128	2.6839	0.7218	0.4707	2.4240	2.5284	0.5375	0.6870	1.9100	1.5821	1.7889	0.4182	5.3338	2.1745	2.5373	0.7771	0.4821
1104758	4.0408	3.7130	2.9101	2.9298	2.7193	4.1274	2.5355	2.5245	1.7206	4.1750	3.7584	2.3016	2.3102	3.4217	3.6645	2.9982	2.9442	2.7945
279928763	6.9687	5.6607	4.8823	6.0306	5.0984	6.3191	5.0195	6.2364	5.3490	7.6459	5.8118	5.1545	4.4716	7.2592	6.1792	5.3027	6.1966	4.7242
279721075	2.3073	1.3583	1.2031	0.7275	1.1975	2.8180	1.0236	1.0729	0.9507	3.0693	1.5648	0.6151	1.1934	2.5421	1.9702	1.1707	0.6228	1.2092
1097569	3.4152	3.0236	2.0653	1.7919	1.8604	2.9325	2.0976	1.8185	1.8315	3.3912	3.1553	2.2688	1.7319	3.0243	3.3279	2.2762	1.9392	1.7445
280052535	1.6961	1.4811	0.2801	0.1861	0.4807	1.3424	0.2622	0.2300	0.5045	2.1361	1.5876	0.4585	0.5793	1.0842	1.6887	0.3028	0.0000	0.4592
1100782	3.5117	3.0162	2.0118	1.8735	1.6112	3.2857	2.1564	1.9748	1.8542	3.4254	2.9551	1.8479	1.5972	2.6056	2.8888	2.0547	1.8890	1.6473
1093527	5.5293	5.4266	4.2895	4.2911	3.8873	5.3239	4.2999	4.2685	4.1855	5.4027	5.4133	4.3590	3.7945	5.1914	5.5104	4.3376	4.3243	3.8035
1097851	1.9651	2.1555	0.5911	0.7927	0.7661	1.5411	0.6327	0.7472	0.7575	2.1857	2.2253	0.7953	0.9440	1.6468	2.2398	0.5821	1.0350	0.7418
279833744	1.4578	2.3365	1.4776	0.7304	0.5973	2.4961	0.6801	0.2990	0.5501	1.3069	2.7305	0.6162	0.8680	1.9238	1.5515	0.6576	0.9317	0.7476
1097434	3.5038	3.1931	2.4478	1.7645	2.2727	3.3567	2.3076	1.9786	1.7604	3.3815	3.3291	2.4313	2.2127	3.3297	3.5573	2.3928	2.0401	2.0241
1092187	8.1292	7.3104	6.3966	6.2211	6.7390	7.9684	6.4193	6.2274	6.3888	8.3128	7.1373	6.3617	6.7019	7.7044	7.1392	6.3768	6.3051	6.7174
1089909	2.3719	2.3223	0.9931	0.6261	0.9373	1.9366	1.3143	0.8776	0.9274	2.1910	2.3007	0.8880	1.1141	1.8478	2.3645	1.0359	0.9547	0.9005
1098421	4.4123	3.5610	2.7514	2.9941	2.3000	3.9253	2.7887	3.1038	2.4961	4.2592	3.6039	2.9379	2.2044	4.1543	3.7044	2.8167	3.1393	2.3448
1104357	1.3653	1.5331	0.5180	0.2084	0.2184	1.4785	0.1048	0.2741	0.2150	1.3489	1.2629	0.2821	0.0000	1.9700	1.2985	0.4555	0.2272	0.0964
1101170	2.1603	2.1439	1.8277	1.0327	0.8655	2.2266	1.5473	0.8034	0.6376	2.3295	2.2977	1.2853	0.9828	2.9256	2.3622	1.3315	1.1417	0.8718
1092331	4.0579	4.0726	2.6408	2.7996	2.7069	3.8037	2.6987	3.0470	3.1357	4.0603	4.1744	2.8741	2.6979	4.0162	4.2707	2.8153	3.2228	2.5701
279855800	4.2377	1.7027	1.2290	1.2711	2.8617	3.1980	1.1205	1.0267	1.8598	3.8022	1.4663	0.7008	1.6535	3.1621	1.4473	1.4230	1.2181	2.0115
279774148	1.1366	2.9739	1.4051	0.3595	1.6292	3.0452	1.3990	0.8304	0.3459	1.3318	3.1194	0.7905	1.3338	2.8780	1.9826	1.1802	1.7460	1.3593
1087845	4.7453	5.0537	3.4998	3.3548	3.6654	4.4876	3.3994	3.3727	3.2769	4.6454	5.0474	3.5899	3.6961	3.9750	5.1129	3.4432	3.5683	3.6065
1092732	2.1594	1.7233	0.8612	0.3905	0.6951	1.9202	0.7838	0.7824	0.8403	2.0843	1.8000	0.8631	0.7481	2.5217	1.6977	0.9439	0.7346	0.7271
1105669	6.0728	5.8148	3.9605	4.7979	4.9688	5.8112	3.9828	4.9274	5.1564	5.7084	5.7998	4.0212	4.4692	5.2999	5.7226	4.2508	4.7723	4.4339
1105847	4.4056	3.7842	2.7695	2.7026	2.6725	3.9938	3.0485	2.5548	2.8576	4.1082	3.7934	2.9702	2.6414	4.1011	3.7039	2.9699	2.5601	2.6042
280002826	1.4174	1.2271	0.0592	0.0000	0.0000	1.3029	0.0719	0.3063	0.0000	1.2378	0.9633	0.3707	0.0000	1.7768	1.4158	0.2373	0.1580	0.0000
1104623	3.4711	2.5809	1.5643	1.7804	2.1327	3.1636	1.4411	1.5717	2.0840	3.6678	2.4489	1.4906	1.8240	3.0881	2.4649	1.5306	1.8976	2.0308
1088065	3.1523	2.8321	1.5574	1.7890	1.8785	2.9826	1.6271	1.8228	1.6654	3.3328	3.0166	1.6715	1.8878	3.0653	2.8332	1.7774	2.2215	1.9707
1095286	2.5332	2.8174	1.4611	1.2432	1.4710	2.2669	1.3318	1.2797	1.4270	2.5239	2.6937	1.4671	1.2110	2.4412	2.6962	1.3809	1.1471	1.3558
1090145	2.0081	2.0691	1.1248	0.9932	0.7322	1.8018	1.1396	0.8006	0.6153	1.9452	2.0755	0.6519	0.6409	2.7892	1.8375	0.9195	1.0797	0.6655
1104269	2.6694	3.8391	2.0867	1.8989	1.7226	2.5755	2.1681	2.2034	1.5070	2.4527	3.7326	1.7939	1.7059	2.5946	3.8809	1.7733	2.2101	1.6436
1098398	2.2536	2.5310	1.4639	1.0238	1.1784	2.2541	1.3219	1.0850	1.1819	2.6301	2.6430	1.4375	1.2591	2.1660	2.7532	1.4229	1.1017	1.1459
1090985	2.8931	3.3272	2.6146	1.4927	1.8325	2.7612	2.4159	1.8428	1.4029	3.1302	3.4956	2.5296	2.0894	3.2687	3.7600	2.2660	2.0389	1.5969
1102796	5.6474	5.4781	4.1103	4.1202	4.4289	5.5057	4.3355	4.0162	4.6731	5.5499	5.3233	4.2575	4.2447	5.0771	5.5040	4.3086	3.8196	4.0854
1089777	2.5525	2.3865	1.1630	0.9648	1.1085	2.3699	1.1424	1.6439	1.1597	2.1338	2.6508	1.1783	1.0327	2.4897	2.5668	1.5858	1.5296	0.9965
1101639	2.0039	1.0320	0.5580	0.4432	0.4872	1.8575	0.5218	0.3740	0.4563	2.0653	1.1996	0.2872	0.1740	2.1143	1.4080	0.6641	0.5447	0.4003
1088829	5.5017	4.7993	3.6474	3.6003	4.0162	4.9755	3.8269	3.8103	3.9210	5.2336	4.6818	3.6586	3.6876	5.3394	4.7810	4.0008	4.0039	3.8751
1093992	5.8667	4.5956	3.6312	4.3539	4.0003	5.4798	3.8329	4.0362	4.4490	5.4135	4.5606	3.5357	3.7124	5.9146	4.4719	4.0015	4.1709	3.8841
1095578	1.4785	1.4966	0.4953	0.1831	0.1463	1.1739	0.7187	0.1159	0.2102	1.8196	1.6356	0.2855	0.4447	1.5759	1.5742	0.2243	0.3759	0.2617
1097237	3.4066	2.8970	1.9741	1.8135	1.8765	3.0920	1.9113	1.7419	1.9941	3.5966	2.9879	1.7627	1.9981	2.9556	2.8911	1.9130	1.9284	1.9484
1097627	2.2583	2.0644	1.0616	0.6043	0.8817	1.9727	1.0866	0.7667	0.9807	2.3271	2.0340	1.1427	0.9461	1.9541	2.3916	0.9212	0.7928	0.9565
1087792	5.8554	4.9789	4.0488	3.7444	4.4367	5.4893	4.0387	4.1606	4.8056	5.7771	5.0234	4.1691	4.2342	5.5097	5.1798	4.2209	4.0766	4.0545
279870599	6.4416	6.2005	4.9635	4.3052	5.6415	6.5290	4.7814	4.7262	5.1482	6.8130	5.9809	4.9656	5.6984	6.0748	5.9488	5.1056	4.6142	5.7581
1099794	1.5988	1.9012	0.6465	0.3975	0.6453	1.8064	0.4624	0.2307	0.6804	1.7109	1.7156	0.5208	0.6223	1.8084	1.7479	0.8131	0.2723	0.6101
1091423	5.6118	5.7322	4.4305	4.1568	4.5777	5.4477	4.3216	4.1244	4.2624	5.9843	5.5599	4.3410	4.4522	5.0299	5.6032	4.4933	4.1862	4.4825
1088497	2.2643	2.6953	1.5733	1.9871	1.2912	2.1738	1.3434	1.5976	0.8153	2.7545	2.9145	1.0731	1.2054	2.4929	2.8279	1.3848	1.6031	1.2051
1095560	1.4593	2.1800	0.3795	0.1910	0.6681	1.5357	0.4898	0.4593	0.7655	1.2763	2.3460	0.4646	0.5055	1.7498	1.9902	0.5864	0.8168	0.9765
280026894	1.8072	2.3833	0.7375	0.5990	0.4002	1.2184	0.9364	0.5874	0.4463	1.4531	2.1501	0.7456	0.5881	1.4917	2.1799	0.4187	0.5951	0.4864
1092036	2.4547	1.4969	1.3197	0.9283	0.6406	1.9005	1.2677	0.8402	0.6497	2.2952	1.8453	1.3427	0.8230	3.4198	2.1028	1.6604	0.7927	0.7477
1094366	6.6727	5.7127	4.8100	4.8288	5.3077	6.3766	4.7273	5.1530	5.2632	6.6858	5.7220	4.8310	5.0738	6.7526	5.6168	5.0527	4.8730	5.1310
279667472	2.2611	2.2119	0.6286	0.5602	0.4720	1.7004	1.2278	0.3192	2.1669	2.7897	1.8669	0.7992	0.9446	2.5192	1.6375	1.4674	0.3031	1.3083
1095360	4.6368	4.0688	3.2939	3.1384	2.7914	4.1645	3.2617	3.3140	2.8934	4.5430	4.0620	3.2856	2.7782	4.6396	4.1755	3.3798	3.2658	2.8444
1101960	1.8515	1.6632	0.6491	0.5105	0.7412	1.7171	0.5905	0.4665	0.6602	2.0869	1.7065	0.9279	0.5245	2.5220	1.6288	0.6679	0.7836	0.8365
1095772	2.1295	2.1240	1.4995	0.6190	1.0247	1.8536	1.3238	0.5131	0.7810	2.1610	2.2270	0.7271	0.8369	2.1717	2.2771	0.8180	0.9552	1.0394
1105978	3.2441	3.6149	2.4902	2.1091	2.1403	3.0240	2.4438	2.4856	2.0539	3.8406	3.7088	2.3272	2.2323	3.2539	3.9405	2.5215	2.4559	2.0942
1099698	2.1529	3.5761	1.7143	1.2321	1.5571	2.0414	1.7542	1.3754	1.2711	2.2732	3.5783	1.3863	1.7454	1.9540	3.4120	1.4631	1.3653	1.6406
1095637	6.3423	4.8659	4.2137	4.0483	4.7306	6.0837	4.3225	4.3644	4.6770	6.2866	4.7629	4.3418	4.3642	6.1435	4.7403	4.4819	4.2658	4.4998
1105130	0.7334	2.6333	0.3335	0.0733	0.1549	0.5179	0.3595	0.0664	0.1174	0.8311	2.3981	0.2131	0.2470	0.6118	2.0995	0.1774	0.1865	0.1839
280070226	4.2348	4.1006	3.0736	2.9772	3.0607	4.3086	3.2718	3.7098	3.2381	4.3279	4.1958	3.0998	2.6207	4.5882	4.4405	2.9426	3.2816	2.8490
1094319	2.2334	3.7317	2.7427	1.3031	1.4763	2.6953	2.5398	1.1807	1.1079	2.5635	3.6848	2.4196	1.8659	2.6436	3.8025	2.4736	1.4536	1.6716
1097527	2.9050	3.1336	1.6278	1.9970	1.4647	2.8610	1.5140	1.7863	1.3250	2.7175	3.0238	1.4650	1.5491	2.6143	2.6420	1.4645	2.2501	1.5038
1094787	2.8284	3.1809	1.9479	1.5301	1.5475	2.9200	1.8529	1.7916	1.3769	2.9453	3.0896	1.7000	1.6716	2.7173	2.9269	1.7912	2.1031	1.7522
279902696	0.6147	2.8975	0.7235	0.0000	0.3213	0.4284	0.7641	0.1043	0.3029	1.1503	2.4300	0.4064	0.6663	1.0918	2.3038	0.0000	0.4509	0.1034
1088128	5.5331	4.3353	3.3870	3.6658	3.7770	4.9472	3.4155	3.6227	3.8969	5.3453	4.2694	3.4561	3.6332	5.1538	4.2952	3.5465	3.9388	3.5885
1094130	2.0317	1.9776	1.7516	1.0983	0.8278	1.5665	1.5336	1.0172	1.0366	3.0880	2.3585	1.5440	0.9987	2.3963	3.5902	1.7806	1.0397	0.7912
1094181	1.6500	2.7980	1.2926	0.7603	0.7855	2.0003	1.7153	0.5409	1.2071	1.8423	2.7795	1.0660	0.8966	1.7974	2.9414	1.3472	0.6908	1.2342
1094739	1.7238	2.7813	1.1835	0.6235	1.1225	2.1001	1.0541	0.7639	0.7241	2.0175	2.7548	0.7491	0.9262	1.5919	2.3206	1.1390	1.2982	1.1377
279711997	5.4018	2.3346	2.2412	3.6211	3.1691	4.9045	2.6212	3.9214	3.9739	4.7754	3.1197	2.4437	2.2825	5.6218	2.9909	2.6528	3.5466	2.0276
1088040	3.9047	4.9254	3.3673	2.8258	2.9536	3.9815	3.5532	3.0593	2.6581	4.1999	4.9885	3.4743	3.3642	3.4203	5.0226	3.3342	2.9574	2.9896
1101544	5.5164	3.9000	3.1522	3.0445	3.0551	4.1183	3.3775	3.6151	3.2037	5.7771	3.3659	3.5936	2.9505	4.3899	4.0303	3.5985	2.8780	3.1034
1094729	3.4944	2.1218	2.0146	1.7747	1.5930	2.8597	1.7203	1.8442	1.6905	3.6535	2.4165	1.8046	1.6283	4.1267	2.4166	1.9539	2.2413	1.5841
1087194	2.2361	1.1684	3.2194	0.5619	0.4005	2.4296	2.7820	0.3081	0.3805	1.7980	1.8823	1.7959	0.2736	5.0138	2.2744	2.5166	0.4993	0.3794
1104158	2.6042	0.2596	0.2888	0.2461	0.4765	2.1946	0.0000	0.2975	0.4792	2.7547	0.0000	0.1589	0.4662	2.1563	1.0084	0.2813	0.6893	0.5813
1108452	6.1285	4.8502	4.1591	4.4807	4.5863	5.5848	4.0370	4.3032	4.4320	5.9130	5.3705	3.8723	4.2940	5.8336	5.1741	4.2289	4.9913	4.3903
1105675	4.2006	4.1147	3.0490	2.8580	2.9676	3.9069	3.0088	2.8264	3.1312	4.1398	4.2686	3.1444	2.8843	4.4539	4.3862	3.3010	2.9794	2.8854
1098804	0.8890	2.0128	0.3863	0.0644	0.2590	2.0743	0.2074	0.1396	0.1598	0.8273	1.9366	0.3243	0.1882	1.0078	1.4369	0.3442	0.3740	0.2907
1093425	0.9299	1.6022	0.3049	0.1032	0.1965	0.9248	0.1356	0.1587	0.1446	1.2683	1.9905	0.2177	0.1289	1.3930	1.8442	0.2962	0.4905	0.1993
279744685	3.2411	2.3005	1.3614	1.4041	1.8815	3.2431	1.6934	1.7183	2.0827	3.2891	1.8197	1.1995	1.6896	3.2892	2.0617	1.1288	0.9287	1.8908
1097284	8.5856	7.7536	7.2005	7.1008	7.2525	8.9996	7.1758	6.9204	7.1958	8.9360	7.6384	7.2725	7.0493	8.6558	7.7501	7.3234	6.7716	7.1194
1094252	3.3340	3.9468	2.5970	2.0171	2.5186	3.3539	2.6330	1.9808	2.0143	3.5809	3.9405	2.6053	2.6364	3.0462	3.8057	2.4329	2.0844	2.5175
279778116	8.3740	6.1884	5.9707	5.4878	6.6827	8.1618	6.3115	5.6596	6.6162	8.5917	5.9862	6.4623	6.5106	8.2865	6.0781	6.2392	5.5073	6.4864
1094856	5.9503	4.6767	3.9569	3.8862	4.2987	5.5602	3.9769	4.1413	4.5199	5.6519	4.5556	3.9225	3.9888	6.2125	4.6249	4.1242	4.2924	4.1439
279729621	5.6638	5.4740	4.2022	4.0272	4.6867	5.5928	4.3279	4.8150	4.9503	5.7645	5.7610	4.4790	4.5525	5.7585	5.8620	4.5001	4.3110	4.5578
1104052	1.6088	0.3877	0.0000	0.0000	0.0000	1.9973	0.0000	0.0000	0.0000	1.7475	0.3001	0.0000	0.0000	1.8509	0.5883	0.0863	0.0000	0.0000
1097025	2.2326	2.8417	1.4843	1.4009	1.2600	2.2752	1.6462	1.3148	1.1574	2.4228	2.9905	1.1993	1.1197	2.2265	2.7038	1.2424	1.4074	1.3416
1102011	6.9437	6.5206	5.3877	5.1918	5.4339	6.6423	5.3438	5.6218	5.3502	6.8407	6.5225	5.5343	5.4568	6.3666	6.6550	5.4531	5.6768	5.3804
1097461	2.8572	2.1637	2.0932	1.6765	1.0927	2.6145	1.8065	1.4329	1.1695	2.5599	2.2430	1.7313	0.9693	3.7511	2.7551	1.9778	1.6699	0.9235
1100726	2.4252	2.2234	2.7347	1.5536	0.8184	3.0879	2.4360	1.2453	0.9780	2.5092	2.3647	2.2277	0.8195	3.9734	2.9358	2.5633	1.2189	0.8533
279720864	3.6303	2.1835	1.3895	1.7076	1.8568	2.9482	1.3118	1.8855	1.8628	3.2221	2.3958	1.5823	1.4737	3.2595	2.4982	1.8837	1.6388	1.8355
1095831	3.3065	3.6985	2.7968	1.9553	2.0977	3.4623	2.8113	2.1788	2.0162	3.5957	3.7624	2.6574	2.3013	3.4913	3.7309	2.7750	2.3092	2.2461
1099670	3.3027	3.1220	2.0902	1.7760	1.9384	2.9822	2.0640	1.8572	1.6683	3.3196	3.0450	2.1719	2.3027	3.1550	3.1110	1.9790	1.8543	1.7169
1098081	3.5858	3.0774	2.1081	2.4470	2.0932	3.1781	1.8924	2.1845	2.1599	3.5204	3.1867	1.9157	1.9380	3.4781	3.1704	2.0804	2.5032	1.9201
279721285	4.5128	3.5302	3.0252	1.9553	3.0456	4.4195	2.8754	2.7452	3.2668	4.3698	3.4650	3.0592	2.9145	4.2823	3.6919	3.3515	1.9624	3.0169
1096892	2.8392	2.5033	1.5703	1.5077	1.5911	2.7074	1.6306	1.5002	1.5852	2.8190	2.6756	1.1093	1.2969	2.9608	2.5307	1.4325	1.9129	1.5736
1090150	1.1943	2.6765	0.2184	0.0940	0.3450	0.8978	0.1423	0.2154	0.2512	0.7190	1.8519	0.1612	0.3963	0.0386	2.4873	0.1410	0.1951	0.1502
1091365	2.3256	2.8230	1.5425	1.2816	1.3864	1.9881	1.7694	1.2978	1.2073	2.5821	2.8146	1.4937	1.6689	2.4388	3.0735	1.2739	1.0346	1.2115
1097138	3.2989	4.3016	3.3661	2.6964	2.2736	3.4147	3.1332	2.1358	1.9730	3.4132	4.2160	3.1800	2.4056	3.9606	4.2899	3.1788	2.5027	2.2409
1087613	5.1449	4.5346	3.8776	3.7252	3.4468	4.8393	3.6961	3.6266	3.4606	5.1136	4.4917	3.7849	3.4135	5.1995	4.5357	3.8735	3.8318	3.2955
280071030	3.0792	3.4703	2.3923	1.8583	2.0538	3.2402	2.3114	2.2657	1.9632	3.7041	3.4798	2.4984	2.1680	2.9906	3.7478	2.4007	2.1791	2.0093
279745105	1.7581	0.9522	1.0255	0.0000	0.1119	1.8288	0.9756	0.0488	0.1622	1.3117	0.8902	0.5824	0.0934	3.1074	0.9898	0.5731	0.1166	0.1845
280097536	0.6119	2.5819	0.0632	0.0000	0.1402	1.3701	0.0000	0.0000	0.0239	0.2148	2.1138	0.0064	0.1346	0.5600	1.5312	0.0702	0.3980	0.1277
1098241	1.1604	2.8639	1.2316	0.5544	0.6229	1.6454	0.8347	0.5757	0.2033	1.7641	2.6603	1.2941	0.9517	0.7152	2.6706	0.5782	0.8016	0.3854
1091384	3.0387	2.7150	2.1156	1.2199	1.6591	2.9489	2.0607	1.3508	1.4837	3.1098	2.7749	1.9830	1.4620	2.9296	2.8105	2.1697	1.7043	1.5854
1100227	7.6496	7.1861	6.2359	6.2787	6.4456	7.5375	6.2051	6.5401	6.6720	7.7856	7.3788	6.3339	6.2574	7.8574	7.4607	6.4044	6.4125	6.1423
1094432	4.9512	4.6462	3.3247	3.8343	3.7196	5.1454	3.2250	3.7473	3.5223	4.9549	4.4743	3.0667	3.4321	4.7275	4.2977	3.3728	4.1825	3.6118
1100924	2.8113	2.6564	1.5995	1.1102	1.4598	2.1745	1.5992	1.0745	1.2669	2.4138	2.6239	1.7058	1.6754	2.9456	2.7229	1.6721	0.9425	1.6000
1097593	3.5109	4.3027	3.0039	2.6342	2.7815	3.7838	2.8177	2.4084	2.3567	3.7427	4.2959	3.0305	2.7789	3.0304	4.4019	2.8976	2.2252	2.4742
1102380	5.0173	4.7572	3.6025	3.5524	3.4961	4.7220	3.6519	3.6895	3.4228	5.0723	4.5991	3.5622	3.3590	4.6641	4.7667	3.9199	3.8132	3.6024
279758434	1.4853	1.7581	0.5485	0.2560	0.6034	1.7909	0.3159	0.6632	0.3435	1.7104	1.7232	0.5923	0.3514	1.7524	1.3610	0.6458	0.5144	0.2422
280043222	4.5977	1.7504	2.7884	2.1609	2.8562	4.0908	2.2064	0.0000	2.5386	4.7475	1.3304	2.0012	2.0593	4.0434	2.0095	2.5361	1.4806	1.7170
1094626	6.4773	5.7196	4.8072	4.5815	5.3909	6.3880	4.7357	4.4922	4.8192	6.9141	5.5527	4.8154	5.2853	5.9334	5.5560	4.8788	4.6433	5.2837
1098891	4.6390	3.3865	2.3977	3.0080	2.9144	4.1796	2.4731	3.0433	2.9202	4.3127	3.3865	2.2632	2.5620	4.3505	3.1963	2.4981	3.1845	2.7597
1089290	4.5893	4.8192	3.4399	3.1615	3.2981	4.5601	3.5516	3.3504	3.3736	4.3930	4.8727	3.6697	3.4263	3.9206	4.8697	3.4625	3.3683	3.1165
1090724	5.0173	4.6739	3.8832	4.0134	3.3089	4.9160	3.7684	3.9613	3.3659	5.0861	4.6534	3.7719	3.3511	5.1598	4.7562	3.7855	4.2063	3.3196
1099616	8.2292	7.1351	6.1064	6.6826	6.6406	7.6110	6.1268	6.4253	6.7478	8.0956	7.1274	6.0225	6.3286	7.7947	7.1291	6.1988	6.6009	6.4919
1097809	4.1588	3.8886	3.0008	3.1079	2.6143	3.8670	2.9194	2.7748	2.5246	4.2219	3.9840	3.1100	2.6273	4.0984	4.0155	2.9620	3.0814	2.5423
1099053	6.2736	6.0394	5.1240	4.8753	5.0169	6.1417	4.9792	4.7452	5.0532	6.0960	6.0373	4.8173	4.8567	6.4775	5.9663	5.0703	4.9560	5.0303
280046722	2.9366	1.3047	1.3818	0.0000	1.6880	2.5341	0.8513	0.0000	0.8656	1.3375	1.1926	0.9045	0.0000	1.8073	1.2249	0.3062	0.0000	0.2979
279875657	3.4115	2.3558	1.4915	1.6765	1.2222	2.8140	1.5278	2.3703	1.9896	2.8350	2.4295	1.3145	1.1236	3.3520	2.3952	1.9237	1.9191	1.1388
1092996	3.0597	3.0768	2.1681	1.3304	1.8133	2.9138	2.2941	1.4420	1.7711	3.0663	3.0999	1.9891	1.8105	3.0798	3.0441	2.0620	1.7452	2.0199
1097658	2.9195	4.0512	2.7382	2.2903	2.2031	3.2152	2.7309	1.9450	1.8367	3.2488	4.0163	2.7992	2.3859	2.8657	4.2476	2.7288	1.7316	2.1245
1092035	1.4119	1.5475	0.7880	0.1646	0.4065	1.2611	0.6094	0.1642	0.1700	1.6177	1.8258	0.6203	0.4404	1.9197	1.9032	0.7994	0.4834	0.3230
1093186	1.5667	3.0850	1.9250	1.0232	0.9731	1.8695	1.9934	0.7673	0.6641	1.6024	3.1548	1.6044	1.4202	2.7797	2.9894	1.5084	0.6787	1.1541
1095965	5.2815	4.9983	4.0542	4.0487	3.6429	4.9393	4.0917	4.0383	3.6496	5.2600	4.9468	3.9929	3.7111	5.1214	5.1419	3.9909	4.2341	3.5534
1096117	1.5697	1.2618	0.3221	0.0402	0.2841	1.1509	0.2358	0.0550	0.1528	1.7307	1.4293	0.2558	0.3212	1.4688	1.2046	0.1921	0.2883	0.2084
1089275	4.1967	5.0890	3.6970	3.8768	3.4259	4.3524	3.7329	3.3859	2.8789	4.4398	5.0863	3.3734	3.3417	3.6466	5.1439	3.4344	2.9356	3.0652
1095747	1.4284	1.0772	0.3727	0.1127	0.1992	1.0054	0.2319	0.1517	0.1240	1.6594	1.2456	0.2492	0.2243	1.8750	1.5850	0.2513	0.2818	0.2564
1102232	4.6091	4.2414	3.2398	3.4108	3.1310	4.0747	3.3447	3.3450	3.3188	4.8149	4.2332	3.5715	3.1752	4.6396	4.7089	3.3034	3.4149	2.9191
1104619	1.4012	1.5920	0.4756	0.0960	0.2547	1.4435	0.4155	0.2450	0.3211	1.3409	1.7366	0.3395	0.4001	1.5769	1.6449	0.4325	0.4082	0.4398
280111359	1.3783	1.6096	0.3588	0.2521	0.4221	1.4383	0.6051	0.5316	0.3436	2.1146	1.6939	0.9318	0.4271	1.8036	2.0221	0.4128	1.2607	0.3673
1088997	2.5892	2.1878	1.2242	1.1009	1.3022	2.3637	1.4148	1.2544	1.3366	2.7590	2.4959	1.1119	1.0279	2.3499	2.4523	1.3636	1.3391	1.5161
1089416	6.4627	5.8731	4.7816	4.8044	4.7479	5.9102	4.7777	5.1678	5.1618	6.2897	5.8069	4.9800	4.4657	6.2535	5.9405	5.0157	5.3100	4.6020
1109009	3.0032	2.9092	1.9540	2.1714	1.5463	2.8336	1.7532	2.2562	1.4524	2.8328	2.9899	1.7244	1.5797	3.6779	2.8789	1.9305	2.4850	1.3177
1090925	3.2924	3.2786	2.2212	2.3971	1.9388	3.2049	2.0179	2.1515	1.5166	3.6194	3.3247	2.1506	2.0707	2.5833	3.3921	2.0951	2.2545	1.8368
1099937	2.2301	2.2983	0.9795	1.2072	1.1484	1.8388	0.9660	0.8779	0.7941	2.5877	2.1950	1.0932	0.8817	1.9916	2.2637	1.0669	1.1685	1.0206
1093244	3.5006	1.6218	1.6988	1.0945	0.9441	2.7743	1.6145	1.6035	1.6501	2.8892	1.6965	1.6157	0.8165	3.7490	2.1240	1.7578	1.7838	1.2625
1090609	3.1940	2.8434	1.6285	2.0077	1.9957	2.9628	1.6654	1.8234	1.9292	3.4460	2.7460	1.7382	1.7315	3.2733	2.6810	1.7099	1.8861	2.1133
280079031	4.0103	3.2332	1.9354	1.5576	2.3181	3.2447	2.2743	2.0913	2.6937	3.7616	2.8643	2.0872	2.0790	3.3765	2.8795	1.9147	2.6046	2.1681
1101816	3.4968	4.4177	2.8838	3.1618	2.4377	3.4673	2.8519	2.6747	2.1302	3.6565	4.2571	2.7755	2.5591	3.6341	4.2054	2.8874	2.8108	2.4675
1092336	0.8817	1.4293	0.7293	0.1457	0.2919	0.8804	0.4455	0.2240	0.0394	1.5065	1.3439	0.4028	0.1287	2.2816	1.8648	0.2676	0.3043	0.0339
1096067	4.3656	3.5890	2.5494	2.3321	2.7230	3.4258	2.4916	2.8473	3.0512	4.1093	3.4591	2.3368	2.2745	4.5103	3.4028	2.7907	3.2051	2.6174
280110416	3.0126	2.8723	1.6108	2.2285	1.5093	2.5804	1.8188	2.1240	1.8315	2.6612	3.0790	1.5696	1.1738	3.1698	2.8538	1.7610	2.0718	1.1001
1102895	2.5778	2.3935	1.4153	1.0616	1.2278	2.4972	1.2587	1.2492	0.9812	2.5739	2.1652	1.2978	1.3842	2.7689	2.1469	1.3355	1.4687	1.2561
280086293	5.0708	4.0071	3.5575	3.8346	2.8773	4.8799	3.4387	4.0590	3.4185	5.0311	3.9532	3.5468	2.8053	5.3342	4.1437	3.6374	4.0109	2.7907
1106746	3.9392	3.2863	2.3246	2.4144	2.3453	3.9317	2.4480	2.4378	2.6199	3.8587	3.2492	2.3640	2.3231	3.6181	3.1696	2.2791	2.4802	2.3636
1094970	3.6927	4.5360	3.4707	2.2210	2.7732	3.6694	3.7114	2.1260	2.4825	3.7366	4.5078	3.3781	3.2360	3.4185	4.5595	2.9993	2.0401	2.7830
1099232	2.1785	3.1977	1.9811	1.4402	1.5384	2.4074	1.9717	1.3660	1.2803	2.6631	3.3064	1.9137	1.8397	2.4433	3.5252	1.7884	1.3657	1.5396
1094933	1.7469	2.3936	1.6059	0.8385	0.8500	2.1184	1.3317	0.6793	0.9511	1.6873	2.4386	1.3807	0.7226	2.7118	2.4239	1.4377	0.8621	0.7666
280064476	2.8271	2.2892	1.1923	1.2216	1.3738	2.5963	1.2064	1.3883	1.8769	2.4205	2.3885	1.2017	1.1504	2.9939	2.0487	1.2252	1.5369	1.2645
1096226	2.7064	2.4920	1.2380	1.2548	1.3370	2.5130	1.2752	1.2277	1.6976	2.6868	2.3714	1.1005	1.4039	2.5146	2.2089	1.1790	1.3952	1.4319
1090386	4.4390	4.1526	3.2081	3.0507	2.8719	4.2057	3.0542	3.2143	2.9217	4.4622	4.1766	3.3431	3.1488	4.0852	4.3045	3.1057	3.1724	2.8330
1095583	5.1605	4.0824	3.3944	3.2188	3.5176	4.5745	3.2450	3.1496	3.5492	4.9582	4.0751	3.3568	3.3582	5.0470	3.9405	3.4729	3.3790	3.4447
1099820	0.9671	0.2459	1.2833	0.0000	0.0264	1.2366	1.0602	0.0000	0.0761	0.6172	0.7113	0.1762	0.0000	5.5043	1.0132	0.4532	0.0545	0.1083
1098226	3.6878	2.4507	1.8809	2.2216	2.1601	3.6056	1.8324	2.1918	2.1157	4.0649	2.3861	1.7387	1.8675	3.7560	2.3419	1.8324	2.1979	2.0563
1096229	1.5422	1.8953	1.1778	0.7389	0.4121	1.5450	0.9552	0.3651	0.2217	1.5010	1.8550	0.7001	0.3884	2.0468	2.0353	0.8512	0.4814	0.3007
1104636	3.2279	2.4560	1.3295	1.7677	1.3591	2.6320	1.5336	1.8443	1.6347	2.9834	2.4472	1.4783	1.2518	2.7588	2.5274	1.5564	1.9219	1.3080
1103299	1.2070	1.2576	0.0222	0.1077	0.0572	1.0227	0.1300	0.0000	0.0518	1.5231	1.2145	0.0255	0.0240	1.0577	1.3262	0.0466	0.1162	0.0248
279720838	3.0708	3.1015	2.1107	1.1758	2.2610	2.9741	1.9579	1.7276	2.1678	3.1003	3.1014	2.0641	2.1357	3.4574	3.2116	2.2142	1.7056	2.1573
280095241	5.0042	4.8003	4.0019	4.1883	3.2543	4.9291	3.7842	3.9835	3.5390	5.1288	4.8548	3.7907	3.4198	5.1463	4.9136	3.8982	4.3818	3.4918
1106862	1.3297	1.8414	0.4945	0.1343	0.4312	1.5242	0.6963	0.2439	0.2173	1.6836	1.6977	0.6131	0.2633	1.0541	1.6719	0.4875	0.0609	0.4202
1091931	2.5489	3.3307	1.9151	2.2946	1.3508	2.8011	1.5697	2.2728	1.1075	2.9522	3.4250	1.7875	1.5927	2.4734	3.4346	1.7731	2.8016	1.5722
1100488	2.2927	4.7908	2.5685	2.0735	2.0382	3.1019	2.5113	1.6637	1.4743	2.2247	4.3422	2.4276	2.2815	2.7274	3.8525	2.5321	2.0233	2.1633
1101117	5.2865	4.4048	3.6652	3.0759	3.6024	4.8280	3.7578	3.7499	3.8133	5.2585	4.5232	3.5966	3.5048	4.7996	4.4646	3.6370	3.7903	3.6512
1103805	2.1558	2.7336	1.4297	1.1240	1.2514	2.2213	1.3959	1.1287	1.1108	2.9061	2.8807	1.3127	1.3555	1.7510	2.8765	1.3140	1.6254	1.5924
1097804	2.3235	2.0375	1.8620	0.8835	0.8442	1.8415	1.9008	0.7765	0.9512	1.9743	1.9749	1.1029	0.8654	3.6620	2.0141	1.3057	0.6425	0.8436
280093048	4.0693	1.8987	2.0787	2.0274	2.2373	4.2313	2.0275	2.1431	2.4922	4.3300	2.2352	2.0883	2.7844	4.7928	2.5196	2.0888	2.0211	2.9657
279994601	1.6614	2.0424	0.8025	0.6474	0.6228	1.6177	0.7283	0.9295	0.4775	1.8269	2.0849	0.9569	0.6450	1.9028	2.0856	0.7257	0.8220	0.5407
1103375	1.7648	3.4175	1.6630	1.2783	1.0768	1.8435	1.8150	1.1013	0.8730	2.0613	3.3499	1.5767	1.3953	1.4812	3.3761	1.3558	0.9404	1.2229
279748382	2.4519	3.2583	1.9562	1.3009	1.4593	2.7565	2.0227	1.7090	1.4256	2.6374	3.1246	1.8436	1.8292	2.5746	3.3193	1.8348	1.8004	1.5619
279807872	1.5551	2.0282	0.0908	0.0000	0.2277	0.6359	0.0000	0.0000	0.0000	0.4681	1.6320	0.0000	0.1924	1.4770	1.1828	0.2028	0.2383	0.2848
1091964	0.8448	2.5310	0.5538	1.1906	0.2646	1.3905	0.4511	0.2204	0.2240	0.9224	2.2193	0.2513	0.2220	0.9127	2.1133	0.3054	0.3612	0.2655
1089109	1.7608	2.4428	1.2150	1.2652	0.8329	1.7303	1.0732	0.8479	0.9989	2.2546	2.6823	1.6182	1.1039	2.4153	2.7411	1.2562	1.1531	0.9517
1101767	2.2526	1.9366	1.2192	1.7039	1.3847	2.0789	1.0881	1.2627	0.9233	3.3040	2.3933	0.9733	1.0633	2.3819	2.7451	1.2238	1.9557	1.1935
1094490	1.3396	1.0816	0.2191	0.1368	0.1062	1.1835	0.2075	0.0430	0.0806	1.7187	1.2376	0.1419	0.0619	1.7235	1.1347	0.4035	0.3715	0.1622
1087874	1.2489	1.6059	0.2174	0.0676	0.3194	1.1590	0.2617	0.0878	0.1044	1.3936	1.6322	0.1807	0.1853	1.1024	1.5397	0.1991	0.4508	0.2731
1095752	1.5943	2.1337	0.6047	0.6010	0.7143	1.6440	0.4941	0.4633	0.4512	1.6348	2.1699	0.5326	0.5971	1.2298	1.8712	0.5428	0.8760	0.5550
1098718	6.1461	5.1621	3.9887	5.1326	4.5147	5.8580	3.8592	4.9067	4.4476	5.9810	5.3552	3.7036	4.1044	5.4082	5.1018	4.0141	5.2936	4.4799
1093997	4.4431	4.2199	3.1067	2.7771	3.0012	3.8859	3.0789	2.8448	3.0220	4.2518	4.0580	3.1460	2.9247	4.1720	4.1125	3.0960	3.1121	2.8278
1088235	2.0074	2.9505	1.5873	0.7331	1.2075	1.8514	1.9223	0.8237	1.0217	2.2564	2.8740	1.4063	1.2964	1.9245	3.0357	1.6261	0.8062	1.2670
1092883	4.3686	3.5662	2.9691	2.6055	2.6944	3.9276	2.5212	2.9633	2.6487	4.0879	3.5738	2.3464	2.5910	4.4724	3.3719	3.0126	3.1091	2.6887
1095695	4.6078	3.9511	3.0016	3.1762	3.3119	4.3406	2.8724	3.0925	3.2609	4.8004	4.1002	2.9690	3.0290	4.0967	4.0612	3.0437	3.3613	3.1035
1094148	6.3266	7.0825	5.3557	5.8752	5.4640	6.6589	5.2807	5.4344	5.3422	6.3700	6.7538	5.2131	5.3012	5.9936	6.6182	5.1771	5.4519	5.2309
280018656	2.8019	2.4599	1.0733	0.6941	1.5998	2.0627	0.9247	0.6365	1.5446	2.0271	2.4383	1.1482	1.8853	2.5393	2.5198	1.2873	1.4305	1.4050
1094466	1.7812	1.5062	1.3346	0.5191	0.5473	1.7832	1.1257	0.3119	0.4487	2.4501	1.5687	1.0355	0.5482	2.4595	1.9443	1.2889	0.6482	0.5543
1096523	2.4575	3.1841	1.7618	1.3467	1.7104	2.4434	1.9040	0.9843	2.2790	2.7562	3.4519	2.1580	1.8686	2.3745	3.7804	1.7694	1.8556	1.6568
1090811	9.6291	9.0554	7.8923	7.5910	8.3771	9.2796	7.9887	8.1805	8.7576	9.5098	9.0973	8.0498	8.1490	9.3172	9.2754	8.1516	8.1989	8.2295
1090881	1.0974	2.1323	0.8611	0.3299	0.3686	1.3538	0.6942	0.3320	0.4173	1.4217	1.9808	0.6195	0.3480	1.7876	1.9568	0.8332	0.3778	0.4201
1097477	2.3458	3.0302	2.2257	1.1026	1.5125	2.1389	2.3109	1.4038	1.2226	2.3411	2.9925	2.0662	1.5457	3.3968	3.2775	1.9504	1.2291	1.2794
279316768	1.0751	1.4366	0.1149	0.0831	0.0439	1.1558	0.1186	0.0177	0.1028	1.1859	1.5448	0.1183	0.0466	1.0112	1.4771	0.0618	0.2010	0.2277
1089962	2.8914	3.4757	1.9951	1.9776	1.8536	2.9161	2.1812	1.9662	1.6317	3.0700	3.1994	2.1401	1.8082	2.7049	3.3175	1.9189	1.9032	1.7027
1092013	2.8279	3.4268	2.5480	1.2089	2.1975	3.0823	2.5640	1.6732	1.6936	3.2391	3.3961	2.6575	2.3429	3.2248	3.4862	2.3432	1.6685	1.9329
1106008	9.5235	8.0512	7.3571	7.0049	8.0335	9.3275	7.5277	7.2250	8.0030	10.0129	7.6060	7.5916	7.8157	9.2386	7.6931	7.8047	7.4082	7.9853
279734442	4.1920	3.4206	2.2469	1.8706	2.8754	4.0284	2.8134	2.7098	2.8869	3.6066	3.2674	2.6933	2.4540	3.8408	3.5105	2.4488	2.3216	2.5156
1089784	1.6712	1.5886	1.2030	0.3642	0.3557	1.2911	0.8355	0.2254	0.2132	1.3687	1.4470	0.5975	0.1831	2.8154	1.5391	0.7925	0.4753	0.3629
1108228	1.5278	1.2231	0.1122	0.1854	0.1477	1.2779	0.0699	0.1270	0.1454	1.5910	1.0980	0.2509	0.0622	1.4355	0.8517	0.1202	0.0000	0.1250
1092848	2.2989	2.5675	1.2482	0.9393	1.1113	2.0197	1.4381	0.9429	1.0808	2.4181	2.4246	1.2012	1.3716	1.8036	2.4827	1.1962	0.8773	0.9567
1093568	2.7269	2.8268	1.6491	1.3848	1.5603	2.4607	1.7963	1.4416	1.4597	2.8484	2.8527	1.6159	1.7867	2.2364	2.9754	1.6229	1.2147	1.4085
1088717	1.1309	1.2984	0.8444	0.0890	0.2543	1.1166	0.6457	0.1774	0.2233	1.4077	1.8786	0.5540	0.2376	2.5654	1.6878	0.8589	0.5253	0.2122
1089707	1.4609	4.2043	1.9456	2.4521	1.0989	1.9997	2.2146	1.5767	1.1853	2.3483	4.1686	1.8320	1.1527	1.3181	4.2811	1.8932	1.4277	1.5078
1098494	1.5835	2.4388	1.0977	0.4434	0.9333	1.5828	1.1327	0.6065	0.7973	2.1330	2.6614	0.9539	1.0691	1.4529	2.5968	1.0123	0.8390	1.0299
1090862	6.0574	4.8605	3.8309	4.2271	4.8424	5.5400	3.6656	4.0755	5.1979	5.8105	4.8575	3.6713	4.4533	6.1601	4.7450	3.8782	4.5169	4.6144
1094612	1.7886	1.7217	0.8595	0.2695	0.4875	1.5632	0.6745	0.4844	0.4554	1.7908	1.5610	0.6066	0.7185	2.0786	1.6606	0.7483	0.4599	0.5718
279780276	3.2144	2.6563	1.4436	1.4724	1.5382	2.6962	1.5150	1.9030	1.9501	2.9593	2.5957	1.4029	1.1220	2.5821	2.3386	1.5762	1.7721	1.4521
1104068	1.8675	1.4147	0.4018	0.7281	0.4365	1.9793	0.2641	0.6252	0.4444	1.9475	1.3660	0.3637	0.6530	1.6953	1.2637	0.3707	0.7177	0.3522
1093698	3.9005	3.2830	1.9614	2.6644	2.4175	3.3492	2.0847	2.2765	2.4665	3.7009	3.2690	1.9782	2.2399	3.4941	3.1804	2.0673	2.7440	2.3259
1098559	2.1033	1.6978	0.5675	0.5503	0.7779	1.7896	0.4481	0.5335	0.6134	2.1840	1.6942	0.6303	0.9173	1.5360	1.6542	0.6239	0.7514	0.7161
1101030	1.1461	0.3814	0.0566	0.1385	0.0501	0.9245	0.0910	0.1249	0.0000	2.3662	0.8342	0.0442	0.0417	1.7296	1.2043	0.0405	0.0000	0.1434
1096886	3.9200	3.2997	2.4070	2.3027	2.4197	3.3733	2.1268	2.2931	2.2546	3.7055	3.2694	2.2521	2.3678	3.7962	3.1579	2.3209	2.7371	2.2915
1098232	4.4694	3.2461	2.5867	2.9411	2.9726	4.0140	2.4587	2.1687	3.6312	4.0738	3.6135	2.3901	2.6521	4.4596	3.7637	2.5149	3.4506	2.9187
1092923	1.7573	1.4341	0.8762	0.3400	0.2914	1.5312	0.8771	0.2133	0.2568	1.7280	1.5668	0.9816	0.3779	2.3451	1.5764	1.0624	0.3425	0.3954
279827154	2.3549	1.1625	0.4771	0.3914	0.6541	2.1761	0.3526	0.3818	0.5427	2.0472	1.4067	0.5431	0.8238	1.7346	1.0556	0.3877	0.7023	0.7593
1099348	0.2401	0.6539	0.0320	0.0000	0.0428	0.6317	0.0000	0.0000	1.5408	1.3428	2.3675	0.0000	0.0699	0.9744	3.0383	0.0000	0.0000	0.1062
1101817	3.4642	4.5011	3.1849	2.5087	2.6683	3.7054	3.2954	2.6274	2.2146	3.8280	4.4315	3.0551	2.8989	2.8985	4.5294	2.9952	2.2391	2.5743
1090398	2.4927	2.2091	1.2773	1.0545	1.3451	2.2784	1.1617	1.1140	1.0775	2.5167	2.2544	1.2575	1.3364	2.5598	2.1121	1.0300	1.2909	1.1401
1096538	3.6529	3.6084	2.6718	2.2058	2.4962	3.5345	2.6886	2.3860	2.5496	3.7370	3.6371	2.3315	2.3144	3.7670	3.5587	2.6635	2.5427	2.5074
280094100	2.0462	1.5339	1.0465	0.5781	0.4861	1.6579	1.1404	0.5165	0.5142	2.0508	1.6990	1.0083	0.5624	2.4945	1.9930	1.2054	0.9330	0.4834
1094511	2.4928	0.6775	2.7227	0.1072	0.0000	2.3081	2.3440	0.0166	0.0379	1.8615	1.2809	2.0062	0.0161	4.6085	1.4410	3.0192	0.0598	0.0245
1103773	3.8999	4.9254	3.3484	3.2427	2.5571	3.9855	3.3458	2.7754	2.3286	3.8645	4.7229	3.5277	2.8853	3.0856	4.6930	3.2791	3.2029	2.6599
1103132	2.0640	1.3863	0.5500	0.3304	0.7174	1.7715	0.6629	0.4653	0.6291	2.0841	1.4476	0.5932	0.5898	1.6570	1.4198	0.4147	0.3050	0.6527
1104833	3.0551	2.7334	1.9374	1.8161	1.6880	2.8267	1.7732	1.7916	1.6849	2.8963	2.7607	1.7421	1.6542	3.3773	2.8556	1.9158	1.9228	1.6181
1094543	1.6059	1.9489	1.3151	0.3529	0.6656	1.5863	1.2806	0.3607	0.5159	1.8603	2.1719	1.2222	0.6978	2.4543	2.1544	1.2753	0.6497	0.6455
279943831	2.1406	2.3077	0.2767	1.2658	0.9313	2.5728	0.6923	0.4749	1.7095	1.3783	2.0262	0.4222	0.3026	1.9455	0.9649	0.4377	1.0192	0.7518
279904208	3.4495	3.0785	2.3341	1.9290	1.3202	2.9196	2.3853	1.9833	1.4093	2.4265	3.0616	2.1305	1.3946	3.6596	2.9881	2.3851	2.5477	1.4263
1096034	4.2767	4.4180	3.6051	3.4310	3.3842	4.4664	3.1886	3.0985	2.6370	4.4884	4.3594	2.7081	2.9330	4.1137	4.3541	3.4730	3.6398	3.1283
1095342	2.9700	2.1724	1.4151	1.1481	1.6181	2.5735	1.4144	1.0252	1.9147	2.9623	2.2700	1.0679	1.3029	2.4745	2.3231	1.3917	1.4359	1.4957
1106332	1.5496	2.0122	0.6722	0.9719	0.9418	1.8576	0.4778	0.6879	0.7924	1.7875	2.1929	0.5943	0.9746	2.0510	2.1198	0.6639	1.0302	0.8620
1105059	0.3554	1.0191	0.3226	0.0633	0.1687	0.5834	0.4894	0.1435	0.2169	0.4970	1.3102	0.1086	0.4157	3.9970	1.8070	0.1163	0.1517	0.1955
1099366	2.6686	2.6815	1.8025	1.4429	1.5826	2.7616	1.5621	1.3464	1.2957	2.9624	2.6420	1.6134	1.6601	2.6772	2.6312	1.6740	1.6176	1.6561
1099425	2.5604	2.1176	1.5472	1.1690	1.0684	2.4276	1.6373	1.1392	0.9764	2.7242	2.1625	1.6969	1.1264	2.5894	2.3708	1.5533	1.0321	1.0519
279866351	0.5445	1.8992	0.1292	0.1419	0.0000	0.6564	0.3790	0.0000	0.0000	0.9768	2.0627	0.2527	0.0720	0.9688	1.8217	0.1212	0.0000	0.2983
1094112	2.0760	1.5845	0.4420	0.6296	0.3741	1.4687	0.3141	0.6348	0.2726	2.1255	1.4733	0.2695	0.3881	1.1316	1.2982	0.3927	0.9110	0.2679
1104661	3.1598	3.5093	2.2803	1.8723	2.1149	3.2699	2.1270	1.6420	1.7645	3.3176	3.2576	2.0372	2.3322	2.4986	3.3994	2.1658	2.0801	2.1673
280122099	1.8075	1.5822	0.6439	0.5199	0.7403	1.5982	0.5898	0.4108	0.6594	2.0710	1.6055	0.9169	0.5239	2.4603	1.5306	0.6657	0.7827	0.7993
1093175	0.9471	1.3388	0.1483	0.0575	0.0892	0.7523	0.1023	0.0000	0.0518	1.3235	1.5671	0.0647	0.0799	1.1450	1.5202	0.0782	0.1370	0.0634
1090519	0.1743	1.0490	0.1206	0.1231	0.0657	0.4193	0.0859	0.0081	0.9398	0.7958	2.6168	0.0420	0.1657	0.4850	3.5463	0.0232	0.0000	0.0794
1096110	2.1168	3.7675	2.3477	2.4529	1.4217	2.8628	2.2466	1.2043	1.4490	2.7859	3.9298	2.0897	1.7163	1.7781	3.9200	2.0896	1.7217	1.9045
1097588	1.6964	1.8506	0.1787	0.0981	0.5672	1.8761	0.3359	0.0784	0.6001	1.1589	1.7663	0.2523	0.4248	0.7181	1.2196	0.1447	0.3483	0.5270
1095620	4.7452	3.6915	2.5395	3.5162	2.8571	4.2908	2.5824	3.6761	2.8602	4.9440	3.7317	2.4915	2.6444	3.7814	3.8184	2.8461	3.9818	2.9754
280128642	1.4954	2.6057	1.3181	0.8413	0.6045	1.8854	1.3142	1.0467	0.6443	2.1055	2.7919	1.3292	0.8977	1.6030	2.4978	1.0928	1.1341	0.7311
1095002	2.5753	2.3677	1.3568	1.3575	1.4889	2.2374	1.4526	1.4493	1.4355	2.7854	2.5652	1.1113	1.2190	3.0042	2.3702	1.4110	1.7461	1.5194
1100764	2.0314	3.2076	1.7934	1.4394	1.2252	2.1780	1.8402	1.1903	1.1089	2.4506	3.1494	1.7006	1.4948	1.8799	3.2903	1.5768	1.2820	1.3433
280064975	6.2194	6.1016	4.7829	5.0450	4.9463	5.6383	4.8135	5.5627	5.2927	6.3765	6.4006	5.0644	4.8757	5.6485	6.7722	5.1418	4.9356	4.7786
1090428	4.6123	4.7865	3.6233	3.0443	3.1813	4.3991	4.0001	3.1148	3.2737	4.5108	4.7792	3.7889	3.6461	4.2553	4.7320	3.5451	3.2471	3.3627
280096436	5.8511	5.8276	4.9518	4.2524	4.7636	5.5696	4.8873	4.3061	4.3429	5.8310	5.8514	4.7768	4.9682	5.8044	5.8365	4.5979	4.5079	4.8250
279806452	3.0195	3.1742	1.4548	1.3857	1.6402	3.0947	1.6151	1.9819	1.9956	2.3037	3.0225	1.3292	1.5264	2.8041	2.4694	1.7638	2.1110	1.8884
1103604	3.1210	2.3314	1.8605	1.6665	1.4207	2.7123	1.9879	1.5219	1.5493	2.5172	2.4262	1.9214	1.2119	4.0923	2.6212	2.2440	2.0588	1.1475
280087107	1.8929	1.8350	0.6222	0.5076	0.8694	1.8784	1.2598	0.2199	0.7432	2.4082	1.3928	0.6184	0.8193	2.2782	1.5212	0.8925	0.7279	0.9181
1101871	1.5982	1.8926	0.6718	1.0105	1.0531	2.6096	0.5973	0.7931	1.3637	2.2780	1.6560	0.2923	0.5938	1.6682	1.9480	0.7752	0.7469	1.0010
280021768	3.8852	3.3590	2.4996	1.8082	3.0811	4.4745	2.4388	2.3455	3.0609	4.4890	2.9723	2.8332	2.8486	4.2814	3.1633	2.6836	2.5963	3.0937
1099876	1.5535	1.2477	0.6560	0.2923	0.3981	1.3245	0.5041	0.2074	0.4361	1.9825	1.5056	0.4274	0.3655	2.0394	1.2786	0.5864	0.3177	0.4439
1099270	1.6060	0.0000	0.0000	0.0000	0.0000	1.8615	0.0000	0.0000	0.0000	1.6820	0.5131	0.0000	0.0980	1.7829	0.5982	0.0000	0.0000	0.0000
1090805	4.2263	3.8900	2.6368	2.6657	3.1002	3.9506	2.6556	2.6214	2.9069	4.3342	3.7090	2.7606	2.9794	3.6503	3.8508	2.7446	2.8383	2.9388
1103523	1.8876	1.1485	0.5832	0.2785	0.4366	1.5319	0.3487	0.2606	0.3806	1.6615	1.4444	0.3447	0.3228	2.0023	1.0754	0.6113	0.5711	0.2227
1104642	1.7737	0.5355	0.0000	0.0000	0.1525	1.9266	0.0000	0.0000	0.0000	2.1152	0.4190	0.0000	0.1276	1.1082	0.2746	0.0000	0.0000	0.0000
1088979	4.8765	3.9244	3.2671	2.9089	3.2539	4.3179	3.5305	3.3583	3.5699	4.6241	3.7970	2.9690	2.8020	5.1254	3.8324	3.2853	3.3574	3.0931
1100683	4.7915	3.8151	2.8503	3.0327	3.0668	4.1216	2.9620	3.1822	3.1524	4.5384	3.6835	2.9242	2.8831	4.4223	3.8635	2.9835	3.4085	2.9764
280101453	2.0171	2.8097	1.2802	1.2288	1.1868	2.1098	1.4263	1.1412	0.9432	2.4986	2.7122	1.1501	1.2630	1.7206	2.5632	1.1414	1.3117	1.2363
1095430	4.5375	3.2478	2.1396	2.5148	3.1294	3.9828	2.1800	2.5655	3.2128	4.5859	2.9739	1.9803	2.7087	4.2084	2.8503	2.4940	2.9778	3.0508
1103538	6.4202	6.6792	5.5384	5.4949	5.3857	7.0213	5.4669	5.8914	5.6352	6.3023	6.8209	5.4236	5.4569	6.9072	6.7767	5.7105	5.8462	5.3905
1092245	1.9872	1.5736	1.2873	0.5622	0.7955	1.9721	1.1301	0.4188	0.6571	2.0557	1.6546	0.9128	0.7259	2.8628	1.5452	1.1114	0.6792	0.6779
1106037	1.2487	1.7440	0.2229	0.3120	0.3317	1.2682	0.3469	0.3949	0.3551	1.3080	1.7287	0.3668	0.2703	1.7422	1.4995	0.5294	0.4790	0.4643
280002995	6.4560	5.3694	4.4730	4.5724	5.3615	6.3428	4.4721	4.3621	4.9300	6.8384	5.1717	4.6053	5.3037	6.0959	5.1764	4.5664	4.7410	5.2745
1101915	1.6762	1.7206	1.1250	0.5407	0.2877	1.3123	0.9174	0.3199	0.3456	1.7131	1.6665	0.7760	0.1893	2.2616	1.4526	0.8603	0.4283	0.2844
279828268	2.9933	2.7424	1.9623	1.6304	1.3467	2.4230	1.6754	1.6001	1.7591	2.6561	2.9547	1.6128	1.2343	2.7305	2.8952	1.8881	2.0457	1.2505
279706726	0.9447	1.5104	0.0000	0.0000	0.0000	0.8159	0.5247	0.0000	0.0000	0.0000	2.4017	0.0000	0.3602	0.2785	2.5428	0.0000	0.0000	0.0000
1103032	2.6129	2.4183	1.3833	1.0414	1.3678	2.4491	1.4091	1.0592	1.4014	2.7814	2.3773	1.3353	1.3684	2.4467	2.1819	1.4158	1.4948	1.3980
1097628	3.4420	3.4530	2.4034	2.3857	2.0445	3.4513	2.4417	2.5283	2.0221	3.7788	3.4440	2.6025	2.1347	2.9425	3.6077	2.4827	2.4955	1.9021
1087563	0.9886	1.6760	0.1208	0.0235	0.1919	0.8441	0.0961	0.0313	0.0122	1.1199	1.6825	0.1105	0.1329	0.7549	1.5875	0.1010	0.2162	0.1059
1093703	2.8469	1.8051	2.7660	0.9244	0.4755	2.4786	2.4451	0.4364	0.6690	2.2042	1.7074	1.9139	1.0094	3.7612	2.3976	2.6483	0.8444	0.4446
279952473	0.7828	1.4468	0.0339	0.0174	0.1405	0.9782	0.4461	0.1592	0.0862	1.4268	1.7514	0.1343	0.1853	0.7225	1.9422	0.1193	0.2513	0.1960
279907112	2.3460	2.4082	0.7660	1.3844	1.0061	2.0549	0.5687	1.6320	1.0496	2.4922	2.2318	1.0713	0.9027	1.6059	2.2830	0.9583	1.9167	0.5293
279861248	1.4147	0.5312	0.0000	0.0000	0.0000	1.9496	0.0000	0.0000	0.0000	1.3809	1.1646	0.1786	0.0000	1.7054	0.0981	0.1643	0.0000	0.1674
1091610	8.1077	7.1952	6.0527	6.3881	6.5305	7.8496	5.8510	6.3239	6.4390	7.5283	7.1537	6.1213	6.3953	7.4762	6.9873	6.3380	6.8698	6.4310
1093308	2.4642	2.2877	1.2358	1.3028	1.2997	2.0940	1.1679	1.0120	0.9698	2.5601	2.1572	0.9662	1.0485	1.6984	2.4599	1.0315	1.1187	1.1146
1087317	5.0504	4.4589	3.4554	3.4454	3.3065	4.6675	3.6837	3.6355	3.6048	4.8257	4.4616	3.4763	3.4135	4.4702	4.3999	3.5181	3.5002	3.3364
1095540	2.8362	3.3448	2.0741	1.9166	1.8459	2.4993	2.1029	1.8973	1.6470	3.1309	3.1879	2.0099	1.7779	2.6468	3.6320	2.0411	1.9635	1.7287
1091699	0.5970	1.3216	0.6351	0.2031	0.3546	1.5042	0.6004	0.3559	0.1289	1.1423	1.9558	0.3503	0.3714	2.2588	1.7258	0.3357	0.5086	0.2367
1094876	4.3855	3.3515	2.6226	2.4411	2.8463	3.9079	2.4603	2.5376	3.0053	4.2360	3.3921	2.5495	2.7963	4.1611	3.3975	2.6403	3.1142	2.7246
280123907	3.7182	2.9714	2.3576	1.5681	2.5294	3.3862	2.3323	1.9933	2.2555	3.6823	2.6679	1.9159	2.3216	3.9550	2.7119	2.4442	1.9157	2.2334
1096197	4.5213	4.6845	3.5293	3.2217	3.6618	4.7059	3.6653	2.9707	3.2813	4.8810	4.4790	3.6809	3.7506	4.2280	4.5938	3.6025	2.9039	3.7501
1104242	4.1759	4.4178	2.9600	3.3876	3.1208	3.9992	2.9210	3.4573	3.2093	4.3444	4.4299	3.1914	3.1277	4.1236	4.4900	2.9179	3.4604	2.9451
1089481	1.4349	0.8849	1.5018	0.0000	0.1812	1.2130	1.1916	0.0000	0.3599	1.2495	1.4098	0.6967	0.1103	3.3842	1.8312	1.0962	0.2638	0.1127
1087641	2.5525	2.5309	1.3632	1.5280	1.7660	2.7324	1.6700	1.6439	2.1815	2.8360	2.6203	0.5180	1.0062	2.6309	2.3826	1.4535	1.2103	1.9827
1097328	0.8981	1.2698	0.3723	0.2009	0.0437	0.9046	0.2839	0.1382	0.1332	1.4600	1.6718	0.3083	0.2645	1.8066	1.6541	0.5243	0.3643	0.1465
1090989	4.7957	3.1497	2.9591	2.6061	3.0998	4.2669	2.9296	2.9076	3.0281	4.8962	3.1806	3.2510	2.9501	5.0882	3.2715	3.1373	3.0405	2.7110
1089503	4.3639	3.8934	2.9253	2.5672	3.0617	4.0822	2.9524	2.6775	3.0460	4.2355	3.7331	2.8757	3.0629	4.3116	3.7391	2.9809	2.9010	3.1210
1096495	2.4139	2.2624	1.4971	1.3251	1.3163	2.3300	1.3625	0.9618	1.3429	2.4858	2.5704	1.3674	1.0494	2.5779	2.5546	1.4805	1.4656	1.4635
1087270	2.4660	2.6371	1.3683	1.3477	1.5791	2.2902	1.2949	1.2603	1.1905	2.7735	2.4740	1.1128	1.6568	2.1537	2.4893	1.0924	1.3577	1.5199
1090228	5.2683	4.8253	3.8314	3.8787	3.6725	5.0207	3.7769	3.9767	3.9002	5.2324	4.7890	4.0665	3.7460	4.8281	4.8561	3.8703	4.0554	3.5644
1098474	3.0472	2.8529	1.6100	1.5633	2.0205	2.7532	1.6510	1.6379	1.6699	3.1763	2.7683	1.4947	1.8706	2.6819	2.7174	1.6251	1.9282	1.9782
1097872	1.3308	1.8966	0.7270	0.3267	0.3793	1.3189	0.6781	0.2623	0.2644	1.5650	1.8694	0.5955	0.4260	1.3577	1.8613	0.6496	0.5040	0.4133
1088931	2.1931	1.3964	1.1973	0.9125	0.6412	2.0676	1.0832	0.6845	0.6659	2.1589	1.4973	0.7462	0.5464	2.7250	1.6147	1.0821	0.9037	0.6199
280133345	1.8066	1.9848	1.0910	0.5239	0.8528	1.9191	0.8013	0.4781	0.4816	2.0275	1.6535	0.5423	0.7790	1.6725	1.6119	0.8012	0.7831	0.4229
1090850	6.1222	5.2521	4.6038	4.1786	4.5914	5.7842	4.6296	4.3917	4.6053	6.1371	5.1628	4.5358	4.5849	5.9397	5.1993	4.7409	4.3755	4.6263
1101218	5.6740	5.3311	4.0419	4.7376	4.3851	5.6330	4.4816	4.0956	4.7433	5.5289	5.3154	3.6877	4.0576	5.3879	5.2083	4.3614	4.2046	4.6815
1092044	1.3606	2.0983	0.8094	0.6209	0.5704	1.1490	0.8273	0.7068	0.4898	1.6812	2.3036	0.8503	0.7120	1.9268	2.2803	0.8100	0.8288	0.5335
1092226	1.3756	1.6442	1.2677	0.2761	0.2596	1.4363	0.8922	0.1984	0.3405	1.4305	1.6471	0.7641	0.4663	2.5418	1.6202	0.7628	0.4974	0.3038
1098605	3.1860	3.5275	2.2840	2.1198	2.0604	3.1441	2.2004	1.9392	1.8753	3.2867	3.4667	2.5433	2.2171	2.7631	3.4987	2.2155	2.1587	1.9793
1097844	0.5494	2.4459	0.0459	0.0000	0.0601	0.3057	0.1085	0.0518	0.0000	0.6382	2.1722	0.0794	0.0990	0.2597	1.9248	0.0728	0.0631	0.1250
1100312	2.0876	2.5771	1.6051	0.8775	0.9399	2.0334	1.5930	1.1401	0.9428	1.6625	2.1486	1.0979	0.7149	2.7978	2.2990	1.3977	1.2846	0.6058
1090525	5.2166	5.1662	3.7243	3.7412	4.2523	5.1105	3.7288	3.7358	4.3821	5.2877	5.0319	3.8767	4.0643	4.6632	4.8578	3.6410	3.9126	4.1475
1095400	3.3993	3.3352	2.4910	2.0203	2.2090	3.2965	2.5312	1.9954	2.0984	3.5573	3.2059	2.4248	2.1160	3.4625	3.3164	2.3881	2.1429	2.3096
1090608	2.0043	1.6015	1.2985	0.6853	0.7957	1.3928	1.1047	0.6805	0.6535	2.0629	1.6997	0.9317	0.7208	3.0544	1.8853	1.0163	0.6972	0.6291
1099591	3.2550	3.8546	3.1580	1.8717	2.6870	3.5142	2.8081	2.0089	1.8308	3.7715	4.0922	2.8908	2.7660	3.3067	4.1097	3.0386	2.5230	2.8080
1098125	2.6600	3.2966	1.7963	1.8298	1.5977	2.8198	1.6249	1.8458	1.4963	2.7096	3.2251	1.9923	1.9457	2.5923	3.1553	1.9145	2.0643	1.7323
1105448	4.9941	6.5662	5.1382	4.2986	4.6302	5.3205	5.0678	4.4936	3.8953	5.6919	6.8286	5.4023	5.1764	4.4947	7.2582	5.0514	4.4736	4.7436
1097903	1.6364	0.4326	0.6580	0.1807	0.0000	1.1944	0.4730	0.2383	0.9195	1.9862	0.5791	0.1671	0.0805	3.2877	1.4022	0.4216	1.0166	0.0831
1087205	1.3316	2.1564	0.6098	0.4612	0.6840	1.3839	0.7162	0.3928	0.5773	1.8239	2.1455	0.6462	0.9552	1.1741	2.2616	0.5537	0.5258	0.8807
1089870	5.9992	5.3844	4.2828	4.4158	4.6678	5.5749	4.4105	4.5550	4.7061	5.9294	5.4721	4.4650	4.6822	5.5629	5.5874	4.5257	4.6518	4.4361
280045504	0.0000	2.0767	0.0000	0.0000	0.0000	1.5236	0.0000	0.0000	0.0000	0.8236	1.8183	0.3661	0.0000	0.7780	1.0311	0.0000	0.0000	0.0000
279871292	5.0036	4.7286	3.4874	4.2077	3.6774	5.0955	3.5428	3.8887	3.9380	5.6602	4.4536	3.5725	3.7914	5.1971	4.5542	3.7236	4.5360	3.8665
1094956	1.3588	1.8397	0.5995	0.2754	0.6715	1.3165	0.3874	0.5602	0.3698	1.5224	2.1165	0.2974	0.5474	1.5044	1.6107	0.4405	0.7627	0.5263
1099340	2.8524	2.1038	3.0326	1.2121	0.7154	2.9435	2.4744	1.1604	0.9747	2.1668	2.4502	1.9021	0.8587	3.5125	2.6614	2.5684	1.2895	0.9132
1089466	4.3526	5.1242	3.5209	3.4735	3.7309	4.4659	3.3016	3.9079	3.1153	4.7228	5.1346	3.5130	3.7047	3.8884	5.1786	3.5620	4.0206	3.5343
1098431	3.0378	1.3431	2.3316	0.7596	0.9086	2.2750	1.9294	0.8281	0.8510	2.3876	1.4175	1.9090	0.8838	4.9098	1.8673	2.5349	1.1614	0.7292
279869091	3.3441	2.1747	1.3738	0.9762	2.1067	3.2332	1.6826	1.3507	2.2157	3.4481	1.8341	1.7104	2.1489	2.9441	2.2083	1.5669	1.1462	1.6127
1094884	3.0018	3.8252	2.5011	1.9605	2.0022	2.8902	2.7621	1.9312	2.1252	2.9975	3.7682	2.2362	2.2030	2.9158	3.7081	2.4115	1.8898	2.0377
1093837	3.0688	3.9849	2.2910	1.9274	2.2394	2.8056	2.3047	2.1665	1.9830	3.0999	3.8319	2.5189	2.3752	2.6548	4.0059	2.2812	2.2031	2.3164
279891363	8.0032	7.1797	7.8377	5.7164	6.9963	7.8599	7.6438	6.2079	6.9234	8.8583	7.1254	7.7082	6.1699	8.2906	7.7341	7.7463	4.6448	6.6743
279812004	2.0530	1.8643	0.9793	0.7970	0.7166	1.4535	0.6386	0.7687	1.0285	2.1369	1.8768	0.2665	1.0860	1.9720	1.7003	0.6280	0.4568	0.9142
1094741	1.1924	3.7172	1.6898	1.6790	1.5393	2.1640	1.5575	0.7262	1.0507	1.7796	3.9054	1.9716	1.8710	2.9203	3.4936	1.9488	2.0923	1.7662
1099420	1.3416	1.0948	0.4308	0.0540	0.1203	1.2082	0.4378	0.1033	0.0918	1.4995	1.1691	0.2911	0.0852	1.6605	1.2842	0.4679	0.1446	0.0871
1097111	1.9000	1.9870	0.7428	0.4008	0.5815	1.5266	0.7236	0.6047	0.7791	1.8851	1.8097	0.5864	0.7047	1.6667	1.7765	0.7624	0.8596	0.7454
279658631	1.5477	2.3454	0.6856	0.3888	0.7095	0.4399	2.0147	1.0409	0.0000	2.0823	2.9645	1.2622	0.9968	1.4911	2.7081	0.3431	1.0920	0.5764
1099910	2.9186	1.2897	1.6443	0.9783	1.0147	2.6491	1.5915	0.8043	1.3244	2.3771	1.3707	1.4393	0.7371	3.8346	1.4648	1.8100	0.7743	0.6555
1098783	2.0813	3.0050	2.0216	1.3550	1.2324	2.0793	1.8079	1.1329	1.0699	2.1898	3.2091	1.8446	1.6358	2.3365	3.3474	1.7197	1.3816	1.2584
279849618	1.9019	2.7523	1.4728	0.6759	1.5875	1.9174	1.2959	0.7962	0.8708	2.1130	2.4222	1.3817	1.3979	1.6806	2.4550	0.9389	0.3752	0.9456
1089756	2.3368	3.4447	2.6808	1.3545	1.6694	2.7578	2.2929	1.3804	1.1651	2.9594	3.5450	2.3556	2.0744	2.4139	3.5443	2.3158	1.6082	1.9044
1088965	2.4460	2.0265	1.4891	0.8574	1.0688	1.8196	1.4838	0.9435	0.9487	2.2175	1.9359	1.3470	0.8352	2.9061	2.4335	1.6824	1.1228	0.8256
1089477	4.2648	4.8130	3.0203	3.0564	3.6302	4.9420	3.2031	2.9129	4.3074	3.9487	5.0074	2.5355	3.3555	4.1974	4.1437	3.4477	3.5778	3.9650
1101300	5.3334	5.2130	3.8805	4.1550	3.9290	4.9542	3.9444	4.2369	4.1396	5.1392	5.1431	3.8495	3.8566	5.0441	4.9673	4.0636	4.1683	3.8316
1091432	6.4383	6.1532	4.6883	4.8842	4.7967	6.4177	4.9347	5.1782	5.5358	6.2722	5.9503	5.1000	4.7268	5.3942	6.0213	4.8868	5.2309	4.8618
1106012	3.7449	2.4522	1.7433	2.6075	2.3080	3.4278	1.5829	2.0961	2.2299	3.5212	2.6884	1.4630	1.8250	3.7110	2.6091	1.8593	2.8253	2.0848
1091655	5.9440	5.3388	4.0951	4.2790	4.6099	5.3787	4.2137	4.3958	4.6390	5.9056	5.1772	4.2312	4.4801	5.5200	5.2683	4.3187	4.5951	4.5115
1098424	3.9907	3.1778	2.5676	1.8957	2.7842	3.6943	2.4300	2.3194	2.2922	4.0684	3.2796	2.6486	2.6938	3.8686	3.1732	2.5455	2.5910	2.7332
279752989	3.2057	1.7621	2.1091	1.2359	1.1565	2.4947	0.9531	1.2562	1.8741	2.3991	2.0549	1.8852	1.3102	3.5100	2.9656	2.3191	1.3482	1.2741
1089839	3.2335	2.9380	2.0495	1.8338	1.6406	2.8038	2.1351	1.9520	1.5233	3.2269	2.9540	2.2541	1.9094	2.9161	3.1502	2.0282	2.1138	1.7311
279784647	1.0364	1.4157	0.0128	0.0000	0.0826	1.2440	0.0000	0.0000	0.0146	0.9819	1.5251	0.0149	0.1611	0.4787	1.5036	0.0854	0.2291	0.0837
1102063	0.7951	1.6701	0.2989	0.0866	0.1865	1.2047	0.1634	0.0921	0.0621	1.0580	1.7956	0.2021	0.1566	1.3557	1.1173	0.1859	0.3656	0.1594
279636820	3.4991	1.4543	0.5444	0.4540	2.4186	2.4008	0.8946	0.6853	1.8235	2.9395	1.5380	0.8209	1.2042	2.4019	1.3467	1.1118	0.6021	1.7461
279926151	1.5345	2.1783	0.9209	0.9617	0.9021	1.6572	0.3944	1.1306	0.3239	1.6937	2.2899	1.0439	0.9139	1.7475	2.5793	0.8171	1.5347	0.3804
1098272	1.8361	1.8814	1.1395	0.8379	0.7597	2.2004	1.1021	0.6485	0.8287	1.8568	1.8877	0.7139	0.6180	2.3620	1.7942	1.0562	1.0315	0.8075
1090004	2.3559	2.6405	1.4647	1.2916	1.2988	2.3784	1.3848	1.4293	1.1548	2.3998	2.5881	1.3260	1.1814	2.2958	2.4689	1.4074	1.5112	1.2955
1100557	4.0639	3.7344	3.0438	2.8698	2.7881	3.9750	2.7816	2.8150	2.7771	3.9430	3.7002	2.7653	2.8397	4.5501	3.7316	2.8483	3.0885	2.7419
1099627	2.7633	1.8258	1.2848	1.4648	1.2481	2.4828	1.1179	1.1874	1.0696	2.6878	1.9746	1.2352	1.2333	2.8483	1.9263	1.2488	1.5375	1.1509
279828034	2.6749	1.7889	1.3412	0.9462	0.9195	2.4802	1.3629	0.9785	0.7129	2.6431	1.7889	1.5518	0.9074	2.7048	1.4629	1.3990	1.1288	1.0209
280090848	2.8093	3.0136	2.2097	1.9693	1.6412	2.7479	2.1719	1.6414	1.5048	2.7411	3.1057	1.9121	1.8312	3.1220	3.1628	2.0896	1.8065	1.6038
1100409	5.7353	4.5912	4.0295	4.0669	4.3216	5.2638	3.9801	4.3267	4.4362	5.7093	4.7988	4.0221	3.9896	5.8330	4.7905	4.0927	4.2166	4.0767
1093622	3.0575	2.9462	2.2965	2.0158	2.0848	2.7224	2.2709	1.8315	1.8031	3.5144	3.0477	1.9696	1.9393	3.5094	3.1494	2.0656	2.1039	1.9674
1098924	2.5717	1.9087	0.7517	0.9507	1.0197	1.9128	0.7890	1.2123	1.1247	2.4341	2.0868	0.8256	1.2688	2.2981	1.8295	0.9400	1.5935	1.0293
1104578	1.5453	0.9001	0.6913	0.2898	0.8402	1.1988	0.8346	0.5520	1.2478	1.4715	1.8883	0.9184	1.2257	3.2093	2.7489	0.7798	0.4070	0.4561
1097094	4.8209	4.4958	3.5679	3.2375	3.3607	4.3884	3.7212	3.7732	3.4604	4.9354	4.5758	3.6167	3.2619	4.7435	4.5440	3.7486	3.7738	3.4343
1101848	2.4430	1.7287	0.8949	0.4435	0.8458	2.0717	0.7840	0.6825	0.9826	2.3436	1.5730	0.9736	0.8069	1.6789	1.5801	0.9039	0.8167	0.8340
279917209	3.1829	2.4969	2.0450	1.9588	2.0283	2.6706	1.5536	1.8516	1.6072	3.4333	2.6409	2.0339	1.8717	3.0869	3.2846	2.1396	1.7717	1.7074
1094663	3.6413	3.0550	2.2737	1.3486	2.4321	3.1014	2.1558	1.9156	2.0320	3.7367	2.8058	2.3884	2.3888	3.5014	2.9877	2.3980	2.1618	2.2714
279963452	6.9214	4.9299	4.2278	2.1587	5.8530	5.8685	4.2483	4.6985	6.7379	6.5496	5.0634	4.2690	5.3707	6.6285	5.1126	5.1606	3.9016	5.8103
1088163	5.2003	4.4674	3.3994	3.0929	3.9591	4.7211	3.4879	3.6193	4.1294	5.0771	4.4845	3.6161	3.7337	4.9789	4.4397	3.6346	3.7909	3.8676
1106678	1.3978	2.6544	1.8733	0.9761	1.7473	2.3441	1.1201	0.7249	1.0322	2.4926	3.0443	1.6091	1.4333	1.0205	2.6326	1.1550	0.0000	0.7196
1094420	3.8416	4.2606	2.8559	2.5577	3.0258	3.9167	3.0738	2.5711	3.0386	3.8109	4.1724	2.7386	2.9066	3.5623	4.2028	2.9901	2.6256	3.1563
279912354	1.7166	2.4319	1.0582	1.1390	1.0384	1.8164	0.9061	0.8978	0.5420	1.8963	2.5306	1.1419	0.8371	1.1621	2.6117	1.0499	0.9105	0.6509
279787594	5.9075	5.2453	4.2133	3.9899	4.5958	5.3471	4.3726	4.1810	4.6203	5.9976	5.2218	4.1577	4.3108	5.1260	5.2123	4.4956	4.4338	4.3568
279845009	2.7621	3.5139	2.2176	1.6523	1.8889	2.9210	2.0733	1.7870	1.3277	2.6629	3.5318	1.9278	2.0326	2.3775	3.1171	2.1170	1.6717	2.0485
1092871	2.8213	2.0491	1.3273	0.7010	1.6901	2.6117	1.4323	0.7104	1.3537	2.9168	1.8752	1.3486	1.6982	2.8873	1.7301	1.4692	0.9276	1.8091
279931813	1.4501	1.8740	1.3965	0.2602	0.6440	1.9353	1.2320	0.6386	0.4479	1.9435	1.8401	1.5258	0.6212	3.0123	2.0371	1.6816	1.0208	0.6070
1087601	2.6548	1.1975	3.0316	0.7993	1.1151	2.9497	2.7071	0.5783	0.8935	2.1915	1.5890	2.1531	0.8161	5.3410	2.0324	2.5349	0.6920	0.8293
1097117	4.1042	3.6265	2.5457	3.1175	2.5917	3.6470	2.6118	3.1048	2.8662	4.0972	3.6951	2.5714	2.6191	4.1169	3.8482	2.7448	3.2851	2.5173
1105672	1.9517	2.1311	0.9123	0.7004	1.0038	2.2488	1.4652	0.8819	1.3020	2.0157	2.2513	0.9252	0.8533	2.3483	2.4625	1.5974	0.9430	1.5687
1105306	3.4693	3.1819	2.7054	0.0000	1.6422	2.9494	2.7145	1.1752	2.2535	2.4171	3.6365	3.0929	2.0642	3.2477	3.4163	2.7092	2.2235	2.4299
1092348	2.3955	3.6758	2.3680	1.9582	1.8614	2.6675	2.5624	2.0389	1.7957	2.8028	3.8231	2.1924	2.0723	2.9300	3.8071	2.0701	1.7891	1.9659
1086868	2.1892	2.3841	1.0200	0.9056	1.1759	1.8828	1.1034	0.8973	1.1917	2.2454	2.2984	0.8679	1.1439	1.9278	2.2102	1.1327	1.1133	1.1817
279846638	4.1002	2.6190	1.7530	2.8209	2.8927	4.0689	1.9470	1.4789	2.3187	4.5124	2.0595	1.8676	2.4486	3.9675	2.3542	2.1550	2.7860	2.7024
1095082	2.0861	2.2787	1.6553	1.0407	1.1376	2.3739	1.7896	0.6583	1.4828	2.6202	2.3888	1.7268	1.2662	2.5207	2.5060	1.4045	0.8090	1.3472
1092613	2.5187	3.3036	1.6430	1.9217	1.8132	2.4906	1.6403	1.6918	1.6621	2.2630	3.3510	1.5162	1.8099	2.6142	3.0830	1.5959	1.7957	1.7097
279995299	5.6770	5.6112	4.2590	4.4983	4.2691	5.2294	4.3341	4.5440	4.4972	5.4619	5.5301	4.2168	4.2392	5.3716	5.3341	4.4452	4.4860	4.2271
1098023	1.7293	2.5968	1.0111	1.0973	1.1576	1.6751	0.8263	0.9480	0.7602	1.9767	2.6332	1.1030	1.2063	1.7150	2.5349	0.9664	1.2617	0.9804
1087765	2.6831	2.2254	1.4809	1.5245	1.4069	2.3345	1.4617	1.2751	1.2287	2.5754	2.6143	1.2565	1.5127	2.9240	2.3899	1.4715	1.7149	1.5217
279881873	4.0725	4.2496	3.4134	3.1363	3.1824	4.3576	3.2459	2.7698	2.9362	4.4354	4.2548	3.7270	3.3562	4.1553	4.3536	3.2384	3.1550	2.7602
1095598	3.0744	2.8531	1.9121	1.5942	2.1041	3.0798	1.6794	1.6264	1.6711	3.3777	2.7131	1.7708	2.0971	2.8437	2.6830	2.0245	1.8041	2.0971
280077470	5.0365	4.1030	3.1642	3.5004	3.5057	4.3739	3.0198	3.4689	3.5937	5.0254	4.1082	3.2832	3.3327	4.8219	4.2296	3.4015	4.0998	3.4142
1097727	5.9975	4.9486	3.9896	4.7239	4.5312	5.7627	3.9330	4.3873	4.4399	6.0075	4.9110	3.7803	4.2810	5.4173	4.7870	4.1475	4.7531	4.4560
279819235	8.4477	7.8434	6.9902	6.3692	7.3167	7.9717	6.9605	6.9359	7.5451	8.3884	8.0074	7.0052	7.1062	8.1448	8.2390	7.1028	7.0591	7.2305
280118037	1.0225	1.5156	0.0282	0.0278	0.0857	0.7663	0.0000	0.0000	0.0000	1.3037	1.3056	0.0000	0.1177	0.6144	1.3682	0.0808	0.0000	0.0521
279795664	5.0677	3.6624	3.3815	2.8450	3.7110	4.7875	3.2590	3.4168	3.7778	4.9725	3.8548	3.1995	3.5359	5.4691	3.8370	3.3514	3.5528	3.7025
1089857	2.4574	2.5205	1.7917	1.0839	1.2678	2.6422	1.7156	1.2449	1.0489	2.6725	2.3528	1.9171	1.4948	2.4418	2.4679	1.8012	1.0044	1.2169
1104540	2.9707	1.9146	1.5045	1.4308	1.3915	2.4918	1.1783	0.8858	2.5990	2.6953	2.2849	0.8139	0.9617	3.4571	1.8247	1.4775	1.8266	1.6557
1106136	0.4333	2.0093	0.0296	0.0000	0.0193	0.4013	0.0630	0.0000	0.0000	0.8050	1.8145	0.0104	0.0196	0.3310	1.9813	0.0377	0.0381	0.0100
1099460	6.5960	5.1861	4.5680	4.8952	5.0002	6.4124	4.8231	4.8787	5.3544	6.7242	5.1672	4.5935	4.7447	6.9032	5.1271	5.0673	5.2911	4.9771
280076052	2.3928	1.8855	0.8402	1.4693	0.6612	2.4488	1.0256	0.9207	1.1991	2.1408	2.0846	0.9424	0.8762	2.0904	1.9955	1.0660	1.6338	1.0113
280120842	1.8304	2.4535	0.2048	0.6563	0.4895	1.5156	0.1284	0.2294	0.5817	0.8377	1.1512	0.4391	0.5873	1.3941	1.4874	0.3153	1.0383	0.1182
1088631	1.7316	2.5849	1.2492	0.6244	1.0044	1.9613	1.2558	1.0227	0.4917	2.0100	2.5428	1.3749	1.1955	1.4954	2.4477	1.0195	0.9160	1.0842
1090044	5.6398	5.9705	4.8052	4.2789	4.9041	5.2512	4.9774	4.8093	4.9981	6.1206	6.1761	4.9180	4.7954	5.3296	6.5601	4.8636	4.4794	4.6988
1107155	1.6328	2.1884	0.7702	0.6200	0.8493	1.5551	0.7120	0.6345	0.6920	1.7913	2.1753	0.5580	0.8793	1.3033	1.9415	0.7169	0.5448	0.8300
1102956	2.2797	2.9281	1.4120	1.5363	1.2528	1.9919	1.3800	1.7451	1.3150	2.5316	3.0470	1.4357	1.2073	1.5659	3.2942	1.4257	1.8412	1.1949
1088532	4.1136	3.7319	2.8719	3.7576	2.6680	4.1357	2.5890	3.0714	2.7221	4.1516	3.7377	2.6345	2.5081	4.3280	3.7207	2.7280	3.5891	2.7678
1098814	1.0231	1.8661	0.8223	0.3121	0.4676	1.2021	0.8075	0.2493	0.2663	1.2013	2.0987	0.6948	0.4871	1.7678	2.1079	0.7432	0.4077	0.4869
279997043	2.0809	2.4119	0.9406	1.0245	1.6832	2.1037	1.0781	0.9379	1.4108	2.3697	2.4837	0.8862	1.4255	3.0130	1.4211	1.2843	0.8586	1.4779
279878823	6.8420	5.9022	4.9902	4.8883	5.4605	6.2653	4.9423	4.8666	5.2535	6.4962	5.8507	4.9843	5.2753	6.4225	5.6814	5.2915	5.1156	5.2747
279940113	0.9055	1.9002	0.1102	0.0000	0.0000	0.3361	0.1225	0.1905	0.0000	0.5167	2.3713	0.0000	0.0000	0.6757	1.3910	0.1783	0.0000	0.1744
1089118	2.8516	3.6830	2.6680	1.7482	2.1475	2.9070	2.6189	2.1844	2.0883	3.1085	3.7861	2.6899	2.3687	3.2760	3.8325	2.4078	2.0383	1.9348
279499535	3.3797	2.2350	1.6732	1.1840	1.6916	2.9634	1.6589	1.9817	1.4618	3.3664	1.9712	1.7472	1.7274	2.9406	2.6174	1.8143	2.0090	1.7059
279931754	3.5486	3.3544	2.3876	2.5847	2.6440	3.9715	2.1046	2.6960	2.3919	4.0064	3.3011	2.1692	2.4965	3.7171	3.1427	2.4132	2.9656	2.5541
279954000	10.6257	8.1702	9.3916	6.9355	9.1154	10.8578	9.5740	7.2948	9.9376	10.7488	8.3661	9.2886	9.1346	11.3001	8.6306	9.5598	6.6184	9.1626
1097704	4.3868	4.3171	3.2105	3.2953	3.0713	3.9659	3.2428	3.2820	3.3053	4.1499	4.3023	3.1725	2.8410	4.4371	4.4058	3.4111	3.3928	2.9223
279724383	3.8945	3.5448	2.6342	2.2626	2.7202	4.0356	2.6341	2.7968	3.0533	4.0552	3.6562	3.0065	2.8320	3.8338	3.6865	2.8243	2.6960	2.5741
1094153	3.4937	2.7897	1.8659	2.1718	2.0914	3.1337	1.8097	2.0254	2.0282	3.6385	2.7613	1.7381	1.9974	2.9592	2.7999	1.8856	2.3265	2.0386
1098907	3.0448	2.4024	1.5326	1.6287	1.8149	2.9115	1.3928	1.6337	1.5275	3.1874	2.5199	1.3669	1.5028	2.4933	2.2840	1.5930	1.9301	1.7644
1088518	2.6494	3.8596	2.5741	1.7899	2.0748	2.7167	2.4788	1.9690	1.7195	3.4071	3.8428	2.7718	2.4490	2.3121	4.1434	2.3917	1.8900	2.0047
1097299	2.9011	2.5869	1.7215	1.6611	1.4558	2.5725	1.6913	1.6448	1.3122	2.6426	2.5977	1.9202	1.3911	2.8343	2.8342	1.7611	1.8855	1.4470
1091987	3.9917	3.6920	2.4189	2.5326	2.7382	3.5424	2.3922	2.3615	2.7529	3.8715	3.5491	2.2384	2.7024	3.4632	3.3396	2.5463	2.7304	2.6649
1097550	2.8162	2.6664	1.9368	1.7061	1.4290	2.2879	2.1578	1.6244	1.8807	2.8898	2.8091	1.4895	1.4122	3.1505	2.8871	1.8305	1.6760	1.6038
1105995	2.0076	1.1973	0.6387	0.6062	0.4613	1.6035	0.5498	0.3560	0.6106	1.9649	1.2173	0.5108	0.5450	2.0006	1.2867	0.6181	0.5483	0.3740
279845656	7.0046	5.8005	5.2082	5.0540	6.3732	7.4945	5.2007	4.8705	6.4559	7.2431	5.6144	5.2559	6.0690	7.8969	5.4923	5.6010	4.9038	6.2495
1088537	2.6769	4.4689	2.4443	1.7740	2.2379	2.9458	2.6358	2.1471	1.7194	2.8016	4.3579	2.8405	2.6546	2.0673	4.2299	2.3628	2.0850	2.2115
1100890	2.9573	2.4923	1.7097	1.3265	1.3186	2.3170	1.8242	1.4701	1.2812	2.5113	2.4859	1.7384	1.5160	3.0080	2.4070	1.5683	1.4821	1.4507
1089399	2.4023	2.7561	1.8774	1.4542	1.3924	2.8444	1.9021	1.1574	1.6004	2.1960	2.7571	1.6850	1.1417	3.3183	2.3307	2.0036	1.4259	1.7173
1092677	6.5216	5.9684	5.0817	4.9963	5.1631	6.3589	5.1814	5.0995	5.2608	6.4421	5.9286	5.3422	5.1244	6.3571	5.9959	5.2582	5.1589	4.9309
280033392	1.4074	0.9460	0.1272	0.0000	0.2359	1.1715	0.0264	0.0000	0.0000	1.3778	1.0250	0.0000	0.0379	1.2399	1.0259	0.1737	0.3246	0.0841
1095547	1.9688	2.9348	1.6597	1.0886	1.1970	2.2800	1.6595	1.2269	0.7638	2.0666	2.9220	1.4306	1.2868	1.8102	2.7142	1.5000	1.3071	1.2645
279878773	5.2219	4.7250	3.8003	3.5054	4.2699	5.0301	3.8262	4.0026	4.3709	5.3600	4.7456	3.8397	4.1597	5.0681	4.6771	3.7543	3.2279	4.1268
1092918	3.8514	3.3570	2.2912	2.7335	2.4377	3.3487	2.2014	2.7754	2.6704	3.7001	3.3730	2.4555	2.2371	3.4068	3.4712	2.3241	2.6105	1.9319
1103735	1.9996	0.6323	1.3739	0.2519	0.3038	1.4722	1.2617	0.0803	0.5655	1.4450	0.8546	1.3731	0.1913	4.5508	1.5090	1.9596	0.1889	0.1914
279936247	2.5368	1.2624	0.4095	0.4341	1.7124	2.3942	0.4968	0.0000	2.0428	2.0598	1.6234	0.3109	2.0873	2.3953	1.3674	0.1845	0.0000	1.9183
280054840	2.7925	2.6923	1.8385	1.8321	2.1584	2.8354	1.7038	1.2260	1.9874	3.2733	2.6204	1.6972	2.1437	3.3313	2.5052	1.7044	1.5403	1.8445
1104559	7.6337	6.3050	5.6497	5.0982	6.4504	7.2251	5.8059	5.5563	6.7048	7.7181	6.0329	5.7126	5.9502	7.7691	6.0424	6.1261	5.3428	6.3420
1096405	1.4282	1.9409	1.2393	0.7912	0.9605	1.8059	1.0423	0.9924	0.6473	1.8863	2.1079	1.1795	0.8046	2.2459	2.5476	1.1884	0.5788	0.6889
1088500	7.3674	6.6841	5.9389	5.9009	5.8864	6.9326	5.8716	6.2313	6.0849	7.2041	6.7279	5.9551	5.6240	7.3555	6.8605	6.1832	6.1557	5.5496
280060053	8.3794	6.4721	5.5814	6.1516	6.9824	7.8126	5.7808	6.3194	7.2729	8.4610	6.0266	5.6901	6.2532	8.5348	5.9382	6.0379	6.5649	6.6653
1102115	2.5141	2.3136	1.4767	1.4181	1.0492	2.3637	1.5856	1.6089	1.2216	2.3990	2.5115	1.7634	1.3093	2.7977	2.5683	1.5794	1.5926	1.0230
1092944	1.0640	1.0808	0.4969	0.9394	0.3179	1.2750	0.4274	0.1696	0.5555	1.7132	1.5144	0.1921	0.2133	2.1511	1.3336	0.2637	0.2545	0.2734
1091394	2.9274	2.4513	2.1638	2.0753	1.4049	2.9415	1.9803	1.8779	2.1060	2.8950	2.3190	1.9318	1.2474	4.1439	2.6919	2.2563	1.7251	1.4266
1105435	4.4051	3.7743	2.9969	3.0009	3.2127	4.1242	2.9120	2.8871	3.1164	4.3426	3.8148	2.8189	3.0813	4.8753	3.6248	3.0610	3.4099	3.2026
1098409	0.9119	0.9949	0.0000	0.0000	0.0000	1.2156	0.0000	0.0000	0.0000	1.6948	0.7455	0.0000	0.0000	1.4764	0.4753	0.0000	0.0000	0.0000
1104793	2.2122	1.9777	1.0375	1.5137	0.9103	1.8976	0.9933	1.4070	0.9022	2.4432	2.4082	0.9199	1.0101	1.7848	2.3689	1.0962	1.4423	0.6833
1095674	4.3325	3.1713	1.9898	3.0525	2.8377	3.7365	1.9482	2.9576	2.9732	4.0221	3.3566	2.0880	2.5605	3.9716	3.3257	2.2597	3.4621	2.8011
1088269	3.7048	3.9560	2.6977	3.3706	2.8345	3.6193	2.6230	3.1159	2.7669	3.9801	3.8879	2.0060	2.3206	3.7040	3.6270	2.5827	2.9215	2.5819
1087634	3.6807	4.3822	3.2378	2.8570	2.7068	4.1467	3.0729	2.6419	2.0188	3.3532	4.3665	3.1561	2.9434	2.8454	4.4772	3.0374	2.7239	2.6401
1094747	3.3149	3.2950	2.4205	2.5021	2.1921	3.0785	2.2643	2.3266	1.6846	3.3755	3.2623	2.4912	2.1337	3.6237	3.1927	2.2791	2.3226	1.9624
1091119	5.0449	4.2410	3.6660	3.7211	3.4792	4.4645	3.5928	3.4864	3.4337	4.8973	4.3630	3.6154	3.1911	5.1761	4.3760	3.7604	4.1004	3.3385
1103252	2.6762	2.1496	1.2946	1.1128	1.3348	2.5335	1.6806	1.0618	1.9518	2.4133	2.2399	0.6156	0.7620	2.4921	1.9592	1.2687	1.3527	1.6518
279966820	2.5622	0.9456	0.5808	0.5843	1.3649	2.7847	0.4467	0.2917	1.3501	2.7757	0.1792	0.4296	1.0625	2.9359	0.3183	1.1138	0.0000	0.6368
1090191	3.8266	2.4089	1.6303	2.0941	2.2611	3.0233	1.5239	2.0767	2.2515	3.8125	2.6610	1.5337	1.9813	3.1512	2.6422	1.8751	2.6633	2.1567
1099399	2.3903	2.2808	1.4321	1.3049	1.2676	2.2223	1.5215	1.1966	1.5329	2.8189	2.3335	1.5236	1.4149	2.7807	2.3457	1.3813	1.2009	1.4360
1088564	1.0243	1.5321	0.0668	0.0838	0.1835	0.7323	0.0546	0.0000	0.0860	1.3712	1.3838	0.1387	0.2825	1.2083	1.3740	0.2037	0.4312	0.2550
280115438	6.9637	6.6315	5.7498	5.1666	6.1545	7.1799	5.8222	5.5704	5.8887	7.2058	6.5234	5.8431	6.2259	7.0759	6.6113	5.8941	5.4001	6.2527
1092778	0.0000	2.9224	0.0000	0.0000	0.4936	0.0000	0.0000	0.0000	1.3123	0.0000	2.9729	0.0000	0.8300	0.0000	3.2973	0.0000	0.0000	0.0484
1086927	3.1896	2.2714	1.7878	1.0081	1.8605	2.8235	1.8376	1.2965	2.1590	3.1465	2.4787	1.5287	1.7846	3.0678	2.3610	1.7468	1.5806	2.0419
1095771	1.6517	1.1340	0.0870	0.0695	0.3372	1.1217	0.0854	0.0200	0.0233	1.2905	1.1017	0.0209	0.1498	1.0031	1.0208	0.1795	0.1861	0.1706
279709008	3.6108	2.0360	2.2041	1.0839	2.4754	3.5980	2.5069	1.3850	2.3789	3.9252	2.6323	2.2985	2.7126	4.0679	2.6675	2.6322	1.9060	2.0842
1087505	2.8815	3.4952	2.2426	2.0843	1.9660	2.8459	2.2183	2.0483	1.5297	3.2080	3.4989	2.1913	2.2791	2.6174	3.3640	2.0614	2.1087	1.9546
279722759	3.5076	1.9759	1.3854	1.7388	2.2876	3.7316	1.5693	1.3482	2.3060	3.9858	1.4648	1.5824	2.2976	3.6496	1.7007	1.4443	1.5972	2.1513
280089811	4.5457	5.3519	3.8005	3.1829	3.5631	3.9280	3.8843	3.8597	3.3570	4.4555	5.2910	3.7157	3.3482	3.7820	5.6096	4.0599	3.6505	3.6360
279866978	4.9457	4.2882	3.3559	3.0637	3.8447	4.7047	3.3264	3.4646	3.6592	5.1008	4.2333	3.4310	3.7664	4.5691	4.3646	3.6044	3.4646	3.8927
1098903	1.1263	1.0865	0.6602	0.1364	0.1577	1.3988	0.5464	0.0692	0.1304	1.3451	1.4957	0.3640	0.1734	1.7025	1.1799	0.4400	0.1117	0.1556
280076384	1.9101	1.0451	0.4488	0.4878	0.5695	1.7871	0.2046	0.5821	0.5309	2.3354	1.1648	0.4618	0.6261	1.7459	0.8132	0.4478	0.4467	0.4497
1095292	6.7218	6.7579	5.5554	5.5698	5.5456	6.5606	5.5754	5.6588	5.5387	6.7779	6.5164	5.4803	5.4381	6.3212	6.5728	5.5700	5.5689	5.4270
280025545	0.9545	1.6499	0.0826	0.2285	0.0000	0.7416	0.0000	0.0000	0.0000	0.9107	1.7241	0.0000	0.0000	0.5930	1.2167	0.0000	0.2177	0.0000
279718819	2.2669	2.5366	1.5413	1.1910	1.2325	2.3978	1.3528	1.3892	1.2186	2.8289	2.1649	1.1301	1.4769	2.3585	2.4543	1.6978	1.6380	1.1455
1094342	4.2302	4.9713	3.4426	3.5780	3.2430	4.1337	3.2224	3.8631	2.9094	4.1901	4.8329	3.6511	3.3274	4.0025	4.9059	3.4610	3.7761	2.9491
1089061	1.0612	2.1990	0.0952	0.0407	0.0620	0.9625	0.1516	0.1562	0.0212	0.5370	1.6192	0.0378	0.0866	0.3318	1.3676	0.0516	0.2486	0.0363
279470330	6.4788	4.6339	4.8262	4.1731	5.6083	5.8015	4.9416	3.2731	5.4886	6.8662	4.6161	4.8338	4.7705	6.9387	4.9132	4.8726	3.5261	5.2310
279905164	7.4609	5.5134	4.4895	5.7104	5.5125	7.0539	4.8424	5.2860	5.9479	6.9553	4.8514	4.6393	5.2258	7.5878	4.6006	4.8744	5.7936	5.1554
1102545	1.5689	0.4493	0.0955	0.0000	0.0000	2.1410	0.0000	0.0000	0.2367	1.2024	0.3493	0.0000	0.1045	1.5858	0.6749	0.1017	0.2500	0.0398
279830160	1.6608	1.5800	1.0058	0.3192	0.6356	1.2992	1.1571	0.5026	0.5021	1.4351	1.7209	0.8956	0.5714	2.7917	1.9550	1.2577	0.6263	0.3816
1100452	1.2164	1.1829	1.1273	0.2799	0.1812	1.1207	1.0132	0.3985	0.1606	1.2464	1.5147	0.5873	0.2400	3.1617	1.5834	1.0553	0.4042	0.1850
1091233	0.7338	0.4661	0.3918	0.0000	0.1856	0.8071	0.3626	0.0000	0.5607	1.2945	1.3363	0.1248	0.0409	1.5529	2.4106	0.0392	0.0000	0.1210
1096221	1.3043	2.1639	1.2121	0.6042	0.8204	1.5781	1.1530	0.7267	1.1587	1.6494	2.5811	0.8705	0.9095	2.4608	2.5511	1.1552	1.0844	1.0740
280096171	4.1723	2.2612	2.9596	1.7575	2.0660	4.0349	2.1534	1.3188	2.2293	3.4404	2.4907	2.8703	2.1027	4.2153	2.7149	2.8339	2.9869	1.6997
279724691	4.4770	4.7173	2.8334	3.9029	2.7089	4.1527	3.5895	4.0726	3.3209	4.0684	4.5674	3.3489	2.8033	4.0116	5.0534	3.4822	4.0754	2.9741
1101238	3.0072	2.0903	3.1515	1.7494	1.0527	2.9465	2.8539	1.8240	1.3942	2.6461	2.2900	2.4761	1.0986	4.9127	2.9611	2.8423	1.6112	1.0422
1092962	3.5331	3.0555	2.6149	2.0270	2.3175	3.4792	2.4514	1.7867	2.1839	3.8242	3.1946	2.5827	2.4106	3.4326	3.2398	2.7103	2.1485	2.4279
1100461	4.0901	3.4159	2.6133	2.8723	2.7406	3.5789	2.4672	2.8366	2.8616	4.0859	3.6395	2.4130	2.5689	3.5992	3.7922	2.5500	2.9480	2.6304
