# Supplementary material for: Identification of the Molecular Events Involved in the Development of Prefrontal Cortex Through the Analysis of RNA-Seq Data From BrainSpan
Source: ASN Neuro. 2019 Jun 18;11:1759091419854627. doi: 10.1177/1759091419854627 (PMC6582306; doi:10.1177/1759091419854627)
Supplement: Supplemental Material6 - Supplemental material for Identification of the Molecular Events Involved in the Development of Prefrontal Cortex Through the Analysis of RNA-Seq Data From BrainSpan [file Supplemental_Material6.zip › PFC/1/PFC-BPs-1.xlsx]

## Sheet: Sheet1
Sublist	Category	Term	RT	Genes	Count	%	P-Value	Benjamini
	GOTERM_BP_DIRECT	cell division	RT		122	7.1	2.9e-41	1.3e-37
	GOTERM_BP_DIRECT	mitotic nuclear division	RT		89	5.1	3.3e-31	7.6e-28
	GOTERM_BP_DIRECT	DNA replication	RT		66	3.8	3.4e-28	5.2e-25
	GOTERM_BP_DIRECT	G1/S transition of mitotic cell cycle	RT		51	2.9	8.4e-26	9.6e-23
	GOTERM_BP_DIRECT	sister chromatid cohesion	RT		50	2.9	1.4e-24	1.3e-21
	GOTERM_BP_DIRECT	chromosome segregation	RT		31	1.8	2e-14	1.5e-11
	GOTERM_BP_DIRECT	telomere maintenance via recombination	RT		21	1.2	8.6e-14	5.6e-11
	GOTERM_BP_DIRECT	DNA replication initiation	RT		20	1.2	1.4e-12	7.8e-10
	GOTERM_BP_DIRECT	CENP-A containing nucleosome assembly	RT		22	1.3	1.5e-11	7.4e-09
	GOTERM_BP_DIRECT	DNA repair	RT		56	3.2	2.6e-11	1.2e-08
	GOTERM_BP_DIRECT	DNA strand elongation involved in DNA replication	RT		13	0.8	9.6e-11	4e-08
	GOTERM_BP_DIRECT	cell proliferation	RT		73	4.2	1.5e-10	5.7e-08
	GOTERM_BP_DIRECT	G2/M transition of mitotic cell cycle	RT		38	2.2	7e-10	2.5e-07
	GOTERM_BP_DIRECT	mitotic sister chromatid segregation	RT		15	0.9	3.7e-09	1.2e-06
	GOTERM_BP_DIRECT	DNA synthesis involved in DNA repair	RT		17	1	1.3e-08	4.1e-06
	GOTERM_BP_DIRECT	extracellular matrix organization	RT		43	2.5	8.7e-08	2.5e-05
	GOTERM_BP_DIRECT	regulation of transcription involved in G1/S transition of mitotic cell cycle	RT		13	0.8	1.4e-07	3.9e-05
	GOTERM_BP_DIRECT	negative regulation of transcription from RNA polymerase II promoter	RT		107	6.2	2.3e-07	5.9e-05
	GOTERM_BP_DIRECT	nucleotide-excision repair, DNA gap filling	RT		13	0.8	2.6e-07	6.4e-05
	GOTERM_BP_DIRECT	double-strand break repair via homologous recombination	RT		23	1.3	3.2e-07	7.3e-05
	GOTERM_BP_DIRECT	regulation of cell cycle	RT		31	1.8	3.9e-07	8.6e-05
	GOTERM_BP_DIRECT	collagen fibril organization	RT		16	0.9	6.1e-07	0.00013
	GOTERM_BP_DIRECT	positive regulation of osteoblast differentiation	RT		20	1.2	6.8e-07	0.00014
	GOTERM_BP_DIRECT	cell migration	RT		37	2.1	1.3e-06	0.00025
	GOTERM_BP_DIRECT	metaphase plate congression	RT		9	0.5	1.5e-06	0.00028
	GOTERM_BP_DIRECT	cell-cell adhesion	RT		50	2.9	1.7e-06	0.00031
	GOTERM_BP_DIRECT	cell cycle	RT		42	2.4	3.9e-06	0.00066
	GOTERM_BP_DIRECT	nucleosome assembly	RT		28	1.6	5.5e-06	0.00087
	GOTERM_BP_DIRECT	mismatch repair	RT		14	0.8	5.4e-06	0.00089
	GOTERM_BP_DIRECT	base-excision repair	RT		14	0.8	5.4e-06	0.00089
	GOTERM_BP_DIRECT	heart development	RT		37	2.1	5.8e-06	0.00089
	GOTERM_BP_DIRECT	strand displacement	RT		12	0.7	6.6e-06	0.00097
	GOTERM_BP_DIRECT	lung development	RT		21	1.2	8.6e-06	0.0012
	GOTERM_BP_DIRECT	Ras protein signal transduction	RT		20	1.2	8.8e-06	0.0012
	GOTERM_BP_DIRECT	positive regulation of transcription from RNA polymerase II promoter	RT		128	7.4	1.4e-05	0.0019
	GOTERM_BP_DIRECT	positive regulation of transcription, DNA-templated	RT		76	4.4	2e-05	0.0026
	GOTERM_BP_DIRECT	response to drug	RT		51	2.9	2.1e-05	0.0027
	GOTERM_BP_DIRECT	negative regulation of neuron differentiation	RT		17	1	2.2e-05	0.0027
	GOTERM_BP_DIRECT	DNA damage response, signal transduction by p53 class mediator resulting in cell cycle arrest	RT		18	1	2.2e-05	0.0027
	GOTERM_BP_DIRECT	mitotic cytokinesis	RT		12	0.7	2.3e-05	0.0027
	GOTERM_BP_DIRECT	glycosaminoglycan metabolic process	RT		12	0.7	2.3e-05	0.0027
	GOTERM_BP_DIRECT	positive regulation of neural precursor cell proliferation	RT		9	0.5	2.8e-05	0.0032
	GOTERM_BP_DIRECT	skeletal system development	RT		29	1.7	3e-05	0.0033
	GOTERM_BP_DIRECT	DNA damage response, detection of DNA damage	RT		13	0.8	4.4e-05	0.0048
	GOTERM_BP_DIRECT	cellular response to DNA damage stimulus	RT		38	2.2	4.5e-05	0.0048
	GOTERM_BP_DIRECT	cellular response to ionizing radiation	RT		12	0.7	4.7e-05	0.0049
	GOTERM_BP_DIRECT	mitotic metaphase plate congression	RT		13	0.8	6e-05	0.0061
	GOTERM_BP_DIRECT	positive regulation of gene expression	RT		44	2.5	8.2e-05	0.0079
	GOTERM_BP_DIRECT	protein localization to kinetochore	RT		7	0.4	8.1e-05	0.008
	GOTERM_BP_DIRECT	DNA duplex unwinding	RT		14	0.8	8.8e-05	0.0084
	GOTERM_BP_DIRECT	embryonic digit morphogenesis	RT		16	0.9	9e-05	0.0084
	GOTERM_BP_DIRECT	cerebral cortex regionalization	RT		6	0.3	0.00011	0.0097
	GOTERM_BP_DIRECT	chromosome organization	RT		9	0.5	0.00013	0.012
	GOTERM_BP_DIRECT	error-prone translesion synthesis	RT		9	0.5	0.00013	0.012
	GOTERM_BP_DIRECT	regulation of mitotic nuclear division	RT		10	0.6	0.00014	0.012
	GOTERM_BP_DIRECT	mitotic chromosome condensation	RT		8	0.5	0.00016	0.013
	GOTERM_BP_DIRECT	oxygen transport	RT		8	0.5	0.00016	0.013
	GOTERM_BP_DIRECT	somatic stem cell population maintenance	RT		17	1	0.00016	0.014
	GOTERM_BP_DIRECT	double-strand break repair	RT		17	1	0.00019	0.016
	GOTERM_BP_DIRECT	positive regulation of neuroblast proliferation	RT		9	0.5	0.0002	0.016
	GOTERM_BP_DIRECT	translesion synthesis	RT		12	0.7	0.00022	0.018
	GOTERM_BP_DIRECT	regulation of signal transduction by p53 class mediator	RT		25	1.4	0.00026	0.02
	GOTERM_BP_DIRECT	spindle organization	RT		8	0.5	0.00026	0.02
	GOTERM_BP_DIRECT	mitotic spindle midzone assembly	RT		6	0.3	0.00026	0.02
	GOTERM_BP_DIRECT	cell adhesion	RT		65	3.8	0.00028	0.021
	GOTERM_BP_DIRECT	nucleotide-excision repair, DNA incision, 5'-to lesion	RT		12	0.7	0.00029	0.021
	GOTERM_BP_DIRECT	neuronal stem cell population maintenance	RT		9	0.5	0.0003	0.021
	GOTERM_BP_DIRECT	ureteric bud development	RT		12	0.7	0.00037	0.026
	GOTERM_BP_DIRECT	nucleotide-excision repair, DNA incision	RT		12	0.7	0.00037	0.026
	GOTERM_BP_DIRECT	response to peptide hormone	RT		13	0.8	0.00037	0.026
	GOTERM_BP_DIRECT	epithelial cell differentiation	RT		17	1	0.0004	0.027
	GOTERM_BP_DIRECT	dentate gyrus development	RT		8	0.5	0.00041	0.028
	GOTERM_BP_DIRECT	response to X-ray	RT		9	0.5	0.00043	0.029
	GOTERM_BP_DIRECT	cochlea morphogenesis	RT		9	0.5	0.00043	0.029
	GOTERM_BP_DIRECT	cellular response to epidermal growth factor stimulus	RT		11	0.6	0.00046	0.03
	GOTERM_BP_DIRECT	negative regulation of osteoblast differentiation	RT		12	0.7	0.00048	0.031
	GOTERM_BP_DIRECT	regulation of cyclin-dependent protein serine/threonine kinase activity	RT		12	0.7	0.00048	0.031
	GOTERM_BP_DIRECT	negative regulation of stem cell differentiation	RT		6	0.3	0.00054	0.035
	GOTERM_BP_DIRECT	notochord development	RT		6	0.3	0.00054	0.035
	GOTERM_BP_DIRECT	epithelial to mesenchymal transition	RT		11	0.6	0.00059	0.037
	GOTERM_BP_DIRECT	regulation of mitotic cell cycle	RT		12	0.7	0.0006	0.037
	GOTERM_BP_DIRECT	regulation of ubiquitin-protein ligase activity involved in mitotic cell cycle	RT		9	0.5	0.00061	0.037
	GOTERM_BP_DIRECT	protein complex assembly	RT		23	1.3	0.00061	0.037
	GOTERM_BP_DIRECT	response to hypoxia	RT		30	1.7	0.00071	0.042
	GOTERM_BP_DIRECT	mitotic cell cycle	RT		12	0.7	0.00076	0.044
	GOTERM_BP_DIRECT	homologous chromosome segregation	RT		5	0.3	0.00085	0.049
	GOTERM_BP_DIRECT	pyrimidine nucleoside biosynthetic process	RT		5	0.3	0.00085	0.049
	GOTERM_BP_DIRECT	mitotic spindle organization	RT		10	0.6	0.00095	0.053
	GOTERM_BP_DIRECT	neurogenesis	RT		12	0.7	0.00095	0.054
	GOTERM_BP_DIRECT	DNA unwinding involved in DNA replication	RT		6	0.3	0.001	0.055
	GOTERM_BP_DIRECT	cardiac septum morphogenesis	RT		6	0.3	0.001	0.055
	GOTERM_BP_DIRECT	canonical Wnt signaling pathway	RT		18	1	0.001	0.055
	GOTERM_BP_DIRECT	negative regulation of apoptotic process	RT		62	3.6	0.001	0.056
	GOTERM_BP_DIRECT	interstrand cross-link repair	RT		13	0.8	0.0011	0.057
	GOTERM_BP_DIRECT	mitotic spindle assembly checkpoint	RT		8	0.5	0.0013	0.067
	GOTERM_BP_DIRECT	mitotic G2 DNA damage checkpoint	RT		7	0.4	0.0013	0.067
	GOTERM_BP_DIRECT	in utero embryonic development	RT		31	1.8	0.0013	0.068
	GOTERM_BP_DIRECT	regulation of gene expression	RT		20	1.2	0.0014	0.069
	GOTERM_BP_DIRECT	collagen catabolic process	RT		15	0.9	0.0014	0.07
	GOTERM_BP_DIRECT	DNA biosynthetic process	RT		9	0.5	0.0015	0.074
	GOTERM_BP_DIRECT	glycosaminoglycan catabolic process	RT		9	0.5	0.0015	0.074
	GOTERM_BP_DIRECT	negative regulation of epithelial cell differentiation	RT		6	0.3	0.0017	0.083
	GOTERM_BP_DIRECT	negative regulation of oligodendrocyte differentiation	RT		6	0.3	0.0017	0.083
	GOTERM_BP_DIRECT	wound healing	RT		17	1	0.0018	0.087
	GOTERM_BP_DIRECT	regulation of attachment of spindle microtubules to kinetochore	RT		5	0.3	0.0018	0.087
	GOTERM_BP_DIRECT	chorio-allantoic fusion	RT		5	0.3	0.0018	0.087
	GOTERM_BP_DIRECT	DNA damage response, signal transduction by p53 class mediator resulting in transcription of p21 class mediator	RT		7	0.4	0.0019	0.089
	GOTERM_BP_DIRECT	astrocyte development	RT		7	0.4	0.0019	0.089
	GOTERM_BP_DIRECT	cartilage development	RT		14	0.8	0.0019	0.089
	GOTERM_BP_DIRECT	hippo signaling	RT		9	0.5	0.002	0.09
	GOTERM_BP_DIRECT	organ regeneration	RT		12	0.7	0.0025	0.11
	GOTERM_BP_DIRECT	cell-matrix adhesion	RT		18	1	0.0025	0.11
	GOTERM_BP_DIRECT	negative regulation of DNA binding	RT		9	0.5	0.0026	0.11
	GOTERM_BP_DIRECT	non-canonical Wnt signaling pathway	RT		7	0.4	0.0027	0.11
	GOTERM_BP_DIRECT	apoptotic process	RT		72	4.2	0.0027	0.12
	GOTERM_BP_DIRECT	regulation of epithelial cell proliferation	RT		6	0.3	0.0027	0.12
	GOTERM_BP_DIRECT	cell proliferation in forebrain	RT		6	0.3	0.0027	0.12
	GOTERM_BP_DIRECT	kinetochore assembly	RT		6	0.3	0.0027	0.12
	GOTERM_BP_DIRECT	planar cell polarity pathway involved in neural tube closure	RT		6	0.3	0.0027	0.12
	GOTERM_BP_DIRECT	L-serine biosynthetic process	RT		4	0.2	0.0027	0.12
	GOTERM_BP_DIRECT	forebrain radial glial cell differentiation	RT		4	0.2	0.0027	0.12
	GOTERM_BP_DIRECT	negative regulation of canonical Wnt signaling pathway	RT		27	1.6	0.0029	0.12
	GOTERM_BP_DIRECT	positive regulation of cell proliferation	RT		61	3.5	0.0029	0.12
	GOTERM_BP_DIRECT	smoothened signaling pathway	RT		15	0.9	0.003	0.12
	GOTERM_BP_DIRECT	cytokinesis	RT		12	0.7	0.003	0.12
	GOTERM_BP_DIRECT	odontogenesis of dentin-containing tooth	RT		13	0.8	0.0031	0.12
	GOTERM_BP_DIRECT	branching morphogenesis of an epithelial tube	RT		8	0.5	0.0032	0.13
	GOTERM_BP_DIRECT	limb development	RT		8	0.5	0.0032	0.13
	GOTERM_BP_DIRECT	cellular response to vascular endothelial growth factor stimulus	RT		8	0.5	0.0032	0.13
	GOTERM_BP_DIRECT	neural tube closure	RT		16	0.9	0.0033	0.13
	GOTERM_BP_DIRECT	DNA replication checkpoint	RT		5	0.3	0.0034	0.13
	GOTERM_BP_DIRECT	lactation	RT		11	0.6	0.0034	0.13
	GOTERM_BP_DIRECT	glycosaminoglycan biosynthetic process	RT		11	0.6	0.0034	0.13
	GOTERM_BP_DIRECT	cerebral cortex development	RT		13	0.8	0.0036	0.14
	GOTERM_BP_DIRECT	negative regulation of epithelial cell proliferation	RT		13	0.8	0.0036	0.14
	GOTERM_BP_DIRECT	positive regulation of neuron differentiation	RT		16	0.9	0.0037	0.14
	GOTERM_BP_DIRECT	DNA-dependent DNA replication	RT		7	0.4	0.0038	0.14
	GOTERM_BP_DIRECT	oocyte maturation	RT		7	0.4	0.0038	0.14
	GOTERM_BP_DIRECT	male gonad development	RT		18	1	0.0041	0.15
	GOTERM_BP_DIRECT	DNA damage checkpoint	RT		9	0.5	0.0041	0.15
	GOTERM_BP_DIRECT	reciprocal meiotic recombination	RT		9	0.5	0.0041	0.15
	GOTERM_BP_DIRECT	chromatin organization	RT		11	0.6	0.0041	0.15
	GOTERM_BP_DIRECT	positive regulation of cytokinesis	RT		10	0.6	0.0046	0.16
	GOTERM_BP_DIRECT	positive regulation of cell differentiation	RT		10	0.6	0.0046	0.16
	GOTERM_BP_DIRECT	retina development in camera-type eye	RT		13	0.8	0.0049	0.17
	GOTERM_BP_DIRECT	intrinsic apoptotic signaling pathway in response to DNA damage by p53 class mediator	RT		9	0.5	0.0051	0.17
	GOTERM_BP_DIRECT	regulation of angiogenesis	RT		9	0.5	0.0051	0.17
	GOTERM_BP_DIRECT	neuron projection extension	RT		7	0.4	0.0051	0.17
	GOTERM_BP_DIRECT	tissue regeneration	RT		7	0.4	0.0051	0.17
	GOTERM_BP_DIRECT	olfactory bulb development	RT		7	0.4	0.0051	0.17
	GOTERM_BP_DIRECT	error-free translesion synthesis	RT		7	0.4	0.0051	0.17
	GOTERM_BP_DIRECT	inner ear receptor stereocilium organization	RT		7	0.4	0.0051	0.17
	GOTERM_BP_DIRECT	osteoblast differentiation	RT		19	1.1	0.0051	0.17
	GOTERM_BP_DIRECT	cellular response to hypoxia	RT		18	1	0.0051	0.18
	GOTERM_BP_DIRECT	regulation of ERK1 and ERK2 cascade	RT		8	0.5	0.0053	0.18
	GOTERM_BP_DIRECT	microtubule-based movement	RT		16	0.9	0.0054	0.18
	GOTERM_BP_DIRECT	muscle filament sliding	RT		10	0.6	0.0056	0.18
	GOTERM_BP_DIRECT	Notch signaling involved in heart development	RT		5	0.3	0.0057	0.18
	GOTERM_BP_DIRECT	regulation of mitotic metaphase/anaphase transition	RT		5	0.3	0.0057	0.18
	GOTERM_BP_DIRECT	transcription-coupled nucleotide-excision repair	RT		15	0.9	0.0058	0.18
	GOTERM_BP_DIRECT	negative regulation of cell proliferation	RT		52	3	0.0058	0.18
	GOTERM_BP_DIRECT	cellular response to growth factor stimulus	RT		11	0.6	0.0058	0.18
	GOTERM_BP_DIRECT	negative regulation of transcription, DNA-templated	RT		63	3.6	0.0057	0.19
	GOTERM_BP_DIRECT	DNA replication-dependent nucleosome assembly	RT		9	0.5	0.0063	0.19
	GOTERM_BP_DIRECT	positive regulation of protein localization to early endosome	RT		4	0.2	0.0063	0.2
	GOTERM_BP_DIRECT	positive regulation of endothelial cell chemotaxis	RT		4	0.2	0.0063	0.2
	GOTERM_BP_DIRECT	response to L-ascorbic acid	RT		4	0.2	0.0063	0.2
	GOTERM_BP_DIRECT	meiotic chromosome condensation	RT		4	0.2	0.0063	0.2
	GOTERM_BP_DIRECT	positive regulation of endothelial cell chemotaxis by VEGF-activated vascular endothelial growth factor receptor signaling pathway	RT		4	0.2	0.0063	0.2
	GOTERM_BP_DIRECT	brain development	RT		29	1.7	0.0064	0.2
	GOTERM_BP_DIRECT	positive regulation of mesenchymal cell proliferation	RT		8	0.5	0.0067	0.2
	GOTERM_BP_DIRECT	DNA recombination	RT		16	0.9	0.0068	0.2
	GOTERM_BP_DIRECT	G2 DNA damage checkpoint	RT		7	0.4	0.0068	0.2
	GOTERM_BP_DIRECT	hydrogen peroxide catabolic process	RT		7	0.4	0.0068	0.2
	GOTERM_BP_DIRECT	aging	RT		26	1.5	0.0068	0.2
	GOTERM_BP_DIRECT	retinoid metabolic process	RT		13	0.8	0.0074	0.22
	GOTERM_BP_DIRECT	positive regulation of epithelial to mesenchymal transition	RT		9	0.5	0.0076	0.22
	GOTERM_BP_DIRECT	glucose transport	RT		9	0.5	0.0076	0.22
	GOTERM_BP_DIRECT	positive regulation of fibroblast proliferation	RT		12	0.7	0.0078	0.22
	GOTERM_BP_DIRECT	female gonad development	RT		6	0.3	0.0082	0.23
	GOTERM_BP_DIRECT	establishment of mitotic spindle orientation	RT		7	0.4	0.0088	0.24
	GOTERM_BP_DIRECT	pulmonary valve morphogenesis	RT		5	0.3	0.0088	0.24
	GOTERM_BP_DIRECT	microtubule depolymerization	RT		5	0.3	0.0088	0.24
	GOTERM_BP_DIRECT	cellular oxidant detoxification	RT		14	0.8	0.009	0.25
	GOTERM_BP_DIRECT	response to wounding	RT		13	0.8	0.0097	0.26
	GOTERM_BP_DIRECT	platelet degranulation	RT		18	1	0.01	0.27
	GOTERM_BP_DIRECT	anaphase-promoting complex-dependent catabolic process	RT		15	0.9	0.01	0.27
	GOTERM_BP_DIRECT	pattern specification process	RT		8	0.5	0.01	0.27
	GOTERM_BP_DIRECT	cellular response to transforming growth factor beta stimulus	RT		11	0.6	0.011	0.28
	GOTERM_BP_DIRECT	response to ionizing radiation	RT		11	0.6	0.011	0.28
	GOTERM_BP_DIRECT	neuroblast proliferation	RT		6	0.3	0.011	0.28
	GOTERM_BP_DIRECT	regulation of G1/S transition of mitotic cell cycle	RT		6	0.3	0.011	0.28
	GOTERM_BP_DIRECT	cartilage condensation	RT		7	0.4	0.011	0.29
	GOTERM_BP_DIRECT	positive regulation of cardiac muscle cell proliferation	RT		7	0.4	0.011	0.29
	GOTERM_BP_DIRECT	protein autophosphorylation	RT		26	1.5	0.011	0.29
	GOTERM_BP_DIRECT	ossification	RT		15	0.9	0.012	0.29
	GOTERM_BP_DIRECT	centrosome cycle	RT		4	0.2	0.012	0.3
	GOTERM_BP_DIRECT	negative regulation of hippo signaling	RT		4	0.2	0.012	0.3
	GOTERM_BP_DIRECT	positive regulation of exit from mitosis	RT		4	0.2	0.012	0.3
	GOTERM_BP_DIRECT	response to corticosteroid	RT		4	0.2	0.012	0.3
	GOTERM_BP_DIRECT	histone H3-K27 trimethylation	RT		4	0.2	0.012	0.3
	GOTERM_BP_DIRECT	embryonic body morphogenesis	RT		4	0.2	0.012	0.3
	GOTERM_BP_DIRECT	positive regulation of positive chemotaxis	RT		5	0.3	0.013	0.32
	GOTERM_BP_DIRECT	mitotic G1 DNA damage checkpoint	RT		5	0.3	0.013	0.32
	GOTERM_BP_DIRECT	positive regulation of cellular protein catabolic process	RT		5	0.3	0.013	0.32
	GOTERM_BP_DIRECT	cell maturation	RT		9	0.5	0.013	0.32
	GOTERM_BP_DIRECT	mitotic spindle assembly	RT		9	0.5	0.013	0.32
	GOTERM_BP_DIRECT	telomere maintenance	RT		9	0.5	0.013	0.32
	GOTERM_BP_DIRECT	multicellular organism development	RT		63	3.6	0.014	0.33
	GOTERM_BP_DIRECT	positive regulation of angiogenesis	RT		19	1.1	0.014	0.34
	GOTERM_BP_DIRECT	response to hyperoxia	RT		6	0.3	0.015	0.34
	GOTERM_BP_DIRECT	mitotic nuclear envelope disassembly	RT		10	0.6	0.015	0.35
	GOTERM_BP_DIRECT	cellular response to UV	RT		10	0.6	0.015	0.35
	GOTERM_BP_DIRECT	cellular response to organic cyclic compound	RT		12	0.7	0.015	0.35
	GOTERM_BP_DIRECT	response to mechanical stimulus	RT		12	0.7	0.015	0.35
	GOTERM_BP_DIRECT	spinal cord development	RT		8	0.5	0.015	0.35
	GOTERM_BP_DIRECT	face morphogenesis	RT		8	0.5	0.015	0.35
	GOTERM_BP_DIRECT	neural tube development	RT		8	0.5	0.015	0.35
	GOTERM_BP_DIRECT	negative regulation of Wnt signaling pathway	RT		11	0.6	0.016	0.37
	GOTERM_BP_DIRECT	positive regulation of smooth muscle cell proliferation	RT		12	0.7	0.017	0.38
	GOTERM_BP_DIRECT	angiogenesis	RT		31	1.8	0.017	0.38
	GOTERM_BP_DIRECT	meiotic nuclear division	RT		7	0.4	0.017	0.38
	GOTERM_BP_DIRECT	proximal/distal pattern formation	RT		7	0.4	0.017	0.38
	GOTERM_BP_DIRECT	BMP signaling pathway	RT		14	0.8	0.017	0.38
	GOTERM_BP_DIRECT	dorsal/ventral axis specification	RT		5	0.3	0.018	0.39
	GOTERM_BP_DIRECT	inner cell mass cell proliferation	RT		5	0.3	0.018	0.39
	GOTERM_BP_DIRECT	positive regulation of BMP signaling pathway	RT		8	0.5	0.018	0.39
	GOTERM_BP_DIRECT	cellular response to platelet-derived growth factor stimulus	RT		6	0.3	0.019	0.39
	GOTERM_BP_DIRECT	cell fate specification	RT		6	0.3	0.019	0.39
	GOTERM_BP_DIRECT	response to toxic substance	RT		15	0.9	0.019	0.4
	GOTERM_BP_DIRECT	regulation of branching involved in prostate gland morphogenesis	RT		4	0.2	0.019	0.4
	GOTERM_BP_DIRECT	marginal zone B cell differentiation	RT		4	0.2	0.019	0.4
	GOTERM_BP_DIRECT	positive regulation of mitotic cell cycle spindle assembly checkpoint	RT		4	0.2	0.019	0.4
	GOTERM_BP_DIRECT	central nervous system myelination	RT		4	0.2	0.019	0.4
	GOTERM_BP_DIRECT	cellular response to hydroxyurea	RT		4	0.2	0.019	0.4
	GOTERM_BP_DIRECT	positive regulation of DNA-directed DNA polymerase activity	RT		4	0.2	0.019	0.4
	GOTERM_BP_DIRECT	response to folic acid	RT		4	0.2	0.019	0.4
	GOTERM_BP_DIRECT	smoothened signaling pathway involved in dorsal/ventral neural tube patterning	RT		4	0.2	0.019	0.4
	GOTERM_BP_DIRECT	lacrimal gland development	RT		4	0.2	0.019	0.4
	GOTERM_BP_DIRECT	positive regulation of endothelial cell proliferation	RT		13	0.8	0.019	0.4
	GOTERM_BP_DIRECT	cell fate commitment	RT		10	0.6	0.02	0.41
	GOTERM_BP_DIRECT	cell death	RT		9	0.5	0.021	0.42
	GOTERM_BP_DIRECT	Wnt signaling pathway, calcium modulating pathway	RT		9	0.5	0.021	0.42
	GOTERM_BP_DIRECT	response to reactive oxygen species	RT		9	0.5	0.021	0.42
	GOTERM_BP_DIRECT	negative regulation of G1/S transition of mitotic cell cycle	RT		7	0.4	0.021	0.42
	GOTERM_BP_DIRECT	oligodendrocyte differentiation	RT		7	0.4	0.021	0.42
	GOTERM_BP_DIRECT	nucleobase-containing small molecule interconversion	RT		7	0.4	0.021	0.42
	GOTERM_BP_DIRECT	negative regulation of gene expression	RT		21	1.2	0.021	0.42
	GOTERM_BP_DIRECT	mitotic cell cycle checkpoint	RT		8	0.5	0.021	0.42
	GOTERM_BP_DIRECT	brown fat cell differentiation	RT		8	0.5	0.021	0.42
	GOTERM_BP_DIRECT	positive regulation of cell division	RT		10	0.6	0.023	0.44
	GOTERM_BP_DIRECT	positive regulation of fat cell differentiation	RT		10	0.6	0.023	0.44
	GOTERM_BP_DIRECT	ventricular zone neuroblast division	RT		3	0.2	0.023	0.44
	GOTERM_BP_DIRECT	cardiac vascular smooth muscle cell development	RT		3	0.2	0.023	0.44
	GOTERM_BP_DIRECT	protein kinase D signaling	RT		3	0.2	0.023	0.44
	GOTERM_BP_DIRECT	centromere complex assembly	RT		3	0.2	0.023	0.44
	GOTERM_BP_DIRECT	regulation of vasculogenesis	RT		3	0.2	0.023	0.44
	GOTERM_BP_DIRECT	kinetochore organization	RT		3	0.2	0.023	0.44
	GOTERM_BP_DIRECT	retinal rod cell differentiation	RT		3	0.2	0.023	0.44
	GOTERM_BP_DIRECT	negative regulation of ubiquitin protein ligase activity	RT		3	0.2	0.023	0.44
	GOTERM_BP_DIRECT	negative regulation of smoothened signaling pathway involved in ventral spinal cord patterning	RT		3	0.2	0.023	0.44
	GOTERM_BP_DIRECT	chordate embryonic development	RT		3	0.2	0.023	0.44
	GOTERM_BP_DIRECT	negative regulation of auditory receptor cell differentiation	RT		3	0.2	0.023	0.44
	GOTERM_BP_DIRECT	negative regulation of pro-B cell differentiation	RT		3	0.2	0.023	0.44
	GOTERM_BP_DIRECT	leading strand elongation	RT		3	0.2	0.023	0.44
	GOTERM_BP_DIRECT	'de novo' UMP biosynthetic process	RT		3	0.2	0.023	0.44
	GOTERM_BP_DIRECT	regulation of smoothened signaling pathway	RT		6	0.3	0.023	0.45
	GOTERM_BP_DIRECT	positive regulation of blood vessel endothelial cell migration	RT		6	0.3	0.023	0.45
	GOTERM_BP_DIRECT	nucleoside metabolic process	RT		6	0.3	0.023	0.45
	GOTERM_BP_DIRECT	regulation of neurogenesis	RT		6	0.3	0.023	0.45
	GOTERM_BP_DIRECT	labyrinthine layer blood vessel development	RT		6	0.3	0.023	0.45
	GOTERM_BP_DIRECT	cellular response to mechanical stimulus	RT		13	0.8	0.024	0.45
	GOTERM_BP_DIRECT	negative regulation of astrocyte differentiation	RT		5	0.3	0.024	0.45
	GOTERM_BP_DIRECT	negative regulation by host of viral transcription	RT		5	0.3	0.024	0.45
	GOTERM_BP_DIRECT	left/right axis specification	RT		5	0.3	0.024	0.45
	GOTERM_BP_DIRECT	cardiac muscle cell proliferation	RT		5	0.3	0.024	0.45
	GOTERM_BP_DIRECT	mitotic cell cycle arrest	RT		5	0.3	0.024	0.45
	GOTERM_BP_DIRECT	positive regulation of Notch signaling pathway	RT		8	0.5	0.025	0.47
	GOTERM_BP_DIRECT	DNA metabolic process	RT		7	0.4	0.025	0.47
	GOTERM_BP_DIRECT	canonical glycolysis	RT		7	0.4	0.025	0.47
	GOTERM_BP_DIRECT	vascular endothelial growth factor receptor signaling pathway	RT		13	0.8	0.026	0.48
	GOTERM_BP_DIRECT	platelet aggregation	RT		9	0.5	0.028	0.49
	GOTERM_BP_DIRECT	inner ear development	RT		9	0.5	0.028	0.49
	GOTERM_BP_DIRECT	nucleobase-containing compound metabolic process	RT		10	0.6	0.029	0.5
	GOTERM_BP_DIRECT	heart trabecula morphogenesis	RT		4	0.2	0.029	0.51
	GOTERM_BP_DIRECT	positive regulation of phospholipase activity	RT		4	0.2	0.029	0.51
	GOTERM_BP_DIRECT	regulation of chromosome segregation	RT		4	0.2	0.029	0.51
	GOTERM_BP_DIRECT	positive regulation of double-strand break repair	RT		4	0.2	0.029	0.51
	GOTERM_BP_DIRECT	gland morphogenesis	RT		4	0.2	0.029	0.51
	GOTERM_BP_DIRECT	regulation of stem cell proliferation	RT		4	0.2	0.029	0.51
	GOTERM_BP_DIRECT	regulation of mitotic spindle organization	RT		4	0.2	0.029	0.51
	GOTERM_BP_DIRECT	attachment of mitotic spindle microtubules to kinetochore	RT		4	0.2	0.029	0.51
	GOTERM_BP_DIRECT	mesenchymal cell differentiation	RT		4	0.2	0.029	0.51
	GOTERM_BP_DIRECT	cellular response to vitamin D	RT		4	0.2	0.029	0.51
	GOTERM_BP_DIRECT	retina morphogenesis in camera-type eye	RT		4	0.2	0.029	0.51
	GOTERM_BP_DIRECT	cilium assembly	RT		19	1.1	0.029	0.51
	GOTERM_BP_DIRECT	negative regulation of cell cycle arrest	RT		6	0.3	0.029	0.51
	GOTERM_BP_DIRECT	glycolytic process	RT		8	0.5	0.029	0.51
	GOTERM_BP_DIRECT	cellular response to hydrogen peroxide	RT		11	0.6	0.03	0.51
	GOTERM_BP_DIRECT	T cell differentiation in thymus	RT		7	0.4	0.03	0.51
	GOTERM_BP_DIRECT	replication fork processing	RT		7	0.4	0.03	0.51
	GOTERM_BP_DIRECT	negative regulation of transcription regulatory region DNA binding	RT		5	0.3	0.031	0.53
	GOTERM_BP_DIRECT	regulation of muscle contraction	RT		5	0.3	0.031	0.53
	GOTERM_BP_DIRECT	protein heterotetramerization	RT		9	0.5	0.032	0.53
	GOTERM_BP_DIRECT	response to estradiol	RT		15	0.9	0.033	0.53
	GOTERM_BP_DIRECT	positive regulation of bone mineralization	RT		8	0.5	0.034	0.55
	GOTERM_BP_DIRECT	positive regulation of focal adhesion assembly	RT		6	0.3	0.035	0.56
	GOTERM_BP_DIRECT	cellular response to gamma radiation	RT		6	0.3	0.035	0.56
	GOTERM_BP_DIRECT	patterning of blood vessels	RT		7	0.4	0.035	0.56
	GOTERM_BP_DIRECT	pituitary gland development	RT		7	0.4	0.035	0.56
	GOTERM_BP_DIRECT	positive regulation of mitotic cell cycle	RT		7	0.4	0.035	0.56
	GOTERM_BP_DIRECT	cilium morphogenesis	RT		20	1.2	0.036	0.56
	GOTERM_BP_DIRECT	hemopoiesis	RT		11	0.6	0.037	0.57
	GOTERM_BP_DIRECT	response to hydrogen peroxide	RT		10	0.6	0.037	0.57
	GOTERM_BP_DIRECT	nervous system development	RT		36	2.1	0.04	0.6
	GOTERM_BP_DIRECT	DNA strand renaturation	RT		4	0.2	0.04	0.6
	GOTERM_BP_DIRECT	regulation of exit from mitosis	RT		4	0.2	0.04	0.6
	GOTERM_BP_DIRECT	positive regulation of ubiquitin protein ligase activity	RT		4	0.2	0.04	0.6
	GOTERM_BP_DIRECT	attachment of spindle microtubules to kinetochore	RT		4	0.2	0.04	0.6
	GOTERM_BP_DIRECT	chondrocyte proliferation	RT		4	0.2	0.04	0.6
	GOTERM_BP_DIRECT	fatty acid beta-oxidation	RT		9	0.5	0.041	0.6
	GOTERM_BP_DIRECT	central nervous system development	RT		18	1	0.041	0.6
	GOTERM_BP_DIRECT	inner ear morphogenesis	RT		10	0.6	0.041	0.6
	GOTERM_BP_DIRECT	response to cytokine	RT		10	0.6	0.041	0.6
	GOTERM_BP_DIRECT	negative regulation of Notch signaling pathway	RT		7	0.4	0.041	0.6
	GOTERM_BP_DIRECT	spindle checkpoint	RT		3	0.2	0.043	0.61
	GOTERM_BP_DIRECT	meiotic chromosome segregation	RT		3	0.2	0.043	0.61
	GOTERM_BP_DIRECT	compartment pattern specification	RT		3	0.2	0.043	0.61
	GOTERM_BP_DIRECT	arterial endothelial cell differentiation	RT		3	0.2	0.043	0.61
	GOTERM_BP_DIRECT	regulation of organelle assembly	RT		3	0.2	0.043	0.61
	GOTERM_BP_DIRECT	anatomical structure regression	RT		3	0.2	0.043	0.61
	GOTERM_BP_DIRECT	regulation of mitotic centrosome separation	RT		3	0.2	0.043	0.61
	GOTERM_BP_DIRECT	nephron development	RT		3	0.2	0.043	0.61
	GOTERM_BP_DIRECT	positive regulation of extracellular matrix assembly	RT		3	0.2	0.043	0.61
	GOTERM_BP_DIRECT	negative regulation of centrosome duplication	RT		3	0.2	0.043	0.61
	GOTERM_BP_DIRECT	negative regulation of photoreceptor cell differentiation	RT		3	0.2	0.043	0.61
	GOTERM_BP_DIRECT	DNA replication, removal of RNA primer	RT		3	0.2	0.043	0.61
	GOTERM_BP_DIRECT	negative regulation of mitotic cell cycle phase transition	RT		3	0.2	0.043	0.61
	GOTERM_BP_DIRECT	kidney development	RT		14	0.8	0.044	0.62
	GOTERM_BP_DIRECT	regulation of cell proliferation	RT		25	1.4	0.044	0.62
	GOTERM_BP_DIRECT	neuron differentiation	RT		15	0.9	0.045	0.62
	GOTERM_BP_DIRECT	chromatin silencing	RT		9	0.5	0.046	0.63
	GOTERM_BP_DIRECT	negative regulation of BMP signaling pathway	RT		9	0.5	0.046	0.63
	GOTERM_BP_DIRECT	activation of protein kinase activity	RT		9	0.5	0.046	0.63
	GOTERM_BP_DIRECT	embryonic digestive tract development	RT		5	0.3	0.05	0.66
	GOTERM_BP_DIRECT	response to growth factor	RT		5	0.3	0.05	0.66
	GOTERM_BP_DIRECT	regulation of double-strand break repair via homologous recombination	RT		5	0.3	0.05	0.66
	GOTERM_BP_DIRECT	blood vessel development	RT		8	0.5	0.05	0.66
	GOTERM_BP_DIRECT	response to cAMP	RT		9	0.5	0.051	0.67
	GOTERM_BP_DIRECT	Notch signaling pathway	RT		17	1	0.053	0.68
	GOTERM_BP_DIRECT	anterior/posterior pattern specification	RT		13	0.8	0.054	0.68
	GOTERM_BP_DIRECT	regulation of mitochondrial membrane permeability	RT		4	0.2	0.054	0.68
	GOTERM_BP_DIRECT	regulation of Notch signaling pathway	RT		4	0.2	0.054	0.68
	GOTERM_BP_DIRECT	cerebral cortex neuron differentiation	RT		4	0.2	0.054	0.68
	GOTERM_BP_DIRECT	ventricular cardiac muscle cell development	RT		4	0.2	0.054	0.68
	GOTERM_BP_DIRECT	head development	RT		4	0.2	0.054	0.68
	GOTERM_BP_DIRECT	chromosome condensation	RT		4	0.2	0.054	0.68
	GOTERM_BP_DIRECT	lung-associated mesenchyme development	RT		4	0.2	0.054	0.68
	GOTERM_BP_DIRECT	bleb assembly	RT		4	0.2	0.054	0.68
	GOTERM_BP_DIRECT	lung epithelial cell differentiation	RT		4	0.2	0.054	0.68
	GOTERM_BP_DIRECT	chondrocyte differentiation	RT		8	0.5	0.057	0.7
	GOTERM_BP_DIRECT	somitogenesis	RT		8	0.5	0.057	0.7
	GOTERM_BP_DIRECT	positive regulation of cyclin-dependent protein serine/threonine kinase activity	RT		6	0.3	0.059	0.71
	GOTERM_BP_DIRECT	peptidyl-tyrosine dephosphorylation	RT		15	0.9	0.06	0.72
	GOTERM_BP_DIRECT	anterior/posterior axis specification	RT		5	0.3	0.06	0.72
	GOTERM_BP_DIRECT	actin filament-based movement	RT		5	0.3	0.06	0.72
	GOTERM_BP_DIRECT	cell-substrate adhesion	RT		5	0.3	0.06	0.72
	GOTERM_BP_DIRECT	gastrulation with mouth forming second	RT		5	0.3	0.06	0.72
	GOTERM_BP_DIRECT	osteoblast development	RT		5	0.3	0.06	0.72
	GOTERM_BP_DIRECT	vasculogenesis	RT		10	0.6	0.061	0.72
	GOTERM_BP_DIRECT	retrograde vesicle-mediated transport, Golgi to ER	RT		13	0.8	0.063	0.73
	GOTERM_BP_DIRECT	dorsal/ventral pattern formation	RT		7	0.4	0.063	0.73
	GOTERM_BP_DIRECT	regulation of cell differentiation	RT		7	0.4	0.063	0.73
	GOTERM_BP_DIRECT	response to lipopolysaccharide	RT		22	1.3	0.063	0.73
	GOTERM_BP_DIRECT	camera-type eye development	RT		8	0.5	0.064	0.73
	GOTERM_BP_DIRECT	embryonic limb morphogenesis	RT		8	0.5	0.064	0.73
	GOTERM_BP_DIRECT	establishment of protein localization	RT		8	0.5	0.064	0.73
	GOTERM_BP_DIRECT	regulation of blood pressure	RT		11	0.6	0.064	0.73
	GOTERM_BP_DIRECT	liver development	RT		12	0.7	0.066	0.74
	GOTERM_BP_DIRECT	regulation of cell migration	RT		12	0.7	0.066	0.74
	GOTERM_BP_DIRECT	positive regulation of apoptotic process	RT		36	2.1	0.067	0.74
	GOTERM_BP_DIRECT	chromosome separation	RT		3	0.2	0.067	0.74
	GOTERM_BP_DIRECT	regulation of striated muscle tissue development	RT		3	0.2	0.067	0.74
	GOTERM_BP_DIRECT	regulation of cell division	RT		3	0.2	0.067	0.74
	GOTERM_BP_DIRECT	chromosome breakage	RT		3	0.2	0.067	0.74
	GOTERM_BP_DIRECT	ADP biosynthetic process	RT		3	0.2	0.067	0.74
	GOTERM_BP_DIRECT	double-strand break repair via break-induced replication	RT		3	0.2	0.067	0.74
	GOTERM_BP_DIRECT	G1 to G0 transition	RT		3	0.2	0.067	0.74
	GOTERM_BP_DIRECT	melanosome assembly	RT		3	0.2	0.067	0.74
	GOTERM_BP_DIRECT	positive regulation of integrin-mediated signaling pathway	RT		3	0.2	0.067	0.74
	GOTERM_BP_DIRECT	cerebellar cortex morphogenesis	RT		3	0.2	0.067	0.74
	GOTERM_BP_DIRECT	mesenchymal cell development	RT		3	0.2	0.067	0.74
	GOTERM_BP_DIRECT	mRNA cleavage involved in gene silencing by miRNA	RT		3	0.2	0.067	0.74
	GOTERM_BP_DIRECT	mitotic centrosome separation	RT		3	0.2	0.067	0.74
	GOTERM_BP_DIRECT	endodermal cell fate specification	RT		3	0.2	0.067	0.74
	GOTERM_BP_DIRECT	AMP metabolic process	RT		3	0.2	0.067	0.74
	GOTERM_BP_DIRECT	regulation of cell cycle G2/M phase transition	RT		3	0.2	0.067	0.74
	GOTERM_BP_DIRECT	membrane to membrane docking	RT		3	0.2	0.067	0.74
	GOTERM_BP_DIRECT	amacrine cell differentiation	RT		3	0.2	0.067	0.74
	GOTERM_BP_DIRECT	positive regulation of histone deacetylase activity	RT		3	0.2	0.067	0.74
	GOTERM_BP_DIRECT	adipose tissue development	RT		6	0.3	0.069	0.75
	GOTERM_BP_DIRECT	response to cadmium ion	RT		6	0.3	0.069	0.75
	GOTERM_BP_DIRECT	developmental growth	RT		6	0.3	0.069	0.75
	GOTERM_BP_DIRECT	endothelial cell morphogenesis	RT		4	0.2	0.069	0.75
	GOTERM_BP_DIRECT	positive regulation of osteoblast proliferation	RT		4	0.2	0.069	0.75
	GOTERM_BP_DIRECT	endothelial cell differentiation	RT		4	0.2	0.069	0.75
	GOTERM_BP_DIRECT	positive regulation of organ growth	RT		4	0.2	0.069	0.75
	GOTERM_BP_DIRECT	positive regulation of endothelial cell differentiation	RT		4	0.2	0.069	0.75
	GOTERM_BP_DIRECT	mesodermal cell differentiation	RT		4	0.2	0.069	0.75
	GOTERM_BP_DIRECT	type B pancreatic cell development	RT		4	0.2	0.069	0.75
	GOTERM_BP_DIRECT	response to organic cyclic compound	RT		9	0.5	0.07	0.75
	GOTERM_BP_DIRECT	protein localization to centrosome	RT		5	0.3	0.072	0.76
	GOTERM_BP_DIRECT	fatty acid beta-oxidation using acyl-CoA dehydrogenase	RT		5	0.3	0.072	0.76
	GOTERM_BP_DIRECT	male meiosis I	RT		5	0.3	0.072	0.76
	GOTERM_BP_DIRECT	cell fate determination	RT		5	0.3	0.072	0.76
	GOTERM_BP_DIRECT	negative regulation of protein serine/threonine kinase activity	RT		5	0.3	0.072	0.76
	GOTERM_BP_DIRECT	response to calcium ion	RT		10	0.6	0.074	0.77
	GOTERM_BP_DIRECT	negative regulation of gene expression, epigenetic	RT		9	0.5	0.077	0.78
	GOTERM_BP_DIRECT	Rho protein signal transduction	RT		9	0.5	0.077	0.78
	GOTERM_BP_DIRECT	extracellular matrix disassembly	RT		12	0.7	0.077	0.78
	GOTERM_BP_DIRECT	regulation of cell shape	RT		19	1.1	0.078	0.79
	GOTERM_BP_DIRECT	response to UV	RT		8	0.5	0.079	0.79
	GOTERM_BP_DIRECT	positive regulation of DNA replication	RT		8	0.5	0.079	0.79
	GOTERM_BP_DIRECT	establishment of protein localization to plasma membrane	RT		8	0.5	0.079	0.79
	GOTERM_BP_DIRECT	ovarian follicle development	RT		8	0.5	0.079	0.79
	GOTERM_BP_DIRECT	positive regulation of MAP kinase activity	RT		10	0.6	0.08	0.79
	GOTERM_BP_DIRECT	positive regulation of cell cycle	RT		7	0.4	0.08	0.79
	GOTERM_BP_DIRECT	spermatid development	RT		12	0.7	0.083	0.8
	GOTERM_BP_DIRECT	chromatin remodeling	RT		13	0.8	0.084	0.8
	GOTERM_BP_DIRECT	skeletal muscle tissue development	RT		9	0.5	0.084	0.8
	GOTERM_BP_DIRECT	negative regulation of smoothened signaling pathway	RT		5	0.3	0.085	0.81
	GOTERM_BP_DIRECT	positive regulation of branching involved in ureteric bud morphogenesis	RT		5	0.3	0.085	0.81
	GOTERM_BP_DIRECT	positive regulation of chondrocyte differentiation	RT		5	0.3	0.085	0.81
	GOTERM_BP_DIRECT	negative regulation of fatty acid biosynthetic process	RT		4	0.2	0.087	0.81
	GOTERM_BP_DIRECT	trophoblast giant cell differentiation	RT		4	0.2	0.087	0.81
	GOTERM_BP_DIRECT	3'-UTR-mediated mRNA destabilization	RT		4	0.2	0.087	0.81
	GOTERM_BP_DIRECT	positive regulation of catenin import into nucleus	RT		4	0.2	0.087	0.81
	GOTERM_BP_DIRECT	response to caffeine	RT		4	0.2	0.087	0.81
	GOTERM_BP_DIRECT	replicative senescence	RT		4	0.2	0.087	0.81
	GOTERM_BP_DIRECT	dermatan sulfate biosynthetic process	RT		4	0.2	0.087	0.81
	GOTERM_BP_DIRECT	positive regulation of cell-cell adhesion	RT		4	0.2	0.087	0.81
	GOTERM_BP_DIRECT	UV protection	RT		4	0.2	0.087	0.81
	GOTERM_BP_DIRECT	establishment of epithelial cell polarity	RT		4	0.2	0.087	0.81
	GOTERM_BP_DIRECT	positive regulation of epithelial cell proliferation	RT		10	0.6	0.087	0.81
	GOTERM_BP_DIRECT	cellular protein localization	RT		8	0.5	0.088	0.81
	GOTERM_BP_DIRECT	positive regulation of sequence-specific DNA binding transcription factor activity	RT		15	0.9	0.088	0.81
	GOTERM_BP_DIRECT	reactive oxygen species metabolic process	RT		7	0.4	0.09	0.82
	GOTERM_BP_DIRECT	hair follicle morphogenesis	RT		6	0.3	0.09	0.82
	GOTERM_BP_DIRECT	odontogenesis	RT		6	0.3	0.09	0.82
	GOTERM_BP_DIRECT	spindle assembly	RT		6	0.3	0.09	0.82
	GOTERM_BP_DIRECT	viral process	RT		35	2	0.092	0.82
	GOTERM_BP_DIRECT	peptidyl-tyrosine phosphorylation	RT		20	1.2	0.094	0.83
	GOTERM_BP_DIRECT	positive regulation of fibroblast growth factor receptor signaling pathway	RT		3	0.2	0.095	0.83
	GOTERM_BP_DIRECT	cellular response to cisplatin	RT		3	0.2	0.095	0.83
	GOTERM_BP_DIRECT	protein localization to chromatin	RT		3	0.2	0.095	0.83
	GOTERM_BP_DIRECT	regulation of cell cycle process	RT		3	0.2	0.095	0.83
	GOTERM_BP_DIRECT	'de novo' IMP biosynthetic process	RT		3	0.2	0.095	0.83
	GOTERM_BP_DIRECT	collagen biosynthetic process	RT		3	0.2	0.095	0.83
	GOTERM_BP_DIRECT	negative regulation of stress-activated MAPK cascade	RT		3	0.2	0.095	0.83
	GOTERM_BP_DIRECT	positive regulation of fibroblast apoptotic process	RT		3	0.2	0.095	0.83
	GOTERM_BP_DIRECT	fat pad development	RT		3	0.2	0.095	0.83
	GOTERM_BP_DIRECT	embryonic morphogenesis	RT		3	0.2	0.095	0.83
	GOTERM_BP_DIRECT	regulation of centriole replication	RT		3	0.2	0.095	0.83
	GOTERM_BP_DIRECT	'de novo' pyrimidine nucleobase biosynthetic process	RT		3	0.2	0.095	0.83
	GOTERM_BP_DIRECT	glutamate biosynthetic process	RT		3	0.2	0.095	0.83
	GOTERM_BP_DIRECT	positive regulation of mitotic metaphase/anaphase transition	RT		3	0.2	0.095	0.83
	GOTERM_BP_DIRECT	membrane raft assembly	RT		3	0.2	0.095	0.83
	GOTERM_BP_DIRECT	peptidyl-serine phosphorylation	RT		17	1	0.096	0.83
	GOTERM_BP_DIRECT	cellular response to retinoic acid	RT		11	0.6	0.096	0.83
	GOTERM_BP_DIRECT	gluconeogenesis	RT		8	0.5	0.097	0.83
	GOTERM_BP_DIRECT	bicarbonate transport	RT		8	0.5	0.097	0.83
	GOTERM_BP_DIRECT	transcription from RNA polymerase II promoter	RT		56	3.2	0.098	0.84
	GOTERM_BP_DIRECT	cellular response to glucocorticoid stimulus	RT		5	0.3	0.099	0.84
	GOTERM_BP_DIRECT	response to steroid hormone	RT		5	0.3	0.099	0.84
