# Supplementary material for: Identification of the Molecular Events Involved in the Development of Prefrontal Cortex Through the Analysis of RNA-Seq Data From BrainSpan
Source: ASN Neuro. 2019 Jun 18;11:1759091419854627. doi: 10.1177/1759091419854627 (PMC6582306; doi:10.1177/1759091419854627)
Supplement: Supplemental Material6 - Supplemental material for Identification of the Molecular Events Involved in the Development of Prefrontal Cortex Through the Analysis of RNA-Seq Data From BrainSpan [file Supplemental_Material6.zip › PFC/10/Expression.csv]

279794150	2.3289	11.4466	11.3520	1.3527	3.8215	1.7932	2.9166	12.1439	11.3932	2.3080	3.6514	1.1108	3.3735	12.7957	11.8168	2.1542	5.1431	0.9408	2.6587	11.6104	1.3181	3.1257	0.6252
280002750	3.4125	10.7931	8.9674	2.8337	5.2930	2.5938	4.5280	11.0608	8.9206	3.0759	4.9843	2.5122	4.2562	9.7697	8.8814	3.1103	6.0954	2.6122	3.1719	8.7206	2.6646	4.5583	2.1324
279797638	4.9513	4.1350	4.5643	0.0000	3.5800	0.0000	6.4012	3.7632	4.9430	0.0000	3.7201	0.0000	5.5776	3.1108	4.5685	0.0000	3.1886	0.0000	4.8850	4.7590	0.0000	3.9248	0.0000
279928483	9.3302	9.9418	11.7462	7.1450	8.1894	6.6062	9.4210	10.4281	11.8752	7.5806	7.6574	6.4503	9.2810	10.1379	11.8628	7.8230	9.2005	6.3762	8.7425	11.9531	6.9809	7.7433	6.4546
279923600	5.0864	3.7367	0.5861	0.1958	0.0000	0.2289	6.1199	3.7780	0.2971	0.0000	0.3284	0.2675	5.9580	3.5973	0.3127	0.0897	0.0000	0.0000	5.2560	0.4566	0.0000	0.3990	0.0000
279849088	4.1013	3.5157	0.4949	0.1663	0.0000	0.1133	4.9611	3.4284	0.2897	0.0000	0.2356	0.1589	4.9645	3.2201	0.1807	0.1501	0.0000	0.0000	4.2464	0.2834	0.0000	0.3475	0.0000
1105306	4.9831	2.7466	4.6729	0.7619	3.8060	0.7352	5.8691	1.7406	4.2468	1.1401	3.2259	0.6172	5.4199	2.3829	4.6879	1.1886	2.8201	0.6729	4.9449	4.1906	1.3698	3.4635	1.2164
1104784	2.3344	4.2589	7.0115	2.0568	3.4340	1.4084	2.1098	5.3857	7.0683	2.4829	2.2123	1.6473	1.9257	4.4848	7.3548	2.3686	4.7441	1.3403	1.8251	6.9311	1.2799	3.6604	1.4588
1109116	2.0154	2.6519	1.2751	0.1298	0.0702	0.0000	2.9751	3.0010	0.9872	0.3078	0.1185	0.6435	2.2042	1.5412	1.0158	0.0852	0.1238	0.0782	1.7467	1.5596	0.2709	0.2389	0.1552
1090510	6.5490	6.9149	6.3717	5.6823	5.3930	4.9341	6.9323	7.0466	6.4300	5.3976	4.4861	4.4498	7.3040	7.3126	6.3855	5.7000	4.8295	5.8291	6.6992	6.3495	5.2731	4.4545	5.1407
280100224	3.8552	4.9750	4.6976	3.3838	2.7133	3.1885	4.5446	4.2046	4.5608	3.6003	2.0952	2.7530	2.5645	5.2912	3.6184	1.8496	0.9110	2.9879	3.9908	4.3381	3.2348	1.4513	3.6622
1093090	6.0163	4.0560	0.0000	0.0000	5.4785	0.0000	6.5372	4.4601	0.0000	0.0000	5.7007	0.0000	6.3404	4.2118	0.0000	0.0000	5.3197	0.0000	5.8989	0.0000	0.0000	5.7767	0.0000
279747276	3.2399	3.4467	3.2030	1.9779	2.7842	1.9016	3.8522	3.9454	2.9753	2.0407	2.4419	2.3552	4.2259	3.6579	3.1070	0.9156	2.0089	2.0464	3.4058	3.1790	1.6658	1.7134	2.2213
279996116	5.7272	6.5781	8.8222	4.3056	6.5019	5.9750	5.1008	7.4851	8.7401	4.6400	5.8703	5.9518	5.1875	6.9808	9.1061	4.7315	7.2705	5.9363	4.7605	8.6595	3.6328	5.9435	5.9209
1094479	5.4465	5.3978	5.3862	4.1956	4.6615	3.8956	6.2201	5.8174	5.5030	4.2221	4.1934	4.1421	5.9921	5.7732	5.3350	4.1116	3.8357	4.4349	5.5471	5.5432	3.9987	4.2668	4.2074
279685023	5.7369	7.1317	6.2968	5.3564	5.2485	5.2774	6.1414	8.0393	6.4045	5.4333	4.2764	5.0435	5.5806	8.2407	6.0652	4.8613	4.2471	5.3931	5.5075	6.1716	4.8947	4.9319	5.5448
1103826	4.7162	0.2896	0.0000	0.0658	0.3323	0.1229	4.0657	0.1707	0.0593	0.4705	0.3760	0.2011	4.7614	0.2935	0.0620	0.3169	0.2932	0.1868	4.2131	0.0558	0.1599	0.7254	0.1294
280093711	4.7510	5.2068	5.8137	4.6461	3.6828	4.1203	5.4158	4.8847	5.6431	4.6264	3.0422	3.9294	3.5976	5.5007	4.9465	3.3936	1.5255	3.6915	4.8373	5.4379	4.5108	3.1193	4.4832
279746801	4.3043	3.3944	2.1998	2.4883	0.7600	2.7821	5.3722	2.5850	2.7298	2.2889	1.1991	2.1557	4.4459	2.8613	2.8600	2.7538	1.0416	2.3654	4.1742	2.4144	2.8073	1.5480	2.2246
1104150	5.0797	6.1356	5.3697	4.2597	4.5590	3.9953	5.1633	6.1970	5.4252	4.1747	4.1731	4.1295	5.3676	6.4038	5.2464	4.1341	3.9729	4.7421	5.1690	5.5795	3.8657	4.1716	4.3391
1100463	5.5450	3.5882	2.1574	2.5067	1.9392	3.3186	5.8784	4.1798	1.9840	2.1544	2.2508	3.2102	5.9974	3.7486	1.8041	1.9532	2.0265	2.4588	5.3940	2.3328	2.6808	2.6916	3.1966
1088743	4.8005	0.2396	0.0434	0.7748	0.3741	0.2672	5.2125	0.2407	0.0280	1.0910	0.7719	0.2527	4.9586	0.0442	0.0466	0.5127	0.1533	0.2295	4.5076	0.0773	0.7837	0.4604	0.2809
1103005	4.4485	4.9299	5.0467	3.6979	3.5529	3.9063	4.9477	5.3499	5.0011	3.8180	3.0845	3.7113	4.7930	4.9198	4.7304	3.4396	2.4386	4.1029	4.4645	4.8859	3.4767	3.1334	4.0318
1104320	5.6937	3.3056	5.0399	1.5606	5.1659	3.9065	6.3475	4.0391	5.3933	1.8759	5.2247	4.1997	6.1919	3.8320	4.7750	2.3424	5.6204	3.7716	5.5459	5.4412	1.5175	5.8169	3.6898
1108298	4.0298	5.9332	4.3984	3.3091	3.2198	3.6877	4.0262	5.7685	4.4109	3.3500	2.8666	3.4286	4.2684	5.8204	4.1949	3.2243	2.9733	3.7666	4.0864	4.1562	3.2960	3.0019	3.7674
279789857	6.5011	6.0950	6.2035	5.0958	5.3284	5.4898	7.2407	7.7802	6.2519	4.9167	5.7882	5.6777	6.9281	9.0856	5.6939	5.1216	5.3760	5.4215	5.9843	5.8321	5.1288	5.9920	5.2617
1104801	4.8976	4.9953	5.0134	3.6266	3.9710	3.8107	5.5856	4.9310	4.9940	3.6427	3.6803	3.7468	5.1668	4.8486	4.6185	3.4261	3.2648	4.1782	5.0085	4.9004	3.3245	3.5511	4.0649
279898833	2.9461	4.5243	2.6269	1.8163	2.0571	2.7642	3.2130	5.1483	2.9457	2.1464	1.1514	2.5785	3.3120	4.0861	2.5845	2.0853	1.0128	2.1508	2.9466	2.4920	2.2243	1.9004	2.7750
1096991	7.8902	7.7827	7.3946	6.5683	5.9190	7.2191	8.1887	8.6645	7.5120	6.6055	5.5134	7.0967	8.4501	7.6146	7.4800	7.1704	4.4686	7.6652	7.9021	7.1659	6.6614	6.1369	7.3643
1096867	3.7623	4.3072	4.2980	3.8661	3.1003	3.0937	4.3335	4.9841	4.2595	3.4443	2.5902	3.0256	4.3828	4.2991	3.9763	3.2098	1.4765	3.4344	4.2579	4.2624	3.3464	2.0911	3.2866
1100464	4.9149	3.9382	2.7824	2.5754	2.3303	3.3072	5.2331	4.6166	2.6331	1.8073	2.6225	3.3015	5.1674	4.1111	2.2226	1.7275	2.1767	2.5209	4.8312	2.5792	2.7248	3.2207	3.2730
1090548	2.5938	1.9433	2.0618	0.7329	0.9879	1.4076	2.7558	2.3621	2.7043	0.8923	0.7436	1.6607	2.2271	2.3408	2.2892	1.0136	0.1303	1.5286	2.1726	2.2177	1.0203	0.9977	1.5719
1087685	5.0610	3.6028	4.1003	1.5309	3.8587	3.6997	5.5694	3.5894	3.9817	2.0012	3.9381	3.0159	5.6616	3.6852	3.9789	2.0189	4.6787	2.8094	4.1644	4.0607	1.3626	4.7486	2.8614
1098032	5.5022	5.6250	5.2642	4.8250	4.5205	4.6891	6.0906	6.0434	5.4796	4.7576	3.9136	4.3560	6.1867	6.2539	5.3080	4.7980	3.1968	5.0738	5.6838	5.4223	4.6252	3.9375	4.8168
280097901	3.4588	0.5723	1.1551	0.4040	0.7121	0.4683	4.0435	0.7780	1.1849	0.6442	0.6175	0.4526	2.5649	1.9522	1.2607	0.9370	0.9291	0.7507	3.0551	1.0869	0.3539	0.8071	0.9771
279719305	3.6536	4.1662	3.8124	2.6678	2.2129	3.3037	3.0868	4.6498	3.5723	2.6509	1.6579	2.8145	2.9430	4.3902	3.7610	2.2671	2.0576	2.9253	3.1631	3.7036	2.1667	1.9354	3.0671
1099747	3.9028	3.0542	2.7741	2.5304	1.6614	2.7142	3.8697	3.2858	2.6524	2.6934	0.8479	1.3674	5.4225	3.9607	4.7428	4.5920	2.3781	4.4759	3.8146	2.6418	2.0538	1.6444	1.9780
279897786	8.1532	6.9421	6.4279	6.1392	5.7947	6.3968	9.0537	7.6026	6.8401	6.6469	5.6972	6.2870	8.4842	8.0491	6.6342	6.5246	6.4120	6.4888	7.5954	6.9968	5.9321	6.6747	6.5714
1100408	3.5293	0.3544	0.1063	0.1260	0.1348	0.1877	3.5775	0.0642	0.1027	0.1584	0.3021	0.0918	4.0533	0.0279	0.0294	0.0986	0.7691	0.0906	3.6381	0.1576	0.1549	0.3055	0.0621
280095383	2.7338	4.8071	3.4044	2.3811	1.8471	2.3621	3.0385	4.3039	2.9381	2.6974	1.6771	2.2600	2.0507	3.8797	3.3234	1.9972	0.4917	2.4551	2.6540	2.8857	2.1850	1.8890	2.5100
1098650	3.6285	4.0892	4.3786	3.4822	3.0707	3.0519	4.0328	4.5027	4.3555	3.3126	2.5491	2.8701	3.9213	4.1495	4.0074	2.8557	1.5878	3.5465	3.9393	4.3504	3.0677	2.2842	3.2899
1103105	3.9803	4.0076	4.3882	3.6394	2.5862	3.9273	3.6124	4.7455	4.3642	3.1567	1.8793	3.3380	3.5433	4.0286	4.2163	2.3114	1.4829	4.1678	4.1267	4.3150	2.9307	1.4947	4.0355
1097256	4.7098	3.9364	2.5632	2.7518	1.9201	3.4739	5.1820	4.5309	2.5499	2.0730	2.5175	3.3835	5.1432	4.0311	1.5807	1.9598	1.6262	2.3622	4.7722	2.2176	2.6677	2.4971	3.2359
1090335	6.4120	6.6862	7.1918	5.9196	5.4426	6.1171	6.5959	7.0480	7.1592	6.0254	4.8065	6.0460	6.1397	6.6427	6.9067	5.5013	3.7121	6.3089	6.5511	6.9802	5.7313	4.7610	6.2823
1092468	4.5040	4.2684	4.2442	2.8208	3.3806	3.1478	5.4603	4.9051	4.1371	3.0209	3.3937	3.3791	4.9667	5.0091	3.5135	2.8858	3.5746	3.0660	4.1143	3.6644	2.9660	4.0206	3.2107
1102212	6.6207	6.5205	6.4368	5.6754	5.6595	5.4506	7.2149	7.1279	6.5489	5.8445	5.2928	5.6759	7.1309	6.6324	6.3940	5.6387	4.6248	5.8308	6.7186	6.7589	5.5995	5.4329	5.7674
1091075	4.5899	4.8896	5.0595	4.0948	4.0756	3.7130	5.0017	4.9829	5.1378	4.0014	3.6689	3.6992	5.2609	5.1416	5.0277	3.9655	3.0300	4.3426	4.9542	5.0777	3.7172	3.6447	3.9216
280036026	4.2703	4.8928	4.1035	3.5865	2.0393	3.9049	5.5275	4.5772	4.3774	3.8592	2.1975	3.8762	5.4536	2.8468	4.0593	3.3560	2.6368	3.8342	4.6316	4.2172	3.5393	2.8566	3.5218
279938356	2.6518	1.1950	1.7593	0.7980	1.2381	1.0732	3.1844	2.7691	2.2054	0.7211	0.8078	0.8971	2.8150	2.5217	1.2241	1.1965	0.5019	0.9404	1.8757	1.3785	0.8614	1.6065	0.9029
279911943	2.8186	4.0656	3.1054	2.1286	1.5071	2.5167	2.5436	4.3283	3.0828	2.5056	1.0980	2.3056	1.7288	4.2760	2.6607	1.7204	1.0059	2.3684	2.3957	3.1617	2.0191	1.1868	2.7800
279829950	3.7327	3.4778	3.0865	2.3988	2.7571	2.4031	3.7196	5.2538	3.2786	3.1225	2.5180	2.2684	3.6687	4.8931	3.2243	2.7613	1.4468	2.4515	3.3887	3.1298	2.5263	2.9650	2.8305
279788518	3.3315	3.9214	3.9019	2.9988	2.9457	2.5772	3.4534	4.3354	4.0237	2.9291	2.2535	2.8615	3.1998	3.9753	3.8532	2.5450	1.1030	3.1407	3.3905	3.9519	2.7021	2.2261	2.7757
1099884	5.7710	6.7359	5.5934	4.7149	5.0606	4.2397	6.5397	6.4411	5.7854	4.3494	5.6380	4.9421	6.7616	6.3913	5.0859	4.6634	5.9457	4.1367	6.0587	5.4592	4.7049	6.0286	4.2522
1090948	7.8664	8.0281	7.6449	6.8289	7.0314	6.5461	8.3139	8.0731	7.7398	6.9252	6.5990	6.5774	8.1059	7.8068	7.5104	6.7228	6.2608	6.8013	7.8261	7.6234	6.6578	6.7640	6.7917
1089786	3.9669	3.6318	3.6960	2.9334	2.7098	2.7364	3.8937	3.7486	3.7313	2.7749	2.2634	2.4791	3.2447	3.9690	3.7149	2.5498	1.2507	3.1445	3.9475	3.5955	2.7783	2.2662	3.2073
279856288	3.0190	3.3118	2.3878	2.4939	2.5263	1.8333	4.0685	3.3866	2.8297	2.5209	1.8140	1.8012	4.1102	3.1194	2.7363	2.0206	1.5371	2.6167	3.3227	3.3008	1.9249	1.7743	2.2997
1098237	3.1944	4.4348	4.3794	3.1648	3.1856	3.0141	3.2609	4.6175	4.3309	2.9848	2.5101	2.7432	3.2826	4.4680	4.0411	2.9325	1.7144	3.4970	3.3178	4.3008	2.8125	2.2783	3.1695
1102539	2.7453	1.9515	2.4095	0.8385	1.9625	0.8934	3.5054	2.3512	2.2928	1.0271	1.9366	1.0339	3.2595	1.7028	1.9415	0.9458	1.7363	1.1801	2.7152	1.9303	1.2469	1.8384	1.1738
279489069	3.9946	4.3914	4.6909	3.5980	2.5380	4.4722	4.1957	5.5329	4.5587	3.6699	2.0377	3.8318	3.4998	5.6620	4.4900	3.4460	1.9464	4.6001	3.8723	4.5354	3.5604	2.2836	4.5500
280110651	1.8059	1.7775	2.5775	1.0228	0.4533	0.6405	2.0243	1.5302	2.1450	0.9496	0.4245	0.8212	1.0575	0.9599	1.5166	0.5340	0.0000	0.3682	1.6122	1.9942	1.0128	0.3978	0.7241
1096889	3.6279	4.1517	4.2016	3.5573	3.5399	2.9151	4.2267	4.5165	4.3106	3.1971	2.9356	2.7768	4.1513	4.0973	3.9155	3.2425	2.0049	3.2792	4.0687	4.2805	3.1236	2.5597	3.2085
279874387	5.5553	4.4648	5.4459	4.5178	3.5220	4.6063	5.6196	4.4835	5.3538	4.5458	3.0310	4.0628	4.2739	4.3468	5.1622	3.9714	1.8083	4.2483	5.4502	4.9117	4.5454	3.2524	4.6284
1093906	3.7149	4.9585	4.7969	3.9284	3.8214	3.4628	4.0774	5.3717	4.8383	3.5590	3.3630	3.4180	4.4146	5.3023	4.6442	3.6413	2.5228	4.0448	4.1040	4.7110	3.4576	3.3466	3.6838
279787979	5.4603	5.3787	4.8797	3.9340	4.7940	3.5232	6.0213	5.5855	5.0504	4.4841	4.6976	3.9752	6.2343	5.5825	4.8883	4.2895	4.8858	4.0115	5.4931	5.2941	4.0169	5.3448	4.0509
279893236	8.2421	7.5719	7.6546	6.5035	7.5248	6.5452	8.8961	8.0000	7.7598	6.8919	7.7101	6.5467	8.8914	8.4417	7.5519	6.7955	7.7098	6.6557	8.1611	7.9740	6.4570	7.9929	6.6492
1095937	5.4471	5.3572	5.9562	5.0685	4.7322	4.9594	5.9012	5.8383	5.9370	5.1855	4.1247	4.7209	5.4169	5.5383	5.5389	4.6008	2.3477	5.1954	5.6911	5.7871	4.8388	3.9807	5.1432
279764176	7.4698	8.0739	7.6196	6.6589	6.3937	7.4372	7.6319	8.3618	7.4631	6.8776	6.1129	6.9528	7.1476	8.2076	7.4346	6.1763	4.9286	7.3550	7.4536	7.2177	6.5814	5.7505	7.3722
1102527	3.5356	4.1727	4.1949	3.3029	3.3503	2.8064	3.9887	4.5939	4.2869	3.0078	2.9412	2.7684	4.0241	4.3376	4.1595	3.1632	2.6509	3.2872	3.7224	4.2018	2.9897	2.8555	3.1003
279964486	0.7031	2.4141	0.3160	0.3043	0.4180	0.2615	1.3416	2.9507	0.7074	0.2619	0.2408	0.1296	1.3084	3.5597	0.2344	0.2659	0.0000	0.4601	0.6011	0.3753	0.1876	0.0000	0.2496
280128587	1.2415	0.0000	1.4413	0.0000	0.0000	0.0000	1.0694	1.3775	1.4951	0.0000	0.0000	0.0000	0.2248	1.0342	1.6769	0.0000	0.0000	0.0000	1.2296	1.2651	0.1383	0.0000	0.0000
279555139	5.8009	4.7721	5.0830	3.9342	4.1813	3.8569	6.3867	5.4875	5.2274	4.0910	4.7669	4.1600	6.4924	5.0363	4.7881	4.3438	5.7289	3.9355	5.8116	5.2033	4.1516	5.4819	3.9745
1096558	5.8957	5.6978	6.2866	5.3437	5.7747	4.7679	6.3163	6.4561	6.4506	5.2301	5.3438	4.8763	6.6822	6.0159	6.3551	5.3832	4.6145	5.6271	6.1348	6.5402	4.9401	5.1465	5.1432
1092814	3.3476	2.8507	3.1284	2.5857	2.3952	2.0807	3.8356	3.3077	3.4108	2.5988	2.3079	2.2051	3.8155	3.3052	3.1692	2.5156	1.6076	2.4718	3.5589	3.2702	2.3220	2.1437	2.2412
279828995	8.7067	9.5556	9.1963	7.8040	8.2529	8.1252	9.1268	9.4177	9.2171	8.3929	8.0125	8.1807	8.5825	9.4802	8.9708	7.8273	6.9710	8.3337	8.4727	9.1910	7.8797	8.0353	8.3129
279745039	6.5628	7.0519	5.9610	5.0314	5.3073	4.9659	7.0446	7.3950	5.8377	4.8103	6.1670	5.3879	7.4534	6.1366	5.4485	5.3038	6.4634	4.8682	6.6381	5.4793	5.1967	6.2231	4.9190
1091605	6.2108	6.4411	6.8674	5.7444	4.9200	5.9782	7.1578	6.5093	6.7639	5.5830	4.7651	5.9794	6.8196	6.1384	6.1166	5.6246	4.0749	5.6780	6.3823	6.2087	5.8681	5.3528	5.7478
279478878	4.5396	5.4295	5.2748	4.1401	3.6093	4.4594	4.6760	5.6738	5.1476	3.7413	3.3843	4.0995	3.8004	5.0711	4.8582	3.4373	3.2007	4.4828	4.3285	4.9487	3.8499	3.0562	4.4036
279795418	4.6165	5.3946	4.4350	3.1904	3.7894	4.1267	5.8111	5.7774	4.4565	3.4644	3.8410	4.2348	5.3594	4.6614	4.3667	3.5618	4.3221	3.8677	4.4934	4.4498	3.2833	4.2579	4.0243
279739956	6.1746	5.4283	5.8102	4.7970	4.8447	5.0245	7.0137	5.7386	6.1173	5.1276	4.8334	5.1589	6.6216	5.7281	5.7302	4.9094	4.3275	5.2337	5.8523	5.9336	4.9067	4.9407	5.3595
1095220	6.2412	6.6077	6.8254	5.9731	5.7365	5.8204	6.3817	6.9360	6.9105	6.0130	5.0088	5.7707	6.3457	6.6463	6.7261	5.6595	4.2002	6.2656	6.4094	7.0419	5.6435	4.8839	6.1115
1099583	7.2799	6.9889	7.2926	6.1804	6.3725	6.5453	8.1713	7.7532	7.3519	6.5066	6.1731	6.6709	7.7362	7.6860	7.1328	6.3965	5.6363	6.7883	7.0583	7.2247	6.1339	6.3759	6.7039
1092948	4.2887	4.7943	4.6410	3.7239	3.9590	3.5833	4.8225	5.4012	4.6729	3.7936	3.6219	3.5948	4.7450	5.0422	4.3003	3.7199	2.9946	3.9143	4.4175	4.6665	3.5889	3.5260	3.8679
1102907	6.2786	3.0592	3.8908	3.6898	3.9482	3.5356	6.8258	3.4200	4.0198	3.9801	3.5626	3.5081	6.5735	3.3823	3.8317	3.6646	3.2392	3.7866	6.1546	4.1509	3.7358	3.3692	3.7556
279975668	4.3991	3.5692	4.0223	2.4333	2.6342	3.5887	3.9427	3.8857	4.0452	2.8707	2.5472	3.2533	3.4969	3.7975	3.8553	2.6764	2.2986	3.6879	3.6095	4.2792	2.6330	1.8582	3.8281
1096263	5.1453	5.3557	4.9766	3.7566	4.0785	4.2050	6.3528	5.0253	5.0367	4.1461	4.1856	4.3402	5.8682	4.8081	4.6504	4.1405	4.2337	4.3575	4.9354	4.8629	3.7624	4.3662	4.1641
1095642	3.5011	3.9279	3.9179	3.0138	2.5092	3.0202	3.5088	4.2419	3.7831	2.9243	2.1108	3.0030	3.5319	3.9091	3.7616	2.8520	1.6562	3.1812	3.4064	3.6459	2.7999	2.2599	3.0854
1093628	7.7082	7.4741	7.1166	6.2119	6.9530	6.1029	8.3289	7.6100	7.2156	6.3671	7.0424	6.1719	8.4087	7.7326	6.9246	6.4690	7.1901	6.2178	7.6567	7.3337	6.2525	7.5202	6.1721
1091620	3.2820	4.3028	3.6919	3.2317	3.0407	2.9925	3.6150	4.8522	3.7210	3.0746	2.5315	2.8323	3.8253	4.3919	3.5911	2.8797	2.2295	3.2179	3.7108	3.8616	2.8538	2.3505	3.0798
1091107	2.8649	3.5368	3.7841	2.7633	2.5145	2.7298	3.3950	3.8710	3.8913	2.7049	2.2823	2.3762	3.3669	3.9626	3.5181	2.5306	1.8027	3.0534	2.9251	3.7802	2.5341	1.9857	2.7346
1096304	3.3989	4.5547	4.2368	3.7649	3.2349	3.2404	3.2743	4.9493	4.1744	3.3306	2.4489	2.8846	3.3372	4.7552	4.0186	3.1148	1.4133	3.8095	3.6629	4.2156	3.2113	2.3446	3.4322
1087444	2.8046	3.8090	3.4870	2.6744	2.3906	2.8193	2.6445	4.0690	3.5417	2.3531	1.5449	2.3667	2.8895	4.0798	3.3870	2.3219	1.2245	3.5432	3.0972	3.3677	2.1484	1.7423	3.0556
1098051	3.8046	3.0140	3.3741	2.2807	3.5648	1.4198	4.7537	3.0290	3.5585	2.6348	3.4199	1.6355	4.5090	3.0257	3.2407	2.4496	3.8740	1.3553	3.5834	3.3743	2.3787	4.0956	1.3692
1087912	3.9113	4.6519	4.5347	3.8715	3.3443	3.7530	4.0436	5.0416	4.4850	3.7811	2.8098	3.4512	4.1057	4.7181	4.4124	3.5075	1.8646	4.2969	4.2153	4.4652	3.5853	2.4329	3.9742
279974667	5.7810	5.8609	4.9345	4.0143	5.2317	4.1982	6.4009	6.3066	5.1876	4.6656	5.0700	4.4033	6.3588	6.1180	4.8393	4.3774	5.1922	4.2961	5.5438	5.4918	4.1915	6.0512	4.5153
279777538	2.5623	0.7571	1.6087	0.8592	0.0000	0.7388	2.8735	0.0000	1.0648	1.0803	0.0000	0.0942	2.2516	0.8486	1.4754	1.2456	0.0000	0.5799	2.9369	0.9654	0.6401	0.7668	0.6281
279808849	5.1776	5.3902	5.2392	4.3076	3.9102	5.0267	5.9223	6.1839	4.8051	3.6934	3.8332	4.6156	5.1813	5.3760	4.4998	4.3926	3.4915	4.5667	4.8875	4.6886	4.3357	4.0765	4.0639
1101930	5.7140	5.4171	5.6117	4.7219	4.5872	4.8970	6.5905	6.0215	5.6102	4.9310	4.6829	4.9039	6.0083	5.7546	5.4167	4.8482	3.7949	5.0894	5.6025	5.5307	4.6768	4.6376	5.0416
1091242	5.0940	4.8556	4.7272	3.9334	4.0690	4.0699	5.7850	5.4876	4.8445	3.9138	4.0034	4.1682	5.8171	5.4313	4.4890	3.9750	4.5072	4.0966	5.1669	4.7877	3.9429	4.5708	4.1556
279839395	2.5438	3.3355	2.7074	1.5214	1.7087	1.5871	3.4576	2.6450	2.3138	2.2706	1.9360	1.3965	1.9137	1.8406	2.2416	1.0575	0.2167	0.9624	2.5219	2.0140	1.7136	1.8146	1.6794
1100808	3.3594	3.2685	3.7827	2.9953	2.2073	2.6667	4.2953	3.0359	3.4596	2.6963	2.1331	2.5861	3.6688	3.3720	3.4546	2.6788	1.7256	2.8140	3.7727	3.6776	2.8106	2.2495	2.9814
279746032	2.9628	2.1503	1.7269	1.4854	1.5323	1.8219	3.8268	2.7928	1.5005	1.2703	0.9016	1.6107	3.6996	2.0573	1.1857	1.5545	1.1663	1.2250	3.2471	1.4319	1.5078	1.2259	1.5421
1089805	2.9036	2.8765	3.1649	2.5908	1.8218	2.6512	3.3053	3.6371	2.9897	2.7583	1.3663	2.3688	3.1030	3.4032	3.1808	2.2305	0.8244	2.8299	3.0099	3.0510	2.3119	1.2056	2.6672
279957397	7.8486	6.7568	7.0503	6.7968	5.8139	7.4231	8.1997	7.1824	7.0735	6.5443	5.0077	6.7099	7.9742	7.0610	7.0807	6.4663	4.9358	7.5395	7.5649	6.7577	6.5629	4.6957	7.2437
279991276	4.7471	6.1943	5.9521	5.4416	3.7680	5.1999	4.0766	6.4907	5.4333	4.7003	3.3503	4.9322	4.0063	6.3167	5.1050	3.8032	2.2614	5.3467	5.1744	5.2053	5.1238	3.0214	4.9649
1091864	5.7226	6.0011	5.9017	5.0860	5.2208	5.0692	6.2611	6.3194	5.9938	5.2972	4.7638	5.0395	6.2007	6.0485	5.8897	5.0549	4.2470	5.3859	5.8294	5.9358	4.8925	4.7504	5.1978
279925566	4.4877	2.2538	3.6258	2.4610	1.6421	3.7544	5.7040	3.1019	4.0581	2.9514	1.9424	3.6529	4.9107	2.2379	3.5247	3.0804	2.0182	3.7285	4.1579	3.9262	2.8976	2.2260	3.3971
1092074	2.6208	3.3370	3.1163	2.4439	2.1578	2.1038	2.9135	3.6333	3.2714	2.4572	1.8611	1.8232	2.8228	3.2360	3.0519	2.4408	1.5215	2.3682	2.8592	3.2719	2.2271	1.6366	2.1444
1089562	4.9416	5.7863	5.8978	5.1912	4.6336	4.8022	5.2117	6.2710	5.8908	5.0921	4.1387	4.7481	5.1760	6.0018	5.6765	4.9512	3.0806	5.2694	5.2241	6.0525	4.8486	4.0673	4.9221
1087172	4.9673	4.4994	3.3757	3.1079	2.9956	3.8141	5.6892	4.5548	2.9877	2.8750	3.4833	3.6606	5.5336	4.5613	2.7292	2.6789	2.8738	3.2757	5.0608	3.3797	3.2327	3.7545	3.8590
1103336	7.2363	3.1065	4.8303	4.3248	4.4441	4.0059	7.5352	4.0519	4.9802	3.4803	4.9932	4.2823	8.2462	3.1030	4.1476	3.6653	5.1895	3.7208	7.5757	4.0071	4.6619	5.3299	4.0447
279860153	6.9050	4.3917	5.7594	4.4584	5.6543	4.8916	8.0215	5.2291	6.1113	5.2158	5.3114	5.1336	7.7746	5.0125	5.5967	5.1751	5.1114	4.9053	6.6108	5.6746	4.6447	5.5374	5.1600
280096058	6.3348	6.0290	5.9687	5.8868	4.9566	5.7991	6.0847	6.9223	5.9807	5.8470	4.0321	5.4985	6.1543	6.4858	6.1936	5.7719	3.3525	5.9316	6.1818	5.9958	5.6393	3.9221	5.9351
1094647	5.1725	5.7907	6.0300	4.8710	4.6387	5.3542	5.3155	6.2448	6.0143	4.9498	4.1163	5.2373	5.2249	5.8106	5.8580	4.5007	3.1629	5.6777	5.3305	5.9781	4.6303	3.9348	5.4654
279854500	2.8159	3.3561	2.9191	2.1436	2.3355	2.2625	2.7445	4.7412	3.1952	2.5587	1.9609	2.4215	2.2653	4.6904	2.4149	2.1076	1.4058	2.3826	2.1360	3.2843	2.0551	1.8016	2.3814
280052784	1.9908	1.2252	1.8153	1.4874	1.1264	0.4664	1.9193	1.8063	1.5971	0.8193	0.1587	0.8814	2.5948	1.8360	1.4294	0.3323	0.2550	0.9626	1.6428	1.7693	0.8481	0.8295	1.3625
1103054	5.3559	5.5392	5.5544	4.9340	4.3566	5.2166	5.4598	6.1863	5.6331	4.8618	3.5863	4.8987	5.9927	5.7016	5.7249	5.1855	3.0038	5.7966	5.5107	5.3267	4.8958	3.9196	5.1507
1091345	3.4277	4.2876	4.2996	3.3339	3.5865	3.0937	3.9327	4.7621	4.3440	3.3519	3.0856	3.0462	4.1157	4.5837	4.0589	3.2499	2.5568	3.5246	3.7621	4.3247	3.0359	3.0786	3.3139
279780961	5.2485	4.1864	5.3506	3.9661	3.7691	4.7661	5.8293	4.5395	5.1512	4.2147	3.1568	4.5243	5.3508	4.3249	4.8774	3.8585	3.0141	4.8180	5.0126	4.9414	4.0115	3.1688	4.7142
1105048	3.5601	4.9665	4.8163	3.8577	3.6227	3.5101	3.6413	5.1133	4.7653	3.6341	3.0176	3.3181	3.7327	4.8106	4.6127	3.5100	2.6613	3.9311	3.8402	4.6721	3.4985	2.9412	3.6312
279869344	1.9137	0.8279	1.5190	0.0846	0.0000	0.8889	2.5028	0.0000	1.0812	1.1979	0.0000	0.1695	2.1231	1.0691	1.4304	1.2347	0.0000	0.4512	2.3483	0.5668	0.4101	0.2294	0.3108
279863672	5.9805	5.6979	5.1112	4.2386	4.8210	4.7048	6.4876	5.7598	5.4165	4.6157	4.9541	4.5362	6.4991	5.8824	4.9958	4.5760	5.3059	4.5013	5.5298	5.3704	4.4258	5.3969	4.6214
1096528	4.9930	5.5286	5.5480	4.6628	4.2615	5.0886	4.5492	6.0578	5.4733	4.5926	3.3835	4.7022	4.3157	5.6790	5.6598	4.3740	2.3761	5.5276	5.0887	5.4570	4.2991	3.4365	5.2167
1103075	2.9384	3.0587	3.1495	2.4409	2.2488	2.2367	2.9921	3.0891	2.8873	2.5331	1.5652	1.8281	2.5280	3.0474	3.3209	2.0179	1.2586	2.6687	3.2195	3.1306	2.1651	1.1335	2.5868
279949201	2.6819	3.4593	3.6785	2.7344	2.6798	2.5023	1.8865	3.2265	3.3908	2.3589	1.8586	2.4096	2.6391	3.4269	3.6295	2.1758	0.4791	2.8739	3.0508	3.5969	2.2305	1.3582	2.5030
279781825	4.6503	4.3487	4.1263	3.2082	3.5225	3.1352	5.6482	4.3635	3.8765	3.2890	4.2821	3.1785	5.4623	4.6180	3.8028	3.4798	3.9471	3.5437	4.9982	3.8171	3.2989	4.1970	3.5403
279810882	2.1867	2.9586	1.9914	1.4586	1.6375	2.1596	2.7845	2.4216	2.2715	1.4887	0.7084	1.5042	3.1817	2.2440	2.0278	1.7048	0.5077	2.1674	1.9065	2.4394	1.8158	0.3589	1.6963
279670511	4.2064	2.8642	3.6438	2.4644	3.1360	2.4956	4.6826	3.3361	3.4008	3.0040	3.3855	2.4636	5.1643	3.2792	3.8598	2.8054	2.9412	2.8596	4.1881	3.7092	3.0016	3.2144	2.8346
1101440	2.6261	4.0279	4.1884	3.0795	2.6187	2.9131	2.4985	4.3648	4.1314	2.8537	2.0969	2.7953	2.4411	4.0972	3.8603	2.5563	1.3453	3.2133	2.8958	4.0953	2.7163	1.8730	3.1643
1088730	5.4181	5.3928	6.1251	4.9911	4.7209	5.4499	5.4674	5.8845	6.1226	5.1017	4.0103	5.0540	5.4408	5.6441	5.9651	4.8768	2.9334	5.7158	5.5180	5.9330	4.8096	3.9739	5.4546
1089326	3.4012	2.9046	3.2520	2.3926	3.4721	1.8967	4.1529	3.6026	3.3381	2.5123	3.0357	1.9814	4.2363	3.1042	3.1482	2.6680	2.6399	2.4058	3.5329	3.3664	1.9670	2.9188	2.0803
280072901	2.8232	4.6794	3.0417	2.3292	2.4637	2.3568	3.2044	4.5866	2.7640	2.8293	2.2044	2.4457	2.7399	4.3195	2.6088	2.3777	0.9788	3.1099	2.2493	3.0913	2.1535	1.9402	2.6795
279677853	6.0292	6.6478	5.8419	5.1320	5.4206	5.3779	6.4485	7.4435	5.9240	5.4638	5.4362	5.2595	6.4589	6.9095	5.6469	5.2126	5.0222	5.4152	5.9178	5.9781	5.0942	5.4858	5.7157
1093487	5.8317	5.7265	6.3317	5.5953	4.4742	5.7367	6.0598	5.9823	6.3147	5.1423	4.0312	5.6743	5.2837	5.1767	5.7020	4.5283	2.3336	5.2781	6.0945	5.8379	5.6159	4.5781	5.7075
1087775	3.2131	0.3617	0.0432	0.0209	0.1700	0.1021	1.7698	0.1255	0.0277	0.3161	0.1604	0.1433	3.6060	0.1685	0.0913	0.2483	0.1170	0.1179	2.6744	0.1499	0.0902	0.2474	0.1217
1096781	5.2414	5.5379	5.8098	4.8597	4.8282	4.8632	5.3325	6.0783	5.7715	4.9079	4.2665	4.6288	5.2703	5.7437	5.7654	4.7795	3.7829	5.2527	5.3982	5.8468	4.6235	4.0746	5.0615
279992162	4.7551	4.7689	4.4777	3.2404	3.4345	3.9741	5.1856	5.1499	4.3678	3.6574	3.8849	3.6567	5.1587	4.3076	4.0984	3.3697	3.3526	4.0997	4.2902	4.3203	3.3320	3.9001	4.1250
279509439	8.1177	8.0781	7.3574	6.9102	7.3820	6.5648	8.7069	8.3404	7.5158	6.6967	7.5403	6.6777	8.9107	8.0592	7.3137	6.7867	7.6870	6.9101	8.2356	7.6250	6.7383	8.0829	6.8347
1099517	2.8567	0.5085	0.0000	0.3163	0.1210	0.0723	2.7830	0.0000	0.0766	0.2735	0.4136	0.1347	4.3570	0.0000	0.0000	0.5095	1.0741	0.0000	3.1993	0.0000	0.1955	0.4540	0.0000
1107153	7.6802	9.3099	7.6130	7.0404	7.3910	7.2452	8.3176	9.4627	7.5337	6.6715	7.6856	7.4332	8.7756	8.9713	7.2111	6.2496	7.5945	7.0887	7.7861	7.0003	7.0339	7.8556	7.0574
1092303	3.8730	4.6968	4.5135	3.7585	3.8776	3.4693	4.0020	5.1915	4.5979	3.7923	3.3787	3.5623	4.2593	4.9094	4.6172	3.4924	2.5062	4.1471	4.2612	4.5535	3.3767	3.3667	3.8345
1102242	5.7060	5.7998	5.7616	5.0530	4.5457	4.5847	6.1272	6.1038	5.7458	5.5998	4.4785	5.2345	5.9600	4.5935	6.3040	5.3246	3.5561	5.2470	5.3014	5.6176	4.9099	4.0962	4.7096
280079566	5.2008	4.7028	4.9515	3.8163	3.8572	4.7902	5.3354	5.0525	5.1096	4.2277	3.3910	4.3817	5.0998	4.3603	4.6358	3.7979	2.9656	4.7970	4.9102	4.5031	4.0042	2.6393	4.6845
279813794	3.1417	2.5208	2.6754	1.9222	2.0314	2.2350	3.2546	2.9209	2.8765	2.2823	1.5204	1.7906	2.9219	3.0954	2.7540	2.1495	1.5940	2.0522	2.4899	3.0875	1.9052	1.5707	2.1772
1093171	5.2295	6.3244	5.1969	4.7149	4.2517	4.7224	5.9552	6.1361	5.1481	4.1350	4.4643	5.0043	6.2268	5.5707	4.5394	4.2883	4.1968	4.4808	5.5315	4.6139	4.8283	4.9816	4.5191
1090103	6.9041	7.0004	7.4692	6.4248	6.4834	6.3515	6.9270	7.4220	7.4806	6.5081	5.8324	6.1697	6.8453	7.1348	7.3805	6.3251	5.3366	6.7923	6.9706	7.4457	6.1538	5.8161	6.5903
1094624	2.7567	3.6791	3.5817	2.6674	2.8861	2.6425	3.1377	4.2289	3.7158	2.6987	2.4112	2.5426	3.2727	4.1152	3.5841	2.6633	1.9449	3.0176	2.7718	3.6053	2.4540	2.0034	2.6409
1100084	2.7211	2.1242	0.9790	0.7228	1.1778	1.1429	3.0361	1.9052	0.7753	0.8688	0.9704	1.0577	2.6044	2.3800	0.7706	0.4738	0.5214	1.0482	2.3063	0.8154	0.7371	0.6920	1.4911
279846040	4.3764	6.7414	3.6691	3.1429	3.3515	3.7345	4.3355	6.1628	3.3622	3.6576	3.9540	3.6855	4.0219	4.9826	3.4705	2.9982	3.0351	3.5354	3.9605	3.4784	2.6155	4.2898	3.6143
1103206	2.6044	4.5789	2.7719	3.0248	2.4664	2.3580	2.9148	5.7577	2.5354	1.0123	2.6928	1.9142	3.8296	4.2086	1.9728	1.1792	3.0499	1.5791	2.7338	1.3145	2.6340	3.1317	2.0262
1087973	7.5814	8.0400	7.9551	7.1601	7.0707	7.2140	8.0155	8.1357	7.9764	7.3365	6.4681	7.0767	7.9947	8.0371	7.8479	6.8936	6.0035	7.5182	7.6172	7.8541	7.0193	6.4843	7.3729
1089164	5.2417	4.6905	5.3567	4.3986	4.5940	4.2338	6.3359	5.8258	5.2875	4.7153	4.8509	4.9904	4.5458	4.1189	4.8035	3.3087	2.2242	3.3250	4.7233	4.7955	3.9282	4.7099	4.1822
279913427	4.5513	6.1428	5.5014	4.4504	4.4828	4.7409	5.0494	6.2098	5.2965	4.6495	4.3907	4.3155	4.7933	6.2138	5.2191	4.5198	3.9500	5.0828	4.7241	5.5464	4.1070	3.7052	4.9363
1095253	4.4411	4.2384	4.5185	3.7497	3.6791	3.8781	4.6237	4.7601	4.3315	3.8575	3.2836	3.8528	4.4510	5.2156	4.2732	3.4376	2.4580	4.2573	4.5611	4.4665	3.5296	3.1497	3.9918
279745688	6.9197	6.7908	6.3480	5.6791	5.3448	5.5573	7.5899	6.1951	6.4950	5.7694	5.5785	5.6057	7.4209	5.7504	6.1432	5.8498	5.8562	5.7438	6.7924	6.6414	5.8200	5.9487	5.6939
279897639	4.8104	5.3512	5.1029	4.2637	3.7184	4.5623	5.4753	5.5858	4.9858	4.3339	3.6573	4.6423	4.9586	4.8164	4.6748	4.3259	2.1365	4.6714	4.8887	4.7151	4.5180	3.6944	4.5944
1092027	2.6494	2.4383	2.3559	2.0017	2.1143	1.3347	3.2887	2.8538	2.4475	1.6655	2.0107	1.5833	3.3710	2.7222	2.0062	1.8362	1.6827	1.7701	3.0091	2.2906	1.6254	1.7024	1.5017
1094753	3.7324	4.0065	4.2425	3.4138	3.1717	3.3108	3.8908	4.6083	4.2627	3.4938	2.7300	3.2215	3.9094	4.2981	4.0354	3.2890	2.1861	3.8276	3.8526	4.3786	3.1769	2.6749	3.5600
279870973	3.9301	3.5718	3.7873	3.0453	3.1115	3.1310	5.0023	3.2664	3.9941	3.3898	3.0167	3.2914	4.7650	3.3989	3.8997	3.1818	1.9456	3.0557	4.0807	4.0491	2.9768	3.1112	3.2367
1093584	5.0658	6.4264	6.5282	5.5657	5.0079	5.6492	5.0430	6.7435	6.5194	5.5516	4.3919	5.5156	5.0743	6.3189	6.5207	5.1475	2.4514	6.0894	5.4375	6.4091	5.3286	4.4312	5.7360
1099244	2.9531	3.0225	3.2400	2.3521	1.8753	2.8928	3.4217	3.6349	3.1002	2.2190	1.7780	2.7507	3.8551	2.7592	3.0365	2.2558	1.0647	2.8894	3.3629	2.6863	2.4316	1.7276	2.7994
280125486	5.3516	5.9158	5.8952	5.0465	4.4077	5.2948	5.4904	5.6387	5.6403	5.1453	4.1075	4.7724	5.7109	5.8148	5.8302	4.7451	3.4660	5.7459	5.6130	5.7284	4.9014	4.0738	5.3961
1087720	5.3242	5.2108	4.8353	4.4209	4.1889	4.3864	5.9250	5.5482	4.8874	4.8604	3.8500	4.6133	5.5013	4.9074	4.8032	4.4026	3.1866	4.5651	5.2733	5.1922	4.3566	3.9600	4.6308
279785774	3.6003	3.3182	3.3439	2.5123	1.9194	2.8755	4.3428	3.2654	3.4545	2.4957	1.9623	2.6294	3.9674	2.9961	2.6306	2.2398	2.6721	2.7886	3.6074	3.2112	2.5706	2.8491	2.4639
1098242	3.5242	3.8236	3.6924	3.2457	3.1550	2.9809	3.8263	4.3666	3.6998	3.1077	2.5357	2.8652	3.8532	3.9346	3.6097	2.9477	2.0325	3.3505	3.8217	3.7914	2.8403	2.3409	3.1692
279731191	5.9451	5.1081	4.9261	4.2815	4.5615	4.6726	6.7767	5.2067	5.4205	4.5095	4.7329	4.5967	6.5538	6.1211	4.9314	4.5713	5.1448	4.5559	5.7052	5.2057	4.4287	5.6347	4.6679
1103100	4.7314	5.0787	5.0166	4.5412	4.1193	4.4009	4.7945	5.3769	5.0241	4.5368	3.5598	3.9709	5.3299	5.4460	5.2372	4.4719	3.0790	5.0004	4.9461	5.1327	4.3227	3.4670	4.5818
1089807	8.7969	8.4331	8.9512	8.0432	7.6748	8.5104	9.0373	9.0424	8.8766	8.4684	6.9907	8.3577	8.8858	8.4051	8.9709	7.9947	5.7942	8.7946	8.7194	8.7241	7.9194	7.3832	8.5638
1102095	2.8230	3.7447	3.6425	3.2251	2.7602	2.5602	2.8214	4.2862	3.6966	2.9253	2.0744	2.5584	2.7857	3.7025	3.3404	2.5336	1.1855	2.9035	3.0924	3.7076	2.6395	1.8385	2.7177
1093600	2.8658	2.4792	0.8735	0.9473	0.9404	1.8536	3.1371	2.7671	1.0710	0.8553	0.7675	1.6489	2.6990	2.7851	0.7515	0.8717	0.4981	1.1782	2.1975	0.9621	0.6770	1.1929	2.0753
1095422	7.5327	7.5491	7.9250	6.6974	6.9305	6.5757	7.9476	7.3982	7.9755	7.1508	6.6183	6.7617	7.6072	7.0778	7.7048	6.9275	5.6475	6.9069	7.4368	7.9372	6.7009	6.7997	6.8898
1102690	5.7704	6.3170	6.3008	5.0630	5.3858	5.5303	6.1238	6.7994	6.2246	5.1190	5.0845	5.3903	6.0565	6.5343	6.2202	5.1861	4.8328	5.8712	5.8036	5.9619	4.9838	5.1760	5.5688
279891363	6.7372	7.6295	6.8567	5.8992	5.9724	6.2674	6.6920	6.2032	6.5876	4.9644	5.8946	6.4996	7.0880	6.5387	6.3100	4.6529	5.1752	5.5328	6.5349	6.2719	5.7811	6.4737	5.9219
1090536	2.6820	3.5119	3.1461	2.7894	2.3399	2.4055	2.8413	3.9395	3.0549	2.4770	1.7388	2.1712	2.6525	3.5883	3.0373	2.2444	1.0996	2.7577	3.0054	3.0556	2.3634	1.6366	2.5908
279880469	6.3438	6.1752	7.0468	5.2280	5.8572	5.8005	7.0148	6.4302	6.9991	5.8372	5.7562	5.9127	6.4095	6.1429	6.5764	5.4329	4.7080	5.9540	6.2762	6.6996	5.2493	5.8249	6.0835
1089505	2.3488	3.2939	2.8643	2.0782	1.9564	2.1091	2.5187	3.2617	2.8280	2.1621	1.4351	2.0121	2.7038	3.3558	2.5762	1.5860	1.3642	2.3101	2.3970	2.6824	1.8789	1.6833	2.0356
279747741	3.1981	2.9908	2.7590	2.5497	2.5208	2.4031	3.5158	3.3934	3.0603	2.3805	1.6923	1.7299	3.5155	3.1920	2.3007	2.0658	2.0602	2.5148	3.0535	2.6852	1.8838	1.6132	2.2945
1096831	3.7322	1.4638	0.6087	1.0049	0.7089	1.6959	4.2187	1.7566	0.3736	1.0809	0.7317	1.0181	3.6272	1.7905	0.1679	0.9719	0.5910	0.9699	3.1531	0.5303	0.9220	0.8659	1.8091
1094698	2.3669	2.7833	2.4737	2.3519	1.4115	1.8573	2.7406	2.6987	2.3162	2.1469	0.9675	1.5215	2.2527	3.0924	2.3627	1.9885	0.4384	2.1450	2.6179	2.5385	2.1447	0.8470	1.9953
279880902	4.0253	4.2995	5.2487	3.9849	3.9849	4.0291	4.0525	4.8437	5.1807	4.0174	3.0610	3.5864	4.1427	4.5982	5.2627	3.9857	2.0863	4.7310	4.0130	5.0618	3.7354	3.0779	4.0740
280112872	1.5085	2.4085	1.6821	0.6382	0.8110	0.4672	1.7908	2.0456	1.5991	1.3404	1.1145	0.6806	1.8153	1.6132	1.6718	1.0023	0.2555	0.7739	1.2200	1.3458	1.1681	0.7215	0.4472
1088559	5.1593	5.0525	5.0342	4.1396	4.6814	4.2696	6.1373	5.2581	5.0140	4.3418	4.6479	4.1865	5.8894	5.1002	4.8626	4.3394	4.0058	4.5782	5.2774	5.0208	4.1086	4.4579	4.3332
279720569	5.1552	2.3901	3.5483	2.7943	2.4458	3.7607	6.2502	2.9762	3.8083	3.3276	2.8304	3.4442	5.7196	3.1360	3.1295	3.1200	2.0434	3.4182	4.6882	3.1342	3.0947	2.9995	3.6816
1098342	2.6357	3.0793	2.9552	2.3952	2.3071	1.7998	2.9071	3.5020	2.8467	2.3338	1.9685	1.8024	2.9134	3.1152	2.7766	2.3563	1.5469	2.1957	2.9486	2.9592	2.1214	1.6904	2.1318
279881781	1.8757	3.0362	1.3925	1.0086	0.5205	1.4373	1.2155	1.1170	1.4946	1.1381	0.1087	1.0376	1.3733	3.7189	1.4179	0.9045	0.0000	1.8928	1.9141	1.5249	1.0107	0.6071	1.3013
279896640	5.8886	6.6790	6.0472	5.4622	5.0750	5.4823	6.5988	6.5513	6.2755	4.9717	4.9958	5.2973	6.7221	5.7774	5.4576	4.8602	4.9909	5.2727	5.7887	5.7981	5.5315	5.3748	5.4769
1093105	1.3120	1.7191	0.9981	0.6412	0.6493	0.2809	2.2073	2.3077	0.6530	0.5964	0.7304	0.5607	2.3908	1.8765	0.7668	1.0177	0.5227	0.4161	2.2735	0.3632	0.8493	0.7901	0.4220
280106426	1.3996	1.3883	2.1138	0.7460	0.3130	0.4507	1.5883	1.1629	1.7120	0.6881	0.2922	0.5881	0.7737	0.6962	1.1514	0.3718	0.0000	0.2519	1.2520	1.5647	0.7381	0.2731	0.5138
280080751	1.7176	1.7642	2.0688	1.2713	0.8970	0.9294	1.9204	1.1689	2.4197	1.0529	0.5291	0.7490	1.6712	1.6139	1.9669	0.9892	0.4124	1.2151	1.6210	2.1370	0.8638	0.7131	1.3601
1087107	4.4127	4.4674	4.8496	4.0548	3.9453	3.9546	4.4859	5.2623	4.8478	4.1589	3.3316	3.9084	4.4227	4.7908	4.7882	3.7440	2.9117	4.2236	4.5026	4.9439	3.7799	3.4652	4.1281
1098958	4.9060	5.2026	5.4508	4.4760	4.6877	4.4661	5.1627	5.3862	5.4420	4.5739	4.0760	4.3086	5.0826	5.1428	5.3758	4.4844	3.4689	4.9977	5.0933	5.6106	4.1986	3.7970	4.7232
1091772	4.6602	4.8117	4.8273	4.1852	4.3735	3.7818	5.0423	5.3065	4.9850	4.2028	3.9750	3.8366	5.0943	5.0424	4.8718	4.3164	3.4465	4.3490	4.9039	4.9373	4.0720	4.0419	4.0483
1105014	2.3459	3.4580	3.1394	2.2933	1.9187	2.3734	2.0680	3.6964	3.0789	2.4332	1.3291	2.3253	1.9604	3.6194	2.8209	1.8107	1.0480	2.6685	2.7554	3.1165	2.0452	1.3523	2.5840
1087284	5.4718	6.1691	6.0189	5.6273	5.0958	5.7186	5.8794	6.8866	6.0523	5.4894	4.3779	5.6873	5.6000	6.1775	5.7378	4.8599	2.6031	5.9349	5.8489	5.9171	5.1763	4.5001	5.8917
279849023	7.3486	6.3549	5.6855	5.4112	4.7274	6.1545	8.1813	5.4940	5.9652	5.6852	4.2733	5.9830	7.9279	5.5098	5.5130	5.6836	5.3429	5.9896	7.2681	5.8587	5.6148	5.5231	6.4123
1099534	3.3268	4.6781	2.3336	2.6831	2.9418	2.9682	3.7385	5.0631	2.2683	2.2047	2.4467	2.8112	3.2330	5.1119	1.7978	1.9999	1.1859	2.7536	3.0884	2.1488	2.1124	1.8729	3.3881
1096799	4.1940	5.2512	4.6890	4.0940	4.1113	3.9996	4.2978	5.4948	4.7398	4.1237	3.5913	3.7394	4.4327	5.5179	4.4738	3.8964	2.8269	4.4793	4.4443	4.8154	3.7740	3.5317	4.1820
1101738	3.3751	3.2483	4.5556	3.1727	2.9012	3.5594	3.3839	3.6462	4.5877	3.1298	2.3076	2.8577	3.1033	3.4954	4.6867	2.7388	1.5721	3.9773	3.5636	4.4786	2.9788	2.4405	3.5711
1102609	6.1725	6.8014	6.2841	5.7112	5.8451	5.5568	6.5673	7.2920	6.2295	5.8847	5.5982	5.7068	6.6120	6.9455	6.3400	5.7980	4.1852	5.9416	6.0233	6.1421	5.6143	5.6781	5.6583
1091167	4.2268	4.3590	4.5038	4.0024	3.4821	4.1235	4.2878	4.8268	4.4046	3.7657	2.6549	3.8979	4.0544	4.4011	4.2799	3.1911	1.8697	4.3043	4.2840	4.3850	3.6857	2.5999	4.0956
1092244	6.8590	6.8176	7.3068	6.6300	6.8372	6.1494	7.1922	7.2821	7.4555	6.4525	6.1958	5.9869	7.3858	7.3314	7.2249	6.5076	5.7472	6.5972	7.0721	7.3603	6.2716	6.0366	6.3857
1089799	5.2018	5.8181	5.9363	5.0574	5.0275	4.9122	5.4026	6.2193	5.9616	5.0551	4.6020	4.9063	5.4530	5.9087	5.8353	4.9003	4.0742	5.2989	5.4075	6.0108	4.8007	4.4617	5.1128
279749351	4.0046	4.3200	3.5908	3.0342	3.5960	2.9013	4.0400	3.8978	3.8513	3.2635	2.7726	2.6429	4.1771	4.3036	3.7338	3.3943	2.6967	3.2888	4.0485	3.7979	3.0502	3.3557	3.0656
1095936	5.2277	4.8600	4.8040	4.3806	5.0235	3.7880	6.1027	5.2024	5.0940	4.3963	4.6766	4.0924	6.0842	5.4009	4.8264	4.4482	4.4177	4.4210	5.3471	5.1322	4.0032	4.8808	4.1634
280085800	2.2297	5.0808	4.1765	3.8943	1.5992	4.1618	2.4429	5.5491	4.0198	2.6724	1.7293	3.8930	1.5780	4.9721	3.3550	1.8237	0.5886	3.5815	2.7593	3.4902	3.5209	1.2621	3.8696
1100232	3.8274	4.6786	4.9786	4.0687	3.4510	4.1775	3.6162	5.3047	4.8812	4.0658	2.7519	3.9447	3.4572	4.7795	4.7734	3.6059	1.7593	4.3307	3.9854	4.8776	3.8084	2.7791	4.2268
1095674	3.3219	2.7343	3.4053	2.4559	2.7892	2.2328	4.0605	2.9015	3.2759	2.4997	2.4470	2.4100	3.9103	2.7886	3.3294	2.3477	1.9893	2.6128	3.1947	3.2580	2.4602	2.0834	2.4987
279724872	5.8820	4.9053	5.3012	4.9447	4.5292	5.0401	6.1728	5.6423	5.2491	5.2330	4.1127	4.7701	6.0717	5.1836	5.2442	4.7046	3.2080	5.2495	5.7618	5.3175	4.7857	3.8761	5.1627
1091644	7.5894	6.9188	7.6958	6.7988	6.6977	6.7566	7.9945	7.4849	7.9026	7.1343	6.2917	6.8944	7.9080	6.6396	7.8184	6.9337	5.1712	7.1422	7.5712	7.8570	6.7892	6.5949	7.1222
1090616	4.3933	4.7963	4.1425	3.6871	3.9784	3.6120	4.7130	5.0882	4.1978	3.9934	3.4247	3.5652	4.7623	4.9899	3.9432	3.6517	3.0344	3.8638	4.4341	4.2678	3.6062	3.4246	3.7764
280058568	5.4597	4.6144	5.2492	4.5490	4.3404	4.7402	5.8677	5.2187	5.1111	4.2689	4.4771	4.5352	5.9310	6.3180	4.5351	4.2912	4.1039	4.3004	5.4250	4.6921	4.4895	4.6882	4.3339
279740571	6.0206	5.2070	6.7396	5.0649	4.9035	5.6492	6.4535	5.8435	6.7111	5.7009	5.0454	5.6753	5.9914	5.2607	6.3244	5.2088	4.2141	5.6148	6.0244	6.4423	5.1876	4.7143	5.5299
1090060	2.3211	1.1834	1.7340	1.3182	1.3302	1.2753	2.7896	1.1794	1.7477	0.9610	1.0117	1.0749	2.9189	2.5155	1.2589	0.5207	0.8067	1.1336	2.5200	1.3445	1.0025	1.5374	0.8989
1093362	9.2536	7.4345	8.4167	7.5978	8.0144	7.6080	10.1689	8.1482	8.6633	7.6359	7.9814	7.6881	9.9096	8.4309	8.2312	7.7955	8.3393	7.7684	8.9693	8.5628	7.7240	8.5845	7.6017
1096481	3.8481	4.1688	4.7023	3.7042	3.2878	3.5587	3.7680	4.2825	4.5394	3.7080	2.6871	3.5435	3.0445	3.9635	4.2060	2.8740	1.9616	3.4895	4.0799	4.5762	3.4413	2.6068	3.8315
279750021	2.7265	5.3999	3.4271	2.3548	3.3644	3.2322	3.5809	7.0492	3.6917	3.3347	3.8399	3.2602	3.3830	5.6854	3.4772	2.7222	3.0189	3.3720	2.4336	3.4416	2.7579	3.4697	3.0096
279822429	3.4684	3.3228	3.1577	2.0080	2.2417	3.0721	4.0221	2.6008	3.3735	2.0790	2.0506	2.5039	3.8546	2.6146	3.3053	2.4331	2.2494	2.9685	3.1559	3.3611	2.1796	2.0033	3.1572
1089285	3.4521	3.3892	3.3099	2.3593	2.7121	2.5243	4.3607	3.3997	3.3349	2.6724	2.5880	2.5003	3.9866	2.8977	3.1114	2.5647	2.4133	2.6610	3.4225	3.2915	2.3086	2.8669	2.6582
279484207	5.4459	4.3150	5.3992	4.5095	3.9798	4.8435	5.4500	5.2694	5.3127	4.9786	3.5675	4.7991	5.3977	5.0442	5.2954	4.3694	3.1890	5.0957	5.2673	5.6517	4.5489	3.4603	5.1915
1101315	4.6594	4.7285	5.3152	4.3027	4.4208	4.1516	4.9401	4.8000	5.3440	4.3508	3.8352	4.0597	4.9221	4.9559	5.2354	4.2198	3.2622	4.5756	4.7845	5.2252	4.0273	3.8109	4.3115
1088986	1.3980	2.0649	0.0469	0.0258	0.7500	0.0000	1.2630	2.4638	0.0767	0.0407	0.4822	0.0000	1.3177	1.3665	0.0644	0.0000	0.1879	0.0077	1.4459	0.0643	0.0058	0.5573	0.0000
1091180	5.6197	5.5324	4.9451	4.3265	4.9725	4.0952	6.3283	5.5935	5.0916	4.4528	5.0079	4.3091	6.1734	5.2143	4.8449	4.4139	5.3043	4.2268	5.5052	5.0627	4.0908	5.3924	4.1997
1106065	7.6351	7.3504	8.1621	7.2063	6.1190	7.9745	8.2344	7.7817	7.9997	7.1108	5.9474	7.8258	8.1803	7.2833	7.6765	7.0361	4.7087	7.8301	7.6343	7.6243	7.3403	6.0052	7.6731
279783200	6.1220	6.4092	5.8722	5.2212	5.1697	5.6230	6.3644	6.6808	5.8114	5.5936	4.6995	5.5649	6.2288	6.2805	5.6243	5.0854	4.4856	5.8630	5.9974	6.0253	5.1373	4.8496	5.7005
280099013	4.9414	4.4340	4.1937	3.3871	3.9721	4.2050	5.9956	5.0085	4.7192	3.6265	3.8424	4.5011	5.5237	5.0682	4.1801	3.6477	3.8351	4.2474	4.9244	3.8996	3.3997	4.1926	4.2887
280105245	4.6876	5.0666	5.0447	4.5441	4.2485	4.7736	4.5214	5.4944	5.0809	4.5340	3.2434	4.6233	4.5198	5.0687	5.0387	4.0093	1.4641	5.0954	4.7660	4.9809	4.1040	3.1614	4.8598
1093083	5.3577	4.4939	4.9746	4.5356	4.4541	4.2287	5.6668	4.9304	5.0669	4.6848	3.9295	4.0753	5.5359	4.6397	5.1544	4.5097	3.0679	4.5422	5.2214	5.0948	4.4845	3.7671	4.4190
279746340	3.2925	2.5762	3.0535	2.3172	2.9412	2.8084	3.7000	3.7285	3.0076	2.1643	1.9593	2.6736	3.3222	3.9418	3.1463	2.5427	1.9570	3.0647	3.0733	3.2487	2.3149	1.5513	2.5372
1107505	4.9286	5.3396	4.7236	3.6470	3.8999	4.6516	5.6541	4.9821	4.7907	4.0806	3.6679	4.4079	5.1051	4.9507	4.7921	3.7207	3.6658	4.7360	4.6456	4.5626	3.6224	4.0982	4.6943
1091402	4.7069	4.7198	5.1269	4.0296	4.3593	4.1949	5.4042	4.9812	5.1592	4.1574	3.8984	4.2148	5.2892	4.6156	4.9914	4.0175	3.4947	4.5906	4.8060	5.0060	3.8564	4.0682	4.3810
1101258	7.3360	6.5574	6.4675	6.0340	7.0238	5.4862	7.9109	6.9925	6.7751	6.1331	6.8361	5.7205	8.1174	6.9687	6.6067	6.1626	6.7725	5.9819	7.4505	6.9796	5.7693	6.9976	5.8544
279849175	3.1725	3.4483	2.7744	1.9519	1.9027	2.2015	3.2698	3.5794	2.6074	2.6249	2.0637	2.4093	3.2658	3.0832	3.1155	2.4337	1.9269	2.4820	3.1100	2.7600	2.3008	1.6910	2.8189
280033595	3.6957	1.9126	0.0000	0.0000	3.6698	0.0000	4.1468	2.8389	0.0000	0.0000	3.7254	0.0000	3.8901	2.8093	0.0000	0.0000	3.2161	0.0000	3.5731	0.0000	0.0000	3.8744	0.0000
1091774	4.6932	5.1057	5.6620	4.7279	4.0434	4.9730	4.4723	5.6397	5.5486	4.7577	3.3794	4.6128	4.6852	5.4004	5.7061	4.5751	2.2375	5.6592	4.9161	5.5651	4.4870	3.6047	5.1041
1092722	8.2047	8.6215	8.4573	7.4056	7.6395	7.7837	8.9744	9.2055	8.3615	7.2006	7.8388	7.8831	8.8785	8.6086	8.0155	7.3137	7.4265	7.7099	8.1582	7.8757	7.5509	8.0825	7.5665
1099528	4.0359	2.9382	3.4646	2.7687	3.1718	2.5966	4.7393	3.2177	3.8468	3.0948	3.1982	2.8400	4.6331	3.1444	3.4562	2.7721	2.3194	3.0684	3.9580	3.5088	2.6725	2.8477	2.8739
1088581	3.0805	2.6921	3.2808	2.0911	1.8426	2.4675	3.2619	2.0862	3.1031	2.5277	1.5389	2.2221	3.0409	2.3504	3.0503	2.2028	0.9207	2.6976	3.3534	2.9000	2.0411	1.8870	2.2722
1094301	6.2294	5.6912	5.3557	4.7132	5.3154	4.1251	6.9735	5.7970	5.5283	4.1433	5.7943	4.5816	7.0908	5.1854	4.8961	4.6641	6.3373	4.3574	6.1284	5.1958	4.8347	6.2889	4.3335
1098160	2.5259	3.0050	3.1264	2.7010	2.4119	2.0151	2.8242	3.3717	3.1548	2.4404	1.7617	2.2009	3.0052	3.1522	2.9690	2.3170	1.2938	2.6527	3.0387	3.2301	2.3003	1.6137	2.3431
1089683	6.7060	7.0011	7.9085	6.5835	6.2331	6.9374	7.4419	6.8728	7.8158	6.3864	5.8959	6.6965	7.0936	6.9531	7.6594	6.7243	3.9893	7.2848	6.8605	7.3927	6.6607	6.0096	7.1771
1100738	6.3492	7.2666	6.3647	5.8833	5.4727	5.7943	7.1079	7.1045	6.3256	5.2024	5.7232	6.1146	7.3628	6.5171	5.6439	5.5076	5.5480	5.5614	6.6779	5.7300	5.9738	6.2162	5.6682
1099573	2.9317	1.0553	0.1232	0.5953	0.5695	0.3648	3.5025	1.1391	0.2980	0.8138	0.8283	0.6592	3.0243	1.1649	0.0454	0.2870	0.5766	0.4531	2.5011	0.4040	0.6359	0.7834	0.7256
280071565	2.8338	3.9084	3.5453	3.0649	1.4682	4.1554	2.9952	4.6349	3.3084	2.5282	1.4984	3.6525	2.1828	4.6313	2.9711	1.8230	0.4764	3.9791	3.0244	2.8560	2.9384	0.3935	3.8992
279869869	5.7946	5.6956	5.7221	4.8740	5.3371	5.3075	6.1583	6.7766	5.7089	5.1879	5.1695	5.0977	6.1430	6.8762	5.6315	4.9650	4.9772	5.4078	5.6477	5.7101	4.8684	4.9763	5.3288
1106104	6.0084	5.8937	6.1034	5.2990	5.1831	5.6913	6.4746	6.4297	6.0840	5.6438	4.6492	5.5653	6.1201	6.7308	5.9940	5.2166	4.5582	5.8209	5.7150	5.8512	5.1836	4.7251	5.6485
279923105	3.8525	3.7556	4.2102	3.0842	2.4490	3.5002	3.7730	4.3044	4.1537	3.4724	2.4023	3.5954	3.5890	3.6718	3.8912	2.8008	2.0731	4.0076	3.4305	4.1271	3.2260	1.8584	3.8334
1089077	2.3453	2.0302	1.9947	1.1471	1.1116	1.4368	2.8216	1.4629	2.0273	1.0177	1.0693	1.7773	1.9670	1.6132	1.5610	0.7627	0.4172	1.2843	2.5650	1.7345	1.0248	1.2859	1.4646
279738866	5.7295	5.9334	5.6025	4.6179	4.9256	5.2063	6.8670	5.9482	5.5628	5.2380	4.8569	5.1347	6.0429	5.9101	5.5739	4.9683	4.4274	5.4871	5.7225	5.6746	4.9235	5.0293	5.3125
279902424	2.8883	3.5217	3.1363	2.2718	2.2141	2.9515	3.0811	3.0160	2.9870	2.5180	1.4061	2.2657	2.6022	3.3953	2.8154	2.0144	1.1806	2.9750	2.8391	2.8537	2.2290	0.8863	2.9315
1088064	3.1472	3.3881	3.7356	3.0052	3.0223	2.6336	3.6127	3.8666	3.6847	2.8690	2.3086	2.8975	3.4462	3.1113	3.6202	2.7591	1.8188	2.9853	3.4998	3.8716	2.7260	2.2703	2.9403
1087565	4.2096	4.0053	2.7116	3.1941	2.4420	2.8536	4.7502	4.4738	3.1378	2.2781	3.4139	2.8189	5.3259	4.1460	1.8652	2.8545	3.1854	2.0376	4.3367	1.9557	2.9944	3.5600	2.7141
1105151	3.0815	2.8245	2.1115	1.4900	1.9392	2.2230	3.2917	3.1930	2.1885	1.4599	1.9930	1.9826	3.0468	2.5342	2.1188	1.3827	1.0812	1.9684	2.3940	2.4907	1.6280	2.1411	2.3618
279891312	7.7038	8.2292	7.4581	6.8849	6.7143	7.0264	7.8990	8.1413	7.4389	7.1170	6.5954	6.9660	7.6794	7.7082	7.4554	6.8867	6.2359	7.1565	7.6303	7.4672	6.8755	6.5645	7.2224
1091574	7.0787	7.7773	8.1260	7.0589	6.6034	7.4642	7.0836	8.0852	7.9847	7.3291	5.7373	7.3274	6.4462	7.6084	7.7171	6.4778	4.4086	7.4975	7.1930	7.8904	6.8544	5.9640	7.5386
1095737	2.5242	2.3330	2.7410	2.0243	1.8448	2.0538	2.8061	2.6772	2.7179	2.1243	1.4607	2.0072	2.9760	2.3836	2.6527	1.7501	0.7288	2.4254	2.6686	2.7451	1.7668	1.3362	2.0989
279837964	5.9875	5.8821	6.9599	5.7823	5.0319	6.4147	6.0957	6.0577	6.9012	6.1520	4.4725	6.0626	5.8080	6.1733	6.8760	5.3693	3.4271	6.8588	6.0857	6.8730	5.6539	3.9386	6.6137
1099078	8.3377	8.1996	8.8327	7.6036	7.1552	8.3428	9.0547	8.4401	8.7734	7.9996	7.1682	8.3322	8.7473	8.4537	8.6482	7.9475	6.3692	8.4545	8.3807	8.8679	7.8238	7.5364	8.3586
1088576	5.0089	5.4561	4.9852	4.4630	4.5442	4.3340	5.4105	5.4040	4.9808	4.6370	4.0499	4.2415	5.4110	5.3301	4.8564	4.4711	3.9088	4.5416	5.1393	5.1306	4.3042	4.1032	4.4616
1093696	3.3233	3.8050	3.2435	2.9476	2.9492	2.5164	3.4430	4.4152	3.3196	2.9243	2.5518	2.6641	3.6769	4.2327	3.1961	2.8428	2.1325	3.0561	3.4227	3.3770	2.6844	2.5881	2.9421
1087129	8.2125	7.3512	7.5056	7.3759	7.0842	7.5278	8.4665	8.0221	7.5921	7.1541	6.2407	7.1202	8.5199	7.5246	7.7487	7.2012	5.9242	7.8278	8.1508	7.3911	7.0428	6.0925	7.5168
279924956	3.5380	3.7651	2.6839	2.6575	3.2509	2.1002	4.7026	4.6182	3.1459	2.4881	3.8898	2.2421	4.2097	5.4921	2.8035	2.6295	4.3029	2.8614	3.6022	3.5822	2.8486	4.0028	2.4671
1093001	7.0485	7.1682	7.9188	6.9964	6.8495	6.6029	7.2604	7.6991	7.9799	7.0005	6.1975	6.4825	6.9699	7.3870	7.8156	6.8085	5.7164	7.0299	7.1757	7.9819	6.7741	6.3051	6.9331
1105084	4.4896	4.8980	4.3660	3.8892	3.6580	3.9510	4.8656	5.7964	4.4100	3.8342	3.6822	3.8740	4.8841	5.3360	3.9851	3.7145	3.7060	4.0251	4.4159	4.3464	3.7808	4.0969	4.1052
1100467	2.6847	1.8446	1.1287	1.5595	1.1819	1.2681	2.7994	2.5286	1.5287	1.8695	1.0091	1.3472	2.5374	1.9774	1.0584	0.6872	0.3809	0.7140	2.7191	1.2348	1.4841	0.9752	1.3948
1089473	4.1774	4.2502	4.8624	4.0789	3.2625	3.9377	4.2227	4.8425	4.8695	4.1859	2.9718	3.8757	3.9102	3.7778	4.5673	3.6453	1.6404	4.0131	4.3964	4.6897	4.0035	3.1102	4.0846
279847480	3.7070	1.8196	2.8570	2.6301	2.6602	2.3126	4.0099	2.7029	3.2871	2.8351	2.0324	2.3655	4.1343	2.7992	3.3733	2.4482	1.4971	2.3447	3.6261	2.9989	2.5461	2.1802	2.5025
280013386	3.9482	4.3857	4.1807	4.0678	4.3880	2.5538	4.3148	4.3571	4.2366	3.6775	3.6202	2.6469	4.1037	3.9394	3.8645	3.5014	2.2417	3.3136	4.6920	4.3799	3.8368	3.5008	3.1041
1089808	4.1836	4.1529	4.2797	3.5848	3.6915	3.3607	4.2858	4.6183	4.2970	3.8227	3.0895	3.4066	4.3491	4.2116	4.1383	3.6400	2.7664	3.7413	4.1395	4.5893	3.5100	3.1150	3.6493
1092624	6.8708	7.4378	8.0028	6.9077	6.5767	7.2288	6.6417	7.9880	7.9095	6.9486	5.7801	7.0587	6.7422	7.4044	7.8445	6.5623	4.5103	7.5420	7.0105	7.8045	6.6769	5.8331	7.3284
1093632	2.3449	2.0988	2.6050	1.7099	1.6729	1.5708	2.5816	2.3173	2.4347	1.9090	1.5018	1.3773	2.4724	2.5797	2.4807	1.8696	1.1321	1.9566	2.5562	2.4604	1.6401	1.1981	1.7223
1094078	3.9576	4.1780	4.4831	3.5704	3.3986	3.4529	4.0122	4.7959	4.3934	3.5236	3.1928	3.3385	3.9465	4.0431	4.2418	3.3011	2.6697	3.7020	3.9681	4.3046	3.2941	3.3482	3.6338
279725943	4.1603	3.0800	2.7719	3.1265	0.9688	3.2970	4.7900	2.8052	3.1901	3.4232	1.2987	2.9212	4.5469	1.2511	2.4445	2.7853	0.9953	3.1788	4.3236	3.1405	2.5208	1.6604	3.5400
1095715	5.9847	6.5677	6.2752	5.2413	5.3233	5.6141	6.0789	6.8947	6.1941	5.7049	5.3435	5.4460	5.7433	6.5409	6.2409	5.2294	4.6387	5.8101	5.8407	6.1984	5.2666	5.2575	5.8159
1094803	1.3574	1.6106	1.6247	0.7342	0.5144	0.1539	1.1536	1.8632	1.2801	0.7915	0.0000	0.1460	0.5734	0.7136	1.3233	0.8482	0.1185	0.2110	0.7161	1.1521	0.5929	0.2289	0.1448
279722105	7.5167	7.6223	7.0832	6.4776	6.4575	6.3370	8.3897	7.5853	7.1227	6.1101	7.1600	6.5361	8.5452	6.9169	6.4973	6.3822	7.2557	5.9793	7.6651	6.6087	6.4296	7.5942	6.1497
279867539	3.1376	2.0947	3.1008	2.3882	2.0326	2.4643	3.1074	2.8470	3.3345	2.2677	1.2321	2.5696	3.0401	1.9073	3.1047	1.7904	1.1272	2.9804	3.1107	3.1303	2.1114	1.1822	2.5752
279952730	6.9277	7.1212	6.8265	5.9277	5.9180	6.2396	7.5369	7.3988	6.7367	5.7926	6.4820	6.3229	7.5632	6.7502	6.3253	6.1153	6.3604	6.0044	6.9292	6.5577	6.0430	6.5272	5.8164
279764663	3.4433	1.9115	3.2913	1.5818	1.4580	2.5865	4.5132	1.3093	3.5692	2.6162	1.4478	2.6898	3.9848	1.6511	3.2908	1.9464	2.6358	2.5661	3.3742	3.8624	2.4194	2.1775	3.0955
1104550	4.8580	5.0476	5.7258	4.9616	3.3849	5.2068	5.3608	5.4802	5.4093	4.9847	3.0727	4.8832	4.8071	4.9243	5.3171	4.8021	2.2193	5.1865	4.7717	5.1537	4.9320	3.0951	5.2060
1101557	6.0264	5.7617	6.1108	5.3735	5.3689	5.2427	6.6276	6.6312	6.0056	4.4319	5.9088	5.4146	7.1484	6.4367	5.3548	4.9213	5.6056	4.7976	6.1322	5.3784	5.4606	6.2266	4.9214
1105885	5.7257	5.6607	6.1179	5.3282	5.5216	4.8843	6.0054	6.0126	6.1730	5.4484	5.0930	4.9011	6.0509	5.9741	6.0557	5.3541	4.6869	5.3019	5.8368	6.2347	5.1280	4.9497	5.1500
1098546	4.2768	4.9474	5.4278	4.5739	3.8339	4.5277	4.2442	5.6100	5.4405	4.4985	3.1402	4.3704	4.1556	4.9129	5.4253	4.4077	2.1622	5.2079	4.5456	5.3281	4.3408	3.2643	4.8382
1094625	4.8075	4.1670	4.7990	3.7837	3.9717	4.2338	5.4134	4.5283	4.8760	4.0502	3.5971	4.1495	5.1597	4.2518	4.7743	3.7613	3.1348	4.4861	4.7350	4.7640	3.6977	3.7017	4.3855
1091637	4.7262	5.4737	5.7962	5.1757	4.1037	5.2049	4.6046	5.9588	5.7605	5.1409	3.3195	4.7122	4.3937	5.5970	5.7213	4.7984	2.1835	5.5458	4.8201	5.6893	5.0048	3.3054	5.3027
1089363	3.2446	2.8764	2.9413	2.3364	2.4794	2.3000	3.7891	2.9265	3.0868	2.4538	2.1537	2.4220	3.4734	2.8626	2.8184	2.2374	1.8553	2.3633	3.1599	2.9264	2.1120	2.0995	2.3344
1102316	2.2665	1.6238	1.6456	1.1333	1.2825	0.9167	2.4554	2.0661	1.7475	1.5433	1.2138	0.8611	2.5541	1.8934	1.9041	1.4951	0.8217	1.1889	2.0468	1.7811	1.2751	1.2501	0.9532
1091309	4.4139	3.7231	4.1036	3.0565	3.3150	3.3284	5.2989	4.1102	4.0629	3.2648	3.4457	3.3957	5.4385	4.0821	4.0453	3.7325	4.1008	3.6821	4.2692	3.9082	3.1659	3.8025	3.4463
1092341	2.6830	2.7240	2.5458	2.0231	2.1795	1.6246	3.1561	3.8101	2.5480	2.4161	2.2561	1.6818	3.1025	3.2340	2.1205	2.1897	1.5690	1.9858	2.5518	2.1099	1.9951	1.4437	1.9695
1104206	1.5834	2.7494	2.0211	1.5066	1.5800	1.1678	2.1729	2.6209	2.2813	1.4472	1.4503	1.3587	2.0836	2.4227	2.1503	1.3103	0.6920	1.6534	1.8335	2.1106	1.2877	1.1703	1.5579
1088960	5.1264	5.1467	5.3904	4.7099	5.0456	4.2796	5.4534	5.6380	5.5170	4.7551	4.5875	4.3565	5.6205	5.5455	5.4413	4.8547	4.2259	4.7207	5.2640	5.5480	4.5111	4.3805	4.6663
1101497	9.8401	8.8165	9.4269	8.6607	8.6246	8.7996	10.6770	9.2413	9.4754	8.4039	8.8108	8.6476	10.6182	9.0384	9.1263	8.5814	9.1516	8.6666	9.8161	9.1078	8.7427	9.2084	8.4300
279828586	3.7462	4.3792	4.7490	3.6889	4.2734	2.9521	3.6768	4.3288	4.8945	3.8699	3.8546	3.1468	4.4546	4.4337	4.6476	4.0347	2.9211	3.2181	3.9333	5.0144	3.7449	3.7152	3.2243
279730750	1.2154	1.2801	1.1236	0.4137	0.4882	0.6724	1.9673	1.2645	1.6545	0.3675	0.7250	0.5334	2.0853	1.4875	0.9642	0.8800	0.6257	0.2893	1.0801	0.7756	0.3215	0.7858	0.1546
1100212	2.9845	3.1281	3.3544	2.9524	2.6079	2.5876	3.3397	3.6046	3.2199	3.2034	2.0088	2.3143	3.3431	3.4366	3.2158	2.7814	0.7938	2.9850	3.4699	3.2014	2.7881	2.0662	2.5136
1087514	5.0252	5.5316	5.8419	5.0652	4.8754	4.8056	5.0889	6.1140	5.8457	5.0328	4.2318	4.6413	5.1127	5.7458	5.8626	4.9196	3.8058	5.2351	5.3924	5.8129	4.8951	4.3865	5.0647
1096455	3.3852	4.4890	4.2876	3.5988	3.5707	3.4597	3.3122	4.8900	4.3297	3.5001	2.8710	3.3262	3.8407	4.6950	4.3791	3.5859	2.4129	4.2378	3.7074	4.5072	3.1414	2.6313	3.6614
1091731	3.8755	3.2471	3.8424	2.9159	3.1219	3.0308	4.0012	3.6761	3.8976	2.9662	2.7952	2.9422	4.2018	3.5550	3.9291	3.1204	2.9030	3.0930	3.7796	3.9118	2.8645	2.8395	3.1500
279817250	3.5713	3.3066	3.1397	2.9310	3.4835	2.2159	3.8811	2.8533	3.1940	2.3533	2.9587	2.5912	3.7401	3.9631	3.0367	2.1425	1.5501	3.3544	3.7412	3.7875	2.6096	2.4935	3.0230
279967002	3.6967	4.0764	3.7351	3.2635	2.3971	2.9817	3.3449	3.6139	3.6765	3.6311	2.2168	3.0079	3.5417	3.7526	3.8948	3.5203	1.8842	3.6410	3.6891	3.7360	3.4064	1.4198	3.1123
1099813	7.9633	7.9724	8.0619	7.2297	7.7184	7.2909	8.3372	8.1370	8.0675	7.3811	7.1579	7.1057	8.4328	7.8960	7.9779	7.3048	6.6235	7.6405	7.9341	7.9127	7.0334	6.9693	7.3348
279780409	7.4012	6.5663	7.4642	6.4207	6.2063	7.0847	7.7872	6.9288	7.3617	6.7469	5.7371	6.9988	7.3484	6.4728	7.2334	6.0184	4.7524	7.3179	7.3195	7.2862	6.2681	5.6105	7.2414
1102396	4.1055	4.3103	5.1560	3.8001	3.4508	4.0781	4.1787	4.3576	5.0156	3.9726	2.7733	3.8007	3.1441	4.5301	5.0838	3.7658	2.1425	4.2064	4.1916	4.7304	3.9170	2.9781	4.3954
280065501	3.3463	3.8929	3.9113	2.7892	2.4052	3.5742	4.1157	4.4938	3.9289	2.8473	3.0911	3.0438	3.8837	3.4207	3.3226	2.7248	2.4546	3.5567	3.5175	3.6003	2.9376	2.6499	3.1677
1093539	4.9833	5.2296	5.7094	4.7513	4.5496	4.9230	4.9639	5.5392	5.7108	4.8612	3.8948	4.7352	4.3896	5.4232	5.4170	4.4157	2.9711	4.8372	4.9281	5.7226	4.5577	3.8027	5.0357
1093917	4.3494	4.4840	4.5899	4.0481	4.0655	3.8089	4.7369	5.0864	4.6345	4.1607	3.4245	3.7866	4.6668	4.9266	4.4489	3.7656	3.0334	4.1729	4.3947	4.6289	3.7831	3.5369	4.0429
279998529	2.2592	1.2891	0.6654	0.6347	1.2664	1.0082	3.4911	1.5344	1.1223	0.9232	0.6431	0.6654	3.2732	2.1917	1.0218	1.0985	1.7565	1.2358	1.9759	1.6607	0.7784	1.6826	0.7050
1089101	5.2854	4.9253	4.8958	4.3327	4.3849	4.2917	5.9431	5.3393	4.9091	4.4414	4.0729	4.3696	5.6708	4.7598	4.8121	4.2619	4.1875	4.4183	5.2587	4.8257	4.2268	4.4491	4.3904
280107497	2.4437	0.7271	1.9558	0.9868	1.5344	1.2454	2.7597	1.6228	2.1926	1.7536	1.0181	1.3404	2.2804	2.4064	2.4096	1.4057	0.4635	1.4557	1.9962	2.3146	1.3106	1.0109	1.7520
1089724	2.0760	2.2055	2.7583	1.5978	0.8854	1.6805	1.9150	1.6832	2.5505	1.6143	0.7559	1.1697	0.7475	1.4912	1.6143	0.6391	0.2291	1.1658	1.9259	2.5074	1.4333	0.7430	1.5887
1092494	7.3878	7.8605	7.6878	7.1355	6.6622	7.1070	7.4429	8.0213	7.7744	6.9976	6.1326	7.0396	7.1530	7.3414	7.2017	6.5878	5.3448	6.8874	7.3258	7.4096	6.9735	6.2300	7.1048
279713169	0.6135	1.5849	1.9344	1.0198	0.0000	0.4357	1.7577	1.5718	1.0731	0.0000	1.0675	1.1046	2.4472	0.0422	1.8087	1.3671	0.0000	0.0000	1.5870	0.0000	0.0000	0.0000	0.8242
1091636	3.1873	3.5329	3.2615	2.9533	2.6094	2.5654	3.2273	3.6765	3.4050	2.8629	2.1617	2.3276	3.4665	3.1030	3.3021	2.6836	1.4583	2.9181	3.3574	3.3128	2.7452	2.2354	2.7531
279728670	4.4731	5.4220	4.3880	3.7534	4.2453	4.1079	4.0342	6.0067	4.3352	4.1239	3.7858	3.9860	4.4139	5.8053	4.4558	3.7499	3.6019	4.3623	4.9880	4.1054	3.8189	3.6842	4.0749
1099307	5.1068	5.5737	5.0569	4.5900	4.6096	4.4513	5.3167	6.1896	5.1556	4.7589	4.2815	4.4421	5.3267	5.6477	4.8874	4.6555	3.8928	4.6898	5.0160	5.1984	4.4648	4.4442	4.6116
279803138	5.9576	6.4290	5.5689	5.2980	5.7943	4.5957	6.1064	6.6995	5.5165	5.3875	5.5553	4.8357	6.3288	6.6549	5.7292	5.4187	5.1192	4.9998	5.7606	5.5686	5.2637	5.4558	4.7375
1108594	7.3388	7.2142	7.9319	6.8311	7.1771	6.4848	7.3912	7.6455	7.9787	7.0200	6.5929	6.5555	7.3438	7.1715	7.9705	7.0174	6.0931	7.0607	7.3683	7.9652	6.6423	6.6906	6.8446
1095035	3.1471	3.3451	3.7653	2.9799	2.4413	3.0363	3.2643	4.1546	3.4785	3.0537	2.0686	2.6638	2.7121	3.5670	3.5862	2.8564	1.0888	3.1006	3.2058	3.2278	2.8873	1.9510	2.8541
1089927	3.7608	3.6740	4.2581	3.2718	2.3433	3.7946	3.8003	4.2666	4.0370	3.0247	2.3603	3.7032	3.6784	3.6491	3.7612	3.0087	1.5788	3.7073	3.8172	3.7568	3.4458	2.5801	3.6368
279812689	4.2619	5.1752	5.6627	4.7382	4.0241	4.7857	4.1841	5.7131	5.5849	4.8334	3.3009	4.6606	3.9545	5.1571	5.4834	4.3404	2.1679	4.8838	4.5465	5.5865	4.5322	3.3341	4.8834
1090199	3.1603	3.8661	3.3121	3.2216	3.2394	2.5761	3.4304	4.6403	3.4305	3.0058	2.7115	2.5453	3.7097	3.9788	3.2467	3.0401	2.3556	3.1086	3.5891	3.9157	2.7630	2.5201	3.0040
1087343	2.3623	2.1468	2.5183	1.8381	1.3635	2.0597	2.4242	2.5630	2.4575	1.7977	0.9262	1.8201	2.7064	2.3035	2.2877	1.6288	0.5178	2.3185	2.2587	2.1359	1.6581	0.7767	1.9884
1100526	4.3446	4.5971	4.9608	4.0278	4.2347	3.9324	4.5629	4.8849	5.1029	3.8932	3.7591	4.0873	4.5413	4.4542	4.8754	3.9196	3.0482	4.2096	4.4571	5.1059	3.7530	3.7301	4.1621
1096532	3.3476	3.2514	3.4112	2.6748	2.8804	2.9081	3.9866	3.5275	3.4610	3.0216	2.2767	2.7221	3.6121	3.8282	3.2473	2.6172	2.3326	3.1228	3.4840	3.6377	2.5392	2.2047	3.1751
1087899	2.2688	2.5233	2.9585	1.7483	1.1977	2.2665	2.2791	2.6801	2.7404	1.7847	0.9973	1.9179	1.7311	2.9584	2.4468	1.2989	0.9184	2.2215	1.9840	2.3554	1.6639	1.1504	2.3679
1091697	3.6680	4.3160	4.0668	3.6768	3.6339	3.3105	3.8777	4.5090	4.0391	3.4975	3.0038	3.2976	3.9120	4.2469	3.9740	3.2239	1.8584	3.6722	3.9592	3.9651	3.3004	2.7025	3.5666
1087096	5.2249	5.9604	5.0379	4.5887	5.5515	3.9057	5.5890	7.3401	5.1317	4.4297	5.8872	4.3621	5.7655	7.3440	4.9421	4.7565	6.0877	4.2494	5.1744	5.1454	4.3996	6.2131	4.0977
1100024	5.8177	7.6513	6.6548	6.4933	5.1193	6.1920	5.4814	8.4204	6.5285	6.0687	5.1205	6.0348	5.6406	7.2446	6.2089	5.8017	3.7407	5.8927	5.8564	5.9711	6.3633	5.1815	6.1494
1086992	3.9757	3.2327	3.6210	3.1775	3.2249	3.1838	4.6567	3.9006	3.7889	3.1944	3.0910	3.2684	5.2620	3.3897	3.7584	3.2534	1.5152	4.0141	4.1758	3.5647	2.6941	3.3285	3.5041
1106504	6.7245	6.6741	7.4104	6.5392	6.3823	6.3537	6.7231	7.1906	7.3784	6.6074	5.5939	6.4146	6.4077	6.4663	7.2742	6.1874	4.3122	6.7237	6.8460	7.3467	6.2825	5.6447	6.5368
1098692	4.5940	5.1235	4.9320	4.4926	4.2724	4.6785	4.6298	5.6409	4.9703	4.4168	3.5490	4.4598	4.7317	5.1580	4.8502	4.0382	2.1119	4.9067	4.7236	4.7815	4.0874	3.5686	4.6621
1089289	3.3756	3.4338	4.0011	2.9492	3.1663	2.9945	3.4900	3.7397	4.0370	2.9386	2.7664	2.8924	3.6157	3.5422	4.0521	3.0307	2.3691	3.4515	3.5831	4.0411	2.6648	2.3761	3.2419
278785385	5.9415	6.1982	6.3122	5.1845	5.0647	5.5893	6.5313	6.2055	6.2275	5.2632	5.2767	5.6785	6.3491	6.0296	5.8373	5.1653	4.7095	5.6479	6.1945	5.9411	5.2517	5.7070	5.6165
1097951	4.0152	3.8593	4.0942	3.4454	3.4092	3.4843	4.1852	4.3114	4.0804	3.4936	2.8934	3.3610	4.0353	4.1220	3.8924	3.0401	2.5631	3.7193	4.1305	4.0309	3.1940	2.7995	3.6542
279750744	6.6121	5.2840	6.0074	5.1335	5.3636	5.0068	7.5892	5.3842	6.1614	4.6155	6.0391	5.5328	7.5157	5.2994	5.7077	4.8465	6.4616	4.7028	6.7412	5.8419	5.1729	6.5423	5.1587
279795425	3.7584	3.0976	3.8215	3.3446	2.4615	3.6916	4.1969	3.9712	3.9506	2.6814	2.5205	3.0863	4.0361	3.6187	3.3089	2.3424	2.6271	3.0679	3.7644	3.3436	3.2060	2.7826	3.0190
279719695	4.1337	6.5988	4.8439	4.0726	4.5244	3.6975	4.6668	6.8264	4.8945	3.6170	5.1447	4.1411	4.9144	5.8640	4.4526	4.1714	4.8506	3.9007	4.2746	4.7393	4.2584	5.3608	3.8287
1099271	5.0150	4.4938	4.5353	4.0982	3.7794	4.1939	5.0491	4.7484	4.5905	3.9172	3.4857	3.7920	5.4667	4.3862	5.0470	4.5447	3.4327	4.8703	5.0922	4.4142	4.0222	3.6076	4.1508
1096124	4.3460	4.2708	5.0056	4.1661	4.1259	3.8998	4.4092	4.8317	4.9995	4.2008	3.5184	3.9396	4.4390	4.3488	4.8472	4.0346	2.4652	4.2104	4.5125	5.0171	3.9053	3.3815	4.0800
279781200	5.9989	5.1750	4.9764	4.0746	5.0778	3.6190	6.5080	4.6096	4.8845	4.4408	5.2313	4.0234	6.1168	4.6451	4.8831	4.2813	5.6930	3.9072	5.5434	5.0013	3.7491	5.9230	3.8929
1102901	2.9769	4.2203	4.0594	3.2927	3.0837	3.1971	3.2180	4.5468	4.0873	3.1634	2.5632	2.9253	3.0698	4.2413	3.8471	3.0918	2.2100	3.3372	3.1691	4.1189	2.9771	2.5238	3.2533
1098204	4.6393	4.6204	5.4395	4.6210	3.9347	4.9368	4.9443	5.0993	5.4799	4.7203	3.3552	4.8750	4.8919	4.1707	5.2260	4.0728	1.7763	4.9782	4.7722	5.3304	4.3371	3.3530	4.9138
280095127	4.7366	4.8104	4.8475	3.4911	2.6050	4.9952	5.0957	4.3231	4.6558	3.9959	2.6753	4.7305	4.4215	3.1387	4.4142	3.4807	2.2979	4.6627	4.6368	4.4234	3.6733	2.7826	4.9130
1100851	3.9906	4.6913	4.3397	4.1688	3.0270	4.6093	3.8527	5.7305	4.1243	4.0992	2.1387	4.4884	3.5669	4.0922	4.0536	3.4063	0.7867	4.4801	4.2138	4.0441	3.6762	1.9589	4.4095
1090446	6.4482	5.9269	6.4078	5.4909	5.6896	5.7227	7.0708	6.7033	6.3549	5.7097	5.6482	5.6598	6.8586	6.3026	6.0603	5.5338	4.9216	5.8803	6.4464	6.2328	5.5291	5.8608	5.9148
1090834	3.8301	3.6205	3.4674	3.2661	3.1851	2.7947	4.1832	3.4828	3.6189	3.1286	2.6261	2.8415	4.1088	3.5488	3.5602	3.2760	2.2022	3.2586	3.8674	3.9669	2.8899	2.6861	3.1631
1086932	3.5575	3.9235	3.7232	3.2046	2.8565	3.1735	3.8372	3.9241	3.7148	3.2263	2.4361	3.1841	3.5312	3.6472	3.6216	2.9345	1.5371	3.3444	3.5207	3.5643	2.8699	2.4282	3.3731
1099107	5.5874	6.1012	6.6086	5.5632	5.1752	5.9558	5.8990	6.6405	6.4401	5.0980	5.0014	5.7761	5.9960	6.2173	6.1567	5.2011	3.7829	5.8946	5.7750	5.9617	5.5361	5.0683	5.7744
279797235	4.6453	4.5449	4.6964	3.4483	3.5967	4.2601	5.4298	4.9128	4.7110	3.6676	4.3028	4.1973	4.9570	5.0484	4.3440	3.4444	3.6728	4.2934	4.2048	4.6549	3.8272	4.3248	4.1767
1097153	3.0008	2.4985	2.0596	1.8308	1.8212	2.1064	3.2598	2.7398	2.3215	1.9990	1.5507	2.0269	2.6859	2.7509	2.2623	1.4069	0.8673	2.2934	2.8790	2.2098	1.6334	1.9135	2.1501
1095600	2.5393	3.4615	3.4720	2.8778	1.9405	3.0190	2.5050	4.0685	3.4739	2.9186	1.4908	2.7681	2.2674	3.5670	3.2217	2.4068	0.6818	3.0552	2.8405	3.4896	2.7408	1.4296	3.0829
1099927	3.0246	1.1486	0.0543	0.6818	0.4780	0.8407	3.2052	1.3496	0.1359	0.8523	0.5948	0.8051	3.0204	1.6888	0.1145	0.3066	0.5103	0.7969	2.5240	0.3541	1.2219	0.4636	0.9138
1100321	1.3445	1.7828	1.7894	1.3710	0.5724	1.2318	1.6647	2.2245	1.7304	1.5318	0.5142	1.4173	2.1463	1.7401	1.5919	1.1130	0.1479	1.3287	1.6192	2.1344	1.1401	0.2828	1.2557
279570804	3.0360	4.5173	3.3501	2.9634	3.1405	2.5196	3.7176	5.3150	3.3889	2.6569	3.6195	2.8265	3.8577	4.5748	2.7232	2.4234	3.2475	2.4016	3.5487	3.0490	3.1022	3.7814	2.4719
280116726	5.4706	6.2922	5.4603	5.1764	4.9880	5.2145	5.8248	7.2766	5.3368	4.9164	5.0598	5.3802	5.7143	6.9737	5.4233	4.7394	4.5968	5.2786	5.4122	5.2567	5.1749	5.2491	4.8781
1108907	4.8749	4.9409	5.1020	4.0370	4.3023	4.7131	5.8245	5.4914	5.1380	4.3672	4.1888	4.6596	5.6039	4.7656	4.9257	4.2390	3.2437	4.7654	4.7623	4.8502	4.1648	4.4498	4.6270
1091541	3.0558	3.4156	3.5841	3.0247	2.8662	2.7536	3.6393	3.8562	3.5690	2.8291	2.6749	2.6427	3.5100	3.6547	3.4760	2.6930	2.1953	3.0076	3.4523	3.6862	2.6829	2.5536	2.8957
1104135	5.8312	5.2264	5.7488	5.0581	5.4273	4.5782	6.1770	5.5916	5.8751	5.1093	4.9562	4.4246	6.0259	5.4567	5.5266	4.9783	4.9870	4.9329	5.8536	5.7468	4.8531	5.0533	4.8241
279808421	5.9800	5.3890	5.9717	4.9163	5.4007	4.9509	6.5110	5.8260	6.0246	5.4095	5.1351	5.1073	6.3430	5.8153	5.9528	5.2670	4.8247	5.8292	5.9494	6.1699	4.8442	5.3077	5.3260
280111987	2.2159	5.3145	2.4385	1.6370	2.4000	2.1450	2.7537	5.0632	2.3464	2.4909	2.5600	2.2630	1.9124	4.2313	2.1567	2.3480	1.5654	2.5154	2.0907	2.4064	1.9538	2.2595	2.1811
280093125	5.2018	5.0801	4.0516	3.5317	3.4108	4.1415	5.9033	5.8548	3.8169	4.3109	4.0783	4.0094	5.4790	4.7026	4.1549	3.8724	3.9641	3.9849	4.4690	3.8716	3.6251	4.4931	4.3402
1105384	2.9206	2.0139	1.8917	1.7524	1.4233	1.5724	3.5559	1.1973	2.2896	1.2115	1.8368	1.3280	4.2644	1.8218	2.1143	1.6794	2.3575	1.7119	2.9200	2.1592	1.7793	2.0853	1.2792
1100279	4.5912	5.4633	4.9071	4.4994	4.7034	4.3490	5.1090	5.9447	5.0146	4.3932	4.1615	4.1467	5.2595	5.7587	4.9001	4.4829	3.8426	4.6015	4.9041	4.8888	4.4116	4.3495	4.3621
1095354	4.7335	4.8506	5.1292	4.3769	4.2752	4.3144	4.9677	5.1893	5.1324	4.3073	3.9122	4.1281	5.1293	5.0119	4.9480	4.3656	3.5740	4.5669	4.8381	4.8955	4.0887	3.9355	4.3815
1096988	7.0690	7.2430	7.1596	6.4319	6.5957	6.6784	7.5536	7.5994	7.1453	6.6682	6.1162	6.6819	7.3184	7.0435	6.9911	6.3507	5.3090	6.8573	7.1078	7.0889	6.2827	6.1846	6.7909
1100511	3.2217	3.7337	4.0902	3.4806	3.1489	2.9519	3.2498	4.3172	4.0403	3.2852	2.3502	2.8084	2.9340	3.5632	4.0246	2.9455	1.8898	3.3147	3.5169	3.9927	3.0649	2.3368	3.2240
1089382	2.2871	2.3033	2.6696	1.9238	0.9973	2.0086	2.2101	2.2666	2.6857	1.7776	0.3497	1.4346	1.9836	2.4766	2.4771	2.3328	0.5075	2.7324	2.7792	2.2760	2.0322	0.7903	2.3514
1088530	4.5133	4.6151	5.1166	4.2116	4.0465	4.2506	4.6737	4.8767	5.0253	4.3590	3.4679	4.2229	4.4454	4.4676	4.9124	4.0706	2.5486	4.4729	4.6581	5.0310	4.0405	3.4673	4.3592
279981205	3.5393	0.7798	2.1864	1.6170	0.6176	0.9667	4.2329	0.0000	0.8320	0.9679	1.0637	0.5373	3.8959	0.2641	1.9933	2.4255	1.0621	1.2232	3.6942	0.7768	1.8748	0.7897	1.4923
1090324	3.3038	3.3804	3.8386	2.8934	2.7230	3.0694	3.2530	4.0038	3.7703	3.1423	2.2106	2.9913	2.9976	3.6352	3.5838	2.6748	1.6368	3.2957	3.4011	3.7464	2.8007	2.1910	3.2524
1087297	4.6396	5.0907	5.3674	4.7216	4.3139	4.5116	4.6540	5.3780	5.3512	4.6416	3.7308	4.3313	4.6729	5.0311	5.2183	4.3937	3.0069	4.9099	4.8751	5.3197	4.3101	3.5293	4.6850
1089790	2.4370	3.4144	3.4049	2.8548	2.6411	2.2072	2.7089	3.8083	3.4497	2.7353	2.2358	2.1777	2.7165	3.4999	3.2912	2.7736	1.4188	2.5495	2.6811	3.5629	2.5917	1.9632	2.4415
1096535	5.9621	5.8008	5.7869	5.4184	5.0216	5.4869	6.1692	6.1540	5.7807	5.4372	4.3669	5.3443	6.2870	5.9460	5.4929	5.2216	4.0658	5.6431	5.9239	5.5188	5.1821	4.4200	5.5451
1098453	5.8921	7.2850	7.3430	6.8076	5.5800	6.8791	5.6895	7.9525	7.2918	6.5842	4.7560	6.7486	5.6313	6.7641	6.8438	5.9153	3.0430	6.8604	6.1645	7.3259	6.5889	4.7782	6.8247
1105625	4.3818	4.0456	4.5208	4.0185	3.7732	4.0265	4.2708	4.2375	4.5781	3.8298	2.9775	3.5124	4.5057	4.2623	4.8388	3.8313	2.7061	4.5634	4.5697	4.5575	3.5765	2.6815	4.1443
1097644	8.8901	8.9825	9.1078	8.5391	7.6124	8.8752	9.1516	9.3848	9.0029	8.4734	7.4625	8.6965	8.8938	8.6956	8.8080	8.1767	6.2134	8.6197	8.8722	8.5481	8.5753	7.7625	8.7312
1107205	4.7929	4.1277	3.9190	3.2389	4.0570	3.2660	5.2818	4.0130	3.9890	3.6327	4.0228	3.3879	5.4079	3.8467	3.9157	3.3199	4.1190	3.3375	4.8938	4.0973	3.2245	4.2630	3.2747
1096241	8.2041	8.1886	8.3621	7.7328	8.2929	7.3151	8.4683	8.7094	8.4705	7.6863	7.8030	7.0439	8.5419	8.8472	8.1851	7.7349	7.3429	7.7385	8.3750	8.3543	7.5171	7.7777	7.6195
1090826	5.7557	5.8517	5.8352	5.0525	4.8405	5.3762	6.7226	6.4761	5.8222	4.6129	5.2986	5.6956	6.8395	5.7480	5.1565	4.7520	5.3112	5.0714	6.0706	5.2141	5.1584	5.6428	5.1064
279865535	7.0667	5.0819	5.7520	5.1724	5.1335	5.2470	7.7504	5.0832	5.8166	4.7799	5.4771	4.9860	7.8444	4.4589	5.0795	5.3283	6.2755	4.6803	7.1929	5.4885	5.2300	6.1105	4.7246
1104737	3.2770	3.2932	3.6026	2.7960	3.0067	2.8146	3.5333	3.6614	3.5604	2.8831	2.3982	2.6482	3.4606	3.5400	3.5633	2.6352	2.3377	3.1949	3.4203	3.6239	2.5660	2.2743	2.9624
280008835	2.1808	3.1349	1.7046	1.9382	1.5697	0.8797	1.6640	4.0772	1.0798	1.4254	1.2340	1.4856	1.0363	4.7294	1.1264	1.4448	1.1788	1.2505	1.7787	1.8192	2.2512	1.2264	1.1419
279786821	5.6098	5.3553	5.5524	4.9490	5.1297	5.4857	5.9142	6.0419	5.4416	5.1769	3.9824	5.1305	5.9254	5.9220	5.3418	4.8746	3.9427	5.5736	5.6401	5.4276	4.7499	4.0344	5.2858
279720085	2.2720	2.6764	2.3071	1.4056	1.0962	1.2302	2.3336	3.3981	1.3714	1.4048	2.3115	1.5052	1.9848	2.5632	1.7032	0.6862	1.0953	1.1730	1.8685	1.2274	1.0322	1.9033	1.5095
279921644	4.3470	3.4400	4.0481	3.1689	3.0534	3.7340	4.8881	3.6188	4.0409	3.6206	2.8917	3.3632	4.6513	3.5001	3.6323	3.0546	2.4188	3.5843	4.1655	3.8847	3.2969	2.8166	3.7286
1090209	5.0945	6.3596	6.2080	5.5787	5.2165	5.0527	5.3206	6.4078	6.2008	5.5599	4.7366	5.0821	5.5096	6.0764	5.9359	5.3969	3.4107	5.5012	5.3874	6.0895	5.3957	4.7661	5.2634
279789431	7.2294	5.2479	6.3625	5.4962	6.1183	5.2735	7.9959	5.3371	6.5379	5.1738	6.2292	5.8118	7.9291	5.9332	6.2044	5.4729	6.7684	5.3759	7.1497	6.4122	5.6363	6.9852	5.0730
1105902	7.5820	8.0212	7.5370	6.9928	6.7172	7.4433	7.8426	8.4102	7.4914	7.1964	6.2030	7.4432	7.6250	7.8863	7.4461	6.8759	5.4494	7.5463	7.5175	7.2380	6.9752	6.4942	7.4669
1091647	1.4494	0.9186	1.4795	0.7316	0.6803	0.4681	1.7870	1.2298	1.4963	0.6176	0.6528	0.3417	0.8574	1.5370	1.4422	0.7462	0.0860	0.6280	1.3237	1.5073	0.6318	0.5580	0.7735
280103175	5.9902	5.3147	5.6734	4.8347	4.7769	5.0500	6.2772	5.9430	5.7504	5.2278	4.9046	5.1782	6.2282	5.2994	5.5724	4.7989	4.5838	5.2882	5.8008	5.6931	4.7255	5.1426	5.3303
1091735	2.6819	3.1700	1.7796	0.8655	1.8881	1.6634	3.2181	2.5387	1.6261	1.4924	2.0698	1.5464	2.7735	2.9065	1.8980	1.4288	2.2147	1.5601	2.3082	2.1541	1.5074	2.0112	1.7891
280088678	4.8864	4.2818	4.9808	3.8174	4.0045	4.3229	5.7050	4.3569	4.8712	4.3669	3.5210	4.1204	5.1576	4.2307	4.5960	3.9265	3.2238	4.2001	4.8591	4.4698	4.0310	3.8179	4.3354
279888788	2.0491	2.0290	2.7838	1.6941	0.8157	1.9549	2.8880	2.0625	2.6898	1.8082	0.9899	2.1378	1.7558	1.7748	2.1099	1.3013	0.3486	2.1159	2.0002	2.1264	1.1566	0.9376	1.7462
1086936	2.9823	2.9653	3.2428	2.7157	2.2235	2.6051	2.9306	3.3521	3.2302	2.6915	1.7740	2.6303	3.0528	2.9344	3.1726	2.3941	0.9301	3.0993	3.3193	3.0983	2.4127	1.6049	2.8488
1100035	7.2395	5.3489	6.7869	5.7461	6.4326	5.7720	8.1299	5.3068	6.8062	5.5062	6.1477	5.6407	7.7767	5.8925	6.2046	5.3635	5.9283	5.7477	7.3547	6.2551	5.7302	6.3058	5.9600
1098685	3.3635	5.4055	4.5983	4.0562	2.9007	4.5808	2.8731	5.3428	4.2620	3.5933	2.1827	3.7734	3.3152	5.0200	4.5609	3.5571	1.4782	5.2305	3.7152	4.2535	3.7812	1.8481	4.5139
1096784	2.1236	2.5733	2.3232	1.9025	2.0527	1.7212	2.4124	3.4025	2.4576	2.0177	1.7433	1.5792	2.6559	2.9693	2.4673	2.1071	1.6057	2.1848	2.6146	2.7803	1.7706	1.4405	1.8131
279865338	7.0948	6.5332	6.5682	5.6658	6.6467	6.0148	7.9310	6.8665	6.8606	6.0363	6.8647	6.2254	7.6849	8.2552	6.5583	6.3510	6.8480	6.0793	6.9729	6.9549	5.8044	7.3901	6.0334
1101446	3.2532	4.2923	3.5557	3.5350	2.9287	2.9248	3.4208	4.2491	3.5294	3.3033	2.5951	2.5412	3.9010	4.2956	3.6126	3.6289	2.5172	3.2763	3.4638	3.6575	3.1173	2.2472	2.9332
279720817	3.3300	2.4189	0.0000	0.0000	3.2920	0.0000	3.7632	2.2042	0.0000	0.0000	3.7483	0.0000	3.7849	2.6926	0.1875	0.0000	3.3608	0.0000	3.2821	0.0000	0.0000	3.8052	0.0000
1097834	2.7898	2.9803	3.1146	2.5469	2.7011	2.0837	3.0514	3.1576	3.2102	2.3256	2.2582	1.9118	3.1588	3.1719	3.0394	2.4115	2.1487	2.3141	2.8609	3.2086	2.2700	2.1249	2.2932
1092648	7.5345	7.0083	7.5710	6.6400	6.9164	6.5873	7.7775	7.1741	7.6319	6.7766	6.6839	6.6579	7.9408	6.9659	7.6723	6.6291	6.5564	7.0600	7.5563	7.5270	6.3911	6.7228	6.8078
279493488	6.5880	4.7974	5.7486	4.2068	5.5916	5.0132	7.4799	4.8562	5.6852	4.4060	5.6731	5.0085	7.2363	4.8532	5.1709	4.5712	5.7981	4.7597	6.2076	5.3855	4.4363	6.2443	4.7025
1099554	2.6312	1.6820	0.8548	0.8525	1.0084	1.1062	2.7614	1.7308	1.1534	0.8993	0.9226	1.0632	2.7316	1.6914	0.2687	1.0785	0.6894	0.9368	2.3780	0.8519	0.6074	0.4968	1.3717
279822415	7.8647	6.7903	7.6297	7.1555	6.6136	7.1982	8.6389	8.2255	7.8486	7.2853	6.3148	7.2853	8.2685	8.0670	7.7162	7.5074	5.6454	7.7077	7.5456	7.6843	7.3401	7.0999	7.5659
1104238	4.3824	4.2557	4.1434	3.0903	3.6716	3.8295	5.1841	4.2059	4.0797	3.2854	3.6447	3.8308	5.1882	3.6860	4.0205	3.2127	3.3166	3.7620	4.4591	3.9681	3.2916	3.8741	3.6871
1088936	5.7406	6.5110	6.0303	5.5330	5.4535	5.3522	6.2743	6.5745	6.0507	5.6582	5.0929	5.5940	6.4532	6.2213	5.7436	5.5816	4.2918	5.6542	5.9157	5.9664	5.3896	5.1467	5.4669
1098807	2.7644	4.0592	3.5791	2.5646	2.4190	2.7017	3.2746	3.8615	3.8456	2.6776	3.0575	2.8580	3.3578	2.4003	3.1849	2.1873	2.1806	2.1999	2.9233	3.7543	2.7869	2.7525	2.5861
1105676	4.0466	4.1371	4.4831	3.7603	3.5286	3.4740	4.0235	4.6496	4.3851	3.9384	2.9709	3.5067	3.6235	4.1889	4.1994	3.5606	2.5937	3.7678	4.0771	4.7260	3.5684	2.9628	3.7637
1092938	7.4866	8.1647	7.6700	7.0830	6.7695	7.1383	8.3118	8.1866	7.5305	6.9566	6.8102	7.2048	8.1404	7.6991	7.2844	7.0498	6.2287	6.9703	7.5049	7.1249	7.1769	7.0884	7.0002
279720308	5.9121	5.6248	6.8556	5.6054	4.9836	6.1343	5.8063	5.7260	6.7686	5.9086	4.3530	5.8434	5.4816	5.6254	6.6940	5.1155	3.1450	6.4511	5.8906	6.6797	5.6010	4.3753	6.2944
279864405	2.1677	2.8139	2.1014	1.5278	1.5008	1.9498	2.5410	2.8477	1.9878	1.7132	1.1250	1.6545	2.2152	1.9979	2.1475	1.5875	1.4329	1.9520	2.4965	2.3918	1.2899	1.1672	1.7999
1104625	5.2469	5.7627	5.8406	5.1733	4.6927	5.4146	5.3868	5.8851	5.8066	5.3842	4.1420	5.2494	5.0944	5.6412	5.6632	4.9288	2.3563	5.5350	5.3521	5.7551	5.0263	4.2831	5.4936
1088405	5.5505	6.3229	6.6087	5.8666	5.4503	5.5867	5.2301	6.7278	6.6201	5.7152	4.6072	5.3073	4.7992	6.1944	6.3234	5.3332	3.6224	5.8668	5.8276	6.4956	5.5800	4.7483	5.7411
1097999	4.7060	4.8226	5.2245	4.4046	4.1562	4.5468	4.6491	5.4534	5.2591	4.5438	3.6608	4.4607	4.4065	5.0803	5.0779	4.2919	3.1094	4.7690	4.6803	5.4376	4.2103	3.5463	4.7444
280002246	6.0053	5.8525	5.5832	5.1852	4.7150	5.5141	6.3993	6.2607	5.6731	5.4234	4.5634	5.4891	5.9941	4.9777	5.6354	5.0187	3.5489	5.5235	5.9145	5.4316	5.0328	4.5436	5.6286
1090591	4.8486	5.0875	5.3697	4.8533	4.3978	4.8127	5.1948	5.6147	5.3721	4.9245	3.7409	4.7098	4.8951	4.7639	5.2826	4.4736	2.1944	5.1158	5.0043	5.2605	4.7220	3.6890	4.8807
1091705	3.5509	4.1099	4.7296	4.0219	3.7294	3.5004	3.8644	4.8786	4.5486	4.0323	3.1650	3.4932	3.7259	4.1791	4.3833	3.7091	1.7087	3.8005	3.9867	4.5998	3.6848	2.9537	3.6597
1105840	3.2843	3.3815	3.6310	2.9760	3.1355	2.6201	3.2349	3.8515	3.6855	3.0655	2.7210	2.4859	3.5870	3.5695	3.5533	3.0167	2.4123	2.9460	3.4314	3.9146	2.6632	2.4841	2.8260
1109025	6.1112	6.9620	6.8726	6.1340	5.7870	5.8054	6.7834	7.3903	6.8834	5.5518	6.2063	6.0919	7.1346	6.8895	6.2726	5.7615	5.9352	5.7575	6.3849	6.1229	6.0884	6.4581	5.6283
1100571	6.3662	6.2136	5.8480	5.2439	6.0520	5.0363	7.0787	6.0930	6.0809	5.6446	5.5161	5.4748	6.9020	6.2091	5.8540	5.5584	5.3188	5.3588	6.3244	5.8952	5.2101	6.0275	5.3861
280119564	7.4302	7.5447	7.5702	6.6739	6.7309	6.9179	8.4649	7.6635	7.5470	6.4220	7.1970	7.1682	8.3158	7.5207	7.0104	6.4617	6.8869	6.7074	7.6411	7.1077	6.8610	7.4328	6.6790
1103595	5.4122	6.0548	5.2482	5.1570	5.2144	4.4583	5.6463	6.4688	5.3221	4.8781	4.9897	4.4773	5.8066	6.2262	5.2652	4.8939	5.1195	4.8721	5.6357	5.4105	5.0079	5.2688	4.5484
1097521	7.1405	7.4939	7.0359	6.4552	6.5503	6.3286	7.8024	7.9602	7.0129	6.0143	7.0727	6.4540	8.0301	7.5196	6.4444	6.3140	7.1362	6.0814	7.2909	6.6236	6.5047	7.4343	6.0314
279918799	0.0000	3.1864	1.2585	0.8403	0.5613	1.4263	0.7856	3.1025	2.3225	1.8497	0.3459	1.6319	0.0000	2.5829	0.9989	0.3806	0.0000	0.9944	2.0356	1.3088	1.2290	0.0000	0.6446
279748792	2.5325	1.5488	1.6393	0.5847	1.7667	0.6020	2.0755	3.2318	1.6493	0.7603	1.8658	1.7988	2.2916	3.7539	1.2256	1.6637	2.8557	0.3738	2.2593	1.5376	1.0128	2.4088	0.9384
280087619	2.7964	2.9891	2.7683	2.0489	2.5107	1.9850	3.1397	2.9932	2.8609	2.2314	2.1842	1.9991	3.0963	2.6922	2.6628	2.1462	2.1987	2.2511	2.7771	3.0931	1.9034	1.9700	2.0685
280070774	3.1190	2.7398	3.8859	2.9991	2.6836	3.1303	3.6705	3.3612	3.8828	3.1029	2.2954	2.8749	3.0634	3.2310	3.7698	2.8637	1.1495	3.4836	3.4350	4.0938	2.7579	1.8556	3.2654
1093857	3.4964	3.4378	3.4672	3.1337	3.0233	2.7644	3.9469	3.7350	3.6205	3.2624	2.4267	2.7875	3.7744	3.2912	3.4733	2.9655	2.0595	3.1800	3.6344	3.6706	2.9261	2.3172	3.0319
1092891	3.1039	4.2423	4.7334	3.4920	3.0593	3.5516	3.3302	4.2434	4.7139	3.5866	2.8371	3.4220	3.0811	3.7547	4.5643	3.2601	1.2782	3.7746	3.3910	4.5975	3.5385	3.0920	3.5868
280119366	3.5799	2.7810	3.5961	2.7044	2.6830	2.5918	3.2944	2.9239	3.6617	2.3986	1.6673	2.5582	3.4841	1.3135	3.7675	2.7210	1.7176	3.1906	3.8751	3.0044	2.6411	1.5758	2.7900
1102803	3.1733	2.7409	3.1937	3.0602	2.3338	3.5005	4.0409	3.9216	3.5235	3.0593	1.5678	3.2233	4.3070	3.2154	4.0595	3.3697	1.3619	4.4956	4.0790	3.3653	2.6680	1.7687	3.5647
279919204	6.6358	5.5969	6.5195	5.6017	6.1428	5.2613	7.3859	6.8495	6.6320	5.4060	6.5816	5.9416	7.7204	6.3190	6.0904	5.5844	6.8500	5.1551	6.9298	6.4894	5.7649	7.0249	5.2585
1101758	4.7738	3.9813	4.8619	3.8799	4.0847	4.2221	5.1720	4.5027	4.9792	3.9668	3.7212	4.0344	4.8637	5.1556	4.6112	4.1921	3.5445	4.2722	4.7736	4.7621	3.9026	3.6511	4.4893
280104782	5.7885	6.2788	6.4426	5.5754	4.8763	6.3120	5.8179	6.8158	6.3688	5.3577	4.4516	5.9633	5.3157	5.7239	5.9771	4.7998	4.2065	6.2389	5.8011	6.2627	5.3886	4.1826	6.0680
1096584	3.6396	3.8313	3.8492	3.4520	3.0777	3.3246	3.8844	4.3571	3.8479	3.5706	2.6635	3.3467	3.7085	3.8691	3.6181	3.0766	1.5739	3.4663	3.7299	3.9895	3.2041	2.7075	3.4898
279490113	5.9476	6.0602	5.4882	4.6352	5.6895	5.0787	6.7784	6.8571	5.2700	4.8171	6.4063	5.3015	6.8904	7.7180	5.1189	4.9155	6.1131	4.6961	5.8972	5.2033	4.8542	6.7455	4.8782
1100715	6.6557	6.1266	6.6440	5.7221	6.3066	5.6629	7.0805	6.4439	6.7609	5.9081	5.9509	5.6577	6.9476	6.4459	6.6139	5.8623	5.8031	5.9457	6.6038	6.6762	5.6275	6.1597	5.8211
279887629	2.5759	2.7402	2.0032	1.7853	1.3129	2.3368	2.8591	3.3049	2.5186	1.7224	1.6316	1.9297	3.2524	2.5580	2.0413	1.7388	1.5098	1.9146	2.0840	2.1260	1.7482	1.4790	2.3155
1097924	3.6648	3.9454	4.2361	3.4733	3.6099	3.3295	3.9053	4.2095	4.3591	3.5197	2.9636	3.2898	4.0024	3.9021	4.1807	3.3850	2.7935	3.6605	3.9414	4.4071	3.2163	2.8781	3.5133
279866672	6.5369	5.5414	6.1488	5.1437	5.6268	5.5752	7.4747	5.8420	6.2967	5.6124	5.7931	5.6114	7.2662	6.4861	5.9921	5.5702	5.8636	5.8512	6.6183	6.4371	5.4142	6.1282	5.7020
279809475	2.2829	2.4383	2.6628	1.7574	1.1702	2.2020	1.9619	3.1264	2.3367	2.0099	1.1407	2.1883	1.9211	2.6750	2.5321	1.4857	1.1832	2.2379	2.3755	2.8704	1.5296	1.2076	2.3744
1098748	3.8979	3.5541	4.0643	3.4280	3.5588	3.2071	4.2632	4.1758	4.1428	3.6255	3.0683	3.3384	4.1414	3.7356	4.0577	3.3623	2.5099	3.6417	4.1047	4.4126	3.2230	3.0609	3.4149
1095221	3.0684	3.5674	3.0150	2.7599	2.6234	2.4973	3.0757	4.1577	3.2235	3.0597	2.3348	2.6581	3.2866	3.7385	3.0929	2.7792	1.7670	2.9087	3.0608	3.5265	2.6488	2.1689	2.7970
1098302	6.6442	6.7262	6.0741	5.4577	5.8612	5.5561	7.5813	6.8787	6.2223	5.6111	6.0161	5.8895	7.3147	6.1984	5.8128	5.6623	5.8398	5.6763	6.3985	5.9277	5.5296	6.3422	5.7057
1098393	3.0975	5.0088	4.9522	4.3140	3.2954	3.9712	2.8340	5.3326	4.8527	4.0122	2.5253	3.7807	2.2178	4.7342	4.4939	3.3942	0.9172	3.8789	3.4603	4.8537	4.0703	2.6391	4.0641
279799259	8.7300	8.9628	8.9220	8.0576	7.5348	8.8615	9.2427	9.1299	8.8089	7.9272	7.7170	8.7601	8.9000	8.7563	8.5654	7.7423	6.9093	8.8165	8.7776	8.4287	8.1456	7.8281	8.6362
1090926	4.3454	4.5230	4.8989	4.1327	3.8887	3.9853	4.3013	4.9003	4.9373	4.2897	3.5431	4.0802	4.5996	4.5627	4.9360	4.0907	3.2336	4.4499	4.5431	5.1024	3.8708	3.4425	4.2137
1103270	6.0542	6.9092	7.0327	6.1253	5.6391	6.5526	5.8939	7.3492	6.9591	6.1703	5.0303	6.2433	5.7124	7.0295	6.8697	5.7879	4.2967	6.6921	6.0717	6.8588	5.9985	5.0681	6.6290
1090259	3.0956	2.3942	2.7976	2.4988	1.8013	1.8947	3.1844	2.8349	2.7417	2.5120	1.8025	1.6503	2.9232	1.8181	2.7941	2.2548	1.5205	1.9868	3.0928	2.5862	2.3046	1.7129	1.9659
1093841	4.5013	4.6607	4.6668	3.8806	3.0877	4.7678	5.0033	4.9513	4.5857	4.1151	3.2729	4.8486	4.6926	4.4471	4.6657	3.8750	2.2517	4.6100	4.5582	4.9222	4.0356	3.7309	4.7677
279895612	3.7794	3.8714	3.2994	3.2046	2.7398	2.6527	3.7941	4.7222	3.5571	2.4431	3.5174	3.3493	4.5748	3.5035	2.6902	2.4623	3.5417	2.0697	3.8791	2.8329	2.8059	3.7091	2.5908
279721409	1.5085	2.0158	1.2021	1.1878	0.6427	0.9356	2.2438	2.0339	1.3202	0.7354	0.4638	1.1734	1.7955	1.8133	1.0221	0.8158	0.4029	0.7623	1.3475	1.2665	1.0580	0.6651	1.2266
1102022	6.3635	5.4937	5.7840	4.9941	5.0893	5.8048	7.1219	6.1639	5.7357	5.2521	5.0273	5.6376	6.8794	5.3307	5.7349	5.1971	4.6653	5.6821	6.1800	5.7758	5.0348	5.4217	5.7119
1091833	2.7376	2.2950	2.8977	2.2031	2.3583	2.0195	2.8367	2.5193	2.9601	2.0291	1.5351	1.9884	2.8766	2.7726	3.0236	2.0186	1.7303	2.5414	2.7403	2.8699	1.9163	1.4846	2.3920
1104430	3.6308	3.5748	3.4634	2.7470	2.9701	2.6099	3.6354	4.0300	3.5153	3.2353	2.6731	3.0935	3.5189	3.5215	3.2316	2.7025	2.4339	2.7174	3.6896	3.4323	2.8575	3.0130	2.6724
1096074	3.2416	2.0883	1.9377	1.6019	2.4059	1.8827	3.4989	2.6904	2.0980	1.6932	2.1309	1.7752	3.4690	2.5867	2.0905	1.7038	1.5807	1.7988	2.9858	2.6246	1.6904	2.3804	2.2517
280123593	2.0566	3.0291	2.5518	1.5153	0.8607	2.0382	1.2517	3.3039	2.1399	2.0067	0.0578	1.8008	0.1924	3.3074	2.1895	1.3444	0.2096	2.4180	1.5001	2.3234	1.2500	0.7963	2.6420
1096067	5.9038	4.3163	5.7852	4.9410	4.8982	4.7258	6.8727	5.0628	5.7785	5.1610	4.7663	4.9234	6.7802	4.5380	5.6239	5.2089	4.2237	4.9632	5.7665	5.7340	4.8516	5.1545	4.9229
1099568	3.6669	3.6099	3.8385	3.1029	3.0866	3.2514	3.8290	4.1634	3.8812	3.1553	2.8266	3.1515	3.7426	3.7335	3.8460	2.9659	2.3199	3.3543	3.5560	3.8143	2.9818	2.8397	3.3661
1090873	2.3068	3.3802	3.1104	2.9127	2.1522	2.5655	2.4944	3.3533	3.0002	2.5854	1.7886	2.0187	2.4658	3.9753	3.1529	2.3412	1.0631	2.8030	2.5590	3.0478	2.4099	1.2970	2.8302
1093404	4.9829	5.4146	5.4693	4.7296	4.1642	5.0814	5.4438	5.5398	5.3684	5.0107	3.8683	4.7649	4.9675	5.4956	5.1625	4.6964	3.1918	5.0160	4.8869	5.2543	4.7311	3.9494	4.9892
1100221	5.6217	6.0079	6.3116	6.0950	4.8250	5.8594	5.7243	6.9152	6.1346	4.2408	5.4173	5.2528	6.4489	5.6974	5.1391	4.1109	4.2404	4.8427	6.1948	4.6471	5.9532	5.4810	5.3560
1090452	4.4128	3.6550	3.6840	3.5230	3.2520	3.3169	5.0286	4.2087	3.8218	3.7471	2.6229	3.4352	4.5640	4.1564	3.3896	3.3975	2.6051	3.6422	4.3566	3.5014	3.4513	3.2321	3.5623
1105923	6.0282	6.0385	5.2136	5.1392	5.4935	4.2580	6.4232	7.3826	5.4868	5.2332	5.9704	4.6335	6.5352	7.9264	5.3792	5.4477	6.0295	5.7729	5.6587	5.7220	5.4610	6.5065	4.9518
1094311	4.5996	4.4645	4.4944	3.8161	3.7053	3.9040	5.4534	4.6914	4.3170	4.0038	3.7025	3.8605	5.0075	4.1985	4.2873	3.6664	3.4631	4.0231	4.5631	4.3410	3.8525	4.0303	3.9197
1098761	3.8880	3.4300	4.1439	3.5230	3.7901	3.1259	4.1151	4.5139	4.3053	3.3684	3.4190	3.2705	4.5206	4.2130	4.2561	3.4718	3.2420	3.6186	3.9986	4.2644	3.2164	3.2650	3.4383
1102206	5.7190	5.1295	5.0655	4.3665	5.3079	4.1038	6.4409	5.4290	5.2319	4.6655	5.2010	4.3426	6.2231	5.7219	5.0718	4.8786	5.5737	4.4756	5.6174	5.2962	4.3100	5.7695	4.4424
1105837	5.7805	5.5743	5.6120	4.8218	4.9429	5.1504	6.2744	5.7571	5.6854	5.1235	4.7623	5.0677	5.9005	5.5311	5.4254	4.8962	4.5684	5.2660	5.7184	5.5319	4.7785	4.7898	5.2905
1088514	5.4313	5.7705	5.3988	4.8539	5.2349	4.7189	5.5471	6.0750	5.4325	5.0083	4.7182	4.7365	5.6245	5.6176	5.3220	4.9798	4.4474	4.9873	5.4255	5.7423	4.6782	4.5851	4.9802
1097225	3.9142	2.9706	1.2940	1.7359	1.7504	2.3428	4.2768	3.5098	1.6762	2.1560	2.1419	2.3841	4.1567	2.8268	1.2942	1.8313	1.7615	2.3158	3.7976	1.5845	1.7707	2.2572	2.6679
1099779	4.2628	4.4227	4.4386	4.1604	3.8506	3.8118	4.5349	5.0366	4.3297	3.9925	3.2722	3.8869	3.8749	4.4447	4.2155	3.4123	1.8665	3.9437	4.3911	4.2174	3.8897	3.2759	4.1641
1107047	5.8469	6.4154	6.0017	5.3351	5.1709	5.8048	6.6344	6.4537	6.0911	5.5729	5.2350	5.7717	6.4278	6.1276	5.8554	5.6641	3.9766	5.8430	5.7680	5.8905	5.4331	5.2023	5.6360
1095556	7.7543	8.2925	8.3518	7.6573	7.2280	7.9768	8.3975	8.7534	8.1998	7.6757	6.7516	7.8756	8.0988	7.9746	7.9517	7.6081	5.1953	7.9586	7.6944	7.8522	7.6801	7.0449	7.7854
1101291	2.5105	3.0647	3.3591	2.6424	2.1919	2.3351	2.3873	2.8138	3.1590	2.6616	1.9003	1.8618	2.1247	3.5426	3.2521	2.1861	1.1065	2.4927	2.5392	3.2390	2.3744	1.6907	2.4555
1102391	4.8923	4.6114	4.3094	3.8478	4.3376	3.7440	5.8614	5.5049	4.5115	4.1923	4.3720	3.9155	5.4744	4.7618	4.2684	4.3110	4.0074	4.1778	4.6648	4.5798	3.9807	4.4813	3.9468
1091134	3.9051	3.3342	3.2930	2.9489	3.1638	2.9815	4.5735	3.4594	3.3487	3.2268	2.7446	2.8632	4.4286	3.3516	3.3618	3.0667	2.4537	3.2841	3.9729	3.5797	2.8274	2.6911	3.0689
1091765	3.3566	3.1715	3.8854	3.0788	2.6558	2.9336	3.1575	4.0569	3.8037	3.2328	2.3669	3.0496	3.0160	3.0724	3.7592	3.0058	1.7480	3.1674	3.5215	4.1044	2.9258	2.2788	3.0255
279709407	7.3701	6.8742	7.5368	6.5237	5.8042	7.2099	7.7574	7.2323	7.4285	6.1901	6.1803	7.1109	7.1943	6.6627	7.0413	6.0465	5.6754	7.0211	7.2820	7.0769	6.5737	6.4556	6.9200
1099980	4.4123	5.2440	5.5513	4.5037	3.9228	4.8562	4.9648	5.6655	5.4874	4.2034	4.0078	4.9405	4.6543	5.2477	5.1123	4.2021	3.0674	4.9343	4.6051	4.9971	4.4203	4.1319	4.8724
279713211	4.1762	4.0771	3.7892	3.0814	2.9795	3.9604	4.9811	4.6169	3.9438	3.4460	2.9204	4.2783	4.9527	3.5254	3.7548	3.2041	2.0783	3.9750	4.1395	3.4181	3.4460	3.0173	4.1589
1088594	10.9165	9.3300	9.2462	9.1047	9.4070	9.0557	11.4995	9.6608	9.4057	8.7294	9.6041	8.9167	11.4553	9.7110	8.8886	9.0407	10.2670	8.7925	10.7539	9.1725	9.2178	10.2006	8.7564
279912261	8.3883	8.3457	8.0625	7.3578	7.9083	7.1947	8.8645	8.4103	8.0405	6.8073	8.2038	7.6587	9.3596	8.1638	7.5898	7.2416	8.4286	7.0126	8.6290	7.7112	7.3935	8.6766	7.0568
1100938	3.4341	5.1379	4.8494	4.4210	3.0285	3.7767	3.8351	5.2175	4.9261	4.3913	2.9661	4.0530	3.5550	4.2677	4.4057	3.6516	1.9544	3.8241	3.6515	4.6737	4.3798	2.9272	3.9981
279984222	8.6891	7.0183	8.1652	7.1302	7.4394	7.3020	9.6673	7.2453	8.2717	6.9895	7.7648	7.3701	9.4056	7.1310	7.8426	7.3214	8.0293	7.1645	8.4061	8.0149	7.2225	8.2077	7.1450
1093619	4.9628	5.2364	5.6841	4.9152	4.1884	5.4930	4.6667	6.0628	5.5025	4.9635	3.5275	5.3663	4.5498	5.0738	5.5472	4.3640	2.1299	5.6806	5.0749	5.4787	4.6284	3.4570	5.4477
1100888	3.5489	4.0959	4.2259	3.3198	3.4504	3.2993	3.9568	4.5509	4.3325	3.4222	3.0305	3.4104	3.9267	3.8518	4.1519	3.5198	2.2639	3.6068	3.5145	4.0880	3.3592	3.1690	3.4829
1096461	1.7228	2.8688	2.7740	1.8857	1.5950	1.8560	1.3106	2.9469	2.4801	1.9215	1.0234	1.3951	1.3945	3.0709	2.3773	1.5766	1.0153	1.9839	1.6823	2.4474	1.5735	0.8790	1.7291
1092479	7.6483	7.7725	8.1015	7.3831	6.6893	7.6449	8.1664	8.2461	7.9519	7.1267	6.6815	7.5788	7.7767	7.8983	7.4101	6.9209	5.9932	7.3862	7.7037	7.4904	7.3852	6.8360	7.4544
1097702	3.7735	3.7508	2.6706	2.4880	2.2923	3.3008	3.9769	4.2638	2.7897	2.4860	2.6823	3.1238	3.8468	3.8499	2.1190	2.1518	2.3379	2.5332	3.5382	2.6308	2.3914	2.6193	3.2736
1092118	7.4137	7.7032	8.1335	7.7109	6.3759	7.4091	7.7723	8.2430	8.1001	7.1821	6.2934	7.3999	7.4537	7.6602	7.8098	7.2026	5.6906	7.4019	7.7272	7.5783	7.7846	6.7088	7.3199
1088322	1.6088	1.8208	1.6231	1.3271	0.3764	1.2835	1.8741	1.9722	1.3302	1.5139	0.1560	1.2068	1.5503	1.8075	1.5983	0.9563	0.2767	1.5497	1.6970	1.7788	1.1678	0.2426	1.4185
280127219	5.7231	6.5466	6.2939	6.0654	5.5873	5.2099	6.0661	7.1911	6.5107	5.5051	5.7095	5.8478	6.3854	7.0863	5.8578	5.5654	5.0786	5.4267	6.1262	5.9215	5.8733	5.9431	5.3560
279914467	3.4422	2.6617	3.5503	2.9835	2.2366	2.3397	3.8909	2.9610	3.7638	2.5831	2.5702	2.6761	3.9451	2.2613	3.1278	2.7675	1.8781	2.3238	3.3236	3.1558	3.1003	2.7412	2.2932
1103613	4.9908	4.1731	4.8853	4.1194	4.1282	4.2266	5.4440	4.5642	4.8319	4.3537	3.5674	4.0998	5.0870	4.3984	4.9414	4.3691	3.0290	4.6456	5.0579	4.5969	4.0708	3.8737	4.4383
1100881	6.1131	6.1728	6.1813	5.8282	5.7617	5.6934	6.0676	6.6801	6.1736	5.8339	4.9721	5.5287	6.1461	6.4064	6.1273	5.5873	4.4159	5.9560	6.2325	6.2341	5.5728	4.9138	5.8376
1097233	4.8477	4.7375	5.3711	4.4201	4.5942	4.4236	4.9900	5.1436	5.4669	4.6539	3.8653	4.3453	4.8009	4.4635	5.2666	4.3997	3.3797	4.7356	4.8485	5.5387	4.2386	3.9716	4.6307
279899603	2.9906	4.2874	2.1960	2.2120	3.2795	2.2625	4.6033	4.3345	2.0592	2.2645	3.4812	1.8342	4.5330	3.7114	2.5984	2.6597	3.0715	2.1766	2.3908	2.6176	2.2023	3.4842	1.8390
280126695	6.4217	5.2871	6.0101	5.1139	5.1847	5.6636	7.1453	5.8165	5.9988	5.7050	5.0117	5.3200	6.7296	5.8052	5.6599	5.3929	4.7176	5.5950	5.9291	5.7854	5.3262	5.1749	5.5810
1103244	7.0455	6.4072	7.4226	6.7766	6.3923	6.7221	8.0696	7.0746	7.3967	6.3288	6.2348	6.6360	7.8408	6.3943	6.6994	6.4785	4.9801	6.3623	7.1620	6.8255	6.7395	6.5358	6.4280
279898400	5.8904	7.4346	5.8500	5.3446	5.6424	5.2893	6.0616	7.7936	5.6684	5.5191	5.8531	5.4336	5.8258	7.4081	5.6039	5.2625	5.7281	5.5594	5.8102	5.5636	5.4164	5.8584	5.4267
280087553	6.6691	6.9708	6.7139	5.8521	6.2951	6.3776	7.4087	8.1185	6.6532	6.2879	6.3161	6.3296	6.9173	7.6103	6.6070	6.0728	5.9597	6.5538	6.5727	6.5301	5.8526	6.4942	6.5260
279941528	2.3052	1.7212	0.4838	1.0983	0.4939	1.0885	1.9630	2.6716	1.6087	1.5531	0.0000	1.4191	0.4840	1.7238	1.4403	1.2084	0.3157	0.3786	1.6699	1.2890	1.0087	0.7272	0.8193
279861427	2.1793	2.0748	2.8568	1.9300	2.1222	2.2189	2.5428	2.9336	2.8207	2.2879	1.6092	1.7829	2.5615	3.3004	2.7155	1.8092	1.2652	2.4300	2.5384	2.9806	1.9064	1.7436	2.2534
279999419	6.3445	5.0998	5.9425	5.0991	5.4705	5.4158	7.1082	6.1258	6.2032	5.3422	5.4049	5.1251	6.8320	5.7235	5.9457	5.3465	5.6860	5.5236	6.1048	6.3209	5.2283	5.8560	5.5977
279600014	6.2937	5.0499	5.8918	5.0491	5.4201	5.3655	7.0571	6.0750	6.1524	5.2920	5.3546	5.0751	6.7810	5.6729	5.8950	5.2962	5.6356	5.4732	6.0541	6.2701	5.1782	5.8053	5.5472
1095256	5.3846	5.7690	5.4096	4.9593	5.2732	4.6743	5.8696	6.2117	5.4361	5.1475	4.9132	4.6619	5.7463	5.6918	5.3595	4.8799	4.4006	4.8816	5.3532	5.2596	4.7786	4.9534	4.7545
1105503	6.1443	5.0797	5.3735	4.7320	4.8553	4.8467	7.0721	4.8590	5.5664	4.6007	4.8727	5.1196	7.0173	4.2055	5.2042	4.6876	5.1489	4.6235	6.2745	5.2344	4.7442	5.7709	4.8687
1102378	5.6629	4.8738	5.3990	4.7036	4.8206	4.6498	6.9080	5.1542	5.6116	4.1925	5.1713	5.0568	6.7449	4.5709	4.9833	4.4802	5.2976	4.5083	5.9447	5.2503	4.8167	5.6381	4.5326
1092930	3.1075	3.3560	3.2283	2.9482	2.2494	2.7194	3.5982	4.0019	3.3214	2.7836	2.2270	3.3290	4.7989	2.6335	2.9472	2.7695	1.6219	2.9144	3.1898	3.2374	3.2840	2.7784	2.4069
1096640	3.3924	4.4659	4.3812	3.9384	3.3413	3.5326	3.4037	4.5491	4.3815	3.7812	2.7767	3.1658	3.2481	4.4163	4.3380	3.6351	1.8734	3.9798	3.6755	4.3708	3.6068	2.5536	3.7141
279887415	1.8667	2.8094	1.0433	0.8199	1.0945	0.7036	1.6606	2.9725	0.8190	1.2437	1.5927	0.7904	2.3755	1.3335	0.6993	0.4628	0.8333	0.8040	1.8711	0.7168	0.7057	0.4132	1.5761
1098512	5.3541	4.2409	5.0361	4.4515	4.9752	3.9435	5.9464	4.9797	5.1021	4.3195	4.7687	4.3652	6.1981	4.1530	5.0450	4.4685	4.2839	4.3121	5.6029	5.3249	4.3599	4.9201	4.2159
1093429	5.2124	4.4900	4.9312	4.5058	4.5098	4.2749	5.6196	4.6927	5.0043	4.6849	4.0184	4.3195	5.7203	4.9165	4.8749	4.4953	3.4417	4.8036	5.2432	5.0673	4.2953	4.0871	4.6282
279789224	3.3910	3.7270	3.2848	2.3240	2.4375	2.9771	3.8345	3.0272	3.1023	3.0042	2.0933	2.8321	3.5143	3.3750	2.7252	2.5911	1.9729	3.2612	3.3494	2.8985	2.3860	1.8154	3.0557
1094247	3.4274	3.4261	3.5235	2.8052	3.1342	2.6434	4.1326	3.6064	3.3557	3.0199	3.0604	2.6976	4.3061	3.4562	3.4103	3.0487	2.9847	3.1182	3.6279	3.4776	2.5765	2.8381	2.6727
279885239	3.3136	1.4684	2.3257	1.6064	2.5621	1.4304	4.2906	0.8235	2.2868	1.8353	2.3174	1.0911	3.7875	2.3804	2.0518	1.8651	2.0854	1.8606	3.2567	2.7046	1.5881	2.3381	1.9603
1092240	6.5175	6.4454	6.5704	5.6812	5.7446	5.8523	7.1371	6.6218	6.4933	5.7290	5.9352	5.8132	6.9774	6.1834	6.1287	5.8329	5.5498	5.6966	6.3633	6.1922	5.8770	6.0610	5.6239
1096779	1.9769	3.8271	3.9186	3.0666	1.8155	3.2611	2.4752	4.0271	3.9560	2.9080	1.5840	3.0350	2.3347	3.5780	3.7628	2.9778	1.1370	3.3689	2.6890	3.8359	3.1264	1.3455	3.3173
1087203	4.1419	4.0740	4.2443	3.5309	3.8765	3.6364	4.3812	4.5733	4.2291	3.6924	3.3837	3.5434	4.3050	4.4900	4.0749	3.5590	3.0950	3.8540	4.1740	4.3542	3.2927	3.4201	3.6954
280042529	2.2801	3.9666	2.9783	3.2729	2.3052	2.5370	2.6336	2.9032	2.9534	1.9390	2.3689	1.9943	3.3585	3.0991	2.3809	2.0901	2.2646	2.1463	3.8512	2.6056	2.4242	1.8562	2.0759
1088788	2.8009	3.5165	3.5842	3.1728	3.0767	2.5499	2.9829	4.1334	3.5435	2.9921	2.4261	2.4762	3.0717	3.6319	3.5854	2.9487	2.0776	3.0897	3.0733	3.7934	2.8948	1.9946	2.7207
1101526	6.3546	6.3262	6.2607	5.7202	5.3226	6.0794	7.3036	6.7618	6.1305	5.4566	5.6604	6.0874	7.1779	5.9360	5.7348	5.4309	5.1177	5.7436	6.5038	5.6694	5.8118	5.7736	5.6163
1101867	3.5719	3.5409	3.0395	2.6398	2.9693	2.3717	3.8323	3.7377	3.0724	2.8178	2.8363	2.2696	4.0240	2.9131	3.0507	2.8994	2.8761	2.6028	3.6044	3.2855	2.6224	2.9049	2.5707
1088527	4.1734	4.8337	4.6257	4.2769	4.1082	3.7297	4.0328	5.3932	4.6261	4.2857	3.6237	3.8145	4.1322	4.8743	4.4943	3.9954	2.7277	4.1748	4.4402	4.7156	3.9244	3.5396	4.0045
1093430	1.9409	1.5897	2.2428	1.4380	1.0630	1.3188	2.4134	1.3461	2.2997	1.6127	0.9472	1.3263	1.8041	1.9403	2.0562	1.2208	0.4597	1.4413	1.8313	2.1108	1.3220	1.0691	1.6086
1088568	4.9879	5.4631	5.4043	5.1327	4.9613	4.6729	5.1623	5.9574	5.4520	5.0717	4.1434	4.7065	5.1919	5.4208	5.2890	4.7922	2.9875	5.1666	5.1598	5.4143	4.7619	4.2917	4.8608
1104679	2.3732	3.1136	3.5922	2.7498	2.5770	2.6564	2.6220	3.5702	3.6731	2.5152	2.1570	2.4765	2.4261	3.2637	3.4698	2.2257	1.1707	2.9151	2.6648	3.4422	2.4431	1.8625	2.8669
1103628	1.7222	1.5003	1.5570	1.2024	1.2786	0.9693	2.2633	2.0753	1.4456	1.2991	0.8462	1.0299	2.6506	1.2203	1.8180	1.1814	0.3336	1.5095	1.8982	1.2164	0.8757	0.7463	1.1524
1086921	6.4812	5.5762	6.7670	5.7149	5.8973	5.6772	7.1053	6.1972	6.8261	5.9808	5.6959	5.8111	6.9938	5.8045	6.6140	5.7519	5.2095	5.8888	6.3909	6.6061	5.7538	5.9162	5.8562
1096704	4.0334	4.6254	5.0245	4.2667	3.9308	3.8332	3.9592	4.9335	5.1647	4.3265	3.3063	3.7956	3.7774	4.3447	5.0256	3.9990	2.6984	4.3547	4.2480	5.1917	4.1748	3.3275	4.2088
1088073	2.6215	2.8504	3.3359	2.8619	1.9400	2.7484	2.4983	3.6572	3.2489	2.6303	1.3345	2.6335	2.1787	2.4613	3.2147	2.2750	0.5441	2.9285	2.9945	3.0800	2.3124	1.3516	2.8222
1099563	3.5074	3.7376	3.7733	2.9929	3.3717	3.1532	3.8248	4.5317	3.8091	3.2149	2.9756	3.0586	3.7442	3.7471	3.5672	3.0662	2.6954	3.3471	3.4893	3.9385	2.8179	2.7683	3.3192
1090187	6.0692	6.8082	6.6568	6.0209	5.3739	6.3183	6.6345	6.9105	6.6048	5.8109	5.2888	6.0516	6.4522	6.6316	6.3343	5.8783	4.5117	6.4239	6.1826	6.3075	6.0717	5.3814	6.2985
1097711	9.3883	8.6341	8.7211	8.7011	8.9793	7.9533	9.6251	9.3387	8.8453	8.5088	8.4619	7.8776	9.6730	8.7984	9.0351	8.4985	8.1993	8.2958	9.4705	8.7774	8.4852	8.5428	8.2532
1089293	2.9747	3.8556	3.6254	2.8508	2.8825	3.1396	3.1097	4.2410	3.4855	2.9044	2.3710	2.9828	3.0328	3.9769	3.2867	2.6021	1.6954	3.3454	3.0981	3.4177	2.6840	2.2146	3.2269
279882690	1.8838	1.3452	0.0000	0.0000	1.4937	0.0000	1.7236	1.8368	0.0000	0.0000	1.2298	0.0000	1.8527	1.9104	0.0000	0.0000	0.9380	0.0000	1.9488	0.0000	0.0000	1.3144	0.0000
1102516	3.5601	3.3765	3.8068	3.3675	2.3299	3.5118	3.1934	3.9169	3.7740	2.9579	1.8017	3.2267	2.9902	3.1719	3.6692	2.5059	1.3412	3.6582	3.2997	3.4845	3.0092	1.8859	3.4699
1108387	4.9464	2.8403	2.1454	2.9078	2.4710	2.8420	5.6313	2.9104	2.0155	2.6810	2.6569	2.2961	4.8235	2.4578	2.1778	2.2628	2.2023	2.5918	4.4405	2.4000	2.6036	2.9771	2.9888
1092885	3.5215	4.3868	3.9499	3.6372	3.4470	3.2008	3.4063	4.7764	3.9736	3.6752	2.9162	3.2794	3.8932	4.0351	4.1155	3.6138	2.0784	3.7917	3.7123	4.0833	3.3858	2.7776	3.3868
280068064	2.5985	4.5689	2.4512	2.5523	2.1046	3.0180	2.2265	4.3565	2.2182	2.4466	1.6612	2.2758	1.7370	4.8099	2.6556	1.8373	0.7727	3.3016	1.8926	2.5903	2.3111	1.0187	3.0768
279951106	4.1533	4.3116	3.4123	3.1078	3.4998	3.1064	4.4195	4.5772	3.3871	2.5196	3.7270	3.1271	4.7980	4.0885	3.3842	3.1538	3.4937	3.0901	4.4578	3.1811	3.4777	3.9714	3.2689
1100055	3.1654	3.6653	2.6986	2.5096	3.0113	2.0095	3.4378	3.9388	2.8887	2.5020	3.0462	2.0517	3.7335	3.5418	2.9492	2.8759	2.8735	2.4543	3.0453	2.9355	2.3525	2.8938	2.0566
1099079	3.5509	3.0670	4.5570	3.1810	2.5330	3.8431	4.0403	3.2003	4.2175	2.6102	2.5529	4.1607	4.4048	3.1003	3.9285	2.6297	2.5233	3.2433	4.1417	3.8795	3.3839	3.1082	3.5154
1091187	2.6046	2.8117	2.7092	2.2037	1.9956	2.1970	2.2753	3.2025	2.7208	2.2311	1.5609	1.9953	2.5741	2.8529	2.7017	2.0622	1.5857	2.6666	2.6594	2.6845	2.0216	1.1620	2.1998
279929289	4.7873	3.3232	4.1596	3.7074	2.9466	4.2143	5.2926	3.9698	4.0035	3.8063	2.6253	4.0888	5.2264	4.1958	3.7275	3.7863	2.7193	3.9948	4.6827	4.3666	3.9236	3.4747	4.1693
1092286	3.7684	4.5240	4.4305	3.6601	2.8536	4.0881	3.9410	4.7897	4.3123	3.1689	3.1237	3.9122	3.8175	3.7694	3.9358	3.0785	2.3068	3.8422	3.7113	4.0637	3.6781	3.1437	3.6926
1096381	1.9400	2.8004	2.8855	2.0788	1.8953	1.9408	1.7692	3.3309	2.9068	2.0147	1.4745	1.7174	1.9041	2.5088	2.7169	1.8770	1.2402	2.1317	2.1227	2.8449	1.9383	1.3569	1.9748
1098621	5.3939	6.1593	6.2745	5.4294	5.5996	5.4533	5.7113	6.5753	6.3326	5.4946	5.1071	5.3669	5.6097	5.9379	6.1692	5.3557	3.4169	5.8311	5.4814	6.1049	5.2261	5.2029	5.6360
1097758	4.9214	4.7441	5.2442	4.5285	4.6850	4.1967	5.1574	5.0715	5.4000	4.5118	4.4283	4.4070	5.3660	4.8136	5.3987	4.6785	4.0245	4.5623	5.1551	5.5564	4.3235	4.5788	4.4651
280006917	2.4046	2.8074	2.6025	1.9750	0.5917	2.5122	1.9348	2.6596	1.9824	1.7375	0.4229	1.7900	1.2003	2.5479	1.8156	0.9314	0.2852	3.1598	1.8450	2.2802	1.4911	0.2703	2.5069
1088402	5.5789	4.3557	5.2370	4.7939	5.2339	4.1581	5.9226	4.8427	5.4075	4.7914	4.8368	4.2822	6.1048	4.8993	5.3503	4.7776	4.5703	4.8266	5.7936	5.5329	4.4164	4.5575	4.5588
1087418	4.0181	4.0119	4.5902	3.6746	3.9689	3.7540	4.4368	4.4938	4.5919	3.9135	3.4312	3.6107	4.1780	4.1059	4.3204	3.4966	2.8701	3.9201	4.2892	4.5606	3.5321	3.2670	3.8981
1096460	3.5064	3.2793	3.5902	3.0572	2.9192	2.8137	3.8646	3.4853	3.7455	3.1117	2.5463	2.6996	3.6733	2.9480	3.6715	3.0668	1.9326	3.2921	3.4484	3.7984	2.8595	2.4455	3.2326
1105826	6.4698	6.2801	6.8694	6.1831	5.8528	6.3077	6.5441	6.7117	6.8554	6.3109	5.2070	6.2351	6.5254	6.4987	6.8070	5.9733	4.2232	6.6236	6.5415	6.7173	6.0316	5.4848	6.4300
1101837	5.0226	4.3683	5.0124	4.2874	3.8178	4.4826	5.8075	4.7837	5.0364	4.2582	4.0767	4.3742	5.5671	4.3597	4.4241	4.2538	3.5747	4.3611	4.9571	4.6830	4.3885	4.3418	4.1443
1089319	5.2091	5.3044	5.4178	4.3784	4.6876	4.8075	5.7638	5.8066	5.2524	4.7241	4.3745	4.7546	5.4912	4.9278	5.1266	4.4635	4.0755	4.9050	4.9589	5.1238	4.4923	4.6201	4.8361
1099524	3.7530	4.2275	4.0098	3.5209	3.5811	3.4906	4.1024	4.3917	4.0402	3.3804	3.2211	3.2650	4.3656	4.0751	4.0232	3.4300	2.6358	4.0095	4.0317	4.0116	3.1606	3.2297	3.6302
279856126	6.9525	5.6668	7.1936	5.6891	5.8070	6.2825	7.7381	5.5756	7.1806	6.2108	5.5076	6.3510	7.4553	5.0714	7.0072	6.0167	5.4280	6.3681	6.7180	6.9165	5.8377	5.7993	6.2997
1104828	5.1750	4.0786	5.0728	3.5335	5.2336	4.7677	5.5381	4.4580	5.1619	3.0107	4.8453	4.2525	5.4772	3.9362	5.0732	3.0777	4.5348	4.6776	5.4403	4.8817	3.3463	4.6929	4.7040
280096044	4.9905	4.5634	5.4291	4.4307	3.9895	5.1295	4.7648	4.8405	5.4022	4.7358	3.2204	4.9182	4.8404	4.3487	5.4935	3.7269	2.7009	5.6205	4.9929	5.3833	4.1779	3.4893	5.3665
1093950	1.9345	3.7096	1.9496	1.6140	1.6759	1.7280	2.2830	3.7045	1.9461	1.3028	1.8854	1.7703	2.1241	3.0904	1.8300	1.3980	1.5089	1.7554	1.8374	1.6595	1.6090	2.0121	1.6337
1086897	3.0182	4.3189	4.2187	4.0448	2.2679	3.4549	2.7575	4.9631	4.4681	3.3439	2.0884	3.8495	2.4357	3.1009	3.4476	2.7531	0.7219	2.9418	3.4918	4.0128	4.0516	2.1387	3.6897
279724397	2.3348	2.0790	2.1835	1.5399	1.9922	1.7747	3.0886	3.1866	2.0547	2.1435	2.1111	1.8067	3.4709	1.7695	2.1753	1.9267	0.8771	2.0990	2.7529	2.6380	1.6657	1.8836	1.8951
279922723	2.3329	2.8259	3.2367	2.4892	2.0623	1.8415	2.2733	2.8105	3.4432	2.3316	1.9217	2.0929	1.9102	2.5557	3.3914	2.0873	1.2192	2.7117	2.5304	3.3506	2.2175	1.6480	2.2905
279928763	5.8998	3.5104	4.3914	3.9868	2.9969	4.0353	6.8517	2.1668	4.9293	3.2933	3.6534	4.4349	6.3179	1.7024	4.4063	4.0377	4.3576	3.7535	5.6725	4.5207	3.9193	4.0485	3.9023
1105391	2.4684	2.8273	3.0219	2.4028	2.6862	2.0255	2.7301	3.2467	3.0831	2.1874	2.1310	1.9972	2.6483	2.9247	3.0150	2.1651	1.8386	2.4664	2.6565	3.2385	2.0285	2.0592	2.2438
280119635	4.0315	3.9889	4.4234	3.6835	3.5016	3.8325	4.0452	4.3895	4.2607	3.7918	2.8165	3.6144	3.5955	4.3830	4.0114	3.2842	2.2400	4.0938	3.8197	4.3606	3.3841	2.7103	3.9509
1098428	6.6841	6.7329	7.5086	6.6519	6.3970	6.4343	6.5920	7.0643	7.4796	6.7978	5.7245	6.3509	6.6183	6.8939	7.5008	6.5813	4.9509	6.9055	6.8315	7.4252	6.4763	5.9041	6.6631
1100173	3.3321	2.8552	3.6027	2.9729	2.6762	2.6738	3.7263	3.6924	3.3655	3.0517	2.2323	2.7946	2.9477	2.7995	3.2161	2.5207	0.9904	2.6490	3.2108	3.2724	2.7742	2.5180	2.9262
279979709	4.0077	2.8670	3.4854	2.8623	3.5828	2.7645	4.6224	4.0135	3.4407	2.9737	3.3759	2.4396	4.4318	3.5913	3.6182	3.1640	3.3851	3.1182	3.9739	3.8513	2.8279	3.8159	2.8946
1093434	7.4904	4.9134	5.3679	5.5444	5.0677	5.3395	7.6535	5.5807	5.3202	6.0288	5.1146	5.1994	7.8975	4.8886	5.3056	5.4861	5.5461	5.2992	7.4886	5.2954	5.7276	5.1820	5.2699
280113634	2.6335	3.5111	3.0736	2.7968	1.6454	3.0343	2.7120	3.9843	3.2612	2.7957	1.2109	2.8322	2.0417	3.8851	2.9151	1.9742	0.8639	3.1774	2.2481	2.9980	2.8645	1.5012	3.0903
1096962	3.2490	4.3621	4.6558	4.0103	3.4835	3.4041	3.5837	4.5158	4.5518	3.7600	2.9160	3.2142	3.5946	4.2641	4.4019	3.8233	2.1077	3.9060	3.3558	4.5261	3.6876	2.7959	3.5489
279747854	8.1175	7.2073	7.7023	6.9175	7.3662	6.8837	8.8356	7.8234	7.9472	6.8358	7.6618	7.1435	8.8873	7.6945	7.3856	7.0212	8.2538	6.8592	8.2673	7.7195	6.9289	8.2234	6.9582
1095921	4.4077	3.5249	3.9595	3.2424	3.8808	3.0895	5.3391	3.8266	3.9103	3.1190	3.9231	3.3212	5.2501	3.4810	3.7734	3.3808	3.5365	3.4068	4.1834	4.0100	3.0697	4.1278	3.2252
280054090	1.5888	1.9047	1.3614	0.9072	1.0185	1.1990	2.2869	1.8196	1.2995	0.9771	0.7476	0.9432	2.0147	1.6574	1.2846	0.7792	0.6888	1.3703	1.7185	1.2694	0.9580	0.7992	0.9891
1091099	3.5876	3.5193	3.4940	3.3253	3.1682	3.0033	3.8560	4.5176	3.5847	3.3377	2.7261	3.1726	3.9502	3.6919	3.5968	3.2706	2.6005	3.2176	3.9350	4.0033	3.1085	2.8891	3.2484
279905164	5.7886	5.5222	4.9919	4.7406	5.6842	4.8823	6.3097	6.4460	4.9993	3.6596	5.9383	4.8593	6.8985	5.6075	4.9503	3.5420	5.9293	4.5670	6.1257	4.7394	4.7491	6.2025	4.8348
1106969	6.6432	7.4712	6.9693	6.6777	6.1367	6.2479	7.2457	7.7593	7.1014	5.9577	6.5722	6.5458	7.8142	7.0478	6.2390	6.2081	6.6250	5.7818	7.2805	6.1710	6.7166	6.8483	6.0431
1092488	6.2533	5.5682	5.9979	5.3977	6.0093	5.0864	6.6421	5.8342	6.1542	5.6568	5.4855	5.0300	6.6701	5.8713	5.9194	5.4066	5.3994	5.5017	6.1683	6.1090	5.1680	5.4441	5.2751
1108439	7.2086	7.1505	7.0004	6.4737	6.2182	6.1791	7.9714	7.5261	7.1378	6.2542	6.9717	6.7201	8.2042	6.8284	6.6848	6.6283	7.0656	6.2545	7.3699	7.1638	6.5951	7.3042	6.4461
279784469	4.4250	2.5399	4.0664	3.4142	3.0334	3.4455	4.8654	3.9669	4.0470	3.1173	2.9649	3.7710	4.2955	3.5883	4.0299	3.4504	2.3886	3.8462	3.7392	4.0370	3.1676	2.8883	3.6612
1091626	3.3678	3.2320	3.8494	3.0708	3.4562	2.7528	3.7402	3.7916	3.8133	3.1383	2.9508	2.7758	3.5577	3.5972	3.7661	3.0579	2.7888	3.0785	3.7079	3.9060	2.8217	2.7764	2.9118
1104012	2.8434	1.8949	1.9590	1.3384	1.9019	1.4147	3.1449	1.8676	2.2230	1.5442	1.8840	1.6886	3.1572	1.6591	1.7460	1.3588	1.3835	1.8049	2.6571	2.1517	1.3297	1.7482	1.7921
1096722	0.7354	1.9588	0.9804	0.8876	1.2767	0.9201	2.7996	1.6519	0.6138	0.6751	0.9286	0.8857	3.0908	1.7744	1.0383	0.3806	1.1387	1.0761	1.9218	1.1859	0.2997	1.2724	1.2084
1093468	4.5768	4.4554	5.2167	4.5171	4.2980	4.5602	4.6528	5.1160	5.1735	4.5015	3.7396	4.2836	4.7354	4.5922	5.1118	4.1042	2.9721	4.9310	4.8232	5.1910	4.1811	3.4516	4.5757
1100130	5.9009	6.3177	5.4111	4.7402	5.5573	4.9963	6.8524	6.1260	5.6369	4.5086	5.8554	5.2109	6.6215	5.7867	5.2082	5.0239	6.0988	4.8278	5.8160	5.3556	4.8584	5.9451	4.9210
1087033	1.4388	0.6007	1.2323	0.2276	0.0851	0.2551	1.2243	0.4370	0.9595	0.1334	0.1218	0.1999	0.5768	0.3371	0.8747	0.0693	0.0521	0.2403	1.0320	0.7813	0.1509	0.2585	0.1649
280065992	3.2552	2.9632	2.8446	2.6109	1.8714	2.5448	3.0069	3.7210	2.9206	2.1880	2.3158	2.2043	2.5054	3.0006	2.6727	2.2117	1.9756	3.0411	2.9117	2.9756	2.2452	1.5866	2.5647
1104778	3.0991	2.9633	2.9258	2.5481	3.0091	2.2076	3.7316	3.9716	2.9863	2.5385	2.7502	2.4009	3.6300	3.2353	3.0302	2.7087	2.8819	2.5094	3.6010	3.0910	2.4017	2.8534	2.3578
279734600	6.0732	4.7868	5.7289	5.2701	4.6166	5.3337	6.9345	4.9017	5.5888	5.0747	4.7070	5.1763	6.4882	4.9393	5.2382	5.0315	4.2405	5.2884	6.0440	5.6620	5.0126	4.5686	5.3434
279884441	3.9530	3.7579	2.7688	2.8776	3.2490	2.2592	4.3167	4.0956	2.8749	2.7963	3.4745	2.1889	4.4525	3.1217	2.9268	2.8393	3.3665	2.6856	3.8192	2.9143	2.7801	3.2892	2.3531
1091835	2.8745	3.2644	2.6632	2.2507	2.3702	2.1663	3.2914	3.4351	2.6755	1.8949	2.5350	1.8561	3.2039	2.8862	2.4948	2.1334	2.1780	2.2753	2.8003	2.3418	2.1205	2.6328	2.0356
280079376	7.2216	7.6033	7.2950	6.5913	6.7204	6.8981	7.6843	7.9304	7.2312	6.7929	6.5452	6.8153	7.3292	7.3186	7.2641	6.4731	6.1305	7.0088	7.2084	7.1500	6.5216	6.6764	7.0663
1099741	3.2686	3.2532	2.7686	2.3747	3.0396	2.2149	3.5489	3.5890	2.9637	2.3987	2.4985	2.4531	3.9492	2.9857	2.8112	2.6400	2.4826	2.6521	3.0137	2.9948	2.3722	2.7461	2.0899
279747497	7.7568	7.7190	7.7789	6.9292	7.3783	7.3354	8.0459	8.1553	7.8408	7.2872	6.8803	7.2844	7.8075	8.0120	7.7230	6.9812	6.6923	7.6060	7.5841	7.8021	6.8533	6.9432	7.5195
1087510	3.1513	3.1156	3.2720	2.8996	2.9752	2.4731	3.1313	3.6631	3.4181	2.9280	2.3632	2.4339	3.1563	3.2160	3.0756	2.7668	1.9536	2.7340	3.3325	3.5144	2.5234	2.1455	2.7542
279845656	5.1543	4.7922	4.2744	3.4682	4.2220	4.2894	5.4121	5.4254	4.1663	3.3892	4.6842	3.9886	5.6349	5.1932	4.0714	3.6010	5.0170	4.1384	4.8926	4.2666	3.6044	5.0887	4.2640
1100155	2.7750	3.2044	2.6050	2.2017	2.1758	2.1692	3.0235	3.8621	2.5691	2.2860	2.2253	2.1658	2.8771	3.6675	2.6218	2.3565	1.8837	2.3682	2.6008	2.4187	2.3446	2.3513	2.2544
1100134	3.6623	2.3649	3.1380	2.2806	3.0131	2.3347	4.7060	2.9246	3.2779	2.5344	2.9517	2.4188	4.4740	3.0370	3.0301	2.6876	3.2240	2.6078	3.5169	3.3268	2.5251	3.5382	2.3762
1092601	3.6787	3.3439	2.1152	2.0375	1.6984	3.4328	3.9905	3.5730	2.0088	2.0195	2.0737	3.1191	3.3017	3.3519	1.7238	1.8277	1.2731	2.3459	3.1498	2.2471	1.9067	2.0026	3.3296
1100052	2.5932	2.9201	3.0835	2.7908	1.9763	2.7352	2.8427	3.9324	3.3110	2.8102	1.4631	2.7830	2.9856	2.5211	3.1239	2.6539	0.4581	3.2377	2.8198	3.3234	2.5598	1.6810	2.9785
279961080	5.9126	5.1299	5.4429	4.2579	5.2841	4.4556	6.4852	4.9016	5.4077	4.8073	5.1422	4.3026	6.4425	4.8317	5.1896	4.9605	5.6858	4.5337	5.7945	5.4427	4.2224	5.9108	4.5924
1102982	6.1369	6.1271	6.2939	5.4547	5.5394	5.5380	7.1238	6.3732	6.2882	5.2151	6.0242	5.9540	7.0433	6.1906	5.8132	5.2836	5.8075	5.4006	6.3684	5.8559	5.6837	6.2567	5.4164
1098202	1.6860	1.2900	1.9375	1.4426	1.1471	1.0532	2.1511	1.5476	1.7683	1.1190	0.9448	1.3018	2.4487	1.6816	1.5709	1.1317	0.3107	1.4289	1.7540	1.8536	0.8374	1.2338	1.1640
1103333	5.6970	5.9117	5.9744	5.4367	5.1119	5.6226	6.2020	6.3168	5.9296	5.4029	4.9313	5.6612	6.0739	5.9981	6.0389	5.4220	4.1355	5.8247	5.8281	6.0811	5.3189	5.0225	5.8019
1096189	6.4675	5.8008	6.1241	5.5227	5.6868	5.3438	7.0894	6.3559	6.3007	5.1884	5.9249	5.7857	7.3776	6.1187	5.5425	5.5045	6.2407	5.2097	6.6492	5.9223	5.5643	6.3394	5.4297
1098924	2.4136	2.0819	2.3340	1.5787	1.6255	1.7912	2.8496	1.6840	2.4597	1.6650	1.3866	1.8255	2.4276	2.1208	2.2904	1.2415	1.1853	2.0726	2.1523	2.2954	1.4098	1.2571	2.0050
1098416	4.5655	4.8846	4.8936	4.4010	3.6964	4.4378	5.1875	5.2860	4.8011	4.1052	3.7261	4.5078	4.9483	4.3789	4.3960	4.0640	2.9353	4.2300	4.6250	4.4508	4.3672	4.1395	4.2351
279828817	3.0351	1.0505	2.8574	1.6871	1.9736	2.1528	3.7461	1.5230	3.0500	1.9671	1.7775	1.9988	3.8455	1.0774	2.7602	2.1323	1.5206	2.0615	2.8162	2.6596	1.6290	1.8962	1.8720
279925269	3.8841	3.3761	3.4481	2.8449	3.4383	2.5039	4.6830	4.3701	3.9261	3.3953	3.7976	2.8355	4.8307	2.2500	3.8132	3.0654	3.7981	3.1370	4.2591	4.0496	2.6782	4.0802	2.8790
1089260	2.8958	3.2438	3.8659	2.8009	2.9540	3.1376	3.4800	3.6708	3.8154	3.0066	2.6506	3.0308	3.1735	3.9510	3.7267	2.8029	1.7463	3.4416	3.2177	3.9148	2.6893	2.6672	3.2357
1098449	3.2670	4.7249	3.8693	3.5985	3.5445	3.0033	2.9984	4.6619	3.7043	3.3344	3.0252	2.9821	3.2545	4.6994	3.7736	3.1774	2.3685	3.3504	3.4947	3.8433	3.2552	2.7938	3.3799
1104838	6.5907	7.0964	7.5491	6.6102	6.4870	6.8042	6.5897	7.5470	7.4935	6.7176	5.8538	6.6748	6.5198	7.0958	7.3184	6.3746	5.0738	7.1082	6.6791	7.5546	6.3698	5.7542	6.9779
280021597	5.9065	5.9746	5.9972	5.2697	5.2215	5.4266	6.8839	6.1034	5.9719	4.9387	5.6862	5.6346	6.7477	5.9196	5.4169	5.0015	5.3293	5.1923	6.1156	5.4971	5.4319	5.9070	5.2219
1105794	3.2930	3.6284	3.9813	3.2813	3.7466	2.8654	3.5631	4.1906	4.0074	3.0540	3.2181	2.8595	3.5887	3.5882	4.0458	3.1092	2.6463	3.2782	3.5870	4.2144	2.9035	3.0511	3.1462
280089157	4.6057	3.8208	5.0660	4.1404	3.8477	4.0196	4.9437	4.5429	4.9254	4.4811	3.1839	4.2118	4.3486	4.2912	4.8878	4.0091	2.4397	4.3977	4.6542	4.5101	4.1127	3.7680	4.2660
279721285	3.0352	2.9203	3.1950	2.0511	2.2069	2.8438	3.3978	3.5751	3.0645	2.4277	2.3459	2.3605	3.1130	2.3136	2.6583	2.4210	1.2020	3.0162	2.3406	3.1632	1.9202	2.0683	2.5769
1109132	4.9149	4.1613	4.3744	3.8254	3.7242	4.0143	5.6234	4.4213	4.3469	3.5512	3.7999	4.3213	5.6191	4.1274	3.9366	3.7172	3.7372	3.9687	4.8359	3.9437	3.7967	4.2319	3.8867
1091577	3.6438	4.2128	5.1124	4.1163	3.8486	3.6980	3.7787	4.7515	5.1526	4.1868	3.2747	3.6455	3.0528	4.5320	4.8034	3.7822	2.5489	3.8891	3.8092	5.0358	3.8744	3.1146	3.9678
1089836	3.5614	4.3374	4.3626	3.8119	3.1995	3.9863	3.8128	4.9957	4.3857	3.9104	2.7023	3.9027	3.7931	4.6787	4.3932	3.6929	1.8251	4.3920	3.7731	4.1978	3.7077	3.0044	4.0768
279723294	2.1957	2.3351	2.4787	1.6081	1.5407	1.9169	2.0901	2.8304	2.0181	2.2120	1.0006	1.9462	2.5644	2.2637	2.0974	1.6573	0.5019	2.2904	2.4955	1.9503	1.8600	0.8766	1.9244
1096382	3.4400	4.1918	4.1973	3.4796	3.5049	3.1462	3.6987	4.1390	4.2850	3.5670	3.0783	3.2760	3.7862	3.6432	4.1391	3.5147	2.3339	3.3878	3.6958	4.2754	3.2733	3.2643	3.3369
1091238	4.9774	5.6655	4.7309	4.5215	4.8624	4.2499	5.2797	6.1887	4.9035	4.6700	4.5761	4.3889	5.4455	5.3992	4.7389	4.5410	4.3429	4.4128	5.0618	4.8212	4.4000	4.8192	4.3535
279703324	5.5799	3.5198	4.9143	3.7683	4.4653	4.4023	6.3906	4.3288	5.0037	4.2786	4.0706	4.5352	6.2235	4.2006	4.7706	4.6525	4.1649	4.6971	5.3871	4.7480	3.7729	4.2579	4.7619
279786828	1.1337	1.8820	1.8105	0.7690	0.2730	0.6194	1.3823	0.0000	1.5347	0.5457	0.5321	0.4202	0.0000	0.8094	2.0051	0.6285	0.0000	0.5850	0.4572	2.2453	0.3217	0.9336	0.5941
1087437	3.7022	3.9210	4.0839	3.5304	3.6100	3.4880	3.7949	4.5864	4.1196	3.6226	2.9273	3.4587	3.7842	4.0336	3.9452	3.2066	2.2325	3.7863	3.8346	4.0899	3.3058	2.8353	3.6440
1096690	8.6912	8.4037	9.1440	8.2733	7.6955	8.8465	9.2264	8.8630	9.0785	8.4336	7.3863	8.7415	9.0475	8.2824	9.0057	8.4086	5.9075	9.1025	8.7211	8.6935	8.3159	7.7964	8.8447
1099759	2.7278	4.3828	4.0060	3.1605	2.7828	3.0641	2.4270	4.7167	3.9892	3.1520	2.5202	2.6092	1.7820	4.5395	3.7381	2.8387	2.2970	3.1411	2.5957	3.9329	2.9561	2.5673	3.0424
1101663	4.3852	4.1957	4.9242	4.0024	3.6800	4.3221	5.4892	4.3520	4.9926	3.8993	3.7144	4.3942	5.3292	3.7045	4.6451	3.8418	3.4880	4.3699	4.7118	4.7569	3.9427	3.8486	4.4271
1095760	2.1146	3.0750	3.0232	2.3061	1.6129	2.5774	2.0651	3.2762	2.7718	2.1321	1.2701	2.0689	1.7414	2.9801	2.6362	1.8025	0.7974	2.5238	2.2410	2.5378	2.0683	1.2041	2.4560
1087497	3.1103	3.0989	2.7855	2.4875	2.2294	2.6557	3.2644	2.9712	2.7233	2.6508	1.8183	2.3184	3.1349	2.8962	2.6652	2.1997	1.4159	2.8862	3.1950	2.8154	2.2071	1.8084	2.7237
1105308	3.2602	4.1717	3.9436	3.6281	3.9557	2.7773	3.7395	4.2628	4.1086	3.1123	3.5050	2.8003	3.9675	3.9773	4.0826	3.4007	2.9902	3.5159	3.7688	4.2263	3.1526	3.2033	3.1988
1095031	5.1574	5.0425	5.4411	4.7553	4.8265	4.7100	5.2587	5.3948	5.5133	4.7709	4.2687	4.6072	5.2332	5.2300	5.2974	4.6619	3.9438	5.0880	5.1559	5.4261	4.4933	4.1526	4.9388
1087217	5.1340	4.8353	5.1935	4.7090	4.7342	4.7204	5.2054	5.6077	5.2725	4.7715	4.2445	4.5999	5.3916	5.2355	5.2187	4.5228	3.8622	5.0813	5.2686	5.3200	4.4841	4.0980	4.8798
280127694	4.9632	4.8807	4.9243	4.3828	4.2704	4.6186	5.3323	5.3308	4.8880	4.3477	4.3927	4.7127	5.3241	5.5686	4.9195	4.3564	3.8300	4.8452	5.1539	4.9244	4.3583	4.1598	4.8401
280064236	3.6900	2.5858	4.2252	3.3929	2.6695	3.4019	4.1238	2.7410	4.0856	3.6084	2.1530	3.1302	3.4892	2.6296	3.6690	2.6870	0.8438	3.5053	3.6765	3.9514	3.0457	2.1451	3.6255
1090555	4.1805	4.2698	4.3179	3.7202	3.9356	3.5736	4.4209	4.6282	4.3551	3.7729	3.5766	3.5836	4.3882	4.2233	4.1894	3.6518	3.2709	3.8795	4.2805	4.3707	3.4762	3.5598	3.7700
1094163	3.1980	3.4889	3.9480	3.1195	2.6710	3.4919	3.0157	3.4369	3.7965	3.0365	2.1141	2.9054	2.6122	3.7832	3.6151	2.4849	1.4482	3.5931	3.3225	3.7884	2.9005	1.9918	3.5210
1095201	2.9165	2.1401	3.0548	2.5667	1.8381	1.9555	3.4355	2.4907	3.2711	2.1785	2.1718	2.2153	3.4913	1.8510	2.6596	2.3068	1.5352	1.8821	2.9012	2.7042	2.6332	2.3192	1.9419
279753206	1.3954	1.1667	2.2797	1.3919	1.6063	0.8858	2.1685	0.3709	1.6114	1.2685	1.9361	1.0016	2.9985	0.9687	2.5331	1.2706	0.0000	0.4042	1.6829	2.4195	1.5454	1.0354	0.8524
279704759	2.7461	0.4994	0.0000	0.0000	0.0000	0.3286	2.8686	0.0000	0.0000	0.3163	0.9411	0.0000	1.6982	0.0000	0.0000	0.0000	1.1706	0.0000	2.2112	0.0000	0.0000	0.0000	0.0000
1095173	8.6162	8.1810	8.1677	7.1353	7.8919	7.5739	9.3328	8.3230	8.2168	6.9979	8.3379	7.7226	9.2480	7.9693	7.8096	7.4034	8.6395	7.3278	8.4115	8.0341	7.3314	8.7297	7.4359
1089778	2.3506	3.3883	3.2651	2.8343	2.3806	2.2343	2.1990	3.6343	3.2249	2.6465	1.9030	2.0004	2.1033	3.4026	3.0927	2.5849	1.3383	2.5843	2.6976	3.1791	2.6303	1.8290	2.3553
1101341	2.9458	2.2870	2.7855	2.2740	2.5145	2.2316	3.2662	2.8220	2.8115	2.3680	2.0740	2.0438	3.3936	2.8914	2.5695	2.1040	1.9775	2.2475	2.9549	2.8605	2.0826	2.0893	2.2806
279661081	1.2019	0.0000	0.7461	0.0000	0.5789	0.0000	1.9909	0.0000	0.6657	0.0000	0.3977	0.4258	1.6463	0.4493	0.6024	0.0000	0.0000	0.0000	1.4437	1.1084	0.0000	0.5519	0.6368
1106448	5.0058	4.9797	4.5357	4.4927	4.2468	3.9503	5.8671	5.1651	4.6912	4.0080	4.6004	4.0711	6.0146	4.5145	3.9683	4.0896	4.2220	3.8833	5.0462	4.1815	4.3772	4.7402	4.0351
1103815	4.7027	4.7423	4.4839	3.8758	4.2488	4.4708	5.0003	5.5543	4.8508	4.6771	4.0944	4.7031	5.1950	4.8121	5.1286	4.6646	3.5627	4.7259	4.8108	5.9451	4.0201	4.1351	4.9108
1088271	4.3763	3.9301	4.1623	3.6833	4.0709	3.4913	4.7428	4.3709	4.2181	3.6725	3.6150	3.3711	5.0280	3.7366	4.2062	3.6809	3.5324	3.7935	4.5031	4.2584	3.4720	3.6496	3.6753
1100601	4.4906	3.8387	4.3298	3.5357	3.6460	3.8744	4.8332	4.0495	4.1978	3.9485	3.2908	3.7596	4.5743	3.9021	4.1087	3.5789	2.6484	3.7751	4.4005	4.2545	3.6369	3.5294	3.8832
279794778	1.5307	2.3342	1.4357	1.9309	0.9091	1.7346	1.6313	3.0521	1.4082	1.2092	0.7068	1.2405	2.0092	2.4055	1.2728	1.0442	0.5791	0.9559	1.7862	1.2467	1.5145	0.7883	1.1978
279722249	0.1053	2.9727	0.2259	0.4117	0.2354	0.2746	1.1393	2.5701	0.4155	0.1440	0.2529	0.0000	0.9325	2.1793	0.3522	1.1250	0.5803	0.1345	0.6291	0.1433	0.4502	0.5128	0.4837
1095940	6.4877	6.1124	6.2275	5.3427	5.9307	5.6684	7.3327	6.4969	6.3685	5.5336	6.0195	5.6971	6.9767	6.3923	5.9691	5.4847	6.2620	5.6953	6.1966	6.1678	5.3583	6.3568	5.6892
1090758	4.3546	3.7795	4.4020	3.7536	3.9905	3.7551	5.3403	4.1704	4.4846	4.0478	3.7325	3.6231	5.2320	3.9996	4.3186	3.8960	3.3617	4.0761	4.6729	4.4034	3.5925	3.8202	3.8605
1099625	3.6524	4.7965	4.8716	4.0790	3.5901	4.1193	4.4273	5.0129	4.9726	3.4910	3.9206	4.2631	4.9062	4.4581	4.4678	3.6705	3.1175	3.9971	4.2980	4.3093	4.2292	4.2621	3.8881
1091096	5.7341	6.2357	6.4236	5.5807	5.6428	5.6388	5.8533	6.6744	6.4151	5.8382	5.1458	5.5742	5.6441	6.1838	6.2809	5.6471	4.3148	5.7914	5.7422	6.3929	5.5186	5.1686	5.7578
279746160	2.4392	0.4743	3.5115	1.9976	1.7383	2.0982	3.9899	0.0000	3.5627	1.7001	1.0739	2.8494	4.0727	0.6614	3.2606	2.4782	0.6089	2.7303	3.0679	3.8507	2.3516	1.9962	1.7914
1098510	1.9707	2.2504	0.0000	0.0333	2.0307	0.0000	1.8239	2.3831	0.0000	0.0107	1.6622	0.0000	1.6931	1.7205	0.0000	0.0428	1.4504	0.0000	1.8277	0.0106	0.0441	1.5516	0.0000
1093964	5.3963	5.0857	5.9925	5.0176	4.9177	5.1935	5.3943	5.7097	5.9778	5.0683	4.5858	5.0580	5.3158	5.2971	5.8469	4.8341	3.7729	5.2245	5.4320	5.8028	5.0326	4.8055	5.2169
1094366	6.1494	5.5615	5.4646	4.8202	5.2747	5.1745	7.1054	5.5470	5.6651	5.0616	5.6167	5.0721	6.9439	5.1603	5.5707	5.0241	5.3596	5.0413	6.0612	5.3020	5.0258	5.7403	5.0948
1087851	3.2239	3.4992	3.2656	3.3412	3.0801	2.6298	3.6542	3.7615	3.3054	3.1212	2.6962	2.6069	3.3562	3.7755	3.1236	3.0094	2.0048	3.0176	3.6117	3.5350	2.9072	2.2579	2.8165
1092253	3.9192	2.9117	3.0231	2.2944	2.9165	2.6647	4.5065	2.8529	3.4213	2.5529	3.0360	3.1151	4.3684	3.0063	2.9202	2.7568	2.8249	2.9075	3.7764	3.1712	2.3076	3.0621	2.7973
1091140	3.0135	2.9267	3.2653	2.7360	2.5642	2.7752	3.5397	3.0400	3.1086	2.7440	2.0537	2.5756	3.2612	3.3093	2.9660	2.2972	1.5151	2.9074	2.7920	3.1988	2.4421	2.0184	2.8387
279730030	0.5346	2.8906	0.2624	0.2515	0.2683	0.4030	1.0262	3.2543	0.5136	0.7187	0.0000	0.7534	0.2625	1.9188	0.2804	0.4959	0.3161	0.5368	0.6674	0.6435	0.5365	0.3174	0.6892
1087677	3.5130	4.5318	4.7356	4.0329	3.7251	3.7566	3.4711	4.7495	4.7126	3.9843	3.2266	3.5874	3.6177	4.4652	4.5738	3.8879	2.3242	4.2055	3.7730	4.9282	3.7074	2.8518	3.9797
1101871	2.0212	2.1740	2.8733	2.3320	1.2400	2.1030	2.3861	2.5501	2.5756	2.3808	1.1525	2.0448	2.1938	2.5708	2.9098	2.1023	0.1461	1.8331	1.8441	2.3357	2.4012	0.6509	2.3704
1094426	3.3467	3.6821	3.9142	3.3387	3.2881	3.0451	3.8761	4.1396	4.0119	3.3647	3.0158	2.9511	3.6868	3.8829	3.8612	3.2179	2.8177	3.2234	3.6355	3.8043	3.1281	3.1197	3.0558
1091338	2.7418	1.6892	2.8350	2.1643	2.2951	1.8988	3.1563	2.5554	2.9367	2.0612	2.1820	2.1240	3.4389	2.9238	2.7512	2.0805	1.7666	2.3083	2.7000	3.0490	2.0005	2.4167	2.1998
1095139	3.9902	3.5925	3.9089	3.3163	3.6860	3.2361	4.5604	3.9759	4.0450	3.4174	3.3526	3.2314	4.2902	3.8992	3.6910	3.3936	3.0847	3.4389	3.9335	4.0302	3.1567	3.2282	3.2949
1094015	3.4557	3.7772	3.3343	3.2043	3.4945	2.7089	3.6378	4.1636	3.4784	3.1867	2.9771	2.6363	3.8795	3.8540	3.6036	3.2670	2.9786	3.1454	3.7105	3.9890	2.9552	3.0965	2.8784
1092967	8.1791	8.0636	8.7464	8.0111	7.6755	8.0980	8.4186	8.3563	8.6331	8.3364	7.0018	7.9593	7.8024	8.0473	8.5156	7.7035	5.6384	8.1021	8.1798	8.5019	7.9247	7.0668	8.1718
1093789	7.1141	6.8051	7.3300	6.4451	6.6738	6.6045	7.4033	7.1614	7.3918	6.7418	6.2214	6.6417	7.3105	6.6594	7.3834	6.6465	5.9521	6.9362	7.1555	7.6142	6.4050	6.3911	6.8152
1092799	6.8800	5.9928	6.3716	5.3963	6.0411	5.8319	7.8053	6.2419	6.5065	5.7873	5.9799	5.9050	7.2406	5.6909	6.2131	5.9177	5.8986	5.9143	6.5147	6.3890	5.4634	6.2390	5.9407
1098831	6.3024	5.9111	5.9425	5.6235	6.0080	5.1207	6.1869	6.1517	6.0194	5.5572	5.4336	5.0933	6.4459	5.8130	6.0405	5.5809	5.1231	5.6770	6.3385	6.1042	5.4039	5.3545	5.3372
1096328	3.5880	3.1894	3.0163	2.6077	3.5817	2.2358	3.5049	3.3666	3.3391	2.6166	3.3664	2.3358	4.0045	3.0038	3.4400	2.8506	3.6541	2.6060	3.6734	4.0885	2.3305	3.0811	2.3697
1089214	5.1079	4.9743	4.5525	4.1349	4.4935	4.1827	5.8381	4.9508	4.4840	4.3440	4.2067	3.9830	5.6625	4.1125	4.2899	4.3687	3.8894	4.4203	5.2974	4.6158	4.0978	4.2101	4.4009
279925944	5.5152	6.1531	5.1071	4.3471	4.8613	4.9243	6.2195	6.1712	5.2386	4.5187	5.3179	4.7294	5.6246	5.2750	5.1904	5.0736	4.9028	4.9632	5.1893	5.1359	4.5621	5.2192	4.8777
279851807	3.4329	2.6015	3.4565	2.4150	2.7847	2.7951	3.8853	2.8463	3.5914	2.5299	1.9063	2.7711	3.5728	2.6147	2.8961	2.7830	1.5337	3.2025	3.1504	3.1764	2.6148	2.1967	2.8484
279777569	4.2506	4.7916	5.5223	4.5287	4.5120	4.2463	4.4027	5.1411	5.4614	4.5138	4.0663	4.3623	4.3688	4.8627	5.2154	4.2984	3.2150	4.5551	4.4139	5.5138	4.2123	3.7879	4.5066
280110416	3.6413	2.6405	3.6382	2.9516	2.3478	2.4515	4.3600	2.8580	3.8305	2.5755	2.6110	3.0697	4.4576	2.9911	2.9735	2.9434	3.1814	2.9052	3.6489	3.1847	2.8217	3.0348	2.7639
1091805	3.6608	3.6396	4.1014	3.4446	3.3506	3.4371	3.9765	3.9875	4.1647	3.5209	2.7788	3.4665	4.1382	3.4266	4.1130	3.2443	2.3971	3.7666	3.6078	4.2266	3.1712	2.7397	3.6001
1094585	3.9348	3.5328	3.7712	3.4363	3.6707	3.1397	4.3734	3.9589	3.8902	3.5933	3.1192	3.1225	4.3649	3.6974	3.7729	3.3149	2.3863	3.5492	4.0032	3.9080	3.2210	3.1975	3.3537
1089080	5.9950	6.6853	6.7789	5.6810	5.5902	6.2788	6.2425	7.1449	6.6641	5.8745	5.5977	6.1675	6.1100	6.7897	6.5804	5.6989	4.7995	6.2578	5.8280	6.4680	5.7947	5.7587	6.2419
1104415	5.0980	3.6773	4.7352	4.8480	4.4234	4.0267	5.4599	4.2491	4.8253	4.4576	3.6745	3.7918	5.2058	3.4419	4.9581	4.1289	2.7085	4.3595	5.2057	4.8179	4.3259	3.3682	4.2384
1091514	4.9308	4.9732	4.8063	4.4308	4.9338	4.1980	5.2086	5.6602	4.9579	4.5513	4.6629	4.2095	5.2949	5.1523	5.0181	4.4980	3.8808	4.6824	4.8268	5.1967	4.1951	4.5123	4.3482
1089604	4.7810	3.2156	4.0742	3.5706	3.9448	3.2534	5.2810	3.6051	4.2152	3.6226	3.4748	3.3780	5.2911	3.6950	3.9559	3.7284	3.5140	3.7456	4.5961	3.9386	3.4124	3.7917	3.4401
1091749	8.3048	6.5796	7.8950	7.1855	7.3768	7.3176	8.5738	7.3000	7.9843	7.2732	6.8823	7.4861	8.3568	6.4978	7.6095	6.6676	6.2096	7.2592	8.1078	7.8084	6.8678	6.8568	7.3581
1094807	1.8044	2.8341	2.5933	2.1096	1.9787	1.6893	2.0300	2.8763	2.5796	1.9368	1.6316	1.4405	1.7785	3.1317	2.4435	1.9370	1.4006	1.9518	2.0104	2.6653	1.8119	1.6393	1.6486
1089935	4.7297	4.5156	4.5008	4.1290	3.6304	4.3178	5.3868	4.7917	4.2956	3.9251	3.6340	4.3615	5.0412	4.2028	4.2367	3.9794	3.0188	4.1881	4.8428	4.0280	3.9888	3.9253	4.0701
1088288	4.5568	5.4101	5.2709	4.7559	4.5623	4.5094	4.5059	5.7731	5.3182	4.6739	4.1064	4.4742	4.3916	5.2900	5.2903	4.4981	3.4421	5.0012	4.8074	5.3490	4.3865	3.8928	4.7484
1101455	6.8002	6.3593	6.7738	6.0907	6.1514	6.1404	7.4711	6.7104	6.8987	6.3819	5.9058	6.2607	7.0819	6.1177	6.6321	5.9798	5.4392	6.1851	6.7157	6.7258	6.0708	6.1580	6.2773
1096299	1.1152	1.7905	1.7241	1.1299	1.3177	0.6124	0.8955	2.3605	1.8568	1.0426	0.9918	0.7856	1.2144	2.2610	1.6195	1.1806	0.9894	0.8554	1.2021	1.8057	1.0087	0.7895	0.7663
1105423	2.9963	3.8221	3.9157	3.1389	3.5313	2.7268	3.1545	4.1084	3.9077	2.9665	2.9172	2.7881	3.0741	3.9815	3.7092	2.9696	2.7122	3.0986	3.2195	3.9392	2.7823	2.7411	3.0795
1095092	5.1420	5.2405	5.2163	4.5780	4.5724	4.9365	5.9027	5.5939	5.2605	4.6397	4.4110	4.7952	5.6464	5.4793	4.8457	4.4419	4.3154	4.7970	5.2090	4.6744	4.5958	4.6119	4.8109
1104904	1.1838	1.9713	1.9331	1.4258	1.0686	0.7360	1.4475	1.8966	2.3135	1.2952	0.5054	1.1193	1.4308	2.3372	1.6824	1.3776	0.8608	0.7842	0.9673	1.6612	1.1319	0.8684	1.3676
1091874	3.5792	2.9070	3.2293	2.9222	3.5790	2.3072	3.6561	3.1374	3.1459	2.6881	2.7690	1.9329	3.5175	3.4857	2.9334	2.5244	2.7919	2.3785	3.4076	2.9605	2.5682	2.3334	2.4437
1090731	5.7574	5.0311	5.8248	4.9221	5.4736	4.8585	5.9788	5.4897	5.9866	5.0684	5.0139	5.0139	6.1161	4.8779	5.9397	4.8964	5.0022	5.3078	5.8184	6.1149	4.7250	5.2013	5.1842
1091194	3.7894	4.0365	3.9914	3.5475	3.6486	3.2868	4.0181	4.3575	4.1737	3.6921	3.3224	3.3250	3.9967	3.9884	4.1023	3.4897	2.7687	3.6585	3.7939	4.2850	3.2308	3.1352	3.4868
1089435	4.6912	4.5601	5.1673	4.4184	4.6506	4.2381	4.8808	5.2780	5.2217	4.5678	4.1590	4.2471	4.9248	4.7508	5.1417	4.3691	3.7077	4.6239	4.8718	5.3745	4.2308	4.1434	4.5057
279746719	2.6736	3.5745	3.9157	3.0618	1.9272	3.5581	3.4123	3.0493	3.8783	3.2242	1.6471	3.3306	2.4426	2.8423	3.8162	2.4130	1.5358	3.7467	3.1629	4.1448	2.9439	1.2370	3.6593
1091665	4.0883	3.9033	4.0727	3.6796	3.6844	3.5523	4.4937	4.4233	4.1868	3.7059	3.4513	3.4363	4.5156	4.1663	4.0025	3.5688	2.8629	4.0015	4.2634	4.1187	3.4574	3.3376	3.7174
1091606	5.9389	5.5157	5.8386	5.3977	4.9302	5.2345	6.2997	5.7128	5.8125	4.8538	5.0008	5.0820	6.4230	5.5461	5.4594	5.2099	5.1795	5.0407	6.0548	5.2225	5.4848	5.2951	4.9355
279914863	5.2660	4.5497	5.3710	4.5264	4.5951	4.6578	5.7078	5.2067	5.3324	4.9639	4.5485	4.8049	5.5111	4.9815	5.3147	4.6555	3.9603	4.9553	5.4176	5.5328	4.4858	4.5674	4.7795
1100218	2.8001	3.5967	2.7581	2.5732	2.6033	2.3201	3.0704	3.7951	2.8636	2.4043	2.4094	2.2606	2.7349	3.3038	2.7816	2.3939	1.8479	2.3858	2.7488	2.9217	2.4712	2.3767	2.3845
1095366	6.8322	6.3610	6.5769	5.9091	5.9859	6.1677	7.3534	6.4501	6.6648	6.1781	5.7750	6.1018	7.0411	6.2087	6.3616	6.0250	5.5380	6.1421	6.6611	6.6646	5.9058	5.9156	6.2071
1093374	6.2184	6.9224	6.8246	6.2592	6.3207	5.9839	6.4782	7.0251	6.8331	6.2854	5.8278	5.9693	6.5248	6.4437	6.8227	6.0942	4.8939	6.5469	6.4936	6.8658	5.9461	5.7829	6.2465
280031203	1.4970	3.2442	1.6520	1.9303	0.7104	2.0195	1.5407	3.4243	1.6804	1.3030	1.3600	1.4605	1.4470	2.7152	1.7900	1.2103	0.3732	2.0126	1.7935	1.5289	1.5631	0.5060	1.9203
279862113	2.5698	1.6701	0.7056	0.8822	1.8933	0.2053	2.8670	0.0000	1.2990	0.5455	0.8786	0.6585	2.0106	0.4711	1.6019	0.5529	1.1125	0.8917	1.7279	2.0171	0.5134	1.2637	1.1125
1098593	6.4347	5.6009	5.9207	5.5060	5.6249	5.3646	7.1486	5.9174	6.0199	5.9268	5.3089	5.4940	6.9654	5.7042	5.7442	5.5723	4.9106	5.6678	6.3708	5.9450	5.5100	5.5305	5.5522
1090244	5.5364	5.7424	6.3007	5.5359	5.3941	5.5201	5.5516	6.0729	6.2450	5.6140	4.6805	5.2335	5.5007	5.8324	6.1111	5.3403	4.2241	5.7602	5.7230	6.2194	5.3085	4.4956	5.6607
1097740	3.2320	2.9926	3.3926	2.6512	2.4962	2.8283	3.4514	3.0444	3.4439	2.8084	2.1879	2.5336	3.1499	3.0584	3.2826	2.8261	1.5759	2.8869	2.9733	3.2384	2.6767	2.2419	2.7927
279781257	7.3880	6.4043	6.6265	5.8462	6.6357	6.1030	8.1277	7.0588	6.7251	6.1293	7.0673	6.2195	7.7986	7.1792	6.5007	6.4184	7.1119	5.9954	7.1595	6.8391	5.9267	7.4708	6.0067
1089216	5.2218	5.0182	5.6765	4.7237	4.5809	4.9958	5.1969	5.6096	5.6629	5.1508	4.2162	4.9446	5.0847	5.1780	5.6326	4.8823	3.3483	5.2466	5.0252	5.6060	4.7883	4.3469	5.0993
1095613	5.7972	6.2782	6.6497	5.8702	5.4133	6.2091	5.8390	6.8874	6.7217	5.9216	4.8709	5.8971	5.8928	6.2374	6.7943	5.8548	3.8560	6.6928	5.8057	6.5980	5.7675	5.1302	6.3923
1099387	5.8312	5.5244	5.8213	5.4681	5.2133	4.8249	6.5075	5.4861	5.9683	5.0640	5.1990	4.9730	6.3691	5.3899	5.3406	5.0965	5.3227	4.6438	5.9511	5.4661	5.3829	5.5095	4.8128
279721180	3.3768	5.6952	3.7197	3.6230	3.8417	2.6702	3.8638	5.7101	3.7003	3.4056	4.4945	3.3306	5.1264	5.6449	3.2990	2.6779	4.9129	3.2044	4.2469	3.0118	3.7061	5.0003	2.9172
279806171	6.6840	6.1367	6.2006	5.3802	6.3386	5.4031	7.2528	6.3106	6.4033	5.8941	6.2779	5.4533	7.2070	6.5368	6.2360	5.9099	6.4767	5.5306	6.3242	6.4980	5.4303	6.7471	5.5618
279927058	1.0731	0.8518	0.6976	0.8892	0.0000	0.4705	1.2259	0.6279	0.5462	0.5204	0.0000	0.2770	1.8390	0.6636	0.7325	0.2346	0.0000	0.2682	1.3553	0.5276	0.3755	0.0000	0.1142
1097201	4.4491	3.6374	3.8092	3.4281	3.1708	3.4666	5.4938	3.4422	3.9463	3.3387	3.1878	3.4837	5.1883	3.1935	3.5074	3.3387	3.5023	3.4912	4.5273	3.4036	3.3358	3.7379	3.2594
1093335	3.2963	4.0897	4.4305	3.3475	3.3631	3.4352	3.0181	4.6927	4.3185	3.3979	2.7953	3.3428	2.9549	4.0589	4.2632	3.3969	2.3295	3.9332	3.2718	4.3726	3.1542	2.6356	3.6171
1092850	4.3766	5.5625	5.1459	4.5559	3.6169	4.9353	4.4231	5.6681	4.9625	4.4418	3.3868	4.5652	4.6018	4.4407	4.7192	4.4518	2.7716	4.6922	4.6210	4.6377	4.6415	3.5091	4.5169
1088666	6.2798	6.7330	6.7870	6.2377	5.8794	6.1149	6.5916	7.0352	6.7264	6.5111	5.2146	5.9369	6.3115	6.9038	6.7198	6.3933	4.9854	6.3497	6.3169	6.5888	6.1653	5.6553	6.2825
1101838	2.1924	2.5887	2.8183	2.3304	1.9348	2.0236	2.2305	2.9206	2.9005	2.1949	1.4742	2.0900	2.1286	2.3295	2.5584	1.8148	0.9606	2.3003	2.4146	2.9719	2.0015	1.3423	2.2335
279721351	5.5596	6.5166	5.3093	4.5649	4.2688	6.0319	5.8203	7.7611	5.0981	5.0438	4.7206	5.8084	5.5863	5.9726	5.0025	4.7036	4.2270	5.8536	5.4530	4.7478	4.9038	4.7870	5.7260
1102915	4.7738	4.4387	5.0179	4.0244	4.7014	4.1684	5.2704	4.7952	5.0070	4.3062	4.3931	4.1517	5.2247	4.5742	4.9339	4.2001	3.8408	4.4150	4.7132	5.0058	3.9035	4.3423	4.3001
1108513	1.1002	2.6751	2.1972	1.8220	1.5430	2.0231	1.7057	3.0392	2.1615	2.0163	0.6903	1.5409	0.8191	2.7975	2.0712	1.0539	0.4876	1.5294	1.6842	2.2829	1.4250	0.8282	1.7313
280106944	3.3870	3.6326	3.6980	3.2708	2.6964	3.2285	4.2022	3.6859	3.4074	3.0472	2.7048	3.4322	4.2220	3.3770	3.2882	3.0322	2.1789	2.4948	3.5902	2.9299	3.1544	3.0519	2.8250
279735887	4.6024	4.8182	5.2049	4.0867	4.1551	4.9796	4.3569	5.5785	5.1633	4.4666	3.8961	4.7894	4.2426	5.7811	5.1264	4.0330	3.1039	5.1591	4.4881	5.1790	4.1404	3.6961	5.1079
279890499	6.2291	5.3048	5.7851	4.8907	4.9784	6.0577	6.3266	6.7756	5.4753	4.9605	5.1841	5.6373	6.3432	5.9150	5.4669	5.0983	4.2370	5.4509	5.7679	5.2526	5.3521	5.4380	5.3486
279784307	3.6438	4.1575	4.5508	4.1092	3.9968	3.2966	4.0489	4.3155	4.7668	3.9456	3.6114	3.5837	4.4400	4.0401	4.5812	4.0174	2.2455	3.8634	3.9394	4.7740	3.9214	3.5743	3.5128
1088488	8.0007	7.0600	7.6473	6.6220	6.9161	7.2557	8.9857	7.2139	7.7036	6.4747	7.1065	7.3916	8.8897	6.7758	7.1262	6.6571	7.4226	7.0461	7.9945	7.3184	6.9343	7.6804	7.0380
1100277	1.4010	2.5915	2.0921	1.5690	1.4618	1.1975	1.2868	2.4337	1.9631	1.2761	0.9983	0.9661	0.9273	2.8789	1.7119	1.2631	1.0521	1.4241	1.3262	1.8418	1.3097	0.7435	1.1807
280075692	5.3754	5.5609	5.0223	4.5686	5.0068	4.6096	5.8117	6.0180	4.9997	4.2519	5.4458	4.4490	6.0775	5.6216	4.9481	4.4992	5.4535	4.5402	5.5243	4.9973	4.5475	5.5643	4.5995
1096737	5.8349	5.6693	5.4838	4.7782	5.5495	4.7664	6.4059	6.1468	5.6604	5.0363	5.4895	5.0237	6.1943	5.3350	5.4438	4.8287	5.3174	5.0335	5.7384	5.5597	4.7427	5.7752	5.0320
1098577	4.6129	3.9874	4.5362	4.2634	3.8354	3.6662	5.1662	4.1245	4.8453	3.3352	3.6678	3.5850	4.8244	3.7298	3.7180	3.6686	3.2379	3.5331	4.7060	3.8923	4.2590	4.1101	3.4926
1091321	5.8205	3.1477	4.2223	3.9392	3.9485	4.2606	5.7156	4.0002	4.1850	4.1278	3.6308	4.0859	5.6719	3.3756	4.1910	3.7924	3.0892	4.3870	5.7315	4.2614	3.9046	3.5029	4.3671
279814750	1.6236	2.0965	1.9558	1.3622	1.3677	0.8055	2.3244	2.2234	1.3714	1.9055	1.6090	0.7716	2.2804	2.8033	1.0745	1.4732	1.7107	0.9483	1.7397	1.7484	1.1324	1.0990	1.1270
1091843	3.5048	3.8220	4.3265	3.4282	3.4473	3.4927	3.5117	3.6233	4.1941	3.1939	2.6675	2.9641	3.1699	3.9894	4.2657	3.0413	2.3764	4.0483	3.6321	4.2042	3.1207	2.7229	3.7261
1096249	4.5576	4.5041	4.4035	4.0880	3.7275	4.2274	4.2961	4.8097	4.4655	4.1935	3.1166	4.0221	4.3030	4.5298	4.6136	4.1230	2.6930	4.4559	4.5392	4.4424	3.9356	3.1664	4.3613
279726174	3.5212	1.9512	3.0614	2.5632	2.3160	2.8030	4.2104	2.5224	3.2073	3.0467	1.6822	2.5686	3.5106	2.6678	3.2081	3.0895	1.4543	2.9780	3.3251	3.2851	2.3970	2.1690	2.6868
1098754	4.8291	5.0587	5.2167	4.4657	4.5570	4.6818	5.4287	5.5560	5.1162	4.7920	4.2968	4.4759	5.1517	5.0785	5.0960	4.5534	3.4993	4.8515	4.7666	5.1244	4.4609	4.3069	4.7618
1093075	5.5065	5.9433	6.1082	5.5577	4.9993	5.7083	5.5443	6.2073	6.0445	5.6972	4.4381	5.6542	5.3096	5.6319	5.9240	5.2285	3.0767	5.9619	5.6819	6.1060	5.4218	4.3161	5.9240
1100794	3.9423	4.9250	4.2427	4.0615	3.9660	3.8008	3.9900	4.8907	4.0150	3.7307	3.2072	3.1043	3.8997	4.3704	3.7930	3.4109	3.0629	3.9525	4.2165	4.1503	3.6431	3.0198	3.8573
1098689	1.9837	2.7899	2.4997	2.1962	2.0561	1.5854	2.0186	3.0168	2.6221	2.1654	1.7103	1.6474	2.2641	2.6716	2.2275	2.1179	1.3519	1.8674	2.4189	2.6935	1.8635	1.4617	1.8166
1090865	3.0186	2.7098	2.7586	2.5025	2.7999	1.9294	3.4760	3.1160	3.0005	2.6773	2.4676	1.8832	3.2932	2.6376	2.9720	2.5729	2.0311	2.3914	3.0625	3.0703	2.2981	2.4453	2.2888
1104677	9.3297	8.7325	9.3731	8.8153	8.7224	8.8265	9.3925	9.2295	9.3371	8.8109	8.0792	8.6919	9.1481	8.8237	9.3701	8.6023	7.4089	9.1099	9.3275	9.2733	8.5518	8.0631	9.0318
1094386	2.5114	3.5086	3.5430	2.9510	2.8774	2.5799	2.5855	3.7983	3.7959	2.9689	2.2984	2.3964	2.8796	3.2166	3.8406	3.2072	2.0600	3.0052	2.7756	3.9358	2.6946	2.0309	2.7995
1088252	2.6555	2.8768	2.9307	2.2105	1.5068	2.7339	2.0355	3.0291	2.7605	2.0889	0.9967	2.1731	1.8769	2.5154	2.8640	1.7701	1.0491	3.1276	2.3992	2.7278	1.8940	1.1245	2.7813
1097739	2.9988	3.3585	3.8083	3.1813	2.7653	2.9808	2.9196	3.7471	3.7432	3.1365	2.0190	2.7802	2.9888	3.2351	3.7743	3.0283	1.3554	3.5482	3.1204	3.7849	2.9937	2.0732	3.2097
1091009	2.0847	1.8168	1.4841	0.7327	0.5813	1.4501	2.2498	1.2983	1.3055	0.7199	1.0301	1.4494	2.0562	1.3198	1.0390	0.4896	0.9308	1.2527	1.8626	1.4730	0.6226	1.0060	1.5464
1100798	3.0597	3.4486	3.6659	3.0879	2.6992	3.1270	2.9140	3.9733	3.5495	3.0650	2.1248	3.0091	2.8568	3.1520	3.4728	2.7031	1.2248	3.5416	3.2774	3.6208	2.7829	1.9761	3.2058
1107813	4.4334	4.6382	4.7539	4.2579	4.0490	4.1215	4.3952	5.0177	4.7377	4.0820	3.9720	3.8401	4.1224	4.6117	4.8180	3.4311	3.5950	4.2062	4.5633	4.8202	4.2875	3.8745	4.0244
279965138	4.1933	2.1537	3.7032	2.1390	3.4764	2.2977	4.2652	2.7155	3.6840	2.4853	3.6362	2.6408	4.3108	3.0291	3.7718	2.9260	4.1179	2.7291	3.7725	4.1958	2.3387	4.1228	2.7044
1104585	6.4653	6.4084	6.2371	5.6915	5.4075	6.1782	7.3602	6.7410	6.2368	5.6566	5.4787	6.2556	6.9628	6.0649	5.8117	5.6783	5.0835	6.0184	6.4716	5.8049	5.9700	5.7695	5.9951
1094983	4.9182	4.3101	5.0061	4.1509	4.1654	4.4019	5.4062	4.8650	4.9224	4.5685	3.8170	4.3784	4.9538	4.4270	4.6983	4.2152	3.4121	4.6111	4.7601	4.9163	4.1266	3.8033	4.5716
1094020	1.7447	1.6993	1.2766	1.2661	1.5178	0.8816	2.2367	1.8531	1.5048	1.2855	1.3105	0.8808	2.4047	1.6868	1.6523	1.0154	0.5710	1.3087	1.9167	1.5335	1.0033	1.3750	1.0735
1094447	1.7536	2.3733	2.0618	1.6127	1.5865	1.1661	1.7892	2.3979	2.1399	1.6441	1.2700	1.0856	1.6124	2.3265	1.9700	1.5346	1.2010	1.5807	1.8314	2.1769	1.3860	1.1713	1.4421
1093353	1.6020	0.8161	0.1087	0.3115	0.1917	0.2845	1.8326	0.9289	0.2782	0.2514	0.1576	0.1990	1.6249	0.6382	0.1170	0.4950	0.0583	0.1616	1.6258	0.3019	0.5114	0.2354	0.1255
1092748	8.0323	5.5341	5.4701	5.9313	6.0725	5.2930	8.4586	5.9663	5.6481	5.7390	6.1515	5.4635	8.6426	5.0543	5.3380	5.7177	6.3328	5.6682	8.0325	5.6554	6.1150	6.6155	5.4794
280075543	1.9142	3.2627	2.0101	1.4090	1.1616	1.4646	1.8084	2.9501	0.9144	1.5451	1.0114	1.3655	0.9987	2.4866	1.5241	1.1544	0.5083	1.6983	1.2341	2.0166	1.1144	1.2718	1.5539
1090381	5.1750	4.9815	5.4194	4.7157	4.7191	4.8895	5.3905	5.3146	5.3953	4.6104	4.2794	4.6646	5.2705	5.1621	5.2527	4.5249	4.1410	5.0025	5.1489	5.2447	4.5077	4.3104	4.8590
1090037	2.8752	3.3576	2.6328	2.4166	2.8357	1.6277	3.5063	3.5284	2.5138	1.6847	3.3950	1.9270	4.0384	3.8620	1.8810	2.0631	3.4842	1.9113	3.0960	2.4784	2.3795	3.6226	1.7170
279841042	5.0072	1.7992	1.9464	2.9192	2.5324	2.8964	5.1534	2.0309	2.1168	2.6316	2.9004	2.3682	5.7167	3.1509	2.1661	2.8243	3.0719	2.5810	4.9392	2.1011	2.7232	2.5611	1.6282
1088578	3.2084	2.7359	2.7848	2.3325	2.8352	2.0474	3.8281	2.5007	3.0612	2.5099	2.5269	1.9980	3.5299	2.6893	2.7470	2.3137	2.5147	2.3149	3.1581	2.7976	2.1397	2.4979	2.2417
279892626	5.2628	2.3358	3.8856	3.4187	3.0803	3.8707	6.2638	1.7095	3.9374	3.6690	2.6538	3.4030	5.7105	2.6615	3.4649	3.7248	2.4615	3.2978	4.9663	3.4565	3.1214	3.5315	3.6201
1087706	5.2353	5.5615	6.1782	5.3258	4.9592	5.7600	5.7159	6.0517	6.0520	5.4684	4.3536	5.5659	5.4105	5.6730	5.9995	4.9860	3.4892	6.0124	5.5120	5.9413	5.1438	4.3513	5.9086
279747449	3.0368	2.2359	2.6646	1.9327	2.1084	1.5228	3.3817	1.6661	2.8372	2.0846	1.9847	1.9632	2.8312	2.1509	2.7209	2.1597	1.8436	2.0062	2.6209	2.6852	1.9008	1.8485	2.3350
1095678	3.3423	3.4665	3.3444	2.8820	2.8047	3.1366	3.1490	3.7700	3.5134	2.9618	2.4544	2.9992	3.4013	3.2570	3.4733	2.5269	1.9666	3.3749	3.3352	3.5407	2.6068	2.4120	3.1246
1095990	4.3795	3.7997	4.5238	3.8256	3.6713	4.0450	4.9434	4.1812	4.6122	3.9715	3.4087	3.9373	4.5574	4.2090	4.4109	3.6281	3.1465	4.0902	4.3086	4.6204	3.6613	3.6823	4.1327
1088356	4.5161	5.1265	4.8869	4.4026	4.4624	4.3270	4.5665	5.3703	4.9972	4.5238	4.0045	4.1465	4.7005	4.9514	4.8852	4.4372	3.5583	4.6911	4.6079	5.2049	4.1768	3.7803	4.4386
1104421	4.2251	4.0237	4.3523	3.7836	3.8734	3.6411	4.3073	4.0698	4.3291	3.8282	3.3720	3.6203	4.4927	3.7591	4.3870	3.4909	2.5564	4.0303	4.3367	4.3165	3.5526	3.4320	3.9069
279677096	5.1887	4.6200	4.4339	4.0872	4.5302	3.4048	5.7230	4.6356	4.5563	4.0202	4.9689	3.6977	5.9736	3.9209	4.5894	4.4818	5.3536	3.5960	5.3138	4.7670	3.7124	5.2683	3.7408
1086929	3.1430	3.4566	3.7100	3.1014	3.1628	2.8647	3.1860	3.6952	3.6575	3.1339	2.7050	2.8210	3.3222	3.6582	3.6345	2.8958	2.1274	3.3791	3.5161	3.9170	2.8500	2.5634	3.0869
1094141	8.1553	8.1798	7.8372	7.6995	8.1433	7.2772	8.5346	8.9883	7.9503	7.8011	7.8651	7.3430	8.6252	8.6648	7.9098	7.7936	7.4852	7.5363	8.3145	8.1076	7.5260	7.8308	7.5229
1095395	2.1775	3.3564	3.4987	2.6074	1.9576	2.8900	2.4466	4.2169	3.5216	2.6733	1.7556	2.7880	2.4376	3.0206	3.3689	2.5591	1.2564	3.0693	2.3165	3.1420	2.5992	1.8524	2.8034
279879046	2.0095	2.3276	2.3607	1.3886	1.5052	1.9467	2.1639	2.7634	2.2712	1.1174	0.9571	1.5796	2.0071	1.4016	1.8325	1.2037	1.1394	1.9584	1.6203	1.9193	1.0841	1.1969	1.9274
1101659	3.1537	2.7885	3.0120	2.6211	2.9987	2.1502	3.2519	2.9669	3.1555	2.7752	2.2385	2.0297	3.3674	2.9112	2.7973	2.5818	2.3195	2.5208	3.0117	3.3594	2.4514	1.9161	2.5087
1104559	6.9924	6.9600	6.5512	5.8261	6.3928	6.1801	7.9287	7.0880	6.3986	5.9169	6.3101	6.0959	7.5889	6.3113	6.2946	6.0746	6.4803	6.1350	6.8273	6.2044	5.9042	6.8452	6.0926
1106853	3.6707	1.8150	1.2308	1.8796	1.4904	1.8048	4.3302	1.8399	1.1356	1.6512	1.6650	1.3795	3.5590	1.4687	1.2549	1.3382	1.2731	1.5743	3.1933	1.4237	1.6083	1.8891	1.9110
279854286	4.6514	2.8742	3.9440	3.0436	3.7467	3.6343	5.4033	5.1266	3.9518	3.1944	4.1780	3.5845	4.8909	5.4354	3.4018	3.1113	4.3306	3.8286	4.4194	3.3606	2.9899	4.7284	3.6839
1096412	2.8439	3.3444	3.4953	3.0272	1.8867	3.0198	2.4635	3.1838	3.3094	3.0653	1.4322	2.7280	2.0791	3.4571	2.8889	2.4233	0.4736	3.0284	2.6132	3.2149	2.7777	1.2512	3.0527
279849630	2.3984	2.2369	2.3788	1.7829	1.7795	2.3383	2.7636	2.6525	2.3426	2.2979	1.5961	1.5281	2.5008	2.9230	2.1175	1.9182	1.0068	2.4334	2.2308	2.7675	1.7970	1.4075	2.1939
1096023	3.8561	2.9236	3.0240	2.7335	2.9919	2.6605	4.7413	3.2341	3.1219	2.9473	2.9684	2.8694	4.5174	3.3222	2.8288	2.9513	2.6025	2.8924	3.7465	3.1830	2.7735	3.0681	2.8252
280120103	1.7156	0.8751	1.9770	1.1671	1.2859	1.3192	2.4379	1.3874	1.9961	0.8090	1.1022	0.9820	2.2939	1.1426	2.1120	1.0357	0.5165	1.4710	1.9360	1.6303	1.3472	1.3230	1.2042
1088698	5.1931	3.8946	4.5749	3.9106	3.8118	4.2191	6.1794	4.3143	4.6138	3.9689	4.2501	4.1908	5.7555	4.0160	4.3345	4.2660	4.1913	4.1247	4.9933	4.5028	4.0861	4.3993	4.0026
1104663	4.2906	4.1562	4.4738	3.8785	4.0863	3.7697	4.7580	4.6376	4.6087	4.1219	3.6259	3.6191	4.5609	4.2964	4.5000	4.0180	3.3141	4.1336	4.3691	4.4634	3.6810	3.6231	3.9977
1087705	4.8644	4.3969	4.3142	4.1736	4.3284	4.0497	5.3925	4.6772	4.3924	4.2606	3.8074	3.9744	5.3840	4.4792	4.3821	4.1621	3.4326	4.4425	5.1293	4.5494	4.0477	3.9736	4.3231
1102207	4.6863	4.9462	4.9541	4.5332	4.2589	4.5510	4.8144	4.9543	4.9254	4.6592	3.7809	4.3942	4.5798	4.6325	4.7723	4.1893	2.1331	4.5260	4.6493	4.8483	4.4144	3.7301	4.6799
279805691	5.9243	6.8583	6.2165	5.1303	5.0964	5.9226	6.7411	6.3292	6.2529	5.7268	5.3547	5.8529	6.2593	5.6551	6.1413	5.6588	4.8507	5.9774	5.8400	5.9885	5.4827	5.6441	6.0158
1093014	3.6497	4.0431	4.1206	3.8187	3.5049	3.2346	3.5411	4.3955	4.0758	3.6353	3.0641	3.3759	3.7995	3.9101	4.0437	3.5062	2.4548	3.6975	4.0436	4.3449	3.4827	2.9604	3.5373
1108368	5.1431	2.5643	4.7416	3.4593	4.1451	3.6907	6.2605	2.7708	4.9039	3.8854	4.3475	3.6271	5.8614	2.8501	4.3611	3.7076	3.9362	3.7816	5.3121	4.3443	3.4057	4.1649	3.7368
1089806	0.8119	1.2998	1.1826	0.6389	0.5731	0.5239	0.9600	1.7653	1.1223	0.5654	0.5089	0.4265	1.2869	1.5561	0.9436	0.6238	0.2129	0.8549	1.0235	1.0391	0.6746	0.2301	0.6499
1096620	3.9262	3.9383	4.5927	3.9808	3.7248	3.8583	3.7680	4.7166	4.6588	3.9333	3.0742	3.7116	4.0208	3.9583	4.6162	3.5849	2.5486	4.1529	4.2300	4.6211	3.7973	3.2090	4.0626
1107860	6.3343	4.8305	5.6420	4.4362	5.2248	5.1837	7.2855	5.2836	5.6513	4.9173	5.6448	5.1144	6.9597	5.4057	5.3561	5.1354	6.0228	5.1819	6.0503	5.7292	4.6315	5.9408	5.2761
1090382	2.3547	3.1832	2.3289	2.7700	1.7037	2.0470	2.2567	4.7825	2.3969	1.5450	2.1881	1.8568	2.9167	3.3661	1.1676	1.6018	1.5934	1.4606	2.3879	0.9967	2.2775	2.2593	1.7125
279886131	5.6284	5.0486	5.9694	4.8030	4.4428	5.7804	5.8990	5.4021	5.7880	5.2771	4.3658	5.6250	5.3294	4.8648	5.7999	4.5143	3.5324	5.7828	5.5533	5.7684	4.7387	4.3264	5.7356
1092642	2.3688	2.6266	2.3884	2.2699	1.8131	2.1288	2.4617	3.3225	2.5738	2.2992	1.3178	2.1628	2.1659	2.3308	2.1039	1.6414	0.6041	2.2386	2.4870	2.3749	1.9568	1.2646	2.3045
1099447	3.2720	3.5256	3.5058	3.0561	3.5035	2.6563	3.3649	3.9401	3.5660	3.0935	2.9934	2.6560	3.3011	4.1706	3.8121	3.2091	2.5574	3.0603	3.3492	3.7231	2.8150	2.7311	3.1186
280092397	4.9164	5.7244	5.3312	5.6893	3.8490	5.3866	4.6455	6.1188	5.3026	4.1189	3.5776	4.9000	5.2695	4.9090	4.3564	3.8063	3.5728	5.0567	5.1583	4.7053	5.2036	3.4897	5.2516
1095384	6.2103	5.3507	6.2497	5.2543	6.2743	4.9290	6.8030	5.6879	6.4454	5.4026	6.0263	5.1551	6.8959	5.5577	6.3117	5.6853	6.0989	5.5411	6.3581	6.5468	5.1305	6.2028	5.2760
279847987	4.6982	1.0802	3.1519	2.8802	0.9822	3.0448	5.0638	1.0926	3.3106	2.9268	1.2363	3.2590	4.6131	0.0000	3.8969	2.7810	1.8096	3.4780	4.1851	3.3961	3.0669	1.1208	3.3780
279856321	6.7637	7.7887	6.1731	5.9520	7.5003	5.1167	7.5188	7.7316	6.5392	6.5047	7.0619	5.7137	7.2949	7.6833	6.4526	6.4102	6.6264	6.2059	6.4895	6.5372	5.9168	7.6223	5.6808
1089427	4.1236	4.0649	4.2050	3.5838	3.3194	3.7409	4.6249	4.5201	4.1648	3.4747	3.3663	3.8998	4.4934	4.1809	3.7489	3.4680	3.2046	3.6312	4.3465	3.6025	3.7177	3.5792	3.6255
1099022	5.3777	4.8730	5.0397	4.3976	4.8933	4.3160	5.9614	5.1961	5.1649	4.6236	4.6555	4.3870	5.6474	4.7925	4.9643	4.5424	4.4451	4.6251	5.0899	5.0339	4.3738	4.8719	4.5578
1102700	3.7829	3.8119	3.3808	2.9384	3.1155	3.1222	4.7163	4.1151	3.7553	3.1594	3.3870	3.1368	4.3024	3.7727	3.4282	2.9226	3.3635	3.1272	3.5962	3.1337	3.0853	3.4833	3.1121
1096260	3.5788	3.7546	3.8655	3.3599	3.5317	3.1267	3.6176	4.1506	3.7412	3.3606	2.9125	2.8717	3.4887	3.6928	3.6429	3.0958	2.4114	3.3409	3.6392	3.8101	3.0485	2.7174	3.2894
1103711	6.2295	6.1801	5.7836	5.1517	5.9412	5.4364	7.2132	6.1728	5.9396	5.3360	5.6730	5.5504	6.9114	5.8522	5.6056	5.1053	5.6250	5.6647	6.0418	5.7594	5.0192	6.0578	5.6476
279955941	4.0216	3.2415	3.4363	2.1932	2.9849	2.7200	4.5294	3.8438	3.4215	2.3838	3.5887	3.0179	4.2672	3.0991	3.1895	2.9717	3.6941	3.1089	3.6229	3.6765	2.6074	3.8189	3.2966
279899381	2.0132	1.3751	1.5287	0.9068	0.7776	1.4779	2.6483	1.4662	1.8945	1.5649	0.6979	1.4701	1.7354	1.3695	1.4544	0.9036	0.6040	1.7254	1.7427	1.8607	1.1317	0.9036	1.0377
1087381	9.7892	10.0810	9.9857	9.3133	9.3092	9.3316	10.4472	10.1591	9.9706	9.1280	9.3129	9.3807	10.4876	9.4874	9.8863	9.3331	8.8930	9.6076	9.8793	9.6362	9.3151	9.8582	9.3924
1105010	2.9025	2.7520	3.1990	2.9316	2.4762	2.6412	2.8904	3.4022	3.3150	2.5339	2.1482	2.6502	2.9550	2.5911	3.0713	2.2537	1.2290	2.5019	3.3655	3.1216	2.5876	2.2427	2.8088
1092751	3.4138	3.1853	3.0891	2.4458	2.6815	2.6645	3.9471	3.2633	3.1175	2.8195	2.7758	2.3891	3.7963	3.3462	2.9946	2.8876	2.8069	2.7217	3.1683	3.1031	2.4720	2.9012	2.5588
1092767	3.0607	4.0538	3.3914	3.1892	3.4786	2.8409	3.1212	4.6122	3.6118	3.1518	2.9718	2.7882	3.4619	4.2127	3.4035	3.2686	2.2617	3.1308	3.2915	3.8307	3.0573	2.8875	3.0586
1091802	4.2831	4.5480	4.6317	3.9718	4.0895	3.8964	4.3521	4.8418	4.6786	4.1786	3.6137	3.8881	4.1776	4.4562	4.5769	3.9890	3.4462	4.1169	4.3417	4.8854	3.7897	3.5789	4.1336
1088842	4.6470	3.9530	4.5123	3.8074	4.0135	3.9404	4.9188	4.3785	4.5064	4.0778	3.6614	3.8220	4.8923	4.2625	4.4882	3.8725	3.6790	4.0925	4.6072	4.6583	3.7787	3.8966	4.1068
1092633	4.7328	4.8983	5.0652	4.5342	4.3261	4.7378	5.0226	5.4497	4.9181	4.7279	3.7230	4.5953	4.6647	4.8571	4.7718	4.1912	3.0051	4.9126	4.8401	4.8209	4.2020	3.6805	4.7168
1090175	4.0593	3.9967	4.3316	3.8574	2.9652	3.5018	4.6850	3.9016	4.2035	3.3751	2.8118	3.5069	4.4293	3.1197	3.7120	3.6283	2.8343	3.4633	4.0055	3.6796	3.9058	3.3455	3.3382
1100223	4.2950	4.6144	4.8889	4.4145	4.4009	4.1191	4.3157	5.4077	4.9314	4.1433	4.0070	3.9719	4.3915	4.7926	4.9467	3.9952	3.0829	4.8516	4.8149	4.9549	4.0540	3.9879	4.4852
280016237	1.7086	2.2886	1.3245	1.1254	0.9936	1.2609	2.4008	2.6987	0.8448	1.3891	0.6699	1.0137	1.4514	1.9646	1.4942	1.4036	0.5767	1.4372	1.3637	1.2607	0.7465	0.9056	1.3973
1097769	5.3459	4.4634	4.9221	4.3463	4.4719	4.7323	5.9152	4.9597	4.9402	4.5317	4.1308	4.5055	5.6415	4.8533	4.8472	4.4142	4.0096	4.8536	5.1742	4.8528	4.2181	4.3550	4.8399
1098847	5.6615	5.3303	5.0373	4.6861	5.4832	4.4644	6.2563	5.5150	5.2233	4.8002	5.1346	4.6336	6.2721	5.0261	5.1672	4.8991	4.8850	4.7996	5.7665	5.2698	4.6564	5.3380	4.6618
1091162	3.2746	3.1520	3.1521	2.7205	2.8222	2.5546	4.0226	3.3339	3.1633	3.0975	2.7595	2.6535	3.9467	3.1204	3.3280	2.9315	2.3867	3.0375	3.3162	3.4958	2.6392	2.7261	2.7913
279721075	1.5263	0.9094	0.8076	0.6906	0.2865	0.4748	2.1731	1.6635	0.8697	0.9342	0.5607	0.3170	1.0882	1.2760	0.7585	0.3386	0.2600	1.1448	1.5345	0.4734	0.7097	0.1792	0.7995
1106238	5.6176	5.0791	5.2027	4.7402	4.5194	5.1038	6.4154	5.5499	5.2322	4.7653	4.4963	4.8434	6.0040	4.7837	5.0364	4.6565	4.5799	4.8935	5.4787	4.9437	4.8493	4.8235	4.8938
1095089	4.7916	4.7455	5.4741	4.8745	4.3073	5.0677	5.2142	5.1301	5.1152	5.0307	3.8218	4.6742	4.6865	4.8192	5.5144	4.6330	2.3084	5.0468	4.8917	5.0531	4.6454	3.6468	4.8452
279720241	1.7721	0.8516	1.8609	1.4107	0.8553	0.6539	1.9226	1.5255	1.4292	1.6946	0.9509	0.9748	1.8822	1.1254	1.8724	1.2804	0.3684	1.0910	2.3764	1.7991	1.3311	1.0734	0.8384
1092957	3.5630	3.4491	3.4480	3.3897	3.9965	2.3213	3.7813	4.0019	3.6344	3.1152	3.5855	2.6416	4.2199	3.8002	3.6609	3.1501	3.0319	3.0548	4.0006	3.7589	2.8927	3.5149	2.8141
1102067	3.3382	3.1306	3.3731	2.8660	3.3876	2.4691	3.7465	3.1599	3.4738	2.9897	3.0682	2.5535	3.8464	3.6305	3.4292	2.8884	2.6934	2.6751	3.3963	3.5853	2.6480	3.0409	2.7299
1099683	6.2847	5.7956	6.1840	5.5265	5.1646	5.5754	6.9521	6.0603	6.1263	5.2835	5.3212	6.0038	6.7982	5.0573	5.9171	5.4167	5.1651	5.5149	6.3143	5.9664	5.6121	5.8685	5.5718
279722950	7.4622	6.3148	6.8917	6.1698	6.1763	6.5238	8.4315	6.3602	6.9314	6.2900	6.3592	6.4797	8.1120	6.5589	6.6086	6.6131	6.5153	6.4950	7.2276	6.7589	6.3345	6.7348	6.4657
279979461	5.6171	5.0597	5.4056	4.8861	5.6058	4.2060	6.3445	5.8160	5.6240	4.6224	6.2291	4.8506	6.7547	5.9590	5.2753	5.1088	5.9234	4.3399	5.7513	5.7130	4.9926	6.3523	4.4004
1096514	3.2490	2.3417	2.7682	2.2906	2.9377	2.2946	3.3224	3.1035	2.9267	2.4601	2.4121	2.1673	3.5228	2.6654	2.8114	2.2404	2.2742	2.6552	3.3827	3.1901	2.2018	2.3332	2.4884
279912548	6.2552	6.0732	6.5237	5.6461	5.3392	6.3060	6.6964	6.4506	6.3336	6.0221	5.0879	5.9956	6.4597	5.9146	6.2597	5.5668	4.4811	6.5036	6.0312	6.3411	5.6954	5.1034	6.3442
1101399	4.4072	3.6036	4.1557	3.4729	3.3881	3.8933	5.0743	4.0856	4.1527	3.6338	3.6434	3.7798	4.8828	3.5245	3.9032	3.3827	3.0619	3.8314	4.4086	3.9609	3.4413	3.5912	3.6847
280121613	4.4362	3.7510	4.2265	3.4346	3.9159	3.5005	5.2021	4.0060	4.3021	3.8452	3.6270	3.5135	4.8104	3.5386	4.0912	3.7047	3.5219	3.7103	4.4134	4.2787	3.3769	3.8931	3.7425
1093686	2.7688	2.1639	2.5672	2.3051	2.6397	1.7987	3.4707	2.4257	2.4530	2.1510	2.1686	1.5871	3.6022	2.4249	2.3127	2.2306	1.9860	2.1047	2.9172	2.6300	2.1264	1.8719	1.9243
1091286	3.2162	3.8081	4.0661	3.5713	2.9141	3.7640	3.2796	4.5719	4.2437	3.6303	2.4517	3.4954	3.5156	3.8216	4.2699	3.6004	1.5970	4.2779	3.4735	4.4227	3.3422	2.5431	3.8376
1091438	4.7964	4.0523	4.3967	4.0588	4.4441	3.8912	4.9917	4.6048	4.6165	4.2394	3.9074	3.9993	5.2639	4.2483	4.6056	4.0533	3.3711	4.2104	4.8705	4.6779	3.9259	3.9993	4.1364
1096731	3.6502	4.8376	4.5272	4.0361	3.7444	4.0651	3.7081	5.4047	4.5184	4.0565	3.2675	3.8764	3.7607	4.8926	4.5817	3.8577	2.6289	4.4964	3.8896	4.6935	3.8583	3.1302	4.3208
1102437	1.4326	2.4153	2.7875	1.8719	1.6146	1.9785	1.3293	2.7365	2.6590	1.8705	1.1263	1.5334	0.7957	2.9498	2.5398	1.3490	0.7601	2.1110	1.6419	2.7691	1.5470	0.9692	1.9844
1101717	3.1411	2.4520	2.3310	2.2638	2.1762	2.4080	3.7262	2.1850	2.7847	2.7938	1.6986	2.3430	3.6692	2.8194	3.1246	2.8675	1.2929	2.8798	3.4163	3.3573	2.6901	2.0529	3.0203
1094038	2.1192	2.2070	2.3192	1.8938	1.5911	1.7821	2.3130	2.2580	2.3670	1.9161	1.4402	1.5920	2.2227	2.1768	2.2514	1.5916	0.9715	2.1363	2.1622	2.3716	1.6144	1.1336	1.8371
1091537	3.0878	2.8967	3.1308	2.6940	2.2071	2.8964	3.7471	3.1764	3.0936	2.6819	2.2412	2.7246	3.3511	3.0401	3.0783	2.4812	1.5933	2.8111	3.1149	2.8444	2.6832	2.2698	2.9008
1095388	2.8164	3.4219	3.8087	3.0764	2.8773	2.8972	2.8917	3.7375	3.7659	3.1739	2.2703	2.8053	2.8599	3.3678	3.5019	2.9397	1.7933	3.1154	3.0512	3.9370	2.8662	2.2336	2.9711
1104184	3.6392	4.6151	4.5173	4.1047	3.6618	3.9740	3.6175	5.1077	4.4805	4.1781	2.9466	3.7782	3.1548	4.5139	4.4833	3.7792	1.9117	4.1925	3.7429	4.7284	3.8937	2.7897	4.1117
1089519	6.1525	5.3961	6.0037	5.3186	5.1467	5.9980	6.8877	6.0624	5.9079	5.5714	4.8588	5.9132	6.2483	5.4356	5.7204	5.0441	4.0594	6.0197	5.9983	5.8052	5.2480	4.8329	6.0595
279981933	4.8166	4.2700	4.6254	4.0979	3.3701	4.2670	5.4805	3.6319	4.7448	3.7456	3.3545	4.0199	5.4495	3.1231	4.1732	4.0315	3.6514	4.1036	4.8811	4.2717	3.9370	3.6040	4.2716
1098714	5.4083	5.8964	6.4497	5.6952	4.6324	6.1823	5.3179	6.3814	6.3264	5.4887	4.2844	5.9537	5.0840	5.8033	6.2893	5.2847	2.8525	6.2196	5.4919	5.9731	5.6316	4.4943	6.0514
1088678	7.1411	6.2880	6.7130	6.1166	6.0874	6.4549	7.5138	6.8892	6.6970	6.4932	5.8409	6.5483	7.5521	6.3630	6.7313	6.4511	5.3996	6.6310	6.9229	6.7587	6.1620	6.2204	6.5313
1098498	2.3708	3.3753	3.6821	2.6303	2.2063	2.8825	1.8675	3.6465	3.6592	2.4867	1.8338	2.6103	1.9723	3.1709	3.6816	2.5039	1.1200	3.2271	2.5699	3.3861	2.5422	1.7761	3.0979
1105513	7.1417	6.6396	6.7114	6.1336	6.2103	6.7309	7.4629	7.7275	6.6507	6.6426	6.1213	6.8341	7.2878	7.1953	6.6130	6.6645	5.0657	6.8253	6.7510	6.6654	6.2003	6.3617	6.5454
1097959	4.1698	3.2965	4.1789	3.4639	3.6250	3.7081	4.4053	4.0306	4.1857	3.6056	3.0869	3.5227	4.2476	3.8142	4.1123	3.2714	2.6617	3.8599	4.0791	4.0366	3.3082	3.3291	3.6721
1088161	3.5077	2.6892	3.2597	2.7352	3.3851	2.5496	3.9533	2.9923	3.4642	2.9039	2.8578	2.7430	4.2320	2.8249	3.3302	2.7054	2.2244	2.9405	3.6282	3.6686	2.5300	2.9850	2.9130
1089775	2.7537	2.5709	2.3487	1.9992	2.4504	1.8064	3.0514	2.7564	2.4874	2.2924	2.2535	1.9224	3.3414	2.3844	2.4578	2.0118	1.6648	2.1298	2.7218	2.4288	1.9407	2.1901	1.8162
1088745	4.4171	3.3452	3.8119	3.2448	3.4411	3.6046	5.1383	3.5415	3.9437	3.5609	3.2118	3.4067	4.5508	3.5843	3.9931	3.3877	3.0849	3.8822	4.2128	4.0732	3.1980	3.4833	3.6743
1092784	4.9465	4.5894	4.5990	4.2162	3.8597	4.8344	5.0733	5.2200	4.3821	4.4768	3.2937	4.6511	4.8548	4.5205	4.5629	4.1051	2.5450	4.9295	4.9748	4.3705	4.2258	3.4376	4.7688
1095659	3.3233	3.2524	2.9745	2.3990	2.1789	3.1717	3.4126	3.8636	2.9292	2.8607	2.2319	3.2560	4.0108	3.3526	3.0768	2.7447	1.1078	3.7591	3.1477	2.8423	2.4449	2.4841	3.3519
280132241	5.6964	5.4274	5.9033	4.7888	5.1363	5.2621	6.2868	5.6514	5.7745	5.2560	4.7442	5.2911	5.8890	5.0946	5.6377	4.9208	4.5022	5.4282	5.4127	5.6626	4.9672	5.0022	5.3296
1090439	6.2134	6.9412	6.1223	5.6032	5.6769	5.8606	6.4246	7.2894	6.1333	5.3771	6.0250	5.9279	6.4959	6.5685	5.7637	5.4591	5.8997	5.5326	6.2385	5.9223	5.7500	6.1716	5.7197
1103743	4.1501	4.7582	5.2314	4.4582	3.9181	4.2220	4.3189	5.2166	5.2410	4.3786	3.6376	4.2379	4.2707	4.3688	4.9569	4.2838	2.6893	4.5048	4.4301	4.8439	4.4564	3.8962	4.3286
280115107	1.8496	3.6339	2.3886	2.0343	2.3107	1.6752	2.5389	4.4387	2.3186	1.7266	2.7163	1.9489	2.6586	3.6602	1.7565	1.6640	2.4592	1.7221	2.4088	2.1517	2.1034	2.8912	1.7788
1090620	8.1803	7.7821	8.3295	7.3673	7.0047	8.5032	8.5369	8.2556	8.1942	7.9096	6.7302	8.3173	7.9812	7.8686	8.0809	7.0507	6.0481	8.5101	8.1359	8.1190	7.3956	6.7534	8.5295
279889918	6.5102	6.2277	6.4764	5.5090	5.9567	6.0485	6.2926	6.2506	6.4497	5.8821	5.8872	5.9690	6.4490	6.0156	6.6630	5.7155	5.1270	6.2621	6.3688	6.7353	5.4731	5.4128	6.1227
1099284	3.8255	3.0670	3.6242	3.3129	3.5325	2.8190	4.2701	3.6345	3.8202	3.2722	3.2296	3.0671	5.0404	3.2264	3.9355	3.2751	2.7849	3.5486	4.0193	3.7776	3.1604	3.3584	3.2449
1099458	3.7571	4.5556	4.9381	4.0793	3.9844	4.0178	3.5686	4.8937	4.9091	4.0121	3.2669	3.8293	3.5229	4.6254	4.7378	3.8346	2.9541	4.2808	3.9503	5.0181	3.7925	3.1954	4.1610
280105024	2.7206	1.3314	2.7863	2.4932	1.4651	2.2243	3.3267	2.4249	2.8055	2.0560	1.4586	2.4481	3.2497	1.9347	2.4967	2.3866	0.4607	2.4804	2.7759	2.7900	2.1478	1.5074	2.6425
279951779	4.4194	4.7448	4.4669	3.7190	3.8087	4.4764	4.6794	5.2270	4.3190	4.1529	3.8199	4.1431	4.2972	5.0256	4.3265	3.7066	3.2575	4.4983	4.2290	4.5073	3.7411	3.4985	4.5150
1100667	4.5261	4.5231	4.3427	3.9851	4.0285	4.6856	5.0556	5.3514	4.3621	3.7104	3.5253	4.2759	5.2262	4.3741	4.8770	4.3701	2.7190	5.2990	4.7739	4.3997	3.9413	3.7003	4.8100
279854094	2.0768	2.7507	2.2493	1.4843	2.2000	1.2306	3.2038	2.3197	2.3781	1.4907	2.5462	1.4471	2.7305	2.0544	2.3328	1.6610	1.7280	1.9400	1.8207	2.6161	1.5946	2.7026	1.4514
280102313	0.9838	1.2930	0.7748	0.1112	0.0000	0.6994	0.8302	1.6025	0.5725	0.3177	0.0947	0.4185	1.2976	0.8922	1.0854	0.4999	0.3299	0.8289	0.3096	1.1092	0.4076	0.0000	0.5558
280115622	1.5312	1.7744	1.4920	1.2726	1.2956	1.3773	2.5564	1.2463	1.4864	1.5364	0.8651	1.2155	1.9884	1.6331	1.6448	0.8587	0.5414	1.3689	2.0442	1.8825	0.8218	1.0830	1.3323
1094490	2.7725	0.5112	0.6638	0.7454	1.1490	0.5366	3.1309	0.5458	0.6795	0.8991	1.1666	0.5463	3.0628	0.5080	0.7143	0.9526	1.3923	0.6042	2.8282	0.7696	0.7375	0.8195	0.6526
1098098	2.9003	2.7515	2.9227	2.6877	2.5874	2.4999	3.0517	3.1825	2.9850	2.6389	2.0206	2.2579	2.9662	2.7378	2.8092	2.2650	1.3189	2.7255	3.2384	2.8563	2.4168	1.8782	2.5945
1102906	3.9033	4.7139	5.0532	4.5725	4.0417	4.3378	3.8804	5.4337	4.9199	4.3377	3.4093	4.2565	3.5530	4.4232	4.6754	3.6472	1.7064	4.3706	4.1645	4.8438	4.1324	3.3523	4.4516
279800339	2.0026	1.0839	1.9863	1.5394	0.1668	1.5282	1.9059	1.7533	1.6069	0.8870	0.6238	0.8348	1.4859	1.4684	1.9990	0.9130	0.6262	1.7476	1.0484	1.6219	1.0708	0.5090	1.6950
1098089	3.9046	3.8083	4.3405	3.4757	3.7296	3.6169	4.0457	4.2206	4.3005	3.7867	3.3688	3.3999	3.9704	4.4796	4.1767	3.6474	2.9798	3.8866	3.8585	4.4091	3.5045	3.0236	3.7841
1098845	4.4400	3.4652	4.5890	3.7003	3.1258	4.2472	5.0848	3.7826	4.5650	3.6819	3.1987	4.1884	4.7569	3.4695	4.3917	3.6480	2.7517	4.1376	4.5134	4.2029	3.7568	3.6453	4.0299
279783231	4.8078	3.6982	4.6807	3.7802	3.6751	4.0637	4.7553	3.9175	4.8164	4.4395	3.3845	4.2520	4.7525	3.6477	4.6957	3.6883	3.0303	4.1668	4.2148	4.4767	3.6390	3.1334	4.1757
1098440	4.4342	5.6760	5.9068	5.3407	4.6233	5.1949	4.2785	6.2620	5.8299	5.2527	3.9929	4.8672	3.8915	5.6110	5.4903	4.7366	2.2598	5.2571	4.6489	5.8422	5.0848	3.7780	5.3044
280098167	3.9296	2.8213	3.6122	2.7123	3.1313	3.5019	4.8711	3.9376	3.6013	3.1510	3.1362	3.2043	4.4266	3.3177	3.5919	3.1174	2.7510	3.3464	3.6779	3.3200	2.5672	3.5045	3.2814
280093911	7.5586	6.5775	7.2080	6.4802	6.5549	7.2639	8.0528	7.1851	7.3113	6.9106	6.3404	7.1752	7.7055	7.0420	7.3007	6.4479	5.9113	7.3248	7.5511	7.2857	6.4223	6.5430	7.3095
1091269	3.6531	3.9650	3.7345	3.3662	3.8308	2.9890	3.5871	4.4696	3.8878	3.3593	3.2607	2.6529	3.9713	4.1374	3.6209	3.4337	3.2167	3.3312	3.7734	3.7656	3.2613	3.1736	3.1239
1103913	3.4214	3.9165	4.2326	3.4623	3.6272	3.4587	3.5317	4.0440	4.3654	3.4761	2.8375	3.1714	3.8993	4.0331	4.6056	3.7420	2.2109	4.1930	3.6509	4.0328	3.4612	2.9383	3.6947
1098610	7.4553	7.4861	7.8345	6.9972	7.0915	7.3353	7.7320	7.8347	7.8536	7.1967	6.7730	7.1776	7.5512	7.4611	7.7240	7.0300	6.1569	7.5545	7.4319	7.7053	6.9306	6.6139	7.4206
279553797	3.1113	2.8614	3.6034	3.1380	2.9168	2.9817	3.2394	3.3896	3.6161	2.9840	2.2567	2.8104	3.4148	3.2600	3.4150	2.8338	1.6601	3.2197	3.2196	3.6764	2.7418	2.1148	3.0608
280084872	0.8730	1.1509	1.7346	1.0780	0.7668	1.3654	1.3188	1.2036	2.0294	0.8057	0.2957	0.7029	1.2860	1.6777	1.5432	0.3259	0.3245	1.3920	1.1450	1.3152	0.8104	0.5916	0.7736
1099590	3.7064	2.7629	3.6318	2.9799	3.4823	2.7966	4.3407	3.4041	3.6511	3.1525	3.0477	2.6738	4.2629	3.3484	3.7117	3.0641	2.8649	3.0476	3.6411	3.5777	2.8877	3.3343	2.9161
279875170	2.6833	3.4030	2.2213	1.9341	1.9661	1.6548	2.5793	4.3998	1.6456	1.7822	2.3758	1.9430	2.5335	4.2272	1.6013	1.5341	2.7359	1.8763	2.5314	1.4401	2.2941	2.7417	1.6680
1104770	4.8679	4.6913	4.9902	4.4128	4.9016	4.1871	5.5629	5.1529	5.0681	4.5903	4.4973	4.2520	5.3379	5.0305	4.9221	4.4217	4.2809	4.6627	5.0514	5.2228	4.2732	4.5312	4.5517
279963452	3.3703	3.4998	3.0748	2.2765	3.7831	2.7647	3.8424	5.5257	3.7512	2.9202	3.4086	2.8193	3.7912	4.7238	3.4438	2.6146	4.4353	2.9942	2.9112	3.5222	2.5352	4.4673	2.7953
1101833	5.4889	4.7989	5.1857	4.7583	5.2418	4.4159	5.4158	5.7293	5.1683	4.9492	4.8507	4.5944	5.7892	5.7824	5.2196	4.7409	4.6647	4.7222	5.2722	5.3733	4.5387	5.0531	4.6679
1096669	10.2105	10.1265	10.4740	10.4278	9.2168	9.8801	10.2954	11.0159	10.3592	9.8113	9.3612	10.1450	10.2175	9.4013	9.8533	9.5265	7.7580	9.3638	10.5685	9.7571	10.4089	9.4991	9.6825
279978981	4.6908	3.0772	3.6349	2.3778	3.2517	3.0227	4.9808	2.9559	3.7377	3.1374	3.8188	2.8638	5.1021	2.6741	3.6841	3.2371	4.2803	3.0049	4.2178	3.9116	2.5807	4.3941	3.1731
1089622	4.9453	5.1394	5.2484	4.8640	4.2041	4.7168	5.5805	5.5331	5.1070	4.1523	4.5738	4.7054	5.8377	4.6219	4.2930	4.1825	4.2632	4.1606	5.1842	4.3302	4.7611	4.6315	4.2785
280107485	5.2570	5.2473	5.8760	4.9845	4.1918	5.3282	5.4165	5.1697	5.7581	4.4688	4.4361	5.0394	5.2491	4.3919	5.3985	4.5164	3.7034	5.1327	5.1125	5.5288	5.0152	4.5658	4.9325
1092002	4.3799	4.5575	4.4308	3.9784	4.0314	3.9812	4.4214	4.9556	4.3972	4.1258	3.6903	3.8811	4.5142	4.5346	4.4353	3.8526	3.1974	4.2809	4.3379	4.5592	3.8016	3.7170	4.0957
1093146	7.6227	7.1611	7.1966	6.8779	7.0204	6.4581	8.4290	7.7348	7.3682	6.2958	7.5785	6.8836	8.8637	7.5288	6.7841	6.7400	8.1038	6.4305	8.0535	6.9481	6.9330	8.0631	6.5231
1109088	2.3938	1.5981	2.4483	1.4053	1.1374	2.0143	3.0979	1.9046	2.3303	1.6187	1.4685	1.8439	2.4240	1.8648	2.0743	1.2096	1.3154	1.9278	2.1086	2.0149	1.5900	1.3841	2.1599
1094518	5.7094	6.3139	6.4961	6.0377	5.6302	6.1499	5.6680	7.0566	6.3871	6.0877	4.8662	6.0067	5.7133	6.4120	6.2554	5.6758	3.3943	6.4324	5.8182	6.4816	5.7269	4.8334	6.2910
279755852	7.7174	7.1316	7.3484	6.6094	7.0599	7.1124	8.5363	7.6859	7.5792	6.2759	7.3774	7.1750	8.3476	7.0732	7.1101	6.6534	7.3628	6.9340	7.6543	7.3183	6.8796	7.4149	6.8505
1095374	2.2765	1.6447	1.6428	1.1499	1.1262	1.1861	1.8974	1.7484	1.5737	1.0429	0.8634	1.1289	1.8192	1.3446	1.3698	1.1255	0.8720	1.1081	1.7316	1.1011	0.9748	0.8887	0.9528
1090296	6.4224	6.1329	6.9158	6.1904	5.7632	6.8118	6.6029	6.7713	6.9121	6.4977	5.0834	6.6453	6.3977	6.1601	6.8138	5.8772	3.4569	6.9558	6.4726	6.7217	6.1666	5.2007	6.8701
280113571	2.3333	0.3477	1.4835	1.0998	0.8008	0.4466	2.2432	0.4395	1.3450	0.6093	0.4132	1.0210	2.8659	0.0000	0.7172	0.6127	0.0000	0.7455	1.3298	0.7851	0.8161	0.4535	0.7565
1093318	9.4051	8.8499	9.2378	8.4975	8.6229	8.8693	10.3072	9.4663	9.2595	8.3606	9.0309	8.8392	10.1284	9.3402	8.8680	8.4475	8.9508	8.8999	9.3436	8.9540	8.6415	9.2051	8.7952
1090242	1.8722	2.9700	2.7719	2.1552	2.3434	1.7516	1.9619	3.0688	2.7882	2.0823	1.9048	1.7322	2.1299	3.0164	2.7627	2.1350	1.6672	2.2222	1.9988	2.9969	1.7896	1.8060	1.9488
1099974	3.5177	3.9215	4.2586	3.6676	3.2285	3.5897	3.5864	4.2098	4.2893	3.7200	2.7292	3.5729	3.2412	4.1151	4.0822	3.4321	1.8234	3.7582	3.6508	4.1353	3.6284	2.5314	3.8630
1087717	4.5078	4.8562	4.4643	3.7564	3.9215	3.9569	5.1150	4.7625	4.4689	3.7643	4.0802	4.0597	4.9185	4.7115	4.2371	3.9448	3.9307	4.0179	4.3555	4.2022	3.9017	4.3858	4.1067
1088557	6.0794	6.7830	6.7131	5.8846	5.9590	6.1914	5.9330	7.2682	6.7498	6.1363	5.4720	6.1589	5.9171	6.7674	6.7516	5.8084	4.9560	6.6734	6.0048	6.8568	5.7125	5.5458	6.4850
280118437	3.2853	2.8479	3.0419	2.2458	2.9166	3.5403	4.2068	3.4248	3.1578	2.8317	3.1471	3.1215	4.1772	2.7244	3.3697	2.5453	1.6152	3.3913	4.0509	3.2919	2.4402	2.6012	3.2302
1096075	4.5561	4.5729	5.1719	4.3573	4.0317	4.8354	4.8276	4.9174	5.0767	4.7484	3.5078	4.5190	4.6374	4.7849	5.0010	4.2102	2.5328	4.9595	4.6071	4.9771	4.4373	3.6903	4.7627
1092228	4.2463	3.5553	4.4207	3.6414	4.0463	3.6494	4.8191	4.1585	4.4036	3.7894	3.6122	3.8606	4.7062	4.1652	4.4007	3.7384	2.9393	4.2044	4.4656	4.4057	3.5554	3.7397	3.9435
280133616	0.9791	0.1894	0.9576	0.0524	0.0569	0.3353	0.7688	0.6419	0.7606	0.0340	0.1354	0.2656	0.3383	0.8413	0.9722	0.0345	0.0512	0.2889	0.9400	0.8914	0.1146	0.0682	0.2397
280091171	3.9393	2.6831	3.2553	2.8115	2.7372	2.8958	4.3538	2.2311	3.4180	3.0709	2.7304	2.1502	4.1108	2.1486	3.3251	2.8098	2.3074	2.8600	3.3690	3.4083	2.4615	2.5948	2.7512
1096027	3.4097	2.9128	3.3076	2.8080	3.1244	2.7487	3.8808	3.4392	3.2593	3.1296	2.6429	3.0260	3.7938	3.0490	3.3875	2.8326	2.3111	2.9365	3.6298	3.6239	2.7014	2.5576	2.9453
1093903	4.7088	4.2793	4.6282	4.2558	4.0324	3.9210	4.7082	4.6617	4.6592	4.2397	3.6052	3.9513	4.3970	3.9167	4.3494	3.7789	2.9763	3.9983	4.6379	4.5252	4.0149	3.7035	4.1371
1095423	1.4140	1.4132	1.1002	0.8493	0.9086	0.5466	1.6794	1.1845	1.0543	0.8388	0.7748	1.0031	1.6862	1.7443	0.8276	0.5567	0.5999	0.5601	1.6634	1.1566	0.7515	0.8493	0.6908
279742426	1.7166	0.8249	2.5464	1.5104	0.9943	1.6105	2.0733	1.9560	2.6891	1.2156	0.3427	1.8061	1.6689	2.1563	2.4741	1.3182	0.9198	2.2304	0.5449	2.6128	1.2219	0.9230	1.7524
1091380	5.6348	5.4859	6.2937	5.2991	5.1734	5.7609	5.7118	5.9660	6.2382	5.4625	4.6196	5.6358	5.5131	5.7537	6.0947	5.2968	3.9007	5.9389	5.5290	6.1110	5.2153	4.7343	5.7933
280107583	2.8989	2.9525	3.2462	2.5320	2.2022	2.7753	2.6161	3.3005	2.7596	2.9226	1.8683	2.7621	2.8538	3.2139	2.9777	2.2155	0.9741	2.7986	3.0576	2.8270	2.5157	1.8962	2.8737
1095612	2.0511	3.0745	2.8907	2.1793	2.2228	2.1768	2.0413	3.4830	2.9644	2.2298	1.8156	2.1889	1.9535	3.2643	2.7072	1.9275	1.3238	2.3794	2.0927	2.8539	2.0969	1.8016	2.3683
1097943	5.8203	4.7760	5.5551	4.7355	4.6298	5.2068	6.5709	4.9607	5.4366	4.7577	4.7245	5.0521	6.0774	4.8117	5.2227	4.7072	4.4183	5.0678	5.6539	5.1685	4.7998	5.0959	4.9824
279921060	6.2290	5.4139	6.5532	5.6873	5.4717	5.8381	6.4723	5.6422	6.5645	6.0949	4.9412	5.7580	6.2452	5.5641	6.5108	5.6459	4.4898	6.2357	6.1934	6.7939	5.6050	5.1563	6.1292
1105430	3.9659	2.3138	2.7071	2.7279	2.4962	2.8841	4.3067	1.8559	2.2691	2.9791	1.6676	2.5632	3.5539	2.1604	2.9350	2.2318	1.2159	2.3687	3.7528	2.2152	2.2547	1.6992	2.5351
1101506	2.6019	2.8507	2.6489	2.3899	2.4001	2.0599	3.2244	2.8313	2.7531	2.4089	2.0280	2.0072	2.6674	2.4636	2.6318	2.2586	1.6181	2.1552	2.6501	2.8964	2.0732	1.9238	2.3207
1086952	4.3329	4.8359	4.9062	4.6586	4.3781	4.2034	4.3425	5.3221	4.8954	4.5590	3.8955	4.0926	4.3962	5.2082	4.9542	4.3804	3.0156	4.5001	4.7306	4.8978	4.4383	3.7479	4.4317
279803639	2.1068	0.7378	1.7119	0.8091	1.3361	1.2504	2.4243	2.2156	1.9736	0.8876	1.3513	1.0023	1.6331	1.6107	1.4796	0.6230	0.7181	1.6672	1.9130	1.7789	0.9181	1.7085	1.7736
1093601	4.3427	4.7491	3.7215	3.6169	4.0520	3.0785	4.3882	4.4636	4.0574	4.0660	3.9424	3.0702	4.0233	4.1480	3.9757	3.7900	3.7005	3.1762	4.1137	4.1660	3.6041	3.6488	3.2785
1090785	4.3191	3.0459	3.1850	2.5711	2.8393	3.2554	4.5547	3.1939	3.0910	2.7088	3.1096	2.8973	4.0245	3.1733	3.0171	2.6154	3.2656	2.5422	3.8381	3.2877	2.6828	3.2252	3.2185
280072057	3.7103	3.9505	3.5348	3.5519	2.9073	3.6605	4.4876	4.6047	3.6715	3.0870	3.2795	3.6023	4.2048	3.6090	3.2635	2.9968	2.5160	3.3731	4.3300	3.2683	3.4362	3.4075	3.3726
279955405	3.7400	1.0557	2.9413	3.1887	1.0259	1.8714	3.9462	1.4579	2.9324	3.0882	0.5341	2.0228	3.3816	0.0000	2.4723	2.8994	1.4571	0.8379	3.4515	2.5409	3.2970	1.1910	1.7251
1100270	5.8596	4.8232	5.3662	4.6747	5.2698	4.4880	6.8011	4.9867	5.3964	4.5105	5.3877	4.8249	6.5924	4.7503	4.8302	4.6845	5.3177	4.5289	5.7673	5.0244	4.5015	5.6482	4.5179
279829743	2.7915	2.4719	2.0888	2.0123	1.7340	2.1799	2.7990	3.1207	1.9710	1.9949	1.8475	2.1461	2.4104	2.5802	1.8499	1.8351	1.4918	2.2387	2.5903	2.5013	1.6541	1.2913	1.9050
1095850	5.9391	5.3282	5.9568	5.3904	5.0733	5.5526	6.5614	5.8762	5.9764	5.0888	5.0818	5.4355	6.4277	5.3252	5.6649	5.1327	4.8897	5.3653	5.9356	5.6388	5.4123	5.4337	5.3353
279999667	2.3703	1.7447	1.7070	1.4609	1.8441	0.6506	2.2606	1.6664	1.6518	1.5819	1.2166	0.5730	1.3660	1.9178	1.3347	1.4468	0.5006	1.1969	2.0426	2.0346	1.6479	1.2341	1.2579
1090348	4.0810	3.4797	4.4055	3.6734	2.9574	3.9504	4.8845	3.8372	4.2675	3.3030	3.5077	3.6956	4.6809	4.1597	4.0359	3.4237	2.8216	3.9287	3.8480	3.8686	3.8205	3.6028	3.6942
1087258	5.2031	5.3683	5.9355	5.3571	4.8772	5.5835	5.1922	5.9824	5.8247	5.2639	4.1678	5.4089	4.9103	5.2840	5.8699	4.8754	2.3693	5.7929	5.3738	5.6579	5.1510	4.2349	5.7204
1091349	4.5719	4.6941	4.7235	4.0139	4.1174	4.3830	4.3712	5.0506	4.7041	4.0291	3.6475	4.1668	4.2767	4.7362	4.5667	3.8191	3.4831	4.5360	4.3672	4.5693	3.7227	3.5742	4.4339
1096266	3.1211	2.9864	3.0463	2.8308	3.1724	2.2959	4.0037	3.3234	3.1426	2.9406	2.8643	2.2952	4.1244	3.0073	3.0267	2.9603	2.6969	2.6171	3.4709	3.2420	2.5999	2.9070	2.3261
1089507	3.2901	3.1490	3.2929	2.8333	2.5486	2.7429	3.4309	3.3128	3.3481	3.0144	2.2541	2.8716	3.3573	3.0084	3.2779	2.8586	1.6669	3.0468	3.4114	3.1544	2.7867	2.4673	2.9118
1089522	3.6957	3.8099	3.8881	3.4927	3.8885	3.0490	3.6184	4.6734	3.8857	3.3743	3.3552	2.9070	4.0310	3.9286	3.7269	3.2020	2.9853	3.3526	3.6657	3.7498	3.1028	3.5588	2.9803
1105936	3.6937	2.3884	3.2457	2.7571	2.6577	2.5324	4.6518	2.6098	3.4560	2.6040	2.5353	2.8642	4.3299	1.7918	3.0628	2.6726	2.5135	2.6602	3.7719	3.2404	2.6809	2.9490	2.8077
279484508	6.1170	4.1878	5.8992	5.0402	5.3562	5.2018	6.3684	5.1297	5.8713	5.4466	4.8716	5.1879	6.4905	4.9382	5.9399	5.3085	4.0053	5.6368	6.1097	5.8363	5.0518	4.8724	5.3245
1091737	6.8273	6.0996	6.5423	5.9260	5.8706	6.2851	7.5671	6.2452	6.6283	6.4260	5.4819	6.1687	7.3127	5.5455	6.7198	6.0947	5.2480	6.4154	6.7768	6.4784	5.9426	5.9674	6.2335
1108087	9.4343	8.2032	8.8404	7.8532	8.2266	8.3793	10.1484	8.2022	8.8897	8.0477	8.5621	8.3708	9.8243	8.3923	8.6404	8.2697	8.7649	8.3929	9.2235	8.9597	8.1071	9.0438	8.4234
279857092	3.0727	3.9140	2.6852	2.0965	2.1439	3.0444	3.7172	3.1544	2.6028	2.5623	2.5261	2.3027	3.6375	3.1331	2.0797	2.1403	1.5974	2.9925	2.6247	2.6085	2.3259	2.1221	3.1027
1108143	6.5441	4.9712	5.9273	5.6578	5.3228	5.4422	7.4832	5.9439	5.9825	5.3242	5.7342	5.7091	7.5096	5.5168	5.2207	5.3409	5.3036	5.0938	6.7579	5.1771	5.5971	5.8582	5.4513
279944548	2.3408	0.8277	0.2277	0.5026	0.6802	0.6960	2.7583	0.7685	0.8221	0.6410	0.7302	0.2581	2.9979	0.3352	0.2435	0.6109	1.1733	0.1886	2.1631	0.3877	0.5885	1.1063	0.6658
1095263	4.6053	4.3568	3.9642	3.6061	4.3607	3.4684	4.9459	4.7748	4.0975	3.7880	4.1146	3.4829	4.9855	4.2190	3.9306	3.7786	4.0348	3.7832	4.6373	4.2537	3.5231	4.1407	3.8315
279825851	1.7663	1.4174	2.5934	2.0720	2.1593	0.8903	2.2456	2.8235	2.1447	1.3550	1.4222	0.7900	2.7522	0.6770	1.8596	2.2180	1.1072	0.7738	2.2827	1.9155	1.7941	1.3715	1.2767
1106748	0.9367	0.0000	0.8684	0.0000	0.0000	0.0000	0.9193	0.0000	0.9041	0.0000	0.0000	0.0000	1.0119	0.0000	0.7271	0.0000	0.0000	0.0000	0.6184	0.6903	0.0000	0.0000	0.0000
1093064	4.3600	3.8461	4.2830	3.4066	3.7403	3.5630	4.7349	3.9331	4.1930	3.7902	3.5624	3.6149	4.5103	3.3413	4.1333	3.6510	3.2060	3.8228	4.4741	4.3715	3.5216	3.5931	3.6262
1105959	4.1034	3.1949	3.3899	2.7126	3.4049	2.9329	4.8033	3.8073	3.4895	2.9676	3.8037	3.0253	4.4930	3.9532	3.2883	3.2184	3.8412	2.8363	3.8922	3.5868	2.7745	4.1817	2.8409
1101323	3.9667	3.9976	3.2571	2.8814	3.2109	2.8960	4.3258	3.5227	3.2470	2.4878	3.4103	3.0634	4.6782	3.5086	2.9141	2.8822	3.5821	2.6247	3.6468	3.2336	3.1495	3.9724	2.5234
1109003	4.6732	4.6859	5.3278	4.6300	4.3683	4.4693	4.6812	4.9959	5.3373	4.8258	4.1576	4.3143	4.8587	4.8445	5.5044	4.8710	3.3437	4.8275	4.7278	5.5003	4.3886	4.0514	4.6277
1099494	2.6766	3.6680	3.2951	3.0136	1.9789	2.6788	2.6702	4.1161	3.2057	3.0554	1.9840	2.6462	2.4082	3.4020	2.9066	2.5916	1.4814	2.3870	2.9232	2.8552	3.2343	2.0049	2.9013
279720790	6.7893	5.6542	6.2757	4.8396	6.1272	5.7354	7.7679	5.7953	6.3413	5.1393	6.8665	5.5544	7.4634	6.2882	6.0985	5.5924	7.0473	5.7260	6.5747	6.2609	5.0956	6.9030	5.8984
1094703	4.1161	3.3906	4.1264	3.2090	3.1728	3.7286	4.8014	3.4504	4.0183	3.4668	2.9235	3.4841	4.2872	3.2469	3.7254	3.2271	2.6425	3.6374	3.9639	3.8274	3.4040	3.1049	3.5933
1095886	3.7933	3.9554	4.2670	3.4925	3.4755	3.7149	4.6617	4.3021	4.2891	3.1364	3.4704	3.7632	4.7957	3.8974	3.7948	3.4326	3.3307	3.7310	4.0302	3.7568	3.6538	3.6812	3.5398
1090846	6.6008	6.3872	6.4398	5.7729	6.2380	5.9090	7.6198	6.8023	6.3945	5.7229	6.2281	6.0443	7.5669	6.3408	6.0162	5.9461	6.4660	5.8091	6.6130	6.0185	5.6567	6.5320	5.8328
279852802	7.2723	7.3229	7.1301	6.2994	6.6046	6.9842	7.7626	7.1569	7.1876	6.6997	6.6660	7.0289	7.5327	7.1949	7.0890	6.0857	6.2994	7.1948	7.3145	7.1374	6.2213	6.8014	7.2407
1086938	1.4632	1.4126	1.2419	0.5706	0.8792	0.9799	1.8098	1.2885	1.1355	0.5987	0.8345	0.7599	1.8909	1.4889	1.7387	1.0685	0.8317	1.2633	1.3710	1.0955	0.5377	0.9358	0.8710
280095785	1.6867	0.8219	1.0512	0.2783	1.4512	0.9762	1.2342	1.8685	1.4457	0.1406	1.3304	0.9475	0.0000	1.7563	1.5157	0.0000	1.0502	0.7015	0.8837	2.5284	0.3881	1.1181	0.5020
1089870	5.2142	5.7194	5.6936	4.8920	4.6865	5.0763	5.3485	5.8545	5.5946	4.7265	4.8356	5.1166	5.3105	5.3451	5.0409	4.5852	4.4389	4.8154	5.4509	5.2733	5.0887	5.0364	4.7357
1086908	6.6373	6.6694	7.2515	6.5318	5.8176	6.5557	7.3038	7.0930	7.1244	6.2348	6.0846	6.7011	7.0826	6.4919	6.6089	6.2488	5.3264	6.3946	6.7376	6.6229	6.6838	6.2708	6.3986
1091930	6.2802	6.3945	6.8800	6.0808	5.9455	6.3217	6.3904	6.7686	6.8411	6.3345	5.5270	6.3002	6.3003	6.4091	6.8911	6.0141	4.3975	6.5813	6.3169	6.7664	5.9779	5.5974	6.4794
280068214	3.4995	3.9279	3.5688	2.5909	3.1421	3.3588	3.9598	3.3913	3.4937	3.4453	3.5038	3.4235	3.9082	5.1201	3.6231	2.5916	2.1507	3.6001	3.1252	3.2649	2.8154	3.3823	3.3488
1094500	3.0506	4.0524	3.9698	3.3487	3.0561	3.4186	2.8024	4.5245	3.9585	3.3495	2.4535	3.3978	2.6801	3.9577	3.8853	3.0689	1.7219	3.7547	3.2701	4.1358	3.0701	2.4436	3.6221
1108080	7.7573	6.7266	7.4435	6.5693	6.8550	6.9199	8.2925	7.1265	7.5346	6.6700	6.9185	6.8049	8.2119	7.0478	7.1391	6.9150	7.1650	6.8398	7.5935	7.3498	6.7007	7.2792	6.8177
279728023	1.7165	2.4954	2.2300	1.6749	1.0679	1.8487	1.7096	2.8850	2.1974	1.8438	0.8672	1.5848	1.2313	2.7550	1.7752	1.6761	0.8043	2.1303	1.1376	2.4425	1.7622	0.2644	1.8605
1090035	5.0278	5.2541	5.0086	4.4344	4.6596	4.1419	5.6343	5.4167	5.1027	3.9885	5.0994	4.5668	6.0012	4.9139	4.5167	4.3196	5.2614	4.1881	5.0357	4.6609	4.4995	5.2269	4.0873
1096904	3.3643	2.1109	2.7753	2.4575	2.1129	2.1548	3.2906	2.4391	2.8188	2.7168	1.7089	2.2963	3.3542	2.1239	2.6835	2.3468	1.5028	2.4581	2.9492	2.8630	2.2274	2.1199	2.2270
1092151	1.1481	1.3041	0.9405	0.7606	0.4759	0.5880	1.2085	0.9764	1.2792	0.4861	0.4486	0.5806	1.3720	0.8574	1.0056	0.6973	0.0895	0.6119	1.3414	1.3966	0.9564	0.4012	0.6592
1102449	2.4202	2.9097	2.7120	2.3371	2.0132	1.8996	2.2971	2.8688	2.6896	2.0025	1.9068	1.4099	2.1619	2.4125	2.2579	1.6038	1.9171	1.8408	2.3725	2.4617	1.8539	1.9536	2.0965
279861930	4.0469	3.7974	3.5633	3.5330	3.4747	3.5246	4.3614	4.2233	3.2985	3.6644	3.1379	3.6793	4.5019	3.8223	3.6804	3.2766	2.1639	3.5810	4.2331	3.8771	3.5018	2.9981	3.5824
1090090	2.3402	2.1846	2.3427	1.9068	1.9201	1.4455	2.6396	2.4320	2.2715	2.0508	1.6960	1.4612	2.7011	1.9964	2.3510	1.9968	1.7262	1.9967	2.3046	2.5376	1.6905	1.5673	1.7829
1105694	5.1856	4.5511	5.0343	4.5596	4.7627	4.5216	5.9916	5.6471	5.0131	4.4011	4.7971	4.4495	5.8999	4.9596	4.6118	4.5030	4.1538	4.5289	5.2843	4.5815	4.5639	4.9454	4.5033
1105543	4.1493	3.7227	3.4100	3.5315	4.0084	2.8094	4.5457	4.1037	3.6213	3.3547	3.7608	3.0992	5.1578	3.8775	3.6572	3.5866	3.7868	3.4054	4.5208	4.0079	3.0599	4.0104	3.2066
279783882	6.7224	6.2899	7.1416	6.0158	5.8769	6.6790	7.0205	6.3344	7.0605	6.5125	5.6500	6.6536	6.7289	5.6201	7.0423	5.8788	4.2817	6.8636	6.5928	6.9083	5.9786	5.6796	6.8493
279964049	4.2610	2.7558	3.8365	3.1406	2.7615	3.3594	4.9447	3.3353	3.7449	3.3617	3.1801	3.3175	4.5482	3.2542	3.6494	2.9930	2.8145	3.5727	4.0961	3.8042	3.1967	3.5304	3.6225
1087144	6.0860	5.8317	6.1512	5.3022	5.5592	5.6332	6.8472	6.2296	6.1134	5.4555	5.5869	5.5848	6.6710	5.5656	5.8947	5.3934	5.2363	5.5142	5.8864	5.8278	5.4182	5.8122	5.4911
280030925	0.7877	0.3162	0.8539	1.3457	1.6808	0.4072	2.7813	3.0641	1.9143	1.2059	1.3164	0.6932	1.7754	2.1920	1.1095	0.7348	0.9939	0.3830	1.4334	0.9820	0.5418	1.8705	0.3894
279851688	1.9178	1.5264	1.7027	0.2476	1.1412	0.7765	0.8192	1.9694	1.8673	0.5618	0.4069	1.0082	1.0215	1.3222	1.4817	1.0627	1.0524	1.5278	0.9938	1.7005	1.0825	0.5694	1.1647
1098260	2.2425	2.1610	2.6664	2.0255	2.3162	1.5754	2.5211	2.3447	2.5042	2.1555	1.7737	1.6570	2.6676	2.0612	2.4560	1.9716	1.2981	1.9412	2.3337	2.7595	1.8097	1.5959	1.8234
1090140	1.2241	1.2803	0.6643	0.6321	0.5067	0.5915	1.3158	1.5649	0.8573	0.5388	0.4837	0.5135	1.1511	1.5462	0.8174	0.4916	0.3181	0.4519	0.9753	0.5763	0.4718	0.2452	0.6155
279717886	7.4701	5.4027	7.0081	6.4234	5.7097	6.6869	8.3728	5.3600	7.0869	6.2910	5.5943	6.7996	8.2706	5.3988	6.6031	6.2068	5.7234	6.5904	7.5479	6.8756	6.3743	6.1029	6.5493
1106383	5.0585	5.6432	5.3756	5.0709	4.6685	4.6656	5.6462	6.0349	5.4999	4.4448	5.0999	4.9727	6.1804	5.2925	4.6943	4.7575	5.1095	4.2685	5.6230	4.6457	5.1062	5.3420	4.4177
279997128	1.8306	1.4946	1.6591	1.6850	0.7258	1.2745	1.4891	2.2510	1.6175	1.5909	0.6678	1.1697	1.4839	2.2329	1.6699	1.3040	0.5535	1.2532	1.6766	1.7816	1.6736	0.6319	1.2048
279475941	4.4695	3.1198	3.9446	3.9086	3.2228	3.2935	5.1511	3.2094	3.8879	3.6563	3.2641	3.2464	4.8912	2.7136	3.8856	3.7600	2.1917	3.3888	4.5720	3.9396	3.9308	3.2251	3.4811
1098674	6.7571	7.0839	7.4673	6.6839	6.2452	7.2289	6.8862	7.5400	7.4477	6.7212	5.8303	7.0529	6.5376	6.9275	7.2833	6.2707	4.7657	7.3009	6.7760	7.2920	6.5904	5.9251	7.2803
279922015	1.7291	0.6581	1.6107	0.9939	0.3978	0.6821	1.7779	0.7363	1.4707	1.0891	0.8816	0.8668	1.4352	0.7265	1.6981	0.9183	0.4538	0.7169	1.8685	1.7274	1.1950	0.6544	0.7997
1091995	5.6184	6.3825	6.2023	6.8782	4.1922	5.6662	5.2717	7.0432	6.1098	6.8922	3.9178	5.2889	5.3413	5.5444	5.5972	6.0799	3.4873	5.2203	6.0412	5.8375	6.7882	3.7694	5.5248
1090913	6.1014	6.4578	6.7213	6.4057	5.7245	6.4070	6.1141	6.9647	6.7105	6.4433	4.9167	6.1401	5.8867	6.0869	6.6239	6.0976	3.3749	6.5922	6.2970	6.6554	6.2535	4.9607	6.5412
280073228	6.0080	6.4562	6.3916	5.7180	5.4681	5.9478	5.7894	6.6025	6.4162	6.0313	5.3345	5.9090	5.6982	6.4769	6.2355	5.6657	4.3531	6.0940	5.8949	6.3735	5.6000	5.1830	6.0783
279725976	0.2245	1.8381	0.4455	0.0000	0.7083	0.0000	0.8191	1.6757	0.8557	0.0000	0.3724	0.3746	1.0148	1.5382	0.0000	0.0000	0.7794	0.0000	0.0000	0.5555	0.0000	0.3775	0.0000
1103546	1.3994	2.6334	2.4570	1.8371	0.8512	2.1101	1.4102	3.5463	1.9390	2.0244	0.7871	1.9588	0.2564	2.9331	2.0392	1.3757	0.3618	2.0216	1.5155	2.0585	1.7120	0.0857	1.9106
280132000	1.0878	1.1826	0.5875	0.7294	1.0247	0.2831	1.9329	1.7698	0.4041	0.4796	1.0978	0.1284	1.5190	2.0811	0.2877	0.4192	0.8057	0.1267	1.0061	0.9861	0.8879	0.8493	0.0127
1096714	4.9168	4.8995	5.0394	4.3152	4.4176	4.5782	5.5865	5.1312	5.0407	4.5735	4.1819	4.5982	5.0318	4.5434	4.8748	4.4667	3.5022	4.6512	4.7800	4.8999	4.2778	4.3448	4.6485
1087066	2.2378	3.4970	3.2800	2.7632	1.4406	3.1982	1.9238	3.5600	3.0645	2.3763	1.2476	2.5038	1.1894	3.1317	2.9515	2.0085	0.7613	3.1436	2.4592	2.9916	2.2906	1.1040	3.0384
279651055	3.7508	3.6140	4.0075	3.3277	3.3565	3.1844	3.6767	4.0102	4.0044	3.5715	3.0961	3.0807	3.6781	3.7352	3.8744	3.3936	2.9326	3.4423	3.8216	4.1586	3.1465	3.0266	3.4615
1095289	3.3122	3.4409	3.9663	3.2333	2.5271	3.6834	4.0292	3.9665	3.7920	3.4427	2.4362	3.3233	3.4319	3.5108	3.8833	3.0952	1.5526	3.6870	3.2047	3.4810	3.2764	2.6245	3.6155
1094651	3.5752	2.9543	3.6804	3.1147	3.3899	2.6598	3.5856	3.4088	3.7962	3.0824	2.9422	2.6275	3.3644	3.3494	3.4639	2.9537	2.7300	2.8330	3.5980	3.7630	2.8784	2.6927	2.9789
1101036	2.5212	2.7148	2.7695	1.8642	2.0665	2.1090	3.0633	2.9641	2.4527	2.1356	2.0153	1.7923	2.9193	2.3924	2.2473	2.2114	1.5846	2.2538	2.4881	2.5061	2.1687	2.2120	2.1061
279875484	2.7913	2.3967	2.9671	2.3600	2.4101	2.3497	2.9196	2.4262	2.7813	2.6117	1.7786	2.2237	2.9897	2.8785	2.8194	1.9464	1.5689	2.8543	2.5724	3.1030	1.9304	1.7088	2.5313
1089459	4.6470	4.1714	4.7509	3.8723	4.5317	4.1100	5.1484	4.9223	4.8831	4.2616	4.1725	4.0178	4.9496	4.6025	4.7699	4.4018	3.8136	4.3392	4.3324	4.9845	3.8674	4.0489	4.3113
279925806	7.0196	6.5810	6.3146	5.2545	6.9215	5.5028	7.4107	7.0108	6.3734	5.8221	6.8052	5.8679	7.1735	6.5509	6.3828	5.8041	7.3441	5.9525	6.7673	6.6565	5.3616	7.5029	5.7026
279740371	4.6016	5.2518	4.4180	3.7773	4.7790	3.5439	5.4463	6.5392	4.7097	4.0894	5.3261	3.7520	5.1594	4.9707	4.6951	4.3625	5.5095	4.2811	4.6438	5.2341	3.9276	5.7888	4.4460
1104454	3.6115	3.8989	3.9933	3.5789	3.4713	3.5517	3.6788	4.6692	3.9608	3.5753	2.9162	3.5804	3.7376	3.6782	3.9637	3.3336	2.2535	3.8141	3.6897	4.1568	3.2323	2.7878	3.7089
1092756	3.6976	3.3535	3.9375	3.3969	2.7005	3.2488	4.2528	3.6404	3.9751	3.1250	3.0163	3.6077	4.6168	3.1720	3.2067	3.1847	2.7059	3.0050	4.0868	3.4394	3.6022	3.2731	3.1283
1096951	3.2284	3.3013	3.5968	3.0692	2.7814	3.3432	3.9832	3.8347	3.5694	2.9092	2.5468	3.0907	3.8237	3.2988	3.4768	2.9037	2.3124	3.2738	3.4761	3.2379	3.0373	2.8221	3.1216
279768508	6.8456	5.6030	6.2121	5.1971	6.3885	5.3647	7.4286	5.3568	6.5172	5.3339	6.5111	5.3925	6.9477	5.7758	6.3774	5.5680	6.6503	5.3930	6.3283	6.5099	5.1089	6.8886	5.3178
1097355	9.8327	10.1331	9.9500	9.6873	8.9263	10.0214	9.8813	10.9396	9.8544	9.4291	8.7960	9.8944	9.7717	9.9046	9.8001	9.2568	7.8178	9.9474	9.8680	9.4900	9.6797	8.8913	9.8859
1100131	2.1170	1.5071	0.3325	0.6845	0.7242	1.0602	1.9371	1.9156	0.4151	0.8022	0.7235	0.8122	2.0399	1.6803	0.3259	0.4318	0.2834	0.6408	1.8325	0.2960	0.4843	0.7879	1.1335
280037494	5.0187	4.9638	5.6815	4.9423	4.7153	4.7883	5.0294	5.1737	5.6821	5.1731	4.5051	4.6508	5.2151	5.1422	5.8641	5.2154	3.6685	5.1667	5.0565	5.8555	4.7098	4.3980	4.9456
1099693	7.9672	8.9328	9.0989	8.3718	7.9854	8.6189	7.7239	9.4514	8.9933	8.3597	7.2910	8.5193	7.6207	8.5488	9.0814	7.9838	5.8559	8.9039	8.2026	8.9497	8.1809	7.2384	8.7309
1100304	3.6055	3.9716	4.3046	3.7024	2.9630	4.0988	3.2015	4.6978	4.1182	3.7261	2.4151	3.7824	3.2807	3.6608	4.0602	3.2353	1.3065	4.2530	3.5800	4.2977	3.5442	2.4508	4.0648
1092531	5.2667	5.5936	5.6090	5.2568	5.2305	5.0351	5.2249	5.9391	5.6841	5.1457	4.5645	4.9410	5.3668	5.6001	5.5785	4.9135	4.3743	5.3352	5.3303	5.8013	4.8873	4.4963	5.2339
1095279	4.1858	3.7843	3.9960	3.3736	3.8050	3.4892	4.7922	4.0733	4.1266	3.5249	3.5375	3.3239	4.1683	3.9940	3.7977	3.4643	3.3860	3.5732	4.0897	4.1885	3.2934	3.6593	3.7515
1098052	3.4543	3.5236	3.6275	3.0162	3.2635	3.1224	3.8780	4.0574	3.7844	3.3478	2.9792	3.0088	3.9725	2.8040	3.9288	3.1107	2.7572	3.3495	3.7058	4.0262	3.0082	3.0867	3.2968
1105555	3.6284	2.2720	3.3582	2.5932	3.0820	2.4287	4.0690	2.6426	3.4665	2.8813	2.8925	2.5050	4.1220	2.8615	3.3117	2.8463	2.7638	2.8713	3.6974	3.2565	2.4144	3.0112	2.6131
1093692	3.3277	3.4387	4.0027	3.5345	3.3947	3.1726	3.1802	4.3292	4.0500	3.3420	2.8842	3.0850	3.4481	3.7058	4.0182	3.1939	2.4746	3.6859	3.7185	4.0272	3.0814	2.6988	3.3303
1109099	7.0638	6.6937	7.1308	6.2476	6.5387	6.6025	7.8440	7.1134	7.1009	6.4339	6.5494	6.5629	7.6347	6.5147	6.8922	6.3700	6.1756	6.4994	6.8547	6.8226	6.3790	6.7772	6.4721
1090738	2.4098	2.5019	3.2521	2.5477	2.5500	2.3694	2.6881	3.0395	3.2602	2.3538	1.9087	2.2338	2.5755	2.4980	3.0440	2.0985	1.5821	2.7442	2.6373	3.2536	2.1244	1.9218	2.4438
1093059	2.9838	2.6148	3.2580	2.5527	2.8095	2.2838	3.1433	2.9701	3.3375	2.6131	2.4729	2.2987	3.0306	2.8445	2.9878	2.5842	2.4870	2.5934	3.1803	3.5058	2.2431	2.5743	2.3083
1096380	4.0792	4.3871	4.2916	3.9084	4.0812	3.8132	4.6585	4.5758	4.3784	3.9538	3.6507	3.7098	4.4691	4.4188	4.2830	3.9612	3.1497	4.1094	4.3802	4.5578	3.8098	3.7308	3.8969
1089800	3.2891	2.4400	2.9813	2.5817	2.8942	2.3594	3.6875	3.0230	3.0600	2.6348	2.6013	2.3339	3.7804	2.7759	3.0249	2.5999	2.7208	2.5361	3.3503	3.1989	2.2354	2.7703	2.3819
279725168	2.6883	2.9388	2.6221	1.7764	2.5979	2.0283	3.8363	3.0820	2.3599	2.4208	2.6165	1.9360	3.6369	3.0425	2.2563	2.5117	2.3198	2.3359	2.2565	2.9067	1.7032	3.2454	1.9074
280093904	4.0449	3.5502	3.0848	3.0301	3.2300	3.3967	4.4999	3.6386	3.3179	3.4172	2.2600	3.3180	4.1175	3.5809	3.2522	3.0184	2.4380	3.7145	3.6940	3.6104	2.7945	2.7143	3.6395
1091393	4.2547	4.1334	4.6218	3.8037	3.9044	3.9410	4.7569	4.0441	4.5805	4.1108	3.6260	3.8204	4.7258	4.0290	4.4688	3.8975	3.2285	4.1552	4.3869	4.5921	3.8005	3.6297	4.0076
279920961	4.5847	7.6886	5.1614	5.6700	4.3373	5.6919	4.3953	8.1157	4.8912	4.9462	4.2715	5.8441	4.1036	7.4177	4.7849	4.6790	2.4986	5.8115	4.8301	4.6710	5.6048	4.2672	5.4495
279821299	3.3959	2.8398	2.0316	1.4249	3.4913	2.1906	3.6132	2.6027	3.0337	1.4779	3.9542	1.8190	3.6155	4.0005	2.6369	2.1532	3.7510	1.2200	2.6335	2.7020	1.4562	3.9044	2.1879
280087192	4.6655	4.8188	4.3346	3.9258	4.3173	3.9686	5.0756	5.2724	4.2970	3.6581	4.7400	3.8478	5.3240	4.8755	4.2448	3.8510	4.7284	3.9059	4.8217	4.2996	3.9362	4.8477	3.9485
279838077	3.6318	3.6595	3.5932	2.9950	3.1175	3.5648	3.6446	4.1158	3.7472	3.2189	2.8720	3.2744	3.6928	3.6469	3.7081	2.7497	2.5621	3.6898	3.5152	3.5490	2.8959	2.6127	3.5577
279779637	1.5972	0.5636	1.1610	0.8145	0.1250	0.7155	1.9083	0.3952	1.6590	0.5148	0.5744	0.5907	1.7592	0.7054	0.8912	0.4080	0.2174	0.6768	0.9206	1.1889	0.7424	0.5219	0.9374
279968284	2.0632	3.5717	1.5432	2.0921	0.5016	2.7632	1.9806	2.9057	1.3882	1.3996	0.4826	2.0441	2.4703	2.7494	1.5239	1.7972	0.2051	2.5214	2.0245	1.4787	1.9518	0.5909	2.4346
280084391	6.9334	6.8668	7.1068	6.6129	6.9566	6.2446	7.1446	7.4057	7.2066	6.5322	6.7479	6.4176	7.2715	6.9485	6.9834	6.5607	6.1559	6.5987	7.2037	7.2005	6.4101	6.6153	6.4654
1096310	1.7230	1.6518	2.0784	1.4046	1.7121	0.9456	2.5539	2.0569	2.0321	1.7921	1.4538	1.4527	2.4982	1.6449	2.1193	2.0059	1.0529	1.6501	2.0564	1.9307	1.1983	1.3842	1.2580
1102300	5.6605	5.0447	5.2346	4.8402	5.2405	4.6560	6.2585	5.4003	5.4242	5.2083	5.0019	4.7201	6.1345	5.3111	5.4473	5.2972	4.7477	5.0142	5.6420	5.6521	4.8460	5.2226	4.9160
1107373	0.5690	1.7341	1.7827	1.5586	1.4316	0.9884	1.5368	3.5736	1.7725	0.8968	0.9930	1.0535	1.9069	2.0072	0.9511	0.5563	0.5006	1.0481	1.5641	1.0482	1.5729	0.9998	1.4607
1102016	3.9219	4.0894	4.0067	3.5155	3.6801	3.5509	4.1933	4.5626	4.1438	3.6001	3.5348	3.5626	4.3044	4.3784	4.0563	3.8148	3.1619	3.8383	4.0377	4.2611	3.4858	3.5866	3.7416
1091403	2.9225	2.4843	2.7179	2.3774	2.2571	2.1954	3.3213	2.7520	2.7115	2.5140	1.8743	2.2003	3.2081	2.5161	2.7464	2.3634	1.9491	2.3626	2.8744	2.8260	2.2227	2.2006	2.3292
1100705	4.5534	4.4116	4.3906	4.0620	4.4136	3.8945	4.4889	5.1662	4.4679	4.1439	3.8358	4.0340	4.4838	4.7590	4.6252	4.0441	3.6256	4.3346	4.5899	4.6625	3.7787	3.7974	4.1752
1089851	1.2502	2.2502	2.1692	1.6119	0.8416	1.6788	1.6363	1.6720	2.4560	1.4110	0.8501	1.4949	1.7783	2.0854	1.9737	1.4896	0.1877	1.4191	1.5922	1.7470	1.6848	1.2435	1.5144
1100077	7.6351	8.2818	9.0148	8.0359	7.2623	8.5544	7.4594	8.6013	8.8053	8.1878	6.6193	8.1542	6.4769	8.1063	8.6210	7.4900	4.3354	8.3991	7.7623	8.6444	7.9838	6.7701	8.6884
1101874	3.3955	3.0577	3.0049	3.4077	2.2096	2.3972	3.7559	3.3506	3.0045	2.1711	2.6027	2.3764	4.3907	1.8516	2.3054	2.1513	2.3563	2.1475	3.8956	2.5893	3.2391	3.0965	2.5367
1102582	2.9307	1.2566	2.4177	2.0834	1.1654	2.2840	3.6125	1.4682	2.3349	1.9481	1.1182	2.0253	2.5230	1.3318	1.9074	1.5837	0.5986	1.8630	2.7225	2.2782	2.0459	1.1452	2.1208
1095452	5.4963	4.9885	5.5072	4.8905	5.1874	4.9571	5.5936	5.5200	5.4172	5.0615	4.6461	4.9768	5.7618	5.1001	5.2172	4.7427	4.1148	4.9965	5.4644	5.2935	4.5280	4.6272	4.9732
1091744	3.8135	4.0016	4.0929	3.9194	3.1192	4.2252	3.7983	4.1895	3.9774	3.8773	2.4152	3.8163	3.4298	4.1781	3.7890	3.0569	0.8586	4.3187	3.9513	3.9643	3.7201	2.5657	4.1684
1089184	3.8724	3.6749	3.9466	3.4703	2.9832	3.7167	4.4115	4.0714	3.8482	3.1524	3.2120	3.7402	4.4046	3.7966	3.6115	3.1352	2.7475	3.5969	4.0401	3.4424	3.5407	3.3411	3.3542
1096572	2.9784	2.9535	3.7076	3.0120	2.2282	3.2730	3.0936	3.2722	3.6832	3.0252	1.7891	2.9483	2.8722	3.0030	3.7037	2.7712	1.3553	3.6669	3.3341	3.6028	2.9328	2.0254	3.4190
1090192	3.5382	2.8202	3.2106	2.9607	2.6981	2.5593	4.3885	3.5764	3.4604	2.8088	3.0400	2.8841	4.2615	3.1893	2.8534	2.9094	3.2104	2.3359	3.7270	3.0479	3.1114	3.4092	2.5646
1090992	6.2002	5.1738	5.7616	4.8832	5.8203	5.1187	7.2794	5.4818	5.8697	5.3425	5.3740	5.2413	6.7591	5.0424	5.6391	5.3041	5.3056	5.2522	5.8658	5.7225	4.9024	5.7929	5.3146
1102587	2.9430	3.1508	3.5765	3.0544	2.6531	2.9432	2.7914	3.4781	3.5130	2.8116	2.1350	2.8066	2.9679	3.2260	3.2069	2.5146	1.5550	3.0955	3.0603	3.3851	2.8541	1.9184	3.1356
1099997	3.9518	3.7179	4.3799	3.8934	3.6756	3.9747	4.2940	4.6653	4.2589	3.5420	2.9335	3.9903	4.0216	4.2779	3.7458	3.4532	2.5263	3.8868	4.0884	3.8913	3.5438	3.1434	3.8232
1093542	2.9261	2.6023	2.8682	2.5472	2.5449	2.2458	3.3251	3.1692	2.8074	2.5101	2.5273	2.1327	3.2307	2.7288	2.9338	2.4064	2.1895	2.5519	3.2216	2.9036	2.3380	2.2033	2.4720
1088993	6.3315	7.3845	6.6997	6.3100	6.3076	6.1081	7.2933	7.8812	6.6669	5.6599	6.9256	6.4898	7.9052	7.3024	5.9264	5.6440	6.8969	5.9663	6.8632	5.9284	6.3345	7.2734	6.1710
1095617	3.9364	3.7095	4.0574	3.5818	3.4360	3.5630	4.4290	3.8039	4.0898	3.6561	3.2507	3.5590	4.1998	3.8604	3.9392	3.4805	2.5485	3.8817	4.0695	4.2319	3.3570	3.4371	3.5847
1100536	0.6792	1.0471	1.0042	0.6294	0.1769	0.4382	0.7595	1.5901	1.4430	0.4873	0.2429	0.5384	0.8500	0.6402	0.3756	0.2868	0.2193	0.2119	1.0317	1.1472	0.6221	0.1908	0.4655
279894915	6.6173	6.1795	6.2027	5.8756	6.0180	5.9730	7.0930	6.9982	6.2548	6.2706	5.9173	6.0118	6.9516	6.2619	6.2955	6.0390	5.0785	5.8780	6.4732	6.1660	5.8982	5.9759	6.0392
1087554	0.6395	1.5114	1.7699	0.7689	0.7632	0.9208	0.5432	1.6598	1.6817	0.7440	0.4829	0.6548	0.8418	2.0020	1.8923	0.9483	0.3113	1.5552	0.8899	1.6655	0.6896	0.4450	1.1703
1092650	3.9689	3.6642	3.4298	3.4826	3.5839	2.7916	4.1686	3.9453	3.7526	3.5622	3.3133	3.1990	4.3627	3.5212	3.8038	3.3934	3.0252	3.3387	4.0171	3.9765	3.1092	3.4211	3.2500
280100329	2.1732	1.3909	2.1977	1.2373	0.9913	1.7793	2.8242	1.6762	2.0801	1.4231	1.3219	1.6194	2.1863	1.7296	1.8359	1.0360	1.1558	1.6980	1.9255	1.7943	1.4048	1.1944	1.9232
279867905	5.2343	4.4631	5.2925	4.3544	4.2710	4.6370	5.4469	5.2860	4.9266	4.2972	4.3591	4.6626	5.0482	4.9907	4.9667	4.5005	4.4723	4.3915	4.9194	4.9870	4.4668	4.6690	4.5190
280089563	4.9042	4.5448	5.0205	4.7748	4.1907	4.8709	5.1499	5.0750	4.9864	4.4381	3.8584	4.3604	4.8888	4.6542	4.7117	4.2847	3.6324	4.6178	4.8663	4.8524	4.4591	3.5528	4.4818
1088746	5.0888	4.4638	5.0587	4.1753	4.5494	4.4198	5.8224	4.9846	5.1249	4.2969	4.6239	4.5847	5.4761	4.7860	4.7532	4.4447	4.3331	4.4854	4.7576	4.9670	4.2068	4.7059	4.4733
1105661	1.4122	2.2550	1.6283	1.0966	1.0739	1.4386	1.7410	2.5552	1.6869	1.1601	1.0739	1.4109	1.5563	2.0738	1.4904	0.9677	0.7393	1.7003	1.3814	1.8153	1.1656	0.8633	1.6782
1105773	1.7983	2.3658	2.1108	1.5481	2.4147	1.5050	1.9245	2.9882	2.1198	1.7611	1.6927	1.2633	2.0063	3.0286	1.8579	1.8388	1.4864	2.0010	1.8401	2.4495	1.5182	1.2348	1.4443
1098311	4.5131	4.8087	4.5943	4.8664	3.9497	4.1760	4.5741	5.6953	4.4539	4.6736	3.7694	4.3510	4.5052	4.7339	4.3098	3.7615	2.7248	4.1226	4.6025	4.2718	4.5750	3.5675	4.1609
279763306	4.4364	4.9083	4.7117	4.2920	4.2058	4.0893	4.5515	5.2414	4.6002	4.5981	3.7068	4.2548	4.5049	4.7787	4.6612	4.2987	3.4355	4.3912	4.5318	4.8239	4.1856	3.7166	4.2818
1100538	6.6470	6.7074	7.1383	6.3951	6.3213	6.6936	6.8021	7.1365	7.1840	6.6306	5.9097	6.7051	6.6472	6.6905	7.1315	6.3594	4.9233	6.9828	6.7787	7.2219	6.3011	5.8814	6.9113
1087866	2.4549	1.8808	0.0000	0.0000	2.9618	0.0000	2.6560	2.4773	0.0000	0.0000	2.6628	0.0000	2.5024	1.5643	0.0000	0.0000	2.4695	0.0140	2.6102	0.0000	0.0000	2.5193	0.0000
1091182	3.8283	2.9603	3.5544	3.1883	3.4019	2.9403	4.1225	3.2835	3.6044	3.2025	2.9105	3.0119	4.3800	3.2274	3.6124	2.9291	2.6469	3.5016	3.9127	3.6255	2.8710	3.0772	3.1074
1100746	5.5563	4.9882	5.6297	5.1774	4.8590	5.0088	6.2928	5.8187	5.8375	4.4812	5.4382	5.2902	6.6104	5.1835	5.1093	4.7995	5.1573	4.6414	5.6860	5.1240	5.1625	5.6901	4.7863
280113552	1.5610	1.0243	0.6005	0.5781	0.0000	0.3222	0.9753	0.9875	0.7347	0.3227	0.1562	0.1614	1.0598	0.5073	0.4148	0.3275	0.2512	0.4330	1.5575	0.3213	0.3361	0.0000	0.7768
1107800	3.6992	4.1493	2.8924	2.6089	3.1086	2.8027	3.8887	3.9358	3.1843	2.9273	2.9731	2.9499	3.7411	3.7948	2.9326	3.1796	3.2657	2.7601	3.4309	3.4588	2.9429	3.2047	2.9761
1088434	3.1203	3.2404	3.4476	2.6318	3.0641	2.8126	3.1651	3.2686	3.5019	2.7498	2.6001	2.7170	3.1702	3.0743	3.4653	2.7025	2.5973	2.8516	3.2287	3.7229	2.4941	2.6283	2.9064
1091509	4.9135	2.3449	3.9812	3.5397	3.2256	3.6336	5.3246	2.9792	4.0347	4.3379	3.1086	3.4934	5.2158	2.7204	4.3013	3.6904	2.3871	4.0344	4.6519	3.8434	3.5020	2.9885	3.4394
1094719	7.6690	6.8965	6.9505	6.5264	6.9581	6.7096	8.1953	7.3817	7.1383	6.8901	7.0007	6.5735	8.0306	7.5682	6.9275	6.8510	6.9321	6.7638	7.5600	7.0080	6.5180	7.1923	6.8461
1089174	4.5711	4.3365	4.4956	3.7529	4.1614	3.9529	5.5240	4.5704	4.5782	4.1719	4.1715	4.0800	4.9968	4.4531	4.5621	4.2243	3.7565	4.1592	4.3080	4.6439	3.7946	4.3752	4.1235
280091109	4.9491	2.9134	4.4882	3.3653	3.8517	3.9638	5.7302	3.6787	4.4273	3.7525	4.2224	3.6410	5.2567	3.6447	4.1360	3.4953	4.2320	3.8395	4.6676	4.3858	3.1504	4.3548	3.8445
1088623	1.9168	2.2918	2.1896	1.5533	1.8786	1.7148	2.1673	3.0535	2.1353	1.3960	1.5756	1.4534	2.0318	2.4340	1.9475	1.6506	1.1958	1.8997	1.9491	1.8936	1.7543	1.5155	1.6528
1090401	6.5151	5.8998	6.3174	5.6706	5.5373	5.9637	7.0765	6.2665	6.3187	5.6707	5.4772	5.9232	6.8235	5.5949	6.1322	5.7175	5.2366	5.8348	6.3914	6.1316	5.9486	5.9882	5.8678
279488699	5.2378	2.4900	4.6740	3.2967	4.1357	3.7049	6.5699	1.7518	4.5875	3.8010	4.1811	3.6751	6.1448	3.6541	4.3940	3.6424	4.7305	3.7525	5.1024	4.7361	3.3795	5.0789	3.5046
1091144	3.2052	2.9815	3.2422	2.7500	2.6771	2.4519	3.8887	3.0252	3.2440	2.9615	2.4097	2.2706	3.7617	2.7400	3.0723	2.9585	2.2856	2.7971	3.1801	2.9058	2.7282	2.7318	2.4869
279928280	2.4963	2.5637	2.6466	1.9266	2.0752	2.2262	3.0458	2.8358	2.3320	2.3018	1.7932	2.5248	3.2253	1.7098	2.1643	1.7537	1.0830	2.0310	2.1549	2.3315	1.8363	1.5225	2.0105
279782357	3.9621	4.8292	3.5896	3.4724	3.9860	2.7168	4.6453	3.7927	4.0341	3.5371	3.9561	2.9732	4.4629	5.0810	3.1952	3.4874	3.5868	3.1367	3.4820	3.1338	3.4761	3.9516	3.0267
1103766	3.3891	0.5601	1.1327	1.4124	0.9509	0.9590	2.9261	0.6141	0.9200	1.1275	0.9087	0.8884	2.4772	0.5780	0.9830	1.3063	0.8541	0.9532	3.6450	0.9198	1.5733	1.1865	0.7581
1087199	3.1579	2.5896	3.1929	2.4670	2.5588	2.6483	3.8931	2.8185	2.9363	2.9486	2.2946	2.4382	3.5427	2.4915	3.0825	2.6585	1.8546	2.8723	3.2458	3.0836	2.4072	2.3565	2.7096
1092134	4.7473	5.1977	5.2824	4.7013	4.9999	4.3790	4.7510	5.7211	5.3878	4.7642	4.7040	4.5939	4.8735	5.3381	5.3175	4.7343	4.2005	4.6702	4.8353	5.7545	4.4909	4.5677	4.6872
1098468	0.9122	1.5728	1.5744	0.9613	0.6325	0.9183	0.9523	1.7074	1.5881	0.8378	0.4110	0.8307	0.8689	1.4449	1.6510	0.9803	0.2402	1.3461	1.0815	1.5444	0.7690	0.3641	1.0474
1088279	7.1029	6.0825	6.9853	6.6545	6.3568	6.5558	6.7476	6.5292	7.0113	6.5739	5.4822	6.3374	6.9442	5.9532	7.1252	6.2648	4.6285	7.0345	7.0608	6.8687	6.3180	5.3591	6.6981
280115010	1.5504	1.6236	1.3893	0.9844	0.1279	0.8670	1.3572	0.8452	1.1235	0.4627	0.5097	0.8866	1.2219	1.2377	1.0881	0.6589	0.1123	0.9134	1.2049	0.7151	0.6650	0.2775	1.1955
1087455	2.3025	1.3768	1.8640	1.2800	1.4579	1.5218	2.3782	1.3477	2.0409	1.4955	1.2526	1.5197	2.3523	1.1661	2.0421	1.2442	1.0165	1.6483	2.3944	1.9356	1.1103	1.1294	1.5439
1098785	2.7583	3.6771	3.3659	3.3870	2.7252	2.9963	2.8498	4.3295	3.3548	3.2820	2.1327	2.6964	2.8565	3.5506	3.4259	3.1016	1.3112	3.2909	3.2051	3.4990	3.1892	2.1004	3.1050
279914271	7.9722	6.9282	7.6468	6.7802	7.1087	7.0021	9.1769	7.1711	7.7431	7.1450	7.1660	7.1473	8.4422	6.6635	7.4612	7.1456	7.0354	7.1670	7.7191	7.4213	6.7228	7.4178	7.2729
1093070	6.8489	6.1978	6.0057	5.5141	6.2102	5.9139	7.2932	7.2252	6.1590	6.0224	6.2551	6.0910	7.0274	6.8148	6.0980	5.9514	6.1719	5.8816	6.6063	6.3999	5.6862	6.5099	6.1732
1088058	3.4711	4.2310	4.3778	3.9044	3.2335	3.8726	3.3571	4.5667	4.2163	3.7307	2.8704	3.5410	2.9412	4.1682	3.9151	3.2893	1.8720	3.7422	3.8944	4.0107	3.6897	2.6799	3.7456
279775188	2.7142	2.9255	2.3809	2.2664	1.8031	2.1261	2.3390	3.4748	2.1390	2.3378	1.3708	1.9391	1.4293	2.5749	2.2570	2.0178	1.0280	2.3694	2.5695	2.1224	1.9780	1.1229	2.1202
1094282	5.3351	5.9013	5.4375	5.1322	5.4963	4.7826	5.9706	6.4930	5.5384	5.1322	5.2867	4.9191	5.8197	5.7857	5.4717	5.1545	4.9267	5.0740	5.4099	5.4456	5.0717	5.4544	4.9759
1101774	1.7622	2.2064	2.1431	1.5558	1.5649	1.7328	1.6442	2.4210	2.4729	1.7593	1.3442	1.6722	1.5916	2.4955	2.2313	1.7687	0.8760	1.7275	1.6955	2.8672	1.5985	1.3979	1.7865
1104901	2.7414	1.0734	0.6246	0.8286	0.9410	1.5603	2.8751	1.6113	0.6674	0.7112	0.7114	1.4053	2.5433	1.1211	0.6119	0.7920	0.4580	1.2260	2.5510	0.8456	0.7799	0.7196	1.8215
279719855	3.8394	2.8123	3.8517	2.9527	3.1827	3.4396	4.3519	3.1520	3.9851	3.2382	2.7344	3.3011	3.8345	2.8042	3.8796	3.1906	2.2767	3.7706	3.7374	3.9365	2.8144	2.5068	3.5492
1090314	3.1834	3.4945	3.7203	3.4487	3.2183	2.8858	3.2673	3.9463	3.8239	3.3691	2.7371	2.8398	3.1658	3.3844	3.7228	3.0829	2.3001	3.3151	3.5570	3.9154	3.0390	2.4481	3.1791
1093736	3.5869	3.7782	3.6903	3.3997	3.7008	2.8769	3.8456	4.2542	3.8769	3.3401	3.4397	3.1109	3.8157	3.9071	3.8208	3.4292	3.1269	3.2707	3.8286	3.9234	3.0814	3.4912	3.0291
1098230	4.1737	3.5987	4.1609	3.6480	3.8444	3.4564	4.6021	3.9968	4.1933	3.7385	3.4266	3.3121	4.5737	3.7436	4.1602	3.6452	3.2284	3.8020	4.1059	4.1741	3.4608	3.5158	3.6607
1093708	1.4485	1.6956	1.6568	1.1206	1.4596	0.9246	1.8584	2.0178	1.6364	1.2511	1.5181	0.8355	2.0250	2.1616	1.7975	1.5081	1.5205	1.0840	1.5765	1.7135	1.0440	1.2556	0.9706
279971885	1.4157	3.0906	1.9721	1.1725	0.7424	1.5771	1.0432	3.5502	1.7377	1.3503	1.2669	2.4134	0.8829	3.2739	1.4362	1.5398	0.0000	2.3185	1.8620	1.8164	2.0054	1.1217	1.7053
279996792	3.2014	2.2560	2.9245	2.4947	2.5903	2.4285	3.4176	2.7524	2.9488	2.7018	2.0903	2.1704	3.3076	2.8383	2.9497	2.3807	1.8858	2.8684	3.1675	3.1094	2.4355	2.2240	2.7163
1102051	6.4758	6.7162	6.6357	6.2742	6.2878	6.2083	6.6771	6.8411	6.6680	6.3476	5.6175	6.1633	6.5503	6.1327	6.7018	6.1702	4.7317	6.5619	6.6318	6.7664	6.0651	5.6690	6.4477
1098009	2.2291	1.9335	2.6191	2.1778	2.1662	1.7491	2.5663	2.6862	2.5803	2.2732	1.5751	2.0406	2.2846	2.0602	2.3718	1.8855	0.9589	1.8769	2.2759	2.7626	1.8552	1.4593	1.8802
279819261	2.3632	1.4033	2.2614	1.9755	1.0778	2.3676	3.4371	2.7201	2.2384	3.1884	1.2637	1.8845	2.6211	2.3896	2.2889	2.3257	0.9990	2.2866	3.2748	2.5897	1.6519	1.9629	2.2464
279801559	0.7370	1.9218	0.9915	1.1547	0.6848	0.7812	0.8241	2.7318	1.1834	0.7822	0.9892	0.4220	1.5499	1.4066	0.7117	0.1660	0.4479	0.2908	1.0869	0.3088	0.8773	0.7921	0.4237
279770664	4.4601	4.1360	4.2773	3.5168	3.9487	3.8055	5.3135	4.3326	4.3308	4.3821	3.7087	3.7277	4.9724	3.7544	4.2276	3.9362	3.2390	3.8371	4.2904	4.1952	3.7569	4.0712	3.8915
279931317	2.9932	3.5461	2.9968	2.5732	2.7346	2.0740	2.6326	3.7508	3.0440	2.6325	2.3036	2.1440	2.2646	3.2384	2.7132	1.9426	2.6057	2.6306	2.6713	3.0384	2.4113	2.2248	2.7440
1087647	5.4475	5.0396	5.0587	4.6092	5.0358	4.4692	5.7283	5.5317	5.0180	5.0501	4.7379	4.6803	5.5747	4.9711	4.9566	4.6543	4.3846	4.8762	5.3693	5.3383	4.5157	4.6912	4.7490
279960266	6.1268	4.4192	5.4042	4.3686	5.4787	5.1044	6.7664	5.5084	5.3503	4.2916	5.6185	4.8517	6.5452	6.5449	4.9294	4.7362	6.4393	4.7898	5.6072	5.0847	4.4992	6.0771	4.8397
1087188	4.5017	4.4572	4.8873	4.1065	3.9169	4.3655	4.5554	4.7413	4.8071	4.3779	3.4395	4.2320	4.4686	4.2964	4.7758	4.1823	3.3041	4.6077	4.5129	4.8684	4.1504	3.4779	4.4945
1092678	5.5238	6.6063	5.7985	5.4268	5.3306	5.6015	5.8921	7.3987	5.7492	5.4420	5.4425	5.7580	5.9033	6.5234	5.7072	5.3882	4.8626	5.5646	5.5398	5.5192	5.5762	5.5644	5.3832
279980759	4.6130	4.2026	4.5244	3.8097	4.3592	3.9560	4.9926	4.4896	4.6938	3.7580	4.3804	4.0271	4.8767	4.3338	4.5505	3.5021	3.8772	4.2120	4.5510	4.5050	3.6914	4.2197	4.2817
1087962	3.5697	4.2223	4.1640	3.6564	3.5854	3.6064	3.6467	4.4631	4.2944	3.8670	3.1213	3.4122	3.3164	4.2845	4.1677	3.3909	2.4843	3.8197	3.5555	4.4143	3.4475	3.0892	3.7980
279479357	5.6961	4.0089	5.0495	4.6351	4.7730	4.9071	5.8486	4.6207	5.1247	4.8972	4.1011	4.5544	5.4070	4.6056	5.1652	4.4582	4.1866	4.9434	5.3174	5.2487	4.3552	3.6320	4.9246
1105458	7.7610	3.1756	4.1656	4.6469	5.0003	4.0287	8.4308	2.5432	4.2801	4.0759	5.0898	4.0366	8.3838	2.6440	4.2487	4.8793	5.6537	4.0308	7.6996	4.0699	4.8779	5.3708	4.1089
279879368	6.8287	5.8048	6.4811	5.5437	5.8056	6.1431	7.8127	5.8594	6.5616	5.5965	6.0471	6.3378	7.6614	6.0431	6.0826	5.8583	6.2622	5.9922	6.9527	6.3364	5.9442	6.6804	5.9772
1098215	2.2365	2.9923	3.0055	2.5582	1.9174	2.0077	2.1036	3.2987	3.0904	2.5475	1.7460	1.8182	1.8012	2.4624	2.6879	2.3555	1.3006	2.2324	2.5001	3.0908	2.5151	1.9446	2.1684
279875806	2.7956	3.5348	2.9591	2.4668	2.1229	3.3845	3.5318	3.9042	3.0467	2.9223	1.9077	3.4205	3.0510	3.5361	3.1530	2.9941	0.8736	3.5349	2.7766	3.0167	2.6240	1.9211	3.5277
1104465	1.8139	3.2767	3.3460	2.7424	2.0627	2.6189	1.6792	3.7254	3.3592	2.7220	1.4482	2.0993	1.8097	3.7291	3.4458	2.7764	1.2273	3.2094	2.1308	3.2742	2.5938	1.5313	2.6157
1104798	2.9680	3.6569	3.3477	3.0004	2.7723	2.8752	2.8523	3.7462	3.5740	2.9596	2.6663	2.8455	3.1211	3.6626	3.2875	2.8372	2.1750	2.9331	3.1220	3.3738	2.8466	2.4723	2.8562
279909950	3.9329	3.2343	4.3197	3.2481	3.3379	3.8343	3.7566	4.2312	4.2435	3.5503	3.0651	3.6744	3.6481	4.0510	4.2794	3.5246	2.3465	3.6056	3.6050	4.2446	3.4624	3.1375	3.9244
1098876	1.6698	1.0376	1.2853	1.1710	0.5805	0.7211	1.7777	1.5394	1.3147	0.9247	0.8345	1.0345	1.3234	1.1453	0.7856	0.6353	0.3265	0.6643	1.7608	1.2216	0.8430	0.7342	0.9511
279834467	2.8428	2.2610	2.8281	2.4043	2.3262	2.7471	3.2432	3.6699	2.6797	2.5215	1.9415	2.3927	2.7430	2.8293	2.4201	2.3949	1.2864	2.6831	2.9699	2.6763	2.1470	1.7986	2.5616
1094637	5.4430	4.3474	5.6859	4.6947	4.5061	5.1842	5.5863	4.9824	5.6739	5.2394	4.1694	5.1947	5.1388	4.3600	5.5877	4.6095	3.3469	5.2466	5.3307	5.8734	4.6920	4.2998	5.3093
1095541	3.9084	3.8104	3.5608	3.2586	3.6449	3.2127	4.3699	4.1270	3.7113	3.5498	3.4274	3.2807	4.2155	3.8714	3.6695	3.4559	3.0739	3.4906	3.9149	4.0312	3.1617	3.3287	3.4440
280113219	2.2168	1.0954	0.8046	1.1351	0.6737	1.2161	1.4447	1.0753	1.5147	0.8069	0.4566	0.4647	1.0002	0.5070	1.2847	0.6533	0.3915	0.4672	1.6274	1.2690	0.7137	0.4991	0.8367
279738006	1.6504	1.3959	2.4723	1.7802	1.1835	1.5466	1.6552	0.9884	2.2931	1.5889	0.5441	0.9023	1.6177	1.0876	2.5035	1.1863	0.3265	1.8042	1.8535	2.3447	1.6407	0.5949	1.7910
279938412	0.6401	2.7920	0.7805	0.3131	2.1085	0.3130	1.5900	3.0690	1.1057	0.0883	2.1596	0.2260	1.3962	3.3514	0.9316	0.0897	2.8163	0.2938	0.7108	0.5848	0.3725	2.6328	0.3016
1089886	8.4697	8.8881	8.6096	8.3131	8.3602	8.2048	8.9495	9.5911	8.6755	7.7790	8.4221	8.5108	9.2653	8.9988	8.1366	7.9276	7.8851	8.1397	8.7931	8.0455	8.2127	8.5732	8.0830
279996040	5.8650	5.8744	5.9123	5.4755	5.7009	5.3323	5.1871	6.1578	6.0165	5.5231	4.8448	5.2599	5.3130	5.6709	6.1487	5.2684	4.9261	5.7533	5.9284	6.3415	5.1525	4.5331	5.7338
279852077	1.9617	0.8735	1.6729	0.8634	0.7308	1.2964	2.1416	1.7434	1.5519	0.5547	0.6511	1.0235	1.5519	1.0666	1.2256	1.0419	0.8404	1.2074	1.5353	1.5190	1.0637	1.1143	1.2229
1087516	2.1678	1.2917	1.7142	1.3535	0.7913	1.7508	2.6451	1.7923	1.7683	1.5198	0.9969	1.5285	2.6866	1.5474	1.8674	1.6843	1.0509	1.9937	2.2237	1.7596	1.6656	0.9071	1.4105
1099507	3.0535	3.5516	3.6715	3.2064	2.5881	3.0690	3.4715	3.7349	3.4939	2.5894	2.5840	3.1610	3.5861	3.1556	3.0713	2.6319	1.9825	2.7753	3.3175	2.8819	3.2533	2.8315	2.9193
1092597	5.1825	5.0893	4.4968	4.0227	4.8989	4.1735	5.8349	4.8916	4.7039	4.1296	4.9458	4.0918	5.7238	4.6479	4.5189	4.3238	4.8219	4.2258	5.0968	4.7679	4.0484	5.2381	4.2746
1094825	1.5142	2.5095	2.1445	1.6095	0.8842	1.9569	1.1987	2.0794	1.9395	1.3191	0.7549	1.0927	1.0095	2.5892	1.7035	1.2357	0.4435	1.6740	1.4255	1.8755	1.4409	0.7746	1.8664
1093191	6.1547	5.9179	6.2290	5.6391	5.7482	5.6550	6.5565	6.2101	6.3011	5.2986	5.6157	5.5938	6.8010	5.8609	5.8917	5.3821	5.7169	5.6685	6.3537	5.7794	5.5080	6.1556	5.5104
1092716	7.9709	8.5303	7.7037	7.2377	7.3727	7.7129	8.5573	8.8240	7.7483	7.2685	7.4360	7.6884	8.1991	8.0095	7.6002	7.2310	7.2336	7.7131	7.7324	7.5890	7.4365	7.8621	7.5634
1106489	8.5368	8.9706	8.6604	8.1734	8.2068	8.6126	8.5844	9.7726	8.5517	7.9919	7.9046	8.4519	8.5423	8.9911	8.5235	7.7281	7.3696	8.6436	8.5383	8.2725	7.9588	8.2607	8.6150
1096995	3.3334	2.7666	3.1872	2.5693	2.9137	2.6763	3.8729	2.9192	2.7643	2.8666	2.2231	2.5989	3.5338	2.9282	2.8014	2.2959	1.7200	2.9607	3.1032	3.2319	2.6453	2.7020	2.6537
1098276	2.3742	2.7667	2.6262	2.0808	2.4770	1.8515	2.2065	2.7857	2.7712	2.1600	2.1679	1.8881	2.3418	2.9052	2.7440	2.2398	1.9971	2.2144	2.4935	3.0705	1.8456	1.8964	2.1684
279720637	5.4183	4.5107	5.1876	4.6209	3.9193	5.3719	6.1987	4.9571	4.9441	4.8531	3.5585	5.2349	5.2366	4.3139	4.7370	4.0666	3.4190	5.3214	5.3382	4.9807	4.5778	3.7676	5.4505
1087028	1.5806	0.6689	1.3214	0.6503	1.0650	1.1244	1.9016	1.4571	1.6422	0.6630	0.7743	0.9260	1.8464	1.5974	1.4816	0.8588	0.8148	1.3914	1.5378	1.3914	0.5916	1.0232	1.3014
1100800	4.8430	5.5220	5.9590	5.3993	4.1986	5.2686	4.8582	5.7503	5.7503	4.7714	4.1621	5.3187	4.8687	4.9894	5.2916	4.7491	3.0705	5.0277	5.1766	5.2049	5.3629	4.3494	5.0961
279727644	3.1738	3.3587	3.9707	3.3557	3.0867	3.4380	2.9984	3.9529	3.7684	3.1362	2.2363	2.9960	2.7672	3.6777	3.6977	2.5587	2.3466	3.4558	3.5309	3.6371	2.9697	2.2586	3.4665
1089415	3.1752	1.9857	2.2851	1.9587	2.1580	2.0398	4.0747	2.4717	2.3231	1.7616	2.0823	2.4314	3.1224	1.6028	1.8632	1.6244	1.5227	1.9681	3.4042	2.0052	2.2108	2.3229	2.0778
1091077	3.2959	3.1878	3.1636	2.9392	3.1229	2.4238	3.3732	3.4806	3.2692	2.8071	2.6355	2.3804	3.4339	3.1657	3.2606	3.0021	2.5330	2.9936	3.3811	3.4010	2.7712	2.5862	2.8009
1087889	1.1558	1.6156	0.0000	0.0000	1.1112	0.0000	1.2489	1.5220	0.0000	0.0000	0.9726	0.0000	1.1387	1.5441	0.0000	0.0000	0.9135	0.0000	1.2834	0.0000	0.0000	0.6487	0.0000
1093138	5.8308	4.2046	4.1202	3.7603	4.5167	3.9531	6.4715	3.5234	4.5452	3.7704	4.7289	3.8745	5.8003	4.4486	3.7086	3.6977	5.1517	3.9088	5.3205	4.5020	4.1712	4.7219	4.2677
1091872	1.0146	0.4256	2.2925	0.6849	0.7599	0.7833	1.2794	0.1601	2.4924	1.0657	0.8872	0.8463	0.7805	0.4788	2.7581	0.7973	0.5983	0.9255	1.1109	2.4860	0.7676	1.0742	0.7547
1090513	1.7999	1.6755	1.9571	1.4457	1.2691	1.5152	2.4145	1.9335	1.9240	1.9628	1.2336	1.3996	1.8375	1.8036	1.8624	1.3956	0.6297	1.5183	2.1372	2.3547	1.4970	1.1359	1.9471
1089845	5.6445	5.3950	6.2869	5.3738	5.5918	5.4329	5.8507	5.7568	6.3267	5.5896	5.1243	5.5144	5.8558	5.2130	6.2842	5.3111	4.3773	5.7962	5.7716	6.4854	5.1820	5.0538	5.6984
1103348	8.8676	6.7167	8.2513	7.5117	6.9554	8.4293	9.1632	6.7755	8.2680	7.0763	7.4158	8.0387	9.4688	6.6745	8.1156	7.0517	6.8444	7.8954	8.8680	7.9703	7.4521	7.6276	8.2260
279884280	5.3949	3.9354	5.0456	4.3895	4.2012	4.6910	5.7036	5.0459	4.9244	4.7629	3.9322	4.5909	5.3544	4.2865	4.5972	4.4076	3.5398	4.9343	5.1903	4.9775	4.3509	3.9966	4.8922
1088082	5.4590	6.3050	6.4114	5.7079	4.9272	5.9015	5.4063	6.8255	6.2349	5.5261	4.9173	5.7684	5.2242	5.8928	6.0089	5.4113	4.0604	5.8288	5.5698	5.9226	5.7091	4.9737	5.7457
1097545	5.3355	4.6231	5.3660	4.2077	4.6911	4.6498	6.6222	4.8705	5.2393	4.4020	5.2081	5.2267	5.8459	3.6616	4.4836	3.5273	4.4510	3.9271	5.4891	4.9392	4.5523	5.3726	4.6795
1098891	2.6125	2.4346	2.4896	2.0979	2.4814	1.9112	3.3457	2.8018	2.5086	2.0515	2.3531	1.8946	3.4347	2.6764	2.4053	2.1774	2.5618	2.0425	2.7847	2.8773	2.1186	2.6782	2.0501
279500932	7.6403	7.5118	6.9389	6.2355	7.2572	6.6290	8.3933	7.4695	7.2031	6.7418	7.5308	6.6263	8.0976	7.1124	7.2452	6.8750	7.4133	6.7242	7.3428	7.2956	6.4946	7.6974	6.7902
1101756	3.6860	2.7047	2.4190	2.2214	2.8929	2.5022	4.1951	2.8893	2.8365	2.8037	2.8703	2.8708	3.9964	2.5999	2.9294	2.7987	2.6358	2.6927	3.7954	3.4895	2.2583	2.7535	2.7662
1095393	6.6048	6.3733	6.5205	6.0143	5.9814	5.9917	7.3403	6.5231	6.4989	5.3393	6.2989	6.3106	7.8494	5.8541	5.9078	5.5564	6.5411	5.6577	6.9868	5.8493	6.0609	6.6290	5.7954
279812388	3.1915	2.6493	3.0876	2.7692	2.3456	2.9592	3.2415	3.5206	2.9076	3.0058	2.0149	2.6882	2.4784	2.8378	3.0612	1.9758	1.7938	2.9723	2.9503	3.0354	2.3698	1.3848	2.9750
280121857	4.5615	2.2763	3.5237	2.8229	1.8513	3.1231	5.1986	0.4631	3.7714	2.6799	2.6944	2.8888	4.7435	1.3913	2.9717	2.9401	3.2027	1.8142	4.6744	3.4585	3.3064	3.4351	2.9475
1087117	3.7679	3.3254	3.6137	3.1020	3.1712	3.1526	4.1879	3.5017	3.5453	3.2578	2.7542	3.0261	4.1553	3.3664	3.3968	3.2461	2.7312	3.3621	3.7208	3.5155	3.0669	2.9055	3.2728
1104713	3.0947	3.5310	3.1281	3.2103	2.5794	3.1177	2.9590	3.9145	3.2343	3.0761	2.0167	3.0080	2.8476	3.4236	2.9470	2.5970	1.2517	3.3409	3.3215	3.3000	2.9132	1.9216	3.2260
1093031	4.1447	3.4739	3.7212	3.2969	3.5751	3.2427	4.9327	3.8290	3.6715	3.6532	3.1806	3.2805	4.5829	3.3596	3.5422	3.3205	2.9510	3.4545	4.1914	3.6062	3.3484	3.4545	3.5235
1108730	1.7335	2.1579	1.6520	0.8952	0.9306	1.5248	1.1377	2.1516	1.1297	1.0547	0.9773	1.0270	1.5847	2.0462	1.6415	0.6947	1.2237	1.5112	1.5303	1.3969	1.0612	1.0240	1.2009
1095475	3.9040	4.9127	4.5360	4.3249	3.4608	4.6922	3.6857	5.2193	4.4728	4.2671	2.8526	4.1558	3.5253	4.6605	4.2681	3.7731	1.4698	4.8736	4.0052	4.4167	4.0360	2.6385	4.7045
1102630	5.7172	6.3720	6.5544	5.9920	4.9884	6.5848	5.3138	6.5998	6.5030	6.1744	4.3724	6.2612	5.0872	5.7983	6.3772	5.6340	2.1038	6.7355	5.8775	6.4448	6.0329	4.4892	6.6593
1092592	4.7891	4.8696	4.7598	4.5268	3.8637	4.2820	5.0517	5.5780	4.7970	4.2294	4.5401	4.3632	5.5041	4.7958	4.3000	4.2938	4.2767	4.1766	4.9308	4.3413	4.5993	4.6050	4.1696
1089560	3.1307	3.6215	3.3327	3.0939	2.1142	3.2895	2.5904	4.0551	3.3977	3.3142	1.6185	3.0295	2.0303	3.2019	3.0486	2.6218	0.6223	3.2198	2.7195	3.2649	3.1405	1.3315	3.4505
1094484	3.3404	3.4801	3.7045	3.4076	3.0417	3.2055	3.2566	4.1576	3.8518	3.5510	2.7199	3.1555	3.1644	3.3253	3.8207	3.4164	1.9636	3.5228	3.5981	4.4917	3.2254	2.5719	3.3956
1094812	3.1937	4.7231	4.4310	3.9744	3.1011	4.0016	2.6859	4.8234	4.3627	3.3180	2.6553	3.5356	2.9465	4.6071	4.3120	3.5993	2.0672	4.2587	3.3784	3.9797	3.7399	2.6107	3.8638
1107506	3.1444	1.5960	2.8037	2.2489	2.0540	2.5781	4.0407	2.6523	3.0064	1.5198	3.0999	2.5601	3.7347	2.9956	2.2247	1.5351	2.5168	2.3920	2.8610	2.6232	2.2953	2.9142	2.1835
1094133	4.5546	4.4300	4.9834	4.3035	4.3174	4.3521	4.9469	4.8734	4.9252	4.5470	3.8852	4.3672	4.7146	4.4588	4.8077	4.1257	3.1668	4.7105	4.5593	4.8626	4.0934	3.8301	4.4937
1098129	3.1640	2.6020	2.7405	2.2889	2.3972	2.2439	3.4348	2.5210	2.8726	1.9741	2.4363	2.1784	3.1742	2.5103	2.5446	2.0570	1.7848	2.7371	3.0085	2.5511	2.2658	2.5356	2.3928
279986358	2.4673	1.7781	2.0718	1.4548	0.8773	1.9332	2.5900	2.4433	1.9690	1.8143	0.3769	1.8926	1.8128	1.2009	1.5684	1.4065	0.7461	1.9663	1.7050	1.4887	1.1374	0.6682	2.0792
1096379	6.9944	6.4847	6.8690	6.4896	6.1497	6.8000	7.5027	7.0328	6.7837	6.3768	6.0600	6.8243	7.3173	6.3999	6.4691	6.1891	5.0249	6.6529	7.0453	6.5318	6.3271	6.0791	6.6613
1090921	2.3386	2.5748	2.7948	2.3470	2.1199	2.2648	2.6885	3.3415	2.8376	2.2989	1.7825	2.2954	2.6293	2.8712	2.7965	2.3501	1.2747	2.5078	2.3359	2.5635	2.2888	1.7670	2.5359
1098404	4.2916	4.8806	5.0783	4.6001	4.2029	4.8029	4.6062	5.3572	5.0323	4.6457	3.5991	4.7111	4.4638	4.4636	4.9692	4.0537	2.6413	5.1181	4.4943	5.0511	4.2064	3.3393	4.9128
1094481	2.1799	2.0393	2.2780	1.6304	1.7333	1.9032	2.7126	2.1775	2.2722	1.8898	1.5801	1.7439	2.4504	1.8084	2.1032	1.6562	1.5964	1.9979	2.2526	2.5495	1.5881	1.2599	1.8606
280039569	3.6980	3.4010	3.2252	3.3021	2.9446	3.3213	4.3935	3.9326	3.5044	3.0091	3.0277	3.4729	4.7818	3.1018	3.0906	3.0915	2.3822	3.3388	3.9191	3.1210	2.9525	3.0331	3.3046
279903826	0.0807	1.4196	0.8879	0.6340	0.0000	0.6593	0.0967	1.8598	0.8021	0.5314	0.0000	0.3128	0.2018	1.5007	0.9144	0.1443	0.0000	0.0417	1.0869	0.1675	0.1726	0.0000	0.7043
1102044	6.4774	6.9351	6.7781	6.4881	5.5880	6.6077	6.3402	7.5272	6.6168	6.1626	5.4807	6.4265	6.4659	6.4115	6.4619	6.2283	4.6128	6.4794	6.3882	6.3175	6.5180	5.8313	6.2700
1089267	6.3490	5.8703	6.6665	5.6962	5.5309	6.1495	6.7101	6.2958	6.6428	5.6941	5.5644	6.1313	6.4791	5.8645	6.4496	5.6067	5.3540	6.1338	6.2596	6.4026	5.7984	5.9505	6.1063
280086164	3.9693	4.2477	3.9037	3.6000	3.6737	3.2507	4.4146	4.9011	3.9337	3.4559	3.9216	3.7676	4.3585	4.3437	3.5322	2.8884	4.0550	3.2618	4.2075	3.7986	3.4112	4.2750	3.5620
1094160	4.0052	3.4414	4.0386	3.2413	3.1754	3.5437	4.4376	3.9087	3.7611	3.2608	3.0750	3.5739	4.0229	3.4482	3.7954	3.2387	3.0909	3.5300	3.7950	3.7745	3.1719	3.3032	3.4463
1104637	2.7566	2.1172	2.9329	2.1137	2.3168	2.2296	3.2690	1.7433	3.1612	2.3834	1.8552	1.9816	2.8441	2.3219	2.7461	2.2789	1.6443	2.3054	2.5668	3.1181	2.2309	1.9903	2.3070
1104361	0.9536	2.3395	1.7721	1.4567	0.7845	1.2281	0.9504	2.1116	1.8525	1.1867	0.4005	1.0234	0.8171	1.6710	0.8313	0.6644	0.2786	0.7680	1.0442	1.6227	1.1836	0.4707	1.3442
280096723	4.6236	5.0944	5.0519	4.4377	3.7882	4.8936	5.0759	4.9582	4.9846	4.5331	4.0426	4.8234	4.6333	4.5144	4.9732	4.2532	3.1982	4.6637	4.8143	4.5845	4.4543	3.7183	4.7226
1087360	5.9636	5.7180	6.1187	5.3724	5.1206	6.0482	6.2772	6.1489	5.9878	5.5068	4.9885	5.9981	6.0843	5.5101	5.9871	5.1982	4.2894	6.0460	5.9220	5.8461	5.3793	4.9549	5.9971
1098318	1.0162	1.6637	1.9187	1.0876	0.7247	1.1691	1.1221	1.7735	1.6293	1.1602	0.6966	1.1123	0.8024	1.6948	2.1327	0.9172	0.1458	1.6985	1.2425	1.5803	0.9255	0.4614	1.3620
1104540	3.6999	3.7386	3.4082	3.1200	3.5516	3.0666	4.3157	3.7065	3.6578	3.3976	3.0896	3.1858	4.2291	3.6195	3.3175	3.0855	3.0258	3.2017	3.9914	3.7016	3.1569	3.3606	3.2848
279723185	7.1245	4.8324	6.5043	5.1060	6.0838	5.7023	8.0906	5.0483	6.6988	5.5923	6.1740	5.7318	7.5614	5.1275	6.2296	5.7634	6.5877	6.0052	6.7823	6.4058	5.1702	6.4972	5.7713
1087805	5.1244	4.4894	4.3194	4.3630	4.5373	4.1068	5.7305	4.9684	4.4750	4.0885	4.3242	4.3048	5.5491	4.2424	4.2824	4.1670	4.0654	3.9818	5.0713	4.3636	4.2373	4.6249	3.9790
279901524	1.6696	1.9794	1.4315	0.9455	0.6596	1.1848	1.8665	1.1069	1.9675	0.9131	1.1721	1.3644	1.8752	0.6574	1.6258	1.6296	0.3760	1.4516	1.7440	1.3012	0.8098	0.5836	1.0818
1095603	3.8655	2.7650	3.7839	2.8749	3.1160	3.3115	4.6478	3.2826	3.6254	3.2374	2.9557	3.3289	4.5147	2.8980	3.4281	3.0700	2.9272	3.1780	3.9250	3.4297	2.8296	3.2356	3.1354
1091959	5.0630	4.1311	4.6526	4.0473	4.6926	4.0978	5.8665	4.4476	4.6594	4.3911	4.1277	4.0934	5.7007	4.4001	4.5413	4.2189	4.2631	4.2820	4.9945	4.4435	4.1085	4.6485	4.1222
1088009	5.2251	5.3058	5.6339	5.0553	5.0894	4.7776	5.4332	5.4965	5.6758	5.2861	4.6857	4.7374	5.4423	5.0294	5.6685	5.0612	4.3267	5.1141	5.2179	5.7831	4.8423	4.7237	5.0445
1099158	6.2413	7.0321	7.3990	6.4494	5.9172	7.1020	6.0850	7.9390	7.1964	6.1146	5.9028	6.9936	6.1389	7.1014	6.9732	6.0527	4.8887	6.9669	6.3679	6.7775	6.4478	5.8289	6.8147
1098683	3.0107	3.7929	3.9509	3.2524	2.1456	3.9572	2.9742	4.4048	3.8407	3.2791	1.8522	3.8413	2.4048	3.3916	3.1229	2.2852	0.9116	3.8431	3.1465	3.7576	3.2158	2.0498	3.9879
280062413	3.1301	2.8833	2.8575	2.9302	2.0902	2.4230	3.5643	1.9668	2.7559	3.3427	1.3912	1.9458	2.8169	2.1230	3.0395	2.6982	1.8631	2.7634	3.1189	3.3234	2.4224	1.3392	2.6293
1087918	3.9920	4.4486	5.1138	4.2457	3.9363	4.4038	4.2039	4.7783	5.0906	4.4448	3.3231	4.2146	3.8978	4.3246	5.1282	4.1968	2.4490	4.7699	4.1368	4.9449	4.0648	3.4465	4.5041
1092861	5.8178	6.8564	7.3313	6.4450	5.3034	7.0015	6.0341	7.3929	7.1348	6.4242	5.0878	6.9992	5.7948	6.5183	6.7226	6.1062	3.4984	6.8115	5.9367	6.7645	6.5737	5.3359	6.6810
1098930	7.2389	6.9250	7.7557	7.0040	6.7417	7.2719	7.0927	7.4457	7.7108	7.1822	6.0544	7.1249	7.0981	6.9380	7.8527	6.8090	5.4832	7.6970	7.3376	7.6906	6.7641	6.3087	7.4070
1101108	1.9864	2.6486	2.3396	2.0378	1.9247	1.6780	1.9207	2.8081	2.3765	1.8474	1.6286	1.6410	2.0235	2.2836	2.3612	1.9646	1.1806	2.0467	2.0412	2.5138	1.7583	1.4576	1.8317
1097960	2.1806	2.4168	2.5060	2.1587	1.7140	2.2191	2.0900	3.0858	2.4539	2.2691	1.3664	2.1482	1.8865	2.6765	2.3727	1.7784	0.6063	2.3393	2.2660	2.4079	1.9768	1.2051	2.3523
1095542	6.2331	5.7561	6.4481	5.8559	5.8340	6.0461	6.6264	6.1395	6.4506	6.1697	5.3984	5.9999	6.5023	5.6789	6.3380	5.8350	4.4920	6.0394	6.3939	6.7270	5.7710	5.4207	6.1292
279814033	3.1257	4.7689	3.3445	3.0229	3.6270	3.3124	3.2924	5.6582	3.1491	2.2750	4.0707	3.0458	4.1521	5.2487	3.1415	2.5251	4.3356	3.1990	3.5881	2.7547	3.1335	4.0849	2.8302
1090191	2.4112	1.6966	2.1134	1.6489	1.8506	1.6446	2.8175	1.7037	2.3119	1.6802	1.5807	1.6462	2.6981	2.0534	1.9689	1.7313	1.1950	1.7173	2.1775	2.3350	1.6129	1.8659	1.7216
1090895	5.0802	4.7701	5.0988	4.6699	4.9200	4.2778	5.4918	5.2269	5.2196	4.8564	4.6399	4.2734	5.4636	4.7926	5.1619	4.8887	4.4095	4.6714	5.1662	5.3275	4.5148	4.7247	4.5183
1104236	2.4469	2.9000	2.8346	2.3674	2.2487	2.3443	2.6410	3.1884	3.0390	2.8484	2.1391	2.1379	2.5951	2.9012	3.0689	2.7490	2.0622	2.5653	2.8044	3.4153	2.3499	2.0083	2.3104
279526920	7.1875	5.3146	6.5729	5.9316	6.4783	5.8845	8.1517	5.8123	6.7853	5.5846	6.4509	5.9238	8.1777	5.2018	6.5433	5.6251	6.9794	6.0408	7.2111	6.7059	5.9766	7.0995	5.7892
1106330	3.5609	4.0384	3.1106	2.7598	3.0525	2.9840	3.9284	5.0148	2.9565	2.6465	3.4908	3.1965	4.0647	3.8917	2.8768	2.9036	3.4654	2.8881	3.4144	3.1289	2.9277	3.8445	2.8677
1108995	4.1502	4.0223	3.6179	3.8591	3.3820	3.9165	4.7902	4.5758	3.9554	3.3598	3.5095	3.9825	5.5030	3.6384	3.4902	3.5039	2.7029	3.8805	4.5708	3.2645	3.5508	3.6394	3.8437
279793382	4.9394	5.2518	4.3210	3.8343	4.8637	3.2986	5.5389	4.8352	4.6425	4.5710	5.2059	3.4876	5.3623	4.6011	4.6741	4.3525	5.3535	4.1704	5.0076	5.1052	4.0692	5.5763	3.8411
1091263	4.6419	4.2788	4.0223	3.7269	4.4145	3.2752	5.2372	4.4280	4.1805	4.0840	4.2468	3.5350	5.1024	3.8859	4.1571	4.0060	3.8820	3.7707	4.6455	4.3963	3.6763	4.5460	3.6780
1099705	6.8918	6.8816	7.4832	6.7824	6.2262	7.1672	6.8607	7.3059	7.3694	6.7348	5.8258	6.7888	6.6021	6.9727	7.5711	6.6793	4.8222	7.3509	6.9547	7.0892	6.7753	6.1103	7.2221
1101138	5.9307	5.8377	6.3036	6.1179	5.1452	5.7989	6.5715	6.5057	6.4116	5.5677	5.2844	5.5357	7.1247	5.9018	6.0536	6.0708	5.0759	5.8753	6.3509	5.5801	6.2813	5.8526	5.6145
1087495	2.0273	2.1980	2.7970	2.3214	1.7648	2.1939	2.1246	3.0164	2.7593	1.9677	1.3315	2.0638	1.6452	2.2131	2.5673	1.6647	0.6531	2.3904	1.9255	2.8370	1.8883	1.3156	2.3450
1095698	4.9801	5.3950	5.4607	4.8164	4.6001	4.8497	5.5307	5.6139	5.3881	4.6279	4.6354	4.9315	5.6080	5.1815	4.9988	4.6437	4.4687	4.8287	5.1692	5.1179	4.8663	4.9546	4.9530
279893250	0.1429	2.0573	0.5099	0.1026	0.2603	0.2474	0.9280	1.0717	0.5815	0.2478	0.4696	0.2882	0.6038	2.0114	0.1693	0.2515	0.0991	0.2291	0.5732	0.1286	0.0914	0.3626	0.3471
1108994	5.5956	5.5240	6.1405	5.5839	5.0557	5.4505	6.0159	5.9499	6.1626	5.4863	4.9568	5.4207	5.8719	5.4029	5.8574	5.4700	4.5066	5.4047	5.7892	5.8660	5.5463	5.1587	5.3912
1091385	1.8492	1.8756	1.9286	1.5076	1.3511	1.3068	1.6577	2.1761	1.8708	1.5330	1.2001	1.2777	1.7751	1.8763	1.8792	1.4660	1.1172	1.5540	1.8823	2.0346	1.3635	0.9642	1.4800
279963155	1.7758	2.7661	2.7597	2.0739	2.2948	1.9449	1.4050	2.9696	2.8114	2.1683	1.7837	1.7421	1.7688	2.9561	2.7619	2.2771	1.7608	1.9747	2.1557	3.0021	1.6441	1.6066	1.7520
1108081	4.5331	4.0873	4.7904	4.2174	3.7655	4.3487	5.2528	4.5474	4.8056	4.0759	3.7316	4.1036	5.2050	4.4501	4.6144	4.5389	3.5348	4.8121	4.6094	4.4911	4.2465	3.7396	4.3723
1097616	3.4538	3.8958	3.5188	2.8424	2.9309	3.4948	3.7449	4.1582	3.4447	2.9957	2.6110	3.5195	3.5706	3.4780	3.4327	2.9054	2.2100	3.4683	3.1757	3.3217	2.8709	2.9894	3.3508
1101702	1.6736	1.9157	1.5530	1.1747	1.7125	1.0769	1.7977	2.0421	1.6658	1.1289	1.1024	1.0675	2.3378	1.6788	1.4514	1.2034	1.2714	1.5691	1.8658	1.8044	1.2878	1.2557	1.1662
280116423	0.9017	1.5039	0.4568	0.5615	0.9534	0.2193	1.4267	1.6289	0.2801	0.4968	0.9813	0.0549	1.0828	1.6675	0.6948	0.3227	0.6429	0.0542	1.0493	0.7263	0.7556	0.7386	0.1076
1093244	3.1003	3.4149	2.5147	2.1142	2.9199	1.8449	3.6964	3.5253	2.4751	2.0858	2.8125	2.1326	3.3200	3.1728	2.7306	2.2287	3.4664	2.4620	2.7069	2.7579	2.3531	3.2390	2.2286
1104731	3.1828	3.4226	3.8408	3.5826	3.3398	2.9701	3.3305	4.0028	3.9251	3.5024	2.6478	2.9476	3.4079	3.5640	3.8730	3.3202	2.0675	3.4779	3.3329	3.9264	3.1990	2.4891	3.3242
1090355	6.0665	5.3211	5.8542	5.3206	5.2333	5.6577	6.5801	6.2794	5.8459	5.1189	5.4241	5.6497	6.6426	5.5561	5.6508	5.0690	5.2689	5.4851	6.0398	5.5080	5.4234	5.7252	5.3509
1092120	1.9702	0.7777	0.6918	0.5636	0.4748	1.0474	2.1803	1.1293	0.7450	0.6885	0.4150	0.9300	2.0127	0.9722	0.7215	0.8178	0.3617	0.8900	1.6090	1.3369	0.6841	0.7693	1.2326
1099661	2.4011	1.7560	1.8118	1.6227	1.3807	1.3445	2.7511	1.8379	1.7996	0.7783	1.9219	0.6104	2.5434	2.4612	1.0167	1.4938	1.8477	1.6202	2.4624	1.3113	1.7377	1.9312	1.3194
279957811	0.8339	2.7948	1.1109	1.4119	1.0284	1.1569	0.2940	1.6969	1.7757	0.9107	0.4018	1.1131	2.0164	0.9164	1.5216	1.3973	0.0000	1.7195	1.1907	1.9916	0.4524	0.2374	1.2237
1092291	8.1785	8.2265	8.6379	7.6493	7.8231	8.4956	8.7739	8.6487	8.4949	7.7707	7.5207	8.3799	8.7700	8.1227	8.2830	8.0393	6.3486	8.5578	8.0549	8.1774	7.7492	7.5692	8.3048
1098073	2.8291	2.6863	3.2237	2.5066	2.6861	2.4862	3.2903	2.9442	3.2940	2.6172	2.4011	2.4440	3.0639	2.8941	3.1286	2.5377	2.1128	2.8938	2.9032	3.2854	2.2251	2.4037	2.7227
1090225	3.5533	3.6553	3.5172	3.0868	3.6781	3.0143	3.9030	4.0713	3.5632	3.1110	3.2606	2.9091	3.9083	3.6651	3.4330	3.1599	2.6371	3.1103	3.4187	3.4251	3.0181	3.2347	2.9900
1103750	0.5622	2.5480	2.5645	1.7785	0.8000	2.0255	1.0161	2.6252	2.5038	1.4587	0.4171	1.7745	0.6459	2.5130	2.0568	1.0843	0.0000	2.0270	0.7416	2.1691	1.5901	0.1693	2.0884
1095342	4.0709	3.3596	4.3079	3.4759	3.1341	3.9754	4.4929	3.9073	4.2763	3.9039	2.7626	3.9606	4.2947	3.4545	4.2279	3.6422	2.4121	4.1842	4.0380	3.8285	3.3464	2.9520	3.9875
280069033	1.5312	1.6798	1.2635	0.8373	1.0095	0.9990	1.3459	2.3827	1.4307	0.7657	1.2989	0.6477	1.8955	2.1798	1.4243	0.4923	1.2426	1.1443	1.3066	0.8450	1.1285	1.4712	1.2769
279705039	5.2753	4.1678	4.7305	4.1990	5.8046	3.7412	5.4463	4.8133	4.8850	4.5816	5.5069	3.2603	5.5204	4.8420	5.2557	5.0008	5.2779	3.4872	5.6651	4.9493	4.1124	5.2819	3.8047
1094877	1.2787	0.0373	0.0000	0.0624	0.4139	0.2923	2.1774	0.6837	0.1625	0.1538	0.1401	0.1456	1.9178	0.7732	0.0702	0.2284	0.2260	0.0000	1.0775	0.0000	0.2103	0.2971	0.2097
1093541	2.6912	2.1724	2.3223	1.9692	2.2551	1.9386	3.6994	2.6776	2.5921	1.6950	2.3413	2.2182	2.9654	2.3588	2.4571	1.9562	2.0525	2.1874	2.7408	2.5836	2.0289	2.4284	2.3083
1097127	6.5092	6.2333	6.8502	6.1916	5.8346	6.6517	6.7360	6.7018	6.7484	6.1369	5.4740	6.4189	6.6450	6.2922	6.6512	6.0605	4.7293	6.5532	6.5211	6.4110	6.1586	5.6521	6.4720
1095634	1.4843	2.4991	2.4918	2.1742	1.5641	1.7360	1.3589	2.3690	2.4138	1.9121	1.0261	1.3838	1.1625	2.6364	2.5377	1.7393	0.5208	2.1940	1.9676	2.3902	1.7410	0.9375	1.9634
1099289	4.7168	4.1213	4.6366	4.0717	4.0493	4.0093	5.0267	4.1116	4.5973	4.3206	3.6633	4.0063	4.5752	4.0507	4.4618	3.9782	3.1629	4.2152	4.6619	4.6472	3.9926	3.8930	4.2244
1096822	1.3456	2.1319	1.8955	1.6092	1.6001	1.3001	1.6848	2.3918	1.9406	1.7704	1.4043	1.1067	1.7347	2.4701	1.9878	1.5163	1.1190	1.3584	1.4543	2.2964	1.3462	1.1873	1.4285
1087704	5.7537	6.0211	6.4512	5.8149	5.6570	5.8873	5.9866	6.3002	6.3911	5.9290	5.0228	5.6931	5.7588	6.0586	6.2586	5.6019	4.3477	6.1568	5.7151	6.4207	5.6138	4.9275	6.0447
1098000	4.6968	3.4447	4.0926	3.5478	3.8300	3.8011	5.3381	4.1590	4.1900	3.9469	3.7178	3.8474	4.8717	3.7467	4.1756	3.7789	3.2383	3.9263	4.4710	4.1472	3.6222	3.8545	4.0042
1101034	4.6315	4.2535	4.5814	4.0713	4.2482	4.1579	4.9008	4.5981	4.5769	4.1405	3.8182	3.9488	4.9935	4.2002	4.4534	4.0443	3.5446	4.3173	4.6105	4.3985	3.9567	3.8707	4.1241
1101975	4.8547	4.6829	5.2208	4.5523	4.0342	5.1144	5.1441	5.1167	5.1617	4.6398	3.6545	4.8433	4.8047	4.8406	5.0441	4.3724	3.0336	5.1522	4.6918	5.0100	4.6050	3.9616	5.0592
1094389	1.2750	1.4723	0.9117	0.8437	1.3436	0.3981	1.7627	1.5667	1.1100	0.7912	1.1948	0.5567	1.8003	2.2884	0.9009	0.7071	1.3070	0.8197	1.1481	1.1104	0.7668	1.0455	0.4584
1092783	4.3810	4.2220	4.3337	3.9703	4.1103	3.9942	4.4920	4.8927	4.4999	3.9268	3.9186	3.8170	4.7021	4.4555	4.2892	4.1041	3.2424	4.1854	4.4038	4.2308	3.9144	3.7612	3.8948
1109069	5.1497	4.4373	3.9735	3.8994	4.3186	3.9023	5.2562	4.9315	3.9231	4.1436	4.1108	4.0575	5.1474	4.7386	3.9998	3.8216	3.7739	4.1883	4.8521	4.0904	3.9447	4.1720	4.2530
1088366	1.8507	1.8021	2.3430	1.8039	1.5754	1.4446	2.0223	1.9443	2.2490	1.7654	1.3213	1.1054	1.7954	2.1870	2.2666	1.8340	1.2102	1.8412	2.0609	2.2582	1.6607	1.2263	1.5583
280127727	1.6739	2.1841	2.2932	1.8577	2.0183	1.3754	1.8432	2.3634	2.2053	1.8328	1.7474	1.3228	2.0679	2.3331	2.2345	1.9511	1.4575	1.6888	1.9768	2.6066	1.4790	1.3176	1.3924
1089813	1.2296	1.8482	1.8104	1.3772	1.4113	1.0311	1.5741	2.2194	1.8511	1.5143	1.0704	1.0803	1.8561	1.8627	1.8806	1.5369	1.0864	1.3867	1.4312	2.1179	1.2612	1.0627	1.1502
1096167	5.6501	4.4877	5.6390	4.8691	4.7644	4.9103	6.4718	4.9550	5.6468	5.2137	4.6381	4.9012	6.2158	4.7100	5.4071	5.0115	4.6897	5.0296	5.6320	5.2984	4.9610	5.0170	5.0717
1094943	1.7248	1.3388	1.7930	1.1843	0.8376	1.4480	1.8310	1.4014	1.6846	1.1313	0.8122	1.3280	1.3398	1.6514	1.4362	0.9186	0.2905	1.2139	1.7140	1.5330	1.0853	0.7938	1.4963
279399998	6.8395	6.2980	6.4534	6.2280	6.5564	5.8649	7.3924	6.8809	6.6695	5.7638	6.9062	6.2249	7.9901	6.6338	6.1725	6.0271	7.2464	5.6975	7.3307	6.5614	6.1947	7.1729	5.6838
1089327	3.4510	4.0679	4.0969	3.4732	3.8289	3.0886	3.8712	4.0250	3.9841	3.3369	3.3871	3.0083	3.8459	4.1559	4.0329	3.3711	3.3157	3.2715	3.4347	3.8015	3.4197	3.3385	3.3245
1087342	3.8438	3.4617	4.0348	3.5527	3.4247	3.3854	4.0975	3.8374	3.9456	3.7124	2.9629	3.5324	4.0021	3.3473	4.0467	3.4216	2.4052	3.7023	4.1273	3.9735	3.3881	3.1402	3.4863
1087981	2.6503	2.8707	2.8443	2.4084	2.8316	2.1267	2.6947	3.2967	2.8458	2.4969	2.3892	2.0873	2.8594	3.2113	2.9185	2.5355	2.3145	2.4757	2.6980	3.1797	2.2304	2.2507	2.3519
279835459	4.8308	6.6756	4.8239	4.4921	4.8173	5.0942	5.5833	6.2304	4.8056	4.6982	4.7813	4.7924	5.5831	5.1821	5.1072	4.5710	4.5284	5.3461	4.9566	5.0422	4.4957	4.7987	5.2666
1099624	4.3290	5.2608	5.0585	4.6836	4.3151	4.7360	4.3669	5.5709	4.9848	4.7361	3.6269	4.5324	4.0764	5.1214	4.8118	4.2366	2.4040	4.5806	4.2957	4.8021	4.6443	3.7249	4.7634
1099460	6.6992	7.2113	6.1699	5.6653	6.1833	6.0807	7.1846	7.9188	6.1629	5.9448	6.5658	6.3750	7.0976	6.8544	6.1144	6.1967	6.3699	6.0876	6.3721	6.3696	5.9113	6.8716	6.1609
1095002	3.3560	1.9406	3.0363	2.5071	2.8911	2.5092	3.6165	2.6122	3.1759	2.4470	2.4852	2.0982	3.5524	2.5699	3.2205	2.5853	2.3345	2.7952	3.4642	2.9273	2.2531	2.4278	2.6999
1092123	3.1841	2.8214	3.4025	2.8529	2.9746	2.7476	3.2321	3.5139	3.4242	2.9974	2.4163	2.6750	3.2100	3.2793	3.4043	2.8560	2.2499	3.0083	3.1564	3.4884	2.6780	2.5583	2.9052
1092879	3.8734	4.5919	4.7165	4.0493	4.0214	4.1619	3.7677	5.2903	4.8114	4.3159	3.7219	4.3730	3.8787	4.6788	5.0425	4.2861	3.0714	4.4170	4.1582	5.5900	3.8969	3.6803	4.5068
1091471	3.9059	3.6354	3.5170	3.2921	3.5962	3.0902	4.2829	4.0958	3.6739	3.6972	3.1482	3.1141	4.1753	3.8630	3.6924	3.6249	3.0706	3.4600	3.7184	3.9898	3.3270	3.2243	3.2983
1090509	8.4142	8.3332	8.3218	7.7931	8.1208	7.7827	8.7368	8.6236	8.2983	8.1786	7.9151	7.6099	8.7698	8.2067	8.3781	8.0199	7.6976	8.0260	8.4180	8.4446	7.8356	7.9894	7.9545
279519561	1.4993	0.8617	0.9738	0.4320	0.9367	0.7489	2.0903	0.9628	1.4791	0.8528	0.8207	0.7848	1.8413	1.2328	1.2350	0.4521	1.0258	0.6789	1.0343	1.0862	0.5074	1.0710	0.8159
1094127	2.2485	1.8221	1.8775	1.8713	1.8255	1.4027	2.4942	2.1040	2.0672	2.0786	1.2728	1.3536	2.3314	1.8874	1.9799	1.6623	0.9657	1.7509	2.0153	2.0303	1.6364	1.2887	1.3583
1091513	2.9781	3.1447	3.2137	2.9457	2.8089	3.0184	3.0674	3.4679	3.3310	3.0550	2.4781	2.8128	2.9308	3.2211	3.3546	2.6279	1.3555	3.1104	3.0964	3.3456	2.6805	1.9689	3.0191
1096644	2.3705	2.8321	2.7098	2.2638	2.4078	2.0434	2.6680	2.7144	2.7368	2.2759	2.0437	1.8868	2.6699	2.2828	2.5677	2.2139	1.5900	2.3231	2.6328	2.7566	2.0580	1.8763	2.1261
1089878	8.7252	8.8573	9.2678	8.9415	7.8036	9.0383	8.5699	9.3989	9.2163	8.7807	7.2951	8.8902	8.5256	8.3728	9.0361	8.5274	6.2064	8.9993	8.6839	8.8037	8.8602	7.5721	8.9399
1091407	3.7127	3.9463	4.4681	3.7438	3.7190	3.7561	3.8913	4.3279	4.4531	3.8225	3.2871	3.6079	3.7722	4.1991	4.2687	3.5394	2.7780	3.9959	3.6364	4.5134	3.5459	3.1833	3.8588
1093660	4.3609	1.9586	2.1232	1.9044	2.7182	2.1421	4.8660	1.8404	2.1451	1.9490	2.9088	2.2640	4.9069	1.0621	2.2045	2.3613	3.0456	2.1890	4.2500	2.7472	1.8988	3.1166	2.4639
279720824	2.7578	0.4385	1.5025	2.1376	1.1924	1.5353	3.3583	1.1901	2.0838	1.8911	0.4787	1.7752	3.4484	1.0132	1.8049	1.7903	0.1498	2.4826	2.5026	2.4297	2.3802	0.8564	1.4539
1106352	4.6539	3.0134	4.3143	3.2921	3.8991	4.0220	5.8091	3.4198	4.6818	3.7106	3.9117	3.9194	5.5780	3.2905	4.4229	3.8090	4.1881	4.0696	4.6110	4.7343	3.5845	3.9647	4.1214
1087996	4.9270	3.6068	4.9055	4.2141	3.9366	4.5380	5.3523	4.2489	4.6728	4.6425	3.4648	4.4676	5.0564	3.8109	4.5691	4.2693	2.3908	4.6229	4.8879	4.6737	4.1202	3.7049	4.5024
1091657	5.1504	4.9575	5.3539	4.6857	5.0390	4.5955	5.2224	5.1379	5.3758	4.7857	4.5795	4.6715	5.3340	4.7832	5.4245	4.7678	4.3915	5.0688	5.3411	5.6274	4.5146	4.5470	4.8721
279991424	4.0568	3.9139	3.5281	2.7807	4.0574	2.7923	4.5851	4.0125	3.6856	3.0254	4.3904	3.1097	4.3688	3.8348	3.7324	3.5533	4.3704	2.9436	3.9469	3.9877	2.9089	4.3799	2.8751
1090815	3.4297	3.0270	3.6771	3.2127	2.9880	3.1336	3.4499	3.6069	3.5940	3.3374	2.5406	2.9494	3.2598	3.4163	3.5859	2.9558	2.0714	3.4720	3.4411	3.6617	2.9103	2.3369	3.2763
1096726	2.5666	2.8466	3.0136	2.8013	2.4364	2.1616	2.5582	3.3776	3.1017	2.7642	1.9486	2.2311	2.6389	2.7147	3.1949	2.9422	1.7002	2.7219	2.9252	3.4680	2.5379	2.1222	2.5560
1098445	3.4032	3.0542	2.8867	2.4974	2.7199	3.1298	4.6711	3.1500	3.0613	2.6809	3.0240	2.8206	4.5192	3.2612	2.5322	2.3552	2.5654	2.8892	3.3660	2.3362	2.6313	3.0540	2.7441
280096483	2.3496	3.1983	3.6841	2.7727	2.6914	2.9019	1.9449	3.3026	3.7238	2.7758	1.2823	2.7890	2.8980	2.8527	3.1083	2.9726	1.6115	3.5699	2.8688	3.5695	2.7513	1.2060	2.7981
279967198	6.4647	5.9937	6.9943	6.1866	5.8509	6.4808	6.8199	6.2629	6.9194	6.3356	5.3264	6.3638	6.4717	5.9798	6.8353	6.1116	4.4646	6.6493	6.5732	6.7940	6.0636	5.8008	6.6073
279910006	1.5888	1.3495	1.5426	1.2754	1.7638	0.5996	1.8686	2.7145	1.9009	0.3312	2.0219	1.1494	0.3995	2.0131	2.0707	1.6315	0.4768	0.7829	1.3853	1.8350	1.1765	1.7488	0.9848
1094827	2.3794	3.0254	3.2924	2.5743	2.6776	2.3288	2.3518	3.3204	3.2748	2.4047	2.2480	2.3425	2.5198	2.9544	3.2365	2.4624	1.9810	2.8056	2.5709	3.3060	2.3119	2.0223	2.5816
1100952	1.6288	2.1340	2.2408	1.8112	1.9687	1.3351	1.7959	2.3108	2.1538	1.7882	1.7013	1.2835	2.0178	2.2803	2.1826	1.9024	1.4158	1.6435	1.9277	2.5539	1.4369	1.2784	1.3518
1094550	4.8914	4.7462	5.0885	4.5056	4.1509	4.7709	5.1726	4.9655	4.8932	4.2516	3.9288	4.5558	5.4097	4.7942	4.9013	4.5720	3.4600	4.9499	5.1419	4.4393	4.7129	4.3734	4.7428
280129070	4.4194	4.7420	5.0479	4.4399	4.0977	4.8028	4.3839	5.4001	5.0621	4.6777	3.5633	4.7636	4.0385	4.7427	4.6628	4.0089	2.6111	4.8921	4.1400	4.8429	4.0747	2.8763	4.9353
279955775	0.0000	1.6089	0.5365	0.1932	0.9434	0.4477	1.1180	2.4502	0.4712	0.0000	0.7357	0.6005	0.0000	3.4333	0.0000	0.2452	0.0000	0.2261	0.0000	0.2404	0.0000	0.9458	0.0000
280100958	4.7093	4.7154	4.9138	4.5700	4.1532	4.6678	4.8057	5.1000	5.0875	4.5153	4.0954	4.0956	4.8809	4.7379	4.5096	4.1901	3.7730	4.4828	4.5126	4.9730	4.2724	4.0079	4.5204
1088168	1.7470	2.2393	2.1047	2.1310	1.2078	1.8788	1.9483	2.6729	1.7852	2.3142	1.0093	1.5260	1.9591	3.1307	2.4117	2.1315	0.7219	2.2810	1.8227	2.3645	1.9574	0.8014	2.0104
279975037	5.8640	4.0283	5.1640	4.2225	4.6086	4.7272	6.4919	4.4225	5.3804	3.7122	5.2979	4.9490	6.6257	3.8070	4.4210	4.5476	5.0097	4.2627	5.7913	4.7694	4.3021	5.4787	4.3968
279870135	1.5550	1.5306	0.2136	0.2046	0.7261	0.0000	1.4552	0.6504	0.4963	0.4725	0.9138	0.4498	1.5441	1.6401	0.8940	0.6697	0.6672	0.4443	0.6828	0.9832	0.6236	0.6698	0.4516
1100774	6.3706	4.6138	5.6082	4.9953	5.5855	4.8360	7.4287	4.7223	5.7552	5.2461	5.3702	4.8310	7.0923	4.8778	5.4423	5.2314	6.0128	5.0768	6.2470	5.4711	4.9348	5.8344	5.0489
1092263	3.0220	2.2377	2.8911	2.2435	2.3765	1.9780	3.3906	2.6417	2.7748	2.3455	2.4193	2.1480	3.3152	2.7511	2.8235	2.5048	2.2598	2.3511	2.7278	2.7006	2.2576	2.6991	2.1257
280098542	3.1080	2.9908	3.4004	2.3985	2.4358	2.7798	3.6157	3.2827	3.2695	2.5813	3.1011	2.9018	3.8405	3.1025	2.8247	2.9564	1.8142	2.7058	3.4381	2.7580	2.8826	3.0849	2.8185
279713183	0.0000	0.0000	1.7992	0.0000	0.5664	0.9817	2.8072	0.0000	1.4276	0.0000	0.0000	2.1807	1.5516	0.0000	2.5037	0.0000	0.0000	1.0949	0.0000	1.8764	0.0000	0.4652	1.3556
279805513	1.5832	1.1454	1.7515	1.1834	1.4952	0.7800	2.9429	1.0398	1.0988	0.9244	1.6463	1.1288	2.0279	1.2378	1.6175	1.0671	1.3979	1.2248	1.9970	1.3830	0.8088	0.6301	0.7496
1099754	9.6300	8.9272	9.3778	8.5655	8.5630	9.2951	10.2987	9.4194	9.2967	8.7655	8.7684	9.2712	10.0729	8.6925	9.2386	8.8227	8.5005	9.2294	9.5851	9.2419	8.7755	9.0037	9.2531
279818046	5.6001	6.3824	5.0827	4.8142	4.7955	4.9361	6.3589	6.6779	5.2366	5.0893	5.4827	5.1570	6.0463	5.7889	5.3259	5.1645	5.6573	5.4703	5.2840	5.1981	4.9866	5.7988	4.9553
1102441	2.0866	2.6762	3.2393	2.6765	2.3104	2.3944	2.3518	3.5606	3.4094	2.5430	2.2887	2.6858	2.5883	2.6040	2.9498	2.0212	1.1178	2.2810	2.4859	3.3107	2.6017	2.1764	2.6074
1089968	4.4009	4.1604	4.7319	4.0590	3.6676	4.2326	4.8411	4.6678	4.6520	3.9846	3.6264	4.2847	4.4798	4.0554	4.3733	3.8700	3.4158	4.1309	4.5039	4.3724	4.0362	3.8393	4.1687
1091259	3.2746	3.2809	3.4732	3.0232	3.1620	2.9689	3.3064	3.6662	3.5672	3.2024	2.7077	2.9450	3.5374	3.4049	3.4903	3.1039	2.3168	3.2659	3.4197	3.7058	2.8141	2.5990	3.0876
1098815	1.9286	2.7270	2.8540	2.4080	1.0751	2.6954	1.8253	2.6114	2.6914	1.7383	0.8264	2.2437	1.7374	2.6209	2.3953	1.5752	0.9418	2.7406	2.0364	2.2308	2.0173	1.0184	2.3166
1091067	4.9141	4.9061	5.3862	5.0258	4.5695	5.3194	4.8186	5.4533	5.2934	5.0642	3.6358	5.1274	4.3657	4.7819	5.2830	4.4019	1.7470	5.4322	4.9926	5.1805	4.7396	3.6135	5.3392
1102822	2.3104	3.2850	3.5304	2.8961	1.7316	3.3909	1.9295	3.5358	2.8958	2.4611	1.2944	2.5711	1.6476	2.9133	2.6498	1.7183	0.6558	3.1431	2.5381	2.7273	2.5199	0.7538	3.1573
1094437	2.2198	3.4863	3.3982	2.9832	1.8927	3.0723	2.1471	4.0078	3.3155	2.9601	1.3948	2.9032	1.5897	3.2629	3.1719	2.3007	0.7766	3.2066	2.3591	3.2928	2.7471	1.2714	3.2823
1095287	4.9525	4.8614	4.7608	4.2582	4.3393	4.3949	5.4834	5.3681	4.7731	4.4514	4.4498	4.3369	5.2360	4.8582	4.5534	4.6061	4.1553	4.3729	4.9133	4.5721	4.4347	4.7439	4.3400
1091682	6.2554	6.1366	5.5789	5.0505	6.2197	5.0091	6.6412	6.8245	5.7574	5.4495	6.3812	5.3126	6.6776	6.7958	5.6406	5.3814	6.7777	5.2110	5.9814	6.0780	5.0390	7.0303	5.3339
279755663	4.7986	2.8462	4.6715	4.3987	3.9510	3.7424	5.4007	4.1300	4.6137	3.6318	3.2855	3.4123	4.8411	1.5334	3.6550	3.5933	3.4106	3.6102	4.9608	4.6227	3.9765	3.4622	3.4011
279815748	4.6654	3.5313	4.3257	3.5982	3.8145	3.7592	5.4385	3.5147	4.4250	3.9673	3.7898	3.9504	5.0246	3.7076	4.1772	4.0007	3.4574	4.0635	4.6066	4.5158	3.6307	3.9507	3.9248
1096863	4.8562	4.3365	4.8082	4.0445	4.8653	3.9251	5.0626	4.7712	4.9408	4.4124	4.4406	4.1481	5.2944	4.5248	4.9537	4.3790	4.2755	4.5443	4.7302	5.1077	3.9156	4.6318	4.2777
279876241	0.6375	1.4038	0.6593	0.3115	0.1770	0.2572	1.0855	1.0308	0.3575	0.2593	0.2098	0.1648	0.3656	1.5040	0.6171	0.1459	0.1664	0.2871	0.3090	0.3354	0.3604	0.1066	0.2376
1099757	1.4467	1.2159	1.7751	1.2408	0.5448	1.0830	1.5527	1.2143	1.7470	1.1057	0.4127	1.0712	1.1615	1.1024	1.7570	1.1468	0.3548	1.2475	1.4546	1.4923	1.1060	0.5972	1.0809
279882464	6.0067	4.2952	5.7936	4.8033	5.1189	5.4916	6.7799	5.0953	5.8573	5.5102	4.7777	5.1823	6.2001	5.0153	5.5019	5.1559	4.6847	5.6287	5.7713	6.0000	4.8672	4.7727	5.6156
1093479	5.1692	4.7933	5.4247	4.5599	4.8305	4.9429	5.3857	5.2244	5.4324	4.8079	4.5018	4.7381	5.3026	4.9047	5.3853	4.7136	4.0249	5.2019	5.1660	5.3413	4.4666	4.5903	5.0126
1091978	3.9676	2.6862	3.3753	3.2288	3.6832	2.2046	4.0681	3.2852	3.6284	3.2635	3.5925	2.2653	4.1635	3.4677	3.4206	3.3764	3.7026	2.6693	3.8813	3.6315	3.0332	3.4178	2.3757
279905598	7.5528	6.9969	7.4753	6.3679	7.4044	6.8776	8.5507	5.9643	7.4512	6.5825	7.0183	6.7782	8.2307	6.3769	7.0269	6.6849	6.5203	6.7459	7.4177	7.1742	6.3424	7.1269	6.7038
1091548	7.2585	6.0173	7.0186	6.3609	6.3955	7.0447	7.4159	6.5372	7.0329	6.3129	5.7818	6.5755	7.4734	6.2314	7.1517	6.3159	5.2698	7.4310	7.2519	6.8324	6.3285	5.8741	7.1048
1088928	2.6156	2.5792	1.4897	1.3720	1.1882	2.3854	3.2767	2.2578	1.4083	1.1865	1.6601	2.2396	3.3329	1.8967	0.9828	1.3025	1.1554	2.0408	2.5368	1.5358	1.3381	1.7476	2.1162
1104112	3.3224	3.0205	3.8007	3.4129	3.3504	2.7296	3.4046	3.3905	3.8371	3.1976	2.8860	2.9137	3.5842	2.9858	3.9585	3.1696	2.0200	3.2939	3.5869	3.7747	3.0018	2.6253	3.2285
279750201	3.9490	2.6269	3.1473	2.3872	2.7530	3.1871	4.8038	2.7802	3.1977	2.5788	3.1810	3.2232	4.0823	3.1731	2.9195	2.4699	2.7442	2.9814	3.3648	3.2454	2.4306	3.4055	2.9879
1087523	2.3171	2.8186	3.2396	2.8258	2.2859	2.3509	2.5792	2.8262	2.9166	2.6312	1.9236	2.1820	2.1539	2.7408	3.1824	2.2354	1.4766	2.5804	2.5796	3.0031	2.2999	1.4798	2.4957
1087868	5.0120	5.2164	5.1430	4.5782	5.1769	4.4616	5.3688	5.4651	5.3182	4.8818	4.9489	4.5305	5.4605	5.3920	5.2825	4.7500	4.7191	4.8449	4.9933	5.3805	4.4725	4.9126	4.6820
1098214	3.2094	3.8900	3.2487	3.2627	3.5999	2.5527	3.2327	4.2079	3.5177	3.1323	3.0980	2.5551	3.2534	3.5851	2.8790	2.8936	2.7930	2.4031	3.2825	3.5614	3.0510	2.9097	2.7109
1099488	4.0109	4.3501	4.4551	4.0086	4.2137	3.5595	4.0011	4.7955	4.5389	4.0475	3.8369	3.6957	4.1100	4.2105	4.4742	3.7924	3.2788	4.0251	4.1667	4.6144	3.7603	3.6787	3.8205
279854056	0.7438	1.7899	0.3785	0.3633	0.6913	0.7883	1.5215	2.7965	1.1094	0.1653	1.2198	0.4263	0.5362	2.6089	0.1474	0.6932	0.7330	1.0121	0.7066	0.6815	0.4209	0.7993	0.5465
279771090	1.5835	1.4232	1.2697	1.1053	1.0018	0.9890	1.2037	2.0852	1.2063	1.0462	1.0150	0.8936	0.9605	1.6625	1.2318	0.7245	0.3001	0.5294	1.2323	1.1649	0.9789	0.5751	0.8911
1100480	1.9826	2.3127	2.6130	2.2708	2.0989	2.1662	2.1440	2.7044	2.6021	2.0514	1.6097	1.8313	2.2512	2.4564	2.7008	1.9756	0.8669	2.5796	2.4230	2.7202	2.0662	1.4006	2.1005
1098232	5.0295	5.2185	5.4267	4.8179	4.7185	5.0738	5.0023	6.2035	5.8043	5.5699	4.4071	5.4249	4.9514	4.7275	5.8276	5.5621	3.8666	5.3098	5.1874	6.9858	4.8911	4.3426	5.5302
280031793	2.5993	3.1950	2.6318	2.3047	2.1469	2.7630	2.4244	3.2814	2.3716	1.8739	2.4266	2.0127	2.6039	2.8997	2.7734	2.3611	1.4984	2.6210	2.4126	2.7661	2.3630	1.4741	2.5025
1093980	6.5256	6.6611	6.0167	5.5363	6.1187	5.8061	7.0009	6.6214	5.9166	5.6657	6.2720	5.6290	6.7894	6.7182	5.9084	5.8158	6.1447	5.7369	6.3146	5.9342	5.5324	6.4787	5.7374
1091016	2.0666	2.5227	2.0895	2.0908	2.2670	1.6957	2.3523	2.9316	2.1826	1.9580	1.7412	1.4968	2.3346	2.5335	2.1747	2.0177	2.0082	1.8185	2.3170	2.8405	1.8826	1.7092	1.7241
279788988	1.0583	0.9246	0.9799	0.4600	0.5915	0.3972	0.7760	0.4605	1.2309	0.5960	0.1495	0.2921	1.3048	1.3210	1.2279	0.7868	0.5071	0.9706	1.3599	1.2358	0.5425	0.6695	0.6662
280058575	1.8488	2.1882	1.5993	1.1129	0.8734	1.7117	1.9737	1.3616	1.6270	1.3095	0.4787	1.3620	0.9365	1.6285	1.8117	1.1714	0.5533	1.4437	1.1497	1.7615	1.2217	0.6448	1.2991
279943096	7.2301	5.3572	6.7561	5.7988	6.2312	6.2005	7.6381	6.3155	6.8235	5.6160	6.9116	6.4049	7.9976	6.2936	6.5150	5.9204	6.8263	5.7160	7.3595	6.3177	6.1987	7.2852	5.9530
1091468	5.2593	4.7015	5.0554	4.4829	4.8513	4.7544	6.0760	5.2762	5.1640	4.8437	4.6624	4.6222	5.5953	4.6671	5.0671	4.6174	4.2710	4.8370	5.1064	5.0959	4.4307	4.8061	4.7497
1087221	1.9310	1.8886	2.2629	1.7644	1.9622	1.5834	2.2708	2.3099	2.3286	1.7602	1.6143	1.5062	2.5501	1.8779	2.2935	1.7050	1.3195	1.9470	2.2213	2.2221	1.5989	1.5874	1.6850
1100497	4.2184	4.0179	4.5443	3.8107	3.6393	3.9455	4.2940	4.7819	4.4897	3.7925	3.7462	4.0319	4.0057	4.1372	4.1943	3.4561	3.2777	4.0357	4.1803	4.5443	3.7539	3.8538	4.0560
279839669	2.7933	3.2808	2.8260	2.5999	2.4512	2.4182	3.5933	3.9727	2.7952	2.6369	2.6536	2.4411	2.7445	3.3498	2.5539	2.3152	2.4655	2.4009	2.9028	2.8118	2.6327	2.9091	2.4394
1104688	4.6919	5.7155	6.0240	5.2592	4.8991	5.4235	4.7321	6.2613	5.9596	5.3646	4.3166	5.2028	4.5651	5.8919	5.8828	5.1318	3.3745	5.6962	4.7489	5.8764	5.0343	4.2782	5.5386
1093604	2.4278	2.3356	2.7322	2.5616	2.1327	2.3499	2.5051	2.9090	2.7273	2.4223	1.6099	2.1953	2.4617	2.3066	2.7064	1.9791	0.7539	2.5866	2.6439	2.7280	2.2683	1.4808	2.4180
278811883	4.0059	4.1203	3.6828	2.9945	2.8295	3.5149	4.3719	2.9272	3.5151	3.2686	3.1760	2.9644	4.2853	3.3202	3.0707	3.0469	2.9860	3.1941	3.4812	3.7213	2.9694	3.1491	3.7777
1100680	6.9898	7.0054	7.2880	7.0334	6.3101	6.7181	7.6900	7.8284	7.3481	6.4274	6.5872	6.8567	8.0223	6.6233	6.5916	6.6224	6.4188	6.5595	7.3461	6.6587	7.1624	7.0392	6.5614
280090909	7.1881	7.5131	7.8023	7.0086	6.6976	7.7456	7.3660	8.1606	7.5655	6.7640	6.6606	7.4338	7.2144	7.5746	7.3984	6.6748	5.6267	7.8178	7.1764	7.3395	7.0489	6.5193	7.4712
279774486	2.4999	0.8072	0.8557	0.8266	0.2154	1.7601	2.4636	1.4090	1.1302	0.7492	0.6326	1.7861	2.6019	0.8300	0.9332	0.8388	0.5536	1.5409	2.3994	0.8737	0.8692	0.5393	1.7092
1100290	4.9788	5.2940	4.9896	4.6042	4.1392	4.8599	5.3448	5.6975	4.9274	4.5524	4.2703	4.9154	5.0096	4.7517	4.7059	4.3523	3.7893	4.6106	4.9939	4.5620	4.6539	4.5514	4.6692
1097680	1.5227	2.3894	2.4501	1.9060	1.6531	1.3622	1.4786	2.4555	2.3468	1.7414	1.3938	1.2996	1.4391	2.4060	2.3671	1.7881	1.4015	1.9247	1.7207	2.4498	1.6492	1.1812	1.5126
1101984	2.7792	3.3913	3.6021	3.3573	3.0975	2.7230	3.1502	3.7798	3.7973	3.2633	2.8961	2.6857	3.1529	3.3455	3.6255	3.2120	2.3392	3.1706	3.3120	4.0878	3.0314	2.4473	2.9538
279838749	4.2602	3.5985	4.0154	3.1962	3.7488	3.2690	5.1315	3.0924	4.1116	3.8366	3.7144	3.3339	4.9152	3.4142	3.9169	3.5903	3.8419	3.6844	4.2870	4.2355	2.9917	4.0429	3.5160
1095361	5.1115	4.4682	4.9726	4.1773	4.2644	4.7704	5.9545	4.4387	4.8935	4.3713	4.2040	4.4478	5.5839	4.1586	4.7460	4.3027	4.0048	4.6204	5.0206	4.7942	4.3242	4.5951	4.6826
1102884	2.5902	3.1065	3.4028	2.7569	2.7700	2.5651	2.6585	3.5122	3.3759	2.8713	2.3285	2.4716	2.9205	3.4082	3.3512	2.8173	1.9915	2.9781	2.6870	3.4254	2.6941	2.2490	2.7878
1092272	3.6933	3.4074	3.6013	3.2582	3.0489	3.1802	3.9853	3.7734	3.5908	3.3131	2.8535	3.1514	3.7015	3.2353	3.3891	3.0023	2.6241	3.1416	3.6910	3.4460	3.0998	2.8594	3.2867
1101179	3.8570	3.1879	4.0003	3.6044	2.6056	4.2521	4.0184	4.0088	3.8141	3.5235	2.3417	3.9387	3.6537	3.3607	3.5956	2.6349	1.4170	4.0711	3.5210	3.5698	3.1997	2.3551	4.0504
1093945	4.2238	3.7387	3.8458	3.5816	4.0049	3.3823	4.5593	3.9239	3.9616	3.6366	3.5498	3.1885	4.5190	3.7465	3.7706	3.5509	3.3029	3.6380	4.1440	3.9485	3.4184	3.2729	3.6081
1092682	4.9575	5.4213	4.8776	4.3658	4.5328	4.3380	6.0638	5.5719	4.9876	3.8868	5.2414	4.9000	6.1998	4.4880	4.2859	4.3617	5.3476	4.1730	5.5006	4.3090	4.4815	5.4948	4.4107
279735880	4.5914	2.3760	4.7120	3.6124	2.7554	4.0287	5.0895	3.2903	4.7259	3.5084	3.2336	3.8292	4.9342	1.9148	4.0647	3.2593	2.9740	4.1761	4.7686	4.2001	3.6872	3.0805	4.3052
279865740	3.2078	2.9268	2.9194	2.3185	2.5691	2.6521	2.9899	3.3690	2.9374	2.2431	2.4259	2.4932	2.9287	2.6961	2.7490	2.3119	1.8227	2.8633	2.6904	2.6480	1.9258	2.4214	2.6522
1095653	1.6653	1.6154	1.2757	1.1720	1.2926	0.7299	1.8796	1.6288	1.2738	1.2163	1.1042	0.7178	1.9567	1.8575	1.3027	1.2337	0.9714	1.0635	1.3447	1.2000	0.9564	0.7854	1.0284
1088438	2.8766	2.8132	3.0567	2.7932	2.6186	2.5417	3.0463	3.4205	3.0921	2.8994	2.0803	2.5689	2.8355	3.2038	2.9717	2.6085	1.4164	3.1105	3.0294	3.1367	2.5957	2.0940	2.9254
1094998	5.1787	4.4364	4.5151	4.7360	4.1125	4.2188	5.4237	4.8388	4.3728	4.0822	4.0121	4.4119	5.7006	4.1961	4.2698	4.3779	3.5863	4.1249	5.2905	3.7157	4.5991	4.0703	4.0557
1095913	5.2774	4.7277	4.9203	4.5349	5.0937	4.4660	5.6206	5.5177	5.2278	4.9503	4.8667	4.6796	5.6346	4.7258	5.2967	4.8850	4.7642	4.7354	5.2386	6.2054	4.5224	5.0341	4.8973
1095935	2.6716	2.9762	3.8075	2.8006	2.4085	3.1690	2.5973	3.6386	3.8078	3.0239	1.8443	3.2024	2.2070	2.9103	3.4683	2.4204	1.0205	3.2159	2.8583	3.5255	2.7094	2.2029	3.3142
1087908	3.5969	4.3102	4.8496	4.2531	3.8365	3.9764	3.6268	4.8507	4.7946	4.2441	3.2121	3.7138	3.3068	4.4880	4.6057	3.8571	2.4257	4.1705	3.7055	4.8525	4.0704	3.1010	4.1294
1093872	5.2463	5.5554	5.5701	4.8395	4.7231	5.1820	6.1100	5.6303	5.5244	4.7779	4.8440	4.9264	5.7933	5.3647	5.2343	5.1100	4.6950	5.2678	5.2529	5.2232	4.9835	5.2572	5.1335
279781183	1.4590	2.0426	1.5027	1.2366	0.8379	1.4322	1.2113	1.7974	0.8623	1.2466	0.4018	0.6867	0.8234	1.5906	1.3539	0.5714	0.2918	1.3660	1.5358	1.1552	0.6633	0.3079	1.4222
1099382	5.0762	4.8293	5.2660	4.5193	4.5507	4.7609	5.4571	5.1029	5.1221	4.2499	4.7254	4.6610	5.6835	4.7925	4.7826	4.3421	4.6166	4.6473	5.2481	4.9142	4.4690	5.1183	4.4667
1109145	3.0061	2.8805	3.3066	2.6371	2.6469	2.7710	2.8527	3.5042	3.3834	2.7750	2.3004	2.6205	2.5599	3.0989	3.1230	2.7229	2.1709	2.8122	2.9477	3.4688	2.5043	2.2909	2.7231
279803748	1.6149	0.9072	0.6166	0.7315	0.8930	0.1455	1.4628	0.7864	1.1095	0.6516	1.0551	0.3386	2.0444	0.5201	0.8158	0.6011	1.0774	0.2276	1.5933	0.7573	0.6879	0.5858	0.0863
1089358	2.7403	2.9191	3.0423	2.8945	2.2120	2.5384	3.4520	3.2872	3.2501	2.4243	2.7811	2.3710	3.4244	2.8171	2.2082	1.9308	1.9722	2.0238	3.1796	2.2338	2.8486	2.9376	2.3213
1092311	3.7196	4.0702	4.3070	3.8979	4.1748	3.2820	3.4624	4.3908	4.3156	3.7256	3.5290	3.2175	3.6692	4.1393	4.3034	3.7178	3.0793	3.8178	3.9093	4.5172	3.4952	3.2317	3.4582
1088429	5.0149	4.5388	4.5414	4.3284	4.3537	4.2744	5.8257	4.9496	4.6602	4.1230	4.4884	4.1633	6.2490	4.7276	4.5169	4.7072	4.6484	4.5888	5.0875	4.0780	4.2945	4.8279	4.0725
1094249	4.1017	2.8833	3.8103	3.5423	2.4186	4.0164	3.9638	3.2745	3.5328	3.4138	2.0564	3.3554	3.4695	2.7169	3.8225	2.6961	1.3576	4.2055	3.8606	3.3428	3.1892	1.7091	4.0996
279739370	3.7597	3.4571	4.1244	3.3376	3.0652	3.5452	4.2191	3.6468	4.0092	3.6119	2.8654	3.5288	3.8591	2.9799	3.8914	3.2947	2.5077	3.6627	3.8987	3.9903	3.2345	3.0115	3.7313
1099398	1.9894	2.2235	2.4871	2.1100	2.1231	1.5736	2.0251	2.6421	2.5991	1.9266	1.4994	1.6251	2.2609	1.8869	2.8537	2.1264	1.4012	2.4287	2.3936	2.5545	1.8071	1.4771	1.9326
1091889	2.1685	2.7890	2.9298	2.3947	2.1953	2.2626	2.2884	3.1417	2.9212	2.4270	1.8510	2.0935	2.1649	2.8995	3.0359	2.2742	1.5118	2.4771	2.1648	3.0314	2.3103	1.8594	2.3244
1090923	2.8750	2.2451	2.8388	2.2262	2.6925	2.1091	3.2521	2.4258	2.8122	2.2357	2.2228	2.1353	3.1972	2.3534	2.6753	2.3379	1.9291	2.4806	2.9782	2.8371	2.2731	2.1789	2.2050
1096464	3.0382	4.7601	4.3573	4.2263	3.5877	3.7598	3.0673	4.9075	4.3565	3.8549	2.8628	3.3389	2.9990	4.4388	4.1810	3.5390	1.8860	3.9588	3.4752	4.3444	3.9635	2.7794	3.9264
1091406	2.4358	2.4777	2.4487	2.2470	2.5607	1.6811	2.6792	2.4238	2.6017	2.2850	2.1158	1.5956	3.1871	2.4840	2.5012	2.1995	2.2563	2.0920	2.6750	2.7605	1.9997	2.2500	1.7666
1087827	5.1836	5.1144	4.2902	4.1161	4.7389	4.1296	5.2013	5.5792	4.4856	4.2401	5.0099	4.2128	5.2671	5.3122	4.4361	4.4293	5.2246	4.0253	5.0236	4.7724	4.0680	5.0979	4.1111
1105413	4.8410	4.5818	4.7238	3.9804	4.2423	3.9975	5.3751	4.8260	4.7049	3.6593	4.7060	4.3706	5.8825	4.1960	4.2051	4.0044	5.0252	3.9883	5.0122	4.2022	4.2119	5.0146	3.8979
1089832	2.0415	2.3215	1.9970	1.6172	2.0637	1.7090	2.6079	2.3715	2.0088	1.8328	1.6344	1.7242	2.6235	2.3092	2.1461	1.8923	1.3914	1.8544	2.1672	2.1872	1.6478	1.5520	1.8878
1089047	4.9403	5.6822	6.1530	5.1512	5.0158	5.5293	4.8158	6.0382	6.1328	5.2722	4.4194	5.2292	4.6192	5.8551	6.0026	5.1103	3.8945	5.8353	5.0204	5.9915	5.0963	4.3832	5.6603
1092189	3.8597	3.4853	3.3538	2.8910	3.2498	3.1090	3.8314	3.6948	3.4238	3.0111	2.9119	2.9807	3.6871	3.3355	3.5425	3.0373	2.3614	3.5226	3.5321	3.3246	2.8641	3.0549	3.4072
1094113	2.2519	2.2240	2.7681	2.2410	2.2057	2.0460	2.6010	2.6536	2.6854	2.4026	1.7166	1.8398	2.7080	2.2572	2.6104	2.2935	1.4620	2.4316	2.5989	2.8460	2.0147	1.7713	2.1248
1095801	5.6905	5.7355	6.7073	5.6546	5.2558	6.1312	5.9618	6.4149	6.6408	5.6254	5.1695	6.0617	5.7794	5.6243	6.3301	5.4517	4.5153	6.0234	5.8171	6.2609	5.6986	5.3258	5.9247
1088696	2.9704	0.5779	0.6708	0.6577	1.1884	1.1204	3.0183	0.9388	0.5498	0.9656	1.1406	0.9349	2.8433	1.1109	0.8612	0.8781	1.3304	1.0092	2.7287	0.7375	0.8435	1.0817	1.1949
1093793	2.4534	0.8145	0.9701	1.0458	1.3039	1.1766	2.7946	1.0280	1.0964	1.0255	1.2827	0.9044	2.7439	0.9699	1.1568	0.9354	1.3163	1.2198	2.5698	1.2235	0.8585	1.0236	1.1449
279820414	5.6096	4.8264	5.5086	4.7513	4.7088	5.6567	6.4681	5.9406	5.4842	5.0023	4.8116	5.5587	5.6171	5.2172	5.0603	4.5808	3.8351	5.6102	5.4774	5.2440	4.8558	4.7180	5.6579
280011271	4.0562	1.0212	3.3132	2.4800	3.1045	2.9841	4.5377	1.9788	3.1006	3.1829	2.1959	2.7372	4.1770	2.7701	3.3799	2.9640	1.4605	3.0144	3.6484	3.6155	2.8959	2.9206	2.6936
1100434	2.8300	1.5332	2.0389	1.8869	1.7935	2.1315	3.6301	2.3104	2.1751	2.1563	1.6258	2.2303	3.1451	1.9173	1.8886	1.6717	0.8484	2.1216	2.5921	1.9982	1.9770	1.8593	1.9249
1096923	5.9148	4.9933	5.4171	4.7606	5.2590	5.0972	6.9716	5.2374	5.5893	5.3421	5.1512	5.2326	6.4871	5.0530	5.4375	5.0895	4.9277	5.2879	5.8932	5.4022	4.9836	5.4577	5.2831
1090218	3.8412	2.4267	3.3562	2.6476	3.0313	2.8868	4.5678	2.6420	3.4605	3.1753	3.0215	2.9585	4.2774	2.6761	3.4862	2.9510	2.6870	3.1352	3.7622	3.6749	2.7263	3.1224	3.1023
1096670	3.6586	3.9912	4.2739	3.7699	3.4714	3.7756	3.5985	4.5250	4.4818	3.9451	3.0843	3.9049	3.6307	3.8128	4.2983	3.7455	2.0228	4.1424	3.8165	4.8365	3.5435	3.3940	4.0137
1100473	4.3674	4.5239	4.2937	3.9807	4.3036	3.8904	4.8594	5.1662	4.5022	4.3520	4.1319	4.0591	4.4585	4.6328	4.3353	4.1555	3.0090	4.1545	4.5133	4.3819	3.9784	4.2109	4.1644
1095447	2.4470	1.9995	2.3420	1.9827	1.9769	1.6208	2.8502	2.0540	2.2596	1.9553	1.8233	1.6256	2.6158	2.2071	2.3436	1.9687	1.6374	1.7412	2.3076	2.2524	1.7791	1.8227	1.8893
1088241	4.3547	4.7578	5.0913	4.5603	3.6558	4.9318	4.9377	5.0135	4.8786	4.2076	3.7880	4.9701	4.7476	4.3749	4.6484	4.2409	2.1544	4.6589	4.5861	4.4361	4.7781	3.9259	4.4789
1098331	1.4655	1.9222	2.2804	1.6880	1.4117	1.5622	1.5715	2.6062	2.1395	1.7102	1.1296	1.4661	1.8346	1.8425	2.0243	1.5311	0.7697	1.9467	1.7675	2.1921	1.4993	1.0418	1.6737
280060132	1.7444	1.1545	1.9788	1.2530	0.6418	1.9578	2.0862	1.7072	1.9318	1.1908	0.6110	1.6402	2.4467	0.7561	1.5182	0.7561	0.4268	1.7260	1.9876	1.4672	1.4485	0.9156	1.7347
1088491	3.5540	3.4323	3.4972	3.3061	3.6533	2.9865	3.9186	3.9807	3.8292	3.4273	3.3613	3.1342	3.9838	3.8087	3.7879	3.2543	2.9087	3.5517	3.7279	4.1147	3.0456	3.3228	3.2849
1106471	6.3301	6.3557	6.1834	6.1670	5.6422	5.8693	6.7259	7.1057	6.1945	5.7751	5.7147	5.9854	6.8035	5.7180	5.9384	5.7522	5.3196	5.6893	6.5125	5.7294	6.0426	6.0319	5.7535
280125626	4.1177	4.1520	3.7575	3.1497	3.7177	3.3425	4.2043	4.2345	3.7904	4.0545	3.5139	3.5966	4.1622	3.9195	4.0351	3.3343	3.4861	3.7635	4.2661	3.9248	3.0117	3.8029	3.6608
1095608	5.9041	5.6302	6.0695	5.4960	5.6021	5.5354	6.1815	6.0843	6.2302	5.6785	5.5099	5.5054	6.3053	5.6796	6.0880	5.6217	5.0187	5.8190	6.0673	6.3444	5.5010	5.3639	5.8066
1102810	2.8507	3.0107	3.4398	2.9686	2.6128	2.7434	2.6342	3.5423	3.3638	3.0345	1.9015	2.5037	2.6819	3.1865	3.7232	3.0460	1.8085	3.3472	2.9033	3.3780	2.8022	2.0655	2.8587
1107773	6.5069	5.5301	6.1922	5.5847	6.0027	5.7045	6.9884	5.9929	6.2881	5.7489	5.7095	5.7583	6.9381	5.4469	6.2971	5.7563	5.4648	6.1004	6.5993	6.4188	5.5045	6.0112	5.9666
1104453	4.1096	3.6556	3.4314	3.2704	3.5747	2.6599	4.8280	3.4667	3.6234	3.4886	3.7776	2.8032	5.0354	3.4284	3.2731	3.5036	3.9953	3.0277	4.2864	3.7313	3.4583	4.2528	2.7776
1090326	2.6762	3.0911	3.3978	2.8002	2.7032	2.8900	2.7536	3.3505	3.4065	2.9118	2.2935	2.7242	2.5803	3.4041	3.3303	2.6973	1.8153	3.0729	2.8825	3.6204	2.5299	2.0036	3.0120
279998658	0.4914	1.1886	0.5347	0.0814	0.0872	0.2548	0.7344	0.4485	0.7680	0.2886	0.0928	0.0000	0.1244	1.3252	0.4082	0.2017	0.0000	0.3805	0.5327	1.1659	0.3885	0.2017	0.2751
280119061	4.9672	4.2270	4.1279	3.6505	3.9818	4.0057	5.3593	4.1678	4.4859	3.6531	4.6362	3.9178	5.3033	4.7694	3.9579	4.3635	3.8467	4.4430	4.8075	4.8245	3.9252	4.6644	4.3752
279627148	2.2503	1.9288	2.3145	1.8603	1.2887	1.8010	2.2955	2.3804	2.2218	1.8124	1.4490	1.9847	2.1009	2.0949	1.8160	1.7269	1.0066	1.7417	2.4524	1.9224	1.8488	1.4708	1.7787
1092841	6.7940	5.9105	6.1271	5.9141	6.0800	5.7788	7.8892	6.2225	6.3554	5.5978	6.2308	5.9977	7.5867	6.4164	6.1085	5.8008	6.6748	6.0430	6.6714	6.1657	5.8745	6.5648	6.0895
1090694	3.4901	2.5979	3.1002	2.9392	3.0617	2.6637	3.7957	3.1531	3.2720	2.9889	2.9465	2.6482	3.8379	3.2101	3.2931	2.9037	2.5427	2.9660	3.7049	3.4106	2.7023	2.8392	2.8463
1104905	4.5877	3.1587	4.0677	3.2716	3.8968	3.4400	5.1992	3.3606	4.2168	3.7197	3.7760	3.5945	4.9946	3.6106	4.0657	3.5863	3.7767	3.6946	4.4199	4.1984	3.3141	4.2125	3.6009
1095630	4.6847	1.8921	4.1877	2.9465	3.6807	2.9530	5.4840	2.0794	4.1347	3.0834	3.5785	2.9878	5.4544	1.9216	3.7222	3.1746	4.0161	3.0459	4.4753	3.8879	2.9098	4.3085	2.8860
1108721	4.3473	3.7264	3.9574	3.8425	3.9379	3.6060	4.7898	4.4309	4.0898	3.6722	3.6242	3.7175	4.6171	4.4198	4.0050	3.6942	3.1076	3.9260	4.4371	3.8815	3.6528	4.0748	3.9287
1089973	1.9154	0.7993	0.3890	0.3480	0.3596	0.8219	2.0632	1.1736	0.1708	0.3298	0.3247	0.7274	1.1668	0.8735	0.2542	0.4017	0.0841	0.5260	1.5859	0.2826	0.4418	0.2399	0.8765
279836712	5.5686	5.4010	5.0905	4.3546	5.6930	4.1084	6.2769	5.1747	5.3444	4.6289	5.9475	4.1389	6.2024	5.7762	5.0721	4.9825	6.2651	4.3923	5.4632	5.0910	4.6790	6.2441	4.3599
1091154	3.0545	2.9830	3.0939	2.8439	2.8421	2.5662	3.0233	3.4436	3.0882	2.8800	2.4508	2.5234	3.0730	3.1201	3.0806	2.6575	2.1278	2.8145	3.1747	3.2161	2.6134	2.3543	2.6386
279832407	1.2836	1.7303	1.9617	1.4239	0.7575	1.5197	1.0645	2.6683	1.9588	1.4380	0.6120	1.4228	1.0169	1.3403	2.2059	0.9350	0.4080	2.0962	1.4627	2.0483	1.2991	0.5627	1.8099
1087878	4.9579	4.9876	5.7223	5.0325	4.3464	5.1581	5.4910	5.3806	5.5812	4.5008	4.3703	5.3770	5.4744	4.6321	5.1876	4.6482	3.5509	5.0212	5.2793	5.0497	5.0252	4.7074	5.0950
1094688	2.4059	2.5416	3.0655	2.7110	2.3193	2.1979	2.6631	2.2730	3.0886	2.6220	1.9624	2.0262	2.5117	3.0755	2.9411	2.5166	1.2466	2.4232	2.7130	3.1986	2.6492	1.7409	2.6746
280124594	6.0506	4.5218	5.9619	4.9252	4.3663	5.4440	6.9094	4.9308	5.9793	5.1294	5.0177	5.4422	6.6632	4.3840	5.5238	4.9597	5.2678	5.4848	5.8497	5.6727	5.3787	5.1620	5.3896
279860462	2.8879	3.0590	1.8994	2.0850	2.1316	2.1267	3.6809	3.0187	2.8426	2.3947	2.5125	1.9360	3.0758	2.4802	2.1442	2.0913	2.4894	2.2927	3.0299	2.2926	1.9410	2.7860	2.2342
1104763	4.0231	4.1313	4.5730	4.0317	3.9938	3.8812	3.6774	4.6217	4.4852	4.0910	3.2046	3.6646	3.5290	3.9895	4.4353	3.6966	2.5824	4.1618	4.1174	4.5896	3.7660	3.1681	3.9735
1100877	2.3749	1.6954	1.2874	1.0925	1.0821	1.5477	2.4317	2.1500	1.2603	1.2810	1.4104	1.3584	2.2780	1.5237	1.3127	1.1115	1.1755	1.1762	2.2497	1.3190	1.2804	1.6599	1.3605
1092541	3.6963	3.2108	3.4310	3.1949	2.9566	3.2736	4.0488	3.8094	3.4818	2.9944	2.7613	3.1763	3.7635	3.2585	3.4269	3.0571	2.5598	2.9797	3.3741	3.3404	3.0849	3.0135	3.1730
1088399	2.4433	2.7963	2.7957	2.6182	2.5149	2.3034	2.7865	3.2595	2.7693	2.4796	2.2257	2.2290	2.9673	3.1028	2.8361	2.7120	1.7569	2.5480	2.5856	2.9081	2.2888	2.0070	2.2615
1099459	2.7941	2.4641	2.7539	2.3565	2.7658	2.2020	3.3639	2.6459	3.0486	2.2615	2.5481	2.0510	3.3732	3.1451	2.7277	2.4362	2.2671	2.7512	3.0288	2.8329	2.1675	2.6788	2.4716
1092307	5.9029	5.6013	6.1282	5.7299	5.7376	5.6272	6.1092	6.3391	6.1945	5.9047	5.1458	5.5644	6.1928	5.9410	6.2682	5.7707	4.4405	6.0187	5.9725	6.1897	5.6359	5.3349	5.8603
1086906	2.3233	3.1044	2.8605	2.5898	2.2182	2.7031	2.3101	3.4549	2.8257	2.7746	1.6244	2.4175	2.1042	3.3808	2.8817	2.4926	1.0642	2.9503	2.4165	3.1350	2.4193	1.4637	2.7342
279842570	2.3575	1.2884	1.3713	1.3763	1.8170	1.4407	3.2900	2.2423	1.1752	1.2202	2.3385	1.6332	2.7197	1.8860	1.5388	1.1115	1.7318	1.4163	2.2228	1.6465	0.7361	1.9302	0.8191
1098139	3.7016	3.7910	4.5231	3.8937	2.9891	3.9885	3.5967	4.0929	4.2937	3.9642	2.5381	3.7204	2.9521	3.5621	4.2962	3.4106	1.5211	4.1357	3.6997	4.2262	3.7257	2.5493	4.0419
1090336	3.4528	4.0249	4.1289	3.6449	3.5322	3.5710	3.3569	4.6108	4.0882	3.8402	2.9004	3.4326	3.2431	4.0727	4.2401	3.5090	2.7976	3.8177	3.7206	4.3331	3.4375	2.8722	3.7110
279721846	2.9761	1.1258	2.8106	1.6143	0.9622	2.5042	3.1598	1.9767	2.7557	2.3023	1.6876	2.4382	3.3260	0.5579	2.7313	1.8736	1.4356	2.5558	2.6913	2.5470	1.6277	1.8737	2.0694
1089990	6.7115	7.0941	7.0841	6.6150	6.1698	6.7519	7.3215	7.9154	7.0739	6.0862	6.7109	6.6684	7.4696	7.0435	6.5543	6.3499	6.4637	6.3809	6.8388	6.4043	6.7190	7.0131	6.4916
1098739	3.6263	3.4227	3.4955	2.9016	2.9382	3.3464	4.2033	3.9413	3.5498	3.0219	2.9955	3.1557	4.0531	3.4001	3.3578	2.9799	2.8299	3.5125	3.4843	3.1481	3.0129	3.1865	3.2761
279897580	1.7330	1.4544	1.3455	1.2328	1.3026	0.8574	1.7670	2.0255	1.5064	1.1205	1.4151	0.8188	1.9935	1.6897	1.3874	1.2214	1.5007	0.9553	1.5816	1.6578	1.0176	1.3753	0.8452
1092136	3.6296	3.6121	4.0223	3.5149	3.4420	3.4040	3.4910	4.0033	4.0597	3.4940	3.0685	3.2730	3.7245	3.7609	3.9652	3.3234	2.8508	3.6086	3.7143	4.1523	3.2076	3.0219	3.6287
1090671	2.8065	3.1831	3.3863	2.8561	2.7724	2.6299	2.8240	3.5050	3.3641	2.8766	2.4579	2.3733	2.7895	3.3242	3.2079	2.7550	2.4674	2.8269	2.8188	3.5995	2.6359	2.4138	2.7847
1097547	3.7518	4.4244	4.5638	4.0293	3.4474	3.9559	3.9984	4.4951	4.5138	4.0904	3.0714	3.7172	3.5211	4.0472	4.3270	3.8349	2.5991	3.7242	3.9584	4.3888	4.1215	3.4726	3.9835
1095555	3.7375	4.0728	4.3512	3.6262	3.9761	3.7136	4.1899	4.5974	4.4385	4.0309	3.4816	3.6848	3.9675	4.1527	4.1991	3.8745	3.1142	3.9449	3.9235	4.4824	3.4294	3.6321	3.6761
1098932	7.1180	6.5229	7.3612	6.5847	6.4220	7.0762	7.6262	6.8316	7.2957	6.9561	6.1777	7.0583	7.0880	6.0840	7.2277	6.4955	4.3433	7.1914	7.2073	7.1941	6.6198	6.3652	7.1978
279744975	4.3525	3.0828	3.6524	3.0319	3.5942	3.2088	4.5489	3.2741	3.6877	3.5489	3.5471	3.1086	4.6489	3.1025	3.6684	3.1112	2.5020	3.5869	3.9362	3.5964	3.1520	3.4804	3.3366
280109989	3.6506	2.8124	3.3234	3.4067	2.6529	3.0976	3.8318	3.5558	3.6011	3.2324	2.4975	3.3342	3.9459	2.8889	3.0085	2.5325	2.5321	3.0937	3.7263	3.4190	3.0042	2.5279	3.1661
279548685	1.8902	1.4994	2.2730	2.0374	1.9667	1.3882	2.8033	1.1335	2.8441	1.4452	1.0749	0.8190	3.0689	1.2896	2.3586	1.8797	2.1312	1.3785	2.2582	2.2382	1.9359	2.1356	1.4966
1094487	3.5125	3.1567	3.1648	2.7456	2.9622	3.0143	3.9171	3.6838	3.2810	3.1625	2.7521	2.9462	3.5625	3.0483	3.2260	2.9478	2.2434	3.0763	3.3438	3.4169	2.7984	2.7952	3.1431
1092556	5.6221	5.0192	5.5098	4.6313	4.9976	5.2981	6.3393	5.1345	5.4643	4.7907	4.9324	5.1755	6.0399	4.6239	5.2477	4.5176	4.8196	5.1492	5.6736	5.2357	4.6565	5.1331	5.1374
1095128	8.4003	4.9985	5.1034	5.7387	5.8181	5.3743	8.8279	5.5702	5.2487	5.7412	6.5367	5.4052	8.8337	4.5055	4.8769	5.9653	6.6650	5.0059	8.3292	4.9657	5.9512	6.5834	5.0945
1097371	4.1574	3.6476	4.2865	3.6678	3.8833	3.3508	4.2157	3.8601	4.2031	3.7147	3.4092	3.4525	4.2445	3.3090	4.0927	3.6453	3.2268	3.7002	4.2499	4.2747	3.4936	3.3081	3.6273
1099878	3.2157	2.7286	2.7395	2.5329	2.9516	2.2039	3.5713	3.4895	2.9612	2.7746	2.9017	2.3265	3.6525	3.3304	2.9257	2.7576	2.6098	2.6914	3.2891	2.8940	2.4835	3.0405	2.5779
279670362	0.7993	1.4827	0.5323	1.3134	0.4197	0.8746	1.4506	2.9040	0.7434	0.9313	0.9053	0.7203	1.3391	2.4856	0.7860	0.7566	0.3551	0.7020	0.4677	0.9297	1.2790	0.0000	0.8205
1098547	6.1146	5.9187	5.8103	5.7559	5.7259	5.6097	6.2920	6.5830	5.9963	6.0733	5.3299	5.6794	6.2901	5.7114	5.8418	5.7659	4.5881	5.7154	6.2065	6.4256	5.7916	5.2766	5.8815
1094348	2.9757	1.7876	2.3292	2.0069	2.5334	1.7842	3.4640	1.9989	2.5832	2.0784	2.2968	1.7736	3.3030	2.1628	2.2847	2.0967	2.1389	1.8583	2.8935	2.4653	1.7664	2.4640	1.9163
1093798	5.3223	5.2160	5.6137	4.9149	4.8509	5.3106	5.6065	5.7044	5.5638	5.3627	4.4510	5.2473	5.6159	4.9572	5.6946	5.0999	3.6169	5.6149	5.2189	5.3936	4.8945	4.5169	5.3732
1097329	6.5722	7.0303	7.5822	6.5904	5.8883	7.4023	6.8876	7.4318	7.3312	6.4752	5.8246	7.3030	6.6735	6.9113	7.1423	6.4707	5.0159	7.2948	6.6337	7.0207	6.7658	6.0359	7.0801
279743198	8.4051	6.2019	7.9141	7.0622	7.4277	7.1803	9.0635	6.5404	7.8566	6.6825	7.7102	7.1526	8.9309	7.2777	7.3338	6.8952	7.6543	7.3532	8.2405	7.4105	6.9294	7.9124	6.8694
279922201	1.1453	2.0494	0.9797	0.6578	0.4280	1.0734	0.9587	0.3929	0.5595	0.3228	0.2678	0.4456	0.8128	2.1356	0.8418	0.4887	0.4215	0.7479	0.8196	0.8689	0.5723	0.2170	0.8862
279819242	2.6076	1.0704	1.8947	1.8485	1.0588	1.5914	3.4135	1.2853	1.3543	1.3026	0.7391	1.4568	2.4077	1.4302	1.5603	1.4207	0.6383	1.8993	1.7998	1.9016	1.2672	1.3166	1.9842
1091629	3.3189	3.7814	3.8493	3.3303	3.3612	3.1958	3.4751	3.8881	3.9867	3.4266	3.0171	3.3125	3.6581	3.6162	3.9862	3.4126	2.5838	3.7274	3.5317	4.1141	3.1179	2.8702	3.5125
1091451	5.0297	4.6207	5.1564	4.5841	4.2117	4.8803	5.3722	5.2006	5.0779	4.6601	3.9198	4.8722	4.9398	4.5051	5.0824	4.4268	3.5660	4.8563	4.9576	4.8016	4.5397	4.2660	4.8538
1091519	1.3444	1.3169	1.6686	1.0973	1.0415	0.9581	1.6765	2.0986	1.7812	1.3121	0.9520	0.9504	1.5058	1.2403	1.6417	1.2084	0.7412	1.2690	1.1739	1.4985	1.0091	0.7863	1.0791
1098718	2.7591	3.1483	2.8341	2.8219	2.9328	2.4776	2.8178	3.6798	2.9348	2.7150	2.4187	2.4493	3.3502	3.1987	2.9080	2.8534	2.0266	2.9178	3.1144	3.3059	2.5351	2.1839	2.7323
1104324	2.0388	1.6000	1.6086	1.2015	1.5079	1.0979	1.8411	1.8838	1.4515	1.4530	1.0641	1.0685	2.2927	1.2644	1.6218	1.5313	0.9659	1.3923	1.8451	1.4851	0.9858	1.1903	1.1135
1093371	5.4983	4.5660	5.3061	4.7955	5.0277	4.8738	6.3484	5.3952	5.3836	4.6970	5.0336	4.9882	6.1010	5.2288	5.0312	4.7395	4.8514	4.8208	5.5568	5.0801	4.8447	5.3558	4.7943
1094780	4.6672	4.7020	4.7242	4.3536	4.0433	4.4798	5.1830	5.2686	4.7088	4.1152	4.3183	4.4941	5.0595	4.6559	4.3563	4.1745	3.6660	4.1454	4.5604	4.2775	4.3075	4.4413	4.2854
1105896	3.4044	2.3664	2.4706	2.1310	2.1927	2.4185	4.4019	2.3969	2.3637	2.3271	2.5733	2.1746	3.8842	1.9424	2.2304	2.2032	2.8262	2.1525	3.3366	2.5069	2.1101	2.7790	2.1830
1091600	4.3150	3.7607	4.2088	3.8324	3.5976	3.9689	4.6799	4.2973	4.2257	3.8830	3.5051	3.9444	4.6641	3.8825	4.1606	3.6091	2.9569	4.0279	4.3586	4.0598	3.8382	3.6255	3.9844
279955647	2.0570	3.7527	2.8483	1.8970	1.9808	3.2769	1.9442	3.5341	2.7515	2.5366	1.2222	2.8670	1.5158	3.7544	2.6867	2.0781	1.3729	3.0163	2.3611	2.9645	1.9846	1.6407	2.9638
1094989	4.7894	3.8193	4.3722	3.9870	3.6997	4.2583	5.2374	4.1223	4.2046	4.3819	3.2696	4.0843	4.7384	4.1109	4.0656	3.8527	2.8098	4.2214	4.5784	4.1871	4.0235	3.6969	4.2510
279904834	7.3641	7.8318	7.6269	7.1945	7.0752	7.3540	7.4815	8.3716	7.7036	6.9713	7.0885	7.3243	7.2783	7.8318	7.1279	6.7733	6.5027	7.2669	7.4628	7.3915	7.1741	6.9711	7.2917
279795671	1.7507	0.9645	1.2044	1.0851	1.0906	0.3993	1.1835	2.1946	1.2908	0.9612	0.8218	1.0032	0.9887	1.6455	0.8280	1.2022	0.1362	0.9325	1.8384	1.4226	0.9372	1.1556	0.9083
1088437	3.6580	2.9730	3.0772	2.9813	3.2597	2.8033	3.7760	3.5876	3.2513	3.1779	2.7843	2.6071	3.6969	3.3490	3.1285	3.1639	2.6936	3.0184	3.7188	3.3340	2.7124	2.7626	2.9311
1095484	1.0744	1.2871	1.5242	1.0418	0.7837	0.7984	1.1530	0.9971	1.4969	0.7579	0.7577	0.5247	1.1707	1.4836	1.4057	0.8227	0.5689	1.1342	1.1647	1.5155	0.7780	0.5786	0.9568
280061418	2.1468	0.3804	1.4686	0.8826	0.5388	1.3821	2.3108	0.6094	1.9418	0.7403	0.5748	0.8153	1.4103	0.8193	1.4762	0.9665	0.6875	1.2467	1.7543	1.1380	1.3201	0.6278	1.0126
1098582	2.8625	3.5872	4.2369	3.2625	3.2642	3.2686	3.0916	4.1310	4.3120	3.2517	3.0231	3.0734	3.2395	3.7373	4.1222	3.3545	2.6438	3.6488	3.0709	4.2886	3.0910	3.0615	3.3705
1092591	4.2862	3.4673	4.0151	3.9534	3.6241	3.6779	5.1354	4.3923	4.3501	3.1458	4.0170	3.6203	5.6976	3.7820	3.3947	3.4909	4.1861	3.1040	4.4735	3.4528	3.9331	4.3979	3.4587
1091417	4.9624	4.3775	4.9968	4.5837	4.9018	4.1088	5.3311	4.9249	5.2285	4.6436	4.6187	4.2523	5.2457	4.5722	5.1545	4.6224	4.2862	4.5717	5.1738	5.2080	4.4617	4.6096	4.4769
1099378	3.0837	3.9114	4.0470	3.2955	2.8672	3.5301	2.9027	4.1569	3.9690	3.4092	2.5481	3.4026	2.6724	3.5492	3.8948	3.0894	2.0107	3.4542	2.9518	3.9643	3.0583	2.5123	3.4281
1102913	4.2959	3.5148	4.3109	4.0564	4.0141	3.8489	4.6143	4.1655	4.3003	4.0488	3.2450	3.8175	4.4497	3.3487	4.2494	3.6265	2.0862	4.1679	4.4236	4.2730	3.7627	3.2889	4.1116
1090220	2.2121	2.2358	2.1782	1.6126	1.7336	1.9448	2.8346	2.2342	2.0794	1.7626	1.6295	1.7399	2.5563	2.0858	2.0003	1.6678	1.3846	1.9733	2.1158	1.9601	1.6463	1.5815	1.9947
1099250	4.6940	4.0475	4.6444	4.2270	4.4913	3.9673	4.8840	4.6358	4.6693	4.3183	4.1413	3.8281	4.8709	4.2445	4.5488	4.0783	3.7925	4.1191	4.6034	4.7835	3.9765	4.2203	4.0252
1094242	3.6498	4.2171	4.2188	3.7137	3.5568	3.8696	3.2918	4.4435	4.1959	3.8348	3.0356	3.7538	3.4687	4.1770	4.2774	3.5176	2.1541	4.0030	3.5839	4.5117	3.6501	3.0007	3.9079
1097664	4.8890	4.5838	4.9297	4.4931	5.0209	3.9258	4.9833	4.9018	5.1080	4.4090	4.6173	4.1338	5.1183	4.5223	4.9868	4.3848	4.5091	4.4803	4.8861	5.1861	4.1939	4.6257	4.1790
1088246	3.1732	3.2181	3.7544	3.2411	2.9137	3.4106	3.9888	3.9982	3.7849	3.4002	2.7230	3.4778	3.4553	3.2328	3.6368	3.3052	1.6579	3.5543	3.2950	3.8078	3.0592	2.8117	3.3276
1103292	4.3237	3.3997	4.0328	3.7262	3.9896	3.4892	4.6270	3.7673	4.2862	3.9342	3.5546	3.4273	4.8179	3.4576	4.5475	3.8592	3.3835	3.9975	4.4673	4.5318	3.6327	3.6397	3.7952
1093796	2.5294	1.1795	1.5955	1.4184	1.3634	1.3305	2.3724	1.1949	1.3631	1.4247	1.1103	1.1517	2.4519	1.3118	1.3535	1.1007	1.0123	1.4725	2.5252	1.3908	1.2456	0.9907	1.3637
1090267	3.1956	3.3196	3.1396	2.7630	3.0590	2.7402	3.2599	3.4643	3.1220	2.9300	2.6946	2.7014	3.6596	3.0824	3.1927	2.8763	2.2595	3.0922	3.4315	3.1584	2.6880	2.6253	2.8379
1100560	4.6512	3.3247	4.7867	3.6207	3.8657	4.4173	5.3679	3.6458	4.6515	3.9037	3.7061	4.2195	4.9801	3.4798	4.5373	3.6632	3.1811	4.1355	4.5076	4.5995	3.6300	4.1623	4.4075
279979009	1.8637	2.3266	2.8918	1.4244	1.3289	2.1662	1.9379	2.1151	2.7122	1.8138	1.3471	1.7261	1.6566	2.0704	2.6926	1.8464	1.0584	1.9479	1.5753	2.5730	2.1169	1.6802	2.1476
279886041	3.0048	3.1336	2.4979	2.3862	2.4349	2.3149	3.5019	2.8775	2.6415	2.1727	2.7266	2.1606	3.5488	2.6655	2.4714	2.2759	2.6161	2.3516	3.5671	2.4384	2.3647	3.0714	2.3849
279943471	2.1754	0.6400	1.6537	1.1183	1.2713	0.9479	2.8025	0.6296	1.9848	1.0818	1.0136	1.4632	1.8201	0.2097	1.9272	1.5319	1.4301	1.2545	2.2271	2.6713	0.9327	1.3297	1.0421
1095417	2.4881	3.1362	3.0675	2.4406	2.6677	2.5247	2.8399	3.4223	3.0835	2.5714	2.4142	2.4433	2.8362	3.0689	3.0151	2.5804	2.0613	2.8160	2.7650	3.1831	2.2225	2.4153	2.7131
279733554	4.3089	4.4352	4.3656	3.9875	3.4645	4.4414	4.1600	4.6944	4.3020	3.8033	3.3867	4.2763	3.5554	4.4320	4.2019	3.4636	2.4727	4.7949	4.1189	4.4165	3.8291	2.4585	4.8591
1097470	4.1848	4.9103	4.1557	3.6702	3.9165	3.9630	4.8360	4.9496	4.2094	3.6880	4.2208	4.0004	4.6770	4.5289	4.1224	3.7640	3.7776	4.1271	4.1401	4.0636	3.7094	4.3152	4.0360
279865549	1.7745	1.9859	1.2469	1.0732	0.7643	1.1546	1.5986	1.4434	1.8115	0.9088	0.7829	1.1108	1.2691	0.7969	1.2151	1.0498	1.3773	0.8613	1.6747	1.7334	1.0290	0.9198	0.9991
1100617	3.6576	2.8733	3.6064	3.1880	3.5331	2.7926	4.0147	3.2308	3.8392	3.2489	2.8872	2.8768	4.0642	2.5966	3.6661	3.2247	2.4143	3.2949	3.8155	3.6622	2.9705	3.1133	3.0088
1095796	3.6635	1.4028	1.8154	2.3029	1.7782	2.2362	3.9568	1.6212	1.7731	2.2500	1.7617	1.6680	3.7402	1.6623	1.7860	2.1171	1.4705	1.9879	3.3886	1.9119	2.1736	1.4357	1.9498
1098235	3.1831	2.5832	2.4891	2.3059	2.8891	2.2620	3.6258	3.2846	2.7329	2.4249	2.8976	2.2088	3.9242	2.4812	2.7649	2.4750	3.0039	2.3542	3.3243	2.8131	2.3510	2.7767	2.2619
279784527	3.2108	2.6075	2.7087	2.1173	2.2326	2.1575	3.2127	3.7823	2.5357	2.6569	2.9355	2.4354	3.0309	2.9596	2.5272	2.5932	2.4336	2.4363	2.7694	2.8750	2.1715	2.3905	2.5767
1091210	3.9575	3.9132	4.0252	3.8156	3.8008	3.7323	4.2505	4.4517	4.1586	3.7970	3.2650	3.4597	4.2475	3.9510	4.0982	3.5736	2.9617	3.9727	3.8552	4.2618	3.6178	3.4885	3.7812
1094856	5.1658	4.6130	4.6353	4.0905	4.6362	4.3039	5.7315	5.0076	4.6850	3.9435	4.8642	4.4130	5.8244	4.4692	4.4475	4.2253	4.8974	4.2593	5.1144	4.4864	4.2721	5.1028	4.0876
1096323	5.2730	5.2293	5.5539	5.2102	5.1012	4.9254	5.7146	5.7503	5.7054	5.0401	4.9792	5.2569	5.7361	5.5461	5.5729	5.0083	4.3346	5.2864	5.4481	5.4869	5.1144	5.1360	5.1644
279842266	4.8689	5.1947	5.5021	4.6689	4.2956	5.3287	4.9272	4.9676	5.4212	4.6783	4.0329	5.1321	4.7887	4.4142	5.3773	4.0319	3.0786	5.6456	4.6588	5.3912	4.4676	3.7478	5.4470
279719082	4.6312	4.1476	4.8397	4.0303	4.3694	4.3110	4.7226	4.4891	4.8199	4.4549	3.7468	4.0664	5.0023	3.9951	4.7000	4.2323	3.3682	4.6186	4.6913	4.8060	3.9894	3.9459	4.3324
1092380	4.2228	4.1426	4.7471	4.1787	3.5118	4.3498	4.7068	4.3619	4.6317	3.9043	3.7484	4.3296	4.7419	4.0081	4.4189	3.8166	2.8351	4.1305	4.4406	4.0144	4.1851	3.6581	4.1917
1093928	2.1609	0.1619	0.1209	0.1697	0.4630	0.4530	2.4004	0.1083	0.2581	0.2452	0.6814	0.3506	2.2720	0.1571	0.3569	0.3439	0.4454	0.4537	1.7978	0.2445	0.4531	0.4615	0.4342
279932062	1.5964	1.3061	0.4430	0.5991	0.2439	0.9509	1.5023	1.3644	0.1578	0.3073	0.0000	0.9008	0.7325	0.9783	0.9029	0.1517	0.0000	0.7619	1.1696	0.2140	0.4082	0.1517	0.8400
1096804	2.0522	2.1728	2.4112	1.8188	2.4186	1.5547	2.5137	2.6459	2.3686	1.9183	1.8269	1.5787	2.6227	2.2664	2.4353	1.9483	1.8947	1.8565	1.9357	2.4981	1.6137	2.0136	1.8443
1103619	4.7112	3.6369	4.7737	4.2510	4.3259	3.8935	5.2269	4.3022	4.9277	4.2432	4.1029	4.0782	5.2549	4.0614	4.6136	4.1090	3.9105	3.9648	4.8500	4.4946	4.2079	4.3379	4.0643
1089270	3.4681	2.6700	2.7206	2.4576	2.5887	2.4300	4.0940	2.5155	3.0148	2.8954	2.4118	2.3959	3.7499	2.1819	2.5656	2.6251	2.3955	2.5044	3.4445	2.7803	2.5469	2.5467	2.4384
1098224	2.5355	2.6764	2.3688	2.3919	2.4244	2.0082	2.5676	3.2138	2.3754	2.4306	2.0421	1.8757	2.7601	2.8035	2.4714	2.4089	1.7749	2.3134	2.7521	2.8473	2.1470	2.0544	2.1854
1096350	2.3832	2.8368	3.3648	2.6405	2.5358	2.4468	2.3847	3.2913	3.3031	2.6675	2.2494	2.3134	2.3684	3.0828	3.2119	2.4652	1.7603	2.7323	2.5170	3.2386	2.4526	2.1259	2.5168
1097261	2.5506	1.2282	3.1371	1.7595	2.3949	1.6572	2.8842	1.5768	3.0689	2.0699	2.3878	1.2823	2.4009	1.1736	2.7384	1.8555	2.0179	1.8451	2.4118	3.0804	1.7729	2.2536	1.3574
1099476	5.8483	5.0411	5.9835	5.4495	4.9980	5.5516	6.0285	5.2475	5.8831	5.6160	4.5210	5.3370	5.8299	4.9602	5.9938	5.3849	3.8906	5.8602	5.8847	5.9572	5.3241	4.7169	5.7233
279913647	3.0534	2.0282	3.6437	3.1711	2.4788	2.9792	3.1382	3.8914	3.8652	3.4181	1.6313	3.0776	2.7408	2.8223	3.9452	2.7023	1.4565	4.2036	2.8731	4.4645	3.1913	1.9402	3.5543
279991356	2.9879	1.9212	2.0430	1.9066	2.1430	1.7544	3.4519	1.8819	2.1842	2.1070	1.7924	1.7609	3.2181	1.6211	2.1705	1.7005	2.0631	1.7999	2.8261	1.9525	1.7954	2.2484	1.5981
280074787	1.8237	1.6929	1.7134	1.2383	1.3287	1.3290	2.3460	1.7836	1.8932	1.5888	1.5650	1.6563	2.4912	1.3620	1.5955	1.3058	0.9603	1.6411	2.1544	1.9590	1.1084	1.3496	1.6621
1095572	3.8008	4.5903	5.1822	4.5837	4.0179	4.6848	3.7902	5.2649	4.9360	4.4037	3.3902	4.3266	3.5122	4.8155	4.7041	3.9346	1.9286	4.6034	3.9786	4.8289	4.2605	3.1383	4.6492
1092256	6.8460	7.0429	6.4988	6.2608	6.4190	6.3113	7.2986	7.6024	6.5045	6.0409	6.5842	6.2175	7.1974	6.5766	6.1984	5.9505	6.5962	5.9798	6.8202	6.2598	6.2663	6.8960	6.1551
280115850	0.7306	1.5834	0.6547	0.2121	0.2685	0.5046	0.6894	2.3738	0.6058	0.4803	0.5544	0.3795	0.5101	1.9159	0.3698	0.6705	0.2322	0.6551	0.3716	0.3370	0.4629	0.3072	0.3647
1087990	3.0311	1.6527	2.8075	2.2171	2.5327	2.1365	3.7134	1.9997	2.9307	2.4407	2.3066	2.0420	3.5482	2.0031	2.7648	2.2794	1.9262	2.3383	2.9556	2.8024	2.2047	2.3290	2.2306
279786345	2.5967	2.5564	2.8552	2.1928	2.3108	2.7097	3.4740	3.2637	2.7022	2.0281	2.5219	2.4784	3.1167	3.1172	2.5209	1.9910	1.7869	2.6355	2.3940	2.3412	2.2208	2.3070	2.6027
1111532	2.6189	3.0012	2.5273	2.0252	2.3062	2.3831	3.4790	3.5338	2.5163	2.3095	2.5263	2.3883	3.4402	3.2013	1.9853	2.2712	2.3120	2.4582	2.6549	2.3065	2.2494	2.5583	2.3558
1094548	2.1150	2.7579	2.9901	2.3441	1.9841	2.4500	2.4280	2.9430	2.8918	2.4149	1.7847	2.2883	2.2032	2.5691	2.7413	2.0809	0.8784	2.7340	2.2034	2.9348	2.0828	1.7085	2.6802
279848330	4.6099	2.5773	3.7774	2.3903	4.3820	2.9654	5.4029	4.6784	3.3674	2.8604	4.7789	2.9047	4.7947	4.0158	3.2234	3.4377	5.2302	2.7410	4.2987	2.9829	2.4953	4.8291	2.7280
279878403	4.0935	2.3927	3.9951	3.3307	3.0418	3.8866	5.1395	3.0977	4.0407	3.2159	2.9601	3.6660	4.9362	2.9515	3.8191	3.2586	2.6928	3.5783	4.1543	3.9095	3.4947	3.5065	3.8036
1094338	4.4074	3.7774	4.0027	3.5740	3.9371	4.0603	4.9893	4.5598	4.0401	3.7171	3.6391	3.8301	5.0538	3.9221	3.9923	3.5576	3.5367	4.0637	4.2029	4.0229	3.4727	3.8033	4.0907
279748520	3.0823	2.3176	2.2429	2.4065	2.8480	1.7400	3.9309	2.9233	2.4075	2.1500	1.9749	1.3912	3.2771	2.0988	1.6215	1.1832	2.8198	1.7335	2.6339	1.8653	1.8547	3.1085	1.8156
1104813	1.9968	0.9286	1.7477	0.9512	1.7398	0.9363	2.8435	1.0666	1.8988	1.1003	1.6730	1.2162	2.5725	0.9168	1.8425	0.9054	1.8518	1.0642	1.9031	1.9787	0.9306	2.0302	1.1324
280008927	2.4754	2.5108	2.2354	1.9076	1.6484	2.1623	2.5527	2.5848	1.9706	1.9743	1.4002	1.7835	2.7218	2.2220	2.1420	1.7900	1.3731	2.4730	2.5714	2.0007	2.1358	1.7309	2.0204
1108232	2.4911	2.9727	3.4889	2.9733	2.4208	2.4732	2.1061	3.0095	3.4112	2.7800	1.5816	2.3427	1.4951	2.8094	3.1570	2.2121	0.9193	2.7010	2.4801	3.3709	2.6459	1.7865	2.8071
1093312	6.4758	5.8559	6.9533	6.0852	5.8115	6.5748	6.8878	6.4554	6.9300	6.4539	5.5977	6.3815	6.5935	5.9592	6.8207	6.1523	4.6477	6.5960	6.4564	6.7927	6.1165	5.8507	6.5279
279913098	1.4311	1.5355	1.1876	1.0306	1.3724	0.9769	2.5013	1.6805	1.2384	0.5696	1.3814	0.7659	2.5299	1.2142	0.7285	0.8552	1.2554	0.8208	1.8410	1.0767	1.0249	1.6308	0.8786
1088257	4.3449	4.0304	4.5514	3.9899	3.3687	4.0778	4.7692	4.3246	4.6627	3.7252	3.6682	4.5042	5.0568	2.9782	4.0194	3.6966	2.9901	3.7028	4.5773	3.9787	4.2167	3.9793	3.7295
1099300	1.7632	3.3951	1.3685	1.4567	1.6756	2.3189	1.9624	3.6673	1.4095	1.5712	1.5942	1.8169	1.7373	3.4606	1.1951	1.3646	0.8977	1.6457	1.6662	1.5042	1.4116	1.2864	2.2491
1105335	3.8889	4.5909	4.7725	4.3365	4.0468	4.1369	3.7652	5.2959	4.8059	4.3129	3.3786	4.0435	3.7350	4.3167	4.8128	4.1624	2.4546	4.4494	3.9943	4.7824	4.1663	3.5199	4.2447
1092515	4.3251	3.6394	4.2927	3.7001	3.5196	4.0167	4.8008	3.9873	4.2018	3.7688	3.3777	3.8360	4.5079	3.4683	4.2273	3.7349	2.9748	4.0624	4.3232	4.2009	3.6264	3.5466	4.0552
1088826	5.4239	5.5050	6.0832	5.4892	4.9805	5.7993	5.3506	5.8768	6.1162	5.7625	4.4016	5.6765	5.2475	5.5721	6.1301	5.3886	3.0224	5.9954	5.5495	5.9889	5.4560	4.6907	5.9662
1105863	2.7152	1.3030	1.7103	1.2131	1.3868	2.0082	2.2608	1.8079	1.6703	1.1496	1.0464	1.8183	1.9815	1.4325	1.6033	1.0782	1.0101	1.9889	2.5710	1.7727	1.0277	1.0762	1.9909
1105334	3.8583	4.5569	4.7509	4.3081	4.0233	4.1180	3.7443	5.2748	4.7863	4.2877	3.3601	4.0237	3.7144	4.3022	4.7874	4.1412	2.4487	4.4206	3.9773	4.7613	4.1409	3.5029	4.2219
1099985	1.2933	1.1368	2.2348	1.4777	0.9846	1.7004	1.3732	2.2000	1.8686	1.8083	0.7268	1.2920	1.8240	1.8405	2.1745	1.3420	0.0533	1.9735	1.5885	1.9011	1.5869	0.6126	1.7170
1105502	8.0023	7.3931	7.4940	6.9346	7.4807	7.0884	8.5146	7.9475	7.6545	7.2244	7.7592	7.0725	8.4532	7.4781	7.4749	7.2767	7.1900	7.5800	7.9438	7.7072	7.0464	7.9224	7.3857
1087333	4.2607	2.9364	3.1531	3.0509	3.5623	3.2053	4.9678	3.6945	3.4806	3.5316	3.4358	3.1969	4.7949	2.9753	3.4680	3.4501	3.1816	3.4234	4.2766	3.8710	3.0022	3.2055	3.5193
1097082	4.0676	4.2839	4.7396	4.1394	3.6590	4.1228	4.6923	4.3191	4.6077	3.7208	3.9643	4.2560	4.7398	3.6011	4.2234	3.5567	3.1210	3.7001	4.4177	4.2163	4.0619	4.0658	3.9763
279802554	2.8207	3.2417	3.0497	2.6506	2.8853	2.7370	3.3466	3.6622	2.9809	2.7635	2.1751	2.5654	2.6021	2.4581	2.9278	2.7555	1.3638	3.2494	2.9169	3.3014	2.6024	1.6319	3.0385
1096437	4.1247	3.8983	4.5163	3.9560	3.8950	4.0818	4.4857	4.3522	4.5667	4.3717	3.3036	4.1644	4.3254	3.8246	4.8344	3.9130	2.1517	4.4942	3.8753	4.4418	3.7874	3.3018	4.2038
1100392	4.3886	3.9575	4.6922	4.3309	3.7808	4.2993	4.4883	4.4019	4.7512	4.2213	3.1214	4.2494	3.7584	3.8883	4.4636	3.7842	2.1738	4.2880	4.4893	4.5266	4.2835	3.3090	4.4026
1106424	2.7932	1.7764	0.9401	1.3869	1.4256	1.3668	3.2404	1.9353	1.5467	1.1598	1.8798	1.5568	3.3873	1.6413	0.7893	1.1333	1.8731	1.2061	2.4890	0.9918	1.0689	1.8124	1.7113
1097342	2.2288	2.2942	2.7369	2.3364	2.2510	1.9487	2.3608	2.7804	2.9058	2.3928	1.7293	1.8821	2.2446	2.3892	2.7918	2.3482	1.8679	2.3631	2.4835	3.1546	2.1155	1.6750	2.1343
279522080	4.0331	3.1230	4.4835	3.5970	3.6253	3.9516	4.3298	3.9874	4.3998	4.0400	3.2653	3.6673	3.9323	4.2498	4.4730	3.6245	3.0185	4.0779	4.0779	4.1989	3.4392	3.1779	4.0179
1098519	5.4687	4.8282	5.2657	4.6831	4.5447	5.1908	6.2698	5.3786	5.2353	4.8162	4.4738	4.9358	5.6704	4.8376	4.9796	4.8034	4.3909	5.0915	5.4183	4.9787	4.8401	4.8914	5.0771
279911617	3.8799	4.1060	4.5434	3.9124	4.0941	3.4671	4.6744	3.6386	4.5695	3.8478	3.7460	3.7132	4.3983	3.6709	4.6021	4.1717	3.2734	3.9073	4.0848	4.9810	3.6463	3.9531	3.8118
279751198	0.8211	0.7394	0.6166	0.4723	0.5832	0.2924	1.4041	0.7512	1.3415	0.4742	0.2119	0.4142	0.9892	1.0308	0.9582	0.9187	0.1603	0.5152	0.5335	0.8392	0.4575	0.4114	0.1348
1105569	3.6476	4.0818	4.5024	3.8530	2.3881	4.3308	3.9079	4.5703	4.3196	3.8798	2.7189	4.8249	3.6233	3.5207	4.3066	3.8638	0.9859	4.4155	3.8255	3.9526	4.0977	2.6712	4.3654
1088423	3.8992	4.5989	4.7596	4.3363	4.0277	4.1567	3.7317	5.2935	4.7891	4.2944	3.3726	4.0474	3.7198	4.3648	4.7981	4.1512	2.4425	4.4676	3.9800	4.7668	4.1780	3.5094	4.2621
280064867	4.5192	4.6997	5.2487	4.7396	3.8939	5.2172	4.3487	5.6775	5.0405	4.7147	3.3087	5.1587	4.1841	4.8519	5.1574	4.0975	2.6623	5.3744	4.4614	4.9356	4.5449	3.1499	5.2099
1094378	7.3706	7.3069	7.9352	7.0638	6.5460	7.8193	7.6619	7.8445	7.7897	7.0147	6.4342	7.6283	7.5542	7.3048	7.6449	7.1880	5.8458	7.8303	7.3438	7.4166	7.1672	6.7174	7.5983
280085843	3.8698	4.5751	4.7469	4.3106	4.0324	4.1296	3.7520	5.2803	4.7892	4.2928	3.3806	4.0330	3.7179	4.2945	4.7936	4.1455	2.4498	4.4453	3.9856	4.7680	4.1469	3.5086	4.2381
1097730	3.3385	3.1591	3.2458	3.0094	3.2146	2.7642	3.2610	3.4303	3.2887	3.2661	2.7813	2.5115	3.4785	3.3453	3.3530	3.0308	2.5008	3.0672	3.5041	3.5888	2.9278	2.4956	2.9119
1101799	5.3714	3.7764	5.3229	4.4047	4.9051	4.6074	5.7507	4.8548	5.3813	4.8834	4.6761	4.9318	5.4986	4.6292	5.3484	4.6165	4.0460	4.9667	5.3796	5.4360	4.2743	4.7632	4.9611
280041949	3.8859	4.5901	4.7721	4.3417	4.0459	4.1562	3.7697	5.3165	4.8131	4.3165	3.3859	4.0539	3.7326	4.3223	4.8096	4.1667	2.4693	4.4550	3.9939	4.7855	4.1718	3.5311	4.2623
1087506	2.1113	2.3275	2.7529	2.1245	1.8898	2.2230	2.0888	2.4435	2.6106	2.0067	1.5009	1.8444	1.9587	2.4196	2.7269	2.0291	1.1408	2.3431	2.2053	2.6256	2.0985	1.3224	2.2654
279909104	5.6493	4.2717	5.6295	4.1093	5.0193	4.9511	6.6041	4.8853	5.6494	4.7991	5.2505	5.0225	6.0739	4.4005	5.4402	4.7178	5.2572	4.8534	5.4236	5.3764	4.4485	5.5870	4.9185
279744889	1.9885	1.2550	1.2140	0.7416	0.5368	0.8899	1.9565	0.0000	1.3053	1.1210	0.4749	0.6826	2.0598	0.1240	1.0293	1.0605	0.4051	1.1969	1.5314	1.5942	0.7404	0.4068	1.2123
279836135	0.6688	2.2726	1.5839	1.8844	1.1451	1.8997	1.4626	3.0549	1.3096	0.8373	0.7844	1.3584	1.5350	2.9306	1.3909	1.4315	0.4121	1.7535	1.2342	1.4114	1.3585	0.6270	1.2135
1091747	6.5395	4.7569	4.6374	4.4867	4.0866	5.8794	6.8226	6.1042	5.1435	6.2854	4.6561	6.6918	6.4076	4.0674	5.7251	5.9279	3.1568	5.6127	6.1518	6.9138	5.0052	5.1065	6.2635
279769301	5.3231	3.9278	4.4814	4.2285	4.0391	4.3070	5.5691	4.3105	4.5191	4.6763	4.0313	4.2689	5.2469	3.6887	4.6171	4.1994	3.6495	4.2305	4.9938	4.7063	4.1662	4.0300	4.3667
1091459	6.5043	5.7773	6.5452	5.5643	6.2532	5.9506	7.0472	6.3422	6.5816	5.8997	6.1257	5.8433	6.9461	5.9444	6.5032	5.9093	5.9271	6.0757	6.3925	6.4756	5.7463	6.2851	6.0780
1105340	3.8744	4.5531	4.7367	4.3039	4.0122	4.1233	3.7289	5.2633	4.7620	4.2711	3.3545	4.0232	3.6926	4.2983	4.7753	4.1349	2.4532	4.4207	3.9703	4.7455	4.1327	3.4873	4.2230
280113682	4.8274	5.5116	4.8256	4.2197	4.3238	5.1028	5.4023	5.1788	4.7880	4.3756	4.3495	4.5979	5.1788	4.8824	4.6053	4.4244	3.9108	4.7949	5.0490	4.5984	4.4461	4.7804	4.6476
1091703	2.4980	2.3169	2.1936	1.9955	2.4143	1.4825	2.4452	2.8887	2.2921	1.8311	2.4199	1.6702	2.6958	2.0192	2.2870	2.0821	1.6425	1.8324	2.3678	2.2705	1.7392	2.0483	1.6473
1105958	4.7121	4.0805	4.5109	4.0855	3.9084	4.4004	4.1348	5.1556	4.3120	4.3898	3.4015	4.1785	3.8129	4.6426	4.4627	3.9817	2.9060	4.6322	4.4715	4.5194	3.9738	2.9594	4.5779
279965437	8.4812	8.1036	8.1362	7.3433	7.9618	7.5474	9.4225	8.2617	8.2241	7.0902	8.4602	7.8195	9.1239	7.9371	7.8608	7.6600	9.0022	7.5173	8.3380	8.0850	7.6061	8.9549	7.5149
280130576	3.4114	3.1207	3.9080	3.2777	2.7654	4.0089	3.2236	4.0568	3.6639	3.5618	2.1508	3.6811	3.0171	3.6616	3.7075	2.5495	1.2622	4.1638	3.4976	3.6153	3.2838	1.7949	4.0615
1107538	0.7797	2.4142	1.6036	1.2638	0.8832	1.5970	1.4197	2.9978	1.8097	1.0724	1.5981	1.2914	0.6730	2.6971	1.5920	0.6135	1.1050	1.5043	1.0008	1.5634	1.3741	0.6878	1.3942
1096114	5.9194	6.1498	6.8710	6.1644	5.2443	6.6343	5.8407	6.4413	6.7591	6.4289	4.6592	6.3525	5.0647	5.9001	6.5563	5.6093	2.9776	6.5190	6.0235	6.5014	6.1536	4.8893	6.7297
1106668	6.6945	3.2833	3.7641	4.4317	4.1882	4.1630	6.9899	3.7813	3.9170	4.4809	4.8313	4.1348	7.1211	3.9771	3.2995	4.8184	4.9576	3.6812	6.7647	3.8476	4.7186	4.6954	3.3481
280010188	3.8848	4.6020	4.7842	4.3645	4.0748	4.1764	3.7707	5.3226	4.8235	4.3179	3.3822	4.0674	3.7483	4.3325	4.8165	4.1692	2.4499	4.4741	4.0108	4.7928	4.1931	3.5411	4.2761
1096646	2.5773	2.7540	3.0972	2.7274	2.6489	2.4227	2.5291	3.3611	3.0822	2.7080	2.1319	2.4056	2.5977	2.8067	3.1284	2.2955	1.8413	2.7989	2.7702	3.2787	2.4125	2.0281	2.6245
1093753	5.6142	5.6311	5.1485	4.7622	5.1429	4.9225	5.9959	5.7677	5.2645	5.0909	5.2102	4.9594	5.9461	5.2300	5.2368	5.2096	4.8359	5.1354	5.5506	5.3124	4.8354	5.1170	5.1507
279750548	2.5813	4.6632	3.6008	3.7788	2.4362	3.1306	2.9040	5.0609	3.3242	3.2515	2.4084	3.7286	2.8048	3.7945	2.8791	3.0732	1.1282	3.2905	3.2061	3.0108	3.6125	2.4751	3.1121
1099526	2.9371	2.7630	3.1931	2.9102	2.7622	3.2120	3.7604	3.2830	3.3434	3.0558	2.0498	2.6583	3.8296	3.1763	3.6281	3.1027	1.6201	3.3453	2.8853	2.8917	2.8748	2.5812	2.9215
1093063	3.5411	2.7765	2.8814	2.5296	3.2392	2.4031	3.3374	3.3341	3.1759	2.8899	3.2436	2.6453	3.8243	2.8710	3.2780	2.9915	3.1790	2.7734	3.5212	4.0379	2.5200	2.9497	2.6987
280100946	1.3065	1.4444	1.5354	1.1983	0.8051	1.0487	1.3928	1.4195	1.7894	0.9268	0.8228	1.0570	1.6061	1.8161	1.4142	1.2645	0.6164	1.0245	1.1959	1.4569	1.1680	1.1703	0.9232
279790823	1.8767	1.3807	1.0817	0.6607	1.4288	1.2501	1.6091	1.7205	1.3665	1.1493	1.2050	1.3439	2.2722	0.9593	1.6587	1.2777	0.8651	1.1664	1.8188	2.2740	0.8806	1.4301	1.1581
1096002	3.6787	3.6546	3.8786	3.3957	3.2353	3.5054	4.1216	4.3758	3.9196	3.1988	3.2815	3.8028	4.1814	3.6468	3.4423	3.1009	3.0618	3.3481	4.0787	3.4657	3.7101	3.5050	3.3170
1096818	3.6828	3.5779	3.9763	3.2662	3.4710	3.4342	4.0013	3.6160	4.0672	3.5493	3.1185	3.3748	3.7657	3.4366	3.8294	3.4739	2.8521	3.5666	3.7804	4.1785	3.1638	3.1025	3.5096
1092500	3.0190	2.7107	3.0958	2.5935	2.7447	2.5191	3.6146	3.0177	3.0806	2.8798	2.5085	2.6973	3.3549	3.0770	3.0835	2.7465	2.1027	2.7498	2.8765	3.2617	2.4150	2.7915	2.7131
279721388	3.9974	3.7126	4.3216	3.4786	3.9114	3.8666	4.6015	4.2611	4.2765	4.0144	3.5379	4.1997	4.2179	4.2356	4.3875	3.6809	2.8915	4.2062	4.3336	4.5023	3.6953	3.4639	4.3216
1093810	4.6558	3.3035	3.6855	3.3326	3.8282	3.4619	5.7108	4.1727	3.6726	3.7429	3.9190	3.4485	5.2027	4.1298	3.5824	3.7205	4.1525	3.5855	4.2322	4.0606	3.4533	4.5255	3.6223
279846835	2.4619	2.6579	3.3476	2.9841	2.1454	3.4181	2.6651	3.3589	3.2870	2.6647	1.2377	3.1305	2.2272	2.9018	3.0653	1.9720	0.9525	3.5609	2.6291	3.4137	2.5377	0.9940	3.4954
1099461	6.2073	5.4636	6.6569	5.3927	5.7639	5.9022	6.9743	5.5069	6.5528	5.9092	5.4326	5.8806	6.3753	5.2783	6.3983	5.5461	5.2907	6.0318	6.1034	6.3411	5.4081	5.7385	5.8982
1097969	3.8926	3.3092	3.6515	3.2231	3.0447	3.5357	4.7251	3.4005	3.5871	3.3930	2.8932	3.3773	4.3153	3.3877	3.3862	3.2321	2.7107	3.4113	3.8292	3.5272	3.2547	3.3136	3.5187
1094745	2.4185	1.5104	3.0109	2.6076	1.5118	1.4749	3.0819	1.5376	2.6412	2.4605	1.6589	2.0999	3.4255	1.1831	2.5649	2.1740	1.6244	1.3698	2.7126	2.4611	2.7079	2.0835	1.3559
1091386	2.8221	2.3493	2.8210	2.2342	2.1072	2.7389	3.1153	2.7017	2.9366	2.2457	1.8535	2.6724	2.9531	2.0550	2.5311	2.0090	1.3977	2.7745	2.7675	2.8065	2.0375	1.8933	2.7790
1099295	3.3323	3.4023	3.2474	2.9399	3.4395	2.8831	3.3240	4.4138	3.2145	2.9200	3.6626	2.6859	3.9613	3.5548	3.2007	2.9459	3.0630	2.7437	3.5207	3.4178	2.8140	3.5612	2.6111
1091327	2.3582	3.1140	2.4654	2.5312	1.7364	2.3271	2.7991	3.8648	2.4734	2.1506	2.2168	3.0259	2.7444	2.5642	1.8156	1.8578	1.3979	1.8331	2.5501	2.3494	2.4562	2.0369	2.3486
1102147	4.1845	4.1371	4.7010	4.4590	4.0964	4.2292	4.1429	4.7539	4.6061	4.2652	3.2985	3.9805	3.7081	3.6758	4.3993	3.6073	2.0318	4.1827	4.2910	4.5930	4.0623	3.1256	4.3187
1093746	5.5486	5.4285	5.9203	5.4031	5.6003	5.3843	5.7531	5.9612	6.0208	5.5279	5.0070	5.4156	5.6079	5.2996	6.0344	5.2616	4.4029	5.7423	5.7629	6.1632	5.1373	5.0036	5.5629
1095300	2.5936	2.0590	2.2708	1.9088	2.7968	1.5819	3.3385	2.3973	2.3932	2.2182	2.5851	1.6880	3.2616	2.4132	2.4133	2.4282	2.1995	1.9058	2.9516	2.9097	1.9257	2.5892	1.9877
1089767	4.2302	3.9895	4.4376	4.0714	4.2223	3.8958	4.4316	4.3894	4.4415	3.9062	3.7171	3.8465	4.2529	4.4139	4.5593	3.8446	3.4071	4.3889	4.5151	4.5031	3.7418	3.5629	4.1152
279782887	4.2777	4.5371	4.3486	3.9897	3.8593	4.2243	4.3839	4.9806	4.4293	3.7688	3.7782	4.1909	4.3580	4.6723	4.3518	3.5238	3.4784	4.2929	4.3639	4.0806	4.0032	4.1132	4.1753
279854402	1.5973	1.6534	1.8796	1.4319	1.4898	1.3640	1.9483	1.4413	2.1795	1.7448	0.7599	1.0318	1.7455	1.0153	2.1656	1.5382	1.1404	1.3416	1.6123	2.0561	1.0331	0.7428	1.6112
1107603	4.8095	4.7552	4.1495	3.9454	4.4976	4.2239	5.6796	5.1633	4.2954	3.9758	4.8211	3.9507	5.4200	5.6706	4.0165	4.2269	4.3094	4.2567	4.7040	4.0976	4.1070	5.0962	4.3304
280071156	4.9338	4.7040	4.3748	4.1744	3.9156	4.6469	4.8692	5.8222	4.0593	4.3558	3.8783	4.7265	5.0383	5.0602	3.7878	3.7796	3.3483	4.5453	4.7288	3.9984	4.3515	4.0121	4.4991
1101255	3.3996	3.6369	4.3304	3.5712	3.5686	3.3266	3.7031	3.9314	4.3623	3.6831	3.1318	3.2581	3.7190	3.2853	4.3205	3.5622	2.8670	3.7543	3.5879	4.3890	3.3908	3.0677	3.5508
279760980	2.0356	3.0609	2.9047	2.6389	2.0613	2.2056	3.0179	3.8452	2.5055	2.3830	2.3303	2.8143	3.7033	1.8846	2.4322	2.1179	1.8709	1.8708	3.1267	2.2897	2.8759	1.7781	2.8519
1101397	0.3748	1.0917	1.1839	0.6930	0.2617	0.6546	0.9104	1.5559	0.9461	0.1908	0.5730	0.6771	0.8136	1.0215	0.5023	0.3645	0.0997	0.3125	0.9365	0.7171	0.6995	0.1938	0.4411
280128329	2.0808	0.7879	2.6106	1.4201	0.5759	1.8906	2.6383	0.0000	1.9528	1.4562	0.2349	2.0390	3.0331	0.2176	2.2559	1.1254	0.9123	1.8175	2.0799	2.4420	1.7795	1.3648	1.5048
279919596	0.9481	1.4344	2.0443	0.8549	0.7265	1.1810	1.2329	1.2269	1.8884	1.0122	0.6672	0.9276	0.8659	1.1161	1.9920	1.0632	0.4077	1.2233	1.1199	1.7194	1.1182	0.7722	1.2462
1103795	3.9700	3.7190	3.7705	3.3976	4.2152	3.0300	4.2498	4.0866	4.0170	3.5335	4.0231	3.0981	4.3403	4.2587	3.9491	3.5975	4.1009	3.4185	4.2163	4.1981	3.2751	3.9620	3.3892
279948154	3.0678	1.1500	2.6144	1.6112	2.0152	2.3078	3.6576	1.8330	2.5892	2.2680	2.1932	1.9521	3.9464	1.2059	2.4780	2.1532	2.0224	1.8602	2.6718	2.6494	1.8533	2.3490	2.0060
1090234	1.7223	1.4618	1.5626	1.5165	0.9696	0.9605	1.8976	1.2992	1.7108	1.5285	0.5375	1.0627	1.4690	1.1002	1.0943	0.9761	0.2885	0.7092	1.5774	1.2982	1.4401	0.7721	1.1009
1105336	3.8362	4.5723	4.7372	4.3143	4.0144	4.1528	3.7084	5.2787	4.7652	4.2697	3.3383	4.0406	3.6848	4.2918	4.7756	4.1273	2.4201	4.4167	3.9421	4.7531	4.1259	3.4777	4.2401
1097799	1.8009	1.7938	1.8727	1.7613	2.0403	1.7518	2.6339	2.0489	2.1895	1.7399	1.4877	1.7361	2.3606	2.3876	2.0655	1.5340	0.9279	1.7212	2.2319	2.1457	1.7620	1.5724	1.8334
1100862	2.9751	3.2886	3.4696	3.0819	2.7388	3.2339	2.9504	3.6348	3.3878	3.1665	2.2257	3.0090	2.9471	3.3344	3.3170	2.7400	1.3147	3.4632	3.0433	3.3900	2.8365	2.0634	3.3121
1090882	3.4671	3.0924	3.4934	3.1985	2.8766	2.9276	3.1606	3.8322	3.7075	3.0910	2.3241	2.9532	2.9407	2.8038	2.9022	2.6276	2.1769	2.8705	3.3392	3.5342	3.0276	2.4347	3.2623
280055851	4.7558	4.2105	4.2452	4.3768	4.3050	4.1874	5.0000	4.8242	4.3070	4.1655	3.9440	4.0447	5.2287	4.5947	4.2873	4.2317	3.2664	4.2596	4.7793	3.9532	4.0854	3.8929	4.1917
1102087	1.7185	2.2646	1.6474	1.5168	1.3431	1.4679	1.7999	2.1175	1.6067	1.2761	1.3187	1.5813	1.7522	2.0753	1.5400	1.0815	1.0239	1.4774	1.8102	1.9523	1.3008	1.2930	1.6535
1087666	4.1336	3.1033	3.9720	3.3225	3.0430	3.6589	4.4320	3.7487	3.9729	3.8799	2.7597	3.6867	3.9555	3.4926	3.7571	3.3143	2.4185	3.8240	3.9753	3.8245	3.4588	3.2064	3.8530
280132514	1.4724	1.0270	1.0976	0.2233	0.4430	1.1170	1.6092	0.9552	0.6452	0.8033	0.6625	0.5873	1.1272	0.9884	1.1544	1.1310	0.4039	0.8421	1.7344	1.1144	0.6039	0.7217	0.7713
280007740	3.9449	3.4213	4.2827	3.4944	3.1415	3.9631	3.6274	3.4878	3.9244	3.8777	2.5346	3.6572	3.6651	3.4518	4.2232	3.4274	2.2735	4.1586	3.9419	3.7528	3.4378	1.8793	3.8827
1105994	3.2032	3.0432	3.4787	2.6953	2.8428	3.1175	3.8969	3.4976	3.5746	2.8643	2.6727	3.1521	3.3406	3.3293	3.0501	2.5543	2.4521	2.9820	3.1778	3.1159	2.7166	3.0826	3.1244
1105339	3.6940	4.3793	4.5606	4.1443	3.8605	3.9483	3.5785	5.0934	4.6003	4.1205	3.1925	3.8581	3.5454	4.1190	4.6071	3.9685	2.2915	4.2571	3.8015	4.5866	3.9810	3.3343	4.0566
279865590	0.8660	1.3369	0.6867	0.6617	0.7001	1.0759	1.4132	2.5595	1.5657	1.3234	0.2250	1.0342	1.9047	1.5189	1.2086	0.9562	0.3570	0.8960	0.0000	1.6820	1.3498	0.8091	0.9087
279854762	6.8172	4.6063	6.3499	5.0538	5.7784	5.2185	7.7180	4.0848	6.5682	5.4577	5.8616	5.3465	7.3576	4.0222	6.0738	5.6165	6.2873	5.2533	6.4846	6.5583	5.1256	6.5802	5.3345
1097965	4.7962	4.7996	4.9294	4.3684	4.2355	4.6678	5.0864	4.9813	4.8648	4.4713	3.9806	4.4772	5.0498	4.5922	4.8145	4.3051	3.8331	4.8656	4.7883	4.7286	4.3855	4.2113	4.7051
1105337	3.8608	4.5627	4.7264	4.3219	4.0356	4.1297	3.7326	5.2690	4.7703	4.2853	3.3818	4.0268	3.7128	4.3107	4.7735	4.1374	2.4465	4.4340	3.9835	4.7454	4.1523	3.4990	4.2197
279776698	1.0509	2.1934	0.8984	1.0222	0.6034	0.8177	1.0075	2.0462	0.7203	0.8188	0.4731	0.7834	1.2155	1.7274	0.8577	0.5702	0.3008	0.8900	0.3985	0.9211	0.7133	0.5476	0.9027
1103448	4.0556	2.7253	3.7155	3.2446	3.7468	3.0692	4.5930	3.1213	3.8643	3.3444	3.6764	2.9203	4.6570	3.1061	3.8747	3.3245	3.4202	3.1114	4.0226	3.9323	3.0040	3.8113	3.0040
280022212	3.8992	4.6042	4.7524	4.3797	4.0481	4.1562	3.7631	5.3153	4.7881	4.3323	3.3836	4.0462	3.7454	4.3517	4.7911	4.1761	2.4962	4.4573	4.0173	4.7787	4.2030	3.5249	4.2643
1088989	1.1159	1.1315	0.0000	0.0000	1.1216	0.0000	1.2329	1.5810	0.0000	0.0000	1.2577	0.0000	1.6182	1.4026	0.0000	0.0000	1.0183	0.0000	1.2536	0.0254	0.0000	1.0403	0.0000
1099179	6.7802	6.2799	6.6160	5.8957	6.7312	6.0208	7.4111	6.5851	6.6867	6.4876	6.4797	6.0301	7.2031	6.4010	6.4176	6.2797	5.9327	6.1495	6.7652	6.5369	5.8974	6.6513	6.0520
1098113	4.1289	3.9841	4.6944	4.0666	4.1760	4.0231	4.3752	4.4699	4.6628	4.2172	3.4678	3.9674	4.3708	4.0327	4.6881	3.9946	3.0682	4.3277	4.2631	4.6453	3.8645	3.5463	4.2165
1094513	5.3594	6.5067	5.9842	5.3737	5.6969	5.4383	5.3492	6.8482	5.9349	5.6865	5.3819	5.3561	5.2507	6.1765	6.0100	5.4183	4.6998	5.6906	5.4199	5.9859	5.2810	5.2661	5.6580
280092913	1.5544	1.9306	1.7990	1.0565	1.4056	1.4816	1.7832	2.0191	1.9252	1.5367	1.3731	1.5580	1.8263	2.1432	1.4740	1.0521	0.3108	1.7692	1.6528	1.7948	1.3067	1.4136	1.6799
279913348	2.2600	3.0583	3.0518	2.2145	2.1412	2.6604	2.8205	3.0588	3.0831	2.6248	1.7933	2.6571	2.3374	2.8888	2.8988	2.2364	1.8550	3.0222	2.3625	3.3810	2.3148	1.8355	2.9143
279986979	1.9170	3.5960	2.7351	1.7700	1.8809	3.1406	1.8286	3.3864	2.6397	2.4098	1.1655	2.7630	1.4245	3.5988	2.5430	2.0207	1.2499	2.9066	2.2578	2.8505	1.8847	1.5664	2.8678
1100821	3.3792	3.0770	3.0117	3.0514	2.7891	3.0510	4.0182	3.5675	3.1699	2.7756	2.8636	3.0390	4.2541	2.7986	2.9083	2.7655	2.3355	2.9880	3.5644	2.7999	2.6851	2.7478	3.0131
1090418	4.9500	5.2469	5.9447	5.1293	4.8825	5.3716	4.8769	5.7299	5.9124	5.2867	4.3846	5.3347	4.5174	5.3850	5.8036	4.7119	3.4342	5.5056	4.8612	5.7555	4.8661	4.2405	5.4314
1090567	5.0281	3.4698	4.5809	3.5579	4.6526	3.6142	5.9751	3.4107	4.8540	4.0700	4.5371	3.7373	5.5879	3.7175	4.6418	4.1930	5.0849	3.7910	4.7041	4.8937	3.5894	5.0385	3.8568
1091224	5.6389	4.8236	5.3140	5.0804	5.0101	5.0275	5.9767	5.5182	5.4066	5.2334	4.7012	5.1135	5.8156	4.7553	5.4488	5.0869	3.9145	5.2660	5.4844	5.4135	4.8994	4.6989	5.2173
1099883	3.3505	4.0863	3.8887	3.3151	3.4171	3.3595	3.7539	3.7557	3.9298	3.7657	3.0562	3.1650	3.3639	3.9052	3.8652	3.4329	2.8249	3.5421	3.4305	4.1044	3.1846	3.0222	3.3512
1091103	2.7474	2.2465	2.6887	2.5276	2.6737	2.0337	3.4157	2.5271	2.7716	2.4792	2.3780	2.0560	3.2007	2.4284	2.7772	2.5233	1.7865	2.5258	2.9369	2.9073	2.2557	2.1270	2.3054
1095893	5.6386	5.9419	6.6581	5.7203	5.2796	6.4232	5.5893	6.5629	6.5379	6.0474	4.6350	6.3096	5.1863	6.0176	6.4952	5.5349	3.4128	6.5487	5.5893	6.3532	5.5883	4.9440	6.4171
1098998	2.9472	3.1954	3.1295	2.6688	2.6976	2.7160	3.0168	3.4132	3.2502	2.5374	2.5048	2.6048	3.0804	2.7970	2.9411	2.4519	2.3049	2.8723	2.9323	3.1756	2.4611	2.4776	2.9020
1105224	1.1969	1.0532	0.7032	0.6342	0.3036	0.0491	0.8828	0.8568	0.7393	0.5998	0.6555	0.0915	1.4897	0.6002	0.5905	0.5334	0.5712	0.1328	0.9779	0.4436	0.5143	0.4678	0.0919
1095351	6.3041	4.9938	5.6912	5.1951	5.3926	5.6326	7.0114	5.3082	5.8112	5.2780	5.2397	5.5607	6.8208	5.1727	5.5424	5.2223	5.2609	5.4231	6.3076	5.5072	5.3010	5.4298	5.6400
280006188	5.5154	5.6733	5.3036	3.8513	5.3507	4.9238	5.8841	5.6186	5.2832	4.6345	5.1984	4.8649	5.8503	3.7933	4.9746	4.5183	4.9340	4.9764	5.1462	4.8841	4.0099	5.2958	4.8799
1103523	2.6034	0.6409	0.8178	1.1747	1.3288	0.6142	3.1194	0.6826	0.9196	1.2198	1.3324	0.6917	3.1834	0.7455	0.7412	1.3092	1.6159	0.8021	2.5762	0.9636	0.9135	1.0887	0.6930
1093806	4.0487	4.3769	4.6913	3.8198	4.2018	4.0010	4.1742	4.9232	4.5815	4.0429	3.7921	3.9938	4.1289	4.2820	4.5630	3.8142	3.2229	4.2703	3.9924	4.5927	3.7051	3.9528	4.1825
1100351	2.2169	2.2369	3.0318	2.2922	2.0424	2.1024	2.1326	2.4503	3.0868	2.2560	1.6751	2.0599	2.1811	2.0003	3.0151	2.2026	1.4112	2.4744	2.1659	3.1353	2.0634	1.5788	2.2571
1108898	3.8558	4.5490	4.7379	4.3120	4.0431	4.1302	3.7338	5.2737	4.7739	4.2962	3.3705	4.0274	3.7104	4.3003	4.7816	4.1472	2.4588	4.4295	3.9681	4.7553	4.1513	3.4972	4.2293
280000986	3.7389	4.4467	4.6030	4.1864	3.9016	4.0286	3.6107	5.1518	4.6394	4.1568	3.2374	3.9154	3.5961	4.1893	4.6489	4.0120	2.3374	4.3194	3.8435	4.6207	4.0315	3.3727	4.1207
1094335	7.3699	5.6219	6.4105	5.5663	6.6122	5.9077	8.0508	6.0959	6.5726	5.9822	6.9666	5.9572	8.0044	5.8586	6.3404	6.0739	7.1707	6.0679	7.2371	6.7982	5.6951	7.3131	6.0579
1095182	2.2019	0.8888	0.5101	0.6993	0.9388	0.9242	2.4892	1.1031	0.4287	0.6213	0.9369	0.7918	2.0658	1.2803	0.3623	0.7279	0.7139	0.7289	2.1740	0.6273	0.6653	0.9364	0.9826
280059868	0.9737	0.6218	1.6206	0.4781	1.0177	1.4144	1.1505	0.6060	1.7571	0.7282	0.9687	0.7470	1.8205	1.3114	1.3177	0.1385	1.1680	1.2899	1.4862	1.6243	0.8184	0.2083	0.8690
1093574	4.3016	3.3221	4.1890	3.2244	3.5081	3.9360	4.9842	3.4875	4.1421	3.7772	3.4303	3.6770	4.3481	3.2168	4.0445	3.4492	3.1279	3.8404	4.3060	4.1651	3.3609	3.5079	3.9717
279900004	3.4800	1.7098	3.2728	2.5883	2.6427	2.8385	4.1693	1.8904	3.3865	3.1819	1.6916	2.7588	3.7442	1.7513	3.1243	2.7837	1.4293	2.8640	3.5659	3.2171	2.6890	2.4548	2.6763
1095640	2.7983	2.8044	3.2474	2.9372	1.8837	3.2653	2.7999	3.3873	3.0819	3.0012	1.4274	2.9306	1.8427	2.7650	2.8815	2.0152	0.4821	3.2405	2.7748	2.9878	2.7149	1.2902	3.2964
279827248	5.2640	5.8374	5.0372	4.8240	4.3839	5.1535	6.4245	5.2652	5.1812	4.9038	4.7110	5.1385	5.8286	4.8786	5.2466	4.7738	4.5501	5.2868	5.2383	5.2490	4.9363	5.0773	5.3799
1105333	3.0986	3.7846	3.9477	3.5207	3.2479	3.3377	2.9754	4.4818	3.9808	3.4985	2.6203	3.2446	2.9606	3.5381	3.9791	3.3586	1.7845	3.6341	3.1976	3.9589	3.3612	2.7489	3.4402
1095441	2.6552	1.8314	1.6411	1.5452	2.1186	1.3293	2.7558	1.9983	1.5224	1.8041	2.2374	1.4881	2.7694	2.5671	1.9973	1.5900	1.7754	1.5783	2.1648	2.0876	1.3527	2.2015	1.4176
1093919	1.4897	1.5709	0.4275	0.5367	0.7299	1.1281	1.8543	1.2157	0.6338	0.7802	0.6850	0.9250	1.7853	1.6604	0.8581	0.8293	0.5605	0.9158	1.4333	1.1724	0.6211	0.7588	1.1812
1100932	2.2722	3.1152	2.9507	2.9791	2.5473	2.4418	2.5858	3.5340	3.0402	2.7792	2.2409	2.2791	2.8160	3.4351	2.8145	2.6914	1.6879	2.8382	2.8462	3.0655	2.6006	2.0330	2.5780
1089215	2.9554	1.7787	2.4242	2.0628	2.7039	1.9217	4.0208	1.8240	2.4244	2.1404	2.3682	1.7887	3.6933	2.1923	2.3064	2.2044	2.3603	2.0356	3.1226	2.4128	1.9239	2.5816	1.9832
1099877	3.3578	3.4116	3.3312	2.8638	3.1809	2.8801	3.9087	3.3030	3.4643	3.0099	2.7696	2.9664	3.3494	2.6834	3.4754	2.9028	2.5763	3.0050	3.2065	3.8304	2.8046	2.9687	3.0577
1104174	1.6718	2.8046	2.2269	1.9932	1.9081	1.7451	1.5706	3.0217	2.2270	1.8018	1.3666	1.6169	2.0452	2.9106	2.4775	2.1061	1.3687	2.6720	2.0012	2.2705	1.7817	1.3387	2.0933
1092205	5.6466	5.7042	5.9341	5.2702	5.4106	5.4464	6.0948	6.1356	5.9153	5.3807	5.3663	5.4628	5.9156	5.4559	5.8630	5.3268	4.6908	5.4398	5.6046	5.8271	5.3371	5.5692	5.4965
1097118	2.7757	2.9563	3.7071	2.9895	2.1797	3.5993	3.4667	3.1146	3.7248	2.5633	2.2422	3.3528	3.2882	2.4067	2.8817	2.3663	1.5245	2.9127	3.2483	2.9384	3.0122	2.3774	2.7996
280040323	0.7336	0.2005	0.4087	0.5548	0.4174	0.6738	1.7215	0.0000	0.5071	0.0000	0.0000	0.2481	1.5684	0.4159	0.7693	0.6835	0.0000	0.0000	1.6180	0.4808	0.6366	0.0000	0.2492
279814308	4.4073	3.0468	4.4477	3.5114	3.3180	4.2056	5.2995	3.8273	4.6310	4.2973	3.3296	4.2359	4.9848	2.9726	4.6174	3.9361	3.1516	4.2334	4.5699	4.4847	3.7663	3.6468	4.2337
1099656	3.6176	3.2242	4.3258	3.3368	3.0533	3.9765	3.3396	3.7216	4.2514	3.5385	2.6294	3.8769	3.3920	3.0298	4.3010	3.2647	1.6704	4.1292	3.7011	4.2296	3.1788	2.4570	4.0430
1105860	3.3147	3.2955	3.4723	3.3794	3.2538	3.3811	3.8006	3.6171	3.6073	3.4199	2.7571	3.3474	3.7214	3.2841	3.6149	2.9304	1.4740	3.7162	3.7212	3.5570	3.0191	2.6985	3.4578
1089130	3.7471	3.7304	4.1443	3.8015	3.2668	3.8764	3.8511	4.4017	4.1859	3.2651	3.1021	3.9343	3.7558	3.9173	3.8590	3.1882	2.4450	3.7754	3.7329	3.7516	3.6442	3.3766	3.6030
1099227	5.2733	3.0187	4.8796	3.7267	4.3022	4.1680	6.2069	3.4848	4.9134	3.9846	4.6605	4.0326	5.8554	3.6796	4.5522	4.0850	4.5603	4.0939	5.0166	4.5905	3.8853	4.7441	4.1931
280111002	8.8907	9.0011	9.3253	8.2929	8.7477	9.1624	9.4776	9.3980	9.2020	8.5243	8.4597	9.0859	9.4200	8.8585	9.0295	8.8765	7.2768	9.3153	8.7608	8.9349	8.3928	8.4702	9.0983
1104212	1.5071	0.8407	0.2451	0.3236	0.1949	0.5086	1.5304	0.8639	0.1612	0.1698	0.2960	0.3985	1.4055	0.5755	0.1371	0.2512	0.1049	0.2737	0.9518	0.2611	0.2633	0.2667	0.4879
1088548	5.2586	4.5637	5.4890	5.0101	4.9793	4.8589	5.2062	5.1558	5.5422	5.1237	4.3871	4.8230	5.0856	4.5946	5.4601	4.6684	3.8387	5.0950	5.2422	5.6738	4.6870	4.2261	5.0723
1089951	5.9311	6.2580	6.2156	5.5415	5.4812	5.7170	6.1300	6.5796	6.2520	5.5059	5.7408	5.8810	6.3591	5.8098	5.9539	5.7881	5.2802	5.6588	5.9078	6.1134	5.7255	6.0505	5.5720
1092165	5.9402	4.0547	5.3348	4.5857	5.2796	4.8763	6.7469	5.0067	5.4361	5.0267	5.3022	4.8394	6.5376	4.8295	5.3338	5.0389	5.2160	4.9917	5.8783	5.4582	4.6230	5.5739	5.0062
1095978	2.9025	3.2435	3.4437	3.1208	2.7773	2.9443	2.9388	3.6372	3.5470	3.1885	2.2157	2.7651	2.9171	3.2315	3.3579	2.9788	1.5902	3.3135	2.9662	3.4444	2.9585	2.2307	3.0852
1090501	5.9206	5.3630	5.9905	5.6233	5.2287	5.8913	5.9723	5.8554	5.8592	5.5665	4.6562	5.7326	5.8386	5.2373	5.7581	5.0568	3.9311	5.8450	5.8550	5.6882	5.4561	4.6372	5.7718
1095887	3.9618	4.0249	4.0804	3.4130	3.1812	3.7971	4.2337	4.2412	3.8895	3.6621	3.3094	3.8476	4.0227	3.6647	3.7918	3.5217	2.7703	3.8204	3.8293	3.9137	3.5587	3.3153	3.7264
1101802	1.5567	1.7968	1.8614	1.8418	1.7877	1.4671	1.3324	2.7021	2.1825	1.1513	1.1532	1.2480	1.9662	2.4281	2.7807	2.2567	0.9769	2.3170	1.7858	1.9708	1.5705	1.2447	1.6835
279709757	0.9354	1.1623	0.3874	0.5939	0.0000	0.0000	0.9452	2.2626	0.0000	0.0000	0.0000	0.5761	0.4564	0.4439	0.3593	0.0000	0.0000	0.0000	0.3933	0.0000	0.6992	0.0654	0.3816
279974580	1.7968	2.1173	1.8076	1.6907	1.6287	0.9696	2.2534	1.7140	1.7932	1.0793	1.4373	1.3383	2.3759	1.3872	1.6351	1.7508	1.4677	1.3791	1.8185	1.8749	1.3720	1.5627	1.0729
1103059	5.8197	6.0812	6.7129	6.2791	6.0338	5.9741	6.1078	6.6122	6.7835	6.3517	5.4316	5.9136	6.1811	5.9404	6.6170	6.1706	4.0318	6.3752	6.0589	6.7367	6.1076	5.3303	6.2902
1090156	6.2364	6.0725	6.5514	6.1520	6.2602	5.7273	7.2341	6.6849	6.7060	5.9224	6.3882	5.7461	7.2150	6.1078	6.3955	6.0116	6.3370	6.0206	6.6571	6.4971	6.0830	6.6623	5.9328
1107023	5.2575	4.8488	4.9196	4.1568	4.7353	4.3469	6.1921	4.9856	5.0079	3.9395	5.1976	4.6092	5.9092	4.6751	4.6650	4.4920	5.7360	4.2943	5.1443	4.8648	4.4080	5.6687	4.3271
279817459	1.9080	3.1528	1.6041	1.2408	1.3006	1.3824	1.4592	3.1320	1.2888	1.1624	1.0908	1.1928	1.5044	2.2852	1.4622	1.6506	1.3238	1.6204	1.8394	0.8972	1.3037	1.6506	1.7935
279852937	3.7641	3.4975	4.3976	3.6025	3.8066	3.6694	4.8549	3.1449	4.5421	4.0800	3.4428	3.9837	4.6765	3.3223	4.1886	3.1181	3.0130	3.8414	4.4101	4.6541	3.6628	3.6750	4.0031
1098604	2.7407	3.0692	2.7953	2.6115	2.5945	2.3739	2.7110	3.4189	2.8328	2.8124	2.3903	2.3656	2.9578	3.0963	2.8570	2.4218	1.9457	2.6732	2.8365	2.9166	2.5229	2.1609	2.6073
1088393	1.7550	2.3817	2.3915	1.9288	2.2182	1.6233	1.8868	2.8405	2.5259	2.0983	1.7274	1.5691	1.8695	2.3923	2.1782	1.8580	1.2903	1.9483	1.9251	2.5869	1.7562	1.4853	1.7979
1095066	5.6041	5.1249	5.6745	4.9452	4.8461	5.1459	6.3375	5.3022	5.7537	4.5049	5.4213	5.5760	6.6827	4.9795	5.0566	4.7651	5.3921	4.9670	5.7955	5.1605	5.0540	5.6142	5.1490
1090141	2.4608	2.8347	3.3327	2.6519	1.8441	3.0345	2.2799	3.5531	3.5839	2.8461	1.6470	3.1626	2.1259	2.3257	3.4053	2.7114	0.9005	3.0341	2.4612	3.7793	2.6471	1.7539	3.1533
1092496	1.8873	1.4984	2.2546	1.4579	1.3882	1.7460	2.4008	1.7645	2.2590	2.0264	1.3656	1.9435	2.2293	1.2356	1.9314	1.4707	0.8801	1.7437	2.1058	2.2771	1.5477	1.1353	1.4477
279764530	1.9629	1.8648	2.1376	1.6133	1.2046	2.1313	2.3844	2.1811	2.1385	1.8357	1.1488	1.9215	1.9064	2.0113	2.0038	1.5709	0.9691	1.9240	2.1019	2.0775	1.6340	1.0303	2.1862
279856165	2.5265	1.2242	2.6656	2.1421	1.7981	2.6203	3.6484	1.6118	2.4921	2.6026	1.4058	3.0050	1.9807	3.0006	2.6207	1.7937	0.4257	2.5478	3.0842	2.6958	2.2512	1.3964	2.4022
1104691	1.9700	1.2690	0.0000	0.0000	2.1199	0.0000	2.3462	1.6084	0.0000	0.0000	2.1530	0.0000	2.4803	1.6160	0.0000	0.0000	2.2423	0.0000	1.9990	0.0000	0.0000	2.3177	0.0000
280067086	1.3492	0.1533	0.8123	0.2418	0.3348	0.5493	1.5788	0.0000	0.7274	0.3011	0.2771	0.4491	1.1655	0.0909	0.4969	0.3945	0.0000	0.1941	1.0892	0.9438	0.4623	0.1092	0.1975
1088077	2.6074	1.7758	2.4075	2.1788	2.3078	2.1965	3.0464	2.6061	2.5614	2.4074	2.1015	1.9395	3.0961	2.3397	2.5783	2.2456	1.5747	2.2743	2.8247	2.6755	2.0009	2.0604	2.1640
1094030	5.7584	5.1008	5.9953	5.2100	4.9443	5.7238	6.1804	5.6114	5.8880	5.3757	4.9584	5.6423	5.8097	5.5774	5.6965	5.1232	4.3591	5.6458	5.7683	5.7369	5.3292	5.1649	5.7261
1088681	4.1703	2.9690	3.6421	3.1371	3.6743	2.9860	4.1838	3.4380	3.8113	3.2955	3.4343	3.1336	4.2386	3.5657	3.7743	3.1927	3.5661	3.2035	3.9653	3.8464	3.0648	3.8910	3.1522
1088291	3.0271	2.7934	3.3888	2.7493	2.6012	2.7512	2.9962	3.0104	3.3339	3.0452	2.4421	2.8087	2.8780	2.7367	2.9978	2.3480	1.6631	2.6574	2.9789	3.3345	2.5722	2.4149	2.8112
1100319	3.4554	3.8248	4.1101	3.4781	3.8561	3.2340	3.1119	4.2040	4.0810	3.2584	3.1630	3.2633	3.1693	4.0857	3.8752	3.2806	2.9977	3.5765	3.5296	4.0818	3.0810	2.9850	3.4772
1096874	4.4802	4.8305	5.3388	4.6325	4.3118	4.9421	4.1177	4.9703	5.1967	4.6285	3.5134	4.5745	3.9825	4.9762	5.2856	4.4402	2.7583	5.3291	4.6199	5.2149	4.4568	3.5208	5.0716
279859624	5.2950	5.1366	4.6744	4.4397	4.7442	4.6593	5.4350	5.9681	4.7234	4.8056	4.8604	4.5260	5.0999	4.9674	4.7791	4.2228	4.2904	4.7410	4.9292	4.7819	4.3995	4.7111	4.8088
1100585	2.1230	2.1766	2.4582	2.1683	1.2712	1.2765	1.6591	1.8250	2.7750	1.5340	1.6745	1.7034	1.9068	1.8847	2.1393	1.9233	1.5622	1.3471	2.5743	2.3014	2.2833	1.7293	1.8657
1091404	3.1103	2.4044	3.3344	2.6206	2.8691	2.6622	3.5540	2.7115	3.4019	2.8669	2.4786	2.6610	3.3620	2.5844	3.3463	2.6525	2.1777	3.1125	3.2122	3.3399	2.4447	2.3626	2.9273
1096930	4.5180	3.3998	4.1902	3.4691	4.2882	3.4879	4.8219	4.0310	4.2864	3.7026	4.0366	3.5793	4.6711	3.6998	4.1655	3.5761	3.8915	3.7021	4.2653	4.2590	3.3023	4.1722	3.6611
1097123	2.0222	2.1487	2.4425	2.0766	1.2872	2.3600	2.1471	2.8984	2.4333	1.9810	1.1582	2.2234	2.3223	1.7490	2.1903	1.9076	0.5305	2.3538	2.3190	2.2611	2.1906	1.1541	2.3296
1105698	2.2975	2.1989	2.1546	1.9782	2.2809	1.5438	2.3918	2.4759	2.1569	1.9548	1.7674	1.5010	2.4283	2.2997	2.1341	2.0117	1.9107	1.8546	2.2904	2.3412	1.6870	1.6848	1.6357
279874527	3.4184	3.8027	3.9910	3.5134	3.5280	3.3457	3.1410	4.2018	3.9188	3.4627	2.9487	3.2380	3.3618	4.0117	3.8712	3.3470	2.6160	3.7371	3.4198	3.9893	3.2347	2.7145	3.5339
279950769	4.7379	3.9535	4.3489	3.7393	4.3375	3.9474	5.0226	4.5932	4.3128	4.1188	4.3445	4.0198	4.8807	4.4668	4.5752	3.8821	3.9554	4.2106	4.6055	4.3909	3.8843	4.2623	4.0755
1099923	4.7140	3.9999	4.6723	4.3538	4.5850	4.3084	5.0525	4.5441	4.8717	4.2245	3.9938	3.9113	5.3325	4.2274	5.1672	4.3762	3.8741	5.0236	4.9442	4.7769	4.0682	4.0795	4.6140
1091518	2.6784	2.8418	1.4657	2.0079	1.6225	2.5041	2.9275	3.5222	1.4282	1.7915	1.8353	2.2698	2.5815	3.3832	1.2864	1.6786	1.7223	2.1865	2.6741	1.9203	1.9090	1.6638	2.3016
1090542	2.7649	3.1778	3.3102	2.8121	2.9101	2.6102	2.9195	3.5618	3.3548	3.0271	2.4988	2.7301	3.0881	3.2658	3.0794	2.7951	2.1452	2.9740	3.0073	3.3890	2.6783	2.4255	2.8428
1102875	4.4460	3.5001	4.5270	3.8017	3.5713	3.9532	4.9677	3.8592	4.4383	3.7855	3.7323	3.8469	4.7309	3.3544	4.3183	3.9287	3.3638	3.9937	4.4250	4.4168	3.8482	3.8239	3.9639
1109023	2.8557	2.1739	2.4296	2.3794	1.8511	2.0140	3.5601	2.4528	2.2153	2.2143	2.0764	2.2621	3.4109	1.5977	1.9720	1.6711	1.5952	1.7855	2.8202	1.7351	2.1242	2.1849	1.8985
279890966	1.2471	1.4866	1.6498	0.9066	0.7012	1.0775	1.4574	1.0635	1.2075	0.8155	0.2934	1.3316	1.1520	1.1837	1.2770	0.4613	0.0000	1.1045	1.3471	1.1568	0.9176	0.8104	1.4638
1104063	4.6800	4.8312	5.1220	4.9690	4.4396	4.6865	4.6047	5.5433	5.0958	5.1662	3.7684	4.6447	4.6293	4.7110	5.1912	4.9208	2.8763	5.0580	4.8095	5.4712	4.8334	3.7612	4.9019
1096939	5.7145	3.2895	5.4144	4.4631	4.7123	4.9782	6.3723	4.0481	5.5358	4.7929	4.6297	4.6744	6.0808	4.5352	5.3745	4.8488	4.7461	4.9970	5.6250	5.6875	4.5855	4.7971	5.0636
280053169	1.5727	0.0000	0.0000	0.0000	0.0000	0.0000	0.0000	0.0000	0.0000	0.0000	0.0000	0.0000	2.4849	0.0554	0.0959	0.0000	0.0000	0.0000	0.9537	0.0000	0.0000	0.0000	0.0000
1101763	2.3363	2.8175	2.8532	2.2699	2.1011	2.5758	2.4264	2.8120	2.9074	2.3897	1.7774	2.3140	1.8070	2.7522	2.7328	2.0396	1.0363	2.6018	2.3657	2.7382	2.1395	1.7126	2.5569
1098662	3.2455	2.1960	2.4124	2.2117	2.5809	2.0883	3.6847	2.8124	2.4402	2.1868	2.4364	2.1185	3.4387	2.3408	2.4549	2.1354	2.4362	2.3857	3.0003	2.5695	2.1300	2.6486	2.3906
1089985	6.3012	5.8716	6.4517	5.8229	5.5078	6.2321	6.7930	6.4221	6.4073	5.7613	5.5710	6.2341	6.4906	5.8624	6.0833	5.7365	4.9890	6.0833	6.2809	6.0766	5.8814	5.8401	6.0300
1087298	2.9732	3.2492	3.0283	2.5573	3.0973	2.5592	3.2785	3.8232	3.3834	3.0623	3.0393	2.7976	3.3961	3.0269	3.2510	2.6979	2.3973	2.9930	3.0347	3.0128	2.5661	3.0066	2.2799
1091200	5.6593	5.8620	6.1166	5.7905	5.4814	5.9999	5.6703	6.4044	6.0223	5.8198	4.6354	5.7033	5.6771	5.3816	6.0568	5.4943	3.5519	6.4144	5.7563	6.0612	5.4469	4.4916	6.0916
279942524	1.6666	1.4292	0.4990	1.1870	0.0055	1.2941	1.7285	0.8263	0.5161	0.8391	0.3642	0.6728	1.7348	2.5881	1.3919	0.5811	1.3149	0.9355	1.1993	0.2183	0.8263	0.8569	0.5530
1094523	5.0478	3.7960	3.9154	3.7637	3.9417	3.8986	5.7356	4.1718	4.0849	3.9933	3.9292	3.8923	5.3443	3.4526	4.0496	3.9654	4.0014	3.8038	4.7992	4.2322	3.8509	4.3027	4.0855
1102233	5.1617	5.4184	5.5629	4.9014	5.0378	4.8895	6.1570	5.6293	5.6345	4.5664	5.5215	5.4351	6.3829	5.2614	5.0566	4.8385	5.4153	4.8697	5.5331	5.1535	4.9286	5.6904	4.7774
1090823	3.7440	3.5059	3.8472	3.6140	2.9489	3.6707	3.6612	3.7896	3.8646	3.6895	2.4466	3.3877	3.6641	3.6392	3.9620	3.5482	2.3953	3.9934	3.8135	3.8647	3.5061	2.4046	3.8925
1088175	2.4543	2.5212	2.6810	2.5098	2.4935	2.2896	2.5665	2.9648	2.6989	2.3068	2.0606	2.1375	2.7791	2.7211	2.5883	2.1168	1.4729	2.6798	2.5199	2.7582	2.0484	1.7843	2.3946
1094205	4.5051	3.8738	4.3278	4.2025	4.3894	3.6418	5.1024	4.2307	4.4134	4.3124	3.8702	3.6898	5.0829	3.6825	4.3350	4.1146	3.4758	3.8925	4.6440	4.4469	3.9568	4.1091	3.7948
279946759	1.6763	0.0000	0.0000	0.0000	0.0000	0.0000	1.6050	0.0000	0.0000	0.7163	0.0000	0.0000	2.7209	1.3406	0.0000	1.0241	0.0000	0.0000	0.0000	0.0000	0.0000	0.0000	0.6568
1087407	2.8605	2.5610	2.9171	2.3624	2.5006	2.4788	3.1897	3.0319	2.7521	2.3876	2.3681	2.1701	3.1131	2.3661	2.7052	2.5416	1.7939	2.5433	2.9839	2.6888	2.4638	2.3256	2.4551
279811749	3.8132	2.0997	3.4734	2.7817	2.3505	3.2299	3.1628	3.0723	3.3178	2.9039	2.1222	3.0889	3.3054	2.3501	3.2399	2.3038	1.9506	3.0149	3.1069	3.2354	2.9713	1.9263	3.0279
280027863	1.5244	1.7678	1.9595	1.6358	1.0067	1.7037	1.7527	1.9807	2.2725	1.5452	0.8160	1.3602	0.7018	1.7111	1.6700	0.9691	0.4698	1.4954	1.6028	1.7717	1.6233	0.5990	1.5818
1102899	4.5499	3.7907	4.5355	3.8694	3.9256	4.0750	5.0528	4.4613	4.5515	4.2127	3.6978	4.0628	4.9918	3.7117	4.3851	4.2025	3.3923	4.3011	4.5396	4.4257	3.9572	3.9282	4.2204
1091615	1.6957	1.9639	1.7721	1.5338	1.7200	1.3777	2.2666	1.8083	1.5577	1.5460	1.2437	1.2241	1.9958	2.1397	1.5920	1.5261	1.0276	1.4924	1.8505	1.8460	1.3423	1.3632	1.3496
1103324	3.3924	3.3791	2.8965	3.0188	3.1708	1.9380	3.9207	3.9113	3.1293	2.8582	3.3175	2.5118	4.2731	2.9567	2.4721	3.0038	3.7251	1.9969	3.7060	2.6052	2.9989	3.5683	2.2618
279596568	5.6073	3.6624	5.0174	4.0665	3.8550	4.4775	5.8024	3.3257	4.9359	3.9138	3.7038	4.7355	6.2325	2.4607	4.2475	4.0689	4.3509	4.2036	5.5259	4.5917	4.0970	4.4873	4.5221
1090774	1.0792	1.5633	1.5497	1.2928	0.6866	1.3876	1.5199	1.4465	1.4929	1.1682	0.6890	0.9927	1.4371	1.7908	1.7130	1.3383	0.1591	1.2472	1.3585	1.4939	1.3730	0.7181	1.2863
1103022	3.7825	3.0687	3.3901	3.3084	3.2260	2.9745	3.9981	3.8508	3.5579	3.3496	2.9443	2.9322	4.0120	2.9473	3.5311	3.2694	2.5591	3.2522	3.6773	3.3953	3.0977	3.1314	3.1357
1099248	4.5081	4.5408	4.6434	4.1404	4.0285	4.3457	5.1248	4.8967	4.6715	3.8023	4.2915	4.3051	5.1934	4.3897	4.0982	4.0274	3.9235	4.1633	4.8167	3.9661	4.1678	4.4810	4.2010
1108922	3.2663	2.0017	2.9362	2.3658	2.1580	2.7912	3.8750	2.3419	2.9268	2.5261	2.1469	2.5046	3.5486	2.1156	2.7850	2.4400	1.9456	2.8547	3.1099	2.7976	2.3344	2.2225	2.7028
1099752	5.0097	3.9804	4.8070	3.8765	4.5814	4.4309	5.8486	4.7218	4.7557	4.3306	4.4964	4.5859	5.4943	4.3717	4.7574	3.8643	4.3966	4.5707	4.7297	4.7328	4.0032	4.6688	4.6469
279852790	2.0670	2.3686	1.5129	1.6672	2.0264	1.8317	2.5613	2.4900	1.9077	1.4996	1.6916	1.8216	3.3723	2.6244	1.8920	1.6793	2.1471	2.3739	1.9657	2.1589	1.4158	1.8458	1.5936
1094829	1.5004	1.4717	2.0086	1.5555	0.9057	1.4719	1.8391	1.9973	1.7935	1.4047	0.8418	1.5120	1.4119	1.3035	1.6756	1.1615	0.4034	1.3609	1.4784	1.6364	1.3291	0.8501	1.3740
1090816	5.5583	5.6283	6.0174	5.3849	4.9387	5.8674	5.9466	6.1667	5.9581	5.4783	4.7893	5.8009	5.5532	5.4589	5.6587	5.1683	4.2081	5.6787	5.5109	5.7319	5.3664	4.8750	5.7848
1104545	6.1372	7.7572	7.7877	7.2906	6.0952	7.0288	6.1278	8.0924	7.5906	6.6895	6.2989	7.2780	6.6599	7.1330	7.0732	6.6925	4.6612	6.6505	6.5295	6.8377	7.3048	6.4858	6.7272
1098396	2.7778	2.2739	2.7958	2.2733	2.1813	2.5035	3.1387	2.4847	2.8085	2.4929	1.8260	2.4651	2.6268	2.1215	2.7343	2.1792	1.1777	2.5838	2.8365	2.7420	2.1816	2.0257	2.5298
279880347	7.4568	4.7451	6.6702	5.6236	6.1440	6.3534	8.6094	5.9155	6.7840	6.6638	6.0173	6.3848	8.1776	5.6269	6.3252	6.0087	6.4019	6.2904	6.9393	6.4355	5.8661	6.7116	6.3318
280035493	1.0105	0.9109	0.2808	0.3870	0.3149	0.1766	1.6617	0.4682	0.2310	0.1768	0.0000	0.1675	0.7924	0.4101	0.4293	0.3392	0.2605	0.0000	0.7694	0.0000	0.0088	0.1796	0.0000
1086893	4.0322	3.6183	4.1404	3.4649	3.2563	3.9162	4.6030	3.8482	4.1373	3.6291	3.1745	3.6744	4.0572	3.4780	3.9980	3.3427	3.0609	3.9237	3.7813	3.9755	3.4300	3.2844	3.8977
1093785	7.3915	7.7108	7.7993	7.2412	6.8431	7.5977	7.3134	8.1564	7.6505	7.2346	6.5546	7.3567	7.2101	7.5134	7.5309	7.1086	5.8762	7.6679	7.3075	7.3725	7.1955	6.6128	7.6249
1099418	2.4456	2.8743	2.7582	2.5027	2.3090	2.5354	2.4064	3.2268	2.8163	2.4522	1.9535	2.3887	2.6146	2.8975	2.9736	2.5840	1.1676	3.1216	2.8124	2.9438	2.3756	1.7001	2.8950
1088251	3.9893	3.7940	4.3566	3.9363	3.8970	3.8318	4.1293	4.2858	4.3109	4.0263	3.3982	3.7800	4.0503	4.1573	4.1445	3.7587	2.6864	4.1058	4.1410	4.4439	3.6539	3.3354	3.9765
280097599	4.5915	3.3523	4.2196	3.5926	3.9120	3.7949	5.2181	3.5912	4.2730	4.0635	3.7578	3.7553	4.8659	3.6578	4.1862	3.8049	3.5267	3.9342	4.4879	4.3960	3.4924	3.9714	3.9150
1096933	4.8611	4.9705	4.9302	4.6299	4.5934	4.5093	4.7750	5.3803	4.9428	4.7189	4.2225	4.4973	4.8919	4.6906	4.9473	4.6007	3.6301	4.6690	4.8635	4.9399	4.5592	4.3366	4.5813
279792668	3.8012	4.3560	3.8179	3.3786	3.4224	3.5452	4.3794	4.6801	3.8141	3.3501	3.7946	3.7369	4.0847	4.2161	3.6228	3.3936	3.3871	3.6300	3.7058	3.6907	3.4173	3.9412	3.6164
279867062	0.8645	0.9306	0.4133	0.7983	0.5393	0.8513	1.0248	0.9904	0.7750	0.6201	0.5753	0.2511	1.1122	1.8000	0.8263	0.3481	0.1399	0.6437	1.2617	0.7380	0.6433	0.2687	0.4668
279930912	4.2554	2.4466	4.5197	4.0981	3.3153	4.3492	4.9516	3.3369	4.2980	3.9733	2.8843	4.2338	4.6824	3.5394	4.3689	4.0219	1.6376	4.4544	4.4411	4.6679	4.0636	2.8775	4.1696
279269141	6.9142	5.0332	6.5227	5.5272	5.8205	5.9614	7.4522	5.2350	6.6409	6.1979	5.6184	5.9895	7.0804	5.3586	6.4447	5.8926	5.5440	6.1893	6.4666	6.5510	5.6391	6.0673	6.0228
1103572	4.2735	3.8579	3.9337	3.9091	4.3378	3.7767	4.5106	4.2725	4.0422	3.9960	3.4593	3.4859	4.4006	4.1781	4.0732	3.8257	2.2906	4.1416	4.1771	4.1563	3.8661	3.7378	3.6545
1105507	1.8831	2.1994	2.4360	2.0315	1.7661	2.2540	1.9925	2.6650	2.4075	1.8813	1.1583	1.9261	1.4071	2.2074	2.4081	1.6865	0.5354	2.1725	2.0065	2.3777	1.8313	1.2802	2.0839
1092708	3.1695	3.1906	3.1512	2.7992	2.3553	2.9078	3.4096	3.1325	3.2103	2.6789	2.3599	2.8005	3.0585	2.9068	2.9045	2.6723	2.0067	2.8444	2.9083	2.9847	2.7531	2.6159	2.7617
1096787	5.5051	5.7678	5.8546	5.5887	6.0826	4.8848	5.5310	6.6619	6.0115	5.3434	5.6194	4.8327	5.8695	5.6641	6.1212	5.5940	5.5439	5.4820	5.8371	5.9552	5.2960	5.6379	5.1984
1095689	4.3667	4.2167	4.6179	4.8024	4.2314	4.4797	4.5019	5.1097	4.6209	4.6292	3.4573	4.2038	4.1077	4.2310	4.4768	3.9502	1.8135	4.7535	4.6929	4.6869	4.3743	3.2198	4.6627
1098524	2.3070	2.0385	2.8763	2.4183	2.1800	2.2873	2.5173	2.8409	2.8744	2.1483	1.9631	1.9656	2.3564	2.0594	2.8430	2.1006	1.6445	2.3284	2.5950	2.8685	2.0540	1.9518	2.1335
1090757	2.7669	2.5370	2.4847	2.2829	2.5159	2.1438	3.2054	2.9239	2.6525	2.3040	2.5048	2.2817	3.3641	2.3167	2.3811	2.2927	2.1536	2.3417	3.0408	2.6807	2.1674	2.3557	2.2073
1087003	2.6537	2.9031	2.7501	2.5902	2.6456	2.4940	2.4610	3.5789	2.7887	2.4483	2.0986	2.3362	3.0212	2.6720	2.8841	2.3956	2.2449	2.7860	2.7595	2.9019	2.1793	1.9473	2.4997
1091008	3.4256	3.6052	3.5238	3.4999	3.1268	3.8455	3.8333	4.2218	3.5410	3.6581	2.4117	3.6720	3.8062	3.5180	3.3496	3.0678	1.3504	3.8863	3.6711	3.5545	3.3007	2.5166	3.7950
1103659	1.2138	0.8271	1.0138	0.8894	0.6061	0.5989	1.9434	0.8145	1.5677	0.9082	1.1518	1.0143	1.6910	1.0596	1.1842	0.7502	0.3045	0.9283	1.3483	1.1577	0.8108	0.6084	0.9472
280092906	2.9805	2.6443	2.6532	2.0275	2.8785	2.3372	3.5027	2.9754	2.4893	2.0615	3.1282	2.5032	3.3656	2.6493	2.7278	1.9732	2.8626	2.1037	3.1059	2.4924	2.2508	2.7434	2.0289
280094664	1.9216	2.9831	2.9243	2.2803	1.3972	2.1238	1.3424	2.3858	2.8444	2.1337	0.9046	2.2428	1.1576	2.2933	2.9055	1.7532	0.4015	2.5957	1.4738	2.8451	2.3261	1.2655	2.3745
1099919	2.1404	2.2672	2.8671	2.3432	1.9811	2.3954	2.2788	3.0016	2.7463	2.3640	1.7714	2.3799	2.5600	2.6025	2.7532	2.1278	0.8898	2.7383	2.2830	2.8115	2.1557	1.7591	2.4223
279713176	2.4208	1.9820	1.5296	2.0877	2.0877	3.4758	3.8298	3.7919	2.7248	1.8962	2.0214	3.6388	3.5750	2.3975	2.1318	1.6978	1.1598	2.6085	2.5670	2.0774	2.1765	1.1026	2.1583
1094401	2.3757	2.6440	2.6153	2.3055	2.7403	1.9373	2.3409	3.1062	2.7973	2.2899	2.1323	1.8841	2.3507	2.7555	2.6392	2.2576	2.1328	2.1468	2.3731	2.9168	2.0335	1.9779	2.1521
279796894	7.5210	5.7233	7.0499	5.9031	6.4322	6.5490	8.3165	5.7513	7.1490	6.5371	6.4530	6.5193	7.9618	5.9020	6.8066	6.4333	6.8143	6.5547	7.0596	7.0575	5.9564	7.0830	6.4464
279957500	5.0602	5.3670	4.6173	3.9545	5.0845	3.7859	5.5649	5.5047	4.9660	4.6091	4.9881	4.1164	5.1710	5.2548	4.7875	4.6066	5.8475	4.6517	4.8383	5.2765	4.2141	5.7888	4.3404
280033385	4.2704	2.6422	3.2578	3.0068	3.6384	2.6410	4.2209	3.3902	3.5641	3.3154	3.7932	2.8548	4.6051	2.8547	3.3966	2.9970	3.3107	3.2096	3.9877	3.6356	2.7113	3.3231	3.0960
1096236	2.6329	2.5418	2.3492	1.8372	2.2896	1.8755	3.0463	2.3403	2.4526	2.0948	2.1095	1.8900	3.0373	2.0163	2.1909	2.1168	2.2262	2.1665	2.4561	2.6814	1.8426	2.0667	2.2064
280091829	2.7245	3.3934	2.6722	2.2244	3.0116	2.4392	2.9005	4.4507	2.8857	2.9579	2.8207	2.0887	2.5532	3.9525	3.2153	2.4272	2.5953	2.9979	2.3508	3.2589	2.6211	2.8837	2.8688
1104127	4.2704	4.5627	4.6326	4.3623	3.8861	4.1063	4.8942	5.4397	4.6018	4.0388	4.0461	4.4386	4.9765	4.4115	4.2032	4.2862	3.8788	3.8525	4.6816	4.0980	4.3767	4.3206	4.2526
1095172	3.2458	2.2782	3.4829	3.0948	2.5048	2.7036	3.7365	3.3367	3.5336	2.3886	2.8772	3.0655	4.0175	2.5552	2.9530	2.6500	2.3804	2.5679	3.3787	2.8099	3.0195	3.1042	2.6411
1088340	0.3998	0.8470	0.6604	0.4564	0.0930	0.1645	0.8952	0.3901	0.4761	0.1100	0.0343	0.1036	1.1819	0.8411	0.5969	0.5088	0.3064	0.4252	0.9063	0.4753	0.2204	0.1117	0.2925
1102132	4.0718	3.6450	4.1081	3.9179	3.5783	3.9151	3.8668	4.2949	4.1161	3.7343	2.9348	3.7271	3.8451	3.3598	4.0609	3.3625	2.2257	3.9779	4.0802	4.0064	3.7663	2.7607	3.9725
1099623	5.3747	4.1549	4.9074	4.3722	4.5777	4.6023	6.1714	4.2982	5.1005	4.7663	4.3935	4.5645	5.8068	4.3410	4.8865	4.5447	4.3486	4.5970	5.2290	4.9274	4.3458	4.8639	4.7067
1089340	5.5959	5.2289	5.7571	5.1292	5.0015	5.4671	6.0631	5.7761	5.7236	5.1500	5.1484	5.5361	6.1185	5.1942	5.6108	5.1708	4.7197	5.4825	5.6212	5.6998	5.2323	5.0626	5.4339
1091655	4.5511	4.1075	4.5631	3.9813	4.0518	4.4174	5.1110	4.3608	4.5634	4.2996	3.8591	4.1302	4.7734	4.2241	4.5090	4.1116	3.5903	4.3969	4.6407	4.5948	3.8449	3.9899	4.3479
279966438	4.3983	2.2675	3.1306	2.9641	3.2109	2.9196	4.8960	1.9474	3.7613	3.4165	3.2175	2.7414	5.0905	1.5749	3.6624	3.1726	3.2526	3.0123	4.3286	3.8050	2.7333	3.3616	2.8747
279953608	5.0083	3.0570	4.4246	3.3947	4.5210	3.7562	5.6425	3.7677	4.4364	3.9142	4.1008	3.8883	5.5244	3.2700	4.3976	4.0480	3.6636	4.2783	4.7432	4.4654	3.4210	4.6376	4.0279
1099246	4.2807	4.3661	5.1131	4.5859	4.2836	4.2122	4.2410	4.8452	5.0677	4.6186	3.8048	4.1220	4.2397	4.4090	5.0314	4.5278	3.2946	4.4607	4.4737	5.2271	4.3441	3.7971	4.3957
279817873	1.4271	0.4684	0.1380	0.4395	0.6987	0.4843	2.0722	1.1168	0.5694	0.4233	0.6022	0.2808	1.8188	0.5269	0.5878	0.1543	1.0340	0.3992	1.2769	0.7964	0.3480	1.0601	0.3456
1095294	2.8386	3.1816	3.1252	2.7165	2.6808	2.5758	2.5577	3.5266	3.0136	2.7922	2.0215	2.5629	2.4593	3.1297	2.9090	2.5769	1.8114	2.9095	2.6881	2.9620	2.4890	1.9079	2.7816
1091775	4.3552	3.7772	4.6309	4.3771	3.9386	4.0176	4.4331	4.4104	4.7148	4.3307	3.6251	4.0224	4.0350	3.3348	4.3659	3.7746	2.7420	3.8637	4.5395	4.7987	4.1206	3.1951	4.1881
279804197	2.0037	0.1436	1.2033	0.7387	1.2867	0.8925	1.9025	1.6145	1.2442	0.7638	0.6051	1.0437	1.5569	0.3531	1.5428	1.0137	0.5135	0.8430	1.1304	1.9946	0.7560	1.1030	0.9570
1094194	4.2453	3.7486	4.4529	3.7119	3.7541	3.7952	4.6352	4.0673	4.2711	3.8637	3.6669	3.6597	4.2588	3.8087	3.9628	3.7381	2.9908	3.5316	4.0291	4.1718	3.9825	3.8431	3.7559
1101857	6.4558	6.1554	6.1931	5.7403	6.6673	5.4912	6.9695	6.4983	6.3274	5.9741	6.3451	5.6593	7.0286	6.3095	6.2003	6.0337	6.1295	5.9957	6.4729	6.2636	5.5475	6.4809	5.7452
1096727	2.8306	1.8732	2.4338	2.1225	2.3245	1.9708	3.1759	2.0151	2.6116	2.3732	2.0665	1.7842	3.3250	1.9271	2.6845	2.5462	1.8205	2.2547	2.8646	2.9921	2.1870	2.3299	2.0589
279780666	1.8191	1.2307	2.2473	1.1532	1.3878	1.3526	1.8445	0.4351	2.2262	1.2849	1.6209	1.3042	1.9856	2.1112	1.7823	1.2988	0.9324	1.4766	1.6412	1.9030	1.0606	0.7909	1.8067
1094307	2.7462	2.9764	3.2417	2.6599	2.5483	2.5655	2.8188	3.1848	3.1209	2.5956	2.3322	2.5225	2.6850	3.0388	3.1313	2.6014	1.9669	2.9239	2.7876	3.2192	2.5193	2.4623	2.7450
1103236	4.5779	3.7099	4.3218	3.6731	3.9030	3.8295	5.0780	4.0204	4.3892	3.2609	4.1286	4.0405	5.2214	3.3920	3.9727	3.5091	4.2302	3.6183	4.6079	4.0165	3.8421	4.4875	3.5828
1101749	2.3354	2.9147	3.3837	2.6922	2.6226	2.4281	2.0959	3.2040	3.3134	2.7349	2.1340	2.3064	2.2111	2.6482	3.2262	2.5338	1.6212	2.6256	2.4093	3.4719	2.4322	1.8229	2.5959
1088799	3.7616	3.6213	4.1830	3.6153	3.8398	3.4540	4.0583	4.1320	4.2080	3.7103	3.4598	3.4939	4.0228	3.9312	4.1371	3.4927	3.1551	3.7418	3.8447	4.2645	3.4603	3.6111	3.6450
1093682	3.1427	3.7579	4.0781	3.4655	3.0580	3.4430	3.0570	4.2062	3.9231	3.3693	2.7207	3.3949	2.9318	3.7234	3.9742	3.2348	2.0679	3.6154	3.3610	3.7730	3.3928	2.7903	3.5067
1106480	2.5776	2.5801	2.4533	2.1779	2.3307	2.4262	2.9042	2.9528	2.5710	2.4704	2.1863	2.3372	2.8349	2.8261	2.5863	2.2020	1.7539	2.4196	2.4419	2.8157	2.1400	1.9145	2.3723
1087587	3.1647	2.8185	3.2200	2.7832	3.0547	2.6477	3.1179	3.2697	3.3247	2.9494	2.4716	2.7132	3.3022	3.0988	3.1782	2.7398	2.2894	2.9871	3.0805	3.3596	2.5554	2.5070	2.9149
279782198	3.2351	3.3625	3.7597	3.1752	3.0847	3.5352	3.6448	3.9774	3.5164	3.6029	2.6955	3.4725	3.3259	3.7264	3.7376	2.7317	2.2646	3.4272	3.4814	3.5371	3.0548	2.6720	3.6644
1090214	3.8919	3.3814	3.4185	3.1909	3.2268	3.1390	4.1029	3.7932	3.6048	3.2022	3.1904	3.3389	4.0972	3.3580	3.3955	3.1889	2.8823	3.1901	3.6986	3.4966	3.2894	3.2153	3.3471
280036670	3.4239	3.6709	4.6537	3.9092	3.8722	4.0925	3.9951	4.2341	4.6928	4.2393	3.0649	3.9074	3.0208	4.6589	4.6749	3.8993	2.3210	4.2453	3.8446	4.6299	3.8410	2.3415	4.4081
1106028	6.3641	6.0695	6.2865	5.3890	5.7038	6.0778	6.9836	6.4684	6.2792	5.3840	6.3443	6.3290	6.9943	5.8996	5.9692	5.5710	6.0076	5.9222	6.2914	6.2935	5.6963	6.5301	5.8056
279914252	3.5128	4.7167	3.0196	2.6023	3.1962	3.3123	3.9842	4.1395	2.9704	2.8778	3.7179	3.0137	3.9697	3.8466	3.0981	2.8137	4.0969	3.0127	3.4691	3.2933	2.6877	3.9437	2.8905
1092473	3.7340	4.0049	3.9497	3.7662	3.1974	3.6379	3.9683	4.2835	3.8586	3.3773	3.1328	3.7836	3.7783	3.1144	3.7744	3.4343	2.4465	3.4665	4.0563	3.6973	3.5815	3.3351	3.4076
1103551	2.3469	2.5990	2.9418	2.4850	2.2004	2.6035	2.4963	2.9619	2.8395	2.5413	1.6946	2.4260	2.3267	2.7099	2.6814	2.1059	1.1330	2.7245	2.4627	2.7671	2.1541	1.5082	2.7153
1098036	5.0540	4.1307	4.7432	4.2591	4.8012	3.9667	5.4401	4.3687	4.8567	4.6463	4.6560	4.1059	5.4099	4.4395	4.7664	4.4004	4.0503	4.4377	5.0396	4.8150	4.2046	4.6371	4.2372
1092946	3.7744	2.8518	3.5790	3.0904	2.9649	3.3368	4.2968	3.0763	3.3799	3.1009	2.5306	3.1607	4.1225	2.9472	3.5640	3.0818	2.6163	3.4835	3.7797	3.2881	3.0707	2.8336	3.4189
1092234	3.8918	3.3382	4.0659	3.4980	3.9551	3.0607	4.0602	3.6833	4.1023	3.6083	3.4443	3.2800	4.1150	3.2861	4.0297	3.5915	3.3015	3.5390	3.9940	4.2935	3.2284	3.4075	3.3597
1108511	1.4231	0.0640	0.6764	0.0000	0.3281	0.7865	2.1939	0.0000	1.1905	0.0000	0.3517	1.2456	1.1838	0.2497	0.9745	0.0000	0.1267	1.6248	1.1764	1.7171	0.0597	0.2443	1.5892
1098385	3.3251	2.7349	2.6876	2.4622	3.1996	2.2180	4.2011	2.7868	3.0725	2.7247	2.8352	2.3119	3.8469	2.3805	2.7785	2.7857	2.9363	2.4706	3.3480	2.9548	2.3300	3.0284	2.4386
1098850	2.3334	1.8283	2.1878	1.8267	2.1358	1.7300	2.4708	2.3038	2.2428	1.9482	1.7824	1.5877	2.4519	2.2945	2.0232	1.8207	1.3410	1.8274	2.2192	2.3741	1.8731	1.8092	1.8191
280094551	5.2198	4.5514	5.4155	4.7774	4.7111	4.8531	5.4752	5.3271	5.3133	5.4293	4.2770	5.0706	5.1824	4.7629	5.5995	4.6052	3.5102	5.4753	4.9219	5.5424	4.8731	4.0555	5.4084
1091176	1.4349	1.7753	0.0000	0.0000	1.9566	0.0000	1.3738	2.1321	0.0000	0.0078	1.5785	0.0000	1.2544	1.2333	0.0000	0.0000	1.2969	0.0000	1.5013	0.0000	0.0000	1.3637	0.0000
1088638	2.6636	2.5548	2.9837	2.5298	2.4313	2.3862	2.4460	2.9255	2.8673	2.5046	1.8006	2.2347	2.0121	2.5374	2.7083	2.0839	1.4805	2.4733	2.6486	2.8773	2.2501	1.7270	2.5051
1087515	3.5751	3.2737	3.9192	3.3754	3.6138	2.9237	3.7816	3.3941	3.8908	3.3213	3.1590	3.1854	3.8151	3.6872	4.0050	3.2431	2.8752	3.4689	3.5739	3.9283	3.2033	3.2507	3.4677
1092829	3.2396	2.1525	1.7836	1.8589	2.5809	1.6606	4.0157	1.5462	2.1684	1.7021	2.8543	1.5339	3.4505	2.4828	1.6980	1.6910	2.8979	1.3633	3.2871	1.6320	1.8528	2.8141	1.6751
1090276	3.3459	3.7733	4.0935	3.8725	3.8892	3.6528	3.3986	4.5146	4.1058	3.6788	3.0938	3.4410	3.5731	4.0415	4.1743	3.5319	1.6896	4.0496	3.5552	4.2158	3.4199	3.0523	3.8444
1092320	1.0815	1.1005	1.4065	0.8352	0.5679	1.1961	0.8896	1.4531	1.1887	0.9778	0.4743	0.9975	0.5266	1.4525	1.2912	0.5518	0.1080	1.0759	1.1994	1.2871	0.6405	0.2527	0.9037
1099283	1.8039	0.2242	0.3527	0.6124	0.4630	0.6410	1.9102	0.9917	1.2056	0.4868	0.8625	0.9652	1.9006	0.8103	0.7648	0.1556	0.4224	0.3928	1.1894	0.9993	0.6298	1.3109	0.8493
279820909	1.4124	2.8700	1.6577	1.6123	1.3659	1.9945	0.8481	4.0448	1.9242	2.2441	1.3277	1.4042	1.7925	3.6155	1.8563	1.5694	1.6227	1.8746	1.2791	2.0782	1.5674	1.4039	2.0517
279914969	0.7802	1.4078	1.0005	0.8345	0.7504	0.5181	0.9265	1.4570	1.3828	0.8509	0.6744	0.2831	0.3605	2.2339	0.3842	0.8513	0.2054	0.6813	1.1968	0.9165	0.1967	0.6252	1.2058
280079785	3.0029	2.0014	2.6552	2.0921	2.1646	2.2852	3.4769	2.8688	2.5576	2.2881	1.9966	2.0335	2.9265	2.1264	2.2843	2.1767	2.3370	2.2064	2.7949	2.6306	2.1879	2.1947	2.5659
280124830	1.9223	2.5914	2.3843	1.9709	2.0380	1.9769	1.9955	2.9402	2.3372	2.1160	1.4388	1.6893	1.7468	2.7454	2.0387	1.8834	1.1026	2.1862	1.9263	2.3047	2.0277	1.1744	2.1321
1098013	2.7169	3.6833	3.8899	3.2873	3.0495	3.0152	2.3493	4.0557	3.7076	3.0902	2.5120	2.8763	2.0845	3.4955	3.7112	2.8122	1.9811	3.1393	3.0173	3.8013	2.9700	2.4672	3.1706
1098632	2.6637	1.8378	2.3621	1.7466	2.0794	1.9712	3.5022	2.1130	2.3652	2.0162	1.9205	1.9541	2.9984	1.9378	2.1939	1.8516	2.0335	2.0232	2.5300	2.2133	1.8022	2.3296	1.9580
1091797	2.5870	3.1242	3.5432	2.6889	2.0387	3.1693	2.4128	3.4137	3.3357	2.7610	1.8345	3.0219	2.2891	2.8741	3.0986	2.5140	1.1244	3.2457	2.5999	3.3037	2.6537	1.7994	3.2330
1090101	2.6040	3.3301	2.5309	2.2622	2.0263	2.6473	2.0902	3.4584	2.5252	2.5351	1.5338	2.3312	2.0580	3.2587	2.2473	2.2977	1.5755	2.5680	2.4605	2.6532	2.3013	1.6074	2.7305
279930263	0.5751	1.4847	0.8468	0.6682	0.6736	0.8055	1.0533	1.9608	0.7256	0.5701	0.1116	0.5018	0.6273	1.4148	0.5921	0.2377	0.5539	0.9886	0.7554	1.0676	0.5771	0.3434	0.6260
1093375	5.1500	4.6617	5.3444	4.6994	4.8593	4.6906	5.2958	5.2207	5.3877	4.9410	4.5795	4.7611	5.2285	4.7526	5.4638	4.8650	4.2684	5.0414	5.1953	5.4502	4.5820	4.6919	4.9139
1096853	6.2797	6.4254	7.0886	6.1954	5.9399	6.4514	6.5061	6.8263	7.0135	6.3893	5.7927	6.3870	6.2024	6.1825	6.8157	6.1578	5.0973	6.4710	6.2484	6.9436	6.3165	5.9919	6.4860
1092277	6.1460	4.8342	5.7231	4.6999	5.5407	5.1682	7.2823	4.8778	5.8757	5.2821	5.6334	5.2379	6.9100	4.8179	5.7059	5.1922	5.8540	5.3388	6.0084	5.7987	4.9129	6.1447	5.3420
279746754	3.3252	2.2806	3.0152	2.3392	2.5935	2.3620	3.3375	2.2392	2.8953	2.7188	2.1584	2.1104	3.2667	2.3053	2.8415	2.6062	2.3459	2.1880	3.2446	2.7818	2.3766	2.8185	2.3332
279876666	3.6639	3.8099	3.2155	3.3023	2.5271	3.5108	3.8894	3.4314	3.3111	3.2883	2.3789	3.3343	3.8910	2.5541	3.2289	3.1463	2.0115	3.4286	3.9798	3.3585	3.2536	2.7892	3.3999
279489796	2.8522	1.5806	2.5330	1.9761	2.3211	2.5536	2.8613	1.9571	2.8242	1.9789	1.7187	1.9174	3.3415	1.3263	2.7758	1.9694	1.7166	2.5046	2.6563	2.9864	1.5860	1.9964	2.5271
1097788	3.3403	3.8633	3.9009	4.0798	2.8552	3.8414	3.4018	4.5153	3.8744	3.4694	2.8189	3.6079	3.2672	3.7986	3.6931	3.2245	1.7147	3.3321	3.7590	3.5293	3.9751	2.6073	3.6933
1099978	3.8678	3.8517	4.0887	4.0538	3.4744	3.5179	4.5500	4.4577	4.2667	2.9309	3.9605	3.4379	4.7631	3.5223	3.3163	3.1518	3.6715	3.0271	4.1897	3.3186	3.8881	4.3113	3.3403
280004085	4.5830	4.6848	4.6430	4.1749	3.8951	4.5246	4.8568	5.0992	4.5722	4.1996	3.7456	4.5264	4.6300	4.5742	4.4128	4.2242	3.4497	4.4828	4.3683	4.4431	4.3826	4.0360	4.4062
1089826	3.0469	3.5660	3.5079	3.1960	2.9715	3.2582	2.8572	4.1121	3.3186	3.1823	2.3143	3.1055	2.8103	3.5690	3.5771	2.8750	1.8346	3.5509	3.2323	3.5399	2.9788	2.3857	3.4209
1097529	3.9206	4.0874	3.9110	3.5784	3.6130	3.6658	4.3776	4.5855	3.8218	3.9463	3.3205	3.6374	4.1132	3.9758	3.6755	3.7474	3.0045	3.8018	3.9007	4.0810	3.5840	3.4072	3.7492
1096306	2.4716	2.6385	2.2718	2.3773	2.9636	1.5474	2.8021	2.8424	2.4510	2.2647	2.4267	1.7556	2.9505	2.8122	2.5273	2.4541	2.6326	2.0140	2.7609	2.9206	2.0546	2.3438	1.8568
279894362	4.5726	3.5642	4.2304	3.8693	4.2296	3.5658	4.9597	4.1082	4.2767	4.0129	3.8499	3.8552	4.9683	3.7040	4.1549	3.9691	3.7249	4.0429	4.6035	4.4329	3.5166	3.9028	3.9281
1101247	4.1527	4.3902	5.0269	4.3837	3.6297	4.5569	3.8558	4.7934	4.8595	4.5190	3.1064	4.4653	3.1822	4.1744	4.8811	3.9124	1.9548	4.7394	4.3068	4.8505	4.2594	3.1491	4.7709
279829672	4.9857	3.9150	4.4060	4.0190	4.1067	4.3813	4.8999	4.7613	4.4526	4.2997	3.5093	4.3538	4.6440	3.6682	4.5585	4.0595	3.1281	4.6576	4.8629	4.4833	3.8522	3.8433	4.5073
1093069	4.9285	5.0761	5.0580	4.3724	4.6187	4.8489	5.6018	5.8920	4.9896	4.7866	4.6383	4.7212	5.1694	5.4452	4.9340	4.6674	4.3650	4.9888	4.7595	4.8676	4.4800	4.9698	4.9895
1096718	1.9882	1.7538	2.0498	1.8414	1.7406	1.5393	1.9902	2.0773	2.2531	1.8046	1.4630	1.4112	2.0573	2.0305	2.1750	1.6562	1.2732	1.8507	2.1819	2.2195	1.6482	1.3852	1.8030
1095267	1.0590	1.5114	1.8911	0.7237	1.1080	1.5244	1.3068	1.8572	1.7443	1.0102	0.8972	1.2742	1.3351	1.2742	1.6127	0.5714	0.3453	1.6781	0.8617	1.7103	0.6119	0.8075	1.6532
1099730	3.0695	2.6484	2.9873	2.5791	2.6887	2.5041	3.5526	3.8472	2.8963	2.4475	2.9046	2.5960	3.9218	3.0503	2.6976	2.6053	3.2763	2.8665	3.3605	3.2913	2.7043	3.2906	2.6489
279720456	2.5761	0.7218	1.7664	1.2398	1.8541	1.2416	3.0456	1.3323	1.8889	1.2975	1.6608	1.0232	2.6281	1.6875	1.7749	1.4646	2.2002	1.7548	2.3974	2.0295	0.9661	2.2623	1.4482
1105876	5.9569	5.7713	6.1843	5.6997	5.4854	5.8290	5.8251	6.4494	6.1044	5.8833	4.9557	5.8673	5.6510	5.4881	6.2123	5.5935	4.1673	5.9411	5.8705	6.0548	5.5668	5.2325	5.8870
1093642	7.9164	8.2906	8.7779	7.9864	7.8675	8.2620	8.2904	8.6197	8.7654	8.1656	7.5325	8.0666	8.0458	8.4398	8.7361	8.1883	6.5112	8.3986	7.9250	8.5469	8.0714	7.8783	8.4012
1093159	4.7839	5.0587	4.6063	4.7792	4.7753	4.5003	5.5359	5.9450	4.6275	4.7005	4.7780	4.5185	5.5969	5.7626	4.3716	4.5943	4.2441	4.2719	4.8983	4.3900	4.7240	5.0145	4.3109
1095797	3.6905	3.0562	4.1813	3.5801	3.5301	3.1042	3.4802	3.5221	4.2231	3.3559	3.0169	3.1769	3.1868	2.8704	4.1755	3.2823	2.6481	3.4273	3.8231	4.2068	3.2558	2.8866	3.4094
1108973	2.4111	1.9000	1.9059	1.8980	2.1763	1.6627	3.0665	2.0606	2.2087	1.8864	1.9949	1.4648	2.7973	2.0997	2.0095	1.9959	1.8647	1.6830	2.5266	2.1081	1.7045	2.0728	1.5569
280034253	3.1228	2.0575	4.1321	2.9195	2.5227	3.4176	3.2288	2.1581	4.2131	3.1448	1.9228	3.1762	3.3146	2.3055	4.3020	3.0941	1.0899	3.9313	3.1621	4.1248	2.9285	2.1931	3.6514
1088523	4.0655	3.7717	3.9628	3.5088	3.7708	3.5279	4.4965	3.9553	3.9815	3.8294	3.5252	3.5077	4.2331	3.5013	3.9876	3.7144	2.8453	3.7645	4.1220	3.9932	3.5167	3.5760	3.5804
1101480	5.2817	5.0128	5.7560	5.0533	5.2143	5.2933	5.9032	5.6217	5.7682	5.3586	4.9669	5.2316	5.4840	5.4689	5.7519	5.1053	4.4976	5.4632	5.4175	5.8277	4.9745	4.9319	5.3700
1092184	3.1779	3.0673	3.3908	2.9727	3.1371	2.8799	3.5033	3.5781	3.3938	3.0599	2.8342	2.7225	3.4275	3.1799	3.2359	2.7873	2.1645	3.2256	3.1446	3.3767	2.7900	2.6990	3.1141
1099436	3.1441	2.3752	2.4678	2.1636	2.6081	2.3803	3.7366	2.7467	2.4864	2.2890	2.3083	2.2220	3.2843	2.2411	2.2897	2.1607	1.8777	2.5507	3.1873	2.2765	2.1824	2.3004	2.5370
1100580	2.2542	2.6982	2.3556	1.7600	1.1412	2.2990	2.0740	1.7864	2.5184	2.0127	1.3946	2.2352	2.4945	2.1712	2.6732	1.5831	1.3927	2.4990	2.0567	2.0695	1.5816	1.7481	2.3879
279993194	5.7162	5.7484	5.4572	5.0333	5.5040	4.9130	6.5445	5.4830	5.5815	5.0443	5.4315	5.0329	6.4847	5.3806	5.5167	5.3401	5.9899	5.2957	5.8980	5.2934	4.7860	5.9384	5.1289
280062618	8.8075	7.1543	7.9705	7.4442	8.5865	7.4891	9.3958	7.4704	8.1280	7.6594	8.1353	7.1476	9.0444	7.7799	7.8651	7.6002	8.0458	7.6731	8.5454	7.8828	7.3937	8.0207	7.6324
1101314	1.5221	1.9514	1.6844	1.7488	1.4627	1.4215	1.4175	2.2797	1.6189	1.5526	0.9798	1.1262	1.4352	2.0681	1.4785	1.1136	0.6426	1.6506	1.4455	2.0763	1.3960	0.6412	1.5681
1089546	4.3082	3.7537	4.2763	3.8983	3.9318	3.4895	4.5487	4.1192	4.2387	3.9479	3.9895	3.4919	4.4875	4.1003	4.0202	3.9282	3.9386	3.6026	4.4471	4.2336	3.7002	3.9393	3.5079
279800605	1.2355	0.9873	1.5146	0.0675	1.0205	1.8298	1.8087	0.7795	1.4558	0.2422	1.1526	1.2513	2.0315	0.4420	1.3893	0.2459	0.5483	1.7578	1.6648	1.0219	0.1177	0.7495	1.2552
1100294	4.9547	5.0631	5.2104	4.6889	4.3613	4.8370	5.5871	5.5724	5.1549	4.3677	4.5553	5.1200	5.5951	4.3629	4.7507	4.5464	4.4330	4.6897	5.2114	4.8571	4.7788	4.8762	4.7911
279962419	0.9983	1.6962	0.7674	0.3284	1.0092	0.4430	1.8172	1.8903	0.9385	0.6276	0.6552	0.6475	1.4848	2.1263	0.8062	0.3090	1.6207	0.8106	0.8006	0.9187	0.7260	2.0525	0.9160
279947211	3.4074	2.6049	3.9372	3.1474	2.7795	3.8656	4.0292	2.7417	4.0677	3.4148	2.5291	3.1340	3.3646	2.6559	3.7562	2.3628	2.0333	3.8031	3.8605	3.7701	2.9233	2.7158	3.5656
1107404	3.5969	3.2789	3.7105	2.7894	3.3563	3.3231	3.8133	3.5226	3.5495	3.5567	3.3380	3.1893	3.7139	4.4714	3.6329	3.0596	3.1157	3.3240	3.3066	3.5937	2.9710	3.1910	3.2395
280081236	4.4381	4.5942	4.8111	4.5457	4.3302	4.2043	4.4001	4.9602	4.8548	4.4336	3.8964	4.1221	4.3751	4.5797	4.7230	4.3688	3.5586	4.3897	4.4625	4.8859	4.3673	3.8707	4.2513
279883765	6.9357	6.9072	6.7712	6.1543	6.6523	6.5033	7.2583	7.4744	6.8436	6.6182	6.5741	6.5865	7.0568	7.2382	6.7747	6.2972	6.2506	6.7885	6.6145	6.7975	6.1652	6.8756	6.7878
1101773	1.5681	1.9532	2.2533	1.8261	1.7100	1.4581	1.5045	2.4376	2.2982	1.6871	1.2379	1.4685	1.2325	2.2004	1.9296	1.5330	0.8479	1.8091	1.6263	2.3989	1.5829	1.0768	1.7237
279909421	1.9493	0.7148	1.6383	0.9234	1.4699	1.4172	2.3522	0.5048	1.8305	1.6496	0.8320	1.5278	2.3142	0.0000	2.0553	1.5275	0.7214	0.9806	2.5236	2.2993	1.0780	0.6594	1.6611
279788834	1.3956	0.5227	0.7507	0.4663	0.2133	0.5888	1.2759	1.4649	1.0002	0.4731	0.1584	0.6480	0.6778	1.1208	0.3297	0.6694	0.0000	0.8268	1.1393	0.4684	0.3765	0.6560	0.6051
279722065	4.4569	3.6589	4.1512	3.4567	3.8836	3.8451	5.0358	3.8025	4.2262	3.8381	3.9665	3.5626	4.2868	3.2048	4.1715	3.4370	3.4806	3.8283	4.2326	4.2325	3.4540	3.5433	3.9109
280061834	5.7857	4.2991	5.4937	4.7582	4.7199	5.3234	5.9757	4.6858	5.5791	5.1970	4.3209	5.5009	5.7737	4.1584	5.5309	4.7623	3.8028	5.4217	5.6756	5.6776	4.8060	4.4039	5.5659
1090822	7.7029	7.1776	7.9007	6.9948	6.7951	7.8116	8.2113	7.4788	7.7821	7.1509	6.6707	7.6484	7.8876	6.7963	7.6851	6.9734	6.2390	7.7479	7.6609	7.5078	7.1579	7.0749	7.7613
280130623	3.5213	1.9253	3.3528	2.9730	2.7451	2.9406	4.1333	2.7930	3.3330	3.0817	2.5208	2.7173	3.6661	2.0310	3.2586	2.6537	2.1842	3.0277	3.6952	3.3415	2.5288	2.5523	2.9299
279749500	1.5330	1.0608	1.0860	1.0969	0.9651	0.8200	1.9834	1.7744	1.3417	0.8890	0.6976	0.9746	2.1955	1.3239	0.8720	1.4948	0.8283	0.9645	1.6859	1.0123	1.0903	1.2542	0.8544
1087583	5.3852	4.7020	5.0389	4.6498	4.5240	4.6694	5.9670	5.3809	5.1645	4.1261	5.0277	4.8657	6.0417	4.4182	4.5135	4.5426	5.2103	4.6549	5.3466	4.8797	4.5830	5.3795	4.3912
279997912	3.4224	3.2425	4.0750	3.6548	2.5980	4.0805	3.5395	3.4084	3.9439	3.7292	1.7097	3.7570	3.0837	3.3844	3.6356	2.6598	0.8140	3.9651	3.0198	3.7641	3.7285	1.8092	4.1366
279764133	1.0107	1.0822	1.1056	0.3088	0.6463	0.9347	1.4436	0.8282	1.2354	0.2420	0.4731	0.8516	1.4090	0.8628	0.8115	0.2446	0.5478	0.7484	0.5297	0.3816	0.3755	0.3190	0.6037
1094697	2.5434	2.8013	2.6030	2.4707	2.7313	1.9739	2.9432	2.8985	2.6197	2.4255	2.3603	2.0773	2.9738	2.7515	2.6531	2.5851	1.9250	2.3935	2.8055	2.8404	2.3152	2.4718	2.0932
1102407	3.6401	3.5894	4.0322	3.4841	3.3349	3.5034	4.0084	4.2180	3.9585	3.2168	3.4555	3.6374	4.0163	3.5982	3.9178	3.5301	3.3696	3.5132	3.9214	4.0297	3.6135	3.5592	3.2402
279973676	3.2206	2.9860	2.7111	2.2890	2.6639	2.1409	3.4208	2.7438	2.6230	2.2787	2.1676	2.3359	2.9853	3.0898	2.7555	2.2755	2.6026	2.8072	2.5090	2.9361	2.4179	2.8929	2.6415
279957575	6.1434	5.2329	4.9679	4.5723	5.1949	4.8980	7.1762	4.3985	5.2332	4.9665	5.5399	4.9302	6.7718	5.2323	4.9168	5.1830	5.3683	5.1379	5.7871	5.5676	4.8266	5.8060	5.2139
1097829	3.7625	2.9896	3.3001	2.8972	3.4767	2.7920	4.1791	3.4516	3.4507	3.1922	3.3736	2.8667	4.2299	3.1575	3.4329	3.2403	2.9422	3.1638	3.5657	3.5281	2.8516	3.4881	2.9401
279751205	1.3503	1.0519	0.6685	0.3971	0.8081	1.0652	0.9010	1.3846	1.6901	0.7486	0.5199	0.8507	1.6761	0.9296	1.0403	0.8223	0.5506	1.3587	1.4586	1.3381	0.4961	0.7141	1.0130
1101132	1.5096	1.8020	1.9630	1.7842	0.9745	1.3753	1.0682	2.0288	1.8330	1.9785	0.4060	0.9344	0.7521	1.7042	1.7882	1.4274	0.3261	1.4843	1.4972	1.7953	1.5800	0.4471	1.2666
1104894	2.4381	1.0488	1.7862	1.9875	2.0084	1.5611	3.0037	1.5138	2.4180	1.6278	1.3500	1.6999	3.0622	1.0294	1.6410	1.6124	1.0702	1.5469	2.8672	2.0057	1.6360	1.5961	1.8273
1090858	3.7781	2.9029	3.4734	2.7997	3.0359	3.1603	4.6726	3.1082	3.5489	2.9203	3.1909	3.3668	4.5223	3.0947	3.1622	3.0854	3.3752	3.0205	3.9316	3.3815	3.0865	3.6981	3.0712
1098106	1.9065	2.8079	3.0416	2.3252	2.3782	2.1844	1.7539	3.0193	2.9391	2.3693	1.9268	1.9491	1.7535	3.0726	2.8917	2.1142	1.8079	2.3936	2.0679	3.0991	2.1047	1.7628	2.2520
1098915	3.9087	2.4566	3.5024	2.7220	3.2006	3.3608	4.1130	2.7251	3.5832	2.7480	3.0411	3.3065	3.7434	2.9545	3.5307	2.6191	2.1805	3.4117	3.7761	3.2086	2.8074	2.8493	3.3026
1091333	5.6892	4.7022	6.0031	5.2006	5.1318	5.3776	6.2433	5.0188	5.9386	5.4840	4.8599	5.4097	6.0025	4.5532	5.8247	5.2438	4.1644	5.5992	5.7849	6.0153	5.0915	4.8961	5.5718
1087649	3.1687	2.8723	3.4544	2.7316	2.9545	3.1319	3.6507	2.8228	3.3877	3.1274	2.4910	2.9274	3.3233	3.0041	3.3471	2.6822	2.0712	3.2345	3.2828	3.3838	2.6257	2.4474	3.1573
1091428	4.5863	4.4093	4.5510	4.1800	3.9588	4.1153	4.7141	4.4673	4.4285	4.4467	3.6901	4.1834	4.6553	4.0317	4.4256	4.2378	2.9950	4.3828	4.5371	4.4245	4.1376	3.6824	4.3361
1094125	3.4048	3.9358	3.7379	3.4278	3.2572	3.5397	3.3501	4.2448	3.8243	3.4528	2.8129	3.4283	3.0958	3.8477	3.5242	3.0966	2.4438	3.5849	3.4987	3.6974	3.2264	2.6216	3.5605
1094561	3.8139	3.9329	4.5031	4.1375	3.7305	4.3245	3.9040	4.6951	4.4688	4.2131	2.9845	4.2646	3.1866	4.2194	4.2436	3.4925	1.7567	4.0609	3.8196	4.6382	3.9405	2.9270	4.3631
1106408	3.9135	2.8348	3.2820	2.9808	3.1855	3.3306	4.3489	3.1869	3.4221	2.8263	3.0838	2.9641	4.8442	3.1144	3.4849	2.8813	3.1526	3.6723	3.9780	2.9973	2.9489	3.5570	3.0497
279848684	1.2774	1.3577	0.9255	1.1330	1.2473	0.9045	1.8415	1.1714	1.7268	1.1454	1.0035	0.9251	1.6749	1.1842	0.8452	0.8052	0.9743	1.1217	1.8802	1.8138	1.0138	0.7642	0.7333
1095873	0.8147	1.3227	1.4383	1.0113	0.6477	1.2101	0.9701	2.4765	1.2763	0.9343	0.5593	1.0776	1.5084	1.7022	1.3482	0.8968	0.2994	1.8536	1.0197	1.3785	0.8447	0.4026	1.5517
280135548	2.6294	2.7888	2.4911	2.2385	1.5866	2.6295	1.8375	3.2603	2.4619	1.6642	0.8980	2.1615	1.5481	2.3208	2.4270	1.8799	0.9689	2.7716	2.5926	2.1260	2.2643	1.9236	2.5511
1102275	1.7798	2.0801	2.1837	1.7617	1.8499	1.4742	1.8174	2.4856	2.2527	1.6185	1.6977	1.5750	1.7097	2.0936	2.0990	1.6465	1.3648	1.6113	1.9323	2.3793	1.8389	1.5130	1.5831
1104256	4.9571	4.3904	4.4966	4.6240	4.2387	4.5528	5.2112	5.1225	4.5320	4.3383	4.1452	4.2992	5.5044	4.5999	4.4456	4.4654	3.7878	4.4860	5.0065	4.3394	4.4090	4.1769	4.5152
1100139	2.6041	4.1276	4.1456	3.4257	2.0532	3.4560	2.0080	4.2806	3.9034	2.9281	1.8372	3.3234	1.3619	3.1481	3.3772	2.6588	0.9754	2.8297	2.6329	3.2694	3.5464	2.2544	3.3925
279718358	2.1083	2.3686	1.7885	1.6215	1.1377	2.0151	1.9845	2.1964	1.6565	1.7815	1.2001	1.9549	2.4204	2.0262	1.6870	1.6478	0.6929	1.7900	2.0852	1.4246	1.5773	1.0232	1.9359
280095465	2.3926	3.1285	2.4504	1.5444	1.9133	2.2430	3.5369	1.3933	3.0164	1.9517	1.8122	2.5824	1.0094	2.2244	2.1244	2.1185	3.0863	2.3076	2.8938	3.1389	1.0343	1.6039	2.2500
1097292	6.0001	6.2574	6.0841	5.6767	5.4694	5.9127	6.5910	6.4303	6.0885	5.7039	5.4202	5.9736	6.2971	5.8221	5.8656	5.7149	5.0695	5.8649	6.0880	5.9658	5.7639	5.8118	5.9029
1087445	3.9225	3.5438	3.8473	3.3947	3.7296	3.3853	4.3635	3.9062	4.0006	3.8703	3.3589	3.5809	4.2910	3.5143	4.0327	3.6651	2.8427	3.6643	3.9837	4.1173	3.4291	3.6091	3.6093
1101767	3.3739	3.1355	3.4801	3.3093	3.7089	2.8129	3.4816	3.7305	3.5794	3.0748	3.3062	2.7577	3.5419	3.7412	3.6616	3.1481	3.1075	3.2626	3.5009	3.8920	2.8553	2.9462	3.0462
279930738	0.7813	0.0000	0.7741	0.2259	0.4476	0.8957	1.8037	0.0000	1.3776	0.2816	0.4785	0.8590	2.7213	0.5019	0.2521	0.2857	0.7260	0.4866	1.4829	0.7166	0.8088	0.5242	0.0000
279801692	1.7369	0.6924	0.8088	1.1386	0.6926	1.0016	1.6903	1.3336	1.1113	0.5423	0.5846	0.6809	0.2935	1.6322	1.0922	0.6384	0.3527	0.8192	0.8995	1.0632	0.8189	0.3542	0.5189
1096721	4.3823	4.3838	4.3076	4.0364	4.3868	3.7597	4.9890	4.7150	4.3826	4.1967	4.3230	3.9426	4.7529	4.4028	4.4108	4.0366	3.8389	4.2281	4.4936	4.5321	3.9044	4.2838	4.0049
280114210	1.5037	1.8460	1.6498	2.0109	0.9969	1.0698	1.4421	1.6589	1.7369	2.2071	1.3259	0.8613	2.1384	1.8654	1.7221	1.5051	0.7845	0.9646	1.3537	1.8408	2.0259	0.8475	0.5326
1105881	5.5824	4.8279	5.4496	4.7469	4.9266	4.9996	6.3675	5.0803	5.4497	5.0347	5.0717	4.8418	5.8963	4.6789	5.1485	4.8282	4.7825	4.8590	5.4205	5.2380	4.8831	5.2622	4.9493
279774110	4.8038	2.9120	4.5560	3.4454	3.6404	3.4546	4.8911	3.1671	4.3505	4.1291	3.9522	3.1994	4.8590	2.1867	4.4126	4.1259	3.3565	3.5791	4.1662	4.2192	3.5238	3.2521	3.5834
280111533	1.2664	1.7021	1.6589	1.3971	0.2047	1.5328	1.5141	1.5594	1.6348	1.1205	0.3188	1.4359	1.7893	1.0163	1.4178	1.0071	0.4969	1.5504	1.8612	1.1165	1.4300	0.9218	1.2966
1087385	7.7170	7.0729	7.6701	6.9822	7.4916	7.0739	8.3101	7.3904	7.7265	7.2816	7.3209	7.1864	8.2203	7.2080	7.7382	7.1621	7.1949	7.3732	7.6722	7.7842	6.9514	7.4893	7.3593
1087772	3.2164	2.4971	2.5975	2.4764	2.3381	2.7701	3.2085	2.8355	2.5044	2.6727	1.8646	2.5809	3.0207	2.4391	2.5793	2.2846	1.4452	2.7843	3.1397	2.6387	2.3277	1.8883	2.7094
1099218	7.2831	7.3184	7.7941	7.2493	6.3475	7.7619	7.4166	7.8254	7.6107	7.1454	6.2365	7.6142	7.1310	7.0824	7.4946	6.9553	5.1427	7.5621	7.2939	7.1785	7.3327	6.5509	7.6105
1098323	2.4494	3.4650	3.7439	3.2328	2.4766	3.4624	2.3218	3.9907	3.5750	3.1993	1.8175	3.0843	2.1514	3.5032	3.4250	2.6489	1.1489	3.7115	2.7998	3.7211	2.9509	1.7376	3.5500
279736884	1.6259	1.0924	1.6716	1.0151	1.6490	0.9702	2.0261	1.9851	1.3762	1.3644	1.6666	0.3304	1.8113	1.2852	1.9883	1.6173	1.4531	0.6489	1.5853	1.4337	1.2268	1.5225	0.7233
1090170	4.3092	4.5615	5.1565	4.6432	4.6721	4.2395	4.2218	5.2894	5.1323	4.5243	4.0618	4.3735	4.4695	4.4271	5.0666	4.2861	3.5372	4.7268	4.5945	5.2015	4.3373	3.9712	4.5047
1099153	5.0482	5.3379	5.9976	5.2976	4.5521	5.6187	5.2733	5.9480	5.7566	4.9068	4.6842	5.7024	5.4718	5.1240	5.5098	4.7696	3.8427	5.3541	5.4035	5.2536	5.3101	4.8507	5.3843
1087295	4.4924	4.5688	4.8644	4.3624	3.8825	4.6874	4.8334	5.0072	4.6053	4.3602	3.6526	4.6124	4.5710	4.3233	4.5107	3.9776	3.2116	4.7740	4.5738	4.5097	4.3541	3.5786	4.7137
280039340	2.6756	1.8519	2.8106	2.1871	2.2673	2.5928	3.1743	2.5296	2.7453	2.5515	2.6384	2.2564	2.2139	2.3897	2.9003	1.6425	1.5101	2.5089	3.0438	3.1056	2.0552	2.2355	2.3565
1099958	2.5420	2.8162	3.7297	3.0200	2.8324	2.8899	2.6282	3.2283	3.7581	2.9608	2.4168	2.7322	2.7804	3.1028	3.5771	2.7688	1.7353	3.0132	2.7399	3.8045	2.8133	2.3638	3.0014
1092097	1.6752	1.2922	2.2399	1.5386	0.7006	1.3182	1.5149	1.1683	2.0403	1.2707	0.7394	1.3668	0.9688	0.6888	1.6203	1.0790	0.3174	0.8657	1.5992	1.7538	1.7879	0.7894	0.9790
1092796	3.6815	2.6884	3.3111	2.8140	3.2115	2.6929	3.7526	3.1726	3.2850	2.9450	3.1291	2.6137	4.2896	2.6458	3.2285	2.6987	3.2068	3.0193	3.7022	3.4014	2.6359	3.4188	2.8372
279995801	5.6104	4.2646	5.3196	4.8802	5.3619	4.9030	5.6597	5.0932	5.3947	4.8157	4.5879	4.9408	5.4510	4.2316	5.2033	4.4154	4.0754	5.0118	5.6406	5.2264	4.4309	4.5076	5.0412
279777864	10.5393	8.4156	9.9153	9.2801	9.5490	9.6886	11.6128	8.7341	10.1436	9.7134	9.2160	9.7996	11.0125	8.9371	9.8241	9.3468	8.7910	9.8765	10.2508	9.9038	9.2267	9.5827	9.8406
1091029	2.8285	2.6929	3.1343	3.0118	2.7609	2.6943	2.9282	3.5014	3.2675	2.8923	2.2770	2.6769	3.0209	2.6275	3.0954	2.6955	1.6869	2.8200	3.2268	3.1933	2.7025	2.2738	2.7590
280124391	4.3260	5.8930	5.9230	5.4427	4.2809	5.1838	4.3168	6.2239	5.7299	4.8594	4.4835	5.4333	4.8238	5.2840	5.2233	4.8635	2.9664	4.8193	4.7063	4.9913	5.4630	4.6651	4.8908
280130982	3.5700	3.6682	4.1377	3.8927	3.6565	3.3558	3.5344	4.2211	4.1424	3.6440	3.3398	3.4080	3.4818	3.3522	4.0991	3.2463	1.9699	3.7843	3.9641	4.0300	3.5764	3.1059	3.7502
279943256	4.4397	3.7393	4.2250	3.6813	3.6938	3.9186	4.9708	3.8238	4.3336	3.5092	3.6740	4.0193	4.9175	3.5279	3.5785	3.9931	3.1506	4.1155	4.3365	4.1923	3.6139	4.0105	3.5898
1092302	4.6449	4.6696	4.8282	4.4713	4.6103	4.5253	4.6404	5.3404	4.9360	4.7317	4.0699	4.5440	4.4351	4.7346	5.1045	4.4838	3.6599	4.7725	4.6874	5.3557	4.2460	4.1086	4.7046
280115402	7.7378	6.5589	7.8501	7.0609	6.7622	7.6247	7.8029	6.5651	7.8144	7.0605	6.2726	7.3602	7.7184	5.9633	7.8113	6.7437	5.5044	7.8104	7.6670	7.6559	6.9999	6.2119	7.8096
1093124	4.9985	4.8493	5.2460	4.7901	4.4105	5.0169	5.3118	5.6201	5.1997	4.3873	4.7752	5.2429	5.4716	4.9505	4.7188	4.2314	4.0673	4.7240	5.2345	4.6127	4.8332	4.7750	4.7692
1096427	2.6018	2.3394	2.7900	2.1905	2.1185	2.4558	2.7815	2.6978	2.6803	2.3147	1.7620	2.3512	2.4506	2.5786	2.7787	2.1464	1.3341	2.5423	2.5555	2.4169	2.2927	2.0665	2.4054
1088019	5.4591	4.4137	4.9509	4.1306	5.0198	4.3414	6.3760	4.4521	5.1650	4.3649	4.9948	4.5359	5.8935	4.2756	4.9529	4.5981	5.3601	4.6187	5.2419	5.2464	4.2871	5.4345	4.5755
279907937	2.9599	2.0793	2.4134	2.0096	1.6181	2.4666	3.7985	2.7243	2.1979	2.1709	2.1477	1.5774	3.5433	2.4439	1.6789	2.0719	2.5032	1.8513	2.7472	1.5683	2.1133	2.6374	2.2527
1102926	6.1189	6.0975	6.3374	5.3748	5.3328	6.2582	6.4343	6.2600	6.2294	5.5698	5.4804	6.0908	6.3227	5.6526	5.9405	5.4559	5.2479	6.0169	6.0488	5.8532	5.6198	5.6278	6.0436
1093008	4.5049	3.7173	4.8867	3.9876	4.4850	4.1321	4.8295	4.4483	4.9347	4.2767	4.2070	4.0942	4.5141	4.6506	4.9566	4.2438	3.9778	4.3426	4.5520	4.9127	3.9072	4.4094	4.1814
1108486	1.1506	2.0557	2.5638	1.7629	1.1893	1.7781	1.1131	2.5311	2.3440	1.7066	0.9093	1.7214	0.6430	1.8242	2.1986	1.0887	0.3308	1.8651	1.2498	2.2920	1.5018	0.7429	1.8939
280128616	0.8653	1.9695	2.0366	1.3512	0.3291	1.9136	0.4820	2.6675	1.4770	1.2772	0.3180	1.5395	0.3087	1.8117	1.4927	0.3050	0.0821	1.6467	0.7853	1.6652	1.1512	0.1823	1.5897
1087245	5.3864	5.7783	5.8131	5.5892	5.4135	5.7892	5.2463	6.5499	5.8094	5.5469	4.7196	5.3015	5.2359	5.9284	5.6825	5.2707	3.6910	6.1078	5.5115	5.8520	5.3408	4.5646	5.8771
279849611	1.4035	3.6940	0.3343	1.1838	0.8522	1.1763	1.6370	4.1500	1.0046	1.1939	1.4236	0.9235	0.3976	3.1189	0.9617	1.4811	0.5660	1.3987	1.2569	0.3951	1.1335	2.3296	1.0702
279983814	2.2435	1.9998	1.8646	1.4987	1.8667	1.6323	2.5432	1.5046	2.3107	1.8258	1.0557	1.7771	2.7262	1.8261	1.5490	1.7882	1.4148	2.2840	2.4913	2.2362	1.7717	1.5828	1.6266
279713162	0.3998	0.0000	0.0000	0.0000	0.0000	0.0000	1.9137	2.0124	0.0000	0.0000	0.0000	0.0000	1.1399	0.0000	1.1844	0.0000	0.0000	1.8598	0.0000	0.0000	0.1083	0.0000	0.0000
1101892	5.1700	3.9048	4.4259	4.0800	4.4969	3.8574	6.1343	3.9795	4.5744	4.3158	4.1974	4.0242	5.8366	3.8348	4.4500	4.3302	4.9137	4.0758	5.0377	4.3899	4.1037	4.6176	4.1422
1097614	7.9689	6.9192	7.3332	6.5533	7.6875	6.5493	8.4370	7.3874	7.5133	7.0897	7.5882	6.8522	8.2801	7.5989	7.3793	7.1351	8.0306	7.0753	7.6737	7.5863	6.6544	8.1849	7.0352
279839926	2.6492	2.0719	1.9437	1.8257	2.0642	1.7849	2.7244	2.2404	1.7065	1.9715	1.6422	1.6623	2.6865	2.4907	1.5869	1.9774	1.5630	2.2546	2.4459	2.1702	1.7794	1.2272	1.9264
1095245	2.9412	2.1821	1.4396	1.7111	1.5616	2.3393	3.1743	1.9043	1.6043	1.8742	1.6561	2.4262	2.6841	2.7258	0.9183	1.1753	0.6484	1.6441	2.8188	1.6846	1.6795	1.6579	2.6089
1090613	4.9197	4.8994	4.7509	4.4320	5.0022	4.4512	5.1054	5.2861	4.8689	4.7020	4.4957	4.2811	4.8917	5.1705	4.8033	4.3941	4.3523	4.6869	4.8704	4.8764	4.2238	4.5081	4.5813
1099951	3.4852	4.6742	4.8027	4.2738	3.5077	4.7172	3.3498	5.0381	4.7087	4.1160	2.8771	4.3980	3.0973	4.2652	4.5707	3.7447	1.5278	4.7577	3.7151	4.5938	4.1386	2.6312	4.5399
1106283	4.8962	5.4678	6.0692	5.4953	4.6379	5.7666	5.0754	6.1123	6.0293	5.3781	4.2214	5.8031	4.7817	4.9516	5.7508	4.9733	2.7507	5.5306	5.0092	5.7587	5.4996	4.4077	5.6055
279746815	3.5467	3.0547	3.4698	2.6351	2.5217	3.2064	3.5983	3.4877	3.1923	2.9331	2.5851	3.1672	3.2447	2.5668	3.2356	2.7027	2.0007	3.3223	3.3285	3.2655	2.7523	2.8267	3.3319
1089391	3.9502	2.7971	2.6128	2.5823	2.8806	2.8219	3.6792	3.4565	2.6422	2.7605	2.5846	2.8024	3.8953	2.6543	2.5333	2.6993	2.3417	2.8554	3.7199	2.5104	2.4969	2.6497	2.8314
1096509	2.2965	2.0928	2.4384	1.9397	1.6588	2.1759	1.9170	2.4533	2.4785	2.2872	1.1339	1.9666	1.6143	2.4077	2.0445	2.0530	0.8089	2.1772	2.0453	2.7431	2.1378	0.9940	2.1522
280036721	0.8150	0.6130	0.8779	0.2822	0.4410	0.5299	0.7327	1.1267	1.1354	0.9916	0.3308	0.4853	1.0321	1.0482	1.5089	0.8764	0.9042	0.6245	0.8309	1.5315	0.8384	0.5166	0.1813
280121298	3.4898	2.9507	3.0004	2.5568	3.4148	3.1077	3.3842	3.3273	3.4570	3.2348	2.7409	3.0465	3.4745	3.6813	3.7108	2.9599	3.1511	3.1198	3.1993	4.0261	2.4983	2.8991	3.1262
1096869	2.4451	2.8465	2.6270	2.5037	2.6182	2.1714	2.5935	3.0274	2.6477	2.5095	2.1857	2.1148	2.8583	2.8200	2.7263	2.4963	1.7675	2.4915	2.6160	2.9537	2.3022	2.1314	2.3413
1108562	0.3667	1.8021	0.0000	0.0000	0.0584	0.1344	0.1707	0.0000	0.0000	0.0000	0.0000	0.0000	0.4026	2.0434	0.0612	0.1367	0.1033	0.0000	0.6668	0.0685	0.1845	0.1367	0.0654
1097893	4.9242	2.0809	2.7068	2.6829	2.9070	3.1341	5.2090	3.0216	3.0705	2.8763	3.4551	3.0632	4.8241	2.6586	2.7111	2.6935	3.5366	2.7911	4.5286	2.8007	2.7131	3.7221	3.1941
1094889	3.5134	2.3337	2.3400	1.9504	2.6250	2.1346	2.9340	2.3855	2.4887	2.1880	2.4424	2.2165	3.4860	2.0407	2.4907	2.0387	2.6190	2.1913	3.2928	2.5950	1.8291	2.7861	2.3334
1090572	3.2499	2.6797	2.9879	2.5634	3.0516	2.4030	3.4578	2.4312	2.9578	2.7179	2.6797	2.4796	3.5116	2.8026	3.2021	2.6156	2.6091	2.6604	3.6094	3.2702	2.5093	2.9931	2.7192
1094061	2.5399	1.7581	2.1686	1.8909	1.9673	1.8178	3.2354	1.7828	2.2784	1.8265	1.7576	1.6951	3.0455	1.5539	2.1246	1.8756	1.6432	1.7992	2.3506	2.1586	1.8294	2.0432	1.8603
1090550	3.7171	3.4538	4.1146	3.4559	3.8154	3.5620	3.9115	3.8019	4.1997	3.6074	3.1241	3.5052	3.8513	3.7070	4.1824	3.4206	2.8364	3.9584	3.6567	4.1811	3.3096	3.0711	3.7376
279992169	2.9912	0.1510	0.8096	1.5481	0.9521	1.5119	3.7270	0.1184	0.8818	1.1023	0.7190	1.0585	3.5280	1.3447	0.4772	1.5724	0.8010	1.5317	3.5174	0.9745	1.6868	1.1829	1.2758
280083680	6.2573	4.9525	6.4722	5.5657	5.1236	5.7375	6.8034	5.3155	6.5368	5.2844	5.7765	6.2316	6.9054	5.3879	5.8763	5.3712	5.4879	5.6015	6.5201	6.0232	5.9019	6.0342	5.7683
1090377	3.7575	4.0829	4.5094	3.9190	3.9426	3.7715	3.8343	4.4259	4.4394	4.0386	3.3751	3.8339	3.8539	4.1285	4.4026	3.7001	2.9854	4.1692	3.8483	4.4612	3.6877	3.2891	3.9286
280025251	1.7334	0.7765	1.6749	1.2301	1.0864	1.4375	1.1513	1.9933	2.0785	1.7958	0.9011	0.7808	0.9563	1.4636	1.6736	0.9755	0.6573	1.7982	1.4747	2.0760	0.8447	0.6598	1.1779
279721292	3.8485	3.2807	3.2214	3.1964	3.3221	2.7452	3.4746	3.7585	3.3656	3.5357	3.3626	2.7915	3.6183	4.0606	3.3596	3.0405	3.5849	2.8007	3.5336	3.9123	2.8531	3.7054	2.8241
279872402	2.7024	4.8728	3.1028	2.9655	2.8151	3.3042	2.2091	3.8648	2.9147	3.2451	1.8721	3.2421	2.7490	3.9211	3.2040	2.5545	1.7426	3.6258	2.3630	3.2561	2.6755	1.8685	3.1895
1093677	3.9186	4.1002	4.5946	3.9540	3.1717	4.1660	4.0614	4.5230	4.3174	3.7310	3.1650	4.3515	3.9951	3.7915	4.1398	3.6920	2.4963	4.0700	3.9661	4.1173	3.8880	3.5255	4.1972
1097607	6.6476	6.6267	6.5588	6.5016	6.1028	6.2915	7.1198	7.3620	6.5971	6.1654	6.2217	6.4104	7.1495	6.0538	6.3616	6.1325	5.9056	6.1231	6.8254	6.1615	6.3828	6.5193	6.1305
1090372	3.5918	2.8731	2.6649	2.8328	2.9715	2.6639	4.1797	3.1351	3.1510	3.0661	2.7847	2.7375	3.8226	3.0823	2.6520	2.9073	2.1687	2.9209	3.3627	3.1028	2.8417	2.8270	2.8798
1107125	1.1868	1.6527	2.2744	1.7770	0.7582	2.1331	1.3727	2.6494	1.9331	1.2654	0.5710	2.0916	1.6079	1.6307	1.3973	0.8145	0.1161	1.5791	1.6905	1.5105	1.6194	0.7670	1.8816
1105315	2.2054	2.6657	2.3443	1.9690	2.0593	2.0747	2.3610	3.1907	2.3671	1.5282	2.4012	2.2943	3.4053	2.4227	1.9665	1.6012	2.3359	1.6611	2.6628	1.9133	2.0789	2.8627	1.8894
279743329	2.6984	2.9155	3.5996	2.6575	1.9183	2.7903	2.8768	2.7329	2.9643	2.6483	2.3382	2.5408	2.6537	2.6774	2.7101	1.9431	1.5845	3.3280	2.8424	2.8531	2.6251	1.4188	3.3526
