# Supplementary material for: Identification of the Molecular Events Involved in the Development of Prefrontal Cortex Through the Analysis of RNA-Seq Data From BrainSpan
Source: ASN Neuro. 2019 Jun 18;11:1759091419854627. doi: 10.1177/1759091419854627 (PMC6582306; doi:10.1177/1759091419854627)
Supplement: Supplemental Material6 - Supplemental material for Identification of the Molecular Events Involved in the Development of Prefrontal Cortex Through the Analysis of RNA-Seq Data From BrainSpan [file Supplemental_Material6.zip › PFC/10/PFC-BPs-10.xlsx]

## Sheet: Sheet1
Sublist	Category	Term	RT	Genes	Count	%	P-Value	Benjamini
	GOTERM_BP_DIRECT	translation	RT		6	10	0.001	0.29
	GOTERM_BP_DIRECT	SRP-dependent cotranslational protein targeting to membrane	RT		4	6.7	0.0029	0.39
	GOTERM_BP_DIRECT	viral transcription	RT		4	6.7	0.0048	0.42
	GOTERM_BP_DIRECT	nuclear-transcribed mRNA catabolic process, nonsense-mediated decay	RT		4	6.7	0.0056	0.38
	GOTERM_BP_DIRECT	translational initiation	RT		4	6.7	0.0083	0.43
	GOTERM_BP_DIRECT	negative regulation of protein transport	RT		2	3.3	0.015	0.58
	GOTERM_BP_DIRECT	rRNA processing	RT		4	6.7	0.027	0.74
	GOTERM_BP_DIRECT	complement activation	RT		3	5	0.029	0.71
	GOTERM_BP_DIRECT	complement activation, classical pathway	RT		3	5	0.036	0.75
	GOTERM_BP_DIRECT	innate immune response	RT		5	8.3	0.041	0.76
	GOTERM_BP_DIRECT	signal transduction	RT		8	13.3	0.06	0.85
	GOTERM_BP_DIRECT	long-chain fatty acid metabolic process	RT		2	3.3	0.062	0.83
	GOTERM_BP_DIRECT	regulation of synaptic plasticity	RT		2	3.3	0.093	0.92
	GOTERM_BP_DIRECT	negative regulation of signal transduction	RT		2	3.3	0.098	0.92
