# Supplementary material for: Identification of the Molecular Events Involved in the Development of Prefrontal Cortex Through the Analysis of RNA-Seq Data From BrainSpan
Source: ASN Neuro. 2019 Jun 18;11:1759091419854627. doi: 10.1177/1759091419854627 (PMC6582306; doi:10.1177/1759091419854627)
Supplement: Supplemental Material6 - Supplemental material for Identification of the Molecular Events Involved in the Development of Prefrontal Cortex Through the Analysis of RNA-Seq Data From BrainSpan [file Supplemental_Material6.zip › PFC/10/PFC-DEG-10.csv]

id	name	gene-id	gene-symbol	gene-name	entrez-id	chromosome	start-position	end-position	p	fold-change
279794150	ENSG00000225972	0	MTND1P23	MT-ND1 pseudogene 23	0	1	n/a	n/a	9.52e-03	76.207
280002750	ENSG00000248527	0	RP5-857K21.10	RP5-857K21.10	0	1	n/a	n/a	1.22e-02	15.557
279797638	ENSG00000226278	0	PSPHP1	phosphoserine phosphatase pseudogene 1	0	7	n/a	n/a	5.17e-04	11.276
279928483	ENSG00000237973	0	RP5-857K21.6	RP5-857K21.6	0	1	n/a	n/a	1.29e-04	8.447
279923600	ENSG00000237550	0	RPL9P9	ribosomal protein L9 pseudogene 9	0	15	n/a	n/a	1.34e-02	8.414
279849088	ENSG00000230903	0	RPL9P8	ribosomal protein L9 pseudogene 8	0	15	n/a	n/a	1.27e-02	6.068
1105306	ENSG00000204894	0	RP11-208G20.2	RP11-208G20.2	0	7	n/a	n/a	2.65e-03	5.351
1104784	ENSG00000198868	0	MIR4461	microRNA 4461	0	5	n/a	n/a	4.96e-02	4.813
1109116	ENSG00000243955	2921	GSTA1	glutathione S-transferase alpha 1	2938	6	n/a	n/a	3.94e-04	3.298
1090510	ENSG00000108960	23286	MMD	monocyte to macrophage differentiation-associated	23531	17	n/a	n/a	7.06e-06	3.081
280100224	ENSG00000256971	0	RP11-749H20.7	RP11-749H20.7	0	12	n/a	n/a	2.14e-03	3.005
1093090	ENSG00000129824	6159	RPS4Y1	ribosomal protein S4, Y-linked 1	6192	Y	n/a	n/a	2.37e-01	2.938
279747276	ENSG00000218069	0	RSL24D1P1	ribosomal L24 domain containing 1 pseudogene 1	0	6	n/a	n/a	1.49e-05	2.770
279996116	ENSG00000247627	0	MTND4P12	MT-ND4 pseudogene 12	0	5	n/a	n/a	9.16e-02	2.745
1094479	ENSG00000137876	30669	RSL24D1	ribosomal L24 domain containing 1	51187	15	n/a	n/a	1.73e-07	2.737
279685023	ENSG00000204637	0	AC068538.2	AC068538.2	0	2	n/a	n/a	4.61e-03	2.715
1103826	ENSG00000196136	9	SERPINA3	serpin peptidase inhibitor, clade A (alpha-1 antiproteinase, antitrypsin), member 3	12	14	n/a	n/a	1.60e-01	2.671
280093711	ENSG00000256193	157127629	RP11-749H20.6	RP11-749H20.6	100862680	12	n/a	n/a	4.61e-03	2.573
279746801	ENSG00000217716	0	RPS10P3	ribosomal protein S10 pseudogene 3	0	9	n/a	n/a	1.46e-02	2.567
1104150	ENSG00000197045	2747	GMFB	glia maturation factor, beta	2764	14	n/a	n/a	5.18e-05	2.546
1100463	ENSG00000173369	709	C1QB	complement component 1, q subcomponent, B chain	713	1	n/a	n/a	9.42e-02	2.534
1088743	ENSG00000090104	5964	RGS1	regulator of G-protein signaling 1	5996	1	n/a	n/a	2.05e-01	2.532
1103005	ENSG00000186106	81295	ANKRD46	ankyrin repeat domain 46	157567	8	n/a	n/a	2.33e-05	2.518
1104320	ENSG00000197575	0	RPS17P2	ribosomal protein S17 pseudogene 2	0	5	n/a	n/a	9.55e-02	2.515
1108298	ENSG00000234337	0	AC026462.1	AC026462.1	0	16	n/a	n/a	2.64e-03	2.498
279789857	ENSG00000225616	0	RP4-604A21.1	RP4-604A21.1	0	1	n/a	n/a	1.35e-02	2.475
1104801	ENSG00000198898	826	CAPZA2	capping protein (actin filament) muscle Z-line, alpha 2	830	7	n/a	n/a	2.34e-07	2.472
279898833	ENSG00000235282	0	RP1-8B22.1	RP1-8B22.1	0	1	n/a	n/a	6.36e-03	2.450
1096991	ENSG00000157005	6710	SST	somatostatin	6750	3	n/a	n/a	5.39e-03	2.445
1096867	ENSG00000155970	94787	EFHA2	EF-hand domain family, member A2	286097	8	n/a	n/a	5.16e-04	2.440
1100464	ENSG00000173372	708	C1QA	complement component 1, q subcomponent, A chain	712	1	n/a	n/a	3.00e-02	2.428
1090548	ENSG00000109255	10716	NMU	neuromedin U	10874	4	n/a	n/a	1.69e-05	2.422
1087685	ENSG00000060303	0	RPS17P5	ribosomal protein S17 pseudogene 5	0	6	n/a	n/a	3.31e-02	2.412
1098032	ENSG00000163630	79506	SYNPR	synaptoporin	132204	3	n/a	n/a	1.32e-04	2.387
280097901	ENSG00000256673	0	RP11-599J14.2	RP11-599J14.2	0	12	n/a	n/a	3.49e-02	2.375
279719305	ENSG00000213110	0	AC019178.2	AC019178.2	0	2	n/a	n/a	4.01e-04	2.364
1099747	ENSG00000170290	6550	SLN	sarcolipin	6588	11	n/a	n/a	4.48e-02	2.355
279897786	ENSG00000235174	0	RP11-398K22.3	RP11-398K22.3	0	6	n/a	n/a	6.35e-03	2.343
1100408	ENSG00000173110	3290	HSPA6	heat shock 70kDa protein 6 (HSP70B')	3310	1	n/a	n/a	1.50e-01	2.322
280095383	ENSG00000256385	0	AE000658.27	AE000658.27	0	14	n/a	n/a	6.30e-03	2.316
1098650	ENSG00000165832	80281	TRUB1	TruB pseudouridine (psi) synthase homolog 1 (E. coli)	142940	10	n/a	n/a	2.26e-04	2.312
1103105	ENSG00000186479	125502	RGS7BP	regulator of G-protein signaling 7 binding protein	401190	5	n/a	n/a	1.10e-02	2.311
1097256	ENSG00000159189	710	C1QC	complement component 1, q subcomponent, C chain	714	1	n/a	n/a	6.29e-02	2.310
1090335	ENSG00000107758	5500	PPP3CB	protein phosphatase 3, catalytic subunit, beta isozyme	5532	10	n/a	n/a	2.99e-03	2.299
1092468	ENSG00000124614	6171	RPS10	ribosomal protein S10	6204	6	n/a	n/a	7.60e-04	2.291
1102212	ENSG00000182916	36128	TCEAL7	transcription elongation factor A (SII)-like 7	56849	X	n/a	n/a	5.17e-06	2.291
1091075	ENSG00000113387	10765	SUB1	SUB1 homolog (S. cerevisiae)	10923	5	n/a	n/a	4.17e-06	2.279
280036026	ENSG00000251228	0	RP11-192C21.3	RP11-192C21.3	0	4	n/a	n/a	6.57e-03	2.271
279938356	ENSG00000239246	0	RP11-464D20.2	RP11-464D20.2	0	17	n/a	n/a	2.64e-03	2.268
279911943	ENSG00000236526	0	RP4-742J24.2	RP4-742J24.2	0	20	n/a	n/a	1.01e-02	2.262
279829950	ENSG00000229184	0	RP11-255J3.3	RP11-255J3.3	0	9	n/a	n/a	3.14e-03	2.260
279788518	ENSG00000225504	0	RP11-160A10.2	RP11-160A10.2	0	6	n/a	n/a	2.80e-04	2.250
1099884	ENSG00000170889	6170	RPS9	ribosomal protein S9	6203	19	n/a	n/a	2.53e-03	2.245
1090948	ENSG00000112335	8653	SNX3	sorting nexin 3	8724	6	n/a	n/a	1.84e-07	2.232
1089786	ENSG00000104327	789	CALB1	calbindin 1, 28kDa	793	8	n/a	n/a	2.13e-04	2.217
279856288	ENSG00000231544	0	RSL24D1P11	ribosomal L24 domain containing 1 pseudogene 11	0	18	n/a	n/a	3.87e-04	2.202
1098237	ENSG00000164187	60156	LMBRD2	LMBR1 domain containing 2	92255	5	n/a	n/a	1.16e-03	2.192
1102539	ENSG00000184227	165222	ACOT1	acyl-CoA thioesterase 1	641371	14	n/a	n/a	1.06e-03	2.172
279489069	ENSG00000178503	0	AC009530.1	AC009530.1	0	7	n/a	n/a	2.54e-02	2.166
280110651	ENSG00000257971	0	OR7E5P	olfactory receptor, family 7, subfamily E, member 5 pseudogene	0	12	n/a	n/a	2.05e-04	2.166
1096889	ENSG00000156136	1621	DCK	deoxycytidine kinase	1633	4	n/a	n/a	6.30e-05	2.162
279874387	ENSG00000233123	157122321	RP5-1059M17.1	RP5-1059M17.1	100506527	7	n/a	n/a	1.18e-02	2.160
1093906	ENSG00000135002	34601	RFK	riboflavin kinase	55312	9	n/a	n/a	4.78e-04	2.158
279787979	ENSG00000225471	0	RP11-262D11.2	RP11-262D11.2	0	X	n/a	n/a	4.54e-04	2.156
279893236	ENSG00000234782	0	RP11-442A13.1	RP11-442A13.1	0	9	n/a	n/a	1.11e-03	2.152
1095937	ENSG00000147676	0	MAL2	mal, T-cell differentiation protein 2 (gene/pseudogene)	0	8	n/a	n/a	6.49e-03	2.142
279764176	ENSG00000223467	0	CALM1P1	calmodulin 1 (phosphorylase kinase, delta) pseudogene 1	0	X	n/a	n/a	4.37e-03	2.135
1102527	ENSG00000184203	5472	PPP1R2	protein phosphatase 1, regulatory (inhibitor) subunit 2	5504	3	n/a	n/a	4.23e-06	2.132
279964486	ENSG00000242262	0	RP11-100N21.1	RP11-100N21.1	0	4	n/a	n/a	5.47e-02	2.125
280128587	ENSG00000259187	0	CTD-2008A1.1	CTD-2008A1.1	0	15	n/a	n/a	1.04e-03	2.121
279555139	ENSG00000185834	0	RPL12P4	ribosomal protein L12 pseudogene 4	0	20	n/a	n/a	4.43e-03	2.112
1096558	ENSG00000153130	38052	SCOC	short coiled-coil protein	60592	4	n/a	n/a	1.71e-05	2.106
1092814	ENSG00000127337	8038	YEATS4	YEATS domain containing 4	8089	12	n/a	n/a	5.33e-06	2.105
279828995	ENSG00000229097	0	CALM2P2	calmodulin 2 pseudogene 2	0	10	n/a	n/a	8.16e-05	2.103
279745039	ENSG00000216676	0	RP1-15D7.1	RP1-15D7.1	0	6	n/a	n/a	9.48e-03	2.097
1091605	ENSG00000117410	530	ATP6V0B	ATPase, H+ transporting, lysosomal 21kDa, V0 subunit b	533	1	n/a	n/a	8.75e-04	2.096
279478878	ENSG00000177144	0	AL359758.1	AL359758.1	0	1	n/a	n/a	1.37e-03	2.091
279795418	ENSG00000226084	0	RP4-706A16.3	RP4-706A16.3	0	1	n/a	n/a	1.35e-03	2.089
279739956	ENSG00000215414	0	PSMA6P1	proteasome (prosome, macropain) subunit, alpha type, 6 pseudogene 1	0	Y	n/a	n/a	2.31e-04	2.082
1095220	ENSG00000142875	5535	PRKACB	protein kinase, cAMP-dependent, catalytic, beta	5567	1	n/a	n/a	1.16e-03	2.074
1099583	ENSG00000169567	3076	HINT1	histidine triad nucleotide binding protein 1	3094	5	n/a	n/a	4.86e-05	2.073
1092948	ENSG00000128590	4164	DNAJB9	DnaJ (Hsp40) homolog, subfamily B, member 9	4189	7	n/a	n/a	1.49e-05	2.072
1102907	ENSG00000185745	3414	IFIT1	interferon-induced protein with tetratricopeptide repeats 1	3434	10	n/a	n/a	1.29e-01	2.059
279975668	ENSG00000243495	0	GMFBP1	glia maturation factor, beta pseudogene 1	0	3	n/a	n/a	1.37e-03	2.058
1096263	ENSG00000150779	26269	TIMM8B	translocase of inner mitochondrial membrane 8 homolog B (yeast)	26521	11	n/a	n/a	7.08e-04	2.054
1095642	ENSG00000145545	6675	SRD5A1	steroid-5-alpha-reductase, alpha polypeptide 1 (3-oxo-5 alpha-steroid delta 4-dehydrogenase alpha 1)	6715	5	n/a	n/a	2.05e-04	2.054
1093628	ENSG00000133112	7135	TPT1	tumor protein, translationally-controlled 1	7178	13	n/a	n/a	8.41e-04	2.050
1091620	ENSG00000117505	1798	DR1	down-regulator of transcription 1, TBP-binding (negative cofactor 2)	1810	1	n/a	n/a	2.42e-04	2.050
1091107	ENSG00000113638	23302	TTC33	tetratricopeptide repeat domain 33	23548	5	n/a	n/a	9.73e-05	2.049
1096304	ENSG00000151229	76986	SLC2A13	solute carrier family 2 (facilitated glucose transporter), member 13	114134	12	n/a	n/a	7.25e-03	2.047
1087444	ENSG00000041353	5842	RAB27B	RAB27B, member RAS oncogene family	5874	18	n/a	n/a	4.00e-03	2.043
1098051	ENSG00000163682	6101	RPL9	ribosomal protein L9	6133	4	n/a	n/a	3.94e-02	2.042
1087912	ENSG00000068366	2167	ACSL4	acyl-CoA synthetase long-chain family member 4	2182	X	n/a	n/a	4.13e-03	2.038
279974667	ENSG00000243404	0	RP11-13J17.1	RP11-13J17.1	0	15	n/a	n/a	4.33e-03	2.038
279777538	ENSG00000224525	0	RP11-561I11.2	RP11-561I11.2	0	1	n/a	n/a	3.61e-02	2.034
279808849	ENSG00000227241	0	AC011998.4	AC011998.4	0	2	n/a	n/a	1.04e-03	2.029
1101930	ENSG00000181610	31129	MRPS23	mitochondrial ribosomal protein S23	51649	17	n/a	n/a	5.58e-05	2.025
1091242	ENSG00000114942	1920	EEF1B2	eukaryotic translation elongation factor 1 beta 2	1933	2	n/a	n/a	2.88e-04	2.025
279839395	ENSG00000230051	0	CTA-929C8.8	CTA-929C8.8	0	22	n/a	n/a	2.59e-03	2.020
1100808	ENSG00000175206	4847	NPPA	natriuretic peptide A	4878	1	n/a	n/a	9.86e-05	2.019
279746032	ENSG00000217130	0	RP3-375P9.2	RP3-375P9.2	0	6	n/a	n/a	3.14e-02	2.018
1089805	ENSG00000104427	30583	FAM164A	family with sequence similarity 164, member A	51101	8	n/a	n/a	3.65e-03	2.017
279957397	ENSG00000241489	0	AF011889.5	AF011889.5	0	X	n/a	n/a	3.54e-02	2.015
279991276	ENSG00000245864	0	CTC-467M3.1	CTC-467M3.1	0	5	n/a	n/a	8.09e-02	2.014
1091864	ENSG00000119801	31126	YPEL5	yippee-like 5 (Drosophila)	51646	2	n/a	n/a	5.88e-06	2.013
279925566	ENSG00000237730	0	RP11-459A10.1	RP11-459A10.1	0	X	n/a	n/a	7.51e-02	2.006
1092074	ENSG00000121481	6013	RNF2	ring finger protein 2	6045	1	n/a	n/a	1.84e-05	2.006
1089562	ENSG00000102471	33893	NDFIP2	Nedd4 family interacting protein 2	54602	13	n/a	n/a	3.05e-03	2.004
1087172	ENSG00000011600	7262	TYROBP	TYRO protein tyrosine kinase binding protein	7305	19	n/a	n/a	5.12e-02	2.004
1103336	ENSG00000187608	9492	ISG15	ISG15 ubiquitin-like modifier	9636	1	n/a	n/a	2.25e-01	2.003
279860153	ENSG00000231884	0	NDUFB1P1	NADH dehydrogenase (ubiquinone) 1 beta subcomplex, 1 pseudogene 1	0	3	n/a	n/a	7.29e-02	1.998
280096058	ENSG00000256466	0	AP003026.1	AP003026.1	0	11	n/a	n/a	2.39e-02	1.997
1094647	ENSG00000138757	9764	G3BP2	GTPase activating protein (SH3 domain) binding protein 2	9908	4	n/a	n/a	6.57e-03	1.993
279854500	ENSG00000231386	0	AC007395.4	AC007395.4	0	2	n/a	n/a	2.56e-02	1.987
280052784	ENSG00000253153	0	KB-1562D12.3	KB-1562D12.3	0	8	n/a	n/a	2.16e-04	1.986
1103054	ENSG00000186297	2542	GABRA5	gamma-aminobutyric acid (GABA) A receptor, alpha 5	2558	15	n/a	n/a	1.13e-02	1.979
1091345	ENSG00000115540	25592	MOB4	MOB family member 4, phocein	25843	2	n/a	n/a	9.68e-05	1.979
279780961	ENSG00000224831	0	RP11-651P23.4	RP11-651P23.4	0	3	n/a	n/a	5.36e-03	1.979
1105048	ENSG00000204217	655	BMPR2	bone morphogenetic protein receptor, type II (serine/threonine kinase)	659	2	n/a	n/a	3.00e-03	1.978
279869344	ENSG00000232689	0	RP11-561I11.3	RP11-561I11.3	0	1	n/a	n/a	1.69e-02	1.977
279863672	ENSG00000232176	0	RP11-146N23.1	RP11-146N23.1	0	9	n/a	n/a	8.70e-04	1.970
1096528	ENSG00000152932	77715	RAB3C	RAB3C, member RAS oncogene family	115827	5	n/a	n/a	2.80e-02	1.969
1103075	ENSG00000186369	0	RP11-355I22.3	RP11-355I22.3	0	14	n/a	n/a	6.75e-04	1.967
279949201	ENSG00000240500	0	RP11-160A10.3	RP11-160A10.3	0	6	n/a	n/a	9.95e-03	1.960
279781825	ENSG00000224908	0	TIMM8BP2	translocase of inner mitochondrial membrane 8B pseudogene 2	0	X	n/a	n/a	5.49e-03	1.955
279810882	ENSG00000227440	0	ATP5G1P4	ATP synthase, H+ transporting, mitochondrial Fo complex, subunit C1 (subunit 9) pseudogene 4	0	3	n/a	n/a	3.07e-03	1.955
279670511	ENSG00000203659	0	AL353671.3	AL353671.3	0	9	n/a	n/a	7.06e-03	1.952
1101440	ENSG00000178662	55836	CSRNP3	cysteine-serine-rich nuclear protein 3	80034	2	n/a	n/a	2.18e-02	1.951
1088730	ENSG00000089818	25726	NECAP1	NECAP endocytosis associated 1	25977	12	n/a	n/a	1.20e-02	1.947
1089326	ENSG00000101132	5171	PFDN4	prefoldin subunit 4	5203	20	n/a	n/a	9.92e-04	1.946
280072901	ENSG00000254589	0	AP000435.1	AP000435.1	0	11	n/a	n/a	3.07e-02	1.946
279677853	ENSG00000204253	0	AC019178.1	AC019178.1	0	2	n/a	n/a	2.07e-03	1.944
1093487	ENSG00000132386	5144	SERPINF1	serpin peptidase inhibitor, clade F (alpha-2 antiplasmin, pigment epithelium derived factor), member 1	5176	17	n/a	n/a	4.32e-02	1.943
1087775	ENSG00000064886	1109	CHI3L2	chitinase 3-like 2	1117	1	n/a	n/a	1.49e-01	1.942
1096781	ENSG00000155096	31062	AZIN1	antizyme inhibitor 1	51582	8	n/a	n/a	1.86e-04	1.941
279992162	ENSG00000246115	0	RP11-561P12.2	RP11-561P12.2	0	12	n/a	n/a	2.14e-04	1.941
279509439	ENSG00000181524	0	RPL24P4	ribosomal protein L24 pseudogene 4	0	6	n/a	n/a	2.92e-03	1.940
1099517	ENSG00000169245	3602	CXCL10	chemokine (C-X-C motif) ligand 10	3627	4	n/a	n/a	2.01e-01	1.940
1107153	ENSG00000226976	0	COX6A1P2	cytochrome c oxidase subunit VIa polypeptide 1 pseudogene 2	0	6	n/a	n/a	3.07e-02	1.939
1092303	ENSG00000123545	28814	NDUFAF4	NADH dehydrogenase (ubiquinone) 1 alpha subcomplex, assembly factor 4	29078	6	n/a	n/a	3.63e-04	1.933
1102242	ENSG00000183036	5089	PCP4	Purkinje cell protein 4	5121	21	n/a	n/a	3.72e-03	1.933
280079566	ENSG00000255014	0	RP11-686G23.1	RP11-686G23.1	0	11	n/a	n/a	6.48e-03	1.933
279813794	ENSG00000227725	0	RP11-35D5.3	RP11-35D5.3	0	4	n/a	n/a	6.84e-06	1.931
1093171	ENSG00000130383	2511	FUT5	fucosyltransferase 5 (alpha (1,3) fucosyltransferase)	2527	19	n/a	n/a	4.81e-03	1.930
1090103	ENSG00000105887	79673	MTPN	myotrophin	136319	7	n/a	n/a	1.30e-04	1.929
1094624	ENSG00000138660	34724	AP1AR	adaptor-related protein complex 1 associated regulatory protein	55435	4	n/a	n/a	8.37e-04	1.929
1100084	ENSG00000171659	2840	GPR34	G protein-coupled receptor 34	2857	X	n/a	n/a	2.97e-02	1.929
279846040	ENSG00000230614	0	AC073958.2	AC073958.2	0	7	n/a	n/a	8.94e-02	1.928
1103206	ENSG00000186940	0	CHCHD2P9	coiled-coil-helix-coiled-coil-helix domain containing 2 pseudogene 9	0	9	n/a	n/a	1.42e-01	1.927
1087973	ENSG00000070087	5185	PFN2	profilin 2	5217	3	n/a	n/a	2.82e-04	1.926
1089164	ENSG00000100362	5784	PVALB	parvalbumin	5816	22	n/a	n/a	3.12e-02	1.924
279913427	ENSG00000236698	0	EIF1AP1	EIF1AP1	0	1	n/a	n/a	4.72e-03	1.921
1095253	ENSG00000143155	92198	TIPRL	TIP41, TOR signaling pathway regulator-like (S. cerevisiae)	261726	1	n/a	n/a	4.70e-04	1.920
279745688	ENSG00000217027	0	RP1-83M4.2	RP1-83M4.2	0	6	n/a	n/a	2.57e-03	1.919
279897639	ENSG00000235165	0	AC016405.1	AC016405.1	0	8	n/a	n/a	9.13e-03	1.918
1092027	ENSG00000120992	10287	LYPLA1	lysophospholipase I	10434	8	n/a	n/a	3.65e-04	1.918
1094753	ENSG00000139505	8984	MTMR6	myotubularin related protein 6	9107	13	n/a	n/a	2.98e-04	1.918
279870973	ENSG00000232829	0	GSTO3P	glutathione S-transferase omega 3, pseudogene	0	3	n/a	n/a	1.93e-03	1.913
1093584	ENSG00000132872	6820	SYT4	synaptotagmin IV	6860	18	n/a	n/a	6.65e-02	1.913
1099244	ENSG00000168081	5336	PNOC	prepronociceptin	5368	8	n/a	n/a	2.12e-03	1.912
280125486	ENSG00000259007	0	RP11-463J10.3	RP11-463J10.3	0	14	n/a	n/a	4.72e-03	1.912
1087720	ENSG00000062716	57353	VMP1	vacuole membrane protein 1	81671	17	n/a	n/a	4.96e-04	1.910
279785774	ENSG00000225267	0	RPL8P2	ribosomal protein L8 pseudogene 2	0	21	n/a	n/a	7.01e-04	1.909
1098242	ENSG00000164209	60007	SLC25A46	solute carrier family 25, member 46	91137	5	n/a	n/a	1.25e-04	1.908
279731191	ENSG00000214535	0	RPS15AP1	ribosomal protein S15a pseudogene 1	0	20	n/a	n/a	7.41e-03	1.906
1103100	ENSG00000186469	33622	GNG2	guanine nucleotide binding protein (G protein), gamma 2	54331	14	n/a	n/a	1.67e-03	1.906
1089807	ENSG00000104435	10917	STMN2	stathmin-like 2	11075	8	n/a	n/a	2.07e-02	1.904
1102095	ENSG00000182389	781	CACNB4	calcium channel, voltage-dependent, beta 4 subunit	785	2	n/a	n/a	4.22e-03	1.903
1093600	ENSG00000132965	238	ALOX5AP	arachidonate 5-lipoxygenase-activating protein	241	13	n/a	n/a	5.22e-02	1.903
1095422	ENSG00000143933	801	CALM2	calmodulin 2 (phosphorylase kinase, delta)	805	2	n/a	n/a	1.15e-04	1.902
1102690	ENSG00000184900	6572	SUMO3	SMT3 suppressor of mif two 3 homolog 3 (S. cerevisiae)	6612	21	n/a	n/a	3.99e-05	1.900
279891363	ENSG00000234648	0	AL162151.3	AL162151.3	0	14	n/a	n/a	3.47e-03	1.898
1090536	ENSG00000109158	2541	GABRA4	gamma-aminobutyric acid (GABA) A receptor, alpha 4	2557	4	n/a	n/a	1.39e-03	1.892
279880469	ENSG00000233662	0	CALM2P4	calmodulin 2 pseudogene 4	0	13	n/a	n/a	2.71e-04	1.891
1089505	ENSG00000102069	123632	UBE2NL	ubiquitin-conjugating enzyme E2N-like	389898	X	n/a	n/a	1.33e-04	1.890
279747741	ENSG00000218350	0	RP11-789A7.1	RP11-789A7.1	0	6	n/a	n/a	2.28e-04	1.890
1096831	ENSG00000155659	11161	VSIG4	V-set and immunoglobulin domain containing 4	11326	X	n/a	n/a	1.83e-01	1.888
1094698	ENSG00000139163	34789	ETNK1	ethanolamine kinase 1	55500	12	n/a	n/a	3.80e-03	1.887
279880902	ENSG00000233705	94754	AC078937.4	AC078937.4	286002	7	n/a	n/a	1.33e-02	1.886
280112872	ENSG00000258204	0	RP11-90E9.1	RP11-90E9.1	0	12	n/a	n/a	9.72e-05	1.886
1088559	ENSG00000086065	30990	CHMP5	charged multivesicular body protein 5	51510	9	n/a	n/a	2.56e-04	1.885
279720569	ENSG00000213280	0	RP11-212P7.1	RP11-212P7.1	0	7	n/a	n/a	1.38e-01	1.884
1098342	ENSG00000164603	81199	C7orf60	chromosome 7 open reading frame 60	154743	7	n/a	n/a	9.45e-06	1.883
279881781	ENSG00000233786	0	CDC27P1	cell division cycle 27 homolog (S. cerevisiae) pseudogene 1	0	2	n/a	n/a	3.57e-02	1.881
279896640	ENSG00000235084	0	CHCHD2P6	coiled-coil-helix-coiled-coil-helix domain containing 2 pseudogene 6	0	1	n/a	n/a	5.90e-04	1.881
1093105	ENSG00000129991	7094	TNNI3	troponin I type 3 (cardiac)	7137	19	n/a	n/a	1.76e-02	1.880
280106426	ENSG00000257542	0	RP1-288H2.1	RP1-288H2.1	0	12	n/a	n/a	3.29e-04	1.879
280080751	ENSG00000255087	0	RP11-168K9.2	Uncharacterized protein	0	11	n/a	n/a	8.50e-05	1.878
1087107	ENSG00000009844	31014	VTA1	Vps20-associated 1 homolog (S. cerevisiae)	51534	6	n/a	n/a	1.56e-04	1.874
1098958	ENSG00000167005	10893	NUDT21	nudix (nucleoside diphosphate linked moiety X)-type motif 21	11051	16	n/a	n/a	2.45e-04	1.872
1091772	ENSG00000119048	7277	UBE2B	ubiquitin-conjugating enzyme E2B	7320	5	n/a	n/a	5.50e-06	1.867
1105014	ENSG00000204116	32824	CHIC1	cysteine-rich hydrophobic domain 1	53344	X	n/a	n/a	9.80e-03	1.865
1087284	ENSG00000022355	2538	GABRA1	gamma-aminobutyric acid (GABA) A receptor, alpha 1	2554	5	n/a	n/a	4.48e-02	1.863
279849023	ENSG00000230897	0	AC013248.1	AC013248.1	0	17	n/a	n/a	9.00e-02	1.863
1099534	ENSG00000169313	41377	P2RY12	purinergic receptor P2Y, G-protein coupled, 12	64805	3	n/a	n/a	1.32e-01	1.862
1096799	ENSG00000155304	6742	HSPA13	heat shock protein 70kDa family, member 13	6782	21	n/a	n/a	1.77e-03	1.862
1101738	ENSG00000180440	125038	SERTM1	serine-rich and transmembrane domain containing 1	400120	13	n/a	n/a	1.85e-02	1.860
1102609	ENSG00000184515	109874	BEX5	brain expressed, X-linked 5	340542	X	n/a	n/a	1.17e-03	1.858
1091167	ENSG00000114279	2242	FGF12	fibroblast growth factor 12	2257	3	n/a	n/a	1.43e-02	1.856
1092244	ENSG00000123091	26739	RNF11	ring finger protein 11	26994	1	n/a	n/a	2.09e-05	1.855
1089799	ENSG00000104388	5830	RAB2A	RAB2A, member RAS oncogene family	5862	8	n/a	n/a	1.31e-04	1.854
279749351	ENSG00000219487	0	RP11-365H23.1	RP11-365H23.1	0	6	n/a	n/a	1.81e-05	1.853
1095936	ENSG00000147669	5408	POLR2K	polymerase (RNA) II (DNA directed) polypeptide K, 7.0kDa	5440	8	n/a	n/a	1.02e-03	1.852
280085800	ENSG00000255402	0	RP11-696P8.2	RP11-696P8.2	0	8	n/a	n/a	2.15e-01	1.851
1100232	ENSG00000172292	90133	CERS6	ceramide synthase 6	253782	2	n/a	n/a	3.71e-02	1.851
1095674	ENSG00000145781	30878	COMMD10	COMM domain containing 10	51397	5	n/a	n/a	4.62e-04	1.849
279724872	ENSG00000213790	0	RP1-257I20.13	RP1-257I20.13	0	22	n/a	n/a	6.64e-03	1.848
1091644	ENSG00000117632	3900	STMN1	stathmin 1	3925	1	n/a	n/a	3.73e-03	1.848
1090616	ENSG00000109929	6275	SC5DL	sterol-C5-desaturase (ERG3 delta-5-desaturase homolog, S. cerevisiae)-like	6309	11	n/a	n/a	2.05e-04	1.848
280058568	ENSG00000253570	0	RNF5P1	ring finger protein 5 pseudogene 1	0	8	n/a	n/a	4.76e-03	1.846
279740571	ENSG00000215482	0	CALM2P3	calmodulin 2 pseudogene 3	0	13	n/a	n/a	4.14e-03	1.845
1090060	ENSG00000105697	37088	HAMP	hepcidin antimicrobial peptide	57817	19	n/a	n/a	1.22e-02	1.844
1093362	ENSG00000131469	6123	RPL27	ribosomal protein L27	6155	17	n/a	n/a	2.82e-02	1.844
1096481	ENSG00000152495	810	CAMK4	calcium/calmodulin-dependent protein kinase IV	814	5	n/a	n/a	5.87e-03	1.844
279750021	ENSG00000219870	0	RP11-430A19.2	RP11-430A19.2	0	X	n/a	n/a	1.77e-01	1.843
279822429	ENSG00000228502	0	EEF1A1P11	eukaryotic translation elongation factor 1 alpha 1 pseudogene 11	0	1	n/a	n/a	1.37e-03	1.843
1089285	ENSG00000100902	5655	PSMA6	proteasome (prosome, macropain) subunit, alpha type, 6	5687	14	n/a	n/a	4.56e-04	1.842
279484207	ENSG00000177803	0	RP11-606P2.1	RP11-606P2.1	0	4	n/a	n/a	9.75e-03	1.842
1101315	ENSG00000177889	7291	UBE2N	ubiquitin-conjugating enzyme E2N	7334	12	n/a	n/a	9.05e-05	1.842
1088986	ENSG00000099715	57627	PCDH11Y	protocadherin 11 Y-linked	83259	Y	n/a	n/a	4.05e-02	1.841
1091180	ENSG00000114391	6120	RPL24	ribosomal protein L24	6152	3	n/a	n/a	3.33e-03	1.841
1106065	ENSG00000214391	0	RP11-121L10.3	RP11-121L10.3	0	11	n/a	n/a	6.02e-02	1.841
279783200	ENSG00000225022	0	UBE2D3P1	ubiquitin-conjugating enzyme E2D 3 pseudogene 1	0	20	n/a	n/a	4.65e-04	1.839
280099013	ENSG00000256826	0	AC138744.2	AC138744.2	0	17	n/a	n/a	8.23e-03	1.839
280105245	ENSG00000257434	0	RP11-81K13.1	RP11-81K13.1	0	12	n/a	n/a	6.29e-02	1.839
1093083	ENSG00000129682	2243	FGF13	fibroblast growth factor 13	2258	X	n/a	n/a	9.50e-04	1.838
279746340	ENSG00000217416	0	ISCA1P1	iron-sulfur cluster assembly 1 homolog (S. cerevisiae) pseudogene 1	0	5	n/a	n/a	1.12e-03	1.838
1107505	ENSG00000229117	6139	RPL41	ribosomal protein L41	6171	12	n/a	n/a	6.25e-04	1.838
1091402	ENSG00000115944	9043	COX7A2L	cytochrome c oxidase subunit VIIa polypeptide 2 like	9167	2	n/a	n/a	2.01e-05	1.837
1101258	ENSG00000177576	152128	C18orf32	chromosome 18 open reading frame 32	497661	18	n/a	n/a	8.52e-03	1.834
279849175	ENSG00000230911	0	PPIHP1	peptidylprolyl isomerase H (cyclophilin H) pseudogene 1	0	11	n/a	n/a	1.18e-04	1.833
280033595	ENSG00000251037	0	AC006157.2	AC006157.2	0	Y	n/a	n/a	2.54e-01	1.830
1091774	ENSG00000119125	9471	GDA	guanine deaminase	9615	9	n/a	n/a	5.07e-02	1.829
1092722	ENSG00000126432	25573	PRDX5	peroxiredoxin 5	25824	11	n/a	n/a	5.48e-04	1.828
1099528	ENSG00000169288	41532	MRPL1	mitochondrial ribosomal protein L1	65008	4	n/a	n/a	5.84e-03	1.828
1088581	ENSG00000086717	5443	PPEF1	protein phosphatase, EF-hand calcium binding domain 1	5475	X	n/a	n/a	1.97e-03	1.825
1094301	ENSG00000136942	11064	RPL35	ribosomal protein L35	11224	9	n/a	n/a	5.82e-02	1.824
1098160	ENSG00000164031	55784	DNAJB14	DnaJ (Hsp40) homolog, subfamily B, member 14	79982	4	n/a	n/a	3.77e-04	1.822
1089683	ENSG00000103316	1417	CRYM	crystallin, mu	1428	16	n/a	n/a	3.94e-02	1.821
1100738	ENSG00000174886	79134	NDUFA11	NADH dehydrogenase (ubiquinone) 1 alpha subcomplex, 11, 14.7kDa	126328	19	n/a	n/a	6.09e-03	1.820
1099573	ENSG00000169508	1868	GPR183	G protein-coupled receptor 183	1880	13	n/a	n/a	1.50e-01	1.820
280071565	ENSG00000254497	0	CTD-2560E9.5	CTD-2560E9.5	0	11	n/a	n/a	1.81e-01	1.820
279869869	ENSG00000232727	0	RP11-321E8.1-001	RP11-321E8.1-001	0	7	n/a	n/a	1.16e-03	1.819
1106104	ENSG00000214552	0	RP11-89A12.1	RP11-89A12.1	0	3	n/a	n/a	5.75e-04	1.818
279923105	ENSG00000237514	0	PTP4A1P7	protein tyrosine phosphatase type IVA, member 1 pseudogene 7	0	1	n/a	n/a	1.27e-02	1.818
1089077	ENSG00000100122	1405	CRYBB1	crystallin, beta B1	1414	22	n/a	n/a	9.31e-04	1.817
279738866	ENSG00000215284	0	RP11-198M15.1	RP11-198M15.1	0	X	n/a	n/a	2.74e-04	1.814
279902424	ENSG00000235636	0	NUS1P1	nuclear undecaprenyl pyrophosphate synthase 1 homolog (S. cerevisiae) pseudogene 1	0	X	n/a	n/a	1.14e-02	1.813
1088064	ENSG00000072401	7278	UBE2D1	ubiquitin-conjugating enzyme E2D 1	7321	10	n/a	n/a	1.69e-04	1.812
1087565	ENSG00000051523	1524	CYBA	cytochrome b-245, alpha polypeptide	1535	16	n/a	n/a	1.25e-01	1.812
1105151	ENSG00000204472	196	AIF1	allograft inflammatory factor 1	199	6	n/a	n/a	1.54e-03	1.811
279891312	ENSG00000234645	0	AC097523.2	AC097523.2	0	2	n/a	n/a	4.34e-05	1.810
1091574	ENSG00000117152	5967	RGS4	regulator of G-protein signaling 4	5999	1	n/a	n/a	6.57e-02	1.810
1095737	ENSG00000146151	33802	HMGCLL1	3-hydroxymethyl-3-methylglutaryl-CoA lyase-like 1	54511	6	n/a	n/a	6.74e-04	1.809
279837964	ENSG00000229932	0	YWHAZP3	tyrosine 3-monooxygenase/tryptophan 5-monooxygenase activation protein, zeta pseudogene 3	0	10	n/a	n/a	9.52e-02	1.809
1099078	ENSG00000167552	7800	TUBA1A	tubulin, alpha 1a	7846	12	n/a	n/a	6.68e-03	1.808
1088576	ENSG00000086598	10801	TMED2	transmembrane emp24 domain trafficking protein 2	10959	12	n/a	n/a	4.94e-06	1.807
1093696	ENSG00000133731	3587	IMPA1	inositol(myo)-1(or 4)-monophosphatase 1	3612	8	n/a	n/a	5.43e-04	1.807
1087129	ENSG00000010404	3403	IDS	iduronate 2-sulfatase	3423	X	n/a	n/a	8.38e-03	1.807
279924956	ENSG00000237668	0	WI2-80423F1.1	WI2-80423F1.1	0	22	n/a	n/a	7.95e-02	1.806
1093001	ENSG00000128989	10618	ARPP19	cAMP-regulated phosphoprotein, 19kDa	10776	15	n/a	n/a	9.91e-04	1.803
1105084	ENSG00000204308	6016	RNF5	ring finger protein 5	6048	6	n/a	n/a	3.38e-03	1.801
1100467	ENSG00000173391	4941	OLR1	oxidized low density lipoprotein (lectin-like) receptor 1	4973	12	n/a	n/a	1.91e-02	1.800
1089473	ENSG00000101911	5602	PRPS2	phosphoribosyl pyrophosphate synthetase 2	5634	X	n/a	n/a	1.96e-02	1.800
279847480	ENSG00000230757	0	RP11-420K5.1	RP11-420K5.1	0	3	n/a	n/a	1.53e-02	1.799
280013386	ENSG00000249436	0	CTD-2023N9.3	CTD-2023N9.3	0	5	n/a	n/a	7.74e-03	1.799
1089808	ENSG00000104442	34445	ARMC1	armadillo repeat containing 1	55156	8	n/a	n/a	4.34e-05	1.799
1092624	ENSG00000125814	40551	NAPB	N-ethylmaleimide-sensitive factor attachment protein, beta	63908	20	n/a	n/a	4.91e-02	1.795
1093632	ENSG00000133119	5951	RFC3	replication factor C (activator 1) 3, 38kDa	5983	13	n/a	n/a	8.05e-06	1.794
1094078	ENSG00000135900	41604	MRPL44	mitochondrial ribosomal protein L44	65080	2	n/a	n/a	3.33e-05	1.793
279725943	ENSG00000213935	0	AC092610.12	AC092610.12	0	7	n/a	n/a	1.65e-01	1.793
1095715	ENSG00000146007	81131	ZMAT2	zinc finger, matrin-type 2	153527	5	n/a	n/a	2.31e-04	1.792
1094803	ENSG00000139780	83431	METTL21C	methyltransferase like 21C	196541	13	n/a	n/a	7.14e-04	1.792
279722105	ENSG00000213442	0	RPL18AP3	ribosomal protein L18a pseudogene 3	0	12	n/a	n/a	2.00e-02	1.792
279867539	ENSG00000232549	0	RP1-93C23.1	RP1-93C23.1	0	X	n/a	n/a	1.10e-02	1.792
279952730	ENSG00000240950	0	RP11-372E1.1	RP11-372E1.1	0	3	n/a	n/a	5.16e-04	1.792
279764663	ENSG00000223505	0	RP11-397P13.7	RP11-397P13.7	0	1	n/a	n/a	1.07e-01	1.791
1104550	ENSG00000198225	0	FKBP1C	FK506 binding protein 1C	0	6	n/a	n/a	8.91e-02	1.791
1101557	ENSG00000179271	59921	GADD45GIP1	growth arrest and DNA-damage-inducible, gamma interacting protein 1	90480	19	n/a	n/a	8.86e-03	1.791
1105885	ENSG00000213639	5468	PPP1CB	protein phosphatase 1, catalytic subunit, beta isozyme	5500	2	n/a	n/a	6.03e-06	1.791
1098546	ENSG00000165434	93883	PGM2L1	phosphoglucomutase 2-like 1	283209	11	n/a	n/a	5.42e-02	1.791
1094625	ENSG00000138663	30620	COPS4	COP9 constitutive photomorphogenic homolog subunit 4 (Arabidopsis)	51138	4	n/a	n/a	5.58e-04	1.790
1091637	ENSG00000117600	9746	RP4-788L13.1	Lipid phosphate phosphatase-related protein type 4	9890	1	n/a	n/a	1.00e-01	1.789
1089363	ENSG00000101247	54972	C20orf7	chromosome 20 open reading frame 7	79133	20	n/a	n/a	6.41e-05	1.788
1102316	ENSG00000183346	85544	C10orf107	chromosome 10 open reading frame 107	219621	10	n/a	n/a	9.08e-05	1.787
1091309	ENSG00000115350	35934	POLE4	polymerase (DNA-directed), epsilon 4 (p12 subunit)	56655	2	n/a	n/a	5.25e-03	1.785
1092341	ENSG00000123975	1155	CKS2	CDC28 protein kinase regulatory subunit 2	1164	9	n/a	n/a	3.14e-03	1.785
1104206	ENSG00000197223	10291	C1D	C1D nuclear receptor corepressor	10438	2	n/a	n/a	1.40e-04	1.785
1088960	ENSG00000099246	22687	RAB18	RAB18, member RAS oncogene family	22931	10	n/a	n/a	5.99e-06	1.784
1101497	ENSG00000178980	6379	SEPW1	selenoprotein W, 1	6415	19	n/a	n/a	1.06e-02	1.784
279828586	ENSG00000229047	0	AF127577.10	AF127577.10	0	21	n/a	n/a	2.99e-03	1.782
279730750	ENSG00000214460	0	RP11-30P6.3	RP11-30P6.3	0	6	n/a	n/a	6.57e-04	1.781
1100212	ENSG00000172209	2828	GPR22	G protein-coupled receptor 22	2845	7	n/a	n/a	8.60e-03	1.781
1087514	ENSG00000048540	35172	LMO3	LIM domain only 3 (rhombotin-like 2)	55885	12	n/a	n/a	1.07e-03	1.781
1096455	ENSG00000152332	79250	UHMK1	U2AF homology motif (UHM) kinase 1	127933	1	n/a	n/a	8.56e-03	1.781
1091731	ENSG00000118579	56107	MED28	mediator complex subunit 28	80306	4	n/a	n/a	1.86e-05	1.780
279817250	ENSG00000228041	0	RP4-581F12.1	RP4-581F12.1	0	X	n/a	n/a	4.74e-03	1.780
279967002	ENSG00000242539	0	AC007620.3	AC007620.3	0	3	n/a	n/a	1.79e-02	1.780
1099813	ENSG00000170540	22959	ARL6IP1	ADP-ribosylation factor-like 6 interacting protein 1	23204	16	n/a	n/a	2.30e-05	1.778
279780409	ENSG00000224781	0	RP13-77O11.2	RP13-77O11.2	0	X	n/a	n/a	2.76e-02	1.778
1102396	ENSG00000183662	128168	FAM19A1	family with sequence similarity 19 (chemokine (C-C motif)-like), member A1	407738	3	n/a	n/a	2.63e-02	1.778
280065501	ENSG00000254065	0	RP11-697N18.2	RP11-697N18.2	0	8	n/a	n/a	6.51e-04	1.778
1093539	ENSG00000132640	22659	BTBD3	BTB (POZ) domain containing 3	22903	20	n/a	n/a	9.62e-03	1.777
1093917	ENSG00000135070	57371	ISCA1	iron-sulfur cluster assembly 1 homolog (S. cerevisiae)	81689	9	n/a	n/a	1.00e-04	1.777
279998529	ENSG00000248184	0	RP11-231C18.1	RP11-231C18.1	0	4	n/a	n/a	6.57e-02	1.777
1089101	ENSG00000100216	36272	TOMM22	translocase of outer mitochondrial membrane 22 homolog (yeast)	56993	22	n/a	n/a	6.76e-04	1.776
280107497	ENSG00000257664	0	RSL24D1P5	ribosomal L24 domain containing 1 pseudogene 5	0	12	n/a	n/a	6.01e-03	1.775
1089724	ENSG00000103569	363	AQP9	aquaporin 9	366	15	n/a	n/a	1.11e-02	1.774
1092494	ENSG00000124785	30780	NRN1	neuritin 1	51299	6	n/a	n/a	3.43e-03	1.773
279713169	ENSG00000211766	0	TRBJ2-2P	T cell receptor beta joining 2-2P (non-functional)	0	7	n/a	n/a	5.07e-02	1.773
1091636	ENSG00000117598	81596	LPPR5	Lipid phosphate phosphatase-related protein type 5	163404	1	n/a	n/a	5.85e-04	1.772
279728670	ENSG00000214192	0	UBE2V1P2	ubiquitin-conjugating enzyme E2 variant 1 pseudogene 2	0	3	n/a	n/a	1.90e-02	1.771
1099307	ENSG00000168374	375	ARF4	ADP-ribosylation factor 4	378	3	n/a	n/a	3.16e-04	1.771
279803138	ENSG00000226781	0	TBCAP1	tubulin folding cofactor A pseudogene 1	0	X	n/a	n/a	1.69e-03	1.770
1108594	ENSG00000236338	0	AC015987.1	AC015987.1	0	7	n/a	n/a	2.05e-04	1.770
1095035	ENSG00000141433	113	ADCYAP1	adenylate cyclase activating polypeptide 1 (pituitary)	116	18	n/a	n/a	8.60e-03	1.769
1089927	ENSG00000105143	6475	SLC1A6	solute carrier family 1 (high affinity aspartate/glutamate transporter), member 6	6511	19	n/a	n/a	1.50e-02	1.768
279812689	ENSG00000227617	157127455	AC009475.2	AC009475.2	100861402	2	n/a	n/a	7.66e-02	1.767
1090199	ENSG00000106460	33955	TMEM106B	transmembrane protein 106B	54664	7	n/a	n/a	1.11e-03	1.766
1087343	ENSG00000029153	36217	ARNTL2	aryl hydrocarbon receptor nuclear translocator-like 2	56938	12	n/a	n/a	3.96e-03	1.766
1100526	ENSG00000173674	1951	EIF1AX	eukaryotic translation initiation factor 1A, X-linked	1964	X	n/a	n/a	1.24e-04	1.766
1096532	ENSG00000152944	9276	MED21	mediator complex subunit 21	9412	12	n/a	n/a	9.17e-05	1.766
1087899	ENSG00000067992	5133	PDK3	pyruvate dehydrogenase kinase, isozyme 3	5165	X	n/a	n/a	3.75e-03	1.765
1091697	ENSG00000118276	9197	B4GALT6	UDP-Gal:betaGlcNAc beta 1,4- galactosyltransferase, polypeptide 6	9331	18	n/a	n/a	2.60e-03	1.765
1087096	ENSG00000008988	6191	RPS20	ribosomal protein S20	6224	8	n/a	n/a	1.13e-01	1.764
1100024	ENSG00000171450	8862	CDK5R2	cyclin-dependent kinase 5, regulatory subunit 2 (p39)	8941	2	n/a	n/a	1.17e-01	1.763
1086992	ENSG00000006128	6823	TAC1	tachykinin, precursor 1	6863	7	n/a	n/a	2.16e-02	1.763
1106504	ENSG00000221823	5502	PPP3R1	protein phosphatase 3, regulatory subunit B, alpha	5534	2	n/a	n/a	1.55e-02	1.763
1098692	ENSG00000166006	3722	KCNC2	potassium voltage-gated channel, Shaw-related subfamily, member 2	3747	12	n/a	n/a	2.44e-02	1.763
1089289	ENSG00000100916	58522	BRMS1L	breast cancer metastasis-suppressor 1-like	84312	14	n/a	n/a	1.22e-04	1.760
278785385	ENSG00000105988	0	NHP2P1	NHP2 ribonucleoprotein homolog (yeast) pseudogene 1	0	10	n/a	n/a	4.55e-05	1.759
1097951	ENSG00000163412	105958	EIF4E3	eukaryotic translation initiation factor 4E family member 3	317649	3	n/a	n/a	2.12e-04	1.758
279750744	ENSG00000220583	0	RPL35P2	ribosomal protein L35 pseudogene 2	0	6	n/a	n/a	7.55e-02	1.758
279795425	ENSG00000226085	0	UQCRFS1P1	ubiquinol-cytochrome c reductase, Rieske iron-sulfur polypeptide 1 pseudogene 1	0	22	n/a	n/a	8.42e-04	1.756
279719695	ENSG00000213169	0	RP11-393N4.2	RP11-393N4.2	0	3	n/a	n/a	8.80e-02	1.756
1099271	ENSG00000168243	2769	GNG4	guanine nucleotide binding protein (G protein), gamma 4	2786	1	n/a	n/a	1.16e-03	1.756
1096124	ENSG00000149313	37956	AASDHPPT	aminoadipate-semialdehyde dehydrogenase-phosphopantetheinyl transferase	60496	11	n/a	n/a	2.50e-03	1.755
279781200	ENSG00000224856	0	RP4-796I17.5	RP4-796I17.5	0	22	n/a	n/a	6.24e-02	1.754
1102901	ENSG00000185728	90146	YTHDF3	YTH domain family, member 3	253943	8	n/a	n/a	7.75e-03	1.753
1098204	ENSG00000164112	79515	TMEM155	transmembrane protein 155	132332	4	n/a	n/a	7.48e-02	1.752
280095127	ENSG00000256356	0	RP11-320N7.3	RP11-320N7.3	0	12	n/a	n/a	8.92e-02	1.751
1100851	ENSG00000175426	5090	PCSK1	proprotein convertase subtilisin/kexin type 1	5122	5	n/a	n/a	1.60e-01	1.751
1090446	ENSG00000108561	704	C1QBP	complement component 1, q subcomponent binding protein	708	17	n/a	n/a	2.06e-04	1.750
1090834	ENSG00000111711	30509	GOLT1B	golgi transport 1B	51026	12	n/a	n/a	1.29e-04	1.750
1086932	ENSG00000004961	3035	HCCS	holocytochrome c synthase	3052	X	n/a	n/a	3.36e-03	1.750
1099107	ENSG00000167642	10506	SPINT2	serine peptidase inhibitor, Kunitz type, 2	10653	19	n/a	n/a	7.83e-03	1.749
279797235	ENSG00000226247	0	AC005034.3	AC005034.3	0	2	n/a	n/a	4.95e-04	1.749
1097153	ENSG00000158373	3000	HIST1H2BD	histone cluster 1, H2bd	3017	6	n/a	n/a	1.07e-03	1.749
1095600	ENSG00000145242	2029	EPHA5	EPH receptor A5	2044	4	n/a	n/a	5.28e-02	1.748
1099927	ENSG00000171051	2341	FPR1	formyl peptide receptor 1	2357	19	n/a	n/a	1.68e-01	1.748
1100321	ENSG00000172673	122408	THEMIS	thymocyte selection associated	387357	6	n/a	n/a	1.69e-03	1.747
279570804	ENSG00000187186	169186	RP11-195F19.5	HCG2040265, isoform CRA_acDNA FLJ50015	730098	9	n/a	n/a	4.78e-02	1.747
280116726	ENSG00000258509	0	RP11-857B24.3	RP11-857B24.3	0	14	n/a	n/a	2.25e-02	1.746
1108907	ENSG00000239672	4799	NME1	non-metastatic cells 1, protein (NM23A) expressed in	4830	17	n/a	n/a	1.27e-03	1.745
1091541	ENSG00000116918	7214	TSNAX	translin-associated factor X	7257	1	n/a	n/a	5.08e-06	1.743
1104135	ENSG00000197006	30590	METTL9	methyltransferase like 9	51108	16	n/a	n/a	4.64e-05	1.742
279808421	ENSG00000227203	0	SUB1P1	SUB1 homolog (S. cerevisiae) pseudogene 1	0	8	n/a	n/a	1.25e-04	1.742
280111987	ENSG00000258111	0	RP11-43D4.2	RP11-43D4.2	0	12	n/a	n/a	1.69e-01	1.742
280093125	ENSG00000256103	0	RP1-96H9.5	RP1-96H9.5	0	12	n/a	n/a	3.97e-02	1.741
1105384	ENSG00000205106	119464	CTD-2210P24.4	Uncharacterized protein	374387	11	n/a	n/a	6.57e-02	1.741
1100279	ENSG00000172465	9204	TCEAL1	transcription elongation factor A (SII)-like 1	9338	X	n/a	n/a	9.40e-04	1.741
1095354	ENSG00000143549	7127	TPM3	tropomyosin 3	7170	1	n/a	n/a	1.84e-05	1.739
1096988	ENSG00000156976	1959	EIF4A2	eukaryotic translation initiation factor 4A2	1974	3	n/a	n/a	6.76e-04	1.739
1100511	ENSG00000173598	11004	NUDT4	nudix (nucleoside diphosphate linked moiety X)-type motif 4	11163	12	n/a	n/a	4.89e-03	1.739
1089382	ENSG00000101327	5141	PDYN	prodynorphin	5173	20	n/a	n/a	3.09e-02	1.739
1088530	ENSG00000085415	57601	SEH1L	SEH1-like (S. cerevisiae)	81929	18	n/a	n/a	4.45e-03	1.739
279981205	ENSG00000244020	0	MT1P2	MT1P2	0	1	n/a	n/a	2.33e-01	1.739
1090324	ENSG00000107643	5567	MAPK8	mitogen-activated protein kinase 8	5599	10	n/a	n/a	2.71e-03	1.738
1087297	ENSG00000023516	11055	AKAP11	A kinase (PRKA) anchor protein 11	11215	13	n/a	n/a	5.49e-03	1.738
1089790	ENSG00000104343	34573	UBE2W	ubiquitin-conjugating enzyme E2W (putative)	55284	8	n/a	n/a	3.64e-03	1.738
1096535	ENSG00000152954	80113	NRSN1	neurensin 1	140767	6	n/a	n/a	3.38e-03	1.737
1098453	ENSG00000165023	34058	DIRAS2	DIRAS family, GTP-binding RAS-like 2	54769	9	n/a	n/a	1.84e-01	1.737
1105625	ENSG00000206052	85633	DOK6	docking protein 6	220164	18	n/a	n/a	6.49e-03	1.737
1097644	ENSG00000162188	2768	GNG3	guanine nucleotide binding protein (G protein), gamma 3	2785	11	n/a	n/a	2.93e-02	1.735
1107205	ENSG00000227304	0	RP11-791G16.2	RP11-791G16.2	0	4	n/a	n/a	1.28e-02	1.734
1096241	ENSG00000150625	2806	GPM6A	glycoprotein M6A	2823	4	n/a	n/a	7.23e-05	1.734
1090826	ENSG00000111678	76653	C12orf57	chromosome 12 open reading frame 57	113246	12	n/a	n/a	7.19e-03	1.734
279865535	ENSG00000232368	0	FTLP2	ferritin, light polypeptide pseudogene 2	0	X	n/a	n/a	1.66e-01	1.734
1104737	ENSG00000198791	29618	CNOT7	CCR4-NOT transcription complex, subunit 7	29883	8	n/a	n/a	3.65e-05	1.733
280008835	ENSG00000249031	0	SUMO2P6	SMT3 suppressor of mif two 3 homolog 2 (S. cerevisiae) pseudogene 6	0	5	n/a	n/a	1.72e-01	1.733
279786821	ENSG00000225355	0	RP13-331H15.1	RP13-331H15.1	0	10	n/a	n/a	6.34e-03	1.732
279720085	ENSG00000213209	0	AC005229.7	AC005229.7	0	7	n/a	n/a	1.79e-02	1.732
279921644	ENSG00000237406	0	AL079295.1	AL079295.1	0	22	n/a	n/a	4.40e-03	1.732
1090209	ENSG00000106537	26820	TSPAN13	tetraspanin 13	27075	7	n/a	n/a	1.45e-02	1.731
279789431	ENSG00000225573	0	RPL35P5	ribosomal protein L35 pseudogene 5	0	7	n/a	n/a	1.06e-01	1.731
1105902	ENSG00000213760	531	ATP6V1G2	ATPase, H+ transporting, lysosomal 13kDa, V1 subunit G2	534	6	n/a	n/a	1.12e-02	1.729
1091647	ENSG00000117650	4725	NEK2	NIMA (never in mitosis gene a)-related kinase 2	4751	1	n/a	n/a	4.14e-05	1.729
280103175	ENSG00000257243	0	RP11-133N21.7	RP11-133N21.7	0	12	n/a	n/a	1.69e-04	1.729
1091735	ENSG00000118640	8604	VAMP8	vesicle-associated membrane protein 8 (endobrevin)	8673	2	n/a	n/a	8.43e-03	1.729
280088678	ENSG00000255639	0	RP11-234B24.6	RP11-234B24.6	0	12	n/a	n/a	2.15e-03	1.728
279888788	ENSG00000234422	0	UBE2WP1	ubiquitin-conjugating enzyme E2W pseudogene 1	0	1	n/a	n/a	9.49e-03	1.728
1086936	ENSG00000005020	8856	SKAP2	src kinase associated phosphoprotein 2	8935	7	n/a	n/a	9.30e-03	1.728
1100035	ENSG00000171476	58726	HOPX	HOP homeobox	84525	4	n/a	n/a	8.70e-02	1.728
1098685	ENSG00000165985	123649	C1QL3	complement component 1, q subcomponent-like 3	389941	10	n/a	n/a	1.85e-01	1.727
1096784	ENSG00000155100	31113	OTUD6B	OTU domain containing 6B	51633	8	n/a	n/a	2.69e-04	1.727
279865338	ENSG00000232346	0	SC22CB-1E7.1	SC22CB-1E7.1	0	22	n/a	n/a	1.91e-02	1.725
1101446	ENSG00000178695	77660	KCTD12	potassium channel tetramerisation domain containing 12	115207	13	n/a	n/a	2.14e-03	1.724
279720817	ENSG00000213318	0	RP11-331F4.1	RP11-331F4.1	0	16	n/a	n/a	2.64e-01	1.724
1097834	ENSG00000162980	25974	ARL5A	ADP-ribosylation factor-like 5A	26225	2	n/a	n/a	2.18e-06	1.723
1092648	ENSG00000125868	10876	DSTN	destrin (actin depolymerizing factor)	11034	20	n/a	n/a	1.30e-04	1.723
279493488	ENSG00000179131	0	RP11-458F8.3	RP11-458F8.3	0	7	n/a	n/a	1.19e-01	1.723
1099554	ENSG00000169413	6007	RNASE6	ribonuclease, RNase A family, k6	6039	14	n/a	n/a	6.28e-02	1.722
279822415	ENSG00000228499	0	TMSB10P1	thymosin beta 10 pseudogene 1	0	2	n/a	n/a	1.64e-02	1.721
1104238	ENSG00000197345	85587	MRPL21	mitochondrial ribosomal protein L21	219927	11	n/a	n/a	3.07e-03	1.721
1088936	ENSG00000096092	28714	TMEM14A	transmembrane protein 14A	28978	6	n/a	n/a	5.46e-04	1.721
1098807	ENSG00000166426	1372	CRABP1	cellular retinoic acid binding protein 1	1381	15	n/a	n/a	5.42e-03	1.721
1105676	ENSG00000206527	83649	PTPLB	protein tyrosine phosphatase-like (proline instead of catalytic arginine), member b	201562	3	n/a	n/a	9.04e-04	1.719
1092938	ENSG00000128524	9163	ATP6V1F	ATPase, H+ transporting, lysosomal 14kDa, V1 subunit F	9296	7	n/a	n/a	9.93e-04	1.718
279720308	ENSG00000213236	0	YWHAZP2	tyrosine 3-monooxygenase/tryptophan 5-monooxygenase activation protein, zeta pseudogene 2	0	2	n/a	n/a	1.04e-01	1.716
279864405	ENSG00000232260	0	BTF3L4P1	basic transcription factor 3-like 4 pseudogene 1	0	21	n/a	n/a	1.65e-04	1.716
1104625	ENSG00000198513	30544	ATL1	atlastin GTPase 1	51062	14	n/a	n/a	6.32e-02	1.715
1088405	ENSG00000081189	4183	MEF2C	myocyte enhancer factor 2C	4208	5	n/a	n/a	4.68e-02	1.715
1097999	ENSG00000163539	22877	CLASP2	cytoplasmic linker associated protein 2	23122	3	n/a	n/a	4.69e-03	1.715
280002246	ENSG00000248485	151628	PCP4L1	Purkinje cell protein 4 like 1	654790	1	n/a	n/a	1.30e-02	1.715
1090591	ENSG00000109738	2726	GLRB	glycine receptor, beta	2743	4	n/a	n/a	4.46e-02	1.714
1091705	ENSG00000118402	6745	ELOVL4	ELOVL fatty acid elongase 4	6785	6	n/a	n/a	1.85e-02	1.714
1105840	ENSG00000213281	4862	NRAS	neuroblastoma RAS viral (v-ras) oncogene homolog	4893	1	n/a	n/a	1.72e-05	1.714
1109025	ENSG00000242173	395	ARHGDIG	Rho GDP dissociation inhibitor (GDI) gamma	398	16	n/a	n/a	1.48e-03	1.712
1100571	ENSG00000173915	59023	USMG5	up-regulated during skeletal muscle growth 5 homolog (mouse)	84833	10	n/a	n/a	1.21e-03	1.711
280119564	ENSG00000258674	0	CTC-260F20.3	Uncharacterized protein	0	19	n/a	n/a	1.99e-03	1.711
1103595	ENSG00000188612	6573	SUMO2	SMT3 suppressor of mif two 3 homolog 2 (S. cerevisiae)	6613	17	n/a	n/a	1.29e-03	1.710
1097521	ENSG00000161016	6100	RPL8	ribosomal protein L8	6132	8	n/a	n/a	1.04e-02	1.709
279918799	ENSG00000237173	0	RP5-866L20.2	RP5-866L20.2	0	1	n/a	n/a	1.67e-01	1.709
279748792	ENSG00000219222	0	RP11-480N24.3	RP11-480N24.3	0	6	n/a	n/a	1.04e-01	1.708
280087619	ENSG00000255529	57198	GRINL1A	glutamate receptor, ionotropic, N-methyl D-aspartate-like 1A	81488	15	n/a	n/a	6.58e-07	1.708
280070774	ENSG00000254433	0	RP11-677I18.3	RP11-677I18.3	0	11	n/a	n/a	2.14e-02	1.708
1093857	ENSG00000134717	60042	BTF3L4	basic transcription factor 3-like 4	91408	1	n/a	n/a	3.31e-04	1.708
1092891	ENSG00000128045	41840	RASL11B	RAS-like, family 11, member B	65997	4	n/a	n/a	5.50e-02	1.707
280119366	ENSG00000258660	0	RP4-693M11.3	RP4-693M11.3	0	14	n/a	n/a	4.72e-02	1.706
1102803	ENSG00000185275	0	CD24P4	CD24 molecule pseudogene 4	0	Y	n/a	n/a	9.15e-02	1.706
279919204	ENSG00000237214	0	RP11-12M9.3	RP11-12M9.3	0	22	n/a	n/a	3.69e-02	1.706
1101758	ENSG00000180581	0	SRP9P1	signal recognition particle 9 pseudogene 1	0	10	n/a	n/a	2.81e-04	1.706
280104782	ENSG00000257386	0	RP11-56G10.2	RP11-56G10.2	0	12	n/a	n/a	4.49e-02	1.704
1096584	ENSG00000153310	31051	FAM49B	family with sequence similarity 49, member B	51571	8	n/a	n/a	6.20e-03	1.703
279490113	ENSG00000178715	0	RP11-169K16.8	RP11-169K16.8	0	1	n/a	n/a	1.10e-01	1.702
1100715	ENSG00000174748	6106	RPL15	ribosomal protein L15	6138	3	n/a	n/a	2.76e-05	1.702
279887629	ENSG00000234315	0	OSTCP5	oligosaccharyltransferase complex subunit pseudogene 5	0	1	n/a	n/a	3.36e-03	1.700
1097924	ENSG00000163320	8479	CGGBP1	CGG triplet repeat binding protein 1	8545	3	n/a	n/a	6.43e-05	1.700
279866672	ENSG00000232472	0	EEF1B2P3	eukaryotic translation elongation factor 1 beta 2 pseudogene 3	0	X	n/a	n/a	1.10e-02	1.698
279809475	ENSG00000227295	0	ELL2P1	elongation factor, RNA polymerase II, 2 pseudogene 1	0	1	n/a	n/a	3.96e-03	1.698
1098748	ENSG00000166200	9184	COPS2	COP9 constitutive photomorphogenic homolog subunit 2 (Arabidopsis)	9318	15	n/a	n/a	1.30e-04	1.698
1095221	ENSG00000142892	9882	PIGK	phosphatidylinositol glycan anchor biosynthesis, class K	10026	1	n/a	n/a	1.05e-03	1.697
1098302	ENSG00000164405	26834	UQCRQ	ubiquinol-cytochrome c reductase, complex III subunit VII, 9.5kDa	27089	5	n/a	n/a	1.05e-02	1.697
1098393	ENSG00000164794	26757	KCNV1	potassium channel, subfamily V, member 1	27012	8	n/a	n/a	1.99e-01	1.696
279799259	ENSG00000226415	0	TPI1P1	triosephosphate isomerase 1 pseudogene 1	0	1	n/a	n/a	1.01e-02	1.694
1090926	ENSG00000112245	7757	PTP4A1	protein tyrosine phosphatase type IVA, member 1	7803	6	n/a	n/a	4.21e-04	1.694
1103270	ENSG00000187189	23025	TSPYL4	TSPY-like 4	23270	6	n/a	n/a	5.45e-02	1.693
1090259	ENSG00000106853	22704	PTGR1	prostaglandin reductase 1	22949	9	n/a	n/a	1.24e-03	1.692
1093841	ENSG00000134594	9228	RAB33A	RAB33A, member RAS oncogene family	9363	X	n/a	n/a	3.91e-02	1.692
279895612	ENSG00000234985	0	RP11-3L10.3	RP11-3L10.3	0	7	n/a	n/a	3.14e-02	1.692
279721409	ENSG00000213386	0	RP11-779O18.2	RP11-779O18.2	0	5	n/a	n/a	1.24e-03	1.691
1102022	ENSG00000182117	34794	NOP10	NOP10 ribonucleoprotein homolog (yeast)	55505	15	n/a	n/a	1.20e-02	1.691
1091833	ENSG00000119661	57787	DNAL1	dynein, axonemal, light chain 1	83544	14	n/a	n/a	1.46e-04	1.690
1104430	ENSG00000197903	59423	HIST1H2BK	histone cluster 1, H2bk	85236	6	n/a	n/a	8.79e-06	1.690
1096074	ENSG00000148908	5969	RGS10	regulator of G-protein signaling 10	6001	10	n/a	n/a	1.25e-02	1.690
280123593	ENSG00000258903	0	RP11-355I22.2	RP11-355I22.2	0	14	n/a	n/a	1.53e-01	1.689
1096067	ENSG00000148834	9309	GSTO1	glutathione S-transferase omega 1	9446	10	n/a	n/a	5.42e-02	1.689
1099568	ENSG00000169490	58111	TM2D2	TM2 domain containing 2	83877	8	n/a	n/a	4.61e-05	1.688
1090873	ENSG00000111885	4096	MAN1A1	mannosidase, alpha, class 1A, member 1	4121	6	n/a	n/a	2.29e-02	1.688
1093404	ENSG00000131779	8722	PEX11B	peroxisomal biogenesis factor 11 beta	8799	1	n/a	n/a	9.89e-03	1.688
1100221	ENSG00000172247	77616	C1QTNF4	C1q and tumor necrosis factor related protein 4	114900	11	n/a	n/a	5.82e-02	1.688
1090452	ENSG00000108590	30486	MED31	mediator complex subunit 31	51003	17	n/a	n/a	7.14e-03	1.688
1105923	ENSG00000213867	0	RP11-829H16.2	RP11-829H16.2	0	14	n/a	n/a	1.02e-01	1.688
1094311	ENSG00000137038	59984	C9orf123	chromosome 9 open reading frame 123	90871	9	n/a	n/a	6.52e-04	1.687
1098761	ENSG00000166260	1344	COX11	COX11 cytochrome c oxidase assembly homolog (yeast)	1353	17	n/a	n/a	1.53e-04	1.687
1102206	ENSG00000182899	6133	RPL35A	ribosomal protein L35a	6165	3	n/a	n/a	1.45e-02	1.687
1105837	ENSG00000213246	6787	SUPT4H1	suppressor of Ty 4 homolog 1 (S. cerevisiae)	6827	17	n/a	n/a	1.94e-05	1.686
1088514	ENSG00000084733	10732	RAB10	RAB10, member RAS oncogene family	10890	2	n/a	n/a	1.50e-05	1.686
1097225	ENSG00000158869	2192	FCER1G	Fc fragment of IgE, high affinity I, receptor for; gamma polypeptide	2207	1	n/a	n/a	1.72e-01	1.685
1099779	ENSG00000170419	85823	VSTM2A	V-set and transmembrane domain containing 2A	222008	7	n/a	n/a	1.55e-02	1.684
1107047	ENSG00000226138	0	RP1-228P16.7	RP1-228P16.7	0	12	n/a	n/a	4.54e-03	1.682
1095556	ENSG00000144834	28850	TAGLN3	transgelin 3	29114	3	n/a	n/a	4.46e-02	1.682
1101291	ENSG00000177707	25694	PVRL3	poliovirus receptor-related 3	25945	3	n/a	n/a	7.63e-03	1.682
1102391	ENSG00000183648	4681	NDUFB1	NADH dehydrogenase (ubiquinone) 1 beta subcomplex, 1, 7kDa	4707	14	n/a	n/a	7.55e-03	1.680
1091134	ENSG00000113851	30667	CRBN	cereblon	51185	3	n/a	n/a	3.46e-03	1.680
1091765	ENSG00000118985	22691	ELL2	elongation factor, RNA polymerase II, 2	22936	5	n/a	n/a	4.61e-03	1.679
279709407	ENSG00000207765	0	AL132780.1	AL132780.1	0	14	n/a	n/a	5.24e-03	1.679
1099980	ENSG00000171224	85560	C10orf35	chromosome 10 open reading frame 35	219738	10	n/a	n/a	1.14e-02	1.678
279713211	ENSG00000211772	0	TRBC2	T cell receptor beta constant 2	0	7	n/a	n/a	3.46e-02	1.677
1088594	ENSG00000087086	2496	FTL	ferritin, light polypeptide	2512	19	n/a	n/a	1.26e-01	1.677
279912261	ENSG00000236552	171027	RPL13AP5	ribosomal protein L13a pseudogene 5	728658	10	n/a	n/a	2.61e-02	1.677
1100938	ENSG00000175906	376	ARL4D	ADP-ribosylation factor-like 4D	379	17	n/a	n/a	8.19e-02	1.676
279984222	ENSG00000244313	0	RP11-425L10.1	RP11-425L10.1	0	11	n/a	n/a	8.52e-02	1.676
1093619	ENSG00000133083	9077	DCLK1	doublecortin-like kinase 1	9201	13	n/a	n/a	1.34e-01	1.676
1100888	ENSG00000175606	34257	TMEM70	transmembrane protein 70	54968	8	n/a	n/a	6.83e-04	1.675
1096461	ENSG00000152402	2960	GUCY1A2	guanylate cyclase 1, soluble, alpha 2	2977	11	n/a	n/a	2.71e-02	1.674
1092479	ENSG00000124702	77739	KLHDC3	kelch domain containing 3	116138	6	n/a	n/a	3.38e-03	1.674
1097702	ENSG00000162511	7759	LAPTM5	lysosomal protein transmembrane 5	7805	1	n/a	n/a	3.94e-02	1.673
1092118	ENSG00000121905	3188	HPCA	hippocalcin	3208	1	n/a	n/a	1.71e-02	1.672
1088322	ENSG00000079101	26843	CLUL1	clusterin-like 1 (retinal)	27098	18	n/a	n/a	6.20e-03	1.670
280127219	ENSG00000259112	0	NDUFC2-KCTD14	NDUFC2-KCTD14 readthrough	0	11	n/a	n/a	4.88e-03	1.670
279914467	ENSG00000236782	0	RP11-96L14.7	RP11-96L14.7	0	1	n/a	n/a	9.23e-03	1.669
1103613	ENSG00000188674	123259	C2orf80	chromosome 2 open reading frame 80	389073	2	n/a	n/a	3.01e-03	1.669
1100881	ENSG00000175582	5838	RAB6A	RAB6A, member RAS oncogene family	5870	11	n/a	n/a	2.79e-03	1.669
1097233	ENSG00000158985	36269	CDC42SE2	CDC42 small effector 2	56990	5	n/a	n/a	1.65e-03	1.668
279899603	ENSG00000235363	0	SNRPGP10	small nuclear ribonucleoprotein polypeptide G pseudogene 10	0	1	n/a	n/a	1.50e-01	1.668
280126695	ENSG00000259079	0	RP1-261D10.1	RP1-261D10.1	0	14	n/a	n/a	8.52e-03	1.668
1103244	ENSG00000187094	880	CCK	cholecystokinin	885	3	n/a	n/a	1.79e-02	1.667
279898400	ENSG00000235238	0	SUMO2P1	SMT3 suppressor of mif two 3 homolog 2 (S. cerevisiae) pseudogene 1	0	6	n/a	n/a	7.32e-02	1.666
280087553	ENSG00000255526	0	NEDD8-MDP1	NEDD8-MDP1 readthrough	0	14	n/a	n/a	7.58e-03	1.666
279941528	ENSG00000239622	0	CTA-242H14.1	CTA-242H14.1	0	7	n/a	n/a	3.99e-02	1.665
279861427	ENSG00000231989	81148	PPP1R2P3	protein phosphatase 1, regulatory (inhibitor) subunit 2 pseudogene 3	153743	5	n/a	n/a	1.06e-03	1.665
279999419	ENSG00000248272	0	AL593851.1	AL593851.1	0	9	n/a	n/a	9.14e-03	1.664
279600014	ENSG00000196205	0	EEF1A1P5	eukaryotic translation elongation factor 1 alpha 1 pseudogene 5	0	9	n/a	n/a	9.13e-03	1.663
1095256	ENSG00000143158	25623	BRP44	brain protein 44	25874	1	n/a	n/a	1.38e-04	1.663
1105503	ENSG00000205544	90221	C17orf61	chromosome 17 open reading frame 61	254863	17	n/a	n/a	9.52e-02	1.662
1102378	ENSG00000183617	77863	MRPL54	mitochondrial ribosomal protein L54	116541	19	n/a	n/a	5.36e-02	1.662
1092930	ENSG00000128422	3847	KRT17	keratin 17	3872	17	n/a	n/a	2.46e-02	1.662
1096640	ENSG00000153956	777	CACNA2D1	calcium channel, voltage-dependent, alpha 2/delta subunit 1	781	7	n/a	n/a	3.51e-02	1.661
279887415	ENSG00000234286	0	AC006026.13	AC006026.13	0	7	n/a	n/a	7.51e-02	1.661
1098512	ENSG00000165264	4686	NDUFB6	NADH dehydrogenase (ubiquinone) 1 beta subcomplex, 6, 17kDa	4712	9	n/a	n/a	2.24e-02	1.660
1093429	ENSG00000131966	35148	ACTR10	actin-related protein 10 homolog (S. cerevisiae)	55860	14	n/a	n/a	1.75e-03	1.660
279789224	ENSG00000225558	0	UBE2D3P2	ubiquitin-conjugating enzyme E2D 3 pseudogene 2	0	3	n/a	n/a	4.22e-03	1.660
1094247	ENSG00000136783	25683	NIPSNAP3A	nipsnap homolog 3A (C. elegans)	25934	9	n/a	n/a	2.29e-04	1.659
279885239	ENSG00000234093	0	RP11-269F19.4	RP11-269F19.4	0	1	n/a	n/a	1.39e-01	1.658
1092240	ENSG00000123009	0	NME2P1	non-metastatic cells 2, protein (NM23B) expressed in, pseudogene 1	0	12	n/a	n/a	3.06e-04	1.657
1096779	ENSG00000155090	7028	KLF10	Kruppel-like factor 10	7071	8	n/a	n/a	1.35e-01	1.657
1087203	ENSG00000013561	9460	RNF14	ring finger protein 14	9604	5	n/a	n/a	7.74e-06	1.657
280042529	ENSG00000251725	1023388	MIR2277	microRNA 2277	100313887	5	n/a	n/a	1.42e-02	1.656
1088788	ENSG00000091039	77600	OSBPL8	oxysterol binding protein-like 8	114882	12	n/a	n/a	3.63e-03	1.655
1101526	ENSG00000179091	1526	CYC1	cytochrome c-1	1537	8	n/a	n/a	1.04e-02	1.655
1101867	ENSG00000181163	4838	NPM1	nucleophosmin (nucleolar phosphoprotein B23, numatrin)	4869	5	n/a	n/a	9.10e-04	1.654
1088527	ENSG00000085365	0	SCAMP1	secretory carrier membrane protein 1	0	5	n/a	n/a	4.43e-03	1.654
1093430	ENSG00000131969	80438	ABHD12B	abhydrolase domain containing 12B	145447	14	n/a	n/a	5.70e-04	1.654
1088568	ENSG00000086300	29622	SNX10	sorting nexin 10	29887	7	n/a	n/a	1.41e-02	1.654
1104679	ENSG00000198673	109581	FAM19A2	family with sequence similarity 19 (chemokine (C-C motif)-like), member A2	338811	12	n/a	n/a	1.55e-02	1.653
1103628	ENSG00000188729	110148	OSTN	osteocrin	344901	3	n/a	n/a	3.77e-03	1.653
1086921	ENSG00000004779	4680	NDUFAB1	NADH dehydrogenase (ubiquinone) 1, alpha/beta subcomplex, 1, 8kDa	4706	16	n/a	n/a	4.95e-03	1.653
1096704	ENSG00000154429	79167	C1orf96	chromosome 1 open reading frame 96	126731	1	n/a	n/a	2.07e-02	1.651
1088073	ENSG00000072657	29686	TRHDE	thyrotropin-releasing hormone degrading enzyme	29953	12	n/a	n/a	5.68e-02	1.651
1099563	ENSG00000169446	60275	MMGT1	membrane magnesium transporter 1	93380	X	n/a	n/a	1.28e-04	1.651
1090187	ENSG00000106367	1165	AP1S1	adaptor-related protein complex 1, sigma 1 subunit	1174	7	n/a	n/a	9.24e-03	1.650
1097711	ENSG00000162545	34739	CAMK2N1	calcium/calmodulin-dependent protein kinase II inhibitor 1	55450	1	n/a	n/a	1.64e-03	1.650
1089293	ENSG00000100934	10337	SEC23A	Sec23 homolog A (S. cerevisiae)	10484	14	n/a	n/a	8.13e-03	1.650
279882690	ENSG00000233864	41192	TTTY15	testis-specific transcript, Y-linked 15 (non-protein coding)	64595	Y	n/a	n/a	1.36e-01	1.649
1102516	ENSG00000184156	3761	KCNQ3	potassium voltage-gated channel, KQT-like subfamily, member 3	3786	8	n/a	n/a	4.87e-02	1.649
1108387	ENSG00000234906	341	APOC2	apolipoprotein C-II	344	19	n/a	n/a	2.15e-01	1.648
1092885	ENSG00000127995	41445	CASD1	CAS1 domain containing 1	64921	7	n/a	n/a	6.93e-03	1.648
280068064	ENSG00000254236	0	KB-1639H6.2	KB-1639H6.2	0	8	n/a	n/a	2.01e-01	1.648
279951106	ENSG00000240742	0	RP11-465L10.7	RP11-465L10.7	0	20	n/a	n/a	1.81e-02	1.647
1100055	ENSG00000171530	6862	TBCA	tubulin folding cofactor A	6902	5	n/a	n/a	3.92e-03	1.647
1099079	ENSG00000167553	58982	TUBA1C	tubulin, alpha 1c	84790	12	n/a	n/a	2.76e-02	1.646
1091187	ENSG00000114450	37769	GNB4	guanine nucleotide binding protein (G protein), beta polypeptide 4	59345	3	n/a	n/a	8.99e-04	1.646
279929289	ENSG00000238041	0	RP11-59K5.1	RP11-59K5.1	0	11	n/a	n/a	4.42e-02	1.645
1092286	ENSG00000123395	38104	C12orf44	chromosome 12 open reading frame 44	60673	12	n/a	n/a	9.23e-03	1.644
1096381	ENSG00000151746	633	BICD1	bicaudal D homolog 1 (Drosophila)	636	12	n/a	n/a	8.76e-03	1.644
1098621	ENSG00000165704	3231	HPRT1	hypoxanthine phosphoribosyltransferase 1	3251	X	n/a	n/a	2.18e-02	1.644
1097758	ENSG00000162704	9947	ARPC5	actin related protein 2/3 complex, subunit 5, 16kDa	10092	1	n/a	n/a	6.40e-05	1.644
280006917	ENSG00000248865	0	AC121336.2	AC121336.2	0	12	n/a	n/a	1.27e-01	1.643
1088402	ENSG00000081154	36370	PCNP	PEST proteolytic signal containing nuclear protein	57092	3	n/a	n/a	9.24e-03	1.642
1087418	ENSG00000038274	27174	MAT2B	methionine adenosyltransferase II, beta	27430	5	n/a	n/a	2.31e-04	1.642
1096460	ENSG00000152382	78439	TADA1	transcriptional adaptor 1	117143	1	n/a	n/a	9.64e-04	1.642
1105826	ENSG00000213190	10804	MLLT11	myeloid/lymphoid or mixed-lineage leukemia (trithorax homolog, Drosophila); translocated to, 11	10962	1	n/a	n/a	2.37e-02	1.641
1101837	ENSG00000180992	41452	MRPL14	mitochondrial ribosomal protein L14	64928	6	n/a	n/a	5.03e-03	1.641
1089319	ENSG00000101084	35254	C20orf24	chromosome 20 open reading frame 24	55969	20	n/a	n/a	1.98e-04	1.641
1099524	ENSG00000169255	8636	B3GALNT1	beta-1,3-N-acetylgalactosaminyltransferase 1 (globoside blood group)	8706	3	n/a	n/a	2.30e-04	1.641
279856126	ENSG00000231531	0	HINT1P1	histidine triad nucleotide binding protein 1 pseudogene 1	0	7	n/a	n/a	9.15e-02	1.639
1104828	ENSG00000198944	79610	ANKRD43	ankyrin repeat domain 43	134548	5	n/a	n/a	7.88e-02	1.639
280096044	ENSG00000256464	0	RP11-613F22.5	RP11-613F22.5	0	11	n/a	n/a	9.67e-02	1.638
1093950	ENSG00000135253	0	KCP	kielin/chordin-like protein	0	7	n/a	n/a	5.77e-02	1.638
1086897	ENSG00000003137	35883	CYP26B1	cytochrome P450, family 26, subfamily B, polypeptide 1	56603	2	n/a	n/a	1.82e-01	1.638
279724397	ENSG00000213735	0	ANAPC10P1	anaphase promoting complex subunit 10 pseudogene 1	0	1	n/a	n/a	1.47e-02	1.638
279922723	ENSG00000237481	0	RP4-803J11.2	RP4-803J11.2	0	1	n/a	n/a	1.33e-02	1.637
279928763	ENSG00000237991	0	RPL35P1	ribosomal protein L35 pseudogene 1	0	1	n/a	n/a	2.37e-01	1.637
1105391	ENSG00000205133	94802	C8orf83	chromosome 8 open reading frame 83	286144	8	n/a	n/a	8.35e-05	1.636
280119635	ENSG00000258677	0	RP11-463D19.2	RP11-463D19.2	0	8	n/a	n/a	1.09e-02	1.636
1098428	ENSG00000164924	7491	YWHAZ	tyrosine 3-monooxygenase/tryptophan 5-monooxygenase activation protein, zeta polypeptide	7534	8	n/a	n/a	1.40e-02	1.636
1100173	ENSG00000172031	90091	EPHX4	epoxide hydrolase 4	253152	1	n/a	n/a	1.08e-02	1.635
279979709	ENSG00000243859	0	CTD-2331D11.1	CTD-2331D11.1	0	5	n/a	n/a	9.96e-03	1.635
1093434	ENSG00000132002	3317	DNAJB1	DnaJ (Hsp40) homolog, subfamily B, member 1	3337	19	n/a	n/a	2.00e-01	1.634
280113634	ENSG00000258290	0	RP11-654D12.1	RP11-654D12.1	0	12	n/a	n/a	1.07e-01	1.634
1096962	ENSG00000156735	9389	BAG4	BCL2-associated athanogene 4	9530	8	n/a	n/a	3.12e-02	1.634
279747854	ENSG00000218426	0	RP11-475C16.1	RP11-475C16.1	0	6	n/a	n/a	2.67e-02	1.634
1095921	ENSG00000147586	28693	MRPS28	mitochondrial ribosomal protein S28	28957	8	n/a	n/a	2.91e-02	1.633
280054090	ENSG00000253251	0	CTC-534A2.2	CDNA FLJ26957 fis, clone SLV00486Uncharacterized protein	0	5	n/a	n/a	5.14e-04	1.632
1091099	ENSG00000113583	36230	C5orf15	chromosome 5 open reading frame 15	56951	5	n/a	n/a	2.59e-04	1.630
279905164	ENSG00000235912	0	RP1-159A19.3	RP1-159A19.3	0	1	n/a	n/a	1.36e-01	1.630
1106969	ENSG00000225663	110380	FAM195B	family with sequence similarity 195, member B	348262	17	n/a	n/a	1.53e-02	1.629
1092488	ENSG00000124767	2722	GLO1	glyoxalase I	2739	6	n/a	n/a	5.88e-04	1.628
1108439	ENSG00000235297	0	RP11-504H5.1	RP11-504H5.1	0	18	n/a	n/a	6.98e-03	1.627
279784469	ENSG00000225155	0	TOMM22P5	translocase of outer mitochondrial membrane 22 homolog (yeast) pseudogene 5	0	10	n/a	n/a	2.60e-02	1.626
1091626	ENSG00000117533	8605	VAMP4	vesicle-associated membrane protein 4	8674	1	n/a	n/a	1.77e-05	1.626
1104012	ENSG00000196636	36280	ACN9	ACN9 homolog (S. cerevisiae)	57001	7	n/a	n/a	1.48e-02	1.626
1096722	ENSG00000154589	23396	LY96	lymphocyte antigen 96	23643	8	n/a	n/a	8.05e-02	1.626
1093468	ENSG00000132294	22922	EFR3A	EFR3 homolog A (S. cerevisiae)	23167	8	n/a	n/a	1.11e-02	1.625
1100130	ENSG00000171858	6194	RPS21	ribosomal protein S21	6227	20	n/a	n/a	2.76e-02	1.625
1087033	ENSG00000007129	59876	CEACAM21	carcinoembryonic antigen-related cell adhesion molecule 21	90273	19	n/a	n/a	1.19e-03	1.624
280065992	ENSG00000254099	0	AC005740.5	AC005740.5	0	5	n/a	n/a	1.65e-03	1.624
1104778	ENSG00000198856	37319	OSTC	oligosaccharyltransferase complex subunit	58505	4	n/a	n/a	1.13e-03	1.624
279734600	ENSG00000214881	0	TMEM14D	transmembrane protein 14D	0	10	n/a	n/a	4.58e-02	1.624
279884441	ENSG00000234009	0	AL049757.3	AL049757.3	0	22	n/a	n/a	3.91e-02	1.623
1091835	ENSG00000119673	10807	ACOT2	acyl-CoA thioesterase 2	10965	14	n/a	n/a	8.76e-04	1.623
280079376	ENSG00000254999	35133	BRK1	BRICK1, SCAR/WAVE actin-nucleating complex subunit	55845	3	n/a	n/a	1.13e-04	1.623
1099741	ENSG00000170270	58721	C14orf142	chromosome 14 open reading frame 142	84520	14	n/a	n/a	1.18e-03	1.623
279747497	ENSG00000218283	0	MORF4L1P1	mortality factor 4 like 1 pseudogene 1	0	1	n/a	n/a	1.26e-04	1.622
1087510	ENSG00000048392	29974	RRM2B	ribonucleotide reductase M2 B (TP53 inducible)	50484	8	n/a	n/a	2.27e-04	1.622
279845656	ENSG00000230580	0	AC021016.7	AC021016.7	0	2	n/a	n/a	4.39e-02	1.622
1100155	ENSG00000171960	10318	PPIH	peptidylprolyl isomerase H (cyclophilin H)	10465	1	n/a	n/a	6.29e-03	1.622
1100134	ENSG00000171863	6168	RPS7	ribosomal protein S7	6201	2	n/a	n/a	4.71e-02	1.622
1092601	ENSG00000125730	714	C3	complement component 3	718	19	n/a	n/a	1.17e-01	1.622
1100052	ENSG00000171509	37774	RXFP1	relaxin/insulin-like family peptide receptor 1	59350	4	n/a	n/a	7.23e-02	1.622
279961080	ENSG00000241932	0	RP11-14K2.1	RP11-14K2.1	0	16	n/a	n/a	4.02e-02	1.622
1102982	ENSG00000186010	30561	NDUFA13	NADH dehydrogenase (ubiquinone) 1 alpha subcomplex, 13	51079	19	n/a	n/a	3.64e-03	1.622
1098202	ENSG00000164109	4060	MAD2L1	MAD2 mitotic arrest deficient-like 1 (yeast)	4085	4	n/a	n/a	6.29e-04	1.621
1103333	ENSG00000187601	28722	MAGEH1	melanoma antigen family H, 1	28986	X	n/a	n/a	3.83e-03	1.621
1096189	ENSG00000149806	2182	FAU	Finkel-Biskis-Reilly murine sarcoma virus (FBR-MuSV) ubiquitously expressed	2197	11	n/a	n/a	1.76e-02	1.620
1098924	ENSG00000166896	60044	XRCC6BP1	XRCC6 binding protein 1	91419	12	n/a	n/a	4.11e-04	1.620
1098416	ENSG00000164885	1015	CDK5	cyclin-dependent kinase 5	1020	7	n/a	n/a	3.77e-03	1.619
279828817	ENSG00000229083	0	PSMA6P2	proteasome (prosome, macropain) subunit, alpha type, 6 pseudogene 2	0	X	n/a	n/a	1.31e-01	1.619
279925269	ENSG00000237701	0	ATP5JP1	ATP synthase, H+ transporting, mitochondrial Fo complex, subunit F6 pseudogene 1	0	Y	n/a	n/a	6.88e-02	1.618
1089260	ENSG00000100744	31007	C14orf129	chromosome 14 open reading frame 129	51527	14	n/a	n/a	4.45e-03	1.618
1098449	ENSG00000164983	81283	TMEM65	transmembrane protein 65	157378	8	n/a	n/a	2.87e-02	1.617
1104838	ENSG00000198961	9723	PJA2	praja ring finger 2	9867	5	n/a	n/a	2.48e-02	1.617
280021597	ENSG00000250067	119514	YJEFN3	YjeF N-terminal domain containing 3	374887	19	n/a	n/a	4.57e-03	1.617
1105794	ENSG00000212999	0	AC117834.1	AC117834.1	0	8	n/a	n/a	4.64e-04	1.617
280089157	ENSG00000255674	0	AC013718.1	AC013718.1	0	2	n/a	n/a	1.82e-02	1.617
279721285	ENSG00000213370	0	RANP6	RAN, member RAS oncogene family pseudogene 6	0	4	n/a	n/a	9.24e-03	1.617
1109132	ENSG00000244187	59201	TMEM141	transmembrane protein 141	85014	9	n/a	n/a	2.45e-02	1.615
1091577	ENSG00000117155	78473	SSX2IP	synovial sarcoma, X breakpoint 2 interacting protein	117178	1	n/a	n/a	6.32e-02	1.614
1089836	ENSG00000104723	7944	TUSC3	tumor suppressor candidate 3	7991	8	n/a	n/a	5.59e-02	1.614
279723294	ENSG00000213608	0	RP11-722P15.2	RP11-722P15.2	0	4	n/a	n/a	1.20e-02	1.614
1096382	ENSG00000151748	37945	SAV1	salvador homolog 1 (Drosophila)	60485	14	n/a	n/a	8.41e-04	1.613
1091238	ENSG00000114902	28708	SPCS1	signal peptidase complex subunit 1 homolog (S. cerevisiae)	28972	3	n/a	n/a	4.90e-03	1.613
279703324	ENSG00000206696	26536	SNORD58B	small nucleolar RNA, C/D box 58B	26790	18	n/a	n/a	1.03e-01	1.610
279786828	ENSG00000225356	0	RP11-433O3.1	RP11-433O3.1	0	4	n/a	n/a	7.86e-02	1.610
1087437	ENSG00000040341	26812	STAU2	staufen, RNA binding protein, homolog 2 (Drosophila)	27067	8	n/a	n/a	3.23e-03	1.609
1096690	ENSG00000154277	7302	UCHL1	ubiquitin carboxyl-terminal esterase L1 (ubiquitin thiolesterase)	7345	4	n/a	n/a	9.24e-02	1.609
1099759	ENSG00000170340	10531	B3GNT2	UDP-GlcNAc:betaGal beta-1,3-N-acetylglucosaminyltransferase 2	10678	2	n/a	n/a	1.42e-01	1.609
1101663	ENSG00000179958	54917	DCTPP1	dCTP pyrophosphatase 1	79077	16	n/a	n/a	1.23e-02	1.609
1095760	ENSG00000146352	79617	CLVS2	clavesin 2	134829	6	n/a	n/a	3.38e-02	1.609
1087497	ENSG00000047621	36380	C12orf4	chromosome 12 open reading frame 4	57102	12	n/a	n/a	2.64e-03	1.608
1105308	ENSG00000204899	133361	MZT1	mitotic spindle organizing protein 1	440145	13	n/a	n/a	9.28e-04	1.608
1095031	ENSG00000141425	34486	RPRD1A	regulation of nuclear pre-mRNA domain containing 1A	55197	18	n/a	n/a	3.74e-04	1.608
1087217	ENSG00000014824	10316	SLC30A9	solute carrier family 30 (zinc transporter), member 9	10463	4	n/a	n/a	4.64e-04	1.608
280127694	ENSG00000259137	0	RP11-305B6.1	RP11-305B6.1	0	14	n/a	n/a	2.15e-04	1.606
280064236	ENSG00000253972	0	RP11-4K16.2	RP11-4K16.2	0	8	n/a	n/a	1.18e-01	1.605
1090555	ENSG00000109332	7280	UBE2D3	ubiquitin-conjugating enzyme E2D 3	7323	4	n/a	n/a	1.86e-06	1.604
1094163	ENSG00000136267	1595	DGKB	diacylglycerol kinase, beta 90kDa	1607	7	n/a	n/a	4.16e-02	1.604
1095201	ENSG00000142684	30524	ZNF593	zinc finger protein 593	51042	1	n/a	n/a	1.31e-02	1.604
279753206	ENSG00000221324	0	AL590787.1	AL590787.1	0	13	n/a	n/a	9.98e-02	1.604
279704759	ENSG00000206941	0	SNORD15A	small nucleolar RNA, C/D box 15A	0	11	n/a	n/a	2.09e-01	1.604
1095173	ENSG00000142534	6172	RPS11	ribosomal protein S11	6205	19	n/a	n/a	3.54e-02	1.603
1089778	ENSG00000104290	7930	FZD3	frizzled family receptor 3	7976	8	n/a	n/a	2.24e-02	1.603
1101341	ENSG00000178053	4266	MLF1	myeloid leukemia factor 1	4291	3	n/a	n/a	2.80e-04	1.603
279661081	ENSG00000200469	0	U6	U6 spliceosomal RNA	0	4	n/a	n/a	3.70e-02	1.602
1106448	ENSG00000217930	30508	PAM16	presequence translocase-associated motor 16 homolog (S. cerevisiae)	51025	16	n/a	n/a	3.39e-02	1.602
1103815	ENSG00000196104	30343	SPOCK3	sparc/osteonectin, cwcv and kazal-like domains proteoglycan (testican) 3	50859	4	n/a	n/a	8.13e-03	1.602
1088271	ENSG00000077721	7276	UBE2A	ubiquitin-conjugating enzyme E2A	7319	X	n/a	n/a	1.07e-03	1.601
1100601	ENSG00000174100	58521	MRPL45	mitochondrial ribosomal protein L45	84311	17	n/a	n/a	1.16e-03	1.601
279794778	ENSG00000226031	1014840	RP1-260J9.2	RP1-260J9.2	100129662	X	n/a	n/a	2.80e-02	1.599
279722249	ENSG00000213453	0	FTH1P3	ferritin, heavy polypeptide 1 pseudogene 3	0	2	n/a	n/a	1.64e-01	1.598
1095940	ENSG00000147684	4689	NDUFB9	NADH dehydrogenase (ubiquinone) 1 beta subcomplex, 9, 22kDa	4715	8	n/a	n/a	3.83e-03	1.598
1090758	ENSG00000111237	31179	VPS29	vacuolar protein sorting 29 homolog (S. cerevisiae)	51699	12	n/a	n/a	7.12e-03	1.598
1099625	ENSG00000169750	5849	RAC3	ras-related C3 botulinum toxin substrate 3 (rho family, small GTP binding protein Rac3)	5881	17	n/a	n/a	4.80e-03	1.597
1091096	ENSG00000113575	5483	PPP2CA	protein phosphatase 2, catalytic subunit, alpha isozyme	5515	5	n/a	n/a	4.80e-03	1.597
279746160	ENSG00000217239	0	RP1-182O16.1	RP1-182O16.1	0	6	n/a	n/a	2.37e-01	1.597
1098510	ENSG00000165246	22585	NLGN4Y	neuroligin 4, Y-linked	22829	Y	n/a	n/a	2.05e-01	1.596
1093964	ENSG00000135334	34411	AKIRIN2	akirin 2	55122	6	n/a	n/a	2.79e-03	1.596
1094366	ENSG00000137288	58510	C6orf125	chromosome 6 open reading frame 125	84300	6	n/a	n/a	3.71e-02	1.596
1087851	ENSG00000066557	34920	LRRC40	leucine rich repeat containing 40	55631	1	n/a	n/a	1.16e-03	1.595
1092253	ENSG00000123131	10402	PRDX4	peroxiredoxin 4	10549	X	n/a	n/a	2.91e-02	1.595
1091140	ENSG00000113966	58311	ARL6	ADP-ribosylation factor-like 6	84100	3	n/a	n/a	2.19e-03	1.595
279730030	ENSG00000214342	0	ATP5F1P2	ATP synthase, H+ transporting, mitochondrial Fo complex, subunit B1 pseudogene 2	0	7	n/a	n/a	1.76e-01	1.595
1087677	ENSG00000059758	5096	CDK17	cyclin-dependent kinase 17	5128	12	n/a	n/a	4.58e-02	1.595
1101871	ENSG00000181195	5147	PENK	proenkephalin	5179	8	n/a	n/a	6.32e-02	1.595
1094426	ENSG00000137692	58469	DCUN1D5	DCN1, defective in cullin neddylation 1, domain containing 5 (S. cerevisiae)	84259	11	n/a	n/a	1.77e-05	1.595
1091338	ENSG00000115514	10044	TXNDC9	thioredoxin domain containing 9	10190	2	n/a	n/a	4.95e-03	1.595
1095139	ENSG00000142188	753	TMEM50B	transmembrane protein 50B	757	21	n/a	n/a	1.23e-04	1.594
1094015	ENSG00000135535	8690	CD164	CD164 molecule, sialomucin	8763	6	n/a	n/a	1.27e-04	1.594
1092967	ENSG00000128656	1115	CHN1	chimerin (chimaerin) 1	1123	2	n/a	n/a	5.98e-02	1.594
1093789	ENSG00000134308	10813	YWHAQ	tyrosine 3-monooxygenase/tryptophan 5-monooxygenase activation protein, theta polypeptide	10971	2	n/a	n/a	3.14e-04	1.593
1092799	ENSG00000127184	1341	COX7C	cytochrome c oxidase subunit VIIc	1350	5	n/a	n/a	2.50e-02	1.593
1098831	ENSG00000166503	30297	AC024270.1	Hepatoma-derived growth factor-related protein 3	50810	15	n/a	n/a	9.38e-05	1.593
1096328	ENSG00000151414	79979	NEK7	NIMA (never in mitosis gene a)-related kinase 7	140609	1	n/a	n/a	1.21e-02	1.592
1089214	ENSG00000100528	10030	CNIH	cornichon homolog (Drosophila)	10175	14	n/a	n/a	1.79e-02	1.592
279925944	ENSG00000237758	0	AC084031.1	AC084031.1	0	2	n/a	n/a	6.19e-03	1.592
279851807	ENSG00000231162	0	COX11P1	COX11 cytochrome c oxidase assembly homolog (yeast) pseudogene 1	0	6	n/a	n/a	1.29e-02	1.592
279777569	ENSG00000224531	85785	C6orf228	chromosome 6 open reading frame 228	221710	6	n/a	n/a	1.54e-02	1.591
280110416	ENSG00000257949	1000883	C17orf106	CST complex subunit TEN1	100134934	17	n/a	n/a	2.85e-02	1.591
1091805	ENSG00000119446	60179	RBM18	RNA binding motif protein 18	92400	9	n/a	n/a	2.54e-03	1.591
1094585	ENSG00000138430	29524	OLA1	Obg-like ATPase 1	29789	2	n/a	n/a	6.75e-04	1.590
1089080	ENSG00000100138	4778	NHP2L1	NHP2 non-histone chromosome protein 2-like 1 (S. cerevisiae)	4809	22	n/a	n/a	7.32e-03	1.590
1104415	ENSG00000197860	33848	SGTB	small glutamine-rich tetratricopeptide repeat (TPR)-containing, beta	54557	5	n/a	n/a	7.36e-02	1.589
1091514	ENSG00000116752	10140	BCAS2	breast carcinoma amplified sequence 2	10286	1	n/a	n/a	2.30e-04	1.589
1089604	ENSG00000102897	36425	LYRM1	LYR motif containing 1	57149	16	n/a	n/a	4.67e-02	1.589
1091749	ENSG00000118816	10825	CCNI	cyclin I	10983	4	n/a	n/a	5.81e-02	1.588
1094807	ENSG00000139826	59135	ABHD13	abhydrolase domain containing 13	84945	13	n/a	n/a	6.76e-03	1.588
1089935	ENSG00000105197	60198	TIMM50	translocase of inner mitochondrial membrane 50 homolog (S. cerevisiae)	92609	19	n/a	n/a	5.83e-03	1.587
1088288	ENSG00000078140	3075	UBE2K	ubiquitin-conjugating enzyme E2K	3093	4	n/a	n/a	1.27e-02	1.587
1101455	ENSG00000178741	9242	COX5A	cytochrome c oxidase subunit Va	9377	15	n/a	n/a	1.16e-03	1.587
1096299	ENSG00000151151	90107	IPMK	inositol polyphosphate multikinase	253430	10	n/a	n/a	7.75e-03	1.587
1105423	ENSG00000205269	1002442	TMEM170B	transmembrane protein 170B	100113407	6	n/a	n/a	3.96e-03	1.587
1095092	ENSG00000141698	77647	NT5C3L	5'-nucleotidase, cytosolic III-like	115024	17	n/a	n/a	1.15e-03	1.587
1104904	ENSG00000203760	122200	CENPW	centromere protein W	387103	6	n/a	n/a	5.67e-03	1.587
1091874	ENSG00000119900	55430	OGFRL1	opioid growth factor receptor-like 1	79627	6	n/a	n/a	2.64e-03	1.586
1090731	ENSG00000110958	10570	PTGES3	prostaglandin E synthase 3 (cytosolic)	10728	12	n/a	n/a	3.90e-03	1.586
1091194	ENSG00000114520	8652	SNX4	sorting nexin 4	8723	3	n/a	n/a	8.25e-05	1.586
1089435	ENSG00000101558	9094	VAPA	VAMP (vesicle-associated membrane protein)-associated protein A, 33kDa	9218	18	n/a	n/a	2.38e-04	1.586
279746719	ENSG00000217624	0	RP11-204C16.4	RP11-204C16.4	0	X	n/a	n/a	1.41e-01	1.586
1091665	ENSG00000117906	5923	RCN2	reticulocalbin 2, EF-hand calcium binding domain	5955	15	n/a	n/a	1.29e-04	1.586
1091606	ENSG00000117411	8634	B4GALT2	UDP-Gal:betaGlcNAc beta 1,4- galactosyltransferase, polypeptide 2	8704	1	n/a	n/a	1.44e-03	1.586
279914863	ENSG00000236814	0	RP11-446E9.1	RP11-446E9.1	0	8	n/a	n/a	6.04e-04	1.586
1100218	ENSG00000172239	10458	PAIP1	poly(A) binding protein interacting protein 1	10605	5	n/a	n/a	1.67e-03	1.585
1095366	ENSG00000143612	25661	C1orf43	chromosome 1 open reading frame 43	25912	1	n/a	n/a	7.10e-04	1.585
1093374	ENSG00000131507	56536	NDFIP1	Nedd4 family interacting protein 1	80762	5	n/a	n/a	2.89e-03	1.585
280031203	ENSG00000250846	1006867	RP11-807H7.1	RP11-807H7.1	100144602	4	n/a	n/a	1.02e-01	1.585
279862113	ENSG00000232042	0	RP11-45J1.1	RP11-45J1.1	0	X	n/a	n/a	1.29e-01	1.585
1098593	ENSG00000165629	506	ATP5C1	ATP synthase, H+ transporting, mitochondrial F1 complex, gamma polypeptide 1	509	10	n/a	n/a	1.32e-02	1.584
1090244	ENSG00000106723	10769	SPIN1	spindlin 1	10927	9	n/a	n/a	9.47e-03	1.584
1097740	ENSG00000162639	76691	HENMT1	HEN1 methyltransferase homolog 1 (Arabidopsis)	113802	1	n/a	n/a	1.24e-03	1.584
279781257	ENSG00000224864	0	CTC-260E6.2	CTC-260E6.2	0	19	n/a	n/a	4.26e-02	1.583
1089216	ENSG00000100554	30863	ATP6V1D	ATPase, H+ transporting, lysosomal 34kDa, V1 subunit D	51382	14	n/a	n/a	1.23e-02	1.582
1095613	ENSG00000145335	6582	SNCA	synuclein, alpha (non A4 component of amyloid precursor)	6622	4	n/a	n/a	7.97e-02	1.582
1099387	ENSG00000168734	10983	PKIG	protein kinase (cAMP-dependent, catalytic) inhibitor gamma	11142	20	n/a	n/a	3.07e-03	1.581
279721180	ENSG00000213361	0	RP4-778K6.1	RP4-778K6.1	0	7	n/a	n/a	2.14e-01	1.580
279806171	ENSG00000227008	0	RP3-417G15.1	RP3-417G15.1	0	X	n/a	n/a	1.30e-02	1.579
279927058	ENSG00000237846	0	RP11-216M21.1	RP11-216M21.1	0	9	n/a	n/a	4.06e-03	1.579
1097201	ENSG00000158716	34224	DUSP23	dual specificity phosphatase 23	54935	1	n/a	n/a	7.66e-02	1.579
1093335	ENSG00000131263	30614	RLIM	ring finger protein, LIM domain interacting	51132	X	n/a	n/a	5.06e-02	1.579
1092850	ENSG00000127589	0	TUBBP1	tubulin, beta pseudogene 1	0	8	n/a	n/a	5.77e-02	1.579
1088666	ENSG00000088832	2264	FKBP1A	FK506 binding protein 1A, 12kDa	2280	20	n/a	n/a	6.57e-03	1.579
1101838	ENSG00000180998	94000	GPR137C	G protein-coupled receptor 137C	283554	14	n/a	n/a	4.72e-03	1.579
279721351	ENSG00000213376	0	GAPDHP71	glyceraldehyde-3-phosphate dehydrogenase pseudogene 71	0	5	n/a	n/a	1.47e-01	1.578
1102915	ENSG00000185787	10775	MORF4L1	mortality factor 4 like 1	10933	15	n/a	n/a	1.69e-04	1.578
1108513	ENSG00000235872	0	RP11-335O4.3	RP11-335O4.3	0	12	n/a	n/a	7.89e-02	1.577
280106944	ENSG00000257605	0	RP11-680A11.5	RP11-680A11.5	0	12	n/a	n/a	4.53e-03	1.577
279735887	ENSG00000215007	0	DNAJA1P3	DnaJ (Hsp40) homolog, subfamily A, member 1 pseudogene 3	0	X	n/a	n/a	5.36e-02	1.577
279890499	ENSG00000234565	0	COX6B1P1	cytochrome c oxidase subunit VIb polypeptide 1 (ubiquitous) pseudogene 1	0	7	n/a	n/a	2.22e-02	1.577
279784307	ENSG00000225135	0	RP11-361F15.2	RP11-361F15.2	0	6	n/a	n/a	1.44e-02	1.576
1088488	ENSG00000083845	6160	RPS5	ribosomal protein S5	6193	19	n/a	n/a	7.31e-02	1.576
1100277	ENSG00000172461	10543	FUT9	fucosyltransferase 9 (alpha (1,3) fucosyltransferase)	10690	6	n/a	n/a	3.25e-02	1.576
280075692	ENSG00000254772	1924	EEF1G	eukaryotic translation elongation factor 1 gamma	1937	11	n/a	n/a	1.33e-02	1.576
1096737	ENSG00000154723	519	ATP5J	ATP synthase, H+ transporting, mitochondrial Fo complex, subunit F6	522	21	n/a	n/a	2.53e-03	1.575
1098577	ENSG00000165553	37190	NGB	neuroglobin	58157	14	n/a	n/a	1.55e-02	1.575
1091321	ENSG00000115415	6732	STAT1	signal transducer and activator of transcription 1, 91kDa	6772	2	n/a	n/a	1.64e-01	1.575
279814750	ENSG00000227813	0	RP1-180M12.1	RP1-180M12.1	0	22	n/a	n/a	1.43e-02	1.575
1091843	ENSG00000119698	36991	PPP4R4	protein phosphatase 4, regulatory subunit 4	57718	14	n/a	n/a	1.27e-02	1.574
1096249	ENSG00000150672	1728	DLG2	discs, large homolog 2 (Drosophila)	1740	11	n/a	n/a	1.54e-02	1.574
279726174	ENSG00000213954	0	RP11-280O24.1	RP11-280O24.1	0	9	n/a	n/a	5.40e-02	1.574
1098754	ENSG00000166226	10429	CCT2	chaperonin containing TCP1, subunit 2 (beta)	10576	12	n/a	n/a	9.71e-04	1.574
1093075	ENSG00000129636	57243	ITFG1	integrin alpha FG-GAP repeat containing 1	81533	16	n/a	n/a	9.84e-02	1.573
1100794	ENSG00000175161	90115	CADM2	cell adhesion molecule 2	253559	3	n/a	n/a	5.85e-03	1.573
1098689	ENSG00000165997	85705	ARL5B	ADP-ribosylation factor-like 5B	221079	10	n/a	n/a	1.08e-03	1.573
1090865	ENSG00000111850	36426	C6orf162	chromosome 6 open reading frame 162	57150	6	n/a	n/a	3.09e-04	1.573
1104677	ENSG00000198668	797	CALM1	calmodulin 1 (phosphorylase kinase, delta)	801	14	n/a	n/a	7.36e-03	1.572
1094386	ENSG00000137449	79534	CPEB2	cytoplasmic polyadenylation element binding protein 2	132864	4	n/a	n/a	2.49e-02	1.572
1088252	ENSG00000077264	5031	PAK3	p21 protein (Cdc42/Rac)-activated kinase 3	5063	X	n/a	n/a	5.95e-02	1.571
1097739	ENSG00000162636	94352	FAM102B	family with sequence similarity 102, member B	284611	1	n/a	n/a	3.80e-02	1.570
1091009	ENSG00000112799	9313	LY86	lymphocyte antigen 86	9450	6	n/a	n/a	6.21e-03	1.570
1100798	ENSG00000175175	22599	PPM1E	protein phosphatase, Mg2+/Mn2+ dependent, 1E	22843	17	n/a	n/a	4.03e-02	1.570
1107813	ENSG00000231228	0	CTD-2593A12.4	CTD-2593A12.4	0	5	n/a	n/a	2.06e-04	1.569
279965138	ENSG00000242327	0	CTD-2184D3.1	CTD-2184D3.1	0	15	n/a	n/a	1.26e-01	1.569
1104585	ENSG00000198356	436	ASNA1	arsA arsenite transporter, ATP-binding, homolog 1 (bacterial)	439	19	n/a	n/a	1.23e-02	1.569
1094983	ENSG00000141030	8467	COPS3	COP9 constitutive photomorphogenic homolog subunit 3 (Arabidopsis)	8533	17	n/a	n/a	1.95e-03	1.569
1094020	ENSG00000135549	5538	PKIB	protein kinase (cAMP-dependent, catalytic) inhibitor beta	5570	6	n/a	n/a	9.91e-04	1.569
1094447	ENSG00000137770	30976	CTDSPL2	CTD (carboxy-terminal domain, RNA polymerase II, polypeptide A) small phosphatase like 2	51496	15	n/a	n/a	1.99e-04	1.568
1093353	ENSG00000131401	90335	NAPSB	napsin B aspartic peptidase pseudogene	256236	19	n/a	n/a	4.97e-02	1.568
1092748	ENSG00000126709	2521	IFI6	interferon, alpha-inducible protein 6	2537	1	n/a	n/a	2.40e-01	1.568
280075543	ENSG00000254758	0	AP000889.1	AP000889.1	0	11	n/a	n/a	8.49e-02	1.568
1090381	ENSG00000108100	85565	CCNY	cyclin Y	219771	10	n/a	n/a	9.28e-05	1.567
1090037	ENSG00000105640	6110	RPL18A	ribosomal protein L18a	6142	19	n/a	n/a	1.26e-01	1.567
279841042	ENSG00000230191	0	RP4-725G10.3	RP4-725G10.3	0	7	n/a	n/a	2.40e-01	1.567
1088578	ENSG00000086666	33760	ZFAND6	zinc finger, AN1-type domain 6	54469	15	n/a	n/a	3.63e-03	1.567
279892626	ENSG00000234742	0	AC144530.1	AC144530.1	0	3	n/a	n/a	2.37e-01	1.567
1087706	ENSG00000061918	2966	GUCY1B3	guanylate cyclase 1, soluble, beta 3	2983	4	n/a	n/a	6.78e-02	1.566
279747449	ENSG00000218261	0	RP11-96J19.1	RP11-96J19.1	0	6	n/a	n/a	8.44e-03	1.566
1095678	ENSG00000145817	57257	YIPF5	Yip1 domain family, member 5	81555	5	n/a	n/a	1.86e-03	1.566
1095990	ENSG00000148229	33400	POLE3	polymerase (DNA directed), epsilon 3 (p17 subunit)	54107	9	n/a	n/a	8.41e-04	1.565
1088356	ENSG00000079950	8358	STX7	syntaxin 7	8417	6	n/a	n/a	1.01e-03	1.565
1104421	ENSG00000197885	28248	NKIRAS1	NFKB inhibitor interacting Ras-like 1	28512	3	n/a	n/a	1.69e-03	1.564
279677096	ENSG00000204196	0	AC011737.2	AC011737.2	0	2	n/a	n/a	9.52e-02	1.564
1086929	ENSG00000004897	991	CDC27	cell division cycle 27 homolog (S. cerevisiae)	996	17	n/a	n/a	6.95e-04	1.564
1094141	ENSG00000136156	9308	ITM2B	integral membrane protein 2B	9445	13	n/a	n/a	2.05e-03	1.564
1095395	ENSG00000143786	80765	CNIH3	cornichon homolog 3 (Drosophila)	149111	1	n/a	n/a	7.73e-02	1.564
279879046	ENSG00000233532	0	LINC00460	long intergenic non-protein coding RNA 460	0	13	n/a	n/a	5.14e-03	1.563
1101659	ENSG00000179941	55541	BBS10	Bardet-Biedl syndrome 10	79738	12	n/a	n/a	3.79e-04	1.563
1104559	ENSG00000198258	37710	UBL5	ubiquitin-like 5	59286	19	n/a	n/a	2.50e-02	1.562
1106853	ENSG00000224916	341	APOC4	apolipoprotein C-IV	344	19	n/a	n/a	2.11e-01	1.562
279854286	ENSG00000231369	0	RP1-40G4P.1	RP1-40G4P.1	0	22	n/a	n/a	1.51e-01	1.562
1096412	ENSG00000152034	58740	MCHR2	melanin-concentrating hormone receptor 2	84539	6	n/a	n/a	1.31e-01	1.562
279849630	ENSG00000230956	0	RP3-452M16.1	RP3-452M16.1	0	X	n/a	n/a	4.18e-03	1.562
1096023	ENSG00000148444	23167	COMMD3	COMM domain containing 3	23412	10	n/a	n/a	4.40e-02	1.561
280120103	ENSG00000258702	0	RP11-433J8.1	RP11-433J8.1	0	14	n/a	n/a	1.19e-02	1.561
1088698	ENSG00000089157	6143	RPLP0	ribosomal protein, large, P0	6175	12	n/a	n/a	6.56e-02	1.561
1104663	ENSG00000198612	10762	COPS8	COP9 constitutive photomorphogenic homolog subunit 8 (Arabidopsis)	10920	2	n/a	n/a	9.07e-05	1.561
1087705	ENSG00000061794	37948	MRPS35	mitochondrial ribosomal protein S35	60488	12	n/a	n/a	4.64e-03	1.561
1102207	ENSG00000182901	5968	RGS7	regulator of G-protein signaling 7	6000	1	n/a	n/a	5.14e-02	1.561
279805691	ENSG00000226970	0	RP11-82H13.2	RP11-82H13.2	0	1	n/a	n/a	5.26e-03	1.560
1093014	ENSG00000129128	38019	SPCS3	signal peptidase complex subunit 3 homolog (S. cerevisiae)	60559	4	n/a	n/a	2.11e-03	1.559
1108368	ENSG00000234797	0	RPS3AP6	ribosomal protein S3A pseudogene 6	0	15	n/a	n/a	2.26e-01	1.559
1089806	ENSG00000104432	3549	IL7	interleukin 7	3574	8	n/a	n/a	2.81e-04	1.559
1096620	ENSG00000153814	85809	JAZF1	JAZF zinc finger 1	221895	7	n/a	n/a	1.27e-02	1.559
1107860	ENSG00000231500	6189	RPS18	ribosomal protein S18	6222	6	n/a	n/a	9.79e-02	1.559
1090382	ENSG00000108106	27083	UBE2S	ubiquitin-conjugating enzyme E2S	27338	19	n/a	n/a	1.87e-01	1.558
279886131	ENSG00000234176	0	HSPA8P1	heat shock 70kDa protein 8 pseudogene 1	0	X	n/a	n/a	6.96e-02	1.558
1092642	ENSG00000125848	23520	FLRT3	fibronectin leucine rich transmembrane protein 3	23767	20	n/a	n/a	1.84e-02	1.558
1099447	ENSG00000168952	28827	STXBP6	syntaxin binding protein 6 (amisyn)	29091	14	n/a	n/a	6.50e-04	1.558
280092397	ENSG00000256034	0	RP11-707G14.1	RP11-707G14.1	0	11	n/a	n/a	1.24e-01	1.557
1095384	ENSG00000143742	6686	SRP9	signal recognition particle 9kDa	6726	1	n/a	n/a	2.91e-02	1.557
279847987	ENSG00000230807	0	AC099535.4	AC099535.4	0	3	n/a	n/a	2.68e-01	1.557
279856321	ENSG00000231549	0	USMG5P1	up-regulated during skeletal muscle growth 5 homolog (mouse) pseudogene 1	0	X	n/a	n/a	1.24e-01	1.556
1089427	ENSG00000101473	9861	ACOT8	acyl-CoA thioesterase 8	10005	20	n/a	n/a	6.51e-04	1.556
1099022	ENSG00000167283	10485	ATP5L	ATP synthase, H+ transporting, mitochondrial Fo complex, subunit G	10632	11	n/a	n/a	1.39e-03	1.555
1102700	ENSG00000184924	124224	PTRHD1	peptidyl-tRNA hydrolase domain containing 1	391356	2	n/a	n/a	7.55e-03	1.555
1096260	ENSG00000150768	1725	DLAT	dihydrolipoamide S-acetyltransferase	1737	11	n/a	n/a	4.65e-04	1.555
1103711	ENSG00000189043	4671	NDUFA4	NADH dehydrogenase (ubiquinone) 1 alpha subcomplex, 4, 9kDa	4697	7	n/a	n/a	1.63e-02	1.554
279955941	ENSG00000241352	0	RP11-392P7.1	RP11-392P7.1	0	12	n/a	n/a	3.00e-02	1.554
279899381	ENSG00000235339	0	RP11-626A1.1	RP11-626A1.1	0	3	n/a	n/a	6.08e-03	1.553
1087381	ENSG00000034510	9044	TMSB10	thymosin beta 10	9168	2	n/a	n/a	6.57e-04	1.553
1105010	ENSG00000204103	9791	MAFB	v-maf musculoaponeurotic fibrosarcoma oncogene homolog B (avian)	9935	20	n/a	n/a	5.46e-03	1.552
1092751	ENSG00000126749	0	EMG1	EMG1 nucleolar protein homolog (S. cerevisiae)	0	12	n/a	n/a	5.44e-04	1.552
1092767	ENSG00000126821	57246	SGPP1	sphingosine-1-phosphate phosphatase 1	81537	14	n/a	n/a	1.44e-02	1.552
1091802	ENSG00000119414	5505	PPP6C	protein phosphatase 6, catalytic subunit	5537	9	n/a	n/a	1.29e-04	1.552
1088842	ENSG00000092199	3163	HNRNPC	heterogeneous nuclear ribonucleoprotein C (C1/C2)	3183	14	n/a	n/a	2.43e-04	1.552
1092633	ENSG00000125827	35535	TMX4	thioredoxin-related transmembrane protein 4	56255	20	n/a	n/a	1.97e-02	1.551
1090175	ENSG00000106328	29732	FSCN3	fascin homolog 3, actin-bundling protein, testicular (Strongylocentrotus purpuratus)	29999	7	n/a	n/a	9.23e-03	1.551
1100223	ENSG00000172260	90401	NEGR1	neuronal growth regulator 1	257194	1	n/a	n/a	7.06e-03	1.551
280016237	ENSG00000249689	0	AC138517.5	AC138517.5	0	5	n/a	n/a	3.03e-02	1.550
1097769	ENSG00000162735	5792	PEX19	peroxisomal biogenesis factor 19	5824	1	n/a	n/a	5.25e-03	1.550
1098847	ENSG00000166562	59960	SEC11C	SEC11 homolog C (S. cerevisiae)	90701	18	n/a	n/a	9.38e-03	1.550
1091162	ENSG00000114209	11075	PDCD10	programmed cell death 10	11235	3	n/a	n/a	7.22e-04	1.549
279721075	ENSG00000213344	0	PCNPP3	PEST containing nuclear protein pseudogene 3	0	12	n/a	n/a	1.65e-02	1.549
1106238	ENSG00000215021	11166	PHB2	prohibitin 2	11331	12	n/a	n/a	1.28e-02	1.549
1095089	ENSG00000141668	80607	CBLN2	cerebellin 2 precursor	147381	18	n/a	n/a	9.43e-02	1.549
279720241	ENSG00000213226	0	RP11-337C18.4	RP11-337C18.4	0	1	n/a	n/a	9.23e-03	1.548
1092957	ENSG00000128609	4672	NDUFA5	NADH dehydrogenase (ubiquinone) 1 alpha subcomplex, 5, 13kDa	4698	7	n/a	n/a	6.29e-03	1.548
1102067	ENSG00000182287	8826	AP1S2	adaptor-related protein complex 1, sigma 2 subunit	8905	X	n/a	n/a	1.83e-04	1.548
1099683	ENSG00000169976	57687	SF3B5	splicing factor 3b, subunit 5, 10kDa	83443	6	n/a	n/a	1.61e-02	1.548
279722950	ENSG00000213553	0	RPLP0P6	ribosomal protein, large, P0 pseudogene 6	0	2	n/a	n/a	6.44e-02	1.548
279979461	ENSG00000243829	0	CTB-33G10.1	CTB-33G10.1	0	19	n/a	n/a	9.48e-02	1.547
1096514	ENSG00000152778	23889	IFIT5	interferon-induced protein with tetratricopeptide repeats 5	24138	10	n/a	n/a	1.91e-03	1.547
279912548	ENSG00000236603	0	RANP1	RAN, member RAS oncogene family pseudogene 1	0	6	n/a	n/a	2.91e-02	1.547
1101399	ENSG00000178381	59951	ZFAND2A	zinc finger, AN1-type domain 2A	90637	7	n/a	n/a	1.23e-02	1.547
280121613	ENSG00000258790	0	RP11-561B11.2	RP11-561B11.2	0	14	n/a	n/a	9.63e-03	1.547
1093686	ENSG00000133641	60025	C12orf29	chromosome 12 open reading frame 29	91298	12	n/a	n/a	1.08e-02	1.546
1091286	ENSG00000115252	5104	PDE1A	phosphodiesterase 1A, calmodulin-dependent	5136	2	n/a	n/a	9.61e-02	1.546
1091438	ENSG00000116161	26846	CACYBP	calcyclin binding protein	27101	1	n/a	n/a	1.66e-03	1.545
1096731	ENSG00000154654	4659	NCAM2	neural cell adhesion molecule 2	4685	21	n/a	n/a	6.19e-02	1.545
1102437	ENSG00000183775	36801	KCTD16	potassium channel tetramerisation domain containing 16	57528	5	n/a	n/a	1.01e-01	1.545
1101717	ENSG00000180332	122048	KCTD4	potassium channel tetramerisation domain containing 4	386618	13	n/a	n/a	4.90e-02	1.544
1094038	ENSG00000135655	9814	USP15	ubiquitin specific peptidase 15	9958	12	n/a	n/a	8.26e-04	1.544
1091537	ENSG00000116885	79239	OSCP1	organic solute carrier partner 1	127700	1	n/a	n/a	2.31e-03	1.544
1095388	ENSG00000143756	22974	FBXO28	F-box protein 28	23219	1	n/a	n/a	1.42e-02	1.544
1104184	ENSG00000197147	23262	LRRC8B	leucine rich repeat containing 8 family, member B	23507	1	n/a	n/a	1.12e-01	1.544
1089519	ENSG00000102144	5198	PGK1	phosphoglycerate kinase 1	5230	X	n/a	n/a	4.65e-02	1.543
279981933	ENSG00000244097	0	RP11-411G7.1	RP11-411G7.1	0	17	n/a	n/a	7.90e-02	1.543
1098714	ENSG00000166111	34819	SVOP	SV2 related protein homolog (rat)	55530	12	n/a	n/a	1.79e-01	1.543
1088678	ENSG00000088986	8586	DYNLL1	dynein, light chain, LC8-type 1	8655	12	n/a	n/a	8.36e-03	1.543
1098498	ENSG00000165194	36799	PCDH19	protocadherin 19	57526	X	n/a	n/a	1.18e-01	1.542
1105513	ENSG00000205579	0	DYNLL1P1	dynein, light chain, LC8-type 1 pseudogene 1	0	14	n/a	n/a	1.97e-02	1.542
1097959	ENSG00000163444	60210	TMEM183A	transmembrane protein 183A	92703	1	n/a	n/a	1.50e-03	1.542
1088161	ENSG00000075089	41029	ACTR6	ARP6 actin-related protein 6 homolog (yeast)	64431	12	n/a	n/a	1.22e-02	1.541
1089775	ENSG00000104231	55555	ZFAND1	zinc finger, AN1-type domain 1	79752	8	n/a	n/a	7.63e-04	1.541
1088745	ENSG00000090263	31130	MRPS33	mitochondrial ribosomal protein S33	51650	7	n/a	n/a	1.85e-02	1.541
1092784	ENSG00000126950	37777	TMEM35	transmembrane protein 35	59353	X	n/a	n/a	6.86e-02	1.541
1095659	ENSG00000145708	1384	CRHBP	corticotropin releasing hormone binding protein	1393	5	n/a	n/a	6.83e-02	1.541
280132241	ENSG00000259399	157124253	RP5-977B1.10	TGIF2-C20orf24 protein	100527943	20	n/a	n/a	1.16e-03	1.541
1090439	ENSG00000108518	5184	PFN1	profilin 1	5216	17	n/a	n/a	8.38e-03	1.541
1103743	ENSG00000189159	30637	HN1	hematological and neurological expressed 1	51155	17	n/a	n/a	2.74e-02	1.541
280115107	ENSG00000258409	0	RP11-195F19.30	RP11-195F19.30	0	9	n/a	n/a	1.38e-01	1.541
1090620	ENSG00000109971	3292	HSPA8	heat shock 70kDa protein 8	3312	11	n/a	n/a	1.04e-01	1.540
279889918	ENSG00000234518	0	RP5-837D10.2	RP5-837D10.2	0	1	n/a	n/a	8.73e-04	1.540
1099284	ENSG00000168275	123133	C1orf31	chromosome 1 open reading frame 31	388753	1	n/a	n/a	2.05e-02	1.540
1099458	ENSG00000169018	9971	FEM1B	fem-1 homolog b (C. elegans)	10116	15	n/a	n/a	4.89e-02	1.540
280105024	ENSG00000257405	0	RP11-609L23.2	RP11-609L23.2	0	12	n/a	n/a	8.91e-02	1.540
279951779	ENSG00000240809	0	RP11-550F7.1	RP11-550F7.1	0	3	n/a	n/a	6.20e-03	1.540
1100667	ENSG00000174460	81765	ZCCHC12	zinc finger, CCHC domain containing 12	170261	X	n/a	n/a	6.12e-02	1.540
279854094	ENSG00000231357	0	AC006028.11	AC006028.11	0	7	n/a	n/a	1.68e-02	1.539
280102313	ENSG00000257156	0	RP11-13A1.3	RP11-13A1.3	0	12	n/a	n/a	2.79e-03	1.539
280115622	ENSG00000258445	0	RP11-307P22.1	RP11-307P22.1	0	14	n/a	n/a	3.09e-03	1.539
1094490	ENSG00000137959	10806	IFI44L	interferon-induced protein 44-like	10964	1	n/a	n/a	2.20e-01	1.538
1098098	ENSG00000163818	33876	LZTFL1	leucine zipper transcription factor-like 1	54585	3	n/a	n/a	3.63e-03	1.538
1102906	ENSG00000185742	124974	C11orf87	chromosome 11 open reading frame 87	399947	11	n/a	n/a	1.38e-01	1.538
279800339	ENSG00000226519	0	RP11-478K15.1	RP11-478K15.1	0	13	n/a	n/a	1.93e-02	1.538
1098089	ENSG00000163806	89451	SPDYA	speedy homolog A (Xenopus laevis)	245711	2	n/a	n/a	4.28e-04	1.538
1098845	ENSG00000166557	23178	TMED3	transmembrane emp24 protein transport domain containing 3	23423	15	n/a	n/a	3.82e-02	1.537
279783231	ENSG00000225026	0	AC091492.2	AC091492.2	0	3	n/a	n/a	2.41e-02	1.537
1098440	ENSG00000164951	33993	PDP1	pyruvate dehyrogenase phosphatase catalytic subunit 1	54704	8	n/a	n/a	2.05e-01	1.537
280098167	ENSG00000256708	0	RP11-444B24.2	RP11-444B24.2	0	12	n/a	n/a	3.06e-02	1.537
280093911	ENSG00000256211	0	RP11-1018J11.1	RP11-1018J11.1	0	12	n/a	n/a	1.55e-02	1.537
1091269	ENSG00000115159	2803	GPD2	glycerol-3-phosphate dehydrogenase 2 (mitochondrial)	2820	2	n/a	n/a	5.37e-04	1.537
1103913	ENSG00000196368	34479	NUDT11	nudix (nucleoside diphosphate linked moiety X)-type motif 11	55190	X	n/a	n/a	2.04e-02	1.536
1098610	ENSG00000165678	26814	GHITM	growth hormone inducible transmembrane protein	27069	10	n/a	n/a	2.03e-03	1.536
279553797	ENSG00000185716	169455	C16orf52	chromosome 16 open reading frame 52	730094	16	n/a	n/a	9.21e-03	1.536
280084872	ENSG00000255331	0	RP11-736I10.2	RP11-736I10.2	0	11	n/a	n/a	4.37e-03	1.536
1099590	ENSG00000169599	26992	NFU1	NFU1 iron-sulfur cluster scaffold homolog (S. cerevisiae)	27247	2	n/a	n/a	6.68e-03	1.536
279875170	ENSG00000233205	0	AC108479.2	AC108479.2	0	2	n/a	n/a	1.88e-01	1.535
1104770	ENSG00000198843	31194	RP11-392O18.1	Selenoprotein T	51714	3	n/a	n/a	1.27e-04	1.535
279963452	ENSG00000242163	0	RP11-299L17.1	RP11-299L17.1	0	14	n/a	n/a	1.60e-01	1.534
1101833	ENSG00000180964	59976	TCEAL8	transcription elongation factor A (SII)-like 8	90843	X	n/a	n/a	7.61e-04	1.534
1096669	ENSG00000154146	4869	NRGN	neurogranin (protein kinase C substrate, RC3)	4900	11	n/a	n/a	8.32e-02	1.534
279978981	ENSG00000243777	0	RP11-864G5.1	RP11-864G5.1	0	11	n/a	n/a	1.57e-01	1.534
1089622	ENSG00000102981	30339	PARD6A	par-6 partitioning defective 6 homolog alpha (C. elegans)	50855	16	n/a	n/a	1.79e-02	1.533
280107485	ENSG00000257663	0	RP11-1100L3.7	RP11-1100L3.7	0	12	n/a	n/a	1.72e-02	1.533
1092002	ENSG00000120805	397	ARL1	ADP-ribosylation factor-like 1	400	12	n/a	n/a	2.05e-04	1.533
1093146	ENSG00000130255	25622	RPL36	ribosomal protein L36	25873	19	n/a	n/a	1.04e-01	1.533
1109088	ENSG00000243501	0	KHDC1L	KH homology domain containing 1-like	0	6	n/a	n/a	7.30e-03	1.532
1094518	ENSG00000138078	9439	PREPL	prolyl endopeptidase-like	9581	2	n/a	n/a	1.37e-01	1.532
279755852	ENSG00000221792	1023061	MIR1282	microRNA 1282	100302254	15	n/a	n/a	1.92e-02	1.532
1095374	ENSG00000143632	55	ACTA1	actin, alpha 1, skeletal muscle	58	1	n/a	n/a	9.94e-04	1.532
1090296	ENSG00000107295	6420	SH3GL2	SH3-domain GRB2-like 2	6456	9	n/a	n/a	1.69e-01	1.531
280113571	ENSG00000258284	0	POLR2KP1	polymerase (RNA) II (DNA directed) polypeptide K, 7.0kDa pseudogene 1	0	12	n/a	n/a	1.57e-01	1.531
1093318	ENSG00000131143	1318	COX4I1	cytochrome c oxidase subunit IV isoform 1	1327	16	n/a	n/a	1.28e-02	1.531
1090242	ENSG00000106701	58090	FSD1L	fibronectin type III and SPRY domain containing 1-like	83856	9	n/a	n/a	1.39e-02	1.531
1099974	ENSG00000171208	57511	NETO2	neuropilin (NRP) and tolloid (TLL)-like 2	81831	16	n/a	n/a	4.68e-02	1.531
1087717	ENSG00000062582	41475	MRPS24	mitochondrial ribosomal protein S24	64951	7	n/a	n/a	5.46e-04	1.531
1088557	ENSG00000086061	3281	DNAJA1	DnaJ (Hsp40) homolog, subfamily A, member 1	3301	9	n/a	n/a	2.87e-02	1.531
280118437	ENSG00000258605	0	RP11-299L17.4	RP11-299L17.4	0	14	n/a	n/a	5.57e-02	1.531
1096075	ENSG00000148925	58490	BTBD10	BTB (POZ) domain containing 10	84280	11	n/a	n/a	5.97e-02	1.530
1092228	ENSG00000122873	35135	CISD1	CDGSH iron sulfur domain 1	55847	10	n/a	n/a	2.62e-03	1.530
280133616	ENSG00000259479	0	CTD-2008A1.2	CTD-2008A1.2	0	15	n/a	n/a	3.08e-04	1.529
280091171	ENSG00000255896	0	U47924.19	U47924.19	0	12	n/a	n/a	8.16e-02	1.529
1096027	ENSG00000148481	55815	FAM188A	family with sequence similarity 188, member A	80013	10	n/a	n/a	7.30e-04	1.529
1093903	ENSG00000134986	9181	C5orf13	chromosome 5 open reading frame 13	9315	5	n/a	n/a	1.60e-03	1.529
1095423	ENSG00000143942	142303	CHAC2	ChaC, cation transport regulator homolog 2 (E. coli)	494143	2	n/a	n/a	8.86e-04	1.529
279742426	ENSG00000215802	0	RFKP1	riboflavin kinase pseudogene 1	0	1	n/a	n/a	1.08e-01	1.529
1091380	ENSG00000115762	34330	PLEKHB2	pleckstrin homology domain containing, family B (evectins) member 2	55041	2	n/a	n/a	3.23e-02	1.529
280107583	ENSG00000257675	0	RP11-641A6.9	RP11-641A6.9	0	12	n/a	n/a	2.56e-02	1.528
1095612	ENSG00000145332	36836	KLHL8	kelch-like 8 (Drosophila)	57563	4	n/a	n/a	3.03e-02	1.528
1097943	ENSG00000163382	79267	APOA1BP	apolipoprotein A-I binding protein	128240	1	n/a	n/a	2.98e-02	1.528
279921060	ENSG00000237350	0	RP11-800K23.2	RP11-800K23.2	0	4	n/a	n/a	3.80e-02	1.527
1105430	ENSG00000205279	152816	CTXN3	cortexin 3	613212	5	n/a	n/a	1.58e-01	1.527
1101506	ENSG00000179021	94513	C3orf38	chromosome 3 open reading frame 38	285237	3	n/a	n/a	1.11e-04	1.527
1086952	ENSG00000005249	5545	PRKAR2B	protein kinase, cAMP-dependent, regulatory, type II, beta	5577	7	n/a	n/a	1.27e-02	1.526
279803639	ENSG00000226814	0	RP3-419C19.2	RP3-419C19.2	0	1	n/a	n/a	1.89e-02	1.526
1093601	ENSG00000132967	0	HMGB1P5	high mobility group box 1 pseudogene 5	0	3	n/a	n/a	2.65e-03	1.526
1090785	ENSG00000111348	394	ARHGDIB	Rho GDP dissociation inhibitor (GDI) beta	397	12	n/a	n/a	3.35e-02	1.526
280072057	ENSG00000254531	59837	AP001816.1	Uncharacterized protein	90024	4	n/a	n/a	1.72e-02	1.526
279955405	ENSG00000241287	0	XXbac-BPG254F23.6	XXbac-BPG254F23.6	0	6	n/a	n/a	2.39e-01	1.526
1100270	ENSG00000172428	80913	MYEOV2	myeloma overexpressed 2	150678	2	n/a	n/a	9.73e-02	1.526
279829743	ENSG00000229165	0	GDI2P1	GDP dissociation inhibitor 2 pseudogene 1	0	7	n/a	n/a	4.70e-03	1.526
1095850	ENSG00000147123	33830	NDUFB11	NADH dehydrogenase (ubiquinone) 1 beta subcomplex, 11, 17.3kDa	54539	X	n/a	n/a	4.18e-03	1.526
279999667	ENSG00000248294	0	CTD-2023N9.2	CTD-2023N9.2	0	5	n/a	n/a	1.03e-02	1.526
1090348	ENSG00000107833	10213	NPM3	nucleophosmin/nucleoplasmin 3	10360	10	n/a	n/a	9.80e-03	1.525
1087258	ENSG00000019505	36859	SYT13	synaptotagmin XIII	57586	11	n/a	n/a	1.62e-01	1.525
1091349	ENSG00000115561	31132	CHMP3	charged multivesicular body protein 3	51652	2	n/a	n/a	1.42e-03	1.525
1096266	ENSG00000150787	5773	PTS	6-pyruvoyltetrahydropterin synthase	5805	11	n/a	n/a	6.22e-03	1.525
1089507	ENSG00000102078	8897	SLC25A14	solute carrier family 25 (mitochondrial carrier, brain), member 14	9016	X	n/a	n/a	2.86e-03	1.525
1089522	ENSG00000102172	6571	SMS	spermine synthase	6611	X	n/a	n/a	1.16e-03	1.525
1105936	ENSG00000213920	80446	MDP1	magnesium-dependent phosphatase 1	145553	14	n/a	n/a	1.25e-01	1.525
279484508	ENSG00000177855	0	AC074182.1	AC074182.1	0	2	n/a	n/a	8.93e-02	1.525
1091737	ENSG00000118680	68077	MYL12B	myosin, light chain 12B, regulatory	103910	18	n/a	n/a	3.69e-02	1.524
1108087	ENSG00000232888	0	RPS11P5	ribosomal protein S11 pseudogene 5	0	12	n/a	n/a	5.97e-02	1.524
279857092	ENSG00000231619	0	GS1-542M4.3	GS1-542M4.3	0	X	n/a	n/a	5.36e-02	1.524
1108143	ENSG00000233276	2859	GPX1	glutathione peroxidase 1	2876	3	n/a	n/a	1.47e-01	1.524
279944548	ENSG00000240005	0	RP11-293A21.1	RP11-293A21.1	0	4	n/a	n/a	2.05e-01	1.524
1095263	ENSG00000143183	33790	TMCO1	transmembrane and coiled-coil domains 1	54499	1	n/a	n/a	4.68e-03	1.524
279825851	ENSG00000228802	0	AC073641.2	AC073641.2	0	2	n/a	n/a	8.51e-02	1.524
1106748	ENSG00000224201	59158	PNMA6A	paraneoplastic antigen like 6A	84968	X	n/a	n/a	6.63e-03	1.523
1093064	ENSG00000129518	35125	EAPP	E2F-associated phosphoprotein	55837	14	n/a	n/a	3.90e-03	1.523
1105959	ENSG00000213988	7600	ZNF90	zinc finger protein 90	7643	19	n/a	n/a	4.42e-02	1.523
1101323	ENSG00000177954	6199	RPS27	ribosomal protein S27	6232	1	n/a	n/a	4.23e-02	1.523
1109003	ENSG00000241697	8511	TMEFF1	transmembrane protein with EGF-like and two follistatin-like domains 1	8577	9	n/a	n/a	1.01e-02	1.522
1099494	ENSG00000169181	80517	GSG1L	GSG1-like	146395	16	n/a	n/a	5.28e-02	1.522
279720790	ENSG00000213315	0	CTD-3035D6.1	CTD-3035D6.1	0	14	n/a	n/a	1.45e-01	1.522
1094703	ENSG00000139180	4678	NDUFA9	NADH dehydrogenase (ubiquinone) 1 alpha subcomplex, 9, 39kDa	4704	12	n/a	n/a	1.33e-02	1.521
1095886	ENSG00000147382	60128	FAM58A	family with sequence similarity 58, member A	92002	X	n/a	n/a	2.40e-03	1.521
1090846	ENSG00000111775	1328	COX6A1	cytochrome c oxidase subunit VIa polypeptide 1	1337	12	n/a	n/a	2.91e-02	1.521
279852802	ENSG00000231234	0	SKP1P1	S-phase kinase-associated protein 1 pseudogene 1	0	7	n/a	n/a	3.04e-03	1.521
1086938	ENSG00000005059	34302	CCDC109B	coiled-coil domain containing 109B	55013	4	n/a	n/a	3.28e-04	1.521
280095785	ENSG00000256427	0	RP11-118B22.4	RP11-118B22.4	0	12	n/a	n/a	9.12e-02	1.520
1089870	ENSG00000104872	34300	PIH1D1	PIH1 domain containing 1	55011	19	n/a	n/a	2.13e-04	1.520
1086908	ENSG00000004059	378	ARF5	ADP-ribosylation factor 5	381	7	n/a	n/a	4.98e-03	1.520
1091930	ENSG00000120265	5078	PCMT1	protein-L-isoaspartate (D-aspartate) O-methyltransferase	5110	6	n/a	n/a	3.37e-02	1.520
280068214	ENSG00000254247	0	RP11-278I4.1	RP11-278I4.1	0	8	n/a	n/a	4.89e-02	1.520
1094500	ENSG00000138018	59620	EPT1	ethanolaminephosphotransferase 1 (CDP-ethanolamine-specific)	85465	2	n/a	n/a	9.50e-02	1.520
1108080	ENSG00000232856	0	MIR3654	microRNA 3654	0	7	n/a	n/a	1.52e-02	1.519
279728023	ENSG00000214111	0	RP1-258N20.3	RP1-258N20.3	0	X	n/a	n/a	8.39e-02	1.519
1090035	ENSG00000105619	29579	TFPT	TCF3 (E2A) fusion partner (in childhood Leukemia)	29844	19	n/a	n/a	2.16e-02	1.519
1096904	ENSG00000156253	9924	RWDD2B	RWD domain containing 2B	10069	21	n/a	n/a	1.36e-02	1.519
1092151	ENSG00000122223	31224	CD244	CD244 molecule, natural killer cell receptor 2B4	51744	1	n/a	n/a	5.51e-05	1.519
1102449	ENSG00000183807	85735	FAM162B	family with sequence similarity 162, member B	221303	6	n/a	n/a	2.81e-04	1.519
279861930	ENSG00000232024	0	LSM12P1	LSM12 homolog (S. cerevisiae) pseudogene 1	0	8	n/a	n/a	1.27e-02	1.519
1090090	ENSG00000105835	9990	NAMPT	nicotinamide phosphoribosyltransferase	10135	7	n/a	n/a	6.34e-05	1.519
1105694	ENSG00000211450	93600	C11orf31	chromosome 11 open reading frame 31	280636	11	n/a	n/a	2.05e-02	1.518
1105543	ENSG00000205707	80361	LYRM5	LYR motif containing 5	144363	12	n/a	n/a	3.06e-02	1.518
279783882	ENSG00000225099	0	ATP6V1E1P1	ATPase, H+ transporting, lysosomal 31kDa, V1 subunit E1 pseudogene 1	0	1	n/a	n/a	1.01e-01	1.518
279964049	ENSG00000242222	0	RP11-237P21.1	RP11-237P21.1	0	3	n/a	n/a	5.28e-02	1.517
1087144	ENSG00000011052	1013020	NME2	non-metastatic cells 2, protein (NM23B) expressed in	654364	17	n/a	n/a	3.86e-03	1.517
280030925	ENSG00000250813	0	RP11-327I3.1	RP11-327I3.1	0	4	n/a	n/a	1.69e-01	1.517
279851688	ENSG00000231158	0	PTP4A1P1	protein tyrosine phosphatase type IVA, member 1 pseudogene 1	0	2	n/a	n/a	1.14e-02	1.516
1098260	ENSG00000164284	79594	GRPEL2	GrpE-like 2, mitochondrial (E. coli)	134266	5	n/a	n/a	3.88e-04	1.516
1090140	ENSG00000106066	33795	CPVL	carboxypeptidase, vitellogenic-like	54504	7	n/a	n/a	1.97e-03	1.516
279717886	ENSG00000212802	0	RPL15P3	ribosomal protein L15 pseudogene 3	0	6	n/a	n/a	2.16e-01	1.516
1106383	ENSG00000215621	0	AC174470.1	Protein FAM195B	0	17	n/a	n/a	2.24e-02	1.515
279997128	ENSG00000248044	0	CTD-2653M23.2	CTD-2653M23.2	0	5	n/a	n/a	5.78e-03	1.515
279475941	ENSG00000176840	94301	MIR7-3HG	MIR7-3 host gene (non-protein coding)	284424	19	n/a	n/a	1.26e-01	1.515
1098674	ENSG00000165943	40745	MOAP1	modulator of apoptosis 1	64112	14	n/a	n/a	9.24e-02	1.515
279922015	ENSG00000237438	27182	CECR7	cat eye syndrome chromosome region, candidate 7 (non-protein coding)	100130418	22	n/a	n/a	1.40e-02	1.515
1091995	ENSG00000120738	1945	EGR1	early growth response 1	1958	5	n/a	n/a	2.36e-01	1.515
1090913	ENSG00000112186	10339	CAP2	CAP, adenylate cyclase-associated protein, 2 (yeast)	10486	6	n/a	n/a	1.68e-01	1.514
280073228	ENSG00000254612	0	RP11-676M6.1	RP11-676M6.1	0	11	n/a	n/a	1.85e-02	1.513
279725976	ENSG00000213942	0	RP1-102E24.1	RP1-102E24.1	0	12	n/a	n/a	6.79e-02	1.513
1103546	ENSG00000188394	2827	GPR21	G protein-coupled receptor 21	2844	9	n/a	n/a	2.03e-01	1.513
280132000	ENSG00000259386	0	RP11-696L21.1	RP11-696L21.1	0	15	n/a	n/a	5.95e-02	1.513
1096714	ENSG00000154518	515	ATP5G3	ATP synthase, H+ transporting, mitochondrial Fo complex, subunit C3 (subunit 9)	518	2	n/a	n/a	1.26e-03	1.513
1087066	ENSG00000008086	6752	CDKL5	cyclin-dependent kinase-like 5	6792	X	n/a	n/a	1.94e-01	1.513
279651055	ENSG00000198833	30946	UBE2J1	ubiquitin-conjugating enzyme E2, J1, U	51465	6	n/a	n/a	2.81e-05	1.512
1095289	ENSG00000143318	840	CASQ1	calsequestrin 1 (fast-twitch, skeletal muscle)	844	1	n/a	n/a	5.36e-02	1.512
1094651	ENSG00000138764	896	CCNG2	cyclin G2	901	4	n/a	n/a	2.06e-04	1.512
1101036	ENSG00000176422	93935	SPRYD4	SPRY domain containing 4	283377	12	n/a	n/a	3.09e-04	1.512
279875484	ENSG00000233229	0	RP11-237F13__B.2	RP11-237F13__B.2	0	X	n/a	n/a	4.29e-03	1.512
1089459	ENSG00000101843	5684	PSMD10	proteasome (prosome, macropain) 26S subunit, non-ATPase, 10	5716	X	n/a	n/a	7.60e-04	1.512
279925806	ENSG00000237748	0	UQCRBP1	ubiquinol-cytochrome c reductase binding protein pseudogene 1	0	X	n/a	n/a	1.10e-01	1.511
279740371	ENSG00000215467	0	RPL27AP	ribosomal protein L27a pseudogene	0	20	n/a	n/a	1.39e-01	1.511
1104454	ENSG00000197959	25801	DNM3	dynamin 3	26052	1	n/a	n/a	1.22e-02	1.511
1092756	ENSG00000126768	10099	TIMM17B	translocase of inner mitochondrial membrane 17 homolog B (yeast)	10245	X	n/a	n/a	1.51e-02	1.511
1096951	ENSG00000156603	85538	MED19	mediator complex subunit 19	219541	11	n/a	n/a	9.44e-04	1.511
279768508	ENSG00000223803	0	RP11-42D20.2	RP11-42D20.2	0	3	n/a	n/a	1.17e-01	1.511
1097355	ENSG00000160014	804	CALM3	calmodulin 3 (phosphorylase kinase, delta)	808	19	n/a	n/a	6.55e-02	1.510
1100131	ENSG00000171860	715	C3AR1	complement component 3a receptor 1	719	12	n/a	n/a	1.17e-01	1.510
280037494	ENSG00000251349	0	C9orf30-TMEFF1	C9orf30-TMEFF1 readthrough	0	9	n/a	n/a	1.32e-02	1.510
1099693	ENSG00000170027	7489	YWHAG	tyrosine 3-monooxygenase/tryptophan 5-monooxygenase activation protein, gamma polypeptide	7532	7	n/a	n/a	1.78e-01	1.509
1100304	ENSG00000172575	9980	RASGRP1	RAS guanyl releasing protein 1 (calcium and DAG-regulated)	10125	15	n/a	n/a	1.57e-01	1.509
1092531	ENSG00000125249	5879	RAP2A	RAP2A, member of RAS oncogene family	5911	13	n/a	n/a	1.08e-03	1.509
1095279	ENSG00000143252	6355	SDHC	succinate dehydrogenase complex, subunit C, integral membrane protein, 15kDa	6391	1	n/a	n/a	3.29e-04	1.509
1098052	ENSG00000163683	83664	C4orf34	chromosome 4 open reading frame 34	201895	4	n/a	n/a	3.07e-03	1.509
1105555	ENSG00000205758	9802	CRYZL1	crystallin, zeta (quinone reductase)-like 1	9946	21	n/a	n/a	3.81e-02	1.509
1093692	ENSG00000133703	3820	KRAS	v-Ki-ras2 Kirsten rat sarcoma viral oncogene homolog	3845	12	n/a	n/a	6.95e-03	1.509
1109099	ENSG00000243678	4800	NME1-NME2	NME1-NME2 readthrough	4831	17	n/a	n/a	4.99e-03	1.509
1090738	ENSG00000111052	8748	LIN7A	lin-7 homolog A (C. elegans)	8825	12	n/a	n/a	4.55e-03	1.508
1093059	ENSG00000129480	76594	C14orf126	chromosome 14 open reading frame 126	112487	14	n/a	n/a	1.76e-04	1.508
1096380	ENSG00000151743	83408	AMN1	antagonist of mitotic exit network 1 homolog (S. cerevisiae)	196394	12	n/a	n/a	1.30e-04	1.508
1089800	ENSG00000104408	3621	EIF3E	eukaryotic translation initiation factor 3, subunit E	3646	8	n/a	n/a	4.56e-03	1.508
279725168	ENSG00000213864	0	EEF1B2P2	eukaryotic translation elongation factor 1 beta 2 pseudogene 2	0	5	n/a	n/a	4.49e-02	1.507
280093904	ENSG00000256210	0	AC005255.1	AC005255.1	0	19	n/a	n/a	2.49e-02	1.506
1091393	ENSG00000115875	6396	SRSF7	serine/arginine-rich splicing factor 7	6432	2	n/a	n/a	5.96e-04	1.506
279920961	ENSG00000237341	0	SYP-AS1	SYP antisense RNA 1 (non-protein coding)	0	X	n/a	n/a	2.64e-01	1.506
279821299	ENSG00000228399	0	RP4-575N6.2	RP4-575N6.2	0	1	n/a	n/a	2.17e-01	1.506
280087192	ENSG00000255508	0	MIR3654	microRNA 3654	0	11	n/a	n/a	1.60e-02	1.506
279838077	ENSG00000229944	0	AC004797.1	AC004797.1	0	17	n/a	n/a	2.79e-03	1.505
279779637	ENSG00000224701	0	RP6-227L5.1	RP6-227L5.1	0	X	n/a	n/a	2.50e-02	1.504
279968284	ENSG00000242659	0	RP11-271C24.2	RP11-271C24.2	0	3	n/a	n/a	2.04e-01	1.504
280084391	ENSG00000255302	23494	EID1	EP300 interacting inhibitor of differentiation 1	23741	15	n/a	n/a	4.26e-05	1.504
1096310	ENSG00000151287	60248	C13orf27	chromosome 13 open reading frame 27	93081	13	n/a	n/a	2.29e-03	1.504
1102300	ENSG00000183291	9267	RP4-604K5.1	15 kDa selenoprotein	9403	1	n/a	n/a	3.75e-03	1.504
1107373	ENSG00000228344	0	AP001496.1	LOC339290 proteinUncharacterized protein	0	18	n/a	n/a	1.25e-01	1.504
1102016	ENSG00000182093	7442	WRB	tryptophan rich basic protein	7485	21	n/a	n/a	2.64e-05	1.504
1091403	ENSG00000115946	36181	PNO1	partner of NOB1 homolog (S. cerevisiae)	56902	2	n/a	n/a	2.55e-04	1.504
1100705	ENSG00000174695	81115	TMEM167A	transmembrane protein 167A	153339	5	n/a	n/a	1.93e-04	1.503
1089851	ENSG00000104808	27039	DHDH	dihydrodiol dehydrogenase (dimeric)	27294	19	n/a	n/a	1.55e-02	1.503
1100077	ENSG00000171617	8441	ENC1	ectodermal-neural cortex 1 (with BTB-like domain)	8507	5	n/a	n/a	2.38e-01	1.503
1101874	ENSG00000181218	60226	HIST3H2A	histone cluster 3, H2a	92815	1	n/a	n/a	1.19e-01	1.503
1102582	ENSG00000184385	80853	C21orf128	chromosome 21 open reading frame 128	150147	21	n/a	n/a	1.32e-01	1.503
1095452	ENSG00000144118	5867	RALB	v-ral simian leukemia viral oncogene homolog B (ras related; GTP binding protein)	5899	2	n/a	n/a	6.81e-04	1.503
1091744	ENSG00000118733	78681	OLFM3	olfactomedin 3	118427	1	n/a	n/a	1.82e-01	1.503
1089184	ENSG00000100417	5340	PMM1	phosphomannomutase 1	5372	22	n/a	n/a	2.21e-03	1.503
1096572	ENSG00000153233	5769	PTPRR	protein tyrosine phosphatase, receptor type, R	5801	12	n/a	n/a	8.36e-02	1.503
1090192	ENSG00000106400	10320	ZNHIT1	zinc finger, HIT-type containing 1	10467	7	n/a	n/a	2.98e-02	1.502
1090992	ENSG00000112695	1338	COX7A2	cytochrome c oxidase subunit VIIa polypeptide 2 (liver)	1347	6	n/a	n/a	7.37e-02	1.501
1102587	ENSG00000184408	3726	KCND2	potassium voltage-gated channel, Shal-related subfamily, member 2	3751	7	n/a	n/a	1.86e-02	1.501
1099997	ENSG00000171314	5191	PGAM1	phosphoglycerate mutase 1 (brain)	5223	10	n/a	n/a	1.30e-02	1.500
1093542	ENSG00000132664	10474	POLR3F	polymerase (RNA) III (DNA directed) polypeptide F, 39 kDa	10621	20	n/a	n/a	1.30e-04	1.500
1088993	ENSG00000099795	4687	NDUFB7	NADH dehydrogenase (ubiquinone) 1 beta subcomplex, 7, 18kDa	4713	19	n/a	n/a	1.17e-01	1.500
1095617	ENSG00000145354	149565	CISD2	CDGSH iron sulfur domain 2	493856	4	n/a	n/a	1.12e-03	1.500
1100536	ENSG00000173714	79031	WFIKKN2	WAP, follistatin/kazal, immunoglobulin, kunitz and netrin domain containing 2	124857	17	n/a	n/a	3.02e-03	1.500
279894915	ENSG00000234925	0	RP11-254B13.3	RP11-254B13.3	0	12	n/a	n/a	4.54e-03	1.500
1087554	ENSG00000050628	5701	PTGER3	prostaglandin E receptor 3 (subtype EP3)	5733	1	n/a	n/a	3.71e-02	1.500
1092650	ENSG00000125870	6589	SNRPB2	small nuclear ribonucleoprotein polypeptide B	6629	20	n/a	n/a	6.49e-04	1.500
280100329	ENSG00000256980	1000572	RP11-257K9.7	Putative KHDC1-like protein	100129128	6	n/a	n/a	6.40e-03	1.499
279867905	ENSG00000232581	0	AC079742.4	AC079742.4	0	7	n/a	n/a	3.62e-04	1.499
280089563	ENSG00000255729	0	AC005618.1	AC005618.1	0	5	n/a	n/a	6.03e-03	1.499
1088746	ENSG00000090266	4682	NDUFB2	NADH dehydrogenase (ubiquinone) 1 beta subcomplex, 2, 8kDa	4708	7	n/a	n/a	4.13e-03	1.499
1105661	ENSG00000206199	123310	ANKUB1	ankyrin repeat and ubiquitin domain containing 1	389161	3	n/a	n/a	6.19e-03	1.499
1105773	ENSG00000212928	0	AL391152.1	AL391152.1	0	14	n/a	n/a	1.58e-02	1.499
1098311	ENSG00000164442	10223	CITED2	Cbp/p300-interacting transactivator, with Glu/Asp-rich carboxy-terminal domain, 2	10370	6	n/a	n/a	4.87e-02	1.499
279763306	ENSG00000223380	0	SEC22B	SEC22 vesicle trafficking protein homolog B (S. cerevisiae) (gene/pseudogene)	0	1	n/a	n/a	1.63e-03	1.498
1100538	ENSG00000173726	9660	TOMM20	translocase of outer mitochondrial membrane 20 homolog (yeast)	9804	1	n/a	n/a	3.20e-02	1.497
1087866	ENSG00000067048	8584	DDX3Y	DEAD (Asp-Glu-Ala-Asp) box polypeptide 3, Y-linked	8653	Y	n/a	n/a	2.66e-01	1.497
1091182	ENSG00000114405	36689	C3orf14	chromosome 3 open reading frame 14	57415	3	n/a	n/a	8.08e-03	1.496
1100746	ENSG00000174917	79093	C19orf70	chromosome 19 open reading frame 70	125988	19	n/a	n/a	3.38e-02	1.495
280113552	ENSG00000258282	0	BTF3P2	basic transcription factor 3, pseudogene 2	0	14	n/a	n/a	9.43e-03	1.495
1107800	ENSG00000231167	0	YBX1P2	Y box binding protein 1 pseudogene 2	0	7	n/a	n/a	8.37e-03	1.495
1088434	ENSG00000082153	9545	BZW1	basic leucine zipper and W2 domains 1	9689	2	n/a	n/a	4.05e-05	1.495
1091509	ENSG00000116741	5965	RGS2	regulator of G-protein signaling 2, 24kDa	5997	1	n/a	n/a	2.12e-01	1.495
1094719	ENSG00000139239	0	RPL14P1	ribosomal protein L14 pseudogene 1	0	12	n/a	n/a	1.41e-02	1.495
1089174	ENSG00000100387	9834	RBX1	ring-box 1, E3 ubiquitin protein ligase	9978	22	n/a	n/a	2.71e-03	1.494
280091109	ENSG00000255883	0	AC099522.1	AC099522.1	0	5	n/a	n/a	1.38e-01	1.494
1088623	ENSG00000087494	5712	PTHLH	parathyroid hormone-like hormone	5744	12	n/a	n/a	2.23e-03	1.494
1090401	ENSG00000108294	5659	PSMB3	proteasome (prosome, macropain) subunit, beta type, 3	5691	17	n/a	n/a	7.94e-03	1.494
279488699	ENSG00000178429	0	RPS3AP5	ribosomal protein S3A pseudogene 5	0	10	n/a	n/a	2.46e-01	1.494
1091144	ENSG00000114021	36233	NIT2	nitrilase family, member 2	56954	3	n/a	n/a	3.08e-03	1.493
279928280	ENSG00000237951	0	PPIL1P1	peptidylprolyl isomerase (cyclophilin)-like 1 pseudogene 1	0	2	n/a	n/a	2.03e-02	1.492
279782357	ENSG00000224953	0	SRIP3	sorcin pseudogene 3	0	Y	n/a	n/a	9.42e-02	1.491
1103766	ENSG00000189275	124939	AL450307.1	Uncharacterized proteincDNA FLJ46300 fis, clone TESTI4035989	399827	10	n/a	n/a	2.38e-01	1.491
1087199	ENSG00000013392	76599	RWDD2A	RWD domain containing 2A	112611	6	n/a	n/a	9.25e-03	1.491
1092134	ENSG00000122042	5380	UBL3	ubiquitin-like 3	5412	13	n/a	n/a	3.83e-03	1.491
1098468	ENSG00000165084	77762	C8orf34	chromosome 8 open reading frame 34	116328	8	n/a	n/a	4.38e-03	1.491
1088279	ENSG00000078018	4108	MAP2	microtubule-associated protein 2	4133	2	n/a	n/a	9.36e-02	1.491
280115010	ENSG00000258403	0	RP11-355I22.6	RP11-355I22.6	0	14	n/a	n/a	3.38e-03	1.491
1087455	ENSG00000042317	35101	SPATA7	spermatogenesis associated 7	55812	14	n/a	n/a	1.35e-02	1.490
1098785	ENSG00000166342	57512	NETO1	neuropilin (NRP) and tolloid (TLL)-like 1	81832	18	n/a	n/a	8.27e-02	1.490
279914271	ENSG00000236764	0	COX7A2P2	cytochrome c oxidase subunit VIIa polypeptide 2 (liver) pseudogene 2	0	4	n/a	n/a	9.14e-02	1.490
1093070	ENSG00000129562	1591	DAD1	defender against cell death 1	1603	14	n/a	n/a	1.85e-02	1.490
1088058	ENSG00000072201	58904	LNX1	ligand of numb-protein X 1	84708	4	n/a	n/a	8.49e-02	1.490
279775188	ENSG00000224334	0	AP000357.4	AP000357.4	0	22	n/a	n/a	5.41e-02	1.489
1094282	ENSG00000136888	9408	ATP6V1G1	ATPase, H+ transporting, lysosomal 13kDa, V1 subunit G1	9550	9	n/a	n/a	3.02e-03	1.489
1101774	ENSG00000180694	81742	TMEM64	transmembrane protein 64	169200	8	n/a	n/a	1.08e-02	1.488
1104901	ENSG00000203747	2199	FCGR3A	Fc fragment of IgG, low affinity IIIa, receptor (CD16a)	2214	1	n/a	n/a	1.92e-01	1.488
279719855	ENSG00000213189	0	BTF3L4P2	basic transcription factor 3-like 4 pseudogene 2	0	2	n/a	n/a	4.64e-02	1.488
1090314	ENSG00000107560	22597	RAB11FIP2	RAB11 family interacting protein 2 (class I)	22841	10	n/a	n/a	4.60e-03	1.488
1093736	ENSG00000134049	30606	IER3IP1	immediate early response 3 interacting protein 1	51124	18	n/a	n/a	1.15e-04	1.488
1098230	ENSG00000164172	4312	MOCS2	molybdenum cofactor synthesis 2	4338	5	n/a	n/a	9.97e-04	1.488
1093708	ENSG00000133818	22556	RRAS2	related RAS viral (r-ras) oncogene homolog 2	22800	11	n/a	n/a	2.81e-04	1.488
279971885	ENSG00000243085	0	RP11-392E22.3	RP11-392E22.3	0	9	n/a	n/a	2.10e-01	1.488
279996792	ENSG00000247909	0	AL669918.1	AL669918.1	0	6	n/a	n/a	2.84e-03	1.488
1102051	ENSG00000182220	10014	ATP6AP2	ATPase, H+ transporting, lysosomal accessory protein 2	10159	X	n/a	n/a	1.79e-02	1.487
1098009	ENSG00000163577	35927	EIF5A2	eukaryotic translation initiation factor 5A2	56648	3	n/a	n/a	4.17e-03	1.487
279819261	ENSG00000228236	0	AC073271.1	AC073271.1	0	2	n/a	n/a	1.06e-01	1.487
279801559	ENSG00000226641	0	RP13-13A3.1	RP13-13A3.1	0	X	n/a	n/a	8.75e-02	1.487
279770664	ENSG00000224004	0	ATP5C1P1	ATP synthase, H+ transporting, mitochondrial F1 complex, gamma polypeptide 1 pseudogene 1	0	14	n/a	n/a	1.21e-02	1.486
279931317	ENSG00000238199	0	RP4-796F18.2	RP4-796F18.2	0	1	n/a	n/a	1.22e-02	1.486
1087647	ENSG00000057608	2649	GDI2	GDP dissociation inhibitor 2	2665	10	n/a	n/a	6.74e-04	1.486
279960266	ENSG00000241836	0	AC073321.5	AC073321.5	0	2	n/a	n/a	1.78e-01	1.486
1087188	ENSG00000012963	34437	UBR7	ubiquitin protein ligase E3 component n-recognin 7 (putative)	55148	14	n/a	n/a	8.43e-03	1.485
1092678	ENSG00000125971	57900	DYNLRB1	dynein, light chain, roadblock-type 1	83658	20	n/a	n/a	5.28e-02	1.484
279980759	ENSG00000243974	0	RP11-15N24.3	RP11-15N24.3	0	3	n/a	n/a	7.23e-04	1.484
1087962	ENSG00000069956	5565	MAPK6	mitogen-activated protein kinase 6	5597	15	n/a	n/a	1.88e-02	1.484
279479357	ENSG00000177197	0	PCNPP5	PEST containing nuclear protein pseudogene 5	0	13	n/a	n/a	4.91e-02	1.483
1105458	ENSG00000205364	4473	MT1M	metallothionein 1M	4499	16	n/a	n/a	2.81e-01	1.483
279879368	ENSG00000233558	0	RP3-486I3.4	RP3-486I3.4	0	6	n/a	n/a	9.44e-02	1.483
1098215	ENSG00000164128	4855	NPY1R	neuropeptide Y receptor Y1	4886	4	n/a	n/a	3.28e-02	1.483
279875806	ENSG00000233259	0	FABP3P2	fatty acid binding protein 3, pseudogene 2	0	13	n/a	n/a	1.42e-01	1.482
1104465	ENSG00000197991	41430	PCDH20	protocadherin 20	64881	13	n/a	n/a	1.91e-01	1.482
1104798	ENSG00000198890	34459	PRMT6	protein arginine methyltransferase 6	55170	1	n/a	n/a	1.41e-03	1.482
279909950	ENSG00000236360	0	RP11-334A14.2	RP11-334A14.2	0	1	n/a	n/a	1.65e-02	1.481
1098876	ENSG00000166741	4806	NNMT	nicotinamide N-methyltransferase	4837	11	n/a	n/a	1.76e-03	1.480
279834467	ENSG00000229593	0	SUCLA2P3	succinate-CoA ligase, ADP-forming, beta subunit pseudogene 3	0	2	n/a	n/a	1.91e-02	1.480
1094637	ENSG00000138698	5878	RAP1GDS1	RAP1, GTP-GDP dissociation stimulator 1	5910	4	n/a	n/a	9.15e-02	1.480
1095541	ENSG00000144744	8919	UBA3	ubiquitin-like modifier activating enzyme 3	9039	3	n/a	n/a	2.39e-04	1.480
280113219	ENSG00000258240	0	RP1-46F2.3	RP1-46F2.3	0	12	n/a	n/a	1.80e-02	1.480
279738006	ENSG00000215199	0	YWHAZP6	tyrosine 3-monooxygenase/tryptophan 5-monooxygenase activation protein, zeta pseudogene 6	0	9	n/a	n/a	8.37e-02	1.479
279938412	ENSG00000239256	0	RP11-22N12.1	RP11-22N12.1	0	17	n/a	n/a	2.42e-01	1.479
1089886	ENSG00000104904	4915	OAZ1	ornithine decarboxylase antizyme 1	4946	19	n/a	n/a	1.78e-02	1.479
279996040	ENSG00000247614	0	AC119673.1	AC119673.1	0	1	n/a	n/a	1.15e-02	1.478
279852077	ENSG00000231184	0	FAM58DP	family with sequence similarity 58, member D, pseudogene	0	13	n/a	n/a	5.59e-03	1.478
1087516	ENSG00000048545	2961	GUCA1A	guanylate cyclase activator 1A (retina)	2978	6	n/a	n/a	2.37e-02	1.478
1099507	ENSG00000169220	10489	RGS14	regulator of G-protein signaling 14	10636	5	n/a	n/a	5.03e-03	1.478
1092597	ENSG00000125691	9214	RPL23	ribosomal protein L23	9349	17	n/a	n/a	3.39e-02	1.477
1094825	ENSG00000139973	58085	SYT16	synaptotagmin XVI	83851	14	n/a	n/a	6.00e-02	1.477
1093191	ENSG00000130520	25553	LSM4	LSM4 homolog, U6 small nuclear RNA associated (S. cerevisiae)	25804	19	n/a	n/a	1.88e-03	1.477
1092716	ENSG00000126267	1331	COX6B1	cytochrome c oxidase subunit VIb polypeptide 1 (ubiquitous)	1340	19	n/a	n/a	1.28e-02	1.477
1106489	ENSG00000220205	6804	VAMP2	vesicle-associated membrane protein 2 (synaptobrevin 2)	6844	17	n/a	n/a	2.01e-02	1.477
1096995	ENSG00000157021	0	FAM92A1P1	family with sequence similarity 92, member A1 pseudogene 1	0	15	n/a	n/a	8.77e-03	1.477
1098276	ENSG00000164323	36860	KIAA1430	KIAA1430	57587	4	n/a	n/a	4.96e-04	1.476
279720637	ENSG00000213290	0	CTD-2192J16.12	CTD-2192J16.12	0	19	n/a	n/a	1.43e-01	1.476
1087028	ENSG00000007001	80994	UPP2	uridine phosphorylase 2	151531	2	n/a	n/a	3.01e-03	1.476
1100800	ENSG00000175182	79471	FAM131A	family with sequence similarity 131, member A	131408	3	n/a	n/a	1.02e-01	1.475
279727644	ENSG00000214077	0	GNAQP1	guanine nucleotide binding protein (G protein), q polypeptide pseudogene 1	0	2	n/a	n/a	3.23e-02	1.475
1089415	ENSG00000101443	10259	WFDC2	WAP four-disulfide core domain 2	10406	20	n/a	n/a	1.32e-01	1.475
1091077	ENSG00000113391	58205	FAM172A	family with sequence similarity 172, member A	83989	5	n/a	n/a	1.39e-04	1.475
1087889	ENSG00000067646	7501	ZFY	zinc finger protein, Y-linked	7544	Y	n/a	n/a	1.28e-01	1.475
1093138	ENSG00000130208	338	APOC1	apolipoprotein C-I	341	19	n/a	n/a	2.07e-01	1.475
1091872	ENSG00000119888	4047	EPCAM	epithelial cell adhesion molecule	4072	2	n/a	n/a	1.91e-01	1.475
1090513	ENSG00000108984	5576	MAP2K6	mitogen-activated protein kinase kinase 6	5608	17	n/a	n/a	3.21e-03	1.475
1089845	ENSG00000104765	661	BNIP3L	BCL2/adenovirus E1B 19kDa interacting protein 3-like	665	8	n/a	n/a	1.94e-02	1.474
1103348	ENSG00000187653	0	TMSL3	thymosin-like 3	0	4	n/a	n/a	2.21e-01	1.474
279884280	ENSG00000233994	0	GDI2P2	GDP dissociation inhibitor 2 pseudogene 2	0	1	n/a	n/a	5.08e-02	1.474
1088082	ENSG00000072832	1391	CRMP1	collapsin response mediator protein 1	1400	4	n/a	n/a	7.61e-02	1.474
1097545	ENSG00000161281	1337	COX7A1	cytochrome c oxidase subunit VIIa polypeptide 1 (muscle)	1346	19	n/a	n/a	1.65e-01	1.474
1098891	ENSG00000166797	58402	FAM96A	family with sequence similarity 96, member A	84191	15	n/a	n/a	4.55e-03	1.474
279500932	ENSG00000180211	0	RP1-278E11.3	RP1-278E11.3	0	6	n/a	n/a	3.59e-02	1.474
1101756	ENSG00000180573	8276	HIST1H2AC	histone cluster 1, H2ac	8334	6	n/a	n/a	6.83e-02	1.473
1095393	ENSG00000143774	2970	GUK1	guanylate kinase 1	2987	1	n/a	n/a	8.81e-02	1.473
279812388	ENSG00000227581	0	RP13-140E4.1	RP13-140E4.1	0	X	n/a	n/a	3.70e-02	1.473
280121857	ENSG00000258802	0	RP11-589M4.2	RP11-589M4.2	0	14	n/a	n/a	2.58e-01	1.472
1087117	ENSG00000010270	58147	STARD3NL	STARD3 N-terminal like	83930	7	n/a	n/a	1.19e-03	1.472
1104713	ENSG00000198739	110333	LRRTM3	leucine rich repeat transmembrane neuronal 3	347731	10	n/a	n/a	7.45e-02	1.472
1093031	ENSG00000129235	59008	TXNDC17	thioredoxin domain containing 17	84817	17	n/a	n/a	2.66e-02	1.472
1108730	ENSG00000237238	0	RP11-236F9.4	RP11-236F9.4	0	9	n/a	n/a	5.14e-03	1.472
1095475	ENSG00000144290	36558	SLC4A10	solute carrier family 4, sodium bicarbonate transporter, member 10	57282	2	n/a	n/a	2.17e-01	1.471
1102630	ENSG00000184613	4727	NELL2	NEL-like 2 (chicken)	4753	12	n/a	n/a	2.39e-01	1.471
1092592	ENSG00000125656	8141	CLPP	ClpP caseinolytic peptidase, ATP-dependent, proteolytic subunit homolog (E. coli)	8192	19	n/a	n/a	8.71e-03	1.470
1089560	ENSG00000102466	2244	FGF14	fibroblast growth factor 14	2259	13	n/a	n/a	2.04e-01	1.470
1094484	ENSG00000137941	55542	TTLL7	tubulin tyrosine ligase-like family, member 7	79739	1	n/a	n/a	3.60e-02	1.470
1094812	ENSG00000139874	6711	SSTR1	somatostatin receptor 1	6751	14	n/a	n/a	1.90e-01	1.470
1107506	ENSG00000229119	0	CTB-63M22.1	CTB-63M22.1	0	5	n/a	n/a	1.18e-01	1.470
1094133	ENSG00000136143	8726	SUCLA2	succinate-CoA ligase, ADP-forming, beta subunit	8803	13	n/a	n/a	7.55e-03	1.469
1098129	ENSG00000163923	78145	RPL39L	ribosomal protein L39-like	116832	3	n/a	n/a	3.19e-03	1.469
279986358	ENSG00000244558	0	RP11-445H22.4	RP11-445H22.4	0	20	n/a	n/a	7.89e-02	1.469
1096379	ENSG00000151729	288	SLC25A4	solute carrier family 25 (mitochondrial carrier; adenine nucleotide translocator), member 4	291	4	n/a	n/a	3.27e-02	1.469
1090921	ENSG00000112232	83700	KHDRBS2	KH domain containing, RNA binding, signal transduction associated 2	202559	6	n/a	n/a	6.07e-03	1.468
1098404	ENSG00000164830	34363	OXR1	oxidation resistance 1	55074	8	n/a	n/a	1.13e-01	1.468
1094481	ENSG00000137878	157127185	GCOM1	GRINL1A complex locus	100820829	15	n/a	n/a	3.89e-04	1.468
280039569	ENSG00000251503	157124189	APITD1-CORT	APITD1-CORT readthrough	100526739	1	n/a	n/a	5.30e-02	1.468
279903826	ENSG00000235767	0	RP11-377N20.1	RP11-377N20.1	0	6	n/a	n/a	7.67e-02	1.467
1102044	ENSG00000182195	23394	LDOC1	leucine zipper, down-regulated in cancer 1	23641	X	n/a	n/a	6.21e-02	1.467
1089267	ENSG00000100804	5661	PSMB5	proteasome (prosome, macropain) subunit, beta type, 5	5693	14	n/a	n/a	2.10e-03	1.467
280086164	ENSG00000255432	0	RP11-831H9.11	Uncharacterized protein	0	11	n/a	n/a	1.55e-02	1.467
1094160	ENSG00000136247	34435	ZDHHC4	zinc finger, DHHC-type containing 4	55146	7	n/a	n/a	8.57e-04	1.467
1104637	ENSG00000198551	83486	ZNF627	zinc finger protein 627	199692	19	n/a	n/a	2.23e-02	1.467
1104361	ENSG00000197705	36838	KLHL14	kelch-like 14 (Drosophila)	57565	18	n/a	n/a	6.23e-02	1.466
280096723	ENSG00000256541	0	RP4-761J14.5	RP4-761J14.5	0	12	n/a	n/a	2.64e-02	1.466
1087360	ENSG00000031698	6267	SARS	seryl-tRNA synthetase	6301	1	n/a	n/a	3.47e-02	1.466
1098318	ENSG00000164484	77525	TMEM200A	transmembrane protein 200A	114801	6	n/a	n/a	2.64e-02	1.466
1104540	ENSG00000198189	30652	HSD17B11	hydroxysteroid (17-beta) dehydrogenase 11	51170	4	n/a	n/a	1.65e-03	1.466
279723185	ENSG00000213598	0	RP11-112J1.1	RP11-112J1.1	0	14	n/a	n/a	2.28e-01	1.466
1087805	ENSG00000065518	4684	NDUFB4	NADH dehydrogenase (ubiquinone) 1 beta subcomplex, 4, 15kDa	4710	3	n/a	n/a	3.91e-02	1.466
279901524	ENSG00000235547	0	NDUFB11P1	NADH dehydrogenase (ubiquinone) 1 beta subcomplex, 11, pseudogene 1	0	11	n/a	n/a	2.12e-02	1.466
1095603	ENSG00000145247	79512	OCIAD2	OCIA domain containing 2	132299	4	n/a	n/a	5.79e-02	1.466
1091959	ENSG00000120509	30729	PDZD11	PDZ domain containing 11	51248	X	n/a	n/a	4.57e-02	1.465
1088009	ENSG00000070831	993	CDC42	cell division cycle 42 (GTP binding protein, 25kDa)	998	1	n/a	n/a	7.06e-04	1.465
1099158	ENSG00000167778	59116	SPRYD3	SPRY domain containing 3	84926	12	n/a	n/a	1.36e-01	1.465
1098683	ENSG00000165973	4719	NELL1	NEL-like 1 (chicken)	4745	11	n/a	n/a	2.23e-01	1.465
280062413	ENSG00000253833	0	RP11-367E12.4	RP11-367E12.4	0	8	n/a	n/a	9.53e-02	1.465
1087918	ENSG00000068615	41579	REEP1	receptor accessory protein 1	65055	2	n/a	n/a	1.07e-01	1.465
1092861	ENSG00000127824	7234	TUBA4A	tubulin, alpha 4a	7277	2	n/a	n/a	2.29e-01	1.465
1098930	ENSG00000166913	7486	YWHAB	tyrosine 3-monooxygenase/tryptophan 5-monooxygenase activation protein, beta polypeptide	7529	20	n/a	n/a	7.24e-02	1.465
1101108	ENSG00000176853	81316	FAM91A1	family with sequence similarity 91, member A1	157769	8	n/a	n/a	1.66e-03	1.465
1097960	ENSG00000163449	60208	TMEM169	transmembrane protein 169	92691	2	n/a	n/a	4.20e-02	1.464
1095542	ENSG00000144746	10403	ARL6IP5	ADP-ribosylation-like factor 6 interacting protein 5	10550	3	n/a	n/a	2.49e-02	1.464
279814033	ENSG00000227741	0	RP11-536C5.7	RP11-536C5.7	0	1	n/a	n/a	2.28e-01	1.464
1090191	ENSG00000106399	6087	RPA3	replication protein A3, 14kDa	6119	7	n/a	n/a	4.82e-03	1.464
1090895	ENSG00000112081	6392	SRSF3	serine/arginine-rich splicing factor 3	6428	6	n/a	n/a	3.45e-04	1.464
1104236	ENSG00000197329	36438	PELI1	pellino homolog 1 (Drosophila)	57162	2	n/a	n/a	1.59e-03	1.464
279526920	ENSG00000183405	0	RPS7P1	ribosomal protein S7 pseudogene 1	0	17	n/a	n/a	2.22e-01	1.464
1106330	ENSG00000215375	4610	MYL5	myosin, light chain 5, regulatory	4636	4	n/a	n/a	9.09e-02	1.464
1108995	ENSG00000241563	1316	CORT	cortistatin	1325	1	n/a	n/a	1.04e-01	1.463
279793382	ENSG00000225912	0	RP13-258O15.1	RP13-258O15.1	0	X	n/a	n/a	1.24e-01	1.463
1091263	ENSG00000115128	31119	AC008073.5	Pre-mRNA branch site protein p14	51639	2	n/a	n/a	2.45e-02	1.463
1099705	ENSG00000170091	31097	HMP19	Neuron-specific protein family member 2	51617	5	n/a	n/a	1.02e-01	1.463
1101138	ENSG00000176956	4037	LY6H	lymphocyte antigen 6 complex, locus H	4062	8	n/a	n/a	2.76e-02	1.463
1087495	ENSG00000047597	7461	XK	X-linked Kx blood group (McLeod syndrome)	7504	X	n/a	n/a	5.99e-02	1.463
1095698	ENSG00000145912	34940	NHP2	NHP2 ribonucleoprotein homolog (yeast)	55651	5	n/a	n/a	2.23e-04	1.462
279893250	ENSG00000234785	0	RP1-241P17.3	RP1-241P17.3	0	X	n/a	n/a	9.53e-02	1.462
1108994	ENSG00000241553	9948	ARPC4	actin related protein 2/3 complex, subunit 4, 20kDa	10093	3	n/a	n/a	2.14e-03	1.462
1091385	ENSG00000115827	55869	DCAF17	DDB1 and CUL4 associated factor 17	80067	2	n/a	n/a	1.58e-05	1.462
279963155	ENSG00000242128	0	AC079767.2	AC079767.2	0	2	n/a	n/a	5.85e-02	1.462
1108081	ENSG00000232859	83622	C17orf108	chromosome 17 open reading frame 108	201229	17	n/a	n/a	1.18e-02	1.462
1097616	ENSG00000161980	31208	POLR3K	polymerase (RNA) III (DNA directed) polypeptide K, 12.3 kDa	51728	16	n/a	n/a	8.76e-03	1.461
1101702	ENSG00000180233	85883	ZNRF2	zinc and ring finger 2	223082	7	n/a	n/a	3.84e-04	1.461
280116423	ENSG00000258484	89940	SPESP1	sperm equatorial segment protein 1	246777	15	n/a	n/a	3.28e-02	1.461
1093244	ENSG00000130755	9394	GMFG	glia maturation factor, gamma	9535	19	n/a	n/a	5.21e-02	1.461
1104731	ENSG00000198780	25798	FAM169A	family with sequence similarity 169, member A	26049	5	n/a	n/a	2.19e-02	1.461
1090355	ENSG00000107874	54844	CUEDC2	CUE domain containing 2	79004	10	n/a	n/a	1.51e-02	1.461
1092120	ENSG00000121933	137	ADORA3	adenosine A3 receptor	140	1	n/a	n/a	5.74e-02	1.461
1099661	ENSG00000169900	92196	PYDC1	PYD (pyrin domain) containing 1	260434	16	n/a	n/a	7.13e-02	1.461
279957811	ENSG00000241546	0	RP11-767L7.2	RP11-767L7.2	0	3	n/a	n/a	1.46e-01	1.460
1092291	ENSG00000123416	10229	TUBA1B	tubulin, alpha 1b	10376	12	n/a	n/a	5.80e-02	1.460
1098073	ENSG00000163743	25647	RCHY1	ring finger and CHY zinc finger domain containing 1	25898	4	n/a	n/a	2.12e-04	1.460
1090225	ENSG00000106615	5977	RHEB	Ras homolog enriched in brain	6009	7	n/a	n/a	4.66e-04	1.460
1103750	ENSG00000189181	125853	OR14I1	olfactory receptor, family 14, subfamily I, member 1	401994	1	n/a	n/a	2.26e-01	1.460
1095342	ENSG00000143499	36229	SMYD2	SET and MYND domain containing 2	56950	1	n/a	n/a	5.83e-02	1.459
280069033	ENSG00000254305	0	MRPL9P1	mitochondrial ribosomal protein L9 pseudogene 1	0	8	n/a	n/a	2.05e-02	1.459
279705039	ENSG00000206990	0	Y_RNA	Y RNA	0	1	n/a	n/a	1.76e-01	1.459
1094877	ENSG00000140379	594	BCL2A1	BCL2-related protein A1	597	15	n/a	n/a	1.42e-01	1.459
1093541	ENSG00000132661	28843	NXT1	NTF2-like export factor 1	29107	20	n/a	n/a	1.17e-02	1.459
1097127	ENSG00000158109	79207	TPRG1L	tumor protein p63 regulated 1-like	127262	1	n/a	n/a	3.52e-02	1.459
1095634	ENSG00000145451	7953	GLRA3	glycine receptor, alpha 3	8001	4	n/a	n/a	8.92e-02	1.459
1099289	ENSG00000168288	26994	MMADHC	methylmalonic aciduria (cobalamin deficiency) cblD type, with homocystinuria	27249	2	n/a	n/a	4.03e-03	1.458
1096822	ENSG00000155545	81690	MIER3	mesoderm induction early response 1, family member 3	166968	5	n/a	n/a	6.21e-03	1.458
1087704	ENSG00000061676	10629	NCKAP1	NCK-associated protein 1	10787	2	n/a	n/a	3.71e-02	1.457
1098000	ENSG00000163541	8725	SUCLG1	succinate-CoA ligase, alpha subunit	8802	2	n/a	n/a	3.91e-02	1.457
1101034	ENSG00000176407	36167	KCMF1	potassium channel modulatory factor 1	56888	2	n/a	n/a	4.10e-04	1.457
1101975	ENSG00000181852	10047	RNF41	ring finger protein 41	10193	12	n/a	n/a	7.18e-02	1.457
1094389	ENSG00000137463	58905	C4orf49	chromosome 4 open reading frame 49	84709	4	n/a	n/a	2.07e-02	1.456
1092783	ENSG00000126947	30790	ARMCX1	armadillo repeat containing, X-linked 1	51309	X	n/a	n/a	3.15e-04	1.456
1109069	ENSG00000243147	9411	MRPL33	mitochondrial ribosomal protein L33	9553	2	n/a	n/a	3.80e-02	1.456
1088366	ENSG00000080298	5959	RFX3	regulatory factor X, 3 (influences HLA class II expression)	5991	9	n/a	n/a	5.46e-04	1.456
280127727	ENSG00000259141	77730	AC027323.1	lysM and putative peptidoglycan-binding domain-containing protein 3	116068	5	n/a	n/a	1.18e-03	1.456
1089813	ENSG00000104497	40722	SNX16	sorting nexin 16	64089	8	n/a	n/a	1.12e-03	1.456
1096167	ENSG00000149600	80835	COMMD7	COMM domain containing 7	149951	20	n/a	n/a	6.36e-02	1.456
1094943	ENSG00000140798	60804	ABCC12	ATP-binding cassette, sub-family C (CFTR/MRP), member 12	94160	16	n/a	n/a	2.42e-03	1.455
279399998	ENSG00000169253	0	RP11-220D10.1	RP11-220D10.1	0	9	n/a	n/a	1.04e-01	1.455
1089327	ENSG00000101134	35105	DOK5	docking protein 5	55816	20	n/a	n/a	4.58e-04	1.455
1087342	ENSG00000028839	9378	TBPL1	TBP-like 1	9519	6	n/a	n/a	5.65e-03	1.455
1087981	ENSG00000070367	10493	EXOC5	exocyst complex component 5	10640	14	n/a	n/a	2.30e-04	1.454
279835459	ENSG00000229691	0	RP11-21N7.2	RP11-21N7.2	0	1	n/a	n/a	8.24e-02	1.454
1099624	ENSG00000169744	8956	LDB2	LIM domain binding 2	9079	4	n/a	n/a	1.32e-01	1.454
1099460	ENSG00000169020	518	ATP5I	ATP synthase, H+ transporting, mitochondrial Fo complex, subunit E	521	4	n/a	n/a	6.60e-02	1.454
1095002	ENSG00000141198	9895	TOM1L1	target of myb1 (chicken)-like 1	10040	17	n/a	n/a	3.50e-02	1.454
1092123	ENSG00000121964	55515	GTDC1	glycosyltransferase-like domain containing 1	79712	2	n/a	n/a	2.93e-04	1.454
1092879	ENSG00000127955	2753	GNAI1	guanine nucleotide binding protein (G protein), alpha inhibiting activity polypeptide 1	2770	7	n/a	n/a	9.19e-02	1.454
1091471	ENSG00000116489	825	CAPZA1	capping protein (actin filament) muscle Z-line, alpha 1	829	1	n/a	n/a	5.62e-04	1.454
1090509	ENSG00000108953	7488	YWHAE	tyrosine 3-monooxygenase/tryptophan 5-monooxygenase activation protein, epsilon polypeptide	7531	17	n/a	n/a	4.93e-05	1.453
279519561	ENSG00000182814	123223	FUNDC2P2	FUN14 domain containing 2 pseudogene 2	388965	2	n/a	n/a	9.57e-03	1.453
1094127	ENSG00000136108	26333	CKAP2	cytoskeleton associated protein 2	26586	13	n/a	n/a	1.83e-03	1.453
1091513	ENSG00000116750	30858	UCHL5	ubiquitin carboxyl-terminal hydrolase L5	51377	1	n/a	n/a	2.92e-02	1.453
1096644	ENSG00000153989	77743	NUS1	nuclear undecaprenyl pyrophosphate synthase 1 homolog (S. cerevisiae)	116150	6	n/a	n/a	1.56e-04	1.453
1089878	ENSG00000104888	36308	SLC17A7	solute carrier family 17 (sodium-dependent inorganic phosphate cotransporter), member 7	57030	19	n/a	n/a	1.85e-01	1.453
1091407	ENSG00000115966	1377	ATF2	activating transcription factor 2	1386	2	n/a	n/a	8.52e-03	1.452
1093660	ENSG00000133321	5888	RARRES3	retinoic acid receptor responder (tazarotene induced) 3	5920	11	n/a	n/a	2.50e-01	1.452
279720824	ENSG00000213326	0	RPS7P11	ribosomal protein S7 pseudogene 11	0	17	n/a	n/a	2.39e-01	1.452
1106352	ENSG00000215472	6107	RPL17	ribosomal protein L17	6139	18	n/a	n/a	1.87e-01	1.451
1087996	ENSG00000070669	437	ASNS	asparagine synthetase (glutamine-hydrolyzing)	440	7	n/a	n/a	1.32e-01	1.451
1091657	ENSG00000117758	23426	STX12	syntaxin 12	23673	1	n/a	n/a	3.65e-04	1.450
279991424	ENSG00000245910	0	SNHG6	small nucleolar RNA host gene 6 (non-protein coding)	0	8	n/a	n/a	9.66e-02	1.450
1090815	ENSG00000111647	22829	UHRF1BP1L	UHRF1 binding protein 1-like	23074	12	n/a	n/a	1.05e-02	1.450
1096726	ENSG00000154639	1514	CXADR	coxsackie virus and adenovirus receptor	1525	21	n/a	n/a	1.21e-02	1.450
1098445	ENSG00000164972	58886	C9orf24	chromosome 9 open reading frame 24	84688	9	n/a	n/a	1.26e-01	1.449
280096483	ENSG00000256512	0	RP11-860B13.3	RP11-860B13.3	0	12	n/a	n/a	1.64e-01	1.449
279967198	ENSG00000242557	0	RP11-316M1.11	RP11-316M1.11	0	1	n/a	n/a	8.28e-02	1.449
279910006	ENSG00000236365	0	RP5-849L7.1	RP5-849L7.1	0	X	n/a	n/a	1.17e-01	1.449
1094827	ENSG00000139977	78921	NAA30	N(alpha)-acetyltransferase 30, NatC catalytic subunit	122830	14	n/a	n/a	1.21e-02	1.449
1100952	ENSG00000176018	0	LYSMD3	LysM, putative peptidoglycan-binding, domain containing 3	0	5	n/a	n/a	1.19e-03	1.449
1094550	ENSG00000138207	5918	RBP4	retinol binding protein 4, plasma	5950	10	n/a	n/a	1.24e-02	1.449
280129070	ENSG00000259216	0	RP11-227D13.2	RP11-227D13.2	0	15	n/a	n/a	1.54e-01	1.449
279955775	ENSG00000241334	0	RP11-71L14.1	RP11-71L14.1	0	16	n/a	n/a	2.44e-01	1.449
280100958	ENSG00000257043	0	RP11-137N23.1	RP11-137N23.1	0	11	n/a	n/a	7.16e-04	1.449
1088168	ENSG00000075223	10365	SEMA3C	sema domain, immunoglobulin domain (Ig), short basic domain, secreted, (semaphorin) 3C	10512	7	n/a	n/a	8.57e-02	1.448
279975037	ENSG00000243445	0	RP11-715J22.1	RP11-715J22.1	0	16	n/a	n/a	2.22e-01	1.448
279870135	ENSG00000232751	0	RP11-296O14.1	RP11-296O14.1	0	1	n/a	n/a	3.84e-02	1.448
1100774	ENSG00000175061	79057	C17orf76-AS1	C17orf76 antisense RNA 1 (non-protein coding)	125144	17	n/a	n/a	2.07e-01	1.448
1092263	ENSG00000123179	58848	EBPL	emopamil binding protein-like	84650	13	n/a	n/a	2.76e-03	1.448
280098542	ENSG00000256756	0	RP11-871F6.2	RP11-871F6.2	0	12	n/a	n/a	1.11e-02	1.448
279713183	ENSG00000211768	0	TRBJ2-4	T cell receptor beta joining 2-4	0	7	n/a	n/a	2.37e-01	1.448
279805513	ENSG00000226955	0	AC104306.4	AC104306.4	0	3	n/a	n/a	6.36e-02	1.448
1099754	ENSG00000170315	7271	UBB	ubiquitin B	7314	17	n/a	n/a	2.90e-02	1.447
279818046	ENSG00000228118	0	AC118653.1	AC118653.1	0	17	n/a	n/a	6.72e-02	1.447
1102441	ENSG00000183783	122047	KCTD8	potassium channel tetramerisation domain containing 8	386617	4	n/a	n/a	5.52e-02	1.447
1089968	ENSG00000105341	34390	ATP5SL	ATP5S-like	55101	19	n/a	n/a	1.10e-03	1.447
1091259	ENSG00000115091	9951	ACTR3	ARP3 actin-related protein 3 homolog (yeast)	10096	2	n/a	n/a	6.30e-04	1.447
1098815	ENSG00000166446	78989	CDYL2	chromodomain protein, Y-like 2	124359	16	n/a	n/a	1.26e-01	1.447
1091067	ENSG00000113327	2550	GABRG2	gamma-aminobutyric acid (GABA) A receptor, gamma 2	2566	5	n/a	n/a	2.24e-01	1.447
1102822	ENSG00000185352	92356	HS6ST3	heparan sulfate 6-O-sulfotransferase 3	266722	13	n/a	n/a	2.23e-01	1.447
1094437	ENSG00000137727	36842	ARHGAP20	Rho GTPase activating protein 20	57569	11	n/a	n/a	2.24e-01	1.447
1095287	ENSG00000143314	55393	MRPL24	mitochondrial ribosomal protein L24	79590	1	n/a	n/a	2.01e-03	1.446
1091682	ENSG00000118181	6197	RPS25	ribosomal protein S25	6230	11	n/a	n/a	1.43e-01	1.446
279755663	ENSG00000221754	1023050	MIR1260	microRNA 1260	100302236	14	n/a	n/a	2.44e-01	1.446
279815748	ENSG00000227890	0	AC079354.2	AC079354.2	0	2	n/a	n/a	7.36e-02	1.446
1096863	ENSG00000155959	7368	VBP1	von Hippel-Lindau binding protein 1	7411	X	n/a	n/a	2.43e-03	1.446
279876241	ENSG00000233304	0	RP13-614K11.1	RP13-614K11.1	0	1	n/a	n/a	1.79e-02	1.445
1099757	ENSG00000170324	80296	FRMPD2	FERM and PDZ domain containing 2	143162	10	n/a	n/a	3.99e-03	1.445
279882464	ENSG00000233846	0	RP11-307L3.2	RP11-307L3.2	0	9	n/a	n/a	1.16e-01	1.445
1093479	ENSG00000132341	5869	RAN	RAN, member RAS oncogene family	5901	12	n/a	n/a	1.69e-03	1.445
1091978	ENSG00000120675	28839	DNAJC15	DnaJ (Hsp40) homolog, subfamily C, member 15	29103	13	n/a	n/a	7.57e-02	1.444
279905598	ENSG00000235957	0	COX7CP1	cytochrome c oxidase subunit VIIc pseudogene 1	0	13	n/a	n/a	1.40e-01	1.444
1091548	ENSG00000116983	30921	HPCAL4	hippocalcin like 4	51440	1	n/a	n/a	1.07e-01	1.444
1088928	ENSG00000095970	33501	TREM2	triggering receptor expressed on myeloid cells 2	54209	6	n/a	n/a	1.72e-01	1.443
1104112	ENSG00000196937	10300	FAM3C	family with sequence similarity 3, member C	10447	7	n/a	n/a	1.54e-02	1.443
279750201	ENSG00000220105	0	RP11-307I14.2	RP11-307I14.2	0	9	n/a	n/a	1.06e-01	1.443
1087523	ENSG00000049130	4229	KITLG	KIT ligand	4254	12	n/a	n/a	2.18e-02	1.443
1087868	ENSG00000067064	3402	IDI1	isopentenyl-diphosphate delta isomerase 1	3422	10	n/a	n/a	1.28e-04	1.443
1098214	ENSG00000164125	30794	FAM198B	family with sequence similarity 198, member B	51313	4	n/a	n/a	1.44e-02	1.443
1099488	ENSG00000169139	7293	UBE2V2	ubiquitin-conjugating enzyme E2 variant 2	7336	8	n/a	n/a	1.29e-03	1.443
279854056	ENSG00000231351	0	AC111200.7	AC111200.7	0	2	n/a	n/a	1.97e-01	1.443
279771090	ENSG00000224043	0	AC016725.4	AC016725.4	0	2	n/a	n/a	3.43e-03	1.442
1100480	ENSG00000173452	90325	TMEM196	transmembrane protein 196	256130	7	n/a	n/a	1.85e-02	1.442
1098232	ENSG00000164176	9940	EDIL3	EGF-like repeats and discoidin I-like domains 3	10085	5	n/a	n/a	1.54e-01	1.442
280031793	ENSG00000250902	0	RP11-301H24.4	RP11-301H24.4	0	4	n/a	n/a	1.64e-02	1.442
1093980	ENSG00000135404	962	CD63	CD63 molecule	967	12	n/a	n/a	1.70e-02	1.442
1091016	ENSG00000112874	57836	NUDT12	nudix (nucleoside diphosphate linked moiety X)-type motif 12	83594	5	n/a	n/a	1.67e-03	1.442
279788988	ENSG00000225539	0	AC018799.1	AC018799.1	0	2	n/a	n/a	1.37e-03	1.441
280058575	ENSG00000253571	0	RP11-728L1.1	RP11-728L1.1	0	8	n/a	n/a	1.94e-02	1.441
279943096	ENSG00000239809	0	RP11-51L5.2	RP11-51L5.2	0	17	n/a	n/a	1.73e-01	1.441
1091468	ENSG00000116459	512	ATP5F1	ATP synthase, H+ transporting, mitochondrial Fo complex, subunit B1	515	1	n/a	n/a	1.05e-02	1.441
1087221	ENSG00000015153	9993	YAF2	YY1 associated factor 2	10138	12	n/a	n/a	1.69e-04	1.441
1100497	ENSG00000173545	59914	ZNF622	zinc finger protein 622	90441	5	n/a	n/a	9.08e-04	1.440
279839669	ENSG00000230074	0	RP11-195F19.9	RP11-195F19.9	0	9	n/a	n/a	1.84e-02	1.440
1104688	ENSG00000198689	10332	SLC9A6	solute carrier family 9 (sodium/hydrogen exchanger), member 6	10479	X	n/a	n/a	1.76e-01	1.440
1093604	ENSG00000132975	2818	GPR12	G protein-coupled receptor 12	2835	13	n/a	n/a	3.94e-02	1.440
278811883	ENSG00000108958	0	AC016292.3	AC016292.3	0	17	n/a	n/a	3.34e-02	1.440
1100680	ENSG00000174521	80672	TTC9B	tetratricopeptide repeat domain 9B	148014	19	n/a	n/a	3.89e-02	1.440
280090909	ENSG00000255863	0	AC073610.5	AC073610.5	0	12	n/a	n/a	7.55e-02	1.440
279774486	ENSG00000224272	0	AC114730.3	AC114730.3	0	2	n/a	n/a	1.92e-01	1.440
1100290	ENSG00000172500	9034	FIBP	fibroblast growth factor (acidic) intracellular binding protein	9158	11	n/a	n/a	7.43e-03	1.440
1097680	ENSG00000162409	5531	PRKAA2	protein kinase, AMP-activated, alpha 2 catalytic subunit	5563	1	n/a	n/a	2.32e-02	1.439
1101984	ENSG00000181904	79612	C5orf24	chromosome 5 open reading frame 24	134553	5	n/a	n/a	1.38e-02	1.439
279838749	ENSG00000229994	0	RP4-765A10.1	RP4-765A10.1	0	1	n/a	n/a	8.46e-02	1.439
1095361	ENSG00000143575	10309	HAX1	HCLS1 associated protein X-1	10456	1	n/a	n/a	4.28e-02	1.439
1102884	ENSG00000185658	33307	BRWD1	bromodomain and WD repeat domain containing 1	54014	21	n/a	n/a	9.61e-03	1.438
1092272	ENSG00000123297	9957	TSFM	Ts translation elongation factor, mitochondrial	10102	12	n/a	n/a	2.43e-04	1.438
1101179	ENSG00000177181	94381	RIMKLA	ribosomal modification protein rimK-like family member A	284716	1	n/a	n/a	1.85e-01	1.438
1093945	ENSG00000135241	30130	PNPLA8	patatin-like phospholipase domain containing 8	50640	7	n/a	n/a	2.12e-03	1.437
1092682	ENSG00000125995	80152	ROMO1	reactive oxygen species modulator 1	140823	20	n/a	n/a	1.43e-01	1.437
279735880	ENSG00000215006	0	CHCHD2P2	coiled-coil-helix-coiled-coil-helix domain containing 2 pseudogene 2	0	5	n/a	n/a	2.46e-01	1.437
279865740	ENSG00000232389	0	RP11-134K13.2	RP11-134K13.2	0	6	n/a	n/a	1.86e-03	1.437
1095653	ENSG00000145681	1395	HAPLN1	hyaluronan and proteoglycan link protein 1	1404	5	n/a	n/a	1.28e-03	1.437
1088438	ENSG00000082213	34611	C5orf22	chromosome 5 open reading frame 22	55322	5	n/a	n/a	1.93e-02	1.437
1094998	ENSG00000141150	60068	RASL10B	RAS-like, family 10, member B	91608	17	n/a	n/a	9.03e-02	1.437
1095913	ENSG00000147533	30607	GOLGA7	golgin A7	51125	8	n/a	n/a	1.98e-02	1.437
1095935	ENSG00000147655	109853	RSPO2	R-spondin 2	340419	8	n/a	n/a	1.55e-01	1.436
1087908	ENSG00000068305	4180	MEF2A	myocyte enhancer factor 2A	4205	15	n/a	n/a	1.37e-01	1.436
1093872	ENSG00000134809	26267	TIMM10	translocase of inner mitochondrial membrane 10 homolog (yeast)	26519	11	n/a	n/a	1.40e-03	1.436
279781183	ENSG00000224855	157129257	OPA1-AS1	OPA1 antisense RNA 1 (non-protein coding)	100873941	3	n/a	n/a	3.45e-02	1.436
1099382	ENSG00000168701	28836	TMEM208	transmembrane protein 208	29100	16	n/a	n/a	1.93e-03	1.436
1109145	ENSG00000244462	9992	RBM12	RNA binding motif protein 12	10137	20	n/a	n/a	2.12e-03	1.436
279803748	ENSG00000226824	0	RP4-756H11.3	RP4-756H11.3	0	7	n/a	n/a	4.72e-02	1.435
1089358	ENSG00000101222	25625	SPEF1	sperm flagellar 1	25876	20	n/a	n/a	3.33e-02	1.435
1092311	ENSG00000123575	79794	FAM199X	family with sequence similarity 199, X-linked	139231	X	n/a	n/a	1.08e-02	1.435
1088429	ENSG00000082014	6564	SMARCD3	SWI/SNF related, matrix associated, actin dependent regulator of chromatin, subfamily d, member 3	6604	7	n/a	n/a	9.14e-02	1.434
1094249	ENSG00000136805	23485	C9orf4	chromosome 9 open reading frame 4	23732	9	n/a	n/a	2.16e-01	1.434
279739370	ENSG00000215349	0	MRPL3P1	mitochondrial ribosomal protein L3 pseudogene 1	0	13	n/a	n/a	1.64e-02	1.434
1099398	ENSG00000168772	56120	CXXC4	CXXC finger protein 4	80319	4	n/a	n/a	7.36e-03	1.434
1091889	ENSG00000119965	55809	C10orf88	chromosome 10 open reading frame 88	80007	10	n/a	n/a	1.69e-02	1.434
1090923	ENSG00000112237	887	CCNC	cyclin C	892	6	n/a	n/a	3.89e-03	1.434
1096464	ENSG00000152413	9319	HOMER1	homer homolog 1 (Drosophila)	9456	5	n/a	n/a	1.98e-01	1.434
1091406	ENSG00000115963	387	RND3	Rho family GTPase 3	390	2	n/a	n/a	1.44e-03	1.433
1087827	ENSG00000065978	4873	YBX1	Y box binding protein 1	4904	1	n/a	n/a	4.60e-02	1.433
1105413	ENSG00000205220	5667	PSMB10	proteasome (prosome, macropain) subunit, beta type, 10	5699	16	n/a	n/a	7.86e-02	1.433
1089832	ENSG00000104691	0	UBXN8	UBX domain protein 8	0	8	n/a	n/a	2.42e-04	1.433
1089047	ENSG00000100030	5562	MAPK1	mitogen-activated protein kinase 1	5594	22	n/a	n/a	1.39e-01	1.433
1092189	ENSG00000122584	29743	NXPH1	neurexophilin 1	30010	7	n/a	n/a	1.38e-03	1.432
1094113	ENSG00000136021	34970	SCYL2	SCY1-like 2 (S. cerevisiae)	55681	12	n/a	n/a	1.92e-03	1.432
1095801	ENSG00000146701	4166	MDH2	malate dehydrogenase 2, NAD (mitochondrial)	4191	7	n/a	n/a	4.68e-02	1.432
1088696	ENSG00000089127	4907	OAS1	2'-5'-oligoadenylate synthetase 1, 40/46kDa	4938	12	n/a	n/a	2.37e-01	1.431
1093793	ENSG00000134321	60059	RSAD2	radical S-adenosyl methionine domain containing 2	91543	2	n/a	n/a	1.72e-01	1.431
279820414	ENSG00000228328	0	RP11-516A11.1	RP11-516A11.1	0	X	n/a	n/a	8.83e-02	1.431
280011271	ENSG00000249256	0	ATP5LP3	ATP synthase, H+ transporting, mitochondrial Fo complex, subunit g, pseudogene 3	0	4	n/a	n/a	2.37e-01	1.431
1100434	ENSG00000173221	2728	GLRX	glutaredoxin (thioltransferase)	2745	5	n/a	n/a	1.08e-01	1.431
1096923	ENSG00000156411	9414	C14orf2	chromosome 14 open reading frame 2	9556	14	n/a	n/a	8.40e-02	1.430
1090218	ENSG00000106588	5651	PSMA2	proteasome (prosome, macropain) subunit, alpha type, 2	5683	7	n/a	n/a	1.13e-01	1.430
1096670	ENSG00000154153	33754	FAM134B	family with sequence similarity 134, member B	54463	5	n/a	n/a	8.93e-02	1.430
1100473	ENSG00000173418	30608	NAA20	N(alpha)-acetyltransferase 20, NatB catalytic subunit	51126	20	n/a	n/a	6.55e-03	1.430
1095447	ENSG00000144048	8385	DUSP11	dual specificity phosphatase 11 (RNA/RNP complex 1-interacting)	8446	2	n/a	n/a	4.48e-04	1.430
1088241	ENSG00000077080	30893	ACTL6B	actin-like 6B	51412	7	n/a	n/a	1.46e-01	1.430
1098331	ENSG00000164542	23121	KIAA0895	KIAA0895	23366	7	n/a	n/a	1.03e-02	1.429
280060132	ENSG00000253690	0	RP11-380I10.4	RP11-380I10.4	0	8	n/a	n/a	8.50e-02	1.429
1088491	ENSG00000083937	25727	CHMP2B	charged multivesicular body protein 2B	25978	3	n/a	n/a	4.55e-04	1.429
1106471	ENSG00000219200	133577	RNASEK	ribonuclease, RNase K	440400	17	n/a	n/a	2.38e-02	1.429
280125626	ENSG00000259022	0	RP11-561B11.4	RP11-561B11.4	0	14	n/a	n/a	1.32e-03	1.429
1095608	ENSG00000145293	37292	ENOPH1	enolase-phosphatase 1	58478	4	n/a	n/a	5.44e-04	1.429
1102810	ENSG00000185305	33913	ARL15	ADP-ribosylation factor-like 15	54622	5	n/a	n/a	4.73e-02	1.429
1107773	ENSG00000230989	3261	HSBP1	heat shock factor binding protein 1	3281	16	n/a	n/a	3.91e-02	1.429
1104453	ENSG00000197958	6104	RPL12	ribosomal protein L12	6136	9	n/a	n/a	1.24e-01	1.429
1090326	ENSG00000107669	10942	ATE1	arginyltransferase 1	11101	10	n/a	n/a	2.36e-02	1.429
279998658	ENSG00000248202	0	RP11-455B3.1	RP11-455B3.1	0	5	n/a	n/a	9.94e-03	1.428
280119061	ENSG00000258650	0	RP11-517O13.2	RP11-517O13.2	0	14	n/a	n/a	4.90e-02	1.428
279627148	ENSG00000197620	0	CXorf40A	chromosome X open reading frame 40A	0	X	n/a	n/a	1.37e-03	1.428
1092841	ENSG00000127540	10817	UQCR11	ubiquinol-cytochrome c reductase, complex III subunit XI	10975	19	n/a	n/a	1.07e-01	1.428
1090694	ENSG00000110696	10786	C11orf58	chromosome 11 open reading frame 58	10944	11	n/a	n/a	7.20e-03	1.428
1104905	ENSG00000203778	151786	C6orf225	chromosome 6 open reading frame 225	619208	6	n/a	n/a	9.96e-02	1.428
1095630	ENSG00000145425	6156	RPS3A	ribosomal protein S3A	6189	4	n/a	n/a	2.51e-01	1.428
1108721	ENSG00000237190	60034	CDKN2AIPNL	CDKN2A interacting protein N-terminal like	91368	5	n/a	n/a	6.20e-03	1.428
1089973	ENSG00000105366	26926	SIGLEC8	sialic acid binding Ig-like lectin 8	27181	19	n/a	n/a	1.18e-01	1.428
279836712	ENSG00000229814	0	RP11-563H8.2	RP11-563H8.2	0	9	n/a	n/a	1.86e-01	1.428
1091154	ENSG00000114120	34475	SLC25A36	solute carrier family 25, member 36	55186	3	n/a	n/a	1.63e-04	1.427
279832407	ENSG00000229400	0	RP11-3L21.2	RP11-3L21.2	0	1	n/a	n/a	1.06e-01	1.427
1087878	ENSG00000067221	9263	STOML1	stomatin (EPB72)-like 1	9399	15	n/a	n/a	4.43e-02	1.427
1094688	ENSG00000139117	80364	CPNE8	copine VIII	144402	12	n/a	n/a	2.91e-02	1.427
280124594	ENSG00000258956	0	RP11-442G21.1	RP11-442G21.1	0	14	n/a	n/a	1.77e-01	1.427
279860462	ENSG00000231903	0	AC079354.5	AC079354.5	0	2	n/a	n/a	4.88e-02	1.427
1104763	ENSG00000198836	4944	OPA1	optic atrophy 1 (autosomal dominant)	4976	3	n/a	n/a	4.68e-02	1.427
1100877	ENSG00000175567	7308	UCP2	uncoupling protein 2 (mitochondrial, proton carrier)	7351	11	n/a	n/a	3.69e-02	1.427
1092541	ENSG00000125352	7693	RNF113A	ring finger protein 113A	7737	X	n/a	n/a	1.07e-03	1.426
1088399	ENSG00000081087	28698	OSTM1	osteopetrosis associated transmembrane protein 1	28962	6	n/a	n/a	1.25e-03	1.426
1099459	ENSG00000169019	34240	COMMD8	COMM domain containing 8	54951	4	n/a	n/a	2.81e-03	1.426
1092307	ENSG00000123562	9499	MORF4L2	mortality factor 4 like 2	9643	X	n/a	n/a	1.53e-02	1.426
1086906	ENSG00000003987	8985	MTMR7	myotubularin related protein 7	9108	8	n/a	n/a	1.09e-01	1.426
279842570	ENSG00000230330	0	HMGN2P3	high mobility group nucleosomal binding domain 2 pseudogene 3	0	16	n/a	n/a	1.43e-01	1.426
1098139	ENSG00000163947	30139	ARHGEF3	Rho guanine nucleotide exchange factor (GEF) 3	50650	3	n/a	n/a	1.86e-01	1.426
1090336	ENSG00000107771	33753	FAM190B	family with sequence similarity 190, member B	54462	10	n/a	n/a	3.72e-02	1.426
279721846	ENSG00000213403	0	CISD1P1	CDGSH iron sulfur domain 1 pseudogene 1	0	2	n/a	n/a	2.11e-01	1.425
1089990	ENSG00000105404	10420	RABAC1	Rab acceptor 1 (prenylated)	10567	19	n/a	n/a	2.32e-02	1.425
1098739	ENSG00000166171	25660	DPCD	deleted in primary ciliary dyskinesia homolog (mouse)	25911	10	n/a	n/a	4.37e-03	1.425
279897580	ENSG00000235162	122751	C12orf75	chromosome 12 open reading frame 75	387882	12	n/a	n/a	7.57e-04	1.425
1092136	ENSG00000122068	58458	FYTTD1	forty-two-three domain containing 1	84248	3	n/a	n/a	7.39e-04	1.425
1090671	ENSG00000110422	9969	HIPK3	homeodomain interacting protein kinase 3	10114	11	n/a	n/a	2.82e-03	1.424
1097547	ENSG00000161326	10914	DUSP14	dual specificity phosphatase 14	11072	17	n/a	n/a	3.77e-02	1.424
1095555	ENSG00000144827	34636	ABHD10	abhydrolase domain containing 10	55347	3	n/a	n/a	2.11e-03	1.424
1098932	ENSG00000166922	6411	SCG5	secretogranin V (7B2 protein)	6447	15	n/a	n/a	1.71e-01	1.424
279744975	ENSG00000216657	0	RP3-406P24.1	RP3-406P24.1	0	6	n/a	n/a	7.09e-02	1.424
280109989	ENSG00000257921	0	RP11-571M6.15	RP11-571M6.15	0	12	n/a	n/a	2.25e-02	1.424
279548685	ENSG00000185290	123473	RP4-725G10.1	RP4-725G10.1	389493	7	n/a	n/a	1.32e-01	1.424
1094487	ENSG00000137947	2942	GTF2B	general transcription factor IIB	2959	1	n/a	n/a	1.69e-03	1.424
1092556	ENSG00000125445	30563	MRPS7	mitochondrial ribosomal protein S7	51081	17	n/a	n/a	3.73e-02	1.424
1095128	ENSG00000142089	10263	IFITM3	interferon induced transmembrane protein 3	10410	11	n/a	n/a	2.53e-01	1.423
1097371	ENSG00000160131	83751	VMA21	VMA21 vacuolar H+-ATPase homolog (S. cerevisiae)	203547	X	n/a	n/a	3.75e-03	1.423
1099878	ENSG00000170860	27003	LSM3	LSM3 homolog, U6 small nuclear RNA associated (S. cerevisiae)	27258	3	n/a	n/a	6.35e-03	1.423
279670362	ENSG00000203616	0	RHOT1P2	ras homolog gene family, member T1 pseudogene 2	0	21	n/a	n/a	1.82e-01	1.423
1098547	ENSG00000165443	58658	PHYHIPL	phytanoyl-CoA 2-hydroxylase interacting protein-like	84457	10	n/a	n/a	1.31e-02	1.423
1094348	ENSG00000137210	57533	TMEM14B	transmembrane protein 14B	81853	6	n/a	n/a	6.06e-02	1.423
1093798	ENSG00000134333	3914	LDHA	lactate dehydrogenase A	3939	11	n/a	n/a	5.22e-02	1.422
1097329	ENSG00000159720	8991	ATP6V0D1	ATPase, H+ transporting, lysosomal 38kDa, V0 subunit d1	9114	16	n/a	n/a	1.39e-01	1.422
279743198	ENSG00000215900	0	SEPW1P	selenoprotein W, 1 pseudogene	0	1	n/a	n/a	2.15e-01	1.421
279922201	ENSG00000237447	0	CDC27P2	cell division cycle 27 homolog (S. cerevisiae) pseudogene 2	0	Y	n/a	n/a	6.86e-02	1.421
279819242	ENSG00000228234	0	GLRXP	GLRXP	0	20	n/a	n/a	1.51e-01	1.421
1091629	ENSG00000117569	37188	PTBP2	polypyrimidine tract binding protein 2	58155	1	n/a	n/a	3.68e-03	1.421
1091451	ENSG00000116221	30734	MRPL37	mitochondrial ribosomal protein L37	51253	1	n/a	n/a	1.69e-02	1.421
1091519	ENSG00000116783	157124237	FPGT-TNNI3K	FPGT-TNNI3K readthrough	100526835	1	n/a	n/a	1.24e-03	1.421
1098718	ENSG00000166128	31242	RAB8B	RAB8B, member RAS oncogene family	51762	15	n/a	n/a	4.42e-03	1.421
1104324	ENSG00000197584	10096	KCNMB2	potassium large conductance calcium-activated channel, subfamily M, beta member 2	10242	3	n/a	n/a	2.50e-03	1.421
1093371	ENSG00000131495	4669	NDUFA2	NADH dehydrogenase (ubiquinone) 1 alpha subcomplex, 2, 8kDa	4695	5	n/a	n/a	3.90e-02	1.421
1094780	ENSG00000139637	37780	C12orf10	chromosome 12 open reading frame 10	60314	12	n/a	n/a	4.42e-03	1.421
1105896	ENSG00000213719	1183	CLIC1	chloride intracellular channel 1	1192	6	n/a	n/a	1.70e-01	1.421
1091600	ENSG00000117395	10811	EBNA1BP2	EBNA1 binding protein 2	10969	1	n/a	n/a	5.03e-03	1.421
279955647	ENSG00000241318	0	RP11-47K11.2	RP11-47K11.2	0	1	n/a	n/a	2.12e-01	1.420
1094989	ENSG00000141076	59106	CIRH1A	cirrhosis, autosomal recessive 1A (cirhin)	84916	16	n/a	n/a	5.46e-02	1.420
279904834	ENSG00000235883	0	AC012379.1	AC012379.1	0	15	n/a	n/a	7.89e-03	1.420
279795671	ENSG00000226099	0	RP11-544L8__B.2	RP11-544L8__B.2	0	6	n/a	n/a	2.86e-02	1.420
1088437	ENSG00000082212	4175	ME2	malic enzyme 2, NAD(+)-dependent, mitochondrial	4200	18	n/a	n/a	2.31e-03	1.420
1095484	ENSG00000144366	30935	GULP1	GULP, engulfment adaptor PTB domain containing 1	51454	2	n/a	n/a	1.66e-04	1.420
280061418	ENSG00000253760	0	RP11-48B3.2	RP11-48B3.2	0	8	n/a	n/a	1.05e-01	1.420
1098582	ENSG00000165572	59817	KBTBD6	kelch repeat and BTB (POZ) domain containing 6	89890	13	n/a	n/a	6.89e-02	1.419
1092591	ENSG00000125652	58476	ALKBH7	alkB, alkylation repair homolog 7 (E. coli)	84266	19	n/a	n/a	1.60e-01	1.419
1091417	ENSG00000116030	7298	SUMO1	SMT3 suppressor of mif two 3 homolog 1 (S. cerevisiae)	7341	2	n/a	n/a	3.07e-03	1.419
1099378	ENSG00000168675	749	C18orf1	chromosome 18 open reading frame 1	753	18	n/a	n/a	1.07e-01	1.418
1102913	ENSG00000185774	56134	KCNIP4	Kv channel interacting protein 4	80333	4	n/a	n/a	9.42e-02	1.418
1090220	ENSG00000106603	35033	C7orf44	chromosome 7 open reading frame 44	55744	7	n/a	n/a	9.32e-04	1.418
1099250	ENSG00000168118	5835	RAB4A	RAB4A, member RAS oncogene family	5867	1	n/a	n/a	9.79e-04	1.418
1094242	ENSG00000136738	7979	STAM	signal transducing adaptor molecule (SH3 domain and ITAM motif) 1	8027	10	n/a	n/a	8.30e-02	1.418
1097664	ENSG00000162368	31207	CMPK1	cytidine monophosphate (UMP-CMP) kinase 1, cytosolic	51727	1	n/a	n/a	1.67e-03	1.417
1088246	ENSG00000077152	28825	UBE2T	ubiquitin-conjugating enzyme E2T (putative)	29089	1	n/a	n/a	5.49e-02	1.417
1103292	ENSG00000187325	31096	TAF9B	TAF9B RNA polymerase II, TATA box binding protein (TBP)-associated factor, 31kDa	51616	X	n/a	n/a	3.81e-02	1.417
1093796	ENSG00000134326	79381	CMPK2	cytidine monophosphate (UMP-CMP) kinase 2, mitochondrial	129607	2	n/a	n/a	7.78e-02	1.417
1090267	ENSG00000106993	34953	CDC37L1	cell division cycle 37 homolog (S. cerevisiae)-like 1	55664	9	n/a	n/a	2.38e-04	1.417
1100560	ENSG00000173867	0	MRPL46	mitochondrial ribosomal protein L46	0	15	n/a	n/a	1.28e-01	1.417
279979009	ENSG00000243781	0	RP11-193H5.2	RP11-193H5.2	0	1	n/a	n/a	4.51e-02	1.417
279886041	ENSG00000234171	157121707	AC108488.3	AC108488.3	100506054	2	n/a	n/a	2.93e-02	1.417
279943471	ENSG00000239872	0	RPL35AP19	ribosomal protein L35a pseudogene 19	0	8	n/a	n/a	1.96e-01	1.417
1095417	ENSG00000143889	60232	HNRPLL	heterogeneous nuclear ribonucleoprotein L-like	92906	2	n/a	n/a	9.62e-04	1.416
279733554	ENSG00000214812	0	RP5-1053E7.3	RP5-1053E7.3	0	1	n/a	n/a	1.60e-01	1.416
1097470	ENSG00000160752	2209	FDPS	farnesyl diphosphate synthase	2224	1	n/a	n/a	8.28e-03	1.416
279865549	ENSG00000232370	0	AF241726.2	AF241726.2	0	X	n/a	n/a	6.84e-03	1.416
1100617	ENSG00000174173	34220	RG9MTD1	RNA (guanine-9-) methyltransferase domain containing 1	54931	3	n/a	n/a	3.90e-02	1.416
1095796	ENSG00000146674	3466	IGFBP3	insulin-like growth factor binding protein 3	3486	7	n/a	n/a	2.34e-01	1.416
1098235	ENSG00000164182	60119	NDUFAF2	NADH dehydrogenase (ubiquinone) 1 alpha subcomplex, assembly factor 2	91942	5	n/a	n/a	4.64e-02	1.415
279784527	ENSG00000225159	0	RP11-40H20.2	RP11-40H20.2	0	1	n/a	n/a	1.27e-02	1.415
1091210	ENSG00000114686	11062	MRPL3	mitochondrial ribosomal protein L3	11222	3	n/a	n/a	1.26e-03	1.415
1094856	ENSG00000140264	25515	SERF2	small EDRK-rich factor 2	25764	15	n/a	n/a	6.23e-02	1.415
1096323	ENSG00000151366	4692	NDUFC2	NADH dehydrogenase (ubiquinone) 1, subcomplex unknown, 2, 14.5kDa	4718	11	n/a	n/a	5.74e-04	1.415
279842266	ENSG00000230311	0	AC004074.3	AC004074.3	0	X	n/a	n/a	1.62e-01	1.414
279719082	ENSG00000213080	0	RP11-312J18.5	RP11-312J18.5	0	1	n/a	n/a	1.12e-02	1.414
1092380	ENSG00000124194	54837	GDAP1L1	ganglioside-induced differentiation-associated protein 1-like 1	78997	20	n/a	n/a	2.44e-02	1.414
1093928	ENSG00000135114	8569	OASL	2'-5'-oligoadenylate synthetase-like	8638	12	n/a	n/a	2.28e-01	1.414
279932062	ENSG00000238271	0	IFNWP19	interferon, omega 1 pseudogene 19	0	9	n/a	n/a	6.49e-02	1.414
1096804	ENSG00000155329	34108	ZCCHC10	zinc finger, CCHC domain containing 10	54819	5	n/a	n/a	8.72e-04	1.414
1103619	ENSG00000188690	7347	UROS	uroporphyrinogen III synthase	7390	10	n/a	n/a	3.92e-02	1.413
1089270	ENSG00000100814	37091	CCNB1IP1	cyclin B1 interacting protein 1, E3 ubiquitin protein ligase	57820	14	n/a	n/a	8.39e-02	1.413
1098224	ENSG00000164163	6027	ABCE1	ATP-binding cassette, sub-family E (OABP), member 1	6059	4	n/a	n/a	1.16e-03	1.413
1096350	ENSG00000151553	36973	FAM160B1	family with sequence similarity 160, member B1	57700	10	n/a	n/a	2.43e-02	1.413
1097261	ENSG00000159208	80715	C1orf51	chromosome 1 open reading frame 51	148523	1	n/a	n/a	1.64e-01	1.413
1099476	ENSG00000169085	90213	C8orf46	chromosome 8 open reading frame 46	254778	8	n/a	n/a	9.62e-02	1.413
279913647	ENSG00000236713	0	RP11-363I22.3	RP11-363I22.3	0	1	n/a	n/a	2.29e-01	1.412
279991356	ENSG00000245884	0	AC008759.1	AC008759.1	0	19	n/a	n/a	9.93e-02	1.412
280074787	ENSG00000254708	0	RP1-145M24.1	RP1-145M24.1	0	11	n/a	n/a	6.56e-03	1.412
1095572	ENSG00000144959	36825	NCEH1	neutral cholesterol ester hydrolase 1	57552	3	n/a	n/a	2.18e-01	1.412
1092256	ENSG00000123144	54842	C19orf43	chromosome 19 open reading frame 43	79002	19	n/a	n/a	3.42e-02	1.412
280115850	ENSG00000258459	0	CTD-2292M16.7	CTD-2292M16.7	0	14	n/a	n/a	1.36e-01	1.412
1087990	ENSG00000070501	5391	POLB	polymerase (DNA directed), beta	5423	8	n/a	n/a	1.06e-01	1.412
279786345	ENSG00000225308	0	ASS1P11	argininosuccinate synthetase 1 pseudogene 11	0	7	n/a	n/a	1.74e-02	1.411
1111532	ENSG00000224699	0	RP11-225L12.2	RP11-225L12.2	0	1	n/a	n/a	5.35e-02	1.411
1094548	ENSG00000138190	33827	EXOC6	exocyst complex component 6	54536	10	n/a	n/a	5.54e-02	1.411
279848330	ENSG00000230837	0	RPL31P2	ribosomal protein L31 pseudogene 2	0	20	n/a	n/a	2.45e-01	1.411
279878403	ENSG00000233467	0	U40455.1	U40455.1	0	X	n/a	n/a	1.94e-01	1.411
1094338	ENSG00000137168	31125	PPIL1	peptidylprolyl isomerase (cyclophilin)-like 1	51645	6	n/a	n/a	2.58e-02	1.411
279748520	ENSG00000219023	0	RP3-340B19.2	RP3-340B19.2	0	6	n/a	n/a	1.88e-01	1.411
1104813	ENSG00000198918	6138	RPL39	ribosomal protein L39	6170	X	n/a	n/a	1.28e-01	1.411
280008927	ENSG00000249042	0	CTD-2015H6.3	CTD-2015H6.3	0	5	n/a	n/a	5.49e-03	1.410
1108232	ENSG00000233863	0	AC012215.1	Uncharacterized protein	0	8	n/a	n/a	1.70e-01	1.410
1093312	ENSG00000131100	526	ATP6V1E1	ATPase, H+ transporting, lysosomal 31kDa, V1 subunit E1	529	22	n/a	n/a	8.44e-02	1.410
279913098	ENSG00000236668	157121109	RP11-85O21.2	RP11-85O21.2	100505588	9	n/a	n/a	8.76e-02	1.410
1088257	ENSG00000077348	36194	EXOSC5	exosome component 5	56915	19	n/a	n/a	9.59e-02	1.410
1099300	ENSG00000168329	1513	CX3CR1	chemokine (C-X3-C motif) receptor 1	1524	3	n/a	n/a	2.25e-01	1.410
1105335	ENSG00000204963	35424	PCDHA7	protocadherin alpha 7	56141	5	n/a	n/a	1.32e-01	1.409
1092515	ENSG00000125037	35119	TMEM111	transmembrane protein 111	55831	3	n/a	n/a	1.91e-02	1.409
1088826	ENSG00000091972	4319	CD200	CD200 molecule	4345	3	n/a	n/a	1.96e-01	1.408
1105863	ENSG00000213462	2071	ERV3-1	endogenous retrovirus group 3, member 1	2086	7	n/a	n/a	6.30e-02	1.408
1105334	ENSG00000204962	35423	PCDHA8	protocadherin alpha 8	56140	5	n/a	n/a	1.31e-01	1.408
1099985	ENSG00000171243	25677	SOSTDC1	sclerostin domain containing 1	25928	7	n/a	n/a	9.33e-02	1.408
1105502	ENSG00000205542	7071	TMSB4X	thymosin beta 4, X-linked	7114	X	n/a	n/a	2.21e-02	1.408
1087333	ENSG00000027697	3439	IFNGR1	interferon gamma receptor 1	3459	6	n/a	n/a	1.39e-01	1.408
1097082	ENSG00000157778	58472	PSMG3	proteasome (prosome, macropain) assembly chaperone 3	84262	7	n/a	n/a	1.51e-02	1.408
279802554	ENSG00000226723	0	RP11-142L4.3	RP11-142L4.3	0	1	n/a	n/a	7.95e-02	1.407
1096437	ENSG00000152214	5982	RIT2	Ras-like without CAAX 2	6014	18	n/a	n/a	1.10e-01	1.407
1100392	ENSG00000172995	10619	ARPP21	cAMP-regulated phosphoprotein, 21kDa	10777	3	n/a	n/a	1.31e-01	1.407
1106424	ENSG00000216490	10290	IFI30	interferon, gamma-inducible protein 30	10437	19	n/a	n/a	2.18e-01	1.407
1097342	ENSG00000159873	80870	CCDC117	coiled-coil domain containing 117	150275	22	n/a	n/a	6.08e-03	1.407
279522080	ENSG00000183022	0	TPM3P8	tropomyosin 3 pseudogene 8	0	2	n/a	n/a	2.81e-02	1.406
1098519	ENSG00000165283	29955	STOML2	stomatin (EPB72)-like 2	30968	9	n/a	n/a	2.60e-02	1.406
279911617	ENSG00000236498	0	AC107081.5	AC107081.5	0	2	n/a	n/a	3.16e-02	1.405
279751198	ENSG00000220924	0	OSTCP4	oligosaccharyltransferase complex subunit pseudogene 4	0	4	n/a	n/a	2.19e-03	1.405
1105569	ENSG00000205794	110150	RP11-333E13.4	RP11-333E13.4	344967	4	n/a	n/a	2.40e-01	1.405
1088423	ENSG00000081842	35425	PCDHA6	protocadherin alpha 6	56142	5	n/a	n/a	1.38e-01	1.405
280064867	ENSG00000254013	0	MAP2K1P1	mitogen-activated protein kinase kinase 1 pseudogene 1	0	8	n/a	n/a	2.21e-01	1.405
1094378	ENSG00000137409	23540	MTCH1	mitochondrial carrier 1	23787	6	n/a	n/a	8.74e-02	1.405
280085843	ENSG00000255408	35428	PCDHA3	protocadherin alpha 3	56145	5	n/a	n/a	1.34e-01	1.404
1097730	ENSG00000162616	10922	DNAJB4	DnaJ (Hsp40) homolog, subfamily B, member 4	11080	1	n/a	n/a	8.79e-04	1.404
1101799	ENSG00000180817	5432	PPA1	pyrophosphatase (inorganic) 1	5464	10	n/a	n/a	8.25e-02	1.404
280041949	ENSG00000251664	35420	PCDHA12	protocadherin alpha 12	56137	5	n/a	n/a	1.37e-01	1.404
1087506	ENSG00000048052	9590	HDAC9	histone deacetylase 9	9734	7	n/a	n/a	1.61e-02	1.404
279909104	ENSG00000236281	0	AC093106.5	AC093106.5	0	7	n/a	n/a	1.52e-01	1.404
279744889	ENSG00000216613	0	RP3-406A7.5	RP3-406A7.5	0	6	n/a	n/a	1.47e-01	1.403
279836135	ENSG00000229750	0	AC096649.2	AC096649.2	0	2	n/a	n/a	1.91e-01	1.403
1091747	ENSG00000118785	6656	SPP1	secreted phosphoprotein 1	6696	4	n/a	n/a	2.55e-01	1.403
279769301	ENSG00000223873	0	AC013733.5	AC013733.5	0	2	n/a	n/a	9.10e-02	1.403
1091459	ENSG00000116288	11151	PARK7	parkinson protein 7	11315	1	n/a	n/a	1.24e-02	1.403
1105340	ENSG00000204970	35430	PCDHA1	protocadherin alpha 1	56147	5	n/a	n/a	1.33e-01	1.403
280113682	ENSG00000258300	0	RP11-317N8.2	RP11-317N8.2	0	14	n/a	n/a	9.61e-03	1.403
1091703	ENSG00000118363	9645	SPCS2	signal peptidase complex subunit 2 homolog (S. cerevisiae)	9789	11	n/a	n/a	4.01e-03	1.403
1105958	ENSG00000213985	0	AC078899.1	AC078899.1	0	19	n/a	n/a	9.54e-02	1.403
279965437	ENSG00000242358	0	AC006427.1	AC006427.1	0	4	n/a	n/a	1.43e-01	1.403
280130576	ENSG00000259299	0	RP11-37J13.1	RP11-37J13.1	0	15	n/a	n/a	2.21e-01	1.403
1107538	ENSG00000229387	0	AC103801.2	AC103801.2	0	11	n/a	n/a	1.78e-01	1.402
1096114	ENSG00000149269	5026	PAK1	p21 protein (Cdc42/Rac)-activated kinase 1	5058	11	n/a	n/a	2.37e-01	1.402
1106668	ENSG00000223722	0	RP11-467L13.5	RP11-467L13.5	0	12	n/a	n/a	2.39e-01	1.402
280010188	ENSG00000249158	35421	PCDHA11	protocadherin alpha 11	56138	5	n/a	n/a	1.41e-01	1.402
1096646	ENSG00000154001	5497	PPP2R5E	protein phosphatase 2, regulatory subunit B', epsilon isoform	5529	14	n/a	n/a	7.82e-03	1.402
1093753	ENSG00000134153	36130	C15orf24	chromosome 15 open reading frame 24	56851	15	n/a	n/a	3.42e-03	1.402
279750548	ENSG00000220418	0	RP1-131H7.2	RP1-131H7.2	0	6	n/a	n/a	2.36e-01	1.401
1099526	ENSG00000169271	8880	HSPB3	heat shock 27kDa protein 3	8988	5	n/a	n/a	6.39e-02	1.401
1093063	ENSG00000129515	37347	SNX6	sorting nexin 6	58533	14	n/a	n/a	2.41e-02	1.401
280100946	ENSG00000257042	0	RP11-993B23.3	RP11-993B23.3	0	12	n/a	n/a	2.13e-04	1.401
279790823	ENSG00000225706	0	RP11-75C9.1	RP11-75C9.1	0	9	n/a	n/a	2.77e-02	1.401
1096002	ENSG00000148335	28725	METTL11A	methyltransferase like 11A	28989	9	n/a	n/a	4.95e-03	1.401
1096818	ENSG00000155508	9203	CNOT8	CCR4-NOT transcription complex, subunit 8	9337	5	n/a	n/a	9.34e-04	1.401
1092500	ENSG00000124802	9380	EEF1E1	eukaryotic translation elongation factor 1 epsilon 1	9521	6	n/a	n/a	1.04e-03	1.401
279721388	ENSG00000213383	0	AC104297.1	AC104297.1	0	3	n/a	n/a	1.72e-02	1.401
1093810	ENSG00000134419	6177	RPS15A	ribosomal protein S15a	6210	16	n/a	n/a	1.66e-01	1.401
279846835	ENSG00000230693	0	RP11-456E1.3	RP11-456E1.3	0	X	n/a	n/a	2.29e-01	1.401
1099461	ENSG00000169021	7343	UQCRFS1	ubiquinol-cytochrome c reductase, Rieske iron-sulfur polypeptide 1	7386	19	n/a	n/a	7.30e-02	1.401
1097969	ENSG00000163479	6706	SSR2	signal sequence receptor, beta (translocon-associated protein beta)	6746	1	n/a	n/a	3.40e-02	1.401
1094745	ENSG00000139410	76678	SDSL	serine dehydratase-like	113675	12	n/a	n/a	1.86e-01	1.401
1091386	ENSG00000115828	25546	QPCT	glutaminyl-peptide cyclotransferase	25797	2	n/a	n/a	3.28e-02	1.400
1099295	ENSG00000168303	79682	C7orf11	chromosome 7 open reading frame 11	136647	7	n/a	n/a	2.56e-02	1.400
1091327	ENSG00000115457	3465	IGFBP2	insulin-like growth factor binding protein 2, 36kDa	3485	2	n/a	n/a	9.52e-02	1.400
1102147	ENSG00000182621	22991	PLCB1	phospholipase C, beta 1 (phosphoinositide-specific)	23236	20	n/a	n/a	1.48e-01	1.400
1093746	ENSG00000134108	34496	ARL8B	ADP-ribosylation factor-like 8B	55207	3	n/a	n/a	1.34e-02	1.400
1095300	ENSG00000143353	79189	LYPLAL1	lysophospholipase-like 1	127018	1	n/a	n/a	4.68e-02	1.400
1089767	ENSG00000104164	26006	PLDN	pallidin homolog (mouse)	26258	15	n/a	n/a	1.26e-03	1.400
279782887	ENSG00000224985	0	RP11-297K8.2	RP11-297K8.2	0	1	n/a	n/a	2.38e-03	1.400
279854402	ENSG00000231381	0	RNF2P1	ring finger protein 2 pseudogene 1	0	9	n/a	n/a	1.79e-02	1.400
1107603	ENSG00000229833	1003109	C19orf79	chromosome 19 open reading frame 79	100131801	19	n/a	n/a	1.25e-01	1.399
280071156	ENSG00000254462	0	TMX2-CTNND1	TMX2-CTNND1 readthrough (non-protein coding)	0	11	n/a	n/a	1.21e-01	1.399
1101255	ENSG00000177565	55521	TBL1XR1	transducin (beta)-like 1 X-linked receptor 1	79718	3	n/a	n/a	2.63e-02	1.399
279760980	ENSG00000222730	0	AC092296.1	AC092296.1	0	19	n/a	n/a	1.41e-01	1.399
1101397	ENSG00000178363	806	CALML3	calmodulin-like 3	810	10	n/a	n/a	6.57e-03	1.398
280128329	ENSG00000259173	0	RP11-30K9.7	RP11-30K9.7	0	15	n/a	n/a	2.36e-01	1.398
279919596	ENSG00000237250	1002040	RP11-193H5.1	RP11-193H5.1	100130331	1	n/a	n/a	3.00e-02	1.398
1103795	ENSG00000189403	3126	HMGB1	high mobility group box 1	3146	13	n/a	n/a	1.46e-02	1.398
279948154	ENSG00000240395	0	RP11-231D20.1	RP11-231D20.1	0	8	n/a	n/a	2.11e-01	1.398
1090234	ENSG00000106648	81720	GALNTL5	UDP-N-acetyl-alpha-D-galactosamine:polypeptide N-acetylgalactosaminyltransferase-like 5	168391	7	n/a	n/a	1.53e-02	1.398
1105336	ENSG00000204965	35426	PCDHA5	protocadherin alpha 5	56143	5	n/a	n/a	1.45e-01	1.398
1097799	ENSG00000162851	40849	TFB2M	transcription factor B2, mitochondrial	64216	1	n/a	n/a	3.76e-03	1.398
1100862	ENSG00000175497	36901	DPP10	dipeptidyl-peptidase 10 (non-functional)	57628	2	n/a	n/a	9.67e-02	1.398
1090882	ENSG00000111962	9945	UST	uronyl-2-sulfotransferase	10090	6	n/a	n/a	2.09e-02	1.398
280055851	ENSG00000253368	123060	TRNP1	TMF1-regulated nuclear protein 1	388610	1	n/a	n/a	2.40e-02	1.398
1102087	ENSG00000182359	80332	KBTBD3	kelch repeat and BTB (POZ) domain containing 3	143879	11	n/a	n/a	6.86e-04	1.398
1087666	ENSG00000058799	33723	YIPF1	Yip1 domain family, member 1	54432	1	n/a	n/a	4.87e-02	1.397
280132514	ENSG00000259413	0	RP11-5O23.1	RP11-5O23.1	0	15	n/a	n/a	8.20e-03	1.397
280007740	ENSG00000248930	0	CTC-250P20.1-001	CTC-250P20.1-001	0	5	n/a	n/a	1.50e-01	1.397
1105994	ENSG00000214113	36406	LYRM4	LYR motif containing 4	57128	6	n/a	n/a	2.48e-03	1.397
1105339	ENSG00000204969	35429	PCDHA2	protocadherin alpha 2	56146	5	n/a	n/a	1.37e-01	1.397
279865590	ENSG00000232375	0	RP11-136C24.1	RP11-136C24.1	0	3	n/a	n/a	1.47e-01	1.397
279854762	ENSG00000231416	0	RP11-422P24.9	RP11-422P24.9	0	1	n/a	n/a	2.55e-01	1.397
1097965	ENSG00000163466	9964	ARPC2	actin related protein 2/3 complex, subunit 2, 34kDa	10109	2	n/a	n/a	2.03e-03	1.397
1105337	ENSG00000204967	35427	PCDHA4	protocadherin alpha 4	56144	5	n/a	n/a	1.39e-01	1.397
279776698	ENSG00000224452	0	RSL24D1P6	ribosomal L24 domain containing 1 pseudogene 6	0	20	n/a	n/a	8.48e-02	1.396
1103448	ENSG00000188010	182450	MORN2	MORN repeat containing 2	729967	2	n/a	n/a	1.11e-01	1.396
280022212	ENSG00000250120	35422	PCDHA10	protocadherin alpha 10	56139	5	n/a	n/a	1.39e-01	1.396
1088989	ENSG00000099749	0	TXLNG2P	taxilin gamma 2, pseudogene	0	Y	n/a	n/a	1.92e-01	1.396
1099179	ENSG00000167863	10329	ATP5H	ATP synthase, H+ transporting, mitochondrial Fo complex, subunit d	10476	17	n/a	n/a	1.47e-02	1.396
1098113	ENSG00000163875	41343	MEAF6	MYST/Esa1-associated factor 6	64769	1	n/a	n/a	1.46e-02	1.396
1094513	ENSG00000138069	5829	RAB1A	RAB1A, member RAS oncogene family	5861	2	n/a	n/a	6.65e-02	1.396
280092913	ENSG00000256075	0	RP11-81H14.3	RP11-81H14.3	0	12	n/a	n/a	1.27e-02	1.395
279913348	ENSG00000236686	0	BZW1P1	basic leucine zipper and W2 domains 1 pseudogene 1	0	3	n/a	n/a	4.23e-02	1.395
279986979	ENSG00000244608	0	RP11-47K11.3	RP11-47K11.3	0	1	n/a	n/a	2.19e-01	1.395
1100821	ENSG00000175279	157124189	APITD1	apoptosis-inducing, TAF9-like domain 1	100526739	1	n/a	n/a	4.98e-02	1.395
1090418	ENSG00000108395	4565	TRIM37	tripartite motif containing 37	4591	17	n/a	n/a	1.51e-01	1.395
1090567	ENSG00000109475	6132	RPL34	ribosomal protein L34	6164	4	n/a	n/a	2.22e-01	1.395
1091224	ENSG00000114784	10143	EIF1B	eukaryotic translation initiation factor 1B	10289	3	n/a	n/a	3.16e-02	1.395
1099883	ENSG00000170881	11076	RNF139	ring finger protein 139	11236	8	n/a	n/a	3.69e-03	1.395
1091103	ENSG00000113597	55808	C5orf44	chromosome 5 open reading frame 44	80006	5	n/a	n/a	1.04e-02	1.395
1095893	ENSG00000147416	523	ATP6V1B2	ATPase, H+ transporting, lysosomal 56/58kDa, V1 subunit B2	526	8	n/a	n/a	2.29e-01	1.395
1098998	ENSG00000167186	10083	COQ7	coenzyme Q7 homolog, ubiquinone (yeast)	10229	16	n/a	n/a	1.30e-04	1.395
1105224	ENSG00000204632	3117	HLA-G	major histocompatibility complex, class I, G	3135	6	n/a	n/a	5.42e-03	1.394
1095351	ENSG00000143543	10741	JTB	jumping translocation breakpoint	10899	1	n/a	n/a	1.32e-01	1.394
280006188	ENSG00000248785	0	HIGD1AP14	HIG1 hypoxia inducible domain family, member 1A pseudogene 14	0	4	n/a	n/a	1.40e-01	1.394
1103523	ENSG00000188313	5327	PLSCR1	phospholipid scramblase 1	5359	3	n/a	n/a	2.37e-01	1.394
1093806	ENSG00000134375	10293	TIMM17A	translocase of inner mitochondrial membrane 17 homolog A (yeast)	10440	1	n/a	n/a	7.41e-03	1.394
1100351	ENSG00000172795	81696	DCP2	DCP2 decapping enzyme homolog (S. cerevisiae)	167227	5	n/a	n/a	4.87e-02	1.394
1108898	ENSG00000239389	35419	PCDHA13	protocadherin alpha 13	56136	5	n/a	n/a	1.41e-01	1.394
280000986	ENSG00000248383	35418	PCDHAC1	protocadherin alpha subfamily C, 1	56135	5	n/a	n/a	1.41e-01	1.394
1094335	ENSG00000137154	6161	RPS6	ribosomal protein S6	6194	9	n/a	n/a	2.26e-01	1.394
1095182	ENSG00000142583	6482	SLC2A5	solute carrier family 2 (facilitated glucose/fructose transporter), member 5	6518	1	n/a	n/a	1.90e-01	1.394
280059868	ENSG00000253668	0	RP11-463C14.1	RP11-463C14.1	0	8	n/a	n/a	5.51e-02	1.393
1093574	ENSG00000132823	31006	C20orf111	chromosome 20 open reading frame 111	51526	20	n/a	n/a	6.97e-02	1.393
279900004	ENSG00000235411	0	AC007041.2	AC007041.2	0	2	n/a	n/a	2.24e-01	1.393
1095640	ENSG00000145526	1011	CDH18	cadherin 18, type 2	1016	5	n/a	n/a	2.26e-01	1.393
279827248	ENSG00000228938	0	SNRPD2P1	small nuclear ribonucleoprotein D2 pseudogene 1	0	10	n/a	n/a	4.37e-02	1.393
1105333	ENSG00000204961	9608	PCDHA9	protocadherin alpha 9	9752	5	n/a	n/a	1.26e-01	1.393
1095441	ENSG00000144034	30485	TPRKB	TP53RK binding protein	51002	2	n/a	n/a	4.75e-02	1.393
1093919	ENSG00000135077	59058	HAVCR2	hepatitis A virus cellular receptor 2	84868	5	n/a	n/a	4.47e-02	1.392
1100932	ENSG00000175893	109859	ZDHHC21	zinc finger, DHHC-type containing 21	340481	9	n/a	n/a	2.87e-02	1.392
1089215	ENSG00000100532	10521	CGRRF1	cell growth regulator with ring finger domain 1	10668	14	n/a	n/a	1.65e-01	1.392
1099877	ENSG00000170855	30979	TRIAP1	TP53 regulated inhibitor of apoptosis 1	51499	12	n/a	n/a	5.74e-03	1.392
1104174	ENSG00000197121	55857	PGAP1	post-GPI attachment to proteins 1	80055	2	n/a	n/a	7.25e-02	1.392
1092205	ENSG00000122705	1202	CLTA	clathrin, light chain A	1211	9	n/a	n/a	7.16e-04	1.392
1097118	ENSG00000158050	1832	DUSP2	dual specificity phosphatase 2	1844	2	n/a	n/a	1.09e-01	1.392
280040323	ENSG00000251550	0	RP11-501C14.7	RP11-501C14.7	0	17	n/a	n/a	1.12e-01	1.392
279814308	ENSG00000227765	0	RP11-162O12.2	RP11-162O12.2	0	4	n/a	n/a	1.88e-01	1.392
1099656	ENSG00000169891	9061	REPS2	RALBP1 associated Eps domain containing 2	9185	X	n/a	n/a	1.89e-01	1.391
1105860	ENSG00000213424	79055	KRT222	keratin 222	125113	17	n/a	n/a	8.26e-02	1.391
1089130	ENSG00000100294	27094	MCAT	malonyl CoA:ACP acyltransferase (mitochondrial)	27349	22	n/a	n/a	2.36e-02	1.391
1099227	ENSG00000168028	3896	RPSA	ribosomal protein SA	3921	3	n/a	n/a	2.37e-01	1.391
280111002	ENSG00000258017	0	RP11-386G11.10	RP11-386G11.10	0	12	n/a	n/a	7.24e-02	1.391
1104212	ENSG00000197249	5233	SERPINA1	serpin peptidase inhibitor, clade A (alpha-1 antiproteinase, antitrypsin), member 1	5265	14	n/a	n/a	7.19e-02	1.391
1088548	ENSG00000085832	2045	EPS15	epidermal growth factor receptor pathway substrate 15	2060	1	n/a	n/a	3.73e-02	1.391
1089951	ENSG00000105254	1146	TBCB	tubulin folding cofactor B	1155	19	n/a	n/a	8.54e-04	1.390
1092165	ENSG00000122406	6093	RPL5	ribosomal protein L5	6125	1	n/a	n/a	1.84e-01	1.390
1095978	ENSG00000148154	7314	UGCG	UDP-glucose ceramide glucosyltransferase	7357	9	n/a	n/a	5.57e-02	1.390
1090501	ENSG00000108861	1833	DUSP3	dual specificity phosphatase 3	1845	17	n/a	n/a	9.73e-02	1.390
1095887	ENSG00000147383	30301	NSDHL	NAD(P) dependent steroid dehydrogenase-like	50814	X	n/a	n/a	4.11e-03	1.390
1101802	ENSG00000180828	27064	BHLHE22	basic helix-loop-helix family, member e22	27319	8	n/a	n/a	7.95e-02	1.390
279709757	ENSG00000207819	128161	MIR9-3	microRNA 9-3	407051	15	n/a	n/a	1.35e-01	1.390
279974580	ENSG00000243388	0	RPL3P3	ribosomal protein L3 pseudogene 3	0	14	n/a	n/a	4.67e-03	1.390
1103059	ENSG00000186310	4649	NAP1L3	nucleosome assembly protein 1-like 3	4675	X	n/a	n/a	1.43e-01	1.389
1090156	ENSG00000106153	30624	CHCHD2	coiled-coil-helix-coiled-coil-helix domain containing 2	51142	7	n/a	n/a	2.36e-02	1.389
1107023	ENSG00000225917	0	AC006427.1	AC006427.1	0	4	n/a	n/a	1.41e-01	1.389
279817459	ENSG00000228056	0	CFL1P3	cofilin 1 (non-muscle) pseudogene 3	0	1	n/a	n/a	1.64e-01	1.389
279852937	ENSG00000231245	0	C1DP1	C1D nuclear receptor corepressor pseudogene 1	0	10	n/a	n/a	1.20e-01	1.389
1098604	ENSG00000165660	22927	FAM175B	family with sequence similarity 175, member B	23172	10	n/a	n/a	9.34e-04	1.389
1088393	ENSG00000081019	33956	RSBN1	round spermatid basic protein 1	54665	1	n/a	n/a	1.43e-02	1.388
1095066	ENSG00000141552	31009	ANAPC11	anaphase promoting complex subunit 11	51529	17	n/a	n/a	9.54e-02	1.388
1090141	ENSG00000106069	1116	CHN2	chimerin (chimaerin) 2	1124	7	n/a	n/a	2.15e-01	1.388
1092496	ENSG00000124787	10641	RPP40	ribonuclease P/MRP 40kDa subunit	10799	6	n/a	n/a	2.48e-02	1.388
279764530	ENSG00000223500	0	AC083862.6	AC083862.6	0	7	n/a	n/a	2.05e-02	1.388
279856165	ENSG00000231533	0	RP1-232L24.3	RP1-232L24.3	0	6	n/a	n/a	2.22e-01	1.387
1104691	ENSG00000198692	8963	EIF1AY	eukaryotic translation initiation factor 1A, Y-linked	9086	Y	n/a	n/a	2.73e-01	1.387
280067086	ENSG00000254170	0	CTD-2073O6.1	CTD-2073O6.1	0	5	n/a	n/a	6.97e-02	1.387
1088077	ENSG00000072756	30577	TRNT1	tRNA nucleotidyl transferase, CCA-adding, 1	51095	3	n/a	n/a	1.36e-02	1.387
1094030	ENSG00000135624	10427	CCT7	chaperonin containing TCP1, subunit 7 (eta)	10574	2	n/a	n/a	2.39e-02	1.387
1088681	ENSG00000089009	6096	RPL6	ribosomal protein L6	6128	12	n/a	n/a	2.11e-02	1.386
1088291	ENSG00000078237	36381	C12orf5	chromosome 12 open reading frame 5	57103	12	n/a	n/a	9.14e-03	1.386
1100319	ENSG00000172667	40994	ZMAT3	zinc finger, matrin-type 3	64393	3	n/a	n/a	2.46e-02	1.386
1096874	ENSG00000156011	23117	PSD3	pleckstrin and Sec7 domain containing 3	23362	8	n/a	n/a	1.92e-01	1.386
279859624	ENSG00000231841	0	RP11-206F17.2	RP11-206F17.2	0	4	n/a	n/a	1.90e-02	1.386
1100585	ENSG00000173991	8491	TCAP	titin-cap (telethonin)	8557	17	n/a	n/a	2.05e-02	1.386
1091404	ENSG00000115947	4968	ORC4	origin recognition complex, subunit 4	5000	2	n/a	n/a	2.16e-02	1.386
1096930	ENSG00000156467	7338	UQCRB	ubiquinol-cytochrome c reductase binding protein	7381	8	n/a	n/a	3.32e-02	1.386
1097123	ENSG00000158089	55426	GALNT14	UDP-N-acetyl-alpha-D-galactosamine:polypeptide N-acetylgalactosaminyltransferase 14 (GalNAc-T14)	79623	2	n/a	n/a	1.07e-01	1.386
1105698	ENSG00000211455	22767	STK38L	serine/threonine kinase 38 like	23012	12	n/a	n/a	2.92e-04	1.386
279874527	ENSG00000233137	125660	RP11-220I1.1	RP11-220I1.1	100506710	9	n/a	n/a	2.38e-02	1.386
279950769	ENSG00000240695	0	RP11-102M11.1	RP11-102M11.1	0	3	n/a	n/a	4.04e-03	1.386
1099923	ENSG00000171033	5537	PKIA	protein kinase (cAMP-dependent, catalytic) inhibitor alpha	5569	8	n/a	n/a	3.54e-02	1.386
1091518	ENSG00000116774	36223	OLFML3	olfactomedin-like 3	56944	1	n/a	n/a	1.97e-01	1.385
1090542	ENSG00000109184	22897	DCUN1D4	DCN1, defective in cullin neddylation 1, domain containing 4 (S. cerevisiae)	23142	4	n/a	n/a	2.14e-03	1.385
1102875	ENSG00000185627	5687	PSMD13	proteasome (prosome, macropain) 26S subunit, non-ATPase, 13	5719	11	n/a	n/a	5.74e-02	1.385
1109023	ENSG00000242114	31017	MTFP1	mitochondrial fission process 1	51537	22	n/a	n/a	1.30e-01	1.385
279890966	ENSG00000234607	0	RP11-5P18.1	RP11-5P18.1	0	1	n/a	n/a	2.08e-02	1.385
1104063	ENSG00000196776	956	CD47	CD47 molecule	961	3	n/a	n/a	1.50e-01	1.385
1096939	ENSG00000156508	1902	EEF1A1	eukaryotic translation elongation factor 1 alpha 1	1915	6	n/a	n/a	2.25e-01	1.385
280053169	ENSG00000253179	0	CALCP	calcitonin pseudogene	0	11	n/a	n/a	2.05e-01	1.384
1101763	ENSG00000180611	81026	MB21D2	Mab-21 domain containing 2	151963	3	n/a	n/a	4.97e-02	1.384
1098662	ENSG00000165898	78932	ISCA2	iron-sulfur cluster assembly 2 homolog (S. cerevisiae)	122961	14	n/a	n/a	5.77e-02	1.384
1089985	ENSG00000105393	28822	BABAM1	BRISC and BRCA1 A complex member 1	29086	19	n/a	n/a	1.45e-02	1.384
1087298	ENSG00000023572	30505	GLRX2	glutaredoxin 2	51022	1	n/a	n/a	4.87e-03	1.384
1091200	ENSG00000114573	520	ATP6V1A	ATPase, H+ transporting, lysosomal 70kDa, V1 subunit A	523	3	n/a	n/a	1.92e-01	1.384
279942524	ENSG00000239719	0	RP4-800G7.1	RP4-800G7.1	0	7	n/a	n/a	1.73e-01	1.384
1094523	ENSG00000138085	30855	C2orf28	chromosome 2 open reading frame 28	51374	2	n/a	n/a	1.58e-01	1.384
1102233	ENSG00000183011	58526	LSMD1	LSM domain containing 1	84316	17	n/a	n/a	4.68e-02	1.384
1090823	ENSG00000111670	54997	GNPTAB	N-acetylglucosamine-1-phosphate transferase, alpha and beta subunits	79158	12	n/a	n/a	8.46e-02	1.383
1088175	ENSG00000075303	35257	SLC25A40	solute carrier family 25, member 40	55972	7	n/a	n/a	5.62e-03	1.383
1094205	ENSG00000136521	4685	NDUFB5	NADH dehydrogenase (ubiquinone) 1 beta subcomplex, 5, 16kDa	4711	3	n/a	n/a	3.98e-02	1.383
279946759	ENSG00000240243	0	AL135999.1	AL135999.1	0	14	n/a	n/a	2.47e-01	1.383
1087407	ENSG00000037241	30603	RPL26L1	ribosomal protein L26-like 1	51121	5	n/a	n/a	1.67e-03	1.383
279811749	ENSG00000227513	0	AC114755.3	AC114755.3	0	2	n/a	n/a	1.09e-01	1.383
280027863	ENSG00000250584	157122669	RP11-325I22.2	Uncharacterized protein	100506791	5	n/a	n/a	6.29e-02	1.383
1102899	ENSG00000185721	4707	DRG1	developmentally regulated GTP binding protein 1	4733	22	n/a	n/a	3.05e-02	1.382
1091615	ENSG00000117479	10413	SLC19A2	solute carrier family 19 (thiamine transporter), member 2	10560	1	n/a	n/a	5.94e-04	1.382
1103324	ENSG00000187556	110031	NANOS3	nanos homolog 3 (Drosophila)	342977	19	n/a	n/a	1.74e-01	1.382
279596568	ENSG00000189343	0	AC004448.3	AC004448.3	0	17	n/a	n/a	2.44e-01	1.382
1090774	ENSG00000111305	57689	GSG1	germ cell associated 1	83445	12	n/a	n/a	1.43e-02	1.382
1103022	ENSG00000186184	30564	POLR1D	polymerase (RNA) I polypeptide D, 16kDa	51082	13	n/a	n/a	1.28e-02	1.382
1099248	ENSG00000168101	58519	NUDT16L1	nudix (nucleoside diphosphate linked moiety X)-type motif 16-like 1	84309	16	n/a	n/a	1.90e-02	1.381
1108922	ENSG00000239900	155	ADSL	adenylosuccinate lyase	158	22	n/a	n/a	1.06e-01	1.381
1099752	ENSG00000170310	9342	STX8	syntaxin 8	9482	17	n/a	n/a	7.15e-02	1.381
279852790	ENSG00000231233	0	RP11-127L20.6	RP11-127L20.6	0	10	n/a	n/a	6.83e-02	1.381
1094829	ENSG00000139988	80419	RDH12	retinol dehydrogenase 12 (all-trans/9-cis/11-cis)	145226	14	n/a	n/a	1.21e-02	1.381
1090816	ENSG00000111652	30300	COPS7A	COP9 constitutive photomorphogenic homolog subunit 7A (Arabidopsis)	50813	12	n/a	n/a	5.51e-02	1.381
1104545	ENSG00000198211	10234	TUBB3	tubulin, beta 3 class III	10381	16	n/a	n/a	2.26e-01	1.381
1098396	ENSG00000164815	4969	ORC5	origin recognition complex, subunit 5	5001	7	n/a	n/a	2.56e-02	1.381
279880347	ENSG00000233648	0	AC010095.6	AC010095.6	0	2	n/a	n/a	2.39e-01	1.381
280035493	ENSG00000251185	0	RP11-542G1.1	RP11-542G1.1	0	4	n/a	n/a	4.30e-02	1.381
1086893	ENSG00000002919	29649	SNX11	sorting nexin 11	29916	17	n/a	n/a	1.11e-02	1.381
1093785	ENSG00000134287	374	ARF3	ADP-ribosylation factor 3	377	12	n/a	n/a	7.15e-02	1.381
1099418	ENSG00000168843	36163	FSTL5	follistatin-like 5	56884	4	n/a	n/a	6.38e-02	1.380
1088251	ENSG00000077254	22787	USP33	ubiquitin specific peptidase 33	23032	1	n/a	n/a	1.68e-02	1.380
280097599	ENSG00000256646	0	RP11-111K18.1	RP11-111K18.1	0	7	n/a	n/a	8.93e-02	1.380
1096933	ENSG00000156475	5489	PPP2R2B	protein phosphatase 2, regulatory subunit B, beta	5521	5	n/a	n/a	3.07e-03	1.380
279792668	ENSG00000225855	0	RUSC1-AS1	RUSC1 antisense RNA 1 (non-protein coding)	0	1	n/a	n/a	1.21e-02	1.380
279867062	ENSG00000232508	0	MRPL45P1	mitochondrial ribosomal protein L45 pseudogene 1	0	2	n/a	n/a	1.36e-02	1.379
279930912	ENSG00000238165	0	AC007560.1	AC007560.1	0	2	n/a	n/a	2.40e-01	1.379
279269141	ENSG00000159186	0	AC007383.6	AC007383.6	0	2	n/a	n/a	1.98e-01	1.379
1103572	ENSG00000188512	0	RP1-273G13.2	RP1-273G13.2	0	8	n/a	n/a	5.57e-02	1.379
1105507	ENSG00000205562	0	RP11-497E19.1	RP11-497E19.1	0	14	n/a	n/a	7.45e-02	1.379
1092708	ENSG00000126249	58516	PDCD2L	programmed cell death 2-like	84306	19	n/a	n/a	1.22e-03	1.379
1096787	ENSG00000155130	4057	MARCKS	myristoylated alanine-rich protein kinase C substrate	4082	6	n/a	n/a	2.10e-02	1.379
1095689	ENSG00000145864	2545	GABRB2	gamma-aminobutyric acid (GABA) A receptor, beta 2	2561	5	n/a	n/a	2.10e-01	1.379
1098524	ENSG00000165312	85635	OTUD1	OTU domain containing 1	220213	10	n/a	n/a	9.24e-03	1.379
1090757	ENSG00000111231	30666	GPN3	GPN-loop GTPase 3	51184	12	n/a	n/a	9.69e-03	1.379
1087003	ENSG00000006468	2100	ETV1	ets variant 1	2115	7	n/a	n/a	5.24e-03	1.379
1091008	ENSG00000112796	37644	ENPP5	ectonucleotide pyrophosphatase/phosphodiesterase 5 (putative)	59084	6	n/a	n/a	1.72e-01	1.379
1103659	ENSG00000188820	134284	FAM26F	family with sequence similarity 26, member F	441168	6	n/a	n/a	1.50e-02	1.379
280092906	ENSG00000256073	59186	C21orf119	chromosome 21 open reading frame 119	84996	21	n/a	n/a	4.03e-02	1.379
280094664	ENSG00000256306	0	RP11-4N23.1	RP11-4N23.1	0	12	n/a	n/a	2.24e-01	1.379
1099919	ENSG00000171004	59857	HS6ST2	heparan sulfate 6-O-sulfotransferase 2	90161	X	n/a	n/a	5.47e-02	1.379
279713176	ENSG00000211767	0	TRBJ2-3	T cell receptor beta joining 2-3	0	7	n/a	n/a	2.49e-01	1.378
1094401	ENSG00000137502	27059	RAB30	RAB30, member RAS oncogene family	27314	11	n/a	n/a	2.60e-03	1.378
279796894	ENSG00000226221	0	AC022431.1	AC022431.1	0	5	n/a	n/a	2.21e-01	1.378
279957500	ENSG00000241494	0	RP11-796G6.1	RP11-796G6.1	0	14	n/a	n/a	1.41e-01	1.378
280033385	ENSG00000251017	0	RP11-629B11.4	RP11-629B11.4	0	4	n/a	n/a	1.34e-01	1.378
1096236	ENSG00000150540	3156	HNMT	histamine N-methyltransferase	3176	2	n/a	n/a	6.84e-03	1.378
280091829	ENSG00000255977	0	RP11-444J21.2	RP11-444J21.2	0	12	n/a	n/a	1.39e-01	1.378
1104127	ENSG00000196976	8217	LAGE3	L antigen family, member 3	8270	X	n/a	n/a	2.17e-02	1.377
1095172	ENSG00000142530	76601	FAM71E1	family with sequence similarity 71, member E1	112703	19	n/a	n/a	7.99e-02	1.377
1088340	ENSG00000079393	30689	DUSP13	dual specificity phosphatase 13	51207	10	n/a	n/a	1.65e-03	1.377
1102132	ENSG00000182568	6270	SATB1	SATB homeobox 1	6304	3	n/a	n/a	8.91e-02	1.377
1099623	ENSG00000169740	7537	ZNF32	zinc finger protein 32	7580	10	n/a	n/a	1.25e-01	1.377
1089340	ENSG00000101182	5656	PSMA7	proteasome (prosome, macropain) subunit, alpha type, 7	5688	20	n/a	n/a	5.31e-03	1.376
1091655	ENSG00000117748	6086	RPA2	replication protein A2, 32kDa	6118	1	n/a	n/a	4.65e-03	1.376
279966438	ENSG00000242477	0	CTD-2161E19.1	CTD-2161E19.1	0	5	n/a	n/a	2.47e-01	1.375
279953608	ENSG00000241061	0	AC090602.1	AC090602.1	0	15	n/a	n/a	2.18e-01	1.375
1099246	ENSG00000168092	5017	PAFAH1B2	platelet-activating factor acetylhydrolase 1b, catalytic subunit 2 (30kDa)	5049	11	n/a	n/a	5.45e-02	1.375
279817873	ENSG00000228106	0	RP11-452F19.3	RP11-452F19.3	0	1	n/a	n/a	1.30e-01	1.375
1095294	ENSG00000143324	9089	XPR1	xenotropic and polytropic retrovirus receptor 1	9213	1	n/a	n/a	2.42e-02	1.375
1091775	ENSG00000119138	683	KLF9	Kruppel-like factor 9	687	9	n/a	n/a	9.61e-02	1.375
279804197	ENSG00000226860	0	AC109638.1	AC109638.1	0	2	n/a	n/a	1.26e-01	1.375
1094194	ENSG00000136463	30686	TACO1	translational activator of mitochondrially encoded cytochrome c oxidase I	51204	17	n/a	n/a	4.32e-03	1.375
1101857	ENSG00000181061	25743	HIGD1A	HIG1 hypoxia inducible domain family, member 1A	25994	3	n/a	n/a	2.44e-02	1.375
1096727	ENSG00000154640	10792	BTG3	BTG family, member 3	10950	21	n/a	n/a	6.77e-02	1.374
279780666	ENSG00000224806	0	AP000357.5	AP000357.5	0	22	n/a	n/a	8.49e-02	1.374
1094307	ENSG00000136986	54978	DERL1	Der1-like domain family, member 1	79139	8	n/a	n/a	1.12e-03	1.374
1103236	ENSG00000187051	60064	RPS19BP1	ribosomal protein S19 binding protein 1	91582	22	n/a	n/a	1.11e-01	1.374
1101749	ENSG00000180530	8153	NRIP1	nuclear receptor interacting protein 1	8204	21	n/a	n/a	9.36e-02	1.374
1088799	ENSG00000091164	9217	TXNL1	thioredoxin-like 1	9352	18	n/a	n/a	4.34e-04	1.374
1093682	ENSG00000133627	36456	ACTR3B	ARP3 actin-related protein 3 homolog B (yeast)	57180	7	n/a	n/a	8.80e-02	1.374
1106480	ENSG00000219545	0	AC006465.3	HCG19535Hypothetical gene supported by AK027125Uncharacterized proteincDNA FLJ54628	0	7	n/a	n/a	5.60e-04	1.374
1087587	ENSG00000053770	35034	MUDENG	MU-2/AP1M2 domain containing, death-inducing	55745	14	n/a	n/a	5.98e-04	1.374
279782198	ENSG00000224936	0	SUCLA2P1	succinate-CoA ligase, ADP-forming, beta subunit pseudogene 1	0	6	n/a	n/a	3.55e-02	1.374
1090214	ENSG00000106554	34216	CHCHD3	coiled-coil-helix-coiled-coil-helix domain containing 3	54927	7	n/a	n/a	3.31e-03	1.374
280036670	ENSG00000251289	0	RP5-1007M22.3	RP5-1007M22.3	0	1	n/a	n/a	2.14e-01	1.373
1106028	ENSG00000214253	30507	FIS1	fission 1 (mitochondrial outer membrane) homolog (S. cerevisiae)	51024	7	n/a	n/a	3.85e-02	1.373
279914252	ENSG00000236762	0	RP11-159H3.1	RP11-159H3.1	0	10	n/a	n/a	1.45e-01	1.373
1092473	ENSG00000124659	6863	TBCC	tubulin folding cofactor C	6903	6	n/a	n/a	2.06e-02	1.373
1103551	ENSG00000188419	1113	CHM	choroideremia (Rab escort protein 1)	1121	X	n/a	n/a	6.00e-02	1.373
1098036	ENSG00000163634	55946	THOC7	THO complex 7 homolog (Drosophila)	80145	3	n/a	n/a	3.54e-02	1.373
1092946	ENSG00000128581	41365	RABL5	RAB, member RAS oncogene family-like 5	64792	7	n/a	n/a	6.00e-02	1.373
1092234	ENSG00000122958	9417	VPS26A	vacuolar protein sorting 26 homolog A (S. pombe)	9559	10	n/a	n/a	1.05e-02	1.373
1108511	ENSG00000235868	0	GAPDHP31	glyceraldehyde 3 phosphate dehydrogenase pseudogene 31	0	12	n/a	n/a	2.18e-01	1.372
1098385	ENSG00000164751	5796	PEX2	peroxisomal biogenesis factor 2	5828	8	n/a	n/a	1.02e-01	1.372
1098850	ENSG00000166575	41608	TMEM135	transmembrane protein 135	65084	11	n/a	n/a	3.56e-04	1.372
280094551	ENSG00000256293	0	RP11-114F3.2	RP11-114F3.2	0	12	n/a	n/a	1.17e-01	1.372
1091176	ENSG00000114374	8234	USP9Y	ubiquitin specific peptidase 9, Y-linked	8287	Y	n/a	n/a	2.36e-01	1.372
1088638	ENSG00000088179	5743	PTPN4	protein tyrosine phosphatase, non-receptor type 4 (megakaryocyte)	5775	2	n/a	n/a	1.78e-02	1.372
1087515	ENSG00000048544	34462	MRPS10	mitochondrial ribosomal protein S10	55173	6	n/a	n/a	1.69e-03	1.372
1092829	ENSG00000127472	5290	PLA2G5	phospholipase A2, group V	5322	1	n/a	n/a	2.44e-01	1.371
1090276	ENSG00000107105	1978	ELAVL2	ELAV (embryonic lethal, abnormal vision, Drosophila)-like 2 (Hu antigen B)	1993	9	n/a	n/a	1.46e-01	1.371
1092320	ENSG00000123612	79417	ACVR1C	activin A receptor, type IC	130399	2	n/a	n/a	1.47e-02	1.371
1099283	ENSG00000168274	2995	HIST1H2AE	histone cluster 1, H2ae	3012	6	n/a	n/a	1.20e-01	1.371
279820909	ENSG00000228366	0	RP11-18B3.3	RP11-18B3.3	0	9	n/a	n/a	2.43e-01	1.371
279914969	ENSG00000236818	0	RP11-379D21.2	RP11-379D21.2	0	10	n/a	n/a	9.50e-02	1.371
280079785	ENSG00000255035	0	RP1-239B22.4	RP1-239B22.4	0	11	n/a	n/a	3.28e-02	1.371
280124830	ENSG00000258974	0	RHOXF2	transcriptional regulator Kaiso	0	X	n/a	n/a	4.68e-02	1.371
1098013	ENSG00000163590	81010	PPM1L	protein phosphatase, Mg2+/Mn2+ dependent, 1L	151742	3	n/a	n/a	1.71e-01	1.371
1098632	ENSG00000165775	41834	FUNDC2	FUN14 domain containing 2	65991	X	n/a	n/a	5.75e-02	1.371
1091797	ENSG00000119401	22709	TRIM32	tripartite motif containing 32	22954	9	n/a	n/a	1.75e-01	1.371
1090101	ENSG00000105879	55675	CBLL1	Cas-Br-M (murine) ecotropic retroviral transforming sequence-like 1	79872	7	n/a	n/a	1.04e-01	1.370
279930263	ENSG00000238109	0	AC004893.10	AC004893.10	0	7	n/a	n/a	4.68e-02	1.370
1093375	ENSG00000131508	7279	UBE2D2	ubiquitin-conjugating enzyme E2D 2	7322	5	n/a	n/a	3.00e-03	1.370
1096853	ENSG00000155876	10523	RRAGA	Ras-related GTP binding A	10670	9	n/a	n/a	4.54e-02	1.370
1092277	ENSG00000123349	5172	PFDN5	prefoldin subunit 5	5204	12	n/a	n/a	2.16e-01	1.370
279746754	ENSG00000217648	0	RP1-95L4.4	RP1-95L4.4	0	6	n/a	n/a	3.80e-02	1.370
279876666	ENSG00000233347	0	ERP29P1	endoplasmic reticulum lumenal protein 29 pseudogene 1	0	20	n/a	n/a	9.84e-02	1.370
279489796	ENSG00000178660	0	RP11-668N23.1	RP11-668N23.1	0	3	n/a	n/a	1.48e-01	1.370
1097788	ENSG00000162783	30759	IER5	immediate early response 5	51278	1	n/a	n/a	1.60e-01	1.370
1099978	ENSG00000171222	0	SCAND1	SCAN domain containing 1	0	20	n/a	n/a	1.06e-01	1.370
280004085	ENSG00000248643	157124185	RBM14-RBM4	RBM14-RBM4 readthrough	100526737	11	n/a	n/a	9.25e-03	1.370
1089826	ENSG00000104643	41879	MTMR9	myotubularin related protein 9	66036	8	n/a	n/a	9.21e-02	1.369
1097529	ENSG00000161057	5669	PSMC2	proteasome (prosome, macropain) 26S subunit, ATPase, 2	5701	7	n/a	n/a	4.18e-03	1.369
1096306	ENSG00000151239	5724	TWF1	twinfilin, actin-binding protein, homolog 1 (Drosophila)	5756	12	n/a	n/a	2.21e-02	1.369
279894362	ENSG00000234882	0	EIF3EP1	eukaryotic translation initiation factor 3, subunit E pseudogene 1	0	6	n/a	n/a	4.60e-02	1.369
1101247	ENSG00000177511	30528	ST8SIA3	ST8 alpha-N-acetyl-neuraminide alpha-2,8-sialyltransferase 3	51046	18	n/a	n/a	2.36e-01	1.369
279829672	ENSG00000229161	0	TCP1P1	t-complex 1 pseudogene 1	0	7	n/a	n/a	7.64e-02	1.369
1093069	ENSG00000129559	4712	NEDD8	neural precursor cell expressed, developmentally down-regulated 8	4738	14	n/a	n/a	1.51e-02	1.369
1096718	ENSG00000154548	79637	SRSF12	serine/arginine-rich splicing factor 12	135295	6	n/a	n/a	1.99e-04	1.368
1095267	ENSG00000143194	59134	MAEL	maelstrom homolog (Drosophila)	84944	1	n/a	n/a	5.53e-02	1.368
1099730	ENSG00000170231	2157	FABP6	fatty acid binding protein 6, ileal	2172	5	n/a	n/a	4.58e-02	1.368
279720456	ENSG00000213261	0	AC093106.7	AC093106.7	0	7	n/a	n/a	1.76e-01	1.368
1105876	ENSG00000213585	7373	VDAC1	voltage-dependent anion channel 1	7416	5	n/a	n/a	7.55e-02	1.368
1093642	ENSG00000133169	35147	BEX1	brain expressed, X-linked 1	55859	X	n/a	n/a	8.47e-02	1.368
1093159	ENSG00000130312	41505	MRPL34	mitochondrial ribosomal protein L34	64981	19	n/a	n/a	1.07e-01	1.367
1095797	ENSG00000146676	5782	PURB	purine-rich element binding protein B	5814	7	n/a	n/a	7.54e-02	1.367
1108973	ENSG00000241127	36281	C7orf36	chromosome 7 open reading frame 36	57002	7	n/a	n/a	2.26e-02	1.367
280034253	ENSG00000251095	0	RP11-115D19.1	RP11-115D19.1	0	4	n/a	n/a	2.37e-01	1.367
1088523	ENSG00000085231	6840	TAF9	TAF9 RNA polymerase II, TATA box binding protein (TBP)-associated factor, 32kDa	6880	5	n/a	n/a	4.13e-03	1.367
1101480	ENSG00000178913	6839	TAF7	TAF7 RNA polymerase II, TATA box binding protein (TBP)-associated factor, 55kDa	6879	5	n/a	n/a	6.20e-03	1.366
1092184	ENSG00000122550	35260	KLHL7	kelch-like 7 (Drosophila)	55975	7	n/a	n/a	2.59e-03	1.366
1099436	ENSG00000168917	56497	TMEM22	transmembrane protein 22	80723	3	n/a	n/a	7.55e-02	1.366
1100580	ENSG00000173954	0	SNURFL	SNRPN upstream reading frame-like	0	X	n/a	n/a	4.76e-02	1.366
279993194	ENSG00000246493	0	SNHG8	small nucleolar RNA host gene 8 (non-protein coding)	0	4	n/a	n/a	6.60e-02	1.366
280062618	ENSG00000253851	0	RP11-318M2.3	RP11-318M2.3	0	8	n/a	n/a	1.85e-01	1.366
1101314	ENSG00000177888	111094	ZBTB41	zinc finger and BTB domain containing 41	360023	1	n/a	n/a	3.05e-02	1.366
1089546	ENSG00000102317	5903	RBM3	RNA binding motif (RNP1, RRM) protein 3	5935	X	n/a	n/a	1.39e-03	1.366
279800605	ENSG00000226540	0	GAPDHP73	glyceraldehyde-3-phosphate dehydrogenase pseudogene 73	0	6	n/a	n/a	1.67e-01	1.366
1100294	ENSG00000172531	5467	PPP1CA	protein phosphatase 1, catalytic subunit, alpha isozyme	5499	11	n/a	n/a	2.55e-02	1.366
279962419	ENSG00000242041	0	RP11-70F11.2	RP11-70F11.2	0	12	n/a	n/a	1.47e-01	1.366
279947211	ENSG00000240286	0	MEAF6P1	MYST/Esa1-associated factor 6 pseudogene 1	0	2	n/a	n/a	1.81e-01	1.366
1107404	ENSG00000228532	0	RP1-241P17.4	RP1-241P17.4	0	X	n/a	n/a	8.81e-03	1.365
280081236	ENSG00000255112	36410	CHMP1B	charged multivesicular body protein 1B	57132	18	n/a	n/a	4.41e-03	1.365
279883765	ENSG00000233954	0	RP11-169K16.7	RP11-169K16.7	0	1	n/a	n/a	4.73e-03	1.365
1101773	ENSG00000180667	34721	YOD1	YOD1 OTU deubiquinating enzyme 1 homolog (S. cerevisiae)	55432	1	n/a	n/a	4.45e-02	1.365
279909421	ENSG00000236307	0	AC104651.1	AC104651.1	0	2	n/a	n/a	2.28e-01	1.365
279788834	ENSG00000225526	0	MKRN2-AS1	MKRN2 antisense RNA 1 (non-protein coding)	0	3	n/a	n/a	3.00e-02	1.365
279722065	ENSG00000213434	0	RP11-367N14.1	RP11-367N14.1	0	4	n/a	n/a	5.58e-02	1.365
280061834	ENSG00000253785	0	CTC-308K20.3	CTC-308K20.3	0	5	n/a	n/a	1.96e-01	1.365
1090822	ENSG00000111669	7124	TPI1	triosephosphate isomerase 1	7167	12	n/a	n/a	9.19e-02	1.365
280130623	ENSG00000259305	157124431	ZHX1-C8ORF76	ZHX1-C8ORF76 readthrough	100533106	8	n/a	n/a	1.67e-01	1.365
279749500	ENSG00000219553	0	RP1-281H8.3	RP1-281H8.3	0	6	n/a	n/a	4.08e-02	1.365
1087583	ENSG00000053501	35138	USE1	unconventional SNARE in the ER 1 homolog (S. cerevisiae)	55850	19	n/a	n/a	1.10e-01	1.365
279997912	ENSG00000248138	0	RP11-446J8.1	RP11-446J8.1	0	4	n/a	n/a	2.39e-01	1.364
279764133	ENSG00000223460	0	GAPDHP69	glyceraldehyde 3 phosphate dehydrogenase pseudogene 69	0	13	n/a	n/a	1.40e-02	1.364
1094697	ENSG00000139160	90154	METTL20	methyltransferase like 20	254013	12	n/a	n/a	1.09e-03	1.364
1102407	ENSG00000183684	10043	THOC4	THO complex 4	10189	17	n/a	n/a	3.84e-04	1.364
279973676	ENSG00000243312	0	RP11-397E7.1	RP11-397E7.1	0	4	n/a	n/a	6.08e-03	1.364
279957575	ENSG00000241511	0	RPS15AP24	ribosomal protein S15a pseudogene 24	0	8	n/a	n/a	2.22e-01	1.364
1097829	ENSG00000162961	58859	DPY30	dpy-30 homolog (C. elegans)	84661	2	n/a	n/a	2.81e-02	1.364
279751205	ENSG00000220925	0	IGBP1-AS2	IGBP1 antisense RNA 2 (non-protein coding)	0	X	n/a	n/a	1.70e-02	1.364
1101132	ENSG00000176928	30782	GCNT4	glucosaminyl (N-acetyl) transferase 4, core 2	51301	5	n/a	n/a	1.20e-01	1.364
1104894	ENSG00000203724	123119	C1orf53	chromosome 1 open reading frame 53	388722	1	n/a	n/a	1.92e-01	1.363
1090858	ENSG00000111817	29673	DSE	dermatan sulfate epimerase	29940	6	n/a	n/a	1.18e-01	1.363
1098106	ENSG00000163848	7663	ZNF148	zinc finger protein 148	7707	3	n/a	n/a	1.12e-01	1.363
1098915	ENSG00000166863	6826	TAC3	tachykinin 3	6866	12	n/a	n/a	1.08e-01	1.363
1091333	ENSG00000115484	10428	CCT4	chaperonin containing TCP1, subunit 4 (delta)	10575	2	n/a	n/a	1.44e-01	1.363
1087649	ENSG00000057663	9334	ATG5	ATG5 autophagy related 5 homolog (S. cerevisiae)	9474	6	n/a	n/a	1.72e-02	1.363
1091428	ENSG00000116120	9911	FARSB	phenylalanyl-tRNA synthetase, beta subunit	10056	2	n/a	n/a	2.35e-02	1.363
1094125	ENSG00000136100	30511	VPS36	vacuolar protein sorting 36 homolog (S. cerevisiae)	51028	13	n/a	n/a	3.60e-02	1.363
1094561	ENSG00000138311	22647	ZNF365	zinc finger protein 365	22891	10	n/a	n/a	2.15e-01	1.363
1106408	ENSG00000215845	1000614	TSTD1	thiosulfate sulfurtransferase (rhodanese)-like domain containing 1	100131187	1	n/a	n/a	1.41e-01	1.363
279848684	ENSG00000230865	0	AC073621.3	AC073621.3	0	17	n/a	n/a	2.09e-02	1.362
1095873	ENSG00000147246	3338	HTR2C	5-hydroxytryptamine (serotonin) receptor 2C	3358	X	n/a	n/a	1.00e-01	1.362
280135548	ENSG00000259580	0	RP11-37C7.1	RP11-37C7.1	0	15	n/a	n/a	1.62e-01	1.362
1102275	ENSG00000183161	2173	FANCF	Fanconi anemia, complementation group F	2188	11	n/a	n/a	1.63e-03	1.362
1104256	ENSG00000197380	80654	DACT3	dapper, antagonist of beta-catenin, homolog 3 (Xenopus laevis)	147906	19	n/a	n/a	2.96e-02	1.362
1100139	ENSG00000171873	143	ADRA1D	adrenergic, alpha-1D-, receptor	146	20	n/a	n/a	2.50e-01	1.362
279718358	ENSG00000213028	0	RP11-108F13.2	RP11-108F13.2	0	1	n/a	n/a	4.68e-02	1.362
280095465	ENSG00000256393	0	AC138123.2	AC138123.2	0	12	n/a	n/a	2.27e-01	1.362
1097292	ENSG00000159377	5660	PSMB4	proteasome (prosome, macropain) subunit, beta type, 4	5692	1	n/a	n/a	4.00e-03	1.361
1087445	ENSG00000041357	5653	PSMA4	proteasome (prosome, macropain) subunit, alpha type, 4	5685	15	n/a	n/a	6.19e-03	1.361
1101767	ENSG00000180628	58543	PCGF5	polycomb group ring finger 5	84333	10	n/a	n/a	2.84e-03	1.361
279930738	ENSG00000238150	0	AC008753.3	AC008753.3	0	19	n/a	n/a	2.22e-01	1.361
279801692	ENSG00000226652	0	PSMD10P2	proteasome 26S subunit, non-ATPase, 10 pseudogene 2	0	3	n/a	n/a	5.37e-02	1.361
1096721	ENSG00000154582	6881	TCEB1	transcription elongation factor B (SIII), polypeptide 1 (15kDa, elongin C)	6921	8	n/a	n/a	9.64e-04	1.361
280114210	ENSG00000258357	0	RP11-778J16.2	RP11-778J16.2	0	12	n/a	n/a	9.09e-02	1.361
1105881	ENSG00000213619	4696	NDUFS3	NADH dehydrogenase (ubiquinone) Fe-S protein 3, 30kDa (NADH-coenzyme Q reductase)	4722	11	n/a	n/a	5.84e-02	1.361
279774110	ENSG00000224237	0	AC093555.1	AC093555.1	0	3	n/a	n/a	2.35e-01	1.361
280111533	ENSG00000258072	0	RP11-554D14.2	RP11-554D14.2	0	12	n/a	n/a	6.31e-02	1.360
1087385	ENSG00000034713	11180	GABARAPL2	GABA(A) receptor-associated protein-like 2	11345	16	n/a	n/a	2.07e-02	1.360
1087772	ENSG00000064763	35000	FAR2	fatty acyl CoA reductase 2	55711	12	n/a	n/a	4.60e-02	1.360
1099218	ENSG00000168000	26327	BSCL2	Berardinelli-Seip congenital lipodystrophy 2 (seipin)	26580	11	n/a	n/a	1.92e-01	1.360
1098323	ENSG00000164506	79620	STXBP5	syntaxin binding protein 5 (tomosyn)	134957	6	n/a	n/a	2.45e-01	1.360
279736884	ENSG00000215086	0	RP11-522H2.3	RP11-522H2.3	0	10	n/a	n/a	5.58e-02	1.360
1090170	ENSG00000106299	8876	WASL	Wiskott-Aldrich syndrome-like	8976	7	n/a	n/a	5.22e-02	1.360
1099153	ENSG00000167770	34900	OTUB1	OTU domain, ubiquitin aldehyde binding 1	55611	11	n/a	n/a	9.37e-02	1.360
1087295	ENSG00000023330	208	ALAS1	aminolevulinate, delta-, synthase 1	211	3	n/a	n/a	6.81e-02	1.359
280039340	ENSG00000251482	0	RP11-707F2.2	RP11-707F2.2	0	4	n/a	n/a	5.71e-02	1.359
1099958	ENSG00000171150	9511	SOCS5	suppressor of cytokine signaling 5	9655	2	n/a	n/a	9.84e-02	1.359
1092097	ENSG00000121764	3044	HCRTR1	hypocretin (orexin) receptor 1	3061	1	n/a	n/a	9.33e-02	1.359
1092796	ENSG00000127125	55520	PPCS	phosphopantothenoylcysteine synthetase	79717	1	n/a	n/a	6.97e-02	1.359
279995801	ENSG00000247556	0	RP11-46M12.1	RP11-46M12.1	0	15	n/a	n/a	9.89e-02	1.359
279777864	ENSG00000224550	0	RP11-270C12.3	RP11-270C12.3	0	1	n/a	n/a	2.40e-01	1.359
1091029	ENSG00000112996	10726	MRPS30	mitochondrial ribosomal protein S30	10884	5	n/a	n/a	2.06e-02	1.359
280124391	ENSG00000258947	10234	RP11-566K11.2	Melanocyte-stimulating hormone receptor	10381	16	n/a	n/a	2.27e-01	1.359
280130982	ENSG00000259327	0	CTD-2184D3.6	CTD-2184D3.6	0	15	n/a	n/a	8.65e-02	1.359
279943256	ENSG00000239831	0	RP11-229A12.4	RP11-229A12.4	0	3	n/a	n/a	7.92e-02	1.359
1092302	ENSG00000123505	259	AMD1	adenosylmethionine decarboxylase 1	262	6	n/a	n/a	2.06e-02	1.358
280115402	ENSG00000258424	0	RP11-471B22.2	RP11-471B22.2	0	14	n/a	n/a	2.31e-01	1.358
1093124	ENSG00000130159	30776	ECSIT	ECSIT homolog (Drosophila)	51295	19	n/a	n/a	2.41e-02	1.358
1096427	ENSG00000152128	57297	TMEM163	transmembrane protein 163	81615	2	n/a	n/a	8.38e-03	1.358
1088019	ENSG00000071082	6128	RPL31	ribosomal protein L31	6160	2	n/a	n/a	1.76e-01	1.358
279907937	ENSG00000236165	0	AC011816.3	AC011816.3	0	3	n/a	n/a	1.87e-01	1.358
1102926	ENSG00000185825	9989	BCAP31	B-cell receptor-associated protein 31	10134	X	n/a	n/a	1.33e-02	1.358
1093008	ENSG00000129055	25596	ANAPC13	anaphase promoting complex subunit 13	25847	3	n/a	n/a	1.79e-02	1.357
1108486	ENSG00000235711	123953	ANKRD34C	ankyrin repeat domain 34C	390616	15	n/a	n/a	2.03e-01	1.357
280128616	ENSG00000259189	0	RP11-17L5.1	RP11-17L5.1	0	15	n/a	n/a	2.38e-01	1.357
1087245	ENSG00000018236	1263	CNTN1	contactin 1	1272	12	n/a	n/a	1.69e-01	1.357
279849611	ENSG00000230953	0	RP4-631H13.6	RP4-631H13.6	0	1	n/a	n/a	2.88e-01	1.357
279983814	ENSG00000244279	0	AC006027.2	AC006027.2	0	7	n/a	n/a	4.40e-02	1.357
279713162	ENSG00000211765	0	TRBJ2-2	T cell receptor beta joining 2-2	0	7	n/a	n/a	2.36e-01	1.357
1101892	ENSG00000181350	122934	C17orf76	chromosome 17 open reading frame 76	388341	17	n/a	n/a	2.05e-01	1.357
1097614	ENSG00000161970	6122	RPL26	ribosomal protein L26	6154	17	n/a	n/a	1.42e-01	1.357
279839926	ENSG00000230097	0	RP11-460C6.1	RP11-460C6.1	0	9	n/a	n/a	3.54e-02	1.357
1095245	ENSG00000143119	958	CD53	CD53 molecule	963	1	n/a	n/a	2.22e-01	1.357
1090613	ENSG00000109919	23541	MTCH2	mitochondrial carrier 2	23788	11	n/a	n/a	5.32e-04	1.357
1099951	ENSG00000171132	5549	PRKCE	protein kinase C, epsilon	5581	2	n/a	n/a	2.44e-01	1.357
1106283	ENSG00000215218	79586	UBE2QL1	ubiquitin-conjugating enzyme E2Q family-like 1	134111	5	n/a	n/a	2.46e-01	1.356
279746815	ENSG00000217733	0	CCT7P1	chaperonin containing TCP1, subunit 7 (eta) pseudogene 1	0	6	n/a	n/a	3.35e-02	1.356
1089391	ENSG00000101347	25688	SAMHD1	SAM domain and HD domain 1	25939	20	n/a	n/a	1.27e-01	1.356
1096509	ENSG00000152749	81485	GPR180	G protein-coupled receptor 180	160897	13	n/a	n/a	9.36e-02	1.356
280036721	ENSG00000251293	0	CTC-552D5.1	CTC-552D5.1	0	5	n/a	n/a	1.12e-02	1.356
280121298	ENSG00000258769	0	RAP1AP	RAP1A, member of RAS oncogene family pseudogene	0	14	n/a	n/a	1.51e-02	1.356
1096869	ENSG00000155975	79702	VPS37A	vacuolar protein sorting 37 homolog A (S. cerevisiae)	137492	8	n/a	n/a	1.26e-03	1.356
1108562	ENSG00000236138	0	RP11-413E6.7	RP11-413E6.7	0	3	n/a	n/a	1.86e-01	1.356
1097893	ENSG00000163191	6249	S100A11	S100 calcium binding protein A11	6282	1	n/a	n/a	2.50e-01	1.356
1094889	ENSG00000140450	60120	ARRDC4	arrestin domain containing 4	91947	15	n/a	n/a	9.30e-02	1.355
1090572	ENSG00000109536	2467	FRG1	FSHD region gene 1	2483	4	n/a	n/a	2.18e-02	1.355
1094061	ENSG00000135778	58494	NTPCR	nucleoside-triphosphatase, cancer-related	84284	1	n/a	n/a	8.17e-02	1.355
1090550	ENSG00000109270	8580	LAMTOR3	late endosomal/lysosomal adaptor, MAPK and MTOR activator 3	8649	4	n/a	n/a	1.33e-02	1.355
279992169	ENSG00000246125	0	AC011460.1	AC011460.1	0	19	n/a	n/a	2.33e-01	1.355
280083680	ENSG00000255262	0	TCEB2P2	transcription elongation factor B (SIII), polypeptide 2 (18kDa, elongin B) pseudogene 2	0	11	n/a	n/a	1.65e-01	1.355
1090377	ENSG00000108061	7987	SHOC2	soc-2 suppressor of clear homolog (C. elegans)	8036	10	n/a	n/a	2.40e-02	1.355
280025251	ENSG00000250359	0	PTP4A1P4	protein tyrosine phosphatase type IVA, member 1 pseudogene 4	0	5	n/a	n/a	8.71e-02	1.355
279721292	ENSG00000213371	0	NAP1L1P3	nucleosome assembly protein 1-like 1 pseudogene 3	0	3	n/a	n/a	2.18e-02	1.355
279872402	ENSG00000232959	0	RP11-332H17.1	RP11-332H17.1	0	1	n/a	n/a	2.43e-01	1.355
1093677	ENSG00000133597	59990	ADCK2	aarF domain containing kinase 2	90956	7	n/a	n/a	9.00e-02	1.355
1097607	ENSG00000161939	0	C17orf49	chromosome 17 open reading frame 49	0	17	n/a	n/a	3.56e-02	1.355
1090372	ENSG00000108010	10392	GLRX3	glutaredoxin 3	10539	10	n/a	n/a	6.66e-02	1.355
1107125	ENSG00000226757	1001516	AC079341.1	Uncharacterized protein	100192379	4	n/a	n/a	1.82e-01	1.354
1105315	ENSG00000204922	1000796	C11orf83	chromosome 11 open reading frame 83	790955	11	n/a	n/a	9.16e-02	1.354
[truncated: 1 more rows]
