# Supplementary material for: Identification of the Molecular Events Involved in the Development of Prefrontal Cortex Through the Analysis of RNA-Seq Data From BrainSpan
Source: ASN Neuro. 2019 Jun 18;11:1759091419854627. doi: 10.1177/1759091419854627 (PMC6582306; doi:10.1177/1759091419854627)
Supplement: Supplemental Material6 - Supplemental material for Identification of the Molecular Events Involved in the Development of Prefrontal Cortex Through the Analysis of RNA-Seq Data From BrainSpan [file Supplemental_Material6.zip › PFC/11/Columns.csv]

donor_id	donor_name	donor_age	donor_color	structure_id	structure_name	structure_abbreviation	structure_color	top_level_structure_id	top_level_structure_name	top_level_structure_abbreviation	top_level_structure_color
12831	H376.X.51	13 yrs	FF8000	10173	dorsolateral prefrontal cortex	DFC	D4B235	10153	neural plate	NP	D7D8D8
12984	H376.X.53	18 yrs	D66C00	10173	dorsolateral prefrontal cortex	DFC	D4B235	10153	neural plate	NP	D7D8D8
12832	H376.X.52	19 yrs	C26100	10173	dorsolateral prefrontal cortex	DFC	D4B235	10153	neural plate	NP	D7D8D8
13057	H376.XI.60	21 yrs	FF4000	10173	dorsolateral prefrontal cortex	DFC	D4B235	10153	neural plate	NP	D7D8D8
12290	H376.XI.52	30 yrs	C23100	10173	dorsolateral prefrontal cortex	DFC	D4B235	10153	neural plate	NP	D7D8D8
12302	H376.XI.53	36 yrs	AD2C00	10173	dorsolateral prefrontal cortex	DFC	D4B235	10153	neural plate	NP	D7D8D8
12303	H376.XI.54	37 yrs	992600	10173	dorsolateral prefrontal cortex	DFC	D4B235	10153	neural plate	NP	D7D8D8
12304	H376.XI.56	40 yrs	701C00	10173	dorsolateral prefrontal cortex	DFC	D4B235	10153	neural plate	NP	D7D8D8
12831	H376.X.51	13 yrs	FF8000	10185	ventrolateral prefrontal cortex	VFC	C2A335	10153	neural plate	NP	D7D8D8
12984	H376.X.53	18 yrs	D66C00	10185	ventrolateral prefrontal cortex	VFC	C2A335	10153	neural plate	NP	D7D8D8
12832	H376.X.52	19 yrs	C26100	10185	ventrolateral prefrontal cortex	VFC	C2A335	10153	neural plate	NP	D7D8D8
13057	H376.XI.60	21 yrs	FF4000	10185	ventrolateral prefrontal cortex	VFC	C2A335	10153	neural plate	NP	D7D8D8
12300	H376.XI.50	23 yrs	EB3B00	10185	ventrolateral prefrontal cortex	VFC	C2A335	10153	neural plate	NP	D7D8D8
12290	H376.XI.52	30 yrs	C23100	10185	ventrolateral prefrontal cortex	VFC	C2A335	10153	neural plate	NP	D7D8D8
12302	H376.XI.53	36 yrs	AD2C00	10185	ventrolateral prefrontal cortex	VFC	C2A335	10153	neural plate	NP	D7D8D8
12303	H376.XI.54	37 yrs	992600	10185	ventrolateral prefrontal cortex	VFC	C2A335	10153	neural plate	NP	D7D8D8
12304	H376.XI.56	40 yrs	701C00	10185	ventrolateral prefrontal cortex	VFC	C2A335	10153	neural plate	NP	D7D8D8
12831	H376.X.51	13 yrs	FF8000	10278	anterior (rostral) cingulate (medial prefrontal) cortex	MFC	E26880	10153	neural plate	NP	D7D8D8
12984	H376.X.53	18 yrs	D66C00	10278	anterior (rostral) cingulate (medial prefrontal) cortex	MFC	E26880	10153	neural plate	NP	D7D8D8
12832	H376.X.52	19 yrs	C26100	10278	anterior (rostral) cingulate (medial prefrontal) cortex	MFC	E26880	10153	neural plate	NP	D7D8D8
13057	H376.XI.60	21 yrs	FF4000	10278	anterior (rostral) cingulate (medial prefrontal) cortex	MFC	E26880	10153	neural plate	NP	D7D8D8
12300	H376.XI.50	23 yrs	EB3B00	10278	anterior (rostral) cingulate (medial prefrontal) cortex	MFC	E26880	10153	neural plate	NP	D7D8D8
12290	H376.XI.52	30 yrs	C23100	10278	anterior (rostral) cingulate (medial prefrontal) cortex	MFC	E26880	10153	neural plate	NP	D7D8D8
12302	H376.XI.53	36 yrs	AD2C00	10278	anterior (rostral) cingulate (medial prefrontal) cortex	MFC	E26880	10153	neural plate	NP	D7D8D8
12303	H376.XI.54	37 yrs	992600	10278	anterior (rostral) cingulate (medial prefrontal) cortex	MFC	E26880	10153	neural plate	NP	D7D8D8
12831	H376.X.51	13 yrs	FF8000	10194	orbital frontal cortex	OFC	E2D4A7	10153	neural plate	NP	D7D8D8
12984	H376.X.53	18 yrs	D66C00	10194	orbital frontal cortex	OFC	E2D4A7	10153	neural plate	NP	D7D8D8
12832	H376.X.52	19 yrs	C26100	10194	orbital frontal cortex	OFC	E2D4A7	10153	neural plate	NP	D7D8D8
13057	H376.XI.60	21 yrs	FF4000	10194	orbital frontal cortex	OFC	E2D4A7	10153	neural plate	NP	D7D8D8
12300	H376.XI.50	23 yrs	EB3B00	10194	orbital frontal cortex	OFC	E2D4A7	10153	neural plate	NP	D7D8D8
12290	H376.XI.52	30 yrs	C23100	10194	orbital frontal cortex	OFC	E2D4A7	10153	neural plate	NP	D7D8D8
12302	H376.XI.53	36 yrs	AD2C00	10194	orbital frontal cortex	OFC	E2D4A7	10153	neural plate	NP	D7D8D8
12303	H376.XI.54	37 yrs	992600	10194	orbital frontal cortex	OFC	E2D4A7	10153	neural plate	NP	D7D8D8
12304	H376.XI.56	40 yrs	701C00	10194	orbital frontal cortex	OFC	E2D4A7	10153	neural plate	NP	D7D8D8
