# Supplementary material for: Identification of the Molecular Events Involved in the Development of Prefrontal Cortex Through the Analysis of RNA-Seq Data From BrainSpan
Source: ASN Neuro. 2019 Jun 18;11:1759091419854627. doi: 10.1177/1759091419854627 (PMC6582306; doi:10.1177/1759091419854627)
Supplement: Supplemental Material6 - Supplemental material for Identification of the Molecular Events Involved in the Development of Prefrontal Cortex Through the Analysis of RNA-Seq Data From BrainSpan [file Supplemental_Material6.zip › PFC/11/Expression.csv]

279961289	2.7627	7.1960	0.7401	0.0000	1.9843	2.1405	0.7954	0.6274	2.5063	7.5005	1.1813	0.0000	2.8913	0.0000	2.1148	0.0000	0.5580	2.3436	8.9365	0.7004	0.8276	2.5420	1.5621	1.5047	0.0000	1.5196	8.1814	2.2694	0.5860	2.5699	0.7114	1.6797	0.8921	0.5672
279960050	7.9069	10.3869	6.0885	8.4180	6.3078	4.2990	4.6368	7.8597	7.2159	10.5511	5.8579	8.1663	5.2446	5.5513	3.3374	5.8852	6.7089	6.9472	11.0576	6.7816	7.8236	4.6324	5.4201	3.3699	5.1773	7.0063	11.4593	6.0160	9.5092	4.9618	4.8637	5.8053	5.0763	7.5684
280090532	0.6995	2.3390	5.7247	0.9607	1.7275	0.2917	0.7882	2.0231	1.0633	2.9694	5.9644	1.0679	1.9667	0.9266	0.7087	0.5647	1.4992	1.0783	4.1524	6.1216	1.2794	2.0832	0.7032	1.0024	0.7113	0.7592	3.0396	5.9245	0.9173	2.7232	0.7415	0.8667	1.0119	2.3325
279648293	10.4374	10.8831	10.1902	9.7258	10.3170	9.6779	9.4879	2.5060	10.9560	10.9126	10.1457	9.5047	9.9585	10.4614	8.8741	9.4198	2.2680	11.0628	12.8427	10.2727	9.9376	9.8630	10.6041	9.5234	9.8048	10.5368	11.3863	10.0728	9.6647	9.8610	10.3793	8.9353	9.4257	3.7760
279863679	0.2027	2.9709	3.9215	0.2060	1.8355	1.1929	0.4202	1.5906	2.5403	1.9747	4.0487	2.1936	1.5535	0.8063	0.2480	0.1335	1.0294	1.9712	4.0466	3.8297	1.2691	0.4551	0.8547	0.7921	0.5038	1.7314	3.1641	3.6475	2.1259	1.4365	0.9385	0.0000	1.0300	1.1470
279986623	8.2546	9.0543	6.3802	6.9882	7.1824	6.6519	2.9220	5.5430	7.3355	10.2804	7.0322	7.3815	8.5178	6.6257	6.3956	3.9295	4.1805	7.0560	10.4313	5.8621	7.0653	8.3791	6.5595	6.4085	2.3330	7.9685	8.9289	6.0666	7.2475	7.7568	6.1751	6.1530	3.1703	5.7669
280042389	6.3649	13.4330	4.2725	4.3180	6.6145	6.9526	1.6776	8.3434	6.1473	14.0329	4.2265	4.7812	11.2191	5.7913	6.8488	2.3897	6.9154	5.5826	14.7734	4.8480	4.9581	11.6230	6.3831	8.2609	0.0000	6.7176	13.6206	4.5153	6.0766	12.4619	6.2804	7.0899	3.1510	8.7462
1093136	7.9558	8.5340	7.0978	7.3716	5.9947	5.4764	4.5335	6.6262	6.9158	9.2774	6.6454	6.1653	7.9746	5.8962	4.7891	5.5433	5.2104	7.3713	9.3784	6.7340	7.7144	7.7644	6.5353	5.6517	3.3196	7.9909	9.4407	7.1462	7.3192	7.9162	7.0712	5.1600	6.5713	5.3746
279950430	7.5399	8.6658	5.8352	6.0794	6.9496	7.2431	2.5970	5.0456	7.1241	9.2820	5.7028	5.9986	7.5559	6.3431	7.0931	4.5420	3.4692	6.7958	10.5972	5.2823	6.1026	7.7440	6.3328	7.4348	0.9390	7.6470	9.5886	5.6093	5.9168	7.6965	6.3576	6.7789	4.3431	4.6266
1096882	4.5216	6.3796	4.1836	3.4959	2.9580	3.0595	2.4863	2.6323	4.7975	6.2942	3.4992	3.2379	5.1990	2.0096	2.4521	1.9077	2.3503	4.8485	5.9994	3.8099	3.8779	5.3325	2.7205	3.0633	3.6209	4.4065	5.9593	4.3279	4.6924	5.0874	3.3326	2.9479	2.3942	2.3742
280044069	8.0643	10.7218	6.1490	5.7035	7.9745	8.5832	5.0523	6.9345	8.3609	11.9770	6.6879	6.1325	9.8835	7.6723	7.9401	5.2447	6.1398	8.6943	12.3437	6.7193	5.2175	9.9263	7.5213	8.4415	4.0236	8.3448	11.1851	6.4342	6.0824	9.9368	7.6391	7.6889	5.3271	7.8013
279712709	1.4164	2.5977	2.4296	1.9263	0.0000	0.4683	1.5693	0.3516	1.5452	3.4056	2.9387	1.6483	0.0000	0.9567	0.3079	0.0000	0.2792	0.5962	3.2237	3.1766	0.0000	0.0000	1.5982	0.0000	1.9190	1.0382	2.3409	2.1100	1.0541	0.6024	0.0000	0.0000	0.0000	0.0000
280093438	0.9135	2.5074	1.5207	0.8031	1.1177	1.9033	0.0000	0.9347	1.8445	5.1324	3.6911	0.7869	1.8438	0.4380	0.6263	0.5565	0.3415	1.0885	4.0682	0.7631	0.5182	1.8624	1.4977	3.1361	3.3566	4.4314	4.2238	4.2815	1.4165	2.6805	0.0000	0.6320	0.3088	2.1450
1092367	4.3889	5.5725	3.7749	3.6212	2.4220	2.1475	3.1964	2.9359	4.5630	5.4428	3.1741	2.6932	4.4593	1.5625	1.6707	2.6138	2.0905	4.5973	5.4063	3.7845	3.5278	4.4534	2.2665	2.0671	3.1202	4.2967	5.2555	3.8540	3.4515	4.3282	2.6596	2.0652	3.3225	2.3409
1093032	7.8853	8.2827	6.8345	6.3180	5.8292	5.5959	6.2534	4.8211	7.5654	8.0866	6.1105	5.5250	7.2743	4.7612	4.8013	5.9523	4.5183	7.7863	8.0193	6.5682	6.1790	7.2829	5.7615	5.3807	6.2046	7.8536	8.1320	6.8659	6.2855	7.1384	6.0071	5.6058	6.7068	4.8985
1099701	6.3960	6.6320	5.5122	5.1236	4.5517	4.0573	5.0495	2.8812	6.1246	6.8801	5.3718	4.3555	6.2266	4.5278	3.6985	4.9354	2.8054	6.4386	6.5917	5.0044	5.1687	6.0990	4.1365	3.8315	4.1398	6.5007	6.8102	5.6381	5.0799	6.1143	4.8335	4.1424	5.5621	2.8154
1087903	5.4445	6.1366	4.3628	4.0414	3.3567	3.1978	3.3158	2.8967	4.8154	6.4307	3.8687	3.1682	5.1327	2.4903	3.0451	3.3945	2.3225	5.3415	6.5180	3.9821	4.4615	5.0722	3.4496	3.6908	3.2689	5.3790	6.2766	4.2216	4.2056	4.9865	3.8950	3.5705	4.3187	2.4878
1092093	4.7759	5.9977	4.0706	4.0839	2.6761	2.9586	3.5616	3.7238	4.9362	5.7871	3.3885	2.8744	5.0701	1.0218	1.8618	2.4462	2.5531	5.2760	5.6719	3.9475	3.8899	5.0641	1.9809	2.5198	4.3008	4.8503	5.6894	4.3070	4.7845	5.0368	2.5462	3.1530	3.5408	2.8956
1096028	3.9469	5.0542	3.1448	3.0241	1.7559	1.8210	3.1124	1.6934	4.0013	4.5953	2.3551	2.1621	3.8970	0.6541	1.2565	2.0139	1.2484	4.2615	4.6147	3.2241	3.2343	3.9100	1.3678	1.3870	3.7663	3.9770	4.4754	3.4884	3.5634	3.9453	1.9078	1.8098	2.9287	1.3075
1091624	4.6309	5.9953	3.6433	3.4005	2.6685	2.9611	3.8462	2.7259	4.6632	5.8054	2.9590	2.4548	4.6099	1.2323	2.5599	2.9351	2.0747	4.8739	5.6244	3.8004	3.6490	4.4278	2.0903	2.7462	4.6832	4.5213	5.5528	3.9995	4.0002	4.2816	2.1097	3.3457	3.7980	2.0073
279968565	8.0652	9.1515	7.1196	6.8406	6.7905	7.7839	4.6437	7.7642	8.9258	9.3702	7.1049	6.5444	8.7607	6.9143	7.4760	5.0495	6.4892	8.7632	9.5316	6.8646	6.1473	9.0034	6.8792	7.7157	3.5107	8.5203	9.4238	6.9781	6.8747	8.9464	7.0024	7.3041	4.3335	6.1231
279972630	13.5182	14.1170	11.4161	11.5941	13.1268	12.4646	9.3645	11.6468	13.4826	14.8168	11.5908	11.8680	13.8083	12.7047	12.0669	9.9537	10.6851	13.6566	16.1532	11.6421	11.9347	13.7879	12.6951	12.2354	8.4382	13.5313	14.8563	11.5923	12.0892	13.9065	12.6181	11.7217	9.6951	11.6004
279971217	10.4706	11.8745	9.1320	8.9305	10.0717	10.4790	7.1054	9.7478	10.8991	12.7485	9.4067	9.0738	11.3786	9.8673	10.2126	7.4803	8.4550	10.9489	13.6571	9.4467	9.2815	11.2212	9.7585	10.4744	6.2559	10.8677	12.4306	9.0370	9.0099	11.2899	9.7722	10.2515	7.2047	8.7472
1096499	6.5640	8.0629	5.6230	6.1289	4.2197	4.8593	5.8213	4.6528	6.5049	7.6574	4.6953	4.8668	6.8679	2.3574	3.7252	4.6501	4.0157	6.9959	7.4999	5.8214	6.0878	6.7195	3.7056	4.2883	6.6726	6.5126	7.3280	5.9325	6.4894	6.7635	4.1232	4.6344	5.6269	4.0094
1093761	2.5449	3.6711	3.2996	0.9767	2.3492	1.8166	2.0936	2.0719	2.7511	3.7356	2.7435	0.4729	1.8677	1.9057	1.6888	1.6136	1.1542	2.9383	4.2001	3.0663	0.8959	1.7486	2.3465	1.9519	1.8484	2.5172	3.9303	3.4491	0.7845	1.8937	2.6678	1.9692	2.1559	1.3113
1088328	7.1773	8.6183	6.1774	6.5763	4.8410	5.2903	6.3921	4.6327	7.2517	7.9786	5.2892	5.6369	7.6454	3.3536	4.2734	5.2932	4.6180	7.5743	8.0715	6.1178	6.3479	7.6833	4.2270	4.4945	6.9496	7.1462	7.8211	6.4594	6.8537	7.6896	4.7759	5.1678	6.2776	4.5950
279954000	11.1291	12.0023	9.5244	9.1583	10.2887	11.2529	8.0749	9.5237	11.7140	12.5340	9.6831	9.3566	11.2777	10.0050	11.1014	8.3495	8.3901	11.4321	13.4625	9.8660	9.2135	11.4739	10.0666	11.3515	7.5722	11.5139	12.4673	9.7947	9.2348	11.5109	10.0980	10.9308	8.2778	8.6386
279944035	13.4925	13.5783	11.0216	12.6781	12.2392	12.5298	6.0645	11.3536	11.6842	14.7016	10.8133	12.6822	12.9699	11.6179	12.2014	10.2214	9.2488	12.3472	15.4497	10.1039	12.7408	13.0903	11.6417	12.3962	2.9758	13.0907	14.0830	10.6367	12.2584	12.6655	11.5446	11.3370	9.4568	10.4461
279955011	1.9174	2.8588	1.6358	0.0000	0.3905	0.9899	0.3877	1.2082	2.1435	2.1831	1.6508	0.0000	1.7548	0.0922	0.9464	0.1711	0.8066	2.2333	3.0343	1.5620	0.0000	1.8986	0.0000	0.3829	0.3616	1.6833	1.8912	1.9815	0.0731	1.6834	0.0000	0.7371	0.1811	0.9341
279985225	1.3646	3.7306	1.8670	0.0000	1.3045	3.8192	0.0000	0.6245	1.5863	3.7152	1.1712	0.0000	1.9707	1.1794	1.6887	0.8745	0.0000	1.8931	4.8639	1.5139	0.0000	2.6817	0.7227	1.1567	0.0000	2.8173	3.7915	1.1750	0.0000	2.5695	0.0000	1.0752	1.1573	1.2848
1101604	5.4660	6.0048	4.3453	4.2133	3.5959	3.3596	3.1206	3.6125	4.9218	5.9388	4.0711	3.4349	4.8851	3.1857	2.8829	3.3136	3.1591	5.2873	6.0419	4.1434	4.4390	4.7044	3.5211	3.1990	3.2261	5.3744	6.0298	4.4514	4.5030	4.7666	4.1488	3.2870	4.2333	3.2603
1089189	5.9394	6.7579	5.3102	4.9473	4.0690	4.1287	4.5392	4.3470	5.5334	6.8418	4.7401	4.0635	5.9174	3.3625	3.6386	4.1359	3.6109	6.0348	7.0756	5.1953	5.1853	5.8235	4.4973	4.2253	4.0523	5.9389	6.8994	5.3006	5.0405	5.8922	4.8020	4.2277	5.1674	3.8478
279660990	4.1524	8.6142	0.8961	1.5830	3.8842	4.7396	0.0000	4.7751	4.5574	9.7406	1.3311	1.5576	7.9432	3.3561	4.9448	1.1965	4.1869	3.9336	10.9919	3.3172	0.6214	8.3450	3.7973	6.0709	0.0000	4.2206	9.5227	2.5729	2.9487	9.4494	2.9744	5.2073	1.9314	5.9561
279942860	11.0004	11.8661	9.6131	9.5852	10.4224	10.7119	6.1472	9.2196	10.5481	12.6038	9.3597	9.8286	11.4577	9.9627	10.7602	8.4293	7.7339	10.7401	13.6453	9.1782	9.7704	11.8821	10.0586	10.9082	4.1385	11.2342	12.4439	9.2522	9.3850	11.9110	9.9598	10.3274	8.0911	8.8502
1099918	4.9343	5.7709	4.2848	4.1737	2.9370	3.1186	3.4366	3.5141	4.7562	5.5846	3.6153	3.3788	5.0014	2.2978	2.3575	2.8817	2.5467	5.0652	5.4591	3.9837	4.1785	4.8728	2.6172	2.3163	3.9146	4.9361	5.5006	4.1469	4.4252	4.8147	2.9807	2.8988	3.6829	2.6364
1092522	5.0154	4.9260	4.0299	3.0798	3.3575	2.6145	3.4296	5.2348	4.6937	5.0672	3.9453	2.1148	3.2931	3.5935	2.1167	2.8484	3.5615	5.6365	5.6786	4.0551	3.9414	3.4785	4.1742	3.0080	2.7783	5.3380	5.1779	4.0245	3.8412	3.4435	4.5094	2.6552	3.1750	4.0088
1104438	3.1156	3.0736	0.5530	1.2614	0.9039	0.8322	0.6466	1.1227	2.7276	3.5896	0.6133	0.6336	1.8074	1.0151	0.9973	1.2357	0.6169	2.9052	4.7460	0.7996	0.8312	1.5168	1.3544	1.3854	0.5278	3.2976	3.8956	0.7742	1.4744	1.6267	1.2681	0.8867	1.3247	0.9822
1090675	8.4297	9.6593	7.2564	7.9790	5.8437	6.5801	7.7148	6.0691	8.3939	9.0244	6.5298	7.1444	8.7918	4.0969	5.4013	6.3761	5.8988	8.8120	8.9174	7.3175	7.8558	9.0236	5.2010	5.7239	8.3090	8.3819	8.7141	7.5682	8.4969	8.9096	5.6207	6.2576	7.3462	5.9760
1097678	5.0503	6.3492	4.7692	4.7345	3.5536	3.5230	4.3887	3.0242	5.1028	6.1396	4.1157	3.7475	5.4466	3.1789	2.8889	3.6249	2.7998	5.3564	5.8204	4.5479	4.5503	5.3693	3.1920	2.9405	4.3472	5.1163	5.9376	4.9061	4.4856	5.4070	3.6745	3.2745	4.4751	2.5063
1105693	4.4092	5.5566	3.2970	3.5530	2.2014	2.3282	2.9760	3.0185	4.5972	5.0147	2.7333	2.9604	4.6465	1.3052	1.5526	2.1460	2.7508	4.9213	5.6466	3.4923	3.7359	4.8648	1.8839	2.1310	3.7583	4.2456	4.7517	3.4737	4.0895	4.7784	2.1396	2.2840	2.7605	3.0084
280049018	6.2868	7.1112	4.4285	4.3276	5.6485	6.5019	0.0000	4.4972	4.7750	8.2897	4.5367	4.5814	7.2897	5.6002	5.9139	3.7303	3.4278	5.7047	9.7277	4.6245	4.6161	7.7103	5.5578	6.0086	0.0000	6.5363	8.0442	4.6412	4.3327	7.6177	5.5627	5.4922	3.3899	4.5241
1100688	5.2025	0.4582	1.8921	1.0705	1.2958	0.6342	0.4566	0.4154	5.9436	0.5396	1.0088	1.1892	0.8454	1.3947	0.5678	0.3450	0.3847	2.2059	0.2301	1.7975	1.2894	0.8532	1.2266	0.8261	0.4184	5.6816	0.5846	1.2490	0.8790	0.9730	1.3078	1.1542	0.9014	0.3872
279956340	3.8702	5.0206	2.7580	1.6267	3.3571	3.6099	1.1045	2.1399	3.6495	5.5687	3.0762	2.1886	4.1690	2.6938	2.9178	1.4056	1.0862	3.4774	6.0340	3.3622	2.3896	4.5406	3.0282	2.7656	0.7706	4.2156	4.7340	2.3171	2.5113	4.4250	3.9955	3.0702	1.2254	3.0275
1095048	3.1384	3.5654	2.6738	1.8371	1.3878	1.2509	2.0421	1.7142	2.9310	3.7371	2.1253	1.0294	3.3748	0.8187	0.8342	1.6153	0.8474	3.2811	3.7301	2.4805	1.9519	3.3186	1.2294	1.3505	1.9731	3.1279	3.8341	2.7785	2.2318	3.2461	1.7726	1.4119	2.2683	1.1366
1105448	5.8477	5.9294	5.1489	4.3252	4.0913	4.1770	4.1931	3.4018	5.4668	6.0518	4.6843	3.6784	5.4062	3.8975	3.5977	3.9653	3.0286	5.9469	6.1898	4.9973	4.6475	5.3889	4.5734	4.4094	3.8389	5.9723	6.1151	4.9698	4.5295	5.4079	4.8419	4.2005	4.8009	3.1363
1089918	7.2110	7.4114	6.2244	5.9329	5.6221	5.4091	4.4280	5.5438	6.6391	7.5417	6.2146	5.6732	6.5885	5.5906	4.7418	4.9242	4.8253	6.8496	7.6948	5.8863	6.1578	6.5817	5.8182	5.2363	4.1400	7.1865	7.7374	6.1631	6.2563	6.5393	6.3330	4.9543	5.5459	5.0850
1094144	4.6225	5.3266	2.7776	3.9606	2.1234	2.3112	3.1846	1.8289	4.3012	4.8524	2.1431	3.0141	4.4122	0.7866	1.4324	2.2248	1.3778	4.8909	4.7950	3.2032	3.9646	4.4045	1.4903	1.7582	4.5418	4.4086	4.4570	2.9942	4.2300	4.4913	1.6360	2.1651	2.8885	1.5607
280017626	4.4385	5.5470	0.7695	3.6360	5.8113	2.9516	1.8100	2.7747	4.9124	5.4823	3.8644	5.0497	3.2910	2.6439	3.2874	1.9497	0.5982	4.3788	6.7047	3.5372	5.3949	3.5082	2.4215	3.1567	0.7825	4.6075	5.0422	3.5002	5.2921	3.0669	3.3272	3.0999	0.5421	2.7940
1087934	3.4853	4.2200	2.8037	2.5776	1.6356	1.5826	2.4824	1.6218	3.3219	4.4609	2.4657	1.8938	3.2142	1.2929	1.3363	1.9668	1.5461	3.4217	4.1248	2.3955	2.3994	3.2818	1.5820	1.4277	1.8938	3.5225	4.2523	2.8144	2.6884	3.2452	2.2877	1.8011	2.8882	1.5470
1097552	3.6742	4.3256	3.1437	2.5357	1.9365	1.7584	2.2520	2.3406	3.1247	4.7068	2.6854	1.7942	3.5401	1.5869	1.5089	1.9987	1.7568	3.5553	4.7777	2.7190	2.7604	3.4867	2.3405	2.2355	1.7000	3.7197	4.7114	2.9116	2.6374	3.5519	2.7210	2.0572	2.9587	1.8741
1088860	5.2399	6.5336	4.5855	4.8194	3.7288	3.7931	4.3528	3.8651	5.2374	6.4602	4.1005	3.8312	5.5689	2.8277	3.1647	3.6968	3.3103	5.5546	6.5697	4.5297	4.7943	5.4472	3.6496	3.4602	4.3716	5.3506	6.3301	4.7356	4.7859	5.4928	3.8167	3.7283	4.3916	3.4989
1094696	3.1161	4.5292	2.4033	2.3397	1.1988	1.5627	2.4446	1.6298	3.0961	3.8987	1.7468	1.6120	3.2713	0.4380	1.1176	1.5618	1.0544	3.5028	4.0007	2.4509	1.8933	3.1802	0.7176	1.1164	3.4350	3.0487	3.7679	2.6477	2.9714	3.3313	1.1013	1.6428	2.1287	1.1757
280046631	12.4963	13.4442	10.2470	10.0884	11.7276	12.3026	9.0385	10.9588	12.7015	14.3479	10.8208	10.5033	13.6988	11.6094	11.9299	9.4671	9.9465	12.9852	15.3805	11.0105	10.8618	13.9127	11.5591	12.7774	7.9884	12.7313	14.0139	10.6058	10.7585	13.7503	11.9193	11.7974	9.3904	11.4366
1099979	6.3964	4.0218	4.6460	4.6681	3.8702	3.8602	1.5660	3.7470	5.4376	5.3790	3.6801	4.3281	4.2373	3.7779	2.9611	3.1508	2.6234	4.6686	5.6703	3.7238	4.7076	4.1026	4.2353	3.3701	1.0957	6.1275	5.1232	3.7894	4.6034	3.9929	4.0444	2.8807	3.5832	3.1366
1089349	3.6610	3.7061	2.7875	2.3395	2.1434	1.7374	1.8530	2.7881	3.2245	4.0545	2.7009	1.4332	3.0900	2.3343	1.6737	1.7266	1.4487	3.8369	5.0058	2.8855	2.9636	2.9252	2.9077	2.6018	1.3193	3.7630	4.5090	2.7673	2.4793	3.2928	2.6761	1.9179	2.4624	1.5382
1099760	5.6303	3.2156	4.0031	3.3637	2.6057	4.0751	3.1332	2.3638	6.1629	4.2566	2.9238	3.3346	2.7810	2.6520	3.2838	3.2117	1.6841	4.8986	4.4441	3.5810	3.3403	2.8603	3.3020	3.1029	3.4138	5.7328	3.9452	3.0541	3.3491	2.6605	2.5096	3.3191	4.1141	1.6165
279972735	11.8720	13.0740	9.9785	10.2540	11.1511	11.2545	7.9935	11.1775	11.3807	14.1088	10.3200	10.6088	13.1323	11.1291	11.1289	8.8773	9.8352	12.0651	14.4900	10.4917	10.5970	13.2008	10.9956	11.4509	6.7921	12.0774	13.5973	10.2722	10.3593	13.3338	11.1308	10.8355	8.7519	10.5479
1089411	8.7812	9.4691	8.5118	8.0471	7.4554	7.3011	7.0429	8.3108	8.3849	9.8672	8.2400	7.1542	8.7356	7.5265	6.5485	7.2368	6.8819	8.4294	9.9781	7.9555	8.2156	8.7055	7.7334	7.0452	6.3019	8.8808	10.1682	8.3877	8.2066	8.6222	8.5015	7.0193	7.9991	6.7961
1099090	4.0296	4.8339	3.3141	3.0147	2.1845	2.0685	2.9794	2.4490	3.8654	4.6090	2.7735	2.3236	3.9619	1.7503	1.5659	2.4622	2.2059	4.3163	4.7381	3.0812	3.1450	3.8550	2.0764	1.8234	3.3599	4.0504	4.6003	3.2115	3.3768	3.8641	2.3596	2.0316	3.2004	2.0253
1095848	3.1200	4.3243	2.2660	1.6340	1.3245	1.7045	1.1593	1.4876	2.3495	4.2557	1.6294	1.4800	3.0903	1.1815	1.1462	1.1664	1.1573	2.7835	4.1788	1.9148	2.0648	2.9262	1.8661	1.6691	1.3644	2.9283	4.3133	2.1874	1.8980	3.0771	2.2213	1.4275	1.7306	0.8547
1094063	7.8468	9.1369	6.9083	7.2860	6.1737	6.0256	6.7526	6.2053	7.7478	8.8785	6.3035	6.5318	8.1408	5.6173	5.3458	6.2444	6.0166	8.1386	9.1292	6.7384	7.2062	8.1437	5.5292	5.4056	7.0690	7.8285	8.7015	7.0485	7.5279	8.1038	6.0963	5.8877	6.8883	6.1429
1090518	5.0251	5.6215	4.5128	4.2737	3.6446	3.1093	3.5267	3.8880	4.6982	5.9325	4.2562	3.5212	5.0196	3.7505	2.6643	3.7499	3.0596	5.0017	6.0309	4.0312	4.3908	4.8458	3.5385	3.0260	2.9525	5.0233	6.0690	4.4150	4.2560	4.8366	3.9862	2.9227	4.2693	3.1754
1099155	2.7992	3.1079	2.0660	1.8527	0.8571	0.9707	1.0142	2.0165	2.3689	3.6559	2.1822	1.1237	2.5891	1.5924	0.7515	1.4704	0.9703	2.5536	3.4814	1.9834	2.1493	2.1066	1.2270	1.1614	0.6376	2.9431	3.8275	2.2088	1.6499	2.4694	1.6880	0.9836	1.8789	1.1324
1099782	2.8969	3.6143	2.0863	1.9308	0.8925	1.4438	1.9676	1.3898	2.9810	3.3411	1.7033	1.0983	2.9127	0.8233	1.0210	1.6599	1.2297	2.9952	3.8365	2.1678	1.5142	2.5362	1.0943	1.2428	1.8904	3.0407	3.6064	2.2391	1.9962	2.5529	1.4255	1.2315	2.1847	0.9359
280044741	10.2858	10.0072	6.6127	9.0723	9.1075	8.8685	4.3632	8.1143	8.9546	10.7902	6.7363	9.5396	8.5031	7.4569	8.6512	6.5184	5.4848	8.7705	10.5402	6.4782	9.4129	7.7084	7.1925	8.7136	3.2790	9.5967	10.1456	6.7520	9.3311	7.7997	6.5892	8.0260	5.4691	6.3981
280045784	14.9290	15.3500	13.4461	13.5982	14.0964	15.0155	11.8276	12.8839	14.9872	15.7929	13.3819	13.7542	14.5278	13.8322	14.8317	12.3809	11.6237	15.1389	16.8404	13.4492	13.5442	14.6780	13.7028	15.2194	11.0021	15.0376	15.6471	13.4671	13.4561	14.7948	13.7985	14.5858	12.0286	12.0971
1093138	3.7603	4.5167	3.9531	2.8182	3.3954	2.3465	2.4428	4.0981	3.7704	4.7289	3.8745	2.6772	3.7407	3.3929	2.0110	2.6475	1.8539	3.6977	5.1517	3.9088	2.9387	3.3543	2.9540	2.4770	2.0020	4.1712	4.7219	4.2677	3.7751	4.0227	3.3107	2.4209	3.0890	2.9230
279959910	10.3944	10.8028	8.4387	9.7510	9.6386	9.4352	4.8567	7.5096	9.1867	11.8607	7.4060	9.7673	10.0665	8.8868	10.0267	7.9775	5.9272	9.6898	13.1336	6.9542	9.7766	10.5004	9.2950	10.1234	1.8977	10.4884	11.5866	7.3010	8.9660	10.5472	8.9627	8.9247	7.0570	7.2416
1099456	4.3214	4.6821	3.7678	3.4521	2.8595	2.5759	3.0181	3.2092	4.0878	5.0202	3.2692	2.5147	3.9873	2.5061	2.0289	3.1669	2.4038	4.6199	5.4860	3.8049	4.0151	3.9149	3.3610	2.9403	3.0817	4.4883	5.3568	3.7879	3.4440	4.2308	3.3819	2.6233	3.7742	2.3760
1092888	4.7033	2.4916	2.8688	1.6148	2.3376	3.0655	1.2429	2.1485	3.9451	3.5913	1.7024	1.8406	2.5356	1.5292	1.9004	2.6820	1.1150	4.1800	3.5441	1.9667	1.2979	2.3065	2.5073	1.5706	1.4399	4.3937	2.9713	1.6781	1.8731	2.1579	1.7483	1.8504	2.5433	0.7492
280075625	4.0671	4.8306	3.5420	3.9001	2.3220	2.2185	3.4782	1.8156	4.2429	4.4985	2.7908	2.8790	4.0955	2.0961	2.1267	2.5487	2.2256	4.6915	5.0567	3.1553	3.7560	4.5374	1.9464	1.7546	2.7890	4.3806	4.6094	3.5656	3.7179	4.4743	2.6771	2.1618	3.2332	2.2324
1091169	3.4986	2.8762	1.5147	1.9861	1.3417	1.1780	1.1165	1.5709	3.3255	3.4447	1.3924	1.6452	2.4275	1.1707	1.2350	1.2890	0.9481	3.3224	3.6780	1.6124	1.8212	2.1633	1.0691	0.9806	1.7298	3.3275	3.1183	1.7371	1.5718	2.1010	1.3644	1.2211	1.5625	1.1351
1094173	3.5446	4.2531	3.4104	1.9224	1.8922	2.5633	2.6291	1.9575	3.4127	4.1897	2.7380	1.7141	3.6190	1.4961	2.5094	2.2404	1.6178	3.8172	4.6474	3.2720	2.0885	3.6739	2.0386	3.0837	2.5239	3.6337	3.9858	3.1815	2.2097	3.6552	2.3265	2.9933	3.1459	1.4737
1097299	4.5970	5.2590	4.2082	3.6988	2.8529	3.1908	3.2889	3.7869	4.2256	5.3880	3.8972	3.0372	4.4235	2.9088	2.6601	2.9739	3.2219	4.5758	5.6511	3.9294	3.8788	4.4370	3.2544	3.1849	2.4337	4.7366	5.4829	4.0804	3.6818	4.3248	3.9233	3.0762	3.8731	3.2236
1094052	6.7478	6.4070	6.3233	5.9775	4.7503	4.5858	5.5031	4.9885	6.5672	6.6939	5.8600	5.0830	6.7429	4.4846	4.0653	5.2770	4.0907	6.7474	6.5353	5.8558	6.0330	6.4858	4.7551	4.3165	4.9924	6.7993	6.6458	6.1755	5.8547	6.5480	5.0594	4.6333	6.0557	4.1640
1095444	5.0181	5.3133	4.2432	3.6190	3.3844	3.2213	3.4801	3.8783	4.6144	5.4794	4.0134	2.9935	4.5741	3.1753	3.0215	3.3927	3.3448	5.0255	5.9069	4.0835	3.8861	4.4621	3.3359	3.5714	3.2462	5.0868	5.4787	4.1771	3.8687	4.5027	3.8168	3.4478	4.0661	3.5193
279983888	9.0429	8.9673	6.8171	7.0569	6.9818	7.8240	5.8927	6.4253	8.8714	9.5646	6.8700	7.3044	9.7208	7.3116	7.7220	6.6122	5.8515	10.2215	10.7087	7.2000	7.2241	10.6620	7.5529	7.8502	4.1915	9.2059	9.0252	7.3089	7.4714	10.4732	7.7222	6.9557	6.5499	7.7376
280072672	5.0167	5.9063	4.1939	4.6822	3.0053	3.2586	4.5598	3.2307	5.1340	5.8809	3.5739	3.5935	5.4965	2.8407	2.7270	3.6218	3.6076	5.7770	5.6034	4.2349	4.4719	5.5145	2.7154	2.5674	3.8976	5.2843	5.3616	4.6732	4.6311	5.6340	3.6358	2.8683	4.4572	3.0040
1099241	4.9581	5.0916	4.4576	3.6388	3.7309	3.4137	3.5603	3.1024	4.7976	5.2678	4.2735	2.9731	4.1739	4.0776	3.1698	3.6962	3.2160	5.0303	5.4685	3.9606	3.5263	4.2785	3.7643	3.1202	3.0740	5.0974	5.3513	4.2878	3.6062	4.1816	4.4730	3.3939	4.2197	2.9463
1102833	5.1321	6.1978	4.1836	4.4122	3.3783	3.6291	4.2977	3.6743	4.9880	5.7992	3.7188	3.8108	5.2779	1.9961	3.0758	3.6897	2.9694	5.4509	5.8362	4.1155	4.3033	5.0724	2.5063	3.2387	4.9060	5.0518	5.6363	4.3328	4.5086	5.0698	2.7548	3.7530	4.2525	3.1625
1093885	3.8027	5.2232	2.8500	2.9699	2.3896	2.3768	2.8924	2.7107	3.7828	4.9742	2.4126	2.2302	3.8573	1.4876	1.8464	2.2793	2.0139	3.9572	4.9051	2.7319	3.0459	3.8149	1.8234	2.2727	3.6218	3.6716	5.1701	3.0988	3.3744	3.7538	2.2426	2.4097	2.9845	2.0685
279906832	2.5951	2.8314	2.5419	1.5100	1.3416	1.2801	2.0551	2.7012	2.7769	2.6454	2.5203	1.8518	1.2519	1.2680	1.0042	1.1162	1.9447	2.4681	2.8768	2.9208	1.4412	0.7408	1.7060	1.1890	1.8071	2.4335	2.7370	2.8419	1.5222	0.7575	1.6804	1.0742	1.2253	1.6164
279953709	3.4068	2.0375	0.0000	2.2613	1.2576	0.0000	0.5474	0.4241	1.9812	2.3514	0.8442	1.7854	1.0739	0.0000	0.0000	1.2162	0.3790	3.0492	4.2515	0.4772	0.9692	0.8160	0.8643	0.4728	0.0000	2.5135	2.5817	0.0000	0.9583	0.4764	0.8477	0.7642	1.2278	0.0000
1089298	4.6426	5.2341	4.2186	3.8147	3.6142	3.0776	3.4941	3.4085	4.5072	5.5566	4.0390	3.1377	4.7607	3.4828	2.4673	3.4069	2.8302	4.9276	5.6187	4.0723	4.0170	4.5172	4.0545	3.1205	2.9826	4.7637	5.7804	4.1160	3.8355	4.5079	4.1872	3.0438	4.2074	2.6814
1097929	5.1753	5.7401	4.6616	4.2678	3.8989	3.2922	4.0420	3.8121	4.9024	5.9526	4.2749	3.6230	5.3705	3.4500	2.9011	3.8763	3.5186	5.3645	6.2989	4.5682	4.5358	5.2035	4.0387	3.5381	3.5085	5.2192	5.9073	4.6469	4.3275	5.1923	4.1329	3.3365	4.5783	3.8737
1103465	2.4043	2.8837	1.7946	1.5333	1.0205	0.9586	0.6520	0.8699	1.9773	3.1646	1.6065	1.0738	1.8175	0.9324	0.6286	0.8422	0.6517	2.4596	3.5663	1.6148	1.9834	1.9278	1.7188	1.2520	0.5589	2.4263	3.0685	1.7430	1.6415	1.7947	1.4602	0.7523	1.2770	0.6416
1097452	2.3044	2.8362	2.0029	1.2152	0.9097	0.9015	0.9653	1.7516	2.6462	2.9702	1.7510	1.1291	2.5365	0.6159	0.6375	1.2582	0.7278	2.9997	3.2445	1.9805	2.0424	2.3129	1.0317	1.3631	1.2491	2.5425	3.0560	2.1994	1.6840	2.2483	1.1140	1.0796	1.6982	0.8802
1102540	3.8367	4.3599	3.0848	3.0896	2.3832	2.1039	2.2921	2.9369	3.4138	4.6193	2.6945	2.5952	3.3704	2.3173	1.7604	2.1133	1.9779	3.8574	4.7937	2.6199	3.0512	3.1345	2.1716	2.0287	1.8697	3.9348	4.6620	2.9138	3.3132	3.1439	2.6048	2.2707	2.9375	2.0378
279805544	12.3820	12.8577	10.5297	11.4111	11.7287	12.3149	8.5342	10.3094	11.8092	13.6781	10.4558	11.6282	12.0666	10.7485	12.0038	9.5076	8.7890	11.9263	14.1961	10.2333	11.5958	11.9406	10.6451	12.2930	7.9475	12.1560	13.3068	10.3991	11.2987	11.9162	10.5115	11.6923	8.9720	9.5426
1101476	5.4361	2.0433	2.5103	2.7271	1.5662	2.0826	1.3978	2.0691	5.3906	2.2997	2.4508	2.6772	4.8816	1.0107	1.5629	1.7091	1.9907	5.7424	2.7509	2.7885	2.4900	4.7622	1.0280	1.2542	1.8916	5.1329	1.7397	2.5923	2.9394	4.5648	0.9412	1.5057	1.4271	2.0263
1097089	3.2993	3.8152	2.4648	2.2029	1.4179	1.6929	2.2834	1.4376	3.0612	3.8266	2.0722	1.4516	2.9797	1.3532	1.5188	1.9717	1.3245	3.4292	4.2734	2.3677	2.3041	2.9124	1.7440	1.8419	1.8709	3.2667	3.8180	2.3021	2.2049	2.9899	2.0462	1.9006	2.6369	1.2182
1096091	3.6216	4.2696	3.2218	2.4437	2.5865	2.2251	2.8444	2.2567	3.6408	4.4139	2.6775	1.8644	3.6193	2.0099	1.5828	2.1583	1.7291	3.9061	4.0280	3.1739	2.4197	3.6248	2.7464	2.2223	2.5127	3.7454	4.2434	3.3338	2.7357	3.5541	2.9455	2.1074	2.8019	1.8353
280046008	14.5225	15.4082	13.3483	13.3880	13.9147	14.9284	12.0515	13.1730	14.9835	16.1207	13.2691	13.4498	14.7464	13.4602	14.9823	12.5002	11.8928	14.9117	16.7253	13.1784	13.2749	14.8975	13.2727	15.1891	11.4139	14.7467	15.7481	13.4126	13.1349	14.9464	13.2462	14.6461	12.0195	12.4999
280045763	8.2305	8.7041	6.6477	6.3909	7.6236	8.0462	4.2968	7.0710	8.4005	9.1224	6.6916	6.2080	8.9776	7.4794	7.6487	5.4843	5.8185	8.5846	9.5218	6.9041	6.6345	8.8661	7.5002	8.2300	1.4732	8.5083	8.7207	6.6020	6.9038	9.1051	8.1701	7.6530	5.3219	5.9678
1103604	4.4136	5.0363	4.2131	3.6873	3.3812	2.9308	3.3754	4.3859	4.2947	5.2454	3.9503	2.8469	4.2981	3.5907	2.7152	3.0477	2.8835	4.6651	5.8057	4.1183	4.1257	4.1333	3.7407	3.1977	3.0664	4.6081	5.5950	4.2104	3.7246	4.1865	3.5826	3.0819	3.6167	3.1023
279982254	3.7021	3.0044	3.0871	2.8624	1.6369	1.7696	1.8021	1.2505	3.4275	3.3186	2.9810	1.9820	3.3506	1.5960	1.4271	1.7177	1.0852	3.4883	2.6593	2.5485	2.9282	3.3465	1.9211	1.4847	0.9180	3.8550	3.1074	3.0233	2.3348	3.2755	2.1439	1.5452	2.7440	0.7306
1096040	1.5424	3.0087	1.2960	0.7538	0.2740	0.6103	0.6735	0.6077	1.2227	2.7293	0.9229	0.4294	1.6974	0.0950	0.5485	0.2397	0.3157	1.8261	2.9973	1.3699	1.1010	1.4814	0.3218	0.5482	0.9475	1.7567	2.9631	1.5684	1.2984	1.6786	0.2850	0.9749	1.0063	0.4759
1092280	4.6792	2.8857	3.6276	2.4492	2.3636	3.0716	2.1125	2.0197	4.4356	3.9654	3.0374	2.3654	3.3127	2.4667	2.6994	2.9363	1.5034	4.4321	3.8706	2.8938	2.5528	3.0712	2.5769	2.7263	1.6513	4.6371	3.4958	2.7377	2.6318	3.0586	2.6571	2.7859	3.1398	1.6306
1096695	3.1185	4.2403	2.8424	2.4703	1.4769	1.9752	2.3112	1.9859	3.0438	4.1738	2.1083	1.8196	3.0836	0.9840	1.6687	1.9548	2.0410	3.3382	4.3042	2.7629	2.2783	3.0875	1.6802	1.8504	2.2948	3.1996	3.9783	2.9246	2.5914	3.1288	1.8667	2.0284	2.7946	1.8636
1095469	4.0344	3.9445	3.2273	2.6795	2.4144	2.5529	2.5027	1.8433	3.7045	4.2210	3.3925	2.6137	3.8281	2.4221	2.3776	2.5709	1.6688	4.0299	4.5688	2.9995	3.0196	3.7126	2.4122	2.8624	1.8127	4.1550	4.6254	3.2564	2.7485	3.9133	2.9902	2.6783	2.8286	2.0227
1102208	4.6114	5.3110	3.9486	3.5100	3.1329	2.9726	3.3667	4.2363	4.4506	5.5203	3.5644	2.9486	4.5906	2.6961	2.6226	3.1773	3.2089	4.7357	5.7974	3.7389	3.6052	4.5816	2.9964	3.1889	3.2594	4.6855	5.5089	3.8559	3.8471	4.5457	3.3947	3.1934	3.6081	3.3660
279667584	3.6260	4.7467	0.8857	0.0000	0.6988	2.1324	1.5162	2.5974	3.4092	4.9879	1.3803	2.2742	3.3448	1.2269	2.6827	1.8749	1.5939	4.2573	6.0966	2.1456	1.2056	3.7015	2.8207	3.0526	1.3349	3.5438	3.8601	1.0523	1.1810	5.6025	2.3306	2.6235	2.1464	1.2756
1109009	3.6742	4.1156	3.1254	2.6667	1.9012	1.9923	2.6307	2.5210	3.4498	4.2773	2.7489	2.1497	3.4280	2.1779	1.8400	2.3684	1.9101	3.9071	4.4504	2.7412	2.9239	3.4005	2.0843	2.0098	2.1910	3.7250	4.1877	3.0942	2.8388	3.4619	2.3621	2.0623	2.9036	1.8979
1093271	3.4719	4.2303	2.5070	2.5127	2.1892	1.7150	1.8902	1.9279	3.2698	4.4586	2.4038	2.0516	3.4904	1.8967	1.3067	1.8765	1.4576	3.5693	4.4391	2.2271	2.6744	3.4489	2.2413	2.0596	1.9084	3.6346	4.5081	2.3732	2.6820	3.2210	2.5545	1.8245	2.6490	1.7474
1087250	7.7440	8.6189	7.0221	6.8876	5.7967	6.1302	7.0625	5.6147	7.6867	8.4260	6.2300	6.0898	7.9828	5.1128	5.6013	6.4068	6.0808	8.0672	8.4586	6.8445	6.8251	8.0808	5.6806	5.8888	6.8672	7.8523	8.1355	7.0257	6.9130	8.0165	6.1473	6.3754	7.2410	6.1487
1095321	3.4942	4.4173	3.5666	2.5890	2.6056	2.3022	2.8302	2.7779	3.4062	4.6899	3.2106	2.2226	3.4726	2.5520	1.9967	2.7236	2.2144	3.8137	4.6553	3.1771	2.8567	3.4598	2.5434	2.3669	2.0998	3.7394	4.6916	3.2502	2.7903	3.5900	2.8335	2.6500	3.3648	1.9768
1097294	5.3201	3.3070	3.2049	2.9451	2.8174	2.8503	3.1050	2.9336	5.5444	3.6727	2.7913	2.7275	3.5631	2.5683	2.6816	3.1395	2.2265	5.2588	4.2349	2.9270	2.8509	3.3561	2.4800	2.2654	2.7002	5.2161	3.5249	2.9666	3.2530	3.4015	2.2632	2.5884	3.4692	2.1312
279659240	2.7725	6.0042	0.5487	1.2527	1.1864	4.6639	0.0000	2.8862	2.9915	6.4442	1.6727	1.0856	4.4648	1.0689	4.0048	0.3688	1.4076	2.9693	6.7538	1.0556	1.8775	4.6819	1.6001	4.5750	0.0000	3.1043	6.1586	1.2135	2.3156	5.6587	1.4647	3.8910	0.1988	2.2195
1095751	2.0758	3.0025	1.5368	1.1932	0.7205	0.8669	0.9075	0.7707	1.9773	2.9539	0.7366	0.4241	1.9561	0.3917	0.4769	0.5438	0.4532	2.5546	3.5793	1.7680	2.0797	1.9352	0.7548	0.7959	2.0465	1.9144	2.7877	1.5884	1.5249	2.0591	0.6605	0.9087	0.8550	0.6839
1099767	2.7230	4.1530	1.8805	1.8958	1.5846	1.6835	1.5442	2.2945	2.6221	4.2146	1.4307	1.6681	2.8911	0.9490	1.3117	1.3084	1.5571	2.8202	4.6483	2.0695	1.7894	2.7212	1.3264	1.4909	2.0186	2.6672	4.0996	2.1804	1.9961	2.8603	1.4313	1.6030	1.7301	1.9911
1089675	5.9695	6.1221	5.7091	5.6704	5.0801	4.3917	2.2978	5.9398	4.7568	6.9010	5.0887	4.9268	5.3322	5.5658	4.0707	4.5660	3.9773	5.3220	7.6422	4.7434	5.9657	5.0947	5.8714	4.5974	0.8042	5.8564	7.2300	5.2980	5.5601	5.3378	6.0698	3.7682	5.0400	4.1434
1095219	4.4619	3.7625	2.7289	2.3318	1.7970	3.4473	2.7823	2.9354	5.0179	4.9757	1.9754	2.4692	2.9957	1.5540	2.0451	3.1057	2.3623	3.4191	3.9861	2.4684	2.3850	2.9344	1.9620	1.8865	2.4314	4.3691	3.7271	2.1079	2.5076	2.6472	1.5564	2.3386	3.1999	1.8173
1106516	6.1643	6.9950	5.7943	5.3388	5.1835	4.6985	4.4094	6.9081	5.7345	7.6165	5.6473	4.6205	6.2634	5.1195	4.3604	4.9075	5.3328	6.1665	7.7425	5.6734	5.7944	5.8735	5.5218	4.9736	3.2428	6.2524	7.7162	5.5020	5.6955	6.0221	5.8472	4.7634	5.5582	5.4602
1093756	2.7375	0.0593	2.9377	2.4287	0.3601	0.1506	0.1031	2.8858	2.9538	0.0554	2.4304	1.8259	0.1473	0.0575	0.0507	0.0944	1.9405	3.1161	0.0910	2.4530	1.8375	0.1158	0.0298	0.0000	0.1627	2.9896	0.0000	3.0458	2.2545	0.0975	0.0000	0.0258	0.0886	2.0624
1098192	4.9017	6.1719	3.9273	4.5570	3.2765	3.5357	4.1528	4.5792	5.1186	6.0359	3.1615	3.3585	5.2025	2.1062	2.7629	3.2392	3.6127	5.4813	6.2528	4.2152	4.5616	5.0578	2.8784	3.4864	4.8380	4.9503	5.8532	4.1335	4.6504	5.0528	2.8502	3.5910	3.9098	3.9556
279659744	0.7713	3.5871	0.0000	0.0000	0.0000	0.5996	0.0000	0.5716	0.8132	4.6472	0.6468	1.7316	1.7749	0.3604	0.9665	0.9245	0.2794	0.8099	5.3579	0.0000	0.0000	1.3337	0.3694	0.6339	0.6067	0.7097	4.3133	0.4034	0.0000	3.3871	0.6355	0.5819	0.2521	0.2808
1098447	4.1769	4.8813	3.7382	3.5108	2.6854	2.7354	3.4967	2.1834	4.2670	4.7004	3.2963	2.9513	4.3736	2.2791	2.4584	2.8362	2.2890	4.5153	4.8123	3.6472	3.5713	4.4613	2.5985	2.6406	3.4998	4.2490	4.5463	3.8807	3.5321	4.3713	2.8290	2.7469	3.4825	2.3215
1094909	2.6998	3.3576	2.3262	1.7412	1.2343	1.2434	2.3571	1.5266	2.5112	3.3401	1.6082	0.9069	1.8732	0.5760	1.1422	1.6078	0.9751	2.6511	3.5138	1.8728	1.5483	1.7821	0.9715	1.2066	2.1884	2.8851	3.3615	2.3527	2.3214	2.0537	1.8566	1.7418	2.5105	1.0834
1092214	5.0505	5.1816	4.3815	4.1315	3.5560	3.3852	3.2131	3.3194	4.7263	5.6156	4.2111	3.5701	4.7199	3.7168	2.9549	3.2380	3.1284	4.8391	5.1615	4.0301	4.3050	4.6992	4.2296	3.3579	2.4505	5.0497	5.4842	4.2789	3.8815	4.6765	4.4181	3.1205	4.0084	3.2855
1091884	4.3327	5.4812	3.3448	3.7810	2.3560	2.9984	3.3176	3.3261	4.9021	5.1736	2.8390	2.9895	4.4879	1.6964	2.4176	2.4883	3.1603	4.4500	5.2238	3.1662	3.6544	4.5185	2.1104	2.4336	3.6488	4.2775	4.8846	3.3708	4.1491	4.2807	2.6221	2.7193	3.0938	3.1093
279795715	3.4802	0.2059	0.0000	0.1248	0.0000	0.0651	0.1769	0.5284	4.1171	0.2213	0.1079	0.2854	0.1953	0.2770	0.1511	0.3649	0.0000	3.8018	0.0000	0.0000	0.0000	0.0000	0.0000	0.1720	0.0584	3.6699	0.0000	0.0657	0.0946	0.5021	0.0609	0.2734	0.2681	0.1756
280045392	4.1794	4.3581	3.1715	3.6903	3.7767	1.8712	0.8488	2.2869	3.7195	5.2862	4.3454	2.9938	4.9804	4.5245	2.0846	2.1240	2.5039	4.6147	5.6756	3.7800	3.7593	5.1393	2.8223	3.4888	1.8445	4.4655	4.5975	3.0451	3.1109	5.0341	4.0456	2.2107	2.7207	3.1310
1090105	6.6365	7.7678	5.8182	5.6725	5.7978	5.1766	5.6900	5.9027	6.5491	7.7886	5.6943	5.2552	6.7977	5.4242	4.6517	5.3326	5.3191	7.0065	7.8886	6.0893	5.8945	6.6629	5.1232	4.8171	6.5955	6.5313	7.5388	6.1825	6.0057	6.6080	5.3026	5.2547	5.7926	5.4171
279836646	4.0557	0.0000	3.0568	1.9331	3.5328	0.0000	0.0050	3.0363	4.3474	0.0000	3.4780	2.0989	0.0119	3.1234	0.0038	0.0000	3.7947	4.6188	0.0000	3.3158	2.0310	0.0000	2.7510	0.0000	0.0061	4.1619	0.0046	3.2081	1.9476	0.0084	2.6064	0.0038	0.0058	3.7118
279475262	4.2507	5.2208	3.2100	3.7822	2.4309	2.6295	2.9669	2.3834	3.9210	5.1082	2.6013	2.9513	4.1701	1.7111	1.9591	2.4596	2.0274	4.1908	4.9471	2.9794	3.8428	4.2649	2.5385	2.3313	3.4268	4.1556	4.9326	3.1318	3.7317	4.1285	2.7509	2.5282	3.2740	2.1128
280089261	4.2261	5.1963	3.1872	3.7585	2.4130	2.6071	2.9440	2.3645	3.8980	5.0837	2.5793	2.9307	4.1461	1.6930	1.9459	2.4403	2.0076	4.1675	4.9223	2.9562	3.8170	4.2413	2.5168	2.3138	3.4033	4.1306	4.9091	3.1090	3.7097	4.1048	2.7284	2.5064	3.2540	2.0937
1095680	6.4992	7.2793	5.8391	5.2623	5.2944	5.3214	5.3449	6.1708	6.5069	7.0965	5.4685	5.1587	6.2044	4.8047	4.8241	4.4160	5.0795	6.4485	7.2508	5.6775	5.2117	5.9299	5.0499	5.1016	5.7029	6.5393	7.2359	6.0187	6.0608	6.0253	5.5840	5.3206	5.3217	4.8582
279810587	5.9071	6.1574	6.0154	4.5650	5.3541	4.7296	4.8565	4.8787	5.5882	6.0833	5.8089	4.0469	5.2496	5.8109	4.4926	5.1130	4.1602	5.8550	6.4267	5.6301	4.9120	5.0845	5.2371	4.8228	3.9086	6.0994	6.5274	5.5812	4.4980	5.2641	5.8346	4.8408	5.5545	3.5143
1103303	3.4014	3.1198	3.0168	1.7167	2.1691	2.3462	1.0629	2.7424	2.6426	4.0922	2.0855	1.6097	2.4371	2.6137	1.3479	2.2591	1.7885	3.3307	4.8714	2.1503	2.0254	2.6245	2.9390	1.9414	0.8772	3.0558	3.9686	2.0314	1.9024	2.3538	2.4757	1.3940	2.3823	1.5496
1101196	2.6551	3.2653	1.7640	2.0743	1.2604	1.0023	1.2460	0.5395	2.2562	3.4123	1.4996	1.3393	2.2364	0.9219	0.8879	1.2611	0.6445	2.5839	3.3689	1.7267	2.1581	2.1403	1.5441	1.1649	1.2775	2.7332	3.3091	1.8339	2.0127	2.1581	1.5820	1.0419	1.6787	0.9031
280049102	3.5307	5.7857	1.5942	1.6756	3.5768	3.6758	0.6820	2.3301	2.8214	6.5689	1.9175	2.1321	4.2367	3.5393	3.1390	1.2549	0.9397	3.2627	7.1116	1.5274	2.6564	3.6577	3.3665	3.7760	0.3188	3.3557	5.7720	1.8545	2.9494	4.5145	4.0322	3.2537	1.0390	1.2933
280009794	8.1083	8.8705	6.1519	7.3993	7.5447	5.9724	6.2209	7.1006	8.4546	8.5091	6.1102	7.6133	8.0899	7.0725	5.5831	6.3023	6.3572	8.6424	10.6893	6.2246	7.3929	7.8801	6.8115	5.8330	6.2175	7.9442	9.1668	6.2494	7.3494	7.5308	6.5779	5.6487	6.0068	7.3154
1088369	4.1978	5.4796	3.1657	3.7887	2.0126	2.9353	3.7057	2.1657	4.0859	4.6981	2.2158	3.0335	4.5154	0.7568	1.8068	2.5174	2.1130	4.5671	4.8510	3.3399	3.6657	4.7196	1.6082	1.9295	4.4154	4.1056	4.4186	3.4022	4.2491	4.7257	1.7089	2.4411	3.4402	2.2170
1099434	7.2341	7.4996	6.8072	6.4230	6.3732	5.8323	5.1330	7.8144	6.8005	7.7437	6.8273	5.8851	6.4698	6.4912	5.2642	5.7065	6.1237	7.1160	8.4909	6.4987	6.7657	6.4037	6.7433	5.8825	3.8319	7.2232	8.1321	6.6275	6.6688	6.5771	7.0125	5.3406	6.1991	6.1508
1096755	4.7230	5.2586	4.2311	4.0367	3.6844	3.3984	3.1749	3.4800	4.5162	5.3030	4.1092	3.5593	4.6583	3.5350	3.2260	3.1032	2.7192	4.7488	5.6678	3.9596	4.2699	4.5107	3.6761	3.1496	3.2821	4.7656	5.2044	4.2663	3.9751	4.6651	3.8088	3.3092	3.6081	2.8357
1092551	4.1040	4.9086	2.8946	3.5240	2.0971	2.4245	2.4432	2.1256	3.6456	4.8141	2.5201	2.7570	4.1967	1.3822	1.9101	2.4207	1.8748	3.8719	4.8140	2.9881	3.4935	4.0886	2.2243	2.0448	3.5701	3.9487	4.4910	2.9824	3.5522	4.0677	2.2320	2.2146	3.0944	2.3575
1096045	4.4469	4.7215	4.2761	3.3027	3.5193	3.2652	2.4833	5.6770	4.0671	5.1926	4.0771	3.3328	3.8596	3.8696	3.1694	2.6446	4.1240	4.7788	6.3668	4.1333	4.2868	3.4593	4.5522	3.3529	2.1662	4.5981	5.6578	3.7375	3.8875	3.7169	4.0545	2.7032	3.3339	3.8203
1096594	2.9806	3.7350	2.5439	2.0256	1.8899	1.6409	1.8758	2.2669	2.6487	3.6189	2.0708	1.5108	2.9829	1.5478	1.1109	1.8228	1.3863	2.9800	3.9386	2.2522	2.4263	3.0227	1.5115	1.5183	1.7277	3.0556	3.9182	2.5119	1.9689	2.8238	1.9561	1.6303	2.1449	1.5533
279761813	3.5955	3.7964	2.5474	3.6799	1.2766	1.5594	0.0000	2.0633	2.9552	4.5622	1.6879	2.6415	3.2155	0.0143	1.7190	1.3058	2.2717	2.5663	4.2124	1.6957	2.8901	3.2346	2.3044	1.5485	0.0000	3.5540	3.6984	3.0010	3.2514	3.1844	2.6475	1.8602	2.4767	2.1736
1092523	5.6920	5.6533	4.3319	4.0487	4.2776	3.5535	2.7602	5.9968	5.0732	5.6804	4.2968	3.8004	5.2381	4.2229	3.2679	3.3400	4.3756	5.7806	6.2934	4.1060	4.7785	5.2543	4.3010	3.7579	2.2592	5.7547	6.1170	4.2217	4.3025	5.3438	4.4538	3.2197	3.9655	4.9045
279748302	4.2305	4.5088	4.5754	3.2458	3.3340	2.9198	3.8842	4.0461	4.2694	4.5548	4.1041	2.6053	3.4054	3.1690	3.0327	2.8571	3.3734	4.5831	4.5535	4.3426	3.1882	3.0497	3.5239	3.3680	3.7122	4.4158	4.5305	4.4526	3.1663	3.4270	3.2275	3.5327	3.4955	3.7773
1093876	4.4814	4.7755	3.9669	3.6630	3.4012	2.9912	3.1429	2.7554	4.2266	4.9958	3.8092	3.1099	4.3522	3.3683	2.7391	3.2188	2.4716	4.5647	5.0923	3.7200	3.8275	4.3379	3.5858	3.1607	2.4809	4.5337	5.0543	3.9265	3.6276	4.3661	3.7193	2.9426	3.8136	2.3763
1099095	5.8843	5.9269	5.4869	4.7787	5.0738	4.4406	4.1265	4.8145	5.2661	6.2718	5.5060	4.1792	5.3225	5.4925	4.2948	4.7301	3.8711	5.5968	6.4784	5.1180	5.0437	5.1697	5.2688	4.4996	3.0432	5.9839	6.4796	5.3453	4.7648	5.2903	5.6458	4.3350	5.1910	3.8083
1103578	2.1700	4.8549	2.9746	2.1431	3.0306	2.2037	1.3609	3.1628	1.5166	5.7135	2.8881	1.5899	2.3596	3.1360	1.5099	3.3016	2.0760	1.8264	5.8587	1.9501	1.6695	2.1245	2.5213	1.5740	1.2893	2.1525	6.0539	2.2840	1.5993	2.6749	2.9555	1.7028	3.7981	2.0647
1094365	5.1743	6.8615	4.6556	5.0907	3.9371	3.5740	4.0210	5.3129	5.0841	7.0448	4.5119	4.3965	6.0108	4.0703	2.9807	3.7617	4.5168	5.6952	6.9902	4.6542	5.4973	5.9425	4.1640	3.8035	4.2542	5.1583	6.8053	4.7210	5.3471	5.8628	4.3580	3.5625	4.4409	4.7783
279847205	5.9566	6.2185	5.4055	5.0052	4.8782	4.7091	3.8324	6.3562	5.5476	6.6526	5.6777	4.6867	5.4143	5.3161	4.1333	4.1584	4.9252	5.7313	7.1883	5.0333	5.5419	5.2301	5.5666	4.6594	2.5258	6.0186	6.9701	5.3786	5.5238	5.5914	5.9225	3.9318	4.8275	5.0753
279914144	2.9316	3.4266	2.5270	1.6139	1.5056	1.5583	2.1448	2.0269	2.8447	3.4415	2.0879	0.9560	2.8876	1.3334	1.3747	2.2171	1.4070	3.2129	3.8325	2.4188	1.8651	2.7531	1.6055	1.6766	1.7823	3.0165	3.5437	2.2836	1.7894	2.8595	2.0990	1.9723	2.4850	1.5519
279883044	2.6654	4.0565	1.6479	1.7991	1.4320	1.6372	1.0734	1.2881	2.7228	3.9992	1.2624	1.2948	3.2856	0.7838	1.2580	1.0541	1.3711	2.9177	3.3053	2.1899	2.2204	3.1845	1.1055	1.3283	1.5188	2.7880	3.3859	2.1163	1.8133	3.1860	1.3033	1.4921	1.9129	1.5334
1097573	5.1655	5.3294	4.2947	4.2943	4.1807	3.3785	2.8691	4.1857	4.3621	5.8128	4.5034	4.0516	4.4659	4.2634	3.1740	4.0510	3.3767	4.5511	6.1172	3.7266	4.4073	4.4457	4.1414	3.2234	1.7962	5.0416	5.7957	4.1080	4.2269	4.2982	4.7337	2.9857	3.9806	3.6412
1092823	3.1413	3.8446	3.0451	1.9157	1.7345	2.0360	2.4814	1.6384	3.0243	4.2218	2.6370	1.7927	3.4357	2.1973	1.8971	2.2462	1.2319	3.1837	4.0116	2.2944	1.9743	3.3762	2.1414	1.9673	1.8829	3.4482	4.0349	2.8853	2.1649	3.3771	2.9081	2.4078	3.1120	1.3778
1091911	6.3037	4.4997	5.3844	4.6442	3.9360	5.3777	3.9973	4.3788	6.4629	5.3216	4.4488	4.8322	4.6088	3.9977	4.6766	3.8927	3.6143	6.0745	5.7341	4.6436	4.6400	4.4563	4.1505	3.9726	4.1085	6.3210	4.9247	4.5193	5.0958	4.2661	4.1824	4.3839	4.5097	3.1791
1093825	4.4073	5.1610	3.8791	3.6644	3.1055	2.9490	3.4221	3.5859	4.2341	5.1318	3.5398	3.0876	4.2636	2.6763	2.5511	3.0727	3.4703	4.3064	5.3443	3.8909	3.4135	4.2445	2.9135	2.8655	3.4507	4.4705	5.0063	4.0987	3.8016	4.1980	3.4527	3.0587	3.5234	3.6705
1097610	3.7940	4.5195	3.1981	3.0696	2.4734	2.3713	2.6508	3.7179	3.6815	4.6964	2.7861	2.2869	3.8612	1.9973	2.0674	2.3916	2.5771	3.7428	4.8059	2.7485	3.0055	3.7229	1.9640	2.4508	2.2917	3.7894	4.6673	3.1831	3.0900	3.6279	2.6498	2.3672	2.8071	2.6649
1097796	7.3190	6.4200	6.1218	5.7634	5.4974	5.4337	4.8942	7.1756	6.7680	6.9214	6.1532	5.1465	6.3452	6.1814	4.8156	4.7793	5.5500	7.2779	6.9002	5.9352	6.1895	5.8961	6.2553	5.3067	3.8765	7.3707	6.9490	6.1022	5.9170	6.0799	6.4095	4.8119	5.6067	5.7267
1101001	4.0588	5.8028	3.3330	3.5466	2.8871	3.1058	3.2096	3.6510	4.2853	5.3270	2.9975	3.2887	4.6113	1.6539	2.2201	2.2594	3.5050	4.4308	5.2928	3.4832	3.7194	4.8234	2.1136	2.3916	3.2031	4.1358	4.9985	3.6188	3.8602	4.5261	2.7699	3.0594	3.2169	3.8968
279838178	4.8441	4.4621	4.2245	3.9490	3.1386	3.1508	2.5970	2.6698	3.8412	4.9856	3.8093	3.5355	4.5075	3.5728	2.6700	3.2080	2.4233	4.6263	4.7908	3.9585	4.6605	4.5529	3.8237	2.9822	1.2144	4.8750	5.0319	3.9278	3.9227	4.7092	4.2589	2.7960	3.7074	2.5014
1089110	5.1529	5.7899	4.6957	4.5117	3.7289	4.1094	4.2914	3.6943	5.2083	5.7389	4.1117	4.2621	5.0131	3.3980	3.2783	3.8357	4.0685	5.5667	5.7350	4.6118	4.4419	5.0776	3.8364	3.2811	4.3844	5.0733	5.4908	4.7558	4.6516	4.9788	3.7780	3.5411	4.3448	3.7842
1099263	4.3646	3.4438	3.5229	3.1461	2.1201	2.7568	1.9761	3.2341	4.6385	3.7278	3.4162	2.6504	3.9651	2.3077	2.3351	2.7165	2.8004	4.1780	3.9169	3.2272	3.2560	3.8335	2.3220	2.5714	1.6764	4.6798	3.5775	3.4688	2.9758	3.8607	2.6040	2.5185	3.0376	2.7810
1100823	2.0752	2.5560	1.6100	0.7110	1.4575	0.8467	1.1349	0.8968	1.7873	3.0524	1.3588	0.6439	1.5501	1.2378	1.2346	0.9927	0.6212	2.1741	3.1466	1.3403	0.6125	1.2533	1.3230	1.1432	0.8914	2.1218	2.9746	1.5831	0.8898	1.5890	1.4943	1.3627	1.6370	0.6058
1099297	7.3856	8.2625	6.8252	6.6103	6.2243	5.9072	6.4801	7.8584	7.2247	8.1975	6.4027	5.7984	7.1347	5.8002	5.3650	5.9530	6.9652	7.6533	8.8189	6.8928	6.6587	6.9943	6.3581	6.0587	6.4055	7.4149	8.4813	6.9373	6.7917	7.1611	6.6117	5.7659	6.8084	7.1069
1093551	5.8533	5.9714	5.3002	5.1491	4.7545	4.0067	4.3580	4.7055	5.5108	6.3869	5.3247	4.7211	5.9264	4.9887	3.8382	4.6238	4.0425	6.0511	6.4533	5.2351	5.6027	5.7079	5.0791	4.2753	3.5845	5.9738	6.5291	5.2027	5.1143	5.9325	5.3049	3.9000	4.9790	4.2910
279964315	9.1770	11.9101	8.2448	7.1538	9.0214	11.5836	6.4151	9.5821	9.3831	12.9211	8.3321	7.5731	10.9327	8.8631	12.3308	7.3746	8.7543	9.2070	13.3841	8.7086	7.4766	10.8281	9.1012	12.4317	6.0456	10.0058	12.4337	8.5018	7.8815	11.0375	9.0940	12.0112	7.3071	8.2273
1102038	4.7022	4.3540	3.9712	3.5624	3.5553	2.8842	2.6322	3.0961	4.1666	4.9573	4.1994	2.8549	4.1102	3.9905	2.9660	3.3588	2.8480	4.2944	4.8542	3.7497	3.5174	4.1011	4.2806	3.1029	1.9276	4.7071	4.8317	3.8047	2.8168	4.0419	4.2316	2.9892	3.6012	2.9594
1100141	6.5177	7.8801	5.5126	6.7878	4.4342	4.9927	6.2330	4.8189	6.4392	7.2467	4.5431	5.7008	7.0212	2.5072	4.2285	5.1157	4.2876	6.9391	7.0624	5.8273	6.9596	7.0264	3.9628	4.0710	7.2962	6.3255	6.9882	5.6863	6.9776	7.0680	3.8100	4.7284	5.8409	4.2664
279821610	2.9324	3.0738	1.7710	1.9741	0.8391	1.0740	0.8309	0.3629	2.0332	3.3025	1.3964	1.6835	2.2384	0.4088	0.7150	1.1140	0.5443	2.1530	2.8599	1.3303	2.3361	2.4328	1.2055	0.8889	0.1317	2.6255	2.8414	1.5436	1.6720	2.4051	1.6926	1.1502	1.9718	0.5215
1091317	2.8389	4.3281	2.6773	2.2740	2.0450	1.9471	2.7479	1.8317	3.1700	4.2088	2.1063	1.6049	3.8391	1.1446	1.5638	1.6043	1.4061	3.3207	3.5587	2.6700	2.2966	3.7066	1.6500	1.6690	3.0024	2.9595	4.0509	2.9098	2.3808	3.8618	1.9513	2.0470	2.4376	1.2325
1096764	3.2164	3.7545	2.6648	2.1938	1.8119	1.8409	2.8987	1.4629	3.1806	3.9977	2.4544	1.7643	3.2337	1.7195	1.9936	2.5102	1.4479	3.5277	3.8939	2.5086	2.2883	3.1071	1.6026	2.1078	2.4635	3.3766	3.8620	2.6919	2.1504	3.2311	2.1362	2.4034	3.1328	1.4150
1090577	3.3035	3.0919	2.5384	2.6861	1.9866	1.4950	1.3986	1.9259	2.6541	3.6106	1.8837	1.9411	2.9001	2.1327	0.9536	1.8474	1.2821	2.8720	3.8667	2.0097	2.1920	2.8551	2.5684	1.1902	0.2824	3.1170	3.6409	2.2075	2.2196	2.4298	2.5372	0.8996	2.2123	1.0468
280125409	2.7555	4.8765	1.3010	1.2616	2.7697	2.8817	0.3960	1.6706	2.0741	5.6491	1.4664	1.5513	3.3824	2.7443	2.3954	1.0022	0.6700	2.4978	6.1859	1.2455	1.9496	2.8413	2.6310	2.9846	0.2237	2.5630	4.8644	1.4566	2.2141	3.6691	3.2187	2.5725	0.8155	1.1134
1098354	4.4415	3.5897	3.3880	2.8975	2.7031	2.6391	1.8905	2.3545	3.7499	3.9643	3.1321	2.7952	3.1311	2.9722	2.4577	2.4991	1.7656	4.0415	4.0853	3.2132	3.1364	3.0343	3.9115	3.2632	1.2229	4.4369	4.0027	3.4109	3.2963	3.3356	3.7962	2.3801	3.1348	2.0665
1096449	3.5450	4.6182	2.9539	3.2262	2.0600	1.9976	3.0027	1.4461	3.5564	4.3381	2.3295	2.6845	4.1567	1.2375	1.5395	2.4070	1.5669	3.9641	4.0865	3.1853	3.4973	4.1230	2.2855	1.8267	3.5953	3.5717	3.9628	3.1408	3.3645	4.1114	2.0620	2.0319	2.9266	1.5549
279584659	3.4606	3.5994	3.3959	2.3018	2.9197	2.1590	2.7106	1.9228	3.4915	3.9279	3.4795	2.2718	3.4430	3.5091	1.9660	2.9459	1.6887	3.6798	3.8811	3.0006	2.5144	3.2932	2.9950	1.9536	1.7465	3.7646	3.8752	3.2739	2.5353	3.3387	3.2983	1.9487	3.1910	1.3064
1098556	5.8409	6.3682	5.4255	5.4706	5.2725	3.9048	5.4764	4.7389	6.1090	6.4645	5.3956	4.7836	6.1315	5.5030	4.1081	5.2994	4.3560	6.3652	6.6760	5.2917	5.5106	5.8451	4.7728	3.7222	4.4789	6.0144	6.4885	5.5690	4.9351	6.1578	5.0137	4.0829	5.7617	4.1605
1095102	2.4313	3.0626	1.9383	1.8038	1.4363	1.2466	1.7106	1.1068	2.2773	3.3990	1.8059	1.1184	2.2740	1.4839	0.9726	1.5559	0.9573	2.6827	3.4315	1.7554	1.6490	2.3407	1.4448	1.4208	1.2022	2.5934	3.4282	1.9638	1.8648	2.2937	1.6418	1.3594	2.0770	0.9456
1104600	4.5832	5.2150	3.7767	3.0746	3.6471	3.3237	3.3031	5.2009	4.4210	5.2745	3.6003	3.2067	3.4223	3.8796	3.1277	3.0248	3.9045	4.9710	5.8926	3.9781	4.2212	3.3448	4.4187	3.2350	3.2399	4.8118	5.5582	3.9073	3.5285	3.7556	4.3948	3.1252	3.8045	3.9791
1089401	6.0216	6.5316	5.4268	5.2583	5.0620	4.5253	4.2324	5.8539	5.5007	6.8343	5.4119	4.6776	5.9442	5.1772	4.1212	4.6256	4.6114	5.7650	7.0720	5.1289	5.3918	5.6700	5.3629	4.5647	3.4116	6.0908	6.9782	5.3759	5.3921	5.7356	5.6997	4.3227	5.2417	4.8951
279830440	5.8147	5.0304	4.1958	3.9386	4.3136	3.9687	3.7744	5.7306	5.1571	5.1097	4.5805	2.9957	4.6314	4.3398	3.5647	3.5148	4.3619	6.0511	5.2722	4.7788	4.3121	4.3272	5.0248	3.7638	3.0671	6.0579	5.6994	4.3947	4.3027	4.3682	5.2910	3.6652	4.6934	3.6829
1103517	4.0474	3.2476	3.6625	2.8063	3.3042	2.6529	0.6663	3.4070	2.5697	4.2191	3.0093	2.4480	2.3469	3.7715	2.5506	2.6940	1.7016	3.0116	4.6833	3.0058	3.1174	2.3817	3.7977	2.9263	0.3719	3.8956	4.5966	3.3302	2.7778	2.2758	3.9334	2.4778	2.7375	1.9067
1097950	3.0334	4.2123	2.2467	2.4010	1.3480	1.7390	2.7283	1.4821	2.9423	3.7144	1.5776	1.6094	3.1419	0.5735	1.4345	1.9112	1.2642	3.4539	3.7500	2.4137	2.5309	3.0747	1.1011	1.7194	3.3914	2.9474	3.4869	2.4318	2.7501	3.1784	1.1553	1.8760	2.4167	1.3830
1090947	2.7411	4.1685	2.3762	1.8723	1.3888	1.8746	2.1140	1.6185	2.7622	3.8899	1.4644	1.8707	2.8725	0.8776	1.3113	1.3970	1.7848	3.0365	3.7397	2.2782	1.9456	2.9535	1.3656	1.6772	2.6859	2.8582	3.6152	2.5137	2.4518	2.9986	1.6739	1.9585	2.3738	1.8035
280083829	3.4275	4.0995	3.1705	2.8432	1.9191	2.4483	2.2016	2.3907	2.9290	4.3002	2.9062	2.4512	3.4191	2.0534	2.0780	1.9645	2.3723	3.2791	4.2657	2.9017	2.9685	3.5067	2.3115	2.3817	1.2579	3.5495	4.2574	3.0020	2.6545	3.4885	2.9140	2.3047	2.8135	2.3517
280108611	6.8452	7.3821	6.7889	5.9550	5.4930	5.8903	5.5090	6.1086	6.3454	7.5053	6.1762	5.6154	6.5911	5.5320	5.4583	5.6490	5.9385	6.9068	7.6475	6.4592	6.4091	6.5248	6.1718	5.6224	4.6309	6.9608	7.3599	6.4489	6.1081	6.5632	6.3623	5.5677	6.1205	5.9665
1106070	1.3190	3.3887	2.0547	0.3321	0.6535	2.9176	0.9845	1.4959	1.6148	3.0972	2.3308	1.0009	1.0807	1.3771	2.8459	0.5865	1.1798	1.1312	3.5122	2.0088	0.6786	1.2555	0.7066	3.3721	1.4595	1.5634	3.6341	2.4642	1.1128	1.0496	1.1561	3.2269	0.7876	0.3561
1092564	4.9716	5.6934	4.7185	4.0515	4.0407	3.7988	4.6683	5.5181	5.1313	5.8909	4.3770	3.3964	4.8311	3.9347	3.8342	4.1577	3.9100	5.5410	6.5074	4.7649	4.3175	4.7295	4.1679	4.6069	4.6916	5.1661	6.1897	4.7764	4.2640	4.9052	4.2192	4.3255	4.6433	4.0012
1089049	3.4254	3.8899	2.7545	2.1091	2.3043	2.0230	2.4524	2.5131	2.9576	4.4761	2.6775	1.5806	3.3526	2.4439	2.2489	2.3835	1.8916	3.4659	4.5741	2.6428	2.2584	3.2382	2.7060	2.8455	1.8515	3.5453	4.5127	2.6916	2.1242	3.2433	3.1019	2.7927	3.2468	1.8875
1092238	2.7348	2.8858	2.2228	1.8200	1.6331	1.1707	0.9933	2.2797	2.0544	3.3212	2.3676	1.3036	2.2393	2.0765	1.2147	1.2283	1.2591	2.3387	3.4487	1.9511	2.3128	2.1342	2.2409	1.3226	0.3539	2.7361	3.5495	2.1447	1.8582	2.4261	2.1621	1.0856	1.9167	1.5094
1087593	2.1003	2.3202	1.4981	0.9996	0.8205	0.9270	0.9806	0.6394	1.7155	2.4593	1.2116	0.7236	1.8421	0.9091	0.9251	1.0281	0.3990	2.5082	2.8922	1.2986	1.2721	1.5958	1.1952	0.9301	0.9282	2.2897	2.7761	1.4604	0.8971	1.8235	1.2806	1.1263	1.5674	0.4842
1089738	3.0607	3.9449	2.6888	2.1489	2.1926	2.2734	2.9513	2.0437	3.1249	4.1748	2.3763	1.5743	2.8758	2.2620	2.1363	2.5922	1.4142	3.1315	3.9977	2.4037	1.9349	2.6788	2.2533	2.1224	2.6201	3.1329	4.5373	2.7103	2.3738	3.0241	2.2287	2.3669	3.1632	1.1591
1093961	3.0791	3.7491	2.4002	2.4730	1.7636	1.9486	2.4470	1.4935	3.1909	3.3920	1.9036	1.9115	2.6259	1.2241	1.2529	1.7817	1.3330	3.3308	3.3240	2.4867	2.5557	2.6825	1.2164	1.4660	3.2029	2.9235	3.2535	2.5145	2.7011	2.7722	1.5785	1.7675	2.2149	1.1425
279784688	2.4854	3.0530	1.5349	1.8978	1.1438	1.0174	1.7958	2.4146	2.4405	3.5192	1.4118	1.1017	2.1923	0.8150	0.9825	1.6332	1.2800	3.0104	4.2773	1.5699	1.9217	2.2407	1.4379	1.5935	2.1428	2.5637	3.7486	1.5819	1.8010	1.8944	1.2910	1.6481	2.1519	1.1910
1091214	2.5931	2.9862	2.1836	1.6328	1.3506	1.3374	1.6161	1.8094	2.5936	3.1358	1.6358	1.2628	2.5622	1.5363	1.2170	1.4096	1.1212	2.8011	3.4809	1.9676	2.0053	2.4694	1.3315	1.3792	1.2905	2.6715	3.1773	2.1557	1.8965	2.4635	1.7555	1.3498	1.7876	1.3495
1103272	4.4641	4.4871	3.7009	3.3107	2.7568	2.8757	3.5253	5.0842	4.4920	4.1852	3.5281	2.6977	3.3703	3.1762	2.9335	3.5264	3.5222	4.4820	4.7004	3.8369	3.2650	3.3087	2.5812	2.9185	2.8089	4.5160	4.7531	3.4601	2.6894	3.5260	3.1356	3.0087	3.4428	3.7334
1101909	4.6613	5.8778	3.0063	4.0483	3.0724	2.9469	3.2827	3.6053	4.2893	5.7741	2.8286	3.2267	4.8692	2.0876	2.4685	3.0497	2.9985	4.5040	5.6330	3.2353	4.2388	4.7078	2.4912	2.7822	4.5101	4.4206	5.4554	3.3420	4.2610	4.6187	2.7514	2.8045	3.5043	3.3159
1092535	3.0803	4.1087	1.9182	2.4981	1.6213	1.6681	1.6421	1.9270	2.7553	3.9008	1.6024	1.6608	2.9746	1.0485	1.3045	1.5562	1.3235	2.8639	3.7778	1.9022	2.4255	2.9206	1.2179	1.3161	2.3659	2.7955	3.6407	2.1499	2.7774	2.9731	1.7838	1.2643	1.9366	1.4637
1105100	1.7886	2.0634	1.5848	1.2057	0.5099	0.4734	0.2143	0.6371	0.9148	2.8667	1.3193	0.8302	1.6621	0.8441	0.2419	0.7162	0.2087	1.1754	2.8169	1.2378	1.5827	1.4801	1.1286	0.5234	0.4735	1.4369	2.8094	1.5633	0.9656	1.5908	0.8855	0.4469	1.0314	0.3929
1088375	3.1394	3.5563	2.6525	1.0346	2.5733	2.0391	2.6698	1.6345	2.7148	4.2306	2.5329	0.6378	2.3811	2.4024	2.5006	3.0730	1.3987	2.8879	4.4482	2.2729	1.0347	2.3624	2.4776	3.3452	2.3475	3.2468	4.1483	2.4046	1.1217	2.3614	2.6019	3.3264	3.6162	1.6784
1089477	4.2305	5.3478	3.7969	3.7375	2.7088	3.5506	3.4194	3.0461	4.3144	4.9501	3.0736	3.2327	4.4120	2.2707	2.9138	2.7464	2.9971	4.4033	4.7970	3.6840	3.3065	4.4639	2.5481	3.3291	3.5978	4.0963	4.6789	3.9570	3.9273	4.3265	2.8511	3.1351	3.2031	2.9213
1100142	1.9480	2.5279	1.0639	0.6351	0.4378	0.7805	1.0574	0.5079	1.7026	2.5911	0.8584	0.2945	1.8606	0.2464	0.5848	0.4590	0.5390	1.8639	2.4880	0.9400	1.0411	1.7476	0.6535	0.7164	0.7242	1.9058	2.3209	1.2494	1.1844	1.8278	0.4762	0.6993	1.0037	0.4437
280070633	3.4536	3.1397	2.7786	2.4006	1.6337	1.5726	2.6375	0.7992	2.5793	3.1521	1.9152	1.9694	3.3993	1.3902	0.9997	2.1200	0.5769	3.2477	3.4232	2.9214	3.3332	3.5366	2.0179	1.5600	1.8338	3.4464	3.2075	2.8422	2.7758	3.1841	1.7832	1.3471	2.9451	0.9902
1106545	6.3226	6.9419	6.0478	5.8729	5.9564	4.4358	6.2562	5.6684	6.6800	7.1325	6.0285	5.2374	6.7835	6.1864	4.8389	5.9913	5.0895	6.9614	7.4276	5.9764	5.8936	6.4010	5.4463	4.5620	5.3489	6.4847	7.1801	6.2124	5.6154	6.6901	5.6520	4.9013	6.3455	4.9989
1091696	0.9503	1.4615	0.2938	0.1538	0.5219	0.2541	0.2449	1.2181	1.5146	1.7481	0.2135	0.5197	0.2597	1.1196	0.0000	0.0984	0.4035	3.6720	4.5256	0.7045	0.7776	1.7909	3.0425	0.2713	0.5424	1.5878	1.5021	0.4026	0.4441	0.3953	0.2798	0.1285	0.0000	0.2149
1090126	2.0862	2.7607	1.6529	1.0812	1.3261	0.8635	1.0645	1.2137	1.6345	3.1817	1.3256	0.9610	1.8269	1.2274	0.6314	1.1674	0.6888	2.1673	3.3829	1.3287	1.7031	1.7753	1.6803	1.1289	0.5250	1.9508	3.1935	1.5789	1.2236	1.8556	1.5024	0.8781	1.6182	0.8311
1093149	6.0448	6.3488	5.2744	5.0759	4.5053	4.8742	4.8330	3.5497	5.7834	6.1217	4.7734	4.9009	5.5078	4.0215	4.3537	4.5298	4.1305	6.1697	6.1170	5.2550	5.2858	5.4060	4.8690	4.8273	5.2317	6.0522	5.9885	5.2866	5.1964	5.4900	4.7743	4.7398	5.1987	4.2684
1095713	5.0959	5.7872	4.4255	4.0681	3.5629	3.7329	4.2812	3.5299	5.0529	5.6832	3.9152	3.6277	5.0538	3.1150	3.5003	3.9942	3.6750	5.1723	5.4027	4.2496	4.0379	5.0594	3.6448	3.7571	4.1371	5.1515	5.3871	4.4099	4.1768	5.0070	3.9071	3.9388	4.6050	3.7908
279792604	6.3321	8.9560	5.3823	4.6717	6.2728	10.2537	2.5731	6.1359	6.1530	9.8526	5.6459	5.3483	7.5547	5.8942	10.7276	4.3692	5.0885	6.1541	10.1963	5.4582	5.1283	7.4485	6.0437	10.6351	1.2869	7.0556	10.4282	5.5049	5.5867	7.4928	6.0206	10.1313	4.3832	5.3691
1096569	2.6881	3.5660	2.3902	2.2555	1.3921	1.6139	2.2683	0.9765	2.7020	3.3148	1.7285	1.1488	2.7805	0.8776	1.4477	1.6571	0.8872	2.9512	2.8066	2.1363	1.8564	2.7511	1.0942	1.8533	2.3868	2.7687	3.0137	2.6122	1.9032	2.7911	1.2882	1.9664	2.4182	0.9947
1098238	3.5068	4.8463	2.1432	2.6352	1.3285	2.3067	2.7190	2.1412	3.3868	4.0286	1.4232	2.1540	3.6909	0.3851	1.2817	1.9263	2.4649	3.8533	4.0926	2.3266	2.5848	3.7713	0.9961	1.2957	3.4578	3.3880	3.5332	2.4639	3.3609	3.7371	1.0694	1.9539	2.5164	2.4363
280116447	5.8848	7.1860	5.3621	3.3407	6.3710	8.1114	2.9460	6.0779	5.4410	8.1862	6.0594	2.7924	5.5722	6.8461	7.9073	3.9768	3.6266	5.8117	8.2574	5.3467	3.2443	6.0165	6.8213	8.2239	2.5022	5.8671	7.2438	5.6147	3.3197	7.9286	6.5513	7.8980	3.7251	4.7731
1090094	4.9524	6.4860	4.3170	4.6223	4.1760	3.5630	5.0155	4.9017	5.3073	6.2561	4.0316	4.2517	5.3637	3.4167	3.5196	4.0358	4.0845	5.6587	6.4491	4.5875	5.0110	5.2489	3.2763	3.5283	5.6038	4.9203	6.2865	4.6527	5.2200	5.4360	3.3097	3.8483	4.6166	3.9438
1101576	3.1295	4.1223	2.3656	2.8585	1.4537	1.5132	2.4154	1.3663	2.8305	3.7218	1.7285	2.1646	3.2155	0.6184	0.9708	1.5441	1.4257	3.2359	3.4332	2.6243	3.1656	3.4418	1.5022	1.2140	2.9858	2.8917	3.4287	2.5605	2.7724	3.4529	1.5654	1.4735	2.2446	1.6537
1087314	3.2726	3.8340	2.2054	2.5902	1.8407	1.5055	2.5075	2.2216	3.3471	3.7295	1.8999	2.0905	3.2629	1.3368	1.1822	1.8379	2.0956	3.5680	3.5292	2.1987	2.2978	3.2912	1.3772	1.4007	2.6787	3.2135	3.8121	2.4984	2.6824	3.1946	1.8369	1.5644	2.3749	1.8035
280044377	4.8313	4.0054	3.7368	3.8779	4.5648	3.4707	1.8004	2.9010	4.1323	4.3958	4.2240	3.9023	3.8711	4.5143	2.9523	3.0057	0.7181	5.1398	4.6970	3.4405	4.5821	4.1177	4.4154	3.7052	1.0763	4.9094	4.3263	3.5085	3.3047	4.0014	4.1415	2.9592	2.9140	2.2832
1105458	4.6469	5.0003	4.0287	3.3285	3.6432	3.5210	3.4578	5.1282	4.0759	5.0898	4.0366	2.9953	4.3423	3.7755	2.6566	2.7895	3.5568	4.8793	5.6537	4.0308	3.5206	4.1579	4.2991	3.6540	3.1985	4.8779	5.3708	4.1089	3.7326	4.0518	4.4720	3.3518	3.6520	3.9890
1097612	2.5721	2.7935	2.3222	2.1819	1.6012	1.1046	1.7498	1.7770	2.7762	2.7400	2.1462	1.1517	2.1904	1.2939	1.3333	1.9154	1.2845	2.7114	3.2285	2.3402	1.9485	2.1078	1.2614	1.3737	1.9428	2.7053	2.8181	2.2326	1.7299	2.1652	1.5463	1.4605	2.0157	1.4451
279837044	2.9472	3.8663	2.2576	1.5683	1.3297	1.7612	2.4941	2.3049	2.9190	3.3560	1.7694	1.4370	3.0274	0.7968	1.5279	1.4786	2.1041	3.2767	3.8377	1.9988	1.8340	3.1965	1.3091	1.5984	1.7006	2.9337	3.2053	2.2752	1.9035	3.2424	1.5343	1.8587	2.5026	2.0891
279922546	1.9572	3.6822	1.6846	1.1788	0.8690	1.4495	1.0070	1.5086	2.4286	3.0992	1.0960	0.7058	2.8055	0.5367	0.8008	1.0234	1.7714	2.1363	3.4077	1.7031	1.0544	3.1718	0.7132	0.7470	1.5072	2.2186	2.8027	1.7626	1.1363	2.8102	1.1642	1.2311	1.2738	1.9181
279490190	3.2084	3.6767	2.2427	3.9831	1.4814	1.1595	2.2173	1.3319	3.2015	3.3523	1.5683	3.2994	2.5262	1.4482	0.7389	1.6188	1.3415	3.4186	3.0914	2.5234	3.6913	2.7951	1.5831	0.7140	1.8652	3.3826	3.0947	2.7833	3.6282	2.7262	1.9508	1.1588	2.2089	0.8221
1099617	4.6411	5.0264	3.9558	3.3351	3.6442	2.9687	2.9175	5.5306	4.6646	4.8313	3.6657	2.7581	4.1792	3.2783	2.9796	3.0585	4.1578	4.9546	5.5109	3.6528	3.7591	3.9933	3.5470	3.4437	3.3115	4.8835	5.4068	3.6417	3.7348	4.1896	3.6539	3.2470	3.6730	4.3167
1088607	8.6377	9.5572	9.1091	7.8202	7.8396	7.9706	7.6419	10.1664	8.4381	10.1238	9.0989	7.4769	9.2064	8.6195	7.4423	7.5407	8.5214	8.9548	10.2109	8.7978	8.3073	8.9677	8.9429	8.3854	6.9165	8.9260	10.1310	8.8383	8.1713	9.0553	9.3238	7.6666	8.2714	8.1118
1093835	4.1258	4.9949	3.8503	3.7297	2.5212	2.9171	3.9886	2.1882	4.1829	4.8852	3.3288	2.9746	4.6893	2.3849	2.8069	3.3349	2.5763	4.5710	4.7449	3.5800	3.6586	4.8376	2.5791	2.7135	3.4842	4.3656	4.5688	3.9080	3.6928	4.9150	2.9012	3.2036	4.2356	2.5893
279665680	1.0901	2.9912	0.0000	1.6161	0.9855	0.0000	0.4061	1.3860	0.6575	4.2213	0.0000	0.0000	1.4940	0.0000	0.5793	0.6456	0.0000	1.5457	4.8082	0.3518	0.0000	1.5236	0.0000	0.9322	0.4844	0.6333	3.3715	0.0000	0.0000	3.0296	0.0000	0.3173	1.0067	0.8885
280117894	9.4458	9.9724	8.9215	8.7817	8.4818	7.9290	8.5527	9.6629	9.4634	10.0755	8.8478	8.1114	9.5833	8.2866	7.4158	8.2443	8.8510	9.8424	10.4642	8.8173	8.7969	9.4900	7.9758	7.9551	8.1248	9.5070	10.1784	9.1251	8.9250	9.5108	8.6855	7.9177	8.9299	9.2546
1095403	5.0607	5.7734	4.9803	4.5940	4.5460	3.9064	4.6525	4.4726	5.1445	5.9304	4.7990	3.9866	5.4306	4.7404	3.7531	4.4029	3.9389	5.5182	6.0359	4.8451	4.7572	5.2033	4.4535	3.7005	4.0175	5.2856	6.0623	5.1375	4.4868	5.2984	4.6090	3.9488	4.8896	3.8657
1095544	4.3426	5.1836	3.9179	3.6952	3.2375	3.1358	4.0277	2.4396	4.2935	5.1126	3.5816	3.1492	4.6771	3.0355	3.1071	3.6763	2.5626	4.6273	5.1415	3.6783	3.5644	4.6492	3.1703	2.9380	3.9933	4.4003	4.8284	3.9241	3.4957	4.6332	3.3721	3.3618	4.2570	2.3471
1097903	2.1939	3.7880	1.4261	0.6103	0.8596	1.3239	1.3875	2.4259	1.8121	3.9505	0.7631	1.5572	1.3636	0.9984	0.8419	1.8689	1.6377	2.0385	3.9756	0.6703	1.2240	1.0358	0.7829	0.4710	2.6725	1.7761	4.4872	0.9239	1.6085	1.7048	0.7663	2.0411	2.2298	0.8721
279528473	5.2753	6.2789	4.8060	4.9219	3.9942	4.6252	4.5472	4.0080	5.7206	6.1386	4.1915	5.0847	5.4641	3.3904	3.5494	4.0734	4.5724	5.9065	5.9051	4.7173	5.1219	5.4886	3.6784	3.5267	5.0769	5.3033	5.5157	4.9216	5.0377	5.3156	3.7223	3.9840	4.4863	4.2685
1092829	1.8589	2.5809	1.6606	0.9829	0.9765	0.8069	1.3415	1.2954	1.7021	2.8543	1.5339	0.5142	1.9781	0.8323	0.5604	1.0890	0.6166	1.6910	2.8979	1.3633	1.0145	2.0464	0.6486	0.8075	1.1934	1.8528	2.8141	1.6751	1.3613	2.0087	1.1769	1.0364	1.4380	0.5208
1100210	4.1224	5.3387	2.9231	3.8644	2.5558	2.7082	3.1629	3.6035	3.6237	5.3204	2.5387	2.8214	4.0343	1.6616	2.2329	2.8811	2.6663	4.3186	5.4694	3.1027	3.9265	3.7168	2.4263	2.5423	4.3586	3.8274	5.0377	3.0505	4.0550	3.8457	2.4499	2.7192	3.2726	3.0967
1098636	7.5618	8.2873	7.1415	7.0347	6.4634	6.1976	6.8705	7.8328	7.6710	8.4254	6.9530	6.3709	7.8314	6.3924	5.7541	6.4087	7.0571	7.9692	8.6052	6.9783	7.0592	7.7879	6.0680	6.0562	6.3524	7.6892	8.4427	7.2712	7.1357	7.8448	6.8204	6.1730	7.1089	7.2798
279882372	3.5442	2.6595	3.7139	0.9972	2.8984	1.8450	2.8250	3.0518	3.5530	2.1253	3.6291	1.4084	1.0694	3.6005	2.0318	3.3049	2.1527	3.4919	2.3252	3.6322	2.4751	1.2784	3.8848	2.4193	2.9988	3.7877	3.2970	3.7106	1.7472	1.4023	3.6080	2.4947	2.9203	1.3643
1095693	2.6585	3.0853	1.5139	1.8872	1.0559	0.8935	1.6792	0.9696	2.1677	3.3102	1.0929	1.3547	2.5607	1.0338	0.7024	1.2467	0.9634	2.3612	3.1089	1.5086	2.1351	2.5197	1.1044	0.5714	0.9355	2.4517	3.0847	1.6529	2.1541	2.5433	1.3774	0.5236	1.8264	0.7681
1095353	0.8943	3.0499	0.7866	0.6783	0.3419	0.5529	0.8985	0.6720	1.2202	3.2352	0.4269	0.6145	0.5116	0.1566	0.0714	1.3764	0.5183	0.9453	3.5686	0.2257	0.8203	0.6826	0.3054	0.3559	1.3957	0.9486	3.7309	0.2991	0.8252	1.0113	0.2308	1.5652	1.0839	0.2844
1103282	3.5551	3.4536	3.1168	2.5507	2.7631	2.2260	1.2994	2.8718	2.8902	4.0759	3.0878	2.5029	3.2088	3.2602	1.8047	1.8699	2.3148	3.3867	4.5028	2.7353	2.9814	3.2766	3.6210	1.8681	0.9512	3.3996	4.1825	2.9030	2.7428	2.9843	3.4008	1.6826	2.5118	2.5286
279831793	1.8219	4.7911	2.5167	2.2923	3.6932	2.2745	1.7400	2.7319	2.3512	4.7083	2.5203	1.9690	2.8422	2.7233	1.4819	1.5272	2.2733	2.3472	6.4372	2.0277	2.0357	3.0439	2.4012	1.8669	1.3296	2.1674	4.9228	2.1357	2.2254	3.3151	2.5732	1.6918	1.3811	3.2475
1104651	6.0168	2.6622	4.7938	4.3215	2.6490	3.3129	2.1711	3.4324	5.6083	2.7736	4.5837	4.2658	4.1350	3.0540	2.9527	3.1932	2.6630	4.3192	1.8948	4.1101	3.8582	3.8322	2.8107	2.7986	1.2622	5.9124	2.7926	4.2886	4.2343	4.0713	3.1754	2.7435	3.1109	2.7959
1101625	2.7049	3.5787	2.6421	2.3057	1.8326	2.0846	2.0024	2.0487	3.0659	3.4996	2.1225	2.2158	2.5638	1.5232	1.4936	1.5694	1.5208	3.2219	3.6380	2.7288	2.7678	2.5750	2.2176	2.0269	2.6913	2.9150	3.5251	2.7184	2.4940	2.7782	1.9919	1.9172	2.0501	1.6468
279478771	2.5506	3.1832	1.8609	1.5002	1.2359	1.3165	1.3075	1.6490	1.9984	3.3930	1.4803	1.4049	2.1955	0.8619	1.0662	1.5158	1.2162	1.9881	3.8166	1.3595	1.5494	2.2176	1.1640	1.5385	1.2184	2.5896	3.4936	1.7843	1.7353	2.2893	1.7727	1.7438	2.0018	1.2920
1098200	4.5020	5.4922	4.8384	3.6089	4.0701	4.2450	4.2128	5.4933	5.2128	5.4953	4.7841	3.4974	4.6983	4.3971	4.2023	3.9902	4.5671	5.1945	5.3459	4.8233	3.8145	4.3485	3.8406	4.1658	4.2873	4.6492	5.6519	4.9483	3.9305	4.3708	3.7928	3.9620	4.0356	3.9023
1097456	4.6904	5.9195	4.9076	4.1070	4.2199	3.8739	3.8654	5.8163	4.5183	6.4286	4.6577	3.6609	5.3766	4.7579	3.6966	3.8745	4.5360	4.8389	6.5894	4.6944	4.4161	5.2669	4.0916	3.9151	3.0340	4.8074	6.5217	4.8662	4.3343	5.1530	4.9180	3.7954	4.5061	4.8280
1089329	3.2697	4.0658	2.7406	2.5396	2.2619	1.7958	2.7160	1.8081	3.0669	4.0461	2.7557	1.9644	3.5764	2.3643	1.9334	2.6409	2.1004	3.5258	3.9304	2.6360	2.7163	3.5145	2.1988	1.8158	2.3173	3.2698	3.9493	2.8807	2.3976	3.5511	2.4148	1.9302	3.0330	1.7359
1088717	2.6619	3.5371	1.9997	1.9717	1.0731	1.3225	2.4383	1.2197	2.6862	3.2744	1.3112	1.5024	2.6652	1.1098	1.1916	1.8059	1.1211	2.9380	3.1836	1.7583	1.6837	2.7060	1.0248	1.2174	2.3551	2.6397	3.2535	2.1510	2.0761	2.8241	1.0969	1.5100	2.3961	0.9942
1094150	3.7304	4.5645	3.2364	3.0024	2.3140	2.7436	3.1272	2.4984	3.5244	4.3668	2.6201	2.4975	3.7693	1.7929	2.3535	2.5543	2.5838	3.9627	4.8195	3.0541	3.0240	3.6830	2.2826	2.6478	2.9826	3.7577	4.1084	3.2840	3.2232	3.7776	2.8407	2.7181	3.3505	2.5750
279802091	3.1043	0.5720	3.3386	2.1214	2.9713	2.1284	0.7821	1.6070	2.6715	1.2973	3.4984	1.2369	0.2073	2.5715	2.0992	0.6371	0.4139	2.4084	1.2136	3.0879	1.0007	0.1437	2.7889	2.2491	0.5634	2.7194	1.0688	3.3904	1.4026	1.0129	2.6762	2.1760	0.7796	0.2688
1102881	3.7902	4.1360	2.4544	2.7037	2.3310	2.5481	2.3377	2.0946	3.7723	4.2517	2.2256	2.2755	3.4724	1.8463	2.3801	2.4499	1.7312	3.6357	4.3624	2.4123	2.7868	3.1984	2.2705	2.3282	2.9703	3.7184	3.9457	2.3375	2.8411	3.2810	2.3057	2.4289	2.7351	1.8414
1089037	2.3877	2.5559	2.2604	1.3053	2.1239	1.8799	0.9430	1.8755	2.0969	3.3351	2.5388	1.1703	1.9782	2.7073	1.4306	1.6158	1.6594	2.1876	3.9076	2.0095	1.7076	1.9667	2.4771	1.3305	0.4842	2.3497	3.4576	1.9282	1.1771	1.9827	2.4736	1.1195	1.6543	1.7751
1090770	6.8619	7.8902	6.7021	6.1986	5.9542	5.9568	5.7779	6.8957	6.5558	7.8735	6.2810	5.7963	6.8857	5.7071	5.5167	5.6841	6.3380	7.0299	8.1895	6.5964	6.6411	6.7756	6.0738	5.9003	6.1620	6.8688	7.8318	6.5179	6.4836	6.7636	6.2598	5.8624	6.1253	6.4237
1100174	3.2417	3.5018	3.1085	2.3149	2.3374	2.3790	2.2040	1.6892	3.0127	3.8923	3.1224	2.1623	3.2102	2.7557	2.0628	2.3487	1.8970	3.2714	4.0879	2.8184	2.7359	3.2518	2.7869	2.3165	1.8592	3.3306	3.9171	2.9539	2.4905	3.1419	2.9876	2.3038	2.8817	1.6761
1100458	3.1134	3.2651	2.6919	2.7006	1.4172	1.9152	2.1976	1.4242	3.2399	2.9286	2.2334	2.6737	2.8141	0.9939	1.8406	1.9524	1.3069	3.1818	3.0531	2.6948	2.2753	2.4669	1.2975	1.9081	2.4759	3.0194	2.7176	2.6371	2.7384	2.6242	1.3740	1.9989	2.1326	1.2190
280026510	5.5419	5.9541	5.3333	4.9194	3.9875	4.0003	5.6537	2.7842	5.5397	5.4172	5.0911	4.4351	5.6244	4.5420	4.0842	5.2583	3.6380	5.7115	5.0402	4.7855	4.9867	5.9428	4.0839	3.0253	4.0669	5.6808	5.2292	5.1902	4.4867	6.0808	4.3529	3.8342	5.8171	2.6767
279940860	4.0678	6.5934	2.4476	5.3797	2.6302	1.1589	4.7026	5.8853	3.4189	6.7479	2.2333	5.5653	1.8133	2.0030	0.6790	4.4998	4.8814	3.1614	7.2503	3.0394	5.5365	1.4699	1.9216	0.7060	5.4021	3.2314	7.6448	2.3781	6.6377	2.0141	1.5508	2.2569	3.8465	5.1913
1103735	2.6186	2.9112	2.4402	1.8420	1.3211	1.8625	1.7367	2.7580	2.1603	3.3433	2.0872	1.1023	2.0897	1.9193	1.7870	1.6325	1.8809	2.5033	4.5603	2.4271	1.7536	2.0392	2.0369	2.4455	1.5214	2.5304	3.6690	2.3199	1.5874	2.2697	1.9753	1.9644	1.9167	2.1443
279941810	0.8080	1.9836	0.5622	0.0000	1.3654	0.1838	0.2318	0.3314	0.7106	3.6404	0.2019	0.2068	2.1177	0.2026	0.7333	0.0000	0.1551	0.5706	4.8220	0.5304	0.0000	1.8989	0.2079	0.6654	0.0000	0.8295	3.2342	0.2028	0.3074	2.7891	0.2029	0.0000	0.2664	1.4393
1090532	2.2225	2.7440	2.1410	1.2375	1.1508	1.2383	1.8926	2.1994	2.2330	3.1079	1.6480	1.0454	2.2595	1.3463	1.1922	1.6788	1.1877	2.6849	3.2357	2.1119	1.5846	1.7970	1.4451	1.5198	1.6622	2.3182	3.1668	1.9865	1.4711	2.1207	1.6288	1.4836	2.1100	1.2387
279956702	2.2708	4.8438	3.5198	2.3442	2.9121	2.3293	0.8740	4.3740	3.3609	4.8452	3.2211	2.5505	4.1227	3.5071	2.7705	3.0124	3.6050	3.2477	5.8684	3.2888	2.4291	3.7538	2.9927	2.9744	1.5060	2.7038	5.2216	3.6480	2.7383	3.8914	2.7902	2.8432	2.6838	3.6751
1088127	3.5896	3.6636	3.1896	2.6536	2.5475	3.0429	1.8033	1.5328	2.9725	4.3241	3.1530	2.9015	3.1596	3.1906	2.2803	2.5676	2.5650	3.4829	5.0177	2.7888	2.9600	3.2955	3.5224	2.4105	1.3105	3.5446	4.1286	2.8843	2.7772	3.3591	3.4637	2.1575	2.7676	2.3862
279755208	4.0545	5.1338	5.4881	4.5776	5.4440	2.2767	1.0982	3.8150	2.7425	4.8512	5.3355	5.0367	4.5238	6.0147	1.8328	1.6976	3.3953	3.3817	4.1947	5.7372	5.4020	4.8313	6.4557	2.1002	0.0000	4.0939	5.4501	5.0285	4.7954	4.6199	6.1470	2.5971	2.2978	3.0804
279957731	8.0761	8.1893	6.3648	7.6205	7.1007	7.8032	0.0000	6.2932	6.1584	9.4867	6.4911	7.8990	8.8279	7.2703	7.2743	4.5708	4.1921	6.3044	9.3731	5.5946	7.7348	9.6421	7.0960	7.5525	0.0000	8.0970	8.4511	5.6259	7.3210	9.4365	7.1454	6.8639	4.4223	5.9833
1097989	3.3494	2.5649	2.7343	2.1776	2.0299	1.8465	1.0671	1.2946	2.7518	2.4832	2.8760	2.2740	2.2074	2.3197	1.2112	1.4005	1.2627	2.8508	2.5754	2.6738	2.6757	2.3435	3.3130	1.8886	0.8377	3.4687	2.6296	2.6420	2.2417	2.3492	2.7630	1.2890	1.9875	1.1486
1108890	2.1662	2.2117	1.8726	1.3689	1.0343	1.1223	0.9950	1.5226	1.8998	2.5444	1.6559	0.9587	1.6549	1.1736	1.0021	1.0395	0.6913	2.2791	2.5382	1.3335	1.2030	1.6556	1.2251	1.2257	0.5338	2.1200	2.6391	1.7155	1.3546	1.6456	1.6331	1.0307	1.4509	0.6378
1105653	2.3438	3.9942	2.2437	2.3755	2.7791	1.9157	1.7673	2.2235	2.3495	4.7060	2.4262	1.7662	1.9374	2.9790	1.7565	2.4599	1.5502	2.0999	5.0570	1.8222	1.9168	2.1114	2.9742	1.5817	1.4607	2.2814	5.1737	1.9063	2.1427	2.2091	2.9407	1.3536	2.6222	2.2944
279895312	5.3645	6.8669	6.2293	5.0456	5.1936	5.6228	5.6601	5.4511	5.5541	7.0483	5.4585	4.8299	5.3604	5.4806	4.7262	5.1864	5.1676	5.7375	7.2873	5.6849	5.0164	5.4554	5.6396	4.6923	5.1704	5.4503	7.0022	5.8197	5.2224	5.4433	5.3095	5.2540	6.0208	4.2424
1090216	1.8208	2.7389	2.1577	2.1402	1.2714	1.3366	1.2856	1.5947	1.4896	2.8957	1.8467	1.5869	1.7309	1.2868	0.8512	1.2146	0.9644	2.1718	2.7972	2.0392	1.7527	1.6879	1.3679	0.9468	0.9121	1.8858	2.9576	2.2079	1.9667	1.6874	1.3249	0.9406	1.2625	0.8433
1101303	5.5916	6.5024	5.1488	5.2649	4.7889	4.1388	5.8580	3.3429	5.8941	6.1381	5.0320	4.8750	6.1177	4.6792	4.3503	5.3346	3.9571	5.9507	6.0018	4.8419	5.0958	6.1405	3.8384	3.5285	5.2605	5.5832	6.0351	5.4027	4.8695	6.2294	4.2461	4.2919	5.6089	3.5171
1103220	2.8809	3.1418	2.4333	2.1856	1.9019	1.5044	1.4376	1.9425	2.3357	3.4712	2.1764	1.7252	2.3028	2.1290	1.4320	1.9349	1.1547	2.7091	3.7563	2.1775	2.5965	2.3374	2.7175	1.9046	1.0770	2.8263	3.6480	2.2051	2.0986	2.4771	2.3751	1.5744	2.3690	1.2830
279971932	2.9058	3.5084	1.9833	1.6300	2.5907	4.4245	1.3268	1.4344	3.9187	4.3918	2.1312	1.7439	3.3620	2.3885	4.2245	1.3310	1.2747	3.3514	5.1627	2.3023	1.6209	3.6493	2.2172	4.4879	0.8138	3.2715	4.0015	2.1931	1.4662	3.6325	2.2740	4.1266	1.2466	1.0351
1086919	4.2457	4.6236	3.4738	3.1472	3.4941	2.9264	2.5900	3.7028	3.9227	5.0407	3.2155	2.8100	3.9389	3.6296	2.1805	3.3339	2.8365	3.5246	4.5807	2.6504	2.8756	3.8151	3.1428	2.2342	1.8259	4.2854	4.8851	3.2466	3.2763	3.7657	4.0480	1.8104	3.2740	3.4118
279955486	2.5083	3.6769	0.0000	0.0000	0.4821	2.1901	1.1194	0.5467	2.1960	2.8092	0.6575	0.0000	2.0931	1.0822	0.5851	0.9408	0.6205	1.4845	2.9959	0.6122	0.9505	1.1963	0.0000	1.1872	2.6045	1.8257	2.6593	0.7867	1.1990	0.7911	0.0000	1.2813	0.8976	1.5837
1101908	2.3821	2.1666	2.0210	1.0480	1.4330	1.1669	0.4655	0.8468	1.6834	2.4892	1.9209	0.9590	1.7473	1.7495	1.2502	1.3217	0.5744	1.6579	2.2022	1.6932	1.2277	1.7012	1.8008	1.1432	0.2749	2.1932	2.3952	1.8950	1.0367	1.6636	1.8006	0.9411	1.0322	0.7410
1093734	3.6639	4.9273	2.9699	3.4100	2.1201	2.7199	3.2259	3.0971	3.6976	4.5473	2.5394	2.7991	3.9594	1.1565	2.1009	2.5126	2.9785	3.8904	4.6765	2.9251	3.4940	3.9762	1.5369	2.1010	3.5341	3.5823	4.2791	3.2212	3.8333	4.0016	1.9065	2.5709	2.9118	3.1154
1095569	2.3219	3.0412	1.9741	1.7120	1.1741	0.9731	1.3727	1.9760	2.1486	3.2291	1.6243	1.1384	2.7742	0.8986	0.8726	1.1858	1.6000	2.5421	3.1362	1.7886	1.9324	2.6549	1.1452	1.1170	1.0310	2.5416	3.0623	1.8396	1.8014	2.6399	1.6114	1.1890	1.8428	1.7727
1093015	2.4008	3.6313	1.8817	2.1383	1.2031	1.2717	2.1486	2.3652	2.6144	3.6085	1.5074	1.6345	2.7846	0.6214	1.0630	1.4291	1.5372	2.8904	3.4194	2.1226	2.3725	2.9871	0.8284	1.2430	2.7818	2.4398	3.3563	2.1206	2.0387	2.8905	1.2527	1.5212	1.8975	1.4937
280106956	1.6049	1.8393	1.0765	1.3949	0.9612	0.8447	0.3430	0.8991	1.7648	2.3015	1.3673	0.2752	1.5030	0.3011	0.6240	0.7022	0.3462	1.7481	1.5725	1.1695	0.8920	1.3281	0.6506	0.2021	0.2686	2.0724	2.1879	1.3023	1.0740	1.0856	1.1718	0.7586	1.2125	0.7377
279944075	1.1359	3.0688	1.0097	0.5896	1.9759	1.6133	0.0000	0.3883	1.3350	3.0722	0.3099	0.5768	1.2886	0.6790	0.8839	0.2135	0.1250	1.4205	4.1810	0.4376	0.3706	2.2222	0.9919	1.0367	0.0000	1.1631	2.6820	0.4448	0.2502	1.7474	0.8823	0.7962	0.0000	1.4486
1099561	3.2502	4.4372	2.7703	3.0536	2.1951	2.4652	2.5976	2.7992	3.2545	4.2480	2.3699	2.6922	3.5101	1.3199	1.8146	2.1148	2.3182	3.4841	4.2916	2.8657	3.2188	3.4864	1.8063	1.8182	3.4209	3.1032	4.1232	2.9815	3.5490	3.4316	1.9125	2.1861	2.4787	2.2454
279883526	4.7994	4.0413	4.2241	3.8873	3.6402	2.6623	3.5725	4.9015	4.5651	4.2179	3.6188	2.6641	2.7305	3.5924	3.0099	3.6177	3.8464	4.9956	3.6184	3.8646	3.1943	3.2867	3.9408	2.8422	2.3575	5.1722	4.2994	3.9674	3.6362	3.1848	4.1878	2.5905	4.1187	3.7133
279947245	1.8459	2.5779	0.9614	0.9826	0.9661	0.4946	1.3218	0.7185	1.8734	2.4973	1.3297	0.2389	2.3874	0.9201	0.7858	0.9912	0.7190	2.4032	2.6612	0.9082	0.3541	2.4026	0.6845	0.9550	0.8322	2.0016	2.6581	1.0777	0.7091	2.0362	0.8527	1.1621	1.2251	1.0442
280082791	2.2640	2.9785	1.3468	0.2839	2.1356	0.4580	0.4482	3.6588	1.7694	3.7502	1.6949	0.8672	2.1534	3.2558	1.8668	0.9641	1.9323	2.4733	4.3426	1.8443	0.5962	2.3096	3.2008	2.3347	0.3720	2.7266	3.9031	1.7925	1.1039	2.7176	2.6189	1.3962	1.4152	1.5285
1100007	2.8052	3.4742	2.1814	2.0505	2.3414	1.3057	2.1242	1.9868	2.4974	3.7665	2.4429	1.8330	2.8932	2.7171	1.4318	2.4656	1.7428	3.3335	4.2843	2.4121	2.6498	2.7532	2.3498	1.4121	1.8637	2.7668	3.8449	2.4155	2.2768	2.9703	2.0610	1.4682	2.9761	1.7323
1104604	3.3828	3.5787	1.8177	2.0962	2.2125	1.9930	1.3878	2.4504	3.0624	3.6089	1.6291	2.0185	2.8734	1.9069	1.4415	1.6611	1.6725	3.1184	4.2418	1.7832	2.0800	2.7312	1.9197	1.6286	2.1279	3.1420	3.5692	1.9754	2.5148	2.5601	2.1309	1.5755	1.7508	2.2810
1102506	4.2067	3.2580	3.7444	3.3842	3.1764	2.6979	1.3050	3.7723	3.2358	4.1788	3.6351	3.3658	3.5075	4.0939	2.3446	2.4772	2.3245	3.5870	4.7742	3.0382	3.7765	3.3666	3.8098	2.2453	0.4701	3.9514	4.1008	3.4617	3.5891	3.3370	3.8521	1.8695	2.5311	2.5555
1093923	1.9021	2.1280	1.5104	1.3630	0.8484	0.7553	0.8283	1.4525	1.7879	2.4555	1.3581	0.6631	1.5664	0.6878	0.5232	0.9381	0.7379	1.8944	2.1481	1.2078	1.1854	1.5885	0.7152	0.6277	0.5060	1.9642	2.4836	1.4164	1.1985	1.2916	1.1522	0.9390	1.2177	1.0623
1108930	7.1849	7.2863	6.9557	6.7501	6.3602	5.9193	6.0216	5.4613	6.9274	7.4105	6.6612	6.2356	6.9180	6.3707	5.6085	6.0731	5.5020	7.2471	7.3214	6.8013	6.8367	6.8535	6.6906	6.1187	5.7148	7.2297	7.4346	6.9367	6.5500	6.8606	6.7418	5.8494	6.5260	5.7311
279995922	2.0887	1.7190	2.3977	1.3756	1.0380	1.2292	1.0091	2.9982	1.9404	2.0705	2.1670	0.3818	1.1199	1.8804	1.1682	1.0382	1.4138	2.3624	2.6124	2.1693	1.1160	1.1052	1.4616	1.2862	1.2005	1.9503	2.1802	2.5071	0.5518	1.5054	1.5668	1.2099	1.4088	2.1412
280005797	3.1442	3.1544	3.1027	2.4724	2.4186	2.2309	1.7793	2.6724	2.9247	3.5786	2.9416	1.9226	2.7079	2.6745	1.9219	1.9991	1.7894	3.0293	3.3217	2.6171	2.4450	2.6550	2.7133	2.2118	0.9549	3.2941	3.5482	2.7960	2.4066	2.6133	2.9823	2.0216	2.4455	1.8837
1102368	2.8347	3.2821	2.0432	2.1346	1.4710	1.4972	1.8639	1.0701	2.5714	2.9772	1.5977	1.7325	2.4851	0.9000	1.4693	1.5976	1.1402	2.9780	2.8932	1.9831	2.0810	2.5026	1.5186	1.2098	2.2549	2.7823	2.7792	2.0051	2.0798	2.5194	1.4053	1.5755	2.0297	1.0669
279795381	1.5039	2.2820	1.1864	0.9330	0.3985	0.6693	1.2540	0.3458	1.6865	2.1563	0.8822	0.7020	1.4809	0.1968	0.3299	0.7210	0.2907	1.8670	2.1993	1.2819	1.1151	1.5765	0.2827	0.5821	1.6797	1.5695	2.0122	1.3802	1.0714	1.6245	0.7034	0.6428	1.0395	0.3220
1102203	5.8043	6.7890	5.7001	5.5235	4.7557	5.1004	5.5783	5.1185	6.0609	6.4537	5.0094	5.2285	6.0545	4.2703	4.5014	4.6931	5.2282	6.3563	6.5951	5.8208	5.7069	6.1212	4.8546	4.2891	5.4229	5.8520	6.2480	5.8306	5.5491	6.2071	5.0421	4.4729	5.3256	5.2206
1096046	5.8751	6.9119	5.4889	5.5657	5.0117	5.0506	5.3967	5.6828	6.0348	6.5311	4.9504	5.0115	5.7658	4.2958	4.4980	4.7459	5.2123	6.3037	6.9867	5.6569	5.6660	5.6981	4.7648	4.6934	6.2664	5.7706	6.5206	5.6091	5.7763	5.7592	4.7144	4.7711	5.0176	5.1233
1089385	5.3938	5.0174	5.2347	4.2414	4.4650	4.7428	3.6854	6.0652	5.2120	5.9913	4.5702	4.8771	4.7300	4.8253	3.8743	3.9118	5.0136	5.2917	7.3517	4.7675	4.3616	5.0763	5.5060	3.5759	3.0699	5.1651	6.0794	4.3065	5.2968	4.5235	4.7576	3.5695	4.8057	4.3937
1088087	3.0390	4.1027	2.6242	2.4993	1.8889	2.0910	2.7722	2.7783	3.1463	3.8975	2.1043	1.7995	2.9506	1.4269	1.7525	2.2023	2.6441	3.4096	4.2246	2.4787	2.2645	2.9840	1.7041	2.1783	2.9938	3.0138	3.7596	2.6074	2.2480	3.0811	1.9788	2.1233	2.8926	2.5111
1097498	4.6203	3.3394	3.3851	3.0764	2.8363	2.8083	1.8635	2.9865	4.1004	3.9120	3.1739	3.1496	3.5700	3.1262	2.5867	3.3208	2.6584	3.9887	4.1207	2.9291	2.9243	3.3576	2.9908	2.7229	1.3774	4.5651	3.7200	3.1706	3.0986	3.4435	3.2899	2.6755	3.2987	2.7680
1104460	3.4589	4.4991	2.2821	2.9987	1.9548	1.8432	3.1863	1.5667	3.6188	3.8554	1.8918	2.4901	3.8235	1.6152	1.6457	2.2784	1.9705	3.8293	3.8813	2.3661	3.1056	3.7777	1.1976	1.2868	3.6149	3.2674	3.6424	2.5396	3.2047	4.0138	1.3610	1.7760	2.7993	1.6368
280112001	2.6979	3.7211	1.7858	1.2247	0.6759	1.8010	2.0329	1.9643	2.6996	3.3044	0.9999	1.3050	2.9700	0.2921	1.2759	1.1152	1.8356	3.1036	3.6264	1.5740	2.1940	3.2100	0.7380	1.1706	1.5657	2.5360	2.4507	2.1264	1.9761	3.0914	1.1042	1.7858	2.1959	2.0535
1104235	3.0219	3.3461	2.7288	2.5439	2.2740	1.9325	2.2727	1.7458	2.9346	3.4944	2.6292	2.0661	2.9748	2.6463	1.8348	2.1898	1.5079	3.2272	3.8311	2.3556	2.6061	3.0670	2.5144	1.6148	1.4530	3.0554	3.5972	2.6462	2.4001	3.0939	2.5493	1.8046	2.7019	1.3353
1090641	3.1967	3.8902	2.9834	2.1714	2.3135	2.4476	2.5897	2.0128	3.2493	3.6339	2.9327	2.1540	3.3074	2.3607	2.4355	2.6567	2.4433	3.3381	3.8149	2.8538	2.1013	3.4556	2.3378	2.2655	2.3424	3.1923	3.5897	2.8735	2.0902	3.2405	2.3082	2.2689	2.6454	2.1167
1098935	5.4730	5.2495	4.8068	5.2251	4.8783	3.7787	3.6414	4.8757	4.9784	5.8634	4.9620	4.6294	5.0802	5.4271	3.8676	4.4178	3.6989	5.2018	6.0973	4.0464	5.3869	4.8403	4.6371	3.3709	2.1194	5.5299	6.2177	4.6503	4.9856	5.1348	5.0666	3.3732	4.6746	4.0989
1102018	3.3539	4.0132	2.2513	3.3579	2.8744	1.6023	1.7467	2.5489	2.3348	4.5044	2.2761	2.7108	3.2098	2.5818	1.3780	2.1097	1.6854	2.8779	4.5645	2.0464	3.5329	3.0283	2.1431	1.5113	1.8220	3.0671	4.5185	2.7762	2.9831	3.0721	2.4118	1.4191	2.5001	2.0905
1106680	5.7888	5.5318	5.6685	5.2184	5.1993	4.4719	4.2667	4.6881	5.2439	6.1181	5.4599	4.7125	5.2528	5.7674	4.2752	4.8325	3.9971	5.4678	6.1482	5.1783	5.3426	5.1026	5.6629	4.5863	3.2127	5.8348	6.2119	5.4161	4.8279	5.3439	5.8207	4.3416	5.2631	4.1907
1087321	4.8230	6.2845	5.2800	4.5690	4.5309	4.9588	4.8167	5.1483	4.8850	6.3823	4.6492	4.5126	4.6439	4.6445	3.9907	4.3245	4.3493	4.9912	6.6547	4.8293	4.5589	4.7025	4.7781	3.8618	4.8834	4.8096	6.3653	4.9801	4.9454	4.5375	4.6039	4.4832	5.0197	3.7725
1088664	3.7574	4.3401	3.3170	3.3884	3.2051	2.4641	2.6570	3.1984	3.4013	4.8032	3.3815	2.9417	4.1002	3.3523	2.4378	2.9752	2.5198	3.8272	4.7440	3.1104	3.4893	3.8647	3.1122	2.4694	1.7947	3.8667	4.9302	3.2801	3.2007	4.1421	3.5340	2.3481	3.4468	2.6843
279752268	8.2343	5.9770	7.1902	6.8905	5.1206	7.4077	3.9077	6.0253	8.0460	5.8322	7.3876	6.9941	6.5945	5.5895	6.8805	7.1831	5.5086	7.4577	4.7337	7.5301	7.2043	6.3591	6.1503	7.3971	2.8506	8.4173	6.1427	7.0562	6.4179	6.0969	5.6647	7.1796	7.4047	4.8058
1093036	2.3415	3.2145	2.2316	2.2279	1.6236	1.4619	1.5395	2.3440	2.1157	3.4183	1.8562	1.6225	2.4709	1.4744	1.0937	1.4546	1.4850	2.4708	3.6316	2.1808	2.2864	2.2978	1.9006	1.5752	1.3981	2.3501	3.5865	2.3854	2.1585	2.5677	1.8999	1.5223	2.1083	1.4061
1098117	2.8970	2.6482	2.3084	2.0388	1.3719	1.3542	1.5258	1.8975	2.6510	2.9665	2.1087	1.4990	2.4168	1.3851	1.5377	1.6510	1.5903	2.8539	2.9503	1.6243	2.0334	2.3624	1.5588	1.2436	1.2670	2.8412	2.8642	1.9406	1.9312	2.6113	1.6441	1.4428	2.1402	1.3473
1093425	1.9497	2.8129	1.4415	1.5144	0.8566	0.9846	1.3032	0.7421	1.8151	2.6622	1.0095	1.1804	1.6926	0.7013	0.6387	0.9704	0.5372	1.9933	2.5999	1.3413	1.1403	1.6045	0.9036	1.0494	1.3296	2.0445	2.3854	1.4619	1.7091	1.8328	1.0232	1.1622	1.2886	0.6211
1095643	3.4867	4.5647	3.4339	3.5655	2.8708	2.4873	3.0575	2.1901	3.5061	4.5403	3.4759	3.0347	4.1655	2.7523	2.5005	2.7427	2.8660	3.9253	4.5668	3.1843	3.6562	4.1613	2.4008	2.1763	2.8470	3.6632	4.3660	3.5377	3.2260	4.2630	2.7209	2.7727	3.3676	2.6418
1090848	1.9308	3.0260	1.3465	1.3820	0.8849	0.8539	1.7830	1.0393	2.0118	2.9516	0.9562	0.9952	2.1393	0.4372	0.7769	1.2673	0.8503	2.4022	2.9899	1.4688	1.4594	2.0068	0.8365	1.0401	2.0930	1.8992	2.6603	1.4786	1.4082	1.9325	0.9920	1.1030	1.6444	0.8099
1088454	2.7462	3.4388	2.7085	2.1635	1.8870	1.8573	2.1179	1.6617	2.6656	3.4817	2.4436	1.9554	2.8994	2.2797	1.7593	2.1454	1.4247	2.8680	3.6558	2.4642	2.3747	2.8044	2.0981	1.8077	1.9743	2.7143	3.6215	2.5539	2.3991	2.9026	2.2050	1.8356	2.5115	1.5197
1103748	4.9458	6.0650	5.0990	4.4599	4.6284	4.1614	4.3850	6.1400	4.9240	6.4427	4.8492	3.9604	5.4201	5.0766	3.9891	4.2532	4.8033	5.1911	6.7458	4.9304	4.6688	5.3187	4.5929	4.2813	3.6646	5.0372	6.6410	5.0719	4.6013	5.2805	5.1719	4.1138	4.8157	4.8629
1097961	5.1278	6.6243	5.6287	4.9559	4.8904	4.7983	4.9985	6.4929	5.1560	6.9524	5.1305	4.8019	5.2995	4.9824	4.1614	4.9325	5.2552	5.3028	7.1236	5.5152	4.9372	5.1452	4.9007	4.3676	5.6864	5.1185	6.9155	5.4991	5.1769	5.0920	4.8012	4.2597	5.2533	5.0836
1093453	3.2333	3.8105	2.7600	2.3943	2.1671	2.1843	2.3297	1.7173	2.9904	3.7368	2.2532	1.9234	3.2433	1.9611	1.8988	2.1265	2.0366	3.3569	3.6444	2.6678	2.5226	3.2179	2.4180	2.2881	1.8478	3.2334	3.5307	2.7802	2.4384	3.1574	2.4394	2.2935	2.7829	2.0447
280022807	1.3337	2.2200	1.3228	1.0934	0.3937	0.4491	0.5870	1.4512	1.6479	2.1695	1.4684	0.4998	1.8113	0.3448	0.7757	0.1237	0.8595	1.5275	2.4884	1.0434	1.3858	1.3181	0.5022	0.6120	0.9032	1.5075	1.9811	1.3836	1.1176	1.8376	0.1992	0.4377	0.8373	1.0842
279948299	2.2584	3.8950	1.2033	1.2175	2.7236	1.2778	0.9097	1.1361	0.8592	3.2669	0.6323	0.9524	2.2872	0.6550	0.9661	0.6361	0.8927	1.4962	4.4666	0.7321	0.2495	2.1865	0.6555	0.4669	0.3791	0.9105	2.6227	0.6797	0.6551	1.7004	0.5293	0.7498	0.8221	1.9558
1093045	5.1898	5.6990	5.1260	4.7537	4.6614	3.9678	4.7197	4.2936	5.0552	5.7260	5.0189	4.2295	5.1015	5.0130	4.0710	4.7259	4.1611	5.3295	5.8324	4.9203	4.8179	5.0031	4.5704	3.9787	3.9459	5.2663	5.8079	5.1180	4.5700	5.0806	4.6921	4.1407	4.9481	3.8493
1095968	5.6256	6.6531	5.3216	5.6956	4.2345	5.0899	5.3635	3.5095	5.5962	5.9990	4.6666	5.3111	5.7714	3.1728	4.0991	4.5892	4.5143	5.9230	6.0464	5.4149	5.6583	5.9706	4.1331	3.9105	5.5826	5.4789	5.7724	5.4376	5.6731	5.8769	4.2273	4.2590	5.1722	4.5503
279849023	5.4112	4.7274	6.1545	4.3201	5.2904	5.2614	3.9711	5.3034	5.6852	4.2733	5.9830	3.4409	3.8661	6.0428	5.0532	4.9696	4.2647	5.6836	5.3429	5.9896	3.9322	4.4703	6.0562	5.4694	3.1797	5.6148	5.5231	6.4123	3.9793	4.8736	5.8025	5.2064	5.0509	4.4826
1103384	3.0609	3.9463	3.0503	3.1098	2.5247	2.0929	2.5599	2.5684	3.1311	4.2517	2.9809	2.3856	3.8021	2.9182	2.0597	2.4233	2.3167	3.3629	4.0514	2.9966	3.1374	3.5830	2.2513	2.0284	1.9476	3.2004	4.2730	3.0726	2.6047	3.8751	2.7879	1.9925	2.8190	1.9018
1091848	4.6003	5.8622	4.0921	4.2093	3.6342	3.8605	4.1122	4.0613	4.5061	5.1816	3.6808	3.6614	4.6955	2.7772	3.3644	3.4641	4.0737	4.9206	5.4969	4.1960	4.3271	4.7581	2.9564	3.2587	4.2295	4.4381	5.0858	4.2838	4.2679	4.8123	3.1197	3.6284	3.8168	4.0914
279948931	5.5774	4.9051	4.9401	5.6014	3.7251	4.0541	2.8226	2.8096	4.1233	5.1360	3.4550	4.8039	4.3831	3.5884	3.1262	3.9924	3.3425	4.7353	5.4099	3.7685	5.6172	4.5940	4.6064	2.5601	1.7476	5.4707	4.7694	4.2920	4.7107	4.7473	4.5452	2.3512	4.3945	3.5119
1093148	6.1127	5.7565	6.0294	5.5890	5.5394	4.7671	4.6123	4.9184	5.5802	6.3036	5.7235	5.0394	5.4801	6.0959	4.5473	5.1799	4.1463	5.7833	6.3559	5.5378	5.7206	5.3411	6.0352	4.8348	3.6090	6.1592	6.4312	5.7294	5.1521	5.6214	6.1920	4.6182	5.6077	4.3562
1102030	6.0130	6.2907	5.3591	5.5645	5.2785	4.8758	3.0420	5.8543	5.0415	6.8379	5.5241	5.2547	5.4326	5.9811	4.7138	4.8374	4.7682	5.3315	6.9292	5.0584	5.8612	5.2521	5.8336	5.4040	1.8652	5.9284	6.9554	5.1933	5.4192	5.2310	5.9314	4.5778	5.0161	5.1167
1093987	3.2207	3.4964	2.9963	1.8885	2.0979	2.2704	2.6013	2.1915	3.0425	3.9339	2.7643	1.8393	2.9008	2.5780	2.5841	2.7997	2.1561	3.3497	4.0319	2.8646	2.1838	2.8333	2.7716	3.0015	2.0459	3.2664	3.8968	2.6301	2.0473	2.9010	2.6376	2.8598	3.2419	1.9052
279808249	0.9200	1.8630	1.5144	1.0174	1.1738	0.6883	0.4795	0.2765	0.9298	1.9274	1.5464	0.8466	0.0743	0.9064	0.7672	0.6133	0.2372	0.7719	2.2685	1.1140	0.0972	0.2176	0.6645	0.5481	0.5207	0.6756	1.7153	1.7459	1.1149	0.1583	0.8395	1.1324	0.2381	0.4749
279951718	4.1084	2.9313	3.2095	3.2217	3.5985	2.7587	1.8203	2.4280	3.3568	4.0152	3.5033	3.0054	2.5535	3.6605	1.9321	3.9003	1.6797	3.3455	4.3910	2.3215	2.8472	2.2799	3.3694	2.2342	0.5266	3.6078	3.7136	2.9619	2.7209	2.4762	2.9598	2.5615	3.7684	1.6595
1096405	3.0952	3.4769	2.4516	2.4826	1.9435	1.7417	2.2365	2.1745	2.9473	3.7665	2.1564	1.9643	3.1932	1.6568	1.4855	2.2190	1.6961	3.1232	3.7561	2.2927	2.7900	3.2867	2.0478	1.4982	2.3696	3.0622	3.4989	2.4324	2.3990	3.1514	1.9301	1.6500	2.4636	1.7164
279840803	1.8334	3.1034	1.7964	0.0000	2.4463	2.1547	1.3626	3.8622	2.0831	3.6349	1.9591	0.0000	1.3119	2.3083	2.2632	1.3999	2.6556	2.2361	3.4191	2.0123	0.0000	1.2706	1.7164	1.7805	2.4750	1.8267	3.5529	2.2733	0.1340	1.7231	1.5756	2.3220	1.3196	2.4567
279721180	3.6230	3.8417	2.6702	2.7498	3.4780	2.2037	0.0000	4.7468	3.4056	4.4945	3.3306	2.7172	3.5083	3.9415	2.3206	1.9536	3.0212	2.6779	4.9129	3.2044	3.6711	2.7848	4.3402	2.8451	0.0000	3.7061	5.0003	2.9172	3.6391	3.2018	4.0272	2.9116	2.4339	1.8543
1093924	2.3702	2.5247	1.7637	1.2789	1.3915	1.4208	1.0701	1.0830	1.9217	2.6339	1.5506	1.0731	1.9454	1.1973	1.1504	1.4882	0.9799	2.2309	2.8072	1.5461	1.2936	1.7315	1.4246	1.2327	0.8434	2.3436	2.6072	1.6600	1.5383	1.8621	1.5936	1.1594	1.6790	1.2437
1088055	2.5706	2.5227	2.3161	1.6443	1.7702	1.5290	1.4716	1.7304	2.4085	3.0381	2.4146	1.6676	2.4722	2.3588	1.5134	1.6870	1.1975	2.6287	3.4011	2.1290	1.9828	2.2652	2.2720	1.8857	0.9851	2.7289	3.2213	2.2048	1.7577	2.5352	2.2880	1.7204	1.9395	1.3315
280028328	5.1239	6.7956	5.6647	4.8708	5.0236	4.9126	5.2796	6.7242	5.3842	6.9897	5.2829	4.7807	5.4673	5.0220	4.3455	5.0782	5.5039	5.5137	7.2215	5.6947	4.8719	5.3169	4.9021	4.5597	6.0198	5.1896	7.0039	5.6309	5.2906	5.2768	4.7540	4.4972	5.3808	5.3102
1100573	2.8701	2.3948	1.9328	1.5903	1.9721	1.5477	1.0366	1.6586	2.4554	2.9247	2.1596	1.4881	2.0709	2.3868	1.1062	1.9589	1.6590	2.3570	3.1537	1.6541	1.4214	2.0158	1.9871	1.0501	0.4037	2.6392	2.9151	1.7716	1.8023	2.0240	2.2049	0.9165	1.9607	1.4634
1089006	4.6009	3.0005	3.1417	2.7605	2.7464	3.0050	2.3376	4.0034	4.8198	3.4318	3.0300	2.6722	3.1956	3.0382	2.3336	2.6804	3.0625	4.3675	3.4556	2.8161	2.8174	3.2721	2.8734	2.6134	1.8343	4.6718	3.4051	2.7237	2.8355	3.0895	3.0103	2.2397	2.6379	2.8572
1101846	3.3077	4.2094	2.7076	2.4680	2.5622	2.7532	2.0681	3.8759	3.3019	3.8728	2.3268	1.8438	3.3026	2.1653	2.1135	1.9630	2.7126	3.2160	3.9391	2.6983	1.9649	3.0515	2.1546	2.4040	2.3796	3.2016	4.0974	2.9218	2.5831	3.2214	2.1962	2.6350	2.2584	2.5724
1087083	2.2688	3.0532	1.9540	1.7904	1.2626	1.3266	2.0138	2.5984	2.5725	2.7496	1.6843	1.2770	2.2429	0.8279	1.0821	1.5625	1.7065	2.8137	3.0911	2.1434	1.7681	2.1296	0.9976	1.2098	3.0704	2.2971	2.8960	2.1513	1.7622	2.2382	0.9636	1.5010	1.6970	1.6660
1092486	3.3836	1.6531	2.4118	1.3270	1.8382	1.5626	1.4205	2.1807	3.1373	1.7827	1.8790	1.6514	2.3990	1.6449	1.1107	1.3661	1.4401	3.4852	2.3509	2.2114	2.2008	2.3541	2.2147	1.5925	0.9935	3.4129	2.2469	1.9009	1.4567	2.2004	1.7413	1.1465	1.7641	1.4371
1093533	6.2284	6.5292	5.5549	5.5457	4.9398	5.2943	4.1805	4.6576	5.5634	6.8079	5.4331	4.9901	6.0877	5.0572	5.0431	4.8511	4.7749	5.8852	6.7849	5.0693	5.7561	6.1679	5.6177	5.5336	2.8267	6.2231	6.5194	5.4062	5.3303	6.1986	5.8888	5.0262	5.4355	5.1138
280098583	1.8547	2.1988	0.9718	1.3466	0.4499	1.0880	0.2900	0.8844	1.5535	3.2412	0.8173	1.2405	1.7067	0.0954	0.9175	1.2311	0.6158	1.4890	2.7998	0.8084	1.1694	1.5145	0.7040	0.8075	0.3744	2.1279	3.1450	0.8920	1.1935	1.6047	1.0789	1.2929	1.7371	1.1650
1096623	2.7504	2.7139	1.5555	1.7881	1.0388	1.3685	1.4165	1.1175	2.8346	2.3105	1.0196	1.7647	2.1200	0.4258	0.9311	0.9691	1.2042	3.0346	2.5740	1.9443	1.9501	2.3035	0.9296	1.2892	2.4604	2.6048	2.1827	1.7526	2.5323	2.3099	1.0282	1.0331	1.3152	1.1146
1093476	4.9663	5.2926	4.7265	4.4843	4.2181	4.0181	3.1219	5.3081	4.2260	5.7490	4.7764	4.1076	4.9170	4.8312	3.7611	3.8493	3.8431	4.6640	6.2270	4.2233	4.7108	4.7454	4.8918	3.8800	2.0913	5.0194	6.1148	4.5520	4.7817	4.9387	5.3488	3.4372	4.2246	3.8798
1102713	3.3659	3.4564	3.1966	2.9197	2.3620	2.2538	2.0113	1.4806	2.8168	3.6948	3.3642	2.5178	3.3074	2.3393	2.3802	2.2112	1.8075	3.2812	3.4924	2.9146	3.0468	3.3508	2.7766	2.3798	1.3318	3.3233	3.4511	3.0991	2.6950	3.4427	3.0297	2.4218	2.6439	2.0553
1096739	3.3016	2.7685	2.1067	2.2317	1.8032	2.4646	2.2758	1.0522	3.4912	3.2512	1.8245	2.1065	2.9249	1.8064	2.0401	2.3266	1.4438	3.6686	3.5464	1.8489	2.0569	2.9777	1.4225	1.2234	1.7457	2.9660	2.8257	1.7627	1.6961	3.0591	1.3321	1.8355	2.6557	1.1552
1097586	3.7424	3.4017	3.2301	3.0474	2.9454	2.4082	2.0171	2.7678	3.1957	3.7614	3.0757	2.5761	2.9261	3.1995	2.0416	2.4033	2.2428	3.8021	3.9118	3.3573	3.3791	2.8461	3.7962	2.9110	1.5218	3.6759	3.8031	3.0555	2.8954	3.0033	3.3983	2.1668	2.7612	2.2547
1105384	1.7524	1.4233	1.5724	0.8832	1.2328	0.7178	0.1419	2.0720	1.2115	1.8368	1.3280	0.5391	1.2087	0.6183	0.2105	0.4382	0.8511	1.6794	2.3575	1.7119	1.1330	0.8191	1.0051	0.8324	0.3263	1.7793	2.0853	1.2792	1.4618	1.2537	1.1701	0.5941	0.6777	1.0075
1098716	4.3778	5.1098	4.2052	3.7650	3.5861	3.5462	3.4687	3.6384	4.1500	5.2181	3.9675	3.3355	4.6266	3.7375	3.3763	3.6830	3.4319	4.5827	5.4978	4.1342	4.1169	4.5193	3.8433	3.6974	3.6773	4.5017	5.1592	4.2021	3.8844	4.5910	3.9696	3.5544	4.0627	3.4227
1091117	3.4202	3.8652	3.1153	2.4174	2.6736	2.7721	2.8840	1.9627	3.2176	4.3142	2.8890	2.2307	3.2990	2.8661	2.4177	3.1892	2.6335	3.6150	4.7863	2.7011	2.5025	3.4078	2.8682	2.4356	2.2842	3.4686	4.0765	2.8247	2.5390	3.3522	2.9143	2.6093	3.3634	2.4376
280065750	2.3795	3.3606	1.5362	1.8696	1.0338	1.1788	1.6048	1.2483	2.2040	2.9141	1.0745	1.4534	2.6995	0.5276	0.8558	1.2979	0.9779	2.5148	3.0617	1.3955	2.0624	2.5678	0.7197	1.1180	2.2230	2.3092	2.7594	1.9339	2.1890	2.6601	0.8689	1.3295	1.4785	0.8833
1098470	4.5213	5.9981	4.0389	4.7704	3.5382	3.6678	4.5981	4.5867	4.7930	5.7998	3.8655	3.9817	5.1283	2.9697	3.3974	3.9027	4.1505	4.5768	5.6654	4.0807	3.8373	5.0288	2.4457	2.9229	4.7391	4.5025	5.7388	4.4713	4.8214	5.1538	3.4101	3.7351	3.9988	4.1898
1094916	4.0245	4.3153	3.9887	2.8481	3.4048	3.5449	3.0537	3.6941	3.7085	4.6322	3.9911	2.9764	3.8468	3.8665	3.2469	3.4676	3.2676	3.9087	5.0918	3.1487	2.9105	3.7204	3.0143	2.8769	2.1481	4.0793	4.6905	3.5851	3.2418	3.7177	4.0481	3.0425	3.6412	3.1069
280054857	6.9350	6.9286	6.8368	6.6019	6.2541	5.8048	5.8375	5.4016	6.7252	7.1259	6.5547	6.0821	6.6221	6.3195	5.4935	5.9387	5.4216	6.9592	7.0612	6.6569	6.5680	6.4893	6.6097	6.0098	5.5998	6.9744	7.1832	6.8044	6.3463	6.5000	6.6414	5.7251	6.3409	5.6531
280119417	4.7558	5.7813	4.1496	2.4091	4.5351	4.4767	5.2076	4.8793	5.0216	6.6007	4.8989	0.9879	4.4945	5.7442	5.2730	5.5547	4.5177	5.8032	7.0496	4.7759	1.9958	4.9016	5.1270	6.5267	4.7179	5.2212	6.7695	3.8289	2.6719	5.1667	5.1493	5.9933	6.0161	4.7522
1091415	5.1295	5.4474	4.6528	4.4378	4.0400	4.3855	4.0432	3.5804	4.9592	5.3190	4.4292	4.4460	5.1298	4.0183	3.7518	4.0612	3.7017	5.2897	5.8287	4.5380	4.6273	5.1093	4.2476	3.6526	4.1338	4.9981	4.9745	4.5292	4.7779	4.9922	4.2063	3.7581	4.1648	3.4732
1099056	4.1363	3.2452	3.2092	3.1888	2.4158	2.6750	1.8174	2.1146	3.3241	3.5100	2.9620	3.0993	3.3625	2.1107	2.5182	2.8931	1.7597	3.6125	3.4133	2.8075	3.1257	3.2434	2.6040	2.4105	1.8327	3.9402	3.4344	3.0015	3.1191	3.0571	2.6459	2.2713	2.7038	2.0272
1087233	2.6570	3.3832	2.2773	1.6603	1.4513	1.7369	2.2339	1.7505	2.4727	3.2757	1.6681	1.5548	3.1310	1.0094	1.4874	1.8075	1.4232	2.7993	3.4803	1.8379	2.0057	3.0125	1.1507	1.6301	1.7444	2.6962	3.1619	2.1468	1.9445	2.9488	1.6396	1.6078	2.5650	1.4949
1102141	3.1560	3.6132	2.9084	2.1991	2.3960	2.1066	2.5968	3.2194	2.6816	4.1825	2.7079	1.9608	2.9420	2.7108	2.4429	2.7315	2.2009	2.9688	4.2181	2.4580	2.1658	2.4853	2.4054	2.1981	2.0899	3.1703	4.3616	2.7986	2.3335	2.8073	2.7666	2.2918	3.1290	2.3227
1088424	6.9134	6.9151	6.8156	6.5775	6.2339	5.7931	5.8144	5.3890	6.7009	7.1107	6.5341	6.0686	6.6052	6.3009	5.4836	5.9229	5.4143	6.9376	7.0434	6.6395	6.5446	6.4663	6.5911	5.9946	5.5772	6.9523	7.1658	6.7862	6.3261	6.4793	6.6227	5.7097	6.3225	5.6408
1102114	4.4755	4.3172	4.5090	3.7189	4.0577	3.9610	3.4540	3.5282	4.3793	5.0355	4.4386	3.7533	4.1284	4.5932	3.1263	4.0288	3.6394	4.4524	5.5240	4.0898	3.9954	4.1996	4.7258	3.0547	2.4174	4.5297	5.1671	3.9930	3.7815	4.0261	4.3989	2.9924	4.3824	3.3114
1092837	3.3639	2.9458	3.1769	2.5083	2.2896	2.6257	1.3670	2.8379	2.4981	3.6679	2.4838	2.6806	1.9411	2.5258	2.3488	2.2864	1.8885	2.4829	4.0796	2.6415	2.9277	1.7851	2.6892	2.0864	1.6316	2.9642	3.4658	2.6812	2.7924	1.7236	2.3174	1.7384	2.5831	1.8643
280066368	6.9471	6.9471	6.8509	6.6222	6.2753	5.8180	5.8564	5.4109	6.7380	7.1355	6.5687	6.1009	6.6426	6.3367	5.5030	5.9589	5.4361	6.9814	7.0700	6.6692	6.5901	6.5090	6.6266	6.0239	5.6229	6.9887	7.1977	6.8188	6.3587	6.5177	6.6561	5.7377	6.3557	5.6644
280063992	6.9309	6.9155	6.8385	6.5979	6.2594	5.8042	5.8309	5.4098	6.7224	7.1170	6.5574	6.0761	6.6170	6.3247	5.4928	5.9411	5.4233	6.9587	7.0537	6.6604	6.5614	6.4789	6.6184	6.0153	5.6032	6.9727	7.1781	6.8040	6.3424	6.4891	6.6476	5.7233	6.3395	5.6590
280061510	6.9158	6.9040	6.8208	6.5822	6.2440	5.7923	5.8192	5.3971	6.7052	7.1058	6.5401	6.0622	6.6020	6.3108	5.4783	5.9273	5.4103	6.9420	7.0440	6.6406	6.5448	6.4635	6.6005	5.9985	5.5829	6.9566	7.1679	6.7885	6.3275	6.4750	6.6307	5.7084	6.3269	5.6455
280068180	6.9318	6.9353	6.8359	6.6013	6.2632	5.8050	5.8427	5.4060	6.7194	7.1301	6.5554	6.0810	6.6260	6.3251	5.4923	5.9499	5.4235	6.9594	7.0644	6.6573	6.5635	6.4942	6.6162	6.0112	5.5979	6.9685	7.1885	6.8024	6.3506	6.5124	6.6497	5.7270	6.3476	5.6625
279711997	1.9455	2.6658	2.4511	2.3470	2.2120	1.3805	0.0000	0.9957	1.2589	2.9531	1.6055	1.9054	0.2300	2.1641	1.6428	1.4402	0.2767	1.4528	3.6248	1.3888	4.1130	0.7920	3.0028	1.5725	0.0747	2.0532	3.4198	1.9480	2.1178	0.3612	2.0107	0.9081	1.6131	0.5744
280058001	6.9232	6.9086	6.8272	6.5915	6.2539	5.8006	5.8292	5.4061	6.7132	7.1080	6.5545	6.0697	6.6072	6.3231	5.4848	5.9339	5.4196	6.9486	7.0471	6.6514	6.5554	6.4693	6.6105	6.0060	5.5894	6.9651	7.1698	6.7948	6.3372	6.4806	6.6428	5.7148	6.3343	5.6564
1105329	6.9043	6.8911	6.8136	6.5719	6.2353	5.7861	5.8105	5.3851	6.6953	7.0923	6.5345	6.0528	6.5906	6.3029	5.4752	5.9206	5.4045	6.9289	7.0289	6.6314	6.5395	6.4509	6.5928	5.9887	5.5742	6.9431	7.1531	6.7772	6.3157	6.4632	6.6205	5.7026	6.3170	5.6344
280137550	5.4076	4.9604	5.1493	4.3239	4.6469	4.6854	3.3553	6.0396	5.2502	6.0473	4.4359	4.9136	4.8605	4.8873	3.9504	4.0451	5.0094	5.2189	7.4272	4.5692	4.4653	5.1162	5.5621	3.5508	2.9453	5.1024	6.0494	4.3314	5.3556	4.5530	4.7493	3.5676	4.7930	4.5611
280067773	6.9309	6.9226	6.8410	6.6143	6.2598	5.8168	5.8455	5.4114	6.7209	7.1230	6.5563	6.0852	6.6198	6.3212	5.5011	5.9504	5.4341	6.9559	7.0581	6.6631	6.5695	6.4863	6.6146	6.0203	5.6109	6.9683	7.1801	6.8121	6.3495	6.4930	6.6413	5.7337	6.3473	5.6693
1093916	5.1777	6.3974	4.5070	5.3566	4.7351	3.9849	4.9346	4.5541	5.3536	6.1802	4.5606	4.8437	5.7754	4.4271	3.8578	4.4883	4.2371	5.7795	6.4005	4.6764	5.4248	5.6200	3.7130	3.3656	5.0881	5.0289	6.1206	4.8924	5.2859	5.7996	3.8595	3.9257	4.7026	4.0501
280057369	6.9342	6.9156	6.8383	6.5968	6.2651	5.8206	5.8331	5.4121	6.7236	7.1131	6.5613	6.0892	6.6174	6.3323	5.5051	5.9401	5.4331	6.9541	7.0515	6.6583	6.5609	6.4779	6.6224	6.0196	5.6015	6.9751	7.1751	6.8108	6.3525	6.4925	6.6599	5.7273	6.3428	5.6743
1106004	3.9050	4.0850	3.5617	2.7334	3.5116	2.8630	2.8730	2.5706	3.7143	3.8934	3.5611	3.1079	3.3237	3.3078	2.4714	3.2241	2.4391	4.2533	4.0028	3.9442	3.6061	3.3845	3.9564	3.1730	3.0551	3.8360	4.4996	3.5613	3.4254	3.3866	3.6483	2.6368	3.3476	2.5315
280062572	6.9261	6.9090	6.8314	6.6015	6.2674	5.8134	5.8368	5.4023	6.7148	7.1107	6.5559	6.0886	6.6147	6.3254	5.4936	5.9409	5.4199	6.9516	7.0472	6.6556	6.5644	6.4827	6.6106	6.0108	5.5943	6.9700	7.1755	6.8044	6.3439	6.4924	6.6547	5.7243	6.3439	5.6602
1095499	2.5991	2.8585	2.4309	1.4481	2.0160	1.8174	1.8131	1.3084	2.5773	3.0924	1.9945	1.2152	2.5046	2.1696	1.1884	1.5332	1.1127	2.5464	3.2647	1.9855	1.4453	2.6972	2.1252	1.2324	1.5234	2.6051	2.8636	2.0676	1.9249	2.6077	2.6214	1.6297	2.3493	1.1039
280063488	6.9291	6.9229	6.8402	6.6080	6.2563	5.8189	5.8515	5.4054	6.7181	7.1187	6.5638	6.0909	6.6242	6.3239	5.5096	5.9536	5.4366	6.9559	7.0621	6.6597	6.5731	6.4859	6.6123	6.0168	5.6153	6.9674	7.1779	6.8108	6.3541	6.4954	6.6446	5.7339	6.3604	5.6665
1086894	1.4525	2.1778	1.8444	1.5474	1.0021	0.8872	0.9992	1.5373	1.3711	2.3679	1.5059	0.7909	1.3682	0.9614	0.6102	0.8599	0.5489	1.7556	2.2931	1.7097	1.3552	1.2418	1.2019	0.7653	0.7524	1.5590	2.4753	1.5668	1.3749	1.3863	1.2739	0.7785	1.1564	0.8518
1095145	2.5407	2.8331	2.8339	1.3363	2.2832	2.2056	1.8620	3.1066	2.3273	3.5026	2.7195	1.3568	2.3233	2.4608	1.6334	1.7374	1.6244	2.6501	4.0954	2.3999	2.0134	2.1480	2.6323	2.2251	1.6416	2.3445	3.5642	2.4434	1.9395	2.1149	2.7088	1.9224	2.7129	1.6088
280043222	4.0945	5.6587	3.9496	2.7978	4.1715	4.8284	1.7240	2.4777	4.2074	5.4985	3.4441	3.8248	5.1298	3.5643	4.6206	2.0771	1.5134	3.4505	6.8511	2.5232	3.3924	4.7962	3.1328	4.9603	0.4406	4.4328	5.3784	2.0344	3.1123	7.3647	3.4275	4.2453	2.6546	3.0158
1091606	5.3977	4.9302	5.2345	4.3776	4.7619	4.2855	3.3403	4.8835	4.8538	5.0008	5.0820	4.4792	4.5631	5.1103	3.8005	3.9286	3.7655	5.2099	5.1795	5.0407	4.9838	4.4560	5.2941	4.4010	2.6789	5.4848	5.2951	4.9355	4.8802	4.6728	5.2957	3.8402	4.1955	3.8642
280061051	6.9271	6.9111	6.8317	6.6051	6.2623	5.8163	5.8401	5.4067	6.7136	7.1114	6.5537	6.0886	6.6133	6.3281	5.4999	5.9589	5.4266	6.9484	7.0460	6.6543	6.5598	6.4771	6.6239	6.0198	5.6025	6.9669	7.1745	6.8013	6.3419	6.4862	6.6571	5.7313	6.3479	5.6616
1095911	2.3715	3.5549	1.8646	1.8922	1.4248	1.4932	2.1150	2.9853	2.4457	3.6452	1.5177	1.6961	2.6667	0.8286	1.1861	1.3857	1.8340	2.8410	3.5393	2.2439	2.0326	2.6553	1.1456	1.6885	2.6070	2.1934	3.4916	2.1315	2.0294	2.7077	1.3260	1.7712	1.7874	1.9639
1100390	1.9215	2.7375	1.2584	1.1614	0.9724	0.8852	1.4788	0.6160	1.7505	2.3982	1.0482	0.6287	1.3626	0.5301	0.9590	1.0293	0.9510	1.8095	1.9931	1.0035	0.5739	1.3736	0.5442	0.9870	1.4609	1.9677	2.1671	1.5894	1.0037	1.3624	1.1017	1.1492	1.5554	0.8525
279894891	2.7461	3.4006	2.3757	2.1367	2.0155	2.0285	0.8827	1.8262	1.7457	3.6467	2.5296	1.9639	2.5374	1.9605	1.7061	1.7436	1.4334	2.3755	3.5812	1.8609	2.5010	2.3640	2.5846	1.6554	1.4609	2.8900	3.6976	2.2947	2.3584	2.3070	2.5979	1.6588	2.2173	1.7241
279668186	0.8256	3.9638	0.0000	0.0000	0.9652	0.4536	0.0000	1.2653	0.5186	4.1989	0.4940	0.0000	1.0942	0.0000	2.2021	0.0000	0.0000	0.0000	6.4427	0.4881	0.0000	1.9005	1.3269	3.2270	0.0000	0.0233	3.7813	0.0000	0.0000	5.1998	0.4963	2.0962	0.0000	0.6964
1101621	2.1237	3.1239	1.7370	1.6246	1.3115	1.1617	1.9266	1.5891	2.3082	3.0249	1.4029	0.9929	2.6053	1.0370	0.9186	1.4564	1.1283	2.3008	3.1086	1.4269	1.4465	2.5640	0.9373	1.2923	1.4326	2.2499	3.0389	1.5694	1.6664	2.4262	1.3934	1.2999	1.8175	1.1538
1090168	4.8729	5.8349	4.2878	4.6830	3.5374	4.3425	4.8079	3.0019	5.0381	5.3154	3.9212	4.7117	5.0034	2.7210	3.7043	3.8906	3.2581	5.4189	5.2019	4.5898	5.0169	5.1973	3.2527	3.6910	5.0952	4.8511	5.0921	4.5418	4.9368	5.3776	3.3941	3.7640	4.4251	3.2291
1093662	3.8311	3.5556	4.0414	2.6731	2.4349	3.8163	2.9074	1.8184	3.7739	3.9706	2.8063	3.8789	3.3470	2.4674	2.9152	2.4825	3.0978	3.8113	5.7124	3.6195	2.7500	4.0473	3.9462	2.7887	2.1964	3.4049	3.9262	2.8242	3.9228	3.4635	2.5996	2.5731	3.7186	2.1078
1097904	0.2364	1.8050	0.2957	0.2947	0.0000	0.0000	0.0000	0.0000	0.8436	1.8449	0.0000	0.0000	0.0000	0.0000	0.2507	0.0985	0.1127	0.7599	2.2078	0.0000	0.0000	0.0000	0.0000	0.0000	0.0000	0.4817	1.9171	0.0000	0.4187	0.0000	0.0000	0.7290	0.1011	0.0000
279818606	3.7350	4.1715	4.0345	3.3091	3.3347	3.1765	3.6941	3.2071	4.1539	3.7596	3.8091	3.0051	3.5159	3.5563	3.1008	3.4725	3.0326	4.3860	4.4474	4.0164	3.1435	3.4370	3.4455	3.4178	3.3836	4.0342	4.2687	4.2255	3.1735	3.4062	3.6302	3.4027	3.5967	2.4434
280052844	6.9026	6.8925	6.8065	6.6027	6.2379	5.7876	5.8111	5.3812	6.6903	7.0864	6.5279	6.1160	6.5818	6.2941	5.4894	5.9251	5.4249	6.9224	7.0206	6.6254	6.5605	6.4529	6.5913	5.9835	5.5700	6.9460	7.1451	6.7734	6.3478	6.4669	6.6307	5.7143	6.3293	5.6585
1089464	6.1260	6.1968	6.2206	6.6650	6.7808	0.0000	6.4061	7.1425	6.3190	5.9158	6.2111	6.7344	6.3369	6.3180	0.0000	6.2181	6.8265	6.5090	5.4477	6.7144	7.1341	6.1418	6.7929	0.0420	7.4582	6.1011	6.1209	6.5107	7.0506	6.2060	6.1751	0.0000	6.1206	6.8445
1090240	4.6828	5.2461	3.8870	4.0431	3.5725	3.6985	3.1465	4.1493	4.0712	5.3326	3.7899	3.6687	4.5813	3.3664	3.2072	3.1539	3.3350	4.5353	5.3560	3.8457	4.0588	4.2450	3.9080	3.6798	3.7426	4.5746	5.2547	3.9308	4.1748	4.3187	4.0073	3.5476	3.6118	3.7222
1092920	2.8627	3.2498	2.4420	2.5047	2.4889	1.5553	1.5941	2.9037	2.6326	3.6309	2.7057	2.0348	3.1732	2.7815	1.7181	2.0160	1.9276	2.9912	3.7622	2.2200	2.6918	3.1401	2.3709	1.6135	0.8621	3.0866	4.0278	2.2321	1.8853	3.2606	2.5497	1.4679	2.3722	1.8171
279720656	4.8817	5.6389	4.1029	5.1954	5.0554	3.9405	0.4069	4.9107	2.6334	6.2993	4.8196	4.8549	3.9844	5.9575	3.6880	3.5046	2.5293	2.9960	6.5513	3.5938	5.5907	3.8639	5.8452	4.3243	0.0000	4.4632	6.9756	3.9957	5.0811	3.9675	5.9278	3.2112	3.4979	2.1419
279841042	2.9192	2.5324	2.8964	2.1523	1.9809	1.9853	0.6018	3.7668	2.6316	2.9004	2.3682	1.0479	1.8922	2.8006	1.6314	1.4235	2.1998	2.8243	3.0719	2.5810	2.0946	1.5804	2.5248	1.7929	0.0000	2.7232	2.5611	1.6282	1.2692	2.1563	2.6048	1.7443	2.2368	1.6009
1097703	5.8687	5.6338	5.5802	4.9399	5.0926	4.5721	4.5566	4.3927	5.4952	5.6244	5.4538	4.8360	5.3286	5.0398	4.2897	4.7907	4.4007	5.7354	5.6975	5.5166	5.2229	5.3106	5.5279	4.9493	3.8658	5.8741	5.6967	5.5076	5.0201	5.3778	5.4441	4.5168	5.1920	4.5145
1094310	2.2362	4.0240	1.3157	2.0138	1.2078	1.3130	2.1640	1.6345	2.2960	3.3767	0.7465	1.2128	2.5038	0.2600	0.8875	1.2988	1.2387	2.8091	3.6449	1.5179	2.0182	2.5431	0.6840	1.2057	3.0399	2.2427	3.0196	1.1952	2.3829	2.4334	0.6020	1.5268	1.7339	1.3082
1101422	2.8196	3.5710	2.4791	2.3821	1.9666	1.8050	2.2640	2.6990	2.8948	3.5730	2.3639	2.0773	2.8835	2.1256	1.9099	1.8944	1.9460	3.0894	3.4999	2.5966	2.3941	2.7774	1.7760	1.9710	2.3746	2.7380	3.4774	2.6384	2.1663	2.8356	2.1614	1.8347	2.3845	2.0162
1101976	1.0060	1.4605	0.6413	0.3733	0.1860	0.3244	0.1274	0.1722	0.9278	1.6348	0.4363	0.3124	0.5525	0.1799	0.1664	0.2468	0.3284	1.0803	1.9719	0.6189	0.2602	0.4793	0.3961	0.2003	0.1980	0.9582	1.6290	0.6569	0.4801	0.5871	0.4225	0.2237	0.4128	0.3680
280011037	2.5240	3.1091	1.7545	2.1471	0.9153	1.4244	1.5629	1.6429	2.4215	3.3473	1.5666	1.6077	2.8226	1.3160	1.5510	1.4209	1.4549	2.7579	3.3687	1.7098	2.0839	2.8847	1.2407	1.6572	1.1464	2.5257	2.9978	1.9940	1.8513	2.9130	1.4410	1.5697	2.1007	1.5252
280006997	4.3524	4.9361	3.9634	3.7544	3.5772	3.3208	3.0309	4.6016	4.0706	5.0937	3.7345	3.3495	4.3358	3.6963	3.0265	3.3025	3.4784	4.1865	5.1308	3.6979	3.7313	4.2705	3.7682	3.3253	2.6751	4.3882	5.0800	3.9007	3.8873	4.1412	4.0287	3.1944	3.5402	3.4409
1089463	2.0332	2.1092	1.5133	1.5346	1.0131	0.5759	1.1247	1.5466	1.7387	2.3343	1.2512	0.8143	1.9902	0.6161	0.6569	0.7192	0.8805	2.1038	2.3821	1.4352	1.4010	1.6893	1.0356	0.9608	1.0867	1.7890	2.4551	1.5369	1.5167	1.8542	1.0463	0.6667	1.2078	0.8242
279996169	2.3326	3.0275	2.1816	2.0692	0.8993	1.3399	2.3268	0.4664	2.3273	3.0673	1.7578	1.2069	2.9323	1.2914	1.3821	1.8727	1.0243	2.6061	2.7518	1.9027	1.6408	3.0413	1.1464	1.2416	1.4700	2.7232	2.7608	2.1750	1.9282	3.2672	1.6629	1.6142	2.5887	1.0634
1099028	3.3999	5.0666	3.6122	3.5573	2.7085	2.9023	3.6504	3.8355	3.9288	5.0532	3.2167	3.2293	4.2488	3.0219	2.6251	2.8524	3.2231	3.9117	5.2715	3.6249	3.9041	4.0680	2.8638	2.6963	3.5385	3.5559	4.9152	3.7154	3.8341	4.1828	3.1807	2.7249	3.5046	3.1753
1102436	3.6405	4.4115	3.5178	3.1628	3.0156	2.8907	2.6267	4.1352	3.3608	4.8208	3.9144	2.9366	3.6498	3.5017	2.8535	3.2835	3.2336	3.6461	5.0326	3.0010	3.3874	3.6274	2.9547	2.8133	1.6582	3.6608	4.8717	3.3650	3.3331	3.6325	3.7952	2.8803	3.3335	3.1035
1095922	5.9150	7.3549	4.5780	5.5068	4.9841	4.5643	5.4660	5.5230	5.9345	6.8965	4.4767	5.0831	6.2805	3.7410	4.1860	4.7465	5.5769	6.0749	6.9230	4.9137	5.4251	6.3071	3.3958	3.9183	6.3387	5.6317	6.5516	4.9025	5.9682	6.3943	3.6540	4.3847	4.7767	5.6276
1109041	6.9473	6.9223	6.8743	6.6182	6.2934	5.8649	5.9189	5.4272	6.7395	7.1189	6.5927	6.1181	6.6282	6.3624	5.5753	6.0111	5.4872	6.9716	7.0480	6.7009	6.6121	6.4985	6.6628	6.0784	5.6415	6.9946	7.1741	6.8434	6.3729	6.5065	6.6944	5.7959	6.3998	5.7028
280091246	2.1385	2.8864	2.5479	1.3434	2.0978	2.2917	2.2215	2.0156	1.7883	3.5271	1.8218	1.4616	1.9227	1.8963	1.7557	1.7807	1.7818	2.3840	3.8441	2.1822	0.8298	1.9361	2.2986	1.9068	1.2714	2.1354	3.3639	2.5212	2.0239	1.8881	2.4416	1.7519	1.7756	1.6517
279848349	2.1003	2.4145	2.1083	0.2350	0.5009	1.3887	1.4101	1.5854	2.4187	2.7154	0.6536	1.2001	2.0256	0.9867	1.4383	0.7946	1.2356	2.3381	2.6339	1.3263	1.0816	2.2967	1.5180	1.4123	1.0552	1.8489	2.5537	1.5998	0.9832	1.9671	1.0740	1.5932	1.0025	1.8235
279989135	1.9040	2.7651	2.4779	2.0466	1.5777	1.5550	1.2720	2.4072	1.4633	3.4026	1.7128	1.8281	1.8414	2.1031	0.9600	1.5538	1.4165	1.8234	3.4163	2.0337	1.6438	1.6111	1.8718	1.1502	0.8251	1.9748	3.4146	2.0746	1.9281	1.6068	2.1185	0.8965	1.9311	1.3609
1091622	5.0948	6.3452	4.9696	5.0956	4.3741	4.5008	5.1334	5.3142	5.4172	6.1565	4.5727	4.6407	5.5285	3.9513	4.0659	4.4362	4.4547	5.6151	6.2158	5.2209	5.0566	5.4471	4.1999	4.0547	5.6691	5.0722	6.0846	5.1323	5.1455	5.5414	4.1022	4.2630	4.8197	4.3498
1090339	4.1573	4.2071	5.0940	2.8638	3.4391	4.8514	4.1941	4.3700	4.5514	4.7956	3.5477	3.7010	3.4259	3.7721	3.6582	3.3482	4.1422	4.3229	6.2678	4.4930	3.0752	3.9468	4.7939	3.6598	3.5772	3.9610	4.9451	3.9954	4.1378	3.4493	3.8253	3.5261	4.4303	2.7692
279724691	4.1673	4.2389	3.9254	3.0939	3.2888	3.5596	0.2785	3.4299	3.2849	3.9746	3.7913	3.1547	3.3476	4.1349	3.0502	3.5543	2.5827	3.3345	4.1785	3.4288	3.8537	3.6123	3.9258	2.8247	0.0000	4.1439	4.1371	3.3788	3.6051	3.5866	4.3355	2.6221	3.5929	2.2093
1103243	2.4470	2.8511	2.2372	1.7307	1.5934	1.5257	1.5484	1.6432	2.1662	3.2183	1.9704	1.5358	2.3589	1.7662	1.4164	1.6706	1.2451	2.3735	2.9871	1.7659	2.0341	2.2405	1.7257	1.3081	1.1597	2.3528	3.1484	1.9140	1.8623	2.2574	2.1040	1.3827	2.0270	1.1860
280085678	3.1354	3.1073	2.3733	2.1921	2.2933	1.4120	1.7243	1.9810	2.7804	3.3772	2.6418	1.8969	2.8529	2.8349	1.7234	2.4909	1.7441	3.1275	3.7762	2.3332	2.2028	2.4576	2.9490	2.2799	1.4788	3.2362	3.3599	2.3776	2.0728	2.6226	2.9477	1.9671	2.8780	1.6762
1094085	8.3622	8.6205	8.2132	7.9694	7.6224	7.1436	7.1866	8.0682	8.1283	8.9846	7.9918	7.5834	8.4524	7.8492	6.7261	7.3819	7.4863	8.5144	9.0114	8.0470	8.2407	8.3588	7.9370	7.1015	6.8553	8.4218	8.9222	8.0903	7.9956	8.2980	8.2563	6.9070	7.8935	7.7955
1100490	5.1698	5.9229	5.0000	4.7207	4.8860	4.2472	4.1523	5.9792	5.0568	6.2473	5.0166	4.3996	5.4018	5.2107	3.7607	4.4926	4.6639	5.2212	6.7358	5.0501	5.1197	5.1308	5.3767	4.2938	3.8411	5.2429	6.4420	5.0176	4.8433	5.2388	5.3234	4.0035	4.7029	4.8258
1096538	2.1298	3.3764	1.9029	2.0316	1.3274	1.2615	2.0754	1.1174	2.2123	3.1483	1.4401	1.4568	2.6175	0.7828	1.1376	1.4194	1.1471	2.4596	3.3267	1.8887	2.0922	2.5930	1.3360	1.3435	2.3848	2.0838	2.9451	1.9705	1.9959	2.5305	1.2088	1.4103	1.9773	1.1369
1089377	1.5054	1.2310	1.6765	0.0000	1.4819	0.0137	0.0242	1.0100	1.2485	1.1535	1.5403	0.0612	0.0280	1.4723	0.0238	0.0101	1.7319	0.9158	0.5444	1.6227	0.0879	0.0289	1.8818	0.0148	0.0215	1.3590	1.0538	1.6883	0.1091	0.0297	1.8423	0.0396	0.0900	1.9258
1088187	3.8912	3.9780	3.5456	3.1622	3.5565	2.8229	2.6998	2.6757	3.5038	3.9650	3.5618	3.0037	3.4223	3.4555	2.6184	2.9125	2.2073	4.1383	4.2248	3.7046	3.7023	3.2508	4.0444	3.5209	2.7290	4.0051	4.4206	3.5606	3.3141	3.3749	3.7876	2.8038	3.2147	2.4176
280109960	1.5885	2.6813	1.7384	0.8414	0.8206	0.8472	1.5457	0.8812	1.8718	2.5827	1.2490	1.0192	1.8786	0.6964	1.0040	1.1256	0.7405	2.3019	2.3095	1.5499	1.7882	1.8845	1.3012	1.1696	1.1934	1.7483	2.0216	1.2221	0.9759	1.5310	0.9991	1.0239	1.4401	0.6752
279951899	11.8530	14.3045	10.9842	10.7513	11.5114	14.5246	8.8440	11.9985	12.0503	15.4957	11.0925	11.3606	14.2503	11.1041	15.1440	10.0047	11.2475	12.1591	16.0805	11.2867	11.1550	14.4410	11.3440	15.2183	8.2307	12.5524	14.7090	11.0955	11.1189	14.4230	11.2745	14.8286	9.7040	12.7015
1102439	3.5156	3.2863	2.5213	2.9732	2.3034	2.0899	1.2164	1.6989	2.4972	3.5839	2.3506	2.7416	2.7800	2.3596	1.5699	2.2455	1.6156	2.5701	3.5867	2.0960	2.7687	2.6616	2.3872	1.7927	1.0770	3.1398	3.5435	2.2067	2.6288	2.3942	2.5412	1.4094	2.0935	2.0954
1098700	6.7506	7.9413	6.9669	7.0800	6.4989	5.8492	6.7657	6.2635	7.0963	7.9415	6.8993	6.3969	7.5637	6.8081	5.7331	6.5505	6.0045	7.2130	7.7818	6.7025	6.9965	7.4830	6.0035	5.8597	6.3418	6.9260	7.9408	7.0497	6.7419	7.5516	6.3954	5.9480	6.7918	5.7450
1105456	1.5216	0.8347	1.0917	0.0000	0.3015	0.1791	0.5327	1.4922	1.4962	1.1549	0.6638	0.5355	0.3455	0.9785	0.1748	0.3618	0.4109	1.7543	2.0130	0.5643	0.2370	0.3554	0.5381	0.4395	0.0000	0.8497	1.0709	0.6663	0.1576	0.8940	0.3693	0.0000	0.0000	0.2892
279666968	3.4834	5.9409	2.7094	2.0453	3.0586	6.5139	1.2742	4.1177	2.6264	6.6906	3.0581	1.8107	5.0601	3.0322	5.6256	1.3284	2.2709	3.6404	6.9956	2.5823	1.8325	4.9017	3.2155	5.9458	0.9965	3.6121	6.1564	2.6061	2.4741	6.5194	3.3156	5.6897	0.7718	3.5705
280009632	1.6889	1.2414	0.6449	0.2641	0.6171	0.5687	0.1224	0.2981	1.2716	1.0232	0.9087	0.2578	0.1454	0.5453	0.6210	0.3193	0.2301	1.2854	1.0303	0.8398	0.0657	0.1498	0.4788	0.5692	0.4651	1.3821	0.9595	0.5833	0.0429	0.1539	0.2531	0.6192	0.0725	0.2665
280062926	6.6497	6.6349	6.7276	6.3928	6.0110	5.7314	5.7637	5.0810	6.5600	6.7235	6.3919	5.8279	6.3272	6.0398	5.4298	5.8051	5.2421	6.7042	6.6335	6.5656	6.2751	6.2079	6.3200	5.9413	5.5637	6.7122	6.7695	6.7354	6.0846	6.2483	6.3733	5.6944	6.2227	5.2997
279847737	3.8783	4.8704	3.4115	4.0179	3.1924	2.8535	3.7636	2.6422	4.1350	4.5044	3.4469	3.3804	4.5593	3.0665	2.5758	3.0328	2.9582	4.5536	4.5308	3.4623	4.2160	4.6103	2.6240	1.9441	3.2656	3.8485	4.3940	3.7902	3.6949	4.7578	2.7247	2.4801	3.4118	3.3604
1095512	2.7078	3.1620	2.5518	2.2539	2.5270	1.6941	1.7600	2.3261	2.5106	3.5088	2.8204	2.1890	2.7425	2.9846	1.9080	2.1217	1.6360	2.8862	3.9919	2.3322	2.6046	2.6475	2.3843	1.6154	1.0965	2.7474	3.6841	2.3743	2.4548	2.7872	2.6559	1.7523	2.5060	1.6767
1088858	3.8745	4.6086	3.8730	3.9364	3.6714	2.5442	3.7878	3.3128	4.0186	4.9618	4.0612	3.4006	4.8041	4.2662	2.6350	3.5608	2.8572	4.3815	5.0043	3.7224	4.4761	4.5730	3.5719	2.4076	2.5824	4.1207	5.1114	3.8138	3.6786	4.8688	3.9021	2.5567	4.0531	2.7336
1094257	1.8739	1.4368	1.3044	0.7650	0.8519	1.1641	0.7889	1.0697	1.8857	2.0936	0.7881	0.7071	1.0567	0.6963	0.8254	0.6385	0.5036	1.7663	2.6212	1.1918	0.6225	1.1705	1.0535	0.6190	0.8589	1.6754	1.8208	0.7229	1.1105	0.9034	0.8148	0.9180	1.1761	0.5304
280106988	2.3775	2.8174	1.9932	1.8495	1.7135	1.4980	1.5539	1.6780	2.2861	3.0955	2.0142	1.7111	2.3515	1.8744	1.3712	1.6133	1.1960	2.3159	2.9407	1.6774	1.7981	2.2810	1.6740	1.0673	0.8418	2.5129	3.0441	1.7989	1.8707	2.3700	1.8943	1.3893	1.8665	1.1621
1089615	2.7531	3.1940	2.6180	1.6428	1.9516	1.9527	1.8631	1.7677	2.5245	3.2557	2.3381	1.6409	2.7304	2.2766	1.7256	1.9503	1.8921	2.8708	3.3153	2.4516	2.1162	2.7982	2.3950	1.7987	1.5349	2.8762	3.0309	2.2389	1.8486	2.7062	2.5665	1.6599	2.4110	1.8245
1094636	2.2239	3.4219	1.0386	1.8311	0.7784	1.1550	1.8762	1.2868	2.2270	2.9714	0.8514	1.2272	2.6010	0.2431	0.6982	0.9696	0.7697	2.4933	3.0203	1.2311	1.7540	2.7518	0.5666	0.6353	2.5819	2.0690	2.6047	1.4211	2.1286	2.5720	0.5820	0.9560	1.6377	1.0547
1090721	1.3154	1.6952	1.5137	0.7951	0.9341	0.6951	0.8655	0.5612	1.0668	1.7326	1.3934	0.7794	0.9984	0.8845	0.7009	0.8753	0.4224	1.5653	2.1661	1.7217	1.1681	1.0139	0.9781	0.8327	0.6803	1.3078	1.8385	1.6482	0.9389	1.1484	0.9270	0.7944	1.0992	0.4682
1105542	4.7979	4.2048	4.3807	4.0955	4.0555	3.7474	2.4879	4.1162	4.1709	4.5101	4.4754	3.6916	3.8805	4.5660	3.1715	3.4691	3.0704	4.3124	4.5016	4.1591	4.0672	3.8496	4.8386	3.9032	1.5963	4.8243	4.6567	4.2645	3.9125	3.7105	4.6835	3.3328	3.6303	3.5677
1088611	1.8197	1.9668	1.2276	0.9171	0.7726	0.8399	1.1250	0.8444	1.6585	2.1862	1.1714	0.6363	1.4725	0.7697	0.9464	1.0472	0.5667	1.8476	2.2422	1.1131	0.6617	1.5309	0.7012	1.1323	0.9234	1.8980	2.1079	1.2932	0.8851	1.5359	0.9689	1.1459	1.3946	0.6295
1100922	2.2527	1.4823	1.3903	0.7205	1.3514	0.6922	0.8494	0.5472	1.8150	1.1894	2.0828	0.8238	1.2398	1.5403	1.0109	1.2949	0.5833	1.3778	1.3983	1.0236	0.4632	1.4205	0.5608	0.6117	0.4911	2.3177	1.4930	1.4139	0.8429	1.0785	1.2566	0.6540	0.7527	0.2928
1093774	2.5671	3.2573	1.8497	2.1449	0.9184	1.6016	2.1779	0.5955	2.5267	2.8556	1.3188	1.7994	2.8134	0.5404	1.3270	1.5447	0.9625	2.8741	2.6119	1.7791	1.9410	3.1015	0.8692	1.2145	2.0718	2.6513	2.5396	1.9700	2.1674	2.9864	1.0679	1.6491	2.2008	0.9235
1088349	2.7466	3.4391	1.9109	2.0461	1.4645	1.8100	2.3494	1.3747	2.6947	3.1950	1.6211	1.7017	2.7398	0.9438	1.7037	1.9498	1.5015	2.9813	3.1490	1.9989	1.7665	2.9743	1.1686	1.6179	2.7544	2.6651	2.8489	2.1649	1.9775	2.7338	1.1809	1.9051	2.2543	1.4985
1093509	2.6822	3.2701	3.1019	2.3380	2.6714	2.0559	2.0126	2.3456	2.5230	3.6992	3.2525	2.2016	2.8700	3.2451	2.0752	2.3820	1.8702	2.8083	3.7678	2.6474	2.6038	2.7201	2.8353	1.9870	1.3971	2.8921	3.8586	3.0010	2.4295	2.8841	3.1642	2.0932	2.8004	1.6253
280112801	4.2865	4.6193	4.2323	3.2649	3.9001	3.3283	3.6784	3.5750	4.3023	4.6737	4.3788	2.8068	3.9661	4.1199	2.9926	3.6354	3.6799	4.7260	4.4325	4.2625	3.4847	4.1435	4.0905	3.5025	3.3626	4.3642	4.7688	3.9247	3.4925	4.4324	4.1835	3.5410	3.7313	4.0796
1104874	7.3424	6.8191	6.8051	6.7968	6.5864	5.8555	3.8758	6.9202	6.2081	7.2872	6.5322	6.4929	6.3607	7.2105	5.5474	5.9729	5.6949	6.6577	7.2546	6.2400	6.9956	6.1280	7.6039	6.3294	2.5461	7.2585	7.4434	6.5826	6.6233	6.2163	7.5719	5.3546	6.2084	6.1567
1104106	4.0522	3.8974	4.1916	3.0713	2.8796	3.7925	2.9173	2.2972	3.6732	4.6010	3.7067	3.6355	3.4913	3.5769	3.2586	3.3123	3.1150	3.9346	5.3704	3.6024	3.3420	3.8565	4.1852	3.6822	1.7081	3.9093	4.4318	3.2722	3.8409	3.6520	3.6267	3.4185	3.9707	2.4869
1092011	8.6185	9.3600	8.6699	8.3918	8.2192	7.6292	7.7495	8.6704	8.3759	9.6119	8.5044	7.9604	8.9474	8.3354	7.2272	7.7687	8.2804	8.6366	9.3148	8.4094	8.5605	8.7535	8.4375	7.4268	7.1801	8.7063	9.6267	8.4968	8.2450	8.6417	8.5977	7.3632	8.2426	8.2515
1097197	3.7812	3.2687	3.6174	2.6633	3.1906	2.4883	2.6580	3.5111	3.5523	3.5795	3.4119	2.9297	3.1220	3.7231	2.2034	2.8893	2.2865	4.1230	3.9214	3.7674	3.7581	2.9897	4.0589	2.6604	2.1366	3.7817	3.5577	3.4521	3.2514	3.0785	3.3271	2.3274	3.0573	1.9672
1091204	5.2681	5.6741	5.0559	4.5751	4.7944	4.1973	4.2048	4.4551	5.0212	5.5513	4.8950	4.2084	5.1752	4.7498	4.0738	4.2113	4.1971	5.3648	5.6812	5.1217	4.8084	5.0662	4.9761	4.4912	4.6880	5.2422	5.6476	5.1162	4.5744	5.0855	5.0285	4.3307	4.5289	4.2221
1108085	4.1939	4.0752	3.1253	3.0570	3.5346	2.5460	1.1297	4.1625	3.1365	4.2995	2.8545	2.7773	3.6836	3.7241	2.5641	2.7886	2.9760	3.3543	4.8638	2.9079	3.2178	3.4834	3.8104	3.0355	0.2753	4.1187	4.7628	3.0776	3.0647	3.5907	3.8648	2.4871	2.8901	3.3994
1092350	2.5253	2.8640	2.2357	2.0006	1.7798	1.6476	1.8261	1.4488	2.1199	3.2956	2.1330	1.3857	2.6100	2.0739	1.7323	1.8432	1.2684	2.7778	3.3458	1.9428	1.9579	2.5035	2.0299	1.9360	1.1440	2.6843	3.2408	2.1930	1.8286	2.5996	2.2643	1.9431	2.4308	1.2260
1089668	2.1690	1.1938	0.6772	0.9131	0.5217	0.5162	0.2754	0.3913	1.7851	1.4008	0.6336	0.6395	1.7621	0.6402	0.5454	0.3525	0.1411	1.8866	1.9543	0.5979	0.3837	1.4370	0.7666	0.3139	0.1334	2.0133	1.1600	0.3985	0.4032	1.2916	0.8023	0.2615	0.4302	0.1641
1091593	3.3588	3.3807	2.7865	2.4870	2.7040	2.4019	2.0285	3.5550	2.9623	3.9093	2.6076	2.0998	2.6402	2.8686	2.5305	2.7671	2.1889	3.3989	4.2894	2.1539	2.4170	2.4974	2.9348	1.6825	1.5253	3.2369	4.0091	2.2247	2.4427	2.3414	2.9383	2.1554	3.0228	2.0173
1090332	2.9648	2.8063	2.8665	2.4016	1.9551	2.1253	1.5330	2.3101	2.6094	3.1679	2.8135	2.1881	2.6351	2.4802	1.6337	1.9539	1.6332	2.9086	3.1712	2.1837	2.6922	2.4934	2.2051	1.9885	1.1182	3.0090	3.1111	2.4556	2.6101	2.6000	2.3226	1.7665	2.2266	1.6028
280130420	4.5876	5.2093	4.1531	3.4683	4.1684	3.7900	3.8636	4.2753	4.5976	4.9754	3.9895	3.2234	4.6481	4.0146	3.6444	3.7697	4.0600	4.9685	5.3899	4.3588	3.2379	4.5257	3.8647	4.1523	4.4200	4.6063	5.1180	4.3696	3.6408	4.5826	3.9013	4.0347	3.9471	4.0552
279797561	3.9507	4.5801	3.5186	3.5279	3.1653	3.1109	3.3582	3.5696	4.1344	3.9080	3.4282	3.3089	3.2563	2.9065	2.8236	3.1148	3.0741	3.9014	4.0710	3.3616	3.4601	3.2888	2.7891	2.3976	3.6864	3.7235	4.4702	3.6080	3.4829	3.3167	2.9740	3.0638	3.1128	2.7817
1101878	1.5663	1.6263	1.9087	0.3615	0.5989	1.1193	1.0658	1.1149	1.5903	1.6346	1.9626	0.0995	1.1660	1.0686	1.0210	1.5587	0.7487	1.3906	1.6764	1.7195	0.6860	1.2819	0.8084	1.2174	0.9047	1.8008	1.7104	1.7711	0.6760	1.1299	0.7882	1.3531	1.9163	0.6745
280087032	7.2888	6.9735	6.7099	6.6822	6.7692	5.9258	4.7128	7.0024	6.6163	7.3495	7.3801	6.4241	7.0825	7.6607	5.6992	6.0108	6.0148	7.1633	7.2654	6.7776	7.0661	6.7302	7.7211	6.2954	3.6834	7.2778	7.5411	6.8903	6.5472	6.8423	7.5710	5.5476	6.1698	6.1655
1093135	2.6351	2.7166	2.5340	1.8551	2.1835	1.5945	1.3572	1.9125	2.4378	3.1471	2.5552	1.9238	2.6001	2.6858	1.4282	1.6620	1.4481	2.5574	3.4048	2.2391	2.3887	2.4174	2.6178	1.5590	0.8333	2.7050	3.1224	2.3221	2.3633	2.5718	2.7686	1.5610	2.1225	1.5654
1092953	1.4878	2.0252	1.1835	0.8620	0.6683	0.6818	0.9148	0.6764	1.2501	2.1311	0.8343	0.4260	1.3750	0.6434	0.6358	0.9255	0.3710	1.6844	2.3684	1.1364	1.0097	1.1360	0.9020	0.8556	0.9516	1.6367	2.0428	1.2289	0.9079	1.2814	0.7574	0.7392	1.6095	0.5988
280094828	0.6617	1.9290	0.5777	0.0000	0.3466	1.0775	0.0000	0.4857	0.7991	2.8587	0.7536	0.0000	1.7628	0.7664	0.7196	0.2079	0.0000	0.9996	2.8093	0.7560	0.0000	0.7356	0.7830	0.8924	0.0000	1.1405	1.7878	0.1959	0.2038	2.7648	0.0000	0.6902	0.2106	0.4371
1104954	3.7604	2.3172	2.0682	1.8818	2.1276	1.3257	0.6257	1.5666	2.1989	2.9235	1.3850	1.7548	2.8573	2.6061	1.0672	1.5692	0.6730	2.6251	3.2017	1.0423	2.4201	2.5772	2.6874	1.0792	0.4679	3.0947	2.9284	1.4762	1.6796	2.5964	2.5998	0.6683	1.5713	0.9100
279470193	3.4142	3.2364	2.4851	2.0193	3.1055	2.0408	0.0000	4.1039	1.9557	3.7850	2.8032	1.6062	3.1792	3.7540	1.8307	1.7187	2.6005	2.1736	4.5501	3.0261	2.8482	2.4608	4.2439	2.5290	0.0000	3.4115	4.3854	2.4247	2.1025	2.5395	4.0433	2.1183	2.1850	2.1057
1096280	2.5703	4.1905	1.6470	2.5889	1.2912	1.7323	2.4141	1.3695	2.3766	3.6233	1.2700	1.8026	3.1479	0.5194	1.2927	1.5841	1.4661	2.9725	3.7092	1.9135	2.6378	3.1927	0.8757	1.2477	3.2561	2.4329	3.2244	1.9581	3.0542	3.1453	0.7849	1.7806	2.0173	1.3833
1093827	2.0945	1.4006	1.3175	0.8548	0.6581	0.9309	1.0648	0.9922	2.2568	1.2844	0.8514	0.7077	1.5095	0.4567	0.7639	0.8444	0.6421	2.5821	1.7772	1.2423	0.9767	1.4094	0.7196	0.5212	1.2945	1.8022	1.2623	1.1976	0.8101	1.1726	0.6061	0.5991	1.0939	0.4603
1098896	3.7039	3.8253	3.5584	2.8975	3.1312	3.0746	2.1754	3.3294	3.2965	4.1113	3.6262	2.9199	3.3399	3.4814	2.4984	2.5712	2.2772	3.4474	3.9892	3.3858	3.3171	3.3450	3.9180	3.1448	1.5911	3.7032	4.2763	3.3887	3.1207	3.2249	3.6958	2.7144	2.9315	2.6715
1093308	3.8373	3.9644	3.5369	3.6940	3.6510	2.6165	1.7889	3.5216	3.0173	4.6552	3.5489	3.2491	3.4363	3.9606	2.5088	2.6463	2.3546	3.4146	4.5787	3.2951	3.9737	3.2203	4.2321	3.0381	0.9073	3.7279	5.0700	3.2562	3.5408	3.6739	4.3567	2.2843	2.7484	2.8901
1099074	2.4937	2.4943	2.4235	1.5041	2.1883	1.7530	1.4016	1.8371	2.1628	3.1872	2.4520	1.2258	1.9702	2.4882	1.8829	2.1266	1.1582	2.0336	3.2466	1.7580	2.5006	1.8392	2.2264	1.8745	0.6043	2.4883	3.3806	2.1162	1.9449	1.8677	2.2203	1.5626	2.2437	1.1556
280046722	2.6047	4.0595	0.2075	0.0000	2.7884	2.5552	0.6506	0.9780	3.0653	4.4846	0.7655	1.2459	3.1024	1.3335	2.1764	1.2062	1.1680	2.6930	3.6825	1.1068	0.5707	2.6588	1.2958	2.1975	0.4873	2.2297	2.6626	0.8877	1.4555	4.5748	1.0939	1.4703	0.7276	2.5659
1094835	2.1857	3.2216	1.5994	2.1467	1.2295	1.5371	1.9997	1.7162	2.3193	3.0376	1.3677	1.3404	2.5581	0.6348	1.1936	1.1936	1.5463	2.7476	3.4731	1.8559	1.9899	2.6180	0.8015	1.4142	2.2674	2.2686	2.8974	1.7634	2.0656	2.5783	0.9628	1.5665	2.0058	1.4754
1095346	3.3966	4.7209	3.1406	3.4700	2.5339	2.6267	3.5381	2.8233	3.5716	4.4034	2.7795	2.7424	3.8186	2.0906	2.4181	2.9225	2.7401	3.7803	4.3311	3.1844	3.1681	3.7662	2.3162	2.3374	3.5568	3.5129	4.1199	3.3275	3.4089	3.8729	2.4548	2.7195	3.4455	2.5551
1089007	7.0203	6.7250	6.3770	6.2732	6.2920	5.6995	4.1967	6.6968	6.1090	6.9529	6.4101	6.0558	6.2354	6.6832	5.2256	5.5881	5.6756	6.5726	7.0407	6.0526	6.5586	6.1151	7.1603	6.0620	3.0373	6.9820	7.1517	6.2443	6.2334	6.2207	7.0941	5.1909	5.9515	5.9241
1099329	4.9358	6.3925	4.3943	4.8800	4.0625	4.3497	4.6554	4.9188	5.1563	5.9450	4.1617	4.6359	5.3449	3.2621	3.6399	3.9047	4.6387	5.4555	6.2779	4.6784	5.0796	5.3231	3.5981	4.0259	5.3186	4.8270	5.8723	4.5999	5.3303	5.3682	3.8183	3.9911	4.3468	4.6279
280081303	3.1999	3.4457	2.8239	3.2069	2.2222	2.5614	0.3048	2.5263	2.4876	3.9058	2.4076	2.7307	2.8434	2.3221	1.9405	2.2125	2.0048	2.0069	3.6007	2.2241	3.0755	3.1472	2.4022	1.9652	0.0000	3.5135	3.9548	2.8336	2.6830	3.4032	3.5292	1.8309	2.5254	1.4845
1103336	4.3248	4.4441	4.0059	3.3717	3.6859	3.4115	1.9018	5.8047	3.4803	4.9932	4.2823	3.6150	3.6426	4.3252	2.8859	3.3100	4.2836	3.6653	5.1895	3.7208	4.0599	3.5516	4.4255	3.3335	0.9462	4.6619	5.3299	4.0447	4.0315	3.7429	4.7506	2.7632	3.6071	4.3371
1095056	1.5058	2.3699	1.7258	1.2481	1.1158	0.9254	1.3012	0.9875	1.5511	2.4013	1.4640	0.9270	1.6539	1.2435	0.8543	1.0924	0.7826	1.9302	2.4687	1.4524	1.2715	1.6417	1.1358	1.0730	1.1041	1.6690	2.3913	1.5868	1.1924	1.6550	1.2558	0.9981	1.3744	0.6490
279770712	2.1093	2.4342	2.6345	1.6761	1.2177	1.7656	0.7309	2.9405	2.4372	3.3702	2.0115	2.6434	1.6354	1.7957	1.5051	1.2554	2.0022	2.0215	4.6821	1.6968	2.1616	1.8225	2.2371	1.4132	0.6228	1.2632	3.4045	1.5380	2.7425	2.1835	1.3359	1.4137	1.9314	1.4476
279800531	2.2021	2.3377	1.8569	1.7483	1.4436	1.3512	0.4588	3.0205	1.7951	2.4405	1.0556	2.4271	0.3582	1.2832	1.3522	1.1944	1.4176	2.2025	3.1365	1.4181	1.4635	0.3485	1.1855	0.6392	0.0000	1.1981	2.9166	1.8341	3.3856	0.3472	0.3644	1.1626	0.4643	3.5190
1100312	2.2668	2.5596	1.9795	1.5692	1.7208	1.3830	1.4133	2.2147	1.9490	3.1116	2.0372	1.2848	2.0427	2.0138	1.4712	1.5221	1.3174	2.3182	3.3970	1.8881	1.7513	1.8443	2.1244	1.9751	0.8650	2.3807	3.2223	1.9457	1.8230	1.8996	2.1795	1.6437	1.9285	1.4961
279902998	3.2348	2.7411	2.1251	2.8294	2.6900	2.0756	0.2834	2.9544	1.9898	3.4035	3.4091	2.2742	1.8477	2.8086	2.5727	2.5691	1.2709	2.3298	3.1887	2.2290	3.0950	1.6537	3.0250	2.0989	0.0000	3.0334	3.8371	2.5573	2.5915	2.1689	2.6903	2.1537	2.1812	0.8896
1089114	4.5672	4.6284	4.5336	3.9135	4.3525	3.7174	3.2983	4.0101	4.2502	5.0605	4.6168	3.8843	4.2767	4.9217	3.3095	3.9394	3.5882	4.5903	5.1941	4.2987	4.3442	4.1377	4.9367	3.4895	2.5460	4.6137	5.0355	4.3443	3.8589	4.1694	4.8379	3.1740	4.2128	3.5087
1105452	1.2384	0.9088	0.8208	0.2050	0.5918	0.0000	0.0000	0.1694	0.7702	0.5272	0.7832	0.1975	0.1818	0.7885	0.1736	0.1329	0.0000	1.7229	1.3713	1.0031	1.2649	0.0426	1.6047	0.0000	0.2708	1.6485	1.3205	1.4499	1.2860	0.4623	0.9066	0.3272	0.2579	0.2854
1088783	5.4859	4.8063	5.0048	4.2688	4.9549	4.0773	3.1897	5.3586	4.8836	5.2457	5.1610	3.8656	4.8834	5.2238	4.0513	4.4965	4.4911	5.2428	4.9564	4.9116	4.3598	4.4802	5.1889	4.4100	2.4283	5.5279	5.4020	4.9308	4.2286	4.4219	5.3268	3.9732	4.7139	4.7661
1094502	4.1511	5.5091	4.0843	4.1569	3.8162	3.4428	4.2751	4.3940	4.4426	5.2706	3.9951	3.7826	4.5923	3.6306	3.2910	3.6956	3.9418	4.6620	5.4428	4.1614	4.1589	4.4665	3.2547	3.1536	4.3280	4.0698	5.2184	4.2349	4.1335	4.5998	3.3602	3.4653	3.9436	3.6964
1097481	2.8359	2.5419	2.4556	1.8894	1.7908	1.8952	1.7506	2.5117	2.5410	3.1079	2.4184	1.6465	2.3329	2.3411	2.0037	2.1151	2.1273	2.8226	3.7841	2.1185	1.7725	2.1918	2.2918	2.2360	1.2356	2.8654	3.3190	2.2898	1.9184	2.2254	2.5966	1.9057	2.0630	2.1506
1090297	7.8324	8.1603	7.6778	7.6901	8.2438	6.8208	6.6125	7.6562	7.4434	8.8018	8.2376	7.0690	8.0392	8.8362	6.9427	7.7053	6.4471	7.6463	8.9751	7.0768	7.8533	7.7619	7.7575	6.2771	4.7284	7.9653	9.1936	7.6518	7.2161	8.0447	8.2664	7.2284	7.9995	6.3404
279815843	2.0663	2.0824	2.1059	2.0115	1.8738	1.2580	1.6578	1.3842	2.5123	2.3708	2.4475	0.8673	1.9085	2.3619	1.3397	1.7081	1.5074	2.6933	2.9162	2.3111	1.8579	1.6113	2.3757	2.0886	0.7212	2.5806	2.3873	2.4210	1.5158	2.0388	2.2006	1.5853	2.0232	1.4110
1097879	1.9105	2.4369	1.5239	1.4161	1.1230	1.1656	0.9852	2.0091	1.3708	2.9476	1.0652	0.7652	2.0031	0.6713	1.0367	1.0964	1.0782	1.8939	3.0336	1.2138	0.8751	1.7330	1.1076	0.5492	1.0801	1.8851	2.1749	1.4479	1.2117	1.5399	1.1247	1.1548	1.5885	1.0104
1090530	8.5623	9.0941	8.7319	8.0362	7.8510	7.9375	8.2035	8.5483	8.7049	9.1314	8.4966	7.6526	8.7312	8.2960	7.7422	8.2699	8.1734	8.8060	9.3652	8.4586	8.0506	8.6507	8.1553	7.7089	7.5880	8.7150	9.2421	8.6191	7.9676	8.5481	8.5168	7.6877	8.2992	7.9628
1103407	0.8593	1.4520	1.0869	0.4800	0.0000	0.2722	0.2220	0.7966	0.4801	1.5898	0.9336	0.1984	0.6074	0.0408	0.2844	0.1485	0.2303	0.3537	0.7216	0.3595	0.0502	0.6063	0.0832	0.6457	0.0000	1.5389	2.1590	1.2709	0.6498	0.8766	0.0409	0.6847	0.5230	0.4338
1100254	3.7835	3.5806	3.3296	3.0938	3.2316	2.7103	1.1608	4.1219	2.7199	4.3115	3.4796	2.4785	3.0100	3.6672	2.6466	2.9377	2.3960	2.8962	4.4016	2.7821	2.9669	2.9235	3.8105	3.0160	0.4215	3.5435	4.5591	3.1217	3.0293	3.0859	3.9754	2.3017	2.9375	2.4105
1094193	2.1097	2.4572	2.1607	1.4449	1.8837	1.3625	1.1577	1.2159	1.7472	2.5052	2.2315	1.3154	1.8795	2.1492	1.2155	1.3786	0.9853	2.1581	2.6895	1.9757	2.3002	1.6548	2.0683	1.7167	0.9018	2.3771	2.9426	2.1104	1.7669	1.8566	2.2797	1.4704	1.7402	1.0334
1096186	1.9435	2.0722	1.3470	1.2656	0.9320	1.0134	1.1202	0.7345	1.6362	2.4222	1.3509	0.8227	1.6250	1.2662	1.1530	1.2151	0.6976	1.9773	2.5320	1.1541	1.1349	1.4199	1.2729	1.3387	0.6084	1.9733	2.3321	1.5199	0.9814	1.7743	1.3536	1.2321	1.6101	0.7198
279662180	0.0000	1.8301	0.0000	0.0000	0.0000	0.0000	0.0000	0.2390	0.3502	2.4172	0.0000	0.0000	0.4629	0.0000	0.7827	0.0000	0.0000	0.0000	3.6039	0.4881	0.0000	1.1186	0.0000	0.4836	0.0000	0.6812	2.2147	0.0000	0.0000	2.4382	0.0000	0.2019	0.0000	0.0000
1098439	1.3697	1.8673	1.0119	0.7376	0.4655	0.6879	0.8546	1.0356	1.7274	2.1493	0.7636	0.3436	1.2063	0.3417	0.5479	1.1260	0.6329	1.7588	2.7383	0.8094	0.8262	1.0469	0.4456	0.6360	1.2802	1.2037	1.4783	0.7094	1.0498	1.0359	0.5823	0.4471	0.9718	0.4310
1103833	1.5675	2.2813	1.9653	1.0875	1.4142	1.6463	1.4950	2.0299	1.6217	3.1700	1.4521	1.0641	1.6238	1.7960	1.2223	1.2132	0.7474	1.4587	3.4124	1.4011	0.7530	2.3266	2.1238	0.4684	1.5027	1.4314	3.2407	1.7743	1.0749	1.4677	1.5741	1.1878	1.9388	0.1742
279970565	0.4404	2.2393	0.0000	0.0000	1.5775	0.0000	0.8215	1.0737	1.8139	1.4848	0.0000	0.0000	1.4637	1.1953	0.0000	0.3620	0.0000	0.0000	2.9096	0.7240	0.0000	0.0000	0.0000	0.0000	0.0000	1.0353	3.3506	0.7134	1.2298	1.6416	1.5523	0.0000	0.0000	0.5692
1098308	3.9027	5.6341	3.3972	3.7767	3.4969	3.4500	3.8395	4.6867	4.2330	5.3336	3.1146	3.4766	4.4796	2.9448	2.8386	2.9733	3.3358	4.6756	5.8918	4.0709	4.1872	4.2121	4.0339	3.8191	4.8689	3.9271	5.5575	3.7384	4.3228	4.2044	2.9558	3.3605	3.4264	3.8766
1100886	6.9684	6.3128	6.5128	6.8630	6.2229	5.5475	3.6083	6.9027	5.6587	6.8384	6.1224	6.5400	5.8467	6.7487	5.0518	5.6170	5.1377	6.0628	6.8615	5.6808	7.1032	5.6976	6.7794	5.5903	1.6837	6.7859	7.1053	6.2059	6.7741	5.6015	6.8684	4.6085	5.5817	5.5489
1095682	1.9243	2.2205	1.0987	1.5145	0.9574	0.7768	1.1670	1.2806	1.9026	2.6634	0.9545	0.7128	1.5716	1.2412	0.8029	1.2386	0.8034	2.2173	2.8514	0.9199	1.5209	1.6098	0.7650	0.9748	1.0479	2.1293	2.5001	0.9699	1.3333	1.6247	1.1640	1.0632	1.6544	0.7281
280105831	5.9511	5.9756	5.5883	4.8901	5.5898	4.6217	4.1498	5.3971	5.2569	6.1934	5.6580	4.7420	5.5032	5.9999	4.4986	5.0382	4.8679	5.8143	6.1732	5.6155	5.3725	5.2685	6.1786	5.3940	3.9002	6.0441	6.3252	5.5248	5.1350	5.2866	5.9913	4.8491	5.1307	5.3289
280132567	2.6435	2.7675	2.3279	1.5151	1.6469	1.9555	1.1593	2.0441	2.2661	2.8629	1.5540	1.7577	2.4753	1.4055	1.6735	0.9510	1.4185	2.6013	2.8181	2.0577	2.0985	2.3433	1.9527	1.5631	0.3617	2.9503	2.5707	1.6847	2.4004	2.5752	2.0264	1.2487	1.8545	1.5401
1100680	7.0334	6.3101	6.7181	6.1929	6.4701	5.7490	4.4190	7.2545	6.4274	6.5872	6.8567	5.9074	6.0349	7.1203	5.4145	5.5292	5.5759	6.6224	6.4188	6.5595	6.5034	6.0555	7.2838	6.1149	3.4541	7.1624	7.0392	6.5614	6.1461	6.1639	7.3002	5.4919	5.6705	5.9747
279901626	0.7949	1.1302	1.8845	1.9164	0.0000	0.9367	0.0000	1.9390	0.8435	1.2000	1.3975	0.0000	0.0000	0.0000	1.3020	0.0000	1.7306	0.8174	1.5399	1.9778	1.0732	0.0000	0.0000	1.3099	0.0000	1.0132	1.7295	1.6214	0.8363	0.0000	0.0000	0.9332	0.0000	1.8821
1091882	2.1549	3.2609	1.5522	2.0068	0.9157	1.2586	1.7553	1.0592	2.1915	2.6970	1.0790	1.6045	2.5894	0.4502	0.9467	1.1999	1.0688	2.4952	2.9405	1.5933	1.8921	2.6816	0.6844	0.8419	2.0544	2.0317	2.4464	1.6291	2.2917	2.5495	0.6866	1.1876	1.6169	1.0797
1087766	1.7133	2.1049	1.1825	1.2057	0.8268	0.8698	0.7906	1.0552	1.5015	2.3295	0.9400	0.7637	1.9488	0.5628	0.5476	0.6946	0.6977	1.9769	2.2906	1.2276	1.3416	1.6486	0.6678	0.9716	1.1441	1.8538	2.2812	1.2615	1.1905	1.8589	0.8685	0.9387	1.2127	0.7019
1105897	2.9918	3.4252	2.4873	2.5289	2.5650	1.8478	1.7504	3.0197	2.6447	3.9767	2.4143	2.1852	2.8681	2.9349	1.7388	2.0355	2.0804	3.2850	4.4853	2.6242	2.9698	2.7247	3.7089	2.5197	1.2350	3.0940	4.0167	2.3683	2.5786	2.8250	2.9994	1.8275	2.6215	2.4027
1105573	1.5577	2.0799	0.8137	1.7487	0.5150	0.3372	1.1765	0.6245	2.0849	1.8759	1.0604	1.1116	1.6949	0.5458	0.2579	1.2391	0.3966	2.2183	1.9991	1.1856	1.2064	1.7026	0.3068	0.5096	1.4260	1.6406	2.0011	1.0563	1.5628	1.8921	0.3871	0.4528	1.1457	0.3007
1099013	2.8087	2.2147	2.7883	2.0000	2.5162	2.3021	1.9761	1.4010	2.4902	3.0040	2.5971	2.1759	1.9266	2.6573	1.4937	2.5730	1.3869	2.5877	3.3760	2.1179	2.0271	1.8672	2.4412	1.4766	1.0308	2.5845	2.7789	2.1721	1.7365	1.6641	2.0604	1.9679	2.6077	1.1620
279812964	1.8732	2.5242	1.2527	1.2338	0.6587	0.9163	1.0807	0.7344	1.6437	2.7441	0.5078	0.6855	1.9238	0.7020	0.6941	1.0010	0.8778	1.7355	2.4160	1.1279	1.3195	1.6862	0.6515	0.8364	1.1254	1.6990	2.2824	1.2602	1.3366	2.0102	0.6682	0.8102	1.4014	0.9388
279959518	1.6777	3.0697	0.9755	1.4698	0.8708	0.3889	1.4305	1.0193	1.6347	2.9845	0.8224	1.0588	2.5086	0.2613	0.5349	0.9495	0.5044	2.2165	3.0445	1.1698	1.7125	2.3028	0.5568	0.7321	2.7162	1.4920	2.6496	1.1939	2.2972	2.4474	0.3925	0.8325	1.1409	0.5992
279940853	1.6071	0.8212	0.0000	0.8325	0.3744	0.0000	0.1353	0.1014	0.7032	1.0095	0.2258	0.6054	0.3050	0.0000	0.0000	0.3583	0.0895	1.5379	2.6103	0.1157	0.2869	0.2166	0.2324	0.1145	0.0000	0.9955	1.3508	0.0000	0.2641	0.1155	0.2269	0.2001	0.3628	0.0000
1095392	3.7814	4.6491	3.5279	3.5726	3.6846	2.5283	3.6322	2.5339	3.7833	4.8469	3.7310	3.0458	4.4632	3.8711	2.6085	3.6520	2.9014	3.9570	4.9044	3.4029	3.8103	4.4101	3.2443	2.4366	2.9841	3.8620	4.7470	3.6715	3.3304	4.5945	3.4740	2.6790	3.9631	2.8665
1088984	6.7666	6.2650	6.4064	6.1345	6.2175	5.6396	2.8228	6.9966	5.7978	6.8621	6.4649	6.0714	6.4905	6.9035	5.2237	5.5036	5.5437	5.8799	6.6326	5.8053	6.3027	6.2888	7.0506	5.6992	1.3067	6.6993	7.2126	6.1706	5.9805	6.1601	7.1597	5.0570	5.7008	5.5565
1095098	3.0353	2.3889	2.4568	2.2024	2.1641	1.7839	0.6209	2.7931	1.9229	2.6573	2.5066	1.9063	1.9584	2.6456	1.3940	0.7973	1.3019	2.6048	3.0725	2.4395	2.6313	1.9940	3.5274	2.1485	0.3371	3.0674	3.1722	2.6255	2.7499	2.2125	3.1223	1.7391	1.5431	1.7208
279720569	2.7943	2.4458	3.7607	1.2379	2.8412	2.3942	2.7112	3.5930	3.3276	2.8304	3.4442	0.8933	2.2245	3.2567	2.4528	2.9004	2.1801	3.1200	2.0434	3.4182	1.5812	2.0104	3.5575	2.3635	2.5106	3.0947	2.9995	3.6816	1.8186	1.7341	3.2327	2.3104	2.5939	2.0869
1092804	2.1713	3.2153	1.6555	1.8237	0.6968	1.1320	2.4108	0.8059	2.2533	2.6460	1.1289	1.1039	2.5498	0.3290	1.2016	1.5442	0.7631	2.5531	2.6155	1.6581	1.7278	2.8196	0.5460	1.3795	2.4266	2.2677	2.4872	1.7206	1.7107	2.7367	0.7486	1.5649	2.2574	0.8055
280081424	5.5124	6.5468	5.2812	5.0428	5.0756	4.4256	5.4329	5.7266	5.7613	6.6114	4.9803	4.6190	6.0859	5.0371	4.2359	4.9656	5.2870	5.8332	6.6746	5.1830	5.2009	5.9704	4.9102	4.5364	4.8863	5.6826	6.6860	5.3717	5.3064	5.9898	5.3407	4.7789	5.2692	5.1848
1100328	1.3785	1.9908	1.9041	0.7624	0.5171	2.2443	0.9583	1.4002	1.4851	3.9814	0.9169	0.2960	0.7327	1.5654	0.5362	1.7278	0.8792	0.5647	2.2913	0.4494	1.1801	0.8543	1.3769	0.2828	0.7071	1.1348	3.2680	0.8620	0.8155	1.2951	1.7256	0.1770	1.5823	0.2239
1092676	3.9795	3.9832	3.3051	3.1712	2.9818	2.9456	2.0755	4.0011	3.4456	4.7082	3.0790	3.0900	3.5587	3.6966	2.7822	3.0186	2.8135	3.6174	5.1945	2.6818	3.5871	3.4124	3.7007	2.5058	1.6821	3.8464	4.7766	3.0050	3.6007	3.5270	3.5652	2.6407	3.4021	2.6504
1095453	3.5546	3.6314	3.1539	2.6991	3.1872	2.1383	1.4904	2.6845	2.8567	3.9206	3.0459	2.7499	3.2721	3.2812	2.1035	2.0398	2.2321	2.4083	3.9946	2.2257	2.8537	3.2569	2.9350	2.1899	0.8033	3.6650	4.1889	3.1154	3.5936	3.1799	3.9645	1.8683	2.7592	2.3839
1089869	3.0955	2.9651	3.0237	2.7208	2.6982	2.4774	2.1770	2.7708	2.7029	3.5908	3.1350	2.2640	2.4614	2.7666	2.1009	2.4355	1.4048	2.9758	3.8174	2.5975	3.0710	2.3320	2.8278	2.3554	1.5354	2.9382	3.7684	2.8417	2.6251	2.6713	2.9710	2.2490	2.8523	1.6683
1087308	3.8939	3.4776	3.7108	3.2612	3.2254	2.8185	2.4584	2.4892	3.3196	3.9803	3.5223	3.2317	3.2293	3.6066	2.4755	3.0566	2.7114	3.1665	4.1934	2.9558	3.1427	3.2307	3.2202	2.0294	1.8458	3.9310	3.8855	3.2433	3.2891	2.9416	3.7272	2.3526	3.2906	2.4965
1096807	3.7132	3.9054	3.7029	3.1644	3.4124	2.6830	2.8097	4.4068	3.5677	4.5447	3.5771	3.0980	3.7419	3.6336	2.3538	2.9961	2.9025	3.8150	4.8771	3.4698	3.7780	3.5818	3.6821	2.6922	2.3314	3.7116	4.6611	3.4201	3.4227	3.7176	3.5873	2.5518	3.4031	2.9476
1096984	1.9457	2.0463	1.4676	1.5401	1.1652	1.1270	0.8439	0.9959	1.6001	2.1845	1.4678	1.2474	1.6131	1.3377	0.7754	1.1413	0.4761	1.7129	2.1926	1.4858	1.7256	1.4855	1.3532	1.0069	0.6451	1.9887	2.4867	1.6372	1.4817	1.5811	1.5198	0.8839	1.1656	0.4173
1094260	3.2971	3.2295	3.2270	3.0328	2.8101	2.3958	1.7168	2.5044	2.7931	3.5170	3.1883	2.8021	2.8996	3.1671	2.1092	2.1256	2.0297	3.1054	3.9359	3.0172	3.2878	2.6629	3.3621	2.4616	1.0445	3.4388	3.6079	3.0578	3.1893	2.9184	3.4299	2.2605	2.6384	2.2123
280087855	3.4194	2.6774	1.5940	3.0528	0.1831	1.1648	0.6572	0.8493	2.0083	2.5698	0.6941	1.8572	2.9306	0.2479	0.9106	0.9371	0.6427	2.4505	2.7796	0.7475	3.2182	3.5358	0.7372	0.6791	0.5475	3.2660	2.4890	1.0168	2.9791	3.4488	0.4394	0.3357	1.6955	0.8898
1094841	1.4867	1.8378	1.2986	0.6603	1.0287	0.7349	0.8165	1.1887	1.0884	2.1306	1.2024	0.6007	1.1390	1.2600	0.3472	0.6405	0.6508	1.1639	2.4685	1.1368	0.9615	0.8325	1.6306	0.7795	0.4183	1.6383	2.3087	1.3428	1.1912	1.1978	1.7427	0.5937	0.9341	0.4841
1093154	3.6912	3.8217	3.4094	3.1022	3.4907	2.8746	2.7601	2.0835	3.1788	4.2275	3.7636	2.4851	3.5998	4.0149	3.1122	3.2969	1.9931	3.6774	4.2093	3.0488	3.1550	3.4758	3.4723	3.0639	1.6611	3.7879	4.2963	3.3994	2.6546	3.5778	3.7595	3.0008	3.6585	2.1270
1096314	2.2438	3.3119	1.5689	1.8183	1.3970	1.3925	1.7424	1.3768	2.1703	3.1432	1.5527	1.9345	2.7061	1.0383	1.4983	1.4862	1.4992	2.5941	3.3637	1.7150	2.1012	2.5093	1.1786	1.3501	1.9240	2.2430	3.0699	1.7776	2.1930	2.6177	1.2216	1.3887	1.7160	1.4647
279853536	0.6490	1.3005	0.6571	0.0000	0.3984	0.0000	0.5605	0.3038	0.6580	0.8407	0.4948	0.0000	0.0000	0.9018	0.3950	0.7097	0.0000	1.0199	2.0247	0.6209	0.0000	0.4764	0.8770	0.0000	0.2561	1.0056	2.0298	0.4968	0.0000	0.4881	0.4971	0.1632	0.4523	0.0000
279752989	3.1132	3.0578	3.6051	2.2447	2.1232	1.1045	1.9443	3.4189	1.3929	2.9947	2.5939	2.0212	2.5138	2.0031	1.8517	2.0496	2.2111	2.4071	3.7732	2.1080	1.2964	3.0374	2.8370	1.5681	1.3174	2.5266	3.0710	3.2368	1.6977	3.1343	2.5519	1.8500	2.2727	1.9192
280040008	2.3707	2.0386	2.1975	1.6037	1.6710	1.3639	0.8452	1.5668	1.7478	2.5283	1.8744	1.4073	2.1315	1.5634	1.1030	1.2410	0.9058	1.8861	2.7548	1.5268	1.4804	1.6954	1.7879	1.4754	0.5277	1.9747	2.6317	1.8828	1.7598	1.7288	1.9229	1.3955	1.4941	0.7887
1093028	2.2755	3.0546	2.3103	1.4959	1.9644	1.6057	2.1378	2.1745	2.3653	3.3872	2.2460	0.9723	2.3870	2.3048	2.0296	2.2113	1.5391	2.5919	3.5360	1.9690	1.7930	2.2090	2.0251	2.1566	1.4142	2.6324	3.3675	2.1974	1.8063	2.3612	2.3051	2.2174	2.7816	1.5229
1101139	2.3820	3.2755	1.9935	2.1559	1.7207	1.7499	2.1824	1.4281	2.3928	3.2311	1.6161	1.6771	2.6787	1.1253	1.1321	1.5621	1.1248	2.8143	3.0298	2.3663	2.5156	2.5760	1.8108	1.7260	2.5992	2.3455	3.1104	2.0902	2.3213	2.5784	1.6154	1.5130	2.0293	1.2498
1090158	4.4896	4.7503	3.9989	4.3026	3.7257	3.6442	2.1916	5.0675	4.0584	5.6817	3.8860	4.0480	4.5044	4.1788	3.2921	3.5233	3.7117	3.7118	6.1666	3.4210	4.5318	4.3080	4.5386	3.5384	1.5423	4.5181	5.6860	3.8125	4.0820	4.1736	4.2803	2.9040	4.0120	4.1188
279787991	1.6378	2.7844	0.9635	1.2134	0.7679	0.9488	1.3622	1.9031	1.7402	2.2820	1.1779	0.9526	1.7122	0.4531	1.0720	1.0614	0.7821	2.0000	2.6576	1.1893	1.1783	1.4894	0.6625	0.7388	1.7377	1.6529	1.9177	1.5409	1.1163	1.8560	0.4555	0.9844	1.0164	0.9252
1105206	5.5591	5.7570	5.4831	5.0894	5.1954	4.7085	4.7056	5.4193	5.4494	6.2487	5.3188	5.0204	5.6493	5.5624	4.4502	4.8414	4.5066	5.7157	6.5703	5.1106	5.2734	5.4313	5.3506	4.1127	4.5943	5.4774	6.1216	5.2652	5.3642	5.5249	5.2728	4.3342	4.9872	4.3094
1094087	4.8466	5.3621	4.6624	4.3190	4.1135	3.9532	4.2460	3.8830	4.9904	5.1418	4.0888	4.2823	4.8759	3.6300	3.6780	3.5960	3.6220	4.8133	4.7400	4.4767	4.1761	4.8019	3.7739	3.7101	4.6990	4.7630	4.9294	4.6984	4.8583	4.7041	3.9802	3.9595	4.0460	3.4296
1098171	3.7532	3.9818	3.4784	3.0808	3.1485	2.5147	3.5781	2.0814	3.6023	4.3345	3.7944	2.6798	4.0066	4.0352	3.4198	3.7773	2.2687	4.0510	4.4403	3.2216	3.5386	3.8333	3.1950	2.9512	2.0467	3.9586	4.3575	3.4587	2.7689	4.2206	3.4158	3.3428	4.2248	1.9049
1095834	4.1877	5.3713	3.4064	4.1716	2.9689	3.5047	3.6185	3.6404	3.9533	4.8725	2.9286	3.6439	4.4751	1.7566	2.6931	2.8453	3.5358	4.4665	4.8779	3.7583	4.1159	4.4062	2.7752	2.6668	4.8294	3.9111	4.6261	3.6560	4.7852	4.4038	2.3924	2.8723	3.1774	3.3356
1097685	4.4937	4.5154	4.3320	3.6729	4.0926	3.7079	3.4940	3.5293	4.2407	4.6395	4.3741	3.6690	4.2558	4.2723	3.5273	3.7700	3.4026	4.5412	4.9522	4.1364	3.9795	4.1322	4.2430	3.6894	2.7874	4.5705	4.7529	4.2181	3.6705	4.2279	4.3596	3.6670	4.0872	3.2623
1099960	6.5789	5.5383	5.9410	5.7077	5.7733	5.1594	3.4587	6.2419	5.8085	5.9315	5.9555	5.5024	5.3705	6.2265	4.8808	5.1079	4.6189	5.6769	5.6077	5.3357	5.5523	5.1662	6.3086	5.3694	2.4699	6.5114	6.2551	5.6542	5.5135	5.0900	6.3851	4.6421	4.9776	5.2064
279936016	2.3472	2.1836	1.0140	0.5213	1.5496	2.3134	0.0000	1.2029	1.6440	4.0728	1.3199	1.8814	2.8735	1.5533	1.9237	0.8679	0.4862	2.4363	3.7666	1.0609	1.5946	3.0201	1.7550	2.1757	0.0000	2.2300	2.9074	1.2532	1.0626	3.4982	2.0653	1.7736	0.1283	0.7928
1092993	1.8707	0.9661	1.1284	0.4969	0.9009	0.8981	0.3770	0.3842	1.6036	1.4751	0.9821	0.4967	1.4936	1.1378	0.8712	0.6509	0.3531	2.0817	1.9828	0.8139	0.3820	1.4608	0.7505	0.5711	0.2106	1.9038	1.4259	0.8538	0.4892	1.4918	0.9569	0.8934	0.6872	0.3228
1086955	5.1814	5.3539	4.7391	3.7970	4.7063	4.3584	3.6441	4.5874	4.3681	5.3769	4.6481	3.5487	4.2049	4.9172	4.3084	4.2173	4.1540	4.7357	5.7396	4.7000	3.7230	4.2203	5.1629	5.1917	3.1864	5.2097	5.6002	4.7044	3.8384	4.5283	5.2809	4.7249	4.6615	4.6478
1093311	3.1317	3.8278	3.0926	2.4448	2.6714	2.8693	2.7143	4.2528	3.4377	4.5319	3.0254	2.6157	3.3891	3.1303	2.6540	2.9979	3.4609	3.6783	5.4080	2.7130	2.8897	3.4154	2.8276	2.9243	2.3429	2.9774	4.8219	3.5498	2.9709	3.3340	3.1931	2.5782	2.8439	3.4680
279890425	2.9793	3.2131	2.9367	2.4292	2.8935	1.7830	1.9518	3.0628	2.9045	2.9789	2.4407	2.2276	2.8926	2.9001	1.7591	1.9191	1.6129	3.3043	3.3704	2.9370	2.9664	2.4923	3.0652	1.9746	1.8300	3.1490	3.4853	2.4877	2.3618	2.5823	2.8474	1.7982	2.2708	1.6953
1093617	1.5804	0.9027	0.5758	0.3079	0.2718	0.1617	0.2715	0.1001	1.5131	0.8844	0.5139	0.1825	0.4129	0.1802	0.1153	0.1412	0.1003	1.0238	0.7217	0.5669	0.4936	0.6907	0.4795	0.2689	0.3275	1.5787	1.0947	0.9050	0.4317	0.8351	0.2809	0.2358	0.3212	0.1250
1094130	1.9592	2.6482	1.6103	1.7047	1.2912	1.0961	1.4921	1.2965	1.8370	2.6552	1.1308	1.2893	2.0059	1.3005	1.1531	1.2397	0.7289	2.1864	2.9715	1.4683	1.4810	2.0266	1.3828	1.1745	1.4371	1.9662	2.5389	1.7164	1.4650	1.8884	1.3280	1.2671	1.6269	0.5777
279869495	3.7178	4.8961	3.1471	3.4026	2.9898	2.9236	3.9433	3.9783	4.2762	4.8048	2.9970	2.9858	4.2563	2.9420	2.7818	3.0040	3.6451	4.3427	5.1350	3.2695	3.2720	4.1123	2.8657	2.8683	4.0208	3.7460	4.7773	3.5183	3.3235	4.2646	2.7165	2.8446	3.6719	3.3677
1102369	2.5333	3.4204	2.2778	2.3647	2.1129	1.7323	2.4375	1.4242	2.8163	3.2317	2.2544	2.1483	2.6497	2.2369	1.8065	2.1396	1.3866	2.8990	3.1302	2.1909	2.0487	2.7304	1.7452	1.3954	2.0643	2.5478	3.0617	2.4367	2.1354	2.9570	1.9463	2.0032	2.4425	1.2559
279830858	2.6641	2.3633	1.7426	1.6822	1.8658	1.1269	1.4273	2.0451	2.1561	2.4354	1.4720	0.7680	1.9317	1.4019	1.3224	1.7733	1.4001	2.2497	2.9403	1.7201	1.5792	2.0351	0.6975	1.4503	1.6028	2.2343	2.9289	1.6854	1.7913	2.0380	0.8466	1.6763	2.0247	1.3180
279845663	2.6562	1.0907	1.3748	0.4953	1.2732	1.0073	0.4801	0.3226	2.4403	0.8087	1.5339	0.8461	1.0871	1.3005	0.7082	0.6281	0.7320	2.5265	0.4757	1.1743	0.9192	0.9826	1.4356	0.6497	0.6988	2.9138	0.9575	0.9831	1.1814	1.3807	1.4386	0.4792	0.7839	0.9427
279891363	5.8992	5.9724	6.2674	5.4530	5.4350	4.9968	2.4139	6.5449	4.9644	5.8946	6.4996	5.0421	5.5791	6.1800	4.6984	5.1408	5.7909	4.6529	5.1752	5.5328	5.8482	5.0613	5.8356	4.8626	0.0000	5.7811	6.4737	5.9219	5.6786	5.7042	6.0631	4.0039	5.5504	5.7461
1093638	2.6511	3.7737	2.3968	2.5502	2.6421	2.2173	2.8654	4.0748	3.1399	3.4035	2.3965	1.7506	2.6886	2.0837	1.7291	2.2966	2.7357	3.2761	3.7257	2.5851	2.5684	2.2804	1.7564	2.1286	3.0966	2.9344	4.0127	2.6878	2.7529	2.3776	1.6791	2.3069	2.1453	2.1426
1096483	3.3723	4.0351	2.2440	2.9882	2.4290	2.5337	2.7975	1.9712	3.4190	4.0164	2.3123	2.3856	3.2767	2.0029	2.4322	2.6528	1.4098	3.3309	4.1167	2.2440	3.0003	3.0338	1.7819	2.3636	3.5582	3.2683	3.7551	2.5426	3.0778	3.3316	1.8581	2.7297	2.8386	1.4956
1092344	5.0489	4.1472	4.8143	4.4911	4.2976	3.9058	2.4585	3.4326	4.1482	4.3790	4.7910	4.1936	4.0221	4.7814	3.4809	3.6648	3.3129	4.3228	4.1982	4.2819	4.6302	3.9149	5.2120	3.6666	1.4166	5.0333	4.5708	4.6259	4.3093	3.8958	5.1790	3.3167	3.8587	3.3024
1086907	1.6396	2.6042	1.1104	1.0288	0.7286	1.3690	1.3421	0.4618	1.7857	2.1700	0.8163	0.8436	1.2645	0.3297	0.8477	0.7876	0.8222	1.8245	1.9610	1.0013	0.8925	1.4093	0.5086	0.8285	1.3559	1.6068	1.9310	1.1925	1.3890	1.4963	0.5989	1.0608	1.1573	0.5795
280038310	4.5141	5.8191	4.4844	4.9935	3.8152	3.8014	4.6637	4.0184	5.0917	5.6415	4.0454	4.0574	5.4114	3.6582	3.6483	3.9826	4.3192	5.1746	5.5685	4.4517	4.4125	5.4909	3.7431	3.5965	4.1667	4.6674	5.4988	4.3788	4.3193	5.4919	3.7475	3.8433	4.4594	4.2325
279859867	2.9815	2.0685	2.2451	2.1133	1.6256	1.5379	0.9238	1.5275	2.2457	2.3686	2.4695	1.4114	2.2259	1.8967	1.8552	1.9243	1.3267	2.3209	2.5661	1.4491	2.0421	1.8064	1.7897	1.4224	0.1507	2.6004	2.4657	2.0121	2.2820	1.7312	2.3904	0.9666	1.8336	1.2952
1087875	2.4927	2.4528	2.4206	2.0194	1.8581	1.8734	1.6552	1.7968	2.3727	2.7447	2.1494	1.7045	2.3569	1.9846	1.4821	1.7306	1.2571	2.2845	2.8335	1.9832	1.8493	1.9749	1.8667	1.3770	1.0456	2.3146	2.8694	2.4101	1.9832	2.0991	2.2797	1.7905	1.9021	1.0196
279736567	2.6878	3.2054	2.9836	1.7680	1.2213	1.5331	2.3775	1.4277	2.6263	2.7708	2.2067	1.0294	3.6461	1.6027	1.2283	2.1163	1.5445	3.0545	2.5842	2.5244	2.3749	3.8965	1.3250	1.2012	2.5996	2.9973	2.4435	2.8317	2.3820	3.8057	1.9761	1.3872	2.9005	2.1447
1108956	7.0754	6.9287	7.1523	6.8214	6.5058	6.1813	6.1319	5.5354	6.8395	7.1203	6.8776	6.3882	6.7016	6.5877	5.8637	6.2356	5.7748	7.0161	7.0410	6.9850	6.8205	6.5981	6.9216	6.3366	5.7713	7.1134	7.1842	7.1089	6.5612	6.5814	6.9596	6.1256	6.6225	5.9365
1102011	5.4722	5.8299	5.3357	4.6612	4.8810	4.8338	4.3481	4.9106	5.1693	5.9582	5.2302	4.5696	5.6447	5.0792	4.6411	4.3838	4.7096	5.3790	6.1478	5.1386	4.7848	5.6017	4.9822	4.9124	3.7568	5.4865	6.0281	5.2913	4.8818	5.6482	5.3417	4.8585	4.7820	4.7955
280120888	4.3635	4.4909	3.9562	2.9951	3.6000	3.3839	3.4658	3.9707	4.1321	4.2435	3.7317	3.4990	3.7978	3.8661	3.0065	3.3446	3.2452	4.7236	4.5871	4.2766	4.0730	3.6142	4.5375	4.0323	2.7686	4.4425	4.3237	4.1153	4.0931	3.7798	4.1321	3.2242	3.7751	3.1798
1095527	3.5568	2.1442	3.2759	2.6430	1.8910	2.1471	1.9200	2.4783	3.2770	2.4061	2.9455	2.5705	2.7968	2.0873	1.9177	2.2781	2.0926	3.4065	2.5015	2.9973	2.9861	2.7101	2.3275	1.8218	1.2457	3.4693	2.5097	2.9563	2.8562	2.6520	2.4476	2.0081	2.3074	1.9907
1101752	2.8059	3.9575	2.0759	2.7232	1.3964	2.0483	2.5374	2.6070	2.9533	3.7018	1.6028	1.9133	3.1092	0.9003	1.3978	1.8173	2.3673	3.2341	3.5993	2.4389	2.6160	3.1259	1.5607	1.5942	2.9586	2.6364	3.2956	2.1917	3.0919	2.9796	1.4139	1.7806	2.2344	2.2679
279663146	0.5038	3.0489	0.0000	1.8793	0.0000	0.5461	0.0000	0.9063	0.6218	4.2269	0.0000	0.0000	3.2374	0.0000	0.0000	0.4207	1.1062	0.6300	5.3866	0.0000	0.0000	3.4224	0.0000	0.9943	0.0000	0.0000	4.2113	0.5955	0.0000	5.9616	0.0000	0.0000	0.4258	1.5520
1109063	2.6997	3.4310	2.6363	1.7906	2.1945	1.9433	2.1944	2.5650	2.7572	3.6960	2.2730	2.3751	3.0928	2.5758	1.8064	2.3218	1.7438	3.1908	3.7927	2.2557	2.5438	2.7161	2.2637	2.5602	1.4820	2.9568	3.4957	2.4400	2.6212	2.8314	2.5947	2.0973	2.3935	1.8136
1090044	3.8354	3.8764	3.2729	2.6347	3.3577	2.9478	2.2391	3.7046	3.4028	4.3319	3.3828	2.6583	3.3038	3.9345	2.7693	2.9101	2.8243	3.6428	4.8189	3.2061	3.1344	3.1813	4.0333	3.3556	1.9546	3.7514	4.4818	3.0795	3.0879	3.1876	3.8547	2.9117	3.0802	2.8078
1092019	1.4824	2.5405	1.9269	0.8165	1.2566	1.0691	1.6953	1.9849	1.4807	2.7323	1.7509	0.7389	1.8202	1.0166	1.2365	1.5534	1.5765	1.5957	2.8588	1.9825	0.9572	1.8333	1.2663	1.2176	1.6095	1.4629	2.6067	1.9550	0.9770	1.7850	1.1846	1.1407	1.7477	1.4498
1094248	4.8289	5.1401	4.8659	4.2237	3.9644	4.2724	3.8597	3.7361	4.4447	5.1809	4.6478	3.9008	4.8551	4.0980	4.0753	4.0765	3.8659	4.5540	5.0734	4.3741	4.0470	4.7209	4.3671	4.0730	3.0722	4.9605	5.1006	4.5886	4.0608	4.7687	4.7118	4.1304	4.5548	3.7062
1096218	1.2216	1.4034	1.3952	0.7927	0.6483	0.7319	0.4762	0.9840	1.0927	1.8690	1.1857	0.8633	1.0811	0.9575	0.6709	0.6637	0.4683	1.7375	2.3593	1.1196	1.0329	1.1123	0.8739	0.6872	0.5806	1.4093	1.6964	1.2907	0.8136	0.7551	0.9064	0.6905	1.3559	0.6998
1102445	1.1925	1.8174	1.1015	0.6983	0.8815	0.0833	2.2196	0.1904	1.2785	1.9111	1.0361	0.4897	0.2043	1.3682	0.1951	2.2572	0.0353	1.7059	1.9645	1.1146	0.5671	0.1276	0.9113	0.5021	2.3149	1.3302	2.2363	0.9505	0.4744	0.2556	1.0632	0.2995	2.3125	0.1372
279936779	0.5238	1.7439	0.4547	0.0000	0.2682	0.9240	0.0000	0.3797	0.6385	2.6436	0.6728	0.0000	1.5466	0.6110	0.7109	0.1591	0.0000	0.8110	2.6013	0.6023	0.0000	0.5874	0.6250	0.7514	0.0000	0.9307	1.7063	0.3189	0.1871	2.4992	0.0000	0.5475	0.1612	0.3405
1092090	3.4590	4.4479	3.2758	3.6468	2.9108	2.7080	3.8082	2.8404	3.8315	4.2918	3.1551	3.2292	3.7561	2.9275	2.3813	3.4013	2.6666	3.8920	4.0398	3.1377	3.6117	3.5703	2.4433	2.0090	3.0883	3.6123	4.1526	3.3780	3.2509	3.8118	2.5549	2.6336	3.6546	2.2753
1100547	1.7551	2.0602	1.4194	0.6820	1.1984	1.3278	1.0782	0.8836	1.5693	2.2941	1.3337	0.7197	0.5995	1.6929	1.1777	1.2545	0.8739	1.6608	2.3238	1.4021	1.0214	0.5717	1.7437	1.5653	0.9154	1.8035	2.1590	1.4545	1.0721	0.5646	1.5888	1.4182	1.4388	0.8586
1108908	4.4182	4.6833	4.0079	3.8589	3.7598	3.2722	3.0088	4.5712	3.9822	4.8042	3.7967	3.3571	4.2410	3.9224	2.9753	3.4331	3.4161	4.2407	4.9321	3.6399	3.7797	4.0597	4.1718	3.2973	2.5605	4.3820	4.8619	3.8958	3.8784	3.9603	4.1797	3.1139	3.5430	3.6471
1088276	2.4998	2.9358	2.3011	2.2058	1.8174	1.5207	1.5798	1.4611	2.2134	3.2036	2.2078	1.4864	3.0791	2.0696	0.8843	1.7719	1.4439	2.2769	2.8316	1.8197	2.0982	2.9179	1.9747	1.0364	1.3997	2.3090	3.1300	2.1782	1.8160	2.8887	2.1071	1.3377	2.1255	1.1326
280046141	1.6626	2.1810	2.2894	0.7605	2.1326	2.7063	0.0000	0.6473	0.8940	3.4183	0.7303	1.1997	2.5946	0.0000	1.5324	0.5246	0.5828	1.7477	4.2220	0.7221	2.3296	3.3195	0.8909	1.1924	0.0000	1.5596	3.6153	0.0000	0.6049	2.7729	0.0000	1.9610	0.4944	1.3230
1098391	1.1729	2.0930	0.8840	0.9713	0.4863	0.6732	1.0843	0.8204	1.2928	2.3337	0.8931	0.2684	1.4368	0.8810	0.7587	0.7873	0.4841	1.6443	2.1402	0.9556	1.2466	1.2299	0.6069	0.8890	0.7211	1.6787	2.1791	1.1503	0.8239	1.3225	0.7172	0.9120	1.3689	0.6019
279935116	2.7100	4.0030	0.9458	1.7650	2.2256	2.5248	0.6869	2.0039	2.7554	4.3674	1.4604	1.6582	4.2239	1.9307	1.8586	0.6626	1.8666	3.6444	4.6401	1.3530	2.0744	4.1220	1.7439	2.3506	1.8041	2.6864	3.3564	1.3696	2.2861	4.0753	1.2685	2.3219	0.6702	2.2408
1092013	3.1662	3.2975	2.6628	2.3817	2.5785	2.0947	2.0438	2.7017	2.7119	4.0012	2.7706	2.0602	3.0923	3.1025	2.0222	2.6163	2.2625	3.0712	4.2631	2.1356	2.7709	2.9519	2.7098	2.0262	1.2811	3.0172	3.8762	2.4075	2.4326	2.7978	2.9614	1.8521	2.7475	2.3850
1102731	2.4148	2.6050	2.0839	1.6882	1.6658	1.3073	1.7562	1.2279	2.1102	2.8143	1.9722	1.2033	2.2235	1.8457	1.5747	1.9034	1.2436	2.5788	2.6785	1.9111	1.2681	2.0721	1.7218	2.0175	1.2768	2.5141	2.7834	1.8378	1.3855	2.2774	2.1092	1.9159	2.3164	1.2340
279814248	3.7176	2.8039	3.0991	3.3089	3.2388	2.4080	0.6535	1.6550	2.2172	3.4423	2.8896	2.6646	2.2828	3.8334	2.5756	3.1649	0.9884	2.7022	3.5775	2.3292	3.4750	2.4005	3.4235	2.3782	0.3045	3.6572	3.9255	3.2227	2.9010	2.5631	3.5659	1.9213	3.4323	1.1088
1096508	0.6013	0.8146	1.0263	0.0388	0.0219	0.8121	0.0639	0.0000	0.7496	0.7071	1.0361	0.0378	0.0676	0.0186	0.8394	0.1873	0.0000	0.7547	0.5341	1.3268	0.0000	0.0180	0.0000	0.8042	0.0526	0.6220	0.8157	1.1507	0.0147	0.0366	0.0000	0.8145	0.1328	0.0000
280113559	7.7817	8.0516	7.5419	6.9402	7.3372	6.8244	6.8947	7.9866	8.2617	7.4167	7.3203	6.7158	7.2327	7.2893	6.6425	6.8089	7.2357	8.3211	8.1073	7.9705	7.3361	7.1513	7.6538	7.4858	7.4892	7.8468	7.7163	7.8598	7.1378	7.1678	7.3274	7.0484	7.0767	7.2887
279943306	6.5839	9.3774	6.0562	6.0042	6.6947	9.1739	4.5971	7.0929	6.7329	10.0606	6.1845	6.8008	8.5831	5.9988	9.8023	4.9746	6.2964	6.6634	10.7302	5.7997	6.4604	8.7625	6.1366	9.7612	3.4548	7.2968	9.6008	5.9778	6.6995	8.7697	5.8083	9.3013	4.4542	6.7122
1094460	4.9269	4.8259	4.8337	3.8892	4.4358	4.1694	3.4709	5.6084	4.4835	5.1552	5.1618	3.7450	4.5421	5.2534	3.7630	4.1223	4.2238	5.0127	5.6084	4.5685	4.4014	4.5226	5.4171	4.1172	2.6785	5.0088	5.7396	4.7583	4.2206	4.7819	5.5469	3.7526	4.3799	4.5002
1092487	2.6540	2.5209	1.6597	1.8081	1.8208	1.5343	1.0727	1.3233	2.0988	2.4025	1.7526	1.9947	1.8949	1.3328	1.2962	1.2668	1.2668	2.0853	2.9868	1.7863	1.9552	1.6173	1.5038	1.2919	1.7805	2.5054	2.5470	1.9425	2.4249	1.8364	1.4942	1.4449	1.3435	1.4916
1091507	3.8371	4.7668	4.1763	3.8621	3.3692	3.4755	3.9892	2.9035	4.0225	4.6612	3.7526	3.2994	4.3529	3.1608	3.1663	3.4234	3.1075	4.3133	4.4093	4.3914	3.7241	4.3214	3.5790	3.3898	4.1176	3.8907	4.5785	4.2301	3.7836	4.2703	3.4890	3.3780	3.8375	2.9610
1100076	3.3781	4.3014	2.5697	2.9781	2.7529	2.4818	2.5263	3.5554	3.1467	4.1263	2.4414	2.4236	3.2126	2.2501	2.0639	2.3607	2.7910	3.2895	4.2759	2.7988	3.0960	3.1664	2.1877	2.1917	2.9583	3.0050	3.9712	2.8162	3.3556	3.1504	2.1231	2.2779	2.3238	2.7331
1099591	2.5807	3.8710	2.2428	2.3326	1.9221	2.2400	2.4881	1.6219	2.5507	3.4657	1.8138	2.0849	2.5277	1.0835	1.6836	1.8896	2.0240	2.7071	3.6259	2.2353	2.3489	2.7070	1.6696	1.5562	2.6581	2.4574	3.2281	2.3036	2.7680	2.8495	1.5702	1.8625	2.2538	1.9161
279660346	2.0752	3.3306	0.5515	2.7183	0.6061	0.0479	1.1055	0.5414	0.4390	2.2547	0.9563	1.4120	1.0604	0.0000	1.2916	0.7950	0.4504	1.8167	3.2155	0.9951	0.5953	1.8441	0.0000	1.0084	2.9101	1.6906	2.7066	0.4750	1.2076	2.8577	0.0000	0.4371	0.7311	1.3842
1088035	5.4992	5.2004	5.1101	4.7450	4.7989	4.4739	2.8250	5.1839	4.5805	5.5376	5.4052	4.5316	4.9093	5.5377	4.2208	4.5395	4.2033	4.8640	5.4606	4.3181	4.7876	4.7266	5.5570	4.5459	1.2139	5.4064	5.6392	4.9328	4.7175	4.8689	5.8351	3.8692	4.5150	4.3895
1101719	1.0477	1.4259	0.9578	0.4035	0.4407	0.3530	0.3318	0.1936	0.6952	1.5275	0.7385	0.1926	0.6247	0.3867	0.1984	0.2226	0.1443	0.8197	1.6434	0.6057	0.8064	0.9383	0.6550	0.4070	0.0561	1.1410	1.5966	0.9225	0.5264	0.9499	0.6673	0.3713	0.4994	0.1058
1097643	4.2612	5.2750	3.8323	3.9520	3.6049	3.2647	3.8090	4.2830	4.2495	5.3323	3.7663	3.4633	4.7431	3.4660	3.0326	3.5418	3.9315	4.3156	5.2792	3.7363	3.8259	4.7296	3.3149	3.2269	3.5236	4.2773	5.2178	3.9798	4.1293	4.7931	3.7109	3.4039	3.8720	3.9350
1106432	1.8162	2.1980	1.0667	1.3121	0.9323	0.3862	0.3740	2.7938	1.8288	2.7088	1.0639	1.0339	1.5215	1.7157	0.3777	0.6415	1.8701	1.5377	2.8113	1.0611	0.3915	1.1912	1.3357	0.4306	0.4489	1.7516	2.3085	0.7480	1.1058	1.4164	1.7471	0.4487	0.3566	1.9248
279500265	3.2927	3.5215	4.1519	2.0941	2.8301	4.1059	3.6428	3.7426	3.8446	4.0996	2.8565	3.0392	2.8359	2.9793	3.0417	2.8469	3.5321	3.7057	5.5369	3.6428	2.3017	3.2511	3.9598	3.0992	3.1380	3.1083	4.2222	3.2453	3.3525	2.7384	2.9674	2.8782	3.7393	2.2526
280124335	1.6430	2.2225	1.5447	0.8914	0.6905	1.1785	1.8925	0.5307	1.7725	1.9675	1.1845	0.2392	1.6442	0.9661	0.8587	1.2408	0.3407	1.8554	2.7203	1.3538	1.0484	1.4418	0.5088	1.5592	1.8860	1.6485	2.1675	1.3259	0.9033	1.8734	0.7440	1.8154	2.1420	0.3232
1091226	2.3086	3.5298	1.5302	2.0215	1.2616	1.4510	2.2775	1.4435	2.2496	3.3161	1.0544	1.3981	2.6449	0.5961	1.3236	1.4774	1.3884	2.5584	3.5265	1.5755	2.1167	2.7393	0.9859	1.2916	2.7047	2.2470	3.0528	1.6569	2.1305	2.6374	1.0157	1.6319	1.9338	1.4530
1096763	2.7267	3.1032	2.2297	2.0755	1.5056	1.6985	1.9085	1.3491	2.5102	2.8952	1.8113	1.8040	2.6392	1.3781	1.2615	1.5109	1.7485	2.5333	2.5507	1.9248	1.8637	2.6755	1.3740	1.3491	1.7433	2.6258	2.7704	2.1957	2.3444	2.5903	2.0504	1.5374	2.0451	1.8147
1109164	4.0259	7.8089	5.5985	5.3546	4.6754	5.6989	5.3852	6.0728	4.2713	8.1435	4.5937	5.0336	3.6458	5.3309	4.2871	6.5588	4.2805	4.3658	8.2727	4.7583	5.3643	3.6973	4.9994	4.2832	6.4313	3.8140	8.6547	4.7657	5.5205	4.7298	5.3294	4.5563	6.9607	3.9397
1095135	3.5656	1.6760	2.4079	2.1314	1.4102	2.0387	1.3576	1.5074	3.3098	2.1751	1.9919	2.2817	3.0738	1.3047	1.9031	1.9691	1.4150	3.4506	2.6315	2.0045	1.9453	3.0186	1.4466	1.6749	1.4131	3.3212	1.7719	2.0125	2.0516	2.8690	1.3905	1.8046	1.6706	1.4093
1106087	1.4723	1.5525	0.9510	0.8047	0.8607	0.5600	0.8675	1.2381	1.2870	2.3101	0.7519	0.1326	1.2100	0.5324	0.5343	0.5330	0.6982	1.4704	2.4376	0.8038	1.0895	1.0922	0.7090	1.0164	0.7141	1.4918	2.2098	0.8930	0.5156	1.0846	0.8006	0.8588	1.2083	0.7961
279950381	5.1843	5.0638	5.1004	4.6197	5.4580	4.0864	2.8677	5.9320	4.4134	5.6696	5.0635	4.5012	4.3216	5.9254	4.1980	4.6270	4.3378	4.5439	6.1496	4.3631	4.8150	4.1959	5.7217	4.4177	1.5410	5.2099	6.4701	4.7097	4.8197	4.1555	5.9164	3.8718	4.5987	4.1844
1094850	1.6764	2.6347	2.0927	0.5668	2.3992	1.9880	1.8214	1.2438	1.9317	3.0255	2.1828	0.6353	0.7605	2.5726	3.1564	1.7387	1.1416	2.1962	3.1621	1.9861	0.3562	0.7031	2.1104	3.1856	1.7611	2.0202	2.6952	1.8141	0.4818	0.9685	2.1893	3.3315	1.7698	0.9455
1098124	1.7893	1.4340	0.9270	0.5730	0.7206	0.8476	0.8521	0.8054	1.6887	1.6056	0.8765	0.9270	1.1092	1.0760	0.4799	0.7744	0.6412	2.4404	2.7173	0.7255	1.2211	1.3906	0.8376	0.6466	0.6837	1.5260	1.5960	0.6855	0.7399	1.0650	0.9291	0.5329	0.9947	0.7378
1105457	5.4234	5.0730	4.9973	4.7266	4.9576	4.2595	3.4092	4.7054	4.6873	5.4196	5.3585	4.7419	4.8210	5.4096	4.0646	4.4616	3.9843	4.9272	5.2774	4.7959	4.7326	4.8993	5.4420	4.6652	2.0480	5.4755	5.6252	4.9188	4.6838	4.7778	5.3959	4.2160	4.4405	4.3554
1099442	4.1396	3.7016	3.6409	2.9817	3.4677	2.9999	2.4190	3.2308	3.6453	3.9449	3.8292	2.7193	3.4714	3.8680	2.9991	3.4089	2.8570	3.7831	4.0416	3.3624	3.2710	3.3781	3.9038	3.2364	1.5605	4.1222	3.9900	3.5470	2.9978	3.2984	3.9979	3.0512	3.6219	2.7155
1101107	2.5677	2.7607	2.2128	2.0594	1.8711	1.6023	0.7720	2.0228	1.9655	3.1296	2.0818	2.1379	2.5469	2.3738	1.5251	1.5634	1.5464	2.4872	3.2123	2.0272	1.7554	2.5400	2.6647	1.7702	0.7541	2.4457	3.2176	2.1959	1.9753	2.4810	2.4675	1.5633	1.6831	1.4721
280051104	1.1664	1.7578	0.3766	0.8507	1.8164	0.6568	0.0000	0.0000	2.4430	3.5263	0.0000	1.8539	3.0324	0.0000	1.5398	0.4155	1.2801	1.6953	4.6649	1.1068	0.7996	3.2160	0.8287	1.5885	0.0000	1.8016	2.6051	0.8207	0.6807	3.0511	1.0137	2.1478	0.0000	1.1209
1095786	3.8127	4.6305	3.6161	3.5785	3.2566	3.0529	3.1623	3.6155	3.6785	4.6536	3.5910	3.3069	4.0232	3.5459	2.8771	3.1343	3.2051	3.9450	4.9410	3.4836	3.7900	3.9542	3.4461	3.0191	2.6304	3.8559	4.6611	3.5317	3.5831	4.0561	3.5569	2.9204	3.6214	3.0436
1091631	5.3521	6.5472	5.0534	5.2869	4.8215	4.5633	4.9274	5.6824	5.4833	6.3812	4.7390	4.6879	5.6896	4.4153	4.3039	4.6046	5.1187	5.3641	6.2610	4.9311	4.9512	5.5107	4.4595	4.4224	5.3167	5.3592	6.3994	5.2748	5.3604	5.5945	4.5980	4.5324	4.8706	5.0418
279981205	1.6170	0.6176	0.9667	0.7765	0.8394	0.2680	0.0000	0.6615	0.9679	1.0637	0.5373	0.9454	0.2738	0.9302	0.2618	0.6284	0.2271	2.4255	1.0621	1.2232	0.6337	0.2818	1.2610	0.7313	0.0000	1.8748	0.7897	1.4923	1.3814	0.5301	0.2950	0.6262	0.7246	0.2283
1098408	2.7302	2.6873	2.1289	1.8916	1.9569	1.9656	1.0496	2.0512	2.3439	3.1281	2.1740	2.0584	2.5020	2.6368	1.6878	1.8701	2.1147	2.8992	4.0598	1.9832	2.4029	2.4058	2.6224	1.8273	0.7712	2.7839	3.3164	1.9951	2.0642	2.4216	2.7249	1.6703	2.0576	2.0155
1091807	3.7252	5.1112	3.2154	3.9414	2.9149	3.0674	3.4419	3.5672	3.8274	4.7328	2.8547	3.6564	4.1064	2.2117	2.5578	2.8671	3.6139	4.1466	5.0516	3.3990	3.8064	4.0423	2.4737	2.5830	4.0357	3.6313	4.6268	3.3972	4.1729	4.1662	2.5458	2.6987	3.1338	3.5803
1097712	4.1669	3.2970	3.7302	3.4234	3.4419	3.1824	2.0868	3.1753	3.6099	3.3271	3.4909	3.3050	3.4270	3.5742	2.4964	2.3684	2.1661	3.7094	3.4270	3.6131	3.1599	2.8732	3.5563	3.0342	1.8095	4.1725	3.5320	3.6206	3.5600	3.1476	3.9859	2.7727	2.6580	2.6179
1086884	5.4741	4.9434	5.0526	4.8712	4.9862	4.4554	3.0420	5.6278	4.8174	5.1911	5.0057	4.2668	4.3958	5.3813	4.0950	4.3914	3.9360	4.7850	5.2499	4.6107	4.9418	4.3261	5.3326	4.5203	1.5593	5.4468	5.5583	4.7641	5.0507	4.2942	5.4413	3.9905	4.4082	4.0516
279784914	1.4966	1.5743	1.1235	0.7091	0.7856	0.5701	0.9480	1.0839	1.0156	2.0434	0.8362	0.6318	1.2845	1.4313	0.1997	0.5111	1.0099	1.6827	1.8187	1.0592	0.3167	1.3865	1.5139	0.5904	0.2519	1.6933	2.0721	1.3350	0.7682	0.7099	1.0169	0.6476	1.1432	0.7554
1101202	3.2079	3.0760	2.7307	2.9027	2.6192	1.9720	2.0406	2.0108	2.7889	3.5558	3.0675	2.4307	3.1249	3.1517	2.0147	2.6161	1.8827	3.2696	3.6014	2.4578	3.1577	3.1689	2.7258	1.8590	1.0705	3.2424	3.6053	2.6710	2.5374	3.1512	2.9975	1.8649	2.8937	1.8708
1096237	3.9244	4.0184	3.1881	3.3848	2.6509	2.2391	2.7358	3.7340	3.7756	4.2538	2.7124	3.0978	4.0454	2.4626	1.8192	2.9225	2.6998	4.3747	4.7268	3.5051	4.2442	3.9470	4.0008	3.1864	3.5130	3.8552	4.1960	2.9641	3.5970	3.8758	2.7318	2.3132	3.0747	2.8880
1097865	1.4260	1.8874	0.9099	0.5242	0.3492	0.7117	0.7045	0.6694	1.0516	2.0935	0.7851	0.8610	1.4815	0.3879	0.5006	0.7007	0.6031	1.4902	2.1087	0.8637	0.5931	1.5058	0.6585	0.6446	0.9468	1.5410	1.8034	1.1488	1.0611	1.3591	0.8037	0.4488	0.9737	0.6438
1099777	1.6572	1.8446	1.1009	0.9470	0.8289	0.8764	0.4499	1.3334	1.3855	2.3348	1.1970	0.9455	1.5147	0.9892	0.5986	0.8133	0.8880	1.3765	2.5608	0.9321	1.3939	1.3767	1.0827	0.8798	0.1328	1.5998	2.3036	1.0466	1.1282	1.3758	1.2333	0.7254	0.9724	0.7488
1105875	3.6133	3.0838	3.6617	3.5628	2.9757	2.0975	2.0780	3.1709	3.6874	3.2218	3.6489	2.8767	2.9464	3.5818	2.2395	2.1166	2.5146	3.7863	2.6060	4.1348	4.0716	2.8201	4.4795	3.1188	2.4728	3.8364	3.4806	3.4774	2.7110	2.8354	3.2175	2.5510	2.3878	2.3936
279877202	5.3089	4.7826	4.8695	4.5684	5.0201	4.1763	3.5411	4.9055	4.9406	5.1246	5.2357	4.8412	4.7407	5.8126	3.9771	4.1884	4.4040	5.3291	5.1745	4.6853	4.7918	4.1508	5.7735	4.6851	2.6733	5.5919	5.7193	4.9703	4.6734	4.0113	5.7149	3.8814	4.7073	3.7327
1099622	5.8585	6.0226	5.5953	5.0262	5.2685	4.8328	4.5037	7.0567	5.8444	6.5959	5.8122	4.8310	6.2933	5.9191	4.7909	5.2883	5.6058	5.9577	6.7741	5.2838	5.3908	6.0854	5.5412	4.8957	3.4128	6.0654	6.8311	5.3019	5.2113	6.2207	5.8391	4.5902	5.5130	5.5754
1089733	1.9140	2.4342	2.1440	1.7957	1.4561	1.6694	1.6868	2.1545	1.9823	2.8936	1.4546	1.3958	2.0158	1.5795	1.3669	1.4486	1.4827	2.0682	3.8624	2.1507	2.2969	1.8583	1.6529	1.3984	1.4320	1.9482	3.3019	1.5746	1.7747	2.1816	1.3170	1.4362	2.0465	1.1931
1091211	2.5345	3.7278	1.9571	1.9368	1.4168	1.7979	2.3644	1.9310	2.3903	3.1829	1.3763	1.4066	2.7330	0.6022	1.3645	1.6679	1.8420	2.9773	3.4174	2.1064	2.3416	2.7525	1.2497	1.3987	3.4233	2.2589	2.9269	2.0489	2.6192	2.7369	1.3266	1.3594	2.2325	1.9599
1106481	1.6732	2.5065	1.1606	0.9630	0.6093	0.6263	0.5295	1.2836	0.9553	2.4501	1.0249	1.4499	2.0211	0.7073	0.5569	0.9215	0.6131	1.3873	2.6664	0.7323	1.3929	1.8147	0.4453	0.5078	0.2512	1.4951	2.3956	1.0418	1.6854	1.5691	1.0293	0.6259	1.1774	0.7868
280097361	2.1153	3.3327	1.9077	2.1561	1.2998	1.7862	2.0202	0.7912	2.1879	2.7000	1.3388	1.2165	2.9291	0.3836	0.9684	1.0544	1.1424	2.5028	2.5447	1.7556	2.6422	2.6782	0.9110	0.9473	1.4569	1.9413	2.1381	1.9656	2.5531	2.9768	1.0944	0.7591	1.6907	0.8721
1094017	1.7316	2.2425	1.0103	1.2256	0.7502	0.8255	0.9534	0.7846	1.6007	2.2539	0.7949	0.7990	1.7732	0.4140	0.8059	0.8057	0.5896	2.0351	2.3027	1.0093	1.2564	1.8114	0.6523	0.9911	1.1946	1.8003	1.9551	0.9738	1.0965	1.7926	0.6365	0.9618	1.1661	0.7303
279768132	2.4921	2.2434	2.7203	0.9297	2.0048	2.4396	2.3827	1.6003	2.2710	2.8772	2.1670	0.8006	2.1074	1.9602	2.0898	2.1950	1.9835	3.0613	3.5249	2.6533	1.5722	2.3342	2.8350	1.8460	1.6347	2.5468	2.8236	1.9676	1.8106	2.0182	1.9590	2.2564	2.8957	1.6976
279515532	2.3091	2.3283	2.5119	1.2118	1.9630	2.5232	0.3674	3.3519	1.3641	3.6793	2.5233	2.4892	2.4934	2.6461	2.0308	1.4961	1.6215	2.3166	4.8393	2.2315	1.9066	2.5311	3.3979	2.0597	0.7758	2.4892	4.0477	1.5794	2.2410	2.3030	2.5913	1.8544	1.8838	1.2198
279595433	1.7470	0.1230	1.7515	0.0279	1.2869	0.0822	0.3791	0.0888	2.1346	0.1458	1.4066	0.0538	0.9668	1.4699	0.0575	0.7190	0.0786	1.7405	0.0630	1.3146	0.0101	0.8448	1.7281	0.0637	0.6035	1.9109	0.0838	1.2766	0.0210	0.3970	1.3504	0.1553	0.6025	0.0535
1090568	4.4385	4.3871	4.3432	4.1190	3.6786	3.4702	3.0568	3.4361	4.0786	4.6597	4.2707	3.8637	4.2728	4.1238	3.0204	3.3785	3.4884	4.3935	4.4131	3.9911	4.2172	4.1472	4.4053	3.3921	2.4081	4.5432	4.6174	4.1629	3.9664	4.1923	4.6282	3.2913	3.8199	3.4345
1093401	6.1176	6.5302	6.1109	5.8243	5.8291	5.1771	5.2912	6.7228	6.0012	6.6333	5.7067	5.2250	6.1297	5.7391	4.7744	5.2490	5.7215	6.0246	6.9895	5.8856	5.7647	5.9780	5.7267	5.2156	4.8615	6.1629	6.9156	5.9775	5.7505	5.8255	6.0007	5.1523	5.6260	5.9553
1092761	2.1216	2.6587	1.7646	1.3087	1.4652	1.7738	2.0040	1.3882	2.2280	2.7967	1.5982	1.4137	2.1771	1.3206	1.5954	1.6813	1.4279	2.3845	3.4009	1.7515	1.2032	2.0037	1.5211	1.6924	2.3433	2.3077	2.6983	1.8382	1.6821	2.0846	1.6309	1.8039	1.8215	1.1208
279725262	0.3758	1.4904	1.0930	0.0000	0.6373	0.2815	0.8711	1.3990	0.8129	2.3945	1.2077	0.1662	1.5780	0.8768	0.7050	0.4815	1.1173	0.8230	1.8795	1.1202	0.0000	1.1715	0.1671	0.7628	0.7471	1.0397	2.4218	0.8776	0.6459	0.4345	0.4427	0.6067	0.1115	1.2369
280067956	3.0207	2.8766	2.3709	1.7361	2.5331	2.0631	1.9525	2.2605	2.6145	3.4868	2.7251	1.9140	2.7281	2.8171	1.9773	2.6389	2.1548	2.9678	3.7932	2.4374	2.6522	2.6751	2.4639	1.7823	1.6952	2.7976	3.1543	2.0741	2.1645	2.1454	2.5131	1.7509	2.6474	1.6139
1099910	1.6065	1.6627	1.5717	0.7901	1.2469	1.3589	0.6431	2.1540	1.5023	2.2676	1.2324	1.2322	1.1620	1.5589	0.7928	0.7894	1.0866	1.4207	3.2498	0.9674	1.0685	0.8959	1.4962	0.8555	0.1992	1.7421	2.5005	1.2982	1.3398	0.9660	1.7209	1.0667	0.9615	1.1437
1098119	5.6369	5.1603	5.2402	4.3615	5.3056	4.3417	3.9351	5.3880	5.2389	5.2070	5.3155	4.2170	4.6635	5.8137	4.1734	4.9408	4.5171	5.3837	5.2259	4.9902	4.4956	4.7506	5.8207	4.6515	3.5655	5.6188	5.6405	5.2069	4.4948	4.7770	5.6927	4.0629	4.5221	4.5908
1100243	2.2014	3.1816	1.3195	2.0086	1.5736	1.5391	1.3793	1.8788	2.2926	2.9381	1.3180	1.3939	2.2940	1.1117	1.0261	1.2201	1.6984	2.3997	3.1145	1.6304	1.8548	2.1659	0.9235	1.0389	2.1373	2.0350	2.7084	1.6299	2.3216	2.1883	1.1120	1.2403	1.3906	1.5838
280116676	3.9790	4.0154	3.0943	2.0924	3.8426	2.8615	3.8772	3.7158	3.9067	4.7707	4.0126	1.7573	3.6192	4.5914	3.5985	4.1007	2.9374	4.0467	4.8472	3.3477	2.4587	3.3614	3.7975	4.2027	2.9487	4.1672	4.7507	3.2026	2.2102	3.3768	4.1506	3.8996	4.3578	2.5180
280092156	2.6337	2.6313	3.0258	2.0819	2.1571	2.2568	2.2575	1.6576	2.5460	2.7228	2.7792	1.3693	2.9833	2.3020	2.0650	2.4632	1.6390	2.7851	2.8359	3.0982	1.6121	2.2983	2.5180	1.8381	1.7591	2.3378	2.6683	2.4888	1.6431	2.5210	2.3044	2.3752	2.5873	1.0210
1104296	1.1136	1.8612	1.0395	0.5401	0.5477	0.5316	0.8654	0.5186	1.1068	1.5195	0.6240	0.3870	1.0997	0.3106	0.3978	0.3644	0.3369	1.4880	1.6605	0.8792	0.7990	1.1184	0.5812	0.3442	0.8647	1.1743	1.4343	0.9756	0.7321	1.1712	0.4685	0.3615	0.6923	0.2855
1097144	2.8422	3.8301	2.6342	2.5076	2.8765	2.7296	2.6239	2.0120	3.0794	3.8576	2.7096	2.6218	2.6022	2.7089	2.3708	2.6212	2.6783	3.0769	4.7552	2.5374	2.6595	2.6964	2.5316	2.2715	2.7254	2.7363	3.8090	2.6475	2.6046	2.6124	2.4755	2.6324	2.7389	2.3557
1090791	1.1824	2.0321	0.8076	0.5160	0.3797	0.5718	0.6985	1.0755	1.0961	1.8842	0.4490	0.5896	1.0027	0.1314	0.4187	0.5325	0.8045	1.2330	2.2719	0.5305	0.7517	1.2662	0.2622	0.3714	0.7039	1.1590	1.8692	0.8476	0.9503	1.2860	0.2250	0.3053	0.7639	0.6043
1100593	2.7262	4.0497	2.3235	2.3186	2.3446	2.2843	2.0905	4.0108	2.8506	3.7272	2.3270	2.2885	2.9420	2.3073	1.9172	1.8294	2.3641	3.0581	4.2807	2.3761	2.6025	2.9270	2.1454	2.3221	3.0525	2.7683	4.0619	2.8393	2.7004	2.9715	2.1675	2.3949	2.3903	2.2228
1108452	4.6502	5.9788	4.0514	4.4261	4.6615	4.3428	4.3547	5.3078	5.1132	5.7319	4.2953	4.3715	4.8433	3.9554	3.9921	4.0717	4.2511	5.1283	6.0684	4.4144	4.6982	4.6384	3.5385	4.0723	4.9620	4.4850	5.8892	4.4978	5.3807	4.8599	3.5611	4.1908	3.9230	4.2116
1103850	3.2827	3.1505	3.4348	2.8050	2.9408	2.2117	2.5824	2.4181	2.9987	3.1439	3.0659	2.2736	2.7412	2.9534	2.0676	2.4881	1.9892	3.4724	3.2405	3.6009	3.0468	2.5982	3.8339	3.0516	2.6580	3.5105	3.2478	3.3525	2.3324	2.5426	3.2811	2.4986	3.0427	2.1252
279968446	0.6098	1.7808	0.0000	0.0000	0.0000	0.0000	0.0000	0.0000	0.0000	1.1945	0.0000	0.0000	0.6938	0.0000	0.0000	0.5981	0.0000	0.7484	2.8336	0.0000	1.3470	0.0000	0.0000	0.0000	0.0000	0.8647	1.6159	0.0000	0.0000	0.6972	0.0000	0.4211	0.0000	0.0000
279931237	3.0800	4.0650	3.3418	3.2411	2.6449	2.7036	3.1975	3.0585	3.5428	3.8624	3.0429	2.7366	3.7218	2.9520	2.5193	2.6762	2.8829	3.5645	4.1006	3.3301	2.8938	3.6533	2.5223	2.3424	2.8350	3.3216	3.7905	3.4787	2.6883	3.7671	2.9800	2.4537	2.9061	2.6508
1095134	2.2573	2.0088	2.2323	1.1734	1.6627	2.0147	0.7782	1.4720	1.6237	3.0529	1.6927	1.6301	1.4441	2.2185	1.3299	1.5819	1.4404	2.0087	3.3989	1.4543	1.6077	1.6743	2.2904	1.6137	0.5112	2.1597	2.8249	1.6536	1.5606	1.5513	2.1560	1.6603	1.8084	1.2342
1100944	2.3665	2.5992	2.0964	1.8475	2.0972	1.8339	1.2594	1.8436	2.1037	2.4305	2.1327	1.1273	2.0238	2.0259	1.7256	1.7792	1.2075	2.2104	2.7352	1.7837	1.9223	1.8075	1.9638	1.4569	1.0246	2.2426	3.0191	1.9448	1.7370	1.8236	2.1894	1.4367	1.7925	0.8673
279956646	2.4912	2.3055	1.6579	2.5874	2.0134	1.2216	0.6094	3.3566	1.7134	3.3489	2.2782	0.5506	2.5164	2.5006	1.4319	1.3690	1.6503	2.2569	3.0165	1.8351	1.0754	1.8036	2.4436	1.5249	1.2940	2.4424	2.9454	2.1786	1.3848	2.0427	2.8606	1.1332	1.4638	1.4422
280062133	2.2219	2.7369	1.9967	1.9102	1.3719	1.4858	2.6102	1.0877	2.4284	2.7809	2.0506	1.9237	2.9533	1.7950	1.3360	1.6921	1.5553	2.8730	2.8201	2.2695	1.7522	2.8095	1.8456	0.7348	1.5188	2.3944	2.7311	2.1949	1.8677	2.7814	1.9427	1.3584	2.3904	1.4389
279967770	0.9458	1.5080	0.3131	0.0000	0.3417	0.0000	0.0000	0.0000	0.0000	1.8711	0.2977	0.0000	0.8870	0.2986	0.2656	0.0000	0.2304	0.3182	2.3370	0.0000	0.0000	0.5244	0.0000	0.2910	0.0000	0.4209	1.5724	0.2990	0.0000	0.0000	0.0000	0.2646	0.2075	0.9035
1098638	2.1767	2.4956	1.9565	1.4900	1.6591	1.5480	1.8480	1.2971	2.1456	2.7734	2.0479	1.4428	2.3051	1.9380	1.6996	1.7938	1.0253	2.4666	2.9290	1.8890	1.7362	2.2276	1.6815	1.8674	1.1567	2.3955	2.8222	1.9369	1.4995	2.3218	1.7247	1.8575	2.2868	1.0897
1095082	5.0830	5.1283	4.9241	4.2584	4.1187	4.4400	4.3011	3.8854	4.8702	4.9693	4.5751	4.1686	4.6970	4.0547	4.0053	4.1391	4.1436	4.5361	4.8033	4.3258	3.8090	4.5768	3.7381	3.7582	3.8357	5.1523	4.8903	4.8781	4.6689	4.7836	4.6863	4.0481	4.5021	4.0751
279800788	2.2843	4.8459	2.6419	3.1355	2.7098	2.5775	2.5910	4.1116	2.9472	5.1491	2.5505	1.9727	3.5198	3.1607	2.5002	2.7429	3.4974	2.6911	5.3228	2.7721	2.1653	3.3492	1.8087	2.1031	2.6125	1.9297	5.1798	2.6567	2.5013	3.7064	2.2370	2.3713	2.4756	3.3761
1089582	5.6165	6.2648	5.3326	5.6783	5.0733	4.5573	5.6001	6.2441	5.9816	6.3472	5.4773	5.1248	6.0507	5.3997	4.6659	5.1357	5.3275	6.0775	6.4341	5.2702	5.7163	5.8366	4.4373	4.3588	5.4328	5.7506	6.5863	5.5621	5.4444	6.0545	4.6637	4.6649	5.2748	5.0075
1098424	3.0833	4.1878	2.7047	2.9676	2.4254	2.1982	2.9262	2.7201	3.3061	4.0413	2.4645	2.4073	3.6039	2.1467	2.0612	2.4622	2.8028	3.5163	4.2386	2.6143	3.1030	3.5846	2.0701	2.1448	3.0308	3.1269	3.8889	2.6732	2.8609	3.6081	2.1990	2.3000	2.7252	2.8410
1094933	1.5013	1.7110	1.6938	0.7769	1.2668	1.0645	0.7475	1.4684	1.5741	2.1164	1.2846	0.9063	0.9659	1.5436	0.6978	1.1185	0.9728	1.4098	2.7873	1.1485	1.0026	1.0232	1.7771	0.8512	0.3715	1.6251	2.2417	1.1831	1.6492	0.7846	1.6314	0.6574	1.3442	0.7134
1105201	3.7026	4.2731	3.9568	3.8396	3.8129	2.7119	3.5439	2.6417	3.7682	4.6085	4.2872	3.3011	4.4741	4.4318	2.9963	3.8130	2.7645	4.1534	4.6311	3.7721	4.0835	4.3699	3.8150	2.6665	2.3950	3.9146	4.6191	3.9927	3.3012	4.6603	3.9353	2.8241	4.1949	2.6727
1091153	2.4417	2.8358	2.5285	2.2441	2.0307	1.5720	2.0153	2.7951	2.7778	3.2414	2.3619	1.5891	3.1760	2.4966	1.4792	1.8312	2.0340	2.9302	3.5468	2.6364	2.7971	3.1066	2.2070	1.7513	1.9628	2.8251	3.5256	2.7672	2.3635	3.3242	2.5029	1.5677	2.5043	1.9271
1103143	2.5253	1.9808	2.0960	1.8143	1.6899	1.3060	0.9173	2.0487	1.9026	2.2536	2.0147	1.5213	1.7313	1.9699	0.9645	1.2955	1.0880	2.3971	2.5862	1.9463	2.2463	1.6756	2.3796	1.7720	0.6291	2.4537	2.4103	1.8973	1.7225	1.7484	2.1335	1.2627	1.4223	1.3573
1098665	2.6778	2.8403	2.3963	2.0382	2.5971	1.9492	1.8572	1.9579	2.6926	3.3896	3.3650	1.6901	3.0522	3.2859	2.2828	2.5418	1.8503	2.6089	3.3091	2.0509	2.3392	2.7132	2.1347	1.7134	0.6984	2.8280	3.4498	2.4163	2.1172	2.8189	2.7810	1.7357	2.5948	1.8090
1107323	2.2612	1.9186	2.0588	1.7983	1.3430	0.4375	1.8958	2.8606	2.0610	2.0898	2.0123	1.8239	1.6231	1.1094	0.6083	2.3359	1.6617	2.1817	2.6377	1.9934	2.1528	1.6848	0.9801	0.5498	1.2132	2.3599	2.4260	2.0615	2.0354	1.5874	1.0992	0.8264	2.4438	1.8984
1105416	1.9357	1.6705	1.7251	1.4560	1.1382	0.3468	1.3927	2.4453	1.6644	1.7976	1.6559	1.3869	1.0953	0.9775	0.4963	1.9302	1.3784	1.8356	2.3084	1.6623	1.7337	1.0348	0.8427	0.4860	0.7921	2.0017	2.1234	1.7254	1.6603	1.0226	0.9235	0.6420	2.0088	1.5327
1102071	1.2001	2.2891	1.4613	0.4058	0.8001	1.5483	1.4532	0.8111	1.3481	2.5640	1.5096	0.3661	1.5634	1.7493	1.0831	1.2769	1.2610	1.8029	2.5580	1.4088	0.3613	1.5629	0.9267	1.5206	0.9933	1.4091	2.7301	1.3334	0.5681	1.6523	1.1825	1.5298	1.8667	1.3487
1093300	0.9663	1.3309	1.4587	0.7605	1.0438	0.6041	0.4705	2.1625	0.9741	2.5519	1.2623	1.0104	1.1971	1.2665	0.4493	0.3505	1.2824	1.2844	2.6516	1.4383	1.1469	1.0196	0.7847	0.8527	0.3065	1.4042	2.4035	1.1137	1.5307	1.0352	1.2690	0.6596	0.6374	0.9096
1097253	5.3228	5.8748	5.5206	5.2167	5.4077	4.2615	5.4730	5.4455	5.5403	5.9869	5.6018	4.7699	5.8907	5.8550	4.4179	5.3300	4.6402	5.8166	6.1810	5.1713	5.4668	5.6521	4.8930	3.7826	4.1013	5.5551	6.2215	5.5612	5.0860	6.0060	5.3096	4.3657	5.6919	4.4632
280035466	2.0875	2.4550	1.4697	2.4480	1.7380	1.0573	1.7686	0.9328	1.8386	3.1754	1.5272	2.0079	2.2745	1.4141	1.7431	1.5023	1.5983	2.4065	3.0342	1.7877	1.5313	2.3611	1.3702	1.6160	0.3294	2.3303	2.8312	2.0698	1.6099	2.3149	1.3845	1.7121	1.9944	1.0274
279879654	2.4824	4.0504	2.8271	2.7527	2.0515	2.3427	3.0264	3.2297	3.0816	4.1536	2.3733	2.7724	3.4649	2.4003	2.2514	2.0813	2.8519	3.5182	4.2546	2.6849	3.1286	3.3470	2.0509	2.2317	2.9224	2.7975	4.1771	3.0503	2.8054	3.5525	2.2842	1.9901	2.7734	2.2570
1088873	3.6738	3.8717	3.5906	3.4911	3.3374	2.7482	2.4535	3.4592	3.5535	4.3134	4.0471	3.1855	3.9514	4.1559	2.6594	2.9389	2.8441	3.7633	4.3724	3.3665	4.0117	3.8051	3.8826	2.6550	1.7526	3.7818	4.4939	3.5434	3.3550	3.9970	4.0653	2.5242	3.3205	2.6795
279754515	1.0680	1.9233	0.7715	0.0000	0.5124	1.2737	1.0390	0.2708	0.9483	2.0249	0.6260	0.0000	1.3982	0.9895	1.1118	1.0838	0.0000	2.3425	2.9035	1.3651	0.0000	0.7734	0.0000	1.6877	1.4935	0.4219	1.8154	0.0000	0.0000	0.7204	0.8551	1.7942	0.6584	0.3447
279913830	2.6996	3.2179	2.5175	2.2104	2.7795	1.9425	2.3059	2.1505	2.7149	2.7858	2.9088	1.7116	2.9514	2.4419	1.9039	2.5365	1.5213	2.4293	3.0298	2.5894	1.9857	2.3460	1.9452	1.9586	2.0719	2.6735	3.2736	2.6754	1.5567	2.5481	2.0247	2.2176	2.8002	1.8269
1093102	4.2375	3.8919	3.7531	3.8844	3.7714	3.1980	1.4146	3.9773	2.8322	4.3983	3.8687	3.5210	3.0115	4.6609	2.8301	3.3553	2.4621	3.4956	4.6239	3.0523	4.1896	3.1264	4.4288	3.0081	0.6547	4.0420	4.7530	3.4397	3.7057	3.0278	4.6360	2.4412	3.3995	2.6351
1092720	5.0853	5.7870	5.0478	4.5425	5.1477	4.0286	4.0541	5.2714	4.7602	5.8543	5.1997	4.4862	4.7704	5.4774	3.7116	4.4456	5.0090	4.8392	5.5318	4.8321	4.6879	4.6296	5.5761	3.9626	3.2820	5.1479	5.9038	4.8610	4.5325	4.5200	5.9264	3.5346	4.7756	5.1510
1108950	2.8859	3.5404	3.0157	3.4199	2.2476	1.8460	4.0565	2.6819	3.6122	4.2209	2.8529	2.1043	3.9487	2.8187	2.4149	3.3729	2.4904	4.1211	4.3400	3.6641	3.6028	3.3063	3.2227	2.9940	3.5291	3.3219	4.8802	3.0691	2.5033	4.5390	2.3683	2.3264	4.2494	2.0513
1095840	3.9317	4.6220	4.0642	3.8616	3.3845	3.6195	3.7860	3.1546	4.1485	4.5512	3.6568	3.6663	4.2419	3.4503	3.0762	3.4587	3.1513	4.3719	4.7328	3.9710	4.0012	4.1941	3.6095	3.0503	3.6822	3.9069	4.3949	4.0081	3.7850	4.1820	3.3395	3.1825	3.7147	3.0451
1105019	4.3542	4.8902	4.0520	3.3224	3.7240	3.6368	4.4955	4.0502	4.4230	4.9357	3.7626	3.0486	4.2820	3.5144	3.7998	4.2699	3.6739	4.5191	5.1626	3.9577	3.1843	4.1702	3.4288	3.8857	4.1177	4.3059	4.9095	4.0460	3.3407	4.2051	3.6985	3.9664	4.6099	3.6545
1088869	2.5809	3.7049	1.6700	2.2655	1.5542	1.7631	2.2061	1.0833	2.4665	3.3779	1.5161	2.0739	2.7912	0.6852	1.3325	1.6379	1.6988	2.7284	2.9320	2.1227	2.5153	2.8200	1.3697	1.3310	3.1357	2.4896	2.9863	1.8637	2.9155	2.7892	1.0841	1.5515	1.7775	1.7573
1101965	5.2196	4.5596	4.8240	4.2725	4.3063	4.2245	3.2045	3.5247	4.4434	4.8544	4.8313	4.1173	4.5704	4.7584	4.0429	4.0860	3.5984	4.6936	4.8188	4.4045	4.2697	4.5811	5.0260	4.6017	2.2230	5.2630	4.8916	4.6274	4.0772	4.5454	5.2305	4.1397	4.3344	3.8990
1098550	3.2563	3.4770	2.9936	2.4225	2.7309	2.5445	2.5833	1.9030	2.9084	3.7370	2.7649	2.1431	2.8988	2.8950	2.7475	2.8468	2.0830	3.2335	3.7161	2.5845	2.5716	2.9105	2.5925	2.8675	1.8421	3.3072	3.6475	2.8129	2.3322	2.9965	2.9454	2.8925	3.0713	1.9938
1088631	1.6567	2.0337	1.0386	0.9144	0.7256	0.6649	0.7632	0.8959	1.3432	2.1513	1.0497	0.7434	1.4573	0.5838	0.6596	0.7644	0.6896	1.4617	2.1227	0.8591	0.9553	1.4128	0.9816	0.7577	0.7978	1.5705	2.1054	0.9515	1.1014	1.4811	0.9398	0.8151	1.1099	0.7973
1092743	2.0791	2.1329	1.5284	1.0379	1.4946	1.4229	0.8443	1.3877	1.5236	2.4895	1.7370	1.2575	1.6004	1.5525	1.1739	1.1525	1.1283	1.9003	2.8318	1.2006	1.5146	1.5579	1.6892	1.3657	0.5093	2.0382	2.5146	1.3837	1.3558	1.5645	1.7882	1.2948	1.4482	1.0746
1086922	2.7368	3.2806	2.4220	3.1502	1.9918	1.7044	2.2199	2.1191	3.5486	2.9858	2.3755	2.8903	3.3452	1.5472	1.7616	1.7379	2.7884	3.4740	2.8757	2.4768	3.3936	3.1299	1.0962	1.0979	2.1563	2.8330	2.8611	2.6620	2.8907	3.4268	1.1689	1.6243	2.0290	2.4327
1100697	3.4867	5.0330	2.3066	3.2630	3.2941	2.5503	3.1112	3.2888	3.2491	4.7219	2.3953	2.8368	3.9386	2.1425	2.3791	2.8332	2.8607	3.7514	5.1816	2.6786	3.1819	3.3521	1.9336	2.5588	4.3782	3.0020	4.7386	2.7539	3.6727	3.6224	2.0028	2.8475	2.6826	3.0790
1100808	2.9953	2.2073	2.6667	2.2789	2.4001	1.8170	1.2964	2.4625	2.6963	2.1331	2.5861	2.0045	1.8437	2.3449	1.5681	0.8872	1.4822	2.6788	1.7256	2.8140	1.6509	1.8275	2.5141	2.3387	1.4656	2.8106	2.2495	2.9814	2.8164	1.8307	2.6829	2.0147	1.0283	1.8743
1091292	6.7932	7.5708	6.7680	6.8350	6.9471	6.0850	4.5676	8.4457	6.3500	7.9857	7.0447	6.6472	6.9875	7.5960	5.8689	6.0245	6.9622	6.6817	8.2065	6.2957	7.2194	6.9272	7.4946	6.2196	2.7124	6.9730	8.6252	6.5930	6.9456	7.0416	7.5348	5.6945	6.3084	6.8403
1095028	1.4307	1.7652	1.0945	0.8949	0.9034	0.4900	1.0431	1.2681	1.1766	2.1273	0.9400	0.3885	1.3452	0.6235	0.4387	0.6388	0.8780	1.3566	2.1992	0.7392	0.7771	1.2940	0.6731	0.6388	0.5535	1.3529	2.2098	0.9726	1.0109	1.2522	0.8671	0.8493	0.8551	0.5995
1095770	3.3511	4.4776	2.7875	3.0841	2.4330	2.5788	3.5833	2.4815	3.5374	4.0097	2.4299	2.4799	3.5400	1.8159	2.4859	2.9880	2.3437	3.8469	3.8861	3.0087	2.9708	3.4810	2.1461	2.8786	4.2999	3.3140	3.8995	2.8813	3.2266	3.3221	2.0172	2.8122	3.2693	2.1701
1099454	2.4468	2.7601	1.8629	1.6526	1.8339	1.7205	1.4509	1.9130	2.3064	3.1033	1.8740	1.6144	2.3827	2.1482	1.4024	1.5294	1.5549	2.3049	3.3729	1.7795	2.1777	2.3153	2.0801	1.6958	1.2635	2.2258	3.1348	1.9692	2.1235	2.3477	2.0606	1.4733	1.7001	1.4452
279782463	3.1136	3.6374	2.5506	2.4580	2.1521	1.6679	2.4778	1.9689	2.9915	3.2413	2.2387	3.0907	3.3818	1.7248	1.4526	2.6914	2.1871	3.4294	2.8740	2.4389	2.7832	3.0389	1.9762	1.5981	2.2917	2.8204	3.4298	2.3721	2.8184	3.3280	1.7741	1.4985	2.7883	1.7344
1089629	4.8226	4.5927	4.6123	4.0887	4.3677	3.8274	3.2807	5.6709	4.0858	5.2889	4.6571	3.7767	4.3699	5.2014	3.9400	4.0291	3.9231	4.4478	5.4030	4.1266	4.2054	4.1579	5.0164	4.2029	1.5423	4.8921	5.4550	4.4654	4.0060	4.1104	5.1538	3.5751	4.2402	4.0272
1099575	1.2786	1.5444	0.5439	0.6136	0.4633	0.2581	0.3940	0.4234	1.0761	1.6120	0.5899	0.6023	0.8763	0.3670	0.1931	0.4168	0.3165	1.2022	1.8047	0.6001	0.6538	0.9661	0.6076	0.2972	0.1412	0.9795	1.4351	0.7170	0.6512	0.9029	0.5565	0.3084	0.5960	0.4251
1091826	2.9531	3.5205	2.4503	2.2522	3.3104	2.2860	1.9318	3.6865	2.7818	3.8003	2.9671	1.7882	2.9901	3.2201	2.2214	2.3316	2.5739	3.3000	4.2402	3.0337	2.5936	2.7310	3.0567	2.7962	1.7536	2.9806	4.1987	2.8614	2.4119	3.0296	3.1110	2.3902	2.7448	2.9465
1087711	1.4566	1.7690	1.4153	0.9471	0.7853	0.6178	1.1191	0.7197	1.6445	1.9164	0.8274	0.3102	1.6683	0.6265	0.4529	0.9368	0.7355	1.7089	1.3467	1.2191	0.9824	1.6389	0.9586	0.5890	0.7354	1.5141	1.9431	1.4007	1.2122	1.7209	0.8334	0.6826	1.1984	0.3331
1087483	2.6462	3.5646	1.7142	2.4568	1.0702	1.8225	2.5297	0.9893	2.5777	3.0956	1.4746	2.0542	3.0970	0.5789	1.6038	1.8387	1.4071	2.8685	3.0218	1.7032	2.1253	3.2598	0.7585	1.2556	2.6577	2.5629	2.7961	1.9154	2.7647	3.1417	0.8648	1.5976	2.1886	1.3546
1109083	4.9120	4.1372	4.8435	4.6653	4.5403	3.8268	1.3296	4.8349	3.7649	5.0860	4.5636	3.8570	4.4525	5.5303	3.7449	3.8409	3.1700	3.8596	5.4165	3.9964	5.0563	4.4270	5.6998	4.1328	0.5150	4.8271	5.7267	4.6326	4.1299	4.5755	5.7191	3.0948	4.0397	3.5833
1093241	6.2011	5.7673	5.9410	6.4267	5.9366	5.0330	3.0389	6.0665	4.8043	6.1255	5.5162	6.0843	4.8278	6.3565	4.4683	4.7519	4.5176	4.8192	6.4499	5.2364	6.3861	4.8429	6.2146	4.7574	2.2678	6.0384	6.7771	5.5592	6.4016	5.0024	6.5071	4.0845	4.8447	4.6465
1103028	2.5318	2.0712	1.9439	1.6515	1.5769	1.3290	1.1755	1.4276	1.9021	2.1909	2.0097	1.2932	2.0149	1.8224	1.4320	1.5871	1.1742	2.0685	2.3746	1.6204	1.7143	1.7053	1.5152	1.4729	0.8432	2.4191	2.5967	1.9838	1.8927	1.7067	2.0905	1.2574	1.7780	1.2461
279967580	4.9205	4.5955	4.1379	4.1257	4.3190	3.4794	2.3684	3.5566	4.3197	5.6089	4.2691	4.0280	4.9218	4.6269	3.7092	4.0662	3.5593	4.5089	5.4599	3.4891	4.6276	4.5402	4.8662	4.0396	1.7328	4.8367	5.3258	4.0951	4.1259	4.7371	4.9727	3.7676	3.9914	4.2896
1089192	2.4854	3.0531	2.7525	2.6490	2.3703	1.8473	2.4543	2.3797	2.8906	3.1624	2.7530	1.8178	2.8363	2.6507	1.7385	2.4064	1.6768	2.9954	3.3406	2.6777	2.6539	2.6013	2.5959	1.5796	1.9046	2.8885	3.2769	2.4659	2.3019	2.9735	2.3869	1.8883	2.7498	1.8106
279850729	2.3147	2.7176	2.1664	0.9310	1.9005	1.5029	2.5409	2.4157	2.3063	3.1122	1.9890	0.7594	2.2514	1.7839	1.8767	2.3205	1.8682	2.6984	3.3652	2.2474	1.7959	1.9014	1.8022	2.6009	2.3406	2.3466	3.1899	2.3041	1.3712	1.9057	2.0543	2.4837	2.6282	1.9429
1095260	2.2172	2.8314	2.1099	1.2364	1.3853	1.5085	1.9044	2.4347	2.1125	2.7885	1.8216	1.2284	2.5424	1.3847	1.3198	1.2910	1.7347	2.0990	2.7101	2.1856	1.8757	1.8298	1.9790	1.5655	1.5620	2.3726	2.7137	2.3320	2.0972	2.2402	1.8988	1.7272	1.9492	1.7770
1088516	4.1303	5.1029	4.3904	4.0984	4.1645	3.4113	4.3307	4.1847	4.4950	5.0611	4.2929	3.8741	4.5085	4.2109	3.3431	4.1163	3.9202	4.5525	5.1873	4.2861	4.1930	4.4438	3.8499	3.3123	3.9356	4.1856	5.0736	4.4511	4.0441	4.5285	3.9425	3.4163	4.2026	3.7924
279920650	2.1879	2.8196	2.6571	1.4221	2.1693	1.7505	1.6168	2.8877	1.9005	2.7161	2.7929	1.2122	2.4376	2.5756	1.7464	1.9290	1.5932	2.4561	2.6571	2.3539	1.2053	1.8526	2.3383	2.4252	2.1617	2.1811	3.1575	2.4839	1.4930	1.7441	2.0137	2.1140	2.0372	1.5594
1090747	2.5179	3.2955	2.7280	2.1376	2.6224	2.0958	2.5379	1.9799	2.5583	3.6030	2.6035	2.0355	2.8199	2.8686	2.0227	2.7239	2.3988	2.8517	4.3762	2.5404	2.2277	2.6770	2.5282	2.1084	1.5975	2.5890	3.6290	2.5540	2.1652	2.7682	2.8059	2.2753	2.6132	2.3492
1102458	3.1204	3.2337	2.4857	2.6209	1.8956	1.6035	1.9204	2.9572	2.8800	3.5083	2.0906	2.5124	3.2821	1.8896	1.3140	2.2355	1.9482	3.4898	3.9387	2.8172	3.4647	3.2223	3.2634	2.4835	2.5174	3.0065	3.4546	2.3600	2.8327	3.1029	2.1947	1.6258	2.3190	2.1438
1103906	4.0980	3.3717	3.7143	3.6389	3.2452	2.5561	2.3708	2.7054	3.6236	3.4131	3.7224	3.5082	3.1344	3.7591	2.7249	3.2718	2.5213	3.7786	3.2123	3.3248	3.5922	3.1168	3.6304	2.8212	1.8210	4.0804	3.5028	3.4479	2.9019	2.9679	3.5699	2.5962	3.1531	2.4162
1099157	4.3355	3.8183	4.2285	3.8549	4.0930	3.5846	2.4910	4.4953	3.9307	4.3331	4.7388	3.9569	3.7748	4.7984	3.3156	3.3967	3.3827	4.0049	4.7622	3.8804	4.0106	3.7022	4.7589	3.3299	1.6626	4.4182	4.5657	4.0999	3.8728	3.5991	4.7090	2.9420	3.5128	3.1298
1095920	2.6262	3.6252	2.1237	1.6623	1.8140	1.6538	2.6395	2.9994	2.7622	3.4761	1.9624	1.5100	3.1195	1.8261	1.8968	2.1328	2.3454	3.0150	3.8280	2.1750	1.8272	2.9499	1.8395	1.9105	2.7444	2.5207	3.5367	2.2525	1.8921	3.0381	1.8228	2.2465	2.5378	2.4099
1105121	4.4261	4.2321	3.4851	4.1510	3.5976	3.3087	3.8744	3.6294	4.6487	5.0497	3.9057	3.8715	4.2404	3.4602	3.5826	3.7007	3.5769	3.8539	5.5189	3.6073	4.3729	3.7977	3.3344	3.1897	3.8163	4.7247	4.9275	3.7234	4.0856	3.9766	3.6006	3.3732	4.1692	3.4777
279470330	3.3038	3.3796	3.3237	2.0057	2.0720	1.7282	1.8569	3.7958	2.9077	3.0211	3.0180	1.5019	2.2274	2.7037	2.1137	2.7075	2.8401	2.7751	3.3650	3.3438	2.4000	3.0319	2.9951	2.6580	1.7516	3.0200	3.4420	2.6723	2.6919	3.3575	2.9010	2.5301	2.6318	3.0534
1094427	2.3214	3.3021	1.7511	1.8932	1.2267	1.9247	2.0312	1.3620	2.0430	2.8111	1.0965	1.8832	2.4319	0.6175	1.2467	1.3352	1.4884	2.6697	3.2525	1.8131	1.8843	2.4756	1.1563	1.0335	2.5148	2.1676	2.5436	1.7485	2.5552	2.4052	0.8128	1.5721	1.7634	1.5135
1091396	4.3388	4.9996	4.2768	4.1124	4.0809	3.6659	3.8618	3.3049	4.3522	4.8065	3.9130	3.6310	4.6442	3.7863	3.2836	3.5834	3.5283	4.7189	4.8022	4.4150	4.2668	4.5666	4.3816	3.6016	4.0274	4.4447	4.8211	4.3212	4.1337	4.5324	4.2087	3.4575	3.9606	3.4669
1089039	3.8761	4.0763	3.6963	3.0503	3.3634	3.0646	3.1429	3.3346	3.7139	4.0832	3.3841	2.8461	3.5214	3.4894	2.9273	3.0123	3.0299	3.8926	3.9907	3.7280	3.2131	3.5444	3.6229	3.4293	2.9181	3.9885	4.1081	3.7803	3.1946	3.6157	3.6218	3.1249	3.4068	3.1766
279509666	0.8644	1.4795	0.4067	0.6679	0.0610	0.1822	0.3567	0.5179	0.8534	1.5304	0.2311	0.4266	0.7858	0.1864	0.1765	0.3097	0.2764	1.2159	1.8132	0.3855	0.1848	0.8765	0.4680	0.2843	0.2765	0.8999	1.5575	0.4710	0.3224	0.4504	0.4132	0.3355	0.3740	0.2860
1093065	2.3227	3.2626	2.1133	2.6301	1.8518	1.2557	2.4112	1.8382	2.6728	3.0553	2.0512	2.3391	2.9714	1.8555	1.3005	2.1320	1.5797	2.8091	2.9359	2.0777	2.5659	2.9109	1.5154	0.9766	2.2064	2.4247	3.1339	2.2294	2.2736	3.0093	1.4263	1.2717	2.0474	1.3899
1097513	5.1664	5.1380	4.8826	3.2452	5.2273	4.6387	4.3705	5.3224	5.0186	5.4337	4.9841	3.0260	4.3876	5.7264	4.6497	4.9036	4.3315	5.1038	5.1658	4.8132	3.0174	4.1760	5.3362	5.1822	4.0718	5.3058	5.4923	4.6918	3.2423	4.1775	5.6180	4.7400	4.8784	4.6913
1088591	3.1722	3.4137	2.9338	2.9068	3.1343	2.4889	1.7425	3.3815	2.6344	4.2238	2.7675	2.4802	3.2823	2.8314	2.3486	2.0602	2.0632	2.8947	4.4084	2.7365	2.7969	2.9849	3.1748	2.5895	1.3345	3.1111	4.3615	2.3840	2.7433	3.0961	3.2253	2.3544	2.6187	2.7098
1096809	4.2876	6.0346	4.4042	4.2290	4.4796	3.9944	4.5168	5.5520	4.8198	6.1481	4.4050	4.0190	5.3485	4.5749	4.0645	4.2145	4.4850	5.0890	6.4133	4.6907	4.8038	5.0926	4.4120	4.4866	4.5540	4.4804	6.3537	4.7408	4.6503	5.3268	4.2608	4.3271	4.3843	4.4215
1093272	5.7287	5.2235	5.3451	5.3054	4.9470	4.4091	3.0491	5.3478	4.7663	5.5691	5.1427	4.9524	4.7473	5.5805	4.1470	4.4975	4.1701	4.9614	5.3262	4.6369	5.5018	4.6415	5.8773	4.6162	2.0323	5.6662	5.6300	5.0007	5.2024	4.6769	5.9671	3.8599	4.5160	4.2332
1086990	5.2926	4.3902	4.7992	4.7389	4.3096	3.7989	2.9170	4.0609	4.3152	4.8700	4.8011	4.4845	4.3991	4.6819	3.3362	3.7680	3.6954	4.5162	4.2963	4.4722	4.8727	4.3579	5.1876	3.9430	2.2044	5.2207	4.8420	4.8177	4.6254	4.2113	5.2583	3.4439	4.2736	4.0501
279723829	2.8456	5.3093	2.2356	3.1767	2.8592	1.6105	2.2724	6.4416	3.1308	5.6881	2.2683	2.5787	4.8246	2.9309	1.7511	2.2767	4.9582	3.5021	5.7027	3.3868	3.2782	4.2371	3.3887	2.1113	1.6802	2.7643	6.1151	2.4754	3.1556	4.2300	3.3697	1.7467	2.8195	4.3807
1104709	3.3108	3.3927	3.4755	2.6064	3.1993	2.5626	3.0644	2.6745	3.3945	3.4725	3.7757	2.5937	3.5009	3.7473	2.7193	3.2043	2.7197	3.7143	3.5603	3.5592	2.7318	3.4270	3.1394	2.8528	2.2462	3.4021	3.8975	3.5277	2.4944	3.7626	3.2207	2.6829	3.1535	2.3887
279646109	4.5818	4.5093	4.1795	4.2461	4.4093	3.0106	3.6124	3.6269	4.3058	4.9824	4.7032	4.2192	4.4490	4.9250	2.9807	4.1842	3.4082	4.5094	4.5315	3.9737	4.2263	4.2571	4.5101	3.2608	2.5963	4.6600	5.1472	3.9989	3.8178	4.4151	4.6716	3.4314	4.0440	3.6591
1087184	4.3745	5.3290	3.9126	4.7790	4.1888	3.3802	4.6744	3.2910	4.7554	5.0175	3.9785	4.2428	4.7039	3.7410	3.2156	4.1995	3.6556	4.8932	4.7804	3.9066	4.7698	4.5932	3.0660	2.4310	4.4509	4.4421	4.8627	4.2082	4.6093	4.8772	3.2040	3.1350	4.2033	3.2452
1098407	1.9371	2.1951	1.6249	1.4607	1.2315	1.2394	1.0962	1.2128	1.7618	2.4317	1.6000	1.4171	1.8809	1.4805	1.0282	1.1259	0.9454	1.7762	2.2390	1.3394	1.5101	1.7882	1.3562	0.9589	0.6528	1.9895	2.4609	1.4299	1.4060	1.9112	1.5491	1.0778	1.4715	0.8001
280023250	1.4412	1.9359	1.0345	0.5611	0.8193	0.6907	0.7346	1.4729	1.0090	2.0530	1.1875	0.4407	1.1801	0.8934	0.6641	0.7905	0.5250	1.5070	2.2296	0.9605	1.4262	1.1215	0.7005	0.7538	0.6734	1.4141	2.2160	1.0062	0.9929	1.1575	1.2974	0.8320	1.1927	0.9273
1102641	2.8133	2.8600	3.8900	1.9811	3.6224	3.3512	2.5003	3.6098	2.7676	2.9257	4.1711	1.9862	0.0000	4.4359	3.5893	2.9238	2.7722	2.8456	2.9280	3.7183	1.9368	0.0000	3.9297	3.5535	1.9267	2.9036	2.9679	3.6437	1.9766	0.0000	4.2252	3.5885	2.8123	2.6152
1101054	5.9869	5.7290	5.1703	4.9088	5.3374	4.5397	4.3376	5.3691	5.3484	5.7659	5.5064	4.8886	5.3300	5.5791	4.6020	5.2448	4.7870	5.5163	5.7984	4.9544	4.9373	5.4092	5.0770	4.6208	3.4830	5.8588	5.8245	5.0692	4.7934	5.4246	5.3690	4.4738	5.1318	5.2211
1093187	5.0090	4.4393	4.1416	4.1138	4.3135	3.6422	2.6069	4.6390	4.0365	4.5763	4.0164	3.9318	3.6333	4.6068	3.4030	3.7189	3.2710	4.3401	4.6742	3.7847	4.4204	3.7125	4.7190	4.0367	2.2492	4.9786	4.9615	4.0283	4.3012	3.5783	4.6447	3.3654	3.7648	3.3800
1103896	5.0020	4.9820	5.2687	4.6631	4.7884	4.2336	4.3833	3.3757	4.8511	4.9153	5.1557	4.4841	4.9176	4.9799	4.0762	4.6494	3.6702	5.0802	4.8591	5.1403	4.9860	4.8772	4.9805	4.0075	3.7543	5.1143	5.1094	5.1654	4.3870	4.9703	5.1297	4.1618	4.9439	3.6722
1102382	3.7220	3.7455	3.4217	2.9289	3.3630	2.9506	2.4017	4.1849	3.2560	4.2153	3.7060	2.5641	3.3465	3.8901	2.8663	3.0370	2.9732	3.5623	4.4327	3.1875	2.9988	3.1680	3.9116	3.2997	1.5636	3.7886	4.4077	3.3289	3.0098	3.3167	4.0078	2.9071	3.3125	2.9986
1089966	2.2172	2.6717	2.3305	2.5364	1.7549	1.8483	1.3422	1.4359	2.0740	2.9924	2.5350	1.8478	2.4024	2.2664	1.5565	1.9849	1.0639	2.0733	3.4733	1.7501	2.6615	2.2047	2.1831	1.4668	0.8923	2.2753	3.2196	2.0675	2.4728	2.4784	2.0602	1.5365	2.3137	1.0215
1094520	1.4936	1.7835	1.1308	1.1975	1.0010	0.6464	0.4423	0.8397	0.8238	2.2978	1.0508	0.8707	1.0351	1.1567	0.6077	0.7426	0.5856	1.0928	2.5518	0.8392	1.4036	1.2950	1.2351	0.6084	0.1156	1.2491	2.2564	1.2132	1.0202	1.2454	1.2482	0.5631	1.1307	0.5302
1091232	4.5188	4.5996	4.5284	3.6618	4.3045	3.8740	3.4570	4.0290	4.1504	4.9224	4.6869	3.5071	4.2181	4.7919	3.9694	4.0976	3.9458	4.4160	5.1611	4.1609	3.8124	4.2320	4.4612	4.1072	2.5322	4.6748	5.1688	4.3491	3.7727	4.4700	4.7967	3.9944	4.4238	3.9122
1095981	4.4604	5.5523	4.2320	4.6204	3.8679	4.3305	4.4213	4.6599	4.5811	5.2421	3.7464	4.4089	4.7264	3.3179	3.6986	3.8123	3.9028	4.9391	5.6526	4.4426	4.5445	4.5102	3.5125	3.3450	5.0398	4.3932	5.2048	4.4098	4.9107	4.5937	3.3459	3.8606	4.1340	3.5947
279713155	0.0000	1.0216	0.9935	0.0000	0.0000	0.0000	0.0000	0.0000	1.2725	0.0000	1.5156	0.0000	0.0000	1.1985	0.0000	1.1012	0.0000	0.0000	0.0000	0.8134	0.0000	0.0000	0.5299	0.0000	0.0000	0.7974	0.4993	1.7624	0.0000	0.0000	0.0000	0.0000	0.0000	0.0000
1096164	3.9718	3.4336	4.2499	3.0698	2.8564	3.9465	3.4461	4.6440	3.7487	4.6287	3.3343	3.4328	3.2132	3.5543	3.3037	3.3757	3.4502	3.8758	5.6778	3.7368	3.0033	3.6243	4.1862	3.2185	2.5213	3.6355	4.4446	3.2953	3.9949	3.3604	3.2832	2.9528	3.9526	2.6047
1100469	4.1757	4.1632	3.8444	3.5886	3.4139	3.1970	3.3622	2.4479	3.8754	4.0676	3.7062	3.3984	4.0097	3.3617	2.9604	3.3868	2.8263	3.9841	3.9665	3.6455	3.7625	3.9984	3.5467	2.8465	2.7823	4.1602	3.9769	3.6994	3.6627	3.9589	3.6249	2.8955	3.6855	2.8739
1093095	4.9615	3.9670	4.0884	4.2865	4.3936	3.2132	2.2532	3.7746	3.9176	4.2266	3.9655	4.0473	3.6991	4.2929	2.7297	3.2815	3.0619	4.5227	4.1897	4.0336	4.4440	3.7488	4.9575	3.6986	1.7896	4.6910	4.3932	4.0651	4.2023	3.6454	4.5814	2.8086	3.6391	3.9318
1087241	2.8509	2.7379	3.2400	2.4812	2.8264	2.4382	2.3520	2.5601	2.8569	3.4222	3.2435	2.3110	2.6652	3.6203	2.1591	2.7457	1.9250	3.0181	3.9004	2.9834	2.5431	2.4794	3.2028	2.1989	1.8425	2.9038	3.0225	2.8544	2.1731	2.5198	2.9577	2.2287	2.8155	1.8158
1105113	3.1403	4.0382	3.0555	2.7194	2.4699	2.7679	2.5688	4.0174	3.2101	4.2638	3.0708	2.7060	3.6895	3.1238	2.4190	2.6850	3.1239	3.6189	4.3696	3.7257	3.3347	3.5616	3.0169	2.9217	2.7000	3.0042	4.1789	3.1188	2.7562	3.4337	2.4787	2.6238	2.6390	3.6753
1108761	2.9571	4.3897	3.0349	2.9934	2.6185	2.5914	2.9708	3.7123	3.2795	4.5550	2.4092	2.7233	3.7851	2.7795	2.5894	2.8062	2.9100	3.7861	5.2293	3.0653	3.0051	3.7699	2.8139	2.7843	2.9430	3.2659	4.6924	3.0563	3.0481	3.8279	2.9708	2.8704	3.2924	3.3261
1103404	1.9633	3.1095	1.6439	1.5024	1.7895	1.3113	1.5498	2.9615	1.9896	3.0734	1.8342	1.4789	1.6353	1.8498	1.6583	1.2700	1.7745	1.7457	3.1981	1.4211	2.1132	2.0625	1.7504	0.7607	0.7386	1.6244	3.3195	1.7081	1.7284	1.6783	1.6903	1.3621	1.5941	1.5419
1101287	2.9848	2.9270	3.6887	2.2077	2.7726	2.6625	2.4236	3.3109	2.7690	3.4088	3.7814	2.1968	3.0822	3.4939	2.2640	2.7617	2.4542	3.1849	3.6746	3.6073	2.6556	3.0657	3.7590	2.8693	1.6308	3.0039	3.7129	3.3857	2.4655	2.9261	3.3970	2.5495	3.2115	2.3924
1100585	2.1683	1.2712	1.2765	0.5054	0.9207	0.6573	0.7131	1.2199	1.5340	1.6745	1.7034	0.8337	1.2361	1.6493	0.8569	0.8755	1.1123	1.9233	1.5622	1.3471	1.0926	1.0005	1.4790	1.3021	0.6274	2.2833	1.7293	1.8657	1.3704	1.5323	1.7166	1.1263	1.3099	1.1345
1087792	4.1175	3.7275	4.1441	3.3769	3.3968	3.2114	2.3167	4.2610	3.7193	4.0993	4.3392	3.4648	3.9075	4.2560	3.0057	3.3767	3.2690	3.6232	3.7183	3.8161	3.8139	3.6940	4.2785	3.3518	1.1407	4.1621	4.4653	4.1297	3.4135	3.7443	4.4177	2.6829	3.3821	3.3423
1100711	2.0087	2.8834	1.2719	1.4957	1.5518	1.1737	1.6590	1.8300	1.9784	2.8124	1.2033	1.6257	2.1280	1.2170	1.0209	1.1079	1.4871	2.5495	3.4090	1.5043	1.8015	2.0665	1.6381	1.2485	1.9583	1.7422	2.9327	1.5235	1.7235	1.9821	1.5379	1.1102	1.2964	1.6728
1090688	5.5091	5.5328	5.5832	4.9944	5.3111	4.6642	4.6924	5.3165	5.3821	5.7374	5.7561	4.6893	5.4338	5.9797	4.4799	4.9290	4.7101	5.5801	5.7665	5.4138	5.2466	5.2900	5.8176	4.5785	3.9568	5.6862	6.0344	5.4851	4.8804	5.4297	5.9376	4.5001	5.3992	4.4523
1107177	6.9836	7.3411	6.7625	6.2526	6.6818	6.3623	5.2457	8.6140	6.9171	8.0260	7.4001	5.9520	7.6804	7.6968	6.0633	5.8325	7.4491	7.3165	8.3041	6.4842	6.7392	7.5763	7.4683	6.5736	4.1837	7.2205	8.3148	6.6872	6.4539	7.7226	7.5854	5.9368	6.1608	7.6801
279947570	4.3352	4.2371	3.6597	4.7363	4.3651	3.3003	0.4380	5.3146	3.3773	4.7655	4.1632	4.0957	3.9223	4.6920	3.4084	3.6078	3.4706	3.9110	5.1389	3.5791	4.6745	3.1207	4.6722	3.7252	0.6606	4.4894	5.2047	3.5293	4.7396	3.0654	4.5821	3.2482	3.4287	2.1397
1105055	3.7855	3.2800	3.8128	2.6185	3.4272	2.6926	2.1010	4.5538	3.4791	3.8034	4.0958	2.9654	3.2973	4.2022	2.7462	2.8432	2.9181	3.4044	3.8083	3.3557	3.5064	3.4455	4.0669	3.0863	1.3764	4.0524	4.3386	3.6051	2.9835	3.2917	4.2699	2.9300	3.0367	2.8404
280123653	2.1252	2.8900	1.8620	2.1887	1.0746	1.8331	2.1802	2.0254	2.3225	2.7970	1.8967	1.3727	2.1256	1.4397	1.4907	1.4941	1.3338	2.7512	3.1048	1.9867	1.7382	1.8928	1.4582	2.0384	2.3992	2.1058	2.4185	1.8923	1.9024	2.2400	1.2766	1.8263	2.1867	1.1234
1092726	3.2965	3.4566	3.1299	2.9779	3.1898	2.7233	1.6926	4.0870	2.8114	4.2782	3.1783	2.8714	3.3767	3.4385	2.4728	2.1884	2.6496	3.0272	4.5727	2.6262	3.0611	3.0570	3.1027	2.3442	0.8724	3.1910	4.3017	2.6698	3.1224	3.1795	3.3315	2.3819	2.7859	2.4509
1088042	3.2647	4.2237	2.8144	3.5109	2.0983	2.6313	3.3022	2.8510	3.5467	3.7710	2.5873	3.1934	3.5292	1.6260	1.9874	2.5119	2.7766	3.6800	3.7709	2.9662	3.5287	3.5904	1.7790	1.5434	3.7082	3.1593	3.4253	3.1447	3.8312	3.5910	1.6784	2.3148	3.0008	2.4343
1099385	5.9999	7.2622	5.8787	5.9202	5.4659	5.7219	6.0389	5.7010	6.0918	6.8523	5.4644	5.3895	6.4462	4.7981	5.2125	5.5111	5.8270	6.2865	6.7023	5.8584	5.6488	6.4179	4.9112	4.9852	6.0741	5.9833	6.6630	5.9846	5.9711	6.4078	5.2739	5.3315	5.8597	5.6753
1100568	3.7398	4.8344	2.9155	3.5206	2.7060	2.8817	3.4133	2.8136	3.5998	4.5278	2.7593	3.2061	4.2865	2.0201	2.6021	3.0098	2.9758	3.8886	4.3879	3.0454	3.3171	4.2825	2.1271	2.3313	4.0978	3.6357	4.1237	3.1893	3.6952	4.2334	2.3802	2.6498	3.3528	3.0068
1099001	3.6855	3.1340	2.2163	3.1169	2.7885	2.1979	1.1332	3.0686	2.5631	3.1537	2.9006	2.8410	2.4542	2.6120	1.6868	2.7843	2.2455	2.9842	2.8959	2.0935	2.2440	2.5373	2.5600	2.0479	1.4831	3.2553	3.4937	2.5470	2.5021	2.2146	2.8621	1.6687	1.9780	2.0580
1094903	3.0545	3.3011	3.3248	2.9236	2.9152	2.3401	2.7633	2.2299	3.1213	3.5565	3.2798	2.3732	3.3943	3.3765	2.2572	2.9423	2.0367	3.2371	3.5163	2.8082	2.9083	3.1314	2.9490	2.3244	1.8864	3.3087	3.5888	3.1230	2.7393	3.3483	2.9186	2.4165	3.1375	1.6643
1099220	4.3622	4.7566	4.5112	4.1551	3.9207	3.7564	3.7350	4.1131	4.2350	4.9611	4.3509	3.8825	4.4096	4.3456	3.4715	3.8454	3.6594	4.3835	4.7681	4.3518	4.2219	4.2452	4.4180	3.7796	3.3594	4.4279	5.0014	4.3430	3.9604	4.2658	4.2919	3.5198	4.0207	3.5369
1092986	2.5800	3.1675	2.4325	2.1660	2.2915	1.8277	2.1198	1.1616	2.4938	3.1713	2.2673	2.1898	3.2978	2.0811	1.6457	2.0624	1.2865	2.7992	3.3065	2.3069	2.1929	3.2941	1.9765	1.6168	2.0996	2.5124	2.7439	2.3794	2.1442	3.1268	2.1159	1.7140	2.2663	1.3720
1093101	2.0045	1.3451	1.7831	1.1590	1.6540	1.4850	0.7609	0.3794	1.5967	1.9307	1.7484	1.4547	1.1261	1.5734	0.8820	1.5969	0.6579	1.4864	2.1164	1.0944	1.1461	1.0724	1.5010	0.5655	0.2043	1.6483	1.7831	1.1204	0.7778	0.8482	1.2432	0.7280	1.6494	0.6703
1088061	3.4956	3.4704	3.2892	3.2828	3.3724	2.4201	2.9870	1.8588	3.1700	3.8869	3.7300	2.7308	3.5451	4.2144	2.9070	3.4989	1.6290	3.6026	3.9929	2.9714	3.5595	3.4256	3.6485	2.6949	1.4913	3.6963	4.0046	3.4027	2.5481	3.6372	3.7132	2.8692	3.7983	1.5911
1101294	4.6783	4.7382	4.4317	3.7799	4.2172	3.9201	3.8411	3.4813	4.2630	4.9602	4.5188	3.5013	4.5392	4.6077	3.7897	4.1261	3.5594	4.5625	5.0297	4.2114	4.0136	4.4452	4.6280	4.1743	2.9751	4.7489	4.9779	4.3239	3.7905	4.4458	4.8326	4.0318	4.5471	3.5478
280063922	2.0647	3.9215	2.3417	2.8189	2.3846	2.0203	2.0403	3.6745	2.6587	4.3730	2.5608	0.2088	3.3219	2.6563	1.7720	2.1727	3.0257	2.7955	4.6781	2.2354	1.3990	3.3744	2.1949	2.5824	2.5608	2.0281	4.5062	2.1138	2.3350	3.2215	2.3494	2.2698	2.2950	2.9788
1087181	0.3172	1.5110	0.2424	0.0407	0.0883	0.1088	0.1894	0.1872	0.2979	1.7295	0.0935	0.0772	0.1857	0.1129	0.0341	0.0882	0.0720	0.3825	1.6132	0.1105	0.1150	0.1910	0.0781	0.1096	0.1332	0.3087	1.7371	0.1616	0.2007	0.2777	0.0945	0.1915	0.1014	0.0720
1105799	4.5243	4.1369	4.6168	3.6946	4.3510	3.6064	3.1609	4.2862	4.1593	4.2236	4.3079	3.3424	3.6986	4.7895	3.2199	3.8854	3.3383	4.1559	4.3104	4.2896	3.6365	3.3836	5.0362	3.9159	2.8855	4.6019	4.6335	4.3248	3.4251	3.5741	4.8667	3.4608	4.1740	3.2904
1090778	5.1226	6.0984	4.7753	4.8869	4.8011	4.6665	4.6531	5.4799	5.3285	5.9825	4.7201	4.7398	5.3474	4.6096	4.2591	4.4681	4.6852	5.4244	6.1814	4.8139	5.0292	5.1951	4.3509	4.2285	4.9006	4.9657	6.1109	4.8613	5.5564	5.3851	4.4588	4.3343	4.5497	4.6247
1093328	3.6917	2.6378	3.1831	2.9933	3.0529	2.3734	0.6389	2.7260	2.4707	3.0346	2.8937	2.6092	2.2999	3.5568	1.9848	2.3100	1.5158	2.5116	2.8315	2.5040	3.1905	2.0696	3.8273	2.4247	0.2737	3.5303	3.4197	2.8850	2.7257	2.2554	3.8876	1.7416	2.3960	1.5766
1092627	4.9201	5.2223	4.9602	4.8827	4.8031	4.1645	3.4895	5.4377	4.6070	6.0942	5.2674	4.5876	5.2198	5.6908	4.0846	4.4701	4.8364	4.8093	6.1375	4.5117	5.1205	4.9691	5.1656	4.1226	1.9873	5.0260	6.4953	4.8707	4.9679	5.3745	5.4381	3.9358	4.7687	5.0227
1097474	6.1351	6.8995	6.2255	5.8627	6.2931	5.5338	5.8463	7.2196	6.2354	7.6487	7.1009	5.5195	6.6397	7.5326	6.1550	6.3737	6.8141	6.6661	7.8861	5.8554	6.2043	6.4726	6.1633	5.6282	4.1537	6.3313	8.2091	6.4149	5.8792	6.9891	6.5762	5.5998	6.6744	6.6692
1093386	3.3489	3.1861	3.3503	2.5701	3.1374	2.7605	2.1495	3.3911	3.0994	3.5147	3.6062	2.4210	3.0905	3.6314	2.4829	2.8894	2.6342	3.2201	3.6150	2.9378	2.7010	2.8041	3.4305	2.7540	1.1826	3.5601	3.8939	3.2482	2.8658	3.0556	3.8360	2.5094	2.9824	2.3150
1100227	8.0895	7.7913	7.5127	7.6096	7.5386	6.9647	5.6554	8.2438	7.5115	8.1858	7.8596	7.4442	7.9146	7.9277	6.5279	6.9113	7.3379	7.5719	8.0543	7.2330	7.7579	7.6880	7.9437	6.6510	4.5234	8.0232	8.2601	7.4001	7.4750	7.6003	8.0692	6.4025	6.9338	7.4850
279921694	5.0422	5.1540	5.0401	4.4741	4.9009	4.3230	3.9670	5.2688	4.6601	5.3937	5.3107	4.1838	4.9015	5.3780	4.3576	4.6098	3.9163	4.9907	5.5488	4.5253	4.4235	4.5846	5.0249	4.5882	3.2740	5.3015	5.4560	4.5657	4.5388	4.3524	5.1169	4.1840	4.7146	3.9377
1095618	1.1042	2.6887	0.9604	1.3264	0.6657	0.6250	0.9413	1.1136	1.2216	1.9623	0.6238	1.1181	1.7268	0.1590	0.2891	0.7057	0.6900	1.5437	2.1437	0.9511	0.5814	1.6433	0.2384	0.4008	1.8663	1.2678	2.1886	1.2621	1.7592	1.6295	0.5528	0.4582	0.9754	0.5986
1096020	4.2884	5.0230	3.6568	3.9301	3.6606	3.2422	3.3805	3.1224	3.9451	4.9928	3.7290	3.6398	4.4875	3.6899	3.3074	3.7874	3.4075	4.2087	5.1162	3.3905	3.9709	4.5542	3.3659	3.2082	3.1702	4.1559	4.8033	3.6303	3.9057	4.6056	3.6182	3.1679	3.9058	3.4816
1088138	5.5209	5.4866	5.1825	4.7856	4.9928	4.7508	4.2130	5.0353	5.1110	5.3618	5.3719	4.6046	4.8658	5.2974	4.5238	4.8570	4.6392	5.1743	5.4449	4.8619	4.5472	4.8156	4.8756	4.4091	3.7376	5.5038	5.4669	5.0283	4.6780	4.8118	5.4097	4.4643	4.7763	4.5814
280107393	3.8207	3.3271	3.9922	1.5059	3.5892	3.1422	4.0284	3.2671	3.9593	3.4841	3.6688	1.8597	2.8890	3.8888	3.4416	3.7249	3.1549	4.1030	3.4562	3.8421	1.7352	2.8448	3.5302	3.9676	3.5049	3.9702	3.5759	4.0183	2.4063	2.8153	3.5940	3.8861	4.2334	3.1298
280037388	4.7363	5.3165	3.8817	4.2419	4.0870	3.4354	3.8693	2.9884	4.3384	5.2190	3.9683	4.1757	4.6803	3.9020	3.5457	4.1909	3.6394	4.4505	5.3273	3.5813	4.3324	4.8921	3.8698	3.1502	3.5671	4.4707	5.1436	3.8323	3.9905	4.9051	3.9961	3.1509	4.3157	3.8102
1095154	2.6673	2.4671	2.6332	1.9489	2.3306	1.9879	1.5053	2.0259	2.3560	2.8399	2.9777	1.6179	2.3412	3.1317	2.0312	2.4220	1.6201	2.5891	3.0382	2.1963	2.0638	2.2152	2.7503	2.3072	0.7829	2.9079	3.0707	2.4708	1.7789	2.5266	3.0492	2.0134	2.4718	1.3968
1091287	3.0257	3.2717	3.2612	2.7175	2.8336	2.2899	1.6434	3.2287	2.7150	3.4666	3.1659	2.5285	2.8997	3.3110	2.2548	2.4531	2.5970	2.9450	3.6337	2.6673	2.8034	2.8738	3.1616	2.2470	1.2194	3.0566	3.7377	2.7606	2.3812	2.6817	3.3644	2.1277	2.3269	2.4465
1103459	1.7446	3.0176	0.8244	1.3038	0.7587	0.8412	1.5960	0.7464	1.5987	2.6173	0.5639	0.9597	2.2839	0.2501	0.7203	0.9651	0.8771	1.9597	3.0340	0.8769	1.5538	2.4331	0.4590	0.8608	1.5382	1.6690	2.5634	0.8910	1.6415	2.4377	0.6687	0.7537	1.6468	1.1292
1092778	1.9299	0.0000	0.0000	0.0000	0.0000	0.0000	0.0000	0.0000	1.0769	0.0000	0.0000	0.0000	0.0000	0.0000	0.0000	0.0000	0.0000	1.9780	0.0000	0.0000	0.0000	0.0000	0.0000	0.0000	0.0000	1.9561	0.0000	0.0000	0.0000	0.0000	0.0000	0.0000	0.0000	0.0000
1101470	1.7162	1.6361	1.3651	0.8418	1.1054	0.8474	0.6060	0.5227	1.3785	2.2869	1.4058	0.7070	1.7004	1.7541	1.1471	0.9195	0.5294	1.4812	2.0761	0.8539	1.4306	1.5584	1.3229	1.0530	0.1079	1.7318	2.1926	1.4241	0.8042	1.7176	1.4118	1.0691	1.3189	0.6413
1094172	5.6280	4.4829	5.2295	4.8689	4.9090	4.4940	3.2394	3.4701	4.7166	4.5743	5.1658	4.6032	4.4644	5.0682	4.0449	4.3178	3.5015	4.8610	4.3009	4.8026	4.8320	4.5291	5.5871	4.3535	2.4559	5.5334	4.6833	5.1144	4.5056	4.4412	5.6296	3.8900	4.4864	3.9239
1093432	1.8956	3.1020	1.4955	1.3123	1.6775	1.4731	1.6379	3.0101	1.7694	3.1694	1.5097	0.9839	2.3282	1.4192	1.2796	1.2611	1.8823	2.2340	3.4290	1.5941	1.4252	2.1167	1.4547	1.3235	1.9522	1.8626	3.1579	1.6327	1.6714	2.0073	1.4637	1.4349	1.6264	1.7678
1096689	1.3114	1.7120	0.8338	0.5908	0.3699	0.5332	0.8053	0.4039	1.3450	1.5980	0.6059	0.4253	1.4615	0.3712	0.2829	0.3548	0.2910	1.2897	1.6186	0.7720	0.2372	1.2502	0.2815	0.4067	1.0370	1.1966	1.2432	0.9723	0.8992	1.5011	0.5812	0.4985	0.8390	0.4489
1088774	1.9382	1.9749	1.9679	1.4959	1.3249	1.3840	1.2600	1.3638	1.8049	2.2906	1.5866	1.6527	1.7753	1.4855	1.0549	1.2018	0.9129	1.9673	2.4264	1.6569	1.6478	1.5696	1.8298	1.2293	0.7827	2.1926	2.3906	1.8307	1.6907	1.8301	1.8602	1.2310	1.5840	1.1913
1099621	3.7939	3.4955	3.7210	2.4862	3.5777	2.9637	2.5545	4.1247	3.3010	3.9404	3.9964	1.9601	3.1796	4.3052	3.1855	3.3426	2.8424	3.6071	3.8255	3.4235	2.8333	2.8498	4.1795	3.4432	1.5696	3.9538	4.1712	3.4862	2.6000	3.2361	4.3216	3.2244	3.6119	2.8997
279866478	0.9595	1.6075	1.5575	0.2293	1.0313	1.0193	0.2081	0.0000	0.6796	1.5298	1.7108	0.3239	1.4074	1.6032	1.0532	0.8112	0.1681	0.9047	1.9970	1.3114	0.1375	0.9478	1.3745	1.3109	0.0000	1.0977	1.5486	0.9834	0.2557	1.2848	1.1913	1.0966	0.8219	0.1690
1095295	2.2362	1.8377	1.6492	0.7375	1.6625	1.3377	1.4252	1.4427	2.7333	1.9524	1.6019	1.0825	1.5370	1.5283	1.3075	1.2879	1.1863	1.8846	1.8179	1.4640	1.1689	1.5533	1.4816	1.4920	1.1511	2.1907	1.8688	1.7974	0.9844	1.5276	1.6470	1.3367	1.3460	1.3335
1096676	3.7258	4.6868	3.2944	3.9622	2.6819	3.2711	3.5166	2.8486	3.5806	4.4768	2.8655	3.5897	3.9392	1.8150	2.5420	3.0648	3.2381	3.7607	4.5290	3.2616	4.0161	3.8654	2.6215	2.3196	3.3451	3.6440	4.2745	3.3113	3.8844	3.9854	2.8260	2.5709	3.2715	3.4302
1105919	1.5688	1.8993	1.7536	1.0311	1.2872	1.3253	1.2783	1.2992	1.5968	2.0306	1.7750	0.9667	1.8308	1.2255	1.2412	1.2575	0.9437	1.7630	2.4760	1.7663	1.0214	1.6853	1.3102	1.0779	1.1329	1.4804	1.9072	1.8001	1.0936	1.5387	1.2271	1.2492	1.3122	1.0207
1087467	1.9232	2.6272	1.5630	1.6929	1.4917	1.4555	1.3041	0.9627	1.6902	2.8148	1.3284	1.4472	1.7930	1.1676	1.2333	1.4123	0.8853	1.8727	2.8758	1.3799	1.4735	1.6681	1.3836	1.2221	1.8720	1.8516	2.4636	1.4654	1.7003	1.5842	1.2900	1.5069	1.5569	0.9950
279719695	4.0726	4.5244	3.6975	3.7874	3.7731	3.3907	2.8948	5.8020	3.6170	5.1447	4.1411	3.2825	3.1853	4.6798	3.0188	3.6476	4.4900	4.1714	4.8506	3.9007	4.1992	3.0474	4.2740	3.5813	1.8473	4.2584	5.3608	3.8287	3.8833	2.6402	4.5478	3.3137	3.7567	4.8695
1095012	2.9933	3.0149	2.7786	1.8257	2.8649	2.2521	2.0555	2.9240	2.6516	3.6126	3.4353	1.6153	2.7054	3.3280	2.6499	2.6609	2.2220	2.8687	3.5220	2.3600	2.2174	2.5470	3.1339	2.7225	1.1319	3.0321	3.5750	2.7273	1.9060	2.5264	3.1902	2.6263	2.9994	2.3151
280092093	3.7255	4.0293	3.4113	2.4453	3.9151	2.9108	3.1990	3.3414	3.1862	4.4804	3.8853	2.6719	3.7157	4.2133	3.1898	3.7386	2.6188	3.8725	4.9469	3.0447	2.9693	3.2904	3.8083	3.2423	2.2982	3.4900	4.7266	2.9273	2.5280	3.4645	3.6722	3.0075	4.2702	2.6933
1090975	1.5132	2.3922	1.7767	1.1020	1.4871	1.9083	1.4472	1.5688	1.5175	2.7011	1.4919	1.6295	1.2895	1.4454	1.1812	1.3302	1.4797	1.4877	3.0954	1.6768	1.1342	1.4310	1.4998	1.3008	1.1335	1.4435	2.6069	1.8474	1.7368	1.2352	1.5581	1.1196	1.2956	1.2506
1094031	4.4801	1.7079	3.1927	3.2080	2.3913	1.9805	1.0530	1.7864	3.8421	1.5628	2.5642	2.8726	2.3789	2.3109	1.4774	1.7505	1.2519	2.5662	0.7367	2.5144	3.0956	2.2979	2.7605	1.8151	0.7730	4.4475	1.7266	2.7662	3.0977	2.1147	2.9384	1.4455	2.0039	1.4732
1093356	1.5510	1.5294	1.5676	0.6486	0.8140	0.9116	0.6259	1.7028	1.3478	1.8388	1.5050	0.8304	1.4005	1.3232	0.8353	1.1243	1.0243	1.5334	2.0903	1.1499	1.0873	1.2545	1.2490	0.8406	0.3879	1.5589	2.2590	1.2616	1.1135	1.2546	1.2489	0.7514	1.1800	0.9994
279897786	6.1392	5.7947	6.3968	5.2541	6.0930	5.8904	5.6439	7.1297	6.6469	5.6972	6.2870	5.6778	5.3316	6.0649	5.6733	5.7512	5.6396	6.5246	6.4120	6.4888	5.7457	4.7872	5.8673	6.0018	6.3800	5.9321	6.6747	6.5714	5.4823	5.0709	5.6774	5.8736	5.3632	5.5651
279902105	4.8663	5.7774	4.6126	5.1668	4.8672	3.9726	2.6349	6.2847	3.8760	6.6431	4.6308	4.9514	5.7731	5.5502	4.1232	3.8409	4.8599	4.2959	6.9730	4.4440	5.3758	5.4493	5.7032	4.2937	0.2487	4.9342	7.1861	4.6602	5.0649	5.6549	5.9093	3.8515	4.2439	4.9261
1093611	2.3849	2.9619	2.1681	1.4452	2.1717	1.7154	1.9392	2.0974	2.3636	2.7905	2.1243	1.1266	2.6032	1.8253	1.6189	2.1417	1.5239	2.0611	2.6429	1.8786	1.5559	2.2891	1.7288	1.4831	1.7077	2.5031	3.2089	2.0864	1.4452	2.4659	2.3338	1.7024	2.3173	1.6840
1095222	1.6501	1.5244	1.9075	0.9282	1.2176	1.4964	0.9530	1.7787	1.5633	2.1290	1.4443	1.0215	1.1871	1.4674	1.2754	1.0899	1.0830	1.8374	2.7171	1.3043	1.0589	1.1740	1.4776	1.2904	0.3456	1.6813	2.0753	1.2233	1.0410	1.0404	1.2865	1.3716	1.4886	0.9691
280056889	4.2968	3.8063	4.1888	3.2990	3.2838	3.0250	3.5611	3.9643	4.4894	3.7070	3.9395	3.4957	3.6265	3.7858	2.8683	3.3281	3.5714	4.6465	3.8344	4.7662	4.2755	3.6138	4.4268	3.9390	3.7630	4.4194	4.0185	4.2496	4.1683	3.8312	4.1619	3.2790	3.3729	3.1297
1089673	4.6619	4.0902	4.4103	4.0499	3.9362	3.5910	1.6229	4.9697	3.3025	4.7271	3.9698	3.7707	3.8827	4.6369	3.4415	3.7192	3.3714	3.6196	4.7039	3.7353	4.2321	3.5099	4.6362	3.7297	0.7365	4.4902	5.1676	4.1893	4.0918	3.8558	4.9275	3.0538	3.7604	3.5390
1103827	1.5269	2.5436	1.3917	1.4395	0.9975	0.9344	1.5224	1.8444	1.7690	2.2605	1.3839	1.0489	1.8482	0.9053	0.7260	1.2097	1.3403	1.8032	2.1298	1.3613	0.9638	1.9301	0.5938	0.7754	1.6281	1.7203	2.5093	1.4495	1.3641	1.8613	0.8584	0.9739	1.6460	1.0959
1096141	3.5544	4.2026	3.3827	3.5487	3.1766	3.0440	3.2145	2.6666	3.8440	4.0984	3.3719	3.0321	3.9343	2.9351	3.0308	2.9297	2.6642	3.8877	3.9513	3.3481	3.5091	4.0075	2.8329	2.8799	2.8371	3.6061	3.8856	3.5843	3.2385	4.1203	2.9302	3.1551	3.2505	2.5019
1105320	5.1361	4.8579	5.2740	4.5030	4.6600	4.0503	4.0787	5.1997	5.0508	5.1581	5.2351	4.2566	5.0127	5.4150	3.9414	4.6617	4.3987	5.3490	4.9154	5.1787	4.6652	4.8187	5.4852	4.4678	3.5811	5.3918	5.3853	4.8092	4.3637	4.7579	5.3284	4.0166	4.6486	4.3511
1090210	2.2076	2.7823	2.2239	2.3871	2.2724	1.5725	1.2976	3.1452	1.7295	3.6042	2.5249	1.6043	2.4931	2.8419	1.4686	1.8037	1.9185	1.8433	3.7809	2.0247	2.1743	2.7306	2.3335	1.4923	0.6347	2.4178	3.8668	2.5086	2.0402	2.5725	2.6049	1.3494	2.3129	2.1980
1093118	1.3071	1.9224	1.2294	0.5236	0.9215	0.6180	1.2761	0.9235	1.0638	1.8949	0.8269	0.7282	1.3542	0.5574	0.6044	0.9431	0.6252	1.3542	2.2040	1.5891	0.7452	1.1987	1.1545	1.2634	1.2730	1.3279	2.1729	1.1856	0.9346	1.2085	0.8798	0.7770	1.3483	0.7589
1097871	2.3801	3.3552	1.5074	2.2651	1.3433	1.6665	2.0074	1.4968	2.3777	2.8437	1.1988	1.8399	2.5001	0.7374	1.2239	1.5172	1.6408	2.7243	3.1651	1.7072	2.3005	2.5637	1.0088	1.1321	2.5135	2.2276	2.6576	1.7430	2.5893	2.6347	0.9273	1.3379	1.8557	1.5024
280088659	0.1263	0.9054	0.1544	0.6556	1.1037	0.1367	0.0000	0.8115	0.6614	1.1768	0.0000	0.6290	1.2743	0.6332	0.1334	0.3678	0.6555	0.7408	5.8431	0.2810	0.8508	1.1040	0.4221	0.5100	0.0000	0.6490	4.1369	0.2877	0.7568	2.1876	0.9099	0.4266	0.3747	0.9919
1106668	4.4317	4.1882	4.1630	3.5461	3.5226	3.6734	3.4520	5.5999	4.4809	4.8313	4.1348	3.6690	4.4791	4.3466	3.0973	3.4061	4.3596	4.8184	4.9576	3.6812	3.4297	4.2908	4.3011	2.9936	2.9850	4.7186	4.6954	3.3481	3.6061	4.1010	4.3897	3.0267	3.8481	3.5402
1093856	2.3167	3.1235	1.9974	2.4981	2.1119	1.2694	2.9843	1.1982	2.8261	3.0498	2.1434	1.8958	2.7586	2.0056	1.7835	2.4782	1.2981	2.8485	2.9182	2.0082	2.4453	2.6197	1.3140	1.3301	2.4149	2.2704	3.1092	2.3714	1.9190	2.9384	1.4341	1.8284	2.7823	1.0214
1102852	2.0848	2.3322	2.2190	1.4001	2.0270	1.3900	1.1378	1.3952	1.8442	2.2940	2.2629	1.3177	1.5875	2.7014	1.8429	1.9648	1.0621	1.9891	2.4801	1.8156	2.0652	1.1560	2.7275	1.8529	0.6434	2.1297	2.7029	1.7921	1.6143	1.0874	2.2791	1.1888	1.6784	0.9805
1100498	2.3670	2.1796	2.1993	2.0179	1.7054	1.6990	1.1572	1.3861	1.9900	2.6056	2.3445	1.9251	1.9432	2.2345	1.6651	1.7309	1.5421	2.5114	2.9203	1.9820	2.3512	2.1242	2.0115	1.9146	0.6571	2.5509	2.7017	2.0028	1.9477	2.2362	2.2774	1.4304	2.0098	1.5489
1091087	2.6676	2.6313	2.1369	2.0393	1.8525	1.6450	1.6812	1.4964	2.2132	3.0899	2.3172	1.7452	2.5599	2.3701	1.6890	2.1248	1.9321	2.5291	3.6646	1.9273	2.1322	2.5985	2.2121	2.0212	0.8685	2.7166	2.9560	1.9587	2.0799	2.6220	2.4814	1.6983	2.2035	1.9643
1093915	1.6564	2.2000	1.2604	0.9618	0.7353	0.7689	2.1692	0.9547	1.6847	2.3421	1.1086	0.7449	1.6803	0.9226	1.3000	1.5223	0.5994	1.9328	2.5043	1.2502	1.0747	1.4659	0.9853	1.2326	1.8898	1.6318	2.3401	1.2703	0.8736	1.5793	0.9652	1.2582	2.0782	0.6063
1090997	2.1152	2.0316	1.5639	1.2309	1.3112	1.1348	1.4267	0.6655	2.2018	2.0718	1.4470	0.9814	1.8838	1.1550	1.2100	1.6446	0.7724	2.0990	1.9843	1.4674	1.3123	1.8914	1.2314	1.2201	1.3195	2.2148	1.9281	1.4189	1.2832	1.9233	1.3775	1.4267	1.6536	0.8144
1102292	4.5041	5.1893	4.3714	4.4014	4.3061	3.7379	4.2967	4.6036	4.5159	5.2225	4.3263	4.0178	4.8835	4.2822	3.6901	4.2421	3.8889	4.8976	5.4832	4.3421	4.6131	4.6710	3.9931	3.5710	4.3423	4.5106	5.3761	4.4493	4.3551	4.9620	3.8851	3.6456	4.3961	3.6141
280115479	5.4207	5.4198	5.1066	4.5410	5.1128	4.3401	3.7211	5.1135	5.0115	5.3131	5.2637	4.4516	5.0801	5.4368	4.3696	4.7592	4.5155	5.1434	5.2961	4.6638	4.7480	4.8032	5.1422	4.5260	3.3496	5.5209	5.7753	4.6947	4.8316	4.6938	5.2857	4.1135	4.6999	4.7482
1104711	2.6108	2.7522	2.8693	2.5411	2.4422	1.9933	1.8404	3.4904	2.5498	3.1090	2.9005	1.7839	2.3773	3.0690	1.8671	2.2453	2.2043	2.8002	3.0869	2.5764	2.2194	2.5716	2.6181	1.8521	0.9824	2.8373	3.2921	2.6414	2.1251	2.5671	2.8923	1.9082	2.3738	1.9824
279720762	3.9592	4.5276	3.2194	4.0569	3.6971	2.8724	1.4045	5.2109	3.6111	4.8029	4.0256	3.9177	4.0247	4.0303	2.8601	3.0602	3.5915	3.9614	4.7816	3.1295	4.5580	3.6423	4.2836	3.1679	0.8301	3.9185	5.3690	3.4282	4.0922	3.9843	4.3452	2.4102	3.1872	3.6852
1089297	1.3162	1.6136	0.8334	0.7841	0.5887	0.6563	0.9477	0.6829	1.1396	1.9748	0.8100	0.4788	1.1336	0.7069	0.5034	0.8970	0.3831	1.5151	2.3115	0.7593	0.6267	1.0962	0.7103	0.9523	0.8578	1.2697	1.8175	0.7735	0.6751	1.0483	0.8640	0.9186	1.2732	0.3629
1092429	1.6179	1.3238	0.9704	0.4982	0.5827	0.8460	1.3078	0.5613	1.4513	1.6344	0.9638	0.2879	0.8994	0.5700	1.0435	1.0341	0.4832	2.0068	1.7988	0.9163	0.5076	0.8140	0.7085	1.4774	1.1253	1.7063	1.4183	0.8281	0.4795	0.9194	0.5772	1.4638	1.3653	0.5286
1089624	2.3755	2.3984	2.1262	1.8190	2.0299	1.5618	1.1762	1.3547	2.0736	2.7109	2.3686	1.9701	1.9188	2.4611	1.5728	2.0158	1.5499	2.1909	2.7677	1.8245	2.0756	1.9426	2.6722	1.6124	0.7621	2.3172	2.8258	2.0055	1.3814	1.9532	2.4600	1.2814	1.8743	1.4613
1101421	7.8987	6.8809	7.3345	8.0765	7.4859	6.2383	3.9298	6.7717	6.2119	7.5315	6.5718	7.5328	6.6463	7.6445	5.4916	5.9931	5.0362	6.6597	7.4811	6.5741	8.1794	6.5306	8.3272	6.5046	3.4565	7.6407	7.7613	6.8823	7.6316	6.6076	8.1235	5.3818	6.1810	6.4586
279977670	6.2819	6.8122	6.6282	6.2625	6.3725	5.9669	5.3853	7.2284	6.4866	6.9078	6.7796	5.7813	6.2958	6.8570	5.9799	5.9584	6.3479	6.4798	7.8074	6.4329	6.4725	5.9162	6.5648	6.3328	5.4169	6.5843	7.7560	6.7256	6.6039	6.3085	6.6155	6.3336	6.2812	6.0819
1100489	4.3062	4.3376	3.8741	3.4979	4.5476	3.1513	2.2718	4.3318	3.7114	4.5541	4.4922	3.5201	4.3671	4.5715	2.9846	3.5468	3.9227	4.0837	4.4088	3.8056	3.5171	4.2591	4.0962	3.4571	1.4893	4.3769	4.7946	3.8484	3.5643	4.1381	4.3131	3.0373	3.7801	4.0050
1094738	2.6024	3.3491	2.0470	2.2701	2.1374	2.1346	2.0223	2.4028	2.7183	3.4448	2.0582	1.8095	2.6889	1.7944	1.9545	1.9843	1.7300	2.2574	2.8791	2.0803	1.9132	2.2691	1.7798	2.0715	2.1963	2.6476	3.4289	2.1585	2.4378	2.3110	1.9690	1.9478	2.0269	1.8507
1093985	3.1581	3.7401	3.0207	2.7637	2.5922	2.8263	2.7932	2.8132	3.3194	3.6646	2.8174	2.6012	3.2987	2.5150	2.6182	2.5651	2.6996	3.3131	4.0471	3.0265	2.9093	3.3260	2.5739	2.6895	2.3059	3.1571	3.8025	3.1097	2.8064	3.4628	2.8084	2.6659	2.8182	2.8416
1097956	2.1484	2.2142	2.4170	1.3395	1.9430	2.2316	2.1372	1.4590	2.1590	2.7930	1.8218	1.7111	2.0234	1.7604	1.5328	1.8605	1.5470	2.3315	3.6994	2.1884	1.3910	2.1686	2.2488	1.6058	1.3335	1.9659	2.5974	1.7294	1.8363	1.8752	1.7215	1.6933	2.3798	1.3172
1102517	2.9630	2.1964	2.3548	2.3603	2.2779	1.7467	0.6090	1.8142	1.8793	2.2882	2.1938	2.3499	1.7622	2.2207	1.2256	1.3820	0.9748	2.3482	2.4674	2.0621	2.4120	1.5142	2.7701	1.9374	0.3397	2.8852	2.2190	2.4578	2.5097	1.8218	2.8430	1.6372	1.8487	1.2227
279793707	1.5200	0.8008	0.2212	0.8666	0.0000	0.1757	0.1737	0.0000	1.3326	1.0363	0.4557	0.0000	0.8112	0.0000	0.0000	0.3628	0.3683	1.5575	0.8399	0.2861	0.1974	0.1638	0.4597	0.3553	0.1473	0.9438	0.4746	0.5864	0.1547	0.7117	0.4476	0.0000	0.2407	0.4792
1098999	6.4718	7.2925	6.4660	6.8723	6.7534	5.5932	6.7748	4.8462	6.8300	7.0672	6.7828	6.3156	7.3319	6.9214	5.9079	6.6357	5.3972	7.0643	7.0244	6.2237	6.8047	7.1771	5.9386	4.9673	5.6913	6.6736	7.1108	6.7535	6.1652	7.4769	6.3026	5.7551	6.9563	4.9964
279863736	5.7328	6.1767	6.0095	6.5563	5.2112	5.0179	5.3757	6.7041	6.4088	5.8054	5.8718	6.0530	4.9722	5.8586	4.6055	4.9577	5.8429	6.3801	5.8016	5.9075	6.2833	5.4433	5.6345	4.7535	4.5580	5.8156	6.4802	6.1377	5.7997	6.1100	5.5438	4.5066	5.1195	5.7478
1100780	1.5861	1.0154	2.2695	0.7546	0.9252	1.9592	1.0965	2.4145	1.2510	1.3355	1.4356	1.4322	0.5187	0.8060	0.6560	0.6830	1.8984	1.1416	4.4675	2.6201	1.0793	1.0985	2.4343	1.4715	0.4274	1.2606	1.3290	1.0389	1.4481	1.0667	1.2530	0.5268	1.1556	0.6299
279988923	0.5868	1.2028	0.6342	0.3008	0.2576	0.4664	0.3050	0.7946	0.7114	1.6245	0.3412	0.0391	0.5829	0.4697	0.1506	0.5802	0.5105	1.2810	2.3473	0.6237	0.2934	0.8414	0.4745	0.2934	0.4208	0.6681	1.5189	0.2955	0.3699	0.8546	0.2214	0.3147	0.5034	0.3483
1088592	2.2271	2.6794	1.8851	1.9887	1.9958	1.4004	1.8114	2.5430	2.1349	3.3306	2.2655	1.7759	2.5023	2.3110	1.6737	1.9362	1.6570	2.3554	3.5260	1.9196	2.0494	2.2241	2.0208	1.7050	1.3977	2.4160	3.4003	2.1203	1.9550	2.6086	2.1373	1.6961	2.2284	1.5558
1096659	1.2235	1.9289	0.9248	1.1020	1.1318	0.3018	0.5336	1.8403	0.7068	2.5222	0.7709	0.1787	1.5666	0.7714	0.5381	0.5139	0.6175	0.8715	3.0207	0.6714	1.4847	0.9881	0.8963	0.7022	0.3502	1.1886	2.3022	0.7188	1.0107	1.3061	0.9900	0.5535	0.6448	0.5731
1093829	2.1560	3.4132	1.7283	2.2003	1.3615	1.6546	2.0904	2.2943	2.1837	3.1023	1.5980	1.4954	2.6280	0.7258	1.3516	1.3967	1.8129	2.4119	3.0890	1.7548	2.2241	2.6463	1.0822	1.2615	2.3856	2.0499	2.9829	2.0323	2.4275	2.4790	1.3497	1.5489	1.6274	1.9169
279820834	3.2353	4.6841	3.8067	3.4930	3.5014	2.5889	2.9387	5.3907	3.4640	5.4329	3.9532	3.4939	4.6422	3.7766	2.8033	2.5382	4.4856	3.8931	5.6894	3.3486	3.7749	4.4798	3.3118	3.6232	2.5745	3.3967	5.5632	3.9340	3.9974	4.6168	3.6039	3.2025	2.8584	4.4166
1087458	1.5306	2.8628	1.9278	1.8223	1.3537	1.5182	1.2842	2.4117	1.1504	3.4124	1.7718	1.0358	2.4217	1.4195	1.1620	1.2922	1.3332	1.7187	3.5521	1.8741	2.0138	2.1507	1.7959	1.5095	0.9318	1.5587	3.2675	1.8404	1.7815	2.5150	1.9236	1.2943	1.7408	1.5508
1088594	9.1047	9.4070	9.0557	8.9071	9.0036	8.1997	7.8078	10.2212	8.7294	9.6041	8.9167	8.6293	9.1190	9.2299	7.9691	8.7073	8.6345	9.0407	10.2670	8.7925	9.4035	8.8249	8.9761	8.2906	6.5630	9.2178	10.2006	8.7564	9.1820	9.0433	8.9710	8.0864	8.8647	8.7840
1091935	4.1807	4.6759	4.0576	3.5930	3.9891	3.3513	3.1411	4.9226	4.1171	4.6988	4.0379	3.3055	4.1121	4.2259	3.1090	3.6880	3.8586	4.2382	4.6635	3.8477	3.6819	3.9954	4.0585	3.2789	3.7813	4.4227	4.8418	3.8687	3.6162	3.9576	4.0811	3.1943	3.8147	3.6905
1099296	1.0453	1.5235	1.0495	0.4750	0.4117	0.5960	0.9110	0.5069	0.9823	1.4921	0.6474	0.4462	1.1072	0.4671	0.5402	0.4623	0.4194	1.3670	1.7136	0.7690	0.7430	1.1386	0.4880	0.5027	0.6337	1.1789	1.4719	0.7120	0.4114	0.8652	0.3942	0.6832	0.8533	0.2787
1102877	2.5438	2.6725	2.1531	2.1907	2.2988	2.0616	0.7817	3.4177	2.2460	3.3864	2.3998	2.2618	2.3183	2.8658	1.8114	1.6754	2.2081	2.4228	4.0056	1.8212	2.6196	2.0325	2.6587	1.7389	0.3578	2.5460	3.5509	2.1919	2.5279	2.1093	2.7297	1.5530	1.8138	2.2845
1087357	2.1719	2.4933	1.7348	2.0189	1.2023	1.3004	1.6551	0.7759	2.1317	2.2667	1.4032	1.6782	2.3076	0.9367	1.3184	1.4714	0.9059	2.4325	2.5108	1.6684	1.8641	2.3764	1.2543	1.4237	1.5672	2.2245	2.2277	1.7456	2.0988	2.4669	1.0659	1.3138	1.6711	0.9472
1090217	1.1729	1.8196	0.6315	0.3377	0.2190	0.4398	0.8119	0.1092	1.0009	1.6286	0.4126	0.3584	1.2783	0.1449	0.3802	0.4652	0.1667	1.2550	1.6426	0.5672	0.4904	1.3770	0.2789	0.5333	1.0045	1.1321	1.5441	0.6235	0.5847	1.2561	0.3444	0.6965	0.8673	0.2454
1093572	2.4269	2.4362	2.4500	1.9186	1.8018	1.6684	1.4720	1.8424	2.0096	2.5918	2.3079	1.5275	2.3446	2.2899	1.4385	1.7129	1.2711	2.2537	2.7437	2.0753	1.8280	2.1325	2.4248	1.6260	0.9072	2.3442	2.6182	2.0498	1.8273	2.3924	2.3983	1.4336	2.0583	1.3527
1089925	1.4532	1.6756	1.1969	0.8507	1.0266	0.8624	0.7329	1.2602	1.2576	2.3674	1.2707	0.9050	1.3934	1.1812	0.8625	1.0449	0.7519	1.4550	2.4919	1.1685	1.1036	1.4031	1.1928	0.5997	0.5408	1.3893	2.2418	0.9711	1.2121	1.4579	1.3089	0.6180	1.1506	1.0354
1093384	5.0915	4.9764	4.6303	4.4091	4.5006	3.9148	3.3767	4.6542	4.3760	5.2627	4.6985	4.2912	4.6545	4.9129	3.7915	4.1247	4.1237	4.6935	5.0774	4.3208	4.4118	4.4159	4.9973	4.0729	2.9099	5.0039	5.2781	4.4381	4.2754	4.4399	5.1079	3.7983	4.2830	4.3734
1098658	2.5421	2.7557	2.0093	2.0739	2.1415	1.8130	1.2485	2.6944	2.0799	3.2986	2.6356	2.1279	2.4554	2.8808	1.5850	1.7805	1.8323	2.2403	3.2772	2.1291	2.3857	2.2101	2.7730	1.8903	0.2510	2.5941	3.3353	2.1609	2.3597	2.1473	2.8024	1.4467	1.9310	1.8985
279767055	1.1323	2.3790	1.8458	1.9860	0.7510	1.8046	1.1275	1.6601	1.0818	2.4573	1.2665	1.0699	0.8153	1.5015	1.5894	1.0962	0.9798	1.3257	2.6687	1.7206	1.8954	0.4180	1.7014	2.0165	0.8266	1.0773	2.8818	2.2805	1.4419	0.9497	1.1655	1.7130	0.6948	1.1432
280096027	1.6696	1.4795	0.9187	0.8459	0.3772	0.5728	0.2253	0.0705	0.8525	1.6381	0.5065	0.6890	1.2165	0.3315	0.6194	0.7358	0.2817	1.1930	1.5075	0.6010	0.9115	1.3572	0.4441	0.5482	0.1391	1.5201	1.3742	0.8384	0.6871	1.2858	0.5680	0.5807	0.8943	0.2669
1092015	2.4128	2.1819	2.2791	1.1555	1.4746	1.6610	1.1275	1.0235	2.0235	2.1778	2.2074	1.5354	1.7705	1.9714	1.4909	1.4549	1.2997	1.6243	1.2103	1.6040	1.0307	1.5290	1.1395	1.5736	0.5142	2.5555	2.0871	2.2008	1.8491	1.8579	2.6400	1.6054	1.8265	1.3053
280003454	3.2525	3.5010	3.3483	3.0197	3.0740	2.8993	2.5951	3.7125	2.9849	4.0993	3.2407	2.7187	2.7335	3.4725	2.7648	2.7501	3.1688	3.1861	4.8838	2.9787	2.6509	3.0780	3.3811	2.6530	1.5502	3.2427	4.3658	2.8316	2.9396	2.7943	3.4088	2.8610	3.1587	3.2725
1088112	2.7340	3.6911	2.2907	2.7465	1.9550	2.1758	2.6431	2.2772	2.9201	3.4702	1.8640	2.3553	3.1502	1.4057	1.9008	2.0589	2.1318	3.2316	3.6297	2.5097	2.8659	3.1136	1.6392	1.9283	3.2382	2.6914	3.1931	2.4276	2.8083	3.1608	1.4308	2.1007	2.4019	1.8551
1100499	1.8688	2.0063	1.9682	1.5685	1.2534	1.2598	1.2695	0.9244	1.9279	2.2296	1.7711	1.4685	1.8406	1.1076	1.3655	1.5109	1.0881	1.9153	2.1364	1.6243	1.5266	1.9680	1.1679	1.3442	0.9316	2.0246	2.0981	1.7182	1.4140	1.9417	1.3512	1.4449	1.6083	1.1548
1103760	1.1153	1.7197	0.8615	0.7632	0.6369	0.5295	1.0792	0.7782	1.0839	1.7855	0.6756	0.6988	1.2947	0.3430	0.5393	0.6238	0.4895	1.5015	2.3375	1.0227	0.7875	1.1557	0.4358	0.5852	1.7663	1.1964	1.6353	1.0310	1.0097	1.3534	0.2139	0.6406	0.9215	0.4423
1087900	2.3540	1.6297	2.4752	1.3602	1.4693	1.5017	1.2439	2.3076	2.0348	1.9530	2.4646	1.4237	2.0890	2.1786	1.4697	1.5894	1.2250	2.2872	2.0393	2.0333	1.6254	1.9395	2.0355	1.3800	0.5731	2.4560	1.9299	2.1090	1.4752	1.9371	2.1610	1.3345	1.7542	0.9839
1087157	3.1751	3.3476	2.7129	2.4877	2.7614	2.4149	2.6159	2.0970	2.7225	3.5502	2.9257	2.2979	2.8695	2.9543	2.4458	2.7489	1.9137	3.1473	3.7554	2.6452	2.8147	2.8188	2.7800	2.3734	2.0914	3.0836	3.5678	2.5518	2.5854	2.8942	2.7826	2.4321	2.9570	1.8683
1089949	3.5762	3.4188	3.4199	2.9347	3.1393	2.6967	2.6319	3.6023	3.3320	3.8891	3.7539	2.8674	3.7239	3.7737	2.5118	2.8776	2.9447	3.2987	3.6935	3.1814	3.0879	3.3503	3.4674	2.5271	1.4453	3.6547	4.0136	3.5349	2.8279	3.5588	3.7494	2.6427	3.0260	2.8522
279747347	8.3698	8.2247	8.3234	7.6100	8.1839	7.7759	7.4833	9.1409	8.1139	8.5834	8.6493	7.4068	8.1277	9.0685	7.6567	7.9342	7.8825	8.5355	9.3611	8.2177	8.1041	7.8724	8.8110	7.9924	6.2427	8.4454	9.2989	8.3410	8.0488	8.2150	8.8550	7.5219	8.0495	7.7113
1095128	5.7387	5.8181	5.3743	5.2002	5.1803	4.7305	4.7257	7.4113	5.7412	6.5367	5.4052	4.7532	5.8490	5.8898	4.4005	4.9985	5.9183	5.9653	6.6650	5.0059	5.3829	5.5896	5.6352	4.4338	3.8956	5.9512	6.5834	5.0945	4.9799	5.7442	5.6587	4.5484	5.4625	5.5700
1100139	3.4257	2.0532	3.4560	2.5087	2.5394	2.4892	1.7369	1.5407	2.9281	1.8372	3.3234	2.9429	2.0307	2.9720	2.1331	2.3487	1.5466	2.6588	0.9754	2.8297	2.3771	2.0200	2.5668	1.8547	1.1592	3.5464	2.2544	3.3925	3.0371	2.0741	2.8845	1.6831	1.8522	1.4632
1092574	2.7601	2.9096	2.0841	2.1084	2.5230	1.5158	1.2363	3.0608	2.2373	3.7429	2.1089	1.7362	2.4807	2.7056	1.8672	2.0416	2.0160	2.2491	4.0450	1.6492	2.4159	2.3807	2.5985	2.0185	0.6323	2.5244	3.6347	1.8830	2.0198	2.3856	2.7873	1.6359	2.0852	1.9477
1089664	2.8941	3.2171	2.9165	2.1467	2.7356	2.3468	2.2052	3.1672	2.6464	3.6321	2.8939	1.5561	2.4063	3.0476	2.3806	2.6584	2.2319	3.0451	3.9537	2.6754	2.5897	2.5041	3.2060	3.0266	1.9604	3.0698	3.7198	2.6063	2.1832	2.6762	3.0581	2.7266	2.8909	2.4721
279707916	0.0000	2.1556	0.0000	0.0000	0.7226	0.0000	0.0000	0.3248	0.0000	1.9628	0.2025	0.0000	1.1008	0.0000	0.1544	0.2757	1.0054	0.6929	1.1128	0.6320	0.0000	0.0000	0.0000	0.0000	0.2286	1.2582	1.8067	0.0000	0.2803	0.1327	0.0000	0.4266	0.2364	0.9763
1094090	3.3289	3.9371	3.7192	3.4274	3.4118	2.6923	3.7778	3.5372	3.7196	4.0249	3.7662	2.9102	4.0458	3.8056	2.8143	3.4118	2.8911	4.0564	4.0775	3.5001	3.7907	3.8293	2.9715	2.2806	2.5449	3.5013	4.0592	3.8884	3.1383	4.0746	3.1772	2.5500	3.7739	2.5659
1102615	2.3209	0.4035	0.1535	0.8339	0.4293	0.6740	0.2595	0.9890	1.8077	0.7636	0.1730	0.2582	1.1112	0.5121	0.2014	0.5661	0.4009	2.2611	1.0939	0.1707	0.3619	0.8081	0.5020	0.0585	0.2771	2.1794	0.7728	0.2790	0.4356	0.5863	0.4467	0.1286	0.5446	0.1751
1108360	4.8356	5.5409	5.5520	4.8520	4.9631	3.8928	5.1256	6.1859	4.8282	6.0624	5.5243	4.5619	5.0938	5.5773	3.7682	5.0388	5.2746	5.1824	6.1165	5.4071	5.1233	4.8183	5.5301	3.6269	5.1925	4.9327	5.9678	5.4108	5.0904	4.9639	5.2853	3.6664	5.2908	4.7716
1098979	1.2208	1.9529	1.3414	1.2309	0.8744	0.8250	1.1506	1.2348	1.1754	2.2036	1.1472	0.7685	1.3584	0.9111	0.8535	0.7843	0.8174	1.4497	2.3702	1.1676	0.9925	1.2873	0.8949	1.0776	0.8384	1.2922	2.2384	1.2790	1.1454	1.3296	1.1295	0.9606	1.1992	0.7442
279980634	3.8049	5.9893	4.2007	4.1109	3.8048	3.6970	4.0688	7.0020	4.7637	6.6813	4.1449	3.9968	6.1279	4.4973	3.6372	3.6078	5.9967	4.9703	6.6376	4.6586	3.4757	5.4988	4.5117	3.8464	3.9488	3.8233	6.7672	4.4589	4.2977	5.7494	4.5160	3.5411	4.0609	5.5554
1104083	2.3658	1.8432	1.9021	1.6631	1.8815	1.4242	1.0593	2.5062	2.0876	2.2877	2.1450	1.5066	1.7099	1.9128	1.2526	1.6394	1.6243	2.2851	2.5289	1.7591	1.5631	1.7735	1.9300	1.4186	0.3151	2.3693	2.3952	1.7388	1.6348	1.6806	1.9521	1.4222	1.6011	1.5597
1106366	2.8613	2.2779	2.0953	1.9987	2.1866	0.8178	0.7366	3.1248	1.4524	2.9196	1.7884	1.6692	1.6950	1.7711	1.8148	1.4259	1.3345	1.5965	3.8360	0.9045	2.1347	1.8712	2.3416	1.9162	0.0000	2.1757	3.2522	1.6368	2.1374	1.7621	2.0725	1.0287	1.4115	1.7792
1096803	3.1459	4.2741	2.6594	3.0407	2.4526	2.3770	3.2901	2.7373	3.1938	3.9790	2.3944	2.6004	3.5902	2.1139	2.3247	2.7725	2.7323	3.5269	3.8983	2.7987	3.2342	3.5406	1.8224	2.0012	3.2606	2.9644	3.9234	2.7157	3.0385	3.5971	1.8903	2.4554	3.0382	2.3633
1094324	3.5462	2.6204	3.6872	2.5689	2.7169	2.5653	2.5596	1.8849	3.5493	2.3204	3.4101	2.6889	2.7555	2.8897	2.7451	3.0086	1.7356	3.4677	2.0791	3.4256	2.6643	2.6610	2.7883	2.9158	2.3822	3.8079	2.5372	3.5506	2.6971	2.7733	2.9322	2.8367	3.1201	1.6860
1108986	2.5518	3.4437	1.7224	2.1322	1.6388	2.1243	1.9703	1.8793	2.4020	2.9844	1.4147	1.8794	2.5675	0.9873	1.5424	1.5251	1.7217	2.6522	3.1074	1.9504	2.4055	2.4920	1.1943	1.2752	2.6327	2.3008	2.7346	1.9478	2.8489	2.4832	1.1054	1.8435	1.5761	1.6451
279801213	8.3486	8.5643	8.1395	7.8946	8.1527	7.3871	7.4180	9.2773	7.9935	8.5753	8.1357	7.6478	7.8666	8.5409	7.1965	7.8825	7.6885	8.1617	9.0608	8.0012	8.4726	7.5412	8.2106	7.5264	6.5614	8.4548	9.2144	7.9637	8.3416	7.8352	8.2845	7.2760	8.0521	7.3244
1093146	6.8779	7.0204	6.4581	6.2051	6.6755	5.9775	4.9115	8.3789	6.2958	7.5785	6.8836	6.0647	7.0160	7.4014	5.6698	5.8767	6.5403	6.7400	8.1038	6.4305	6.8780	6.7709	7.5449	6.2790	4.0776	6.9330	8.0631	6.5231	6.6699	6.8988	7.5308	5.6108	6.0899	6.6836
1102701	0.9656	1.3365	0.7762	0.2556	0.6956	0.6703	0.6719	0.5761	0.9695	1.7921	0.9603	0.1710	0.4629	0.9772	1.0029	0.9215	0.3321	1.0502	2.1721	0.7357	0.1699	0.5175	0.7791	1.2294	0.6133	1.1814	1.6344	0.8319	0.1614	0.6941	0.7630	1.1726	1.2877	0.2083
279966820	1.4404	3.0160	1.9142	0.5906	2.9152	2.9578	0.0000	0.9741	0.9932	2.9763	1.5213	0.9703	2.5056	0.6444	1.7969	0.1693	0.6464	1.5916	3.6352	1.3076	1.0997	2.8600	1.2332	2.1590	0.0000	1.4838	2.4929	0.8088	1.0250	2.9652	0.6455	1.9582	0.1715	2.1410
1088957	3.0881	3.4031	2.9732	2.5749	2.8745	2.0856	2.3876	3.8044	2.7503	3.7052	3.4153	2.3263	3.4876	3.7837	2.3652	2.6591	2.4260	3.3755	3.9044	2.9021	3.2347	3.2217	3.2339	2.3170	1.2597	3.4189	3.9716	3.0150	2.8162	3.4084	3.5286	2.0674	2.9131	2.3511
1095593	3.2373	3.1393	3.2656	1.9795	3.0786	2.4930	2.4242	3.1581	3.0680	3.1662	3.2656	1.8363	2.6565	3.4702	2.5517	2.8816	2.5026	3.3155	3.2109	3.1633	2.1346	2.7447	3.4308	3.1139	2.0689	3.3951	3.4723	3.1988	2.3909	2.8551	3.4685	2.6929	2.8331	2.4827
1097281	1.2912	1.4753	0.8344	0.8710	0.4842	0.3709	0.4925	0.1521	1.1615	1.6699	1.0398	0.4574	0.9835	1.0620	0.4101	0.4761	0.2158	0.9681	1.0212	1.0816	1.0131	1.0277	1.3819	0.6472	0.2747	1.3849	1.6056	0.9430	0.4348	1.1341	0.7731	0.6341	0.7810	0.4205
1101915	1.5375	1.8919	1.3036	0.9531	1.0667	1.0497	1.4103	1.0059	1.5069	1.8576	0.9391	0.8562	1.2553	0.8603	1.0227	1.0619	0.8064	1.5836	2.4246	1.3355	0.8730	1.1696	0.9207	1.0857	1.2363	1.3137	1.8056	1.4082	0.9679	1.3252	0.8197	0.9886	1.0570	0.8293
280091290	3.4013	4.7590	2.5441	3.0133	3.4615	3.1978	2.9119	3.9485	3.8318	4.5992	2.9226	3.2207	4.4370	2.3551	2.8453	2.9863	3.3083	3.9541	4.2862	3.5614	3.0692	4.0980	2.2400	3.5483	3.8740	3.5596	4.6575	3.1332	3.4088	3.9157	1.7631	3.2435	2.5533	3.4518
1091599	5.3523	4.5583	5.2188	4.8207	4.7075	4.4995	3.7544	4.4535	5.1137	4.8181	5.2074	4.6055	5.4596	5.0685	3.9604	4.4070	3.9015	5.3331	4.8780	4.8933	4.9631	5.3436	4.9170	3.5199	3.2322	5.3243	4.5975	4.9296	4.7584	5.2961	4.8921	3.6445	4.3386	3.8413
1104429	1.1310	0.8875	1.1842	0.1372	1.0346	0.6064	0.5162	0.5981	0.8895	0.9667	0.9005	0.1021	0.6646	0.8434	0.2140	0.7003	0.1932	1.0258	1.5958	0.9441	0.6875	0.6477	0.6561	0.3000	0.4996	1.1828	1.3536	1.4072	0.5178	0.6511	1.1194	1.1765	0.7502	0.0513
1102075	1.5840	1.2708	1.1300	0.5777	0.7492	0.5917	0.7292	0.3147	1.6628	1.4028	0.7765	0.6622	0.9677	0.7240	0.6544	0.7469	0.5382	1.6217	0.9150	0.7684	0.4145	1.0411	0.7264	0.7366	0.7040	1.7479	1.1281	0.9199	0.6196	0.9636	0.6873	0.7744	0.7957	0.6248
279948863	5.6979	5.9021	5.1502	5.4840	5.3974	4.5019	3.2329	6.8226	4.9380	6.2547	5.6166	4.9800	5.6110	6.1585	4.3315	4.9328	5.0262	5.3866	6.9356	5.0859	6.1269	5.4022	5.9128	4.7277	2.8132	5.6590	6.8272	5.2676	5.7751	5.6073	6.0726	4.4255	5.2462	5.3771
1095106	4.6248	4.3999	4.1438	4.2017	4.4093	3.3721	3.1949	4.0441	4.1410	4.6112	4.1252	3.9317	4.0735	4.5856	3.1398	3.7479	3.2624	4.1959	4.6454	3.8912	4.2619	3.9153	4.3646	3.4250	2.4770	4.5351	4.9696	3.9110	4.0861	4.0477	4.4049	3.1674	3.8830	3.6714
279865535	5.1724	5.1335	5.2470	5.2193	5.0312	4.6416	4.6607	6.0236	4.7799	5.4771	4.9860	4.8295	4.7554	5.2995	4.2756	4.7803	4.5304	5.3283	6.2755	4.6803	5.4195	4.1257	4.9368	4.9003	2.8879	5.2300	6.1105	4.7246	5.3947	4.0471	4.9481	4.4418	4.9862	3.6138
1089357	4.1431	3.6736	3.9704	3.4177	3.6737	3.2619	2.2009	4.1068	3.6144	4.0026	3.9668	3.3430	3.5263	4.2779	3.0117	2.9702	2.8976	3.8079	3.9521	3.7270	3.8146	3.4212	4.5352	3.4345	1.6585	4.2027	4.2267	3.8270	3.7886	3.5294	4.5166	2.7743	3.1561	3.0446
1086940	3.6395	3.5028	3.5335	3.0081	3.6386	2.8622	2.2622	4.3679	3.0282	4.1429	3.6775	2.7343	3.6013	3.9431	2.5369	2.8840	3.0303	3.3813	4.5043	3.1212	3.0054	3.2876	3.7892	3.0570	1.0720	3.6801	4.3511	3.1674	2.9925	3.2558	3.8595	2.6602	3.0282	3.2872
280024738	4.7597	7.4039	5.4393	5.8770	5.4758	4.6518	5.0442	8.1645	5.8349	7.3641	5.5111	5.4540	5.7740	5.3270	5.0293	4.6135	6.7021	5.6688	6.7902	5.1929	5.4061	5.5371	4.7289	5.0888	4.4459	5.1722	7.5151	5.2928	5.9998	5.9176	4.6997	4.9588	4.8956	6.1167
1088827	1.3069	2.0332	1.1569	1.2574	0.6844	0.9010	1.2824	0.5346	1.4426	2.2269	1.0467	0.9370	1.4922	0.7539	0.5683	0.9515	0.5078	1.5045	1.7967	1.0276	1.0271	1.5296	0.9160	0.6729	1.3658	1.3595	2.0653	1.1017	0.9352	1.4996	0.8647	0.8440	1.1544	0.4688
1087561	2.6390	2.6235	2.5619	2.3830	2.4247	1.6515	1.4715	2.3174	2.3310	3.4526	2.6421	2.0286	2.7908	3.2951	1.8974	2.3757	1.8529	2.4118	3.4382	2.1290	2.6599	2.5903	2.4372	1.8071	0.8167	2.7076	3.7194	2.2080	2.1998	2.6586	2.8682	1.5722	2.3818	1.7952
1087613	3.2717	3.6875	3.2519	3.2400	3.0849	2.5493	2.8174	3.4869	3.2884	3.8356	3.2481	2.8376	3.5188	3.2583	2.5231	2.8983	2.7898	3.4303	4.2161	3.0133	3.3049	3.1955	2.8932	2.3833	2.2239	3.3877	4.0969	3.2727	3.1725	3.4507	3.0993	2.4052	3.1895	2.7042
1093119	4.7476	5.6323	4.3360	4.2797	4.2928	4.3624	4.9151	5.4324	5.2573	5.8378	4.2339	3.6814	4.7732	4.2247	4.6772	4.8457	4.2270	5.0525	6.2831	4.4369	4.1599	4.6970	3.8165	4.8379	5.5636	4.7563	5.8190	4.3763	4.4298	4.6003	3.8309	4.9382	4.7870	4.0641
1105052	2.0177	2.7337	2.6388	1.6074	1.9592	1.4955	1.7278	2.6365	1.9106	3.0377	2.3862	1.0729	2.1959	2.6861	1.5116	1.8980	1.8835	2.1901	2.9314	2.5274	2.1922	2.1222	2.0786	1.8039	1.5581	1.9846	3.1756	2.3785	1.9303	2.1534	2.6082	1.7536	2.1059	1.8961
1101970	1.8687	2.1625	1.4900	1.7443	1.2232	1.4816	1.3876	1.0013	1.7882	2.3535	1.5579	1.5422	1.8454	1.2652	1.3690	1.1646	0.9896	2.0648	2.3210	1.5973	1.1671	2.0726	1.4873	0.8216	0.9812	2.0214	1.7014	1.8737	1.3752	2.0258	1.0323	1.3036	1.4233	1.1391
1090013	5.0972	4.6291	4.0330	4.7572	4.3872	3.8975	2.4914	4.3742	4.3462	4.8348	3.8503	4.4584	3.4661	4.4695	3.3766	3.7062	3.4697	4.1181	4.5981	3.5650	4.6239	3.4372	4.7247	3.7912	1.7651	4.8826	4.9343	3.8472	4.4864	3.3723	4.7087	3.4626	3.6704	3.8325
1097700	2.5838	2.8569	2.4141	2.2137	1.9247	2.3197	1.5221	3.0564	2.6461	3.0151	2.5044	2.1090	2.7031	2.0820	1.9050	2.0519	2.4887	2.7674	3.2205	2.1524	2.2496	2.7375	2.2132	2.0741	1.1657	2.8902	3.2722	2.1292	2.1914	2.3965	1.9494	2.0612	2.1800	1.9542
280093036	0.9465	1.4131	0.7896	0.5968	0.7400	0.0970	0.0663	1.1277	0.7210	1.5357	0.4487	0.0000	1.2819	0.8553	0.3009	0.4173	0.3005	0.9921	2.1911	0.8183	0.0000	0.6836	0.6551	0.6088	0.2539	0.9893	1.6683	0.6030	0.5694	0.8721	0.9603	0.8816	0.4531	0.3916
1092689	3.3558	4.5377	2.7514	3.0944	2.4623	2.8066	3.0787	2.4055	3.2732	4.0319	2.4378	3.0893	3.6623	1.7937	2.2328	2.5353	3.2266	3.7144	4.2299	2.7547	3.1364	3.8733	1.9516	2.1714	3.3401	3.2635	3.7127	2.8073	3.5216	3.7925	2.3005	2.3828	2.9079	3.2339
1096158	3.0903	2.9663	3.3117	2.5383	2.9196	2.6889	2.6436	3.0552	3.2235	3.2818	3.1509	2.5052	2.6790	3.6146	2.4473	3.0293	2.4620	3.2618	3.7537	3.0281	2.5674	2.6294	3.1062	2.1822	2.1921	3.1219	3.2935	3.0352	2.4351	2.4535	3.2194	2.3681	2.9395	2.0284
1102024	3.5685	3.9081	3.6221	3.3930	3.2964	3.0979	3.3073	3.3181	4.0413	3.8057	3.4965	3.1726	3.4830	3.1132	2.9295	3.0716	2.8404	3.8973	3.6783	3.8765	3.2789	3.3721	3.4490	3.4289	3.6070	3.7313	3.8263	3.8102	3.1674	3.3756	3.3147	3.2137	3.1751	2.6614
1099280	2.2776	2.2021	2.5607	1.6700	1.8496	1.7399	1.3831	2.5969	1.9657	2.5197	2.4005	1.5586	1.9010	2.5966	1.5267	1.6862	2.1588	2.3395	2.8836	2.2778	2.0697	1.8166	2.1583	1.4465	0.8539	2.4721	2.6844	2.2778	1.9820	1.9278	2.6122	1.4975	2.0661	1.9089
1093543	2.5810	3.3923	2.2058	2.3548	1.4802	1.6552	2.6243	1.7079	2.6252	3.2173	1.8971	1.9974	2.8594	1.5913	1.7977	2.3180	1.6623	2.9596	3.1890	2.0362	2.5898	3.0087	1.6093	1.6117	2.5377	2.5631	2.9940	2.1793	2.4886	2.9571	1.5949	1.8185	2.6207	1.5952
1104755	5.4840	5.6138	5.5174	5.2750	5.0989	4.8800	5.2570	4.0161	5.6324	5.4647	5.4767	4.9681	5.6449	5.3754	4.7143	4.9857	4.4734	5.7345	5.4392	5.4327	5.1431	5.6692	5.0420	4.3788	4.7741	5.5904	5.3573	5.6572	4.8561	5.8487	5.2229	4.6829	5.2512	4.2866
1103757	3.4965	4.3891	3.2353	3.4637	2.6198	3.1087	3.1134	3.0521	3.6810	4.1456	2.7402	3.1344	3.7725	2.2667	2.6080	2.5169	3.1980	3.8836	4.1609	3.4843	3.5492	3.8681	3.0295	2.8284	3.8116	3.4556	3.9849	3.3235	3.7068	3.8161	2.6026	2.7720	2.8957	3.0180
1094327	2.6476	2.5350	2.4836	1.8049	2.4101	1.8427	1.1419	2.2404	2.2177	2.5847	2.6205	1.6643	2.0794	2.8247	1.8215	1.9609	1.5312	2.3730	2.5481	1.9260	1.8014	1.8088	2.8557	1.9187	0.8879	2.6216	2.7788	2.1017	1.7553	1.8136	2.8682	1.6526	2.0764	1.3308
1093520	3.8217	5.4983	3.3375	3.7833	3.1945	3.4338	3.8063	5.0761	3.9119	5.2440	3.2401	3.2909	4.5848	2.6927	3.0169	3.2108	4.4070	4.4628	5.4788	3.7242	3.7531	4.1992	2.6813	3.4062	4.9351	3.7161	5.2253	3.5321	4.3534	4.2473	2.7345	3.3855	3.4042	4.3849
1092363	4.5484	4.7438	4.6463	4.5103	4.4226	3.7058	4.1840	3.1413	4.5893	4.8804	5.1210	4.2398	4.8215	5.0728	4.1490	4.3500	3.7277	4.8669	4.7396	4.2136	4.7191	4.7695	4.2388	3.4407	2.6788	4.9122	4.7755	4.7153	4.1510	5.0468	4.7358	3.9600	4.8002	3.3143
280078548	2.8842	2.2306	2.2960	2.4256	2.4336	1.7023	1.7925	2.7863	2.9279	2.7019	2.3270	2.0059	2.4444	2.5331	1.4814	2.1600	2.0676	3.0224	3.5483	2.3783	2.5687	2.5767	2.4544	1.7761	1.5603	3.0207	2.8117	2.0744	2.1956	2.3591	2.2822	1.6002	2.1919	1.8152
1102780	3.9352	4.5368	4.2346	3.4786	4.0421	3.6459	3.5961	5.4937	4.0565	5.0950	4.3168	3.5745	4.2570	4.6829	3.1720	3.7167	4.1569	4.1699	5.4255	4.1338	3.7471	3.9980	4.2322	3.1666	3.1695	4.0806	5.2755	3.9165	3.8511	4.2075	4.3818	3.2652	4.0596	3.7359
1107506	2.2489	2.0540	2.5781	2.1724	1.9035	1.5605	0.0000	2.5954	1.5198	3.0999	2.5601	1.5895	2.4211	2.9043	1.1437	2.3340	1.5479	1.5351	2.5168	2.3920	2.5332	1.5227	2.6908	1.1019	0.0000	2.2953	2.9142	2.1835	1.7324	1.8097	2.8685	1.4438	2.4927	0.9207
279938412	0.3131	2.1085	0.3130	0.1706	0.5508	0.0786	0.2591	1.4304	0.0883	2.1596	0.2260	0.3742	0.3941	0.0000	0.2011	0.2067	0.9287	0.0897	2.8163	0.2938	0.8710	0.4052	0.0860	0.2910	0.3121	0.3725	2.6328	0.3016	1.0037	0.2226	0.0000	0.5840	0.0000	1.2543
279285414	0.6135	1.4090	1.0820	0.0588	0.4007	0.4858	0.5882	0.7876	0.5096	1.5121	1.0623	0.0724	0.5407	0.1268	0.6735	0.6912	0.7226	1.1084	0.6371	0.8660	0.6345	0.4273	0.6150	0.8379	0.3666	1.0841	1.6109	1.1869	0.3522	0.6116	0.6849	0.6841	0.5009	0.5568
1097673	1.1339	1.3894	0.5723	0.3135	0.4030	0.3345	0.3542	0.2739	1.1004	1.5999	0.4416	0.1273	1.3320	0.4785	0.4251	0.5067	0.2541	1.3804	1.5183	0.3709	0.3929	1.1265	0.4924	0.4167	0.2499	1.2084	1.3929	0.5377	0.6114	1.2219	0.5586	0.5205	0.7426	0.2240
1096952	4.3073	4.7029	4.1454	4.0488	3.9362	3.4304	3.7386	3.6817	4.1815	4.5954	4.2106	3.7757	4.4295	3.9243	3.4051	3.6332	3.6879	4.3960	4.6924	4.1264	4.2120	4.3603	4.0144	3.4354	3.5406	4.3202	4.6298	4.2191	3.8892	4.3389	4.0226	3.4027	3.9280	3.6489
1097209	3.8513	2.5379	3.6326	3.1043	2.9740	2.5263	1.5877	3.1034	3.1934	2.8495	3.6591	2.9398	2.9606	3.2956	2.2874	2.5135	2.0335	3.0076	2.2816	3.0134	3.0103	2.8061	3.5248	2.4045	0.9714	3.8636	3.0493	3.6111	3.0496	2.7067	3.7053	2.2705	2.8825	2.2105
1092224	4.0608	4.2377	3.3411	3.6803	3.2339	3.5175	2.8357	4.7445	4.2286	4.3234	3.2555	3.4731	3.9889	3.1856	2.9420	3.3964	3.7542	4.3386	4.4866	3.2800	3.1469	3.8824	2.8922	2.4724	4.0921	4.0056	4.3097	3.5097	3.8307	3.9873	2.4870	2.8770	3.0720	3.5630
1101266	5.6543	4.3432	4.6483	4.9578	4.3001	4.4332	3.3897	3.6859	5.3690	4.9924	4.0907	4.6600	4.4315	3.9829	3.8937	3.9755	4.1057	4.6000	4.9635	4.3162	4.9516	4.4222	4.6654	4.0416	3.7578	5.5839	4.6756	4.5584	4.9538	4.2209	4.6154	3.9437	4.4394	4.3328
279559170	3.0745	3.2051	3.6463	1.9821	3.0098	2.9227	2.5714	3.6781	3.1481	3.1232	3.5532	1.9577	2.7835	3.4734	2.8684	2.8150	2.7488	2.8984	3.0232	3.2336	1.8683	2.8024	2.9643	3.0276	1.9095	3.2288	3.4954	3.4471	2.0702	2.6457	3.4352	2.9915	2.8360	2.4865
280059964	3.6541	3.2107	3.5878	2.3201	3.2306	2.5248	2.7871	3.6585	3.4501	3.8552	2.9899	2.8070	3.4003	3.5920	2.6027	2.7198	2.4193	3.8904	3.9919	3.5937	4.0512	3.2337	3.9530	2.5651	2.8804	3.7964	3.3790	3.6452	3.3127	3.3285	3.4731	2.3944	3.3144	2.5558
279898297	1.7695	2.2309	0.9060	1.9094	0.7158	0.6987	1.0832	2.4589	1.6728	1.1362	1.5500	2.0385	1.1033	1.0742	0.7898	0.7152	1.3566	1.8754	2.1113	1.6657	1.2306	0.6105	0.9961	1.0529	1.6591	1.3942	2.4061	1.6209	2.0557	0.6249	0.5013	1.4294	0.8022	0.6071
279797209	8.2482	8.7460	8.6325	7.9561	8.4429	7.4971	7.9466	9.4109	8.2170	9.4033	8.8039	7.7331	9.0306	9.1621	7.4779	8.2153	8.5102	8.6251	10.0271	8.6354	8.6006	8.6370	8.7617	7.9148	7.2729	8.3457	9.9391	8.8343	8.5402	8.9360	8.7441	7.8473	8.2314	8.5328
1090062	2.4493	2.1820	2.2852	1.9540	2.1346	1.4045	0.9432	2.0368	1.9091	2.9129	2.3629	2.1506	2.4954	2.6703	1.4907	1.8656	1.1879	2.0206	3.2122	1.9084	2.3181	2.2218	2.6634	1.4220	0.1948	2.4185	2.7230	1.8300	1.8763	2.0502	2.5090	1.1733	1.8876	1.3055
1104614	2.6526	2.8732	2.6898	2.0695	2.3243	2.3509	1.9342	3.2947	2.6242	3.8748	2.3251	2.5583	2.5845	2.4803	2.1078	2.4160	2.4753	2.6111	4.8071	2.5198	2.2786	2.8029	2.5836	2.4825	1.7643	2.6093	3.7895	2.1781	2.8309	2.5657	2.3498	2.1874	2.7193	2.2555
1089492	1.5672	1.9703	2.0470	1.2119	1.3030	1.4134	1.2896	2.6135	1.8466	2.3386	1.4048	0.7579	1.2926	1.8687	1.1757	1.5379	1.1965	1.9763	2.5421	1.5557	1.1049	1.4157	1.6868	1.3958	1.3212	1.7555	2.4930	1.7301	1.2011	1.3588	1.3422	1.3450	1.7467	1.2407
280070669	2.5268	3.4054	1.6367	2.5510	1.0729	2.0674	2.5480	1.5067	2.5805	3.0832	1.3362	2.5090	2.8506	0.3570	1.2949	1.3438	1.8453	2.7350	3.3232	1.9846	2.0583	3.1196	1.1050	1.1711	2.4899	2.3466	2.1726	1.7508	2.7245	2.8435	0.6031	1.4553	1.8359	1.8421
1104139	2.5424	1.2603	1.7545	1.7873	1.3937	1.1828	0.9658	1.9169	2.0478	1.7806	1.7343	1.6676	1.9318	1.8850	0.9996	1.4111	1.2662	2.6837	1.9978	1.6476	1.6522	1.8649	1.7781	0.9917	0.8299	2.6961	1.7605	1.8646	1.6621	1.6697	1.6535	0.9725	1.3622	0.9821
1103946	0.7628	1.0636	0.5278	0.2633	0.8811	0.0000	1.5553	0.3719	1.2924	1.4804	0.6157	0.0552	0.3582	0.8481	0.0520	1.2110	0.3961	1.3533	1.5026	0.3767	0.1282	0.3266	0.6315	0.0000	0.8521	1.2879	1.6623	0.5061	0.2740	0.2916	0.7224	0.1797	1.4834	0.1578
280084379	5.4080	4.0811	5.0131	4.3669	4.8110	3.9075	3.1924	3.9924	4.7916	3.6458	4.5523	4.4532	3.7105	4.8156	3.3159	3.9956	3.1083	5.0507	3.0442	4.3550	4.3718	3.8428	5.3854	4.1453	2.7237	5.3068	4.1998	4.4242	4.1057	3.3352	4.9065	3.4555	3.8324	3.2485
280074018	3.5461	4.0162	3.3628	3.1235	3.3332	3.0158	3.4234	3.7857	3.5548	4.1646	3.4999	2.6713	3.4144	3.4259	2.9854	3.3627	3.1117	3.9075	4.9017	3.6396	3.6156	3.2299	3.4625	3.5363	3.4531	3.5690	4.5074	3.3376	3.1504	3.4297	3.1680	3.4063	3.3202	3.1795
279912885	5.4632	4.9018	4.4600	5.0859	4.7201	4.2866	2.4729	5.1294	4.5146	5.0215	4.9668	5.0862	4.4710	4.5229	4.0504	4.2168	3.8314	4.3742	4.2958	4.4493	5.2675	4.2055	4.5826	4.4345	0.9795	5.2498	5.1393	4.4921	5.0509	4.1385	4.3729	3.6476	4.1119	4.7080
1097809	2.7299	3.2468	2.7967	2.5537	2.6456	2.1227	2.6037	2.4177	2.8754	3.3086	2.8776	2.2131	2.8803	2.8786	2.1418	2.8344	2.1306	3.2176	3.4007	2.8159	2.8449	2.8690	2.6555	2.0762	1.8419	2.8481	3.3207	2.7460	2.5249	3.0005	2.4313	2.0372	2.8544	2.0551
1097696	0.8929	1.4137	0.6648	0.4729	0.5479	0.4189	0.8007	0.5774	0.9727	1.7747	0.7928	0.1426	0.8808	0.5583	0.5516	0.6601	0.2379	1.0869	1.7075	0.7618	0.3656	1.0515	0.6374	0.7900	0.4568	0.9418	1.6341	0.8725	0.4570	1.0276	0.6418	0.5909	0.8923	0.2989
279971278	3.1406	3.8480	3.4706	2.6468	3.2968	3.0698	2.3336	4.7699	3.2720	3.9254	3.6619	3.0529	3.1464	4.1588	2.8364	3.1636	3.6098	3.8928	3.8218	4.4721	3.6829	3.0424	3.9273	3.0418	1.7538	3.8279	4.5839	4.0979	3.6147	3.3555	4.4993	3.3655	3.4480	2.8270
1088227	2.5787	2.1052	2.2734	1.2739	2.0052	1.5184	1.0109	1.8567	1.8684	2.2598	2.2646	2.0265	2.1032	2.4791	1.2239	1.5372	1.5126	2.0445	2.3456	2.1021	1.7632	1.9742	2.4015	1.3761	0.4570	2.4271	2.3803	2.1674	1.7717	1.9907	2.5448	1.2023	1.6157	1.8029
1092606	3.5972	1.0537	1.6717	1.6294	1.4954	1.3726	1.0656	1.7995	3.8077	1.0730	1.2381	1.4902	1.4416	1.4256	0.7184	1.7494	1.5567	2.3921	0.9710	1.4882	1.9969	1.2800	1.5489	1.2589	0.7450	3.6192	1.0446	1.3385	1.6864	1.2785	1.4524	0.8621	1.3980	1.7435
1104319	3.2713	2.6446	2.6425	2.0713	2.6211	2.3778	2.3187	3.7025	3.5189	2.6514	2.6539	2.0769	2.2376	2.8138	2.0822	2.4538	2.5991	3.3053	2.9104	2.6914	2.3767	2.2199	2.4960	2.3589	2.1371	3.3299	3.1246	2.5430	2.0571	2.3399	2.6113	2.1535	2.3182	2.5577
1100330	1.3601	2.0599	0.9363	1.1640	0.4209	0.6009	1.0029	0.6983	1.3337	1.8140	0.6263	0.7503	1.4186	0.3340	0.5271	0.7704	0.5786	1.6920	1.7697	0.9294	1.0547	1.6620	0.4673	0.4097	1.1506	1.4924	1.6044	0.8630	0.9765	1.5726	0.5778	0.4641	1.2457	0.6616
1102817	4.3796	3.7880	3.8975	3.8467	3.4970	3.1929	2.4529	3.6892	3.5352	4.1590	3.7565	3.4219	3.5885	3.9037	2.9394	3.4075	2.8702	3.7598	4.1308	3.4470	3.8350	3.5244	4.1633	3.1947	1.8727	4.2091	4.1904	3.6375	3.6029	3.4234	4.3642	2.7783	3.3406	3.3497
1097915	3.7217	4.7276	2.5970	3.6920	2.4941	2.7903	3.0012	2.4579	3.4681	4.1463	2.2605	3.2176	3.9900	1.3491	2.1194	2.1623	2.9900	3.7065	3.8918	3.0056	3.6403	3.9371	1.8591	2.1540	4.2282	3.4183	3.7415	2.9581	4.2735	3.9395	1.8048	2.5960	2.6249	3.3209
280135928	0.9726	1.2031	0.5660	0.7672	0.4191	0.3773	0.2530	0.4869	0.8839	1.6963	0.6593	0.5252	0.7882	0.6217	0.2414	0.4981	0.4588	1.2760	1.9119	0.6508	0.8970	0.8993	0.7346	0.6075	0.0825	1.1702	1.4715	0.4736	0.5126	0.7920	0.5456	0.2841	0.7630	0.4597
280007681	1.1228	1.9635	0.5574	0.5826	1.5123	0.6382	0.6385	0.5881	1.9134	2.1141	0.7085	1.0065	1.1720	1.1809	0.7380	0.7423	0.6333	1.4607	3.0924	0.9110	0.9221	1.5873	0.7462	0.5228	0.6767	1.0087	1.5852	0.7114	1.2810	1.5619	0.6292	0.4737	0.4510	1.4557
1094403	2.4102	1.8807	2.0664	1.4737	1.7926	1.5171	1.2638	1.2933	2.1136	2.1897	2.0551	1.7752	2.2501	2.2956	1.1834	1.8558	0.9247	2.4640	2.6550	1.8162	1.7022	2.1098	2.3579	1.0403	1.0898	2.4818	2.1042	1.7822	1.8010	2.1791	2.2297	1.1395	1.6600	1.0805
1097458	2.4598	2.0037	2.1213	1.6420	1.9760	1.4166	1.0324	1.3365	1.9916	2.1500	2.3107	1.6531	1.7174	2.4044	1.2989	1.9322	1.2103	2.1058	2.1745	1.9649	1.8032	1.5988	2.5546	1.5921	0.8744	2.4484	2.3160	2.1456	1.6202	1.6127	2.4498	1.3447	1.9041	1.3597
279814315	4.1220	3.7454	3.6215	4.1285	3.3562	2.5406	1.9839	4.0073	2.9517	4.5208	3.3686	3.4240	3.8728	3.6817	2.2130	2.8946	3.0380	3.5026	4.6580	2.8495	4.1694	3.8127	4.2250	2.3313	1.1913	3.8193	4.5861	3.4585	3.6632	3.7724	3.7852	2.2433	3.3633	3.4932
1105413	3.9804	4.2423	3.9975	3.5348	3.7981	3.4834	2.9586	4.9286	3.6593	4.7060	4.3706	3.4882	4.1325	4.5810	3.2502	3.4965	3.2780	4.0044	5.0252	3.9883	3.9467	3.9835	4.5268	3.8738	2.2743	4.2119	5.0146	3.8979	3.7704	4.0264	4.5368	3.3216	3.4337	3.3789
279708301	3.5992	4.3100	2.1310	3.6990	2.2220	2.5895	1.2221	1.8395	2.9963	3.6446	2.2340	2.7694	3.0007	2.3808	2.0364	2.8608	2.8444	2.6043	4.1117	2.9279	3.6035	3.3726	2.2967	2.6686	1.3705	2.8892	3.4262	2.5415	3.9157	2.5814	2.4813	2.3652	1.8001	3.0040
280122870	2.7471	3.0222	3.2407	2.1776	3.0372	2.4546	1.8730	2.0495	2.9568	2.3228	3.1811	1.7117	2.0698	3.0961	2.1061	2.6192	2.0644	3.1099	2.3393	2.4381	2.3332	2.1895	3.1233	2.7515	1.9739	2.8029	3.1036	2.9741	2.1111	1.9025	2.7578	2.3649	2.5996	1.7326
279236391	1.8888	2.0770	1.5726	1.3719	1.2839	1.4243	1.3098	0.8742	1.6988	2.2177	1.3900	0.9492	1.3969	0.9573	1.1813	1.4333	0.9547	1.6181	2.0686	1.2153	0.8544	1.3966	1.5535	1.2087	1.2213	1.8911	2.1622	1.4655	1.3120	1.4778	1.2392	1.3930	1.6458	0.8808
1090590	3.7100	2.8056	3.2311	2.2184	3.3187	2.7261	2.2782	2.5662	3.0682	3.1530	3.4894	2.0936	2.5667	3.8970	2.8651	3.1278	1.8173	3.1936	3.1746	2.7674	2.4095	2.4488	3.8243	3.3650	1.5602	3.5789	3.3377	3.1457	2.0005	2.3312	3.8067	2.7672	3.1480	2.0704
1090466	4.4831	4.5697	5.0945	4.8519	5.2199	3.5136	4.2342	3.7046	4.6472	5.0511	5.7804	4.7388	4.9895	6.1875	3.8927	4.7844	3.8905	4.7512	4.8649	4.4664	5.2091	4.8681	5.0123	2.8939	2.5730	4.8292	5.3257	5.0114	4.0549	5.1462	5.1730	3.2307	4.9817	3.1425
279909859	2.3283	3.1872	1.7296	2.2953	1.5245	1.6891	1.8662	1.7247	2.1406	2.6288	1.8630	1.8897	2.3853	1.1738	1.4306	1.2975	1.7357	2.5512	2.6757	1.4663	2.0215	2.5006	1.3080	0.9378	1.4434	2.2625	2.1743	1.9871	2.1920	2.4089	1.2314	1.3398	1.5664	1.8942
1089263	1.3751	1.9648	0.9645	0.8501	0.3798	0.7004	1.5413	0.4721	1.2272	2.0805	0.7885	0.4055	1.5225	0.3794	0.9350	0.9420	0.3552	1.5530	2.1961	0.8616	0.7865	1.4915	0.4369	1.4489	1.6079	1.5324	1.9852	1.0716	0.7628	1.5300	0.5477	1.5719	1.6026	0.3647
280088647	1.8450	1.9863	1.3424	1.0151	1.0977	1.0725	1.8204	0.7700	1.5368	2.1718	1.5944	1.2659	1.7562	1.0432	0.9823	1.1546	0.9854	2.4089	2.6581	1.3458	1.2402	1.8251	0.8931	1.5421	2.0503	1.3234	2.0760	1.1204	0.9786	1.3563	1.0915	1.3284	1.2637	1.0980
1090070	3.8343	2.9796	3.3620	3.3564	3.3819	2.5903	2.0207	2.4809	3.3991	3.4734	3.3728	3.1130	3.1366	3.5704	2.4960	2.9444	2.2068	3.4401	3.2107	3.0335	3.6323	3.1140	3.4651	2.7796	1.0619	3.8347	3.5967	3.3637	3.1953	3.3257	3.6611	2.2350	3.0869	2.5110
279956039	2.5750	3.0364	1.4972	1.7057	2.3152	1.4326	1.3427	3.6554	2.6955	2.8711	2.5699	1.7754	2.5033	3.3176	1.9196	2.2155	1.9390	2.9465	3.3123	2.0223	1.6487	2.3384	2.7174	2.4085	0.9558	2.8819	3.5531	1.8306	1.7505	2.5702	2.4387	1.2374	1.8652	2.6147
1089742	1.0318	1.4465	1.2324	0.6461	0.6119	0.5704	0.6026	1.0525	0.8731	1.6163	1.0537	0.3030	1.2427	0.8540	0.6282	0.6255	0.7277	1.3026	1.8713	1.1806	0.6919	0.9485	0.8581	0.8402	0.8077	1.0363	1.7549	1.2204	0.7643	1.0235	0.8596	0.8068	0.9195	0.6368
279919204	5.6017	6.1428	5.2613	5.6131	5.3831	4.6991	4.0938	7.3419	5.4060	6.5816	5.9416	5.4506	5.9576	6.2808	4.5231	4.9648	5.6492	5.5844	6.8500	5.1551	6.3367	5.4487	5.8922	4.7578	2.9308	5.7649	7.0249	5.2585	6.0133	5.8275	6.1282	4.3241	5.1210	5.0324
1101264	4.9975	5.1401	5.2460	4.5113	5.3185	4.4640	3.9209	5.5878	4.8468	5.3456	5.1473	4.2858	4.6254	5.7587	4.4662	4.5816	4.2714	5.1479	5.7760	4.7379	4.8913	4.2241	5.6042	4.7032	3.4597	5.2193	6.0194	4.8364	4.5778	4.5192	5.7877	4.3857	4.7514	4.2072
279891257	2.0055	1.0918	1.5645	0.0919	0.7091	1.8569	1.0215	2.1404	0.3798	1.2473	1.1396	0.8903	0.4089	0.9556	0.5687	0.7940	1.4203	1.4598	3.7071	1.9918	0.0000	0.8499	2.2179	1.3857	0.0000	0.9544	0.7447	0.8766	1.1976	1.1268	0.7027	0.4069	1.1349	0.0000
1086951	2.0455	2.7138	1.9484	1.9269	1.8600	1.6114	1.5012	2.6684	2.2649	3.2438	1.6884	1.7767	2.5191	1.8665	1.2681	1.6959	1.8783	2.2886	3.2103	1.9566	2.1878	2.1869	1.5751	1.2812	1.6458	2.2624	2.9026	2.0442	2.0278	2.1756	1.5181	1.5234	2.0908	2.0081
1105874	2.6040	2.4825	2.1227	2.0719	2.3148	1.7383	0.8870	2.7364	2.0765	2.9842	2.2786	1.8871	1.8975	2.7329	1.5345	1.7536	1.6771	2.2754	3.2731	1.7875	2.2824	1.8938	2.5659	2.0540	0.5876	2.5340	3.1518	1.8975	2.0397	1.8068	2.4825	1.5994	1.8381	2.0638
1088078	5.4887	5.8411	5.4939	4.4485	5.5749	4.7707	5.3862	5.3798	5.4316	6.2350	5.5061	4.0427	5.3150	5.8900	5.2705	5.6753	4.6455	5.6513	6.0905	5.2537	4.7441	5.1611	5.3252	5.6670	4.7533	5.6050	6.3299	5.3270	4.4347	5.2440	5.5117	5.6718	5.8752	4.7734
279819863	1.2907	1.6605	0.8530	0.8856	1.0941	0.8373	0.9199	0.8649	1.4443	2.1283	0.9888	0.4234	0.9265	1.5073	0.9137	1.1070	0.3751	1.8434	2.4707	0.5316	0.9037	1.1835	1.1976	1.4888	0.3463	1.6801	2.0566	1.0981	0.9815	1.2617	1.4265	0.7822	1.1356	0.9536
279499361	3.4988	4.4043	3.3924	3.5945	3.0170	2.7169	2.5465	5.0224	3.5868	5.2319	3.7324	3.1623	4.1318	3.8853	2.7868	3.1853	3.6710	3.5178	5.4557	3.2674	3.6203	4.0776	3.5894	2.9480	2.6985	3.5702	5.1467	3.1730	3.6210	4.0738	3.7854	3.0704	3.4616	3.7251
1099973	5.3299	5.2669	4.9086	4.8529	4.9154	4.2025	3.8763	4.6860	4.7573	5.3937	4.8951	4.6193	4.9390	5.0305	4.0788	4.4531	4.3070	4.9264	5.4631	4.6584	4.9603	4.8565	5.0450	4.2036	3.5607	5.2624	5.4630	4.7713	4.7257	4.8529	5.0986	4.0889	4.6728	4.4228
280071006	6.1529	5.6537	6.1047	5.2154	5.8422	5.0940	4.4679	6.1564	5.7257	5.9915	6.2688	4.9459	5.8266	6.5167	5.0390	5.2672	5.2510	5.8526	5.6713	5.6447	5.5482	5.6397	6.4373	5.1679	3.4017	6.1701	6.1177	5.6976	5.2306	5.6540	6.5578	4.6717	5.3355	5.4381
1103219	2.1793	1.9098	2.1656	1.6333	2.0798	1.4881	1.2553	2.1001	1.7839	2.8338	2.2544	1.6204	1.8902	2.6763	1.6164	1.7942	1.3617	2.1644	3.0866	1.7787	1.8267	1.7962	2.3324	1.4943	0.2676	2.1072	2.5687	1.9579	1.5721	1.8450	2.3440	1.2627	1.9089	1.4019
279750954	1.8988	2.1372	2.2367	0.5876	1.4105	1.1913	0.3356	3.1526	1.3314	2.8365	1.1245	0.7943	1.5756	2.1857	0.8722	1.6117	2.1903	1.7247	2.7456	1.3973	2.4167	0.7524	2.5428	1.3789	0.0000	2.0498	2.5459	1.2802	1.0817	1.1076	2.6821	1.1619	1.5427	0.6265
1097484	2.4869	2.6012	2.0889	1.9371	2.4429	1.2744	1.1785	3.1359	2.2454	2.8641	2.4152	1.6552	2.0545	2.8697	1.7683	1.9449	1.5593	2.7160	2.6022	1.8101	2.0031	1.8574	2.7493	2.0094	0.7769	2.6511	3.1673	2.0963	1.6842	2.0062	2.6158	1.4372	1.8767	2.1641
1090133	1.6029	2.2709	1.1694	1.2454	0.6780	0.9816	1.4275	1.0438	1.7774	2.2266	0.7382	1.4433	1.5374	0.5998	0.6954	1.1432	0.9305	1.8931	2.0109	1.3520	1.6098	1.6734	0.8776	0.5027	2.0706	1.5750	1.7485	1.3685	1.6924	1.3583	0.5502	0.6849	0.9786	0.9332
279866279	2.4142	2.5782	1.9136	1.1973	2.5698	1.7312	2.3338	2.5634	2.1903	3.0826	1.8822	1.0780	1.9745	2.9307	1.5743	2.4156	1.6968	2.5630	3.2867	1.8707	1.0210	1.5676	2.1077	2.1204	1.9833	2.5484	3.4845	2.0088	1.6292	2.1406	2.6114	1.9929	2.3241	1.5989
1104752	6.2813	5.9522	5.6764	5.7474	5.8309	5.1263	3.9946	6.1316	5.4090	6.2756	5.8219	5.4856	5.5421	6.3221	4.6802	5.4728	4.9421	5.5109	6.1706	5.1352	5.9051	5.3474	6.3917	4.9870	2.8814	6.1770	6.4446	5.4728	5.5907	5.4521	6.5298	4.3725	5.4215	5.2679
1089059	3.3019	3.6546	3.7306	3.0607	3.4415	2.7231	2.7107	3.4786	2.9646	4.1650	3.8434	2.8925	3.8118	4.0437	2.5848	3.2228	2.7903	3.3267	4.3498	3.2832	3.3684	3.4591	3.5395	2.9648	1.6943	3.4765	4.4364	3.3898	2.9810	3.7684	3.7236	2.5856	3.4979	2.6805
279896238	6.4959	6.1901	6.3930	6.0800	6.5865	5.7187	5.1266	6.3657	6.2487	6.3406	6.8607	5.5791	6.0757	7.3035	5.4856	5.9304	5.4483	6.2176	6.6035	5.8955	6.4577	5.8342	6.7690	5.4923	3.7237	6.5163	6.8874	6.2109	5.9538	5.9861	7.0408	5.2086	5.9721	5.2719
1093882	3.6437	3.9637	2.9107	3.5762	2.7114	3.3521	3.1589	1.8176	3.6737	3.3891	2.6984	3.4044	3.3735	1.8868	2.7611	2.7433	2.3192	4.1890	3.6108	3.2913	3.7250	3.4554	2.3130	2.9097	3.3585	3.6248	3.5634	3.1086	3.7908	3.7675	2.3281	2.8650	2.8509	2.4264
1088334	4.4908	3.9894	3.9985	3.7543	3.6607	3.3797	2.0932	3.4635	3.5341	4.2472	4.0243	3.7238	3.7460	4.0674	3.1314	3.3710	2.9708	3.6063	3.6774	3.3352	3.7639	3.5524	4.1918	3.4297	1.0837	4.3404	4.1781	3.7235	3.6072	3.6690	4.4234	3.0454	3.4516	3.3623
279731840	5.4250	6.4213	4.6333	4.8253	5.5428	4.2545	4.5211	7.5050	5.1236	6.8745	5.2186	4.7815	6.0790	5.8218	4.1546	4.4897	6.0359	5.6536	7.2754	5.2143	5.6682	5.9601	5.7870	4.5046	3.5403	5.5410	7.3632	4.8833	5.4818	6.1040	5.7054	4.0997	4.9522	6.3602
1095831	3.1065	3.3295	2.9282	2.5183	2.4603	2.2253	2.8368	2.6811	3.0517	3.5279	2.9026	2.1837	3.1241	2.8302	2.4052	2.9043	2.4162	3.2232	3.6190	2.8336	2.6996	3.0743	2.8981	2.5436	2.0285	3.2537	3.4701	2.8228	2.5083	3.1841	2.8116	2.4940	3.0667	2.4501
279748239	4.2859	5.2382	4.4378	4.7536	4.3708	3.7722	4.4173	4.9619	4.5311	5.7501	4.4664	3.9192	5.0581	4.0917	3.9723	4.1098	4.0095	4.6935	6.1712	4.4322	4.6689	5.0008	3.8603	4.3779	4.5332	4.3484	5.9651	4.2370	4.6269	4.7977	3.6314	4.3583	3.9305	4.6899
280040979	2.6854	3.5744	2.8243	2.8212	2.4195	2.1813	2.8329	2.7795	3.0168	3.5015	2.7893	2.3903	3.3055	2.6010	1.9166	2.5478	2.5294	2.9840	3.4532	2.7926	2.6491	3.1904	2.1725	1.9434	2.4065	2.6866	3.5719	2.8161	2.5446	3.1307	2.3383	2.1112	2.5352	2.4924
279743198	7.0622	7.4277	7.1803	6.7056	6.9826	5.9280	6.0120	9.0954	6.6825	7.7102	7.1526	6.6235	7.0748	7.3963	5.9239	6.5401	7.3203	6.8952	7.6543	7.3532	7.1691	6.7416	7.1152	6.2381	4.7775	6.9294	7.9124	6.8694	7.0601	6.6546	7.0670	6.1253	6.5121	6.6881
1104779	5.1656	4.3999	4.5753	4.4630	4.8479	3.8186	3.1095	4.5614	4.4460	4.6785	4.5379	4.2519	4.3748	5.0797	3.6416	3.9469	3.5165	4.6143	4.8140	4.2757	4.7663	4.1642	5.0170	4.0475	2.2250	5.1400	4.9052	4.4086	4.5198	4.2718	5.0313	3.5276	4.0101	3.9677
1092194	3.4675	3.8558	3.1176	3.0240	2.7714	2.9947	2.7742	2.5242	3.5467	3.8483	2.8962	2.9186	3.4823	2.7642	2.8565	2.9120	2.6837	3.5884	3.4870	3.0283	2.7848	3.4930	2.8396	2.7887	2.6693	3.4796	3.6516	3.2534	2.9066	3.3632	2.8541	2.9702	3.0040	2.7669
1089398	4.2958	4.8528	3.8097	4.0583	3.8467	3.7254	4.1625	3.8170	4.6119	4.6334	3.7526	3.8512	4.4469	3.4238	3.5268	3.6635	3.7100	4.6802	4.7806	4.0266	4.2731	4.4293	3.1590	3.3169	4.1623	4.1673	4.5838	4.0266	4.3361	4.5360	3.1180	3.5115	3.6116	3.6394
1089784	2.3950	3.2504	2.4888	2.8677	2.4754	2.2227	2.9545	1.8371	2.9418	3.1244	2.7084	2.4210	2.5432	2.7478	2.0246	2.6206	1.8460	2.8739	3.1406	2.5513	2.5666	2.6670	1.8220	1.5136	2.2794	2.4887	3.2870	2.8219	2.4056	2.8083	2.1306	2.0086	2.8435	1.4479
1090132	2.1717	1.3945	1.7104	0.8287	1.2451	0.9354	0.9300	1.4005	1.7172	1.3257	1.8953	1.1729	0.8460	1.7912	0.8195	1.6410	1.3692	1.7008	1.1366	1.2210	0.6022	0.8558	1.2313	0.7395	0.5253	1.9666	1.2900	1.3543	0.9220	0.6445	1.5752	0.7720	1.1298	1.2339
280016501	3.4251	3.6508	3.8704	2.1867	3.9011	3.2321	3.3006	4.6114	3.6423	4.1707	3.9706	2.0637	3.7054	4.1785	3.1206	3.5392	3.3437	3.6144	4.0101	3.7077	2.4824	3.5550	4.0906	3.2530	2.6696	3.7062	4.3341	3.9410	2.0943	3.5107	4.1098	2.9772	3.5605	3.5298
1093139	2.5065	1.5043	1.4599	0.6718	1.4494	0.7070	0.5410	2.4088	2.1852	2.0365	1.6614	1.3314	1.3754	1.7212	1.1159	0.7472	1.4859	1.4857	1.6022	1.4433	1.5717	0.9618	2.0806	1.1791	0.5182	2.5338	1.9328	1.3459	1.2290	1.3213	2.0092	1.1783	1.1223	1.6617
280001243	2.0010	1.6190	1.8838	1.4056	1.4718	1.1549	0.8989	1.6140	1.5198	1.6737	1.7581	1.1884	1.2696	1.6429	0.9139	0.8822	0.9053	1.9441	2.0131	1.7996	1.5624	1.3430	1.9730	1.4739	0.6062	1.9833	1.8412	1.7879	1.3630	1.5114	1.9895	1.1875	1.1977	1.0684
279994149	3.5627	3.3535	3.0699	2.5471	3.3841	2.6096	2.4159	2.6941	3.0578	3.5802	3.0419	2.6124	3.2935	3.5159	2.5273	2.9944	1.9909	3.2999	3.5688	3.0787	2.5608	3.2550	3.5661	2.7985	1.7979	3.5647	3.7920	3.0666	2.5684	3.3577	3.4321	2.5045	3.0990	2.5006
1105848	1.8065	2.7740	1.8562	1.3284	1.6156	1.4408	2.2356	1.8902	1.8521	2.8136	1.6943	1.1708	1.7764	1.4872	1.7207	1.8067	1.3303	2.1318	2.9646	1.9141	1.4293	1.6348	1.7928	2.2616	2.1896	1.8814	3.0420	1.8454	1.3332	1.7335	1.6740	2.1100	2.1788	1.2101
1105853	1.7983	2.2125	1.6260	1.0871	1.5969	1.3223	1.5554	1.3224	1.7275	2.8538	1.5278	0.6518	2.0560	2.0009	1.8294	1.6888	1.1370	2.0677	3.0557	1.4361	0.8279	1.6958	2.0181	1.7314	1.0955	2.0406	3.1073	1.4417	1.3707	2.2046	1.8605	1.8415	2.2800	1.0951
1088224	2.2125	2.2188	2.2143	1.7242	1.6328	1.5752	2.1164	1.8854	2.1280	2.6164	2.3327	1.3715	2.4387	2.2385	1.6468	2.1801	1.2981	2.6199	2.8464	2.0573	1.7584	2.3268	1.8158	1.9931	1.0387	2.4652	2.7029	1.8993	1.6293	2.6050	1.8382	1.7367	2.5545	1.1336
1087759	2.8166	3.0041	2.5905	2.5591	2.6232	2.1475	1.6507	3.1691	2.6095	3.4786	2.7742	2.0703	2.7729	3.0577	2.0164	2.3592	2.0117	2.7504	3.5456	2.5233	2.6900	2.7080	2.9779	2.1595	1.1365	2.9163	3.6301	2.4559	2.3679	2.7553	2.9875	1.8547	2.4986	2.3979
1090458	2.9396	2.6529	3.0913	2.3830	2.6575	2.2617	1.6668	3.9030	2.7316	3.3190	3.3519	2.6180	2.9475	3.5105	2.1412	2.0460	2.6751	3.0320	3.6502	2.8698	2.7036	2.7463	3.2366	2.0910	1.3269	2.9694	3.2858	2.8327	2.5816	2.7435	3.0585	1.9824	2.5574	2.1297
279985803	3.9374	4.3485	2.9353	3.4549	3.4254	2.8778	1.3926	5.3178	3.2168	4.9103	3.4687	3.4753	4.2693	3.9235	2.7723	2.4150	3.8451	3.5792	5.5070	2.6455	4.1627	4.0141	4.1099	3.1245	0.1952	3.8385	5.2652	3.0633	3.5966	4.2029	3.9565	2.8764	2.8982	3.9760
1103173	3.2748	3.3544	2.9777	2.4204	2.6189	2.5196	2.9742	2.2342	3.1821	3.6716	3.0225	2.0957	3.1448	3.0627	2.8275	3.1680	2.3278	3.4223	3.5182	2.5421	2.3168	3.0846	2.7470	2.8575	2.0614	3.3663	3.4830	2.7297	2.2205	3.1553	2.8353	3.0376	3.3145	2.2811
279764756	0.8059	1.6077	0.2655	0.3199	0.1952	0.3973	0.0000	0.2759	1.3266	1.6206	0.7850	0.6791	1.0668	0.6789	0.2725	0.7139	0.7739	0.4761	1.8888	1.0348	0.7192	1.1032	0.0918	0.2390	1.0118	0.1298	1.5994	1.0666	0.3006	0.7726	1.1319	0.1457	0.5776	0.2900
1106889	2.4037	2.6511	2.0789	1.3064	2.2067	1.6060	2.0403	2.0391	2.0304	3.2343	2.1721	1.0836	2.0426	2.7006	1.7613	2.6974	1.5490	2.0926	2.8841	1.7671	1.3845	1.7132	2.3959	2.0844	0.9224	2.5189	3.2702	2.0568	1.3235	2.0648	2.7004	1.7068	2.9040	1.8775
1103724	3.5838	3.5956	3.7451	2.8938	3.4736	3.0968	2.9759	3.8601	3.6340	3.9102	3.9823	2.8610	3.4498	4.0942	3.0685	3.4862	2.8629	3.5087	3.8159	3.7488	2.9722	3.2995	3.7530	3.2371	2.1461	3.6692	4.0928	3.7015	3.0131	3.3470	3.9375	3.0579	3.4275	2.8201
1091669	0.3866	0.9679	0.5230	0.0638	0.1055	0.0553	0.1721	0.8429	0.3453	1.3397	0.5663	0.0940	0.3341	0.0620	0.0276	0.1209	0.3927	0.4656	1.6985	0.4490	0.2472	0.2728	0.1543	0.0599	0.0000	0.4703	1.2482	0.2889	0.1631	0.4099	0.1506	0.0472	0.2614	0.6602
1096719	1.1421	1.9131	1.2458	1.1407	0.9249	0.8292	0.8132	1.3787	1.1039	1.8531	0.8700	0.7739	1.1762	0.6945	0.5308	0.5718	0.7443	1.4378	2.2625	1.3367	1.0789	1.1683	1.2131	0.6853	1.1646	1.0663	1.9784	1.1327	1.2700	1.0871	0.7966	0.7778	0.8730	0.7634
1100726	1.6648	1.5281	1.0217	0.8187	1.0950	0.9430	0.7289	1.1036	0.8984	2.0080	1.3193	1.0490	1.6221	1.3590	0.6037	0.9747	0.8516	1.6199	2.4732	1.1270	0.8725	1.2417	1.4113	0.5500	0.4036	1.4983	2.0264	0.9847	0.9225	1.3439	1.3629	0.5825	1.2113	0.9223
1089515	7.9082	7.2377	7.3712	7.9677	7.1484	6.6364	4.2038	8.1563	6.3705	8.1943	6.6735	7.4244	7.1005	7.7157	6.0619	6.7162	6.4116	6.8502	7.6578	6.5238	7.8836	6.9257	8.0766	6.8087	2.5499	7.5754	8.0804	6.9595	7.3449	6.7401	7.9038	5.2939	6.6986	7.1333
1097795	1.3564	2.1096	1.3608	0.7925	1.0452	0.9068	1.6279	0.8937	1.5482	2.3027	1.2100	0.5564	1.4239	0.9332	1.3971	1.4094	0.6480	1.2546	1.9557	1.1965	0.6405	1.2667	1.0215	1.2554	1.3873	1.1291	2.4314	1.4354	0.7700	1.1891	0.9636	1.2797	1.6936	0.9329
1102536	5.8593	6.2083	5.5237	5.9232	5.7559	4.9405	4.8101	5.6080	5.6852	6.5556	5.7014	5.3774	6.1057	6.2972	5.0998	5.6249	4.9496	5.9010	6.7502	5.1033	6.0235	5.9529	5.6324	5.0312	4.0834	5.9223	6.9588	5.6101	5.5795	6.2749	5.8373	4.8269	5.7760	4.7544
1104497	1.5030	2.1203	1.1637	1.4654	0.6149	1.1563	0.8127	0.8513	1.6108	1.9325	0.7787	1.2767	1.9486	0.3785	0.7437	0.8048	0.8565	1.9268	1.6203	1.2294	1.5475	1.7780	0.5486	0.5630	0.8057	1.5677	1.8223	1.1896	1.3035	1.7912	0.4645	0.8586	0.9448	1.0195
1099480	1.4300	1.9029	1.4351	1.5322	1.0553	1.0535	1.0083	1.0475	1.3601	1.8799	1.3849	1.1676	1.6115	1.3732	0.7246	1.1575	0.6948	1.6476	2.3317	1.2192	1.1551	1.1943	1.3979	0.6239	0.8996	1.5712	2.0155	1.6058	1.2740	1.2495	1.4749	1.0954	1.3812	0.7845
1097003	6.5717	6.8781	6.2727	5.7793	6.0385	5.9841	6.1324	4.8698	6.4954	6.7044	6.1458	5.8114	6.2863	6.0601	5.7836	6.1841	5.6998	6.5530	6.4777	6.2090	6.0286	6.3550	6.1582	5.7489	5.9048	6.5484	6.4530	6.3282	5.9732	6.3886	6.3047	5.7410	6.3012	5.4892
279849163	3.2082	4.5355	3.3747	1.3111	3.6144	3.6041	4.7634	4.3737	3.6853	4.7741	3.1859	1.7848	2.9400	3.3672	4.6452	4.4976	3.5778	4.2252	5.0518	3.8620	0.1608	3.0370	3.1737	5.2114	5.4843	3.6183	4.9792	3.2423	2.0071	3.2641	2.5663	4.9443	4.6430	3.2525
1100096	1.6521	2.2656	1.2582	1.6677	1.1938	0.8800	0.8312	1.2754	1.2964	2.3794	1.1621	1.1841	1.7318	0.9111	0.9824	1.1678	1.0374	1.4606	2.4569	1.2005	1.3306	1.7307	1.0088	1.3732	0.8849	1.6891	2.4129	1.2791	1.2182	1.5252	1.0879	1.0143	1.2560	1.0148
1098625	2.8882	4.0593	2.3583	2.8403	1.9249	2.3400	2.8114	2.9751	3.1580	3.6174	2.0624	2.7658	3.1010	1.4243	2.1085	2.2840	2.6675	3.1827	3.8544	2.4290	2.7878	3.1346	1.6198	2.0470	3.0291	2.9111	3.3693	2.4674	3.1043	3.1638	1.7726	2.2128	2.4136	2.8314
1100191	4.2898	4.7733	4.2645	3.6851	4.0470	3.5638	3.0787	4.4788	3.8754	4.8247	3.8256	3.4673	4.0978	4.1061	3.2663	2.7841	3.6983	4.9157	4.3845	4.9251	4.7467	3.8108	5.5655	4.5232	3.1253	4.3601	4.6212	4.4703	4.4693	4.1264	4.8458	3.5791	3.6714	4.1149
279909931	4.7198	5.6980	4.4174	5.0013	4.7377	3.8674	2.7575	6.1594	3.7048	6.5162	4.4452	4.8229	5.6136	5.3923	4.0209	3.7637	4.6996	4.0890	6.8445	4.3506	5.2369	5.3379	5.5553	4.1246	0.7966	4.8017	7.0630	4.4791	4.9044	5.5233	5.8042	3.7357	4.1807	4.7585
1103296	3.0938	3.9629	2.4453	3.2169	2.5829	2.6013	2.7219	2.5264	3.1433	3.5387	2.3898	3.1369	3.0563	1.9778	2.1333	2.2692	2.3320	3.5661	3.8268	3.0976	3.3471	2.9738	2.3831	2.3008	3.5991	3.0587	3.5302	2.7490	3.5844	3.2904	2.0988	2.3062	2.3007	2.3978
1106969	6.6777	6.1367	6.2479	6.3564	6.2358	5.4912	4.4148	7.1400	5.9577	6.5722	6.5458	6.0994	6.1732	6.7786	5.2504	5.4215	5.4028	6.2081	6.6250	5.7818	6.5694	5.9279	6.8873	5.5676	3.5715	6.7166	6.8483	6.0431	6.2970	6.0788	6.9063	4.8732	5.4229	5.8627
1099429	3.1210	3.8282	3.4824	2.9254	3.2899	2.7913	2.8962	4.6746	3.0401	4.8774	3.5378	2.5609	3.8631	4.0652	2.4394	2.7669	3.4576	3.4695	5.1167	3.3727	3.7050	3.6504	3.6603	2.8344	2.2800	3.3874	4.8498	3.1447	3.1737	3.7356	3.6795	2.8676	3.1703	3.1721
279713176	2.0877	2.0877	3.4758	0.0000	1.5088	1.7335	2.0518	1.7238	1.8962	2.0214	3.6388	0.8765	0.9696	2.1821	1.8803	3.2337	1.9056	1.6978	1.1598	2.6085	1.9748	2.8277	2.6671	1.9422	0.0000	2.1765	1.1026	2.1583	2.3259	0.5934	1.2645	1.8037	2.2432	0.9116
279827884	2.6943	3.0899	2.6880	1.6433	2.5286	1.9286	2.6852	2.8251	2.5278	2.8305	2.7605	0.5139	2.0887	3.5589	2.4184	2.7077	2.2158	2.8960	3.1720	2.9978	1.0955	2.1883	2.8276	2.9179	2.4516	2.7787	3.1760	2.5273	1.4166	2.1260	3.6838	2.7477	3.1694	1.6027
1099611	4.4364	4.8382	4.4804	3.9378	4.6819	3.8743	2.7558	5.9223	3.8752	4.9450	4.7982	3.7387	4.2629	5.2826	3.7098	3.6439	4.2866	4.3320	5.0642	4.2701	3.8116	4.1452	4.9037	4.1478	1.3342	4.5437	5.3886	4.3517	4.1121	4.3812	5.1880	3.7508	3.9116	4.3981
1093587	2.8048	3.1338	2.9231	2.2750	2.3606	2.4296	1.7609	3.3676	2.6248	3.4529	2.8950	1.7385	3.0237	2.7278	2.0950	2.0329	2.3490	3.0461	3.4485	2.9772	3.0016	3.0148	3.0068	2.6022	1.6411	2.8735	3.1558	2.7810	2.3754	2.9953	3.0093	2.0433	2.2727	2.8485
1101276	1.7169	2.0855	1.4714	1.8142	1.5113	1.0044	1.1103	1.8735	1.6360	2.3075	1.8687	0.8441	1.8119	2.0228	1.0028	1.4149	1.3992	1.8244	2.7054	1.1231	1.7025	1.5512	1.5262	0.8185	0.4552	1.9200	2.6187	1.4130	1.5859	1.8584	1.8072	0.8467	1.6790	0.7201
1105177	4.8907	5.5665	5.3783	5.2750	4.5056	4.2266	4.7633	5.8010	4.8160	6.2488	5.4156	4.9083	5.6062	5.2172	3.9142	5.1481	4.8933	5.0715	6.1811	5.2019	5.5149	5.4814	5.1509	3.8871	4.4130	5.0474	6.1732	5.3072	5.1908	5.4553	5.1200	3.9037	5.3479	4.7551
279873887	3.2226	1.9336	2.5285	2.9067	2.1468	1.4140	1.7595	3.4195	3.3019	2.1947	2.7112	2.8722	2.7958	2.3258	1.7273	1.8399	2.2130	3.2813	2.0452	2.5373	1.9328	2.0145	2.1863	1.1515	1.5566	3.0381	2.0881	2.5636	2.4981	2.4095	1.9964	1.7370	1.7001	1.8259
1093933	3.7517	3.8567	3.7041	3.1032	3.5055	2.7942	2.6011	3.3042	3.2642	4.0283	3.5626	3.0413	3.3320	3.6929	2.6514	3.1422	2.9372	3.4589	3.8249	3.4264	3.4808	3.3936	4.0392	3.3030	1.8625	3.7305	4.1220	3.5591	3.2377	3.1978	4.0232	2.8039	3.3801	3.1528
1103406	1.7890	1.6379	1.6068	1.0543	1.2887	0.9774	0.5217	2.1867	1.4043	2.0940	1.6305	1.4052	1.8635	1.9270	0.6500	1.0017	0.6492	1.9616	2.5021	1.0427	1.7223	1.1589	1.7345	1.1300	0.2988	1.7307	2.1240	1.1633	1.1557	1.3705	1.8226	0.8372	1.1588	0.7942
1100250	5.7747	5.2680	5.4276	5.1355	5.2555	4.7905	3.5946	5.6204	5.1959	5.4856	5.6470	4.9070	5.3764	5.8077	4.3390	4.6202	4.8176	5.4722	5.2275	5.1495	5.4331	5.2243	6.0223	4.9078	2.5117	5.9026	5.6469	5.2624	5.0832	5.1652	6.0600	4.3205	4.9256	4.8893
279720824	2.1376	1.1924	1.5353	0.7283	1.9925	1.4222	0.9825	1.1223	1.8911	0.4787	1.7752	0.4364	0.0000	1.6516	1.0514	1.1487	0.2795	1.7903	0.1498	2.4826	0.6740	0.1065	1.8308	1.0588	0.9725	2.3802	0.8564	1.4539	1.5352	0.4435	1.5713	1.1051	1.3402	0.5791
1089034	1.9404	1.8041	1.8137	1.2964	1.4444	1.1027	0.9179	1.7530	1.6694	2.1860	1.6769	1.1482	1.5247	1.6492	1.0334	1.1744	1.0343	1.5566	1.9095	1.6744	1.4340	1.4660	1.8008	1.3226	0.5293	2.0103	2.0660	1.4832	1.3067	1.4310	1.8229	1.1012	1.3344	1.1332
1095360	2.9914	3.1944	3.1051	2.6798	3.0515	2.3970	2.4440	2.9239	3.0238	3.4472	3.0502	2.4628	3.1570	3.3221	2.2247	2.6625	2.4221	3.1625	3.5143	2.9788	2.9485	3.0258	2.9511	2.2262	1.8435	3.0938	3.5763	3.2617	2.7715	3.1280	3.0467	2.3145	3.0184	2.1890
279777168	1.3093	2.2768	1.4065	1.5238	0.7497	0.7576	1.0109	1.3995	1.4832	2.4614	1.5509	0.9722	2.0892	0.8195	0.4587	0.9704	1.1000	1.3702	2.0596	1.4004	1.3927	2.2201	1.0892	0.9230	1.2018	1.4959	1.9979	1.4815	0.9042	1.8531	0.9914	1.1067	1.3277	1.1590
280028955	3.2441	3.9994	2.9626	2.7448	3.0842	2.7288	1.9048	4.6432	3.2773	4.5775	3.1018	2.7970	3.9839	3.2855	2.2469	2.5248	3.5116	3.2644	4.3861	2.8633	2.6803	3.9156	3.0792	2.9020	1.5430	3.4131	4.4946	2.9681	3.2791	3.8860	3.4318	2.2198	2.9520	3.4860
1089648	6.0121	5.6200	5.7337	5.3672	5.7942	4.9925	4.2600	6.3230	5.6531	5.9731	5.6135	5.2570	5.4945	6.2890	4.7804	5.1053	4.9979	5.8494	5.9524	5.4728	5.3868	5.2497	6.3797	5.2520	3.7250	5.9735	6.3422	5.3795	4.9494	5.2255	6.1913	4.6780	5.1301	5.5510
279834575	1.4194	1.0707	0.3411	0.5209	0.1113	0.3718	0.1167	0.0000	1.5733	1.4108	0.2523	0.1855	2.6908	0.0000	0.0000	0.0000	0.0000	2.2224	1.9079	0.0000	1.2385	3.1870	0.0000	0.2145	0.0000	2.4908	0.6182	0.0000	0.0000	2.9752	0.2207	0.4710	0.0000	0.9218
1093309	8.1409	9.1586	8.1894	8.5376	8.1244	7.4272	8.7367	8.7937	8.3995	9.9843	8.4937	7.4210	9.0684	8.6612	7.6920	8.5495	8.3227	8.6580	9.7908	8.0682	8.4699	8.6357	8.4589	7.6853	7.5653	8.3523	10.4420	8.3027	8.0165	9.3597	8.4778	7.6096	9.2925	8.2310
1095794	1.9953	2.7278	1.4789	1.7317	0.9008	1.2905	1.7790	0.8702	1.9064	2.3947	1.1540	1.1404	2.1974	0.4486	0.9217	1.2933	0.9869	2.0305	2.0054	1.3071	1.7573	2.4256	0.7774	0.9844	1.6116	1.8728	2.1189	1.4080	1.7120	2.3661	0.7926	1.2182	1.6827	1.0175
279488997	5.2857	5.3679	5.8183	4.6334	5.6018	4.9361	3.4997	6.0104	4.6283	5.8136	5.4965	4.6284	4.7329	6.1683	4.6923	5.0646	4.5260	4.6801	6.0303	5.1971	4.9168	4.4833	5.8036	4.8778	2.9353	5.2014	6.1691	5.0218	4.9782	4.7234	5.7941	4.7101	5.2760	4.4869
1089816	1.0370	1.2721	0.8374	0.4007	0.6455	0.4399	0.4372	1.0655	0.9413	1.7441	0.8653	0.3920	0.8337	1.0044	0.8486	0.7952	0.4592	1.0984	1.9906	0.7579	0.2875	0.7833	0.7619	0.9163	0.1537	1.1450	1.6915	0.7661	0.3715	0.8628	0.9147	0.8650	1.0714	0.4788
280040407	6.9856	7.8628	5.5949	5.8135	7.1215	6.5612	7.5545	4.5734	7.3093	8.2581	6.2649	5.6985	6.9392	6.4093	8.0581	7.4617	5.0058	7.9587	8.5079	5.8040	5.6400	7.3087	4.8873	7.9066	8.0542	7.0751	7.8870	5.5730	6.4619	7.4985	5.0089	8.2022	7.1263	5.5551
1100259	2.3961	3.4160	1.8190	2.4838	1.6190	1.8725	2.0256	2.1179	2.3214	2.7914	1.4085	2.2386	2.4880	0.7767	1.2857	1.4188	1.8333	2.6380	3.2817	2.0835	2.7115	2.4189	1.3027	1.3732	2.8377	2.1718	2.7029	2.0062	3.0114	2.5109	0.9716	1.3863	1.6817	1.7335
1088350	3.9027	4.6773	3.8975	3.6486	3.4066	3.3849	3.5900	3.6930	4.0163	4.5579	3.6059	3.5988	4.2943	3.4224	2.9923	3.5490	3.5006	4.0283	4.4440	3.7892	3.6940	4.2444	3.5937	3.2365	3.4789	3.9838	4.5179	3.8604	3.8075	4.1294	3.7103	3.1686	3.6940	3.3849
1089735	4.4404	5.1606	4.2084	4.1518	4.0109	3.9727	4.1189	4.3970	4.6238	5.0402	4.0190	4.0364	4.4705	3.7763	3.6803	4.0820	4.2747	4.5200	5.0279	4.2270	4.0434	4.4798	3.6385	3.8048	4.5327	4.4453	4.9741	4.2966	4.2920	4.3330	3.6712	3.7764	4.0276	4.1148
1105483	3.3426	3.4634	2.9872	2.5169	2.6217	2.5639	2.2067	3.0425	2.8923	3.3963	2.6997	2.6358	2.8520	2.7190	2.2914	2.2406	2.4324	3.5269	3.6952	3.1784	3.5199	2.8405	3.5610	3.1987	1.9540	3.2603	3.3888	2.9206	3.2292	2.9751	3.0866	2.3465	2.6610	2.4747
1088303	4.6117	5.1589	4.6493	4.4417	3.8799	4.1451	4.5300	3.5228	4.6430	4.9316	4.0776	3.9912	4.8861	3.6629	4.0625	4.0212	3.9899	5.2537	5.3101	4.9232	4.7913	4.8066	4.7256	4.6791	4.5505	4.6839	4.8639	4.7204	4.4140	4.7555	4.1132	4.2700	4.5889	4.1227
279854286	3.0436	3.7467	3.6343	2.4391	3.3680	2.6398	3.3619	4.9123	3.1944	4.1780	3.5845	3.0291	3.2651	3.7802	2.4116	3.1568	4.1075	3.1113	4.3306	3.8286	3.5244	2.7433	4.0053	2.2928	2.6152	2.9899	4.7284	3.6839	3.1021	3.3272	3.7725	1.8812	2.9286	3.0384
1099203	3.5716	3.9325	3.4195	3.2815	3.4240	2.8612	2.4802	4.7134	3.4287	4.3895	3.7238	3.2188	3.6687	3.9919	2.9788	2.9839	3.2669	3.5922	4.6709	3.1127	3.4311	3.5759	3.7737	3.0113	1.4891	3.6693	4.6719	3.4174	3.2845	3.6621	4.1021	2.8035	3.3735	3.1659
1105956	3.8488	4.1134	3.6371	3.6563	4.0026	2.8490	3.2139	4.0656	3.6121	4.4733	3.8013	3.0538	3.9447	4.4862	2.8625	3.5432	3.0534	3.8375	4.5661	3.1396	3.7264	3.5258	3.7430	2.7050	2.2422	4.0262	4.7200	3.4864	3.2574	3.9250	4.0102	2.9510	3.6933	3.0799
1097014	2.1184	2.6575	2.0477	1.9849	2.1402	1.6022	1.9678	1.8941	2.3631	2.4069	2.1462	1.5374	2.1892	2.0575	1.5841	1.9907	1.4609	2.2600	2.4955	2.0491	1.8024	2.0979	1.5996	1.5523	1.6935	2.3300	2.6914	2.1470	1.4254	2.1920	1.6752	1.7058	2.1291	1.4732
1088060	4.0341	4.2404	3.7787	3.8441	3.4693	3.5367	3.5258	2.7354	4.3165	3.8157	3.5198	4.0240	3.7995	2.8890	3.2238	3.2030	3.0548	4.1867	3.8150	3.8331	3.5498	3.8864	2.9269	2.9054	3.8686	3.8139	3.4828	3.6582	3.8708	3.7128	2.8496	3.1992	3.2295	2.8853
1098855	1.3178	1.3955	0.9712	0.9123	0.8200	0.7579	0.3253	1.3388	1.0010	2.1820	1.0050	1.0840	1.0304	1.3830	0.5219	0.7261	1.1073	0.7017	2.6207	0.8961	0.8478	0.8755	1.1644	0.7984	0.2700	1.1260	2.6135	0.8513	0.8907	1.3440	1.2352	0.3641	0.7996	0.9364
280000807	1.7117	1.9581	1.6516	0.7459	1.8331	0.5186	0.5867	2.0252	1.2915	2.7663	1.4288	0.8164	1.5562	1.5630	1.3407	1.6159	1.0989	1.8033	3.0993	1.8343	0.8167	1.5184	1.3833	2.0065	1.3529	1.3385	2.8948	0.7292	1.0416	1.7119	1.5306	1.2780	2.0761	1.8093
1097686	3.0455	4.3491	2.7046	3.2575	2.2140	2.6736	3.0168	2.2532	3.0930	3.8134	2.3850	2.9169	3.3636	1.7293	2.0985	2.3802	2.4698	3.2970	3.8396	3.1171	3.1809	3.3981	2.6368	2.7028	3.8760	3.0358	3.5885	2.9083	3.4269	3.3229	2.0745	2.5238	2.6906	2.5834
1102280	4.4330	3.6275	3.8177	3.6578	3.8110	3.0265	1.8061	3.7091	3.3167	3.9341	3.4736	3.3289	3.4287	3.8100	2.4973	2.4372	2.8182	3.9383	3.6476	3.6076	4.1649	3.1316	4.5943	3.6861	1.8106	4.3202	4.0183	3.8059	3.7788	3.5653	4.4813	2.8930	3.1693	3.5975
1096411	2.8773	3.5376	2.4346	2.6491	2.4882	2.6494	2.6060	1.9368	2.8993	3.3149	2.3203	2.7281	2.7762	1.9531	2.2728	2.4878	1.9189	3.0835	3.4980	2.5262	2.9389	2.9564	2.0930	1.9783	2.7954	2.6501	3.2620	2.6132	2.8125	2.9164	1.7662	2.2978	2.4338	1.7252
1101551	2.6294	2.8742	2.6132	2.3068	1.9929	2.3633	1.5446	1.3779	1.9273	3.0768	2.8649	2.1750	2.3668	2.4595	2.1935	1.6163	1.9713	2.2138	3.0072	2.5364	2.5637	2.4408	2.7644	2.3655	0.7941	2.5855	3.1438	2.6601	2.1618	2.5594	3.1072	2.3344	2.1844	2.2495
279817944	2.3370	2.5664	2.1067	1.8426	2.0737	1.7454	1.9215	2.3571	1.8475	2.9445	2.0246	1.4420	1.4182	2.1297	2.1405	2.6392	1.5972	2.4599	3.4085	1.9275	1.6053	1.2672	2.2815	2.5358	1.6927	2.3859	3.1154	2.0762	1.4021	1.5984	2.2811	2.2758	2.4075	1.8648
1108918	0.0000	1.6998	0.0000	0.0000	0.0000	0.0000	0.0000	0.1350	0.1668	1.4676	0.0000	0.0000	0.0000	0.0000	0.0000	0.0000	0.0000	0.0000	1.5401	0.0000	0.0000	0.0000	0.0000	0.0000	0.0000	0.1169	1.2330	0.0000	0.1247	0.0000	0.0000	0.1397	0.0000	0.0000
1089537	2.4274	2.7456	2.8752	2.1854	2.4611	2.3525	2.5154	3.4342	2.4879	3.2233	2.7089	1.8244	2.4757	2.8635	1.4594	2.4699	2.2130	2.7993	3.6538	2.6220	2.0725	2.2046	2.9845	2.2572	2.0796	2.6030	3.5280	2.5578	2.0239	2.3437	2.8073	1.9870	2.9818	1.7563
1094905	2.3935	1.9634	2.4853	2.4072	1.8829	1.1531	1.2133	2.0691	2.4563	2.0673	2.4682	1.8476	1.8272	2.4162	1.3580	1.2571	1.4673	2.5231	1.5020	2.8613	2.7883	1.6998	3.2494	2.0478	1.4825	2.6071	2.2539	2.2658	1.6566	1.6848	2.1023	1.5526	1.4734	1.4109
279893323	1.8894	2.4176	2.0739	1.7648	2.2590	1.4778	0.7694	2.1770	2.1818	2.2674	2.3501	1.9849	2.1015	2.1117	1.6641	1.8983	1.9077	2.4363	2.5558	2.6198	2.5419	1.5587	2.1210	1.7777	2.0098	2.3329	2.6765	2.3978	1.7136	1.5566	2.1236	1.9258	1.5787	1.6741
1095393	6.0143	5.9814	5.9917	5.8250	5.8409	5.3421	3.9939	7.2125	5.3393	6.2989	6.3106	5.5423	5.5512	6.5379	5.0746	5.1304	5.2969	5.5564	6.5411	5.6577	6.1019	5.4661	6.4451	5.5076	2.7737	6.0609	6.6290	5.7954	5.9398	5.6016	6.5598	4.9063	5.2656	5.4167
279709190	1.6984	1.2510	0.4745	0.0000	0.6808	0.0000	1.3273	0.7428	1.7894	1.0847	1.1673	0.0000	0.4544	1.1650	1.2607	1.0955	0.0000	1.5435	1.2919	0.9521	0.0000	1.0083	0.5939	1.4147	0.0000	1.5949	0.6998	0.8629	0.2683	0.9158	0.6627	1.4474	2.3960	0.0000
1091597	4.0192	4.1242	4.3453	3.4795	3.9234	3.5027	3.6367	3.8307	4.1370	4.1980	4.1105	3.2591	3.8324	4.4333	3.5593	3.8345	3.1737	4.1902	4.2229	4.0917	3.7308	3.7628	3.9922	3.5623	3.1541	4.1877	4.2738	4.2152	3.5099	3.8927	4.1905	3.5364	4.0190	3.0820
1106522	3.1734	1.9278	1.7858	1.8840	1.6370	1.5485	0.9914	2.6559	1.9427	2.4723	1.2999	1.8777	2.1299	1.3942	1.3092	1.6758	1.2294	2.2880	2.4432	1.2903	1.7634	1.7182	1.4939	1.2159	1.2184	2.7651	2.5095	1.5871	1.9320	1.8122	1.8136	1.3972	1.5640	1.4841
1087794	1.6483	1.6087	1.1978	1.1940	0.9594	1.1509	0.6060	0.5035	1.1933	1.9393	1.3179	1.1851	1.3784	1.1675	0.8294	1.0031	0.6763	1.6833	2.1559	1.0886	1.4752	1.4305	1.2580	0.9151	0.3146	1.5664	1.8206	1.1798	1.1754	1.4558	1.2540	0.8339	1.2050	0.7861
1106071	2.3527	2.0011	1.4089	0.3284	1.8777	1.7214	2.6770	0.8163	2.5951	2.8790	1.9717	0.6059	1.9665	2.5982	2.4058	2.8325	0.9959	2.9870	2.8864	1.3085	0.4165	1.6971	1.6633	2.5627	2.1968	2.7286	2.8524	1.3062	0.4809	2.4934	1.8477	2.8761	3.0989	0.8767
1091995	6.8782	4.1922	5.6662	5.9875	4.6941	4.8687	4.2211	4.1450	6.8922	3.9178	5.2889	5.8939	5.4189	4.4960	4.3907	4.8082	4.1552	6.0799	3.4873	5.2203	5.5445	5.1195	4.4390	4.0756	4.3987	6.7882	3.7694	5.5248	5.8812	5.0713	4.8155	4.3059	4.8367	4.2546
1088642	2.2234	2.7563	2.3559	1.7276	2.1872	1.4036	1.9912	1.9449	2.2662	2.7672	2.2779	1.6736	2.2327	2.2051	1.3697	2.0272	1.9185	2.3851	2.7267	2.2911	2.1023	2.2956	2.3635	1.8247	1.6673	2.2097	2.9121	2.1403	1.5662	2.3352	2.1709	1.6686	2.3032	1.7913
279964912	7.2095	7.9433	7.4752	7.4205	7.0767	6.6645	6.4653	9.0885	7.1824	8.3392	7.5507	6.9639	7.8069	7.8679	6.4747	6.7422	7.6164	7.4450	8.7481	7.4819	7.6235	7.5682	7.7212	6.9294	5.6009	7.3909	8.7855	7.5511	7.6294	7.6557	7.7566	6.4966	6.9686	7.5832
1094633	2.4291	3.5753	1.3029	2.1944	1.3108	1.6742	1.9098	1.9705	2.2689	2.8244	1.1200	1.7480	2.5360	0.5864	1.1596	1.4151	1.8054	2.4502	2.8699	1.5747	2.1165	2.4388	0.8025	1.0246	2.7183	2.1002	2.6262	1.5793	2.7799	2.4491	0.7177	1.3088	1.5744	1.7842
1101664	3.8966	3.1765	3.6869	3.4917	3.4379	2.8297	1.1647	3.7043	2.7911	3.7544	3.2609	3.0945	3.0570	3.7145	2.5965	2.6725	2.4625	2.7391	3.5090	3.2198	3.4564	2.8290	4.0656	2.9846	0.2931	3.6220	3.9684	3.3685	3.2126	3.0686	3.9947	2.4390	2.6867	2.9386
1088056	1.6381	1.5521	1.2420	0.5371	1.0805	1.0956	0.7336	0.9096	1.2893	1.8257	1.3802	0.6857	1.0159	1.4324	1.1398	1.0752	0.7273	1.3165	1.9461	1.0818	0.5838	0.8879	1.2771	1.6703	0.4442	1.8446	1.9637	1.3225	0.9545	1.1156	1.5729	1.4687	1.4002	0.9762
1108987	2.2222	2.3438	2.1872	1.3658	2.3857	1.8866	1.6188	1.8858	1.9264	2.9393	2.0659	1.6545	2.0072	2.6223	2.1676	2.2290	1.1317	2.4472	3.6145	2.0447	1.4331	1.6172	2.4431	2.1575	1.7087	2.3009	3.0284	1.8770	1.7314	1.9208	2.3364	1.9834	2.3876	1.5386
1095352	1.2923	2.3822	1.0742	1.4829	1.1502	0.7771	0.9378	1.8565	1.4596	2.5923	0.8563	0.9404	2.0911	0.9090	0.7785	0.8697	1.4954	1.6306	3.1329	1.1909	1.0852	1.8515	1.0404	1.0354	1.2062	1.2358	2.8482	1.2339	1.2733	1.6989	0.9248	1.1632	1.1441	1.7164
1102294	2.1561	1.9643	1.9788	1.7681	1.4395	0.8218	0.6136	1.9008	1.3804	2.3569	1.6252	1.4544	1.6020	1.9587	0.7725	1.2697	1.1743	1.8304	1.8368	1.5544	1.6722	1.6604	2.3502	1.1436	0.1844	2.0860	2.2762	1.4324	1.4732	1.3599	2.3208	0.8443	1.3296	1.1630
1093355	6.2539	5.4972	5.9856	5.6314	5.7299	5.3006	3.6625	5.2372	5.4141	5.8882	6.1611	5.4925	5.6144	6.3509	5.1511	5.2302	4.9024	5.5999	5.3430	5.4133	5.7098	5.5750	6.4889	5.4250	2.2647	6.2699	5.9961	5.7291	5.3079	5.5646	6.6118	4.9167	5.2881	5.1252
1096547	3.3249	3.8370	3.2739	2.8303	3.3696	2.2729	3.3810	3.4106	3.3603	4.1268	3.1934	2.6179	3.9158	3.7375	2.5390	3.3985	2.8586	3.7070	4.3472	3.3112	3.1929	3.7965	3.0463	2.6115	2.6689	3.4375	4.3024	3.3934	3.1034	4.0537	3.1202	2.6838	3.5887	2.8364
279996985	3.8763	1.2428	1.8292	1.8766	1.9365	1.4723	1.3029	2.1167	4.1848	1.0661	1.3499	1.6245	1.6538	1.6469	0.9051	2.1050	1.8986	2.6772	0.9270	1.8131	2.0360	1.4878	1.7771	1.4038	1.1081	3.8627	1.1837	1.5958	1.9481	1.4310	1.5938	1.0357	1.6615	2.0067
1093099	4.4531	3.8660	4.2838	3.2624	4.2141	3.9933	3.0135	3.9998	3.8406	4.5110	4.6322	3.0700	3.7992	4.8577	3.9553	4.0639	3.2448	4.2060	4.4979	4.0309	3.5880	3.4362	4.8674	4.6044	2.2756	4.5986	4.6725	4.2065	3.2058	3.8347	4.9668	4.1309	4.3247	3.3384
1097139	2.2168	3.1614	1.8833	2.2602	1.3561	1.7859	2.2689	2.1347	2.3328	3.1504	1.7322	1.7307	2.5323	1.3422	1.8950	2.0442	1.5854	2.7352	2.8719	1.7839	1.9835	2.5983	1.0423	1.4419	2.7680	2.2589	2.7483	1.9448	2.2284	2.5443	1.1214	1.8839	2.0026	1.3714
279962443	4.7521	4.8361	4.2826	4.0295	4.6141	3.5378	3.7601	4.4356	4.4725	5.3264	4.6553	3.7816	4.9457	5.0902	4.0291	4.3450	4.6166	4.9131	4.9604	4.0960	3.6842	4.7504	4.9159	4.5166	3.0077	5.0201	5.3690	4.7943	4.0907	4.6558	4.9913	3.9111	4.4748	4.2858
279701330	1.7001	1.1074	1.8521	1.0103	1.0142	0.1904	1.1412	2.1315	1.4770	1.2562	1.8239	0.5866	1.3388	1.5567	0.3767	1.1194	1.3422	1.7339	1.6019	1.7732	0.7735	1.1206	1.7399	0.4525	0.7556	1.6035	1.2583	1.7224	0.9429	1.1220	1.8328	0.2884	1.6983	1.2351
279906558	0.2898	2.6725	0.0000	0.0000	0.2640	0.2049	0.2579	1.0677	0.4447	3.2796	0.0000	0.0000	0.8250	0.4282	0.1201	0.0000	0.8725	0.4510	1.3555	0.0000	0.0000	0.7270	0.0000	0.5178	0.7362	0.1013	1.7422	0.2258	0.3442	0.2553	0.2260	0.4049	0.2333	0.9911
279700519	3.0617	2.1177	2.3478	1.3595	1.1823	2.8450	0.3113	3.1809	3.0146	1.9328	2.3235	1.2685	2.4814	1.7739	3.1588	1.6797	0.8308	3.0239	2.2830	1.8318	1.7715	2.4108	0.8960	3.5816	0.5083	2.8080	2.1226	1.4507	1.9333	2.3636	1.1052	3.3034	1.8805	1.2124
1091566	4.8471	4.8566	4.5927	4.7120	4.8763	3.6895	5.1949	3.6143	5.3213	4.9968	5.0236	4.3574	5.2042	5.4185	4.1453	5.1462	3.9452	5.5228	4.9213	4.2663	4.9438	4.9522	4.2089	2.9753	3.6157	5.1021	5.1505	4.8033	4.1602	5.4454	4.5508	3.7699	5.4001	3.7084
1100448	2.5421	2.9432	2.7732	2.2386	2.7224	2.2403	1.3304	3.4120	2.0522	3.2953	2.8359	1.6298	1.9766	3.3808	2.1227	2.0859	2.0946	2.2222	3.5069	2.3499	2.4127	1.8677	3.4340	2.6620	0.9382	2.5732	3.7080	2.6537	1.9377	1.7686	3.5499	1.8945	2.3472	2.4159
1096032	1.4840	2.1643	1.3312	1.2370	0.8501	1.0224	1.3312	0.8571	1.4865	2.3813	0.9834	1.1517	1.9283	0.7771	0.8193	1.0274	1.0194	1.7673	2.4223	1.1264	1.4174	1.8409	0.8696	0.9031	1.2072	1.4773	2.0265	1.2110	1.3095	1.7675	1.0057	0.9737	1.2766	0.9505
1097716	1.9191	2.5960	2.6312	1.5402	2.5122	1.9880	1.4183	1.5036	1.5058	3.1763	2.6113	0.9714	1.9412	2.8786	2.0795	2.2901	1.3934	1.8817	2.9206	2.4958	1.2966	1.8587	2.9917	2.5613	0.9033	2.0311	3.1772	2.4282	1.2475	2.0452	2.9536	2.4604	2.5090	1.6470
1099255	2.0707	2.0005	1.9726	1.5321	1.4270	1.5830	0.4505	1.5694	1.2049	2.4631	2.0482	1.5259	1.5138	1.7858	1.3856	1.2562	1.1279	1.5612	2.1297	1.4244	1.4813	1.6564	2.0757	1.0757	0.5217	2.0126	2.3452	1.8817	1.6156	1.5803	2.4023	1.1092	1.3950	1.4481
1089785	2.8892	4.0426	2.5923	3.0042	2.6283	2.5011	2.8241	3.6478	3.2090	3.9605	2.5533	2.8760	3.2115	2.3527	2.3772	2.3569	2.9814	3.2533	3.8888	2.7233	2.9526	3.1529	1.8367	2.3179	3.0781	2.7362	3.8098	2.9112	2.7487	3.1044	2.0896	2.4682	2.2627	3.0800
279706068	0.7709	0.4718	0.5189	0.8971	0.0000	0.0000	0.0000	0.0000	0.0000	1.6282	0.0000	0.0000	0.3210	0.4600	0.0000	0.3073	0.0000	0.0000	3.1129	0.0000	0.0000	0.0000	0.2102	0.5702	0.0000	0.0000	1.8303	0.0000	0.0000	1.4346	0.0000	0.2195	0.0000	0.0000
1103324	3.0188	3.1708	1.9380	2.3944	2.6505	1.7320	1.2032	3.9759	2.8582	3.3175	2.5118	2.5859	2.4929	3.2675	1.9540	1.9581	2.3160	3.0038	3.7251	1.9969	2.7165	2.1574	2.9922	2.2912	0.5217	2.9989	3.5683	2.2618	2.7320	2.3605	3.2168	1.7220	2.0968	2.8172
1100906	5.2171	5.0322	4.8392	5.0032	5.0501	4.2340	2.4961	5.9029	4.4559	5.3818	5.1507	4.5858	5.1338	5.4337	4.0086	4.1366	4.5852	4.5875	5.2722	4.6239	5.1540	4.7945	5.4004	4.3501	1.2470	5.1889	5.7280	4.7560	4.8665	4.8136	5.4932	3.8428	4.2721	4.7709
1097337	2.5847	2.3900	2.4516	1.9707	2.3622	1.8913	1.7494	1.7292	2.4570	2.6025	2.6740	1.8535	2.4915	2.9841	2.0527	2.3277	1.5782	2.5741	3.2433	2.1939	2.2578	2.4064	2.6187	1.8031	0.7751	2.7050	2.7555	2.3913	1.9708	2.4675	2.7270	2.1281	2.4748	1.4033
1103042	1.0295	1.0872	0.7664	0.4545	0.3444	0.4549	0.6430	1.3202	0.9771	1.5013	1.2438	0.4060	0.8027	0.6124	0.5054	1.2230	0.5928	1.2098	1.4568	0.6845	0.5167	0.9185	0.3870	0.4557	0.4108	1.3893	1.4697	1.0514	0.6323	0.7870	0.5702	0.7034	1.1249	0.7087
1108758	4.7123	4.6971	4.6642	3.9341	4.3123	4.3319	4.2875	4.9443	4.8160	4.5510	4.4782	4.1486	4.3717	3.9784	3.8205	3.8149	4.0180	4.4317	4.4025	4.6413	4.4695	4.0326	4.4809	3.6355	3.9463	4.8085	4.6758	4.5252	4.2151	4.0641	4.3054	3.8264	4.0954	3.6952
1096537	1.7817	2.2986	1.3486	1.3638	1.2847	1.3129	1.2467	1.5001	1.5275	2.4259	1.2390	1.1510	1.6720	1.3337	0.7998	1.1933	1.1969	1.9776	3.0307	1.1068	1.5932	1.5896	1.4845	1.0149	1.6290	1.6995	2.4648	1.2687	1.4954	1.6583	1.2057	1.3173	1.5908	1.1673
280026084	2.5356	2.4425	2.3564	2.4741	1.6966	1.6696	2.5350	1.8266	2.7321	3.2207	2.0494	1.6420	3.2321	2.2739	1.8174	2.2732	1.6584	3.0484	3.0490	2.6016	2.9517	2.7672	2.5449	2.0341	1.7333	2.8189	3.6294	2.2640	1.7620	3.6156	2.3218	1.8055	2.8972	1.6663
280125998	1.4381	2.7648	2.4747	0.7243	2.2722	1.3123	1.2792	3.2100	2.4206	2.2320	2.6626	2.0558	2.9437	1.9609	2.0283	1.6022	1.5161	2.2605	3.1054	1.6913	1.3296	2.7288	1.9059	2.0291	1.4625	2.1185	3.6157	2.6231	1.9266	2.3916	2.7193	2.4475	1.8762	1.3521
1100735	6.0252	5.7237	5.8175	5.3857	5.8877	5.0820	4.6698	5.8963	5.7053	5.6517	5.5297	5.2710	5.1948	5.9702	4.7377	4.8957	4.6469	6.0050	5.6440	5.8711	5.8508	4.9829	6.5072	5.5874	4.6704	5.9808	5.9453	5.5646	5.3748	4.9926	5.9848	4.8466	5.0341	5.0483
1097061	1.3287	1.0751	1.4797	0.6815	0.7594	0.8104	0.8312	0.6495	1.1391	1.2702	1.1463	0.9281	0.7865	0.8036	0.5404	0.8910	0.3856	1.5389	1.3880	1.7133	1.2451	0.7299	1.3316	0.9327	1.0021	1.3316	1.2661	1.2568	0.8131	0.9367	0.7374	0.9048	1.0421	0.6372
1108355	0.1715	1.0846	0.4561	0.0000	0.0000	0.0000	0.0000	0.0000	0.2843	1.1502	0.2827	0.0000	0.6854	0.0725	0.0325	0.0000	0.0000	0.2558	0.9977	0.6394	0.0860	0.3438	0.0000	0.0359	0.0000	0.2509	1.0886	0.3302	0.0000	0.6275	0.0000	0.0000	0.0488	0.0548
279932117	0.6079	1.5368	1.0600	0.1432	0.5749	0.4053	0.7398	1.6732	0.8513	1.3332	0.7631	0.5334	0.8805	0.3831	0.4205	0.2621	0.4662	0.8018	1.9044	0.9755	0.3181	0.3392	0.7875	0.4555	0.5146	1.0181	1.5692	0.7197	0.6892	0.6610	0.8043	0.4726	0.6479	1.0893
1103646	2.8916	2.9137	2.7857	2.4779	2.4957	2.4042	2.0982	2.2712	2.5507	3.0517	2.4423	2.6022	2.3943	2.5156	1.8571	2.3110	2.6710	2.9389	3.9195	2.7064	2.7009	2.4554	3.0473	2.0204	1.9838	2.7774	3.2404	2.4088	2.4606	2.3586	2.5424	1.9576	2.6306	2.3975
1094116	2.8014	3.6987	2.4195	2.8844	2.2514	2.2712	3.0476	2.1307	3.0951	3.4103	2.2803	2.3059	3.1331	1.7697	2.2715	2.5257	2.2071	3.1798	3.5948	2.4602	2.3145	3.1448	1.7097	2.3225	3.2317	2.8576	3.4120	2.4984	2.5908	3.2458	1.9357	2.5089	2.7160	2.1216
279860581	4.1476	3.9855	4.0657	3.0763	3.9800	3.7464	2.2238	5.0386	4.1170	4.2989	4.2903	2.7829	4.3754	4.5776	3.5677	3.3988	4.0878	4.1572	4.2898	3.9124	3.4707	4.0308	4.6295	4.0520	1.4914	4.1818	4.8034	3.8075	3.0735	4.0324	4.7347	3.3624	3.4400	3.7771
279873829	4.4885	4.2446	4.3955	4.3076	3.9867	3.8090	3.6077	2.3615	4.2155	4.2662	4.3618	3.8335	4.5544	4.4267	3.6033	3.7823	3.0171	4.1347	4.1735	4.0389	4.6406	4.6014	4.2658	3.0736	2.1274	4.5526	4.2025	4.3142	3.7007	4.8416	4.6740	3.0114	4.1207	3.0468
279822086	5.4137	5.6985	5.6179	5.4505	5.4974	5.1766	4.4566	6.7395	5.5758	5.9764	5.8656	4.5621	5.4658	5.8461	4.9957	4.7959	5.2728	5.6999	6.2799	5.8538	5.2054	5.3070	5.8490	5.6142	4.5247	5.5480	6.4580	5.5572	5.2893	5.4281	5.6467	5.2387	5.0567	5.2667
280057777	1.6436	2.4324	1.5811	2.9180	1.3594	1.8438	1.0931	3.1801	1.3827	2.0208	1.2283	1.5252	0.2852	1.3044	1.3262	1.5204	2.2543	2.1431	2.4628	1.6856	1.4012	0.1593	1.5922	1.7575	0.4306	1.8544	3.2936	1.5923	2.4175	0.6786	0.7962	1.3224	1.0505	1.7262
1103639	1.9274	1.5914	1.4748	1.3730	1.4344	1.0373	0.4272	1.2391	1.4208	1.9790	1.4238	1.3352	1.3163	1.7266	0.7827	0.9305	0.6250	1.5186	1.8262	0.8325	1.5686	1.0126	1.7871	1.0099	0.2342	2.0247	2.2820	1.4146	1.6014	1.1957	1.7819	0.7431	1.1611	1.0110
1102728	2.2182	1.0805	1.2709	0.5361	1.2713	0.9749	0.7811	1.4033	1.8247	1.1990	1.1016	0.3323	1.7607	1.0837	0.6411	1.0519	0.8739	2.2857	1.4449	1.0215	0.8128	1.8160	1.2633	0.6145	0.5534	2.0439	1.4720	0.9855	0.8978	1.5566	1.1799	0.8215	0.8662	1.0066
1098639	7.2292	6.8808	7.0366	6.5755	6.8005	6.3115	5.5410	6.9599	6.5619	6.8778	6.8090	6.3654	6.3240	7.0910	5.9530	6.1846	5.9809	6.8797	6.8411	6.8111	6.9271	6.2259	7.5106	6.6877	4.8732	7.1512	7.0351	6.8306	6.6067	6.3649	7.3808	6.0577	6.3865	6.1549
1102816	2.6866	2.1679	2.9885	2.0305	2.4855	2.2172	1.8106	2.4862	2.5519	2.4481	2.8315	2.1669	2.4069	3.0245	1.8951	2.2464	1.7193	2.8687	2.6664	2.7914	2.2639	2.3155	2.7488	1.7926	1.5288	2.8177	2.5155	2.7672	2.1782	2.4034	2.6738	1.8686	2.3091	1.4994
1095948	2.5979	2.0502	2.3435	1.6439	2.1456	1.3130	0.9248	3.1148	1.9994	2.5537	2.5001	1.8247	1.4010	2.8355	1.5095	1.6297	2.1956	2.1744	2.5710	1.8808	2.1118	1.4960	2.8415	1.7024	0.3098	2.5792	2.6238	2.1159	1.8510	1.2354	3.0364	1.4320	1.5490	2.4334
1092578	6.2140	5.7269	5.6177	5.7698	5.9472	4.7827	3.1231	6.7044	5.2300	6.4075	5.5418	5.2797	5.8203	6.3641	4.7321	5.3926	5.2107	5.4347	6.3038	5.1321	5.9655	5.5546	6.6023	5.0785	2.1586	6.1874	6.8162	5.3975	5.3351	5.7463	6.3847	4.3158	5.6000	5.7116
1092038	1.1675	1.1150	0.9119	0.4684	0.7009	0.6842	0.4976	0.7722	0.9700	1.7431	0.7322	0.4991	0.7743	1.0745	0.7527	0.8958	0.6451	1.2615	2.4370	0.6829	0.5262	0.7903	1.0456	0.8219	0.4503	1.1883	1.8196	0.6400	0.5690	0.8320	1.0357	0.6320	1.0113	0.6451
280093412	4.0025	4.1769	3.3229	3.2277	3.6829	2.9453	2.7816	3.8731	3.7602	4.1026	3.5594	3.3428	3.8263	3.3130	2.7884	3.3898	3.5782	4.0914	3.9595	3.3554	3.1922	3.5934	3.0182	3.0768	3.2057	3.9742	4.1297	3.3972	3.3400	3.5178	3.3035	3.1413	3.3504	3.7710
1099062	4.4942	4.0807	4.2163	3.7364	4.1247	3.6756	2.6283	4.2036	3.9213	4.6619	4.6628	3.3551	4.3886	4.9839	3.6473	3.9262	3.4802	4.3296	4.4645	3.8652	3.9256	4.1282	4.8371	4.2581	1.4457	4.5116	4.8259	4.0751	3.4754	4.1648	4.8353	3.7322	4.0526	3.7643
1102740	3.1217	3.3747	3.2861	2.7725	2.7187	2.6251	2.3495	2.0609	3.0012	3.2422	3.0952	2.6748	3.0161	2.7869	2.4233	2.6342	2.3210	3.3023	2.7815	3.4153	3.1940	2.8377	3.2666	3.0137	2.4044	3.1827	3.1947	3.3815	2.9320	3.0363	3.0634	2.5494	2.6552	2.2718
1102115	1.2665	1.5009	1.5324	1.1792	1.3172	0.9795	0.7256	0.9439	1.3699	1.9867	1.8014	1.1759	1.4985	1.8554	0.9112	1.0517	0.5114	1.6291	2.1447	1.1280	1.8212	1.1210	1.3990	1.0344	0.1498	1.3827	1.9297	1.4587	1.3200	1.3708	1.6489	0.7437	1.1180	0.4534
280049354	1.5420	2.6640	2.3850	0.7097	2.2162	0.6458	2.1519	2.2255	2.0888	1.9617	1.7505	1.5356	1.8358	2.0319	2.0011	2.2928	2.2545	2.3543	3.5945	2.1096	0.0000	2.9980	1.8695	2.4711	2.1041	2.4963	3.3268	1.3914	0.2730	1.8695	1.7045	2.5005	2.3847	1.9008
1093192	6.5308	6.2268	5.9430	6.4604	6.1896	5.1870	3.5930	5.7979	5.5228	6.4336	5.5350	6.0599	6.0008	6.3492	4.9181	5.3203	4.8477	5.6134	6.3975	5.3155	6.4672	5.7429	6.4882	5.1002	3.6459	6.3844	6.7931	5.7047	6.0966	5.7995	6.5191	4.8229	5.3207	5.2707
279710898	1.2931	1.4341	0.9323	0.0000	1.8983	0.4736	1.3192	0.5498	2.2424	0.5349	0.0000	0.0000	1.5298	1.7429	0.0000	0.8935	0.0000	1.9908	3.7571	0.8851	1.3645	1.9666	1.2125	0.7910	0.0000	1.6607	2.4739	0.3161	0.8393	2.9339	0.5179	0.0000	0.9029	2.4496
1095095	1.7292	2.0990	1.5588	1.3141	0.9984	1.1479	1.2299	1.3094	1.3461	2.3879	1.5010	0.9802	1.7896	1.2407	0.9349	1.2165	1.2455	1.7274	2.5621	1.2946	1.7004	1.8546	1.4093	0.9849	0.7387	1.5964	2.1906	1.4119	1.2987	1.7626	1.4288	1.2097	1.6156	1.0984
1099893	5.2211	5.8095	4.9401	5.3645	4.5889	4.3678	5.2498	4.4095	5.4631	5.5173	5.0113	4.9295	5.9382	4.4419	4.3089	5.0014	4.6101	5.5611	5.3139	4.7950	5.3922	5.9737	3.6825	3.3935	4.9151	5.2540	5.4505	5.1480	5.3444	6.1275	4.1615	4.0375	5.1355	4.2841
1088993	6.3100	6.3076	6.1081	6.2550	6.1513	5.7710	3.2655	7.8019	5.6599	6.9256	6.4898	5.9118	6.4207	6.9448	5.3978	4.9689	5.7476	5.6440	6.8969	5.9663	6.5827	6.3344	7.1665	5.9151	1.9526	6.3345	7.2734	6.1710	6.2888	6.1799	7.2886	5.0713	5.3558	5.9945
280044503	0.2319	1.5218	0.5288	0.0000	0.7927	0.6491	0.0000	0.0000	0.5295	1.9829	0.0000	0.6865	0.4729	0.0000	0.6359	0.0000	0.0000	0.8730	2.1259	0.0000	0.0000	0.2632	0.5180	1.1520	0.0000	0.3539	1.9745	0.0000	0.0000	1.5989	0.2756	0.6033	0.1883	0.0000
1096808	3.0582	3.3574	3.3631	2.6638	3.0520	2.5706	2.5708	3.9256	3.0647	3.8734	3.2463	2.5042	3.2899	3.3620	2.3079	2.6307	2.7793	3.1550	3.9469	3.2249	3.0025	3.1730	3.3073	2.6140	2.1500	3.1210	3.9586	3.0949	2.7315	3.2976	3.2934	2.4849	3.1037	2.6541
1090741	2.9226	3.0220	2.8429	2.2685	2.7141	2.4139	2.4369	2.3886	2.9528	3.6390	3.1292	2.2350	3.1001	3.3399	2.7045	2.8363	2.4162	3.1534	3.9465	2.4964	2.4657	2.9679	2.9320	2.6289	1.6142	3.1187	3.7072	2.7000	2.2116	3.3250	3.0952	2.7958	3.1064	2.2819
1106383	5.0709	4.6685	4.6656	4.7348	4.5651	3.9032	3.1501	5.6790	4.4448	5.0999	4.9727	4.4530	4.6952	5.1898	3.7351	3.9852	3.9777	4.7575	5.1095	4.2685	4.9245	4.4628	5.2479	4.0075	2.4596	5.1062	5.3420	4.4177	4.6489	4.6252	5.2739	3.3640	4.0119	4.3943
1105605	3.8491	3.9366	3.5542	4.1289	4.1144	2.8401	3.0743	2.9660	3.9128	4.0395	4.1702	3.5363	4.1880	4.2337	2.9815	3.6351	2.7927	3.9555	4.1602	3.4884	4.4039	3.9320	3.3404	2.7793	2.2383	3.9165	4.5993	3.6867	3.7711	4.3337	3.4744	2.9234	3.6750	2.5984
280107761	3.7659	3.0149	3.3183	3.1300	3.4109	2.4840	1.8138	3.4874	3.2377	3.4774	3.4373	2.6533	3.1453	4.1291	2.5290	2.7983	2.5632	3.6075	3.1648	3.1870	3.0923	2.9256	4.2369	3.1426	0.8393	3.8942	3.8000	3.3081	2.7260	3.1910	4.0192	2.4698	3.1589	2.9200
1106417	4.5546	5.4646	4.6504	3.9737	4.6790	4.0189	3.9475	5.7984	4.1524	5.4014	4.6566	4.2062	5.0964	4.8191	3.6327	4.1603	4.3842	4.7370	5.0045	4.6810	3.2318	5.1444	4.2993	4.2189	4.4995	4.6510	5.7618	4.7420	3.5611	5.2014	4.4096	4.2703	4.3283	4.5990
1098096	3.9858	3.9690	3.9817	3.5926	3.9182	3.4627	2.8721	4.9051	3.5223	5.0229	4.0832	3.6794	3.9836	4.8325	3.0967	3.3395	3.3508	3.8005	5.1511	3.4917	3.7970	3.7947	4.5159	2.8598	2.0368	3.8461	4.8977	3.5131	3.8271	3.9362	4.6089	2.5834	3.3104	3.3250
1088903	4.1544	4.1500	4.2948	3.5592	3.8127	3.5622	3.0778	3.8472	3.8245	4.3430	4.3287	3.5443	3.9708	4.3657	3.4320	3.6670	3.5002	4.0198	4.2826	3.9218	3.9311	3.8373	4.5667	3.6201	2.2195	4.2645	4.4368	3.9319	3.4960	3.8104	4.5157	3.4074	3.8200	3.3290
1100185	3.0044	2.8121	3.0519	2.3647	2.7778	2.4371	2.4749	1.9735	2.7193	3.0191	2.8805	2.3632	2.7339	2.7550	2.1943	2.5930	1.6868	2.9461	2.9977	2.6934	2.8002	2.5333	2.7635	2.4203	1.9310	3.1686	3.0766	2.7888	2.4887	2.5025	2.8377	2.5153	2.7337	1.8925
1087449	1.0375	0.9566	0.9651	0.7578	0.3835	0.2235	1.3284	0.2959	1.3892	1.3158	1.0195	0.6321	1.1594	0.5571	0.5442	1.0840	0.1894	1.5615	1.6760	0.9054	1.1250	1.1117	0.5369	0.3676	1.1228	1.3197	1.4424	0.8522	0.4283	1.3637	0.5486	0.4167	1.3643	0.2519
1096190	4.0116	3.5377	3.7996	3.2430	3.8586	3.1487	2.4288	3.5865	3.6781	3.7190	4.0632	3.1380	3.6827	4.4777	3.0226	3.2938	3.1022	3.7532	3.7146	3.5095	3.4470	3.4735	4.1581	3.2701	1.4758	3.9672	4.1200	3.7734	3.1038	3.5825	4.2223	2.8956	3.4167	2.9967
1099312	2.2144	2.5636	2.3655	1.5821	1.8885	1.5942	2.1465	2.3521	2.1983	2.5203	2.0887	1.6099	2.3955	2.0998	1.6351	2.2071	1.7415	2.4359	2.9019	2.0802	1.8516	2.1526	1.8784	1.4605	1.8781	2.3417	2.7199	2.1431	1.7089	2.2557	1.9241	1.4688	2.2971	1.5960
1098165	1.5563	2.7903	1.3002	1.3003	1.1262	1.2129	2.1010	2.0481	1.7598	2.8133	1.2266	1.1692	1.9837	1.1968	1.2775	1.5263	1.5574	2.1976	3.0437	1.3479	1.3901	2.0212	0.8389	1.2656	2.2066	1.7043	2.9109	1.5131	1.6448	2.0446	0.9958	1.3875	1.9769	1.3732
1093364	1.3262	1.2499	1.4431	0.6425	0.7082	1.1944	0.7663	0.7054	1.1456	1.8411	0.6020	1.0538	0.6659	0.9660	0.5670	0.7233	1.0727	1.3683	2.3617	0.9741	0.5508	1.0888	1.2779	0.7063	0.5562	0.9763	1.7193	0.8668	1.1842	0.7967	0.8449	0.6253	1.1250	0.6292
1095151	2.1964	1.8939	2.0610	1.7207	1.5926	1.8085	0.8168	1.9203	1.7590	2.2668	1.7837	1.3673	1.7397	2.0269	1.1325	1.0584	1.4327	2.1808	2.7915	1.8291	2.0855	1.5709	2.3623	1.7328	0.4412	2.1167	2.2913	1.7561	1.9283	1.7895	2.0547	1.2483	1.6746	1.5446
1100717	4.8496	5.0447	4.9298	4.5381	4.6962	4.1072	3.4018	5.5727	4.5737	5.4578	5.3588	4.4543	5.0241	5.5337	3.8715	4.1593	4.6657	4.8386	5.2340	5.0846	5.1228	4.9168	5.5299	4.4508	2.4797	5.0912	5.5655	4.7964	4.7931	4.9258	5.6143	3.8946	4.3850	4.7399
280015018	3.9713	4.2653	3.9605	3.2677	3.4641	3.3039	3.4087	3.9294	4.0249	4.2499	3.7083	3.2053	3.9083	3.6472	3.0922	3.3075	3.3109	3.9853	3.7990	3.8899	3.3795	4.0149	3.7511	3.6105	3.2914	4.0360	4.2076	3.9969	3.4679	3.9751	3.7457	3.4614	3.6337	3.3641
1093608	3.3380	3.0874	3.3618	2.6613	3.2702	2.5469	1.8298	3.4943	3.0151	3.4187	3.6257	2.6076	3.1113	3.9084	2.4940	2.6490	2.4936	3.0736	3.5182	2.9000	3.1849	2.8280	3.8002	2.7459	1.4348	3.4092	3.5936	3.1260	2.6853	2.8079	3.7533	2.3551	2.7148	2.3667
1098752	2.8661	3.3038	2.7227	2.5251	2.3543	2.3244	3.1647	2.0330	3.0667	3.2501	2.7713	2.1965	3.0744	2.3680	2.3540	3.0227	2.2514	3.3327	3.2662	2.6299	2.4155	3.0701	2.0847	2.0889	2.9887	2.8746	3.2430	2.7710	2.4619	3.2005	2.1760	2.3645	2.9416	2.1088
1088292	2.4164	2.6576	1.9016	2.0176	1.9644	1.4104	2.4212	1.3911	2.4323	2.5522	2.0318	1.4146	2.1978	1.9948	1.6928	2.3093	1.4273	2.7212	2.7457	1.9497	1.9742	2.2370	1.8310	1.4925	1.6643	2.2719	2.5736	2.0060	1.6410	2.5521	1.9006	1.9309	2.3870	1.3504
279991784	1.0624	1.7905	0.7169	0.9271	0.7293	0.4993	0.8804	1.0112	1.0059	1.8427	0.6485	0.2373	1.2956	0.4490	0.5112	0.7557	0.6164	1.1086	1.8592	0.8582	0.9438	1.2596	0.7694	0.6298	0.6710	1.1685	2.0115	1.0386	0.7384	1.0980	0.9164	0.4960	0.9680	0.6939
1088267	3.8566	4.6525	3.4784	4.0130	3.5149	3.2417	3.6044	3.4471	4.0960	4.2190	3.0869	3.4106	3.8273	2.9947	3.0200	3.3175	3.0431	4.2056	4.5373	3.4461	3.9816	3.7763	3.0613	2.8090	4.0365	3.7515	4.2439	3.4815	4.1538	3.8866	2.9215	3.0097	3.5458	3.0486
279922306	2.4995	3.2079	1.9800	2.1416	1.4490	1.7265	2.0405	2.7136	2.4700	2.7832	1.6396	1.5582	2.2464	1.0332	1.6970	1.8290	2.0538	2.7810	2.9611	2.1765	2.6102	2.4962	1.5137	1.6321	2.6170	2.0752	2.6990	2.2267	2.1427	2.4490	1.6431	2.0316	2.1007	1.7580
1105979	1.6331	1.2352	1.1844	0.7013	0.9831	0.7491	0.4077	1.5131	1.1749	1.7062	1.2658	0.4994	0.9929	1.5829	0.6716	0.8074	0.8077	1.5357	1.8274	1.0292	0.9817	0.8344	1.8349	1.0167	0.2908	1.5570	1.7637	1.1055	0.7969	0.9472	1.6811	0.8200	0.9237	0.7582
1091800	3.1671	3.8353	2.8800	2.4112	2.4421	2.7691	2.7608	2.5593	2.9714	3.7231	2.5450	2.5806	3.3286	2.2269	2.7057	2.5340	2.4817	3.1710	3.8151	2.8175	2.7924	3.3800	2.6786	2.8307	2.4177	3.2039	3.6781	2.9617	2.9625	3.4782	2.8129	2.8814	2.9745	2.4763
280096747	7.5820	8.6308	7.7495	8.3768	7.8081	6.9146	8.4864	5.9353	8.2285	8.2779	8.0453	7.9645	8.5230	7.9004	7.2192	8.3102	6.9881	8.3203	8.5922	7.8198	8.3885	8.5118	7.1969	6.2378	7.5019	7.6632	8.2968	8.0580	7.6835	8.8132	7.1880	6.8295	8.3650	6.5843
1101238	3.6922	3.9096	3.9869	3.7563	4.0824	3.2561	3.3352	3.3380	3.6338	4.6244	4.1139	3.9114	4.2663	4.4092	2.9120	3.8041	3.0298	3.7159	4.9416	3.4879	4.1394	4.0908	3.7745	2.3784	2.1177	3.6468	4.6046	3.7219	3.8787	4.0805	3.7502	2.6732	3.8363	2.7397
1097581	5.4548	5.2931	5.1843	5.3513	5.4020	4.6323	3.9274	5.3668	5.2719	5.6832	5.4745	4.8758	5.4423	5.8192	4.4987	4.7044	4.5294	5.4190	5.6493	5.0378	5.6460	5.2291	5.6773	4.6538	2.9918	5.5244	5.8731	5.3360	5.0794	5.4216	5.7020	4.3088	4.9700	4.7215
1087054	3.3506	2.6184	3.3544	2.1927	3.0242	2.6527	1.6430	2.9073	2.8074	2.9094	3.4984	2.2927	2.3367	3.6796	2.5937	2.6379	2.3650	2.9557	2.6217	2.9351	2.4719	2.3408	3.7898	2.9245	1.0447	3.5126	3.1291	3.1617	2.0807	2.2719	3.8533	2.6802	2.7534	2.4474
1090790	2.1323	3.4394	1.6036	1.7360	2.0665	1.9362	1.9375	3.6367	2.2398	3.7927	1.5865	2.4290	1.8937	1.7675	1.6003	1.5950	2.5866	2.1445	4.3633	1.8869	2.2248	1.9962	1.7007	1.6285	2.2738	1.6927	3.6371	1.9045	2.9647	1.7676	1.6426	1.6768	1.7122	2.4343
1097723	2.9108	3.5836	2.2051	3.2175	1.9386	2.5820	2.7631	1.4958	2.9149	3.1316	2.1282	2.6116	2.9157	1.2750	2.1883	2.4004	1.8069	3.2339	3.5030	2.4459	3.1035	3.1693	1.6326	2.0388	3.1439	2.7624	3.1005	2.3344	2.8018	3.1120	1.3354	2.3204	2.4330	1.9462
1101523	3.9091	4.0664	3.7719	3.1403	3.7833	3.3433	2.4934	5.2643	3.8029	4.6891	4.3157	3.0901	4.2373	4.4495	3.0071	3.2312	3.7119	3.9235	4.6361	3.5796	3.9979	4.1925	4.3669	3.5240	1.8107	4.2101	4.8028	3.9748	3.0971	4.3017	4.6154	3.0300	3.4913	4.3410
280120357	2.4910	2.8120	2.1976	2.1939	2.4060	2.4270	0.4480	1.8738	1.3823	3.0404	2.4538	2.0033	2.5017	2.5860	1.9545	2.3366	1.4066	2.0849	3.2316	1.9795	2.7886	2.3619	2.8179	2.4661	0.0414	2.8057	3.3164	2.1924	2.0439	2.2320	2.5193	1.3518	1.9040	1.7564
1096143	2.0525	2.6549	1.8299	1.9667	1.9634	1.2771	1.7741	2.4058	2.0950	3.3049	2.0974	1.1779	2.6363	2.5795	1.4935	1.9806	1.8919	2.1041	3.6144	1.6029	2.0722	2.3552	2.0972	1.4768	1.0824	2.1045	3.5306	1.7611	1.6134	2.6668	2.2559	1.2876	2.2851	1.8204
279936989	2.8413	2.7566	3.1562	0.0000	2.8885	2.6585	2.9679	1.2962	3.0891	2.2998	2.8135	2.6335	1.5774	2.0746	2.3929	2.5491	2.1630	2.6815	2.2602	2.5444	2.3440	2.2316	2.8781	1.9241	3.1028	2.5491	2.7030	3.2253	2.1675	2.4028	2.4442	3.1544	2.6747	1.2768
279985183	5.2953	5.8994	5.0083	5.0414	5.4928	5.1829	2.7857	6.9360	5.7740	6.7489	5.3943	4.9086	6.6356	5.7682	5.1664	4.9509	5.6469	5.1174	7.1403	5.2300	4.9201	6.7151	5.0723	5.5717	1.3430	5.3646	6.9246	5.2138	5.1261	6.7773	5.4246	5.3914	5.0857	6.2118
279732919	1.2952	1.1239	0.5782	0.4048	1.0045	0.1936	0.2853	1.5865	0.3484	1.6932	0.9280	1.2715	0.0000	0.9152	1.0044	0.0000	0.7176	0.7049	2.7146	0.0000	0.0000	0.0000	1.6312	0.0000	0.0000	0.5258	3.2300	0.0000	1.0849	0.3705	0.9393	0.0000	0.4453	1.7018
1089891	3.6217	3.4285	3.1667	2.4032	3.0259	2.8507	2.7720	3.0033	3.2057	4.0375	3.4784	2.3862	3.1235	3.7997	3.2863	3.6068	2.4635	3.5652	4.0631	2.7088	2.6053	2.8696	3.3569	3.6945	1.8926	3.6769	4.1680	2.8576	2.4493	3.2564	3.5516	3.5202	3.8552	2.6515
1091545	1.4620	1.8001	1.3562	1.2582	0.9725	1.2277	1.2269	0.5349	1.5844	1.9519	1.0638	1.1358	1.5050	0.8387	0.7232	1.0977	0.9782	1.6975	2.2552	1.1117	1.1691	1.5072	0.9873	0.8350	1.3207	1.4830	1.7472	1.3210	1.0823	1.5388	0.9234	0.8867	1.3464	0.9005
1097023	1.2427	1.6654	1.2579	0.8044	0.9399	1.0197	0.9247	0.6936	1.0360	2.0863	1.0849	0.6759	1.3871	1.0361	0.7760	1.0984	0.4663	1.1694	2.0409	1.0047	0.8535	1.3508	1.2049	1.0762	0.7337	1.1315	1.9751	1.3652	0.7441	1.2432	1.0604	1.0505	1.3152	0.2942
1098241	1.6604	2.3728	1.0018	1.3857	0.5331	0.8774	2.1236	0.4027	1.8922	2.3427	0.6712	1.0420	2.2121	0.2954	1.0477	1.2941	0.4289	2.2366	2.6238	0.9780	1.2265	2.4201	0.5827	1.2501	2.3209	1.7346	2.0701	1.0802	1.2453	2.3276	0.4755	1.3769	2.0596	0.4321
1102050	2.5683	2.8290	2.4947	2.0587	2.0274	2.0522	1.5400	1.8890	2.1494	2.7617	2.2260	1.9885	2.3289	2.2610	1.8501	1.7356	1.8394	2.5326	2.8666	2.4669	2.3328	2.2717	2.6800	2.4236	1.2227	2.7182	2.8221	2.4498	2.3966	2.5160	2.4984	1.9202	2.2575	2.0095
280129848	4.1783	3.8057	3.7575	3.5273	3.8554	3.3359	2.7317	3.5113	4.3415	3.8557	3.7824	3.1459	3.9759	4.0327	3.2919	3.7094	3.3722	4.5943	3.6808	3.4525	2.9247	3.7874	4.1270	3.8003	2.9943	4.3590	4.1247	3.6282	3.2672	3.6209	3.9561	3.1376	3.3364	3.2342
1091487	5.9353	5.9547	5.9079	5.5056	5.5633	5.2445	4.2211	6.3471	5.5611	6.2560	5.9512	5.3240	5.8868	6.1823	4.9072	5.2314	5.4820	5.8349	6.0460	5.6616	5.7724	5.8402	6.2800	5.4314	3.4490	6.0476	6.3978	5.8202	5.5647	5.5835	6.4540	5.0032	5.5012	5.5612
1100512	4.3594	4.2429	4.3249	3.8729	3.9776	3.7201	3.0541	3.9106	3.9647	4.5797	4.5825	3.8290	4.1790	4.4568	3.4989	3.6371	3.7224	3.9868	4.3481	3.7570	3.9148	4.1577	4.3021	3.4859	2.0135	4.3641	4.5656	4.0473	3.6558	4.0623	4.6583	3.3776	3.9636	3.7660
1088979	2.4042	2.8211	1.9921	2.5260	2.4642	1.4331	1.1734	2.8198	1.8708	3.3459	1.9905	1.9797	2.4028	2.7314	1.5141	1.7524	1.4399	2.0525	3.8681	1.7080	2.6517	2.2446	2.7092	1.9962	0.6184	2.3327	3.7874	1.9396	2.4331	2.2429	2.5201	1.3744	2.0395	1.6400
1103127	4.9420	4.3394	4.7913	4.1123	4.5503	4.0495	3.3921	5.2711	4.7008	4.5933	4.7549	3.8117	4.3787	5.1831	3.8295	4.1377	4.0063	4.8168	4.6037	4.5802	4.2370	4.2812	5.3422	4.3600	2.9824	5.0458	4.8518	4.6314	4.1075	4.1632	5.1845	3.8707	4.0923	4.0215
1097658	1.8191	1.8441	1.2795	1.4159	1.1582	0.9871	0.6524	0.5973	1.2486	2.2762	1.4886	1.2877	1.7908	1.4608	0.9109	1.0223	0.7735	1.5539	2.0746	1.1871	1.5784	1.9283	1.4462	0.9876	0.1973	1.6931	1.9554	1.2423	1.0644	1.9439	1.5078	0.8512	1.3685	0.6212
1105862	1.8263	1.8951	1.9631	1.6414	1.6456	1.4016	1.0894	0.8398	1.4877	2.4097	2.0022	1.4112	1.8056	2.2066	1.3777	1.5708	0.6644	1.6342	2.5732	1.3980	1.4186	1.6568	1.8241	1.7559	0.4369	1.8081	2.4610	1.6404	1.3678	1.8427	1.8849	1.5898	1.8511	0.5756
1090028	3.0529	3.4156	3.0636	2.8413	2.7552	2.4525	2.4182	3.2761	2.9250	3.6809	3.3833	2.5229	3.4081	3.1572	2.3213	2.6159	2.6005	3.0571	3.5505	2.9792	3.2637	3.2391	3.0319	2.4627	1.4911	3.2048	3.7753	3.0152	2.9332	3.1648	3.1939	2.3177	2.9670	2.7664
1104082	1.0574	1.6772	1.6799	0.3024	1.4854	1.0161	1.5106	0.8008	1.1928	1.5921	1.5155	0.4771	1.2362	1.9191	1.0782	1.3400	0.4942	1.4346	1.9599	1.3923	0.8569	1.1650	1.2926	0.7837	0.8774	1.4347	1.9263	1.5365	0.7093	1.3138	1.5222	0.9812	1.6707	0.4123
1108755	2.5833	2.7622	2.6963	1.6531	2.6272	2.1652	2.6904	2.5234	2.7558	3.2069	2.7641	1.3726	2.2973	3.0050	2.7292	3.0747	1.9683	2.8423	3.3204	2.5672	1.5061	2.1849	2.5938	2.8186	2.3278	2.6809	3.3373	2.5532	1.6466	2.2485	2.7397	2.8978	3.1122	1.7931
1099050	4.7417	3.7571	4.7680	3.5550	4.4562	3.6259	3.7011	5.1275	4.2323	3.9645	4.6720	3.5031	3.7146	4.7968	3.4150	3.6568	3.9497	3.9255	4.1963	4.2643	3.2704	3.4998	4.2993	3.5140	2.7335	4.7365	4.3274	4.6389	3.8282	3.5286	5.0605	4.1299	4.2320	3.6664
279781825	3.2082	3.5225	3.1352	3.4828	2.6705	2.7270	2.0718	5.0968	3.2890	4.2821	3.1785	2.0244	4.1044	3.2544	2.5028	2.4840	3.5791	3.4798	3.9471	3.5437	3.5117	3.6624	3.6037	2.8195	1.7201	3.2989	4.1970	3.5403	3.3093	3.6750	3.4527	2.3905	2.3768	3.1484
280119231	2.1574	3.1154	1.9790	1.9993	2.0118	1.8141	1.5637	2.6047	2.2226	2.7565	2.0568	1.9459	2.4584	1.6481	1.4834	1.5808	2.0790	2.1466	3.1978	1.8999	2.1373	2.1010	1.9031	1.6690	1.4223	2.1619	2.8430	2.0619	2.3782	2.2580	1.4967	1.8288	1.6554	1.9194
1092124	1.5721	2.1819	1.2646	1.1773	1.0008	1.1840	1.7724	0.7970	2.0793	1.8139	0.8744	0.8055	1.9782	0.8349	1.0015	1.4412	0.6509	2.0879	1.7942	1.2850	1.0132	1.5797	1.1077	0.7527	2.2234	1.7426	2.2239	1.4042	1.0782	1.8426	1.1219	1.2597	1.8126	0.3521
1101581	3.4581	2.9771	3.0499	3.1092	2.8990	2.4325	1.9654	2.6368	2.8424	2.8958	2.7155	2.6263	2.5452	2.7484	2.0185	2.6133	1.9852	3.0801	2.9173	2.8051	3.0545	2.6606	3.1161	2.3029	2.0897	3.0218	2.9258	2.9021	2.5422	2.1500	2.9743	1.7281	2.3322	2.2513
280040938	2.4021	3.0484	2.6294	2.9443	1.6907	2.1417	2.2425	1.6107	2.6728	3.1986	2.4001	2.2894	3.2210	1.8951	1.7995	1.9556	1.9842	2.7479	3.0867	2.4592	2.4779	3.2843	2.0863	1.9399	1.3984	2.5392	2.8291	2.4779	2.3507	3.1969	2.2284	1.9902	2.4384	1.9422
1096919	3.8812	3.6021	4.0708	3.5934	3.6772	3.1911	1.9469	3.2828	3.1881	4.1648	3.3758	3.3695	3.4733	4.0419	2.9840	3.3809	2.3221	3.0901	4.0204	2.8951	3.6129	3.3355	4.0227	3.0483	0.8099	3.8120	4.2667	3.3064	3.3231	3.4037	4.3295	2.5194	3.2380	2.7109
279945859	0.4126	1.7639	0.0000	0.0000	1.9974	1.1787	0.0000	0.0000	1.1473	1.6459	0.5847	0.0000	1.6342	0.9519	0.4653	0.2859	1.0272	0.7937	3.4284	1.0685	0.5302	1.6048	0.5998	0.2489	0.0000	0.7264	2.1845	0.0000	0.4521	0.8336	0.9362	0.0000	0.5230	1.5003
1097512	3.2964	2.8994	2.8870	2.3730	2.4476	2.3756	1.4522	3.1099	2.5375	3.3277	3.0196	2.3345	2.8016	2.9625	2.3204	2.5093	2.3337	2.7954	3.1488	2.5726	2.6606	2.7422	3.3425	2.8090	0.7102	3.0775	3.4206	2.6940	2.3909	2.7433	3.2412	2.2274	2.6077	2.4714
1103857	1.6945	2.3776	1.3561	1.1390	0.9154	1.1091	1.5401	0.7059	1.5482	2.5570	1.2953	0.7500	1.9978	0.9345	1.8661	1.5571	0.7755	2.0168	2.5061	1.4574	1.2670	1.9274	1.1656	2.3260	1.2202	1.8348	2.3661	1.3959	1.1432	2.0590	1.2537	2.1323	1.9603	0.8953
280091690	2.7125	3.3218	2.8085	2.9801	2.4185	2.1283	2.6272	2.9139	3.0953	3.3731	2.8248	2.8143	3.0293	2.6822	2.0542	2.6819	2.6256	3.0415	3.3169	2.9400	3.0978	2.9204	2.3074	1.8063	2.1823	2.6939	3.4760	2.8863	2.7250	3.0108	2.2929	2.0953	2.6722	2.3995
1095197	5.6082	5.2905	5.9124	5.1043	5.7756	4.9965	4.3372	5.6649	5.4720	5.2667	5.8704	4.8898	5.2483	6.1758	4.7389	4.8342	4.5463	5.8073	5.2858	5.7307	5.6004	4.9967	6.4685	5.5034	4.1144	5.7177	5.6533	5.5255	4.8717	4.9588	5.8141	4.6613	4.9359	4.4335
279986172	3.6301	5.8332	3.2414	3.5492	3.9428	3.7880	3.5641	6.7847	3.8669	5.0535	3.7185	3.2804	3.7553	4.2395	3.7222	3.8388	5.4022	4.5388	4.9289	3.9653	3.2865	3.2146	4.0114	4.0672	2.9347	3.7480	5.9160	4.0504	3.5446	3.4379	3.7796	3.8247	3.9861	3.8625
1101817	3.2874	3.1137	2.9787	2.6225	2.8721	2.5758	1.6684	2.5685	2.4924	3.7160	3.2012	2.3252	2.8286	3.6013	2.7905	2.9021	2.3375	2.8328	3.8189	2.5125	2.8723	2.7945	3.4543	2.8070	0.6579	3.2232	3.7584	2.8074	2.3884	2.9866	3.5929	2.5562	3.0500	2.5276
279955353	0.1274	1.9166	0.8645	0.0000	0.8284	1.2041	0.0000	0.0000	0.5556	1.3220	0.1517	0.4235	0.9444	0.1522	0.2577	0.0000	0.1160	0.4416	2.7826	0.2852	0.0000	0.8861	0.1562	0.4053	0.0000	0.4089	1.0526	0.0000	0.0000	1.0641	0.1525	0.1547	0.2012	0.8140
1095918	3.4252	4.0583	3.1143	2.3759	2.9538	2.9725	2.1802	3.1235	3.2931	3.8368	3.2810	3.0163	3.8076	2.8859	2.9621	2.5544	2.3949	3.3771	2.8759	2.9867	3.0378	3.5271	2.5185	2.9396	3.1040	3.3390	3.8040	3.2925	3.3883	3.6566	2.9986	2.6813	2.3460	2.7588
1090877	2.5342	3.4716	2.5865	2.1135	2.1902	2.1863	2.3057	3.4416	2.6543	3.4688	2.2449	1.8005	2.9820	1.6436	1.9025	2.0121	2.5627	2.5652	3.2188	2.3893	1.9306	2.9393	1.6204	2.2516	2.4268	2.5972	3.2753	2.6039	2.4293	2.9425	2.1559	2.3669	2.3157	2.6951
280062352	1.8526	1.8885	1.4857	1.3090	1.1756	1.3023	1.0005	0.4084	1.3788	2.3207	1.0215	1.1566	1.2499	1.2077	1.4714	1.0485	1.0009	1.5257	2.5747	0.9035	1.3882	1.7894	1.3149	1.0621	0.3068	1.8843	1.8909	1.1366	1.3144	1.8827	0.7540	1.4333	1.3040	1.1330
279841304	3.3044	4.1363	3.1812	2.9860	2.5716	2.9652	1.7909	4.7480	3.2530	5.1257	3.3081	3.0122	4.3811	2.8631	2.3806	2.7774	3.6102	2.8405	4.8637	2.6622	3.9909	4.2435	4.0939	2.6491	0.8115	3.5133	4.7981	2.9266	3.1721	4.0111	3.6935	2.1520	3.2062	4.0040
1107921	4.8832	4.3820	4.3893	3.6012	4.2852	4.3090	3.6482	3.6951	4.3751	4.4163	4.6871	3.5729	4.1166	4.5157	3.9939	4.2573	3.5601	4.4892	4.1625	4.1014	3.6397	3.9431	4.5133	4.1088	3.5417	4.7491	4.5081	4.2940	3.5344	3.9075	4.8188	4.0424	4.1357	3.8399
1087580	3.5610	3.9193	3.8230	3.5407	3.4082	3.1198	3.0428	3.9487	3.5489	3.9747	3.6821	3.1195	3.6209	3.7481	2.9346	3.0721	3.0569	3.6443	4.3676	3.6433	3.4110	3.4542	4.0318	3.3050	2.7837	3.5886	4.4882	3.5297	3.3800	3.5024	3.7760	2.8352	3.3785	3.0580
1088629	2.0539	3.2004	1.8057	1.9423	1.9236	1.4465	2.3173	2.4824	2.4430	3.0993	1.9917	1.4615	2.6639	1.9114	1.5290	2.0764	2.0874	2.4038	3.2711	1.6148	2.1192	2.6055	1.4397	1.2948	1.9608	2.0334	3.2783	1.8606	2.0754	2.6233	1.3800	1.4990	2.0988	1.9481
1099123	2.2904	2.0871	2.2919	1.9761	1.7796	1.7643	1.0993	1.6597	2.1367	2.4243	1.9950	1.8966	2.0817	1.8375	1.4905	1.3889	1.1687	2.0974	2.6928	2.1024	2.5104	1.9656	2.2770	1.9221	1.2494	2.0716	2.4938	2.1369	2.0910	1.9404	1.9883	1.4913	1.8072	1.4050
1087728	4.9641	5.1513	4.9031	4.8570	4.8879	4.2002	3.3452	6.2590	4.6766	5.6838	5.1759	4.6958	5.1707	5.3962	4.0929	4.1551	4.6763	4.7927	5.8746	4.5364	5.2891	4.8745	5.3421	4.3996	2.2583	5.0310	6.0805	4.7795	5.1723	4.9488	5.3757	3.9533	4.3506	4.9455
1089672	3.5175	3.2069	3.1399	2.7771	3.0059	2.6715	1.7126	3.8415	2.8939	3.7415	3.1491	2.3830	2.6955	3.9097	3.0567	3.0405	2.4554	2.9184	3.5557	2.5156	2.5775	2.7850	3.4017	2.9304	0.7098	3.5378	3.8883	2.9247	2.2155	2.9282	3.8535	2.6043	2.9790	2.5698
1106848	4.6310	5.5441	5.2188	4.2391	5.1252	4.7399	4.5424	5.8000	4.9347	5.6828	5.2913	3.8912	5.0598	5.6305	4.9545	4.6125	4.7836	5.1584	6.0043	5.4360	4.4059	4.9849	5.3173	5.3809	4.1070	4.9811	6.0248	5.4064	4.7424	5.1121	5.5447	5.0523	4.6829	4.8278
1099310	2.9674	2.2945	2.9695	2.4273	2.3583	2.2282	2.0755	2.0250	2.8415	2.5353	2.7383	2.5018	2.6025	2.9688	2.0486	2.5206	1.5698	3.0147	3.1457	2.6065	2.2645	2.5614	2.7039	2.2544	1.8495	2.9275	2.4775	2.5211	2.0468	2.5392	2.4543	2.2161	2.4970	1.4886
1087778	2.0354	2.2997	1.6403	1.7954	1.8435	1.2896	1.3048	1.7277	1.8067	2.7690	1.8688	1.5596	2.0351	2.4066	1.4242	2.0632	1.3416	2.0049	3.0316	1.4427	2.2123	1.7029	1.8911	1.2362	0.4220	1.8463	3.0426	1.6833	1.7386	2.0747	1.9192	1.1046	2.0894	1.1465
1104382	1.9817	1.2210	1.4814	1.8517	0.9470	1.2062	0.3674	1.4965	1.3705	1.6487	1.2604	0.9355	1.1645	1.4003	0.9451	1.0680	0.6782	2.1170	1.6448	1.7237	1.8637	1.0673	1.7396	1.3562	0.5835	1.8281	1.6761	1.6312	1.1761	1.1857	1.2953	0.9246	1.1403	1.1468
279869170	2.3076	2.1685	2.9800	2.2597	1.9879	1.9944	1.2346	1.2187	2.0927	2.1790	2.7216	0.9056	2.5840	2.2553	1.5120	2.1861	1.8226	2.3120	2.1348	2.9944	2.7237	2.4630	2.9576	2.5846	1.1325	2.4522	2.4240	2.9439	2.0724	2.7058	2.6686	1.6559	1.8669	1.3165
1093884	2.0723	2.0097	2.1212	1.3874	1.8049	1.7083	1.3427	1.1137	1.6837	2.5595	1.8764	1.4535	1.6958	2.0769	1.4359	1.7977	1.4383	1.8523	3.2297	1.7217	1.4684	1.8895	2.2405	1.8102	1.0081	1.8900	2.4817	1.7578	1.4765	1.7781	2.0526	1.5687	2.0621	1.3324
1099136	5.5111	5.2679	5.4387	4.7984	5.2141	4.6110	3.7102	5.7662	4.7495	5.3370	5.2051	4.6107	4.8850	5.7535	4.2876	4.5878	4.3134	5.0321	5.2105	5.0396	4.9233	4.6600	5.8665	4.9063	3.0835	5.3538	5.7074	5.0838	4.8774	4.7549	5.7924	4.2809	4.7528	4.5891
1087850	3.6796	4.4601	3.6558	3.8326	3.7904	2.7715	4.2417	2.8016	4.1836	4.3320	3.9702	3.4148	4.5109	4.1755	3.2748	4.0288	3.1767	4.2592	4.0332	3.3902	3.7309	4.4132	2.9796	2.1884	3.2244	3.8900	4.3535	3.9243	3.4580	4.6214	3.3934	3.0342	4.2138	2.6067
279905164	4.7406	5.6842	4.8823	4.6917	5.6249	4.4599	1.5609	6.1887	3.6596	5.9383	4.8593	4.9735	4.9675	5.2531	4.3004	4.1498	4.0397	3.5420	5.9293	4.5670	5.4901	4.7712	5.2515	4.8974	0.6264	4.7491	6.2025	4.8348	5.5219	4.2504	4.7256	4.1642	4.2285	4.7526
279725962	3.0939	4.6193	3.8004	3.3933	3.1515	2.7501	3.3468	5.5082	3.6358	5.1913	3.2584	3.0920	4.9476	3.5285	2.8036	3.3494	4.4589	4.0436	5.6646	3.5268	3.3918	4.7697	3.2142	2.5778	3.5932	3.4996	5.6608	3.5833	3.9382	4.6799	3.2531	2.2217	3.1442	5.4217
1089852	3.1403	3.0762	3.1224	2.4325	2.7775	2.3805	2.5794	2.0181	3.0894	3.2290	2.9860	2.3093	2.8588	2.8899	2.4289	3.0176	2.2632	3.0906	2.9897	2.7648	2.4641	2.8628	3.0424	2.7616	2.0445	3.2048	3.1964	2.8761	2.2755	2.8712	2.9992	2.6351	3.0871	2.0482
1088764	1.1437	1.7656	1.0612	0.8676	1.1084	0.8514	0.8168	1.2809	1.2917	2.1070	0.9148	0.6121	0.9752	1.3026	1.0260	1.0929	0.7159	0.8492	2.2290	0.8091	0.9685	1.1445	1.0211	0.4988	0.4859	1.4457	1.9550	0.8798	0.4561	1.1271	0.9606	0.9732	0.8930	0.6302
278951820	4.6287	4.3740	4.6071	3.9040	4.3115	3.8187	3.4300	4.9580	4.1249	4.5876	4.7448	3.6976	4.2866	4.7467	3.6894	3.9382	3.9000	4.4487	4.5453	4.4630	4.0171	4.2003	4.6976	4.0072	3.1160	4.6302	4.7998	4.4375	4.0324	4.0815	4.6862	3.6900	4.0646	4.0977
279669008	1.5288	2.0691	1.7010	1.0777	1.2352	1.7608	1.2075	1.6890	1.7057	2.2335	1.3744	0.4976	1.4635	1.0136	2.3571	1.0110	0.9921	1.9226	2.3079	1.4712	0.8463	1.2557	1.0717	2.7323	0.5466	1.9232	2.2949	1.4693	0.8933	1.4217	1.3966	2.7261	1.6136	1.1850
1103486	4.2425	3.4684	3.8976	3.6168	3.4440	3.3303	2.3378	2.5930	3.3934	3.9731	3.8957	3.4457	3.5177	4.0548	3.2635	3.5406	2.7893	3.6884	4.0010	3.3337	3.7711	3.4431	4.1599	3.6176	1.3181	4.2043	3.9512	3.6750	3.3316	3.6004	4.2816	3.3340	3.6909	3.0108
1098168	0.0000	1.1165	0.0000	0.0000	0.0000	0.0000	0.0000	0.0000	0.4934	1.1782	0.0000	0.0000	0.0000	0.0000	0.0000	0.0000	0.0000	0.1140	1.2401	0.0000	0.0000	0.0000	0.0000	0.0000	0.0000	0.0803	1.7313	0.0000	0.0846	0.2945	0.1081	0.0949	0.0000	0.0000
280108903	3.8457	4.8679	3.9950	3.6488	4.1941	3.3034	2.1213	5.8068	3.5878	5.1497	4.1823	3.2932	4.4873	4.4082	3.2132	3.2814	4.3126	3.5959	5.0435	3.7227	4.1818	4.1473	4.3278	3.7735	2.0493	3.9717	5.4201	3.5164	3.8092	4.1697	4.1479	3.3907	3.1411	3.7739
1102023	1.7547	2.3535	1.9005	1.7506	1.0883	0.8803	1.2812	2.5342	1.6190	2.0613	1.6103	1.6911	1.6542	1.2207	0.8035	1.2651	1.6238	1.7510	2.5472	1.6940	1.6274	1.7167	1.6170	0.9406	1.3886	1.3509	2.5709	1.8196	1.7542	1.9179	1.1929	0.8565	1.3633	1.7273
1099678	3.9053	3.8190	3.4058	3.4997	3.7404	2.9280	3.0324	3.3121	3.5271	3.9644	3.6190	3.1454	3.5226	3.7153	3.0659	3.2669	2.9787	3.5803	4.1422	3.1277	3.2052	3.3434	3.5806	3.1594	2.4378	3.9658	4.2634	3.4476	3.1213	3.4730	3.7577	2.8987	3.4353	3.1248
1096631	3.7815	3.9908	3.5052	3.1171	3.5686	3.1144	2.9061	3.5836	3.4585	4.2690	3.5919	2.5633	3.5085	3.9773	3.4144	3.2739	2.9898	3.8750	4.5239	3.5219	3.2817	3.4149	4.0323	4.0530	2.4666	3.9985	4.4795	3.4618	3.0932	3.4405	4.0384	3.8167	3.7925	3.3994
1090227	2.8705	2.1703	2.9396	2.3603	1.8389	1.9503	2.4563	1.9327	2.6673	3.1094	2.4592	2.4300	3.3663	2.2553	1.5936	2.3502	1.6272	3.0506	3.2283	2.5537	2.7226	3.1073	2.7872	1.4331	1.9647	2.8816	2.8485	2.6187	2.8641	3.1994	2.3520	1.7482	3.1843	1.3835
1105675	4.8005	5.0874	4.8740	4.9192	4.6106	3.7362	4.4020	5.7594	4.5873	5.5526	4.7263	4.3152	4.4128	5.1924	3.6284	4.5289	4.4271	4.9340	5.6395	4.6286	5.1116	4.3228	5.1314	3.8379	4.1291	4.8742	5.6192	4.7460	4.9874	4.4094	5.1347	3.6800	4.8806	4.2508
1089710	6.2012	5.6751	5.9931	5.7516	5.8520	5.1755	4.4587	6.1725	5.7492	5.8324	6.1240	5.4981	5.5549	6.1973	4.7767	5.3205	5.1271	6.0040	5.5150	5.9071	5.9418	5.4913	6.3152	5.3610	3.7341	6.2545	5.8823	5.8705	5.5603	5.4420	6.3144	4.8974	5.4850	5.4361
1095724	5.8436	5.8052	5.4409	5.2941	5.6863	5.0315	4.4947	6.5995	5.6339	5.9564	5.7628	4.8884	5.3256	5.9038	4.8199	5.2124	5.2867	5.6345	5.7918	5.3986	5.3490	5.2331	5.8107	5.1698	3.9814	5.6970	6.2103	5.4456	5.1153	5.2427	5.8088	4.9600	5.1044	5.1676
1102614	5.4149	4.5899	4.8272	4.7648	4.6156	4.0288	3.1217	4.1266	4.4113	4.6722	4.8884	4.5508	4.2418	4.9112	3.6617	4.1508	3.6493	4.4920	4.1496	4.2867	4.7372	4.2787	5.1047	3.9596	2.7304	5.2186	4.6139	4.5646	4.7080	4.2044	5.2600	3.5332	4.2015	4.0507
279736347	7.4415	7.3092	7.2444	7.4261	7.4433	6.7780	5.3262	8.2843	6.6733	7.7291	7.2777	7.1945	6.6814	7.9596	6.4146	6.6402	6.6787	7.0234	8.1908	6.8177	7.8583	6.4868	7.9596	6.8419	4.5124	7.3573	8.4313	7.0267	7.5455	6.6921	7.9407	6.2189	6.6413	6.4583
1099164	3.7082	3.6221	3.5154	3.3830	3.4657	2.7036	2.5229	3.7864	3.4843	3.9731	3.8250	3.1786	3.8066	4.3207	2.8366	3.0764	2.6099	3.5923	4.0015	3.1143	3.4777	3.4406	3.9147	2.7997	1.6798	3.8177	4.1431	3.4221	3.3554	3.8118	3.9654	2.5669	3.2843	2.7759
1088410	1.3807	1.9305	0.5277	0.8798	0.4975	0.6343	0.6520	0.9191	1.2058	1.7097	0.5770	0.9499	1.2031	0.3344	0.3543	0.6084	0.6417	1.4531	1.6270	0.6731	0.9727	1.1297	0.3781	0.3051	1.3153	1.2308	1.5142	0.6494	1.3128	1.2329	0.3024	0.3623	0.5185	0.7397
1095313	4.4662	4.2215	3.7039	4.1175	3.3710	3.3919	3.8712	3.5032	4.7875	4.1034	3.3522	3.9284	4.4652	3.0473	3.0792	3.5269	3.6915	4.8632	4.3001	3.7346	3.9649	4.3637	2.9226	2.8731	4.3964	4.3616	3.8743	3.6805	4.2890	4.2955	2.8750	3.1560	3.5871	3.6397
280095465	1.5444	1.9133	2.2430	1.7034	1.8582	1.5328	1.3912	2.2814	1.9517	1.8122	2.5824	0.8911	0.0000	2.8240	1.6074	2.0800	1.2547	2.1185	3.0863	2.3076	1.2595	0.8977	2.4972	1.4548	0.0000	1.0343	1.6039	2.2500	1.9696	0.5543	2.7192	1.7185	2.2252	1.8081
1089651	4.0444	3.4750	3.6846	3.2370	3.6467	3.2959	1.8583	4.6767	3.3576	3.8958	4.0344	2.8970	3.4116	4.0766	3.1455	2.9619	3.0616	3.4289	3.5870	3.1776	3.2557	3.2542	4.3992	3.3671	0.9106	4.1057	4.1207	3.5843	3.1614	3.2378	4.4266	2.8251	3.1531	3.0270
1088750	1.9782	1.1750	1.2123	0.8374	1.1193	0.7594	1.2476	0.7950	2.0710	1.3770	0.9590	0.7739	1.6736	1.5329	0.7024	1.4705	0.3887	2.0946	1.5725	1.0125	0.6259	1.3396	1.3482	0.7231	0.8369	1.9289	1.1671	0.9083	0.8149	1.2953	1.1832	0.5619	1.2296	0.4625
279751098	3.0163	4.0499	3.3830	3.0399	2.9147	3.0459	2.6522	4.7555	3.5097	4.8503	3.2472	2.7392	3.8481	3.6090	3.0056	2.9050	3.7584	3.6593	4.8451	3.5736	2.6385	3.7249	3.5249	3.3618	2.1965	2.9663	4.9169	3.3349	3.3848	3.7541	3.7317	3.4938	2.9638	3.8168
279720838	3.4219	4.4602	3.2519	3.6799	3.1213	2.9400	2.8016	4.2691	3.5285	4.2775	3.0957	2.9258	3.8269	2.9474	2.7709	2.7705	3.3506	3.3024	4.0866	3.2669	3.4121	3.6793	2.7927	3.0199	2.2221	3.4021	4.1242	3.6394	3.2129	3.8667	3.1595	2.8881	3.2844	3.1828
1100790	6.7057	7.0067	7.1090	6.8838	7.4579	5.8662	6.9782	6.7876	7.2037	7.1902	7.5555	6.4137	7.3575	7.8450	6.2956	7.1174	6.3700	7.2721	7.2711	6.8925	6.9945	6.9808	6.7838	5.6560	5.6615	6.8414	7.6233	7.3157	6.4211	7.3038	7.0326	5.8800	7.2251	6.0590
279887737	3.3396	3.6465	2.9853	2.0383	3.3506	2.4758	3.4724	4.8469	3.6334	3.6479	2.8539	2.0796	2.4426	3.3754	2.9301	2.9811	2.6908	3.2894	3.4003	3.1055	2.2148	2.4934	2.6580	3.3814	3.8800	3.4816	4.1032	2.9855	2.3613	2.9505	2.5229	2.9739	2.8744	2.9370
1096012	3.5106	3.7920	3.4987	3.1421	3.4831	2.9276	2.2198	4.4434	2.7621	4.2774	3.7607	2.7859	3.3313	4.1282	3.0845	3.1558	3.0586	3.2975	4.4377	2.9116	3.2357	3.0046	3.9545	3.3814	1.0959	3.6489	4.5460	3.3439	3.0001	3.4651	3.9405	2.7792	3.1954	3.2020
1089423	6.5018	5.6526	6.1656	5.8711	6.3053	5.4197	4.0097	6.4274	5.7683	5.8835	6.5281	5.7618	5.5719	6.8397	5.2508	5.4407	5.1978	6.0922	5.3772	5.9686	6.1690	5.3680	6.9214	5.7046	2.9009	6.4539	6.3139	6.0041	5.7650	5.4678	6.7218	5.0278	5.4619	5.4376
1101442	1.9001	1.6934	1.5834	1.1832	1.3115	0.9595	0.5486	1.3059	1.1700	2.2758	1.6384	1.0298	1.5498	1.7465	1.0805	1.3174	0.9520	1.3033	2.2481	1.0373	1.4682	1.4349	1.7277	1.3154	0.3089	1.9840	2.3270	1.6367	1.3095	1.5883	1.9500	1.0459	1.6381	1.1052
1097955	2.2796	2.9171	1.9930	1.8623	1.3778	2.0358	2.3422	1.7667	2.5375	2.7269	1.5881	1.9840	2.4399	1.3938	1.7373	2.2193	1.8008	2.5331	3.0015	1.7850	1.7038	2.3902	1.3010	1.3719	2.4154	2.2114	2.5483	1.8924	2.0416	2.2909	1.3237	1.6468	2.1379	1.5258
1088656	4.6282	4.7524	5.0685	4.0654	4.6014	4.2599	4.3044	4.9394	4.8167	4.9769	4.8335	3.5165	4.6070	4.8744	4.3106	4.5380	4.2399	4.6568	4.8459	4.9202	3.9660	4.3766	4.6239	4.6473	3.7051	4.7650	5.0192	4.8036	3.9518	4.4144	4.8836	4.4642	4.7828	4.1731
1090304	5.2057	4.8228	4.8465	4.7241	4.6291	4.2524	3.2758	4.7986	4.4272	5.2912	4.9173	4.3263	4.7677	5.2384	3.9164	4.2106	4.2486	4.7929	4.9671	4.4762	4.8302	4.6473	5.4380	4.3867	2.3461	5.1627	5.2683	4.7406	4.5837	4.8529	5.5137	3.8954	4.4936	4.4059
1095406	2.1299	2.1305	2.1776	1.7563	1.9719	1.5275	1.2701	2.0276	2.0302	2.0967	1.9070	1.3152	2.0363	2.1759	1.4477	1.2094	1.0284	2.1125	2.3534	2.1196	2.1022	1.8020	2.2968	1.6912	1.0138	2.4047	2.1992	2.1505	1.8808	1.7817	2.2543	1.4658	1.6166	1.4249
279794347	1.1278	2.3657	0.0000	0.8509	0.4903	0.0000	1.5072	0.6067	1.5325	2.2338	0.5800	0.9752	0.9696	0.0000	0.7026	0.4548	0.6205	0.9055	1.5901	0.2912	1.5766	1.2807	0.5883	0.3197	0.0000	0.6980	1.8033	0.3283	1.4832	0.4527	0.0000	0.2401	0.5993	0.7294
1100353	4.4597	5.3969	4.4860	4.4290	4.7063	4.0048	3.7988	6.0844	4.6216	5.6872	4.6720	4.3227	5.1657	4.8774	3.8194	3.9171	4.9693	4.8779	5.9471	4.5864	4.7611	4.9458	4.6315	4.1069	3.6838	4.6626	6.1131	4.4609	4.6722	5.1829	4.5748	3.8308	3.9785	5.2686
279805428	3.9778	4.4427	4.0141	3.1997	3.7879	3.7820	3.6135	5.0194	4.1453	4.3896	3.9182	2.7016	3.8343	4.2009	3.8485	3.5818	3.9304	4.1803	4.6180	3.8249	3.1303	3.7957	4.0213	3.8672	3.3164	4.1370	4.7327	4.0914	3.2865	3.8459	4.1204	3.9126	3.7024	3.8200
1099144	2.3232	1.5730	1.6373	1.3689	2.0354	1.4864	0.6383	2.2133	2.4785	1.4843	1.7014	1.2159	1.3811	2.1282	1.3379	0.8566	0.8978	2.5153	1.0069	2.2584	1.5355	1.2887	2.5503	1.6757	0.7957	2.6410	1.9502	1.9191	1.7853	1.6177	1.8168	1.3927	1.1053	1.7329
1101289	5.0979	5.0774	5.0139	4.6245	4.6149	4.5740	3.6917	6.3279	4.9613	5.6836	5.4535	4.2382	5.2171	5.6934	4.1631	4.1103	4.8375	5.1920	5.7310	4.8703	4.8979	5.0134	5.9768	4.8992	3.1101	5.2928	5.8753	4.9007	4.6698	5.0705	5.8649	4.2791	4.5327	5.1632
1090566	8.3800	9.1919	8.4264	8.4163	8.0440	8.0687	8.1744	8.3796	8.5512	9.0292	8.0162	8.1310	8.6415	7.6616	7.5449	7.7538	7.9674	8.6911	8.7566	8.6273	8.5680	8.5698	8.2840	7.7618	8.8334	8.3741	8.9039	8.5442	8.4650	8.4664	7.9076	7.8108	8.0346	8.0614
1091109	3.1710	3.3978	3.0385	2.6512	2.5623	2.5253	2.5651	2.3992	2.9150	3.2482	2.7990	2.5170	2.9945	2.5214	2.3392	2.5699	2.5094	3.0882	3.4162	3.0639	2.6482	3.1079	2.8479	2.7064	2.5714	3.1963	3.1761	3.0412	2.6185	3.0563	2.9095	2.5196	2.8690	2.6520
1093534	2.2388	2.1719	2.3730	1.6705	2.0766	1.6583	1.2724	1.6859	1.6642	2.7510	2.3260	1.7016	2.1555	2.4164	1.5471	1.8524	1.4011	1.6579	2.9257	1.7294	1.5227	1.9965	2.1987	1.5173	0.7871	2.1127	2.5438	1.9569	1.7085	1.8603	2.3982	1.5389	1.9480	1.3988
279772657	4.6525	5.6772	5.1536	4.7865	4.7804	4.5311	5.0417	6.6827	5.3393	6.1517	5.0761	4.4752	5.7642	5.7820	4.2855	4.6597	5.6770	5.7175	6.2672	5.7125	5.0303	5.2497	5.4505	4.8971	5.0096	5.1155	6.3947	5.7228	5.3432	5.2153	5.6716	4.3967	4.8424	5.0476
1089981	4.9724	5.4518	4.9610	4.9676	4.8216	4.2494	3.7283	5.9056	4.7578	6.0867	5.4610	4.6843	5.7004	5.7042	4.1713	4.2121	5.0597	5.2248	5.9272	4.7675	5.5444	5.5230	5.4017	4.4446	2.8255	5.1860	6.1720	4.9352	5.1165	5.6782	5.6255	3.9939	4.6095	5.0119
1086979	3.4530	3.8702	3.8894	3.2683	3.4802	2.9095	2.5679	3.6618	2.8828	4.4407	3.8072	3.2539	3.7626	3.7959	2.6631	3.1219	2.7408	2.7412	4.1461	2.8756	3.0628	3.5606	3.5290	2.7186	1.5242	3.6382	4.3509	3.6020	3.5232	3.5950	4.2071	2.8437	3.6222	2.5309
1091024	3.7943	4.0244	3.7101	3.3701	3.5797	3.1775	3.2709	4.1077	3.6779	4.0001	3.4251	3.2058	3.5458	3.6660	2.9891	3.1871	3.3623	3.9210	4.3550	3.7073	3.3751	3.4162	3.8376	3.1059	3.0843	3.8037	4.0730	3.4929	3.4120	3.4228	3.5816	2.9348	3.2982	3.2114
1102796	3.6991	3.5599	3.7730	2.9712	3.3235	2.8439	2.6360	3.8034	3.2402	3.8349	3.8778	3.0074	3.7406	3.9593	2.7391	3.1502	3.1020	3.4162	3.8532	3.4410	3.2794	3.3737	3.7194	2.9387	1.9662	3.7012	3.9672	3.5168	3.1562	3.5768	3.8728	2.6185	3.2438	3.2666
1094319	3.3858	3.6660	3.8349	3.4485	3.2022	3.0522	3.3611	2.0234	3.3168	3.9441	3.9312	3.3932	3.8137	3.8048	2.9393	3.4739	2.6427	3.6183	4.2290	3.4257	3.6791	3.9364	3.4251	2.8198	2.1233	3.6033	3.8873	3.5699	3.2682	4.1039	3.5076	2.8977	3.9131	2.4363
1087784	4.5103	4.3798	4.1823	4.1386	4.1232	3.7558	2.4714	5.0235	3.7913	5.2492	4.2679	4.0560	4.7239	4.7539	3.4227	3.8226	4.0267	4.0544	5.2099	3.7485	4.1741	4.6045	4.6796	3.5183	1.3258	4.5553	5.3125	4.0121	3.9233	4.5988	4.7861	3.0060	3.8760	4.7013
279943535	0.4881	1.1039	0.4212	0.0000	0.3447	0.3483	0.0000	0.7623	0.4483	1.3269	0.3771	0.0000	0.4024	0.3250	0.2680	0.4894	0.4440	0.5834	1.9214	0.5240	0.0000	0.1514	0.0000	0.6456	0.7308	0.3778	1.3951	0.5510	0.5434	0.4240	0.3000	0.4922	0.3958	0.2337
280101792	3.8660	4.5713	3.5653	3.2409	3.5971	3.4233	3.9867	3.4759	3.6924	4.4826	3.5836	3.7078	4.2014	3.3208	2.7213	3.6132	3.6032	4.2781	4.6146	3.5745	3.5282	4.2300	3.2926	3.2341	4.1540	3.9231	4.3111	3.7220	3.5792	4.0789	3.1846	2.7640	3.4991	3.7530
279752975	1.6857	0.0000	0.5361	1.4819	1.0505	0.0000	0.0000	0.0000	0.0000	1.4386	0.0000	0.5433	1.3969	0.0000	0.0000	0.0000	0.4022	0.5867	2.4118	0.0000	0.0000	0.5318	0.0000	0.9229	0.0000	1.2343	1.9934	0.0000	1.6513	0.0000	0.0000	0.0000	0.0000	0.0000
1097357	2.1410	2.1746	1.9572	1.4139	1.8133	1.3608	1.0816	2.2940	1.7455	2.2983	2.0479	1.5472	1.6898	2.1801	1.3229	1.5451	1.4031	1.8549	2.6203	1.6069	1.5687	1.7795	1.7189	1.6419	0.7558	2.0883	2.6005	1.8382	1.7232	1.9140	2.0692	1.5618	1.7870	1.4724
279928576	1.3165	1.6947	1.4822	0.4925	0.8234	0.6697	1.9219	1.0073	1.0628	2.2675	2.0712	0.5164	1.1330	1.3593	1.5665	1.9593	1.2918	1.1343	0.8618	1.9603	0.1708	1.4089	0.5160	2.1285	1.7982	1.4650	2.4158	2.0615	0.4670	1.0297	1.2255	1.6884	1.7203	1.2545
280093086	5.8094	5.2740	5.8777	4.8418	5.4710	5.0676	3.6458	6.2886	5.0179	5.2930	5.6363	4.7570	5.1313	6.1673	4.6618	5.1370	4.7862	4.9275	5.1668	5.4686	5.2571	5.1332	6.3246	4.9159	2.3272	5.6800	5.7551	5.6509	5.0079	4.8312	6.4697	4.4007	4.9904	4.4467
279399998	6.2280	6.5564	5.8649	5.8188	6.1376	5.6007	4.2743	7.7296	5.7638	6.9062	6.2249	5.4935	6.4042	6.8085	5.2459	5.2850	5.8250	6.0271	7.2464	5.6975	6.6029	5.7965	6.8034	5.8488	2.9018	6.1947	7.1729	5.6838	6.3205	6.0698	6.5809	5.1958	5.4251	6.2424
1098548	1.4798	2.3591	0.8922	1.5426	0.6448	0.9093	1.3006	0.6832	1.3181	1.8285	0.5037	0.7873	1.6940	0.1266	0.5885	0.8955	0.4797	1.8033	2.0826	0.8469	1.1647	1.5287	0.6093	0.6424	2.0608	1.4217	1.8990	0.9358	1.3955	1.5908	0.3517	0.8972	1.3737	0.4723
1092897	4.6272	4.4830	4.5987	4.2823	4.5888	4.0754	2.8167	5.7052	4.2069	4.9009	4.9566	3.9086	4.4246	5.2900	3.7897	3.8315	4.1319	4.4718	5.0792	4.4026	4.5722	4.2446	5.2616	4.2004	2.1020	4.7608	5.2404	4.5300	4.3118	4.3221	5.2107	3.5026	4.1164	4.3478
1089005	2.3017	1.6370	2.1792	0.9499	1.9801	1.8396	0.8556	2.5003	2.1037	2.0464	2.3900	1.2919	1.6536	2.4944	1.5466	1.7464	1.7280	2.0337	1.8731	1.7940	1.5715	1.4765	2.6005	1.9275	0.3759	2.4833	2.1752	2.1824	1.1316	1.6094	2.5418	1.4309	1.6228	1.2260
1098263	3.1466	4.7470	2.4669	3.4982	2.4454	2.6329	3.2866	2.6200	3.1573	4.1814	2.3317	2.9310	3.6845	1.7060	2.3754	2.6910	3.1535	3.6153	4.1823	2.6134	3.7464	3.7149	1.7407	1.8612	3.5120	3.0051	3.8157	2.6566	3.5344	3.8353	1.7165	2.4008	2.9700	3.0323
280111434	2.5440	2.7972	2.4421	2.0478	2.3384	1.8154	1.8945	2.6758	2.1362	3.2956	2.3525	1.8664	2.8751	2.4281	2.0144	1.9937	2.4011	2.3736	3.4636	2.2326	2.1269	2.4683	2.3358	1.9652	1.1582	2.4389	3.3922	2.2464	2.1239	2.6587	2.6054	1.7354	2.3747	2.1466
1086995	3.7738	3.4912	3.7110	2.7234	3.4917	3.2048	2.4444	3.7510	3.4181	3.6577	3.7811	2.8389	3.3111	3.9915	3.0358	3.0859	2.9085	3.7477	3.8079	3.5268	3.3444	3.2403	4.1279	3.7207	1.8339	3.8155	3.7974	3.4359	2.8910	3.2624	4.1207	3.1730	3.2225	2.7840
1097064	3.7806	3.6900	3.9592	3.2830	3.8836	3.0547	3.7122	3.5367	3.8804	3.6869	4.1638	3.1037	3.6537	4.2729	3.0681	3.6688	3.1797	4.1982	3.6355	3.7263	3.3230	3.6394	3.6166	2.7626	2.4929	3.8594	3.8961	3.8704	2.9807	3.9491	3.9190	3.0196	3.9454	2.8119
280007664	0.8807	1.2152	0.2377	0.5201	0.5096	0.4081	0.6624	0.6622	0.5940	1.7358	0.4209	0.2617	0.5127	0.5189	0.3311	0.4345	0.3090	0.8739	2.0938	0.5330	0.3739	0.6070	0.4635	0.4802	0.6970	0.9796	1.6202	0.6840	0.6647	0.9658	0.3702	0.5394	0.8695	0.5085
1097232	2.4085	3.1615	2.3584	2.2462	1.6766	2.0635	2.1770	1.5819	2.2950	2.7302	1.6540	1.9947	2.2769	1.1688	1.8482	1.7580	1.9425	2.7131	2.9148	2.5570	2.2366	2.3479	2.2373	2.0822	2.5934	2.3625	2.5054	2.2575	2.1635	2.3725	1.7695	2.0254	2.1669	2.0309
1101155	0.8709	0.9522	0.5621	0.5603	0.4180	0.4250	0.1973	0.4148	0.6362	1.4009	0.5185	0.5174	0.6010	0.5376	0.2327	0.4557	0.2907	0.9206	1.7313	0.4571	0.6739	0.7112	0.5872	0.4534	0.0366	1.0681	1.3295	0.4071	0.4247	0.5819	0.5026	0.3071	0.6069	0.2817
1102464	3.5746	3.2724	3.2833	3.0942	2.9148	2.5053	3.0853	2.2489	3.4989	3.4096	3.2261	2.9378	3.7585	2.9649	2.5750	3.0537	2.3930	3.7255	3.3148	3.0638	3.2886	3.5724	2.6860	2.3754	2.5289	3.5190	3.2166	3.3267	2.9665	3.7935	2.8787	2.5369	3.2960	2.5907
1095661	1.9861	3.3857	2.0879	2.7115	1.8820	1.7212	2.3839	2.0744	2.1596	3.1259	2.0115	2.3232	2.7392	1.0978	1.6148	1.6589	1.9376	2.6649	3.6215	2.4454	2.9412	2.7128	1.4758	1.5711	3.1403	1.9322	3.1464	2.2013	2.8562	2.8293	1.3040	1.5606	1.8503	1.9441
1101235	1.5016	0.8473	1.1554	0.4445	0.9822	0.6332	0.5277	0.9131	1.4183	1.0600	0.9072	0.8792	1.1880	1.1643	0.4883	0.8765	0.6069	1.7870	1.6498	0.9121	0.7031	1.2411	0.8676	0.5681	0.4063	1.4412	1.2466	0.9535	0.7197	1.2198	1.1284	0.5373	0.6582	0.4604
1092385	2.2714	2.0392	2.4542	1.9745	2.1108	1.7762	1.7150	2.1175	2.1697	2.3456	2.2770	2.1055	1.9723	1.8133	1.6832	1.9181	1.3696	2.1443	2.6556	2.3414	1.6133	2.0699	1.7485	1.5271	1.8544	1.9839	1.7736	2.3620	1.8471	1.7311	1.5464	1.6517	1.7154	1.2436
1099180	2.1248	1.6552	1.4242	1.3794	1.6450	1.5686	0.8843	2.0858	1.4979	2.4367	1.6396	1.6342	1.9028	2.3381	1.3997	1.4670	1.2023	1.5141	2.8015	1.5808	1.4345	0.8250	2.2295	1.2370	0.4626	1.9156	2.4385	1.8985	1.4593	1.3222	1.8991	1.1981	1.3590	1.0397
1087638	2.2011	3.2857	2.1120	1.8637	2.0929	1.7163	2.9269	2.2405	2.4441	3.1515	1.8067	1.5305	2.6372	1.6090	1.8935	2.3927	1.7511	2.7736	3.0226	2.0381	1.7099	2.4012	1.5598	1.9106	2.9248	2.4886	3.0922	2.2237	1.7961	2.4619	1.7398	2.3969	2.8669	1.6956
280074496	3.3538	3.6071	3.3320	2.6914	3.5588	2.8796	2.9780	4.0594	3.6431	3.7125	3.8208	2.8579	3.3444	4.0046	3.2561	3.4578	3.0774	3.7146	4.0248	3.3482	2.5051	3.2876	3.5692	3.2860	2.4581	3.6628	4.1929	3.3644	2.5872	3.3473	3.7502	3.2109	3.1309	2.9154
279928564	1.1670	1.3703	0.3689	0.8352	0.9049	0.7458	0.6254	1.2902	1.1284	1.9077	0.5510	0.1322	0.6797	0.9539	0.1144	0.3208	0.7092	0.7109	1.7232	1.0067	0.6493	1.3839	0.2780	0.8200	0.4833	1.1975	1.8536	0.6450	0.6685	1.1351	0.3571	0.8641	0.8129	0.1917
1094263	2.5757	2.2754	2.3369	2.1741	1.9762	1.8179	1.2114	2.3670	2.0154	2.6662	2.3677	1.9600	2.2294	2.3946	1.6671	1.8414	1.5614	2.0342	2.7937	2.0632	2.2508	2.0941	2.6170	1.9942	0.3867	2.5065	2.8345	2.2365	1.9907	1.9896	2.7647	1.7642	1.8939	1.6508
1094917	3.4390	3.3387	3.0327	2.4032	2.4130	2.7834	2.1248	2.2968	2.8265	3.0625	2.9047	2.5113	3.1854	2.6391	2.5673	2.3775	2.6253	3.0975	3.2368	2.8512	2.5662	3.2395	2.6302	2.8277	1.3001	3.2987	2.9322	2.9271	2.6228	3.3526	3.0084	2.6481	2.7221	2.8677
1097483	1.2824	1.5059	1.0502	1.0774	0.5762	0.7178	0.9082	2.3248	0.8108	1.7969	1.4005	0.5161	1.0653	0.9473	0.6173	0.7165	1.3586	1.4409	2.2404	0.9355	0.5982	1.1122	0.9349	0.9550	0.4426	1.5174	2.3292	0.8512	0.8987	1.0805	1.2728	0.8551	1.2587	1.2048
279876875	0.8841	2.0190	0.0000	1.1317	0.0000	0.0000	0.4671	0.0000	0.9266	0.7849	0.0000	1.0001	0.8646	0.0000	0.0000	0.0000	0.9968	2.0743	1.8699	0.0000	0.3595	1.0664	0.0000	0.2988	0.3764	0.7773	0.7735	0.0000	1.2008	0.4288	0.0000	0.0000	0.0000	0.3223
279881873	4.8118	3.7977	4.8339	4.1597	4.2867	3.5740	2.8315	4.7025	4.0814	4.5863	4.5679	3.7662	4.0819	4.9713	3.3064	3.3947	3.7117	4.0076	3.7823	4.1459	4.1576	4.1727	5.1017	3.8780	2.1257	4.8604	4.5501	4.7994	4.1593	3.7597	5.2622	3.4248	4.0875	3.9087
279942583	1.8494	2.1275	0.7329	0.7347	0.7865	2.3911	0.4497	0.6210	0.9978	2.4687	0.3953	0.7116	2.0563	1.3681	2.1047	0.2747	0.3043	1.0028	4.3599	0.6973	0.4701	2.1898	1.1964	2.5558	0.5351	1.3810	3.1313	0.3921	0.5766	2.6380	0.7083	2.5770	0.0000	0.5482
1101308	1.9280	1.9848	2.1355	0.9638	1.9208	1.5114	0.9581	1.8615	1.8783	1.7953	2.1074	1.3098	1.4848	2.2919	1.2979	1.5206	1.2681	1.7158	1.6672	1.9322	1.2598	1.5033	2.0902	1.5278	1.0206	1.8034	2.1392	2.1026	0.9464	1.4413	2.2574	1.4561	1.4344	1.1735
1099193	3.0592	2.9913	2.9810	2.1919	2.9345	2.4582	2.5527	2.6526	2.9461	3.3791	3.7258	2.3559	3.1552	3.8195	2.7918	3.0275	2.4590	3.1885	3.2686	2.8642	2.8195	2.7841	3.0817	2.7423	1.5530	3.1860	3.6328	2.9763	2.0982	3.1729	3.2487	2.6159	3.3015	2.2001
1087827	4.1161	4.7389	4.1296	4.3409	4.1456	3.2314	3.7200	4.5325	4.2401	5.0099	4.2128	4.3289	4.7725	4.2753	3.0842	3.7986	3.8892	4.4293	5.2246	4.0253	4.5670	4.5324	3.8171	2.9264	3.6363	4.0680	5.0979	4.1111	4.5936	4.7311	3.8605	3.1867	3.9503	3.9791
280072754	3.9252	3.8729	3.9802	2.9625	3.7724	3.5181	3.7158	4.2028	3.6319	4.3334	4.2841	2.2491	3.4193	4.3583	3.8110	3.6439	3.4285	3.9081	4.4465	4.1908	3.2363	3.6304	4.5248	4.0920	3.3855	3.9743	4.8470	3.8705	3.1391	3.7224	4.2346	3.7306	3.9457	3.5972
1087592	4.4752	4.5246	4.5448	4.3528	4.3335	3.7284	3.0495	5.7273	3.9853	5.0378	4.7134	3.7742	4.3957	5.1104	3.6426	3.5372	4.1475	4.3894	4.9342	4.2524	4.5498	4.2343	4.9894	3.9057	2.0222	4.6424	5.2504	4.2280	4.5349	4.2550	5.0789	3.4832	3.8117	4.1304
1105175	0.9327	1.2897	0.9646	0.6181	0.7203	0.6252	0.7343	0.5493	0.8834	1.4981	0.7603	0.3874	0.6417	0.6814	0.6988	0.7898	0.1552	1.0228	1.8296	0.7509	0.6379	0.7262	0.8475	0.7898	0.6226	0.7661	1.3920	0.8324	0.4524	0.7721	0.4618	0.8479	0.8390	0.0956
1102777	1.6733	1.9322	1.9030	1.4350	1.6210	1.4804	0.7960	2.5166	1.0825	2.5554	2.1118	1.0579	1.8655	1.9365	1.5483	1.1077	1.0941	1.1540	3.0708	1.5454	1.5831	1.6611	1.9497	1.3016	0.3053	1.4846	2.7891	1.8294	1.3061	1.7471	2.1583	1.2596	1.2581	1.4272
1096451	0.9688	1.4564	0.8065	0.5797	0.6785	0.6116	0.5391	0.7453	0.9960	1.6947	0.6052	0.6306	0.9570	0.7939	0.5215	0.7344	0.5112	1.2900	1.8507	0.8198	0.7397	0.9293	0.8946	0.6471	0.5148	1.0387	1.6943	0.6507	0.6811	0.9767	0.9216	0.4212	0.9674	0.4460
1087738	4.9157	4.3801	4.5745	3.9821	4.4900	4.2428	3.2462	4.1755	4.2709	4.7370	4.7810	3.9105	4.1000	5.0953	4.1823	4.2811	3.6399	4.6087	4.6934	4.2704	4.2277	4.0645	5.2279	4.8351	2.2576	4.9111	4.8250	4.3581	3.8331	4.0191	5.1937	4.3550	4.4879	3.5943
1100750	5.7356	5.4105	5.1419	5.3311	5.4464	4.5291	3.3821	5.6040	4.8221	5.9338	5.4497	5.0143	5.3454	5.8898	4.2715	4.7763	5.0230	5.1414	5.6483	4.7519	5.3283	5.3588	5.6221	4.6582	2.3088	5.6908	6.0333	5.0497	5.1732	5.2980	5.8518	4.2738	4.8627	5.4793
1097344	3.3441	3.4868	3.4806	3.0748	3.1460	2.7655	2.4122	4.0352	3.2840	3.8440	3.3946	2.4999	3.4680	3.6365	2.8090	2.9478	3.1514	3.2776	3.7754	3.1907	2.6683	3.2821	3.4035	2.8573	1.9044	3.3218	4.0851	3.2157	3.0153	3.4244	3.3357	2.4352	3.1450	3.0452
1100520	2.2427	1.9199	1.9468	1.2310	1.6663	1.5789	1.4632	1.2835	1.7913	2.4362	2.0145	1.2907	1.7810	2.3381	1.8203	2.0389	1.2839	2.1249	2.8305	1.7649	1.4373	1.6831	2.3847	2.0025	0.8065	2.2073	2.3874	1.6733	1.3524	1.5807	2.2287	1.8024	2.2392	1.1761
1089352	1.5124	1.4114	1.0799	1.1947	0.7653	0.7016	0.7657	0.4293	1.1335	1.9139	1.2731	1.0492	1.0627	1.3092	0.9927	1.1550	0.3909	1.4635	1.9870	1.0431	1.5097	1.0316	1.0462	1.5460	0.5513	1.5279	2.1896	0.9862	1.1070	1.3539	1.3457	1.1302	1.2894	0.4105
1099950	7.1051	6.5634	6.9622	6.6032	6.6023	5.9617	5.6368	6.9442	6.7654	6.7465	7.0936	6.4929	6.6218	7.0612	5.7556	6.2967	6.1863	6.9446	6.4148	6.8098	6.8564	6.5085	7.3477	6.2010	5.2511	7.1270	6.9602	6.6712	6.4869	6.4250	7.1642	5.6751	6.3211	6.2500
1090002	2.4761	2.3166	2.3831	2.1739	2.2079	1.6757	0.5512	2.1318	1.4465	2.6903	2.0238	1.8698	1.7450	2.6579	1.7085	1.8801	1.2212	1.5481	2.7542	1.7434	1.7172	1.5292	2.7375	2.2053	0.4348	2.4347	3.1285	1.9052	1.7825	1.6159	2.7272	1.7220	1.7995	1.1496
279839342	3.8528	4.3530	2.2763	3.4541	4.2772	3.5403	2.7534	4.2151	4.4429	4.2554	2.8945	2.8010	2.3817	3.3737	3.8020	3.2026	3.5701	4.3237	3.5168	4.3640	3.6910	2.7553	3.9418	4.3938	3.1637	4.0678	5.1213	3.6151	3.4501	3.0455	3.6202	4.1997	3.1334	3.5739
1093505	1.5776	1.8764	1.3394	1.5336	1.0521	0.9507	1.1973	0.8417	1.6091	2.4183	1.4327	0.7138	2.1159	0.8545	1.4130	1.1371	0.7777	1.8621	1.7992	1.1883	1.7061	1.9617	1.3635	1.1341	0.5677	1.8156	2.3627	1.2608	1.2517	2.1652	1.2152	1.1863	1.8857	0.6629
1096638	2.8602	4.0549	2.4585	2.7937	1.8733	2.5688	2.5378	2.4103	2.7659	3.5774	2.0425	2.2200	3.4130	1.5407	2.3719	2.2178	2.5030	3.1000	3.7968	2.6101	2.8589	3.5152	1.8529	2.4259	2.3952	2.7675	3.3041	2.4510	2.8206	3.4689	2.0956	2.5265	2.6421	2.5947
1102199	2.3793	2.0706	2.1605	1.7878	2.0137	1.7165	1.6260	1.2071	1.9574	2.7881	2.1574	1.9892	1.6862	2.6283	2.1341	2.4693	1.2358	2.2293	3.2661	1.6798	2.0137	1.8361	2.5263	1.8198	0.6718	2.2432	2.7169	1.7626	1.7804	1.5277	2.2025	1.7294	2.6386	1.0488
280091563	2.4670	1.9913	2.3899	1.2905	2.2247	1.8930	2.1204	2.6800	2.4755	2.7319	2.4113	1.7100	1.9075	2.7638	2.4427	2.3444	2.0388	2.5255	3.1322	2.1384	1.7700	1.9006	2.0536	1.8834	1.8073	2.4906	2.4221	2.6654	1.2361	2.0754	2.0047	2.3967	2.4151	1.7858
1090718	3.7599	3.6297	3.8035	3.0331	3.7471	3.2820	3.2488	2.7949	3.8562	3.8636	3.7421	3.0016	3.5512	3.8965	3.2278	3.5289	2.9083	3.8008	3.5578	3.7228	3.1473	3.4921	3.8129	3.4619	2.7620	3.8550	3.9282	3.7604	2.8104	3.4657	3.8534	3.4337	3.6089	2.9815
1095186	1.3420	1.9915	0.8681	0.8903	0.7236	0.6344	0.6277	0.6338	1.0149	2.0444	0.7698	0.6902	1.4679	0.6269	0.6550	0.7180	0.7108	1.1892	1.7887	0.7427	0.9683	1.5742	0.6689	0.7581	0.6837	1.2595	1.7211	0.8794	1.0254	1.4431	0.6713	0.8159	0.9561	0.7167
1102410	1.8391	1.9725	1.2161	1.4916	1.1391	0.7588	0.3798	1.1518	1.1917	2.0123	1.1532	1.2900	1.3481	1.1567	0.7436	1.1403	0.8597	1.4517	1.8989	1.2746	1.4629	1.2055	1.3496	1.2475	1.1208	1.5874	2.1650	1.3075	1.4582	1.3932	1.4784	0.9706	0.9366	0.9365
1098293	2.5847	2.1685	1.3140	1.7404	1.7112	1.3848	0.8964	1.4986	2.1754	2.1442	1.3190	2.0262	2.1281	1.4700	1.1122	1.2535	0.8967	2.1614	2.6621	1.0656	1.9276	1.9541	1.6072	0.7816	1.3793	2.1182	2.0497	1.1740	1.8397	1.9446	1.5161	0.9131	1.1559	0.9760
1098843	2.2096	2.0687	2.2009	1.1265	1.8876	1.8759	1.3127	1.4994	2.1861	1.6997	2.0870	0.8227	1.4466	2.0567	1.7735	1.4177	1.3584	2.0738	1.1665	1.8566	0.9214	1.3754	1.7749	1.6994	1.0534	2.0389	1.7796	1.9159	1.3945	1.4576	2.1552	1.6440	1.6118	1.0913
1092115	4.1292	4.2670	4.1982	3.5604	4.0702	3.9718	2.8852	5.1038	3.7649	4.4263	4.5214	3.3715	3.9785	4.7248	3.3524	3.2277	3.9288	4.3718	4.7634	4.1918	3.9260	3.6837	4.8736	4.0639	2.0657	4.1918	4.7553	3.9004	3.6103	3.7997	4.9472	3.4431	3.8418	4.0274
1087195	4.6876	4.6145	4.7382	4.0559	4.4933	4.1957	3.7127	4.9913	4.3380	4.9206	5.0013	3.7606	4.4643	5.1790	4.1563	4.4310	3.8542	4.5432	4.9017	4.3213	4.1576	4.1988	4.8914	4.3546	2.8965	4.7839	4.9540	4.4493	4.0059	4.1202	5.0676	3.9956	4.4630	3.7612
1090270	1.5434	2.3805	1.7078	1.4906	1.7533	1.6070	1.3572	2.2310	2.1323	2.6106	1.5830	1.6073	1.8152	1.5117	1.2236	1.4022	1.6475	1.5002	2.6396	1.7942	1.3240	1.5765	1.1517	1.2338	1.5803	1.7827	2.4220	1.6191	1.7145	1.7288	1.2868	1.4401	1.3988	1.4806
1096736	4.0753	4.3076	3.2444	3.6490	3.3687	3.5369	3.4497	3.1439	4.2907	3.8368	3.2546	3.6201	3.7992	2.8583	3.0263	3.0918	3.1247	3.8860	3.3914	3.0595	3.2251	3.8219	2.5837	2.6266	3.4961	4.0563	3.7905	3.4617	3.8087	3.7206	2.8352	3.1659	3.0478	2.9616
1097604	2.9540	3.3568	3.4589	1.9794	3.3373	2.5782	3.0224	3.4302	3.1539	3.4723	3.6123	2.2324	3.3800	3.7682	2.7212	3.0805	2.9813	3.1000	3.5803	3.1582	2.7486	3.1970	3.0739	2.6884	2.3366	3.3109	3.7099	3.4886	2.3737	2.9613	3.2541	2.9016	3.3706	2.6659
1093807	1.1839	2.1269	1.0204	1.1534	0.5499	0.8612	1.2420	0.5687	1.3076	1.7630	0.6670	0.8933	1.4427	0.4191	0.6720	0.8402	0.5923	1.4282	1.6896	0.9493	1.1043	1.5101	0.5013	0.6859	1.1404	1.2622	1.6393	1.0499	1.0086	1.4544	0.5468	0.7553	1.1194	0.5287
279725210	2.3666	3.7068	2.9490	3.0891	2.6474	2.1851	2.6414	3.2825	3.0309	3.7132	2.6525	3.0763	3.6121	2.8117	1.7700	2.1506	3.1243	3.2778	4.1231	3.0156	3.3940	3.6345	2.5159	1.8507	2.2400	2.9315	3.7656	3.0809	3.0413	3.9153	2.3226	2.0644	2.4036	3.1166
1092521	4.5157	5.2967	4.4113	4.1519	3.9594	4.1027	4.8486	3.9817	4.8365	5.1023	4.0875	3.9014	4.6872	3.8456	4.3544	4.4667	4.2276	4.8628	4.9590	4.3735	3.9326	4.6798	3.7685	4.1134	4.8562	4.6215	4.8307	4.5137	3.9701	4.6428	3.9395	4.4163	4.7182	3.9576
1091590	3.1180	3.0288	2.9763	2.4635	2.6281	2.4606	2.5372	1.7224	2.7988	3.2041	2.8475	2.3825	3.0630	2.9590	2.3123	2.7024	2.1950	3.0414	3.4856	2.6213	2.5712	2.9577	2.9587	2.3698	1.8020	3.2113	3.1547	2.7060	2.5140	3.0080	3.0593	2.4334	3.1027	2.2563
1108853	5.8943	5.3172	5.6319	5.1936	5.6436	4.7912	4.2353	5.8907	5.5957	5.2052	5.7148	5.1704	4.9099	5.6965	4.5288	5.1432	4.7755	5.6770	4.7215	5.5668	5.2727	4.7701	5.8646	5.0282	3.9002	5.8557	5.3777	5.4141	5.1300	4.7055	5.7563	4.6447	5.0999	4.9026
1096199	5.6177	5.9976	5.7053	5.1729	5.8128	4.9986	4.8801	6.7864	5.4484	6.1081	5.7811	4.9950	5.6159	6.2349	4.9230	5.3774	5.3623	5.7224	6.6471	5.5523	5.6005	5.4053	5.9992	5.2284	4.0055	5.6957	6.6536	5.5007	5.5261	5.6168	6.0840	4.9639	5.4821	5.1598
1107122	2.9043	3.6588	2.9568	2.6712	2.7943	2.4404	3.0134	3.9640	3.2021	3.7712	3.0942	1.8391	2.9842	3.1576	2.6876	2.9967	3.2679	3.2664	3.6687	2.9410	2.1841	3.1437	2.9546	2.7453	2.8055	3.1463	3.9076	2.9593	2.4426	2.9925	2.8203	2.7325	2.8316	3.0198
1096189	5.5227	5.6868	5.3438	5.0352	5.5680	4.9127	3.9624	6.8776	5.1884	5.9249	5.7857	4.8849	5.4963	6.2703	4.6384	4.7739	5.2311	5.5045	6.2407	5.2097	5.6536	5.2839	6.1261	4.9807	2.9781	5.5643	6.3394	5.4297	5.3612	5.4449	6.0687	4.4743	4.9806	5.3086
1087160	3.0679	3.3969	3.2170	2.9012	2.4435	2.5973	2.9225	2.8167	3.1537	3.1897	2.9476	2.7082	2.6543	2.5865	2.5062	2.6883	2.9384	3.1956	3.3028	3.2458	3.0932	2.7625	2.7959	2.5446	2.5645	3.2887	3.2912	3.1029	2.8990	2.7864	2.8801	2.6126	2.8974	2.9223
1097065	2.5563	2.5388	2.3474	1.9190	1.8723	1.9958	2.0895	1.7994	2.4215	2.3797	2.1268	1.8667	2.0275	1.8230	1.8767	1.8019	1.7392	2.5450	2.4216	2.2709	1.9579	2.1089	1.9315	2.1001	1.7770	2.4696	2.3023	2.4497	2.0686	2.0848	2.1686	2.0816	2.1523	1.7556
279948332	0.0000	1.0689	0.0000	0.0000	0.7617	0.0000	0.0000	0.0000	0.7282	1.7640	0.0000	0.0000	0.0000	0.0000	0.0000	0.5605	0.0000	0.0000	2.3658	0.0000	0.0000	1.4507	0.0000	0.0000	0.0000	0.0000	1.5799	0.0000	0.0000	1.1354	0.0000	0.0000	0.0000	0.0000
279966459	1.4628	1.8129	0.4559	0.4544	0.8636	0.3983	0.4121	0.6817	1.5141	1.2379	0.0000	1.4866	1.9746	0.0000	0.3895	0.0000	0.3397	2.0096	2.4644	0.4292	0.0000	2.4245	0.4463	1.4403	0.0000	1.0202	1.3297	0.0000	0.0000	2.8528	0.4365	0.3880	0.0000	0.3414
279702757	0.3740	1.2411	0.0000	0.4928	0.8168	0.0000	0.0000	0.6509	0.4951	1.9960	0.6975	1.0840	1.1721	0.9933	0.0132	1.0332	0.7131	0.8378	2.4329	0.0795	0.3927	0.4538	0.4842	0.0000	0.0000	1.6938	2.0705	0.4734	0.2708	1.9820	1.6328	0.2431	0.1078	0.3311
279751883	2.3791	1.1091	1.9247	1.5220	0.6814	0.7570	1.1385	2.1964	1.4432	2.3403	1.4626	1.0837	1.8962	2.2833	1.1677	0.3815	2.1713	2.8791	3.1960	1.8146	2.5074	2.2366	1.6019	1.5379	0.0000	2.3519	1.8833	1.0776	2.1878	1.9880	2.1460	0.9284	1.2787	2.2144
1101622	0.9099	1.0157	0.7232	0.7609	0.7368	0.6750	0.6426	0.9311	1.0824	1.5629	0.8410	0.6240	0.9836	1.2700	0.4319	0.5825	0.5178	1.0948	2.3501	0.5624	0.4606	0.8470	1.2392	0.5988	0.0876	1.1173	1.7913	0.9133	0.9021	0.6032	0.8796	0.4302	1.1093	0.4514
279657973	0.0000	1.4287	0.1536	0.0000	1.1017	0.0000	0.0000	0.0000	1.2330	2.0932	0.0000	0.5888	0.8429	0.8583	1.1833	0.0000	0.0000	2.0738	1.2229	0.0646	0.0000	0.8582	0.0000	1.2856	0.0000	0.1857	2.2980	0.6108	0.5786	1.0092	0.4998	1.7442	0.4516	0.0000
1088069	4.0060	4.2467	4.4472	4.0075	3.5232	3.2738	3.7905	4.6813	4.0297	4.5934	4.4538	3.3307	4.6200	4.5163	3.3455	3.7129	3.8450	4.3640	4.5558	4.2812	4.2597	4.2838	4.1736	3.5752	3.0797	4.1905	4.6866	4.2444	3.8985	4.4350	4.3548	3.2650	4.0067	3.7076
279979244	4.4257	5.5089	4.7465	4.5881	4.7885	4.3274	4.9382	6.0753	4.8023	5.6592	4.8234	4.1862	5.0419	4.6917	4.0561	4.4347	5.2136	5.2338	5.8192	4.8197	4.6331	4.2146	4.4439	4.3667	5.3188	4.4367	6.1107	4.8462	4.8845	4.9181	4.2593	4.3174	4.3358	4.4023
279899499	6.3504	7.0123	5.6079	5.7237	6.8055	5.9979	4.8573	8.4457	6.3649	7.3161	6.0085	5.3736	7.0153	7.0975	6.0369	5.8634	6.8013	6.7389	7.8804	6.9539	6.5628	6.8266	7.0571	6.2410	2.4120	6.6548	7.7923	6.7383	6.7170	7.0142	7.0793	6.4281	6.2824	6.8061
1096064	3.7412	3.0130	3.5971	2.8366	3.2087	2.6697	2.9093	3.2583	3.5620	3.1811	3.8442	2.5191	3.1630	3.9053	2.9702	3.1853	2.7299	3.7504	2.6907	3.4242	2.7578	3.0232	3.6027	3.2395	2.1538	3.9981	3.4062	3.5713	2.8312	3.0471	3.7922	2.9872	3.3859	2.6071
1091783	3.8846	4.5992	3.8826	4.3937	4.0772	3.2998	4.0443	3.3029	4.2527	4.4925	4.3168	4.0231	4.6245	4.1844	3.2800	3.9726	3.5199	4.4585	4.5510	3.7583	4.5708	4.4605	3.4448	2.3540	3.2384	3.9580	4.6254	4.0816	3.9579	4.8583	3.5413	3.0107	4.0936	3.1822
280094681	3.7319	3.8016	3.8549	3.6849	3.7216	3.2662	3.6756	3.2203	3.8616	4.5791	3.9950	3.5507	3.9147	4.2379	3.3490	3.9481	3.7350	4.1482	4.9207	3.6984	3.4173	3.7929	3.6141	3.2647	3.0961	3.7607	4.4524	3.7206	3.6008	3.9472	3.4476	3.2204	3.9673	3.4802
1101335	2.1302	1.9395	2.1036	1.0721	1.9751	1.7589	1.2226	1.9870	1.8538	2.2542	2.1786	1.1759	1.6516	2.6325	1.7298	1.7719	1.4230	2.1019	2.6250	1.8594	1.6059	1.6292	2.4428	1.8023	0.7233	2.1646	2.3890	1.9060	1.1816	1.7362	2.4828	1.5866	1.9263	1.4491
1091119	3.7464	4.5825	4.1440	4.0877	3.9533	3.7595	4.1403	4.2789	4.4131	4.5928	4.2376	3.8767	4.4307	4.1568	3.6469	3.7163	3.5781	4.4369	4.7085	4.0964	4.0769	4.1777	3.5421	3.5746	3.6765	4.0142	4.8098	4.3565	3.9913	4.4365	3.6677	3.8060	4.0314	3.1885
1100445	4.7023	4.2570	4.5221	4.1904	4.5118	4.0992	2.9533	4.5740	4.2874	4.5276	4.7287	3.9568	4.1200	5.0971	3.7266	4.0244	3.6162	4.2848	4.4305	4.1315	4.3550	4.0340	4.9798	4.0030	1.5697	4.8206	4.7117	4.2283	4.1763	3.9410	5.1251	3.6246	4.0871	3.7706
280128026	1.0513	1.2686	1.1632	1.0672	0.7646	0.6063	0.5666	1.1138	1.0109	1.6738	1.1266	0.6710	1.2540	1.3041	0.5169	0.6992	0.6094	1.1890	1.7843	0.8733	0.8374	1.2467	0.9683	0.6175	0.4194	1.1793	1.9034	1.1167	0.9506	1.2360	0.9282	0.5410	0.9024	0.5134
1099666	2.2427	2.5949	2.1406	1.8016	2.2969	2.4219	1.7856	3.0437	2.5988	2.6797	2.0407	2.0083	1.8711	2.4477	2.2403	1.9905	1.5847	2.7188	3.3862	2.1867	1.5195	1.8535	2.1675	1.9703	2.3484	2.1941	2.6394	2.0340	2.1774	1.8110	1.8515	2.0738	1.7449	1.2120
1089652	5.6298	5.4138	5.7699	4.8688	5.7686	5.0501	4.3070	5.7950	5.2637	5.6613	5.3613	4.6456	5.5017	5.9588	4.4512	3.9011	4.2316	6.0397	5.5273	6.1695	5.7901	5.0993	6.9093	6.1175	4.6357	5.8352	5.6898	5.6672	5.4541	5.5501	6.2995	5.0434	4.9253	4.6351
1106440	0.0000	1.6041	0.5942	1.0110	0.1885	0.1483	0.5082	0.6012	0.0000	2.1171	0.0000	0.6798	0.6377	0.8853	0.1466	0.1120	0.4492	0.6047	2.2880	0.1609	0.7969	0.1583	0.4564	0.1613	0.2271	0.2349	2.5011	0.4461	0.3633	0.3070	1.2266	0.1442	0.1121	0.2425
1095985	2.4175	2.5671	2.5623	2.5457	2.3663	1.5074	2.0555	1.6905	2.2063	2.7647	2.8721	2.1729	2.4636	2.7762	1.7844	2.3689	1.7049	2.5905	2.7357	2.3610	2.8057	2.2905	2.3548	1.7565	1.4760	2.6494	2.7582	2.6493	2.0656	2.5534	2.4477	1.7762	2.7850	1.5528
1106703	1.0484	1.2654	1.1602	1.0643	0.7623	0.6044	0.5648	1.1109	1.0081	1.6700	1.1236	0.6690	1.2508	1.3008	0.5152	0.6971	0.6075	1.1859	1.7804	0.8708	0.8350	1.2435	0.9656	0.6156	0.4181	1.1762	1.8993	1.1137	0.9479	1.2328	0.9256	0.5393	0.8998	0.5117
1092164	4.2696	3.9297	4.4285	3.6748	4.0706	3.8342	3.1875	3.8251	4.0401	4.0382	4.6128	3.3608	3.8895	4.6366	3.6138	3.7225	3.4358	4.0690	3.9304	3.9748	3.5541	3.7235	4.5169	3.7954	2.5102	4.4450	4.1396	4.2235	3.5513	3.7836	4.6445	3.5512	3.8205	3.3819
1103132	0.6187	1.3515	0.6887	0.1396	0.2180	0.4000	0.2006	0.5001	0.4589	1.2618	0.5037	0.0468	0.8981	0.6896	0.3916	0.4053	0.1962	0.8001	0.9867	0.6799	0.2587	0.6065	0.5906	0.3808	0.4011	0.9982	1.6049	0.7469	0.6639	0.6789	0.6907	0.4522	0.7830	0.2574
280023313	2.1091	3.0780	1.4902	1.1742	1.9647	1.4876	1.8759	3.2575	1.8994	3.0276	1.5216	0.9276	2.2982	2.2925	1.5857	1.5648	2.1362	2.5674	3.3771	1.4929	1.5620	1.6728	1.9415	2.3408	2.1394	1.8460	3.7996	1.5515	1.2611	1.8496	1.4388	1.9697	1.8590	2.5325
1089818	3.0027	2.3962	3.1414	2.1287	2.5965	2.2732	1.3608	3.2637	2.5517	2.6677	2.9917	2.2670	2.3689	3.1186	2.1313	2.1151	2.2632	2.8228	2.5446	2.6241	2.4126	2.2294	3.4164	2.5737	0.9925	3.0606	2.9239	2.7444	2.1565	2.0889	3.3130	2.0719	2.2365	2.2269
1101017	7.7701	7.3556	7.8261	6.9530	7.6641	7.0996	5.9647	8.5746	7.4273	7.6075	7.9966	6.9157	7.4717	8.3925	6.8581	7.1092	7.2062	7.5027	7.4549	7.5656	7.2185	7.3692	8.3287	7.1189	4.8917	7.8182	7.9378	7.6857	7.1602	7.2707	8.4377	6.6773	7.0792	7.0578
1087047	1.1513	2.2736	0.8180	1.1472	0.6961	0.7216	1.0681	0.9689	1.1548	2.1330	0.6276	0.9363	1.5376	0.3526	0.6622	0.8002	0.7759	1.3642	2.2655	0.8751	1.1196	1.5193	0.4621	0.6782	1.5085	1.1620	1.9851	0.9054	1.1938	1.4659	0.5354	0.7746	1.1136	0.8610
1088171	3.9815	3.4434	3.3976	2.7643	3.1820	2.9930	2.7338	2.6929	3.4842	3.3085	3.2890	2.6927	3.2677	3.0449	2.8565	3.1497	2.6818	3.6898	2.9967	3.2608	2.8982	3.2789	3.3683	3.2148	2.2842	4.0241	3.3360	3.2341	2.9376	3.1784	3.4789	3.1418	3.3937	3.0044
1088924	4.3110	4.0714	4.0805	4.2055	4.1590	3.3450	2.5319	5.0796	3.7079	4.5541	4.2904	3.8307	3.9037	4.8104	3.2622	3.6375	3.4292	3.9494	4.5787	3.4504	4.2251	3.6415	4.7183	3.3351	0.6586	4.2850	4.7277	3.9199	4.0716	3.6886	4.8728	2.9309	3.6968	3.7529
1087457	3.7428	3.5130	3.7978	3.0415	3.2276	3.1085	3.7044	3.0007	3.8968	3.6623	3.5896	2.6421	3.5094	3.5755	3.1441	3.6431	3.0917	3.8522	3.4241	3.5452	2.7396	3.4079	3.1500	3.0647	2.9803	3.7985	3.5427	3.7044	2.7434	3.5356	3.5082	3.2070	3.7723	3.2587
1099742	3.1609	3.4866	3.4813	3.1866	3.7018	2.5737	3.9501	2.1600	3.7774	3.3919	3.7614	2.8800	3.6940	3.9277	3.0007	3.7423	2.5166	3.8063	3.2815	3.2462	2.9564	3.4529	2.7572	1.9599	2.7296	3.3505	3.4974	3.7551	2.6012	3.8015	3.0797	2.7839	3.8468	1.9579
1093719	3.4210	3.9192	3.3917	2.9243	3.0489	2.8683	3.1084	3.3487	3.3800	3.9199	3.1670	2.5946	3.3231	3.2863	3.0117	3.0610	3.0946	3.5162	3.7682	3.3358	3.0382	3.3691	3.4386	3.1033	2.7964	3.5817	3.9131	3.4137	2.9096	3.3239	3.5325	3.1366	3.3684	2.9268
280083601	1.1681	1.5593	1.4474	1.1023	0.9652	0.6922	0.3960	1.8838	1.5232	1.2114	1.0628	0.1886	0.7053	1.5421	0.7827	1.1228	1.1596	1.6096	0.5236	1.9328	1.3204	1.2820	0.8817	1.0441	0.4728	2.0063	1.9201	0.7517	0.5164	1.1410	1.2441	0.8772	1.0077	0.6013
1102265	2.0045	1.5137	1.2703	1.5814	1.2515	1.0492	0.9430	1.6794	1.9245	1.7561	1.0288	1.2079	1.2196	1.0509	0.8633	0.9996	1.5795	1.8897	2.5699	0.8855	1.7088	1.2370	1.0107	1.1227	0.6104	2.1307	1.8739	0.8852	1.6271	1.1009	1.0203	1.0339	1.0748	1.4905
1105882	2.8207	3.9112	2.5117	2.8754	2.5405	2.6648	3.0196	2.7791	2.9491	3.6607	2.4143	2.4834	3.0992	2.0252	2.3500	2.5648	2.3637	3.2362	3.8006	2.5694	2.7802	3.1598	2.0474	2.1659	3.3655	2.6888	3.5195	2.7259	2.9548	3.1853	1.8101	2.3521	2.7921	2.3965
1100517	4.1212	3.1858	3.5086	3.5102	3.4717	2.6794	1.2859	3.0887	2.8889	3.4327	3.5241	3.2419	3.2419	3.8146	2.7486	2.7753	2.3930	3.0309	2.8799	3.0928	3.5219	2.9444	4.1540	2.7761	0.6170	3.9394	3.5559	3.4725	3.2517	3.0880	4.1457	2.3544	2.9575	2.7253
280075586	4.0534	2.6705	2.7265	3.2370	3.6340	3.0946	1.0509	1.9369	2.5243	3.7327	2.0822	2.9951	1.8885	3.7677	2.1597	3.4149	1.5883	2.4435	3.1125	1.9333	2.3934	2.5208	3.9257	2.7652	0.0000	3.6803	4.0185	2.6797	2.4983	2.0039	3.9460	1.8407	2.5681	2.4404
280096507	4.0514	4.1649	4.4342	3.4250	4.2423	3.6757	3.6737	5.1230	4.0097	4.6751	4.6520	2.8700	4.0285	4.9181	4.0652	4.2495	3.8323	4.2078	4.5303	4.4012	3.3480	3.7937	4.3767	4.0285	3.1897	4.4037	4.6908	4.4603	3.6564	3.7941	4.6635	3.9700	4.2677	3.6914
280027295	2.2031	1.8221	2.6497	1.4127	1.3801	1.7237	1.0031	1.5910	1.9275	1.2496	2.5451	1.5260	1.3272	2.4582	1.3876	1.8915	1.3219	2.0819	1.8554	1.7905	1.3883	1.3272	2.4775	1.8802	0.1954	2.1574	1.5630	2.3040	1.6475	1.7460	2.6724	1.5023	1.7967	0.9181
1104214	2.2047	2.8575	2.4651	1.8880	2.0695	2.4485	1.9397	1.8987	2.0776	3.2153	2.0053	1.8115	2.1914	2.2345	2.0863	2.2579	1.8553	2.1677	3.6921	1.9151	1.7128	2.2301	2.1991	1.9268	1.5986	2.2107	3.1264	1.9557	1.9371	2.3131	2.2276	2.1829	2.2946	1.8034
1100896	1.0992	1.8909	1.9950	0.9383	1.0567	1.7690	1.3371	1.2719	1.2019	1.6265	1.8206	0.7218	0.8634	1.0362	1.9018	1.2965	1.1109	1.1446	1.6565	2.0230	0.2004	1.0342	0.7898	2.0157	1.3164	1.2500	1.7435	2.0300	1.1577	1.0755	0.9112	1.8326	1.4160	0.9678
1094973	4.2539	4.5940	4.2396	3.8415	4.6237	3.4759	4.0255	5.0661	4.2418	4.6801	4.3539	3.5775	3.8878	5.0242	3.4814	4.1201	3.9842	4.6436	5.1006	4.3465	4.3703	3.8173	4.7129	3.9453	3.6311	4.4081	5.3575	4.2158	4.1083	4.0286	4.6936	3.6664	4.2172	3.8143
1093235	5.2779	5.1321	4.9377	5.0527	5.2837	4.4138	3.0943	5.7172	4.6284	5.4475	5.0123	4.8371	4.7820	5.4542	4.0431	4.4766	4.5433	4.6810	5.9477	4.7400	5.5155	4.7965	5.5643	4.7004	2.6901	5.1509	5.9719	4.7652	5.1170	4.8206	5.4954	3.9514	4.3447	4.7367
1097387	2.8721	3.4255	2.5732	2.4443	2.3807	2.5820	2.3414	2.4891	2.6524	3.8087	2.8193	2.1379	3.3056	2.6260	2.7985	2.7061	2.4075	2.9160	3.7247	2.4511	2.6261	3.2454	2.5631	2.4649	1.6539	2.8452	3.6438	2.5808	2.3169	3.2100	2.6776	2.6462	2.8408	2.4387
279788008	0.7776	1.6293	0.5807	0.5894	0.2548	0.4851	0.3905	0.1308	0.9221	1.4437	0.1866	0.0000	1.5005	0.2791	0.3068	0.5736	0.2227	1.3810	1.5120	0.2543	0.2328	1.7910	0.0620	0.4547	0.5026	1.0200	0.7119	0.8953	0.5267	1.3109	0.2120	0.6088	0.4901	0.1483
1097421	2.2275	2.1968	2.1007	1.8160	1.9401	1.5480	1.4919	1.8584	2.1303	2.6042	2.3872	1.5280	2.2543	2.5081	1.9262	1.8727	1.6209	2.2724	2.7301	2.0867	1.9537	2.0207	2.1962	2.0821	0.9607	2.2548	2.6472	2.0817	1.5521	2.2043	2.2700	1.7887	2.2330	1.5279
279979461	4.8861	5.6058	4.2060	4.6142	4.8272	3.9366	3.3178	7.1364	4.6224	6.2291	4.8506	4.4491	5.6036	5.5162	3.7363	4.0789	5.4135	5.1088	5.9234	4.3399	5.2093	5.3348	4.9928	3.7565	2.0867	4.9926	6.3523	4.4004	5.1841	5.4620	5.0484	3.4834	4.4019	5.5305
279677975	1.8077	2.2578	2.0562	1.4179	1.7294	1.5557	1.9888	2.3487	1.9699	2.2475	1.8526	1.0236	1.8841	2.0783	1.3002	1.9305	1.7595	2.0311	2.8742	1.7955	1.4513	1.6331	1.8551	1.4217	2.0130	2.0119	2.6658	2.0277	1.6419	1.7094	1.7033	1.4839	1.9507	1.3901
279658736	0.7665	1.0048	0.8315	0.2651	0.3067	0.3894	0.8275	0.0000	0.9148	0.6682	0.2876	0.0000	0.6359	0.0000	0.7448	1.2737	0.1558	0.6264	2.0215	0.4441	0.0000	0.4503	0.8971	0.6262	0.0000	1.0452	1.3000	0.1210	0.0000	0.0000	0.6896	0.4617	0.6051	0.4074
1100820	3.7023	2.7283	3.5976	2.4798	3.1611	2.7824	2.2264	2.9818	3.1937	2.8192	3.2761	2.6897	2.8419	3.4427	2.2815	2.2307	2.4230	3.7186	2.6176	3.7248	3.0474	2.7734	4.2935	3.5920	1.9131	3.9037	3.0254	3.5933	2.9472	2.9269	4.0516	2.8800	2.8445	2.6885
1101870	2.4768	3.0014	1.9390	1.8399	1.7886	1.8892	2.4397	1.5465	2.3808	2.6736	1.9627	1.7245	2.5845	1.6173	2.0171	2.0749	1.7915	2.7627	2.8785	2.0285	1.9742	2.6534	1.3059	1.9371	2.3181	2.3137	2.5067	2.1320	1.7432	2.6687	1.5919	2.1343	2.3983	1.5837
1090078	6.1870	5.9752	6.0232	5.9483	6.3000	5.3042	4.8616	5.3390	5.8251	6.3812	6.5436	5.7404	6.3388	6.7961	5.3180	5.6640	5.4491	6.1035	6.1225	5.6264	6.1847	6.2862	6.0593	4.9918	3.1953	6.2023	6.4234	5.9237	5.5614	6.4318	6.4968	5.0800	5.8306	5.6282
1089970	2.8195	3.1542	2.3021	3.2450	2.3767	1.7383	2.2825	2.7247	3.1582	3.1376	2.9373	2.8150	3.6963	2.9429	2.2673	2.4043	2.3105	3.5606	3.2367	2.0899	3.5894	3.3589	1.9237	1.2836	1.6833	2.9316	3.4338	2.7354	2.5544	3.7497	2.2431	1.6889	2.6441	1.9112
1089083	4.1826	4.0266	4.6532	4.8416	4.7564	3.1597	4.2021	2.8954	4.5439	4.3378	5.2086	4.2750	5.0236	5.3866	3.7584	4.5765	3.1540	4.6459	4.3715	4.2521	5.0249	4.7431	4.3384	2.8360	2.2977	4.4861	4.7277	4.6888	3.8681	5.1643	4.6236	3.1637	4.7589	2.7404
1107238	3.2790	2.9958	3.0195	2.9818	3.0378	2.1979	2.0683	2.3133	2.8644	3.3811	3.4317	2.8239	3.0739	3.6487	2.1666	2.8514	2.1062	2.9885	2.9445	2.6483	3.0990	3.0013	3.3142	2.1871	1.0944	3.3195	3.4482	2.8569	2.5063	3.1457	3.4760	2.2955	2.9244	2.2051
1102847	2.4678	1.7296	1.9556	1.4420	1.8062	1.6801	1.3988	1.5287	1.9535	2.2599	2.2673	1.0632	1.7013	2.4476	2.0718	2.1611	1.0160	2.3166	1.9297	1.7126	1.3925	1.6362	2.1934	2.3355	0.6549	2.5008	2.3722	1.9548	1.1681	1.7808	2.2818	1.9497	2.1994	1.0557
1108487	1.0278	1.2421	1.1381	1.0435	0.7460	0.5908	0.5519	1.0895	0.9881	1.6425	1.1021	0.6542	1.2276	1.2771	0.5033	0.6819	0.5938	1.1635	1.7520	0.8528	0.8175	1.2204	0.9462	0.6017	0.4081	1.1540	1.8701	1.0923	0.9287	1.2098	0.9067	0.5269	0.8813	0.4998
279844812	1.0874	1.1062	0.7033	0.1874	0.4451	0.4276	0.1112	0.5997	0.4621	1.0855	0.5704	0.2422	1.0126	0.5618	0.3944	0.3860	0.3330	0.5962	1.3431	0.6651	0.2656	0.5848	1.1436	0.1582	0.0000	0.9088	1.4335	0.4663	0.2391	0.4091	1.0048	0.1432	0.6268	0.2162
1090061	6.2054	6.2977	6.0187	5.8667	5.8406	5.3923	4.9313	6.8328	5.7510	6.8691	6.0952	5.6186	6.4190	6.2693	5.3621	5.7166	5.9066	5.9083	6.9131	5.7176	5.9466	6.2780	5.9531	5.5055	3.8722	6.1711	6.9130	5.9437	5.7956	6.2790	6.3760	5.2665	5.7888	6.2986
280094015	2.9063	2.6076	2.0983	2.2083	2.1022	1.3990	1.6098	1.6979	2.1847	2.5598	2.2589	1.7885	2.1538	2.2693	1.5510	2.3711	1.5326	2.5337	2.6957	2.2375	2.4492	1.7669	2.3718	2.0867	1.9084	2.5262	2.5654	2.0493	2.0552	1.9183	2.2865	1.8710	2.3547	2.2002
1097203	6.0401	5.4936	5.5906	5.4720	5.7528	5.0063	4.2136	5.9825	5.4215	5.8787	5.7651	5.2085	5.6096	6.0283	4.5457	4.9670	5.1334	5.6322	5.7465	5.3581	5.3599	5.4832	6.0472	5.0314	3.3405	6.0682	5.9378	5.3838	5.4193	5.4433	6.1903	4.7145	5.2160	5.4631
1104743	4.8449	4.5124	4.9234	4.2163	4.3976	4.0791	4.2797	3.6931	4.8351	4.3333	4.5776	4.1870	4.2674	4.4000	3.8812	4.1776	3.9483	4.5407	3.9889	4.6580	4.0566	4.3162	4.4757	4.0143	3.9125	5.0004	4.4379	4.7303	4.3057	4.2406	4.6491	4.1417	4.4881	3.8056
1089431	3.0349	3.5884	3.0086	3.1461	2.5989	2.5844	3.2300	1.9899	3.3093	3.5360	2.9696	2.6471	3.5037	2.7020	2.6715	2.8811	2.4850	3.3000	3.0781	2.9527	3.0392	3.5328	2.4103	2.1348	2.8193	3.1430	3.4573	3.1708	2.7568	3.5985	2.6351	2.4747	3.1017	2.1359
1087729	8.2701	8.0526	8.1827	7.6653	8.1031	7.3511	6.8740	8.7462	7.7968	8.1824	8.0100	7.4668	7.7297	8.3245	7.1332	7.4524	7.7050	8.0005	8.2170	8.0652	7.8292	7.5916	8.3098	7.7408	6.1837	8.2945	8.3424	8.0563	7.8067	7.5105	8.3629	7.3806	7.6360	8.2008
1097605	2.2670	2.5601	1.9764	2.3870	1.8985	1.7026	1.7472	1.4864	2.1790	2.6172	1.7891	1.5755	2.1287	1.8131	1.4081	2.1237	1.1829	2.3827	2.7924	1.5766	2.4333	1.9057	1.7978	1.5801	1.6054	2.1604	2.7271	2.0720	2.1810	2.1975	1.9240	1.7868	2.0363	1.1905
1088282	2.5345	2.7427	2.7798	2.3316	2.6610	2.0581	2.2768	2.5501	2.5052	3.0923	2.7524	1.9677	2.7233	2.9292	2.1655	2.4687	1.9815	2.7437	3.1942	2.5419	2.6990	2.4936	2.5617	1.8533	1.6733	2.7710	3.0685	2.5725	2.0841	2.8156	2.7582	2.0601	2.5776	1.7718
279999431	2.0229	2.5878	2.7674	1.0254	2.8094	2.3862	2.3758	2.4326	2.4062	2.7704	2.5440	1.6931	2.0593	3.1477	2.6463	2.3443	1.4330	2.3221	3.0001	2.6803	1.3343	1.8810	2.8957	2.7644	1.9599	2.5248	2.7366	2.8252	1.0953	2.0688	2.8730	2.7828	2.3573	1.2265
1087730	4.4161	3.8794	4.3882	3.8056	4.2140	3.8278	2.6693	4.8986	4.0252	4.4158	4.6674	3.8350	3.9176	5.0309	3.5457	3.7851	3.6783	4.2148	4.2637	3.7615	4.0968	3.8496	4.8609	3.6973	1.4960	4.6358	4.7634	4.1263	3.7979	3.8005	5.1819	3.4467	3.9537	3.5502
1091485	4.9626	4.6638	5.0530	4.4463	4.6076	4.1716	3.7006	5.3357	4.3253	4.8865	4.9482	3.8916	4.7086	5.1907	3.7395	4.1997	4.3069	4.8402	4.8083	4.7438	4.7246	4.5171	5.6332	4.4300	2.9774	5.0256	5.2146	4.7754	4.2253	4.6101	5.4499	3.7539	4.2956	4.2935
1092239	1.1980	2.1095	1.0931	1.2908	1.1716	1.0152	1.1216	1.1467	1.4000	2.0728	1.1290	0.8792	1.7514	0.7463	0.8542	0.9633	0.8690	1.5685	2.2155	1.0598	1.3282	1.5396	0.7307	1.0293	1.1495	1.4528	2.2936	1.1779	1.5670	1.5392	0.9273	1.0415	1.3243	0.8516
1089855	5.5806	6.0209	5.8344	5.6650	5.7793	4.9638	4.7936	6.0118	5.3645	6.3978	6.0728	5.3154	5.9940	6.3793	4.9478	5.0358	5.0839	5.6743	6.1105	5.6832	5.9737	5.8020	6.2555	5.2689	3.8069	5.7435	6.6133	5.7737	5.5342	5.8950	6.2851	4.9737	5.3538	5.2360
279748472	2.3512	4.3925	2.6859	2.8263	2.8534	2.0359	2.4539	3.8607	3.5674	3.3616	3.0136	2.7928	3.3892	2.9390	2.0092	2.3600	2.9894	3.0637	2.8479	3.1681	3.2271	2.1554	2.5530	2.0795	3.3451	3.1535	2.8522	2.9768	2.6022	2.9505	2.2855	1.7040	2.4533	3.2089
1106347	1.6603	1.6395	1.2945	0.7461	1.4295	1.2061	1.0777	1.2868	1.4775	2.4009	1.6221	0.5205	1.3174	1.9106	1.6673	1.6868	0.9712	1.6922	2.3312	1.3185	1.1071	1.1249	1.4480	2.0843	0.7628	1.7915	2.4513	1.2245	0.6725	1.3170	1.5865	2.1182	1.8264	0.9033
279849213	1.1054	1.5315	1.6233	1.5935	1.1759	1.0546	0.6184	0.5504	1.0950	1.6231	0.6939	1.8843	1.4403	1.0036	0.2671	0.5484	0.0000	1.4823	2.4065	0.7528	0.1301	1.3914	0.7103	0.2939	0.1505	0.6227	1.0563	0.5513	0.8401	1.4580	0.7645	0.1823	0.5028	0.5535
1090175	3.8574	2.9652	3.5018	2.3277	3.8531	2.8743	2.7953	3.8842	3.3751	2.8118	3.5069	2.1709	2.5847	3.9507	2.5652	3.4088	2.6149	3.6283	2.8343	3.4633	2.5368	2.4800	3.7281	3.1120	2.3244	3.9058	3.3455	3.3382	2.5433	2.4949	3.7460	2.8078	3.2691	2.6928
1102736	4.2833	4.5714	4.6213	3.8480	4.1240	3.9403	3.8555	5.1527	4.2501	4.7807	4.5840	3.9943	4.1559	4.6192	3.9136	3.8404	4.0717	4.4611	4.8570	4.6164	4.4533	3.9895	4.4825	4.3076	3.2293	4.6381	5.0179	4.4777	4.5189	4.1720	4.8251	4.1346	4.1661	3.7840
1099957	4.6092	4.5958	4.5706	4.2236	4.5737	3.7477	3.6077	5.0838	4.3325	4.7739	4.5827	4.0365	4.3411	4.8681	3.5601	4.2290	4.0500	4.4109	4.8745	4.4731	4.3593	4.2197	4.7890	3.6789	2.9096	4.6341	5.0425	4.3665	4.2938	4.2135	4.8844	3.5765	4.3377	4.1920
1102165	1.2153	1.1527	1.0282	0.7535	1.0214	0.6727	0.6352	0.5907	0.9526	1.3321	0.9659	0.6155	0.7982	0.9326	0.6831	0.7309	0.4916	0.9753	1.6406	1.1225	0.7779	0.8658	1.2989	0.7124	0.2627	1.2869	1.3273	1.0098	0.6688	0.7792	1.0604	0.6130	0.8132	0.3647
1102066	4.5213	4.6074	4.3023	3.7320	4.1841	3.9031	3.0101	4.2899	3.6747	5.0894	4.1245	3.4920	4.0949	4.4766	3.9199	3.9948	3.5151	4.0725	4.8654	3.9107	4.0735	4.0241	4.8148	4.5415	2.1554	4.5153	5.0746	4.0429	3.7638	4.0649	4.7773	4.1351	4.2847	4.0169
1097847	0.8515	0.7895	1.2908	0.3640	0.4715	1.3338	0.5573	0.8809	1.0283	0.9926	0.5541	0.7060	0.3378	0.4138	0.3254	0.4230	0.9767	1.0274	2.2783	0.9743	0.4719	0.6964	0.9388	0.4359	0.2813	0.6236	1.2416	0.6129	1.0981	0.4390	0.5104	0.3076	0.8676	0.1111
1103239	3.2446	3.6630	2.8204	3.0767	2.2910	2.8230	2.8316	2.3196	3.2443	3.1349	2.3573	3.0376	3.1620	1.6557	2.1723	2.4778	2.4323	3.4122	3.3464	2.8542	3.3867	3.1134	2.1054	2.1623	3.1243	3.1552	3.0992	3.0044	3.6464	3.3024	2.1167	2.4161	2.6974	2.5614
1093647	6.4508	6.1422	6.3089	5.9885	6.0485	5.7998	4.1088	6.7337	5.7290	6.3465	6.5074	5.8824	6.0904	6.8135	5.3043	5.4785	5.7093	6.1413	6.1685	5.9455	6.3235	6.0187	7.1845	5.8335	2.7286	6.4423	6.5241	6.1211	5.8569	6.0089	7.1729	5.0945	5.6546	5.8259
1092803	1.0237	1.2398	0.6925	0.7246	0.4729	0.2777	0.6107	0.3733	1.0473	1.0942	0.4347	0.3059	1.1245	0.2203	0.2657	0.4636	0.2061	1.1748	1.0694	0.8419	0.7096	1.0019	0.5432	0.4123	0.7099	1.2116	1.0574	0.7424	0.6677	1.0825	0.4460	0.3369	0.6294	0.2130
1087261	1.0452	1.6076	0.5444	0.5568	0.2682	0.4815	0.6857	0.4703	0.9899	1.2500	0.3100	0.4426	0.8704	0.1259	0.2542	0.3021	0.3101	1.0864	1.1306	0.5521	0.5602	1.1255	0.2476	0.3250	0.8950	0.9854	1.1833	0.6716	0.9659	1.0624	0.1685	0.3220	0.4327	0.4274
1090973	0.6858	0.7435	0.9142	0.7221	0.4279	0.3033	0.1797	0.5566	0.6367	1.1032	0.9009	0.7063	0.6121	0.4741	0.2465	0.4239	0.3320	1.0036	1.7917	0.7053	0.5256	0.6086	0.5674	0.5543	0.1922	0.7146	1.0302	0.6551	0.6253	0.6844	0.6334	0.2876	0.4702	0.3046
1087164	3.5120	3.1581	2.9681	2.9390	3.0161	2.5912	1.6712	2.8953	2.8013	3.3439	3.2214	2.6914	2.8091	3.1724	2.4850	2.6391	2.3657	3.0193	3.3590	2.6613	3.0863	2.7945	3.5904	2.6612	1.2593	3.4233	3.3038	2.8837	2.7662	2.7370	3.5343	2.3226	2.7854	2.7077
279738182	0.5875	1.5898	0.7391	0.3271	0.2225	0.4046	0.6492	0.8692	0.8822	1.1559	0.8749	0.2802	0.5606	0.3677	0.5665	0.2546	0.4359	0.8310	0.8909	0.8894	0.0000	0.5238	0.8553	0.8520	0.4554	0.6147	1.3062	0.9221	0.6497	0.4138	0.4202	0.9362	0.5780	0.5503
1090039	5.5504	5.1388	5.3353	4.8259	4.9420	4.5503	3.7760	5.5622	5.0302	5.1261	5.4452	4.7805	4.8018	5.6553	4.2702	4.6802	4.7424	4.9686	4.7128	4.8295	4.9844	4.8532	5.6451	4.6358	2.7079	5.5467	5.2917	4.9794	4.7975	4.7330	5.7876	4.1182	4.6733	4.5479
279784785	0.2656	1.3325	1.0188	0.0000	0.5142	1.0687	0.6444	0.6908	1.1745	1.7420	0.5928	0.5828	0.2925	1.2990	0.8922	0.2160	0.9328	0.6063	1.7398	0.9685	0.9181	0.2936	0.3223	0.9514	0.7581	0.4421	2.1361	0.9819	0.4684	0.7792	0.9824	0.5121	0.4088	0.7948
1094808	0.8699	0.9422	0.7767	0.3124	0.6999	0.4649	0.0627	0.7285	0.6482	1.1063	0.6187	0.5171	1.1633	0.2060	0.2654	0.7106	0.2996	1.0705	1.4762	0.6467	0.3030	0.9090	0.3519	0.3768	0.3476	1.0907	1.2127	0.9137	0.6819	0.8402	0.6918	0.4536	0.5250	0.4316
1090031	2.9688	3.3815	3.0332	2.5805	2.6749	2.6544	2.8450	2.7599	2.9786	3.4598	2.7015	2.3312	3.0816	2.6274	2.5510	2.7984	2.4772	3.2271	3.7324	2.8173	2.6695	2.8532	2.7625	2.6745	2.2992	2.8727	3.4641	2.8636	2.5771	3.1547	2.8709	2.6454	2.9562	2.3997
280014618	1.6153	2.9256	1.5056	1.7603	1.7903	1.3094	1.4069	2.2646	1.7421	2.8306	1.7760	0.8131	2.2656	1.4649	1.3936	1.4799	1.8906	1.6322	2.5223	1.9863	1.3114	2.3021	1.3690	1.1924	2.3559	1.7883	2.6633	1.8460	1.7727	2.3788	1.1500	1.4642	1.1670	1.7324
1093160	3.8623	3.7632	3.8146	3.7691	3.8512	3.1207	2.2483	3.9574	3.4124	4.2806	3.9140	3.5663	3.4505	4.6159	3.0863	3.0067	2.6009	3.2621	4.1353	3.1576	3.9779	3.1482	4.5096	3.1597	1.6888	3.9100	4.4969	3.5626	3.7831	3.2510	4.4799	2.7518	3.3572	2.6752
1099127	0.9148	1.5743	0.8338	0.6226	0.7752	0.8050	0.3941	0.8486	0.8789	2.0645	1.0486	0.5546	1.1397	0.6458	1.1792	0.8646	0.6467	0.9456	2.0347	0.8437	0.9374	1.3870	0.7758	1.5453	0.1083	1.3079	2.2811	0.9219	0.6623	1.2433	1.1417	1.3658	1.0092	0.5492
280006644	2.9777	2.0534	2.9415	1.7840	2.3888	2.1319	1.1471	2.2146	2.4719	2.0395	2.6097	1.9542	2.4043	2.5953	1.7275	1.3129	1.4421	2.8685	1.5860	3.0399	2.5636	2.0126	3.7843	3.0531	1.1733	3.2214	2.3371	2.7769	2.3414	2.4407	3.1335	1.8414	1.9471	1.8162
1089497	1.7803	2.1906	1.6550	1.1048	1.8713	1.1758	1.5864	1.5688	1.4960	2.8384	2.1141	1.1389	1.9964	2.5233	1.6635	1.6843	1.0719	1.8343	2.8904	1.5040	1.4552	2.1898	1.9868	1.5795	0.6486	1.9029	2.7511	1.5153	1.1605	2.2756	2.1041	1.4373	1.8377	1.3257
1089122	4.7074	3.4875	4.7028	4.0848	4.3617	3.4326	2.8575	4.4552	4.2413	3.8231	4.1579	3.4720	3.5171	4.6845	3.3432	3.6603	3.0794	4.1174	3.1234	4.3419	4.0472	3.4956	4.8871	3.9638	2.4360	4.6815	4.0685	4.4932	3.7037	3.3650	4.6811	3.6140	3.7775	3.1690
279895612	3.2046	2.7398	2.6527	3.3977	2.1076	1.9763	1.4464	4.0702	2.4431	3.5174	3.3493	2.7105	3.2502	3.2951	1.7589	1.5749	2.4841	2.4623	3.5417	2.0697	3.6701	2.7132	2.9436	2.3088	0.2540	2.8059	3.7091	2.5908	2.8896	2.2399	3.2573	1.4124	2.3777	2.7104
1096111	1.8419	1.2996	1.4673	1.3706	1.3080	1.1186	0.7967	1.6740	1.7631	1.6755	1.4979	1.2106	1.4952	1.7609	0.8873	1.1508	1.1755	1.8809	2.4780	1.3855	1.6318	1.5832	1.5269	0.9002	0.6508	2.0110	1.8006	1.2523	1.4406	1.4875	1.4595	0.9092	1.3021	1.0062
1095974	2.8693	3.3033	2.7812	3.3178	2.6400	2.0856	3.0167	2.0003	3.3502	3.1813	2.9743	3.0196	3.3731	2.5614	1.9847	2.9698	1.7995	3.2202	2.8646	2.8634	3.3300	3.2102	2.2049	1.6485	2.9655	2.9444	3.2258	2.9952	3.1986	3.6205	2.1850	1.9747	2.7376	1.7390
279847635	5.7642	5.6103	5.8919	5.1882	5.8366	4.7780	4.6954	7.3957	5.6586	5.9209	5.9136	4.8580	5.3992	6.3038	4.7977	5.1397	5.7597	5.8444	6.1857	5.6745	5.7357	5.4119	5.8937	5.2251	3.5253	6.0060	6.4621	5.5228	5.8104	5.8502	5.8713	5.4279	5.2192	5.5774
279778820	5.7697	5.8989	5.7441	5.0872	5.7827	5.0847	4.8978	5.8074	5.4670	5.8702	5.7220	4.8595	5.5866	5.9141	5.2278	5.6727	5.3007	5.8252	5.8857	5.5554	5.1513	5.3433	5.6362	5.2199	4.7333	5.7676	6.1000	5.4590	5.0896	5.3244	5.6490	5.0545	5.6771	5.0573
1091818	3.4767	3.2832	3.3821	3.0130	3.3920	2.7381	1.7494	4.1692	2.9721	3.5544	3.5459	2.9802	3.1216	3.8658	2.6976	2.8190	2.6731	3.3369	3.7984	3.0287	3.3869	3.0062	4.0765	3.1437	0.8174	3.6261	3.9172	3.3334	2.9198	2.9488	4.1605	2.4992	3.1168	2.8795
1105940	0.4595	0.8170	0.9249	0.0000	0.0000	0.0000	0.0000	0.6482	0.5419	1.1944	0.3059	0.5276	0.3307	0.0000	0.0000	0.0000	0.2850	0.5423	0.7434	0.3247	0.0000	0.3782	0.0000	0.0000	0.0000	0.4833	0.5257	0.0000	0.1550	0.4715	0.0000	0.3265	0.0000	0.0000
1090740	1.2632	2.6675	1.0101	1.5281	0.6785	1.0677	1.2859	0.7724	1.2578	2.3347	0.7235	0.6515	2.2583	0.3044	0.8787	0.9366	1.0095	1.5104	2.4876	0.9806	1.1870	2.1596	0.5291	0.7137	1.5520	1.4371	2.0562	1.1659	1.4880	2.0965	0.4888	1.0711	1.2919	1.2342
280020415	4.8174	4.8039	4.8164	4.0575	4.1505	4.2181	4.7104	4.8552	4.7953	4.6303	4.7985	3.7306	4.5593	4.7469	4.1840	4.5304	4.1846	4.9348	4.7277	4.9722	3.9799	4.1661	4.5776	4.7065	4.9017	4.7367	5.0225	4.7478	3.9278	4.5263	4.7189	4.4481	4.6330	4.0058
1108407	1.6766	2.6455	1.2529	1.8941	1.7687	1.0263	0.9338	2.5369	1.7269	2.8759	1.5220	1.3822	2.2574	1.8333	1.0039	1.3339	1.7467	1.8599	3.4238	1.4286	1.6300	1.9529	1.7274	1.1700	1.4639	1.6950	3.1732	1.3945	1.7029	1.5954	1.6895	1.2987	1.5420	2.2970
280126236	4.3351	4.3491	3.8631	3.7184	4.0485	3.8498	4.3974	3.8447	4.2440	4.6756	4.7341	3.1974	4.1584	4.5778	3.9119	4.5103	3.7542	4.5235	4.5896	4.1019	3.7953	3.8448	3.8301	4.1658	4.1631	4.3444	4.8643	4.1229	3.2527	3.8605	4.3761	4.0832	4.5782	3.3365
279740371	3.7773	4.7790	3.5439	3.4308	4.3017	3.0978	3.8164	5.5878	4.0894	5.3261	3.7520	3.6979	4.5768	4.6798	3.0858	4.0249	4.4821	4.3625	5.5095	4.2811	3.9018	3.6781	4.4101	3.4201	4.0931	3.9276	5.7888	4.4460	4.5186	3.8131	4.2181	3.2131	4.4509	4.2890
279661298	0.5395	1.3480	0.3181	0.0000	0.0000	0.6933	1.0195	1.1461	0.4515	1.6583	0.3708	1.7935	0.5238	0.0510	1.2233	1.4137	0.0000	1.2654	1.8191	1.1472	0.8038	0.0000	0.0000	0.8934	0.5628	0.5236	1.8174	0.6349	0.0000	0.6132	0.0000	0.9910	0.0000	0.6406
1088992	5.3901	5.3076	5.2713	5.1780	5.2999	4.7466	3.7269	6.5059	5.0419	5.5864	5.5444	4.8351	5.0083	5.8215	4.4146	4.9552	5.0180	4.9783	5.5052	4.8306	5.1933	4.8182	5.3586	4.3963	2.6115	5.3717	5.9170	5.0516	5.0827	4.8299	5.6940	4.1724	4.8217	5.0357
1090412	1.4504	1.8086	1.1043	1.0607	1.0086	0.9230	1.0735	1.5098	1.4818	1.6307	1.0358	0.5833	1.4009	0.9351	0.8046	0.9899	0.9290	1.5734	1.7155	1.1807	0.7734	1.2758	0.9340	0.8865	1.0429	1.5633	1.6409	1.1816	1.0133	1.3343	0.9736	0.8859	1.1172	0.9516
1089481	1.3189	1.4649	1.3166	1.0026	0.4654	1.0773	1.0092	0.7483	1.4799	1.7635	0.7244	0.7396	1.4027	0.7044	0.4437	1.0164	0.6766	1.1198	1.2896	1.2612	1.0461	1.0840	0.8608	0.7367	1.2322	1.0557	1.7166	1.1221	0.7007	1.5505	0.6313	0.6323	0.9532	0.5151
1093367	3.5526	3.6485	3.8122	3.2983	3.8201	3.1241	2.8861	4.6352	3.5175	3.8267	3.7225	2.8126	3.3120	4.2223	2.9296	3.3347	3.2888	4.0157	4.5165	3.4875	3.3026	2.9396	4.1571	2.8037	2.5234	3.4149	4.0076	3.6894	3.5311	3.1324	3.9745	2.9504	3.4318	3.0464
1089286	3.7207	3.4203	3.3205	2.9143	3.1028	2.7980	3.1352	3.5454	3.7009	3.4746	3.1980	2.8682	3.4326	3.0445	2.7811	3.1203	3.0425	3.6821	3.8246	3.1597	2.9364	3.3492	2.8600	2.6789	2.8366	3.6968	3.3616	3.1433	3.1454	3.4162	2.9920	2.8555	3.1231	3.0481
279719726	2.7196	5.3610	3.2132	3.3187	3.8923	2.2222	3.1869	6.4701	3.3885	5.3033	4.0452	3.3668	4.7350	4.4796	2.0289	2.6123	5.4581	3.6007	5.5608	4.2090	3.8571	4.2406	4.2710	3.1096	2.5303	3.3635	6.2520	3.0772	3.6295	4.3687	4.4365	2.2269	2.8902	5.0790
1099387	5.4681	5.2133	4.8249	4.9290	4.9073	4.3133	3.9710	6.0276	5.0640	5.1990	4.9730	4.6500	4.8230	5.0817	3.9745	4.1961	4.7520	5.0965	5.3227	4.6438	5.0319	4.7861	4.8798	4.1878	4.2306	5.3829	5.5095	4.8128	5.3636	4.7894	5.1972	4.0925	4.3117	4.8538
279997312	3.6899	3.7416	3.5868	3.5115	3.6448	2.9658	2.5713	3.9088	3.3931	4.1859	4.0301	3.2012	3.7824	4.1636	2.7977	3.0603	3.2069	3.4679	3.8432	3.5167	3.7086	3.5821	3.9249	2.8200	1.7202	3.7985	4.1371	3.4786	3.3199	3.6523	4.2393	2.5755	3.2757	3.2091
1101109	0.9544	1.1760	0.4737	0.3746	0.1275	0.2700	0.4964	0.0540	0.7702	0.7710	0.2779	0.2960	0.7531	0.0108	0.1903	0.1937	0.0288	0.9761	0.6365	0.6072	0.3755	0.5426	0.0627	0.3164	0.5954	0.8187	0.8687	0.6352	0.3182	0.8977	0.2219	0.4638	0.4001	0.0304
1102468	1.9652	0.9915	1.4284	1.3363	0.8836	0.8140	0.7723	1.6757	1.7046	1.1588	1.5849	1.3910	1.6328	1.2257	0.8128	0.7637	0.9633	1.8583	1.1931	1.2343	1.0985	1.3184	1.1244	0.5863	0.4363	1.7808	0.9740	1.4947	1.2264	1.3647	0.9411	0.6502	0.7375	0.6726
1102973	3.1901	3.5706	2.8434	2.8628	2.3375	2.7847	3.3368	1.8310	3.3044	3.2056	2.6788	2.8805	3.1464	2.1749	2.5960	3.0248	2.2634	3.4099	3.1949	2.9829	2.5601	3.2313	2.2946	2.3792	3.0800	3.2128	2.9357	2.8977	2.8227	3.2191	2.3109	2.6606	3.1433	2.2627
279668053	0.4950	1.6080	0.0000	0.0000	0.6393	0.3037	0.0000	0.2489	0.0000	0.8549	0.0000	0.0000	0.0000	0.0000	0.7925	0.0000	0.0000	0.7721	2.0151	0.0000	0.0000	0.0000	0.0000	0.7760	0.0925	0.4154	0.6126	0.4926	0.1779	0.7424	0.1377	0.0000	0.0000	0.0000
279776235	4.4292	4.4010	4.2645	3.8290	4.1396	3.7283	3.5237	3.6222	4.0935	4.2765	4.1832	3.7492	4.1307	4.4445	3.4367	3.9025	3.6310	4.1530	4.1593	3.9963	3.8615	3.9998	4.1834	3.4650	2.9982	4.3391	4.2925	4.2816	3.8083	3.9422	4.1932	3.4679	3.8377	3.9585
1097459	2.0822	2.2054	1.8046	1.7272	2.1137	1.5949	1.3282	1.2383	1.9392	2.4783	2.4667	1.4732	2.1471	2.5944	1.6547	2.0759	1.3416	1.9637	2.5027	1.4318	1.7371	2.0839	1.7239	1.3393	0.4534	2.1648	2.5498	1.9842	1.5644	2.3201	2.1921	1.4583	2.1296	1.1859
1089686	1.7657	1.9058	1.5715	1.1662	0.8364	1.5025	1.2341	0.6427	1.5389	2.2004	1.6334	0.8258	1.7860	1.3077	1.6996	1.5967	0.6137	1.6902	2.0126	1.3200	1.2631	1.7597	1.3916	2.0391	0.7669	1.9759	2.0381	1.4041	1.0577	1.9521	1.4746	1.8141	1.8460	0.6216
1102256	3.7729	3.1561	3.3045	2.8453	3.1158	2.8267	1.7799	2.9377	2.7678	3.4043	3.0429	2.7365	2.9680	3.4045	2.5135	2.6055	2.3429	2.9484	3.0302	2.9829	2.9762	2.8274	3.6198	3.0654	1.2546	3.6640	3.4469	3.0939	2.8440	2.9588	3.8008	2.4756	2.9847	2.5051
1103991	3.0566	3.1433	2.8953	2.2737	2.3531	2.4565	2.1692	1.8090	2.5616	3.4255	2.9198	2.1953	2.9612	2.8388	2.7806	2.8336	2.0339	2.8950	3.3551	2.5552	2.6226	2.9347	2.8363	3.2208	1.4533	3.1531	3.4371	2.6411	2.2505	3.1511	3.1194	3.1014	3.1777	2.0964
1088970	3.6837	3.3443	3.9384	2.7782	3.7734	3.0025	2.4711	3.6647	3.2488	3.3001	3.8670	2.7039	3.4205	3.8748	3.0424	3.4609	2.2436	3.1824	3.0556	3.5246	2.9586	3.4455	3.6848	3.1291	2.0246	3.6723	3.5875	3.5968	2.7531	3.0868	3.6483	2.8398	3.2198	2.3779
1097416	6.7383	7.7971	7.1122	7.2177	7.4479	6.1533	7.1919	8.3235	7.3930	8.1601	7.3402	6.8879	7.7799	7.9721	6.5960	6.9908	7.4002	7.6275	8.3507	7.0466	7.3491	7.4604	6.6823	6.1417	6.3054	6.9027	8.5642	7.3450	7.0761	7.7264	6.8983	6.2951	7.1725	7.2276
1095236	1.2000	1.9583	1.3688	1.2408	0.9338	0.7830	1.3387	0.8653	1.5565	1.6215	1.0266	0.5957	1.7345	0.8485	0.7843	0.9285	0.6942	1.5837	1.7740	1.2955	1.3138	1.4473	0.7994	0.8369	1.6132	1.2452	1.9594	1.2154	1.1038	1.5148	0.8013	0.9812	1.3640	0.7240
1095120	4.9624	4.1585	4.4893	4.2972	4.4628	3.9666	3.0597	4.4595	4.4288	4.5482	4.7944	4.3021	4.4109	4.8715	3.8087	3.7728	3.6957	4.4340	4.2895	4.1046	4.4428	4.2542	4.8853	3.9729	2.1104	5.0565	4.5810	4.3949	4.3002	4.2844	5.1338	3.6461	4.0276	3.8872
279789857	5.0958	5.3284	5.4898	4.3621	5.0699	4.3790	4.7730	6.6420	4.9167	5.7882	5.6777	4.3446	5.1441	5.7186	4.2462	4.7426	5.6721	5.1216	5.3760	5.4215	4.8111	4.9803	5.6481	4.5060	3.8499	5.1288	5.9920	5.2617	4.9478	4.9755	5.7616	4.2315	5.0687	5.1746
1100924	2.7046	2.6096	2.7638	1.7407	2.6145	1.8690	2.3944	3.1756	2.4595	2.9731	2.7187	1.8369	2.9040	2.9708	2.2686	2.2545	2.3681	2.8986	2.9606	2.6594	1.8031	2.6035	2.7572	2.6962	1.8300	2.5676	3.4489	2.9082	1.9077	2.7129	2.6732	2.2017	2.4192	2.3510
279979681	0.2540	1.3320	0.1645	0.0000	0.0000	0.0000	0.0000	0.0000	0.3159	0.5276	0.2034	0.0000	0.2414	0.2597	0.5147	0.1774	0.0000	1.3326	0.0000	0.2555	0.0000	0.0000	0.2094	0.1757	0.0000	1.1447	0.7016	0.4802	0.0000	0.0000	0.0000	0.6692	0.4834	0.2008
1096018	2.2908	2.2096	2.0291	1.9421	1.6079	1.5651	1.5015	0.6148	1.8675	2.5642	2.1709	1.6504	2.3818	1.9581	2.0639	1.9359	0.8498	2.2875	2.5937	1.6617	2.0792	2.3493	2.0421	1.8571	1.1276	2.3173	2.3955	1.8978	1.6274	2.6622	2.1223	1.8415	2.2218	0.8179
1087048	3.9037	3.0254	3.7680	3.0018	3.5378	3.2081	2.0369	3.7650	3.3357	3.2822	3.9181	3.0688	3.1952	4.1367	2.9669	3.0738	2.6412	3.3084	3.0609	2.9899	3.0566	2.8526	4.0062	3.2085	0.7162	3.8914	3.5766	3.5375	2.9283	2.9424	4.1628	2.6725	3.0397	2.6752
1102127	3.2067	3.7250	2.6112	2.8626	2.6940	2.3580	3.0657	3.9504	3.4086	3.7474	2.8219	2.6336	3.1789	2.6632	2.3544	2.9856	2.9532	3.7060	3.9643	2.6226	2.9528	3.0733	2.3404	2.5270	3.2423	3.2510	3.8767	2.6335	3.0204	3.2429	2.3681	2.5244	3.1760	3.0187
1087049	1.3274	1.4287	1.0843	0.6295	1.0245	0.8813	0.7911	0.5934	1.0460	1.9361	1.1417	0.3847	1.1464	1.3496	1.0047	1.0532	0.4042	1.2579	1.9536	0.9659	0.9420	1.1630	1.2705	1.1600	0.6451	1.3884	1.8445	0.9137	0.5147	1.2518	1.4403	1.2058	1.2123	0.4408
1098273	0.1301	1.2568	0.7058	0.1024	0.5472	0.6459	0.3081	0.1729	0.1336	1.0852	0.8474	0.0882	0.1803	0.5597	0.5970	0.2142	0.1612	0.2254	1.4596	0.8696	0.0866	0.1116	0.5587	0.3772	0.3278	0.1087	1.0088	0.9467	0.0804	0.1858	0.5142	0.5863	0.2355	0.1051
280089818	1.9891	2.5257	1.6770	2.1912	1.0156	1.3533	1.6143	0.3879	1.8261	1.9995	0.9950	1.5175	2.2069	0.5467	0.8677	1.3331	1.1304	2.0483	1.8315	1.1698	2.1776	2.2678	0.6992	0.7478	0.8969	1.8901	1.9296	1.3423	1.8971	2.3841	0.9030	0.8503	1.5904	0.9858
1094019	1.3491	2.0179	1.1683	1.0760	1.1400	1.3211	1.4904	0.8347	1.4093	2.3189	0.9875	1.1584	1.4699	0.9666	0.9129	1.0477	1.1216	1.4687	2.6346	1.0424	1.0929	1.6258	0.8514	0.5950	1.2128	1.3368	2.2496	0.8851	1.5339	1.5922	1.0425	0.8853	1.3069	0.9710
1089031	2.6689	1.9403	0.4496	1.1067	0.5375	0.4660	2.0916	0.9219	2.3914	1.8151	0.8824	1.4378	2.4475	0.7923	0.6921	2.1213	0.4371	2.2657	1.6808	0.7816	1.1432	1.9026	0.9218	0.8258	1.8606	2.4654	2.0548	0.5829	1.3344	1.9373	0.9985	0.4621	2.1756	0.6719
1095733	1.9733	1.8295	1.6585	1.5989	1.5034	1.0813	1.2467	1.3612	1.7854	1.9667	1.5492	1.2757	1.7958	1.5556	1.1298	1.4779	0.9645	1.9287	2.1505	1.6373	1.6992	1.6410	1.7103	1.6434	1.0034	1.9750	2.0700	1.5838	1.7219	1.7188	1.4573	1.2318	1.4994	0.8738
280092449	2.9568	3.1939	2.3764	2.6487	2.4259	2.1525	2.6126	2.3212	3.1137	2.8822	2.2361	2.6600	2.8335	1.8258	1.9480	2.1362	2.3586	3.2361	2.9238	2.6878	2.7981	2.7617	1.9840	1.7171	3.3111	2.7224	2.7438	2.5937	2.8849	2.7967	1.9858	1.8161	2.2521	2.1543
279933597	0.0000	0.9352	2.0502	0.0000	0.0000	0.5941	0.0000	0.0000	1.8696	0.0000	0.0000	0.0000	0.5986	0.8236	0.3407	0.0000	0.0000	0.0000	1.9535	0.0000	0.0000	0.4591	0.0000	0.0000	0.0000	0.0000	0.6192	0.0000	0.0000	0.0000	0.0000	0.5233	0.3322	0.6108
279913026	1.6639	2.2278	1.8772	1.4527	1.5422	1.4275	1.8912	1.3429	2.0341	2.3340	1.4910	0.2614	1.8249	1.4694	1.6889	2.1282	0.9836	2.2897	2.0399	2.0494	1.2716	1.6563	2.6031	2.4063	1.4122	2.1741	1.8837	1.6327	1.4718	1.5650	1.1555	1.5172	1.9866	1.0541
1106720	3.8424	3.1747	3.6441	3.3801	3.6115	3.1008	1.9933	3.4373	3.2596	3.4564	3.5752	2.9887	3.1929	4.0177	2.5826	2.9358	2.5536	3.2982	3.2556	3.1015	3.2991	3.1022	4.1313	2.9973	1.1922	3.8543	3.7462	3.5060	2.9954	3.0063	4.2290	2.5372	2.9959	2.8648
1087657	4.2877	4.3666	4.5181	3.9566	4.0167	3.7807	4.0787	3.4294	4.3238	4.3202	4.4197	3.8755	4.2139	4.3640	3.7700	4.1657	3.6125	4.3739	4.3561	4.4078	4.0852	4.1942	4.2990	3.7510	3.7599	4.3641	4.4897	4.4555	3.9153	4.2044	4.2212	3.8184	4.3193	3.4238
1092591	3.9534	3.6241	3.6779	3.9258	3.6670	2.9879	1.8779	4.7758	3.1458	4.0170	3.6203	3.3648	3.4170	4.1949	2.9292	3.2963	3.0063	3.4909	4.1861	3.1040	4.1856	3.1074	4.3659	2.9340	0.5761	3.9331	4.3979	3.4587	3.7472	3.1305	4.2490	2.3673	3.3273	3.0232
279780020	0.1875	1.7799	0.0000	0.8907	0.5006	0.2804	0.0000	0.5941	0.0024	1.9972	0.1617	0.0000	1.3762	0.1622	0.3937	0.2326	0.4824	0.5260	3.0255	0.1554	0.0000	0.9916	0.1622	1.2261	0.1559	0.3898	2.1595	0.1624	0.1721	0.7317	0.0000	0.9686	0.2115	0.4835
1087040	3.2848	3.2086	3.3211	3.0730	3.5290	2.5228	2.4754	4.0201	3.1907	3.8757	3.8891	2.8832	3.4067	3.9371	2.5597	2.9606	2.9729	3.0961	3.8986	2.9348	3.1390	3.1978	3.6377	2.6912	1.4185	3.4166	4.0502	3.4317	3.0129	3.1911	3.8761	2.2721	3.1175	3.0486
1087141	3.2473	2.8615	3.0244	2.6545	3.0243	2.5329	1.9066	2.8188	2.9361	2.9315	3.0388	2.3024	2.3006	3.4824	2.2620	2.6611	2.1330	3.0174	2.7353	2.8071	2.8805	2.2982	3.8113	2.8483	1.1857	3.3254	3.1275	2.8424	2.5704	2.3279	3.4758	2.2966	2.6170	2.0969
1092604	3.1177	3.3226	3.8478	2.9885	3.4645	2.6840	2.8634	3.5323	3.1084	3.5581	3.9475	2.7499	3.2575	4.1244	2.6175	3.4717	2.6063	3.2266	3.7426	3.2859	3.1119	3.1206	3.6041	2.5498	1.7519	3.3231	3.7716	3.5011	3.0116	3.3552	3.9103	2.5645	3.6181	2.2708
1105228	1.3273	1.5942	1.7265	0.9581	1.2872	0.7112	1.1909	2.0131	1.3644	2.2867	1.7307	0.7765	1.3115	1.8144	0.9753	1.3695	1.5217	1.5008	2.3316	1.4344	0.9630	1.2611	1.7047	1.1238	1.2139	1.4428	2.0082	1.4536	0.9972	1.3188	1.5057	0.7782	1.6201	1.3050
280022949	4.5155	4.3864	4.6145	4.4551	4.2064	3.5723	3.5653	5.1168	4.2725	4.9872	4.8231	4.3495	4.7353	4.7653	3.5941	3.6823	4.1522	4.5964	4.5690	4.3882	4.7041	4.4200	4.6771	3.7202	2.7628	4.6736	4.9674	4.4181	4.4418	4.4628	4.9172	3.6380	4.1251	3.8461
279985162	1.3225	0.6231	0.0000	0.8076	0.2959	0.3740	0.4897	0.0000	1.4429	0.6472	0.4618	0.0000	0.4455	0.0000	0.8852	0.3333	0.0000	2.5354	0.7028	0.0000	0.0000	0.6416	0.0000	1.2935	0.6381	1.4639	0.5063	0.0000	0.0000	0.6565	0.0000	0.6422	0.7303	0.2515
279794082	2.1905	1.4739	2.2560	1.6686	1.2317	1.5032	0.5068	0.5477	1.6784	1.5545	1.8824	1.7757	1.4971	1.5429	1.1671	1.3024	0.7175	1.6271	1.0103	1.6628	2.0494	1.4781	1.9566	1.4917	0.2786	2.3969	1.4265	1.9189	1.6553	1.5777	2.1469	1.0507	1.4200	0.7717
1094745	2.6076	1.5118	1.4749	1.5811	1.5839	1.3509	0.7835	2.2037	2.4605	1.6589	2.0999	1.4055	2.2958	2.2171	1.1760	1.5781	1.3904	2.1740	1.6244	1.3698	1.3150	2.3144	1.4798	0.8937	0.3735	2.7079	2.0835	1.3559	1.4957	2.2262	1.9190	0.9064	1.1296	1.4813
1101142	4.2615	4.1063	4.2550	3.6468	4.1553	3.7104	2.5002	4.5632	3.5757	4.6069	4.5036	3.5741	3.8595	4.8381	3.8469	3.8245	3.5061	3.8338	4.5979	3.7380	4.0526	3.7113	4.7192	4.0774	1.4192	4.3355	4.8120	4.0915	3.6846	3.8065	4.7586	3.6756	4.0280	3.7230
1098554	4.4642	5.2089	4.7411	4.5134	4.7430	3.8395	4.7434	5.4551	4.6890	5.3161	4.8040	3.8868	4.8932	5.1324	4.0184	4.3913	4.3560	4.8426	5.4339	4.6000	4.5923	4.6712	4.6414	3.9431	4.1758	4.5897	5.6138	4.8373	4.3954	4.8801	4.8913	3.9711	4.7300	4.2595
1093285	2.6635	3.4637	2.2625	2.1052	2.5735	2.4265	2.6556	2.5770	2.5898	3.2881	2.3503	1.9822	2.6934	2.2929	2.3506	2.5534	2.2569	2.7348	3.5144	2.6799	2.2048	2.6485	2.3638	2.4644	2.8591	2.6540	3.3493	2.5336	2.2116	2.5386	2.3673	2.2787	2.5282	2.2547
1089440	3.7754	4.5560	3.8204	3.6745	3.6771	3.6769	3.6293	5.1006	4.3025	4.8128	3.8110	3.7058	4.1975	4.0599	3.4738	3.4610	4.1030	4.1463	4.9550	3.8150	3.7190	4.0562	3.2990	3.2370	3.7817	3.8087	4.7752	3.8271	3.9369	4.2155	3.2777	3.3884	3.6041	3.8368
279813214	1.0057	1.0525	1.0533	0.5030	1.0493	0.9713	1.1262	0.5505	1.3065	1.5242	1.3859	0.0000	0.4663	1.1146	1.3319	1.2555	0.3162	0.8155	2.0557	0.8671	0.8660	1.3398	0.4499	1.3061	0.3290	1.3395	1.5492	1.3698	0.7648	0.9279	1.1953	1.3840	1.3812	0.1694
1096632	5.5360	6.4386	4.8749	5.6129	4.9622	5.1642	5.1619	5.0559	5.5197	5.8949	4.5782	5.3272	5.2840	3.8489	4.5299	4.7312	5.1520	5.6846	5.9706	5.2772	5.5869	5.2730	4.7035	4.7979	6.1824	5.3658	5.7371	5.0977	5.8197	5.2382	4.3109	4.8344	4.8958	5.1842
1091331	5.0264	5.1691	5.2883	5.5143	5.7615	4.0914	5.3768	4.7586	5.6749	5.4640	5.8463	5.1598	5.7340	6.3692	4.4245	5.2081	4.5541	5.7763	5.3657	5.0424	5.7378	5.4282	5.0737	3.2673	4.0797	5.2832	5.6465	5.5773	4.8098	5.9836	5.3370	3.9137	5.4798	4.1069
1103567	1.1905	1.6863	1.4569	1.1008	1.3806	0.8683	1.2258	0.9661	1.3039	1.9700	1.6911	1.0726	1.5589	1.7100	1.1748	1.5103	0.8760	1.6135	1.9872	1.2833	0.9359	1.2548	1.3924	1.0127	0.7063	1.3738	2.1630	1.4271	0.7833	1.6311	1.6265	0.9202	1.5380	0.5699
1088995	4.1447	4.0032	3.9634	3.9648	3.7048	3.2340	2.6430	5.0002	3.7134	4.4999	4.3554	3.6413	4.1320	4.4756	3.3388	3.3764	3.7434	4.1002	4.4094	3.7738	4.0616	3.9701	4.4081	3.5424	1.9663	4.1880	4.7337	3.9145	3.8114	3.8368	4.4861	3.0486	3.6248	4.0046
1087986	4.4447	3.7004	3.9337	4.0347	3.9506	3.3636	2.4092	3.9066	3.5586	3.9585	4.1358	3.7506	3.4704	4.4052	3.2102	3.4697	2.9250	3.7014	3.7305	3.4281	4.0049	3.2752	4.5652	3.3295	1.5303	4.3915	4.0714	3.7383	3.6353	3.4041	4.5913	2.7731	3.1851	3.3142
279710793	0.2678	1.2833	0.3322	0.0000	0.5429	0.0000	0.0000	0.8975	1.0037	1.1765	0.5390	0.0000	0.0000	0.2365	0.7534	0.9294	0.0000	0.9030	2.3735	0.0000	0.0000	0.8543	0.0000	0.0000	0.0000	0.3310	0.5731	0.0000	0.0000	0.5674	0.0000	0.5107	0.6699	0.8628
279914252	2.6023	3.1962	3.3123	2.3908	2.5386	2.0399	2.2171	3.7727	2.8778	3.7179	3.0137	2.1790	3.5760	3.1025	2.3676	2.3000	3.3303	2.8137	4.0969	3.0127	3.5173	3.4166	3.1046	2.3279	1.7571	2.6877	3.9437	2.8905	2.8665	3.2494	2.9486	1.9442	2.4093	3.3366
1102136	2.3392	1.8731	2.7287	2.2427	1.5617	1.4951	1.4767	1.4113	2.2028	2.0950	2.6288	1.8788	2.0801	2.2334	1.6821	2.0226	1.2689	2.0165	1.7953	2.3447	2.3580	2.1227	2.1359	1.5978	0.7649	2.2005	2.0570	2.1934	1.9254	1.9932	2.3035	1.4836	1.9822	1.2429
1097634	4.3584	4.0198	3.5309	3.3338	3.7542	3.4032	2.4293	4.4523	3.7417	4.2099	4.0542	3.2967	4.0267	4.0844	3.2157	3.4205	3.3094	3.6326	3.6705	3.2577	3.3923	3.6897	4.0913	3.3271	1.8470	4.2697	4.3718	3.6331	3.4209	3.5408	4.4954	2.7872	3.4172	3.7018
1099404	1.1959	1.4963	1.0333	0.8171	0.6455	0.7283	0.8657	0.8841	1.0678	1.5188	1.1092	0.7276	1.3239	0.5878	0.7238	0.8149	0.6317	1.0895	1.4151	0.9145	0.8007	1.1958	0.4081	0.4551	0.7760	1.1518	1.5759	1.1919	0.9180	1.2239	0.7757	0.7376	1.1099	0.6368
1097652	5.4593	5.1962	5.1950	5.1115	5.5157	4.6179	3.7415	6.3199	5.1908	5.4816	5.5844	4.8884	4.9534	6.2958	4.5058	4.5173	4.7301	5.2235	5.8495	4.8390	5.5616	4.7006	5.9930	4.9942	2.8375	5.6887	6.1592	4.9048	5.4521	5.0573	6.0784	4.4021	4.7198	4.4895
1092218	2.9096	3.5019	2.5295	2.5433	2.4394	2.9881	2.7429	2.5582	3.0472	3.5841	2.3001	3.0371	2.9481	1.9474	2.3092	2.4455	3.0848	3.2196	4.5111	2.7854	2.7360	2.9913	2.3191	2.2721	3.3690	2.6151	3.3915	2.4543	3.0835	2.9584	1.8213	2.2297	2.6039	2.8643
1086899	5.9723	5.1997	5.5744	4.5123	5.5748	5.2685	4.3054	5.6637	5.5824	5.1790	5.6445	4.5922	5.0727	6.0129	4.9520	4.9599	4.8330	5.3128	4.6402	4.9729	4.4522	4.9130	5.5673	4.9507	3.4844	5.9593	5.2593	5.3584	4.9256	4.9133	6.0258	4.7440	4.8577	4.6927
1098734	9.1464	8.8509	8.8727	8.6071	8.7955	8.2008	7.4953	9.0137	8.5842	9.2459	9.0133	8.4690	8.9349	9.3726	7.9020	8.3357	8.2955	8.6274	8.9557	8.3505	8.7909	8.8036	9.2730	8.0607	6.8284	9.1191	9.3410	8.6656	8.5527	8.6600	9.6276	7.7231	8.4701	8.2891
279963224	0.2374	0.8570	0.2034	0.0000	0.0000	0.0000	0.1151	0.1674	0.1054	1.5416	0.1930	0.0000	0.1602	0.0000	0.0883	0.1313	0.1482	0.1071	2.0451	0.0738	0.0000	0.0000	0.1849	0.2744	0.4936	0.0000	1.0014	0.0000	0.0099	0.1901	0.0000	0.0880	0.1519	0.2180
1097592	4.7923	3.3731	4.4051	3.7890	4.0758	3.6217	2.7198	3.8328	4.2050	3.6147	4.2594	3.8356	3.9595	4.3391	3.2951	3.4092	3.2850	4.4111	3.0013	4.0082	4.0230	3.6782	4.2904	3.6597	2.2500	4.9318	3.7804	4.1829	3.8346	3.7533	4.4917	3.4119	3.5853	3.3832
1097477	2.4146	2.1805	2.2913	2.2364	2.3758	1.6116	1.6991	1.9020	2.2052	2.8697	2.7861	1.9847	2.6296	2.9387	1.6851	2.0877	1.7866	2.4709	2.9624	2.1727	2.5541	2.4503	2.4694	1.5247	0.7299	2.3909	2.7714	2.2151	1.8545	2.6626	2.5901	1.6118	2.3044	1.5733
1098413	1.6613	1.7947	1.3734	0.4557	1.4432	1.4463	1.5340	1.1016	1.4173	2.4630	1.6309	0.4032	1.2543	1.6845	1.9784	2.0342	0.6870	1.7099	2.4366	1.2603	0.5897	1.2107	1.4778	2.3702	0.8859	1.8371	2.4912	1.2471	0.5240	1.3884	1.6347	2.3076	2.5452	0.8914
1103208	1.5899	2.3537	1.1485	1.4008	0.8411	1.1632	1.6595	0.6798	1.6173	1.9543	0.9704	1.2638	1.8545	0.6330	0.9988	1.2528	0.9141	1.8023	2.2781	1.1195	1.6092	1.9830	0.6359	0.7864	1.2409	1.5939	1.8841	1.2648	1.4157	1.9620	0.7853	1.0794	1.5274	0.9621
280058568	4.5490	4.3404	4.7402	4.7948	4.7863	3.6595	2.7487	4.9977	4.2689	4.4771	4.5352	4.2419	4.2458	4.8345	3.5579	3.9723	3.9076	4.2912	4.1039	4.3004	4.8201	3.9496	4.4158	3.6437	1.4220	4.4895	4.6882	4.3339	4.5040	3.8763	4.2721	3.3925	4.1639	3.9368
280089575	4.2686	4.2535	4.1632	4.0548	4.2304	3.5231	3.1782	4.4934	3.9539	4.6908	4.6145	3.7381	4.3003	4.7619	3.3716	3.6855	3.7664	4.0372	4.3932	4.1025	4.2758	4.0851	4.5445	3.4212	2.2410	4.3827	4.6918	4.0636	3.9080	4.1369	4.8424	3.2343	3.8971	3.7030
1098060	1.7822	1.8858	1.5666	1.5530	1.2090	1.0884	1.1960	1.8016	1.2560	2.4255	1.4614	0.9406	1.4654	1.5284	1.3669	1.4323	1.2159	1.3357	2.4270	1.4374	1.3933	1.4440	1.5606	1.3064	0.6363	1.7240	2.4211	1.4422	1.2201	1.4723	1.4460	1.4117	1.7804	1.0998
1092255	4.3254	4.4897	3.9710	4.0845	4.0701	3.5584	3.0292	4.5659	3.8527	5.0438	4.2657	3.8809	4.5926	4.5428	3.1541	3.5934	3.8958	4.3871	5.0423	3.9239	4.8195	4.3941	4.8973	3.7617	2.0242	4.4294	5.0106	3.8553	4.1667	4.5293	4.5056	3.0779	3.9212	4.1293
1095005	4.1311	3.8233	2.8601	3.1655	3.5645	2.9434	3.6360	3.1925	4.5136	3.7436	3.0748	3.1690	3.6864	3.4200	2.8425	3.2146	2.9656	4.1868	3.3786	3.0953	3.1847	3.3898	3.2471	2.5318	3.6138	4.1171	3.5602	3.0957	3.2267	3.5111	3.2539	2.5923	3.2430	3.0700
1102232	2.1086	1.9587	2.1571	1.2656	1.6813	1.5428	1.2388	2.2419	1.8908	2.3207	2.3372	1.4728	1.8776	2.2749	1.3648	1.6988	1.6810	1.9756	2.2389	1.9625	1.9306	1.8752	2.4054	1.5696	0.8730	2.0925	2.4848	2.0618	1.6547	1.8681	2.1984	1.5824	1.7748	1.6116
279957575	4.5723	5.1949	4.8980	4.1026	4.7672	4.8644	4.5747	6.0941	4.9665	5.5399	4.9302	3.6857	4.4883	5.5146	4.7106	4.3908	4.6477	5.1830	5.3683	5.1379	4.4149	4.3559	5.1088	4.7640	4.5487	4.8266	5.8060	5.2139	4.5038	4.7992	5.2161	4.9176	4.6532	4.6510
1089118	3.5361	2.8988	3.5246	2.7993	3.3353	2.8259	2.2120	2.7907	2.9709	3.4223	3.6494	2.5358	2.8998	3.9308	2.8603	3.1057	2.3637	2.9944	3.1532	3.0279	2.5819	2.8590	4.0366	3.0917	1.2019	3.4871	3.6162	3.1550	2.2975	2.7918	4.0127	2.8603	3.2988	2.3815
1102602	3.4898	2.6555	3.1591	2.7676	3.1064	2.8145	1.8290	2.9894	2.8751	3.0952	3.1525	2.7962	2.1477	3.4109	2.6211	2.6613	2.2022	2.9427	3.4856	2.8808	2.6610	2.2063	3.6055	3.1057	1.4104	3.3331	3.2953	2.7548	2.6313	2.3799	3.6847	2.7381	2.6187	2.4415
1100396	2.7035	2.7557	2.5636	2.4187	2.6763	2.0369	2.2175	2.0746	2.5444	2.8979	2.7165	2.0011	2.5445	2.9027	2.1323	2.5846	1.7548	2.7018	2.9650	2.4011	2.3825	2.4842	2.6166	2.0066	1.3133	2.7607	2.9683	2.5230	2.2553	2.5938	2.8487	2.0810	2.7739	1.6686
1097433	6.3208	6.2358	6.2154	5.8268	6.1037	5.5097	5.1600	7.0998	5.9311	6.2467	6.3020	5.7598	5.8846	6.4357	5.1195	5.5614	5.7152	6.2790	6.4449	6.1950	6.2575	5.8094	6.5171	5.7032	4.6448	6.3011	6.4146	6.0411	6.0271	5.7979	6.5002	5.2005	5.6577	5.8581
1108913	4.0917	4.3272	4.1114	3.8237	4.0684	3.5022	3.8359	5.0661	4.0191	4.7505	4.1211	3.4337	3.9943	4.5356	3.6058	3.9097	3.7810	4.3687	5.0279	4.1435	4.1777	3.7219	4.5288	3.8630	3.0365	4.2643	4.9249	4.1030	3.7970	3.8389	4.3624	3.6429	4.1513	3.9068
279936114	0.4495	2.1089	0.6060	0.0000	0.4781	0.5607	0.8841	0.3287	0.6302	1.8919	0.0000	0.0000	0.9095	0.3772	0.0000	0.2355	0.4941	0.0000	1.8203	1.0086	0.0000	1.1120	0.0000	1.1721	0.6190	0.5145	1.6128	0.5504	0.5566	0.6512	0.6627	0.5265	0.3446	1.3957
279909651	0.2618	0.5572	0.0000	0.0000	0.0000	0.2570	0.3221	0.0000	0.4738	0.8499	0.3978	0.0000	0.0000	0.0000	0.4649	0.1386	0.0000	1.2547	1.0282	0.1827	0.0000	0.0000	0.0000	0.0000	0.3863	0.8451	0.3011	0.2828	0.0000	0.2775	0.0000	0.4632	0.2778	0.0000
279971747	1.9414	3.4143	1.4480	1.7379	1.2461	1.6630	1.6378	2.3710	1.9157	3.0638	0.9211	1.5118	2.2942	0.7133	1.1902	1.3537	1.8386	2.2013	3.2073	1.5991	1.6683	2.2327	1.0186	1.6281	2.9739	1.8217	2.8387	1.4664	2.2069	2.4219	1.1080	1.6568	1.7241	1.9652
1099444	1.0241	1.6489	1.1349	0.6581	0.6499	0.8604	1.0367	1.2928	0.8247	1.7509	1.0878	0.8050	1.4751	0.6747	0.8265	0.9113	0.8230	1.3514	1.6752	1.2105	0.7712	1.1764	0.6451	0.7133	0.8452	1.1470	1.6847	1.2716	0.8136	1.4868	0.7828	0.9410	0.9714	0.6230
1105503	4.7320	4.8553	4.8467	3.6738	5.2196	4.3242	4.3138	6.0346	4.6007	4.8727	5.1196	3.6921	4.3689	5.3170	4.2221	4.3830	4.1769	4.6876	5.1489	4.6235	4.2562	4.3663	5.2210	4.3946	4.3684	4.7442	5.7709	4.8687	4.0261	4.3491	5.3106	4.2634	4.4136	4.0312
1089977	5.4901	5.7299	5.1880	5.0589	5.5005	4.7245	4.3459	6.9651	4.9951	6.2976	5.5919	5.0531	5.4857	6.0598	4.4600	4.9168	5.4209	5.5451	6.4963	5.0617	5.6532	5.3483	5.6763	4.8554	3.7938	5.5555	6.5828	5.1384	5.5217	5.5744	5.7471	4.2055	5.0476	5.4486
1094200	2.8110	2.1737	2.4629	2.0148	2.4667	2.1030	1.3914	2.7170	2.4677	2.5656	2.5764	1.9334	1.9163	2.8275	2.1667	2.0943	1.5591	2.5655	2.3478	2.4257	1.9899	1.7111	2.7197	2.7703	1.1797	2.8830	2.6640	2.3523	1.8472	1.9554	2.7418	2.2523	2.1648	1.8300
1091225	3.6672	3.3766	3.8329	2.8856	3.5358	3.0350	2.6827	4.1596	3.4916	3.6676	3.9870	2.7506	3.2960	4.3436	3.1185	3.3318	3.1113	3.6611	3.3690	3.4917	3.2375	3.2372	4.0606	3.1747	1.6945	4.0372	3.9641	3.3569	3.1077	3.2870	4.3021	2.9573	3.3452	2.6459
1103309	2.1956	1.3601	1.6006	0.9440	1.4699	1.5771	1.0127	1.6920	1.7009	1.8507	1.6891	1.2109	1.8702	1.8089	1.1779	1.2307	1.0675	2.3914	2.4873	1.1986	1.6335	1.7735	1.7512	1.1932	0.4693	2.1733	1.9784	1.1052	1.6350	1.9082	1.6646	1.3098	1.4371	0.8219
279911972	2.3343	2.0513	2.6273	1.8434	1.7083	2.0420	2.0189	1.5261	2.1834	2.2750	2.6825	1.5910	1.9595	2.6270	1.6836	2.3947	1.5552	2.4856	1.6963	2.5948	1.2350	1.7701	2.5713	2.0920	1.4273	2.5474	2.1717	2.2449	1.8820	1.9422	2.1916	1.9435	2.8732	1.0812
1106465	2.6683	2.1974	2.2917	2.6189	2.1762	1.4293	0.5817	1.8828	1.5897	2.7851	1.9840	2.1825	2.1421	2.4894	1.3716	1.6235	1.3185	2.0422	2.5065	1.7650	2.6946	2.0933	2.7195	1.2629	0.2046	2.5005	2.6123	1.8940	2.0335	1.8889	2.7046	0.9379	1.9307	1.7369
1099130	2.5767	2.4846	2.3247	1.5524	2.6421	2.1999	1.4693	3.0155	2.3325	2.7899	2.5947	1.9582	2.3943	2.9775	1.9690	2.1133	1.8707	2.2778	2.7922	1.9429	1.9399	2.0218	2.6429	1.9704	1.0650	2.3814	3.0335	2.3176	1.7806	1.7012	2.8222	1.8616	1.6300	1.9479
1100367	4.5065	3.5968	4.2796	3.7883	4.1344	3.7761	1.8533	4.7136	3.6463	4.0376	4.3330	3.5252	3.5595	4.6909	3.6181	3.5974	3.3509	3.7213	3.8375	3.3624	3.5745	3.4262	4.5837	3.5930	0.7566	4.3595	4.3267	3.7641	3.4807	3.4165	4.9722	3.1547	3.5633	3.2762
1097138	3.2006	3.4180	3.2503	3.2962	3.2084	2.7122	3.2921	2.3073	3.5935	3.4536	3.5405	3.1610	3.6545	3.5202	2.7920	3.2386	2.5852	3.7193	3.6029	3.1301	3.4095	3.5497	2.8722	2.4073	2.3593	3.4227	3.4972	3.4498	2.8764	3.7927	3.0322	2.7904	3.4878	2.1601
1101497	8.6607	8.6246	8.7996	8.1687	8.8740	7.8806	7.3272	9.9135	8.4039	8.8108	8.6476	8.0766	8.4678	9.2343	7.7738	8.2043	8.1481	8.5814	9.1516	8.6666	8.6153	8.1701	8.9599	8.1498	6.8048	8.7427	9.2084	8.4300	8.4980	8.3066	8.9982	7.9099	8.1796	8.1723
279665190	1.0478	0.7234	1.5316	0.7812	1.2354	0.0000	1.5592	1.5407	1.7287	1.3098	1.8879	0.0000	1.9992	1.4536	1.3568	1.5156	0.9141	1.5825	1.5046	0.4665	0.0000	0.0000	0.0000	1.5166	0.9795	1.9051	1.6974	1.3695	0.1306	0.9918	1.8937	1.3666	2.3151	0.0000
1089759	6.9291	7.4878	6.2811	6.6509	6.5249	6.0488	6.3181	6.7834	6.9877	7.0599	6.1510	6.6053	6.6552	5.7308	5.7190	6.1122	6.5868	6.7697	6.4451	6.4836	6.4186	6.5955	5.7822	5.7035	7.2490	6.7662	6.9352	6.5827	6.8435	6.4581	5.7058	5.9869	6.0109	6.6239
1104761	3.8253	3.6002	3.7455	3.7037	3.7875	3.0259	1.7483	4.9829	3.0147	4.2071	3.5305	3.3469	3.3556	4.3391	2.7995	2.8296	2.9304	3.4396	4.5837	3.1702	3.8828	3.2351	4.4961	3.0918	1.0003	3.6969	4.5922	3.3104	3.7288	3.2492	4.4446	2.5770	2.9318	3.3280
1090016	6.2928	5.0118	6.1591	5.6079	5.8123	5.1034	4.3342	5.4092	5.6766	5.2014	5.9022	5.3712	5.1656	6.0809	4.9286	5.1085	4.6527	5.8026	4.9689	5.9573	5.7548	5.1784	6.6295	5.4457	3.7198	6.3030	5.4115	5.9959	5.5012	5.1363	6.3718	4.9497	5.3446	5.1574
1089004	1.3952	1.7881	1.5169	1.0370	1.5000	1.1240	1.2707	2.2019	1.4105	2.3755	1.7656	0.6416	1.3356	2.0513	1.6601	1.8225	1.2060	1.7324	2.8515	1.2800	0.6733	1.1047	1.4982	1.5885	0.8552	1.6651	2.5024	1.4470	0.9604	1.5870	1.6030	1.7012	2.1308	1.1316
1097383	1.4864	1.9285	1.3277	1.3850	1.1262	0.9385	1.1104	1.1719	1.5538	2.2190	1.3809	1.2873	1.6468	1.2199	1.0236	1.2483	0.8648	1.6606	2.2329	1.3259	1.5004	1.6431	1.2545	1.4490	1.1455	1.4844	2.1122	1.3731	1.0668	1.8391	1.1662	1.1852	1.4410	0.9562
1095191	1.1327	0.8300	0.7793	0.4180	0.4701	0.3652	0.4704	0.3889	0.8934	1.2522	0.5567	0.3917	1.0431	0.6497	0.3671	0.5643	0.4049	1.5433	1.3936	0.5214	0.5886	1.0592	0.6749	0.5039	0.1870	1.2192	0.9812	0.5440	0.5128	1.0390	0.6187	0.4223	0.6082	0.4516
1087533	1.5347	2.2632	1.7986	1.6085	0.9156	1.7126	1.9243	0.8350	1.8565	2.0910	1.1946	1.3849	1.6950	0.7969	1.1905	1.3525	1.1750	1.8150	2.0993	1.5390	1.4528	1.8100	1.0859	0.9715	1.6230	1.4241	1.8062	1.6468	1.5130	1.6963	0.9093	1.0833	1.9566	0.7816
1101459	2.2717	3.0081	2.3649	2.5767	2.1307	1.8482	2.5821	1.5548	2.6039	2.9870	2.4678	2.2340	3.0131	2.3794	2.0073	2.4109	1.6817	2.7913	2.9441	2.2000	2.6333	2.9439	1.8608	1.6094	1.7491	2.5555	2.9827	2.4377	2.1209	3.1277	2.1721	2.0217	2.6195	1.5336
1091374	5.5691	5.9132	5.2412	5.3045	5.2566	5.1540	4.7902	6.1683	5.5808	5.6754	5.0980	5.0418	5.1957	4.6629	4.6113	4.5827	5.0657	5.5493	5.4577	5.3530	5.2305	4.9384	5.2206	4.6242	5.4032	5.6856	5.7442	5.1324	5.5553	4.9231	5.1385	4.9687	4.8821	5.1337
280075281	4.5506	4.9973	4.8740	4.3565	4.5443	4.1110	3.8298	5.2970	4.0731	5.9273	5.1837	4.0032	5.5847	5.5758	3.6871	4.2988	4.4699	4.5497	6.0578	4.6383	4.8796	5.4048	5.0831	4.0956	2.7727	4.5550	6.0716	4.5784	4.3502	5.8291	5.3423	3.8601	4.7532	4.8298
1099121	6.3312	5.3568	5.8323	5.9265	5.4903	5.0761	3.6636	5.3446	5.3213	5.7216	5.8312	5.8306	5.4299	5.9677	4.6316	4.9372	4.7907	5.5011	5.0428	5.5093	6.1142	5.3386	6.4089	5.1830	2.8174	6.1744	5.6221	5.6202	5.6624	5.3000	6.4215	4.4547	5.1439	5.3391
279755852	6.6094	7.0599	7.1124	6.8114	6.8232	5.9489	5.3830	8.1219	6.2759	7.3774	7.1750	6.4739	7.2336	7.4148	5.7713	6.1783	6.5220	6.6534	7.3628	6.9340	7.3617	6.8543	7.1094	6.3139	3.8563	6.8796	7.4149	6.8505	6.9917	6.9256	7.2106	5.9864	6.4057	6.6173
279981623	0.0000	1.1964	0.0000	0.1571	0.2831	0.1040	0.0000	0.0000	0.1127	1.6874	0.1495	0.0000	0.8033	0.0000	0.5390	0.1958	0.1144	0.0000	2.0231	0.0000	0.0000	0.5035	0.2932	0.0709	0.0000	0.0000	2.1841	0.0000	0.3322	0.6203	0.0000	0.2053	0.0000	0.1150
1097164	3.9523	4.6451	3.6977	3.5450	3.3842	3.8165	4.0153	3.0066	4.0812	3.9685	3.3644	3.3640	3.9299	3.0146	3.4060	3.5843	3.4518	4.0608	4.0372	3.7223	3.4184	4.0041	3.1534	2.9884	3.9166	3.9285	3.9124	3.8025	3.7073	4.0100	3.2191	3.4462	3.7375	3.2226
1095952	3.3366	4.0338	2.6809	3.4167	2.4511	2.9125	3.1400	2.4347	3.4640	3.5882	2.7060	3.4894	3.4195	1.9552	2.5754	2.7939	2.7031	3.5125	3.9052	3.0594	3.2887	3.5467	2.2999	2.5309	3.7005	3.2755	3.6754	2.9322	3.6388	3.4224	2.0930	2.7864	2.9962	2.9095
1098842	0.5253	1.2432	0.5425	0.3481	0.1730	0.2580	0.5051	0.1558	0.6998	1.2191	0.2097	0.2672	0.7622	0.0826	0.3481	0.3421	0.1832	0.7931	1.2093	0.5057	0.3208	0.6860	0.1927	0.4375	0.6119	0.7608	1.1102	0.5756	0.4067	0.6697	0.1969	0.3557	0.6246	0.1550
1097147	3.1217	2.6574	2.9138	2.4048	2.3287	2.3744	1.4805	3.0540	2.7702	2.7286	2.9711	2.4551	2.6150	2.7451	2.0081	2.0970	2.4729	2.9998	2.6164	2.7544	2.9682	2.6437	2.9550	2.4942	1.3737	3.1591	2.6755	2.8018	2.6219	2.6056	3.0890	1.8657	2.2385	2.6171
1093153	2.4263	3.3922	2.6712	2.9775	2.7910	2.2958	2.5049	3.6591	2.2780	3.7597	3.0084	2.6424	2.6547	3.0490	2.3639	2.4915	2.8473	2.7445	4.1830	2.4848	2.7114	2.2536	2.8139	2.2843	1.5816	2.7236	3.9687	2.9881	2.7938	2.5906	2.9880	2.3322	2.7645	2.6266
1097783	1.7998	1.9341	1.7054	1.7793	1.8726	1.8893	1.9965	1.3449	2.4541	2.5835	1.5657	1.5413	1.8984	1.8575	1.4752	2.3167	0.8628	2.1808	2.4653	1.4629	1.4677	1.7253	1.3925	1.0474	1.6422	1.9548	2.6205	1.6619	1.3783	1.9561	1.5158	1.5263	2.3640	0.7390
1093013	1.8958	2.9628	1.5772	1.7113	1.1805	1.6920	2.1558	1.7971	2.0718	2.6953	1.3186	1.5299	2.1823	0.6641	1.3817	1.4796	1.9211	2.2412	2.9337	1.6984	1.7600	2.3009	1.0017	1.3748	2.4253	1.7896	2.4003	1.6109	2.0798	2.2986	1.0050	1.5177	1.8544	1.7554
1088808	2.2317	3.0609	2.6469	2.2122	2.2836	1.8656	2.4894	1.4449	2.4440	2.7409	2.2921	2.1552	2.1641	1.9662	1.9237	2.0342	1.9994	2.5655	2.4245	2.7867	2.3445	2.3754	2.6636	2.1114	2.6891	2.2548	2.6475	2.7502	2.2111	2.2544	2.2034	2.0073	2.3855	1.6437
1102919	2.8630	2.1770	2.8836	2.1843	2.5373	2.1239	1.8935	2.1853	2.3438	2.7438	3.1415	1.9682	2.4175	3.2312	2.1373	2.2051	1.7913	2.5707	2.7851	2.6128	2.5692	2.3296	3.2868	2.4236	1.1442	2.8333	2.7342	2.6572	2.1982	2.3069	3.1122	2.1754	2.4929	1.4697
1103256	1.8040	2.1372	1.9506	1.6752	1.8179	1.3872	1.8226	2.2247	1.8986	2.2577	1.9176	1.4046	2.0278	1.8313	1.4031	1.6036	1.4129	2.0244	2.6010	1.8662	1.8666	1.7977	1.4171	1.4094	1.3277	1.9720	2.5072	1.9587	1.9712	1.9498	1.6892	1.5001	1.8168	1.1735
1094809	0.8732	1.1012	0.4386	0.3654	0.4150	0.1623	0.4426	0.6223	0.6180	1.1225	0.3377	0.3117	0.5980	0.1824	0.1780	0.3268	0.1585	0.7150	1.2538	0.3582	0.1747	0.4943	0.3486	0.2189	0.2836	0.6820	1.0715	0.4770	0.3149	0.3851	0.3971	0.3310	0.4601	0.3075
1088520	2.3868	2.4772	2.3643	2.4357	2.6227	1.8127	2.2179	1.5832	2.4646	3.0561	2.9957	1.8748	3.0646	3.0869	1.9613	2.5884	1.5883	2.6810	2.7747	2.3244	2.5523	2.9276	2.2747	1.6116	0.8063	2.6578	3.1768	2.4454	1.9824	3.2583	2.6312	1.8951	2.9497	1.4767
1096743	2.7851	1.9822	2.3899	2.2659	2.1459	1.5094	1.6813	1.2612	2.5021	1.9603	2.6076	1.9066	2.1010	2.2118	1.5326	2.1486	1.3846	1.9912	1.5296	2.1483	1.9297	2.1550	2.2285	1.4193	1.2392	3.0202	2.0615	2.4220	2.1952	2.0176	2.6472	1.5798	2.1054	1.4617
279820916	4.1418	3.8511	4.4359	3.9910	3.7952	3.5657	3.0335	4.0767	3.8515	4.1150	4.3301	3.1068	3.9951	4.3179	3.2722	3.5044	3.7163	3.9281	4.0691	3.9669	3.7779	3.8495	4.3855	3.5151	2.3683	4.1005	4.0862	3.9046	3.6551	3.6963	4.3708	3.0952	3.7260	3.5155
1104799	5.8784	5.3079	6.0164	5.1931	5.9608	5.0156	4.9612	5.7436	5.5128	5.5317	6.0131	4.8426	5.3739	6.4514	4.7815	5.3819	4.8503	5.5760	5.3399	5.7389	5.4160	5.2639	6.2373	5.1132	3.7515	5.8366	5.8050	5.7796	4.9355	5.2302	6.3141	4.8478	5.5773	4.9416
1097986	4.0215	4.0823	4.2639	3.4963	4.1634	3.3502	3.6116	3.9464	3.9007	4.3009	4.5587	3.1835	4.2913	4.7311	3.4415	3.9207	3.8257	4.2146	4.2390	3.9241	3.6785	4.1291	4.0940	3.3655	2.2947	4.1898	4.4322	4.1572	3.3059	4.4205	4.3377	3.3604	4.2765	3.8702
1094182	2.9821	3.6303	2.7719	2.3307	2.6205	2.5255	2.5463	2.7341	3.0222	3.1610	2.6566	2.2007	2.8771	2.3368	2.3556	2.2957	2.6340	3.1768	3.2103	2.7877	2.6994	2.7778	2.6381	2.5258	3.5305	2.9821	3.2055	2.7916	2.8800	2.8279	2.7442	2.4567	2.4839	2.5787
280088389	1.7349	0.9400	1.0027	0.8073	0.7650	0.6531	0.8240	0.3239	1.9755	0.7233	0.4896	0.7313	0.9103	0.8430	0.5609	1.4465	0.5856	1.3610	1.3368	0.6995	0.8266	0.6992	0.4076	0.6259	1.7513	1.8661	1.7363	0.8847	1.0167	0.8989	0.4831	1.1417	1.2691	0.3791
280104348	2.3031	2.0653	2.3721	1.5663	1.8195	1.9209	0.6498	2.7689	1.7930	2.4525	2.2428	1.9718	2.1877	2.5284	1.4267	1.6328	1.8852	2.3128	3.3619	2.1704	2.1120	2.1913	2.7703	1.8199	0.6858	2.2709	2.7457	1.9318	2.0484	2.0726	2.5179	1.5117	2.2643	1.9362
1092562	2.9781	3.1614	2.7402	2.7913	2.9139	2.1524	1.4269	3.2545	2.4733	3.6826	2.8612	2.9398	3.0169	3.5267	2.4116	2.3245	2.2192	2.7755	4.0194	2.2296	3.1361	2.8237	3.1310	2.7861	0.2640	2.8260	4.0217	2.4848	2.8977	3.0479	3.4073	2.1501	2.7004	2.0611
280093501	3.9181	3.7606	4.0144	3.5605	3.8338	3.1608	3.7051	3.8649	3.7658	4.1860	3.8423	2.8657	4.1613	3.8059	3.4440	3.6683	3.4153	4.1944	4.0896	3.8024	3.3193	3.7347	3.7919	3.4697	3.0498	4.3041	4.0608	4.0401	3.4778	4.0757	3.8808	3.5776	3.5600	3.4723
1096341	2.2616	3.1479	1.8830	2.2718	1.5549	1.9393	2.2832	1.7754	2.4675	2.7600	1.6946	2.4138	2.4787	1.3723	1.6708	1.9192	2.1035	2.5241	3.1350	1.9870	2.6170	2.2961	1.3478	1.3906	2.4385	2.2054	2.5363	2.1277	2.4791	2.4657	1.3467	1.5137	2.1928	1.7410
279962412	0.4213	1.0786	0.9587	0.3317	0.0000	0.2469	0.8186	0.0000	0.3994	0.7798	0.6952	0.0000	0.4563	0.2715	0.0000	0.0000	0.7739	0.2894	0.7106	0.2672	0.0000	0.9004	0.0000	0.2079	0.0000	0.3840	1.4148	0.2617	0.2180	0.5817	0.0000	0.0791	0.0000	0.1003
1100482	1.7358	1.7684	1.1002	1.8399	1.4047	0.9675	0.8298	2.0502	1.1929	2.3195	1.5757	1.5983	1.2051	1.5166	0.9274	1.1457	0.9056	1.3141	2.9456	0.8547	2.1443	1.2053	1.4489	1.0768	0.5838	1.5908	2.4901	1.1865	1.8447	1.0791	1.4436	0.7936	0.8210	0.9176
280019705	3.7074	3.5994	3.9198	3.0868	3.3352	3.2324	3.5660	4.3093	3.8052	3.7029	4.0740	3.0308	3.4934	4.2579	3.2665	3.4767	3.6653	4.0580	3.8409	3.8318	3.4965	3.2325	4.0118	3.5758	3.4309	3.9750	4.3449	4.1628	3.0765	3.5505	4.1887	3.5625	3.4899	2.8207
1105049	0.9542	1.4187	0.8355	0.6323	0.8577	0.4728	0.9013	0.9026	0.8704	1.4794	0.7163	0.4455	0.9607	0.8624	0.4314	0.5601	0.5738	1.0722	1.9653	1.1029	1.0478	0.8433	1.1627	0.6425	0.6048	0.9556	1.7677	0.9005	0.6336	0.8359	0.9160	0.8128	0.9897	0.6019
279868244	4.0741	4.7282	4.3664	3.3883	4.4958	3.7605	3.3283	5.3326	4.0574	5.0620	4.4198	3.6307	4.4305	4.7670	3.6556	3.9697	4.0972	3.9688	5.1469	4.3873	4.1218	4.1777	4.3534	3.9549	2.7503	4.1235	4.9869	4.2058	3.8479	4.1357	4.5900	3.9063	4.2053	4.1881
1088956	7.3868	8.5016	7.4684	8.2320	7.5668	6.8056	8.4147	6.1124	8.0697	8.2199	7.7671	7.7929	8.5204	7.6211	7.1385	8.1335	6.8971	8.2165	8.5552	7.5629	8.2786	8.4918	6.9462	6.1794	7.6221	7.4539	8.2002	7.8056	7.5652	8.7529	6.8922	6.6987	8.1824	6.6605
1104463	4.2543	4.4886	4.5550	4.2272	4.7474	3.6265	3.8071	4.8722	3.9157	4.7705	4.4907	3.7139	3.8568	5.0306	3.5982	4.1937	3.3980	4.1185	5.2303	4.2276	4.4790	3.7827	4.7784	3.9098	3.5339	4.0951	5.2379	4.2816	4.1413	3.9066	4.6545	3.5832	4.0701	3.4357
1088093	3.1638	2.8164	3.2727	2.6572	2.8416	2.4705	2.6474	2.3427	2.9428	3.0891	3.3219	2.4255	2.7649	3.3957	2.6335	3.0150	2.0843	2.9975	3.1301	2.8958	2.6037	2.7807	3.2477	2.5558	1.7054	3.2754	3.1822	2.9171	2.3634	2.7985	3.4948	2.7097	3.2475	2.0168
1092611	2.4191	2.2036	2.0110	1.9297	1.7864	1.5600	1.3090	1.9727	1.4613	2.5117	1.9087	1.4163	1.8352	1.8632	1.3708	1.9901	1.2885	1.9340	2.9050	1.5906	2.2749	1.9622	1.8637	1.2166	0.9719	2.0459	2.4554	1.6927	2.0425	1.7653	1.9994	1.3245	1.8612	1.4471
1101850	5.9862	5.4926	5.8556	5.6388	5.6886	5.3686	3.2706	6.6913	5.4152	5.9202	6.0236	5.3772	5.6959	6.7140	4.9993	4.8751	4.8856	5.3828	5.5799	5.4372	5.9403	5.5153	6.7509	5.4619	2.1085	6.0868	6.4486	5.7259	5.6843	5.6154	6.9416	4.8006	5.1906	4.8985
1093576	1.7054	2.5852	1.2842	1.6354	1.2299	1.2308	1.2894	0.9849	1.6522	2.2940	1.3041	1.5887	1.9073	0.7850	0.9047	1.3427	1.3195	1.8702	2.3094	1.0749	1.5161	1.6901	0.9926	0.7502	1.8498	1.5247	2.0301	1.2615	1.8707	1.8329	1.0197	0.7892	1.4244	1.3208
1087151	2.2077	3.0126	1.7780	2.4988	1.4016	1.8542	1.6160	1.2298	2.0436	2.4354	1.2532	2.0836	2.3362	0.7226	1.3786	1.2137	1.8366	2.5743	2.4801	2.0500	2.5626	2.2597	1.4569	1.2515	2.3924	2.0505	2.2330	1.9245	2.7156	2.4471	1.1242	1.2209	1.5199	1.5911
1099128	5.8280	5.3531	5.4964	4.4746	5.6278	5.2105	4.2413	5.8712	5.1820	5.6448	5.5966	4.0995	4.7544	6.1386	5.1923	5.3683	4.8625	5.2681	5.0850	5.1258	4.0797	4.6464	5.9360	5.6806	3.6211	5.7862	5.6379	5.2816	4.2040	4.6785	6.2106	5.1181	5.4289	5.2248
279915901	1.3821	1.7714	1.3193	0.0000	2.2474	1.8779	1.5556	3.0513	1.6686	1.6381	2.1186	0.3377	1.4155	2.1645	1.6046	1.2956	1.7775	1.4120	1.7991	1.9691	0.0000	0.5770	1.5800	1.9102	1.7575	1.6277	2.2013	2.3958	0.3839	0.9150	1.4905	1.9766	0.6048	1.5139
[truncated: 396 more rows]
