# Supplementary material for: Identification of the Molecular Events Involved in the Development of Prefrontal Cortex Through the Analysis of RNA-Seq Data From BrainSpan
Source: ASN Neuro. 2019 Jun 18;11:1759091419854627. doi: 10.1177/1759091419854627 (PMC6582306; doi:10.1177/1759091419854627)
Supplement: Supplemental Material6 - Supplemental material for Identification of the Molecular Events Involved in the Development of Prefrontal Cortex Through the Analysis of RNA-Seq Data From BrainSpan [file Supplemental_Material6.zip › PFC/11/PFC-BPs-11.xlsx]

## Sheet: Sheet1
Sublist	Category	Term	RT	Genes	Count	%	P-Value	Benjamini
	GOTERM_BP_DIRECT	cellular response to extracellular stimulus	RT		4	3.3	0.00019	0.19
	GOTERM_BP_DIRECT	neurotransmitter uptake	RT		3	2.4	0.0011	0.46
	GOTERM_BP_DIRECT	positive regulation of cholesterol esterification	RT		3	2.4	0.0014	0.41
	GOTERM_BP_DIRECT	sodium ion transport	RT		5	4.1	0.0018	0.4
	GOTERM_BP_DIRECT	regulation of epithelial cell proliferation	RT		3	2.4	0.0025	0.44
	GOTERM_BP_DIRECT	negative regulation of astrocyte differentiation	RT		3	2.4	0.003	0.43
	GOTERM_BP_DIRECT	cell communication by electrical coupling involved in cardiac conduction	RT		3	2.4	0.003	0.43
	GOTERM_BP_DIRECT	positive regulation of fat cell differentiation	RT		4	3.3	0.0033	0.42
	GOTERM_BP_DIRECT	vasodilation	RT		3	2.4	0.0035	0.39
	GOTERM_BP_DIRECT	high-density lipoprotein particle remodeling	RT		3	2.4	0.004	0.4
	GOTERM_BP_DIRECT	telencephalon development	RT		3	2.4	0.0051	0.44
	GOTERM_BP_DIRECT	dentate gyrus development	RT		3	2.4	0.0051	0.44
	GOTERM_BP_DIRECT	response to light stimulus	RT		3	2.4	0.0051	0.44
	GOTERM_BP_DIRECT	inner ear receptor stereocilium organization	RT		3	2.4	0.0064	0.48
	GOTERM_BP_DIRECT	cellular sodium ion homeostasis	RT		3	2.4	0.0064	0.48
	GOTERM_BP_DIRECT	labyrinthine layer blood vessel development	RT		3	2.4	0.0064	0.48
	GOTERM_BP_DIRECT	negative regulation of growth	RT		3	2.4	0.0064	0.48
	GOTERM_BP_DIRECT	cellular response to zinc ion	RT		3	2.4	0.0064	0.48
	GOTERM_BP_DIRECT	transport	RT		8	6.5	0.0069	0.48
	GOTERM_BP_DIRECT	brain development	RT		6	4.9	0.0074	0.47
	GOTERM_BP_DIRECT	response to wounding	RT		4	3.3	0.0076	0.46
	GOTERM_BP_DIRECT	ion transport	RT		5	4.1	0.0088	0.49
	GOTERM_BP_DIRECT	cell adhesion	RT		9	7.3	0.0091	0.47
	GOTERM_BP_DIRECT	visual perception	RT		6	4.9	0.0093	0.46
	GOTERM_BP_DIRECT	positive regulation of cell proliferation	RT		9	7.3	0.0099	0.46
	GOTERM_BP_DIRECT	nervous system development	RT		7	5.7	0.01	0.45
	GOTERM_BP_DIRECT	cellular response to mechanical stimulus	RT		4	3.3	0.011	0.45
	GOTERM_BP_DIRECT	ion transmembrane transport	RT		6	4.9	0.011	0.45
	GOTERM_BP_DIRECT	fibroblast proliferation	RT		2	1.6	0.013	0.48
	GOTERM_BP_DIRECT	negative regulation of forebrain neuron differentiation	RT		2	1.6	0.013	0.48
	GOTERM_BP_DIRECT	response to drug	RT		7	5.7	0.013	0.48
	GOTERM_BP_DIRECT	positive regulation of BMP signaling pathway	RT		3	2.4	0.017	0.54
	GOTERM_BP_DIRECT	metanephric nephron tubule morphogenesis	RT		2	1.6	0.019	0.58
	GOTERM_BP_DIRECT	negative regulation of pro-B cell differentiation	RT		2	1.6	0.019	0.58
	GOTERM_BP_DIRECT	very-low-density lipoprotein particle clearance	RT		2	1.6	0.019	0.58
	GOTERM_BP_DIRECT	auditory receptor cell fate determination	RT		2	1.6	0.019	0.58
	GOTERM_BP_DIRECT	regulation of timing of neuron differentiation	RT		2	1.6	0.019	0.58
	GOTERM_BP_DIRECT	comma-shaped body morphogenesis	RT		2	1.6	0.019	0.58
	GOTERM_BP_DIRECT	forebrain cell migration	RT		2	1.6	0.019	0.58
	GOTERM_BP_DIRECT	retinal rod cell differentiation	RT		2	1.6	0.019	0.58
	GOTERM_BP_DIRECT	cell maturation	RT		3	2.4	0.022	0.62
	GOTERM_BP_DIRECT	neuron differentiation	RT		4	3.3	0.023	0.62
	GOTERM_BP_DIRECT	cell-cell signaling	RT		6	4.9	0.023	0.61
	GOTERM_BP_DIRECT	response to hypoxia	RT		5	4.1	0.024	0.62
	GOTERM_BP_DIRECT	lipoprotein metabolic process	RT		3	2.4	0.024	0.6
	GOTERM_BP_DIRECT	positive regulation of tyrosine phosphorylation of Stat3 protein	RT		3	2.4	0.024	0.6
	GOTERM_BP_DIRECT	L-glutamate import	RT		2	1.6	0.025	0.61
	GOTERM_BP_DIRECT	forebrain radial glial cell differentiation	RT		2	1.6	0.025	0.61
	GOTERM_BP_DIRECT	citrate transport	RT		2	1.6	0.025	0.61
	GOTERM_BP_DIRECT	S-shaped body morphogenesis	RT		2	1.6	0.025	0.61
	GOTERM_BP_DIRECT	D-aspartate import	RT		2	1.6	0.025	0.61
	GOTERM_BP_DIRECT	neuron migration	RT		4	3.3	0.03	0.65
	GOTERM_BP_DIRECT	negative regulation of lipoprotein lipase activity	RT		2	1.6	0.031	0.67
	GOTERM_BP_DIRECT	cellular response to hormone stimulus	RT		3	2.4	0.033	0.68
	GOTERM_BP_DIRECT	response to cAMP	RT		3	2.4	0.035	0.68
	GOTERM_BP_DIRECT	positive regulation of protein kinase activity	RT		3	2.4	0.036	0.68
	GOTERM_BP_DIRECT	heart valve morphogenesis	RT		2	1.6	0.038	0.69
	GOTERM_BP_DIRECT	cell morphogenesis involved in neuron differentiation	RT		2	1.6	0.038	0.69
	GOTERM_BP_DIRECT	chylomicron remnant clearance	RT		2	1.6	0.038	0.69
	GOTERM_BP_DIRECT	glutamate biosynthetic process	RT		2	1.6	0.038	0.69
	GOTERM_BP_DIRECT	skeletal muscle cell differentiation	RT		3	2.4	0.039	0.69
	GOTERM_BP_DIRECT	negative regulation of glial cell proliferation	RT		2	1.6	0.044	0.73
	GOTERM_BP_DIRECT	chorio-allantoic fusion	RT		2	1.6	0.044	0.73
	GOTERM_BP_DIRECT	cerebral cortex regionalization	RT		2	1.6	0.044	0.73
	GOTERM_BP_DIRECT	positive regulation of transcription from RNA polymerase II promoter	RT		12	9.8	0.048	0.75
	GOTERM_BP_DIRECT	negative regulation of neuron differentiation	RT		3	2.4	0.05	0.75
	GOTERM_BP_DIRECT	regulation of cardiac conduction	RT		3	2.4	0.05	0.75
	GOTERM_BP_DIRECT	cGMP-mediated signaling	RT		2	1.6	0.05	0.75
	GOTERM_BP_DIRECT	positive regulation of phospholipase activity	RT		2	1.6	0.05	0.75
	GOTERM_BP_DIRECT	negative regulation of neuron apoptotic process	RT		4	3.3	0.052	0.76
	GOTERM_BP_DIRECT	negative regulation of ERK1 and ERK2 cascade	RT		3	2.4	0.053	0.75
	GOTERM_BP_DIRECT	membrane repolarization	RT		2	1.6	0.056	0.76
	GOTERM_BP_DIRECT	negative regulation of stem cell differentiation	RT		2	1.6	0.056	0.76
	GOTERM_BP_DIRECT	positive regulation of osteoblast differentiation	RT		3	2.4	0.056	0.76
	GOTERM_BP_DIRECT	skeletal system development	RT		4	3.3	0.057	0.76
	GOTERM_BP_DIRECT	retinoid metabolic process	RT		3	2.4	0.058	0.75
	GOTERM_BP_DIRECT	sodium ion export from cell	RT		2	1.6	0.062	0.77
	GOTERM_BP_DIRECT	Sertoli cell development	RT		2	1.6	0.062	0.77
	GOTERM_BP_DIRECT	regulation of blood pressure	RT		3	2.4	0.065	0.78
	GOTERM_BP_DIRECT	somatic stem cell population maintenance	RT		3	2.4	0.065	0.78
	GOTERM_BP_DIRECT	phospholipase C-activating G-protein coupled receptor signaling pathway	RT		3	2.4	0.066	0.78
	GOTERM_BP_DIRECT	low-density lipoprotein particle remodeling	RT		2	1.6	0.068	0.78
	GOTERM_BP_DIRECT	negative regulation of neural precursor cell proliferation	RT		2	1.6	0.068	0.78
	GOTERM_BP_DIRECT	endothelial cell differentiation	RT		2	1.6	0.068	0.78
	GOTERM_BP_DIRECT	negative regulation of oligodendrocyte differentiation	RT		2	1.6	0.068	0.78
	GOTERM_BP_DIRECT	positive regulation of nuclear-transcribed mRNA poly(A) tail shortening	RT		2	1.6	0.068	0.78
	GOTERM_BP_DIRECT	positive regulation of positive chemotaxis	RT		2	1.6	0.068	0.78
	GOTERM_BP_DIRECT	cellular potassium ion homeostasis	RT		2	1.6	0.074	0.8
	GOTERM_BP_DIRECT	negative regulation of DNA biosynthetic process	RT		2	1.6	0.074	0.8
	GOTERM_BP_DIRECT	establishment of epithelial cell polarity	RT		2	1.6	0.074	0.8
	GOTERM_BP_DIRECT	positive regulation of renal sodium excretion	RT		2	1.6	0.074	0.8
	GOTERM_BP_DIRECT	sphingosine-1-phosphate signaling pathway	RT		2	1.6	0.074	0.8
	GOTERM_BP_DIRECT	lipid metabolic process	RT		4	3.3	0.079	0.82
	GOTERM_BP_DIRECT	establishment or maintenance of transmembrane electrochemical gradient	RT		2	1.6	0.08	0.82
	GOTERM_BP_DIRECT	L-glutamate transmembrane transport	RT		2	1.6	0.08	0.82
	GOTERM_BP_DIRECT	layer formation in cerebral cortex	RT		2	1.6	0.08	0.82
	GOTERM_BP_DIRECT	lipid transport	RT		3	2.4	0.085	0.83
	GOTERM_BP_DIRECT	lung development	RT		3	2.4	0.085	0.83
	GOTERM_BP_DIRECT	phospholipid efflux	RT		2	1.6	0.086	0.83
	GOTERM_BP_DIRECT	positive regulation of cholesterol efflux	RT		2	1.6	0.086	0.83
	GOTERM_BP_DIRECT	aging	RT		4	3.3	0.088	0.84
	GOTERM_BP_DIRECT	regulation of cell growth	RT		3	2.4	0.092	0.84
	GOTERM_BP_DIRECT	cell migration	RT		4	3.3	0.097	0.85
	GOTERM_BP_DIRECT	positive regulation of neural precursor cell proliferation	RT		2	1.6	0.097	0.85
	GOTERM_BP_DIRECT	positive regulation of cartilage development	RT		2	1.6	0.097	0.85
