# Supplementary material for: Identification of the Molecular Events Involved in the Development of Prefrontal Cortex Through the Analysis of RNA-Seq Data From BrainSpan
Source: ASN Neuro. 2019 Jun 18;11:1759091419854627. doi: 10.1177/1759091419854627 (PMC6582306; doi:10.1177/1759091419854627)
Supplement: Supplemental Material6 - Supplemental material for Identification of the Molecular Events Involved in the Development of Prefrontal Cortex Through the Analysis of RNA-Seq Data From BrainSpan [file Supplemental_Material6.zip › PFC/2/Expression.csv]

279750101	3.5354	3.0277	4.2036	3.8275	0.1403	0.5573	3.6564	3.5330	4.4326	3.8666	0.1268	0.0596	3.8227	3.8977	3.9264	0.1237	0.4234	3.6599	3.2405	3.9849	4.3766	0.1979	0.2658
279928483	4.1183	5.9623	5.5759	4.5780	3.7698	1.7189	4.0614	5.5565	4.8578	4.3018	3.3460	1.5238	3.9334	5.6362	4.5081	3.1485	0.8932	3.7423	5.7498	5.2891	4.3547	3.3269	0.7690
279797638	2.4534	0.0000	3.0522	0.0000	0.0000	0.0000	2.3910	0.0000	2.9341	0.0000	0.0000	0.0000	2.2541	2.5172	0.0000	0.0000	0.0000	2.4325	0.0000	3.0508	0.0000	0.0000	0.0000
279951718	6.7914	1.5901	0.4553	0.4029	1.1471	1.2241	6.4567	0.3747	2.9356	0.3530	0.6168	1.2614	6.4530	0.5091	0.2927	1.0816	1.3322	6.3243	0.6752	0.6059	0.7974	1.1398	4.4661
1099013	5.8131	0.4415	0.2218	0.2445	0.4382	0.5800	5.4543	0.0601	1.1075	0.1984	0.6001	0.3300	5.2822	0.1917	0.1988	0.9257	0.4634	5.2900	0.1727	0.1952	0.2779	0.6286	3.0103
279836646	4.5407	2.2367	2.1912	0.0000	5.5232	0.0000	5.2193	1.7092	1.4378	0.0028	2.7975	0.0031	3.2152	4.0151	0.0000	4.7686	0.0025	2.4299	1.9931	2.9181	0.0000	4.4774	0.0000
1088400	2.7738	3.0391	2.3496	0.2437	1.4078	2.5846	2.1800	4.2155	0.6373	0.1421	1.0078	1.4469	2.3128	2.2581	0.5752	1.5551	2.6688	2.9479	4.5333	2.4902	0.3068	1.8475	2.9971
1093101	4.4060	0.1315	0.0641	0.0996	0.1982	0.2533	3.9126	0.0205	0.1871	0.0438	0.3152	0.0731	3.7322	0.1500	0.0794	0.3544	0.0594	3.7844	0.0000	0.0401	0.0263	0.2611	0.6513
1099351	5.6871	1.4898	1.3781	1.0426	1.0599	1.7846	4.9886	0.9339	2.5456	1.1058	1.5440	1.3133	4.8564	1.0063	0.9706	1.3025	1.9566	5.6209	1.3113	1.2782	1.1929	1.6508	4.1023
279817689	1.1998	0.0000	2.2980	0.4319	0.0000	0.0000	0.6796	0.0741	2.9532	0.5205	0.0000	0.0000	1.8587	2.2825	0.4060	0.0689	0.0000	1.6104	0.0000	2.1685	0.4448	0.0000	0.0000
1093683	2.7352	1.6682	3.7889	0.0361	2.1714	2.7371	1.4221	2.4826	0.7797	0.0000	1.0574	0.8735	6.5513	6.1939	0.2708	4.9549	4.9662	3.5041	3.7502	3.6200	0.1923	3.5912	4.4373
279658008	2.3453	0.8995	1.7351	0.3841	1.1289	0.0000	2.5279	1.8605	1.1816	0.8428	1.0664	0.0000	1.9093	1.6787	0.1959	0.4367	0.4240	2.5529	1.8872	1.6249	1.1656	1.6903	0.2707
1091747	5.0027	4.5403	3.2048	0.7538	3.4779	3.8419	4.9680	4.2197	3.7397	0.4554	3.9125	4.3920	3.8581	3.0734	0.8870	3.3476	4.3416	4.4062	4.7852	3.5991	1.3860	3.4924	4.8625
1099534	3.2090	3.7128	3.2855	0.7678	2.1999	3.2444	2.9401	3.3243	3.9066	0.5346	2.4856	3.8339	3.2059	3.3980	0.6722	2.3508	3.8866	3.5112	4.0705	3.6153	0.6851	2.6398	4.0400
1093004	4.6599	0.4604	0.2232	0.4414	0.3637	0.1975	4.3683	0.3180	0.6898	0.3551	0.5966	0.3048	3.6579	0.1220	0.1855	0.6542	0.4112	4.2805	0.4984	0.1580	0.5527	0.3760	2.7761
1097144	4.7795	1.6034	2.7909	1.6782	1.9508	2.7549	4.3534	2.4808	1.8692	1.3498	1.7610	2.0674	4.2786	3.4067	1.9674	2.4842	2.1928	4.6335	2.3708	3.0366	1.5194	2.0148	3.2101
1090297	5.6850	0.2161	0.2044	0.0931	0.1055	0.2287	5.5148	0.1388	0.3212	0.2829	0.1554	0.3742	2.5678	0.2082	0.1313	0.1871	0.1549	3.1035	0.0504	0.1399	0.2892	0.2741	3.6480
1099759	4.7905	5.1798	5.0900	4.1839	4.0240	3.3424	4.6423	5.3709	4.7529	3.9400	3.7803	3.2000	4.8966	4.9168	4.8066	4.1632	3.3140	5.1528	5.4705	5.0405	4.0443	4.0401	3.7166
1104320	5.1964	4.6642	6.4691	3.9123	3.3857	6.9080	5.1912	6.2098	7.4521	3.0401	3.0956	7.4136	5.3476	6.3163	3.4164	3.0297	7.7401	5.9581	5.0780	6.6115	4.1181	3.3113	7.7213
1099300	2.9559	2.9234	2.3649	0.6556	2.2788	1.7129	2.7058	2.4530	2.7375	0.4815	2.5836	2.1525	2.8137	2.7116	0.6661	2.2651	2.0490	3.1487	3.0365	2.7615	0.6059	2.5558	2.1568
280059868	5.0681	6.7500	4.9177	4.0485	3.3308	4.0549	4.2139	5.3469	4.6980	3.8115	3.2552	5.0526	4.4926	4.1577	4.3453	3.1483	4.8020	5.4673	6.4005	4.2122	3.9072	3.1821	4.6636
1090315	3.6837	1.1842	0.6503	0.2923	0.8025	0.3981	3.2646	1.0972	0.8189	0.4334	0.7040	0.6087	3.4138	0.5131	0.4575	0.8265	0.5107	3.9732	1.0448	0.9469	1.5136	0.8478	1.9781
279822115	0.1725	0.0000	3.2168	0.1505	0.0982	0.3457	0.0727	0.0674	3.9438	0.1413	0.2495	0.4296	0.0000	3.4524	0.0884	0.0871	0.3031	0.0638	0.0000	3.1484	0.0860	0.1498	0.3531
1105306	2.7054	0.0000	1.6422	0.6875	0.8762	0.7710	2.7145	1.1752	2.2535	0.4616	0.8966	1.5019	3.0929	2.0642	0.8676	1.3462	1.8744	2.7092	2.2235	2.4299	0.8226	0.9273	1.1925
1102945	2.2714	0.2657	1.3421	0.1347	0.4290	0.7079	2.4726	0.3978	1.2383	0.0671	0.2320	0.5629	2.6733	1.4818	0.1593	0.4978	0.7121	2.2730	0.4824	1.0522	0.1307	0.3125	0.5802
1098685	2.0460	2.3702	1.4178	0.3470	0.7965	0.6188	1.0456	2.1366	0.6527	1.3614	0.5250	0.4697	2.8675	2.4793	0.4409	1.7647	1.3879	2.7118	3.2462	1.9248	0.4851	2.3960	1.5879
1090254	4.7608	0.3800	0.0349	0.0000	0.0220	0.3732	4.0854	0.0000	0.7215	0.0000	0.0391	0.2499	2.4191	0.0000	0.0000	0.0194	0.3738	3.2081	0.0364	0.0866	0.0936	0.1792	3.1216
1101781	5.9162	6.2419	5.6808	4.1556	5.3057	5.1141	5.6123	6.4877	4.8953	4.1080	4.6263	4.5191	5.5643	5.2694	4.1822	5.4299	5.1458	5.9351	6.3511	5.3766	3.9240	4.9285	5.0685
1103075	6.0307	5.1298	6.1466	3.6715	5.3869	5.4049	5.5716	5.7923	5.0261	3.5982	4.4597	4.9666	6.4567	6.4403	5.1327	5.7351	5.7546	6.0941	6.1815	5.8924	3.4622	5.2754	5.7610
280096483	3.4558	3.9910	3.0238	2.9272	2.2336	1.9963	3.2456	3.9505	3.3112	2.6938	1.7488	2.2234	3.1726	3.2063	2.9962	2.7141	2.7264	3.4284	4.2036	3.2223	2.6355	2.8025	2.1803
279985225	0.7382	8.0893	0.5285	0.0000	0.6378	2.6988	1.1525	0.4620	1.8427	1.1491	1.3160	1.9018	0.0000	1.9707	1.8049	0.0000	1.8390	0.7767	7.6207	1.0750	0.0000	1.0459	2.5322
279660990	4.6728	4.3171	6.2990	4.9920	4.9029	6.1236	5.2606	5.3757	6.6219	5.6763	5.0050	5.1328	5.7416	5.8225	2.6778	5.2042	4.2765	6.7903	4.9426	6.2112	4.0147	4.6337	3.7477
1103717	4.4250	4.6001	4.2762	1.8681	3.8930	4.1632	4.1181	4.7734	3.5689	1.6637	5.4230	4.1394	4.6822	3.7692	2.5612	4.4570	3.7355	5.1538	4.9110	4.8097	1.3227	4.7131	4.4625
1090213	3.0407	2.8718	2.2592	1.1330	2.5637	1.9188	2.5958	2.9603	1.2493	1.1598	1.8761	1.2893	3.3335	2.7231	1.5051	2.7441	1.8478	2.7354	3.3936	2.4219	0.8795	2.4858	1.8182
1106675	4.7430	4.3983	3.7557	3.1544	3.9556	3.3589	4.6176	3.9586	3.2028	3.4139	3.7274	2.6320	4.8618	4.2542	3.2850	4.2945	2.2642	4.6067	3.9565	4.0112	3.2258	4.1105	2.3851
279989402	0.4990	6.0086	1.0742	1.4479	0.5697	0.7937	0.4006	0.3867	0.9622	0.6143	0.7777	0.9571	0.6186	0.4847	0.8054	0.2149	0.9349	0.8292	6.3871	0.7165	0.7978	0.3148	1.0716
1094732	3.3908	0.6462	0.5184	0.1791	0.3658	0.8856	2.7775	0.5351	1.2103	0.3757	0.1847	0.5998	2.8774	0.4888	0.4331	0.3782	1.0181	3.7036	0.7207	0.5869	0.9498	0.5410	2.5998
1090117	2.9951	3.2081	3.0569	1.9461	2.6513	2.8507	2.5294	3.7185	2.7526	1.7633	2.2863	2.5701	3.7486	3.5387	1.1962	2.9629	2.9931	3.2571	3.8557	3.1414	1.4916	2.7191	3.2088
1096831	2.5397	2.6867	1.8180	0.1491	2.0285	1.7059	2.5028	2.2931	2.1100	0.0948	2.1404	2.2514	2.3607	1.7569	0.5012	1.8215	1.8707	2.3585	2.6119	1.9162	0.4468	1.7806	2.1759
1093703	2.7660	0.9244	0.4755	0.0482	0.4910	0.5891	2.4451	0.4364	0.6690	0.0303	0.3005	0.4462	1.9139	1.0094	0.0169	0.6902	0.7174	2.6483	0.8444	0.4446	0.0713	0.4300	1.8477
279708301	6.0052	6.8458	6.6072	6.0290	5.2808	5.3650	5.6674	6.4701	6.8393	6.1611	5.1912	5.3883	5.5609	6.4962	5.9786	5.0281	5.0730	6.2056	6.2785	6.2767	6.2590	4.5323	5.0599
1098684	1.7882	2.1439	1.5147	0.5215	0.6545	1.0287	0.9751	1.5973	0.6353	1.0871	0.2522	0.6832	2.3946	2.4159	0.4776	1.4798	1.8796	2.3722	2.9543	1.9244	0.7677	1.9032	1.7883
279740217	4.7131	3.9380	3.3581	3.1799	3.8616	2.5128	4.7057	3.7195	2.9042	3.2334	4.1061	2.4987	4.8644	4.1026	3.3886	4.3654	1.8870	4.6851	3.5983	3.7834	2.9383	4.1228	2.2891
1091518	4.1003	2.3092	1.8625	1.3192	1.7793	1.8002	3.5535	2.0892	2.3278	1.2652	1.8134	2.2932	3.4033	1.8491	1.4325	1.8680	2.3550	4.0032	2.3362	1.8079	1.5685	1.8779	3.0516
1087166	3.8509	0.7851	0.9862	0.7628	0.6797	1.1370	3.4743	0.5085	1.3168	0.6772	0.6829	1.0333	3.1746	0.6420	0.8395	0.6775	1.1599	3.8368	0.8754	0.7235	0.7906	0.7465	2.9176
1101252	2.2085	2.3564	1.8688	1.1584	1.2061	1.7690	1.6672	2.3746	1.3123	0.9339	0.9679	1.3131	3.0179	2.8505	1.5838	2.1029	2.0205	2.1738	2.9025	1.9811	0.8840	1.4723	1.7058
279891617	0.4027	1.1783	1.4027	0.0977	0.0000	0.1271	0.3576	1.6536	0.9600	0.2631	0.1114	0.2100	0.2482	1.3850	0.0383	0.2226	0.1708	0.4392	1.3666	1.1064	0.0192	0.3236	0.0665
1096364	2.9142	0.0638	0.0172	0.0000	0.0215	0.0505	2.1476	0.0000	0.0259	0.0822	0.0193	0.0175	2.6666	0.0410	0.0050	0.0752	0.0559	3.4760	0.0666	0.0841	0.0188	0.1118	2.2905
1097893	4.0622	2.3385	1.6774	1.6307	1.9651	1.8635	3.8475	1.6658	2.3129	1.6678	2.0208	1.8360	3.4159	1.9100	1.4183	2.0094	1.9715	3.8457	2.1582	1.9661	1.6256	1.8929	2.1948
279812395	0.2015	1.2867	1.0981	0.0980	0.0000	0.0000	0.1738	1.2913	1.2788	0.0919	0.1643	0.0523	0.2114	1.1838	0.0273	0.0570	0.0000	0.2782	1.2462	1.3571	0.0000	0.2266	0.0502
279662180	0.0000	0.0000	3.0793	0.6435	0.7828	1.4122	0.0000	0.0000	3.1060	0.3368	0.4024	0.3735	0.0000	3.3601	0.0000	0.0000	0.3092	0.0000	0.0000	3.2075	0.0000	0.0000	0.0000
280043873	4.9235	5.4931	2.5058	3.0872	3.5921	5.5047	4.8359	5.2078	2.8140	3.6346	3.0616	3.0735	4.7068	2.2998	3.0271	3.2515	3.0522	5.0794	5.5890	2.5086	2.7811	3.7428	2.7049
1091466	3.4631	3.6948	3.5057	2.5473	2.8465	2.5452	3.3760	3.6007	3.3713	2.4722	2.7841	2.7306	3.3082	3.3430	2.5767	2.7628	2.6918	3.3603	3.5450	3.4836	2.5061	2.7343	2.8542
1097721	2.8089	3.8500	2.5407	1.0691	2.3309	2.8657	2.2885	3.2965	2.0864	1.2289	1.8591	2.2846	3.1166	2.8570	1.8577	2.5180	3.0677	2.8018	4.2498	2.3951	1.1368	2.4058	3.1584
1087356	4.1831	3.5557	4.2767	4.1666	3.4820	2.6023	4.1545	3.6683	3.7661	4.0076	3.1838	2.2648	4.0419	4.4053	4.0131	3.3814	2.3210	4.0843	3.6898	4.4568	3.7201	3.4742	2.2626
1104376	3.2205	1.3997	1.9266	0.8225	1.6950	1.9609	2.7694	1.7620	1.3017	0.7422	1.5707	1.5683	3.7790	2.8555	1.1055	2.5125	2.1517	3.0447	2.2355	2.2041	0.8269	2.2403	2.3102
1103865	2.9367	3.4232	2.7507	2.3032	1.9862	1.9056	2.7775	3.0998	2.4688	2.1927	1.7066	2.0082	2.9552	2.8246	2.3619	2.3057	2.4183	2.7297	3.4880	2.6363	2.3057	2.0820	2.0925
279752975	0.5478	2.7043	3.1894	0.3963	1.3933	0.9485	0.3753	1.3661	3.8020	0.8794	0.7856	2.0303	0.6256	3.1477	0.4130	2.0443	2.2171	1.1772	2.3297	2.7824	0.0000	0.8239	2.8594
1093875	3.2310	1.5847	2.1753	2.3448	1.6454	0.7522	2.8089	1.7929	2.1208	1.9700	1.6607	0.7129	3.3010	2.0200	2.2423	1.9764	1.1436	3.5669	2.0008	1.9000	2.3678	1.7139	1.1333
1090487	4.9210	1.0984	0.6331	0.0687	0.9056	2.1328	4.3475	0.0891	2.0979	0.1599	2.1227	0.4555	3.1650	0.3965	0.0463	1.0884	1.4153	3.7186	0.1310	0.8981	0.4324	2.3612	3.0809
1098293	2.3420	1.5893	1.9455	0.9575	1.5990	1.5568	1.5810	2.1183	1.2578	0.9138	1.0808	1.0455	2.6277	2.5193	0.8830	2.6680	1.1167	2.4174	2.4863	1.8405	0.6036	2.0532	1.1682
279819830	2.7608	3.2260	3.4685	2.4126	2.4849	1.8162	2.7501	3.1009	3.2832	2.3225	2.0443	1.7800	2.9263	3.1950	2.9559	2.6975	2.3858	2.8882	3.3733	3.3086	3.0766	2.2976	2.1096
279707468	0.9410	0.8952	2.7899	0.3737	1.4760	0.8409	0.8265	0.4079	3.3644	0.3396	0.7846	0.3859	0.0000	3.1687	0.0000	1.3119	0.0000	0.0000	0.0000	2.9663	1.0227	0.9965	0.2454
280080421	0.9410	0.8952	2.7899	0.3737	1.4760	0.8409	0.8265	0.4079	3.3644	0.3396	0.7846	0.3859	0.0000	3.1687	0.0000	1.3119	0.0000	0.0000	0.0000	2.9663	1.0227	0.9965	0.2454
1093068	3.2637	1.7687	1.2947	1.1632	1.5342	1.0465	3.0704	1.7414	1.7909	1.0611	1.7615	1.0194	2.7998	1.3450	1.0017	1.7372	1.4830	3.3547	1.8867	1.4246	1.2921	1.4429	2.4176
1094825	3.0258	3.2062	2.1055	1.9589	2.2938	1.3635	2.5953	3.4341	1.6480	2.1859	2.1304	1.6332	3.4404	2.6578	2.4659	2.5502	2.0751	2.9226	3.8140	2.1842	2.0002	2.3820	1.8955
279710443	2.6689	4.3979	5.0081	1.6080	2.9787	3.3388	0.7386	5.0955	4.9182	3.4161	3.8439	3.5628	2.6310	4.1364	1.2502	4.2197	3.0816	2.6219	4.5548	3.3782	1.8676	2.4292	3.2874
280123593	3.3316	3.2484	2.4817	2.4043	2.6597	1.9266	2.9828	3.9292	2.2861	2.6480	2.5492	2.1187	3.8070	3.2092	2.8737	2.7341	2.4299	3.2382	4.1145	2.7613	2.1880	2.9318	2.2345
280029496	1.8606	1.5251	2.2630	1.1207	1.7543	0.9341	1.7286	2.1037	2.0620	1.0587	1.6217	0.8305	2.2875	2.5535	1.5822	1.7296	1.0967	1.9040	2.1744	2.1277	1.1254	1.7809	1.1012
1094511	2.7227	0.1072	0.0000	0.0190	0.1177	0.0645	2.3440	0.0166	0.0379	0.0000	0.1447	0.2318	2.0062	0.0161	0.0110	0.0943	0.1021	3.0192	0.0598	0.0245	0.0107	0.0798	1.5222
280031203	4.2346	5.0808	3.6426	3.1130	3.5939	3.1333	3.7465	5.1716	3.3631	3.1123	3.7971	3.0410	4.1665	3.7950	3.6936	3.9859	3.4392	4.0417	5.2260	3.4474	3.2799	3.7210	3.4286
1105767	1.0457	0.0000	2.4026	0.0000	0.9151	0.7971	1.0202	1.1379	0.4898	0.0000	0.4808	0.2408	0.7420	2.0235	0.1783	0.5422	0.1348	1.8473	0.0000	3.4927	0.1747	1.5747	1.7330
1091786	3.6729	4.1587	3.8655	2.9435	3.2850	3.1063	3.5406	4.1972	3.4802	2.7368	2.8049	3.2859	3.6718	3.7820	3.1855	3.1837	3.2432	3.6137	4.2423	3.7100	2.9823	2.9990	3.3166
1096849	2.7785	1.8376	1.4386	1.3858	0.9410	0.5637	2.4079	1.7122	1.3406	1.2897	0.9415	0.7158	1.7129	1.4407	1.3893	0.9371	0.9000	1.9196	1.7343	1.4758	1.5260	1.0822	1.2993
1087601	3.0316	0.7993	1.1151	0.7704	0.4233	0.9518	2.7071	0.5783	0.8935	0.7029	0.6132	0.7698	2.1531	0.8161	0.6029	0.6435	0.7556	2.5349	0.6920	0.8293	0.5515	0.5819	1.6553
280111205	5.1756	4.5698	4.2731	4.2564	4.9466	2.9155	5.1386	4.3218	3.7544	4.5189	5.2282	2.7433	5.5748	4.9426	4.2999	5.3036	1.9875	4.9386	4.0258	4.6539	3.9787	5.0094	2.2981
1091548	4.5888	4.5119	4.3051	3.6833	4.2869	3.4566	4.4718	4.7873	4.1514	3.9595	4.0590	3.4472	4.4000	4.1765	3.8977	3.9703	3.1008	4.8934	4.8534	4.3171	3.7822	4.1526	3.6099
279935226	2.8682	2.5351	2.1666	0.4821	2.8617	1.3887	2.7335	2.9285	1.5708	2.0038	1.3407	1.3252	2.5607	2.5061	2.2104	2.6846	1.7850	2.6342	2.2349	2.7458	0.8567	2.5789	1.9291
279936989	2.1419	2.3515	2.5944	1.8982	1.6044	1.7884	2.5162	2.6077	1.6497	1.1290	1.7399	2.0769	2.4960	2.3093	0.8740	2.4877	1.2432	2.3069	2.6632	2.2852	1.2672	1.7741	1.8671
1100084	1.4186	2.0790	1.4026	0.1422	0.8424	1.1127	1.4174	1.3697	1.9270	0.2556	0.9081	1.5855	1.3781	1.2943	0.4407	0.9536	1.5276	1.6518	1.9986	1.5041	0.3782	0.9891	1.4045
1101440	5.9033	6.1678	5.7671	5.2752	4.9024	4.8392	5.7547	6.1992	5.8272	5.1382	5.1450	5.5116	5.6800	5.6471	5.6996	5.0797	5.0037	5.9907	6.1405	5.8771	5.4020	5.0474	5.3691
279708889	2.2774	1.8538	1.8830	1.5189	0.9335	1.3509	1.5504	2.9802	1.8187	1.6518	1.9720	2.3282	1.8774	2.3842	1.8483	1.6884	2.0000	2.2385	3.4976	2.5632	1.4994	1.2698	0.7075
1098369	5.1354	1.3011	1.0825	0.8429	1.1642	1.9520	4.5921	0.7436	2.0870	0.8163	1.8758	0.8901	3.8094	0.9301	0.8106	1.4762	2.0457	4.3253	0.8993	1.1476	2.4393	2.1399	3.5488
1099432	4.4377	3.3093	4.3730	4.3626	4.0218	1.6065	4.5178	3.1958	4.2862	4.4461	3.4593	1.5111	4.2239	4.3938	4.3636	3.9937	2.3312	4.2258	3.4132	4.2889	4.5646	3.8166	1.8553
1096499	5.9392	1.5135	1.1886	0.9684	1.0773	1.4766	5.3860	1.0409	1.4315	0.8565	1.0772	1.5173	2.5777	1.1248	1.0394	1.2393	2.3479	3.4718	1.4794	1.0336	2.6716	1.4483	4.4990
1101314	3.3854	4.3297	3.4689	2.9831	2.7603	2.2706	3.4834	4.3831	3.5935	2.6540	3.0693	3.2339	3.2252	3.2391	3.2800	2.8392	3.1882	3.4743	4.3823	3.5756	3.3434	2.8366	3.4612
1086943	4.5719	4.3052	3.5695	3.0710	3.5561	3.8360	3.7797	4.4674	2.0763	2.4833	2.8451	2.7295	4.5564	4.0641	3.4879	4.0730	4.1144	4.3185	5.2068	3.5113	2.6499	3.6551	3.6590
1101877	2.5711	0.0443	0.0466	0.1006	0.0583	0.0561	2.0994	0.0299	0.0901	0.0740	0.0263	0.0596	1.8757	0.0670	0.0653	0.1011	0.0581	2.4199	0.0000	0.0778	0.2382	0.0592	0.9748
1090199	3.5982	4.5633	4.0612	3.0392	3.0572	3.1800	3.3900	4.2269	3.9138	2.8329	2.5074	3.1417	3.5850	3.7339	3.5377	3.2208	4.0674	3.4040	4.6271	3.7626	3.3833	2.9204	3.5953
1104429	3.2518	0.0884	0.0107	0.0000	0.0000	0.0000	3.2331	0.0000	0.0695	0.0000	0.0000	0.0000	0.7574	0.0000	0.0000	0.0000	0.0000	1.3985	0.0000	0.0000	0.0262	0.0569	1.2552
1087194	3.2194	0.5619	0.4005	0.2837	0.3126	0.3938	2.7820	0.3081	0.3805	0.1736	0.3676	0.5727	1.7959	0.2736	0.2728	0.3221	0.4743	2.5166	0.4993	0.3794	0.2996	0.4664	2.1073
279843847	1.3931	2.0162	2.1453	1.3921	0.6371	0.9313	1.2473	2.0718	1.9841	0.8156	1.0383	1.3754	1.4599	1.7377	1.3187	1.0297	1.4351	1.5866	2.6818	1.9786	1.4938	1.0417	1.4000
279966788	0.9881	0.6565	0.9661	0.1377	0.1326	0.2266	0.8418	0.4956	0.7140	0.2473	0.0205	0.1952	1.1804	1.1589	0.1815	0.1863	0.1303	0.9448	0.7111	0.6733	0.0786	0.2821	0.1705
1096051	3.6022	2.9727	2.8193	1.9491	2.4316	2.5301	3.2485	3.1335	2.2908	1.7242	2.0084	2.5368	2.6412	2.5824	1.6515	2.1435	2.8446	3.2852	3.3550	2.9173	2.2765	2.4707	3.1881
1092242	5.3818	4.8461	4.6174	4.7272	4.9172	3.3573	5.3943	4.5233	3.8880	4.7948	5.1377	3.2580	5.7927	5.2919	4.8314	5.2304	2.7252	5.2074	4.2758	4.9377	4.4056	4.9708	2.7344
1086972	2.7888	2.7084	2.4783	2.0855	2.2576	1.5478	2.6839	2.5320	2.2696	2.0175	2.0167	1.3840	2.7289	2.5983	2.1287	2.3774	1.7808	2.7614	2.6559	2.6128	2.2155	2.2576	1.4021
1094889	3.8405	4.4714	3.6585	3.4148	3.1061	3.1204	3.6853	3.9425	3.2629	3.4000	2.9847	3.0913	3.9900	3.7265	3.2211	3.2179	2.7065	3.8628	4.0992	3.4516	3.4562	3.0780	3.0724
280042389	8.4160	6.5750	10.4147	8.3043	7.0366	10.6767	8.8250	6.8702	10.7996	9.1214	7.3291	10.2238	8.9517	10.1391	5.9425	8.3431	9.6692	9.5625	7.7843	10.1787	7.2657	7.2713	8.3585
279990172	5.4070	5.9998	5.7534	5.4340	4.9009	4.7676	5.4084	5.5058	5.6897	5.3663	4.5198	4.8500	5.1963	5.7564	5.1349	4.9035	4.3275	5.2659	5.4453	5.6861	5.3512	4.6467	4.5477
1088123	4.7213	5.5039	5.0391	4.0867	4.9603	4.2291	4.6383	5.5507	4.8108	4.0770	5.0416	4.1954	4.3949	4.7881	4.0241	4.5455	3.8412	4.8247	5.3025	5.0557	3.9845	4.7912	3.9038
1091977	1.3808	1.2711	1.7660	0.8418	1.3295	0.6089	1.3451	1.6328	1.6751	0.7798	1.2807	0.5477	1.7533	2.1136	1.1732	1.3713	0.7290	1.4541	1.7548	1.7021	0.8086	1.3585	0.7431
1100025	4.7562	3.7225	4.3556	3.8610	3.9424	3.3907	4.5118	3.7741	3.5207	3.7894	3.3571	3.2267	4.6538	4.6813	4.2925	4.0412	2.7813	4.5754	3.7771	4.2991	3.4262	3.7851	3.0748
1095909	4.8089	4.3152	4.5411	3.3337	4.3461	4.4561	4.4647	4.7048	3.3621	3.0267	3.6642	3.7730	4.6160	4.8139	3.7625	4.4183	4.1856	4.5070	4.8325	4.4051	3.0814	3.9550	3.9708
1093828	6.2324	7.0778	6.1351	5.5983	5.5531	5.9477	6.0530	6.5764	5.8642	5.4397	5.5157	6.0815	5.9467	5.9995	5.3546	5.5570	5.6494	6.1085	6.5655	6.0343	5.2109	5.3256	5.7166
279885969	3.4240	2.9076	2.9782	2.5366	2.6748	2.9401	2.8213	3.1414	2.2760	1.9292	2.2088	2.0328	3.8143	3.6483	2.2394	3.0365	2.9439	3.3405	3.4184	2.8483	2.2026	2.8805	2.2688
1099681	2.6920	3.1417	2.7589	2.5145	1.8561	1.7426	2.5896	2.9800	2.6902	2.4646	1.8150	1.9119	2.5588	2.6459	2.6237	1.9229	2.0728	2.6899	3.0775	2.7896	2.6426	1.9210	2.0469
280098636	4.1876	4.1056	4.0680	3.4395	3.6713	2.9015	4.0372	4.1079	3.8024	3.5848	3.4941	2.9235	3.9569	3.9957	3.5162	3.6990	3.3785	4.1057	4.3996	4.0728	3.6176	3.6197	3.2241
1093787	5.2503	5.1508	5.2510	4.8265	4.2672	4.0098	5.0740	5.0180	5.3647	4.6147	4.2350	4.3722	5.1179	5.1568	5.1116	4.3947	4.5971	5.2232	5.2006	5.2508	5.1850	4.3099	4.4879
1088240	6.2979	4.7476	5.3054	5.0155	5.7289	4.6128	5.9608	4.9105	4.1841	4.9016	4.9242	3.8289	6.4172	6.0649	4.8276	5.9047	4.0905	5.8474	4.7967	5.3452	4.1752	5.4634	4.0535
279747938	2.1766	2.0889	2.1230	1.5762	1.5561	1.2723	2.1267	1.8511	2.3148	1.6951	1.2386	1.2879	2.2826	2.0047	1.4497	1.6978	1.4153	2.1328	1.8528	2.2178	1.5641	1.3718	1.4347
1108758	6.3678	6.9130	6.7670	5.7563	6.9652	5.8557	6.5927	6.9974	6.8067	5.7952	6.5128	5.8666	6.6244	6.6136	6.1068	6.5619	5.1525	6.5281	6.0573	6.4041	5.5078	6.1732	5.3104
1100668	6.0575	5.8695	5.5844	4.0188	5.7165	6.2965	5.7056	6.8931	4.3956	3.7995	5.5366	5.6163	5.7247	5.7139	4.4744	5.7540	6.0606	6.1488	7.2403	5.9884	4.2504	5.9852	6.0413
1096106	4.9654	5.9609	4.9070	4.3284	4.2676	4.6111	4.8162	5.6907	5.0787	4.3407	4.3668	4.8500	4.4387	4.6656	4.1239	4.2012	4.8417	4.8744	5.8025	5.1096	4.6212	4.2761	4.8940
1102416	5.7908	6.3535	5.2624	4.9934	5.2563	5.5569	5.3196	6.4033	4.6421	4.8705	4.7746	4.7859	6.0679	5.8092	5.3200	5.5354	5.3273	5.6525	6.5514	5.2019	4.4354	5.0499	5.1899
279843720	2.8372	2.4712	1.5877	1.4268	2.1323	0.9746	2.2607	2.5083	0.5700	1.6201	1.5910	1.0378	3.0739	2.1732	1.5333	2.5807	1.6672	2.7513	3.5859	1.8247	1.6449	2.4367	1.6921
1087698	3.6689	3.7877	3.9659	2.7563	3.0822	3.5000	3.3760	4.0597	3.5075	2.6957	2.8369	3.3743	3.7801	3.9573	3.1240	3.2729	3.7921	3.6504	4.3961	3.7869	2.8641	3.0765	3.7551
1098487	1.7293	1.4719	1.1182	0.1121	0.7856	1.3686	1.4697	1.2515	1.4615	0.1387	0.8387	1.6031	1.5966	1.3098	0.1280	0.8566	1.5216	1.7219	1.7922	1.3623	0.1642	0.8322	1.8079
1104558	2.8768	3.6575	3.1777	2.5382	2.1754	2.5315	2.7402	3.4852	3.1011	2.3593	1.9227	2.7562	2.7556	2.8661	2.6464	2.2393	3.0040	2.8757	3.6464	3.1473	2.6707	2.0443	2.9719
1093487	3.3194	1.0628	0.8873	0.5832	1.2104	1.0053	2.8576	0.5980	1.2151	0.5810	1.0172	0.7888	1.8625	0.9559	0.3049	0.8749	1.1096	2.3870	1.3344	0.9395	0.4491	0.9905	2.5279
1093014	3.9433	4.7165	4.4539	4.0503	3.6653	3.2810	3.8576	4.7371	4.5467	3.6329	3.3201	3.5596	3.7351	4.0882	4.2086	3.5456	3.6654	4.0223	4.8761	4.4188	4.0698	3.4302	3.7191
1103105	1.9112	2.6857	1.6332	1.7468	1.3627	0.7337	1.6007	2.4718	1.7671	2.0450	1.3168	0.8535	1.8969	1.8024	1.5357	1.6690	0.8560	1.6209	2.5031	1.6078	1.6423	1.3154	0.8392
280013803	2.6236	3.0790	2.7686	2.9654	1.9909	2.0804	2.5480	2.8528	2.2561	2.7976	1.6360	1.8394	2.7172	2.4444	2.4166	1.5527	1.5607	2.4754	2.7000	2.4282	2.1362	1.7367	1.2833
279922723	3.8727	5.0408	4.3374	3.5354	3.3879	4.2014	3.9072	4.6705	4.1023	3.4021	2.7354	4.3505	3.8310	4.3839	3.4224	3.4933	4.4023	3.9098	4.8556	4.3133	3.4037	3.3378	4.3263
1102479	2.6506	2.0561	2.2047	1.7504	2.4316	1.4254	2.3538	2.4554	1.3023	1.4968	1.6278	0.9465	2.4399	2.6212	1.7878	2.3850	1.0346	2.1425	2.3015	2.1126	1.5397	2.0219	0.9157
1091809	3.1403	3.8921	2.8156	3.1884	2.8759	2.1216	2.5635	2.9733	2.3582	2.8944	2.1500	1.5588	4.6720	4.0153	3.3394	3.7124	2.2605	2.7275	3.1951	2.4251	2.3295	2.4900	1.5273
1097445	4.6545	4.7632	3.9716	4.2645	3.9842	2.4230	4.4995	4.8336	3.9313	4.3133	4.2470	3.3730	4.5714	4.2397	4.3072	4.0691	3.4092	4.6046	4.8868	4.2817	4.2678	4.1391	3.4320
1093687	3.4002	3.3794	3.4113	3.2729	2.5756	1.9010	3.3163	3.3073	3.6812	3.2036	2.8819	2.3252	3.2176	3.3595	3.4614	2.7003	2.3257	3.2581	3.3159	3.5552	3.3480	2.7391	2.3659
1093963	5.6072	6.5333	5.8776	5.0662	5.3212	5.2091	5.3920	6.4406	5.3904	4.8066	4.9847	5.1846	4.7869	5.4101	5.0094	5.0431	5.2361	5.4676	6.4527	5.6025	5.0951	4.8841	5.3668
1088852	1.9837	1.6808	1.7057	1.2217	1.3972	0.7662	1.9911	1.7408	1.3216	1.2312	1.0128	0.7093	1.5846	1.8458	1.1456	1.4542	1.0189	1.5658	1.7830	1.8323	1.0378	1.3351	0.9654
279906433	4.0466	4.2097	3.7834	3.3803	3.4278	3.2711	3.4610	4.1745	3.1980	2.9580	2.6709	3.4775	4.0124	3.9862	2.9430	3.5309	3.7232	3.5886	4.3679	3.3542	2.7049	3.1061	3.3851
1095777	4.5334	4.4212	4.4082	4.3781	3.3948	3.6331	4.4521	4.2823	4.3858	4.3237	3.3080	3.7367	4.5153	4.5270	4.5435	3.5192	3.7280	4.4958	4.3270	4.4985	4.2932	3.3099	3.6826
1103573	3.9957	2.4656	3.3124	2.2629	3.0774	2.3775	3.1616	2.4495	1.6328	2.1785	1.9125	1.1328	4.2019	3.9927	3.8208	3.7802	2.9527	3.5046	2.9148	3.0794	1.9031	2.7991	2.2378
1102135	2.6187	2.3975	1.6648	0.6008	1.8704	1.8476	2.3933	1.9187	1.8242	0.5019	2.4478	2.0115	2.4123	1.8922	0.6967	2.1709	1.4791	2.6373	2.0764	1.9321	0.7309	2.2601	1.8821
1092601	2.1942	2.6325	1.8562	0.5871	1.9925	1.8967	2.0741	2.0945	2.0741	0.5191	2.5776	2.0635	2.3755	2.1562	0.5102	2.2094	1.7464	2.4346	2.4586	2.0941	0.7600	2.3495	2.0281
280067476	4.1564	4.3731	3.3579	3.7020	3.7905	2.5882	4.0093	3.7522	2.8356	3.6422	3.4820	2.2340	4.0393	3.5536	3.7290	3.5048	2.1794	3.7688	3.8744	3.5727	3.2483	3.6776	1.8526
1089018	2.7479	0.0000	0.0228	0.0000	0.0286	0.0220	2.3518	0.0000	0.0221	0.0000	0.0255	0.0466	1.1484	0.0189	0.0509	0.0000	0.0000	1.9225	0.0000	0.0000	0.0000	0.1811	1.2162
279789762	1.9724	1.7100	1.7397	1.4424	1.4149	0.8031	2.0275	1.4958	1.2122	1.5304	1.1848	0.4652	1.8820	1.5529	1.4613	1.1433	0.3332	1.5747	1.5608	1.8977	1.5309	1.1678	0.4468
1088617	2.9993	1.2005	1.2622	1.1446	1.1510	0.9124	2.5802	1.1955	1.2406	1.1300	1.1855	0.8878	2.1578	1.2297	0.9995	1.1921	0.9517	2.4153	1.2394	1.2822	1.1693	1.2245	1.1716
1090255	2.6341	0.0440	0.0923	0.0000	0.0860	0.1503	1.8826	0.0000	0.5184	0.0000	0.0512	0.0477	1.5786	0.0000	0.0000	0.0513	0.2982	2.1605	0.0000	0.1506	0.0000	0.0280	1.8053
280119429	3.3688	3.4992	3.5885	3.4534	3.1750	2.1161	3.3069	3.1555	3.4861	3.1723	2.8355	1.7010	3.3375	3.6483	3.1815	3.1143	2.5362	3.4727	3.3695	3.5063	3.4653	3.0594	1.9956
280131241	2.2148	1.0929	2.1025	1.3168	1.2346	1.9818	2.3816	0.9533	1.9511	1.1671	1.1183	1.2053	2.4724	2.3625	1.3382	1.7053	1.0575	2.1912	1.3100	2.1889	1.0317	1.4567	1.1726
1099927	1.1139	1.8175	1.1984	0.1650	0.7643	0.5837	0.9749	1.5212	1.4319	0.1177	1.0996	0.9667	1.2466	1.1224	0.1433	0.9435	0.8666	1.0325	1.4751	0.9934	0.3458	0.7706	1.0691
1098206	2.5623	3.1072	2.7598	2.0886	1.8462	1.8625	2.4766	2.5727	2.7240	2.0342	1.8189	2.2325	2.6121	2.6937	2.4534	1.9771	2.2789	2.5474	2.7394	2.9226	2.1710	2.0313	2.2682
280131732	2.6191	2.4421	2.0215	1.9485	1.6653	1.2297	2.4889	2.1223	1.4946	1.9504	1.5511	1.2788	2.2464	2.3662	1.8159	2.1109	0.8930	2.2745	2.5036	2.0487	1.8006	2.0986	1.1716
1098807	5.1027	0.2069	0.1132	0.4830	0.3278	0.3927	4.9032	0.2727	1.2391	1.3604	1.1855	1.6096	2.0018	0.0480	0.2430	0.0631	0.4565	2.8258	0.1164	0.4608	1.7290	0.7083	2.9540
279933450	2.2526	1.5233	2.9201	2.1504	1.8746	1.9306	1.7636	1.5401	2.5465	1.6387	1.5811	0.6628	2.0574	2.2984	0.9044	1.4835	1.2407	2.3082	0.9250	2.6080	1.9190	0.8523	1.2669
279849899	2.9439	2.7364	2.6590	2.1323	2.6427	1.7510	2.4598	2.8575	2.1915	1.8887	2.4575	1.7054	2.7716	2.7465	1.8228	2.6460	1.4397	2.6013	2.7781	2.6039	1.9377	2.6792	1.6095
1094592	3.0113	3.5623	3.2159	2.1727	2.6215	2.0913	2.5647	3.1670	2.8750	1.7725	2.0713	1.9623	2.9788	3.2024	2.4631	2.8599	3.4827	2.9153	3.5567	2.9762	2.6612	2.6773	2.9812
1096491	2.9856	0.7712	0.7628	0.6936	0.5250	0.8889	2.4298	0.7078	0.5497	0.5548	0.3049	0.7058	2.2140	0.6574	0.6911	0.6965	0.8890	3.1172	1.1627	0.6578	1.9089	0.5995	1.7153
1097936	2.1031	0.0227	0.0299	0.0059	0.0075	0.0058	1.6846	0.0026	0.0664	0.0000	0.0267	0.0062	1.4996	0.0125	0.0000	0.0461	0.0252	1.9539	0.0000	0.0051	0.0098	0.0895	0.5332
1100991	4.0115	4.0835	3.7765	3.0974	3.5656	3.7660	3.7669	3.9500	3.2669	2.9888	3.0198	3.2539	3.8906	3.9312	3.0780	3.5270	3.2170	3.8836	3.9327	3.5606	2.7398	3.1251	3.2088
1104839	5.1477	4.2039	4.7795	3.3883	4.7060	4.7124	4.9996	4.9437	3.9441	3.4617	4.4199	4.4815	5.2612	5.0071	4.0148	4.9109	4.4721	5.0134	5.0789	4.7166	3.1322	4.4611	4.4804
1097983	2.4391	1.2052	1.3397	1.0143	1.0989	0.8146	2.0904	1.2014	1.2828	0.7184	1.0845	1.0393	2.1541	1.1559	1.0107	1.1051	1.1200	2.4864	1.3708	1.2192	0.9166	1.1111	1.2640
1100463	1.6805	1.6183	1.0443	0.2652	0.8932	1.3593	1.7087	1.8158	1.6279	0.5279	1.5369	1.5386	1.8098	1.2665	0.6521	1.3629	1.0381	1.8590	1.9034	1.2050	0.4724	1.0222	1.1922
280075586	2.1949	1.8522	2.0389	1.9472	0.7121	1.8474	1.4891	2.1352	2.1091	2.3194	1.4669	0.6557	1.7225	1.8175	1.0688	1.6031	0.6895	1.6005	2.3484	1.6215	1.3312	1.0960	0.8258
1092153	2.9563	4.3706	2.6984	2.0915	2.5746	2.9334	2.7759	3.3334	2.4981	2.2573	2.9122	2.4808	2.9067	2.6331	2.1458	2.4305	2.0834	2.8916	3.3824	2.6295	2.0338	2.5390	2.3313
1092865	2.9878	2.5433	2.0088	1.3797	2.1800	1.6581	2.2782	3.1064	1.3831	1.1749	1.2613	1.3165	3.1304	2.3532	1.7911	2.5961	3.4333	3.0383	3.6603	1.9081	1.8422	2.3153	2.7666
1098453	4.7146	5.0341	4.4606	3.2222	4.3819	4.6355	4.2189	5.5518	3.7051	2.9823	4.1672	4.4275	4.5733	4.4222	3.9767	4.5017	4.3900	4.7918	5.6978	4.5621	3.1725	4.4558	4.8582
1091816	3.3036	3.5878	3.5149	3.3256	2.8716	2.3643	3.2183	3.5001	3.4475	3.1107	2.6669	2.3875	3.3458	3.5348	3.4032	3.0032	2.5387	3.4130	3.5822	3.5248	3.3397	2.6857	2.4677
1096518	1.4534	1.9659	0.7241	0.3212	0.7000	0.3320	1.2514	1.2769	0.5785	0.4538	0.6297	0.4010	0.7550	0.5709	0.6807	0.5900	0.2891	1.3319	1.8259	0.9548	0.7379	0.7394	0.7119
1103878	2.6388	3.1650	2.5728	2.1960	2.0243	2.2477	2.7120	2.9222	2.4477	2.1719	1.8141	2.2994	2.5140	2.7038	2.2373	1.9912	2.3482	2.5615	3.0836	2.6912	2.1376	1.8526	2.1666
1095235	3.0978	3.6236	3.3896	3.1312	2.7751	2.1259	3.0914	3.3914	3.3525	2.9597	2.5522	2.2684	3.0792	3.2910	3.1681	2.8796	2.4183	3.0771	3.5526	3.3685	3.1886	2.6515	2.2436
1100936	3.9847	3.3665	3.0965	2.3475	2.8988	2.9274	3.6781	3.0192	3.1913	2.1423	3.2426	3.1981	3.9913	3.1431	2.1879	3.0953	3.1502	4.2128	3.2070	3.0475	2.5131	3.1113	3.3199
279989799	3.7255	3.4544	3.5733	3.2705	3.3200	2.3897	3.5897	3.4401	3.3193	3.1893	3.0468	2.3197	3.5052	3.5696	3.0388	3.2775	2.6339	3.5676	3.6217	3.5218	3.1536	3.1758	2.3640
1088293	1.9839	1.1866	1.7212	0.9586	1.8367	0.9844	2.3141	2.1553	1.0613	1.0163	2.0914	0.6254	1.2677	1.3112	0.9451	1.0202	0.4900	2.0225	1.6420	1.8335	0.6533	1.6215	0.6957
280115010	4.2220	2.8085	4.3213	1.8650	3.8651	4.1246	4.0757	4.0189	3.7954	2.4370	3.3291	3.4685	4.9253	4.6957	3.6098	4.6757	3.6051	4.5614	3.8790	3.7937	2.3414	3.9901	4.6542
279842939	0.7468	4.3341	1.7730	1.4130	1.0375	0.9439	1.0208	1.1141	1.2832	0.8670	1.2793	1.1887	1.1743	0.9833	1.6148	0.6329	1.3066	1.0169	4.4321	1.2245	1.1302	0.9774	1.2298
279863498	6.3606	6.5416	5.9016	5.9966	5.9473	5.1905	6.2034	6.4216	5.6298	5.8580	5.7622	5.2901	6.3444	6.2116	5.8935	5.9554	5.1393	6.2225	6.5500	6.1234	5.5021	5.8749	5.1150
1096464	3.2221	3.8018	3.4039	3.2249	2.5173	2.7199	3.2217	3.7386	3.4886	3.2171	2.6481	2.8986	3.1754	3.3259	3.2994	2.6002	2.5612	3.3307	3.8223	3.5568	3.1813	2.6257	2.8447
1092224	2.1879	2.5810	1.7620	0.9079	1.1697	2.0040	2.1926	1.8827	2.0365	0.8411	1.1070	2.2343	2.1780	1.2651	0.7100	1.1480	2.4820	2.7812	2.3816	1.4590	0.8481	1.2617	2.8572
1090809	2.6306	3.1220	3.1884	2.5032	1.9393	2.0606	2.6174	2.9783	3.0908	2.4313	1.7313	2.2110	2.4636	3.0205	2.5396	2.1027	3.0410	2.6973	3.2208	3.1123	2.7331	1.9179	2.6530
1103731	2.5224	2.3818	2.0679	1.1708	1.7507	2.0719	2.0349	2.8039	1.2690	1.2974	1.4667	1.4469	2.6019	2.3630	1.6965	2.1285	2.2676	2.4211	3.0900	1.9943	1.2173	1.8958	2.2668
279964486	0.4664	3.7188	1.1600	0.5698	0.5792	0.3990	0.4486	0.2929	0.8306	0.0848	0.4138	0.7486	0.5051	0.4913	0.6727	0.4870	0.7783	0.5114	3.8012	0.3548	0.5001	0.5226	0.7806
279900973	3.0038	2.4342	1.6513	1.9503	1.8997	0.9281	2.6080	1.8878	1.2708	2.1459	1.9726	0.3699	2.8747	1.9047	2.1748	2.3493	0.8370	2.4737	2.3855	1.7046	1.9058	2.1480	0.5316
280134130	5.0034	4.0647	4.3806	3.6241	4.4168	3.4918	4.8160	4.7523	3.9984	3.5599	4.3051	3.7402	5.0596	4.6692	4.5648	4.5127	3.8554	4.8561	4.5660	4.2469	3.7464	4.0372	3.9670
279764261	0.4764	1.7399	1.2876	0.8558	0.6011	0.4651	0.9084	1.4683	1.2151	0.5611	0.0000	0.5799	1.0652	1.2020	0.8793	0.6809	0.9341	1.1915	1.9113	1.6808	1.4397	0.5118	0.7496
279746067	2.0483	2.5159	2.0836	1.4495	1.6804	1.2807	1.9169	2.2273	1.7595	1.4211	1.3287	1.2694	2.1464	2.3174	1.9035	1.8585	1.6220	2.0737	2.5403	2.2302	1.8767	1.7991	1.3775
1098435	2.7841	2.9517	2.6783	2.8422	2.0143	1.7214	2.7035	2.9182	2.7566	2.5693	1.7262	1.6000	2.5913	2.6015	2.9599	2.2207	2.0390	2.8111	3.4297	2.7613	3.1680	2.0194	1.7636
1105531	2.6844	2.0788	2.4786	1.2848	2.5619	2.2559	2.7497	2.1813	2.2754	1.4374	2.5124	1.6161	2.5408	2.6126	1.0639	2.5482	1.5531	2.3743	1.8820	2.5341	0.9284	2.4302	1.4523
1097879	2.9281	0.3279	0.2055	0.2935	0.5907	0.5485	2.3991	0.2782	0.2023	0.1672	0.3790	0.4795	1.9329	0.1727	0.1196	0.3519	0.2724	2.2270	0.3104	0.0232	0.2752	0.3262	1.0832
1096428	2.8387	3.2692	3.0822	2.7083	2.0158	2.5891	2.7611	3.0622	3.0968	2.5260	1.8641	2.5574	2.7926	3.1788	2.6942	2.0305	2.8284	2.9412	3.2318	3.0931	2.7954	1.9435	2.7059
1094386	3.0184	3.4749	3.0741	2.9535	2.2109	1.9625	2.9739	3.2514	3.0644	3.0392	2.3095	2.3438	2.8307	2.9150	3.2207	2.2306	2.0032	2.8910	3.2527	3.1454	3.0505	2.3877	2.1406
1096461	4.5442	5.1796	3.9540	4.0744	3.7007	3.4324	4.4153	5.5616	3.9820	4.0661	4.0948	4.0108	3.6070	3.5559	4.2456	3.3914	3.2647	4.2480	5.3401	4.0001	4.1842	3.4616	3.7494
1108513	4.9017	5.1512	4.5326	4.6631	4.4606	3.6931	4.7599	5.0698	4.6400	4.8633	4.2591	3.8313	5.0338	4.9827	4.8794	4.5919	3.7837	4.8840	5.1455	4.7653	4.4365	4.1820	4.0094
280024470	3.4995	3.1872	3.3358	3.3874	3.0520	2.5428	3.4570	3.6248	3.4071	3.1896	2.7047	2.4737	3.1272	3.4360	3.1405	2.9270	2.1986	3.2250	3.5758	3.4233	2.9003	2.7974	2.2763
279707076	4.2243	3.6738	4.6309	3.8904	3.9271	3.6533	3.8862	3.3879	3.2426	3.4145	2.7029	2.3868	4.5690	4.5579	3.4356	4.2406	3.0260	3.6936	4.3072	3.7898	3.2815	3.7109	3.2089
279913647	2.1543	3.3948	2.0169	1.2554	1.9531	1.0365	1.8509	2.8889	1.6509	1.7210	2.3655	0.9242	2.2148	1.0585	1.6257	2.0909	1.4459	2.1445	3.7780	1.3583	1.9045	1.6300	1.7052
279489730	3.8074	1.5194	3.9863	4.2914	3.3545	0.7322	3.7396	2.6232	4.3411	4.2280	3.5579	0.9482	3.8228	4.0765	4.0723	3.3754	0.8464	3.9562	1.6254	4.0205	4.6453	3.1541	0.6509
1103628	0.8478	1.7732	1.0940	0.0353	0.3072	1.3694	0.6666	0.8694	1.2701	0.0653	0.1510	0.9528	1.4865	1.4939	0.0603	0.3865	1.3693	1.0418	0.6828	0.9854	0.0394	0.3108	1.2108
1088620	3.2125	3.8121	3.3135	3.0164	2.7359	2.4078	3.2270	3.7382	3.2543	2.7706	2.5107	2.5380	3.2384	3.3167	3.1441	2.9420	3.1881	3.2717	3.8589	3.3199	3.1190	2.7476	2.8060
1103802	1.3875	1.0173	0.9503	0.7685	0.0000	0.7716	1.2036	0.7790	0.7284	0.6095	0.0000	0.4853	1.2409	1.1514	0.6483	0.0674	0.5280	1.3120	0.8032	0.9019	0.8314	0.0901	0.6723
1091374	7.3944	7.8899	7.9269	6.6589	7.5836	7.2492	7.3949	7.7975	7.7321	6.7587	7.3297	7.0778	7.4381	7.6002	6.8667	7.4389	6.4294	7.3451	7.1509	7.4856	6.4759	6.9219	6.8896
1094401	3.6214	4.7088	3.8615	3.2753	3.0172	3.5032	3.4345	4.6793	3.8750	3.0923	3.1293	3.9127	3.4911	3.7141	3.5023	3.0433	3.7604	3.6257	4.8327	3.8158	3.3384	3.0663	3.9616
280042494	1.1184	2.4161	1.9412	0.7866	0.9897	0.4219	1.0624	1.7558	1.2093	0.7328	0.5110	1.3676	1.3179	0.5641	0.6408	1.0499	1.4644	1.3940	2.2056	1.1845	1.0684	0.0462	1.5405
1095291	4.0359	0.7634	1.0449	0.8107	1.2539	1.1411	3.7033	0.8844	0.9552	0.6503	0.8007	1.3928	1.9553	0.9880	0.5807	0.9748	1.1419	2.3925	1.0524	1.2420	0.4741	1.3026	3.2064
279848640	2.7066	2.9927	2.9987	2.5936	1.7374	1.8635	2.7525	3.1117	2.9377	2.1238	1.8382	2.4903	2.7078	2.9540	2.8523	2.3736	2.7626	2.8232	3.2207	2.9784	2.6207	2.0999	2.7387
279901845	0.4714	3.8952	2.2721	1.6737	0.6008	1.5995	0.9158	0.8593	1.5935	0.8817	0.1895	1.1995	0.5570	0.9765	0.9047	0.4241	1.0442	0.8230	4.1138	1.0577	1.2646	0.9698	1.3970
1087992	2.2955	1.3269	1.7244	0.8942	1.1503	1.2461	2.0857	1.6181	1.4940	1.0363	1.1607	1.1734	1.7196	1.6096	0.7787	1.3181	1.1247	1.7961	1.4156	1.4600	0.9486	1.2478	1.1740
1098580	5.0810	5.3318	4.7953	4.5452	4.6163	4.2301	4.9391	5.2340	4.4000	4.6688	4.5921	4.2006	5.1478	4.9681	4.6283	4.8510	3.8719	5.0513	5.3015	4.9911	4.3842	4.6844	4.0326
1090738	4.0928	4.8130	4.3598	3.2544	3.4701	4.3773	3.9917	4.8143	4.2241	3.1208	3.3453	4.3633	3.9342	3.9486	3.6004	3.3253	4.4346	4.0483	4.9373	4.2048	3.3248	3.4329	4.6686
1099791	2.1498	0.6157	0.3070	0.1171	0.5713	0.4593	2.0531	0.8845	0.7285	0.2840	1.0446	0.2624	1.5439	0.2801	0.2267	0.7855	0.3236	2.1524	0.4435	0.1963	0.1665	0.4469	0.7506
1089252	3.8799	3.7991	3.6961	3.6833	3.2918	2.6073	3.7712	3.6576	3.3892	3.6848	3.2417	2.7778	3.7767	3.8438	3.6656	3.2142	2.4110	3.7692	3.6387	3.8595	3.5819	3.2640	2.4492
1088037	3.8065	3.9000	4.2470	3.6634	3.3986	2.6775	3.7799	3.7518	4.0984	3.5630	3.2771	2.8001	3.5458	4.0948	3.9006	3.4369	3.2216	3.7196	3.9974	4.2618	3.8398	3.2972	3.1136
1091122	4.2100	4.9557	4.1453	3.9350	3.5762	3.5716	3.9388	4.6643	3.9071	3.8336	3.5765	3.7675	4.0287	4.0147	3.8445	3.5906	3.5585	4.0658	4.7681	4.0687	3.6994	3.4840	3.6494
1101669	3.0017	3.4411	3.2582	2.8535	2.4044	2.3393	2.8575	3.4145	3.3139	2.5956	2.1337	2.7692	3.0253	3.1086	3.0728	2.4933	3.0995	3.0936	3.7581	3.3208	2.8851	2.3463	2.9176
280018615	0.5719	4.7068	1.9060	1.4483	0.2270	1.5717	0.5553	0.6107	1.4438	0.8240	1.2514	1.2674	0.8441	1.1892	1.2979	0.4243	1.4250	0.8505	4.7360	1.3925	1.2596	0.8747	1.7365
1103491	2.2947	2.6731	2.5710	1.8564	1.9121	1.7795	2.3052	2.5630	2.2940	1.8509	1.6661	1.8255	2.3418	2.4367	1.9602	2.0355	2.2367	2.3617	2.7424	2.6229	1.7658	1.7498	2.1521
280122580	2.4407	2.1578	1.6379	1.5688	1.9360	1.3870	1.9203	2.8914	1.3992	1.6485	1.7457	1.0807	2.5496	2.2175	1.9322	2.0244	1.4690	2.4610	2.7220	1.5822	1.6237	1.5289	1.3268
1087565	3.8281	3.0725	3.2158	2.0851	3.1026	2.8746	3.6437	3.4953	3.3906	1.7672	2.8105	3.0576	3.1965	2.7416	1.6596	3.3727	3.4611	3.8457	3.4684	2.9249	2.4191	2.8557	3.8172
279889543	1.3900	0.4963	0.6853	0.1541	0.6678	0.2408	1.0517	0.2417	0.5897	0.0184	0.7329	0.5169	1.8691	0.4463	0.1943	0.6894	0.0520	1.8328	0.9201	0.5082	0.3511	0.1999	0.2383
1097850	5.0588	4.8196	5.3621	3.8602	4.7708	5.3379	4.8282	4.9684	4.7097	3.3980	4.2140	5.1626	5.1455	5.5244	4.3681	4.7444	4.6578	5.2080	4.7896	5.2619	3.5036	4.6350	5.2299
1102938	3.2403	0.7159	1.1866	0.8847	1.3244	1.0861	2.9452	1.0159	1.1962	1.2062	1.9648	1.1376	2.6685	0.8046	0.9168	0.9063	0.7561	3.6596	1.3601	0.5916	1.1041	0.9273	2.0935
1099843	3.9655	4.2803	3.9134	3.3517	3.4053	3.4069	3.8392	4.1754	3.7152	3.1928	3.1289	3.4690	3.9830	3.7929	3.5992	3.4519	3.5410	3.9628	4.2272	3.8372	3.4072	3.2604	3.6235
1106625	3.9252	4.1735	3.6642	3.6550	3.3489	2.6255	3.9389	3.8588	3.7144	3.9369	3.4878	2.8370	3.8645	3.4605	3.8039	3.4590	2.2463	3.9859	3.6771	3.3839	3.6721	2.9982	2.5431
280133825	3.5143	3.6872	2.4007	2.7507	3.0977	1.7023	3.0887	3.4103	1.8383	2.7156	3.0330	1.6388	3.2232	3.0429	2.5994	3.3982	2.0110	3.2585	3.4726	2.6748	2.3245	2.8954	1.6951
1103309	2.0263	1.5217	1.0296	0.7618	1.3821	1.2717	2.0114	1.8259	1.6398	0.6855	1.5426	1.4232	2.2800	0.6484	0.2793	1.4784	1.0184	2.5426	1.7091	0.7660	0.3912	1.1898	1.4121
1102610	4.5522	5.1367	4.9398	4.3374	4.2363	4.1655	4.4688	4.9680	4.9248	4.2940	4.1375	4.1741	4.5248	4.8060	4.5610	4.1285	4.1589	4.6818	5.1443	4.9537	4.5540	4.2005	4.1812
1096767	3.5183	3.7054	2.6106	2.3204	3.4488	2.9485	3.0598	4.3237	2.2771	1.6813	3.3104	2.3004	3.2477	2.4851	2.0145	3.3649	3.2148	3.2541	4.7920	2.7991	2.3544	3.2358	2.3627
1094964	4.0990	4.8378	3.7432	3.0169	3.8778	3.5732	4.0525	4.2316	3.6230	3.5233	4.2218	3.5971	4.2723	4.1801	3.3736	3.9485	3.0944	3.9881	4.0692	4.2696	3.2423	4.0732	3.1578
1099498	2.0004	2.6746	2.0922	1.7544	1.1620	1.5016	1.9545	2.5657	2.1667	1.4896	1.1808	1.6358	1.6832	1.7063	1.9382	1.2657	1.7941	2.0902	2.7063	1.9945	1.9969	1.2715	2.0055
1102841	3.3138	4.2770	2.5671	3.0096	2.7585	1.8353	2.9419	3.6111	2.6117	3.1397	2.9207	2.2399	3.2073	2.9714	2.9186	3.0643	1.9399	3.0225	3.5890	2.7698	2.9316	2.6878	1.8253
1094622	1.2453	0.6954	0.9479	0.1178	0.6400	0.1163	1.0156	0.6417	0.5584	0.0841	0.4331	0.0628	0.5956	0.9324	0.3850	0.5671	0.9501	1.1234	1.7850	1.0379	0.2785	0.5694	0.5586
1100536	2.1845	0.8776	1.0094	0.1115	1.1353	0.8726	1.9909	1.2864	0.6544	0.0791	1.6123	0.9637	1.8791	0.6880	0.2725	1.1021	0.6850	2.4555	1.1214	1.1563	0.1535	1.2803	1.6539
1091552	3.6732	3.5260	3.1871	2.5413	3.5876	2.4748	3.7348	3.4278	2.8437	2.6395	3.7245	2.5691	3.8426	3.5413	2.5479	3.7204	2.4224	3.9462	3.4601	3.5648	2.8586	3.7899	2.6236
280086044	2.7748	3.3652	3.0314	2.4588	2.4588	2.4497	2.6605	3.0867	2.7366	1.8418	1.7503	2.4405	2.4436	2.5413	1.9643	2.5778	2.5491	2.4724	3.0414	2.8853	2.2312	2.3045	2.0764
1099979	2.4897	1.8622	2.1030	0.6318	1.6894	2.2971	1.8861	1.8859	2.5237	0.9756	1.8596	1.7542	2.2836	2.1968	1.0009	2.4708	2.0411	2.5773	1.9806	1.8232	0.6002	1.4750	2.2119
1094249	3.6157	4.0096	3.0246	3.4456	3.1867	2.3331	3.4468	3.8968	2.7795	3.4085	3.0391	2.7878	3.4345	3.3775	2.9671	3.0637	2.1082	3.4457	3.6095	3.3846	2.9587	3.0066	2.4273
1100212	4.7289	5.4700	5.2168	4.2949	4.3690	4.5610	4.7313	5.4758	5.1472	4.4479	4.1962	4.8663	4.4792	4.7947	4.6611	4.2847	4.4703	4.9299	5.3695	5.1715	4.5921	4.2761	4.7935
1088606	3.0026	1.2732	1.1009	0.8685	1.2861	1.0693	2.6253	1.0436	1.1139	0.9104	1.4781	1.0719	2.6760	1.0734	0.8961	1.3646	0.9980	3.1548	1.4091	1.0886	1.8034	1.4362	1.4093
1087800	2.7464	3.0094	2.3753	2.2959	2.3683	1.3814	2.6158	3.0715	2.3354	2.3702	2.4413	1.7007	2.6795	2.4326	2.5017	2.4112	1.6317	2.6818	2.9428	2.3674	2.1683	2.2726	1.6312
1097573	4.4470	2.6886	4.1691	2.4422	4.2498	4.0240	4.0594	3.7793	2.4161	2.4717	3.7230	2.3372	3.9263	3.9699	3.0518	4.3067	2.5752	4.0794	3.7157	3.6751	2.5961	3.4066	2.7321
1090164	4.1575	3.7693	3.3806	4.0557	3.6186	2.2303	4.0130	3.4614	2.7674	4.0370	3.5038	1.9884	4.0508	3.9627	3.7761	3.7865	1.8152	3.9234	3.5533	3.6737	3.7291	3.5769	1.5767
280025378	2.0176	1.2940	1.8791	1.1170	1.6256	1.3275	1.9047	2.2741	2.1618	1.4844	1.8311	1.5675	2.4563	2.1940	1.2768	1.9467	1.3281	2.3863	2.2655	2.3644	1.3795	2.1349	1.5683
1095134	3.4885	0.9104	1.2689	1.0529	1.0583	1.2919	3.0789	1.0581	1.1440	0.9847	1.2720	1.0381	2.8495	1.2533	0.9712	1.5294	1.5840	3.0517	0.8925	0.9461	1.2850	1.0692	1.8991
279807753	3.0925	4.0489	3.2143	2.7898	2.3752	2.7923	3.2799	3.8215	3.3566	2.5776	2.1885	3.0217	2.9123	3.0878	2.9347	2.7394	3.7358	3.1038	4.0579	3.3371	2.9470	2.5614	3.3226
1097225	1.4659	1.0746	1.0337	0.6134	0.9978	0.8208	1.4088	1.0972	0.8654	0.1523	0.8187	0.9926	1.3514	1.1466	0.2477	0.7963	0.7889	1.7141	1.3036	1.0887	0.1865	1.0011	0.6569
1087285	2.6904	0.9687	1.6974	1.6837	1.3939	1.0866	2.5785	1.1849	1.6307	1.4788	1.4066	0.9019	2.8527	1.8811	1.7825	1.5194	1.1531	2.5506	0.9845	1.6752	1.4158	1.1584	0.8889
1101702	3.2612	4.0137	3.1773	2.9395	2.3225	2.7817	2.9404	3.6087	3.2248	2.8288	2.2859	2.9025	3.1868	3.1388	3.0953	2.6020	3.1792	3.0467	3.7872	3.1396	2.8329	2.2224	3.1562
279954768	1.6917	0.5734	0.3802	0.0000	0.2503	0.1961	1.3895	0.4041	0.1994	0.0000	0.1532	0.0000	0.9628	0.4594	0.0000	0.2535	0.3755	1.4562	0.3899	0.2955	0.0350	0.5660	0.4293
1096455	2.1504	2.6623	2.0774	1.9304	1.2104	1.1454	2.0226	2.4752	2.0012	1.7195	1.1555	1.5488	1.9555	1.8171	1.9897	1.5145	1.9247	2.0995	2.6779	1.9363	2.0228	1.4023	1.8143
1091559	7.1357	7.2256	7.0146	6.3394	6.7283	6.8177	6.7081	7.2334	6.3995	6.1558	6.0692	6.5775	7.2732	7.3138	6.2035	6.8825	6.9736	6.8128	7.3853	6.6986	5.7969	6.2680	6.7457
279730133	1.7770	2.5129	1.8153	1.5232	1.6457	1.2539	1.7318	2.5404	1.9652	1.7448	1.8219	1.7155	1.9803	2.1562	1.5888	1.6639	1.6986	2.3496	3.0288	2.1543	1.6521	1.6759	1.5527
1099709	3.8657	4.3649	3.8219	3.6281	3.5252	3.0153	3.7543	4.3998	3.7352	3.5903	3.5778	3.1205	3.9614	3.8813	3.7789	3.5639	3.1563	3.8614	4.3466	3.7977	3.6470	3.3348	3.2116
279746160	3.2053	4.9477	3.2102	3.4304	3.5077	2.5811	3.3492	4.8471	2.7785	2.8490	3.8464	2.0263	3.3630	2.2920	3.6739	2.9524	2.7102	4.0865	5.3219	2.9605	3.9729	3.2559	2.6087
1087685	4.3119	4.9891	5.9472	3.5882	4.2226	6.1150	4.4473	4.9770	6.3565	3.4566	3.6185	6.2230	4.3972	5.3639	3.7534	3.6796	6.4356	4.9654	5.5830	5.8698	4.3994	3.6012	6.7053
1098549	2.3300	1.6128	1.2253	0.3243	1.2845	1.3787	2.1394	1.5459	1.6340	0.1414	1.8839	1.5277	1.9611	1.3950	0.5682	1.4700	1.5024	2.1378	1.9271	1.0441	0.3780	1.5412	2.0713
1087571	3.1452	3.5877	3.4766	2.7737	2.6188	2.8716	3.1412	3.4356	3.5543	2.6011	2.3451	3.0920	3.0170	3.2948	2.9251	2.5875	3.3407	3.1252	3.6405	3.4188	2.8025	2.3775	3.2545
1101367	4.1061	4.2267	4.3745	3.1353	3.4834	4.3767	3.9448	4.3739	3.7771	2.9837	2.9995	4.1114	4.1992	4.4563	3.5519	3.6784	4.5623	4.0354	4.5197	4.2584	3.2365	3.4009	4.3841
1097939	1.7576	2.2127	2.1078	1.6169	1.1763	1.3500	1.7758	2.4084	2.1392	1.5762	1.1950	1.4877	1.6960	1.6892	1.9446	1.2039	1.4921	1.8606	2.4981	1.9690	1.7519	1.1422	1.6144
280037584	2.4286	1.5562	1.8795	0.0000	2.1000	1.9158	2.2693	1.7505	2.0916	0.0821	2.7035	1.9367	2.3025	2.0429	0.1939	2.2483	1.9731	2.3399	1.5179	2.2225	0.1984	2.2744	2.2399
279744533	2.0812	1.8336	1.1655	0.9382	2.2536	0.8191	2.7032	2.1482	1.2809	2.2965	2.3934	0.2180	2.2835	1.6548	1.2893	2.2439	0.1546	2.6264	3.0767	1.3528	2.1167	2.0133	0.9331
279901131	3.8093	3.7384	2.9282	3.3917	3.2453	2.3487	3.4664	3.6211	3.1838	3.1780	3.4313	3.1328	3.6269	3.6368	3.0829	3.4158	2.0079	3.6913	3.8078	3.4454	3.1290	3.2496	2.3308
1104332	2.8207	2.9549	3.1183	2.5906	2.3850	1.7533	2.9475	2.8859	3.0550	2.4837	2.2100	2.0275	2.7370	2.8910	2.8167	2.4812	2.5391	2.8532	3.1314	3.0726	2.8062	2.4243	2.3605
1103752	2.5324	1.7079	1.6530	1.3367	1.1411	1.1843	2.1510	1.7744	1.7586	1.1490	1.3578	1.2622	2.1739	1.7260	1.4250	1.4972	1.9160	2.6399	1.9444	1.5681	1.5140	1.2104	2.0652
1091995	3.2159	0.4783	0.9959	0.2663	1.4522	0.6428	2.1307	0.4585	1.0022	0.2215	1.3593	0.1461	1.6760	1.2188	0.1777	2.1680	1.2105	2.7778	0.2814	0.8456	0.1549	1.4858	0.6436
1099779	3.4507	2.6808	3.2824	2.2051	2.3132	3.0523	2.9321	2.8008	2.8310	2.0611	2.3987	2.4892	3.6064	3.5149	2.9539	2.7554	3.0980	3.2365	2.8854	3.1752	2.3503	2.4770	2.8585
1098279	2.4431	2.8972	2.4923	2.1542	1.7770	1.5417	2.2525	2.6863	2.3980	2.0345	1.7377	1.8634	2.1779	2.3165	2.2647	1.8940	2.1406	2.3833	3.0718	2.5443	2.3322	1.9227	2.0151
1090464	3.6295	3.8621	3.3142	3.8836	3.1250	2.3122	3.8138	3.5997	3.2517	3.8883	3.1744	2.1321	3.3262	3.1473	3.5157	3.0370	1.7457	3.4910	3.3108	3.3591	3.5851	2.8385	1.8320
280123223	1.1877	1.6591	0.4317	0.3576	0.6358	0.1377	1.1341	1.8150	0.4336	0.6560	0.8967	0.4205	1.5908	0.7977	0.5247	1.0776	0.5442	0.7886	2.2981	0.4299	0.4379	1.1137	0.4106
1098872	3.5983	2.9318	2.3745	1.8481	2.0547	2.4856	3.2037	2.6189	2.7363	1.5876	1.9185	2.5192	3.0939	2.2371	2.0320	2.1292	3.6515	3.7998	3.4703	2.4959	2.8841	2.2601	3.6565
1096332	4.7816	4.6662	4.5936	4.3579	4.1066	3.7247	4.7507	4.6624	4.4370	4.3090	4.3395	3.9979	4.6823	4.5735	4.4978	4.1625	3.7057	4.9466	4.6647	4.8315	4.4713	4.2637	3.8515
1094985	2.6878	2.8205	2.4984	2.5958	2.2607	1.4667	2.7576	2.8760	2.4978	2.3268	2.1445	1.3970	2.8024	2.6517	2.6028	2.3693	2.1075	2.7090	2.8821	2.6872	2.6048	2.3819	1.8384
1100465	1.8344	1.9493	1.3320	0.0320	1.0502	1.5969	1.4960	1.9845	1.3496	0.0299	2.0052	1.7776	1.2013	0.7766	0.2390	1.1309	1.1016	1.9107	1.8596	1.3894	0.0876	1.1418	1.9646
1091639	3.6473	2.7372	3.0332	2.3721	3.1975	2.8345	3.2217	3.4570	2.0000	1.8723	2.4266	2.3588	3.7017	3.6282	2.6781	3.3642	3.1973	3.4240	3.8129	3.1321	2.0582	3.2920	2.9201
1097739	2.6115	3.6010	2.7408	2.4956	2.3575	2.3325	2.5009	3.4024	2.6278	2.4145	2.0801	2.1389	2.4380	2.6922	2.4883	2.2085	2.5146	2.5430	3.7270	2.7270	2.4467	2.2511	2.2942
1086870	2.6402	0.1046	0.2367	0.0818	0.1849	0.2235	2.2655	0.1561	0.3089	0.0451	0.1596	0.2121	0.8592	0.2042	0.1084	0.1715	0.2658	1.4040	0.2332	0.1922	0.1763	0.1739	1.1218
279951772	0.0000	3.5768	0.1303	0.1854	0.0000	0.1782	0.0000	0.3088	0.1233	0.0000	0.2104	0.0000	0.3177	0.1583	0.2113	0.0000	0.2895	0.4203	2.5604	0.1612	0.5459	0.2522	0.1314
1107902	2.5680	2.1994	3.1021	0.5016	2.2032	3.2389	2.0397	2.9012	1.9992	0.3322	1.2537	3.1019	1.0733	2.4020	0.7114	1.8391	3.1360	3.0492	3.4513	3.2747	1.1878	2.6881	3.9608
1088063	4.7175	4.8446	4.4716	4.3477	4.0892	3.5208	4.4663	4.5980	4.0890	4.3629	4.1815	3.5494	4.6574	4.6998	4.3398	4.3298	3.7980	4.6332	4.7127	4.5746	4.3345	4.2308	3.5121
1097680	2.5040	2.8104	2.7086	2.1133	1.8816	1.9740	2.4297	2.7040	2.6711	2.1966	1.6072	2.1720	2.4342	2.4868	2.2997	2.0158	2.3374	2.4129	2.9094	2.7509	2.2929	1.8331	2.2704
1090106	3.5177	3.0724	3.3173	2.6171	2.9276	2.5880	3.3657	3.4746	2.3474	2.7895	2.5509	2.5322	3.1837	3.4432	2.8813	2.9552	2.6274	3.2717	3.4797	3.2320	2.4672	2.8089	2.7604
1100716	2.5983	3.5435	2.4791	1.8469	1.9299	2.8082	2.2522	3.3995	2.1520	2.2281	1.5797	2.5947	2.2901	2.2700	1.8937	1.8732	2.4943	2.5732	3.5330	2.3362	1.9069	1.6810	2.8252
1098689	3.7036	4.8799	4.1592	3.5449	3.0845	3.5225	3.6292	4.7939	4.3314	3.3675	2.8743	4.1117	3.4672	3.7700	3.8936	3.1645	4.3645	3.7518	5.0163	4.0863	4.0150	3.0485	4.3020
1091925	5.5485	5.0030	5.1406	4.6084	5.0820	4.4349	5.5212	4.9262	4.6901	4.5325	4.7933	4.5313	5.8035	5.6455	4.9424	5.2848	4.4868	5.3300	5.0775	5.3135	4.4407	5.1251	4.5710
1093584	5.9409	6.7041	6.1941	5.7780	4.8066	6.0720	5.4150	6.5528	6.2754	6.3366	4.5073	5.9581	6.6778	6.5611	6.7620	5.5182	6.9187	6.5166	7.7244	6.5927	6.1210	5.6540	6.7556
1092988	3.0624	2.9267	2.3475	2.4274	2.5401	1.4471	2.8660	3.0149	2.1015	2.4415	2.5493	1.7671	2.9450	2.5870	2.5633	2.6541	1.6556	2.9737	3.0733	2.5790	2.2993	2.5957	1.8776
280015065	3.1942	3.6811	3.0354	2.9721	2.9829	2.4618	3.3928	3.6291	3.0440	2.9001	3.0015	2.6761	3.1579	3.2539	2.7147	2.9493	2.2309	2.9128	3.7144	3.1206	2.8372	2.8515	2.4147
1087809	4.2339	4.5052	4.0804	4.0009	3.8644	3.2975	4.0544	4.3793	4.0020	3.9603	3.6834	3.2048	4.2043	4.1052	4.0061	3.8616	3.2817	4.1863	4.5051	4.0120	3.9309	3.7362	3.2260
1093173	6.0481	5.2567	5.5554	5.5319	5.7848	4.7473	5.7850	5.3308	4.5308	5.4171	5.2296	3.9111	5.9377	6.0777	5.4327	5.8998	3.9024	5.5897	5.1996	5.4161	4.9857	5.3382	3.6488
1100654	2.5870	2.7176	2.6423	2.2554	1.9621	2.2464	2.3428	2.7878	2.5537	1.9999	1.7265	2.1208	2.5460	2.7370	2.4896	2.1186	2.2638	2.4858	3.1719	2.6950	2.2297	1.8461	2.2529
1100692	2.5073	3.4083	2.6115	2.2670	2.1919	2.0670	2.2917	3.0212	2.7061	2.1558	1.9093	2.0263	2.6190	2.7536	2.5980	2.2828	2.3594	2.4800	3.2464	2.3897	2.4078	2.0537	2.0318
1106032	2.8488	2.4296	1.9582	1.7994	2.2350	1.3610	2.6444	2.5027	1.5888	2.0984	2.0820	1.0310	2.8861	2.4853	2.3904	2.3461	1.6051	2.6034	2.7619	2.1975	2.1689	2.3215	1.5029
1098546	5.1388	5.7890	5.3442	4.8820	4.6014	5.0082	5.1681	5.7790	5.2823	4.8365	4.6509	5.3380	5.3091	5.4428	5.1546	4.6639	5.0064	5.1965	5.8695	5.4836	4.7958	4.7008	5.2121
1099042	2.7681	2.9694	2.7320	2.7358	2.1280	1.8787	2.7203	2.9116	2.6127	2.5631	1.9275	1.7892	2.6467	2.7804	2.9047	2.1636	2.1327	2.7505	2.9580	2.8592	2.9107	2.0532	1.9294
279526051	1.9584	2.2574	1.8958	1.6665	1.7201	1.1009	1.9027	2.4009	1.6440	1.4380	1.5440	1.5655	2.0207	1.7660	1.3654	1.7039	1.3663	1.9627	2.4350	2.0440	1.6267	1.3631	1.4772
1090339	2.0887	0.5334	0.2912	0.4865	0.5762	0.4827	2.0811	0.4616	0.6204	0.6324	0.8759	0.4555	2.3835	0.4126	0.3157	0.6378	0.4613	2.4601	0.2575	0.3546	0.3444	0.6286	0.7645
1100458	3.9030	4.0542	3.6446	3.3447	3.9129	3.0197	3.7865	3.8383	3.3632	3.2851	3.6263	2.7554	3.6526	3.7229	3.3345	3.7578	2.1697	3.7854	3.5769	3.3882	3.1076	3.4224	2.3118
279949508	2.4985	2.5819	2.5218	1.7214	2.0362	1.8935	2.3267	2.4950	1.7202	1.5456	2.0251	1.6037	2.4630	2.5890	1.7608	2.0659	1.8235	2.3909	2.6572	2.3166	1.5698	2.2654	2.3077
1102477	3.9967	3.5364	3.6244	3.2947	3.6130	2.8452	3.6261	3.4099	2.6556	2.8275	2.7204	2.3774	3.9624	4.0321	3.1219	3.9966	3.0261	3.6466	3.8728	3.4291	3.1826	3.4490	2.6044
1102801	1.4853	1.9214	1.8556	0.9339	1.2233	0.9108	1.4371	1.5009	1.5381	0.9826	0.9946	0.9537	1.4674	1.7178	1.5142	1.2453	0.9800	1.3188	1.7639	1.7630	0.9698	1.1629	1.1670
279720824	3.1405	4.0906	1.0896	0.9457	2.7581	0.7065	2.4301	3.3675	0.9345	1.3564	2.5238	1.6342	2.3982	0.5482	1.6826	2.4045	2.0424	2.6418	4.0759	0.7697	1.8590	2.1737	1.3718
1094217	3.3854	4.3553	3.4705	2.8266	2.9366	2.6747	3.3231	4.1365	3.3597	2.6864	2.9179	3.2954	2.9959	3.1308	3.0697	2.8735	3.5689	3.2649	4.2840	3.3353	3.0617	2.8562	3.4827
280087829	2.0911	1.8013	1.3707	1.8298	1.4031	0.8565	1.9126	1.9204	1.2796	1.5854	1.6827	0.4755	1.7069	1.7208	1.4521	1.3568	1.1109	2.0495	2.2293	1.6927	1.0780	1.3814	1.0293
1097702	2.4596	2.8134	2.0320	0.9516	2.0785	2.1884	2.2177	2.2209	2.3848	0.8165	2.2982	2.3512	2.2962	2.0581	0.9207	2.1218	2.2614	2.5124	2.7318	2.0023	0.9919	2.2218	2.5426
280103767	2.5854	2.2656	1.4604	1.6790	1.9040	0.9417	2.4386	2.2118	1.1277	1.5689	1.9331	0.7231	2.2171	1.8479	1.5497	2.1671	0.9962	2.1722	2.0264	1.6625	1.4909	1.8778	0.8630
1099903	2.7655	2.7022	2.2399	2.3668	2.4473	1.5629	2.8898	3.0970	2.5598	2.4103	2.4082	1.7876	2.5472	2.5241	2.6554	2.4927	1.3173	2.5408	2.8408	2.4369	2.2006	2.4480	1.3800
279942583	1.1127	1.6091	2.2145	0.0000	0.6307	2.3146	1.4756	1.5021	2.0410	0.8485	1.5702	0.5422	0.6542	1.6319	1.1480	1.4336	1.6728	1.5433	2.3241	1.8302	0.0000	1.3458	1.7506
279869021	2.2479	1.6024	1.0504	1.3913	0.9847	0.3586	1.8488	1.4566	1.7216	1.2806	0.9064	0.5869	2.0611	0.6463	1.2793	0.8986	0.6493	1.8753	0.6867	1.0496	1.4372	0.8142	0.8243
1094075	2.8801	2.9493	2.3480	2.5651	1.9915	1.7081	2.7345	2.5455	2.1296	2.5864	1.9473	1.7854	2.7149	2.4524	2.6449	2.0223	1.5691	2.6721	2.7000	2.4714	2.4576	2.0204	1.5931
1106308	5.7216	5.7808	6.1996	5.3008	5.4731	4.9985	5.6757	5.7591	6.0344	5.2202	5.3994	5.1538	5.6291	6.0769	5.5972	5.4651	5.4227	5.7737	5.8241	6.1757	5.5109	5.4287	5.2517
1088442	5.9120	5.8886	5.9619	4.7834	5.5701	6.2325	5.4077	5.7793	4.8996	4.5332	4.6471	5.4298	6.0106	6.2610	4.8199	5.8173	5.9282	5.8563	6.0286	5.7519	4.3947	5.3703	5.7470
1092886	2.2187	2.5151	2.2063	1.8383	2.0860	1.3903	2.1092	2.1701	1.8529	1.7765	1.5709	1.1698	2.2661	2.4636	1.7207	2.1453	1.5808	1.9454	2.4137	2.1328	1.6624	1.8960	1.3957
1094606	5.1087	4.2989	5.0045	3.8346	4.6453	4.3265	4.9490	4.7482	4.5652	3.6426	4.2144	4.5252	5.1434	5.1373	4.6255	4.6738	4.4910	4.9599	4.6897	4.6476	4.0619	4.1920	4.5909
1094624	4.5290	5.1370	5.0140	4.2833	3.9646	4.5889	4.5183	5.1340	5.0365	4.2191	3.8987	4.7421	4.4660	4.7305	4.5254	4.1080	4.5970	4.6637	5.2102	5.0110	4.3372	3.8860	4.8951
1088314	1.9975	1.5541	1.8231	1.7938	1.3692	0.8124	2.0910	1.4692	1.5355	1.8011	1.1474	0.7035	1.8238	1.9544	1.7119	1.5347	0.6413	1.9133	1.6857	2.0070	1.6270	1.5290	0.7251
1096253	2.8994	3.1062	2.5625	2.8008	2.5483	1.5865	2.8418	3.1848	2.6117	2.7806	2.3666	1.6147	2.7224	2.5239	2.5836	2.5773	1.8951	2.8402	3.1563	2.5461	2.7645	2.4274	1.6051
1093752	2.0038	2.2407	2.3563	1.7327	1.5020	1.6653	2.0002	2.1696	2.3531	1.5798	1.2543	1.4514	1.8092	2.2597	1.8423	1.6646	1.7763	1.9076	2.2398	2.2791	1.8792	1.5878	1.5755
1087354	1.7605	1.3129	1.9987	0.8025	1.3109	1.0707	1.6597	2.0172	1.2033	0.8224	1.0346	1.1212	1.4455	1.9525	1.6611	1.5738	1.3650	1.7841	2.0747	1.9622	1.0341	1.3686	1.4950
1094698	3.9587	4.2732	3.7319	3.2708	3.5565	2.5912	3.8327	4.5852	3.8282	3.1744	3.6815	3.6317	3.7999	3.5998	3.8545	3.5320	3.7589	4.0261	4.6506	3.8807	3.6076	3.4290	3.8443
1100303	2.0508	1.3747	1.8235	1.2694	1.1365	1.4664	1.6831	1.8984	1.5151	1.1002	1.2989	1.2818	2.8488	2.4216	1.9893	1.9393	1.9858	2.0065	2.2948	1.7819	1.1439	1.2717	1.5491
1093759	3.2055	3.4852	4.3864	3.5908	3.0996	3.2089	3.3730	3.6591	4.5493	3.5108	2.9043	3.4939	3.3636	4.2542	3.6830	2.8905	2.8297	3.2731	3.3527	4.2585	3.4810	2.7943	3.1795
1093855	1.5509	1.4877	1.4883	1.1907	1.1080	0.8788	1.3955	1.6531	1.2593	0.9070	0.9608	0.8056	1.6434	1.8154	1.4549	1.2429	0.8062	1.4207	1.8722	1.5183	1.0291	1.1371	0.9029
1088618	1.8032	2.1815	1.8887	1.2000	1.4188	1.3650	1.9552	1.8409	1.6233	1.1983	1.0950	1.3920	1.8219	1.8011	1.2565	1.4937	1.7620	1.7852	2.0850	1.8549	1.2444	1.3947	1.4755
1093898	2.7153	2.0941	2.1073	1.9082	1.7898	1.6236	2.4014	1.9520	2.0434	1.5346	1.6000	1.5339	2.5152	2.0149	1.7234	1.8096	1.9904	2.8865	2.4140	1.9830	2.0447	1.7106	1.9211
1099161	3.5927	3.4992	3.5118	3.2796	3.5290	2.4888	3.6043	3.5875	3.4772	3.1912	3.0778	2.5134	3.5727	3.6995	3.4059	3.4098	2.6890	3.6593	3.6378	3.6000	3.4591	3.2442	2.5184
1101794	2.8191	2.7064	2.8422	2.6492	2.4798	1.7621	2.7063	2.6941	2.8683	2.4838	2.1555	1.9472	2.7324	2.8982	2.6228	2.2987	2.1138	2.8383	2.7862	2.9448	2.6882	2.1902	2.0279
1086910	2.6980	2.8008	1.8976	1.5531	2.4597	1.8808	2.2305	2.5433	1.5582	2.0763	2.4076	1.3397	2.8276	2.4497	1.1412	2.9436	1.4294	2.7717	2.8143	2.1596	1.5130	2.7512	1.4683
1093030	2.7309	2.0866	1.7642	1.0199	1.8330	1.9703	2.6877	2.0432	1.8658	0.7320	2.0644	2.1818	2.3457	1.9127	0.6318	2.1153	1.8308	2.4600	1.9857	1.7770	0.8889	2.1919	2.1324
1086873	6.0071	6.2211	5.8025	5.3286	5.8642	5.2939	5.7918	6.3021	5.4317	5.0866	5.7143	5.2763	6.1271	6.0291	5.5383	5.9016	5.2065	6.0191	6.1898	5.6837	5.2357	5.6952	5.2279
279881949	3.5647	3.7524	3.0793	3.1421	3.8852	2.1211	3.8181	3.7092	3.2021	3.0773	3.6702	2.5435	3.4793	3.2304	3.1149	3.4361	2.2702	3.5478	4.0155	3.3053	3.2281	3.4816	2.0562
1096837	2.0332	2.3347	1.6680	1.6318	1.5367	0.8655	2.0609	2.1959	1.6981	1.6411	1.4841	1.4614	1.8792	1.6438	1.6182	1.5018	1.3026	2.0111	2.2435	1.9014	1.5112	1.4903	1.4008
280014051	1.8651	0.1464	0.0968	0.0729	0.2572	0.4677	1.7049	0.0617	0.4459	0.0000	0.3727	0.3951	1.5913	0.1393	0.0986	0.2737	0.2360	1.6946	0.0868	0.3251	0.0000	0.2447	0.2934
1092440	1.9168	0.0919	0.1193	0.0596	0.1342	0.1483	1.6411	0.1223	0.2052	0.0114	0.1077	0.0873	1.2407	0.1461	0.0277	0.0790	0.1845	1.7275	0.0508	0.1592	0.0668	0.2228	0.7788
1091615	2.6425	3.2487	2.5600	2.3375	2.3039	2.1575	2.5910	3.4699	2.8780	2.3405	2.2107	2.1552	2.7866	2.7113	2.8183	2.4007	2.6544	2.7925	3.4868	2.7484	2.5259	2.1856	2.5441
279753311	2.0312	2.3956	0.6226	1.2096	0.6302	1.1720	1.8598	2.1945	1.0719	1.8780	1.3435	0.4812	1.8896	0.9286	2.1159	1.3067	0.9840	1.7154	1.9318	1.5291	1.6965	0.8271	0.0000
1095960	2.8635	3.5041	3.1583	2.5624	2.7284	2.3290	2.8065	3.3778	3.1940	2.4178	2.3319	2.4703	2.9784	2.9790	2.8884	2.6150	2.9502	2.8996	3.5354	3.0341	2.8172	2.4093	2.7550
280102272	4.6886	5.2265	4.6317	4.4887	3.7266	4.4717	4.6788	4.5211	4.4003	4.5201	3.7062	4.3119	4.5364	4.5957	4.3538	3.9868	4.0762	4.3795	4.8539	4.7995	4.0737	3.7744	4.3108
280099422	1.5231	1.3537	1.2233	1.1425	0.7400	0.5327	1.4176	1.7284	1.1005	1.2310	1.3451	0.9068	2.3098	1.7715	1.7217	1.8178	1.0759	1.7696	2.0784	1.0117	0.9298	0.5505	0.6955
279744295	0.9487	2.1584	0.1713	0.8189	1.0365	0.1658	0.9519	1.5490	1.0849	1.0292	0.0000	0.0000	0.8089	0.5792	0.5700	0.9183	0.6927	0.6784	1.6618	1.3338	0.2260	1.1817	0.2054
279658302	3.5523	3.9880	3.9511	2.7753	2.2438	3.6803	3.5955	3.7385	3.8438	3.1535	2.6271	4.1632	3.3243	3.4370	3.1928	2.9179	3.5167	3.6475	3.9070	3.6297	3.5122	2.5223	3.8369
1091593	3.1688	1.9853	1.1042	1.2032	1.9174	1.4900	2.8206	1.9139	1.7066	1.3028	1.7677	1.7429	2.5526	1.1833	0.9374	1.8970	1.1643	2.7495	2.1691	0.9093	1.2534	1.4909	1.9553
1094155	2.1274	2.6427	1.5003	1.8099	1.5097	1.0709	1.8298	1.9914	1.8530	2.2053	1.3703	1.1605	2.0298	1.8221	1.6084	1.3613	1.1981	2.0319	2.4250	1.6645	1.7076	1.4736	1.2821
1103953	2.8367	2.9078	3.0823	2.0213	2.6706	2.9587	2.7466	2.7517	3.0407	2.0831	2.2671	2.6338	2.8539	3.2106	1.9648	2.7147	2.4960	2.6495	2.8066	3.1416	1.8795	2.5467	2.5521
280098467	2.8032	3.2399	2.1675	2.5815	2.4689	1.1241	2.6007	3.5785	2.4230	2.3235	2.6051	1.9655	2.8301	2.1383	2.7362	2.6839	1.9668	2.9352	3.3950	2.0844	1.9980	2.3739	1.9621
1103920	2.0761	2.0068	2.1442	1.7335	1.4577	1.5020	2.0556	1.7506	2.5482	1.7366	1.4873	1.4701	1.9687	2.3596	1.7090	1.7183	1.8107	2.0572	2.1649	2.3692	1.6758	1.5966	1.5917
1090226	2.5208	3.0932	2.7891	2.4730	2.4593	2.1184	2.3561	3.1157	2.7032	2.4068	2.1069	1.9223	2.5369	2.7057	2.4898	2.3616	1.9396	2.4834	3.0437	2.6380	2.2099	2.0195	2.0717
1090314	3.3811	3.5175	3.5877	3.2734	2.8711	2.7394	3.3980	3.6595	3.4192	3.1533	2.7704	2.9026	3.2702	3.4015	3.2908	2.8534	2.9983	3.4627	3.7309	3.6921	3.1223	2.8569	3.0621
1091511	3.7002	4.2284	3.7621	3.3228	2.8981	3.0972	3.4857	3.9027	3.4314	3.1616	2.4689	3.2768	3.4756	3.5125	3.4327	3.1296	3.8600	3.6524	4.0930	3.7788	3.6198	2.8930	3.4701
1098589	7.2411	7.8660	6.7757	6.5991	6.8881	7.0534	6.9267	7.6378	6.5299	6.9072	6.7411	6.4861	7.0178	6.8896	6.3091	6.9458	5.7647	7.2155	7.3059	6.6563	6.5037	6.5820	6.2598
279802716	2.0219	1.6595	0.0000	0.0000	1.2252	0.0000	2.3812	0.1746	0.0000	1.4509	0.3207	0.0000	1.7814	0.0000	0.0000	0.5191	0.0000	0.2590	0.9931	0.0000	0.0000	0.4802	0.0000
279996040	6.0902	7.0300	6.2416	5.8609	5.5684	5.6836	5.8396	6.7656	6.2574	5.7916	5.4690	6.0826	5.8276	6.1242	5.7269	5.6941	6.3677	6.0744	7.1345	6.3334	6.0155	5.5887	6.0904
1089772	3.7192	4.0817	4.2559	3.4056	3.3115	3.3025	3.8166	4.4343	4.1881	3.5876	3.2664	3.5377	3.2181	3.8549	3.7098	3.1833	3.6453	3.8233	4.3377	4.1980	3.7193	3.2914	3.8470
1104638	4.4813	5.0545	4.7368	4.4505	4.2890	4.0703	4.5148	5.1033	5.0239	4.3098	4.1579	4.3886	4.3688	4.6460	4.5787	4.0768	4.2257	4.7700	5.2655	4.8873	4.5569	4.0484	4.3992
1091194	5.1339	6.0099	5.7577	4.7895	4.5823	5.6713	5.1365	5.9688	5.8381	4.5831	4.5343	5.7337	4.9429	5.3905	5.0983	4.4912	5.8533	5.4823	6.1939	5.6635	5.2036	4.4335	6.0357
1104214	3.0494	0.6134	0.7259	0.8924	0.9400	0.5196	2.6716	0.4602	0.5498	0.5366	0.8130	0.4563	2.1610	0.7741	0.6412	1.0666	1.0682	2.6230	0.8927	0.6175	1.1952	1.0145	1.2716
1108315	1.8805	2.0879	1.5979	1.6809	1.1867	0.8240	1.7109	2.0339	1.6942	1.6452	1.1359	0.8618	1.7255	1.7268	1.9109	1.4490	1.1254	1.6993	2.1502	1.7975	1.7410	1.1841	1.0948
1088534	2.6122	2.9860	2.7987	1.9046	2.0748	1.6630	2.4838	2.7205	2.7363	1.5528	1.9936	2.1748	2.5269	2.4613	1.8818	2.3929	3.3208	2.7146	3.1255	2.6939	2.4666	2.0662	2.9903
280069987	4.1783	4.6187	3.7081	3.6497	3.8876	3.2492	4.0205	4.2734	3.4891	3.3800	3.8342	3.8570	4.0088	3.8602	3.2967	3.8268	3.0504	4.2026	4.2932	3.7184	3.2423	3.6503	3.3925
1089564	3.6935	3.8123	3.7798	3.2131	3.2992	2.5865	3.5492	3.8676	3.4993	3.0990	3.2037	2.9644	3.5303	3.7309	3.3209	3.4323	3.4626	3.5055	3.9687	3.7719	3.3089	3.2152	3.2256
1090501	3.8237	3.9374	3.7916	3.5003	3.5582	3.2960	3.7151	4.0619	3.4964	3.3592	3.2721	3.0370	4.1160	4.0117	3.5381	3.8194	3.2663	3.7007	4.1878	3.6491	3.1499	3.3994	3.0838
1103605	2.3377	3.3792	2.3153	1.6672	1.8346	1.7485	1.9919	3.0051	1.8680	1.4090	1.3681	1.7126	1.9248	2.2470	1.8691	1.9999	3.0492	2.0659	3.5076	2.2617	2.2179	1.8801	2.5252
1103817	2.3394	2.6739	1.9752	1.9946	1.9066	1.3659	2.2209	2.6265	1.8749	1.9458	1.7709	1.5337	2.3666	2.1117	2.0418	1.9383	1.6440	2.3421	2.7425	2.1160	2.0961	1.8748	1.5185
1090008	1.4929	1.2429	2.2001	1.1469	1.4030	1.1198	1.3554	1.0262	1.7977	1.0570	1.1442	0.9289	1.7127	2.4861	1.0427	1.4132	1.1349	1.3433	1.1492	2.0198	0.7669	1.1139	1.1126
280100823	3.1001	3.0474	2.9413	2.9998	2.4175	2.0551	2.9184	2.6163	2.6529	2.5955	2.3344	2.0178	3.0186	3.1531	2.8132	2.7452	2.2597	2.9939	2.9523	3.1075	2.7666	2.6831	1.7060
1096280	2.6247	0.1929	0.1555	0.1945	0.1927	0.0631	2.2411	0.1098	0.2263	0.1072	0.1733	0.1316	0.9000	0.1343	0.2794	0.1833	0.1182	1.8108	0.3264	0.1598	0.8946	0.2676	1.0225
1100277	2.6346	2.8713	1.9997	1.7928	2.0818	0.9773	2.4410	2.9104	1.6464	1.7542	1.8183	1.7977	2.1772	2.0691	2.0834	1.8741	2.2266	2.1776	3.1013	2.3039	2.0551	2.2454	1.9661
1091217	5.4424	5.6632	6.0710	4.7459	5.2319	5.7347	5.1606	5.7245	5.6960	4.4726	4.5362	5.5195	5.2652	5.8676	4.9834	5.0984	5.7063	5.3704	5.6437	5.7750	4.6286	4.7649	5.8131
1094807	2.3346	3.0557	2.6768	2.2138	1.6617	1.9577	2.2109	2.8200	2.7652	1.9376	1.5477	2.2565	2.1000	2.4220	2.4822	1.7835	2.4841	2.4270	3.1442	2.6361	2.5071	1.7418	2.5670
1090067	2.8809	3.4572	3.2320	2.8661	2.5672	2.1885	2.9461	3.3586	3.2933	2.6927	2.4506	2.5456	2.8641	3.2617	3.0444	2.6832	2.9536	3.0797	3.6437	3.2920	3.0924	2.6988	2.6908
280031930	1.7840	1.9164	1.4053	1.6183	1.4036	0.5759	1.5716	1.6475	1.7021	1.2417	1.4653	0.9160	1.9616	1.6656	1.6013	1.3567	1.0219	1.5790	2.1173	1.8571	1.2587	1.3480	1.1154
279668186	0.2827	0.0000	4.0408	1.2662	0.0000	3.4912	0.0000	0.0000	4.1399	2.9212	0.0000	1.3090	0.0000	4.0601	0.4040	0.3984	0.3092	0.9443	0.0000	3.8405	1.1743	0.0000	1.5777
1091410	3.9217	3.4830	3.9190	3.4510	3.5071	3.0624	3.8550	3.6867	3.8186	3.2998	3.4734	3.1293	3.6994	3.8194	3.4523	3.3577	2.9948	3.8897	3.8249	3.9832	3.3717	3.4280	3.1543
279986049	2.9520	3.2341	2.8761	2.8538	2.8432	1.8239	3.0083	3.4839	2.9303	2.6465	2.9584	2.3439	2.9079	2.9658	2.6542	2.7639	2.1256	3.0636	3.7131	3.0075	2.9049	2.8405	2.4595
1101582	2.9085	3.4061	2.6752	2.4407	2.4651	1.7838	2.9634	3.4468	2.9052	2.3867	2.6401	2.5428	2.8200	2.7260	2.6254	2.6033	2.7241	3.0417	3.4962	2.7568	2.8362	2.5133	2.5740
1098111	6.4647	6.2858	5.2799	6.3171	6.0679	4.6584	6.6057	5.8448	4.6881	6.4458	6.0630	4.2064	5.8099	5.6029	5.6882	5.8446	3.0000	6.2045	5.1757	5.5800	5.7140	5.7153	3.5765
1088788	4.6191	5.3367	5.0750	4.1457	4.0920	4.5102	4.6026	5.3319	5.0304	3.9773	4.0969	4.9986	4.4669	4.6795	4.5442	4.0394	5.1031	4.6692	5.3890	5.1341	4.4590	4.0696	5.2287
280080335	1.8571	1.0778	0.7818	0.3565	1.2210	0.7300	1.6754	0.6839	0.8884	0.4680	0.7943	0.4869	1.5935	0.9893	0.4095	0.9630	0.0980	1.4191	0.4869	0.8229	0.4877	1.0093	0.3622
1091545	4.0142	1.5105	1.6544	1.7449	1.5805	1.6374	3.4271	1.3558	1.3051	1.5940	1.8294	1.4692	3.2616	1.7086	1.5415	2.0169	1.9366	3.4957	1.4585	1.4981	1.9213	1.7623	1.8964
279980511	3.1373	2.8603	2.8326	2.5983	2.5878	1.8803	2.8650	2.9034	2.7996	2.7093	2.4818	1.9527	2.8222	3.0276	2.6002	2.2729	2.3571	2.8477	2.7835	2.7869	2.6802	2.2573	2.1678
1090449	3.6875	3.5315	3.0207	2.5741	2.9227	2.9097	3.1548	3.6255	2.6072	2.5664	2.6424	2.7515	3.6918	3.3563	2.8202	3.1670	3.5115	3.5276	4.0013	3.0525	2.6768	2.9576	3.1444
1096391	2.5406	2.4832	2.5772	1.6082	1.9242	2.5725	2.2633	2.2580	2.7800	1.5624	1.8247	2.3712	2.6336	2.8429	1.8242	2.1467	2.8275	2.3948	2.7321	2.6061	1.6404	1.8942	2.4723
1087514	7.4130	7.7506	7.9319	6.9478	7.3572	7.6161	7.5720	8.3795	7.6758	6.6591	7.2512	7.8604	6.3724	7.2330	6.9227	6.5740	6.5309	7.6921	7.9545	8.0937	6.9719	7.2916	7.7410
1089778	4.2661	4.3247	4.1293	3.7558	3.4305	3.4077	4.0720	4.3782	3.8576	3.4969	3.1877	3.5974	4.0802	4.1062	4.3188	3.6448	4.3121	4.2181	4.6954	4.2594	4.0095	3.4648	3.9957
1090671	3.3458	3.6892	3.0601	2.8471	2.6989	2.5099	3.1532	3.4256	3.0698	2.8312	2.7013	2.8010	3.1181	3.1219	2.8502	2.6775	2.8057	3.1886	3.5665	3.1018	2.8645	2.6633	2.8680
280087051	3.2394	3.5102	2.8660	2.9283	2.4664	2.5329	3.1610	3.6021	3.0829	2.8391	2.6562	2.8234	3.1393	3.0838	3.0739	2.6480	2.7545	3.2512	3.8300	2.9837	2.9405	2.5342	2.8226
1099773	2.1141	2.3071	2.3291	1.8317	0.8870	1.3047	1.8483	2.1136	2.3588	1.7287	1.2637	1.6765	1.8501	1.8089	1.9782	1.2978	2.4193	2.3511	2.5565	2.1875	2.2946	1.1547	2.1762
1097038	3.1718	3.5279	2.3258	2.1241	3.1304	2.3824	3.2592	3.1037	2.8010	2.0860	3.0439	2.7181	3.5652	2.8372	2.1512	3.4856	2.3737	3.5749	3.4835	2.5562	1.9954	2.9253	2.9267
279857829	5.3328	5.9333	4.8087	4.6552	5.5094	4.3634	5.2596	6.1665	4.7957	4.4622	5.5994	4.1263	5.2290	4.7518	4.9353	5.4135	4.0188	5.3469	5.9368	4.7421	4.8480	5.4226	4.2820
1102985	2.8729	3.4664	2.8011	2.5839	2.6030	2.4251	2.8826	3.4560	2.7393	2.4738	2.2607	2.3535	2.8246	2.8360	2.7779	2.5093	2.6873	2.8767	3.4617	2.9668	2.7834	2.3033	2.4752
1087066	3.5992	3.5398	2.5441	3.4665	3.1233	1.9051	3.4446	3.5332	2.3427	3.4763	3.0855	2.0746	3.5010	3.0685	2.8863	3.0021	1.8391	3.2166	3.5367	2.7345	2.7476	2.8742	1.8050
280045119	1.3744	0.5965	0.9108	0.5870	0.4359	0.2516	1.6358	0.9035	0.4613	0.7443	0.7749	0.1191	1.7861	1.1710	0.4609	0.8136	0.4000	1.6024	0.0000	1.7811	0.6882	1.5823	0.5138
1090792	4.3548	4.5129	4.0457	3.7575	4.1167	3.5402	4.2437	4.6946	4.1724	3.7407	4.1989	3.7159	4.4405	4.1660	3.9820	4.1465	3.5322	4.3388	4.6976	4.1287	3.8270	3.9363	3.6847
1091912	4.9093	5.2000	4.8504	4.6380	4.1378	4.3610	4.8272	5.2151	4.8248	4.5306	4.1424	4.7381	4.7754	4.8881	4.7510	4.1675	4.6573	4.8231	5.3376	5.0414	4.6457	4.1970	4.7365
1097757	3.8017	4.0872	3.8639	3.8675	3.3588	2.8577	3.8231	3.9982	3.7993	3.8569	3.5735	3.0057	3.8859	3.8309	4.0495	3.4284	2.7902	3.9207	4.0533	3.8535	3.9396	3.4247	2.7063
279912198	2.0641	2.7247	1.7280	2.0212	2.2058	1.3341	2.3163	2.4102	1.7096	1.6510	1.9504	1.0421	2.6539	2.0076	2.1186	2.1525	1.1225	2.1586	2.4657	1.7034	1.6093	1.5165	1.4393
1104681	3.9302	3.9301	4.0506	3.6314	3.6592	3.1129	3.8579	3.9140	3.8552	3.5158	3.2601	3.0789	3.8181	4.2407	3.8257	3.6080	3.5416	3.8212	4.1307	4.0760	3.5379	3.4473	3.4276
1091968	3.9843	4.2536	3.0340	2.5214	3.4495	4.2435	3.5618	4.5697	2.4766	2.3982	3.1788	3.5750	3.6854	3.4520	2.6562	3.3730	3.8082	3.8336	4.6759	3.2270	2.3835	3.1521	3.7796
1096563	1.9966	0.4310	0.1939	0.0898	0.2394	0.2188	1.6751	0.4088	0.2232	0.1158	0.3210	0.4421	1.4977	0.1341	0.2158	0.1830	0.4877	1.9806	0.6018	0.2069	0.3798	0.3454	1.2213
1104530	3.6942	3.7636	3.3067	3.1133	2.9385	2.8980	3.4012	3.5946	3.0271	3.0722	2.6328	2.7257	3.5632	3.4190	3.3315	3.0387	3.1777	3.5243	3.8473	3.3106	3.1291	2.8994	3.0525
1096573	6.6992	5.9347	6.5012	5.3833	6.4303	6.3732	6.3724	6.2176	5.2061	5.1471	5.9277	5.1369	6.4801	6.6302	5.9489	6.5919	5.3000	6.3344	5.6950	6.1652	5.1485	5.9354	5.1814
1089452	4.3510	4.9619	4.4357	3.6886	3.7692	3.8274	4.1566	4.8831	4.1793	3.5233	3.6320	4.0761	4.2181	4.2889	4.0382	3.9837	4.9389	4.3189	5.1122	4.3462	4.0039	3.7003	4.6154
279775114	1.9984	2.6852	1.8453	1.8878	1.9958	1.4379	2.1492	2.8367	2.6239	1.8106	1.6937	1.0081	2.2724	2.2523	1.8540	1.8136	2.3515	1.7514	3.3142	1.7606	2.5202	1.7432	1.7629
1096079	4.2653	5.0930	4.8684	4.5532	3.6435	4.3694	4.2061	4.7779	5.0103	4.3850	3.3540	4.5483	4.1194	4.5241	4.5426	3.4815	4.3549	4.2375	4.9450	4.9895	4.5192	3.4788	4.5194
1091241	2.1932	1.9914	1.9499	1.9883	1.3951	1.0600	2.0331	1.7004	1.5888	1.9010	1.2546	0.9943	2.1294	2.0791	1.8759	1.6153	1.1064	1.9000	1.9599	2.0152	1.8686	1.4832	1.0362
1094413	3.3646	3.4451	3.6873	3.1293	3.2785	2.5011	3.1958	3.5101	3.4087	2.9825	3.0655	2.4752	3.4547	3.7537	3.3882	3.2223	2.9556	3.3703	3.5083	3.6680	3.2638	2.9597	2.7222
280128568	3.8068	4.2441	4.2033	3.2978	2.9975	3.8990	3.6498	4.0425	3.4759	3.1541	2.5863	4.1657	3.6342	3.9283	3.4321	3.0103	4.0179	3.4651	4.3929	3.9280	3.2271	2.9893	3.9774
1096270	1.8730	2.2183	0.4035	0.3736	0.2553	0.1834	1.4570	0.3974	0.2711	0.6927	0.4704	0.2833	0.6661	0.2879	0.2602	0.3297	0.3895	1.0128	0.6241	0.5187	0.5474	0.4086	0.5172
1103889	3.2182	3.5006	3.1861	2.8933	2.6090	2.4968	3.1219	3.2498	3.1348	2.9390	2.4995	2.7222	3.2073	3.2444	3.0145	2.7041	2.7845	3.1864	3.3947	3.2867	2.9871	2.7014	2.7268
280049900	5.0586	4.7582	4.3704	4.0494	4.4937	3.2442	4.3285	4.5869	3.2640	4.1681	4.5414	3.8281	5.0670	4.5820	4.4170	5.1660	3.4869	5.1470	4.6344	4.3486	3.3080	4.7666	3.3366
280062761	5.5216	5.4589	5.0610	5.1301	5.1005	4.1495	5.5020	5.6376	5.2130	5.0509	5.2397	4.8179	5.5311	5.2111	5.2367	4.9596	4.6044	5.4929	5.6995	5.2772	5.1537	4.9601	4.7247
1098431	2.3316	0.7596	0.9086	0.9380	0.6527	0.4586	1.9294	0.8281	0.8510	0.8883	0.4781	0.9728	1.9090	0.8838	1.2046	0.4879	0.7507	2.5349	1.1614	0.7292	1.0524	0.6722	1.7317
1102516	4.0643	4.3919	3.0600	3.5717	3.6288	2.8821	3.7353	4.1659	2.5163	3.5386	3.1924	2.6116	3.9848	3.7204	3.2463	3.8327	2.7748	3.7064	4.0675	3.1817	3.1170	3.4279	2.5745
1102027	3.2141	3.8889	3.2101	2.9861	2.8268	2.8033	3.2632	3.4998	3.3446	3.1106	2.4853	2.9400	2.8617	3.1680	2.9502	2.6442	2.9885	3.1258	3.7187	3.3167	3.0502	2.3252	2.9454
1101086	3.6240	3.8438	3.5519	3.2622	3.4746	2.9720	3.7187	4.0233	3.6614	3.5382	3.6369	2.6762	3.6021	3.2656	3.1915	3.4885	2.3099	3.6990	3.7073	3.2705	2.9375	3.3273	2.9029
1101040	1.7705	0.8079	0.9643	0.9637	0.7260	0.3532	1.4609	0.8694	1.0848	0.5950	0.9461	0.6197	1.7931	0.6688	0.6098	0.7629	0.7036	1.8726	0.8670	0.7765	0.6338	0.4281	0.8892
1095640	3.2198	3.1799	3.2022	2.3488	2.8412	3.2608	3.0888	4.1132	2.8499	1.9829	2.8134	3.2866	2.7665	3.1144	2.3907	2.6953	2.9405	3.0895	3.3590	3.1166	2.0091	2.4420	3.4019
1094690	3.0508	3.5438	2.9814	2.7626	2.5068	2.3618	2.8890	3.4613	2.8210	2.7657	2.4836	2.7563	3.0564	3.0017	2.7751	2.6724	2.6684	3.0443	3.5978	3.0803	2.7097	2.6052	2.7265
1096594	1.6189	0.1023	0.0554	0.0000	0.0351	0.0532	1.7680	0.0000	0.0810	0.0000	0.0000	0.0000	1.1163	0.0232	0.0000	0.0000	0.0000	1.4315	0.0000	0.0234	0.0901	0.0774	0.6590
1090542	3.1253	3.4183	3.3824	2.7705	2.7245	2.6398	3.1523	3.3215	3.4965	2.5798	2.4820	2.9195	3.0253	3.1141	2.8859	2.5516	3.1296	3.1925	3.5704	3.4284	3.1257	2.6720	3.1700
1106354	4.5648	4.6712	4.2842	4.0942	4.4938	3.3258	4.7904	4.2325	4.2508	3.9105	5.0831	3.6080	5.2352	4.7518	4.4511	4.8778	2.8373	4.7385	3.6615	4.7550	4.0190	4.7128	3.1975
1098645	2.7701	3.4886	2.7036	2.3535	2.1096	2.5108	2.7699	3.2367	2.3304	2.3415	1.8351	2.8164	2.6844	2.7451	2.4095	2.1849	2.6693	2.6945	3.3487	2.6471	2.2395	2.1088	2.8354
279781849	1.9555	2.3858	1.7656	1.8725	1.0683	1.1014	1.5371	2.4232	1.5411	2.3746	0.7895	0.9106	2.0653	2.3358	1.8889	1.8749	1.4990	1.7317	2.2319	1.7119	1.5499	1.1422	1.7244
279865228	1.8278	2.8476	1.4697	2.0046	1.4624	1.4380	2.2293	2.4672	2.2214	1.4826	1.3600	1.8446	2.1254	1.7629	1.4223	1.1635	2.0105	2.1791	2.9995	2.0799	2.3163	1.9680	2.0789
1102762	3.1513	3.8733	3.1104	2.9079	2.5942	2.3583	2.9439	3.6622	3.3999	2.9220	2.5353	2.5994	2.7929	2.8593	3.1064	2.6516	3.1598	3.0975	3.8355	3.0001	3.1332	2.3984	2.7521
1095809	2.8908	2.9800	3.0648	2.3033	2.3492	2.4057	2.7516	2.9701	2.8731	2.1132	1.9924	2.4831	2.7659	2.9990	2.6664	2.3131	2.9636	2.7654	3.0866	2.9311	2.5942	2.2576	2.7015
279753206	1.3118	1.7428	2.6514	1.4854	0.1222	1.6972	1.2031	2.5674	2.6252	1.7045	0.6147	1.4195	1.0059	1.7619	2.2717	0.3998	2.1644	0.7665	1.9270	2.4054	1.1089	0.9204	2.0245
1091626	2.7687	3.7715	3.1801	2.3863	2.2225	3.0200	2.6771	3.4791	3.1869	2.2655	2.1472	3.2220	2.6999	3.0796	2.5725	2.3281	3.3292	2.8442	3.6762	3.1409	2.6585	2.2633	3.3792
1087128	1.9582	0.0515	0.0000	0.0135	0.0343	0.0133	1.8587	0.0000	0.0401	0.0046	0.0000	0.0140	1.0657	0.0444	0.0459	0.0260	0.0101	1.4601	0.0281	0.0346	0.0000	0.1368	0.9918
1100464	2.1039	2.1296	1.4583	0.5243	0.6832	1.8670	2.0185	1.5999	1.8274	0.6346	1.6301	1.8745	1.8479	1.3498	0.7483	1.4871	1.5027	2.1041	1.7864	1.3808	1.2148	1.0858	2.2943
1093357	4.7511	4.6800	4.8242	4.3771	4.0968	4.3452	4.6235	4.5287	4.4538	4.3216	3.8421	4.3944	4.6521	4.9675	4.4396	4.0886	4.2435	4.6044	4.6252	4.9461	4.1839	3.9842	4.2087
1091479	3.5519	3.7790	3.7867	3.6158	3.2339	2.9450	3.6680	4.1502	3.9132	3.8195	3.2774	3.1811	3.1209	3.4119	3.2671	3.0653	2.6945	3.8280	3.9675	3.9355	3.5721	3.3883	2.9671
1107843	0.8518	0.5463	0.0000	0.0000	0.0000	0.0055	0.7403	0.8988	0.2520	0.0000	0.0000	0.0000	0.6392	0.0000	0.0000	0.0000	0.0000	0.8630	0.3808	0.1680	0.0000	0.0000	0.0000
279708259	0.7802	0.0000	0.8657	0.3289	0.0000	0.0000	0.5866	1.2039	1.0729	1.0535	0.6195	0.0000	0.7059	1.0867	0.0000	0.0946	0.0000	1.2641	0.0000	0.3152	0.1018	0.5798	0.0000
1102199	2.7021	0.8021	0.6690	0.9630	0.8604	0.7207	2.3842	0.7995	0.6703	1.0363	0.9717	0.5242	2.1703	0.8352	0.7194	1.2723	0.5968	2.4098	0.7412	0.6452	0.8536	0.9049	0.9374
1097723	6.0435	6.0198	6.0460	5.5210	5.4294	5.9523	5.7424	5.8288	5.1757	5.1090	5.0729	5.1900	5.9629	6.2063	5.6061	5.5845	5.6207	5.7857	5.9485	5.9690	5.1533	5.2466	5.3119
280003970	0.9979	1.2357	1.3187	0.8836	0.4580	0.3889	0.9899	1.0160	1.2200	0.6897	0.4899	0.4387	1.0938	1.2060	1.3597	0.5883	0.5024	1.1701	1.2214	1.0975	1.1798	0.6255	0.2955
1099708	3.2043	3.0045	2.1268	2.7812	2.9170	1.4332	2.9715	2.8788	1.9864	2.6855	2.7803	1.3201	3.2920	2.6309	2.8368	2.8686	1.4066	3.1570	3.0721	2.4365	2.6643	2.7608	1.2954
1086877	1.8465	2.5369	2.0096	1.5007	1.2776	1.4873	1.9677	2.1761	1.9678	1.4722	1.2998	1.7803	1.9221	2.1169	1.8956	1.7023	1.9348	2.0184	2.3998	2.2085	1.7654	1.4233	1.9356
280110981	2.8517	1.3883	2.7033	2.8019	2.3521	0.4453	3.0596	1.7198	2.8596	2.7405	1.9505	0.5070	2.5934	2.7257	2.7724	2.4773	0.9745	2.7035	1.2322	2.7245	2.9477	2.5235	0.6835
1098275	1.9606	0.3865	0.4096	0.1958	0.4641	0.3913	1.7832	0.2313	0.3903	0.0902	0.6836	0.3411	1.3781	0.2177	0.0888	0.4259	0.2900	1.7682	0.3040	0.3823	0.1381	0.3772	0.7737
1101936	1.1298	1.2624	1.1215	0.3165	0.7670	0.7249	0.9726	0.8902	1.2909	0.3599	0.9689	0.9102	0.7758	1.2637	0.3206	0.6358	0.7539	1.3115	1.1946	1.2951	0.2357	0.9605	0.9020
279983106	1.8570	1.9583	1.5380	1.1610	1.4909	0.7408	1.8224	1.4395	1.4167	1.3416	1.3283	0.7792	1.7272	1.6077	0.9901	1.6512	1.2468	1.7051	1.7948	1.6567	1.3351	1.2588	1.1012
1090535	3.2109	3.4931	3.4700	3.0347	2.6247	2.6939	2.9951	3.3692	3.1165	2.8355	2.3568	2.6828	3.2192	3.3415	3.2285	2.7195	3.1530	3.1534	3.5553	3.4596	3.1830	2.5041	2.8966
279928878	0.0000	2.7033	0.2188	0.4725	0.0000	0.1728	0.0000	0.0109	0.0374	0.0000	0.0000	0.1884	0.1644	0.1495	0.0087	0.0000	0.0107	0.1456	3.4496	0.0386	0.5192	0.3972	0.0000
1090116	1.4492	1.7042	1.6455	0.9226	1.0531	1.3551	1.0614	1.6552	1.2097	0.9634	0.7424	1.0590	1.6057	1.6710	0.6812	1.2216	1.2950	1.4435	1.8856	1.3933	0.6841	0.9858	1.5039
1098353	3.3225	3.7909	3.2028	3.1443	2.8284	2.3309	3.2951	3.6425	3.2340	3.1582	2.7788	2.4050	3.2316	3.1412	3.4201	2.9576	2.8920	3.3784	3.7011	3.2038	3.5308	2.7437	2.5599
279743847	0.5573	2.2537	0.1859	0.5796	0.8123	0.0000	0.0450	2.0354	0.8749	0.4631	1.4624	0.0000	0.6134	0.0405	0.5637	0.4924	0.0475	1.2346	2.4297	0.4419	0.0000	1.3394	0.1549
1104150	4.1206	5.3321	4.7138	4.1123	3.6700	4.3088	4.0586	5.2049	4.9724	3.9031	3.5493	4.6174	3.9587	4.2924	4.3626	3.5845	4.9012	4.2336	5.5704	4.6158	4.5268	3.5738	4.8358
1096358	2.2370	1.5825	1.2945	0.9658	1.0248	1.1547	1.7403	1.2121	1.1618	0.6007	1.0263	1.0712	1.9214	1.2468	1.0453	0.9733	1.4337	2.2579	1.7142	1.1429	1.1661	1.1625	1.7111
279846835	2.6945	2.3621	2.4484	2.3328	2.4457	1.5717	2.5198	2.4747	2.3546	2.3389	2.0734	1.4800	2.7104	2.4924	2.3521	2.1736	1.6057	2.5489	2.4526	2.3944	2.3086	1.9044	1.5945
1087677	3.9298	4.4598	4.2038	3.4592	3.5006	3.5968	3.6355	4.4061	3.8922	3.4179	3.2889	3.5918	4.1318	4.1192	3.9514	3.7147	4.0895	3.8678	4.6966	3.9589	3.7603	3.4564	3.8313
1092167	1.4604	1.6225	1.5018	0.6776	1.0556	1.1531	1.0172	1.8202	1.0624	0.4971	0.7055	0.6158	1.5419	1.3535	0.9902	1.4395	1.7866	1.1535	2.2698	1.2110	0.6993	0.9664	1.1226
1101536	1.4241	0.6357	0.6909	0.3971	0.0575	0.2095	1.0092	0.3822	0.6532	0.5310	0.2407	0.3022	1.1885	0.5417	0.5233	0.4415	0.3136	1.5369	0.5575	0.4381	0.7115	0.1075	0.2917
1097160	2.9073	2.9311	3.1923	2.6642	2.5406	2.0163	2.7671	2.9665	3.0940	2.5972	2.3194	1.9328	2.8681	2.9347	3.0131	2.6779	2.5757	2.8915	3.1166	3.0432	2.9275	2.3966	2.2734
280052765	2.9478	2.9235	2.5709	3.1685	2.3150	1.7759	2.7071	2.1069	2.1229	3.0545	1.7700	1.4668	2.9288	2.7957	2.8804	2.1866	1.3452	2.6363	2.8469	2.8695	2.7441	2.0999	1.5793
279983814	3.5908	3.9846	3.3012	3.4730	2.8747	2.8095	3.3004	3.8472	3.5201	3.3921	3.0091	2.8249	3.7733	3.5365	3.6449	2.9961	3.4074	3.3321	3.9634	3.5637	3.2591	2.7573	3.1289
1092813	4.5322	4.7630	4.3546	4.2406	4.0361	3.8708	4.3972	4.6656	4.2712	4.3281	3.9784	3.8508	4.6958	4.5700	4.4503	4.2273	3.7297	4.5091	4.6813	4.4119	4.2147	3.9398	3.7716
1093041	3.1489	3.5587	3.1369	2.8410	2.7341	2.4692	3.0632	3.5539	3.1527	2.6287	2.7330	2.7826	3.0224	3.1581	2.9444	2.7839	2.9200	3.1500	3.6267	3.1972	2.8627	2.7146	2.8701
279759398	2.9993	3.9889	2.5163	2.6384	3.0152	1.9553	3.0905	3.5197	2.9247	2.7197	3.3267	2.1250	2.8844	2.1547	2.2965	2.7463	1.4580	3.3757	2.6145	2.2966	2.7096	2.7090	1.8727
1091257	1.9532	2.0159	1.7105	1.4771	1.3350	0.9393	1.9273	1.8707	1.6279	1.3720	0.9967	1.0711	1.8582	1.8741	1.5881	1.4017	1.7017	1.6584	2.0890	1.6836	1.7185	1.3800	1.3977
1096503	2.0791	2.0899	2.3654	1.9240	1.6137	1.1317	2.0193	2.3056	2.3986	1.7399	1.4655	1.2591	1.9298	2.1220	1.9700	1.7018	2.1159	2.1126	2.2536	2.2450	2.1808	1.6508	1.6163
1099897	5.1308	4.8514	4.2230	4.8976	4.7262	3.5701	5.0439	4.3978	3.5667	4.9924	4.8529	2.9620	5.0947	4.7159	4.6590	4.8522	2.4010	4.8231	4.1568	4.4814	4.3474	4.7417	2.3475
1105423	3.8487	4.7725	4.0121	3.8081	3.2745	3.4694	3.8168	4.5613	4.1563	3.6192	3.2924	3.8502	3.7548	3.8009	3.8898	3.4190	3.9847	3.8660	4.7180	4.0366	3.8982	3.2923	3.9488
280089261	3.2774	3.6333	3.2960	3.1860	2.7655	2.5784	3.3825	3.8109	3.4769	3.1956	3.0898	2.7449	2.4792	2.7110	2.9512	2.5350	2.3275	3.5043	3.6915	3.5185	3.3549	2.8826	2.7955
279475262	3.2971	3.6503	3.3135	3.2007	2.7856	2.5925	3.4018	3.8259	3.4946	3.2143	3.1130	2.7600	2.4935	2.7276	2.9648	2.5546	2.3467	3.5268	3.7122	3.5372	3.3731	2.9039	2.8157
1096107	2.8697	2.5537	2.2635	2.1920	2.1096	1.8031	2.6217	2.4794	2.2541	2.3344	2.3267	1.7196	2.8388	2.3917	2.2692	2.4085	1.5892	2.8986	2.4831	2.4000	2.0416	2.2254	1.8692
1098323	3.0932	3.1843	2.5003	3.0519	2.2209	1.8988	3.0393	3.1214	2.6254	3.0929	2.4118	1.9495	3.0547	2.6650	3.1570	2.2539	1.8272	3.0371	2.9974	2.7175	3.0202	2.3131	2.0360
279728552	4.6978	4.5896	4.3053	4.5337	4.2529	3.3679	4.5548	4.5462	4.3469	4.4474	4.2119	3.6278	4.5317	4.5056	4.2411	4.3657	3.7205	4.6873	4.6531	4.4829	4.1714	4.2071	3.5762
1096858	2.1987	2.6194	2.3601	1.8979	1.9309	1.7194	2.1695	2.2004	2.2252	1.8340	1.6483	1.5689	2.0378	2.3928	1.6826	1.9015	1.7260	1.9433	2.4395	2.3794	1.9980	1.9403	1.6738
1105342	4.6572	5.2829	4.9499	4.5099	4.1933	4.4246	4.6074	5.2696	5.1395	4.3896	4.0785	4.7346	4.4958	4.7605	4.7664	4.1336	4.6967	4.8283	5.3998	5.0016	4.7609	4.0940	4.8444
1091872	2.3255	3.5712	2.5902	2.0439	1.8125	2.7548	2.3186	2.9958	2.4275	2.1591	1.4735	2.7048	2.2884	2.8272	2.2510	2.0750	2.5200	2.6819	3.0616	2.9345	2.2329	2.1378	2.8791
279656377	1.3198	1.9612	2.1711	0.7161	1.4149	1.7383	1.8905	2.0397	1.5233	0.2883	1.7627	1.9394	0.4903	2.0590	1.0260	0.6261	1.0128	2.5788	0.5575	1.8626	1.9539	0.5749	1.3716
1095978	3.4520	4.5546	3.8128	3.2507	3.2134	3.3601	3.3994	4.3690	3.9955	3.1712	3.0444	3.6789	3.1744	3.5320	3.5337	3.0059	3.6017	3.4343	4.3764	3.8378	3.4971	3.0349	3.6595
1097591	2.5109	2.7987	2.6924	2.1000	1.8146	1.8596	2.3251	2.6316	2.4775	2.1399	1.5475	2.1746	2.3715	2.5783	2.3462	1.9927	2.6280	2.3738	2.8060	2.7236	2.2948	1.8681	2.3976
279881530	2.5907	2.4234	2.2057	2.2283	2.0852	1.0622	2.3248	2.4300	2.0456	2.4538	1.8882	1.5662	2.3801	2.4544	2.4210	2.1699	1.3470	2.2031	2.5123	2.3614	2.0928	1.9526	1.3246
1098306	4.0826	3.4658	3.7272	3.2199	3.5934	3.5682	4.1065	3.6924	3.5991	3.3227	3.4059	3.5695	3.9577	4.2243	3.1250	3.6157	3.2356	3.7633	3.8537	4.0536	3.1180	3.6208	3.3045
1101185	4.1486	4.0263	3.9339	3.4216	3.4989	3.2658	3.9732	3.9955	3.4625	3.3446	3.3445	3.3517	3.8512	4.0274	3.5158	3.5675	3.8187	3.9978	4.0341	3.9713	3.5004	3.4820	3.5735
279752310	0.6906	1.4716	0.0000	0.4840	0.0000	0.5134	1.2493	1.0398	0.0000	0.0000	0.0000	0.0000	0.8011	0.8740	0.5576	0.9022	0.2861	0.6227	0.9713	0.5156	0.0000	0.0000	0.5589
1093675	1.3925	0.8647	0.8401	0.7890	0.4852	0.4121	1.1961	0.8082	1.0862	0.5936	0.5972	0.5149	1.2847	0.8624	0.5366	0.5298	0.6768	1.6094	1.1868	0.7390	0.8572	0.5278	0.7467
1092837	2.9460	2.3578	2.3475	1.6981	2.1181	1.8193	2.8867	2.1498	2.3249	2.0510	2.6793	1.9086	2.7346	2.0187	1.7945	2.6088	1.3682	3.0733	1.9172	1.8069	1.7398	1.9636	1.5476
1089342	3.2876	3.0342	2.8576	3.0731	3.2296	2.3541	3.2103	3.0819	2.6523	3.2479	3.1472	1.6868	3.2162	2.8407	2.4114	3.1462	1.0537	3.0530	2.3888	2.6174	2.3296	2.5739	1.2359
1095059	1.2865	0.8166	1.0132	0.2916	0.6953	0.6858	1.1179	0.8810	0.9447	0.3830	0.8397	0.5856	0.9998	1.1408	0.2913	0.8307	0.4020	1.0976	1.0684	0.8923	0.1703	0.6531	0.7810
280093973	2.8350	3.3515	2.9211	2.6277	2.3679	2.4074	2.7677	3.1739	3.0441	2.4619	2.2349	2.5410	2.8031	2.9161	2.7933	2.2711	2.8088	2.9127	3.2245	2.9657	2.6663	2.2708	2.7841
279908212	1.7276	2.0322	1.6370	1.4233	1.8615	1.2525	1.9609	2.1935	1.7609	1.3937	1.6749	1.3163	2.1159	1.5121	1.2913	1.9482	1.3080	1.8909	2.3556	1.8059	1.0094	1.4220	1.3298
279715752	3.6692	2.9426	2.8862	2.6089	2.8385	2.5275	3.3847	2.7300	2.7647	2.4679	2.7104	1.9302	3.5049	3.8686	2.9404	3.4611	2.7712	3.3855	2.6108	2.6489	2.6664	2.6865	2.2444
1096822	3.3470	3.9975	3.6594	3.0677	2.9010	2.9323	3.2853	4.0598	3.6120	2.9887	2.7517	3.2401	3.0616	3.3208	3.2211	2.8002	3.6699	3.4481	4.2139	3.5288	3.5406	2.7345	3.6209
1096704	5.8067	6.4352	6.2111	5.2946	5.3133	6.2110	5.6788	6.2609	6.0055	5.1028	5.0339	6.0981	5.6721	6.0938	5.4405	5.3496	6.1528	5.7920	6.3518	6.0291	5.3084	5.1702	6.2346
1099855	5.0239	4.7243	4.8964	4.5730	4.9515	4.0426	4.9624	5.1343	4.9483	4.4518	4.8291	4.1654	5.4334	5.1174	4.9936	5.2131	3.9228	4.9219	4.8425	4.6242	4.5423	4.3644	3.8902
279831642	1.5247	1.9917	1.9084	1.2312	0.9320	1.2508	1.3057	1.2600	1.2667	1.1553	0.6937	1.2092	1.2533	1.5894	0.9278	1.0714	0.8822	1.0691	1.8269	1.5381	1.1219	1.0363	0.8702
1102864	1.9968	0.6427	0.6354	0.3864	0.4857	0.4629	1.5858	0.5371	0.3936	0.3576	0.3724	0.3765	1.1976	0.6499	0.3389	0.7145	0.4714	1.0575	0.7249	0.5689	0.2447	0.5892	0.4456
1103044	2.8028	2.3424	2.2420	2.4299	2.3040	1.1823	2.5997	2.3036	1.8481	2.2779	2.4343	1.1530	2.7185	2.4860	2.3273	2.4765	1.2862	2.5942	2.4442	2.4723	2.2005	2.4844	1.0889
279935123	1.9762	3.1535	2.2930	1.8412	2.4671	2.0073	2.6028	2.7022	2.3603	1.5747	2.4053	2.4768	2.5950	2.6258	2.2589	2.1363	2.4085	2.7239	2.2738	2.1198	2.1124	0.4588	2.1236
1096926	2.5738	2.6036	2.0424	2.5732	1.9414	1.4302	2.6883	2.4557	1.6483	2.5863	1.9971	1.2982	1.6482	1.9423	1.8081	1.9622	0.7631	2.8280	2.2972	2.2082	1.9640	2.2990	0.9318
1091442	3.0224	3.8339	2.9936	2.7043	2.3876	2.5818	2.9763	3.4441	2.9968	2.6393	2.3281	3.0199	2.8147	2.8532	2.8299	2.4416	3.0093	3.0829	3.6370	3.0622	2.7538	2.4696	3.0635
1098106	4.1738	4.7912	4.3204	3.7565	3.5301	3.8439	4.1013	4.7317	4.2759	3.6017	3.5731	4.2973	3.9931	4.1415	4.0532	3.6734	4.3468	4.1712	4.8548	4.3547	4.0250	3.5272	4.3970
1093792	3.3109	3.0328	2.7832	3.0915	2.7113	1.9605	3.1468	2.7337	2.1925	3.1257	2.4494	1.5383	3.2126	3.1797	2.7443	2.8472	1.9277	3.0022	2.8017	2.8984	2.9056	2.7196	1.5699
1087372	3.3243	3.4529	3.6667	2.8788	2.9888	2.7106	3.2030	3.4266	3.6377	2.8192	2.8042	2.9465	3.3617	3.6481	3.3756	3.0139	3.4495	3.2746	3.7152	3.6874	3.2195	2.9147	3.1327
1088439	3.0712	3.7567	3.1149	2.4830	2.8070	2.6277	3.0499	3.6758	2.9387	2.4343	2.5744	2.9523	2.9324	3.0976	2.7439	2.7673	3.0911	2.9161	3.7064	3.1886	2.7361	2.7315	3.0881
1102095	1.7535	2.4616	1.8888	1.6636	1.3725	1.2681	1.7256	2.3088	1.8962	1.5144	1.2667	1.4893	1.5774	1.7024	1.6620	1.3784	1.3108	1.5454	2.2161	1.7670	1.4870	1.2783	1.4147
1094651	4.8735	4.8809	4.7952	4.6811	4.1686	4.1528	4.8294	4.8967	4.6258	4.5731	3.9049	4.2533	4.7329	4.6900	4.7012	4.1682	4.3599	4.8947	4.9024	4.7811	4.8174	4.0115	4.2918
1094723	1.3999	1.8389	1.7071	1.2195	0.8497	1.1044	1.3893	1.6606	1.7032	1.1472	0.8063	1.1679	1.3051	1.6496	1.1473	0.8987	1.7682	1.4444	1.8119	1.7288	1.3063	0.7944	1.4057
280076101	1.0748	1.3492	1.5625	0.0000	1.5066	0.8370	1.7005	0.8746	1.1895	0.8048	0.2421	0.7411	1.3658	1.5309	0.4511	1.0592	1.1518	0.9401	0.7480	1.1626	0.6186	0.8348	0.8522
1087007	2.4316	2.9869	2.8568	2.3723	2.2065	1.9864	2.5191	2.7875	2.8124	2.2585	1.8236	2.1280	2.3323	2.6519	2.4064	2.0438	2.3000	2.3746	2.8936	2.7545	2.5593	2.0318	2.3314
280105245	1.4945	1.3761	1.4619	1.0148	1.0413	1.0079	2.1179	1.9815	1.9434	0.8982	1.8465	1.3195	0.9933	1.2102	1.7228	0.8356	0.6452	1.8220	1.5791	2.2606	1.2292	1.6493	1.0658
280006389	3.8609	2.9393	3.9323	2.9720	3.6648	3.3876	3.8849	3.7486	3.8586	2.8316	3.5685	3.4508	3.6374	3.9275	3.1749	3.5819	2.8331	3.8270	3.5027	3.9575	3.0340	3.4472	3.2435
1105014	1.1118	1.7498	0.9660	0.8692	0.7755	0.5218	1.1369	1.4551	1.0936	0.8948	0.5490	0.5657	1.0539	1.0350	0.8637	0.7736	0.7327	0.9697	1.4909	0.9286	0.8053	0.7183	0.4817
279811161	1.5606	1.6283	0.6488	1.3612	0.8363	1.0251	1.8240	1.1538	1.1836	0.6297	0.0000	0.7013	1.0861	1.2916	1.0616	1.0075	1.1686	1.5347	1.4004	1.1967	1.2235	0.7768	0.4214
280064751	3.6562	3.7196	3.8273	3.3307	2.9993	3.1464	3.6474	3.7329	3.6570	3.0933	2.7275	3.3873	3.5529	3.6814	3.3270	3.1477	3.6623	3.6682	3.8533	3.8372	3.4518	3.1408	3.5197
1095475	4.7154	4.8356	4.3198	4.0460	4.5589	4.2768	4.5992	5.0038	3.9912	4.0156	4.5543	3.8067	4.4125	4.4094	3.9962	4.5274	3.5720	4.4348	4.7505	4.2429	3.6943	4.1792	3.3997
1096242	2.4873	2.6533	2.2633	2.0260	2.1844	1.6856	2.2168	2.3530	2.1490	1.9848	1.6901	1.6442	2.3321	2.3866	1.8684	2.1533	1.8903	2.0552	2.6127	2.1360	1.6682	1.9071	1.6690
1091076	5.0280	6.2925	4.8519	4.4838	4.5748	4.9371	4.7556	5.3242	4.4992	4.2241	4.4104	4.9903	4.6549	4.9641	4.6007	4.6700	5.0169	5.1522	5.9610	5.0074	4.2660	4.7656	5.0848
1103779	4.7371	4.4354	3.8495	4.0202	4.6600	3.7899	4.4028	4.4740	2.9703	4.2476	4.1922	2.7523	5.2403	4.6854	3.9568	5.0011	2.8906	4.6176	4.3943	3.7799	3.5959	4.3999	2.8048
279696217	0.7216	0.6220	0.8807	0.0000	0.9865	0.0281	0.8551	0.5270	0.8838	0.0000	0.8391	0.0000	0.8154	1.2339	0.0000	1.0008	0.0000	0.6417	0.4664	0.9433	0.0000	0.9193	0.0000
279959910	8.1481	8.1074	8.9716	7.5230	5.6715	9.7178	8.2248	8.2728	9.7366	8.2280	7.5578	9.6740	8.1303	8.4305	7.3098	7.5202	9.0552	8.6934	7.9910	8.2259	7.5968	6.2812	9.6499
279884923	1.1894	1.1435	0.7101	0.0000	0.6162	0.0000	0.9831	1.8206	1.0302	0.4740	0.5927	1.2088	0.6416	1.1572	0.4178	0.9566	0.5280	1.3010	1.6834	0.7797	0.5507	1.4363	1.1950
280078421	5.1687	5.2516	4.4078	5.0552	4.8209	3.8473	5.2913	4.9094	4.4448	5.0928	5.0442	3.7336	5.3108	4.7496	4.7696	4.6782	3.4386	5.1588	4.9016	4.7329	4.6089	4.9098	3.6728
1090834	3.3766	3.8880	3.8702	3.0041	2.9088	3.3853	3.4292	3.9435	3.7957	2.9089	2.5287	3.7131	3.3423	3.5213	3.5177	2.7915	3.8688	3.4358	4.1700	3.6976	3.4095	2.7297	3.7911
1104085	2.1073	2.6899	2.1252	1.7942	1.6868	1.5891	2.1134	2.4995	2.0497	1.7817	1.7395	1.6830	1.9861	1.9504	2.0314	1.7052	1.6493	2.1235	2.4552	2.0816	1.8693	1.6632	1.5957
1096676	5.3531	5.6249	4.9923	5.2007	4.9040	4.3923	5.1896	5.7434	4.8368	5.0603	4.8474	4.7388	5.5250	5.2656	5.1799	5.0673	4.4886	5.3109	5.5964	4.9447	4.8883	4.7591	4.5758
1104391	2.5374	2.7978	2.5879	2.3764	2.0031	1.7834	2.2163	2.7819	2.2928	2.3132	1.7370	1.8769	2.6749	2.6477	2.5947	2.2510	2.2186	2.4818	3.1059	2.4849	2.3825	2.0020	2.0878
280032944	2.1629	1.7169	1.3807	1.3634	2.4015	0.9751	1.6004	2.1993	1.9846	1.4091	1.2310	0.4992	1.9990	1.9358	1.0911	2.1156	1.1180	1.4740	2.1201	1.5182	1.5730	1.4269	1.1310
279978671	4.3411	4.5088	4.3838	3.6606	3.8692	4.2264	4.0884	4.4548	3.9783	3.7174	3.9546	3.8912	4.6235	4.4649	4.0886	4.3728	3.6896	4.5849	4.2477	4.2182	3.6672	3.8075	3.7212
1087170	3.6915	3.9038	3.8231	3.4065	3.3942	2.7976	3.5798	3.8791	3.5793	3.2880	3.1882	3.0999	3.5399	3.7202	3.4561	3.3870	3.2206	3.6706	3.8308	3.7684	3.4825	3.2315	3.1790
1092311	3.5658	4.2428	3.8097	3.2851	2.9339	3.3214	3.4297	4.1850	3.7778	3.1166	2.9316	3.7422	3.4811	3.5736	3.4647	3.0449	3.7853	3.5578	4.3006	3.8087	3.5143	3.0251	3.7805
1090593	4.0207	3.4609	3.4247	3.6628	3.5521	2.5384	3.9452	3.4230	2.9752	3.7075	3.5911	2.4285	3.9980	3.7516	3.5281	3.6984	2.1884	3.9503	3.4433	3.6599	3.3975	3.6470	2.1736
1106130	3.4028	3.4572	3.1270	3.0091	2.7867	2.6377	3.3815	3.5877	3.0937	3.1967	3.2574	2.1464	3.4450	3.2255	3.3382	3.2660	2.0379	3.5537	3.3017	2.9425	3.0932	3.0448	2.4453
279908424	2.9510	2.9303	3.5786	3.4525	2.7559	2.8130	3.0885	2.8909	3.5817	2.7670	2.4715	2.1511	2.9708	3.3055	3.3013	2.3012	2.7589	3.2489	3.0696	3.6419	3.2094	2.3796	2.5259
280054360	3.7801	4.2788	4.0499	4.2130	3.0025	3.0218	3.7540	4.1227	4.4338	4.3630	3.2893	3.2858	3.7038	3.8614	4.1996	3.2758	3.1047	3.8631	4.0970	4.0636	4.4510	2.9842	3.2456
1095980	3.7520	3.3946	3.3384	3.3346	3.2604	2.8085	3.6364	3.4711	3.1519	3.3052	3.2634	2.7359	3.8971	3.5466	3.3249	3.3312	2.6481	3.8145	3.6014	3.4427	3.1595	3.1668	2.6915
1099834	1.8398	2.3221	1.6493	1.4717	1.5706	0.7872	1.6779	2.1631	1.6733	1.5176	1.7204	0.8067	1.6200	1.6716	1.6931	1.7904	0.9608	1.8141	2.1856	1.6134	1.6086	1.6027	0.9748
1098237	3.4444	4.1261	3.6292	3.3492	2.8344	2.8506	3.4017	3.9442	3.8428	3.2402	2.7849	3.4574	3.2896	3.3549	3.6912	2.8302	3.4348	3.4421	4.1131	3.6721	3.5852	2.7137	3.5866
1100862	3.2146	4.5381	3.5799	3.0559	3.0640	3.4742	3.1885	4.1960	3.5793	2.9774	2.6806	3.6360	2.6378	3.2715	2.9150	2.6657	3.2368	3.1244	4.1430	3.5044	2.9993	2.6776	3.5786
1097918	2.7991	3.0720	3.0801	2.2859	2.4605	2.2661	2.7117	3.1010	3.0323	2.2028	2.2425	2.4932	2.4960	2.7763	2.5876	2.3331	2.8484	2.7503	3.1062	3.0029	2.5468	2.2871	2.7253
279938082	2.5279	3.0887	2.3928	2.5387	2.1479	2.2650	2.8160	2.9614	2.5089	2.2343	2.0737	1.7367	2.6987	2.8354	2.7635	2.2322	2.5917	2.6330	3.1727	2.6656	2.7742	2.1529	2.0055
1097839	3.0251	1.4985	1.0705	0.8510	0.9498	1.3624	2.6541	1.1316	1.2461	1.1439	0.9413	1.4996	2.2009	1.0949	0.9964	0.8892	1.6826	2.8829	1.4091	0.8914	1.7717	0.9280	2.2869
1105625	6.0022	6.0229	5.9837	5.3568	5.4191	6.2008	5.6541	6.3104	5.4267	5.0266	5.0945	6.0979	6.0641	6.1085	5.3676	5.5719	5.9022	5.8162	6.3932	5.8707	4.8484	5.1955	6.0020
279797315	0.5900	1.7365	1.0807	0.5234	0.1892	1.1970	0.6929	1.1211	0.9905	0.3538	0.3223	0.2986	0.8006	0.8735	0.4617	0.8010	0.3550	0.2415	1.8508	0.8642	0.4507	0.3429	0.9948
1092362	2.4577	2.0692	1.9913	2.1152	1.9979	1.3641	2.2186	2.0412	1.4951	2.0707	1.6193	1.0236	2.5779	2.3200	1.8891	2.0985	1.3336	2.3732	2.3453	1.9960	1.9263	1.9483	1.1366
1087489	2.8179	2.4737	2.9587	2.6481	2.4031	1.5973	2.6467	2.2327	2.4721	2.4048	2.1059	1.3388	2.6514	3.0150	2.6488	2.5327	1.8465	2.7244	2.3697	2.9522	2.9246	2.4839	1.5207
279897468	1.8307	1.1164	1.3452	0.8926	1.1097	0.9361	1.4461	1.5623	1.5427	0.9032	1.0092	0.7543	2.1618	1.7592	1.5162	1.8089	0.8694	1.4893	1.6778	0.9430	0.8803	1.2747	0.9298
279909111	2.7957	2.7092	1.9168	2.4830	2.4554	1.0959	2.6872	2.8525	2.0524	2.2305	2.6457	1.3386	2.7646	2.2020	2.4729	2.4741	1.3737	2.9011	2.8117	2.2279	2.5083	2.4903	1.3681
1094273	1.3285	1.1186	0.7415	0.2774	0.5904	0.6351	1.1306	0.9776	0.7192	0.1460	0.7183	0.8300	1.0259	0.7480	0.2427	0.6236	0.5830	1.3015	1.1123	0.7888	0.2974	0.5962	0.9339
279525954	0.3065	2.5399	0.5435	0.7256	0.6929	0.1471	0.5777	0.3822	0.4300	0.1131	0.5851	0.1858	0.2597	0.3721	0.3792	0.1990	0.3344	0.2377	2.9577	0.3310	0.1968	0.1475	0.5262
1092798	7.2872	6.1182	6.9873	5.9190	6.6907	7.2767	6.9598	6.3592	5.5499	5.8127	6.2385	6.0937	7.2541	7.2915	6.1961	6.9537	6.0063	7.0057	6.3232	6.8958	5.5180	6.5855	5.9540
1101072	3.1054	2.7911	2.7939	2.9687	2.3928	1.7424	3.1688	2.5545	2.7906	3.1130	2.7775	2.0985	2.8468	2.8933	2.9316	2.3397	1.1653	3.1786	2.2907	3.3509	2.9350	2.9010	1.7755
1090189	1.8605	2.6146	1.8640	1.6830	1.3839	1.5159	1.8433	2.4157	1.9479	1.5849	1.2141	1.4031	1.5957	1.7030	1.7194	1.4215	1.8938	1.9144	2.4608	1.9486	1.6952	1.3751	1.7893
1089361	4.2030	3.6777	3.2916	3.8272	3.8706	2.2135	4.2125	3.5762	3.0403	3.8958	3.8848	2.4571	4.1589	3.7599	3.6687	3.8328	2.2256	3.9309	3.3827	3.7017	3.4211	3.7622	2.0932
1088638	2.7490	3.5128	2.8507	2.9890	2.1944	1.9000	2.7573	3.0266	2.9991	2.8902	2.3057	2.4993	2.5012	2.6830	2.6926	2.2504	2.1116	2.7462	3.0515	2.8875	2.7881	2.3148	2.2124
279902424	3.3799	3.5360	3.1995	3.0558	3.3186	1.9292	3.2663	3.4532	3.1782	2.9112	3.2061	2.5366	3.1078	3.2467	2.9567	3.0566	2.7251	3.3544	3.4247	3.2605	3.1019	3.0178	2.3976
1092309	3.4110	3.4889	3.6651	3.3048	2.9859	3.0895	3.3325	3.5249	3.7943	3.1882	2.8025	3.1348	3.5181	3.6484	3.4224	2.9064	3.1054	3.4536	3.6955	3.6275	3.2497	2.8838	3.1446
1097274	3.0284	3.5439	3.3100	2.9718	2.7217	2.4140	3.0863	3.5694	3.2114	2.8684	2.6806	2.6862	2.9446	3.1282	3.0555	2.7328	2.8326	3.0456	3.5472	3.2505	3.0825	2.6598	2.7008
280101711	3.5128	3.9039	2.9614	3.1492	3.3027	2.2185	3.4200	3.4777	2.5769	3.0065	2.9390	1.9796	3.4252	3.2385	3.0011	3.3548	2.8676	3.2921	3.6644	3.0025	3.1258	2.9981	2.3484
1089485	2.4630	2.2100	2.4117	2.0428	2.0184	1.3895	2.3737	2.2668	2.1306	1.9305	1.7739	1.3306	2.3537	2.5613	2.4099	2.2243	1.8434	2.1288	2.4492	2.4409	2.0224	1.9778	1.6720
1101984	4.5690	5.4010	4.8001	4.1782	4.0420	4.4845	4.5168	5.1805	4.8383	4.1731	3.8848	4.8488	4.5026	4.5103	4.3557	4.0832	4.9560	4.5584	5.2840	4.7673	4.3629	3.9283	4.9460
1101573	2.8729	3.3481	3.4601	2.5629	2.3918	2.9379	2.7632	3.3715	3.2705	2.1731	1.9026	3.0516	2.6551	3.2015	2.9668	2.3716	3.5414	2.8918	3.7973	3.3680	3.0564	2.2983	3.4410
1089437	4.0263	3.6262	3.2205	3.5273	3.7132	2.5047	3.8526	3.6723	2.9253	3.5395	3.5157	2.2751	3.8925	3.5530	3.4751	3.7964	2.2923	3.8115	3.7735	3.3368	3.3154	3.5944	2.2655
1104510	3.7225	3.8793	3.7566	3.4611	3.4033	3.1158	3.8155	3.7249	3.6636	3.4564	3.2253	3.1741	3.5564	3.8134	3.4607	3.3280	2.8888	3.6518	3.6696	3.7893	3.4753	3.2976	3.0101
1095401	3.6333	3.7675	4.0484	3.5021	3.2428	2.4072	3.5671	3.8610	3.9447	3.3776	3.1066	2.6353	3.4537	3.7371	3.8598	3.3611	4.0632	3.6847	4.1296	4.0227	4.1341	3.2288	3.2636
1091012	1.6045	0.2528	0.1664	0.0917	0.1026	0.2680	1.2688	0.1252	0.2203	0.1066	0.1292	0.1758	1.2009	0.1339	0.1790	0.0911	0.1856	1.7625	0.2106	0.1773	0.1270	0.1406	0.7022
279462726	5.5931	5.0998	4.6940	4.8571	5.5609	4.6364	5.2292	5.0960	3.7276	5.0813	4.9841	3.3809	6.1226	5.5425	4.7901	5.7773	3.5978	5.4753	5.1077	4.6167	4.4597	5.2356	3.5928
280048871	3.4962	3.4343	4.1663	3.2192	2.7406	3.6463	2.9405	2.6545	3.0880	2.3911	2.9399	3.4689	3.5517	4.0860	3.3690	2.1151	3.9153	3.1566	3.5159	4.0260	3.0113	2.0241	3.2724
1102784	1.8181	1.3483	1.8003	1.6875	1.3846	0.6286	1.7504	1.5824	1.7063	1.5168	1.2949	0.6638	1.8126	1.8937	1.9637	1.5089	0.8097	1.8795	1.7474	2.0129	1.8192	1.5386	0.8303
1098826	3.0009	3.4201	3.2278	2.5179	2.3528	2.8930	2.8808	3.2253	3.0682	2.4157	2.0136	2.8960	2.8795	3.1733	2.9008	2.4114	3.2876	2.8844	3.4209	3.1371	2.8671	2.2434	3.1764
1097003	4.2766	2.3630	1.9244	2.0517	2.3472	1.4731	3.8647	1.8152	1.5816	2.1433	2.3338	1.2876	2.9121	2.0886	1.9510	2.5350	1.5786	3.3715	1.5739	1.9756	2.4970	2.5335	2.0771
279898421	1.5407	2.1288	2.0391	1.6165	0.8961	0.9243	1.9373	2.1227	1.9666	1.8974	1.1710	1.4880	1.6846	1.5406	1.7948	1.0534	1.6220	1.9032	1.7880	1.6216	2.1647	0.6054	1.4282
1101307	2.0076	2.0348	1.9858	1.5902	1.5709	1.1606	1.9932	1.9926	1.7684	1.5448	1.2527	1.2962	1.7296	2.0307	1.8216	1.5795	1.6010	1.7499	2.3110	2.0592	1.8245	1.4609	1.4788
1097127	3.8520	3.8024	3.7346	3.8386	3.5876	2.6455	3.8944	3.9979	3.8542	3.9182	3.6516	2.8993	3.8146	3.5581	3.9969	3.4233	2.5444	3.9457	3.7782	3.7703	3.9170	3.1846	2.7634
1099880	4.0046	4.1430	3.7936	3.8189	3.6320	3.3754	3.9240	4.0040	3.5333	3.8636	3.5036	3.1417	3.8663	3.9884	3.4490	3.6096	3.1869	3.8519	4.1305	3.9290	3.4723	3.5212	3.0686
279784307	2.8127	3.1430	2.9530	2.7202	1.6063	2.5267	2.9259	2.8458	2.7322	2.5876	1.5104	2.6172	2.5882	2.4994	2.7822	1.8662	2.6359	2.6158	3.1793	2.8670	2.9600	1.9817	2.7508
1091286	5.7444	6.1582	6.1538	5.0603	5.4645	5.9724	5.4387	6.0554	5.7727	4.6300	4.9348	5.8993	5.4613	5.9576	5.6620	5.3206	5.9579	5.7891	6.3409	5.7859	4.9943	5.0772	6.1143
1104252	3.4827	4.4074	4.0147	3.5130	3.0214	3.6060	3.6490	4.2815	3.9985	3.3707	2.7542	4.0395	3.4213	3.7892	3.6188	2.9490	4.0038	3.4005	4.4243	4.0070	3.5071	2.8334	4.1120
279895380	1.2596	1.0707	1.2249	0.6833	0.9097	0.5723	1.4035	1.2587	1.0280	0.9695	1.0533	0.8062	1.3962	1.0412	0.5740	0.7988	0.6160	1.1821	1.0163	1.3493	0.4614	1.0738	0.4719
279751477	3.1693	3.5441	4.3861	2.9444	1.8980	4.3037	3.1452	3.4105	4.0050	3.0595	1.9971	4.0426	3.0463	3.5164	3.1634	2.6747	4.1550	3.0452	3.8513	4.1147	3.4756	1.8754	3.7685
1104177	2.7169	3.1155	2.8622	2.6427	2.3257	2.3524	2.7697	2.8763	2.8480	2.4859	1.8857	2.4330	2.7282	3.0332	2.7452	2.3838	2.6367	2.8513	3.0714	2.8713	2.6584	2.2089	2.4373
280128770	2.4952	2.5119	2.4376	2.0124	1.9845	2.0748	2.3532	2.3655	2.2416	2.2045	1.7777	2.3157	2.0033	2.3304	1.9375	1.5540	2.1278	2.3643	2.5020	2.4176	1.5912	1.5692	1.8097
1096890	1.9493	2.2622	1.0669	0.5428	1.1388	2.5676	1.0462	1.7904	0.4455	0.5242	0.5996	1.3721	4.1443	3.2416	0.6568	3.0094	3.9563	1.7979	3.7021	1.1551	0.4814	1.8644	2.5140
1097834	2.9244	3.6613	3.0097	2.4374	2.3459	2.5963	2.8156	3.3657	3.0936	2.2288	2.0443	2.9395	2.5656	2.6480	2.6289	2.3553	3.3718	2.8307	3.6384	3.0789	2.8680	2.2398	3.2054
1090894	3.6226	2.5363	3.0833	2.7711	3.0590	2.1841	3.4450	2.3703	2.5626	2.4857	2.6738	1.6934	3.4228	3.4258	2.5518	3.1451	2.4214	3.3464	2.4215	2.9787	2.6953	2.9972	2.1293
1093676	2.0234	1.1820	1.0005	1.0002	0.8038	1.1252	1.6484	1.2575	1.4406	0.8743	0.6997	1.2605	2.1050	1.1668	1.0029	0.6750	1.6121	2.3569	1.4933	1.1619	1.1101	1.0021	1.7740
1103239	4.3550	4.4048	3.8779	3.9158	3.9510	3.7494	4.0959	4.2954	3.4983	3.7910	3.6759	3.2857	4.4852	4.2547	3.9040	4.1570	3.3562	4.2578	4.4375	3.9369	3.7870	3.8842	3.1903
279898290	0.4053	3.5382	1.2607	0.5071	0.1826	1.1667	0.2605	0.3504	1.0399	0.8386	0.5677	1.2195	0.2499	0.9851	1.1414	0.3084	1.6551	0.4290	5.0066	1.2398	1.1225	0.3316	1.6438
1089060	4.0804	4.0218	3.6751	3.6388	3.6759	2.8977	3.9286	4.1134	3.3230	3.8083	3.7604	3.4384	3.9181	4.0662	3.3894	3.7064	2.8071	3.9494	3.8165	4.0036	3.3318	3.8433	3.0759
1094789	1.2907	1.0291	0.8154	0.2494	0.4128	0.6124	1.2802	0.6828	0.9389	0.2574	0.3354	0.5664	1.0545	0.6522	0.3497	0.6224	1.0463	1.3491	1.0926	0.7543	0.4921	0.4446	1.1244
1100784	2.3629	2.4098	2.2804	2.3394	2.1011	1.1553	2.2147	2.6447	2.0355	2.2800	2.0948	1.3981	2.3530	2.2880	2.4344	2.0404	1.5434	2.2775	2.6690	2.3177	2.1710	2.0662	1.1587
1091694	5.1917	4.8877	4.5853	4.8970	4.7581	4.2580	5.0608	4.6755	4.1541	4.9318	4.7260	3.7341	5.3313	4.9805	4.6303	4.8519	3.4139	5.0384	4.6787	4.6884	4.5126	4.7415	3.2402
280089527	3.5213	3.2162	3.8656	3.7212	3.3758	2.6168	3.5166	3.6950	3.9171	3.4858	3.2505	2.3994	3.6467	3.7876	3.9293	3.3216	2.5400	3.5420	3.4593	3.6999	3.7791	3.1310	2.5212
1095294	7.7254	8.5446	7.6308	7.2416	7.3333	7.6922	7.3994	8.2551	7.2615	7.0204	7.0628	7.6287	7.6631	7.7774	7.5163	7.3637	7.6771	7.6273	8.4939	7.5585	7.0175	7.1283	7.6477
1099422	2.2024	2.4767	2.3862	1.6897	1.9504	1.8837	2.2414	2.6355	2.6186	1.7659	1.6736	2.0819	2.0275	2.3785	1.8916	1.7732	2.3184	2.1661	2.7138	2.3588	2.0276	1.8010	2.3117
1091611	5.0342	4.6355	4.9905	4.4303	4.6747	4.4786	4.8635	5.0440	4.7573	4.1421	4.5177	4.5330	4.9808	4.9930	4.6269	4.5961	4.4633	5.1772	5.2026	5.0071	4.4140	4.6057	4.7570
1091154	3.4577	4.2129	3.6232	3.0362	3.1039	3.4716	3.4880	4.1414	3.7407	3.0301	2.8726	3.7398	3.3012	3.5745	3.2563	2.9859	3.6341	3.4427	4.1109	3.6999	3.1829	2.9730	3.7995
279788559	2.8257	2.3340	2.5757	2.5515	2.1157	2.5624	2.2126	1.9984	2.2922	2.2761	1.8332	1.6875	2.6262	3.0640	2.2530	2.2632	1.6368	2.5213	2.5909	2.6890	1.9900	1.8953	1.7727
1099482	3.2496	3.1266	2.9123	2.7091	2.8355	2.5751	3.0194	3.2505	2.7520	2.5799	2.6643	2.4730	3.3180	3.2108	2.6444	2.9675	2.6600	3.0712	3.3270	2.9622	2.5234	2.7719	2.4916
1091128	2.3866	1.6381	1.8661	2.0195	1.8102	1.0506	2.4048	2.0326	1.8020	1.9131	1.8578	1.0275	2.2522	2.2786	2.4561	1.9043	0.9454	2.0866	2.0128	2.5212	2.0112	2.0041	0.9869
1092379	4.5168	4.5606	4.6465	4.1011	4.5235	3.8190	4.6463	4.6317	4.6610	4.0126	3.9554	3.5938	4.4853	4.7215	4.2919	4.3817	4.4004	4.2781	4.8046	4.6379	4.3640	4.3233	4.0119
1100705	5.0819	5.9259	5.6509	5.0711	4.5723	5.3243	5.0896	5.8448	5.8319	4.7936	4.5050	5.7108	4.6897	5.2202	5.1086	4.3570	5.3950	5.1745	5.9142	5.6637	5.2337	4.3973	5.6711
1098207	3.6392	4.5726	3.4380	3.2971	3.0357	3.4034	3.2799	4.2766	3.3600	3.1017	3.0756	3.4733	3.5640	3.4818	3.3114	3.4676	3.9124	3.5417	5.1686	3.4255	3.1406	3.2179	3.6967
279996973	2.4329	0.2408	0.0000	0.2478	0.0000	0.8968	1.8733	0.1465	0.3582	0.5362	0.1934	0.4930	1.3271	0.2451	0.1476	0.1913	0.6836	1.9572	0.4042	0.4893	0.5048	0.1570	0.8770
1095126	3.7842	3.9187	3.9128	3.4993	3.3108	3.3017	3.8220	3.8889	3.9229	3.3664	3.2366	3.6552	3.7948	3.8316	3.5426	3.2636	3.5899	3.8682	3.9096	3.9756	3.4084	3.2577	3.6673
1094603	4.4520	4.7026	4.4239	4.2665	3.9732	3.5429	4.3507	4.4483	4.4164	4.2363	4.1048	3.9584	4.2437	4.4487	4.1902	3.9856	3.6992	4.4175	4.4360	4.5814	4.2133	4.0273	3.7667
1106060	4.9590	4.9030	4.3417	4.5238	4.7010	4.1557	4.7077	4.8854	3.9076	4.4385	4.4275	3.5033	5.2746	4.7767	4.5908	4.9640	3.6048	4.7917	4.7794	4.1358	4.0289	4.2663	3.5340
1093136	3.8501	1.1143	0.9701	0.9926	0.8854	1.3389	3.4704	1.3138	1.6298	0.9764	1.2321	1.7988	2.5389	0.9973	1.0175	1.5814	1.5352	2.8693	1.1859	0.7615	2.2333	0.9532	2.6363
1094139	5.1188	4.2058	5.0321	4.4856	4.9093	4.1539	5.1602	4.4167	4.3723	4.4930	4.6911	3.9067	4.8684	5.1364	4.7691	4.7516	3.3134	4.9703	4.0941	5.0807	4.1842	4.6100	3.5591
1095933	3.5363	3.8240	3.8172	3.3843	3.0625	3.0827	3.4255	3.8503	3.8959	3.1724	3.1331	3.2482	3.4616	3.7347	3.6748	3.2028	3.2974	3.6396	3.9523	3.9213	3.5785	3.1060	3.4533
279957646	2.2514	1.5793	2.1459	2.3299	2.2470	0.4247	2.5613	1.2772	1.8442	2.5338	2.0963	0.4815	2.7151	2.4680	2.1018	2.0217	0.3854	2.5030	1.3405	1.9973	2.1665	1.6867	0.8760
1097711	6.5511	6.7367	7.2396	6.3435	6.0509	7.2213	6.6426	7.0369	7.2003	6.1053	6.0660	7.1108	6.1578	6.7570	6.0720	5.9250	6.4288	6.7515	6.9062	7.2617	6.4531	5.9736	6.9376
1093048	2.9079	2.8385	2.9581	1.9413	2.9135	3.0242	2.8682	3.4493	2.4280	1.7834	2.4358	2.6362	2.7390	3.0804	2.2219	2.7838	2.7549	3.0645	3.5685	2.9933	2.1619	2.8711	2.9667
1102123	3.5917	2.8508	3.4698	2.9323	3.1405	3.0078	3.5613	3.4082	3.4533	2.8409	2.8968	2.8047	3.4603	3.2617	3.1488	2.9244	3.0290	3.5811	3.6426	3.3631	3.0485	2.8745	3.0281
1100133	4.0638	4.6692	4.3916	3.6031	3.5071	4.3579	3.9207	4.5384	4.2014	3.4006	3.3167	4.3975	4.0119	4.0995	3.7577	3.4840	4.3992	4.1529	4.6768	4.2832	3.7343	3.3900	4.5451
1102116	2.8964	2.9439	3.0866	2.6769	2.4427	1.9929	2.7536	2.8507	2.9473	2.4991	2.2266	2.1342	2.6668	3.0174	2.8546	2.4248	2.6833	2.8115	3.0485	3.0689	2.8574	2.4059	2.4249
1103989	2.0224	0.1148	0.1882	0.3339	0.2012	0.2579	1.6202	0.1567	0.2257	0.3657	0.3465	0.1747	1.6733	0.1692	0.3534	0.2124	0.2333	1.8237	0.0926	0.2561	0.2988	0.3348	0.6032
280001449	1.1658	0.0000	0.0000	0.0000	0.0000	0.0000	1.8486	0.0000	0.0000	0.0000	0.0000	0.0000	1.7134	0.0000	0.0000	0.0000	0.0000	0.8144	0.0000	0.0000	0.0000	0.3596	0.3019
1100259	2.5570	3.3834	2.5844	1.3609	2.1357	2.5937	1.8575	3.3138	1.6700	1.7207	1.2569	2.0553	2.6816	2.6157	1.4459	2.4479	4.3009	2.5374	4.4396	2.3404	2.2599	2.2558	3.4900
1100793	4.7453	3.1417	4.3721	3.1422	4.4202	4.1652	4.6937	4.3688	3.3472	2.7742	3.9751	3.9202	4.6036	4.2453	3.8014	4.1080	3.5844	4.5856	3.7793	4.1012	2.9886	3.8557	4.0472
1103933	0.9177	1.4449	0.9848	0.9151	0.5838	0.3754	0.9645	1.5052	0.9977	0.9127	0.5522	0.2882	0.9878	0.9582	0.9655	0.6965	0.7049	0.9386	1.7656	0.9679	1.1224	0.6278	0.4405
1095663	3.6798	3.9468	3.7901	3.2676	3.0457	3.2601	3.5829	3.8886	3.6736	3.1624	2.9851	3.5401	3.6470	3.7692	3.6002	3.0948	3.8077	3.6890	4.0864	3.7441	3.3801	3.0333	3.7190
1095249	1.1784	0.4141	0.4851	0.3126	0.5097	0.3396	1.2303	0.2660	0.7656	0.1265	0.6550	0.5237	1.4234	0.3439	0.1170	0.4585	0.1699	1.6433	0.5550	0.3736	0.1851	0.2885	0.4151
1103291	4.4638	5.1940	4.2688	4.3002	4.0808	4.0667	4.1623	4.6714	3.7706	4.0481	4.0418	4.0005	4.7836	4.9075	4.3530	4.4568	4.0336	4.3132	5.0372	4.5769	3.9541	4.2961	3.7107
1101823	2.3154	2.6966	2.2228	1.9807	1.6371	1.5004	2.2095	2.6931	2.4128	1.8353	1.6507	1.6893	2.1804	2.0150	2.2700	1.8743	2.4117	2.3504	2.9515	2.1508	2.6217	1.5225	2.2214
279924934	0.6503	0.5427	0.3690	0.0736	0.0476	0.0000	0.8265	0.3285	0.4406	0.0965	0.0840	0.0000	0.4811	0.5136	0.0428	0.0000	0.0000	0.7517	0.2229	0.4070	0.1970	0.1327	0.0000
279843326	1.7425	2.7251	2.0381	0.9366	2.1744	1.9454	1.7797	2.5938	2.5200	1.5828	1.2600	1.8964	1.8478	1.8853	1.0363	1.9099	2.0836	1.8092	2.5516	1.9594	1.8972	1.4234	2.0797
1101446	7.0881	7.5489	7.2475	7.3252	6.4424	6.4671	7.1965	7.2029	7.2069	7.3963	6.4926	6.8014	7.1674	7.0478	7.2774	6.5982	5.7339	6.9685	6.4854	6.8223	7.2252	5.9034	6.0520
1092323	4.3460	4.6026	4.3943	4.0668	3.7368	3.9698	4.3482	4.6307	4.4067	3.9215	3.7772	4.2903	4.1278	4.2704	4.0883	3.7471	4.0732	4.2754	4.6669	4.4817	4.0199	3.7476	4.1696
279880902	2.9921	4.1086	3.4349	3.1307	2.9269	2.8689	2.9994	3.6213	3.6685	3.4813	2.8915	2.9172	2.8069	3.1304	2.7281	2.8026	2.3115	2.9171	3.4188	3.3193	3.0574	2.6860	2.5706
1093781	3.6443	4.3817	3.9769	3.1710	3.3591	3.7452	3.5463	4.3811	3.9727	3.0361	3.1414	3.8944	3.4967	3.7086	3.3094	3.3159	3.9331	3.5164	4.4470	3.7861	3.3513	3.0685	4.0749
1093882	2.8830	2.2036	2.2742	1.9871	1.7724	2.0136	2.4770	2.3279	2.3726	1.8609	1.8541	2.5694	2.5585	2.2258	1.9267	1.7520	2.1717	3.0275	2.7889	2.5045	1.8811	2.2992	2.7166
1100709	3.3069	3.0943	3.0098	2.8435	2.9188	2.2035	3.3053	2.7502	2.4396	2.9020	2.6362	2.1276	3.1479	3.3598	2.8068	2.9316	2.2760	3.1767	2.8696	3.1879	2.7441	2.9008	2.0650
280108337	0.8427	0.9852	1.7034	0.2876	0.8323	0.6345	1.1372	1.1374	0.6184	0.4131	0.4015	0.5305	0.7285	1.6310	0.4779	0.8391	0.8596	0.7269	1.0320	1.2717	0.4313	0.7568	1.0741
1088955	2.4218	2.3155	1.8496	1.5856	2.1002	2.0520	1.9957	2.0850	1.1461	1.4564	1.4254	1.0392	2.5482	2.2846	1.5689	2.2951	1.5097	2.1651	2.0796	1.7403	1.0849	1.7511	1.4728
1090062	1.9989	0.9811	1.0811	1.1461	0.8673	0.7733	1.7577	0.8086	1.1332	1.3012	0.9539	0.6137	1.9692	0.8703	0.6774	0.9718	0.5500	2.1810	0.6353	0.9771	1.0124	0.7552	0.7364
1101540	3.0387	3.3123	3.7751	3.2190	2.8140	2.8601	3.0794	3.3732	3.9448	3.1842	2.8416	2.7490	3.2422	3.6325	3.4837	2.9515	2.7552	3.2844	3.4029	3.6885	3.2659	2.7495	2.9932
1093881	2.0049	2.0613	1.7026	1.8107	1.4321	0.9126	1.9338	2.0868	1.7652	1.7026	1.4380	1.2856	1.9201	1.9445	1.7844	1.5579	1.4496	1.8912	2.1833	1.8536	1.5975	1.5505	1.4311
280072660	1.3709	1.9319	1.3296	0.6118	0.5761	0.7665	1.0109	1.4678	1.2032	0.7821	0.6507	0.9570	0.9909	1.5814	0.6463	1.0067	1.6520	0.7869	1.4853	1.3016	0.8286	0.9413	1.0228
1102132	5.4832	4.2617	5.2565	4.2631	5.1250	4.7263	5.1497	4.5607	4.2455	4.1980	4.5357	4.2423	6.1452	6.0354	5.2577	5.7524	4.6470	5.3214	4.8199	5.1666	4.0581	4.9970	4.4443
1091020	1.6666	0.1204	0.0327	0.0000	0.0136	0.0802	1.3373	0.0553	0.0697	0.0000	0.0245	0.0447	1.0776	0.0448	0.0246	0.0597	0.0888	2.0224	0.0891	0.0000	0.0000	0.1427	1.3063
1092935	4.7361	3.9851	4.4972	4.2154	4.4119	3.2527	4.5136	4.2236	3.8399	3.9641	4.2071	3.2828	4.7691	4.7378	4.8590	4.5538	3.1452	4.4815	4.0943	4.3927	4.1527	4.1546	3.1379
1097992	6.8187	7.1186	7.2357	6.4428	6.4705	7.0048	6.7205	7.3399	7.1040	6.1230	6.2389	6.9282	6.8336	7.1322	6.8433	6.3819	7.0425	6.8645	7.2794	7.0969	6.4977	6.1807	7.1171
1096540	2.3868	3.2418	2.7925	2.3235	1.8552	2.1931	2.3528	3.1280	2.7740	2.0725	1.7702	2.6468	2.1795	2.4267	2.3983	1.8837	2.9173	2.5037	3.3500	2.6242	2.5185	1.7386	2.8273
1091746	2.1163	1.0074	1.5172	1.1367	1.0538	1.2617	1.8902	1.1505	1.9827	0.8618	1.2740	1.4213	1.8647	1.3732	1.1443	1.1183	1.3946	2.3868	1.2764	1.5963	1.1867	1.0009	1.6388
279903355	2.8004	2.9792	3.1007	2.2807	2.4674	1.8707	2.7241	3.0898	2.7488	2.3898	2.3013	2.4201	2.7390	2.8046	2.7116	2.4614	2.8006	2.7511	3.2959	2.8979	2.4389	2.5518	2.8245
1098530	2.5460	2.8537	2.4293	2.1883	1.9635	2.2227	2.6380	2.8831	2.7355	2.0958	1.9973	2.2179	2.3722	2.3348	2.5629	1.8878	2.1891	2.5789	2.9086	2.4781	2.4429	1.9410	2.3503
1096022	4.6554	4.6694	4.5123	4.0358	4.5266	4.0006	4.4829	4.5747	4.2394	4.0906	4.2725	3.9749	4.5872	4.5850	3.9576	4.4850	3.6544	4.4190	4.4651	4.3400	3.7938	4.1230	3.8071
279851112	2.4325	2.3615	2.4438	2.2329	2.3263	1.1816	2.2366	2.7198	2.5170	2.1588	2.0176	1.4959	2.3472	2.2795	2.2390	1.7720	1.7643	2.3374	2.0944	2.4363	2.0739	2.3968	1.6190
280098956	2.9585	3.0988	2.7079	2.7423	2.4259	1.6607	3.0039	3.0705	2.7289	2.8186	2.7122	2.1854	2.9654	2.7219	2.8623	2.6110	2.2247	3.1016	3.2357	2.6530	2.8182	2.6158	2.1907
1088064	4.5527	5.0110	5.0005	4.2007	4.3608	4.0947	4.6425	4.9842	4.8842	4.0808	4.2177	4.3952	4.3963	4.6717	4.7066	4.3394	4.4923	4.6536	5.1812	4.9257	4.6503	4.2795	4.5865
1103465	2.6133	4.4038	1.7879	2.1473	2.0748	2.0172	2.1660	2.4538	1.5621	3.1544	2.2158	1.5586	2.4118	1.8933	1.3962	2.3102	1.2472	2.6713	2.8626	1.8235	1.6627	2.3082	1.6721
1092349	1.1344	0.5857	0.7362	0.6645	0.2997	0.2760	0.9812	0.6934	0.9212	0.6100	0.3002	0.2960	1.1128	0.5494	0.3470	0.4398	0.3857	1.3706	0.8186	0.5956	0.6706	0.2715	0.4947
1096551	2.1882	0.3556	0.3049	0.2196	0.4734	0.3255	1.9161	0.1645	0.3603	0.5194	0.3980	0.2819	1.1556	0.4106	0.1914	0.3483	0.3399	1.5393	0.2059	0.3707	0.2642	0.5124	0.6077
1104102	3.8515	3.9119	3.4061	3.5925	3.4026	2.7630	3.6005	3.5982	3.0986	3.6331	3.3021	2.7098	3.8945	3.8040	3.4365	3.5410	2.7808	3.6721	3.6895	3.5508	3.2819	3.3581	2.6290
1087607	3.6641	4.0783	4.3537	3.8243	3.5522	4.1450	3.9882	5.0899	4.4203	3.3489	3.6633	4.3175	1.7289	2.9186	2.9522	2.4245	2.3480	3.6625	4.3015	4.1597	3.5805	2.8389	3.9339
1089226	2.8164	3.4926	2.8513	2.7546	2.5465	2.2174	2.6491	3.3316	2.9182	2.8981	2.5374	2.4073	2.8866	2.9847	2.6713	2.6236	2.5199	2.7247	3.4714	2.9554	2.6200	2.5262	2.4806
1105543	3.3749	3.8052	3.7938	2.9394	2.7319	3.6321	3.1500	3.7610	3.6257	2.8484	2.3018	3.6815	3.3654	3.7376	3.3636	2.7957	4.0610	3.2306	4.0304	3.7409	3.0549	2.5541	3.9670
280064836	3.5446	4.7431	3.0753	3.4619	3.4652	1.8584	3.6040	4.0542	3.7357	4.0300	3.4953	2.7006	3.2070	2.8512	3.5843	3.5234	2.4314	3.2182	3.5233	2.7627	3.4151	2.3233	2.2303
1091075	4.2954	5.3350	5.0643	4.0281	3.8961	4.8898	4.2608	5.1663	5.1497	3.7311	3.5704	5.1245	4.0468	4.5574	4.4074	3.7857	5.2252	4.5302	5.3281	4.9903	4.4580	3.7356	5.3821
1104387	2.8443	2.8966	2.9259	2.0150	2.6019	2.5775	2.6111	3.1232	2.6276	1.4721	2.3330	2.5802	2.6178	2.6498	2.1650	2.6076	2.9846	2.9177	3.0072	2.9415	2.2613	2.2896	2.8274
1096517	6.7326	6.2714	7.0988	5.9173	6.7893	6.8969	6.7299	6.9410	6.1051	5.8822	6.5396	6.0798	5.8109	6.3504	5.7028	6.3282	5.0634	6.4185	5.8716	6.4971	5.4230	5.8242	5.5404
1091686	5.4513	5.6059	5.5453	5.3220	4.7818	4.9764	5.2523	5.5680	5.3225	5.2138	4.8690	5.0356	5.4463	5.5781	5.4143	4.9116	4.9249	5.4163	5.5802	5.5873	5.2761	4.8389	4.9971
1095245	1.4687	1.2597	1.0037	0.0803	1.0483	0.8359	1.1569	1.0909	1.0991	0.0066	0.9177	1.2005	1.1852	0.8853	0.1779	0.8601	1.0343	1.4391	1.4309	1.0783	0.4271	1.2318	1.1899
279977017	2.4322	1.9750	1.9941	1.8024	2.4299	1.3424	2.6003	2.4859	1.9152	2.1002	2.5087	1.1460	2.7354	2.3303	2.1042	2.6709	0.8629	2.3030	2.2417	1.8067	1.8288	1.9749	1.0315
1098248	3.0223	2.4380	1.6075	1.4557	1.6779	1.6369	2.6890	1.6440	1.5085	1.4292	1.0974	1.5732	2.3074	1.6658	1.1954	1.7719	2.5377	2.6868	2.0928	1.4732	1.5620	1.5749	2.4567
279978639	0.3323	2.9151	1.2399	0.8522	0.3935	0.6621	0.5074	0.4937	0.8377	0.5439	0.5979	0.2929	0.4789	0.5170	0.7382	0.4875	0.4661	0.5630	2.7732	0.6438	0.8733	0.4594	0.6934
1088291	2.9835	3.5043	3.2368	2.6199	2.8225	2.9641	2.9821	3.3198	3.1056	2.5545	2.4097	2.7031	3.0851	3.2396	2.9518	2.8340	2.9134	3.1408	3.3285	3.0816	2.4740	2.4770	3.1998
1103307	4.3079	3.1349	2.8599	3.1182	2.5488	2.9145	3.7981	2.8725	2.7564	3.0630	3.0870	2.7999	4.2632	2.8276	2.7085	3.2121	3.0105	4.5100	3.1357	2.5769	2.8865	2.7396	3.0567
1102872	4.1881	4.4530	4.0659	3.9035	4.1045	3.5393	4.2666	4.4311	4.0567	3.9429	3.9782	3.5324	4.1451	4.1122	3.8476	4.0432	3.2680	4.1165	4.4045	4.1373	3.8380	3.8834	3.4482
1090956	2.4784	2.9815	2.1681	2.3406	2.1779	1.4289	2.7628	2.3249	2.1706	2.6355	2.7195	1.7367	2.3661	2.2308	2.2223	2.0532	1.1315	2.5824	2.4635	2.8299	2.0836	2.5684	1.4844
279882232	2.5556	3.3463	2.4788	2.6388	2.1806	1.7690	2.9633	2.9879	2.5873	2.8935	2.5558	2.0878	2.6129	2.5783	2.8987	2.3724	1.5279	2.9445	2.5970	2.1089	2.4027	1.9792	1.9015
1099097	1.6604	0.5131	0.1241	0.1569	0.4201	0.3339	1.6139	0.5049	0.3887	0.2195	0.2032	0.3439	1.2510	0.0528	0.1383	0.3210	0.5336	1.7469	0.2479	0.2949	0.0000	0.0749	1.1586
1092951	4.3201	4.3183	4.1695	3.6057	3.8154	3.7766	3.9001	4.3769	3.7890	3.3303	3.2239	3.5322	4.4501	4.3321	3.8520	3.9918	4.7684	4.2131	4.8383	3.9026	3.7948	3.7068	4.1916
1103393	3.1555	3.3285	2.9534	3.1309	2.8053	2.1071	3.0736	2.9799	2.6133	3.1200	2.5865	2.1148	3.1784	3.3351	3.1644	2.9928	2.0586	2.9319	3.0250	3.2054	2.9328	2.6387	1.9411
1104880	4.3219	4.8958	4.3036	4.3656	3.5271	3.7630	4.2635	4.5077	4.3159	4.1108	3.5673	3.9838	4.2616	4.2052	4.5478	3.7404	4.0587	4.3046	4.7108	4.3985	4.4561	3.6191	3.9017
1091382	2.6875	2.8593	2.5910	2.1956	2.1605	1.9680	2.5528	2.8319	2.3428	2.1953	2.0080	2.1516	2.4097	2.6030	2.3524	2.1462	2.5323	2.5484	2.9029	2.7234	2.3816	2.1069	2.2410
1091637	4.7087	5.2287	4.6958	4.7457	4.4922	3.6111	4.6830	4.9925	4.7825	4.9809	4.4728	4.0440	4.8957	4.8811	4.8327	4.6072	3.8831	4.7241	4.9564	4.6971	4.7496	4.4521	3.9606
1092955	2.9173	0.5509	0.8867	0.6594	0.9980	0.4691	2.5753	0.8333	0.8256	0.3852	0.4742	0.6434	2.3788	0.9144	0.7616	1.2595	2.8766	3.2476	1.4382	1.0529	1.7294	1.2435	2.4764
280106555	0.9395	1.0283	1.3217	0.7043	0.8635	0.4849	1.0233	1.0917	1.7142	1.2181	0.8479	0.5095	1.0429	1.7757	0.8942	1.0378	0.4099	0.9299	0.8156	1.7388	0.9756	1.1436	0.3088
1094743	2.9033	2.8854	3.0641	2.8778	2.5630	2.2759	2.8327	2.7842	3.1247	2.6631	2.2693	2.2191	2.9319	2.9490	3.1138	2.4969	2.2755	2.8958	2.9284	3.0568	2.8967	2.3202	2.0834
279753731	0.1324	1.8576	1.6573	0.1569	0.0000	0.5289	0.4746	0.1144	0.2754	0.7703	0.1263	0.4571	0.3641	1.0833	0.3896	0.4866	0.0363	0.1623	0.8371	1.1550	0.5712	0.0858	0.0000
1088185	4.7802	2.6880	3.7633	2.4737	4.1598	3.6306	4.1448	3.2627	1.8723	2.3460	3.4366	2.3340	5.6299	4.7588	4.3634	5.2303	3.6192	4.2411	3.5818	3.4585	2.3975	3.9850	2.8021
1093122	1.6214	1.7545	1.6267	1.1738	1.3627	0.8366	1.6216	1.8427	1.6404	1.0054	1.2369	0.8614	1.4388	1.7052	1.4594	1.3648	1.6340	1.6076	2.0671	1.8009	1.4507	1.4946	1.3127
1090972	3.6632	4.2653	3.6066	3.4046	3.3341	3.1441	3.6050	4.0750	3.5191	3.3874	3.2698	3.3212	3.5808	3.6018	3.4860	3.2783	3.1979	3.6725	4.2006	3.6950	3.5635	3.3146	3.3183
1106668	3.1370	1.6307	1.4877	1.7053	2.0085	1.8147	3.1001	2.4229	2.2165	1.3055	2.3366	1.7559	2.4369	1.2708	1.1656	1.9605	1.6276	3.3861	2.4861	1.1285	1.6771	1.9360	2.4232
1087104	1.9136	1.9722	2.1725	1.7103	1.6728	1.4217	1.9749	2.0859	1.9584	1.5592	1.3193	1.3425	1.9400	2.0621	1.7304	1.5759	1.8621	1.9024	2.1630	1.8949	1.6655	1.4132	1.5386
1104569	4.8653	5.2678	4.3259	4.1713	4.5358	4.2602	4.5502	4.6567	3.6235	4.0761	4.1339	3.6104	4.5749	4.7350	4.0823	4.7400	4.2080	4.6068	4.8955	4.4355	3.8281	4.3796	3.8745
1102541	1.4037	0.0346	0.0365	0.0182	0.0531	0.0444	1.1176	0.0399	0.0578	0.0523	0.0148	0.0000	1.0514	0.0892	0.0003	0.0707	0.0284	1.7869	0.0681	0.0595	0.0000	0.0743	0.6817
1105064	3.1437	0.9973	0.9446	0.9972	0.9064	1.0068	2.5652	1.0636	1.1760	0.7822	0.9400	0.8979	2.2221	1.0813	0.8821	1.2354	2.0416	2.7007	1.2538	0.9154	1.5135	1.1422	2.1331
1097756	1.7876	2.0552	1.5773	1.4191	1.3459	1.0585	1.7831	1.8014	1.5954	1.3724	1.0713	1.2187	1.6159	1.5680	1.3807	1.2830	1.2267	1.5848	1.8924	1.6241	1.4682	1.3153	1.2147
1093971	2.4434	1.5038	1.8966	1.8458	1.6233	1.2315	2.3522	1.6078	2.0026	1.5387	1.5507	1.3657	2.3595	1.5719	1.6873	1.6062	1.3469	2.6425	1.7867	1.8038	1.8931	1.4878	1.5648
1088252	3.2539	3.6234	3.0491	2.8994	2.9384	1.9875	3.1768	3.6282	3.1184	3.0573	3.1936	2.9315	3.1910	3.0722	3.0341	2.9507	2.6659	3.3800	3.7745	3.2394	3.0678	3.1176	2.7566
1092644	3.4767	2.9835	3.2339	2.6808	3.0960	3.0299	3.1003	3.4952	2.4921	2.8093	2.9430	2.5166	3.6119	3.5305	2.6254	3.3218	2.8116	3.6108	3.5781	3.3021	2.4045	3.2878	2.9749
1100872	1.1040	1.5510	1.0542	0.8990	0.7485	0.3743	1.1017	1.7624	1.0030	0.8703	0.9203	0.6132	0.9935	1.0124	1.2024	0.8150	0.7126	1.0311	1.9667	1.1225	1.0098	0.8187	0.7401
1105863	2.8792	1.5289	1.6949	1.8322	2.3560	1.2761	3.0601	1.5410	1.8533	1.7632	1.8592	1.3815	2.8539	1.9504	2.1166	2.0451	1.0686	2.8103	1.4453	1.9210	1.6921	2.0084	1.0562
1096481	3.4642	4.9737	3.8118	3.5896	3.0558	3.1253	3.5072	4.1661	3.9001	3.7886	3.0840	3.9511	2.8919	3.5247	3.0824	2.9571	3.2466	3.7602	4.2190	4.0414	3.7110	3.3730	3.9162
1094713	2.2364	2.3569	2.8855	1.8557	2.7873	1.9106	2.3809	2.8753	3.0275	1.7324	3.1348	2.2769	2.3625	2.6392	2.3756	2.3584	1.5332	2.6695	2.8042	3.0663	1.7413	2.7747	2.2667
1092621	2.5374	2.0958	1.7660	1.4893	1.5973	1.7808	2.1374	2.0570	1.6430	1.1962	1.6239	1.7948	2.5314	1.7082	1.1876	1.8529	2.1647	2.6643	2.4455	1.6568	1.4862	1.5900	2.3750
280036320	3.1450	3.3769	2.1756	2.4748	2.4537	1.1846	2.8618	3.2237	1.9978	2.3633	2.8661	2.0088	2.7524	1.9932	2.3049	2.9065	1.6257	2.7205	3.0274	2.4217	2.7747	2.6904	1.5287
1088290	2.6415	2.7246	2.4705	2.3728	1.8671	1.7682	2.6517	2.8172	2.3861	2.2326	1.9987	2.3162	2.4237	2.4285	2.4308	2.0912	2.3987	2.6027	3.0824	2.7475	2.4819	2.1426	2.3045
1095014	2.7110	2.5949	2.1451	2.3143	2.5073	1.6160	2.7444	2.6022	1.7806	2.1766	2.3501	1.2315	2.2614	2.3997	1.7293	2.6180	1.4119	2.5820	2.5858	2.3673	2.0793	2.6064	1.3638
1094038	3.0196	3.4997	3.3245	2.6555	2.9087	2.7493	3.1336	3.4547	3.4901	2.5313	2.7460	3.0450	3.0443	3.2006	2.9404	2.6939	3.1267	3.0531	3.5526	3.2499	2.8626	2.6635	3.1751
1096103	5.1148	4.5362	4.7030	4.8027	4.5665	4.0449	5.0259	4.7345	4.2589	4.8411	4.4668	3.8033	5.0648	4.9142	4.7381	4.5484	3.8743	4.8513	4.6921	4.8152	4.5917	4.3966	3.6299
1088393	4.0174	4.6998	4.2551	3.8419	3.4548	3.7245	3.8069	4.6344	4.2424	3.6908	3.3127	4.0852	3.9691	3.9572	4.1006	3.4619	4.2959	4.0970	4.7263	4.1698	4.1350	3.3652	4.1444
1105220	1.9117	2.4909	0.9751	1.0086	1.5555	0.9849	1.6591	2.3218	1.4541	1.1187	1.5767	1.4289	1.4292	1.0555	1.1283	1.3959	1.2282	1.5041	2.7491	1.1184	1.3307	1.2512	1.1624
1100694	2.6280	2.8525	2.6503	2.2911	2.1898	1.8824	2.4973	2.6855	2.6497	2.2300	2.0374	2.0209	2.3979	2.4657	2.4531	2.1647	2.3853	2.5751	3.0111	2.5765	2.4874	2.1008	2.1867
1090394	3.1510	3.5657	3.0190	2.9120	2.4079	2.5339	3.0047	3.4185	2.7492	2.8634	2.3700	2.7164	3.0523	3.1353	2.9630	2.6782	3.0941	3.0461	3.6567	3.1027	3.0455	2.5964	2.6991
1095952	7.5807	7.9105	7.7368	7.1558	7.1993	7.7157	7.4133	7.4392	7.1013	6.8130	7.0025	7.4046	7.4952	7.7229	6.8664	7.2162	7.1792	7.4341	7.4271	7.5769	6.6579	7.0022	6.9653
279739272	3.1183	3.5765	3.2005	3.0399	2.5807	2.5565	3.0166	3.5705	3.5550	2.9275	2.7931	2.9465	3.0935	3.1159	3.2910	2.6504	2.9439	3.1725	4.0634	3.3644	3.3193	2.7408	3.2174
280124114	2.6388	2.6084	2.9934	2.6816	2.2995	1.6622	2.5886	2.8847	2.9795	2.6693	2.2820	2.3579	2.7079	3.0816	3.2036	2.4199	1.7382	2.6157	2.5262	3.0661	2.8005	2.0794	2.0997
1093888	3.9751	3.8538	4.0697	3.4219	3.7140	3.6601	4.3388	3.7532	3.9314	3.4322	3.0455	3.5682	3.5657	4.4842	3.3509	3.6662	3.6899	3.5093	3.7363	4.1474	3.3995	3.4601	3.7114
1105795	3.5240	4.2333	3.9620	2.8732	2.6716	3.5347	3.4159	3.8662	3.6099	2.6363	2.3111	3.7888	3.0299	3.2131	3.2406	2.6374	4.4221	3.4962	4.2731	3.8481	3.6196	2.8067	4.4233
1091551	3.1576	3.3269	2.5360	2.7125	2.9158	2.2725	3.0821	3.2130	2.3015	2.5476	2.7958	2.0923	3.5761	2.8246	2.9561	3.1007	1.9451	3.1849	3.0997	2.5949	2.5908	2.7363	2.0374
1098432	2.2827	2.6322	2.6655	2.3294	2.1888	1.6143	2.3032	2.5575	2.7243	2.2200	2.1369	1.8959	2.3085	2.4972	2.4803	2.2677	2.0174	2.3705	2.8047	2.6333	2.1883	1.9209	1.8603
1104138	2.0507	2.2383	2.0073	1.9771	1.7048	1.3178	1.9835	2.0274	1.6971	1.9493	1.4917	1.2245	2.0486	2.2801	1.8203	1.7818	1.4018	1.9816	2.1745	2.1366	1.7777	1.6902	1.3623
1095600	5.5519	5.9549	5.4876	4.8809	5.0414	5.2814	5.2098	5.9063	5.0155	4.6175	4.9140	5.1105	5.5617	5.4841	5.2905	5.3268	5.4490	5.4944	5.9722	5.4093	5.0926	5.0464	5.3640
279808673	2.2191	1.8508	1.9332	1.0419	1.8780	0.5759	1.6131	2.1168	1.7579	1.2264	1.7377	0.6823	2.4870	2.3311	1.7408	2.0849	2.2535	2.1151	2.1162	1.8165	2.0061	2.2963	1.6833
279887636	1.0722	0.7365	0.4840	0.5447	0.3683	0.4821	0.9999	0.4911	0.4300	0.5311	0.4658	0.1891	1.7806	1.1131	0.4476	0.4293	0.1694	1.0203	0.4525	0.4749	0.3760	0.4942	0.1989
279500265	1.4722	0.2266	0.2371	0.3486	0.3479	0.3689	1.5259	0.3815	0.5619	0.3942	0.4711	0.2965	1.8588	0.3477	0.2286	0.6929	0.3301	1.9032	0.3602	0.3622	0.3535	0.5821	0.4809
1095128	4.4999	2.9421	2.8151	2.5991	3.0639	2.6675	4.3154	3.2594	3.4007	2.6461	3.3232	3.0579	4.0360	2.5712	2.4430	3.3142	3.2126	4.6436	2.9743	2.3694	3.0802	3.0404	3.6375
1092767	2.9774	3.6402	3.2428	2.7391	2.3453	2.8267	2.8429	3.5679	3.3301	2.5893	2.1279	3.1326	2.8477	2.8196	2.9251	2.4046	3.4745	2.9694	3.6463	2.9174	2.8961	2.0254	3.3048
1095499	3.7351	4.4486	2.7015	2.7695	3.0927	2.4594	3.6074	3.9814	3.5285	3.5779	3.5316	2.9749	2.5122	2.2912	2.4279	2.6528	2.1140	3.6783	3.7141	3.0843	3.3021	3.3072	3.2912
1101160	1.6088	1.6664	1.0566	1.2152	1.2828	0.2884	1.3113	1.9482	0.9485	1.2760	1.4304	0.5235	1.4404	1.3448	1.3451	1.3433	0.4879	1.5219	1.6778	1.4072	1.3246	1.2493	0.4445
1096867	2.9337	3.7513	3.4240	2.5037	2.3602	3.2195	2.9152	3.7312	3.3028	2.3832	2.2164	3.4586	2.7096	3.0348	2.9149	2.5608	3.5039	2.9001	3.8585	3.3327	2.7314	2.3263	3.8091
1088823	3.2554	3.9389	3.2334	3.1473	2.8527	2.5821	3.2197	4.2248	3.6504	3.2166	3.0985	3.5782	2.8950	3.0305	3.3601	2.6194	2.9685	3.4051	4.1643	3.5462	3.3709	2.8579	3.2555
1101916	5.8379	7.1453	5.8275	5.3448	5.5094	6.0671	5.6072	6.1002	5.4765	5.0351	5.2281	5.9391	5.4171	5.8789	5.4042	5.5415	5.9813	5.9963	6.7994	5.9277	5.1205	5.6135	6.0704
1104836	1.7361	0.7342	0.5333	0.5704	0.6656	0.4657	1.4958	0.6425	0.6100	0.6122	0.6894	0.4627	1.8598	0.4343	0.6274	0.6779	0.5179	2.0791	0.7471	0.4479	0.7061	0.5814	0.6133
1094972	2.5087	2.4256	2.1881	2.2021	2.4400	1.5090	2.5600	2.1783	2.0219	2.1883	1.9944	1.3074	2.4193	2.2508	2.1688	2.0909	1.2683	2.4114	2.2767	2.2788	2.0013	2.1736	1.3368
280091968	3.7346	3.4743	3.2718	3.2876	3.5450	2.5117	3.5748	3.2677	2.9514	3.4560	3.2574	2.3457	3.5817	3.4269	3.5201	3.7099	2.0432	3.6460	3.6195	3.4118	3.1034	3.3766	2.0968
1095334	2.4280	2.9807	2.1983	2.0062	1.8526	1.9757	2.3645	2.7417	2.1637	1.9001	1.7527	2.3760	2.5008	2.3074	2.3151	1.8905	2.5614	2.3731	3.1842	2.3310	2.0146	1.7821	2.4982
1094492	1.6876	0.7217	0.4541	0.3222	0.4709	0.4718	1.3378	0.7921	0.4937	0.2294	0.4799	0.6459	1.1635	0.3691	0.2523	0.3698	0.6957	1.6058	0.9164	0.4552	0.3654	0.5097	0.9395
1097989	1.6946	0.6480	0.5859	0.1518	0.9289	0.5313	1.6445	0.8027	0.4742	0.1029	0.9699	0.4323	1.4664	0.5610	0.3166	0.8720	0.5115	1.8277	0.6999	0.5892	0.2988	0.8809	0.8475
280111468	4.1241	4.2508	3.8974	3.9046	3.9972	3.0694	3.8888	4.2540	3.9941	3.7950	3.8933	3.3863	4.0091	3.8270	3.9811	3.8061	3.4364	4.1569	4.6274	4.1637	3.6840	3.6814	3.5202
1096369	3.4200	3.4859	3.1388	3.4946	3.2543	2.2941	3.3502	3.3276	2.9260	3.4277	3.0904	2.0596	3.4598	3.4246	3.3103	3.3298	1.7819	3.2559	3.1433	3.2201	3.1983	3.1253	1.9292
1091595	2.2560	2.8665	2.2063	2.1118	1.9180	1.5774	2.3671	2.6145	2.3539	2.0105	1.7345	1.6694	1.9771	2.3119	2.2108	1.8290	2.1311	1.9714	2.6787	2.3208	2.1662	1.8062	1.9754
1093904	2.6859	3.0677	3.0057	2.5358	2.3318	1.9054	2.6373	2.8974	2.9664	2.4476	2.2770	2.3012	2.5799	2.7278	2.8154	2.3436	2.5227	2.6484	3.0679	2.9625	2.8434	2.2513	2.3725
1087812	3.3136	3.8405	3.0525	3.0957	2.8080	2.5354	3.3165	3.2573	2.8242	3.0528	2.8422	2.4505	2.9027	3.0549	2.9352	2.7224	2.7596	3.3811	3.4626	3.2683	3.1213	2.8983	2.5590
280047296	1.5510	0.3991	1.2239	0.7468	1.4496	0.4852	1.3556	1.2020	1.2730	1.1354	0.7900	0.1620	1.6969	1.8026	1.2945	0.2319	0.7535	0.8532	0.0000	1.5512	0.9659	0.9318	0.0000
279930688	1.7186	1.7701	2.1555	1.8248	0.7673	1.2634	1.9417	1.8789	2.0200	1.7358	1.1656	1.5199	1.5020	1.7658	1.6292	1.0160	1.8114	2.1095	1.6049	1.8706	1.9814	0.7835	1.5559
279949691	1.7158	1.7728	0.8416	0.7601	1.1055	0.4081	1.4323	1.4008	1.0357	0.3876	1.3973	0.5866	1.4954	1.0972	1.0072	1.3235	0.5221	1.3391	1.6079	0.6616	1.0137	1.4649	0.6038
279997128	2.6456	2.9050	2.4896	2.5429	2.2443	1.7006	2.5605	3.0449	2.6367	2.5721	2.4015	2.2372	2.5493	2.3977	2.4622	2.3292	1.6444	2.3922	2.8601	2.3509	2.4333	1.9028	1.8569
279933821	1.2416	0.8374	0.6896	0.4648	0.5725	1.7606	1.1067	0.3629	0.7351	0.7547	0.8430	0.4795	1.2701	1.5565	0.0000	0.7584	0.1943	0.7004	0.2981	1.4236	0.2008	0.0000	0.0000
1104079	2.7093	3.1036	2.5595	2.7088	2.4417	1.7039	2.6242	2.8741	2.5431	2.5998	2.0566	1.9672	2.5615	2.6052	2.7964	2.3253	2.0996	2.6487	3.0448	2.7109	2.7614	2.2166	1.9151
279957397	5.1470	5.4284	4.5702	4.6943	5.1435	4.0094	5.1884	5.4663	4.6638	4.8837	5.3414	4.2967	5.3018	4.9426	4.5586	5.1754	4.1860	5.1145	5.4691	4.8256	4.3536	5.0953	4.3646
1098440	4.3716	4.8298	4.3788	4.1170	3.8229	3.9374	4.4001	4.7782	4.5279	3.9778	4.1100	4.3431	4.3621	4.2610	4.6049	3.8582	3.8647	4.4246	4.6945	4.4083	4.3585	3.7302	4.0963
1096526	2.5571	2.3330	1.9246	2.0343	2.3736	1.5406	2.8435	2.4401	2.1526	1.8342	1.9077	1.7171	2.3188	2.1049	2.1527	2.1233	1.6444	2.5107	2.6732	2.1439	2.0816	2.0945	1.7531
1102024	3.6264	3.6710	3.0542	2.3773	3.1986	3.4368	2.8693	3.3158	2.4645	2.7237	2.5620	2.1123	4.0927	3.6864	3.0806	3.7005	3.6679	3.4384	4.0724	3.0114	2.2727	3.1669	3.2878
1091098	1.7541	0.6385	0.4695	0.3134	0.3907	0.3485	1.3603	0.5043	0.5724	0.3515	0.2490	0.4632	1.1693	0.4307	0.3940	0.3805	0.6075	1.8060	0.6185	0.4617	0.6156	0.3892	1.0658
1100672	2.9108	2.8577	2.8646	2.4490	2.5649	2.1461	2.8548	2.8275	2.6667	2.3613	2.6770	2.3860	2.7551	2.9064	2.5195	2.4815	2.2159	2.9662	2.7338	3.0669	2.4496	2.5399	2.3737
1095472	2.1984	3.9024	1.7291	2.2101	1.7814	2.0437	2.0633	2.7729	1.8604	2.0551	1.6841	1.9888	2.1062	2.1945	2.0051	1.9777	2.0841	1.9498	3.1304	1.8516	1.7615	1.5944	1.8148
1087147	2.7745	2.5868	2.3144	2.4683	2.2892	1.7664	2.6114	2.5554	1.9855	2.2240	2.0422	1.6271	2.6092	2.5129	2.3746	2.2913	1.8113	2.6587	2.7032	2.3536	2.4466	2.1380	1.6041
1104174	3.8980	4.2012	3.8021	3.6961	3.1721	2.9963	3.7554	3.9898	3.6757	3.5485	3.1164	3.4397	3.5837	3.7759	3.9276	3.3649	3.6652	4.0621	4.4008	4.2901	4.0989	3.5560	3.7076
1100427	3.1589	3.6982	3.4384	2.6539	2.8297	3.0679	3.1485	3.8050	3.2558	2.4841	2.7638	3.5153	3.0670	3.2733	3.2788	2.7730	3.2121	3.2523	3.7718	3.3599	2.7618	2.6724	3.5090
1087636	4.1650	4.5530	4.0472	3.9817	3.5565	3.6888	3.9307	4.2467	3.9282	3.9156	3.5611	3.7915	4.1279	4.0977	3.8027	3.6116	3.7306	4.0451	4.3319	4.1104	3.8189	3.5380	3.6463
1104445	2.0718	1.7068	1.8490	1.7687	1.7735	1.1411	2.0187	1.7690	1.5782	1.6231	1.4866	1.0860	1.9663	2.1568	1.6821	1.6824	1.2913	1.9986	1.8085	2.0704	1.5668	1.7487	0.9741
1090272	2.2176	2.1944	1.6031	1.7963	1.7635	0.9615	2.1121	2.1968	1.7162	1.7705	1.8205	1.1128	1.9249	1.7683	1.8459	1.7966	1.0863	2.0358	2.2117	1.8241	1.8256	1.7897	1.1399
1090306	3.2767	2.6759	3.2221	2.6625	2.7670	2.5404	3.1614	2.7597	3.0197	2.5502	2.4987	2.4374	3.0359	3.1614	2.6041	2.6948	2.8649	3.0970	2.8703	3.2745	2.5514	2.7736	2.5822
279787952	2.0758	1.7138	1.9785	1.2219	1.5839	1.5719	2.0038	1.5944	1.5708	1.5354	1.1670	1.1671	1.7752	2.4390	1.3316	1.6555	1.7439	1.6456	1.5221	2.1605	1.3655	1.5765	1.3488
1102858	2.7850	2.0721	1.7257	1.1906	1.3975	1.7049	2.3385	1.3267	1.4526	1.2308	1.7703	1.3106	2.1425	1.5606	1.2310	1.5587	1.2120	2.6293	1.0988	1.6373	1.8651	1.5330	1.5847
1101707	1.6694	1.8800	0.9130	0.9313	0.8601	0.7245	1.4032	1.1902	0.8773	1.0032	0.7547	0.7423	1.3270	0.9969	0.7458	0.8908	0.9623	1.4791	1.4001	1.0691	0.9495	0.9490	0.9176
280102578	4.1066	4.4185	4.3534	4.1545	3.4137	3.8469	3.8938	4.0744	4.1056	3.7694	3.1952	3.5905	4.1740	4.4447	3.8714	3.4807	4.2746	3.9575	4.2308	4.3830	4.1861	3.5198	3.9695
1087576	1.7131	0.0756	0.1260	0.1872	0.1462	0.1212	1.5132	0.1250	0.1612	0.1789	0.1568	0.0617	1.0758	0.0741	0.0784	0.2190	0.0907	1.3503	0.0625	0.0838	0.1181	0.1177	0.4025
1087337	1.4490	1.1571	0.6439	0.5446	0.6294	0.6637	1.4072	0.7627	0.5351	0.5244	0.7772	0.5562	1.5004	0.6020	0.4427	0.5918	0.5543	1.5181	0.9318	0.4139	0.3807	0.5993	0.5994
1094753	3.4344	4.3848	4.0322	3.1588	3.3805	3.4572	3.3896	4.3933	4.0709	2.9457	3.2352	3.8389	3.4279	3.6525	3.5594	3.2912	4.0844	3.6475	4.4973	3.8784	3.4797	3.2159	4.0069
1095388	3.1832	3.9279	3.5621	3.2254	2.8676	2.8754	3.1811	3.8948	3.8364	2.9632	2.9513	3.1414	2.9832	3.2808	3.3086	2.8725	3.2372	3.3058	3.8275	3.5455	3.4827	2.8505	3.2107
1094113	4.2003	4.6387	4.4870	3.7525	3.8788	3.9773	4.1636	4.6067	4.3544	3.6673	3.8096	4.3299	4.1586	4.3240	4.1445	3.8518	4.2474	4.3213	4.7348	4.4970	4.0139	3.8907	4.2869
1105557	3.5549	3.9107	3.8340	3.2950	3.1541	3.5335	3.4924	3.9196	3.8194	3.1259	3.1748	3.4045	3.4529	3.7828	3.3137	3.2339	3.7250	3.5499	4.0731	3.9015	3.3656	3.2271	3.4506
1096804	2.9296	4.0152	3.5674	2.6595	2.5537	3.3135	2.9230	3.7999	3.5957	2.5424	2.4403	3.5431	2.7821	3.1505	3.2358	2.5299	3.7672	3.1417	4.0728	3.4572	3.0859	2.2422	3.8854
280007143	2.1051	2.7404	2.2068	1.4084	1.7978	1.9367	1.9362	2.1262	2.1781	1.2382	1.3951	2.2852	1.9692	1.8336	1.5722	1.5126	2.4559	2.2323	2.4816	2.0064	1.6743	1.5262	2.1392
1091024	6.4191	5.8261	6.2169	5.8657	6.1997	5.7968	6.5450	5.8827	6.0813	5.8544	6.1943	5.4643	6.1663	6.1733	5.7881	5.8685	4.8718	6.3986	5.4306	6.1217	5.5589	5.7609	5.1150
1104153	3.4686	3.8941	3.7384	3.2528	3.3212	3.0707	3.3406	3.9172	3.7051	2.9493	3.1354	3.2569	3.4768	3.5908	3.3999	3.1398	3.5078	3.5462	4.0295	3.6377	3.3337	3.1229	3.4852
1107086	0.8774	1.6359	1.6858	1.4374	1.3742	0.5450	1.3814	1.3904	2.2442	1.6014	1.7273	1.3043	1.9742	1.8584	1.4780	0.9096	1.3701	1.9768	2.1060	2.2875	1.7035	1.3360	1.3599
1089438	3.7327	4.0059	3.8905	3.5063	3.1693	3.1563	3.6565	3.7611	3.6070	3.4468	3.0747	3.2695	3.6328	3.9719	3.7132	3.3601	3.6837	3.6783	3.9551	3.9749	3.5963	3.2205	3.4392
1091781	3.0315	3.0032	2.9623	2.9568	2.9504	2.1964	3.0950	2.9564	2.9812	2.9220	2.6563	1.9333	2.9985	2.9983	2.7183	2.7605	2.3202	2.9401	2.9838	3.0374	2.7311	2.7107	2.0961
1095665	3.0330	2.4091	2.4737	2.6178	2.2269	1.9927	3.0880	2.0864	1.8203	2.7330	1.8252	1.8048	2.8011	2.9842	2.3099	2.1817	1.9349	2.5575	1.9737	2.8297	2.1754	2.1672	1.6064
1087791	2.5392	2.7191	2.6219	2.1375	2.1424	1.4664	2.3911	2.5134	2.3514	2.0270	1.8242	1.5178	2.2630	2.5196	2.2776	2.1554	2.9213	2.4302	2.8625	2.5992	2.4960	2.0788	2.2685
279989004	1.5401	1.7768	1.5925	1.2588	1.5410	0.8226	1.6524	1.5335	1.7020	1.4863	1.2205	1.1149	1.7446	1.8048	1.4167	1.3425	1.1334	1.5691	1.3723	1.6058	1.1477	0.8855	1.1294
1090642	3.1015	1.4799	1.4742	1.1159	1.5530	1.3964	2.7642	1.2530	1.2565	1.2035	1.3932	1.3592	1.9596	1.4046	0.9813	1.6995	1.6837	2.4134	1.6384	1.2284	1.0683	1.5815	1.7334
280024572	2.1261	2.2158	1.7085	1.5355	1.3245	1.5114	2.0214	2.3079	1.6546	1.5966	1.4181	1.6109	2.0213	1.6216	1.6396	1.3885	1.8681	2.0495	2.1675	1.7122	1.7214	1.2624	1.6735
1105955	2.8579	2.1122	2.5406	2.5191	2.7725	1.7241	3.0699	1.1005	2.7163	2.1836	1.8278	1.6791	3.1079	2.2820	2.2181	1.7419	1.9101	2.5941	1.5137	2.9674	2.1666	2.0548	1.4912
1087172	2.4822	2.2555	1.5542	1.2336	1.6603	1.8985	2.5486	2.1217	2.5387	0.9169	2.2573	2.5944	1.9248	2.2028	1.0608	2.3349	1.9324	2.6785	2.5859	2.0717	1.4526	2.4507	2.4266
1093592	4.5211	5.2777	3.7768	4.5470	3.7850	3.8374	4.4079	4.8222	3.9781	4.4523	4.2113	4.2106	4.0308	3.6669	3.8574	3.5137	3.1367	4.6654	4.7469	4.2753	4.2451	4.0115	3.7293
279750855	2.3170	2.7910	2.8256	2.4543	1.9582	1.6371	2.0985	2.5903	2.8002	1.8060	1.6563	2.4783	2.2534	2.6326	2.5424	1.9057	2.7332	2.3054	2.9891	2.6458	2.4010	1.5688	2.6665
1096305	2.6070	2.7436	2.4225	1.6531	1.6022	2.3711	2.3468	2.3596	1.7683	1.0760	1.4813	2.6600	1.9650	1.7061	1.6722	1.4303	2.5867	2.6142	2.7509	2.5108	1.9702	1.6191	3.0096
1097954	2.5244	3.1011	2.5197	2.3401	1.9888	1.6605	2.4281	2.7750	2.4080	2.2047	1.6068	1.9420	2.3053	2.4469	2.3144	2.1623	3.0663	2.4532	3.1210	2.4710	2.6094	1.8263	2.4204
279958369	3.1196	2.6283	2.8988	2.6348	2.8789	1.8156	3.0491	2.5544	2.6618	2.5753	2.5809	1.8846	3.0300	3.0540	2.7884	2.8871	1.9382	2.9180	2.6263	2.8969	2.6526	2.7722	1.8805
1093880	2.3911	2.2389	2.4102	1.6772	1.9474	1.8323	2.3694	2.3353	2.6146	1.6946	1.6300	1.8914	2.0855	2.2062	1.9291	1.8724	2.5051	2.3064	2.4381	2.3684	1.9227	1.8037	2.3983
1092232	2.1453	2.0651	2.1259	1.6665	2.1256	1.3890	2.0051	1.8667	1.9636	1.7199	1.3851	1.3318	1.8379	2.0521	1.5895	1.7480	1.3625	1.6664	2.0788	2.0077	1.4308	1.7743	1.2754
279777293	1.6567	1.6031	2.1151	2.1925	0.5615	1.6560	1.6455	1.7265	1.5764	1.7425	0.5735	1.3495	1.5017	2.0348	1.4553	0.8009	1.9134	1.4744	2.5478	1.8900	1.7412	1.0958	1.4936
280135548	1.0177	2.1033	0.8495	0.8465	0.3142	0.3046	0.8408	1.7812	1.2116	1.7591	1.4051	0.5900	1.2768	1.9065	0.9795	0.8829	0.9658	1.3179	1.1914	1.1342	0.8616	0.7256	1.3327
1102527	2.9808	3.7953	3.5443	2.8228	2.6163	3.0188	2.8563	3.7619	3.6283	2.7786	2.5484	3.1617	2.8884	3.0992	3.3191	2.5998	3.3645	3.1433	4.0178	3.4574	3.3307	2.6310	3.3685
279847987	3.2987	4.4737	2.0227	2.0396	4.2065	2.0965	3.4166	4.5077	2.8561	2.6370	4.4433	1.9757	3.1541	1.9977	2.3422	3.8675	1.2441	3.4779	4.3987	2.2325	3.0350	3.9888	2.2265
1104100	3.5439	4.9211	4.2895	3.4395	3.2063	4.1369	3.5658	4.6922	4.4203	3.1850	3.0744	4.5265	3.4005	3.8735	3.7074	3.1654	4.5791	3.5742	4.7345	4.1458	3.5948	3.0528	4.6076
280055598	5.5851	5.5174	5.2385	5.4201	5.2217	4.4990	5.4524	5.2953	4.8923	5.3061	5.1221	4.3666	5.4842	5.3985	5.2619	5.2130	4.4524	5.5115	5.3898	5.3355	5.3147	5.1714	4.1330
1098276	3.7454	4.5628	4.1093	3.2905	3.4538	3.8254	3.6200	4.3973	4.1042	3.2600	3.3520	4.0648	3.6806	3.9165	3.5153	3.5719	4.4032	3.8053	4.6103	4.1195	3.4196	3.4141	4.1738
1090599	4.2248	4.2275	3.9592	3.6388	3.6576	4.1212	4.1014	4.2202	3.5136	3.3657	3.2973	3.9220	4.3703	4.2253	3.9312	3.8105	3.8109	4.2476	4.2781	3.9845	3.3004	3.6140	4.0196
1100377	3.6554	3.3225	3.5077	2.9995	3.7849	2.8660	3.6775	3.7479	3.2898	2.8183	3.6348	2.5772	3.7633	3.4169	3.2653	3.7269	2.7154	3.7569	3.7098	3.3045	3.1095	3.5359	2.7001
1095288	2.1070	2.5073	2.0007	2.0298	1.4721	1.3160	1.8867	2.4139	1.9665	2.0541	1.3992	1.4624	1.9800	1.9787	2.0975	1.5788	1.6614	2.0283	2.3900	1.9169	2.1890	1.5018	1.5444
1103149	3.0914	3.3239	3.4452	2.8742	2.5201	3.1435	3.0412	3.1495	3.0124	2.7542	2.1013	3.1245	3.0203	3.3198	2.7091	2.5859	3.1534	2.9803	3.2323	3.2982	2.5760	2.4566	3.1150
1096350	3.3936	3.8454	3.4966	3.3161	3.0712	2.6478	3.3066	3.7082	3.5489	3.3902	3.1952	3.0083	3.2861	3.2395	3.5990	2.9135	2.5852	3.5100	3.7219	3.5518	3.6088	2.9979	2.8119
1102355	3.2855	2.6290	2.6789	2.9928	2.8734	1.8506	3.1538	2.5038	2.1525	2.8956	2.8459	1.3279	3.3983	3.1485	2.8374	3.1573	1.7149	3.0505	2.6912	2.8648	2.7170	2.9411	1.2986
1104528	2.4732	3.3902	2.7448	2.1888	2.0655	2.6428	2.3647	3.2407	2.7323	2.0293	1.8276	2.8471	2.4523	2.5046	2.2688	2.0316	3.1401	2.5862	3.4780	2.6522	2.3733	1.9933	3.0283
279821871	3.0306	2.9750	2.7825	2.9456	2.5048	2.2408	2.9461	2.7715	2.4382	2.8678	2.4741	2.0586	3.0244	3.1205	2.8516	2.6414	1.9128	2.9197	2.9003	2.9385	2.6259	2.6285	2.0291
1089585	3.0750	3.7208	2.9642	2.9714	2.5585	2.4953	2.9417	3.3119	3.0730	2.8316	2.5628	2.8304	3.0779	2.9125	2.9044	2.7070	2.9931	2.9565	3.6265	2.9147	2.9224	2.3971	2.5845
1104605	2.6413	2.8921	2.9261	2.7541	2.2077	2.3572	2.6384	2.9101	2.9360	2.5930	2.2271	2.4816	2.6475	2.7831	2.4888	2.1933	2.3908	2.7956	2.9749	2.9019	2.5126	2.2019	2.5068
1097256	2.4644	2.5309	1.7900	1.1502	2.0052	1.9961	2.4012	2.5352	2.3146	0.9193	2.3291	2.5950	2.3858	1.7525	1.2230	2.1832	2.0319	2.4215	2.6450	1.6922	1.2219	1.9309	2.6603
279800471	3.5085	4.9828	4.1361	3.6588	3.5861	4.2700	3.4911	4.9304	4.5404	3.6999	3.5992	3.6019	3.8131	3.5571	3.6403	3.4909	4.2403	4.1032	5.8532	3.6834	3.9521	3.3756	4.7670
280094664	3.4937	3.3379	2.7978	3.8518	2.5219	1.8935	3.3063	2.7784	1.9415	4.0140	2.6042	1.9007	3.6070	3.8604	3.8422	3.0223	1.1224	2.8153	2.9590	3.1586	3.0917	3.0169	1.3178
279806307	1.5071	1.4821	1.3791	0.6720	0.8086	0.5856	1.2831	1.9080	0.9855	0.7349	0.8758	1.0229	1.2314	1.1559	1.2106	1.1407	1.5043	1.5784	2.0378	1.2350	1.1933	0.8711	1.6460
1092497	2.6909	2.6498	2.3853	2.3360	2.2797	2.2144	2.4399	2.8601	1.9671	2.2703	1.9853	1.8177	2.1919	2.2970	2.0764	2.2002	1.5649	2.3706	2.7147	2.2204	1.7390	1.9694	1.8210
1091978	2.9088	3.4642	3.2906	2.4995	2.2410	3.4808	2.9759	3.3132	3.7439	2.3657	2.1484	3.6669	2.7180	3.0513	2.6288	2.1156	3.8618	3.0500	3.5817	3.3109	2.7510	2.1887	3.7318
279981679	2.5539	0.1772	0.7578	0.2977	2.0408	1.2519	2.5421	0.6417	0.8216	1.0881	1.4462	0.5149	1.9979	1.5223	1.1958	1.4816	0.0000	1.8060	1.4330	1.4848	1.2367	1.5312	0.1402
1097907	2.6047	2.2725	2.4214	2.3011	2.1575	1.7708	2.5985	2.3299	2.2078	2.0887	1.8194	1.8270	2.5634	2.3196	2.2079	2.0531	1.8962	2.6018	2.4054	2.2690	2.1103	2.0585	1.7782
1099377	3.9569	5.1631	3.9645	4.2498	3.7682	2.8170	3.8959	3.9830	4.3568	4.4389	3.4045	3.2692	3.3467	3.7120	3.9036	3.6534	3.0392	3.7473	4.0708	3.4007	4.1630	3.0137	2.8977
1086875	2.2988	1.8865	1.8220	1.0233	1.9683	1.5760	2.2264	1.7121	1.0233	1.1955	1.5626	1.0964	2.0709	2.2129	1.6921	2.1454	1.3682	2.1743	1.7706	2.0463	1.0749	2.1060	1.4262
1106376	3.1185	4.0756	3.3988	2.8919	2.6733	3.2136	3.3784	3.7683	3.3931	2.7533	2.3593	3.2242	3.1138	3.1270	2.9509	2.9809	4.0212	3.1630	4.1151	3.3965	3.1742	2.6649	3.6594
1092487	9.4960	9.3147	9.9603	9.0514	9.0145	9.7458	9.3482	9.6191	9.4726	8.7972	9.1849	9.5543	9.5243	9.7933	9.3979	9.2106	8.8015	9.6317	9.3151	9.7908	9.0852	8.9042	9.1488
1096728	1.5429	2.0383	1.6783	1.2662	1.0046	0.8775	1.3005	1.6012	1.6203	1.1335	0.6963	1.0185	1.5991	1.5379	1.4063	1.2916	1.7862	1.5566	2.0304	1.5139	1.6415	1.0575	1.5388
1107323	1.7371	1.6607	2.3356	1.9485	1.0987	1.8150	1.8507	1.7658	2.4595	1.9803	0.9502	1.4944	1.4985	2.3058	1.8994	0.9232	1.3070	1.5680	1.4122	2.2318	1.8016	1.0272	1.5377
1094130	1.7516	1.0983	0.8278	1.0536	0.9603	0.4186	1.5336	1.0172	1.0366	0.9215	0.7984	0.3687	1.5440	0.9987	0.9168	1.1103	0.8899	1.7806	1.0397	0.7912	1.0406	0.7861	0.4396
1087465	2.4759	3.0722	2.8824	2.3511	2.0714	2.4292	2.4413	2.7867	2.8772	2.0862	1.8430	2.4918	2.4181	2.6586	2.5619	2.1315	2.7863	2.5503	3.1903	2.8690	2.5332	2.0094	2.7396
279870496	1.6554	2.3733	1.2322	1.1322	1.4409	1.5435	1.4301	2.1415	1.6114	1.6014	1.0291	1.7860	2.0573	1.7933	1.3778	1.4063	1.6300	1.6567	2.3626	1.6559	1.0170	1.2757	1.6114
1093381	2.1543	1.2687	1.2931	1.1350	1.6735	0.5421	2.0993	1.2951	1.3774	1.3518	1.7660	0.7462	2.3236	0.9194	1.0582	1.7925	0.7124	2.7171	2.0403	0.8552	1.5978	1.5701	1.1321
1097946	1.6552	1.8975	1.3309	0.9736	1.2280	1.5775	1.4945	2.1707	1.3104	0.9621	1.2519	1.5335	2.0512	1.7614	1.2427	1.3799	1.6528	1.5302	2.2464	1.5240	0.9489	1.4042	1.6098
279902412	1.4915	1.8652	1.0264	1.0236	1.0274	0.3189	1.2402	2.1957	1.6014	1.1921	0.6823	1.7404	1.2616	1.1805	1.3817	0.9586	1.7649	1.6622	2.0517	1.4334	1.1797	1.0790	1.2759
279832711	1.5915	1.7594	1.3574	0.8905	1.2564	1.3306	1.5039	2.5175	1.9303	1.1686	1.5086	1.6221	1.7241	1.5785	1.2212	1.8456	1.0728	1.6411	1.9671	1.1775	1.0998	1.1825	1.3231
1106293	2.6549	2.5278	2.5319	1.7357	2.3466	2.3006	2.4599	2.7529	2.3998	1.4906	2.1350	2.3321	2.4684	2.3473	1.9589	2.3884	2.6233	2.6997	2.8940	2.6527	2.0208	2.1506	2.5616
1092514	2.6697	0.3756	0.3462	0.6191	0.5238	0.4899	2.2727	0.3474	0.2667	0.4269	0.6921	0.4608	1.6875	0.3738	0.4780	0.6523	0.5959	1.9372	0.4993	0.3977	0.9162	0.6071	0.8032
1094146	1.3335	1.2355	0.7890	0.1054	0.6361	0.6962	1.0350	0.8234	0.7838	0.1367	0.6624	0.9285	1.1104	0.7775	0.2108	0.6644	0.8504	1.1173	1.0815	0.7486	0.1980	0.7671	1.0402
1090619	5.9778	6.2055	5.4623	5.6175	5.8175	5.5375	5.9914	6.0168	5.3542	5.8391	5.9871	4.8593	5.8456	5.6188	5.3918	5.8176	4.0666	5.7228	5.5249	5.4394	5.2191	5.3742	4.4503
1087293	4.7813	5.1874	5.0966	4.5621	4.3968	4.4639	4.7436	5.1051	4.9791	4.5440	4.2851	4.7089	4.6356	5.0300	4.7439	4.3845	4.7946	4.7501	5.1759	5.1070	4.6550	4.2996	4.7985
1099243	1.8542	0.0000	0.0132	0.0257	0.0490	0.0502	1.5297	0.0000	0.0385	0.0121	0.0292	0.0136	0.7101	0.0217	0.0000	0.0146	0.0219	1.1617	0.0000	0.0222	0.0287	0.1028	0.5738
280059971	4.2190	3.4969	4.0393	3.3782	3.8820	3.5452	4.1729	4.6131	4.1124	3.7456	4.0502	3.4893	4.2076	4.2006	3.5614	4.0234	3.7250	4.2884	3.6198	4.1283	3.3776	3.8779	3.6296
1095616	3.1422	3.9659	3.2131	2.6566	2.7803	3.1976	2.9618	3.9989	3.0174	2.5203	2.6795	3.0349	2.7295	2.9979	2.8761	2.6798	3.4351	3.0837	4.2468	3.1545	2.7955	2.7707	3.4936
1092947	2.5179	2.8198	2.3363	2.0073	1.9926	1.8832	2.2729	2.7520	1.9978	1.8792	1.6675	1.9375	2.2784	2.3722	2.0800	2.0969	2.5995	2.3691	3.1466	2.3295	2.2797	2.0442	2.2869
1104484	4.7099	4.9780	4.8817	4.3649	4.3401	4.3812	4.7194	4.9284	4.7942	4.2889	4.1686	4.6092	4.5894	4.8605	4.6057	4.3150	4.5172	4.7094	4.8521	4.8527	4.4055	4.1807	4.5958
1093779	1.3977	0.1026	1.5142	0.3825	0.9083	0.4583	1.6163	0.6111	0.9070	0.4385	1.0278	0.1102	0.8350	1.4326	1.5874	0.7898	0.0459	1.5472	0.4032	1.7309	1.0130	0.8387	0.6879
1098753	3.3002	3.7184	3.2965	3.0216	2.7923	2.7711	3.1380	3.5295	3.2483	2.8698	2.6660	3.0551	3.1489	3.1702	3.0582	2.8037	3.2029	3.2718	3.7077	3.2669	3.1560	2.7612	3.0745
280127727	2.6051	3.1445	2.9220	2.1975	1.9138	2.6265	2.5403	3.0024	2.6956	2.1699	1.7034	2.7273	2.3781	2.6139	2.4052	2.1249	3.0565	2.5390	3.0220	2.7706	2.3590	1.9341	2.8572
1093108	2.4251	1.9837	2.2791	1.7414	2.0904	1.2160	2.1536	2.0608	2.1438	1.8139	1.9930	1.2996	2.3470	2.1994	1.9048	2.0089	2.1955	2.3876	2.5099	2.3557	2.0921	2.2406	1.6034
279987952	0.0915	2.3794	0.3823	0.1479	0.0000	0.1160	0.0714	0.2442	0.2164	0.1104	0.0685	0.3420	0.0683	0.3454	0.1688	0.3086	0.3254	0.0396	2.2897	0.1330	0.1644	0.0000	0.1746
1096122	2.2613	2.2777	2.3154	2.0479	1.8345	1.1774	2.1396	2.2673	2.0730	1.8686	1.8319	1.4280	2.1195	2.2740	2.1877	2.0276	1.8882	2.1551	2.4381	2.3395	2.1903	1.9411	1.5771
280121084	3.0280	3.4583	2.5461	2.4782	2.6151	2.6355	2.7020	2.9625	2.2280	3.0021	2.2424	2.1916	2.6035	2.9758	2.4032	2.6478	2.2545	2.9316	3.1558	2.7392	2.6056	2.1240	2.0775
280136187	4.0432	3.5666	3.9658	3.4027	3.5842	3.7665	4.0740	3.7780	3.5512	3.4678	3.1508	3.2997	3.5615	3.8347	3.3940	3.4896	3.2612	3.9679	3.6705	4.0716	3.2209	3.5777	3.3949
1094083	2.6505	2.8231	2.8838	2.4491	2.1753	2.1347	2.6086	2.7240	2.8507	2.3060	2.0964	2.4013	2.6699	2.7782	2.5910	2.2811	2.7200	2.7997	2.9487	2.9072	2.6666	2.2272	2.4831
280119366	2.6882	2.8979	2.2636	1.7481	2.5103	1.6895	2.5628	2.4722	2.2292	1.9246	2.0159	2.2363	2.5340	2.5001	2.0786	2.3573	2.2617	2.3066	2.6748	2.3650	2.1812	2.1688	1.9279
1093827	2.1275	1.5586	0.5718	0.4413	0.9545	1.1968	1.7462	1.4226	0.7064	0.4756	0.9453	1.2925	1.8352	0.5605	0.3932	0.9450	1.1487	1.8669	1.3768	0.6052	0.3416	0.9555	1.7013
1089878	5.4397	5.6629	4.6876	4.8359	5.3895	4.9932	5.2184	5.3063	4.2806	4.8943	4.9172	4.0561	5.3877	5.0473	4.3696	5.4765	4.0683	4.8947	5.1098	4.2864	4.0798	4.6441	3.7328
1098456	2.7790	1.1662	2.3296	2.4193	2.5009	0.9167	2.9858	2.0730	1.8456	2.0597	2.6975	0.8144	2.2018	2.3410	2.3122	2.1555	0.6260	2.7456	1.6272	2.7766	2.2544	2.6249	0.8598
1105840	4.8064	5.5611	5.1978	4.5743	4.5418	4.7307	4.7402	5.4408	5.4477	4.4167	4.3416	5.1888	4.6873	4.8897	4.6864	4.3023	5.3818	4.8851	5.6630	5.1813	4.9068	4.3467	5.3328
1091471	3.6676	4.2662	4.3673	3.2475	3.2235	3.9210	3.6060	4.1186	4.4688	2.9925	3.1713	3.9471	3.3584	3.9043	3.4883	3.2540	4.6633	3.7336	4.4273	4.2006	3.8050	3.0993	4.4311
280094268	6.0871	6.0620	5.9022	5.6460	6.2018	5.6472	5.9618	6.1580	5.8005	5.3983	6.0260	5.0353	6.5277	6.0217	5.7617	6.3104	5.3477	6.1256	6.3592	5.7294	5.4744	5.8413	5.2272
1098671	1.0863	0.8395	0.9471	0.3540	0.7538	0.6512	0.9632	1.4000	0.4659	0.1333	0.4985	0.6316	0.7492	0.8404	0.3754	0.7730	0.6614	1.3461	1.7604	1.0393	0.7964	0.9479	1.0160
1090823	4.9038	4.8882	4.7188	4.5838	4.7241	4.3310	4.8287	5.0697	4.4907	4.4388	4.4823	4.3246	4.7897	4.9172	4.6337	4.5630	4.0658	4.8734	5.0171	4.8840	4.3223	4.5703	4.3110
1099350	2.2799	2.6060	2.2224	2.3931	2.2108	1.2003	2.2622	2.4924	2.5760	2.8790	2.6611	1.2224	2.6479	2.3348	2.4786	2.4834	0.8167	2.4081	2.4291	2.2232	2.3155	2.3085	1.0366
1100029	2.7132	2.6657	2.2247	2.4384	2.9130	1.4727	2.7195	2.8435	2.2486	2.5070	2.6722	1.1215	2.8996	2.3378	2.3642	2.9844	1.0612	2.7055	2.3914	2.0602	2.0896	2.5475	1.2837
1101952	3.8171	4.2394	3.8254	3.6189	3.5028	3.2195	3.7231	4.0735	3.7503	3.5033	3.2271	3.2041	3.7171	3.7327	3.7375	3.4816	3.5785	3.8674	4.0980	3.8344	3.8959	3.2240	3.4839
1087307	2.6346	2.6518	2.4714	2.2851	2.4215	1.4844	2.6024	2.4531	2.2907	2.3661	2.2772	1.6264	2.6890	2.6328	2.3871	2.4244	1.9202	2.5449	2.5261	2.5465	2.4090	2.3841	1.7328
1090942	5.7580	6.2014	6.0604	5.5450	5.4412	5.7656	5.6170	6.2040	5.8964	5.3155	5.2467	5.7031	5.7328	5.9331	5.6128	5.4861	5.7951	5.7638	6.3504	5.9187	5.6390	5.3073	5.6532
1091558	3.6945	3.4166	2.9923	3.4147	3.3763	2.3286	3.6545	3.6920	2.8931	3.4821	3.3814	2.2240	3.6547	3.1322	3.4643	3.3723	2.1572	3.5453	3.8338	3.1074	3.2782	3.2960	2.3890
1100952	2.5501	3.0860	2.8651	2.1460	1.8656	2.5712	2.4894	2.9458	2.6399	2.1188	1.6579	2.6713	2.3269	2.5597	2.3518	2.0742	2.9985	2.4845	2.9649	2.7144	2.3073	1.8855	2.8003
1109058	2.4733	2.8693	2.3566	2.4953	2.2371	1.5198	2.3937	2.6403	2.3272	2.4101	1.8647	1.7626	2.3482	2.4013	2.5587	2.0787	1.9185	2.4243	2.7861	2.4980	2.5256	2.0585	1.7200
279949201	2.3988	3.7235	3.3617	2.8825	2.1371	2.8996	2.6256	2.9304	3.1814	2.5576	1.6667	2.8114	2.3370	2.7043	2.4047	2.2972	3.3855	2.6927	3.3853	3.1250	2.9741	1.7348	2.8001
1096008	0.0210	0.0000	1.0909	0.0000	0.0000	0.0000	0.0249	0.0000	0.9991	0.0259	0.0000	0.0000	0.0248	1.3457	0.0000	0.0000	0.0000	0.0445	0.0000	1.0521	0.0000	0.1333	0.0000
1087124	1.4105	0.6630	0.6828	0.5846	0.7565	0.5076	1.3103	0.5268	0.5308	0.5376	0.7610	0.2916	1.4799	0.7905	0.5228	0.7071	0.1825	1.5723	0.4165	0.7390	0.4231	0.5334	0.3740
1089214	4.9949	5.9694	5.4902	4.3289	5.1334	5.5644	4.7985	6.1490	5.6819	4.4380	4.6540	5.6251	4.7241	5.2009	4.6276	4.7107	5.8904	5.0186	6.2624	5.3798	4.7570	4.6081	5.8961
279962198	2.3900	3.0278	2.7842	2.7477	1.9231	2.3544	2.3978	2.4982	2.3087	2.2687	1.4665	2.0759	2.2002	2.4399	1.8654	1.7637	2.2459	1.9986	2.5030	2.4659	2.0677	1.8717	1.9594
280011215	1.7016	1.8006	1.2441	1.3543	1.6807	0.8341	1.9156	1.9457	1.6858	1.3641	1.7891	0.9170	1.9941	1.3701	1.7931	1.3640	0.7713	1.8517	1.6305	1.5976	1.5021	1.5681	0.6439
1094731	1.8204	1.8758	1.8654	1.3850	1.2938	0.9609	1.7363	1.6850	1.9361	1.1848	0.9303	1.3245	1.6494	1.6775	1.5729	1.3088	2.2171	1.8421	2.0529	1.8479	1.7546	1.1186	1.9033
1087087	3.9254	4.1111	3.0333	3.8409	3.5115	2.7207	3.9259	3.3074	3.0177	4.1164	3.5448	2.6187	4.1019	3.5948	3.4326	3.5559	2.0824	3.6991	3.2625	3.1542	3.2229	3.1604	2.0348
279924811	1.2380	1.6895	0.7610	0.5153	1.1629	0.7593	0.9318	2.1296	1.3163	0.8976	1.2800	0.9003	1.2661	1.3667	1.1275	1.3786	0.6629	1.3880	1.9895	1.3778	0.9072	1.2840	1.1376
1088467	4.4743	4.9696	4.5990	3.8539	3.9705	4.4241	4.3563	4.7930	4.4526	3.8097	3.8209	4.5723	4.3039	4.5022	3.9759	4.0168	4.9687	4.5099	5.1733	4.7084	4.2285	4.0806	4.8983
1104573	3.5978	3.6126	3.2968	3.0997	3.2260	2.2703	3.4610	3.6048	3.1663	3.0636	3.3110	2.9868	3.5065	3.3343	3.1889	3.2075	2.9648	3.4742	3.5034	3.3962	3.2292	3.1632	2.8493
279874527	4.4218	4.9288	4.7160	4.2117	4.0146	4.3824	4.2210	4.9067	4.6868	4.1668	3.8938	4.6105	4.4344	4.6307	4.3946	4.1037	4.3878	4.4501	4.9989	4.7470	4.2847	3.9573	4.5403
1090905	2.5496	2.1951	2.6536	2.5347	2.3423	1.8046	2.5403	2.2991	2.5116	2.4525	1.9810	1.6634	2.5926	2.7544	2.6307	2.2101	1.6560	2.6347	2.4010	2.6691	2.3644	2.1501	1.6960
1090982	3.7644	3.5395	3.4209	3.4477	3.5836	2.9688	3.6702	3.2896	3.0985	3.4097	3.4527	2.5658	3.6609	3.7815	3.1687	3.4981	2.3278	3.6066	3.2434	3.5772	3.0844	3.4249	2.3915
1103341	1.9415	1.2705	1.9056	1.9037	1.6188	0.4257	2.1102	1.1042	1.5816	2.0549	1.4208	0.5881	2.2460	1.9612	1.9758	1.6935	0.4727	2.0696	1.2073	1.6974	1.8051	1.5093	0.5223
279849630	2.5919	2.9972	2.9559	2.3040	2.4414	2.3146	2.7702	3.0837	3.3434	1.9546	2.2444	2.7237	2.4558	2.9296	2.5910	2.5042	3.4815	2.8712	3.4881	2.9919	2.6711	2.1240	3.2374
1105698	1.7272	2.1804	2.0058	1.5796	1.5287	1.2349	1.6167	2.2508	1.8027	1.4793	1.2763	1.2365	1.7468	1.9023	1.8771	1.5698	1.8035	1.8291	2.4367	1.9333	1.8148	1.5140	1.6282
1087548	1.7686	1.7647	1.7575	1.7051	1.5545	1.0126	1.5907	1.6931	1.6035	1.6497	1.2770	0.9691	2.0954	2.1722	2.0915	1.6044	0.9782	1.7443	1.9021	1.7493	1.4035	1.4917	1.0706
1096824	3.6757	3.5418	3.5053	3.6306	3.4235	2.5987	3.5278	3.5226	3.0051	3.5952	3.3993	2.3805	3.7458	3.6730	3.6460	3.4802	2.3843	3.7604	3.4445	3.5635	3.5855	3.3228	2.2281
1104415	2.7161	3.1814	2.6787	2.3603	2.4431	2.4793	2.7933	2.9981	2.5349	2.4271	2.0445	2.4097	2.4043	2.6648	2.4624	2.1847	2.5175	2.5660	3.1146	2.7295	2.2920	2.2036	2.4888
279778426	0.0000	1.5517	0.0888	0.0000	0.0000	0.0859	0.4341	0.4061	0.0874	0.0817	0.0993	0.0000	0.0785	0.1444	0.1931	0.0000	0.0000	0.0720	2.0171	0.1471	0.0000	0.1062	0.0879
1099486	2.9131	3.2759	3.3211	2.7372	2.6236	3.0066	2.9673	3.1528	3.4746	2.6774	2.3333	2.8459	2.7583	3.2065	2.8203	2.4921	3.0694	2.8879	3.3048	3.3157	2.8639	2.4396	2.9849
1087275	5.2085	5.8132	5.4957	5.0044	4.8272	5.2031	5.1710	5.7187	5.3890	4.8252	4.6010	5.4173	5.0653	5.3364	5.1169	4.7643	5.2808	5.2266	5.7765	5.4693	5.1329	4.6527	5.4422
279943115	2.5281	1.8407	1.4503	2.4906	1.7079	0.9633	2.0852	1.8819	1.6087	2.1420	1.7612	0.5261	2.2205	1.4585	1.7886	1.5282	0.7773	2.3626	1.8386	1.5352	1.6541	1.8919	0.6443
1090789	4.4878	4.7759	4.0056	4.4101	4.1480	2.7650	4.4165	4.6428	4.2225	4.4148	4.3882	3.7329	4.2957	4.2111	4.6217	4.1039	3.4159	4.3987	4.7389	4.3342	4.3509	4.1964	3.5676
280100075	2.1986	2.5792	1.4811	1.9625	1.7660	1.2293	2.0317	2.1294	1.0495	2.2744	1.6741	1.2203	2.4296	1.8950	1.7391	2.1098	0.9758	2.1538	2.1517	1.6634	1.2840	1.4623	1.2179
1096854	2.9358	3.6357	1.9444	1.9960	2.4889	2.7444	2.4478	3.3178	1.0889	2.0224	2.1266	1.9265	2.2607	1.9317	1.6318	2.2883	1.4994	2.2288	3.1594	1.8012	1.7362	1.9460	1.9528
280058992	2.0896	2.8226	1.8526	1.8936	2.1269	1.4366	1.9958	2.6014	2.4739	1.6754	2.0802	1.7650	2.0731	1.8714	1.7993	1.9477	1.5562	1.9553	2.7785	2.0417	2.0820	1.8546	1.7468
1105773	2.8213	3.6183	3.4162	2.4592	2.0528	3.1110	2.8790	3.3929	3.4640	2.3656	2.2493	3.3867	2.7801	3.0032	2.9190	2.4783	3.7771	3.0351	3.6630	3.3699	3.1634	2.2397	3.6409
1093901	4.4739	5.1492	4.6863	3.9970	4.0278	4.2871	4.2626	5.1366	4.9076	3.8300	3.7745	4.7473	4.2628	4.3132	4.4065	4.0110	5.0123	4.4208	5.2618	4.6855	4.4675	3.8342	5.0305
1098242	3.8325	4.3041	4.2250	3.3754	3.3100	3.9169	3.8599	4.2349	4.2540	3.2651	3.2698	4.2745	3.6843	3.8627	3.7620	3.2977	4.2890	3.8737	4.4822	4.1965	3.7605	3.1815	4.3606
1091245	2.4900	2.8650	2.7145	2.1510	1.9942	2.1182	2.4080	2.7331	2.5161	1.8074	1.4756	2.2183	2.3151	2.5713	2.2141	2.1058	3.1590	2.4171	3.1435	2.6616	2.6384	1.9919	2.7626
1095039	2.4599	2.6118	2.7487	2.0928	2.1081	2.5254	2.6185	2.3317	2.4095	1.6960	1.8173	2.2737	2.2223	2.7868	1.9317	2.1363	2.4252	2.5023	2.3507	2.7340	2.0270	2.0358	2.4120
1107938	2.3482	2.7351	2.5378	2.0220	2.1024	1.6356	2.3333	2.6434	2.5528	1.9466	2.0197	2.2385	2.2844	2.4199	2.2765	2.1471	2.2423	2.5034	2.6323	2.5258	2.2782	2.0288	2.2606
1097753	3.1580	2.9191	3.3102	2.7472	2.5372	2.5729	3.0618	3.1387	3.2183	2.6085	2.5454	2.8590	3.0523	3.1914	3.2266	2.6367	2.9836	3.1171	3.3294	3.2753	2.8691	2.5647	2.9632
1088014	4.6597	4.0909	5.0077	4.5805	4.2269	3.8645	4.8316	4.7473	4.8276	4.5997	4.2291	4.3965	4.1446	4.7095	4.5863	3.8985	3.7516	4.8095	4.3779	5.1486	4.6112	4.2092	4.2513
1095448	5.0030	5.3062	4.7046	4.5969	4.5793	4.4773	4.5716	5.1650	4.0667	4.4788	4.0950	4.0610	4.8653	4.9942	4.8064	4.7586	4.4202	4.7243	5.3235	4.6954	4.4111	4.4557	4.3206
1090248	5.0899	5.1769	4.8637	4.8911	4.6189	4.5371	5.0086	5.0528	4.6848	4.8411	4.5161	4.5330	5.0003	4.9433	4.8128	4.6214	4.1988	5.0762	5.0387	4.9624	4.7103	4.4816	4.3111
279750791	2.3956	3.0491	2.2317	1.8759	1.8894	1.6799	2.5527	2.9128	1.9882	2.1815	1.7966	2.3953	2.5320	2.1099	2.1706	1.9797	2.2781	2.1509	3.0250	2.2616	2.3358	2.1550	2.1318
279702932	1.7112	2.0063	1.6900	1.8786	0.6927	1.7994	1.4152	1.8035	1.4779	1.2288	0.1184	1.4750	1.5359	1.4361	1.9878	1.0648	2.0289	1.3545	2.5460	1.8555	1.1270	1.3005	1.0302
1090242	3.7431	4.4562	4.2124	3.5948	3.2896	3.6783	3.8974	4.3034	4.3872	3.4977	3.3445	4.2364	3.7945	3.9711	3.8745	3.3713	4.2645	3.8114	4.4360	4.3277	3.8025	3.3704	4.3267
279788518	2.6195	3.6627	3.0749	2.7999	2.1397	2.8455	2.7961	3.3369	3.3378	2.6481	2.1085	2.8468	2.5645	2.8086	2.6516	2.3973	3.1544	2.6786	3.5876	3.1950	3.0448	2.2976	2.9792
1093954	4.7820	4.8468	4.9020	4.4474	4.7141	4.2444	4.6985	4.8203	4.5047	4.3205	4.5542	4.2655	4.8673	5.1425	4.6207	4.5725	4.0846	4.8545	4.6772	5.0770	4.3891	4.7558	4.2292
1096577	4.5880	4.3117	4.3800	4.3557	4.0838	3.6855	4.5246	4.5843	4.3304	4.2754	4.1277	3.9268	4.5391	4.5384	4.6117	4.1057	3.7058	4.5470	4.5431	4.6767	4.4141	4.0404	3.9309
1091269	4.4497	5.3289	4.8812	4.1198	4.0723	4.9185	4.2801	5.4172	4.5654	4.1415	3.9990	4.8149	4.1670	4.5835	4.2073	3.9437	5.1002	4.5342	5.5469	4.8628	4.2580	3.9498	5.0698
1088568	2.6517	3.4775	2.5510	2.2739	2.1873	2.5831	2.3211	2.9233	2.3706	2.2022	1.8585	2.4782	2.6805	2.5649	2.2960	2.3830	2.6257	2.7086	3.1560	2.5321	2.1669	2.0711	2.7311
1107738	1.6696	0.9032	1.7654	0.8635	1.5925	0.6965	1.8004	2.2502	1.0915	0.7407	2.1062	0.5712	1.1027	1.3721	1.8481	1.7491	0.1828	1.5406	1.9177	1.2572	1.0606	1.2483	0.7259
1095791	2.6430	3.0068	2.7841	2.3967	2.2728	2.2509	2.5445	2.7222	2.4968	2.1516	1.9963	2.3580	2.6675	2.6965	2.2389	2.4003	2.6523	2.5258	2.9613	2.7166	2.3681	2.1598	2.4246
1092092	4.4262	4.8312	4.6354	4.1636	3.9724	4.2499	4.2716	4.7683	4.3842	4.0392	3.9188	4.2131	4.4259	4.6943	4.4574	4.0710	4.4904	4.4026	4.9416	4.6478	4.2684	3.9538	4.4162
1096392	3.4125	3.1303	2.9524	3.0344	2.6248	2.1811	3.1567	2.9671	2.7054	3.2403	2.6170	2.2599	3.3636	3.3533	3.1446	3.0198	2.5734	3.1907	3.2851	3.2259	3.2360	2.8606	2.3119
1103428	4.0572	3.0108	3.2456	3.8423	3.7141	2.4123	4.0210	3.3463	2.3930	3.9820	3.3536	1.9919	3.9837	3.4570	3.3583	3.7577	1.3845	3.7242	3.1466	2.9446	3.1815	3.3304	1.6183
1100496	2.9746	3.3544	3.1955	2.7726	2.3661	2.5769	2.8438	3.2103	2.9695	2.6339	2.2949	2.7523	2.9152	2.9982	2.9124	2.5507	3.0697	2.9100	3.3415	3.1580	3.0152	2.3422	2.8668
279931735	1.1062	1.2808	1.2214	0.7930	1.0996	1.2889	1.1745	1.5145	0.7679	0.9215	0.7280	0.3425	1.7300	1.6090	0.8816	1.5049	0.8364	0.8151	1.4755	1.1556	0.6174	1.0094	0.2927
1089790	2.5907	3.3797	3.0358	2.4550	2.0181	2.7620	2.5689	3.2707	3.2330	2.2559	1.8931	3.1653	2.3747	2.6618	2.5931	1.9510	3.2546	2.6242	3.4234	2.9869	2.6932	1.9921	3.2481
279737344	0.7617	0.6653	0.5342	0.3079	0.0000	0.1121	0.9027	0.1317	0.7559	0.2760	0.0447	0.1618	0.6302	0.5461	0.3960	0.0442	0.1301	0.4623	0.4337	0.4890	0.3520	0.1603	0.1152
1092524	3.2762	3.4421	2.8891	2.9695	3.2304	2.1711	3.2183	3.2148	2.8024	3.0755	3.3181	1.8590	3.2401	2.8579	2.9405	3.1454	1.7595	3.2115	3.0395	2.8152	3.0107	3.0944	1.7383
279670424	1.5454	2.2377	2.1748	1.0955	1.2151	2.1518	1.5120	1.8152	1.6182	1.4422	0.9282	1.6383	1.6066	2.1153	0.9462	1.1803	2.0339	1.5532	2.1109	2.2245	1.7482	1.3568	1.8562
1090338	2.8931	3.5971	3.7503	2.9703	2.7088	2.9536	2.8886	3.6482	3.8404	2.8172	2.7740	3.0203	2.8735	3.5729	3.2742	2.8798	3.5716	3.1089	3.6866	3.7022	3.2610	2.5792	3.3809
1095337	1.5249	2.1942	1.6529	1.0802	1.4089	1.0944	1.1475	2.0990	1.5147	1.1217	1.3539	1.1455	1.8215	1.6727	1.4414	1.5955	1.7807	1.5936	2.5755	1.3972	1.3556	1.2971	1.4787
1094312	4.3823	4.5433	4.7347	4.2026	3.8940	4.0941	4.2040	4.7620	4.7514	3.9430	3.9138	4.2496	4.3354	4.5840	4.7428	3.8531	4.3712	4.5306	4.8220	4.7198	4.5734	3.9042	4.4218
1093539	3.2897	3.3384	2.9700	2.3602	3.1361	2.6793	3.3089	3.7190	2.9865	2.2169	3.1782	3.0107	3.1346	2.8026	2.7454	2.8012	3.1565	3.3742	3.5596	3.0424	2.6906	2.8856	3.1107
1091938	1.5157	1.2627	1.2518	0.9442	1.2591	0.8855	1.5256	1.4774	1.2031	0.9514	1.2799	0.7533	1.3559	1.0530	0.9464	0.9873	0.6382	1.6200	1.4991	1.1675	1.0989	0.8581	0.9032
279841042	1.5705	0.9943	0.5033	0.2686	0.8375	0.3812	2.0276	0.6176	1.0188	0.1319	0.8639	1.1267	1.1933	0.2303	0.3049	0.6590	0.7351	1.8171	0.9039	0.5272	0.6526	1.1994	0.4987
280100586	1.7771	1.9638	1.4391	1.7706	1.3617	0.4933	1.5711	1.8727	1.9778	1.6722	1.9922	0.6715	1.9822	1.4916	1.6443	1.8111	0.2755	1.8350	1.2982	1.5109	1.6687	1.8347	0.4463
280022676	1.4829	1.5653	1.8528	1.0773	1.1484	1.3702	1.2032	1.6480	1.6249	0.6909	0.9746	1.1765	1.6455	2.0133	1.3513	1.3043	1.6517	1.3135	1.9326	1.4958	1.1771	1.2024	1.4925
1098553	2.9917	0.0000	0.0000	0.0000	0.0000	0.0000	2.5074	0.0000	0.0921	0.0000	0.0269	0.0247	0.1027	0.0000	0.0000	0.0000	0.0200	0.2823	0.0975	0.0000	0.0263	0.0847	1.6670
279771554	6.0037	6.8296	6.1176	5.9948	5.6421	6.3942	5.7996	7.0717	6.1158	6.1677	6.3233	6.0436	5.6812	6.0801	5.8661	6.0699	4.9402	5.9793	6.6518	5.7326	5.5576	4.9308	5.5457
1096007	1.6895	1.9588	1.4264	0.8289	1.6589	1.4370	1.4716	1.6641	1.2298	1.1507	1.2199	1.1319	2.3858	1.7231	0.9918	1.8457	1.2405	1.7597	1.8789	0.9112	0.8450	1.3615	1.2609
1091397	3.7520	3.3340	3.7230	3.5999	3.3640	2.6537	3.6920	3.1976	3.3472	3.6323	3.1987	2.6743	3.6929	3.9593	3.5535	3.5447	2.7380	3.6483	3.1604	3.8860	3.5046	3.3664	2.3752
1096644	2.7145	3.1928	3.1520	2.6435	2.3641	2.6529	2.6733	3.0941	3.0620	2.5334	2.1939	2.6905	2.6262	2.8826	2.6327	2.3164	2.7788	2.7128	3.2010	3.0522	2.8368	2.2327	2.6659
1090653	5.5785	5.6516	5.1499	5.5560	5.0534	4.2532	5.4936	5.7552	5.3614	5.4982	5.2416	4.8933	5.4834	5.2655	5.7937	4.9784	4.6355	5.6929	5.6900	5.3638	5.5762	4.9916	4.7503
280138384	3.6136	3.1282	3.1785	3.1088	3.2153	2.6614	3.4250	3.2923	2.3250	2.9864	2.9645	2.0483	3.3838	3.3290	3.0307	3.3198	2.2726	3.1989	3.1221	3.1786	2.8111	3.1695	2.0219
1106389	2.3809	2.5796	2.1809	2.1641	2.1444	1.4518	2.3842	2.1969	1.6873	2.1224	1.9275	1.4749	2.2932	2.4175	2.1784	2.0744	1.7720	2.4999	2.4518	2.2491	1.9112	2.1543	1.4879
1103937	1.8058	1.8344	2.1002	2.0382	1.7489	1.2506	1.9141	1.9264	2.3072	1.9098	1.5724	1.2040	1.7514	2.1747	2.1963	1.6698	1.1334	1.8508	2.1847	2.2386	2.0118	1.5149	1.0872
279987889	0.9652	0.8467	0.0667	0.8494	0.0000	0.4067	0.8737	0.8306	0.7160	0.5998	0.2419	0.0792	0.6924	0.8698	0.2889	0.4480	0.3616	0.9634	0.3811	0.7697	0.0000	0.4654	0.2006
1099674	4.6944	4.6911	4.1335	3.8110	4.3010	4.6501	3.9626	3.9617	3.1834	3.4831	3.4750	3.2432	5.4999	5.0833	4.2354	4.9327	4.6763	4.4254	4.7540	3.9324	3.3428	4.1352	3.6706
1092110	3.3820	3.7261	3.5345	3.2670	2.8214	2.8445	3.3383	3.6664	3.5729	3.0202	2.9286	3.2705	3.1612	3.4151	3.3393	2.8800	3.2198	3.3809	3.5364	3.6069	3.3496	2.8823	3.2245
1103915	1.4262	1.9169	1.4140	1.3841	0.9794	0.6626	1.4325	1.5606	1.2528	1.5332	0.8864	0.6293	1.4107	1.3574	1.2742	1.2133	0.6832	1.4983	1.4251	1.1147	1.4368	1.0487	0.7591
1087132	1.4441	0.8053	0.4365	0.2201	0.5525	0.5039	1.1720	0.6047	0.4897	0.1093	0.7358	0.4863	1.0785	0.5975	0.1501	0.5078	0.4132	1.3107	0.4529	0.5566	0.2555	0.4721	0.5995
1104695	2.2556	1.5516	2.1135	1.9478	1.3444	1.8179	2.3116	1.3770	1.4160	2.1053	0.8100	1.4758	2.0576	2.5176	1.7413	1.3668	1.6373	1.8945	1.5104	2.2754	1.6701	1.1496	1.3949
1087189	3.1971	2.7989	3.2301	3.1131	2.7325	2.4192	3.1889	2.8034	3.0147	3.0077	2.5263	2.3833	3.0080	3.2929	2.9622	2.7627	2.3606	3.0925	2.8959	3.2683	2.8863	2.6955	2.2598
1102984	3.6052	3.8421	3.2223	3.4787	3.4881	2.6245	3.4532	3.6429	2.9533	3.3577	3.1047	2.4223	3.5069	3.3319	3.4885	3.2340	2.4288	3.4175	3.7902	3.1371	3.3763	3.1822	2.4151
1101279	2.8897	3.3783	3.2928	2.6879	2.3283	2.8426	2.8284	3.2886	3.3434	2.6629	2.0541	3.1303	2.7832	3.1075	2.9428	2.4266	3.4976	2.9672	3.5153	3.2614	2.9927	2.2085	3.2850
279799736	4.4624	4.8066	2.9409	4.3272	4.2979	2.2476	4.3526	4.4751	3.0485	4.4058	4.6088	2.6129	4.4666	3.3197	4.0896	4.4250	1.6781	4.2052	3.8498	3.2492	3.9481	4.0577	1.6579
1104316	2.3838	2.7338	2.4461	1.6010	2.1561	1.9584	2.1961	2.6796	2.2248	1.4876	1.8785	2.1521	2.1494	2.2667	1.9273	2.1804	2.5889	2.3719	2.8223	2.2180	1.7116	2.0319	2.4822
1091227	3.5914	3.8114	3.2416	3.2083	3.1397	2.7146	3.5506	3.9171	3.2926	3.1999	3.0170	2.9838	3.4773	3.3179	3.4588	3.0917	3.2664	3.4535	3.9355	3.3004	3.5823	2.8962	3.1239
1106542	2.3139	2.3285	2.3048	1.9015	1.8150	1.9436	2.1987	1.9277	1.6848	1.9703	1.5675	1.6885	2.1693	2.8359	1.6377	1.7761	2.1962	1.9414	2.2494	2.4502	1.9915	1.5768	1.8166
1089071	3.5737	3.5771	3.4787	3.5371	3.4874	2.4207	3.5038	3.4509	3.4383	3.2644	3.3032	2.6303	3.5741	3.6214	3.4031	3.3080	2.8767	3.4328	3.5190	3.4564	3.3907	3.3015	2.4732
1095710	3.1786	3.1767	2.4042	2.9619	2.8614	2.2236	3.1921	2.7276	2.0540	3.0585	2.7805	1.8082	3.1666	2.6610	2.6918	2.8264	1.1186	3.0475	2.5897	2.5029	2.3392	2.7087	1.3723
279500356	0.0000	3.0626	1.5464	1.0688	0.1744	1.1909	0.4614	0.2321	0.5627	0.2450	0.6213	0.7072	0.6890	1.0711	0.6567	0.0000	0.5124	0.3794	2.4546	0.8933	0.7395	0.5400	1.1897
279839342	4.8606	6.4958	6.1914	4.6562	4.5326	6.0287	4.9942	5.5608	6.3802	4.8680	4.6913	6.4905	4.6118	5.3958	4.7446	4.5185	6.5243	5.2151	6.5940	5.7489	4.9437	4.9471	6.0067
1094053	2.1509	2.8286	2.2145	1.9861	1.9255	1.6949	2.0139	2.7149	2.4276	1.6263	1.7489	2.2075	2.0395	2.2504	2.0524	1.9000	2.1338	2.2393	2.8405	2.2496	2.1500	1.9483	2.2249
1091734	2.6879	2.8449	2.5922	2.5454	2.0501	2.3339	2.8433	2.5647	2.3368	2.3388	1.7782	2.2496	2.5551	2.7495	2.4668	2.3197	2.3794	2.7126	2.6694	2.7145	2.4296	2.1068	2.2053
1088734	3.1301	3.3139	2.8980	2.8094	3.1112	2.0588	2.9787	3.0334	2.5409	2.7903	2.9338	1.9641	3.1073	3.0815	2.8355	3.0992	2.1181	3.0589	3.1241	2.9791	2.7903	3.0639	1.9658
1088779	3.2399	2.5932	2.6449	2.8712	2.9623	1.8974	3.2293	2.3893	1.8730	3.0116	2.6593	1.4887	2.9982	3.0888	2.3443	3.0039	1.3435	2.5496	2.3419	2.8739	2.2169	2.9060	1.1013
1101842	3.3202	3.2454	3.3054	3.0332	2.8324	2.6102	3.2119	3.0501	3.1710	2.9797	2.8342	2.6841	3.2356	3.3905	3.1480	2.8233	2.7750	3.2953	3.2281	3.4055	3.1026	2.8002	2.7694
1087435	1.9934	1.6847	1.4936	1.6189	1.6045	0.8103	1.8715	1.5761	1.3013	1.7437	1.6492	0.6223	1.9310	1.8530	1.5749	1.7239	0.7603	1.7418	1.5728	1.7264	1.4426	1.6356	0.5380
1087865	3.3731	3.2007	2.7857	3.1613	2.7935	2.1243	3.2523	2.9540	2.4255	3.2286	2.9605	2.1369	3.2869	3.0896	3.0914	2.8241	1.8925	3.2389	2.9014	2.9695	2.8678	2.8368	1.8788
1087664	3.5598	3.0014	3.1561	3.0447	3.2231	2.5575	3.4146	2.9296	2.7679	2.8379	2.8578	2.1649	3.1786	3.3974	2.8858	3.1181	2.3985	3.0828	2.8852	3.2518	2.7534	2.9594	2.2476
279904627	2.1891	3.1068	1.8435	2.0711	1.7124	1.9900	2.3230	3.2149	2.3584	2.0396	2.4273	2.4780	2.4334	2.0241	1.8619	2.3183	1.7560	2.2278	2.9504	1.7330	1.6493	1.6388	2.1387
1087706	3.7751	4.3933	3.3314	2.8975	3.3015	3.7395	3.2650	4.0835	3.1823	2.8190	3.0151	3.4489	4.1285	3.9264	3.1893	3.8144	4.5318	3.7083	4.8300	3.3283	2.9863	3.4157	3.8836
1094821	1.4103	1.1327	0.5963	0.4681	0.6226	0.5354	1.1657	1.2214	0.5089	0.5518	0.3885	0.5735	1.1388	0.6380	0.4267	0.6570	0.8706	1.3750	1.1029	0.6107	0.5518	0.4819	1.0426
1094410	3.7947	4.4314	4.3108	3.2080	3.6945	4.1946	3.7140	4.4877	4.2901	3.0488	3.2142	4.2203	3.9273	4.1516	3.7663	3.6208	4.7217	4.0473	4.4527	4.0835	3.5553	3.3714	4.5086
279827967	4.4705	3.5238	3.6601	3.5081	3.9613	3.8701	4.5034	3.2611	2.9782	3.7147	3.4583	3.1335	4.2582	4.1077	3.1214	3.7523	2.8352	3.9048	2.9970	3.7795	2.9371	3.5494	2.6526
1089461	2.4102	1.8017	2.1206	1.8652	1.8417	1.7350	2.1779	2.0132	1.9797	1.8936	1.9139	1.6167	2.3576	2.3133	1.8349	1.9167	1.5714	2.3756	2.0592	2.2823	1.6422	1.8982	1.6158
279970708	1.1249	0.1896	0.0466	0.0000	0.6719	0.0000	0.9290	0.5790	0.1545	1.0441	0.4958	0.1886	1.0370	1.4820	0.3743	0.5002	0.0000	0.6681	1.3459	0.7544	0.7246	0.3523	0.0000
1088306	5.4192	4.8678	4.7575	4.2920	4.3003	4.7927	5.1915	4.9513	5.2466	3.9103	4.5171	5.2346	5.3376	4.5995	5.1293	4.3899	5.4403	5.7913	5.4625	4.7239	4.6660	4.2257	5.8587
1091713	3.5125	3.6643	3.5168	2.9601	3.1962	3.2180	3.6707	3.7402	3.3543	3.0231	3.2558	3.5654	2.9877	3.3188	2.8883	2.8829	2.6991	3.4772	3.4582	3.6256	3.0210	3.1422	3.2473
1087467	3.1048	1.0366	1.0838	0.6911	1.2091	1.4701	2.7935	0.8904	0.6934	0.5263	1.2760	0.7950	2.2453	1.0238	0.7241	1.8954	2.2853	2.7214	1.4264	1.2266	0.9783	1.6669	1.6768
1093918	2.9101	1.7650	2.3432	2.5993	2.6473	1.4777	2.9692	2.3471	2.0064	2.6089	2.6117	1.0774	2.7073	2.5019	2.6761	2.5660	0.9042	2.6540	2.2614	2.5794	2.2431	2.3817	1.0010
1097737	5.1104	5.8644	5.5949	5.3216	4.9061	4.9789	4.9503	5.4916	5.8529	5.3634	4.6835	5.1966	5.2206	5.4917	5.3891	4.8433	4.8029	5.2027	5.4956	5.4091	5.2380	4.5793	5.1000
280076552	4.0096	4.3747	4.0622	3.7736	4.1908	3.1632	4.0963	4.4553	4.1325	3.7412	4.0562	3.6350	3.9292	3.7570	3.9402	3.8183	3.7164	4.1785	4.7478	4.0615	4.0423	3.6474	3.5366
1103871	1.9025	1.9702	2.1946	1.7530	1.3970	1.0525	1.9556	2.0028	2.0039	1.6353	1.1251	1.3621	1.6394	1.9628	1.7894	1.5726	2.0745	1.8635	2.1744	2.1148	2.1147	1.4010	1.7803
279744015	4.3236	4.0339	3.5249	4.1643	4.4359	3.1557	4.4122	3.6652	3.2612	4.1414	4.6151	2.1961	4.7073	3.9215	3.9860	4.4294	1.9034	3.9763	3.5512	3.7276	3.1980	4.4181	1.6734
1095314	2.6839	0.7218	0.4707	0.5872	0.4872	0.8825	2.5284	0.5375	0.6870	0.5943	0.7656	0.7693	1.7889	0.4182	0.5436	0.5805	1.0739	2.5373	0.7771	0.4821	0.8821	0.7239	2.2761
280096135	1.6865	1.2582	1.5725	0.9414	1.6056	1.2442	1.4469	1.5991	1.6489	1.2430	1.0722	0.9261	1.8122	1.3794	1.3802	1.1262	1.1618	1.7442	2.1696	1.3921	0.9598	1.5968	1.3583
1097960	3.8538	4.1472	4.1878	3.9182	3.7439	3.6110	3.8912	4.3847	4.2396	3.6582	3.7445	3.6298	3.8674	4.0909	3.8672	3.6407	3.6576	3.9472	4.3399	4.2262	3.7320	3.6660	3.7094
1093002	2.6313	2.4632	2.2762	2.0691	2.0388	1.6913	2.6805	2.6019	2.1487	2.0856	2.1468	2.1212	2.3363	2.4257	2.3142	2.0914	1.9772	2.4840	2.6124	2.4533	2.1215	2.1046	2.1199
1104307	5.2082	5.0174	4.5694	4.9520	4.7314	4.2154	4.9722	4.8046	4.0132	5.0519	4.5500	3.9824	5.3719	5.0899	4.8929	4.8456	3.8115	4.9995	4.9238	4.8005	4.5532	4.6397	3.7370
279887427	0.3966	3.0770	2.4284	1.6471	0.2465	1.1894	0.3596	0.4832	2.0099	0.7837	0.5958	1.2157	0.3325	0.9775	1.3466	0.1470	1.1565	1.0655	2.3178	1.3418	1.3807	0.3812	1.3502
1100351	3.2545	4.0246	3.2043	3.0551	2.7293	2.9806	3.0443	3.6610	3.1409	2.9828	2.5603	3.0772	3.3321	3.2840	3.1801	2.9162	3.3924	3.2675	3.9404	3.2643	3.2410	2.8008	3.2149
1105810	3.1331	2.4271	1.9935	2.3016	2.7171	1.0533	3.0830	2.6597	1.5918	2.2487	2.8594	1.4205	3.3808	2.4044	2.6634	2.8571	1.7398	3.0046	2.7155	2.2963	2.4982	2.6625	1.5887
280061901	2.2105	2.1086	1.5972	2.0500	1.7263	1.2140	2.1328	2.3952	1.4648	1.7373	1.8863	1.6269	1.7506	1.9598	1.9317	1.3310	1.2949	1.9996	2.4907	1.8592	1.4889	1.4274	1.5643
1089239	3.7939	4.4286	4.0745	3.5341	3.2959	3.8388	3.6824	4.3652	4.0158	3.3777	3.1811	4.1212	3.6559	3.8006	3.6739	3.2874	4.0449	3.8354	4.5048	4.0615	3.6876	3.3362	4.1741
1100707	3.9024	3.3533	2.9951	3.3239	3.7117	2.1284	3.5488	3.2105	2.2775	3.3296	3.5716	1.6920	4.0470	3.4713	3.2789	4.0396	2.0125	3.8134	3.3848	3.1037	3.1578	3.7870	1.7659
1090182	2.9146	2.7823	2.8176	2.9950	2.6992	1.8922	2.8395	2.6902	2.5585	3.0063	2.7244	1.6726	3.0494	2.9402	2.8853	2.9009	1.5771	2.9509	2.6455	2.8949	2.7900	2.6211	1.4632
1090340	2.2965	2.4622	2.2047	1.8728	2.0130	1.6550	2.0836	2.6247	2.3374	1.7916	1.7378	1.7452	2.1194	2.2815	2.0128	1.9561	2.2301	2.2508	2.6314	2.1314	1.9854	1.9441	2.1090
1090251	4.8069	4.4096	4.8143	4.4705	4.3791	3.6012	4.7278	4.4678	4.5831	4.2474	4.0815	3.7113	5.0878	4.9045	4.9738	4.6103	4.6938	4.6983	4.6525	4.7007	4.7376	4.1236	4.2585
1086999	3.0226	2.3937	1.7832	2.4470	2.4991	1.4520	2.9051	2.3928	1.3817	2.5982	2.5724	1.1996	3.0415	2.2456	2.3269	2.6922	0.8663	2.7730	2.4434	2.0749	2.0191	2.5364	0.9752
1087753	2.9503	2.7011	1.6291	2.9453	1.6316	0.9317	2.9054	1.4385	2.4746	3.7490	2.5614	1.4345	2.7002	1.2692	1.5721	0.9663	0.1974	3.1386	0.9091	2.1125	3.0112	1.7343	1.0183
1095638	5.6245	5.7640	5.4631	5.4702	5.2131	4.6240	5.3970	5.7291	5.4930	5.4603	5.2685	4.9197	5.5510	5.5962	5.7627	5.1305	4.9353	5.5253	5.7178	5.6210	5.4836	5.1776	4.9483
1087820	4.6729	4.7991	4.8842	4.4706	4.1474	4.4883	4.6134	4.7620	4.7518	4.2865	4.0591	4.6268	4.7538	4.8415	4.5615	4.1966	4.4150	4.7333	4.7401	4.7977	4.5253	4.1443	4.5120
1093857	4.2217	5.1482	4.9142	4.0702	4.1398	4.6868	4.2050	4.9974	5.0536	3.8164	3.8069	4.8351	4.2084	4.5157	4.2965	3.9176	4.9528	4.3474	5.3250	4.6651	4.2919	3.8827	4.9244
280069558	2.5476	2.4030	1.8472	2.0633	2.0464	1.2276	1.9919	1.9285	1.4388	1.6190	2.0736	0.7763	2.2407	1.6734	2.4927	2.3284	0.6270	2.0586	2.4183	1.7932	2.0112	1.6364	0.7999
1087024	1.9035	2.4810	2.2547	1.6253	1.9525	1.8536	1.8028	2.3713	2.3970	1.5067	1.7703	1.6902	2.1796	2.3360	1.6997	2.1488	2.0612	1.9514	2.5242	2.1632	1.6605	1.9784	1.9622
280031913	3.2522	3.5296	3.0251	2.7049	3.8039	2.4128	3.2401	3.6866	3.5050	2.3764	3.8227	2.5630	3.0663	2.7140	2.5198	3.4946	2.2749	3.1880	3.4943	3.2343	2.8441	3.1944	2.5225
1088960	5.0984	5.7564	5.6518	4.7639	4.7432	5.3457	5.0847	5.6949	5.6481	4.5666	4.5547	5.5664	4.9962	5.3669	5.2686	4.7039	5.7729	5.2564	6.0128	5.6878	5.2305	4.6723	5.8762
280090539	1.7553	2.1203	1.4212	0.9605	1.6585	1.5484	1.5200	1.7442	1.3259	1.2785	1.0882	1.3071	2.4823	1.7499	1.0247	1.8363	1.3473	1.8225	1.9074	0.9181	0.9211	1.4469	1.3891
280137089	2.6883	1.8789	1.4976	1.7833	2.2001	1.4427	2.6575	1.1190	0.8967	2.0864	1.9147	0.5742	2.5156	2.2100	1.3035	2.4880	0.2433	1.6992	0.9839	1.9097	0.9458	1.9873	0.2436
279846545	1.6841	1.8530	1.8089	1.1360	1.5826	1.2095	1.5565	2.0719	1.8408	0.8578	1.6829	1.4330	1.5866	1.7406	1.3885	1.7678	1.7147	1.7965	2.4490	1.9310	1.4545	1.4568	1.8165
280058914	0.7663	0.6690	1.2491	0.4240	0.7197	0.3582	0.7155	0.8749	0.5071	0.5036	0.8521	0.6604	0.8344	1.7409	0.5239	1.1495	0.2657	0.7382	1.3500	1.5043	0.2845	0.6591	0.8812
1101401	3.0421	3.4252	3.2034	2.9393	2.8783	2.2512	2.9185	3.4265	3.1680	2.7608	2.8067	2.6857	2.8946	3.1245	3.0645	2.7758	2.7467	2.9925	3.3217	3.2565	2.8140	2.6649	2.8840
1090667	5.2186	5.3483	5.1287	5.0861	4.7788	4.5102	5.0594	5.1287	5.0212	5.0028	4.6954	4.6027	5.0468	5.1606	4.9357	4.7673	4.7275	5.1485	5.2771	5.2479	4.9694	4.7670	4.4443
1092970	3.1608	3.2772	3.6613	2.8387	2.5659	3.5526	3.1993	3.1634	3.7828	2.5850	2.3222	3.5632	2.9033	3.4335	2.8166	2.5823	3.6083	3.1934	3.3129	3.6129	2.9386	2.4257	3.5780
1093862	4.0770	4.7389	4.8218	3.5351	3.4042	4.7850	4.1351	4.8683	4.5938	3.2146	3.4501	5.2714	3.6812	4.0812	3.8255	3.3934	5.0827	4.1530	4.8574	4.7168	3.8233	3.3791	5.3298
1093854	4.6237	4.2721	4.2719	4.3039	4.3879	3.8551	4.6365	4.3984	3.9842	4.4241	4.2843	3.6668	4.4324	4.5042	4.0510	4.2801	3.2239	4.4174	4.3325	4.4750	4.0273	4.2528	3.3292
279956709	1.6252	1.5286	1.6350	1.2725	0.0000	1.2084	1.2411	1.9249	1.2362	0.8428	1.4746	0.7793	1.4288	1.6844	0.5789	1.9269	1.7419	1.7396	1.4080	1.3767	0.6985	1.6537	1.5239
1097165	5.3654	5.9993	5.3260	5.5864	4.9429	5.1366	5.4130	5.7674	5.6226	5.4903	5.2598	5.3589	5.2382	5.2969	5.2578	4.7185	4.6764	5.4140	5.6536	5.5139	5.3835	4.8323	4.8202
1088414	2.8296	2.8141	2.7304	2.6042	2.4430	2.3307	2.7861	2.8293	2.5123	2.5663	2.1022	2.2307	2.6392	2.8356	2.4741	2.3979	2.2148	2.5888	2.8896	2.8936	2.5603	2.2596	2.2690
1108345	2.4516	2.9521	2.5429	2.5496	1.8885	1.3742	2.3334	2.5496	2.3509	2.4513	1.6201	1.4546	2.0831	2.3997	2.4516	2.1712	2.3658	2.3465	2.5339	2.6141	2.8308	1.9027	1.9141
1101070	4.7539	4.5610	4.6658	4.5507	4.2686	3.6152	4.6707	4.6272	4.5898	4.3872	4.1839	3.8079	4.6696	4.6251	4.6894	4.3666	4.3136	4.8920	4.6440	4.7156	4.8517	4.3740	4.0317
1093468	2.3604	2.9247	2.2540	2.8052	1.9421	1.4692	2.1581	2.9021	2.4375	2.5456	1.8477	1.5401	2.3797	2.4060	3.0086	2.0048	1.9727	2.4322	3.1571	2.2458	2.6587	1.8876	1.8419
1092995	2.5404	3.1478	2.4835	2.1455	2.0635	1.8985	2.5794	2.9791	2.2626	2.2052	1.7458	2.1897	2.2489	2.3472	2.1525	2.1799	3.1872	2.4818	3.4085	2.5331	2.4172	2.1113	2.7065
1095712	1.9128	1.8431	1.9221	1.6902	1.2763	1.6262	1.9528	2.0342	1.8480	1.7285	1.4579	1.5472	1.8925	1.7032	1.9439	1.4010	1.1849	1.9962	1.9281	1.9273	1.6415	1.2583	1.4689
279746801	3.0222	6.1911	2.7108	3.5327	3.9416	3.7803	3.0476	5.7898	3.5758	3.0278	4.0066	3.6386	3.2694	2.8520	3.0225	3.3336	3.6000	3.6022	6.6165	3.1961	3.4345	3.5961	4.3078
1087129	5.3760	5.7831	5.2325	5.0592	5.1652	5.0749	5.2593	5.5832	5.0122	5.1558	5.1899	4.9870	5.4318	5.3528	4.8262	5.2246	4.7604	5.3143	5.6388	5.3565	4.6657	5.1295	4.8640
1099921	3.0536	3.5739	3.0696	2.9687	2.5219	2.5048	2.9612	3.2860	3.0154	3.0039	2.4083	2.6257	2.8395	2.7942	2.9181	2.6371	2.7548	2.8392	3.3810	3.0564	3.0131	2.4732	2.4884
1095819	1.8875	2.1661	1.1615	1.2317	1.5319	0.5688	1.7974	1.5337	1.0952	1.4206	1.4596	0.6406	1.5830	1.2885	1.2428	1.8191	0.9330	1.6061	1.8246	1.3275	1.3334	1.3913	0.6388
1094433	3.1234	2.3701	2.9200	2.0406	3.2235	2.0565	3.0391	3.0116	2.2292	1.9707	2.8959	1.9831	3.0108	3.0949	2.5906	3.2691	2.1259	2.9592	2.8500	2.9076	2.3778	3.0791	2.1388
1098278	1.3066	1.2365	2.7930	2.6906	0.7386	1.9122	0.6814	1.5329	2.5127	2.0940	0.4394	1.1152	1.6137	2.6631	1.2284	0.7890	1.7560	1.0593	1.6247	2.3613	0.7507	0.8607	2.1441
1094975	3.0450	3.1723	2.5605	2.7861	2.7301	2.0417	3.0690	2.9953	2.4694	2.8190	2.8423	2.0115	3.0789	2.7953	2.8175	2.9050	1.8299	3.0026	2.9081	2.6751	2.6240	2.6986	1.9267
1106435	2.0915	2.3741	1.9850	1.9798	1.7794	1.2965	2.1008	2.2475	2.0576	1.9853	1.6209	1.4919	1.9392	2.0268	1.9266	1.7887	1.6248	2.0438	2.3653	2.1089	2.0264	1.8019	1.5160
1092426	4.3112	5.0972	4.2879	4.1599	3.9413	3.9399	4.1471	4.7302	3.9850	4.0458	3.6115	4.1079	4.3184	4.3838	4.3853	3.9776	3.8792	4.0543	4.3718	4.1494	3.9923	3.5874	3.9330
1094752	2.9537	3.4454	3.1394	2.6323	2.6732	2.7899	2.9013	3.3035	3.0980	2.4823	2.3394	2.9866	2.9121	3.1065	2.6717	2.6657	3.1405	2.9098	3.4222	3.0700	2.7901	2.5250	3.0580
1091458	3.0688	3.1873	2.6834	2.6707	2.8165	2.5763	2.8812	3.2168	2.7895	2.5411	2.6971	2.4423	2.9361	2.8334	2.7780	2.6738	2.2908	2.9714	3.2308	2.8528	2.6554	2.5979	2.2585
1089697	2.8914	2.5887	2.3321	2.5656	2.6657	1.6108	2.9351	2.4704	1.7862	2.5630	2.7013	1.3313	2.7726	2.6094	2.6408	2.5621	1.2318	2.7051	2.2228	2.5368	2.1900	2.5987	1.1017
1103853	2.6252	2.1260	1.9997	2.1596	1.9559	1.4619	2.6133	2.1936	1.9659	2.1586	1.9137	1.3761	2.6412	2.1060	2.1422	2.1587	1.6635	2.5587	2.1367	1.9419	2.2016	1.7935	1.5685
1088827	1.6603	0.0614	0.1062	0.1535	0.1322	0.1224	1.4347	0.0187	0.1346	0.0497	0.0722	0.1094	1.1225	0.1721	0.1396	0.1511	0.1398	1.2281	0.0676	0.0990	0.2441	0.1880	0.5399
1097892	3.2750	3.3314	3.3050	3.1259	2.8695	2.7649	3.1900	3.3889	3.1523	2.8398	2.8168	2.6280	3.0671	3.1518	3.2923	2.7292	2.6285	3.3449	3.2783	3.3136	3.2251	2.7923	2.7241
1094547	2.7250	2.7687	2.4449	2.1223	2.2985	2.3515	2.5871	2.6199	2.1101	2.0368	2.1023	2.2731	2.6360	2.7191	2.0231	2.3743	2.3160	2.5814	2.7254	2.5380	1.9402	2.2278	2.3609
279520809	1.3066	1.4640	1.2862	0.9690	0.5381	1.0650	1.2178	1.3665	1.3019	1.2433	0.4893	1.1838	1.1810	1.4123	1.1103	0.4845	1.4632	1.4098	1.4414	1.4529	1.1631	0.7479	1.1172
1101806	1.8388	1.7899	1.8993	1.8000	1.4856	0.9027	1.9597	1.8080	1.9177	1.4615	1.3729	1.4082	1.9205	1.8784	1.7574	1.6066	1.4771	2.0774	1.9273	1.9765	2.0760	1.4816	1.4574
1093819	1.8345	2.4797	1.1154	0.8545	1.4675	2.1044	1.4574	2.5367	0.7103	0.8307	0.5636	1.5191	2.2860	1.3505	0.6640	1.9823	2.2233	1.7779	2.5019	0.5861	0.8524	0.7572	1.8972
280089360	0.9175	1.6374	1.3524	0.8049	0.5240	0.6073	0.9338	1.4122	1.1845	0.8204	1.1631	0.8917	0.5787	1.1800	0.6001	0.4429	0.5514	1.2023	1.4348	1.1404	0.9152	1.4426	0.7756
1094914	4.2334	3.3972	3.3608	3.5570	3.6129	3.0617	3.9152	3.8009	2.6192	3.3851	3.4119	2.6629	4.1116	3.7508	3.7901	3.7929	2.7624	3.7716	3.8119	3.4553	3.1767	3.4591	2.6009
1099991	3.1082	2.6090	2.8296	2.4095	3.2091	2.1634	3.0250	2.7880	2.6009	2.5951	2.9725	1.6122	3.3691	3.1966	2.3395	3.6141	1.8016	2.8020	2.6025	2.5012	2.1341	2.8637	1.9647
1097234	1.4958	1.7867	1.2272	0.9964	1.0694	0.7667	1.4927	1.3742	1.0626	1.0705	0.9687	0.8810	1.3474	1.4711	0.9281	1.2165	1.1477	1.2857	1.5508	1.3265	0.9629	1.2288	0.9787
1096108	2.8574	3.1223	3.2999	2.7008	2.5239	2.7532	2.9688	2.9147	3.2409	2.6532	2.1585	2.8021	2.6975	3.3301	2.8908	2.5873	2.8935	2.8933	3.0834	3.3448	2.8366	2.3951	3.0193
1101203	3.1768	3.4040	3.1763	3.2076	2.8559	2.5191	3.2064	3.3425	3.1076	3.1906	3.0591	2.6866	3.2685	3.2212	3.3382	2.8062	2.2971	3.2540	3.2691	3.2345	3.0494	2.7900	2.4992
1088225	2.2711	2.3613	1.8070	1.5770	1.8288	0.7978	1.8433	2.3986	1.1604	1.3372	1.4569	1.1221	2.2682	1.9432	1.7296	2.1897	1.9491	2.1227	2.6507	1.6746	2.2556	1.9867	1.7136
1097322	2.6077	2.3793	2.0141	2.0291	2.0104	1.4741	2.4110	2.2688	1.7443	2.0267	1.8761	1.4133	2.4088	2.0650	1.8565	1.9863	2.0757	2.5465	2.4378	2.0572	2.2543	1.9294	1.6769
1104066	4.6801	3.8523	4.1799	3.4401	4.3764	4.1624	4.2453	4.3463	3.1604	3.2958	3.7700	3.0657	4.8696	4.5319	3.8788	4.7740	4.1479	4.5407	4.6433	3.8841	3.7298	4.1926	3.7685
1101791	2.4046	3.0457	2.2756	2.1660	2.0321	1.5100	2.4401	2.9972	2.0473	1.9812	1.9128	2.0080	2.1954	2.1229	2.1074	2.0927	2.8503	2.2730	3.3406	2.2589	2.2324	2.1333	2.2684
279468137	2.2676	3.1232	2.6043	2.2862	1.8369	1.6932	2.1722	2.5026	2.9521	1.9877	2.1768	2.0591	1.9103	2.3464	2.1783	1.8974	2.3988	2.3201	2.6098	2.4082	2.4120	1.8769	2.2909
1100119	2.4893	2.7781	2.9561	2.5423	2.2519	2.2892	2.6114	2.8074	2.8626	2.6686	2.2078	2.3717	2.3871	2.8091	2.5584	2.1726	2.1441	2.6702	2.7749	2.9740	2.4464	2.3727	2.2368
1094214	3.1872	3.2938	3.3605	2.6600	3.0039	3.2001	2.9555	3.4714	3.0839	2.2879	2.5646	2.8405	3.1716	3.4150	2.9831	3.0022	3.4180	3.1161	3.5669	3.1560	2.6325	2.6679	3.1746
1091718	4.3800	4.7074	3.9958	3.9800	3.9111	3.5043	4.2827	4.7679	4.0987	3.8501	4.0135	4.0666	4.2376	3.9890	4.2749	3.8260	4.2268	4.4277	4.9496	4.2343	4.1304	3.8420	4.2251
280135851	1.9350	1.2779	1.3140	1.6809	1.4089	0.9163	1.6734	1.1532	0.9534	1.0044	1.1301	0.7238	1.9443	2.2157	0.8111	1.9065	0.8046	1.3373	1.4572	1.4570	1.0314	1.4959	0.7376
1097731	1.4044	1.8764	1.3473	0.8164	0.8165	1.0211	1.2055	1.4359	1.2532	0.6583	0.9047	1.3201	1.3315	1.1398	0.7167	1.0268	1.7104	1.5215	1.8285	1.1168	0.7882	0.8930	1.6082
1094013	3.2662	2.8900	3.8610	3.3177	3.2193	2.6835	3.2367	3.1661	3.8243	3.4504	2.9008	2.6159	3.3703	3.7818	3.5088	3.0110	2.8936	3.4869	3.2975	3.8963	3.5389	2.9878	2.8250
1091137	2.5403	1.4107	2.2618	2.2147	2.3933	1.1703	2.8958	2.5091	1.7389	3.5179	2.3961	1.1700	1.3529	1.6799	1.2102	1.4019	0.6073	2.7461	2.2104	2.6224	1.9791	2.4881	1.0144
1098766	3.3741	3.8562	3.8674	3.2742	2.7942	3.4917	3.3889	3.7158	3.9306	3.0856	2.7257	3.7852	3.2551	3.5553	3.3683	2.9039	3.7172	3.4485	3.9366	3.8602	3.4988	2.8003	3.8154
1096755	3.7961	2.1890	3.2064	2.6546	2.6523	2.6470	3.5177	2.2222	3.1990	2.4018	2.8465	2.4823	3.5692	3.0800	2.4587	3.0411	3.1045	4.0979	2.5661	2.9919	2.6536	2.9008	3.1453
1104231	2.0204	2.0396	1.7824	1.8951	1.6398	1.2399	1.9406	1.8984	1.4164	1.7975	1.4278	1.1696	2.0392	1.9803	1.6630	1.7589	1.2819	1.8923	1.9499	1.8388	1.5721	1.5817	1.0862
1096754	5.2416	4.4676	4.8348	4.3740	5.0629	4.3667	5.1041	4.6526	4.4649	4.1885	4.6428	3.9209	5.2202	5.0638	4.5206	4.9937	4.6554	5.1425	4.8423	4.8510	4.4589	4.8439	4.1825
279982530	2.4276	2.5393	2.6066	2.0505	1.6189	2.3566	1.7318	2.7856	2.6324	1.4348	1.0613	2.2896	2.5661	2.3357	2.1705	2.3468	2.6286	2.3641	2.4662	2.1518	2.0864	1.6583	2.7512
1098225	2.4078	2.9997	2.2415	2.2822	2.0709	1.7448	2.3337	2.5441	2.2525	2.3928	1.9037	1.8454	2.3717	2.3245	2.1692	2.0651	2.0135	2.3079	2.7013	2.2023	2.3135	1.9198	1.8245
1091252	3.1118	2.7775	2.7392	2.6026	2.7790	2.0594	2.9198	2.6784	2.3411	2.6250	2.4792	2.0230	2.8555	3.0692	2.6114	2.7731	2.1964	2.9035	2.7982	2.9282	2.4539	2.7049	2.0792
279815843	4.7474	4.9981	4.0200	4.6408	5.1597	3.3626	4.9700	5.1081	4.6010	4.5865	5.1103	3.5836	4.7383	4.2515	4.4999	4.9267	3.1791	4.9396	4.9049	4.2401	4.7343	4.7192	3.1396
1091867	3.6355	4.0449	3.8100	3.6004	3.5331	3.0683	3.6210	3.8674	3.7713	3.5102	3.4746	3.2758	3.6092	3.7853	3.6642	3.3999	3.0267	3.6789	3.8085	3.8115	3.6798	3.3967	3.0221
1099209	1.2909	2.1891	1.3593	1.3176	1.1350	0.7507	1.4876	1.8496	1.3256	1.2823	1.3848	0.8294	1.3393	1.5436	1.5630	1.3921	0.8890	1.4910	1.9164	1.4364	1.4859	1.3303	0.8762
279780486	2.9372	2.4964	2.5241	2.2366	2.5881	1.7480	2.5316	2.9362	2.2176	1.2342	2.2823	2.0539	2.4336	2.3497	2.1435	2.3578	2.6042	2.5564	3.0545	2.4907	2.3536	2.4030	2.5591
279786931	2.2958	2.4127	2.6160	1.8521	1.8782	1.9802	2.3129	2.5841	3.0248	1.5841	1.7381	2.2456	2.0839	2.3370	2.2186	1.8171	2.8018	2.3714	2.4972	2.4913	2.3159	1.9891	2.5089
1094041	3.4804	3.4959	3.5055	3.4030	2.9545	2.8488	3.3549	3.3752	3.1941	3.1734	2.6399	2.6524	3.4303	3.5318	3.2733	3.1103	3.2705	3.3416	3.4976	3.5154	3.5043	2.9145	2.8544
1091105	2.9155	3.1407	2.8752	2.3776	2.5400	2.3785	2.8633	2.9270	2.7140	2.3284	2.6323	2.5587	2.9067	2.8666	2.7727	2.5428	2.6294	2.8870	2.8918	2.9361	2.6771	2.4442	2.3919
1088453	5.1039	5.2270	4.7666	4.9363	4.5697	4.5417	4.9505	4.9463	4.3715	4.8327	4.5401	4.2952	5.0664	4.9829	4.9207	4.6943	4.1043	4.9360	5.0293	4.9041	4.6403	4.6268	3.9653
1089124	2.8266	3.4475	3.0641	2.9008	2.9157	2.2216	2.7212	3.3244	3.0894	2.9512	2.7620	2.3314	2.9412	3.1242	2.8093	2.8667	2.6030	2.9083	3.4568	3.0428	2.9799	2.7312	2.4077
279924392	0.6658	0.7498	0.2927	0.1509	0.0000	0.0000	0.8401	0.1183	0.1603	0.0858	0.0000	0.0000	0.2645	0.1267	0.0000	0.1520	0.2355	0.7605	0.5480	0.3586	0.0000	0.0000	0.1544
1092382	2.3959	2.1276	2.1829	2.1758	1.8616	1.3307	2.3700	2.2376	2.1445	2.1575	1.9527	1.5544	2.3677	2.3357	2.2268	2.0637	1.6314	2.3059	2.2003	2.2446	2.1593	1.9240	1.5902
1097349	2.0448	2.1635	2.0752	1.9290	1.6422	1.3854	2.1331	2.2359	2.2031	1.9573	1.5215	1.3803	1.9308	2.0430	2.1392	1.6192	1.8361	2.1958	2.2915	1.9654	2.1336	1.6499	1.6556
1088277	1.4538	0.1036	0.0825	0.0805	0.1472	0.0871	1.1832	0.0583	0.0377	0.0490	0.0843	0.1294	0.9199	0.1050	0.0930	0.1550	0.1465	1.4036	0.1386	0.1432	0.0746	0.2086	0.3389
1103276	4.6346	4.9525	4.5487	4.3532	4.1894	4.4256	4.4533	5.0078	4.3813	4.2180	4.2396	4.4865	4.4657	4.5685	4.3278	4.1394	4.2852	4.5709	5.0331	4.6568	4.2232	4.1614	4.3395
279833635	0.0000	2.5501	0.3282	0.1157	0.0000	0.4104	0.0000	0.0000	0.0000	0.2095	0.0000	0.2334	0.0000	0.0984	0.1323	0.0000	0.0990	0.0000	2.6213	0.1003	0.2469	0.0000	0.2246
1088455	5.0523	4.7371	4.3834	4.5361	4.8869	4.1662	4.8452	4.5317	3.5949	4.5145	4.8232	3.6393	5.2144	4.9139	4.2790	5.0012	3.4721	4.8868	4.5101	4.5035	3.8709	4.7875	3.3058
280026642	2.7816	2.0770	3.1198	2.1033	2.4746	2.9218	2.8055	2.5789	3.0753	2.2844	2.2696	2.5007	3.0207	2.9403	2.1288	2.6070	2.3757	2.9398	2.6204	2.7819	2.3391	2.3017	2.6899
279777569	4.9357	5.7761	4.9541	5.0665	4.3983	4.6104	4.8627	5.4159	5.1713	4.9826	4.4174	4.8991	4.8699	4.8473	5.1403	4.4732	4.6806	4.9778	5.5594	4.9733	5.1728	4.3087	4.7782
1088179	3.5523	3.4795	3.0730	2.8207	3.1981	2.8182	3.3710	3.0742	2.5332	2.8672	2.9484	2.5902	3.3519	3.3691	2.8320	3.1793	2.5400	3.3018	3.0519	3.1535	2.5834	3.0232	2.5841
1096885	4.1043	3.7538	3.9549	3.7570	3.2370	3.3689	4.0978	3.8787	3.7747	3.5428	3.3259	3.6527	3.8713	3.8707	4.2082	3.3829	3.3677	3.8833	3.7822	3.9255	3.7566	3.2304	3.4302
1102629	1.5153	1.9253	0.9459	1.1896	1.2210	0.6988	1.4832	1.7488	0.9103	1.1743	1.1216	0.6773	1.1169	1.1176	0.9373	1.1582	1.0588	1.3092	2.2978	1.2684	1.2845	1.2170	0.7869
1094593	2.6323	1.9220	2.4194	1.9093	2.3213	2.0000	2.3695	2.6461	2.3008	1.4981	1.8811	1.9772	2.4621	2.2320	2.1353	2.1848	2.3202	2.5433	2.8572	2.1793	2.0876	1.8448	2.2858
1090808	4.4032	4.4005	4.6712	4.0769	3.8562	3.9039	4.4407	4.3171	4.4952	4.0360	3.7458	4.0627	4.2519	4.4709	4.3785	3.9991	4.3118	4.3166	4.4302	4.6346	4.3496	3.8044	4.2138
1104237	2.7429	2.5525	2.6630	2.3856	2.4488	1.9976	2.7416	2.4614	2.6330	2.3178	2.0637	2.0461	2.4968	2.8312	2.3251	2.3314	2.2070	2.5638	2.4705	2.7579	2.3757	2.2840	2.2278
1095673	4.3052	4.4750	4.3343	4.0214	3.7706	3.9206	4.2639	4.6560	4.3550	3.8055	3.6887	4.1048	4.2391	4.2333	4.3995	3.8796	4.3069	4.3189	4.6955	4.3355	4.2545	3.6373	4.2748
280107367	3.7593	4.6268	3.2757	3.8102	3.0080	3.2534	3.8709	3.8138	3.0043	3.9338	2.8073	3.7916	3.8256	3.4718	3.8275	3.1788	3.0844	3.5502	4.3236	3.6963	3.0529	3.2635	3.4237
280131058	3.4567	3.1830	2.9100	3.5031	3.1305	2.8474	3.5467	3.2538	2.9341	3.6454	2.6352	2.4720	3.3426	3.0945	3.0391	2.6088	2.3318	3.4582	3.7302	2.8723	3.2270	2.8154	2.2541
1087573	3.5026	3.2747	3.2810	3.1316	3.1265	2.7134	3.5609	3.5144	3.2683	3.0666	3.2776	3.0554	3.2777	3.1590	3.1852	2.9529	2.5404	3.5814	3.4545	3.4328	3.1828	3.1136	2.8275
1100280	4.5576	5.2370	4.8373	4.3397	4.1651	4.2801	4.4544	5.1622	5.0326	4.1714	4.0527	4.7059	4.4582	4.5776	4.5104	4.2128	5.1801	4.6520	5.3430	4.7548	4.6008	4.1167	5.0325
1099249	3.6155	4.3404	4.0248	3.5192	3.0703	3.5794	3.6428	3.5534	3.7953	3.3328	2.6697	3.7522	3.3329	3.8581	3.4671	3.0975	3.8295	3.3590	3.7102	4.0112	3.6273	2.9096	3.6158
279977138	4.0455	3.9380	3.6248	3.8481	3.9587	2.7536	4.0655	3.6931	3.0265	3.6600	3.5835	3.0384	3.6305	3.7315	3.6802	3.3152	2.5066	3.8487	3.7681	3.5807	3.8754	3.4756	2.4623
279930745	1.0589	0.6677	1.2333	0.9946	0.2564	0.5782	0.7536	1.1682	0.9832	1.2600	0.0000	0.1672	1.0342	0.7151	1.2100	0.5246	0.1751	0.8006	1.0430	0.7058	1.0112	0.3946	0.0000
280090926	1.7448	2.0602	1.1967	1.1135	1.1613	0.9013	1.6831	1.6570	0.7966	1.1756	0.9942	1.0491	1.1550	1.1201	1.3102	1.3065	1.0190	1.5210	1.8822	1.5201	0.9959	1.2873	0.9953
1090294	4.8900	4.4412	3.8933	4.4910	4.8085	3.3346	4.7268	3.9843	3.1160	4.5506	4.6575	2.6324	4.9477	4.4197	4.3271	5.0656	2.0322	4.5215	3.7070	3.9969	3.7721	4.5749	2.1263
1101056	2.4644	1.9728	1.7920	1.8258	1.9154	1.3243	2.2670	1.5554	1.1331	1.9785	1.8148	0.9649	2.2523	2.2024	1.6083	2.0529	0.9689	1.9360	1.6149	2.0141	1.4907	1.9971	0.6790
1098160	2.0761	2.7999	2.1736	1.7396	1.5955	1.9650	2.0249	2.6023	2.2622	1.6566	1.3826	2.2276	1.8376	1.8559	1.8713	1.5358	2.3431	1.9921	2.7482	2.1142	1.9020	1.5427	2.4438
1102544	0.7556	4.1878	0.7531	0.9458	0.4884	1.1094	0.9328	1.8853	1.3335	1.8964	0.7094	1.1548	0.5593	0.2982	0.2697	0.4571	0.3622	0.5963	0.9110	0.4267	0.9069	0.3687	0.6145
1102273	3.2369	3.5573	3.2882	3.1668	2.8876	2.7371	3.1885	3.3533	3.4358	3.2014	3.2098	2.8654	3.2393	3.3167	3.1151	2.8906	2.6674	3.3436	3.4292	3.3376	3.1495	2.8462	2.8242
1089826	3.7982	4.3892	4.0755	3.7800	3.4476	3.5616	3.8087	4.3348	4.2940	3.6719	3.6130	4.0137	3.6743	3.8458	3.8504	3.3833	3.8310	3.8561	4.3946	4.1702	3.7511	3.3704	3.9226
1097314	2.4608	2.4498	2.2381	2.1412	2.1911	1.6372	2.3374	2.3289	2.1300	2.0880	1.8955	1.3754	2.3467	2.2738	2.1734	2.0660	1.9064	2.2899	2.4924	2.2206	2.2289	2.0397	1.6474
1104716	3.2727	4.1776	3.1966	3.8749	2.5851	2.3087	3.3795	3.7829	3.8464	3.8133	3.1046	3.0537	3.1063	3.0283	3.8799	2.6112	2.4943	3.4466	3.7737	3.5456	4.1154	2.8457	2.8724
1087150	2.2119	2.4402	1.9726	1.8915	1.9399	1.4461	2.1788	2.5567	1.8826	1.7297	2.0867	1.4714	2.3444	1.9631	2.0854	2.0115	1.8856	2.4896	2.5609	2.0611	2.0360	1.9591	1.8600
1098692	1.5529	1.5258	1.4223	1.1176	1.2388	1.1420	2.1833	2.1712	1.9408	1.0184	2.1865	1.4796	0.9682	1.1002	1.8114	0.9104	0.7399	1.8117	1.7752	2.1441	1.2087	1.6600	1.2722
1099532	1.1276	1.1340	0.8886	0.1859	0.7466	1.0330	0.5733	1.2958	0.5048	0.2076	0.6935	0.6257	1.0900	0.9706	0.2205	0.9760	0.9299	1.2123	1.7441	1.0533	0.1849	1.1637	1.1808
1100199	4.1745	4.6815	4.1318	3.7568	3.6719	4.2445	3.9088	4.2781	3.7999	3.7190	3.4175	4.0823	4.5474	4.1909	3.9544	3.8200	4.1980	4.1769	4.4136	3.9351	3.5047	3.4370	4.1363
1095013	3.5550	3.3228	2.8734	3.1671	3.1787	2.5699	3.4699	3.1606	2.4723	3.0266	3.1892	2.3441	3.6299	3.2924	3.1619	3.2335	2.2005	3.4917	3.2259	3.1319	2.9878	3.2822	2.0243
280066574	2.9712	3.1178	1.9905	2.0368	2.6377	1.9431	3.2838	3.4934	2.4441	2.5323	3.1271	2.8615	2.4972	2.2210	2.1624	2.5786	1.9150	3.1136	3.6086	2.3941	2.6044	2.7376	2.3306
280126195	3.0024	3.8148	3.3634	2.7235	3.0476	2.6945	3.0787	3.5798	3.5636	2.9501	3.2014	2.9594	2.9919	3.0403	2.9057	2.8609	2.9508	3.1223	3.4770	3.3441	2.9684	2.9088	3.0204
1090904	4.0062	4.0966	4.0601	3.9261	3.6871	3.3067	3.8865	3.8930	3.7888	3.9398	3.6021	3.3623	3.6670	3.9739	3.6708	3.4868	3.0659	3.8949	3.7852	4.0932	3.7474	3.5495	3.2295
279973361	0.6248	1.6033	0.5971	0.0000	0.0000	0.0000	1.2938	0.5473	0.0000	0.9180	0.0000	0.3218	0.1885	0.0000	0.0000	0.9493	0.6049	0.9044	1.3319	1.2165	0.4302	0.6214	0.7266
1093338	2.9327	3.0176	2.3239	2.6429	2.7690	1.9015	2.8010	2.7387	2.0625	2.8040	2.5860	1.5144	3.0456	2.6190	2.5269	2.9678	1.5773	2.8651	2.6938	2.4492	2.2281	2.6725	1.5545
279750940	0.0793	2.2281	0.7992	0.5913	0.0000	0.7229	0.3514	0.5095	0.7140	0.3427	0.4178	0.5426	0.0921	0.4973	0.2221	0.1150	0.8461	0.2379	2.4651	0.4641	0.3148	0.0000	0.6004
1096416	2.9164	3.5247	2.6700	2.6039	2.4494	2.9497	2.6095	3.4449	2.3677	2.5223	2.2404	2.7235	2.8376	2.8351	2.6587	2.4604	2.8927	2.9062	3.7431	2.8043	2.3945	2.3860	2.8584
1106260	5.0279	5.3961	5.2702	4.6862	4.9276	5.1372	4.9690	5.3887	5.1483	4.5649	4.7235	5.1310	4.9396	5.3260	4.5439	4.7650	5.0575	4.9715	5.4465	5.3850	4.4845	4.7965	5.1690
1101624	2.8743	1.6912	1.4973	1.4937	1.6729	1.6001	2.4981	1.8020	1.4405	1.3031	2.2227	1.5495	2.7331	1.4859	1.1175	2.0890	1.6667	2.9561	1.6889	1.4936	1.2614	2.0134	1.6993
1104901	0.4546	1.2871	0.7948	0.1809	0.2693	0.5594	0.4212	0.8771	1.0033	0.0531	0.4342	0.4640	0.5285	0.6969	0.2059	0.5086	0.4828	0.5001	1.3095	0.7078	0.3435	0.5114	0.8616
1088944	2.2979	0.2235	0.2147	0.3059	0.2771	0.3110	1.8781	0.2406	0.2600	0.2304	0.3901	0.3528	0.7036	0.1925	0.3307	0.3413	0.2149	1.1823	0.3041	0.2551	0.2914	0.3001	0.6266
1101171	3.5119	4.0918	3.2659	3.7698	2.9991	2.7176	3.4212	4.0742	3.8185	4.1459	3.1977	3.0401	3.3679	3.1939	3.5725	2.9423	2.6822	3.5260	4.0870	3.4271	3.9961	2.9244	2.9331
1093189	3.3298	1.6448	1.6638	2.1279	2.6356	1.7038	3.2268	1.7249	1.0432	1.8247	2.0265	1.0702	3.2851	1.9587	1.8913	2.6892	1.4270	3.0342	2.2071	1.7576	1.7652	2.3542	1.1416
1087802	2.8032	2.1270	2.5357	2.3531	2.6867	1.7755	2.9021	1.9312	2.1974	2.3478	2.4685	1.7720	2.8270	3.0271	1.9938	2.5392	1.8638	2.6353	1.9970	2.6951	1.8124	2.4105	1.6910
1105176	1.9901	2.0170	1.5746	1.8218	1.4301	1.0021	1.9391	1.8219	1.4338	1.7372	1.4282	0.9393	1.8309	1.6592	1.7948	1.5486	0.9752	1.9066	2.0397	1.7327	1.9647	1.5596	1.0775
279850964	1.8243	3.0470	2.1233	1.5596	1.6497	1.7730	1.7903	2.4438	1.5404	1.5017	1.6446	1.7972	1.4903	1.9537	1.9023	1.6005	1.5470	1.8250	2.5340	1.8870	1.5634	1.9548	1.5282
1089044	5.3943	5.2286	5.1379	5.0789	5.2649	4.7595	5.4180	5.4541	5.0384	5.0485	5.1985	4.7547	5.3364	5.3104	4.9572	5.2256	4.2820	5.4116	5.3976	5.2688	4.8920	5.1694	4.5978
1089640	3.9979	3.7570	3.4125	3.3889	3.8018	3.1108	3.8571	3.6845	3.1431	3.3978	3.6319	2.8379	4.0194	3.7580	3.5024	3.8087	2.8343	3.7476	3.6985	3.4919	3.1222	3.5988	2.7455
279889163	0.5044	0.4723	0.5165	0.0000	0.0054	0.5162	0.5234	0.4789	0.2994	0.0000	0.0050	0.3794	0.5342	0.7720	0.0000	0.0467	0.2362	0.4107	0.3830	0.5282	0.0000	0.0240	0.2286
1100023	2.4061	2.3350	2.5803	2.1670	2.2010	1.9478	2.3501	2.3739	2.6772	2.0444	2.1440	2.0726	2.2416	2.4733	2.1522	1.9843	2.1409	2.4459	2.6425	2.6729	2.2748	1.9917	2.0781
1094865	2.5057	2.6801	2.2512	1.9987	1.8273	2.2303	2.4098	2.5024	1.9461	1.8833	1.6150	2.0377	2.3416	2.3811	1.9710	1.9529	2.4289	2.3871	2.6051	2.3635	2.2119	1.8697	2.2724
1095181	3.0021	3.5829	3.2429	3.0214	2.7002	2.7705	3.1106	3.5551	3.4883	3.0202	2.8306	2.9736	3.0185	3.2082	3.2752	2.6394	3.0427	3.1656	3.6965	3.3039	3.2557	2.6296	3.0500
1100135	1.4439	0.0818	0.0436	0.1378	0.0898	0.1228	0.7627	0.0736	0.1899	0.0917	0.0000	0.1307	1.4946	0.0599	0.0650	0.2788	0.2480	1.5739	0.1462	0.0728	0.2377	0.1515	0.4585
1099873	4.8522	5.6037	4.5298	4.7582	4.3114	4.7341	4.7579	5.3417	4.4475	4.9908	4.4494	4.3073	4.9073	4.5984	4.8999	4.6480	3.9120	4.8652	5.2734	4.4892	4.6482	4.1718	4.2435
1087431	4.4634	3.9172	4.3970	3.7756	4.7018	3.8789	4.2184	4.1591	3.4137	3.5897	3.9701	3.0981	4.6328	4.8787	3.7147	4.8010	3.8866	4.0904	4.2143	4.2164	3.5620	4.1614	3.2284
1102944	3.8883	3.5456	2.5117	3.3938	3.6252	1.7689	3.7102	3.5059	2.4514	3.3310	3.5873	2.0938	3.8457	3.0939	3.6327	3.5460	2.0405	3.7396	3.3816	2.9943	3.2602	3.4141	1.8409
1091320	4.6869	2.7444	3.0697	2.5999	3.2887	3.2810	4.3306	3.1270	2.3571	2.5855	3.3773	2.8527	3.8500	2.9515	2.7956	3.4075	3.0034	4.1959	2.8931	3.0234	2.6977	3.2499	3.0093
280026703	1.2129	0.7622	1.3930	1.0499	1.3801	1.0376	1.6129	1.6280	1.7739	1.3549	1.6370	1.0503	1.4042	1.3946	1.0705	0.8847	0.3953	1.5394	1.5045	1.8764	1.3554	0.9791	0.9050
1095220	6.1983	7.1093	6.6354	6.0620	6.0072	6.3726	6.1269	6.9323	6.7230	5.9797	5.7279	6.6692	6.0958	6.3538	6.2172	5.8329	6.5187	6.2251	7.0118	6.4824	6.1485	5.7425	6.6859
1088242	1.6143	1.1208	0.7627	0.6489	0.6650	0.6589	1.4495	0.6811	0.8081	0.6268	0.6521	0.7809	1.1959	0.7236	0.6913	0.6139	0.5371	1.5806	0.9207	0.7175	0.6762	0.5333	1.0798
1088487	2.8522	2.6148	2.3864	2.5765	2.2141	1.8930	2.8378	2.3635	2.0908	2.4552	2.0498	1.7506	2.7452	2.4862	2.3881	2.2893	1.9739	2.6563	2.3802	2.4415	2.4251	2.1516	1.7589
1104781	2.6965	3.0043	2.6386	2.0979	2.1780	2.4749	2.5598	2.9709	2.6735	2.0386	2.1462	2.6911	2.4468	2.6021	2.3576	2.1152	2.9345	2.5572	3.1289	2.7302	2.2027	2.1549	2.8850
1096785	4.8868	4.9664	4.7489	4.7503	4.7474	4.1698	4.8120	4.7835	4.7166	4.6715	4.7998	4.3385	4.9021	4.8517	4.6098	4.6881	3.8594	4.8651	4.9548	4.9838	4.6607	4.6837	3.8937
279770404	2.3173	2.3540	2.2536	2.0969	2.2472	1.5039	2.3003	2.2554	2.3020	2.2136	2.2260	1.9781	2.5194	2.4621	2.3921	2.0194	1.8790	2.5769	2.8662	2.3891	2.1534	2.0130	1.8323
1098718	3.9887	5.1326	4.5147	3.5517	3.7499	4.0686	3.8592	4.9067	4.4476	3.4348	3.3948	4.2763	3.7036	4.1044	3.8159	3.7387	5.3621	4.0141	5.2936	4.4799	4.3242	3.7257	4.9482
1092531	6.4699	7.5614	6.8681	6.4676	6.0933	6.6830	6.5555	7.1293	7.0652	6.3704	6.0047	7.1973	6.2294	6.4561	6.4322	5.9234	6.5927	6.6859	7.1424	6.7980	6.5428	5.9760	7.0361
1087885	2.0853	2.3156	2.2100	1.9817	1.4705	1.6848	1.9599	2.1089	1.9245	1.8792	1.3666	1.6536	2.0346	2.0876	2.0652	1.6018	2.0435	1.9319	2.2330	2.1731	2.0098	1.3394	1.6103
1099458	5.2203	5.8714	5.3122	5.0565	4.7946	5.0592	5.0457	5.8965	5.4823	4.9435	4.8488	5.3396	5.2071	5.1675	5.2992	4.7710	5.3541	5.3766	6.0464	5.3689	5.2534	4.7585	5.5158
1094589	5.5240	5.3549	5.5960	5.1898	5.2965	5.1936	5.4847	5.2786	5.3981	5.0997	5.2351	5.2171	5.4444	5.5554	5.2324	5.1872	4.5214	5.5773	5.1833	5.6754	4.9879	5.1443	4.7744
1087700	5.8457	5.6059	4.9048	5.6702	5.7628	4.1929	5.9403	5.1997	4.7074	5.9003	5.8744	3.9961	5.9345	5.1756	5.3492	5.8633	3.0604	5.8382	4.7987	4.9147	5.3430	5.4542	3.2963
279821610	1.7949	2.1739	1.8284	1.5702	1.2760	1.1783	1.6657	2.5100	1.7875	1.5739	1.8638	1.2283	0.9428	0.9686	1.3393	1.1179	0.7334	1.9838	1.8210	1.4294	1.6371	1.5120	1.1439
1087098	3.1214	3.0440	2.9336	3.1200	2.9232	1.9414	3.0968	3.0504	2.9664	3.0780	2.9636	2.0255	3.0647	2.9812	3.1012	2.9182	1.9805	3.0813	3.0784	2.9738	3.0486	2.8090	2.0679
1091712	3.4799	4.1055	3.6268	3.5071	3.1033	3.2120	3.3842	3.8885	3.4954	3.4607	3.1178	3.2292	3.3263	3.4933	3.3929	3.1321	3.1711	3.4135	3.9649	3.6413	3.4537	2.9548	3.2571
1098820	4.3432	4.7901	4.3797	4.3669	4.1961	3.9037	4.2713	4.4485	4.2513	4.3513	4.0364	3.7444	4.4425	4.5966	4.3311	4.2302	3.7021	4.3547	4.4930	4.4533	4.2883	4.0650	3.5996
279786828	1.7328	2.3360	2.2974	1.7819	1.1289	2.1860	1.4591	2.3018	2.1322	1.6679	1.2215	2.2958	1.7209	2.3270	1.3055	1.7527	1.7532	2.2125	2.6836	2.3018	2.2127	1.8312	2.0588
279787474	1.6409	0.7528	0.6447	0.3910	0.7076	0.4746	1.3904	0.6787	0.7717	0.0905	0.7744	0.5411	1.1556	0.7583	0.4454	0.7376	0.6386	1.3422	0.9132	0.5772	0.5905	0.9826	0.7729
279842273	1.0722	0.7934	0.9513	0.5518	0.7516	0.2523	1.1473	0.5867	0.9902	0.4629	0.8302	0.4404	1.1310	0.8780	0.3817	0.8919	0.2203	1.0782	0.4537	0.4435	0.3951	0.6345	0.1347
1097852	1.7233	1.8256	2.2717	1.2035	1.3364	1.7987	1.5496	2.1654	2.4198	1.1929	0.8563	2.0280	1.5116	1.9025	1.6217	1.3248	2.1978	1.4997	2.0893	2.0425	1.6259	1.1731	2.1092
1100562	3.1543	3.2296	2.9410	2.8905	2.7748	2.4725	3.0161	2.9491	2.7899	2.8430	2.4173	2.4213	2.9665	3.0182	2.7100	2.7926	2.3939	2.9176	2.8457	2.9955	2.7882	2.5734	2.2905
1091813	2.4174	2.3999	2.3636	2.3820	1.8483	1.4187	2.2224	2.4539	2.2856	2.4093	1.8934	1.3955	2.4249	2.0918	2.3769	1.9540	1.8078	2.2872	2.2751	2.2010	2.3467	1.7841	1.6815
1092893	2.5506	1.6226	1.7130	1.5278	1.6029	1.5686	2.0698	1.5792	1.7624	1.3154	1.6568	1.6948	2.5048	1.8263	1.3276	1.8639	1.8447	2.6508	1.8334	1.6854	1.3533	1.7318	1.8577
279711997	2.2412	3.6211	3.1691	2.8638	1.6543	3.1651	2.6212	3.9214	3.9739	2.9802	2.1812	3.0645	2.4437	2.2825	2.8645	1.6786	3.0186	2.6528	3.5466	2.0276	3.2034	1.4297	2.9200
279816688	2.1367	2.0363	2.4450	2.4193	1.7571	1.8528	2.0307	1.8361	2.4514	2.2045	1.1033	1.6576	1.9125	2.3781	2.0142	1.6961	1.7174	2.0938	2.1042	2.5615	2.1827	1.3684	1.7625
1096528	3.5682	4.4178	3.8148	2.9014	3.5646	3.9349	3.3527	4.3496	3.8056	2.8986	3.5165	4.2026	3.5964	3.8747	3.1503	3.5643	3.9598	3.5891	4.4002	3.9532	2.8519	3.4785	4.1541
1099459	2.2803	3.1373	2.7857	2.1981	1.7622	2.5010	2.3628	2.9067	3.1295	1.9424	1.6457	2.8108	2.1879	2.3181	2.3826	1.9231	3.4166	2.4579	3.3218	2.7388	2.3340	1.8452	3.1312
1097198	1.6968	1.6916	1.1086	1.2951	1.0068	0.7180	1.5542	1.3274	0.9834	1.3398	0.8440	0.6080	1.4874	1.2600	1.1989	1.1761	0.9469	1.4733	1.5073	1.1886	1.2498	1.1121	0.7466
1095696	4.3851	4.4869	4.7733	4.0856	4.2480	4.2743	4.5224	4.4240	4.7393	4.0104	3.9095	4.3892	4.3986	4.8283	4.2565	4.0350	4.4637	4.3657	4.4130	4.8897	4.2228	4.0071	4.4648
1101363	3.2730	3.7071	3.3282	3.1383	2.9923	2.7656	3.1402	3.6052	3.1114	3.0416	3.0602	2.7927	3.2796	3.3142	3.1042	3.0543	3.1361	3.3615	3.8030	3.3086	3.1883	3.0463	2.8771
1093604	5.7528	6.0672	5.6437	5.4546	5.6648	5.4787	5.6621	5.9078	5.5875	5.2336	5.5903	5.5066	6.0153	5.9001	5.5965	5.7977	5.2095	5.6832	5.9789	5.6013	5.1109	5.4056	5.1322
1105950	2.0159	1.7953	1.6664	1.8310	1.2489	0.6113	1.7637	1.4392	1.6719	1.7238	1.2127	0.8749	1.7776	1.6975	1.7080	1.4103	1.2665	1.8098	1.5582	1.6631	1.9719	1.3628	0.9324
1088438	2.8608	3.3729	3.0768	2.6444	2.5419	2.8241	2.6799	3.2562	3.0429	2.3979	2.4824	2.8089	2.7229	3.0850	2.8415	2.5440	2.9283	2.8700	3.5360	3.0965	2.6454	2.6549	2.9226
279979430	0.0000	1.6205	0.1131	0.0460	0.1408	0.0364	0.0000	0.0971	0.0000	0.0431	0.0000	0.1165	0.0000	0.0944	0.0000	0.0000	0.0000	0.0919	2.6103	0.0000	0.0000	0.1351	0.1120
280125926	4.8216	4.9556	4.3240	4.5362	4.5978	3.8567	4.6649	4.4393	4.6331	4.3690	4.4615	3.9646	4.7523	4.4835	4.3428	4.6503	4.1571	4.6741	5.2810	4.4566	4.3743	4.3747	4.0653
1091541	2.6947	3.1144	3.2587	2.5304	2.3490	2.6502	2.7226	3.1718	3.2019	2.3982	2.0428	2.9114	2.5087	2.8349	2.8025	2.2200	3.0945	2.7177	3.2266	3.1479	2.7580	2.1827	3.2088
279553797	2.5644	2.8398	2.5207	2.3427	2.2241	2.0794	2.5616	2.5717	2.4683	2.1751	1.8428	2.1469	2.2725	2.3864	2.3923	2.0843	1.9825	2.4422	2.6359	2.5363	2.3604	2.0452	2.2366
1092161	2.3226	2.2402	2.4060	1.8932	2.1835	2.2047	2.4049	2.4492	2.3300	1.7692	1.9363	2.0020	2.3447	2.4350	1.9383	2.1198	2.2595	2.3815	2.5708	2.4056	1.9355	2.0246	1.9998
1093692	4.1489	4.5617	4.1822	3.8407	3.5224	4.0473	3.9397	4.4671	4.1643	3.8428	3.3669	4.2942	4.1044	4.1116	3.9644	3.6157	4.4226	4.1212	4.7058	4.2299	3.9396	3.4570	4.2584
279858979	3.8093	3.0236	3.6281	2.4446	3.4940	3.7310	3.7336	3.9267	1.9853	2.2987	2.9021	3.1543	3.9733	4.0720	3.1218	3.6787	4.0431	3.5231	4.1466	3.5175	2.2993	3.6020	3.7326
1092467	1.4157	1.3867	1.3852	0.9919	1.0833	0.6110	1.2263	1.3331	1.0923	1.0881	0.9011	0.6627	1.4414	1.3205	1.0117	1.3129	0.9125	1.2007	1.4887	1.2925	1.0031	1.0790	0.8399
1094447	3.1781	4.1591	3.6765	3.0244	2.9606	3.2670	3.1162	4.0897	3.8641	2.8739	2.8179	3.6985	3.0783	3.3625	3.2279	2.9117	3.9811	3.2562	4.2686	3.6416	3.3489	2.8679	3.9081
1092748	3.3458	3.2343	3.4608	2.9463	2.7467	3.5388	3.1869	3.8820	3.6157	2.6832	2.6833	3.0081	3.6304	3.2752	2.8167	3.1340	3.9558	3.5575	3.9447	3.3555	3.2665	2.8032	3.9950
1094270	2.4867	2.7350	2.7227	2.4935	2.1010	2.1309	2.5606	2.5229	2.6572	2.3651	2.2019	2.2524	2.5810	2.5795	2.5579	2.0690	2.1155	2.6497	2.6486	2.8165	2.6261	2.1303	2.1392
1090250	2.0614	1.9815	1.8087	1.9102	2.3007	1.0519	2.0388	2.1274	1.3761	1.8768	1.9075	0.9408	2.3672	2.1962	1.9182	2.3620	0.8731	1.9582	2.0119	1.8382	1.3166	2.0765	0.8008
1098871	3.1239	3.3398	3.3022	2.9823	2.9229	2.4584	3.0857	3.3468	3.3772	2.9542	2.7861	2.5626	3.1117	3.2294	3.2348	2.8636	2.9856	3.2547	3.3554	3.3282	3.2071	2.9033	2.8446
1096449	2.1823	0.8846	2.7180	1.5771	2.1393	1.3260	2.7978	2.3866	3.2578	1.7573	3.3344	2.8281	1.5065	2.1310	2.4306	1.2810	0.5609	2.9948	2.2112	3.3651	2.1362	2.8476	2.2128
1104731	3.4418	3.6719	3.5935	3.1518	2.7092	3.1052	3.3993	3.4902	3.7003	3.2066	2.8583	3.5413	3.4746	3.4746	3.5527	2.9312	3.4837	3.4161	3.7248	3.6810	3.2474	2.8729	3.5525
1100514	2.4630	2.4665	2.1556	1.9759	2.2123	1.6342	2.3599	2.2998	1.8576	1.9439	1.9713	1.7692	2.3471	2.3760	1.9747	2.1790	1.7413	2.1081	2.2785	2.2637	1.7246	2.0246	1.6899
1099411	2.8233	3.0584	2.9895	2.6186	2.4734	2.3861	2.7449	3.1160	2.8800	2.4531	2.4849	2.6089	3.0345	3.0282	2.7914	2.5989	3.0430	2.7595	3.2055	2.8869	2.6209	2.2910	2.7084
1095944	2.2805	1.5877	2.0234	2.0735	2.2187	1.2986	2.3965	1.9418	1.8317	1.9577	2.1327	1.1682	1.9202	2.2480	2.1136	1.8796	0.7548	2.3235	1.8843	2.1993	1.7381	2.0250	0.9307
1089869	3.3302	1.9180	1.5651	1.1660	2.0847	1.7344	3.0753	1.9480	2.0327	1.3759	1.9429	2.0158	2.7335	1.6193	1.3614	2.3835	2.4569	3.1902	2.2931	1.4380	1.7017	1.9902	2.8122
1102455	3.5400	3.4784	3.6321	2.7326	3.4265	3.6087	3.2452	3.7086	3.0972	2.7603	2.9464	3.2543	3.6317	3.8212	3.2182	3.3665	3.4475	3.3956	3.7658	3.6610	2.5171	3.2828	3.5560
1101709	1.6227	1.9641	1.0894	1.6369	1.4081	0.3857	1.6532	1.9178	1.0738	1.9900	1.6872	0.6518	1.9332	1.5707	1.6493	1.4970	0.3119	1.5745	1.8823	1.1286	1.6030	1.5215	0.2484
1090500	3.6266	3.4942	3.5281	3.2822	3.1933	2.9226	3.5328	3.5222	3.1441	3.0199	3.0505	2.9277	3.5599	3.4789	3.2759	3.3450	3.1909	3.5848	3.5707	3.5349	3.2636	3.0770	3.1363
279953655	2.0788	2.8890	2.2697	1.8288	2.1558	2.7212	1.7316	2.5859	2.1410	1.8010	1.9902	2.1478	2.3877	2.0944	1.3762	1.8166	2.2747	2.8352	2.5603	2.6108	2.1732	1.9775	1.9036
1103546	4.0516	4.5717	3.4570	3.4120	3.7909	3.3624	4.0609	4.6897	3.6395	3.4762	3.9496	3.5840	3.9075	3.5231	4.0383	3.7789	3.6034	4.1045	4.5726	3.6460	3.5404	3.6268	3.6843
1095340	4.5039	4.3657	4.4335	4.3014	4.0333	4.1520	4.5164	4.2845	4.2969	4.1223	4.0253	4.1457	4.4701	4.4530	4.3129	4.0587	3.6049	4.4503	4.2598	4.4763	4.0521	3.9199	3.7950
1088084	3.0403	3.4109	3.2391	2.9474	2.7096	2.8062	3.0137	3.4168	3.2627	2.5934	2.5155	2.8657	2.9017	3.0583	2.9912	2.7445	3.0182	2.9890	3.4237	3.3121	2.9796	2.7085	2.9814
279747710	1.1188	1.0940	1.2823	0.8634	1.4060	0.6568	1.2140	1.6501	1.2681	0.2857	1.0509	1.2349	0.8805	1.1293	1.3868	1.0422	1.1979	1.3982	1.9030	1.4411	0.6073	0.8966	0.6694
1096531	2.7650	2.6534	2.9852	2.6797	2.4815	2.1845	2.6938	2.7524	2.7144	2.6490	2.1139	2.0688	2.7241	2.9484	2.6038	2.5529	2.4599	2.6916	2.8262	2.9596	2.7340	2.3511	2.2385
1088045	3.2594	3.8622	3.5436	2.9986	2.9514	3.5583	2.8431	3.5788	3.3026	2.9795	2.6325	3.2422	3.9690	3.8417	3.1498	3.2331	3.7439	3.0445	3.8845	3.3149	2.7725	2.7965	3.4935
1090915	2.5864	2.8293	2.6012	2.4213	2.1259	1.9558	2.4998	2.5171	2.6788	2.4140	2.0712	2.0249	2.5106	2.6471	2.5463	2.1808	2.3171	2.5252	2.7275	2.6533	2.5565	2.1542	2.2378
1105883	5.3250	5.2816	5.1345	4.8976	5.3196	4.9601	5.1729	5.4022	5.0138	4.6524	5.1128	4.4598	5.7147	5.2412	5.0571	5.4446	4.7710	5.3203	5.5910	4.9473	4.7685	4.9560	4.6445
1091502	1.9962	2.2189	1.6006	1.4775	1.6467	1.0214	1.9333	2.0003	1.3849	1.5709	1.3138	0.8222	1.8741	1.8197	1.4742	1.7572	2.1851	1.7178	2.2548	1.6516	1.5278	1.5978	1.5313
279864270	1.3357	1.3337	1.3136	0.2979	0.6671	0.9091	0.8731	0.8369	1.4765	0.7854	0.7219	1.0341	0.9201	1.4501	0.7306	0.8307	1.1021	1.1861	0.8623	1.1694	1.0800	0.6194	0.7539
1096479	3.2451	3.4877	3.2045	3.1890	2.7075	3.0731	3.1180	3.2823	3.0728	3.0568	2.4932	2.8989	3.1468	3.3458	2.7756	2.8620	2.9338	3.1231	3.2844	3.2423	2.9264	2.6573	2.8268
279904803	1.4718	1.6936	1.2848	1.1290	1.3086	0.5485	1.3580	1.6733	1.4837	1.3091	1.2137	0.5337	1.4259	1.3079	1.6371	1.2634	1.2480	1.4051	1.6691	1.6943	1.3902	1.2075	0.7915
1095773	1.7926	1.8910	1.8165	1.5223	1.6790	0.8761	1.8557	1.8181	1.6972	1.4800	1.7702	1.0379	1.6094	1.7502	1.5679	1.5533	1.3222	1.7934	1.8231	1.8472	1.5402	1.5805	1.1747
1101153	1.4937	1.7575	1.2431	1.2725	1.1284	0.4468	1.4022	1.4568	0.8462	1.2829	0.7462	0.4945	1.2163	1.4052	1.0798	0.9340	1.2956	1.1590	1.6547	1.1752	1.1069	0.9908	0.9985
1099450	4.2646	4.9612	4.0981	4.1002	3.9303	3.6789	4.3169	4.2060	3.9458	4.1198	4.0913	3.8907	4.7218	4.2728	4.3026	4.0435	3.1604	4.0806	3.4989	4.1711	3.9698	3.7636	3.3392
280071313	1.4050	2.2256	2.0354	1.2333	0.9695	1.2754	1.2682	2.0744	1.9502	1.5116	1.4079	1.4114	1.5973	1.4838	1.4068	1.4207	1.6527	1.4412	2.0722	1.3842	1.1358	1.2425	1.6132
279881622	2.4889	0.4743	0.4146	0.4892	0.6851	0.8685	2.1271	0.8359	1.0213	0.2051	1.5982	1.1929	1.7069	0.8110	0.3579	0.9268	1.2075	2.1244	0.7040	0.5704	0.0071	0.8874	1.6820
280103481	1.8272	2.6577	2.1724	1.8683	1.5956	1.7715	2.0648	2.6557	2.5703	2.0240	1.4717	2.6904	1.4947	1.8584	1.6495	0.9833	2.0329	1.9919	2.6139	2.1915	1.8365	1.5310	2.4575
1087908	3.5240	3.7994	3.5355	3.4342	3.1810	3.1898	3.4704	3.7499	3.4687	3.2538	3.1900	3.2688	3.3113	3.3789	3.2946	3.0788	2.9487	3.5370	3.6820	3.5250	3.2429	3.0042	3.0652
1088580	2.5652	2.8878	2.8121	2.5475	2.3331	1.9816	2.5255	2.7990	2.6371	2.3753	2.3003	2.1826	2.4373	2.7977	2.4308	2.3259	2.4498	2.4771	2.9009	2.8078	2.5086	2.2459	2.2876
279781861	1.7740	2.0438	1.2485	1.5839	1.2164	0.7860	1.8751	1.7559	0.9446	1.9138	1.0582	0.6707	1.7363	1.2591	1.4722	1.4766	0.6947	1.8213	1.5261	1.1718	1.5834	1.2168	0.6699
280130745	3.5662	3.3118	3.4414	2.6135	3.2798	3.3695	3.5855	3.6252	3.5025	2.6396	2.8478	3.8508	3.6790	3.6488	3.3377	3.3584	3.3578	3.7445	3.2765	3.2703	2.7756	2.6812	3.6813
1094595	2.1823	2.4098	1.9731	1.7192	1.8316	1.4599	1.8829	2.2919	2.0288	1.8362	1.4526	1.5098	2.1057	2.1309	2.0903	1.8241	2.1030	2.0144	2.5944	1.9379	2.0407	1.8041	1.6500
279786697	6.7519	7.0008	6.6510	6.6654	6.6457	6.6292	6.6896	6.8218	6.4402	6.5855	6.4283	6.2711	6.7835	6.9520	6.4352	6.5802	6.0424	6.6913	6.9813	6.7714	6.1590	6.4044	6.0939
1100479	3.0131	3.4403	3.3650	2.6880	2.4963	2.7470	2.9818	3.4880	3.3822	2.4835	2.4218	3.2118	2.7376	2.8505	3.0051	2.5918	3.4660	3.0876	3.5826	3.2834	2.9513	2.4881	3.4923
1088479	2.5536	2.5571	2.3949	2.2658	2.1993	1.8048	2.5409	2.6103	2.2249	2.2134	2.1170	1.9987	2.5111	2.4858	2.3821	2.2705	1.9327	2.5269	2.5830	2.5357	2.2773	2.2091	1.9860
1098028	2.0919	2.5834	2.1266	1.9858	1.7873	1.6452	2.0545	2.3391	2.0922	2.0289	1.7352	1.8225	2.3017	2.1439	2.1009	1.9442	1.4599	2.1826	2.3742	1.9453	1.9926	1.7504	1.8160
1095632	4.0410	3.6974	4.2599	3.5195	3.6570	3.5094	4.0300	3.9792	4.3718	3.4394	3.6207	4.0649	3.9782	4.0170	3.7144	3.6836	3.8681	4.2541	4.0091	4.2512	3.7345	3.6695	4.1192
1095912	1.9507	1.4094	1.3503	1.3691	1.3931	0.9649	1.6289	1.4858	1.0313	0.9989	1.0770	0.7554	1.6496	1.5798	1.3802	1.3873	1.0387	1.6375	1.5956	1.2484	1.0631	1.2388	1.0377
280035729	2.8689	3.2303	2.8664	2.6476	2.6941	2.0391	2.6938	3.5806	3.2072	2.6201	2.6701	2.6490	2.7656	2.6517	2.9313	2.5916	2.6160	2.9323	3.3477	2.7985	2.8280	2.4315	2.8519
279533912	2.1839	1.2893	0.7470	1.5898	0.8809	0.5950	2.0710	1.0596	0.9018	1.9782	0.8488	0.5116	2.3823	1.6268	1.4237	1.3012	0.6071	1.8363	0.8379	0.9259	1.3538	1.3029	0.5434
1087829	3.2988	3.6195	3.6071	2.8918	3.2764	3.3932	3.3796	3.7579	3.4422	2.8776	3.0426	3.3696	3.1586	3.3224	2.8005	3.0487	3.1497	3.3453	3.5529	3.4539	2.8263	2.9213	3.4257
1090669	3.8611	3.3538	3.0460	3.1147	3.4209	2.6970	3.6745	3.2648	2.4541	2.9643	3.3649	2.4541	3.8787	3.4365	3.2071	3.6547	2.7294	3.6285	3.4322	3.2692	2.9490	3.4786	2.2923
1099760	2.7466	0.4906	1.2048	0.0858	1.4258	1.0967	2.3956	0.3660	1.5906	0.0329	1.5575	0.8898	1.6458	1.2793	0.1174	2.0560	1.7544	2.4666	0.3056	1.0990	0.3377	1.6032	1.6875
1096629	2.1338	2.2734	2.1468	1.9390	1.7291	1.7709	2.0589	2.4359	2.1464	1.8171	1.7954	1.7299	2.1588	2.0853	2.1687	1.7308	1.6713	2.2481	2.3308	2.1272	1.9832	1.8153	1.8272
279805409	4.7719	5.3900	4.5734	3.5243	5.4306	4.2041	4.6271	5.5548	4.4804	3.5162	5.2866	4.6886	4.5945	4.0002	3.6962	4.9016	4.7031	4.7806	5.6651	4.1825	3.9380	4.7229	4.4321
1086929	3.5432	3.8325	4.1867	3.4620	3.2339	3.6092	3.4620	3.8218	4.2014	3.2892	3.0539	3.7482	3.6402	4.1198	3.6811	3.2755	4.1656	3.6105	4.0997	4.0869	3.5077	3.1478	3.9451
1094208	3.7533	4.0430	3.6057	3.6850	3.3033	3.1411	3.6139	3.8828	3.4771	3.6513	3.2542	3.3893	3.7453	3.7440	3.7628	3.3122	2.9827	3.5876	3.8352	3.6853	3.4753	3.2018	3.1869
1093571	2.1837	2.2627	1.8294	1.9092	2.2621	0.9750	2.1971	2.2456	1.9873	2.0164	2.0297	1.0716	2.3604	1.9679	2.1417	2.1832	1.2829	2.1492	2.2516	1.9713	1.9491	2.0784	1.2845
1091311	4.3533	4.4150	3.9996	3.8564	3.6511	4.0670	4.4304	4.0921	3.6450	3.8499	3.5474	3.9297	3.9702	4.1832	3.6974	3.5315	3.8898	4.2109	4.1522	4.2142	3.9461	3.6073	3.8959
1099264	5.1608	5.7222	5.6755	4.8742	4.9932	5.5360	5.0146	5.5998	5.3776	4.5815	4.7018	5.3832	5.2580	5.7857	4.9378	5.1313	5.6551	5.0392	5.7124	5.4905	4.9755	4.7659	5.3943
1098332	3.7350	4.6539	4.2967	2.8777	3.7100	4.7022	3.3505	5.0761	3.3685	2.3732	2.9253	4.2683	2.9968	3.8462	2.7939	3.3953	5.4550	4.0274	5.5342	4.3622	3.2105	3.8476	5.4559
1097654	3.2359	3.4676	3.1790	3.0249	3.0469	2.4552	3.0916	3.4916	2.9884	2.9380	3.0514	2.6311	3.2036	3.2488	3.0238	3.0461	2.7683	3.2009	3.5033	3.1332	3.0747	2.9904	2.5969
280086664	2.4656	2.9188	3.1105	2.5255	1.8284	3.2341	2.5387	2.9407	3.5022	2.2888	1.5383	3.3115	2.3727	2.8306	2.6446	1.7796	3.0127	2.5766	3.0542	3.1817	2.6423	1.6943	3.5127
280094558	1.9532	2.1225	1.8063	1.9005	1.5180	1.3624	1.9739	2.1235	1.9435	1.8413	1.5473	1.3445	2.0388	2.0367	1.9067	1.6027	1.5180	1.8533	2.0695	1.9833	1.8850	1.5807	1.5480
1107795	3.0277	3.2253	2.4349	2.9964	2.5459	1.7799	2.9353	3.0505	2.2135	3.0398	2.8322	2.2948	2.6825	2.4343	2.7621	2.2760	1.4346	2.8211	2.9611	2.7845	2.6910	2.4249	1.9316
1095807	3.6144	4.3085	4.1789	3.6041	2.6701	4.0642	3.6316	4.2614	4.3472	3.4576	2.8578	4.4450	3.5377	3.7953	3.8928	3.0183	4.5478	3.8677	4.5480	4.1587	3.9685	2.8420	4.5636
280085412	2.4724	2.4507	2.1163	2.5893	2.2619	1.4163	2.4049	2.2018	1.9239	2.4204	2.0732	1.2146	2.5048	2.2785	2.4505	2.0435	1.2566	2.4078	2.2577	2.1236	2.2385	1.9573	1.1660
1098379	2.1986	2.0925	1.6332	1.8487	1.7036	1.7770	1.6217	2.0959	1.2909	1.8935	1.2815	1.1625	2.6374	2.1958	1.5523	2.1686	1.5610	1.9374	2.4227	1.2607	1.4056	1.4372	1.1996
1097087	5.5527	5.1092	5.3774	5.0604	5.3535	5.1340	5.5246	5.2929	4.9053	4.9954	5.1506	4.7504	5.3895	5.5595	5.1050	5.1633	4.4140	5.3979	5.0968	5.4877	4.8936	5.1371	4.5357
1087153	3.9366	3.8857	4.0640	3.7139	3.5050	3.3694	3.8782	3.8884	3.9441	3.6623	3.3202	3.6219	3.8112	4.0901	3.7143	3.5350	3.7216	3.9160	3.8350	4.1071	3.8601	3.3791	3.5603
279751126	0.4433	1.1991	1.3535	0.6427	0.9847	0.4608	0.9905	1.4117	1.2188	0.7780	0.7275	0.2640	0.8934	0.6280	0.6313	1.0568	0.5726	0.9567	1.5976	1.1528	0.9714	0.9314	0.5672
1091113	2.4634	2.9849	2.3858	2.0057	1.7589	1.6046	2.1820	2.8289	2.1299	1.7292	1.3998	1.9877	2.1827	2.1927	1.9836	2.1418	3.4985	2.3579	3.2281	2.2494	2.6386	1.7920	2.7848
1103334	3.3241	2.9972	1.8815	2.8075	2.5816	1.3148	3.1340	2.6377	1.4577	3.0927	2.9223	1.2035	3.2243	2.4120	2.6126	3.1398	0.9001	3.0009	2.5496	2.1168	2.6928	2.7260	1.0231
1089813	1.5951	2.2041	1.8644	1.6016	1.2573	1.3499	1.5638	2.1483	1.9031	1.4350	0.9538	1.4946	1.2990	1.7437	1.5831	1.2322	1.9081	1.5955	2.2656	1.9528	1.7977	1.1717	1.8531
1101771	1.3163	1.3914	0.9013	0.0771	0.7981	1.4564	1.2431	1.7350	0.9835	0.1071	1.5129	1.4498	0.9810	0.5501	0.1512	0.7108	1.0706	1.5835	1.4760	1.2462	0.0436	0.9074	2.0135
1089229	4.3845	4.1783	4.7222	4.1036	4.2734	4.0300	4.5452	4.4328	4.4724	4.1578	4.2850	4.2298	4.3036	4.8204	4.2835	4.2268	3.6363	4.4650	4.1949	4.9611	4.1980	4.2766	3.9507
1088303	5.1990	5.0179	4.4743	4.7588	5.2661	4.0935	4.9549	4.9886	4.1362	4.6074	4.9140	3.6656	5.4283	5.0759	4.5450	5.4106	3.9266	4.9376	4.9399	4.4765	4.4168	4.9249	3.6483
1105621	2.4620	2.5132	2.9216	2.6246	2.2366	1.7649	2.6341	2.4625	3.0587	2.6404	2.2196	1.9520	2.5280	2.7533	2.6252	2.2879	2.3017	2.6926	2.5026	2.8783	2.7895	2.2042	2.1070
1104341	1.1282	0.8562	0.4761	0.3010	0.3428	0.4122	0.9663	0.6271	0.5062	0.2119	0.4299	0.5172	0.8686	0.6939	0.2537	0.5217	0.4446	1.0245	0.6727	0.5363	0.2060	0.6451	0.5045
1093042	2.2851	3.0132	2.6446	2.0065	2.0927	2.2819	2.3644	2.6869	2.4923	1.9228	1.7643	2.5108	2.1689	2.5021	2.0777	1.9502	2.7177	2.0635	2.9260	2.6230	2.1193	1.8021	2.7244
1094810	3.6495	3.0025	3.5709	3.3634	3.3802	2.4298	3.6105	3.3880	3.2139	3.2487	3.0677	2.3360	3.5341	3.5625	3.5689	3.3728	3.1884	3.6076	3.4755	3.5659	3.4624	3.1618	2.7491
1104318	2.1745	2.6023	2.4064	2.3013	1.7972	1.7925	2.2809	2.4189	2.3967	2.0740	1.7456	1.9992	2.2096	2.2285	2.1137	1.7604	2.2724	2.4070	2.4066	2.5661	2.3382	1.7426	2.2107
1087034	6.3937	6.3645	6.5440	6.1824	6.1262	5.9293	6.3119	6.3939	6.4310	6.1532	6.0661	6.0156	6.5442	6.5981	6.2823	6.1669	6.0860	6.4661	6.5283	6.5934	6.1801	6.0932	6.0368
1096740	0.7382	1.4705	0.4138	0.4017	0.2595	0.1480	0.7140	0.9441	0.2928	0.3039	0.2394	0.1758	0.3387	0.2095	0.2657	0.1943	0.2060	0.5234	1.2315	0.3882	0.8251	0.3847	0.2029
1094882	4.0374	4.3760	3.7961	3.7180	3.7611	3.3637	3.8340	4.3785	3.4901	3.9511	3.7535	3.3627	3.6351	3.5770	3.4656	3.5012	3.1119	3.8812	4.1621	3.7780	3.6596	3.5747	3.3095
280032958	1.9209	2.4330	1.3366	1.2375	1.5170	1.6034	1.6863	2.0700	0.9148	1.6013	1.5649	0.9769	1.5792	1.2518	0.9720	1.6685	1.0808	2.1184	2.1321	1.2756	1.0276	1.5530	1.3008
1089258	3.4763	3.5168	2.7030	3.0240	2.8863	2.6075	3.2830	3.1371	2.3076	2.9921	2.7359	2.4350	3.5785	3.1406	3.0804	3.0536	2.5500	3.1876	3.2670	2.8587	2.7350	2.7694	2.4027
1096116	1.8598	2.1693	1.6444	1.5795	1.4035	0.9022	1.8875	1.9816	1.5943	1.4529	1.3165	1.0997	1.6795	1.5169	1.7972	1.4342	1.9199	1.8857	2.3206	1.7399	2.1869	1.2451	1.4702
1096203	1.7181	1.0968	1.7771	0.9342	1.2127	1.3309	1.5102	1.4094	1.2599	0.7721	1.0401	1.4454	1.1347	1.6205	1.0376	1.0251	1.1848	1.7340	1.3296	1.8577	0.7916	1.2332	1.6209
279992767	1.2261	1.0443	0.5414	0.6691	0.5095	0.2413	0.8904	1.3553	0.8500	1.0009	0.7668	0.4779	1.0776	1.0416	0.7463	0.7243	0.3449	0.9086	1.1169	0.7300	0.8852	0.7871	0.2948
1086880	3.7766	3.5448	3.7167	3.7104	3.5582	2.6838	3.7710	3.5392	3.7093	3.6518	3.5509	2.8805	3.7475	3.8529	3.7444	3.5224	2.9199	3.6963	3.6716	3.8914	3.6739	3.5424	2.8850
1092191	3.6927	4.3405	4.1868	3.5420	3.6591	3.4005	3.9703	4.3423	4.4510	3.4758	3.5800	4.1990	3.5703	3.7041	3.8180	3.4986	4.2404	3.9869	4.5907	4.3476	3.9055	3.4469	4.2125
1092885	3.9134	4.0236	4.2144	3.6511	3.5555	3.8892	3.7958	4.2172	4.0190	3.3873	3.1613	3.8518	3.6714	4.1472	3.8972	3.4562	4.1146	3.8176	4.3712	4.1674	3.7874	3.3618	3.9661
279904665	3.8035	3.7254	3.3376	3.8953	3.2538	2.8978	3.6903	3.4955	3.2151	3.6223	3.3264	2.7157	3.9636	3.7299	3.6699	3.5996	2.5967	3.6994	3.7986	3.4975	3.5942	3.2276	2.8784
1093814	3.6748	4.0880	3.7592	3.6865	3.4876	2.9994	3.6074	4.0300	3.7634	3.6034	3.4379	3.2041	3.7161	3.7661	3.8798	3.5242	3.2288	3.7424	4.0225	3.7632	3.7529	3.3941	3.2364
1096771	1.2444	0.4222	0.4099	0.1393	0.1758	0.2073	1.0521	0.3110	0.6099	0.2400	0.1853	0.2791	0.7106	0.1990	0.3017	0.0734	0.2298	0.8127	0.2580	0.3627	0.0865	0.2039	0.5421
1090704	2.6400	2.5390	2.6289	2.5479	2.3945	1.9001	2.5766	2.2997	2.6800	2.4735	2.1557	1.7669	2.4829	2.6171	2.5083	2.2220	2.1053	2.6478	2.3994	2.6521	2.4860	2.0672	1.7884
1096738	2.9880	3.6541	3.4471	2.6805	2.5459	3.2352	2.8634	3.4609	3.1901	2.5149	2.3276	3.3275	2.9217	3.1880	2.7097	2.6115	3.6856	3.0079	3.7101	3.2842	2.8346	2.4759	3.7058
1091914	2.0406	0.7798	1.1626	0.8811	1.1631	0.9883	1.7598	1.0103	1.0261	0.9417	1.1252	1.0965	1.8959	1.1784	0.8790	1.1525	1.1053	2.0866	1.1171	1.1479	0.7401	1.0315	1.1767
1088953	3.3022	3.1639	3.8208	2.9840	2.9951	3.1681	3.2427	3.2752	3.6118	2.7770	2.6299	3.1893	3.0606	3.5653	3.0329	2.8413	3.6629	3.2653	3.3706	3.7174	3.0702	2.7192	3.4208
1100781	4.5186	4.8403	4.7284	4.5739	4.1171	4.3771	4.6338	4.6648	4.7270	4.4748	4.0290	4.4679	4.5003	4.6520	4.7579	3.9490	4.0147	4.7218	4.5966	4.8727	4.6893	4.0761	4.3032
1103456	2.6394	2.0393	2.0822	2.3375	2.4979	1.4367	2.5627	2.0983	1.7992	2.1968	2.3136	1.3442	2.6468	2.4760	2.1963	2.4975	1.1372	2.5558	2.0888	2.3376	1.9934	2.2884	1.0860
1097629	3.4085	3.1385	2.6267	3.0515	3.2822	1.9570	3.4285	3.2089	2.5065	3.2690	3.4542	1.7583	3.4714	2.9146	2.9944	3.6519	1.6224	3.1745	2.9760	2.7163	2.6637	3.1138	1.5019
1095101	4.2663	2.4693	2.3686	2.9094	2.7025	2.1561	4.0074	2.1770	2.6559	2.8205	2.5155	2.2181	3.9849	2.1303	2.4265	2.7903	2.8502	4.3915	2.8341	2.2813	3.0402	2.6949	3.1928
1104124	2.0497	1.8946	1.6693	1.5419	1.5488	1.2200	1.8812	1.9486	1.5287	1.5650	1.4515	1.2663	1.9191	1.9305	1.6159	1.6620	1.4726	1.7986	2.1210	1.7629	1.6102	1.7539	1.3592
279985204	1.7975	2.1956	1.2288	1.4197	2.1110	1.6035	1.9807	2.1836	1.9864	0.9321	2.4476	1.3607	2.4949	1.6171	1.7558	2.1534	1.4638	1.8317	2.3749	1.7499	0.8729	1.9146	1.0551
1096035	2.8187	2.8074	2.9708	2.3597	2.5480	2.5915	2.6360	2.8486	2.3356	2.1015	2.1697	2.2373	2.8776	2.9566	2.5286	2.7335	2.7788	2.8112	3.0621	2.9438	2.3167	2.5810	2.6498
1091662	3.0924	2.4072	2.7362	2.9921	2.7168	1.6269	3.1583	2.5295	2.6756	2.8965	2.6622	1.7179	2.9683	2.7536	3.0423	2.6900	1.7669	3.0138	2.4465	2.9746	2.8127	2.5358	1.7970
279706614	1.1236	0.8735	1.4535	0.0000	0.4714	0.5317	1.2032	1.5497	0.5339	0.1627	0.5701	0.8713	0.6391	0.9425	0.9710	0.0000	0.7658	0.3522	0.0000	0.5849	0.2086	0.6036	0.6485
1088499	2.7676	2.4891	2.1735	2.4480	2.5251	1.5291	2.7411	2.1884	1.7343	2.4428	2.4077	1.1963	2.6196	2.3913	2.0611	2.6449	1.2689	2.4780	2.0892	2.3231	1.9793	2.3659	1.1999
1090910	1.3448	0.0279	0.0999	0.0145	0.0363	0.0141	1.2099	0.0000	0.0570	0.0270	0.0000	0.0152	0.8284	0.0718	0.0811	0.0639	0.0123	1.3189	0.0306	0.0249	0.0000	0.0909	0.8255
1099483	5.4860	4.9843	5.2413	4.7495	5.3989	4.9332	5.3088	5.0486	4.9271	4.7445	5.2801	4.6102	5.5508	5.3561	4.8236	5.3895	4.1951	5.5126	4.8793	5.2178	4.7725	5.2371	4.3185
1096634	2.5352	2.4458	2.4954	2.4423	2.0672	1.6543	2.4822	2.2500	2.2802	2.4463	1.7651	1.6764	2.3710	2.6142	2.3352	2.0963	2.1995	2.4156	2.3753	2.6000	2.4560	2.0665	1.8191
1092093	2.7267	0.0488	0.0000	0.0000	0.0000	0.0250	2.3296	0.0000	0.0254	0.0000	0.0000	0.0000	0.0453	0.0000	0.0000	0.0000	0.0845	0.3363	0.0000	0.0219	0.0000	0.1490	1.4961
1091107	3.8149	4.8147	4.3742	3.6093	3.4118	4.0790	3.8128	4.6799	4.5257	3.3457	3.4669	4.6242	3.7302	3.9361	3.9954	3.4027	4.8122	3.8637	4.9976	4.2518	3.9738	3.1809	4.8765
279992684	3.4769	3.4641	3.4019	3.1830	3.1249	3.2668	3.4402	3.4036	3.1768	3.0146	2.9905	3.0865	3.3991	3.5398	3.0953	3.2213	2.7973	3.4869	3.4283	3.5416	3.0248	3.1224	2.9884
1094860	2.4081	2.7006	2.6006	2.6008	2.0507	2.0164	2.5510	2.7905	2.5178	2.3470	1.8979	2.2602	2.4072	2.3953	2.6386	2.1238	1.9030	2.4766	2.8139	2.4467	2.5937	1.7817	2.1759
1104089	2.0598	2.4019	1.9366	1.9894	1.4448	1.0006	1.9338	2.1978	1.7688	1.8918	1.2674	1.1830	1.6293	1.7973	1.8425	1.7186	1.9563	1.9282	2.3448	1.9999	2.2238	1.5944	1.6116
1089475	2.7519	3.2749	3.2829	2.4777	2.4860	3.0704	2.6548	3.3091	3.2302	2.1997	2.2928	3.1330	2.6720	2.9583	2.8088	2.5995	3.3181	2.8852	3.4529	3.1063	2.4500	2.3801	3.1417
1096931	2.9704	3.0917	3.2641	2.8415	2.6715	2.6618	2.8107	2.8924	3.2516	2.4892	2.1386	2.5738	2.8732	3.1267	2.7650	2.5039	3.3953	2.9195	3.1745	3.0571	2.7249	2.4821	2.9516
280126106	1.3533	0.5948	0.8845	0.0287	0.3559	1.0364	1.0598	0.6573	0.1659	0.2293	0.1845	0.6239	0.9812	0.7643	0.1469	0.2746	1.0235	1.2258	1.8101	1.0959	0.5735	1.1293	1.6771
1109079	2.7256	3.0776	2.7250	2.5196	2.5632	1.9339	2.5591	3.4395	3.0607	2.4887	2.5387	2.5189	2.6267	2.5208	2.7910	2.4504	2.4768	2.7944	3.2035	2.6567	2.6873	2.2968	2.7076
1094701	3.6445	3.0831	3.2823	2.6567	3.6215	3.5110	3.2811	3.7251	2.4789	2.6215	2.9998	2.3679	3.3508	3.5952	2.9370	3.6067	3.1817	3.4867	3.9476	3.3046	2.6086	3.3361	2.8449
1097921	2.5267	2.0058	2.4753	1.5861	2.0911	2.1202	2.4038	2.4391	1.7296	1.3961	1.6197	1.7508	1.6679	1.9363	1.7858	1.9136	1.8648	2.2254	1.8328	2.0355	1.7175	1.4182	1.8651
279759839	0.5424	0.0000	2.6052	0.8485	1.3736	0.4953	0.6363	0.4455	2.1758	0.6631	0.3080	0.0000	0.9014	2.8440	0.7772	3.0197	0.9101	0.5971	0.9052	2.2924	0.7443	1.8083	0.0000
279890037	1.5469	2.1438	1.1402	1.1208	1.3942	1.3359	1.1577	1.4917	0.8211	0.9626	0.5300	0.8080	1.2095	1.1815	1.4218	0.9063	1.4566	1.1477	2.2988	0.9940	0.9208	0.7845	0.6038
1098019	3.4961	4.0006	3.8819	3.5409	2.7525	3.3214	3.5445	3.6679	3.9470	3.3796	2.5601	3.5381	3.2144	3.5336	3.6304	2.8520	3.9834	3.5644	3.8647	3.8300	3.7789	2.7416	3.8892
279865863	1.7232	1.3735	1.7700	1.5333	1.4608	1.1828	1.5942	1.6438	1.4866	1.5901	0.9884	1.1045	1.5595	1.8909	1.4605	1.2180	1.2998	1.8161	1.3673	1.8788	1.4464	1.2716	0.9310
1090867	2.3864	2.4881	2.0037	1.8595	1.7219	1.8327	2.1944	2.1347	1.8341	1.9009	1.4961	1.9477	2.1556	2.1289	1.8448	1.8374	2.0364	2.2787	2.4887	2.1843	1.7908	1.9117	2.0425
279997535	2.5322	2.2075	2.1654	1.8697	1.8945	1.3831	2.4319	2.4650	1.7558	1.9580	2.1346	1.8273	2.3688	2.1212	1.9820	2.1391	1.9059	2.3891	2.4850	2.2184	1.9947	2.2382	1.8374
1098545	2.4850	0.8803	0.9263	0.9549	0.9328	0.7384	2.2435	0.8441	0.8532	0.7602	1.0337	1.0358	1.8875	0.8426	0.9031	1.1523	1.1468	2.2549	1.0970	0.8663	1.3662	1.1065	1.1692
1090417	5.2225	5.0249	4.7449	4.8179	5.1553	4.2836	5.2032	5.0418	4.6988	4.8377	5.1966	4.1929	5.4061	5.0699	4.8793	5.0477	4.0321	5.1086	5.0040	4.9582	4.7462	5.0388	4.0397
279818296	4.0798	4.3215	4.2581	3.5027	3.6027	4.1871	3.6861	4.0691	4.6122	3.3272	3.2331	4.2451	3.8024	4.3427	3.7710	3.4078	4.5376	4.0130	4.4235	4.2056	4.0013	3.4862	4.4193
1088527	5.1069	5.9323	5.6096	4.9906	4.6649	5.4811	5.0230	5.9122	5.5685	4.8125	4.5862	5.7103	4.9109	5.2620	5.3063	4.5509	5.5704	5.0740	5.9320	5.5320	5.1363	4.5154	5.7241
1094608	2.5048	2.8678	2.7111	2.5849	2.3820	1.8389	2.3321	2.9388	2.5874	2.3238	2.0750	1.9095	2.4291	2.6268	2.6276	2.3068	2.5969	2.4347	3.1271	2.6301	2.4479	2.3226	2.1728
280130820	2.9624	2.9870	2.5584	2.2094	2.6639	2.3246	2.8501	2.9854	2.5077	2.3186	2.5099	2.1883	2.9966	3.0217	2.4038	2.8804	2.9055	2.7595	3.2242	2.7464	2.4730	2.6626	2.6789
1104770	3.6324	4.6203	4.3479	3.7329	3.3528	4.0806	3.7918	4.3984	4.7376	3.5306	3.0649	4.4225	3.5299	3.8352	4.0439	3.0995	4.5123	3.9406	4.6112	4.2625	4.1238	2.9397	4.7075
1091319	3.6086	3.7307	4.0114	3.1697	3.6214	3.2915	3.4944	3.5500	3.6755	3.0029	2.9760	2.9128	3.4032	3.9597	3.2138	3.5861	3.8486	3.4062	3.5391	3.8786	3.3746	3.3668	3.3013
1099026	4.2656	3.6869	3.5835	3.6813	4.0484	3.6833	3.8929	3.5877	2.7814	3.4909	3.5218	2.6576	4.9117	4.4723	3.6669	4.4855	3.1928	3.8198	3.6696	3.3489	2.9240	3.6936	2.5429
1090880	3.9736	3.8279	3.6382	2.8650	3.8630	3.5974	3.6429	3.9244	2.8995	2.7784	3.5222	3.3375	3.1959	3.5677	2.9461	3.5040	3.0038	3.6913	3.8087	3.6236	2.9458	3.4484	3.3486
279725123	2.8032	3.5704	2.4328	2.0756	3.1113	2.1780	2.7718	3.0648	2.6348	2.5875	3.0711	2.0196	2.7574	2.2767	2.4917	2.6809	2.1913	2.7270	3.6270	2.2692	2.2837	2.8648	1.9452
1091158	1.9644	2.1832	1.8399	1.5513	1.5896	1.1960	1.8259	1.8366	1.7244	1.6748	1.3522	1.3880	1.7270	1.8652	1.6540	1.5919	1.6941	1.7767	2.0075	1.9741	1.6346	1.5646	1.4740
279818487	5.1436	4.0795	4.7691	3.7127	5.0231	4.6541	4.7467	4.5939	3.8012	3.7355	4.3411	3.5822	5.2286	5.2465	4.2598	5.0742	4.8976	5.0286	4.9999	4.6024	4.1267	4.8090	4.5301
1101428	2.5997	2.2520	1.8839	1.4124	1.2984	2.1414	2.3471	1.5880	1.4984	1.4039	1.2939	1.7475	2.1125	2.0035	1.7468	1.6704	1.7612	2.2595	1.6931	1.8272	1.8860	1.5808	1.8860
280080656	4.1726	5.0621	4.4022	4.1571	3.7810	4.1808	4.1882	4.1896	4.1759	4.1357	3.7206	4.2423	4.6167	4.4111	4.2931	3.9293	3.4947	3.9823	3.5268	4.3907	3.9553	3.5787	3.6913
1094119	2.3091	2.3418	2.6120	2.0874	1.7808	1.7436	2.3639	2.2445	2.5380	1.9151	1.6085	1.9950	2.1771	2.4239	2.2043	1.8896	2.6796	2.1955	2.3676	2.5309	2.1758	1.8041	2.3551
280136266	1.7840	2.1340	1.5185	1.5355	1.3713	1.6219	1.6697	1.5596	1.2933	1.1481	1.0026	1.0633	1.5677	1.6407	1.1337	1.2756	1.2142	1.5856	1.5155	1.5617	1.3963	1.2334	1.2194
1104485	2.5863	2.7085	2.9961	2.2921	2.3144	2.6324	2.5442	2.7437	2.8276	2.0984	2.1079	2.5906	2.6744	2.8698	2.5229	2.2115	2.6644	2.7306	2.6786	2.7834	2.4220	2.1283	2.6631
1088313	3.2197	3.3955	3.3591	2.9414	3.0912	2.7629	3.1477	3.2932	3.2440	2.8140	2.7862	2.6654	3.0512	3.2738	2.9755	3.0137	3.1777	3.1592	3.3845	3.3321	2.8975	2.9211	2.8409
1088368	3.3422	3.8684	3.5488	3.2314	2.7892	3.2964	3.2110	3.5599	3.2487	3.0794	2.4660	3.2919	3.2243	3.3835	3.2831	2.8115	3.5407	3.2975	3.6939	3.4999	3.3596	2.7059	3.2356
1089434	3.8344	3.9135	4.0275	3.5767	3.3806	3.5457	3.6989	3.9876	4.0194	3.6367	3.2835	3.6838	3.7839	4.0578	3.8512	3.3694	3.9286	3.7830	4.1087	4.1534	3.7849	3.3024	3.7368
1090178	2.2431	0.4531	0.3378	0.4298	0.6811	0.6756	2.0450	0.2455	0.6536	0.4796	0.5090	0.3990	1.6535	0.4250	0.4434	0.7251	0.5336	1.9813	0.3361	0.4505	0.5868	0.8309	1.2844
1099601	2.1304	1.9637	1.4694	1.5875	1.7168	1.3242	2.0274	1.9576	1.2381	1.3509	1.8081	1.1827	2.2158	1.7430	1.5942	1.8639	1.3678	2.1046	2.0543	1.5452	1.4055	1.8120	1.0647
279841335	3.7104	4.4019	3.4557	3.3363	3.8308	2.7870	3.9279	4.1565	3.7680	3.4154	4.4130	3.4611	3.0793	3.1262	3.1915	3.5525	2.2266	3.6766	3.5588	3.5014	3.2323	3.6182	2.7412
1097931	3.6794	3.6007	3.2679	3.6660	3.5265	2.4249	3.7458	3.6537	3.4230	3.6623	3.6147	2.3140	3.5120	3.2352	3.3423	3.5658	2.6412	3.6431	3.6196	3.3649	3.5011	3.3916	2.3919
1088659	1.1483	0.5889	0.9949	0.5074	0.6198	0.2060	0.9593	0.5793	0.7947	0.4150	0.6599	0.3169	0.7798	0.9039	0.4707	0.5889	0.3777	1.0365	0.5879	1.1021	0.6225	0.8221	0.5062
1101256	1.5526	1.5807	1.1770	1.3224	0.9978	0.9278	1.4403	1.2510	1.0756	1.2680	0.9701	0.8824	1.5791	1.5025	1.2227	1.1424	0.7465	1.4056	1.2558	1.3530	0.9867	1.1047	0.7588
1105860	2.2804	2.6048	2.6409	1.6570	1.8076	2.8065	1.9914	2.4458	2.0256	1.4192	1.4631	2.5785	2.3439	2.7313	2.1107	1.8760	2.9062	2.1730	2.8288	2.4397	1.5558	1.6333	2.8813
1105956	5.1698	5.5992	5.4062	4.8658	5.3748	4.9085	5.1308	5.6645	5.6435	4.8495	5.5940	4.9141	5.2716	5.2618	5.0073	5.3208	4.5491	5.2837	5.4591	5.0883	4.9829	5.0000	4.7541
1088261	2.8653	3.4410	3.2195	2.4697	2.3995	3.0918	2.8878	3.1844	3.0822	2.3516	2.1266	3.2320	2.7813	2.9921	2.6814	2.3962	3.4206	2.8789	3.2536	3.2224	2.7502	2.3009	3.4425
1093696	2.1606	2.6719	2.8686	1.9311	1.8385	2.1385	2.1333	2.6664	2.6210	1.7529	1.7827	2.3579	2.3128	2.5553	2.6126	1.8522	3.0191	2.2212	2.9513	2.7180	2.2733	1.8769	2.7611
1095038	5.3143	4.7709	4.8633	4.9945	4.7615	4.4704	5.2865	4.4385	4.6297	4.7175	4.9418	4.4279	5.4847	5.1046	5.0775	4.8182	3.6396	5.3672	4.3073	5.0141	4.6250	4.8274	4.0241
1087362	3.6862	3.9028	3.8429	3.4584	3.2043	3.5433	3.7202	3.6715	3.5366	3.3362	3.0256	3.6297	3.5701	3.9017	3.4459	3.1419	3.5905	3.6779	3.6462	3.9230	3.3640	3.1399	3.7170
279592112	3.0453	2.7289	2.7831	2.3346	3.0791	2.7552	2.5706	2.7469	1.9337	2.3165	2.1028	1.5997	2.9505	2.8634	1.9952	2.9940	1.9781	2.2940	2.1018	2.0092	1.7584	1.8726	1.5737
1100160	4.3794	3.4639	3.9331	4.0739	3.7218	3.2412	4.2516	3.1512	3.2361	4.0731	3.3595	2.8370	4.3114	4.3314	3.9185	3.8110	2.9515	4.0109	3.1315	3.8141	3.6140	3.4272	2.5914
1087522	2.3575	2.4898	2.8264	2.2777	2.1588	2.4629	2.2450	2.5949	2.3811	2.0166	1.6781	1.8193	2.4350	3.1629	2.2851	2.4938	2.3180	2.0327	2.5942	2.5399	2.2898	1.9228	2.2381
1104831	2.8372	2.7336	2.3512	2.0317	2.4788	2.4283	2.6360	2.7062	1.5616	2.0220	2.0982	2.0358	2.8607	2.7655	2.0693	2.6231	2.2157	2.5724	2.6032	2.3397	1.7862	2.4527	2.0554
1094691	1.1569	1.4719	1.1350	0.8764	0.8030	0.6261	1.0816	1.5103	1.1677	0.9631	0.7515	0.7105	1.1549	1.0057	1.2709	0.9894	0.9323	1.1127	1.6425	1.3342	1.1388	1.0200	0.7316
1098250	3.5665	3.8725	3.6988	3.3134	3.2544	3.2058	3.3450	3.7588	3.5375	3.1308	3.2184	3.2231	3.5996	3.6398	3.4335	3.2966	3.4214	3.5332	3.8258	3.6018	3.3973	3.1890	3.3185
1090911	5.5752	6.0658	5.0473	5.9350	5.2996	4.6688	5.4812	5.4364	4.9487	5.8983	5.4689	4.4035	5.5055	5.3180	5.5976	5.2757	3.6462	5.3725	5.2079	5.1728	5.4514	5.0046	3.6460
1088288	5.2503	5.7529	5.6332	5.1935	4.8458	5.3124	5.1990	5.6367	5.6372	5.0316	4.7033	5.5861	5.2001	5.3520	5.2290	4.7887	5.4490	5.3460	5.7494	5.6358	5.2063	4.8206	5.5070
1104234	4.1032	4.3710	4.2261	4.0387	3.5349	3.6175	3.9817	4.2894	4.0828	3.9656	3.6227	3.8444	3.9979	4.1440	4.1703	3.5883	3.8930	4.0632	4.3112	4.2829	4.1485	3.5948	3.7942
1093111	2.5681	2.1739	2.0312	2.1257	2.2323	1.6054	2.5001	1.8730	1.7049	2.3905	2.0244	1.2558	2.7912	2.3738	1.8384	2.4858	1.2877	2.2523	1.9188	2.1119	1.6838	2.1832	1.1861
1094542	1.8835	1.4857	1.5701	1.2899	1.5113	1.3213	1.8018	2.0358	1.8206	1.0775	1.9911	1.4815	1.6840	1.4590	1.6590	1.4444	1.2458	2.0570	2.2696	1.9919	1.3489	1.8376	1.4672
1099609	2.4381	2.2649	2.3394	1.8547	2.0459	2.0140	2.3325	2.3535	2.1177	1.5856	1.7627	1.9765	2.4293	2.3831	2.3559	2.0029	2.4376	2.4305	2.5998	2.2809	2.0933	1.8671	2.1297
279486054	3.5694	4.3136	4.0778	3.4096	3.4582	3.9135	3.5476	4.4057	4.4281	2.8809	3.2030	4.2890	3.6322	3.8803	3.5883	3.4380	4.5975	3.8128	4.4996	4.2294	3.6342	3.1927	4.6266
1101479	3.4214	4.4419	3.5438	3.4251	3.0001	3.0322	3.1648	3.4833	3.4196	3.3385	2.6763	3.0253	3.5401	3.6191	3.4178	3.1294	3.7450	3.1891	3.7559	3.4401	3.4828	2.8583	3.2372
1099723	2.4211	2.9357	2.4951	2.3114	2.1254	1.8059	2.4239	2.9016	2.5418	2.3797	2.0225	2.0826	2.4010	2.2932	2.6426	2.0968	2.5459	2.5311	2.9705	2.5121	2.5454	1.9629	2.2946
1094650	6.6484	6.8558	6.6931	6.2160	6.3830	6.5730	6.4232	6.8983	6.3467	6.0167	6.1250	6.4123	6.6123	6.7144	6.3978	6.3427	6.4861	6.6572	6.9531	6.6447	6.2245	6.2175	6.5356
1102884	3.0764	3.7280	3.1188	2.8856	2.8602	2.9674	3.0587	3.4672	3.1427	2.8647	2.6292	3.0274	2.9395	3.1015	2.9438	2.7501	3.0032	3.0277	3.6386	3.2243	2.9362	2.6780	3.0138
1096233	3.2828	3.3546	3.4261	3.5013	3.6445	2.5865	3.4934	3.5310	3.1329	3.3640	3.7988	2.2494	3.0137	3.5465	3.3109	3.4787	1.8391	3.3852	3.1261	3.5486	2.9448	3.4549	1.8247
1092327	2.7395	3.1948	3.1949	2.5093	2.4124	2.6348	2.6209	3.2278	3.0438	2.2526	2.2363	2.7390	2.5057	2.7832	2.6833	2.3025	3.1633	2.7367	3.2861	2.9538	2.8144	2.2502	3.0364
1092534	6.7896	6.3325	6.1649	6.1456	6.1427	5.5373	6.7533	6.4311	5.8922	6.3622	6.2416	5.6062	6.7084	6.4667	6.2202	6.5475	6.1736	6.9715	6.3843	6.5325	6.5021	6.5139	5.7402
1095426	2.5386	2.1436	2.1971	2.1850	2.1500	1.4955	2.4061	1.9790	1.6750	2.0794	1.5896	1.1263	2.2888	2.4051	1.9408	2.2394	1.7995	2.2590	2.1845	2.1472	2.1158	2.0643	1.4555
1092987	5.4142	5.7166	5.4108	5.4627	5.1094	5.0113	5.3415	5.6047	5.3386	5.4620	5.1213	5.1190	5.4689	5.5803	5.3549	5.1810	4.8339	5.3394	5.7400	5.5781	5.1310	5.1366	4.9283
1090371	1.1269	1.0157	0.9466	0.1016	0.6877	1.1773	0.9257	1.2645	0.7497	0.0526	1.2032	0.9116	1.0049	0.6673	0.1164	0.7624	0.8880	1.4476	1.2646	1.0932	0.0316	1.0718	1.3652
280008253	2.6253	2.4465	2.3790	2.3203	2.5248	1.4273	2.5363	3.0968	2.7182	2.0244	2.6663	1.8464	2.3358	1.7858	2.7792	2.3365	1.7909	2.6699	2.7979	2.1303	2.3209	2.3031	1.5014
1087779	1.3114	0.6754	0.6349	0.2317	0.2572	0.3828	0.9565	0.4605	0.5381	0.0926	0.2880	0.3987	0.6793	0.4263	0.2899	0.3930	0.7106	1.0010	0.7527	0.6688	0.2745	0.4057	0.9345
1093210	2.0632	0.1635	0.2947	0.2339	0.3044	0.2611	1.6397	0.1105	0.2907	0.1867	0.3310	0.1569	1.4265	0.1985	0.1496	0.5280	0.5819	1.4539	0.1729	0.2231	0.7498	0.4341	0.6688
1091837	4.0746	3.9396	3.7347	3.8947	3.8510	3.0821	3.9868	3.8813	3.6629	3.8944	3.8707	3.1058	4.1601	4.0045	3.9823	3.9131	3.0362	4.0499	4.0042	3.8903	3.7122	3.8476	2.9613
1098802	4.5634	4.3932	3.9352	4.2316	4.2921	3.5764	4.5823	4.1423	3.6879	4.3775	4.2240	3.3902	4.6734	4.2853	4.0561	4.3549	2.9700	4.2895	3.8604	4.0685	3.7527	4.2255	3.0755
1098097	1.6115	0.0164	0.0261	0.0339	0.0110	0.0000	1.4435	0.0074	0.0677	0.0538	0.0099	0.0447	0.3907	0.0072	0.0092	0.0040	0.0073	0.7761	0.0015	0.0000	0.0182	0.0948	0.2764
280108034	1.4439	1.6058	1.8057	1.2979	0.9557	1.0783	1.3930	1.3977	1.4618	1.2348	0.8280	1.2489	1.1675	1.7026	1.1368	1.1628	1.2718	1.0884	1.5416	1.7795	1.2346	0.9105	1.3375
1094360	1.9626	2.2541	2.2363	1.0968	2.0589	2.0486	2.0739	2.4449	1.8892	1.1463	1.9336	2.0545	1.6238	2.0746	1.2219	1.9410	2.0666	2.0194	2.4717	2.2294	1.5300	2.0089	2.1120
1087813	2.9412	3.3493	3.2534	2.6373	2.8166	2.8069	2.8216	3.3489	3.3920	2.4619	2.5966	3.0094	2.7268	3.1086	2.7686	2.5309	3.2861	2.9467	3.3840	3.3011	2.9351	2.5776	3.1134
280096058	5.3972	5.7146	5.6123	5.7136	5.7166	4.6089	5.7900	5.6604	6.2105	5.8232	6.1960	5.0266	5.4414	5.4713	5.4948	5.4738	3.9341	5.5650	5.3505	5.7791	5.4834	5.5679	4.4147
1090580	6.0250	6.4022	6.1396	5.8328	5.7056	5.7138	5.9180	6.4211	6.0594	5.7089	5.7961	5.9002	6.1757	6.1260	5.9778	5.9376	5.9272	6.0536	6.4969	6.1402	5.8391	5.7068	5.9162
1091861	2.6349	2.4863	2.4341	2.0584	2.0748	2.1542	2.4985	2.4455	2.2175	2.0071	2.0664	2.2326	2.4111	2.4547	2.1235	2.1411	2.2569	2.4633	2.5627	2.4430	2.0168	2.0371	2.1690
1097800	3.2949	3.6934	3.2662	3.0033	3.2189	2.8882	3.1803	3.5550	3.0992	2.8349	3.0763	2.8805	3.2769	3.2820	3.1463	3.1386	2.8278	3.3548	3.5464	3.2679	2.9623	3.0681	2.9458
1094484	2.8437	3.0946	2.8842	2.6960	2.4861	2.2995	2.9374	3.0168	2.7919	2.7612	2.2830	2.7113	2.5743	2.7419	2.4443	2.4720	2.5588	2.6304	3.1728	2.9571	2.6481	2.4317	2.5567
1104454	4.9179	4.8675	4.8256	4.5553	4.3109	4.6825	4.7299	5.1480	4.5528	4.6948	4.3082	4.6052	4.9107	4.8654	4.8367	4.4820	4.5703	4.8289	5.2485	4.8125	4.4831	4.2693	4.6225
1100731	2.9535	3.3471	3.0249	2.8083	2.6875	2.5951	3.0165	3.3116	3.1314	2.9371	2.7652	2.8131	3.0127	2.9695	2.9506	2.5898	2.9032	3.1022	3.3437	3.1311	2.9086	2.5406	2.8019
279915726	3.5843	4.4119	2.5174	3.2013	3.0287	2.7333	3.9097	4.5082	3.5566	3.1232	4.5662	3.2522	2.4473	1.7845	3.0961	2.5678	1.3819	3.8401	3.4788	2.8913	3.4412	3.0006	2.7294
1104406	2.7307	3.3268	2.8549	2.5469	2.2272	2.5931	2.6710	3.0589	3.1197	2.4583	2.1891	2.7738	2.7652	2.6176	2.7100	2.2476	3.0038	2.9331	3.0606	2.9246	2.8790	2.1347	3.0493
1097725	2.3362	2.1753	2.0056	1.7685	1.8461	1.8451	2.3757	2.2053	1.8938	1.8328	1.4425	1.9786	2.1825	2.2127	1.9092	1.8941	2.0068	2.0496	2.2997	2.1464	1.6138	1.7713	1.9810
1097042	4.4487	4.9282	4.6647	4.5475	4.1786	4.3559	4.5012	4.9951	4.6139	4.1328	4.5660	4.2960	4.4779	4.7000	4.8461	4.1127	4.1116	4.6213	4.9290	4.8688	4.5687	4.2714	4.3059
1092270	1.9033	0.6737	0.6251	0.6659	0.6160	0.5955	1.6009	0.5816	0.5353	0.5787	0.7217	0.7616	1.7132	0.6807	0.5206	0.7719	0.8096	2.0008	0.6679	0.5856	0.7744	0.7039	0.9414
1096355	2.5309	2.7020	2.7535	1.9930	2.2083	2.4974	2.2723	2.6121	2.5881	1.8231	2.2209	2.6718	2.5548	2.7002	2.2496	2.2508	2.5279	2.5473	2.7597	2.8248	1.9842	2.2740	2.6101
1095649	5.7620	6.0678	6.1756	5.9561	5.7389	5.2160	5.8192	5.7004	6.3168	5.9548	5.8274	5.4168	5.5388	5.8566	6.0115	5.2784	4.4056	5.8889	5.2036	6.1495	5.9217	5.4258	5.0363
1097951	3.5461	4.1433	3.8363	3.1810	3.2581	3.9160	3.3191	4.3206	3.6918	3.1099	3.0135	3.8180	3.6458	3.8563	3.5344	3.3095	4.2270	3.5498	4.4473	3.7097	3.1655	3.1276	4.0788
1093614	2.8375	2.6935	2.4792	2.6329	2.5613	2.0232	2.8470	2.7533	1.9869	2.5991	2.3734	1.9374	2.6591	2.5818	2.5994	2.5672	1.6221	2.7844	2.7695	2.5529	2.4742	2.3485	1.6871
280080452	1.5654	1.2006	1.6706	0.9035	1.2981	0.8413	1.6213	1.3636	1.5595	1.1720	0.9975	0.9897	1.6623	1.7555	1.1583	1.5321	1.6074	1.4655	1.7751	1.4498	1.2764	1.4465	1.2742
1098913	2.1636	2.1203	1.9394	2.4528	1.9667	1.0732	2.2695	2.2857	2.0399	2.3266	1.8851	1.0525	2.1610	2.0884	2.1511	2.0354	1.3780	2.2042	2.3188	2.0884	2.3328	1.9380	1.0943
1100594	1.7522	1.9726	1.7703	1.5720	1.7540	1.3801	1.8457	1.8743	1.7198	1.5450	1.4210	1.2157	1.9024	2.0420	1.6343	1.6496	1.3776	1.7663	1.8826	1.7483	1.5030	1.5540	1.3698
1093262	2.2116	2.1453	1.7121	1.6708	2.0152	1.2791	2.1789	2.0048	1.4473	1.5388	1.5295	1.1099	2.1608	1.9106	1.6692	1.9149	1.6122	1.8188	2.3998	1.7241	1.8638	1.8010	1.5425
1098736	4.1292	4.1733	3.8917	3.9093	3.9852	3.3918	4.0018	4.2173	3.8984	3.8754	4.0186	3.4370	4.2829	4.1381	3.9815	3.9339	3.5188	4.2028	4.3559	4.0463	3.8739	3.9763	3.4166
279945356	0.1424	2.7526	0.5438	0.4427	0.2988	0.4957	0.2250	0.2574	0.6197	0.2750	0.4433	0.5121	0.1112	0.2039	0.4873	0.2046	0.5904	0.1515	3.1423	0.1585	0.2639	0.1508	0.7579
1102900	3.9555	3.3465	3.5631	3.5481	3.8212	2.4424	3.8873	3.3540	3.1484	3.5780	3.8410	2.2919	4.0764	3.8179	3.5797	3.9381	2.7870	3.8911	3.3532	3.6612	3.5506	3.8061	2.3713
279981630	2.3047	2.3410	2.8276	2.8938	2.3688	1.5537	2.3617	2.5044	2.8024	2.2326	2.0323	1.6985	2.3659	2.8255	2.3475	2.0875	1.8343	2.4768	1.5207	2.7567	2.2301	2.1540	1.9787
1100932	1.7637	2.6888	1.8519	1.7531	1.4602	1.1598	1.8020	2.0813	2.0172	1.8823	1.2291	1.5775	1.4171	1.5897	1.7330	1.4042	1.6008	1.7307	2.2667	1.9478	1.9153	1.5637	1.6657
1097391	4.2557	4.3100	4.2065	4.2981	4.0710	3.4784	4.1060	4.1437	3.9377	4.2959	3.9664	3.2223	4.2556	4.2695	4.1846	4.1039	3.2685	4.1956	4.0977	4.0712	4.1359	3.8194	3.0383
1104104	2.9802	2.7083	3.1622	2.6189	2.7564	2.5462	3.0223	2.8663	3.0203	2.5536	2.6765	2.7118	3.0267	3.1590	2.6808	2.7191	2.8715	3.1233	2.9804	3.2746	2.6265	2.7281	2.7298
1102816	2.7060	1.5453	1.5567	1.7646	1.7037	1.1368	2.3157	1.6966	1.6526	1.7497	1.6551	1.2134	2.5708	1.4938	1.4735	1.7398	1.5665	2.8541	1.5035	1.3537	1.7449	1.4617	1.8385
1094733	0.8764	0.0000	0.0269	0.0000	0.0000	0.0260	0.4826	0.0000	0.1029	0.0000	0.0000	0.0549	1.2262	0.0223	0.0000	0.0298	0.0000	1.3207	0.0000	0.0000	0.0396	0.0413	0.1035
279857032	2.2332	2.0444	1.8870	2.0144	1.8939	1.7771	2.2835	2.1171	1.7329	2.2179	1.6947	1.2249	2.4510	2.0429	1.9074	1.9467	1.3398	2.3266	1.7980	1.9123	2.0367	1.5396	1.1801
1101263	2.2557	2.1648	2.2870	1.7540	2.2726	1.5739	2.0981	2.2336	2.0594	1.8678	1.7598	1.4973	2.1880	2.2086	2.0536	2.0951	1.7773	2.2757	2.2215	2.3015	1.9459	2.0144	1.7605
279919773	1.2764	1.6701	1.5641	1.2421	1.2884	0.9050	1.3067	1.8355	1.7281	1.2306	1.3697	1.2257	1.2482	1.4984	1.4980	1.2368	1.1118	1.5340	1.9214	1.8062	1.3371	1.2516	1.1440
1096679	2.6671	2.3141	1.5960	1.8022	2.0321	1.4174	2.1147	1.7755	0.8822	1.7030	1.5213	0.9962	2.5606	2.1331	1.6827	2.2664	1.6642	2.2516	2.2575	1.6563	1.6879	2.1265	1.2016
1103922	2.5151	2.7450	2.8202	2.2920	2.6106	2.0162	2.6072	2.7130	2.9149	2.2248	2.3150	2.1845	2.4960	2.6844	2.4161	2.4224	2.5615	2.5528	2.9492	2.7071	2.5162	2.3406	2.3818
280135393	1.5822	0.5801	1.0235	1.0765	1.3700	0.3742	1.5763	0.9823	0.8685	1.0672	0.8464	0.2550	1.2918	1.0406	0.7003	1.4996	0.0754	1.1266	1.0304	0.7887	0.3167	1.1202	0.1479
1104634	3.1385	3.2154	3.4146	2.8138	2.8599	2.9422	2.9642	3.4049	3.5172	2.6583	2.8165	3.2125	3.0493	3.4316	3.0423	2.8494	3.3394	3.1574	3.6572	3.5264	3.0220	2.7616	3.3547
1095782	2.8170	3.6578	3.1382	2.4302	2.4762	3.0594	2.7915	3.5801	3.1755	1.8427	2.1640	3.1959	2.5981	2.8438	2.7688	2.4461	3.9452	2.7956	3.7640	3.0067	2.8593	2.2894	3.6813
279696205	0.3009	0.4098	0.6737	0.0000	0.3118	0.0000	0.3596	0.5119	0.3166	0.0000	0.3069	0.0000	0.3833	0.5939	0.0000	0.2530	0.0000	0.2076	0.4011	0.6879	0.0000	0.2998	0.0000
279797912	1.7910	1.9631	1.6149	1.2363	1.4933	0.9052	1.7853	1.9106	1.4352	1.5548	1.1414	1.4332	1.7300	1.6326	1.5634	1.6749	1.3113	1.6681	2.3593	1.3322	1.5278	1.7270	1.2859
1108986	1.6369	1.7705	1.5236	1.1261	1.0483	1.5054	1.6351	1.5664	1.5332	0.9572	0.7243	1.5236	1.2328	1.3235	1.0102	0.9373	1.5870	1.5317	1.6272	1.5956	1.3262	0.9224	1.7378
1087084	3.5875	3.7177	3.7244	2.9329	3.5449	3.4149	3.5433	3.9419	3.7622	2.8943	3.4601	3.5543	3.6433	3.5782	3.4140	3.4104	3.4687	3.7066	3.8472	3.6682	3.2214	3.3759	3.6171
279934556	0.3263	0.4000	0.8229	0.7563	0.0000	0.0000	0.3526	0.0000	0.4174	0.6508	0.0000	0.0000	0.4424	0.6194	0.0000	0.0000	0.0000	0.3506	0.9285	0.3990	0.0000	0.0000	0.0000
1089748	3.6103	3.4536	3.2652	3.1793	3.2689	2.8812	3.4951	3.2753	2.8753	3.0959	3.1791	2.6910	3.6095	3.5442	3.2478	3.3240	2.8609	3.4976	3.4198	3.4322	3.1097	3.2456	2.6925
1095796	1.6638	2.2631	1.1492	1.5837	1.1985	0.8115	1.6461	1.6175	1.5076	1.7365	1.3985	1.1906	1.6846	1.1038	1.1774	0.9539	0.4938	1.8876	1.4167	1.3312	1.4255	1.2849	1.4774
1097304	2.9188	2.9834	2.9559	2.7384	2.4762	2.4938	2.8491	2.8371	2.8919	2.5338	2.3814	2.5759	2.9214	3.1076	2.8168	2.5497	2.9125	2.9354	3.0385	3.0146	2.6213	2.4203	2.7770
1093001	5.3720	5.9055	5.5917	5.1471	4.9922	5.2294	5.1467	5.7461	5.6413	4.9501	4.6603	5.3989	5.2712	5.4089	5.2344	5.0184	5.8911	5.3851	5.9892	5.5620	5.4625	4.8524	5.6235
1094646	1.8111	2.0539	1.6343	1.5113	1.2665	1.1404	1.6446	1.7206	1.4075	1.4323	1.2161	0.9730	1.5596	1.5880	1.3867	1.3288	1.6694	1.6912	2.0017	1.6748	1.6773	1.3849	1.4022
1090537	0.7606	0.8017	0.8002	0.5048	0.3352	0.5139	0.7568	0.6809	0.6042	0.4647	0.2153	0.6031	0.5779	0.9518	0.4981	0.3762	0.4194	0.6163	0.9327	0.9725	0.3880	0.3171	0.4846
279900213	1.8305	0.7846	0.3220	0.9246	0.2874	0.6479	2.1071	0.5396	0.7866	0.5508	0.4212	0.4335	1.8312	0.7018	0.7836	1.0177	0.9594	1.6656	0.5289	0.4910	0.9578	0.8130	0.7440
280034253	1.2127	1.7743	0.9201	0.9100	1.1886	1.0588	1.0242	1.6475	0.9368	0.7996	0.9479	0.7194	1.6631	1.4811	1.1563	1.4008	1.1940	1.4381	2.5004	0.9897	0.7656	1.5260	1.2394
1088635	1.6080	1.5968	1.7665	1.2075	1.5103	1.3344	1.4940	1.7275	1.5968	1.0336	1.1584	1.2941	1.5666	1.7527	1.6378	1.3474	1.5639	1.5080	1.9057	1.8942	1.2371	1.1943	1.4738
279991446	2.4440	1.3536	1.6591	1.7800	1.9512	1.2107	2.6457	1.4875	1.6856	1.9606	1.4841	1.0280	2.5051	1.9548	1.8025	1.9972	0.8710	2.0957	1.2442	1.4968	1.6513	1.5828	1.0247
1096295	3.1632	3.6924	3.3380	2.5421	2.7416	3.2394	3.1614	3.4010	3.3178	2.4882	2.3790	3.4268	3.0542	3.1820	2.9427	2.7686	3.8201	3.2376	3.6602	3.3406	3.0816	2.6889	3.6547
280118690	1.4170	1.8836	1.0207	1.3124	1.8261	1.4744	1.5450	1.4655	1.3350	0.8289	1.1589	1.0347	1.4570	1.7303	1.2588	1.2612	0.9349	1.6000	1.6814	1.4919	0.7619	1.3934	0.7991
1103011	3.5638	4.3534	4.0023	3.8210	3.1584	3.5910	3.5068	4.2987	4.2217	3.6127	3.0906	4.1275	3.5915	3.8547	3.9832	3.2219	3.9116	3.7689	4.3553	4.0841	3.8673	3.1564	3.9307
280064634	2.7480	2.9420	2.4133	1.8687	2.7242	2.6381	2.4225	2.6831	2.8579	1.9462	2.3064	2.1197	2.7219	2.6738	2.6285	2.0002	2.8256	2.7135	2.6694	2.9530	2.5587	2.4739	2.3257
1100362	3.5010	4.0207	3.6535	3.1178	3.0773	3.4559	3.4563	3.8353	3.5000	2.9732	2.8701	3.3646	3.4435	3.5551	3.2463	3.1699	4.0083	3.5926	3.9503	3.6015	3.5638	3.0398	3.7790
1101910	2.3881	2.5188	2.2237	2.0648	1.5662	1.8364	2.3835	2.6009	2.3209	1.8682	1.6843	2.4759	2.1830	1.9849	2.2275	1.6084	2.4917	2.4087	2.8576	2.2910	2.3540	1.7048	2.5674
1091833	2.3393	2.4486	2.3590	2.0565	1.8941	1.9277	2.1456	2.2459	2.2941	1.9587	1.7438	1.9311	2.0624	2.3863	2.0124	1.9683	2.2052	2.1264	2.4187	2.5035	1.9399	1.7834	2.1218
279882464	4.4330	5.2853	4.7380	4.3907	4.4150	4.2983	4.6488	5.3067	5.3596	4.3283	4.4489	4.5951	4.4297	4.4260	4.7739	4.1964	4.8654	4.7463	5.3695	4.8891	4.9694	4.0805	5.0599
1092068	2.7537	2.6170	2.4205	2.4658	2.4565	1.7111	2.6218	2.5357	2.2943	2.5632	2.3953	1.7786	2.7850	2.6996	2.6558	2.4580	1.7073	2.6229	2.6190	2.6493	2.7048	2.3283	1.9116
1092338	2.6541	2.3137	1.6737	2.0456	2.1457	1.2393	2.5474	2.4023	1.1224	1.8704	2.3532	1.0969	2.4755	2.0317	1.9963	2.5574	1.2371	2.2741	2.2515	1.7612	1.8069	2.1291	1.0835
1089211	2.7257	3.4511	2.9690	2.5028	2.7031	2.2973	2.8554	3.2159	3.0946	2.6185	2.7388	2.8318	2.6193	2.6947	2.5763	2.4890	2.7621	2.8010	3.1952	2.9505	2.7027	2.5274	2.7008
1094182	4.1694	3.4905	3.8731	3.7261	3.8171	3.6302	4.0958	4.0095	3.5245	3.5066	3.7743	3.1083	4.0176	4.0522	3.8771	3.7849	3.2563	4.1824	3.9377	4.0194	3.7660	3.8200	3.1686
280022525	0.3650	2.8118	1.7793	1.1787	0.6348	0.7725	0.3754	0.4063	1.1448	0.7878	0.5463	0.7085	0.6251	0.6851	1.1311	0.5089	0.9284	1.0264	2.9043	0.8425	0.9725	0.7089	1.1868
279794778	1.9814	2.2549	2.1827	1.5840	1.7165	2.1523	1.7458	2.2800	2.1495	1.8754	1.9020	1.9007	2.6007	2.7766	1.5964	2.6441	1.9530	2.2642	2.9657	2.1694	1.6996	2.1543	2.4198
1099041	2.9118	2.6905	2.3689	2.5429	2.4128	2.2679	2.8820	2.8116	2.3778	2.3508	2.2021	2.0930	2.7038	2.5251	2.4834	2.4115	2.2668	2.9202	2.6942	2.4376	2.5635	2.2155	2.1051
280092397	5.3728	6.2601	5.1458	5.1876	5.1772	4.8209	5.4809	6.4361	5.8486	5.3564	5.8165	5.4126	5.5907	4.7948	5.2898	5.6035	4.8584	5.5298	6.1550	4.9289	5.1335	4.9845	5.4245
279996109	2.1428	2.3107	1.8722	2.0553	1.9963	1.3176	2.1892	2.4903	2.0329	1.8615	2.0300	1.3120	2.2709	1.8992	2.2866	2.0655	1.5385	2.2798	2.1804	1.9625	2.1590	1.8161	1.2686
1104455	2.9250	2.5204	2.3997	2.3461	2.7270	1.7514	2.8277	2.2458	1.8119	2.4690	2.3479	1.4530	2.9499	2.7864	2.0962	2.8896	1.9100	2.7912	2.0855	2.4605	2.0853	2.6292	1.5555
1099538	1.0960	0.9667	1.0759	0.7820	0.6920	0.9537	1.2482	1.7348	0.8545	0.8080	0.8361	0.9811	0.8185	0.9498	0.6725	0.8166	0.4790	1.0959	1.1762	1.1543	0.5640	0.8205	0.8011
279876407	1.8242	1.7444	2.1739	2.2862	1.6571	0.8636	1.6628	1.7664	1.8467	1.5950	1.4207	1.1275	1.7482	1.9094	1.2434	1.3257	0.9704	1.8336	1.0068	1.6800	1.6433	1.5322	1.2074
1087099	3.1275	2.4791	2.5991	2.7445	2.7293	2.0672	3.0859	2.2470	1.9586	2.8367	2.6146	1.7017	3.0651	3.1907	2.5456	2.8503	1.5423	2.7151	2.1934	2.9271	2.2908	2.8425	1.4450
1101494	3.2299	3.6928	3.7082	3.0389	2.8698	3.0627	3.1184	3.6463	3.7079	2.8485	2.6047	3.1914	3.1358	3.5180	3.3949	2.9158	3.9828	3.1857	3.8853	3.6286	3.4060	2.8885	3.6812
1095034	4.3277	3.4682	3.3374	3.9102	3.8793	2.8237	4.1670	3.1317	2.6962	3.9304	3.9754	2.3614	4.1123	3.8979	3.7769	3.9092	1.7658	3.9146	3.0252	3.7465	3.3003	3.9537	1.7928
1088654	4.1323	4.0086	3.4404	4.1682	3.8205	2.8502	4.0801	3.7422	3.1725	4.3467	3.9803	2.5607	4.1657	3.8271	3.8822	3.8535	2.1108	3.9516	3.4174	3.6897	3.8256	3.7894	2.1587
1094069	2.8879	1.8300	2.2374	2.4170	2.2695	1.4225	2.8046	1.7822	1.4959	2.4199	2.1386	1.2272	2.4370	2.6491	2.0185	2.2431	1.4411	2.4970	1.7927	2.5119	2.0434	2.2338	1.2519
1092172	4.0686	4.4126	4.3263	3.8592	3.4885	3.8893	4.0547	4.2234	4.2893	3.7163	3.4616	4.1926	3.8981	4.1402	4.0396	3.5514	4.4162	4.2227	4.4210	4.4110	4.1721	3.5367	4.3054
280129070	2.9301	3.9805	3.4715	2.9049	2.5826	3.1686	3.4475	4.0345	3.7492	2.9552	2.4482	3.7031	2.7716	3.1066	3.2029	2.6179	4.0583	3.1596	4.0476	3.3841	3.2653	2.3451	4.2295
1098560	3.2418	2.9502	3.0368	3.0997	2.7969	2.4858	3.2711	2.9357	2.8218	3.0099	2.6607	2.3673	3.1135	3.2020	3.0438	2.8032	2.4272	3.1199	2.8144	3.1404	2.8785	2.6890	2.3822
1087456	2.5223	2.5169	2.9022	2.4301	2.4324	2.0041	2.5652	2.6172	2.8935	2.3037	2.3325	2.1198	2.5880	2.9145	2.6115	2.5498	2.3874	2.5902	2.5835	2.9901	2.5463	2.3742	2.2286
1090436	4.4697	4.4619	4.2480	4.0059	3.9441	3.7413	4.2550	4.2952	4.0300	4.0150	3.9769	4.0136	4.4770	4.4091	4.1674	4.0326	4.1808	4.4104	4.4140	4.3670	4.1350	3.9422	3.9704
1088052	2.0715	2.3371	2.0090	1.6493	2.0131	1.4530	2.0765	2.0947	1.7358	1.4808	1.7702	1.8116	2.0710	2.1964	1.6800	1.9658	1.8444	1.8756	2.4953	2.0618	1.6248	1.8769	1.8870
1096299	2.5310	3.5675	2.7359	1.8625	1.9835	2.9011	2.3842	3.4142	2.7952	2.0068	1.9655	3.4176	2.2737	2.4294	2.1899	2.0282	3.5424	2.5292	3.7123	2.6825	2.4252	2.0351	3.4610
1095477	3.2468	3.5104	3.3342	2.9802	2.7076	3.0386	3.0843	3.5029	3.2719	2.8741	2.5502	3.2121	3.0199	3.1529	3.0573	2.7005	3.4193	3.1413	3.6324	3.3362	3.0196	2.5650	3.3434
1101368	3.1509	2.7887	2.8203	2.6519	2.6912	2.2073	3.1724	2.6574	2.7073	2.6600	2.8048	2.1005	2.8188	2.7988	2.5854	2.8314	2.1492	2.9905	2.4308	2.8012	2.5106	2.6014	2.1161
1098600	1.6001	2.2788	2.0658	1.6674	1.4607	1.5541	1.5596	1.9039	1.6370	1.4889	1.2358	1.3808	1.5385	2.0713	1.6599	1.5429	1.4443	1.6242	2.0928	2.0003	1.9051	1.5189	1.3077
1103780	4.7416	4.0398	3.3655	3.6894	4.6228	3.2133	4.7015	3.9392	3.0511	3.8859	4.5338	3.0453	4.7244	3.7431	3.4603	4.6956	2.5402	4.5742	3.6745	3.4887	3.3774	4.3611	2.5655
1090320	1.4892	1.4128	1.6301	1.0523	1.3405	1.1006	1.4836	1.6299	1.5312	0.9393	1.0762	1.3364	1.3418	1.5675	1.1009	1.1156	1.4405	1.4367	1.6664	1.7168	1.1960	1.3196	1.3712
1093902	5.3465	4.9716	5.0090	5.1147	4.8302	4.4272	5.2076	4.7599	4.5192	5.1130	4.8807	4.3357	5.3323	5.3597	5.0970	4.8852	4.2922	5.2660	4.8353	5.2835	4.9345	4.8994	4.1089
1095471	3.6606	3.4357	3.2653	3.4712	3.3610	2.5385	3.5623	3.2982	2.9496	3.3988	3.3269	2.2219	3.7223	3.2862	3.4165	3.4211	2.4521	3.6507	3.2513	3.1494	3.3385	3.2011	2.4167
1103946	0.9606	0.2666	0.4854	0.3346	0.1234	0.5233	1.0233	0.3796	0.1093	0.4766	0.0420	0.0773	0.6232	0.9135	0.2022	0.0415	0.1230	0.3486	0.1524	0.7064	0.1970	0.2132	0.1100
1088460	2.0716	2.2310	2.4231	1.9409	2.0702	1.7088	2.1458	2.1618	2.1939	1.8183	1.7421	1.7262	2.0955	2.3826	1.9284	1.9981	1.7798	1.9737	2.3287	2.3829	2.0070	2.0333	1.8115
1089758	3.7069	3.5243	3.4402	3.0952	3.2633	3.0068	3.6103	3.5310	3.2404	3.1686	3.3416	3.1878	3.6704	3.7131	3.5075	3.3700	3.2292	3.6745	3.6458	3.6047	3.1055	3.3197	3.3030
279916973	2.2465	2.8891	2.6283	2.2106	1.9685	1.7851	2.0573	3.0013	2.8070	1.6802	2.0135	2.8140	2.3646	2.4625	2.3019	2.0011	2.8421	2.3728	2.8160	2.5702	2.4066	1.9469	2.7697
1101179	3.1215	3.5109	2.9026	3.0807	2.8853	1.5020	3.1869	3.4329	3.6237	3.3785	3.6433	2.5371	3.2362	2.7544	3.2204	3.0868	1.9030	3.2187	3.0093	2.9894	3.4436	3.2034	2.2428
1089385	2.6725	0.5981	0.9087	1.2969	0.7487	0.9355	2.6377	0.7333	1.4980	1.1804	1.4146	0.7018	2.3000	0.6414	0.8167	1.0601	1.0097	2.3902	0.5086	0.7769	1.4910	0.8896	1.5047
280031338	4.2799	4.4086	4.6414	3.8432	4.2229	4.3561	4.1920	4.8789	4.9745	3.4994	4.2636	4.6811	3.8774	4.2536	4.0015	3.8454	4.5675	4.3273	4.8242	4.7230	3.9560	3.9293	4.6647
1103758	2.8136	2.8466	2.9507	2.4574	2.8545	2.6590	2.7825	3.1264	2.7141	2.3370	2.8272	2.5695	2.8812	2.8895	2.6810	2.6751	2.2115	2.7144	2.9973	2.7310	2.2995	2.3449	2.3512
279773016	4.2756	4.7175	4.3795	4.2287	3.9031	4.0360	4.2312	4.5478	4.4188	4.1236	4.0284	4.2974	4.2517	4.5281	4.2380	3.8357	4.1740	4.2702	4.7160	4.4331	4.2201	3.9665	4.1163
1096161	1.6386	1.8265	1.0724	1.2769	0.9868	1.0697	1.5056	1.4438	0.9762	1.4548	1.0014	0.8295	1.7027	1.1587	0.9237	1.2070	0.7541	1.4617	1.3875	1.0642	0.9737	1.1155	0.9954
279996220	2.5727	2.5926	2.3282	2.4030	2.3210	1.7818	2.6148	2.9044	2.6147	2.1568	2.4495	1.8799	2.3068	2.2272	2.3966	2.2845	1.8671	2.4679	2.7100	2.3062	2.4045	2.3115	1.8682
1105691	2.9891	2.8199	2.1244	2.8990	2.3126	1.4372	2.6782	2.4259	1.6107	3.0036	2.4141	1.5560	2.9680	2.5991	2.8279	2.3486	1.1612	2.5604	2.5346	2.4395	2.6352	2.2460	1.3980
1091556	1.1985	1.6792	1.4786	0.8773	1.2404	1.4189	1.3067	1.7212	1.0301	0.6663	0.8695	0.9312	1.4102	1.3645	1.3461	1.1678	1.3921	1.3512	1.8536	1.5487	0.9934	0.9424	1.5152
1099986	1.0964	4.8630	1.2201	2.0348	0.9264	0.6231	0.7168	1.8379	1.2505	2.6332	0.5695	0.6393	0.4589	1.0298	0.9087	0.9384	0.9223	0.8538	2.1115	1.1245	2.0845	1.0271	0.7321
280011568	2.7299	2.9270	2.5183	2.4397	2.9500	2.1954	2.6481	2.8860	3.0228	2.5168	2.7704	2.3069	2.8935	2.9498	2.5131	2.5657	2.4404	2.7821	2.7624	2.8335	2.6958	2.2789	2.0658
1088651	3.6714	3.7696	3.3690	4.2122	3.6450	2.1325	3.7832	3.4895	3.2395	4.4895	3.6594	2.1090	3.5814	3.7101	3.8371	3.5737	1.6466	3.4778	3.2263	3.4857	3.7645	3.4668	1.7669
1090513	2.9737	3.2877	2.9930	2.7756	2.4404	2.2574	2.8418	3.2130	3.0822	2.7298	2.7482	2.7480	3.0655	2.9731	2.9919	2.8760	3.1350	3.1852	3.5119	3.0935	2.7367	2.6433	3.2218
1097788	4.9948	5.9906	5.1445	5.3999	4.8344	4.5195	4.7230	5.4421	4.9088	5.1195	4.5403	4.2246	5.2829	5.1088	5.4934	5.2045	4.3494	4.8195	5.2422	4.4594	5.1331	4.0651	4.3066
1087297	4.6506	5.0114	4.4951	4.4482	4.1339	4.0252	4.5531	4.9239	4.4023	4.4391	4.0964	4.4622	4.5955	4.5389	4.7060	4.2678	4.4331	4.5974	5.0460	4.6260	4.5811	4.1186	4.3778
279799166	2.5790	2.4975	2.1377	1.9701	2.6029	2.0285	2.4347	2.7468	2.4018	1.6972	2.0775	2.1719	2.5058	2.0607	2.2733	2.1438	2.7381	2.6382	2.9360	2.3082	1.7851	1.8308	2.3799
280057822	2.2035	1.7296	1.5284	1.3449	2.0300	1.0403	1.8819	1.8818	1.2831	1.4259	2.0141	0.9416	1.8518	1.7600	1.5799	1.9114	0.9893	1.8286	2.0213	1.7859	1.4977	1.9294	0.8233
1093910	1.8849	0.8770	0.7165	0.5008	0.4942	0.6483	1.7624	0.7837	0.9649	0.4381	0.5290	1.0821	1.3885	0.4334	0.5526	0.4024	1.2418	2.0405	0.8686	0.4638	1.0898	0.5785	1.7102
280082105	2.3718	2.1971	1.9917	1.6402	2.3083	1.3344	2.3751	2.3155	1.7515	1.7463	2.5928	1.6840	2.4272	1.7708	1.4970	2.4935	1.7547	2.3528	3.0114	1.8505	1.3979	2.3282	1.8354
1096508	0.3955	0.0000	0.6653	0.0000	0.0000	0.1219	0.3743	0.0332	0.5632	0.0000	0.0000	0.0924	0.3595	0.7401	0.0000	0.0000	0.1558	0.3654	0.0000	0.7226	0.0000	0.0159	0.1949
1089449	4.1657	4.0280	3.9573	3.9141	3.5757	3.7917	4.2098	3.6453	3.3528	3.8742	3.3949	3.6010	3.8681	4.2695	3.5643	3.5988	3.3415	3.9542	3.5347	4.2450	3.5160	3.5718	3.3957
1098772	1.6819	0.2561	0.1404	0.2228	0.1743	0.1573	1.2022	0.1289	0.2025	0.0655	0.1063	0.1214	1.2949	0.2080	0.2062	0.4221	0.4383	1.3345	0.2360	0.2646	0.2008	0.2916	1.1564
1107994	0.5265	0.4043	0.4984	0.4105	0.2287	0.2560	0.6049	0.4126	0.2771	0.4207	0.1140	0.0768	0.7370	0.8981	0.1385	0.4736	0.0763	0.7152	0.6179	0.4948	0.1432	0.3073	0.0857
1089719	4.7202	4.9927	4.8525	4.4136	4.2744	4.6254	4.6081	4.9285	4.6208	4.3313	4.1072	4.7822	4.7089	4.8615	4.5510	4.4062	4.8388	4.7342	5.1094	4.8936	4.5011	4.1808	4.8212
1094105	2.9346	3.7667	3.1375	2.6419	2.6939	2.8794	2.8238	3.7656	3.2512	2.5924	2.6202	3.1921	2.7482	2.9734	2.8225	2.7151	3.3373	2.8862	3.7812	3.0728	2.8374	2.6266	3.3593
1098134	2.1805	2.2898	1.8646	1.8823	2.0644	1.3229	2.0251	1.9453	1.5603	1.8004	1.8699	1.2221	2.1703	2.1551	1.7979	2.0996	1.2547	2.1151	2.1166	1.8688	1.7583	2.0835	1.1446
1098830	3.0159	3.2133	2.4391	2.5888	2.7804	2.2271	3.2357	3.1070	2.3743	3.1292	3.0230	2.3610	2.4688	2.4426	2.3071	2.3735	1.7043	3.0710	2.9787	3.0214	2.6902	2.8434	2.1750
1104011	3.3074	3.4800	3.0876	3.1054	2.7431	2.7635	3.1675	3.2245	3.0034	3.0370	2.8811	2.8643	3.2832	3.2061	3.0781	2.8174	2.7908	3.0969	3.2485	3.2598	2.9394	2.8185	2.7252
279941868	1.9008	0.0000	0.0000	0.0000	0.0709	0.0000	1.8189	0.0000	0.0000	0.0000	0.0473	0.0000	0.2577	0.1134	0.0000	0.1277	0.0000	0.5614	0.0000	0.0146	0.1169	0.1303	0.5824
1090301	4.1492	4.7091	4.3294	4.0778	3.9248	3.8881	4.1549	4.5773	4.3535	3.9862	3.8926	4.0648	4.0954	4.1772	4.1611	3.8560	3.9266	4.2235	4.3502	4.2184	4.2406	3.7608	3.8470
1096799	5.4428	6.1495	6.0411	5.3717	4.9212	5.3968	5.3970	6.1276	6.2592	5.1688	4.9235	5.9717	5.2653	5.6482	5.9192	4.9576	6.2152	5.5790	6.1748	5.9932	5.8641	4.9213	6.2580
1088412	3.4683	3.7952	3.6470	3.4598	3.2407	3.0676	3.4194	3.8186	3.6396	3.2667	3.1374	3.2982	3.3394	3.6224	3.4589	3.0431	3.3893	3.4884	3.7892	3.6997	3.4002	3.1722	3.3945
280075502	1.4747	2.7446	1.3216	1.8159	2.4794	1.8005	1.8343	2.8509	1.4250	1.9812	1.6618	1.7780	1.7066	1.8018	0.5686	1.5367	0.9208	2.1550	2.5650	1.2920	1.7434	1.4876	1.3123
1098544	3.9953	4.4699	4.3741	3.9030	3.4864	3.9797	3.8178	4.2121	4.1974	3.7213	3.3098	4.1225	3.9156	4.1853	4.0204	3.6524	4.1972	3.9862	4.3849	4.3007	3.9576	3.5464	4.0999
1096381	3.5750	4.1575	3.6155	3.4110	3.1841	3.2323	3.5421	3.8731	3.3221	3.2623	3.1790	3.3088	3.1846	3.4444	3.3677	3.1973	3.4421	3.5088	3.9725	3.6076	3.2620	3.2033	3.3623
279996116	1.3922	2.7468	2.2929	2.7438	0.6630	1.5263	1.0562	1.0170	1.5069	2.0564	1.6895	0.6159	1.6975	1.9088	2.8771	0.6335	0.1875	1.3323	2.3400	1.7422	2.2115	0.7960	0.7535
1088840	2.3375	3.1333	2.5627	1.9760	1.9782	2.3862	2.2724	2.9543	2.5078	1.7615	1.7870	2.7464	2.2665	2.4539	2.1756	2.0330	3.0539	2.2692	3.2050	2.4901	2.2617	1.9157	2.9560
1099186	1.6841	2.3078	1.9795	1.5030	1.3830	1.5861	1.6790	2.1280	2.0421	1.4049	1.1707	1.7447	1.8345	1.8702	1.8477	1.5087	2.1795	1.7780	2.3565	1.9996	1.8320	1.3938	2.0671
279810851	0.3135	3.3564	1.6201	0.7098	0.5740	1.4270	0.3090	0.5285	1.1024	0.6718	0.7266	0.9521	0.5426	0.5691	0.4493	0.3647	0.9803	0.6064	2.3384	0.6804	0.5824	0.3033	1.3072
1100785	2.7927	3.4400	3.0785	2.3733	2.2937	2.7699	2.7302	3.1914	3.0377	2.2982	2.1822	3.0686	2.5982	2.9075	2.5486	2.4001	3.5782	2.7529	3.4437	3.0861	2.8112	2.3732	3.3608
1099340	3.0326	1.2121	0.7154	0.4018	1.0866	1.7116	2.4744	1.1604	0.9747	0.2860	1.4004	2.0807	1.9021	0.8587	0.4669	1.2013	1.9625	2.5684	1.2895	0.9132	0.5272	1.1845	2.3425
1100960	4.2942	4.1767	4.0693	4.1912	4.1179	3.7148	4.2160	4.1017	3.7527	4.2511	4.0383	3.3088	4.3102	4.3328	3.9965	4.0994	3.3262	4.2608	4.1754	4.2359	3.9061	3.9866	3.1639
1104537	3.0042	3.3809	2.7980	2.9438	2.7277	2.3879	2.8721	3.2346	2.9463	2.8608	2.7379	2.5490	3.0973	2.9453	2.9525	2.7232	2.5299	3.0401	3.3276	2.9118	2.9903	2.6594	2.5502
1089767	4.6374	5.3321	4.9408	4.4008	4.2419	5.0328	4.6906	5.1634	5.0850	4.2175	3.9684	5.3008	4.5598	4.6651	4.4469	4.2284	5.2437	4.7441	5.3834	4.8903	4.5292	4.0993	5.3037
1101773	2.1015	2.6875	2.2103	2.1169	1.4493	1.6652	2.0485	2.5289	2.2469	2.0598	1.4068	2.0319	1.9135	2.1398	2.3483	1.6684	2.2869	2.0579	2.7961	2.0972	2.4282	1.5547	2.0752
279958147	3.5304	3.5058	2.7447	3.0128	3.6987	2.3083	3.4467	3.8832	2.3397	3.1096	3.7094	1.9961	3.3574	3.0303	3.0172	3.5696	2.0249	3.2262	3.1411	2.9237	2.4725	3.1806	2.2302
279980848	0.4441	3.0846	2.0257	0.9570	0.3118	1.2006	0.2350	0.5767	1.7884	0.8421	0.4041	1.2544	0.5087	0.7793	0.8136	0.6159	1.2874	0.5502	2.8500	0.9809	1.3665	0.5479	1.4870
1087873	3.4016	4.0615	3.5939	2.8372	2.8918	3.2779	3.2228	3.9890	3.7256	2.7678	2.8083	3.7181	2.9872	3.1460	3.1436	2.8838	4.2640	3.4237	4.2968	3.5281	3.4072	2.8569	4.1092
1089289	2.5964	2.9477	2.9967	2.4257	2.1393	2.6043	2.5933	2.7675	2.7890	2.2964	1.9767	2.7572	2.5351	2.7827	2.5803	2.2764	2.6487	2.6906	2.7458	2.8918	2.4817	2.0964	2.8243
1104670	5.0734	5.5043	5.3396	4.7543	4.7278	5.0235	4.9234	5.6135	5.4831	4.4710	4.7465	5.3179	5.0171	5.1684	5.2734	4.6963	5.4588	5.3262	5.7344	5.3357	5.1921	4.6742	5.5162
280048164	0.5074	1.0216	0.4449	0.4460	0.0000	0.7570	0.5987	0.3082	0.3860	0.0000	0.0000	0.2151	0.8267	1.4590	0.4738	0.3382	0.0000	0.6067	0.0000	0.9223	0.0000	1.5095	0.0000
1104616	1.4258	1.1722	1.3363	1.3432	0.8568	0.7878	1.3462	1.3007	1.0670	1.1568	0.9319	0.6510	1.3143	1.4106	1.1735	1.1451	0.7937	1.2143	1.4104	1.4565	1.1708	1.0355	0.7368
1090241	2.0705	2.3539	2.0351	1.8627	1.7364	1.6830	1.9710	2.2826	1.9035	1.9858	1.4461	1.7343	1.9904	2.0897	1.7465	1.6875	2.0499	1.8808	2.4508	2.0325	1.7576	1.6445	1.8380
1088021	1.8617	2.2359	1.8160	1.6375	1.5625	1.2457	1.8526	2.0921	1.8642	1.5883	1.4045	1.4900	1.7851	1.8094	1.7512	1.5810	1.8751	1.8136	2.1989	1.8494	1.7669	1.5072	1.7118
1087014	3.3401	3.6182	3.5224	3.0191	3.2342	3.4613	3.3383	3.7805	3.4563	2.9185	2.9116	3.3314	3.6052	3.6203	3.3596	3.2135	3.4825	3.4810	3.8253	3.4967	3.1645	2.9314	3.6272
279685240	3.6887	3.7914	3.4035	3.1269	3.6343	3.1295	3.6574	3.8175	3.4503	2.9618	3.4316	3.0544	3.5948	3.5046	3.0150	3.6879	3.3944	3.4350	3.7287	3.4261	2.9722	3.4233	3.2767
279778902	2.0396	1.7266	1.9151	1.7738	1.7006	1.5233	1.6000	1.3854	1.1219	1.7109	0.7388	1.1064	1.8007	2.4853	1.1824	1.4231	1.3990	1.5484	1.4812	1.8375	1.7164	1.2690	1.1395
1090377	4.5208	5.2573	4.9063	4.4868	4.2424	4.6735	4.4524	4.9815	5.0071	4.3821	4.1060	4.8816	4.4125	4.7409	4.5234	4.0327	4.7992	4.6747	5.1721	4.8977	4.6063	4.1649	4.9664
1104546	4.7652	4.3078	3.7068	4.2050	4.5598	3.8825	4.6376	4.2660	2.9964	4.1202	4.3302	3.0781	4.8263	4.4153	4.1637	4.7112	2.7458	4.2316	4.2274	3.9152	3.5444	4.4061	2.7819
279855807	1.7043	2.3965	1.4092	1.3625	1.5591	1.6632	1.5212	2.3638	1.8585	1.6121	1.4847	1.7033	1.6830	1.8707	1.4889	1.3453	2.3245	1.8239	2.8113	1.6425	1.3009	1.3168	1.8647
1095221	2.3839	3.3677	3.1072	2.4216	1.9678	2.8272	2.2906	3.3697	3.2510	2.3098	2.0785	2.9341	2.4546	2.8114	2.7358	2.1858	3.4684	2.6011	3.5810	3.0406	2.7402	2.1180	3.4290
1101182	2.2236	2.0624	1.9920	1.9653	1.8181	1.3738	2.0397	1.9093	1.8486	2.0097	1.5655	1.4563	2.1944	2.1659	1.8522	1.8705	1.7852	2.1681	2.0905	2.0808	1.8892	1.7553	1.5299
280110317	0.5695	0.6840	0.5817	0.0000	0.9162	0.3455	0.6696	0.6294	0.6657	0.0000	0.6541	0.0000	0.6363	0.4375	0.0000	0.3069	0.0579	0.2392	1.1565	0.7834	0.0000	0.5985	0.8409
1087654	2.4711	2.5869	2.2033	2.0588	1.9883	1.7667	2.3916	2.4184	2.0264	1.9780	1.8713	1.7221	2.2377	2.2046	2.0331	2.1027	2.3770	2.2752	2.6779	2.2285	2.1136	1.9727	2.1018
1088802	2.4066	2.5258	2.1458	1.7392	1.8487	1.8567	2.1793	2.4984	2.2110	1.3669	1.4018	2.0371	2.1176	1.9947	1.9073	1.8741	2.9905	2.4133	2.8487	2.1668	2.3325	1.8402	2.6587
280136559	3.6719	4.0588	3.7965	3.6997	3.4255	2.8877	3.4924	4.5320	4.0048	4.1083	3.7229	3.2055	3.7474	3.5914	3.8900	3.7571	2.6370	3.8016	4.2368	3.2528	4.0789	3.2859	3.3500
1089432	3.2832	3.4794	3.1976	3.2817	2.8711	2.3954	3.0659	3.4080	3.1856	3.1191	2.9009	2.5864	3.3900	3.2701	3.4346	3.1124	2.9103	3.2401	3.5253	3.1635	3.4145	2.8971	2.6039
1092653	3.2715	2.8091	2.4956	2.9030	2.8895	1.9621	3.1337	2.6456	2.2630	2.9561	2.7239	1.6394	3.1224	2.8369	2.6545	2.9373	1.8359	3.0373	2.5839	2.5336	2.7718	2.6424	1.6387
1095797	2.4544	2.3373	2.0625	2.4588	1.8770	1.3932	2.4352	2.0501	1.8793	2.4752	1.6134	1.3910	2.1918	2.1039	2.2885	1.8596	1.4643	2.2960	2.0420	2.1827	2.3460	1.7691	1.3120
1102485	3.6844	3.7434	3.3630	2.9002	3.2132	3.7591	3.3966	4.0001	3.0136	2.5908	2.9993	3.4476	3.5846	3.3272	3.4024	3.1581	3.9424	3.8400	4.3348	3.3865	2.8855	3.0285	3.9856
1092979	2.6514	2.3557	2.3173	1.7301	1.8785	1.4574	2.4405	2.4471	2.1770	1.4852	1.6195	1.7712	2.1154	2.0414	1.9662	2.0774	3.2800	2.5572	2.8541	2.2617	2.5802	1.9976	2.7915
1088005	2.5075	1.8644	2.1538	2.3057	2.0730	1.1921	2.4285	2.0467	1.7030	2.1430	1.9974	1.0976	2.4702	2.2543	2.1194	2.3265	1.4566	2.3808	2.0914	2.2038	2.2026	2.1065	1.3085
1094500	3.5742	4.1929	3.6349	3.5199	3.2081	3.2921	3.3671	4.0689	3.6659	3.4282	3.1631	3.6663	3.6811	3.6609	3.6766	3.2170	3.5579	3.6024	4.0687	3.6507	3.4961	3.1541	3.5655
1091998	3.9709	3.7891	3.7118	3.5386	3.7167	3.2204	4.0643	3.6499	3.3990	3.6690	3.2663	3.2608	3.8118	3.8346	3.6805	3.5804	3.2591	3.7734	3.6494	3.7557	3.4518	3.4068	3.1598
1095253	5.0527	5.4374	5.5118	4.8471	4.8252	5.1493	5.0070	5.5294	5.7933	4.7868	4.6539	5.5507	5.0087	5.4163	5.1794	4.7468	5.5960	5.2021	5.6105	5.5667	5.0237	4.6243	5.5666
280082791	1.9466	0.8812	2.0179	1.7163	0.9896	1.0078	1.8799	1.3186	1.7157	2.5376	1.3824	0.9282	1.1200	2.8260	1.0086	2.2194	1.3681	1.6914	1.2049	2.0285	1.1848	1.3629	0.6576
1086951	1.8884	0.2299	0.1246	0.0000	0.4191	0.0603	1.4547	0.1070	0.2372	0.0589	0.1365	0.2462	0.7775	0.2452	0.0692	0.0700	0.3796	0.8911	0.3596	0.1546	0.2629	0.2172	1.1779
1101079	1.6786	0.0000	0.0345	0.0000	0.0000	0.0658	1.2085	0.0866	0.1310	0.0000	0.0000	0.0355	0.1734	0.0286	0.0000	0.0382	0.0570	0.6493	0.0000	0.0858	0.0377	0.1207	0.1318
280060547	2.8451	3.2079	2.5312	2.6631	2.2872	2.1673	2.8930	3.0415	2.6783	2.7322	2.0122	2.2100	2.5292	2.5050	2.9936	2.2433	2.4503	2.6828	3.0997	2.6169	3.0606	2.3032	2.3322
1102862	4.5542	4.0323	3.7921	3.3868	4.1021	3.9935	4.2043	4.6876	3.4606	3.2480	4.3322	3.9897	4.3334	4.1381	3.8592	4.1289	4.0296	4.4457	4.6592	3.9989	3.3541	4.0948	4.0378
1098528	1.9633	2.4402	2.2496	1.6628	1.7975	1.8143	2.1112	2.0620	2.1697	1.5479	1.6054	1.9607	1.6654	2.0498	1.8586	1.6691	2.0281	2.0603	2.3168	2.3144	1.8316	1.7879	2.0070
1104972	0.7776	1.6842	0.7160	0.7075	0.4270	0.1464	0.6220	1.3572	0.3485	0.5464	0.5017	0.6975	0.6417	0.7533	1.1275	0.6308	0.5770	0.6073	1.6093	1.0320	0.5602	0.4962	0.6950
1087553	1.4985	0.3692	0.3017	0.4900	0.4133	0.4297	1.2087	0.2606	0.2850	0.6163	0.5306	0.2052	1.6848	0.3467	0.3430	0.6267	0.2975	1.9083	0.2479	0.3272	0.3984	0.4374	0.4605
1090332	1.2609	1.3449	0.8257	0.3680	0.9669	0.7950	1.2696	1.0404	0.8776	0.4715	1.2373	0.8998	1.2848	0.6616	0.3684	0.9586	0.6890	1.4717	1.1386	0.7023	0.3779	0.9128	0.9569
1094042	3.6584	3.9473	2.9171	3.4191	3.3469	2.7810	3.6612	3.7577	3.1061	3.5011	3.4270	2.8638	3.6444	3.1653	3.4112	3.4458	2.4296	3.6911	3.6856	3.1233	3.3635	3.3517	2.5484
1101774	1.8364	1.9230	1.3550	1.4395	0.9636	0.9375	1.7770	1.8218	1.7399	1.3451	0.9972	1.2778	1.4402	1.2096	1.7658	0.9924	1.6933	1.6291	1.9935	1.4212	1.8209	1.0243	1.5835
1100382	1.8106	1.6816	1.6295	1.4850	1.4414	1.2688	1.6709	1.7258	1.6007	1.4762	1.2736	1.2517	1.8371	1.7676	1.6972	1.5139	1.5247	1.8268	2.0228	1.7166	1.4482	1.3948	1.3135
1103210	5.7023	5.3287	5.9556	5.0505	5.5135	5.8018	5.6096	5.9016	5.6068	4.7002	5.1253	5.7970	5.5818	5.8365	5.2821	5.4523	5.9040	5.7468	5.9389	5.7706	4.9575	5.2066	5.9598
1095135	3.3180	4.6902	3.2765	3.7703	3.5340	2.5480	3.2452	3.8481	3.5677	3.8098	3.4019	2.4946	3.0754	3.2003	3.4299	3.6206	2.0953	2.9511	3.3297	2.8398	3.3555	2.6655	2.0577
1102322	2.9013	2.4467	2.2618	2.3296	2.4737	1.9334	2.8112	2.4416	2.3972	2.6701	2.7754	1.7429	2.6132	2.1462	2.1341	2.4350	1.2924	2.8976	2.2710	2.2139	2.1188	2.2818	1.7540
1100166	2.7696	2.2445	2.1889	2.5890	2.3552	1.8900	2.7711	2.1568	1.9002	2.5456	2.0310	1.5160	2.8081	2.5657	2.3809	2.3454	1.4286	2.7353	2.1289	2.1149	2.1934	2.1151	1.4437
1090544	1.8724	0.3776	0.5581	0.2605	0.1785	0.5089	1.5359	0.3264	0.5673	0.3470	0.1086	0.6899	1.3453	0.3002	0.4594	0.4519	0.8518	1.6767	0.7292	0.3051	0.6199	0.1403	1.9013
279876690	1.4683	0.0000	0.0000	0.2864	0.0000	0.2034	1.7786	0.1222	0.1860	0.3676	0.4316	0.1464	1.3418	0.0000	0.4333	0.1549	0.1787	1.5304	0.0000	0.1211	0.1710	0.4368	0.3851
280040635	1.4383	1.2374	1.1664	0.8980	1.3144	0.1905	1.3563	1.5520	1.0450	0.8668	1.4178	0.7243	1.3376	1.3537	1.1350	1.2376	0.7044	1.5879	1.1040	1.0611	1.0206	1.3935	0.6830
1089276	3.4680	3.8406	3.6460	3.2635	2.9865	2.6845	3.3237	3.5318	3.2672	3.1525	2.7262	2.9292	3.1038	3.4406	3.3767	3.0667	3.7671	3.3614	3.7681	3.5527	3.5415	2.9528	3.3927
1090353	2.4804	2.4274	2.4060	2.5146	2.1361	1.5450	2.5097	2.4476	2.1087	2.4688	2.2453	1.8370	2.5245	2.3199	2.4076	2.1499	1.2923	2.4062	2.2488	2.4508	2.2363	2.1506	1.7940
1091988	3.8141	3.7717	4.0425	3.8365	3.5778	3.0499	3.7124	3.8296	4.1066	3.7633	3.5184	3.2246	3.7898	3.9631	3.9594	3.5983	3.5575	3.9105	3.9581	4.0222	3.9829	3.3911	3.4169
279890535	1.8501	2.2056	1.9635	1.7666	1.8129	1.3752	1.8024	1.7968	1.9082	1.2487	1.4243	1.4877	1.8468	2.1775	1.7758	1.7828	1.6826	1.8070	1.9326	1.8221	1.6243	1.2892	1.8167
1091168	3.7200	3.8924	3.6859	3.6846	3.4689	3.1444	3.6908	3.7274	3.7067	3.5475	3.3850	3.1807	3.6709	3.6035	3.5175	3.3566	3.3290	3.7172	3.8790	3.6447	3.5608	3.3016	3.2389
280093904	4.2921	5.0287	4.1316	4.1677	4.0904	3.8933	4.2154	5.0571	4.7478	4.0831	4.2441	4.5250	3.8927	4.0800	4.4378	3.6306	4.2538	4.5293	5.0259	4.4642	4.2215	3.9180	4.5517
1091380	4.6835	4.9763	4.7846	4.2955	4.7918	4.5481	4.5872	5.1980	4.7106	4.1450	4.5594	4.6250	4.7813	4.7458	4.4311	4.6049	4.6974	4.8334	5.2556	4.7089	4.2753	4.5023	4.6885
1095394	3.5560	2.9899	3.0000	3.2386	3.1266	2.6919	3.4868	2.8282	2.4731	3.2563	2.9463	2.3154	3.2039	3.3894	2.7413	3.1014	2.1627	3.1369	2.8815	3.2091	2.6714	2.9693	2.0970
280115044	2.8896	2.3543	2.5957	2.5439	2.7071	2.0185	2.8297	2.2984	2.4168	2.4265	2.3079	1.7629	2.8769	2.7364	2.4774	2.6486	1.7559	2.6789	2.2247	2.5727	2.3215	2.4759	1.6755
1094394	1.7822	1.3994	1.0895	1.0120	1.3641	0.8468	1.5828	1.2048	1.3470	0.8973	1.3805	1.1184	1.6352	1.1798	0.7970	1.4617	0.9421	1.8484	1.4195	1.1140	0.9501	1.2974	1.0136
279821554	2.6741	2.9242	3.0324	2.5565	2.9103	2.2702	2.5062	3.4067	2.7601	2.1463	3.0703	2.3775	2.6211	2.6785	2.5090	2.7852	2.3620	2.6461	3.3545	2.7069	2.1996	2.6671	2.3641
279773191	2.4203	2.7275	1.9286	2.1021	2.5012	1.7119	2.5254	2.8310	2.6150	2.0127	2.7999	2.2232	2.5928	2.1126	2.2418	2.3231	1.9103	2.6445	2.9633	2.2284	2.1397	2.1498	2.0440
279970896	3.0262	1.0106	2.3977	1.8355	3.0963	1.6513	2.9352	2.6793	2.5209	2.2579	2.6118	1.8912	2.9420	2.2437	2.1221	3.1003	1.7461	3.2059	2.8962	2.5609	1.8883	2.9796	1.8845
1095467	1.9464	2.1517	1.8841	1.7763	1.3594	1.3822	1.9737	2.1868	1.9488	1.7498	1.3770	1.7430	1.6131	1.6685	1.6703	1.3584	1.9850	1.8174	2.3254	1.9455	1.8896	1.3510	1.8330
1086968	3.6788	3.9747	3.7697	3.2727	3.0576	3.4319	3.5352	3.9274	3.8254	3.3119	2.9266	3.8401	3.4669	3.5891	3.4626	3.0468	3.9902	3.6907	3.9817	3.7440	3.6638	3.0516	3.9354
1096726	5.2544	5.7651	5.6591	5.3944	4.7083	5.2846	5.1729	5.4600	5.5938	5.2381	4.5562	5.5179	5.2228	5.5962	5.6744	4.7565	5.1317	5.1749	5.4390	5.6575	5.3049	4.6724	5.2743
1094654	2.9584	3.2082	3.0303	2.9822	2.6147	2.5494	2.7605	3.1532	3.0271	3.0161	2.5708	2.7270	3.0879	3.1422	2.8390	2.7485	2.5885	2.8296	3.3715	3.0732	2.6203	2.7312	2.7773
1094183	3.5488	3.7076	3.8026	3.4860	3.3002	3.1587	3.5428	3.7101	3.6755	3.4267	3.2432	3.2863	3.5606	3.8255	3.6201	3.3429	3.4074	3.5258	3.7798	3.9110	3.5376	3.1972	3.3392
1088279	7.6031	7.8425	7.6292	7.1870	7.2111	7.4357	7.3560	7.7132	7.3173	7.1031	7.2047	7.5447	7.5982	7.7172	7.2262	7.3115	7.6344	7.6314	7.8705	7.6753	6.9884	7.2790	7.5264
1097073	3.0097	1.8216	2.1166	2.1322	2.5446	1.5543	2.7812	2.1890	1.4216	2.2459	2.2862	1.1720	2.9743	2.5573	2.1105	2.8130	1.7282	2.8182	2.4211	2.3245	2.2385	2.7322	1.3475
280102958	3.6591	3.0191	3.3661	2.7859	3.7329	3.4598	3.2900	3.7080	2.4526	2.7046	3.0812	2.4139	3.3896	3.6864	2.9694	3.6470	3.1689	3.5746	3.9631	3.3017	2.7105	3.4209	2.7850
1096782	3.6068	4.1555	3.8031	3.3613	3.4280	3.6142	3.5115	4.1085	3.9217	3.3505	3.2392	3.7693	3.5058	3.6855	3.4378	3.2621	3.7197	3.6749	4.0952	3.8468	3.5573	3.2966	3.7625
280087855	0.6685	1.3689	0.7247	0.6616	0.2316	0.2695	0.6766	1.5560	0.6498	0.8974	1.0066	0.4789	0.9567	0.5359	1.0544	0.8762	0.3154	0.7670	1.9782	0.7799	0.8369	0.6333	0.4424
280097776	4.0213	4.0499	4.5608	4.2961	3.4667	3.8802	4.0926	4.0333	4.2992	4.0553	3.0076	3.7128	4.0322	4.5657	4.2402	3.8981	4.1494	3.8536	4.1256	4.5604	4.4851	3.4998	3.7756
1092956	4.5228	5.0764	4.2239	4.1499	4.3336	4.1700	4.4429	5.0608	4.4481	4.0402	4.3745	4.5816	4.6192	4.4768	4.3519	4.2859	4.3837	4.5280	5.0851	4.3796	4.1452	4.2339	4.5146
1103844	2.0678	2.7555	2.2272	2.2937	1.7546	1.8639	2.0796	2.5082	2.4719	2.1918	1.6290	1.9569	1.9463	2.1519	2.2630	1.6656	1.9549	2.0519	2.6058	2.0420	2.2240	1.5508	1.9024
1102349	4.7858	5.0008	4.8158	5.1380	4.2655	3.8008	4.8644	5.1079	4.9811	5.1413	4.7543	4.1018	4.9765	4.7619	5.3695	4.8777	3.7268	4.8484	4.7834	4.8263	5.2098	4.3197	4.0127
279795891	1.9249	1.8147	1.4894	1.5249	1.6281	0.8018	1.8118	1.8402	1.2781	1.5782	1.5300	1.0542	1.7501	1.6850	1.5344	1.4751	1.2707	1.8637	1.8329	1.6427	1.5015	1.6889	1.1474
1104548	3.6302	3.0368	3.0164	3.1604	3.6822	2.5944	3.5084	3.4684	2.7954	3.1780	3.0973	2.2534	3.3466	3.5720	2.9866	3.8567	2.0732	2.9622	3.1838	3.0172	2.6339	3.0364	2.2959
1103551	1.9323	2.2126	1.9779	1.7310	1.6536	1.3781	1.8474	2.1807	2.0690	1.6075	1.5589	1.5961	1.7555	1.8836	1.7966	1.5485	1.9879	1.8941	2.1801	1.9501	1.8287	1.5276	1.7403
279959846	1.5835	1.8621	1.7761	1.5210	1.1146	0.7784	1.3896	1.8992	1.3113	1.3625	1.2016	1.1082	1.4603	1.2245	1.4292	1.2401	1.6013	1.3704	2.1981	1.4373	1.3063	1.1363	1.3889
1088614	1.8110	2.0289	1.6215	1.4599	1.5231	1.2062	1.7699	1.9225	1.5715	1.3887	1.3638	1.4047	1.6589	1.5554	1.4181	1.6635	1.5219	1.6496	1.9270	1.7517	1.2863	1.4905	1.3781
1096480	5.0272	5.3713	5.3760	5.0454	4.5170	5.0145	5.0454	5.4032	5.4535	4.7066	4.5367	5.4493	4.8167	5.0617	5.2586	4.3685	5.1103	5.1720	5.4958	5.4145	5.1370	4.5015	5.3197
1091300	1.1093	1.6411	1.2965	1.1840	1.0511	0.6818	1.1808	1.4722	1.2088	1.0467	0.9606	0.7157	1.1188	1.1804	1.3614	0.9579	0.6658	1.1132	1.6504	1.2503	1.2027	0.9716	0.8051
280036163	1.7929	1.9548	1.9108	1.3868	1.5039	1.3850	1.7691	1.8154	1.9525	1.4294	1.3441	1.6324	1.7056	1.8132	1.6475	1.4359	1.6511	1.8044	1.8423	1.8962	1.6225	1.5472	1.6038
1093788	2.6485	2.4822	2.2135	2.2995	2.3694	1.5586	2.4907	2.5055	2.2002	2.0412	2.2813	1.7115	2.4447	2.4404	2.2663	2.3142	2.0975	2.4833	2.4460	2.2447	2.1828	2.2251	1.7627
1094551	3.2551	3.7193	3.6161	3.1749	3.3150	2.8981	3.2085	3.9623	3.6239	3.0803	3.1092	3.1622	3.3506	3.3166	3.5582	3.2047	3.1013	3.3538	3.8549	3.4579	3.5134	2.9221	3.2919
1096498	5.6171	5.9986	5.8092	5.5938	5.5194	5.7431	5.4671	6.1835	5.7938	5.3629	5.4668	5.6801	5.7263	5.7714	5.7034	5.3019	5.3357	5.5924	6.1842	5.7373	5.4273	5.2027	5.4441
1105270	1.1157	0.6396	0.6093	0.2623	0.6505	0.4242	0.8554	0.7736	0.3123	0.3582	0.7124	0.1526	1.3733	0.8662	0.6640	0.8552	0.3566	0.8707	0.8176	0.6362	0.2034	0.8338	0.2960
1100858	2.6296	2.6138	2.6055	2.3733	2.3715	2.3509	2.3716	2.7864	2.1768	2.3203	2.0819	1.9883	2.3567	2.6239	2.3330	2.3762	1.9786	2.3905	2.7570	2.3794	1.9279	2.0977	2.1020
1088879	3.0987	3.1323	2.8579	3.0090	2.8733	2.1498	3.0548	3.1357	2.8266	2.9457	2.5770	2.2611	3.1171	2.8698	2.8633	2.8253	2.7411	3.0863	3.1673	2.8081	2.9986	2.6050	2.4148
1097061	4.2128	4.1537	3.5632	3.9249	4.1877	3.6238	3.9323	3.6825	2.6135	3.7799	3.6215	2.1737	4.3232	4.0795	3.2850	4.4526	2.8582	3.6342	3.6467	3.1979	3.1580	3.5918	2.2097
279716158	1.5520	1.5940	1.7921	1.4039	0.5309	1.3229	1.9018	1.1976	1.4617	0.8292	0.8565	1.6822	1.5588	1.4483	1.0060	0.9316	1.5629	1.4248	0.9247	1.7713	1.4097	0.7915	1.9083
1095750	3.1169	3.0553	2.7169	2.6804	2.6161	1.5239	2.9725	2.9741	2.3665	2.6710	2.6667	1.9081	2.9042	2.8483	2.8046	2.8046	3.0772	3.0449	3.2858	2.8566	3.0468	2.7928	2.5685
1104630	3.0801	2.6320	2.9809	2.6000	2.5431	2.4459	2.9372	2.6239	2.8641	2.4280	1.9406	2.4196	2.7541	2.9150	2.6718	2.5073	3.1498	2.9384	2.9916	3.1093	2.8033	2.4467	2.8613
279484224	3.2910	3.8119	3.0324	3.9736	2.7762	1.6918	3.4525	3.9573	3.9504	4.4344	3.5541	2.5712	3.4367	2.7678	3.8486	3.3936	2.1312	3.4765	3.7223	2.7549	4.0959	2.3947	2.3092
1094276	1.9168	1.8344	1.7997	1.6958	1.5128	1.2330	1.7255	1.8335	1.5643	1.7744	1.1973	1.3771	1.9071	2.0646	1.6158	1.5809	1.6642	1.7168	1.9499	1.7907	1.3911	1.4968	1.4898
1087338	3.9177	4.1755	4.1220	3.7948	3.5611	3.6656	3.8784	4.1272	4.1431	3.6200	3.5116	3.9484	3.8306	4.0558	3.8817	3.5090	3.9655	3.8991	4.2705	4.0875	3.7769	3.4687	3.9487
1100411	3.7682	3.1180	3.0001	3.3744	3.5645	2.2113	3.6751	2.8997	2.5037	3.3951	3.3588	1.7988	3.7257	3.3668	3.1831	3.7455	1.8586	3.4352	2.7382	3.0750	3.0274	3.3839	1.7126
1088024	3.8164	3.3439	3.3250	3.5154	3.6312	2.8310	3.7312	3.8406	3.3006	3.5935	3.8596	2.8262	3.6634	3.6107	3.2538	3.7005	2.3848	3.8555	3.6033	3.6548	3.4579	3.7194	2.6847
279801201	4.4480	4.3879	4.2542	4.1999	4.4105	3.7855	4.4329	4.3760	4.0314	3.8321	4.6190	3.9104	4.4094	4.6403	4.2176	4.1097	3.5565	4.1903	3.9925	4.5300	3.7928	4.1961	3.4982
1103038	2.2480	2.0525	2.2361	2.1391	2.0871	1.2267	2.2414	1.8960	2.1235	2.1512	2.0119	1.6496	2.2871	2.3999	2.1784	1.8719	1.5084	2.0707	1.8540	2.2915	2.0254	1.8657	1.2401
1100974	0.9139	1.0207	0.9567	0.6101	0.7366	0.4390	1.0976	1.1516	1.1262	0.8600	0.9398	0.3255	0.9536	0.7351	0.7802	0.8295	0.1710	1.0044	0.8904	0.7334	0.7515	0.7136	0.4902
1087483	2.6903	1.4009	2.3243	1.7014	2.1418	1.6882	2.5566	2.3780	1.8763	1.5241	1.9129	1.8301	2.3778	2.4072	2.1883	2.1518	2.5940	2.6518	2.6188	2.4671	1.8842	2.2142	2.3622
1096537	3.1305	0.5504	0.8009	0.4452	0.5017	1.0544	2.6449	0.5889	0.4959	0.4389	0.5481	0.8577	2.2501	1.0231	0.4181	1.7483	3.3752	2.8017	1.6739	1.2036	0.7079	2.0853	2.6471
1089562	3.1804	3.7481	3.6612	3.0405	2.8523	3.3675	3.1638	3.7292	3.8396	2.8751	2.8146	3.7067	3.2534	3.3866	3.5379	2.8235	3.6070	3.3209	3.7550	3.6405	3.2139	2.6354	3.8257
1089233	3.0692	2.8282	3.0290	2.5495	3.0140	2.5597	2.9373	2.9291	2.7196	2.3981	2.8732	2.3085	3.1328	2.9779	2.6521	2.9803	2.3658	3.1087	2.9175	2.8286	2.5211	2.7887	2.5253
1087858	2.6121	2.0702	2.4548	2.2735	2.2436	1.6752	2.4736	2.1104	2.1596	2.3416	2.1496	1.7148	2.5665	2.6946	2.4084	2.2786	1.7671	2.4646	2.2363	2.6042	2.3301	2.2465	1.5290
279983244	0.7716	2.2735	1.0061	0.6463	0.9300	1.2581	1.2594	2.1512	1.7984	0.5486	1.0365	1.4764	0.9647	0.4419	0.9210	0.7818	1.1385	1.0727	2.1068	0.5725	1.0191	0.6041	1.4759
1096955	3.8997	4.4421	3.7385	3.9415	3.5264	3.5521	3.8407	4.0776	3.5542	3.8348	3.2900	3.5065	3.8770	3.8714	3.8808	3.5224	3.6548	3.8155	4.3090	3.8335	3.7502	3.4079	3.4313
1090939	2.5971	2.7308	2.9752	2.0791	2.2353	2.9697	2.3647	2.7009	2.6655	1.8700	1.8122	2.7947	2.4893	2.9346	2.2212	2.2080	3.0600	2.4576	2.9303	2.9022	2.2149	2.1057	2.9897
1097870	0.8665	0.6939	0.7053	0.1775	0.3896	0.5779	0.8787	0.5096	0.7609	0.1445	0.3051	0.7550	0.6057	0.5287	0.0608	0.2251	0.6782	0.7595	0.8141	0.6005	0.1163	0.3508	0.7535
1100526	4.3116	4.9971	4.7763	4.1279	3.8754	4.2967	4.3108	4.8164	4.9085	4.0569	3.8746	4.7736	4.0095	4.2311	4.3565	3.8022	4.6721	4.4085	4.8974	4.7090	4.6048	3.8045	4.8202
1101559	3.0539	2.6978	2.6737	3.0735	2.8628	2.3925	2.9963	3.3951	2.6413	3.0872	3.2598	1.9117	3.1972	2.8209	2.8834	3.0341	1.2830	3.0247	3.1012	2.4364	2.6841	2.7648	1.8252
1102634	2.5296	2.8034	2.6990	2.1202	2.3883	2.2373	2.5230	2.9610	2.4805	1.9440	2.3322	2.3959	2.4963	2.6704	2.2766	2.4214	2.8885	2.4552	3.2819	2.6619	2.4324	2.4921	2.4325
279729356	2.8804	2.4250	2.3757	1.9334	2.9040	1.9697	2.6431	2.7207	2.3075	2.2283	2.4922	1.6943	2.7058	2.5716	2.5911	2.7665	1.7952	2.6763	2.6151	2.2999	2.1268	2.4134	1.9857
1103383	0.5651	0.8703	0.6288	0.2636	0.2567	0.2193	0.3929	0.8747	0.3922	0.2175	0.2619	0.3753	0.6827	0.5022	0.3019	0.3547	0.2963	0.4655	0.9330	0.4319	0.2464	0.4199	0.2549
1101108	2.2471	2.6530	2.3949	1.9725	1.8114	1.8607	2.2065	2.5199	2.3986	1.8669	1.8629	2.1088	2.0854	2.1815	2.3048	1.7607	2.5028	2.2016	2.7539	2.3688	2.3140	1.7945	2.3331
280085671	3.5751	3.7474	3.5140	2.6704	3.7303	3.8602	3.5531	3.5719	3.2730	2.6606	3.0864	3.4953	3.3964	3.5137	2.4078	3.4430	3.7007	3.5402	3.6843	3.5785	2.4068	3.5023	3.6430
279533381	1.5523	0.1404	0.1473	0.0741	0.0321	0.3161	1.2968	0.1665	0.2342	0.2989	0.0845	0.2446	0.8520	0.1232	0.0849	0.1880	0.3665	1.1281	0.1041	0.1454	0.2349	0.0904	0.5293
1098100	0.4191	0.5387	0.3392	0.0000	0.2701	0.2989	0.6053	0.6637	0.6330	0.0000	0.3977	0.4363	0.5320	0.4282	0.0709	0.4271	0.2762	0.6782	0.9728	0.4622	0.0690	0.2807	0.4366
1090659	3.3450	3.6109	3.6804	3.0100	2.9314	3.5066	3.2881	3.6795	3.4021	2.8832	2.5987	3.5481	3.3707	3.6129	3.1790	3.1000	3.8260	3.3630	3.7979	3.6605	3.1531	2.9893	3.7367
1098114	2.9715	3.2882	3.2605	3.1694	2.7040	2.3713	3.0693	3.2297	3.3719	3.4191	2.8393	2.5557	2.9783	3.1205	3.4351	2.8602	2.2971	3.1309	3.2084	3.3770	3.4918	2.7418	2.4268
1104612	2.8953	2.7533	2.7028	2.3515	2.6743	2.4585	2.8039	2.5285	2.3011	2.3109	2.2033	2.4179	2.7801	2.9219	2.0527	2.5691	2.6293	2.7776	2.7871	2.7587	2.3891	2.5834	2.2228
279797681	3.5605	4.2055	4.1076	2.8126	3.8048	4.2104	3.7026	3.9265	4.4472	2.8103	3.3539	4.2928	3.4406	3.9550	3.2262	3.3658	4.4937	3.3912	4.0853	4.0229	2.8866	3.2368	4.3699
1099563	3.8571	4.4575	4.4359	3.8163	3.6847	4.1272	3.7090	4.4179	4.5295	3.6232	3.4798	4.1907	3.7720	4.1515	4.1241	3.5111	4.2630	3.9443	4.5473	4.3955	4.1158	3.4155	4.1929
1102461	3.0327	3.0223	2.0749	2.3524	2.7444	1.9410	2.9457	2.8434	1.9127	2.5439	2.6329	1.9395	2.9708	2.5935	2.2115	2.8819	2.1420	2.9379	2.8813	2.3201	2.1099	2.8214	2.0253
280073869	3.9430	4.4893	3.2236	3.2104	4.3558	3.3533	3.8548	2.5699	2.1250	3.2703	3.6030	1.9159	3.4185	3.6787	3.0313	3.9570	1.2789	3.4010	2.2977	3.1726	2.4468	3.6936	1.4750
1092368	3.1345	3.1711	2.9783	3.0538	2.7256	2.4454	3.0890	2.9993	2.8184	2.9935	2.9006	2.6412	2.8293	3.0470	2.6464	2.6451	2.3289	3.0406	3.0776	3.1891	2.9329	2.8044	2.4208
279968284	2.0769	2.8187	2.8173	2.0155	1.9264	2.3047	1.5837	2.4876	2.7851	1.9446	2.0043	2.6930	2.2285	2.5492	1.9221	2.1095	2.0559	2.0832	2.9884	2.6865	1.8885	1.9742	2.8610
1098485	4.1214	4.4499	4.2925	3.7422	3.6806	4.1367	3.9544	4.2575	4.0704	3.8111	3.5436	4.2218	3.8710	4.2462	3.6273	3.6321	4.2596	4.1305	4.3867	4.2426	3.7917	3.5125	4.3791
1103269	1.5240	1.2970	1.3468	1.3113	1.1980	0.6703	1.2997	1.2572	1.3603	1.2731	0.7927	0.5867	1.2973	1.4882	1.4130	1.0450	0.9874	1.2486	1.3828	1.3700	1.1891	1.0676	0.8236
279913965	3.3937	3.1274	3.3522	3.1671	3.1084	2.5779	3.2245	3.7067	3.4252	2.4434	2.7786	3.1562	2.8793	2.9658	3.1493	2.8689	3.5229	3.3884	3.8218	3.2484	2.9816	3.0206	3.2143
1100588	2.9555	2.8947	3.0029	2.5919	2.6335	3.2633	2.9640	2.6378	2.8442	2.4908	2.3455	2.8662	3.0232	3.2225	2.5629	2.7588	2.7751	3.0243	2.9015	3.0270	2.1372	2.3133	2.8482
1100778	2.9704	3.4809	3.0497	2.9078	2.4165	2.6102	2.8829	3.3127	2.9970	2.8562	2.6318	2.8328	2.8613	2.8702	3.2216	2.4739	2.7856	3.0322	3.4387	3.0933	3.1528	2.4642	2.8610
279751701	0.8817	0.8278	0.3749	0.0000	0.7999	0.1908	0.2593	1.1476	0.3118	0.0000	0.0000	0.0912	0.1159	0.5646	0.0000	0.8957	0.3152	0.6040	1.0578	0.6859	0.0000	1.0372	0.2579
1091868	4.2577	5.1295	4.5755	4.0012	4.1327	4.6968	4.1930	4.7363	4.4407	3.9418	3.9527	4.5520	4.2397	4.3731	3.9929	3.9305	4.5016	4.2161	4.8212	4.3946	3.8948	3.8332	4.5724
1090366	3.8384	3.1356	2.6071	3.3195	3.2174	2.5602	3.7341	2.9984	2.0749	3.3500	3.1833	2.1132	3.5751	2.9457	2.8900	3.3203	1.6827	3.4232	2.9429	2.8167	2.7314	3.1327	1.8276
1087897	2.9853	2.7341	2.7042	2.2964	2.4841	2.2186	2.7659	2.4599	1.7866	2.1192	1.9830	2.0110	2.7158	2.9360	2.1152	2.7241	2.7858	2.7520	2.6060	2.7024	2.3977	2.4402	2.3599
1098393	2.8460	2.5404	3.2947	3.1188	2.7166	1.6633	3.1868	2.6671	3.8981	3.1170	3.4701	2.3988	3.3606	3.2642	4.1767	3.1280	1.9548	3.1994	3.1765	3.3776	3.5341	2.8701	1.9650
1096036	2.7762	3.0461	2.9437	2.8989	2.4613	2.3017	2.8366	2.9137	2.7919	2.8910	2.3378	2.2865	2.6726	2.8142	2.8188	2.4219	2.5104	2.6658	3.1130	2.8252	2.8024	2.3238	2.3370
1106788	2.2859	2.2153	1.5594	1.9994	1.6696	1.1651	2.2011	2.0196	1.3123	2.0873	1.6210	0.9892	2.1868	1.7464	1.8563	1.8829	1.3965	2.1564	2.0238	1.7017	2.0326	1.7003	1.0928
1096470	3.9775	4.2191	4.1344	3.7858	3.7742	3.6800	3.9564	4.2964	4.1942	3.6288	3.6649	3.9650	3.9111	4.0277	3.9716	3.6683	3.8802	4.0432	4.3535	4.1492	3.9774	3.6174	3.9023
280013648	1.8489	1.6846	1.7664	2.0901	1.3972	1.0113	1.9512	1.4735	1.8033	1.8616	1.3632	1.0467	1.9116	1.8567	2.0024	1.4132	0.9632	1.7885	1.4631	1.9862	1.8151	1.4408	1.0436
1088029	3.9662	4.2031	4.0042	3.9922	3.5279	3.4158	3.7839	4.0803	3.8745	3.8784	3.5242	3.5807	3.9754	4.0469	4.1327	3.5698	3.5085	4.0089	4.1266	4.0105	4.0379	3.4950	3.5647
1103875	2.5764	2.1762	2.1024	2.1819	2.4419	1.7154	2.6338	2.1253	1.6230	2.3001	2.0162	1.3934	2.5475	2.3621	2.0471	2.4510	1.5408	2.4334	2.1746	2.2537	1.8172	2.2492	1.2683
1107166	5.3692	5.0775	4.1569	4.8165	4.7262	3.8223	4.9913	4.7238	3.8172	4.7932	4.3036	3.5668	5.8261	4.7368	4.8696	5.2167	4.3758	5.2032	5.1634	4.0504	5.0390	4.5976	3.9584
1091147	4.2102	4.4774	4.4748	4.2097	4.0265	3.8017	4.1058	4.4846	4.5217	4.1205	4.0919	4.0006	4.2167	4.2847	4.4089	3.8503	3.9907	4.3358	4.4674	4.4198	4.2402	3.9444	3.8207
1091756	2.9989	3.7971	2.8971	2.8009	2.5778	2.3148	3.0279	3.3746	3.0275	2.8672	2.8768	2.8379	2.6334	2.8570	2.7152	2.6828	2.9344	2.9061	3.5089	3.2564	3.2934	2.8531	2.7909
1093407	3.5989	4.7479	3.9998	3.7097	3.6077	3.5223	3.5979	4.4495	4.3701	3.7647	3.6758	3.9752	3.3354	3.7657	3.6187	3.3237	3.7555	3.6617	4.3893	4.0859	3.7583	3.4879	3.9490
1104840	2.2252	2.6951	1.7776	1.9426	1.6801	1.5005	2.1181	2.1224	1.9766	2.0505	1.6713	1.8391	2.2204	1.8935	1.9139	1.8663	1.7612	2.2332	2.1941	1.9716	1.9252	1.7372	1.8161
279827743	2.2084	0.0000	0.4739	0.3268	0.7239	0.5858	1.9949	0.6350	0.9201	0.3079	0.7887	0.3418	1.1736	0.6204	0.5245	1.1981	0.7212	1.6755	0.6239	0.6303	0.7744	0.3917	1.4152
1100724	1.4398	1.1845	1.3472	0.9867	1.2416	0.8950	1.3577	1.2093	0.9002	0.9351	0.7760	0.6959	1.6441	1.8176	1.0520	1.4420	1.5771	1.3491	1.6461	1.4566	0.9691	1.2310	1.0957
1100224	3.0418	3.3614	3.2361	2.7629	2.7679	2.9782	3.0204	3.2231	3.1469	2.7159	2.4934	3.0684	2.9931	3.1644	2.9255	2.6550	3.1171	3.0918	3.2696	3.1486	2.7914	2.5776	3.1477
279778687	1.9150	1.9295	1.2231	0.8807	2.0196	0.5002	1.9629	2.1023	1.4756	1.6520	2.1100	1.2780	1.8321	1.4945	1.7957	1.8013	0.9367	1.8376	1.7170	1.5918	1.4458	1.5884	0.9583
1098138	3.1378	3.4316	3.2807	3.0791	2.7715	2.6925	3.0977	3.2531	3.0457	2.9418	2.5678	2.7118	3.0937	3.2321	3.0108	2.9101	3.2043	3.0533	3.3950	3.2314	3.0329	2.7941	2.8920
1098162	0.9853	0.5829	0.4133	0.3646	0.3556	0.5396	1.0769	0.5256	0.5839	0.1996	0.1736	0.5308	0.9924	0.4727	0.2417	0.2367	0.5956	1.3881	0.5824	0.5142	0.3055	0.3748	1.0892
279927250	3.5250	3.4422	3.2045	3.1546	3.5392	3.0387	3.4404	3.9189	3.6014	2.9869	3.6814	3.0738	3.7511	3.4692	3.3785	3.4867	3.0554	3.7673	3.7782	3.5189	3.1309	3.5934	3.0351
1100471	5.8612	6.1320	6.1034	5.5801	5.8467	5.8224	5.8659	6.0288	5.9094	5.6119	5.8670	5.8177	5.7625	6.0178	5.5548	5.6324	5.4137	5.9295	5.8541	6.0771	5.2617	5.6331	5.6133
280137550	2.5017	0.6233	0.8896	1.5205	0.8366	0.9440	2.4429	0.6972	1.4816	1.0672	1.2864	0.7501	2.3085	0.6176	0.5839	1.0332	0.9309	2.4026	0.5602	0.7798	1.3440	0.9519	1.6032
1098726	1.5563	0.3069	0.2940	0.3331	0.2268	0.1871	1.2354	0.1604	0.3823	0.4605	0.4308	0.1623	0.9402	0.3176	0.2367	0.2531	0.2342	1.1846	0.1836	0.4172	0.3255	0.3345	0.5842
1093747	1.7643	1.6729	1.4511	1.4328	1.5103	0.9210	1.7502	1.6639	1.1858	1.4065	1.4889	0.7608	1.6932	1.6949	1.4092	1.6910	1.0776	1.6882	1.7341	1.5165	1.4528	1.5352	0.9058
1087428	1.6969	1.7401	1.6440	1.1054	1.3379	1.1879	1.6618	1.6360	1.4937	1.0611	1.0379	1.2066	1.4378	1.6839	1.1454	1.3737	1.9941	1.5110	1.9052	1.6995	1.3735	1.3599	1.7311
1088319	1.3316	1.1943	0.9235	0.3266	1.2839	1.2693	1.1129	1.2251	0.7851	0.2109	1.8685	0.8317	1.3999	0.8298	0.3666	1.2434	0.5931	1.7645	1.0658	1.3315	0.1221	1.3381	0.8474
1094652	3.0671	3.4888	3.2367	2.7535	2.5746	2.9501	2.9692	3.2708	2.9967	2.6476	2.4530	3.1242	2.8590	3.0215	2.7928	2.6101	3.3590	3.1009	3.4947	3.1385	2.8437	2.5335	3.3107
1109145	4.9532	5.2695	5.2897	4.9638	4.5678	4.4869	4.9019	5.3289	5.4136	4.8569	4.6863	4.8253	4.8448	5.0259	5.2315	4.6502	5.0010	5.0318	5.4228	5.2052	5.2938	4.4972	4.9407
1086922	1.1609	1.2153	1.1284	0.2433	0.6385	0.6098	0.9401	0.6918	0.9678	0.2267	0.5843	0.8620	0.9741	1.2690	0.3468	0.8526	1.7442	1.1815	1.1069	1.1660	0.5354	0.8468	1.5466
1095397	4.1940	4.7642	4.2600	3.8380	3.9455	4.2949	4.1380	4.5213	4.1545	3.6755	3.6403	4.4324	4.1912	4.3331	3.8606	3.9488	4.5056	4.0872	4.6589	4.2835	3.7199	3.8002	4.4128
1101788	4.1491	4.1022	4.1167	3.7143	3.9059	4.2266	4.0496	4.3028	4.0536	3.6857	3.8466	4.0615	4.3964	4.3123	3.8706	4.0037	3.8359	4.2783	4.2206	4.1760	3.7362	3.6776	3.9517
1093595	3.5083	3.9706	3.7435	3.4335	3.2698	3.2815	3.3624	3.7540	3.7958	3.4202	3.1411	3.3792	3.4057	3.7774	3.3581	3.1717	3.6084	3.4397	3.7231	3.7080	3.4789	2.9890	3.4746
1093913	4.9094	5.4730	5.0701	4.7733	4.7601	4.9125	4.7861	5.4851	5.1048	4.7508	4.6774	5.0430	4.9289	5.1848	4.8419	4.6557	4.9594	4.9002	5.4756	5.1132	4.7002	4.6270	5.0251
279731198	5.4911	5.5679	6.3827	5.1117	5.8430	5.9160	5.2985	5.7833	6.2868	4.9013	5.6038	5.2035	5.5243	6.0000	5.1851	5.5554	5.2408	5.5744	5.6929	6.1258	5.4781	5.5311	6.1171
279799951	2.6479	2.8156	2.2825	2.6180	2.3688	1.3037	2.3231	2.9710	2.1624	2.4776	2.2644	1.2962	2.7435	2.5398	2.7750	2.8158	2.0761	2.5521	2.8949	2.2594	2.7561	2.3908	1.7789
1089246	2.7446	2.2831	2.1024	2.3031	2.3597	1.4695	2.6137	2.2184	1.8891	2.3512	2.5051	1.0894	2.5671	2.2533	2.2394	2.4297	1.3380	2.4965	2.0801	2.0272	2.1242	2.3134	1.2180
1099032	2.3797	2.5094	2.1028	1.8178	2.5209	1.7373	2.3913	2.5759	2.1369	2.0263	2.4358	1.8657	2.5858	2.3433	2.0092	2.4746	1.7181	2.3710	2.3655	2.1560	1.9114	2.2365	1.6877
1097279	2.0995	2.0893	1.7440	1.7584	1.5952	1.3892	1.9611	2.0313	1.4278	1.5113	1.4907	1.4855	2.1680	1.8635	1.7306	1.8007	1.8579	2.0565	2.1695	1.6501	1.5376	1.6257	1.5797
1105391	3.0848	4.3935	3.6119	3.1904	2.7746	3.7616	2.9887	3.9032	3.6614	2.9649	2.4917	3.8308	3.1319	3.3066	3.0408	2.7535	4.1222	3.2632	4.2577	3.4716	3.1837	2.7275	3.9556
1088405	6.8740	6.9644	7.0376	6.5822	6.4175	6.9064	6.7488	6.9194	7.0094	6.8793	6.4141	7.0426	7.3711	7.2213	6.7316	6.7005	6.8718	6.8764	6.9773	6.8781	6.4746	6.2308	6.7865
1088018	1.8510	2.2922	1.5450	1.6246	1.5431	1.4662	1.8658	2.1721	1.5868	1.6937	1.6040	1.6015	1.6630	1.7334	1.6386	1.4539	1.4438	1.9448	2.3730	2.0280	1.6463	1.7738	1.6524
1098227	3.5634	3.3848	3.4456	3.2532	3.1190	2.9654	3.4121	3.2723	3.1302	3.0287	2.8260	3.0510	3.3344	3.5849	3.2491	3.1297	3.1526	3.4323	3.2968	3.5504	3.1215	3.0408	3.0450
1088230	3.6692	2.9185	3.0951	1.6130	3.3240	3.5223	2.7063	2.8528	1.9467	1.2403	2.3549	2.0129	4.8548	4.2701	2.3123	4.5796	5.0714	3.5964	4.2845	2.8912	3.1504	3.6629	3.7875
1091642	2.3693	2.7964	2.2828	2.1483	1.8260	2.3231	2.4587	2.5100	2.2105	2.0390	1.3104	2.3238	2.1729	2.3036	2.2438	1.8787	2.5174	2.3234	2.5580	2.2189	2.2010	1.5656	2.3856
1098539	2.0109	1.6072	2.1504	1.5290	1.8138	1.0613	1.8417	1.5525	1.7727	1.5164	1.4214	1.1569	1.8630	2.2907	1.7773	1.7468	1.7699	1.8438	1.7118	2.0401	1.7690	1.7548	1.4285
1102038	5.6298	3.9461	4.9909	4.4790	5.7732	4.5366	5.5422	4.9020	3.6093	4.2514	5.7128	3.3045	5.4186	5.4129	5.0200	6.0269	3.4778	5.5888	4.6266	5.2574	4.3572	5.8806	3.2774
1097465	0.7450	0.7283	0.3357	0.0534	0.3937	0.2224	0.6575	0.5336	0.5008	0.0335	0.4646	0.4533	0.6902	0.4091	0.0359	0.3605	0.3409	0.6856	0.8163	0.4117	0.0979	0.4619	0.3688
279720755	0.7669	1.5983	0.6762	0.3591	0.9215	0.5526	0.7044	1.8988	0.5908	0.3199	0.9488	0.3550	0.7210	0.5687	0.6917	0.8445	0.5441	0.8294	2.0544	0.4776	0.6531	1.0127	0.8539
280106487	1.1647	1.8042	1.0919	0.7512	1.2156	0.7325	0.7295	2.1342	0.6357	0.5942	1.7357	0.5609	1.3087	0.7496	1.0298	1.3612	0.6147	1.1076	1.7732	0.8563	1.0338	0.3397	0.7819
1092372	5.1602	4.3230	5.1326	5.0693	4.8085	4.1338	5.1321	4.4211	4.9801	5.0761	4.8101	3.7863	5.2067	5.1873	5.1142	4.9121	3.8240	5.1121	4.2863	5.0808	5.1445	4.6528	3.7845
1087211	2.0475	2.6050	2.3706	1.8690	1.5568	1.4594	1.8957	2.5001	2.0983	1.8371	1.4758	1.7128	1.7568	2.1104	2.0770	1.7210	2.7723	2.0062	2.5258	2.2404	2.0197	1.6574	2.3780
1094726	3.6022	3.9049	3.6131	3.4041	3.5039	3.4165	3.4943	3.7625	3.4342	3.2863	3.2688	3.3326	3.4732	3.6009	3.3602	3.2224	3.3502	3.6191	3.8705	3.6317	3.2506	3.1322	3.2994
1101636	1.9193	1.5612	1.7397	1.6872	1.7200	1.3742	2.0327	1.7946	1.2813	1.4787	1.5909	1.2436	1.8401	1.9231	1.5184	1.6260	1.1585	1.8321	1.5431	1.8921	1.2037	1.7002	1.0037
279805388	0.5858	3.6389	1.4446	1.6393	1.0021	1.1368	0.4517	0.5945	1.1048	0.7926	1.2638	0.5656	0.3706	0.7326	1.0595	0.8565	0.7275	0.8652	3.6620	1.0334	0.9068	0.9710	1.0684
280097757	2.2669	2.6282	2.2548	2.0722	1.8621	2.3757	2.0516	2.6278	2.1414	2.5628	1.3826	1.9143	1.8689	1.9870	2.1294	1.6867	1.6154	2.2346	2.5154	2.3881	2.0191	2.0115	1.7935
1095571	2.4964	2.5520	2.7117	2.0154	2.2407	2.3760	2.3577	2.7648	2.5152	2.1375	1.9927	2.3106	2.4012	2.6540	2.3929	2.2462	2.8204	2.4924	3.0885	2.6654	2.1320	2.1392	2.6973
279840858	2.6205	2.7107	1.8743	1.8650	2.2114	1.1247	2.1474	2.7185	1.7557	2.0649	2.1770	1.8225	2.0868	2.0867	2.1319	2.2508	2.0291	2.5311	2.7200	2.1438	2.2092	1.9650	2.0473
1108360	1.7045	0.8334	1.1145	0.6210	0.7734	1.0071	1.3997	0.7245	1.3834	0.5782	0.5827	0.9672	1.6816	1.1400	0.7994	0.7677	1.4102	1.8602	1.0812	0.9838	1.5511	0.7886	1.5199
1109011	2.2357	1.9708	2.0794	2.1059	2.2489	1.5474	2.3656	2.2723	2.0978	2.1630	2.3182	1.0322	2.3533	2.0245	1.9007	2.2114	1.2860	2.3191	2.0433	2.1154	2.2010	2.0982	1.1307
1101400	2.4707	2.1375	1.6169	1.8375	2.2128	0.9543	2.4811	1.9769	1.1715	2.0886	2.1134	1.1782	2.4012	2.0047	1.9755	2.2385	1.0208	2.2998	1.9053	1.8532	1.8037	2.0947	1.0261
1089165	4.4698	4.4670	4.2046	4.5286	4.2661	3.7089	4.5101	4.5463	4.3038	4.5870	4.5507	3.7190	4.6456	4.3000	4.3636	4.3955	3.2564	4.6605	4.4113	4.2703	4.2532	4.2209	3.5722
1098267	1.8505	2.6353	1.2205	1.5720	1.2588	1.1659	1.4266	1.8454	1.3300	1.9087	1.2234	1.1255	1.7376	1.4110	1.0853	1.3235	1.1824	1.7220	2.0716	1.2682	1.9830	1.4098	1.1616
1103056	2.6951	2.5416	2.3932	2.4486	2.3820	2.0157	2.6784	2.6417	2.3412	2.3406	2.3387	2.0008	2.6685	2.5569	2.4651	2.2313	2.0732	2.6120	2.5325	2.5891	2.3099	2.2771	2.1351
1097342	3.2963	4.0312	3.6528	3.3938	3.0098	3.4548	3.2186	3.8418	3.7260	3.2466	2.8242	3.5256	3.1759	3.4452	3.3900	2.8381	3.6605	3.3814	3.9680	3.5283	3.4405	2.7610	3.4899
1094729	2.0146	1.7747	1.5930	1.2581	1.6122	1.1710	1.7203	1.8442	1.6905	1.0847	1.5880	1.3769	1.8046	1.6283	0.8861	1.7660	2.2590	1.9539	2.2413	1.5841	1.3627	1.5871	1.9032
1092322	2.6612	2.1777	1.9193	2.2961	2.1753	1.8401	2.5494	2.4162	1.6173	2.1752	2.2090	1.4299	2.8827	2.2566	2.4050	2.3453	1.5084	2.4515	2.4169	1.9862	1.9878	2.0554	1.4145
1092411	1.9012	2.5139	2.3086	1.8988	1.9612	1.7060	1.9557	2.2581	2.2903	1.9474	1.6627	1.6236	1.8253	2.3339	2.2296	1.8273	2.1021	1.9521	2.2616	2.3678	2.0000	1.7561	1.6371
1104443	1.6492	1.6194	1.6687	1.5814	1.3187	1.1666	1.6536	1.7994	1.4177	1.3474	1.3545	0.8236	1.5343	1.7870	1.6792	1.2133	1.4289	1.8248	1.9872	1.6874	1.8064	1.4273	1.3798
1098705	2.8459	3.2439	2.7104	2.7735	2.2074	1.8623	2.7080	2.9596	2.6781	2.7011	2.0337	2.2140	2.9498	2.6391	3.1754	2.5113	3.2180	2.8356	3.3405	2.8083	3.1111	2.2851	2.7151
1097051	3.1655	3.7252	3.1397	2.9267	2.8239	2.6609	3.1025	3.4931	2.9497	2.8270	2.7174	2.9855	2.9941	2.9882	2.9989	2.8421	3.1091	3.0596	3.6276	3.1281	3.0871	2.7657	3.0501
1096944	3.9384	4.4886	4.1621	3.5343	3.5053	4.0125	3.7767	4.3888	4.1159	3.2716	3.4126	4.2378	3.6727	3.9449	3.8716	3.5629	4.4620	3.9660	4.6712	4.1733	3.8992	3.4608	4.3933
1099568	3.2918	3.5822	3.6825	3.0490	3.2413	3.3633	3.2994	3.6986	3.7934	3.0868	3.1526	3.5796	3.3570	3.4109	3.3246	2.9702	3.3170	3.5244	3.8459	3.6039	3.2898	2.8693	3.6084
1101154	1.9877	1.5938	1.8737	1.7891	1.5239	1.6608	2.0598	1.4448	1.5602	1.9152	1.0756	1.0239	1.9085	2.1594	1.8018	1.5592	1.1761	1.6210	1.3137	1.9771	1.6001	1.2776	1.0781
1091140	2.2023	2.3934	2.5336	2.2571	1.8350	1.9516	2.4515	2.5189	2.9677	2.1678	1.8638	2.3950	2.1489	2.2634	2.5038	1.7903	2.1081	2.4143	2.4126	2.5884	2.2527	1.8923	2.5316
1103649	1.9548	2.0223	1.0511	1.5445	1.6107	0.7272	1.9632	1.5881	1.0359	1.6870	1.4875	0.7129	1.9128	1.3753	1.3223	1.6594	0.9385	1.6022	1.7154	1.2802	1.3748	1.4127	0.8246
279995367	2.5503	2.5716	2.1112	2.2789	2.3507	2.1742	2.2124	2.6305	2.4567	2.1144	2.2761	2.0545	2.4738	2.5013	1.9982	2.4290	2.1051	2.6308	3.0312	2.5872	2.0638	2.1528	2.4926
1098018	5.0436	5.2704	5.2096	4.3565	4.6963	5.3863	4.9391	5.3364	4.7283	4.2787	4.5240	5.2702	4.8375	5.1011	4.5370	4.6749	5.2471	5.0132	5.3199	5.1616	4.4498	4.6161	5.2228
1091171	1.6796	1.5343	1.1929	1.0035	1.2432	0.9340	1.5452	1.5863	1.0112	1.0348	0.9316	0.8887	1.3928	1.3271	1.0198	1.2081	1.5811	1.5511	1.6460	1.3201	1.2506	1.0700	1.2678
279763443	2.3433	0.0000	0.0000	0.0000	0.0130	0.0000	2.1151	0.0000	0.0000	0.0000	0.4597	0.0000	0.5791	0.0590	0.0000	0.2036	0.0000	0.3960	0.0000	0.0000	0.4875	0.3768	0.6629
1104389	1.7799	1.8955	1.3748	1.4611	1.3694	0.9158	1.6594	1.8508	1.4743	1.5649	1.4254	1.3044	1.6238	1.5245	1.5471	1.4035	1.2227	1.7539	1.9388	1.5447	1.4905	1.4597	1.1423
1103745	1.9969	2.1975	2.1568	1.9212	2.0146	1.7178	2.0593	2.1382	2.0397	1.8674	1.5180	1.6184	2.0397	2.1059	1.8769	1.7271	1.7742	2.0016	2.2354	2.0402	1.8425	1.6364	1.8007
280002833	0.2365	0.9239	0.5577	0.1579	0.5309	0.4193	0.8164	0.6816	0.3010	0.4057	0.0000	0.4488	0.1426	0.5744	0.9494	0.1775	0.1354	0.1311	1.8907	0.6766	0.0000	0.0000	0.5527
1090311	2.2441	2.1547	3.0705	2.1029	1.9755	2.5433	2.2930	2.7934	2.7154	2.0316	1.8832	2.3340	2.1093	2.9120	2.3742	2.0992	2.9928	2.4833	3.1747	2.9985	2.4679	2.1648	2.8275
1091732	0.9592	1.4554	0.7442	0.6700	0.5554	0.6911	0.9295	1.5652	0.8385	0.7697	0.6048	0.7216	0.6646	0.6809	0.9285	0.5606	0.6740	0.9071	1.3933	0.9162	0.7831	0.6473	0.6701
1100612	2.2329	1.9215	1.4437	1.9968	1.8995	1.2001	2.1012	1.8847	1.3520	2.0524	1.5589	0.9746	2.2161	1.5746	1.8901	1.7953	0.7220	2.0344	1.9148	1.5202	1.7956	1.5013	0.8638
1094604	3.6620	3.8908	3.6332	3.2621	3.1606	3.6390	3.5401	3.6700	3.3155	3.1369	2.9334	3.7300	3.5499	3.4959	3.2982	3.0892	3.5689	3.5366	3.7942	3.5525	3.0637	3.0309	3.5500
279785060	2.0368	1.7684	1.8023	2.1203	1.5193	0.7108	1.8536	1.0803	2.5049	2.2649	1.6590	1.2616	3.5103	2.7415	2.9217	2.6263	1.4490	2.2055	1.9009	2.1409	2.0874	2.1015	1.1838
1087709	2.4818	2.1771	2.2507	2.0252	2.0792	1.6662	2.4468	2.1636	2.1034	1.9438	1.8731	1.9448	2.3465	2.4741	2.1643	2.1032	2.1150	2.2187	2.3082	2.3602	1.9747	2.0023	1.9625
1102213	1.5045	1.9274	1.8792	1.3291	1.4417	1.2094	1.4731	1.8673	1.9255	1.1685	1.1655	1.2209	1.3480	1.8162	1.4721	1.4039	2.0566	1.5185	2.0212	1.9083	1.6134	1.4101	1.6635
1089745	2.2947	1.5615	1.7128	1.9479	1.8236	1.3010	2.1851	1.6654	1.4537	2.0998	1.6428	1.2551	2.6274	2.2135	1.9066	2.1218	1.0119	2.0933	1.6646	1.8326	1.5552	1.6849	1.1117
1099865	2.8835	3.6698	3.2695	2.5143	2.6813	3.0358	2.6316	3.8245	3.0579	2.2426	2.1688	3.1576	2.7167	3.0779	2.7533	2.7809	4.0814	2.7990	4.1695	3.0289	2.8499	2.5121	3.7653
279873462	2.0642	3.0063	2.7232	2.5124	1.7316	2.7555	2.1920	2.7595	3.2075	2.0991	1.4606	2.8833	2.1245	2.2869	2.4416	1.7814	2.9266	2.0908	3.6254	2.7162	2.4086	1.6493	2.9856
1088142	2.1133	2.1589	2.1211	2.0443	1.6279	1.3495	2.0179	1.8053	1.8929	2.0691	1.4627	1.4162	1.9359	2.0683	1.9265	1.6449	1.5842	1.8781	1.8202	2.0819	1.8976	1.6995	1.3847
1091731	4.7228	5.2791	4.5243	4.1558	4.4582	4.8216	4.6282	5.3041	4.4577	3.9850	4.1256	4.8120	4.7023	4.5422	4.1945	4.3520	5.1513	4.7056	5.3258	4.4838	4.3421	4.2674	5.0223
280122768	1.1670	1.1466	1.1871	0.7469	0.7953	0.7820	0.7113	1.1834	0.9574	0.5254	1.2829	0.3497	1.0550	1.1885	0.5058	0.9594	1.1067	1.0210	1.3530	1.4615	0.7151	1.0545	0.9616
1093496	3.6737	3.9269	3.4172	3.3650	3.1526	3.0997	3.4664	3.4507	3.4492	3.6015	3.1690	3.0487	4.1141	3.7695	3.6156	3.5771	3.3636	3.6804	3.7402	3.3870	3.5990	3.1668	3.1838
1092410	1.5702	1.9258	1.4634	1.3750	1.3588	0.9752	1.6384	1.8960	1.6315	1.3112	1.4590	1.1213	1.4434	1.5296	1.4867	1.4423	1.4864	1.5927	1.9822	1.6205	1.4353	1.3816	1.3493
280028444	1.8678	1.7489	0.9141	1.0731	1.4981	0.5098	1.1984	1.2802	0.5729	0.7865	0.7927	0.4046	1.2315	0.7722	0.7627	0.7577	1.1713	1.5770	1.7433	1.0558	1.5380	1.1075	1.0553
1094594	3.7054	3.8269	4.0205	3.6753	3.4632	3.4402	3.5389	3.8682	4.1176	3.5675	3.0716	3.6255	3.4959	3.8896	3.8928	3.2818	3.6212	3.6688	4.0219	3.9829	3.7725	3.1992	3.5833
1087519	5.7603	6.0859	5.6684	5.8452	5.4156	5.2346	5.6019	5.5698	5.4210	6.1081	5.4937	4.9769	5.8441	5.8661	5.4899	5.5823	4.9138	5.4741	5.5917	5.7873	5.5629	5.3456	4.6267
1104676	3.8689	3.8994	3.5307	3.4059	3.6644	3.0366	3.7371	3.9378	3.2374	3.3884	3.5947	3.1537	3.8682	3.8631	3.5130	3.7712	3.4726	3.8196	3.9344	3.6400	3.3735	3.6362	3.3131
1104037	3.5309	3.7357	3.6396	3.1172	3.3295	3.6831	3.4953	3.4989	3.2964	3.0429	2.9113	3.5750	3.7567	4.0246	3.0929	3.4901	3.6899	3.4373	3.7143	3.6706	2.7790	3.2466	3.6900
1092003	1.8604	0.4778	0.8676	0.6637	0.7794	0.7157	1.6443	0.7221	0.8983	0.9122	0.6263	0.6683	1.3809	0.9213	0.8127	1.0334	0.5570	1.4843	0.8106	0.8567	0.8333	0.5816	1.0548
1103519	3.3576	3.1804	3.2684	3.1061	3.1787	2.9533	3.4365	3.2733	3.2298	2.9375	3.1737	2.9897	3.2356	3.5040	3.1016	3.0719	2.5966	3.3599	3.0725	3.5522	3.0130	3.0519	2.8422
1090080	3.1754	3.5082	3.2622	3.0946	2.9913	2.8583	3.0695	3.4792	3.2222	2.9775	2.9301	2.9875	3.2889	3.3587	3.1387	3.0473	3.0153	3.1910	3.5647	3.2291	2.9755	2.8984	2.9711
279893528	2.1319	2.0228	2.0736	1.5949	1.6511	1.3469	1.8318	1.6858	1.5509	1.6491	1.9697	1.3583	2.1848	1.8450	2.0804	1.7159	1.3133	1.8186	1.4188	2.0009	1.4165	1.8788	0.6935
280059519	1.7394	0.4947	1.2366	0.7413	0.7224	0.9721	1.5145	1.0230	1.0387	0.5783	0.4293	0.5581	1.1839	1.0251	0.7880	0.8594	1.2048	1.5882	0.9190	0.7579	1.1784	0.8888	0.9737
1088462	1.9489	2.1839	1.9240	1.4465	1.7497	1.5888	1.7647	2.0502	1.8636	1.1856	1.3929	1.6244	2.0778	1.9801	1.7204	1.8393	2.2296	1.8531	2.0732	1.8830	1.5140	1.5534	1.9573
279839311	1.6024	1.0072	1.2064	1.0579	1.2550	0.8711	1.7045	1.3415	0.9741	1.2093	0.8684	0.6689	1.4852	1.4656	1.5074	1.2109	0.9412	1.4915	1.1885	1.4835	1.2289	1.2785	0.4477
1091339	2.7689	3.1839	2.8603	2.4751	2.4664	2.8295	2.5350	3.1735	3.0065	2.4137	2.3849	2.9101	2.6258	2.9096	2.7114	2.4535	2.6941	2.8021	3.2012	2.9755	2.6668	2.2977	2.8880
1093602	5.6887	5.2909	5.4555	4.5812	5.6313	5.5892	5.3829	5.3589	4.8992	4.5433	5.3118	5.1456	6.0387	5.9248	4.8709	5.8834	5.5575	5.4018	5.4240	5.3705	4.3195	5.3049	5.2109
279760959	0.9013	0.0000	1.9350	0.9244	0.2916	0.2865	0.4670	0.0000	0.7009	0.2734	0.8509	0.1226	0.4860	0.9099	0.5939	0.8074	0.0000	0.4842	0.5602	1.6663	0.8055	0.0000	0.1299
1090893	4.3350	4.1132	4.1325	4.0225	4.0731	3.2785	4.1642	4.2013	4.1229	3.9160	3.8823	3.5152	4.2296	4.0428	4.0621	3.9842	4.1187	4.3833	4.3935	4.1265	4.1321	3.8631	3.8394
279803162	1.7352	1.6724	1.5365	1.2667	1.3975	1.1740	1.6417	1.4888	1.0467	1.1128	1.1844	0.8544	1.4581	1.6520	1.1640	1.5296	1.2573	1.6740	1.5256	1.5652	1.2117	1.4673	1.1617
1089547	2.6361	2.6506	2.2437	2.0579	2.4366	2.4713	2.5752	2.4868	2.0937	1.9768	2.1958	2.3580	2.6720	2.6158	1.9373	2.3851	2.1438	2.3892	2.5655	2.3460	1.6373	2.2140	2.1812
280137136	0.6540	0.5563	0.9474	0.1777	0.3424	0.4832	0.5544	0.3515	0.6800	0.2436	0.0087	0.2384	0.9359	0.6960	0.7061	0.2232	0.6454	0.5410	0.5004	1.1103	0.3774	0.1275	0.8796
1102983	2.4199	2.7815	2.6467	2.2926	2.0818	2.4149	2.4290	2.6001	2.6996	2.2492	1.7554	2.6369	2.4331	2.6664	2.4100	2.0386	2.6988	2.4901	2.7826	2.6000	2.3917	1.8492	2.5701
279986979	4.0722	4.3289	3.9171	3.6188	3.9729	3.5329	4.0224	4.1682	3.9747	3.6351	4.2178	3.9144	4.0303	3.9310	3.7607	3.8849	3.5863	4.2233	4.4874	4.1374	3.7410	3.9811	3.8099
1099490	2.6825	2.5859	2.3670	2.4505	2.2470	1.9807	2.5262	2.5151	2.1495	2.3818	2.0562	1.8470	2.4411	2.3526	2.4331	2.3197	1.7976	2.5100	2.5390	2.3098	2.2946	2.1799	1.6894
279712233	3.3420	2.2929	2.8610	2.6686	3.3487	2.0991	3.4739	2.1256	2.3027	2.7986	2.7647	1.9478	3.4387	2.8729	2.3824	3.2082	1.4666	2.9351	2.3633	2.7227	2.5676	2.9852	1.5336
1097371	4.0923	4.8318	4.6635	4.0255	3.9487	4.2564	4.0323	4.5765	4.5873	3.9494	3.7669	4.4029	3.9764	4.3593	4.2488	3.7759	4.4923	4.1403	4.7916	4.6359	4.3613	3.7614	4.3711
1102318	3.6114	3.1020	3.0784	3.3779	3.2554	2.7364	3.5698	2.7047	2.4734	3.3564	3.2106	2.1348	3.4468	3.5823	3.0752	3.3178	1.9577	3.4400	2.8024	3.4401	3.0558	3.3474	1.8781
1103192	1.3010	1.3274	1.5515	1.1320	0.9165	1.1420	1.1117	1.0716	1.5399	1.0239	0.6730	0.9163	1.2170	1.3460	1.0873	1.0302	0.9057	1.2725	1.3042	1.4321	1.2233	1.0439	0.9447
1093491	3.1148	3.5201	3.5789	3.1627	3.0062	2.8654	3.0291	3.6808	3.8708	3.0107	2.8189	3.1103	3.0230	3.4895	3.3928	3.0014	3.4585	3.2527	3.7763	3.4774	3.4250	2.8361	3.4132
1091875	2.8914	2.5978	2.6408	2.3967	2.2917	2.5135	2.7141	2.4427	2.3721	2.3040	2.1075	2.3377	2.9105	2.9027	2.3544	2.4193	2.6625	2.6699	2.7061	2.7114	2.3259	2.3925	2.3919
1087560	3.9095	4.1415	3.4836	3.4051	3.4322	3.3033	3.7278	3.9639	3.5076	3.6283	3.5295	3.3455	3.5989	3.3311	3.4856	3.1666	3.2183	3.9652	3.8804	3.2988	3.7363	3.1603	3.3585
279786059	3.2232	2.8994	2.8598	2.4382	2.9134	2.8504	3.0787	3.2487	2.7345	2.3119	2.6649	2.9067	3.2643	3.1102	2.9025	3.0883	2.7414	3.1410	3.0961	2.9714	2.3722	2.8123	2.9338
1088148	1.6963	1.8820	1.5849	1.3527	1.7260	1.2546	1.4847	2.0388	0.9785	1.1567	1.2540	0.9265	1.0293	1.4106	1.0652	1.4548	1.3495	1.6153	2.2346	1.4690	1.0204	1.4898	1.2100
1102158	5.5289	5.7461	5.5629	5.3163	5.5431	5.5266	5.4521	5.6299	5.0479	5.2575	5.3241	5.1928	5.5531	5.8617	5.1017	5.4926	5.0855	5.4279	5.7486	5.6329	4.9125	5.3370	4.9187
1102959	1.5313	1.6575	1.8215	1.3017	0.9903	1.1396	1.5034	1.7842	2.0418	1.2412	1.1112	1.6592	1.4390	1.6064	1.6795	1.2434	2.1106	1.7268	2.1482	1.8098	1.6639	1.0491	1.8673
1100451	2.2546	2.9687	2.2697	2.2533	1.9522	1.5531	2.0239	2.8042	2.1986	2.0803	1.8832	2.0928	2.2850	2.2682	2.3693	2.1445	2.5215	2.2728	3.0148	2.3301	2.4101	1.9108	2.1997
1100699	2.8803	3.2657	2.7445	2.7047	3.0421	2.2683	2.7539	3.1166	2.6392	2.6084	2.5806	2.2658	2.8559	3.0227	2.6876	2.8473	2.5740	2.9051	3.2569	2.7553	2.7664	2.6905	2.3412
1101364	3.8348	3.2550	3.4147	3.8061	3.6352	2.7147	3.8853	3.4841	3.4303	3.8864	3.8444	2.5632	3.9070	3.5904	3.7865	3.6557	2.0682	3.9263	3.2018	3.5567	3.5528	3.5100	2.3067
279758929	0.7761	1.1496	1.3529	0.8172	0.9360	0.4444	0.6987	0.5166	0.6695	0.4201	0.0000	0.2413	0.6860	1.1732	0.0000	0.3306	0.0997	0.0000	0.4076	0.6755	0.9889	0.6845	0.1373
1089653	6.1433	6.4502	6.2833	6.0430	6.0629	5.9353	6.1471	6.5873	6.2793	5.8950	5.9657	6.0682	6.2272	6.2521	6.3578	5.9213	5.8345	6.3184	6.6255	6.2926	6.1837	5.9057	6.0190
1094285	3.4230	4.1061	3.9222	3.3001	2.9987	3.5772	3.4210	3.9552	3.9615	3.2714	2.9651	3.9536	3.3131	3.6745	3.4482	3.0899	3.9927	3.5219	4.0102	3.8493	3.5750	3.0521	3.9361
1093269	1.8075	2.1874	1.8518	1.7501	1.6706	1.4137	1.7981	1.9430	1.6501	1.8372	1.3374	1.3691	1.8823	1.8792	1.7920	1.6391	1.3364	1.7690	2.0086	1.8343	1.7088	1.5722	1.3196
280043201	0.4910	0.0000	1.0971	0.0000	0.0000	0.0000	0.5799	0.0000	0.0000	0.0000	0.0000	0.0000	0.1575	0.5312	0.0000	0.0000	0.5338	0.5189	0.0000	0.5399	0.0000	0.0000	0.0000
279987576	0.8131	0.8210	0.5925	0.5084	0.7241	0.2405	0.4881	0.8096	0.7731	0.2602	0.5453	0.2747	0.8934	0.5646	0.2041	0.5663	0.4493	1.0106	1.0195	0.5286	0.5875	0.6067	0.3653
1093922	3.0258	3.3400	2.9383	3.0084	3.0728	2.1503	3.0593	3.2600	3.0603	2.9067	3.0562	2.2504	2.9536	2.8246	3.0498	3.0168	2.3737	2.9512	3.3270	3.0555	3.0103	2.9494	2.2859
1103862	3.6905	4.6712	4.0156	4.3410	3.4512	3.0707	3.8068	4.2845	4.4649	4.2760	3.6241	3.8555	3.4491	3.7078	4.2004	3.2847	3.3220	3.8519	4.3340	4.1705	4.4641	3.4792	3.3814
1102382	2.0309	1.6745	1.9549	1.9028	1.8149	1.5692	2.0177	1.9867	2.1049	1.9878	1.5180	1.3441	2.0946	1.9844	1.9165	1.8135	1.1884	1.9645	1.8453	1.7874	1.7141	1.3955	1.4934
1088461	2.9757	2.6219	2.8239	2.6959	2.7199	2.0076	2.8646	2.5846	2.6169	2.7014	2.6532	2.0410	2.8596	3.0838	2.7374	2.7677	2.1612	2.6843	2.6777	2.9243	2.5065	2.6813	2.0995
1102819	1.5440	1.5729	1.2736	0.9934	1.3220	1.2712	1.3192	1.5814	1.1508	1.1073	1.2232	1.1113	1.5540	1.6400	0.9693	1.4116	1.2289	1.5842	1.4734	1.4443	0.8219	1.1826	1.2256
1103100	6.9045	7.5168	7.3307	6.8937	6.6163	7.1922	6.9035	7.5417	7.4698	6.8113	6.6674	7.4876	6.8433	7.0780	7.0109	6.5074	7.0567	7.0488	7.5940	7.4412	6.9989	6.6028	7.3361
1100772	2.1942	1.3442	1.8115	1.3860	2.0110	1.8196	2.1601	2.2274	1.2199	1.5182	1.7821	1.2251	1.7374	1.6860	1.5124	1.8826	0.9821	2.2108	1.8400	1.8141	1.3856	1.6959	1.1515
279809295	3.5091	3.3958	2.7843	3.1659	3.2698	2.2423	3.2382	3.1855	2.7894	3.1923	2.6007	2.6137	3.0256	3.1523	3.1580	2.9422	2.2986	3.3611	3.3603	2.7921	3.3524	3.0490	2.1214
1089457	1.1394	0.1303	0.1958	0.0945	0.1295	0.1167	0.8256	0.1156	0.0913	0.1559	0.2691	0.0781	1.1351	0.4043	0.1353	0.4378	0.2175	1.1855	0.2621	0.1581	0.1197	0.3571	0.3131
279826150	6.4878	5.8012	5.6981	5.7350	6.2238	5.4417	6.4053	6.0171	5.3810	5.5248	6.3119	4.8908	6.4414	6.1132	6.1039	6.6260	5.0704	6.3708	6.0124	5.6032	5.6318	6.1775	4.8930
280088854	2.3355	2.7683	2.1084	2.1503	1.9297	1.7415	2.1370	2.0745	2.0520	2.5272	1.4314	1.9650	2.4540	1.8013	2.4055	2.0089	1.2510	2.3013	1.8868	1.4040	2.1102	0.9853	1.2062
1088010	1.4021	1.7168	1.5087	1.1304	1.2346	1.2141	1.3416	1.3997	1.1589	1.1284	0.9863	1.1367	1.8910	2.0031	1.3423	1.5430	1.4761	1.2565	1.5187	1.3003	0.8914	1.1906	0.9932
1087544	3.6054	4.2807	3.4328	3.7687	3.0516	3.1912	3.4437	3.8309	3.2606	3.8135	3.2540	3.2216	3.6670	3.5730	3.7351	3.1481	3.2177	3.6562	4.0653	3.5976	3.6277	3.2266	3.1019
1098283	3.6634	3.8781	4.2643	3.5217	3.1567	3.8767	3.5223	3.6819	4.1958	3.3052	2.6754	4.1445	3.4472	4.0363	3.7089	3.0744	4.2073	3.7025	3.8269	4.1615	3.6529	3.0415	4.1383
279955647	4.1845	4.4563	4.0661	3.7698	4.1089	3.6899	4.1543	4.2913	4.1329	3.7474	4.3574	4.0680	4.1433	4.0758	3.8914	3.9895	3.7468	4.3539	4.6189	4.2948	3.8702	4.0903	3.9664
1100589	2.6376	2.9822	2.7901	2.6252	2.2244	2.3917	2.6334	3.0375	2.9466	2.4144	2.2764	2.6132	2.6506	2.5565	2.8922	2.2667	2.7938	2.7125	3.0941	2.9656	2.6839	2.2507	2.6673
1105037	3.6074	2.1768	2.4189	2.7945	3.0230	2.0208	3.5228	2.3396	2.1072	2.7550	2.9767	1.7681	3.7581	2.9567	2.9389	3.3093	1.5567	3.3450	2.3695	2.5312	2.3992	2.8965	1.7992
1101419	3.0430	3.1641	2.6362	2.8972	2.7084	1.9584	2.9179	3.0775	2.5675	2.8133	2.6485	2.2477	3.1568	2.8648	3.0447	2.7284	2.3744	3.0264	3.0063	2.7283	3.0882	2.5989	2.2819
1088767	2.9263	2.9500	3.1132	2.9259	2.5608	2.1575	2.9055	2.7977	2.9579	2.8327	2.5289	2.4150	2.9201	3.0613	3.1183	2.6313	2.7342	3.0631	3.0402	3.0201	3.0570	2.4794	2.5679
1090634	4.4486	4.3564	4.3805	4.3535	4.0677	3.9066	4.3781	4.2002	4.0419	4.2712	3.9356	3.8437	4.3517	4.4434	4.2680	4.0633	3.6038	4.3962	4.1896	4.4341	4.3487	3.9485	3.6150
279651055	4.5257	4.9347	4.8212	4.4740	4.2004	4.5362	4.4907	4.9064	4.9986	4.4237	4.1500	4.7970	4.6174	4.6522	4.5264	4.2020	4.7980	4.6109	5.1375	4.7824	4.4796	4.1090	4.8283
1098285	1.7119	1.9662	1.9897	1.7605	1.4682	1.2067	1.5820	2.0071	1.9328	1.6783	1.2463	1.3076	1.7273	1.8128	1.9491	1.3224	1.5618	1.6994	1.9262	1.8342	1.8028	1.4529	1.5456
1090426	2.9799	3.2156	3.2071	2.9180	2.5829	2.4647	2.8802	2.9765	2.9547	2.8218	2.4194	2.5747	2.8841	3.1757	3.0383	2.7091	2.9495	2.9968	2.9439	3.1942	2.9543	2.5602	2.7305
1096810	3.2001	2.8757	3.1568	2.7122	2.4976	2.5762	3.0727	2.9227	2.9158	2.5447	2.2898	2.4621	3.2955	3.0750	3.0568	2.7454	3.7739	3.3802	3.2727	3.1389	3.1653	2.6300	3.2528
1088810	5.5700	5.3753	5.5230	5.1420	5.2728	5.5794	5.4349	5.2202	4.8302	4.9994	4.8755	4.9196	5.5966	5.7106	5.1561	5.2677	5.0811	5.4131	5.2855	5.4560	4.9073	5.0647	4.8360
1104617	2.8623	3.3905	3.0921	2.7910	2.4749	2.9304	2.8700	3.2343	3.2373	2.4588	2.5277	3.1938	2.3755	2.6377	2.7186	2.2141	2.8451	2.8378	3.1785	3.1390	2.5971	2.4104	2.9650
1089766	2.8532	2.5026	2.5814	2.6422	2.4194	2.2284	2.7564	2.6496	2.4247	2.5240	2.3928	2.1928	2.8864	2.7055	2.6604	2.5326	2.0105	2.7383	2.5970	2.7022	2.4396	2.2632	2.0495
1098354	4.7500	4.1005	4.2730	4.1893	4.7246	3.8490	4.8532	4.2993	3.9971	4.2820	4.8877	3.3523	4.9915	4.4092	4.1861	5.0571	2.8559	4.6751	3.9966	3.9651	3.9328	4.5019	3.1701
1098540	2.8019	2.4819	2.3867	2.6115	2.6218	1.7720	2.7754	2.7229	2.3333	2.5389	2.4997	1.7475	2.9163	2.7157	2.4337	2.8998	2.0239	2.7617	2.7651	2.6010	2.5584	2.6121	1.8894
1100798	5.2418	5.9809	5.3081	5.1644	4.9102	5.4493	4.9106	5.7072	5.2868	4.9805	4.7594	5.3755	5.5398	5.5046	4.9702	5.1284	5.4692	5.0490	5.6946	5.1000	4.8221	4.7262	5.2480
1091071	3.6463	3.3325	3.6637	3.4781	3.2697	3.6326	3.7191	3.8867	3.5332	3.3085	3.4573	3.7667	3.1942	3.6522	3.3870	2.8837	2.7001	3.7182	3.7109	3.7954	3.3405	3.2572	3.2810
279891226	1.3781	1.2720	1.6545	1.2176	0.9947	1.4788	1.4555	0.8242	1.4925	1.2631	0.7826	0.9542	1.1634	1.7246	1.1274	1.0363	0.8832	1.2468	0.9932	1.8109	0.8490	1.2333	0.8480
1087625	5.4926	5.5955	5.4153	5.3378	5.1921	4.8872	5.3934	5.4271	5.2693	5.2812	5.1246	5.0060	5.4183	5.4415	5.2359	5.1478	4.9979	5.4572	5.4032	5.4369	5.2908	5.0516	4.9170
279941031	1.1717	0.8806	1.4674	0.7993	0.6459	0.5025	1.2182	0.9528	1.3668	0.6777	1.4036	0.6026	0.8213	1.3394	0.6947	1.2883	0.7192	0.8001	0.9597	1.3188	0.9443	0.7152	0.7103
1097069	2.7234	2.8232	2.7572	2.7477	2.3339	2.4219	2.6838	2.6619	2.5400	2.7908	2.3915	2.3801	2.6219	2.8321	2.5097	2.3058	2.0428	2.6602	2.6599	2.9318	2.4424	2.3759	2.1613
1086945	2.6291	2.6415	3.1596	2.2007	2.2626	2.2912	2.6691	2.5074	2.7322	2.1774	2.1323	2.4376	2.6380	2.9870	2.7658	2.4189	3.1719	2.7267	2.7493	2.9840	2.5878	2.1835	2.8511
1092027	2.7936	3.5484	3.2115	2.4524	2.4454	2.9315	2.6548	3.4479	3.2810	2.4988	2.0790	3.2057	2.5790	2.7359	2.8439	2.3182	3.6063	2.7153	3.5352	3.0932	2.9092	2.1816	3.4692
1094210	4.6382	5.2157	5.1678	4.5215	4.4945	4.5755	4.6746	5.1431	5.3073	4.3553	4.4105	4.8439	4.4701	4.8528	4.7989	4.4173	5.1928	4.7359	5.3115	5.0886	4.8723	4.3493	5.0294
1101754	4.6617	4.8629	4.5643	4.5012	4.4453	4.0951	4.6428	4.8458	4.5904	4.6010	4.6292	4.1389	4.7429	4.5505	4.6094	4.5217	4.1669	4.7778	4.9606	4.4907	4.4974	4.3893	4.0859
1087333	3.4279	3.8779	3.5472	2.9693	3.0490	3.4382	3.2985	3.8637	3.8116	2.8137	2.8737	3.7622	3.2610	3.2958	3.2738	3.0288	3.6738	3.5055	3.7269	3.5419	3.3615	2.9373	3.8297
1093346	2.0744	1.0015	2.0367	1.3472	1.6693	1.5741	2.1015	1.6697	1.7993	1.1662	1.8399	1.7937	2.3719	1.9707	1.3536	1.8090	1.2907	2.2389	1.3001	2.5320	1.5750	1.9625	1.9283
279778571	0.9905	1.0461	1.8535	1.3014	0.9550	1.5772	1.4438	1.8273	2.1059	1.1369	1.6303	1.6404	1.4899	1.3493	1.0374	1.1654	1.5965	1.3248	2.1720	1.4521	1.0167	0.5353	1.3089
1090746	1.6990	0.9144	0.7935	0.7740	0.8468	0.8667	1.5067	0.7726	0.9206	0.7960	0.8969	0.6565	1.5420	0.9729	0.6331	0.9477	1.1094	1.7046	1.0139	0.9644	0.8200	0.8204	1.0980
280030901	4.7761	4.5228	4.5483	3.9115	4.9113	4.4658	4.9256	4.7633	3.8860	3.9765	4.7726	4.4961	4.9937	4.6743	4.4847	4.6101	4.1186	4.9791	4.8926	4.4836	3.9117	4.7543	4.0067
1097945	1.5174	1.5074	1.4997	1.2957	1.4913	0.8697	1.3238	1.6872	1.6158	1.1297	1.0484	0.8942	1.3454	1.4780	1.4868	1.1724	1.3122	1.3472	1.6141	1.5992	1.3368	1.2556	1.0439
1095551	2.5484	2.8312	2.1807	2.5602	2.0876	1.8083	2.5339	2.5008	2.0662	2.5472	2.0451	1.9097	2.4655	2.2170	2.4423	2.0490	1.8086	2.4452	2.5806	2.3191	2.3948	2.0203	1.7417
279736980	5.8316	5.9593	5.7595	5.6314	5.6214	5.6315	5.7515	5.8145	5.2409	5.6565	5.4090	5.5259	5.8008	6.1361	5.5185	5.5725	5.4577	5.6995	6.0116	5.9332	5.2626	5.5565	5.2082
1091162	2.7634	3.4841	3.2798	2.6711	2.3587	3.1289	2.7957	3.3967	3.6117	2.3186	2.3795	3.1763	2.6541	2.9827	2.8781	2.4476	3.7972	2.9766	3.6774	3.1446	3.0455	2.2688	3.7582
1096259	3.7330	4.0733	3.5572	3.5605	3.7208	3.0469	3.6894	4.0342	3.4618	3.5701	3.5017	3.0969	3.5300	3.4918	3.4177	3.4465	3.4056	3.6864	4.0272	3.5460	3.4032	3.4148	3.2592
1103836	5.1155	4.6350	4.6354	4.9663	4.6305	3.7394	5.2062	4.7148	4.2854	5.0112	5.2090	3.9979	4.7806	4.7449	5.1158	4.6782	3.1515	5.0942	4.3494	4.9522	4.8081	4.7040	3.5777
1101561	4.6153	4.6123	4.3672	4.1901	4.0482	4.3077	4.4703	4.4130	3.9772	4.0074	3.9601	4.1742	4.3622	4.5451	4.1258	4.1527	4.2776	4.5073	4.6733	4.4866	4.2384	4.0862	4.2207
1103842	2.1800	2.8691	2.2633	1.8732	1.6023	2.1052	2.0425	2.6862	2.3342	1.8499	1.5304	2.5266	2.0683	1.9939	2.0304	1.7032	2.6498	2.2385	2.9246	2.2953	2.4321	1.7037	2.5460
279963864	2.1448	2.0545	1.5411	1.2917	2.0080	0.7602	1.8352	1.7358	1.3279	1.5152	1.6378	0.8891	1.7625	1.7327	1.3755	1.8137	1.6433	1.7271	2.1122	1.5983	1.4887	2.0294	1.2029
1103710	2.2499	2.5981	2.3483	2.0711	1.7842	1.9843	2.2155	2.5416	2.4276	2.1017	1.8838	2.1180	2.2189	2.2428	2.2019	1.8255	2.4265	2.4474	2.4887	2.3858	2.3580	1.6983	2.4006
279832407	3.1488	1.6382	2.9084	1.7944	2.8029	2.6350	3.3440	3.2452	2.6260	2.2074	3.3422	2.6906	2.8760	2.6089	2.7243	2.5184	1.9671	3.3784	2.2907	2.9568	2.3753	2.7865	2.3089
279793550	3.5852	3.7877	3.3740	3.3254	3.3246	3.1428	3.4979	3.9313	3.8916	3.0856	3.5254	3.2177	3.2684	3.4282	3.5001	3.4146	3.2681	3.3546	3.8682	3.9008	3.3488	3.1898	3.4835
1100364	2.1984	2.2873	2.0823	1.9010	1.8631	1.4808	2.1584	2.0229	1.8661	1.9859	1.8786	1.5517	2.0394	2.0904	1.9613	1.8895	1.8556	2.1020	2.1882	2.1545	1.9146	1.7601	1.5680
1090197	3.7572	4.0156	3.8934	3.7347	3.4282	3.2534	3.6587	3.9800	3.8661	3.6555	3.4051	3.4523	3.6851	3.8357	3.9856	3.4164	3.6132	3.7743	4.0939	3.9004	3.8331	3.3562	3.4996
279724129	2.0314	2.6355	2.3338	1.7681	2.3192	1.8491	2.1987	2.6543	2.7696	1.7586	1.9494	1.8397	2.2543	1.8451	1.9542	1.8962	2.5982	2.1290	2.2372	2.3411	1.9831	1.9172	2.2218
1089225	2.4859	2.4200	2.4304	2.3050	2.3397	1.6476	2.4469	2.1983	2.0008	2.2657	2.1070	1.5762	2.3443	2.5915	2.2188	2.3232	1.8610	2.3514	2.3236	2.5456	2.2085	2.3166	1.6599
1093906	3.7427	4.5178	4.1865	3.5835	3.1940	4.2289	3.6206	4.4297	4.2115	3.4224	2.9970	4.5652	3.6934	3.8481	4.0464	3.2860	4.4813	3.7907	4.6723	4.0377	3.7809	2.9747	4.5740
1105909	2.8930	3.1520	2.9575	2.6723	2.6044	2.3824	2.7617	3.1671	2.9033	2.5101	2.5583	2.7978	2.7668	3.0446	2.9839	2.6304	3.0340	2.9256	3.3297	3.1271	2.8942	2.3944	2.8860
279851873	1.0947	1.3540	1.3851	1.6670	1.2139	0.8364	1.3357	1.5224	0.6632	0.9707	1.2790	0.5869	1.0877	1.3407	0.7733	1.0968	0.7915	1.2777	1.9127	1.2087	1.1366	1.0597	0.3778
1094395	2.4878	2.7871	2.8768	2.5749	2.2212	2.1211	2.5692	2.7928	2.8619	2.3482	2.0309	2.1403	2.4536	2.6499	2.5966	2.1707	2.9005	2.6524	2.9258	2.7644	2.9280	2.2291	2.5936
1091315	4.9439	5.6713	5.1747	4.6191	4.9408	4.9096	4.7906	5.5967	5.2553	4.4194	4.6747	5.1570	4.8540	5.0112	4.9201	4.7768	5.4230	4.9238	5.8073	5.0562	4.8012	4.6316	5.3239
279938997	1.7625	4.2021	4.0963	3.0338	2.4288	4.0733	2.5310	2.7677	4.3408	2.8755	1.9771	4.0573	2.3750	3.1870	2.0193	1.9740	4.2061	3.0339	4.4645	3.7236	2.8743	2.3215	4.2830
1092635	2.9687	2.7141	2.3273	2.6833	2.8171	2.0170	3.0070	2.6458	2.2365	2.6376	2.7338	1.7576	3.0835	2.6824	2.4866	2.9497	1.7483	2.8687	2.6358	2.4440	2.5455	2.6338	1.6199
280040837	3.9865	4.2230	4.1874	3.6799	4.0648	4.2909	4.0187	4.1837	4.0673	3.3506	3.7041	3.8472	3.8907	4.0615	3.4958	3.6765	4.0701	3.9395	4.4188	4.2662	3.8246	3.6078	4.0689
280041906	6.1805	6.7507	6.0320	6.3090	5.9338	5.4257	6.0043	6.5308	6.1954	6.1344	6.0234	5.8113	6.1697	6.0174	6.2606	5.9089	5.6312	6.1679	6.6347	6.1311	6.2679	5.8595	5.8296
279895544	0.0549	1.6980	0.4963	0.2646	0.0000	0.3757	0.0000	0.0000	0.4365	0.1906	0.0000	0.2126	0.0000	0.1178	0.0812	0.0000	0.2798	0.0585	2.0749	0.1200	0.0000	0.0000	0.4387
279691013	2.1206	1.7726	1.2537	1.7107	1.5163	1.2690	2.2381	2.3107	1.2829	1.6105	1.4682	1.5525	2.2882	1.0993	1.7395	1.2923	1.5178	2.1937	2.1813	1.3586	1.5747	1.3514	1.6517
1093293	3.7658	3.9132	3.6258	3.4360	3.3045	3.2891	3.5463	3.6137	3.2641	3.4207	3.2357	3.2215	3.6116	3.7014	3.4621	3.4186	3.2235	3.5404	3.6143	3.6013	3.3608	3.3306	3.0407
1087480	1.8169	1.5464	1.8235	1.3126	1.9599	1.6062	2.0232	1.5868	1.6282	1.2365	1.2458	1.3690	1.7260	2.0404	1.3986	1.7028	1.5124	1.8718	1.6471	1.9819	1.3845	1.5903	1.4956
1087564	3.2333	3.4294	3.5027	3.2869	3.0067	2.9300	3.2169	3.4048	3.4817	3.1097	3.0906	3.1515	3.2678	3.5297	3.2733	2.9582	2.8474	3.2292	3.2083	3.5457	3.1659	3.0308	2.8999
1099324	2.6974	3.3686	2.8561	2.3995	2.5446	2.5783	2.5054	3.2138	2.6326	2.3828	2.2357	2.7154	2.9017	2.8540	2.6979	2.6412	2.9974	2.6582	3.1642	2.7342	2.5236	2.2127	2.8626
279928681	3.1361	3.6182	3.2109	2.8458	2.8584	3.1245	2.9155	3.4805	3.1938	2.6528	2.7882	3.2013	2.9903	3.2287	3.0137	2.7092	3.2849	3.1209	3.7507	3.3061	2.9256	2.7376	3.4149
1098964	2.4954	1.6722	1.9837	2.2133	2.2115	1.4340	2.5156	1.5222	1.5236	2.2419	2.0046	1.0313	2.5768	2.4202	1.9135	2.1721	0.8701	1.9610	1.3690	2.1647	1.5979	2.1085	0.7615
1091082	3.4581	3.1321	3.6454	3.4352	2.9837	2.9272	3.5004	3.2855	3.7563	3.2373	3.0712	3.3283	3.2474	3.4554	3.6570	2.8622	2.9025	3.5647	3.2975	3.7867	3.4009	2.9582	3.1745
279720470	0.9277	1.4351	1.2291	0.8524	1.3760	0.6573	1.1626	1.2254	1.0715	1.0199	1.0633	0.2998	1.1269	0.6390	0.7430	1.0546	0.9045	1.4885	1.2646	0.9612	0.7268	0.7876	0.5294
1086965	3.0073	3.2381	3.2283	2.9501	2.7554	2.6601	2.8479	3.0943	3.0354	2.8273	2.4526	2.6466	2.8612	3.2090	3.0135	2.7434	2.8601	2.9035	3.2092	3.1372	2.9809	2.6464	2.6504
1094062	2.7441	2.8869	2.4546	2.5944	2.5547	2.1290	2.8413	2.7027	2.4113	2.6256	2.5365	2.0583	2.7637	2.5397	2.5337	2.6032	1.9377	2.7816	2.7607	2.5462	2.6210	2.3289	1.9312
279912489	0.6682	0.8005	0.0000	0.0000	0.0000	0.0000	0.5649	0.1518	0.3285	0.0000	0.3695	0.0000	0.7546	0.0000	0.0000	0.0000	0.1485	0.7039	0.6255	0.0000	0.0000	0.5174	0.3303
1093912	2.6558	2.3947	1.9734	2.2961	2.2283	1.5593	2.6045	2.2663	1.8274	2.0748	2.2017	1.4283	2.1737	1.9569	1.9190	2.0610	1.2341	2.4239	2.1881	2.1086	2.5437	2.1338	1.4774
1090515	3.3091	2.2441	2.4861	1.8882	3.5895	2.5106	3.8177	2.4260	2.1028	2.1194	2.1063	2.0639	2.8544	3.4720	2.1504	3.2047	2.4535	2.4498	2.3213	2.6961	2.0842	2.9453	2.1586
280096849	6.7894	7.1512	7.0257	6.2821	6.6629	6.9184	6.3411	7.1338	6.5694	6.0326	6.3239	6.6023	7.1405	7.1664	6.9295	6.6834	7.1698	6.8514	7.3953	6.8520	6.6203	6.5804	6.9099
1098314	1.7508	2.4151	1.8019	1.7865	1.3623	1.4350	1.8161	2.2456	1.9137	1.7088	1.3898	1.8235	1.6519	1.6575	1.8993	1.4087	1.7637	1.7426	2.3559	1.8844	1.9482	1.2874	1.7059
279912593	1.8737	2.7136	1.5439	1.2131	2.1582	1.4440	1.7590	2.4600	1.9420	1.5653	1.9929	1.8336	1.9963	1.5054	1.5890	1.9248	1.6591	1.8265	3.1001	1.3088	1.6494	1.8912	1.4658
1104311	3.8167	3.4720	3.3938	3.2786	3.8461	3.1196	3.8267	3.2389	2.7559	3.2684	3.6091	2.7503	3.5263	3.5547	2.8265	3.6040	2.4065	3.5126	2.8726	3.4656	2.7599	3.4655	2.2631
1093736	3.7295	4.4049	4.4220	3.7654	3.2590	4.1046	3.7013	4.2068	4.5016	3.5118	3.2465	4.1512	3.7763	4.2489	4.0513	3.5982	4.6387	3.8462	4.4439	4.2841	4.1433	3.1355	4.4612
1088399	2.9164	3.2830	3.3683	2.8687	2.4830	3.0458	2.9352	3.3797	3.5807	2.6212	2.5724	3.2889	2.7814	2.9712	3.1615	2.4498	3.2391	3.0430	3.3906	3.3277	2.8736	2.4376	3.4749
280120876	0.9586	1.6018	0.7770	0.4745	1.0125	0.6277	1.0043	0.6924	0.7709	0.9910	0.7438	0.5101	1.7137	1.0695	0.6685	1.3868	0.2757	1.0931	0.9780	0.5479	0.5664	0.7178	0.6114
280062413	2.9383	3.4801	2.5949	1.9113	3.0159	2.6784	2.7539	3.3551	3.2572	2.3615	3.0238	2.5946	2.4913	2.2947	2.4282	2.7778	2.7063	2.8395	3.7398	2.7936	2.6961	2.8390	2.8245
1097078	1.7857	1.6200	1.4032	1.6350	1.3051	0.9737	1.7906	1.3847	1.0428	1.5920	1.0579	0.8089	1.6332	1.6515	1.3683	1.4637	0.8837	1.4633	1.3653	1.5786	1.3966	1.3190	0.7957
1089705	3.6876	3.7369	3.5881	3.2460	3.5864	3.1401	3.7388	3.6032	3.5623	3.2391	3.2822	3.0375	3.4550	3.6817	3.1652	3.5379	3.5818	3.4397	3.6533	3.6824	3.2301	3.4157	3.3492
1097848	3.4656	3.6971	3.5534	3.1716	3.4021	2.9767	3.3746	3.7000	3.4488	3.0683	3.2724	3.1142	3.5274	3.4540	3.3177	3.3552	3.4708	3.4768	3.7676	3.3304	3.2153	3.1483	3.1731
1096458	5.2755	5.5235	5.3489	5.1567	5.2304	5.3672	5.1141	5.9073	4.7563	5.1506	5.1486	4.9396	5.4377	5.3658	5.3521	5.1650	4.6063	5.3331	5.6950	5.4621	4.8449	5.2404	4.7650
1105745	3.5606	3.5030	3.1648	3.2926	3.5345	2.6327	3.4735	3.5511	2.9325	3.3624	3.5882	2.3971	3.6073	3.1721	3.3748	3.6739	2.3778	3.6269	3.5551	2.9422	3.2608	3.2014	2.1287
1096330	2.9544	3.5266	2.9590	2.8963	2.5444	2.7572	2.7947	3.3460	2.7006	2.7442	2.4148	2.8200	2.8015	3.0196	2.6876	2.6505	3.1088	2.8311	3.6126	2.9968	2.8089	2.6096	2.9173
279890461	3.2819	3.6811	3.7976	3.4066	3.0808	3.0257	3.1910	3.8030	3.8020	3.4051	2.9814	3.5052	3.2521	3.5971	3.4716	2.9745	3.5587	3.5142	3.9888	3.7561	3.5606	3.0819	3.5870
1090390	2.6916	3.0731	2.9257	2.4100	2.5033	2.8210	2.6888	3.0418	3.0310	2.2442	2.3864	2.9030	2.5959	2.8064	2.5538	2.4798	2.7664	2.7979	3.0364	2.9672	2.4671	2.3831	2.9848
279850307	3.2611	3.0261	3.0367	3.0993	3.1679	2.7982	3.0886	2.8027	2.3373	3.0564	2.9677	2.0682	3.4900	3.3799	2.8952	3.3932	2.1238	3.1027	3.0247	3.0944	2.5754	3.0884	1.8398
1096784	2.4417	3.1454	3.0940	2.3454	2.3047	2.4412	2.5899	2.9464	3.1059	2.2758	2.0737	2.8235	2.4506	2.6536	2.6823	2.1670	3.0652	2.4633	3.1760	2.9268	2.6430	2.3065	3.0539
280008927	1.5479	1.4537	1.4279	1.3282	1.2735	1.0064	1.4227	1.2881	1.1555	1.3434	0.8059	0.9127	1.5173	1.5224	1.1810	1.3172	1.0802	1.6498	1.2345	1.5691	1.4540	1.0008	0.8924
1089808	4.5096	5.0186	5.1123	4.4379	4.1905	4.8032	4.4347	4.8849	5.1872	4.2491	4.1125	4.9821	4.4496	4.8286	4.6751	4.1361	5.0956	4.6268	5.1663	4.9819	4.6094	4.0460	5.0713
1095395	4.3615	3.4714	4.2899	3.4950	4.3004	4.1780	4.5447	4.7867	4.1699	3.3094	4.5760	4.2111	4.0342	3.9663	4.1844	3.8940	3.3717	4.6442	4.3378	4.4200	3.8139	4.1506	4.1905
1091815	2.9410	3.2893	3.1278	2.6904	2.5478	3.0411	2.9477	3.1664	2.9976	2.6789	2.3910	2.9576	2.8377	2.9910	2.7228	2.3967	3.1931	2.9952	3.1239	3.0238	2.9057	2.3550	2.9759
1096316	2.3551	2.9686	2.7729	2.6028	2.2199	2.3068	2.3683	2.9244	3.0787	2.3299	1.8959	2.4334	2.3509	2.7060	2.7520	2.1102	2.6687	2.2974	3.1773	2.7970	2.6840	2.1162	2.7600
1088436	1.9562	2.3151	2.1634	1.4653	2.1404	2.1840	1.9980	2.3620	2.0540	1.3993	2.1016	2.0851	2.3286	2.2234	1.6199	2.1475	2.1175	2.1575	2.4627	2.3241	1.4536	1.9836	2.2364
1087248	3.2830	3.8736	3.5820	3.1787	2.9515	3.1804	3.1193	3.8046	3.5807	3.0074	2.7535	3.4311	3.2135	3.3574	3.4241	2.9326	3.7995	3.3399	3.9033	3.4806	3.3990	2.8264	3.5337
1103719	2.7778	0.8507	1.3457	1.5903	1.1063	1.3459	2.4545	1.0249	1.5874	1.2291	1.4801	1.4241	2.0589	1.2811	1.2399	1.2502	1.2204	2.4224	1.6181	1.3671	1.3922	1.6302	1.9649
279809762	2.4434	2.6361	2.6567	2.5197	2.1012	1.6659	2.6914	2.1731	2.0902	2.0962	1.7239	1.8900	2.0821	2.7386	2.0733	2.2741	2.6225	2.2897	1.8250	2.3609	1.8420	1.7113	2.2068
1088181	2.6439	2.0358	2.3671	2.5064	2.1584	1.7762	2.5983	1.5760	1.5607	2.5794	1.7983	1.3922	2.5401	2.8365	2.1252	2.3474	1.4766	2.2619	1.8074	2.5385	1.9587	2.1536	1.1230
1096628	3.8674	4.3491	2.9088	3.4365	3.7372	2.9184	3.7432	3.7079	2.7259	3.8025	3.4278	2.3165	4.0689	3.5641	2.9679	4.1246	3.0067	3.7655	3.9400	3.1935	3.4126	3.8731	2.8097
279791678	1.3696	1.8634	2.1193	1.7849	0.6624	1.2000	0.9047	0.6905	2.4209	1.5627	0.9749	0.9825	1.4108	0.9843	2.2202	1.5369	1.0859	1.6279	3.0966	2.0243	2.3430	1.1200	1.1011
1104827	1.6456	1.5745	1.8924	1.6100	1.3695	1.1829	1.6691	1.4001	1.8081	1.5358	1.2507	1.1994	1.7197	2.0729	1.6918	1.4896	1.4100	1.7291	1.4007	2.0432	1.6651	1.3617	1.2919
1105372	2.9641	2.8037	2.4983	3.0126	2.4452	1.8006	2.8104	2.8938	2.5913	3.0624	2.4099	2.0241	2.8933	2.6400	2.8279	2.4617	2.1707	2.9790	2.9391	2.6750	3.0729	2.5189	2.0515
1087704	5.8696	6.1569	6.1325	5.5084	5.7375	5.7753	5.7613	6.1346	6.0496	5.3302	5.6496	5.7814	5.8509	6.1352	5.8472	5.7330	6.1541	5.9474	6.3715	6.1285	5.7344	5.6483	6.0682
1108874	4.3137	4.3334	3.9542	3.9411	4.3929	3.7171	4.4558	4.1327	4.0853	3.7556	4.0747	3.8731	4.1995	3.9907	4.0904	3.8639	3.7892	4.4636	4.3009	4.2518	4.0007	3.7889	3.8014
1100420	4.1461	3.3402	3.4540	3.4632	3.5946	3.7178	3.8461	3.5128	2.7077	3.3637	3.2694	2.8589	3.9133	3.5885	3.3064	3.5541	2.9691	3.7719	3.3909	3.4661	2.9195	3.3029	2.7595
280098181	1.4110	1.7176	0.9651	0.7581	0.7458	1.0579	0.9037	1.7572	1.5829	1.1594	1.1836	1.2793	1.1492	0.9181	0.9093	0.8130	0.7729	1.2937	1.6253	0.3520	1.2003	0.3489	1.0739
1088522	4.9411	4.8114	4.7958	4.7984	4.3784	4.4739	4.7689	4.5998	4.1053	4.7299	4.2391	4.1513	4.8631	5.0384	4.8356	4.5808	4.2958	4.7851	4.7932	4.9286	4.5914	4.4527	4.0545
1104828	0.7694	0.6204	0.7450	0.4041	0.2892	0.7110	0.7138	1.5014	0.7157	0.3326	0.6970	0.8774	0.6794	0.6976	0.6757	0.4155	0.5377	0.9395	1.2030	1.0736	0.3862	0.5526	1.0458
279963445	2.2169	2.2120	1.8916	2.1159	1.9798	1.1559	2.3756	2.6122	1.9773	1.7598	2.4841	1.6176	2.4967	2.4248	2.2373	2.0001	1.8949	2.4698	1.8814	2.0844	2.3070	2.2069	1.5121
1096249	3.9956	4.1084	4.1414	4.1732	4.1520	3.2063	4.3067	3.9782	4.5725	4.2365	4.5671	3.7250	4.0409	4.1611	4.1199	3.9061	2.8080	4.0812	3.7126	4.4819	3.9898	4.1108	3.1186
1099668	1.9620	1.4483	1.2327	1.5942	1.5978	1.0135	1.9556	1.3235	0.8544	1.5933	1.2166	0.6128	1.7191	1.5975	1.3088	1.4306	0.7201	1.5368	1.2422	1.4259	1.2012	1.2526	0.6281
279791782	4.2010	4.9632	4.6623	4.5244	3.4205	4.2729	4.0298	4.1402	4.5440	4.7377	3.2920	4.0614	3.8322	4.4210	4.1698	3.8143	4.1775	4.0680	4.3515	4.6837	4.4770	3.6991	3.9942
1094099	4.8672	4.3315	4.3024	4.8553	4.7392	3.5840	4.8930	4.5969	4.3519	4.8456	4.9161	3.5126	4.8156	4.4182	4.6926	4.6661	2.9766	4.9013	4.3724	4.4338	4.7351	4.6319	3.0915
1098004	0.7872	0.8025	0.5557	0.0774	0.2603	0.7095	0.4827	0.6499	0.5477	0.1942	0.3878	0.5843	0.6021	0.5730	0.1228	0.2841	0.3897	0.8408	0.6538	0.5667	0.3237	0.1910	0.5706
1094874	3.9627	3.9838	4.5052	3.8407	3.6691	4.0430	4.0463	4.0645	4.3912	3.6770	3.4661	4.2045	4.0690	4.2286	3.8883	3.6297	4.2434	4.0954	4.1076	4.4674	3.9238	3.5657	4.3374
1093889	3.4224	3.6492	3.7067	3.4331	3.2613	3.3102	3.4356	3.6366	3.8477	3.3518	3.0070	3.5170	3.2812	3.7195	3.2732	3.1752	3.4334	3.4010	3.7999	3.7231	3.3205	3.0698	3.4658
1095403	2.6447	2.2394	1.9189	1.9281	2.1013	1.7855	2.6205	2.5414	2.0930	2.1536	2.0428	1.7024	2.1119	1.5983	1.6200	1.8051	1.7062	2.5511	2.4453	1.6790	2.0949	2.1277	1.9915
1098280	2.4901	2.3200	2.6832	2.1792	2.3989	1.7641	2.3058	2.2989	2.5402	2.2345	1.9926	1.9235	2.1732	2.6263	2.2687	2.2135	2.2883	2.3276	2.5682	2.6471	2.2740	2.1853	2.1059
279781183	1.5392	1.8998	1.5896	1.6449	1.3441	0.8609	1.2990	1.9065	1.6566	1.1946	1.4085	1.4613	1.6641	1.6184	1.4846	1.5615	1.5144	1.6367	2.1449	1.7022	1.4637	1.3202	1.4899
1100125	4.5830	4.8552	4.8165	4.7421	4.3084	4.4013	4.8253	4.5958	4.8336	4.5530	4.3645	4.6447	4.4273	4.6924	4.8180	4.1145	3.9328	4.7271	4.5150	4.9753	4.5984	4.2337	4.2438
1097476	3.3675	2.8378	3.1104	3.1432	3.3017	2.4480	3.4308	2.8531	3.0509	3.1615	3.3593	2.2808	3.4470	3.2443	2.9716	3.2008	2.1472	3.3506	2.7645	3.1098	2.8718	3.1059	2.1144
1090287	1.3090	0.9713	1.5354	0.9193	1.0517	0.7515	1.2203	0.9641	1.1605	0.9053	0.7945	0.7046	1.3954	1.5825	1.0278	1.1065	1.3551	1.4200	1.3950	1.4739	1.2257	1.1146	1.1797
1089787	4.3121	5.0757	4.3657	4.3873	3.8139	4.1429	4.2197	4.7610	4.4018	4.3232	3.6868	4.2427	4.1479	4.3049	4.5810	3.8130	4.4488	4.2993	4.9219	4.4243	4.5746	3.7252	4.3707
1103936	1.7532	1.8774	1.9447	1.6843	1.6376	1.2811	1.7855	1.9328	1.9615	1.4315	1.5780	1.3365	1.8467	1.9115	1.9962	1.6265	1.7469	1.9228	2.2020	2.0150	1.9378	1.5180	1.7026
279822301	2.9235	3.4553	2.7591	3.3363	2.9236	2.7873	2.9117	3.0381	2.8904	3.3911	2.9533	2.1135	3.0462	3.3351	2.8178	2.8931	1.3403	2.8929	2.8840	3.1459	2.8276	3.0249	2.3000
1087676	2.2672	3.1562	2.3531	2.5549	2.0917	1.9468	2.4553	2.9124	2.5268	2.5475	2.1146	2.2177	2.1916	2.2131	2.4280	2.0399	2.1983	2.3646	3.0224	2.4851	2.5187	2.1153	2.1163
1095171	2.6222	2.6678	2.4228	2.4305	2.3049	1.8481	2.4176	2.6231	2.2554	2.3644	2.2343	1.7741	2.5370	2.5217	2.4653	2.3863	2.0996	2.5631	2.5249	2.4280	2.3935	2.2622	1.9298
1101746	1.2969	1.4555	1.1390	1.0958	0.9824	0.6284	1.3292	1.3196	1.1763	1.2004	0.7321	0.7763	1.1296	1.2168	1.1076	0.9545	1.0263	1.2003	1.3182	1.3234	1.1589	0.9657	0.9430
1097035	3.8372	3.7251	2.9413	3.7157	3.4251	2.7174	3.8128	3.8774	2.8312	3.7811	3.6024	2.4683	3.8453	3.1000	3.5316	3.7360	2.1639	3.8036	3.6632	2.9584	3.4488	3.2387	2.4594
1091099	3.7536	3.9717	4.2372	3.5328	3.4022	3.7270	3.5814	3.9738	4.3652	3.3166	3.2606	3.7335	3.4227	3.8708	3.8245	3.3652	4.1114	3.6702	4.1461	4.1853	3.8256	3.2351	4.1718
1096603	3.5509	3.9075	3.5169	3.3626	3.3082	3.3495	3.4332	3.7555	3.3307	3.2803	3.1671	3.2694	3.5114	3.6249	3.2603	3.3031	3.5308	3.5300	3.7965	3.5015	3.3063	3.1312	3.1817
1087510	2.9479	3.4615	3.1279	3.2718	2.6003	2.5418	2.8023	3.4052	3.1572	3.2546	2.4162	2.6908	2.9710	2.9568	3.2812	2.6574	2.8121	3.0053	3.5933	3.0619	3.2033	2.5738	2.7282
280017746	3.8916	4.2893	4.1929	3.7364	3.6951	3.7279	3.5859	4.3583	4.1251	3.3952	3.8132	3.9745	4.0736	4.1467	4.0814	3.5867	4.0524	4.1487	4.3269	4.0497	3.7942	3.7761	4.0695
279795367	1.1721	1.5471	1.2675	1.0358	1.0316	0.7784	0.9728	1.2746	1.3403	1.0304	0.7310	0.9429	1.4112	1.2157	0.9212	0.6199	0.8892	0.9311	1.4539	0.9400	1.2215	1.1882	0.7718
1107953	3.2899	4.1187	4.1527	3.4112	2.9526	4.3256	3.3101	3.8037	4.4555	3.2661	2.7028	4.2531	3.1992	3.8891	3.3665	2.6827	4.6340	3.7044	4.4614	4.1063	3.7860	2.9336	4.4482
1104882	5.1133	4.6628	4.2218	5.3301	4.6550	3.6380	5.0737	4.4581	4.0230	5.2742	4.6486	3.4448	5.0420	4.7349	4.6680	4.9009	2.8827	4.8471	4.2334	4.4579	4.5580	4.6001	3.3008
1103735	1.3739	0.2519	0.3038	0.2586	0.2247	0.1768	1.2617	0.0803	0.5655	0.3873	0.2023	0.4283	1.3731	0.1913	0.0539	0.3207	0.5607	1.9596	0.1889	0.1914	0.4515	0.4770	1.3134
1106083	1.6803	1.9955	1.5101	1.5890	1.0666	1.0509	1.4629	2.0596	1.5528	1.8893	0.9865	1.0143	1.8638	1.7669	1.9488	1.6100	1.5427	1.6733	2.0633	1.4584	1.7211	1.2498	1.5637
1091405	1.2289	0.5276	0.4621	0.1636	0.4852	0.4500	0.8612	0.5230	0.4306	0.0789	0.4100	0.3095	0.7638	0.5315	0.2707	0.5187	0.5538	0.9598	0.6662	0.4339	0.2467	0.4647	0.5214
279975668	3.1881	3.3788	3.2711	3.0807	3.5843	2.6826	3.4580	4.2545	3.7177	2.8644	3.5581	3.0624	3.1630	2.9026	3.6407	2.8318	3.3163	3.5137	4.1269	3.3224	3.3169	2.9963	3.2572
279861446	4.2712	1.1247	1.4035	1.2994	1.6535	1.4696	3.7908	1.1323	1.6353	1.1351	1.0568	1.5143	3.1000	0.8871	1.4595	1.3699	2.9507	3.6732	1.7916	1.2255	3.4512	1.6458	3.6280
1093335	4.4842	5.0449	4.5674	4.2419	4.0651	4.4382	4.3232	4.9020	4.5320	4.1725	3.9517	4.6774	4.4356	4.4753	4.4872	4.0033	4.7637	4.4341	5.1162	4.5681	4.3797	3.9744	4.7710
1091323	2.9737	3.3945	3.1096	2.8972	2.6107	3.0150	2.9910	3.4180	3.1081	2.8607	2.5040	3.1217	2.9775	3.1426	2.9625	2.6694	3.0461	2.9138	3.3760	3.1549	2.8958	2.5011	3.0351
1096509	1.4695	1.9577	1.2878	1.2548	1.1100	0.6551	1.4686	1.7330	1.5635	1.2154	1.0776	0.6012	1.4396	1.3800	1.3460	1.6958	2.1847	1.6252	2.1111	1.4323	1.4705	1.4653	1.3985
1092145	1.5942	0.0000	0.0176	0.0000	0.1072	0.0669	1.1583	0.0299	0.4200	0.0321	0.0774	0.0000	0.5613	0.0146	0.0394	0.2184	0.1671	1.2169	0.0365	0.0587	0.2326	0.2711	0.7791
1087161	1.9703	1.7871	1.7724	1.5571	1.5172	0.6559	1.8163	1.6574	1.4603	1.4762	1.0382	0.8912	1.7539	1.8308	1.5834	1.7666	2.3239	1.8024	2.0222	1.8220	1.8751	1.5513	1.6698
1097343	1.6970	2.2656	1.8294	1.5576	1.4919	1.7047	1.7478	2.2262	1.9694	1.4727	1.5271	1.6217	1.8040	1.8269	1.8874	1.5136	1.9394	1.8510	2.3912	1.9265	1.7573	1.5592	1.8809
1090852	2.0791	2.5704	2.3202	1.9657	1.6172	2.3705	2.1278	2.3802	2.3697	1.7310	1.2599	2.4519	1.9871	2.2718	1.9764	1.7513	2.6900	2.1001	2.6880	2.3538	1.9878	1.5741	2.5907
1096862	2.5760	2.8569	2.8721	2.0997	2.1912	2.7336	2.3077	2.6061	3.1042	2.0049	1.9037	2.7792	2.3443	2.8285	2.2538	2.1068	3.0784	2.4619	2.9423	2.7538	2.4568	2.1838	2.9813
279912126	2.1617	1.6139	1.3059	1.4649	2.0904	1.5198	2.5337	1.7041	1.2721	1.5253	1.8043	0.9846	2.1967	1.7797	1.4884	1.9708	0.9310	1.9207	1.4722	1.8078	1.5418	1.8616	0.8088
1099612	0.9508	0.7150	0.5800	0.3399	0.3906	0.4537	0.8532	0.5451	0.4369	0.1148	0.3239	0.3004	1.3465	0.6062	0.1394	0.9839	0.6072	0.8886	0.7297	0.4455	0.5775	0.4339	0.5946
279995738	0.3490	0.3655	0.1043	0.0000	0.0130	0.0000	0.6169	0.1476	0.3001	0.0000	0.0000	0.0505	0.3841	0.3372	0.0000	0.0400	0.0398	0.4926	0.1440	0.3993	0.0769	0.0582	0.1199
1089188	4.4033	3.6602	3.6318	4.3861	3.9596	2.6708	4.3411	3.8149	3.3595	4.2998	4.0068	2.5541	4.3765	3.8699	4.3252	4.1824	2.6962	4.3832	3.6304	3.7683	4.3025	3.8185	2.3948
1093039	2.3913	2.9280	2.5901	2.1663	2.0660	2.3780	2.3537	2.7034	2.6790	2.0979	1.9449	2.6112	2.2942	2.4602	2.2882	2.0799	2.6081	2.3645	2.9244	2.5907	2.4008	1.9917	2.6458
1092120	0.6137	0.8535	0.4536	0.1686	0.5510	0.3048	0.6381	0.5929	0.5727	0.1034	0.5210	0.4168	0.4825	0.5300	0.0716	0.4953	0.4124	0.6743	0.8995	0.6028	0.0697	0.4938	0.3626
280126236	4.7192	5.0145	4.2419	4.3241	4.9217	4.0782	4.8504	4.6198	4.5384	4.5581	4.8698	4.0769	4.5274	4.4306	4.1654	4.8590	3.1490	4.5354	4.5083	4.3065	4.2230	4.3672	3.7009
280055683	2.7969	2.7270	3.0173	2.7028	3.2045	2.9967	2.7975	3.1607	3.4354	2.5346	2.8465	2.7706	3.0061	2.9886	2.6265	2.6960	2.5782	3.1826	2.9873	3.0520	2.4573	2.4711	2.7106
1100319	1.3996	2.2182	1.3720	1.0259	0.9178	1.1247	1.2378	1.8759	1.2254	0.9638	0.8993	1.3186	1.2636	1.2634	1.2736	1.1168	1.9706	1.2722	2.3318	1.3008	1.4977	0.9515	1.6557
1099105	1.6800	1.6441	1.4662	1.7495	1.2797	1.1950	1.6497	1.4655	1.2579	1.4461	0.9921	0.8365	1.6009	1.7857	1.6832	1.2470	1.0917	1.5016	1.5782	1.7120	1.4281	1.2108	1.1908
1100400	3.7977	3.1184	3.2874	3.2155	3.7614	3.1357	3.8178	3.0665	2.8780	3.3219	3.8405	2.5056	3.6922	3.5349	2.8458	3.8752	1.9478	3.5090	2.8031	3.4124	2.7640	3.5976	1.8958
280127567	1.9282	2.7341	2.4683	1.9661	1.5884	1.8785	1.9338	2.5581	2.7462	2.1347	1.7563	2.3468	1.6520	2.0239	2.1471	1.6168	2.0844	2.0867	2.5014	2.4422	2.2268	1.7418	2.3011
279728193	2.3029	2.0048	2.1069	1.5771	2.1759	1.5465	2.2234	1.9115	2.1851	1.7728	2.1173	1.7845	2.0358	2.2158	1.6054	2.0932	1.6353	1.9966	1.6716	2.3511	1.5721	2.0078	1.6437
1105699	2.6642	2.7746	2.7366	2.3626	2.3942	2.1847	2.6363	2.8121	2.7500	2.2470	2.2652	2.3005	2.5299	2.6994	2.5506	2.3721	2.8172	2.7023	2.9415	2.7153	2.5544	2.3562	2.7165
1089261	4.1743	4.5239	5.0988	3.7053	3.8779	5.0838	4.0214	4.5607	4.6164	3.2179	3.3349	4.9453	4.2054	4.9298	4.4514	3.8364	5.5594	4.4543	4.7654	4.9604	4.1058	3.7450	5.4567
1091876	1.9118	1.8010	1.9114	1.5670	1.6653	1.2793	1.7440	1.6478	1.7437	1.3708	1.4881	1.3593	1.8412	1.9827	1.7701	1.6500	1.8126	1.8369	1.8933	1.9387	1.4587	1.6334	1.4745
279909433	0.7413	0.7342	0.8924	0.6636	0.3277	0.1481	0.6311	0.1839	0.6836	0.5853	0.2516	0.1047	0.5964	0.7171	0.3308	0.4152	0.3703	0.7494	0.7182	0.6573	0.8265	0.2844	0.0968
1102887	3.4576	2.2623	2.4566	2.1463	3.3834	2.6959	3.4426	3.0755	1.4985	2.2241	3.3215	2.1742	2.3957	2.6123	1.7907	2.9560	1.2025	2.6441	2.4644	2.7028	1.4428	3.1524	1.5960
1092916	1.5853	1.4274	1.0394	0.9059	1.0635	1.1143	1.4128	1.3395	1.1533	1.0166	1.0374	1.0286	1.4566	1.2687	0.8841	1.3422	1.1004	1.4978	1.4128	0.9869	0.7480	0.9871	1.1148
1091061	4.2658	4.4712	4.1860	4.0799	3.9851	3.9238	4.2400	4.1618	3.9253	4.0330	3.7063	3.8285	4.1387	4.2487	3.9534	3.9081	3.8454	4.1929	4.2332	4.2687	4.1167	3.8339	3.7686
280038830	3.5609	2.3002	2.6574	2.5170	2.9511	2.7232	3.4186	3.0816	3.5991	3.2516	2.8439	2.0680	3.5261	3.0018	3.1933	3.1814	2.1649	3.2747	3.0855	2.9507	3.2824	3.1192	2.7314
279709239	4.0009	3.3991	3.1484	3.5308	3.1589	3.0706	4.1114	2.9595	2.7260	4.2393	3.4663	2.2931	3.9504	3.2044	3.2641	3.9494	1.7966	3.4955	3.4325	3.0214	3.7650	3.3940	1.3659
1090296	6.7107	6.9663	6.9796	6.4664	6.7867	6.9834	6.7234	7.2163	7.0805	6.3678	6.7221	6.9476	6.9019	7.0001	6.5767	6.6173	6.6244	6.7818	7.1319	6.8653	6.2608	6.4619	6.9247
1090303	4.8215	5.0839	5.2547	5.0510	4.5344	4.5316	4.7842	4.9326	5.2684	5.1391	4.4822	4.6079	4.8041	5.1041	5.0974	4.5115	4.5508	4.9883	4.9809	5.3338	5.3344	4.5000	4.4898
1093374	6.3456	7.2177	6.9058	6.4383	6.0837	6.9537	6.1716	7.1269	6.7922	6.2249	5.6732	6.9081	6.1536	6.5656	6.6227	5.8837	6.8251	6.3923	7.3073	6.7164	6.5106	5.7925	6.9208
1098987	1.6533	1.9650	1.4837	1.5631	1.0453	1.0299	1.4379	2.0316	1.5266	1.8615	0.9735	0.9938	1.8371	1.7381	1.9198	1.5827	1.5186	1.6492	2.0356	1.4360	1.6948	1.2263	1.5379
1097846	3.3511	3.7741	2.6524	3.4250	3.2503	2.5560	3.2092	3.5915	2.7042	3.7509	3.3087	2.2222	3.5923	2.9394	2.9939	3.4722	1.7687	3.1737	3.5773	2.6261	2.9760	3.0518	2.0593
1092126	4.2101	4.1822	4.4131	3.9346	3.9022	4.1557	4.2591	4.1180	4.4711	3.8199	3.9668	4.2871	4.4283	4.6136	4.4995	3.9509	4.0266	4.3889	4.2380	4.7838	4.0398	4.0273	4.3149
279876577	1.3905	1.4578	1.7607	0.8556	0.8941	1.4239	1.2950	1.5570	1.0762	1.0879	1.2341	1.2836	1.1947	1.5294	1.6197	1.0139	1.1566	1.2152	1.7452	1.6205	0.8035	1.3614	0.9956
279693903	1.0117	1.1686	1.5452	1.2552	1.2480	0.7690	1.2441	1.3038	1.5448	1.4294	1.0552	0.7686	1.1080	1.7566	1.2466	1.1688	0.7120	0.9083	1.3294	1.6539	1.1531	0.9415	0.5996
1101444	3.2520	3.7408	3.5756	2.9050	2.8515	3.3103	3.1970	3.3476	3.3456	2.7521	2.4322	3.2718	3.0746	3.4346	3.0116	3.0012	3.9565	3.1754	3.6299	3.4827	3.1673	2.8483	3.5845
1093600	1.1218	0.6516	0.3450	0.1226	0.3371	0.5772	0.8916	0.6677	0.7477	0.1859	0.7123	0.6930	0.9427	0.3770	0.0000	0.7634	0.8871	1.0111	1.2478	0.8375	0.2195	0.6337	0.9641
1089650	2.3368	1.8907	2.2399	2.1108	2.0471	1.4706	2.1568	1.9904	2.1888	2.0393	1.9487	1.1867	2.3659	2.2710	2.4784	2.2664	1.5091	2.2651	2.1910	2.0796	2.1854	1.9712	1.3934
1092244	5.5894	6.2925	5.9108	5.3864	5.0938	5.8778	5.5080	6.0629	5.9592	5.2311	4.9948	6.1286	5.4084	5.5943	5.5500	5.1077	6.1816	5.5938	6.2958	5.8628	5.5747	5.0136	6.2146
1087327	3.4122	3.2819	2.9703	3.1343	3.3316	2.6040	3.3680	3.2493	2.7420	3.1888	3.2329	2.3052	3.3133	3.1606	3.0623	3.2654	2.2354	3.2304	3.2766	3.1274	2.8852	3.2486	2.2838
1100225	3.6328	2.7324	4.0326	3.0787	3.5511	3.5593	3.6385	3.7007	3.4453	2.9043	3.4996	3.5676	3.7228	4.0696	3.8347	3.4987	2.9461	3.7084	3.4814	3.9901	3.0353	3.4357	3.3460
280060540	0.2511	1.2976	0.5160	0.3573	0.0000	0.0000	0.1583	0.0000	0.3345	0.3185	0.0000	0.0000	0.0000	0.1620	0.2350	0.0000	0.0000	0.2796	0.8482	0.5700	0.0000	0.0000	0.3601
280063612	1.1770	1.4628	1.3175	1.2904	0.6604	0.7540	1.1234	1.3569	1.3233	1.3589	0.6026	0.8381	1.0563	1.3233	1.2522	0.6520	1.3453	1.1110	1.7218	1.4233	1.2289	1.0176	1.1572
1104179	3.2469	3.8666	3.1047	3.3009	2.9783	2.5200	3.1576	3.7955	3.2356	3.0426	2.8796	3.1688	3.0863	2.9846	3.4841	2.8806	3.0168	3.2796	3.9737	3.2121	3.6530	2.7408	3.0884
280115574	4.9216	5.2802	4.9680	4.8292	4.6978	4.9327	4.7941	5.2851	4.8692	4.8041	4.8887	4.8676	4.9445	5.0615	4.6668	4.7393	4.5569	4.8747	5.3204	5.1203	4.5003	4.7469	4.7015
1103093	3.7420	3.7583	3.6727	3.4857	3.4210	3.6171	3.6507	3.6222	3.2697	3.3503	3.2784	3.4297	3.5528	3.8396	3.1934	3.4919	3.2859	3.5821	3.7537	3.8096	3.0949	3.4339	3.2833
279909639	1.3694	2.0426	1.6515	1.5322	1.5468	1.3283	2.0844	1.8746	1.7114	1.4583	1.1412	1.9674	1.2709	2.1358	1.2701	1.4685	1.7347	1.3601	2.1735	1.4255	1.0998	1.0617	1.6802
1087650	0.9219	1.7525	0.4972	0.4890	0.4524	0.4323	0.7171	0.5593	0.6397	0.5495	0.3077	0.4370	0.9093	0.5151	0.3174	0.4431	0.7316	0.7597	1.2101	0.4913	0.9224	0.4832	0.6766
280011159	2.8929	3.0575	3.1687	2.8799	2.7030	2.5372	2.7933	3.5754	3.3034	2.6425	2.5068	3.0594	2.7065	2.9179	3.0102	2.5910	3.0539	2.8658	3.5656	3.1138	2.8360	2.4999	3.1824
1097146	4.2570	4.9473	4.7213	4.0320	4.1199	4.5513	4.2328	4.8152	4.5866	3.9199	3.9767	4.7213	4.1221	4.5741	4.0859	4.0326	4.8963	4.3060	4.9984	4.6480	4.1715	3.9426	4.7803
1088301	2.9019	2.8331	2.5856	2.3423	2.8275	2.1519	2.7334	2.8596	2.3368	2.4032	2.5108	1.9202	2.7785	2.7319	2.2866	2.7654	2.5239	2.6388	2.9052	2.4305	2.3729	2.6084	2.1834
1087857	4.4356	4.3501	3.7978	3.9772	4.1330	3.3637	4.1802	3.2164	3.3381	4.0885	4.1554	2.8665	4.9890	4.2267	3.9586	4.9237	2.4485	4.0245	3.2057	3.2463	3.5656	3.4702	2.4297
1105048	4.9318	5.3426	4.7950	4.7286	4.2992	4.6180	4.8597	5.1026	4.6588	4.6814	4.3028	4.8156	4.6907	4.6300	4.7956	4.3297	4.8099	4.8687	5.1478	4.8444	4.7805	4.2190	4.8505
1099814	1.0200	0.8140	0.7696	0.4912	0.6718	0.5243	0.7718	0.8527	0.6592	0.4245	0.5721	0.3946	1.0772	1.0385	1.0984	0.8410	0.4601	0.9654	1.1731	0.9081	0.5143	0.8397	0.5937
1105174	3.0851	3.0830	3.0045	3.1291	2.9640	2.3352	3.1377	3.1249	3.1431	3.0615	2.8453	2.5524	3.0225	3.1304	3.1952	2.8944	2.4445	3.1354	3.1302	3.0879	2.9799	2.8181	2.4270
1105846	2.2114	1.7725	2.1342	1.5758	1.9502	1.8686	2.1563	1.8691	1.8171	1.6375	1.6758	1.6071	2.0600	2.1700	1.5911	1.7236	1.9084	2.0291	1.8786	2.0732	1.5015	1.8047	1.8082
1097323	0.8519	0.6093	0.5060	0.4688	0.4888	0.2827	0.8737	0.6376	0.5819	0.3134	0.4862	0.3914	0.7548	0.6478	0.3359	0.4877	0.2180	0.7658	0.8263	0.4306	0.3951	0.3246	0.4392
1087848	1.6979	1.9534	1.6345	1.5408	1.3431	1.5378	1.7193	1.7042	1.4619	1.3757	1.0356	1.5072	1.5982	1.7331	1.3640	1.3266	1.5571	1.6559	1.7252	1.6581	1.3924	1.2536	1.4594
1098064	3.3392	3.5337	3.7013	3.4511	2.8965	3.1521	3.3666	3.3226	3.4065	3.3411	2.5181	3.1587	3.1631	3.7189	3.4181	2.9656	3.3921	3.1893	3.4087	3.7037	3.4683	2.8082	3.1920
1087020	3.9917	3.4267	3.3118	3.4890	3.9770	3.2878	3.9517	3.6445	2.7341	3.4191	3.7021	2.5815	3.9859	3.6143	3.3426	3.9056	2.3250	3.8667	3.3396	3.3604	3.0864	3.6737	2.4723
1105806	1.1340	1.6179	1.1899	0.9104	0.9586	0.7945	1.1523	1.6315	1.3013	0.9063	0.7976	0.9553	0.9631	1.0612	0.9786	0.8831	1.3842	1.0998	1.7429	1.1137	1.1807	0.8848	1.1163
1103494	2.4821	2.7062	2.2872	2.2784	2.1467	2.0241	2.3744	2.4716	1.9690	2.3054	1.9678	1.9349	2.3725	2.3407	2.0824	2.2510	1.8915	2.3203	2.3771	2.3910	2.0366	2.1356	1.8805
1090584	2.3523	2.2595	2.6227	2.0031	2.1385	2.1731	2.2169	2.2375	2.4341	2.0207	2.0234	2.0884	2.2699	2.4830	2.4183	1.9748	2.2525	2.3425	2.5062	2.5499	2.0343	1.8098	2.1987
1095347	2.4158	2.0472	1.5709	1.7797	2.1429	1.2959	2.3873	1.9299	1.4814	1.9360	2.0196	1.0958	2.3365	1.9288	1.5786	2.2898	1.1724	2.0561	1.8213	1.6602	1.5526	2.0478	1.1635
1095293	2.9983	2.8474	2.6268	2.8472	2.6143	2.2367	2.9478	2.6527	2.2599	2.9309	2.6182	2.0007	3.0174	2.8957	2.8028	2.7244	1.9835	2.9087	2.7693	2.7969	2.6242	2.6741	1.9300
1090763	1.8686	1.7781	1.1952	1.4463	1.5468	0.8905	1.7069	1.1758	0.9710	1.5880	1.4082	0.6580	1.9667	1.5626	1.0859	1.7151	0.7552	1.7458	1.1043	1.1381	1.0794	1.3886	0.5991
280038346	3.4615	2.6295	2.5152	2.7516	3.1449	1.7812	3.2170	2.3736	1.7263	2.9660	2.8397	1.6527	3.0382	2.8286	2.4028	3.1371	1.4816	3.1407	2.6016	2.3352	2.3388	3.1662	1.3953
1093801	2.5362	2.7509	2.4557	1.6757	1.9207	2.2395	2.1902	2.7529	1.9746	1.4059	1.5952	2.3989	2.2373	2.2579	1.9356	2.0656	3.5894	2.5692	3.2961	2.2638	2.3102	2.0112	3.0939
1092862	1.9052	2.2263	2.3591	1.8839	1.5363	1.9564	1.9533	2.0210	2.2883	1.7030	1.3967	2.0725	1.9604	2.2214	1.9462	1.6144	2.3061	2.0960	2.2101	2.3344	2.0257	1.6431	2.1119
1107180	1.0815	0.8812	0.6377	0.6858	0.5964	0.3663	1.0487	0.6341	0.4123	0.6123	0.5120	0.2250	1.1395	0.8356	0.6370	0.7656	0.3872	0.8517	0.7183	0.7134	0.4282	0.7331	0.2970
1098822	2.2943	2.7599	2.3216	2.4937	1.8365	1.8012	2.3137	2.6604	2.4492	2.5870	1.7186	1.7266	2.3147	2.2468	2.7327	1.9537	2.3548	2.2496	2.7937	2.4755	2.8043	1.8297	1.9621
1103092	2.5655	2.7286	2.5860	2.5623	2.3115	2.0704	2.4339	2.7088	2.5370	2.2179	2.0823	2.0744	2.5931	2.4857	2.4715	2.2992	2.6404	2.5383	3.0035	2.5636	2.5987	2.1796	2.3276
279719877	2.2998	2.8620	2.8716	2.2943	2.0725	2.1818	2.4101	2.6157	2.8630	2.6236	2.0076	2.2551	2.1839	2.9476	2.6405	1.9893	2.3939	2.5355	2.3140	2.8012	2.6491	2.1327	2.5538
279788290	0.2076	2.8274	2.1358	1.0473	0.7467	2.2360	0.7172	0.8560	1.9808	0.7233	0.6564	1.7960	0.5164	1.5030	0.9234	0.3669	1.5348	0.3762	3.1442	1.6553	1.2338	0.5308	2.0520
1086918	3.0650	3.2890	3.3933	2.8590	2.8038	2.9298	2.8902	3.3073	3.4146	2.8380	2.6580	2.9787	2.9900	3.2582	3.2072	2.7914	3.1947	3.1884	3.4323	3.3396	3.0614	2.7157	3.2442
1105686	2.7297	2.6686	2.6437	2.6004	2.5364	1.8429	2.6920	2.4596	2.3334	2.6831	2.4952	1.8381	2.6460	2.7492	2.5959	2.4830	1.9864	2.6091	2.5615	2.7612	2.5374	2.5827	1.7765
