# Supplementary material for: Identification of the Molecular Events Involved in the Development of Prefrontal Cortex Through the Analysis of RNA-Seq Data From BrainSpan
Source: ASN Neuro. 2019 Jun 18;11:1759091419854627. doi: 10.1177/1759091419854627 (PMC6582306; doi:10.1177/1759091419854627)
Supplement: Supplemental Material6 - Supplemental material for Identification of the Molecular Events Involved in the Development of Prefrontal Cortex Through the Analysis of RNA-Seq Data From BrainSpan [file Supplemental_Material6.zip › PFC/2/PFC-BPs-2.xlsx]

## Sheet: Sheet1
Sublist	Category	Term	RT	Genes	Count	%	P-Value	Benjamini
	GOTERM_BP_DIRECT	cell adhesion	RT		4	22.2	0.0047	0.47
	GOTERM_BP_DIRECT	keratan sulfate biosynthetic process	RT		2	11.1	0.021	0.77
	GOTERM_BP_DIRECT	defense response	RT		2	11.1	0.051	0.9
	GOTERM_BP_DIRECT	chemokine-mediated signaling pathway	RT		2	11.1	0.054	0.84
	GOTERM_BP_DIRECT	ossification	RT		2	11.1	0.06	0.81
	GOTERM_BP_DIRECT	platelet degranulation	RT		2	11.1	0.077	0.83
	GOTERM_BP_DIRECT	chemotaxis	RT		2	11.1	0.09	0.84
